# Supplementary material for: Ion mobility collision cross-section atlas for known and unknown metabolite annotation in untargeted metabolomics
Source: Nat Commun. 2020 Aug 28;11:4334. doi: 10.1038/s41467-020-18171-8 (PMC7455731; doi:10.1038/s41467-020-18171-8)
Supplement: Supplementary file 8 — Supplementary Data 5 [file 41467_2020_18171_MOESM8_ESM.zip › 01_positive_mode/L0705/cfmid_result.txt]

1 0.30769231 QRGLULYMLYBDKP-UHFFFAOYSA-N COc1cc(O)c(cc1C(=O)C=Cc1ccc(cc1)O)O
2 0.30769231 TZKUTCQRSGXWMM-UHFFFAOYSA-N OCOc1cc(O)ccc1C(=O)C=Cc1ccc(cc1)O
3 0.30769231 SXXNUGPWJLIQAI-UHFFFAOYSA-N COC1=C(C(=O)C=Cc2ccc(cc2)O)C2C(C(=C1)O)O2
4 0.28571429 VGYDKEGRECNTNL-FNORWQNLSA-N COc1c(O)ccc(C(=O)C=Cc2cccc(O)c2)c1O
5 0.27777778 JXSIQEDOLSRBDN-UHFFFAOYSA-N COC1=C(C=CC2(C1O2)O)C(=O)C=Cc1ccc(cc1)O
6 0.27777778 OWGUBYRKZATRIT-QPJJXVBHSA-N [H]C(=C([H])C1=CC=C(O)C=C1)C(=O)C1=C(O)C=C(O)C=C1OC
7 0.27777778 JGPQAWUEYNNXOH-QPJJXVBHSA-N [H]\C(=C(\[H])C1=CC=C(O)C=C1)C(=O)C1=C(O)C=C(OC)C=C1O
8 0.27777778 JGPQAWUEYNNXOH-UHFFFAOYSA-N COc1cc(O)c(c(c1)O)C(=O)C=Cc1ccc(cc1)O
9 0.27777778 ZFZIDBSKEIJNRS-XBXARRHUSA-N [H]\C(=C(\[H])C1=CC=C(O)C=C1)C(=O)C1=C(O)C(OC)=C(O)C=C1
10 0.27777778 UTZASYFUQKMLRQ-VOTSOKGWSA-N C1(O)C=C(O)C(C(/C=C/C2C(O)=CC=CC=2)=O)=C(OC)C=1
11 0.27777778 LHQMYHRLEQATIP-VOTSOKGWSA-N [H]\C(=C(\[H])C1=CC=CC=C1O)C(=O)C1=C(O)C=C(OC)C=C1O
12 0.27777778 OWGUBYRKZATRIT-UHFFFAOYSA-N COc1cc(O)cc(O)c1C(=O)C=Cc2ccc(O)cc2
13 0.27027027 VRKLYIMHAUMSFM-ZDUSSCGKSA-N COc1cc(O)cc2OC(CC(=O)c12)c3ccccc3O
14 0.27027027 RWLCJUJOUDVNQX-UHFFFAOYSA-N COc1cc2OC(CC(=O)c2c(c1)O)c1ccccc1O
15 0.27027027 RWLCJUJOUDVNQX-AWEZNQCLSA-N C1(OC)C=C2O[C@H](C3C=CC=CC=3O)CC(=O)C2=C(O)C=1
16 0.25641026 WDBCMLQOESBTOF-XBXARRHUSA-N [H]\C(=C(\[H])C1=CC=C(O)C=C1)C(=O)C1=C(O)C(O)=C(OC)C=C1
17 0.25641026 PGBRGOGMPSJEBX-UHFFFAOYSA-N COc1cc2OC(CC(=O)c2c(c1)O)C1=CC=CC2C1O2
18 0.25641026 IOBDWJXFMVMVKI-UHFFFAOYSA-N COc1c(ccc(c1O)O)C(=O)C=Cc1ccc(cc1)O
19 0.25641026 HKQPOSPMZXAUSA-UHFFFAOYSA-N COc1cc(O)c(cc1O)C(=O)C=Cc2ccc(O)cc2
20 0.25641026 WGOOVVPJLQYOTO-UHFFFAOYSA-N O=C1CC(Oc2c1c(O)c(c(c2)O)C)C1=CC=CC2C1O2
21 0.25641026 HKQPOSPMZXAUSA-QPJJXVBHSA-N COc1cc(O)c(cc1O)C(=O)C=Cc2ccc(O)cc2
22 0.25 HJXPTQLNTKWXRG-UHFFFAOYSA-N COc1cc2OC(CC(=O)c2c(c1)O)C1=CC2C(C=C1)O2
23 0.23529412 ABSKHIAMAMUORZ-UHFFFAOYSA-N CC(=O)OC1=C(C=C(OCC2=CC=CC=C2)C=C1)C(O)=O
24 0.22857143 HVLYRVGHULHWKI-UHFFFAOYSA-N COC1=CC(C(=O)C2=CC=CC=C2O)=C(OC(C)=O)C=C1
25 0.22222222 WXCKBEBSMUAFGG-UHFFFAOYSA-N Oc1ccc(cc1)C=CC(=O)c1c(O)cc(c(c1O)C)O
26 0.22222222 NDWZSWXMZCXJOA-UHFFFAOYSA-N COc1cc2OC(CC(=O)c2c(c1)O)C12C=CC=CC2O1
27 0.22222222 CWZLMWSCLBFCBY-ZDUSSCGKSA-N COc1cc(O)cc2OC(CC(=O)c12)c3ccc(O)cc3
28 0.22222222 DJOJDHGQRNZXQQ-AWEZNQCLSA-N COC1=CC(=C2C(=O)C[C@H](OC2=C1)C3=CC=C(C=C3)O)O
29 0.22222222 DJOJDHGQRNZXQQ-CQSZACIVSA-N COc1cc(O)c2C(=O)CC(Oc2c1)c3ccc(O)cc3
30 0.22222222 BRPPJHRMSPEPDO-UHFFFAOYSA-N COc1cc2OC(CC(=O)c2c(c1)O)c1cccc(c1)O
31 0.22222222 OMMNHOXKLNHJFH-UHFFFAOYSA-N COc1cc(O)c2c(c1)OCC(C2=O)c1ccc(cc1)O
32 0.22222222 ROPHQZVAOZELKJ-UHFFFAOYSA-N COc1cc(O)cc2c1C(=O)C(CO2)c1ccc(cc1)O
33 0.22222222 DJOJDHGQRNZXQQ-UHFFFAOYSA-N COc1cc2OC(CC(=O)c2c(c1)O)c1ccc(cc1)O
34 0.22222222 CWZLMWSCLBFCBY-UHFFFAOYSA-N C1(O)=CC2OC(C3C=CC(O)=CC=3)CC(=O)C=2C(OC)=C1
35 0.21621622 HEZSALBPROZVOO-UHFFFAOYSA-N COC1=C(O)C=C2OCC(C(=O)C2=C1)C1=CC=C(O)C=C1
36 0.21621622 SEHDRAXGPBPQKE-AWEZNQCLSA-N Cc1c(O)cc(O)c2C(=O)C[C@H](Oc12)c3ccccc3O
37 0.21621622 ZVIBJKZKOFUPKQ-UHFFFAOYSA-N Oc1ccccc1C1CC(=O)c2c(O1)cc(c(c2O)C)O
38 0.21621622 YIJKOLCULBFSHQ-UHFFFAOYSA-N COc1cc(CC(=O)C=Cc2ccc(cc2)O)oc(=O)c1
39 0.21052632 FJTBCBDITUZVGQ-UHFFFAOYSA-N COc1cc(O)c(O)cc1C2=Cc3ccc(O)cc3OC2
40 0.21052632 XZIOPNYYYPFPEG-UHFFFAOYSA-N Oc1ccc(cc1)C1CC(=O)c2c(O1)c(C)c(c(c2)O)O
41 0.21052632 NSLFZGBGDKNELB-UHFFFAOYSA-N Oc1ccc(cc1)C1CC(=O)c2c(O1)cc(c(c2C)O)O
42 0.21052632 PTSRTPXVWYQFJF-UHFFFAOYSA-N O=C(Cc1cc(O)c(c(=O)o1)C)C=Cc1ccc(cc1)O
43 0.20833333 YADRDCNOWAQUNO-UHFFFAOYSA-N COC1=C(C(=O)O)C(OC(=C1)C=Cc1ccc(cc1)OC)O
44 0.20512821 KHRXHWOXIRARMP-UHFFFAOYSA-N Oc1ccc(cc1)CC(C(c1ccc(cc1O)O)O)C(=O)O
45 0.2 VOQAOFOEOTXHRL-UHFFFAOYSA-N COc1cc(ccc1O)C1=CC(=O)C2C(O1)C=C(C=C2)O
46 0.2 OSVYLPQHHCPOHV-UHFFFAOYSA-N COC1=CC2OC(=CC(=O)C2C(=C1)O)c1ccc(cc1)O
47 0.2 GGKFPTAPSBWYKP-UHFFFAOYSA-N O=C1CC(Oc2c1c(O)c(c(c2)O)C)C1=CC2C(C=C1)O2
48 0.19512195 WDBZNZGTLLTMIJ-UHFFFAOYSA-N COC1=CC2(C(C=C1)(O2)C1COc2c(C1O)ccc(c2)O)O
49 0.19047619 RIRGBWQVYHVVDW-UHFFFAOYSA-N COC1=C(C=CC(C1O)(O)O)C(=O)C=Cc1ccc(cc1)O
50 0.19047619 HVLHXSKXBKZMMP-UHFFFAOYSA-N CCC=CC#CC(c1ccc(o1)C=CC(=O)O)(CC(=O)O)O
51 0.18604651 MBVQSMMQFCRSLX-UHFFFAOYSA-N OC#CCC(C(=O)O)NC(=O)C(NC(=O)C)CC(=O)O
52 0.18604651 JMTXEMBNMZVXNM-UHFFFAOYSA-N COC1=C(O)C=C(C2COC3=C(C=CC(O)=C3)C2O)C(O)=C1
53 0.18181818 HVGYQZKRIFTNOS-UHFFFAOYSA-N COC1=C(O)C(O)=C(C=C1)C1COC2=C(C=CC(O)=C2)C1O
54 0.17777778 MJPFSJXYSGRWQT-UHFFFAOYSA-N OC(=O)CC1OC(=C(C(=Cc2cccc(c2)O)C1)C(=O)O)C
55 0.17777778 QKZIDIFITWUNJX-UHFFFAOYSA-N COC1=CC(=C(C2C1O2)C1COc2c(C1O)ccc(c2)O)O
56 0.17647059 WVMWRWNTRBRBHA-UHFFFAOYSA-N COc1cc(O)c(cc1c1cc2c(o1)cc(cc2)OC)O
57 0.17647059 CTXJMMGFFBIDDG-UHFFFAOYSA-N COC(=O)C1=CC=C(OC(=O)C2=CC=CC=C2OC)C=C1
58 0.17647059 ZEDRCTLTSWKQBL-UHFFFAOYSA-N COc1c(ccc(c1O)O)c1cc2c(o1)cc(cc2)OC
59 0.17647059 IHUYDYFPKGDXPJ-UHFFFAOYSA-N COC12OC1C(=CC=C2c1cc2c(o1)cc(cc2)OC)O
60 0.17647059 ADEPQMBHQXHSOY-UHFFFAOYSA-N COc1ccc2c(c1)OC(C(C2=O)c1ccc(cc1)O)O
61 0.17647059 BJTBZWMLDXAWIP-UHFFFAOYSA-N COC1=Cc2oc(=O)cc(c2CC1O)c1ccc(cc1)O
62 0.17647059 HZDRJKGSKOPMNI-UHFFFAOYSA-N COC(=O)C1=CC2=C(OCO2)C(OCC2=CC=CC=C2)=C1
63 0.17647059 NIMIDMFTGGTHOH-JKSUJKDBSA-N COc1cc(O)cc2OC(C(O)C(=O)c12)c3ccccc3
64 0.17647059 NIMIDMFTGGTHOH-UHFFFAOYSA-N COc1cc(O)cc2c1C(=O)C(C(O2)c1ccccc1)O
65 0.17647059 VAJGHLOBFXQACD-UHFFFAOYSA-N OC1C(Oc2c(C1=O)c(O)c(c(c2)O)C)c1ccccc1
66 0.17647059 FEHHMNJYJPFOGY-UHFFFAOYSA-N Oc1cc(O)c2c(c1C)OC(C(C2=O)O)c1ccccc1
67 0.17647059 BUOKJXSRLWILAS-UHFFFAOYSA-N COC(=O)C1=CC=C(OC(=O)C2=CC=C(OC)C=C2)C=C1
68 0.17647059 SUAFYJSGOHYMIT-UHFFFAOYSA-N COc1cc(O)c(c(c1)O)C(=O)C1=C(C)C#CC=C1OC
69 0.17647059 QPOCKDYYXFOBCM-UHFFFAOYSA-N COc1cc2OC(c3ccccc3)C(C(=O)c2c(c1)O)O
70 0.17647059 GUVOYBLHEXGOCK-UHFFFAOYSA-N COC12C=C(O)C=CC2(O1)C(=O)C=Cc1ccc(cc1)O
71 0.17647059 CZMJPWJQPBLYDQ-UHFFFAOYSA-N COC1=CC=C(OC2(C)OC(=O)C3=CC=CC=C3O2)C=C1
72 0.17647059 RKVISRFSXSLDHC-UHFFFAOYSA-N COC1(OC2=CC=CC=C2C(=O)C1(O)O)C1=CC=CC=C1
73 0.17647059 QPOCKDYYXFOBCM-HOTGVXAUSA-N COc1cc(O)c2C(=O)C(O)C(Oc2c1)c3ccccc3
74 0.17647059 BJGQPFZFRBJQPC-UHFFFAOYSA-N COC1=CC=C(C=C1)C(=O)C1=C(C=CC=C1OC)C(O)=O
75 0.17647059 AHRLSYKCLUXLMM-UHFFFAOYSA-N COC1=CC(C(O)=O)=C(C=C1)C(=O)C1=CC(OC)=CC=C1
76 0.17647059 NOOSYYOKYXJNMX-KSMPYDNASA-N OC1CC2CC(=O)OC2(C=C1)C34CC(O)C=CC3=CC(=O)O4
77 0.17647059 WAWANPJZNOZYHJ-UHFFFAOYSA-N COc1cc(cc(c1)O)OC(=CC(=O)O)c1ccccc1
78 0.17647059 LNZWXDYPDSSGMP-UHFFFAOYSA-N COC(=O)C1=CC(=CC(OC2=CC=CC=C2)=C1)C(=O)OC
79 0.17647059 ZSUQERXKZLHGHH-UHFFFAOYSA-N COC(=O)C1=CC=C(OC(=O)C2=CC(OC)=CC=C2)C=C1
80 0.17647059 HSJFYRYGGKLQBT-UHFFFAOYSA-N COC1=CC=CC=C1OC(=O)C1=CC=CC=C1OC(C)=O
81 0.17647059 JYICSWBVKCJZNG-UHFFFAOYSA-N COc1cc(O)c(c(c1)O)C(=O)C=C(c1ccccc1)O
82 0.17647059 PQWJEFGRDMFZDF-UHFFFAOYSA-N COC(=O)C1=CC=CC(=C1)C1=C(C=C(OC)C=C1)C(O)=O
83 0.17647059 FVSJHGVBAMDHRD-UHFFFAOYSA-N COC(=O)C1=CC=CC(=C1)C1=C(OC)C(=CC=C1)C(O)=O
84 0.17647059 ZNUVVBJFCGZLAO-UHFFFAOYSA-N OC1=CC=C(C=C1)C(=O)OCC(=O)OCC1=CC=CC=C1
85 0.17647059 VJOLYEIBNVRWFP-UHFFFAOYSA-N COC(=O)C1=CC=CC(=C1)C1=C(OC)C=C(C=C1)C(O)=O
86 0.17647059 JXJWEUCBZPCZBK-UHFFFAOYSA-N COC1=CC2(O)OC2C=C1c1cc2c(o1)cc(cc2)OC
87 0.17647059 OQWPYDRIFIYZQG-UHFFFAOYSA-N COC1Oc2cc(O)ccc2C(=O)C1c1ccc(cc1)O
88 0.17647059 BTUPQUFPFCADPP-UHFFFAOYSA-N COc1cc(OC(=C)c2ccccc2)c(c(c1)O)C(=O)O
89 0.17647059 JOMSEYYTCUFSBC-UHFFFAOYSA-N COC(=O)C1=CC=C(C=C1)C1=CC(OC)=C(C=C1)C(O)=O
90 0.17647059 COZJUBSGNYPUNK-UHFFFAOYSA-N COC(=O)C1=CC=C(C=C1)C1=CC(=CC(OC)=C1)C(O)=O
91 0.17647059 BEIYEAVEYCDJME-UHFFFAOYSA-N COC(=O)C1=CC=C(C=C1)C1=C(C=C(OC)C=C1)C(O)=O
92 0.17647059 LIIQRMXKGLHGSZ-UHFFFAOYSA-N COC(=O)C1=CC=C(C=C1)C1=C(OC)C(=CC=C1)C(O)=O
93 0.17647059 QPOCKDYYXFOBCM-JKSUJKDBSA-N COc1cc(O)c2C(=O)C(O)C(Oc2c1)c3ccccc3
94 0.17647059 PKQQPELXMZRYJY-UHFFFAOYSA-N COC1=CC=C(C=C1)C2C(OC3=C(C2=O)C=CC(=C3)O)O
95 0.17647059 UVTAAOXSQVWAMF-UHFFFAOYSA-N COC(=O)C1=CC=C(C=C1)C1=C(OC)C=C(C=C1)C(O)=O
96 0.17647059 VAJGHLOBFXQACD-JKSUJKDBSA-N Cc1c(O)cc2OC(C(O)C(=O)c2c1O)c3ccccc3
97 0.17647059 HIRRHUCELMLOIS-UHFFFAOYSA-N COC(=O)C1=CC=CC(=C1)C1=CC(OC)=C(C=C1)C(O)=O
98 0.17647059 OLCKSUXKLHGFPX-UHFFFAOYSA-N COC(=O)C1=CC=CC(=C1)C1=CC(=CC(OC)=C1)C(O)=O
99 0.17647059 NOOSYYOKYXJNMX-QRUUQIEESA-N OC1CC2CC(=O)OC2(C=C1)C34CC(O)C=CC3=CC(=O)O4
100 0.17142857 MNYIUJSJKZPDLL-ZTJZGAFRSA-N OC1CC2OC(=O)CC2(C=C1)C34CC(O)C=CC3=CC(=O)O4
101 0.17142857 WVHCMUKWRQHCPT-UHFFFAOYSA-N COC(=O)C1=CC(C(=O)C2=CC(OC)=CC=C2)=C(O)C=C1
102 0.17142857 JKVAKTSAMZPUMG-UHFFFAOYSA-N COc1cc(O)c(c(c1)O)C(=O)C(Cc1ccc(cc1)O)O
103 0.17142857 CKAONCZAXCNZJI-UHFFFAOYSA-N COC1=CC(=O)OC(C=CC2=CC=C(OC(C)=O)C=C2)=C1
104 0.17142857 XYNPCXQRPQWCKP-UHFFFAOYSA-N CC(=O)OC1=CC=CC=C1C(=O)OC1=CC=CC(CO)=C1
105 0.17142857 GYHPCDVBELRLGW-UHFFFAOYSA-N COc1cc(O)c(c(c1)O)C(=O)COCc1ccc(cc1)O
106 0.17142857 NEPVYKZQDZUSFC-UHFFFAOYSA-N COC1=CC(OC(=O)C2=CC=CC=C2OC(C)=O)=CC=C1
107 0.17142857 CPITULAYLZMIGY-UHFFFAOYSA-N COc1cc2OC(=O)CC(c2cc1O)c1ccc(cc1)O
108 0.17142857 JKVAKTSAMZPUMG-CQSZACIVSA-N COc1cc(O)c(C(=O)C(O)Cc2ccc(O)cc2)c(O)c1
109 0.17142857 MNYIUJSJKZPDLL-UHFFFAOYSA-N OC1CC2OC(=O)CC2(C=C1)C12CC(O)C=CC1=CC(=O)O2
110 0.17142857 MNYIUJSJKZPDLL-SCYJSFNGSA-N OC1CC2OC(=O)CC2(C=C1)C34CC(O)C=CC3=CC(=O)O4
111 0.16949153 CVFDUGAXSFOYQC-VQHVLOKHSA-N C(CO)#CC#CC#CC1OC1C1OC1/C=C/COC(=O)C
112 0.16666667 FNPMXPZEEYKDCP-UHFFFAOYSA-N COC(=O)C=C(C=Cc1ccc(c(c1)OC)O)C=CC(=O)O
113 0.16666667 FYBDTZHJIHMUJA-UHFFFAOYSA-N Oc1ccc(cc1)C1COc2c(C1=O)c(O)cc(c2C)O
114 0.16666667 SZACCUVVFXZWQT-UHFFFAOYSA-N CC(=O)OC1c2c(OC1C(O)(C)C)ccc1c2oc(=O)cc1
115 0.16666667 HSKJAWWGJCZMMK-UHFFFAOYSA-N Oc1ccc(cc1)C1COc2c(C1=O)c(O)c(c(c2)O)C
116 0.16666667 KNXPBGWFJUAMQA-UHFFFAOYSA-N COC1=C(O)C2=C(C=C1)C(=O)CC(O2)C1=CC=C(O)C=C1
117 0.16666667 XORAIIJQEIRUFP-NSHDSACASA-N CC(=O)C1=C(CC2=C(C1=O)C(=CC=C2)O)C[C@@H](CC(=O)O)O
118 0.16666667 WJKDEPYHAKJNPM-UHFFFAOYSA-N OC(CC1=Cc2cccc(c2C(=O)C1C(=O)C)O)CC(=O)O
119 0.16666667 SLFZBNOERHGNMI-CYBMUJFWSA-N Cc1c(O)cc2OC(CC(=O)c2c1O)c3ccc(O)cc3
120 0.16666667 BMGKZGNJRBKRFC-AWEZNQCLSA-N COc1c(O)ccc2C(=O)CC(Oc12)c3ccc(O)cc3
121 0.16666667 XORAIIJQEIRUFP-UHFFFAOYSA-N OC(CC1=C(C(=O)C)C(=O)c2c(C1)cccc2O)CC(=O)O
122 0.16666667 NKZJSYQCTOOYEV-UHFFFAOYSA-N C1(O)C=CC2C=C(C3=CC=C(O)C(OC)=C3O)COC=2C=1
123 0.16666667 ZQOLEUQPVGKORS-UHFFFAOYSA-N COc1ccc(c(c1)OC=Cc1ccc(cc1)O)C(=O)O
124 0.16666667 GMVYLXBMPRDZDR-CQSZACIVSA-N Cc1c(O)cc(O)c2C(=O)CC(Oc12)c3ccc(O)cc3
125 0.16666667 LLRGMQVMENOWST-UHFFFAOYSA-N COC1=CCC(=C2C(O)Oc3c(C2=O)ccc(c3)O)C=C1
126 0.16666667 STTHWNHEWFYKNR-UHFFFAOYSA-N COc1cc2c(cc1O)OC=C(C2O)c1ccc(cc1)O
127 0.16666667 VLBNMSNZHGUERF-UHFFFAOYSA-N C1(O)C=C(OC)C(C(=O)C(O)CC2C=CC(O)=CC=2)=C(O)C=1
128 0.16666667 SLFZBNOERHGNMI-UHFFFAOYSA-N C1(O)=CC2OC(C3C=CC(O)=CC=3)CC(=O)C=2C(O)=C1C
129 0.16666667 ZENCVNZOWFDSPU-UHFFFAOYSA-N COc1ccc(c(c1)O)C1=COc2c(C1O)ccc(c2)O
130 0.16666667 SLFZBNOERHGNMI-ZDUSSCGKSA-N Cc1c(O)cc2OC(CC(=O)c2c1O)c3ccc(O)cc3
131 0.16666667 GMVYLXBMPRDZDR-AWEZNQCLSA-N Cc1c(O)cc(O)c2C(=O)CC(Oc12)c3ccc(O)cc3
132 0.16666667 ZKYNKKHUVIDQKT-UHFFFAOYSA-N COc1cc2OC(=CC(c2c(c1)O)O)c1ccc(cc1)O
133 0.16666667 BMGKZGNJRBKRFC-UHFFFAOYSA-N COC1=C(O)C=CC2=C1OC(CC2=O)C1=CC=C(O)C=C1
134 0.16666667 QYSYLRPFHUPDCN-UHFFFAOYSA-N COc1cc(O)c2c(c1)OC=C(C2O)c1ccc(cc1)O
135 0.16666667 HEZSALBPROZVOO-GFCCVEGCSA-N COc1cc2C(=O)[C@H](COc2cc1O)c3ccc(O)cc3
136 0.16666667 GMVYLXBMPRDZDR-UHFFFAOYSA-N Oc1ccc(cc1)C1CC(=O)c2c(O1)c(C)c(cc2O)O
137 0.16666667 WVKJTFZTNHYXES-UHFFFAOYSA-N Oc1cccc(c1)C1CC(=O)c2c(O1)cc(c(c2O)C)O
138 0.16216216 YTJJSVUHZWXYHY-UHFFFAOYSA-N COc1ccc(cc1)C=CC(=O)Cc1cc(O)cc(=O)o1
139 0.16216216 WPLAZNXORQMQGN-UHFFFAOYSA-N O=C1CC(Oc2c1c(O)c(c(c2)O)C)C12C=CC=CC2O1
140 0.16216216 XQZKTABHCQFBQV-AWEZNQCLSA-N COc1cc2OC(CC(=O)c2cc1O)c3ccc(O)cc3
141 0.16216216 PMHQPEQGSYZDCV-CYBMUJFWSA-N COC(=O)c1c(OC)cccc1C(OC(=O)C)C#CC#C
142 0.16216216 LPTISFHLQAOHEI-UHFFFAOYSA-N O=C(Cc1oc(=O)cc(c1C)O)C=Cc1ccc(cc1)O
143 0.16216216 ZKIHLUHHAVWLRK-UHFFFAOYSA-N COc1c(C2=CC3C(O2)C=CC=C3)c(O)cc2c1OCO2
144 0.16216216 OLKDPDRIZYZPOT-UHFFFAOYSA-N COc1cc2C(=O)CC(Oc2cc1O)c1ccc(cc1)O
145 0.16216216 XQZKTABHCQFBQV-UHFFFAOYSA-N COc1cc2OC(CC(=O)c2cc1O)c1ccc(cc1)O
146 0.16216216 ZZTFSGWSRXIEAX-UHFFFAOYSA-N OC(CC1=C(C(=O)C)C(=O)C2C(=C1)C=CC=C2O)CC(=O)O
147 0.15789474 HBRZHLWALXQHQA-HNNXBMFYSA-N COc1ccc2C(=O)CC(Oc2c1)c3ccc(O)c(O)c3
148 0.15789474 MKULEBNXYLGTTF-UHFFFAOYSA-N OC(=O)C(=O)Cc1ccc(c(c1)CC1OC1(C)C)O
149 0.15789474 HBRZHLWALXQHQA-UHFFFAOYSA-N COc1ccc2c(c1)OC(CC2=O)c1ccc(c(c1)O)O
150 0.15789474 KLMWRYUSQYBELO-UHFFFAOYSA-N OC(=O)C(C(C1OC2N(C1)C(=O)C2)O)NC(=O)C(=O)C
151 0.15789474 IEJBJCVAXRNCLX-UHFFFAOYSA-N COc1ccc(cc1)C1=CC(=O)C2C(O1)C=C(C=C2O)O
152 0.15789474 GFQCDKUQFQTAJY-UHFFFAOYSA-N COc1ccc(c(c1)O)C1=COC2C(=CC=C(C2)O)C1=O
153 0.15789474 DMNQGZZGGPVJNS-UHFFFAOYSA-N O=C(Cc1cc(O)cc(=O)o1)C=Cc1ccc(c(c1)C)O
154 0.15384615 KQCZXLLDUXBOJA-UHFFFAOYSA-N COC1=CC2C(C(=C1)O)C(=O)C(=CO2)c1ccc(cc1)O
155 0.15384615 QMHVGYQLMPZGGP-UHFFFAOYSA-N Oc1ccc(cc1)C(=O)OCC1=CC(C2C1C(O)OC=C2)O
156 0.15384615 IUAUPBGGDHXMEL-UHFFFAOYSA-N COC1=CC(C(C=C1)(O)c1coc2c(c1=O)cccc2)O
157 0.15384615 XUHWJLMOAFPKEV-UHFFFAOYSA-N C1(O)C=CC2C=C(C3=CC=C(OC)C(O)=C3O)COC=2C=1
158 0.15384615 XCGHOUGODWIHEU-UHFFFAOYSA-N COc1cc(O)c(c(c1)O)C1COc2c(C1O)ccc(c2)O
159 0.15384615 WHQJGKWCCYWQQH-UHFFFAOYSA-N COc1ccc(c(c1)O)C1=COC2=CC(=CCC2C1=O)O
160 0.1509434 OJGSISIHIVHGER-UHFFFAOYSA-N O=CC=C1CC(COC1=CC(=O)O)c1ccc(cc1O)OC
161 0.1509434 XWMPIBHQFSPQSZ-NRAMNGNWSA-N COC(=C/C=C(/C1COc2c(C1)ccc(c2)O)\C(=O)O)C=O
162 0.1509434 GTFWQJQHSKVSMK-SYDDFZKYSA-N CC#CC#CC=C/1O[C@@]2(CC[C@@H](O)CO2)[C@H](O)[C@H]1O
163 0.15 NWQIVRHMACKGES-UHFFFAOYSA-N CC=CC(C(C(=Cc1cccc(c1C=O)O)O)O)O
164 0.15 VWBRYXFFSHXBKE-UHFFFAOYSA-N COc1cc2OC(CC(=O)c2c(c1)O)C1(O)C=CC=CC1O
165 0.15 BSDQMNJOBJAMMD-UHFFFAOYSA-N COc1c(O)ccc(c1O)C1COc2c(C1O)ccc(c2)O
166 0.15 CGVQNHPIOWMMKX-UHFFFAOYSA-N COC1(O)C=C(O)C=CC1(O)C(=O)C=Cc1ccc(cc1)O
167 0.15 XXUDGTBKFKBFNB-UHFFFAOYSA-N COc1ccccc1C1=CC(=O)C2C(O1)(O)C=CC(=C2)O
168 0.14814815 BIMFPZDFENBMBT-UHFFFAOYSA-N CCC=CC#CC(=O)c1ccc(o1)C=C(C(OC)O)C(=O)O
169 0.14634146 QWUFBWNIYDJLDC-UHFFFAOYSA-N O=C1CC(Oc2c1c(O)c(c(c2)O)C)C1(O)C=CC=CC1O
170 0.14634146 PDAKXMIQFUHWQC-UHFFFAOYSA-N C1(O)C=CC2CC(C3=CC(=O)C(OC)=CC3=O)COC=2C=1
171 0.14634146 PDAKXMIQFUHWQC-JTQLQIEISA-N COC1=CC(=O)C(=CC1=O)C2COc3cc(O)ccc3C2
172 0.14634146 RPEWNRQJLWWDFE-UHFFFAOYSA-N COC(=O)C1=C(O)C=CC=C1C(OC(C)=O)C#CC#CC
173 0.14634146 RPEWNRQJLWWDFE-CQSZACIVSA-N COC(=O)c1c(O)cccc1C(OC(=O)C)C#CC#CC
174 0.14634146 VLACNRVUCGOFFO-UHFFFAOYSA-N COc1cc(O)ccc1C(=O)CC(=O)C1C=CC(=CC1O)O
175 0.14634146 IOQQMHLEQXCTBQ-UHFFFAOYSA-N OCC1=CC(=O)C2=C(CCC3C(C12)OC(=O)C3=C)CC(=O)O
176 0.14634146 FUYWJZZJYFMRHE-UHFFFAOYSA-N O=C1CC(OC2=C1C(=C(C(C2O)(O)O)C)O)c1ccccc1
177 0.14285714 RPJDZYUGCDKOLR-UHFFFAOYSA-N OC(=O)CC(OCC=CC#CC#CC=Cc1ccco1)O
178 0.14285714 ITNIJJSYENSLOG-UHFFFAOYSA-N COC1=CC=C(C=CC(OS(O)(=O)=O)C(C)C)C=C1
179 0.14285714 UNNRDHXPMNDDBE-UHFFFAOYSA-N COC1=CC(=C2C(C1O)(O)OC(CC2=O)c1ccccc1)O
180 0.14285714 USHJYPHNLIYSEU-VFEDGGCQSA-N O=Cc1c(C=CC(C(/C=C(/O)\C)O)O)cccc1O
181 0.14285714 QASGXKVVLTVBOC-LLVKDONJSA-N Oc1cccc(COC(=O)CC2COCCC2=O)c1
182 0.14285714 DJZGTXKMKUQGDU-UHFFFAOYSA-N CC=CC(C(C1OC1c1cccc(c1C=O)O)O)O
183 0.14285714 QXHQSTOPOYHZLO-UHFFFAOYSA-N COC12C=CC(=C(C2O1)O)C1COc2c(C1O)ccc(c2)O
184 0.14035088 KKDOHNFTPKBJKZ-UHFFFAOYSA-N O=CC1=C(C=CC(=O)O)CC(CO1)c1ccc(cc1O)OC
185 0.13953488 ZYQCWIXFYYAQQQ-QBFSEMIESA-N COC1=CC(/C(=C\2/COc3c(C2=O)ccc(c3)O)/C=C1)O
186 0.13953488 ZPFDNJUFYVXARY-UHFFFAOYSA-N COc1cc2OC(CC(=O)c2c(c1)O)C1=CC=CC(C1O)O
187 0.13953488 CGGHGWCWEAXPLK-CYBMUJFWSA-N CC(=O)C1=CC(=O)O[C@@H](C1)C=Cc2ccc3OCOc3c2
188 0.13953488 CGGHGWCWEAXPLK-CXLRFSCWSA-N CC(=O)C1=CC(=O)OC(C1)C=Cc2ccc3OCOc3c2
189 0.13953488 STIYZGCWOAHUAQ-PLJHGNOWSA-N CC=C(C(C(/C=C/c1cccc(c1C=O)O)O)O)O
190 0.13636364 XSQORCHBSCRGQR-UHFFFAOYSA-N OCOc1ccc(c(c1)O)C1COc2c(C1O)ccc(c2)O
191 0.13636364 UMNDDZDWAGQUJY-UHFFFAOYSA-N OC#CC(C(=O)NC(C(=O)O)CCC(=O)O)NC(=O)C
192 0.13333333 JKBBHQHVRBAXLK-UHFFFAOYSA-N OC1C(O)C=CC=C1C1CC(=O)c2c(O1)cc(c(c2O)C)O
193 0.13333333 JFSMIRBEDKEUNS-UHFFFAOYSA-N COc1ccc(c(c1)O)C1COC2=CC3(C(C=C2C1O)O3)O
194 0.13043478 NNCOAYCRZKEPSN-UHFFFAOYSA-N COC1=C(C(=O)C=Cc2ccc(cc2)O)C(C(C(=C1)O)O)O
195 0.13043478 FBJVDZSTNKDIMK-UHFFFAOYSA-N COC1=CC(O)=C(C=C1)C1COC2=C(C=C(O)C(O)=C2)C1O
196 0.13043478 TWQFKDKWCSSDRQ-UHFFFAOYSA-N OC(=O)CC1OC(=CC(=Cc2cccc(c2C(=O)O)O)C1)C
197 0.12765957 KKVJCRRJMOOBNE-UHFFFAOYSA-N C=CC(C(=CC(=O)C(=O)OC)C(=O)C=O)c1ccccc1
198 0.12765957 BXRCBFHAWHPLBE-UHFFFAOYSA-N OC(=C(C)C)Cc1cc(ccc1O)CC(=O)C(=O)O
199 0.12765957 INNXCPNQKIOXDR-UHFFFAOYSA-N CCOP(=O)(SC(CO)CC)SC(CC)C
200 0.12765957 AHQNLUCWKKFXGW-UHFFFAOYSA-N COC1C=CC(=C(C1)O)C1COc2c(C1=O)c(O)cc(c2)O
201 0.12244898 NSTXJHGUMBMOKK-UHFFFAOYSA-N OC(=O)CC1OC(C)C2=C(C1)C(=O)C1=C(C2=O)C(O)CC=C1
202 0.12244898 OHZRIHXOMBPICU-UHFFFAOYSA-N COC(=CC(=O)O)C=CC(=O)C1COc2c(C1)ccc(c2)O
203 0.12 CKIVHJRHICMERD-UHFFFAOYSA-N O=CC=C(C(COC(=O)N)COC(=O)N)C=CC(=O)O
204 0.11764706 KQDJOQQAGDRARL-UHFFFAOYSA-N CC(=O)OC1=C(OC(C)=O)C2=CC=CC=C2C=C1C(C)=O
205 0.11764706 BIVOZNIMBRNAFY-UHFFFAOYSA-N COC1=C2C(CC(=C1)O)C(=O)c1c(C2=O)c(O)cc(c1)C
206 0.11764706 KKWPTRUHVUCXOB-UHFFFAOYSA-N COc1ccc(cc1)C1Oc2cc(O)ccc2C(=O)C1O
207 0.11764706 NYGZYUAVZPIKBZ-UHFFFAOYSA-N C1(O)=CC2OCC3C4C=C(OC)C(O)=CC=4OC3C=2C=C1
208 0.11764706 GPFVHNHKDVYYHO-UHFFFAOYSA-N COC1C(Oc2c(C1=O)ccc(c2)O)c1ccc(cc1)O
209 0.11764706 HHTPTMQKMSXLIN-UHFFFAOYSA-N COc1cc2oc(=O)cc(c2cc1O)C1=CCC(C=C1)O
210 0.11764706 SCEUYTQJOZVPFR-UHFFFAOYSA-N OC(=O)C1(O)C(Oc2c(C1O)cccc2)c1ccccc1
211 0.11764706 BQCNKIHJIXQINK-UHFFFAOYSA-N COc1ccccc1C(=C)Oc1ccc(cc1C(=O)O)O
212 0.11764706 LOPFBBAQOAHEBR-MRXNPFEDSA-N COc1c(O)cc2CCc3cc(O)cc4OC(O)c1c2c34
213 0.11764706 HPESJZJLYIVMNU-UHFFFAOYSA-N OC(=O)C1C(Oc2c(C1O)ccc(c2)O)c1ccccc1
214 0.11764706 XZLRPDQOWVINLJ-UHFFFAOYSA-N COc1cc2oc(=O)cc(c2cc1O)C1=CC=C(CC1)O
215 0.11764706 ZDEWMERQQMBOID-UHFFFAOYSA-N CC1=CC=CC=C1OC1=C(C=CC(CC(O)=O)=C1)C(O)=O
216 0.11764706 FPRVFTCYJRERLF-FZMZJTMJSA-N COC1=C(C=CC2=C1O[C@@H]3[C@H]2COC4=C3C=CC(=C4)O)O
217 0.11764706 YJKWMGCRPHNFCQ-UHFFFAOYSA-N COC1=C2C(=CC(C1)O)C(=O)c1c(C2=O)c(O)cc(c1)C
218 0.11764706 JAAWOQQDCOFLRV-NHYWBVRUSA-N COc1ccc2C3COc4cc(O)ccc4C3Oc2c1O
219 0.11764706 PDHSAQOQVUXZGQ-JKSUJKDBSA-N COC1Cc2c(O)cc(O)cc2OC1c3ccc(O)c(O)c3
220 0.11764706 IZXXEYZDBLAVAS-UHFFFAOYSA-N Oc1cc(O)c(c(c1)O)C(=O)C=Cc1ccc(c(c1)C)O
221 0.11764706 KAUXKVWUSQLOBO-UHFFFAOYSA-N COC1Cc2oc(=O)cc(c2C=C1O)c1ccc(cc1)O
222 0.11764706 AYUKSGDZEVPJLR-UHFFFAOYSA-N CC1=CC=C(C=C1)C(=O)C1=CC=C(SC2=CC=CC=C2)C=C1
223 0.11764706 LOPFBBAQOAHEBR-INIZCTEOSA-N COc1c(O)cc2CCc3cc(O)cc4OC(O)c1c2c34
224 0.11764706 CPPYQMZQDONVGK-UHFFFAOYSA-N COC1=CC=CC=C1C(=O)OC(=O)C1=CC=CC=C1OC
225 0.11764706 XZDCIORWACLZKX-UHFFFAOYSA-N CC1=CC(=CC(=C1C(=O)C2=C(C=C(C=C2O)OC)O)OC)O
226 0.11764706 WXIKRQIGWKMFAH-UHFFFAOYSA-N Oc1ccc2c(c1)OC(C(C2O)O)c1cc(C)c(c(c1)O)O
227 0.11764706 MBFPXSDFMXHDCV-UHFFFAOYSA-N COc1ccc(cc1)c1cc(=O)c2c(o1)C=C(CC2O)O
228 0.11764706 RARZRMJLLCFMBG-UHFFFAOYSA-N FC1=CC=C(C=C1)C(=O)C1=CC=C(C=C1)C(=O)C1=CC=CC=C1
229 0.11764706 TXHLONYFVBSHDY-UHFFFAOYSA-N ClC1=C2C=CC(OCC3=CC=CC=C3)=CC2=NC=C1
230 0.11764706 FPPWIEZFMZZUPL-ZBEGNZNMSA-N COc1cc2OC3C(COc4cc(O)ccc34)c2cc1O
231 0.11764706 BBDWMQGDVLQOSW-HZPDHXFCSA-N C[C@@]1(O)CC2=C(O)C=C(O)C=C2O[C@@H]1C1=CC=C(O)C(O)=C1
232 0.11764706 QDFJNOVWEADTGJ-UHFFFAOYSA-N COC1=C(O)C2=C(C=C1)C1OC3=C(C=CC(O)=C3)C1CO2
233 0.11764706 JYXYSCROTPJBGZ-UHFFFAOYSA-N COc1cc2oc(=O)cc(c2cc1O)C1CC=C(C=C1)O
234 0.11764706 CPEUHUOROMMGQE-UHFFFAOYSA-N COc1ccc2c(c1)oc(c2)c1c(O)cc(cc1OC)O
235 0.11764706 RYXYAOFLCSTRHZ-UHFFFAOYSA-N COc1ccc(cc1)c1coc2c(c1=O)C(=CC(C2)O)O
236 0.11764706 XWRUVGNPQGOUBW-UHFFFAOYSA-N COc1ccc(cc1)C1COC2=CC3(C(C=C2C1=O)O3)O
237 0.11764706 IDGGKFOASNFUSP-UHFFFAOYSA-N COc1ccc(cc1)c1coc2c(c1=O)C(O)CC(=C2)O
238 0.11764706 FPPWIEZFMZZUPL-UHFFFAOYSA-N COC1=CC2=C(C=C1O)C1COC3=C(C=CC(O)=C3)C1O2
239 0.11764706 JWJPGNYINDCJNP-UHFFFAOYSA-N OCOc1cc(O)ccc1c1cc2c(o1)cc(cc2)OC
240 0.11764706 JDLCKKONLVJDDX-UHFFFAOYSA-N COCc1c(O)cc2c(c1O)C(=O)C1=C(C2=O)CCC=C1
241 0.11764706 ARZPQKBNDHDXHC-UHFFFAOYSA-N COC(=O)c1ccc(Oc2cc(C=O)ccc2OC)cc1
242 0.11764706 SXKBOSYKWYQHMV-UHFFFAOYSA-N COC1=CC2=C(C=C1)C1(O)COC3=C(C=CC(O)=C3)C1O2
243 0.11764706 XCPDOFZXOSJFIV-UHFFFAOYSA-N OC(=O)C1C(Oc2c(C1O)cc(cc2)O)c1ccccc1
244 0.11764706 ZHNKCPOLTJFLDV-UHFFFAOYSA-N COc1cc(O)cc2c1C(=O)c1c(C2O)cc(cc1O)C
245 0.11764706 DCGVNMLTSCRZMO-UHFFFAOYSA-N COc1cc(O)cc2c1C(O)c1c(C2=O)cc(cc1O)C
246 0.11764706 FKHHPTUDGBEHEL-CMDGGOBGSA-N COC1=C(OC)C(=O)C(C(=O)C=Cc2ccccc2)C1=O
247 0.11764706 RBTSKEDOUJLPHO-INIZCTEOSA-N COc1cc(O)c2C(=O)CC(O)(Oc2c1)c3ccccc3
248 0.11764706 WEVPCLOHVKGGEZ-MEDUHNTESA-N COc1cc(O)c2C3Oc4cc(O)ccc4C3COc2c1
249 0.11764706 LMJCQYQLAMJSBX-UHFFFAOYSA-N COC1=CC(=CC2C1(O2)c1cc2c(o1)cc(cc2)OC)O
250 0.11764706 MQLKGJNNHRIAPG-UHFFFAOYSA-N COc1ccc2c(c1)OC1(C2O1)c1ccc(cc1OC)O
251 0.11764706 QKGSLISFAMSFDB-UHFFFAOYSA-N ClC1=C2C=C(OCC3=CC=CC=C3)C=CC2=NC=C1
252 0.11764706 YGMHIBLUWGDWKP-UHFFFAOYSA-N COc1ccc(cc1)C(=O)OC(=O)c2ccc(OC)cc2
253 0.11764706 NYGZYUAVZPIKBZ-ZBEGNZNMSA-N COc1cc2C3COc4cc(O)ccc4C3Oc2cc1O
254 0.11764706 KSVDJHCJUQMRSN-UHFFFAOYSA-N COc1cc2c(cc1O)OCC1C2Oc2c1ccc(c2)O
255 0.11764706 OFQVVBDRDBOZLS-UHFFFAOYSA-N OC1C=Cc2c(C1O)oc(c2C(=O)C)c1ccc(cc1)O
256 0.11764706 PBVGYVJIVLAMFY-ZBEGNZNMSA-N COc1ccc2C3Oc4cc(O)c(O)cc4C3COc2c1
257 0.11764706 NYGZYUAVZPIKBZ-BDJLRTHQSA-N COc1cc2C3COc4cc(O)ccc4C3Oc2cc1O
258 0.11764706 QDFJNOVWEADTGJ-NHYWBVRUSA-N COc1ccc2C3Oc4cc(O)ccc4C3COc2c1O
259 0.11764706 JAAWOQQDCOFLRV-IAQYHMDHSA-N COc1ccc2C3COc4cc(O)ccc4C3Oc2c1O
260 0.11764706 KFNBYAGROHJIQL-UHFFFAOYSA-N COC1=CC=CC(C=CC(=O)C2=C(O)C=C(O)C=C2O)=C1
261 0.11764706 BPPAROUEECPSAP-UHFFFAOYSA-N CC(=O)OC1C=CCC2C1C(=O)C1=C(C=CC=C1O)C2=O
262 0.11764706 OKBWVJGQTFYYQA-GFCCVEGCSA-N COc1ccc(cc1)C2CC(=O)Oc3cc(O)cc(O)c23
263 0.11764706 OFTINOBZVRZYRE-UHFFFAOYSA-N OC(=O)CC1CC2=C(C(O1)(C)O)C(=O)C1=C(C2)C=CC#C1
264 0.11764706 QKHWNALZLGXAIH-UHFFFAOYSA-N COC1=C(O)C=C(O)C(C(=O)C=CC2=CC=CC=C2)=C1O
265 0.11764706 DGUBZDXYXXUHTJ-UHFFFAOYSA-N COC1=CC=C(C=CC(=O)C2=C(O)C=C(O)C=C2O)C=C1
266 0.11764706 SSRVZGYAHIRBNC-UHFFFAOYSA-N Oc1ccc(cc1)C1C(O)Oc2c(C1=O)cc(c(c2)O)C
267 0.11764706 MAOXEXNDQNUNQS-UHFFFAOYSA-N Oc1ccc(cc1)C1C(O)Oc2c(C1=O)c(C)cc(c2)O
268 0.11764706 PLLFWTNDXCAINR-INIZCTEOSA-N Oc1ccc(CC2(O)COc3cc(O)ccc3C2=O)cc1
269 0.11764706 DQVULWCHEVXNPM-UHFFFAOYSA-N COC1=CC(OC)=C(C=C1)C(=O)C1=CC=CC=C1C(O)=O
270 0.11764706 PFCAZGNCCICVGV-UHFFFAOYSA-N Oc1ccc(cc1)C1C(O)Oc2c(C1=O)ccc(c2C)O
271 0.11764706 HITLHUWQHZDRMQ-UHFFFAOYSA-N ClC1=NC2=C(C=C1)C(OCC1=CC=CC=C1)=CC=C2
272 0.11764706 UGEYGQRZMGRGEL-UHFFFAOYSA-N Oc1ccc(c(c1)C)C1C(O)Oc2c(C1=O)ccc(c2)O
273 0.11764706 GMBXULMDNZCLNC-UHFFFAOYSA-N Oc1ccc2c(c1)OC(C(C2=O)c1ccc(c(c1)C)O)O
274 0.11764706 GUMFPOIJOXLCLA-JKSUJKDBSA-N COc1cc2C(=O)C(O)C(Oc2cc1O)c3ccccc3
275 0.11764706 HGUFLVOLGHFCAQ-UHFFFAOYSA-N COC1=Cc2occ(c(=O)c2C(C1O)O)c1ccccc1
276 0.11764706 PBVGYVJIVLAMFY-UHFFFAOYSA-N COC1=CC2=C(C=C1)C1OC3=C(C=C(O)C(O)=C3)C1CO2
277 0.11764706 XCIRDUHYSVRRLH-UHFFFAOYSA-N COC1(O)C=Cc2c(C1O)occ(c2=O)c1ccccc1
278 0.11764706 WEVPCLOHVKGGEZ-UHFFFAOYSA-N COC1=CC(O)=C2C3OC4=C(C=CC(O)=C4)C3COC2=C1
279 0.11764706 PLLFWTNDXCAINR-MRXNPFEDSA-N Oc1ccc(CC2(O)COc3cc(O)ccc3C2=O)cc1
280 0.11764706 PDHSAQOQVUXZGQ-UHFFFAOYSA-N COC1Cc2c(OC1c1ccc(c(c1)O)O)cc(cc2O)O
281 0.11764706 WNYBGSQHYDNPIE-UHFFFAOYSA-N COC1=CC=C(CN2C(=S)NC3=C2C=CN=C3N)C=C1
282 0.11764706 RKLUSMDAKQQQRH-JKSUJKDBSA-N C12C=C(O)C=CC=1C[C@@H]1OCC3C=C(O)C(O)=CC=3[C@H]1O2
283 0.11764706 FGHMACGXIQPPKM-UHFFFAOYSA-N COc1ccc(cc1)c1coc2c(c1=O)C=C(C(C2)O)O
284 0.11764706 ZZBVDBFXVVUONV-UHFFFAOYSA-N COc1ccc(cc1)c1coc2c(c1=O)CC(C(=C2)O)O
285 0.11764706 JAAWOQQDCOFLRV-UHFFFAOYSA-N C1(O)C=CC2C3OC4=C(O)C(OC)=CC=C4C3COC=2C=1
286 0.11764706 MRMMMOKFUSEGJU-UHFFFAOYSA-N COc1c(oc2c(c1=O)C(O)CC(=C2)O)c1ccccc1
287 0.11764706 VVSSAMREGPLYRZ-UHFFFAOYSA-N COc1c(oc2c(c1=O)C(=CC(C2)O)O)c1ccccc1
288 0.11764706 UDSSTOIKPKSXMS-UHFFFAOYSA-N COC1=C(O)C=C(C(=O)C2=CC(OC)=C(OC)C=C2)C(O)=C1
289 0.11764706 OJVALUMRAPKRLL-UHFFFAOYSA-N COc1ccc(cc1)c1coc2c(c1=O)C(O)C(C=C2)O
290 0.11764706 NXTAYOQVSXIFTR-UHFFFAOYSA-N COc1cc(O)c(c(c1)O)C(=O)OCCc1ccc(cc1)O
291 0.11764706 RBTSKEDOUJLPHO-MRXNPFEDSA-N COc1cc(O)c2C(=O)CC(O)(Oc2c1)c3ccccc3
292 0.11764706 CAVZRUHVJKOBPM-UHFFFAOYSA-N CC(=O)Oc1cc2OC(C)(C)C=Cc2c3OC=CC(=O)c13
293 0.11764706 VYHKCBFQHHWJHP-UHFFFAOYSA-N COCc1c(O)cc2c(c1O)C(=O)C1=C(C2=O)C=CCC1
294 0.11764706 QRDTVCCDFZREAP-UHFFFAOYSA-N COc1ccc(cc1)c1coc2c(c1=O)C=CC(C2O)O
295 0.11764706 IQLDYSJYDUZNNV-UHFFFAOYSA-N COC(=O)c1ccc(OC)c(Oc2ccc(C=O)cc2)c1
296 0.11764706 WWDSXFNLTHBBRC-UHFFFAOYSA-N COC1C=C(O)c2c(C1)oc(cc2=O)c1ccc(cc1)O
297 0.11764706 RBTSKEDOUJLPHO-UHFFFAOYSA-N COc1cc2OC(O)(CC(=O)c2c(c1)O)c1ccccc1
298 0.11764706 HDUQOQITOKMKFD-UHFFFAOYSA-N OC(=O)CC1(O)c2c(cccc2O)Cc2c1c(O)ccc2
299 0.11764706 CYCJPIBUDBOUQD-UHFFFAOYSA-N ClC1=NC2=C(C=C1)C=C(OCC1=CC=CC=C1)C=C2
300 0.11764706 KOYGKLSVNWSGOA-UHFFFAOYSA-N COC1CC(=C2C(=C1)C(=O)c1c(C2=O)c(O)cc(c1)C)O
301 0.11764706 PFQGLFBMMPZYEU-UHFFFAOYSA-N OC(=O)CCC1C2=CC=C(O)C=C2OC2=C1C=CC(O)=C2
302 0.11764706 KAHYNQURROEWRV-NSHDSACASA-N CC(=O)Oc1c2OC(Cc2cc3C=CC(=O)Oc13)C(C)(C)O
303 0.11764706 MMERHIMUHZTADU-UHFFFAOYSA-N COC1=CC(O)C2C(=C1)C(=O)c1c(C2=O)c(O)cc(c1)C
304 0.11764706 WQXBUHYXRQLWQY-UHFFFAOYSA-N COC1=C2NC(SCC3=CC=CC=C3)=NC2=C(C)N=N1
305 0.11764706 JRLGAHSOAVMZPW-UHFFFAOYSA-N COC1=CC=CC=C1C(=O)C1=C(C=CC=C1OC)C(O)=O
306 0.11764706 BVOYYJSOGBGSJD-UHFFFAOYSA-N COC1=CC=C2C(=O)OC(C2=C1OC)C1=CC=CC=C1O
307 0.11764706 AASMWLDYWGXFHI-UHFFFAOYSA-N COc1cc(C)c2c(oc3cc(O)c(C(=O)O)c(C)c23)c1
308 0.11764706 HMRVJSRLOWCVLS-UHFFFAOYSA-N COc1ccc2c(c1)OC1C2C(O)Oc2c1ccc(c2)O
309 0.11764706 WTUOFXUICWTSEB-UHFFFAOYSA-N COCc1c(O)cc2c(c1O)C(=O)C1C(C2=O)C=CC=C1
310 0.11764706 SFMJTPNGPIXLOL-UHFFFAOYSA-N COC1=CC(C(=O)C2=CC=C(C=C2)C(O)=O)=C(OC)C=C1
311 0.11764706 FPRVFTCYJRERLF-UHFFFAOYSA-N COc1c(O)ccc2c1OC1C2COc2c1ccc(c2)O
312 0.11764706 BJLPSIPGXQUFGQ-UHFFFAOYSA-N COC1=CC(C(=O)C2=CC=CC=C2C(O)=O)=C(OC)C=C1
313 0.11764706 SHSGWTGEPZLVBB-UHFFFAOYSA-N CC1=CC=C(C=C1)C1=CC=C(S1)C1=CC=C(C)C=C1
314 0.11764706 AGBOVBSHJSZFAP-UHFFFAOYSA-N OC(=O)C=CCc1c(C(O)C)c(O)c2c(c1O)cccc2O
315 0.11764706 KUJLZEDZHWEAJZ-UHFFFAOYSA-N COC1=CC23C(C=C1)(O3)C1C(O2)c2ccc(cc2OC1)O
316 0.11764706 HEIQCYMXBKXKBD-UHFFFAOYSA-N S1C=C(C=CC2=CC=CC=C2)C2=C1C1=CC=CC=C1C=C2
317 0.11764706 OYYZFOGBOOZIRI-UHFFFAOYSA-N S1C(C=CC2=CC=CC=C2)=CC2=C1C=CC1=CC=CC=C21
318 0.11764706 FPPWIEZFMZZUPL-BDJLRTHQSA-N COc1cc2O[C@H]3[C@H](COc4cc(O)ccc34)c2cc1O
319 0.11764706 CCSBNBKMACZDGN-UHFFFAOYSA-N O=C(COC1=CC=CC=C1)OC(=O)COC1=CC=CC=C1
320 0.11764706 HHDMEPQPJYYCMV-UHFFFAOYSA-N Oc1ccc(c(c1)O)C(=O)CC(=O)c1ccc(c(c1)C)O
321 0.11764706 NLQUZMGKJQQYPH-UHFFFAOYSA-N COC1Cc2c(C=C1O)occ(c2=O)c1ccc(cc1)O
322 0.11764706 ZEBQSAVKVLPVPF-UHFFFAOYSA-N COC1=Cc2c(CC1O)occ(c2=O)c1ccc(cc1)O
323 0.11764706 NAEDBQDGLNVQHB-UHFFFAOYSA-N Oc1ccc(c(c1)C)C(=O)CC(=O)c1ccc(cc1O)O
324 0.11764706 LBFNFXDQLNOURV-UHFFFAOYSA-N COc1cc(O)c(cc1O)C(=CC(=O)O)c1ccccc1
325 0.11764706 NMNTZYBUTFISER-UHFFFAOYSA-N FC1=CC=CC=C1C(=O)C1=CC=CC=C1C(=O)C1=CC=CC=C1
326 0.11764706 HBJBZKIKENUTRM-UHFFFAOYSA-N FC1=CC=C(C=C1)C(=O)C1=CC=CC=C1C(=O)C1=CC=CC=C1
327 0.11764706 UZRINNSKXOMIIO-XJKSGUPXSA-N COc1ccc2[C@@H](O)[C@@H](C=O)c3ccc(O)cc3Oc2c1
328 0.11764706 GOCARFFKXUMOPQ-UHFFFAOYSA-N COc1ccc(O)c2OCc3cc(C)cc(O)c3C(=O)c12
329 0.11764706 IUTJITCLNLMFAJ-CMDGGOBGSA-N C1(OC)C(=O)/C(=C(/C=C/C2C=CC=CC=2)\O)/C(=O)C=1OC
330 0.11764706 QODCVWXNDFHWIF-UHFFFAOYSA-N OC(=O)C=CCC1=C(C(=O)C)C(=O)c2c(C1)cccc2O
331 0.11764706 CGARGJZZBOHMIZ-UHFFFAOYSA-N COC(=O)c1ccc(Oc2ccc(cc2)C(=O)OC)cc1
332 0.11764706 FKHHPTUDGBEHEL-UHFFFAOYSA-N COC1=C(OC)C(=O)C(C(=O)C=Cc2ccccc2)C1=O
333 0.11764706 UQGVGCDGERBHCR-UHFFFAOYSA-N COC1=CC(OC)=C(C=C1)C(=O)C1=CC=C(C=C1)C(O)=O
334 0.11764706 SXKBOSYKWYQHMV-JKSUJKDBSA-N COc1ccc2c(OC3c4ccc(O)cc4OCC23O)c1
335 0.11764706 QJCGEHAYGDYOKJ-UHFFFAOYSA-N COC1=C(OC)C(=O)C2=C(CCc3cccc(O)c23)C1=O
336 0.11764706 OYEFCNZDQGBNKU-UHFFFAOYSA-N OC(=O)CC1=CC=C(OC2=CC=C(CC(O)=O)C=C2)C=C1
337 0.11764706 NXXZETZRHIFIPW-UHFFFAOYSA-N COC1=CC=C(C=C1)C(=O)OCC1=CC2=C(OCO2)C=C1
338 0.11764706 WOUVWMLAFPHNDT-UHFFFAOYSA-N Oc1ccc(c(c1)C)C=CC(=O)c1c(O)cc(cc1O)O
339 0.11764706 UNEJIRZYTHVVEM-UHFFFAOYSA-N C1(O)=CC(OC)=C(C(=O)CC(=O)C2C=CC=CC=2)C(O)=C1
340 0.11764706 XQAKSSCIRWBQRM-UHFFFAOYSA-N COc1ccc(cc1)C(=COc1cccc(c1)O)C(=O)O
341 0.11764706 VEHXKUNAGOJDJB-UHFFFAOYSA-N COC1=CC=C(C=C1)C(=O)OC1=C(OC)C=C(C=O)C=C1
342 0.11764706 QDLAGTHXVHQKRE-UHFFFAOYSA-N COc1cc(C)c2C(=O)c3c(O)cc(OC)cc3Oc2c1
343 0.11764706 XMTOUJKBZBHALW-HOTGVXAUSA-N Oc1cc2C[C@@]3(O)COC4=CC(=O)C=C[C@]4(C3)c2cc1O
344 0.11764706 FGNUNQAWPBZJHK-UHFFFAOYSA-N COc1ccc(cc1)C=COc1cc(O)ccc1C(=O)O
345 0.11764706 GLBWMOHCXNPFLS-UHFFFAOYSA-N C1(OC)=CC(O)=C(C(=O)CC(=O)C2C=CC=CC=2)C(O)=C1
346 0.11764706 VTASZFDZEZCINH-UHFFFAOYSA-N CC(=O)OCC1=C(C)OC2=C1C1=C(C=C2)C(C)=CC(=O)O1
347 0.11764706 DGUBZDXYXXUHTJ-QPJJXVBHSA-N C1(O)=CC(O)=C(C(=O)/C=C/C2C=CC(OC)=CC=2)C(O)=C1
348 0.11764706 AIKNVOYMGHOYKT-UHFFFAOYSA-N COc1c(c2cc3c(o2)C=CCC3)c(O)cc2c1OCO2
349 0.11764706 DULAMNPRJBJTLL-UHFFFAOYSA-N COc1c(c2cc3c(o2)CCC=C3)c(O)cc2c1OCO2
350 0.11764706 KREAODKIVDKCIS-UHFFFAOYSA-N COc1c(C2Cc3c(O2)cccc3)c(O)cc2c1OCO2
351 0.11764706 NIEHWTGNWJVDEU-UHFFFAOYSA-N ClC1=NC2=C(C=CC=C2OCC2=CC=CC=C2)C=C1
352 0.11764706 DXMMEYFWABTLGZ-UHFFFAOYSA-N COc1c(O)cc(c2c1oc(cc2=O)C1=CCCC=C1)O
353 0.11764706 VKJPWICQEHYSDY-GFCCVEGCSA-N COc1cc(O)c2C(=O)C3=C(OC(C3)C(=C)C)C(=O)c2c1
354 0.11764706 ZBFVZTVRRPFMEB-UHFFFAOYSA-N COc1c(O)cc(c2c1oc(cc2=O)C1CC=CC=C1)O
355 0.11764706 NEFIWVDUTVHLQG-UHFFFAOYSA-N COC1C(O)C=C(c2c1oc(cc2=O)c1ccccc1)O
356 0.11764706 NYUOYBBDYFPVSL-UHFFFAOYSA-N OC(=O)C1=C2OCCOC2=C(OCC2=CC=CC=C2)C=C1
357 0.11764706 NIFREGFLLXPYTM-UHFFFAOYSA-N Oc1cccc(c1)C1Oc2ccccc2C(C1C(=O)O)O
358 0.11764706 SZZLMLKZBBTXCJ-UHFFFAOYSA-N COc1c(O)cc(c2c1OC(=CC2O)c1ccccc1)O
359 0.11764706 ILFDKPCRPZAYMH-UHFFFAOYSA-N S1C(C=CC2=CC=CC=C2)=CC2=C1C1=CC=CC=C1C=C2
360 0.11764706 NJHVNYDMBXMNBB-UHFFFAOYSA-N COc1cc2C(O)c3cc(C)cc(c3C(=O)c2c(c1)O)O
361 0.11764706 SJTCCXHTICXMKM-UHFFFAOYSA-N COc1c(oc2c(c1=O)c(O)cc(c2)O)C1CC=CC=C1
362 0.11764706 DNHXXMZTWIOBJI-UHFFFAOYSA-N COc1ccc(cc1)c1cc(=O)c2c(o1)CC(C=C2O)O
363 0.11764706 TUYWXBGMDRRYJC-UHFFFAOYSA-N COc1c(oc2c(c1=O)c(O)cc(c2)O)C1=CCCC=C1
364 0.11764706 YSEWUKXKXCXSCO-UHFFFAOYSA-N COc1cc(O)c2c(c1)C(=O)c1c(C2O)c(O)cc(c1)C
365 0.11764706 PJLZUIWJAUAXDY-UHFFFAOYSA-N COC1=CC2(C3(C(=C1)OC(CC3=O)c1ccccc1)O2)O
366 0.11428571 TZDUQPDCWGCVSP-UHFFFAOYSA-N COc1ccc2c(c1)OC(C(C2=O)O)c1ccc(cc1)O
367 0.11428571 PDKIGTKBLWYSKF-UHFFFAOYSA-N COc1ccccc1C(=CC(=O)O)Oc1ccc(cc1)O
368 0.11428571 CWHICAGFKLPFSX-ABJQSIQTSA-N CO[C@@H]1C=CC(=O)O[C@@H]([C@H](O)[C@H]1O)c2ccccc2
369 0.11428571 FJIXKTZSVRGSAA-UHFFFAOYSA-N COC1C(Oc2c(C1O)ccc(c2)O)c1ccc(c(c1)O)O
370 0.11428571 DDCZDOQDCVFONM-UHFFFAOYSA-N OC(=O)C1=CC=CC=C1C(=O)OCCOC1=CC=CC=C1
371 0.11428571 ZQTWPMNONBCDLU-UHFFFAOYSA-N Oc1cc2OC(C(Cc2c(c1)O)O)c1cc(O)c(cc1C)O
372 0.11428571 ZHDMPVIDHWJGTN-XJKSGUPXSA-N C1(O)C=C2O[C@H](C3C=C(O)C(OC)=CC=3)[C@@H](O)CC2=C(O)C=1
373 0.11428571 HUEDPLCBRXURHD-UHFFFAOYSA-N COC1=CC2(C(C=C1)(O)C(=O)C(=CO2)c1ccccc1)O
374 0.11428571 DMWJFOIQULMITR-UHFFFAOYSA-N Oc1ccc2c(c1)OC(C(C2O)O)c1ccc(c(c1C)O)O
375 0.11428571 FIASLUPJXGTCKM-UHFFFAOYSA-N OC1=CC=C(CC2COC3=CC(O)=CC(O)=C3C2=O)C=C1
376 0.11428571 FIASLUPJXGTCKM-SNVBAGLBSA-N Oc1ccc(CC2COc3cc(O)cc(O)c3C2=O)cc1
377 0.11428571 XIKPISPBGKXGHV-JKSUJKDBSA-N COc1cc2OC(C(O)C(=O)c2cc1O)c3ccccc3
378 0.11428571 NJHJXXLBWQXMRO-CZUORRHYSA-N COC1=CC(=CC=C1O)[C@H]1OC2=C(C[C@H]1O)C(O)=CC(O)=C2
379 0.11428571 ZHDMPVIDHWJGTN-CZUORRHYSA-N COC1=CC=C(C=C1O)[C@H]1OC2=C(C[C@H]1O)C(O)=CC(O)=C2
380 0.11428571 FIASLUPJXGTCKM-JTQLQIEISA-N Oc1ccc(CC2COc3cc(O)cc(O)c3C2=O)cc1
381 0.11428571 QYSVYJUIVIQFPC-UHFFFAOYSA-N COC1=CC2OC(=O)C=C(C2C=C1O)c1ccc(cc1)O
382 0.11428571 ZHDMPVIDHWJGTN-UHFFFAOYSA-N COC1=C(O)C=C(C=C1)C1OC2=CC(O)=CC(O)=C2CC1O
383 0.11428571 OHSKYTKANZOTHV-UHFFFAOYSA-N COc1cccc(c1)OC=C(c1ccc(cc1)O)C(=O)O
384 0.11428571 JCOJOPAWRXXOEU-UHFFFAOYSA-N OC(=O)CC(C(=O)O)(C(O)O)Cc1ccc2c(c1)cccc2
385 0.11428571 KTJRHVXNFMLXOS-UHFFFAOYSA-N COC1=CC(=CC(=C)C1C(=O)c1c(O)cc(cc1O)OC)O
386 0.11428571 KENUXMYSGZYBIH-UHFFFAOYSA-N CCOC(=O)C1=C(O)C=CC(=C1)C(=O)C1=CC=CC=C1O
387 0.11428571 QANDUWBCUDIFQO-UHFFFAOYSA-N Oc1ccc2c(c1)OC(CC2=O)c1cc(C)c(c(c1)O)O
388 0.11428571 NJHJXXLBWQXMRO-UHFFFAOYSA-N COC1=C(O)C=CC(=C1)C1OC2=CC(O)=CC(O)=C2CC1O
389 0.11428571 NJHJXXLBWQXMRO-XJKSGUPXSA-N COC1=C(O)C=CC(=C1)[C@H]1OC2=C(C[C@@H]1O)C(O)=CC(O)=C2
390 0.11428571 KOLJTVINXNIHTR-UHFFFAOYSA-N Oc1ccc2c(c1)OC(CC2=O)c1cc(O)c(cc1C)O
391 0.11428571 SHMWGUXHPGVOQL-UHFFFAOYSA-N COc1ccc(cc1)C1=COC2=CC(=CC(C2C1=O)O)O
392 0.11428571 GFDDNBRQBVLUMC-UHFFFAOYSA-N CC(=CCOc1c2OC3C(c2cc2c1oc(=O)cc2)O3)C
393 0.11428571 VTBKVWRCIDCQCM-UHFFFAOYSA-N COC1=CC=C(C=C1)C(=O)C(=O)C1=C(O)C=C(OC)C=C1
394 0.11428571 ATNQMWUKQABBNL-MLGOLLRUSA-N OC1Cc2ccc(O)cc2OC1c3ccc4OCOc4c3
395 0.11428571 BBJRWOMOWZCBDC-UHFFFAOYSA-N OC(=O)C=CCC1=C(C(=O)c2c(C1)cccc2O)C(O)(O)C
396 0.11428571 DNJUJHGETBUONF-UHFFFAOYSA-N CC1=CC=C(C=C1)C1(SCCCS1)C1=CC=CC=C1
397 0.11428571 CDBOPEDZQRBLHW-UHFFFAOYSA-N COC1=CC2=C(C3C1O3)C1C(O2)c2ccc(cc2OC1)O
398 0.11428571 KYMFSIXLIKXHRD-UHFFFAOYSA-N COc1ccc(cc1)C1=COc2c(C1O)c(O)cc(c2)O
399 0.11428571 IYTKEZIQALXZRF-UHFFFAOYSA-N COC(=O)C1=CC=CC=C1C(=O)C1=C(O)C=CC=C1OC
400 0.11428571 WPFOYTUSLNULOS-UHFFFAOYSA-N COc1cc2OC(CC(=O)Oc2c(c1)O)c1ccccc1
401 0.11428571 DDCZDOQDCVFONM-UHFFFAOYSA-N OC(=O)C1=CC=CC=C1C(=O)OCCOC1=CC=CC=C1
402 0.11428571 PNVSWRLCVNRMMU-UHFFFAOYSA-N COc1ccc(cc1O)C1=COc2c(C1O)ccc(c2)O
403 0.11428571 MVADPSZBGFFETR-UHFFFAOYSA-N Oc1cc2OC(C(Cc2c(c1)O)O)c1ccc(c(c1C)O)O
404 0.11428571 FWKRAEMBDHKHAF-GFCCVEGCSA-N COc1cc(O)c2C(CC(=O)Oc2c1)c3ccc(O)cc3
405 0.11428571 KUEAYQVSKCLLQQ-UHFFFAOYSA-N Oc1cc2OC(c3cc(C)c(c(c3)O)O)C(Cc2c(c1)O)O
406 0.11320755 YMWRGGPPIHLTFR-UHFFFAOYSA-N O=CC=C(C1=C(C(=O)O)C(=O)C(=CC1=O)CCC=C(C)C)O
407 0.11320755 JOKWTELJZHHLRC-UHFFFAOYSA-N O=CCC(=O)C1=C(C(=O)O)C(=O)C(=CC1=O)CCC=C(C)C
408 0.11320755 UTIVVGDXZZYHGC-UHFFFAOYSA-N O=CC=C(C1=C(C(=O)O)C(=O)C=C(C1=O)CCC=C(C)C)O
409 0.11111111 VCTSYCOQOIDXPU-UHFFFAOYSA-N CC(=CCc1c2C3OC3Oc2c(c2c1ccc(=O)o2)O)C
410 0.11111111 OCIPJEIEKFZYPN-UHFFFAOYSA-N COc1cc(O)ccc1C(=O)C=Cc1ccc(cc1O)O
411 0.11111111 NMMINEKNBVXZGC-UHFFFAOYSA-N O=C(Cc1cc(O)cc(=O)o1)C=Cc1ccc(cc1C)O
412 0.11111111 RFQDLKOCVWCIFO-UHFFFAOYSA-N COc1ccc(c(c1)O)C1=C(O)c2c(OC1)cc(cc2)O
413 0.11111111 ZYLMEEHMVGMUEX-UHFFFAOYSA-N C#CC1=C(CC(CC(=O)O)O)Cc2c(C1=O)c(O)ccc2
414 0.11111111 AIRDEVINJCZEPH-UHFFFAOYSA-N Oc1ccc2c(c1)OC(C(C2O)O)c1cc(O)c(cc1C)O
415 0.11111111 ZVESPSDKOKQPAB-UHFFFAOYSA-N OC(=O)C=CCC1=Cc2cccc(c2C(=O)C1=C(O)C)O
416 0.11111111 VACOORRYEXYADO-UHFFFAOYSA-N COC1=CC2(C(C=C1)(O)C1C(O2)c2ccc(cc2OC1)O)O
417 0.11111111 WQCJOKYOIJVEFN-ZDUSSCGKSA-N COC1=CC(=C(C=C1)[C@@H]2COC3=C(C2=O)C=CC(=C3)O)O
418 0.11111111 WQCJOKYOIJVEFN-UHFFFAOYSA-N COC1=CC(O)=C(C=C1)C1COC2=C(C=CC(O)=C2)C1=O
419 0.11111111 WQCJOKYOIJVEFN-CYBMUJFWSA-N COc1ccc(C2COc3cc(O)ccc3C2=O)c(O)c1
420 0.11111111 YKPOWYVJRGDXTH-UHFFFAOYSA-N COc1ccc2c(c1)OCC(C2=O)c1ccc(cc1O)O
421 0.11111111 PSAVPNUPZZJYBD-UHFFFAOYSA-N COC1=CC23C(C=C1)(O3)C=C(O2)c1ccc(cc1OC)O
422 0.11111111 FOQHABDHFJFDOA-UHFFFAOYSA-N Oc1cc2OC(CC(=O)c2c(c1)C)c1ccc(c(c1)O)O
423 0.11111111 QKLHFTRQQIWGBX-UHFFFAOYSA-N OC(=O)CC(CC1=CC(=O)c2c(C1)cccc2O)OC(=O)C
424 0.11111111 VQAVGSHMPZFOQO-UHFFFAOYSA-N COc1cc(O)c(c(c1)O)C(=O)CCc1ccc(cc1O)O
425 0.11111111 KBVDWJIQGYQYMN-UHFFFAOYSA-N COc1cc(O)ccc1C1COc2c(C1=O)ccc(c2)O
426 0.11111111 GZMKMMSCOHLOLH-UHFFFAOYSA-N CC(=O)OC(C)(C)C1OC2=C(C1O)C1=C(C=C2)C=CC(=O)O1
427 0.11111111 FXSPBAOOHAFSEB-UHFFFAOYSA-N COC1=CC=C(CC1)c1coc2c(c1=O)cc(c(c2)O)O
428 0.11111111 GZMKMMSCOHLOLH-HIFRSBDPSA-N CC(=O)OC(C)(C)C1Oc2ccc3C=CC(=O)Oc3c2C1O
429 0.11111111 HVULMIKUBSLJMI-BQYQJAHWSA-N COc1cc(O)ccc1C(=O)C=Cc2c(O)cccc2O
430 0.11111111 PUOPRFXQFMECBV-UHFFFAOYSA-N O=CCC(=O)C1=C(C(=O)O)C(=O)C=C(C1=O)CCC=C(C)C
431 0.11111111 BCCLPKZUJFVUKJ-UHFFFAOYSA-N COc1cc2OC(COC(=O)c2c(c1)O)c1ccccc1
432 0.11111111 RKJIABNPPZCLBJ-UHFFFAOYSA-N COc1cc(O)c(c(c1)O)C(=O)CC(c1ccc(cc1)O)O
433 0.11111111 WIYZCNNVBSEFSI-UHFFFAOYSA-N COC1=C(O)C(O)=C2OCC(C(=O)C2=C1)C1=CC=CC=C1
434 0.11111111 JRHJDVMAHKUVFI-UHFFFAOYSA-N COc1cc(O)ccc1OC(=O)C=Cc1ccc(cc1)O
435 0.11111111 BFRPKWYWGJXJKO-UHFFFAOYSA-N COc1cc(O)c(c(c1)O)OC(=O)CCc1ccc(cc1)O
436 0.10810811 QIOQDKGWUYWYES-LBPRGKRZSA-N COc1cc(O)cc(O)c1C(=O)CC(O)c2ccc(O)cc2
437 0.10810811 LWHSJIDZZIIUKH-UHFFFAOYSA-N COC1=CCC(=C2COc3c(C2=O)c(O)cc(c3)O)C=C1
438 0.10810811 YFRUSKASGPDFBR-NSHDSACASA-N CC1=C2C(=CC3=CC=CC(=O)C3=C2O)C[C@H](O1)CC(=O)O
439 0.10810811 AXQHLJDLENQOSU-UHFFFAOYSA-N COc1cc(O)ccc1C(=O)C=CC1=CC2C(C=C1)(O2)O
440 0.10810811 XVJNVVOMJFJVTP-UHFFFAOYSA-N OC1C(Oc2c(C1O)cc(c(c2)O)C)c1ccc(c(c1)O)O
441 0.10810811 YFRUSKASGPDFBR-LLVKDONJSA-N CC1=C2C(=CC3=CC=CC(=O)C3=C2O)C[C@@H](O1)CC(=O)O
442 0.10810811 ZBEJPKMUMFUILA-UHFFFAOYSA-N O=C1CC(OC2=C1C(=C(C1(C2O1)O)C)O)c1ccccc1
443 0.10810811 NLCHNUHNZBPKDF-WLZLGPGOSA-N CC1[C@@H](O)[C@H](OC2=CC(O)=CC(O)=C12)C1=CC=C(O)C(O)=C1
444 0.10810811 JVGNTXGHBHMJDO-UHFFFAOYSA-N COc1cc(O)ccc1C(=O)C=Cc2ccc(O)c(O)c2
445 0.10810811 GPUUBQLRPZJYRT-UHFFFAOYSA-N O=CCc1c(O)cc(cc1O)C=Cc1ccc(cc1O)O
446 0.10810811 DPBLJTIZJPNGNK-UHFFFAOYSA-N COc1ccc(cc1)C1=COc2c(C1O)cc(c(c2)O)O
447 0.10810811 JVGNTXGHBHMJDO-QHHAFSJGSA-N C1(O)=CC=C(C(=O)/C=C/C2C=CC(O)=C(O)C=2)C(OC)=C1
448 0.10810811 WCUDSZYIOPICSQ-UHFFFAOYSA-N COC1=C(O)C=C(C2C1OC(=CC2=O)c1ccccc1)O
449 0.10810811 HYJSKXFIDJOOGY-UHFFFAOYSA-N OCC(CSCC1=CC=CC=C1)SCC1=CC=CC=C1
450 0.10810811 JIYXYPJOCPXTMO-UHFFFAOYSA-N CS(=O)(=O)CCCCCOC1=CC=C(C=C1)C(O)=O
451 0.10810811 MABBDBFKGOJAGJ-UHFFFAOYSA-N COc1cc(O)c(c(c1)O)C(=O)CCc1ccc(c(c1)O)O
452 0.10810811 QDSPDWBZBHMBSW-UHFFFAOYSA-N COC1=CC2=C(C=C1)C(=O)C(CO2)C1=CC(O)=C(O)C=C1
453 0.10810811 IULVGTQOZKYHCS-QHHAFSJGSA-N C1(OC)=CC=C(C(=O)/C=C/C2C=CC(O)=C(O)C=2)C(O)=C1
454 0.10810811 NEEFJYFCTYRWCU-UHFFFAOYSA-N COC1=CC(O)(O)C(C=C1c1cc2c(o1)cc(cc2)OC)O
455 0.10810811 QHIRYLHBBJAVMT-UHFFFAOYSA-N COC1=CC(C(C=C1)c1coc2c(c1=O)ccc(c2)O)O
456 0.10810811 ODJMTAQDMCJUCT-UHFFFAOYSA-N COc1ccc(cc1)C(C(Oc1cccc(c1)O)O)C(=O)O
457 0.10810811 MZOKXKVSVDATRK-HOCLYGCPSA-N CC(=O)OCC(C)(O)C1Cc2cc3C=CC(=O)Oc3cc2O1
458 0.10810811 FMJWFOWIKRTDNL-UHFFFAOYSA-N CC(=O)CC1=CC(=O)c2c(C)cc(O)c(CC(=O)CO)c2O1
459 0.10810811 LFNKTVBSGSSOAU-UHFFFAOYSA-N Oc1ccc(c(c1)O)C1COc2c(C1=O)ccc(c2C)O
460 0.10810811 IULVGTQOZKYHCS-UHFFFAOYSA-N COc1ccc(c(c1)O)C(=O)C=Cc1ccc(c(c1)O)O
461 0.10810811 ZSKALTFURHBPAQ-UHFFFAOYSA-N COC1=CC=C(C=C1)C1COC2=C(C=CC(O)=C2O)C1=O
462 0.10526316 BYSMNFVBLGSCSW-XBXARRHUSA-N COc1ccc(C=CC(=O)c2ccc(O)c(O)c2O)cc1
463 0.10526316 OJGJRTFSRVCYBR-UHFFFAOYSA-N OC1C(O)C(Oc2c1ccc(c2C)O)c1ccc(c(c1)O)O
464 0.10526316 IHNOZBSXWCTJMH-UHFFFAOYSA-N COC1=CC2C(C=C1O)OC=C(C2=O)c1ccc(cc1)O
465 0.10526316 YYWDINDORRSRBM-UHFFFAOYSA-N COC1=CC2(C(C(=C1)O)C(=O)CC(O2)c1ccc(cc1)O)O
466 0.10526316 CCHPIQKBKAHIFN-UHFFFAOYSA-N COc1ccc(cc1)CC(Oc1cc(O)ccc1C(=O)O)O
467 0.10526316 USLIZWYPDLEZJW-UHFFFAOYSA-N COc1cc(O)ccc1C(=O)C=CC12C=CC(=CC2O1)O
468 0.10526316 KHSOVRVFNIXTSW-UHFFFAOYSA-N OC(=O)C(C(C(=O)O)C(O)O)Cc1ccc2c(c1)cccc2
469 0.10526316 AOKIIOWIBMRPAT-UHFFFAOYSA-N COc1ccc(cc1)C1=COC2C(C1=O)C(=CC(=C2)O)O
470 0.10526316 GGUYPADORHKSPI-UHFFFAOYSA-N COc1ccc(cc1O)C1=COC2C(C1=O)C=CC(=C2)O
471 0.10526316 PZSNGTWDLWGBMP-UHFFFAOYSA-N COC1=CC=C(C=C1)C1COC2=C(C=C(O)C(O)=C2)C1=O
472 0.10526316 YJZSMRLMLUQWIN-UHFFFAOYSA-N COc1cc(O)c(c(c1)O)C(=O)CCC12C=CC(=CC2O1)O
473 0.10526316 XRWWLUZAKMOAPA-UHFFFAOYSA-N COc1ccc(cc1)C1C(O)OC2=CC(=CC(C2C1=O)O)O
474 0.10526316 BKQWXVRSMHQFPU-UHFFFAOYSA-N OC(CC1=Cc2cccc(c2C(=O)C1=C(O)C)O)CC(=O)O
475 0.10526316 MSFOCPBHZWXKGY-UHFFFAOYSA-N OC1Cc2c(OC1c1ccc(c(c1)O)O)cc(c(c2O)C)O
476 0.10526316 ZDOZWYIZMXYEJT-UHFFFAOYSA-N COC1=CCC(C=C1)c1coc2c(c1=O)cc(c(c2)O)O
477 0.10526316 YXYPJBAQTQRZPR-UHFFFAOYSA-N COC(=O)C1=CC=CC=C1C(=O)C=C1C(=O)CCCC1=O
478 0.10526316 XIDIWUPLRQNXEU-UHFFFAOYSA-N COc1cc(O)c(c(c1)O)C(=O)CCC1=CC2C(C=C1)(O2)O
479 0.10526316 HRWHMMDDURCHGK-HZPDHXFCSA-N COC1=CC(=O)C=C(C)C12Oc3c(O)cc(OC)cc3C2O
480 0.1025641 IOKPKQWZNWMBTG-UHFFFAOYSA-N COc1cc(O)c(c(c1)O)C(=O)CCC1=CC=C(C2C1O2)O
481 0.1025641 OPVPGKGADVGKTG-UHFFFAOYSA-N CC(=O)NC(CC(O)=O)C(=O)NC(CCC(O)=O)C(O)=O
482 0.1025641 QSNYHZJYXCWCHK-UHFFFAOYSA-N COc1ccc(c(c1)O)C(c1ccccc1O)(CC(=O)O)O
483 0.1025641 VFQLZZYNKIMNPF-UHFFFAOYSA-N O=C1CC(Oc2c1cc(C)c(c2)O)c1ccc(c(c1)O)O
484 0.1025641 XSKQKYKESVIFAR-UHFFFAOYSA-N O=C1CC(Oc2c1ccc(c2C)O)c1ccc(c(c1)O)O
485 0.1025641 ZYSUHAUYMIJBDY-UHFFFAOYSA-N OC(=O)OCC1CC2=C(C(O1)C)C(=O)c1c(C2)cccc1O
486 0.1025641 PNDMARKGOHQDBV-UHFFFAOYSA-N COC1=CC(=C(C2(C1O2)O)C(=O)CCc1ccc(cc1)O)O
487 0.1025641 LTAZATRVJYGFDC-UHFFFAOYSA-N OC(=O)C(C1CC2=C(C(O1)C)C(=O)c1c(C2)cccc1O)O
488 0.1025641 CYAKJMVHSOBABY-UHFFFAOYSA-N COc1cc(O)ccc1C(=O)C=CC1=CC=C(C2C1O2)O
489 0.1025641 XDFGVAVOCNAUJB-BCTVWOGZSA-N COC1=CC(=O)C[C@@H](C)[C@]12Oc3cc(O)cc(OC)c3C2=O
490 0.1025641 NBZJGTJEEXXQGV-UHFFFAOYSA-N COC1(O)C=C(O)C=CC1C(=O)CC(=O)c1ccc(cc1)O
491 0.1025641 IACRUPNBKAKFDO-UHFFFAOYSA-N COc1cc(O)c(c(c1)O)C(=O)CCOc1ccc(cc1)O
492 0.1025641 XAZYVIKRIIFRPO-UHFFFAOYSA-N COC1(O)C=C2OC(CC(=O)C2=C(C1O)O)c1ccccc1
493 0.1 AUENEFDNLILAEW-UHFFFAOYSA-N COc1ccc(c(c1)O)C1C(O)Oc2c(C1O)ccc(c2)O
494 0.1 KNDGKQDJXOZFJP-QMMMGPOBSA-N COc1cccc2C(=O)C(=C(O)C(=O)c12)CC(C)OC(=O)C
495 0.1 FXZVUBSPFOAKRI-AATRIKPKSA-N CC1OC1C(C(/C=C/c1cccc(c1C=O)O)O)O
496 0.1 SFFKNQQSWKKOJE-UHFFFAOYSA-N COC1C=C(C=CC1O)C=CC(=O)c1c(O)cc(cc1O)O
497 0.1 KXQLNOCYCPMGNU-UHFFFAOYSA-N CC(CC1SCCCS1)=CC1=CC=C(C)C=C1
498 0.1 LNNGRIWXVXYOTJ-UHFFFAOYSA-N OCC1OC(C(C1O)O)N1C=C(C(=O)O)C(=N)C2C1O2
499 0.1 NZYRJTBZILDFEQ-UHFFFAOYSA-N Oc1ccc(cc1O)C1CC(O)c2c(O1)cc(c(c2O)C)O
500 0.1 ZBWYHNHRVUSVNU-UHFFFAOYSA-N OC(=O)C1=CC=C(OCCCCOC(=O)C=C)C=C1
501 0.097560976 DBANCWXFGWHFPK-UHFFFAOYSA-N CCCC(CCC(O)=O)C1=CC=C(C=C1)S(O)(=O)=O
502 0.097560976 ZJHIVENPBVLOCS-OCPPQLHISA-N CC=CC(C(/C=C(/c1cccc(c1C=O)O)\O)O)O
503 0.097560976 RSRGCAACPKSOFY-UHFFFAOYSA-N COc1ccc(cc1)C1=COC2C(C1=O)C=C(C(=C2)O)O
504 0.097560976 YVVLMHVBVGDJPR-UHFFFAOYSA-N Oc1ccc(cc1O)C1CC(O)c2c(O1)c(C)c(cc2O)O
505 0.097560976 LFDXVUCWXHMICD-UHFFFAOYSA-N COc1cc2OC(CC(c2c(c1)O)O)c1ccc(c(c1)O)O
506 0.097560976 GTFRXPJKKFZCAU-UHFFFAOYSA-N COC1=C(O)CCC(=C1)C=CC(=O)c1c(O)cc(cc1O)O
507 0.097560976 ZUKOKTMXAOYRMI-UHFFFAOYSA-N COc1cc(O)cc2c1C(O)CC(O2)c1ccc(c(c1)O)O
508 0.097560976 GUCKKCMJTSNWCU-UHFFFAOYSA-N CC(=O)NC(CC(=O)NC(CCC(O)=O)C(O)=O)C(O)=O
509 0.097560976 GUCKKCMJTSNWCU-BQBZGAKWSA-N CC(=O)N[C@@H](CC(=O)N[C@@H](CCC(O)=O)C(O)=O)C(O)=O
510 0.097560976 XBRIAWGKDXKETE-UHFFFAOYSA-N OC(=O)C=Cc1cc2CC(O)C(Oc2cc1O)(C)C
511 0.095238095 AERJBWNWVDCJLD-ZDUSSCGKSA-N COC1=CC(=O)C2=C(O[C@@H](CC2)c3ccc(O)cc3)C1=O
512 0.095238095 IBHAIJYRPGCRCP-UHFFFAOYSA-N O=CCCCCC=Cc1cc(OC)c(c(=O)o1)C=O
513 0.095238095 FOEGTUPNYYUXFW-UHFFFAOYSA-N OC(=O)CC1OC(C)c2c(C1)c(O)c1c(c2O)C#CC=C1
514 0.095238095 BITMRRIKAYPLJK-UHFFFAOYSA-N OC(=O)CC(CC=COCC1=CC=CC=C1)C(O)=O
515 0.093023256 OPVPGKGADVGKTG-BQBZGAKWSA-N CC(=O)N[C@@H](CC(=O)O)C(=O)N[C@@H](CCC(=O)O)C(=O)O
516 0.093023256 ITWGWUGYTSDRCF-UHFFFAOYSA-N OC1=CC(C(C(=C1)CCc1ccc(cc1)O)O)(O)O
517 0.093023256 XOLGBTZEMBPSRP-UHFFFAOYSA-N COC1=C(O)C(O)=C2OCC(C(O)C2=C1)C1=CC=C(O)C=C1
518 0.093023256 PNZOYXQQJWCHMJ-UHFFFAOYSA-N COc1cc2OC(CC(=O)c2c(c1)O)C1=CC(C(C=C1)O)O
519 0.093023256 URIXTVZXAZEZKR-UHFFFAOYSA-N COC1=CC=C(C=C1)C(=O)CCC(=O)CCC(O)=O
520 0.093023256 VTFLELQWWBNURO-BWBQFCITSA-N OCC=CC(C(/C=C/c1cccc(c1C=O)O)O)O
521 0.093023256 KZBXMLCPKGMJBE-UHFFFAOYSA-N OC(=O)C(C1=CC(=O)C2=C(C)CCC3C(C12)OC(=O)C3=C)O
522 0.093023256 BJZABESPYHYEQP-UHFFFAOYSA-N OC(=O)CC(C(=O)NC(C(C(=O)O)C)C(=O)O)NC(=O)C
523 0.093023256 USSQYPSSIUMIQA-UHFFFAOYSA-N COC(=O)C1=CC=C(CCCCOS(C)(=O)=O)C=C1
524 0.090909091 QCCGDPUCZKTNSK-UHFFFAOYSA-N OC1=CC(C(C(=C1)CCc1ccccc1O)O)(O)O
525 0.090909091 NTWFSTWDNJYXCC-UHFFFAOYSA-N OC1(CCCCC1)C#CC1(SCCS1)C1=CC=CC=C1
526 0.090909091 FPYZWCLTOZDXSN-UHFFFAOYSA-N CS(=O)(=O)OCCCCC1=CC=C(CC(O)=O)C=C1
527 0.090909091 PKNSQKUMCHASKE-HWKANZROSA-N COC1=C(O)C=CC(C1)/C=C/C(=O)c1c(O)cc(cc1O)O
528 0.088888889 RMIDAWHSPFYENA-UHFFFAOYSA-N COC(=O)CCSC(=S)NCC1=CC=CC=C1
529 0.088888889 HQKIIOWNMKFPFB-UHFFFAOYSA-N COC1=CC(O)=C(C=C1)C1COC2=C(C=CC(O)=C2O)C1O
530 0.088888889 LZANLLUZMDVZIR-UHFFFAOYSA-N COc1cc(CCCC2=CC(=O)C(=C(O)C2=O)O)ccc1O
531 0.088888889 WWCSPPCGVQZPNR-UHFFFAOYSA-N OC1C=C(C=CC1O)C1CC(=O)c2c(O1)cc(c(c2O)C)O
532 0.085106383 KORDHBTXECMLRD-UHFFFAOYSA-N O=CCCC(=O)OC1COC(OC1)C1=CC=CC=C1
533 0.085106383 LEESAIMJTGQADB-UHFFFAOYSA-N OCCC(SP(=O)(SC(CC)C)OCC)C
534 0.085106383 GVJJZCOJWUPFLL-UHFFFAOYSA-N CCOP(=O)(SC(C(O)C)C)SC(CC)C
535 0.083333333 LUQKHAXCUNUNOB-UHFFFAOYSA-N O=CCCC(=CCc1cc(cc(c1O)O)C(=O)O)C
536 0.083333333 MZQDVARUQLLSGL-CEZGTXNUSA-N COc1cccc2OC(=C(CO)/[C@H]3OC(=O)C[C@@H]3C)C(=O)c12
537 0.083333333 MZQDVARUQLLSGL-ZDZYOYBQSA-N COc1cccc2OC(=C(CO)/[C@@H]3OC(=O)C[C@@H]3C)C(=O)c12
538 0.083333333 MZQDVARUQLLSGL-LOWGJXRVSA-N COc1cccc2OC(=C(/CO)C3OC(=O)CC3C)C(=O)c12
539 0.083333333 MZQDVARUQLLSGL-DAASKRTBSA-N COc1cccc2OC(=C(CO)/C3OC(=O)CC3C)C(=O)c12
540 0.083333333 MZQDVARUQLLSGL-ZYMUWSBOSA-N COc1cccc2OC(=C(/CO)[C@H]3OC(=O)C[C@@H]3C)C(=O)c12
541 0.083333333 RYWCEXMJZXYLNU-UHFFFAOYSA-N CC(=C)CCC1=CC=CC=C1SSC1=CC=CC=C1
542 0.083333333 MZQDVARUQLLSGL-DYGPCNODSA-N COc1cccc2OC(=C(/CO)[C@@H]3OC(=O)C[C@@H]3C)C(=O)c12
543 0.08 GVEJVIHMPLPNOG-UHFFFAOYSA-N COC1=CC(C(C=C1)C1COc2c(C1=O)c(O)cc(c2)O)O
544 0.08 YBTJWEIVVTWCED-UHFFFAOYSA-N CSCCCCCC(C(C(=O)O)O)C(=O)OC
545 0.08 FREPCZMLCVCXJO-UHFFFAOYSA-N O=CC=C(C=C(C(=O)O)OC)C=Cc1ccc(c(c1)OC)O
546 0.078431373 NGLXSRCZRHBFAJ-UHFFFAOYSA-N CSCCCCCCCC(C(=O)C(=O)C(=O)O)C(=O)O
547 0.075471698 PIOUPHAFKOSIMN-NRUUGDAUSA-N CC(=O)CCC1C(OC(=O)C1=C)C2=CC(O)CC2=O
548 0.075471698 JHUGIGQONFQHBV-UHFFFAOYSA-N COC(=CC(=O)O)C=C(C(=O)C(=O)CCc1ccccc1)O
549 0.074074074 UPVJAQDCSSRGLK-DUXPYHPUSA-N COC1=CC(=O)OC(C1)/C=C/C1=CC(C(C=C1)O)O
550 0.074074074 CMYLBSRWCWGQLH-AATRIKPKSA-N COC1=CC(=O)OC(C1)/C=C/C1=CC=CC(C1O)O
551 0.074074074 RLDXERDZRZLLIG-UHFFFAOYSA-N CSCCCCCC(C(C(=O)OC)O)C(=O)O
552 0.070175439 DCHWJTBFHQGICF-UHFFFAOYSA-N CC(=CCCC1=CC(=O)C(=O)C(=C(C=CC(=O)O)O)C1=O)C
553 0.058823529 XPZQBSCTDLGDBP-UHFFFAOYSA-N COC1=CC=C(C=C1)C2COC3=CC(=CC(=C3C2=O)O)O
554 0.058823529 DMOSJPZKOKLUKK-UHFFFAOYSA-N COC1=C(C=CC(=C1)O)C(=O)CC(=O)C2=CC=C(C=C2)O
555 0.058823529 HMUJXQRRKBLVOO-AWEZNQCLSA-N COC1=CC=C(C=C1)[C@@H]2CC(=O)C3=C(C=C(C=C3O2)O)O
556 0.058823529 QLPONFCWBJGRAP-UHFFFAOYSA-N [O-][N+](=O)CC1=NCCCC1OC1=CN=C(Cl)C=C1
557 0.058823529 YIJDCRNKAROGAZ-UHFFFAOYSA-N COC1=C(O)C=C(C=CC2=C(C(O)=O)C(O)=CC=C2)C=C1
558 0.058823529 DCCBMAKQGXCAQH-UHFFFAOYSA-N COC1=CC(=C2C=C(OC2=C1)C3=CC(=CC(=C3)O)O)OC
559 0.058823529 BVSPXSLCUKWRNP-UHFFFAOYSA-N COC1=CC(=C(C=C1)C2=CC3=CC(=C(C=C3O2)OC)O)O
560 0.058823529 RWYDRASBOZUJPY-UHFFFAOYSA-N CC1=CC(=O)C2=C(O1)C=C3C(=C(C=C(C3=C2O)O)OC)C
561 0.058823529 UJTOCONVNUFKEG-UHFFFAOYSA-N Oc1ccc(c(c1)C)C1Oc2cc(O)cc(c2C(C1O)O)O
562 0.058823529 UWHUTZOCTZJUKC-JKSUJKDBSA-N C1C2=CC(=C(C=C2[C@H]3[C@@]1(COC4=C3C=CC(=C4)O)O)O)O
563 0.058823529 SDPWTOSPDBDEBQ-UHFFFAOYSA-N C1=CC=C(C=C1)CCC(=O)C2=C(C=C(C(=C2O)C=O)O)O
564 0.058823529 ZCBPMATUIGFXOK-UHFFFAOYSA-N Oc1cc2OC(c3ccc(c(c3)C)O)C(C(c2c(c1)O)O)O
565 0.058823529 GIHMCODANBIJMV-UHFFFAOYSA-N COc1ccc(cc1)C1Oc2cc(O)cc(c2C(C1O)O)O
566 0.058823529 CQJMTOOEWQBWPO-NTEUORMPSA-N COC1=CC=C(C=C1)/C(=C/C2=CC(=CC=C2)Cl)/C#N
567 0.058823529 AXTSDYQIKFVPIM-UHFFFAOYSA-N COc1ccccc1C1(O)CC(=O)c2c(O1)ccc(c2)O
568 0.058823529 IOQTUVOKHWWSSM-UHFFFAOYSA-N COC1=C(CO)C=C(C=C1)C(=O)C1=CC(=CC=C1)C(O)=O
569 0.058823529 CIMCSCIBKGZXHH-UHFFFAOYSA-N COC1=CC2=C(C(C)=C1)C(=O)C1=C(O)C=CC(OC)=C1O2
570 0.058823529 FMBRSBWSFTTZAG-UHFFFAOYSA-N COC1=CC2=C(C=C1)C(=O)C1=C(OC)C=CC(OC)=C1O2
571 0.058823529 FUADBTYQKGPHPB-UHFFFAOYSA-N COC1=CC=CC(OC)=C1C(=O)C1=CC=CC=C1C(O)=O
572 0.058823529 LDMMYTXWQAQKRS-UHFFFAOYSA-N CC1=CC=C(C=C1)C1=CC=C(S1)C(=O)C=CC1=CC=CC=C1
573 0.058823529 JZTSCGSYHZFCRK-UHFFFAOYSA-N CC(C)(SC1=CC=CC=C1)C=CSC1=CC=CC=C1
574 0.058823529 YGHJHKYZTVTYQW-UHFFFAOYSA-N COC1=C(O)C=C(C=C1)C1COC2=C(C=CC(O)=C2)C1=O
575 0.058823529 VUOBIQYNJQGJMI-UHFFFAOYSA-N COC1=CC=CC(C(=O)C2=CC=CC=C2C(O)=O)=C1OC
576 0.058823529 VTEXCHXYQCGFGE-UHFFFAOYSA-N COC1=CC2=C(N(C)C)C3=C(C=C(Cl)C=C3)N=C2C=C1
577 0.058823529 GOUSNRMGQRTROZ-UHFFFAOYSA-N COC1=CC(=CC(O)=C1)C1=CC2=CC(O)=C(OC)C=C2O1
578 0.058823529 PBXKOBDVNQUGBP-UHFFFAOYSA-N CC1=CC=C(C=C1)C1=C(C=CS1)C1=CC=C(C)C=C1
579 0.058823529 ARXPDHLVDOYIPX-UHFFFAOYSA-N COC1=CC(OC)=C2C(C=C(O)C3=C2OC(C)=CC3=O)=C1
580 0.058823529 MQRQKQBOYQLFAI-UHFFFAOYSA-N COC1=C(OC)C=C2C=C(OC2=C1)C1=CC(O)=CC(O)=C1
581 0.058823529 ZSZBVKMBKJUPKY-UHFFFAOYSA-N CCN(C(C)=O)C1=NN2C=C(N=C2S1)C1=CC=CC=C1
582 0.058823529 TTWXNRBRBJPLQH-UHFFFAOYSA-N COC1=C(OC)C=C2C=C(OC2=C1)C1=C(O)C=C(O)C=C1
583 0.058823529 YRFDJOAWSXSLMG-UHFFFAOYSA-N COC1=CC2=C(C=C1)C1COC3=C(C=CC(O)=C3O)C1O2
584 0.058823529 MENGTHFLVHDIFW-UHFFFAOYSA-N COC1=CC2=C(C=C1)C1OC3=C(C=CC(O)=C3)C1(O)CO2
585 0.058823529 OQMMSQXCOQPRJM-UHFFFAOYSA-N NC1=NC(CC(=N1)C1=CC=CS1)=C1C=CC=CC1=O
586 0.058823529 SKZYRVYHTHORIH-UHFFFAOYSA-N CCC1=NN2C(S1)=NC(=C2NC(C)=O)C1=CC=CC=C1
587 0.058823529 NYNXOFWTDABETP-UHFFFAOYSA-N COC1=CC=CC=C1OC(OC1=CC=CC=C1OC)C(O)=O
588 0.058823529 DBHQYYNDKZDVTN-UHFFFAOYSA-N CC1=CC=C(SC2=CC=C(C=C2)C(=O)C2=CC=CC=C2)C=C1
589 0.058823529 MKLRPXPCOAPESG-UHFFFAOYSA-N OC(=O)CCC12OOC(CCC(O)=O)(C=C1)C1=CC=CC=C21
590 0.058823529 MQWLANHTCHDMAR-UHFFFAOYSA-N COC1=CC2=C(C(=O)C3=C(CC(C)(O)OC3)C2=O)C(OC)=C1
591 0.058823529 YFCWZPOQYQZTJW-UHFFFAOYSA-N COC1=CC(=O)C(OC)=C(C)C11OC2=C(C=CC=C2O)C1O
592 0.058823529 XZCYDMWCEOPIRU-UHFFFAOYSA-N OC(C(C(O)=O)C1=CC=CC=C1)C1=CC2=C(OCO2)C=C1
593 0.058823529 XZCYDMWCEOPIRU-UHFFFAOYSA-N OC(C(C(O)=O)C1=CC=CC=C1)C1=CC2=C(OCO2)C=C1
594 0.058823529 RLUWMAPPHYMOQC-UHFFFAOYSA-N COC1=C(O)C=C(C=C1)C1CC(=O)C2=C(O)C=CC=C2O1
595 0.058823529 OMKHHIQGKVVHOH-UHFFFAOYSA-N C(C1=CC=CC=C1)C1(CC2=CC=CC=C2)SCCS1
596 0.058823529 TWZRWHPNFZODTG-UHFFFAOYSA-N OC1C=C2C=CC3=C4C=CC=C(F)C4=CC4=C3C2=C(C=C4)C1O
597 0.058823529 UOESHRUNYOIWAP-UHFFFAOYSA-N OC1C=C2C=CC3=C4C(C=CC(C1O)=C24)=CC1=CC(F)=CC=C31
598 0.058823529 NXXKONAKPUAYOF-UHFFFAOYSA-N OC1C=C2C=CC3=C4C=C(F)C=CC4=CC4=C3C2=C(C=C4)C1O
599 0.058823529 CEHOMRBLBKHYPX-UHFFFAOYSA-N OC1C=C2C=CC3=C4C(F)=CC=CC4=CC4=C3C2=C(C=C4)C1O
600 0.058823529 OZFXSYJRNXCVBZ-UHFFFAOYSA-N NC1=CC=C(S1)C1=NC2=CC=CC=C2C(NCCO)=N1
601 0.058823529 NUMOGFQIIPCERC-UHFFFAOYSA-N Clc1ccc2c(c1)C(=NCC(=O)N2C)C1CC=CC=C1
602 0.058823529 RHESWGYOVYPOKN-UHFFFAOYSA-N Clc1ccc2c(c1)C(=NCC(=O)N2C)C1=CC=CCC1
603 0.058823529 HMUJXQRRKBLVOO-UHFFFAOYSA-N COC1=CC=C(C=C1)C1CC(=O)C2=C(O)C=C(O)C=C2O1
604 0.058823529 OKMMQDHIPGOIRU-UHFFFAOYSA-N Clc1ccc2c(c1)C(=NCC(=O)N2C)C1=CCCC=C1
605 0.058823529 LAHVMODIWNUEMQ-UHFFFAOYSA-N OCC1(O)Cc2c(C1c1ccc(cc1O)O)cc(c(c2)O)O
606 0.058823529 KYZFLIDECUWGSD-UHFFFAOYSA-N COC1=CC(=C2C(C1)C(=O)c1c(C2=O)c(O)cc(c1)C)O
607 0.058823529 HWHSFINFGCPKQJ-UHFFFAOYSA-N COc1cc(O)c2c(c1)C(=O)C1C(=C(O)C=C(C1)C)C2=O
608 0.058823529 AZVIAYWRMXCBEO-UHFFFAOYSA-N COc1cc(O)c2c(c1)C(=O)C1=CC(=CC(C1C2=O)O)C
609 0.058823529 AABIQXNOTJRHMB-UHFFFAOYSA-N COc1cc(O)c2c(c1)C(=O)C1=CC(CC(=C1C2=O)O)C
610 0.058823529 IQCLIQLFPVKINX-UHFFFAOYSA-N OCC1OC(Sc2ccc(cc2)C)C(C(C1O)O)O
611 0.058823529 QQABSSJGYDYAEM-UHFFFAOYSA-N OCC1OC(Sc2cccc(c2)C)C(C(C1O)O)O
612 0.058823529 BXTCQDYUCJQWAM-UHFFFAOYSA-N OCC1OC(Sc2ccccc2C)C(C(C1O)O)O
613 0.058823529 CVVYVHNRAMFECP-UHFFFAOYSA-N COC1C(OC(C(C1O)O)CO)Sc1ccccc1
614 0.058823529 NXFZYWANXGJXLC-UHFFFAOYSA-N COC1=CC(O)c2c(C1=O)ccc1c2ccc(c1OC)O
615 0.058823529 NTGYPNFMFTUQSB-UHFFFAOYSA-N COC1=C(O)C=C2C3OC4=C(C=CC(O)=C4)C3COC2=C1
616 0.058823529 BQUBEMUABSJSQO-UHFFFAOYSA-N COC1=CC(=O)c2c(C1O)ccc1c2ccc(c1OC)O
617 0.058823529 KTHXXKKZUJHETA-UHFFFAOYSA-N COC1=CC(=O)C2C(C1=O)C=Cc1c2ccc(c1OC)O
618 0.058823529 JCKGMYRCOZTNKR-UHFFFAOYSA-N COC1=CC(=O)c2c(C1=O)ccc1c2CCC(=C1OC)O
619 0.058823529 RUSDVGLVSNJFOG-UHFFFAOYSA-N C1(O)=CC2OCC3C4C(O)=CC(OC)=CC=4OC3C=2C=C1
620 0.058823529 DKOGOGCQMKQQTA-UHFFFAOYSA-N COC1=CC(=O)c2c(C1=O)ccc1c2C=CC(C1OC)O
621 0.058823529 UWHUTZOCTZJUKC-UHFFFAOYSA-N C1(O)C=CC2C3C4C=C(O)C(O)=CC=4CC3(O)COC=2C=1
622 0.058823529 BQMXUGALIGFZFU-UHFFFAOYSA-N COC1=CC(=O)C2=C(C1=O)CCc1c2ccc(c1OC)O
623 0.058823529 FWUWVWVKTDHGAI-UHFFFAOYSA-N COC1CC(=O)c2c(C1=O)ccc1c2ccc(c1OC)O
624 0.058823529 SVYAXLPDYXBQEQ-UHFFFAOYSA-N COc1cc(O)ccc1C(=O)C=C(c1ccc(cc1)O)O
625 0.058823529 ZFHACEQNPFOVEB-UHFFFAOYSA-N OCC1C(Oc2c1ccc(c2OC)O)c1ccc(cc1O)O
626 0.058823529 JBIDOTXOAGDSCP-UHFFFAOYSA-N COc1cc2OC(=O)CC(c2cc1O)(O)c1ccccc1
627 0.058823529 NWNHVJMRRDSFHQ-UHFFFAOYSA-N COC1C(Oc2c(C1=O)c(O)cc(c2)O)c1ccccc1
628 0.058823529 DUHYOHHGWPXNHN-UHFFFAOYSA-N Oc1cc2OC(c3ccccc3C)C(C(=O)c2c(c1)O)O
629 0.058823529 SZLVYQBMJHIYGI-UHFFFAOYSA-N C1(OC)C=CC(C2OC3=CC(O)=CC=C3C=2)=C(OC)C=1O
630 0.058823529 MJXRPRSQGHPZMK-UHFFFAOYSA-N C1(O)C=CC(C2OC3=CC(O)=CC=C3C=2)=C(OC)C=1OC
631 0.058823529 UXVFGRBUPMFLIP-UHFFFAOYSA-N Cc1cccc(c1)C1Oc2cc(O)cc(c2C(=O)C1O)O
632 0.058823529 OGZZNYNGIILFOB-UHFFFAOYSA-N Cc1ccc(cc1)C1Oc2cc(O)cc(c2C(=O)C1O)O
633 0.058823529 ZMGHPDWVZLORPX-UHFFFAOYSA-N COC1=CC(C2(C(=C1)OC(CC2=O)c1ccccc1)O)(O)O
634 0.058823529 HHXSOTFPYPQSBU-NSHDSACASA-N [H][C@@]1(CC(O)=O)CC2=CC3=C(C(O)=CC=C3)C(=O)C2=C(C)O1
635 0.058823529 BDHTVPZFJZZBMO-UHFFFAOYSA-N COc1ccc2c(c1)OC1C2COC2=CC(=CC3C12O3)O
636 0.058823529 LRHFZXBVDMVFCW-ZBEGNZNMSA-N COc1cc(O)c2C(=O)C3=C(CC(C)(O)CC3O)C(=O)c2c1
637 0.058823529 JCZJSHMBAWGBDV-UHFFFAOYSA-N COc1ccc2c(c1)OC1C2COC23C1=CC=C(C3O2)O
638 0.058823529 VWOIBEXNONWSNL-UHFFFAOYSA-N COc1ccc2c(c1)OC1C2COC2=CC3(C(C=C12)O3)O
639 0.058823529 RINYIEJLVLDSND-UHFFFAOYSA-N COC12C=C3OC(CC(=O)C3=C(C2O1)O)c1ccccc1
640 0.058823529 OSKDMDMWNQTBMT-UHFFFAOYSA-N COc1cc(ccc1O)c1cc(=O)c2c(o1)CC(C=C2)O
641 0.058823529 TYNPXQCRAYBXPN-UHFFFAOYSA-N COc1ccc2c(OC(=O)c3ccc(OC)c(OC)c23)c1
642 0.058823529 PGTXQSOJSOPKTG-UHFFFAOYSA-N COc1cc(ccc1O)c1cc(=O)c2c(o1)C=C(CC2)O
643 0.058823529 MALVBCUFIIXOSN-UHFFFAOYSA-N COc1cc2CCc3cccc(O)c3Oc2c4OCOc14
644 0.058823529 UALBLQIRIQWAJX-UHFFFAOYSA-N COC1=CC(CC=C1O)c1cc(=O)c2c(o1)cc(cc2)O
645 0.058823529 FZZZVWQKWYCAEI-UHFFFAOYSA-N COc1c(O)ccc(c1OC)c2coc3cc(O)ccc23
646 0.058823529 MQWLANHTCHDMAR-INIZCTEOSA-N COc1cc(OC)c2C(=O)C3=C(CC(C)(O)OC3)C(=O)c2c1
647 0.058823529 FSAWOAGSKQXMPY-UHFFFAOYSA-N COC1CC(=CC=C1O)c1cc(=O)c2c(o1)cc(cc2)O
648 0.058823529 WGBFEDHNTNVZGG-ZFWWWQNUSA-N CC(=O)OC1C(O)c2c(OC1(C)C)ccc3C=CC(=O)Oc23
649 0.058823529 PWMOHYIEXQIEOL-UHFFFAOYSA-N COC1=CC(=CCC1O)c1cc(=O)c2c(o1)cc(cc2)O
650 0.058823529 CMKDZSQBUPZJKC-UHFFFAOYSA-N COc1cc2ccc3cc(O)c(O)cc3c2c(OC)c1O
651 0.058823529 URMPEUUUYJCDMQ-UHFFFAOYSA-N COC1(O)C(O)C(=CC=C1c1cc2c(o1)cc(cc2)OC)O
652 0.058823529 YAXOGQYWISIKND-UHFFFAOYSA-N COc1cc(O)ccc1c1oc2c(c1O)ccc(c2)OC
653 0.058823529 YZRDRHDKXCBEEY-BONVTDFDSA-N COC1=CC(=O)C2C=Cc3cc(OC)cc(O)c3C2C1=O
654 0.058823529 ICJGICINZQZLSI-UHFFFAOYSA-N COc1cc(CO)c2C(=O)c3c(O)cc(C)cc3Oc2c1
655 0.058823529 QIYILGCEGVEZQL-UHFFFAOYSA-N COc1cc(O)cc(c1)c2oc3cc(O)c(OC)cc3c2
656 0.058823529 IPUBQCBQSUVXEV-GJZGRUSLSA-N CC(=O)OC1C(O)C(C)(C)Oc2ccc3C=CC(=O)Oc3c12
657 0.058823529 ARDDXEZXJHQZDR-UHFFFAOYSA-N COc1cc(O)ccc1c1cc2c(o1)c(O)c(cc2)OC
658 0.058823529 MGOFHCAFVNNNKJ-UHFFFAOYSA-N COc1cc(O)ccc1c1oc2c(c1)c(O)cc(c2)OC
659 0.058823529 VUQJHXFIOWGWPZ-UHFFFAOYSA-N COc1cc(O)ccc1c1oc2c(c1)cc(c(c2)OC)O
660 0.058823529 ACJPWQXRDQNVEB-DZGCQCFKSA-N OCC1C(Oc2ccc(cc12)C(=O)O)c3ccc(O)cc3
661 0.058823529 QPXNGPAKICJSFR-UHFFFAOYSA-N COc1cc(C)c2c(OC(=O)c3c(O)cc(OC)cc23)c1
662 0.058823529 DDILSASWHFEFGO-UHFFFAOYSA-N OCOc1ccc2c(c1)oc(c2)c1ccc(cc1OC)O
663 0.058823529 FAVZVHHFTMMJNO-UHFFFAOYSA-N COC12C=Cc3c(C2O1)oc(c3)c1ccc(cc1OC)O
664 0.058823529 LPWJMOHAGQEIGJ-UHFFFAOYSA-N COC1=Cc2oc(cc2C2C1O2)c1ccc(cc1OC)O
665 0.058823529 UDQPEMSFRPJYKE-UHFFFAOYSA-N OC1C=Cc2c(C1O)c(C(=O)C)c(o2)c1ccc(cc1)O
666 0.058823529 UFEKYMIGDAHAFL-UHFFFAOYSA-N Oc1ccc(cc1)C1(O)Oc2c(C1C(=O)C)ccc(c2)O
667 0.058823529 YEKSKKLJAJHVAQ-UHFFFAOYSA-N COc1ccc2c(c1)occ(c2=O)C1=CC=CC(C1O)O
668 0.058823529 DNHIEWPXALFXJV-UHFFFAOYSA-N COc1ccc2c(c1)occ(c2=O)C1=CC(C(C=C1)O)O
669 0.058823529 GISYXXZPYZKGDG-UHFFFAOYSA-N COC1=CC=C(C(C1O)O)c1coc2c(c1=O)cccc2
670 0.058823529 BVPOAVLPXJZNAR-UHFFFAOYSA-N COc1ccc(O)c(OC)c1C(=O)OCc2ccc(O)cc2
671 0.058823529 NHLPIUKGMMBWDL-UHFFFAOYSA-N COC1(O)C=CC(=CC1O)c1coc2c(c1=O)cccc2
672 0.058823529 ZQZPYSPSVPCQHL-UHFFFAOYSA-N COc1ccc(cc1)C1=COC2(C(C1=O)(O)C=CC=C2)O
673 0.058823529 HHXSOTFPYPQSBU-UHFFFAOYSA-N OC(=O)CC1OC(=C2C(=Cc3c(C2=O)c(O)ccc3)C1)C
674 0.058823529 IIKQHCIQFLJHJU-UHFFFAOYSA-N COc1cc2Oc3cccc(OC)c3C(=O)c2cc1OC
675 0.058823529 UEIZKGMEQIARCG-UHFFFAOYSA-N OC(=O)CC1OC(=C)C2C(=Cc3c(C2=O)c(O)ccc3)C1
676 0.058823529 FFUBEEAZYIHWCD-UHFFFAOYSA-N Oc1ccc(cc1)C(=CC(=O)c1c(O)cc(cc1O)O)C
677 0.058823529 ITUSOEBAIVROCD-UHFFFAOYSA-N COc1cc(OC)c2C(=O)C3=C(C=C(C)OC3)C(=O)c2c1
678 0.058823529 AATJJRPJLQODEP-UHFFFAOYSA-N COc1cc2CCc3cc(O)ccc3Oc2c4OCOc14
679 0.058823529 CVHWBBSOURGLEG-UHFFFAOYSA-N OC(=O)CC1CC2=C(C(=C)O1)C(=O)c1c(C2)cccc1O
680 0.058823529 CCPALYMBNRZGPK-UHFFFAOYSA-N OC(=O)CC1=CC2=C(C(O1)C)C(=O)c1c(C2)cccc1O
681 0.058823529 PQDQTDFITALYGL-UHFFFAOYSA-N COc1cc2CCC3=C(C(=O)C=CC3=O)c2c(OC)c1O
682 0.058823529 RWXQNINQKMVTEI-UHFFFAOYSA-N COc1cc(O)c2C(=O)c3c(CO)cc(C)cc3Oc2c1
683 0.058823529 TYPOGFWVFOIAFA-UHFFFAOYSA-N CC(=CCOC1(O)c2ccoc2C=C2C1(O)C=CC(=O)O2)C
684 0.058823529 LWBJXAHYRXULKM-UHFFFAOYSA-N CC(=CCOc1c2ccc(=O)oc2cc2c1c(O)co2)C
685 0.058823529 YIWMJPOXMFETJT-UHFFFAOYSA-N CC(=CCOc1c2cc(oc2cc2c1ccc(=O)o2)O)C
686 0.058823529 QVCNNWDBWODJHS-UHFFFAOYSA-N CC(=CCOC12OC32C=CC(=O)OC3=Cc2c1cco2)C
687 0.058823529 XUZFOVWKGQHWOA-UHFFFAOYSA-N CC(=CCOC1=c2ccc(=O)oc2=CC23C1(C=CO3)O2)C
688 0.058823529 WYYIBSJLTOZGKL-UHFFFAOYSA-N CC(=CCOc1c2c(OC3C2O3)cc2c1ccc(=O)o2)C
689 0.058823529 CSVCGRYSLOYOMZ-JTQLQIEISA-N Oc1ccc2CC(COc2c1)c3cc4OCOc4cc3O
690 0.058823529 AGBIQQPHDLKSNN-LLVKDONJSA-N COC1=C(O)C2C(=O)c3ccccc3C=C2C(=C1OC)O
691 0.058823529 DVEZWMNPBSQHPY-UHFFFAOYSA-N COc1c2CCc3c4c2c(c(c1O)O)COc4cc(c3)O
692 0.058823529 LRYRGJPFASSMLO-UHFFFAOYSA-N COCc1c(O)cc2c(c1O)C(O)c1c(C2=O)cccc1
693 0.058823529 JAYZDIALHACLNW-UHFFFAOYSA-N COCc1c(O)cc2c(c1O)C(=O)c1c(C2O)cccc1
694 0.058823529 KQOPRPDUAPSIPO-UHFFFAOYSA-N COC1=C(O)C(C(C(=C1)c1ccccc1)O)(O)OC
695 0.058823529 ZXVCAYAYUZVPPH-UHFFFAOYSA-N COc1cc(c(OC)cc1O)c2oc3cc(O)ccc3c2
696 0.058823529 RZTTWIXYIUTQIT-UHFFFAOYSA-N COc1cc(OC)c2C(=O)c3cccc(OC)c3Oc2c1
697 0.058823529 BTRWAYXYSWBHLW-UHFFFAOYSA-N COC1=CC(=CC(C1(O)O)(O)OC)c1ccccc1
698 0.058823529 KOGQJESJCMFQBX-UHFFFAOYSA-N COc1cc(O)cc(c1)c2oc3ccc(O)c(OC)c3c2
699 0.058823529 QEIVSRUKDCWSOI-UHFFFAOYSA-N COCC1C(=CC2=C(C1O)C(=O)c1c(C2=O)cccc1)O
700 0.058823529 SFRMFPKWJARWGF-UHFFFAOYSA-N COCC1=C(O)C2=C(CC1O)C(=O)c1c(C2=O)cccc1
701 0.058823529 OERLNVMKGWNESY-UHFFFAOYSA-N COCC1=C(O)C2C(C=C1O)C(=O)c1c(C2=O)cccc1
702 0.058823529 ZCUHWXPUUUDIEF-UHFFFAOYSA-N COc1c(O)cc2ccc3cc(O)c(O)cc3c2c1OC
703 0.058823529 OSWINEVSJVSXDZ-UHFFFAOYSA-N COc1c(oc2c(c1=O)c(O)cc(c2)O)C1=CC=CCC1
704 0.058823529 AMDFVVKKFYVHDY-UHFFFAOYSA-N COc1cc(O)c2c(c1C)cc1c(c2O)C(=O)CC(=C)O1
705 0.058823529 IMOKHLBNPWFENT-UHFFFAOYSA-N O=C1CC(OC2=C1C(O)(O)C(C(=C2)O)(C)O)c1ccccc1
706 0.058823529 RUSDVGLVSNJFOG-BDJLRTHQSA-N COc1cc(O)c2C3COc4cc(O)ccc4C3Oc2c1
707 0.058823529 MCMRNBARSWXBGJ-UHFFFAOYSA-N O=C1CC(OC2=C1C1(O)OC1(C(=C2)O)C)c1ccccc1
708 0.058823529 ATBQBNKWWGOEFJ-UHFFFAOYSA-N COC1=C(C)C(=O)C2=C(CCc3cc(O)ccc3O2)C1=O
709 0.058823529 HMUJXQRRKBLVOO-CQSZACIVSA-N COc1ccc(cc1)C2CC(=O)c3c(O)cc(O)cc3O2
710 0.058823529 LEKNGZMSBAAAJJ-UHFFFAOYSA-N COc1cc(O)c2c(c1)c(C)c1c(c2O)c(=O)cc(o1)C
711 0.058823529 XXIQNCWJIKANLY-UHFFFAOYSA-N COc1c2c(O)cc(cc2cc2c1c(=O)cc(o2)C)OC
712 0.058823529 BMACJLAUXDRHDB-UHFFFAOYSA-N COc1cc2cc3oc(C)c(c(=O)c3c(c2c(c1)O)O)C
713 0.058823529 SSHSKJUONYUXKH-UHFFFAOYSA-N COC1(CO)COc2c(C=C1)c(O)c1c(c2)oc(cc1=O)C
714 0.058823529 QRPOGJMWRFOUQB-UHFFFAOYSA-N COCC1(O)COc2c(C=C1)c(O)c1c(c2)oc(cc1=O)C
715 0.058823529 CESWUYPTJUTSCP-UHFFFAOYSA-N COc1ccc2c(OC(=O)c3cc(OC)c(OC)cc23)c1
716 0.058823529 ABMLOQDCNFKWLA-UHFFFAOYSA-N COC1=CCC(C=C1)c1cc(=O)c2c(o1)cc(cc2O)O
717 0.058823529 QWSMEKHOTSHQTO-UHFFFAOYSA-N COC1=CC=C(CC1)c1cc(=O)c2c(o1)cc(cc2O)O
718 0.058823529 WFPRZXYPHRKQQM-UHFFFAOYSA-N COC1CC=C(C=C1)c1cc(=O)c2c(o1)cc(cc2O)O
719 0.058823529 XPZQBSCTDLGDBP-GFCCVEGCSA-N COc1ccc(cc1)C2COc3cc(O)cc(O)c3C2=O
720 0.058823529 SVCJLQIQKJJLMQ-UHFFFAOYSA-N OC(CC1=C(C(=O)C)C(=O)C2=C(C1)C=CC#C2)CC(=O)O
721 0.058823529 OHMRDPMUVLOBRY-UHFFFAOYSA-N COc1cc2C(=O)c3ccccc3Oc2c(OC)c1OC
722 0.058823529 QRBRBLGCVZUXOG-UHFFFAOYSA-N COC1C=C(O)c2c(C1)occ(c2=O)c1ccc(cc1)O
723 0.058823529 VVXVUYMFCQPNGN-UHFFFAOYSA-N COC1=Cc2c(C(C1)O)c(=O)c(co2)c1ccc(cc1)O
724 0.058823529 AEYWQGTXBGFGJE-UHFFFAOYSA-N COc1cc(O)c2c(c1)occ(c2=O)C1=CC=C(CC1)O
725 0.058823529 YDKSIUTUSDFNRH-AWEZNQCLSA-N COc1ccc(cc1)C2Cc3cc(O)cc(O)c3C(=O)O2
726 0.058823529 CKPSSIMFRHXYRY-UHFFFAOYSA-N COc1cc(O)c2c(c1)occ(c2=O)C1=CCC(C=C1)O
727 0.058823529 CLTUXUGTKSQSBM-CABCVRRESA-N CC(=O)OC1C(O)c2cc3C=CC(=O)Oc3cc2OC1(C)C
728 0.058823529 JVCURPLMJXSOTR-UHFFFAOYSA-N Oc1cc(C)c(c(c1)O)C1COc2c(C1=O)ccc(c2)O
729 0.058823529 SDSSCTPAJFFQAJ-UHFFFAOYSA-N COc1cc(O)c2c(c1)c(C)c1c(c2O)c(=O)oc(c1)C
730 0.058823529 BQAYSIVWIQKEED-UHFFFAOYSA-N COc1cc(O)c2c(c1C)cc1c(c2O)c(=O)oc(c1)C
731 0.058823529 SOTIRKODYDVBCJ-MRXNPFEDSA-N COc1cc(O)c2c(O)c3C(=O)OCC(C)(O)Cc3cc2c1
732 0.058823529 ITMZKOKLMKIFCY-UHFFFAOYSA-N COc1cc2cc3c(C)c(C)oc(=O)c3c(c2c(c1)O)O
733 0.058823529 ZMOKQROEDAOWTM-UHFFFAOYSA-N COc1cc(OC)c2c(c1)cc1c(c2O)c(=O)oc(c1)C
734 0.058823529 YZYRUYHQUUWAGO-UHFFFAOYSA-N COc1c2c(O)cc(cc2cc2c1c(=O)oc(c2)C)OC
735 0.058823529 QPPYMZHLOHUYKL-UHFFFAOYSA-N O=c1ccc2c(o1)c(O)c1c(c2CC2OC2(C)C)cco1
736 0.058823529 QBJPGOXPNTZCBN-UHFFFAOYSA-N COC1=CCC(C=C1)c1coc2c(c1=O)c(O)cc(c2)O
737 0.058823529 HQMAWRYJCCDGRH-UHFFFAOYSA-N COC1=CC=C(CC1)c1coc2c(c1=O)c(O)cc(c2)O
738 0.058823529 VXLYDKRBYSOEFG-UHFFFAOYSA-N COC1CC=C(C=C1)c1coc2c(c1=O)c(O)cc(c2)O
739 0.058823529 HSJBOPPOWGFOQY-UHFFFAOYSA-N COC1=CC2(O)OC(=CC2(C=C1C(=O)C)O)C(=C)C
740 0.058823529 WGBFEDHNTNVZGG-UHFFFAOYSA-N CC(=O)OC1C(O)c2c(OC1(C)C)ccc1c2oc(=O)cc1
741 0.058823529 VLXQGGXLGKLFJS-UHFFFAOYSA-N COC1=CC2(C(C(=C1)O)C(=O)C=C(O2)c1ccccc1)O
742 0.058823529 ISPIEUDMAMLTKT-UHFFFAOYSA-N COc1ccc2Oc3cccc(OC)c3C(=O)c2c1OC
743 0.058823529 BPPCOXYRKMCIDU-UHFFFAOYSA-N COc1ccc(cc1)C(CC(=O)c1c(O)cc(cc1O)O)O
744 0.058823529 BQANIHQUXNYTSN-UHFFFAOYSA-N COc1ccc(cc1)C(Oc1cc(O)cc(c1)O)CC(=O)O
745 0.058823529 OVXWKSOLHOROKU-UHFFFAOYSA-N COc1c(O)c2CCc3c4c2c(c1O)COc4cc(c3)O
746 0.058823529 WCUVHSHXOPRMCX-UHFFFAOYSA-N OC=C(C(=O)c1ccc(cc1O)O)c1ccc(cc1)OC
747 0.058823529 KJYGGYRATUVELO-UHFFFAOYSA-N Oc1ccc2c(c1)OCC1C2OC2=C1CC1C(=C2)OCO1
748 0.058823529 UGTACBIIHADYBV-UHFFFAOYSA-N Oc1ccc(cc1)C1Oc2cc(O)cc(c2C(=O)C1O)C
749 0.058823529 USCBPBYCKSVQTN-UHFFFAOYSA-N Oc1ccc(cc1)C1Oc2cc(O)c(cc2C(=O)C1O)C
750 0.058823529 DICSWXSXQBHJOP-UHFFFAOYSA-N Oc1ccc(c(c1)C)C1Oc2cc(O)ccc2C(=O)C1O
751 0.058823529 KVCDHVQUMGORFP-UHFFFAOYSA-N COc1cc(O)cc2Cc3cc(C)cc(O)c3C(=O)Oc12
752 0.058823529 IBXLLJRRDHROMD-UHFFFAOYSA-N Oc1ccc2c(c1)OC(C(C2=O)O)c1ccc(c(c1)C)O
753 0.058823529 LBHYCHBTCFIQQC-UHFFFAOYSA-N COC1C=C(O)C=C2C1C(=O)c1c(C2=O)cc(cc1O)C
754 0.058823529 MYQSUYRCPZLUEH-UHFFFAOYSA-N COc1cc(O)cc2c1C(=O)C1C(=CC(=CC1C2=O)C)O
755 0.058823529 OGBDKFUBYHSEET-UHFFFAOYSA-N COc1cc(O)cc2c1C(=O)C1=C(C2=O)C=C(CC1O)C
756 0.058823529 OBWMXVREXHHJDK-UHFFFAOYSA-N COc1cc(O)cc2c1C(=O)C1=C(C2=O)CC(C=C1O)C
757 0.058823529 DEEPTKUTJGBIFO-UHFFFAOYSA-N OC(=O)C1C(Oc2c(C1O)cccc2)c1ccc(cc1)O
758 0.058823529 HFPQKJMLIONCGP-UHFFFAOYSA-N COc1cc(OC)c2c(O)c3C(=O)C=C(C)Oc3cc2c1
759 0.058823529 JTYWRLJLVBAFMV-UHFFFAOYSA-N COC1=C(O)C=C(CC1)c1coc2c(c1=O)ccc(c2)O
760 0.058823529 MBDJNXYUTDSXFJ-UHFFFAOYSA-N COC1C=CC(=CC1O)c1coc2c(c1=O)ccc(c2)O
761 0.058823529 IDDIXPLPUGAKAZ-UHFFFAOYSA-N COc1ccc(cc1O)c1coc2c(c1=O)CCC(=C2)O
762 0.058823529 BYFCQHRQBPPNPN-UHFFFAOYSA-N COc1ccc(cc1O)c1coc2c(c1=O)C=CC(C2)O
763 0.058823529 SBRKWVSCTIRJRK-UHFFFAOYSA-N COC1=C(O)CC(c2c1oc(cc2=O)c1ccccc1)O
764 0.058823529 VCIGTNSHEITQGL-UHFFFAOYSA-N COc1c(O)cc(c2c1oc(cc2=O)C1=CC=CCC1)O
765 0.058823529 IPUBQCBQSUVXEV-UHFFFAOYSA-N CC(=O)OC1c2c(ccc3c2oc(=O)cc3)OC(C1O)(C)C
766 0.058823529 QFUIVPUYVDDLFN-UHFFFAOYSA-N COC1=C2OCOC2CC(=C1c1cc2c(o1)cccc2)O
767 0.058823529 MMFNBDHJTRBPEN-UHFFFAOYSA-N COC1=Cc2c(OC1=O)cc(OC)c3cc(C)c(O)cc23
768 0.058823529 SRTGAWKRXWACFD-UHFFFAOYSA-N COC(=O)c1c(C)cc(O)cc1Oc2c(C)cc(O)cc2O
769 0.058823529 WAUZRLAIEBOLRY-UHFFFAOYSA-N COC1=C2OCOC2=CC(C1c1cc2c(o1)cccc2)O
770 0.058823529 CQDQINXEWIRADS-UHFFFAOYSA-N COc1cc2Oc3ccccc3C(=O)c2c(OC)c1OC
771 0.058823529 NVNYDKXDODLZCX-UHFFFAOYSA-N COC1C2OCOC2=CC(=C1c1cc2c(o1)cccc2)O
772 0.058823529 AJDSHGVHLHIQTF-UHFFFAOYSA-N OCC(C(=O)c1c(O)cc(cc1O)O)c1ccc(cc1)OC
773 0.058823529 FVCUEIINJQUMPM-GDBMZVCRSA-N Oc1ccc2[C@H]3c4ccc(O)c(O)c4C[C@@]3(O)COc2c1
774 0.058823529 BEVUYDDYQDLBAY-ZZXKWVIFSA-N COc1ccc(cc1O)C(=O)C=Cc2ccc(O)cc2O
775 0.058823529 RDBLNBAMVJOLNA-UHFFFAOYSA-N Oc1ccc(cc1)C(=O)CC(=O)c1ccc(c(c1O)C)O
776 0.058823529 DASIWGDHWUAWTH-UHFFFAOYSA-N Oc1ccc(cc1)C(=O)CC(=O)c1c(C)cc(cc1O)O
777 0.058823529 QSFZBSVNHOBOLI-UHFFFAOYSA-N Oc1ccc(cc1)C(=O)CC(=O)c1cc(C)c(cc1O)O
778 0.058823529 VEDUJVPNBRWCRW-UHFFFAOYSA-N COc1ccc(c(c1)O)C(=O)CC(=O)c1ccc(cc1)O
779 0.058823529 FPNGYAZGJCWWTM-UHFFFAOYSA-N COc1ccc(cc1)C(=O)CC(=O)c1ccc(cc1O)O
780 0.058823529 KRLBVHMNLRXORU-UHFFFAOYSA-N COc1c(O)c(C)cc2c1C(O)c1c(C2=O)cccc1O
781 0.058823529 MPECFVYFZAOVQJ-UHFFFAOYSA-N COc1cc(C)c2Oc3c(O)cc(OC)cc3C(=O)c2c1
782 0.058823529 PMPFXXWLTIMSFY-UHFFFAOYSA-N COc1cc2cc3OC(=CC(=O)c3c(O)c2c(O)c1C)C
783 0.058823529 QYWJNMQCINFIOH-UHFFFAOYSA-N COc1c(O)c(C)cc2c1C(=O)c1c(C2O)cccc1O
784 0.058823529 SFGCBEAGUQHXHD-UHFFFAOYSA-N O=C1C=CC23C(O1)(C=C1C(=C3OCC3OC3(C)C)CCO1)O2
785 0.058823529 KVXUOBIXFSVRHK-UHFFFAOYSA-N COc1cc(C)c2OC(=O)c3c(O)cc(OC)cc3c2c1
786 0.058823529 XUVFJLPFSLOTCV-UHFFFAOYSA-N COc1ccc(c(c1)O)C1(O)COc2c(C1O)ccc(c2)O
787 0.058823529 ITIURFTUTYNMET-UHFFFAOYSA-N COC1C(O)C(=CC2=C1C(=O)c1c(C2=O)cccc1O)C
788 0.058823529 AJCTVZGPERTYLM-UHFFFAOYSA-N COC1=C(O)C(C)CC2=C1C(=O)c1c(C2=O)cccc1O
789 0.058823529 OXOAMIRCUJVWJD-UHFFFAOYSA-N COC1=C(O)C(=CC2C1C(=O)c1c(C2=O)cccc1O)C
790 0.058823529 ATAAFEGFHAMDAM-UHFFFAOYSA-N COc1c2C(=O)C3C(=CC=CC3C(=O)c2cc(c1O)C)O
791 0.058823529 VRVRQHGPVSZZGC-UHFFFAOYSA-N COc1cc2c(ccc3cc(O)c(O)c(OC)c23)cc1O
792 0.058823529 AYNOREVHHDSGJT-UHFFFAOYSA-N COc1cc2CCc3ccc(O)cc3Oc2c4OCOc14
793 0.058823529 HLBKKBIDTUDOOT-UHFFFAOYSA-N COc1c2C(=O)C3=C(C(=O)c2cc(c1O)C)CCC=C3O
794 0.058823529 BCGGHQLKSSVJLW-UHFFFAOYSA-N OC1=C(O)C2=C(CC1)C1c3cc(O)c(cc3CC1(CO2)O)O
795 0.058823529 DZCYWLFZZXXDTO-UHFFFAOYSA-N COc1cc2cc(oc2cc1O)c3ccc(O)cc3OC
796 0.058823529 XDUMEMHVASIJJD-UHFFFAOYSA-N COc1cc(O)cc2cc3OC(=CC(=O)c3c(OC)c12)C
797 0.058823529 MPEWJRGVVDLNDH-UHFFFAOYSA-N OC1C=CC2=C(C1O)OCC1(C2c2cc(O)c(cc2C1)O)O
798 0.058823529 CGMIPQGDJINVDC-UHFFFAOYSA-N COC12COc3c(C1Oc1c2ccc(c1)O)ccc(c3)O
799 0.058823529 OSTBHNZBHHACQF-UHFFFAOYSA-N Oc1ccc2c(c1)OC1C2(O)COc2c1c(C)cc(c2)O
800 0.058823529 FDMNASQKSBDJHT-UHFFFAOYSA-N Oc1ccc2c(c1)OCC1(C2Oc2c1c(C)cc(c2)O)O
801 0.058823529 CKPJGNHGGJQAJA-UHFFFAOYSA-N Oc1ccc2c(c1)OC1C2(O)COc2c1ccc(c2C)O
802 0.058823529 JDRQUGCPQLBORB-UHFFFAOYSA-N Oc1ccc2c(c1)OC1C2(O)COc2c1cc(C)c(c2)O
803 0.058823529 UWHUTZOCTZJUKC-HZPDHXFCSA-N Oc1ccc2C3c4cc(O)c(O)cc4CC3(O)COc2c1
804 0.058823529 KRJXCZQYGXTHSF-UHFFFAOYSA-N Oc1ccc2c(c1)OCC1(C2Oc2c1ccc(c2C)O)O
805 0.058823529 CLVLTUSSCWXXCQ-UHFFFAOYSA-N Oc1ccc2c(c1)OCC1(C2Oc2c1cc(c(c2)O)C)O
806 0.058823529 JJFNTKFNIJXTIZ-UHFFFAOYSA-N OC1=C2C=CC3=CC4=C(C=CC(F)=C4)C4=C3C2=C(C=C1)C=C4
807 0.058823529 COZSWUJUOXIUHN-UHFFFAOYSA-N FC1=CC=CC(=C1)N=C1CC(=O)C2=C(N=CC=N2)C1=O
808 0.058823529 WPFCVSNSFWZDNH-UHFFFAOYSA-N NC1=C(F)C(F)=C(N=NC2=CC=CC=C2)C(F)=C1F
809 0.058823529 IUHANPFLWVLHOW-UHFFFAOYSA-N OCCCNC1=NC2=C(C=C(Cl)C=C2)C2=CC=CC=C12
810 0.058823529 IXTBCDBAQSQLME-UHFFFAOYSA-N OC(=O)COC1=CC=CC=C1C(C(O)=O)C1=CC=CC=C1
811 0.058823529 NRKNKNVFAWEECZ-UHFFFAOYSA-N COC1=CC=C(N\C(CCl)=N\C2=CC=C(OC)C=C2)C=C1
812 0.058823529 HZKOLWYPUTXVDI-UHFFFAOYSA-N COc1cc(OC)c2C(=O)c3c(OC)cccc3Oc2c1
813 0.058823529 VOCVZEIQEUOGEX-UHFFFAOYSA-N O=C(NC1=CC=CC2=CC=CC=C12)NC1=NC=CC=N1
814 0.058823529 INVUBCKYYRADDJ-UHFFFAOYSA-N ClC1=CC=C(C=C1)N1C=C(CC1=O)C1=CC=CC=C1
815 0.058823529 LRHFZXBVDMVFCW-MEDUHNTESA-N COc1cc(O)c2C(=O)C3=C(CC(C)(O)CC3O)C(=O)c2c1
816 0.058823529 URZDJYXLWNGUFQ-UHFFFAOYSA-N COc1cc2cc3C=C(C)OC(=O)c3c(O)c2c(O)c1C
817 0.058823529 UWHUTZOCTZJUKC-CVEARBPZSA-N Oc1ccc2C3c4cc(O)c(O)cc4CC3(O)COc2c1
818 0.058823529 CNPROGMHDAXTGV-UHFFFAOYSA-N OC1C(O)C(OC1CCC(O)=O)N1C=CC(=O)NC1=O
819 0.058823529 YRFDJOAWSXSLMG-NHYWBVRUSA-N COc1ccc2C3COc4c(O)c(O)ccc4C3Oc2c1
820 0.058823529 ADBXKRLETVJJPY-UHFFFAOYSA-N COC1=CC2=C(OCO2)C=C1CC1=CC2=C(OCO2)C=C1
821 0.058823529 SXXXKEQNJUOXFV-UHFFFAOYSA-N O=C1NC(=O)C2=NC3=CC=CC=C3N(CC3=CC=CC=C3)C2=N1
822 0.058823529 KARWCKAYLMFSBN-UHFFFAOYSA-N O=C1N=C2NC3=CC=CC=C3C(=O)N2N=C1CC1=CC=CC=C1
823 0.058823529 JYGQRLOMJKRAQM-UHFFFAOYSA-N C(SC1=NN=C(O1)C1=CC=NC=C1)C1=CC=CC=C1
824 0.058823529 REZBGQMUFXXSHZ-UHFFFAOYSA-N COc1cc2ccc3cc(O)c(O)cc3c2c(O)c1OC
825 0.058823529 LMFLOMBYUXRHIL-UHFFFAOYSA-N COc1cc(cc(OC)c1O)c2ccc3occc3c2O
826 0.058823529 YRPDZJMOWUSLSW-UHFFFAOYSA-N COC1=C(OCC2=CC(=CC=C2)C(O)=O)C=CC(C=O)=C1
827 0.058823529 YGHJHKYZTVTYQW-GFCCVEGCSA-N COc1ccc(cc1O)C2COc3cc(O)ccc3C2=O
828 0.058823529 FNUPQTUDITZOJM-UHFFFAOYSA-N CCCC1=CC(=O)OC2=C1C(OC(C)=O)=CC(OC(C)=O)=C2
829 0.058823529 RPXPLEKXBFYMQL-UHFFFAOYSA-N COc1c(O)cc2c(ccc3cc(O)cc(O)c23)c1OC
830 0.058823529 UHVSTJKUHPUVGN-UHFFFAOYSA-N CC1=CC=C(NC2=NC(=O)C3=C(S2)N=CC=C3)C=C1
831 0.058823529 UPXUEIMEVCVCLQ-UHFFFAOYSA-N COC1=CC=C(C=O)C=C1OC(C(O)=O)C1=CC=CC=C1
832 0.058823529 FHRRJZZGSJXPRQ-UHFFFAOYSA-N O=C(OCC1=CC=CC=C1)OC(=O)OCC1=CC=CC=C1
833 0.058823529 USCBPBYCKSVQTN-JKSUJKDBSA-N Cc1cc2C(=O)C(O)C(Oc2cc1O)c3ccc(O)cc3
834 0.058823529 VSQYBXKGOKNTGB-UHFFFAOYSA-N COC1=CC=C(C=C1)C1=NN=C(S1)C1=CN=CC=C1
835 0.058823529 JHTVYIWHBYDCDD-UHFFFAOYSA-N COC1=C(OC)C=C(C=C1)C(=O)C1=CC=CC=C1C(O)=O
836 0.058823529 YSWMNTHBCZHPFI-UHFFFAOYSA-N CCNC(=S)C1C(=O)NC(=O)N(CC2=CC=CC=C2)C1=N
837 0.058823529 SWCAHNHHPDFYSS-UHFFFAOYSA-N C(SCC1=CC2=CC=CC=C2C=C1)C1=CC=CC=C1
838 0.058823529 YRFDJOAWSXSLMG-IAQYHMDHSA-N COc1ccc2C3COc4c(O)c(O)ccc4C3Oc2c1
839 0.058823529 WEMBDZBXWPOBGL-UHFFFAOYSA-N COc1ccc2Oc3cc(OC)cc(OC)c3C(=O)c2c1
840 0.058823529 TUNMJEYFRLUWTB-UHFFFAOYSA-N C(SCC1=CC=CC2=CC=CC=C12)C1=CC=CC=C1
841 0.058823529 GGBHOBDCDNXFFD-UHFFFAOYSA-N COC1=CC2=CC(=C(Cl)N=C2C=C1)C1=CC=CC=C1
842 0.058823529 LYNFREMMAZMUMW-CABCVRRESA-N COc1cccc2C(OC(=O)c12)C(O)c3ccc(O)cc3
843 0.058823529 GRNXDIFEJSDWBW-UHFFFAOYSA-N CCCN1N=C(C2C=CC(=O)C=C2)C2=C1C(Cl)=CC=C2
844 0.058823529 SLOFZIVPVZYMKC-UHFFFAOYSA-N ClC1=NC=CC2=C1C=CC=C2OCC1=CC=CC=C1
845 0.058823529 RWMHBQZZCNWXAD-UHFFFAOYSA-N Oc1ccc(c(c1)C)C1COc2c(C1=O)c(O)cc(c2)O
846 0.058823529 CHEIMHAFRQLQPF-UHFFFAOYSA-N ClC1=C(C=O)C2=CC=CC=C2N1CC1=CC=CC=C1
847 0.058823529 VJTMHNPWCXJXQL-UHFFFAOYSA-N C(C1=CSC=C1CC1=CC=CC=C1)C1=CC=CC=C1
848 0.058823529 FQYLEAYGSXHJHB-UHFFFAOYSA-N CC1=C(OC2=C3C=CC=C(Cl)C3=NC=C2)C=CC=C1
849 0.058823529 NAYOXWLBYQRKKS-UHFFFAOYSA-N COC1=Cc2c(C(C1)O)c(=O)cc(o2)c1ccc(cc1)O
850 0.058823529 IQJWXKZONZLNFR-UHFFFAOYSA-N COc1cc(O)c2c(c1)oc(cc2=O)C1CC=C(C=C1)O
851 0.058823529 NUOHRLMDTUOVLZ-UHFFFAOYSA-N COc1cc(O)c2c(c1)oc(cc2=O)C1=CC=C(CC1)O
852 0.058823529 QKMFUVXVVRBYTA-UHFFFAOYSA-N COc1cc(O)c2c(c1)oc(cc2=O)C1=CCC(C=C1)O
853 0.058823529 KNQSLBPOFOODGE-UHFFFAOYSA-N CC1=CC=C(C=C1)C1=NOC(=C1)C1=CC(Cl)=CC=C1
854 0.058823529 RMAQWCBOKVIXKK-UHFFFAOYSA-N COC1=CC=C(C=C1)C1=CC2=C(Cl)C=CN=C2C=C1
855 0.058823529 ABZGUULHYILKML-UHFFFAOYSA-N CC1=CC=CC=C1N(CCO)C(=O)NC1=CC=C(Cl)C=C1
856 0.058823529 TVWFTVGIBZOOJF-UHFFFAOYSA-N CC1=CC=C(C=C1)N(CCO)C(=O)NC1=CC=C(Cl)C=C1
857 0.058823529 BCYWXPITXHFIQM-UHFFFAOYSA-N OC(=O)CC1=CC=C(OCC2=CC=CC=C2C(O)=O)C=C1
858 0.058823529 SZEKZUBNFNBGFR-UHFFFAOYSA-N CC1=CC=C(C=C1)C1=CC(=CS1)C1=CC=C(C)C=C1
859 0.058823529 JMQLBVJWECSMLL-UHFFFAOYSA-N OCCCC1=CC=C(C=C1)C1=CN2C=C(Cl)C=CC2=N1
860 0.058823529 NRVSZQNOWLXCIM-UHFFFAOYSA-N COC1=CC=C(C=C1)N=NC1=NC2=CC=CC=C2S1
861 0.058823529 VZNHRVXOOXDJPK-UHFFFAOYSA-N S(C1=CC=CC=C1)C1=C2C=CC=CC2=CC2=CC=CC=C12
862 0.058823529 MBPGUXXCYPXHPV-UHFFFAOYSA-N CSC1=CC=C(C=C1)C1(O)C2=CC=CC=C2C2=CC=CC=C12
863 0.058823529 PVHOZXQUNTWSGU-UHFFFAOYSA-N COC1=C2OC(=CC(=O)C2=C(OC)C2=C1OC=C2)C1CC1
864 0.058823529 IOQGEROELKVURG-UHFFFAOYSA-N COc1ccc2c(c1)OC1C2COc2c1c(O)cc(c2)O
865 0.058823529 FTVBBEDWIZUWBK-UHFFFAOYSA-N COc1ccc2c(c1)OC1C2COc2c1cc(O)c(c2)O
866 0.058823529 RKUHSSVLDVZPMR-UHFFFAOYSA-N OCOc1ccc2c(c1)OC1C2COc2c1ccc(c2)O
867 0.058823529 AKSVTDQPOCSIOE-UHFFFAOYSA-N COc1ccc2c(c1)OC1C2COC23C1(C=CC(=C3)O)O2
868 0.058823529 YZWCKVZAIWPXJA-UHFFFAOYSA-N COc1ccc2c(c1)OC1C2COC2=C1C1OC1C(=C2)O
869 0.058823529 ICDMMGCRPWTDFG-UHFFFAOYSA-N COc1ccc2c(c1)OC1C2COC2=C1C=CC1(C2O1)O
870 0.058823529 BPPOFFHQELNBLY-UHFFFAOYSA-N CCCC(O)C(SC1=CC=CC=C1)SC1=CC=CC=C1
871 0.058823529 CHUKVTIYWXWOJM-UHFFFAOYSA-N O=CC(C(=O)c1ccc(cc1O)O)c1ccc(cc1)OC
872 0.058823529 CURPXYYHFCGPRS-UHFFFAOYSA-N ClC(=O)C1=CC2=C(N1)C=CC(CC1=CC=CC=C1)=C2
873 0.058823529 GCBOZFVNYKTAGH-UHFFFAOYSA-N CN(C)C(=O)NC1=CC(Cl)=C(OCC2=CC=CC=C2)C=C1
874 0.058823529 MODDJXHGJCUSRW-UHFFFAOYSA-N COc1cc2c(cc1O)occ(c2=O)C1=CC=C(CC1)O
875 0.058823529 NZQAFWNCYYHCDP-UHFFFAOYSA-N COc1cc2c(cc1O)occ(c2=O)C1=CCC(C=C1)O
876 0.058823529 CQJMTOOEWQBWPO-UHFFFAOYSA-N N#CC(=Cc1cccc(c1)Cl)c1ccc(cc1)OC
877 0.058823529 CLYJYHIBVQKLGB-UHFFFAOYSA-N OCC1=CC=CC=C1CC1=CC2=C(S1)C1=CC=CC=C1C=C2
878 0.058823529 NEVSKNQKQGBYGN-UHFFFAOYSA-N OCC1=CC=CC=C1CC1=CC2=C(S1)C=CC1=CC=CC=C21
879 0.058823529 ZAQMKBIVXXKWNR-UHFFFAOYSA-N OCC1=CC=CC=C1CC1=CC2=CC3=CC=CC=C3C=C2S1
880 0.058823529 UYXYYZGIJRDKJE-UHFFFAOYSA-N COC1=CC=CC=C1C1=CC2=CC=CC=C2N=C1Cl
881 0.058823529 BWUOBDNTWOCUFS-UHFFFAOYSA-N COC1=CC2=NC(Cl)=C(C=C2C=C1)C1=CC=CC=C1
882 0.058823529 QLMCSTVHSBRQCJ-UHFFFAOYSA-N O=C1N=C(NCC2=CC=CC=C2)SC2=C1C=CC=N2
883 0.058823529 VRAOVELLJGAKGZ-UHFFFAOYSA-N CC1=CC=CC=C1NC1=NC(=O)C2=C(S1)N=CC=C2
884 0.058823529 AYQDLRSTEDBZAN-UHFFFAOYSA-N COC1=C(Cl)C=C(F)C(NC(=O)N2CCCCC2)=C1
885 0.058823529 WHPUUILNZDPDLR-UHFFFAOYSA-N COC1=C(C=CC(CSC)=C1)C1=NC2=NC=NC=C2N1
886 0.058823529 JZSPEZPGKGNPQB-UHFFFAOYSA-N NN1C(=O)C(=NN=C1C1=CC=CC=C1)C1=CC=CC=C1
887 0.058823529 QTVVTEQWELDHDO-UHFFFAOYSA-N S(C1=CC=CC=C1)C1=CC2=CC=CC=C2C2=CC=CC=C12
888 0.058823529 YCHPHWONKDEUAB-UHFFFAOYSA-N COC1=CC=CC2=C1N=C(C=C2Cl)C1=CC=CC=C1
889 0.058823529 AHDTYRBTOXEUEV-UHFFFAOYSA-N COC1=CC2=C(OC3=CC(OC)=C(OC)C=C3C2=O)C=C1
890 0.058823529 RPIPEMBQMADCLQ-UHFFFAOYSA-N COC1=CC=C(C=C1)C1CC(N=N1)C1=CC=C(Cl)C=C1
891 0.058823529 NBRNOHBZJKNSKF-UHFFFAOYSA-N COC1=CC=C(C=C1)C(=O)C(=O)C(=O)OC(C)(C)C
892 0.058823529 TTYIAQJUDBDEKO-UHFFFAOYSA-N COC1=CC2=C(C=C1)C(=O)C1=C(O2)C=C(OC)C=C1OC
893 0.058823529 UPFFZCPTLGFWRV-UHFFFAOYSA-N CC1=CC=C(C=C1)C1=C(N=NC2=CC=CC=C2)C(=O)C(=O)N=N1
894 0.058823529 OQMFVESTGUZXPP-UHFFFAOYSA-N CCCCS(=O)(=O)C1=CC2=C(NC=C2C2=CNN=C2)N=C1
895 0.058823529 YOTIHEBHJNFLMN-UHFFFAOYSA-O OC1=CC=CC2=CC=C[N+](CC(=O)C3=CC=CC=C3)=C12
896 0.058823529 JROXIQBNVVUVOA-UHFFFAOYSA-N CC1=C2NC(=O)C(=CC2=C(Cl)C=C1)C1=CC=CC=C1
897 0.058823529 WQLBWPGDBCBFKR-UHFFFAOYSA-N CC1=CC(Cl)=CC2=C1NC(=O)C(=C2)C1=CC=CC=C1
898 0.058823529 STGIPMLVFKMNBZ-UHFFFAOYSA-N CC1=C2N=C(CC(=O)C2=CC(Cl)=C1)C1=CC=CC=C1
899 0.058823529 YROAGNPJQXMDKW-UHFFFAOYSA-N CC1=C2N=C(CC(=O)C2=CC=C1Cl)C1=CC=CC=C1
900 0.058823529 HRJQWDCMSSXQPG-UHFFFAOYSA-N CC1=CC2=C(N=C(CC2=O)C2=CC=CC=C2)C(Cl)=C1
901 0.058823529 ZCMIWIRSRGDXHS-UHFFFAOYSA-N COC1=C(OC)C(=O)C(C(=O)C2=CC=CC=C2)=C(C)C1=O
902 0.058823529 ATCNORQEZFVCAK-UHFFFAOYSA-N COC1=CC=C(C=C1)C(=CC1=CC=C(Cl)C=C1)C#N
903 0.058823529 UTTUDDGSNFRBEK-UHFFFAOYSA-N CC1=NN(CC2=CC=CC=C2)C(OCCCCl)=C1
904 0.058823529 YKXSJEFIUONIFO-UHFFFAOYSA-N CCOC(=O)C1=CC=C(C=C1)C1=C(O)C=C(C=C1)C(O)=O
905 0.058823529 LTTHQVPRMFTFEC-UHFFFAOYSA-N CCOC(=O)C1=CC=C(C=C1)C1=CC(=CC(O)=C1)C(O)=O
906 0.058823529 XVWXNZAWYZCJKF-UHFFFAOYSA-N CCOC(=O)C1=CC=C(C=C1)C1=CC(O)=C(C=C1)C(O)=O
907 0.058823529 NUPZFMRBADUCGB-UHFFFAOYSA-N [O-][N+](=O)C1=CC=C(C=C1)C1=NC(=O)C2=NC=CN=C2N1
908 0.058823529 VSWHSYBLAHIDPH-UHFFFAOYSA-N N\C=N\P(=O)(OCC1=CC=CC=C1)OCC1=CC=CC=C1
909 0.058823529 QFXPMWOPVBSPAE-UHFFFAOYSA-N CC1=CC(=CC=C1)C1=CC(Cl)=C2C=CC=NC2=C1O
910 0.058823529 AKAQNRQUNHKSIO-UHFFFAOYSA-N Oc1ccc(cc1)C1Oc2c(C)c(O)cc(c2C(C1O)O)O
911 0.058823529 TWHZEMUOALRLCB-UHFFFAOYSA-N CC1=CC=CC=C1C1=CC(Cl)=C2C=CC=NC2=C1O
912 0.058823529 BPPSNEZLXBARAL-UHFFFAOYSA-N Oc1ccc(cc1)C1Oc2cc(O)c(c(c2C(C1O)O)O)C
913 0.058823529 WFMCBZKCXMTKBO-UHFFFAOYSA-N COC1=CC(OC)=C(OC)C2=C1C(=O)C1=CC=CC=C1O2
914 0.057142857 SYEZZRGTJNNHEL-UHFFFAOYSA-N OCC(=CCOc1c2occc2cc2c1oc(=O)cc2)C
915 0.057142857 CWBLQMPNURUNPM-UHFFFAOYSA-N OC(=O)C=C1CC2=C(C(O1)C)C(=O)c1c(C2)cccc1O
916 0.057142857 VSYNGSXKXHXJHX-UHFFFAOYSA-N COc1cc(ccc1O)C1CC(=O)c2c(O1)cc(cc2)O
917 0.057142857 VSYNGSXKXHXJHX-AWEZNQCLSA-N COc1cc(ccc1O)C2CC(=O)c3ccc(O)cc3O2
918 0.057142857 QNWZHHZAMAYTAR-UHFFFAOYSA-N Oc1ccc(cc1)C(=C(c1ccc(cc1O)O)C(=O)C)O
919 0.057142857 LRQNJMCUFBUOCT-UHFFFAOYSA-N OC(C1OC(C(C1O)O)n1ccc(=N)c(c1)C(=O)O)O
920 0.057142857 HERALAJDALPNSB-UHFFFAOYSA-N COC1C=CC(=C(C1)O)c1coc2c(c1=O)ccc(c2)O
921 0.057142857 QQTCCIGYKAQDDH-UHFFFAOYSA-N Oc1ccc(c(c1)O)C1COc2c(C1=O)c(C)cc(c2)O
922 0.057142857 JVHJQHMGXAGQIM-UHFFFAOYSA-N Oc1ccc(cc1)C=C(C(=O)c1c(O)cc(cc1O)O)C
923 0.057142857 GLPDRBFXTDMZRM-UHFFFAOYSA-N Oc1ccc(cc1)C1Oc2c(C(=O)C1O)ccc(c2C)O
924 0.057142857 XYNWQPBCRHKQOF-UHFFFAOYSA-N COc1cc(O)c2c(c1)occ(c2=O)C1CC=C(C=C1)O
925 0.057142857 UAXSBMOTCWFOBG-UHFFFAOYSA-N Oc1ccc(c(c1)O)C(=O)C=C(c1ccc(c(c1)O)O)C
926 0.057142857 UBQJSYFOVWBSFP-XUBUYMCTSA-N C[C@]12[C@@H](O)[C@H]3O[C@H]3[C@@]4(C)[C@H]1[C@H](OC2=O)C=C5COC(=O)C=C45
927 0.057142857 SYEZZRGTJNNHEL-ONNFQVAWSA-N CC(=C/COc1c2OC(=O)C=Cc2cc3ccoc13)CO
928 0.057142857 UBQJSYFOVWBSFP-UHFFFAOYSA-N CC12C3C(OC1=O)C=C1COC(=O)C=C1C3(C)C1OC1C2O
929 0.057142857 VQSVOCLLTKWORV-UHFFFAOYSA-N COC1=CC(=C2C3(C1O3)OC(CC2=O)c1ccccc1)O
930 0.057142857 QWSRZRDGZDLSPN-UHFFFAOYSA-N Oc1cc(O)c2c(c1)OCC(C2=O)c1ccc(c(c1)C)O
931 0.057142857 FHFFTHWZILJBAW-UHFFFAOYSA-N COC(=O)C1=CC(COC2=CC=C(C=C2)C(=O)OC)=C(C)O1
932 0.057142857 DRDRYGIIYOPBBZ-XBXARRHUSA-N COC1=C(\C=C\C(=O)C2=CC=C(O)C=C2)C=CC(O)=C1O
933 0.057142857 ZOQRFDSJGHVPOI-UHFFFAOYSA-N CC(=CCOc1c2c(OC(=O)C3C2O3)cc2c1cco2)C
934 0.057142857 QGKXQXAGHJKXPJ-UHFFFAOYSA-N CC(=CCOC1=C2C=CC(=O)OC32C(c2c1cco2)O3)C
935 0.057142857 SRKDUHUULIWXFT-UHFFFAOYSA-N CC1=CC=C(C=C1)S(=O)(=O)OCC1COC(C)(C)O1
936 0.057142857 AOXMWEXZEUBMLZ-UHFFFAOYSA-N CCOC1=CC=C(C=C1)C(=O)OC1=CC(O)=C(C=O)C=C1
937 0.057142857 PHRBUTYBMIJSCT-UHFFFAOYSA-N COC(=O)C1=CC(=CC(OCC=CC)=C1)C(=O)OC
938 0.057142857 ARVOTASXYXSJPM-UHFFFAOYSA-N COC1=C(C=CC(=O)C2=CC(O)=CC=C2)C=CC(O)=C1O
939 0.057142857 MJENRSWOSGZXHW-IPWFQQAISA-N C[C@]12[C@H]3O[C@H]3[C@@H](O)[C@@]4(C)[C@H]1[C@H](OC2=O)C=C5COC(=O)C=C45
940 0.057142857 HCFAHKHCONXQOT-UHFFFAOYSA-N COCC1OC(Sc2ccccc2)C(C(C1O)O)O
941 0.057142857 LMQJZEZGKBWBKZ-UHFFFAOYSA-N Oc1ccc2c(c1)OCC(C2=O)c1ccc(c(c1O)C)O
942 0.057142857 QEWYJFVXCQUDFC-UHFFFAOYSA-N COc1cc(cc(c1)O)OC(c1ccc(cc1)O)CC(=O)O
943 0.057142857 QYTDEOKBIRMHLD-UHFFFAOYSA-N O=C1CC(Oc2c(O1)c(O)c(c(c2)O)C)c1ccccc1
944 0.057142857 DRDRYGIIYOPBBZ-UHFFFAOYSA-N COC1=C(C=CC(=C1O)O)C=CC(=O)C2=CC=C(C=C2)O
945 0.057142857 RRBWQNNVMSQYDT-UHFFFAOYSA-N COC1=CC=CC(=C1)C1CC(=O)C2=C(O)C=C(O)C=C2O1
946 0.057142857 WLRLGKUZHVJSQA-UHFFFAOYSA-N COc1ccc(cc1O)C1CC(=O)c2c(O1)cc(cc2)O
947 0.057142857 ZAWZOPMSXKSAOQ-UHFFFAOYSA-N COC1=C(O)C=CC(=C1)C1COC2=C(C=CC(O)=C2)C1=O
948 0.057142857 MPGFEHZDABUJFR-HZPDHXFCSA-N OC1c2ccc(O)cc2OCC1(O)Cc3ccc(O)c(O)c3
949 0.057142857 VWRBPXSXYHHZBJ-UHFFFAOYSA-N Oc1ccc2c(c1)OC(CC2=O)c1ccc(c(c1C)O)O
950 0.057142857 KPHNGTZMUQSXHE-UHFFFAOYSA-N COC1CC=C(C=C1)c1coc2c(c1=O)cc(c(c2)O)O
951 0.057142857 UBQJSYFOVWBSFP-RCXTVQLXSA-N CC12C(O)C3OC3C4(C)C1C(OC2=O)C=C5COC(=O)C=C45
952 0.057142857 KTMVKCZHYODLLY-UHFFFAOYSA-N CC(=O)OCC1OC(C(O)C1O)N1C=CC(=O)NC1=O
953 0.057142857 ISZDAHIUUPDNRY-UHFFFAOYSA-N COc1cc(OC(c2ccc(cc2)O)C)c(c(c1)O)C(=O)O
954 0.057142857 SBQMPWUJTLOORV-UHFFFAOYSA-N COc1ccc(cc1)C1=CC(O)c2c(O1)cc(cc2O)O
955 0.057142857 IOZGPYPDGKRGMG-AWEZNQCLSA-N COc1ccccc1C2CC(=O)c3c(O)cc(O)cc3O2
956 0.057142857 ILBDXHYFXKEFBK-UHFFFAOYSA-N COc1cc2c(cc1O)occ(c2=O)C1CC=C(C=C1)O
957 0.057142857 QOZHJTRMZMLGJV-UHFFFAOYSA-N CC(=O)C1=C(O)C=CC(C1=O)(C)c1c(O)cc(c(c1O)C)O
958 0.057142857 LRVGVMROCAGYFH-UHFFFAOYSA-N OCC(=CCOc1c2ccoc2cc2c1ccc(=O)o2)C
959 0.057142857 OOZBANVZACIPEM-UHFFFAOYSA-N COC1=C(OC2C(C1=O)C(=CC(=C2)O)O)c1ccccc1
960 0.057142857 GTCSLCFHBRXPGV-HZSPNIEDSA-N C1(O)=C(OC)C2O[C@H](C3C=CC(O)=CC=3)[C@@H](O)[C@H](O)C=2C=C1
961 0.057142857 GTCSLCFHBRXPGV-MGPQQGTHSA-N C1(O)=C(OC)C2O[C@H](C3C=CC(O)=CC=3)[C@H](O)[C@H](O)C=2C=C1
962 0.057142857 UVNHLXFAFDLLMM-UHFFFAOYSA-N COc1ccc(cc1)C(C(=O)O)COc1cc(O)cc(c1)O
963 0.057142857 JVEWHYSEYFEDJL-UHFFFAOYSA-N O=C1CC(O)c2c(O1)cc1c(c2OCC2OC2(C)C)cco1
964 0.057142857 OWNIGRKMAOTFSI-UHFFFAOYSA-N OC=C(C(=O)c1ccc(cc1O)OC)c1ccc(cc1)O
965 0.057142857 VAYFKKRRGNTGQQ-UHFFFAOYSA-N CC1=CC=C(SCCN2C=NC3=C(NC=N3)C2=O)C=C1
966 0.057142857 WFBRIVBAJMVSIV-UHFFFAOYSA-N Oc1ccc2c(c1)OCC(C2=O)c1cc(C)c(cc1O)O
967 0.057142857 QDGQEQWXCMJLRQ-UHFFFAOYSA-N COc1ccc(cc1)C1COC2=CC(=CC(C2C1=O)(O)O)O
968 0.057142857 KTMVKCZHYODLLY-CUJWVEQBSA-N CC(=O)OCC1OC(C(O)C1O)N2C=CC(=O)NC2=O
969 0.057142857 DECVARTUUAZEQU-UHFFFAOYSA-N CC(=CCC12OC32C=COC3=C(c2c1ccc(=O)o2)O)C
970 0.057142857 SRKDUHUULIWXFT-UHFFFAOYSA-N CC1=CC=C(C=C1)S(=O)(=O)OCC1COC(C)(C)O1
971 0.057142857 JPHFIGQNYTXAMQ-UHFFFAOYSA-N OC1=CC23OC(CC(=O)C3(C(=C1C)O)O2)c1ccccc1
972 0.057142857 BLXSEOJIXHWXQJ-UHFFFAOYSA-N COC(=O)C1=C(C)C=C(OC2=C(O)C(O)=CC(C)=C2)C=C1O
973 0.057142857 GQBCTNNUQRHJDO-UHFFFAOYSA-N OCCN1C=NC2=C1N=CN=C2SCC1=CC=CC=C1
974 0.057142857 UISFCLDTQLNRJU-UHFFFAOYSA-N CC1=NC(SCC2=CN3C(C=CC=C3C)=N2)=NC(=O)C1
975 0.057142857 OHKQORQMAKTCOH-UHFFFAOYSA-N OC(=O)CC1OC(=C2C(=CC3(C(C2=O)C(=CC=C3)O)O)C1)C
976 0.057142857 PWZYXEDCZFMAPK-GJZGRUSLSA-N COc1cccc2C(=O)C3=C(C(O)C(O3)C(=C)C)C(=O)c12
977 0.057142857 ARZZPZBOYVGESN-HUUCEWRRSA-N COc1ccc2C(=O)C3=C(C(O)C(O3)C(=C)C)C(=O)c2c1
978 0.057142857 RCNKOZKSYXZGIT-UHFFFAOYSA-N COc1cc(OC)c(NC(=O)N\C(N)=N\C)cc1Cl
979 0.057142857 MCGUNZDWQNODFB-UHFFFAOYSA-N O=C1OCC(Oc2c1c(O)c(c(c2)O)C)c1ccccc1
980 0.057142857 NXTZSJKZKMUQGA-UXBLZVDNSA-N OC(=O)CC(/C=C/1\Cc2cccc(c2C(=O)C1C(=O)C)O)O
981 0.057142857 UBQJSYFOVWBSFP-HLAKDXKESA-N CC12C(O)C3OC3C4(C)C1C(OC2=O)C=C5COC(=O)C=C45
982 0.057142857 NJMUBXLPLPWBMW-UHFFFAOYSA-N CC(=CCOC1=C2OC=CC32C(c2c1oc(=O)cc2)O3)C
983 0.057142857 BVQZGSYTUHQXIE-UHFFFAOYSA-N CC(=CCOc1c2OC(=O)C3C(c2cc2c1occ2)O3)C
984 0.057142857 ARZZPZBOYVGESN-GJZGRUSLSA-N COc1ccc2C(=O)C3=C(C(O)C(O3)C(=C)C)C(=O)c2c1
985 0.057142857 DLGYKJXYZQHCRL-UHFFFAOYSA-N O=C(C=C(c1ccc(cc1)O)C)Cc1cc(O)cc(=O)o1
986 0.057142857 RRBWQNNVMSQYDT-AWEZNQCLSA-N COc1cccc(c1)C2CC(=O)c3c(O)cc(O)cc3O2
987 0.057142857 PLDZJELDVBIBFF-UHFFFAOYSA-N COc1ccc(cc1O)C(Cc1cccc(c1C(=O)O)O)O
988 0.057142857 AHPPGSBPRASZDW-UHFFFAOYSA-N OCc1c(O)cc2c(c1O)C(=O)CC(O2)c1ccccc1
989 0.057142857 MPGFEHZDABUJFR-JKSUJKDBSA-N OC1c2ccc(O)cc2OCC1(O)Cc3ccc(O)c(O)c3
990 0.057142857 LSXANCFMQTZQSV-UHFFFAOYSA-N COC1=C(O)CC(C=C1)c1coc2c(c1=O)ccc(c2)O
991 0.055555556 JEPKMNWMFTTXDN-UHFFFAOYSA-N COc1cc(O)ccc1C(=O)C(=Cc1ccc(cc1)O)O
992 0.055555556 DQFUQJITVRNESD-UHFFFAOYSA-N CC(N=NC(=S)N1CCCC1)=C1C=CC=CN1O
993 0.055555556 FFLURINWYPMYDX-VIFPVBQESA-N COc1c(O)c2OC(Cc2c(O)c1C(=O)C)C(=C)C
994 0.055555556 VFFUWTZRTNQKQK-UHFFFAOYSA-N OC(=O)CC1CC2=Cc3cccc(c3C(=O)C2C(O1)(C)O)O
995 0.055555556 BSBQFSHOSLNJAB-UHFFFAOYSA-N COC1=CC(OC)=C(C=C1)C(=O)C=CC1=C(F)C=C(F)C=C1
996 0.055555556 AXVMAVFGSPPQTD-UHFFFAOYSA-N COc1ccc(cc1O)C1CC(=O)C2=C(O1)C=C(CC2O)O
997 0.055555556 YIEUIGLDTPWIHC-UHFFFAOYSA-N OC(=O)CC1CC2=C(C(O1)(C)O)C(=O)c1c(C2)cccc1O
998 0.055555556 XKXNGIJAIUHZGG-UHFFFAOYSA-N CC1=CC=C(C=C1)C1=CC=C(S1)C=CC(=O)C1=CC=CC=C1
999 0.055555556 AMSAWPAPVCEOQV-UHFFFAOYSA-N CSC(=NC(=O)C=CC1=CC=CC=C1)C(C#N)C#N
1000 0.055555556 JOLBSNARCHWLGS-UHFFFAOYSA-N COc1ccc(cc1O)C1CC(=O)C2=C(O1)CC(C=C2O)O
1001 0.055555556 JQPSRSPVVHAHDY-UHFFFAOYSA-N CC(C)C1=NN=C(SCC(=O)C2=CC=CC=C2)N(N)C1=O
1002 0.055555556 JRUMBKYTDKXCJC-UHFFFAOYSA-N COC1=CC2=C(C3C=COC3O2)C(O)=C1C1=CC(=O)CC1
1003 0.055555556 BHXKGZZSIHUWBG-UHFFFAOYSA-N COc1cc(ccc1O)C1CC(=O)C2=C(O1)CC(C=C2O)O
1004 0.055555556 FHQCUSXJFGJUGP-UHFFFAOYSA-N Oc1cc(C)c(c(c1)O)C(=O)C=Cc1ccc(c(c1)O)O
1005 0.055555556 HABMMCBOVRIAPK-UHFFFAOYSA-N Oc1ccc(cc1O)C=CC(=O)c1ccc(c(c1O)C)O
1006 0.055555556 VMPWKMZWOKGMFH-UHFFFAOYSA-N O=C(c1cc(C)c(cc1O)O)C=Cc1ccc(c(c1)O)O
1007 0.055555556 HPKJMSJYTNADMZ-UHFFFAOYSA-N Oc1ccc(c(c1)O)C(=O)C(=Cc1ccc(c(c1)O)O)C
1008 0.055555556 CBXPGYSXAROSET-UHFFFAOYSA-N COC1=C(O)C=C2OCC(CC2=C1)C1=CC(O)=C(O)C=C1O
1009 0.055555556 XAUXIBBPXLKIOK-UHFFFAOYSA-N COc1cc(ccc1O)C1CC(=O)C2=C(O1)C=C(CC2O)O
1010 0.055555556 XQNQRMOZZYXQHZ-UHFFFAOYSA-N Oc1ccc(c(c1)O)C(=O)C=Cc1ccc(c(c1C)O)O
1011 0.055555556 KKBUYLWZABYUGS-UHFFFAOYSA-N Oc1cc2OC(c3ccc(c(c3)O)O)C(C(c2c(c1)C)O)O
1012 0.055555556 ITAQZWVIKIOSON-UHFFFAOYSA-N COC1=C(O)C2=C(OCO2)C=C1C(O)=NCC(O)=O
1013 0.055555556 GATVNDXBQCBEMN-UHFFFAOYSA-N COc1cc(ccc1O)C1Oc2cc(O)ccc2C(C1O)O
1014 0.055555556 XBIKFPANRUBZAZ-UHFFFAOYSA-N COc1ccc(cc1O)C1Oc2cc(O)ccc2C(C1O)O
1015 0.055555556 MVPIFTHSQPBNNX-UHFFFAOYSA-N COc1ccc(cc1O)C1OC(=O)C2C(=C1)C=CC=C2O
1016 0.055555556 WDSLWIVFXAGWAV-AYDFFVQHSA-N CC(=O)OC1C=CC2OC2(COC(=O)c3ccccc3)C1O
1017 0.055555556 FWRLYKOLWKYIAO-UHFFFAOYSA-N OC1=CC(=CC(C1O)(O)O)CCc1ccc(cc1)O
1018 0.055555556 AIUFGSSCCIXONA-LBPRGKRZSA-N COc1cc(O)c2C(=O)CC(Oc2c1O)c3ccccc3
1019 0.055555556 STFCZFOPCABDLB-UHFFFAOYSA-N COC1=CC=C(C=C1)C(C)C(=O)C1=CC(O)=C(O)C(O)=C1O
1020 0.055555556 TWQRDCXQFWMHRZ-UHFFFAOYSA-N Oc1ccc(c(c1)O)C1COc2c(C1=O)cc(c(c2)O)C
1021 0.055555556 BRMWEWVJUWLMNB-UHFFFAOYSA-N COC1(O)C=CC2=C(C1O)OC1C2COc2c1ccc(c2)O
1022 0.055555556 GKACDGOLMQAJLR-UHFFFAOYSA-N Oc1ccc(cc1)C=C(C(=O)Cc1cc(O)cc(=O)o1)C
1023 0.055555556 JSPQCXHFSKDDMP-UHFFFAOYSA-N COc1ccc(cc1)C(C(=O)c1ccc(cc1O)O)C(O)O
1024 0.055555556 FZCCDDOEBPUPHS-UHFFFAOYSA-N O=COc1cc(O)ccc1C(=O)Cc1ccc(cc1)OC
1025 0.055555556 RIJFTBUPOSZXQG-UHFFFAOYSA-N CCCCNC(=S)NS(=O)(=O)C1=CC=CC=C1C
1026 0.055555556 JCOLADVUJFESEK-UHFFFAOYSA-N COC12C=C(O)C(=C(C2O1)O)C(=O)CCc1ccc(cc1)O
1027 0.055555556 DXMUHVKMWHWKJE-UHFFFAOYSA-N Oc1ccc(CCOC(=O)Cc2ccc(O)c(O)c2)cc1O
1028 0.055555556 SBHOIVGOJPUWFX-UHFFFAOYSA-N COC1=CC2(C(C(=C1)O)(O2)C(=O)CCc1ccc(cc1)O)O
1029 0.055555556 HHUYDYQJAFCHRA-UHFFFAOYSA-N OC(=O)C=Cc1c(O)cc2c(c1OCC1OC1(C)C)cco2
1030 0.055555556 GAUQHFLEOJBGNJ-UHFFFAOYSA-N COC1=CC(=C(CC1)c1coc2c(c1=O)ccc(c2)O)O
1031 0.055555556 AQHUKRKEONUTLP-UHFFFAOYSA-N COc1ccc(cc1)CCOc1cc(O)cc(c1C(=O)O)O
1032 0.055555556 AIUFGSSCCIXONA-UHFFFAOYSA-N C1C(OC)=C(O)C2OC(C3C=CC=CC=3)CC(=O)C=2C=1O
1033 0.055555556 KLVCMZFNQUSSAD-UHFFFAOYSA-N Oc1c2OC(CC(=O)c2c(c(c1O)C)O)c1ccccc1
1034 0.055555556 ZXNNVQMBOPXIHK-UHFFFAOYSA-N COC1=CC(O)C2C(=C1)OC=C(C2=O)c1ccc(cc1)O
1035 0.055555556 LAOLFSUJAHLPQA-UHFFFAOYSA-N CC1=CC=CC=C1OCCSC1=NC=NC2=C1NC=N2
1036 0.055555556 PRMVHLQGFGLIFJ-UHFFFAOYSA-N COC1=CC=C(OCCOC(=O)C2=C(O)C=C(O)C=C2)C=C1
1037 0.055555556 ALRNBTFGRPROFU-UHFFFAOYSA-N OCC(=CCc1c2ccoc2c(c2c1ccc(=O)o2)O)C
1038 0.055555556 ZTXWWKFLQRXBEL-UHFFFAOYSA-N CC(=CCc1c2C3OC3C(=O)Oc2c(c2c1cco2)O)C
1039 0.055555556 VMGCMQSDMWOKMJ-UHFFFAOYSA-N CCCCNC(=S)NS(=O)(=O)C1=CC=C(C)C=C1
1040 0.055555556 BJZAUPCJKGYACQ-UHFFFAOYSA-N OC1=CC=C2C(C1)OCC1C2Oc2c1cc1c(c2)OCO1
1041 0.055555556 GRYFXKJLBJGCBF-UHFFFAOYSA-N COc1cc(O)ccc1C(=O)C1OC1c1ccc(cc1)O
1042 0.054054054 LLVSQFWPNFZIHV-UHFFFAOYSA-N COc1cc(C=CC(c2c(O)cc(cc2O)O)O)ccc1O
1043 0.054054054 KCUXSQJYIWEGRG-JTQLQIEISA-N Oc1ccc2C(=O)C(Cc3ccc(O)c(O)c3)COc2c1
1044 0.054054054 DTKBPHALJIQBDP-UHFFFAOYSA-N Oc1ccc2c(c1)OCC1C2OC2C1=CC1=C(C2)OCO1
1045 0.054054054 NFGAEXVHQUVGAM-UHFFFAOYSA-N OC(=O)CCCNC(=S)SCC1=CC=CC=C1
1046 0.054054054 HMYYEYPALLUBFA-UHFFFAOYSA-N COc1cc(ccc1O)C1=CC(O)c2c(O1)cc(cc2)O
1047 0.054054054 YIEUIGLDTPWIHC-VQVVDHBBSA-N CC1(C2=C(C[C@H](O1)CC(=O)O)CC3=C(C2=O)C(=CC=C3)O)O
1048 0.054054054 ABCAQAKNXYSAFU-UHFFFAOYSA-N COc1ccc2c(c1)C=CC(C2O)(O)C(C(=O)O)C
1049 0.054054054 KCUXSQJYIWEGRG-SNVBAGLBSA-N Oc1ccc2C(=O)C(Cc3ccc(O)c(O)c3)COc2c1
1050 0.054054054 UJQOPPPLXRMEOI-UHFFFAOYSA-N COC1=C(O)C(=CC2=C1OCO2)C(O)=NCC(O)=O
1051 0.054054054 ZUZBMEMYQOPZQL-UHFFFAOYSA-N O=CC1=C(O)C(C(C=C1O)(O)O)C(=O)CCc1ccccc1
1052 0.054054054 RBHIUQHWZIYGSE-SNVBAGLBSA-N Oc1ccc(CC2COc3cccc(O)c3C2=O)cc1O
1053 0.054054054 KSAPPBGTADFDFC-UHFFFAOYSA-N CC(C)=CCOC1=C(O)C(OC(C)=O)=C2C=CC(=O)OC2=C1
1054 0.054054054 FEFLPDZAEUHVAL-UHFFFAOYSA-N COC1=C(O)C=CC2C1C=CC1=C2C(=O)C=C(C1=O)OC
1055 0.054054054 JDJYPDIXVXPKDH-UHFFFAOYSA-N COc1cc(O)c2c(c1C)cc(cc2O)OC(=CC(=O)O)C
1056 0.054054054 KOFWGKJDBOUBPV-UHFFFAOYSA-N OCC1OC(C(C1O)O)n1cc(C(=O)O)c(=N)cc1O
1057 0.054054054 UAZHLLKSQJFVSU-UHFFFAOYSA-N OC#CC(CC1=C(C(=O)C)C(=O)c2c(C1)cccc2O)O
1058 0.054054054 FANODGDZOINVPD-UHFFFAOYSA-N COc1cc2OC(CC(=O)c2c(c1O)O)c1ccccc1
1059 0.054054054 XPQKITRTYOJZKL-UHFFFAOYSA-N CCSC1=CC(OC)=C(C=C1)C1=NC2=CN=NC=C2N1
1060 0.054054054 CCDOBPJTRXPRHH-UHFFFAOYSA-N OC1=CC2(O)OC(CC(=O)C2(C(=C1C)O)O)c1ccccc1
1061 0.054054054 KTMCMWPYIVWWLG-UHFFFAOYSA-N CC(=CC(C1=C(O)C(=O)c2c(C1=O)cccc2)C(=O)O)C
1062 0.054054054 KJLMGWCMNPBZFC-UHFFFAOYSA-N CCOC1=C(C(=O)OC)C(C(=O)OC)=C(O1)C1=CC=CC=C1
1063 0.054054054 BWDQWEKCJUVDGP-UHFFFAOYSA-N COc1ccc(cc1O)C1OC(=O)C2C(C1)(O)C=CC=C2O
1064 0.054054054 DAZSPDVBDDMVIB-UHFFFAOYSA-N COc1cc(ccc1O)C1CC(=O)C2=C(O)CC(C=C2O1)O
1065 0.054054054 UISLXWOPKUEFOP-UHFFFAOYSA-N OC(=O)CC1C=C2Cc3cccc(c3C(=O)C2C(O1)(C)O)O
1066 0.054054054 XHOULUPLSDQXIR-UHFFFAOYSA-N NC1=NSC(=N1)C1CCCN1C(=O)OCC1=CC=CC=C1
1067 0.054054054 DCKKISQVXMGVHU-UHFFFAOYSA-N OC1=CC(=CC(C1O)(O)O)CCc1ccccc1O
1068 0.054054054 NCHGMNJNSSXGMI-UHFFFAOYSA-N COC1=CC=C(C=C1)C(=O)OCCOC(=O)C(C)=C
1069 0.054054054 SONCJKRDZGKEOG-UHFFFAOYSA-N COc1ccc2c(c1)OC(C(C2O)O)c1ccc(c(c1)O)O
1070 0.054054054 WLYPQVIAWFRDMI-UHFFFAOYSA-N OC(=O)CN=CC=C1CC(NC(C1O)C(=O)O)C(=O)O
1071 0.054054054 OHGKIELKQXELNR-UHFFFAOYSA-N COC1=CC=C(C=C1)C1CCC(=O)CC1(O)C(O)=O
1072 0.052631579 GVPIPJIYHJDWOM-UHFFFAOYSA-N COc1cc(O)cc2c1CC(O)C(O2)c1ccc(c(c1)O)O
1073 0.052631579 ONKIXTJNUUWOHL-AWEZNQCLSA-N COc1ccc(cc1)C2CC(=O)c3c(O)c(O)ccc3O2
1074 0.052631579 BPAJYCPZCVWTTL-UHFFFAOYSA-N C1(O)=C(O)C2OCC(C3C(O)=C(O)C(OC)=CC=3)CC=2C=C1
1075 0.052631579 ONKIXTJNUUWOHL-UHFFFAOYSA-N C1(O)C=CC2OC(C3C=CC(OC)=CC=3)CC(=O)C=2C=1O
1076 0.052631579 ZZGYGWHJAMURGE-UHFFFAOYSA-N O=CC1C(=CC(=C(C1(O)O)C(=O)CCc1ccccc1)O)O
1077 0.052631579 HIDQWHJHQWDRLI-UHFFFAOYSA-N COC1=C(O)C=C(C2COC3=C(C2)C=C(O)C(O)=C3)C(O)=C1
1078 0.052631579 KAANGYBELPBWAR-UHFFFAOYSA-N OC(=O)CC1OC(C)C23C(C1)(Cc1c(C3=O)c(O)ccc1)O2
1079 0.052631579 VCRCURYEAAVVNR-UHFFFAOYSA-N OCOc1cc(O)c(c(c1)O)C(=O)CCc1ccc(cc1)O
1080 0.052631579 MDTCOHCLYIIHEY-UHFFFAOYSA-N COC1=CC=C(OCCOC2=CC(O)=C(C=C2)C(O)=O)C=C1
1081 0.052631579 KRMHGHOCQUHNBA-UHFFFAOYSA-N OC(=O)CC1CC2=C(C(O1)(C)O)C(=O)C1C(=C2)C=CC=C1O
1082 0.052631579 MCHYWHRUONHJCK-UHFFFAOYSA-N COc1cc(O)c(c(c1O)O)C(=O)CCc1ccc(cc1)O
1083 0.052631579 WMPOOTQFJUXIMO-GOEBONIOSA-N C1(C=CC(O)=C(O)C=1)[C@@H]1[C@@H](O)CC2C(O)=CC(OC)=CC=2O1
1084 0.052631579 WMPOOTQFJUXIMO-UHFFFAOYSA-N COc1cc2OC(C(Cc2c(c1)O)O)c1ccc(c(c1)O)O
1085 0.052631579 PWYIUEFFPNVCMW-UHFFFAOYSA-N CCCOP(=O)(OCCC)OC1=CC=C(C=C1)SC
1086 0.052631579 XAKUGDJGEOYRCM-MRXNPFEDSA-N COc1ccc(cc1O)[C@H]2CC(=O)c3cc(O)ccc3O2
1087 0.052631579 CXBJMNUKHVVPRU-UHFFFAOYSA-N CC(=O)CCNC1=NN=C(S1)N(C(C)=O)C1=CC=CC=C1
1088 0.052631579 VNAGXFXDZFRINH-UHFFFAOYSA-N OC1=CC(C(C(=C1)O)O)(O)CCc1ccc(cc1)O
1089 0.052631579 BKHFWJUWVLQJAG-UHFFFAOYSA-N COc1ccccc1C(=CC(=O)c1cc(O)ccc1O)O
1090 0.052631579 GMWWPNUZZNGJNE-UHFFFAOYSA-N COc1ccc2c(c1)C(O)C(C(=C2)C(C(=O)O)C)O
1091 0.052631579 JXEMMJSSFDTDKO-UHFFFAOYSA-N OC1Cc2c(O)cc(c(c2OC1c1ccc(c(c1)O)O)C)O
1092 0.052631579 BPAJYCPZCVWTTL-VIFPVBQESA-N COc1ccc(C2COc3c(C2)ccc(O)c3O)c(O)c1O
1093 0.052631579 ONKIXTJNUUWOHL-CQSZACIVSA-N COc1ccc(cc1)C2CC(=O)c3c(O)c(O)ccc3O2
1094 0.052631579 REEJZYLBWBQVCH-UHFFFAOYSA-N OC(=O)CC(C(=O)C(=O)O)Cc1ccc2c(c1)cccc2
1095 0.051282051 WALPFCHWMYDJPG-UHFFFAOYSA-N COC(=O)CSC(=S)N(C)CC1=CC=CC=C1
1096 0.051282051 VYGURMONVNFPIV-UHFFFAOYSA-N COc1cc(C=CC(=O)C2C(O)C=C(C=C2O)O)ccc1O
1097 0.051282051 RGZCJFHXCXLNHO-UHFFFAOYSA-N OC(=O)CC1OC(C)C2=C(C1)Cc1c(C2=O)c(O)cc(c1)O
1098 0.051282051 OXUCDDPFBISVTD-UHFFFAOYSA-N OCC(=CCC(C1=CC(=O)c2c(C1=O)c(O)ccc2O)O)C
1099 0.051282051 UOTREJSRMYNISR-UHFFFAOYSA-N OC(=O)CC1CC2=C(C(O1)C)C(=O)C1=C(C2)C=CC2C1(O)O2
1100 0.051282051 NBLKBJSOETWYSW-UHFFFAOYSA-N OC(=O)CC1CC2=C(C(O1)C)C(=O)C13C(C2)(C=CC=C3O)O1
1101 0.051282051 UXINDCISDJBHKU-UHFFFAOYSA-N O=C1CC(O)c2c(O1)cc1c(c2)CC(C(O1)(C)C)O
1102 0.051282051 PSGLEBGZHHTLBR-UHFFFAOYSA-N Oc1cc2OC(CC(c2c(c1)O)O)c1cc(C)c(c(c1)O)O
1103 0.051282051 BHQIISGHNBCPQK-UHFFFAOYSA-N COC(=C)C(=O)OCCC[Si](OC)(OC)OC
1104 0.051282051 TYYRUZQREMHCRM-CQSZACIVSA-N COc1c(O)c(cc2C=CC(C)(CO)Oc12)C(=O)C
1105 0.051282051 OANXKXYNLSBMRI-FQEGSDAFSA-N COC(=O)C1=COC2OC3(C)C(=C/C)C(=O)OC34C=CC1C24
1106 0.051282051 PTPHIPZFXQROJZ-UHFFFAOYSA-N OCCOP(=O)(SC(CC)C)SC(CC)C
1107 0.051282051 KCJNEMAONLOAPE-UHFFFAOYSA-N OC1c2occc2C(=C2C1(O)OC(=O)C=C2)OCC=C(C)C
1108 0.051282051 FKTWRJVIHXQOEA-UHFFFAOYSA-N Oc1cc2OC(CC(c2c(c1)O)O)c1cc(O)c(cc1C)O
1109 0.051282051 ORTCFPGDEOWLRK-UHFFFAOYSA-N CC(=O)C1=CC=C(NC(=O)N(CCCl)N=O)C=C1
1110 0.051282051 QVRJFMPDKSMYSN-UHFFFAOYSA-N COC1=CC=C(CC2C(=O)OC(C)(C)OC2=O)C=C1
1111 0.051282051 LLQLUCAEFLGZTG-UHFFFAOYSA-N OCC1=CC(=O)C2=C(C)C(CC3C(C12)OC(=O)C3=C)C(=O)O
1112 0.051282051 DCAMEMYKTJDTDT-UHFFFAOYSA-N O=C1CC(O)c2c(O1)c1CC(Oc1cc2)C(O)(C)C
1113 0.051282051 KXEJCMRLSGMAAK-RUDMXATFSA-N COC(=O)C(=CCC1=Cc2ccc(OC)c(O)c2OC1=O)C
1114 0.051282051 HJVCSXVOGXTVGY-UHFFFAOYSA-N COC1CC(Oc2c1c(O)cc(c2)O)c1ccc(c(c1)O)O
1115 0.051282051 RAMQDCCSNQLOGH-UHFFFAOYSA-N OC1=CC(C(C(=C1)O)O)(O)CCc1ccccc1O
1116 0.05 YXQXLHSRJUFMFD-UHFFFAOYSA-N Oc1ccc(CC2=Cc3ccc(O)c(O)c3OC2)cc1O
1117 0.05 VOYTXVCFUOMPAS-RUDMXATFSA-N COC(=O)C(=CCC1=Cc2ccc(O)c(OC)c2OC1=O)C
1118 0.05 GMHNSDWOFBYPPY-UHFFFAOYSA-N C#CNC(C(=O)NC(C(=O)O)CCC(=O)O)CC(=O)O
1119 0.05 YTJMEKZFMCIESH-UHFFFAOYSA-N O=C1CC(Oc2c1cc(O)c(c2)O)c1ccc(c(c1)C)O
1120 0.05 RMTQVMDTDYWGDF-UHFFFAOYSA-N COc1ccc(cc1)C1COC2=CC(C(C=C2C1=O)O)(O)O
1121 0.05 KXYKUPDRNFBRHX-UHFFFAOYSA-N CC(=NNC(N)=S)C1C(=O)NC(CC2=CC=CC=C2)C1=O
1122 0.05 VHHYTBYSZUUVMU-UHFFFAOYSA-N COc1cc(ccc1O)C1CC(=O)C2C(O1)C=C(C=C2O)O
1123 0.05 QYDASMIDDVYNAA-UHFFFAOYSA-N COc1ccc(cc1)C1CC(=O)c2c(O1)cc(c(c2)O)O
1124 0.05 RTILSPVIVATNKI-UHFFFAOYSA-N COC(=O)C1=COC2C3C1C=CC13OC(=O)C(=C(C)C)C1O2
1125 0.05 KWHSYVOUUXLLMH-HWHDVIBRSA-N CC=CC(C(/C=C/C1=CC=CC2(C1(C=O)O2)O)O)O
1126 0.05 OEWPTCJOLXXMSR-UHFFFAOYSA-N COc1ccc(cc1O)C1CC(=O)C2C(O1)C=C(C=C2O)O
1127 0.05 SESJNNBGYQOCBH-UHFFFAOYSA-N O=CC(=O)c1c(OC)cc2c(c1OC(=O)C)C=CC(O2)(C)C
1128 0.05 IRONHSFDHVKJAJ-UHFFFAOYSA-N OC(=O)CC1OC(C)C2C(C1)C(=O)c1c(C2=O)c(O)ccc1
1129 0.05 KTXZTOFSXPFJCO-UHFFFAOYSA-N COC(=O)C1=COC2C3C1C(=CC13OC(=O)C(=CC)C1O2)C
1130 0.05 ZFVCZKCUWZWNOH-UHFFFAOYSA-N COc1ccc(c(c1)O)C1COC2=C(C1=O)C(=CC(C2)O)O
1131 0.05 ZLDBRHGNJWZPAI-UHFFFAOYSA-N Oc1cc2OC(CC(c2c(c1)O)O)c1ccc(c(c1C)O)O
1132 0.05 WJPNPCNTEAGELJ-UHFFFAOYSA-N COc1cc(ccc1O)C1CC(O)c2c(O1)cc(cc2O)O
1133 0.05 YFMHTEHRYRBZBO-UHFFFAOYSA-N COc1ccc(cc1O)C1CC(O)c2c(O1)cc(cc2O)O
1134 0.05 SOKPSRCZWYJHDV-UHFFFAOYSA-N COC(=O)C1=COC2C3C1C=C(C13OC(=O)C(=CC)C1O2)C
1135 0.05 YFCUUGQIDWXCHU-UHFFFAOYSA-N COc1ccc(c(c1)O)C1COC2=C(C1=O)C(O)CC(=C2)O
1136 0.05 ZKQCAYYWRIIZAQ-IMCPIYLLSA-N CC=CC(C(/C=C/c1cccc(c1C(=O)O)O)O)O
1137 0.05 KCVMNZHQXGPNNG-FCEBADDRSA-N CC=CC(C(/C=C/c1cc(O)cc(c1C=O)O)O)O
1138 0.05 CTZZKVVCDDFOBX-UHFFFAOYSA-N O=CNC1=CC=C(C(C1(O)C(=O)CC(C(=O)O)N)O)O
1139 0.05 AHVHUERMCCKESG-UHFFFAOYSA-N COc1cc(C=CC(=O)C2=C(O)CC(C=C2O)O)ccc1O
1140 0.05 GFJPEUYWDBKURT-UHFFFAOYSA-N OCC1OC(C(C1O)O)n1cc(O)c(=N)c(c1)C(=O)O
1141 0.048780488 WMJUFQQBQOKHOF-UHFFFAOYSA-N COc1ccc(c(c1)O)C1COC2=CC(=CC(C2C1=O)O)O
1142 0.048780488 QHIGNTYQCORCLB-UHFFFAOYSA-N OC(=O)CC1CC2=C(C(O1)C)C(=O)c1c(C2)ccc(c1O)O
1143 0.048780488 LDUGFNFVWJGTMD-UHFFFAOYSA-N OCC1OC(CC(=O)O)CC2=C1C(=O)c1c(C2)cccc1O
1144 0.048780488 CGNCSZMRAIOTGL-UHFFFAOYSA-N OC(=O)CC1CC2=C(C(O1)C)C(=O)C1=C(C2)C2OC2C=C1O
1145 0.048780488 KBEYXAUVDLBQPZ-UHFFFAOYSA-N COc1ccc(c(c1)O)C1COC2=CC(=CC3C2(C1O)O3)O
1146 0.048780488 IVSIAXPQRVDXBQ-UHFFFAOYSA-N OC(=O)CC1OC(C)C2=C(C1)C(O)c1c(C2=O)c(O)ccc1
1147 0.048780488 ZBQAJYQQRRFTAZ-UHFFFAOYSA-N CC(C)SCCC1(CC=C)C(=O)NC(=S)NC1=O
1148 0.048780488 QGIMKBWRRIJJBA-UHFFFAOYSA-N OS(=O)(=O)C1=CC=C(CCCCCCCCCl)C=C1
1149 0.048780488 IKHQBZZADNYCOU-UHFFFAOYSA-N CCC(SP(=O)(SC(CC)C)OC(O)C)C
1150 0.048780488 HQTCRHINASMQOA-UHFFFAOYSA-N COC1OC2COC(OC2C2OC12)C1=CC=CC=C1
1151 0.048780488 GYKMJMZKYCVTLZ-UHFFFAOYSA-N COc1cc(C=CC(=O)C2=C(O)C=C(CC2O)O)ccc1O
1152 0.048780488 WZIUSOVNSNZOQD-UHFFFAOYSA-N CCCOC(=O)C1=C(C)C(O)=C(S1)C(=O)OCCC
1153 0.048780488 ANTRDHUEKKGVHT-GDBMZVCRSA-N COc1cc(O)c2CC(O)C(Oc2c1)c3cc(O)ccc3O
1154 0.048780488 FZRFADWGVSZDMU-UHFFFAOYSA-N CC(OP(=O)(OC(C)C)SCc1cccc(c1)O)C
1155 0.048780488 JQCKHRKQBPRBTF-UHFFFAOYSA-N CC1=CC=C(C=C1)S(=O)(=O)OCC(O)COCC=C
1156 0.048780488 YPIPQFAKMYOQPU-UHFFFAOYSA-N COC1=CC=C(OCCOC2=CC(C(O)=O)=C(O)C=C2)C=C1
1157 0.048780488 NNHZJHREXGQRQB-UHFFFAOYSA-N OC(=O)CC1CC2=C(C(O1)C)C(=O)c1c(C2)c(O)ccc1O
1158 0.048780488 XEVGIZMMHXBTNL-UHFFFAOYSA-N COc1ccc(c(c1)O)C1COC23C(=CC=C(C3O2)O)C1O
1159 0.047619048 KDHMLMDNJGMGRG-UHFFFAOYSA-N COC1=CC2=C(C(C1O)O)C1C(O2)c2ccc(cc2OC1)O
1160 0.047619048 UCFGXSHHEYZTGB-UHFFFAOYSA-N COC(=O)CC(=CC1=CC=C(OC)C=C1)C(=O)OC
1161 0.047619048 XTKGAPXLPKYTNK-UHFFFAOYSA-N CCC(=C(C(=O)NC(=CC(=O)O)C(=O)O)NC(=O)O)C
1162 0.047619048 IRONHSFDHVKJAJ-HUZBHQLSSA-N CC1OC(CC(=O)O)CC2C1C(=O)c3c(O)cccc3C2=O
1163 0.047619048 ACEPBJAKPARDSA-UHFFFAOYSA-N COc1ccc(c(c1)O)C1COC2C(C1=O)C(=CC(=C2)O)O
1164 0.047619048 SGZOPYWLLJJHFS-UHFFFAOYSA-N CC(OP(=O)(OC(C)C)SCC1=CC2C(C=C1)O2)C
1165 0.047619048 DNWLXVZQLZTNQT-UHFFFAOYSA-N CC(OP(=O)(OC(C)C)SCC12C=CC=CC2O1)C
1166 0.047619048 UGUSJHBLUZYFKW-UHFFFAOYSA-N CCOP(=O)(OCC)C(C)S(=O)C1=CC=C(C)C=C1
1167 0.047619048 JLZKEFNAFBDTIM-UHFFFAOYSA-N CO[Si](CCCOC(=O)CC(C)=O)(OC)OC
1168 0.047619048 BXDSLEIAWQTXFT-UHFFFAOYSA-N COC1=CC(O)=C(C=C1)C1COC2=CC(O)=CC(O)=C2C1O
1169 0.047619048 KCHVPTNDPLUVRQ-KMSZJSRBSA-N CC=CC(C(/C=C/c1ccc(c(c1C=O)O)O)O)O
1170 0.047619048 VDKDVXBLKZSQIZ-UHFFFAOYSA-N CC(OP(=O)(OC(C)C)SCc1ccccc1O)C
1171 0.047619048 QIMJJHKUHKNKLK-UHFFFAOYSA-N CC(OP(=O)(OC(C)C)SCc1ccc(cc1)O)C
1172 0.047619048 FAZNPDMXQVLBIF-AWEZNQCLSA-N COc1cc(CCC2(OC)OC(=O)C=C2)ccc1O
1173 0.047619048 PWALANXXLARPFD-MUYNYLJWSA-N C/C(=C/C1OC1/C=C(/C=CC(=O)O)\C)/C=CC(=O)O
1174 0.046511628 HIYKXNLPYGPXLG-UHFFFAOYSA-N CSCCCCCC(C(=O)O)(CC(=O)O)OC
1175 0.046511628 REQRRQKXUWRLQY-KGAWMYLDSA-N CC=CC=CC(=C/1C(=O)C(=C(O)C(C)(O)C1=O)C)O
1176 0.046511628 IDMFWKZUSQRJCT-UHFFFAOYSA-N OC(=O)CC1OC(C)C2=C(C1)C(=O)c1c(C2O)c(O)ccc1
1177 0.046511628 AXWVWQZTAQIYFE-UHFFFAOYSA-N CC(C)CSC1=CC=C(SC2=CC=CC=C2CO)C=C1
1178 0.046511628 UUNOJMADDVNEMA-UHFFFAOYSA-N COC1CC(=O)C2OC(OCC2O1)C1=CC=CC=C1
1179 0.046511628 LNBUWAQLBHGQFF-UHFFFAOYSA-N COc1cc(O)ccc1C(=O)C=CC1(O)C=CC(=CC1O)O
1180 0.046511628 WJVUSDZENIORKM-UHFFFAOYSA-N CC(OP(=O)(OC(C)C)SCC1=CC=CC2C1O2)C
1181 0.046511628 MXNVEJKCVHZHNM-UHFFFAOYSA-N COc1cc(O)ccc1C(=O)C=CC1=CC(C(C=C1)(O)O)O
1182 0.046511628 FNRRMOGTSRYWPG-QUCNUBMKSA-N CC=CC(C(/C=C/C12OC1C=CC(=C2C=O)O)O)O
1183 0.046511628 ILMJFSNSJSKKQZ-UHFFFAOYSA-N COc1cc(O)ccc1C(=O)C=CC1=CC=C(C(C1O)O)O
1184 0.046511628 UUFVLUJCCLGVQR-UHFFFAOYSA-N O=CNC1=CC(O)C(C=C1C(=O)CC(C(=O)O)N)(O)O
1185 0.046511628 KYKCCHHUBUODAF-FCEBADDRSA-N CC=CC(C(/C=C/c1c(O)ccc(c1C=O)O)O)O
1186 0.046511628 JSSFRHLBNRCOAQ-QKAXFWGASA-N CC=CC=CC(=C1/C(=C(C)C(=O)C(C)(O)C1=O)O)O
1187 0.045454545 ZXDWCEBVEUQMSU-UHFFFAOYSA-N OC(=O)CC1OC(C)C2=C(C1O)Cc1c(C2=O)c(O)ccc1
1188 0.045454545 BCDRRPQOAGXWTR-UHFFFAOYSA-N OC(c1ccccc1)SP(=O)(OC(C)C)OC(C)C
1189 0.045454545 SLHOCXIXIQPXHH-UHFFFAOYSA-N COC1=CC=C(C=C1)C1COC2=C(O)C(O)=C(O)C=C2C1O
1190 0.045454545 LCEQYRLCUOCCMJ-UHFFFAOYSA-N CCCSCCC1(CC=C)C(=O)NC(=S)NC1=O
1191 0.045454545 RESIXSVPNBVYPL-UHFFFAOYSA-N O=CNC(C(=O)O)CCC(=O)NC(C(=O)O)CCC(=O)O
1192 0.045454545 GBBQTBKHHWHZSJ-SFYZADRCSA-N C[C@@H]1C2=C(C3=C(C=CC=C3O)C(=C2C[C@H](O1)CC(=O)O)O)O
1193 0.045454545 GBBQTBKHHWHZSJ-UHFFFAOYSA-N OC(=O)CC1OC(C)c2c(C1)c(O)c1c(c2O)c(O)ccc1
1194 0.044444444 URTDQXJPMFLZNB-UHFFFAOYSA-N CSCCCCCCC(C(=O)C(O)O)C(=O)O
1195 0.044444444 ZCGPJJQNLZFUBR-UHFFFAOYSA-N O=CNC1(O)C(O)C=C(C=C1C(=O)CC(C(=O)O)N)O
1196 0.044444444 ALUGRVJSNSIJNE-UHFFFAOYSA-N CC(=CC(c1cc(ccc1O)CC(=O)C(=O)O)O)C
1197 0.044444444 QJWIRBDGMFVNIT-UHFFFAOYSA-N CSCCCCCC(C(C(=O)O)OC)C(=O)O
1198 0.044444444 PHWKZTXSJJKKPZ-FCEBADDRSA-N CC=CC(C(/C=C/C1=CC2OC2C(=C1C=O)O)O)O
1199 0.043478261 RSUCRUOTLCQWFX-UHFFFAOYSA-N CC1=CC=C(C=C1)S(=O)(=O)OCCOCCOCCO
1200 0.043478261 DWTNJSOEZCCGQW-UHFFFAOYSA-N CCCCSCCOP(=S)(OCC)OCC
1201 0.043478261 RICGRVKVEBJEKK-UHFFFAOYSA-N COC1=CC(=O)C2CC=CC(CC(O)=O)C2(C)C1=O
1202 0.043478261 PQSYRHCWEVYBKF-UHFFFAOYSA-N O=NC(C(=O)O)CC/C(=N/C(C(=O)O)(CCC(=O)O)C)/O
1203 0.043478261 IGCYSRKVEPEYDX-UHFFFAOYSA-N COC1=CC(=C(CC1)C1COc2c(C1=O)c(O)cc(c2)O)O
1204 0.043478261 BCDGIRPFIVUJTF-UHFFFAOYSA-N OC1COC(OC1C=CCC(O)=O)C1=CC=CC=C1
1205 0.042553191 NIYJMLIFSKMBAQ-UHFFFAOYSA-N O=CC(=O)c1c(O)ccc(c1C(=O)C(=O)CCC=C(C)C)O
1206 0.041666667 HUHZTDINAZXDEK-UHFFFAOYSA-N OC(=O)CC1OC(C)C2=C(C1)C(=O)C1C(C2=O)C(=CC=C1)O
1207 0.041666667 ZVIZVHZAPQOVDK-UHFFFAOYSA-N OC(=O)CC1OC(C)C2=C(C1)C(=O)C1=C(C2=O)C(=CCC1)O
1208 0.041666667 ZAQPBBSOCDVGDW-UHFFFAOYSA-N OCC(=CCc1cc(ccc1O)CC(=O)C(=O)O)C
1209 0.041666667 WNKXBYUXFQWLSV-UHFFFAOYSA-N CSCCCCCC(C(=O)OC)(CC(=O)O)O
1210 0.040816327 JMPXSMDJYZEIHY-UHFFFAOYSA-N OCC(OP(=O)(OC(C)C)SCc1ccccc1)C
1211 0.04 JRISGVDJXJCVGF-FNORWQNLSA-N COC1=CC(=O)OC(C1)/C=C/C1(O)C=CC=CC1O
1212 0.037735849 SVUVNAGVCYQYRV-UHFFFAOYSA-N CSCCCCCC(C(=O)O)(CC(=O)OC)O
1213 0.037037037 WZKBVWSZRYGNKU-UHFFFAOYSA-N CC(=CC=CC=C(C1OC1C(=O)O)C)C=CC(=O)O
1214 0.037037037 FFLMZRFASSALPA-UHFFFAOYSA-N COC(=CC(=C(C(=O)CCc1ccccc1)C(=O)O)O)C=O
1215 0.037037037 IBGJAJKJWCTVLG-UHFFFAOYSA-N CCCCCS(=O)CCOP(C)(=S)OCC
1216 0.033898305 STOGOKGOCJTHPK-UHFFFAOYSA-N CC(=CCCC1=CC(=O)C(=C(C=CC(=O)O)O)C(=O)C1=O)C
1217 0 PJDRPXKBIRDAFE-QZTNRIJFSA-N COc1cc(OC)c2C(=O)C3=C(C[C@@H](C)O[C@@H]3O)C(=O)c2c1
1218 0 SIVVLFDJRDTRKH-PTHHYDLGSA-N C[C@@H]1C(=O)c2c(O)cc(O)cc2[C@@H](C(=O)C)[C@@]1(C)O
1219 0 RHHDLPUNPYIFOT-UHFFFAOYSA-N Oc1c(O)c(Oc2ccc(CC=C)cc2)cc(C=O)c1O
1220 0 PKDNRNGILXMLIA-UHFFFAOYSA-N COC1=C(C)C(=O)OC(=C1)C(=CC(=CC(=O)O)C)C
1221 0 BWFSBUVPIAIXKJ-UHFFFAOYSA-N COc1cc(C=CC(=O)c2ccc(O)cc2O)ccc1O
1222 0 UPAXPVBWMZTOBI-UHFFFAOYSA-N COc1cc(CC(=O)C)c2C(=O)C=C(Oc2c1)C(=O)CCO
1223 0 HBTQKFCMVAYBOL-INIZCTEOSA-N CO[C@H]1OC(=O)c2c(OC)cc(C)c3c(OC)cc(O)c1c23
1224 0 GRHSSRUEUOYZIV-PWJLMRLQSA-N CC1C(Oc2cc(O)cc(O)c2C1=O)c3ccc(O)cc3
1225 0 GRHSSRUEUOYZIV-BCTVWOGZSA-N CC1C(Oc2cc(O)cc(O)c2C1=O)c3ccc(O)cc3
1226 0 CLFSAVBFICIRCY-KMMZQJMOSA-N CC12CC(=O)C3CC1(O)OC(O2)C3OC(=O)c4ccccc4
1227 0 VWHXRHUUNCIKQF-NKWVEPMBSA-N COC1=C(O)C(=O)c2c(O)c3C(C)OC(C)Cc3cc2C1=O
1228 0 BFBZJSHMHVLXSJ-UHFFFAOYSA-N COc1cc(OC)c2C(=O)C(=C(CC(=O)C)C(=O)c2c1O)C
1229 0 SVPDNNKLQWHTPC-UHFFFAOYSA-N CC(C)C(=O)COc1c2OC(=O)C=Cc2cc3ccoc13
1230 0 VWHXRHUUNCIKQF-RNFRBKRXSA-N COC1=C(O)C(=O)c2c(O)c3C(C)OC(C)Cc3cc2C1=O
1231 0 BEYIWVKWKJROGZ-UHFFFAOYSA-N CC(=CCOc1c2C=CC(=O)Oc2c(O)c3occc13)C
1232 0 PEWFWDOPJISUOK-CYBMUJFWSA-N CC(C)(O)C(O)COc1c2C=CC(=O)Oc2cc3occc13
1233 0 TYFZMRKBYCICTC-MRXNPFEDSA-N OCc1cc(O)c(O)cc1CC2(O)COc3cc(O)ccc23
1234 0 MMWUCKMUROCXTC-UHFFFAOYSA-N COC(=O)c1c(O)cc(OC)c2C=CC(C)(C)Oc12
1235 0 MYVKFWHSTHODRK-LLVKDONJSA-N CC(C)C(O)COc1cc2OC(=O)C=Cc2cc1O
1236 0 PKXCUWVTLBQZGA-VDGABDLVSA-N CC=CC1=CC(=O)C23CC2C(C)(CO)OC3(O)C1=O
1237 0 PSSTVIMXRALZMS-VQHVLOKHSA-N COC(=O)CCC(=CC(=O)c1cc(O)ccc1O)C
1238 0 QRJHBESWVKYHHF-UHFFFAOYSA-N CC(C)CC(=O)Oc1c2OC(=O)C=Cc2cc3ccoc13
1239 0 QVMQCJRQQOWUGD-ZVMXJLBNSA-N CSC=CC(=O)NC1CCCN1C(=O)C=CSC
1240 0 QRTYTQTVJQUCEP-INIZCTEOSA-N OCC1(O)COc2cc(O)ccc2c3cc(O)c(O)cc3C1
1241 0 USLPJJIUMAKBIU-UHFFFAOYSA-N CC(C)C(=O)COc1c2C=CC(=O)Oc2cc3occc13
1242 0 MTOZXTGCDAXRHY-UHFFFAOYSA-N CC1=C(O)C(=O)c2c3C=CC(C)(C)Oc3c(O)cc2C1=O
1243 0 PKDNRNGILXMLIA-POEMVANMSA-N COC1=C(C)C(=O)OC(=C1)C(=CC(=C/C(=O)O)C)C
1244 0 NHRMWBKZPMZJNV-UHFFFAOYSA-N COc1cc(O)c(C(=O)c2ccc(O)c(OC)c2)c(OC)c1
1245 0 JBCKGCYMPSIBNE-UHFFFAOYSA-N COc1cc2OCOc3c(C(=O)C)c(C)c(O)c(c1OC)c23
1246 0 BUXWKMDYYFPZLW-UHFFFAOYSA-N COC(=O)CCc1cc2ccoc2c(OC)c1OC
1247 0 CTJZWFCPUDPLME-LLVKDONJSA-N CC1(C)OC1COc2c3OC(=O)C=Cc3cc4ccoc24
1248 0 PSXYXGUFIFFALZ-MRVPVSSYSA-N COc1ccc2C(=O)C3=C(OC(C)(C)CC3O)C(=O)c2c1O
1249 0 YYYQERYXAQFNMH-XLKFXECMSA-N COc1cc(O)c2C(=O)CC(CC(=O)C)C(O)c2c1
1250 0 SQQVLPAZXRNECF-RVIYUIFMSA-N COC(=O)C12Oc3cc(C)cc(O)c3C(=O)C1CC=CC2O
1251 0 KBKDYAJAFMCVKA-UHFFFAOYSA-N COc1cc2OC(C)(C)C=Cc2c(CO)c1C(=O)O
1252 0 AAHQQIFXAQHGBD-WBMJQRKESA-N COc1cc(O)c2C(=O)C3=C(CC(C)(O)C(O)C3)C(=O)c2c1
1253 0 MCRPKFMBAQSGDE-KBPBESRZSA-N COC1C(Oc2cc(C(=O)C)c(O)cc12)C(=C)CO
1254 0 NMWOPEGXVGPYLC-ZCFIWIBFSA-N COc1c(O)cc2C(=O)C3=C(OC(C)C3(C)C)C(=O)c2c1O
1255 0 CTJZWFCPUDPLME-NSHDSACASA-N CC1(C)OC1COc2c3OC(=O)C=Cc3cc4ccoc24
1256 0 JVSZRLLMMKOISF-UHFFFAOYSA-N CC(=CCOc1c2OC(=O)C=Cc2c(O)c3ccoc13)C
1257 0 UEZMLEQHLYPIRS-UHFFFAOYSA-N C#CONc1nc2c(n1C)cc(cn2)c1ccccc1
1258 0 HKIRDGGSHLRNQO-AATRIKPKSA-N CC(/C=C/C1(OS(=O)(=O)O)C(=CC(=O)CC1(C)C)C)O
1259 0 UDYRDELYPGXHGS-UHFFFAOYSA-N O=CC(Oc1cc(OC)c2c(c1C=O)oc(cc2=O)C)(C)C
1260 0 UNLCTNJAZGJRTE-UHFFFAOYSA-N CC(=CCC1=C2OC(=O)C=CC2(C(C=C1O)O)O)C
1261 0 VTDCSCGCMVVPMO-UHFFFAOYSA-N CC(=CCC1(O)C(=CC=C2C1(O)OC(=O)C=C2)O)C
1262 0 ITFZWNWVEBQOQC-UHFFFAOYSA-N OC1C=c2ccc(=O)oc2=C(C1(O)O)CC=C(C)C
1263 0 JRVXQDHNJVXPKM-UHFFFAOYSA-N COc1ccc2c(c1)OC1C2COC2=C1C(O)C(C(=C2)O)O
1264 0 ZVVJCYVYUZFLCK-UHFFFAOYSA-N COc1ccc2c(c1)OC1C2COC2=C1C=CC(C2O)(O)O
1265 0 IBHCOGKKKZMHKR-UHFFFAOYSA-N COc1ccc2c(c1)OC1C2COC2(C1(O)C=CC(=C2)O)O
1266 0 IEGXRIMXOBXANW-UHFFFAOYSA-N COC12C=CC3=C(C2O1)OC1C3COc2c1ccc(c2)O
1267 0 UYTITMXVLNQRKQ-UHFFFAOYSA-N C=CC(C(=O)C(=O)Oc1cc2occc2cc1C=O)(C)C
1268 0 HNSNDVUOCNKIPG-UHFFFAOYSA-N OC1CN2CCC(C2C(C1O)OS(=O)(=O)O)O
1269 0 MWVLXRSGJWPYQR-UHFFFAOYSA-N OC1C(CN2C(C1O)C(O)CC2)OS(=O)(=O)O
1270 0 CUAMJVXEKUFTNL-UHFFFAOYSA-N OC1CN2CCC(C2C(C1OS(=O)(=O)O)O)O
1271 0 YAJKNOCQWRVLRB-UHFFFAOYSA-N OC1CN2CCC(C2C(C1O)O)OS(=O)(=O)O
1272 0 JZVVETHSMXAHJU-UHFFFAOYSA-N OC#CC1SCN(C1C)Cc1cnc(nc1N)C
1273 0 DRWFSOKQHZWNTE-UHFFFAOYSA-N CC(=CCC(=O)C1=CC(=O)c2c(C1=O)c(O)ccc2O)C
1274 0 YYAFXIZPLSDGGE-UHFFFAOYSA-N CC(=CCC(C1=CC(=O)c2c(C1=O)c(O)c(cc2O)O)O)C
1275 0 YVCYYCOKQOOBPM-UHFFFAOYSA-N CC(=CCC(C1=C(O)C(=O)c2c(C1=O)c(O)ccc2O)O)C
1276 0 FBLUIDXQTORKRB-UHFFFAOYSA-N CC(=CCC(C1=CC(=O)c2c(C1=O)c(O)cc(c2O)O)O)C
1277 0 UFVCVAAELOKIDS-UHFFFAOYSA-N CC(=CC(C(C1=CC(=O)c2c(C1=O)c(O)ccc2O)O)O)C
1278 0 CYZRHBPGSQABML-UHFFFAOYSA-N CC(=C(CC(C1=CC(=O)c2c(C1=O)c(O)ccc2O)O)O)C
1279 0 VIRORNMVNMQWBJ-UHFFFAOYSA-N OC(C1=CC(=O)C23C(C1=O)(O2)C(=CC=C3O)O)CC=C(C)C
1280 0 XQEYICZJWJSQPE-UHFFFAOYSA-N CC(=CCC(C1=CC(=O)C2=C(C1=O)C1(O)OC1C=C2O)O)C
1281 0 CYZGUTLFDNWGAY-UHFFFAOYSA-N CC(=CCC(C1=CC(=O)C2=C(C1=O)C(=CC1C2(O)O1)O)O)C
1282 0 HHVFCVAYMNODPE-UHFFFAOYSA-N CC(=CCC(C12OC1C(=O)c1c(C2=O)c(O)ccc1O)O)C
1283 0 UWRQABYFFWZDFC-UHFFFAOYSA-N OC(C1=CC(=O)c2c(C1=O)c(O)ccc2O)CC1OC1(C)C
1284 0 WGSMCRRFGHYHQH-UHFFFAOYSA-N CC(=CC=C(C1=CC(=O)c2c(C1=O)c(O)ccc2O)O)C
1285 0 BCWBUIYTUFIZOT-UHFFFAOYSA-N CNC1C(OS(=O)(=O)O)C(O)C(C(C1O)NC)O
1286 0 YBPGPYAHDWUFTE-UHFFFAOYSA-N COc1c(OC)c(O)c(c2c1oc1c2ccc(c1OC)O)C
1287 0 GJMABKSAEZVDLH-UHFFFAOYSA-N COc1c(OC)c(O)cc2c1oc1c2c(C)cc(c1OC)O
1288 0 JDOZFOCADFMZDW-UHFFFAOYSA-N COc1c(OC)c(O)cc2c1oc1c2cc(c(c1OC)O)C
1289 0 FSGWKZGPIYPXJX-UHFFFAOYSA-N COc1ccc2c(c1OC)oc1c2cc(c(c1OC)OC)O
1290 0 ZMVZHBQVCNHBGL-UHFFFAOYSA-N COc1c2CC(Oc2cc2c1c(=O)cc(o2)C=O)C(O)(C)C
1291 0 IFVKLBWQLLZQQR-UHFFFAOYSA-N OCc1oc2cc3oc(cc3c(c2c(=O)c1)OC)C(O)(C)C
1292 0 OUDXESMJZYCOHN-UHFFFAOYSA-N COC1C(O)C(Oc2c1c(O)cc(c2)O)c1ccc(cc1)O
1293 0 CBNPBINEAFHOFN-UHFFFAOYSA-N COc1cc(O)cc2c1C(O)C(C(O2)c1ccc(cc1)O)O
1294 0 QRHGPKDFRXQTCE-UHFFFAOYSA-N COC1C(Oc2c(C1O)c(O)cc(c2)O)c1ccc(cc1)O
1295 0 LHFUOLSLPVMCJX-UHFFFAOYSA-N COc1cc2OC(c3ccc(cc3)O)C(C(c2c(c1)O)O)O
1296 0 XMZQCSXJGVGCNO-UHFFFAOYSA-N COC1C(O)C(Oc2c1ccc(c2)O)c1ccc(c(c1)O)O
1297 0 XLLOGVONVOTEPR-UHFFFAOYSA-N OCC1C(O)C(C2N1CCC2O)OS(=O)(=O)O
1298 0 PHTMGNFRAJPFNV-UHFFFAOYSA-N OCC1C(O)C(C2N1CCC2OS(=O)(=O)O)O
1299 0 FBGKCWJXDFDJAP-UHFFFAOYSA-N OCC1C(OS(=O)(=O)O)C(C2N1CCC2O)O
1300 0 IEJCCXUTFRJQDV-UHFFFAOYSA-N OC1=CC(=O)C(C=C1)(C)c1c(O)c(C)c(c(c1O)C(=O)C)O
1301 0 FMDIWYRVGNBZKR-UHFFFAOYSA-N COC1=CC(=C(C#C1)C(=O)c1c(C)cc(cc1OC)O)O
1302 0 VVQHPUAWMQHDFZ-UHFFFAOYSA-N CC(=CCOC1(O)c2oc(=O)ccc2C=C2C1(O)OC=C2)C
1303 0 OLKOPUPLYLSGSZ-UHFFFAOYSA-N CC(=CCOC1=C2OC=CC2(C(c2c1oc(=O)cc2)O)O)C
1304 0 WOAZWGLVJUIWDO-UHFFFAOYSA-N CC(=CC(Oc1c2occc2cc2c1oc(=O)cc2)O)C
1305 0 SHESILYHZHNLTO-UHFFFAOYSA-N CC(=CCOc1c2occc2cc2c1oc(=O)cc2O)C
1306 0 PDZQHSJJCSNUTL-UHFFFAOYSA-N CC(=CCOc1c2oc(=O)ccc2cc2c1occ2O)C
1307 0 AGNWYUYZNBUECC-UHFFFAOYSA-N CC(=CCOc1c2oc(=O)ccc2cc2c1oc(c2)O)C
1308 0 LVJCACIDEBUVOD-UHFFFAOYSA-N O=c1ccc2c(o1)c(OCC(=C(C)C)O)c1c(c2)cco1
1309 0 JFDAEIBWTJAIND-UHFFFAOYSA-N CC(=CCOc1c2occc2cc2c1oc(=O)c(c2)O)C
1310 0 GXNRMGXAKSADKB-UHFFFAOYSA-N CC(=C)C(=O)COc1c2OCCc2cc3C=CC(=O)Oc13
1311 0 ASEXDAACZQAPDI-UHFFFAOYSA-N CC(=CCOC12OC32OC=CC3=Cc2c1oc(=O)cc2)C
1312 0 CTJZWFCPUDPLME-UHFFFAOYSA-N O=c1ccc2c(o1)c(OCC1OC1(C)C)c1c(c2)cco1
1313 0 DQWGCXDRGQSNEN-UHFFFAOYSA-N COC1=C(C(=O)O)C(=O)C(=C2C1=COC(C2C)C)C
1314 0 BKQOZWBVXBRFSE-UHFFFAOYSA-N OC(=O)C(C(c1cccc(c1N)O)O)C(=O)C(=O)O
1315 0 IKTMAMFDRWPUHV-UHFFFAOYSA-N OC(=O)C(C(=O)c1cccc(c1N)O)C(C(=O)O)O
1316 0 OBISNIJWMPABFC-UHFFFAOYSA-N OC1C=CC2=C(C1)OCC1C2Oc2c1cc1c(c2)OCO1
1317 0 LROMDTAKCBTYDO-UHFFFAOYSA-N Oc1ccc2c(c1)OCC1C2OC2=C1C=C1C(C2)OCO1
1318 0 HNWYLZJNDAPXCG-UHFFFAOYSA-N OC1=CC2=C(CC1)C1Oc3c(C1CO2)cc1c(c3)OCO1
1319 0 LKVUOVDPUSXIAF-UHFFFAOYSA-N OC1=CC2C(C=C1)C1Oc3c(C1CO2)cc1c(c3)OCO1
1320 0 DTGQDPNKWPPZEA-UHFFFAOYSA-N Oc1ccc2c(c1)OCC1C2OC2C1C=C1C(=C2)OCO1
1321 0 RHUNUBUPJBLGFQ-UHFFFAOYSA-N CC(=CCc1cc(ccc1O)C(C(=O)C(=O)O)O)C
1322 0 FFXYURHBLQXZDB-UHFFFAOYSA-N COc1cc2c(cc1OC)oc1c2cc(O)c(c1OC)OC
1323 0 IIAVVRANAHOVHC-UHFFFAOYSA-N COc1ccc(c(c1)O)C(C(=O)O)COc1cccc(c1)O
1324 0 SXRGRAQTMBGXGY-UHFFFAOYSA-N COc1ccc(c(c1)O)CCOc1cc(O)ccc1C(=O)O
1325 0 GYJGRMVFDIMMMY-UHFFFAOYSA-N CC(=CCc1cc(CC(=O)C(=O)O)cc(c1O)O)C
1326 0 QPBJSFVSTLZIRI-UHFFFAOYSA-N CC(=CCc1cc(CC(=O)C(=O)O)c(cc1O)O)C
1327 0 IAKRPHQUXLTZIA-UHFFFAOYSA-N CC(=CCc1c(O)ccc(c1O)CC(=O)C(=O)O)C
1328 0 HREVFTSFFLQHSP-UHFFFAOYSA-N CC(=CC(Oc1c2ccoc2cc2c1ccc(=O)o2)O)C
1329 0 RRTWJAXXJQUAOJ-UHFFFAOYSA-N CC(=CCOc1c2ccoc2cc2c1c(O)cc(=O)o2)C
1330 0 KYAPCUOXMHPRRJ-UHFFFAOYSA-N CC(=CCOc1c2ccoc2cc2c1cc(O)c(=O)o2)C
1331 0 IXHMDQHEPRZYDE-UHFFFAOYSA-N CC(=CCOC1=c2ccc(=O)oc2=CC2(C1(O)C=CO2)O)C
1332 0 FRNVZBGDIPVJFP-UHFFFAOYSA-N Oc1ccc(c(c1)C)C1CC(=O)c2c(O1)cc(c(c2)O)O
1333 0 GMTPPACZQPYJNM-UHFFFAOYSA-N N#Cc1cc(c([nH]c1=O)C)c1cn2ccnc2cc1C
1334 0 MJZZOINWOCZHFO-UHFFFAOYSA-N N#Cc1cc(c([nH]c1=O)C)c1cc(C)c2n(c1)ccn2
1335 0 MYGARHRDPVWPQC-UHFFFAOYSA-N N#Cc1c(=O)[nH]c(c(c1C)c1ccc2n(c1)ccn2)C
1336 0 VEGXCTNEEKURKB-UHFFFAOYSA-N N#Cc1cc(c2ccc3n(c2)ccn3)c(n(c1=O)C)C
1337 0 WFNCJEIDPTUTSM-UHFFFAOYSA-N O=CCC1=C(C)N(CS1)Cc1cnc(nc1N)C
1338 0 OIKWNZJYSHZQBB-UHFFFAOYSA-N COC1=C(O)C=C(CC1)C1CC(=O)c2c(O1)cc(cc2O)O
1339 0 DUYZWXVJEYJEKM-UHFFFAOYSA-N COC1C=CC(=CC1O)C1CC(=O)c2c(O1)cc(cc2O)O
1340 0 SHMPGVHUVPPVEL-UHFFFAOYSA-N COc1c(oc2c1cc1C=C(C(=O)O)C(Oc1c2)O)C(C)C
1341 0 GIIZBQQXRVXGNJ-UHFFFAOYSA-N COc1c2OC(O)C(=Cc2cc2c1OC(C)(C)C=C2)C(=O)O
1342 0 YVEDBKMPQDNAIT-UHFFFAOYSA-N O=CC(Oc1cc(OC)c(cc1C=O)C(=O)C)(C)C
1343 0 LZMNCAZYFSDVLW-UHFFFAOYSA-N CCCC(C1(C(CSC)O)C(=O)NC(=S)NC1=O)C
1344 0 MLRRRRBHMZHZST-UHFFFAOYSA-N CSCCC1(C(=O)NC(=S)NC1=O)C(C(CC)O)C
1345 0 MEHLXAVSUZCKJN-UHFFFAOYSA-N CCCC(C1(CCSC)C(=O)NC(=S)NC1=O)CO
1346 0 SMDINXZUJAREMX-UHFFFAOYSA-N CCCC(C1(CC(SC)O)C(=O)NC(=S)NC1=O)C
1347 0 GLJPJYOYBILZIY-UHFFFAOYSA-N CSCCC1(C(CC(O)C)C)C(=O)NC(=S)NC1=O
1348 0 AIOYCKUYVPIIJU-UHFFFAOYSA-N CSCCC1(C(CCCO)C)C(=O)NC(=S)NC1=O
1349 0 PPOQRJVOTDOEFS-UHFFFAOYSA-N CCCC(C1(CCSCO)C(=O)NC(=S)NC1=O)C
1350 0 PPNXFCYGLIORQT-UHFFFAOYSA-N COc1cc(O)c(c(c1O)C(=O)O)NC(=O)C(=O)C
1351 0 MBJRFRYXZORURO-UHFFFAOYSA-N COc1cc(C(=O)O)c(c(c1O)O)NC(=O)C(=O)C
1352 0 SAKHXBWJVAQFJS-UHFFFAOYSA-N OCOc1cc(O)c(c(c1)C(=O)O)NC(=O)C(=O)C
1353 0 LAVMFPDLZNSZKR-UHFFFAOYSA-N COc1cc(O)c(c(c1)C(=O)O)NC(=O)C(=O)CO
1354 0 BNYJFUIJCOCMMS-UHFFFAOYSA-N COC1=CC(=C(C2(C1O2)C(=O)O)NC(=O)C(=O)C)O
1355 0 NRUHFTRYFMDXLR-UHFFFAOYSA-N COC12C=C(C(=O)O)C(=C(C2O1)O)NC(=O)C(=O)C
1356 0 IJBUATRRLLXCFJ-UHFFFAOYSA-N COC1=CC2(C(C(=C1)C(=O)O)(O2)NC(=O)C(=O)C)O
1357 0 XPBLFOXYEXGYQX-UHFFFAOYSA-N COC1=C(O)CC(C=C1)C1CC(=O)c2c(O1)cc(cc2O)O
1358 0 NDRBZMSTWXQSGT-UHFFFAOYSA-N CCCC(C1(COCSC)C(=O)NC(=S)NC1=O)C
1359 0 MWSPOGGKXXFUIS-UHFFFAOYSA-N CSCCC1(C(COCC)C)C(=O)NC(=S)NC1=O
1360 0 VMCXLBGTHNOLKI-UHFFFAOYSA-N COc1cc(O)c(c(c1)OC(=O)O)NC(=O)C(=O)C
1361 0 IMLUSYGAJGOOCN-UHFFFAOYSA-N COc1cc(O)c(c(c1)C(=O)O)NC(=O)OC(=O)C
1362 0 RSXBUPBFDOTUET-UHFFFAOYSA-N COc1cc(O)c(c(c1)C(=O)O)N(C(=O)C(=O)C)O
1363 0 RMRRRVZCHKCVEC-UHFFFAOYSA-N CCCC(C1(CCSC)C(=O)NC(=S)NC1=O)(O)C
1364 0 AZVTUQAXJATWJN-UHFFFAOYSA-N Oc1ccc(c(c1)O)C(=O)C=Cc1cc(C)c(c(c1)O)O
1365 0 LBBAFGKMMARBPK-UHFFFAOYSA-N Oc1ccc(c(c1)O)C(=O)C=Cc1cc(O)c(cc1C)O
1366 0 WGVFVBIJKULVHA-UHFFFAOYSA-N COc1ccc(cc1O)C=CC(=O)c1ccc(cc1O)O
1367 0 INSHSXXQPNMCPK-UHFFFAOYSA-N COc1ccc(c(c1)O)C(=Cc1cc(O)c(cc1O)OC)O
1368 0 UBPABAZOJZYBGQ-UHFFFAOYSA-N O=CC(=O)C(=CC(=O)C(=O)C(c1ccccc1)C=C)OC
1369 0 AAASYIWXGVTESB-UHFFFAOYSA-N OCC1OC(C(C1O)O)n1cnc(c1)C(C(=O)O)C(O)O
1370 0 QALJNDIDPFTVFL-UHFFFAOYSA-N COc1cc(O)c2c(c1)C=C(C(C2(O)O)C(=O)C)C
1371 0 OIYPQGIGPJLVMI-UHFFFAOYSA-N Oc1cc(CCC2=CC(C(C=C2)(O)O)O)cc(c1)O
1372 0 AYFFNSLSNGVREB-UHFFFAOYSA-N O=C1C(C(=O)C(C)(C)C)C(=O)C2(C1=CC=CC2O)O
1373 0 SGXFUGLBGNQIKW-UHFFFAOYSA-N OC1C=C2C(=CC1O)C(=O)C(C2=O)C(=O)C(C)(C)C
1374 0 JBABLNNLONFFBR-UHFFFAOYSA-N OC#CC1OC(C)c2c(C1)c(O)c1c(c2O)c(O)ccc1
1375 0 ZQRQKKOXNRUNRK-UHFFFAOYSA-N OCC1OC(C(C1O)O)n1ccc(=N)c(c1O)C(=O)O
1376 0 AFWXMBLBSWGPMC-UHFFFAOYSA-N CCOC(C(c1cc(ccc1O)OS(=O)(=O)C)(C)C)O
1377 0 PJZVHPVCRQDOEA-UHFFFAOYSA-N OCC1OC(C(C1O)O)N1C=CC(=N)C2(C1O2)C(=O)O
1378 0 QGXOBRLQAKHVDH-UHFFFAOYSA-N OC(=O)C=Cc1ccc2c(c1O)CC(O2)C(O)(C)C
1379 0 BFYOVPHBKUQKPM-UHFFFAOYSA-N O=c1ccc2c(o1)c(CC(C(O)(C)C)O)c(cc2)O
1380 0 MWJWLAAJCKCNGI-UHFFFAOYSA-N OC=Cc1c(O)cc2c(c1OCC1OC1(C)C)ccc(=O)o2
1381 0 JEWCLQUCEGHMPV-UHFFFAOYSA-N COC1=C2CCOC2=C(C2C1C(=O)C=C(O2)C)OC
1382 0 LUCIBYMZDONJPX-UHFFFAOYSA-N OC1=CC=C(C(C1O)O)CCc1cc(O)cc(c1)O
1383 0 NJVNWQYDYBLSSD-UHFFFAOYSA-N OC1=CC(C(C=C1)(O)CCc1cc(O)cc(c1)O)O
1384 0 XGJUZTCIMWIGFC-UHFFFAOYSA-N NC(=N)NC1C(O)C(OC(=O)N)C(C(C1O)O)O
1385 0 OZRYZENPWXQTMN-UHFFFAOYSA-N COc1c2C(=O)C3=C(C(=O)c2cc(c1O)C)C=CCC3O
1386 0 VDNIJHYVJIVGRG-UHFFFAOYSA-N COc1c2OC(C)(C)C=Cc2cc(c1OC)C(=O)O
1387 0 PEWFWDOPJISUOK-UHFFFAOYSA-N O=c1ccc2c(o1)cc1c(c2OCC(C(O)(C)C)O)cco1
1388 0 UMZQDDHIIMGPLI-UHFFFAOYSA-N O=c1ccc2c(o1)cc1c(c2OCC(=C(C)C)O)cco1
1389 0 DYGKCYGFEUBZNW-UHFFFAOYSA-N OC1=CC2=C(CC1O)C1C(C2)(O)COc2c1ccc(c2O)O
1390 0 PDGNZHRNHBHBPT-UHFFFAOYSA-N OC1=CC2CC3(C(C2C=C1O)c1ccc(c(c1OC3)O)O)O
1391 0 KLRHLFGEFPXKSD-UHFFFAOYSA-N OC1=C(O)C2C(C=C1)C1c3cc(O)c(cc3CC1(CO2)O)O
1392 0 HQXBQGFUTHPKOB-UHFFFAOYSA-N OC1=CC2=C(CC1O)CC1(C2c2ccc(c(c2OC1)O)O)O
1393 0 VTZHMSJTHAMMMY-UHFFFAOYSA-N COc1ccc2c(c1)occ(c2=O)C1(O)C=CC=CC1O
1394 0 MPXUQJONSPTAPQ-UHFFFAOYSA-N CC(OP(=O)(OC(C)C)SCOc1ccccc1)C
1395 0 GRIJQIWXJWZUHL-UHFFFAOYSA-N CC(=O)c1c(oc2c1cccc2)C1=CC(C(C=C1)(O)O)O
1396 0 KVVIOVRRCBSWCM-UHFFFAOYSA-N OC1=CC=C(C(C1O)O)c1oc2c(c1C(=O)C)cccc2
1397 0 JVXXPXUIDQLWQO-UHFFFAOYSA-N COC1=Cc2oc(cc2C(C1O)O)c1ccc(cc1OC)O
1398 0 NUEXRPWQVIUQPO-UHFFFAOYSA-N COC1(O)C=Cc2c(C1O)oc(c2)c1ccc(cc1OC)O
1399 0 IXHZPULYIJIVKK-UHFFFAOYSA-N COc1cc(O)c(c(c1CC=C(C)C)C=O)C(=O)O
1400 0 KHQPQZKJCQJYSN-UHFFFAOYSA-N O=C1NC(O)C2C3(N1)C(O)C1C(C2OC(C3O)(O1)O)(C)O
1401 0 WRTWKAQFZYXAEJ-UHFFFAOYSA-N OC(C(O)(C)C)Cc1cc2ccc(=O)oc2cc1O
1402 0 BFRDDPFDVWSCAP-UHFFFAOYSA-N OCOc1cc2OC(CC(=O)c2c(c1)O)c1ccccc1
1403 0 QJASRALIKMGNNE-UHFFFAOYSA-N [H]C12CC3([H])CC([H])(C1)CC(C2)(C3)\N=C(/N)CSS(O)(=O)=O
1404 0 KHIUWVLARKLVJR-UHFFFAOYSA-N OC(=O)CSN=NCNNC(=O)C1=CC=NC=C1
1405 0 PATBXKKMHRDFHF-UHFFFAOYSA-N CN1C(=O)N(C)C2=NC3=C(N=C2C1=O)C(=O)N(C)C(=O)N3C
1406 0 YCVYWVVILQKISD-UHFFFAOYSA-N CC(C)(CNC(=O)C1=CN=CC=C1)OC1=CC=C(Cl)C=C1
1407 0 OOUYTKLLBHEWOR-UHFFFAOYSA-N CC(C)(C)OC(=O)C1=CC2=C(OC1=O)C=C1OC=CC1=C2
1408 0 DUCBLVDTLSAVMM-UHFFFAOYSA-N CC1=CC=CC=C1NC(=S)NNC(=O)C1=CC=NC=C1
1409 0 RIOOHWQOIMMGGV-UHFFFAOYSA-N O=C(CC1=NC2=CC=CC=C2N=N1)NC1=CC=CC=C1
1410 0 JSSYQQDLHXVABK-UHFFFAOYSA-N COc1ccc2c(c1)OC1C2COC2=CC(C(C=C12)O)(O)O
1411 0 HJCFWUNEHRVKCW-UHFFFAOYSA-N CCCN1C(=O)N(C2=C1C=CC(Cl)=C2)C1=CC=CC=C1
1412 0 GRIXLAZSRGNTHX-UHFFFAOYSA-N CC(C)N1C(=O)N(C2=C1C=CC(Cl)=C2)C1=CC=CC=C1
1413 0 FOPFIXOJEVWVMA-UHFFFAOYSA-N CN1C(=O)N(C2CCCCC2)C2=C1C=CC(Cl)=C2
1414 0 MMAZIPBCTHYOBH-UHFFFAOYSA-N [O-][N+]1=C(C2=CC=CC=C2)C2=C(C=CC(Cl)=C2)C=CC1
1415 0 YTVJAXFMGJKLOV-UHFFFAOYSA-N NC(=O)OCCCN1C(=O)NC2=C1C=CC(Cl)=C2
1416 0 VFVZKBMMSXISOF-UHFFFAOYSA-N CC1=CC2C(C=C1)=NC(=O)C2=NC1=NN=C(O1)C1=CC=CC=C1
1417 0 KBGUEKKHFJQKTP-UHFFFAOYSA-N OC1C=CC2=C3C=CC4=C5C(C=CC(C(F)=C2C1O)=C35)=CC=C4
1418 0 WXBCYHPCXAOJGQ-UHFFFAOYSA-N COC1=C2OC(=O)C=CC2=C(COCCCO)C2=C1OC=C2
1419 0 OJPZMIIQWSFMEA-UHFFFAOYSA-N OC1C(O)c2cc3cc(F)ccc3c3ccc4cccc1c4c23
1420 0 FARMRFVMUZJFMA-UHFFFAOYSA-N NC(=N)C1=CC2=C(C=C1)C1=C(C=C(C=C1)C(N)=N)C2=O
1421 0 HFDWEAXQUXWBII-UHFFFAOYSA-N CCOC(=O)C1=CC2=CC3=C(OCC=C3)C(C)=C2OC1=O
1422 0 JVQVTQBFVCQUSR-UHFFFAOYSA-N NC1=NC(=C(S1)C1=CN=CC=C1)C1=CC=C(O)C=C1
1423 0 KYTLKGNVLZHIEJ-UHFFFAOYSA-N O=C1C=CC(N=N1)C1=CC=C(NC2=CC=NC=C2)C=C1
1424 0 BMQDEPAQCYVVGO-UHFFFAOYSA-N COc1ccc2c(c1)OC1C2COC2=CC(=CC(C12O)O)O
1425 0 WGFGOXNUIRNHAC-UHFFFAOYSA-N COc1ccc2c(c1)OC1C2COC2(C1=CC=C(C2O)O)O
1426 0 FJDWNXHRKLLNHK-UHFFFAOYSA-N OC(=O)[Si](C1=CC=CC=C1)(C1=CC=CC=C1)C1=CC=CC=C1
1427 0 GUWDEAWWFSNLSN-UHFFFAOYSA-N CCOC(=O)C=CC1=CC(OC)=C(OC(C)=O)C=C1
1428 0 KSOKJSQCASQKMW-UHFFFAOYSA-N CCOC(=O)C(C(=O)C(=O)OCC)C1=CC=CC=C1
1429 0 MLVQTZJXXMILIV-UHFFFAOYSA-N ClC1=CC=C(C=C1)C(=O)CC(C#N)C1=CC=CC=C1
1430 0 UFCBDPKSFCONKF-UHFFFAOYSA-N CC1=CC=C(N=NC2=CC=C(N)C=C2C)C(=C1)S(N)(=O)=O
1431 0 ZLJAEZCUUYIINS-UHFFFAOYSA-N CC(=CCc1cc(OS(=O)(=O)O)c(c(c1O)C)C)C
1432 0 GNVWTXOONDMSAH-UHFFFAOYSA-N FC1=CC=C(C=C1)C1NC2=CC=CC3=C2C(N1)=CC=C3
1433 0 VHIPDHNLRKLPIR-UHFFFAOYSA-N CC(=CCc1cc(O)c(c(c1OS(=O)(=O)O)C)C)C
1434 0 NMXUCQLDTSCDSE-UHFFFAOYSA-N Oc1cc2OC(CC(=O)c2c(c1)O)c1ccc(c(c1)C)O
1435 0 NFIGFRKLPMJEMP-UHFFFAOYSA-N Oc1ccc(c(c1)C)C1CC(=O)c2c(O1)cc(cc2O)O
1436 0 JEJSCMDGKGSCSD-UHFFFAOYSA-N CNC1C(OS(=O)(=O)O)C(NC)C(C(C1O)O)O
1437 0 AFBOVXLCTLIQGW-UHFFFAOYSA-N COc1cc(O)c2c(c1C)C=C1C(C2(O)O)C(=O)C=C(O1)C
1438 0 CLIQGHZJMZADEH-UHFFFAOYSA-N ClCC(=O)NC1=CC2=CC=CC=C2C2=CC=CC=C12
1439 0 RQXSNTYLVXFUAA-UHFFFAOYSA-N S1C(=C2C=CC=CC2=C1C1=CC=CC=C1)C1=CC=CC=C1
1440 0 PDHFQNIQVRIEFF-UHFFFAOYSA-N O=C(C(SC1=CC=CC=C1)C1=CC=CC=C1)C1=CC=CC=C1
1441 0 DLMWYJJGNUXCMB-UHFFFAOYSA-N COc1cc(O)c2c(c1C)cc1c(c2O)C(=O)CC(O1)(C)O
1442 0 SDBOUKGXJZMLIB-UHFFFAOYSA-N OC1=CC2=C(C(O)=C1O)C1=CCC(=O)C(=O)C=C1CCC2
1443 0 NNQKFNWGQOMULR-UHFFFAOYSA-N CC(Cl)(S(=O)C1=CC=CC=C1)C1(O)CCCCC1
1444 0 BOBZZMMKXDJDGI-UHFFFAOYSA-N CC1(C)OCC(O1)C1OC(=S)OC1C1COC(C)(C)O1
1445 0 LMLIIVLQWTYXRV-UHFFFAOYSA-N COc1cc(O)c2c(c1C)cc(c(c2O)C(=O)O)OC(=C)C
1446 0 YCAJXDOTRZAEAH-UHFFFAOYSA-N Oc1ccc(c(c1)C(C(C(=O)C(=O)O)C(=O)O)O)N
1447 0 LCEWFCMLATTWNS-UHFFFAOYSA-N CCOC1=C(C#N)C(C2=CC=CC=C2)=C(C#N)C(N)=N1
1448 0 FCTJEGQNEXIJNM-UHFFFAOYSA-N NC1=NC=NC(N)=C1NC(=O)COC1=CC=C(C=C1)[N+]([O-])=O
1449 0 PWQLWQJTKQAZKB-UHFFFAOYSA-N NC1=NC=NC(N)=C1NC(=O)COC1=CC=CC=C1[N+]([O-])=O
1450 0 IKJYOIPCZCJPLR-UHFFFAOYSA-N OC(=O)C(C(=O)c1cc(O)ccc1N)C(C(=O)O)O
1451 0 UODXJPWOWRYHON-UHFFFAOYSA-N CC1(OCCO1)C1CC(=O)C2=C(O)C=CC(O)=C2C1
1452 0 XJTAFGOXOAQBHN-UHFFFAOYSA-N CC1=C(OC(=N1)C1=CC(Cl)=CC=C1)C1=CC=CC=C1
1453 0 AIIJHHHMVPJHBV-UHFFFAOYSA-N CNC1C(O)C(OS(=O)(=O)O)C(C(C1O)NC)O
1454 0 BZBKPPLARJATTI-UHFFFAOYSA-N CC(Cl)C(=O)N=NC(C1=CC=CC=C1)C1=CC=CC=C1
1455 0 XIKGRTKVMXXRLD-UHFFFAOYSA-N ClCCC(=O)N=NC(C1=CC=CC=C1)C1=CC=CC=C1
1456 0 NEEQQWGZSIPZDO-UHFFFAOYSA-N CN1N=C(C2=CN=CC=C2)[N+]([O-])=C2C(=O)N(C)C(=O)N=C12
1457 0 VQVVIAVKYQCRAV-UHFFFAOYSA-N CSC12CCCN1C(=O)C1(CCCN1C2=O)SC
1458 0 CLMXCTGQWWTLGP-UHFFFAOYSA-N CN1C2=CC=CC=C2N=C2C(=O)N(C3=CC=CC=C3)C(=O)N=C12
1459 0 KLAIZDBVYBMBTH-UHFFFAOYSA-N CCOP(=O)(NNP(=O)(OCC)OCC)OCC
1460 0 WDVPQLGNNTUOLD-UHFFFAOYSA-N CC1(CCl)NC2=CC=CC=C2C(=O)N1C1=CC=CC=C1
1461 0 JIYUYVSMNWAOPX-UHFFFAOYSA-N ClCCSCCNC(=O)NC1CCCCC1
1462 0 LMWRHMSUPRXTCT-UHFFFAOYSA-N NC1=C2N=NN(C3OC(CO)C(O)C3O)C2=NC(F)=N1
1463 0 BQXYQFGQURBBHH-UHFFFAOYSA-N COC(=O)C(=O)CCc1c(O)cc([nH]c1=O)C(=O)O
1464 0 HDOOLPMNLXKZEX-UHFFFAOYSA-N COc1cc([nH]c(=O)c1CCC(=O)C(=O)O)C(=O)O
1465 0 JFPXUBQWVCUCTI-UHFFFAOYSA-N CC1CN(CC(C)O1)NC(=O)N(CCCl)N=O
1466 0 NZYROLLBWPGQIS-UHFFFAOYSA-N COC(=O)c1cc(O)c(c(=O)[nH]1)CCC(=O)C(=O)O
1467 0 CONWLENWCLNVGI-UHFFFAOYSA-N CC1=C2COC(=O)CCCOC3=CC=CC(C1=O)=C3C2=O
1468 0 VTERGIPPMDSMSR-UHFFFAOYSA-N CN1C(=O)N(C)C2=NC3=C(N=C2C1=O)N(C)C(=O)N(C)C3=O
1469 0 PBDKDTRECSHYEE-UHFFFAOYSA-N OCC1(O)COc2c(C=C1)c(O)c1c(c2C)oc(cc1=O)C
1470 0 IERKUBFHQMKYFL-UHFFFAOYSA-N ClC1=CC=CC=C1C(CC(=O)C1=CC=CC=C1)C#N
1471 0 GEMZIXVWDOVWMD-UHFFFAOYSA-N CSN=NN=C(N1CCOCC1)C1=CC=CC=C1
1472 0 IMAQHAWHMIIVRL-UHFFFAOYSA-N OCC1(O)COc2c(C=C1)c(OC)c1c(c2)oc(cc1=O)C
1473 0 BZUKCXDUDOUBKN-UHFFFAOYSA-N CC(CCCO)NC1=CC=NC2=CC(Cl)=CC=C12
1474 0 MZVXIWIJHQTMPZ-UHFFFAOYSA-N OC1=C(C=O)C2=CN=C1CSCCCCSC2
1475 0 IJNHYQIGNFXSHQ-UHFFFAOYSA-N CC1=C(C)C=C(CSC2=NC(=O)NC3=C2NC=N3)C=C1
1476 0 PJBZOZNAHALCEY-UHFFFAOYSA-N CC1=CC(CSC2=NC(=O)NC3=C2NC=N3)=C(C)C=C1
1477 0 DGLJYEKNUTVPAE-UHFFFAOYSA-N CC[Si]1(C)O[Si](C)(CC)O[Si](C)(CC)O1
1478 0 TXZMSINCINMNAL-UHFFFAOYSA-N ClC1=CC(C(=O)C2=CC=CC=C2)=C(NCC#C)C=C1
1479 0 RIQBATDJIKIMBM-UHFFFAOYSA-N CCOC(=O)C(C(=O)OCC)C(=O)C1=CC=CC=C1
1480 0 UEOXKWFFLGYVKH-UHFFFAOYSA-N CCOC(=O)C(=CC1=CC=C(O)C=C1)C(=O)OCC
1481 0 KCQRGFCNBKOFPG-UHFFFAOYSA-N ON1N=C(C2=CC=CC=C2)C(=NC1=N)C1=CC=CC=C1
1482 0 QLAWAFBTLLCIIM-UHFFFAOYSA-N S(C1=CC=CC2=CC=CC=C12)C1=CC=CC2=CC=CC=C12
1483 0 ZUMWPOBUQWYISM-UHFFFAOYSA-N COC1=CC=CC2=C1OC3=C2C(=C(C(=C3OC)OC)O)OC
1484 0 LMUOTNRWTGIWNX-UHFFFAOYSA-N ClC1=CC=C(NC(=O)N2CCCC3=CC=CC=C23)C=C1
1485 0 GSGCYZMWGQJNNC-UHFFFAOYSA-N NC(=O)C1=C(N)C2=C(S1)N=C(C=C2)C1=CC=CC=C1
1486 0 QDFFXEIFWNNJJU-UHFFFAOYSA-N CCN(CC)CC1=CC(Cl)=C2C=CC=NC2=C1O
1487 0 LDFWEBWORFXBQN-UHFFFAOYSA-N O=C(NC1=NC2=CC=CC=C2S1)NC1=CC=CC=C1
1488 0 JMAOAQFSDJMMJP-UHFFFAOYSA-N COC1=C(OC)C(OC)=C(C2=C1COC2=O)[N+]([O-])=O
1489 0 VLDVVEVFXVLXNB-UHFFFAOYSA-N O=C(C(=O)O)CCc1c(=O)[nH]c(c(c1O)C)C(=O)O
1490 0 JUDKYVTYOZVODY-UHFFFAOYSA-N COC1=CC2=C(C=C1)N=C(C=C2Cl)C1=CC=CC=C1
1491 0 MMHIVTBLTMXENM-UHFFFAOYSA-N O=C(N=NCC1=CC=NC=C1)C1=CNC2=CC=CC=C12
1492 0 KSMNICDRZDYPNA-UHFFFAOYSA-N CCOC1=C(OCC)C2=C(C=C1)C(C)=C(O2)C(O)=O
1493 0 NANCGWIQWABHDC-UHFFFAOYSA-N ClC1=CC=CC(CN2C=C(C=O)C3=CC=CC=C23)=C1
1494 0 HRWUMGLPXOLMAF-UHFFFAOYSA-N O=C(C(=O)O)CCc1c(O)cc(n(c1=O)C)C(=O)O
1495 0 OXVLEIAERHXYHU-UHFFFAOYSA-N CC1=CC(C)=NC(NC(=S)NC(=O)C2=CC=CC=C2)=N1
1496 0 YRHMQKSNPQNHRN-UHFFFAOYSA-N COC1=C(OC)C=C(CC(=O)C2=C(O)C=C(O)C=C2O)C=C1
1497 0 JZHZHXMYSNDSSL-UHFFFAOYSA-N OCC1(O)COc2c(C=C1)c(O)c1c(c2)oc(c(c1=O)C)C
1498 0 MQXVYODZCMMZEM-UHFFFAOYSA-N ClCCNCC(C(C(C(CNCCCl)O)O)O)O
1499 0 QTAGQHZOLRFCBU-ZDUSSCGKSA-N CC1([C@@H](O1)COC2=C3C=CC(=O)OC3=CC4=C2C=CO4)C
1500 0 AYRGDCGDGXZQCE-UHFFFAOYSA-N ClCCNCC1OC(C(C1O)O)CNCCCl
1501 0 PAAOKGWSUGKWFC-UHFFFAOYSA-N O=C1N(CC2=CC=CC=N2)C(=S)NC2=CC=CC=C12
1502 0 QMPDMKKPNRPZFV-UHFFFAOYSA-N ClC1=CC=CC=C1CN1C=C(C=O)C2=CC=CC=C12
1503 0 PBILBHLAPJTJOT-CQSZACIVSA-N COC1=C(C=C(C=C1)[C@H]2CC3=C(C(=CC=C3)O)C(=O)O2)O
1504 0 KJWKTRKFHNLVFD-UHFFFAOYSA-N O=C1N(NC2=CC=CC=C2)C(=S)NC2=CC=CC=C12
1505 0 BUMVGLZZMLYNET-UHFFFAOYSA-N ClC1=CC=CC(NC(=O)N2CCCC3=CC=CC=C23)=C1
1506 0 NKRBAUXTIWONOV-LBPRGKRZSA-N CC(=O)OC1=C(C=C(C=C1)[C@H](C=C)OC(=O)C)OC
1507 0 QSGRWOJRJUDWGM-UHFFFAOYSA-N CCOC(=O)C1SC(=S)N(C2CCCCC2)C1=N
1508 0 QHPOWUMRPBEPNV-UHFFFAOYSA-N NNC(=O)C1=CC(=NC2=CC=CC=C12)C1=CC=CC=N1
1509 0 FEKMFSGDBKSRNR-UHFFFAOYSA-N CSCCCCCCC(CC(=O)O)(C(=O)O)O
1510 0 NXDNKXIRKGNOMN-UHFFFAOYSA-N CCCO[Si](OCCC)(OC(C)=O)OC(C)=O
1511 0 LQQZHLHCFSCJCU-UHFFFAOYSA-N CSCCCCCCC(C(C(=O)O)O)C(=O)O
1512 0 RGFXXOQNQDNBMH-UHFFFAOYSA-N ClC1=CC=C(C=C1)C(=O)CCC1=CC=C(C=C1)C#N
1513 0 XGJUZTCIMWIGFC-DSMIOISRSA-N [C@H]1([C@H]([C@@H]([C@H]([C@@H]([C@H]1O)OC(=O)N)O)O)O)N=C(N)N
1514 0 IRCMYGHHKLLGHV-UHFFFAOYSA-N CCOC1C(C2=C(O1)C=CC(=C2)OS(=O)(=O)C)(C)C
1515 0 QTAGQHZOLRFCBU-UHFFFAOYSA-N CC1(C)OC1COC1=C2C=CC(=O)OC2=CC2=C1C=CO2
1516 0 IHHXOFVBODUGFT-UHFFFAOYSA-N CCOC1(CCS(=O)(=O)C2=CC=CC=C2)OCCO1
1517 0 BDTWEVPLAVNYDB-UHFFFAOYSA-N OCCCC1(SCCCS1)C1=CC=CC2=CC=CC=C12
1518 0 PPLWCPVFBNXJHK-UHFFFAOYSA-N OC(=O)CC(c1cc2CC(Oc2cc1O)C(=C)C)O
1519 0 JGSJJDGRYVXVSW-UHFFFAOYSA-N CC(C)(C)OC(=O)C(C)(C)SC1=CC=C(Cl)C=C1
1520 0 XUVNJTKVYGCXEY-UHFFFAOYSA-N CCOC(=O)C(C(=O)OCC)C1=CC(=CC=C1)C(F)(F)F
1521 0 BEAYCJSJSMOLFG-UHFFFAOYSA-N CC1(C)CCC(C)(C)C2=C1C=CC(=C2)S(Cl)(=O)=O
1522 0 SLYMSYQMMUDOFH-UHFFFAOYSA-N O=C1N=C2C(C=NN2C2=CC=CC=C2)C(=O)N1C1=CC=CC=C1
1523 0 USFUFHFQWXDVMH-UHFFFAOYSA-N CN1C=CC2=C1C=CC(NC(=O)NC1=CC(C)=NS1)=C2
1524 0 PHDLWURXDMFZON-UHFFFAOYSA-N NC1=CC(Cl)=C(OC2=CC3=CC=CC=C3C=C2)C=C1
1525 0 FOINLJRVEBYARJ-UHFFFAOYSA-N CC(C)(O)C(O)COC1=C2OC(=O)C=CC2=CC2=C1OC=C2
1526 0 KEHUAHPETYBKFX-UHFFFAOYSA-N NC1=CC(Cl)=C(OC2=CC=CC3=CC=CC=C23)C=C1
1527 0 LIZLZJSKIFJXLN-UHFFFAOYSA-N CC(=CCC1=C2C=COC2(C(c2c1ccc(=O)o2)(O)O)O)C
1528 0 ASZBJIFVTIEZFN-UHFFFAOYSA-N ClC(C(=O)C1=CNC2=CC=CC=C12)C1=CC=CC=C1
1529 0 JANBLAADNZANNL-UHFFFAOYSA-N COC1=C(OC(C)C(O)=O)C(=CC(C=O)=C1)[N+]([O-])=O
1530 0 AMJPEVIUIHAAOF-UHFFFAOYSA-N NNC(=O)C1=CC(=NC2=CC=CC=C12)C1=CC=NC=C1
1531 0 RSPVSSNTFDJZAQ-UHFFFAOYSA-N CC(=CC(c1c2ccc(=O)oc2c(c2c1cco2)O)O)C
1532 0 ZENFAFLFPWVDNO-UHFFFAOYSA-N NNC(=O)C1=CC(=NC2=CC=CC=C12)C1=CN=CC=C1
1533 0 BZLWAKGOWUDUSS-UHFFFAOYSA-N CSC1=CC=C(C=CC(=O)C2=CC3=CC=CC=C3C=C2)C=C1
1534 0 SKDQTLDBZMLKQA-UHFFFAOYSA-N O=CNNC1=CC=C(NC(=S)NC2=CC=CC=C2)C=C1
1535 0 RKBDCDUMQLTJES-UHFFFAOYSA-N CC(=CCc1c2c(O)cc(=O)oc2c(c2c1cco2)O)C
1536 0 YCKZCGURJORLSP-UHFFFAOYSA-N NC1=C(C=NN1C1=CC=CC=C1)C(=O)C1=CC=CS1
1537 0 HCAUGMUVMNEALS-UHFFFAOYSA-N CC(=CCc1c2ccc(=O)oc2c(c2c1c(O)co2)O)C
1538 0 ZVLPWXCVJYICQH-UHFFFAOYSA-N CC(C)C1=CC2=C(OC(=N2)C2=C(Cl)C=C(N)C=C2)C=C1
1539 0 RRFXBVGSSZEUCZ-UHFFFAOYSA-N NNC(=O)C1=CC(=NC2=CC=CC=C12)C1=CC=CS1
1540 0 SPIKTTVKPPBGKN-UHFFFAOYSA-N CCNC(=S)N=NCC1=CN(CC(O)=O)C2=CC=CC=C12
1541 0 JBKVKYYJXJCMIJ-UHFFFAOYSA-N C[Si]1(C)CC2(C[Si](C)(C)O1)C(=O)NC(=O)NC2=O
1542 0 BORVVVOHURDDFA-UHFFFAOYSA-N ClC1=CC=C2OC(CCC2=C1)C1=CC=C(C=C1)C#N
1543 0 MCNHWLILAIRSOX-UHFFFAOYSA-N ClC1=CC2=C(NC(=O)N2CC2CCCCC2)C=C1
1544 0 UZQLBAZFWZYVNJ-UHFFFAOYSA-N O=c1ccc2c(o1)c(O)c1c(c2CC(=C(C)C)O)cco1
1545 0 CSUKFSIHLLRTGE-UHFFFAOYSA-N CC(=CCc1c2cc(O)c(=O)oc2c(c2c1cco2)O)C
1546 0 PBILBHLAPJTJOT-UHFFFAOYSA-N COC1=C(O)C=C(C=C1)C1CC2=C(C(=O)O1)C(O)=CC=C2
1547 0 DARDBHRLFLOEJW-UHFFFAOYSA-N CC(=CCc1c2ccc(=O)oc2c(c2c1cc(o2)O)O)C
1548 0 FQXNFJOJBAIOGO-UHFFFAOYSA-N O=NCC1=CN(N=C1C1=CN=CC=C1)C1=CC=CC=C1
1549 0 FQGPKTNLTWFWBW-UHFFFAOYSA-N CN1C(=O)C=C(C2=CC=CC=C2)C2=C1C=CC(Cl)=C2
1550 0 WMGWPMQQTZJIMO-UHFFFAOYSA-N CC(N=NS(=O)(=O)C1=CC=C(N)C=C1)C1=CC=C(N)C=C1
1551 0 QDBNBVJZVYXGDP-UHFFFAOYSA-N O=C1C=CC=CC1C=NNC1=NC2=CC=CC=C2S1
1552 0 ZYTKFYQKQVYVMW-UHFFFAOYSA-N COC1=CC(OC)=C2C(O)=C3C(=O)CC(C)(O)OC3=CC2=C1
1553 0 SNJRYWNXBVEFJX-UHFFFAOYSA-N COC1=CC2=C(CCC(C=O)C2=O)C(OC)=C1OC
1554 0 LGWWYBVGSYEDAK-UHFFFAOYSA-N O=C1C(C=NN1C1=CC=CC=C1)N=NC1=CC=CC=C1
1555 0 NTPPTIFCVUOFDO-UHFFFAOYSA-N O=C1N=C(C(C#N)C2=NC3=CC=CC=C3N2)C2=CC=CC=C12
1556 0 HGDBSAOPJFXSDB-UHFFFAOYSA-N O=C1C=CC(C=C1)C1=NNC(=S)N1C1=CC=CC=C1
1557 0 RMYAACGBMMFCQS-UHFFFAOYSA-N O=C1C=CC=CC1=C1SC(NC2=CC=CC=C2)N=N1
1558 0 CBDAUTRCPPMUSR-UHFFFAOYSA-N O=C1CC(O)c2c(O1)cc1c(c2)CC(O1)C(O)(C)C
1559 0 BVMOMQJYQYBMKL-UHFFFAOYSA-N CC(=C)C(O)COC1=C2C=COC2=CC2=C1C=CC(=O)O2
1560 0 KTLZBZAZFHLSIC-UHFFFAOYSA-N COC(=O)CCCC(OC(=O)C1=CC=CC=C1)C=O
1561 0 NKRBAUXTIWONOV-UHFFFAOYSA-N COC1=C(OC(C)=O)C=CC(=C1)C(OC(C)=O)C=C
1562 0 QUAPPCXFYKSDSV-UHFFFAOYSA-N COC1=C(O)C2=C(OC(CC2=O)C2=CC=CC=C2)C=C1O
1563 0 FKAOWOSRYSMEBS-UHFFFAOYSA-N COC1=C(O)C=C(O)C2=C1OC(CC2=O)C1=CC=CC=C1
1564 0 BAZSITKSXXHTNS-UHFFFAOYSA-N COC1=CC2=C(C=C1)C(Cl)=CC(=N2)C1=CC=CC=C1
1565 0 NAPNLOOLXSPFHX-UHFFFAOYSA-N CC(=CCC1=C2C=COC32C(c2c1ccc(=O)o2)(O3)O)C
1566 0 IESGYPDWRWZPEH-UHFFFAOYSA-N COC1=C(C=C(Cl)C=C1)C(=O)NCCC1=CC=C(N)C=C1
1567 0 SLBWJFGCEBOUIU-UHFFFAOYSA-N COC1=C(CCC(=O)C2=CC(O)=C(O)C=C2)C=CC(O)=C1O
1568 0 IYIIBGFKISPJTG-UHFFFAOYSA-N OCC1(O)COc2c(C(=C1)C)c(O)c1c(c2)oc(cc1=O)C
1569 0 QDQNVZGZMOJXTJ-UHFFFAOYSA-N CCOC(=O)C(C)S(=O)(=O)C1=CC=C(OCC)C=C1
1570 0 RWKSTZADJBEXSQ-UHFFFAOYSA-N COC1=C(O)C=C(CCC(=O)C2=C(O)C=C(O)C=C2O)C=C1
1571 0 WLVVUUBEXNMQAO-UHFFFAOYSA-N ClCC1=C(OC(=N1)C1=CC=CC=C1)C1=CC=CC=C1
1572 0 SQYFOEILOJORME-UHFFFAOYSA-N CCOC(=O)C(=O)C1=CC=CC=C1C1OCCCO1
1573 0 DARAXLQGHWWAMX-UHFFFAOYSA-N COC1=C(O)C=C(C=C1)C(C)C(=O)C1=C(O)C=C(O)C=C1O
1574 0 LUAUGUQWDWMXBN-UHFFFAOYSA-N COC1=CC=C(C=C1)C(C)C(=O)C1=C(O)C(O)=C(O)C=C1O
1575 0 NEVIIFXLIXAPQN-UHFFFAOYSA-N OCCOC(=O)C1=CC2=C(C=C1)C=C(C=C2)C(=O)OCCO
1576 0 GAXVIHVJXDZOKO-UHFFFAOYSA-N CC(C)=CC(SC1=CC=CC=C1)SC1=CC=CC=C1
1577 0 NCZLBAQSAOHFSH-UHFFFAOYSA-N COC1=CC=C(CCC(=O)C2=C(O)C(O)=C(O)C=C2O)C=C1
1578 0 DUZUYBOBIMKSPF-UHFFFAOYSA-N S(C1=CC2=CC=CC=C2C=C1)C1=CC2=CC=CC=C2C=C1
1579 0 KBZSQCWBFUXOMA-UHFFFAOYSA-N COc1cc(O)c2c(c1C)cc(c(c2O)C(=O)C=C(O)C)O
1580 0 YKPYDVAMLFJQLV-UHFFFAOYSA-N COC1=CC(OC)=C(CC(=O)C2=C(O)C=C(O)C=C2O)C=C1
1581 0 XDUGGXPFFQGPCG-UHFFFAOYSA-N CC1=C(N=C(O1)C1=CC=C(Cl)C=C1)C1=CC=CC=C1
1582 0 PVCSZPOBQDFNNW-UHFFFAOYSA-N NNC(=O)C1=C(N=C2N=CC=CC2=C1)C1=CC=CC=C1
1583 0 IIKYRVBBNSRJJT-UHFFFAOYSA-N COC1=C(O)C=CC(CCC(=O)C2=C(O)C=C(O)C=C2O)=C1
1584 0 GGSBXXYFGVAKHD-UHFFFAOYSA-N CCN1C=C(C#N)C2=C1C=C(OC1=NC=CN=C1)C=C2
1585 0 MHNGDAMDDQGRJJ-UHFFFAOYSA-N CCOC(=O)C1CC2=CC(OC)=C(OC)C=C2C1=O
1586 0 SNDWDSDJDCNZNR-UHFFFAOYSA-N CCOC1=C(O)C(C(C)=O)=C(OCC)C2=C1OC=C2
1587 0 XTPJCCKHBQLBST-UHFFFAOYSA-N CN(C)C1CCN(C1)C1=NC=C(Br)C=C1
1588 0 QXTATBBANTWJKP-UHFFFAOYSA-N NNC1=NC2=C(COC3=C2C=CC2=CC=CC=C32)S1
1589 0 FFWFKAKTUZKUJD-UHFFFAOYSA-N NC1=CC2=C(C=C1)N=CN=C2NC1=CC=C(C=C1)C(F)(F)F
1590 0 NLIOKUPQRYAXDX-UHFFFAOYSA-N OC(=O)C1=CC2=C(C=C1)N=C(N2)C1=CC=CC=C1C1=NC=CN1
1591 0 CXYSTQJHUVPTAU-UHFFFAOYSA-N CCC1(CC)C(=O)N(CSC)C(=O)N(CSC)C1=O
1592 0 LUJRIWGEPQDLNV-UHFFFAOYSA-N CC(OC(C)=O)OC(=O)OC1=CC=C(C=C1)[N+]([O-])=O
1593 0 WXJQBSXOWKYTBO-UHFFFAOYSA-N CCCS(=O)(=O)C1=C(CC(C)=C(C)C1)C(F)F
1594 0 SBCFFISWKUZABD-UHFFFAOYSA-N CCCCCCC(O)C[Se]C1=CC=CC=C1
1595 0 UNJCHGHVNNQVKC-UHFFFAOYSA-N COC1=C(O)C(O)=C(O)C(=C1)C(=O)C(C)C1=CC=C(O)C=C1
1596 0 LGTOGLKYSHWXNG-UHFFFAOYSA-N CCOC1=CC=C(CC(=O)NC2=C(N)C=CC(Cl)=C2)C=C1
1597 0 VAYXDLNKFPTUIC-UHFFFAOYSA-N CC1(SCCCS1)C1=CC=C(C=C1)C1=CC=CC=C1
1598 0 PGBOYDNYFHKQFZ-UHFFFAOYSA-N COC1=CC=C(C=C1)C1=NC(=CN=N1)C1=CC=CC=N1
1599 0 OGOIZYWBRFLXSY-UHFFFAOYSA-N COC1=C(O)C=C(O)C(C(=O)C(C)C2=CC=C(O)C=C2)=C1O
1600 0 MQDLLBFTKLQZQM-UHFFFAOYSA-N S=C(NC1=NC2=CC=CC=C2O1)NC1=CC=CC=C1
1601 0 OBXMVNFQJVGYNO-UHFFFAOYSA-N CCCC(O)C(CCC)[Se]C1=CC=CC=C1
1602 0 ZIVTUJKMPQQFJQ-UHFFFAOYSA-N COC1=CC=C(NC2=NC(SCC#N)=NC(C)=C2)C=C1
1603 0 KWVXVHQTNVCHDH-UHFFFAOYSA-N CN1C(=O)N=C2N(C3=CC=CC=C3)C3=CC=CC=C3N=C2C1=O
1604 0 AVVAFECDGAMDDO-UHFFFAOYSA-N CC(=O)C1=C(C=C2C=CC=CN12)C1=CC=C(Cl)C=C1
1605 0 SULOPBIJJRUAPM-UHFFFAOYSA-N COc1cc(cc(c1O)OC)C1=CC(C(C=C1)O)O
1606 0 HFVJXROSXHPBPN-UHFFFAOYSA-N COc1cc(cc(c1O)OC)C1=CC=CC(C1O)O
1607 0 QXVSDJNBVKPWMJ-UHFFFAOYSA-N [N-]=[N+]=NC1C(N(C1=O)C1=CC=CC=C1)C1=CC=CC=C1
1608 0 QXVSDJNBVKPWMJ-UHFFFAOYSA-N [N-]=[N+]=NC1C(N(C1=O)C1=CC=CC=C1)C1=CC=CC=C1
1609 0 ILDWAMSXFGGLDQ-UHFFFAOYSA-N CCC1(C(=N)N(O)C2=CC(Cl)=CC=C12)C1=CC=CC=C1
1610 0 OTCHVKAGRFQYOF-UHFFFAOYSA-N FC1=CC=C(C=C1)N1N=CC2=C1C1=CC=CC=C1CC2
1611 0 CBFGHTCOWADJAJ-UHFFFAOYSA-N FC1=CC=C(C=C1)N1C=C2CCC3=CC=CC=C3C2=N1
1612 0 HCJGNQQDPYRUAL-UHFFFAOYSA-N OCC1(O)COc2c(C=C1C)c(O)c1c(c2)oc(cc1=O)C
1613 0 LBNOTSHZVQBPJL-UHFFFAOYSA-N C=CCSCC(=O)NC1C(=O)N2C1SC(C2)(C)C
1614 0 BDLVRSCEDLFYDG-UHFFFAOYSA-N CN1C(C=O)=C(C2=C1C=CC(Cl)=C2)C1=CC=CC=C1
1615 0 VTNBFKNOJBPXSL-UHFFFAOYSA-N CCC(SC1=CC=CC=C1)(SC1=CC=CC=C1)C(C)O
1616 0 RSJLVDKGWKOYTF-UHFFFAOYSA-N CCCOC1=C(C=C(Cl)C=C1)C1=NC2=CC=CC=C2N1
1617 0 HHEJSRBSRQLTLM-UHFFFAOYSA-N CC(=CCOc1cc2C(=O)OC(c2c(c1C)O)O)C
1618 0 ZRWNLCOUEKDUTM-UHFFFAOYSA-N ClCCNC(=O)NC1=CC2=C(C=C1)C1=CC=CC=C1C2
1619 0 CHQNATAAAQFKNG-UHFFFAOYSA-N S(C1=CC2=CC=CC=C2C=C1)C1=CC=CC2=CC=CC=C12
1620 0 BFNJMBMWBKKBEX-UHFFFAOYSA-N CC1=CN(CCCNC(=O)CCl)C2=CC=CC=C12
1621 0 LKEMYZPCSSEAAM-UHFFFAOYSA-N COC1=CC(OC)=C(C=C1C(=O)CCC1=CC=CO1)C(O)=O
1622 0 JHVOYMJGCHKJNF-UHFFFAOYSA-N OC(=O)C=Cc1cc2CC(Oc2cc1O)C(O)(C)C
1623 0 YUTPGNVSQWLTIR-UHFFFAOYSA-N ClC1=CC=C(C=C1)C(=O)CCC1=CC(=CC=C1)C#N
1624 0 UBCZPOSIGWLXKN-UHFFFAOYSA-N NC(=N)C1=CC=CC(CCC(=O)C2=CC=C(Cl)C=C2)=C1
1625 0 QWAXUEXDFDUMFU-UHFFFAOYSA-N NC(=N)C1=CC=C(CCC(=O)C2=CC=C(Cl)C=C2)C=C1
1626 0 PRZLQKGWVQEEBG-UHFFFAOYSA-N COCC1=C(C)C(=O)OC2=C1C(OC)=CC(OC)=C2
1627 0 RPNSFMLRDHZWMW-UHFFFAOYSA-N CC(=C)CC(SC1=CC=CC=C1)SC1=CC=CC=C1
1628 0 QFGVPUOGKALGDI-UHFFFAOYSA-N COC1=C(O)C2=C(OCC(C2=O)C2=CC=CC=C2)C=C1O
1629 0 IAVGZTBOPFHETB-UHFFFAOYSA-N COC1=CC(O)=C(C=C1)C(C)C(=O)C1=CC(O)=C(O)C=C1O
1630 0 XNUOKWMQKSEKJL-UHFFFAOYSA-N COC(=O)C(Oc1ccc2=CC(C(C=c2c1)O)O)C
1631 0 FBFZABMNJYRXNL-UHFFFAOYSA-N CC1=C(C)C2=C(O1)C=CC(=C2)N1N=NC2=C1N=CC=C2
1632 0 YFYFGJGPOIVNAQ-UHFFFAOYSA-N O=C1N=NC(C1N=NC1=CC=CC=C1)C1=CC=CC=C1
1633 0 WQAWMUHEDCXSSK-UHFFFAOYSA-N COC1=C(Oc2c(C1O)c(O)cc(c2)O)c1ccccc1
1634 0 OVJTYOFGXFIALO-UHFFFAOYSA-N COC1=C(O)C(O)=C(C=C1)C(C)C(=O)C1=C(O)C=C(O)C=C1
1635 0 RJNBYFVWOMSEHK-UHFFFAOYSA-N COC(=O)C(OC1=CC2=CC=CC(C2(C=C1)O)O)C
1636 0 VSIWMMGOGUENMB-UHFFFAOYSA-N COC(=O)C(OC1=CC2(C(=CC=CC2O)C=C1)O)C
1637 0 ISBAGFLDSKWHQL-UHFFFAOYSA-N S=C(NC1=CC=C(C=C1)C#N)OCC1=CN=CC=C1
1638 0 FGRTXNHRNOMDNM-UHFFFAOYSA-N COC1=C(O)C=C(C(C)C(=O)C2=C(O)C=C(O)C=C2)C(O)=C1
1639 0 WMJSXJGWOAVATO-UHFFFAOYSA-N C[Si](C)(C)OC1=CCCC1SC1=CC=CC=C1
1640 0 IMKYCCSOQGDGNP-UHFFFAOYSA-N COC1=Cc2oc(cc2C(C1(O)C(=O)C)O)C(=C)C
1641 0 NYQLVKAGRRDCCL-UHFFFAOYSA-N CSC1=CC=C(OP(=O)(OC(C)C)OC(C)C)C=C1
1642 0 VZWKRJMDEKMGMK-UHFFFAOYSA-N CC(=CCC1(O)c2ccc(=O)oc2C(=C2C1(O)C=CO2)O)C
1643 0 YDUKXANHBVTTJW-UHFFFAOYSA-N NCC#CC1=C(C=C(Cl)C=C1)C(=O)C1=CC=CC=C1
1644 0 YAOCORNGPPAHRJ-UHFFFAOYSA-N COC1(O)C(=Cc2c(C1O)oc(c2)C(=C)C)C(=O)C
1645 0 DTRUZKRGZSXFOB-UHFFFAOYSA-N COc1cc2oc3c(c2cc1O)cc(c(c3OC)OC)OC
1646 0 JBIYOJSWHQNJQY-UHFFFAOYSA-N COC1=CC(O)=C(C=C1)C(C)C(=O)C1=C(O)C(O)=C(O)C=C1
1647 0 QRJJJSWKOVLHBI-UHFFFAOYSA-N CCN1C(=NS(=O)(=O)C2=CC=CC=C12)N1N=C(C)C=C1C
1648 0 FVOAEFNZJQGOGF-UHFFFAOYSA-N COC1=CC=C(C=C1)C(=O)CSC(=S)N(C)C
1649 0 QVTFGMKCXNSALN-UHFFFAOYSA-N Oc1ccc2c(c1)OCC1C2OC2=CC3=C(CC12)OCO3
1650 0 HPVSLIDLXZOLNS-UHFFFAOYSA-N COC1=CC(O)=C(C=C1)C(C)C(=O)C1=C(O)C=C(O)C=C1O
1651 0 WHKVWEYQMAVLQY-UHFFFAOYSA-N Oc1ccc2c(c1)OCC1C2OC2=CC3C(C=C12)OCO3
1652 0 LWYOIZMIDFRCJI-UHFFFAOYSA-N OC1CC=C2C(=C1)OCC1C2Oc2c1cc1c(c2)OCO1
1653 0 HYKBMXNRBPETIK-UHFFFAOYSA-N NC(=O)C1=NN(C(=N1)C1=CC=CC=C1)C1=CC=CC=C1
1654 0 ZTVXEQGFIWKBMS-UHFFFAOYSA-N ClC1=C(COC2=CC=CC=C12)C=NC1=CC=CC=C1
1655 0 MNYWKBRZTAXNDZ-UHFFFAOYSA-N CN1N=C(C2=CC=CC=C2)C(=O)N2C(=O)C3=CC=CC=C3N=C12
1656 0 UOXQGYRDOCSXEI-UHFFFAOYSA-N NC1=CC=CC=C1NC(=O)C1=COC2=NC3=CC=CC=C3N=C12
1657 0 SNPQYFMDEMHDEI-UHFFFAOYSA-N CC(C)=C=C(S(=O)C1=CC=CC=C1)[Si](C)(C)C
1658 0 AXFFHGIVIONIJJ-UHFFFAOYSA-N N=C1OC2=C(C(C(C#N)C#N)C1C#N)C1=CC=CC=C1C=C2
1659 0 BWFSBUVPIAIXKJ-QHHAFSJGSA-N C1(O)=CC=C(C(=O)/C=C/C2C=CC(O)=C(OC)C=2)C(O)=C1
1660 0 MMKMYZZMIIVCET-UHFFFAOYSA-N OCC(C(=O)c1ccc(cc1O)O)c1ccc(cc1O)OC
1661 0 WGVFVBIJKULVHA-QHHAFSJGSA-N C1(O)=CC=C(C(=O)/C=C/C2C=CC(OC)=C(O)C=2)C(O)=C1
1662 0 CFGFFXJXAOTZGM-UHFFFAOYSA-N ClC1=CC=C(NC(=O)CN2CCC3=CC=CC=C23)C=C1
1663 0 ZQUWNEAFJMZHBP-UHFFFAOYSA-N OC1=CCC2C(=C1)OCC1C2Oc2c1cc1c(c2)OCO1
1664 0 ZVNJXNYTWXDGGJ-UHFFFAOYSA-N CN(C1=NC(=O)C2=C(S1)N=CC=C2)C1=CC=CC=C1
1665 0 DOKAQNVXVSCHKU-UHFFFAOYSA-N OC(=O)C(C(Nc1ccccc1C(=O)O)O)C(=O)O
1666 0 PMMLPVXGYVACMU-UHFFFAOYSA-N C1(O)C=CC(C(=O)CCC2C=CC3OCOC=3C=2)=C(O)C=1
1667 0 ZKDDFKIOAIQYSX-UHFFFAOYSA-N NC1=CC=C(OC2=CC=C(Cl)C3=CC=CC=C23)C=C1
1668 0 VZAMVUXJZLQYDU-UHFFFAOYSA-N CC1=CC=C(C=C1)C1=NN=NN1C(=O)C1=CC=CC=C1
1669 0 BNOLOXUNKKENIR-UHFFFAOYSA-N C1(O)C=CC(C(=O)C(O)CC2C=CC(O)=C(O)C=2)=C(OC)C=1
1670 0 GRHSSRUEUOYZIV-UHFFFAOYSA-N C1C(O)=CC2OC(C3C=CC(O)=CC=3)C(C)C(=O)C=2C=1O
1671 0 SIMUOZKAFNCWJV-UHFFFAOYSA-N OC1=CC=C(OC2=CN=C3N(N=CC3=N2)C2=CC=CC=C2)C=C1
1672 0 ARJCHJFBAWPKKS-UHFFFAOYSA-N CCOC1=C(Cl)C=C(F)C(NC(=O)N2CCCC2)=C1
1673 0 MYHCDQNZTKUXNU-UHFFFAOYSA-N OC(C(C(=O)Nc1ccccc1C(=O)O)C(=O)O)O
1674 0 RSKNEWMEOVQZII-UHFFFAOYSA-N CCCSCC1=CC(N)=CC2=C1N=C(N)NC2=O
1675 0 ZLCNXAINTKGRHD-UHFFFAOYSA-N COc1c(O)cc2c(c1C)oc1c2cc(c(c1OC)OC)O
1676 0 QHVUZKBAJRPVRN-UHFFFAOYSA-N CCOP(=O)(OCC)C(O)CCSC1=CC=CC=C1
1677 0 CAVCWRXFMNCBCM-UHFFFAOYSA-N CC(C)(C)C(=O)NC1=C(N=CC=C1)C(=O)NC1=NC=CS1
1678 0 IDDSRTJBQWWHPZ-UHFFFAOYSA-N COc1cccc2C(=O)C3=C(OC(C)(C)CC3=O)C(=O)c12
1679 0 DUWILQXDIGWVNL-UHFFFAOYSA-N CC1(C)CC(OS(C)(=O)=O)C(C)(C)CC(=O)O1
1680 0 HUKBIKIVJSVJCE-UHFFFAOYSA-N COC1=CC=C(CC2(C)CC(=O)OC2=O)C=C1OC
1681 0 RKRFGHCBIOKJEX-UHFFFAOYSA-N CC1(C)OC2=C(O1)C(OCC(O)=O)=C(C=C2)[N+]([O-])=O
1682 0 KRIMHLDUYZTEBK-UHFFFAOYSA-N CC1(C)OC2=C(OCC(O)=O)C=CC(=C2O1)[N+]([O-])=O
1683 0 SXPZQTWQPPGTGH-UHFFFAOYSA-N CC(C1SC2=CC=CC=C2S1)C1CCCCC1
1684 0 WRTWKAQFZYXAEJ-GFCCVEGCSA-N CC(C)(O)C(O)Cc1cc2C=CC(=O)Oc2cc1O
1685 0 XLJIYDBTYTYDFP-UHFFFAOYSA-N OCCCC1=CC=[N+](C=C1)C1=CC=C(C=C1[N+]([O-])=O)[N+]([O-])=O
1686 0 KYYBWDPUIUGMPP-UHFFFAOYSA-N COCCOCCOC1=C(C=C(C=C1)[N+]([O-])=O)[N+]([O-])=O
1687 0 WYSBJEDARHQTNQ-UHFFFAOYSA-N NC(=O)C1=NC(=NN1C1=CC=CC=C1)C1=CC=CC=C1
1688 0 FWPYALQGXGGLJC-UHFFFAOYSA-N NC1=CC=CC=C1C1=NC2=C(C=NN2C2=CC=CC=C2)C(=O)O1
1689 0 QAMQWABHPBJCEB-UHFFFAOYSA-N CN(C)C(=NC1=CC=CC=C1Br)N(C)C
1690 0 FSAKZKFRSRJAEJ-UHFFFAOYSA-N [H]C12CC([H])(C=C1)C(=C2[Si](C)(C)C)S(=O)(=O)C1=CC=CC=C1
1691 0 LALVMQRWQBHHFJ-UHFFFAOYSA-N CCOCCOCN(CC=C)C(=O)C(Cl)Cl
1692 0 FLDHKWYSKGISNO-UHFFFAOYSA-N CCOC1=C(OC)C2=C(C=CO2)C(OC)=C1C(C)=O
1693 0 WZVNVBISBZZBTD-WSTATRDQSA-N COC1CC2C=CC34OC(=O)C(=CC)C3OC(O1)C24
1694 0 ZINQWXFFXBTZOW-UHFFFAOYSA-N COC1=C(OC)C=C(CC(=O)C2=C(O)C(O)=C(O)C=C2)C=C1
1695 0 MCRPKFMBAQSGDE-KGLIPLIRSA-N COC1C(Oc2cc(C(=O)C)c(O)cc12)C(=C)CO
1696 0 ZMWUVDDFABDFKO-UHFFFAOYSA-N CCN(CC)C1=CC=C(N=NC2=NC=CS2)C(=C1)C(O)=O
1697 0 XENYBVPCIRWTMR-UHFFFAOYSA-N COC1=C(OC)C=C(CC(=O)C2=CC(O)=C(O)C=C2O)C=C1
1698 0 IWFWCPBTGWIHGD-UHFFFAOYSA-N CC1(C)OC(COC(=O)C2=CC=CC=C2)C(O1)C=O
1699 0 DEQCYPTWXVFIQS-UHFFFAOYSA-N CN(C)C1=CC=C(N=NC2=NC(C)=C(C)S2)C(=C1)C(O)=O
1700 0 ZTPJNDFFSVIXLB-UHFFFAOYSA-N CC(=O)C1C(=CC2C(C1=O)(C)c1c(O2)cc(c(c1O)C)O)O
1701 0 KDECNSUYNGRQPH-UHFFFAOYSA-N OC1=CC2C(C(=O)C1)(C)c1c(O2)c(C(=O)C)c(c(c1O)C)O
1702 0 LQAYFOAWQOGESO-UHFFFAOYSA-N CN1C(=C)C(C)(C)C2=C1C=CC(NC(=O)CCl)=C2
1703 0 NUCBCBCPICFGMZ-CQSZACIVSA-N CC1(C)OC1COC2=CC(=O)Oc3cc4occc4cc23
1704 0 XOLUDKYNUKDGDJ-UHFFFAOYSA-N NC1=C(C2=C(NC3=C2C=CN=C3C2=CC=CC=C2)C=C1)[N+]([O-])=O
1705 0 XHDBNNITLMCRAU-OMACXJQVSA-N COc1ccc(C(=C2/C(=CC(=O)C(C)(O)C2=O)C)O)c(O)c1
1706 0 KCODNVFFXXYJPA-SNAWJCMRSA-N COc1cc(C=CCOC(=O)C)ccc1OC(=O)C
1707 0 WODFHSHWZRKARR-UHFFFAOYSA-N CCC(SC1=CC=CC=C1)(SC1=CC=CC=C1)C=C
1708 0 YEAPCSIUBAGLCU-UHFFFAOYSA-N COc1cc2c(cc1C)C(=O)C(CC2(O)C(=O)O)C
1709 0 TXEPTQFZJZTOIQ-UHFFFAOYSA-N CC(C)(C)C1=CC(=CC(=C1O)C(C)(C)C)S(Cl)(=O)=O
1710 0 SQQVLPAZXRNECF-DUZHOBMZSA-N COC(=O)C12Oc3cc(C)cc(O)c3C(=O)C1CC=CC2O
1711 0 PSSTVIMXRALZMS-CLFYSBASSA-N COC(=O)CCC(=C/C(=O)c1cc(O)ccc1O)C
1712 0 ZFRSOFJVHLQVSM-UHFFFAOYSA-N CNC(=O)N(CC1=CC=C(Cl)C=C1)C1CCC=C1
1713 0 WVOSXIAOHUCASJ-UHFFFAOYSA-N CC(C)(C)C1=CC(C2=NC3=C(O2)C=CC=N3)=C(Cl)C=C1
1714 0 UJJLJCGAOMACQF-UHFFFAOYSA-N COC(=O)C1=CC=C(C=C1)C(=O)CCCOC(C)=O
1715 0 OIGOYFCTKAZSJB-UHFFFAOYSA-N Clc1ccc(cc1)Oc1cccc(c1)N(C(=O)N(C)C)C
1716 0 NTKLAIKGSWNMQB-UHFFFAOYSA-N CC1=CSC(N=NC2C(=O)C=CC3=CC=CC=C23)=N1
1717 0 VCGOEKNSMFHHQF-UHFFFAOYSA-N NCCCC1=CC2=C(C(=O)N=CC2)C2=C1C=CC(Cl)=C2
1718 0 HRIZAMPPMGSIQT-UHFFFAOYSA-N Clc1ccc(cc1)Oc1cccc(c1C)NC(=O)N(C)C
1719 0 PNZFZGQHJNKIOL-UHFFFAOYSA-N SCCC1=C2N=CN(C3CCCCO3)C2=NC=N1
1720 0 NHSUNJSCCDVYLK-UHFFFAOYSA-N CN1CCN(CC1)C1=NC=C(Br)C=C1C
1721 0 OBBJTLAPMLAEFS-UHFFFAOYSA-N COC(=O)COC1=C(C=C(C=C1)C(=O)OC)[N+]([O-])=O
1722 0 JJVBWRVNTQCDTN-UHFFFAOYSA-N Clc1ccc(cc1)Oc1ccc(c(c1)NC(=O)N(C)C)C
1723 0 JVENVIUECZOPJL-UHFFFAOYSA-N COC1=C(C)C(=O)C2=C(CCc3c(O)cccc3O2)C1=O
1724 0 KZRJWTXLLXLCAQ-UHFFFAOYSA-N O=C(NC1=CC=CC=N1)C1=CC(=NN1)C1=CC=CC=C1
1725 0 RYYWNXMJTDIBFF-UHFFFAOYSA-N CCCSC1=C(C)C=CC(OC2=CC=C(SC)C=C2)=C1
1726 0 IMDBCUZFBKBACV-UHFFFAOYSA-N CN(C)C=NC1=CC=C(Cl)C=C1C(=O)C1=CC=CC=C1
1727 0 XSVSYQLEVFJTCA-UHFFFAOYSA-N CN(C)C(=S)SCCC(=O)C1=CC=CC=C1O
1728 0 HKGVJUDRICUACM-UHFFFAOYSA-N CC(=O)CC(=O)ON\C(N)=N\C1=CC=C(Cl)C=C1
1729 0 VSGFBPIYWISBQE-UHFFFAOYSA-N COC1=CC(=O)OC(=C1)CCc2cc3OCOc3cc2OC
1730 0 RYXWBUKFGDWAFD-UHFFFAOYSA-N OC(=O)C1=C2N(N=C1)C1=CC=CC=C1N=C2NC1=CC=CC=C1
1731 0 ZBFPJZRWJJJNKZ-UHFFFAOYSA-N OC(=O)C1=C(NC2=CC=CC3=CC=CC=C23)C=CC(=C1)N=[N+]=[N-]
1732 0 SKOHVOZLAGHBHE-UHFFFAOYSA-N COC(=O)CC1(OC(C)(C)OC1=O)C1=CC=CC=C1
1733 0 NZLUQRKGRDZVLC-UHFFFAOYSA-N CCOC(=O)CCC1OC1C1=CC=C2OCOC2=C1
1734 0 PKKUYVVNHSWUPZ-UHFFFAOYSA-N NC1=C(N=O)C(=NN1C1=CC=CC=C1)C1=CC=CC=C1
1735 0 ZFPJBJTXNASKAZ-UHFFFAOYSA-N C=CCC1=CC(=CN=C1)C1=NC(=NO1)C1=CC=CC=N1
1736 0 CCPGFAZDSIYHBB-UHFFFAOYSA-N CSCN1C2=C(C=CC=N2)N(C)C(=O)C2=C1N=CC=C2
1737 0 PKKTXAMCHLIVDS-UHFFFAOYSA-N COC1=C(C)C(=O)Oc2c(OC)c(OC)cc(C)c12
1738 0 OENOBUWNZRHCES-UHFFFAOYSA-N O=CC(=O)c1c(OC)cc(c(c1O)CC=C(C)C)O
1739 0 QTAGQHZOLRFCBU-CYBMUJFWSA-N CC1(C)OC1COc2c3C=CC(=O)Oc3cc4occc24
1740 0 JUIQEYIHLKCGEW-UHFFFAOYSA-N CC1=CC(=NN1C1=CC(C#N)=C(F)C=C1)C(F)(F)F
1741 0 KPYGCRUQYWOEBV-UHFFFAOYSA-N CC(C)C1=C(SC(N)=N1)C1=NC(=NO1)C1=CC=CC=C1
1742 0 BFYOVPHBKUQKPM-LLVKDONJSA-N CC(C)(O)C(O)Cc1c(O)ccc2C=CC(=O)Oc12
1743 0 NFTSOMSTHPHHET-UHFFFAOYSA-N CC(=C)C(=O)OCC(O)COC1=CC=C(C=O)C=C1
1744 0 HLOQJOGEALNKAG-UHFFFAOYSA-N CC(CCl)(N1C(=O)CCC1=O)C1=CC=C(F)C=C1
1745 0 OMTDRCNBFRTEGC-UHFFFAOYSA-N COC(=O)C1=CC=C(OC)C(OC2CCCC2=O)=C1
1746 0 UPRFWTJUNHFOKG-UHFFFAOYSA-N CCN1CCN(CC1)C1=NC=C(Br)C=C1
1747 0 BZUKCXDUDOUBKN-UHFFFAOYSA-N CC(CCCO)NC1=CC=NC2=CC(Cl)=CC=C12
1748 0 KRRZETHMGCOBTF-UHFFFAOYSA-O OC1=C2C=CC=CC2=CC=C1C(=O)C[N+]1=CC=CC=C1
1749 0 UMCZGUQJSIUZEK-UHFFFAOYSA-O NC(=O)C1=C[N+](CC(=O)C2=CC=C(C=C2)[N+]([O-])=O)=CC=C1
1750 0 QXHDQLNMOSMTIV-UHFFFAOYSA-N C1OC2=C(O1)C=C1C(=C2)C=[N+]2CCCC3=C2C1=CC=C3
1751 0 BJERNBTWZYRMSD-UHFFFAOYSA-N ClC1=CC=CC(CCC(=O)C2=CC=CC=C2C#N)=C1
1752 0 NVXSWVFKHNTWBO-UHFFFAOYSA-N ClC1=CC=CC(CCC(=O)C2=CC=CC(=C2)C#N)=C1
1753 0 AKOIIQYVWQQINI-UHFFFAOYSA-N ClC1=CC=CC(CCC(=O)C2=CC=C(C=C2)C#N)=C1
1754 0 SJPNTCAOOICDSN-UHFFFAOYSA-N ClC1=CC=C(CCC(=O)C2=CC=CC=C2C#N)C=C1
1755 0 ZZDLFKPMFVICOJ-UHFFFAOYSA-N ClC1=CC=C(CCC(=O)C2=CC=CC(=C2)C#N)C=C1
1756 0 ZBMOXMDLHXZSRK-UHFFFAOYSA-N ClC1=CC=C(CCC(=O)C2=CC=C(C=C2)C#N)C=C1
1757 0 AWKINLPUYBANQR-UHFFFAOYSA-N CCOC(=O)CCC(=O)C1=CC=CC=C1OC(C)=O
1758 0 UEWRWPXDOGUOCI-UHFFFAOYSA-N CCOC(=O)CCC(=O)C1=CC(OC(C)=O)=CC=C1
1759 0 BOUQSYUCBAATBJ-UHFFFAOYSA-N CCOC(=O)CCC(=O)C1=CC=C(OC(C)=O)C=C1
1760 0 PINNDARXYRTTFA-UHFFFAOYSA-N [O-][N+](=O)C1=C(Cl)C=CC(=C1)C(=O)N1CCNCC1
1761 0 NHLPQZFMYMAMRT-UHFFFAOYSA-N COc1c(C(=O)C)c(O)cc2oc(cc12)C(C)(C)O
1762 0 HIMRJFHOGLDXRL-UHFFFAOYSA-N Cc1cc(Oc2ccc(cc2)Cl)cc(c1)NC(=O)N(C)C
1763 0 WFAYGQPCSLSANL-UHFFFAOYSA-N Clc1ccc(cc1)Oc1cc(ccc1C)NC(=O)N(C)C
1764 0 RTUPRHIHXSAWDP-LBPRGKRZSA-N CC(=C)C(O)COc1c2OC(=O)C=Cc2cc3ccoc13
1765 0 GTGKHIHZBQBZCU-UHFFFAOYSA-N COc1cc2oc3c(c2c(c1O)C)cc(c(c3OC)OC)O
1766 0 PNNYMTRFFWHDIH-UHFFFAOYSA-N O=NC=C1N=C(NN1C1=CC=CC=C1)C1=CC=CC=C1
1767 0 AFUVXQPGPXUVRD-UHFFFAOYSA-N CCS(=O)(=O)P(N1CCCC1)N1CCCC1
1768 0 YPTTZQDEIYNJLF-UHFFFAOYSA-N CCCCCCOC1=C(C)C=C(C=C1C)S(Cl)(=O)=O
1769 0 HBWMVRASARPLJQ-UHFFFAOYSA-N CCCCCCOC1=C(C)C=C(C(C)=C1)S(Cl)(=O)=O
1770 0 RXVGOVJRGWQSJR-UHFFFAOYSA-N CC1=CC=C2C(=O)N=C(CC2=C1)C1=CC=C(Cl)C=C1
1771 0 ZRZMKYWFNALIFZ-KRTXAFLBSA-N COC(=O)C(C)C1Cc2cc(O)c(cc2O1)C(=O)C
1772 0 DGEAFTLJCUQQJU-UHFFFAOYSA-N COc1ccc(cc1)C(Oc1cc(O)cc(c1C(=O)O)O)C
1773 0 KONWIXARKYJHJO-UHFFFAOYSA-N COc1ccc(cc1)C1CC(=O)C2C(=CC(=CC2(O)O)O)O1
1774 0 VIUJWDGLDRZXDG-UHFFFAOYSA-N NC1=NC(=O)c2ncn(C3CSC(CO)O3)c2N1
1775 0 VIUJWDGLDRZXDG-UHFFFAOYSA-N NC1=NC(=O)c2ncn(C3CSC(CO)O3)c2N1
1776 0 KUSAKFDXTLNMCN-UHFFFAOYSA-N CC1(C)OB(OC1(C)C)C1=CC(SC(F)(F)F)=CC=C1
1777 0 RSMWGZJSATWLMH-UHFFFAOYSA-N CC1(C)OB(OC1(C)C)C1=CC=C(SC(F)(F)F)C=C1
1778 0 WNTXCMYAUHJPQS-UHFFFAOYSA-N BrC1=CC=CC(NCC2CCNCC2)=N1
1779 0 HMHUJQWVTMCYBM-UHFFFAOYSA-N BrC1=CC=CC(NCC2CCCNC2)=N1
1780 0 GFRKEFDSVIQXSW-UHFFFAOYSA-N S=C=NCCCOCCOCCOCCCN=C=S
1781 0 VIUJWDGLDRZXDG-UHFFFAOYSA-N NC1=NC(=O)c2ncn(C3CSC(CO)O3)c2N1
1782 0 VIUJWDGLDRZXDG-UHFFFAOYSA-N NC1=NC(=O)c2ncn(C3CSC(CO)O3)c2N1
1783 0 WCOZEBJJPANQBY-UHFFFAOYSA-N CN1CCN(CC1)C1=NC=C(Br)C(C)=C1
1784 0 ZRYDCHZUTPTQMI-UHFFFAOYSA-N CC1CC2=CC3(C(C(=C2O1)C)(O)OC(=O)C=C3C)O
1785 0 KZHINHKWQXDQQG-AWEZNQCLSA-N CC(C)(O)C(O)COc1coc2cc3OC(=O)C=Cc3cc12
1786 0 QUAPPCXFYKSDSV-LBPRGKRZSA-N COc1c(O)cc2OC(CC(=O)c2c1O)c3ccccc3
1787 0 YDNVUUGHZHZLKJ-GOGBXGSKSA-N CC=CC1=CC(=O)C23CC2C4(C)COC1(O)C3(O)O4
1788 0 RTUPRHIHXSAWDP-GFCCVEGCSA-N CC(=C)C(O)COc1c2OC(=O)C=Cc2cc3ccoc13
1789 0 WHASGVKEKOYBSQ-ZKANADHPSA-N COc1cc(OC)c2C(=O)C3(Oc2c1)C(C)CC(=O)CC3=O
1790 0 XHHUXEDXFLQJSB-VIFPVBQESA-N CC(CO)CCOc1ccc2C=C(O)C(=O)Oc2c1
1791 0 UKLAPCYGHOYTBR-UHFFFAOYSA-N COc1ccc(OC)c2c1oc3c(OC)c(OC)c(O)cc23
1792 0 HIIVTQUVGCJQCN-OQPBUACISA-N CC1CCC(=O)CC2Oc3cc(O)cc(CC(=O)O1)c3C2=O
1793 0 RJXOSQLCSZVLMS-FVMDXXJSSA-N COc1cc(O)c2C(=O)C=C(Oc2c1)C3(O)CCC(O)C=C3
1794 0 PBILBHLAPJTJOT-AWEZNQCLSA-N COc1ccc(cc1O)C2Cc3cccc(O)c3C(=O)O2
1795 0 OCQJTJKLQYVRKN-UHFFFAOYSA-N OC#CC1CC2=C(C(O1)(C)O)C(=O)c1c(C2)cccc1O
1796 0 RADKWRDGQHSFEH-UHFFFAOYSA-N Clc1ccc(c(c1)C)Oc1cccc(c1)NC(=O)N(C)C
1797 0 NKDRHUQLCAKGET-UHFFFAOYSA-N O=C(N(C)C)Nc1cccc(c1)Oc1ccc(c(c1)C)Cl
1798 0 IJOKUFULKXXJKK-UHFFFAOYSA-N COc1cc(O)c(c(c1)OC)C=C(c1cc(O)cc(c1)O)O
1799 0 BUWKDHPANGTLKQ-UHFFFAOYSA-N CC(C)Sc1nc(C)cc(n1)N1N=C(C)CC1=O
1800 0 YRPOEHNJJZOQJH-UHFFFAOYSA-N O=C1OC(=O)C23CCCCC12C12CCCCC31C(=O)OC2=O
1801 0 GSJUBJKUBMRXSY-UHFFFAOYSA-N C[Si](C)(C)CNC(=O)NS(=O)(=O)C1=CC=CC=C1
1802 0 XFVUMRNXBQOKKF-UHFFFAOYSA-N CC1=CN=C2C(Cl)=CC=CC2=C1C1=CC(O)=CC=C1
1803 0 UTZKJDPSSYRTTH-UHFFFAOYSA-N CC1=CC2=C(OC(C=CC3=CC=C(Cl)C=C3)=N2)C=C1
1804 0 KNDGJZCWELTXBQ-UHFFFAOYSA-N NN(C=C1C=NC2=CC=CC=C12)C(=O)C1=CC=NC=C1
1805 0 GHSFVCDUBWHKCG-GFCCVEGCSA-N CC(C)(O)C(O)COc1ccc2C=CC(=O)Oc2c1
1806 0 IXTAHZCXYKMOGJ-UHFFFAOYSA-N COc1cc(O)c(C(=O)c2ccc(OC)c(O)c2)c(OC)c1
1807 0 ONWLKYDUFHFKBW-CYBMUJFWSA-N CC(C)(O)C(O)COc1occ2cc3C=CC(=O)Oc3cc12
1808 0 YYYQERYXAQFNMH-RMLUDKJBSA-N COc1cc(O)c2C(=O)CC(CC(=O)C)C(O)c2c1
1809 0 SKHIAAAAGMRNOO-UHFFFAOYSA-N COC1=C(C)C(=O)c2c(C(C)C)c(O)c(O)c(C=O)c2C1=O
1810 0 FADYOCDQOVZYMC-NSHDSACASA-N CC(C)(O)CC(O)c1cc2C=CC(=O)Oc2cc1O
1811 0 AAHQQIFXAQHGBD-BLLLJJGKSA-N COc1cc(O)c2C(=O)C3=C(CC(C)(O)C(O)C3)C(=O)c2c1
1812 0 FKGZHILWPVEUNC-UHFFFAOYSA-N C[SiH](C)[Si]([SiH](C)C)([SiH](C)C)[SiH](C)C
1813 0 BVMOMQJYQYBMKL-GFCCVEGCSA-N CC(=C)C(O)COc1c2C=CC(=O)Oc2cc3occc13
1814 0 XCYLQYCBWNBACQ-UHFFFAOYSA-N O=CC1=CC2=C(C=C1)N=CN=C2NCC1=CC=CC=N1
1815 0 VOKBUHOGXMXKBO-UHFFFAOYSA-N O=CC1=CC2=C(C=C1)N=CN=C2NCC1=CN=CC=C1
1816 0 ICOQNECAPHSTQU-UHFFFAOYSA-N COc1cc2oc3c(c2cc1O)c(C)c(c(c3OC)OC)O
1817 0 FUTBNFLCUGBBIQ-UHFFFAOYSA-N CC(=CC=CC=C(C=C(C(=O)O)O)C)C=CC(=O)O
1818 0 MHLYUHYLQWGTHT-UHFFFAOYSA-N CN1CCN(CC2=CC(Br)=CN=C2)CC1
1819 0 ITOWYMDKRVUGRV-UHFFFAOYSA-N CC1(C)OC2=C(C=C1)C=C(SC1=CC=CC(F)=C1)C=C2
1820 0 WRXCWAAXLHPCEL-UHFFFAOYSA-N CC1=C(C)C2=NC=CC(OCC3=CC=C(Cl)C=C3)=C2N1
1821 0 HQXHBBYWSRNCJZ-UHFFFAOYSA-N CSC1=C(C(N)=O)C(OCC2CCCCC2)=NS1
1822 0 ZGASGVVPYSDBEA-UHFFFAOYSA-N COC(=O)C1=CC(OC)=C(C=C1C(=O)OC)[N+]([O-])=O
1823 0 PHZSQTYYPKZRNF-UHFFFAOYSA-N CCCCCCC(Cl)=CS(=O)(=O)C1=CC=CC=C1
1824 0 JZNWLRCCFDJASF-UHFFFAOYSA-N N\C(=N/C1=CC2=CC=CC=C2C=C1)C1=CC=C(F)C=C1
1825 0 ZAJBLEKCEHOCIG-UHFFFAOYSA-N N\C(=N/C1=CC=CC2=CC=CC=C12)C1=CC=C(F)C=C1
1826 0 HFZDRDWDZFOMTP-UHFFFAOYSA-N NC1=CC=C(C=C1)N=C1C=NN(C1=O)C1=CC=CC=C1
1827 0 NYZSYMWNSVPDCY-UHFFFAOYSA-N CC1=C(C(=O)NC2=CC=CC=C12)C1=CC=C(Cl)C=C1
1828 0 SARBOZHVLLAHOC-UHFFFAOYSA-N SCCC1CCCCC1(CCS)CCS
1829 0 UYUVEDSXBSBOJC-UHFFFAOYSA-N CC1=CC(N=NC2=C(O)C(C)=CC(C)=C2C)C(=O)C=C1Cl
1830 0 OQDOMXDTYBPYBG-UHFFFAOYSA-N CC1=CC(=O)C(C=C1Cl)N=NC1=C(O)C(C)=CC(C)=C1C
1831 0 UVNRKRXVEKLFBK-UHFFFAOYSA-N OC1=CC=C(O)C(SCC2CCCC(CCl)C2)=C1
1832 0 VUCSGPSHJHKCFN-HWEUEPGHSA-N CC1OC(CCO)CC23OC12C(=O)c4c(O)cccc4C3=O
1833 0 HXYYIKXZBXFXTK-UHFFFAOYSA-N N=C1CC=CC(=O)C1N=NC1=CC2=CC=CN=C2C=C1
1834 0 KGFVXLYJDARDKM-UHFFFAOYSA-N COC(=O)C1=CC(C(=O)OC)=C(C(OC)=C1)[N+]([O-])=O
1835 0 RGEFNJSSAAKUQJ-UHFFFAOYSA-N COC(=CC(=O)COC(=O)C1=CC=CC=C1)C1=CC=CO1
1836 0 FVRXJARCVLXBHQ-ISVAXAHUSA-N CC1CCC(=O)C2CC(=O)c3c(CC(=O)O1)cc(O)cc3O2
1837 0 XPLYMMZTNOASBB-WBMJQRKESA-N COC1=CC(=O)c2cc3CC(O)C(C)(O)Cc3c(O)c2C1=O
1838 0 FKAOWOSRYSMEBS-ZDUSSCGKSA-N COc1c(O)cc(O)c2C(=O)CC(Oc12)c3ccccc3
1839 0 YTJNGXJBDFGMQY-UHFFFAOYSA-N CCOP(=O)(OCC)C(SC)C1=CC=CC=C1OC
1840 0 SLDFBVNKAIBTFX-UHFFFAOYSA-N CCOC(=O)SC(=S)NCCC1=CC=CC=C1
1841 0 DJJQIKXRVNSAFR-UHFFFAOYSA-N COC1C(O)C(OC(C1O)CO)Sc1ccccc1
1842 0 IHZCPZJYTILXTC-UHFFFAOYSA-N CC(=O)N=NN=NC1C2=CC=CC=C2C2=CC=CC=C12
1843 0 RKCQPMQHJTYJMY-UHFFFAOYSA-N CC1(SCCCS1)C1=CC=CC2=C1CCCC2
1844 0 PLDKULNDBSIKSW-QMMMGPOBSA-N COc1cc(OC)c2OC(=O)C(=Cc2c1)CC(C)O
1845 0 JZJGWMOAIYWMDV-UHFFFAOYSA-N OCC1OC(Sc2ccccc2)C(C(C1OC)O)O
1846 0 PZBMLZJBLMKJKW-UHFFFAOYSA-N CCC1=CC=C(C=C1)C1=CC=C(C=C1)C1SCCS1
1847 0 PDRIYFKLNGRTTC-UHFFFAOYSA-N N=NCC1=CC=C(C=C1)N1C=NC2=CC=CC=C2C1=O
1848 0 BFYOVPHBKUQKPM-NSHDSACASA-N CC(C)(O)C(O)Cc1c(O)ccc2C=CC(=O)Oc12
1849 0 PLYVOZCGQKOEGR-UHFFFAOYSA-N COC(=O)C(C)(OC1=CC=CC=C1[N+]([O-])=O)C(O)=O
1850 0 NPFHSSYBAWVDTH-UHFFFAOYSA-N CCOC(=O)C([N+]#N)S(=O)(=O)C1=CC=C(C)C=C1
1851 0 UOKSGYADHBBXCF-UHFFFAOYSA-N CC(=CC=CC=C(C(=CC(=O)O)O)C)C=CC(=O)O
1852 0 DCMKUDSIKPWSMI-UHFFFAOYSA-N CCCCCCOC1=CC(CCl)=C(OC)C=C1CCl
1853 0 RVIIFUAHYKQOTN-UHFFFAOYSA-N O=C(NC1=CC=CC=C1)C(N=NC1=CC=CC=C1)C#N
1854 0 XHRPWCKLJGNVSL-UHFFFAOYSA-N O=C(OOC(=O)C1=CC=CC=C1)OC1CCCCC1
1855 0 PEWFWDOPJISUOK-ZDUSSCGKSA-N CC(C)(O)C(O)COc1c2C=CC(=O)Oc2cc3occc13
1856 0 GNIFWHQWPWINEO-UHFFFAOYSA-N CC(=CC=CC(=C(C=CC(=O)O)C)O)C=CC(=O)O
1857 0 WNESGFQGIJSYDR-UHFFFAOYSA-N S(C1=CC=CC=C1)C1=CC=CC(=C1)C#CC1=CC=CC=C1
1858 0 RALXQAUJEQLLIR-UHFFFAOYSA-N NC1=CC=CC=C1C1SC(N=N1)=C1C=CC=CC1=O
1859 0 WRODSAQSAYKDIU-UHFFFAOYSA-N CC(=O)SC1=CC=C(C=C1)C1=CC=C(C=C1)C1=CC=CC=C1
1860 0 QNFWEYHUDXOXHJ-WBMJQRKESA-N COC1=CC(=O)c2c(O)c3CC(O)C(C)(O)Cc3cc2C1=O
1861 0 QCBAUJPHTDEXIB-UHFFFAOYSA-N COC1=CC(CC(=O)C2=C(O)C=C(O)C=C2O)=C(OC)C=C1
1862 0 FTLDVTGVGNUJMS-UHFFFAOYSA-N [O-][N+](=O)C1=CC=C(C=C1)C1=NNC(C1)=C1C=NC2=C1C=CC=C2
1863 0 ADXIKTAKFGCCRL-UHFFFAOYSA-N CCOC(=O)C1=C(O)C(C(=O)OCC)=C2C=CC(O)=CC=C12
1864 0 KFJURKSPWBQUFA-UHFFFAOYSA-N COc1cc(O)c2C(=O)C=C(Oc2c1)C3(O)CCC(=O)CC3
1865 0 GZVHRGJOULANNQ-UHFFFAOYSA-N CN(C)C(=O)OC1=CC=CC=C1C1SCCS1
1866 0 SBCFFISWKUZABD-UHFFFAOYSA-N CCCCCCC(O)C[Se]C1=CC=CC=C1
1867 0 QAFXJVJFXIRNKM-UHFFFAOYSA-N COC(=O)CC=C(C=O)C1=CC(OC)=C(OC)C=C1
1868 0 RFZCSQFZQGYVCR-UHFFFAOYSA-N FC(F)CCC(CC1=CN=C(Cl)C=C1)(C#N)C#N
1869 0 PHBMTCPLNVXGCY-UHFFFAOYSA-N OC(=O)CCC1=C(NC(C=O)=C1CC(O)=O)C(O)=O
1870 0 DXKVUVLYQJFYIY-UHFFFAOYSA-N CC(=NC1=CC=CC=C1)C(Cl)C(=O)NC1=CC=CC=C1
1871 0 AAHQQIFXAQHGBD-UHFFFAOYSA-N COc1cc(O)c2C(=O)C3=C(CC(C)(O)C(O)C3)C(=O)c2c1
1872 0 PPDHVRORRNVCKB-UHFFFAOYSA-N CC(C)C(CC=C(C)Cl)S(=O)(=O)C1=CC=CC=C1
1873 0 CPHOHYZODJUURH-UHFFFAOYSA-N CCCCC(CC=CCl)S(=O)(=O)C1=CC=CC=C1
1874 0 VPTARALPQYFNJF-YCRREMRBSA-N COc1cc(C=CC(=O)Oc2ccc(O)cc2)ccc1O
1875 0 VHDPQWSWHLGWKY-UHFFFAOYSA-N CCN(C(=O)C(C)N=NC(N)=S)C1=CC=CC=C1
1876 0 VILMVANXBXIWAC-UHFFFAOYSA-N CC(=CC=C(C=C(C=CC(=O)O)C)O)C=CC(=O)O
1877 0 GSGPVBRJRSSWPA-UHFFFAOYSA-N OCC(=CC=CC=C(C=CC(=O)O)C)C=CC(=O)O
1878 0 DWNCOWPMUDPADT-UHFFFAOYSA-N O=C(C1=CC=CC=C1)C1=CC=CC(CC2=NNN=N2)=C1
1879 0 VRKIBXVUSVZPGM-UHFFFAOYSA-N ClC1=CC=C(C=CC(=O)N2CCCNCC2)C=C1
1880 0 YKLDDJJKHLNKED-UHFFFAOYSA-N CC(=CCc1cc(OCC(=O)C(=O)O)ccc1O)C
1881 0 HLIPHTRQCSGMCK-NSODJVPESA-N OCC(=C)C1CCC2C(=O)c3cc(O)ccc3OC2(O)C1=O
1882 0 BCDDRLZZZOVNKB-UHFFFAOYSA-N COC1=C(OC)C=C(C=C(CC(O)=O)C(C)=O)C=C1
1883 0 VUVCDUUGDWZDJX-UHFFFAOYSA-N CN1CCC=C(C1)C(=O)NC1=C(C)C=CC=C1Cl
1884 0 CIZNFCFLYGCNBE-UHFFFAOYSA-N CCO[Si](COC1=CC=C(Cl)C=C1)(OCC)OCC
1885 0 ZOTAWYCUAVMQFX-UHFFFAOYSA-N CC(=CCC1(O)C=c2ccc(=O)oc2=CC1(O)O)C
1886 0 FOINLJRVEBYARJ-NSHDSACASA-N CC(C)(O)C(O)COc1c2OC(=O)C=Cc2cc3ccoc13
1887 0 ZPBNQJBQAJAWEL-UHFFFAOYSA-N Oc1cc(CCC2=CC=CC(C2(O)O)O)cc(c1)O
1888 0 FARBIVAYKIHKDI-UHFFFAOYSA-N CC(=CCC1=C(O)C(C2(C(=C1)C=CC(=O)O2)O)O)C
1889 0 WHHAUAQIVGSHTE-UHFFFAOYSA-N CCOC(=O)C(P(Cl)N(C)C)C(=O)OCC
1890 0 GZYYWXBSVRFCPS-UHFFFAOYSA-N CCCCC1=C2C(=O)OC(=O)C2=C(OC)C=C1OC
1891 0 VCHWYBGBBWINDR-UHFFFAOYSA-N OC1C=C(O)C(=CC1O)CCc1cc(O)cc(c1)O
1892 0 IORXHDMNSGYHJZ-UHFFFAOYSA-N Oc1cc(CCC2(O)C(O)C=CC=C2O)cc(c1)O
1893 0 HGUOFNQBOFFIDS-UHFFFAOYSA-N [Al]CCCCCCCCCCCC(Cl)Cl
1894 0 BFBUWRVPDCVFIH-UHFFFAOYSA-N S1C=CC=C1C=CC1=CC2=CC3=CC=CC=C3C=C2C=C1
1895 0 HGMPIZWYZIEZRI-UHFFFAOYSA-N OC(=O)CC(c1cc2C=CC(Oc2cc1O)(C)C)O
1896 0 BNOLOXUNKKENIR-CQSZACIVSA-N COc1cc(O)ccc1C(=O)C(O)Cc2ccc(O)c(O)c2
1897 0 ZLKNJRGNWIHBOZ-UHFFFAOYSA-N CC1=CC(SC2=CC=CC3=CC=CC=C23)=CC(C)=C1
1898 0 UGOHXSDEWWNWGP-UHFFFAOYSA-N CC(=CCC1=C(O)C=C2C(C1O)(O)C=CC(=O)O2)C
1899 0 XQUUTYYRMWIFOY-UHFFFAOYSA-N CSCC1(CSC)C2=CC=CC=C2C2=CC=CC=C12
1900 0 ZHHWZPGRGOYYLO-UHFFFAOYSA-N OC(=O)CC(c1ccc2c(c1)C(O)C(O2)C(=C)C)O
1901 0 CMDZNPCDKYVASO-UHFFFAOYSA-N COC1=Cc2oc(=C)c(=O)[nH]c2C(C1O)(O)C(=O)O
1902 0 YHVJCZACYKGDFY-UHFFFAOYSA-N COC1(O)C=C(C(=O)O)c2c(C1O)oc(=C)c(=O)[nH]2
1903 0 FBANALLGCRCVDJ-UHFFFAOYSA-N COC1=CC2(C(C(=C1)C(=O)O)(O)NC(=O)C(=C)O2)O
1904 0 GKQXWFDQTIPEKO-UHFFFAOYSA-N COC1=C2OC(OC(C)C)=CC(=O)C2=C(OC)C2=C1OC=C2
1905 0 QEIQEORTEYHSJH-SECBINFHSA-N CC(CCO)COc1ccc2C=CC(=O)Oc2c1O
1906 0 XVQUGRKXPCVGSU-UODWHDSESA-N CC(=C/C=C/C1OC1(C)/C=C/C(=O)O)C=CC(=O)O
1907 0 RDIKNDUTLQXLSY-UHFFFAOYSA-N CCOP(=O)(OCC)C(C)(C1=CC=CC=C1)S(C)=O
1908 0 WKAZNNWDVYGXTI-UHFFFAOYSA-N CCOP(=O)(CS(=O)C1=CC(C)=CC=C1C)OCC
1909 0 VUPATLLHDXBZFT-UHFFFAOYSA-N CCOC1=C(C=C(C(=C1)C(CO)CO)[N+]([O-])=O)[N+]([O-])=O
1910 0 BYUBNCCZOSOASG-UHFFFAOYSA-N CC(N=O)C(N=O)C(=O)NC1=C(C)C(Cl)=CC=C1
1911 0 SBCFFISWKUZABD-UHFFFAOYSA-N CCCCCCC(O)C[Se]C1=CC=CC=C1
1912 0 SBCFFISWKUZABD-UHFFFAOYSA-N CCCCCCC(O)C[Se]C1=CC=CC=C1
1913 0 DBUSZKKKOVDAPE-UHFFFAOYSA-N ClC1=CC=CC(=C1)C1=CC=CC(CNC(=O)C2CC2)=N1
1914 0 FURBFZMKYCLPPJ-UHFFFAOYSA-N ClC1=CC=C(C=C1)C1C=CC(=O)N1C1=CC=CC=C1
1915 0 NGIQNFLYPKPBJW-UHFFFAOYSA-N ClC1=CC=C(C=C1)C1=CCC(=O)N1C1=CC=CC=C1
1916 0 PLHCTYWUGUAHMS-UHFFFAOYSA-N S1C(C=CC2=CC3=CC=CC=C3C=C2)=CC2=CC=CC=C12
1917 0 HVWQQUBKWXKEJH-UHFFFAOYSA-N S1C(C=CC2=CC=CC3=CC=CC=C23)=CC2=CC=CC=C12
1918 0 KBHLZFBGCBJVLS-KMKOMSMNSA-N COCC(=C/Cc1c(O)ccc(C(=O)C)c1O)C=O
1919 0 SMEFITROQDJGGO-UHFFFAOYSA-N SC1=CC=C(C=C1)C1=C2C=CC=CC2=CC2=CC=CC=C12
1920 0 DBMOPDZJKVGNGT-UHFFFAOYSA-N S1C=CC=C1C=CC1=CC2=CC=CC=C2C2=CC=CC=C12
1921 0 JCUIEHYWOOGOSW-UHFFFAOYSA-N S1C=CC(C=CC2=CC3=CC=CC=C3C3=CC=CC=C23)=C1
1922 0 HJEYQFSJRGIWDZ-UHFFFAOYSA-N CC(C)=CCN1CC2=C(NC(=O)C1)C=CC(Cl)=C2
1923 0 YNBRKNNMOAHXMY-UHFFFAOYSA-N CC1N(CC2CC2)Cc2cc(Cl)ccc2NC1=O
1924 0 LPXYSBDESRHYBT-UHFFFAOYSA-N CC1N(CC(C)=C)Cc2cc(Cl)ccc2NC1=O
1925 0 HGTOYYRFOGTGKM-UHFFFAOYSA-N ClC1CC=C2C(=C1)C(=NCC(=O)N2C)c1ccccc1
1926 0 GNMRFPIQCSGGFF-UHFFFAOYSA-N ClC1=CCC2C(=C1)C(=NCC(=O)N2C)c1ccccc1
1927 0 FADYOCDQOVZYMC-LLVKDONJSA-N CC(C)(O)CC(O)c1cc2C=CC(=O)Oc2cc1O
1928 0 HQNJSGXQZXDRSO-UHFFFAOYSA-N COC1=CC2=C(C(=C(C)O2)C2=CC(F)=CC(F)=C2)C(OC)=C1
1929 0 DGXFDHPBGROHLM-UHFFFAOYSA-N COC1=CC=C(C=C1)C(C(C)F)C1=CC=C(C)S1
1930 0 XDEFFDWZAWDHHV-UHFFFAOYSA-N CC(COC1(Cl)N=N1)(C1=CC=CC=C1)C1=CC=CC=C1
1931 0 HCZWORRTZOSTGN-UHFFFAOYSA-N CC(=CCc1cc(COC(=O)C(=O)O)ccc1O)C
1932 0 WIJMVYYJNCUSES-UHFFFAOYSA-N O=C1OC(N=N1)C1=CN(N=C1C1=CC=CC=C1)C1=CC=CC=C1
1933 0 JVKIWWFMPCKUIB-UHFFFAOYSA-N CCOP(=O)(NC(=O)NC1=NC=C(OC)C=N1)OCC
1934 0 UGADVQQKXGFQTG-UHFFFAOYSA-N COC1=C(OC)C=C(C=C1)C1OC(=O)CC1C(C)=O
1935 0 BBRBFOZAPGNOCP-UHFFFAOYSA-N CCOC(=O)COC(=O)C=CC1=CC=C(O1)[N+]([O-])=O
1936 0 HJOODLNIGLJWTH-UHFFFAOYSA-N O=C(C[N+]1=CC=C2C=CC=CC2=C1)OC1=CC=CC=C1
1937 0 SKIQNEKHQYPQKZ-UHFFFAOYSA-N ClC1=CC=C2C(C1)C(=NCC(=O)N2C)c1ccccc1
1938 0 PKDNRNGILXMLIA-RFSWUZDDSA-N COC1=C(C)C(=O)OC(=C1)C(=CC(=CC(=O)O)C)C
1939 0 JIHRBHFTONFJTP-UHFFFAOYSA-N S1C=C(C=CC2=CC3=CC=CC=C3C=C2)C2=CC=CC=C12
1940 0 JOWCWYNDGCXRQZ-UHFFFAOYSA-N S1C=C(C=CC2=CC=CC3=CC=CC=C23)C2=CC=CC=C12
1941 0 YVRSPSKXTSLAIC-UHFFFAOYSA-N CS(=O)(=O)OCCCCCOC(=O)C1=CC=CC=C1
1942 0 JSYINVXQOVFWNB-UHFFFAOYSA-N OCCOCCOCCOC(=O)C1=CC=CC=C1S
1943 0 ZYOLWAPZVQXTTM-UHFFFAOYSA-N Clc1ccc2c(c1)C(NCC(=O)N2C)c1ccccc1
1944 0 JQQXEGDTERJIIO-BREBYQMCSA-N COc1ccc(cc1OC)C2OCC3C2COC3=O
1945 0 AQNZLWYQYFPMBX-QMMMGPOBSA-N CC1CCCC(=O)c2c(O)cc(O)cc2CC(=O)O1
1946 0 FIKVYIRIUOFLLR-UHFFFAOYSA-N CC(CC(=O)C1=CC=C(C=C1)C1=C(F)C=C(F)C=C1)C(O)=O
1947 0 MJAYBDARRXBLER-UHFFFAOYSA-N OC(COCC(F)(F)F)CN1C=CN=C1N(=O)=O
1948 0 AIWDGVOWQZUISJ-UHFFFAOYSA-N CC1=C(CSCC\N=C2\C=CCC(O)=N2)NC=N1
1949 0 MUPGLUHVMUBJGL-UHFFFAOYSA-N CC1=C(CSCCNC2=NC=CC(O)=C2)NC=N1
1950 0 BVMOMQJYQYBMKL-LBPRGKRZSA-N CC(=C)C(O)COc1c2C=CC(=O)Oc2cc3occc13
1951 0 BNTPDFFTPPTNQY-UHFFFAOYSA-N OC1=NN=C(C=CC2=CC=C(C=C2)N2C=CN=C2)C=C1
1952 0 HNNDNUPXZGTXBM-UHFFFAOYSA-N O=C(Cc1ccc(c(c1)CC=C(C)C)O)OC(=O)O
1953 0 QREWXZHGPKBZIL-UHFFFAOYSA-N CC(=CCOc1cc(ccc1O)CC(=O)C(=O)O)C
1954 0 WPMHGXPATPESHQ-UHFFFAOYSA-N COC1=C(C)C(=O)Oc2cc(OC)c(OC)c(C)c12
1955 0 AHANTWCGGYIFSQ-UHFFFAOYSA-N CC(C)C1=NN=C(S1)N1C(C)=NC2=CC=CC=C2C1=O
1956 0 MUFGJOQMOZXODB-UHFFFAOYSA-N OC(NC1C2=CC=CC=C2C2=CC=CC=C12)=NCCCl
1957 0 NGQSHSNHDAUHIQ-UHFFFAOYSA-N CC1=CC(=O)C(C(O)(C(F)(F)F)C(F)(F)F)C(C)(C)C1
1958 0 GPVHXPLPRPJTMZ-UHFFFAOYSA-N ClC1=CC=C(C=C1)C(=O)N1CC=CC2=CC=CC=C12
1959 0 QRTYTQTVJQUCEP-MRXNPFEDSA-N OCC1(O)COc2cc(O)ccc2c3cc(O)c(O)cc3C1
1960 0 RODRDMCXIRFPMA-UHFFFAOYSA-N CC(=CCC1=CC(=CC2C1(O)O2)CC(=O)C(=O)O)C
1961 0 PSLKPQXEZCXGDW-UHFFFAOYSA-N COC1(O)C=Cc2c(C1O)ccc(c2)C(C(=O)O)C
1962 0 BRXQDBJZPOBZTC-UHFFFAOYSA-N NC1CN(C1)C1=C(F)C=C2C(=O)C(=CN(C=C)C2=N1)C(O)=O
1963 0 BTURTIRALKUSAI-UHFFFAOYSA-N CC(O)CCN1C(Cl)=NC2=C1C(=O)N(C)C(=O)N2C
1964 0 JBWCTTBDNCDIEV-UHFFFAOYSA-N COC1=C(O)C=C(OCC(O)CO)C2=CC=CC=C12
1965 0 AYIYCBCMCMSDDU-UHFFFAOYSA-N OC1C=C2C3=CC4=CC=C(F)C=C4C=C3C3=C2C(=CC=C3)C1O
1966 0 JUMDEQCXRRDHSM-UHFFFAOYSA-N OC1C=C2C3=CC4=CC(F)=CC=C4C=C3C3=C2C(=CC=C3)C1O
1967 0 BGWPGVLCSMMXPT-UHFFFAOYSA-N OC1C=C(F)C2=C(C=C3C4=CC=CC5=C4C(=CC=C5)C3=C2)C1O
1968 0 RIYDEYLGNYBGSV-UHFFFAOYSA-N OC1C=C2C3=C(C=C4C=CC=C(F)C4=C3)C3=C2C(=CC=C3)C1O
1969 0 AIKOKMWUXHZPSY-UHFFFAOYSA-N CN1C2=C(N=CC=C2)N(CC#C)C2=C(C=CC=N2)C1=O
1970 0 PRAVZMAWLODVDE-UHFFFAOYSA-N CS(=O)P(=O)(N1CCCC1)N1CCCCC1
1971 0 XDHRTDWHRDTZLV-UHFFFAOYSA-N CCN(CC)CC1=CC(=NO1)C1=CC=C(Cl)C=C1
1972 0 FIKVYIRIUOFLLR-UHFFFAOYSA-N CC(CC(=O)C1=CC=C(C=C1)C1=C(F)C=C(F)C=C1)C(O)=O
1973 0 FIKVYIRIUOFLLR-UHFFFAOYSA-N CC(CC(=O)C1=CC=C(C=C1)C1=C(F)C=C(F)C=C1)C(O)=O
1974 0 FIKVYIRIUOFLLR-UHFFFAOYSA-N CC(CC(=O)C1=CC=C(C=C1)C1=C(F)C=C(F)C=C1)C(O)=O
1975 0 FIKVYIRIUOFLLR-UHFFFAOYSA-N CC(CC(=O)C1=CC=C(C=C1)C1=C(F)C=C(F)C=C1)C(O)=O
1976 0 FIKVYIRIUOFLLR-UHFFFAOYSA-N CC(CC(=O)C1=CC=C(C=C1)C1=C(F)C=C(F)C=C1)C(O)=O
1977 0 FIKVYIRIUOFLLR-UHFFFAOYSA-N CC(CC(=O)C1=CC=C(C=C1)C1=C(F)C=C(F)C=C1)C(O)=O
1978 0 DKOPMZBTABRHGS-UHFFFAOYSA-N O=C1N(C2CCCCC2)C(=O)C2=C1SCCS2
1979 0 WBWKJUVLWCTQAW-UHFFFAOYSA-N CCN(CC)CCN1C(=O)C2=C(SCCS2)C1=O
1980 0 VXRIEWIAVSRHJN-ZCFIWIBFSA-N CC1OC(=O)c2c3CCC(C)(C)Oc3c(O)c(O)c12
1981 0 ODBQHZFGCMUKKM-UHFFFAOYSA-N O\C(CN(CC=C)CC=C)=N/C1=CC=CC(Cl)=C1
1982 0 YSWCWWARGWEPDN-UHFFFAOYSA-N COC1=Cc2ccc(cc2C(C1O)O)C(C(=O)O)C
1983 0 WXFQMQWBEXMWOA-UHFFFAOYSA-N CCOC(=O)C=CC(=O)C1=CC(OC)=C(OC)C=C1
1984 0 HMEIBXJRUMDSCW-UHFFFAOYSA-N CCOP(=O)(OCC)OC1=CC(C)=C(SC)C(C)=C1
1985 0 BSQLLOVCCCNOPO-MRXNPFEDSA-N COC1=CC(=O)c2c(O)c3CCC(C)(O)Cc3c(O)c2C1=O
1986 0 ZYTKFYQKQVYVMW-MRXNPFEDSA-N COc1cc(OC)c2c(O)c3C(=O)CC(C)(O)Oc3cc2c1
1987 0 NWBORYWRJABNHX-UHFFFAOYSA-N ClC1=CC=C(C=C1)C1=NOC2C1CC1=CC=CC=C21
1988 0 ZMGPXECXBVFPBO-UHFFFAOYSA-N COC1=C(OC)C(OC)=C2N=C(Cl)N=C(N)C2=C1
1989 0 FCWMPVYBWSFUDF-UHFFFAOYSA-N CC(=CCC12OC2C(=CC=C1O)CC(=O)C(=O)O)C
1990 0 AKZCUWIRBSFXJU-UHFFFAOYSA-N NC1=CC=C(C=C1)C(=O)NC1=NC2=CC=CC=C2S1
1991 0 WKZOALAUKQNFNG-RWILMJHPSA-N CC=CC=CC(=O)C12OC1C(C)(O)C(=O)C(=C2O)C
1992 0 RWJJHCIJBZKUNQ-UHFFFAOYSA-N CC(=CCC1=CC2(CC(=O)C(=O)O)OC2C=C1O)C
1993 0 JYUFSZQBCUGFJN-INIZCTEOSA-N COC1=C2OC(=O)c3c(O)cc(C(C)C)c(C(=O)[C@]1(C)O)c23
1994 0 RTUPRHIHXSAWDP-UHFFFAOYSA-N CC(=C)C(O)COC1=C2OC(=O)C=CC2=CC2=C1OC=C2
1995 0 LIUZQALEWGMVSB-UHFFFAOYSA-N C1CC2=CC=C(CCC3=CC=C1S3)C1=CC=CC=C21
1996 0 AEQWZEXCJNIZCE-UHFFFAOYSA-N COC1=C(C)C(=O)c2c(cc(O)c(C(=O)O)c2C1=O)C(C)C
1997 0 NUNJCHKNADZUSZ-UHFFFAOYSA-N COC1=C(C(=C2C(=C1)C3=C(O2)C(=C(C=C3)O)OC)OC)OC
1998 0 SVCOIEOFRRHZEL-UHFFFAOYSA-N CN1C(=O)C(=C(Cl)C2=CC=CC=C12)C1=CC=CC=C1
1999 0 IKHUSJCGKQISRF-UHFFFAOYSA-N CN1C2CCC1CN(C2)C(=O)C1=CC=C(Cl)C=C1
2000 0 HIJXOZZIOLXAGY-VIFPVBQESA-N C[C@H](CO)CCOc1c(O)ccc2C=CC(=O)Oc12
2001 0 NIHCHRDUUOVOEE-MRVPVSSYSA-N COc1cc2OC(=C(C)C)C(=O)Oc2cc1C(C)O
2002 0 DZLFLJYBLLZASY-UHFFFAOYSA-N OC(=O)CN(CC(O)=O)C1CC1N(CC(O)=O)CC(O)=O
2003 0 FZVUISTUCPQRLS-UHFFFAOYSA-N CN1CC2CCC(C1)N2C(=O)C1=CC=C(Cl)C=C1
2004 0 PZMCPMPCQYYQHS-UHFFFAOYSA-N CCN(CC)CC1=NC=C(O1)C1=CC=C(Cl)C=C1
2005 0 NIWHWZPMEARREK-UHFFFAOYSA-N OC(NC1=C2C=CC=CC2=NS1)=NC1=CC=CC=C1
2006 0 NZZXSFLSWYDHTI-UHFFFAOYSA-N OC(=N)C1C2=CC=CC=C2C=CC2=C1C=C(Cl)C=C2
2007 0 LITIUXULZOFRDM-UHFFFAOYSA-N CC=C1C(=O)OC2C1C1OC(=O)C(=C1)C1OC1C1C(C2)(C)O1
2008 0 CQJMBFUKIYSERD-UHFFFAOYSA-N OC(N=C1NSC2=CC=CC=C12)=NC1=CC=CC=C1
2009 0 QJASRALIKMGNNE-UHFFFAOYSA-N [H]C12CC3([H])CC([H])(C1)CC(C2)(C3)\N=C(/N)CSS(O)(=O)=O
2010 0 QJWPWKFTQLFTKD-UHFFFAOYSA-N COC1=C(OC)C(OC)=C2CCC(=CC2=C1)C(O)=O
2011 0 LJWGZHHYFBTJKU-UHFFFAOYSA-N O=C1OC2C(=C1C1OC1C1OC1(CC1C2C(=C)C(=O)O1)C)C
2012 0 QNFWEYHUDXOXHJ-BLLLJJGKSA-N COC1=CC(=O)c2c(O)c3C[C@H](O)[C@](C)(O)Cc3cc2C1=O
2013 0 WDYSFRPAOZWAOH-ZDUSSCGKSA-N CC(C)OC(O)Cc1c(O)ccc2C=CC(=O)Oc12
2014 0 UGADVQQKXGFQTG-UHFFFAOYSA-N COC1=C(OC)C=C(C=C1)C1OC(=O)CC1C(C)=O
2015 0 FLHSWSIYYRPSBS-UHFFFAOYSA-N CSC1=NC(C)=C(S1)C(=O)CCN1CCOCC1
2016 0 ZDRQMXCSSAPUMM-UHFFFAOYSA-N ClC1=CC=C(CN2C=C(C=O)C3=CC=CC=C23)C=C1
2017 0 FOINLJRVEBYARJ-LLVKDONJSA-N CC(C)(O)C(O)COc1c2OC(=O)C=Cc2cc3ccoc13
2018 0 BNLIPZURMXLZCY-MRVPVSSYSA-N COc1ccc(COC(=O)C)c2C[C@@H](C)OC(=O)c12
2019 0 RVTJMJBQQGMKMT-UHFFFAOYSA-N OCC1OC(C(O)C1O)C1(O)C=C(C(O)=N)C(O)(O)C=N1
2020 0 XVXRDLLYLCGKHF-UHFFFAOYSA-N CN1C(=O)N(C2=C1C=CC(Cl)=C2)C1=C(C)C=CC=C1C
2021 0 ATBDQVARWTZTFX-UHFFFAOYSA-N OC1C=C2C=CC3=C4C(C=CC(C1O)=C24)=C(F)C1=CC=CC=C31
2022 0 KBGUEKKHFJQKTP-UHFFFAOYSA-N OC1C=CC2=C3C=CC4=C5C(C=CC(C(F)=C2C1O)=C35)=CC=C4
2023 0 ZLDRXYJMSDDLEN-UHFFFAOYSA-N OC1C=CC2=C(C1O)C1=C3C(C=CC4=CC=CC(C=C1)=C34)=C2F
2024 0 JUIJSYFVSJYFGM-UHFFFAOYSA-N OC1C=C(F)C2=C(C1O)C1=C3C(C=CC4=C3C(C=C1)=CC=C4)=C2
2025 0 LNQGTWMAHXXWEK-UHFFFAOYSA-N COc1cc(CC=C)cc(OC(=O)C)c1OC(=O)C
2026 0 LHULZANLATXLRF-UWVGGRQHSA-N N[C@@H](CSCC=C)C(=O)N[C@@H](CSCC=C)C(=O)O
2027 0 FAFXVZYQFKXVDO-UHFFFAOYSA-N OC1C(O)C2=C(C=C1F)C1=C3C(C=CC4=C3C(C=C1)=CC=C4)=C2
2028 0 PIZZEBWRDHXLIW-UHFFFAOYSA-N COC1CC(=CC=C1O)C1CC(=O)c2c(O1)cc(cc2O)O
2029 0 JCOLFQHEKFKGRW-UHFFFAOYSA-N COC1=CC(CC=C1O)C1CC(=O)c2c(O1)cc(cc2O)O
2030 0 YHNSFTLGJZORQN-UHFFFAOYSA-N OC1C=C(F)C2=C(C=C3C=CC4=C5C(C=CC2=C35)=CC=C4)C1O
2031 0 CKLCWAZZQFJUNP-UHFFFAOYSA-N OC1C(O)C2=C3C(C=CC4=C3C1=CC=C4)=C1C=C(F)C=CC1=C2
2032 0 WASNBVDBYSQBPH-UHFFFAOYSA-N COC1=CC(C=C(OC)C1=O)=C1C=C(OC)C(=O)C(OC)=C1
2033 0 YAWRXZCRSICOPG-UHFFFAOYSA-N COC(=O)C1=C(O)C2=COC(C(C2=C(C1=O)C)C)C
2034 0 WZFQEWIYHHKAPZ-UHFFFAOYSA-N COC1=CC(=CCC1O)C1CC(=O)c2c(O1)cc(cc2O)O
2035 0 GTBYFJITPRWOBT-UHFFFAOYSA-N CCOC(=O)C1=C(O)C2=CC=CC=C2C(O)=C1C(=O)OCC
2036 0 YAIBAVOAJXREBH-UHFFFAOYSA-N CCNC(=O)NC(=O)CSC1=NC=CN1C1=CC=CC=C1
2037 0 CMNVKAXSKIDORQ-UHFFFAOYSA-N CNC(=O)NC(=O)CSC1=NC=CN1C1=CC=C(C)C=C1
2038 0 FVJUISXHDLQIFH-UHFFFAOYSA-N CNC(=O)NC(=O)CSC1=NC=CN1C1=CC=CC=C1C
2039 0 MIQCEOGOTBKVCB-UHFFFAOYSA-N COC1=C(OC(C)C(O)=O)C(C=O)=CC(=C1)[N+]([O-])=O
