# Supplementary material for: Ion mobility collision cross-section atlas for known and unknown metabolite annotation in untargeted metabolomics
Source: Nat Commun. 2020 Aug 28;11:4334. doi: 10.1038/s41467-020-18171-8 (PMC7455731; doi:10.1038/s41467-020-18171-8)
Supplement: Supplementary file 8 — Supplementary Data 5 [file 41467_2020_18171_MOESM8_ESM.zip › 01_positive_mode/L0706/cfmid_pred_spec.msp]

Name: +ve in-silico MS/MS by CFM-ID for YUHVBHDSVLKFNI-NJSLBKSFSA-N
ID: YUHVBHDSVLKFNI-NJSLBKSFSA-N
Comment: Energy0
Num peaks: 17
123.0440559 1.054031889
137.0597059 3.547909028
151.075356 1.161041635
163.075356 1.598414854
165.0910061 2.462104263
167.1066561 1.023442262
179.1066561 2.898902228
193.1223062 0.9720245584
261.148521 1.276908219
273.148521 1.256590656
275.164171 1.502962481
281.1536063 1.551318661
285.148521 1.060834473
287.164171 1.540768001
289.1798211 4.103970505
299.164171 13.75838557
317.1747357 39.92570006

Name: +ve in-silico MS/MS by CFM-ID for YUHVBHDSVLKFNI-NJSLBKSFSA-N
ID: YUHVBHDSVLKFNI-NJSLBKSFSA-N
Comment: Energy1
Num peaks: 31
51.02292652 1.556288111
109.0647913 1.644648114
121.0284058 0.9947403165
121.0647913 1.090015723
123.0440559 1.024513532
123.0804414 1.739476141
125.0597059 1.035275586
133.0284058 1.933108685
135.0440559 1.256479878
137.0597059 5.895559602
147.0804414 1.485453612
151.075356 2.631354904
161.0597059 2.219492008
161.0960915 1.53614893
163.075356 2.86808257
165.0910061 3.423251419
167.1066561 1.539431996
175.075356 1.359225427
177.0910061 1.117602662
179.1066561 3.007494996
193.1223062 1.41653914
257.1172208 1.23156968
259.1328709 0.956941448
261.148521 1.674208008
271.1328709 1.708939181
273.148521 1.567325343
285.148521 2.267578796
287.164171 3.537675819
289.1798211 6.18719216
299.164171 3.390698072
317.1747357 3.670935593

Name: +ve in-silico MS/MS by CFM-ID for YUHVBHDSVLKFNI-NJSLBKSFSA-N
ID: YUHVBHDSVLKFNI-NJSLBKSFSA-N
Comment: Energy2
Num peaks: 31
39.02292652 2.005567051
41.03857658 2.742386476
43.05422664 2.393785317
51.02292652 3.560705846
53.03857658 1.122640895
55.05422664 2.524206194
57.06987671 2.283801734
75.02292652 1.767735648
77.03857658 1.83142371
89.03857658 1.482093722
103.0542266 4.057455054
105.0698767 3.058650246
107.0855268 1.779110346
109.0647913 1.200772795
121.0647913 1.859452148
123.0804414 1.137009876
137.0960915 1.156764264
161.0597059 2.381174373
163.075356 2.355795972
165.0910061 2.135034017
177.0910061 1.255490508
187.075356 1.58327284
239.1430416 1.131533335
241.1223062 1.043856507
255.1379563 1.252931698
261.148521 2.525471361
271.1328709 1.520365412
275.164171 1.525608139
285.148521 1.218328283
287.164171 1.444325042
289.1798211 1.491994996

Name: +ve in-silico MS/MS by CFM-ID for AWMHMGFGCLBSAY-SFHVURJKSA-N
ID: AWMHMGFGCLBSAY-SFHVURJKSA-N
Comment: Energy0
Num peaks: 15
43.01784114 1.818335095
61.02840582 4.063225739
69.06987671 3.460135452
145.0859207 1.462388913
225.0910061 1.179136193
227.1066561 1.200086482
229.0859207 2.033957573
239.0702706 1.226954446
241.0859207 7.991478038
295.1328709 3.349956804
297.148521 15.85091352
315.1590856 9.945954607
339.1590856 2.298214387
341.1383502 3.852885271
357.1696503 20.98467092

Name: +ve in-silico MS/MS by CFM-ID for AWMHMGFGCLBSAY-SFHVURJKSA-N
ID: AWMHMGFGCLBSAY-SFHVURJKSA-N
Comment: Energy1
Num peaks: 31
39.02292652 1.220837556
41.03857658 1.824180311
43.01784114 1.479787896
61.02840582 2.900832523
65.03857658 2.389894783
67.05422664 7.173444316
69.06987671 8.956626557
71.08552677 2.023082929
83.04914126 0.6556562711
103.075356 0.7675499994
131.0702706 0.7227389126
211.075356 1.437744991
213.0910061 0.7937921255
227.1066561 0.9729702689
229.0859207 0.9935393148
239.0702706 0.781567255
241.0859207 2.128925809
253.1586917 0.8945580996
255.1015708 0.7963817912
269.1536063 0.9587849721
271.1328709 0.6221198047
279.1379563 1.023637924
281.1172208 2.221216823
287.164171 0.6716107761
295.1328709 2.871922698
297.148521 15.7603401
315.1590856 6.005851098
329.1747357 0.9452476534
339.1590856 2.090720452
341.1383502 3.573611126
357.1696503 3.689211482

Name: +ve in-silico MS/MS by CFM-ID for AWMHMGFGCLBSAY-SFHVURJKSA-N
ID: AWMHMGFGCLBSAY-SFHVURJKSA-N
Comment: Energy2
Num peaks: 28
25.00727645 0.7937613573
39.02292652 0.8419082219
43.01784114 1.665217765
57.0334912 1.441229091
59.04914126 3.392851409
61.02840582 0.9152028839
65.03857658 10.09213948
67.05422664 9.105808508
69.06987671 0.9166257627
91.05422664 5.338367195
99.04405588 0.804007722
125.0597059 0.7407651987
173.0233204 5.178524885
175.0389705 1.308546211
187.075356 1.1167274
195.0804414 4.106790321
197.0960915 1.887138802
199.075356 0.7836458349
211.075356 3.692727698
213.0546206 2.152253194
213.0910061 1.923104247
215.0702706 1.54199875
223.0389705 1.903250968
225.0546206 1.954059741
225.0910061 0.8817993736
227.1066561 1.02690902
239.0702706 6.416129601
241.0859207 8.38669322

Name: +ve in-silico MS/MS by CFM-ID for DFMCTODOEICLEB-ZRDIBKRKSA-N
ID: DFMCTODOEICLEB-ZRDIBKRKSA-N
Comment: Energy0
Num peaks: 20
55.05422664 3.296370779
69.06987671 1.005615886
91.05422664 2.830340702
93.06987671 1.389267537
103.0542266 1.241236131
229.0859207 0.9668432605
237.0910061 0.9532579679
245.0808353 2.464864289
247.0964854 3.423685006
261.1121354 0.7571020556
283.0964854 1.894559564
291.1379563 1.102165905
293.1536063 8.476088406
295.0964854 2.774697076
295.1692564 3.046793553
297.1121354 2.795670429
299.1277855 0.7407912226
307.1328709 1.533730589
321.148521 9.979400076
339.1590856 29.6127493

Name: +ve in-silico MS/MS by CFM-ID for DFMCTODOEICLEB-ZRDIBKRKSA-N
ID: DFMCTODOEICLEB-ZRDIBKRKSA-N
Comment: Energy1
Num peaks: 31
39.02292652 1.331367185
55.05422664 10.53063953
57.06987671 0.7220690161
69.06987671 3.091901087
83.08552677 0.8278892444
91.05422664 3.773237908
93.06987671 0.9639405881
103.0542266 2.390677608
189.0910061 0.871801759
203.1066561 1.471760732
205.0495352 0.7804820077
215.1066561 0.979754855
223.075356 1.425007816
227.0702706 1.580920378
229.0495352 0.9860341848
229.0859207 2.200173045
231.0651853 1.419795008
235.075356 1.260750725
237.0910061 3.833234739
245.0808353 5.346225285
247.0964854 3.133788009
261.1121354 0.7491252356
265.0859207 1.118098649
281.1172208 1.087310596
283.0964854 2.969800892
291.1379563 1.351928096
293.1536063 4.939472913
295.1692564 2.405912622
303.1379563 0.7604643149
321.148521 4.07451574
339.1590856 3.874000753

Name: +ve in-silico MS/MS by CFM-ID for DFMCTODOEICLEB-ZRDIBKRKSA-N
ID: DFMCTODOEICLEB-ZRDIBKRKSA-N
Comment: Energy2
Num peaks: 31
39.02292652 1.633842554
49.00727645 0.9720983659
53.03857658 1.261940749
55.05422664 12.31974298
57.06987671 0.9355319936
65.03857658 4.096178106
67.05422664 1.456747605
69.06987671 1.518972252
79.05422664 1.157164569
83.08552677 0.9751008284
91.05422664 4.382136132
93.06987671 1.150590433
101.0385766 1.798031187
103.0542266 3.56246327
159.0804414 1.687829513
179.0338851 1.743605153
189.0910061 1.955550599
193.1011768 0.9394526456
195.1168269 1.873778631
205.0495352 1.348807404
215.1066561 1.445999647
217.0859207 1.589686163
223.075356 2.333365869
229.0859207 1.015093745
237.0910061 4.595688372
251.0702706 1.003195067
261.1273916 1.364623373
275.1430416 1.139339189
277.1223062 2.009019156
279.1379563 0.9334737057
293.1172208 0.8696868462

Name: +ve in-silico MS/MS by CFM-ID for FWDXZNKYDTXGOT-GQCTYLIASA-N
ID: FWDXZNKYDTXGOT-GQCTYLIASA-N
Comment: Energy0
Num peaks: 16
123.0440559 1.509864025
137.0597059 1.667770093
163.075356 2.082956
165.0910061 1.85688556
177.0910061 1.356449406
179.0702706 0.9196960881
193.0859207 0.9100774005
205.0859207 2.093698629
219.1015708 2.345071386
233.1172208 2.774526278
235.1328709 0.9379493078
325.1434356 2.361087197
327.1590856 1.739879792
329.1747357 2.282564578
339.1590856 9.17586808
357.1696503 46.21272913

Name: +ve in-silico MS/MS by CFM-ID for FWDXZNKYDTXGOT-GQCTYLIASA-N
ID: FWDXZNKYDTXGOT-GQCTYLIASA-N
Comment: Energy1
Num peaks: 31
123.0440559 1.699729974
131.0491413 0.9363084063
135.0440559 1.273651302
137.0597059 3.755617298
147.0440559 0.9502280928
151.075356 1.905031796
161.0597059 3.199108461
163.075356 4.019814495
165.0910061 1.860381092
173.0597059 1.143616878
175.075356 0.945443368
177.0910061 2.703336449
179.0702706 1.550250066
179.1066561 1.1404587
187.075356 1.013857051
201.0546206 1.253232097
201.0910061 1.691618055
203.0702706 1.610863454
205.0859207 3.538121646
215.0702706 1.341954612
217.0859207 1.241596192
219.1015708 3.1820903
229.0859207 1.05857236
231.1015708 1.510282168
233.1172208 3.268148936
313.1434356 1.261252102
325.1434356 2.988283789
327.1590856 4.520676562
329.1747357 3.706249837
339.1590856 2.916402763
357.1696503 6.190924929

Name: +ve in-silico MS/MS by CFM-ID for FWDXZNKYDTXGOT-GQCTYLIASA-N
ID: FWDXZNKYDTXGOT-GQCTYLIASA-N
Comment: Energy2
Num peaks: 31
39.02292652 5.264743357
41.03857658 2.360010115
63.02292652 1.083803743
75.02292652 1.234603234
123.0440559 5.4959525
135.0440559 1.017660427
137.0597059 5.494413387
151.075356 4.609213497
163.075356 1.73376452
173.0597059 1.242413556
177.0546206 1.045736055
177.0910061 0.9690555817
201.0546206 1.869861578
201.0910061 1.606975803
203.0702706 1.281853437
203.1066561 1.217885202
215.0702706 1.341079841
229.0859207 1.963314462
231.1015708 1.946010593
243.1015708 0.9896364231
255.1015708 2.416533553
267.1015708 0.9748016496
269.1172208 0.9674295718
281.1172208 1.619604797
283.1328709 2.120585923
285.148521 1.442622615
325.1434356 1.787692891
327.1590856 1.479871308
329.1747357 1.237347626
339.1590856 1.697048175
341.1383502 1.994757277

Name: +ve in-silico MS/MS by CFM-ID for VDYACOATPFOZIO-HBUDHLSFSA-N
ID: VDYACOATPFOZIO-HBUDHLSFSA-N
Comment: Energy0
Num peaks: 19
41.03857658 1.17050848
49.00727645 1.235753349
51.02292652 1.234993384
53.03857658 1.021609236
55.05422664 2.680580354
137.0597059 1.639494909
165.0546206 1.032516272
175.075356 5.87065262
177.0910061 2.800273054
179.1066561 1.89439792
181.1223062 1.418755358
183.1379563 1.203249775
195.1015708 1.161444746
207.1015708 1.496346072
325.1434356 2.816742254
327.1590856 1.34230044
339.1590856 6.81417024
341.1383502 4.478765954
357.1696503 39.46048276

Name: +ve in-silico MS/MS by CFM-ID for VDYACOATPFOZIO-HBUDHLSFSA-N
ID: VDYACOATPFOZIO-HBUDHLSFSA-N
Comment: Energy1
Num peaks: 31
41.03857658 4.131165324
49.00727645 5.610133809
51.02292652 2.094026694
53.03857658 2.396955133
55.05422664 3.168811633
57.06987671 1.900860651
63.02292652 1.109449239
65.03857658 1.791086126
67.05422664 1.613304271
77.00219107 1.303349076
79.01784114 1.950837645
93.0334912 1.008931574
95.04914126 1.11102614
167.0702706 1.029163298
175.075356 3.941937227
177.0910061 2.998989546
219.1015708 1.761518068
247.0964854 1.086517624
261.1121354 0.9964746181
263.1277855 1.254212229
275.1277855 1.812750801
313.1070501 1.148040887
313.1434356 1.420516921
315.1227001 1.463233647
317.1383502 1.490158088
325.1434356 3.656280779
327.1590856 1.254019926
329.1747357 0.9652568326
339.1590856 2.647008466
341.1383502 3.74383901
357.1696503 7.092327787

Name: +ve in-silico MS/MS by CFM-ID for VDYACOATPFOZIO-HBUDHLSFSA-N
ID: VDYACOATPFOZIO-HBUDHLSFSA-N
Comment: Energy2
Num peaks: 31
39.02292652 3.886167058
41.03857658 2.371573358
49.00727645 9.740980022
51.02292652 5.150308791
53.03857658 2.670359809
55.05422664 5.450931203
63.02292652 7.000400264
65.03857658 1.99008511
67.05422664 1.144011172
77.00219107 0.9025017679
79.01784114 0.8602522357
89.03857658 1.019360956
91.05422664 1.608865702
119.0491413 1.003352595
137.0597059 4.639341247
147.0804414 2.527198806
151.075356 1.477899261
153.0546206 1.766659074
155.0702706 0.9990041385
155.1066561 1.364539916
159.0440559 1.846424873
163.075356 1.012421428
165.0546206 0.9416016135
165.0910061 1.764837201
167.1066561 1.310591091
173.1172208 0.8482266931
175.075356 6.135209488
191.1066561 0.8696912724
325.1434356 1.179169625
327.1590856 1.026639361
341.1383502 1.697944857

Name: +ve in-silico MS/MS by CFM-ID for VDYACOATPFOZIO-UBWHGVKJSA-N
ID: VDYACOATPFOZIO-UBWHGVKJSA-N
Comment: Energy0
Num peaks: 19
41.03857658 1.17050848
49.00727645 1.235753349
51.02292652 1.234993384
53.03857658 1.021609236
55.05422664 2.680580354
137.0597059 1.639494909
165.0546206 1.032516272
175.075356 5.87065262
177.0910061 2.800273054
179.1066561 1.89439792
181.1223062 1.418755358
183.1379563 1.203249775
195.1015708 1.161444746
207.1015708 1.496346072
325.1434356 2.816742254
327.1590856 1.34230044
339.1590856 6.81417024
341.1383502 4.478765954
357.1696503 39.46048276

Name: +ve in-silico MS/MS by CFM-ID for VDYACOATPFOZIO-UBWHGVKJSA-N
ID: VDYACOATPFOZIO-UBWHGVKJSA-N
Comment: Energy1
Num peaks: 31
41.03857658 4.131165324
49.00727645 5.610133809
51.02292652 2.094026694
53.03857658 2.396955133
55.05422664 3.168811633
57.06987671 1.900860651
63.02292652 1.109449239
65.03857658 1.791086126
67.05422664 1.613304271
77.00219107 1.303349076
79.01784114 1.950837645
93.0334912 1.008931574
95.04914126 1.11102614
167.0702706 1.029163298
175.075356 3.941937227
177.0910061 2.998989546
219.1015708 1.761518068
247.0964854 1.086517624
261.1121354 0.9964746181
263.1277855 1.254212229
275.1277855 1.812750801
313.1070501 1.148040887
313.1434356 1.420516921
315.1227001 1.463233647
317.1383502 1.490158088
325.1434356 3.656280779
327.1590856 1.254019926
329.1747357 0.9652568326
339.1590856 2.647008466
341.1383502 3.74383901
357.1696503 7.092327787

Name: +ve in-silico MS/MS by CFM-ID for VDYACOATPFOZIO-UBWHGVKJSA-N
ID: VDYACOATPFOZIO-UBWHGVKJSA-N
Comment: Energy2
Num peaks: 31
39.02292652 3.886167058
41.03857658 2.371573358
49.00727645 9.740980022
51.02292652 5.150308791
53.03857658 2.670359809
55.05422664 5.450931203
63.02292652 7.000400264
65.03857658 1.99008511
67.05422664 1.144011172
77.00219107 0.9025017679
79.01784114 0.8602522357
89.03857658 1.019360956
91.05422664 1.608865702
119.0491413 1.003352595
137.0597059 4.639341247
147.0804414 2.527198806
151.075356 1.477899261
153.0546206 1.766659074
155.0702706 0.9990041385
155.1066561 1.364539916
159.0440559 1.846424873
163.075356 1.012421428
165.0546206 0.9416016135
165.0910061 1.764837201
167.1066561 1.310591091
173.1172208 0.8482266931
175.075356 6.135209488
191.1066561 0.8696912724
325.1434356 1.179169625
327.1590856 1.026639361
341.1383502 1.697944857

Name: +ve in-silico MS/MS by CFM-ID for MHVYWTXXZIFXDT-MMZROTCTSA-N
ID: MHVYWTXXZIFXDT-MMZROTCTSA-N
Comment: Energy0
Num peaks: 6
269.1536063 2.868972993
271.1692564 16.60952789
273.1849065 4.418996108
289.1798211 1.344116406
299.164171 15.69675698
317.1747357 43.38914498

Name: +ve in-silico MS/MS by CFM-ID for MHVYWTXXZIFXDT-MMZROTCTSA-N
ID: MHVYWTXXZIFXDT-MMZROTCTSA-N
Comment: Energy1
Num peaks: 31
115.0542266 1.728216764
117.0698767 6.573117883
119.0855268 6.184624061
121.1011768 1.925710383
123.1168269 2.110213115
125.132477 1.373816384
131.0855268 0.9879010661
133.1011768 1.967466549
135.1168269 0.9054130114
147.0440559 1.070087239
151.075356 1.222688945
157.0647913 1.402121699
175.0389705 1.170008245
183.1015708 0.8394387451
193.0495352 1.184312399
195.0651853 0.96504381
197.0808353 0.8775479801
223.148127 1.815093861
225.1637771 1.144319324
227.1794272 2.252974784
251.1430416 1.351016929
253.1586917 1.254458971
255.1743418 1.270675884
269.1536063 2.936073148
271.1692564 11.93720134
273.1849065 3.78992989
275.1277855 0.8062858882
281.1536063 1.536497918
289.1798211 1.499784943
299.164171 7.815213606
317.1747357 7.553929212

Name: +ve in-silico MS/MS by CFM-ID for MHVYWTXXZIFXDT-MMZROTCTSA-N
ID: MHVYWTXXZIFXDT-MMZROTCTSA-N
Comment: Energy2
Num peaks: 31
39.02292652 2.553332456
41.03857658 1.644618327
43.01784114 1.900940612
43.05422664 1.067437612
59.01275576 0.9988295283
63.04405588 1.338682795
65.03857658 1.610811525
91.05422664 4.097763912
93.06987671 2.457966755
115.0542266 4.732110265
117.0698767 8.209689498
119.0855268 4.416971486
121.1011768 2.137453659
123.1168269 2.07675153
131.0855268 3.032493624
133.1011768 3.094335973
135.0440559 1.338006236
157.0647913 1.782483502
227.1794272 2.554198107
231.1379563 1.797429557
245.1536063 1.410402221
255.1379563 1.469309062
255.1743418 1.090953084
257.1536063 2.311113702
271.1692564 1.225924625
273.148521 1.153584042
281.1536063 1.117097684
283.1328709 1.263344728
287.1277855 1.284561472
289.1434356 1.43897278
301.1434356 1.620991989

Name: +ve in-silico MS/MS by CFM-ID for UUAGPGQUHZVJBQ-UHFFFAOYSA-N
ID: UUAGPGQUHZVJBQ-UHFFFAOYSA-N
Comment: Energy0
Num peaks: 6
45.0334912 5.926509148
179.1066561 1.313435807
255.1379563 6.718692703
273.148521 10.14852069
299.164171 2.819529298
317.1747357 60.35771842

Name: +ve in-silico MS/MS by CFM-ID for UUAGPGQUHZVJBQ-UHFFFAOYSA-N
ID: UUAGPGQUHZVJBQ-UHFFFAOYSA-N
Comment: Energy1
Num peaks: 14
43.01784114 1.698984662
45.0334912 22.30469026
47.04914126 1.04967352
63.04405588 1.03239121
137.0597059 1.997531873
177.0910061 1.037046762
179.1066561 2.426486686
213.1273916 1.344071591
229.1223062 1.592917292
255.1379563 10.28895041
257.1536063 1.125773302
273.148521 6.977866037
299.164171 6.050353721
317.1747357 21.78522302

Name: +ve in-silico MS/MS by CFM-ID for UUAGPGQUHZVJBQ-UHFFFAOYSA-N
ID: UUAGPGQUHZVJBQ-UHFFFAOYSA-N
Comment: Energy2
Num peaks: 28
15.02292652 0.9122495889
27.02292652 1.848053579
29.00219107 0.8230239143
29.03857658 0.8703581007
31.01784114 0.771254118
41.00219107 1.19639638
43.01784114 1.359782685
45.0334912 11.91217935
47.04914126 1.142770082
135.0804414 1.961926639
169.1011768 0.911441657
183.1168269 0.8978664751
187.1117415 1.398037442
195.1168269 0.9114299099
197.0960915 1.122468132
199.1117415 5.534111802
211.1117415 8.997752049
213.1273916 1.941864198
227.1066561 14.97903213
229.1223062 1.957333623
241.1223062 2.168534812
245.1536063 0.9506485467
255.1379563 8.886032586
257.1172208 2.047175551
257.1536063 1.208089167
259.1692564 0.8090146319
261.1849065 1.151542012
273.148521 2.042420486

Name: +ve in-silico MS/MS by CFM-ID for YHUCLCNBFMFJFZ-VHBIRMJSSA-N
ID: YHUCLCNBFMFJFZ-VHBIRMJSSA-N
Comment: Energy0
Num peaks: 12
225.1273916 3.078447601
227.1430416 5.322701335
229.1586917 2.794419023
239.1430416 4.010362005
245.1536063 1.02948046
257.1536063 6.474168377
271.1692564 1.009268229
275.164171 0.9721444516
281.1536063 5.631392791
299.164171 27.62307406
301.1434356 1.026663649
317.1747357 21.3445317

Name: +ve in-silico MS/MS by CFM-ID for YHUCLCNBFMFJFZ-VHBIRMJSSA-N
ID: YHUCLCNBFMFJFZ-VHBIRMJSSA-N
Comment: Energy1
Num peaks: 31
51.02292652 0.940198594
105.0334912 1.152050247
107.0491413 1.438963828
119.0491413 1.041034542
121.0647913 1.481603466
133.0647913 0.993567551
135.0804414 1.35046717
159.0804414 1.218547147
185.0960915 1.062844056
187.1117415 1.23152392
225.1273916 2.627459692
227.1430416 3.398456681
229.1586917 2.214601424
237.1273916 0.9274559747
239.1430416 3.13606584
241.1223062 1.032664677
245.1536063 1.042150192
253.1586917 0.9930664626
255.1379563 1.37591393
255.1743418 1.339059603
257.1536063 2.604160845
263.164171 0.9888154649
271.1328709 0.9156773979
271.1692564 1.153743717
273.148521 1.061003325
273.1849065 1.278671219
275.164171 1.285587361
281.1536063 5.760395052
289.1798211 1.609209515
299.164171 11.50693706
317.1747357 6.57644593

Name: +ve in-silico MS/MS by CFM-ID for YHUCLCNBFMFJFZ-VHBIRMJSSA-N
ID: YHUCLCNBFMFJFZ-VHBIRMJSSA-N
Comment: Energy2
Num peaks: 31
39.02292652 1.533553173
51.02292652 1.964086151
53.00219107 1.218658925
53.03857658 1.208364582
55.01784114 1.297871821
91.05422664 2.1301971
93.06987671 1.212220769
105.0334912 1.968866857
107.0491413 1.583326476
119.0491413 1.416273086
119.0855268 1.859362308
133.0647913 1.547084399
157.0647913 1.844664343
159.0804414 1.427010349
159.1168269 2.129612
171.1168269 1.853392367
173.132477 1.886831902
175.148127 1.460568893
203.1430416 1.978688635
209.132477 1.420660986
211.148127 1.18918315
213.1637771 1.379717281
227.1430416 1.361906981
239.1430416 1.308468253
255.1379563 1.239089205
255.1743418 1.093174144
257.1536063 1.352221108
271.1328709 1.798313989
273.148521 1.499114015
281.1536063 1.8630993
301.1434356 1.619723881

Name: +ve in-silico MS/MS by CFM-ID for FBKRESBGJGGEEA-UHFFFAOYSA-N
ID: FBKRESBGJGGEEA-UHFFFAOYSA-N
Comment: Energy0
Num peaks: 14
43.01784114 2.017243316
107.0491413 1.4260773
151.0389705 1.710494755
159.0440559 1.652160945
161.0597059 1.193970053
177.0546206 1.404570969
279.1379563 11.55201982
281.1172208 1.459314466
297.1121354 1.915679678
297.148521 16.18975749
307.1328709 2.24681774
313.1434356 1.246903738
321.148521 1.943374943
339.1590856 34.81981094

Name: +ve in-silico MS/MS by CFM-ID for FBKRESBGJGGEEA-UHFFFAOYSA-N
ID: FBKRESBGJGGEEA-UHFFFAOYSA-N
Comment: Energy1
Num peaks: 25
43.01784114 1.512954296
105.0334912 1.33742903
107.0491413 2.246733678
119.0491413 1.250172527
121.0647913 12.45984923
135.0440559 1.233990278
145.0647913 6.678339262
147.0804414 2.253969938
151.0389705 1.877417853
159.0440559 1.488023634
161.0960915 1.278153822
163.1117415 1.061071294
175.0389705 2.021434357
179.0702706 1.644887485
179.1066561 1.403250832
191.0702706 1.256527095
203.1066561 1.159086993
239.1066561 6.094494232
255.1015708 6.518907828
279.1379563 7.578184797
281.1172208 1.847013105
297.1121354 6.264754223
297.148521 4.990208348
321.148521 1.193927315
339.1590856 3.510809081

Name: +ve in-silico MS/MS by CFM-ID for FBKRESBGJGGEEA-UHFFFAOYSA-N
ID: FBKRESBGJGGEEA-UHFFFAOYSA-N
Comment: Energy2
Num peaks: 31
15.02292652 0.8578290889
39.02292652 1.113560323
43.01784114 1.885592996
63.02292652 1.03635297
65.03857658 1.268410494
75.02292652 2.639645578
77.03857658 5.565277903
91.05422664 1.190574783
101.0385766 0.8898920032
105.0334912 6.635212595
107.0491413 1.599643236
115.0542266 1.279369786
117.0334912 1.991838939
119.0491413 2.872155448
121.0647913 11.39067959
133.0284058 0.804884716
135.0440559 2.005018591
145.0647913 3.794649446
147.0804414 1.380359124
157.1011768 1.574308505
161.0960915 1.416412439
185.0960915 2.248603691
187.1117415 0.7982854483
191.0702706 0.9824341876
239.1066561 2.973410861
255.1015708 6.366541398
265.1223062 1.813176429
267.1015708 0.9199551234
279.1379563 1.060360044
281.1172208 2.869437984
297.1121354 0.9158137534

Name: +ve in-silico MS/MS by CFM-ID for HRUQCNZVKJAMRO-KCZNZURUSA-N
ID: HRUQCNZVKJAMRO-KCZNZURUSA-N
Comment: Energy0
Num peaks: 18
119.0491413 1.033907716
121.0647913 1.046535877
159.0804414 0.9378815724
239.1430416 4.337177126
243.1379563 1.117901818
253.1586917 1.214295978
255.1379563 0.9769986419
255.1743418 0.9709077225
257.1536063 5.871344692
261.148521 1.246251424
269.1536063 0.9198154804
271.1692564 1.960984217
273.148521 0.99627433
273.1849065 1.70018057
275.164171 1.681454074
281.1536063 5.677356467
299.164171 27.61938525
317.1747357 21.45246958

Name: +ve in-silico MS/MS by CFM-ID for HRUQCNZVKJAMRO-KCZNZURUSA-N
ID: HRUQCNZVKJAMRO-KCZNZURUSA-N
Comment: Energy1
Num peaks: 31
105.0334912 1.112350318
107.0491413 1.233716692
121.0647913 1.069907701
135.0804414 1.199461341
157.0647913 1.137166612
159.0804414 1.313089123
185.0960915 1.189667202
223.1117415 1.527294127
225.1273916 3.471607999
227.1430416 1.115228587
229.1586917 1.182309781
237.1273916 1.809380068
239.1430416 2.733345864
241.1223062 1.781561293
243.1379563 2.434071511
245.1536063 1.902156857
251.1430416 1.090201405
253.1586917 1.501198228
255.1379563 3.2639612
255.1743418 1.453904272
257.1536063 2.905813019
269.1536063 1.167182448
271.1328709 1.120538659
271.1692564 3.291417898
273.148521 1.499994907
273.1849065 1.99887928
275.164171 2.138412003
281.1536063 3.849216808
289.1798211 4.332180559
299.164171 6.600185152
317.1747357 3.703124285

Name: +ve in-silico MS/MS by CFM-ID for HRUQCNZVKJAMRO-KCZNZURUSA-N
ID: HRUQCNZVKJAMRO-KCZNZURUSA-N
Comment: Energy2
Num peaks: 31
39.02292652 2.12360399
49.00727645 1.040441589
51.02292652 1.590203641
53.00219107 1.067884937
55.05422664 4.32736221
103.0542266 1.40544575
105.0334912 2.176733894
107.0491413 1.325124313
115.0542266 1.404231157
119.0491413 1.750268407
131.0491413 1.74184664
133.0647913 1.230900661
135.0804414 1.00854367
157.0647913 1.116685941
175.1117415 2.838288385
183.0804414 0.9859182564
225.1273916 1.031436194
227.1430416 2.069958929
229.1586917 2.067679713
241.1223062 1.028789955
243.1379563 1.724666736
245.1536063 1.603130025
253.1586917 1.241321025
255.1379563 1.820302357
255.1743418 1.005436434
257.1536063 2.90734914
271.1328709 1.93887899
271.1692564 1.874921765
273.148521 1.460573576
281.1536063 2.191541213
301.1434356 1.562266571

Name: +ve in-silico MS/MS by CFM-ID for HEFPIIHDRLNTDN-JBFPSKHUSA-N
ID: HEFPIIHDRLNTDN-JBFPSKHUSA-N
Comment: Energy0
Num peaks: 28
55.05422664 2.434517531
57.0334912 0.692174588
59.01275576 0.8629276321
59.04914126 1.475110075
69.06987671 1.488088169
71.04914126 1.964563991
85.06479133 0.9724680594
229.0859207 0.8507539028
239.1430416 0.9535621275
243.1015708 1.235600633
245.1172208 0.9894310421
253.1586917 1.753959961
255.1015708 0.9161016599
255.1379563 2.643134426
257.1172208 1.934546765
257.1536063 3.58061293
259.1328709 1.621409741
261.1121354 0.8723403182
267.1379563 0.6679359229
269.1536063 0.845186678
271.1692564 3.328541504
273.1121354 1.368499437
275.1277855 1.399994891
281.1536063 8.623541469
285.148521 1.185036489
287.164171 0.5905101108
299.164171 21.16710783
317.1747357 14.17106653

Name: +ve in-silico MS/MS by CFM-ID for HEFPIIHDRLNTDN-JBFPSKHUSA-N
ID: HEFPIIHDRLNTDN-JBFPSKHUSA-N
Comment: Energy1
Num peaks: 31
39.02292652 2.221040922
55.01784114 1.141585394
55.05422664 7.968595579
67.05422664 1.994115064
69.0334912 0.9001316301
69.06987671 3.743236424
71.04914126 4.601081035
85.06479133 1.739530858
197.0960915 0.9664296254
199.1117415 1.601165118
215.1066561 1.189336636
227.1066561 0.8872766039
229.0859207 1.098335233
237.1273916 1.122524657
239.1066561 0.9431933927
239.1430416 2.310752513
241.0859207 1.445459341
241.1223062 1.031390418
243.1015708 2.90690649
245.1172208 1.529246324
253.1586917 3.607687318
255.1379563 1.175869062
255.1743418 1.072940772
257.1172208 1.755929004
257.1536063 1.96677139
259.1328709 1.065534866
261.1121354 1.26142341
271.1692564 3.512132182
281.1536063 4.455154866
299.164171 6.656683175
317.1747357 1.741133458

Name: +ve in-silico MS/MS by CFM-ID for HEFPIIHDRLNTDN-JBFPSKHUSA-N
ID: HEFPIIHDRLNTDN-JBFPSKHUSA-N
Comment: Energy2
Num peaks: 31
39.02292652 4.878145965
41.03857658 2.285361603
51.02292652 1.099672584
53.03857658 4.500420454
55.05422664 9.883629679
57.06987671 0.9623257592
65.03857658 3.122565928
67.05422664 3.089964569
69.0334912 1.29608909
69.06987671 3.43351775
71.04914126 3.670684398
81.0334912 0.9492899081
85.06479133 1.429462717
185.0960915 1.635871317
187.0389705 1.065685603
187.1117415 1.562361401
197.0960915 1.185097017
199.1117415 3.015373578
213.1273916 1.462053186
215.1066561 2.225532532
225.1273916 1.554437716
227.1430416 1.566778745
229.0859207 2.594640547
237.1273916 0.9700216212
239.1430416 2.89902851
241.0859207 1.044477129
243.1015708 1.179043427
251.1430416 1.063411598
253.1586917 1.623335382
255.1743418 1.119588779
271.1692564 1.321202359

Name: +ve in-silico MS/MS by CFM-ID for HEFPIIHDRLNTDN-ZCVOOGJLSA-N
ID: HEFPIIHDRLNTDN-ZCVOOGJLSA-N
Comment: Energy0
Num peaks: 28
55.05422664 2.434517531
57.0334912 0.692174588
59.01275576 0.8629276321
59.04914126 1.475110075
69.06987671 1.488088169
71.04914126 1.964563991
85.06479133 0.9724680594
229.0859207 0.8507539028
239.1430416 0.9535621275
243.1015708 1.235600633
245.1172208 0.9894310421
253.1586917 1.753959961
255.1015708 0.9161016599
255.1379563 2.643134426
257.1172208 1.934546765
257.1536063 3.58061293
259.1328709 1.621409741
261.1121354 0.8723403182
267.1379563 0.6679359229
269.1536063 0.845186678
271.1692564 3.328541504
273.1121354 1.368499437
275.1277855 1.399994891
281.1536063 8.623541469
285.148521 1.185036489
287.164171 0.5905101108
299.164171 21.16710783
317.1747357 14.17106653

Name: +ve in-silico MS/MS by CFM-ID for HEFPIIHDRLNTDN-ZCVOOGJLSA-N
ID: HEFPIIHDRLNTDN-ZCVOOGJLSA-N
Comment: Energy1
Num peaks: 31
39.02292652 2.221040922
55.01784114 1.141585394
55.05422664 7.968595579
67.05422664 1.994115064
69.0334912 0.9001316301
69.06987671 3.743236424
71.04914126 4.601081035
85.06479133 1.739530858
197.0960915 0.9664296254
199.1117415 1.601165118
215.1066561 1.189336636
227.1066561 0.8872766039
229.0859207 1.098335233
237.1273916 1.122524657
239.1066561 0.9431933927
239.1430416 2.310752513
241.0859207 1.445459341
241.1223062 1.031390418
243.1015708 2.90690649
245.1172208 1.529246324
253.1586917 3.607687318
255.1379563 1.175869062
255.1743418 1.072940772
257.1172208 1.755929004
257.1536063 1.96677139
259.1328709 1.065534866
261.1121354 1.26142341
271.1692564 3.512132182
281.1536063 4.455154866
299.164171 6.656683175
317.1747357 1.741133458

Name: +ve in-silico MS/MS by CFM-ID for HEFPIIHDRLNTDN-ZCVOOGJLSA-N
ID: HEFPIIHDRLNTDN-ZCVOOGJLSA-N
Comment: Energy2
Num peaks: 31
39.02292652 4.878145965
41.03857658 2.285361603
51.02292652 1.099672584
53.03857658 4.500420454
55.05422664 9.883629679
57.06987671 0.9623257592
65.03857658 3.122565928
67.05422664 3.089964569
69.0334912 1.29608909
69.06987671 3.43351775
71.04914126 3.670684398
81.0334912 0.9492899081
85.06479133 1.429462717
185.0960915 1.635871317
187.0389705 1.065685603
187.1117415 1.562361401
197.0960915 1.185097017
199.1117415 3.015373578
213.1273916 1.462053186
215.1066561 2.225532532
225.1273916 1.554437716
227.1430416 1.566778745
229.0859207 2.594640547
237.1273916 0.9700216212
239.1430416 2.89902851
241.0859207 1.044477129
243.1015708 1.179043427
251.1430416 1.063411598
253.1586917 1.623335382
255.1743418 1.119588779
271.1692564 1.321202359

Name: +ve in-silico MS/MS by CFM-ID for ASWYYIAZATTZLB-UHFFFAOYSA-N
ID: ASWYYIAZATTZLB-UHFFFAOYSA-N
Comment: Energy0
Num peaks: 6
59.04914126 6.16632578
263.1026334 3.760256296
281.1131981 10.61053365
307.1288481 1.47691342
321.1444982 2.917995156
339.1550629 61.65397584

Name: +ve in-silico MS/MS by CFM-ID for ASWYYIAZATTZLB-UHFFFAOYSA-N
ID: ASWYYIAZATTZLB-UHFFFAOYSA-N
Comment: Energy1
Num peaks: 26
54.03382555 7.315494493
57.0334912 0.8483075492
59.04914126 13.01838249
66.03382555 1.178926019
82.02874017 0.8367453302
87.04405588 0.9276592422
94.02874017 3.702655233
112.0393049 1.833207644
140.070605 3.68498378
150.0549549 2.577941407
152.070605 1.382441745
156.1019051 1.049459943
166.0498695 3.583841234
168.0655196 13.3759119
170.0811697 7.490444947
172.0968197 1.445452815
174.1124698 1.828665698
176.1281199 0.8719306312
252.086649 0.8239999926
256.1179491 1.317539684
263.1026334 2.251572164
265.1182834 0.8900952392
281.1131981 1.45903505
307.1288481 1.395022112
321.1444982 1.326689286
339.1550629 4.391601455

Name: +ve in-silico MS/MS by CFM-ID for ASWYYIAZATTZLB-UHFFFAOYSA-N
ID: ASWYYIAZATTZLB-UHFFFAOYSA-N
Comment: Energy2
Num peaks: 31
15.02292652 1.3053756
33.0334912 1.040220245
43.01784114 1.379665103
44.04947561 2.278527572
45.0334912 3.005488101
55.01784114 1.086854468
57.0334912 1.681598326
59.04914126 12.06933799
61.06479133 1.537603979
66.03382555 2.115788498
80.0130901 1.07904536
82.02874017 1.131550058
168.0655196 0.8681062561
170.0811697 1.100668902
205.0607686 6.787386838
207.0764186 0.9096599912
221.0556832 12.71176522
221.0920687 1.297784892
223.0713333 1.39219836
235.0713333 5.666576595
237.0869833 0.8649384003
238.0709989 4.150030299
249.0869833 2.675895319
263.1026334 1.806962768
265.0818979 1.054599772
265.1182834 1.598772542
267.1339335 1.092907511
281.1131981 1.393113473
283.1288481 1.291968218
285.1444982 1.358270916
311.1237627 0.9532233905

Name: +ve in-silico MS/MS by CFM-ID for SAWAIULJDYFLPD-SOAFEQHCSA-N
ID: SAWAIULJDYFLPD-SOAFEQHCSA-N
Comment: Energy0
Num peaks: 6
161.1073248 2.768904853
163.1229749 23.89037294
165.138625 4.869227677
293.1495836 2.560757828
321.1444982 17.25747361
339.1550629 31.0032044

Name: +ve in-silico MS/MS by CFM-ID for SAWAIULJDYFLPD-SOAFEQHCSA-N
ID: SAWAIULJDYFLPD-SOAFEQHCSA-N
Comment: Energy1
Num peaks: 28
43.01784114 0.966212705
59.01275576 1.996017213
68.99710569 0.7970441872
71.01275576 1.100119141
80.04947561 0.8816571419
84.08077574 1.882518047
84.99202031 2.596104861
87.00767038 1.852969003
89.02332044 1.449455792
120.0807757 1.007888583
122.0964258 1.002719334
132.0807757 1.540082733
134.0964258 2.604817697
136.1120759 5.472573476
146.0964258 0.7966770337
147.0916748 1.14691727
159.0916748 1.544441202
161.1073248 0.7617187112
163.1229749 38.80256389
165.138625 1.790927831
175.1229749 1.127605779
203.1178895 1.087683613
205.1335396 1.336446416
263.1390189 0.6179121904
265.154669 0.7869664599
303.1339335 0.6989577098
321.1444982 2.815346808
339.1550629 1.945430271

Name: +ve in-silico MS/MS by CFM-ID for SAWAIULJDYFLPD-SOAFEQHCSA-N
ID: SAWAIULJDYFLPD-SOAFEQHCSA-N
Comment: Energy2
Num peaks: 31
15.02292652 1.069482349
26.00252542 0.8100091341
44.04947561 1.191326734
46.06512568 0.8880738681
58.06512568 0.9795599481
59.01275576 0.8918563164
60.08077574 0.9792856545
80.04947561 2.347535651
82.06512568 1.036389446
84.08077574 3.118306879
92.04947561 2.104193101
94.06512568 1.516869979
108.0807757 0.8872259887
110.0964258 0.8138115551
118.0651257 0.8743971251
120.0807757 1.661164586
122.0964258 0.6968984326
132.0807757 2.611440096
134.0964258 2.902191446
135.0916748 1.31923626
136.1120759 3.749843325
137.1073248 2.349500828
146.0964258 1.388825419
147.0916748 3.567421085
149.1073248 2.287544296
161.1073248 1.783976608
163.1229749 25.99621549
165.138625 1.540646739
175.1229749 0.85355518
187.0865894 1.232378413
193.1335396 0.9566757689

Name: +ve in-silico MS/MS by CFM-ID for KAZSKMJFUPEHHW-FLIBITNWSA-N
ID: KAZSKMJFUPEHHW-FLIBITNWSA-N
Comment: Energy0
Num peaks: 13
69.06987671 3.790847794
121.0284058 2.857177687
135.0440559 1.997727699
201.0910061 2.187231441
203.1066561 6.018266427
217.1223062 1.963280651
245.1172208 1.182001751
307.1328709 2.672458808
309.148521 1.105964292
313.1434356 1.162619799
321.148521 8.969299224
323.1277855 6.179190024
339.1590856 40.92593241

Name: +ve in-silico MS/MS by CFM-ID for KAZSKMJFUPEHHW-FLIBITNWSA-N
ID: KAZSKMJFUPEHHW-FLIBITNWSA-N
Comment: Energy1
Num peaks: 31
65.03857658 1.425850687
67.05422664 4.293946987
69.06987671 5.682901807
95.04914126 1.465066119
121.0284058 8.559478699
123.0440559 1.506263041
135.0440559 1.149853293
145.0284058 0.8044413225
147.0440559 2.774275674
189.0910061 1.199622952
191.1066561 1.366755731
193.1223062 1.369957825
201.0910061 5.097790765
203.1066561 6.500267597
217.1223062 1.688616457
245.1172208 2.116394495
267.0651853 1.420325691
269.0808353 1.040321056
271.0964854 1.345827961
295.1328709 1.263955811
297.148521 0.781116461
305.1172208 0.788048865
307.1328709 1.857875691
309.1121354 0.8104243563
309.148521 1.402279237
311.1277855 0.9516324572
311.164171 1.953812576
313.1434356 1.226077978
321.148521 3.573821942
323.1277855 4.129305899
339.1590856 6.904937097

Name: +ve in-silico MS/MS by CFM-ID for KAZSKMJFUPEHHW-FLIBITNWSA-N
ID: KAZSKMJFUPEHHW-FLIBITNWSA-N
Comment: Energy2
Num peaks: 31
39.02292652 1.041336491
51.02292652 1.23667978
53.03857658 0.99479968
63.02292652 2.019637098
65.03857658 3.794654943
67.05422664 7.067049271
69.06987671 4.115962876
77.00219107 2.992895803
79.01784114 1.214117216
91.05422664 3.02186503
93.0334912 2.005693405
95.04914126 1.082072123
105.0334912 1.149148858
117.0334912 1.53115839
119.0491413 0.8951205006
121.0284058 3.783874017
131.0491413 1.037753748
173.0960915 2.026797201
177.0910061 0.9576511518
185.0960915 1.534538412
187.1117415 1.26563572
199.1117415 1.307405324
201.0910061 1.576452322
203.1066561 3.63673474
217.1223062 1.797870257
241.0859207 0.881710884
293.1172208 1.16238492
295.1328709 1.056313627
307.1328709 0.9009904084
309.148521 1.462523255
323.1277855 3.214545919

Name: +ve in-silico MS/MS by CFM-ID for SSVXLIRLGPMWSL-UXBLZVDNSA-N
ID: SSVXLIRLGPMWSL-UXBLZVDNSA-N
Comment: Energy0
Num peaks: 19
81.06987671 0.9106207158
83.08552677 1.507496385
95.08552677 1.986087124
97.10117684 1.064289142
109.0284058 0.8554524481
121.0284058 6.541349994
123.0440559 1.650299501
125.0597059 1.545752955
135.1168269 2.115689105
137.132477 20.95639063
139.148127 1.425031826
145.0284058 1.427615574
155.1430416 1.407798705
161.0233204 1.609893783
163.0389705 8.508594639
195.1379563 1.116519377
277.1434356 1.48964642
299.164171 3.230888138
317.1747357 20.86100861

Name: +ve in-silico MS/MS by CFM-ID for SSVXLIRLGPMWSL-UXBLZVDNSA-N
ID: SSVXLIRLGPMWSL-UXBLZVDNSA-N
Comment: Energy1
Num peaks: 31
55.05422664 2.6784035
67.05422664 0.8306453754
69.06987671 1.293806423
79.05422664 0.9304501347
81.06987671 2.348810667
83.08552677 2.377779825
93.06987671 1.229988061
95.08552677 3.086978178
97.10117684 2.732135627
107.0491413 0.8151382587
109.0284058 0.8873922808
109.1011768 0.7558842814
111.1168269 0.8109266869
121.0284058 7.686907515
121.1011768 0.8364081641
123.0440559 2.820299023
133.0284058 0.7004650743
135.0440559 4.426624597
135.1168269 1.369473725
137.132477 18.90650032
145.0284058 2.222879313
155.1430416 2.227511166
161.0233204 1.173217304
163.0389705 6.701081709
191.1066561 0.9362328551
193.1223062 0.8966750402
207.1379563 0.6436699865
287.164171 1.191620784
289.1798211 1.336254277
299.164171 1.097344851
317.1747357 2.353154859

Name: +ve in-silico MS/MS by CFM-ID for SSVXLIRLGPMWSL-UXBLZVDNSA-N
ID: SSVXLIRLGPMWSL-UXBLZVDNSA-N
Comment: Energy2
Num peaks: 31
39.02292652 1.013022479
49.00727645 1.340595887
51.02292652 1.612064115
53.03857658 2.153043757
55.05422664 3.867254549
57.06987671 1.10610215
65.03857658 5.682429125
67.05422664 3.029162182
69.06987671 3.361394148
79.05422664 1.468373445
81.06987671 4.503347623
83.08552677 3.444925547
93.0334912 0.9211692785
93.06987671 1.118568392
95.08552677 1.952033739
97.10117684 1.573624346
105.0334912 1.599197854
107.0491413 1.91948464
109.0284058 0.8433879118
109.1011768 2.299169059
111.1168269 1.39235443
121.0284058 4.850225788
121.1011768 1.696126131
123.0440559 1.060288458
133.1011768 1.061958642
135.0440559 1.297482685
135.1168269 1.753529051
137.132477 5.244553279
139.148127 1.29313727
163.0389705 0.8797533243
299.164171 1.02492868

Name: +ve in-silico MS/MS by CFM-ID for JRYJEMVPVZEOPW-AATRIKPKSA-N
ID: JRYJEMVPVZEOPW-AATRIKPKSA-N
Comment: Energy0
Num peaks: 17
45.0334912 1.671136158
57.0334912 0.7964510452
137.0597059 1.603840017
139.075356 0.8146230824
175.075356 0.9718561285
179.0702706 1.204520159
207.1015708 1.369195915
299.1277855 1.292141159
307.1328709 0.8880208979
311.1277855 4.996365745
313.1434356 2.758514048
315.1590856 1.045588826
323.1277855 0.9467445821
325.1434356 4.142635955
327.1590856 1.542597108
339.1590856 27.56334624
357.1696503 27.08303057

Name: +ve in-silico MS/MS by CFM-ID for JRYJEMVPVZEOPW-AATRIKPKSA-N
ID: JRYJEMVPVZEOPW-AATRIKPKSA-N
Comment: Energy1
Num peaks: 31
39.02292652 1.847324601
41.00219107 2.207575692
43.01784114 1.460241714
45.0334912 0.8494852552
57.0334912 1.545596247
145.0647913 0.8651866047
147.0804414 1.759104086
159.0440559 2.13896868
161.0597059 2.891032022
163.075356 2.823230571
165.0910061 0.9331661332
167.0702706 1.684169416
169.0647913 0.8224710097
175.1117415 1.242453942
179.0702706 2.389969041
189.0910061 1.070588941
201.0910061 1.446429436
207.1015708 1.540670262
219.1015708 1.430047979
295.1328709 1.292787628
297.1121354 1.578969582
299.1277855 2.355703563
307.1328709 1.906661432
309.148521 1.614348262
311.1277855 3.750218874
313.1434356 2.618449644
323.1277855 1.297387728
325.1434356 3.004382859
327.1590856 1.218393433
339.1590856 13.87242112
357.1696503 7.226517454

Name: +ve in-silico MS/MS by CFM-ID for JRYJEMVPVZEOPW-AATRIKPKSA-N
ID: JRYJEMVPVZEOPW-AATRIKPKSA-N
Comment: Energy2
Num peaks: 31
25.00727645 0.9609633141
39.02292652 1.861102186
53.00219107 0.9427000803
63.02292652 0.9897235867
131.0491413 5.252710948
133.0647913 1.151776391
137.0597059 3.110082656
145.0647913 1.970367125
147.0804414 2.016863691
149.0597059 1.072915703
155.0491413 1.402199603
159.0440559 1.501127105
161.0597059 2.971907084
163.075356 1.579746128
165.0910061 1.335562731
167.0702706 1.350865963
169.0647913 2.570796198
171.0804414 1.392830448
173.0960915 1.891767621
175.075356 5.739740014
175.1117415 1.255098517
177.0910061 1.903977866
183.1379563 1.182621883
185.0597059 1.222962368
185.1536063 1.182621883
187.075356 1.285342594
189.0910061 2.755001143
307.1328709 1.261424522
309.148521 1.500043249
323.1277855 2.644549678
327.1590856 1.011301255

Name: +ve in-silico MS/MS by CFM-ID for AWMHMGFGCLBSAY-UHFFFAOYSA-N
ID: AWMHMGFGCLBSAY-UHFFFAOYSA-N
Comment: Energy0
Num peaks: 15
43.01784114 1.818335095
61.02840582 4.063225739
69.06987671 3.460135452
145.0859207 1.462388913
225.0910061 1.179136193
227.1066561 1.200086482
229.0859207 2.033957573
239.0702706 1.226954446
241.0859207 7.997884407
295.1328709 3.349956804
297.148521 15.85091352
315.1590856 9.945954607
339.1590856 2.298214387
341.1383502 3.852885271
357.1696503 20.98467092

Name: +ve in-silico MS/MS by CFM-ID for AWMHMGFGCLBSAY-UHFFFAOYSA-N
ID: AWMHMGFGCLBSAY-UHFFFAOYSA-N
Comment: Energy1
Num peaks: 31
39.02292652 1.220848111
41.03857658 1.824180311
43.01784114 1.479787896
61.02840582 2.900832523
65.03857658 2.390054586
67.05422664 7.173925933
69.06987671 8.956626557
71.08552677 2.023082929
83.04914126 0.6556562711
103.075356 0.7675499994
131.0702706 0.7227389126
211.075356 1.437781517
213.0910061 0.7938424856
227.1066561 0.9729702689
229.0859207 0.9935393148
239.0702706 0.781567255
241.0859207 2.131474221
253.1586917 0.8945580996
255.1015708 0.7963817912
269.1536063 0.9587849721
271.1328709 0.6221198047
279.1379563 1.023637924
281.1172208 2.221216823
287.164171 0.6716107761
295.1328709 2.871922698
297.148521 15.7603401
315.1590856 6.005851098
329.1747357 0.9452476534
339.1590856 2.090720452
341.1383502 3.573611126
357.1696503 3.689211482

Name: +ve in-silico MS/MS by CFM-ID for AWMHMGFGCLBSAY-UHFFFAOYSA-N
ID: AWMHMGFGCLBSAY-UHFFFAOYSA-N
Comment: Energy2
Num peaks: 28
25.00727645 0.7956626393
39.02292652 0.8447771361
43.01784114 1.665217765
57.0334912 1.441229091
59.04914126 3.392851409
61.02840582 0.9152028839
65.03857658 10.13921582
67.05422664 9.193953987
69.06987671 0.9166257627
91.05422664 5.365512125
99.04405588 0.804007722
125.0597059 0.7407651987
173.0233204 5.207148691
175.0389705 1.324504006
187.075356 1.121493215
195.0804414 4.12818183
197.0960915 1.906888994
199.075356 0.7932024406
211.075356 3.707286575
213.0546206 2.16341869
213.0910061 1.937863905
215.0702706 1.560345108
223.0389705 1.903250968
225.0546206 1.97578017
225.0910061 0.8817993736
227.1066561 1.02690902
239.0702706 6.416129601
241.0859207 8.439634314

Name: +ve in-silico MS/MS by CFM-ID for ZTSNTUQTNQSIDC-UHFFFAOYSA-N
ID: ZTSNTUQTNQSIDC-UHFFFAOYSA-N
Comment: Energy0
Num peaks: 6
325.1434356 2.811323635
327.1590856 1.206237092
329.1747357 0.6008201701
339.1590856 14.15386338
341.1383502 0.9083206251
357.1696503 77.45434305

Name: +ve in-silico MS/MS by CFM-ID for ZTSNTUQTNQSIDC-UHFFFAOYSA-N
ID: ZTSNTUQTNQSIDC-UHFFFAOYSA-N
Comment: Energy1
Num peaks: 9
297.148521 1.671595314
307.1328709 1.524844401
313.1434356 4.466883388
325.1434356 5.159983664
327.1590856 6.725468233
329.1747357 8.882099444
339.1590856 12.26011622
341.1383502 1.554494052
357.1696503 38.767742

Name: +ve in-silico MS/MS by CFM-ID for ZTSNTUQTNQSIDC-UHFFFAOYSA-N
ID: ZTSNTUQTNQSIDC-UHFFFAOYSA-N
Comment: Energy2
Num peaks: 27
209.0960915 1.486198171
237.0910061 4.669484762
239.1066561 2.680894406
241.1223062 2.62789639
243.1379563 1.785648797
249.0910061 3.650418915
251.1066561 4.271303348
253.1223062 5.236974341
255.1379563 2.483570409
267.1015708 2.155164303
269.1172208 3.461060095
281.1172208 2.475140616
283.1328709 5.097647093
285.148521 2.582580844
293.1172208 1.72791567
295.1328709 3.821924191
297.148521 3.496290422
307.1328709 2.708826013
309.148521 3.138741645
311.1277855 3.005134265
311.164171 3.325957403
313.1434356 5.48070666
323.1277855 2.389241968
325.1434356 2.096276741
329.1747357 1.474833622
339.1590856 2.160547163
341.1383502 1.898192969

Name: +ve in-silico MS/MS by CFM-ID for NETRCGJRLNZPCW-UHFFFAOYSA-N
ID: NETRCGJRLNZPCW-UHFFFAOYSA-N
Comment: Energy0
Num peaks: 13
69.06987671 1.049458084
71.08552677 2.537304513
81.06987671 1.141102079
83.08552677 1.583356877
85.10117684 2.399072839
97.10117684 1.446312711
137.132477 6.708528486
203.0338851 2.236647469
279.1379563 1.828018378
283.0964854 1.320007711
321.148521 5.970841016
323.1277855 1.631547154
339.1590856 50.6501499

Name: +ve in-silico MS/MS by CFM-ID for NETRCGJRLNZPCW-UHFFFAOYSA-N
ID: NETRCGJRLNZPCW-UHFFFAOYSA-N
Comment: Energy1
Num peaks: 31
55.05422664 1.460125052
57.06987671 1.15078411
67.05422664 1.064943775
69.06987671 2.120174933
71.08552677 3.360496494
79.05422664 1.693313718
81.06987671 2.762540599
83.08552677 3.506864456
85.10117684 2.843205899
87.1168269 1.252947942
95.08552677 2.437197203
97.10117684 1.28619124
113.132477 1.074130179
135.1168269 1.035474132
137.132477 9.489007136
203.0338851 1.763762969
267.0651853 1.377920166
279.1379563 2.265431543
281.0808353 1.694533857
283.0964854 1.564787498
293.1536063 1.772750905
295.0964854 1.720510218
295.1328709 1.316332356
295.1692564 1.371362112
307.1328709 1.427876915
309.148521 1.510561193
311.164171 6.916383656
313.1434356 1.197901258
321.148521 3.309719143
323.1277855 3.519749783
339.1590856 8.492229092

Name: +ve in-silico MS/MS by CFM-ID for NETRCGJRLNZPCW-UHFFFAOYSA-N
ID: NETRCGJRLNZPCW-UHFFFAOYSA-N
Comment: Energy2
Num peaks: 31
39.02292652 2.897650257
41.03857658 2.185883186
51.02292652 1.001285978
53.03857658 2.199238274
55.05422664 4.370127782
57.06987671 1.518258416
65.03857658 2.521109734
67.05422664 4.074619769
69.06987671 4.4134816
71.08552677 2.868355128
79.05422664 2.487246258
81.06987671 9.631782854
83.08552677 3.96105801
85.10117684 2.362683128
87.1168269 1.008740223
95.08552677 3.405176711
97.10117684 1.735176441
109.1011768 1.145484007
111.1168269 0.9692261912
121.1011768 1.936655998
123.1168269 1.873353498
133.1011768 1.254600442
135.1168269 2.132579275
137.132477 2.811253374
145.0284058 1.923394311
161.0233204 1.662716378
173.0233204 2.58421063
203.0338851 1.626252205
241.1223062 0.8582569913
269.1172208 0.8582569913
323.1277855 2.503612423

Name: +ve in-silico MS/MS by CFM-ID for FZFGGNNUYSILSL-UHFFFAOYSA-N
ID: FZFGGNNUYSILSL-UHFFFAOYSA-N
Comment: Energy0
Num peaks: 17
55.05422664 3.263947409
69.06987671 1.975930355
95.04914126 1.593393948
97.06479133 0.9975912969
135.0440559 1.069842163
171.0804414 2.819655357
173.0960915 4.409368635
175.1117415 4.324228376
189.0910061 1.743573456
191.1066561 17.16226137
283.0964854 2.565742581
295.0964854 3.220457462
297.1121354 2.693841715
307.1328709 2.32657894
309.148521 1.062778698
321.148521 1.135472288
339.1590856 28.60050305

Name: +ve in-silico MS/MS by CFM-ID for FZFGGNNUYSILSL-UHFFFAOYSA-N
ID: FZFGGNNUYSILSL-UHFFFAOYSA-N
Comment: Energy1
Num peaks: 31
39.02292652 2.254285918
55.05422664 12.94193854
57.06987671 1.049408423
65.03857658 1.171428142
67.05422664 1.781253481
69.06987671 5.820056317
121.0647913 1.753543061
135.0440559 1.580319596
147.0440559 2.613896501
149.0597059 1.18482585
163.0389705 1.192761415
165.0546206 1.366764299
171.0804414 0.9617951368
173.0960915 2.088578551
175.1117415 1.697232524
189.0910061 2.139144396
191.1066561 5.437161508
203.1066561 0.9737919752
205.1223062 0.8863505304
267.0651853 1.382983428
281.0808353 1.713755285
283.0964854 7.658520774
295.0964854 1.747896259
297.1121354 1.09836982
299.1277855 0.9175885344
307.1328709 1.546906516
309.148521 1.836111425
311.164171 1.61083062
321.148521 2.409405358
323.1277855 2.053559287
339.1590856 7.267638611

Name: +ve in-silico MS/MS by CFM-ID for FZFGGNNUYSILSL-UHFFFAOYSA-N
ID: FZFGGNNUYSILSL-UHFFFAOYSA-N
Comment: Energy2
Num peaks: 31
39.02292652 1.779258936
41.03857658 0.9595884123
49.00727645 0.8962077586
51.02292652 1.190398626
53.03857658 0.9547601879
55.05422664 11.49702857
57.06987671 0.9241275234
65.03857658 11.50539292
67.05422664 5.009481851
69.06987671 4.457982245
95.04914126 1.95634515
99.08044139 1.113267098
107.0491413 1.078037353
115.0542266 1.032450016
121.0647913 2.514231001
123.0440559 1.180430654
131.0491413 1.168656634
133.1011768 0.9517222585
135.0440559 4.120689698
141.0698767 0.9082910097
143.0855268 3.523133069
147.0440559 0.8421787285
149.0597059 1.144679322
155.0491413 1.197818075
159.0804414 2.373183745
161.0960915 1.149104664
171.0804414 2.064288878
173.0960915 1.943318949
175.075356 0.9992623508
191.1066561 1.415140154
321.148521 1.021918384

Name: +ve in-silico MS/MS by CFM-ID for NYWUHXBEDBSRQB-UHFFFAOYSA-N
ID: NYWUHXBEDBSRQB-UHFFFAOYSA-N
Comment: Energy0
Num peaks: 17
55.05422664 3.2281806
69.06987671 1.600165277
109.0647913 1.576264372
123.0440559 1.048440969
135.0440559 1.329088243
157.0647913 2.895172621
159.0804414 4.464239519
161.0960915 4.413772511
175.075356 1.763115688
177.0910061 17.52560065
283.0964854 2.357664764
295.0964854 2.881794344
297.1121354 2.678135714
307.1328709 2.369392759
309.148521 1.049242651
321.148521 1.121031729
339.1590856 28.06225589

Name: +ve in-silico MS/MS by CFM-ID for NYWUHXBEDBSRQB-UHFFFAOYSA-N
ID: NYWUHXBEDBSRQB-UHFFFAOYSA-N
Comment: Energy1
Num peaks: 31
39.02292652 2.331864701
55.05422664 12.40821208
57.06987671 0.9488294449
67.05422664 0.8303169829
69.06987671 6.146168055
105.0334912 0.9986920853
107.0491413 2.112599445
121.0284058 1.409070185
123.0440559 3.561544291
135.0440559 1.132170021
137.0597059 0.7991172785
157.0647913 1.108791815
159.0804414 2.099313039
161.0597059 2.290633359
161.0960915 1.684698572
175.075356 2.424031685
177.0546206 1.022003323
177.0910061 5.454354971
179.0702706 1.294095592
189.0910061 0.7604197803
281.0808353 1.477075835
283.0964854 6.097002795
295.0964854 1.492475505
297.1121354 1.064815804
299.1277855 0.8784211172
307.1328709 1.534270896
309.148521 1.769617419
311.164171 1.800319378
321.148521 2.324038722
323.1277855 1.994039861
339.1590856 6.846920948

Name: +ve in-silico MS/MS by CFM-ID for NYWUHXBEDBSRQB-UHFFFAOYSA-N
ID: NYWUHXBEDBSRQB-UHFFFAOYSA-N
Comment: Energy2
Num peaks: 31
39.02292652 2.458398451
51.02292652 1.153911227
53.03857658 0.8323372789
55.05422664 12.54711997
65.03857658 8.87457048
67.05422664 2.73304397
69.06987671 1.376862608
79.05422664 1.246781752
83.08552677 1.283582819
89.03857658 1.44028055
105.0334912 4.046294347
107.0491413 1.914027289
109.0647913 1.023446781
113.0960915 1.026703985
115.0542266 1.454580832
117.0334912 1.691415247
121.0284058 5.183721038
129.0698767 1.143299501
133.1011768 1.49634793
135.0440559 0.9131357146
137.0597059 1.013949044
141.0334912 1.652275053
147.0440559 0.8892133119
157.0647913 4.190270153
159.0804414 2.520020114
161.0597059 1.176893095
161.0960915 1.249137013
173.0597059 0.8362312552
177.0910061 1.014216747
269.0808353 1.138678793
321.148521 0.9839949383

Name: +ve in-silico MS/MS by CFM-ID for QSGQMXJNFWYWMM-UHFFFAOYSA-N
ID: QSGQMXJNFWYWMM-UHFFFAOYSA-N
Comment: Energy0
Num peaks: 11
43.01784114 1.181074712
116.0494756 8.695686815
117.0334912 5.390696587
119.0491413 1.844217771
134.0600403 25.20372446
189.0757499 1.871045208
262.1073844 6.315087638
280.1179491 5.644353248
304.1179491 6.287659803
305.1019647 4.161821117
322.1285138 13.88924996

Name: +ve in-silico MS/MS by CFM-ID for QSGQMXJNFWYWMM-UHFFFAOYSA-N
ID: QSGQMXJNFWYWMM-UHFFFAOYSA-N
Comment: Energy1
Num peaks: 14
105.0334912 1.143953988
107.0491413 2.320995708
116.0494756 11.53437349
117.0334912 26.36811083
119.0491413 4.150939564
121.0647913 2.076613869
132.0443902 1.342761244
134.0600403 22.06095252
189.0757499 2.497773838
262.1073844 1.406211851
263.0914 1.640685854
280.1179491 1.446232588
305.1019647 1.776411604
322.1285138 1.132356908

Name: +ve in-silico MS/MS by CFM-ID for QSGQMXJNFWYWMM-UHFFFAOYSA-N
ID: QSGQMXJNFWYWMM-UHFFFAOYSA-N
Comment: Energy2
Num peaks: 31
40.01817548 1.583140318
43.01784114 2.233185253
57.0334912 0.6449886412
61.02840582 1.185749465
64.01817548 0.5819091456
73.02840582 1.210437408
90.03382555 1.177063471
92.04947561 0.8311527715
95.04914126 1.285210333
100.0181755 0.6446517663
101.0385766 0.5690423922
102.0338255 1.448528552
104.0494756 2.283065245
105.0334912 5.20512754
106.0651257 2.647022373
107.0491413 2.401543038
116.0494756 11.03276192
117.0334912 7.795569673
119.0491413 0.724635939
122.0964258 0.5912633359
127.0389705 0.63529094
129.0546206 1.817478551
130.0287402 0.9050913705
131.0702706 0.9968930684
132.0443902 1.334117079
134.0600403 17.3912825
145.0495352 0.9519464122
147.0651853 2.723957337
169.0495352 0.5436828973
171.0651853 0.6253369379
262.1073844 1.186231588

Name: +ve in-silico MS/MS by CFM-ID for IIZFTELYWMLCKS-UHFFFAOYSA-N
ID: IIZFTELYWMLCKS-UHFFFAOYSA-N
Comment: Energy0
Num peaks: 15
67.05422664 1.722060536
73.06479133 1.496379657
133.0284058 1.171667369
135.0440559 1.155182596
147.0440559 1.197498138
175.075356 8.050138736
187.075356 8.623602108
189.0910061 21.52422023
191.1066561 2.987826932
193.1223062 1.630917991
215.1066561 1.241599901
283.0964854 2.429563034
307.1328709 2.510037715
309.148521 1.281324336
339.1590856 23.72022552

Name: +ve in-silico MS/MS by CFM-ID for IIZFTELYWMLCKS-UHFFFAOYSA-N
ID: IIZFTELYWMLCKS-UHFFFAOYSA-N
Comment: Energy1
Num peaks: 31
65.03857658 1.261941856
67.05422664 1.266539043
73.06479133 2.532966246
85.06479133 0.8736043736
105.0334912 0.8330963436
121.0284058 0.811907478
123.0440559 1.821365984
125.0597059 1.663076762
133.0284058 2.452291021
135.0440559 3.293636585
137.0597059 2.3283175
147.0440559 2.608832365
149.0597059 0.8051817662
151.075356 1.049454598
159.0440559 1.4765668
163.075356 1.239251674
175.075356 8.110089859
179.0702706 1.870806596
187.075356 7.246148989
189.0910061 11.27785326
213.0910061 2.26123979
215.1066561 1.797306835
255.1015708 0.939144989
281.0808353 3.280865684
283.0964854 1.567973413
297.1121354 1.392818907
307.1328709 1.091177746
309.148521 1.531842009
321.148521 1.845602778
323.1277855 3.971734416
339.1590856 3.596106716

Name: +ve in-silico MS/MS by CFM-ID for IIZFTELYWMLCKS-UHFFFAOYSA-N
ID: IIZFTELYWMLCKS-UHFFFAOYSA-N
Comment: Energy2
Num peaks: 31
49.00727645 1.976977547
51.02292652 0.9466482198
55.05422664 2.826269196
65.03857658 4.042218742
67.05422664 2.436786244
69.06987671 1.3482606
91.05422664 1.661815136
105.0334912 4.238311417
107.0491413 1.787073259
117.0334912 1.237544769
119.0491413 4.004300148
121.0284058 1.370200706
131.0491413 1.703609022
133.0284058 6.201390174
133.0647913 1.141211844
135.0440559 5.83116263
137.0597059 1.53759
147.0440559 6.319556629
149.0597059 2.391277709
161.0597059 0.885341339
173.0597059 1.073552451
173.0960915 0.8913951805
189.0910061 2.878004164
251.0702706 1.094910901
253.0859207 2.281236562
255.1015708 1.150127259
281.1172208 0.9881626976
283.0964854 0.9305770097
307.1328709 1.568679984
321.148521 1.271056342
323.1277855 1.250739657

Name: +ve in-silico MS/MS by CFM-ID for ZZAIPFIGEGQNHP-UHFFFAOYSA-N
ID: ZZAIPFIGEGQNHP-UHFFFAOYSA-N
Comment: Energy0
Num peaks: 15
67.05422664 1.703799522
73.06479133 1.491195465
133.0284058 1.16937935
135.0440559 1.149459068
147.0440559 1.194311617
175.075356 8.022722699
187.075356 8.593673218
189.0910061 21.4501775
191.1066561 2.977194007
193.1223062 1.625282111
215.1066561 1.237212409
283.0964854 2.423376199
307.1328709 2.506259882
309.148521 1.280029973
339.1590856 23.59883283

Name: +ve in-silico MS/MS by CFM-ID for ZZAIPFIGEGQNHP-UHFFFAOYSA-N
ID: ZZAIPFIGEGQNHP-UHFFFAOYSA-N
Comment: Energy1
Num peaks: 31
65.03857658 1.264150465
67.05422664 1.248812263
73.06479133 2.538096617
85.06479133 0.8754419783
105.0334912 0.843908034
121.0284058 0.8169425487
123.0440559 1.847785427
125.0597059 1.714638702
133.0284058 2.459541695
135.0440559 3.331676267
137.0597059 2.390886052
147.0440559 2.615996286
151.075356 1.051468853
159.0440559 1.487758274
163.075356 1.23360591
175.075356 8.125805345
179.0702706 1.874735057
187.075356 7.257792077
189.0910061 11.3002273
213.0910061 2.265757093
215.1066561 1.801263237
255.1015708 0.9588419973
281.0808353 3.297690986
283.0964854 1.584884031
297.1121354 1.395901513
307.1328709 1.117104819
309.148521 1.460929372
311.164171 0.8318874131
321.148521 1.849152242
323.1277855 4.020040192
339.1590856 3.607888273

Name: +ve in-silico MS/MS by CFM-ID for ZZAIPFIGEGQNHP-UHFFFAOYSA-N
ID: ZZAIPFIGEGQNHP-UHFFFAOYSA-N
Comment: Energy2
Num peaks: 31
41.03857658 1.042226646
49.00727645 1.709794794
55.05422664 2.862301301
65.03857658 4.086483985
67.05422664 2.380523339
69.06987671 1.365519666
81.0334912 0.954238503
91.05422664 1.682912763
105.0334912 4.753241431
107.0491413 1.952229362
117.0334912 1.446716426
119.0491413 4.317285429
121.0284058 1.497992169
131.0491413 1.724106269
133.0284058 6.43660526
133.0647913 0.9972684525
135.0440559 6.087464046
137.0597059 1.713159813
147.0440559 6.637395397
149.0597059 2.47749788
159.0440559 0.9119831148
161.0597059 0.9189428203
173.0960915 0.9030449717
189.0910061 2.915453907
251.0702706 1.154826649
253.0859207 2.374850034
281.1172208 1.110918351
283.0964854 0.9645056777
307.1328709 1.568671168
321.148521 1.28753248
323.1277855 1.266685932

Name: +ve in-silico MS/MS by CFM-ID for DBMJZOMNXBSRED-DHDCSXOGSA-N
ID: DBMJZOMNXBSRED-DHDCSXOGSA-N
Comment: Energy0
Num peaks: 16
55.05422664 1.67445452
69.06987671 1.876107947
107.0855268 1.485776804
109.1011768 5.579380617
111.1168269 4.459888232
123.1168269 1.345507318
137.132477 6.180898196
203.0338851 4.298803299
269.0808353 1.178052543
279.1379563 1.390594032
283.0964854 1.147108267
295.0964854 3.671404041
297.1121354 3.406754297
321.148521 4.52022752
323.1277855 1.223219599
339.1590856 36.58173915

Name: +ve in-silico MS/MS by CFM-ID for DBMJZOMNXBSRED-DHDCSXOGSA-N
ID: DBMJZOMNXBSRED-DHDCSXOGSA-N
Comment: Energy1
Num peaks: 31
39.02292652 1.784988641
51.02292652 0.9631361292
55.05422664 5.334538664
65.03857658 2.338927969
67.05422664 2.56310622
69.06987671 4.094782309
79.05422664 1.755727788
81.06987671 2.118501932
83.08552677 1.826035049
107.0855268 1.809322196
109.1011768 4.66786011
111.1168269 1.145919878
113.132477 0.9285587634
135.1168269 1.417273203
137.132477 11.12275255
175.0389705 1.101640512
203.0338851 5.517576053
227.0338851 0.9905124913
253.0495352 0.9968600834
267.0651853 0.9631488167
269.0808353 2.032735952
279.1379563 1.066682389
283.0964854 1.78066734
293.1536063 1.05273581
295.0964854 1.143009565
307.1328709 1.042792881
309.148521 0.9234428261
311.164171 3.576706885
321.148521 1.926421297
323.1277855 2.376630803
339.1590856 4.759371853

Name: +ve in-silico MS/MS by CFM-ID for DBMJZOMNXBSRED-DHDCSXOGSA-N
ID: DBMJZOMNXBSRED-DHDCSXOGSA-N
Comment: Energy2
Num peaks: 31
39.02292652 2.503854629
41.03857658 1.568571319
51.02292652 2.209861583
53.03857658 5.541905868
55.05422664 12.96153255
57.06987671 0.8035049699
65.03857658 4.456220475
67.05422664 7.664707345
69.06987671 4.476776896
79.05422664 1.851745635
81.06987671 1.978348941
83.08552677 0.904601885
107.0855268 0.9250551381
109.1011768 2.516086148
111.1168269 0.8876721067
119.0855268 0.8846322587
121.1011768 0.9470498806
123.1168269 1.204053631
137.132477 1.631255554
145.0284058 1.903448587
157.0284058 1.415506663
161.0233204 1.431954726
173.0233204 1.424204658
175.0389705 0.9743547545
185.0233204 1.238334423
187.0389705 0.9302891893
197.0597059 0.8989113162
203.0338851 3.611325666
269.1172208 0.8182692056
307.1328709 0.978619441
323.1277855 2.207290171

Name: +ve in-silico MS/MS by CFM-ID for QPGVMBKJECZCKK-UHFFFAOYSA-N
ID: QPGVMBKJECZCKK-UHFFFAOYSA-N
Comment: Energy0
Num peaks: 14
43.05422664 1.379421602
67.05422664 2.034590622
71.04914126 6.082592019
73.06479133 2.524798649
75.08044139 1.11052446
85.06479133 1.520097395
283.0964854 1.703594413
285.1121354 3.437951586
297.148521 1.275034322
301.1070501 3.247107314
313.1070501 3.952005028
315.1227001 3.004647886
339.1590856 11.65348723
357.1696503 37.40710215

Name: +ve in-silico MS/MS by CFM-ID for QPGVMBKJECZCKK-UHFFFAOYSA-N
ID: QPGVMBKJECZCKK-UHFFFAOYSA-N
Comment: Energy1
Num peaks: 30
39.02292652 1.172780294
41.03857658 1.182139501
43.05422664 3.722555549
65.03857658 1.957987863
67.05422664 2.215014637
71.04914126 11.42063368
73.06479133 4.388175968
85.06479133 1.232924352
257.0444498 1.42936208
259.0600999 1.964727639
271.0964854 1.216857609
273.1121354 1.470756184
281.0808353 1.620919641
283.0964854 1.997567066
285.1121354 1.073685691
295.0964854 1.11263276
297.1121354 1.645086213
297.148521 1.377286998
299.0914 4.379992369
299.1277855 1.212650654
301.1070501 1.864114481
311.164171 1.32277822
313.1070501 4.364926224
313.1798211 1.397225359
315.1227001 3.94800086
327.1590856 1.115591464
329.1747357 4.185655073
339.1590856 6.040112495
341.1383502 1.300428382
357.1696503 7.194455597

Name: +ve in-silico MS/MS by CFM-ID for QPGVMBKJECZCKK-UHFFFAOYSA-N
ID: QPGVMBKJECZCKK-UHFFFAOYSA-N
Comment: Energy2
Num peaks: 31
39.02292652 1.922326387
41.03857658 2.910352905
43.05422664 3.825400432
51.02292652 2.236831692
55.01784114 1.952537311
55.05422664 4.143277016
57.06987671 1.846743857
65.03857658 3.59348543
67.05422664 2.971604172
69.0334912 1.996969163
69.06987671 1.740801511
71.04914126 8.75471926
73.06479133 1.675042043
227.0338851 1.688301176
227.1066561 1.485489862
229.0495352 3.390161985
231.0651853 2.308213822
243.0651853 1.639384058
257.0444498 1.724269952
257.1172208 1.480272478
259.0600999 1.507608843
267.1015708 1.359956854
271.0964854 1.134884452
273.1121354 1.469469354
283.0964854 2.22391768
297.1121354 1.223661831
299.1277855 2.405924521
315.1590856 1.154635369
321.148521 1.080816688
339.1590856 1.062762619
341.1383502 2.037668935

Name: +ve in-silico MS/MS by CFM-ID for SMRSMFDNXPPPCA-UHFFFAOYSA-N
ID: SMRSMFDNXPPPCA-UHFFFAOYSA-N
Comment: Energy0
Num peaks: 16
43.05422664 1.720784327
67.05422664 2.095358912
71.04914126 1.824134449
73.06479133 2.318365832
85.06479133 1.566883046
283.0964854 1.824992928
285.1121354 4.163946222
287.1277855 1.310991814
297.148521 1.286971937
301.1070501 3.260168123
313.1070501 5.247620371
315.1227001 1.90129256
327.1227001 1.308177837
329.1383502 1.816386551
339.1590856 11.86418425
357.1696503 37.52085663

Name: +ve in-silico MS/MS by CFM-ID for SMRSMFDNXPPPCA-UHFFFAOYSA-N
ID: SMRSMFDNXPPPCA-UHFFFAOYSA-N
Comment: Energy1
Num peaks: 31
29.03857658 1.273513514
43.05422664 4.656353396
53.03857658 1.32531208
65.03857658 1.66813166
67.05422664 1.979566504
71.04914126 4.544323904
73.06479133 3.995069252
85.06479133 1.270950288
229.0495352 1.220292727
255.0287997 1.117498506
257.0444498 2.831198521
259.0600999 2.426945227
271.0600999 1.523515719
273.0757499 1.122846448
281.0808353 1.13482136
283.0964854 1.655417437
285.1121354 1.970956206
287.1277855 0.9636166443
295.0964854 2.725930335
297.1121354 2.211357775
297.148521 0.9560825053
299.0914 2.955452202
301.1070501 1.443906803
311.164171 1.077813909
313.1070501 9.839862148
315.1227001 3.529089008
327.1227001 1.020421057
329.1747357 3.213328792
339.1590856 4.701215713
341.1383502 1.048981613
357.1696503 5.383413962

Name: +ve in-silico MS/MS by CFM-ID for SMRSMFDNXPPPCA-UHFFFAOYSA-N
ID: SMRSMFDNXPPPCA-UHFFFAOYSA-N
Comment: Energy2
Num peaks: 31
39.02292652 1.129935458
41.03857658 1.52840562
43.05422664 5.673533125
51.02292652 2.440747212
53.03857658 1.087353617
55.05422664 3.150715697
57.06987671 1.789417881
65.03857658 3.632964123
67.05422664 2.830849413
69.06987671 1.648107265
71.04914126 1.373714722
73.06479133 1.493862409
227.0338851 1.892913364
227.1066561 1.560056693
229.0495352 5.930210613
231.0651853 2.554437237
243.0651853 1.552363022
253.0859207 1.322832226
255.0287997 1.110478861
255.0651853 1.097575738
257.0444498 2.38085102
259.0600999 2.98048121
267.1015708 1.362944208
269.1172208 1.431743176
271.0600999 2.279424336
283.0964854 2.0130003
285.1121354 1.22944016
295.0964854 1.030571842
297.1121354 2.14425843
299.1277855 1.460811896
341.1383502 1.623412138

Name: +ve in-silico MS/MS by CFM-ID for FHUJPAOFRVLFNQ-UHFFFAOYSA-N
ID: FHUJPAOFRVLFNQ-UHFFFAOYSA-N
Comment: Energy0
Num peaks: 9
105.0334912 1.835760316
121.0284058 10.09764498
123.0440559 24.66415448
125.0597059 3.363571666
127.075356 1.753578602
307.1328709 4.516889568
309.148521 5.373621555
323.1277855 3.369146079
339.1590856 25.90770486

Name: +ve in-silico MS/MS by CFM-ID for FHUJPAOFRVLFNQ-UHFFFAOYSA-N
ID: FHUJPAOFRVLFNQ-UHFFFAOYSA-N
Comment: Energy1
Num peaks: 31
95.04914126 1.055339915
105.0334912 1.995740793
121.0284058 11.09754033
123.0440559 17.37820618
135.0440559 0.8878896913
147.0440559 2.405802361
149.0597059 3.058826407
151.075356 0.904758149
189.0910061 1.353371185
191.1066561 1.050511963
203.1066561 1.626773495
215.1066561 1.277148393
245.1172208 1.555211814
253.0859207 1.720114183
265.0859207 1.784552991
267.1015708 0.8873307291
269.1172208 1.47922749
279.1015708 2.884378581
281.1172208 1.722572796
283.0964854 0.9623037362
295.1328709 1.047269181
297.1121354 1.833803584
297.148521 0.8939222129
305.1172208 1.230444554
307.1328709 1.265237541
309.148521 2.046271091
311.164171 1.921185093
313.1434356 1.566056124
321.148521 1.819784246
323.1277855 6.814783708
339.1590856 3.333315898

Name: +ve in-silico MS/MS by CFM-ID for FHUJPAOFRVLFNQ-UHFFFAOYSA-N
ID: FHUJPAOFRVLFNQ-UHFFFAOYSA-N
Comment: Energy2
Num peaks: 31
49.00727645 1.901933054
59.04914126 1.362258911
77.03857658 0.8851126539
79.05422664 1.996201247
93.0334912 1.638305606
95.04914126 1.813487796
105.0334912 6.150628214
107.0491413 3.447554249
109.0647913 1.390267559
121.0284058 4.959725504
123.0440559 12.25116504
125.0597059 0.8910949587
131.0491413 2.208883287
133.0647913 1.282828623
155.0491413 1.285403218
159.0804414 0.8349961849
161.0597059 1.904008516
161.0960915 1.006297831
175.075356 0.8495437856
185.0960915 2.594638603
187.1117415 1.058424354
189.0910061 1.566239207
195.0440559 1.776770297
215.1066561 1.266786171
253.0859207 1.138563549
293.1172208 0.9698861099
295.1328709 1.258091377
309.148521 2.165162864
311.164171 0.9502615415
321.148521 1.212019905
323.1277855 1.474076865

Name: +ve in-silico MS/MS by CFM-ID for SVTCZHIDEDUTBH-UHFFFAOYSA-N
ID: SVTCZHIDEDUTBH-UHFFFAOYSA-N
Comment: Energy0
Num peaks: 19
55.05422664 3.484183782
69.06987671 2.028376862
107.0491413 2.185594972
121.0647913 1.565550887
149.0597059 1.701289333
207.1015708 4.053695457
209.1172208 1.295317881
235.0964854 3.99960535
249.1121354 0.9479212735
263.1277855 1.050048495
287.0914 0.9091013766
301.1070501 2.43719954
313.1070501 3.363415739
315.1227001 3.317764487
325.1434356 2.304885715
327.1590856 0.9707211292
329.1747357 0.9601016121
339.1590856 9.15458281
357.1696503 34.52413405

Name: +ve in-silico MS/MS by CFM-ID for SVTCZHIDEDUTBH-UHFFFAOYSA-N
ID: SVTCZHIDEDUTBH-UHFFFAOYSA-N
Comment: Energy1
Num peaks: 31
39.02292652 1.656065437
55.05422664 11.0398599
57.06987671 0.8457594931
69.06987671 6.255110673
105.0334912 1.606652156
107.0491413 5.949816736
109.0647913 1.079186696
121.0647913 3.087976244
131.0491413 0.922206332
149.0597059 3.102218417
177.0182351 2.989660804
179.0338851 2.557714593
181.0495352 1.059187897
193.0495352 1.724416305
205.0859207 0.9860779445
217.0859207 1.614882045
229.0495352 0.8872829695
231.0651853 1.368354603
233.0808353 1.274047516
235.0964854 8.014398494
237.1121354 1.207234095
249.1121354 1.404109594
263.1277855 0.9954959279
301.1070501 3.251454785
313.1070501 0.8012439253
317.1383502 0.723544996
325.1434356 1.221889073
327.1590856 0.8737137045
329.1747357 0.8341739622
339.1590856 2.952863444
357.1696503 4.219416986

Name: +ve in-silico MS/MS by CFM-ID for SVTCZHIDEDUTBH-UHFFFAOYSA-N
ID: SVTCZHIDEDUTBH-UHFFFAOYSA-N
Comment: Energy2
Num peaks: 31
53.03857658 1.235624403
55.05422664 12.27881158
57.06987671 0.9424829521
65.03857658 5.420781506
67.05422664 1.870289946
69.06987671 3.313224895
77.03857658 1.390395697
79.05422664 2.543524438
91.05422664 1.017775583
93.06987671 1.095434568
105.0334912 1.111212637
107.0491413 2.890478191
117.0334912 0.8707563696
121.0647913 1.882381804
149.0597059 0.9063095806
151.0389705 3.150749693
153.0546206 0.9832178225
163.075356 2.277844254
165.0182351 0.8881420065
165.0910061 1.194091334
175.075356 1.330289139
177.0182351 2.558667727
179.0338851 2.049135277
193.0495352 1.156161288
205.0859207 0.9491791335
235.0964854 2.108144054
311.1277855 0.8662500056
327.1590856 1.435273057
329.1747357 0.8549175085
339.1590856 1.996115476
341.1383502 1.634449124

Name: +ve in-silico MS/MS by CFM-ID for SOVNCTNQAWWYAQ-OQLLNIDSSA-N
ID: SOVNCTNQAWWYAQ-OQLLNIDSSA-N
Comment: Energy0
Num peaks: 16
55.05422664 1.684493592
69.06987671 1.897898548
107.0855268 1.498977949
109.1011768 5.625165508
111.1168269 4.501903849
123.1168269 1.332608332
137.132477 6.236574324
203.0338851 4.344246788
229.0495352 1.13386158
269.0808353 1.18750888
283.0964854 1.155726706
295.0964854 3.710754158
297.1121354 3.446284387
321.148521 4.398976031
323.1277855 1.259953743
339.1590856 37.0631667

Name: +ve in-silico MS/MS by CFM-ID for SOVNCTNQAWWYAQ-OQLLNIDSSA-N
ID: SOVNCTNQAWWYAQ-OQLLNIDSSA-N
Comment: Energy1
Num peaks: 31
39.02292652 1.777455188
51.02292652 0.9703387445
55.05422664 5.317271966
65.03857658 2.313694291
67.05422664 2.649727014
69.06987671 4.238984621
79.05422664 1.73709505
81.06987671 2.119659401
83.08552677 1.813636223
107.0855268 1.790387421
109.1011768 4.724341342
111.1168269 1.20155376
135.1168269 1.402399234
137.132477 10.35808568
175.0389705 2.012329552
177.0546206 1.073429302
203.0338851 4.879613975
225.0182351 1.018504942
227.0338851 0.9850499407
253.0495352 1.102165978
267.0651853 0.957257466
269.0808353 2.009635708
279.1379563 0.9690418595
283.0964854 1.743566954
295.0964854 1.133114632
307.1328709 1.160950397
309.148521 0.9200671801
311.164171 4.020685873
321.148521 1.836647888
323.1277855 2.349885989
339.1590856 4.680176912

Name: +ve in-silico MS/MS by CFM-ID for SOVNCTNQAWWYAQ-OQLLNIDSSA-N
ID: SOVNCTNQAWWYAQ-OQLLNIDSSA-N
Comment: Energy2
Num peaks: 31
39.02292652 2.91578872
41.03857658 1.656770044
51.02292652 2.632005197
53.03857658 5.939092816
55.05422664 13.70373198
57.06987671 1.065524592
65.03857658 4.328986438
67.05422664 8.049652345
69.06987671 4.973532836
79.05422664 1.963881587
81.06987671 2.251651385
83.08552677 1.067884964
107.0855268 0.9278666899
109.1011768 2.922400094
111.1168269 0.9352215703
119.0855268 0.9430654425
121.1011768 1.009266554
123.1168269 1.149631767
137.132477 0.7495602226
145.0284058 1.23339335
157.0284058 0.6826372705
161.0233204 1.711766153
175.0389705 0.740943224
185.0233204 0.7122963896
187.0389705 2.032944261
193.0859207 0.6823151
197.0597059 0.929026878
203.0338851 4.177543051
293.1172208 0.8483425692
307.1328709 0.9855286541
323.1277855 2.481552625

Name: +ve in-silico MS/MS by CFM-ID for XPDYDSQPCFQSLH-ZHACJKMWSA-N
ID: XPDYDSQPCFQSLH-ZHACJKMWSA-N
Comment: Energy0
Num peaks: 21
55.05422664 3.032317649
69.06987671 1.734597299
91.05422664 2.598565783
93.06987671 1.298630392
103.0542266 1.141893966
229.0859207 0.6593110014
237.0910061 0.8507131552
245.0808353 2.051431581
247.0964854 2.993545044
261.1121354 0.657492632
265.0859207 0.7394158356
283.0964854 1.629925555
291.1379563 1.003730221
293.1536063 7.250803681
295.0964854 2.44940442
295.1692564 2.540273653
297.1121354 2.147709579
303.1379563 1.085075805
307.1328709 1.329118361
321.148521 20.05996566
339.1590856 23.12705255

Name: +ve in-silico MS/MS by CFM-ID for XPDYDSQPCFQSLH-ZHACJKMWSA-N
ID: XPDYDSQPCFQSLH-ZHACJKMWSA-N
Comment: Energy1
Num peaks: 31
39.02292652 1.595428564
55.05422664 10.13791507
57.06987671 0.7188190752
69.06987671 5.719193316
91.05422664 3.680784846
93.06987671 0.9849457607
103.0542266 2.289624277
189.0910061 0.803455733
203.1066561 1.338192821
215.0702706 0.8567639399
215.1066561 0.9280887168
217.0859207 0.7683497321
227.0702706 1.978804814
229.0495352 0.8581343269
229.0859207 1.568152943
231.0651853 1.306633503
235.075356 1.17685503
237.0910061 3.55604681
245.0808353 4.629060314
247.0964854 2.847089999
263.0702706 1.752486429
265.0859207 1.917617825
281.1172208 0.7244472818
283.0964854 2.720298204
291.1379563 1.411347023
293.1536063 4.613208114
295.1692564 2.052167518
299.1277855 0.7940579158
303.1379563 1.183230487
321.148521 7.197720207
339.1590856 3.307718172

Name: +ve in-silico MS/MS by CFM-ID for XPDYDSQPCFQSLH-ZHACJKMWSA-N
ID: XPDYDSQPCFQSLH-ZHACJKMWSA-N
Comment: Energy2
Num peaks: 31
39.02292652 1.121309637
49.00727645 1.084604997
53.03857658 1.675587694
55.05422664 12.30688301
57.06987671 0.9100674716
65.03857658 4.685191616
67.05422664 1.954919749
69.06987671 2.511338538
79.05422664 1.023175016
91.05422664 3.895189487
93.06987671 1.57707692
101.0385766 1.240371041
103.0542266 1.926591908
127.0542266 1.640888782
159.0804414 1.478596634
171.0440559 0.9357952283
179.0338851 1.308718198
189.0910061 1.496363628
193.0647913 1.230669326
205.0495352 1.114182966
215.1066561 1.32191251
217.0859207 1.568209659
223.075356 2.538796281
227.0702706 1.153700468
229.0859207 1.00622504
237.0910061 3.413180302
251.0702706 0.9956486169
251.1430416 1.590878905
261.1273916 1.279388545
275.1430416 1.029641701
277.1223062 1.717185045

Name: +ve in-silico MS/MS by CFM-ID for DRIPWQOGMJYOPU-UHFFFAOYSA-N
ID: DRIPWQOGMJYOPU-UHFFFAOYSA-N
Comment: Energy0
Num peaks: 15
73.06479133 1.478452843
85.06479133 1.522467286
135.0440559 1.163237933
147.0440559 1.194577242
175.075356 7.947093927
187.075356 8.456289601
189.0910061 21.79273803
191.1066561 2.991567056
193.1223062 1.601568889
215.1066561 1.228915933
271.0964854 1.087558823
283.0964854 2.594449748
307.1328709 2.490913311
309.148521 1.269013683
339.1590856 23.30217787

Name: +ve in-silico MS/MS by CFM-ID for DRIPWQOGMJYOPU-UHFFFAOYSA-N
ID: DRIPWQOGMJYOPU-UHFFFAOYSA-N
Comment: Energy1
Num peaks: 31
65.03857658 1.775902829
67.05422664 1.782591114
73.06479133 2.467204049
85.06479133 1.261927578
105.0334912 0.8519470451
121.0284058 1.567487211
123.0440559 1.814044782
125.0597059 1.675388656
133.0284058 1.156962965
135.0440559 3.307542081
137.0597059 2.339302073
147.0440559 2.585689994
149.0597059 0.8453577314
151.075356 1.027166529
159.0440559 1.488092842
163.075356 1.21443231
175.075356 7.850888448
179.0702706 1.82894687
187.075356 6.898453984
189.0910061 11.27012218
213.0910061 2.185241626
215.1066561 1.736391026
271.0964854 0.9726508928
281.0808353 3.303245015
283.0964854 1.538290415
297.1121354 1.358765587
307.1328709 1.098639935
309.148521 1.426028937
321.148521 1.806305179
323.1277855 3.806824744
339.1590856 3.466577628

Name: +ve in-silico MS/MS by CFM-ID for DRIPWQOGMJYOPU-UHFFFAOYSA-N
ID: DRIPWQOGMJYOPU-UHFFFAOYSA-N
Comment: Energy2
Num peaks: 31
41.03857658 1.062226367
49.00727645 1.945055467
55.05422664 2.636945939
65.03857658 5.64759773
67.05422664 1.981250426
69.06987671 1.288893126
81.0334912 0.9348074053
91.05422664 1.633946501
105.0334912 5.954084726
107.0491413 3.260523489
119.0491413 4.516886562
121.0284058 1.826407725
131.0491413 1.758316056
133.0284058 1.236120711
133.0647913 0.9161002453
135.0440559 6.773148723
137.0597059 1.720121296
147.0440559 6.90042004
149.0597059 3.153325505
159.0440559 0.9591108032
161.0597059 0.9236936386
173.0597059 0.9125739233
173.0960915 0.8964799833
189.0910061 3.005621831
251.0702706 1.329114899
253.0859207 2.621859724
281.1172208 1.078042015
283.0964854 0.9532534668
307.1328709 1.550175276
321.148521 1.249305447
323.1277855 1.266004797

Name: +ve in-silico MS/MS by CFM-ID for KAYRJPGARKNUEX-UITAMQMPSA-N
ID: KAYRJPGARKNUEX-UITAMQMPSA-N
Comment: Energy0
Num peaks: 14
105.0334912 4.237275864
107.0491413 2.430020769
119.0491413 0.9448408159
131.0491413 1.066193605
149.0597059 2.15323746
163.075356 1.109610131
165.0910061 0.8426964445
189.0910061 0.8375192826
219.1015708 1.007854947
249.1121354 0.7732572643
251.1277855 0.7674100766
321.148521 14.55997214
339.1590856 32.25081707
357.1696503 17.16471629

Name: +ve in-silico MS/MS by CFM-ID for KAYRJPGARKNUEX-UITAMQMPSA-N
ID: KAYRJPGARKNUEX-UITAMQMPSA-N
Comment: Energy1
Num peaks: 31
105.0334912 6.727429028
107.0491413 3.001329802
119.0491413 2.654716234
131.0491413 2.439122176
137.0597059 1.104582984
141.0334912 0.9912400597
145.0647913 1.209617611
149.0597059 2.379557241
151.075356 0.9680068358
161.0597059 0.8700792423
163.075356 2.852036827
165.0910061 0.9249135069
187.075356 1.100591336
189.0910061 1.336797599
191.1066561 1.467823272
207.1015708 1.043759892
217.0859207 1.27537426
219.1015708 3.82708301
221.1172208 1.903221901
229.0859207 1.416802828
231.1015708 1.510350299
237.1121354 1.565066782
245.1172208 1.388553131
299.1277855 1.817810717
307.1328709 0.9767383149
309.148521 1.296572752
311.164171 0.8842932943
313.1434356 1.79576969
321.148521 5.89069306
339.1590856 8.527285436
357.1696503 3.385288639

Name: +ve in-silico MS/MS by CFM-ID for KAYRJPGARKNUEX-UITAMQMPSA-N
ID: KAYRJPGARKNUEX-UITAMQMPSA-N
Comment: Energy2
Num peaks: 31
75.02292652 1.38049243
77.03857658 2.61840704
79.05422664 1.435776158
91.05422664 1.888547453
105.0334912 5.360731327
107.0491413 2.744892241
117.0334912 1.827233567
119.0491413 2.333391079
129.0334912 1.414050784
131.0491413 1.172191353
133.0647913 2.396978922
161.0597059 1.185574068
163.075356 3.346797059
165.0910061 0.9564782696
187.075356 1.231278098
189.0910061 1.866833488
215.0702706 0.9492099356
217.0859207 2.166169584
219.1015708 4.098991967
221.1172208 0.9758363429
231.1015708 1.268609414
233.1172208 1.848554517
241.0859207 1.00134488
243.1015708 1.256493984
245.1172208 1.414223704
253.0859207 0.9515619489
307.1328709 1.335669286
309.148521 2.119176225
311.164171 1.522883437
321.148521 2.219861573
323.1277855 1.914727553

Name: +ve in-silico MS/MS by CFM-ID for NNGJMULJWABAHA-UHFFFAOYSA-N
ID: NNGJMULJWABAHA-UHFFFAOYSA-N
Comment: Energy0
Num peaks: 21
55.05422664 3.289446714
69.06987671 1.920598676
109.0284058 3.873008443
135.0076704 0.9286484401
137.0233204 5.124021394
151.0389705 0.9749696908
165.0546206 1.720177048
191.1066561 0.8339436896
205.1223062 1.826095699
219.1379563 1.338528064
247.1328709 1.047236266
287.0914 0.9187480177
301.1070501 2.583147777
313.1070501 3.355560317
315.1227001 3.319510533
317.1383502 0.7766731846
325.1434356 2.630917328
327.1590856 1.102303035
329.1747357 1.353118032
339.1590856 7.812334681
357.1696503 33.82523157

Name: +ve in-silico MS/MS by CFM-ID for NNGJMULJWABAHA-UHFFFAOYSA-N
ID: NNGJMULJWABAHA-UHFFFAOYSA-N
Comment: Energy1
Num peaks: 31
39.02292652 1.301044774
55.05422664 8.795149806
69.06987671 5.10907833
107.0127558 1.044473141
109.0284058 6.278470336
111.0440559 1.351251198
121.0284058 0.7404348811
135.0076704 1.830498873
137.0233204 13.40604342
139.0389705 1.039034502
143.0702706 0.7424297366
145.0859207 0.7131985759
149.0597059 1.681579297
151.0389705 1.576479983
163.0389705 0.8605674439
163.075356 0.6373637493
165.0546206 2.244525061
187.075356 1.001872484
201.0910061 1.084916525
203.1066561 0.9622859678
205.1223062 2.867798304
219.1379563 1.376376925
247.1328709 1.22178646
299.0914 0.7305765629
301.1070501 2.875984495
313.1070501 0.7251053105
325.1434356 1.383766297
327.1590856 2.093821708
329.1747357 2.358415507
339.1590856 2.093429805
357.1696503 3.483070849

Name: +ve in-silico MS/MS by CFM-ID for NNGJMULJWABAHA-UHFFFAOYSA-N
ID: NNGJMULJWABAHA-UHFFFAOYSA-N
Comment: Energy2
Num peaks: 31
39.02292652 0.6896941192
49.00727645 1.214793082
51.02292652 1.712711672
53.00219107 0.9185477958
53.03857658 1.897847412
55.05422664 10.17983904
57.06987671 0.6947257084
65.03857658 2.923689688
67.05422664 1.475565272
69.06987671 2.420057254
71.08552677 0.6214185492
79.01784114 3.447856627
81.0334912 1.409861552
95.01275576 0.8264536023
107.0127558 1.358475398
109.0284058 11.43740576
111.0440559 0.850201985
121.0284058 0.6894350594
123.0440559 0.9052166498
135.0076704 1.455550609
135.0440559 1.223564069
137.0233204 6.986238112
149.0597059 2.30787771
161.0597059 0.7942747936
163.075356 1.154088273
189.0546206 0.6278476475
191.0702706 0.6628025429
327.1590856 1.169414303
329.1747357 1.405481266
339.1590856 1.902684228
341.1383502 1.507434975

Name: +ve in-silico MS/MS by CFM-ID for FEIKPDADEYJNNN-UHFFFAOYSA-N
ID: FEIKPDADEYJNNN-UHFFFAOYSA-N
Comment: Energy0
Num peaks: 18
55.05422664 3.563638781
69.06987671 2.053265882
121.0284058 2.70204532
135.0440559 2.011848891
147.0440559 1.079810196
201.0910061 1.93724594
203.1066561 5.194885191
217.1223062 1.727616401
245.1172208 1.061513248
269.0808353 0.9787082233
283.0964854 2.713413173
295.0964854 3.605906194
297.1121354 3.474383245
307.1328709 2.367277292
309.148521 1.028943493
321.148521 8.173505293
323.1277855 0.9584194312
339.1590856 36.19757601

Name: +ve in-silico MS/MS by CFM-ID for FEIKPDADEYJNNN-UHFFFAOYSA-N
ID: FEIKPDADEYJNNN-UHFFFAOYSA-N
Comment: Energy1
Num peaks: 31
39.02292652 1.771597438
55.05422664 10.9390401
67.05422664 0.8633018704
69.06987671 6.250162993
95.04914126 1.268629802
121.0284058 7.588619066
123.0440559 1.479601519
135.0440559 1.888109645
147.0440559 2.854523596
159.0440559 1.048239273
161.0597059 1.615032269
187.075356 1.608797259
191.1066561 0.8964323839
193.1223062 0.8963404094
201.0910061 3.899681963
203.1066561 4.317608123
217.1223062 1.020122856
245.1172208 1.388027717
265.0859207 1.202942876
281.0808353 1.19450738
283.0964854 4.647106141
295.0964854 1.076443766
295.1328709 0.9685523067
297.1121354 0.8954796232
299.1277855 1.006810689
307.1328709 1.247217645
309.148521 1.312192534
311.164171 1.516031297
321.148521 3.064824024
323.1277855 0.9282352887
339.1590856 5.028480147

Name: +ve in-silico MS/MS by CFM-ID for FEIKPDADEYJNNN-UHFFFAOYSA-N
ID: FEIKPDADEYJNNN-UHFFFAOYSA-N
Comment: Energy2
Num peaks: 31
39.02292652 1.298215365
49.00727645 1.256332372
53.03857658 1.42859646
55.05422664 13.77110815
57.06987671 0.7335799433
63.02292652 1.352109115
65.03857658 5.672063614
67.05422664 2.753764409
69.06987671 3.264664619
71.08552677 0.7729699304
93.0334912 2.137574835
95.04914126 0.9772189358
117.0334912 1.57029221
119.0491413 0.8055982014
121.0284058 4.644722076
131.0491413 0.7712096784
135.0440559 2.965807652
145.0284058 0.8870736865
147.0440559 2.296188621
149.0597059 0.8070012425
159.0440559 2.455365393
161.0597059 3.141571839
173.0960915 0.9096057615
203.1066561 0.8618240687
253.0859207 0.8559925885
293.1172208 1.514785851
295.1328709 0.920904108
309.148521 1.816673536
311.164171 1.004747892
321.148521 2.201671394
323.1277855 2.155843265

Name: +ve in-silico MS/MS by CFM-ID for GKBZDRQKXZDVIS-UHFFFAOYSA-N
ID: GKBZDRQKXZDVIS-UHFFFAOYSA-N
Comment: Energy0
Num peaks: 24
55.01784114 0.6659782163
57.0334912 0.7758476666
59.04914126 1.650291647
71.04914126 2.271055715
85.06479133 1.038897539
121.0284058 4.527403712
135.0440559 0.9978631778
149.0597059 1.667485939
189.0910061 0.7201785356
203.1066561 0.7589257219
221.1172208 1.030745721
235.1328709 0.8097622644
263.1277855 0.6452159149
271.0964854 0.8830250981
285.1121354 1.97600428
297.1121354 2.017913606
299.1277855 2.123662207
307.1328709 0.7474046476
321.148521 2.523511925
325.1434356 3.661209687
327.1590856 1.600504362
329.1747357 0.6837844702
339.1590856 24.18613408
357.1696503 22.23659047

Name: +ve in-silico MS/MS by CFM-ID for GKBZDRQKXZDVIS-UHFFFAOYSA-N
ID: GKBZDRQKXZDVIS-UHFFFAOYSA-N
Comment: Energy1
Num peaks: 31
39.02292652 1.850247558
55.01784114 1.26990662
55.05422664 0.8351340832
67.05422664 2.268276523
71.04914126 4.443674465
85.06479133 1.812856781
95.04914126 0.9936183808
121.0284058 17.13453736
123.0440559 1.382434978
135.0440559 2.025004336
147.0440559 0.8592412237
149.0597059 3.865204897
189.0910061 1.078039298
201.0910061 1.461053975
203.1066561 2.64504929
217.1223062 0.9633623298
221.1172208 1.582127489
245.1172208 1.246980279
263.1277855 0.7991071168
283.0964854 0.862787756
285.1121354 2.505865127
297.1121354 1.95648939
299.1277855 0.8604240926
301.1434356 0.8159482431
311.164171 0.9979023636
321.148521 2.400437131
325.1434356 1.306010365
327.1590856 1.276491607
329.1747357 1.043886268
339.1590856 6.766849322
357.1696503 2.396429135

Name: +ve in-silico MS/MS by CFM-ID for GKBZDRQKXZDVIS-UHFFFAOYSA-N
ID: GKBZDRQKXZDVIS-UHFFFAOYSA-N
Comment: Energy2
Num peaks: 31
39.02292652 4.089385028
41.03857658 2.349070015
53.03857658 2.879524365
55.05422664 1.541448444
65.03857658 2.199855096
67.01784114 0.9003606913
67.05422664 0.7653678846
69.06987671 0.781779864
71.04914126 3.090035959
79.01784114 1.252702657
93.0334912 3.797520706
95.04914126 1.156787771
107.0491413 1.055263792
117.0334912 0.9243635302
121.0284058 12.95906741
135.0440559 1.570405238
145.0284058 1.260637278
149.0597059 2.799631394
151.075356 1.079576299
163.075356 1.349610385
187.075356 1.078874914
189.0910061 3.539620674
201.0910061 0.8613979559
203.1066561 1.680368582
215.1066561 0.837943457
231.1015708 1.355805602
273.1121354 0.8267363623
309.148521 1.32968259
311.1277855 1.057826565
311.164171 1.44537887
321.148521 1.538726601

Name: +ve in-silico MS/MS by CFM-ID for VGCRPKJRWOBFGH-UHFFFAOYSA-N
ID: VGCRPKJRWOBFGH-UHFFFAOYSA-N
Comment: Energy0
Num peaks: 21
55.05422664 3.312479544
69.06987671 1.953987867
121.0284058 5.339223869
135.0440559 1.021523672
149.0597059 1.875909422
151.075356 0.6982311083
155.1066561 1.234595299
207.1015708 0.8481193994
221.1172208 1.897855901
235.1328709 1.35780655
263.1277855 1.064991481
287.0914 0.9507100659
301.1070501 2.675410574
313.1070501 3.49895762
315.1227001 3.456754879
317.1383502 0.7899913764
325.1434356 2.769254678
327.1590856 1.247676403
329.1747357 1.593897955
339.1590856 8.077063829
357.1696503 34.61947199

Name: +ve in-silico MS/MS by CFM-ID for VGCRPKJRWOBFGH-UHFFFAOYSA-N
ID: VGCRPKJRWOBFGH-UHFFFAOYSA-N
Comment: Energy1
Num peaks: 31
39.02292652 1.462255007
55.05422664 8.827389936
69.06987671 5.387134532
93.0334912 0.8513702162
95.04914126 1.205932203
121.0284058 18.20703547
123.0440559 1.336030821
127.075356 0.7776138789
129.0910061 0.747197493
131.0491413 0.7160542427
135.0440559 2.213810802
147.0440559 0.9373239189
149.0597059 3.282773819
151.075356 0.7968662257
165.0546206 1.340737974
203.0702706 1.056174501
205.0859207 0.7317882993
217.0859207 1.162027773
219.1015708 1.05241805
221.1172208 3.224796099
235.1328709 1.374574028
263.1277855 1.287702751
299.0914 0.9338633926
301.1070501 3.284423582
313.1070501 0.8489526294
315.1227001 0.7143963496
325.1434356 1.435980348
327.1590856 1.908089662
329.1747357 2.378684109
339.1590856 2.584215998
357.1696503 3.771250737

Name: +ve in-silico MS/MS by CFM-ID for VGCRPKJRWOBFGH-UHFFFAOYSA-N
ID: VGCRPKJRWOBFGH-UHFFFAOYSA-N
Comment: Energy2
Num peaks: 31
39.02292652 1.41236836
53.03857658 1.207628834
55.05422664 8.212222303
65.00219107 0.8079648038
65.03857658 3.221219287
67.01784114 0.9653203439
67.05422664 1.990629577
69.06987671 2.495794689
79.01784114 1.21384131
93.0334912 4.04996675
95.04914126 1.142623171
107.0491413 1.200194597
117.0334912 0.949795876
119.0491413 0.8648929895
121.0284058 15.16420425
121.0647913 1.073135429
133.0647913 0.7441337745
145.0284058 1.127415362
149.0597059 0.9128506004
151.0389705 1.194192573
155.1066561 0.88367638
165.0546206 1.338904109
177.0546206 0.794999648
179.0702706 1.134000858
207.1015708 0.7925890222
233.1172208 0.9016421604
311.1277855 0.8504475924
327.1590856 1.535946829
329.1747357 1.761614321
339.1590856 1.975831385
341.1383502 1.537762115

Name: +ve in-silico MS/MS by CFM-ID for QBCHAPQNKKNQRR-UHFFFAOYSA-N
ID: QBCHAPQNKKNQRR-UHFFFAOYSA-N
Comment: Energy0
Num peaks: 16
55.05422664 3.498196975
69.06987671 2.056844936
121.0284058 5.574975785
135.0440559 1.072556766
149.0597059 1.934233689
207.1015708 1.096392805
221.1172208 1.941380784
235.1328709 1.415517312
263.1277855 1.107440005
301.1070501 2.803018076
313.1070501 3.662214121
315.1227001 3.580585935
325.1434356 2.492231702
339.1590856 9.506130245
341.1383502 1.084179189
357.1696503 37.3267048

Name: +ve in-silico MS/MS by CFM-ID for QBCHAPQNKKNQRR-UHFFFAOYSA-N
ID: QBCHAPQNKKNQRR-UHFFFAOYSA-N
Comment: Energy1
Num peaks: 31
39.02292652 1.549421309
55.05422664 9.386660367
57.06987671 0.6915904531
69.06987671 5.676213195
93.0334912 0.8980781277
95.04914126 1.372989267
121.0284058 19.04470853
123.0440559 1.561865418
127.075356 0.8281074066
129.0910061 0.7960128923
131.0491413 0.8746602646
135.0440559 2.101822551
149.0597059 3.984069402
165.0546206 1.464572397
217.0859207 1.192241854
219.1015708 1.073288975
221.1172208 3.223406906
235.1328709 1.531350445
263.1277855 1.247142271
283.0964854 0.6679281357
299.0914 0.8372489323
301.1070501 3.477455798
313.1070501 0.8548567961
315.1227001 0.7073982835
317.1383502 0.7211757429
325.1434356 1.074705813
327.1590856 0.7182509494
329.1747357 0.932225421
339.1590856 3.29806811
341.1383502 0.8488051335
357.1696503 4.198863954

Name: +ve in-silico MS/MS by CFM-ID for QBCHAPQNKKNQRR-UHFFFAOYSA-N
ID: QBCHAPQNKKNQRR-UHFFFAOYSA-N
Comment: Energy2
Num peaks: 31
39.02292652 1.454076211
41.03857658 0.8580892945
53.00219107 0.9079519455
53.03857658 1.343016011
55.05422664 10.22642067
63.02292652 1.299845648
65.00219107 0.9363712468
65.03857658 4.656408186
67.01784114 1.407405441
67.05422664 1.711258515
69.06987671 3.006395938
79.01784114 1.399680951
93.0334912 4.676439419
95.04914126 1.29859547
107.0491413 1.60404958
117.0334912 1.232608556
119.0491413 0.7704995988
121.0284058 10.92956325
133.0647913 1.021106777
135.0440559 0.7665109227
145.0284058 1.364752233
149.0597059 1.546426931
151.0389705 1.966144342
165.0546206 1.890541809
177.0546206 1.341757882
179.0702706 1.705185016
271.0964854 0.7717323159
311.1277855 1.190681395
327.1590856 1.468215056
339.1590856 3.042039611
341.1383502 1.972406639

Name: +ve in-silico MS/MS by CFM-ID for HHDMTKSWMRFISD-UHFFFAOYSA-N
ID: HHDMTKSWMRFISD-UHFFFAOYSA-N
Comment: Energy0
Num peaks: 19
55.05422664 3.45997562
69.06987671 2.019823161
137.0233204 5.558839201
151.0389705 1.061408706
165.0546206 1.886671647
191.1066561 0.835725688
205.1223062 1.929595913
219.1379563 1.395458472
247.1328709 1.093393284
287.0914 0.9886428939
301.1070501 2.796489146
313.1070501 3.607817754
315.1227001 3.546480757
317.1383502 0.8226591607
325.1434356 2.564152308
327.1590856 0.7871979942
339.1590856 8.429902669
341.1383502 1.069220138
357.1696503 36.58158643

Name: +ve in-silico MS/MS by CFM-ID for HHDMTKSWMRFISD-UHFFFAOYSA-N
ID: HHDMTKSWMRFISD-UHFFFAOYSA-N
Comment: Energy1
Num peaks: 31
39.02292652 1.428415182
55.05422664 9.548390051
69.06987671 5.621414148
111.0440559 1.26197865
137.0233204 20.44949351
139.0389705 1.585301709
143.0702706 0.8181543102
145.0859207 0.7863885046
147.0440559 0.761019639
149.0597059 1.741787642
151.0389705 2.192912322
161.0233204 0.6954542689
163.0389705 1.003186366
165.0546206 2.986259283
187.075356 1.103733043
201.0910061 1.10877322
203.1066561 1.059706264
205.1223062 3.223487536
219.1379563 1.510781568
247.1328709 1.287044953
283.0964854 0.7316821549
299.0914 0.9451710348
301.1070501 3.61241118
313.1070501 0.8539304661
317.1383502 0.7112811195
325.1434356 1.291177915
327.1590856 1.119812571
329.1747357 1.452443199
339.1590856 2.857060663
341.1383502 0.8386484776
357.1696503 4.113295751

Name: +ve in-silico MS/MS by CFM-ID for HHDMTKSWMRFISD-UHFFFAOYSA-N
ID: HHDMTKSWMRFISD-UHFFFAOYSA-N
Comment: Energy2
Num peaks: 31
39.02292652 0.8105718369
53.00219107 1.317202025
53.03857658 1.32119887
55.05422664 10.49981572
57.06987671 0.6776685609
65.03857658 3.968981336
67.05422664 1.680919306
69.06987671 2.71277731
71.08552677 0.7318479869
81.06987671 0.6897169695
95.01275576 1.573752883
111.0440559 1.856288037
123.0440559 0.7496876007
133.0284058 1.119704201
135.0440559 2.212058398
137.0233204 15.99973259
147.0440559 0.9213513666
149.0597059 2.802294441
151.0389705 1.143274386
161.0233204 1.481348047
161.0597059 1.339150433
163.0389705 0.7381291668
163.075356 1.813986129
165.0546206 0.899690666
191.0702706 0.7068659027
311.1277855 0.8727253883
313.1434356 0.70647267
327.1590856 1.25973462
329.1747357 1.503174591
339.1590856 2.040236822
341.1383502 1.939997244

Name: +ve in-silico MS/MS by CFM-ID for WZJZQXSIPBOGHJ-UHFFFAOYSA-N
ID: WZJZQXSIPBOGHJ-UHFFFAOYSA-N
Comment: Energy0
Num peaks: 15
71.04914126 1.190653051
85.06479133 1.765198471
121.0284058 5.146693075
135.0440559 1.85592791
149.0597059 3.002163556
221.1172208 1.08384666
253.0859207 1.266989094
267.1015708 2.283893435
271.0964854 3.145979966
273.1121354 0.9918115235
285.1121354 17.68120586
297.1121354 1.090110969
325.1434356 1.476632888
339.1590856 8.488241239
357.1696503 29.62697148

Name: +ve in-silico MS/MS by CFM-ID for WZJZQXSIPBOGHJ-UHFFFAOYSA-N
ID: WZJZQXSIPBOGHJ-UHFFFAOYSA-N
Comment: Energy1
Num peaks: 31
41.03857658 0.7749443894
57.0334912 1.764622795
59.04914126 4.691520021
67.05422664 1.92745928
71.04914126 7.650004466
73.06479133 1.305636481
83.04914126 1.454809161
85.06479133 7.955265631
87.08044139 1.02918532
95.04914126 0.9723104399
121.0284058 15.76901126
123.0440559 1.3528771
129.0910061 0.6912220054
135.0440559 2.203004687
147.0440559 0.8558281695
149.0597059 3.79941042
161.0597059 1.027366486
163.075356 1.137944726
203.0702706 1.036715226
221.1172208 1.310954567
235.1328709 0.6989664787
263.1277855 0.7545489967
267.1015708 0.9522640409
279.1015708 1.51134669
285.1121354 1.623764381
297.1121354 4.269021945
299.1277855 2.573422004
325.1434356 0.7587493931
329.1747357 0.8012932892
339.1590856 3.077756338
357.1696503 2.142317142

Name: +ve in-silico MS/MS by CFM-ID for WZJZQXSIPBOGHJ-UHFFFAOYSA-N
ID: WZJZQXSIPBOGHJ-UHFFFAOYSA-N
Comment: Energy2
Num peaks: 31
55.01784114 0.9674609964
65.00219107 0.8447893956
67.01784114 1.062519864
71.04914126 2.710945711
77.00219107 1.379417238
79.01784114 1.274429388
93.0334912 4.141842563
95.04914126 1.905283234
107.0491413 1.185967624
117.0334912 1.038854197
121.0284058 11.34277011
123.0440559 0.8688081137
135.0440559 4.482699658
137.0597059 1.081326268
145.0284058 1.744077983
147.0440559 1.150662892
149.0597059 7.860066291
151.075356 0.9191483779
161.0597059 1.717470537
163.075356 4.396747549
165.0910061 1.557302496
189.0546206 0.9530907214
191.0702706 1.646660157
231.1015708 0.9019441303
253.0859207 2.169503158
255.1015708 2.130849972
257.1172208 2.551876601
267.1015708 3.36759764
269.0808353 0.9832354976
285.1121354 0.8711919256
311.1277855 1.190219814

Name: +ve in-silico MS/MS by CFM-ID for WTICLFMZLRNNLV-UHFFFAOYSA-N
ID: WTICLFMZLRNNLV-UHFFFAOYSA-N
Comment: Energy0
Num peaks: 22
55.05422664 2.441145075
69.06987671 1.385901574
121.0284058 13.37419808
123.0440559 1.173225835
127.075356 0.7326060261
129.0910061 0.6895600559
135.0440559 1.849372089
147.0440559 1.236449736
149.0597059 0.6766484816
165.0546206 2.097135554
191.1066561 0.840553926
203.1066561 1.757782287
221.1172208 3.414928783
283.0964854 1.08059654
295.0964854 0.8060768388
301.1070501 1.065401629
313.1070501 1.649571278
315.1227001 1.595433518
321.148521 2.763208536
325.1434356 1.066949433
339.1590856 21.67565773
357.1696503 16.64469335

Name: +ve in-silico MS/MS by CFM-ID for WTICLFMZLRNNLV-UHFFFAOYSA-N
ID: WTICLFMZLRNNLV-UHFFFAOYSA-N
Comment: Energy1
Num peaks: 31
39.02292652 1.164181838
55.05422664 6.990301073
69.06987671 3.927795669
79.01784114 0.7145716659
93.0334912 1.345803071
95.04914126 0.8885462769
121.0284058 27.24485218
123.0440559 1.787406866
127.075356 0.8859280423
129.0910061 0.7741243548
135.0440559 2.936208503
137.0597059 0.8627931691
147.0440559 1.922143013
163.0389705 1.505965106
165.0546206 2.31734504
191.1066561 0.7207869409
193.1223062 0.8655860643
201.0910061 0.9737562563
203.1066561 3.127132831
217.0859207 0.8601085729
219.1015708 0.9419247498
221.1172208 2.906068154
245.1172208 1.115011575
263.1277855 0.7553598251
281.0808353 0.7887808954
283.0964854 1.711834404
301.1070501 1.36618886
311.164171 0.7087803571
321.148521 1.672359065
339.1590856 3.735470205
357.1696503 1.928641859

Name: +ve in-silico MS/MS by CFM-ID for WTICLFMZLRNNLV-UHFFFAOYSA-N
ID: WTICLFMZLRNNLV-UHFFFAOYSA-N
Comment: Energy2
Num peaks: 31
39.02292652 1.25081511
41.03857658 0.7737341359
53.03857658 0.9999902377
55.05422664 8.745733643
65.00219107 1.041412695
65.03857658 2.933158067
67.01784114 1.762216484
67.05422664 1.167123357
69.06987671 2.270605484
79.01784114 2.669169547
93.0334912 8.253441859
105.0334912 1.022493101
107.0491413 2.138766522
109.0647913 0.7766299432
117.0334912 0.8288586358
119.0491413 0.7832856102
121.0284058 15.81869176
123.0440559 1.173772791
135.0440559 1.76061274
147.0440559 0.7858066993
149.0597059 1.011221987
163.0389705 1.893399639
165.0546206 1.631220556
179.0702706 0.8502603513
201.0910061 0.9769973549
203.1066561 1.117700898
245.1172208 1.053847676
271.0964854 0.7920631404
309.148521 0.9829213704
311.1277855 0.7994950191
311.164171 1.253624032

Name: +ve in-silico MS/MS by CFM-ID for WQOTZGRNKFPRNK-UHFFFAOYSA-N
ID: WQOTZGRNKFPRNK-UHFFFAOYSA-N
Comment: Energy0
Num peaks: 25
55.01784114 0.8333082331
57.0334912 0.8490456596
59.04914126 1.664585824
71.04914126 2.33432436
85.06479133 1.062464214
91.05422664 1.73353943
105.0698767 1.277185687
133.0647913 1.392858256
205.0859207 2.135469736
207.1015708 0.7794196555
223.0964854 2.247297398
225.1121354 0.7992851245
231.0651853 0.6679450775
233.0808353 1.402620731
251.0914 2.270738598
271.0964854 0.7633357073
285.1121354 1.708887326
297.1121354 1.890386265
299.1277855 2.094136171
307.1328709 0.6583337792
321.148521 2.340942462
325.1434356 3.23589343
327.1590856 1.424854968
339.1590856 22.75088174
357.1696503 21.86602261

Name: +ve in-silico MS/MS by CFM-ID for WQOTZGRNKFPRNK-UHFFFAOYSA-N
ID: WQOTZGRNKFPRNK-UHFFFAOYSA-N
Comment: Energy1
Num peaks: 31
39.02292652 1.709174713
55.01784114 1.66213099
55.05422664 0.8722101962
67.05422664 2.372273624
69.0334912 0.9746476499
71.04914126 5.291218692
85.06479133 2.193687096
91.05422664 5.63804233
93.06987671 1.075097167
105.0698767 2.984980335
133.0647913 3.089513489
177.0182351 1.900014474
179.0338851 1.663576155
181.0495352 1.1560243
193.0495352 2.14325856
219.0651853 1.29119742
231.0651853 1.687402507
233.0808353 5.222934945
235.0964854 2.805843088
247.0964854 1.438562439
251.0914 4.057988316
261.1121354 0.9366279247
285.1121354 2.286684586
297.1121354 1.89866152
299.1277855 0.9453917734
321.148521 2.374163344
325.1434356 1.255486961
327.1590856 1.217008025
329.1747357 0.8937420107
339.1590856 7.113357762
357.1696503 2.64984322

Name: +ve in-silico MS/MS by CFM-ID for WQOTZGRNKFPRNK-UHFFFAOYSA-N
ID: WQOTZGRNKFPRNK-UHFFFAOYSA-N
Comment: Energy2
Num peaks: 31
39.02292652 3.700338168
41.03857658 1.984221088
53.03857658 2.910861081
55.01784114 1.109393763
55.05422664 1.551190485
65.03857658 1.872075816
69.0334912 1.075763674
71.04914126 4.704867401
85.06479133 1.06850686
91.05422664 4.343193388
93.06987671 1.637047416
105.0698767 4.087323824
129.0334912 1.11848136
151.0389705 2.928872561
153.0546206 1.048523468
177.0182351 2.220425733
179.0338851 1.884687514
179.0702706 1.031072808
181.0495352 1.17092708
191.0702706 3.436910077
193.0495352 2.146571994
205.0859207 1.386680511
207.1015708 1.043115675
219.0651853 2.722808588
221.0808353 1.040702893
231.0651853 1.014822059
233.0808353 2.151545168
235.0964854 1.418729485
247.0964854 1.016282774
321.148521 1.545010444
327.1590856 1.171277011

Name: +ve in-silico MS/MS by CFM-ID for ATKKHIQLXSUVHB-UHFFFAOYSA-N
ID: ATKKHIQLXSUVHB-UHFFFAOYSA-N
Comment: Energy0
Num peaks: 22
55.05422664 2.725619433
69.06987671 1.541313649
105.0334912 0.9448739902
107.0491413 5.168938924
149.0597059 0.7193652866
207.1015708 3.078955141
209.1172208 0.9513871812
229.0495352 0.7316226658
231.0651853 1.856608676
233.0808353 1.678553926
235.0964854 9.861366172
237.1121354 0.9683709975
249.1121354 1.486938402
283.0964854 1.023567546
295.0964854 0.7742675901
301.1070501 0.9758322583
313.1070501 1.592721947
315.1227001 1.592085003
321.148521 2.885120869
325.1434356 0.8527345865
339.1590856 22.24344959
357.1696503 16.59542063

Name: +ve in-silico MS/MS by CFM-ID for ATKKHIQLXSUVHB-UHFFFAOYSA-N
ID: ATKKHIQLXSUVHB-UHFFFAOYSA-N
Comment: Energy1
Num peaks: 30
39.02292652 1.39226528
55.05422664 9.602449752
57.06987671 0.7331804476
69.06987671 5.562645881
79.05422664 1.751009747
91.05422664 1.554413796
105.0334912 2.284563664
107.0491413 8.850943201
131.0491413 1.745137951
149.0597059 1.331773844
177.0182351 3.66282556
179.0338851 3.427382623
193.0495352 1.66873775
203.0702706 0.9478867525
205.0859207 0.9845711028
207.1015708 0.8956265237
217.0859207 2.346599788
229.0495352 0.9235444669
231.0651853 1.574268369
233.0808353 1.523268122
235.0964854 11.79024713
237.1121354 1.141558482
249.1121354 1.587367546
251.1277855 1.046142771
281.0808353 0.8510551971
283.0964854 1.633919864
301.1070501 1.313354309
321.148521 1.753737691
339.1590856 4.125960984
357.1696503 2.064773482

Name: +ve in-silico MS/MS by CFM-ID for ATKKHIQLXSUVHB-UHFFFAOYSA-N
ID: ATKKHIQLXSUVHB-UHFFFAOYSA-N
Comment: Energy2
Num peaks: 31
49.00727645 1.863435952
51.02292652 1.443472088
53.03857658 1.266132996
55.05422664 12.57959385
63.02292652 1.936055975
65.03857658 6.150308228
67.05422664 2.355929079
69.06987671 3.508001092
71.08552677 0.9491695908
79.05422664 1.787350669
91.05422664 1.508720727
103.0542266 1.70449816
105.0334912 1.817118765
107.0491413 3.936240755
151.0389705 1.988779122
163.075356 4.279894442
165.0182351 1.584034382
165.0910061 1.565877268
167.0338851 1.123776826
177.0182351 3.42793773
179.0338851 3.115022792
181.0495352 1.037058733
193.0495352 1.541322426
201.0546206 1.198748515
203.0702706 1.574868128
205.0859207 1.422250445
207.1015708 0.9873623671
235.0964854 1.258233754
251.1277855 1.084506238
321.148521 1.363661691
323.1277855 1.048721425

Name: +ve in-silico MS/MS by CFM-ID for KQTWFBRAMLSFFK-UHFFFAOYSA-N
ID: KQTWFBRAMLSFFK-UHFFFAOYSA-N
Comment: Energy0
Num peaks: 17
71.04914126 1.211028634
85.06479133 1.800937884
91.05422664 2.082964862
105.0698767 1.553221319
133.0647913 1.665896331
151.0389705 2.829459128
179.0338851 2.104744982
223.0964854 2.323386561
251.0914 2.431257327
253.0859207 1.199633266
267.1015708 2.099115348
271.0964854 2.932161659
285.1121354 16.22557322
297.1121354 1.050724353
325.1434356 1.319084667
339.1590856 8.303491243
357.1696503 29.00207737

Name: +ve in-silico MS/MS by CFM-ID for KQTWFBRAMLSFFK-UHFFFAOYSA-N
ID: KQTWFBRAMLSFFK-UHFFFAOYSA-N
Comment: Energy1
Num peaks: 31
41.03857658 0.6525176229
57.0334912 2.085461737
59.04914126 5.248118086
65.03857658 0.662674896
67.05422664 2.018122486
71.04914126 8.996461258
73.06479133 1.559499557
83.04914126 1.755809613
85.06479133 9.965511453
87.08044139 1.256664074
91.05422664 5.507360341
93.06987671 1.056900002
105.0698767 2.973575847
115.0542266 0.7390898513
133.0647913 3.121954672
179.0338851 1.549819494
191.0338851 1.710544758
193.0495352 4.291530393
207.0651853 0.70177233
233.0808353 1.412633393
235.0964854 1.099281931
247.0600999 0.7490445006
251.0914 3.825139923
267.1015708 0.9537691597
279.1015708 1.483469138
279.1227001 0.7298723864
285.1121354 1.50476763
297.1121354 4.394203384
299.1277855 2.664179501
339.1590856 3.058674964
357.1696503 2.348596352

Name: +ve in-silico MS/MS by CFM-ID for KQTWFBRAMLSFFK-UHFFFAOYSA-N
ID: KQTWFBRAMLSFFK-UHFFFAOYSA-N
Comment: Energy2
Num peaks: 31
49.00727645 0.8341844505
55.01784114 1.769562753
57.0334912 0.8395297887
71.04914126 3.779219423
73.06479133 0.7801048906
85.06479133 1.136387808
91.05422664 5.451516068
93.06987671 2.101939138
103.0542266 1.307243859
105.0698767 5.123714777
129.0334912 1.574468119
133.0647913 1.34596591
139.0389705 1.104709258
151.0389705 8.354009874
153.0546206 3.318903667
155.0702706 0.7213296066
165.0182351 1.287488146
167.0338851 1.338521701
177.0182351 4.396964567
179.0338851 9.437645716
179.0702706 1.22971791
181.0495352 2.644511635
183.0651853 1.120206959
193.0495352 2.526419887
205.0495352 1.007465204
207.0651853 1.468266977
253.0859207 2.006031807
255.1015708 1.281667806
261.0757499 0.7459182391
267.1015708 3.335154408
269.0808353 0.9823771037

Name: +ve in-silico MS/MS by CFM-ID for LKWINNFJDRDANA-UHFFFAOYSA-N
ID: LKWINNFJDRDANA-UHFFFAOYSA-N
Comment: Energy0
Num peaks: 20
55.05422664 3.526263446
69.06987671 2.038377015
91.05422664 2.190612311
105.0698767 1.605030759
133.0647913 1.733963106
223.0964854 4.112866714
225.1121354 1.313671701
249.0757499 0.8804347284
251.0914 3.982237471
265.1070501 0.9470341796
279.1227001 1.063724828
287.0914 0.8917454822
301.1070501 2.487608068
313.1070501 3.403883942
315.1227001 3.355953518
325.1434356 1.225511953
327.1590856 1.156842779
329.1747357 1.798814618
339.1590856 7.789319959
357.1696503 35.15382379

Name: +ve in-silico MS/MS by CFM-ID for LKWINNFJDRDANA-UHFFFAOYSA-N
ID: LKWINNFJDRDANA-UHFFFAOYSA-N
Comment: Energy1
Num peaks: 31
39.02292652 1.698290279
55.05422664 11.24227305
57.06987671 0.8666273714
69.06987671 6.316926702
91.05422664 6.378453282
93.06987671 1.243220185
105.0698767 3.445546367
115.0542266 1.008872556
133.0647913 3.285026266
193.0131497 3.018214043
195.0287997 2.585951912
197.0444498 1.094622989
209.0444498 1.715202023
223.0964854 0.9747813986
233.0808353 1.489341339
245.0444498 0.873767861
247.0600999 1.428200427
249.0757499 1.317666399
251.0914 7.697080275
253.1070501 1.246640301
265.1070501 1.307773543
279.1227001 1.029997851
299.0914 0.7910265529
301.1070501 3.367555948
313.1070501 0.8285317387
317.1383502 0.7489927726
325.1434356 1.248833292
327.1590856 1.703947418
329.1747357 0.8409166239
339.1590856 2.413533843
357.1696503 4.441698992

Name: +ve in-silico MS/MS by CFM-ID for LKWINNFJDRDANA-UHFFFAOYSA-N
ID: LKWINNFJDRDANA-UHFFFAOYSA-N
Comment: Energy2
Num peaks: 31
39.02292652 0.9432979394
49.00727645 1.284713136
53.03857658 1.181591892
55.05422664 12.44685393
57.06987671 0.8937000426
65.03857658 4.095206806
67.05422664 2.036864025
69.06987671 2.8912371
79.05422664 0.9661897868
83.08552677 1.420948703
91.05422664 3.839365491
93.06987671 1.601408185
103.0542266 1.014224664
105.0698767 3.879656331
129.0334912 1.110654317
153.0182351 0.9953450763
165.0182351 0.9429587832
165.0910061 0.9848926978
167.0338851 2.768030451
181.0131497 0.8637722043
187.075356 2.2059337
191.0702706 1.011923741
193.0131497 2.463026091
193.0859207 1.980263074
195.0287997 1.888224281
209.0444498 0.9839332015
217.0859207 1.591133872
221.0808353 0.9443380405
325.1434356 0.8872400379
339.1590856 1.725485866
341.1383502 1.499439274

Name: +ve in-silico MS/MS by CFM-ID for KMVYFUGPMLDUFI-UHFFFAOYSA-N
ID: KMVYFUGPMLDUFI-UHFFFAOYSA-N
Comment: Energy0
Num peaks: 19
55.05422664 3.477178022
69.06987671 2.024267353
107.0491413 2.18588532
121.0647913 1.589283096
149.0597059 1.704653933
207.1015708 4.110205041
209.1172208 1.292836179
235.0964854 3.991756425
249.1121354 0.9461023173
263.1277855 1.048017783
287.0914 0.9073394445
301.1070501 2.434375376
313.1070501 3.356832719
315.1227001 3.286577301
325.1434356 2.300458264
327.1590856 0.9689233422
329.1747357 0.9583132681
339.1590856 9.114863451
357.1696503 34.43082864

Name: +ve in-silico MS/MS by CFM-ID for KMVYFUGPMLDUFI-UHFFFAOYSA-N
ID: KMVYFUGPMLDUFI-UHFFFAOYSA-N
Comment: Energy1
Num peaks: 31
39.02292652 1.667090374
55.05422664 11.00097566
57.06987671 0.8419991504
69.06987671 6.233313378
107.0491413 5.942425671
109.0647913 1.085679233
121.0647913 3.060725057
131.0491413 1.014974488
149.0597059 3.097118274
177.0182351 2.989481256
179.0338851 2.559072384
181.0495352 1.068318759
193.0495352 1.709833367
205.0859207 0.982009949
217.0859207 1.612628699
229.0495352 0.8832398886
231.0651853 1.36184668
233.0808353 1.267703408
235.0964854 7.971951204
237.1121354 1.201373097
249.1121354 1.396985806
263.1277855 0.9903713278
301.1070501 3.260514999
313.1070501 0.7970661676
313.1434356 1.154938368
315.1590856 1.037548465
325.1434356 1.215959715
327.1590856 0.8697375732
329.1747357 0.8302225384
339.1590856 2.967350143
357.1696503 4.186649956

Name: +ve in-silico MS/MS by CFM-ID for KMVYFUGPMLDUFI-UHFFFAOYSA-N
ID: KMVYFUGPMLDUFI-UHFFFAOYSA-N
Comment: Energy2
Num peaks: 31
39.02292652 1.030400377
53.03857658 1.234250208
55.05422664 12.27458336
57.06987671 0.9414256524
65.03857658 5.867840169
67.05422664 1.86819327
69.06987671 3.31406244
79.05422664 3.028382044
91.05422664 0.9770905412
93.06987671 0.8991931127
107.0491413 3.095421025
109.0647913 0.9234244371
117.0334912 0.8151517838
121.0647913 1.867856549
149.0597059 0.9266105518
151.0389705 3.181033315
153.0546206 0.9966819047
163.075356 2.275295098
165.0182351 0.8871542628
165.0910061 1.192758453
175.075356 1.328809663
177.0182351 2.578784453
179.0338851 2.058846541
193.0495352 1.137827828
205.0859207 0.9481122947
235.0964854 2.105675209
311.1277855 1.310201971
327.1590856 1.433659687
329.1747357 0.853945319
339.1590856 1.995842348
341.1383502 1.744149169

Name: +ve in-silico MS/MS by CFM-ID for GBCCRLYXQQDEBJ-UHFFFAOYSA-N
ID: GBCCRLYXQQDEBJ-UHFFFAOYSA-N
Comment: Energy0
Num peaks: 19
55.05422664 3.52997545
57.06987671 2.463331089
59.08552677 0.9263311356
67.05422664 1.041325791
73.06479133 13.91907031
85.06479133 0.9436413984
91.05422664 1.562517445
105.0698767 1.161118346
133.0647913 1.259062957
205.0859207 2.253187541
223.0964854 1.824523977
233.0808353 1.553157282
251.0914 1.918338015
283.0964854 1.080643889
301.1070501 1.661676327
321.148521 2.46156522
325.1434356 1.031288495
339.1590856 21.44595163
357.1696503 18.87017099

Name: +ve in-silico MS/MS by CFM-ID for GBCCRLYXQQDEBJ-UHFFFAOYSA-N
ID: GBCCRLYXQQDEBJ-UHFFFAOYSA-N
Comment: Energy1
Num peaks: 31
55.05422664 1.298606099
57.06987671 1.749416513
73.06479133 7.051365259
91.05422664 6.097048561
93.06987671 1.235927287
105.0698767 3.31054233
115.0542266 0.940204027
133.0647913 3.252452013
149.0233204 1.01580122
193.0495352 0.8286820985
195.0287997 1.446971054
231.0651853 1.544149575
233.0808353 6.497262651
235.0964854 2.369116869
247.0600999 1.513298887
247.0964854 1.495971506
249.0757499 1.037510952
251.0914 6.063831514
255.1015708 0.9445534729
261.1121354 0.9599509611
265.1070501 1.056894462
279.1227001 0.8670965207
281.0808353 1.71804817
283.0964854 2.542885287
299.0914 0.7526845575
299.1277855 1.623319707
301.1070501 2.706468872
321.148521 2.483427246
327.1590856 0.7424259681
339.1590856 6.24232757
357.1696503 3.857631338

Name: +ve in-silico MS/MS by CFM-ID for GBCCRLYXQQDEBJ-UHFFFAOYSA-N
ID: GBCCRLYXQQDEBJ-UHFFFAOYSA-N
Comment: Energy2
Num peaks: 31
39.02292652 1.380110076
41.03857658 1.730610653
43.05422664 0.8596411664
49.00727645 0.8527938818
55.05422664 8.38353755
57.06987671 8.363414992
59.08552677 3.097080062
65.03857658 1.612139848
73.06479133 3.650950967
83.04914126 1.15083264
85.06479133 1.099775214
91.05422664 3.866826684
93.06987671 1.701123613
103.0542266 1.152794675
105.0698767 3.989610959
129.0334912 1.27096864
149.0233204 2.524980633
191.0702706 1.078284736
193.0495352 1.382991326
205.0859207 1.689841732
207.1015708 0.9737157501
209.0444498 2.039660932
223.0964854 0.7914282057
231.0651853 1.354309024
233.0808353 1.979767603
235.0964854 1.308031322
281.1172208 0.8108864151
297.1121354 1.172392658
299.1277855 1.309028997
321.148521 1.429645927
323.1277855 1.038412033

Name: +ve in-silico MS/MS by CFM-ID for HSRNVXSYFKSHKZ-UHFFFAOYSA-N
ID: HSRNVXSYFKSHKZ-UHFFFAOYSA-N
Comment: Energy0
Num peaks: 19
67.05422664 2.098640331
73.06479133 2.252849174
75.08044139 1.134336611
85.06479133 1.564813294
121.0284058 5.707397751
135.0440559 1.241113428
149.0597059 1.974194301
189.0910061 0.9369414978
203.1066561 2.122940989
217.1223062 1.516824981
245.1172208 1.185278351
265.0859207 1.626725042
281.0808353 0.9600377859
283.0964854 3.768994791
297.1121354 0.9231732319
307.1328709 2.586318298
309.148521 0.9899780923
321.148521 8.284127146
339.1590856 39.99994828

Name: +ve in-silico MS/MS by CFM-ID for HSRNVXSYFKSHKZ-UHFFFAOYSA-N
ID: HSRNVXSYFKSHKZ-UHFFFAOYSA-N
Comment: Energy1
Num peaks: 31
65.03857658 1.117955547
67.05422664 1.302185956
73.06479133 3.22566044
85.06479133 1.073897709
93.0334912 0.992602302
95.04914126 1.606515999
105.0334912 1.321746759
121.0284058 22.95282698
123.0440559 1.703390863
127.075356 0.971561159
131.0491413 1.038900765
135.0440559 2.657458408
145.0284058 0.8456516018
147.0440559 1.106596324
149.0597059 3.34444568
161.0597059 1.181967998
163.075356 0.917622206
203.1066561 4.857962284
217.1223062 2.079287642
245.1172208 1.835892503
255.1015708 1.195464421
265.0859207 1.156345071
279.1015708 0.8630415582
281.0808353 3.549577439
281.1172208 0.7605788629
283.0964854 1.522487234
295.1328709 0.7278581488
297.1121354 2.062811358
307.1328709 1.183139819
321.148521 3.005554415
339.1590856 5.497945688

Name: +ve in-silico MS/MS by CFM-ID for HSRNVXSYFKSHKZ-UHFFFAOYSA-N
ID: HSRNVXSYFKSHKZ-UHFFFAOYSA-N
Comment: Energy2
Num peaks: 31
55.01784114 0.9379296508
55.05422664 2.744295913
57.06987671 1.43875841
63.02292652 0.9358350097
65.03857658 3.251811746
67.05422664 2.33648352
69.06987671 1.503669472
77.00219107 3.639490613
79.01784114 2.127241772
91.01784114 1.315265201
93.0334912 3.504662088
95.04914126 1.497808059
105.0334912 2.324978912
107.0491413 1.135985537
117.0334912 1.051134833
121.0284058 16.75749924
131.0491413 1.114295957
133.0647913 1.211375082
135.0440559 1.268533213
145.0284058 2.03239425
149.0597059 1.140262561
159.0440559 1.947977165
161.0597059 2.36824521
163.075356 1.464588076
189.0910061 0.9300883383
253.0859207 1.079463785
255.1015708 0.9220269956
265.0859207 1.009828423
279.1015708 0.9602076125
281.1172208 1.095087637
323.1277855 1.10332654

Name: +ve in-silico MS/MS by CFM-ID for XTGFOSFOUHCQNW-UHFFFAOYSA-N
ID: XTGFOSFOUHCQNW-UHFFFAOYSA-N
Comment: Energy0
Num peaks: 19
67.05422664 1.896114634
69.06987671 0.8159920389
73.06479133 1.978040064
75.08044139 0.8481364235
85.06479133 1.456129083
105.0334912 0.8235223604
123.0440559 1.352337702
135.0440559 1.330921423
137.0597059 1.224220174
189.0910061 0.9420188734
203.1066561 2.792511034
215.1066561 1.063561323
265.0859207 2.363411924
283.0964854 2.301683381
289.1223062 0.9412715589
303.1379563 0.7933676648
307.1328709 1.460294139
321.148521 29.45911933
339.1590856 26.51412989

Name: +ve in-silico MS/MS by CFM-ID for XTGFOSFOUHCQNW-UHFFFAOYSA-N
ID: XTGFOSFOUHCQNW-UHFFFAOYSA-N
Comment: Energy1
Num peaks: 31
65.03857658 1.269604336
67.05422664 1.635227082
73.06479133 3.534976797
85.06479133 1.316897536
95.04914126 2.956086789
105.0334912 3.523206311
107.0491413 1.485948871
117.0334912 1.624913792
121.0284058 1.212949524
123.0440559 3.822152281
131.0491413 2.349393787
135.0440559 2.322197056
149.0597059 1.887687478
159.0440559 1.479711743
161.0597059 1.044128479
189.0910061 1.362741461
203.1066561 3.205083643
215.1066561 2.499647845
227.1066561 1.046779816
255.1015708 1.065796252
263.0702706 2.23002109
265.0859207 2.983562623
279.1015708 1.280471989
281.0808353 3.420149957
281.1172208 1.114978034
283.0964854 1.479357848
297.1121354 2.135589052
303.1379563 1.135853674
307.1328709 0.9885281791
321.148521 8.728465045
339.1590856 5.813271929

Name: +ve in-silico MS/MS by CFM-ID for XTGFOSFOUHCQNW-UHFFFAOYSA-N
ID: XTGFOSFOUHCQNW-UHFFFAOYSA-N
Comment: Energy2
Num peaks: 31
51.02292652 1.16484451
55.05422664 2.910582026
57.06987671 1.553442454
65.03857658 4.004886618
67.05422664 3.25038553
69.06987671 1.623186026
79.01784114 1.05999607
95.04914126 2.061022627
105.0334912 2.771258394
117.0334912 1.355241185
119.0491413 1.673008901
121.0284058 1.771714326
123.0440559 3.987692584
129.0334912 1.26081179
131.0491413 1.836321396
133.0647913 1.121287837
135.0440559 1.412035651
145.0284058 1.740301172
145.0647913 1.321296259
159.0440559 3.128360772
161.0597059 2.962572698
195.0440559 1.218426675
253.0859207 1.465529387
263.0702706 1.131574646
263.1066561 1.073141435
265.0859207 1.920430077
279.1015708 1.184774354
281.1172208 1.257588833
291.1379563 1.142798254
303.1379563 1.303613146
305.1172208 1.196503137

Name: +ve in-silico MS/MS by CFM-ID for QRCRQGOUXQMSQF-UHFFFAOYSA-N
ID: QRCRQGOUXQMSQF-UHFFFAOYSA-N
Comment: Energy0
Num peaks: 16
67.05422664 2.265986178
73.06479133 2.308745968
75.08044139 1.163998417
85.06479133 1.697859462
105.0334912 5.930791945
119.0491413 1.163117214
133.0647913 1.953658384
205.0859207 1.210481287
219.1015708 2.136165565
233.1172208 1.560177078
261.1121354 1.236551043
265.0859207 1.672209859
283.0964854 3.898160499
307.1328709 2.443957535
321.148521 8.424958904
339.1590856 41.45848644

Name: +ve in-silico MS/MS by CFM-ID for QRCRQGOUXQMSQF-UHFFFAOYSA-N
ID: QRCRQGOUXQMSQF-UHFFFAOYSA-N
Comment: Energy1
Num peaks: 31
65.03857658 1.162307399
67.05422664 1.484818586
73.06479133 3.270144693
79.05422664 1.588294499
83.04914126 0.6249366563
85.06479133 1.300725126
105.0334912 24.93247642
107.0491413 2.234930629
109.0647913 0.636263431
111.0804414 1.285251293
115.0542266 0.9781414038
119.0491413 2.442273452
131.0491413 0.6542149707
133.0647913 4.497695595
177.0546206 1.059354266
217.0859207 1.450003307
219.1015708 4.7124744
233.1172208 2.079240151
253.0859207 0.6825138738
255.1015708 0.6964704452
261.1121354 1.760245366
265.0859207 1.245542234
271.0964854 0.6841175908
279.1015708 0.7420303937
281.0808353 3.586493574
283.0964854 1.538528265
297.1121354 2.039421676
307.1328709 0.8966361641
321.148521 3.299503028
323.1277855 0.9243390041
339.1590856 5.515037066

Name: +ve in-silico MS/MS by CFM-ID for QRCRQGOUXQMSQF-UHFFFAOYSA-N
ID: QRCRQGOUXQMSQF-UHFFFAOYSA-N
Comment: Energy2
Num peaks: 31
39.02292652 1.183282636
49.00727645 3.883333987
51.02292652 2.913365349
53.00219107 1.88574072
55.05422664 2.90667352
57.06987671 1.457485629
63.02292652 2.232161988
65.03857658 3.668566833
67.05422664 3.151300663
69.06987671 1.478933605
73.06479133 0.9322294035
79.05422664 2.565957615
85.06479133 0.9455542566
101.0385766 0.9204292736
105.0334912 20.06268478
117.0698767 1.046010526
119.0491413 1.109512052
129.0334912 2.664438005
131.0491413 0.8394984547
133.0647913 1.231506316
151.0389705 0.8737394101
175.0389705 1.075373382
177.0546206 2.38919176
179.0702706 1.238514912
187.075356 0.9827176554
231.1015708 1.071927065
253.0859207 1.10570144
265.0859207 1.082928591
279.1015708 0.8259024247
281.1172208 0.8762182129
323.1277855 1.237690298

Name: +ve in-silico MS/MS by CFM-ID for LYZVPGMCGPXCQO-UHFFFAOYSA-N
ID: LYZVPGMCGPXCQO-UHFFFAOYSA-N
Comment: Energy0
Num peaks: 15
41.03857658 1.773518869
153.0546206 1.522553167
163.075356 2.564955052
175.1117415 0.8826376681
191.0702706 1.213758043
191.1066561 2.873566241
203.1066561 1.563748337
315.1227001 1.506397681
325.1434356 2.393666298
327.1227001 2.648020144
327.1590856 1.156499896
329.1383502 1.402282887
331.1540003 0.936162453
341.1383502 1.52278112
357.1696503 56.05324002

Name: +ve in-silico MS/MS by CFM-ID for LYZVPGMCGPXCQO-UHFFFAOYSA-N
ID: LYZVPGMCGPXCQO-UHFFFAOYSA-N
Comment: Energy1
Num peaks: 31
25.00727645 0.8071470168
39.02292652 1.385348516
41.03857658 4.338011639
55.01784114 2.89185195
75.04405588 0.8283654569
135.0804414 1.152889096
145.0647913 1.678488476
147.0804414 1.140468186
149.0960915 0.8486997988
153.0546206 1.0079493
161.0597059 1.85458675
163.075356 5.198296256
167.1066561 0.8564708773
169.1223062 0.9305919841
175.1117415 1.071132101
183.0651853 1.723853727
189.0910061 1.257735835
191.1066561 3.408068808
203.1066561 4.583684672
297.148521 1.491434101
313.1070501 1.424919483
315.1227001 1.381562314
317.1383502 0.8126923774
325.1434356 5.158816963
327.1227001 1.14925059
327.1590856 4.629585399
329.1383502 1.441264986
329.1747357 2.795931029
331.1540003 1.208886797
341.1383502 1.903437528
357.1696503 12.89610224

Name: +ve in-silico MS/MS by CFM-ID for LYZVPGMCGPXCQO-UHFFFAOYSA-N
ID: LYZVPGMCGPXCQO-UHFFFAOYSA-N
Comment: Energy2
Num peaks: 31
39.02292652 3.375813496
41.03857658 3.906817656
49.00727645 1.729028139
51.02292652 1.506330594
63.02292652 1.668631934
105.0698767 1.076372138
115.0542266 6.08771483
119.0491413 2.39736538
121.0647913 1.127218814
131.0491413 1.535437607
133.0647913 2.128631738
133.1011768 1.62323489
143.0855268 1.302695978
149.0597059 1.107896369
153.0546206 2.692431079
153.1273916 1.100497872
161.0597059 1.989942865
161.0960915 1.594284105
163.075356 1.983016031
165.0546206 1.524551921
171.0804414 1.661578133
173.0960915 2.00645461
175.0389705 1.0390167
175.075356 1.502956762
175.1117415 1.695419769
177.0910061 1.544410203
189.0910061 1.195502684
191.0702706 2.63925093
227.1066561 1.172346333
327.1590856 1.172943806
341.1383502 3.222710019

Name: +ve in-silico MS/MS by CFM-ID for OLZMDHUWXVVECD-UHFFFAOYSA-N
ID: OLZMDHUWXVVECD-UHFFFAOYSA-N
Comment: Energy0
Num peaks: 10
107.0491413 1.591074746
121.0647913 2.748140114
135.0804414 1.852665772
161.0597059 1.587620611
163.075356 5.904601666
203.0702706 1.617201378
231.1015708 1.525767686
307.1328709 3.044047622
321.148521 7.872482625
339.1590856 52.59223659

Name: +ve in-silico MS/MS by CFM-ID for OLZMDHUWXVVECD-UHFFFAOYSA-N
ID: OLZMDHUWXVVECD-UHFFFAOYSA-N
Comment: Energy1
Num peaks: 27
41.00219107 1.058922465
55.01784114 1.598490782
107.0491413 2.803499896
121.0647913 8.753005214
123.0804414 1.495097816
131.0491413 1.238980962
133.0647913 2.05802132
135.0804414 6.001956999
137.0960915 0.9458565563
145.0647913 4.186752657
147.0804414 1.381289793
157.0647913 1.204571786
159.0440559 1.70131009
161.0597059 4.376146107
163.075356 13.02990145
165.0910061 1.242211868
175.075356 1.399588043
185.0597059 1.818758516
199.075356 1.843793215
201.0546206 1.176068609
203.0702706 3.786802458
217.0859207 1.874103704
229.0859207 0.9509231006
231.1015708 1.778999882
307.1328709 1.466421739
321.148521 2.248377509
339.1590856 9.048235076

Name: +ve in-silico MS/MS by CFM-ID for OLZMDHUWXVVECD-UHFFFAOYSA-N
ID: OLZMDHUWXVVECD-UHFFFAOYSA-N
Comment: Energy2
Num peaks: 31
41.00219107 2.130084871
43.01784114 1.505301658
55.01784114 2.109267982
57.0334912 1.574777735
63.02292652 1.890675905
65.03857658 1.545516335
79.05422664 2.070730062
89.03857658 1.215375981
91.05422664 3.503388143
103.0542266 1.605357348
105.0698767 1.388170049
107.0491413 5.743425662
119.0491413 1.264988172
121.0647913 4.04808601
131.0491413 3.670656508
133.0647913 4.597008119
135.0804414 2.65367043
145.0647913 1.117730491
147.0804414 1.373495632
157.0647913 1.800917677
159.0440559 1.244401096
161.0597059 4.284989752
199.075356 1.262595591
201.0546206 1.491876372
229.0859207 1.416356017
279.1015708 2.053853138
281.1172208 1.249258217
283.1328709 1.546276586
295.1328709 1.299161359
309.148521 1.376978021
323.1277855 1.659875956

Name: +ve in-silico MS/MS by CFM-ID for RBTCKDJYBJUSBR-UHFFFAOYSA-N
ID: RBTCKDJYBJUSBR-UHFFFAOYSA-N
Comment: Energy0
Num peaks: 27
107.0491413 1.145533077
121.0647913 2.01904117
123.0440559 1.108609639
135.0804414 1.368408408
137.0597059 2.005054038
145.0647913 0.6043960672
151.075356 1.362388881
159.0440559 1.024033008
161.0597059 1.628928812
163.075356 4.269566378
175.0389705 0.9962491525
177.0546206 0.9786835225
177.0910061 1.099886307
179.0702706 4.242734231
193.0859207 0.9930530808
205.0859207 1.167144673
219.1015708 0.7988366196
221.0808353 1.099713791
233.1172208 1.067138968
235.0964854 0.695956906
249.1121354 1.114731188
321.148521 1.36404009
325.1434356 3.135627156
327.1590856 1.304820077
329.1747357 0.9417558393
339.1590856 11.15968549
357.1696503 31.79469394

Name: +ve in-silico MS/MS by CFM-ID for RBTCKDJYBJUSBR-UHFFFAOYSA-N
ID: RBTCKDJYBJUSBR-UHFFFAOYSA-N
Comment: Energy1
Num peaks: 31
41.00219107 1.045360376
55.01784114 1.022453862
107.0491413 1.947766567
109.0647913 1.158647622
121.0647913 4.832693265
123.0440559 0.9898865777
123.0804414 1.140225087
135.0440559 1.181357584
135.0804414 3.325201432
137.0597059 3.661139187
145.0647913 2.278807251
149.0597059 1.01995221
151.075356 3.607801265
159.0440559 1.027384469
161.0597059 3.439024154
163.075356 7.273860739
177.0546206 1.404877859
179.0702706 6.32969064
187.075356 0.8945732649
201.0910061 1.039065144
203.0702706 1.393710424
205.0859207 1.820287672
217.0859207 1.346117998
219.1015708 1.019749616
221.0808353 1.465514458
249.1121354 1.013152736
325.1434356 1.770050338
327.1590856 1.599860709
329.1747357 1.206200142
339.1590856 1.905200456
357.1696503 2.777329417

Name: +ve in-silico MS/MS by CFM-ID for RBTCKDJYBJUSBR-UHFFFAOYSA-N
ID: RBTCKDJYBJUSBR-UHFFFAOYSA-N
Comment: Energy2
Num peaks: 31
41.00219107 1.696704689
43.01784114 2.165206842
57.0334912 2.774602042
63.02292652 0.9834420729
65.03857658 1.300628643
75.02292652 1.053667639
79.05422664 1.123799086
91.05422664 1.740242356
105.0334912 0.951250616
105.0698767 0.904818651
107.0491413 4.368105802
109.0647913 0.9014324183
119.0491413 0.9789552836
121.0647913 2.493107469
123.0440559 2.660081967
133.0647913 1.610851137
135.0440559 1.860454485
135.0804414 2.100041993
137.0597059 2.328211909
147.0440559 1.040144106
151.075356 2.307017065
159.0804414 1.088399968
163.075356 2.200507858
173.0597059 1.098936656
175.075356 1.31268593
177.0910061 1.032829251
179.0702706 2.620188314
203.0702706 0.9463007711
297.1121354 0.9744452348
327.1590856 1.238390542
341.1383502 1.369609514

Name: +ve in-silico MS/MS by CFM-ID for YMCOECCVLRBIDF-UHFFFAOYSA-N
ID: YMCOECCVLRBIDF-UHFFFAOYSA-N
Comment: Energy0
Num peaks: 21
107.0491413 1.29504343
121.0647913 2.76109717
135.0804414 1.458027291
145.0647913 0.6242799906
147.0440559 0.6155283739
151.075356 2.179296769
159.0440559 1.164772404
161.0597059 1.591129327
163.075356 4.614751295
177.0910061 1.523702928
179.0702706 3.053379069
193.0859207 1.129145307
205.0859207 1.708791098
221.0808353 1.104581574
235.0964854 2.050748168
249.1121354 1.77029982
321.148521 1.44536254
325.1434356 4.194652992
327.1590856 1.27459445
339.1590856 12.30920095
357.1696503 32.50168553

Name: +ve in-silico MS/MS by CFM-ID for YMCOECCVLRBIDF-UHFFFAOYSA-N
ID: YMCOECCVLRBIDF-UHFFFAOYSA-N
Comment: Energy1
Num peaks: 31
41.00219107 0.9956669143
107.0491413 2.322125928
121.0647913 9.023510358
123.0804414 0.9533064084
133.0647913 1.705027943
135.0804414 3.872969118
145.0647913 2.37388893
151.075356 3.666533193
159.0440559 1.447629348
159.0804414 2.395106882
161.0597059 3.507138513
163.075356 8.454475388
165.0910061 1.244834847
175.075356 1.081213575
177.0546206 1.20266841
177.0910061 2.314453581
179.0702706 5.740180086
179.1066561 0.9354767495
187.075356 1.009994317
203.0702706 0.9316885118
205.0859207 1.986016556
207.1015708 0.8371980886
217.0859207 2.010528523
221.0808353 1.301497364
235.0964854 2.159068198
247.0964854 0.8417124841
249.1121354 1.933586206
299.1277855 0.8742042802
325.1434356 1.396128005
339.1590856 2.228996776
357.1696503 2.881709599

Name: +ve in-silico MS/MS by CFM-ID for YMCOECCVLRBIDF-UHFFFAOYSA-N
ID: YMCOECCVLRBIDF-UHFFFAOYSA-N
Comment: Energy2
Num peaks: 31
41.00219107 1.881612608
43.01784114 3.05443041
53.00219107 0.961959166
57.0334912 0.9791111564
63.02292652 0.9635383862
65.03857658 0.8520286534
79.05422664 1.08134773
91.05422664 2.814469389
107.0491413 5.847764756
119.0491413 1.523495457
121.0647913 15.47393196
123.0804414 0.921393067
131.0491413 1.558762016
133.0647913 3.326454897
135.0804414 3.599853674
145.0647913 0.8896703525
147.0440559 0.9239805314
147.0804414 0.9372988795
151.075356 1.56368617
157.0647913 0.9684087523
159.0804414 1.222542982
161.0597059 1.154617206
161.0960915 0.9048083066
163.075356 2.416748705
247.0964854 0.9264966375
297.1121354 2.060246746
299.1277855 1.253147135
301.1434356 1.551090118
313.1434356 1.303205625
327.1590856 1.381264529
341.1383502 1.45635463

Name: +ve in-silico MS/MS by CFM-ID for ZNZNDTIQMJBVCP-UHFFFAOYSA-N
ID: ZNZNDTIQMJBVCP-UHFFFAOYSA-N
Comment: Energy0
Num peaks: 22
107.0491413 1.090690291
121.0647913 1.740746083
135.0440559 1.000296806
135.0804414 1.198125335
137.0597059 5.072915037
159.0440559 1.070695554
161.0597059 2.034704497
163.075356 3.599863771
175.075356 1.149183788
177.0910061 1.24054585
179.0702706 2.036720849
201.0546206 0.9010664541
203.0702706 1.185859397
205.0859207 2.596960955
217.0859207 0.8166373448
219.1015708 1.424788669
249.1121354 0.9031070052
307.1328709 1.218761595
321.148521 3.851393284
325.1434356 2.107314636
339.1590856 26.58345204
357.1696503 17.81725767

Name: +ve in-silico MS/MS by CFM-ID for ZNZNDTIQMJBVCP-UHFFFAOYSA-N
ID: ZNZNDTIQMJBVCP-UHFFFAOYSA-N
Comment: Energy1
Num peaks: 31
41.00219107 0.9594236012
83.01275576 0.8947719
107.0491413 2.552971711
109.0647913 0.8079525651
121.0647913 5.486667226
133.0647913 1.285494985
135.0440559 2.096861963
135.0804414 3.668816605
137.0597059 7.30183068
145.0647913 1.848280772
159.0440559 1.319851798
161.0597059 5.768277566
163.075356 7.545193462
165.0910061 0.915185633
175.075356 1.203848027
177.0910061 1.000438255
179.0702706 3.29635662
187.075356 1.973167932
201.0546206 1.113833737
201.0910061 1.491377535
203.0702706 2.240038841
205.0859207 3.904860034
217.0859207 1.743866477
219.1015708 1.463185057
231.1015708 1.183759469
249.1121354 0.9360075656
307.1328709 1.053512454
321.148521 1.945292636
325.1434356 0.982932738
339.1590856 4.597809095
357.1696503 1.91254279

Name: +ve in-silico MS/MS by CFM-ID for ZNZNDTIQMJBVCP-UHFFFAOYSA-N
ID: ZNZNDTIQMJBVCP-UHFFFAOYSA-N
Comment: Energy2
Num peaks: 31
41.00219107 2.661990523
43.01784114 2.829342278
57.0334912 2.741261114
79.01784114 1.301718627
81.0334912 1.38351619
83.01275576 1.126608636
91.05422664 1.494295579
93.0334912 1.014912928
105.0334912 1.072786361
107.0491413 7.912308506
121.0647913 3.411681633
131.0491413 1.440750075
133.0647913 3.144987521
135.0440559 2.138306945
135.0804414 3.560550838
137.0597059 2.144316951
159.0440559 1.236964622
159.0804414 1.209850916
161.0597059 2.329807224
163.075356 2.149268595
165.0910061 1.055854894
173.0597059 1.167669736
175.075356 1.651830126
177.0910061 1.403467644
217.0859207 1.075403894
231.1015708 1.203695199
295.1328709 1.041274904
301.1434356 1.184693649
307.1328709 2.129732044
309.148521 1.106252019
323.1277855 1.053002879

Name: +ve in-silico MS/MS by CFM-ID for PNCIWDNTSLECPF-UHFFFAOYSA-N
ID: PNCIWDNTSLECPF-UHFFFAOYSA-N
Comment: Energy0
Num peaks: 26
107.0491413 1.132010704
121.0647913 1.991634179
123.0440559 1.092219599
135.0804414 1.348919094
137.0597059 1.988847016
151.075356 1.347873024
159.0440559 0.9637333305
161.0597059 1.615426481
163.075356 4.28491929
175.0389705 0.9701927162
177.0546206 0.9934419057
177.0910061 1.082799901
179.0702706 4.167191482
193.0859207 0.9762681342
205.0859207 1.149171518
219.1015708 0.7864174449
221.0808353 1.084263142
233.1172208 1.051307864
235.0964854 0.6846300949
249.1121354 1.051307864
321.148521 1.349808442
325.1434356 4.336134349
327.1590856 1.280450436
339.1590856 11.54452143
341.1383502 0.6338896619
357.1696503 31.11779172

Name: +ve in-silico MS/MS by CFM-ID for PNCIWDNTSLECPF-UHFFFAOYSA-N
ID: PNCIWDNTSLECPF-UHFFFAOYSA-N
Comment: Energy1
Num peaks: 31
41.00219107 1.1869269
55.01784114 1.458702323
107.0491413 1.719116983
121.0647913 4.839083014
123.0440559 1.260402157
133.0647913 0.9356743193
135.0804414 3.394899383
137.0597059 4.764576688
145.0647913 2.324696579
149.0597059 0.8512481804
151.075356 3.569304162
161.0597059 3.944406264
163.075356 7.884771053
175.0389705 0.8436298595
175.075356 0.9030545489
177.0546206 1.490042069
177.0910061 0.9018379502
179.0702706 6.886162979
187.075356 0.9102974199
201.0910061 1.057329072
203.0702706 1.506441461
205.0859207 1.875046359
217.0859207 1.370949825
219.1015708 1.046270099
221.0808353 1.604746357
233.1172208 0.8326021237
235.0964854 0.8397405605
249.1121354 0.8326021237
325.1434356 1.650654179
339.1590856 2.321320929
357.1696503 2.875823234

Name: +ve in-silico MS/MS by CFM-ID for PNCIWDNTSLECPF-UHFFFAOYSA-N
ID: PNCIWDNTSLECPF-UHFFFAOYSA-N
Comment: Energy2
Num peaks: 31
41.00219107 1.64725517
43.01784114 2.350250508
55.01784114 0.9677760559
57.0334912 2.944257742
63.02292652 0.9887937122
91.05422664 1.749712309
95.04914126 1.419201465
107.0491413 4.743992422
119.0491413 1.135622648
121.0647913 2.663267335
123.0440559 2.896177777
131.0491413 1.106350454
133.0647913 1.682893876
135.0804414 2.111818851
137.0597059 2.464156929
147.0440559 1.069889972
149.0597059 1.811844297
151.075356 2.501015116
159.0804414 1.094322762
163.075356 3.299590241
173.0597059 1.104946518
175.075356 1.597350521
177.0910061 1.038750203
179.0702706 2.148512147
203.0702706 0.9575415112
297.1121354 1.581672129
301.1434356 1.100114058
311.1277855 1.085393458
327.1590856 1.499727407
339.1590856 0.970100558
341.1383502 1.435192537

Name: +ve in-silico MS/MS by CFM-ID for AWFPVJLYXCFERE-UHFFFAOYSA-N
ID: AWFPVJLYXCFERE-UHFFFAOYSA-N
Comment: Energy0
Num peaks: 10
107.0491413 1.567217902
121.0647913 2.762887983
135.0804414 2.788094643
163.075356 4.830147859
193.0859207 3.162382465
221.0808353 1.266360362
249.1121354 1.514067024
325.1434356 2.965586987
339.1590856 8.301437986
357.1696503 51.55985736

Name: +ve in-silico MS/MS by CFM-ID for AWFPVJLYXCFERE-UHFFFAOYSA-N
ID: AWFPVJLYXCFERE-UHFFFAOYSA-N
Comment: Energy1
Num peaks: 29
41.00219107 0.8940084215
55.01784114 1.77458179
105.0698767 0.7660465534
107.0491413 2.387697832
121.0647913 8.012714532
123.0804414 1.275938525
131.0491413 1.453384032
133.0647913 2.259737786
135.0804414 12.89158905
137.0960915 1.604831815
145.0647913 4.061396236
147.0804414 1.54490971
159.0440559 0.8224653002
161.0597059 1.645258128
163.075356 14.61605141
165.0910061 2.425697799
175.075356 1.337480009
193.0859207 1.710348116
195.1015708 1.029897121
203.0702706 0.7754377997
217.0859207 0.955962398
219.0651853 0.7843838055
221.0808353 1.828835153
235.0964854 1.450233074
247.0964854 0.7831909048
249.1121354 1.171981777
325.1434356 0.9256496694
339.1590856 2.885962673
357.1696503 6.578364276

Name: +ve in-silico MS/MS by CFM-ID for AWFPVJLYXCFERE-UHFFFAOYSA-N
ID: AWFPVJLYXCFERE-UHFFFAOYSA-N
Comment: Energy2
Num peaks: 31
41.00219107 1.163660639
53.00219107 1.053133495
55.01784114 2.0747618
59.01275576 1.234644418
63.02292652 1.851713539
65.03857658 1.292677234
79.05422664 1.677397007
89.03857658 1.540219244
91.05422664 2.941126569
93.06987671 1.146437129
101.0385766 1.368040195
103.0542266 2.083184661
105.0698767 2.634153091
107.0491413 7.068789743
119.0491413 1.386535089
121.0647913 5.672856887
129.0334912 1.502689767
131.0491413 3.087948271
133.0647913 3.749082849
135.0804414 5.392639595
147.0804414 1.090852362
149.0597059 1.194243805
163.075356 4.720234134
177.0910061 1.486000059
231.0651853 1.10684066
247.0964854 1.092132093
297.1121354 1.583697108
301.1434356 1.192312007
327.1590856 1.061768278
339.1590856 1.573877834
341.1383502 1.119489508

Name: +ve in-silico MS/MS by CFM-ID for HXUAZSOJHCBPIC-UHFFFAOYSA-N
ID: HXUAZSOJHCBPIC-UHFFFAOYSA-N
Comment: Energy0
Num peaks: 31
55.05422664 0.97231863
69.06987671 1.886534435
83.08552677 0.6559693494
85.10117684 0.5722546831
121.1011768 0.6485009456
123.1168269 0.7939732271
137.0960915 0.7208542236
139.1117415 1.098103893
141.1273916 1.792953327
149.0597059 0.6023539126
153.1273916 1.139263275
175.0389705 0.9221177081
177.0546206 3.067206499
179.0702706 0.6122835225
181.0495352 0.5539828526
193.0495352 1.619464455
195.0651853 0.8091014536
197.0808353 0.9503498922
229.0859207 0.55671039
243.1379563 0.7202327045
255.1015708 0.9480621792
255.1379563 0.585095415
257.1172208 0.8981379034
257.1536063 2.924364577
259.1328709 0.5442430443
271.1692564 3.914133071
273.1121354 1.302762844
275.1277855 1.221011163
281.1536063 4.715837113
299.164171 28.0823771
317.1747357 13.06325607

Name: +ve in-silico MS/MS by CFM-ID for HXUAZSOJHCBPIC-UHFFFAOYSA-N
ID: HXUAZSOJHCBPIC-UHFFFAOYSA-N
Comment: Energy1
Num peaks: 31
39.02292652 1.027723658
55.05422664 2.641334856
65.03857658 0.921681301
67.05422664 1.206979652
69.06987671 4.661623077
73.02840582 0.9195530185
83.08552677 1.032718696
85.10117684 0.9672159022
109.1011768 0.8362257804
111.1168269 0.8722444776
121.0284058 1.040359039
133.0284058 1.273084836
135.0440559 2.357616233
141.1273916 1.240535374
145.0284058 0.9836775976
147.0440559 3.087451027
149.0597059 4.139859383
165.0546206 1.077053615
173.0233204 1.026714248
175.0389705 1.205803001
177.0546206 6.083208068
179.0702706 0.9443864879
189.0182351 2.045383574
191.0338851 1.921532249
193.0495352 0.9260945445
195.0651853 3.402340502
257.1536063 1.794316113
271.1692564 4.247641205
281.1536063 1.154058528
299.164171 4.296070843
317.1747357 2.241268889

Name: +ve in-silico MS/MS by CFM-ID for HXUAZSOJHCBPIC-UHFFFAOYSA-N
ID: HXUAZSOJHCBPIC-UHFFFAOYSA-N
Comment: Energy2
Num peaks: 31
39.02292652 1.430857357
51.02292652 0.9233651544
53.03857658 2.504497778
55.05422664 5.312102494
65.03857658 3.72627229
67.05422664 4.622524526
68.99710569 0.891158425
69.06987671 4.1699935
79.05422664 1.966024018
81.06987671 0.9671589037
83.04914126 1.178993272
117.0334912 0.988511461
119.0855268 2.471531417
121.0284058 2.43852002
121.1011768 1.858386414
123.1168269 1.83332034
131.0491413 1.402255825
133.0284058 3.448468043
133.1011768 0.8570559617
135.0440559 2.599277669
135.1168269 0.8821235665
137.0960915 1.764664052
137.132477 1.097202387
139.1117415 1.070390153
147.0440559 4.684288086
149.0597059 2.964763015
187.075356 0.9981820438
193.0495352 0.8138596545
199.075356 0.8371450676
201.0910061 1.302411336
215.1066561 1.089806668

Name: +ve in-silico MS/MS by CFM-ID for VDEMDVPOVCCUKO-UHFFFAOYSA-N
ID: VDEMDVPOVCCUKO-UHFFFAOYSA-N
Comment: Energy0
Num peaks: 17
41.03857658 1.715815461
153.0546206 1.47228299
163.075356 2.460691382
175.1117415 0.8110944269
191.0702706 1.172281999
191.1066561 2.752110459
203.1066561 1.504348244
313.1434356 1.258615515
315.1227001 1.449645781
325.1434356 3.481565533
327.1227001 2.557726548
327.1590856 1.651505149
329.1383502 1.334335709
329.1747357 0.9366335341
331.1540003 0.9026257131
341.1383502 1.961000921
357.1696503 53.2554916

Name: +ve in-silico MS/MS by CFM-ID for VDEMDVPOVCCUKO-UHFFFAOYSA-N
ID: VDEMDVPOVCCUKO-UHFFFAOYSA-N
Comment: Energy1
Num peaks: 31
25.00727645 0.8436778794
39.02292652 1.442625827
41.03857658 4.578643292
89.05970595 0.9732922586
133.0647913 0.8931527258
135.0804414 1.068954212
145.0647913 1.791073234
147.0804414 1.188320315
149.0960915 0.8840798463
153.0546206 1.414404454
161.0597059 2.019247862
163.075356 5.419642051
167.1066561 0.8951497598
175.1117415 1.010261182
183.0651853 1.877978721
189.0910061 1.278264107
191.1066561 3.074010771
203.1066561 4.504042477
227.1066561 1.479447043
313.1070501 1.526925015
313.1434356 1.994168127
315.1227001 1.598746636
317.1383502 0.8473241856
325.1434356 4.305143269
327.1227001 1.336890926
327.1590856 2.134686909
329.1383502 1.424111857
329.1747357 1.463667959
331.1540003 1.260401905
341.1383502 2.775997622
357.1696503 13.77389854

Name: +ve in-silico MS/MS by CFM-ID for VDEMDVPOVCCUKO-UHFFFAOYSA-N
ID: VDEMDVPOVCCUKO-UHFFFAOYSA-N
Comment: Energy2
Num peaks: 31
39.02292652 3.166657945
41.03857658 4.187507077
49.00727645 1.33651347
51.02292652 1.477926348
63.02292652 1.577777654
105.0698767 1.06662722
115.0542266 5.618324708
119.0491413 1.377368449
131.0491413 1.798612071
133.0647913 2.505132079
143.0855268 1.156932859
145.0647913 1.050726387
147.0804414 0.9787846978
149.0597059 1.660109906
153.0546206 3.448783883
155.0491413 1.431702027
161.0597059 2.28077172
161.0960915 1.58477435
163.075356 2.402144025
171.0804414 1.443635577
171.1015708 0.9647112734
173.0960915 1.978136854
175.075356 1.55857685
189.0910061 1.112917511
191.0702706 2.314527969
227.1066561 1.218202602
311.1277855 1.474141425
313.1434356 2.093410181
325.1434356 1.569429388
327.1590856 1.797316319
341.1383502 3.52906319

Name: +ve in-silico MS/MS by CFM-ID for YRVPIFONAVRLMJ-AZUAARDMSA-N
ID: YRVPIFONAVRLMJ-AZUAARDMSA-N
Comment: Energy0
Num peaks: 24
55.05422664 3.113640071
69.06987671 1.778627877
95.04914126 0.7600362252
123.0440559 1.553410833
149.0597059 0.8365919202
167.0702706 1.250720052
179.0702706 0.7205353585
199.075356 0.8629983331
201.0910061 2.922585094
203.1066561 4.760766947
205.1223062 3.180992933
207.1379563 0.8526395469
209.1536063 0.8432373505
217.0859207 0.859996274
219.1015708 3.0573373
221.1172208 9.336206771
287.0914 0.7112256909
301.1070501 1.991632217
313.1070501 2.707092032
315.1227001 2.499324462
325.1434356 1.688340885
327.1590856 0.8987558681
339.1590856 7.15773654
357.1696503 26.31466572

Name: +ve in-silico MS/MS by CFM-ID for YRVPIFONAVRLMJ-AZUAARDMSA-N
ID: YRVPIFONAVRLMJ-AZUAARDMSA-N
Comment: Energy1
Num peaks: 31
39.02292652 1.654783533
55.05422664 10.7642892
57.06987671 0.8277421367
69.06987671 6.146450234
95.04914126 1.221985258
105.0334912 1.477712894
107.0491413 1.408899357
121.0284058 0.9479738679
123.0440559 2.742582476
149.0597059 0.995711653
163.0389705 1.044601627
165.0546206 2.450120574
167.0702706 1.309230569
179.0702706 1.340032127
189.0910061 1.285005771
191.1066561 1.163458966
201.0910061 1.893101671
203.1066561 2.121173447
205.1223062 1.434690363
215.0702706 1.02199414
217.0859207 0.9169979497
219.1015708 3.103758554
221.1172208 11.79072995
233.1172208 0.8296278692
251.1277855 0.8637671258
283.0964854 1.271722037
301.1070501 2.693491243
325.1434356 1.035952439
327.1590856 1.21848082
339.1590856 2.467161054
357.1696503 3.174516623

Name: +ve in-silico MS/MS by CFM-ID for YRVPIFONAVRLMJ-AZUAARDMSA-N
ID: YRVPIFONAVRLMJ-AZUAARDMSA-N
Comment: Energy2
Num peaks: 31
39.02292652 0.9693888544
53.03857658 1.12641155
55.05422664 12.23172247
65.03857658 5.636386153
67.05422664 2.238550169
69.06987671 3.006599632
79.05422664 1.451241103
89.03857658 2.342990707
105.0334912 1.710546668
107.0491413 1.79664547
111.0804414 0.9385224586
131.0491413 1.002840137
133.0647913 2.27420604
135.0440559 2.437944089
135.0804414 1.208917802
137.0597059 1.049160033
149.0597059 4.430099802
151.075356 2.324357256
161.0597059 1.035660833
163.075356 1.120888944
171.0804414 1.323011304
173.0960915 2.131995328
175.1117415 0.9850086332
191.1066561 0.9189490649
201.0910061 1.01847906
213.0910061 1.076719237
217.1223062 0.9654218061
233.1172208 1.127348994
327.1590856 1.289407014
339.1590856 1.498497343
341.1383502 1.366567801

Name: +ve in-silico MS/MS by CFM-ID for YSSBMAXDHVQWJV-SKQWJGTPSA-N
ID: YSSBMAXDHVQWJV-SKQWJGTPSA-N
Comment: Energy0
Num peaks: 25
65.03857658 1.604766953
67.05422664 1.524229478
71.04914126 0.6992526092
71.08552677 0.8718351336
79.05422664 0.8518570488
85.06479133 1.2084817
101.0385766 5.402512766
103.0542266 3.351882319
105.0698767 2.518727255
107.0855268 1.027383453
109.1011768 0.8217319103
111.1168269 0.8257860628
115.0542266 1.439717907
121.0647913 1.670246931
133.0647913 1.060362916
217.0859207 1.502146018
233.0808353 0.9226700172
235.0964854 1.946977806
265.0859207 1.081558115
269.1172208 0.7391408599
283.0964854 0.8638775994
289.1223062 0.7555373751
307.1328709 1.222626417
321.148521 23.71069746
339.1590856 22.44536899

Name: +ve in-silico MS/MS by CFM-ID for YSSBMAXDHVQWJV-SKQWJGTPSA-N
ID: YSSBMAXDHVQWJV-SKQWJGTPSA-N
Comment: Energy1
Num peaks: 31
43.05422664 0.956466858
67.05422664 1.068193768
69.0334912 0.897050012
71.04914126 2.501361471
79.05422664 1.163556612
91.05422664 6.367058454
93.06987671 1.049645868
103.0542266 1.183739498
105.0334912 1.028645625
105.0698767 1.837694599
107.0491413 2.854857095
115.0542266 0.9032861183
121.0647913 1.658232492
133.0647913 0.8967305021
187.075356 0.9837971956
189.0910061 1.791061118
201.0910061 0.8651484031
205.0859207 1.159420265
215.0702706 3.29411914
217.0859207 5.291822909
219.1015708 3.624598899
233.0808353 1.270304082
235.0964854 4.852647935
253.0859207 0.8681128262
265.0859207 1.148509741
271.0964854 0.9868120389
289.1223062 0.9792964382
307.1328709 1.052433557
321.148521 8.508366665
323.1277855 0.842526439
339.1590856 6.18677082

Name: +ve in-silico MS/MS by CFM-ID for YSSBMAXDHVQWJV-SKQWJGTPSA-N
ID: YSSBMAXDHVQWJV-SKQWJGTPSA-N
Comment: Energy2
Num peaks: 31
39.02292652 0.6605333644
49.00727645 3.666046146
51.02292652 1.138152868
55.05422664 1.869300139
57.06987671 1.445809393
63.02292652 0.8569544326
65.03857658 8.80723242
67.05422664 1.132480683
69.06987671 0.6399067154
71.08552677 0.6490531686
73.10117684 0.8488413361
75.02292652 1.409477837
79.05422664 1.425958394
91.05422664 3.64844295
93.06987671 2.39681402
95.08552677 1.315253889
101.0385766 23.07797747
103.0542266 6.116905844
105.0334912 1.181136915
105.0698767 4.599981311
107.0491413 0.8987420114
107.0855268 1.228321513
109.1011768 1.323618246
111.1168269 1.25977299
131.0491413 1.101770398
133.0647913 0.7353374549
135.0440559 1.004001245
201.0910061 0.7367332195
211.075356 1.098687148
251.1066561 0.9532172718
265.0859207 1.225851968

Name: +ve in-silico MS/MS by CFM-ID for REBMVOUERBNGPI-CVEARBPZSA-N
ID: REBMVOUERBNGPI-CVEARBPZSA-N
Comment: Energy0
Num peaks: 20
67.05422664 1.720809382
73.06479133 1.47020483
79.05422664 0.8703639813
85.06479133 1.307636813
101.0385766 5.513528156
103.0542266 3.400124731
105.0698767 2.550857994
107.0855268 0.9774883317
109.1011768 0.8321237063
115.0542266 1.538712929
121.0647913 1.409647903
133.0647913 1.080590501
217.0859207 1.534889197
233.0808353 1.169220546
235.0964854 1.933238384
265.0859207 2.075503347
283.0964854 2.018746691
307.1328709 1.234360604
321.148521 24.99382421
339.1590856 22.73683346

Name: +ve in-silico MS/MS by CFM-ID for REBMVOUERBNGPI-CVEARBPZSA-N
ID: REBMVOUERBNGPI-CVEARBPZSA-N
Comment: Energy1
Num peaks: 31
65.03857658 1.224171168
67.05422664 1.44733499
73.06479133 3.155083521
79.05422664 1.158033076
85.06479133 1.274725837
91.05422664 6.038983599
93.06987671 0.9421713124
103.0542266 1.205804318
105.0334912 1.031378424
105.0698767 1.915881246
107.0491413 2.334923633
121.0647913 1.362963592
177.0182351 1.040040691
189.0910061 1.529007872
205.0859207 0.9925033445
217.0859207 4.314017019
219.1015708 4.12560629
233.0808353 1.666281154
235.0964854 3.871229097
253.0859207 1.179215132
265.0859207 2.967489248
279.1015708 1.511838153
281.0808353 4.730623727
281.1172208 1.607652703
283.0964854 1.413259278
289.1223062 0.9094730863
297.1121354 2.032136691
303.1379563 0.9868374296
307.1328709 0.9365154315
321.148521 8.079092508
339.1590856 5.21182031

Name: +ve in-silico MS/MS by CFM-ID for REBMVOUERBNGPI-CVEARBPZSA-N
ID: REBMVOUERBNGPI-CVEARBPZSA-N
Comment: Energy2
Num peaks: 31
49.00727645 3.704388945
51.02292652 1.84504022
55.05422664 2.14392284
57.06987671 1.394080588
63.02292652 1.000482912
65.03857658 3.121274218
67.05422664 1.767006853
69.06987671 1.176761942
71.08552677 0.7595620927
75.02292652 1.728468198
79.05422664 1.637263563
91.05422664 4.330620624
93.06987671 2.532156957
101.0385766 25.16197631
103.0542266 6.18478498
105.0334912 1.250623279
105.0698767 4.488142376
107.0491413 1.311248777
107.0855268 1.202158397
109.1011768 1.790499748
115.0542266 0.6903232646
131.0491413 0.8731370531
133.0647913 0.6203218956
135.0440559 0.8573245158
163.0389705 0.7114546061
177.0546206 1.660776062
213.0910061 0.6550142097
215.1066561 1.159425762
217.1223062 1.113695818
265.0859207 1.415267978
279.1015708 0.9179782065

Name: +ve in-silico MS/MS by CFM-ID for VLWJOYMOYMWONM-AEFFLSMTSA-N
ID: VLWJOYMOYMWONM-AEFFLSMTSA-N
Comment: Energy0
Num peaks: 29
55.05422664 2.62992977
69.06987671 1.518061087
95.04914126 0.7776583012
117.0334912 5.118071479
119.0491413 3.050474791
121.0647913 2.32995778
123.0804414 0.9601790302
125.0960915 0.8673999601
127.1117415 0.7770935407
131.0491413 1.176424709
137.0597059 1.533766942
149.0597059 0.8891833654
187.075356 0.6794449987
201.0910061 1.095161209
217.0859207 0.6005997162
219.1015708 1.253106571
235.0964854 0.8647427332
237.1121354 1.783960424
283.0964854 1.193827161
295.0964854 0.7443938084
297.1121354 0.7051692427
301.1070501 1.369039493
307.1328709 0.6904250358
313.1070501 2.098802742
315.1227001 1.972595415
321.148521 0.958849724
325.1434356 1.24456824
339.1590856 21.08943299
357.1696503 20.46887245

Name: +ve in-silico MS/MS by CFM-ID for VLWJOYMOYMWONM-AEFFLSMTSA-N
ID: VLWJOYMOYMWONM-AEFFLSMTSA-N
Comment: Energy1
Num peaks: 31
39.02292652 1.482302967
55.05422664 9.206479648
57.06987671 0.7415095421
69.06987671 5.235787935
95.04914126 0.8071781771
105.0334912 5.108121132
107.0491413 4.548354048
109.0647913 0.7515056636
119.0491413 0.865066282
121.0647913 1.430167121
123.0440559 1.750164509
137.0597059 1.503856496
191.1066561 0.9708243384
207.1015708 0.8187563614
217.0859207 1.970695751
219.1015708 2.920107343
221.1172208 2.235712586
235.0964854 1.121841541
237.1121354 3.056688378
281.0808353 1.386040275
283.0964854 2.959492486
295.0964854 0.7913445513
299.0914 0.8531394434
299.1277855 0.9558077345
301.1070501 2.944514153
307.1328709 0.7585538757
321.148521 1.217716876
325.1434356 0.9297008673
327.1590856 0.8429468029
339.1590856 5.613839088
357.1696503 3.896497417

Name: +ve in-silico MS/MS by CFM-ID for VLWJOYMOYMWONM-AEFFLSMTSA-N
ID: VLWJOYMOYMWONM-AEFFLSMTSA-N
Comment: Energy2
Num peaks: 31
39.02292652 0.9083638074
49.00727645 2.859086085
53.03857658 1.060803506
55.05422664 7.867224715
65.03857658 2.862416701
67.05422664 0.9385587381
69.06987671 1.111817527
75.02292652 3.179831179
79.05422664 0.8596939459
89.03857658 5.182800509
91.05422664 1.337691434
93.06987671 1.969067752
105.0334912 2.974503246
107.0491413 2.166172046
109.0647913 1.23113709
111.0804414 1.536352168
117.0334912 11.32964813
119.0491413 2.433407751
121.0284058 0.7651195253
121.0647913 1.206707728
125.0960915 1.150521883
127.1117415 1.014254
129.0334912 0.7541668712
203.1066561 0.8975811831
213.0910061 0.8267616148
219.1379563 0.7479808873
233.1172208 0.973658137
309.148521 1.025636795
311.164171 0.8233888489
321.148521 1.542297109
323.1277855 1.144715138

Name: +ve in-silico MS/MS by CFM-ID for ZFUZIYGRFSXEIQ-UHFFFAOYSA-N
ID: ZFUZIYGRFSXEIQ-UHFFFAOYSA-N
Comment: Energy0
Num peaks: 17
55.05422664 3.814142806
69.06987671 2.180403941
95.04914126 1.449217156
97.06479133 1.183644849
99.08044139 1.159069137
171.0804414 1.931385243
173.0960915 2.257425271
177.1273916 1.721099438
191.1066561 1.256318736
269.0808353 1.229098497
283.0964854 3.471073317
295.0964854 4.596372387
297.1121354 4.254083728
307.1328709 3.173237806
309.148521 1.43662749
321.148521 1.520205916
339.1590856 43.99133275

Name: +ve in-silico MS/MS by CFM-ID for ZFUZIYGRFSXEIQ-UHFFFAOYSA-N
ID: ZFUZIYGRFSXEIQ-UHFFFAOYSA-N
Comment: Energy1
Num peaks: 31
39.02292652 2.437715783
41.03857658 0.8025672471
55.05422664 13.67784496
57.06987671 1.107766578
67.05422664 0.9211846857
69.06987671 7.683053571
113.0597059 0.8998695618
115.075356 0.9099549667
121.0647913 1.12034755
123.0440559 1.753744167
171.0804414 0.7282459997
173.0960915 1.557168549
175.1117415 0.7921073329
191.1066561 1.537325233
227.1066561 1.116320784
229.1223062 0.9721289108
245.1172208 0.8213109757
255.1015708 0.8169097847
265.0859207 0.7148890809
281.0808353 2.068682714
283.0964854 9.21237802
295.0964854 2.020922258
295.1328709 0.6808077495
297.1121354 1.583128037
299.1277855 1.1537612
307.1328709 1.796169627
309.148521 2.391167046
311.164171 1.75575138
321.148521 2.485228707
323.1277855 2.470665825
339.1590856 9.174048455

Name: +ve in-silico MS/MS by CFM-ID for ZFUZIYGRFSXEIQ-UHFFFAOYSA-N
ID: ZFUZIYGRFSXEIQ-UHFFFAOYSA-N
Comment: Energy2
Num peaks: 31
39.02292652 1.97213419
49.00727645 1.705213038
51.02292652 1.27372546
53.03857658 1.295443694
55.05422664 10.30514964
57.06987671 0.9503023005
63.02292652 1.100881261
65.03857658 8.510765165
67.05422664 2.025335692
69.06987671 1.872497517
79.05422664 1.341837026
81.0334912 1.92328391
81.06987671 1.192975355
89.03857658 2.364384358
95.04914126 3.513279963
97.06479133 1.757926545
99.08044139 1.844563665
111.0440559 1.183223371
115.075356 0.9803028077
123.0440559 1.128815612
143.0855268 1.391070309
147.0440559 1.026399482
161.0597059 1.106774752
161.0960915 1.194191356
171.0804414 0.9623641782
209.0233204 1.037403904
211.0389705 1.079255702
227.1066561 1.435763199
309.148521 1.691054915
321.148521 1.182524936
323.1277855 2.252799598

Name: +ve in-silico MS/MS by CFM-ID for MJNMCRGAYOIQTB-UHFFFAOYSA-N
ID: MJNMCRGAYOIQTB-UHFFFAOYSA-N
Comment: Energy0
Num peaks: 13
69.06987671 2.630594112
105.0334912 1.678795575
121.0284058 9.380046405
123.0440559 23.21708024
125.0597059 3.187889276
127.075356 1.734783286
129.0910061 1.793389248
325.1434356 2.141593219
327.1590856 1.922914944
329.1747357 1.794914665
339.1590856 1.49263076
341.1383502 3.860870853
357.1696503 25.49866274

Name: +ve in-silico MS/MS by CFM-ID for MJNMCRGAYOIQTB-UHFFFAOYSA-N
ID: MJNMCRGAYOIQTB-UHFFFAOYSA-N
Comment: Energy1
Num peaks: 31
67.05422664 2.778255304
69.06987671 4.08478136
95.04914126 1.284495163
105.0334912 1.992259034
121.0284058 8.857186224
123.0440559 14.39926526
135.0440559 0.8540626926
147.0440559 2.444475011
149.0597059 2.367356852
151.075356 0.9771620212
203.0702706 1.586957694
205.0859207 1.959085401
207.1015708 2.118852007
209.1172208 1.324403264
217.0859207 1.074120421
219.1015708 1.483152025
221.1172208 2.076076562
233.1172208 1.243830054
235.1328709 1.140363564
245.1172208 1.232756718
247.1328709 1.287448776
251.1277855 0.8284165534
263.1277855 1.632267046
287.0914 0.7757527781
323.1277855 0.7757119555
325.1434356 1.614660473
327.1590856 3.560223776
329.1747357 2.871534943
339.1590856 1.713209292
341.1383502 5.463788699
357.1696503 3.758356158

Name: +ve in-silico MS/MS by CFM-ID for MJNMCRGAYOIQTB-UHFFFAOYSA-N
ID: MJNMCRGAYOIQTB-UHFFFAOYSA-N
Comment: Energy2
Num peaks: 31
53.03857658 1.209928143
65.03857658 1.249256404
67.05422664 3.536503898
69.06987671 2.318802318
79.05422664 1.906963418
81.06987671 3.172913646
91.05422664 2.283105852
93.06987671 1.278927245
95.04914126 1.731326556
105.0334912 3.005033326
107.0491413 2.82582445
109.0647913 0.875309062
111.0804414 0.9861210557
121.0284058 2.425983984
123.0440559 6.887378007
145.0647913 1.153189838
147.0804414 2.015755228
161.0597059 2.193347661
161.0960915 4.966506064
163.1117415 1.997421498
173.0960915 3.61823799
175.1117415 1.716140139
187.1117415 1.709355391
189.1273916 0.938099344
201.0546206 0.8935211567
203.1066561 0.8898102835
207.1015708 1.475096163
325.1434356 2.386206287
327.1590856 2.388100537
329.1747357 2.151352509
339.1590856 2.254126117

Name: +ve in-silico MS/MS by CFM-ID for CSEWDTXNCZLZIW-UHFFFAOYSA-N
ID: CSEWDTXNCZLZIW-UHFFFAOYSA-N
Comment: Energy0
Num peaks: 15
67.05422664 1.594091645
73.06479133 1.580693551
85.06479133 1.145150138
105.0334912 1.810135563
107.0491413 0.9735976886
121.0284058 9.652467246
123.0440559 23.83197601
125.0597059 3.286692942
127.075356 1.754255766
149.0597059 1.447281899
283.0964854 2.459374218
307.1328709 2.68010927
309.148521 1.365343667
321.148521 1.111976381
339.1590856 25.92247087

Name: +ve in-silico MS/MS by CFM-ID for CSEWDTXNCZLZIW-UHFFFAOYSA-N
ID: CSEWDTXNCZLZIW-UHFFFAOYSA-N
Comment: Energy1
Num peaks: 31
65.03857658 0.9723175702
67.05422664 1.192686752
73.06479133 2.49702971
85.06479133 0.981883736
95.04914126 1.170359445
105.0334912 2.200356534
121.0284058 10.5808261
123.0440559 17.04699444
135.0440559 2.153824295
147.0440559 2.887042902
149.0597059 2.66229513
151.075356 0.892082926
189.0910061 1.820451501
191.1066561 0.9061848717
203.1066561 2.123732961
215.1066561 1.358218421
217.1223062 0.9518834807
229.1223062 1.169118962
233.1172208 0.8571357967
245.1172208 1.782810341
255.1015708 1.19016633
281.0808353 3.322106145
283.0964854 1.653608274
297.1121354 1.685291469
305.1172208 0.999781668
307.1328709 1.177731964
309.148521 1.955113667
311.164171 1.022123109
321.148521 2.008067266
323.1277855 4.838617845
339.1590856 4.097766608

Name: +ve in-silico MS/MS by CFM-ID for CSEWDTXNCZLZIW-UHFFFAOYSA-N
ID: CSEWDTXNCZLZIW-UHFFFAOYSA-N
Comment: Energy2
Num peaks: 31
49.00727645 1.528648876
51.02292652 0.9628745471
55.05422664 3.141971376
57.06987671 1.541074361
65.03857658 3.761543796
67.05422664 2.985553359
69.06987671 1.547492065
79.05422664 1.784899794
95.04914126 1.552328888
105.0334912 5.860166959
107.0491413 3.275426272
109.0647913 1.252952621
121.0284058 3.628771704
123.0440559 9.26465249
149.0597059 1.463258981
155.0491413 0.9083730093
159.0440559 2.483587417
161.0597059 3.565844476
171.0440559 0.9815588646
185.0960915 0.9635786732
189.0910061 1.24499876
195.0440559 1.339722596
211.0389705 1.156210258
243.1015708 0.8647870963
251.0702706 1.437702327
253.0859207 2.629076559
255.1015708 1.310651802
283.0964854 0.8950464969
307.1328709 1.675800662
321.148521 1.176777609
323.1277855 1.672094583

Name: +ve in-silico MS/MS by CFM-ID for XDKYBPGIBVMHHB-KPKJPENVSA-N
ID: XDKYBPGIBVMHHB-KPKJPENVSA-N
Comment: Energy0
Num peaks: 21
55.05422664 3.210771111
69.06987671 1.824082429
105.0334912 5.57248392
107.0491413 3.109761064
109.0647913 0.9308366465
119.0491413 2.022441596
147.0440559 3.424788115
191.1066561 3.745045918
193.1223062 1.172620849
219.1015708 1.963958264
231.1015708 1.505656674
233.1172208 1.633707049
245.1172208 0.9400281892
269.0808353 0.7980186403
283.0964854 2.159013495
295.0964854 2.989360153
297.1121354 3.016543937
307.1328709 2.020537283
309.148521 0.8740090408
321.148521 7.324109695
339.1590856 30.55557286

Name: +ve in-silico MS/MS by CFM-ID for XDKYBPGIBVMHHB-KPKJPENVSA-N
ID: XDKYBPGIBVMHHB-KPKJPENVSA-N
Comment: Energy1
Num peaks: 31
39.02292652 1.533418482
55.05422664 10.68797461
57.06987671 0.7546294475
69.06987671 5.830979916
105.0334912 8.117061199
107.0491413 3.363969998
109.0647913 0.7838080693
119.0491413 2.509279976
129.0334912 1.9805737
145.0284058 0.7627341876
147.0440559 6.40141364
163.0389705 1.670400288
191.1066561 0.9443814907
213.0546206 0.8350446105
215.0702706 1.329687573
217.0859207 0.8456006623
219.1015708 3.477952692
221.1172208 1.006909434
229.0859207 1.742501082
231.1015708 1.965098376
245.1172208 1.032412676
265.0859207 0.9214240454
281.0808353 0.8841720136
283.0964854 4.040240672
295.0964854 0.8957686696
299.1277855 0.9589487077
307.1328709 1.640175874
309.148521 0.7638233966
311.164171 0.9460895578
321.148521 2.77231067
339.1590856 4.6628713

Name: +ve in-silico MS/MS by CFM-ID for XDKYBPGIBVMHHB-KPKJPENVSA-N
ID: XDKYBPGIBVMHHB-KPKJPENVSA-N
Comment: Energy2
Num peaks: 31
39.02292652 0.7609732577
49.00727645 0.8518957111
53.03857658 1.429181368
55.05422664 11.9314507
57.06987671 0.7670506026
65.03857658 5.017420131
67.05422664 1.735338198
69.06987671 2.771168133
75.02292652 1.4822883
77.03857658 2.437985819
79.05422664 1.569799863
89.03857658 1.340352715
91.05422664 2.324831607
105.0334912 5.760008543
107.0491413 1.897789511
117.0334912 2.425651329
119.0491413 4.08436368
135.0440559 3.218661639
145.0284058 0.9792329786
147.0440559 1.806600928
149.0233204 0.9777139317
153.0910061 0.7769234784
159.0804414 1.10359523
161.0960915 0.870767311
163.0389705 1.443775495
177.0546206 0.8318622766
243.1015708 0.7633228879
309.148521 1.355081325
311.164171 1.318549075
321.148521 1.900443862
323.1277855 1.683654591

Name: +ve in-silico MS/MS by CFM-ID for ZUGCRBMNFSAUOC-YRNVUSSQSA-N
ID: ZUGCRBMNFSAUOC-YRNVUSSQSA-N
Comment: Energy0
Num peaks: 21
55.05422664 3.193334041
69.06987671 1.906816853
105.0334912 5.516979981
107.0491413 3.081857119
109.0647913 0.9079371522
119.0491413 1.929829294
147.0440559 3.38542184
191.1066561 3.683223899
193.1223062 1.166297003
219.1015708 1.936591411
231.1015708 1.492274135
233.1172208 1.625042363
245.1172208 0.9144952944
283.0964854 2.146731686
295.0964854 2.972637516
297.1121354 3.000143281
307.1328709 1.983905683
309.148521 0.8694237892
321.148521 7.266496463
323.1277855 0.8177947236
339.1590856 30.31935584

Name: +ve in-silico MS/MS by CFM-ID for ZUGCRBMNFSAUOC-YRNVUSSQSA-N
ID: ZUGCRBMNFSAUOC-YRNVUSSQSA-N
Comment: Energy1
Num peaks: 31
39.02292652 1.527578019
55.05422664 10.60223552
57.06987671 0.7689057432
65.03857658 0.942240337
67.05422664 1.417532504
69.06987671 4.642538861
105.0334912 8.050553269
107.0491413 3.290570266
119.0491413 2.461743504
129.0334912 1.973923926
147.0440559 6.329699575
163.0389705 1.674097166
191.1066561 0.9266963522
213.0546206 0.8931212845
215.0702706 1.317124832
217.0859207 0.7889562474
219.1015708 3.485492293
221.1172208 0.9943583982
229.0859207 1.721239915
231.1015708 1.703070382
245.1172208 0.9617060688
265.0859207 0.7609469209
281.0808353 0.8802490783
283.0964854 4.021741252
295.0964854 0.8917491232
295.1328709 0.8480554012
299.1277855 0.9548095055
307.1328709 1.351532309
311.164171 0.942350847
321.148521 2.754728476
339.1590856 4.631612692

Name: +ve in-silico MS/MS by CFM-ID for ZUGCRBMNFSAUOC-YRNVUSSQSA-N
ID: ZUGCRBMNFSAUOC-YRNVUSSQSA-N
Comment: Energy2
Num peaks: 31
39.02292652 0.7898053407
49.00727645 0.838519046
53.03857658 1.651847206
55.05422664 11.81894927
57.06987671 0.9701853833
65.03857658 4.617046151
67.05422664 3.520570768
69.06987671 3.055185774
75.02292652 1.530517002
77.03857658 2.519295359
79.05422664 1.43082039
89.03857658 1.142874349
91.05422664 2.579806693
93.06987671 1.238474393
105.0334912 5.6503368
107.0491413 1.915471483
117.0334912 2.517949912
119.0491413 4.177796748
123.0440559 0.9468008564
135.0440559 3.284686383
145.0284058 1.017154563
147.0440559 1.545660415
159.0804414 0.972661475
163.0389705 1.552072809
177.0546206 0.8632677044
243.1015708 0.792463443
293.1172208 0.912123158
309.148521 1.406812804
311.164171 1.368885902
321.148521 1.969009732
323.1277855 1.816422876

Name: +ve in-silico MS/MS by CFM-ID for VNKGJUSYZMFRJX-ZRDIBKRKSA-N
ID: VNKGJUSYZMFRJX-ZRDIBKRKSA-N
Comment: Energy0
Num peaks: 18
55.05422664 3.553525556
69.06987671 2.03253211
91.05422664 3.511619513
93.06987671 1.056201972
103.0542266 2.151459572
131.0491413 2.010696391
207.1015708 4.015986258
209.1172208 1.299746334
235.0964854 2.120573343
247.0964854 1.681531051
261.1121354 1.076645477
283.0964854 2.578986976
295.0964854 3.448200545
297.1121354 3.389054268
307.1328709 2.129422728
321.148521 7.868600979
323.1277855 0.9774365175
339.1590856 35.75077814

Name: +ve in-silico MS/MS by CFM-ID for VNKGJUSYZMFRJX-ZRDIBKRKSA-N
ID: VNKGJUSYZMFRJX-ZRDIBKRKSA-N
Comment: Energy1
Num peaks: 31
39.02292652 1.930990254
55.05422664 12.6096577
57.06987671 0.884234569
67.05422664 0.7740482264
69.06987671 6.706286007
91.05422664 4.178139443
93.06987671 0.8722907261
103.0542266 2.902276892
131.0491413 5.976457101
177.0182351 1.98229932
179.0338851 1.858506002
217.0859207 0.898182086
229.0495352 0.8557602291
231.0651853 1.279670982
233.0808353 0.8890969514
235.0964854 3.808661332
237.1121354 1.19763247
245.0808353 2.083039354
247.0964854 2.086708377
259.0964854 0.7561749685
261.1121354 1.290523069
265.0859207 1.210320684
281.0808353 1.102780264
283.0964854 5.100370799
295.0964854 1.160794878
297.1121354 0.8614378257
299.1277855 1.154904676
307.1328709 1.174696235
321.148521 3.15281323
323.1277855 1.018786276
339.1590856 6.205066194

Name: +ve in-silico MS/MS by CFM-ID for VNKGJUSYZMFRJX-ZRDIBKRKSA-N
ID: VNKGJUSYZMFRJX-ZRDIBKRKSA-N
Comment: Energy2
Num peaks: 31
39.02292652 1.139233798
49.00727645 1.743234214
51.02292652 0.8933644415
53.03857658 1.600445815
55.05422664 13.78145853
57.06987671 0.9351339903
65.03857658 5.400326211
67.05422664 1.934375115
69.06987671 3.222413315
71.08552677 0.7463642264
75.02292652 0.9429604769
79.05422664 0.9423628671
83.08552677 0.7597144996
91.05422664 3.659537889
93.06987671 0.9559579251
101.0385766 2.63194322
103.0542266 6.660686715
105.0698767 1.213325043
131.0491413 1.282264693
151.0389705 3.927057013
153.0546206 1.295466377
165.0910061 1.248003765
175.075356 1.182755155
177.0182351 1.694945851
179.0338851 1.552387241
189.0910061 2.198748885
217.0859207 0.7831639845
259.0964854 0.8917315365
309.148521 1.068043748
311.164171 1.283918321
323.1277855 2.310170079

Name: +ve in-silico MS/MS by CFM-ID for GAIPTWIUKUYUNA-ZRDIBKRKSA-N
ID: GAIPTWIUKUYUNA-ZRDIBKRKSA-N
Comment: Energy0
Num peaks: 18
55.05422664 3.552832687
69.06987671 2.033947247
91.05422664 3.513425585
93.06987671 1.052939596
103.0542266 2.152623982
131.0491413 2.01166219
207.1015708 4.046929143
209.1172208 1.300305063
235.0964854 2.11601165
247.0964854 1.682260119
261.1121354 1.077112319
283.0964854 2.586639893
295.0964854 3.449713947
297.1121354 3.390510638
307.1328709 1.997030708
321.148521 7.91534032
323.1277855 0.9778423635
339.1590856 35.77238405

Name: +ve in-silico MS/MS by CFM-ID for GAIPTWIUKUYUNA-ZRDIBKRKSA-N
ID: GAIPTWIUKUYUNA-ZRDIBKRKSA-N
Comment: Energy1
Num peaks: 31
39.02292652 1.944645234
55.05422664 12.6846502
57.06987671 0.8911001784
67.05422664 0.7799347238
69.06987671 6.757419371
91.05422664 4.209859151
93.06987671 0.8371052742
103.0542266 2.923932976
131.0491413 6.022245868
177.0182351 1.99623569
179.0338851 1.872488191
217.0859207 0.7656630573
229.0495352 0.8612784996
231.0651853 1.296165577
233.0808353 0.8943339778
235.0964854 3.841626383
237.1121354 1.207175517
245.0808353 2.097902319
247.0964854 2.103466474
259.0964854 0.7617900236
261.1121354 1.301460204
265.0859207 1.221870783
281.0808353 1.111962246
283.0964854 5.153494353
295.0964854 1.17047839
297.1121354 0.8684132819
299.1277855 1.164322918
307.1328709 1.053793982
321.148521 3.250609263
323.1277855 1.026351379
339.1590856 6.282055459

Name: +ve in-silico MS/MS by CFM-ID for GAIPTWIUKUYUNA-ZRDIBKRKSA-N
ID: GAIPTWIUKUYUNA-ZRDIBKRKSA-N
Comment: Energy2
Num peaks: 31
39.02292652 1.146181004
49.00727645 1.753845478
51.02292652 0.898795166
53.03857658 1.610174857
55.05422664 13.44614114
57.06987671 0.9433688903
65.03857658 5.052894843
67.05422664 1.94485459
69.06987671 3.131001135
71.08552677 0.7465290562
75.02292652 0.9486926936
79.05422664 0.9044552101
83.08552677 0.8283691137
91.05422664 3.714214863
101.0385766 2.659218577
103.0542266 6.744046012
105.0698767 1.22683822
131.0491413 1.304145432
139.0389705 0.7245769397
151.0389705 4.032235046
153.0546206 1.331823706
163.075356 1.697699023
165.0910061 1.086106292
175.075356 1.998003009
177.0182351 1.501283675
179.0338851 1.559053583
189.0910061 2.050485666
217.0859207 0.7528369138
259.0964854 0.8972208387
311.164171 0.8790209433
323.1277855 2.324390975

Name: +ve in-silico MS/MS by CFM-ID for IWBMROHTOJZYOJ-MDZDMXLPSA-N
ID: IWBMROHTOJZYOJ-MDZDMXLPSA-N
Comment: Energy0
Num peaks: 18
43.05422664 1.102928989
55.05422664 1.469929749
69.06987671 7.713074514
91.05422664 3.284473837
93.06987671 1.032069119
103.0542266 2.080134834
131.0491413 1.924262293
207.1015708 3.92053334
209.1172208 1.276191882
235.0964854 2.099137811
247.0964854 1.636485346
253.0859207 3.848707616
261.1121354 1.051678735
271.0964854 3.045635121
297.1121354 1.138806189
307.1328709 2.128424297
321.148521 6.884219001
339.1590856 34.74389648

Name: +ve in-silico MS/MS by CFM-ID for IWBMROHTOJZYOJ-MDZDMXLPSA-N
ID: IWBMROHTOJZYOJ-MDZDMXLPSA-N
Comment: Energy1
Num peaks: 31
39.02292652 3.113519286
41.03857658 4.811402676
43.05422664 0.992705818
45.06987671 1.20225979
67.05422664 2.143589715
69.06987671 21.24937467
91.05422664 3.396059028
103.0542266 2.566050973
131.0491413 4.958581583
149.0233204 0.7327960213
167.0338851 0.7605579689
227.0702706 0.962020916
229.0859207 0.7308851863
231.0651853 1.319947812
231.1015708 0.7363073681
233.0808353 0.7170086992
235.0964854 2.982172735
237.1121354 0.9909540621
245.0808353 1.655121169
247.0964854 1.774544979
253.0859207 3.428439075
261.1121354 1.110290198
271.0964854 2.938679967
283.0964854 0.8546358599
295.0964854 1.105455305
297.1121354 1.301610109
299.1277855 1.348220531
307.1328709 1.074075618
321.148521 1.944149194
323.1277855 1.174661612
339.1590856 4.819360883

Name: +ve in-silico MS/MS by CFM-ID for IWBMROHTOJZYOJ-MDZDMXLPSA-N
ID: IWBMROHTOJZYOJ-MDZDMXLPSA-N
Comment: Energy2
Num peaks: 31
39.02292652 1.181389961
41.03857658 1.809804386
43.05422664 0.6743107296
49.00727645 1.329974051
51.02292652 0.8034885858
53.03857658 3.597133857
55.05422664 7.21748415
57.06987671 1.512371588
65.03857658 1.242081946
67.05422664 1.343345215
69.06987671 10.10259184
91.05422664 3.088031706
101.0385766 2.993040785
103.0542266 7.719998599
105.0698767 1.223112724
123.0440559 2.390391285
131.0491413 1.206929255
139.0389705 3.010178697
149.0233204 1.704181286
151.0389705 1.127851956
163.075356 1.618833401
165.0910061 0.9495227677
167.0338851 1.406775972
175.075356 1.578538166
229.0859207 1.232666474
253.0859207 1.145901376
257.0808353 0.8343316198
281.1172208 0.67147762
283.1328709 0.680813379
309.148521 0.8972368155
323.1277855 2.160199646

Name: +ve in-silico MS/MS by CFM-ID for WBDNTJSRHDSPSR-KPKJPENVSA-N
ID: WBDNTJSRHDSPSR-KPKJPENVSA-N
Comment: Energy0
Num peaks: 17
55.05422664 3.584767809
69.06987671 2.064475908
121.0284058 2.710832738
135.0440559 2.017994502
147.0440559 1.029812388
201.0910061 1.947964024
203.1066561 5.223860443
217.1223062 1.737071181
245.1172208 1.067513503
269.0808353 0.9840531303
283.0964854 2.728895154
295.0964854 3.625815568
297.1121354 3.475174055
307.1328709 2.436119392
309.148521 1.034376998
321.148521 8.247220123
339.1590856 36.47572028

Name: +ve in-silico MS/MS by CFM-ID for WBDNTJSRHDSPSR-KPKJPENVSA-N
ID: WBDNTJSRHDSPSR-KPKJPENVSA-N
Comment: Energy1
Num peaks: 31
39.02292652 1.755928748
55.05422664 11.12204834
67.05422664 0.8505548761
69.06987671 6.339215041
95.04914126 1.276111381
121.0284058 7.631753246
123.0440559 1.408609525
135.0440559 1.889915942
147.0440559 2.618548807
159.0440559 1.05538893
161.0597059 1.629398126
185.0597059 0.817827715
187.075356 1.623123571
189.0910061 0.8172834093
191.1066561 0.9106567887
193.1223062 0.9105803767
201.0910061 3.958808032
203.1066561 4.38672145
217.1223062 1.037597226
245.1172208 1.412509074
265.0859207 1.219764511
281.0808353 1.122822132
283.0964854 4.730958136
295.0964854 1.0940548
295.1328709 0.8357495145
299.1277855 1.023172169
307.1328709 1.352529306
309.148521 1.331667524
311.164171 1.555823994
321.148521 3.1052193
339.1590856 5.155177928

Name: +ve in-silico MS/MS by CFM-ID for WBDNTJSRHDSPSR-KPKJPENVSA-N
ID: WBDNTJSRHDSPSR-KPKJPENVSA-N
Comment: Energy2
Num peaks: 31
39.02292652 1.124869696
49.00727645 1.112322064
53.03857658 1.43555715
55.05422664 13.93672055
63.02292652 1.356262483
65.03857658 5.690886102
67.05422664 2.648421534
69.06987671 3.269211868
71.08552677 0.7768099652
77.00219107 2.593699284
79.01784114 0.9746095846
89.00219107 0.9078261802
93.0334912 1.616748179
95.04914126 0.9227073164
105.0334912 0.7934797695
117.0334912 1.170339345
121.0284058 4.2958265
131.0491413 0.7671164227
135.0440559 2.873644759
147.0440559 1.847931712
149.0597059 0.8109861942
159.0440559 2.445834159
161.0597059 3.105968987
173.0960915 0.914037722
185.0960915 0.8400243559
203.1066561 0.8555027612
293.1172208 1.201347932
309.148521 1.825635432
311.164171 1.012205951
321.148521 2.20759667
323.1277855 2.077227399

Name: +ve in-silico MS/MS by CFM-ID for KAZSKMJFUPEHHW-DHZHZOJOSA-N
ID: KAZSKMJFUPEHHW-DHZHZOJOSA-N
Comment: Energy0
Num peaks: 13
69.06987671 3.790847794
121.0284058 2.857177687
135.0440559 1.997727699
201.0910061 2.187231441
203.1066561 6.018266427
217.1223062 1.963280651
245.1172208 1.182001751
307.1328709 2.672458808
309.148521 1.105964292
313.1434356 1.162619799
321.148521 8.969299224
323.1277855 6.179190024
339.1590856 40.92593241

Name: +ve in-silico MS/MS by CFM-ID for KAZSKMJFUPEHHW-DHZHZOJOSA-N
ID: KAZSKMJFUPEHHW-DHZHZOJOSA-N
Comment: Energy1
Num peaks: 31
65.03857658 1.425850687
67.05422664 4.293946987
69.06987671 5.682901807
95.04914126 1.465066119
121.0284058 8.559478699
123.0440559 1.506263041
135.0440559 1.149853293
145.0284058 0.8044413225
147.0440559 2.774275674
189.0910061 1.199622952
191.1066561 1.366755731
193.1223062 1.369957825
201.0910061 5.097790765
203.1066561 6.500267597
217.1223062 1.688616457
245.1172208 2.116394495
267.0651853 1.420325691
269.0808353 1.040321056
271.0964854 1.345827961
295.1328709 1.263955811
297.148521 0.781116461
305.1172208 0.788048865
307.1328709 1.857875691
309.1121354 0.8104243563
309.148521 1.402279237
311.1277855 0.9516324572
311.164171 1.953812576
313.1434356 1.226077978
321.148521 3.573821942
323.1277855 4.129305899
339.1590856 6.904937097

Name: +ve in-silico MS/MS by CFM-ID for KAZSKMJFUPEHHW-DHZHZOJOSA-N
ID: KAZSKMJFUPEHHW-DHZHZOJOSA-N
Comment: Energy2
Num peaks: 31
39.02292652 1.041336491
51.02292652 1.23667978
53.03857658 0.99479968
63.02292652 2.019637098
65.03857658 3.794654943
67.05422664 7.067049271
69.06987671 4.115962876
77.00219107 2.992895803
79.01784114 1.214117216
91.05422664 3.02186503
93.0334912 2.005693405
95.04914126 1.082072123
105.0334912 1.149148858
117.0334912 1.53115839
119.0491413 0.8951205006
121.0284058 3.783874017
131.0491413 1.037753748
173.0960915 2.026797201
177.0910061 0.9576511518
185.0960915 1.534538412
187.1117415 1.26563572
199.1117415 1.307405324
201.0910061 1.576452322
203.1066561 3.63673474
217.1223062 1.797870257
241.0859207 0.881710884
293.1172208 1.16238492
295.1328709 1.056313627
307.1328709 0.9009904084
309.148521 1.462523255
323.1277855 3.214545919

Name: +ve in-silico MS/MS by CFM-ID for XRPKPDHAYAOPTH-UHFFFAOYSA-N
ID: XRPKPDHAYAOPTH-UHFFFAOYSA-N
Comment: Energy0
Num peaks: 19
67.05422664 1.985659444
73.06479133 2.084943947
75.08044139 1.070492785
85.06479133 1.446814218
107.0491413 1.258684714
121.0647913 2.110588771
135.0804414 1.587930621
163.075356 3.61369614
175.075356 4.62422633
177.0910061 1.350831814
201.0546206 0.9597698353
203.0702706 4.775863962
217.0859207 1.002918822
231.1015708 1.095080531
265.0859207 1.434297126
283.0964854 3.354183961
307.1328709 2.218970198
321.148521 7.800003637
339.1590856 36.41431851

Name: +ve in-silico MS/MS by CFM-ID for XRPKPDHAYAOPTH-UHFFFAOYSA-N
ID: XRPKPDHAYAOPTH-UHFFFAOYSA-N
Comment: Energy1
Num peaks: 31
65.03857658 1.263275846
67.05422664 1.36060623
73.06479133 2.950061291
85.06479133 0.9521161274
107.0491413 1.635383854
121.0647913 6.090347518
135.0804414 3.536138813
145.0647913 1.697514725
147.0076704 3.979108819
149.0233204 2.341426424
161.0233204 1.122797617
163.0389705 1.483160504
163.075356 5.425389298
175.075356 1.808827972
187.075356 1.197237306
201.0546206 2.154704378
203.0702706 12.95506751
205.0859207 0.9055288343
209.1172208 0.9524890326
217.0859207 1.93576092
231.1015708 1.241715977
253.0859207 0.8745993817
255.1015708 1.111132564
263.0702706 0.9341518272
265.0859207 1.148143789
281.0808353 3.109953112
283.0964854 1.463430332
297.1121354 1.839311388
307.1328709 0.920319195
321.148521 2.948425504
339.1590856 5.057798015

Name: +ve in-silico MS/MS by CFM-ID for XRPKPDHAYAOPTH-UHFFFAOYSA-N
ID: XRPKPDHAYAOPTH-UHFFFAOYSA-N
Comment: Energy2
Num peaks: 31
53.00219107 0.9747360331
55.05422664 2.789672452
57.06987671 1.44058235
65.03857658 5.271987133
67.05422664 2.367201973
69.06987671 1.161492817
91.05422664 1.432395084
105.0334912 1.374987574
107.0491413 2.897351006
117.0334912 1.145655998
121.0284058 3.669257389
121.0647913 1.759061871
131.0491413 1.386583748
133.0284058 1.417131877
133.0647913 2.979111839
135.0804414 2.235820441
145.0284058 1.514930612
147.0076704 3.255001758
149.0233204 2.632364454
159.0440559 2.000347579
161.0233204 2.492322943
161.0597059 1.153219536
163.0389705 1.17566073
175.0389705 0.9642960834
175.075356 3.094420704
187.075356 1.295869701
203.0702706 2.457020292
251.0702706 0.9554244441
253.0859207 1.620921069
281.1172208 1.139563918
323.1277855 1.759985814

Name: +ve in-silico MS/MS by CFM-ID for XEMFSBOBBNFLGA-OAHLLOKOSA-N
ID: XEMFSBOBBNFLGA-OAHLLOKOSA-N
Comment: Energy0
Num peaks: 17
55.05422664 3.578215466
57.06987671 2.481481401
59.08552677 0.9605845859
67.05422664 1.044444972
73.06479133 14.04162774
91.05422664 1.577884101
105.0698767 1.173093359
133.0647913 1.272459335
205.0859207 2.266704445
223.0964854 1.845623571
233.0808353 1.574633899
251.0914 1.943918382
283.0964854 1.095346988
301.1070501 1.691978496
321.148521 2.815973782
339.1590856 22.12636957
357.1696503 19.20142328

Name: +ve in-silico MS/MS by CFM-ID for XEMFSBOBBNFLGA-OAHLLOKOSA-N
ID: XEMFSBOBBNFLGA-OAHLLOKOSA-N
Comment: Energy1
Num peaks: 31
55.05422664 1.310211545
57.06987671 1.679615207
73.06479133 7.010783494
91.05422664 6.132919206
93.06987671 1.24133095
105.0698767 3.325069336
115.0542266 0.9445568127
133.0647913 3.266227148
147.0076704 0.9667480491
149.0233204 0.9818320909
195.0287997 1.466186135
229.0495352 0.7816846096
231.0651853 1.492432961
233.0808353 6.522146668
235.0964854 2.356036935
245.0444498 0.7992812456
247.0600999 0.8288579546
247.0964854 1.494074654
249.0757499 1.002773216
251.0914 6.010736578
255.1015708 0.9479158135
261.1121354 0.9601275909
265.1070501 1.063610219
279.1227001 0.872484261
281.0808353 1.704798891
283.0964854 2.573644696
299.1277855 1.617941112
301.1070501 2.735785075
321.148521 2.854131963
339.1590856 6.538373689
357.1696503 3.89343274

Name: +ve in-silico MS/MS by CFM-ID for XEMFSBOBBNFLGA-OAHLLOKOSA-N
ID: XEMFSBOBBNFLGA-OAHLLOKOSA-N
Comment: Energy2
Num peaks: 31
39.02292652 1.396786438
41.03857658 1.751496991
43.05422664 0.8700159761
49.00727645 0.8578243405
55.05422664 9.976160049
57.06987671 7.559193269
59.08552677 3.299522644
65.03857658 1.626644108
73.06479133 3.507858032
83.04914126 1.110698077
85.06479133 1.12187589
91.05422664 3.850073431
93.06987671 1.717610287
103.0542266 1.16429304
105.0698767 4.028890358
129.0334912 1.283399663
147.0076704 1.128165231
149.0233204 2.500180711
179.0702706 1.092748955
193.0495352 0.8057786877
203.0702706 0.971736813
205.0859207 1.719244195
207.1015708 1.110529166
209.0444498 2.16025214
231.0651853 1.259706022
233.0808353 2.114041472
235.0964854 1.282299401
297.1121354 1.12880618
299.1277855 1.422288241
321.148521 2.208141445
339.1590856 0.8182294868

Name: +ve in-silico MS/MS by CFM-ID for BAHXHQFEFUBNER-INIZCTEOSA-N
ID: BAHXHQFEFUBNER-INIZCTEOSA-N
Comment: Energy0
Num peaks: 22
85.06479133 0.8987659338
89.05970595 1.265619864
91.05422664 2.039952092
103.075356 1.229257611
105.0698767 1.510464433
133.0647913 1.615767931
205.0859207 0.8467893239
223.0964854 2.761595191
225.1121354 0.9865819891
233.0808353 0.7815794336
249.0910061 0.711710238
251.0914 2.884386159
265.1070501 0.6687988809
267.1015708 4.794243521
269.1172208 4.093972664
271.1328709 0.6934997455
279.1227001 0.7904450551
283.0964854 3.103291118
285.1121354 8.859809408
287.1277855 0.7021639892
339.1590856 11.71655496
357.1696503 27.44703699

Name: +ve in-silico MS/MS by CFM-ID for BAHXHQFEFUBNER-INIZCTEOSA-N
ID: BAHXHQFEFUBNER-INIZCTEOSA-N
Comment: Energy1
Num peaks: 31
89.05970595 1.254953139
91.05422664 6.799291592
93.06987671 1.238507748
105.0698767 3.570492922
115.0542266 0.8510004731
133.0647913 3.804738282
147.0076704 1.01717696
149.0233204 1.19860204
163.0389705 0.9202309436
177.0182351 1.519619725
179.0338851 5.601123626
181.0495352 2.095945646
193.0495352 1.236985943
233.0808353 3.308326021
235.0964854 1.275389619
247.0964854 0.7955276701
249.0757499 0.8481908731
251.0914 5.306697093
255.1015708 1.000135066
265.1070501 1.020698351
267.1015708 1.484860677
269.1172208 1.362167306
279.1227001 0.8430757446
283.0964854 2.5919679
285.1121354 8.653195193
287.1277855 1.017904849
297.1121354 1.19042395
299.1277855 1.204435959
315.1227001 1.096307938
339.1590856 3.562603224
357.1696503 3.160356752

Name: +ve in-silico MS/MS by CFM-ID for BAHXHQFEFUBNER-INIZCTEOSA-N
ID: BAHXHQFEFUBNER-INIZCTEOSA-N
Comment: Energy2
Num peaks: 31
49.00727645 0.872942698
65.03857658 1.339665591
67.05422664 1.164463093
71.08552677 0.8295876729
83.04914126 0.9202025747
85.06479133 1.516899136
91.05422664 5.81154695
93.06987671 1.878289313
103.0542266 1.431656752
105.0698767 5.205462117
129.0334912 1.213260148
133.0284058 2.937651604
133.0647913 1.01178884
135.0440559 4.101203574
137.0597059 3.37785423
149.0233204 1.186927762
161.0233204 5.000339028
163.0389705 7.194167424
165.0546206 3.657697257
175.0389705 1.507054063
177.0546206 0.9983543831
179.0338851 1.476476798
179.0702706 1.498546494
189.0546206 1.269457381
205.0859207 0.7810352854
233.0808353 1.216747259
249.0910061 1.33034767
253.1223062 0.9537692368
297.1121354 0.9123784603
299.1277855 0.9421625162
339.1590856 2.347421028

Name: +ve in-silico MS/MS by CFM-ID for KESCRKVZLPNJGL-UHFFFAOYSA-N
ID: KESCRKVZLPNJGL-UHFFFAOYSA-N
Comment: Energy0
Num peaks: 19
55.05422664 3.597344266
69.06987671 2.09715944
91.05422664 2.250157762
105.0698767 1.676346558
133.0647913 1.769952388
223.0964854 4.266645643
225.1121354 1.312286242
249.0757499 0.8965244196
251.0914 4.102331697
265.1070501 0.9821398269
279.1227001 1.087123535
287.0914 0.9349566502
301.1070501 2.57405232
313.1070501 3.483628754
315.1227001 3.40824096
325.1434356 1.027032563
329.1747357 0.8625007748
339.1590856 8.295173789
357.1696503 36.23632789

Name: +ve in-silico MS/MS by CFM-ID for KESCRKVZLPNJGL-UHFFFAOYSA-N
ID: KESCRKVZLPNJGL-UHFFFAOYSA-N
Comment: Energy1
Num peaks: 31
39.02292652 1.718107577
55.05422664 11.32695084
57.06987671 0.8760700527
69.06987671 6.486879287
91.05422664 6.591831719
93.06987671 1.259048866
105.0698767 3.543234439
115.0542266 1.017298968
133.0647913 3.326130309
193.0131497 3.074157998
195.0287997 2.635586895
197.0444498 1.122957579
209.0444498 1.778645012
223.0964854 1.14328236
233.0808353 1.629023353
245.0444498 0.8828072636
247.0600999 1.426270053
249.0757499 1.330638176
251.0914 7.826435773
253.1070501 1.259716268
265.1070501 1.473298308
279.1227001 1.041464211
301.1070501 3.48934459
313.1070501 0.8387326937
317.1383502 0.7574531716
325.1434356 0.9550130525
327.1590856 1.324864395
329.1747357 1.145330935
339.1590856 2.520199994
341.1383502 0.7613799368
357.1696503 4.516205705

Name: +ve in-silico MS/MS by CFM-ID for KESCRKVZLPNJGL-UHFFFAOYSA-N
ID: KESCRKVZLPNJGL-UHFFFAOYSA-N
Comment: Energy2
Num peaks: 31
39.02292652 1.19989662
49.00727645 1.342079883
53.03857658 1.239033536
55.05422664 12.22054301
57.06987671 0.9407060645
65.03857658 5.823528686
67.05422664 2.498152204
69.06987671 3.377581433
79.05422664 1.017147209
83.08552677 1.353951657
91.05422664 4.329335646
93.06987671 1.701172674
103.0542266 1.064013319
105.0698767 4.223926861
129.0334912 1.16522959
167.0338851 3.15481847
169.0495352 0.9785180691
179.0702706 2.165894156
181.0131497 0.8607634921
181.0859207 1.353019763
193.0131497 2.572637105
195.0287997 2.021733321
197.0444498 0.768487334
209.0444498 1.205155449
275.0914 0.7691065757
277.1070501 0.7623279776
283.1328709 1.205666225
325.1434356 0.9572931102
329.1747357 0.8704024094
339.1590856 2.114596534
341.1383502 1.909041323

Name: +ve in-silico MS/MS by CFM-ID for VOCGSQHKPZSIKB-UHFFFAOYSA-N
ID: VOCGSQHKPZSIKB-UHFFFAOYSA-N
Comment: Energy0
Num peaks: 24
55.05422664 3.16351194
69.06987671 1.948107657
95.04914126 0.8902510892
117.0334912 3.618188906
119.0491413 1.807185944
121.0647913 2.26257678
137.0597059 1.229057123
165.0546206 1.186915345
171.0804414 2.459429694
173.0960915 1.687038503
175.1117415 1.783275607
177.1273916 0.8385563064
191.1066561 2.164294957
203.1066561 0.9131930852
217.0859207 0.9163543012
219.1015708 4.831614181
269.0808353 0.7551562983
283.0964854 2.505319084
295.0964854 3.049960055
297.1121354 3.144397517
307.1328709 2.307802412
309.148521 0.8682397516
321.148521 6.10352772
339.1590856 30.25842904

Name: +ve in-silico MS/MS by CFM-ID for VOCGSQHKPZSIKB-UHFFFAOYSA-N
ID: VOCGSQHKPZSIKB-UHFFFAOYSA-N
Comment: Energy1
Num peaks: 31
39.02292652 1.506083167
55.05422664 10.28258608
65.03857658 1.032720475
67.05422664 1.466597556
69.06987671 4.973320587
105.0334912 6.44107348
107.0491413 5.173160501
119.0491413 0.9971952013
121.0647913 2.199909838
123.0440559 1.596524013
147.0440559 1.061112656
163.0389705 1.076842018
171.0804414 1.022892128
173.0960915 1.797985145
175.1117415 1.512117485
199.075356 1.571581789
201.0910061 3.513117416
203.1066561 3.218660113
217.0859207 1.168194089
219.1015708 3.157319128
245.1172208 0.9751298921
265.0859207 0.9607868943
281.0808353 1.32344241
283.0964854 4.326428052
295.0964854 0.9726484295
295.1328709 0.9363819074
299.1277855 0.9192558159
307.1328709 1.750481493
311.164171 1.804957538
321.148521 2.51306584
339.1590856 4.414557348

Name: +ve in-silico MS/MS by CFM-ID for VOCGSQHKPZSIKB-UHFFFAOYSA-N
ID: VOCGSQHKPZSIKB-UHFFFAOYSA-N
Comment: Energy2
Num peaks: 31
39.02292652 0.9094054465
49.00727645 1.874181952
53.03857658 1.100001764
55.05422664 9.751456622
65.03857658 6.809140214
67.05422664 2.984317764
69.06987671 3.065599602
75.02292652 2.038923217
89.03857658 1.099886177
91.05422664 1.350903678
93.06987671 1.072679378
105.0334912 2.963575597
107.0491413 1.917048235
109.0647913 0.9229944055
117.0334912 8.518284269
119.0491413 1.887483873
121.0284058 1.516825838
121.0647913 1.643762375
123.0440559 0.90436599
135.0440559 0.9065371861
143.0855268 1.596321829
145.0284058 0.8290916182
149.0597059 0.8306685426
163.0389705 2.335656866
171.0804414 1.257508887
177.0546206 0.9386137026
201.0910061 0.8348990957
203.1066561 1.049472703
309.148521 1.023354659
311.164171 0.8524008522
323.1277855 1.203196905

Name: +ve in-silico MS/MS by CFM-ID for IIIACKGGDCVYPY-FQEVSTJZSA-N
ID: IIIACKGGDCVYPY-FQEVSTJZSA-N
Comment: Energy0
Num peaks: 23
55.05422664 3.161503734
69.06987671 1.831616416
117.0334912 3.617723014
119.0491413 1.8684123
121.0647913 2.369202113
123.0804414 0.9173871911
137.0597059 1.249687612
165.0546206 1.186633128
171.0804414 2.463155764
173.0960915 1.720477435
175.1117415 1.798853032
191.1066561 2.169451049
203.1066561 0.914491123
217.0859207 0.9164974036
219.1015708 4.90385603
269.0808353 0.8883198397
283.0964854 2.50138318
295.0964854 3.049285716
297.1121354 3.143725526
307.1328709 2.307317053
309.148521 0.8680582549
321.148521 6.103942273
339.1590856 30.24909238

Name: +ve in-silico MS/MS by CFM-ID for IIIACKGGDCVYPY-FQEVSTJZSA-N
ID: IIIACKGGDCVYPY-FQEVSTJZSA-N
Comment: Energy1
Num peaks: 31
39.02292652 1.505155422
55.05422664 10.29968536
69.06987671 5.928576602
105.0334912 6.464862268
107.0491413 5.166224994
119.0491413 1.053413196
121.0284058 0.8543178067
121.0647913 2.403241657
123.0440559 1.594388331
147.0440559 1.059528837
163.0389705 1.063262652
171.0804414 1.065217684
173.0960915 1.94444866
175.1117415 1.576186836
199.075356 1.567306391
201.0910061 3.604563149
203.1066561 3.294152901
217.0859207 1.149587554
219.1015708 3.127972516
245.1172208 0.9738388787
265.0859207 1.082921783
281.0808353 1.321644923
283.0964854 4.318791116
295.0964854 0.9712283397
295.1328709 0.9351421941
297.148521 0.864726471
299.1277855 0.9179254523
307.1328709 1.748159222
311.164171 1.802567882
321.148521 2.49580345
339.1590856 4.404601404

Name: +ve in-silico MS/MS by CFM-ID for IIIACKGGDCVYPY-FQEVSTJZSA-N
ID: IIIACKGGDCVYPY-FQEVSTJZSA-N
Comment: Energy2
Num peaks: 31
39.02292652 0.8514528813
49.00727645 1.786975251
53.03857658 0.9528284828
55.05422664 9.293162806
65.03857658 4.927287248
67.05422664 1.234518185
69.06987671 2.341731577
75.02292652 1.994495347
79.05422664 1.033848638
89.03857658 5.529722995
91.05422664 1.333036249
93.06987671 1.059933015
105.0334912 3.338773608
107.0491413 1.86316164
109.0647913 0.9163555291
117.0334912 9.192929307
119.0491413 2.007151601
121.0284058 1.498729052
121.0647913 1.750100506
123.0440559 0.8818506268
135.0440559 0.9068919544
143.0855268 1.022911173
145.0284058 0.8032856892
163.0389705 2.162068995
171.0804414 0.9518824145
173.0960915 1.007092815
177.0546206 0.906833717
203.1066561 1.023935913
309.148521 0.9979317373
311.164171 0.8312248893
323.1277855 1.160014394

Name: +ve in-silico MS/MS by CFM-ID for XHMVNELCFXCQCN-UHFFFAOYSA-N
ID: XHMVNELCFXCQCN-UHFFFAOYSA-N
Comment: Energy0
Num peaks: 15
85.06479133 1.940990476
101.0385766 4.181336625
103.0542266 2.055841117
105.0698767 2.658329342
121.0647913 1.483067357
149.0597059 1.390870149
191.1066561 2.065506259
207.1015708 2.702631281
233.0808353 1.199356256
235.0964854 5.997564529
297.148521 1.432306098
307.1328709 2.331893379
321.148521 11.76076584
323.1277855 2.558929821
339.1590856 37.43443455

Name: +ve in-silico MS/MS by CFM-ID for XHMVNELCFXCQCN-UHFFFAOYSA-N
ID: XHMVNELCFXCQCN-UHFFFAOYSA-N
Comment: Energy1
Num peaks: 29
67.05422664 0.9985012551
79.05422664 1.216284316
83.04914126 5.479664482
85.06479133 6.695973149
87.08044139 1.884215857
91.05422664 6.729803046
103.0542266 1.486038406
105.0334912 1.142203567
105.0698767 2.550561006
107.0491413 3.112569984
129.0334912 0.9864177509
131.0491413 1.973753008
191.1066561 2.425437692
207.1015708 0.9886490171
219.1015708 5.124479221
233.0808353 1.803010599
235.0964854 5.036812638
251.0702706 3.104315823
253.0859207 2.256952585
255.1015708 1.658689662
261.1121354 1.310216527
293.1172208 0.9555426485
295.1328709 1.585054106
297.148521 2.290699519
307.1328709 1.71278177
311.164171 1.582817524
321.148521 4.423590212
323.1277855 2.281994467
339.1590856 7.508342776

Name: +ve in-silico MS/MS by CFM-ID for XHMVNELCFXCQCN-UHFFFAOYSA-N
ID: XHMVNELCFXCQCN-UHFFFAOYSA-N
Comment: Energy2
Num peaks: 31
49.00727645 3.311474338
51.02292652 1.583908852
63.02292652 1.399934116
65.03857658 1.15010346
75.02292652 1.745213454
79.05422664 2.643136237
83.04914126 1.511229771
85.06479133 1.637882904
91.05422664 3.272112287
99.08044139 1.030944702
101.0385766 18.59303364
103.0542266 4.068943942
105.0334912 2.586665505
105.0698767 3.72237325
107.0491413 1.874331169
107.0855268 0.8214161861
129.0334912 1.736643571
173.0960915 1.479558492
175.1117415 0.9335750322
177.0910061 1.495927885
189.0910061 1.714819651
191.0702706 1.121391143
191.1066561 1.80666746
203.0702706 1.87325559
207.1015708 1.516484068
215.1066561 1.457727884
217.0859207 1.888470941
217.1223062 0.9461994675
219.0651853 0.9768899558
219.1015708 3.235900256
323.1277855 0.948918502

Name: +ve in-silico MS/MS by CFM-ID for SIGVEYBZDIDQLH-UHFFFAOYSA-N
ID: SIGVEYBZDIDQLH-UHFFFAOYSA-N
Comment: Energy0
Num peaks: 19
55.05422664 3.420976287
69.06987671 1.992242399
79.05422664 0.9941586407
101.0385766 3.948884065
103.0542266 1.976096909
105.0698767 2.503702706
107.0855268 0.7946430394
121.0647913 1.405535767
207.1015708 2.277996165
219.1015708 0.9666702588
233.0808353 1.011134449
235.0964854 5.283243055
269.0808353 0.9694534548
283.0964854 2.697562823
295.0964854 3.362772254
297.1121354 3.331130509
307.1328709 2.198761447
321.148521 6.705372466
339.1590856 34.64556434

Name: +ve in-silico MS/MS by CFM-ID for SIGVEYBZDIDQLH-UHFFFAOYSA-N
ID: SIGVEYBZDIDQLH-UHFFFAOYSA-N
Comment: Energy1
Num peaks: 31
39.02292652 1.667378173
55.05422664 11.84982336
57.06987671 0.8231048973
67.05422664 0.8661523693
69.06987671 6.895122018
79.05422664 1.012719195
91.05422664 6.359397856
93.06987671 0.9232265071
103.0542266 1.150214958
105.0334912 1.024379102
105.0698767 2.219241653
107.0491413 2.319703335
131.0491413 1.037682051
163.0389705 0.8306711441
179.0338851 0.8134735276
215.0702706 1.805318396
217.0859207 3.154560113
219.1015708 3.206204006
233.0808353 1.31342905
235.0964854 3.456763754
261.1121354 1.09838286
265.0859207 1.120522662
281.0808353 1.608071366
283.0964854 5.105873297
295.0964854 1.067292679
297.1121354 0.7563429981
299.1277855 1.047239264
307.1328709 1.199300627
311.164171 1.752829331
321.148521 2.828386245
339.1590856 5.400376495

Name: +ve in-silico MS/MS by CFM-ID for SIGVEYBZDIDQLH-UHFFFAOYSA-N
ID: SIGVEYBZDIDQLH-UHFFFAOYSA-N
Comment: Energy2
Num peaks: 31
39.02292652 1.016529783
49.00727645 2.239399105
51.02292652 1.21981904
53.03857658 1.041818082
55.05422664 11.25921954
63.02292652 0.8847879893
65.03857658 4.936778085
67.05422664 1.465933276
69.06987671 2.252019904
75.02292652 1.15344102
79.05422664 1.740511323
91.05422664 3.034865745
93.06987671 2.179154493
95.08552677 1.017173775
101.0385766 11.91432229
103.0542266 2.782751893
105.0334912 1.952676963
105.0698767 3.584723922
107.0491413 1.427237597
121.0647913 0.8281227287
129.0334912 0.8523241358
145.0647913 1.447269296
151.0389705 0.7928699781
177.0546206 0.7915234843
179.0338851 1.728750007
187.075356 0.9891138903
215.0702706 0.8391387508
219.1015708 1.093466731
309.148521 0.7679619315
321.148521 0.8614204004
323.1277855 1.335588556

Name: +ve in-silico MS/MS by CFM-ID for NISHDQWTPMJBJI-UHFFFAOYSA-N
ID: NISHDQWTPMJBJI-UHFFFAOYSA-N
Comment: Energy0
Num peaks: 19
55.05422664 3.41302696
69.06987671 1.987273616
79.05422664 0.9879058538
101.0385766 3.941934063
103.0542266 1.972476672
105.0698767 2.499038925
107.0855268 0.7931517476
121.0647913 1.422115803
207.1015708 2.27352939
219.1015708 0.9880945322
233.0808353 1.00908881
235.0964854 5.272601061
269.0808353 0.9675572549
283.0964854 2.69460051
295.0964854 3.356001616
297.1121354 3.324578073
307.1328709 2.194449844
321.148521 6.691873239
339.1590856 34.54935474

Name: +ve in-silico MS/MS by CFM-ID for NISHDQWTPMJBJI-UHFFFAOYSA-N
ID: NISHDQWTPMJBJI-UHFFFAOYSA-N
Comment: Energy1
Num peaks: 31
39.02292652 1.665843205
55.05422664 11.87257313
57.06987671 0.8224136461
67.05422664 0.8288533196
69.06987671 6.628139069
79.05422664 1.019763477
91.05422664 6.362193769
93.06987671 0.9624517367
103.0542266 1.15078255
105.0334912 1.024659353
105.0698767 2.220464211
107.0491413 2.290345373
131.0491413 1.036299879
163.0389705 0.8614796484
179.0338851 0.814035089
189.0910061 0.8121225438
215.0702706 1.951318047
217.0859207 3.522638141
219.1015708 3.371904828
233.0808353 1.312205663
235.0964854 3.453420923
261.1121354 1.097460428
265.0859207 1.136193667
281.0808353 1.606701774
283.0964854 5.145722114
295.0964854 1.066291132
299.1277855 1.046274489
307.1328709 1.198212516
311.164171 1.751273114
321.148521 2.825704942
339.1590856 5.392746814

Name: +ve in-silico MS/MS by CFM-ID for NISHDQWTPMJBJI-UHFFFAOYSA-N
ID: NISHDQWTPMJBJI-UHFFFAOYSA-N
Comment: Energy2
Num peaks: 31
49.00727645 2.239802793
51.02292652 1.220038907
53.03857658 1.042005646
55.05422664 11.28333792
63.02292652 0.8849476869
65.03857658 4.324269427
67.05422664 1.428438787
69.06987671 2.230472176
75.02292652 1.153648681
79.05422664 1.987069656
89.03857658 1.230066149
91.05422664 3.039203843
93.06987671 2.639422627
95.08552677 1.01735784
101.0385766 11.84449226
103.0542266 2.940681076
105.0334912 1.956472727
105.0698767 3.59375488
107.0491413 1.241464141
121.0647913 0.7635454862
129.0334912 0.852478452
151.0389705 0.7930127232
179.0338851 1.73901686
187.075356 1.182195061
213.0546206 0.7597210107
215.0702706 1.102237276
217.0859207 0.7763961352
219.1015708 1.275110332
309.148521 0.7681014475
321.148521 0.8615803614
323.1277855 1.320698209

Name: +ve in-silico MS/MS by CFM-ID for OQDMTHUDYVQCEY-UHFFFAOYSA-N
ID: OQDMTHUDYVQCEY-UHFFFAOYSA-N
Comment: Energy0
Num peaks: 19
43.05422664 1.082019512
55.05422664 1.434457737
67.05422664 0.9005455513
69.06987671 7.525205175
79.05422664 0.9611034504
101.0385766 3.844706693
103.0542266 1.959297831
105.0698767 2.469195641
121.0647913 1.361041878
207.1015708 2.18498873
219.1015708 0.9154392314
233.0808353 0.9498896917
235.0964854 5.176960601
253.0859207 4.122521274
271.0964854 3.075130879
297.1121354 1.090638113
307.1328709 2.247217197
321.148521 5.417498537
339.1590856 33.77617409

Name: +ve in-silico MS/MS by CFM-ID for OQDMTHUDYVQCEY-UHFFFAOYSA-N
ID: OQDMTHUDYVQCEY-UHFFFAOYSA-N
Comment: Energy1
Num peaks: 31
39.02292652 2.923981097
41.03857658 4.567544989
43.05422664 0.9342792578
45.06987671 1.129394714
67.05422664 2.123252557
69.06987671 21.84985435
79.05422664 0.8326608515
91.05422664 4.920349122
103.0542266 1.00140162
105.0334912 0.9039720152
105.0698767 1.928427463
107.0491413 1.888249605
131.0491413 0.9264512791
151.0389705 1.068885519
215.0702706 1.507217372
217.0859207 2.563995644
219.1015708 2.606261374
227.0702706 0.8481206803
231.1015708 1.08836676
233.0808353 0.9655555759
235.0964854 2.72497522
253.0859207 3.753600289
271.0964854 2.89373929
295.0964854 1.125795899
297.1121354 1.204236575
299.1277855 1.322406244
307.1328709 1.048204439
311.164171 1.23630486
321.148521 2.027947625
323.1277855 0.8552833032
339.1590856 4.333280893

Name: +ve in-silico MS/MS by CFM-ID for OQDMTHUDYVQCEY-UHFFFAOYSA-N
ID: OQDMTHUDYVQCEY-UHFFFAOYSA-N
Comment: Energy2
Num peaks: 31
39.02292652 0.861348219
41.03857658 1.606509608
49.00727645 1.703173482
51.02292652 0.9515141549
53.03857658 2.671012991
55.05422664 5.739015447
57.06987671 1.140742442
63.02292652 1.004021497
65.03857658 1.275669845
67.05422664 0.9802377751
69.06987671 8.526115988
75.02292652 1.092505018
79.05422664 1.201919263
81.0334912 0.9178044616
91.05422664 2.465994322
93.06987671 2.063399749
95.08552677 0.9631763481
101.0385766 12.27991282
103.0542266 2.735161782
105.0334912 2.190120176
105.0698767 3.492266914
107.0491413 1.97404367
123.0440559 1.512659183
131.0491413 1.919715263
133.0647913 1.033340747
139.0389705 1.18262718
149.0233204 2.992524414
219.1015708 0.9142595149
229.0859207 1.27480367
231.1015708 0.8323704054
323.1277855 1.278747143

Name: +ve in-silico MS/MS by CFM-ID for OHGGGSHTYPJICB-UHFFFAOYSA-N
ID: OHGGGSHTYPJICB-UHFFFAOYSA-N
Comment: Energy0
Num peaks: 19
55.05422664 1.168686378
69.06987671 0.8315476049
73.06479133 0.8877267641
101.0385766 2.949439447
103.0542266 1.480265067
105.0698767 1.844989996
121.0647913 1.123026625
225.1121354 0.8158197785
235.0964854 1.51366641
253.1070501 1.976491323
269.0808353 0.7376800009
283.0964854 3.822326762
297.1121354 3.109846419
299.1277855 3.709258029
307.1328709 0.8627767756
321.148521 4.592846842
323.1277855 0.7565834831
339.1590856 35.18651179
357.1696503 13.32888424

Name: +ve in-silico MS/MS by CFM-ID for OHGGGSHTYPJICB-UHFFFAOYSA-N
ID: OHGGGSHTYPJICB-UHFFFAOYSA-N
Comment: Energy1
Num peaks: 31
55.05422664 2.015844105
67.05422664 1.215801131
69.06987671 3.745439413
73.06479133 3.809095359
79.05422664 0.8554392711
87.08044139 1.783633739
91.05422664 5.879672038
93.06987671 0.8381995456
103.0542266 1.048377582
105.0334912 0.9344903741
105.0698767 1.939436206
107.0491413 2.060265576
131.0491413 0.8574043028
179.0702706 0.8045002058
215.0702706 1.451741616
217.0859207 2.893415613
219.1015708 1.710474333
233.0808353 1.681673839
235.0964854 2.820951469
237.1121354 2.151914853
253.1070501 1.980326289
265.0859207 1.221733177
283.0964854 6.436914052
297.1121354 1.917989817
299.1277855 2.591128687
307.1328709 1.008982189
311.164171 1.022382978
321.148521 4.192071169
323.1277855 0.8013127912
339.1590856 9.81936439
357.1696503 3.316378534

Name: +ve in-silico MS/MS by CFM-ID for OHGGGSHTYPJICB-UHFFFAOYSA-N
ID: OHGGGSHTYPJICB-UHFFFAOYSA-N
Comment: Energy2
Num peaks: 31
49.00727645 1.188873004
55.05422664 1.26881631
65.03857658 1.491372774
67.05422664 1.551499316
69.06987671 1.790260683
73.06479133 1.018123162
75.02292652 0.9726397791
79.05422664 1.23177123
83.04914126 1.22594112
91.05422664 2.746897331
93.06987671 2.003721885
101.0385766 11.58756044
103.0542266 2.680486288
105.0334912 2.162269799
105.0698767 3.431445107
107.0491413 2.054690832
121.0647913 1.714111124
151.0389705 0.9931482534
179.0338851 1.716644848
187.075356 1.554989639
205.0859207 1.076336369
207.1015708 1.539880949
229.0859207 1.853493005
231.0651853 1.341307262
231.1015708 1.084180881
233.0808353 1.056388104
235.0964854 2.485809712
237.1121354 1.824546031
283.0964854 0.9750625206
321.148521 1.451885878
323.1277855 1.374044196

Name: +ve in-silico MS/MS by CFM-ID for BMEJCGKQLXCIJC-UHFFFAOYSA-N
ID: BMEJCGKQLXCIJC-UHFFFAOYSA-N
Comment: Energy0
Num peaks: 18
55.05422664 3.470995438
69.06987671 2.014321321
79.05422664 1.009087285
101.0385766 3.978982024
103.0542266 2.003907091
105.0698767 2.529102998
121.0647913 1.401705311
207.1015708 2.273845431
219.1015708 0.9722418355
233.0808353 1.02725206
235.0964854 5.374762727
269.0808353 0.9916657006
283.0964854 2.577616521
295.0964854 3.398226731
297.1121354 3.427680219
299.1277855 0.8789506938
321.148521 7.832506108
339.1590856 35.40533401

Name: +ve in-silico MS/MS by CFM-ID for BMEJCGKQLXCIJC-UHFFFAOYSA-N
ID: BMEJCGKQLXCIJC-UHFFFAOYSA-N
Comment: Energy1
Num peaks: 31
39.02292652 1.81742454
55.05422664 12.14090398
57.06987671 0.8422023347
67.05422664 0.924755561
69.06987671 6.614482328
79.05422664 1.042745858
91.05422664 6.45424224
93.06987671 0.9445758967
103.0542266 1.167197638
105.0334912 1.040254247
105.0698767 2.161786031
107.0491413 2.350411097
131.0491413 1.060924492
163.0389705 0.8371673004
179.0338851 0.8262024816
189.0910061 0.8196966638
215.0702706 1.838382825
217.0859207 3.437652332
219.1015708 3.274317807
233.0808353 1.347284275
235.0964854 3.561914351
261.1121354 1.123867216
265.0859207 1.185804913
281.0808353 1.533507482
283.0964854 4.60171816
295.0964854 1.089669573
297.1121354 0.7841186339
299.1277855 1.337081311
311.164171 1.967137934
321.148521 3.61050313
339.1590856 5.612611499

Name: +ve in-silico MS/MS by CFM-ID for BMEJCGKQLXCIJC-UHFFFAOYSA-N
ID: BMEJCGKQLXCIJC-UHFFFAOYSA-N
Comment: Energy2
Num peaks: 31
49.00727645 2.28491133
51.02292652 1.244607046
53.03857658 1.502033357
55.05422664 11.85068056
63.02292652 0.9027929083
65.03857658 4.544939395
67.05422664 1.527673411
69.06987671 2.162441013
75.02292652 1.176852305
79.05422664 1.688149058
91.05422664 3.076538653
93.06987671 2.22364555
95.08552677 1.037927021
101.0385766 11.43833287
103.0542266 2.818383488
105.0334912 1.974783428
105.0698767 3.304530893
107.0491413 1.302729458
109.1011768 0.7625828199
111.1168269 0.7258501718
129.0334912 0.8697234092
135.0440559 1.111830062
163.0389705 0.8397089804
177.0546206 0.7308941353
179.0338851 1.824675737
187.075356 0.7667814929
215.0702706 0.8602471447
217.0859207 1.01746485
219.1015708 1.216657823
321.148521 1.646564158
323.1277855 0.8708139094

Name: +ve in-silico MS/MS by CFM-ID for CVIONCVYSLKMFU-UHFFFAOYSA-N
ID: CVIONCVYSLKMFU-UHFFFAOYSA-N
Comment: Energy0
Num peaks: 17
55.05422664 3.495905656
69.06987671 2.028975495
79.05422664 1.016028117
101.0385766 3.978413848
103.0542266 2.018217042
105.0698767 2.547258494
121.0647913 1.412064616
207.1015708 2.290805738
219.1015708 0.982978962
233.0808353 1.035118558
235.0964854 5.415723195
269.0808353 0.9989907846
283.0964854 2.600032636
295.0964854 3.424167038
297.1121354 3.407928223
321.148521 7.906240116
339.1590856 35.77725855

Name: +ve in-silico MS/MS by CFM-ID for CVIONCVYSLKMFU-UHFFFAOYSA-N
ID: CVIONCVYSLKMFU-UHFFFAOYSA-N
Comment: Energy1
Num peaks: 31
39.02292652 1.825122465
55.05422664 12.20194981
57.06987671 0.8459413528
67.05422664 0.8524158124
69.06987671 6.700360133
79.05422664 1.040146566
91.05422664 6.48506212
93.06987671 0.9487555511
103.0542266 1.173066022
105.0334912 1.045271947
105.0698767 2.173015692
107.0491413 2.391003451
131.0491413 1.065683244
163.0389705 0.8780503844
179.0338851 0.8299295182
189.0910061 0.8264545303
215.0702706 1.863361921
217.0859207 3.382408151
219.1015708 3.389921866
233.0808353 1.353925288
235.0964854 3.580129197
261.1121354 1.128856705
265.0859207 1.200945194
281.0808353 1.540500857
283.0964854 4.651053604
295.0964854 1.09508777
297.1121354 0.7794174831
299.1277855 1.343296473
311.164171 1.976332525
321.148521 3.630641447
339.1590856 5.654488719

Name: +ve in-silico MS/MS by CFM-ID for CVIONCVYSLKMFU-UHFFFAOYSA-N
ID: CVIONCVYSLKMFU-UHFFFAOYSA-N
Comment: Energy2
Num peaks: 31
49.00727645 2.299192026
51.02292652 1.252384933
53.03857658 1.04777685
55.05422664 11.92455959
63.02292652 0.9084426288
65.03857658 3.874662488
67.05422664 1.441622151
69.06987671 2.209287614
75.02292652 1.184197982
79.05422664 1.787168119
89.03857658 1.128848818
91.05422664 3.094412462
93.06987671 2.237607491
95.08552677 1.044439577
101.0385766 11.09237392
103.0542266 2.838466416
105.0334912 1.989203759
105.0698767 3.330255659
107.0491413 1.479670362
109.1011768 0.767411263
129.0334912 0.8751835353
135.0440559 1.12158674
145.0647913 1.499497779
177.0546206 0.7357038619
179.0338851 1.841907776
187.075356 0.8049076168
215.0702706 0.8722781487
217.0859207 1.024614885
219.1015708 1.247445564
321.148521 1.658577197
323.1277855 0.8763000001

Name: +ve in-silico MS/MS by CFM-ID for NMCPIRNLKGZEMU-UHFFFAOYSA-N
ID: NMCPIRNLKGZEMU-UHFFFAOYSA-N
Comment: Energy0
Num peaks: 17
43.05422664 1.111156978
55.05422664 1.474373485
69.06987671 7.608688545
79.05422664 0.9868926824
101.0385766 3.888727
103.0542266 2.006700442
105.0698767 2.530356414
121.0647913 1.434653875
207.1015708 2.219006032
219.1015708 0.9986886399
233.0808353 0.9777560661
235.0964854 5.366935773
253.0859207 4.020523579
271.0964854 3.210772497
297.1121354 1.120488962
321.148521 6.638622685
339.1590856 35.12541607

Name: +ve in-silico MS/MS by CFM-ID for NMCPIRNLKGZEMU-UHFFFAOYSA-N
ID: NMCPIRNLKGZEMU-UHFFFAOYSA-N
Comment: Energy1
Num peaks: 31
39.02292652 3.14109589
41.03857658 4.655963791
43.05422664 0.9548518528
67.05422664 2.173780595
69.06987671 20.68898239
79.05422664 0.8517115011
91.05422664 5.027635983
93.06987671 0.8298868846
103.0542266 1.005167852
105.0334912 1.02532012
105.0698767 1.930888311
107.0491413 1.903172238
131.0491413 0.9290634622
133.0284058 0.7921677891
149.0233204 0.6890009185
151.0389705 1.041471053
213.0546206 0.8368694331
215.0702706 1.595776576
217.0859207 3.102601587
219.1015708 2.686915291
233.0808353 0.991428975
235.0964854 2.816993946
251.0702706 0.8351783106
253.0859207 3.501952905
271.0964854 2.989883995
295.0964854 1.152905142
297.1121354 1.232313951
299.1277855 1.570628031
311.164171 1.479831354
321.148521 2.711444984
339.1590856 4.506450702

Name: +ve in-silico MS/MS by CFM-ID for NMCPIRNLKGZEMU-UHFFFAOYSA-N
ID: NMCPIRNLKGZEMU-UHFFFAOYSA-N
Comment: Energy2
Num peaks: 31
39.02292652 1.211377153
41.03857658 1.372807717
49.00727645 1.736456872
51.02292652 0.9701054377
53.03857658 2.96320487
55.05422664 5.945079865
57.06987671 1.015117794
63.02292652 1.023651957
65.03857658 1.006901272
67.05422664 1.004460651
69.06987671 7.717400981
75.02292652 1.113821927
79.05422664 1.225487018
91.05422664 2.508337128
93.06987671 2.1038856
101.0385766 12.51990095
103.0542266 2.744864087
105.0334912 4.804930734
105.0698767 3.457777749
107.0491413 1.768477986
121.0284058 1.340907797
129.0334912 0.8228882555
133.0284058 0.7865870438
147.0440559 3.063742168
149.0233204 2.752787789
163.0389705 0.8804998625
167.0338851 0.8087997086
217.0859207 0.7676447518
219.1015708 1.486094949
321.148521 1.173678015
323.1277855 0.8237657336

Name: +ve in-silico MS/MS by CFM-ID for FVEFRICMTUKAML-UHFFFAOYSA-M
ID: FVEFRICMTUKAML-UHFFFAOYSA-M
Comment: Energy0
Num peaks: 31
43.05422664 1.005599809
57.06987671 2.78549178
65.03617089 1.362283702
67.05182096 0.9564396763
79.05182096 7.102473989
81.06747102 2.528330335
96.95900593 1.593992213
113.132477 1.413519789
119.0831211 1.054817276
121.0987711 1.992626719
127.148127 0.9998110363
133.0987711 1.14666381
135.1144212 2.94800131
137.1300713 1.668861034
147.1144212 1.007977086
149.1300713 2.584601035
151.1457213 1.141154967
153.1637771 0.8485669819
195.0685564 0.9046837797
195.2107273 2.764277957
197.2263773 5.027393002
217.1926715 6.814415655
219.2083216 4.322734247
221.2239717 1.79054508
237.1155066 1.075485598
251.1311566 1.345329414
259.0974508 1.470992865
265.1468067 1.104152827
277.1831922 1.513020908
279.1624568 1.055670569
317.1757011 13.92582167

Name: +ve in-silico MS/MS by CFM-ID for FVEFRICMTUKAML-UHFFFAOYSA-M
ID: FVEFRICMTUKAML-UHFFFAOYSA-M
Comment: Energy1
Num peaks: 31
43.05422664 2.778264728
57.06987671 4.323201203
63.02052083 1.497895409
65.03617089 2.115334776
69.06987671 1.363313242
71.08552677 1.300826371
79.05182096 5.372359236
81.06747102 2.786292317
83.08552677 1.486210054
96.95900593 1.814593018
98.974656 1.819321833
107.0831211 1.200402568
113.132477 2.366117496
119.0831211 1.328840678
121.0987711 1.704591281
133.0987711 1.647242457
135.1144212 2.048069002
139.148127 2.288055187
141.1637771 1.432960028
149.1300713 1.532307014
153.1637771 1.718402632
155.1794272 2.149695412
163.1457213 1.641145176
177.1613714 1.354222196
193.1950772 1.268810199
195.2107273 1.76594504
197.2263773 7.149071685
217.1926715 1.954136949
219.2083216 3.750993695
221.2239717 4.362261055
237.2188863 1.609350998

Name: +ve in-silico MS/MS by CFM-ID for FVEFRICMTUKAML-UHFFFAOYSA-M
ID: FVEFRICMTUKAML-UHFFFAOYSA-M
Comment: Energy2
Num peaks: 27
39.02292652 1.064557102
41.03857658 5.322872607
43.05422664 9.663430133
55.05422664 4.761153043
57.06987671 7.75474102
59.08552677 1.433380761
63.02052083 2.585787495
65.03617089 4.081722149
67.05182096 2.387896695
67.05422664 0.8459116784
69.06987671 3.291537791
71.08552677 1.882566768
77.03617089 0.9223262001
79.05182096 12.35730324
81.06747102 3.818332457
81.06987671 1.161259102
83.08552677 3.212657616
85.10117684 1.543373888
93.06747102 1.951959735
96.95900593 1.027185165
97.10117684 0.8547193326
107.0831211 1.887253113
119.0831211 1.264391453
121.0987711 1.91022203
149.1300713 1.066467556
279.1624568 0.9309250883
301.144401 1.039557716

Name: +ve in-silico MS/MS by CFM-ID for QHPKKGUGRGRSGA-UHFFFAOYSA-N
ID: QHPKKGUGRGRSGA-UHFFFAOYSA-N
Comment: Energy0
Num peaks: 6
278.1036364 0.5469897666
279.1240375 0.5191559152
280.1192865 0.5269858689
304.1192865 1.592815623
305.1033021 44.62250018
322.1298512 47.81605998

Name: +ve in-silico MS/MS by CFM-ID for QHPKKGUGRGRSGA-UHFFFAOYSA-N
ID: QHPKKGUGRGRSGA-UHFFFAOYSA-N
Comment: Energy1
Num peaks: 7
251.1291229 1.813680037
263.0927374 1.337924447
277.1083875 3.357928909
279.1240375 17.57035574
304.1192865 2.699993925
305.1033021 46.66056188
322.1298512 7.58341164

Name: +ve in-silico MS/MS by CFM-ID for QHPKKGUGRGRSGA-UHFFFAOYSA-N
ID: QHPKKGUGRGRSGA-UHFFFAOYSA-N
Comment: Energy2
Num peaks: 31
39.02292652 2.043768392
40.01817548 1.135882593
42.03382555 0.9637249118
49.00727645 4.189363194
51.02292652 4.476123486
52.01817548 1.425163377
135.0552893 1.951368742
137.0709393 1.065418337
159.0552893 2.421986684
161.0709393 1.36214083
171.0552893 2.889520678
176.0818384 0.9369793477
186.0661883 1.714134562
188.0818384 1.042034579
225.0770873 1.079388099
230.1036364 6.092952126
235.0978228 1.023330734
237.0770873 1.494472709
249.0770873 1.151819318
251.0927374 1.541782948
259.0614373 1.535406876
260.0930717 1.059122312
261.0770873 3.330096914
263.0927374 3.583360123
275.0927374 1.704332255
276.0879864 1.560424756
277.1083875 4.507876433
279.087652 1.145212714
304.1192865 1.60050585
305.1033021 4.203458763
306.098551 1.065281481

Name: +ve in-silico MS/MS by CFM-ID for ZUJWSOPIDUWELP-UHFFFAOYSA-N
ID: ZUJWSOPIDUWELP-UHFFFAOYSA-N
Comment: Energy0
Num peaks: 6
86.02365479 1.912307203
108.0556236 2.401582317
222.1025738 18.26420292
276.0879864 2.320250663
305.1033021 4.53648901
322.1298512 53.6432839

Name: +ve in-silico MS/MS by CFM-ID for ZUJWSOPIDUWELP-UHFFFAOYSA-N
ID: ZUJWSOPIDUWELP-UHFFFAOYSA-N
Comment: Energy1
Num peaks: 20
86.02365479 1.706277379
108.0556236 7.420859505
132.0556236 1.432687722
180.0807757 1.920869511
187.0502039 1.462723755
189.0658539 2.315693081
199.0502039 1.252106563
213.0658539 0.9523656741
222.1025738 28.77616949
237.1134728 1.849440404
252.1243719 0.888312101
263.081504 0.9674120309
264.1243719 6.707471766
278.092403 1.109983477
280.1080531 2.454957132
292.1192865 1.161571344
294.1349366 4.737928798
304.1192865 0.8051840986
305.1033021 5.345627792
322.1298512 7.522368575

Name: +ve in-silico MS/MS by CFM-ID for ZUJWSOPIDUWELP-UHFFFAOYSA-N
ID: ZUJWSOPIDUWELP-UHFFFAOYSA-N
Comment: Energy2
Num peaks: 31
39.02292652 0.7265029686
40.01817548 0.7689897547
49.00727645 1.779999546
51.02292652 0.8760762062
65.03857658 0.7024964419
68.0130901 0.6311410452
71.02398914 0.7689203856
75.02292652 2.117971217
81.04472458 2.159440855
108.0556236 12.98362846
131.0603746 1.025656436
132.0556236 2.091283019
139.0542266 0.8218017256
145.0396392 1.00010524
146.0712737 1.715541471
147.0552893 1.684598416
157.0396392 1.461212233
171.0552893 1.014715378
180.0807757 0.855907802
182.0712737 1.63414082
194.0712737 1.537470615
196.0869237 2.061982256
205.0760247 3.367056393
206.0712737 0.7829014736
208.0869237 4.298404052
222.1025738 21.97267551
237.1134728 0.9045990878
252.1243719 1.192616778
264.0879864 1.018119949
276.0879864 2.384383464
305.1033021 1.05594883

Name: +ve in-silico MS/MS by CFM-ID for ZOBRPBVIEUWYJR-UHFFFAOYSA-N
ID: ZOBRPBVIEUWYJR-UHFFFAOYSA-N
Comment: Energy0
Num peaks: 6
229.0720019 4.151133674
274.1087218 0.8549256542
276.1243719 22.95456135
278.1400219 0.7632288902
304.1192865 24.02513296
322.1298512 39.15564065

Name: +ve in-silico MS/MS by CFM-ID for ZOBRPBVIEUWYJR-UHFFFAOYSA-N
ID: ZOBRPBVIEUWYJR-UHFFFAOYSA-N
Comment: Energy1
Num peaks: 10
125.0345538 1.900546162
146.0712737 1.434291038
183.0665226 1.718943906
194.0712737 3.428740634
196.0869237 2.65390055
229.0720019 1.705430983
276.1243719 42.26911141
278.1400219 2.246999685
304.1192865 12.75393759
322.1298512 9.936221998

Name: +ve in-silico MS/MS by CFM-ID for ZOBRPBVIEUWYJR-UHFFFAOYSA-N
ID: ZOBRPBVIEUWYJR-UHFFFAOYSA-N
Comment: Energy2
Num peaks: 31
39.02292652 1.813800712
63.02292652 1.026311214
65.03857658 1.389486066
67.05422664 1.882180262
79.05422664 1.818705012
119.0603746 1.139876873
131.0603746 2.051232379
139.0502039 1.752071261
146.0712737 2.881478919
158.0712737 1.502005283
174.0661883 0.8209760881
175.0502039 2.77025349
183.0665226 11.87235874
195.0916748 1.364306757
196.0869237 0.8104217893
198.0774217 5.400952019
202.0611029 2.679547966
207.0916748 1.053769004
211.0614373 1.630402815
218.0672509 1.161585658
222.1025738 4.803565971
226.0723363 1.577970705
229.0720019 2.042901933
234.1025738 1.590100724
247.0978228 2.514304629
249.1134728 3.288410641
260.0930717 0.8938510336
261.1134728 3.351156689
262.1087218 1.128419935
276.1243719 2.045962549
304.1192865 1.000679

Name: +ve in-silico MS/MS by CFM-ID for FPLZCZIWZSNUDH-FBTNPTCASA-N
ID: FPLZCZIWZSNUDH-FBTNPTCASA-N
Comment: Energy0
Num peaks: 31
45.0334912 0.554731293
57.06987671 1.260922118
83.04914126 1.128591866
85.06479133 8.679678266
103.075356 0.4682563626
111.0440559 0.4050479591
115.075356 1.209368857
117.0334912 0.4434114674
117.0910061 0.5241985529
129.0910061 0.6641412123
131.1066561 0.4202985899
143.0491413 0.7678518394
145.0647913 0.6564069729
157.0647913 0.4910140962
169.0647913 0.8111933251
171.0804414 0.400335357
183.0804414 0.481695213
185.0597059 0.507473842
187.075356 1.054115686
195.0804414 0.7061438602
197.0960915 4.071173557
199.1117415 0.7751340958
201.1273916 0.7613849621
215.1066561 3.437700262
267.1379563 0.9739013939
271.1328709 1.072678978
273.148521 0.6799893646
281.1536063 8.678167143
285.148521 0.97854287
299.164171 23.3703743
317.1747357 12.53095842

Name: +ve in-silico MS/MS by CFM-ID for FPLZCZIWZSNUDH-FBTNPTCASA-N
ID: FPLZCZIWZSNUDH-FBTNPTCASA-N
Comment: Energy1
Num peaks: 31
29.03857658 1.638388764
51.02292652 0.7037829426
53.03857658 0.9252109435
55.01784114 0.7182589379
55.05422664 0.7478086418
57.0334912 0.6954317236
57.06987671 5.050897228
59.04914126 0.7108758302
67.05422664 0.7263878254
69.0334912 0.7467279778
85.06479133 7.736702083
123.0229265 0.7919235757
125.0385766 1.262052551
129.0910061 0.9381372214
131.1066561 1.156135897
139.0542266 1.257332327
141.0334912 0.9971951347
141.0698767 0.7462231699
143.0491413 1.491712494
145.0647913 0.7617108516
157.0647913 1.186363301
169.0647913 1.029120063
171.0804414 0.8340939532
195.0804414 0.7684255638
197.0960915 6.781635736
199.1117415 2.143377072
215.1066561 4.292222343
271.1328709 1.250393299
281.1536063 4.139386369
299.164171 4.950215786
317.1747357 1.479453056

Name: +ve in-silico MS/MS by CFM-ID for FPLZCZIWZSNUDH-FBTNPTCASA-N
ID: FPLZCZIWZSNUDH-FBTNPTCASA-N
Comment: Energy2
Num peaks: 31
27.02292652 1.151790992
29.03857658 0.8699737984
39.02292652 1.341992314
41.03857658 1.102321665
49.00727645 1.593976177
51.02292652 1.15834711
53.03857658 1.529469478
55.05422664 5.284580657
57.06987671 9.088363718
59.08552677 1.146466017
67.05422664 0.8372232059
69.0334912 1.547255462
73.00727645 1.668363353
81.0334912 0.7941027598
83.04914126 1.177927406
85.06479133 10.04742893
97.06479133 0.8607997522
99.02292652 1.690039354
113.0385766 0.8791012431
125.0385766 1.471140167
127.0542266 1.356574015
137.0385766 0.8895371487
139.0542266 1.157939484
167.0491413 0.9989239374
169.0647913 1.219796603
171.0804414 1.593887558
183.0804414 1.130097437
195.0804414 0.9042942401
197.0960915 1.004100577
215.1066561 1.023437097
217.1223062 0.8438926321

Name: +ve in-silico MS/MS by CFM-ID for LXRVZJFJYYQBCU-VOTSOKGWSA-N
ID: LXRVZJFJYYQBCU-VOTSOKGWSA-N
Comment: Energy0
Num peaks: 6
41.03857658 1.990254613
297.1121354 1.96777951
307.1328709 4.004027635
311.1277855 2.255989511
323.1277855 2.246040683
339.1590856 68.22051971

Name: +ve in-silico MS/MS by CFM-ID for LXRVZJFJYYQBCU-VOTSOKGWSA-N
ID: LXRVZJFJYYQBCU-VOTSOKGWSA-N
Comment: Energy1
Num peaks: 23
25.00727645 1.297989309
27.02292652 0.6887438259
39.02292652 2.029367438
41.03857658 6.324631584
55.01784114 0.9518120636
137.0597059 1.860569844
169.0647913 1.042537829
175.1117415 1.164436967
185.0597059 0.7853095897
201.0910061 8.035851214
265.0859207 0.8588335571
281.1172208 1.730183823
293.1172208 0.7049891571
295.1328709 3.134681729
297.1121354 3.619607793
299.1277855 0.9942539414
307.1328709 7.346034361
309.148521 2.064956133
311.1277855 2.518799241
311.164171 0.7202446492
313.1434356 2.132865597
323.1277855 3.796580237
339.1590856 26.87216503

Name: +ve in-silico MS/MS by CFM-ID for LXRVZJFJYYQBCU-VOTSOKGWSA-N
ID: LXRVZJFJYYQBCU-VOTSOKGWSA-N
Comment: Energy2
Num peaks: 31
39.02292652 3.716514051
41.03857658 4.321395256
49.00727645 1.856044636
51.02292652 2.616656656
53.03857658 1.13396343
63.02292652 3.929877407
65.03857658 1.340458142
115.0542266 1.028410775
123.0440559 1.020259708
131.0491413 0.9099764554
137.0597059 1.979292949
161.0597059 2.925670563
169.0647913 4.075073794
171.0804414 2.804756869
173.0960915 1.296560087
185.0597059 3.085089654
187.075356 3.588098582
199.075356 1.531637887
201.0910061 9.831934852
251.1066561 1.163397518
267.1015708 1.170869668
281.0808353 0.9331784817
281.1172208 1.138020171
283.0964854 0.8558902594
283.1328709 1.608880092
293.1172208 1.984211916
295.1328709 1.593551115
297.1121354 0.8501843147
307.1328709 1.103200584
309.148521 2.68946878
323.1277855 3.471049944

Name: +ve in-silico MS/MS by CFM-ID for HGORYRLTYUTUHO-FQEVSTJZSA-N
ID: HGORYRLTYUTUHO-FQEVSTJZSA-N
Comment: Energy0
Num peaks: 23
55.05422664 3.34252752
69.06987671 1.928891864
123.0440559 1.071295682
125.0597059 0.8890656702
163.075356 1.553385758
165.0546206 1.193997506
167.0702706 1.375710182
181.0859207 1.573283188
189.0910061 0.8576880949
203.0702706 0.7242956285
205.0859207 1.934025891
207.1015708 12.23751507
209.1172208 1.333979223
221.1172208 1.087471444
287.0914 0.9749513059
301.1070501 2.704626914
313.1070501 3.455358291
315.1227001 3.190328363
317.1383502 0.7877296934
325.1434356 2.180630983
339.1590856 3.186698675
341.1383502 0.7164341125
357.1696503 32.39892272

Name: +ve in-silico MS/MS by CFM-ID for HGORYRLTYUTUHO-FQEVSTJZSA-N
ID: HGORYRLTYUTUHO-FQEVSTJZSA-N
Comment: Energy1
Num peaks: 28
39.02292652 1.919688256
55.05422664 12.06662462
57.06987671 0.9575774373
67.05422664 0.7992125504
69.06987671 6.706300931
123.0440559 0.8768208612
137.0597059 1.21907692
149.0233204 1.552415543
151.0389705 4.276492293
153.0546206 2.972491082
163.0389705 1.091833208
165.0546206 2.595552077
167.0702706 1.361266165
181.0859207 1.02993179
187.075356 1.545579235
189.0910061 2.655530614
191.1066561 0.9611240438
201.0546206 0.7419296316
205.0859207 3.727144009
207.1015708 17.693829
221.1172208 1.31381393
299.0914 0.8162020618
301.1070501 3.777209297
313.1070501 0.6773433045
325.1434356 0.849584231
329.1747357 0.7531453267
339.1590856 2.064363987
357.1696503 3.59075964

Name: +ve in-silico MS/MS by CFM-ID for HGORYRLTYUTUHO-FQEVSTJZSA-N
ID: HGORYRLTYUTUHO-FQEVSTJZSA-N
Comment: Energy2
Num peaks: 31
39.02292652 1.238098931
53.03857658 1.282327639
55.05422664 13.86481714
57.06987671 0.9297306315
65.03857658 4.269960112
67.05422664 1.935462835
69.06987671 2.878148088
89.03857658 1.266205072
121.0284058 1.321896579
123.0440559 3.637059855
125.0597059 0.8444655431
133.0647913 1.079415708
135.0440559 1.139672728
137.0233204 2.51410136
145.0284058 1.040929075
147.0440559 1.514928911
149.0233204 1.484578513
149.0597059 2.56392842
151.0389705 4.112979192
151.075356 1.376143624
153.0546206 0.8817994836
161.0597059 0.9377938549
165.0546206 1.533557082
165.0910061 1.100260141
185.0597059 1.191580121
187.075356 1.365036891
189.0910061 1.644631261
191.1066561 1.403305774
207.1015708 4.559062704
339.1590856 2.393669457
341.1383502 1.076314537

Name: +ve in-silico MS/MS by CFM-ID for JSBWLMOPVBHTTO-GHTZIAJQSA-N
ID: JSBWLMOPVBHTTO-GHTZIAJQSA-N
Comment: Energy0
Num peaks: 6
171.0916748 0.7145574735
185.0709393 2.827069096
331.1553376 0.4098692711
339.160423 1.080042122
341.1396876 0.440841016
357.1709877 92.46276434

Name: +ve in-silico MS/MS by CFM-ID for JSBWLMOPVBHTTO-GHTZIAJQSA-N
ID: JSBWLMOPVBHTTO-GHTZIAJQSA-N
Comment: Energy1
Num peaks: 6
83.06037464 9.498240321
169.0760247 1.093800386
171.0916748 19.78459457
185.0709393 43.37541523
341.1396876 1.064006323
357.1709877 10.4853076

Name: +ve in-silico MS/MS by CFM-ID for JSBWLMOPVBHTTO-GHTZIAJQSA-N
ID: JSBWLMOPVBHTTO-GHTZIAJQSA-N
Comment: Energy2
Num peaks: 31
39.02292652 1.909941272
41.03857658 2.590733093
43.05422664 2.586185944
49.00727645 1.001540798
51.02292652 1.870427467
68.04947561 1.086106834
83.06037464 2.100006877
91.05422664 2.285852291
104.0494756 1.574185398
120.0443902 3.063739054
143.0603746 2.335284205
145.0760247 1.786263288
155.0603746 1.496701539
157.0760247 3.746717573
159.0552893 2.533327395
159.0916748 1.852222576
161.0709393 0.9667563041
169.0396392 2.3288959
169.0760247 2.600963528
171.0552893 1.114394526
171.0916748 8.917360264
173.1073248 1.009131293
183.0916748 1.985502393
185.0709393 14.64936003
187.0865894 0.7990966863
187.1229749 1.127306064
197.0709393 1.898228091
273.1022395 1.253606903
329.1396876 0.8225930416
331.1553376 1.789913861
341.1396876 1.433818498

Name: +ve in-silico MS/MS by CFM-ID for NNEZLPPEACJAOK-DHZHZOJOSA-N
ID: NNEZLPPEACJAOK-DHZHZOJOSA-N
Comment: Energy0
Num peaks: 24
43.05422664 2.242791539
55.05422664 2.300543518
69.0334912 1.025031266
69.06987671 1.357984584
71.04914126 11.16717199
197.0960915 1.05306148
199.1117415 1.244589888
227.1066561 0.9938845364
229.1223062 5.118282177
231.1379563 1.143142267
241.1223062 3.166309996
243.1015708 0.987725267
243.1379563 4.286010046
245.1536063 1.101706874
247.1328709 1.327250765
261.1121354 1.170064972
267.1379563 2.224552045
273.1121354 1.600980541
275.1277855 1.468035451
285.148521 14.64097904
287.164171 1.859380533
289.1798211 0.9905140681
299.164171 2.477286413
317.1747357 15.78692897

Name: +ve in-silico MS/MS by CFM-ID for NNEZLPPEACJAOK-DHZHZOJOSA-N
ID: NNEZLPPEACJAOK-DHZHZOJOSA-N
Comment: Energy1
Num peaks: 31
39.02292652 2.0180079
41.03857658 1.054834565
43.05422664 11.19425372
45.06987671 0.9690407244
55.01784114 1.0965771
55.05422664 7.604101701
67.05422664 0.951179654
69.0334912 0.6719060664
69.06987671 3.135635109
71.04914126 14.14069537
85.02840582 1.119556889
157.1011768 2.828261639
169.1011768 1.299107176
173.0597059 1.123153472
175.075356 0.6463170457
199.1117415 1.864840312
201.0910061 1.111925545
225.0910061 0.9654731883
227.1066561 1.709146896
229.1223062 5.685313879
241.1223062 2.048800794
243.1379563 2.931024004
245.1536063 1.165075243
247.1328709 0.7028096666
257.1536063 1.265271645
261.1121354 1.826389853
267.1379563 0.6459520257
285.148521 2.072029864
299.164171 1.341649274
301.1434356 0.6830488996
317.1747357 2.343602439

Name: +ve in-silico MS/MS by CFM-ID for NNEZLPPEACJAOK-DHZHZOJOSA-N
ID: NNEZLPPEACJAOK-DHZHZOJOSA-N
Comment: Energy2
Num peaks: 31
25.00727645 1.209440172
27.02292652 0.7037289173
39.02292652 1.023959214
41.03857658 5.891797046
43.05422664 9.14361821
45.06987671 0.6082669834
53.03857658 1.106303398
55.01784114 4.690150805
55.05422664 6.868963701
57.06987671 1.09828651
59.01275576 0.6161904797
65.03857658 1.949303984
67.05422664 1.569080518
69.0334912 2.244904448
69.06987671 1.433639214
71.04914126 22.09888266
155.0855268 0.9206555602
157.1011768 3.048226436
169.1011768 2.797397187
173.0597059 0.7196210755
173.0960915 0.5850349046
185.0960915 0.7489206958
189.0910061 0.6285397743
191.0702706 1.050852498
199.1117415 0.5879564365
201.0910061 1.664252631
213.0910061 0.7426730164
215.1066561 0.9831296429
229.1223062 0.6054132783
245.1172208 0.8059764434
301.1434356 1.051699391

Name: +ve in-silico MS/MS by CFM-ID for DOXLEULKLKKQAR-LUAWRHEFSA-N
ID: DOXLEULKLKKQAR-LUAWRHEFSA-N
Comment: Energy0
Num peaks: 12
67.05422664 2.327574472
73.06479133 2.6375705
85.06479133 1.484571694
87.08044139 2.954019149
99.08044139 1.438789993
257.0808353 1.114337935
271.0964854 8.345816892
301.1070501 3.086549548
325.1434356 15.86574101
327.1590856 4.559471437
339.1590856 4.074644843
357.1696503 32.76463148

Name: +ve in-silico MS/MS by CFM-ID for DOXLEULKLKKQAR-LUAWRHEFSA-N
ID: DOXLEULKLKKQAR-LUAWRHEFSA-N
Comment: Energy1
Num peaks: 31
55.05422664 1.763460997
65.03857658 1.789825863
67.05422664 3.169145411
69.06987671 2.280754513
73.06479133 5.663706829
75.08044139 0.8393512643
85.06479133 1.343253244
87.08044139 3.10177179
99.08044139 4.42266485
227.0338851 1.410853391
229.0495352 0.9903883698
241.0859207 1.515632957
269.0808353 2.548624269
271.0964854 7.304462435
273.1121354 1.462939098
283.0964854 1.191595132
285.1121354 0.8828490051
299.0914 4.183494462
301.1070501 1.951353885
307.1328709 0.9764463579
309.148521 1.190039264
311.164171 1.06864871
313.1434356 1.026708667
313.1798211 1.05131384
315.1227001 2.329088297
325.1434356 6.774038052
327.1590856 1.342885546
329.1747357 3.578970463
339.1590856 3.082886828
341.1383502 1.062835816
357.1696503 7.05390116

Name: +ve in-silico MS/MS by CFM-ID for DOXLEULKLKKQAR-LUAWRHEFSA-N
ID: DOXLEULKLKKQAR-LUAWRHEFSA-N
Comment: Energy2
Num peaks: 31
55.05422664 5.126795708
57.0334912 1.117391766
65.03857658 5.301183757
67.05422664 5.201432183
69.06987671 3.675191402
71.04914126 2.162675367
71.08552677 1.102569921
73.06479133 3.020851762
83.04914126 1.470789543
85.06479133 1.0234994
87.08044139 1.558949198
97.06479133 0.9433011881
99.08044139 1.765911987
203.0338851 1.602974256
203.0702706 1.08167375
213.0546206 1.536856831
227.0338851 4.865405625
227.1066561 1.303046466
229.0495352 5.532520399
231.0651853 1.438155372
241.0859207 3.451428961
243.1015708 1.359655853
253.0859207 0.9549807384
255.0651853 1.56532492
269.0808353 2.715992542
271.0964854 4.655496971
273.1121354 0.8989072291
283.0964854 1.275651263
301.1070501 0.9865380474
309.148521 1.43748237
341.1383502 1.464571254

Name: +ve in-silico MS/MS by CFM-ID for JOYFIWRLFXZVBK-UHFFFAOYSA-N
ID: JOYFIWRLFXZVBK-UHFFFAOYSA-N
Comment: Energy0
Num peaks: 13
67.05422664 1.448179938
73.06479133 2.666036751
75.08044139 1.419806344
85.06479133 2.806614513
265.0859207 1.920659732
271.0964854 2.214008018
281.0808353 1.27953606
283.0964854 5.194519798
297.1121354 1.221706762
307.1328709 3.255502333
321.148521 1.616678257
323.1277855 1.141515923
339.1590856 54.41967676

Name: +ve in-silico MS/MS by CFM-ID for JOYFIWRLFXZVBK-UHFFFAOYSA-N
ID: JOYFIWRLFXZVBK-UHFFFAOYSA-N
Comment: Energy1
Num peaks: 31
55.05422664 1.008982573
65.03857658 1.995365249
67.05422664 2.337815815
73.06479133 4.364211926
83.04914126 0.9917507732
85.06479133 2.218982497
109.0284058 2.781005946
121.0284058 2.125253264
123.0440559 2.080163916
135.0440559 2.654302505
137.0597059 2.39290003
203.1066561 2.036474604
217.1223062 1.728843514
231.1379563 1.857532338
251.0702706 1.037648257
253.0859207 2.298905406
255.1015708 3.580930614
265.0859207 1.75112874
269.0808353 0.8567660154
271.0964854 2.796453455
279.1015708 0.9994257327
281.0808353 7.317341111
283.0964854 2.734631404
297.1121354 4.507424398
307.1328709 2.08524661
309.148521 2.507310849
311.1277855 1.182191864
311.164171 2.105523116
321.148521 1.773606243
323.1277855 1.845968365
339.1590856 10.151738

Name: +ve in-silico MS/MS by CFM-ID for JOYFIWRLFXZVBK-UHFFFAOYSA-N
ID: JOYFIWRLFXZVBK-UHFFFAOYSA-N
Comment: Energy2
Num peaks: 31
49.00727645 1.962333106
51.02292652 1.185923372
53.03857658 0.9603159621
55.05422664 4.19660111
57.06987671 2.02777736
65.03857658 4.613716994
67.05422664 1.978356401
69.06987671 1.588521073
109.0284058 1.049911937
121.0284058 3.018733376
123.0440559 0.8940766741
131.0127558 1.144203471
133.0284058 3.10989075
135.0440559 2.036918274
159.0440559 1.82713124
161.0597059 1.002081529
181.0284058 4.12726501
211.0389705 1.252915328
213.0910061 0.8871017465
221.0597059 1.393214158
223.075356 2.315768461
251.0702706 2.091836705
253.0859207 2.781256457
255.1015708 1.665281621
265.0859207 2.505793634
267.0651853 0.8622390536
279.1015708 1.357932461
281.1172208 2.331849796
283.0964854 1.556638762
321.148521 1.798337683
323.1277855 3.16737748

Name: +ve in-silico MS/MS by CFM-ID for QSFJVCDVSIBMCG-CMFXGKTQSA-N
ID: QSFJVCDVSIBMCG-CMFXGKTQSA-N
Comment: Energy0
Num peaks: 24
91.05422664 1.674843462
105.0698767 0.7547242443
109.0284058 0.6253477358
123.0440559 0.4787033326
135.0804414 0.6278905254
137.0597059 0.6030316886
167.0702706 0.5853484634
201.1273916 0.7697034602
205.1223062 0.5728523551
207.1379563 0.5151751773
221.1172208 0.5547045525
227.1430416 0.6684489027
239.1430416 5.112710053
245.1536063 0.4883150304
253.1586917 1.24239321
255.1379563 2.4398275
255.1743418 1.117279187
257.1536063 4.979277255
269.1536063 0.5679913622
271.1692564 1.13439423
273.1849065 1.08432447
281.1536063 14.30799639
299.164171 26.41504392
317.1747357 12.83277014

Name: +ve in-silico MS/MS by CFM-ID for QSFJVCDVSIBMCG-CMFXGKTQSA-N
ID: QSFJVCDVSIBMCG-CMFXGKTQSA-N
Comment: Energy1
Num peaks: 31
39.02292652 1.890779275
41.03857658 1.340255303
53.00219107 1.060294545
91.05422664 3.825200324
97.02840582 1.086704456
105.0698767 2.217180568
117.0698767 1.398983646
131.0855268 0.8458294818
135.0804414 1.452359994
149.0597059 0.921359371
163.075356 0.8728427569
185.0960915 1.016843339
187.1117415 1.407215785
211.1117415 3.213644733
213.1273916 3.775366851
215.1430416 1.5371191
225.1273916 1.172534998
227.1066561 1.009368931
227.1430416 2.646870018
231.1379563 1.448644301
233.1536063 1.161624191
239.1430416 2.457307944
253.1586917 1.082667488
255.1743418 1.352027236
257.1536063 1.975959142
271.1692564 1.89605814
273.1849065 1.012381327
281.1536063 3.465733702
289.1798211 1.518695224
299.164171 3.690636116
317.1747357 1.307373003

Name: +ve in-silico MS/MS by CFM-ID for QSFJVCDVSIBMCG-CMFXGKTQSA-N
ID: QSFJVCDVSIBMCG-CMFXGKTQSA-N
Comment: Energy2
Num peaks: 31
39.02292652 5.632603093
41.03857658 4.952763946
49.00727645 2.838352008
51.02292652 1.271369386
53.03857658 0.9307073035
63.02292652 1.159996473
65.00219107 1.37814213
67.05422664 0.8262220603
91.05422664 8.639695674
93.06987671 1.093453895
101.0385766 1.945199505
103.0542266 1.46966191
105.0698767 4.547164598
107.0855268 0.8248271572
117.0698767 0.7513826119
131.0855268 1.090625797
161.0960915 0.8562334003
163.075356 1.330880594
187.1117415 0.8316237957
189.1273916 1.525900699
193.0859207 0.856716283
201.1273916 1.186328163
207.1015708 1.318927348
215.1430416 1.559056422
221.1172208 0.9196636806
225.1273916 1.041672675
227.1430416 0.9103405771
229.1586917 1.982044102
253.1586917 0.9329148051
255.1743418 2.112767008
281.1536063 1.952889672

Name: +ve in-silico MS/MS by CFM-ID for CLSJUQWISAXGNX-JBACZVJFSA-N
ID: CLSJUQWISAXGNX-JBACZVJFSA-N
Comment: Energy0
Num peaks: 13
71.04914126 5.45715233
73.06479133 2.039968136
225.0910061 18.65951848
239.1066561 3.789333965
241.0859207 1.754726051
241.1223062 3.975607614
243.1015708 3.879295084
255.1015708 1.854144884
257.1172208 4.246064067
285.1121354 2.148654308
339.1590856 3.332858232
341.1383502 4.040305074
357.1696503 26.55805823

Name: +ve in-silico MS/MS by CFM-ID for CLSJUQWISAXGNX-JBACZVJFSA-N
ID: CLSJUQWISAXGNX-JBACZVJFSA-N
Comment: Energy1
Num peaks: 28
51.02292652 2.788579404
53.03857658 3.410085889
55.05422664 4.867706975
57.06987671 1.060992702
65.03857658 1.774576684
67.05422664 4.887230879
69.06987671 3.902251239
71.04914126 8.249488647
73.06479133 1.974576837
115.075356 1.172185542
169.0284058 1.528586272
171.0440559 2.104666284
173.0597059 1.744827307
185.1172208 1.003978119
209.0597059 1.252528228
225.0910061 6.08764835
227.0702706 1.053102281
239.1066561 1.385314238
241.0859207 2.62992194
241.1223062 1.170235438
243.1015708 7.46614955
257.1172208 2.35162266
327.1227001 1.016172841
329.1383502 1.012442008
331.1540003 1.125538452
339.1590856 3.912818016
341.1383502 3.304218247
357.1696503 6.228083987

Name: +ve in-silico MS/MS by CFM-ID for CLSJUQWISAXGNX-JBACZVJFSA-N
ID: CLSJUQWISAXGNX-JBACZVJFSA-N
Comment: Energy2
Num peaks: 31
39.02292652 1.54436828
41.03857658 1.06783049
51.02292652 2.233050616
53.03857658 2.629715298
55.01784114 2.314022991
55.05422664 2.162973615
57.0334912 2.088249198
65.03857658 7.361650661
67.05422664 8.488277764
69.06987671 5.068234652
71.04914126 4.917879817
73.06479133 3.060606145
81.06987671 1.874938458
101.0385766 2.274773565
129.0334912 0.9702666035
133.0647913 1.032234396
145.0284058 1.572283473
149.0597059 1.407588769
169.0284058 1.417853561
187.0389705 1.267285049
189.0546206 1.423498245
209.0597059 1.32835541
213.1273916 0.9637344465
225.0910061 2.467305743
237.0910061 2.8831752
239.1066561 2.870960234
241.0859207 2.930994105
241.1223062 6.487622607
243.1015708 1.518419362
255.1015708 1.107470672
257.1172208 1.291543523

Name: +ve in-silico MS/MS by CFM-ID for VDYACOATPFOZIO-DYXDTQHNSA-N
ID: VDYACOATPFOZIO-DYXDTQHNSA-N
Comment: Energy0
Num peaks: 19
41.03857658 1.170180083
49.00727645 1.235406328
51.02292652 1.234644001
53.03857658 1.021318787
55.05422664 2.679816766
137.0597059 1.639032674
165.0546206 1.032223853
175.075356 5.866411276
177.0910061 2.79947987
179.1066561 1.893861538
181.1223062 1.418331091
183.1379563 1.202904563
195.1015708 1.161112436
207.1015708 1.49590992
325.1434356 2.815938756
327.1590856 1.341917539
339.1590856 6.81216723
341.1383502 4.477440834
357.1696503 39.44423832

Name: +ve in-silico MS/MS by CFM-ID for VDYACOATPFOZIO-DYXDTQHNSA-N
ID: VDYACOATPFOZIO-DYXDTQHNSA-N
Comment: Energy1
Num peaks: 31
41.03857658 4.108644166
49.00727645 5.579796653
51.02292652 2.082719866
53.03857658 2.383775275
55.05422664 3.151324782
57.06987671 1.890305834
63.02292652 1.103785472
65.03857658 1.781681438
67.05422664 1.604549699
77.00219107 1.296098369
79.01784114 1.944701801
93.0334912 1.002951109
95.04914126 1.104566325
167.0702706 1.023468769
175.075356 3.921161917
177.0910061 2.982024528
219.1015708 1.750943345
247.0964854 1.080416486
261.1121354 0.9908582159
263.1277855 1.247158439
275.1277855 1.802532659
313.1070501 1.141598964
313.1434356 1.412643563
315.1227001 1.455023104
317.1383502 1.481796465
325.1434356 3.636015474
327.1590856 1.247069394
329.1747357 0.9594308302
339.1590856 2.630712403
341.1383502 3.722119801
357.1696503 7.027466339

Name: +ve in-silico MS/MS by CFM-ID for VDYACOATPFOZIO-DYXDTQHNSA-N
ID: VDYACOATPFOZIO-DYXDTQHNSA-N
Comment: Energy2
Num peaks: 31
39.02292652 3.875747541
41.03857658 2.368903632
49.00727645 9.73170381
51.02292652 5.145068666
53.03857658 2.667346616
55.05422664 5.444766305
63.02292652 6.982568886
65.03857658 1.984690435
67.05422664 1.142714031
77.00219107 0.9014810605
79.01784114 0.870845296
89.03857658 1.013158898
91.05422664 1.59984527
119.0491413 0.9972479359
137.0597059 4.63412354
147.0804414 2.511822668
151.075356 1.476237858
153.0546206 1.764676027
155.0702706 0.9978827718
155.1066561 1.363005677
159.0440559 1.835584654
163.075356 1.011283998
165.0546206 0.9405193714
165.0910061 1.762854686
167.1066561 1.309118217
173.1172208 0.847255444
175.075356 6.116622037
191.1066561 0.8687086122
325.1434356 1.177837286
327.1590856 1.025479365
341.1383502 1.696019538

Name: +ve in-silico MS/MS by CFM-ID for SRUILBLGVMJFPG-YDROHTJRSA-N
ID: SRUILBLGVMJFPG-YDROHTJRSA-N
Comment: Energy0
Num peaks: 26
55.05422664 0.6755297082
57.06987671 1.468858958
67.05422664 1.90098454
69.06987671 3.684294416
71.08552677 1.88067343
97.10117684 0.7530721751
107.0855268 1.766650382
109.1011768 4.803314693
111.1168269 2.627009146
113.132477 0.9023901394
123.1168269 0.990549113
151.0389705 1.755535171
151.1117415 1.973225028
165.0546206 3.25457856
205.0495352 1.184525611
207.0651853 1.383640601
245.0808353 2.109591479
247.0964854 2.053576458
259.0964854 1.30471413
261.1121354 0.7900930642
281.1536063 0.9123672656
287.164171 0.887900379
289.1434356 0.8858183804
299.164171 10.66364635
301.1434356 0.7123256323
317.1747357 29.15201282

Name: +ve in-silico MS/MS by CFM-ID for SRUILBLGVMJFPG-YDROHTJRSA-N
ID: SRUILBLGVMJFPG-YDROHTJRSA-N
Comment: Energy1
Num peaks: 31
53.03857658 1.809784973
55.05422664 1.74893666
57.06987671 2.230768188
67.05422664 3.161451761
69.06987671 4.502780662
71.08552677 2.744261703
91.05422664 1.067147605
93.06987671 1.220815897
95.08552677 1.056289936
107.0855268 3.280999829
109.1011768 4.901995522
111.1168269 2.000048563
123.1168269 1.705196508
125.132477 1.021022062
147.0076704 1.521285289
147.0440559 1.134373454
149.0233204 1.638034698
151.0389705 2.187631383
151.1117415 3.01852991
165.0546206 5.935522674
167.0702706 1.238838439
193.0495352 1.161189286
203.0338851 1.415208949
205.0495352 1.23798921
219.0651853 1.03464999
245.0808353 1.441427455
259.0964854 1.578635371
287.164171 1.080484067
289.1798211 1.367452481
299.164171 3.717664719
317.1747357 3.583063979

Name: +ve in-silico MS/MS by CFM-ID for SRUILBLGVMJFPG-YDROHTJRSA-N
ID: SRUILBLGVMJFPG-YDROHTJRSA-N
Comment: Energy2
Num peaks: 31
39.02292652 1.516455843
41.03857658 1.53133828
51.02292652 2.537758358
53.03857658 5.068821047
55.05422664 8.16299413
57.06987671 4.979032242
65.03857658 0.8741282428
67.05422664 2.165717169
69.06987671 2.176198459
71.08552677 0.9443795829
77.00219107 2.913988634
79.01784114 1.173561976
79.05422664 0.8991603089
81.0334912 2.567302134
81.06987671 1.029472249
91.01784114 3.663206508
93.06987671 1.505577562
95.08552677 1.553617586
107.0855268 1.114699049
109.1011768 1.784138608
133.0284058 1.274875793
135.0440559 1.794927361
147.0440559 1.487008502
149.0597059 0.8719437495
151.0389705 0.954417674
165.0546206 5.256239696
187.0389705 0.9313737201
189.0546206 1.083449383
227.0702706 0.8840144912
299.164171 1.87261766
301.1434356 1.311947169

Name: +ve in-silico MS/MS by CFM-ID for MHVYWTXXZIFXDT-YGNOGLJPSA-N
ID: MHVYWTXXZIFXDT-YGNOGLJPSA-N
Comment: Energy0
Num peaks: 6
269.1536063 2.868972993
271.1692564 16.60952789
273.1849065 4.418996108
289.1798211 1.344116406
299.164171 15.69675698
317.1747357 43.38914498

Name: +ve in-silico MS/MS by CFM-ID for MHVYWTXXZIFXDT-YGNOGLJPSA-N
ID: MHVYWTXXZIFXDT-YGNOGLJPSA-N
Comment: Energy1
Num peaks: 31
115.0542266 1.728216764
117.0698767 6.573117883
119.0855268 6.184624061
121.1011768 1.925710383
123.1168269 2.110213115
125.132477 1.373816384
131.0855268 0.9879010661
133.1011768 1.967466549
135.1168269 0.9054130114
147.0440559 1.070087239
151.075356 1.222688945
157.0647913 1.402121699
175.0389705 1.170008245
183.1015708 0.8394387451
193.0495352 1.184312399
195.0651853 0.96504381
197.0808353 0.8775479801
223.148127 1.815093861
225.1637771 1.144319324
227.1794272 2.252974784
251.1430416 1.351016929
253.1586917 1.254458971
255.1743418 1.270675884
269.1536063 2.936073148
271.1692564 11.93720134
273.1849065 3.78992989
275.1277855 0.8062858882
281.1536063 1.536497918
289.1798211 1.499784943
299.164171 7.815213606
317.1747357 7.553929212

Name: +ve in-silico MS/MS by CFM-ID for MHVYWTXXZIFXDT-YGNOGLJPSA-N
ID: MHVYWTXXZIFXDT-YGNOGLJPSA-N
Comment: Energy2
Num peaks: 31
39.02292652 2.553332456
41.03857658 1.644618327
43.01784114 1.900940612
43.05422664 1.067437612
59.01275576 0.9988295283
63.04405588 1.338682795
65.03857658 1.610811525
91.05422664 4.097763912
93.06987671 2.457966755
115.0542266 4.732110265
117.0698767 8.209689498
119.0855268 4.416971486
121.1011768 2.137453659
123.1168269 2.07675153
131.0855268 3.032493624
133.1011768 3.094335973
135.0440559 1.338006236
157.0647913 1.782483502
227.1794272 2.554198107
231.1379563 1.797429557
245.1536063 1.410402221
255.1379563 1.469309062
255.1743418 1.090953084
257.1536063 2.311113702
271.1692564 1.225924625
273.148521 1.153584042
281.1536063 1.117097684
283.1328709 1.263344728
287.1277855 1.284561472
289.1434356 1.43897278
301.1434356 1.620991989

Name: +ve in-silico MS/MS by CFM-ID for VVFYLTCWZSJWQD-LBPRGKRZSA-N
ID: VVFYLTCWZSJWQD-LBPRGKRZSA-N
Comment: Energy0
Num peaks: 13
29.03857658 1.698885523
39.02292652 1.791505632
55.01784114 1.98115737
57.0334912 12.44259243
209.0960915 1.944387018
211.1117415 1.871473837
227.1066561 1.89177225
281.1172208 2.450798946
283.1328709 19.14517064
285.148521 1.718133429
301.1434356 6.816632522
339.1590856 4.722017147
357.1696503 21.98930468

Name: +ve in-silico MS/MS by CFM-ID for VVFYLTCWZSJWQD-LBPRGKRZSA-N
ID: VVFYLTCWZSJWQD-LBPRGKRZSA-N
Comment: Energy1
Num peaks: 31
29.03857658 3.270477709
39.02292652 4.159556642
41.03857658 1.523944169
51.02292652 0.7877354254
55.01784114 1.524929686
57.0334912 16.83849806
67.05422664 1.214305349
69.06987671 1.36956428
209.0960915 0.9908600256
211.1117415 2.888626189
225.0910061 0.9673076285
227.1066561 6.323869733
229.1223062 3.018968723
241.0859207 1.013308514
243.1015708 1.908360949
245.1172208 0.9810983463
257.1172208 0.8519144104
265.1223062 0.9698389083
267.1015708 1.599693758
271.1328709 1.327999097
275.164171 0.7741592226
283.1328709 10.87923192
301.1434356 5.821001121
315.1227001 0.8069730582
327.1227001 0.8211476608
329.1383502 0.7548501898
329.1747357 0.7546287334
331.1540003 1.47326598
339.1590856 1.075819206
341.1383502 1.409571483
357.1696503 2.094979645

Name: +ve in-silico MS/MS by CFM-ID for VVFYLTCWZSJWQD-LBPRGKRZSA-N
ID: VVFYLTCWZSJWQD-LBPRGKRZSA-N
Comment: Energy2
Num peaks: 31
27.02292652 0.8253570323
29.03857658 2.530759044
39.02292652 3.619967534
41.03857658 1.818830835
53.03857658 0.9199336665
55.01784114 1.650880037
57.0334912 8.203698436
65.03857658 1.241770283
67.05422664 1.017745357
69.06987671 0.8780547017
195.0804414 0.9051349057
197.0960915 1.656283137
199.1117415 1.266020205
209.0960915 4.889103016
211.1117415 6.397449861
213.0910061 0.8500125327
213.1273916 2.205442963
223.075356 1.69969101
225.0910061 3.88173498
227.1066561 11.65142646
229.1223062 2.69888062
241.0859207 1.013617307
243.1015708 2.09271956
245.0808353 0.8608223895
255.1015708 0.782109936
267.1015708 0.8300595353
271.1328709 2.260243299
283.1328709 1.732580413
297.1121354 1.129246207
327.1227001 0.870553046
341.1383502 1.786081943

Name: +ve in-silico MS/MS by CFM-ID for LZKJEHZOSHVRBN-RDGPPVDQSA-N
ID: LZKJEHZOSHVRBN-RDGPPVDQSA-N
Comment: Energy0
Num peaks: 6
107.0491413 6.412665359
177.0910061 1.812101749
191.1066561 2.46075396
281.1536063 24.52794045
299.164171 27.63895151
317.1747357 19.82094904

Name: +ve in-silico MS/MS by CFM-ID for LZKJEHZOSHVRBN-RDGPPVDQSA-N
ID: LZKJEHZOSHVRBN-RDGPPVDQSA-N
Comment: Energy1
Num peaks: 24
79.05422664 2.800632857
91.05422664 1.819221927
103.0542266 1.945807581
105.0334912 3.855817912
105.0698767 2.090197638
107.0491413 14.79761861
119.0491413 1.129432562
121.0647913 2.018576534
123.0804414 1.397663962
133.0647913 3.202175235
147.0804414 1.758972316
149.0960915 1.541830309
151.075356 1.827603958
175.075356 1.773014304
177.0910061 4.433607801
179.1066561 1.493649071
189.0910061 1.326557135
191.1066561 3.768768953
193.1223062 1.901837017
195.1015708 1.968860805
209.1172208 1.238830481
281.1536063 10.20750628
299.164171 7.958463329
317.1747357 4.22507001

Name: +ve in-silico MS/MS by CFM-ID for LZKJEHZOSHVRBN-RDGPPVDQSA-N
ID: LZKJEHZOSHVRBN-RDGPPVDQSA-N
Comment: Energy2
Num peaks: 31
49.00727645 3.086023275
51.02292652 2.424145989
57.0334912 0.9156761001
63.02292652 3.998260037
65.03857658 1.235740906
79.05422664 3.280155218
87.04405588 2.030307072
89.05970595 1.109766697
91.05422664 3.053176021
101.0385766 1.519111742
101.0597059 1.30877037
103.0542266 3.47448331
105.0334912 5.752485672
105.0698767 1.930625009
107.0491413 12.67494944
121.0647913 1.215173392
131.0491413 1.761970526
133.0647913 1.568334079
143.0491413 0.9523586615
145.0647913 1.314476271
147.0804414 2.028446144
149.0960915 1.360704212
175.075356 2.083016133
177.0910061 2.566067054
179.1066561 1.958429161
187.075356 1.374526294
189.0910061 2.537530422
191.1066561 4.634531456
193.1223062 3.396981563
239.1277855 0.9514396351
281.1536063 3.222035961

Name: +ve in-silico MS/MS by CFM-ID for BWQVWSWLOMBYLM-USYVIYLSSA-N
ID: BWQVWSWLOMBYLM-USYVIYLSSA-N
Comment: Energy0
Num peaks: 6
121.0647913 0.8773210867
167.1066561 0.8595370311
275.164171 0.902962532
281.1536063 21.59321904
299.164171 38.10477504
317.1747357 17.74426564

Name: +ve in-silico MS/MS by CFM-ID for BWQVWSWLOMBYLM-USYVIYLSSA-N
ID: BWQVWSWLOMBYLM-USYVIYLSSA-N
Comment: Energy1
Num peaks: 31
95.04914126 0.8936926854
97.06479133 1.403782555
105.0334912 1.183902195
107.0491413 1.492950876
119.0491413 1.788763508
121.0647913 1.603750338
145.0647913 0.8127542643
147.0804414 1.192433744
165.0910061 0.8869216395
175.075356 0.7850731222
177.0910061 1.144897397
239.1066561 0.8979449358
241.1223062 1.554516169
243.1379563 1.228545084
245.1536063 1.102742441
253.1223062 1.765451563
255.1379563 1.886055726
257.1536063 1.738921402
259.1328709 0.9457635182
263.164171 1.192173467
267.1379563 2.151902563
271.1328709 1.973612208
271.1692564 2.268672044
273.148521 1.64145105
275.164171 1.320766174
281.1536063 15.48191409
285.148521 0.8859210931
287.164171 1.469961564
289.1798211 2.303219117
299.164171 14.7376536
317.1747357 5.173660204

Name: +ve in-silico MS/MS by CFM-ID for BWQVWSWLOMBYLM-USYVIYLSSA-N
ID: BWQVWSWLOMBYLM-USYVIYLSSA-N
Comment: Energy2
Num peaks: 31
39.02292652 1.423491038
51.02292652 1.120670273
77.03857658 1.262732939
93.0334912 1.818392934
105.0334912 1.35359462
107.0491413 2.583555491
119.0491413 1.497561497
121.0647913 2.153152664
145.0647913 1.184329291
147.0804414 2.011813801
149.0960915 2.545312453
163.075356 1.583210004
165.0910061 1.548193519
229.1223062 1.548162509
231.1379563 1.226470784
239.1066561 1.306817713
241.1223062 1.455470452
243.1379563 1.96552883
245.1536063 2.009169143
253.1223062 1.653706407
255.1379563 3.240195121
257.1172208 1.272888596
257.1536063 2.613147232
267.1379563 1.863559278
269.1536063 3.417619844
271.1328709 2.298157107
271.1692564 4.301260591
273.148521 1.72461737
281.1536063 4.573122225
283.1328709 1.393183051
301.1434356 1.267657274

Name: +ve in-silico MS/MS by CFM-ID for NOYGOWYVUFENNY-KTNDXEENSA-N
ID: NOYGOWYVUFENNY-KTNDXEENSA-N
Comment: Energy0
Num peaks: 10
121.0284058 8.014192782
123.0440559 2.034109633
125.0597059 1.914129399
135.1168269 1.623354994
137.132477 10.87633941
145.0284058 1.895629517
155.1430416 8.964760891
163.0389705 11.8967807
299.164171 4.160148747
317.1747357 28.65093482

Name: +ve in-silico MS/MS by CFM-ID for NOYGOWYVUFENNY-KTNDXEENSA-N
ID: NOYGOWYVUFENNY-KTNDXEENSA-N
Comment: Energy1
Num peaks: 21
107.0491413 0.9011739084
109.0284058 1.096052841
109.1011768 0.8821254295
121.0284058 9.057257817
121.1011768 1.277231763
123.0440559 3.269598682
125.132477 2.965415588
127.148127 3.187003249
133.0284058 0.8997105543
135.0440559 5.167010951
135.1168269 1.452208728
137.132477 17.60243687
145.0284058 2.918518733
155.1430416 12.12345994
163.0389705 8.117332709
191.1066561 1.008550748
193.1223062 1.029801932
287.164171 1.441334109
289.1798211 1.616276666
299.164171 1.465939533
317.1747357 3.282690568

Name: +ve in-silico MS/MS by CFM-ID for NOYGOWYVUFENNY-KTNDXEENSA-N
ID: NOYGOWYVUFENNY-KTNDXEENSA-N
Comment: Energy2
Num peaks: 31
39.02292652 1.311948847
49.00727645 1.030684542
51.02292652 1.805885023
53.03857658 2.066754232
55.05422664 1.329368209
65.03857658 4.067842726
67.05422664 3.430414366
69.06987671 1.686513947
71.08552677 1.229537601
81.06987671 3.375453969
83.08552677 2.596857198
85.10117684 1.923443562
93.0334912 1.115419549
95.08552677 1.514549978
97.10117684 1.189165495
99.1168269 1.286723826
105.0334912 1.614805505
107.0491413 1.628418768
107.0855268 2.318779173
109.0284058 1.045541208
109.1011768 4.29307051
111.1168269 2.755197092
119.0855268 1.49024846
121.0284058 4.17561977
121.1011768 4.783446854
123.1168269 2.616630287
125.132477 4.766302732
127.148127 1.398741477
135.0440559 1.487615493
137.132477 4.984640654
155.1430416 1.259223177

Name: +ve in-silico MS/MS by CFM-ID for XIHRWFBCNJIXNK-WBVHZDCISA-N
ID: XIHRWFBCNJIXNK-WBVHZDCISA-N
Comment: Energy0
Num peaks: 6
153.0546206 1.420715353
159.1168269 2.013280252
307.1328709 2.550390128
309.148521 1.431442573
321.148521 11.06477563
339.1590856 68.64089135

Name: +ve in-silico MS/MS by CFM-ID for XIHRWFBCNJIXNK-WBVHZDCISA-N
ID: XIHRWFBCNJIXNK-WBVHZDCISA-N
Comment: Energy1
Num peaks: 25
55.01784114 1.339547378
117.0698767 1.659996352
119.0855268 1.28512394
143.0855268 3.174406872
145.1011768 3.957050293
153.0546206 3.420876104
157.1011768 5.555031314
159.1168269 4.094115285
167.0702706 6.76483539
171.0804414 1.539416223
173.0960915 2.873027713
179.0338851 1.48550003
181.0495352 3.04061503
185.0960915 1.367584091
187.1117415 1.078318137
195.0651853 1.260334733
221.0808353 1.473213993
279.1379563 0.9280571502
295.1328709 0.8321956721
307.1328709 2.851156482
309.148521 4.035686844
311.164171 10.79406093
321.148521 4.264676677
323.1277855 1.406382518
339.1590856 10.15451279

Name: +ve in-silico MS/MS by CFM-ID for XIHRWFBCNJIXNK-WBVHZDCISA-N
ID: XIHRWFBCNJIXNK-WBVHZDCISA-N
Comment: Energy2
Num peaks: 31
65.03857658 3.035896222
79.01784114 1.810638858
79.05422664 1.302968579
81.0334912 1.451778284
81.06987671 1.332455413
91.05422664 3.303076139
95.04914126 1.221547539
117.0698767 2.811619014
119.0855268 1.535251157
121.1011768 1.110490883
131.0855268 1.196769264
133.1011768 1.28890008
139.0389705 1.32595577
143.0855268 4.153162808
145.1011768 1.449358742
153.0546206 1.144248452
157.1011768 6.164059153
159.1168269 4.144982072
167.0855268 1.025178136
209.0960915 1.661977388
235.1117415 4.622568731
237.1273916 1.598493133
239.1430416 1.245356363
247.1117415 1.480020724
249.1273916 1.295361709
251.1430416 1.631515413
291.1379563 1.149775225
293.1172208 2.446646592
305.1172208 1.096978365
321.148521 1.580554353
323.1277855 4.001981003

Name: +ve in-silico MS/MS by CFM-ID for RYHDIIBNOKGAFF-UHFFFAOYSA-N
ID: RYHDIIBNOKGAFF-UHFFFAOYSA-N
Comment: Energy0
Num peaks: 13
55.05422664 3.841221869
69.06987671 2.218701957
73.06479133 2.285005644
85.06479133 1.59163298
243.1015708 1.798394508
259.0964854 1.55484377
261.1121354 6.483988147
273.1121354 3.950657725
275.1277855 4.598065715
285.148521 2.33303485
299.164171 7.943535309
301.1434356 3.020991098
317.1747357 39.29712596

Name: +ve in-silico MS/MS by CFM-ID for RYHDIIBNOKGAFF-UHFFFAOYSA-N
ID: RYHDIIBNOKGAFF-UHFFFAOYSA-N
Comment: Energy1
Num peaks: 24
39.02292652 2.342822539
55.05422664 13.23001425
57.06987671 1.065417967
67.05422664 1.50497314
69.06987671 7.323299162
73.06479133 3.927393171
85.06479133 1.465193767
229.0859207 1.041200721
231.1015708 1.330331393
233.1172208 1.288535412
241.0859207 2.021691468
243.1015708 3.323960101
249.1121354 1.027453402
257.1172208 1.151847459
259.0964854 6.749619167
259.1328709 1.027264626
261.1121354 8.955153531
273.1121354 2.112659453
275.1277855 3.613709831
277.1434356 1.23986855
285.148521 1.277756026
299.164171 4.129888651
301.1434356 1.708465488
317.1747357 7.441791523

Name: +ve in-silico MS/MS by CFM-ID for RYHDIIBNOKGAFF-UHFFFAOYSA-N
ID: RYHDIIBNOKGAFF-UHFFFAOYSA-N
Comment: Energy2
Num peaks: 31
39.02292652 1.461469727
53.03857658 1.702112599
55.05422664 16.28373444
57.06987671 2.28197219
65.03857658 7.22066699
67.05422664 5.255954501
69.06987671 4.410070644
71.08552677 0.9501043777
73.06479133 0.8077662199
83.04914126 0.8718089926
85.06479133 0.7997623936
121.0647913 0.8970747422
177.0546206 1.105599489
189.0546206 1.406408265
193.0495352 1.549236897
203.0702706 0.9607741156
213.0910061 0.840084232
217.0859207 1.015220311
219.0651853 1.907568325
229.0859207 2.694910894
231.1015708 2.536482102
233.1172208 0.7924071664
241.0859207 1.352391116
243.1015708 3.034930907
245.0808353 2.941634858
257.1172208 1.33058533
259.1328709 1.405001562
261.1121354 1.437203142
273.1121354 0.9341114395
299.164171 2.112704962
301.1434356 3.394056016

Name: +ve in-silico MS/MS by CFM-ID for NOYGOWYVUFENNY-BPZFTQGSSA-N
ID: NOYGOWYVUFENNY-BPZFTQGSSA-N
Comment: Energy0
Num peaks: 10
121.0284058 8.014192782
123.0440559 2.034109633
125.0597059 1.914129399
135.1168269 1.623354994
137.132477 10.87633941
145.0284058 1.895629517
155.1430416 8.964760891
163.0389705 11.8967807
299.164171 4.160148747
317.1747357 28.65093482

Name: +ve in-silico MS/MS by CFM-ID for NOYGOWYVUFENNY-BPZFTQGSSA-N
ID: NOYGOWYVUFENNY-BPZFTQGSSA-N
Comment: Energy1
Num peaks: 21
107.0491413 0.9011739084
109.0284058 1.096052841
109.1011768 0.8821254295
121.0284058 9.057257817
121.1011768 1.277231763
123.0440559 3.269598682
125.132477 2.965415588
127.148127 3.187003249
133.0284058 0.8997105543
135.0440559 5.167010951
135.1168269 1.452208728
137.132477 17.60243687
145.0284058 2.918518733
155.1430416 12.12345994
163.0389705 8.117332709
191.1066561 1.008550748
193.1223062 1.029801932
287.164171 1.441334109
289.1798211 1.616276666
299.164171 1.465939533
317.1747357 3.282690568

Name: +ve in-silico MS/MS by CFM-ID for NOYGOWYVUFENNY-BPZFTQGSSA-N
ID: NOYGOWYVUFENNY-BPZFTQGSSA-N
Comment: Energy2
Num peaks: 31
39.02292652 1.311948847
49.00727645 1.030684542
51.02292652 1.805885023
53.03857658 2.066754232
55.05422664 1.329368209
65.03857658 4.067842726
67.05422664 3.430414366
69.06987671 1.686513947
71.08552677 1.229537601
81.06987671 3.375453969
83.08552677 2.596857198
85.10117684 1.923443562
93.0334912 1.115419549
95.08552677 1.514549978
97.10117684 1.189165495
99.1168269 1.286723826
105.0334912 1.614805505
107.0491413 1.628418768
107.0855268 2.318779173
109.0284058 1.045541208
109.1011768 4.29307051
111.1168269 2.755197092
119.0855268 1.49024846
121.0284058 4.17561977
121.1011768 4.783446854
123.1168269 2.616630287
125.132477 4.766302732
127.148127 1.398741477
135.0440559 1.487615493
137.132477 4.984640654
155.1430416 1.259223177

Name: +ve in-silico MS/MS by CFM-ID for UCCITPSMRQQWHR-KRYUBVMYSA-N
ID: UCCITPSMRQQWHR-KRYUBVMYSA-N
Comment: Energy0
Num peaks: 24
55.05422664 2.007084827
81.0334912 1.24997491
83.04914126 11.01137294
139.075356 0.7960167377
141.0910061 1.721688609
149.0597059 0.9673916463
151.075356 0.9127706846
153.0910061 1.923461902
163.075356 2.322936238
167.1066561 1.140141507
173.0960915 0.7970430694
175.075356 1.943264605
177.0910061 2.001181512
199.1117415 0.877173416
215.1066561 1.589032976
217.1223062 13.46576882
235.1328709 0.8207409134
273.148521 1.379562651
275.164171 0.9433550623
285.148521 1.587680441
289.1434356 1.293557169
299.164171 4.72111626
301.1434356 1.911968381
317.1747357 22.94898477

Name: +ve in-silico MS/MS by CFM-ID for UCCITPSMRQQWHR-KRYUBVMYSA-N
ID: UCCITPSMRQQWHR-KRYUBVMYSA-N
Comment: Energy1
Num peaks: 31
25.00727645 1.580900084
27.02292652 3.012151766
29.03857658 0.9067528228
41.03857658 1.051704434
51.02292652 1.045212694
53.03857658 0.9982187578
55.05422664 8.759224369
65.03857658 1.962834264
67.05422664 2.606895742
69.06987671 1.294800171
83.04914126 8.949929884
145.0647913 1.274270373
149.0597059 1.90522844
151.075356 1.061613856
153.0910061 2.508006511
163.075356 4.499974181
165.0910061 0.8024272156
167.1066561 1.276414214
173.0597059 0.9092192768
173.0960915 0.8647352489
175.075356 3.390065405
175.1117415 1.145221006
177.0910061 1.418508338
187.1117415 0.9688361703
199.1117415 2.756905643
201.0910061 1.215924465
217.1223062 13.65152869
235.1328709 0.8236537314
299.164171 1.423133131
301.1434356 0.8516506314
317.1747357 2.515117526

Name: +ve in-silico MS/MS by CFM-ID for UCCITPSMRQQWHR-KRYUBVMYSA-N
ID: UCCITPSMRQQWHR-KRYUBVMYSA-N
Comment: Energy2
Num peaks: 31
25.00727645 1.687043607
27.02292652 1.767052498
29.03857658 0.9189508409
39.02292652 1.840959952
41.03857658 1.02764607
51.02292652 1.288359913
53.03857658 6.195508372
55.05422664 13.91007112
57.06987671 1.683152949
65.03857658 3.685807057
67.01784114 1.14394475
67.05422664 3.839317989
69.06987671 3.266627112
79.01784114 0.8257400863
81.0334912 1.340080617
83.04914126 9.804920014
145.0647913 1.518948384
149.0597059 1.375341574
159.0804414 0.8788376449
161.0960915 0.7228477094
163.075356 1.057961353
173.0960915 2.087377317
175.1117415 1.242260562
185.0960915 1.10699081
187.1117415 1.355923028
201.0910061 2.120119899
201.1273916 0.8493672998
203.1066561 1.398108998
205.1223062 0.889053954
217.1223062 1.164855507
301.1434356 1.681813943

Name: +ve in-silico MS/MS by CFM-ID for ALQFMXSFTOUFST-XMHGGMMESA-N
ID: ALQFMXSFTOUFST-XMHGGMMESA-N
Comment: Energy0
Num peaks: 6
15.02292652 0.5384671097
307.1328709 5.470999249
309.148521 2.592545764
321.148521 11.29470555
323.1277855 1.322154154
339.1590856 75.22925468

Name: +ve in-silico MS/MS by CFM-ID for ALQFMXSFTOUFST-XMHGGMMESA-N
ID: ALQFMXSFTOUFST-XMHGGMMESA-N
Comment: Energy1
Num peaks: 6
295.1328709 1.496687996
307.1328709 7.46536518
309.148521 1.897514394
321.148521 15.34280841
323.1277855 2.771491359
339.1590856 60.21495643

Name: +ve in-silico MS/MS by CFM-ID for ALQFMXSFTOUFST-XMHGGMMESA-N
ID: ALQFMXSFTOUFST-XMHGGMMESA-N
Comment: Energy2
Num peaks: 18
15.02292652 3.189340838
251.1066561 3.419091746
265.1223062 1.979080415
275.1066561 2.632076641
277.1223062 3.893851283
279.1015708 1.963641418
289.1223062 6.389904286
291.1015708 4.359445036
291.1379563 10.16527135
293.1172208 6.408810055
293.1536063 5.052272882
295.1328709 2.325341384
305.1172208 7.946645912
307.0964854 1.930052057
307.1328709 5.873189476
309.148521 2.368847536
321.148521 4.992452141
323.1277855 5.57435494

Name: +ve in-silico MS/MS by CFM-ID for DZAIPEFYJZKDHX-ZSEKCTLFSA-N
ID: DZAIPEFYJZKDHX-ZSEKCTLFSA-N
Comment: Energy0
Num peaks: 11
151.1117415 1.498526184
153.1273916 2.51977372
285.1121354 1.109483026
287.1277855 1.05188747
301.1434356 1.837093308
325.1434356 2.035696068
327.1590856 2.556382005
329.1747357 2.005419976
339.1590856 10.87555055
341.1383502 2.089529025
357.1696503 52.54616768

Name: +ve in-silico MS/MS by CFM-ID for DZAIPEFYJZKDHX-ZSEKCTLFSA-N
ID: DZAIPEFYJZKDHX-ZSEKCTLFSA-N
Comment: Energy1
Num peaks: 31
55.01784114 1.076459269
137.0960915 1.348629249
139.1117415 2.076455324
151.1117415 0.9373593963
153.1273916 2.361911226
165.1273916 1.273205607
167.1430416 2.146980835
191.0338851 3.095734035
205.0495352 2.893869176
217.0495352 0.951228932
219.0651853 2.935407326
255.0651853 1.138954105
257.0808353 2.424064904
259.0964854 1.07121933
271.0964854 0.8876721706
283.0964854 1.219067488
285.1121354 2.749461006
287.1277855 1.591110223
297.1121354 1.500740742
299.1277855 1.074360409
301.1434356 1.258321217
311.164171 1.970050933
313.1434356 1.724478136
313.1798211 1.199247525
325.1434356 3.032774693
327.1590856 3.944886064
329.1383502 0.7814414485
329.1747357 8.134597323
339.1590856 4.241050396
341.1383502 2.053908073
357.1696503 6.358349609

Name: +ve in-silico MS/MS by CFM-ID for DZAIPEFYJZKDHX-ZSEKCTLFSA-N
ID: DZAIPEFYJZKDHX-ZSEKCTLFSA-N
Comment: Energy2
Num peaks: 31
41.03857658 1.336745827
51.02292652 4.318082051
53.03857658 3.818022878
55.05422664 1.388010481
57.06987671 4.011721051
65.03857658 2.623465402
67.05422664 1.477313582
79.05422664 2.439694499
81.06987671 1.749075412
83.08552677 1.236739429
95.08552677 1.072073008
97.10117684 1.067424006
109.1011768 1.266283989
147.1168269 1.110909048
187.1117415 3.085529881
229.1223062 1.394433442
255.0651853 1.13667507
257.0808353 1.698170521
271.0964854 1.234567888
285.148521 1.212580584
287.164171 1.501009518
297.1121354 1.12217126
305.1747357 1.154494863
311.1277855 1.489532166
313.1434356 2.012903898
315.1590856 1.696393191
325.1434356 2.280362955
327.1590856 2.265034776
329.1383502 1.046916152
339.1590856 1.198664726
341.1383502 4.097195012

Name: +ve in-silico MS/MS by CFM-ID for XLVWQIYAYBPMGT-LJQANCHMSA-N
ID: XLVWQIYAYBPMGT-LJQANCHMSA-N
Comment: Energy0
Num peaks: 26
41.03857658 0.9406914376
43.05422664 1.486228506
57.06987671 3.309121655
67.05422664 1.568690613
83.04914126 1.433876172
85.06479133 11.17476123
183.1379563 1.341543711
237.0910061 0.8910694838
249.148521 1.210194655
253.0859207 1.226379421
255.1015708 7.203769782
257.1172208 1.02449156
273.1121354 5.404578532
275.164171 0.6782549374
287.0914 1.044008684
301.1070501 0.6090138005
301.1434356 0.579973602
303.1590856 0.9098852429
313.1070501 2.471453278
313.1434356 0.8639613966
315.1227001 3.293541765
315.1590856 1.026868858
317.1383502 0.8750228071
321.148521 1.67211495
339.1590856 8.607562009
357.1696503 19.67720875

Name: +ve in-silico MS/MS by CFM-ID for XLVWQIYAYBPMGT-LJQANCHMSA-N
ID: XLVWQIYAYBPMGT-LJQANCHMSA-N
Comment: Energy1
Num peaks: 31
39.02292652 3.522769084
41.03857658 3.491674712
43.05422664 10.50257458
45.0334912 1.214643263
45.06987671 2.503345895
55.05422664 0.9620379047
57.06987671 5.839151212
67.05422664 1.984029247
69.06987671 1.100454032
79.05422664 1.017273098
81.06987671 2.465223271
85.06479133 8.674290511
97.06479133 1.103426485
187.0389705 2.356568113
201.0182351 0.9541879352
203.0338851 1.417472776
237.0910061 1.258021585
255.1015708 4.594060195
257.1172208 0.7872389161
273.1121354 3.86029639
287.0914 1.219130704
299.1277855 1.10878508
301.1434356 1.041090245
303.1590856 1.156235212
315.1590856 0.7090884555
317.1383502 0.9115456693
325.1434356 0.9776091713
327.1590856 0.7291371921
329.1747357 2.304374671
339.1590856 1.812282648
357.1696503 1.658591684

Name: +ve in-silico MS/MS by CFM-ID for XLVWQIYAYBPMGT-LJQANCHMSA-N
ID: XLVWQIYAYBPMGT-LJQANCHMSA-N
Comment: Energy2
Num peaks: 31
39.02292652 1.476091766
41.03857658 6.194308299
43.05422664 3.579768272
45.06987671 0.9107299029
55.05422664 3.523243474
57.06987671 11.54458132
67.05422664 0.9799511311
69.0334912 0.8832550482
85.06479133 7.512567926
145.0647913 1.23356853
161.0597059 1.173740531
163.075356 0.9160476093
165.0910061 2.570078064
177.0910061 1.547500856
179.0702706 0.8558918098
187.0389705 2.866419183
191.1066561 0.8799667836
201.0910061 0.8130632457
203.0338851 2.443344478
217.0495352 0.984829485
219.1015708 1.275163002
255.1015708 1.181810413
257.1172208 1.038967913
273.148521 1.103624884
291.1227001 0.9012571113
299.1277855 1.006355524
303.1590856 0.948656326
313.1434356 1.194779943
315.1590856 1.019515884
327.1590856 0.9129315181
341.1383502 1.110057626

Name: +ve in-silico MS/MS by CFM-ID for VJEUNRYOMSNQQE-UHFFFAOYSA-N
ID: VJEUNRYOMSNQQE-UHFFFAOYSA-N
Comment: Energy0
Num peaks: 16
69.06987671 3.380991128
171.0804414 1.688199889
173.0960915 1.253918171
177.0546206 1.253986095
177.0910061 1.835740882
179.0702706 2.650226504
187.075356 1.512631198
189.0910061 6.864978012
191.1066561 2.017282871
193.1223062 7.823394547
215.1066561 1.725357054
307.1328709 3.078055355
309.148521 1.689859911
321.148521 2.267263989
323.1277855 6.194253634
339.1590856 35.00743252

Name: +ve in-silico MS/MS by CFM-ID for VJEUNRYOMSNQQE-UHFFFAOYSA-N
ID: VJEUNRYOMSNQQE-UHFFFAOYSA-N
Comment: Energy1
Num peaks: 31
65.03857658 1.032504074
67.05422664 2.876162357
69.06987671 3.762755929
121.0284058 1.845083737
123.0440559 1.983060437
125.0597059 1.416217911
135.0440559 3.1293794
137.0597059 7.277686874
147.0440559 3.751408998
149.0597059 2.139665959
167.0702706 1.014641635
171.0804414 1.170739006
173.0960915 1.727181154
175.1117415 0.9402709627
177.0910061 1.996186483
179.0702706 1.637041682
187.075356 5.489956366
189.0910061 1.642218717
191.1066561 6.098043391
201.0910061 1.254807471
203.1066561 1.064202664
205.1223062 1.091407739
211.075356 1.133398118
213.0910061 1.833125527
215.1066561 2.148997961
307.1328709 1.423450698
309.148521 2.363412351
311.164171 2.172147332
321.148521 1.546548111
323.1277855 4.139647116
339.1590856 3.211886479

Name: +ve in-silico MS/MS by CFM-ID for VJEUNRYOMSNQQE-UHFFFAOYSA-N
ID: VJEUNRYOMSNQQE-UHFFFAOYSA-N
Comment: Energy2
Num peaks: 31
49.00727645 1.370373902
51.02292652 1.823191701
65.03857658 3.232288533
67.05422664 6.234791257
69.06987671 2.395797664
91.01784114 1.394978864
91.05422664 1.589022002
93.0334912 1.381940417
105.0334912 3.731626092
107.0491413 2.508838901
117.0334912 0.9803694745
121.0284058 5.449421874
133.1011768 1.003767442
135.0440559 3.494418463
137.0597059 1.479004223
145.1011768 1.630898646
147.0440559 2.71545576
159.0804414 1.997217594
161.0960915 1.815123833
171.0804414 2.384340035
173.0960915 1.856034316
175.075356 1.22963224
175.1117415 1.416725734
179.1430416 0.9982120064
189.0910061 1.934354175
293.1172208 2.011325125
295.1328709 1.314290557
309.148521 1.642142686
311.164171 1.820132032
321.148521 1.917850566
323.1277855 1.463149724

Name: +ve in-silico MS/MS by CFM-ID for UFFPXXRIKROPQW-QFIPXVFZSA-N
ID: UFFPXXRIKROPQW-QFIPXVFZSA-N
Comment: Energy0
Num peaks: 6
184.0869237 8.222531679
325.144773 3.983464633
327.160423 1.10333699
330.1600887 2.890396705
340.1444386 2.957843841
357.1709877 73.69233347

Name: +ve in-silico MS/MS by CFM-ID for UFFPXXRIKROPQW-QFIPXVFZSA-N
ID: UFFPXXRIKROPQW-QFIPXVFZSA-N
Comment: Energy1
Num peaks: 6
325.144773 6.658295591
328.1444386 3.405623217
330.1600887 17.3726226
340.1444386 5.248117468
341.1396876 2.106435473
357.1709877 45.63684776

Name: +ve in-silico MS/MS by CFM-ID for UFFPXXRIKROPQW-QFIPXVFZSA-N
ID: UFFPXXRIKROPQW-QFIPXVFZSA-N
Comment: Energy2
Num peaks: 31
68.04947561 3.31000568
81.06987671 1.368755614
83.08552677 1.251870215
104.0494756 1.765401021
116.0494756 2.104232733
118.0651257 2.798438408
128.0494756 2.365295985
142.0651257 3.682787292
143.0603746 5.293068064
144.0807757 2.068180278
157.0760247 1.934941951
158.0600403 2.382841315
169.0760247 1.283702555
171.0916748 1.005438191
172.0756904 2.475786026
174.0913404 1.366128694
184.0869237 10.14947925
232.0869237 0.9878451753
234.1025738 0.9809360625
256.0869237 1.154735975
258.1025738 1.65143303
268.0869237 1.036994636
270.1025738 1.152854412
272.1182239 1.070715723
283.0978228 2.22961386
284.1182239 3.220069184
298.1338739 1.274684683
300.1131385 0.9565366021
312.1131385 1.1435106
314.1287886 1.516768487
341.1396876 1.645183423

Name: +ve in-silico MS/MS by CFM-ID for LFVIFYAUZBCUOY-IQIBNGDESA-N
ID: LFVIFYAUZBCUOY-IQIBNGDESA-N
Comment: Energy0
Num peaks: 30
55.05422664 2.372458622
59.01275576 0.9022153636
69.06987671 1.445347399
85.06479133 0.5773598746
89.05970595 0.9874572919
103.075356 1.231830454
209.0960915 1.327969877
211.1117415 0.782584757
213.0910061 0.9130084592
215.1066561 0.9593834256
225.0910061 0.9229542162
227.1066561 3.664784803
229.0859207 0.7276648974
229.1223062 3.270512514
231.1015708 1.480240286
231.1379563 0.5822578689
243.1015708 2.394920771
245.1172208 4.889181067
253.1586917 0.7818525237
255.1015708 0.836139828
255.1379563 3.045295354
257.1172208 0.7012469698
257.1536063 4.05614054
261.1121354 1.014695189
271.1692564 3.413102767
273.1121354 1.51266362
275.1277855 1.826170468
281.1536063 3.751158964
299.164171 14.02801963
317.1747357 16.03032102

Name: +ve in-silico MS/MS by CFM-ID for LFVIFYAUZBCUOY-IQIBNGDESA-N
ID: LFVIFYAUZBCUOY-IQIBNGDESA-N
Comment: Energy1
Num peaks: 31
55.05422664 7.981101064
67.05422664 1.18835988
69.06987671 3.664271918
167.0855268 0.9714966006
169.1011768 1.305781713
183.0804414 1.203843273
185.0960915 1.800216771
187.1117415 2.262494073
189.0546206 1.089372074
199.1117415 2.754179567
213.0910061 2.187063136
215.1066561 2.274093074
225.0910061 1.226373898
227.1066561 2.556038907
229.1223062 2.37100869
231.1379563 0.9845482324
237.1273916 1.070416738
239.1430416 1.009814165
241.1223062 1.527751936
243.1015708 3.463147853
245.1172208 4.998396959
253.1586917 1.434611489
255.1379563 1.572694082
257.1172208 1.129301913
257.1536063 2.432231096
259.1328709 1.641129175
261.1121354 1.589304491
271.1692564 3.002247698
281.1536063 2.001582459
299.164171 3.473949694
317.1747357 2.024360722

Name: +ve in-silico MS/MS by CFM-ID for LFVIFYAUZBCUOY-IQIBNGDESA-N
ID: LFVIFYAUZBCUOY-IQIBNGDESA-N
Comment: Energy2
Num peaks: 31
25.00727645 0.8967434219
39.02292652 1.002735305
53.03857658 1.236289613
55.05422664 7.471946678
65.03857658 4.071153556
67.05422664 3.361695715
69.06987671 3.187019527
71.08552677 3.251192774
83.04914126 2.683961935
85.06479133 3.027440727
87.08044139 1.785244064
89.09609146 0.9584767892
155.0855268 2.356882533
157.1011768 1.49755424
159.0440559 1.304906131
169.0647913 1.43616532
169.1011768 6.400951071
171.0804414 1.755960365
171.1168269 1.68343589
173.0597059 2.658070619
175.075356 1.011116284
181.1011768 1.655773272
183.0804414 0.8643772816
183.1168269 3.615733177
185.0960915 1.36309875
189.0910061 0.8213418376
213.0910061 1.332588514
215.1066561 3.280054467
229.1223062 1.066972223
243.1015708 0.8539794558
253.1586917 0.9310871622

Name: +ve in-silico MS/MS by CFM-ID for NNEXQDVWDRKBSK-JLMZAJLHSA-N
ID: NNEXQDVWDRKBSK-JLMZAJLHSA-N
Comment: Energy0
Num peaks: 9
41.03857658 3.284391022
69.0334912 15.37717177
191.1066561 1.457894806
229.1223062 1.931217512
231.1379563 11.30335468
249.148521 3.147881293
289.1434356 1.05537053
299.164171 5.635228896
317.1747357 37.5267765

Name: +ve in-silico MS/MS by CFM-ID for NNEXQDVWDRKBSK-JLMZAJLHSA-N
ID: NNEXQDVWDRKBSK-JLMZAJLHSA-N
Comment: Energy1
Num peaks: 29
39.02292652 1.771779309
41.03857658 12.93925755
43.05422664 1.554465045
69.0334912 17.41361452
109.0284058 2.561271242
109.1011768 1.446555962
123.0440559 0.909407281
163.075356 1.197018516
177.0910061 1.022521915
189.0910061 1.292773109
191.1066561 1.596244337
193.1223062 1.38413237
195.1379563 1.763160313
199.1117415 1.231648633
203.1066561 0.9785117818
203.1430416 1.613641063
205.1223062 1.885001711
207.1379563 0.8909046901
213.1273916 1.151478352
229.1223062 1.18593573
231.1379563 8.747269061
249.148521 1.845573713
285.148521 0.9253847533
287.164171 1.050746224
289.1798211 3.347742011
291.1590856 1.323243345
299.164171 2.273967638
301.1434356 1.568306709
317.1747357 3.635126302

Name: +ve in-silico MS/MS by CFM-ID for NNEXQDVWDRKBSK-JLMZAJLHSA-N
ID: NNEXQDVWDRKBSK-JLMZAJLHSA-N
Comment: Energy2
Num peaks: 29
25.00727645 0.6887487391
39.02292652 11.20162583
41.03857658 13.01567827
43.05422664 7.454584753
51.02292652 1.200167082
53.00219107 2.707213223
53.03857658 0.8233172261
55.05422664 0.7043542352
65.03857658 4.744355824
69.0334912 21.04923379
105.0698767 0.7274955928
107.0855268 0.7791978094
109.1011768 0.7005178378
119.0855268 0.977001357
135.0804414 0.6185775512
141.0910061 0.7030419357
171.0804414 0.6335119248
175.075356 0.6611752498
177.0910061 0.7121672853
189.0910061 0.770794409
191.1066561 0.8236262323
193.1223062 0.6925368801
203.1066561 1.703521837
205.1223062 1.587513907
231.1379563 1.453519482
243.1015708 0.7081886533
247.1328709 0.9520732714
287.1277855 0.7298280168
301.1434356 0.6378645337

Name: +ve in-silico MS/MS by CFM-ID for BEDZJNMPIDRDAK-IPUJKQNUSA-N
ID: BEDZJNMPIDRDAK-IPUJKQNUSA-N
Comment: Energy0
Num peaks: 31
43.01784114 1.281124861
91.05422664 2.224223527
93.06987671 0.5191297862
103.0542266 0.4910171265
109.0284058 0.5578827039
123.0440559 0.4566037868
137.0597059 0.5918854059
149.0597059 0.7588200892
167.0702706 1.461558713
175.075356 2.100508696
189.0910061 0.6386878318
241.1223062 0.5575717862
245.1172208 0.6120886618
247.1328709 0.5143504035
255.1379563 0.4493685184
265.1070501 0.7051495387
267.1379563 0.5402698249
277.1223062 0.8068096355
279.1379563 5.953851481
285.148521 0.5434467677
293.1536063 0.7739802256
295.1328709 3.028490833
295.1692564 0.6152329857
297.148521 12.27528369
309.148521 0.5839371173
311.164171 1.256733468
313.1798211 1.074036642
315.1590856 5.306106156
321.148521 2.780960904
339.1590856 16.04019087
357.1696503 12.1985199

Name: +ve in-silico MS/MS by CFM-ID for BEDZJNMPIDRDAK-IPUJKQNUSA-N
ID: BEDZJNMPIDRDAK-IPUJKQNUSA-N
Comment: Energy1
Num peaks: 31
39.02292652 1.837366311
41.03857658 1.430007174
43.01784114 0.8566516168
53.00219107 0.9055283163
91.05422664 2.167516166
97.02840582 1.041080411
115.0542266 1.483464479
129.0698767 0.7896799857
149.0597059 1.068586549
167.0702706 0.9154332098
175.075356 3.590744497
189.0910061 1.092816149
225.0910061 1.157092192
227.1066561 1.189827424
231.1379563 1.018560155
251.1066561 1.982273527
253.1223062 2.389646525
267.1379563 1.686001146
269.1172208 0.9411930994
269.1536063 1.062353566
271.1328709 1.570418265
273.148521 0.8200263995
279.1379563 2.887070436
287.164171 0.9321655039
297.148521 5.502624296
311.164171 0.9785338923
315.1590856 1.482856118
321.148521 1.243014652
329.1747357 1.072093872
339.1590856 2.247535623
357.1696503 1.070302885

Name: +ve in-silico MS/MS by CFM-ID for BEDZJNMPIDRDAK-IPUJKQNUSA-N
ID: BEDZJNMPIDRDAK-IPUJKQNUSA-N
Comment: Energy2
Num peaks: 31
25.00727645 0.9629635071
39.02292652 5.495841007
41.03857658 5.120334212
43.01784114 1.581496947
49.00727645 2.002784951
51.02292652 0.7340273577
63.02292652 0.883326282
65.00219107 1.002765182
69.0334912 0.8914495068
85.02840582 1.379643293
91.05422664 5.280330503
101.0385766 1.188090713
103.0542266 2.018268167
115.0542266 1.392386259
117.0698767 1.050434007
127.0542266 0.8067823968
129.0698767 0.7864598034
133.0647913 1.393130618
147.0804414 1.432738148
175.075356 6.480763365
177.0910061 0.734935313
215.1066561 0.7863978755
217.1223062 0.7735114188
239.1066561 0.7457059032
245.1536063 0.7570228064
269.1536063 0.739574052
277.1223062 1.096200127
279.1379563 0.7869031749
295.1328709 0.7407232143
297.148521 1.548484567
321.148521 1.152083578

Name: +ve in-silico MS/MS by CFM-ID for RTCJUJCOIMYDTP-SFHVURJKSA-N
ID: RTCJUJCOIMYDTP-SFHVURJKSA-N
Comment: Energy0
Num peaks: 18
43.05422664 1.096462952
55.05422664 1.449684367
67.05422664 0.9129984761
69.06987671 7.524052102
79.05422664 0.9738622463
101.0385766 3.834573722
103.0542266 1.980234399
105.0698767 2.496568711
121.0647913 1.404251118
207.1015708 2.198466046
219.1015708 0.9306557761
233.0808353 0.9636676216
235.0964854 5.297209116
253.0859207 3.964058396
271.0964854 3.156157181
297.1121354 1.105404234
321.148521 6.552124444
339.1590856 34.44210645

Name: +ve in-silico MS/MS by CFM-ID for RTCJUJCOIMYDTP-SFHVURJKSA-N
ID: RTCJUJCOIMYDTP-SFHVURJKSA-N
Comment: Energy1
Num peaks: 31
39.02292652 2.934251383
41.03857658 4.552902271
43.05422664 0.9401020562
45.06987671 1.136549733
67.05422664 2.138074601
69.06987671 21.30062257
79.05422664 0.8378501994
91.05422664 4.934090517
93.06987671 0.8162010953
103.0542266 0.9889386805
105.0334912 1.014356482
105.0698767 1.894989309
107.0491413 1.876103638
131.0491413 0.8950587093
133.0284058 0.7418007414
151.0389705 0.9680865994
215.0702706 1.501973907
217.0859207 2.558485823
219.1015708 2.59700224
231.1015708 0.7094005666
233.0808353 0.9725908306
235.0964854 2.763785957
251.0702706 0.8212894012
253.0859207 3.41520238
271.0964854 2.870917444
295.0964854 1.133175886
297.1121354 1.211883031
299.1277855 1.541873409
311.164171 1.453886967
321.148521 2.667313415
339.1590856 4.380205435

Name: +ve in-silico MS/MS by CFM-ID for RTCJUJCOIMYDTP-SFHVURJKSA-N
ID: RTCJUJCOIMYDTP-SFHVURJKSA-N
Comment: Energy2
Num peaks: 31
39.02292652 1.060519514
41.03857658 1.323527965
49.00727645 1.692349737
51.02292652 0.9454682509
53.03857658 2.654064005
55.05422664 5.317635425
57.06987671 1.145642664
63.02292652 0.9976377609
67.05422664 0.9854591031
69.06987671 7.994238849
75.02292652 1.085572498
79.05422664 1.194255696
91.05422664 2.442396182
93.06987671 2.050235108
95.08552677 0.9570350505
101.0385766 11.50229217
103.0542266 2.674936937
105.0334912 4.810379487
105.0698767 3.364942102
107.0491413 1.900665677
121.0284058 1.398506888
129.0334912 0.8019066577
145.0647913 0.8717833838
147.0076704 0.969512877
147.0440559 1.985940585
149.0233204 2.713436007
163.0389705 0.8274241148
167.0338851 0.8075992914
219.1015708 1.023340458
321.148521 1.144572072
323.1277855 0.8169267071

Name: +ve in-silico MS/MS by CFM-ID for NYWUHXBEDBSRQB-UWJYYQICSA-N
ID: NYWUHXBEDBSRQB-UWJYYQICSA-N
Comment: Energy0
Num peaks: 17
55.05422664 3.225984695
69.06987671 1.599009767
109.0647913 1.575950174
123.0440559 1.047692186
135.0440559 1.328375844
157.0647913 2.894073223
159.0804414 4.463568825
161.0960915 4.411550364
175.075356 1.761797536
177.0910061 17.51246392
283.0964854 2.355901084
295.0964854 2.879593498
297.1121354 2.67609852
307.1328709 2.367637876
309.148521 1.048484475
321.148521 1.12022288
339.1590856 28.03218088

Name: +ve in-silico MS/MS by CFM-ID for NYWUHXBEDBSRQB-UWJYYQICSA-N
ID: NYWUHXBEDBSRQB-UWJYYQICSA-N
Comment: Energy1
Num peaks: 31
39.02292652 2.323593484
55.05422664 12.35931271
57.06987671 0.9448640682
67.05422664 0.8270208303
69.06987671 6.120216435
105.0334912 0.9967819013
107.0491413 2.104701048
121.0284058 1.40418999
123.0440559 3.547731468
135.0440559 1.128248847
137.0597059 0.7963496038
157.0647913 1.109433725
159.0804414 2.112212787
161.0597059 2.281986179
161.0960915 1.681835491
175.075356 2.413463765
177.0546206 1.017730338
177.0910061 5.428733414
179.0702706 1.287849247
189.0910061 0.757113773
281.0808353 1.470514728
283.0964854 6.068413064
295.0964854 1.48577371
297.1121354 1.060119445
299.1277855 0.8739860994
307.1328709 1.527242683
309.148521 1.76205659
311.164171 1.792795429
321.148521 2.314326029
323.1277855 1.985111222
339.1590856 6.799575621

Name: +ve in-silico MS/MS by CFM-ID for NYWUHXBEDBSRQB-UWJYYQICSA-N
ID: NYWUHXBEDBSRQB-UWJYYQICSA-N
Comment: Energy2
Num peaks: 31
39.02292652 2.356102722
49.00727645 0.8329529751
51.02292652 1.250371221
55.05422664 12.56322987
65.03857658 9.004950439
67.05422664 2.735785757
69.06987671 1.375188432
79.05422664 1.310200725
83.08552677 0.9691066263
89.03857658 1.537375408
105.0334912 4.072678332
107.0491413 1.911714712
109.0647913 1.025343208
113.0960915 1.087412648
115.0542266 1.552639727
117.0334912 1.800249267
121.0284058 5.17747539
129.0698767 1.220373723
133.1011768 1.506513818
135.0440559 0.9120355157
137.0597059 1.01272738
141.0334912 1.724152594
147.0440559 0.8881358303
157.0647913 4.338805866
159.0804414 2.588624333
161.0597059 1.175473532
161.0960915 1.254158421
173.0597059 0.8352092406
177.0910061 1.012833593
269.0808353 1.137296685
321.148521 0.9828005831

Name: +ve in-silico MS/MS by CFM-ID for RCZMWVKBVFOCEE-ZDUSSCGKSA-N
ID: RCZMWVKBVFOCEE-ZDUSSCGKSA-N
Comment: Energy0
Num peaks: 22
55.05422664 2.931900885
69.06987671 1.731782558
121.0284058 0.9965264997
149.0597059 1.200280617
165.0546206 1.414990012
179.0702706 1.543152499
201.0910061 1.056727641
203.1066561 1.321275948
207.1015708 1.561534293
215.0702706 1.657724898
217.0859207 2.285897853
219.1015708 6.672624267
221.1172208 18.06591693
223.1328709 2.60518457
247.1328709 1.200989284
301.1070501 1.802683881
313.1070501 2.361847258
315.1227001 2.166440513
325.1434356 2.631113583
327.1590856 1.411375671
339.1590856 2.210349429
357.1696503 22.11068374

Name: +ve in-silico MS/MS by CFM-ID for RCZMWVKBVFOCEE-ZDUSSCGKSA-N
ID: RCZMWVKBVFOCEE-ZDUSSCGKSA-N
Comment: Energy1
Num peaks: 31
39.02292652 1.800928557
55.05422664 10.40884052
69.06987671 6.206110508
111.0440559 1.512904286
121.0284058 1.453686513
123.0440559 2.317423121
135.0440559 1.71551706
137.0597059 1.188826587
149.0597059 3.498680829
151.0389705 1.191126084
151.075356 1.356734938
165.0546206 2.782833284
167.0702706 1.897354295
189.0546206 0.9479698159
189.0910061 1.102922142
191.0702706 1.053068648
201.0910061 1.120339678
205.0859207 1.052199858
207.1015708 3.713480092
217.0859207 1.081942166
219.1015708 4.278486533
221.1172208 7.067327075
245.1172208 1.340783407
247.1328709 1.276734778
301.1070501 3.409689709
325.1434356 1.561134803
327.1590856 2.014893551
329.1747357 1.731429989
339.1590856 1.780396581
341.1383502 2.978104018
357.1696503 2.734933796

Name: +ve in-silico MS/MS by CFM-ID for RCZMWVKBVFOCEE-ZDUSSCGKSA-N
ID: RCZMWVKBVFOCEE-ZDUSSCGKSA-N
Comment: Energy2
Num peaks: 31
39.02292652 1.069074062
49.00727645 1.725237941
53.03857658 1.85020117
55.05422664 9.423229531
65.03857658 3.804280413
67.05422664 1.506873981
69.06987671 2.530043644
105.0334912 1.772010172
107.0491413 1.302382882
121.0284058 3.92404004
121.0647913 1.508836556
123.0440559 1.455171996
131.0491413 2.718459636
133.0284058 3.046167933
135.0440559 3.241921488
137.0597059 1.119771322
141.0910061 1.003533833
143.1066561 1.003533833
147.0440559 1.029637914
149.0597059 2.280810546
151.0389705 1.293457876
151.075356 2.110399274
165.0546206 3.356197262
189.0910061 2.052230881
191.1066561 1.511974714
221.1172208 1.669294534
325.1434356 1.584958237
327.1590856 2.124177779
329.1747357 1.479003435
339.1590856 1.621719125
341.1383502 1.743186903

Name: +ve in-silico MS/MS by CFM-ID for DRKPZVVNEGETTG-XAAFQQQXSA-N
ID: DRKPZVVNEGETTG-XAAFQQQXSA-N
Comment: Energy0
Num peaks: 12
57.06987671 1.397614341
123.0440559 1.402982498
151.075356 1.370520459
207.1379563 2.185105817
219.1015708 1.238980363
273.1121354 2.391532276
301.1434356 1.332983872
325.1434356 3.535684405
327.1590856 1.887529301
339.1590856 9.445046626
341.1383502 1.679538402
357.1696503 53.34062157

Name: +ve in-silico MS/MS by CFM-ID for DRKPZVVNEGETTG-XAAFQQQXSA-N
ID: DRKPZVVNEGETTG-XAAFQQQXSA-N
Comment: Energy1
Num peaks: 31
53.03857658 2.728737617
55.05422664 2.955070349
57.06987671 2.090400317
81.0334912 1.096538338
83.04914126 1.532047916
85.06479133 1.04707376
123.0440559 2.167708298
137.0597059 1.949902321
151.0389705 2.011630387
151.075356 5.616921383
177.0910061 2.39920924
179.1066561 1.114443968
203.1066561 1.233968732
205.0859207 1.276726949
205.1223062 1.315297783
207.1015708 1.111316772
207.1379563 2.26823586
219.1015708 1.282947871
271.0964854 2.035059132
273.1121354 3.377089847
297.1121354 2.017916286
299.1277855 4.674446845
301.1434356 2.932351282
313.1434356 1.490676146
325.1434356 3.912620177
327.1590856 3.359576184
329.1383502 1.198992462
329.1747357 7.372207898
339.1590856 2.191388802
341.1383502 1.159896309
357.1696503 5.400881598

Name: +ve in-silico MS/MS by CFM-ID for DRKPZVVNEGETTG-XAAFQQQXSA-N
ID: DRKPZVVNEGETTG-XAAFQQQXSA-N
Comment: Energy2
Num peaks: 31
53.03857658 4.00039349
55.05422664 2.551559011
57.06987671 1.396316532
65.03857658 1.006901695
69.06987671 1.34025111
123.0440559 2.656802719
135.0440559 4.41904972
137.0597059 5.564970435
139.075356 0.9317171971
151.075356 2.831991192
157.1223062 1.056837082
161.0597059 1.028104468
175.075356 1.640725228
177.0910061 2.522006079
185.0597059 0.9854748367
191.1066561 0.9186207456
241.0859207 1.694351301
267.1015708 1.009935621
269.1172208 0.9662001306
271.0964854 3.016455975
273.1121354 2.244110615
297.1121354 2.362394323
299.1277855 1.171358374
301.1434356 1.845665533
311.1277855 1.423907699
313.1434356 2.594836603
325.1434356 3.089152837
327.1590856 3.367087248
329.1747357 1.129240789
339.1590856 1.028594666
341.1383502 4.498158521

Name: +ve in-silico MS/MS by CFM-ID for BNAJQKIJVGVGFU-QGZVFWFLSA-N
ID: BNAJQKIJVGVGFU-QGZVFWFLSA-N
Comment: Energy0
Num peaks: 26
67.05422664 0.7975686062
71.04914126 3.441860929
85.06479133 0.9659331031
91.05422664 2.538664849
105.0698767 0.9439917346
225.0910061 0.9694586864
239.1066561 1.292418302
247.0964854 0.9665178176
265.1070501 1.043288758
269.1172208 0.9226463984
271.0964854 1.805232148
285.1121354 2.198465459
293.1536063 5.933234037
295.1692564 1.078118661
297.1121354 0.9912663735
299.1277855 0.7762192223
309.148521 0.7282136259
311.164171 4.135158821
313.1070501 0.7125295073
313.1798211 1.630449991
315.1227001 1.009858361
317.1383502 0.7589902249
321.148521 4.163195475
325.1434356 0.8631481664
339.1590856 21.75931614
357.1696503 18.03762088

Name: +ve in-silico MS/MS by CFM-ID for BNAJQKIJVGVGFU-QGZVFWFLSA-N
ID: BNAJQKIJVGVGFU-QGZVFWFLSA-N
Comment: Energy1
Num peaks: 31
39.02292652 1.109344704
41.03857658 2.437797853
43.05422664 2.493927669
55.05422664 1.11657653
65.03857658 1.035917745
67.05422664 4.763565768
69.0334912 1.594636478
69.06987671 0.9339643139
71.04914126 11.71325737
83.04914126 1.113331116
85.06479133 6.306720596
91.05422664 7.016720614
105.0698767 1.535677398
193.0495352 1.332584417
219.1015708 1.252766649
239.1066561 3.641430301
241.1223062 0.9408450879
245.0808353 1.09488936
247.0964854 1.753445723
261.0757499 0.7419542784
265.1070501 1.275392978
267.1015708 1.102524831
269.1172208 0.9659838152
285.1121354 2.845147453
293.1536063 3.226606823
295.1692564 1.329883459
311.164171 1.982638735
313.1798211 0.8550545069
321.148521 2.68760463
339.1590856 4.549537215
357.1696503 1.950723114

Name: +ve in-silico MS/MS by CFM-ID for BNAJQKIJVGVGFU-QGZVFWFLSA-N
ID: BNAJQKIJVGVGFU-QGZVFWFLSA-N
Comment: Energy2
Num peaks: 31
39.02292652 3.060501124
41.03857658 4.009590315
43.05422664 1.076803155
55.05422664 1.11985784
65.03857658 1.334344169
67.05422664 0.9372149027
69.0334912 1.814840223
71.04914126 4.912834637
91.05422664 8.557326939
93.06987671 0.9171946812
101.0385766 0.9208533293
105.0698767 1.665913761
129.0698767 1.041371742
179.0338851 2.413848553
181.0495352 1.179296528
193.0495352 4.37452401
195.0651853 1.130459887
195.0804414 1.159792336
199.1117415 0.9360072351
207.0651853 1.970260055
219.1015708 1.293037358
225.0910061 2.832366512
239.1066561 4.196144696
245.0808353 0.9474301824
247.0964854 1.183955125
251.1430416 0.919013155
253.0859207 0.9700631743
255.1015708 1.015709021
269.1172208 1.121122682
293.1536063 1.811159329
323.1277855 1.229983592

Name: +ve in-silico MS/MS by CFM-ID for RWVKIBNZXPURCC-CQSZACIVSA-N
ID: RWVKIBNZXPURCC-CQSZACIVSA-N
Comment: Energy0
Num peaks: 11
41.03857658 1.614087465
135.0440559 1.5793145
163.075356 7.774270345
177.0910061 2.189913424
181.0859207 1.927763132
195.1015708 3.673383693
221.1172208 2.554295995
325.1434356 1.736195805
327.1590856 4.603905236
341.1383502 4.681812061
357.1696503 47.80167624

Name: +ve in-silico MS/MS by CFM-ID for RWVKIBNZXPURCC-CQSZACIVSA-N
ID: RWVKIBNZXPURCC-CQSZACIVSA-N
Comment: Energy1
Num peaks: 25
39.02292652 1.590158325
41.03857658 3.93665193
117.0698767 1.143640599
121.0647913 0.7974018125
123.0440559 1.781076048
131.0491413 0.9032564981
133.0647913 1.494377324
135.0440559 1.325119532
135.0804414 5.802019333
147.0440559 0.7052763353
161.0597059 8.39620824
163.075356 21.44755255
165.0910061 3.532578839
167.1066561 1.803812511
177.0910061 1.246398679
179.0702706 1.313444053
181.0859207 1.413324742
195.1015708 7.534070442
221.1172208 1.26575317
235.1328709 1.117075537
313.1070501 0.842048732
325.1434356 0.9606477155
327.1590856 1.7836305
341.1383502 2.422052078
357.1696503 6.051863029

Name: +ve in-silico MS/MS by CFM-ID for RWVKIBNZXPURCC-CQSZACIVSA-N
ID: RWVKIBNZXPURCC-CQSZACIVSA-N
Comment: Energy2
Num peaks: 31
39.02292652 2.439569299
41.03857658 2.841743734
51.02292652 1.17816463
63.02292652 2.25280011
65.03857658 2.284074096
67.05422664 1.221755071
91.05422664 1.825831675
105.0334912 0.9343543861
107.0491413 0.9025311738
115.0542266 1.579322892
117.0698767 4.538014946
121.0647913 1.031871088
123.0440559 1.936377444
133.0647913 5.709318346
135.0440559 1.927704222
135.0804414 2.562630551
137.0597059 2.032573462
145.0647913 1.034293034
149.0597059 0.9386201518
151.075356 1.496980009
161.0597059 2.530882667
163.075356 8.82582122
175.075356 1.098470248
177.0546206 1.811806037
177.0910061 5.58678491
179.0702706 1.658346492
179.1066561 0.848353273
181.0859207 1.694280693
195.1015708 1.278860242
215.0702706 0.894267766
269.1172208 1.169880456

Name: +ve in-silico MS/MS by CFM-ID for GUUWFDGOIFMLPQ-GPZRBPIUSA-N
ID: GUUWFDGOIFMLPQ-GPZRBPIUSA-N
Comment: Energy0
Num peaks: 23
15.02292652 0.5549962158
43.01784114 1.898988653
61.02840582 0.6046529705
83.08552677 1.561889976
85.10117684 1.419412648
97.10117684 0.7022414482
135.0440559 0.6024892191
147.0440559 0.5687308762
197.132477 0.6354991341
205.1223062 0.6085478504
213.1273916 1.221703278
215.1430416 1.74959684
217.1223062 0.5742547602
231.0651853 0.7245950841
231.1379563 1.510754053
233.0808353 0.584395815
255.1379563 2.786621683
257.1536063 14.45448206
275.164171 20.75331573
289.1434356 0.5467887255
299.164171 2.570712161
301.1434356 0.600654994
317.1747357 22.84025764

Name: +ve in-silico MS/MS by CFM-ID for GUUWFDGOIFMLPQ-GPZRBPIUSA-N
ID: GUUWFDGOIFMLPQ-GPZRBPIUSA-N
Comment: Energy1
Num peaks: 31
39.02292652 1.363580057
41.03857658 0.7831301407
43.01784114 1.639436956
43.05422664 1.305921202
57.06987671 1.154410716
71.08552677 1.121951195
81.06987671 2.566464213
83.08552677 3.678902052
85.10117684 1.630000151
97.10117684 0.9743197875
99.04405588 1.560555349
109.1011768 0.823481296
133.0284058 0.9088047249
135.0440559 1.429096459
159.0440559 1.087195902
169.1223062 1.754288865
195.1168269 0.8909787962
197.132477 1.067549516
201.0910061 0.9710429921
203.1066561 0.9448554685
205.1223062 1.457652127
213.1273916 0.8281536398
215.1430416 3.690740459
219.0651853 0.9970721364
231.1379563 1.353990598
233.1536063 2.966254505
255.1379563 2.482501861
257.1536063 10.73006436
275.164171 6.99235782
299.164171 1.452464845
317.1747357 2.367415612

Name: +ve in-silico MS/MS by CFM-ID for GUUWFDGOIFMLPQ-GPZRBPIUSA-N
ID: GUUWFDGOIFMLPQ-GPZRBPIUSA-N
Comment: Energy2
Num peaks: 31
39.02292652 2.441783594
41.03857658 3.674691248
43.01784114 1.902151731
43.05422664 4.089674829
53.03857658 1.342201319
57.06987671 1.882967244
69.06987671 1.167050947
71.08552677 1.232902906
73.00727645 1.106426087
83.08552677 1.406365106
85.10117684 1.28328403
93.0334912 1.674249173
97.10117684 1.11294881
103.0178411 1.071140702
105.0334912 1.407295763
143.0855268 1.256175315
163.1117415 1.384248158
175.1117415 1.147615823
201.0910061 1.547976287
203.0702706 1.207780468
213.0910061 1.636613275
213.1273916 1.599314526
215.1430416 3.153558957
217.0859207 1.262928071
231.1015708 1.262928071
231.1379563 2.745826727
255.1379563 3.402722024
257.1536063 1.633417066
273.148521 1.397963405
299.164171 1.221806702
301.1434356 1.100251263

Name: +ve in-silico MS/MS by CFM-ID for ZEYGPIZPJVPIMO-HNNXBMFYSA-N
ID: ZEYGPIZPJVPIMO-HNNXBMFYSA-N
Comment: Energy0
Num peaks: 24
55.05422664 2.746226238
69.06987671 1.62392363
135.0440559 1.102032433
147.0440559 0.9280487819
149.0597059 1.434404015
151.0389705 0.8993881764
171.0804414 1.052370509
173.0960915 1.280905743
177.0910061 6.229409629
185.0597059 1.542113822
187.075356 2.147613935
189.0910061 6.339832169
191.1066561 16.81412279
193.1223062 2.622872763
195.1379563 1.420397885
197.0808353 0.8922585989
217.1223062 1.063606949
301.1070501 1.589299823
313.1070501 2.106282893
315.1227001 1.927420569
325.1434356 1.585255241
327.1590856 1.163228926
339.1590856 1.875232024
357.1696503 19.72533282

Name: +ve in-silico MS/MS by CFM-ID for ZEYGPIZPJVPIMO-HNNXBMFYSA-N
ID: ZEYGPIZPJVPIMO-HNNXBMFYSA-N
Comment: Energy1
Num peaks: 31
39.02292652 1.407995222
55.05422664 8.187520364
57.0334912 1.047175683
67.05422664 1.196517102
69.06987671 3.631150408
121.0284058 1.104193993
135.0440559 1.849366735
139.0389705 1.651198124
141.0546206 1.176682113
151.0389705 1.267392988
153.0546206 1.917314517
165.0546206 1.617392289
167.0702706 0.9957635264
171.0804414 1.237321479
175.075356 1.014217001
177.0910061 3.94339106
179.0702706 4.336353579
181.0859207 1.184934493
189.0910061 4.18648692
191.1066561 5.731591471
195.0651853 1.669560188
197.0808353 3.696866195
215.1066561 1.26380007
217.1223062 1.1152211
301.1070501 2.779228758
325.1434356 1.18730508
327.1590856 2.55934004
329.1747357 2.68534896
339.1590856 1.550056493
341.1383502 2.562607777
357.1696503 2.128776062

Name: +ve in-silico MS/MS by CFM-ID for ZEYGPIZPJVPIMO-HNNXBMFYSA-N
ID: ZEYGPIZPJVPIMO-HNNXBMFYSA-N
Comment: Energy2
Num peaks: 31
39.02292652 1.428754156
49.00727645 1.984481849
53.03857658 1.277400564
55.05422664 9.78636403
65.03857658 4.680827288
67.05422664 2.866971854
69.06987671 2.436374249
119.0491413 1.015449267
121.0284058 2.461692909
123.0440559 1.363800403
135.0440559 3.725368201
139.0389705 1.092626519
151.0389705 3.132943474
153.0546206 2.422686974
157.0647913 0.8986655293
159.1015708 1.020723459
163.0389705 1.538669059
165.0546206 1.100561062
169.0647913 1.347133069
171.0804414 0.8546289257
171.1015708 0.949286755
179.0702706 1.314878779
181.0859207 1.448637387
281.1172208 1.31598339
311.1277855 0.8636628342
315.1590856 0.9748029507
325.1434356 1.925087722
327.1590856 1.895736764
329.1747357 1.605325804
339.1590856 2.49464194
341.1383502 1.54666443

Name: +ve in-silico MS/MS by CFM-ID for GFSMXLMQRWMHON-RVEJDSBJSA-N
ID: GFSMXLMQRWMHON-RVEJDSBJSA-N
Comment: Energy0
Num peaks: 30
57.06987671 0.7512701215
71.08552677 1.080710156
99.08044139 1.566034043
195.0440559 1.33542978
197.0597059 1.908892848
199.075356 3.323851262
201.0910061 1.508178599
203.1066561 1.446362588
205.1223062 1.27551829
207.1379563 1.326518722
213.0546206 0.9635652838
215.0702706 3.402751278
217.0859207 10.14135395
219.1015708 1.429240226
221.1172208 0.8537645729
223.1328709 0.8995479965
257.0808353 2.612144323
259.0964854 1.035817715
285.0757499 2.292018293
285.1121354 0.8380505137
309.148521 0.7651797883
311.164171 2.471065562
313.1798211 2.140165145
321.148521 0.8194738171
325.1434356 0.7303461896
327.1227001 0.8642131849
329.1383502 0.86829059
329.1747357 1.885981577
339.1590856 8.382217257
357.1696503 21.80173182

Name: +ve in-silico MS/MS by CFM-ID for GFSMXLMQRWMHON-RVEJDSBJSA-N
ID: GFSMXLMQRWMHON-RVEJDSBJSA-N
Comment: Energy1
Num peaks: 31
43.05422664 0.9721903963
49.00727645 1.066047325
55.05422664 1.540346314
57.06987671 3.26126779
71.08552677 2.441014089
99.08044139 2.31783959
107.0491413 1.804044268
117.0334912 1.953638447
119.0491413 1.975054807
121.0647913 1.208207221
189.0182351 1.141070198
191.0338851 1.889620233
195.0440559 1.061023318
197.0597059 1.110218172
199.075356 1.062117749
207.1379563 1.002262834
257.0808353 1.528287425
259.0964854 1.925806793
263.1277855 1.394315734
267.0651853 2.490041841
269.0808353 1.662576024
285.0757499 6.51311288
287.0914 1.520058273
291.1227001 1.825358013
299.0914 1.239975332
301.1070501 0.9762057898
313.1070501 1.244857558
315.1227001 1.087768091
329.1747357 2.497507799
339.1590856 3.979513364
357.1696503 3.117886995

Name: +ve in-silico MS/MS by CFM-ID for GFSMXLMQRWMHON-RVEJDSBJSA-N
ID: GFSMXLMQRWMHON-RVEJDSBJSA-N
Comment: Energy2
Num peaks: 31
39.02292652 1.679803437
41.03857658 3.67083725
43.05422664 1.436242771
49.00727645 1.162779313
51.02292652 1.191979715
53.03857658 1.605376514
55.05422664 1.53942761
57.06987671 1.100309391
63.02292652 1.995670233
71.08552677 1.162098878
95.04914126 2.645129696
117.0334912 1.512487419
131.0491413 1.015623737
141.0334912 5.967014988
143.0491413 2.542356213
147.0804414 1.492950053
149.0597059 0.9717955609
165.0546206 0.8594535969
175.075356 1.347812949
185.0960915 1.033398622
197.0597059 0.9993444578
199.075356 1.198520304
201.0910061 2.745949848
205.1223062 0.9285895107
207.1379563 1.006752724
211.075356 1.647457712
213.0546206 2.030094863
213.0910061 3.958041927
215.0702706 1.591284578
217.0859207 3.826596816
313.1070501 1.214844811

Name: +ve in-silico MS/MS by CFM-ID for SAGXNMAORPXGSC-BHIYHBOVSA-N
ID: SAGXNMAORPXGSC-BHIYHBOVSA-N
Comment: Energy0
Num peaks: 10
149.0597059 1.222543505
227.1430416 1.193409919
255.1379563 1.16063764
269.1536063 1.68977494
271.1692564 12.19878821
273.1849065 1.952332105
281.1536063 3.054066183
299.164171 17.31306869
301.1434356 2.310475651
317.1747357 37.92941716

Name: +ve in-silico MS/MS by CFM-ID for SAGXNMAORPXGSC-BHIYHBOVSA-N
ID: SAGXNMAORPXGSC-BHIYHBOVSA-N
Comment: Energy1
Num peaks: 31
41.03857658 1.293407188
43.01784114 1.064359281
109.1011768 0.8146815205
123.1168269 1.069256785
135.0440559 2.13854355
147.0440559 1.373226429
149.0597059 3.119923639
153.0910061 0.7815099654
155.1066561 1.076404746
161.0597059 1.074264986
163.075356 2.353318282
169.1223062 1.570012983
201.0910061 1.121486906
203.1066561 0.9140092223
227.1430416 1.526681834
229.1223062 1.324269325
231.1379563 1.239521744
243.1379563 0.8894713549
253.1586917 2.459919105
255.1379563 1.136983055
255.1743418 1.080918176
269.1536063 1.939115699
271.1328709 0.9520165976
271.1692564 11.27835467
273.148521 0.9640372824
273.1849065 3.046915087
275.164171 1.4393235
281.1536063 2.904779862
299.164171 8.974987575
301.1434356 1.598937803
317.1747357 7.091570868

Name: +ve in-silico MS/MS by CFM-ID for SAGXNMAORPXGSC-BHIYHBOVSA-N
ID: SAGXNMAORPXGSC-BHIYHBOVSA-N
Comment: Energy2
Num peaks: 31
39.02292652 2.624401642
41.03857658 3.349476354
53.03857658 1.203954615
65.03857658 1.163489746
69.06987671 1.475064231
109.1011768 1.302436983
123.1168269 1.378499004
147.0440559 1.104904624
149.0597059 1.215061346
159.0440559 1.367809338
183.0804414 1.879515963
197.0960915 1.505192808
199.075356 1.517562797
201.0910061 1.731250609
203.1066561 2.074932917
211.1117415 1.497171575
213.1273916 1.161057934
225.1273916 1.202387473
227.1430416 2.319349402
229.1223062 1.107148257
231.1379563 1.444026718
241.1586917 1.246423915
245.1536063 1.223219627
253.1586917 2.152004011
255.1379563 3.300968602
255.1743418 2.194260732
269.1172208 1.135770327
269.1536063 1.426803048
271.1328709 2.034612377
271.1692564 1.121910634
301.1434356 2.973760309

Name: +ve in-silico MS/MS by CFM-ID for VOOSUHYFMLVXPT-SPLOXXLWSA-N
ID: VOOSUHYFMLVXPT-SPLOXXLWSA-N
Comment: Energy0
Num peaks: 24
41.03857658 0.9269687643
53.00219107 0.6428110521
83.01275576 1.235236847
85.02840582 5.787994376
135.0440559 2.842994027
137.0597059 0.9679498006
163.075356 1.408637507
175.075356 0.9114342121
177.0910061 2.284009287
193.0859207 1.097195346
195.1015708 1.175540675
221.1172208 1.70010846
233.1172208 0.6366333316
235.1328709 2.22518865
301.1434356 1.13466199
315.1227001 1.124376318
325.1434356 2.309068791
327.1590856 4.239886283
329.1383502 0.8424727728
329.1747357 1.159394233
331.1540003 1.519388522
339.1590856 6.284667299
341.1383502 3.775272668
357.1696503 34.35136927

Name: +ve in-silico MS/MS by CFM-ID for VOOSUHYFMLVXPT-SPLOXXLWSA-N
ID: VOOSUHYFMLVXPT-SPLOXXLWSA-N
Comment: Energy1
Num peaks: 31
27.02292652 1.195720834
41.03857658 4.391022095
53.03857658 1.254698772
83.04914126 3.582043761
85.06479133 1.173114488
135.0440559 4.290943292
137.0597059 1.271653459
159.0440559 1.135247305
161.0597059 1.347069437
163.075356 2.293471405
175.075356 2.060034674
177.0910061 1.659980916
187.075356 1.238352313
191.0702706 1.181430282
193.0859207 1.375548388
195.1015708 2.184536753
201.0546206 1.092398779
217.0859207 2.199215092
221.1172208 1.873154273
231.1015708 1.346009476
233.1172208 1.709172114
235.1328709 2.441162373
271.1328709 1.544560224
315.1227001 1.330841825
325.1434356 2.134347703
327.1590856 2.658661404
329.1747357 1.17583655
331.1540003 1.141763122
339.1590856 2.006255656
341.1383502 2.730223349
357.1696503 4.210313248

Name: +ve in-silico MS/MS by CFM-ID for VOOSUHYFMLVXPT-SPLOXXLWSA-N
ID: VOOSUHYFMLVXPT-SPLOXXLWSA-N
Comment: Energy2
Num peaks: 31
39.02292652 1.781532265
41.03857658 1.621000949
49.00727645 1.06509945
51.02292652 1.178274271
53.00219107 4.399125722
53.03857658 3.20966514
55.01784114 2.836859528
55.05422664 2.44921857
57.0334912 1.645240611
83.01275576 0.9357293619
85.02840582 7.259081036
115.0542266 0.865723043
117.0698767 0.917833578
131.0855268 2.136645268
135.0440559 2.65486143
141.0698767 1.286923503
145.0647913 1.307337544
147.0804414 1.419401833
159.0440559 1.207788861
161.0597059 1.481083096
175.075356 4.050957606
177.0910061 2.02819684
185.0597059 1.816090758
187.075356 2.605298652
189.0910061 1.014978625
215.0702706 4.367567561
271.1328709 0.9093040147
325.1434356 1.344250155
327.1590856 1.870100857
329.1747357 1.079066139
341.1383502 1.712601339

Name: +ve in-silico MS/MS by CFM-ID for BRHYSVIYRNFZEB-NWDGAFQWSA-N
ID: BRHYSVIYRNFZEB-NWDGAFQWSA-N
Comment: Energy0
Num peaks: 23
55.05422664 0.7531735449
57.06987671 1.684904294
71.08552677 1.746641055
99.1168269 1.10730315
109.1011768 0.8673159946
111.1168269 1.64056213
113.132477 0.8087532565
141.1273916 1.372566907
229.0495352 13.73311579
231.0651853 1.062146889
233.0444498 1.252992607
235.0964854 0.7474419242
245.0444498 0.7663388272
285.0757499 0.8950259461
299.0914 1.603134996
301.1070501 0.9418722344
325.1434356 1.167785136
327.1227001 0.7678551689
327.1590856 0.7731444987
329.1383502 1.055986662
339.1590856 7.037771007
341.1383502 1.115674726
357.1696503 37.70915691

Name: +ve in-silico MS/MS by CFM-ID for BRHYSVIYRNFZEB-NWDGAFQWSA-N
ID: BRHYSVIYRNFZEB-NWDGAFQWSA-N
Comment: Energy1
Num peaks: 31
53.03857658 1.139994148
55.05422664 1.857770967
57.06987671 2.311421235
69.06987671 1.318936487
71.08552677 4.109346874
73.10117684 1.133377796
97.10117684 1.580079868
101.132477 1.092951782
107.0855268 1.605119595
111.1168269 1.387113606
113.0233204 1.446239441
113.132477 1.941272245
123.1168269 1.266068745
203.0338851 4.516574721
205.0495352 1.144449532
215.0338851 2.343311274
217.0495352 1.861158817
229.0495352 2.441765974
231.0287997 2.586242201
231.0651853 1.778425949
233.0444498 5.470942402
243.0287997 4.166607098
245.0444498 1.376581341
245.1536063 1.358797816
247.0600999 4.236805261
285.0757499 1.289416949
299.0914 1.443049741
327.1590856 2.137528345
329.1747357 2.6786353
339.1590856 3.367634693
357.1696503 3.44062346

Name: +ve in-silico MS/MS by CFM-ID for BRHYSVIYRNFZEB-NWDGAFQWSA-N
ID: BRHYSVIYRNFZEB-NWDGAFQWSA-N
Comment: Energy2
Num peaks: 31
41.03857658 0.947761577
51.02292652 1.226587824
53.03857658 2.517523598
55.01784114 1.530958538
55.05422664 11.7570287
57.06987671 7.451326224
67.05422664 2.578257925
69.06987671 0.9958872645
71.08552677 2.175053249
81.06987671 1.770413633
95.08552677 1.492599902
97.06479133 0.9036120044
97.10117684 2.048135088
107.0855268 2.831905326
111.1168269 1.928909975
119.0491413 1.247448836
121.1011768 1.060710168
123.1168269 1.078308157
173.0597059 2.715872793
175.075356 0.8674200847
199.0389705 1.239690702
201.0546206 1.686306746
213.0546206 0.9088738657
215.0338851 1.798037072
229.0495352 3.20378403
243.1379563 0.864726792
297.148521 0.9648236646
299.164171 1.027973948
301.1798211 0.8907623808
339.1590856 1.450212262
341.1383502 2.096650295

Name: +ve in-silico MS/MS by CFM-ID for DBMJZOMNXBSRED-OQLLNIDSSA-N
ID: DBMJZOMNXBSRED-OQLLNIDSSA-N
Comment: Energy0
Num peaks: 16
55.05422664 1.672660322
69.06987671 1.880680364
107.0855268 1.485776804
109.1011768 5.579380617
111.1168269 4.459888232
123.1168269 1.345507318
137.132477 6.180898196
203.0338851 4.298656269
269.0808353 1.178052543
279.1379563 1.390594032
283.0964854 1.143566023
295.0964854 3.671404041
297.1121354 3.406754297
321.148521 4.52022752
323.1277855 1.223219599
339.1590856 36.58173915

Name: +ve in-silico MS/MS by CFM-ID for DBMJZOMNXBSRED-OQLLNIDSSA-N
ID: DBMJZOMNXBSRED-OQLLNIDSSA-N
Comment: Energy1
Num peaks: 31
39.02292652 1.784988641
51.02292652 0.9782299348
55.05422664 5.316935991
65.03857658 2.360610937
67.05422664 2.562498722
69.06987671 4.121329082
79.05422664 1.754345623
81.06987671 2.116919586
83.08552677 1.826035049
107.0855268 1.809322196
109.1011768 4.66786011
111.1168269 1.145919878
113.132477 0.9285587634
135.1168269 1.417273203
137.132477 11.12275255
175.0389705 1.101640512
203.0338851 5.514681188
227.0338851 0.9905124913
253.0495352 0.9968600834
267.0651853 0.9631488167
269.0808353 2.032735952
279.1379563 1.066682389
283.0964854 1.766377357
293.1536063 1.05273581
295.0964854 1.143009565
307.1328709 1.042792881
309.148521 0.9234428261
311.164171 3.576706885
321.148521 1.926421297
323.1277855 2.376630803
339.1590856 4.759371853

Name: +ve in-silico MS/MS by CFM-ID for DBMJZOMNXBSRED-OQLLNIDSSA-N
ID: DBMJZOMNXBSRED-OQLLNIDSSA-N
Comment: Energy2
Num peaks: 31
39.02292652 2.503854629
41.03857658 1.568571319
51.02292652 2.448364072
53.03857658 5.512161939
55.05422664 12.51732775
57.06987671 0.8035049699
65.03857658 4.679224555
67.05422664 7.616179615
69.06987671 4.658216465
79.05422664 1.842265817
81.06987671 1.966094509
83.08552677 0.904601885
107.0855268 0.9250551381
109.1011768 2.516086148
111.1168269 0.8876721067
119.0855268 0.8846322587
121.1011768 0.9470498806
123.1168269 1.204053631
137.132477 1.631255554
145.0284058 1.903448587
157.0284058 1.415506663
161.0233204 1.431954726
173.0233204 1.424204658
175.0389705 0.9743547545
185.0233204 1.238334423
187.0389705 0.9302891893
197.0597059 0.8989113162
203.0338851 3.588747976
269.1172208 0.8182692056
307.1328709 0.978619441
323.1277855 2.207290171

Name: +ve in-silico MS/MS by CFM-ID for WICDDPQDTVNUJD-OEPMTFCVSA-N
ID: WICDDPQDTVNUJD-OEPMTFCVSA-N
Comment: Energy0
Num peaks: 9
43.05422664 3.083076423
69.0334912 1.4703054
71.04914126 15.03416098
109.1011768 1.638400522
227.1066561 1.897969181
229.1223062 11.32128467
247.1328709 3.109845612
299.164171 5.309040994
317.1747357 37.15174846

Name: +ve in-silico MS/MS by CFM-ID for WICDDPQDTVNUJD-OEPMTFCVSA-N
ID: WICDDPQDTVNUJD-OEPMTFCVSA-N
Comment: Energy1
Num peaks: 31
39.02292652 1.973739082
41.03857658 1.198322775
43.05422664 9.990093101
45.06987671 1.076275254
55.01784114 0.8277800037
55.05422664 1.034969071
67.05422664 3.246130552
71.04914126 12.95233121
81.0334912 1.416905423
105.0698767 0.8277175524
107.0855268 2.19265478
109.0284058 5.903574232
109.1011768 1.334848514
111.0440559 0.9507727523
133.0647913 0.8511708779
135.0804414 1.388060381
137.0960915 1.597730351
201.1273916 2.114844891
211.1117415 1.301084496
217.1223062 1.125716968
227.1066561 1.230553706
229.1223062 8.447807831
245.0808353 1.648829791
247.1328709 1.33025542
277.1434356 0.7993767714
285.148521 1.086519477
289.1798211 3.407555054
291.1590856 0.8507773245
299.164171 1.753913702
301.1434356 1.5120321
317.1747357 3.124010548

Name: +ve in-silico MS/MS by CFM-ID for WICDDPQDTVNUJD-OEPMTFCVSA-N
ID: WICDDPQDTVNUJD-OEPMTFCVSA-N
Comment: Energy2
Num peaks: 31
27.02292652 0.8238068353
39.02292652 1.447208836
41.03857658 6.33563752
43.05422664 8.442477714
51.02292652 1.073010485
53.03857658 0.9982143404
55.01784114 4.839770554
55.05422664 2.36235485
57.06987671 0.9724398473
65.03857658 6.006505388
67.05422664 1.846117383
69.0334912 1.582149115
71.04914126 16.87432087
79.05422664 1.527372392
81.06987671 0.7947830021
95.04914126 0.7486238958
103.0542266 0.9308064086
105.0698767 3.248861446
107.0855268 2.931967664
109.1011768 1.21265041
111.1168269 0.775177606
113.132477 0.7901690201
133.0647913 1.511822219
137.0960915 1.961831202
213.0910061 0.8788275096
229.1223062 1.13229689
231.1379563 1.312300838
245.1172208 0.9363684125
287.1277855 1.046899519
289.1434356 0.952328361
301.1434356 1.815457708

Name: +ve in-silico MS/MS by CFM-ID for RBWZLRHPBFGBPU-MASHWEEQSA-N
ID: RBWZLRHPBFGBPU-MASHWEEQSA-N
Comment: Energy0
Num peaks: 6
275.164171 0.1294572946
281.1536063 2.847432012
289.1798211 0.1557288473
299.164171 23.42325912
301.1434356 0.5734839144
317.1747357 71.90502638

Name: +ve in-silico MS/MS by CFM-ID for RBWZLRHPBFGBPU-MASHWEEQSA-N
ID: RBWZLRHPBFGBPU-MASHWEEQSA-N
Comment: Energy1
Num peaks: 6
275.164171 1.869232513
281.1536063 5.977947183
287.164171 2.230555529
289.1798211 4.392727984
299.164171 25.85922771
317.1747357 46.13251293

Name: +ve in-silico MS/MS by CFM-ID for RBWZLRHPBFGBPU-MASHWEEQSA-N
ID: RBWZLRHPBFGBPU-MASHWEEQSA-N
Comment: Energy2
Num peaks: 16
213.1273916 2.375236296
229.1223062 3.991184575
231.1379563 2.04034546
241.1223062 3.512926001
253.1223062 3.08142733
255.1379563 4.216357463
257.1172208 1.683182981
257.1536063 3.082783683
267.1379563 2.462936119
269.1536063 3.080484426
271.1328709 2.341486832
271.1692564 7.832383493
273.148521 3.00055116
281.1536063 22.38086963
283.1328709 4.234082071
299.164171 11.02025246

Name: +ve in-silico MS/MS by CFM-ID for OQPMMZXQSPMSJV-FQEVSTJZSA-N
ID: OQPMMZXQSPMSJV-FQEVSTJZSA-N
Comment: Energy0
Num peaks: 20
55.05422664 3.115060755
69.06987671 1.772746271
107.0491413 1.914726195
121.0284058 0.7352966067
121.0647913 6.023980578
151.075356 2.743846968
175.075356 0.9665610249
177.0910061 6.803216013
179.0702706 1.674404657
179.1066561 1.84960433
201.0546206 0.877545815
205.0859207 4.46024515
235.0964854 1.325548093
301.1070501 1.701342568
313.1070501 2.857361868
315.1227001 2.772294039
317.1383502 0.7968839119
325.1434356 1.980570354
339.1590856 8.014349777
357.1696503 28.05899434

Name: +ve in-silico MS/MS by CFM-ID for OQPMMZXQSPMSJV-FQEVSTJZSA-N
ID: OQPMMZXQSPMSJV-FQEVSTJZSA-N
Comment: Energy1
Num peaks: 31
39.02292652 1.403459966
55.05422664 8.743172965
65.03857658 0.8280011517
67.05422664 1.230785404
69.06987671 4.031770173
91.05422664 1.345646288
93.06987671 0.6374669745
107.0491413 3.227214925
109.0647913 1.018115625
121.0284058 1.000640348
121.0647913 12.58589046
123.0804414 1.72171954
133.0647913 0.8510334898
149.0233204 2.41620946
151.075356 3.515681083
161.0597059 1.442923351
163.0389705 0.7965628246
177.0910061 1.953081468
179.0702706 5.109247567
179.1066561 0.8987850956
187.075356 1.199743522
203.0702706 0.6343917226
205.0859207 5.756270983
207.1015708 1.334447339
235.0964854 1.600728457
249.1121354 0.9223463745
301.1070501 2.170958325
317.1383502 0.6625245454
325.1434356 0.885609323
339.1590856 2.275592187
357.1696503 2.963193077

Name: +ve in-silico MS/MS by CFM-ID for OQPMMZXQSPMSJV-FQEVSTJZSA-N
ID: OQPMMZXQSPMSJV-FQEVSTJZSA-N
Comment: Energy2
Num peaks: 31
49.00727645 0.8057614942
51.02292652 0.9063938987
53.03857658 1.47188821
55.05422664 9.405600495
63.02292652 1.264532424
65.03857658 6.481403246
67.05422664 3.791912949
69.06987671 2.754890597
75.02292652 1.452052248
77.03857658 2.631207626
79.05422664 0.8799895878
91.05422664 3.709820726
93.06987671 1.274638543
105.0334912 1.350440664
107.0491413 3.372268534
109.0647913 0.7954823972
119.0491413 1.031796851
121.0284058 3.831310309
121.0647913 6.657660073
123.0440559 1.760705864
133.0647913 2.517464659
135.0804414 0.9826590918
149.0233204 2.707991762
151.075356 0.9879784531
159.0804414 1.724772427
161.0597059 0.885719858
173.0597059 0.9144094398
177.0910061 1.35558595
187.075356 0.8054604433
205.0859207 1.138373327
341.1383502 1.289567859

Name: +ve in-silico MS/MS by CFM-ID for QTORDDSSLVGNHO-BGTMZHHNSA-N
ID: QTORDDSSLVGNHO-BGTMZHHNSA-N
Comment: Energy0
Num peaks: 16
55.05422664 1.569101001
69.06987671 1.564427127
107.0855268 1.072186353
109.1011768 2.172915513
111.1168269 1.609207423
123.1168269 3.422479628
219.0287997 1.405740421
233.0444498 3.144543646
245.0444498 1.404167945
247.0600999 1.229549961
287.0914 1.245831863
301.1070501 1.183596838
313.1070501 3.714011331
315.1227001 3.826136147
339.1590856 12.569115
357.1696503 39.32862313

Name: +ve in-silico MS/MS by CFM-ID for QTORDDSSLVGNHO-BGTMZHHNSA-N
ID: QTORDDSSLVGNHO-BGTMZHHNSA-N
Comment: Energy1
Num peaks: 31
39.02292652 1.815788273
55.05422664 4.679585389
65.03857658 2.818261244
67.05422664 2.843520369
69.06987671 3.417910326
79.05422664 1.500070071
81.06987671 2.299320028
83.08552677 1.731537885
107.0855268 2.503728697
109.1011768 1.718935894
119.0855268 1.014684829
121.1011768 1.097932831
123.1168269 6.511572543
137.0233204 2.467599818
137.132477 4.226409824
193.1586917 1.01103631
219.0287997 1.020719273
219.1379563 1.192892723
233.0444498 5.607679881
235.0600999 1.133604586
243.0287997 1.525078477
245.0444498 1.846146831
247.0600999 1.124132025
285.0757499 0.9267308896
287.0914 1.666709189
301.1070501 1.221481183
313.1070501 1.040044256
327.1590856 1.487265587
329.1747357 4.080243806
339.1590856 4.485991529
357.1696503 4.786909495

Name: +ve in-silico MS/MS by CFM-ID for QTORDDSSLVGNHO-BGTMZHHNSA-N
ID: QTORDDSSLVGNHO-BGTMZHHNSA-N
Comment: Energy2
Num peaks: 31
39.02292652 3.080054464
41.03857658 1.484432544
51.02292652 1.685652874
53.03857658 3.178558541
55.05422664 9.739427035
57.06987671 0.9387792685
65.03857658 7.11483621
67.05422664 6.540265852
69.06987671 2.918983616
79.05422664 2.171494949
81.06987671 1.90182096
83.08552677 0.7778000381
105.0698767 0.8089358382
107.0855268 1.940967802
109.1011768 0.7248000963
113.0597059 0.7140407405
119.0855268 2.342816514
121.1011768 0.859986846
123.1168269 1.185898946
137.0233204 5.460600868
163.002585 2.730116015
205.0495352 0.7242346796
215.0338851 0.7510238246
217.0495352 1.218764927
219.0287997 2.981900412
221.0444498 1.007657396
221.1536063 1.125763439
233.0444498 3.480965671
253.0495352 0.7757278424
329.1747357 1.268660305
339.1590856 3.247642163

Name: +ve in-silico MS/MS by CFM-ID for FCBFNPBVAMFYJI-BYNNNNKLSA-N
ID: FCBFNPBVAMFYJI-BYNNNNKLSA-N
Comment: Energy0
Num peaks: 13
151.075356 0.8851752767
165.0910061 1.092091215
253.1586917 0.9591939932
255.1379563 1.489712381
257.1536063 1.868025992
259.1692564 2.99223645
269.1536063 2.566967841
271.1692564 13.80097662
273.1849065 4.030443802
281.1536063 1.196492922
299.164171 12.98179754
301.1434356 1.112826356
317.1747357 35.49733873

Name: +ve in-silico MS/MS by CFM-ID for FCBFNPBVAMFYJI-BYNNNNKLSA-N
ID: FCBFNPBVAMFYJI-BYNNNNKLSA-N
Comment: Energy1
Num peaks: 31
39.02292652 1.324893021
149.0597059 0.9336124001
151.075356 1.444264009
163.075356 1.158613776
165.0910061 1.469402465
177.0910061 0.8905881831
209.132477 0.9921487871
213.1637771 1.757272927
217.1223062 1.745500414
219.1379563 2.308715109
223.148127 1.453269566
227.1794272 1.838681814
229.1223062 0.9527227882
231.1379563 1.564217489
233.1536063 2.026216376
245.1536063 1.076749698
247.1692564 1.066826591
251.1430416 1.042352111
253.1586917 1.103634285
255.1379563 1.069769996
255.1743418 1.377812608
257.1536063 1.28781603
259.1692564 1.969635635
269.1536063 3.024377017
271.1692564 9.767532803
273.1849065 3.93226046
281.1536063 1.419717788
289.1798211 1.816312731
299.164171 6.978033207
301.1434356 0.9236088408
317.1747357 5.712537403

Name: +ve in-silico MS/MS by CFM-ID for FCBFNPBVAMFYJI-BYNNNNKLSA-N
ID: FCBFNPBVAMFYJI-BYNNNNKLSA-N
Comment: Energy2
Num peaks: 31
39.02292652 1.654788595
51.02292652 0.8942592943
53.03857658 1.466053197
67.05422664 1.081115836
91.05422664 1.35206731
93.06987671 2.184183447
105.0698767 1.892921052
107.0855268 4.280227532
121.1011768 2.493156317
135.1168269 2.409088132
157.1011768 2.969685088
159.1168269 2.796639457
161.132477 2.574198954
163.075356 1.087889227
173.132477 2.099061121
175.148127 1.130242681
177.0910061 1.022999612
185.132477 3.303668825
187.148127 2.987780962
209.132477 1.849380009
211.148127 0.9070743922
213.1637771 2.422475086
215.1794272 1.02780984
227.1794272 1.557770684
229.1223062 1.469340867
241.1223062 0.8762342477
255.1379563 1.976625558
257.1536063 0.892213296
287.1277855 0.982045409
289.1434356 1.613049869
301.1434356 1.969680831

Name: +ve in-silico MS/MS by CFM-ID for ZAWXWCICCVZDDU-QDUSTFBWSA-N
ID: ZAWXWCICCVZDDU-QDUSTFBWSA-N
Comment: Energy0
Num peaks: 6
303.1855752 7.834983724
308.1200537 2.442635601
310.1357038 12.68029367
312.1513538 2.114196516
323.1309527 7.706482473
339.1622529 48.57109745

Name: +ve in-silico MS/MS by CFM-ID for ZAWXWCICCVZDDU-QDUSTFBWSA-N
ID: ZAWXWCICCVZDDU-QDUSTFBWSA-N
Comment: Energy1
Num peaks: 31
42.03382555 0.8165161249
55.05422664 0.8214294956
65.03857658 2.467136372
67.05422664 0.7638893748
92.04947561 3.103688528
98.0964258 1.066166819
98.99960423 0.9406846051
101.0152543 0.7874359517
103.0309044 2.217771576
127.0309044 0.7532966214
154.0418034 1.036407226
182.0964258 0.9108627035
184.1120759 0.7809407175
194.0964258 0.958275216
208.1120759 1.722017093
223.1229749 1.562597613
235.1229749 2.331060275
237.138625 1.414193749
274.1590261 2.033226867
275.154275 0.7275596242
277.1699251 1.372115903
296.1200537 1.790775115
298.1357038 1.289655697
303.1855752 3.654089231
308.1200537 1.28615898
310.1357038 6.490037393
312.1513538 0.768880181
313.1466028 1.83728091
322.1357038 1.807173253
323.1309527 10.56134759
339.1622529 21.75985122

Name: +ve in-silico MS/MS by CFM-ID for ZAWXWCICCVZDDU-QDUSTFBWSA-N
ID: ZAWXWCICCVZDDU-QDUSTFBWSA-N
Comment: Energy2
Num peaks: 31
39.02292652 1.362482077
43.05422664 0.9637649363
49.00727645 1.761152811
51.02292652 3.359376811
53.03857658 3.611453683
55.05422664 1.228305179
65.03857658 2.599392574
67.05422664 1.55706082
98.99960423 2.323696278
101.0152543 1.995121785
115.0309044 0.8867368215
144.0807757 1.273877129
146.0964258 1.108453761
156.0807757 2.743722744
158.0964258 1.625183658
160.1120759 4.292335113
162.1277259 0.909844981
182.0964258 2.822733123
184.1120759 1.098836121
194.0964258 0.9684058633
196.1120759 1.430341451
207.0916748 1.67182095
208.1120759 1.584001904
223.1229749 3.48850569
240.0574535 2.855865641
244.0887536 0.8930667179
256.0887536 4.595459912
283.0996526 1.684673208
287.154275 0.8738819433
296.1200537 2.164825315
323.1309527 2.971030712

Name: +ve in-silico MS/MS by CFM-ID for PSUAGFUDTCULAM-VQHVLOKHSA-N
ID: PSUAGFUDTCULAM-VQHVLOKHSA-N
Comment: Energy0
Num peaks: 12
67.05422664 2.047009001
73.06479133 2.399572229
85.06479133 1.300339742
87.08044139 2.590010938
269.0808353 11.98156392
271.0964854 6.835126097
283.0964854 1.778317918
301.1070501 2.532304276
325.1434356 12.37673545
327.1590856 3.565135314
339.1590856 5.549699015
357.1696503 27.24752247

Name: +ve in-silico MS/MS by CFM-ID for PSUAGFUDTCULAM-VQHVLOKHSA-N
ID: PSUAGFUDTCULAM-VQHVLOKHSA-N
Comment: Energy1
Num peaks: 27
55.05422664 1.629162741
65.03857658 1.832062638
67.05422664 2.924692439
69.06987671 1.892255742
73.06479133 5.041942456
85.06479133 1.204873539
87.08044139 2.717745895
99.08044139 3.553107886
227.0338851 1.540840964
229.0495352 2.420059648
253.0859207 1.182129305
259.0964854 0.8817703919
269.0808353 15.98875101
271.0964854 6.104781875
273.1121354 1.187069335
283.0964854 2.156978856
299.0914 3.996528707
301.1070501 1.605394673
307.1328709 1.41210283
315.1227001 2.324401664
315.1590856 0.8953908924
325.1434356 4.913590785
327.1590856 0.9762945421
329.1747357 1.694644566
339.1590856 3.327361755
341.1383502 1.115829081
357.1696503 6.154246358

Name: +ve in-silico MS/MS by CFM-ID for PSUAGFUDTCULAM-VQHVLOKHSA-N
ID: PSUAGFUDTCULAM-VQHVLOKHSA-N
Comment: Energy2
Num peaks: 31
55.05422664 3.760129666
57.0334912 1.012101874
57.06987671 1.21452381
65.00219107 1.110546427
65.03857658 6.014123689
67.05422664 3.674858511
69.06987671 2.095468437
71.04914126 2.165458231
73.06479133 2.088538262
83.04914126 0.8277094522
87.08044139 0.998044929
203.0338851 1.695292215
203.0702706 1.603248794
211.0389705 1.976972234
213.0546206 0.9481364903
215.0338851 5.456548007
227.0338851 4.617092459
227.0702706 0.9909826292
229.0495352 10.54880592
231.0651853 1.758923644
241.0859207 1.003915898
251.0702706 0.8761589709
253.0859207 2.93859827
269.0808353 4.138065687
271.0964854 2.151281376
283.0964854 1.653777025
285.1121354 1.287796683
299.1277855 1.096165107
309.148521 0.779580984
339.1590856 0.7796170927
341.1383502 1.400095783

Name: +ve in-silico MS/MS by CFM-ID for LLXYNKFISKUOJH-VRTSWNMPSA-N
ID: LLXYNKFISKUOJH-VRTSWNMPSA-N
Comment: Energy0
Num peaks: 9
57.06987671 1.807253079
137.0233204 4.595095945
139.0389705 2.698327042
141.0546206 1.791424796
247.1328709 3.300014027
309.148521 1.413466318
321.148521 1.381197816
339.1590856 36.28099979
357.1696503 27.75765765

Name: +ve in-silico MS/MS by CFM-ID for LLXYNKFISKUOJH-VRTSWNMPSA-N
ID: LLXYNKFISKUOJH-VRTSWNMPSA-N
Comment: Energy1
Num peaks: 27
55.05422664 1.067599047
57.06987671 1.351750091
71.08552677 1.213755868
73.10117684 0.9957257972
79.01784114 1.579826564
81.0334912 2.170770036
83.04914126 2.165945837
95.04914126 0.8971063094
111.0440559 1.059406228
121.0284058 2.639765436
123.0440559 1.878346711
137.0233204 4.719428469
139.0389705 18.15214568
141.0546206 1.439991358
143.0702706 1.085543891
247.1328709 1.175070088
297.148521 1.461475514
309.148521 1.575118485
311.164171 1.865543843
315.1590856 1.149102965
321.148521 2.565862668
323.1277855 1.640725741
327.1590856 2.020909787
329.1747357 2.330223017
339.1590856 14.75123346
341.1383502 1.033037049
357.1696503 6.595014527

Name: +ve in-silico MS/MS by CFM-ID for LLXYNKFISKUOJH-VRTSWNMPSA-N
ID: LLXYNKFISKUOJH-VRTSWNMPSA-N
Comment: Energy2
Num peaks: 31
51.02292652 1.137901631
55.05422664 3.240343046
57.0334912 1.097285096
57.06987671 4.341946818
59.08552677 1.649438381
67.01784114 1.793709862
69.0334912 1.078491681
79.01784114 5.382653812
81.0334912 3.568857766
85.02840582 3.107162828
91.01784114 1.312842285
93.0334912 2.387651886
95.04914126 1.778685745
95.08552677 1.28515919
105.0334912 1.587912077
107.0491413 1.388947118
109.0647913 4.139107925
111.0804414 1.843484469
123.0440559 1.397371438
137.0233204 3.497780733
213.1273916 1.592824599
217.1223062 1.078336958
229.1223062 2.026094761
245.1172208 1.43221753
255.1379563 1.472043607
293.1536063 1.068630773
295.1692564 1.338703032
309.148521 1.6829356
311.164171 1.433548934
321.148521 1.553101536
323.1277855 1.189413145

Name: +ve in-silico MS/MS by CFM-ID for HZKKUYMQQTYDGZ-HMEXKSLASA-N
ID: HZKKUYMQQTYDGZ-HMEXKSLASA-N
Comment: Energy0
Num peaks: 13
55.05422664 1.70743706
81.0334912 1.36059131
83.04914126 10.94360879
239.1066561 6.382528771
241.1223062 1.618986178
243.1379563 1.162352609
255.1015708 1.555092417
257.1172208 10.93217727
299.1277855 1.289910341
301.1434356 1.309528642
329.1383502 1.050062483
339.1590856 21.24443172
357.1696503 19.7888979

Name: +ve in-silico MS/MS by CFM-ID for HZKKUYMQQTYDGZ-HMEXKSLASA-N
ID: HZKKUYMQQTYDGZ-HMEXKSLASA-N
Comment: Energy1
Num peaks: 31
25.00727645 1.65997906
27.02292652 2.918410846
29.03857658 0.9402975968
51.02292652 1.249817407
53.03857658 0.9420969124
55.05422664 6.22354966
57.0334912 0.7898612903
65.03857658 1.384714865
81.0334912 0.765828086
83.04914126 10.31713301
199.075356 2.854905433
201.0910061 3.917934571
203.1066561 1.476671961
215.1066561 1.227725883
227.1066561 2.130892214
229.1223062 1.124645723
239.1066561 7.923964118
241.1223062 1.668737135
257.1172208 10.32711845
297.1121354 1.718850823
299.1277855 1.017170208
301.1434356 1.6376093
311.164171 0.8689526491
313.1434356 2.286194088
323.1277855 0.7218841729
325.1434356 0.9461833368
327.1590856 1.058920939
329.1747357 1.037365489
331.1540003 1.168695298
339.1590856 3.867921037
357.1696503 2.288845579

Name: +ve in-silico MS/MS by CFM-ID for HZKKUYMQQTYDGZ-HMEXKSLASA-N
ID: HZKKUYMQQTYDGZ-HMEXKSLASA-N
Comment: Energy2
Num peaks: 31
25.00727645 2.010217908
27.02292652 2.088409065
29.03857658 1.030643202
39.02292652 1.867071204
51.02292652 2.018251851
53.03857658 6.342651736
55.05422664 10.92808355
57.06987671 1.243809001
65.03857658 1.732869573
67.01784114 1.351682195
67.05422664 0.9604706381
79.01784114 1.147174026
81.0334912 1.667977331
83.04914126 9.628903482
199.075356 4.973780546
201.0910061 4.201167665
203.1066561 1.998047671
211.075356 0.8534081407
213.0910061 1.187413305
215.1066561 1.389627654
225.0910061 1.789421604
227.1066561 1.643850755
229.1223062 1.049387721
239.1066561 3.421972028
241.0859207 1.724118297
241.1223062 1.82352354
243.1379563 0.9493149137
257.1172208 1.808641314
307.1328709 1.083485674
323.1277855 1.511967329
341.1383502 0.9762834131

Name: +ve in-silico MS/MS by CFM-ID for MPNLCWDBGXOCFP-AWEZNQCLSA-N
ID: MPNLCWDBGXOCFP-AWEZNQCLSA-N
Comment: Energy0
Num peaks: 14
67.05422664 1.600485509
73.06479133 1.587434327
85.06479133 1.150169843
105.0334912 1.815367067
121.0284058 9.686372932
123.0440559 23.92158167
125.0597059 3.300962401
127.075356 1.761680396
149.0597059 1.453428459
283.0964854 2.471323784
307.1328709 2.690759975
309.148521 1.371196921
321.148521 1.116743229
339.1590856 26.08450089

Name: +ve in-silico MS/MS by CFM-ID for MPNLCWDBGXOCFP-AWEZNQCLSA-N
ID: MPNLCWDBGXOCFP-AWEZNQCLSA-N
Comment: Energy1
Num peaks: 31
65.03857658 0.9477276919
67.05422664 1.188329696
73.06479133 2.487299013
85.06479133 0.9778800063
95.04914126 1.166524262
105.0334912 2.192704656
121.0284058 10.54138874
123.0440559 17.00786432
135.0440559 2.146442174
147.0440559 2.876489468
149.0597059 2.65160468
151.075356 0.888382048
189.0910061 1.815778267
191.1066561 0.9022029223
203.1066561 2.115319487
215.1066561 1.353437067
217.1223062 0.9481016516
229.1223062 1.18208639
233.1172208 0.8532867209
245.1172208 1.775318154
255.1015708 1.18596131
281.0808353 3.312153326
283.0964854 1.647409813
297.1121354 1.677961851
305.1172208 0.9954067669
307.1328709 1.169607799
309.148521 1.947511467
311.164171 1.017942182
321.148521 2.000303445
323.1277855 4.814769761
339.1590856 4.07101164

Name: +ve in-silico MS/MS by CFM-ID for MPNLCWDBGXOCFP-AWEZNQCLSA-N
ID: MPNLCWDBGXOCFP-AWEZNQCLSA-N
Comment: Energy2
Num peaks: 31
49.00727645 1.528829628
51.02292652 0.9629884006
55.05422664 3.142357087
57.06987671 1.541257509
65.03857658 3.49933208
67.05422664 2.98592968
69.06987671 1.547688401
79.05422664 1.785110846
95.04914126 1.552512937
105.0334912 5.504571211
107.0491413 3.331820341
109.0647913 1.198544428
121.0284058 3.480763321
123.0440559 9.499030449
149.0597059 1.538938976
155.0491413 0.9084804185
159.0440559 2.543650818
161.0597059 3.627584877
175.075356 0.8297219449
185.0960915 0.96369261
189.0910061 1.371374177
195.0440559 1.552888106
243.1015708 0.8648906163
251.0702706 1.350347903
253.0859207 2.703698533
255.1015708 1.332429806
281.1172208 1.015374765
283.0964854 0.916263344
307.1328709 1.620451202
321.148521 1.176919752
323.1277855 1.672313782

Name: +ve in-silico MS/MS by CFM-ID for KKTFAEZMKGRVIA-UHFFFAOYSA-N
ID: KKTFAEZMKGRVIA-UHFFFAOYSA-N
Comment: Energy0
Num peaks: 9
43.05422664 1.895314733
151.075356 2.219296064
165.0910061 2.382918797
285.148521 3.08928159
287.1277855 1.751574052
287.164171 1.785163625
289.1434356 2.288873951
289.1798211 2.479666893
317.1747357 63.73041755

Name: +ve in-silico MS/MS by CFM-ID for KKTFAEZMKGRVIA-UHFFFAOYSA-N
ID: KKTFAEZMKGRVIA-UHFFFAOYSA-N
Comment: Energy1
Num peaks: 31
41.03857658 1.12806287
43.05422664 3.664827428
107.0491413 1.72867068
109.0647913 1.28923486
121.0647913 2.39734219
123.0804414 2.213122427
135.0804414 1.193276913
137.0960915 1.015886867
147.0440559 1.331819356
149.0597059 1.993667261
151.075356 2.943228639
153.0910061 0.9719994467
161.0597059 1.563094496
163.075356 3.146171702
165.0910061 3.077006462
167.1066561 1.314891351
177.0910061 1.462124884
243.1379563 0.9857285843
247.1692564 0.9127983448
257.1536063 1.760155824
259.1692564 1.237248435
261.1849065 1.070327992
273.1121354 1.389723186
273.148521 1.15463124
285.148521 4.703591449
287.1277855 1.658798437
287.164171 5.601860657
289.1434356 1.314356197
289.1798211 4.966517972
301.1434356 2.113233612
317.1747357 11.90860623

Name: +ve in-silico MS/MS by CFM-ID for KKTFAEZMKGRVIA-UHFFFAOYSA-N
ID: KKTFAEZMKGRVIA-UHFFFAOYSA-N
Comment: Energy2
Num peaks: 31
39.02292652 2.840997744
41.03857658 1.719398263
43.05422664 2.594071872
51.02292652 1.554221075
53.03857658 2.37019589
65.03857658 1.706772941
67.05422664 3.143713393
79.05422664 1.929708195
81.06987671 1.500917656
89.03857658 1.323157661
93.06987671 1.699159012
121.0647913 1.1426999
149.0597059 1.405944066
159.0440559 1.935356885
161.0597059 1.272470129
163.075356 5.027392712
173.0597059 1.648782037
175.075356 1.311141677
177.0910061 4.426693821
197.0597059 1.585392386
227.1066561 1.135891929
231.1379563 1.15724822
243.1379563 1.452126833
247.1692564 1.063550828
257.1536063 2.473416845
273.148521 1.020000533
285.148521 1.412772523
287.1277855 1.050463607
287.164171 2.146678296
299.164171 2.497667292
301.1434356 5.828626721

Name: +ve in-silico MS/MS by CFM-ID for AKXLMIWFRPOECM-WOYTXXSLSA-N
ID: AKXLMIWFRPOECM-WOYTXXSLSA-N
Comment: Energy0
Num peaks: 21
43.05422664 2.760040059
69.0334912 1.246081493
71.04914126 13.58186621
189.0910061 1.006881808
191.1066561 1.2701272
193.1223062 1.32047201
217.1223062 1.54392488
219.1379563 1.032693728
227.1066561 1.454057825
229.1223062 8.291269034
241.1223062 1.470059927
243.1379563 1.371796269
245.1536063 3.629648593
247.1328709 2.338481347
263.164171 1.51048098
271.1692564 1.650494688
273.1849065 1.727065031
289.1798211 1.011023135
299.164171 2.699860413
301.1434356 1.285606152
317.1747357 28.76266191

Name: +ve in-silico MS/MS by CFM-ID for AKXLMIWFRPOECM-WOYTXXSLSA-N
ID: AKXLMIWFRPOECM-WOYTXXSLSA-N
Comment: Energy1
Num peaks: 31
39.02292652 1.944545464
41.03857658 1.135066713
43.05422664 12.46332333
45.06987671 1.151609383
53.03857658 0.7855067081
55.01784114 0.8753810657
71.04914126 16.05814515
133.1011768 1.086335893
155.0855268 0.9552756825
157.1011768 3.280923455
159.1168269 2.22014179
175.075356 0.7707410044
177.0910061 1.304232094
177.1273916 1.064501106
185.132477 1.452434777
187.075356 1.125084778
189.0910061 0.7982146408
217.1223062 0.8617517422
219.1379563 1.266669294
227.1066561 1.306635955
229.1223062 6.525617126
241.1223062 1.466368914
243.1379563 1.377427037
245.1536063 1.642618599
247.1328709 0.8981920922
269.1536063 0.9362816467
273.1849065 0.9876468922
289.1798211 0.7801016677
299.164171 2.012316849
301.1434356 1.766680265
317.1747357 3.507772042

Name: +ve in-silico MS/MS by CFM-ID for AKXLMIWFRPOECM-WOYTXXSLSA-N
ID: AKXLMIWFRPOECM-WOYTXXSLSA-N
Comment: Energy2
Num peaks: 31
41.03857658 6.533938326
43.05422664 7.935204984
49.00727645 1.213913341
53.03857658 1.172975409
55.01784114 3.670453997
55.05422664 1.465057967
65.03857658 1.380406283
67.05422664 1.572517364
69.0334912 1.178553551
71.04914126 19.02397932
79.05422664 0.8268665141
93.06987671 2.437520951
105.0698767 1.40186993
107.0855268 1.772258173
117.0698767 1.992008282
119.0855268 2.88681339
129.0698767 1.209125262
143.0855268 2.177622691
145.1011768 2.399205066
147.1168269 1.186710641
155.0855268 1.066027462
157.1011768 1.029225455
159.1168269 0.8151471114
173.0960915 0.9505474644
173.132477 0.9357707948
175.1117415 0.9377109869
191.1066561 1.149763461
201.0910061 1.222567783
203.1066561 2.295754555
229.1223062 0.9034471704
301.1434356 1.18159837

Name: +ve in-silico MS/MS by CFM-ID for ZCQUVVZAHUULFP-JTQLQIEISA-N
ID: ZCQUVVZAHUULFP-JTQLQIEISA-N
Comment: Energy0
Num peaks: 9
137.0960915 0.8554357025
257.1172208 0.9320359461
259.1328709 1.12994547
281.1536063 3.345078161
285.148521 1.092826918
287.164171 0.9735985959
289.1798211 1.390611236
299.164171 36.22088413
317.1747357 34.12929537

Name: +ve in-silico MS/MS by CFM-ID for ZCQUVVZAHUULFP-JTQLQIEISA-N
ID: ZCQUVVZAHUULFP-JTQLQIEISA-N
Comment: Energy1
Num peaks: 31
39.02292652 1.157766005
41.03857658 3.16061836
43.05422664 2.142069673
55.01784114 1.992834109
55.05422664 1.419349962
57.0334912 2.048818047
59.04914126 4.753024366
61.06479133 1.525287367
69.06987671 0.9195624459
71.08552677 1.591632501
121.0647913 0.9424419899
123.0804414 2.26756548
137.0960915 1.902581467
149.0597059 1.148357981
151.1117415 2.42060423
167.0702706 1.24866472
177.0910061 1.148357981
181.0859207 0.9850584361
195.1015708 1.24866472
239.1066561 0.9347189706
257.1172208 2.186344571
259.1328709 3.01737977
267.1379563 1.176915323
269.1536063 1.931500578
271.1692564 5.296445321
281.1536063 2.62104629
285.148521 1.027690936
287.164171 1.863869663
289.1798211 2.65535321
299.164171 8.572008613
317.1747357 3.175581963

Name: +ve in-silico MS/MS by CFM-ID for ZCQUVVZAHUULFP-JTQLQIEISA-N
ID: ZCQUVVZAHUULFP-JTQLQIEISA-N
Comment: Energy2
Num peaks: 31
39.02292652 1.792396483
41.03857658 1.160362279
55.05422664 6.248490698
57.06987671 1.023378783
59.04914126 1.586461623
67.05422664 1.585018563
69.0334912 1.043388142
69.06987671 1.127757584
71.04914126 1.857730411
71.08552677 1.431967194
73.06479133 1.650311437
135.0804414 1.050093243
147.0804414 1.15648359
201.0910061 1.614802461
217.0859207 2.115467104
237.1273916 1.433960737
241.1223062 1.277025652
241.1586917 1.152719719
243.1379563 2.188886452
253.1223062 1.386144618
255.1379563 1.417321643
257.1536063 1.806219473
267.1379563 1.746091648
269.1536063 2.284179454
271.1692564 5.502417359
281.1536063 2.247075266
283.1328709 1.342971939
285.148521 1.066168058
287.164171 1.339219582
299.164171 1.236201386
301.1434356 1.133520904

Name: +ve in-silico MS/MS by CFM-ID for RSURXMFKHSIZSB-LLSJCHBOSA-N
ID: RSURXMFKHSIZSB-LLSJCHBOSA-N
Comment: Energy0
Num peaks: 28
81.0334912 1.197613238
95.04914126 0.9557084589
107.0491413 1.209412439
109.0647913 0.9489277241
117.0334912 1.220933119
135.0804414 1.454572605
149.0960915 1.238505655
171.0804414 7.951642862
173.0960915 12.16978064
175.1117415 3.191374133
179.1430416 1.920381551
189.0546206 0.8771048945
229.0859207 1.421066295
231.1015708 1.508562529
243.1015708 1.191511119
245.1172208 1.15374149
255.1015708 0.9160792238
257.1172208 2.140288122
271.1328709 1.305827
293.1172208 1.366969985
293.1536063 1.67435615
295.1328709 3.542702727
295.1692564 1.752033482
309.148521 1.659517635
311.164171 1.155755556
321.148521 1.923531577
323.1277855 0.9431560326
339.1590856 22.66385469

Name: +ve in-silico MS/MS by CFM-ID for RSURXMFKHSIZSB-LLSJCHBOSA-N
ID: RSURXMFKHSIZSB-LLSJCHBOSA-N
Comment: Energy1
Num peaks: 31
39.02292652 2.261707385
51.02292652 1.015182258
65.03857658 1.828751614
79.05422664 1.878068711
81.0334912 3.120070393
81.06987671 1.157696559
91.05422664 1.558689271
95.04914126 1.493409618
105.0334912 1.372795481
105.0698767 1.124533259
107.0491413 1.645102448
107.0855268 1.161082255
115.0178411 2.992128022
121.0647913 1.067755571
131.0491413 1.508987724
133.0647913 1.575249398
135.0804414 1.394478543
145.0284058 1.03662695
171.0804414 2.499639833
173.0960915 12.65130732
175.1117415 1.319736685
177.1273916 5.397942731
179.1430416 1.398001914
241.0859207 1.10798454
243.1015708 1.224711363
255.1015708 1.381828461
269.1172208 1.125151159
271.1328709 1.853475168
307.1328709 1.270541705
311.164171 2.641065413
323.1277855 1.266759712

Name: +ve in-silico MS/MS by CFM-ID for RSURXMFKHSIZSB-LLSJCHBOSA-N
ID: RSURXMFKHSIZSB-LLSJCHBOSA-N
Comment: Energy2
Num peaks: 31
39.02292652 2.193170781
49.00727645 5.075836885
51.02292652 2.713917964
53.03857658 1.990112507
63.02292652 3.769855958
65.03857658 2.674456679
67.05422664 0.8922198143
79.05422664 2.051731333
81.0334912 4.79466098
87.02292652 1.202827326
89.03857658 2.720113578
91.01784114 1.935992338
93.06987671 1.280051038
103.0542266 1.4448893
115.0178411 10.25161898
117.0334912 2.966300498
129.0334912 1.067585232
131.0491413 2.323992622
131.0855268 1.449968618
171.0804414 4.875679134
173.0960915 2.389429481
199.075356 1.889052622
241.0859207 1.337498855
253.0859207 0.9923268691
255.1015708 1.140132434
267.1015708 0.9471696564
269.1172208 0.9275317313
271.1328709 1.022277566
295.1692564 1.418427844
309.148521 1.044529048
311.164171 1.068478046

Name: +ve in-silico MS/MS by CFM-ID for CQDVFBMTEZFKKY-NVRABZTHSA-N
ID: CQDVFBMTEZFKKY-NVRABZTHSA-N
Comment: Energy0
Num peaks: 31
39.02292652 2.965927683
41.00219107 0.5138498244
41.03857658 1.938005344
43.01784114 1.984472337
43.05422664 1.371886123
45.0334912 0.537841358
55.05422664 2.396391124
65.03857658 1.177769275
73.02840582 1.143679344
75.04405588 0.5280373093
81.0334912 1.382375213
83.04914126 8.092628991
143.0491413 0.7196253627
145.0647913 0.6441599596
237.0910061 0.5831498521
239.1066561 1.815723902
255.1015708 1.003253991
257.1172208 5.983032299
269.1172208 0.6985554798
275.1277855 3.352551604
279.1379563 2.035294172
295.1328709 0.4984956994
297.148521 4.266518254
311.1277855 0.8325872781
313.1434356 0.7738247097
315.1227001 1.046811464
315.1590856 1.580651309
321.148521 1.373565481
325.1434356 1.299290843
339.1590856 13.30945759
357.1696503 11.66371228

Name: +ve in-silico MS/MS by CFM-ID for CQDVFBMTEZFKKY-NVRABZTHSA-N
ID: CQDVFBMTEZFKKY-NVRABZTHSA-N
Comment: Energy1
Num peaks: 31
39.02292652 18.85327505
41.03857658 13.74397656
43.01784114 1.107907172
43.05422664 2.971002023
45.06987671 2.06293616
55.05422664 3.337952208
61.02840582 0.7124699127
65.03857658 1.088770131
81.0334912 0.5960084444
83.04914126 4.638008788
123.0229265 0.5351678814
125.0385766 0.8428760184
141.0334912 0.4537982457
143.0491413 0.9786571676
145.0647913 0.4693122273
169.0647913 0.6438473154
197.0960915 0.8743736413
213.0910061 0.5469995328
215.1066561 1.863773756
239.1066561 2.229800738
255.1015708 0.6635267589
257.1172208 5.895375997
275.1277855 1.756568749
279.1379563 2.178474265
295.1328709 0.4084778614
297.148521 2.724486304
315.1590856 0.4960140293
317.1383502 0.5550069272
321.148521 0.5309590999
339.1590856 2.137571887
357.1696503 0.6831189357

Name: +ve in-silico MS/MS by CFM-ID for CQDVFBMTEZFKKY-NVRABZTHSA-N
ID: CQDVFBMTEZFKKY-NVRABZTHSA-N
Comment: Energy2
Num peaks: 31
25.00727645 0.7530827469
39.02292652 11.56481251
41.03857658 5.743717008
43.01784114 2.198941232
43.05422664 1.257323846
49.00727645 1.447886475
51.02292652 0.7443576548
55.01784114 0.8272565044
55.05422664 5.722378445
57.0334912 1.196700025
73.00727645 1.538377257
73.02840582 1.470901248
75.04405588 1.150825372
83.04914126 2.20269317
87.04405588 0.7573924561
99.02292652 1.19289268
125.0385766 1.465826523
127.0542266 1.249780168
139.0542266 0.9073370345
143.0491413 0.988253437
157.0647913 0.7348742137
213.0910061 0.802870314
215.1066561 2.0680354
237.0910061 1.048900255
239.1066561 0.8128961773
243.1015708 0.8140699512
251.0702706 0.9302370937
255.1015708 1.501210955
257.1172208 3.203763895
271.0964854 0.8560123661
273.1121354 0.8054128093

Name: +ve in-silico MS/MS by CFM-ID for USTTXTJFVCFCIT-JOOBJXAISA-N
ID: USTTXTJFVCFCIT-JOOBJXAISA-N
Comment: Energy0
Num peaks: 10
57.06987671 1.391207055
137.0597059 2.762512027
193.1223062 2.155783867
273.1121354 2.427955041
325.1434356 3.650143658
327.1590856 2.200147212
329.1747357 2.076594198
339.1590856 9.443592903
341.1383502 1.688083918
357.1696503 53.00047879

Name: +ve in-silico MS/MS by CFM-ID for USTTXTJFVCFCIT-JOOBJXAISA-N
ID: USTTXTJFVCFCIT-JOOBJXAISA-N
Comment: Energy1
Num peaks: 31
53.03857658 2.682501795
55.05422664 2.935299312
57.06987671 2.076156777
81.0334912 1.09571047
83.04914126 1.532727865
85.06479133 0.9427912943
123.0440559 1.534860245
137.0597059 7.746980472
163.075356 2.365950695
165.0546206 2.014846208
165.0910061 1.100856558
189.0910061 1.201134908
191.1066561 1.3094147
193.1223062 2.151143422
217.0859207 0.9443735009
219.1015708 1.648193231
221.1172208 1.707217862
233.1172208 1.273869501
273.1121354 3.677463777
297.1121354 1.818530286
299.1277855 4.21715148
301.1070501 0.9712668831
301.1434356 2.857501943
313.1434356 1.398573464
325.1434356 4.149815054
327.1590856 4.293005286
329.1383502 1.199473374
329.1747357 7.987242921
339.1590856 2.204497953
341.1383502 1.123146992
357.1696503 5.337429841

Name: +ve in-silico MS/MS by CFM-ID for USTTXTJFVCFCIT-JOOBJXAISA-N
ID: USTTXTJFVCFCIT-JOOBJXAISA-N
Comment: Energy2
Num peaks: 31
53.03857658 3.934561487
55.05422664 2.592682299
57.06987671 1.439312938
65.03857658 1.182542754
69.06987671 1.235327305
123.0440559 3.951067366
137.0597059 6.144878947
141.0910061 0.9549406449
143.1066561 1.076673401
151.075356 1.508115137
161.0597059 2.424700664
163.075356 2.479085263
175.075356 1.278279301
201.0910061 1.12741294
243.1015708 1.314649984
255.1015708 1.08682168
269.1172208 1.189080359
273.1121354 3.250113102
277.1434356 1.115540682
279.1590856 1.127838724
297.1121354 1.838363028
299.1277855 1.37636776
301.1434356 2.074105802
311.1277855 1.402037523
313.1434356 2.636513442
315.1227001 0.9300847744
325.1434356 3.213717073
327.1590856 3.558354642
329.1747357 1.291266354
339.1590856 1.095547025
341.1383502 4.68427671

Name: +ve in-silico MS/MS by CFM-ID for KTKUNEUPWDRROX-UUILKARUSA-N
ID: KTKUNEUPWDRROX-UUILKARUSA-N
Comment: Energy0
Num peaks: 24
109.0284058 1.038455561
123.0440559 3.367070479
125.0597059 0.7369286321
135.0440559 1.558129658
137.0597059 1.337916565
163.075356 1.006258984
165.0546206 1.177805687
177.0910061 3.042968745
179.0702706 3.044151075
179.1066561 0.7387186422
181.0859207 0.6954188229
191.1066561 1.216847706
193.0859207 0.7500810555
217.0859207 1.030999773
219.1015708 1.93015093
221.1172208 1.586154916
233.1172208 2.878384606
235.1328709 0.7387186422
247.1328709 0.9614762625
325.1434356 0.7156906026
327.1590856 1.724821638
329.1747357 2.519886526
339.1590856 8.41747986
357.1696503 37.95184847

Name: +ve in-silico MS/MS by CFM-ID for KTKUNEUPWDRROX-UUILKARUSA-N
ID: KTKUNEUPWDRROX-UUILKARUSA-N
Comment: Energy1
Num peaks: 31
65.03857658 1.418416095
67.05422664 1.465805577
95.04914126 1.177691818
109.0284058 1.070925545
121.0284058 1.398602568
123.0440559 5.674272603
133.0284058 1.341284462
135.0440559 2.023577328
137.0597059 1.241266958
159.0440559 1.198509815
161.0233204 1.516519635
161.0597059 1.830203245
163.0389705 1.081492787
165.0546206 1.019673597
173.0597059 1.596741822
175.0389705 2.018907285
175.075356 1.128251568
177.0546206 1.270276581
177.0910061 4.09541922
179.0702706 5.032873351
193.0859207 1.080141511
217.0859207 2.056359368
219.1015708 1.195500958
229.0859207 1.663470353
231.1015708 1.249940893
233.1172208 3.664832651
247.1328709 1.345549739
327.1590856 3.978614809
329.1747357 4.765118087
339.1590856 2.96794834
357.1696503 3.568189591

Name: +ve in-silico MS/MS by CFM-ID for KTKUNEUPWDRROX-UUILKARUSA-N
ID: KTKUNEUPWDRROX-UUILKARUSA-N
Comment: Energy2
Num peaks: 31
39.02292652 1.310927163
41.03857658 2.35725144
51.02292652 1.202043439
55.05422664 2.865227398
63.02292652 1.035933792
65.03857658 4.106386364
67.05422664 2.620296384
79.05422664 1.084818185
81.0334912 1.188203787
93.0334912 1.644628859
95.04914126 2.453875573
105.0334912 1.319025773
109.0284058 1.209193163
117.0334912 2.735995568
119.0491413 0.992507311
121.0647913 1.038599293
123.0440559 2.384938103
131.0491413 0.9893549778
159.0804414 1.086998239
161.0597059 1.120826189
163.075356 1.017404428
165.0546206 1.280475521
171.0804414 2.130698744
177.0910061 1.289086363
179.0702706 1.452065834
269.1172208 1.031357859
299.164171 0.9980782204
311.1277855 1.221388534
327.1590856 1.719717291
329.1747357 3.450728941
339.1590856 2.855213822

Name: +ve in-silico MS/MS by CFM-ID for XRUBGZJCWFZAPW-UHFFFAOYSA-N
ID: XRUBGZJCWFZAPW-UHFFFAOYSA-N
Comment: Energy0
Num peaks: 6
285.148521 1.093618061
295.0964854 1.578661826
297.1121354 4.922875872
307.1328709 1.181781631
321.148521 19.07868711
339.1590856 57.92906952

Name: +ve in-silico MS/MS by CFM-ID for XRUBGZJCWFZAPW-UHFFFAOYSA-N
ID: XRUBGZJCWFZAPW-UHFFFAOYSA-N
Comment: Energy1
Num peaks: 29
39.02292652 1.078295952
41.03857658 1.105915623
43.05422664 2.634243528
53.00219107 2.159584947
55.01784114 1.610472711
69.0334912 0.8057595078
71.04914126 1.138176553
95.04914126 1.418349717
97.06479133 1.379085275
227.0702706 0.925218677
241.0859207 1.824793013
243.1015708 2.230313132
265.0859207 1.930766545
267.1015708 4.19352729
269.1172208 6.604807589
271.1328709 1.35750536
281.1172208 2.389837452
283.1328709 1.082612391
285.148521 2.277911074
293.1536063 1.05861976
295.0964854 2.810659831
295.1328709 1.302263628
297.1121354 5.338375259
297.148521 1.236401163
307.1328709 2.040469843
309.148521 2.493461142
311.164171 12.33329987
321.148521 5.732256373
339.1590856 8.170238955

Name: +ve in-silico MS/MS by CFM-ID for XRUBGZJCWFZAPW-UHFFFAOYSA-N
ID: XRUBGZJCWFZAPW-UHFFFAOYSA-N
Comment: Energy2
Num peaks: 31
39.02292652 2.582181531
41.03857658 1.801612026
55.05422664 4.260324149
65.03857658 6.482270398
67.05422664 2.216274984
209.0960915 1.203116849
211.1117415 1.609831294
213.1273916 1.970126585
223.1117415 1.242538211
241.0859207 1.266815324
251.1066561 1.682994435
251.1430416 1.158829441
253.1223062 1.4316474
255.1379563 1.47798322
265.0859207 1.589032984
265.1223062 2.751394969
267.1379563 3.092518282
269.1172208 1.239003249
269.1536063 2.627096599
271.1328709 1.587504974
277.1223062 1.673898497
279.1379563 1.10011738
281.1172208 1.908112784
291.1379563 2.233448139
293.1536063 1.414583379
295.1328709 1.583422397
305.1172208 1.146179873
307.1328709 1.185392951
311.164171 1.508218619
321.148521 1.594920104
323.1277855 2.501847824

Name: +ve in-silico MS/MS by CFM-ID for HBPMCGRQMGSKIQ-HNNXBMFYSA-N
ID: HBPMCGRQMGSKIQ-HNNXBMFYSA-N
Comment: Energy0
Num peaks: 6
307.1328709 0.9761101826
309.148521 0.8197933572
321.148521 5.024027042
325.1434356 1.287568858
339.1590856 48.87610343
357.1696503 39.52835565

Name: +ve in-silico MS/MS by CFM-ID for HBPMCGRQMGSKIQ-HNNXBMFYSA-N
ID: HBPMCGRQMGSKIQ-HNNXBMFYSA-N
Comment: Energy1
Num peaks: 9
307.1328709 2.801525353
309.148521 3.99152666
311.164171 7.172222422
321.148521 8.623455589
325.1434356 2.685076436
327.1590856 2.715859383
329.1747357 3.132281049
339.1590856 31.16046184
357.1696503 19.88509412

Name: +ve in-silico MS/MS by CFM-ID for HBPMCGRQMGSKIQ-HNNXBMFYSA-N
ID: HBPMCGRQMGSKIQ-HNNXBMFYSA-N
Comment: Energy2
Num peaks: 20
237.0910061 2.786246441
239.1066561 2.053691623
249.0910061 6.221912827
251.1066561 2.695209125
253.0859207 2.457359048
253.1223062 2.526352941
255.1379563 2.273572267
269.1172208 2.769747794
281.1172208 2.723642611
283.1328709 3.181927968
293.1172208 4.504299387
295.1328709 5.644023384
297.148521 2.921729359
307.1328709 5.202839072
309.148521 5.914199487
311.164171 6.623052845
313.1434356 3.708886673
321.148521 5.559447968
323.1277855 6.362068168
339.1590856 3.979553074

Name: +ve in-silico MS/MS by CFM-ID for UECRXYJPHAONDL-ZDWFJGAWSA-N
ID: UECRXYJPHAONDL-ZDWFJGAWSA-N
Comment: Energy0
Num peaks: 23
41.03857658 1.135446884
135.0440559 2.468039403
161.0597059 1.214459883
163.075356 0.7013972782
173.0597059 1.095153105
181.0859207 1.811968439
189.0910061 1.410275911
191.1066561 1.609062024
193.1223062 1.402334857
195.1379563 0.8294188624
209.1172208 2.920108224
221.1172208 2.368995713
235.1328709 0.8768482842
315.1227001 1.040593862
317.1383502 0.7203643473
325.1434356 1.631344322
327.1590856 4.338911484
329.1383502 0.7170553411
329.1747357 1.179155127
331.1540003 0.8471953081
339.1590856 5.304820344
341.1383502 4.400488272
357.1696503 40.18420225

Name: +ve in-silico MS/MS by CFM-ID for UECRXYJPHAONDL-ZDWFJGAWSA-N
ID: UECRXYJPHAONDL-ZDWFJGAWSA-N
Comment: Energy1
Num peaks: 31
39.02292652 0.8888924608
41.03857658 4.273346734
69.0334912 1.60130243
71.04914126 2.119286102
81.0334912 1.442092509
87.04405588 2.674714036
89.05970595 1.382847596
99.04405588 2.279811022
101.0597059 1.604524442
123.0440559 1.280656634
135.0440559 1.601221983
177.0546206 1.481500755
179.0702706 1.671789503
181.0859207 2.099183007
189.0910061 1.150752795
191.1066561 0.9238715801
203.1066561 1.373420753
221.1172208 9.49531377
235.1328709 1.735128525
255.1015708 0.8042130051
271.1328709 0.962840768
313.1070501 1.025557262
313.1434356 0.9507576783
315.1227001 1.307122341
317.1383502 1.515976869
325.1434356 1.787134914
327.1590856 3.038280952
329.1747357 1.407861714
339.1590856 2.860894337
341.1383502 3.484944087
357.1696503 6.507662076

Name: +ve in-silico MS/MS by CFM-ID for UECRXYJPHAONDL-ZDWFJGAWSA-N
ID: UECRXYJPHAONDL-ZDWFJGAWSA-N
Comment: Energy2
Num peaks: 31
39.02292652 1.398868858
41.03857658 3.635619878
49.00727645 4.395379264
51.02292652 1.768419453
55.05422664 1.181449496
63.02292652 1.968081704
77.03857658 8.285012085
79.05422664 2.065870427
81.06987671 0.9051814748
83.08552677 3.991008105
91.05422664 5.309398321
97.02840582 1.055044028
123.0440559 1.072300868
127.0542266 1.657375596
129.0698767 1.172570508
135.0440559 1.612223414
161.0597059 2.567914659
165.0910061 1.116455977
173.0597059 1.839302235
177.0546206 2.32606937
179.0702706 1.280090809
191.1066561 0.8863433521
193.1223062 1.307669201
221.1172208 1.122806935
269.1172208 1.6840024
271.1328709 1.296447901
311.164171 1.124417011
325.1434356 0.7719907476
327.1590856 1.323948412
329.1747357 1.022282475
341.1383502 1.203025902

Name: +ve in-silico MS/MS by CFM-ID for KDTUKAJHCUPSSB-PXARDIRTSA-N
ID: KDTUKAJHCUPSSB-PXARDIRTSA-N
Comment: Energy0
Num peaks: 6
303.1855752 7.813981239
308.1200537 2.636833541
310.1357038 12.85960312
312.1513538 2.261451934
323.1309527 7.395920707
339.1622529 48.41448192

Name: +ve in-silico MS/MS by CFM-ID for KDTUKAJHCUPSSB-PXARDIRTSA-N
ID: KDTUKAJHCUPSSB-PXARDIRTSA-N
Comment: Energy1
Num peaks: 31
42.03382555 0.7752571264
55.05422664 0.8590469697
65.03857658 2.359078747
67.05422664 0.7374958658
92.04947561 2.92642947
98.0964258 1.003742664
98.99960423 0.8960615577
101.0152543 0.7504731245
103.0309044 2.102029904
154.0418034 0.9762588856
182.0964258 0.8843721881
194.0964258 0.9024198373
208.1120759 1.606777888
223.1229749 1.594492736
235.1229749 2.203735683
237.138625 1.329288953
274.1590261 2.110317133
276.1746761 0.7370913437
277.1699251 1.305829188
295.0996526 1.254163581
296.1200537 1.680879437
297.1153027 2.751869474
298.1357038 1.218149676
303.1855752 3.424702638
308.1200537 1.584302483
310.1357038 6.781283532
312.1513538 2.486150628
313.1466028 1.479957759
322.1357038 1.71069326
323.1309527 9.628227019
339.1622529 20.10833299

Name: +ve in-silico MS/MS by CFM-ID for KDTUKAJHCUPSSB-PXARDIRTSA-N
ID: KDTUKAJHCUPSSB-PXARDIRTSA-N
Comment: Energy2
Num peaks: 31
39.02292652 0.8526209768
49.00727645 1.879312545
51.02292652 3.601064901
53.03857658 3.82658425
55.05422664 2.216142278
65.03857658 2.645939915
67.05422664 1.671416077
69.06987671 0.9647883664
72.98395416 0.9414243304
98.99960423 2.396023161
101.0152543 2.1005705
115.0309044 1.072553268
182.0964258 3.183680712
184.1120759 1.247740258
196.1120759 1.658796511
207.0916748 0.8890015058
208.1120759 1.755262423
223.1229749 4.031407942
240.0574535 2.482678978
241.0527024 0.9445070506
244.0887536 0.9841024275
249.138625 0.9622224526
254.0731035 1.153495719
256.0887536 5.376794395
268.0887536 1.048385095
274.1590261 1.057137245
276.1746761 1.18752228
281.1091547 1.029089143
283.0996526 2.146029609
296.1200537 2.361406471
323.1309527 2.962912651

Name: +ve in-silico MS/MS by CFM-ID for BWJYXYYUQNUPAF-CMDGGOBGSA-N
ID: BWJYXYYUQNUPAF-CMDGGOBGSA-N
Comment: Energy0
Num peaks: 12
67.05422664 2.048056622
73.06479133 2.400807514
85.06479133 1.301013894
87.08044139 2.591462541
269.0808353 11.99743006
271.0964854 6.843219258
283.0964854 1.779024732
301.1070501 2.533289627
325.1434356 12.38048149
327.1590856 3.567235354
339.1590856 5.552988604
357.1696503 27.27005351

Name: +ve in-silico MS/MS by CFM-ID for BWJYXYYUQNUPAF-CMDGGOBGSA-N
ID: BWJYXYYUQNUPAF-CMDGGOBGSA-N
Comment: Energy1
Num peaks: 26
55.05422664 1.63437436
65.03857658 1.841660519
67.05422664 2.937549881
69.06987671 1.901790142
73.06479133 5.070436773
85.06479133 1.211775162
87.08044139 2.733833202
99.08044139 3.576428988
227.0338851 1.549769125
229.0495352 2.442352357
253.0859207 1.188310735
269.0808353 16.1478216
271.0964854 6.140713039
273.1121354 1.03815026
283.0964854 2.167528506
299.0914 4.023130891
301.1070501 1.615683156
307.1328709 1.415576811
315.1227001 2.340052831
315.1590856 0.9015185077
325.1434356 4.939613872
327.1590856 0.9829116456
329.1747357 1.861008752
339.1590856 3.349331777
341.1383502 1.122519978
357.1696503 6.214521838

Name: +ve in-silico MS/MS by CFM-ID for BWJYXYYUQNUPAF-CMDGGOBGSA-N
ID: BWJYXYYUQNUPAF-CMDGGOBGSA-N
Comment: Energy2
Num peaks: 31
55.05422664 3.764008082
57.0334912 1.016229269
57.06987671 1.219486847
65.00219107 1.135131728
65.03857658 6.120815735
67.05422664 3.686987471
69.06987671 2.101931188
71.04914126 2.167384006
73.06479133 2.080907061
83.04914126 0.8320975353
87.08044139 1.002226371
203.0338851 1.7160754
203.0702706 1.647237598
211.0389705 2.008764422
213.0546206 1.097963792
215.0338851 5.432557392
227.0338851 4.651633827
227.0702706 1.029237273
229.0495352 10.79537323
231.0651853 1.778983693
241.0859207 0.8885945831
243.0651853 0.834055638
251.0702706 0.8927938244
253.0859207 2.963072994
269.0808353 4.18282297
271.0964854 2.151839625
283.0964854 1.638695068
285.1121354 1.285108106
299.1277855 1.097073139
339.1590856 0.7829656278
341.1383502 1.405881003

Name: +ve in-silico MS/MS by CFM-ID for KRTZWKXGTALWRE-XJKSGUPXSA-N
ID: KRTZWKXGTALWRE-XJKSGUPXSA-N
Comment: Energy0
Num peaks: 13
39.02292652 3.655992367
41.03857658 2.393226502
43.05422664 1.765784185
55.05422664 3.090094377
81.0334912 1.696123367
83.04914126 9.498652761
239.1066561 5.91133105
255.1015708 1.587253617
257.1172208 10.61614377
299.1277855 1.614822997
321.148521 1.561128033
339.1590856 20.15064626
357.1696503 17.05496422

Name: +ve in-silico MS/MS by CFM-ID for KRTZWKXGTALWRE-XJKSGUPXSA-N
ID: KRTZWKXGTALWRE-XJKSGUPXSA-N
Comment: Energy1
Num peaks: 17
39.02292652 22.80860025
41.03857658 16.93253518
43.05422664 3.515646464
45.06987671 2.234745571
55.05422664 3.959706371
65.03857658 1.54344107
83.04914126 5.306156123
199.075356 1.44089096
201.0910061 1.591301118
203.1066561 0.9962536314
239.1066561 5.590809028
257.1172208 7.842240832
275.1277855 1.002647277
297.1121354 1.041402975
313.1434356 0.9722758312
339.1590856 2.131458329
357.1696503 1.139233387

Name: +ve in-silico MS/MS by CFM-ID for KRTZWKXGTALWRE-XJKSGUPXSA-N
ID: KRTZWKXGTALWRE-XJKSGUPXSA-N
Comment: Energy2
Num peaks: 30
39.02292652 17.93380579
41.03857658 9.149242352
43.05422664 2.334269991
51.02292652 0.726895381
55.05422664 8.91999113
57.06987671 1.04801422
65.03857658 1.056352669
67.05422664 0.7989932248
81.0334912 0.9836268626
83.04914126 2.985050811
105.0334912 0.7646514399
107.0491413 0.7950322303
199.075356 4.710168048
201.0910061 3.597025552
203.1066561 1.834936447
211.075356 0.9466663823
213.0910061 1.358561402
225.0910061 2.111063891
227.1066561 1.381726432
239.1066561 4.147430107
241.0859207 1.970631131
255.1015708 0.7853180853
257.1172208 3.580647549
295.1328709 0.748905708
297.1121354 0.7522705813
303.1590856 0.6782976172
307.1328709 0.987792345
309.148521 0.8836258328
323.1277855 1.561105609
341.1383502 0.8206456679

Name: +ve in-silico MS/MS by CFM-ID for QYSKOSVORTYOIS-UHFFFAOYSA-N
ID: QYSKOSVORTYOIS-UHFFFAOYSA-N
Comment: Energy0
Num peaks: 14
55.05422664 1.395744937
69.06987671 0.9490050452
73.06479133 0.9723856202
91.05422664 2.870893574
193.0859207 1.060122849
205.0859207 0.9124277961
207.1015708 1.998034978
225.1121354 0.9284946488
243.1015708 4.233790861
257.1172208 3.5805144
259.1328709 4.352212939
281.1536063 1.25186901
299.164171 39.8706409
317.1747357 15.81779215

Name: +ve in-silico MS/MS by CFM-ID for QYSKOSVORTYOIS-UHFFFAOYSA-N
ID: QYSKOSVORTYOIS-UHFFFAOYSA-N
Comment: Energy1
Num peaks: 31
55.05422664 2.073494835
57.06987671 0.7154452746
67.05422664 1.141711557
69.06987671 3.880554772
73.06479133 3.599550328
87.08044139 1.80068787
91.05422664 10.06719756
93.06987671 0.8568145461
103.0542266 0.6996919006
105.0698767 3.305315457
149.0233204 1.092744156
151.0389705 1.302881191
163.0389705 1.017823382
165.0546206 1.547319525
191.0702706 0.9796878049
193.0859207 1.216302267
195.1015708 1.07648198
203.0702706 1.213512355
205.0859207 2.35741957
207.1015708 4.494318333
221.1172208 1.392404906
225.1121354 2.156961366
243.1015708 5.661505802
257.1172208 1.623871856
259.1328709 2.030817373
269.1536063 1.59655041
271.1692564 3.003349881
281.1536063 1.025618215
289.1798211 0.8426521657
299.164171 9.46518044
317.1747357 3.573862799

Name: +ve in-silico MS/MS by CFM-ID for QYSKOSVORTYOIS-UHFFFAOYSA-N
ID: QYSKOSVORTYOIS-UHFFFAOYSA-N
Comment: Energy2
Num peaks: 31
49.00727645 1.268565665
55.05422664 2.336045091
57.06987671 1.153539551
65.03857658 2.518029189
67.05422664 2.425969413
69.06987671 2.787266772
71.08552677 1.483112922
73.06479133 1.096432715
79.05422664 1.980456551
83.08552677 1.610582146
91.05422664 8.177682402
93.06987671 1.195909085
101.0385766 2.31698283
103.0542266 1.573429838
105.0698767 2.657181372
107.0855268 1.177786579
127.0542266 1.846037799
137.0233204 2.105272506
149.0233204 1.968342755
151.0389705 2.985426458
165.0546206 2.571125699
203.0702706 1.204192746
205.0859207 1.94184217
207.1015708 2.27201285
215.1066561 1.448085248
237.1273916 1.524384828
243.1015708 1.708923765
269.1536063 1.125616695
271.1692564 2.292745265
281.1536063 1.719692101
283.1328709 1.255351535

Name: +ve in-silico MS/MS by CFM-ID for HRLRPHCNOCYWNV-OYYNGEPBSA-N
ID: HRLRPHCNOCYWNV-OYYNGEPBSA-N
Comment: Energy0
Num peaks: 6
107.0491413 5.47180345
135.0440559 10.21320299
181.1223062 4.48627733
209.1172208 4.217052319
299.164171 12.85284568
317.1747357 44.41190549

Name: +ve in-silico MS/MS by CFM-ID for HRLRPHCNOCYWNV-OYYNGEPBSA-N
ID: HRLRPHCNOCYWNV-OYYNGEPBSA-N
Comment: Energy1
Num peaks: 24
41.00219107 1.726396739
55.05422664 1.35015343
57.06987671 1.533288015
63.02292652 1.272999652
65.03857658 1.328970089
107.0491413 3.198572687
117.0334912 1.208159677
119.0491413 1.30581224
131.0491413 1.01737979
133.0284058 1.999257376
135.0440559 29.12129347
137.0597059 1.151253472
149.0597059 4.297252036
151.075356 1.13065587
165.0910061 2.580110526
167.1066561 2.67517376
175.075356 0.937611425
181.1223062 5.645112191
191.1066561 1.901231512
209.1172208 4.165874739
287.164171 1.108113747
289.1798211 1.774374081
299.164171 3.097266482
317.1747357 5.102388305

Name: +ve in-silico MS/MS by CFM-ID for HRLRPHCNOCYWNV-OYYNGEPBSA-N
ID: HRLRPHCNOCYWNV-OYYNGEPBSA-N
Comment: Energy2
Num peaks: 31
39.02292652 1.85553078
41.00219107 0.9681253824
41.03857658 1.658724288
43.01784114 0.9387893449
49.00727645 1.56055392
53.00219107 0.8975841041
55.01784114 0.7103858118
55.05422664 6.45940617
57.06987671 2.047185416
63.02292652 4.048034408
65.00219107 4.107531772
65.03857658 4.922977516
67.01784114 1.943663436
67.05422664 0.7967991577
69.0334912 2.018156916
79.05422664 4.342233028
91.01784114 4.537045915
93.0334912 1.764007534
105.0334912 1.217270136
107.0127558 0.6929748949
107.0491413 10.23265707
109.0284058 0.6480583992
117.0334912 2.142842908
119.0491413 2.241958487
133.0284058 2.807644006
135.0440559 7.458409845
165.0910061 1.031945681
181.1223062 1.941545546
191.1066561 0.7439949794
289.1798211 0.7584488191
301.1434356 1.312232169

Name: +ve in-silico MS/MS by CFM-ID for SMOHLDSEWHACKE-SPLOXXLWSA-N
ID: SMOHLDSEWHACKE-SPLOXXLWSA-N
Comment: Energy0
Num peaks: 24
41.03857658 1.090678529
49.00727645 1.172296225
51.02292652 1.154935309
53.00219107 0.6574179471
53.03857658 0.9610506153
55.05422664 2.545967891
83.01275576 1.274075607
85.02840582 5.789534363
135.0440559 1.999576185
137.0597059 0.8825365552
163.075356 0.9220612829
193.0859207 0.7956524278
221.1172208 1.134108708
235.1328709 2.347236287
301.1434356 1.105442503
315.1227001 0.9398491383
325.1434356 2.378446651
327.1590856 4.461833443
329.1383502 0.6629123168
329.1747357 1.202958625
331.1540003 0.7652852417
339.1590856 6.523298191
341.1383502 4.020461512
357.1696503 35.86615414

Name: +ve in-silico MS/MS by CFM-ID for SMOHLDSEWHACKE-SPLOXXLWSA-N
ID: SMOHLDSEWHACKE-SPLOXXLWSA-N
Comment: Energy1
Num peaks: 31
41.03857658 3.272297095
49.00727645 4.565022655
51.02292652 1.613405153
53.03857658 1.926342689
55.05422664 2.621229499
57.06987671 1.424622982
65.03857658 1.488314739
67.05422664 1.306002411
79.01784114 1.522098594
93.0334912 1.127613882
107.0491413 1.240869232
133.0284058 1.264211174
135.0440559 3.982285012
163.075356 2.373809072
193.0859207 1.316179279
205.0859207 3.714735533
207.1015708 1.11910206
209.1172208 1.106369908
217.0859207 1.701869913
219.1015708 1.237507758
221.1172208 1.803928595
235.1328709 2.625339695
271.1328709 1.827279398
315.1227001 1.169416986
317.1383502 1.190935011
325.1434356 2.182493879
327.1590856 2.796119975
329.1747357 1.47975248
339.1590856 2.060777035
341.1383502 2.772560369
357.1696503 4.37373188

Name: +ve in-silico MS/MS by CFM-ID for SMOHLDSEWHACKE-SPLOXXLWSA-N
ID: SMOHLDSEWHACKE-SPLOXXLWSA-N
Comment: Energy2
Num peaks: 31
25.00727645 0.9640841001
39.02292652 3.322852172
41.03857658 2.327426664
45.0334912 0.7846462245
47.04914126 0.8251666985
49.00727645 8.901103065
51.02292652 4.271807146
53.00219107 4.154872095
53.03857658 3.274093758
55.01784114 2.756933218
55.05422664 6.474913899
57.0334912 1.336765326
63.02292652 4.31880691
65.03857658 5.361102019
67.05422664 1.602092586
77.00219107 1.106928043
85.02840582 5.278708859
91.05422664 0.6313007821
93.0334912 3.462702806
95.04914126 1.246943048
105.0334912 0.8204745668
135.0440559 1.787977863
137.0597059 0.9224788234
175.075356 0.9383639717
205.0859207 1.526673183
271.1328709 0.8381543632
311.164171 1.063006745
325.1434356 1.241203149
327.1590856 2.445597769
329.1747357 1.479034942
341.1383502 1.629348348

Name: +ve in-silico MS/MS by CFM-ID for JXBWQABQRVPYGP-UHFFFAOYSA-N
ID: JXBWQABQRVPYGP-UHFFFAOYSA-N
Comment: Energy0
Num peaks: 6
41.03857658 1.916934989
201.0910061 1.790337014
307.1328709 3.873451072
309.148521 1.707450836
323.1277855 7.211124014
339.1590856 65.17945202

Name: +ve in-silico MS/MS by CFM-ID for JXBWQABQRVPYGP-UHFFFAOYSA-N
ID: JXBWQABQRVPYGP-UHFFFAOYSA-N
Comment: Energy1
Num peaks: 21
27.02292652 0.8604575083
39.02292652 1.925992988
41.03857658 6.003744811
55.01784114 0.7324289885
137.0597059 1.840680615
169.0647913 0.984318632
175.1117415 1.105408507
185.0597059 0.8745860281
201.0910061 7.493351709
265.0859207 0.812777372
281.1172208 1.735240426
293.1172208 1.096625232
295.1328709 2.973349686
297.1121354 2.97836296
299.1277855 0.9403926157
307.1328709 6.971076446
309.148521 1.959582492
311.1277855 1.930763468
313.1434356 2.275382931
323.1277855 9.847488228
339.1590856 24.87886927

Name: +ve in-silico MS/MS by CFM-ID for JXBWQABQRVPYGP-UHFFFAOYSA-N
ID: JXBWQABQRVPYGP-UHFFFAOYSA-N
Comment: Energy2
Num peaks: 31
39.02292652 3.596786023
41.03857658 4.012338122
49.00727645 2.089714503
51.02292652 2.756552498
53.03857658 1.100400928
63.02292652 3.566129191
65.03857658 1.276317275
111.0440559 0.7997463623
115.0542266 0.998625508
123.0440559 0.990710516
137.0597059 1.955014208
161.0597059 2.773310624
169.0647913 4.065189007
171.0804414 2.640472994
173.0960915 1.249241541
175.075356 0.9391119539
185.0597059 3.452862901
187.075356 4.087330699
199.075356 1.485375621
201.0910061 9.645828537
251.1066561 0.9137673884
267.1015708 1.136683614
281.0808353 0.9061513729
281.1172208 1.128248889
283.0964854 0.8311016046
283.1328709 1.561001405
293.1172208 2.52260714
295.1328709 1.545573534
307.1328709 1.067366583
309.148521 2.608584031
323.1277855 3.527455985

Name: +ve in-silico MS/MS by CFM-ID for MEFXRGFYZHLJTK-RIYZIHGNSA-N
ID: MEFXRGFYZHLJTK-RIYZIHGNSA-N
Comment: Energy0
Num peaks: 16
69.06987671 0.9413984998
109.1011768 1.656116925
111.1168269 1.294241127
123.1168269 1.550133332
127.1117415 1.792312635
129.1273916 1.555560767
137.132477 2.100464266
155.1430416 1.898885883
203.0338851 3.25606598
269.0808353 0.9140322682
283.0964854 1.448204616
297.1121354 3.169699358
299.1277855 3.795979514
321.148521 3.58526314
339.1590856 37.44312854
357.1696503 14.026021

Name: +ve in-silico MS/MS by CFM-ID for MEFXRGFYZHLJTK-RIYZIHGNSA-N
ID: MEFXRGFYZHLJTK-RIYZIHGNSA-N
Comment: Energy1
Num peaks: 31
55.05422664 1.170996885
67.05422664 1.750642605
69.06987671 2.441262425
73.06479133 1.217707292
81.06987671 1.638242086
83.08552677 1.090460576
87.08044139 1.047646741
95.08552677 0.8450600488
97.10117684 1.084015961
107.0855268 1.523018177
109.1011768 3.000990105
111.1168269 0.7319568656
127.1117415 1.480749675
135.1168269 1.297439312
137.132477 6.740321337
155.1430416 5.021197059
203.0338851 5.53619757
227.0338851 0.9628834279
229.0495352 0.776079592
269.0808353 2.132177569
283.0964854 3.000173853
297.1121354 1.813180245
297.148521 1.054670311
299.1277855 2.049841171
311.164171 2.59611331
321.148521 2.50694876
323.1277855 1.426871289
329.1747357 1.995169629
339.1590856 9.714632869
341.1383502 1.18749879
357.1696503 3.010892006

Name: +ve in-silico MS/MS by CFM-ID for MEFXRGFYZHLJTK-RIYZIHGNSA-N
ID: MEFXRGFYZHLJTK-RIYZIHGNSA-N
Comment: Energy2
Num peaks: 31
39.02292652 1.015742708
41.03857658 1.154529227
53.03857658 2.271141148
55.05422664 2.718974392
65.03857658 1.985494686
67.05422664 5.22203255
69.06987671 4.284355538
73.06479133 1.242109126
79.05422664 1.010241441
81.06987671 3.59183378
83.08552677 0.9869056043
87.08044139 1.077508394
107.0855268 1.333568016
109.1011768 2.85239882
111.1168269 2.478487868
119.0855268 1.15567137
121.1011768 0.9988801125
123.1168269 3.125312462
125.132477 1.252737511
135.1168269 1.133222158
137.132477 2.060066615
145.0284058 1.403524237
161.0233204 1.094552617
203.0338851 3.669442272
241.1223062 1.138555472
269.1172208 1.138555472
279.1379563 1.181359212
297.148521 1.13016092
309.148521 1.103339756
321.148521 1.451867767
323.1277855 1.984258628

Name: +ve in-silico MS/MS by CFM-ID for XWZLFKLXNARMNW-BBUPELFUSA-N
ID: XWZLFKLXNARMNW-BBUPELFUSA-N
Comment: Energy0
Num peaks: 27
53.03857658 0.9618145901
55.05422664 2.667002701
57.0334912 0.8119317333
57.06987671 0.715242551
59.04914126 0.9696933218
69.06987671 0.7417098786
111.0804414 0.7308484405
129.0910061 0.751595763
205.0859207 1.110781782
217.0859207 1.379430055
219.1015708 8.66133354
221.1172208 0.9623649022
229.0859207 0.8684097059
233.1172208 0.9092389042
243.1015708 1.696065524
255.1015708 1.115239318
257.1172208 1.860644854
259.1328709 1.756901315
261.1121354 0.7813525211
269.1536063 0.8267597979
271.1328709 1.389099494
273.1121354 1.109073165
273.148521 1.038970601
275.1277855 1.119331442
281.1536063 3.163585438
299.164171 30.25895867
317.1747357 11.88500048

Name: +ve in-silico MS/MS by CFM-ID for XWZLFKLXNARMNW-BBUPELFUSA-N
ID: XWZLFKLXNARMNW-BBUPELFUSA-N
Comment: Energy1
Num peaks: 31
39.02292652 1.931015878
55.05422664 9.743023768
57.0334912 1.947614119
59.04914126 0.9246850697
65.03857658 0.9127146509
67.05422664 1.014768382
69.06987671 3.057798495
163.0389705 2.123477745
177.0546206 1.167550841
189.0910061 0.841234364
191.1066561 2.289754837
199.075356 1.318048581
201.0910061 2.354691195
203.1066561 1.155896092
205.0859207 0.9696090503
217.0859207 3.514539996
219.1015708 14.06915675
229.0859207 0.8932357313
231.1015708 0.9680582713
233.1172208 1.265713871
241.0859207 1.381721418
243.1015708 3.636041072
245.1172208 0.992086902
255.1015708 0.773129807
257.1172208 1.896912663
259.1328709 1.067225514
261.1121354 1.377428485
271.1692564 1.000674969
281.1536063 2.478028962
299.164171 5.567040603
317.1747357 1.850313894

Name: +ve in-silico MS/MS by CFM-ID for XWZLFKLXNARMNW-BBUPELFUSA-N
ID: XWZLFKLXNARMNW-BBUPELFUSA-N
Comment: Energy2
Num peaks: 31
39.02292652 1.797725426
41.03857658 1.531288786
49.00727645 1.289298637
53.03857658 2.209651144
55.05422664 12.80694691
57.06987671 1.004509423
65.03857658 2.929862795
67.05422664 2.10902861
69.06987671 1.724069728
79.05422664 1.38143783
81.06987671 1.022496751
83.08552677 1.591263288
91.05422664 2.046535988
93.06987671 0.9482867724
95.08552677 1.348111923
133.0284058 1.657888721
163.0389705 2.37818736
173.0960915 1.039562876
185.0597059 1.047794156
191.1066561 1.176748328
199.075356 1.319482157
201.0910061 1.289278933
203.1066561 2.058140336
219.1015708 3.914602697
229.0859207 1.491353747
231.1015708 0.9687029272
241.0859207 1.325391912
243.1015708 2.219490361
271.1328709 0.9248079124
281.1536063 1.735740808
283.1328709 1.217967939

Name: +ve in-silico MS/MS by CFM-ID for HSMDOSKNXLVXIP-GETUCHRZSA-N
ID: HSMDOSKNXLVXIP-GETUCHRZSA-N
Comment: Energy0
Num peaks: 22
51.02292652 1.545525274
53.03857658 1.904489645
55.05422664 6.321577698
57.06987671 6.687719127
137.0597059 1.46797451
179.0702706 1.382083564
185.0597059 1.066157421
187.075356 1.964137654
189.0910061 2.801052341
191.1066561 1.04535159
193.1223062 1.235520777
195.1015708 1.376423803
201.0910061 1.0700827
203.1066561 1.892420501
205.1223062 2.493386637
207.1015708 0.8455958833
207.1379563 1.041998946
209.1536063 0.8668426392
325.1434356 2.297351021
327.1590856 4.334173999
329.1747357 0.9380295061
357.1696503 35.59252031

Name: +ve in-silico MS/MS by CFM-ID for HSMDOSKNXLVXIP-GETUCHRZSA-N
ID: HSMDOSKNXLVXIP-GETUCHRZSA-N
Comment: Energy1
Num peaks: 31
51.02292652 0.9835428779
53.03857658 5.837294598
55.05422664 4.270725459
135.0440559 1.398250838
137.0597059 1.894975049
149.0233204 2.172662112
151.0389705 2.95241448
151.075356 1.257875067
165.0546206 1.909028387
167.0702706 2.907464396
185.0597059 1.070752535
187.075356 3.468829725
189.0910061 2.860289754
191.1066561 1.12496527
201.0546206 1.186509336
201.0910061 1.073868692
203.0702706 1.021580881
203.1066561 2.965288397
205.0859207 3.445826051
205.1223062 1.007741005
207.1015708 2.661843542
217.0859207 1.495875848
219.1015708 3.185198889
221.1172208 3.859276917
235.1328709 2.485858664
313.1434356 1.303959466
325.1434356 2.98771039
327.1590856 3.912033874
339.1590856 1.545825693
341.1383502 1.200684997
357.1696503 8.852711734

Name: +ve in-silico MS/MS by CFM-ID for HSMDOSKNXLVXIP-GETUCHRZSA-N
ID: HSMDOSKNXLVXIP-GETUCHRZSA-N
Comment: Energy2
Num peaks: 31
41.03857658 1.021889054
51.02292652 2.801760343
53.03857658 10.04697739
55.05422664 5.150326219
57.06987671 2.697232215
65.03857658 3.945908726
69.06987671 2.739025752
91.05422664 3.251550955
105.0334912 0.9952423808
107.0491413 1.737757543
109.0647913 0.8905185168
135.0440559 3.636091669
137.0597059 6.024225396
139.075356 1.828747152
141.0698767 2.047613586
141.0910061 1.538714222
143.0855268 1.194412636
151.075356 2.492292084
159.0440559 1.293934452
161.0597059 1.611951179
177.0910061 1.004707775
185.0597059 0.9396167182
187.075356 1.698609252
193.1223062 1.165176285
203.1066561 1.79235867
269.1172208 1.078344099
271.1328709 1.292971837
325.1434356 1.540748305
327.1590856 3.02068984
329.1747357 1.308492247
341.1383502 1.938337226

Name: +ve in-silico MS/MS by CFM-ID for KGPLAWMZZGZTOA-WUEZWNDSSA-N
ID: KGPLAWMZZGZTOA-WUEZWNDSSA-N
Comment: Energy0
Num peaks: 6
295.1328709 3.300763408
297.148521 2.297450537
303.1379563 2.841297828
321.148521 20.29269145
323.1277855 3.241287732
339.1590856 52.00198624

Name: +ve in-silico MS/MS by CFM-ID for KGPLAWMZZGZTOA-WUEZWNDSSA-N
ID: KGPLAWMZZGZTOA-WUEZWNDSSA-N
Comment: Energy1
Num peaks: 31
39.02292652 1.399078336
41.03857658 1.458519767
53.00219107 1.749488743
55.01784114 1.83186485
69.0334912 0.9798331058
119.0491413 3.102175584
123.0440559 0.987990776
133.0647913 2.404042639
143.0491413 0.7996460852
145.0647913 2.630890101
147.0804414 2.927029049
167.0702706 0.8160964275
169.0647913 1.043395601
171.0804414 1.551911426
191.0702706 0.8180392841
193.0859207 2.673747706
219.1015708 0.8257559352
269.1172208 1.268513642
271.1328709 1.386162635
277.1223062 0.9777941907
279.1379563 0.9438448005
285.148521 0.8762666644
293.1172208 1.675792853
295.1328709 3.278893338
297.148521 3.776550057
303.1379563 4.580365052
311.1277855 1.045164324
311.164171 1.781470571
321.148521 12.83757267
323.1277855 2.515792228
339.1590856 14.97481702

Name: +ve in-silico MS/MS by CFM-ID for KGPLAWMZZGZTOA-WUEZWNDSSA-N
ID: KGPLAWMZZGZTOA-WUEZWNDSSA-N
Comment: Energy2
Num peaks: 31
25.00727645 0.8982320706
39.02292652 10.74914249
41.03857658 13.46556264
43.05422664 1.535673937
45.06987671 1.787375096
49.00727645 1.364114249
53.00219107 1.019894073
65.00219107 0.9424718446
91.01784114 0.8877036024
101.0385766 1.754045592
103.0542266 1.299476263
115.0542266 1.227243333
119.0491413 0.9927458276
123.0440559 0.8545519741
127.0542266 1.385429085
129.0698767 0.955909282
143.0491413 1.756014512
145.0647913 1.131262871
153.0698767 1.573207828
155.0855268 0.852997361
169.0647913 3.782980156
171.0804414 2.078882873
195.0804414 3.268814801
201.1273916 1.723063938
267.1015708 1.099761887
277.1223062 1.956577749
279.1379563 1.652556263
303.1379563 2.005129247
311.1277855 0.8552219536
321.148521 0.8311262474
323.1277855 2.764110382

Name: +ve in-silico MS/MS by CFM-ID for HBAOEKDIZSJEOC-RJGGYNTPSA-N
ID: HBAOEKDIZSJEOC-RJGGYNTPSA-N
Comment: Energy0
Num peaks: 12
149.0960915 1.753607433
167.0702706 1.420959771
239.1430416 1.398769601
241.1586917 1.944901419
243.1743418 5.21986149
245.1899918 9.468554183
269.1536063 2.544729423
271.1692564 6.770180306
273.1849065 5.925769945
287.164171 1.913698076
299.164171 7.45699715
317.1747357 34.64535595

Name: +ve in-silico MS/MS by CFM-ID for HBAOEKDIZSJEOC-RJGGYNTPSA-N
ID: HBAOEKDIZSJEOC-RJGGYNTPSA-N
Comment: Energy1
Num peaks: 31
41.03857658 0.8792639695
113.0233204 0.9286582338
123.0804414 1.068344117
137.0960915 1.412503462
145.0647913 1.30234438
147.0804414 1.145828124
149.0960915 1.956376067
155.0702706 0.8799856793
161.0960915 1.063345991
163.0389705 1.203138741
167.0702706 1.458367909
175.1117415 0.9123406607
179.0702706 1.908765676
181.0859207 1.190536011
193.0859207 1.571509025
203.1430416 0.988813803
207.1015708 0.953813862
239.1430416 3.153949061
241.1586917 1.49560447
243.1743418 2.956224053
245.1899918 2.456275962
269.1536063 2.846984073
271.1692564 2.388952812
273.1849065 4.508257494
275.1277855 1.192578705
281.1536063 0.9770702617
287.164171 1.970434612
289.1798211 2.336740477
299.164171 6.73464579
301.1434356 1.448018387
317.1747357 7.280266045

Name: +ve in-silico MS/MS by CFM-ID for HBAOEKDIZSJEOC-RJGGYNTPSA-N
ID: HBAOEKDIZSJEOC-RJGGYNTPSA-N
Comment: Energy2
Num peaks: 31
39.02292652 3.188617334
41.03857658 4.117807749
51.02292652 1.484697457
53.03857658 2.319587288
65.03857658 2.107181869
67.05422664 2.92254183
69.06987671 1.141279199
81.06987671 1.614080347
105.0698767 3.862634289
107.0855268 3.926125357
109.1011768 2.265143108
111.0076704 1.173681546
119.0855268 4.187043428
121.1011768 3.443170608
123.1168269 1.226419995
135.1168269 1.81059334
137.132477 0.9605651164
173.0960915 1.317907139
201.1273916 2.174462951
203.1430416 1.066497038
211.148127 1.004503196
225.1637771 0.9752420446
227.1794272 1.137954635
241.1586917 0.9987997593
253.1586917 1.205428322
269.1536063 1.01328261
273.1849065 2.881684357
287.1277855 1.516486859
289.1434356 1.654409997
291.1590856 1.065450619
301.1434356 1.976724912

Name: +ve in-silico MS/MS by CFM-ID for ZHHBLODQZXYHFQ-IFZYUDKTSA-N
ID: ZHHBLODQZXYHFQ-IFZYUDKTSA-N
Comment: Energy0
Num peaks: 31
41.03857658 1.549824438
49.00727645 0.7616844436
51.02292652 1.080857176
53.03857658 0.6367570206
55.05422664 1.87430692
83.04914126 0.5421897477
111.0440559 1.233522658
183.1379563 0.6376491549
217.1223062 0.6647397919
219.1379563 1.037179118
243.1015708 0.6515036877
247.1328709 0.6958842945
257.1172208 0.4610474894
279.1379563 0.7171448483
293.1536063 0.755562828
295.1328709 1.979612023
297.1121354 0.5018678685
297.148521 4.846265844
309.148521 0.9190313573
311.164171 7.93217483
313.1798211 1.068198231
315.1227001 0.6917265553
321.148521 6.274228049
323.1277855 1.009266715
327.1590856 0.5207876163
329.1383502 0.7014485289
329.1747357 1.216502238
331.1540003 0.6197357329
339.1590856 17.77416308
341.1383502 2.165535265
357.1696503 18.87305897

Name: +ve in-silico MS/MS by CFM-ID for ZHHBLODQZXYHFQ-IFZYUDKTSA-N
ID: ZHHBLODQZXYHFQ-IFZYUDKTSA-N
Comment: Energy1
Num peaks: 31
41.03857658 5.804631389
49.00727645 3.498938004
53.03857658 1.554886469
55.05422664 1.899703715
57.06987671 1.235424347
109.0284058 0.8818072995
111.0440559 1.310615127
161.0233204 0.8502405673
163.0389705 1.520510277
201.1273916 1.388434624
229.0859207 0.8586850159
243.1015708 1.0117608
245.1172208 1.081578586
247.1328709 1.010253779
269.1172208 1.320905378
271.1328709 1.173237258
279.1379563 1.800099893
283.1692564 0.9714174211
293.1536063 2.694957462
295.1328709 1.730033006
295.1692564 1.287621875
297.148521 3.516512947
309.148521 1.08214639
311.164171 8.569047872
313.1798211 2.026336735
321.148521 2.143888693
327.1590856 0.8377105611
329.1747357 1.6057501
339.1590856 4.393367978
341.1383502 1.313615421
357.1696503 2.311738008

Name: +ve in-silico MS/MS by CFM-ID for ZHHBLODQZXYHFQ-IFZYUDKTSA-N
ID: ZHHBLODQZXYHFQ-IFZYUDKTSA-N
Comment: Energy2
Num peaks: 31
39.02292652 3.397964548
41.03857658 3.825217415
49.00727645 8.377705417
51.02292652 5.222666149
53.03857658 4.343584195
55.05422664 8.393563128
79.01784114 0.9185732104
81.0334912 0.9412051299
123.1168269 0.9430055618
135.1168269 1.155982211
149.132477 0.769645262
157.1011768 1.17120161
167.0702706 0.6698421414
173.132477 1.605791583
185.0960915 1.168799377
201.1273916 2.39215911
217.1223062 0.7119161339
225.0910061 0.7443169709
243.1015708 1.042080625
245.1172208 0.7155401484
247.1328709 0.8937678529
253.0859207 1.114414114
253.1586917 0.808083495
255.1015708 1.327129075
257.1172208 1.033800627
269.1172208 1.173925113
283.1692564 0.795685832
309.148521 1.017430332
327.1227001 0.8033633068
329.1383502 0.749240411
341.1383502 1.138427339

Name: +ve in-silico MS/MS by CFM-ID for IIZFTELYWMLCKS-AWEZNQCLSA-N
ID: IIZFTELYWMLCKS-AWEZNQCLSA-N
Comment: Energy0
Num peaks: 15
67.05422664 1.722272075
73.06479133 1.490077369
133.0284058 1.172273054
135.0440559 1.155191581
147.0440559 1.197615218
175.075356 8.055276741
187.075356 8.622960693
189.0910061 21.53631999
191.1066561 2.987826932
193.1223062 1.630917991
215.1066561 1.241599901
283.0964854 2.429563034
307.1328709 2.510037715
309.148521 1.281324336
339.1590856 23.72022552

Name: +ve in-silico MS/MS by CFM-ID for IIZFTELYWMLCKS-AWEZNQCLSA-N
ID: IIZFTELYWMLCKS-AWEZNQCLSA-N
Comment: Energy1
Num peaks: 31
65.03857658 1.262011925
67.05422664 1.266610348
73.06479133 2.56002359
85.06479133 0.8736043736
105.0334912 0.833187748
121.0284058 0.8119230326
123.0440559 1.821366968
125.0597059 1.663076762
133.0284058 2.452949323
135.0440559 3.293662911
137.0597059 2.3283175
147.0440559 2.608901431
149.0597059 0.8052171342
151.075356 1.049454598
159.0440559 1.476597391
163.075356 1.231266506
175.075356 8.112693597
179.0702706 1.870806596
187.075356 7.244107662
189.0910061 11.28040173
213.0910061 2.26123979
215.1066561 1.797306835
255.1015708 0.939144989
281.0808353 3.280865684
283.0964854 1.567973413
297.1121354 1.392818907
307.1328709 1.091177746
309.148521 1.531842009
321.148521 1.845602778
323.1277855 3.971734416
339.1590856 3.596106716

Name: +ve in-silico MS/MS by CFM-ID for IIZFTELYWMLCKS-AWEZNQCLSA-N
ID: IIZFTELYWMLCKS-AWEZNQCLSA-N
Comment: Energy2
Num peaks: 31
49.00727645 2.015998223
51.02292652 0.9466482198
55.05422664 2.813612894
65.03857658 4.061922543
67.05422664 2.441025648
69.06987671 1.3482606
91.05422664 1.661815136
105.0334912 4.240552756
107.0491413 1.787073259
117.0334912 1.252646778
119.0491413 4.004300148
121.0284058 1.369635713
131.0491413 1.706831994
133.0284058 6.264614081
133.0647913 0.984739336
135.0440559 5.850094776
137.0597059 1.53759
147.0440559 6.315113598
149.0597059 2.399672492
161.0597059 0.8848004975
173.0597059 1.074770574
173.0960915 0.8913951805
189.0910061 2.881592919
251.0702706 1.094910901
253.0859207 2.281236562
255.1015708 1.150127259
281.1172208 0.9881626976
283.0964854 0.9305770097
307.1328709 1.568679984
321.148521 1.271056342
323.1277855 1.250739657

Name: +ve in-silico MS/MS by CFM-ID for GBVONHMTSQLXKA-KVDBUQHUSA-N
ID: GBVONHMTSQLXKA-KVDBUQHUSA-N
Comment: Energy0
Num peaks: 21
55.05422664 1.34927251
65.03857658 1.25193654
67.05422664 2.242346315
69.06987671 1.318081279
105.0698767 1.135894875
107.0855268 4.086239973
109.1011768 3.314637757
121.1011768 1.007420304
133.1011768 1.872725139
135.1168269 13.01235502
137.0597059 3.169178284
165.0546206 11.28675536
183.0651853 2.048087422
209.0808353 0.7846113162
245.0808353 0.9125581129
247.0964854 1.609136484
273.1121354 2.38903581
275.1277855 2.232830291
285.148521 1.122615991
299.164171 0.8661502922
317.1747357 23.09524809

Name: +ve in-silico MS/MS by CFM-ID for GBVONHMTSQLXKA-KVDBUQHUSA-N
ID: GBVONHMTSQLXKA-KVDBUQHUSA-N
Comment: Energy1
Num peaks: 26
39.02292652 1.895114844
51.02292652 1.920465874
53.03857658 1.299808942
55.05422664 4.624933755
57.06987671 0.7908524455
65.03857658 4.541711586
67.05422664 5.650850372
69.06987671 1.290914224
77.03857658 1.879423328
79.05422664 2.905442323
81.06987671 2.257077009
93.06987671 1.762768553
105.0698767 1.518810847
107.0855268 2.932482752
109.1011768 0.84743719
119.0855268 0.9795398409
133.1011768 1.222601167
135.1168269 18.78552372
137.0597059 4.930112027
165.0546206 10.45907808
183.0651853 0.6922648531
245.0808353 2.040765662
247.0964854 0.8564079506
261.1121354 0.770074732
299.164171 0.7038742853
317.1747357 2.51119492

Name: +ve in-silico MS/MS by CFM-ID for GBVONHMTSQLXKA-KVDBUQHUSA-N
ID: GBVONHMTSQLXKA-KVDBUQHUSA-N
Comment: Energy2
Num peaks: 31
39.02292652 1.838835096
41.03857658 0.8308157113
49.00727645 1.600071605
51.02292652 3.690341518
53.03857658 3.278566078
55.05422664 7.750651473
65.03857658 5.997193061
67.05422664 4.276527376
69.06987671 1.535913059
79.05422664 2.546097721
81.0334912 1.273237803
81.06987671 1.411506498
93.0334912 1.070039248
103.0542266 0.7612317153
107.0491413 0.9816970989
107.0855268 0.6959324382
109.0284058 0.7180836171
111.0440559 1.190146074
119.0127558 0.7524208786
119.0855268 1.181450821
121.0284058 0.9009468235
121.1011768 1.66113194
123.0440559 1.166938456
135.0440559 1.653129797
135.1168269 4.731765316
137.0597059 9.15390255
137.132477 0.9137012191
149.0233204 0.9395144849
151.0389705 1.12339999
165.0546206 8.404533899
301.1434356 0.869664351

Name: +ve in-silico MS/MS by CFM-ID for GRBCXNICXUJJIW-KGLIPLIRSA-N
ID: GRBCXNICXUJJIW-KGLIPLIRSA-N
Comment: Energy0
Num peaks: 15
137.0597059 2.424809976
149.0233204 4.093090241
151.075356 3.16634352
179.1066561 2.066634512
205.0859207 1.818316203
207.1379563 2.563497855
219.1015708 2.480060589
221.1172208 1.042581342
235.1328709 3.157227964
325.1434356 2.542980318
327.1590856 4.797577328
329.1747357 1.118307245
339.1590856 7.068432043
341.1383502 1.219469669
357.1696503 41.22752345

Name: +ve in-silico MS/MS by CFM-ID for GRBCXNICXUJJIW-KGLIPLIRSA-N
ID: GRBCXNICXUJJIW-KGLIPLIRSA-N
Comment: Energy1
Num peaks: 31
39.02292652 1.110549255
41.03857658 0.9817920422
81.0334912 0.8171125176
97.06479133 0.6848699528
121.0284058 2.527948054
137.0597059 3.824224102
149.0233204 10.39410302
149.0597059 0.7771915648
151.075356 5.346170735
173.0233204 1.735140248
175.0389705 2.326375545
175.075356 2.665971777
177.0546206 1.258585763
177.0910061 5.35395754
179.0702706 1.911393562
179.1066561 4.935166505
181.1223062 1.922899236
191.1066561 0.6324621327
201.0546206 1.2104032
203.0702706 0.7532610782
205.0859207 1.437507418
207.1379563 1.5707983
219.1015708 2.264892635
235.1328709 4.230945714
299.1277855 0.7375092863
313.1434356 0.9551145488
325.1434356 2.188415925
327.1590856 2.865457528
339.1590856 2.376749575
341.1383502 0.943917734
357.1696503 5.286218509

Name: +ve in-silico MS/MS by CFM-ID for GRBCXNICXUJJIW-KGLIPLIRSA-N
ID: GRBCXNICXUJJIW-KGLIPLIRSA-N
Comment: Energy2
Num peaks: 31
53.03857658 2.242565412
55.05422664 2.468896972
57.06987671 0.9376439713
67.05422664 1.593590499
69.06987671 1.394819659
81.0334912 2.624458358
83.04914126 1.293880527
89.03857658 0.8548684603
95.04914126 2.35319997
105.0334912 2.674937213
107.0491413 1.053024807
121.0284058 2.241441135
123.0440559 1.223008219
135.0440559 0.8615633883
137.0597059 5.429713947
145.0647913 0.8454011579
149.0233204 8.260049766
151.075356 2.097673935
163.075356 1.923788771
165.0910061 1.210624341
175.075356 0.9296764677
177.0910061 2.738400188
179.1066561 2.148396637
207.1379563 1.455846982
257.1172208 0.837248613
271.1328709 1.301615528
313.1798211 0.8352336659
325.1434356 2.060287158
327.1590856 4.03926356
329.1747357 1.97258264
341.1383502 1.351012982

Name: +ve in-silico MS/MS by CFM-ID for ILXATFYUJVFIQN-UREPFWARSA-N
ID: ILXATFYUJVFIQN-UREPFWARSA-N
Comment: Energy0
Num peaks: 31
41.03857658 0.826313582
43.05422664 1.164093844
45.0334912 0.6077525045
57.06987671 2.576736027
67.05422664 1.018901486
83.04914126 1.418019603
85.06479133 7.907810196
115.075356 0.9267360908
129.0910061 0.5886823667
143.0491413 0.738721513
145.0647913 0.6192070447
157.0647913 0.4612879454
169.0647913 0.7531233877
185.0597059 0.4778048109
187.075356 0.9923943445
195.0804414 0.6553589577
197.0960915 3.803451109
199.1117415 0.7059943981
213.0910061 0.5212784192
215.1066561 4.153897258
217.1223062 0.4501582168
233.1172208 0.6884705418
257.1172208 0.8788416638
267.1379563 0.9443507067
271.1328709 0.6456668237
273.148521 0.5743189137
275.1277855 0.6292350027
281.1536063 9.175358636
285.148521 0.9595883112
299.164171 22.1807362
317.1747357 11.45829252

Name: +ve in-silico MS/MS by CFM-ID for ILXATFYUJVFIQN-UREPFWARSA-N
ID: ILXATFYUJVFIQN-UREPFWARSA-N
Comment: Energy1
Num peaks: 31
39.02292652 3.314489958
41.00219107 0.7306849654
41.03857658 3.109418371
43.05422664 8.474351298
45.0334912 1.227582227
45.06987671 2.322315241
57.06987671 4.868194613
67.05422664 1.385474966
83.04914126 0.8062729302
85.06479133 5.903266192
123.0229265 0.6768832096
125.0385766 1.13346392
131.1066561 0.7425575561
139.0542266 1.037080268
141.0334912 0.7899604249
141.0698767 0.6092240207
143.0491413 1.301955362
145.0647913 0.6520337381
157.0647913 1.007579802
169.0647913 0.8560634309
171.0804414 0.6806162178
195.0804414 0.6413951047
197.0960915 5.868557052
199.1117415 1.637206225
215.1066561 5.759732503
217.1223062 0.6741744955
233.1172208 0.8191182442
257.1172208 0.7904919655
281.1536063 3.538507254
299.164171 3.839470868
317.1747357 1.102538699

Name: +ve in-silico MS/MS by CFM-ID for ILXATFYUJVFIQN-UREPFWARSA-N
ID: ILXATFYUJVFIQN-UREPFWARSA-N
Comment: Energy2
Num peaks: 31
39.02292652 2.526659817
41.03857658 5.686767548
43.05422664 2.990310582
45.06987671 1.181719121
49.00727645 1.636854988
51.02292652 0.9135958248
55.05422664 1.963813298
57.06987671 9.650088393
59.08552677 1.006531137
73.00727645 1.715146256
85.06479133 3.03217744
99.02292652 1.348581099
125.0385766 2.161162394
127.0542266 1.432227283
137.0385766 0.9426952274
139.0542266 1.229676172
143.0491413 0.8656018719
167.0491413 1.017307171
167.1066561 0.8277778459
169.0647913 1.30450818
171.0804414 1.697602468
183.0804414 1.239119958
185.0960915 1.007757071
193.1223062 0.9665320183
195.0804414 0.9611389519
197.0960915 1.138738883
205.1223062 0.9591700486
215.1066561 2.051358247
217.1223062 0.9541528467
229.1223062 0.8277778459
267.1379563 0.9406732206

Name: +ve in-silico MS/MS by CFM-ID for ULYFPYZJDAAFDV-SDQBBNPISA-N
ID: ULYFPYZJDAAFDV-SDQBBNPISA-N
Comment: Energy0
Num peaks: 6
55.05422664 2.042050319
81.0334912 1.876824143
83.04914126 13.70389647
239.1066561 24.64629806
311.1277855 1.825121595
339.1590856 37.48537952

Name: +ve in-silico MS/MS by CFM-ID for ULYFPYZJDAAFDV-SDQBBNPISA-N
ID: ULYFPYZJDAAFDV-SDQBBNPISA-N
Comment: Energy1
Num peaks: 17
25.00727645 2.275248809
27.02292652 4.010555668
29.03857658 1.289261458
51.02292652 1.494569645
53.03857658 1.170656953
55.05422664 7.739374595
65.03857658 1.560622724
83.04914126 10.68830512
185.0960915 1.064200596
209.0960915 1.949604781
211.1117415 1.705187787
239.1066561 34.45988953
309.1121354 1.110520001
311.164171 1.384347383
313.1434356 2.964614157
323.1277855 1.407523555
339.1590856 4.67823507

Name: +ve in-silico MS/MS by CFM-ID for ULYFPYZJDAAFDV-SDQBBNPISA-N
ID: ULYFPYZJDAAFDV-SDQBBNPISA-N
Comment: Energy2
Num peaks: 23
25.00727645 2.906949161
27.02292652 2.933329753
29.03857658 1.605485332
39.02292652 3.421415937
51.02292652 2.224207368
53.03857658 8.534638383
55.05422664 12.87815498
57.06987671 1.466458699
63.02292652 1.95839816
65.03857658 2.808298456
67.01784114 1.781232411
81.0334912 1.706156262
83.04914126 6.493374265
91.05422664 1.292532845
115.0542266 2.709335866
197.0960915 2.934675117
209.0960915 4.836908908
211.1117415 3.315375425
213.0910061 1.355230949
223.075356 3.008232906
225.0910061 2.792634608
239.1066561 6.306197816
323.1277855 1.386608557

Name: +ve in-silico MS/MS by CFM-ID for HSMDOSKNXLVXIP-IYMIQRSASA-N
ID: HSMDOSKNXLVXIP-IYMIQRSASA-N
Comment: Energy0
Num peaks: 22
51.02292652 1.545525274
53.03857658 1.904489645
55.05422664 6.321577698
57.06987671 6.687719127
137.0597059 1.46797451
179.0702706 1.382083564
185.0597059 1.066157421
187.075356 1.964137654
189.0910061 2.801052341
191.1066561 1.04535159
193.1223062 1.235520777
195.1015708 1.376423803
201.0910061 1.0700827
203.1066561 1.892420501
205.1223062 2.493386637
207.1015708 0.8455958833
207.1379563 1.041998946
209.1536063 0.8668426392
325.1434356 2.297351021
327.1590856 4.334173999
329.1747357 0.9380295061
357.1696503 35.59252031

Name: +ve in-silico MS/MS by CFM-ID for HSMDOSKNXLVXIP-IYMIQRSASA-N
ID: HSMDOSKNXLVXIP-IYMIQRSASA-N
Comment: Energy1
Num peaks: 31
51.02292652 0.9835428779
53.03857658 5.837294598
55.05422664 4.270725459
135.0440559 1.398250838
137.0597059 1.894975049
149.0233204 2.172662112
151.0389705 2.95241448
151.075356 1.257875067
165.0546206 1.909028387
167.0702706 2.907464396
185.0597059 1.070752535
187.075356 3.468829725
189.0910061 2.860289754
191.1066561 1.12496527
201.0546206 1.186509336
201.0910061 1.073868692
203.0702706 1.021580881
203.1066561 2.965288397
205.0859207 3.445826051
205.1223062 1.007741005
207.1015708 2.661843542
217.0859207 1.495875848
219.1015708 3.185198889
221.1172208 3.859276917
235.1328709 2.485858664
313.1434356 1.303959466
325.1434356 2.98771039
327.1590856 3.912033874
339.1590856 1.545825693
341.1383502 1.200684997
357.1696503 8.852711734

Name: +ve in-silico MS/MS by CFM-ID for HSMDOSKNXLVXIP-IYMIQRSASA-N
ID: HSMDOSKNXLVXIP-IYMIQRSASA-N
Comment: Energy2
Num peaks: 31
41.03857658 1.021889054
51.02292652 2.801760343
53.03857658 10.04697739
55.05422664 5.150326219
57.06987671 2.697232215
65.03857658 3.945908726
69.06987671 2.739025752
91.05422664 3.251550955
105.0334912 0.9952423808
107.0491413 1.737757543
109.0647913 0.8905185168
135.0440559 3.636091669
137.0597059 6.024225396
139.075356 1.828747152
141.0698767 2.047613586
141.0910061 1.538714222
143.0855268 1.194412636
151.075356 2.492292084
159.0440559 1.293934452
161.0597059 1.611951179
177.0910061 1.004707775
185.0597059 0.9396167182
187.075356 1.698609252
193.1223062 1.165176285
203.1066561 1.79235867
269.1172208 1.078344099
271.1328709 1.292971837
325.1434356 1.540748305
327.1590856 3.02068984
329.1747357 1.308492247
341.1383502 1.938337226

Name: +ve in-silico MS/MS by CFM-ID for MLOLVPCQYYACCM-OMWUSAIZSA-N
ID: MLOLVPCQYYACCM-OMWUSAIZSA-N
Comment: Energy0
Num peaks: 9
255.1015708 2.020020198
297.148521 4.893204539
311.164171 2.44157795
313.1798211 2.276563291
315.1227001 2.448778573
317.1383502 5.502836978
325.1434356 13.43375029
339.1590856 3.450577252
357.1696503 44.13969771

Name: +ve in-silico MS/MS by CFM-ID for MLOLVPCQYYACCM-OMWUSAIZSA-N
ID: MLOLVPCQYYACCM-OMWUSAIZSA-N
Comment: Energy1
Num peaks: 21
41.03857658 5.598362798
255.1015708 3.361554136
267.1015708 1.96533869
281.1172208 2.05178264
281.1536063 2.320038537
285.1121354 1.597607875
297.148521 4.878458563
299.164171 1.16908254
307.1328709 1.448132645
309.148521 3.452724345
311.164171 2.463761692
313.1070501 3.918278385
313.1798211 3.188643859
315.1227001 2.359070544
317.1383502 3.855130083
325.1434356 9.30708657
327.1590856 1.236391596
329.1747357 3.031462275
339.1590856 5.099921791
341.1383502 2.447262843
357.1696503 15.8464971

Name: +ve in-silico MS/MS by CFM-ID for MLOLVPCQYYACCM-OMWUSAIZSA-N
ID: MLOLVPCQYYACCM-OMWUSAIZSA-N
Comment: Energy2
Num peaks: 25
39.02292652 3.234184917
41.03857658 2.596277375
239.1430416 3.828595642
243.1015708 1.548719788
249.1273916 1.865631993
251.1430416 3.385208335
253.1586917 5.02491103
255.1015708 3.366785635
255.1743418 1.623491294
267.1015708 1.254959648
267.1379563 1.290267638
269.1172208 1.429662717
277.1223062 1.740682394
279.1379563 3.52094383
281.1172208 4.643713076
281.1536063 8.549505302
283.1328709 11.50656306
285.148521 1.268940271
297.148521 5.094749938
299.164171 1.820973302
307.1328709 2.95043356
309.148521 3.205687691
311.1277855 1.605490995
311.164171 1.887965747
325.1434356 2.391963955

Name: +ve in-silico MS/MS by CFM-ID for MBPPADJEJHCJGU-ZURRRSKRSA-N
ID: MBPPADJEJHCJGU-ZURRRSKRSA-N
Comment: Energy0
Num peaks: 8
297.148521 5.324008422
311.164171 2.526690915
313.1798211 2.460126502
317.1383502 3.086995198
325.1434356 14.57146262
329.1747357 1.916650405
339.1590856 3.578707305
357.1696503 47.34263582

Name: +ve in-silico MS/MS by CFM-ID for MBPPADJEJHCJGU-ZURRRSKRSA-N
ID: MBPPADJEJHCJGU-ZURRRSKRSA-N
Comment: Energy1
Num peaks: 20
255.1015708 2.447643204
267.1015708 1.485742027
281.1172208 2.456348697
281.1536063 2.829171636
285.1121354 1.432810988
297.148521 5.804285528
299.164171 1.380594805
307.1328709 1.766223057
309.148521 4.087734691
311.164171 2.815200021
313.1070501 3.443495674
313.1798211 4.065435598
315.1227001 1.987251828
317.1383502 2.340151604
325.1434356 10.92535614
327.1590856 1.286313106
329.1747357 3.472151995
339.1590856 5.473752422
341.1383502 1.946118792
357.1696503 18.56408279

Name: +ve in-silico MS/MS by CFM-ID for MBPPADJEJHCJGU-ZURRRSKRSA-N
ID: MBPPADJEJHCJGU-ZURRRSKRSA-N
Comment: Energy2
Num peaks: 23
239.1430416 4.355796671
243.1015708 1.221593392
249.1273916 2.050085892
251.1430416 3.766290907
253.1586917 5.521231989
255.1015708 2.238110679
255.1743418 1.801987954
267.1015708 1.719644518
267.1379563 1.474432569
269.1172208 1.262428734
277.1223062 1.918534565
279.1379563 3.817383545
281.1172208 7.061554021
281.1536063 9.146485407
283.1328709 12.07154469
285.148521 1.334095246
297.148521 5.655649533
299.164171 2.023100723
307.1328709 3.275622425
309.1121354 1.418911193
309.148521 3.234757005
311.164171 1.916865561
325.1434356 2.567063142

Name: +ve in-silico MS/MS by CFM-ID for ILXATFYUJVFIQN-HBKRLFAZSA-N
ID: ILXATFYUJVFIQN-HBKRLFAZSA-N
Comment: Energy0
Num peaks: 31
41.03857658 0.826313582
43.05422664 1.164093844
45.0334912 0.6077525045
57.06987671 2.576736027
67.05422664 1.018901486
83.04914126 1.418019603
85.06479133 7.907810196
115.075356 0.9267360908
129.0910061 0.5886823667
143.0491413 0.738721513
145.0647913 0.6192070447
157.0647913 0.4612879454
169.0647913 0.7531233877
185.0597059 0.4778048109
187.075356 0.9923943445
195.0804414 0.6553589577
197.0960915 3.803451109
199.1117415 0.7059943981
213.0910061 0.5212784192
215.1066561 4.153897258
217.1223062 0.4501582168
233.1172208 0.6884705418
257.1172208 0.8788416638
267.1379563 0.9443507067
271.1328709 0.6456668237
273.148521 0.5743189137
275.1277855 0.6292350027
281.1536063 9.175358636
285.148521 0.9595883112
299.164171 22.1807362
317.1747357 11.45829252

Name: +ve in-silico MS/MS by CFM-ID for ILXATFYUJVFIQN-HBKRLFAZSA-N
ID: ILXATFYUJVFIQN-HBKRLFAZSA-N
Comment: Energy1
Num peaks: 31
39.02292652 3.314489958
41.00219107 0.7306849654
41.03857658 3.109418371
43.05422664 8.474351298
45.0334912 1.227582227
45.06987671 2.322315241
57.06987671 4.868194613
67.05422664 1.385474966
83.04914126 0.8062729302
85.06479133 5.903266192
123.0229265 0.6768832096
125.0385766 1.13346392
131.1066561 0.7425575561
139.0542266 1.037080268
141.0334912 0.7899604249
141.0698767 0.6092240207
143.0491413 1.301955362
145.0647913 0.6520337381
157.0647913 1.007579802
169.0647913 0.8560634309
171.0804414 0.6806162178
195.0804414 0.6413951047
197.0960915 5.868557052
199.1117415 1.637206225
215.1066561 5.759732503
217.1223062 0.6741744955
233.1172208 0.8191182442
257.1172208 0.7904919655
281.1536063 3.538507254
299.164171 3.839470868
317.1747357 1.102538699

Name: +ve in-silico MS/MS by CFM-ID for ILXATFYUJVFIQN-HBKRLFAZSA-N
ID: ILXATFYUJVFIQN-HBKRLFAZSA-N
Comment: Energy2
Num peaks: 31
39.02292652 2.526659817
41.03857658 5.686767548
43.05422664 2.990310582
45.06987671 1.181719121
49.00727645 1.636854988
51.02292652 0.9135958248
55.05422664 1.963813298
57.06987671 9.650088393
59.08552677 1.006531137
73.00727645 1.715146256
85.06479133 3.03217744
99.02292652 1.348581099
125.0385766 2.161162394
127.0542266 1.432227283
137.0385766 0.9426952274
139.0542266 1.229676172
143.0491413 0.8656018719
167.0491413 1.017307171
167.1066561 0.8277778459
169.0647913 1.30450818
171.0804414 1.697602468
183.0804414 1.239119958
185.0960915 1.007757071
193.1223062 0.9665320183
195.0804414 0.9611389519
197.0960915 1.138738883
205.1223062 0.9591700486
215.1066561 2.051358247
217.1223062 0.9541528467
229.1223062 0.8277778459
267.1379563 0.9406732206

Name: +ve in-silico MS/MS by CFM-ID for VRTQHEPVVCLRMQ-UHFFFAOYSA-N
ID: VRTQHEPVVCLRMQ-UHFFFAOYSA-N
Comment: Energy0
Num peaks: 23
55.05422664 3.203430543
69.06987671 1.795662363
135.0440559 1.097126685
147.0440559 1.17091811
149.0597059 1.091090611
171.0804414 1.464151361
175.1117415 1.095740008
177.0546206 1.160667012
177.0910061 1.489463264
179.0702706 2.406525724
185.0597059 2.038740592
187.075356 1.349340346
189.0910061 5.967898215
191.1066561 1.743080346
193.1223062 6.97694269
215.1066561 1.545769463
283.0964854 2.214342281
295.0964854 3.435774356
297.1121354 2.998099888
307.1328709 2.891238386
309.148521 1.525123928
321.148521 2.162810508
339.1590856 30.1978625

Name: +ve in-silico MS/MS by CFM-ID for VRTQHEPVVCLRMQ-UHFFFAOYSA-N
ID: VRTQHEPVVCLRMQ-UHFFFAOYSA-N
Comment: Energy1
Num peaks: 31
39.02292652 1.392501678
55.05422664 8.026174627
69.06987671 4.212721098
105.0334912 0.9330450109
121.0284058 1.365032462
123.0440559 1.884507031
125.0597059 1.253367289
133.0284058 1.332548076
135.0440559 4.091687468
137.0597059 6.384557976
147.0440559 3.487210837
149.0597059 2.321617913
159.0440559 1.116057246
169.0647913 0.9540965261
173.0960915 1.141291588
179.0702706 1.402498699
185.0597059 1.440850708
187.075356 4.247755447
189.0910061 1.060606432
191.1066561 4.38205545
199.075356 1.147322662
211.075356 1.01618859
213.0910061 1.599804681
215.1066561 1.510040348
283.0964854 3.14725246
307.1328709 1.288200684
309.148521 2.093516151
311.164171 1.765925178
321.148521 1.435027603
323.1277855 1.913456783
339.1590856 2.456985162

Name: +ve in-silico MS/MS by CFM-ID for VRTQHEPVVCLRMQ-UHFFFAOYSA-N
ID: VRTQHEPVVCLRMQ-UHFFFAOYSA-N
Comment: Energy2
Num peaks: 31
39.02292652 2.42465976
49.00727645 0.9682127224
51.02292652 1.27422459
53.03857658 1.141367158
55.05422664 10.49787728
65.03857658 4.902989129
67.05422664 1.514537493
69.06987671 1.494301757
91.01784114 1.040577861
93.0334912 1.039334936
105.0334912 5.421332659
107.0491413 2.202532498
117.0334912 1.081068291
119.0491413 1.203716326
121.0284058 4.609909117
133.0284058 1.994006168
133.0647913 1.048280887
135.0440559 5.093544655
137.0597059 1.860545154
141.0910061 0.9580244519
147.0440559 3.005462993
149.0597059 1.322700096
157.0647913 1.16760755
169.0647913 2.041056852
171.0804414 1.244504167
293.1172208 1.087326409
307.1328709 1.088792102
309.148521 1.200263791
311.164171 1.653291935
321.148521 2.017887336
323.1277855 1.742962276

Name: +ve in-silico MS/MS by CFM-ID for BLFSRDQHSHKSKE-MFLJQSAOSA-N
ID: BLFSRDQHSHKSKE-MFLJQSAOSA-N
Comment: Energy0
Num peaks: 14
107.0491413 1.500487383
109.0647913 1.938976078
287.1277855 1.324231186
289.1434356 2.493188313
309.148521 1.936883064
311.164171 3.254108529
313.1798211 3.629330122
315.1590856 1.513390778
321.148521 2.496797789
327.1590856 1.167456751
329.1747357 6.211631828
339.1590856 16.0549161
341.1383502 1.1809809
357.1696503 36.29798532

Name: +ve in-silico MS/MS by CFM-ID for BLFSRDQHSHKSKE-MFLJQSAOSA-N
ID: BLFSRDQHSHKSKE-MFLJQSAOSA-N
Comment: Energy1
Num peaks: 31
39.02292652 0.9461347664
55.05422664 2.331858767
57.06987671 0.9863318448
69.06987671 1.081636271
83.08552677 1.088308124
85.10117684 0.9814040398
107.0491413 2.326129602
109.0647913 2.141561383
115.1117415 1.050362193
161.0597059 1.225413838
217.0859207 2.34882402
219.1015708 1.129010628
245.0808353 0.8857561949
261.148521 1.009405039
273.0757499 0.9460601415
283.0964854 0.91499132
285.1121354 1.871624327
287.1277855 1.470775007
289.1434356 1.553377106
301.1070501 0.9130436702
309.148521 1.820314397
311.164171 1.902920001
313.1798211 0.9956676393
315.1227001 0.9747523076
321.148521 2.565352823
325.1434356 2.509373757
327.1590856 3.424377906
329.1747357 8.754690115
331.1540003 1.036205882
339.1590856 6.851459487
357.1696503 5.970482037

Name: +ve in-silico MS/MS by CFM-ID for BLFSRDQHSHKSKE-MFLJQSAOSA-N
ID: BLFSRDQHSHKSKE-MFLJQSAOSA-N
Comment: Energy2
Num peaks: 31
39.02292652 2.79702387
41.03857658 3.14525971
55.05422664 6.55737553
57.06987671 1.174829802
59.08552677 1.082082399
65.03857658 1.2778746
69.06987671 1.637268219
79.05422664 1.053715771
81.06987671 1.57309827
93.0334912 1.371280151
93.06987671 1.004642631
107.0491413 2.608116764
109.0647913 1.539391749
121.1011768 1.707486904
123.1168269 1.844821426
217.0859207 1.029298346
229.0859207 4.066688652
231.1015708 2.648877698
241.1223062 2.843554819
243.1379563 1.617287785
245.1536063 1.793618437
257.1172208 1.32462963
261.148521 2.299657774
269.1172208 1.952149717
273.148521 2.075160866
295.1692564 1.23423257
321.148521 1.217368472
327.1227001 1.180035425
327.1590856 1.009051031
329.1747357 1.139047726
341.1383502 1.821700591

Name: +ve in-silico MS/MS by CFM-ID for UECRXYJPHAONDL-JRRSEYKBSA-N
ID: UECRXYJPHAONDL-JRRSEYKBSA-N
Comment: Energy0
Num peaks: 23
41.03857658 1.135446884
135.0440559 2.468039403
161.0597059 1.214459883
163.075356 0.7013972782
173.0597059 1.095153105
181.0859207 1.811968439
189.0910061 1.410275911
191.1066561 1.609062024
193.1223062 1.402334857
195.1379563 0.8294188624
209.1172208 2.920108224
221.1172208 2.368995713
235.1328709 0.8768482842
315.1227001 1.040593862
317.1383502 0.7203643473
325.1434356 1.631344322
327.1590856 4.338911484
329.1383502 0.7170553411
329.1747357 1.179155127
331.1540003 0.8471953081
339.1590856 5.304820344
341.1383502 4.400488272
357.1696503 40.18420225

Name: +ve in-silico MS/MS by CFM-ID for UECRXYJPHAONDL-JRRSEYKBSA-N
ID: UECRXYJPHAONDL-JRRSEYKBSA-N
Comment: Energy1
Num peaks: 31
39.02292652 0.8888924608
41.03857658 4.273346734
69.0334912 1.60130243
71.04914126 2.119286102
81.0334912 1.442092509
87.04405588 2.674714036
89.05970595 1.382847596
99.04405588 2.279811022
101.0597059 1.604524442
123.0440559 1.280656634
135.0440559 1.601221983
177.0546206 1.481500755
179.0702706 1.671789503
181.0859207 2.099183007
189.0910061 1.150752795
191.1066561 0.9238715801
203.1066561 1.373420753
221.1172208 9.49531377
235.1328709 1.735128525
255.1015708 0.8042130051
271.1328709 0.962840768
313.1070501 1.025557262
313.1434356 0.9507576783
315.1227001 1.307122341
317.1383502 1.515976869
325.1434356 1.787134914
327.1590856 3.038280952
329.1747357 1.407861714
339.1590856 2.860894337
341.1383502 3.484944087
357.1696503 6.507662076

Name: +ve in-silico MS/MS by CFM-ID for UECRXYJPHAONDL-JRRSEYKBSA-N
ID: UECRXYJPHAONDL-JRRSEYKBSA-N
Comment: Energy2
Num peaks: 31
39.02292652 1.398868858
41.03857658 3.635619878
49.00727645 4.395379264
51.02292652 1.768419453
55.05422664 1.181449496
63.02292652 1.968081704
77.03857658 8.285012085
79.05422664 2.065870427
81.06987671 0.9051814748
83.08552677 3.991008105
91.05422664 5.309398321
97.02840582 1.055044028
123.0440559 1.072300868
127.0542266 1.657375596
129.0698767 1.172570508
135.0440559 1.612223414
161.0597059 2.567914659
165.0910061 1.116455977
173.0597059 1.839302235
177.0546206 2.32606937
179.0702706 1.280090809
191.1066561 0.8863433521
193.1223062 1.307669201
221.1172208 1.122806935
269.1172208 1.6840024
271.1328709 1.296447901
311.164171 1.124417011
325.1434356 0.7719907476
327.1590856 1.323948412
329.1747357 1.022282475
341.1383502 1.203025902

Name: +ve in-silico MS/MS by CFM-ID for HSMDOSKNXLVXIP-SPDQCEQOSA-N
ID: HSMDOSKNXLVXIP-SPDQCEQOSA-N
Comment: Energy0
Num peaks: 22
51.02292652 1.545525274
53.03857658 1.904489645
55.05422664 6.321577698
57.06987671 6.687719127
137.0597059 1.46797451
179.0702706 1.382083564
185.0597059 1.066157421
187.075356 1.964137654
189.0910061 2.801052341
191.1066561 1.04535159
193.1223062 1.235520777
195.1015708 1.376423803
201.0910061 1.0700827
203.1066561 1.892420501
205.1223062 2.493386637
207.1015708 0.8455958833
207.1379563 1.041998946
209.1536063 0.8668426392
325.1434356 2.297351021
327.1590856 4.334173999
329.1747357 0.9380295061
357.1696503 35.59252031

Name: +ve in-silico MS/MS by CFM-ID for HSMDOSKNXLVXIP-SPDQCEQOSA-N
ID: HSMDOSKNXLVXIP-SPDQCEQOSA-N
Comment: Energy1
Num peaks: 31
51.02292652 0.9835428779
53.03857658 5.837294598
55.05422664 4.270725459
135.0440559 1.398250838
137.0597059 1.894975049
149.0233204 2.172662112
151.0389705 2.95241448
151.075356 1.257875067
165.0546206 1.909028387
167.0702706 2.907464396
185.0597059 1.070752535
187.075356 3.468829725
189.0910061 2.860289754
191.1066561 1.12496527
201.0546206 1.186509336
201.0910061 1.073868692
203.0702706 1.021580881
203.1066561 2.965288397
205.0859207 3.445826051
205.1223062 1.007741005
207.1015708 2.661843542
217.0859207 1.495875848
219.1015708 3.185198889
221.1172208 3.859276917
235.1328709 2.485858664
313.1434356 1.303959466
325.1434356 2.98771039
327.1590856 3.912033874
339.1590856 1.545825693
341.1383502 1.200684997
357.1696503 8.852711734

Name: +ve in-silico MS/MS by CFM-ID for HSMDOSKNXLVXIP-SPDQCEQOSA-N
ID: HSMDOSKNXLVXIP-SPDQCEQOSA-N
Comment: Energy2
Num peaks: 31
41.03857658 1.021889054
51.02292652 2.801760343
53.03857658 10.04697739
55.05422664 5.150326219
57.06987671 2.697232215
65.03857658 3.945908726
69.06987671 2.739025752
91.05422664 3.251550955
105.0334912 0.9952423808
107.0491413 1.737757543
109.0647913 0.8905185168
135.0440559 3.636091669
137.0597059 6.024225396
139.075356 1.828747152
141.0698767 2.047613586
141.0910061 1.538714222
143.0855268 1.194412636
151.075356 2.492292084
159.0440559 1.293934452
161.0597059 1.611951179
177.0910061 1.004707775
185.0597059 0.9396167182
187.075356 1.698609252
193.1223062 1.165176285
203.1066561 1.79235867
269.1172208 1.078344099
271.1328709 1.292971837
325.1434356 1.540748305
327.1590856 3.02068984
329.1747357 1.308492247
341.1383502 1.938337226

Name: +ve in-silico MS/MS by CFM-ID for UECRXYJPHAONDL-AWSUFOADSA-N
ID: UECRXYJPHAONDL-AWSUFOADSA-N
Comment: Energy0
Num peaks: 23
41.03857658 1.135446884
135.0440559 2.468039403
161.0597059 1.214459883
163.075356 0.7013972782
173.0597059 1.095153105
[truncated: 2,256,567 more chars]
