# Supplementary material for: Ion mobility collision cross-section atlas for known and unknown metabolite annotation in untargeted metabolomics
Source: Nat Commun. 2020 Aug 28;11:4334. doi: 10.1038/s41467-020-18171-8 (PMC7455731; doi:10.1038/s41467-020-18171-8)
Supplement: Supplementary file 8 — Supplementary Data 5 [file 41467_2020_18171_MOESM8_ESM.zip › 01_positive_mode/L0706/cfmid_result.txt]

1 0.44444444 CBCNITCGKSLSCT-UHFFFAOYSA-N COc1c(CC=C(C)C)c(O)ccc1C2=Cc3ccc(O)cc3OC2
2 0.44444444 RSLONTACCAJESB-UHFFFAOYSA-N CC(=CCc1c(O)cc(c(c1O)C(=O)C=Cc1ccc(cc1)O)C)C
3 0.43243243 URCPKDPWDXNKEP-UHFFFAOYSA-N CC(=CCc1c(O)c(cc(c1O)C)C(=O)C=Cc1ccc(cc1)O)C
4 0.41025641 FHISRIABOWWUMO-UHFFFAOYSA-N COc1c(ccc(c1CC=C(C)C)O)C(=O)C=Cc1ccc(cc1)O
5 0.41025641 XDKYBPGIBVMHHB-UHFFFAOYSA-N COc1ccc(C(=O)C=Cc2ccc(O)cc2)c(O)c1CC=C(C)C
6 0.41025641 XDKYBPGIBVMHHB-GHXNOFRVSA-N COc1ccc(C(=O)C=C/c2ccc(O)cc2)c(O)c1CC=C(C)C
7 0.4 ZUGCRBMNFSAUOC-UHFFFAOYSA-N COc1cc(O)c(cc1CC=C(C)C)C(=O)C=Cc2ccc(O)cc2
8 0.4 ZUGCRBMNFSAUOC-YRNVUSSQSA-N C1=CC(O)=CC=C1/C=C/C(=O)C1C(O)=CC(OC)=C(C/C=C(\C)/C)C=1
9 0.4 XDKYBPGIBVMHHB-KPKJPENVSA-N C1=CC(O)=CC=C1/C=C/C(=O)C1C(O)=C(C/C=C(\C)/C)C(OC)=CC=1
10 0.38888889 SUYNBFRQRFEKGN-YRNVUSSQSA-N COc1cc(OCC=C(C)C)ccc1C=CC(=O)c2ccc(O)cc2
11 0.37837838 WFYQZYWGEYJLJY-UXBLZVDNSA-N COc1ccc(C(=O)C=Cc2ccc(O)cc2)c3OC(C)(C)CCc13
12 0.36363636 UUXKUBQDVGNOSX-UHFFFAOYSA-N CC(=CCc1c(O)ccc2c1OC1C2COc2c1cc(C)c(c2)O)C
13 0.35294118 AUARPNVJUBEYBN-UHFFFAOYSA-N CC(=CCc1c(O)ccc2c1OC1C2COc2c1ccc(c2C)O)C
14 0.34146341 WTICLFMZLRNNLV-UHFFFAOYSA-N COC1=C(C=CC(O)=C1CC=C(C)C)C(O)CC(=O)C1=CC(O)=CC=C1
15 0.33333333 WBDNTJSRHDSPSR-KPKJPENVSA-N C1=CC(O)=C(C/C=C(\C)/C)C(OC)=C1/C=C/C(=O)C1C=CC(O)=CC=1
16 0.33333333 ALKJIIGKSKFVPU-UHFFFAOYSA-N CC(=CCc1c(O)ccc2c1OC1C2COc2c1c(C)cc(c2)O)C
17 0.33333333 WBDNTJSRHDSPSR-UHFFFAOYSA-N COC1=C(CC=C(C)C)C(O)=CC=C1C=CC(=O)C1=CC=C(O)C=C1
18 0.32432432 FEIKPDADEYJNNN-UHFFFAOYSA-N COC1=C(C=CC(=O)C2=CC(O)=CC=C2)C=CC(O)=C1CC=C(C)C
19 0.31578947 ZXNJIHHVJXATLL-UHFFFAOYSA-N Oc1ccc(cc1)C=CC(=O)c1ccc(c(c1O)CC(=C(C)C)C)O
20 0.30769231 MSONJMHJAJGDCI-SFHVURJKSA-N CC(=CCc1cc(C(=O)C(O)Cc2ccc(O)cc2)c(O)c(C)c1O)C
21 0.3030303 NXZQGYKYVSBBQU-UHFFFAOYSA-N COc1ccc2c(c1)OCC1C2Oc2c1ccc(c2CC=C(C)C)O
22 0.3030303 NYQNZLRDXJZAKV-UHFFFAOYSA-N Oc1ccc2c(c1CCC(O)(C)C)OC1C2COc2c1ccc(c2C)O
23 0.3030303 CALLQILFIHSYJZ-UHFFFAOYSA-N Oc1ccc2c(c1CCC(O)(C)C)OC1C2COc2c1cc(C)c(c2)O
24 0.29411765 CSEWDTXNCZLZIW-UHFFFAOYSA-N C1(O)C=CC2CC(C3C=CC4OC(C)(C)C=CC=4C=3OC)COC=2C=1
25 0.29411765 CSEWDTXNCZLZIW-AWEZNQCLSA-N COc1c2C=CC(C)(C)Oc2ccc1C3COc4cc(O)ccc4C3
26 0.29411765 IDLIRRPEIWWVBS-UHFFFAOYSA-N Oc1ccc2c(c1)OCC(C2)c1cc(C)c2c(c1O)C=CC(O2)(C)C
27 0.29411765 DRIPWQOGMJYOPU-UHFFFAOYSA-N COC1=CC(O)=C(C=C1)C1COC2=CC3=C(C=CC(C)(C)O3)C=C2C1
28 0.29411765 DRIPWQOGMJYOPU-OAHLLOKOSA-N COc1ccc(C2COc3cc4OC(C)(C)C=Cc4cc3C2)c(O)c1
29 0.29268293 XTDORSAGLFPXGX-IBGZPJMESA-N COc1cc(O)c(CC=C(C)C)cc1C(=O)C(O)Cc2ccc(O)cc2
30 0.28571429 VRTQHEPVVCLRMQ-UHFFFAOYSA-N COc1cc(O)ccc1C2=Cc3ccc(O)c(CC=C(C)C)c3OC2
31 0.28571429 KUWWGCVRMMKMSQ-UHFFFAOYSA-N CC(=CCc1c(O)ccc(c1O)C(=O)C(=Cc1ccc(cc1)O)C)C
32 0.28 WZFWVKLWRJOKLN-UHFFFAOYSA-N COC1=CC(=C(C(C1C(=O)C=Cc1ccc(cc1)O)O)CC=C(C)C)O
33 0.28 HVYWFHMPADRXDG-UHFFFAOYSA-N COC1=CC(O)C(C(=C1C(=O)C=Cc1ccc(cc1)O)O)CC=C(C)C
34 0.27777778 OKHHRLBWUPRVLR-UHFFFAOYSA-N Oc1ccc2c(c1)OCC(C2)c1ccc2c(c1O)C=C(C(O2)(C)C)C
35 0.27777778 NMCPIRNLKGZEMU-IBGZPJMESA-N CC(=CCOc1cc(O)c2C(=O)CC(Oc2c1C)c3ccccc3)C
36 0.27777778 NMCPIRNLKGZEMU-UHFFFAOYSA-N C1(OC/C=C(\C)/C)=C(C)C2OC(C3C=CC=CC=3)CC(=O)C=2C(O)=C1
37 0.27777778 KTNLITCPHCORDW-UHFFFAOYSA-N CC(=CCc1c(O)ccc(c1O)C(=O)C=C(c1ccc(cc1)O)C)C
38 0.27027027 RTCJUJCOIMYDTP-SFHVURJKSA-N CC(=CCOc1cc2OC(CC(=O)c2c(O)c1C)c3ccccc3)C
39 0.26666667 QACCHMJJBYDDJX-UHFFFAOYSA-N Oc1cc(C)c2c(c1)OCC1C2Oc2c1ccc(c2CCC(O)(C)C)O
40 0.26315789 PUTQHNFNJFQAGS-UHFFFAOYSA-N CC(=CCc1c(O)ccc(c1O)C(=O)C=Cc1ccc(cc1C)O)C
41 0.26315789 HNIIOAAITYVBFB-UHFFFAOYSA-N COc1ccc(cc1)C=CC(=O)c1ccc(c(c1O)CC=C(C)C)O
42 0.26315789 OQDMTHUDYVQCEY-UHFFFAOYSA-N C1(OC/C=C(\C)/C)=CC2OC(C3C=CC=CC=3)CC(=O)C=2C(OC)=C1
43 0.25806452 GTROQDMEWDZAHX-UHFFFAOYSA-N COc1ccc(cc1)C(=C(c1ccc(cc1O)OC(=O)C)C)C(O)(C)C
44 0.25806452 KAJZSSSFWHHYDE-UHFFFAOYSA-N Oc1cc(C)c(c(c1)O)C1COc2c(C1)ccc1c2C=CC(O1)(C)C
45 0.25641026 XKAJCMDZKXOKKP-UHFFFAOYSA-N CC(=CCc1c(O)ccc(c1O)C(=O)C=Cc1ccc(c(c1)C)O)C
46 0.25641026 SCBLRKVGVKFQKS-QFBILLFUSA-N COc1cc2OC(C)(C)CCc2c3OC(C(O)Cc13)c4ccc(O)cc4
47 0.25 MHYXHQLWXSUAQG-CYBMUJFWSA-N COc1c(O)c(O)c(cc1C(C)(C)C=C)C2COc3cc(O)ccc3C2
48 0.25 MJNMCRGAYOIQTB-CYBMUJFWSA-N COc1c(O)c(O)c(cc1C2COc3cc(O)ccc3C2)C(C)(C)C=C
49 0.25 KAZSKMJFUPEHHW-FLIBITNWSA-N COC1=C(\C=C/C(=O)C2=CC=C(O)C=C2)C=C(C(O)=C1)C(C)(C)C=C
50 0.25 QFHUVHSIDUEECK-UHFFFAOYSA-N Oc1ccc2c(c1)OCC(C2)c1ccc2c(c1O)C(=CC(O2)(C)C)C
51 0.25 MJNMCRGAYOIQTB-UHFFFAOYSA-N C1(O)C=CC2CC(C3=CC(C(C)(C=C)C)=C(O)C(O)=C3OC)COC=2C=1
52 0.25 KAZSKMJFUPEHHW-DHZHZOJOSA-N C1(OC)=CC(O)=C(C(C)(C)C=C)C=C1/C=C/C(=O)C1C=CC(O)=CC=1
53 0.25 AEHWCZCDHFMYQF-UHFFFAOYSA-N Oc1ccc2c(c1)OCC(C2)c1c(C)cc2c(c1O)C=CC(O2)(C)C
54 0.25 KAZSKMJFUPEHHW-UHFFFAOYSA-N COc1cc(O)c(cc1C=CC(=O)c2ccc(O)cc2)C(C)(C)C=C
55 0.24390244 RCZMWVKBVFOCEE-ZDUSSCGKSA-N COc1c(CC=C(C)C)c(O)cc2OCC(Cc12)c3ccc(O)cc3O
56 0.24390244 RCZMWVKBVFOCEE-UHFFFAOYSA-N COc1c(CC=C(C)C)c(O)cc2OCC(Cc12)c1ccc(O)cc1O
57 0.24242424 SWPKMTGYQGHLJS-AWEZNQCLSA-N COc1cc(O)c(cc1C=CC(=O)c2ccc(O)cc2)[C@@H](C)C(=C)C
58 0.24242424 SWPKMTGYQGHLJS-UHFFFAOYSA-N COC1=CC(O)=C(C=C1C=CC(=O)C1=CC=C(O)C=C1)C(C)C(C)=C
59 0.24242424 MPNLCWDBGXOCFP-AWEZNQCLSA-N COc1ccc(C2COc3cc(O)ccc3C2)c4OC(C)(C)C=Cc14
60 0.24242424 UJYXGMGDLVENDP-UHFFFAOYSA-N COc1ccc2c(c1)OCC1C2Oc2c1ccc(c2CCC(O)(C)C)O
61 0.24242424 KDIRLDVDJRGIDS-UHFFFAOYSA-N C#COC(C1Oc2c(C1)cc1c(c2)oc(=O)c(c1)C(C=C)(C)C)(C)C
62 0.24242424 SWPKMTGYQGHLJS-RNVIBTMRSA-N COc1cc(O)c(cc1C=CC(=O)c2ccc(O)cc2)C(C)C(=C)C
63 0.24242424 VOKBRPPPSPIUIB-ZDUSSCGKSA-N COc1cc(CC=C)cc(C(C)C(=O)c2ccc(OC)c(OC)c2)c1O
64 0.24242424 FBKRESBGJGGEEA-UHFFFAOYSA-N CC1=C(C(OC2=C1C=CC(=C2)OC(=O)C)(C)C)C3=CC=C(C=C3)OC
65 0.24242424 QDPIGLACKVYCNJ-UHFFFAOYSA-N CC(=CCc1c(O)cc(c2c1OC1C2COc2c1ccc(c2)O)C)C
66 0.24 PVCNNHKYWRSEDV-UHFFFAOYSA-N Cc1cc(=O)c2c(o1)c1C=C(C)C(Oc1c1c2OC(C)(C)C=C1)(C)C
67 0.23809524 IIIACKGGDCVYPY-FQEVSTJZSA-N C1(OC)C(C/C=C(\C)/C)=C2O[C@H](C3C=CC(O)=CC=3)CC(=O)C2=CC=1
68 0.23809524 SAEQSOFAKJPNMO-UHFFFAOYSA-N COC1=C(OCCOCCOC2=CC=CC=C2C=O)C=CC(CC=C)=C1
69 0.23529412 IIZFTELYWMLCKS-UHFFFAOYSA-N COC1=C(C=CC(O)=C1)C1COC2=C(C1)C=CC1=C2C=CC(C)(C)O1
70 0.23529412 WZJZQXSIPBOGHJ-UHFFFAOYSA-N COC1=C(CCC(=O)C2=CC(O)=CC=C2)C=CC(O)=C1CC1OC1(C)C
71 0.23529412 ZEHIHNBSUKPKMF-UHFFFAOYSA-N CC(=CCc1c2OC3C(c2cc(c1O)C)COc1c3ccc(c1)O)C
72 0.23529412 ZZAIPFIGEGQNHP-CQSZACIVSA-N COc1ccc(C2COc3c(C2)ccc4OC(C)(C)C=Cc34)c(O)c1
73 0.23529412 AWMHMGFGCLBSAY-GOSISDBHSA-N CC(=O)OC(C)(C)C1Cc2cc3C=C(C(=O)Oc3cc2O1)C(C)(C)C=C
74 0.23529412 ZZAIPFIGEGQNHP-AWEZNQCLSA-N COc1ccc(C2COc3c(C2)ccc4OC(C)(C)C=Cc34)c(O)c1
75 0.23529412 ZEHIHNBSUKPKMF-PXNSSMCTSA-N CC(=CCc1c(O)c(C)cc2C3COc4cc(O)ccc4C3Oc12)C
76 0.23529412 IIZFTELYWMLCKS-AWEZNQCLSA-N COc1cc(O)ccc1C2COc3c(C2)ccc4OC(C)(C)C=Cc34
77 0.23529412 GUBRWQYQKSWNOT-UHFFFAOYSA-N Oc1ccc2c(c1)OCC1C2Oc2c1cc(c(c2CCC(O)(C)C)O)C
78 0.23529412 WFKJJSNFMHHJDP-UHFFFAOYSA-N Oc1ccc(c(c1)O)C1COc2c(C1)c(C)cc1c2C=CC(O1)(C)C
79 0.23529412 LSRDCIRGVJBGRF-UHFFFAOYSA-N COc1c(C)c(O)cc2C=Cc3c(O)c(CC=C(C)C)ccc3Oc12
80 0.23529412 FNLMFAUIAMWRBH-UHFFFAOYSA-N Oc1c(ccc2c1C=CC(O2)(C)C)C1COc2c(C1)cc(c(c2)O)C
81 0.23529412 AWMHMGFGCLBSAY-SFHVURJKSA-N CC(=O)OC(C)(C)[C@@H]1CC2=C(O1)C=C3C(=C2)C=C(C(=O)O3)C(C)(C)C=C
82 0.23529412 AWMHMGFGCLBSAY-UHFFFAOYSA-N CC(=O)OC(C)(C)C1CC2=CC3=C(OC(=O)C(=C3)C(C)(C)C=C)C=C2O1
83 0.23529412 ZZAIPFIGEGQNHP-UHFFFAOYSA-N COC1=CC(O)=C(C=C1)C1COC2=C(C1)C=CC1=C2C=CC(C)(C)O1
84 0.23255814 VOCGSQHKPZSIKB-FQEVSTJZSA-N COc1cc2OC(CC(=O)c2cc1CC=C(C)C)c3ccc(O)cc3
85 0.23255814 VOCGSQHKPZSIKB-UHFFFAOYSA-N C1(OC)=CC2OC(C3C=CC(O)=CC=3)CC(=O)C=2C=C1C/C=C(/C)\C
86 0.23255814 VOCGSQHKPZSIKB-HXUWFJFHSA-N COc1cc2O[C@H](CC(=O)c2cc1CC=C(C)C)c3ccc(O)cc3
87 0.22857143 SOAVLVPRCDRQKI-UHFFFAOYSA-N Oc1ccc(c(c1C)O)C1COc2c(C1)ccc1c2C=CC(O1)(C)C
88 0.22857143 VJEUNRYOMSNQQE-UHFFFAOYSA-N COc1cc(O)ccc1C2=Cc3cc(c(O)cc3OC2)C(C)(C)C=C
89 0.22857143 HQDZSCGGDOFGRM-UHFFFAOYSA-N Oc1cc(O)c(cc1C1COc2c(C1)ccc1c2C=CC(O1)(C)C)C
90 0.22222222 HAVIURXIYRWYPE-UHFFFAOYSA-N CCC1=C(c2ccc(cc2)O)C(Oc2c1ccc(c2)OC(=O)C)(C)C
91 0.22222222 FZFGGNNUYSILSL-UHFFFAOYSA-N COC1=CC2=C(C=C1CC=C(C)C)C1OC3=C(C=CC(O)=C3)C1CO2
92 0.22222222 PNCIWDNTSLECPF-UHFFFAOYSA-N COC1=CC=CC(CCC(=O)CC(=O)CCC2=CC(O)=CC(OC)=C2)=C1
93 0.22222222 PCQUPBXXGWSGMS-NJDAHSKKSA-N C[C@]1(CO)CCC[C@@]2(C)[C@@H]1CC(=O)c3cc4C(=O)C=CC(=O)c4cc23
94 0.22222222 ZFUZIYGRFSXEIQ-DYESRHJHSA-N COc1ccc2C3COc4cc(O)ccc4C3Oc2c1CC=C(C)C
95 0.22222222 QFGVQLGWFLJAIX-UHFFFAOYSA-N C=CCC1=CC(OC)(C(=CC2=CC3C(C=C2)OCO3)C)C(=CC1=O)OC
96 0.22222222 CVIONCVYSLKMFU-UHFFFAOYSA-N C1(O)C(C/C=C(\C)/C)=C2OC(C3C=CC=CC=3)CC(=O)C2=C(O)C=1C
97 0.22222222 UXCLYUIPSCUJCS-UHFFFAOYSA-N Oc1c(ccc2c1C=CC(O2)(C)C)C1COc2c(C1)ccc(c2C)O
98 0.22222222 GSPCVTNYPNPCAF-UHFFFAOYSA-N COc1cc2Cc3cc(C)cc(O)c3C(=O)c2c(O)c1CC=C(C)C
99 0.22222222 GHRXQORMZWSBSA-NTEUORMPSA-N C=CCC1=CC(OC)(/C(=C/C2C=CC3=C(C2)OCO3)/C)C(=CC1=O)OC
100 0.22222222 FZFGGNNUYSILSL-UWJYYQICSA-N COc1cc2OCC3C(Oc4cc(O)ccc34)c2cc1CC=C(C)C
101 0.22222222 QTHCMZJQJUXJEC-UHFFFAOYSA-N C=CCC1=CC(OC)(C(=CC2=CC3=C(CC2)OCO3)C)C(=CC1=O)OC
102 0.22222222 PTLWUVYNMMFIEH-UWJYYQICSA-N COc1cc2OC3C(COc4cc(O)ccc34)c2cc1CC=C(C)C
103 0.22222222 ZFUZIYGRFSXEIQ-UHFFFAOYSA-N C1(O)C=CC2C3OC4=C(C/C=C(/C)\C)C(OC)=CC=C4C3COC=2C=1
104 0.22222222 GAAYGBBTNDUVEH-UHFFFAOYSA-N Cc1cc(=O)c2c(o1)c1C=CC(Oc1c1c2OC(C)(C)C(=C1)C)(C)C
105 0.22222222 CVIONCVYSLKMFU-KRWDZBQOSA-N CC(=CCc1c(O)c(C)c(O)c2C(=O)CC(Oc12)c3ccccc3)C
106 0.22222222 ZFUZIYGRFSXEIQ-UWJYYQICSA-N COc1ccc2C3COc4cc(O)ccc4C3Oc2c1CC=C(C)C
107 0.22222222 NYWUHXBEDBSRQB-UWJYYQICSA-N COc1ccc2C3COc4c(CC=C(C)C)c(O)ccc4C3Oc2c1
108 0.22222222 NYWUHXBEDBSRQB-UHFFFAOYSA-N COC1=CC2=C(C=C1)C1COC3=C(C=CC(O)=C3CC=C(C)C)C1O2
109 0.2173913 RBTCKDJYBJUSBR-UHFFFAOYSA-N COC1=CC=CC(CCC(=O)CC(=O)CCC2=CC(OC)=C(O)C=C2)=C1
110 0.21621622 JFVJNAUUFCGMGG-UHFFFAOYSA-N CCCCCOC1=CC=C(C=C1)C(=O)OC1=CC(O)=C(C=C1)C(=O)CC
111 0.21621622 BMEJCGKQLXCIJC-UHFFFAOYSA-N C1(O)=C(C)C2OC(C3C=CC=CC=3)CC(=O)C=2C(O)=C1C/C=C(\C)/C
112 0.21621622 BMEJCGKQLXCIJC-KRWDZBQOSA-N CC(=CCc1c(O)c(C)c2OC(CC(=O)c2c1O)c3ccccc3)C
113 0.21621622 IWBMROHTOJZYOJ-MDZDMXLPSA-N C1=CC=CC=C1/C=C/C(=O)C1C(O)=CC(OC/C=C(\C)/C)=CC=1OC
114 0.21428571 TVNNKYFSPAYFHJ-AZQPONJRSA-N C[C@@H]1[C@H](C)[C@H](C[C@H]1c2ccc3OCOc3c2)c4ccc5OCOc5c4
115 0.21428571 FHUJPAOFRVLFNQ-UHFFFAOYSA-N COC1=C(C=CC2=C1C=COC2(C)C)C1COC2=C(C1)C=CC(O)=C2
116 0.21052632 SIGVEYBZDIDQLH-KRWDZBQOSA-N COc1cc2OC(CC(=O)c2c(O)c1CC=C(C)C)c3ccccc3
117 0.21052632 NISHDQWTPMJBJI-UHFFFAOYSA-N C1(OC)=C(C/C=C(\C)/C)C2OC(C3C=CC=CC=3)CC(=O)C=2C(O)=C1
118 0.21052632 NISHDQWTPMJBJI-GOSISDBHSA-N COc1cc(O)c2C(=O)CC(Oc2c1CC=C(C)C)c3ccccc3
119 0.21052632 WRYXUCOWJNLEEE-UHFFFAOYSA-N COc1ccc2c(c1CC=C(C)C)OC1C2(O)COC2=C1C=CC(C2)O
120 0.21052632 XTGFOSFOUHCQNW-UHFFFAOYSA-N COC1=C(C=CC(O)C2=CC=C(O)C=C2)C=CC2=C1C=CC(C)(C)O2
121 0.21052632 HSRNVXSYFKSHKZ-UHFFFAOYSA-N COC1=C(CCC(=O)C2=CC=C(O)C=C2)C=CC2=C1C=CC(C)(C)O2
122 0.21052632 GIJHRPCRRJJXGW-SFHVURJKSA-N COc1cc(O)c(CC=C(C)C)c2O[C@@H](CC(=O)c12)c3ccccc3
123 0.21052632 NISHDQWTPMJBJI-SFHVURJKSA-N COc1cc(O)c2C(=O)CC(Oc2c1CC=C(C)C)c3ccccc3
124 0.21052632 GIJHRPCRRJJXGW-UHFFFAOYSA-N COc1cc(O)c(c2c1C(=O)CC(O2)c1ccccc1)CC=C(C)C
125 0.21052632 SIGVEYBZDIDQLH-UHFFFAOYSA-N C1(OC)=CC2OC(C3C=CC=CC=3)CC(=O)C=2C(O)=C1C/C=C(/C)\C
126 0.20689655 CRETZVZKINLXRC-OAQYLSRUSA-N COc1cc2cc3CC(C)(O)CC(=O)c3c(O)c2c(O)c1CC=C(C)C
127 0.20689655 YYGFHPIOUBPDHP-NRFANRHFSA-N COc1cc2cc3CC(C)(O)CC(=O)c3c(O)c2c(O)c1CCC(=C)C
128 0.20512821 DFMCTODOEICLEB-ZRDIBKRKSA-N CC(=CCC1=C(C=C(C(=C1/C=C/C2=CC=CC=C2)C(=O)O)O)OC)C
129 0.20512821 OQPMMZXQSPMSJV-FQEVSTJZSA-N COc1ccc(CC(O)C(=O)c2cc(CC=C(C)C)c(O)cc2O)cc1
130 0.20512821 DFMCTODOEICLEB-UHFFFAOYSA-N COc1cc(O)c(c(c1CC=C(C)C)C=Cc1ccccc1)C(=O)O
131 0.20512821 FPCMTBOAYZALFY-FQEVSTJZSA-N COc1ccc(cc1CC=C(C)C)[C@@H]2CC(=O)c3ccc(O)cc3O2
132 0.2 JSWLJDNWLQCBNE-PAGBRTJLSA-N COC1=CC(=O)C(=CC1(OC)C(=Cc2ccc(O)c(OC)c2)C)CC=C
133 0.2 XPDYDSQPCFQSLH-UHFFFAOYSA-N COc1cc(C=Cc2ccccc2)c(C(=O)O)c(O)c1CC=C(C)C
134 0.2 HBHAENAAWHAOMI-RNYZQXAPSA-N CC(=CC(CC(=CCOc1ccc2C=CC(=O)Oc2c1)C)OC(=O)C)C
135 0.2 XVKPLSZKORNHGW-UHFFFAOYSA-N COc1cc(CCC#CC(CCc2ccc(c(c2)OC)O)O)ccc1O
136 0.2 XPDYDSQPCFQSLH-ZHACJKMWSA-N COC1=C(CC=C(C)C)C(O)=C(C(O)=O)C(\C=C\C2=CC=CC=C2)=C1
137 0.19512195 QSIWSPJKOPVWIU-NLJSWGTCSA-N CC(=O)OC(CCC=Cc1ccc(O)cc1)CCc2ccc(O)c(O)c2
138 0.19512195 QSIWSPJKOPVWIU-GVTIMSHASA-N CC(=O)OC(CCC=Cc1ccc(O)cc1)CCc2ccc(O)c(O)c2
139 0.19512195 ATKKHIQLXSUVHB-UHFFFAOYSA-N COC1=C(C(=O)CC(O)C2=CC=CC=C2)C(O)=C(CC=C(C)C)C(O)=C1
140 0.19354839 DRKPZVVNEGETTG-FKANQGBASA-N COc1ccc(cc1OC)C2C(C)C(C)C(=O)c3cc(O)c(OC)cc23
141 0.19354839 BWJYXYYUQNUPAF-CMDGGOBGSA-N COC(C)(C)C=Cc1c2OC(=CC(=O)c2c(O)c3C=CC(C)(C)Oc13)C
142 0.19354839 PODADIYZQUZESO-UHFFFAOYSA-N O=C1CC2(O)CC3C(C1C1=COc4c(C1C3(C)C)cc(c(c4)O)C)C2O
143 0.19354839 PMVOFJNUDXUBRY-UHFFFAOYSA-N O=C1CC2(O)CC3C(C1C1=COc4c(C1C3(C)C)ccc(c4C)O)C2O
144 0.19354839 PSUAGFUDTCULAM-VQHVLOKHSA-N COC(C)(C)C=Cc1c(O)c2C(=O)C=C(C)Oc2c3C=CC(C)(C)Oc13
145 0.19354839 DRKPZVVNEGETTG-XAAFQQQXSA-N COc1ccc(cc1OC)C2C(C)C(C)C(=O)c3cc(O)c(OC)cc23
146 0.19354839 JFWINFODWGRQNJ-ITQSLMPISA-N COc1cc2C(O)C(C)C(C)C(c3ccc4OCOc4c3)c2cc1OC
147 0.19354839 DRKPZVVNEGETTG-PVUDRZGPSA-N COc1ccc(cc1OC)C2C(C)C(C)C(=O)c3cc(O)c(OC)cc23
148 0.19354839 PSUAGFUDTCULAM-UHFFFAOYSA-N COC(C)(C)C=Cc1c(O)c2C(=O)C=C(C)Oc2c3C=CC(C)(C)Oc13
149 0.19047619 PAILWWPOJHGXTM-FQEVSTJZSA-N COc1ccc(cc1)C2CC(=O)c3ccc(O)c(CC=C(C)C)c3O2
150 0.1875 YIDFVUAMSVKSJN-UHFFFAOYSA-N Oc1cc(C)c2c(c1)OCC(C2)c1ccc2c(c1O)C=CC(O2)(C)C
151 0.1875 NETRCGJRLNZPCW-UHFFFAOYSA-N CC1=C(COC2=C3C=COC3=CC3=C2C=CC(=O)O3)CCC(C)(C)C1
152 0.1875 OCVDPUFPNIJFSP-UHFFFAOYSA-N COc1cc(CCC(CC#CCc2ccc(c(c2)OC)O)O)ccc1O
153 0.1875 HZOCXUMZNWMUHM-KKTCNXALSA-N COc1ccc(cc1OC)C2C(C)C3(OC)C=C(CC=C)C(=O)C2C3=O
154 0.1875 MGXHNASOXXUGCI-UHFFFAOYSA-N Oc1ccc(c(c1)O)C1COc2c(C1)cc(c1c2C=CC(O1)(C)C)C
155 0.1875 REESMTMKWHNVKU-UONOGXRCSA-N COc1ccc(cc1OC)C(=O)C(C)C(C)Cc2ccc3OCOc3c2
156 0.1875 JOYFIWRLFXZVBK-UHFFFAOYSA-N COc1c(C)c2OC(C)(C)C=Cc2c3CCc4cc(O)c(O)cc4c13
157 0.18604651 YRVPIFONAVRLMJ-AZUAARDMSA-N C1(O)C(C/C=C(\C)/C)=C2O[C@H](C3C=CC(O)=CC=3)[C@@H](O)CC2=C(OC)C=1
158 0.18604651 ZEYGPIZPJVPIMO-HNNXBMFYSA-N COc1cc(C2COc3cc(O)c(CC=C(C)C)cc3C2)c(O)cc1O
159 0.18604651 KTKUNEUPWDRROX-UUILKARUSA-N CC(=C/Cc1cc(O)ccc1O)CCc2c(C)c(O)c(O)c(C=O)c2C
160 0.18181818 UCAAUEVDTGULOG-UHFFFAOYSA-N COc1ccc2c(c1)OCC(C2)c1ccc2c(c1O)C=CC(O2)(C)C
161 0.18181818 CAXOEIMNKLLXSD-UHFFFAOYSA-N CCCCCOC1=CC=C(C=C1)C(=O)OC1=CC=C(C=C1)C(=O)OCC
162 0.18181818 KAYRJPGARKNUEX-BUOGGLDTSA-N COc1cc2CCC(O)C(C(O)C=Cc3ccc(O)cc3)c2cc1OC
163 0.18181818 QPGVMBKJECZCKK-UHFFFAOYSA-N CCCC1=CC(=O)OC2=C3C=CC(C)(C)OC3=C(C(=O)C(C)C)C(O)=C12
164 0.18181818 ZKJXXFYIAAJTGP-NRFANRHFSA-N Oc1ccc(CCC2CC(=O)C=C(CCc3ccc(O)cc3)O2)cc1
165 0.18181818 IIJAVQSUNJGRAT-GFCCVEGCSA-N COc1ccc(cc1OC)C2=C(C)C(C)Cc3cc4OCOc4cc23
166 0.18181818 KAYRJPGARKNUEX-VNLZOZGDSA-N COc1cc2CCC(O)C(C(O)C=Cc3ccc(O)cc3)c2cc1OC
167 0.18181818 ZGRWQNOZOVODNL-UHFFFAOYSA-N CCOC(=O)C(CC(=O)C1=CC=CC=C1)(CC1=CC=CC=C1)C(C)=O
168 0.18181818 GDHAPZHBCCQTCW-UHFFFAOYSA-N COC1=CC(=CC#C1)CCC(CC(=O)CCc1ccc(c(c1)OC)O)O
169 0.18181818 SJVMWXROGDZXJK-UHFFFAOYSA-N C=CCC1=CC(OC)(C(CC1=O)OC)C(=Cc1ccc2c(c1)OCO2)C
170 0.18181818 KAYRJPGARKNUEX-UITAMQMPSA-N COC1=C(OC)C=C2C(C(O)\C=C/C3=CC=C(O)C=C3)C(O)CCC2=C1
171 0.18181818 ICMQBKGAXWTQBT-UHFFFAOYSA-N Oc1ccc2c(c1)OCC1C2Oc2c1c(C)cc(c2CCC(O)(C)C)O
172 0.17647059 FENVFAWSPROPRZ-UHFFFAOYSA-N CC(C(Cc1ccc(c(c1)O)O)C)Cc1cc(C)c(c(c1)O)O
173 0.17647059 XHMVNELCFXCQCN-UHFFFAOYSA-N C1=CC2OC(C3C=CC=CC=3)CC(=O)C=2C(C(C)(C)C(=C)O)=C1OC
174 0.17647059 MTGWWLNLEYIFMW-AWEZNQCLSA-N COc1ccc(cc1OC)C(=O)C(C)Oc2ccc(CC=C)cc2OC
175 0.17647059 GCEHLIQGBSTENM-UHFFFAOYSA-N CC1(CCC2C(CCC3=CC(O)=CC=C23)C1)C(O)C#CC(F)(F)F
176 0.17647059 AMZKQYKPGJAVBD-UHFFFAOYSA-N Oc1ccc(c(c1)O)C1COc2c(C1)ccc1c2C=C(C)C(O1)(C)C
177 0.17391304 XRMMNNNLHAWBGF-UHFFFAOYSA-N COc1cc(ccc1O)CC(C(=O)CCCCc1ccccc1)C(=O)O
178 0.17142857 FWDXZNKYDTXGOT-GQCTYLIASA-N COC1=C(C=CC(=C1)CC/C=C/C(=O)CCC2=CC(=C(C=C2)O)OC)O
179 0.17142857 DBMJZOMNXBSRED-OQLLNIDSSA-N CC(=CCCC(=CCOc1c2C=CC(=O)Oc2cc3occc13)C)C
180 0.17142857 MEFXRGFYZHLJTK-RIYZIHGNSA-N CC(=C/COc1c2C=CC(=O)Oc2cc3occc13)CCCC(C)(C)O
181 0.17142857 FWDXZNKYDTXGOT-UHFFFAOYSA-N COc1cc(CCC=CC(=O)CCc2ccc(c(c2)OC)O)ccc1O
182 0.17142857 QBCHAPQNKKNQRR-UHFFFAOYSA-N COC1=C(CC=C(C)C)C(O)=CC(O)=C1CCC(=O)C1=CC(O)=CC=C1
183 0.17142857 DBMJZOMNXBSRED-UHFFFAOYSA-N CC(=CCCC(=CCOc1c2C=CC(=O)Oc2cc3occc13)C)C
184 0.17142857 OBWFLRCBHXZPEI-UHFFFAOYSA-N CCC1=C(c2ccc(cc2)OC)C(Oc2c1ccc(c2C=O)O)(C)C
185 0.17142857 SMRSMFDNXPPPCA-UHFFFAOYSA-N CCCC(=O)C1=C2OC(C)(C)C=CC2=C2OC(=O)C=C(CCC)C2=C1O
186 0.17142857 DERDAEGBPCGBER-UHFFFAOYSA-N CC(C(Cc1ccc(c(c1)O)O)C)Cc1ccc(c(c1C)O)O
187 0.17142857 QRCRQGOUXQMSQF-UHFFFAOYSA-N COC1=C(CCC(=O)C2=CC=CC=C2)C(O)=CC2=C1C=CC(C)(C)O2
188 0.17142857 SLWKZBZMNIENTQ-UHFFFAOYSA-N COc1cc(CC=CCC(=O)CCc2ccc(c(c2)OC)O)ccc1O
189 0.17142857 DBMJZOMNXBSRED-DHDCSXOGSA-N CC(C)=CCC\C(C)=C/COC1=C2C=COC2=CC2=C1C=CC(=O)O2
190 0.17142857 AVURBDQHFAMVEO-AATRIKPKSA-N COc1cc(C=Cc2cc(OC)c3C=CC(C)(C)Oc3c2)ccc1O
191 0.17142857 SOVNCTNQAWWYAQ-UHFFFAOYSA-N CC(=CCCC(=CCOc1c2OC(=O)C=Cc2cc3ccoc13)C)C
192 0.17142857 MEFXRGFYZHLJTK-UHFFFAOYSA-N CC(=CCOc1c2C=CC(=O)Oc2cc3occc13)CCCC(C)(C)O
193 0.17142857 SOVNCTNQAWWYAQ-OQLLNIDSSA-N CC(C)=CCC\C(C)=C\COC1=C2OC(=O)C=CC2=CC2=C1OC=C2
194 0.17142857 MVQJJXSXJYJFMH-UHFFFAOYSA-N CCOC(=O)C(C(CC(=O)C1=CC=CC=C1)C1=CC=CC=C1)C(C)=O
195 0.17021277 NUZRZNDEKHZHOK-UHFFFAOYSA-N COC1CC(=C(C(=C1C(=O)C=Cc1ccc(cc1)O)O)CC=C(C)C)O
196 0.17021277 LIPJVYGOVYRSEA-UHFFFAOYSA-N COc1cc(O)c(c(c1C(=O)C=CC1=CCC(C=C1)O)O)CC=C(C)C
197 0.17021277 RSURXMFKHSIZSB-LLSJCHBOSA-N CC(=C/CCc1cocc1)CC2OC(=O)C(=C2)CC=Cc3cocc3
198 0.17021277 RSURXMFKHSIZSB-NVMYMJKRSA-N CC(=C/CCc1cocc1)CC2OC(=O)C(=C2)CC=Cc3cocc3
199 0.16666667 TVUKAZBHCZRCLV-AJALSWGYSA-N COc1cc(C=CC)cc2C(C)C(Cc3ccc4OCOc4c3)Oc12
200 0.16666667 HXHCCUWOGMBIRD-NRFANRHFSA-N Cc1cc(O)c(C=O)c(C)c1CCC2(C)Oc3ccc(O)cc3C=C2
201 0.16666667 KQTWFBRAMLSFFK-UHFFFAOYSA-N COC1=C(C(=O)CCC2=CC=CC=C2)C(O)=C(CC2OC2(C)C)C(O)=C1
202 0.16666667 TVUKAZBHCZRCLV-VSYMPVBISA-N COc1cc(C=CC)cc2C(C)C(Cc3ccc4OCOc4c3)Oc12
203 0.16666667 VLWJOYMOYMWONM-AEFFLSMTSA-N C1(OC)=C(C/C=C(\C)/C)C2O[C@H](C3C=CC(O)=CC=3)C[C@@H](O)C=2C(O)=C1
204 0.16666667 QSWBCPQDDKJHGF-JXFKEZNVSA-N COc1ccc2C3COc4cc(O)ccc4C3Oc2c1CCC(C)(C)O
205 0.16666667 ZLYKHVINNAJBMT-UHFFFAOYSA-N CCC1=C(c2ccc(cc2)OC)C(Oc2c1cc(C=O)c(c2)O)(C)C
206 0.16666667 KBJVMSYDLZSMRS-UHFFFAOYSA-N CC(=CCc1c(O)cc(c2c1OC(CC2=O)c1cccc(c1)C)O)C
207 0.16666667 KLUXLFYKZBOVFD-UHFFFAOYSA-N COC(CCc1c(O)ccc2c1OC1C2COc2c1ccc(c2)O)(C)C
208 0.16666667 ISHNOGVSUMXVMS-UHFFFAOYSA-N C=CCC1=CC(OC)(C(=CC1O)OC)C(=Cc1ccc2c(c1)OCO2)C
209 0.16666667 LYJADBKKZXIYMM-UHFFFAOYSA-N CCCCCOC(=O)C=CC(=O)C1=CC=C(OC2=CC=CC=C2)C=C1
210 0.16666667 QSWBCPQDDKJHGF-UHFFFAOYSA-N COc1ccc2c(c1CCC(O)(C)C)OC1C2COc2c1ccc(c2)O
211 0.16216216 OFFIVDMYGFMLAP-UHFFFAOYSA-N CC(=CCc1c(O)cc(c2c1OC(CC2=O)c1ccc(cc1)C)O)C
212 0.16216216 VLZSECOGKOKMBC-AUWJEWJLSA-N CC(=CCCC(=C/Cc1c2OC(=O)C=Cc2c(O)c3ccoc13)C)C
213 0.16216216 XCLPTTSEUSOVPX-UHFFFAOYSA-N CC(=CCc1c(O)cc(c2c1OC(CC2=O)c1ccccc1C)O)C
214 0.16216216 UFTSEQNPKRKIAA-IDGDSFQDSA-N COc1cc(ccc1O)[C@H](C=Cc2ccc(O)cc2)[C@H]3COC(C)(C)O3
215 0.16216216 FAPGBXLHYVKIQO-PZVFOTJXSA-N COc1ccc(cc1OC)C2OC3=CC(=O)C(CC=C)(OC)C=C3C2C
216 0.16216216 VNKGJUSYZMFRJX-ZRDIBKRKSA-N C1=CC=CC=C1/C=C/C(=O)C1C(O)=C(C/C=C(\C)/C)C(OC)=CC=1O
217 0.16216216 GAIPTWIUKUYUNA-ZRDIBKRKSA-N C1=CC=CC=C1/C=C/C(=O)C1C(O)=C(C/C=C(\C)/C)C(O)=CC=1OC
218 0.16216216 WPEUAPAFZISHMD-INIZCTEOSA-N O[C@@H](CCCCc1ccc(O)c(O)c1)CCc2ccc(O)cc2
219 0.16216216 KIRQMFOOLNMKGC-HSTAZWAASA-N Cc1cc(O)c(C=O)c(C)c1CCC(C)(O)C=Cc2cc(O)ccc2O
220 0.16 CQDVFBMTEZFKKY-NVRABZTHSA-N CC(=CC(=O)OC(CCOC(=O)C)C=CC=CC#CC#CC=CCO)C
221 0.16 KGPLAWMZZGZTOA-SFOIOBPVSA-N CC(=O)c1ccc2C3C4OC4C5(O)CC=CC(=O)C5(C)C3CCc2c1
222 0.16 KGPLAWMZZGZTOA-WUEZWNDSSA-N CC(=O)c1ccc2C3C4OC4C5(O)CC=CC(=O)C5(C)C3CCc2c1
223 0.16 CQDVFBMTEZFKKY-PUYRJQRLSA-N CC(=CC(=O)O[C@H](CCOC(=O)C)C=CC=C/C#CC#CC=CCO)C
224 0.16 BEDZJNMPIDRDAK-IPUJKQNUSA-N CC(=O)OC(CC(O)CC=CC1CC=CC(=O)O1)C=Cc2ccccc2
225 0.16 LZKJEHZOSHVRBN-RDGPPVDQSA-N OC(CC(O)CC(O)c1ccccc1)CC(O)c2ccccc2
226 0.16 GFAKLCYEPXAJGY-UHFFFAOYSA-N Cc1cc(=O)c2c(o1)c1C(=CC(Oc1c1c2OC(C)(C)C=C1)(C)C)C
227 0.16 VDUCCFBTRYWZBB-UHFFFAOYSA-N Cc1c(C)oc2c(c1=O)c1OC(C)(C)C=Cc1c1c2C=CC(O1)(C)C
228 0.16 VKVHGBWCULITLM-UHFFFAOYSA-N CCCCCCOC1=CC2=C(C=C1)C(=O)C(OC1=CC=CC=C1)=CO2
229 0.16 QYACWUAPVKEIAD-UHFFFAOYSA-N CC(C)(C)OC(=O)N(C(=O)OC(C)(C)C)C1=CC=C(C=C1)[N+]([O-])=O
230 0.16 JXBWQABQRVPYGP-UHFFFAOYSA-N COc1ccc(cc1OC)c2oc3c(OC)cc(CC=C)cc3c2C
231 0.16 PTWHUSMSHJHPAN-UHFFFAOYSA-N CCOC(CN(CC=C)C(=O)C1=C(C(O)=CC=C1)[N+]([O-])=O)OCC
232 0.16 CQDVFBMTEZFKKY-HAWFITQUSA-N CC(=CC(=O)OC(CCOC(=O)C)C=C/C=CC#CC#CC=CCO)C
233 0.16 ITOWMYXEGADZIR-HEZVQIKDSA-N OC1CC(CC=CC2CC=CC(=O)O2)OC(C=Cc3ccccc3)C1O
234 0.16 ITOWMYXEGADZIR-UJCCVNEUSA-N OC1CC(CC=CC2CC=CC(=O)O2)OC(C=Cc3ccccc3)C1O
235 0.16 DPCPAIIYCDEAIQ-UHFFFAOYSA-N CC1=NC2=C(C=CC=C2)C(C1)=NC(NC1=CC=CS1)=NC(C)(C)C
236 0.16 WLGHKPRYJOPIEF-UHFFFAOYSA-N Cc1cc(=O)c2c(o1)c1C=CC(Oc1c1c2OC(C)(C)C=C1C)(C)C
237 0.16 ITOWMYXEGADZIR-XTDNVFOLSA-N OC1CC(CC=CC2CC=CC(=O)O2)OC(C=Cc3ccccc3)C1O
238 0.16 LXRVZJFJYYQBCU-VOTSOKGWSA-N COc1ccc(cc1OC)c2oc3c(OC)cc(C=CC)cc3c2C
239 0.15789474 WJKGPJRAGHSOLM-UHFFFAOYSA-N CC(C)(C)OC(=O)NCC(NC(=O)OCC1=CC=CC=C1)C(O)=O
240 0.15789474 SENGGJLGUFGNIH-INIZCTEOSA-N OC(CCCCc1ccc(O)cc1)CCc2ccc(O)c(O)c2
241 0.15789474 SIXLBUOCNCJEPQ-UHFFFAOYSA-N COc1ccc2c(c1CC=C(C)C)OC1C2(O)COC2=C1CCC(=C2)O
242 0.15789474 QKMSMVGTLTVHLK-UHFFFAOYSA-N CC(C)(C)OC(=O)NC(CNC(=O)OCC1=CC=CC=C1)C(O)=O
243 0.15789474 WJKGPJRAGHSOLM-UHFFFAOYSA-N CC(C)(C)OC(=O)NCC(NC(=O)OCC1=CC=CC=C1)C(O)=O
244 0.15789474 DIYBOBQNQNPPIL-UHFFFAOYSA-N CC(CC(C=C(C)C)O)CCOc1c2ccoc2cc2c1ccc(=O)o2
245 0.15789474 WJKGPJRAGHSOLM-UHFFFAOYSA-N CC(C)(C)OC(=O)NCC(NC(=O)OCC1=CC=CC=C1)C(O)=O
246 0.15789474 QKMSMVGTLTVHLK-UHFFFAOYSA-N CC(C)(C)OC(=O)NC(CNC(=O)OCC1=CC=CC=C1)C(O)=O
247 0.15789474 HHDMTKSWMRFISD-UHFFFAOYSA-N COC1=C(CCC(=O)C2=CC(O)=CC(O)=C2)C=CC(O)=C1CC=C(C)C
248 0.15789474 SVTCZHIDEDUTBH-UHFFFAOYSA-N COC1=C(C(=O)CCC2=CC=C(O)C=C2)C(O)=C(CC=C(C)C)C(O)=C1
249 0.15789474 QKMSMVGTLTVHLK-UHFFFAOYSA-N CC(C)(C)OC(=O)NC(CNC(=O)OCC1=CC=CC=C1)C(O)=O
250 0.15789474 KMVYFUGPMLDUFI-UHFFFAOYSA-N COC1=C(C(=O)CCC2=CC(O)=CC=C2)C(O)=C(CC=C(C)C)C(O)=C1
251 0.15789474 SENGGJLGUFGNIH-MRXNPFEDSA-N OC(CCCCc1ccc(O)cc1)CCc2ccc(O)c(O)c2
252 0.15789474 XRPKPDHAYAOPTH-UHFFFAOYSA-N C1(OC)C=CC(CCC(C2C=CC3OC(C)(C)C=CC=3C=2O)=O)=CC=1
253 0.15789474 OHGGGSHTYPJICB-KRWDZBQOSA-N COc1cc(O)c2C(=O)CC(Oc2c1CCC(C)(C)O)c3ccccc3
254 0.15789474 CYOJDPZLJYMTIW-YRNVUSSQSA-N COc1cc(O)c(c(c1C(/C=C/c1ccc(cc1)O)O)O)CC=C(C)C
255 0.15789474 COFCYMDLLJSUGB-UHFFFAOYSA-N COc1cc(O)c(c(c1C(=O)C=Cc1ccc(cc1)O)O)CCC(C)C
256 0.15789474 OHGGGSHTYPJICB-UHFFFAOYSA-N C1(OC)=C(CCC(O)(C)C)C2OC(C3C=CC=CC=3)CC(=O)C=2C(O)=C1
257 0.15384615 XGFUENJAJXQROP-UHFFFAOYSA-N C=CCC1CC(OC)(C(=CC1=O)OC)C(=Cc1ccc2c(c1)OCO2)C
258 0.15384615 KRNMACTUMUDNDH-UHFFFAOYSA-N CC1=CC=C(C=C1)C(=O)OCCCOCCCOC(=O)C1=CC=CC=C1
259 0.15384615 CAWFQIMCXMDLNL-UHFFFAOYSA-N O=C1CCC2(C(=C1)CCC1C2C(=O)CC2(C1(O)CC1C2=CC(=O)O1)C)C
260 0.15384615 CVBLVYXNJWCERD-UHFFFAOYSA-N COC1=CC(=CC#C1)CCC=CC(=O)CCc1ccc(c(c1)OC)O
261 0.15384615 VYWPXEMHTZFHLU-UHFFFAOYSA-N COC1=C(CC=C(C)C)C2=C(CC1)C1(C(O2)c2ccc(cc2OC1)O)O
262 0.15384615 SPJTUHBCNLCXOO-UHFFFAOYSA-N O=C(C=C(c1ccc(cc1)O)O)OC1CC2C(C1(C)CC2)(C)C
263 0.15384615 CMTIOXAVRNUFAG-ZEWGMFERSA-N COC1=CC2(CC=C)C(C)C(OC2=CC1=O)c3ccc(OC)c(OC)c3
264 0.15384615 CMTIOXAVRNUFAG-OBVPDXSSSA-N COC1=CC2(CC=C)C(C)C(OC2=CC1=O)c3ccc(OC)c(OC)c3
265 0.15384615 CMTIOXAVRNUFAG-UBWHGVKJSA-N COC1=CC2(CC=C)C(C)C(OC2=CC1=O)c3ccc(OC)c(OC)c3
266 0.15 VGCRPKJRWOBFGH-UHFFFAOYSA-N COC1=C(CCC(=O)C2=CC(O)=CC=C2)C=C(O)C(O)=C1CC=C(C)C
267 0.15 NNGJMULJWABAHA-UHFFFAOYSA-N COC1=C(CCC(=O)C2=CC(O)=C(O)C=C2)C=CC(O)=C1CC=C(C)C
268 0.15 FADNTAQKPDCXTF-UHFFFAOYSA-N CCCC1=CC2(OC)C(=CC1=O)OC(=C2C)c1ccc(c(c1)OC)OC
269 0.15 YMCOECCVLRBIDF-UHFFFAOYSA-N COC1=CC=CC(CCC(=O)CC(=O)C(O)CC2=CC(OC)=CC=C2)=C1
270 0.14814815 KXFHMKLMGJXYQT-OAQYLSRUSA-N COC1=C2C(C)(C)CCC[C@]2(C)c3c(O)c4oc(C)cc4c(O)c3C1=O
271 0.14814815 MBPPADJEJHCJGU-ZURRRSKRSA-N COC(=O)c1cc2oc1CC(CCC3=CC(CC(=C2)C)OC3=O)C(=C)C
272 0.14814815 HRONWWHSDMRQBI-UHFFFAOYSA-N OCC12CCC3C(C2CCC1=O)CCc1c3cc(OC)c(c1)O
273 0.14814815 FSDJRDBCMKBNAE-UHFFFAOYSA-N O=C1OC2C(=C1)C1(C(C2)C2CCC34C(C2C(=O)C1)(C)CCC(=O)C4O3)C
274 0.14814815 FCBHHZIQDKQTQY-UHFFFAOYSA-N COC12CC(=O)C3C(C2O)C(C1)C(C)(C)C1C3=COc2c1ccc(c2)O
275 0.14814815 XJVTZOODYKFNSG-UHFFFAOYSA-N COC1C2C3C(=O)CC1(O)CC2C(C1C3=COc2c1ccc(c2)O)(C)C
276 0.14814815 SLFKHYGAUWKROK-UHFFFAOYSA-N O=C1CCC2(C(=C1)CCC1C2(O)C(=O)CC2(C1CC1C2=CC(=O)O1)C)C
277 0.14814815 MBPPADJEJHCJGU-FVCQUJQRSA-N COC(=O)c1cc2oc1CC(CCC3=CC(CC(=C/2)C)OC3=O)C(=C)C
278 0.14814815 QLCWZFHRFVCWOZ-UHFFFAOYSA-N COc1cc(CCC=CC#CCc2ccc(c(c2)OC)O)ccc1O
279 0.14814815 UHVMLVOXDNEVNO-VQHVLOKHSA-N COc1c2C=CC(C)(C)Oc2c(C=CC(C)(C)O)c3OC(=CC(=O)c13)C
280 0.14814815 FIHZWZBEAXASKA-AATRIKPKSA-N COc1cc2Cc3cc(C)cc(O)c3C(=O)c2c(O)c1C=CC(C)C
281 0.14814815 ONBSBLOKDJPVFS-UHFFFAOYSA-N CCCC(O)CC1=CC(O)=C2C(OC(C)(C)C3=C2C=C(C=C3)C(O)=O)=C1
282 0.14634146 NYEWVLGIMASXSN-UHFFFAOYSA-N COC1=CC(=CC#C1)CCC(=O)CC(CCc1ccc(c(c1)OC)O)O
283 0.14634146 YBELALTXNHOGJQ-UHFFFAOYSA-N COC1C2OC(=O)C(=C2O)C(=C1CC=C(C)C)C=Cc1ccccc1
284 0.14634146 KJICIKHRLAWZSS-UHFFFAOYSA-N COc1ccc2c(c1CC=C(C)C)OC1C2(O)COC2C1C=CC(=C2)O
285 0.14634146 ZNZNDTIQMJBVCP-UHFFFAOYSA-N COC1=CC=CC(CCC(=O)CC(=O)CC(O)C2=CC(OC)=CC=C2)=C1
286 0.14285714 NNEXQDVWDRKBSK-JLMZAJLHSA-N CC1C(CCC2C(=O)c3occ(C)c3CC12C)OC(=O)C(=C)C
287 0.14285714 UECRXYJPHAONDL-ZDWFJGAWSA-N COC1CC2(CC=C)C(C)C(Cc3ccc4OCOc4c3)OC2=CC1=O
288 0.14285714 HRJCQKWFGIGKQS-UHFFFAOYSA-N COC1=CC(O)(O)C(C(=C1CC=C(C)C)C=Cc1ccccc1)C(=O)O
289 0.14285714 SJSIBELVCHVCJR-UHFFFAOYSA-N O=C(OC1CC2C(C1(C)CC2)(C)C)C=Cc1ccc(cc1O)O
290 0.14285714 HGORYRLTYUTUHO-FQEVSTJZSA-N COc1cc(O)cc(c1)C2CCc3c(O)cc(O)c(CC=C(C)C)c3O2
291 0.14285714 UECRXYJPHAONDL-JRRSEYKBSA-N COC1CC2(CC=C)C(C)C(Cc3ccc4OCOc4c3)OC2=CC1=O
292 0.14285714 ALJZEMRUAOJSPP-UHFFFAOYSA-N CC(C)C(NC(=O)OC(C)(C)C)C(=O)OC1=CC=C(C=C1)[N+]([O-])=O
293 0.14285714 XUFLCBZPPNIMEF-UHFFFAOYSA-N Oc1cc(OCC2OC2)ccc1C(c1ccc(cc1)OCC1OC1)(C)C
294 0.14285714 FXXQWYUKRWQMJP-UHFFFAOYSA-N O=C1CCC2(C(=C1)CCC1C2OC(=O)CC2(C1CC1C2=CC(=O)O1)C)C
295 0.14285714 ZCODLKRXOMKVKE-UHFFFAOYSA-N Oc1cc(C)c2c(c1)OC=C1C2C(C)(C)C2C3C1C(=O)CC(C2)(C3O)O
296 0.14285714 ITPUNFCENIXESI-UHFFFAOYSA-N CC(=CCOc1c2CCOc2cc2c1ccc(=O)o2)CC(C=C(C)C)O
297 0.14285714 MLOLVPCQYYACCM-OMWUSAIZSA-N COC(=O)c1cc2oc1CC(CCC3=CC(OC3=O)C2C(=C)C)C(=C)C
298 0.14285714 MLOLVPCQYYACCM-IRWQIABSSA-N COC(=O)c1cc2oc1CC(CCC3=CC(OC3=O)C2C(=C)C)C(=C)C
299 0.14285714 OSFNLUFYTJXVMF-UHFFFAOYSA-N OCC12CC(=O)C3C(C2CC2C1=CC(=O)O2)CCC1=CC(=O)CCC31C
300 0.14285714 UECRXYJPHAONDL-AWSUFOADSA-N COC1CC2(CC=C)C(C)C(Cc3ccc4OCOc4c3)OC2=CC1=O
301 0.13953488 KPUGXDBDCYEGHQ-UHFFFAOYSA-N CCC1=C(C(C)OC2=CC(OC(C)=O)=CC=C12)C1=CC=C(OC)C=C1
302 0.13953488 GFDVKNYLIXZUEA-UHFFFAOYSA-N COC1C=CC2=C(C1CC=C(C)C)OC1C2(O)COc2c1ccc(c2)O
303 0.13953488 GKBZDRQKXZDVIS-UHFFFAOYSA-N COC1=C(CCC(=O)C2=CC(O)=CC=C2)C=CC(O)=C1CC=C(C)CO
304 0.13953488 OFIJEJBWMQKPPA-OAQYLSRUSA-N CC1=C(O)C(=O)c2c3C=CC(C)(CCCC(C)(C)O)Oc3ccc2C1=O
305 0.13953488 GFGXUCDVSUJNHR-UHFFFAOYSA-N OC1C(=CC=CC1O)CCc1cc(O)c(c(c1)O)CC=C(C)C
306 0.13793103 UYRRTIFQUFOAEF-UHFFFAOYSA-N CC1Cc2c(C)cc3c(c2C(C1C)c1ccc2c(c1)OCO2)OCO3
307 0.13793103 LXCZVMFGPWLGIO-IORPCWEISA-N COC(=O)C1C(CCC2C(CC=C/C=1)(C)CC(OC2=O)c3cocc3)=C
308 0.13793103 SAZKBWNINZKJCE-UHFFFAOYSA-N OCC12CCC(C2(C)C)CC1OC(=O)C=Cc1ccc(cc1)O
309 0.13793103 DAPIGBKLIOQMKC-UHFFFAOYSA-N O=C(OC1CC2C(C1(C)COC2)(C)C)C=Cc1ccc(cc1)O
310 0.13793103 NOYGOWYVUFENNY-KTNDXEENSA-N CC1(C)C2CCC1(C)C(C2)OC(=O)C=C/c3ccc(O)c(O)c3
311 0.13793103 PAXLCRPGEMFTDF-UHFFFAOYSA-N O=C(OC1CC2C(C1(C)C(C2)O)(C)C)C=Cc1ccc(cc1)O
312 0.13793103 NOYGOWYVUFENNY-URKNILKWSA-N CC1(C)[C@H]2CC[C@]1(C)[C@@H](C2)OC(=O)C=Cc3ccc(O)c(O)c3
313 0.13793103 ZFXRVZFQCYBLFS-UHFFFAOYSA-N O=C1COCC2(C(=C1)CCC1C2C(=O)CC2(C1CC1C2=CC(=O)O1)C)C
314 0.13793103 VWLDJFDWOGIHKP-UHFFFAOYSA-N COc1ccc2c(c1)OC=C1C2C(C)(C)C2C3C1C(=O)CC(C2)(C3O)O
315 0.13793103 RGHKVOZQSVZPJZ-UHFFFAOYSA-N O=C(OC1CC2(C(C1(C)CC2)(C)C)O)C=Cc1ccc(cc1)O
316 0.13793103 OLZMDHUWXVVECD-UHFFFAOYSA-N COC1=CC=CC(CCC(=O)CC(=O)C=CC2=CC(OC)=CC=C2)=C1
317 0.13793103 AWFPVJLYXCFERE-UHFFFAOYSA-N COC1=CC=CC(CCC(=O)C(O)C(=O)CCC2=CC(OC)=CC=C2)=C1
318 0.13793103 XFUCAAPSLPPOTH-UHFFFAOYSA-N O=C1CCC2(C(=C1)CC(C1C2C(=O)CC2(C1CC1C2=CC(=O)O1)C)O)C
319 0.13793103 QEMNROQOCQGNHL-LYSGITKLSA-N COc1cc2cc3CC(C)(O)CC(=O)c3c(O)c2c(O)c1C=CC(C)C
320 0.13793103 XYDCBAHQFXKSBL-UHFFFAOYSA-N CCC(O)CCC1=CC(O)=C2C(OC(C)(C)C3=C2C=C(C=C3)C(O)=O)=C1
321 0.13793103 GBNQFCKCGUUDQR-UHFFFAOYSA-N OCC12CCC(=O)C=C1CCC1C2C(=O)CC2(C1CC1C2=CC(=O)O1)C
322 0.13793103 NOYGOWYVUFENNY-UHFFFAOYSA-N O=C(OC1CC2C(C1(C)CC2)(C)C)C=Cc1ccc(c(c1)O)O
323 0.13793103 NOYGOWYVUFENNY-OJBHXIBPSA-N CC1(C)C2CCC1(C)C(C2)OC(=O)C=Cc3ccc(O)c(O)c3
324 0.13793103 MTJQLXYPFSZPQT-UHFFFAOYSA-N CC1Cc2ccc3c(c2C(C1C)c1ccc2c(c1C)OCO2)OCO3
325 0.13793103 DFZYSFTUVCUVKH-UHFFFAOYSA-N CC1Cc2ccc3c(c2C(C1C)c1cc2OCOc2cc1C)OCO3
326 0.13793103 NOYGOWYVUFENNY-BPZFTQGSSA-N CC1(C)C2CCC1(C)C(C2)OC(=O)C=Cc3ccc(O)c(O)c3
327 0.13793103 AXECTJWCJSQYPZ-ZSEKCTLFSA-N COc1cc2C=C(C)C(C)C(c3ccc4OCOc4c3)c2cc1OC
328 0.13636364 HUQUUOIUJGCTAS-UHFFFAOYSA-N COC1=C(CC=C(C)C)C2C(C=C1)C1(C(O2)c2ccc(cc2OC1)O)O
329 0.13636364 VOJQFQGMBGQIBM-UHFFFAOYSA-N CC(=CCc1c(O)cc(cc1O)CCC1=CC(C(C=C1)O)O)C
330 0.13636364 YSSBMAXDHVQWJV-SKQWJGTPSA-N C12OC(C(=C)C)CC=1C1O[C@H](C3C=CC=CC=3)C[C@@H](O)C=1C(OC)=C2
331 0.13636364 HUQUUOIUJGCTAS-MBPVOVBZSA-N COC1=C(CC=C(C)C)C2OC3c4ccc(O)cc4OCC3(O)C2C=C1
332 0.13333333 ZSVHRNLRKQLKNO-UHFFFAOYSA-N CCOC(=O)C(CCCP(=O)(OCC)OCC)C(=O)OCC
333 0.13333333 YJHITRZMQVMYLB-DYESRHJHSA-N CO[C@H]1[C@H]2C(=O)C(=C(C(C)C)C(=O)C2=CCc3c(C)cc(OC)cc13)O
334 0.13333333 ZXAFNDDXODHVOJ-JOOBJXAISA-N COc1ccc(cc1OC)C2C(C)C(C)C(=O)c3cc(OC)c(O)cc23
335 0.13333333 FGJDIUCCYQTXKU-UHFFFAOYSA-N OCC1(C)C2CCC1(C)C(C2)OC(=O)C=Cc1ccc(cc1)O
336 0.13333333 RWTLQHAFVOYAKE-UHFFFAOYSA-N O=C1OC2C(=C1)C1(C(C2)C2CCC3=CC(=O)C(CC3(C2C(=O)C1)C)O)C
337 0.13333333 ZXAFNDDXODHVOJ-XAAFQQQXSA-N COc1ccc(cc1OC)C2C(C)C(C)C(=O)c3cc(OC)c(O)cc23
338 0.13333333 JDOBECZYWGGDEA-UHFFFAOYSA-N O=C(OC1CC2C(C1(C)CC2)(C)C)C=CC1=CC2C(C=C1)(O2)O
339 0.13333333 ZXAFNDDXODHVOJ-FKANQGBASA-N COc1ccc(cc1OC)C2C(C)C(C)C(=O)c3cc(OC)c(O)cc23
340 0.13333333 WUSXICAXGZEJEJ-RVHYNSKXSA-N CC1(COC=O)CCCC2(C)C1C=CC3=C2C(=O)C(=C(CC=C)C3=O)O
341 0.13333333 PEKBXAMJURNBRO-UHFFFAOYSA-N O=C1CC(O)C2(C(=C1)CCC1C2C(=O)CC2(C1CC1C2=CC(=O)O1)C)C
342 0.13333333 HNPONWCHSOUHHO-SQHYZVFZSA-N COC1=CC2(CC(C)C(C)Cc3cc4OCOc4c(OC)c23)C=CC1=O
343 0.13333333 IEDNXCMAVSCTOU-UHFFFAOYSA-N O=C1CCC2(C(=C1)CCC1C2C(=O)C(C2(C1CC1C2=CC(=O)O1)C)O)C
344 0.13333333 IUPNUBKEDAQHIQ-UHFFFAOYSA-N O=C1CCC2(C(=C1)CCC1C2C(=O)CC2(C1C(O)C1C2=CC(=O)O1)C)C
345 0.13333333 PIJMDNPQEIHQAS-UHFFFAOYSA-N O=C1CCC2(C(=C1)CCC1C2C(=O)OCC2(C1CC1C2=CC(=O)O1)C)C
346 0.13333333 TZCZKDLGCAOGSY-UHFFFAOYSA-N CC(=CCOC1C2C=COC2=Cc2c1ccc(=O)o2)CC(C=C(C)C)O
347 0.13333333 YSSBMAXDHVQWJV-ZACQAIPSSA-N COc1cc2OC(Cc2c3OC(CC(O)c13)c4ccccc4)C(=C)C
348 0.13333333 XLVWQIYAYBPMGT-LJQANCHMSA-N CC(C)CC(=O)OC(CC=C(C)C)c1coc(c1)C2=CC(=O)C=CC2=O
349 0.13333333 FEMVNAKVRNWIDH-UHFFFAOYSA-N COc1cc(O)c(c(c1C(=O)C=CC1CC=C(C=C1)O)O)CC=C(C)C
350 0.13333333 HGLIRYGZARYWNI-UHFFFAOYSA-N O=C(OC1CC2C(C1(C)CC2O)(C)C)C=Cc1ccc(cc1)O
351 0.13333333 KERBMEWZYAFFCZ-NVXWUHKLSA-N COc1c(O)ccc2[C@@H](CC(=O)c3ccc(O)cc3)[C@@H](Cc12)C(C)(C)O
352 0.13333333 HNPONWCHSOUHHO-ZNLKAECVSA-N COC1=CC2(CC(C)C(C)Cc3cc4OCOc4c(OC)c23)C=CC1=O
353 0.13333333 JSOBFHTWISLPQP-SDNWHVSQSA-N C/C(=C\C(C1=CC(=O)c2c(C1=O)cccc2)C(=O)O)/CCC=C(C)C
354 0.13043478 SXUATLUQEIRYSG-LJQANCHMSA-N COc1ccc(CCC(=O)c2ccc3OC(C)(C)[C@H](O)Cc3c2O)cc1
355 0.13043478 XWZLFKLXNARMNW-UKRRQHHQSA-N C[C@@H](O)C=C[C@@H]1CCc2c(O1)cc(CC=C(C)C)c(O)c2C=O
356 0.13043478 RHDODCFSZPAGFN-UHFFFAOYSA-N COc1cc(O)c(c(c1C(=O)C=CC1=CC=C(CC1)O)O)CC=C(C)C
357 0.13043478 XWZLFKLXNARMNW-RLWBPUTGSA-N CC(O)C=CC1CCc2c(O1)cc(CC=C(C)C)c(O)c2C=O
358 0.13043478 XWZLFKLXNARMNW-BBUPELFUSA-N CC(O)C=C/C1CCc2c(O1)cc(CC=C(C)C)c(O)c2C=O
359 0.13043478 BHUZSETVMGCPJA-UHFFFAOYSA-N OC(C=C(C)C)CC(=CCOC1=C2C=COC2Cc2c1ccc(=O)o2)C
360 0.13043478 HXXQPTLVFPWDAK-YHPQYGKZSA-N COc1cc(CC2OC(C(C)C2C)c3ccc4OCOc4c3)ccc1O
361 0.13043478 HEFPIIHDRLNTDN-UHFFFAOYSA-N OCC(=CCc1cc(C=CC(=O)O)cc(c1O)CC=C(C)C)C
362 0.12903226 VMTLQVVWUVORRM-UHFFFAOYSA-N O=C(OC1CC2C(C1(C)CC2)(C)C)C=CC12C=CC(=CC2O1)O
363 0.12903226 FTHFHYFQQQSBHI-UHFFFAOYSA-N OC1C(OC(=O)C=Cc2ccc(cc2)O)C2(C(C1CC2)(C)C)C
364 0.12903226 QTEJUHCWGMWCIB-UHFFFAOYSA-N CC(C)(O)CC(=O)OC1=C(C(=O)OC(=C1)c2ccccc2)C(C)(C)C=C
365 0.12903226 FRORQPSCYSXDRK-UHFFFAOYSA-N COc1cc2c(cc1O)CCC1C2CCC2(C1CC(C2=O)O)C
366 0.12903226 HSEKMDJYTMHSMA-UHFFFAOYSA-N O=C1CCC2(C(=C1)CCC1C2C(=O)CC2(C1C=C1C2=CC(=O)O1)C)C
367 0.12903226 HDQDJBFHGJGCFI-UHFFFAOYSA-N O=C1CCC2(C(=C1)CCC1=C2C(=O)CC2(C1CC1C2=CC(=O)O1)C)C
368 0.12903226 LFARUKAHLUBULX-UHFFFAOYSA-N O=C1CCC2(C(=C1)C=CC1C2C(=O)CC2(C1CC1C2=CC(=O)O1)C)C
369 0.12903226 SIFKKPMYYBMJMN-UHFFFAOYSA-N O=C1C=CC2(C(=C1)CCC1C2C(=O)CC2(C1CC1C2=CC(=O)O1)C)C
370 0.12903226 UMHQELYIUBDOOU-UHFFFAOYSA-N CCCCCCCCCC(=O)OC1=C2C=COC2=CC2=C1C=CC(=O)O2
371 0.12903226 DOXLEULKLKKQAR-PKNBQFBNSA-N COc1c(C=CC(C)(C)OC)c2OC(=O)C=Cc2c3OC(C)(C)C=Cc13
372 0.12903226 JYANVPQLBVTKQE-UHFFFAOYSA-N COC1=C(C(C(C=C)C2=CC=CC=C2)=C(O)C=C1OC(O)=O)C(C)(C)C
373 0.12903226 NIQPACRBBACSPF-UHFFFAOYSA-N CCC1=C(c2ccc(cc2)OC(=O)C)C(Oc2c1ccc(c2)O)(C)C
374 0.12903226 VECSTTFZOFYJGC-UHFFFAOYSA-N O=C(OC1CC2C(C1(C)CC2)(C)C)C=CC1=CC=C(C2C1O2)O
375 0.12903226 SVKRYUBDXQSLOP-UHFFFAOYSA-N COC(=O)CC1C2=CC=C3C=C(OC)C=CC3=C2CCC1(C)C(=O)OC
376 0.12903226 DOXLEULKLKKQAR-LUAWRHEFSA-N COc1c(C=C/C(C)(C)OC)c2OC(=O)C=Cc2c3OC(C)(C)C=Cc13
377 0.12903226 YPMDZJACSWRUEV-UHFFFAOYSA-N O=C(OCCSCCOC(=O)C1CCC=CC1)C1CCC=CC1
378 0.12903226 AZEDVMQKTWUUPA-UHFFFAOYSA-N O=C1CCC2(C(=C1)C(O)CC1C2C(=O)CC2(C1CC1C2=CC(=O)O1)C)C
379 0.12903226 UYPWSKARXUOBEI-UHFFFAOYSA-N OC1OC1COc1ccc(cc1)C(c1ccc(cc1)OCC1CO1)(C)C
380 0.12765957 HEFPIIHDRLNTDN-JBFPSKHUSA-N CC(=CCC1=C(C(=CC(=C1)/C=C/C(=O)O)C/C=C(\C)/CO)O)C
381 0.12765957 HEFPIIHDRLNTDN-ZCVOOGJLSA-N CC(=CCC1=C(C(=CC(=C1)/C=C/C(=O)O)C/C=C(/C)\CO)O)C
382 0.12765957 HRVBCPKGCXTAMT-UHFFFAOYSA-N COc1cc(CCC(=O)C(C(=O)O)CCCc2ccccc2)ccc1O
383 0.12765957 ZWYKFLRPPQSGJI-BBYTVTEQSA-N COc1ccc2CC[C@H](Oc2c1CC=C(/C)CO)c3ccc(O)cc3O
384 0.12765957 ZWYKFLRPPQSGJI-FQEVSTJZSA-N COc1ccc2CC[C@H](Oc2c1CC=C(C)CO)c3ccc(O)cc3O
385 0.12765957 YVDKZXPAPMKZQV-YIXHJXPBSA-N CC(=C/CC1=CC(=O)C=CC1=O)CCc2c(C)cc(O)c(C=O)c2C
386 0.125 FNADBMRUXYXFNY-UHFFFAOYSA-N O=C1CCc2c(O1)cc1c(c2OCC=C(CC(C=C(C)C)O)C)cco1
387 0.125 WOCKEYHRLOIPIE-UHFFFAOYSA-N O=C1CCC2(C(=C1)CCC1(C2C(=O)CC2(C1CC1C2=CC(=O)O1)C)O)C
388 0.125 WVYWWWGDEKOFSZ-IEBWSBKVSA-N Cc1cccc(O)c1C(=O)CC(C)(CC(=O)C2OC2(C)C)C=C
389 0.125 ZDRPRFLUQHHGBI-UHFFFAOYSA-N O=C1OCCC2(C(=C1)CCC1C2C(=O)CC2(C1CC1C2=CC(=O)O1)C)C
390 0.125 XBPDIRMYWASXPW-UHFFFAOYSA-N CC(C)(C)OC(=O)NC(CC1=CC=C(O)C=C1)C(=O)NCC(O)=O
391 0.125 GRZJEHJITXYRJY-ZSDSOXJFSA-N CC1(C)C(CCC2(C)C1C=CC3=C2C(=O)C(=C(CC=C)C3=O)O)OC=O
392 0.125 XCRYYELNMFSGRB-UHFFFAOYSA-N COC1=C(O)C=C2C3CCC4(C)C(CC(O)C4=O)C3CCC2=C1
393 0.125 JUXXYXUEWILJTP-UHFFFAOYSA-N OCC(C(Cc1cccc(c1)O)CO)Cc1cc(C)cc(c1)O
394 0.125 XASQNOWTBAZZRU-UHFFFAOYSA-N O=C1CCC2(C(=C1)COCC1C2C(=O)CC2(C1CC1C2=CC(=O)O1)C)C
395 0.125 ADMNZKRRCWQMPV-UHFFFAOYSA-N Oc1ccc(c(c1)O)C1COc2c(C1)ccc1c2C(=CC(O1)(C)C)C
396 0.125 KRTZWKXGTALWRE-XJKSGUPXSA-N COc1c2C=CC(O)C(C)c2c(COC(=O)C=C(C)C)c3c(C)coc13
397 0.12244898 AUHGRWWWSINDLF-PIYBKPHJSA-N CCCCCC(=O)C1=C2C=C3C=C(OC=C3[C@H](O)[C@]2(C)OC1=O)C=CC
398 0.12244898 GFSMXLMQRWMHON-DJPFJPOOSA-N CCCCCC(=O)[C@@H]1[C@@H]2C=C3C=C(OC=C3C(=O)[C@]2(C)OC1=O)C=CC
399 0.12244898 GFSMXLMQRWMHON-DHRKOJTBSA-N CCCCCC(=O)C1C2C=C3C=C(OC=C3C(=O)C2(C)OC1=O)C=C/C
400 0.12244898 GFSMXLMQRWMHON-RVEJDSBJSA-N CCCCCC(=O)C1C2C=C3C=C(OC=C3C(=O)C2(C)OC1=O)C=CC
401 0.12244898 GFSMXLMQRWMHON-XIGQBBENSA-N CCCCCC(=O)[C@@H]1[C@@H]2C=C3C=C(OC=C3C(=O)[C@]2(C)OC1=O)C=CC
402 0.12244898 LFVIFYAUZBCUOY-IQIBNGDESA-N CC(=CCc1cc(C=CC(=O)O)cc2CC(O)C(C)(C)Oc12)C
403 0.12121212 NGHNJJIEPRXNEP-UHFFFAOYSA-N COc1cc2CCC3C(c2cc1O)CCC1(C3CC(=O)C1O)C
404 0.12121212 IBUJZHOFTLDSIK-UHFFFAOYSA-N COCC(C(Cc1cccc(c1)O)CO)Cc1cccc(c1)O
405 0.12121212 LRZONVIAVXFQJZ-PYNVLSHCSA-N C[C@H]1[C@H](CC=C2Cc3occ(C)c3[C@@H](O)[C@]12C)OC(=O)C(=C)C
406 0.12121212 ZQICGTYUOSVFMN-UHFFFAOYSA-N CC1=C(COc2c3C=CC(=O)Oc3cc4occc24)CC(C)(C)CC1
407 0.12121212 JGHWYUPYMGVCPJ-UHFFFAOYSA-N CCC(OS(O)=O)C(CC#CC)OC1=CC=C(C=C1)C(C)(C)C
408 0.12121212 QDJGOOSNYMCTJS-UHFFFAOYSA-N CCCCCCOC1=CC=C(C=C1)C(=O)OC1=CC=C(C=C1)C(=O)OC
409 0.12121212 BLFSRDQHSHKSKE-MFLJQSAOSA-N CC1=CC(=O)C2(C)C1C3=C(C2=O)C45CCCC(C)(C)C4C(OC5=O)C3O
410 0.12121212 XCSZAOTVVIRTGB-UHFFFAOYSA-N CC1=C(COc2c3OC(=O)C=Cc3cc4ccoc24)CC(C)(C)CC1
411 0.12 QHZNYIUZHDAGDF-LCGCMJHXSA-N CC=C(C)/C(=O)O[C@@H](CCOC(=O)C)C=CC=CC#CC#CC#CC
412 0.12 WYHKSOWWTIBYGB-DBVYFADASA-N CC(=CCC(O)C(=CCc1cc(C=CC(=O)O)ccc1O)C)C
413 0.12 QHZNYIUZHDAGDF-JECOHRNPSA-N CC=C(C)/C(=O)OC(CCOC(=O)C)C=CC=C/C#CC#CC#CC
414 0.12 HXUAZSOJHCBPIC-UHFFFAOYSA-N CC(C)=CCCC1(C)OC2=C(O)C=CC(CCC(O)=O)=C2C=C1
415 0.12 IJQHPPUNNDWTDR-FSJMSVOZSA-N CC(CO)C1Cc2cc(C=CC(=O)O)cc(CC=C(C)C)c2O1
416 0.12 KUTLAEYMCCHRAG-UHFFFAOYSA-N CC=CC(=CCCCCC=Cc1cc(OC)c(c(=O)o1)C=O)C
417 0.12 ANFOVQITCKSNRO-OAQYLSRUSA-N CC(=CCCC1(C)Oc2ccc3C(=O)C(=C(O)C(=O)c3c2C=C1)C)C
418 0.12 WYHKSOWWTIBYGB-ICQBWOBDSA-N CC(=CCC(O)C(=CCc1cc(C=C/C(=O)O)ccc1O)C)C
419 0.12 ZHHBLODQZXYHFQ-IFZYUDKTSA-N CC1(CC(=O)O)CCCC2(C)C1C=CC3=C2C(=O)C(=C(CC=C)C3=O)O
420 0.12 NUJXNRMLMKAJSY-YXQFPGPNSA-N CCCCCC(=O)C1C2C3=COC(=CC3=CC(=O)C2(C)OC1=O)C=C/C
421 0.12 NUJXNRMLMKAJSY-DTRPWHIGSA-N CCCCCC(=O)C1C2C3=COC(=CC3=CC(=O)C2(C)OC1=O)C=CC
422 0.12 WYHKSOWWTIBYGB-FGJZAYQASA-N CC(=CCC(O)C(=C/Cc1cc(C=C/C(=O)O)ccc1O)C)C
423 0.11764706 OHNHIDNNYVAFAP-UHFFFAOYSA-N OCC(C(Cc1cccc(c1)O)CO)Cc1cccc(c1)OC
424 0.11764706 LYZVPGMCGPXCQO-UHFFFAOYSA-N COC1=CC(C=CC)=CC2=C1OC(C2C)C1=CC(OC)=C(O)C(OC)=C1
425 0.11764706 SVCCHCVYIIEULM-UHFFFAOYSA-N O=C1CCC2(C(C1CCc1cc(O)ccc1C)(O)CCC2=O)C
426 0.11764706 XAFRCRUWWUAPPU-UHFFFAOYSA-N CC(C12C=CC(=CC2O1)OCC1OC1)(c1ccc(cc1)OCC1OC1)C
427 0.11764706 GRBCXNICXUJJIW-UONOGXRCSA-N COc1ccc(CC(C)C(C)C(=O)c2ccc3OCOc3c2)cc1OC
428 0.11764706 QLORFCUSZUKILI-UHFFFAOYSA-N CC(CC(C(=O)NC(C(=O)O)Cc1ccc(cc1)O)NC(=O)O)C
429 0.11764706 XFUPKPIVCZRLSJ-CKDFRHGISA-N COC1CC(C)(C)Oc2ccc(C(=O)C=Cc3ccccc3)c(O)c12
430 0.11764706 WJCVHLZNRPHZHQ-UHFFFAOYSA-N O=C1OC2C(=C1)C1(C(C2)C2CCC3=C(O)C(=O)CCC3(C2C(=O)C1)C)C
431 0.11764706 SOSZSJWFZIPCJS-UHFFFAOYSA-N COc1ccc2c(c1CCC(C)C)OC1C2(O)COc2c1ccc(c2)O
432 0.11764706 ITWGVISSEZQABA-UHFFFAOYSA-N CCOC(=O)CCCC(C(=O)OCC)P(=O)(OCC)OCC
433 0.11764706 GRBCXNICXUJJIW-KGLIPLIRSA-N COc1ccc(CC(C)C(C)C(=O)c2ccc3OCOc3c2)cc1OC
434 0.11428571 AQFBDCAGEIMHAX-QWHCGFSZSA-N COc1ccc(CC(C)C(C)Cc2ccc(O)c(O)c2)cc1O
435 0.11428571 LYZVPGMCGPXCQO-QWTYKDCCSA-N COc1cc(cc(OC)c1O)C2Oc3c(OC)cc(C=CC)cc3C2C
436 0.11428571 QKHJBWUGXMKHAK-UHFFFAOYSA-N COc1cc(ccc1O)CC(C(Cc1ccc(c(c1)O)O)C)C
437 0.11428571 AQFBDCAGEIMHAX-UHFFFAOYSA-N COc1ccc(cc1O)CC(C(Cc1ccc(c(c1)O)O)C)C
438 0.11428571 QTORDDSSLVGNHO-BGTMZHHNSA-N CC(=CCCC(=CCC12OC1(C)C(=O)c3c(O)cc(O)cc3C2=O)C)C
439 0.11428571 VBQIPFRBMFWXFC-UHFFFAOYSA-N OCC(C(Cc1cccc(c1)O)CO)Cc1cccc(c1C)O
440 0.11428571 IREJUXFEISIADM-LBPRGKRZSA-N CCCC(=O)c1c(O)c(CC=C(C)C)c2OC(=O)C=C3CC(C)Oc1c23
441 0.11428571 NSSXINQNIVJCNB-UHFFFAOYSA-N OCC(C(Cc1cccc(c1)O)CO)Cc1cc(O)ccc1C
442 0.11428571 PDRIFEMSCSPEKA-UHFFFAOYSA-N COc1ccc(cc1)C(=O)Cc2cc(O)c(C(=O)CCC(C)C)c(O)c2
443 0.11428571 RUZKDQGLCXKGNB-UHFFFAOYSA-N CC(C(Cc1ccc(c(c1)O)O)C)Cc1cc(O)c(cc1C)O
444 0.11428571 QKHJBWUGXMKHAK-QWHCGFSZSA-N COc1cc(CC(C)C(C)Cc2ccc(O)c(O)c2)ccc1O
445 0.11428571 QKHJBWUGXMKHAK-OLZOCXBDSA-N COc1cc(CC(C)C(C)Cc2ccc(O)c(O)c2)ccc1O
446 0.11428571 RYXVBXSJDPXHEK-UHFFFAOYSA-N OCC(C(Cc1cccc(c1)O)CO)Cc1ccc(c(c1)O)C
447 0.11111111 VDEMDVPOVCCUKO-UHFFFAOYSA-N COC1=CC(C=CC)=CC2=C1OC(C2C)C1=CC(O)=C(OC)C(OC)=C1
448 0.11111111 XEMFSBOBBNFLGA-OAHLLOKOSA-N C1C=CC=CC=1CCC(=O)C1C(O)=C(C)C(O)=C2[C@H](O)CC(C)(C)OC=12
449 0.11111111 NEHHJJDJNPBYJK-QFSBIZTOSA-N COC1C(C)C(C)Oc2c3C=CC(C)(C)Oc3c4C(=CC(=O)Oc4c12)C
450 0.11111111 FTIACPRYFFOVPS-UHFFFAOYSA-N CC(=C(Cc1c(O)cc(c2c1OC(CC2=O)c1ccccc1)O)C)C
451 0.11111111 NEHHJJDJNPBYJK-PSTGCABASA-N COC1C(C)C(C)Oc2c3C=CC(C)(C)Oc3c4C(=CC(=O)Oc4c12)C
452 0.11111111 MAYYXWGDGCPCPO-UHFFFAOYSA-N O=C1CCC2(C(C1CCOc1cc(O)ccc1C)CCC2=O)C
453 0.11111111 MIIXCJKPPPUPOJ-IBGZPJMESA-N CC(=CCC(OC(=O)C=C(C)C)c1coc(c1)c2cc(O)ccc2O)C
454 0.11111111 ZWQNCMBAVFGLQK-CQSZACIVSA-N COc1ccc([C@H]2COc3c(O)c(O)ccc3C2)c(O)c1CC=C(C)C
455 0.11111111 AXIWUCDAVMDHGJ-UHFFFAOYSA-N CCC(COC1=CC=C(C=C1)C(C)(C)C)OS(=O)OCC#CC
456 0.11111111 SCRZLRQVKYXYFZ-UHFFFAOYSA-N O=C1CC(O)C2(C(C1CCc1cc(O)ccc1C)CCC2=O)C
457 0.11111111 IFLMVBKWPMANPM-FIRPJDEBSA-N COc1cc(ccc1O)C2OCC3(O)C2COC3c4ccc(C)c(C)c4
458 0.11111111 VDEMDVPOVCCUKO-MJEIXVTBSA-N COc1cc(cc(O)c1OC)C2Oc3c(OC)cc(C=CC)cc3C2C
459 0.11111111 GEGKXSCVRMKKIM-UHFFFAOYSA-N OCC(=O)C1(O)CCC2C1(C)CC(=O)C1C2C=CC2=CC(=O)C=CC12C
460 0.11111111 JKAXJGUEIPNMDU-UHFFFAOYSA-N OCC(=O)C1(O)CCC2C1(C)CC(=O)C1=C2CCC2=CC(=O)C=CC12C
461 0.11111111 NEHHJJDJNPBYJK-XWCIJXRUSA-N COC1C(C)C(C)Oc2c3C=CC(C)(C)Oc3c4C(=CC(=O)Oc4c12)C
462 0.11111111 LVZKPZQWUGCSQU-OXQOHEQNSA-N COc1ccc(cc1OC)C2Oc3c(OC)cc(CC=C)cc3C2CO
463 0.10810811 KJFXSUVXWADGLC-UHFFFAOYSA-N C=CC(c1cc2C=C3CC(OC3Cc2oc1=O)C(O)(C)C)(C)C
464 0.10810811 ZJGKMJHMOAPNRY-UHFFFAOYSA-N O=CC(=O)C1(O)CCC2C1(C)CC(=O)C1C2CCC2=CC(=O)C=CC12C
465 0.10810811 UYEGACACTCMPTL-UHFFFAOYSA-N CCC(COC1=CC=C(C=C1)C(C)(C)CC)OS(=O)OCC#C
466 0.10810811 UYEGACACTCMPTL-UHFFFAOYSA-N CCC(COC1=CC=C(C=C1)C(C)(C)CC)OS(=O)OCC#C
467 0.10810811 OTUKBNOOYPDPER-IBGZPJMESA-N CO[C@H](O)Cc1c(O)c(O)c(Oc2ccc(CC=C)cc2)cc1CC=C
468 0.10810811 VXJQGOBENVNWAN-UHFFFAOYSA-N [O-][N+](=O)OC1COC2C(COC12)NCCCCOC1=CC=CC=C1
469 0.10526316 SSVXLIRLGPMWSL-UXBLZVDNSA-N CC(=C)C1CCC(COC(=O)\C=C\C2=CC(O)=C(O)C=C2)CC1
470 0.10526316 GBCCRLYXQQDEBJ-UHFFFAOYSA-N COC1=CC2=C(C(O)CC(C)(C)O2)C(O)=C1C(=O)CCC1=CC=CC=C1
471 0.10526316 OABFXORNKWTJNP-USYGPDCTSA-N CC1=CC[C@H](CC1)[C@@](C)(O)COC(=O)C=Cc2ccc(O)cc2
472 0.10526316 KESCRKVZLPNJGL-UHFFFAOYSA-N C1C=CC=CC=1CCC(=O)C1C(O)=C(C/C=C(\C)/C)C(O)=C(OC)C=1O
473 0.10526316 WDNSDSGEHCYAFU-UHFFFAOYSA-N CC(=CCc1c(O)cc(cc1O)CCC1(O)C=CC=CC1O)C
474 0.10526316 VDYACOATPFOZIO-DYXDTQHNSA-N COc1ccc(cc1OC)C2OC3=CC(=O)C(=CC3(OC)C2C)CC=C
475 0.10526316 VDYACOATPFOZIO-SKOKVVANSA-N COc1ccc(cc1OC)C2OC3=CC(=O)C(=CC3(OC)C2C)CC=C
476 0.10526316 VDYACOATPFOZIO-UHFFFAOYSA-N C=CCC1=CC2(OC)C(=CC1=O)OC(C2C)c1ccc(c(c1)OC)OC
477 0.10526316 FUWVPJGEMLYKBD-UHFFFAOYSA-N CC(=CCC1(O)C(=CC(=CC1(O)O)CCc1ccccc1)O)C
478 0.10526316 OABFXORNKWTJNP-STRNNXBNSA-N CC1=CCC(CC1)C(C)(O)COC(=O)C=C/c2ccc(O)cc2
479 0.10526316 SSVXLIRLGPMWSL-LHHGAGPPSA-N CC(=C)C1CCC(COC(=O)C=Cc2ccc(O)c(O)c2)CC1
480 0.10526316 MCGMYKPCCJOWKR-UAIFVEODSA-N CC(=CC1OC23C(=O)C=CC(=O)C2=CC4C(CCC4(C)O)C3(C)C1=O)C
481 0.10526316 CUPDSIYSUFFHEY-PKOBYXMFSA-N CC(=O)OC1CCC(=C)C(COc2ccc3C=CC(=O)Oc3c2)C1(C)C
482 0.10526316 UUDIHGYUBXPLSP-UHFFFAOYSA-N COC1=CC(=CC#C1)CCC(=O)C=CCCc1ccc(c(c1)OC)O
483 0.10526316 MCGMYKPCCJOWKR-HVKQWWOTSA-N CC(=C[C@H]1O[C@@]23C(=O)C=CC(=O)C2=C[C@@H]4[C@H](CC[C@@]4(C)O)[C@@]3(C)C1=O)C
484 0.10526316 VDYACOATPFOZIO-HBUDHLSFSA-N C[C@@H]1[C@H](OC2=CC(=O)C(=C[C@@]12OC)CC=C)C3=CC(=C(C=C3)OC)OC
485 0.10526316 VDYACOATPFOZIO-UBWHGVKJSA-N C[C@@H]1[C@H](OC2=CC(=O)C(=C[C@]12OC)CC=C)C3=CC(=C(C=C3)OC)OC
486 0.1025641 REBMVOUERBNGPI-CVEARBPZSA-N C12OC(C)(C)C=CC=1C1O[C@H](C3C=CC=CC=3)C[C@@H](O)C=1C(OC)=C2
487 0.1025641 LKWINNFJDRDANA-UHFFFAOYSA-N COC1=C(C(=O)CCC2=CC=CC=C2)C(O)=C(CC=C(C)C)C(O)=C1O
488 0.1025641 DIGOKBBBIGVMBP-UHFFFAOYSA-N CC=CC1=CC2(OC)C(=CC1=O)OC(C2C)c1ccc(c(c1)OC)OC
489 0.1025641 RVLCFYROIZEKJF-UHFFFAOYSA-N CC=CC1(C)CCC(C2=C1C(=O)C(=C(C2=O)OC)OC)C(=C)C
490 0.1025641 CGHQYBYGANZJLP-UHFFFAOYSA-N O=C1CCC2(C(C1CCc1cc(O)ccc1C)C(O)CC2=O)C
491 0.1 PHYJCKRIOFOCLC-UHFFFAOYSA-N CC=C(C1CCC(C2=C1C(=O)C(=C(C2=O)OC)OC)(C)C=C)C
492 0.1 NIQOIGOWPAPYKM-IEBWSBKVSA-N CC(=O)OC1CC=C(C)C(COc2ccc3C=CC(=O)Oc3c2)C1(C)C
493 0.1 GBVONHMTSQLXKA-KVDBUQHUSA-N COc1ccc(cc1OC)C(=O)OCC=C(/C)C=CC=C(C)C
494 0.1 XDZAGUJLDOPVEH-SZNDQCEHSA-N COC1=CC(CC=C)(C(C)Cc2ccc3OCOc3c2)C(=CC1=O)OC
495 0.097560976 SRNFODIJXVPXHO-VECSGESTSA-N CC1CC(=O)CC2C1CCC(C)C23CC(OC3=O)c4cocc4
496 0.097560976 SRNFODIJXVPXHO-UHFFFAOYSA-N CC1CC(=O)CC2C1CCC(C)C21CC(OC1=O)C1=COC=C1
497 0.097560976 TWTOVEROIIRYEO-JDORSLCVSA-N COC(=O)[C@]1(C)CC(=O)C=C2C1=CC[C@H](C)[C@@]2(C)CC(=O)c3cocc3
498 0.097560976 SRNFODIJXVPXHO-WMPGWZIXSA-N CC1CC(=O)CC2C1CCC(C)C23CC(OC3=O)c4cocc4
499 0.097560976 BAHXHQFEFUBNER-INIZCTEOSA-N C1C=CC=CC=1CCC(=O)C1C(O)=C(C)C(O)=C2C[C@H](O)C(C)(C)OC=12
500 0.095238095 HPQGCXZCNINQHZ-SZNDQCEHSA-N COC1=CC(=O)C(CC=C)(C=C1OC)C(C)Cc2ccc3OCOc3c2
501 0.095238095 ZLLKUHTWMMWWCN-UHFFFAOYSA-N C=CC(C1Cc2cc3CC(Oc3cc2OC1=O)C(O)(C)C)(C)C
502 0.095238095 JCYZVOHBJRDZFI-PQOYOPPMSA-N CCC(OC(=O)C)C#CC#CC=CC(CCCC=C)OC(=O)C
503 0.093023256 SMOHLDSEWHACKE-SPLOXXLWSA-N COC1=CC(=O)C(=CC1(OC)C(C)Cc2ccc3OCOc3c2)CC=C
504 0.093023256 SMOHLDSEWHACKE-UHFFFAOYSA-N C=CCC1=CC(OC)(C(=CC1=O)OC)C(Cc1ccc2c(c1)OCO2)C
505 0.093023256 SMOHLDSEWHACKE-SZNDQCEHSA-N COC1=CC(=O)C(=CC1(OC)C(C)Cc2ccc3OCOc3c2)CC=C
506 0.093023256 IHZLQUCOMYIVDG-NRFANRHFSA-N COC1(CC=C(C)C)C(=CC(=C(C(=O)CCc2ccccc2)C1=O)O)O
507 0.093023256 VOOSUHYFMLVXPT-SPLOXXLWSA-N COC1=CC(=O)C(=CC1(CC=C)OC)C(C)Cc2ccc3OCOc3c2
508 0.090909091 WQOTZGRNKFPRNK-UHFFFAOYSA-N COC1=C(C(=O)CCC2=CC=CC=C2)C(O)=C(CC=C(C)CO)C(O)=C1
509 0.090909091 OPLXMRFCYNMSSD-GOSISDBHSA-N CC(C)CCC(=O)OCC(=C)[C@H]1Cc2cc(ccc2O1)C(=O)C
510 0.088888889 BNAJQKIJVGVGFU-QGZVFWFLSA-N COc1cc(CCc2ccccc2)c(C(=O)O)c(O)c1CC(O)C(=C)C
511 0.088888889 NKTAMQQDOFHGCG-UHFFFAOYSA-N C=CC(C1=CC2C=C3CC(OC3=CC2OC1=O)C(O)(C)C)(C)C
512 0.083333333 BUTCFPAPTSGMOV-UHFFFAOYSA-N CCOC(=O)C(O)C1OCC(O)(NNC2=CC=C(OCC)C=C2)C1O
513 0.083333333 OFRZYZCQENGUDB-UHFFFAOYSA-N CCC=CC=CC=CC=CC1=C(C)C(O)=C(OC)C(OC)=C1O
514 0.083333333 LMVKYGKJYVXKHT-UHFFFAOYSA-N O=CCCC(=CCCC(=CCOC(=O)c1ccc(cc1)O)C)C
515 0.081632653 LJBKVFMKHDOWQL-UHFFFAOYSA-N CC=C(C=CCCCCC=Cc1cc(OC)c(c(=O)o1)C=O)C
516 0.08 PVILSQYNLDUZIQ-UHFFFAOYSA-N CC1C=C2C3(C1)OC(=C(C3=O)C)C(C(=O)O)C(C=CC(=O)C(=C2)C)(C)C
517 0.08 OWFFKSATMZDTJX-UHFFFAOYSA-N CN(CP(=O)(C1=CC=CC=C1)C1=CC=CC=C1)C1=CC=CC=C1
518 0.08 BKTFNIMCQOCKPW-UHFFFAOYSA-N CC(C)C1=CC(C(C)C)=C(C(O)=C1)C1(O)C(=O)C2=CC=CC=C2C1=O
519 0.08 GABJJQWCSBJJJV-UHFFFAOYSA-N O=CCSC(=O)CC(=O)CCCC1CCC(=O)C1CC=CCC
520 0.08 ASWYYIAZATTZLB-UHFFFAOYSA-N COCCOC1=C(C(=O)C(=C(C1=O)N2CC2)OCCOC)N3CC3
521 0.08 SAWAIULJDYFLPD-SOAFEQHCSA-N CN1CCC[C@H]1C1=C[N+](=CC=C1)[C@H]1O[C@@H]([C@@H](O)[C@H](O)[C@H]1O)C([O-])=O
522 0.08 HIEBZJIRSCFDNU-UHFFFAOYSA-N CCOC1=CC=C(C=C1)C1=COC2=C(C(C)=C(OCC)C(C)=C2)C1=O
523 0.08 ZTSNTUQTNQSIDC-UHFFFAOYSA-N COC1=C(O)C2=CC(=C1OC)C1=C(O)C=CC(CCC(=O)CCCC2)=C1
524 0.08 OIWCIRNTKPFHBC-UHFFFAOYSA-N CCOC(=O)C1=C(N)N(N=C1)C1=NN=C(NCC2=CC=CC=C2)C=C1
525 0.08 PLEAEUYZFMITQM-UHFFFAOYSA-N COCCOC1=C(N2CC2)C(=O)C(C(C1=O)N1CC1)(O)OCCOC
526 0.08 LKWPNJGNAHHUDE-UHFFFAOYSA-N COc1c(O)c2C=C3C=CC(=O)C(C)(C)C3=CC(=O)c2cc1C(C)C
527 0.08 HIQANFBRHUXDMR-UHFFFAOYSA-N COCCOC1=C(N2CC2)C(=O)C(C(C1=O)(O)N1CC1)OCCOC
528 0.08 UJHUZYYVUDNZST-UHFFFAOYSA-N CN1C(=CN=C1C1=NC2=CC=CC=C2N1CCN1CCOCC1)[N+]([O-])=O
529 0.08 XBAGGBZUPXWSIU-UHFFFAOYSA-N OCC(=CCC1=CC2(C=CC(=O)O2)CC(=C1O)CC=C(C)C)C
530 0.08 JSBWLMOPVBHTTO-GHTZIAJQSA-N O=C1N2C(CCC2=Nc3ccccc13)C4N5CCCC5=Nc6ccccc46
531 0.08 GOKZMVDGDGVGKS-UHFFFAOYSA-N C[Si](O[Si](Cc1ccccc1)(C)C)(CC1=CCCC=C1)C
532 0.08 NA C(N1CCN(CC1)c1ncnc2nc[nH]c12)c1ccc2OCOc2c1
533 0.08 ZQHSWWSJPJHGNF-UHFFFAOYSA-N OC1=CC2(O)CCNC(C2(C=C1O)O)Cc1ccc(c(c1)O)O
534 0.08 GZVIQGVWSNEONZ-KDURUIRLSA-N OC(CCc1ccc(O)cc1)CC(O)CCc2ccc(O)cc2
535 0.08 FNDNKCKQXZBNFW-UHFFFAOYSA-N OC1=CC2=C(C(C1(O)O)O)CCNC2Cc1ccc(c(c1)O)O
536 0.08 LPLKIIGRXTXWCU-UHFFFAOYSA-N OC1=CC2=C(C(C1(O)O)O)C(NCC2)Cc1ccc(c(c1)O)O
537 0.08 IRWRWTCTSDPRSA-UHFFFAOYSA-N CN(C)C1=CC=C(C=C1)P(=O)(C1=CC=CC=C1)C1=CC=CC=C1
538 0.08 XIHRWFBCNJIXNK-WBVHZDCISA-N COc1cc2C(=O)C3C(Cc2c(OC)c1O)C(C)(C)c4ccccc34
539 0.08 GZVIQGVWSNEONZ-OALUTQOASA-N OC(CCc1ccc(O)cc1)CC(O)CCc2ccc(O)cc2
540 0.08 CSHYNPNXPKARNP-UHFFFAOYSA-N C(C1=NC2=CC=CC=C2N1)C1=CC=C(CC2=NC3=CC=CC=C3N2)C=C1
541 0.08 ALQFMXSFTOUFST-XMHGGMMESA-N COC1=CC(=O)CCc2ccc(OC)c(Oc3ccc(CC1)cc3)c2
542 0.08 LGFSAAGOMJMGKY-UHFFFAOYSA-N C[Si](O[Si](Cc1ccccc1)(C)C)(CC1=CC=CCC1)C
543 0.08 GKKAVUDRNMGOQX-UHFFFAOYSA-N OCC(c1ccc(cc1)OCC1OC1)(c1ccc(cc1)OCC1OC1)C
544 0.08 JXFNFRYAEPSEGH-UHFFFAOYSA-N CCCC[Pb](C)(CC)CC
545 0.08 GZVIQGVWSNEONZ-RTBURBONSA-N OC(CCc1ccc(O)cc1)CC(O)CCc2ccc(O)cc2
546 0.08 UXSALTVUPGTYSL-UHFFFAOYSA-N COC1=C(OC)C(=O)C(=C(C1=O)CC=C(C=CC=C(C)C)C)C
547 0.08 JMHCSLMTGSUWIO-UHFFFAOYSA-N CCC1CCC2=C(C1)C(=O)OC1=C3C(OC)=CC=CC3=C(OC)C=C21
548 0.08 WBUBQXNQKKUBAZ-UHFFFAOYSA-N COC(=O)C1C(C(=O)OC)C1(C1=CC=C(C)C=C1)C1=CC=C(C)C=C1
549 0.08 NZYXRHCGOATSTN-XBNFTKTRSA-N CC(=C)C(=O)OC1CCC2Cc3occ(C)c3C4OCC1C24C
550 0.08 ZAWXWCICCVZDDU-QDUSTFBWSA-N CC1(C)C2CC(Cl)C(C)(C=C)C(=C2c3c1[nH]c4ccccc34)N=C
551 0.08 FOOHEWLBIPASOP-LGMDPLHJSA-N COC1=C/C(=O)CCc2ccc(O)c(c2)c3cc(CC1)ccc3OC
552 0.08 WQHLZXQHMPOZGL-UHFFFAOYSA-N COc1ccc2CCC(=O)CCCCc3ccc(Oc1c2)c(OC)c3O
553 0.08 DORHEEAVIBRTFB-UHFFFAOYSA-N O=CCCC(=CCCC(=CCc1c(=O)oc2c(c1O)ccc(c2)O)C)C
554 0.08 XRUBGZJCWFZAPW-UHFFFAOYSA-N COc1c(O)c2C(=O)C3=C(C=Cc2cc1C(C)C)C(C)(C)C(=O)C=C3
555 0.08 HBPMCGRQMGSKIQ-HNNXBMFYSA-N COc1cc2CCCCC(O)CC(=O)c3ccc(O)c(c3)c(c2)c1OC
556 0.08 KDTUKAJHCUPSSB-PXARDIRTSA-N CC1(C)C2CC(Cl)C(C)(C=C)C(=C2c3c[nH]c4cccc1c34)N=C
557 0.08 HRLRPHCNOCYWNV-OYYNGEPBSA-N Cc1cccc(O)c1C(=O)CC2CC(C)(C)C3OC2(C)CC3=O
558 0.08 ZTGKUVHJOLEAEH-UHFFFAOYSA-N CC1=NC(N2CCCCC2)=C2C=NN(C2=N1)C1=CC=C(C=C1)N(=O)=O
559 0.08 SHBCBRCCVJIBAE-UHFFFAOYSA-N COc1cc2c(cc1O)CCC1C2CC(O)C2(C1CCC2=O)C
560 0.08 NA C(N1CCN(CC1)c1ncc2[nH]cnc2n1)c1ccc2OCOc2c1
561 0.08 ULYFPYZJDAAFDV-SDQBBNPISA-N COc1c2occ(C)c2c(COC(=O)C(=C/C)C)c3c(C)cccc13
562 0.08 WGKZFTOMUSZDQU-PRLAUMOPSA-N CC1CC(OC(=O)C(=C)C)C2OC23Cc4occ(C)c4CC13C
563 0.08 SASYURDVJHDMSO-UHFFFAOYSA-N COC1=CC=C(NC2=C3N=CN(CC4=CC=CO4)C3=NC=N2)C=C1
564 0.08 SAWAIULJDYFLPD-UHFFFAOYSA-N CN1CCCC1C1=C[N+](=CC=C1)C1OC(C(O)C(O)C1O)C([O-])=O
565 0.08 HHZIXKRDVIBAAA-UHFFFAOYSA-N CCCN1C2=C(N(C)C=N2)C2=NN=C(N2C1=O)C1=CC=C(OC)C=C1
566 0.08 XSKMCQAIAGIIAJ-PYIQGEEKSA-N CC(=CCCC(=CCc1cc(C=CC(=O)O)ccc1O)CO)C
567 0.08 UGBGKUYYYCTXAK-UHFFFAOYSA-N CC1(C)C2CC(Cl)C(C)(C=C)C([N+]#[C-])C2C2=CNC3=CC=CC1=C23
568 0.08 AWWQEQKBBNXGGQ-CPNJWEJPSA-N COC1=CC(=O)CCc2cc(OC)cc(Oc3ccc(CC1)cc3)c2
569 0.08 CZZUVXKBVZAPLB-WDMKGZBDSA-N CC1(C)C2CC(Cl)C(C)(C=C)C(N=C)C2(O)c3c[nH]c4cccc1c34
570 0.08 AYRKTFJKIDVNPE-BSIFCXSSSA-N CC1(C)C2=C(C(N=C)C(C)(C=C)C(Cl)C2)c3c[nH]c4cccc1c34
571 0.08 HSTVCJDEHBJDRO-WLWWONNKSA-N CC1CCC2OC23Cc4occ(C)c4C(OC(=O)C(=C)C)C13C
572 0.08 GZVIQGVWSNEONZ-UHFFFAOYSA-N OC(CCC1=CC=C(O)C=C1)CC(O)CCC1=CC=C(O)C=C1
573 0.08 SAWAIULJDYFLPD-UHFFFAOYSA-N CN1CCCC1C1=C[N+](=CC=C1)C1OC(C(O)C(O)C1O)C([O-])=O
574 0.08 XXAWUAASDNMAKZ-UHFFFAOYSA-N CC1(CCN(CC2=CNC3=CC=CC=C23)CC1)C1=CC=CC=C1Cl
575 0.08 XLDODHMVPSKCEW-RXVVDRJESA-N COc1cc(OC)c2CC3C(C)(C)c4ccccc4C3(O)C(=O)c2c1
576 0.08 VBDBHHGTRGYISY-UHFFFAOYSA-N FC1=CC=C(C=C1)C(=O)NC1=CC2=C(C=NN2C2CCNCC2)C=C1
577 0.08 HRLRPHCNOCYWNV-KHDYIWLOSA-N Cc1cccc(O)c1C(=O)CC2CC(C)(C)C3OC2(C)CC3=O
578 0.08 FGYCPVBLVCOZHR-UHFFFAOYSA-N O=C1N=C(NC2=CC3=CC=CC=C3C=C12)N1CCN(CC1)C1=CC=CC=C1
579 0.08 KBZWCPYULRZAID-UHFFFAOYSA-N CC1=CC=C(C=C1)N(CC#CC#CCN(C#N)C1=CC=C(C)C=C1)C#N
580 0.08 ODYVSXYZFULLHG-UHFFFAOYSA-N C[Si](C)(C)OC(=O)C1=C(C=C(C=C1)[Si](C)(C)C)[Si](C)(C)C
581 0.08 LFBYTCQTPMEPFI-UHFFFAOYSA-N CC(=O)CCN1CCN(CC1)C(C1=CC=CC=C1)C1=CC=C(Cl)C=C1
582 0.08 VWZOCUAKWZEMMP-PYNKFHLCSA-N CC1(C)C2CC(Cl)C(C)(C=C)C(C#N)C2c3c1[nH]c4ccccc34
583 0.08 ARBZSDAWQWQFPH-UHFFFAOYSA-N CCCCOC1=CC=C(CNC2=CC=C(C=C2)C(C#N)=C(C#N)C#N)C=C1
584 0.08 PROGOENGUWSKOS-UHFFFAOYSA-N C(CN=CC1=CC=C2N=CC=CC2=C1)N=CC1=CC2=C(C=C1)N=CC=C2
585 0.08 RJEPHFYDFFVTHV-UHFFFAOYSA-N CN(C)C1=CC=C(C=C1)N(C1=CC=C(C=C1)C#N)C1=CC=C(C=C1)C#N
586 0.08 RHJXWEMDQPYNAJ-UHFFFAOYSA-N C(c1cnc(Cc2c[nH]c3ccccc23)cn1)c4c[nH]c5ccccc45
587 0.08 YMBSATSCQXYDHJ-UHFFFAOYSA-N CC1=C(C(=NN1)N(C(N)=O)C1=CC(C)=CC(C)=C1)C1=CC(F)=CC=C1
588 0.08 UCYGZZBAQBJXFD-UHFFFAOYSA-N CCCN1C2=C(N(C)C=N2)C2=NN=C(N2C1=O)C1=CC(OC)=CC=C1
589 0.08 ZJYQQPDYHHUDMM-UHFFFAOYSA-N CCCN1C2=C(N(C)C=N2)C2=NN=C(N2C1=O)C1=CC=CC=C1OC
590 0.08 GVRDSEPZSRMDCT-UHFFFAOYSA-N Nc1ncnc2n(cnc12)C1OC(CO)C(O)C1NCc1ccccc1
591 0.08 GEJROYUZLQIIBW-UHFFFAOYSA-N Nc1ncnc2n(cnc12)C1OC(CO)C(NCc2ccccc2)C1O
592 0.08 MLBWTJYZZFBRSL-UHFFFAOYSA-N CN1CCN(CC1)C1=NC2=CC=CC=C2C(OC2=CC=C(F)C=C2)=N1
593 0.08 WLRJXIGOLYXBQX-UHFFFAOYSA-N CC(C)(CC1=CN=C2N=C(N)N=C(N)C2=N1)C1=CC=C(C=C1)C(O)=O
594 0.08 AEZGCSUUKUFFRY-UHFFFAOYSA-N CN(C)C(=O)NC1=CC=C(OC2=NN=NN2CC2=CC=CC=C2)C=C1
595 0.08 PUKYFVBBJGIEEC-UHFFFAOYSA-N ClC1=CC=C(C=C1)C1=C(CNC2CCCCC2)C2=CC=CC=C2N1
596 0.08 YZIWCURGXWGKPE-UHFFFAOYSA-N CN1CC2=C(N=CN2C2=CC=CC=C2C1=O)C1=NOC(=N1)C1CC1
597 0.08 NBQJBPWNJYKGKQ-UHFFFAOYSA-N COC1=CC=C(C=C1)[N+]1=C(C=CC=C1C1=CC=CC=C1)C1=CC=CC=C1
598 0.08 GLTKUWBCJQRVRF-UHFFFAOYSA-N CC1=CC=CC=C1OCC(CO)(CO)COC1=CC=CC=C1C
599 0.08 LEROFEHUZVLDDW-UHFFFAOYSA-N CN1C2=CC=CC=C2N=C1C1=CC(=CC=C1)C1=NC2=CC=CC=C2N1C
600 0.08 GEJROYUZLQIIBW-UHFFFAOYSA-N Nc1ncnc2n(cnc12)C1OC(CO)C(NCc2ccccc2)C1O
601 0.08 GECUVJMEEJHNLF-UHFFFAOYSA-N CC1=CC2=C(C=C1)N=C(N2)C1=CC=C(C=C1)C1=NC2=C(N1)C=C(C)C=C2
602 0.08 YQGAPVSWXCFUHZ-UHFFFAOYSA-N CCC(CC1=CN=C2N=C(N)N=C(N)C2=N1)C1=CC=C(C=C1)C(O)=O
603 0.08 QOYVDQPNGMAGHQ-UHFFFAOYSA-N CC1=NC2=C(C=CC(OCC3=C(F)N=CC=C3)=C2)C(=N1)N1CCCC1
604 0.08 YHOZRVVIEBSKIN-UHFFFAOYSA-N CC1=CC=C(C=C1)C(\N)=N\C1=NC(=CC2=CC=CC=C12)C1=CC=CC=N1
605 0.076923077 QBFMIZGLHFVPCT-UHFFFAOYSA-N CC(C)OP(=O)(OC(C)C)Oc1cccc(c1)[N+](C)(C)C
606 0.076923077 YMCUOBYEXSOAST-UHFFFAOYSA-N COC1=CC2=C(C#C1)C(CO)C(OCCC2)c1ccc(c(c1)OC)OC
607 0.076923077 DGJMEOGUPKVIIT-UHFFFAOYSA-N OC(=Cc1ccc(cc1)O)C(=O)OC1CC2C(C1(C)CC2)(C)C
608 0.076923077 HBIRVRQHTAJZDA-UHFFFAOYSA-N CCC1=CC2C(S1)=NC1=C(C=CC=C1)N=C2N1CCN(CCO)CC1
609 0.076923077 NSEYFSBDXKNLSC-CLKWJJAWSA-N CC1CCCC2C(=O)c3occ(C)c3C(OC(=O)C(=C)C)C12C
610 0.076923077 QPOMSNYAKIUXBO-UHFFFAOYSA-N O=C1C=CC2(C(=C1)C(O)CC1C2(O)CCC2(C1CCC2=O)C)C
611 0.076923077 GQDYURJLYPYGJY-UHFFFAOYSA-N OC1=CC2(C)C(=CC1=O)CCC1C2(O)CCC2(C1CCC2=O)C
612 0.076923077 ALLNFOALTIDGMF-UHFFFAOYSA-N OC1(CCCCC1)C(OC(=O)C1=CC=CC=C1)C(=O)C1=CC=CC=C1
613 0.076923077 HZPGZRYMQNRSSC-UHFFFAOYSA-N COC1=C(OCCCN2CCOCC2)C=C(C(=C1)C(C)=O)[N+]([O-])=O
614 0.076923077 WKYMIOLWRMMQPK-AWEZNQCLSA-N CC1=CCC(CC1)C(C)(C)Oc2cc3occc3c4OC(=O)C=Cc24
615 0.074074074 GCEZTYNTOTZPMN-UHFFFAOYSA-N CCCCC(O)C1=CC(O)=C2C(OC(C)(C)C3=C2C=C(C=C3)C(O)=O)=C1
616 0.074074074 HEUSRQQXXFEFRC-UHFFFAOYSA-N CC(O)CCCC1=CC(O)=C2C(OC(C)(C)C3=C2C=C(C=C3)C(O)=O)=C1
617 0.074074074 NFULBESJPSRZOS-UHFFFAOYSA-N CCCCOCCOC1=NC(N)=NC2=C1N=C(C=C2)C1=CC=C(F)C=C1
618 0.074074074 KHXXZKSVCWTNRW-UHFFFAOYSA-N CC(C)CCC(=O)C1=C(C)C(O)=C2C=CC3=C(C=CC=C3O)C2=C1O
619 0.074074074 RBVKRLNMHWVXFJ-UHFFFAOYSA-N CNC1=C(C=C(C)C=C1)P(=O)(C1=CC=CC=C1)C1=CC=CC=C1
620 0.074074074 DAZBRQSJZIYDRR-UHFFFAOYSA-N C[Si](C)(C)C1(CC(O)(CCC2=CC=CC=C2)C1)SC1=CC=CC=C1
621 0.074074074 XFRZEEJPGHCTAD-RNIPGJKVSA-N CC(C)C(OC(=O)c1ccc(O)cc1)C2C=C(C)C3(O)CC23C
622 0.071428571 WAMOPMAJDMPPBW-KUOUZPBBSA-N CC=C(C)/C(=O)OC1CC2(C)OC(=CC2=O)C(=C/C3CC(=O)C(=C)C13)C
623 0.071428571 MJIFWZSALCZCAV-UHFFFAOYSA-N Oc1ccc2c(c1)CCC1C2CCC2(C1CC(C2C(=O)O)O)C
624 0.071428571 LJOXQWKUSCOXEJ-UHFFFAOYSA-N OC1CC2(C(C1C(=O)O)C1CCc3c(C1CC2)ccc(c3)O)C
625 0.071428571 JNSCHMKWLIACHE-UHFFFAOYSA-N Oc1cc(ccc1OCC1CO1)C(c1ccc(cc1)OCC1CO1)(C)C
626 0.071428571 ZJTRULPAEZNZLZ-UHFFFAOYSA-N Oc1ccc2c(c1)CCC1C2CCC2(C1CC(C2O)C(=O)O)C
627 0.071428571 UNBRVUTVKZVUGM-UHFFFAOYSA-N COC(=O)CCC1(CCC(=O)OC)C2=CC=CC=C2C2=CC=CC=C12
628 0.071428571 YZHOPUDXGIFROU-UHFFFAOYSA-N CC1Cc2ccc3c(c2C(C1C)c1cc(C)c2c(c1)OCO2)OCO3
629 0.071428571 LLXYNKFISKUOJH-VRTSWNMPSA-N CC1=CC2=C(C=C3C4(CC(C)(C)CC4C(O)C5(C)CC35C=O)O2)C(=O)O1
630 0.071428571 LLXYNKFISKUOJH-NLWWONFHSA-N CC1=CC2=C(C=C3C4(CC(C)(C)CC4C(O)C5(C)CC35C=O)O2)C(=O)O1
631 0.068965517 VLEZZEYHSLJFIP-UHFFFAOYSA-N CC1Cc2cc(C)c3c(c2C(C1C)c1ccc2c(c1)OCO2)OCO3
632 0.068965517 IPDYMMUCWKUXKM-UHFFFAOYSA-N CCOC(=O)C1=C(C)C(NC(=O)CN)=C(C)C(C(=O)OCC)=C1O
633 0.068965517 KFDVBLNAMFDMCF-UHFFFAOYSA-N CCCCCC(=O)OC1=C(C=C(C=C1C(C)CC)[N+]([O-])=O)[N+]([O-])=O
634 0.068965517 IEJIWAFZZKFSFV-UHFFFAOYSA-N CCCCCCCCC(=O)OC1=CC2=C(C=C1)C(C)=CC(=O)O2
635 0.068965517 YVJIURBPIUJDGP-UHFFFAOYSA-N CCOC(CCOC(=O)C1=CC=C(C)C=C1)C1=C2C=CC=CC2=CO1
636 0.068965517 KTCNJZWXCXFDRK-UHFFFAOYSA-N CCCCCCCCCC(=O)OC1=C(C=CC(=C1)[N+]([O-])=O)[N+]([O-])=O
637 0.068965517 SMPJRJPJYMUBOG-UHFFFAOYSA-N CCCCCCCCCC(=O)OC1=C(C=C(C=C1)[N+]([O-])=O)[N+]([O-])=O
638 0.068965517 CRFSAXIYYXBNMQ-UHFFFAOYSA-N CC1CCCC(C)N1C(=S)CCNC1=NNC2=CC=CC=C12
639 0.068965517 QIWOCPPDMZGNEL-UHFFFAOYSA-N CCCCOC1=CC=C(NC(=O)CN(CC(O)=O)CC(O)=O)C=C1
640 0.068965517 USTTXTJFVCFCIT-JOOBJXAISA-N COc1ccc(cc1O)C2C(C)C(C)C(=O)c3cc(OC)c(OC)cc23
641 0.068965517 FLHVQRQJWZFNJO-UHFFFAOYSA-N Oc1cc(O)c2C(=O)C=C(CCCCCCc3ccccc3)Oc2c1
642 0.068965517 UTHLRGLIHKFOGT-UHFFFAOYSA-N O=C1CCC2(C(=C1)COCC1C32OC3CC2(C1CCC2=O)C)C
643 0.068965517 ZQARXNIRAUNLCT-UHFFFAOYSA-N OC(C1CO1)Oc1ccc(cc1)C(c1ccc(cc1)OCC1CO1)(C)C
644 0.066666667 VOSJGPLMGGUOAW-UHFFFAOYSA-N CCC(C(c1ccc(c(c1)O)O)CC)c1cc(C)c(c(c1)O)O
645 0.066666667 OMZRBBOMDPPXAU-UHFFFAOYSA-N O=C1CCC2(C(=C1)C(O)CC1C2C(=O)CC2(C1CCC2=O)C)C
646 0.066666667 RGQZGSDUOGARSU-UHFFFAOYSA-N CC(N=NC(=S)N1CCC(CC1)C1=CC=CC=C1)C1=CC=CC=N1
647 0.066666667 BRRZFFVMFDEQDL-UHFFFAOYSA-N COc1cc(O)c2c(c1)CCC1C2CCC2(C1CC(=O)C2O)C
648 0.066666667 DHIVGDFXQKJDMK-UHFFFAOYSA-N CCOC(=O)C(CC1=CC=C(OCC2=CC=CC=C2)C=C1)C(=O)OCC
649 0.066666667 CJBQJVABOFLHNY-UHFFFAOYSA-N CCC(C)C1=CC=C(OCC(O)COCC(F)(F)C(F)F)C=C1
650 0.066666667 DZAIPEFYJZKDHX-UHFFFAOYSA-N COC1=C2C=COC(=O)C2=C2CCC3C(C)(C)C(=O)CCC3(C)C2=C1O
651 0.066666667 VOGQRCCSMPGSEH-UHFFFAOYSA-N CCC(C(c1ccc(c(c1C)O)O)CC)c1ccc(c(c1)O)O
652 0.066666667 DZAIPEFYJZKDHX-ZSEKCTLFSA-N COc1c(O)c2c(CCC3C(C)(C)C(=O)CCC23C)c4C(=O)OC=Cc14
653 0.066666667 RWVKIBNZXPURCC-CQSZACIVSA-N COc1cc(CC=C)cc(OC)c1OC(C)Cc2ccc3OCOc3c2
654 0.066666667 OZTPQJYCFFKWPG-UHFFFAOYSA-N COC(=O)C=CC(=O)N1CC(C)N(CC1C)C(=O)C=CC(=O)OC
655 0.066666667 WEZSJVSSKRTVPS-UHFFFAOYSA-N CC(C)(C)O\C(O)=N\C(CC1CCS(=O)(=O)CC1)C(O)=O
656 0.066666667 LOLWSLBSRMMDIH-QRQLOZEOSA-N CC(C)C(OC(=O)c1ccc(O)cc1)C2=C(C)C3(O)CC3(C)C2
657 0.066666667 RNWQPLCBQHYWRK-UHFFFAOYSA-N CC(C1=CC2C(C=C1)(O2)OCC1OC1)(c1ccc(cc1)OCC1OC1)C
658 0.066666667 BVWXUYCWKAXHCY-UHFFFAOYSA-N CC(C1=CC=C(C2C1O2)OCC1OC1)(c1ccc(cc1)OCC1OC1)C
659 0.066666667 WGZLPVLSJBYAFY-UHFFFAOYSA-N CCCCCCCCCCC(C)(O)C[Se]C1=CC=CC=C1
660 0.066666667 LBJCQKYBKIAWHJ-XAAFQQQXSA-N COc1cc(ccc1O)C2C(C)C(C)C(=O)c3cc(OC)c(OC)cc23
661 0.066666667 LFEUDNLQZYKJAU-UHFFFAOYSA-N CC(CCC=C(C)C)CCN1C=NC=C1C1=CC=CC=C1Cl
662 0.064516129 MADORTGHHHSRGT-UHFFFAOYSA-N CCC(C(c1ccc(c(c1)O)O)CC)c1ccc(c(c1)OC)O
663 0.064516129 XDQWHHTXUSWJCJ-UHFFFAOYSA-N CCCCCCCCOC(=O)CC1=CC(=CC=C1)C(F)(F)F
664 0.064516129 NLXZJJUUIBJWKI-UHFFFAOYSA-N OC(=O)C=CC(=O)NCC1CCC(CNC(=O)C=CC(O)=O)CC1
665 0.064516129 QVWJQEXGIGPQFY-UHFFFAOYSA-N COc1cc2c(cc1O)CCC1C2CCC2(C1CCOC2=O)C
666 0.064516129 XHCUGWXAWAIHRT-UHFFFAOYSA-N CCC(c1cc(O)c(cc1C)O)C(c1ccc(c(c1)O)O)CC
667 0.064516129 DTAWAHWXBXEVRI-UHFFFAOYSA-N COCCOC(=CN1CC1)C(=O)C(=C(C(=O)O)OCCOC)N1CC1
668 0.064516129 WRSBFWAWDJWFBK-UHFFFAOYSA-N CCC(C(c1ccc(c(c1)O)O)CC)c1ccc(c(c1)O)OC
669 0.064516129 AQAGLGRUHUYCPH-UHFFFAOYSA-N CCOC(=O)CC(C(=O)OCC)=C(C1=CC=CC=C1)C1=CC=CC=C1
670 0.064516129 ZTILSUZWQSYWHL-UHFFFAOYSA-N COC1=CC(C=CCOC2=CC=CC(OCC=C)=C2)=CC(OC)=C1OC
671 0.064516129 MAFLRDFUSWJLQK-UHFFFAOYSA-N COc1cc2c(cc1O)CCC1C2CCC2(C1COCC2=O)C
672 0.064516129 DQKFJTINCLUKFT-UHFFFAOYSA-N CN(C)CCNCCP(=O)(C1=CC=CC=C1)C1=CC=CC=C1
673 0.064516129 DAVXMXLIODKZFR-UHFFFAOYSA-N CCCCCC(=O)NC(CC1=CC=C(OC)C(=C1)[N+]([O-])=O)C(O)=O
674 0.0625 CLSJUQWISAXGNX-JBACZVJFSA-N CCc1cccc2OC(=O)C3=C(OC(O)(CC3(C)C=C)C4OC4(C)C)c12
675 0.0625 VVFYLTCWZSJWQD-LBPRGKRZSA-N CCC(=O)OCc1c2C(C)CC=Cc2c(OC(=O)CC)c3occ(C)c13
676 0.0625 HZKKUYMQQTYDGZ-HMEXKSLASA-N COc1c2C=CC(O)C(C)c2c(COC(=O)C(=C/C)C)c3c(C)coc13
677 0.0625 AUOFESXMSXGDQN-UHFFFAOYSA-N C=CC(c1cc2CC3CC(OC3=Cc2oc1=O)C(O)(C)C)(C)C
678 0.0625 RYHDIIBNOKGAFF-UHFFFAOYSA-N COc1c(CC=C(C)C)c(O)c(C(=O)C)c2OC(C)(C)C=Cc12
679 0.0625 KYGQRJXTAFYRFX-UHFFFAOYSA-N O=C1CCC2(C(=C1)CCC1C2C(=O)CC2(C1CC1C32OC3C(=O)O1)C)C
680 0.0625 BIVSTVGUVOXHOG-UHFFFAOYSA-N COc1c(C)c(oc(=O)c1C=O)C1C(C)C=CC2C1CCCC2
681 0.0625 VWLQHIVBRBWYIK-UHFFFAOYSA-N O=CC12CCC(=O)C=C1CCC1C2CCC2(C1COCC2=O)C
682 0.0625 VRUPIXBFMFLHCS-UHFFFAOYSA-N O=CC12CCC(=O)C=C1CCC1C2CCC2(C1CC(C2=O)O)C
683 0.0625 UUZPVYSIMDQKSC-UHFFFAOYSA-N O=C1C=CC2(C(C1)C(O)CC1C2C(=O)CC2(C1CCC2=O)C)C
684 0.0625 HZKKUYMQQTYDGZ-RQBPHQRBSA-N COc1c2C=CC(O)C(C)c2c(COC(=O)C(=C/C)C)c3c(C)coc13
685 0.0625 ZXFJIVANWNEHFW-UHFFFAOYSA-N COc1ccc2c(c1O)CCC1C2CCC2(C1CC(=O)C2O)C
686 0.0625 BTGMKWAUVAIFBR-UHFFFAOYSA-N O=C1C=CC2(C(=C1)CCC1C2(O)CCC2(C1CC(C2=O)O)C)C
687 0.0625 SNOBAAJBUYVOEZ-UHFFFAOYSA-N COc1c(CC=C(C)C)c2OC(C)(C)C=Cc2c(O)c1C(=O)C
688 0.060606061 WRFFIAXZFORXPD-UHFFFAOYSA-N OC(C1C(=O)CCC2(C1CCC2=O)C)Cc1cc(O)ccc1C
689 0.060606061 GZNWUYQODREJQN-UHFFFAOYSA-N COC12C=CC3=C(C2O1)CCC1C3CCC2(C1CC(=O)C2O)C
690 0.060606061 DKJLWCRFENLLLF-UHFFFAOYSA-N CCCc1cc(CCc2ccc(O)c(OC)c2)c(O)c(OC)c1
691 0.060606061 QYSKOSVORTYOIS-UHFFFAOYSA-N CC(C)(O)CCc1c(O)cc(CCc2ccccc2)c(O)c1O
692 0.060606061 BECIXPPQRLLRCR-UHFFFAOYSA-N O=C1CCC2(C(C1CC(c1cc(O)ccc1C)O)CCC2=O)C
693 0.060606061 QZDVELJTPJLQCK-BDCACUGSSA-N CC1(C)C2CC(Cl)C(C)(C3CO3)C(N=C)C2c4c[nH]c5cccc1c45
694 0.060606061 FOPBIULKSFTARI-UHFFFAOYSA-N O=CC12CCC(=O)C=C1CCC1C2CCC2(C1CCOC2=O)C
695 0.060606061 KZJRWPOOSAECNS-UHFFFAOYSA-N COc1ccc2c(c1)CCC1C2CC(O)C2(C1CC(=O)C2O)C
696 0.060606061 VKNFLFFITITFTG-UHFFFAOYSA-N Oc1ccc2c(c1)OCC1C2Oc2c1ccc(c2CC(=C(C)C)C)O
697 0.060606061 SKKREZRZABBPNE-VIZOYTHASA-N CC(=CCCC=C(/C)COc1c2C=CC(=O)Oc2cc3occc13)C
698 0.060606061 PYVNJMLTROHQTQ-UHFFFAOYSA-N COCCOC=C(C(=O)C(=C(N1CC1)C(=O)O)OCCOC)N1CC1
699 0.060606061 HBELPFGBYZZEAT-UHFFFAOYSA-N COC1=CC(OCCOCCOC2=C(C)C=C(C)C=C2)=CC=C1
700 0.058823529 VSAJOHPTARZASB-UHFFFAOYSA-N O=C1CCC2(C(=C1)CCC1C2C(=O)CC2(C1CC1C2=C(O)C(=O)O1)C)C
701 0.058823529 VYARHBKVZXWZEZ-RMVXJAJNSA-N CC12CC(OC=C1C(=C)CC34COC(=O)C3=CCCC24)c5cocc5
702 0.058823529 SFLUQUOVEGPPPE-UHFFFAOYSA-N COC1=CC2=C(C3C1O3)C1C(CC2)C2CC(=O)C(C2(CC1)C)O
703 0.058823529 CKNYSJONUIBYCK-UHFFFAOYSA-N OCC(O)C(O)C(O)C(=O)CNCCC1=CNC2=C1C=C(O)C=C2
704 0.057142857 LECFVFGEPVDNTK-UHFFFAOYSA-N O=C1OCCC2(C(C1CCc1cc(O)ccc1C)CCC2=O)C
705 0.057142857 ZXFBAJAWGXXWDW-UHFFFAOYSA-N CC1=CC(O)(O)C(C2=C1C1CCC3(C(C1C=C2)CCC3=O)C)O
706 0.057142857 XBCLVCWFHKVHDH-UHFFFAOYSA-N CC(C)=CC1C(C(=O)OCCC2=CC=C3OCOC3=C2)C1(C)C
707 0.057142857 KADADHLUUTZAKQ-UHFFFAOYSA-N COC1=CC23C(C=C1)(O3)C1CCC3(C(C1CC2)CC(=O)C3O)C
708 0.057142857 FEXXLXJBSFZQND-UHFFFAOYSA-N OCC12CCC3C(C1CC(=O)C2O)CCc1c3ccc(c1)OC
709 0.057142857 BGPKBCPCLMCJMH-UHFFFAOYSA-N OCC12CCC(=O)C(C2CCC1=O)CCc1cc(O)ccc1C
710 0.057142857 AUXKXHAVSAUIQX-ZIAGYGMSSA-N COc1cc(CC(C)C(C)Cc2ccc3OCOc3c2)cc4OCOc14
711 0.057142857 DJLVQLNNAMLMDT-SJORKVTESA-N COc1cc2c(C=COC2(C)C)c3OC(CC(O)c13)c4ccccc4
712 0.057142857 KWNLPAQLPZUUKG-UHFFFAOYSA-N CC(C)CCCCCOC(=O)C1=CC=CC=C1C(=O)OCCS
713 0.055555556 JRYJEMVPVZEOPW-AATRIKPKSA-N COC1=CC(\C=C\CO)=CC2=C1OC(C2C)C1=CC(OC)=C(OC)C=C1
714 0.055555556 XFXRRLJYRBCYLL-UHFFFAOYSA-N COC(=O)C(CC=CCCCC(C)C)S(=O)(=O)C1=CC=CC=C1
715 0.055555556 JRYJEMVPVZEOPW-YRBHPXEJSA-N COc1ccc(cc1OC)C2Oc3c(OC)cc(C=CCO)cc3C2C
716 0.055555556 CLGKLOVNKLVYRJ-UHFFFAOYSA-N CC(CC(CC(=CCOc1c2ccoc2cc2c1ccc(=O)o2)C)O)C
717 0.055555556 LJWRIMMZTRJNPC-UHFFFAOYSA-N O=C1C(O)CC2(C(C1CCc1cc(O)ccc1C)CCC2=O)C
718 0.055555556 CBZXEEABBQPQAW-UHFFFAOYSA-N Oc1cc(CCC2C(=O)CCC3(C2CCC3=O)C)c(c(c1)O)C
719 0.055555556 NZSJMWBNIONLKL-UHFFFAOYSA-N O=C1CCC2(C(C1CCc1cc(O)c(cc1C)O)CCC2=O)C
720 0.055555556 IDBPSTZBAQQKKA-UHFFFAOYSA-N O=C1COCC2(C(C1CCc1cc(O)ccc1C)CCC2=O)C
721 0.055555556 AVXFFRXLKWQRBG-UHFFFAOYSA-N O=C1CCC2(C(C(O1)CCc1cc(O)ccc1C)CCC2=O)C
722 0.055555556 YUHVBHDSVLKFNI-UHFFFAOYSA-N O=C1CCC2(C(C1CCc1c(C)ccc(c1O)O)CCC2=O)C
723 0.055555556 LTWFFJCFCNUFHR-UHFFFAOYSA-N O=C1C=CC2(C(=C1)CCC1C2(O)CCC2(C1COCC2=O)C)C
724 0.055555556 LTQWBNWPEHAGGN-UHFFFAOYSA-N CCC(=C(C1=CC=C(C(C1O)O)O)CC)c1ccc(cc1)OC
725 0.055555556 KVPVMPNUARRGAO-UHFFFAOYSA-N Oc1ccc(c(c1)CCC1(O)C(=O)CCC2(C1CCC2=O)C)C
726 0.055555556 YUHVBHDSVLKFNI-NJSLBKSFSA-N CC1=C(C(=C(C=C1)O)O)CC[C@H]2[C@@H]3CCC(=O)[C@]3(CCC2=O)C
727 0.055555556 BHJVTXIDLKESFE-UHFFFAOYSA-N O=C1CCC2(C(=C1)C(=CC1C2CCC2(C1CCC(=O)O2)C)O)C
728 0.054054054 CCELZOPERRDNCC-UHFFFAOYSA-N O=C1CCC2(C(C1CCC1=C(C)C=CC3(C1O3)O)CCC2=O)C
729 0.054054054 WALOFELUZXOXIJ-SFHVURJKSA-N CC(C)CC1=C(C(=O)OC1O)c2ccc(OCC=C(C)C)cc2
730 0.054054054 TXBJKZMSZAKYDL-LBPRGKRZSA-N CCC(=O)C1=C(O)C2=C(OC(C)(C)C=C2)C(CC=C(C)C)C1=O
731 0.054054054 DPWGZWUMUUJQDT-UHFFFAOYSA-N CC(C)CC(N)C(=O)NC(CCC(N)=O)C(=O)NCC(O)=O
732 0.052631579 RHRTZIWNAMYJDC-UHFFFAOYSA-N CCC(=C(C1=CC(C(C=C1)(O)O)O)CC)c1ccc(cc1)OC
733 0.052631579 DSOKHRJRTZPRBU-CVTTXWKISA-N COc1ccc2C(=O)CC(Oc2c1C=CC(C)(C)O)c3ccccc3
734 0.052631579 QDUVIKDCBXHJCL-UHFFFAOYSA-N CC(=CCC1=C(O)C(C(C=C1O)(O)CCc1ccccc1)O)C
735 0.052631579 RARCBAGYWDDYQK-RBZFPXEDSA-N COc1ccc(cc1OC)C2Oc3cc(CC=C)cc(OC)c3OC2C
736 0.052631579 RARCBAGYWDDYQK-ZUOKHONESA-N COc1ccc(cc1OC)C2Oc3cc(CC=C)cc(OC)c3OC2C
737 0.052631579 RARCBAGYWDDYQK-XCLFUZPHSA-N COc1ccc(cc1OC)[C@H]2Oc3cc(CC=C)cc(OC)c3O[C@@H]2C
738 0.052631579 GSVIALZEJICNGV-JARZOMNASA-N COc1ccc(C(=O)C=Cc2ccccc2)c3OC(C)(C)C(O)Cc13
739 0.051282051 ANSCRDYCKKUPII-UHFFFAOYSA-N CCOC(CC\N=C(/S)NC1OC(CO)C(O)C1O)OCC
740 0.051282051 HMCCWIXVRSZRCO-GFYBKASGSA-N CCC(C)C=C(/C)C=CC1=Cc2cc(O)c(C)c(O)c2C(O)O1
741 0.051282051 LMQFQBUKMWFFNL-OTAKNEKHSA-N COc1cc2OC(C)(C)C=Cc2cc1C(C)OC(=O)C(=C/C)C
742 0.051282051 CGSVJQLVPBNJGR-UHFFFAOYSA-N CCC(C)C(N)C(=O)NCC(=O)NC(C)C(=O)NCC(O)=O
743 0.05 PQGADGYSCRCPRG-UHFFFAOYSA-N O=C1CCC2(C(C1CCc1cc(O)ccc1C)CCOC2=O)C
744 0.05 ZWGSTRBSXXIHNR-UHFFFAOYSA-N O=C1CCC2(C(C1CCC1=C(C)C3C(C(=C1)O)O3)CCC2=O)C
745 0.05 GXPNQEGKXAHTQV-UHFFFAOYSA-N COC1OC2COC(OC2C(NC(O)=NC)C1O)C1=CC=CC=C1
746 0.05 WJBSQDUGARKGQF-UHFFFAOYSA-N O=C1CCC2(C(C1CCc1cc(O)ccc1C)CC(C2=O)O)C
747 0.05 AKXLMIWFRPOECM-WOYTXXSLSA-N CC(C)C(=O)OC1CC2C(C3OC(=O)C(=C)C3CCC2=C)C1=C
748 0.048780488 HSMDOSKNXLVXIP-SPDQCEQOSA-N COc1ccc(cc1OC)C2OC(C(C)C2C)c3ccc4OCOc4c3
749 0.048780488 HSMDOSKNXLVXIP-WGOZBUGNSA-N COc1ccc(cc1OC)C2OC(C(C)C2C)c3ccc4OCOc4c3
750 0.048780488 HSMDOSKNXLVXIP-UHFFFAOYSA-N COC1=C(OC)C=C(C=C1)C1OC(C(C)C1C)C1=CC2=C(OCO2)C=C1
751 0.048780488 HSMDOSKNXLVXIP-WVGOSAFVSA-N COc1ccc(cc1OC)C2OC(C(C)C2C)c3ccc4OCOc4c3
752 0.048780488 HSMDOSKNXLVXIP-KNRKYQCFSA-N COc1ccc(cc1OC)C2OC(C(C)C2C)c3ccc4OCOc4c3
753 0.048780488 HSMDOSKNXLVXIP-BKOMJCAWSA-N COc1ccc(cc1OC)C2OC(C(C)C2C)c3ccc4OCOc4c3
754 0.048780488 HSMDOSKNXLVXIP-GQSHPZAJSA-N COc1ccc(cc1OC)C2OC(C(C)C2C)c3ccc4OCOc4c3
755 0.048780488 HSMDOSKNXLVXIP-QNLIWRIUSA-N COc1ccc(cc1OC)C2OC(C(C)C2C)c3ccc4OCOc4c3
756 0.048780488 HSMDOSKNXLVXIP-GETUCHRZSA-N COc1ccc(cc1OC)C2OC(C(C)C2C)c3ccc4OCOc4c3
757 0.048780488 HSMDOSKNXLVXIP-JRWOZQDASA-N COc1ccc(cc1OC)C2OC(C(C)C2C)c3ccc4OCOc4c3
758 0.048780488 HSMDOSKNXLVXIP-IYMIQRSASA-N COc1ccc(cc1OC)C2OC(C(C)C2C)c3ccc4OCOc4c3
759 0.048780488 HSMDOSKNXLVXIP-IRTBSJMASA-N COc1ccc(cc1OC)C2OC(C(C)C2C)c3ccc4OCOc4c3
760 0.048780488 RLVLLBHWAQWLKL-UHFFFAOYSA-N CC(C)CC1CCC(CC1)C(=O)COS(=O)(=O)C1=CC=CC=C1
761 0.048780488 TYQCBAAOCMMFDK-UHFFFAOYSA-N COC(=O)C(C)N=C(O)C(N=C(O)OCC1=CC=CC=C1)C(C)O
762 0.048780488 HSMDOSKNXLVXIP-QVEMZERUSA-N COc1ccc(cc1OC)C2OC(C(C)C2C)c3ccc4OCOc4c3
763 0.047619048 ZDKYIHHSXJTDKX-UHFFFAOYSA-N CCCCCCCCCCCC(=O)OC1=CC=CC=C1S(O)(=O)=O
764 0.047619048 GUUWFDGOIFMLPQ-GPZRBPIUSA-N CCCCCC=C/C(OC(=O)C)C#CC#CC(OC(=O)C)C=C
765 0.047619048 UASZEENFYPEJNG-UHFFFAOYSA-N CCCCOC(=O)CC(C(=O)OCCCC)P(=O)(OC)OC
766 0.047619048 ZDKYIHHSXJTDKX-UHFFFAOYSA-N CCCCCCCCCCCC(=O)OC1=CC=CC=C1S(O)(=O)=O
767 0.047619048 GUUWFDGOIFMLPQ-DTVHYBFXSA-N CCCCCC=C[C@H](OC(=O)C)C#CC#C[C@@H](OC(=O)C)C=C
768 0.047619048 BRHYSVIYRNFZEB-UHFFFAOYSA-N CCC(C)CC(C)C1=CC2=CC3=C(C(O)=C2CO1)C(=O)C(=O)C(OC)=C3
769 0.047619048 GUUWFDGOIFMLPQ-OALUTQOASA-N CCCCCC=C[C@H](OC(=O)C)C#CC#C[C@@H](OC(=O)C)C=C
770 0.047619048 BRHYSVIYRNFZEB-NWDGAFQWSA-N CCC(C)CC(C)C1=Cc2cc3C=C(OC)C(=O)C(=O)c3c(O)c2CO1
771 0.047619048 KGKTWEDCFZHCFJ-MDWZMJQESA-N COc1cc2COC(=O)c2c(O)c1CC=C(/C)CCC=C(C)C
772 0.046511628 URBXHVVDOHWRGG-IQIBNGDESA-N CC(=CCc1cc(C=CC(=O)O)cc2CC(Oc12)C(C)(C)O)C
773 0.046511628 MWSLMRWDPBEBFR-UHFFFAOYSA-N CCOC(=O)CCCC=CCC(C(C)=O)C(=O)C1=CC=CC=C1
774 0.046511628 NNEZLPPEACJAOK-DHZHZOJOSA-N COC(=O)C=Cc1ccc(OC(=O)C(C)C)c(CC=C(C)C)c1
775 0.046511628 BGXJJCBWEHOVAM-UHFFFAOYSA-N O=CC=C(C(C(c1ccc(cc1)OC)CC)CC)C=CC(=O)O
776 0.046511628 QSFJVCDVSIBMCG-CMFXGKTQSA-N OC(CCc1ccccc1)CC(O)CC=CC2CC=CC(=O)O2
777 0.045454545 NOJCJDSWLUPBPG-JSHWQEIDSA-N CC1Oc2cc(CC=C(C)C)c(O)c(C=O)c2C3C(O)CCC13
778 0.045454545 JSXJFIBUVFJECB-UHFFFAOYSA-N O=CC1=C2CCC(=O)C=C2CCC1C1CCC(C1(C)C=O)(C)O
779 0.045454545 CFABDDKGSZNDNB-HBKRLFAZSA-N CC(C)CC(=O)OC(CCO)C=CC=CC#CC#CC=CCO
780 0.044444444 OKKLHEXQQOCIFR-UHFFFAOYSA-N CCCCCCCC1=Cc2cc3C=C(OC)C(=O)C(=O)c3c(O)c2CO1
781 0.044444444 SRUILBLGVMJFPG-YDROHTJRSA-N CCC(C)C=C(/C)C=CC(=O)Cc1cc(O)c(C)c(O)c1C=O
782 0.044444444 VATVFVHOMBFKGZ-UHFFFAOYSA-N O=C1CCC2(C(C1CCc1cc(O)ccc1C)COCC2=O)C
783 0.043478261 ARGXGIGYPLWLFT-QTGQKNOKSA-N COC1CCC(C)(O)C(=C1O)C(=O)C2(C)NC(=O)CCC(N)C(=O)O2
784 0.043478261 ZNVRPNBAOPMFPL-QQGMELRPSA-N CC=C/C(=O)O[C@H]1C=CC(=C)[C@H]2[C@@H]3OC(=O)[C@H](C)[C@@H]3CC[C@@]12C
785 0.043478261 QEYQCJICRVHZIB-UHFFFAOYSA-N OS(=O)(=O)OC1=CC2C(C=C1)C1CCC3(C(C1CC2)CCC3)C
786 0.042553191 OMMYPVKEHCLQQP-UHFFFAOYSA-N CC=CC=CCCCCC=Cc1cc(OC)c(c(=O)o1)C(=O)C
787 0.042553191 YKDUQMBVIJQPOP-UHFFFAOYSA-N CC=CC=CCCCCC=C(c1cc(OC)c(c(=O)o1)C=O)C
788 0.042553191 LGNLWJVICIUEJG-UHFFFAOYSA-N CC(=CCC1=C(O)C=C(C(C1(O)O)O)CCc1ccccc1)C
789 0.042553191 GEWKQRPLHHMQHV-KCWFYHRYSA-N COC1CCC(=C)C(=C1O)C(=O)C2(C)NC(=O)CCC(N)C(=O)O2
790 0.042553191 ZWDWIVDZUIGHTM-UHFFFAOYSA-N CC=CC=CCCCCC=Cc1oc(=O)c(c(c1C)OC)C=O
791 0.042553191 ZYVRICQZKRTMJZ-UHFFFAOYSA-N OS(=O)(=O)OC1C=CC2=C(C1)CCC1C2CCC2(C1CCC2)C
792 0.041666667 BJDCGRMNRPVLGQ-UHFFFAOYSA-N OS(=O)(=O)OC1=CC2=C(CC1)C1CCC3(C(C1CC2)CCC3)C
793 0.041666667 FYHOFROBTQKCSP-UHFFFAOYSA-N O=C1CCC2C(O1)(C)CCC(=O)C2CCc1cc(O)ccc1C
794 0.041666667 ACKMRONQDKKIQE-UHFFFAOYSA-N COc1cc(C=CCCCCC=CC=C(C)C)oc(=O)c1C=O
795 0.040816327 YNVKQPJBOAUYIJ-NRFANRHFSA-N CCCCCCCC(=O)C1=C2C3=COC(=CC3=CC(=O)C2(C)OC1=O)C
796 0.04 MRAIMBNIWPUHDW-UHFFFAOYSA-N O=CCCC(=CCCC(=CCc1cc(ccc1O)C(=O)O)C)C
797 0.04 TWOCGKRKQGMNNG-UHFFFAOYSA-N CC=CC=C(CCCCC=Cc1cc(OC)c(c(=O)o1)C=O)C
798 0.04 UMVNWRKKYRZYMB-UHFFFAOYSA-N OC1CC(=O)Oc2c1cc(CC=C(CCC=C(C)C)C)c(c2)O
799 0.04 ILXATFYUJVFIQN-UREPFWARSA-N CC(C)CC(=O)OCCC(O)C=CC=CC#CC#CC=CCO
800 0.04 RBLYRXQBMUDOTK-AXVJYTSGSA-N CC(=O)OCC1OC1C#CC#CCC=CC(O)CCCCC=C
801 0.04 ZWEPBJKMGSZZLH-LJQANCHMSA-N COC(=O)Cc1cc(O)cc2C=CC(C)(CCC=C(C)C)Oc12
802 0.04 IECKIHWLIJEGTB-UHFFFAOYSA-N O=CCCC(=CCCC(=CCC1=CC(=O)C=C(C1=O)OC)C)C
803 0.04 FPTLMJPYBFURIV-UHFFFAOYSA-N CC(=CCc1cc(C=CC(=O)O)c(cc1O)O)CCC=C(C)C
804 0.04 FVEFRICMTUKAML-UHFFFAOYSA-M [Na+].CCCCC(CC)CCC(CC(C)C)OS([O-])(=O)=O
805 0.04 ILXATFYUJVFIQN-HBKRLFAZSA-N CC(C)CC(=O)OCCC(O)C=CC=CC#CC#CC=CCO
806 0 QWAJKFBSGFFIPX-UHFFFAOYSA-N COC(=CC1=C(C=O)C2C3N(C1)CCC3=CC(C2O)O)C(=O)O
807 0 HQYUOZWCRWHCAJ-UHFFFAOYSA-N COC(=O)C=C1CN2CCC3=CC(C(C(C1=CC(=O)O)C23)O)O
808 0 SIUPRXSOKCOVQG-UHFFFAOYSA-N COc1cc2c(cc1O)CCC1(C2CCC2(C1CCC2=O)C)O
809 0 RQYVAYGYWMRCNJ-UHFFFAOYSA-N COc1cc2c(cc1O)CCC1C2CCC2(C1(O)CCC2=O)C
810 0 SHVMVYIUOWTTIK-UHFFFAOYSA-N COc1cc2c(cc1O)CCC1C2COCC2(C1CCC2=O)C
811 0 NDBUNJHAINPAED-UHFFFAOYSA-N OC1C=CC23C(C1)N(CC1=C3C(O)C3(C(=C1)OCO3)O)CC2O
812 0 ACIAGLWIKDOSPM-UHFFFAOYSA-N OC1C=CC23C(C1)N(CC1=C3C=C3OCOC3(C1O)O)CC2O
813 0 IZXFZZVBANWEAJ-UHFFFAOYSA-N OC1C=CC23C(C1)N(CC2O)CC1(C3(O)C=C2OCOC2=C1)O
814 0 BYTZNPIRYBSZBL-UHFFFAOYSA-N COc1cc2c(cc1O)COCC1C2CCC2(C1CCC2=O)C
815 0 ASQWKWBPMOBGIM-UHFFFAOYSA-N COC1=CC2=C(C3C1(O)O3)CCC1C2CCC2(C1CCC2=O)C
816 0 SBWSMAKYZRZJGZ-UHFFFAOYSA-N COC12OC2C2=C(C=C1O)CCC1C2CCC2(C1CCC2=O)C
817 0 BPDXKTODNWMDMF-UHFFFAOYSA-N COC1=CC23OC3(C=C1O)CCC1C2CCC2(C1CCC2=O)C
818 0 BSGUMOREHFKWKN-UHFFFAOYSA-N OCOc1cc2c(cc1O)CCC1C2CCC2(C1CCC2=O)C
819 0 WGBHOJNOVSEBNE-UHFFFAOYSA-N COc1cc2C3CCC4(C(C3CCc2c(c1O)O)CCC4=O)C
820 0 JEGLOZNDKYMONN-UHFFFAOYSA-N COc1c(O)cc2c(c1O)C1CCC3(C(C1CC2)CCC3=O)C
821 0 LFJGRSFJYBEDMY-UHFFFAOYSA-N NC(=O)CNC(=O)C(C(C)C)NC(=O)C(C(C)C)NC(=O)O
822 0 AVMYXNKGCVMKKB-UHFFFAOYSA-N OC(CC1=C(C(=O)C)C(=O)C2C(C1)(N)C=CC=C2O)CC(=O)O
823 0 DKKSEEITYUMNMA-UHFFFAOYSA-N OC(CC1(N)Cc2cccc(c2C(=O)C1C(=O)C)O)CC(=O)O
824 0 QLEDTMBNLHTNPV-UHFFFAOYSA-N OC(CC1=C(C(=O)C)C(=O)C2=C(C1)CC(N)C=C2O)CC(=O)O
825 0 VNPREZJPHSAFCL-UHFFFAOYSA-N COC1=C(OC)C(=O)C2=C(C1=O)C(CCC2(C)C(=C)C)C(=C)C
826 0 ZZTZUSDMHMRCFI-UHFFFAOYSA-N COc1cc2C3CCC4(C(C3CC(c2cc1O)O)CCC4=O)C
827 0 RAIRMHZGVKKPRD-UHFFFAOYSA-N COc1cc2c(cc1O)CCC1C2C(O)CC2(C1CCC2=O)C
828 0 CJJPBXHBLCNZCS-UHFFFAOYSA-N O=C1CCC2(C(=C1)C=C(C1C2CCC2(C1CCC(=O)O2)C)O)C
829 0 NROWSIFJLHHGLR-UHFFFAOYSA-N O=C1CCC2(C(=C1)C=CC1C2C(O)CC2(C1CCC(=O)O2)C)C
830 0 IQISMSUPZYILIC-UHFFFAOYSA-N O=C1CCC2(C(=C1)C=CC1C2CCC2(C1CC(C(=O)O2)O)C)C
831 0 ZOMCRXPZABWAKD-UHFFFAOYSA-N O=C1CC(O)C2(C(=C1)C=CC1C2CCC2(C1CCC(=O)O2)C)C
832 0 URJPPEKIERZNKE-UHFFFAOYSA-N OCC12CCC(=O)C=C1C=CC1C2CCC2(C1CCC(=O)O2)C
833 0 DAIGNDFDSOUYDF-UHFFFAOYSA-N O=C1CCC2(C(=C1)C=CC1C2CC(O)C2(C1CCC(=O)O2)C)C
834 0 HSQLNKRUHDAVMI-UHFFFAOYSA-N OCC12CCC3C(C2CCC(=O)O1)C=CC1=CC(=O)CCC31C
835 0 RGOLEKFLLPKIQH-UHFFFAOYSA-N O=C1CCC2C(O1)(C)CCC1C2C=CC2=C(O)C(=O)CCC12C
836 0 RSJRFTMGODGAKZ-UHFFFAOYSA-N O=C1CCC2C(O1)(C)CCC1C2C=CC2=CC(=O)C(CC12C)O
837 0 UFQRSFIBOCCJGA-UHFFFAOYSA-N O=C1CCC2(C(=C1)C=CC1C2CCC2(C1C(O)CC(=O)O2)C)C
838 0 ROHUHEXEECLUJL-UHFFFAOYSA-N O=C1CCC2(C(=C1)C1OC1C1C2CCC2(C1CCC(=O)O2)C)C
839 0 JDGYNFXXIIMEPJ-UHFFFAOYSA-N O=C1CCC2C(O1)(C)CCC1C2C=CC23C1(C)CCC(=O)C3O2
840 0 FXMXSOSBEQIWNW-UHFFFAOYSA-N O=C1CCC2(C(=C1)C=CC1C2COCC2(C1CCC(=O)O2)C)C
841 0 JTCASYIQNNJDKD-UHFFFAOYSA-N O=C1CCC2(C(=C1)C=CC1C2CCC2(C1CCOC(=O)O2)C)C
842 0 UABJFLJZXWXKFQ-UHFFFAOYSA-N O=C1CCC2(C(=C1)C=CC1C2CCC2(C1COCC(=O)O2)C)C
843 0 KQYVGSGSNDJDDB-UHFFFAOYSA-N O=C1COCC2(C(=C1)C=CC1C2CCC2(C1CCC(=O)O2)C)C
844 0 SCNMUKDQFOEYPZ-UHFFFAOYSA-N O=C1OCCC2(C(=C1)C=CC1C2CCC2(C1CCC(=O)O2)C)C
845 0 VFBPBDGNMLUPCH-UHFFFAOYSA-N O=C1CCC2(C(=C1)C=CC1(C2CCC2(C1CCC(=O)O2)C)O)C
846 0 KHBXXLABSFQYEO-UHFFFAOYSA-N O=C1CCC2(C(=C1)C=CC1C2(O)CCC2(C1CCC(=O)O2)C)C
847 0 QGDHOXNEPXDCMA-UHFFFAOYSA-N O=C1CCC2(C(=C1)C=CC1C2CCC2(C1(O)CCC(=O)O2)C)C
848 0 HWSQXHDVMYSETP-UHFFFAOYSA-N CC=CC=CCCCCC(=Cc1cc(OC)c(c(=O)o1)C=O)C
849 0 NZCSQHWZQAUPER-UHFFFAOYSA-N COc1cc2c(cc1O)CC(C1C2CCC2(C1CCC2=O)C)O
850 0 SMIBRHGXOATFPZ-UHFFFAOYSA-N OC1CC2N3CC4=C(C(C2=CC1O)C3)C(O)C1(C(=C4)OCO1)O
851 0 QNEOFKFMXIWUAP-UHFFFAOYSA-N OC1CC2N3CC4=C(C(C2=CC1O)C3)C=C1C(C4O)(O)OCO1
852 0 KMCLURJCIPDSJZ-UHFFFAOYSA-N OC1C=C2C(CC1O)N1CC2C2(O)C=C3OCOC3=CC2(C1)O
853 0 ALZAIMDLBWRREU-UHFFFAOYSA-N OC(=O)Oc1ccc2c(c1)CCC1C2CCC2(C1CCC2O)C
854 0 FBMQQPXSESLVII-UHFFFAOYSA-N COc1cc2c(cc1O)CCC1C2CCC2(C1C(O)CC2=O)C
855 0 YHUCLCNBFMFJFZ-UHFFFAOYSA-N O=C1C=CC2(C(=C1)CCC1C2CCC2(C1C(O)CC(=O)O2)C)C
856 0 VNOWKJGADNWRQM-UHFFFAOYSA-N O=C1C=CC2(C(=CCC3C2CCC2(C3C(O)CC(=O)O2)C)C1)C
857 0 XHVBNYGHAOQPIM-UHFFFAOYSA-N OC1=CC2(C)C(=CC1=O)CCC1C2C(O)CC2(C1CCC2=O)C
858 0 FHHSDYDWUZTNLJ-UHFFFAOYSA-N O=C1C=CC2(C(=C1O)CCC1C2C(O)CC2(C1CCC2=O)C)C
859 0 DVSWXCMEXMUFTA-UHFFFAOYSA-N O=C1C=C(O)C2(C(=C1)CCC1C2C(O)CC2(C1CCC2=O)C)C
860 0 JSGLTIZGMMVCRR-UHFFFAOYSA-N O=C1C=CC2(C(=C1)C(O)CC1C2C(O)CC2(C1CCC2=O)C)C
861 0 LWZQPBLOIMEWIC-UHFFFAOYSA-N O=C1C=CC2(C(=C1)CC(C1C2C(O)CC2(C1CCC2=O)C)O)C
862 0 KSRHZTSBBRHMEG-UHFFFAOYSA-N O=C1C=CC2(C(=C1)CCC1C2C(O)C(O)C2(C1CCC2=O)C)C
863 0 KZEGWADFZODULT-UHFFFAOYSA-N O=C1C=CC2(C(=C1)CCC1C2C(O)CC2(C1C(O)CC2=O)C)C
864 0 MNMVYPQFKKTBNM-UHFFFAOYSA-N O=C1C=CC2(C(=C1)CCC1C2C(O)CC2(C1CC(C2=O)O)C)C
865 0 KKTWOAYDCLDDPJ-UHFFFAOYSA-N OCC12CC(O)C3C(C2CCC1=O)CCC1=CC(=O)C=CC31C
866 0 JRSJEHNPBMGFBR-UHFFFAOYSA-N OCC12C=CC(=O)C=C1CCC1C2C(O)CC2(C1CCC2=O)C
867 0 SZMCPIWGQVURLP-UHFFFAOYSA-N O=C1C=C2CCC3C(C2(C2C1O2)C)C(O)CC1(C3CCC1=O)C
868 0 OUUNCZKBGZPBNZ-UHFFFAOYSA-N OC1CC2(C)C(=O)CCC2C2C1C1(C)C=CC(=O)C3C1(CC2)O3
869 0 WWSXKMQSVDRLQM-UHFFFAOYSA-N O=C1C=CC2(C(=C1)COCC1C2C(O)CC2(C1CCC2=O)C)C
870 0 GFSMRPXEAKRJBM-UHFFFAOYSA-N O=C1C=CC2(C(=C1)CCC1C2C(O)CC2(C1COCC2=O)C)C
871 0 WMLYWXHSPLMHNQ-UHFFFAOYSA-N O=C1C=CC2(C(=C1)CCC1C2C(O)CC2(C1CCOC2=O)C)C
872 0 HDSUKESLPCIGDG-UHFFFAOYSA-N O=C1C=CC2(C(=C1)CCC1(C2C(O)CC2(C1CCC2=O)C)O)C
873 0 ORNAXXOKRZYFHX-UHFFFAOYSA-N O=C1C=CC2(C(=C1)CCC1C2C(O)CC2(C1(O)CCC2=O)C)C
874 0 HLTCSJNLJLGKGJ-UHFFFAOYSA-N O=C1CCC2(C(=C1)CC(=O)C1C2CCC2(C1CCC(=O)O2)C)C
875 0 XJMQBWFLSGPBOF-UHFFFAOYSA-N CN(CCCN1C2=CC(Cl)CC=C2CCc2c1cccc2)C
876 0 MCEBOVPBJIYPBF-UHFFFAOYSA-N CN(CCCN1C2=CCCC=C2CCc2c1cc(Cl)cc2)C
877 0 YIAXGLZIYBDDPY-UHFFFAOYSA-N CN(CCCN1C2=CC(=CCC2CCc2c1cccc2)Cl)C
878 0 JOVDVOCVXBEIPO-UHFFFAOYSA-N CN(CCCN1C2CC(=CC=C2CCc2c1cccc2)Cl)C
879 0 LJVOVLGYKXBUPK-UHFFFAOYSA-N CN(CCCN1C2CC=CC=C2CCc2c1cc(Cl)cc2)C
880 0 AWPIHAALGPJSGW-UHFFFAOYSA-N CN(CCCN1C2=CC=CCC2CCc2c1cc(Cl)cc2)C
881 0 XVRLSFRKKZQJJM-UHFFFAOYSA-N O=C1CCC2(C(=C1)CC(C1C2CCC2(C1C=CC(=O)O2)C)O)C
882 0 WGXOHYQKANNXGT-UHFFFAOYSA-N OCC1OC(OC2C(=O)N=C(NC2(N)N)N)C(C(C1O)O)O
883 0 BIZCYECJJYNQMM-UHFFFAOYSA-N O=CC(=C1C(=CC(=O)O)CCC2C1CCC1(C2CCC1=O)C)C
884 0 HANRGTWVSCOTRI-UHFFFAOYSA-N O=CC1=C(C(=CC(=O)O)C)C2C(CC1)C1CCC(=O)C1(CC2)C
885 0 JTBLAXWMVXJLBC-UHFFFAOYSA-N OC(=O)CC1CC2=C(C(O1)(C)O)C(=O)C1=C(C2)CC(N)C=C1O
886 0 XIFYBPXBBIFSKZ-UHFFFAOYSA-N OC(=O)CC1CC2(N)Cc3cccc(c3C(=O)C2C(O1)(C)O)O
887 0 NYBAIARKHHOVJQ-UHFFFAOYSA-N OC(=O)CC1CC2=C(C(O1)(C)O)C(=O)C1C(C2)(N)C=CC=C1O
888 0 FYKGAIUMVPLQKQ-UHFFFAOYSA-N O=C1CCC2(C(=C1)CCC1C2C(=O)CC2(C1CC(C2=O)O)C)C
889 0 VUJLLGPFUUPYLR-UHFFFAOYSA-N OC(=O)C1CC2=C3C=CC4(C(C3CCC2=CC1O)CCC4O)C
890 0 DMRWEASOASIURI-UHFFFAOYSA-N OC(=O)C1=C2CCC3C(=C2CCC1O)C=CC1(C3CCC1O)C
891 0 VWVQPKJGHFGFGP-UHFFFAOYSA-N COC1=CC=C(C(C1(O)OC)O)C=CC(=O)N1CCC=CC1=O
892 0 RKSFBNCGSCTAMH-UHFFFAOYSA-N COC1=CC(=CC(C1(O)OC)O)C=CC(=O)N1CCC=CC1=O
893 0 PTFPMAVYMNDEFG-VOTSOKGWSA-N COC1=CC(O)(/C=C/C(=O)N2CCC=CC2=O)C(C=C1OC)O
894 0 QXKIADXHQMKUSX-UHFFFAOYSA-N OC1C=C2CCN3C2C(C1O)C1(O)C=C2OCOC2=CC1(C3)O
895 0 FDZPOKRUPSCCRW-UHFFFAOYSA-N OC1C=C2CCN3C2C(C1O)C1=C(C3)C(C2(C(=C1)OCO2)O)O
896 0 CUZGDTHVDUKERS-UHFFFAOYSA-N OC1C=C2CCN3C2C(C1O)C1=C(C3)C=C2C(C1O)(O)OCO2
897 0 GRRHFZRGWDTDGC-UHFFFAOYSA-N CCN(CCNC(=O)C1=CC(Cl)C(C=C1OC)(N)N)CC
898 0 VQAHMJAWPGSFPW-UHFFFAOYSA-N CCN(CCNC(=O)C1C(=CC(=C(C1N)Cl)N)OC)CC
899 0 MHVYWTXXZIFXDT-MMZROTCTSA-N CC12CCC[C@@]3([C@@H]1[C@@H]([C@]45[C@H]3CC[C@H](C4)C(=C)C5)C(=O)O)OC2=O
900 0 UUAGPGQUHZVJBQ-UHFFFAOYSA-N CC(C)(C1=CC=C(C=C1)OCCO)C2=CC=C(C=C2)OCCO
901 0 YHUCLCNBFMFJFZ-VHBIRMJSSA-N C[C@]12CC[C@H]3[C@H]([C@@H]1[C@H](CC(=O)O2)O)CCC4=CC(=O)C=C[C@]34C
902 0 HRUQCNZVKJAMRO-KCZNZURUSA-N C[C@]12C[C@@H]([C@H]3[C@H]([C@@H]1CCC(=O)O2)CCC4=CC(=O)C=C[C@]34C)O
903 0 QSGQMXJNFWYWMM-UHFFFAOYSA-N CC1OC(OC2=CC=C(CC#N)C=C2)C(O)C(O)C1OC(C)=O
904 0 QHPKKGUGRGRSGA-UHFFFAOYSA-N NC(=O)C1=CC=CC=C1NC1=NC(NC2=CC(O)=CC=C2)=NC=C1
905 0 YUTQNVZZWHLNQH-UHFFFAOYSA-N CCC(=C(c1ccc(cc1)O)CC)C1=CC(C(C=C1)(O)OC)O
906 0 ZUJWSOPIDUWELP-UHFFFAOYSA-N CC1=CC(=NC(N)=N1)C#CC1=C(CNN2C=COC2=O)C=CC=C1
907 0 ZOBRPBVIEUWYJR-UHFFFAOYSA-N CN1N=C(C(O)=O)C2=C1C1=NC(NC3=CC=CC=C3)=NC=C1CC2
908 0 FPLZCZIWZSNUDH-FBTNPTCASA-N CCC(C)C(=O)OCCC(O)C=CC=CC#CC#CC=CCO
909 0 LVRSABXQNXMGIW-UHFFFAOYSA-N CCC(=C(c1ccc(cc1)O)CC)C1=CC=C(C(C1O)O)OC
910 0 MHVYWTXXZIFXDT-YGNOGLJPSA-N CC12CCCC3(OC1=O)C4CCC5CC4(CC5=C)C(C23)C(=O)O
911 0 QGVRVVVRRBTRPY-UHFFFAOYSA-N C[Si](O[Si](Cc1ccccc1)(C)C)(CC1CC=CC=C1)C
912 0 BWQVWSWLOMBYLM-USYVIYLSSA-N CC12C=CC(=O)C=C1CC(O)C3C4CCC(=O)C4(C)C(O)CC23
913 0 NPSDVITXBLYLCO-UHFFFAOYSA-N OC1C2=C(C(=O)C(=O)C(=C2)C(C)C)C2=C(C1O)C(C)(C)CCC2
914 0 QWPBIGWEXARBRJ-UHFFFAOYSA-N CC(C1=CC2(O)C=CC3=C(C2(C(=O)C1=O)O)CCCC3(C)C)C
915 0 QRKBRYSYQXSVNH-UHFFFAOYSA-N O=C1C(=O)C(=CC2=C1C1(O)CCCC(C1(C=C2)O)(C)C)C(C)C
916 0 UCCITPSMRQQWHR-KRYUBVMYSA-N COc1ccc(cc1CC=C(/C)COC(=O)C(=C/C)C)C(=O)C
917 0 UFFPXXRIKROPQW-QFIPXVFZSA-N COc1ccc2c3CCN4C=Nc5ccccc5C46CCN=C6c3[nH]c2c1
918 0 SAGXNMAORPXGSC-BHIYHBOVSA-N CC(=O)c1cc2CCC3C(C)(CCCC3(C)c2cc1O)C(=O)O
919 0 WICDDPQDTVNUJD-OEPMTFCVSA-N CC(C)C(=O)OC1c2c(C)coc2C(=O)C3=CCCC(C)C13C
920 0 RBWZLRHPBFGBPU-MASHWEEQSA-N CC1CC=CCCCCC(=O)Cc2cc(O)cc(O)c2C(=O)C1
921 0 MHVYWTXXZIFXDT-UHFFFAOYSA-N OC(=O)C1C2C3(C4C51CC(=C)C(C5)CC4)CCCC2(C)C(=O)O3
922 0 RIWMNNSZUUEBAN-UHFFFAOYSA-N COC1=CC(N)(O)CC(=C1C(=O)c1c(O)cc(cc1O)OC)C
923 0 LLEHJTJGRCAKEL-UHFFFAOYSA-N COc1cc(O)cc(c1C(=O)C1=C(O)CC(C=C1O)(N)OC)C
924 0 PHSPCEDKDIQDSB-UHFFFAOYSA-N COC1=CC(=CC(C1C(=O)c1c(O)cc(cc1O)OC)(C)N)O
925 0 MRYCLKCIHPURQK-UHFFFAOYSA-N COC1=CC(C(C(=C1)O)C(=O)c1c(C)cc(cc1OC)O)(N)O
926 0 FCBFNPBVAMFYJI-BYNNNNKLSA-N CC12CCC3=C(C1CCC4(C)C2CCC=C4C(=O)O)C(=O)OC3
927 0 XZSPNDQAYGIVND-UHFFFAOYSA-N O=C1C=CC2(C(=CCC3C2C(O)CC2(C3CCC(=O)O2)C)C1)C
928 0 HRUQCNZVKJAMRO-UHFFFAOYSA-N O=C1C=CC2(C(=C1)CCC1C2C(O)CC2(C1CCC(=O)O2)C)C
929 0 HENOJUVULHTAGM-UHFFFAOYSA-N CC(=O)OC1CCC2C1(C)CCC1C2CCc2c1ccc(=O)o2
930 0 PTGIVKYRXURANS-UHFFFAOYSA-N O=CC12CC(O)C(=O)C=C1CCC1C2CCC2(C1CCC2=O)C
931 0 NXBZQCLNXXYDBX-UHFFFAOYSA-N O=CC12CCC(=O)C(=C1CCC1C2CCC2(C1CCC2=O)C)O
932 0 NCZCACLSBDWBIH-UHFFFAOYSA-N O=CC12C(O)CC(=O)C=C1CCC1C2CCC2(C1CCC2=O)C
933 0 QYHCRQRRDKVOOR-UHFFFAOYSA-N O=CC12CCC(=O)C=C1C(O)CC1C2CCC2(C1CCC2=O)C
934 0 BXEBGMLULBBFIQ-UHFFFAOYSA-N O=CC12CCC(=O)C=C1CC(C1C2CCC2(C1CCC2=O)C)O
935 0 HYLQPYXVWSPSBZ-UHFFFAOYSA-N O=CC12CCC(=O)C=C1CCC1C2CC(O)C2(C1CCC2=O)C
936 0 CRRUVROHRQBKMX-UHFFFAOYSA-N O=CC12CCC(=O)C=C1CCC1C2C(O)CC2(C1CCC2=O)C
937 0 LNJWXRXDHJKCCO-UHFFFAOYSA-N O=CC12CCC(=O)C=C1CCC1C2CCC2(C1C(O)CC2=O)C
938 0 KKTFAEZMKGRVIA-UHFFFAOYSA-N CCCc1cc(OC)c(O)c(c1)c2cc(CC)cc(OC)c2O
939 0 GVJNLBVLFHTBKA-UHFFFAOYSA-N O=CC12CCC(=O)C=C1CCC1C2CCC2(C1CCC2=O)CO
940 0 DVCUYVKVGVCZHR-UHFFFAOYSA-N O=CC12CCC(=O)C3C2(CCC2C1CCC1(C2CCC1=O)C)O3
941 0 ALVQNQQOHRYQSA-UHFFFAOYSA-N O=CC12CCOC(=O)C=C1CCC1C2CCC2(C1CCC2=O)C
942 0 AXWUNOCSRUGXBM-UHFFFAOYSA-N O=CC12COCC(=O)C=C1CCC1C2CCC2(C1CCC2=O)C
943 0 MPMBVJQDMZKFDK-UHFFFAOYSA-N O=CC12CCC(=O)C=C1COCC1C2CCC2(C1CCC2=O)C
944 0 REPCIYUUUSHGOG-UHFFFAOYSA-N O=CC12CCC(=O)C=C1CCC1C2COCC2(C1CCC2=O)C
945 0 ZCQUVVZAHUULFP-JTQLQIEISA-N CC(CO)c1cc2CCC3=C(C(=O)CCC3(C)C)c2c(O)c1O
946 0 HBAOEKDIZSJEOC-RJGGYNTPSA-N CC12CCCC(C3CCC4CC3(CC4=C)C=O)C1C(=O)OC2=O
947 0 QDKDKCBTBGNURB-UHFFFAOYSA-N O=CC12CCC(=O)C=C1CCC1(C2CCC2(C1CCC2=O)C)O
948 0 WVFJNWXUBSJLGV-UHFFFAOYSA-N O=CC12CCC(=O)C=C1CCC1C2(O)CCC2(C1CCC2=O)C
949 0 RYAKMGBPPNSBBV-UHFFFAOYSA-N O=CC12CCC(=O)C=C1CCC1C2CCC2(C1(O)CCC2=O)C
950 0 UJUNCQJAJXULIS-UHFFFAOYSA-N O=CC12CCC(=O)C=C1CCC1C2CCC2(C1CCC(=O)O2)C
951 0 HDBVCZPJJOWDNS-UHFFFAOYSA-N CC1CC23CC1CCC3C13C(C2C(=O)O)C(C)(C=CC1)C(=O)O3
952 0 AADVXNOKRRUFBA-QFBILLFUSA-N COc1cc2C(=O)CC3C(C)(C)C(=O)CCC3(C)c2cc1OC
953 0 DYJDPNXKUMPXEJ-DZLVSBGCSA-N CC(C)C1OC(=O)C=C2C1=CC3OC(=O)C4(C)CCCC2(C)C34
954 0 MHVYWTXXZIFXDT-ZAHQOMBBSA-N CC12CCCC3(OC1=O)C4CCC5CC4(CC5=C)C(C23)C(=O)O
955 0 NFWWUMNKTPTPAU-NSHDSACASA-N CCC(=O)OCc1c2C(C)CCCc2c(OC)c3occ(C)c13
956 0 IQLXQXLCHZYEQN-UHFFFAOYSA-N O=CC12CCC(=O)C(C1C(C13C2CCC(C3)C(=C)C1)C(=O)O)C
957 0 OUGOQTWNVYLCIB-UHFFFAOYSA-N CC(CC(=O)OC1CC2CC(C(C1)N2C)OS(=O)(=O)O)C
958 0 CSPSURCZVZKKFT-UHFFFAOYSA-N CC(=O)OC1CCC2C1(C)CCC1=C3C=CC(=O)OC3CCC21
959 0 QXQDQUKQNGZCSW-UHFFFAOYSA-N O=CC(=C1C(=CC(=O)O)C=CC2C1CCC1(C2CCC1O)C)C
960 0 YGAKTQSJNNGYQZ-SNVBAGLBSA-N COC1=C(C(O)CC(=O)C)C(=O)Nc2c(OC)c(OC)ccc12
961 0 UGDUVCVZRMRJRH-OGWOLHLISA-N CC(=O)Oc1ccc(cc1)C(=O)OC2CC3CCC2(C)C3(C)C
962 0 JCVPEPPTTLAPIR-PSBWJHGTSA-N CC(=O)c1ccc2c(c1)C(O)CC3C(C)(CCCC23C)C(=O)O
963 0 RGAWDQLBIFAKJG-OHDICMOHSA-N COC(=O)CC1=C[C@@H]2C(=O)OC[C@]2(C)[C@@H]3CC[C@@](C)(C=C)C=C13
964 0 JCVPEPPTTLAPIR-RWQQGDIJSA-N CC(=O)c1ccc2c(c1)[C@H](O)C[C@H]3[C@](C)(CCC[C@]23C)C(=O)O
965 0 FDPMWTPQUHILQG-LLVKDONJSA-N COC1=C(CC(O)C(C)(C)O)C(=O)Nc2c3OCOc3ccc12
966 0 SAGXNMAORPXGSC-QRQLOZEOSA-N CC(=O)c1cc2CC[C@H]3[C@](C)(CCC[C@]3(C)c2cc1O)C(=O)O
967 0 PJHQUTHYYPVTOH-UHFFFAOYSA-N OCc1ccc(cc1CCC1C(=O)CCC2(C1CCC2=O)C)O
968 0 COCTXSPDOSKMCU-UHFFFAOYSA-N OC1=CC2(C(C=C1)(O2)C)CCC1C(=O)CCC2(C1CCC2=O)C
969 0 UWEKAHSYUOIHNM-QRQLOZEOSA-N CC(C)C(=O)OC1c2c(C)coc2CC3=CCCC4(CO4)C13C
970 0 ATKUFZHTQAERBN-SDNWHVSQSA-N CC(C)CCCC(=CCOc1c(O)ccc2C=CC(=O)Oc12)C
971 0 PKCQXLNHCPGJBB-UHFFFAOYSA-N O=C(NCCc1c[nH]c2ccccc12)C3=NCCc4c3[nH]c5ccccc45
972 0 ZAEAYYBWHIGTFV-DRRXZNNHSA-N CC(C)C(=O)OC1C2C(CCC2=C)C(=C)CC3OC(=O)C(=C)C13
973 0 YCTIWGPSVZJELI-UHFFFAOYSA-N O=C1CCC2(C(C1COCc1cc(O)ccc1C)CCC2=O)C
974 0 FDPMWTPQUHILQG-NSHDSACASA-N COC1=C(CC(O)C(C)(C)O)C(=O)Nc2c3OCOc3ccc12
975 0 YUKYBBOQNUTDCI-BIAANWMDSA-N CC=C(/C)C(=O)OCC1(C)C2CC=C(C=O)C3(C2)C1CCC3=O
976 0 SNWBWVFJNGGEPP-UHFFFAOYSA-N COc1cc(oc(=O)c1C(=O)C)C1C(C)C=CC2C1CCCC2
977 0 FPLZCZIWZSNUDH-JJPCROTESA-N CCC(C)C(=O)OCCC(O)C=CC=C/C#CC#CC=CCO
978 0 ZQIYCDQVROXNHS-CKFGLLJZSA-N CC(C)C(=O)OC1c2c(C)coc2C(=O)C3C=CCC(C)C13C
979 0 DKSCTWXEALNPBF-KBHVLSKJSA-N CC=C/1C2CC(CC3C(=C)CCC(OC1=O)C23C)C(=C)C(=O)O
980 0 MMFRMKXYTWBMOM-WTOJCKNJSA-N CCc1cc2C3CC4C(C)(C)CCCC4(C(=O)O3)c2c(O)c1O
981 0 HCNPURATEXMLMH-UHFFFAOYSA-N O=CC=C(C(c1ccc(cc1)O)(CCC)CCC)C=CC(=O)O
982 0 YPMWOUGODTXJSE-JWCLFHPSSA-N CC12CCCC3(OC1=O)C2CCC45CC(O)(CCC34)C(=C)C5=O
983 0 VGPYLMMQEAXICF-UHFFFAOYSA-N O=CC(=O)C=C1CCC2C(C1(C)C=O)CCC1(C2CCC1=O)C
984 0 BPSJHKDMRYQPLU-UHFFFAOYSA-N O=C1CC(O)C2(C(=C1)CCC1C2C(=O)CC2(C1CCC2=O)C)C
985 0 FRRINJWLCMDOGD-UHFFFAOYSA-N OC1=CC=C(C(C1(O)O)O)CC1NCCc2c1cc(O)c(c2)O
986 0 BNOBGAWBLPAFKC-UHFFFAOYSA-N OC1=CC(O)C(C=C1O)(O)CC1NCCc2c1cc(O)c(c2)O
987 0 NPULEEDFSXJHRR-UHFFFAOYSA-N OC1C=C(C=C(C1(O)O)O)CC1NCCc2c1cc(O)c(c2)O
988 0 JHMWHKFHGZOKNK-UHFFFAOYSA-N OCC12CCC(=O)C=C1CCC1C2C(=O)CC2(C1CCC2=O)C
989 0 JMCQTCJXOGAZGW-UHFFFAOYSA-N OC(=O)C1CC2C(=CC1=O)CCC1C2CCC2(C1CCC2=O)C
990 0 SSXWIGWHDKDDNM-UHFFFAOYSA-N O=C1CCC2C(=C1)CCC1C2CCC2(C1CC(C2=O)C(=O)O)C
991 0 SCHKUIWXIYXQFK-UHFFFAOYSA-N O=C1CCC2(C(=C1)CCC1C2CCC2(C1CCC2=O)C)C(=O)O
992 0 PYNCDEBEFIHUOE-UHFFFAOYSA-N O=C1CCC2C(=C1)C(CC1C2CCC2(C1CCC2=O)C)C(=O)O
993 0 DIYQZHNLSDWIFB-UHFFFAOYSA-N O=C1CCC2(C(=C1)C(=O)CC1C2CCC2(C1CCC(=O)O2)C)C
994 0 LLGIWNZWUQEVIO-UHFFFAOYSA-N COc1cc(oc(=O)c1C=O)C1C(C)C(=CC2C1CCCC2)C
995 0 JXCXWLXWPACMJJ-UHFFFAOYSA-N COc1cc(oc(=O)c1C=O)C1C(C)C=C(C2C1CCCC2)C
996 0 FSGBZUMFZLCOQZ-UHFFFAOYSA-N OC1=CC2(C(C(=C1)C)(O)C1CCC3(C(C1C=C2)CCC3=O)C)O
997 0 UDDJHOPWFGIMMJ-UHFFFAOYSA-N O=C1CCC2(C(=C1)CC(C1C2C(=O)CC2(C1CCC2=O)C)O)C
998 0 GBXQXCNGLFVFIP-UHFFFAOYSA-N CCOC(=O)CN1C(=O)N(CC(=O)OCC)C(=O)C(CC)(CC)C1=O
999 0 NBDPNRITSYGWPM-UHFFFAOYSA-N C1=C(N(C2=NC3=CC=CC=C3N=C12)C1=CC=CC=C1)C1=CC=CC=C1
1000 0 YDYWWRFRRKMBAA-UHFFFAOYSA-N CCN(CC)CCCNC(=O)N1c2ccccc2Sc2cccnc12
1001 0 SGBOGWNTLFFNNU-UHFFFAOYSA-N CN(C)CCCN(c1ccccc1C)c1cc(Cl)ccc1C
1002 0 NGPSJLRNSVKGRG-UHFFFAOYSA-N CN(C)CCCN(c1ccccc1C)c1ccc(Cl)cc1C
1003 0 QGJFMYZQSUJFFF-UHFFFAOYSA-N O=C1CCC2(C(=C1)CCC1C2C(=O)C(C2(C1CCC2=O)C)O)C
1004 0 QFQMHSHFCGSYIW-UHFFFAOYSA-N O=C1CCC2(C(=C1O)CCC1C2C(=O)CC2(C1CCC2=O)C)C
1005 0 VEVCFGQBPBCMSQ-UHFFFAOYSA-N OC1CC2(C)C(=CC1=O)CCC1C2C(=O)CC2(C1CCC2=O)C
1006 0 PLNDLXJNMMHYOX-UHFFFAOYSA-N O=C1CCC2(C(=C1)CCC1C2C(=O)CC2(C1C(O)CC2=O)C)C
1007 0 PQFORKCZVGBPFW-UHFFFAOYSA-N CN1C2=C(N(CCCCNC(=O)C3=CN=CC=C3)C=N2)C(=O)N(C)C1=O
1008 0 QPSLMAFKGDTZOG-UHFFFAOYSA-N CN(CCCN1C=NC2=C1C(=O)N(C)C(=O)N2C)C(=O)C1=CN=CC=C1
1009 0 QFOABKAZLVPPPL-UHFFFAOYSA-N OCC12CC(=O)C3C(C2CCC1=O)CCC1=CC(=O)CCC31C
1010 0 IBYJYHUKYNPVMS-UHFFFAOYSA-N O=C1CC2(C)C(=O)CCC2C2C1C1(C)CCC(=O)C3C1(CC2)O3
1011 0 AJOKAHRNFHBQIS-UHFFFAOYSA-N C1=CC=C(C=C1)C1=CC=C(C=C1)C1=NN2C=CC3=CC=CC=C3C2=N1
1012 0 KWDVNWRSNYGACB-UHFFFAOYSA-N O=C1COCC2(C(=C1)CCC1C2C(=O)CC2(C1CCC2=O)C)C
1013 0 GUWLHBGNZVSJCJ-UHFFFAOYSA-N CSC1=CC=C(NC(=O)CCN2CCN(CC2)C2=CC=CC=N2)C=C1
1014 0 NA Cc1c(OCCN2CCOCC2)n[nH]c1-c1ccc(Cl)cc1
1015 0 WDFMVYJYPKGYAO-UHFFFAOYSA-N O=C1CCC2(C(=C1)COCC1C2C(=O)CC2(C1CCC2=O)C)C
1016 0 TYLJKUSPKMFAAU-UHFFFAOYSA-N CC1=CC=C(N1C1=CC=C(Cl)C=C1)C1=CC2=C(CCCC2)C=C1
1017 0 VTBHDXAWHDYYGW-UHFFFAOYSA-N CCC1=CC=CC=C1OCOCOCOC1=CC=CC=C1CC
1018 0 ZHYXEMSHPBOCAP-UHFFFAOYSA-N ClC1=CC=C(CN2CCN(CN3C(=O)CCC3=O)CC2)C=C1
1019 0 OEKRRNONKYUCFF-UHFFFAOYSA-N COC1=CC=C(C=C1)C1=NN=C2C(=C1)N=C(N1CCCC1)C1=CC=CC=C21
1020 0 OMDVPIYKWCZOCW-UHFFFAOYSA-N OC1=CC2=C(C(C1O)(C)O)C1C(C=C2)C2CCC(=O)C2(CC1)C
1021 0 WSLMHCJOIHICKL-UHFFFAOYSA-N O=C1CCC2(C(=C1)CCC1C2C(=O)OCC2(C1CCC2=O)C)C
1022 0 GWPIRIYJYUQLLC-UHFFFAOYSA-N O=C1C=CC2(C(=C1)CCC1C2(O)CCC2(C1CCC(=O)O2)C)C
1023 0 MBPUDBAXRVEFLP-UHFFFAOYSA-N O=C1C=CC2(C(=C1)CCC1C2(O)CCC2(C1(O)CCC2=O)C)C
1024 0 KCWDOMFICZWPQV-UHFFFAOYSA-N O=C1C=CC2(C(=C1)CCC1(C2(O)CCC2(C1CCC2=O)C)O)C
1025 0 UTSLWUWRPCXWLK-UHFFFAOYSA-N CCOC(=O)C(C(C1=CC=CC=C1)C1=CC=C(OC)C=C1)C(=O)OCC
1026 0 XZKWEJSJVVKLBE-UHFFFAOYSA-N O=C1C=CC2(C(=C1)CCC1C2(O)CCC2(C1CCOC2=O)C)C
1027 0 HPFOCMVLNURVTR-UHFFFAOYSA-N O=C1OCCC2(C(=C1)CCC1C2C(=O)CC2(C1CCC2=O)C)C
1028 0 NSXQRTBZAAFMMG-UHFFFAOYSA-N O=C1CCC2(C(=C1)CCC1C2C(=O)CC2(C1COCC2=O)C)C
1029 0 XMNZBUPRISSNBF-UHFFFAOYSA-N C1CCN(CC1)C1=NC(C2=CC=CC=C2)=C(N=N1)C1=CC=CC=C1
1030 0 ZQFSPZKFEMKLTG-UHFFFAOYSA-N CC1(NC(=O)N(CN2CCCCC2)C1=O)C1=CC=C(Cl)C=C1
1031 0 JFZVRTTXOOFCRB-UHFFFAOYSA-N CN(C)C1=CC=C(C=C1)C(=C(C#N)C#N)C1=CC=C(C=C1)N(C)C
1032 0 MARDHLWQLBIPSS-UHFFFAOYSA-N [H]C12CC3([H])CC([H])(C1)CC(C2)(C3)NP(=O)(N1CC1)C1=CC=CC=C1
1033 0 ULMDNQGIUIEDIE-UHFFFAOYSA-N O=C1CCC2(C(=C1)CCC1C2C(=O)CC2(C1CCOC2=O)C)C
1034 0 KXIFFBPVNZIDQQ-UHFFFAOYSA-N COC1OC2COC(OC2C(=O)C1NC(C)=O)C1=CC=CC=C1
1035 0 RVCNUUZNIDXQHX-UHFFFAOYSA-N CC1=NN(C(=O)C2=CC=NC=C2)C(=O)C1N=NC1=CC=C(C)C=C1
1036 0 QTIBTVYBVRPEKZ-UHFFFAOYSA-N CC1=NN(C(=O)C2=CC=NC=C2)C(=O)C1N=NC1=CC=CC=C1C
1037 0 OOCYQHWYPLKNGE-UHFFFAOYSA-N CC1CC(C)(C)N(CCSC2=NC=NN2)C2=CC(C)=CC=C12
1038 0 OKQCLVXYIJHZRR-UHFFFAOYSA-N O=C1C=CC2(C(=C1)CCC1C2(O)COCC2(C1CCC2=O)C)C
1039 0 QGERIXGVKFNYNQ-UHFFFAOYSA-N O=C1CCC2(C(=C1)CCC1C2(O)C(=O)CC2(C1CCC2=O)C)C
1040 0 DDDWYZXANGPTEF-UHFFFAOYSA-N COC1(OC)N(C2CCCCC2)C(=S)N(C2CCCCC2)C1=S
1041 0 LHEZOGIPTYGLOS-UHFFFAOYSA-N O=C1CCC2(C(=C1)CCC1(C2C(=O)CC2(C1CCC2=O)C)O)C
1042 0 ZZRHTDGEURLFJW-UHFFFAOYSA-N O=C1C=CC2(C(=C1)COCC1C2(O)CCC2(C1CCC2=O)C)C
1043 0 VOFBXZAWHLGYKW-UHFFFAOYSA-N C1CN=C(N1)C1=CC=C(C=C1)C1=CC=C(O1)C1=CC=C(C=C1)C1=NCCN1
1044 0 IBAKVEUZKHOWNG-UHFFFAOYSA-N NC1=CC2=C(C=C1)N=CN=C2NCCC1=CC=C(OC2=CC=CC=C2)C=C1
1045 0 IQXSICVALUVJOF-UHFFFAOYSA-N O=C1CCC2(C(=C1)CCC1C2C(=O)CC2(C1(O)CCC2=O)C)C
1046 0 PAKZTTPPUXFGJB-UHFFFAOYSA-N O=C1C=C2CCC3C(C2(C2C1O2)C)(O)CCC1(C3CCC1=O)C
1047 0 NCKZVQLIUXCUQF-UHFFFAOYSA-N CCOC1=CC=CC=C1OCCOC1=CC=CC=C1OC(C)C
1048 0 CAZSHPWAPOBJFA-UHFFFAOYSA-N O=C1C=CC2(C3(C1O3)CCC1C2(O)CCC2(C1CCC2=O)C)C
1049 0 LSBYAADXDISRPK-UHFFFAOYSA-N O=C1CCC2(C(=C1)CCC1C2OC(=O)CC2(C1CCC2=O)C)C
1050 0 BLPRVRAKFWSGQY-UHFFFAOYSA-N O=C1CCC2(C(=C1)CCC1C2C(=O)CC2(C1CCC(=O)O2)C)C
1051 0 OQNTVTYQSXKCRE-UHFFFAOYSA-N OC1CC=C2C(C1O)N1CC2C2(C(C1)(O)C=C1C(=C2)OCO1)O
1052 0 UPUWEUQFKPWPON-UHFFFAOYSA-N CCN1C(=CC=NC2=CC=CC=C2)N(CC)C2=CC(=CC=C12)C#N
1053 0 OAZOBZDRXIWZGJ-UHFFFAOYSA-N O=C1C=CC2(C(=C1O)CCC1C2(O)CCC2(C1CCC2=O)C)C
1054 0 FECKQUSLRIILPP-UHFFFAOYSA-N OC1CC=C2C(C1O)N1CC3=C(C2C1)C=C1C(C3O)(O)OCO1
1055 0 KBOVBLJGMLAORK-UHFFFAOYSA-N O=C1C=C(O)C2(C(=C1)CCC1C2CCC2(C1CCC(=O)O2)C)C
1056 0 IJRDGBXYKHGECN-UHFFFAOYSA-N CC(=O)NC1=NN(C(=O)C1N=NC1=CC=CC=C1)C1=CC=CC=C1
1057 0 DOZRORBWVGDOJM-UHFFFAOYSA-N OCC12C=CC(=O)C=C1CCC1C2CCC2(C1CCC(=O)O2)C
1058 0 VGHGCPBFOIZCKX-UHFFFAOYSA-N CC1=NN(C(=O)C1C=NNC(=O)C1=CC=NC=C1)C1=CC=CC=C1
1059 0 ZSJHUVOONQFVFF-UHFFFAOYSA-N CC(C)C1=CC=C(CN=NC2=NC(=CS2)C2=CC=CC=C2)C=C1
1060 0 WYEIRIDMYYCLTK-UHFFFAOYSA-N O=C1C=CC2(C(=C1)CC(C1C2CCC2(C1CCC(=O)O2)C)O)C
1061 0 XUNZWUZWBGZSJA-UHFFFAOYSA-N CC(N=NC(=S)N1CC2CCC(CC2)C1)C1=CC=CC(C)=N1
1062 0 VCEGYCCRMJMGIA-UHFFFAOYSA-N CC(=O)OCC1OC(CC(N=O)C1OC(C)=O)C1=CC=CC=C1
1063 0 UVAZTSFJFTTWJD-UHFFFAOYSA-N CCOC(=O)C(=NNC1=CC=C(C)C=C1)C(C)N=NC(N)=S
1064 0 FXMCVKKVDATKEJ-UHFFFAOYSA-N CCOC(=O)C1=CC=C(NN=CC(C)N=NC(=S)NC)C=C1
1065 0 SIUVDQYILKSEHX-UHFFFAOYSA-N O=C1C=CC2(C(=C1)CCC1C2CC(O)C2(C1CCC(=O)O2)C)C
1066 0 ZEMSBSSMXLRKIW-UHFFFAOYSA-N OCC12CCC3(C(C2CCC1=O)CCC1=CC(=O)C=CC31C)O
1067 0 BGAFCJCUJAHMLP-UHFFFAOYSA-N COC1CC(=NOC(C)=O)C2OC(OCC2O1)C1=CC=CC=C1
1068 0 FJDOPROIFCKSNU-UHFFFAOYSA-N O=C1CCC2C(O1)(C)CCC1C2CCC2=C(O)C(=O)C=CC12C
1069 0 AKFLXSFMUBERHN-UHFFFAOYSA-N O=C1CCC2C(O1)(C)CCC1C2CCC2=CC(=O)C(=CC12C)O
1070 0 RPWLGSCXSKWSCD-UHFFFAOYSA-N CC1(C)CN2C=C(C(=C2C1)C1=CC=CC=C1)C1=CC=C(Cl)C=C1
1071 0 RYYZSNQRHZYSSH-UHFFFAOYSA-N O=C1C=CC2(C(=C1)CCC1C2(O)CC(O)C2(C1CCC2=O)C)C
1072 0 NVYTYBHEMQCYIR-UHFFFAOYSA-N OCC12CCC3C(C2CCC(=O)O1)CCC1=CC(=O)C=CC31C
1073 0 ZYMOYLZUEJAWEJ-UHFFFAOYSA-N O=C1C=CC2(C(=C1)CCC1C2CCC2(C1CC(C(=O)O2)O)C)C
1074 0 FNODRXOTAQKAHC-UHFFFAOYSA-N N1N=C(C2=C1C1=CC=CC=C1C(=N2)C1=CC=CC=C1)C1=CC=CC=C1
1075 0 GTIQPRSXAMYLBT-UHFFFAOYSA-N O=C1CCC2C(O1)(C)CCC1C2CCC23C1(C)C=CC(=O)C3O2
1076 0 QXPVMVJUSYUCKB-UHFFFAOYSA-N C1=CC=C(C=C1)N1N=C(C2=CC3=CC=CC=C3N=C12)C1=CC=CC=C1
1077 0 YWHQWGGREFDEKO-UHFFFAOYSA-N O=C1CCC2C(O1)(C)CCC1C2CCC2=CC(=O)C3C(C12C)O3
1078 0 SHJBCGVVWIMKNL-UHFFFAOYSA-N CC(C)CNC1=NC2=C(NC=N2)C(OCCC2=CC=C(C=C2)[N+]([O-])=O)=N1
1079 0 DMBUDLCZXCWIMF-UHFFFAOYSA-N COC1=C(OCCCN2CCCC2)C=C2N=CN=C(Cl)C2=C1
1080 0 AVIJAUHLCSDREB-UHFFFAOYSA-N CCCCCCCCCCCC[Se](=O)C1=CC=C(C)C=C1
1081 0 ZPGUXNWKFMYXED-UHFFFAOYSA-N O=C1C=CC2(C(=C1)CCC1C2COCC2(C1CCC(=O)O2)C)C
1082 0 NQGJYFOTYAWEQE-UHFFFAOYSA-N O=C1C=CC2(C(=C1)COCC1C2CCC2(C1CCC(=O)O2)C)C
1083 0 VKELCMQJODLYSE-UHFFFAOYSA-N OCC12C=CC(=O)C=C1CCC1C2(O)CCC2(C1CCC2=O)C
1084 0 SNEMFWYESXXNAO-UHFFFAOYSA-N FC1(F)C2C1C1=CC=CC=C1C(C1=CC=CC=C21)[N+]1=CC=NC=C1
1085 0 BTPCENBVHBOHRK-UHFFFAOYSA-N COC1=C(OC)C=C(CCCC2=CC(OC)=C(OC)C=C2)C=C1
1086 0 XAVZTXQALXOZJS-UHFFFAOYSA-N COC1=C(OCC2CCN(C)CC2)C=C2N=CN=C(Cl)C2=C1
1087 0 ZIRMPCPDVQUMEQ-UHFFFAOYSA-N CN1C(=CC2=C1N=C1N(C)C(=O)N(C)C(=O)C1=N2)C1=CC=CC=C1
1088 0 VSZKSSFGGCQAHR-UHFFFAOYSA-N O=C1C=CC2(C(=C1)CCC1C2CCC2(C1COCC(=O)O2)C)C
1089 0 KGOZFYOJDPVGMV-UHFFFAOYSA-N N#CC1=CC=C(C=C1)C1=NC(=C(N1)C1=CC=CC=C1)C1=CC=CC=C1
1090 0 NOWWNYDMWYABLW-UHFFFAOYSA-N O=C1C=C(O)C2(C(=C1)CCC1C2(O)CCC2(C1CCC2=O)C)C
1091 0 OWZOBQRJBQGRSQ-UHFFFAOYSA-N O=C1C=CC2(C(=C1)CCC1C2CCC2(C1CCOC(=O)O2)C)C
1092 0 RTBVGJUTQBLSPD-UHFFFAOYSA-N C1=CC=C(C=C1)C1=C(N2C=NC3=CC=CC=C3C2=N1)C1=CC=CC=C1
1093 0 FNUNIPGXSOTLAM-UHFFFAOYSA-N CCOC(=O)C(=CC1(CCCC1)C1=CC=CC=C1)C(=O)OCC
1094 0 UUVQUMWDHGUPKY-UHFFFAOYSA-N C1=CC=C(C=C1)N1N=C2C(C=NC3=CC=CC=C23)=C1C1=CC=CC=C1
1095 0 WZLDZLUEYGBESR-UHFFFAOYSA-N O=C1C=CC2(C(=C1)CCC1(C2CCC2(C1CCC(=O)O2)C)O)C
1096 0 VKUMEPIVBIVKIL-UHFFFAOYSA-N CCCC1(CCC)C(=O)NC(=O)N=C1NC1=CC(Cl)=CC=C1
1097 0 HKJSMKSKVBVCIX-UHFFFAOYSA-N CCCC1(CCC)C(=O)NC(=O)N=C1NC1=CC=C(Cl)C=C1
1098 0 AYISXQZFPXIIJP-UHFFFAOYSA-N O=C1C=CC2(C(=C1)CCC1C2CCC2(C1(O)CCC(=O)O2)C)C
1099 0 WPIADXPEEYEZHT-UHFFFAOYSA-N OC1CC=C2C(C1O)N1CC3=C(C2C1)C(O)C1(C(=C3)OCO1)O
1100 0 ZCRWZOABQAUPPN-UHFFFAOYSA-N O=CC1=C(C(=CC(=O)O)C)C2C(C=C1)C1CCC(C1(CC2)C)O
1101 0 PPBPESUQXRSIKG-UHFFFAOYSA-N CC(C)(C)C1=CC(=CC(=C1O)C(C)(C)C)C1=NC(=S)SC1
1102 0 CZZXPNLBIOUVSG-UHFFFAOYSA-N O=CC1C(CCC2(C1CCC2O)C)c1c(C)cc(cc1C=O)O
1103 0 YDVPSIRMLWOVTK-UHFFFAOYSA-N N#CC1=C(N=C(NC2=CC=CC=C2)C=C1C1=CC=CC=C1)N1CCOCC1
1104 0 NWJGNNNKHAGUNM-UHFFFAOYSA-N CC(C)(C)C1CCC(CC1)(SC1=CC=CC=C1)SC1=CC=CC=C1
1105 0 YVWTXTWERXGLCB-UHFFFAOYSA-N O=C1CCC2(C(=C1)CCC1C32OC3CC2(C1CCC(=O)O2)C)C
1106 0 IPFCAYOPAWSLNV-UHFFFAOYSA-N NOCC1=CN(N=N1)C(C1=CC=CC=C1)(C1=CC=CC=C1)C1=CC=CC=C1
1107 0 LXIPXEXSICHNPR-UHFFFAOYSA-N CN(C1=CC=CC=C1)C1=C(NC(=O)C2=CC=CC=C2F)C=CC=N1
1108 0 LUIFRSUKRJQFPH-UHFFFAOYSA-N O=C1CCC2(C(=C1)CCC1C32OC3CC2(C1(O)CCC2=O)C)C
1109 0 SNZWTWZWYOQGQC-UHFFFAOYSA-N O=C1CCC2(C(=C1)CCC1(C32OC3CC2(C1CCC2=O)C)O)C
1110 0 JOYIIKAREQAWPB-UHFFFAOYSA-N Cc1cc(nnc1NCCN1CCOCC1)-c1ccc(F)cc1
1111 0 JNWLEKZPDDGWRD-UHFFFAOYSA-N Cc1cc(nnc1NCCN1CCOCC1)-c1ccccc1F
1112 0 FCVKMUCSDKONSC-UHFFFAOYSA-N CC1=CC2=C(C=C1N)N(C1=CC=CC=C1)C1=C(N2)C=C(C)C(N)=C1
1113 0 VSJAGMGULQARLW-UHFFFAOYSA-N CC(C)(C)OC(=O)N1C(COCC2=CC=CC=C2)C(=O)OC1=O
1114 0 JTTKFWOTOVUFMO-UHFFFAOYSA-N O=C1OCCC2(C(=C1)CCC1C32OC3CC2(C1CCC2=O)C)C
1115 0 MACFRZKWSQNJTI-UHFFFAOYSA-N O=C1CCC2(C(=C1)CCC1C32OC3CC2(C1CCOC2=O)C)C
1116 0 CRQSZJNMPPTRAS-UHFFFAOYSA-N CN1C2=CC=CC=C2C(NN)(C2=CC=C(N)C=C2)C2=CC=CC=C12
1117 0 AGROCIIVJARVSY-UHFFFAOYSA-N O=C1C=CC2(C(C1)CC(C1C2C(=O)CC2(C1CCC2=O)C)O)C
1118 0 NLCAKMPPYCOBPP-UHFFFAOYSA-N CC1=C(C=NN1C1=CC=CC=C1)C1=NN=C(C2CC2)C(=C1)C1CC1
1119 0 JGVGGLUBJHHSRP-UHFFFAOYSA-N CN1CCN(CC1)C1=NC2=C(C=C1)C1=C(C=C2)C2=CC=CC=C2N1
1120 0 MYUFMVPJBBPGOS-UHFFFAOYSA-N N#CC(=CC1=CC=C(C=C1)N(C1=CC=CC=C1)C1=CC=CC=C1)C#N
1121 0 MTUMVXZNFOKQBR-UHFFFAOYSA-N O=C1C=CC2(C(C1)CCC1C2C(=O)CC2(C1C(O)CC2=O)C)C
1122 0 VVCBPTFBBZFTRC-UHFFFAOYSA-N COC1=C(OCC2=CC=CC=C2)C=CC(CC(C)(OC)OC)=C1
1123 0 AWOOFPOSJCUHQE-UHFFFAOYSA-N COC1=C(OCC2=CC=CC=C2)C=C(CC(C)(OC)OC)C=C1
1124 0 HZWKRHQTTJJKDX-UHFFFAOYSA-N ClC1=CC=CC(=C1)N1CCN(CC1)C(=O)CN1CCCC1=O
1125 0 XZZXIYZZBJDEEP-UHFFFAOYSA-N CN(C)CCCN1C2=CC=CC=C2CCC3=CC=CC=C31.Cl
1126 0 XYKFNWYWYGJKHP-UHFFFAOYSA-N FC1=CC=C(NC(=O)N(NC2=CC=CC=C2)C2=CC=CC=C2)C=C1
1127 0 CFRMPQBHCJGIJO-UHFFFAOYSA-N FC1=CC=C(C=C1)C1=NN(C2CCCCO2)C2=CC=C(C=C12)C#N
1128 0 VBIIURZECQYNIE-UHFFFAOYSA-N O=C1CC2CCC3C(C2(C(=C1)O)C)C(=O)CC1(C3CCC1=O)C
1129 0 DOBYVRXBDHMHJT-UHFFFAOYSA-N OCC12C=CC(=O)CC1CCC1C2C(=O)CC2(C1CCC2=O)C
1130 0 DKACTEQHCDYGRD-UHFFFAOYSA-N O=C1C=CC2(C(C1)CCC1C2C(=O)C(C2(C1CCC2=O)C)O)C
1131 0 RAXPRPJTORJIGC-UHFFFAOYSA-N O=C1C=CC2(C(=C1)CCC1C2(O)CCC2(C1C(O)CC2=O)C)C
1132 0 TUDVNUBDDFJZLK-UHFFFAOYSA-N OCC12CC(=O)C3C(C2CCC1=O)CCC1C3(C)C=CC(=O)C1
1133 0 MDJIBXZDCMEPSH-UHFFFAOYSA-N O=C1C=CC2(C(C1)CCC1C2C(=O)CC2(C1CC(C2=O)O)C)C
1134 0 VTRUWQJWMMSGNQ-UHFFFAOYSA-N O=C1C=CC2(C(C1O)CCC1C2C(=O)CC2(C1CCC2=O)C)C
1135 0 WXQGXGYBHDFNNI-UHFFFAOYSA-N CC1=CC2=CC=CC=C2C=[N+]1CC(=O)C1=CC=C(C=C1)C1=CC=CC=C1
1136 0 JBVLLWLJSYGHMY-UHFFFAOYSA-N O=C1C=CC2(C(=C1)CCC1C2(O)C(O)CC2(C1CCC2=O)C)C
1137 0 AXTLURPYMRPSAV-UHFFFAOYSA-N OC1=CC2(C)C(CC1=O)CCC1C2C(=O)CC2(C1CCC2=O)C
1138 0 UVHUYYBHHUQEJK-UHFFFAOYSA-N CC1=NN(CC2=CC=C(C=C2)C(=O)NC2=CC=CC=C2N)C2=CC=CC=C12
1139 0 GJJWNGFRRAVJHY-UHFFFAOYSA-N CC1=C2C=CC=CC2=NN1CC1=CC=C(C=C1)C(=O)NC1=CC=CC=C1N
1140 0 HKIVMZBMLHDJPU-UHFFFAOYSA-N CC1=CC=C(OCC2=NN=C(N2C2=CC=C(C)C=C2)C2=CN=CC=C2)C=C1
1141 0 XJSCRALNUGHQKA-UHFFFAOYSA-N CC1=CC=C(OCC2=NN=C(N2C2=CC=C(C)C=C2)C2=CC=NC=C2)C=C1
1142 0 JXAVLJWUECDWKI-UHFFFAOYSA-N S=P(N1CCOCC1)(N1CCOCC1)N1CCOCC1
1143 0 QMTICELUSJPEGQ-UHFFFAOYSA-N O=C1C=CC2(C(=C1)CC(C1C2(O)CCC2(C1CCC2=O)C)O)C
1144 0 YTHLCLSRTDOCPS-UHFFFAOYSA-N O=C1CC2CCC3C(C2(C2C1O2)C)C(=O)CC1(C3CCC1=O)C
1145 0 UNDXQUCUIVJJFK-UHFFFAOYSA-N COC1=CC=C(C=C1)C1CC(=O)OC(=O)N1C(=O)OC(C)(C)C
1146 0 JPRPSCJTEGPESX-UHFFFAOYSA-N O=C1C=CC2(C(C1)COCC1C2C(=O)CC2(C1CCC2=O)C)C
1147 0 VZHZBBRIFYVTMU-UHFFFAOYSA-N O=C1C=CC2(C(=C1)C(O)CC1C2CCC2(C1CCC(=O)O2)C)C
1148 0 BHZYBLNCCHCREE-UHFFFAOYSA-N COC1(CCOCC1)OC1CC(OC1CO)N1C=C(C)C(=O)NC1=O
1149 0 MJFOIOWFYPCSSQ-UHFFFAOYSA-N CC(CCCNC(=O)CO)NC1=CC=NC2=CC(Cl)=CC=C12
1150 0 MJFOIOWFYPCSSQ-UHFFFAOYSA-N CC(CCCNC(=O)CO)NC1=CC=NC2=CC(Cl)=CC=C12
1151 0 NZQZBUBWLROKHR-UHFFFAOYSA-N C1=C(N=NN1C1=CC2=CC3=CC=CC=C3C=C2C=C1)C1=CC=CC=C1
1152 0 BEDQPUSLSIQSOQ-UHFFFAOYSA-N COC(=O)C(=O)CC(=O)C1=C(N)C(=CC=C1)C(=O)OC(C)(C)C
1153 0 LGJQDEWBYUIPAE-UHFFFAOYSA-N FC1=CC=C(C=C1)N1CCN(CCCN2C(=O)OC3=C2C=CC=N3)CC1
1154 0 XDDCVAKCEXCHFH-UHFFFAOYSA-N O=C1CCC2(C(=C1)C(O)CC1C2CCC2(C1C=CC(=O)O2)C)C
1155 0 IFPJGAUYLHQDRF-UHFFFAOYSA-N O=C1C=CC2(C(C1)CCC1C2C(=O)CC2(C1COCC2=O)C)C
1156 0 FZCXJPKKCJYROY-UHFFFAOYSA-N NC(=N)C1=CC=C(NC(=O)C2=CC3=CC(=CC=C3O2)C(N)=N)C=C1
1157 0 GZIDFTKFVLOWSR-UHFFFAOYSA-N NC(=N)C1=CC=C(NC(=O)C2=CC3=CC=C(C=C3O2)C(N)=N)C=C1
1158 0 ACZGKJKOUXXCEU-UHFFFAOYSA-N OC1=CC=CC2=C1N=C(CN(CC1=CC=CC=N1)CC1=CC=CC=N1)C=C2
1159 0 KAIASBYDKNPULY-UHFFFAOYSA-N O=C1C=CC2(C(C1)CCC1C2C(=O)OCC2(C1CCC2=O)C)C
1160 0 JUAAGTDKNGPQIC-UHFFFAOYSA-N CC(N1C=C2C=CC=CC2=N1)C1=CC=C(C=C1)C(=O)NC1=CC=CC=C1N
1161 0 ZWRVOKNGHIUACM-UHFFFAOYSA-N NC1=CC=CC=C1NC(=O)C1=CC=C(CCN2N=CC3=CC=CC=C23)C=C1
1162 0 JUAAGTDKNGPQIC-UHFFFAOYSA-N CC(N1C=C2C=CC=CC2=N1)C1=CC=C(C=C1)C(=O)NC1=CC=CC=C1N
1163 0 NSAPUNMZASLZDG-UHFFFAOYSA-N NC1=CC=CC=C1NC(=O)C1=CC=C(CCN2C=C3C=CC=CC3=N2)C=C1
1164 0 MCACTZQMAQDCBI-UHFFFAOYSA-N COCC1=CC(C)=CC(CC2=C(O)C(COC)=CC(C)=C2)=C1O
1165 0 PAMGRHJJOKTPME-UHFFFAOYSA-N OC(CCN1CCCCCC1)(c1ccsc1)c1ccsc1
1166 0 HMKWCCOYCOJKJD-UHFFFAOYSA-N O=C1C=CC2(C(C1)CCC1C2C(=O)CC2(C1CCOC2=O)C)C
1167 0 VWVVULYYVAPAAK-UHFFFAOYSA-N CC(C)(C)C1=CC2=C(C=C1)N=C(N2)C1=CC=CC=C1C1=NC=CN1
1168 0 LBWGVGIAFWFWSG-UHFFFAOYSA-N O=C1OCC2C(C=C1)(C)C1C(=O)CC3(C(C1CC2)CCC3=O)C
1169 0 UEOQKUKVBFNLTR-UHFFFAOYSA-N O=C1C=CC2(C(C1)CCC1(C2C(=O)CC2(C1CCC2=O)C)O)C
1170 0 BPFFEWPDKOSLHS-UHFFFAOYSA-N [O-][N+](=O)C1=CC=C(N=NC2=CC=C(C=C2)N2CCCC2)C(=C1)C#N
1171 0 SPCNDHNHCXHTOY-UHFFFAOYSA-N CCOC(=O)C([N+]#N)C(=O)C=C(C1=CC=CC=C1)C1=CC=CC=C1
1172 0 UCRMDIIHXFJDRI-UHFFFAOYSA-N C[N+](C)=COC(C1=CC=CC=C1)(C1=CC=CC=C1)C1=CC=CC=C1
1173 0 VZWFKSJHTSKNSF-UHFFFAOYSA-N O=C1C=CC2(C(C1)CCC1C2(O)C(=O)CC2(C1CCC2=O)C)C
1174 0 ISIGNUQEEUZJIO-UHFFFAOYSA-N CN(C)C1=CC=C(C=C1)C(C#N)=C(C#N)C1=CC=C(C=C1)N(C)C
1175 0 IPJXWKOTRFLKDB-UHFFFAOYSA-N O=C1C=CC2(C(C1)CCC1C2C(=O)CC2(C1(O)CCC2=O)C)C
1176 0 GSLPZAVOIKZAJG-UHFFFAOYSA-N O=C1C=CC2(C(C1)(O)CCC1C2C(=O)CC2(C1CCC2=O)C)C
1177 0 LDCOCUZQULZLNQ-UHFFFAOYSA-N O=C1C=CC2(C(C1)CCC1C2OC(=O)CC2(C1CCC2=O)C)C
1178 0 APKJTYCOLKNPHH-UHFFFAOYSA-N C(O[Si](C1=CC=CC=C1)(C1=CC=CC=C1)C1=CC=CC=C1)C1CC=CC1
1179 0 PENUWUSHQJCPRV-UHFFFAOYSA-N COC1=CC2=C(OC(C(O)=O)=C2OCCN2CCOCC2)C=C1
1180 0 FCRKPFWOVIAWJO-UHFFFAOYSA-N CCO[Si](CCCNC(=S)NC1=CC=CC=C1)(OCC)OCC
1181 0 IWGUQCLSISKXQQ-UHFFFAOYSA-N O=C1C=CC2(C(C1)CCC1C2C(=O)CC2(C1CCC(=O)O2)C)C
1182 0 AMLQDHAXOUIGOF-UHFFFAOYSA-N O=C1COCC2(C(=C1)CCC1C32OC3CC2(C1CCC2=O)C)C
1183 0 QDXXHLMBAJKHQJ-UHFFFAOYSA-N COc1ccc2c(c1)CCC1C2CCC2(C1C(O)C(=O)C2O)C
1184 0 RVCDQVXTLAOGES-UHFFFAOYSA-N Cl[Si](N1CCOCC1)(N1CCOCC1)N1CCOCC1
1185 0 UNSUJWNPETZLRJ-UHFFFAOYSA-N COc1ccc2c(c1)CC(C1C2CCC2(C1CC(=O)C2O)C)O
1186 0 FFBIKKILLDDRRZ-UHFFFAOYSA-N SC1=CC=CC=C1CN(CC1=CC=CC=N1)CC1=CC=CC=N1
1187 0 GUYGOXYUQPFDMZ-UHFFFAOYSA-N CC(C)CC(NC(=O)CNC(=O)CNC(=O)C(C)N)C(O)=O
1188 0 WYDRITXCOIIFSN-UHFFFAOYSA-N C[Si](C)(O)C1=CC=C(C=C1)N(C1=CC=CC=N1)C1=CC=CC=N1
1189 0 XSDYIGSEOXJRLI-UHFFFAOYSA-N CC1=CC=CC=C1N=CC1=CC=C(C=C1)N(CCC#N)CCC#N
1190 0 QJAYUQDWDLRSLJ-UHFFFAOYSA-N CC1=CC(=CC=C1)N=CC1=CC=C(C=C1)N(CCC#N)CCC#N
1191 0 MTWRJCHWQQFBMM-UHFFFAOYSA-N CC(C)CC(NC(=O)CNC(=O)CN)C(=O)NC(C)C(O)=O
1192 0 PNEHJXCKYSQGLU-UHFFFAOYSA-N COc1ccc2c(c1)CCC1C2C(O)CC2(C1CC(=O)C2O)C
1193 0 QTRXUGLLBZEKKW-UHFFFAOYSA-N COc1ccc2c(c1)C(O)CC1C2CCC2(C1CC(=O)C2O)C
1194 0 HECXZOOJVSVSAV-UHFFFAOYSA-N O=C1CCC2(C(=C1)CCC1C32OC3CC2(C1COCC2=O)C)C
1195 0 HBKCVCWOLPJFGX-UHFFFAOYSA-N CCCCC(Br)=CB(N(CC)CC)N(CC)CC
1196 0 VPBIKKISRIEGCZ-UHFFFAOYSA-N CCCC1=CC(=C(O)C(OC)=C1)C1=C(O)C=CC(CCCO)=C1
1197 0 HGYSBTDESQBDBN-UHFFFAOYSA-N CCCC1=CC(=C(O)C=C1)C1=C(O)C(OC)=CC(CCCO)=C1
1198 0 KNOFWANSGFWULP-UHFFFAOYSA-N OCOc1ccc2c(c1)CCC1C2CCC2(C1CC(=O)C2O)C
1199 0 LTNRWHWLMAIUKQ-UHFFFAOYSA-N CC(=O)C(N=NC1=CC=C(C=C1N)C#N)C(=O)NC1=CC=CC=C1
1200 0 UYWVUBSOCJDYGB-UHFFFAOYSA-N O=C(CCSC(=S)NCC1CCCCC1)C1=CC=CC=C1
1201 0 YOZCJOCWTUHAGI-UHFFFAOYSA-N CCN(c1cccc(c1)c1c(O)cnc2n1ncc2C#N)C(=O)C
1202 0 OKSJXGCGSXENGN-UHFFFAOYSA-N CCN(c1cccc(c1)c1ccnc2n1nc(c2C#N)O)C(=O)C
1203 0 DXQUGLWISMSDBR-UHFFFAOYSA-N CN(C)C1=CC(=CC=C1)P(=O)(C1=CC=CC=C1)C1=CC=CC=C1
1204 0 MKMOQHGJHYYIQN-UHFFFAOYSA-N CCN(c1cccc(c1O)c1ccnc2n1ncc2C#N)C(=O)C
1205 0 SQJDAQKPBQLKRC-UHFFFAOYSA-N CCN(c1ccc(c(c1)c1ccnc2n1ncc2C#N)O)C(=O)C
1206 0 AOBGFKDGKKCQKZ-UHFFFAOYSA-N CC(C)(NC1=CC=CC=N1)OB(C1=CC=CC=C1)C1=CC=CC=C1
1207 0 PSWXWYPXJBPUAP-UHFFFAOYSA-O CC1=CC(C)=C(C(C)=C1)C1=C2C=CC=CC2=[N+](CC(O)=O)C2=CC=CC=C12
1208 0 LUFPEMFJYAYYDI-UHFFFAOYSA-N CCN(c1cccc(c1)c1cc(O)nc2n1ncc2C#N)C(=O)C
1209 0 ZMRGKKWDEPJGPW-UHFFFAOYSA-N CC(C)C(N)C(=O)NCC(=O)NC(C)C(=O)NC(C)C(O)=O
1210 0 IIMKNPQIOOQGRP-UHFFFAOYSA-N CCN(c1cc(O)cc(c1)c1ccnc2n1ncc2C#N)C(=O)C
1211 0 MUIINALVIBQUHM-UHFFFAOYSA-N CCN(c1cc(ccc1O)c1ccnc2n1ncc2C#N)C(=O)C
1212 0 FLVXMIPZPQGXDJ-UHFFFAOYSA-N N#Cc1cnn2c1nccc2c1cccc(c1)N(C(=O)C)C(O)C
1213 0 LJXJKETVTSTPQT-UHFFFAOYSA-N CC(C)(C)C1=CC=C(C=C1)C1=NN=C(O1)C1=CN=C(C=C1)C1=CC=NC=C1
1214 0 UDUAQFAOAQQRQG-UHFFFAOYSA-N CCN(c1cccc(c1)c1ccnc2n1ncc2C#N)C(=O)CO
1215 0 UJMXYTVFXXVVRD-UHFFFAOYSA-N OCCN(c1cccc(c1)c1ccnc2n1ncc2C#N)C(=O)C
1216 0 HCMBXPCCDMUVHW-UHFFFAOYSA-N CCN(c1cccc(c1)C12OC1C=Nc1n2ncc1C#N)C(=O)C
1217 0 WJXLQDCCNGJBNC-UHFFFAOYSA-N CCN(c1cccc(c1)C1=CC=NC23N1N=CC3(O2)C#N)C(=O)C
1218 0 VJKBQEFPRGMACG-UHFFFAOYSA-N CCN(C1=CC2(C(C=C1)O2)c1ccnc2n1ncc2C#N)C(=O)C
1219 0 AMFVGVPSJHQDSJ-UHFFFAOYSA-N CN(C)C(=O)NC1=CC=C(OC2=NN(CC3=CC=CC=C3)N=N2)C=C1
1220 0 AYXDLOOAOUCENC-UHFFFAOYSA-N CCN(C12C=CC=C(C2O1)c1ccnc2n1ncc2C#N)C(=O)C
1221 0 UMGMMOABOQBNAO-UHFFFAOYSA-N O=C1NC(CC2=CNC3=CC=CC=C23)C(=O)N=C1CC1=CN=CN1
1222 0 ATKUFZHTQAERBN-UHFFFAOYSA-N CC(C)CCCC(C)=CCOC1=C(O)C=CC2=C1OC(=O)C=C2
1223 0 BLANXBFODDETBL-UHFFFAOYSA-N CCN(C1=CC(=CC2C1O2)c1ccnc2n1ncc2C#N)C(=O)C
1224 0 JZFIBQTVYDIUMA-UHFFFAOYSA-N COc1ccc2c(c1)CCC1C2CCC2(C1COC(=O)C2O)C
1225 0 WAUPCDWFAMWPFD-UHFFFAOYSA-N CCCCCC(O)(CN1C=NC=N1)C(=O)C1=CC=C(Cl)C=C1
1226 0 DFUXSEUSYSKVIB-UHFFFAOYSA-N COc1ccc2c(c1)COCC1C2CCC2(C1CC(=O)C2O)C
1227 0 AADVXNOKRRUFBA-UHFFFAOYSA-N COC1=C(OC)C=C2C(=C1)C(=O)CC1C(C)(C)C(=O)CCC21C
1228 0 UKVVNEHFNYKGMX-UHFFFAOYSA-N CC12CCC3C(CC(=O)C4=CC(=O)CCC34C)C1(O)CCC2=O
1229 0 UCCQIFJEEGFSCK-UHFFFAOYSA-N CCC1=NN(C(=O)N=C(O)C2=CC=C(Cl)C=C2)C(C)(CC)C1
1230 0 LMGAUROOOCOGHL-UHFFFAOYSA-N COc1ccc2c(c1)CCC1C2COCC2(C1CC(=O)C2O)C
1231 0 OBBCAFYBBDPXCI-UHFFFAOYSA-N COc1ccc2c(c1)CCC1C2CCC2(C1(O)CC(=O)C2O)C
1232 0 VZRGYDFEWGHZOL-UHFFFAOYSA-N CC(=O)OC1CC2(C)OCCC2C2CCC3=CC(O)=CC=C3C12
1233 0 RLZUCRUDUUYWDU-UHFFFAOYSA-N COc1ccc2c(c1)CCC1(C2CCC2(C1CC(=O)C2O)C)O
1234 0 RZYIIEGPJPMBOE-UHFFFAOYSA-N NC1=C2CCOC2=C(C=C1Cl)C(\O)=N\C1CN2CCC1CC2
1235 0 TZNRFKYKKUSSLI-UHFFFAOYSA-N COc1ccc2c(c1)CCC1C2(O)CCC2(C1CC(=O)C2O)C
1236 0 FQUBFDDPWLBKIZ-UHFFFAOYSA-N FC1=C(C=CC(=C1)N1CC(CN=[N+]=[N-])OC1=O)N1CCOCC1
1237 0 WVWLHWGZXHJOJN-UHFFFAOYSA-N CC(CN1CCCCC1)C(O)(C1=CSC=C1)C1=CSC=C1
1238 0 OSXDBRQUIHYBNU-UHFFFAOYSA-N CC(CC(O)(C1=CSC=C1)C1=CSC=C1)N1CCCCC1
1239 0 ITXQTTPWGBFRNK-ULIPXBITSA-N O=C1NC(=Cc2cnc[nH]2)C(=O)NC1Cc3c[nH]c4ccccc34
1240 0 WKVFWGCAHFNZGJ-UHFFFAOYSA-N O=C1CCC2(C3(C1O3)CCC1C32OC3CC2(C1CCC2=O)C)C
1241 0 NTLDHBKRNWDVKM-UHFFFAOYSA-N CCCNCCN(C)C(C1=CC=CC=C1)C1=CC=C(Cl)C=C1
1242 0 IFFVEZJDUSAAOB-UHFFFAOYSA-N CC(C)CNCCNC(C1=CC=CC=C1)C1=CC=C(Cl)C=C1
1243 0 OHPDZWXSAPXYSM-UHFFFAOYSA-N CCN(CC)CCNC(C1=CC=CC=C1)C1=CC=C(Cl)C=C1
1244 0 GUSSAXHSSHHLHY-UHFFFAOYSA-N OCC(C(C(=O)COC(=O)C(c1c[nH]c2c1cccc2)C)O)O
1245 0 NFUHFXXKABJBBQ-UHFFFAOYSA-N N#CC(N1CCCN(C1)C(C#N)C1=CC=CC=C1)C1=CC=CC=C1
1246 0 ACRSRVSOKGSBHS-UHFFFAOYSA-N OCC(C(=O)C(COC(=O)C(c1c[nH]c2c1cccc2)C)O)O
1247 0 DYJDPNXKUMPXEJ-UHFFFAOYSA-N CC(C)C1OC(=O)C=C2C1=CC1OC(=O)C3(C)CCCC2(C)C13
1248 0 DLWNOOKHTLLVIX-UHFFFAOYSA-N CC(=O)OC1=CC2=C(CCC3C(C)(CCCC23C)C(O)=O)C=C1
1249 0 XBBSUECVVRRMFR-LLVKDONJSA-N COc1c2C=CC(C)(C)Oc2c(C(C)O)c3OC(C)(C)C=Cc13
1250 0 BZELQAVBTZGJDX-UHFFFAOYSA-N OCC(=O)C(C(COC(=O)C(c1c[nH]c2c1cccc2)C)O)O
1251 0 BUTHHJITGFIWHH-UHFFFAOYSA-N CC(O)COC1=CC=C(CC2=CC=C(OCC(C)O)C=C2)C=C1
1252 0 PYZFPZQMLDDKKE-UHFFFAOYSA-N O=CC(C(C(COC(=O)C(c1c[nH]c2c1cccc2)C)O)O)O
1253 0 OEKNHBJORLJFTH-UHFFFAOYSA-N OC1C(O)OC(C1O)COC(=O)C(c1c[nH]c2c1cccc2)C
1254 0 JAEFUERTWQMJFG-UHFFFAOYSA-N OCC(C(C(COC(=O)C(=C)c1c[nH]c2c1cccc2)O)O)O
1255 0 PMHNONYRODQOLK-UHFFFAOYSA-N OC1CC2(C)C(=CC1=O)CCC1C32OC3CC2(C1CCC2=O)C
1256 0 LKHVVRCPEAMHFX-UHFFFAOYSA-N CCN(CC)C1=CC=C(CC2=CC(Cl)=C(C=C2)N(C)C)C=C1
1257 0 UNTMGWVIDBOXBK-UHFFFAOYSA-N O=C1CCC2(C(=C1O)CCC1C32OC3CC2(C1CCC2=O)C)C
1258 0 AJMRPUYWYDYPTC-UHFFFAOYSA-N O=C1CCC2(C(=C1)CCC1C32OC3CC2(C1CC(C2=O)O)C)C
1259 0 UWYXFLRQVUNISW-UHFFFAOYSA-N OCC12CC3OC43C(C2CCC1=O)CCC1=CC(=O)CCC41C
1260 0 DTKMZJVKZMJESW-UHFFFAOYSA-N O=C1CCC2(C(=C1)CCC1C32OC3C(C2(C1CCC2=O)C)O)C
1261 0 NGMRZFICYASRNN-UHFFFAOYSA-N C1CC2=CC=CC=C2C2SC(CC(C12)C1=CC=CC=C1)C1=CC=CC=C1
1262 0 YKJVIMGPKWSYNI-RTINDJKDSA-N CC12C(O)CCC3C4CCC5CC4(CC5=C)C(C13)C(=O)OC2=O
1263 0 OWZBEFNWGJAVCL-UHFFFAOYSA-N OCC12CCC(=O)C=C1CCC1C32OC3CC2(C1CCC2=O)C
1264 0 GJEZTZMSUPIROM-UHFFFAOYSA-N O=C1CC(O)C2(C(=C1)CCC1C32OC3CC2(C1CCC2=O)C)C
1265 0 SAOWAYGEUYWRPY-UHFFFAOYSA-N O=C1CCC2(C(=C1)C(O)CC1C32OC3CC2(C1CCC2=O)C)C
1266 0 AOBQIVNHKSDJGP-QFIPXVFZSA-N COc1ccc2c(c1)N=CN3CCc4c([nH]c5ccccc45)C6=NCCC236
1267 0 WMVWFUSOHOLZCE-UHFFFAOYSA-N O=C(C1OC1c1ccc(cc1)O)OC1CC2C(C1(C)CC2)(C)C
1268 0 IBACSSYDTSZRFM-UHFFFAOYSA-N O=C1CCC2(C(=C1)CCC1C32OC3CC2(C1C(O)CC2=O)C)C
1269 0 BWQVWSWLOMBYLM-UHFFFAOYSA-N CC12C(CCC1=O)C1C(O)CC3=CC(=O)C=CC3(C)C1CC2O
1270 0 DKDLCMGKGQNDRM-UHFFFAOYSA-N ClC1=CC=C(C=C1)C1CC(=O)N(CCN2CCNCC2)C1=O
1271 0 WDWLTBLDEJGVSQ-UHFFFAOYSA-N O=C1CCC2(C(=C1)CC(C1C32OC3CC2(C1CCC2=O)C)O)C
1272 0 HKCZEVZPAZQRCP-UHFFFAOYSA-N COC(=O)C1(C)CCC2=C(C=CC3=C2CCCC3)C1CC(O)=O
1273 0 KDWNXBGNDYPQCO-UHFFFAOYSA-N O=C(C(c1c[nH]c2c1cccc2)C)OCC1(O)OCC(C1O)O
1274 0 NGIXPKIKQYLTDQ-UHFFFAOYSA-N OC(=NC1CC2CCCC2C2=CC=CC=C12)N(CCCl)N=O
1275 0 PIYCPEWWOHCUKQ-UHFFFAOYSA-N Clc1ccc2n(CCN3CCCC3)c3CCCCCc3c2c1
1276 0 ZCQUVVZAHUULFP-SNVBAGLBSA-N CC(CO)c1cc2CCC3=C(C(=O)CCC3(C)C)c2c(O)c1O
1277 0 HPRLLPRHJQYFQS-UHFFFAOYSA-N CC12CCC3C(CCC4=CC(=O)CCC34OC=O)C1CCC2=O
1278 0 CIVXENLLCPDIRL-UHFFFAOYSA-N COc1cc2c(cc1O)CCC1C2CCC2(C1CCC(=O)O2)C
1279 0 MABBDZWYIBJBFO-UHFFFAOYSA-N COC(=O)C1(C)CCCC2(C)C1CC(=O)C1=C2C=C(OC)C=C1
1280 0 QACXBIYHLNXRIX-UHFFFAOYSA-N CCN(CC)CCNc1ccc(Cl)cc1Cc1ccccc1
1281 0 OTEQPKLILJWIOF-UHFFFAOYSA-N COc1cc2c(cc1O)CCC1C2(O)CCC2(C1CCC2=O)C
1282 0 JMRTXFNDTQHLCV-UHFFFAOYSA-N COc1ccc(Cl)cc1N\C(=N\C1CCCCC1)c1ccccc1C
1283 0 MZVOVHVHVYCRNT-UHFFFAOYSA-N COc1ccc(Cl)cc1N\C(=N\C1CCCCC1)c1cccc(C)c1
1284 0 AXDDOQUILDTDCA-UHFFFAOYSA-N CCN(CC)CCNC1=NN=C(S1)C1=CC(=CC=C1)[N+]([O-])=O
