# Supplementary material for: Ion mobility collision cross-section atlas for known and unknown metabolite annotation in untargeted metabolomics
Source: Nat Commun. 2020 Aug 28;11:4334. doi: 10.1038/s41467-020-18171-8 (PMC7455731; doi:10.1038/s41467-020-18171-8)
Supplement: Supplementary file 8 — Supplementary Data 5 [file 41467_2020_18171_MOESM8_ESM.zip › 01_positive_mode/L0707/cfmid_pred_spec.msp]

Name: +ve in-silico MS/MS by CFM-ID for LPLVUJXQOOQHMX-MOGLOQIBSA-N
ID: LPLVUJXQOOQHMX-MOGLOQIBSA-N
Comment: Energy0
Num peaks: 27
177.0393644 2.407163311
195.0499291 1.298789953
353.0714524 0.6785819662
407.3308424 1.211133676
423.325757 1.990329913
425.3414071 0.8514246968
435.325757 1.229998902
441.3363217 0.6003741011
451.3206717 0.9887408843
453.3363217 9.624321228
455.3519718 1.134761538
465.2999362 0.8290426039
471.3468864 11.31074231
583.3629304 0.7215431982
599.357845 1.520746912
601.3734951 0.8827454605
611.357845 1.787583781
627.3527596 1.07259824
629.3684097 8.19550204
631.3840598 1.601136695
647.3789744 6.751471917
759.3950184 1.577113922
777.4055831 1.796353104
779.4212331 0.7764843882
787.389933 3.970314367
805.4004977 10.78945965
823.4110624 4.823750172

Name: +ve in-silico MS/MS by CFM-ID for LPLVUJXQOOQHMX-MOGLOQIBSA-N
ID: LPLVUJXQOOQHMX-MOGLOQIBSA-N
Comment: Energy1
Num peaks: 31
159.0287997 1.023246474
177.0393644 2.350250266
179.0550145 1.099588273
195.0499291 1.074899084
369.2424213 0.5659111036
381.2788068 0.6840719954
397.2737215 0.8125115655
407.3308424 1.173062807
423.325757 3.299853362
425.3414071 1.733841343
427.3570572 1.03994721
435.325757 1.312908698
443.3519718 0.73906622
451.3206717 0.8661804606
453.3363217 11.20356681
455.3519718 0.7558262288
471.3468864 18.04875968
599.357845 2.00889391
601.3734951 1.823254962
603.3891451 0.7266391676
611.357845 0.8459829392
619.3840598 0.5961834949
627.3527596 0.6910438022
629.3684097 6.317529249
631.3840598 1.26761589
647.3789744 4.616353347
759.3950184 0.5501210681
777.4055831 0.7156739259
779.4212331 1.011508054
787.389933 1.083809075
805.4004977 2.233780335

Name: +ve in-silico MS/MS by CFM-ID for LPLVUJXQOOQHMX-MOGLOQIBSA-N
ID: LPLVUJXQOOQHMX-MOGLOQIBSA-N
Comment: Energy2
Num peaks: 31
87.00767038 0.9402539354
161.0444498 0.9451131463
173.0080643 0.9659705049
175.0237144 1.709924909
177.0393644 4.528589001
179.0550145 0.6932326145
367.2267713 0.6996938227
369.2424213 0.9578769922
395.2580714 0.9697839776
395.3308424 2.125024766
397.2737215 1.134617006
407.3308424 1.309748438
421.310107 0.8556637115
423.325757 4.037161317
425.3414071 0.8814085611
439.3206717 1.262763915
441.3363217 1.729087683
443.3519718 0.9937266749
447.2893715 1.657788011
453.3363217 3.39435903
467.3155863 0.6775512009
471.3468864 8.699204854
583.3629304 0.6673994235
599.357845 1.787736263
601.3734951 0.8113109568
629.3684097 1.737340462
631.3840598 0.9037346123
733.3429828 0.7232289689
733.3793683 0.9302913112
735.3586329 1.230818304
805.4004977 1.734140607

Name: +ve in-silico MS/MS by CFM-ID for FZYOVNIOYYPUPY-ZTWDQPHTSA-N
ID: FZYOVNIOYYPUPY-ZTWDQPHTSA-N
Comment: Energy0
Num peaks: 12
99.09167477 2.919035201
114.1025738 3.728543874
116.1182239 3.951415927
690.2908876 4.017258282
708.3014523 2.852434259
745.3807057 3.076116791
763.3912704 7.366910064
773.3756203 2.696755456
781.4018351 4.384748893
787.3912704 12.76537888
805.4018351 22.8953414
823.4123997 10.64815216

Name: +ve in-silico MS/MS by CFM-ID for FZYOVNIOYYPUPY-ZTWDQPHTSA-N
ID: FZYOVNIOYYPUPY-ZTWDQPHTSA-N
Comment: Energy1
Num peaks: 19
43.01784114 1.465068184
58.06512568 1.011510275
99.09167477 7.577882957
101.1073248 0.8471287447
648.280323 1.451006751
666.2908876 0.833072979
690.2908876 8.696807773
692.3065377 1.191322014
708.3014523 4.61265866
743.3650556 1.229471123
745.3807057 7.792440951
763.3912704 12.87061362
773.3756203 1.877510407
775.3912704 1.145452978
781.4018351 3.210499329
787.3912704 11.18174594
791.386185 0.8597043341
805.4018351 9.507891674
823.4123997 2.848706827

Name: +ve in-silico MS/MS by CFM-ID for FZYOVNIOYYPUPY-ZTWDQPHTSA-N
ID: FZYOVNIOYYPUPY-ZTWDQPHTSA-N
Comment: Energy2
Num peaks: 31
15.02292652 1.095530233
42.03382555 2.199546492
43.01784114 1.416786402
44.04947561 1.312556193
56.04947561 2.195271225
58.06512568 5.983312065
70.06512568 5.975245208
72.08077574 5.066489827
85.07602471 1.542594317
99.09167477 5.345145888
101.1073248 1.035494084
114.1025738 2.394427619
116.1182239 1.33298942
646.2646729 1.819469271
648.280323 3.253813048
652.2752376 0.7649018789
664.2752376 1.179457172
666.2908876 5.978911775
676.2752376 0.8052710718
690.2908876 7.197019782
692.2701522 0.8882436819
692.3065377 3.562820759
708.3014523 4.117961144
743.3650556 0.9888450704
745.3807057 1.283519656
761.3756203 0.8576542337
763.3912704 3.395236759
765.3705349 0.7679171247
787.3912704 2.246782914
789.3705349 0.8165483285
807.3810996 1.723240154

Name: +ve in-silico MS/MS by CFM-ID for JQXXHWHPUNPDRT-XHVADFQNSA-N
ID: JQXXHWHPUNPDRT-XHVADFQNSA-N
Comment: Energy0
Num peaks: 13
99.09167477 2.637548196
110.0712737 3.490398719
112.0869237 2.944633347
114.1025738 11.17811376
690.2908876 2.353840568
708.3014523 3.447956214
745.3807057 2.748987651
763.3912704 6.44834855
773.3756203 2.428768194
781.4018351 3.884299443
787.3912704 10.47457706
805.4018351 19.6977866
823.4123997 9.470491428

Name: +ve in-silico MS/MS by CFM-ID for JQXXHWHPUNPDRT-XHVADFQNSA-N
ID: JQXXHWHPUNPDRT-XHVADFQNSA-N
Comment: Energy1
Num peaks: 18
43.01784114 1.497162937
58.06512568 1.085047253
99.09167477 7.854369675
114.1025738 1.158301552
650.295973 2.478146262
666.2908876 1.052368809
690.2908876 5.662444345
692.3065377 4.341347545
708.3014523 2.665466928
743.3650556 1.254891741
745.3807057 7.947188047
763.3912704 13.25933669
773.3756203 1.815924084
775.3912704 1.206116256
781.4018351 3.3481767
787.3912704 10.48056975
805.4018351 10.09647572
823.4123997 3.074985303

Name: +ve in-silico MS/MS by CFM-ID for JQXXHWHPUNPDRT-XHVADFQNSA-N
ID: JQXXHWHPUNPDRT-XHVADFQNSA-N
Comment: Energy2
Num peaks: 29
15.02292652 1.204677301
42.03382555 2.394491025
43.01784114 1.577939161
44.04947561 1.428911253
56.04947561 3.509148112
58.06512568 8.756621677
68.04947561 0.8274890477
70.06512568 7.918570211
72.08077574 5.625927163
83.06037464 1.161732823
85.07602471 2.009878048
99.09167477 4.032674229
110.0712737 1.531355848
112.0869237 0.8514642
114.1025738 4.850831633
648.280323 1.21596295
650.295973 3.402974651
666.2908876 3.143683444
668.3065377 1.417356708
678.2908876 2.123809815
690.2908876 3.679789318
692.3065377 6.749867802
745.3807057 1.156079203
763.3912704 2.824093599
778.390936 0.8139240012
787.3912704 2.009026424
789.3705349 1.187755267
794.3858507 0.8078379012
807.3810996 1.910311296

Name: +ve in-silico MS/MS by CFM-ID for LPLVUJXQOOQHMX-UHFFFAOYSA-N
ID: LPLVUJXQOOQHMX-UHFFFAOYSA-N
Comment: Energy0
Num peaks: 24
177.0393644 2.593245741
195.0499291 0.9251719157
407.3308424 1.151871347
423.325757 1.824061486
425.3414071 0.758288242
435.325757 1.202814638
451.3206717 1.098330179
453.3363217 9.872011212
455.3519718 0.9334617926
465.2999362 0.7605727117
471.3468864 10.79367311
599.357845 1.172512566
601.3734951 0.7597658978
611.357845 1.457225235
613.3734951 1.069579518
627.3527596 1.407565202
629.3684097 10.44593342
631.3840598 1.143491121
647.3789744 5.945382369
759.3950184 2.201994416
777.4055831 1.513366958
787.389933 3.509620594
805.4004977 14.36671114
823.4110624 3.819036845

Name: +ve in-silico MS/MS by CFM-ID for LPLVUJXQOOQHMX-UHFFFAOYSA-N
ID: LPLVUJXQOOQHMX-UHFFFAOYSA-N
Comment: Energy1
Num peaks: 31
159.0287997 0.8541093174
177.0393644 2.486029143
179.0550145 1.162979124
195.0499291 0.8703581534
353.0714524 0.5742705088
381.2788068 0.5809270875
397.2737215 0.7265324349
407.3308424 1.177098783
423.325757 2.833485594
425.3414071 1.568744891
427.3570572 0.9300235604
435.325757 1.184083251
443.3519718 0.6859023939
451.3206717 0.8834902463
453.3363217 13.09771297
455.3519718 0.8807811468
471.3468864 16.53571138
599.357845 1.691251719
601.3734951 1.698999369
603.3891451 0.6603811998
611.357845 0.7270949131
619.3840598 0.5596898159
627.3527596 0.7425372095
629.3684097 9.273469227
631.3840598 1.336219449
647.3789744 4.473209296
759.3950184 0.6458087875
777.4055831 0.6767413741
779.4212331 0.9703338198
787.389933 1.027489637
805.4004977 2.61885005

Name: +ve in-silico MS/MS by CFM-ID for LPLVUJXQOOQHMX-UHFFFAOYSA-N
ID: LPLVUJXQOOQHMX-UHFFFAOYSA-N
Comment: Energy2
Num peaks: 31
87.00767038 0.9316798317
161.0444498 0.9211452854
173.0080643 0.9508109105
175.0237144 1.683745918
177.0393644 4.539536579
179.0550145 0.690802956
367.2267713 0.6848549462
369.2424213 0.9377917201
395.2580714 0.949217118
395.3308424 1.660407376
397.2737215 1.110802474
407.3308424 1.310337262
421.310107 0.7661006328
423.325757 4.546136317
425.3414071 0.8639065361
439.3206717 1.25064926
441.3363217 1.609855632
443.3519718 0.9742671889
447.2893715 1.625981946
453.3363217 3.659838548
467.3155863 0.6631819179
471.3468864 8.7586955
583.3629304 0.6646095906
599.357845 1.740396337
601.3734951 0.7936827284
629.3684097 2.298943765
631.3840598 0.9192663682
733.3429828 0.7093164576
733.3793683 0.9123956115
735.3586329 1.207141468
805.4004977 1.713564269

Name: +ve in-silico MS/MS by CFM-ID for XNLFIERPGXTDDP-UHFFFAOYSA-N
ID: XNLFIERPGXTDDP-UHFFFAOYSA-N
Comment: Energy0
Num peaks: 25
177.0393644 2.590587976
195.0499291 0.9206306697
407.3308424 1.169517827
423.325757 1.816538925
425.3414071 0.755400415
435.325757 1.114586644
451.3206717 1.093937988
453.3363217 9.942247616
455.3519718 0.8492300819
465.2999362 0.759647175
471.3468864 10.82726091
583.3629304 0.7677049866
599.357845 1.162640102
601.3734951 0.7562167655
611.357845 1.26859902
613.3734951 1.081550908
627.3527596 1.413251475
629.3684097 10.54316313
631.3840598 1.063872081
647.3789744 5.939815725
759.3950184 2.237053784
777.4055831 1.505419361
787.389933 3.100649269
805.4004977 14.19935304
823.4110624 3.791457378

Name: +ve in-silico MS/MS by CFM-ID for XNLFIERPGXTDDP-UHFFFAOYSA-N
ID: XNLFIERPGXTDDP-UHFFFAOYSA-N
Comment: Energy1
Num peaks: 31
159.0287997 0.8567770726
177.0393644 2.49654306
179.0550145 1.179425762
195.0499291 0.8722748423
287.2005565 0.6012738401
315.2318567 0.6012738401
353.0714524 0.5768549597
397.2737215 0.7345397405
407.3308424 1.218230235
423.325757 2.892581986
425.3414071 1.588371307
427.3570572 0.9432831659
435.325757 1.079625623
451.3206717 0.8869087609
453.3363217 13.65307395
455.3519718 0.88962648
471.3468864 16.75169073
599.357845 1.693947944
601.3734951 1.704573543
603.3891451 0.662283654
611.357845 0.5915610524
627.3527596 0.7468343611
629.3684097 9.474293175
631.3840598 1.355191039
647.3789744 4.511959568
735.3586329 0.6469072309
759.3950184 0.6550941593
777.4055831 0.6803335672
779.4212331 0.9741665471
787.389933 0.9084990988
805.4004977 2.642464101

Name: +ve in-silico MS/MS by CFM-ID for XNLFIERPGXTDDP-UHFFFAOYSA-N
ID: XNLFIERPGXTDDP-UHFFFAOYSA-N
Comment: Energy2
Num peaks: 31
87.00767038 0.8821246506
161.0444498 0.9305678581
173.0080643 0.9639519114
175.0237144 1.706196199
177.0393644 4.575239148
179.0550145 0.698122643
285.1849065 0.9404806481
287.2005565 0.8698953172
313.2162066 0.9404806481
315.2318567 0.8698953172
383.2580714 0.6614669993
395.2580714 0.9635638832
395.3308424 2.011589082
397.2737215 1.144714566
407.3308424 1.347445928
423.325757 4.746001557
425.3414071 0.8999392903
439.3206717 1.702441891
441.3363217 1.748312698
447.2893715 1.642614429
453.3363217 3.899088044
467.3155863 0.6732054574
471.3468864 8.965370233
583.3629304 0.6883003083
599.357845 1.78949655
601.3734951 0.8067515141
629.3684097 2.381958073
631.3840598 0.8564688267
733.3793683 0.9217536562
735.3586329 0.9819891078
805.4004977 1.729525786

Name: +ve in-silico MS/MS by CFM-ID for IPBGQSWRSQPGCF-UHFFFAOYSA-N
ID: IPBGQSWRSQPGCF-UHFFFAOYSA-N
Comment: Energy0
Num peaks: 21
177.0393644 2.44386981
195.0499291 0.8481695987
353.0714524 0.687317447
407.3308424 0.9035341506
423.325757 1.471408394
435.325757 2.28655444
451.3206717 1.324250544
453.3363217 10.55616078
471.3468864 9.288270022
599.357845 1.024818987
611.357845 2.084727041
613.3734951 1.339000333
627.3527596 1.597285809
629.3684097 10.80370211
631.3840598 0.8341105854
647.3789744 5.208640096
759.3950184 2.632237642
777.4055831 1.323950276
787.389933 5.813625207
805.4004977 14.31578564
823.4110624 3.356597969

Name: +ve in-silico MS/MS by CFM-ID for IPBGQSWRSQPGCF-UHFFFAOYSA-N
ID: IPBGQSWRSQPGCF-UHFFFAOYSA-N
Comment: Energy1
Num peaks: 31
159.0287997 0.8269574677
177.0393644 2.438299126
179.0550145 0.9336185005
193.034279 0.4080046944
195.0499291 0.7289786752
353.0714524 0.6464837726
381.2788068 0.7745907154
407.3308424 0.8928828167
423.325757 1.995496722
425.3414071 1.26607885
427.3570572 0.7335512204
435.325757 2.208012981
451.3206717 1.026822397
453.3363217 18.41585886
455.3519718 1.092533981
467.3155863 0.4489547247
471.3468864 13.5795493
599.357845 1.353232885
601.3734951 1.525496734
603.3891451 0.5670625847
611.357845 1.202068684
613.3734951 0.3987539326
627.3527596 0.9278683803
629.3684097 12.93633077
631.3840598 1.507745432
647.3789744 3.966642015
759.3950184 0.9973804361
777.4055831 0.6349987997
779.4212331 0.9386357273
787.389933 1.997336364
805.4004977 2.873968521

Name: +ve in-silico MS/MS by CFM-ID for IPBGQSWRSQPGCF-UHFFFAOYSA-N
ID: IPBGQSWRSQPGCF-UHFFFAOYSA-N
Comment: Energy2
Num peaks: 31
87.00767038 0.9319914696
89.02332044 0.6248372745
117.0182351 0.5960342162
161.0444498 0.9550241738
173.0080643 1.016822026
175.0237144 1.793214669
177.0393644 4.853551753
179.0550145 0.7090488029
285.1849065 0.7455684363
313.2162066 0.7455684363
353.2475067 1.103898306
381.2788068 2.138280606
383.2944569 0.9329913069
407.3308424 1.402876064
423.325757 4.261425732
425.3414071 1.00150026
447.2893715 1.793607877
451.3206717 0.8184270343
453.3363217 5.854269833
467.3155863 0.7170040235
471.3468864 9.632987154
583.3629304 0.8889726638
599.357845 2.088149575
601.3734951 0.8631095024
627.3527596 0.8405091098
629.3684097 3.642685758
631.3840598 0.7755017244
733.3429828 0.7354761167
733.3793683 0.9460448493
735.3586329 1.251660961
805.4004977 1.782267766

Name: +ve in-silico MS/MS by CFM-ID for KEIFOIQHFNUSQE-UHFFFAOYSA-N
ID: KEIFOIQHFNUSQE-UHFFFAOYSA-N
Comment: Energy0
Num peaks: 23
177.0393644 1.36536676
353.0714524 0.7803134684
407.3308424 1.188391317
423.325757 1.850493061
425.3414071 0.8069490596
435.325757 1.251620174
451.3206717 1.135166319
453.3363217 9.868805244
455.3519718 0.9577338399
465.2999362 0.7796357513
471.3468864 11.23258856
599.357845 1.095828137
601.3734951 0.7954382982
627.3527596 1.26530778
629.3684097 10.36646268
631.3840598 1.028160711
647.3789744 5.900235333
759.3950184 2.657714103
777.4055831 1.592308123
779.4212331 0.6896440861
787.389933 4.334180575
805.4004977 15.75274113
823.4110624 3.94044877

Name: +ve in-silico MS/MS by CFM-ID for KEIFOIQHFNUSQE-UHFFFAOYSA-N
ID: KEIFOIQHFNUSQE-UHFFFAOYSA-N
Comment: Energy1
Num peaks: 31
159.0287997 0.8758642806
177.0393644 2.094280865
179.0550145 0.9933279008
195.0499291 0.8033250326
235.1692564 0.5015976185
353.0714524 0.641810122
369.2424213 0.5167614662
381.2788068 0.581246346
397.2737215 0.7355052518
407.3308424 1.210408539
423.325757 2.84290062
425.3414071 1.621202049
427.3570572 0.9556432327
435.325757 1.218250449
443.3519718 0.6987965304
451.3206717 0.9096538302
453.3363217 12.93115986
455.3519718 0.9214669741
471.3468864 16.25425884
599.357845 1.694836725
601.3734951 1.763886446
603.3891451 0.6856134092
619.3840598 0.5716039117
629.3684097 10.05116922
631.3840598 1.539164325
647.3789744 4.648936767
759.3950184 0.7648881567
777.4055831 0.7077885397
779.4212331 0.9963035866
787.389933 1.232085591
805.4004977 2.628260026

Name: +ve in-silico MS/MS by CFM-ID for KEIFOIQHFNUSQE-UHFFFAOYSA-N
ID: KEIFOIQHFNUSQE-UHFFFAOYSA-N
Comment: Energy2
Num peaks: 31
87.00767038 0.8616272257
117.0182351 0.8320278721
173.0080643 1.171176332
175.0237144 1.772136614
177.0393644 3.307987259
179.0550145 0.7368253663
367.2267713 0.6718341812
369.2424213 0.9072543886
383.2580714 0.6176112863
395.2580714 0.9311701824
395.3308424 1.627586082
397.2737215 1.075922627
407.3308424 1.284991359
421.310107 0.750957112
423.325757 4.348310822
425.3414071 0.8388503692
439.3206717 0.9559925959
441.3363217 1.264328537
443.3519718 0.9425654566
447.2893715 1.593841141
453.3363217 3.40870579
467.3155863 0.65057321
471.3468864 11.00322037
599.357845 1.714196993
601.3734951 0.7905164621
629.3684097 2.732851916
731.3637182 0.6740056139
733.3429828 0.6952589857
735.3586329 1.183217933
737.4106684 0.6487017364
805.4004977 1.442095395

Name: +ve in-silico MS/MS by CFM-ID for LPLVUJXQOOQHMX-LNCWNFMDSA-N
ID: LPLVUJXQOOQHMX-LNCWNFMDSA-N
Comment: Energy0
Num peaks: 24
177.0393644 2.593245741
195.0499291 0.9251719157
407.3308424 1.151871347
423.325757 1.824061486
425.3414071 0.758288242
435.325757 1.202814638
451.3206717 1.098330179
453.3363217 9.872011212
455.3519718 0.9334617926
465.2999362 0.7605727117
471.3468864 10.79367311
599.357845 1.172512566
601.3734951 0.7597658978
611.357845 1.457225235
613.3734951 1.069579518
627.3527596 1.407565202
629.3684097 10.44593342
631.3840598 1.143491121
647.3789744 5.945382369
759.3950184 2.201994416
777.4055831 1.513366958
787.389933 3.509620594
805.4004977 14.36671114
823.4110624 3.819036845

Name: +ve in-silico MS/MS by CFM-ID for LPLVUJXQOOQHMX-LNCWNFMDSA-N
ID: LPLVUJXQOOQHMX-LNCWNFMDSA-N
Comment: Energy1
Num peaks: 31
159.0287997 0.8541093174
177.0393644 2.486029143
179.0550145 1.162979124
195.0499291 0.8703581534
353.0714524 0.5742705088
381.2788068 0.5809270875
397.2737215 0.7265324349
407.3308424 1.177098783
423.325757 2.833485594
425.3414071 1.568744891
427.3570572 0.9300235604
435.325757 1.184083251
443.3519718 0.6859023939
451.3206717 0.8834902463
453.3363217 13.09771297
455.3519718 0.8807811468
471.3468864 16.53571138
599.357845 1.691251719
601.3734951 1.698999369
603.3891451 0.6603811998
611.357845 0.7270949131
619.3840598 0.5596898159
627.3527596 0.7425372095
629.3684097 9.273469227
631.3840598 1.336219449
647.3789744 4.473209296
759.3950184 0.6458087875
777.4055831 0.6767413741
779.4212331 0.9703338198
787.389933 1.027489637
805.4004977 2.61885005

Name: +ve in-silico MS/MS by CFM-ID for LPLVUJXQOOQHMX-LNCWNFMDSA-N
ID: LPLVUJXQOOQHMX-LNCWNFMDSA-N
Comment: Energy2
Num peaks: 31
87.00767038 0.9316798317
161.0444498 0.9211452854
173.0080643 0.9508109105
175.0237144 1.683745918
177.0393644 4.539536579
179.0550145 0.690802956
367.2267713 0.6848549462
369.2424213 0.9377917201
395.2580714 0.949217118
395.3308424 1.660407376
397.2737215 1.110802474
407.3308424 1.310337262
421.310107 0.7661006328
423.325757 4.546136317
425.3414071 0.8639065361
439.3206717 1.25064926
441.3363217 1.609855632
443.3519718 0.9742671889
447.2893715 1.625981946
453.3363217 3.659838548
467.3155863 0.6631819179
471.3468864 8.7586955
583.3629304 0.6646095906
599.357845 1.740396337
601.3734951 0.7936827284
629.3684097 2.298943765
631.3840598 0.9192663682
733.3429828 0.7093164576
733.3793683 0.9123956115
735.3586329 1.207141468
805.4004977 1.713564269

Name: +ve in-silico MS/MS by CFM-ID for OVNISBFHKJPJTA-JEINFSBCSA-N
ID: OVNISBFHKJPJTA-JEINFSBCSA-N
Comment: Energy0
Num peaks: 30
147.0651853 1.610659323
165.0757499 0.4478430584
219.0863146 0.5638687161
297.221292 0.4494506544
301.2162066 0.5594635542
309.1180087 0.7600203447
315.2318567 1.091262004
317.2475067 0.905047033
329.2475067 8.367587663
331.2267713 0.5765177855
331.2631568 0.7633174465
347.2580714 12.59220722
455.1759175 0.507669677
475.3054155 0.5017673004
489.2846801 0.5832773141
491.3003301 3.483437097
493.3159802 0.5009692906
507.2952448 4.278201078
509.3108948 0.5571286
619.3476743 0.4225725935
623.3425889 0.925934967
635.3425889 0.4282352985
637.3582389 12.72701482
639.373889 1.399450975
655.3688036 10.13892738
769.4004977 0.9139083244
771.4161477 0.640825813
783.4161477 8.306078032
785.3954123 0.6147273776
801.4267124 4.53958133

Name: +ve in-silico MS/MS by CFM-ID for OVNISBFHKJPJTA-JEINFSBCSA-N
ID: OVNISBFHKJPJTA-JEINFSBCSA-N
Comment: Energy1
Num peaks: 31
129.0546206 0.5157297836
147.0651853 2.67653156
229.1586917 0.5340706689
243.1743418 1.051884608
247.2056419 0.6951966526
273.1849065 0.4556457208
275.2005565 0.4317351751
287.2005565 0.6202397536
289.2162066 0.7212384253
301.2162066 0.728487658
309.1180087 1.634757491
311.1336587 0.5752003593
311.236942 0.5290483745
315.2318567 1.268268671
317.2475067 0.6117598533
327.1285734 0.8345229445
329.2475067 7.228663332
331.2267713 0.9443207793
345.2424213 0.486127258
347.2580714 16.23948432
491.3003301 2.423061397
493.3159802 0.8321663088
507.2952448 10.6548309
509.3108948 4.916104451
551.285074 0.5297632617
623.3425889 0.7696263354
637.3582389 8.710872512
639.3375035 0.4136024793
639.373889 1.138983016
655.3688036 4.540025363
783.4161477 1.83375325

Name: +ve in-silico MS/MS by CFM-ID for OVNISBFHKJPJTA-JEINFSBCSA-N
ID: OVNISBFHKJPJTA-JEINFSBCSA-N
Comment: Energy2
Num peaks: 31
85.02840582 0.8175880337
87.00767038 0.5686088858
87.04405588 0.6345916996
147.0651853 1.917651751
225.1637771 0.6294316285
273.1849065 0.7887524774
287.2005565 1.164729026
289.2162066 0.7634837643
297.221292 1.308853411
301.2162066 0.8172577836
303.2318567 0.6452456516
307.1023586 0.8347574995
309.1180087 3.256618659
315.2318567 1.579174457
317.2475067 3.1187869
327.2318567 0.6887869567
329.2475067 2.592931455
331.2267713 0.8206361342
345.2424213 0.8090627124
347.2580714 7.733077696
489.2846801 0.5689446792
491.3003301 4.121722845
493.3159802 0.5639328046
507.2952448 11.37612944
509.3108948 1.614691842
637.3582389 3.557097494
639.373889 0.5421737322
641.3895391 0.5485104675
659.4001037 0.7378418566
699.3586329 0.6072655013
783.4161477 2.229049867

Name: +ve in-silico MS/MS by CFM-ID for JQXXHWHPUNPDRT-WLSIYKJHSA-N
ID: JQXXHWHPUNPDRT-WLSIYKJHSA-N
Comment: Energy0
Num peaks: 13
99.09167477 2.652662393
110.0712737 3.51040219
112.0869237 2.961505614
114.1025738 11.18865645
690.2908876 2.3706435
708.3014523 3.474501155
745.3807057 2.759018893
763.3912704 6.488318483
773.3756203 2.434825855
781.4018351 3.917981141
787.3912704 10.14297221
805.4018351 19.49156441
823.4123997 9.584290721

Name: +ve in-silico MS/MS by CFM-ID for JQXXHWHPUNPDRT-WLSIYKJHSA-N
ID: JQXXHWHPUNPDRT-WLSIYKJHSA-N
Comment: Energy1
Num peaks: 19
43.01784114 1.508485479
58.06512568 1.093219038
99.09167477 7.915203125
114.1025738 1.153212255
650.295973 2.498757587
666.2908876 1.059622222
690.2908876 5.711289854
692.3065377 4.229288235
708.3014523 2.689682577
743.3650556 1.261863733
745.3807057 8.003620957
763.3912704 13.37411791
773.3756203 1.827607962
775.3912704 1.21179094
781.4018351 3.387367536
787.3912704 9.930146674
791.386185 0.9150208934
805.4018351 9.779345803
823.4123997 3.12104476

Name: +ve in-silico MS/MS by CFM-ID for JQXXHWHPUNPDRT-WLSIYKJHSA-N
ID: JQXXHWHPUNPDRT-WLSIYKJHSA-N
Comment: Energy2
Num peaks: 30
15.02292652 1.053395648
42.03382555 2.404415531
43.01784114 1.577932768
44.04947561 1.434834921
56.04947561 3.523715293
58.06512568 8.791960971
68.04947561 0.8309386676
70.06512568 7.950033004
72.08077574 5.647806937
83.06037464 1.166547885
85.07602471 2.018208439
99.09167477 4.045258696
110.0712737 1.536027896
112.0869237 0.8539398911
114.1025738 4.407965349
116.1182239 0.8291279412
648.280323 1.213147462
650.295973 3.455452999
666.2908876 3.163242581
668.3065377 1.478333795
678.2908876 2.124185412
690.2908876 3.73718972
692.3065377 6.176738926
745.3807057 1.157167884
763.3912704 2.799233955
778.390936 0.8158532255
787.3912704 2.331290012
789.3705349 1.192238729
794.3858507 0.8112163044
807.3810996 1.918359374

Name: +ve in-silico MS/MS by CFM-ID for LPLVUJXQOOQHMX-QWBHMCJMSA-N
ID: LPLVUJXQOOQHMX-QWBHMCJMSA-N
Comment: Energy0
Num peaks: 23
177.0393644 2.593245741
195.0499291 0.9251719157
407.3308424 1.151871347
423.325757 1.833817552
425.3414071 0.7598170767
435.325757 1.202814638
451.3206717 1.098330179
453.3363217 9.895703071
455.3519718 0.9334617926
465.2999362 0.7605727117
471.3468864 10.81927721
599.357845 1.172512566
611.357845 1.457225235
613.3734951 1.069579518
627.3527596 1.407565202
629.3684097 10.44593342
631.3840598 1.143491121
647.3789744 5.945382369
759.3950184 2.201994416
777.4055831 1.513366958
787.389933 3.509620594
805.4004977 14.36671114
823.4110624 3.819036845

Name: +ve in-silico MS/MS by CFM-ID for LPLVUJXQOOQHMX-QWBHMCJMSA-N
ID: LPLVUJXQOOQHMX-QWBHMCJMSA-N
Comment: Energy1
Num peaks: 31
159.0287997 0.8541093174
177.0393644 2.486029143
179.0550145 1.162979124
195.0499291 0.8703581534
353.0714524 0.5742705088
381.2788068 0.5877015725
397.2737215 0.7299628806
407.3308424 1.177098783
423.325757 2.864021158
425.3414071 1.577396823
427.3570572 0.9361767883
435.325757 1.184083251
443.3519718 0.6880629333
451.3206717 0.8834902463
453.3363217 13.19351924
455.3519718 0.8807811468
471.3468864 16.57590023
599.357845 1.691251719
601.3734951 1.698999369
603.3891451 0.6603811998
611.357845 0.7270949131
619.3840598 0.5596898159
627.3527596 0.7425372095
629.3684097 9.273469227
631.3840598 1.336219449
647.3789744 4.473209296
759.3950184 0.6458087875
777.4055831 0.6767413741
779.4212331 0.9703338198
787.389933 1.027489637
805.4004977 2.61885005

Name: +ve in-silico MS/MS by CFM-ID for LPLVUJXQOOQHMX-QWBHMCJMSA-N
ID: LPLVUJXQOOQHMX-QWBHMCJMSA-N
Comment: Energy2
Num peaks: 31
87.00767038 0.9316798317
161.0444498 0.9211452854
173.0080643 0.9508109105
175.0237144 1.683745918
177.0393644 4.539536579
179.0550145 0.690802956
367.2267713 0.6848549462
369.2424213 0.9433396071
395.2580714 0.949217118
395.3308424 1.660407376
397.2737215 1.116810148
407.3308424 1.310337262
421.310107 0.7661006328
423.325757 4.595482178
425.3414071 0.8726570426
439.3206717 1.254835559
441.3363217 1.61761507
443.3519718 0.9797865751
447.2893715 1.625981946
453.3363217 3.702652739
467.3155863 0.6631819179
471.3468864 8.761764998
583.3629304 0.6646095906
599.357845 1.740396337
601.3734951 0.7936827284
629.3684097 2.298943765
631.3840598 0.9192663682
733.3429828 0.7093164576
733.3793683 0.9123956115
735.3586329 1.207141468
805.4004977 1.713564269

Name: +ve in-silico MS/MS by CFM-ID for RKZQYSQHBPDHHB-YYFFCSSNSA-N
ID: RKZQYSQHBPDHHB-YYFFCSSNSA-N
Comment: Energy0
Num peaks: 31
39.02292652 1.028310167
43.01784114 0.6143547247
61.02840582 1.463480809
69.0334912 3.436238528
71.04914126 0.6440336701
231.0863146 0.7157530944
249.0968793 1.088430655
363.1285734 0.5362364639
425.2686361 1.834196502
441.2635507 0.7149038453
443.2792008 8.270286602
455.2428153 0.5126982944
461.2897655 7.998297577
557.3108948 1.427682191
573.3058094 0.6849731159
575.3214595 8.474982377
577.3371096 0.5777604517
587.285074 0.5578285783
593.3320242 5.217488861
649.3218534 0.6259196353
665.316768 0.5373811095
677.3531536 0.8307540837
745.3793683 1.835235898
761.3742829 0.7727980241
763.389933 5.699844947
781.3641122 0.662016582
781.4004977 2.970428201
783.3797622 0.6101023047
787.389933 0.5520661018
805.4004977 6.42708789
823.4110624 2.83209728

Name: +ve in-silico MS/MS by CFM-ID for RKZQYSQHBPDHHB-YYFFCSSNSA-N
ID: RKZQYSQHBPDHHB-YYFFCSSNSA-N
Comment: Energy1
Num peaks: 31
39.02292652 0.5372088957
61.02840582 0.6579450915
69.0334912 0.7352765504
133.0495352 1.334275668
135.0651853 0.5095568816
189.0757499 0.6565015976
231.0863146 1.029546431
269.1899918 2.0335554
285.1849065 6.173803201
289.2162066 2.987468612
317.2475067 1.309625231
371.2216859 0.4678886373
401.2322506 1.0229778
417.2271652 4.22130196
421.2584653 2.536370842
425.2686361 0.7525881977
443.2792008 8.578510063
449.2897655 1.069321321
461.2897655 11.22933706
575.3214595 6.644508338
577.3371096 0.5290714413
589.3007241 1.296746256
593.3320242 4.627296716
605.2956387 1.29531015
631.3112887 1.133912623
761.3742829 0.6474664816
763.389933 1.752028875
781.4004977 0.6816330176
793.4004977 0.7090681874
795.4161477 0.5373019082
805.4004977 1.645288417

Name: +ve in-silico MS/MS by CFM-ID for RKZQYSQHBPDHHB-YYFFCSSNSA-N
ID: RKZQYSQHBPDHHB-YYFFCSSNSA-N
Comment: Energy2
Num peaks: 31
39.02292652 2.150862245
41.03857658 1.078462694
43.01784114 0.8486177478
53.00219107 0.7356606667
55.01784114 1.784222645
57.0334912 0.7701509843
61.02840582 0.6016585747
69.0334912 4.355209624
71.04914126 1.566977109
83.01275576 0.9384188
85.02840582 4.918989434
87.04405588 1.330801955
89.05970595 0.7986353784
133.0495352 3.090777596
189.0757499 1.490184119
205.0706646 0.6094383294
317.2475067 0.8930531113
333.2424213 1.785748412
369.2060358 0.9391957023
371.2216859 1.081168719
373.237336 0.6206866337
441.2635507 0.6999500387
443.2792008 2.709039492
449.2897655 0.8412151942
461.2897655 7.4617597
465.2846801 1.707434261
569.2745093 0.8791972029
575.3214595 2.459219844
593.3320242 2.55470988
765.3691975 0.7608383017
805.4004977 1.388682806

Name: +ve in-silico MS/MS by CFM-ID for KLBQQJXKVACGIQ-VEXZSSGSSA-N
ID: KLBQQJXKVACGIQ-VEXZSSGSSA-N
Comment: Energy0
Num peaks: 31
163.0600999 0.5834821314
177.0393644 1.975407123
195.0499291 1.213676638
339.0921878 0.5640238167
413.3050216 1.512638885
421.310107 0.8501663199
437.3050216 1.228723371
439.3206717 0.8070806207
449.3050216 0.8694567767
465.2999362 0.9575806824
467.3155863 8.290761832
469.3312363 0.6941460214
485.326151 10.19775945
575.357845 1.486918546
583.3629304 0.5704475324
599.357845 0.9551109331
601.3734951 0.7270770644
611.357845 1.054280254
627.3527596 0.8278919431
629.3684097 7.239930463
631.3840598 0.7804665676
647.3789744 6.411034499
683.3273327 0.7384395336
731.3637182 0.60434346
749.3742829 1.308724592
751.389933 0.8692274676
777.4055831 1.49769706
779.4212331 0.9904429953
787.389933 1.997718063
805.4004977 9.621519011
823.4110624 4.403487826

Name: +ve in-silico MS/MS by CFM-ID for KLBQQJXKVACGIQ-VEXZSSGSSA-N
ID: KLBQQJXKVACGIQ-VEXZSSGSSA-N
Comment: Energy1
Num peaks: 31
39.02292652 1.881334904
41.03857658 0.7127066358
159.0287997 0.9713782623
163.0600999 1.262156888
177.0393644 1.432709159
371.2944569 0.8248440234
381.2424213 1.52487696
383.2580714 1.045741251
387.2893715 4.336120248
397.2737215 0.6154235769
413.3050216 1.641714775
421.310107 0.5960840186
437.3050216 1.494286328
439.3206717 1.470926321
441.3363217 1.086934441
465.2999362 0.8300011307
467.3155863 6.442013414
485.326151 11.35932739
543.2952448 0.8805782213
545.3108948 0.6038893594
549.3421949 3.086610574
575.357845 1.6187388
599.357845 0.8629128982
601.3734951 1.146699568
603.3891451 0.855857546
629.3684097 5.338579224
631.3840598 0.684451605
647.3789744 3.403942703
779.4212331 0.8808342716
787.389933 0.6359159672
805.4004977 2.229905106

Name: +ve in-silico MS/MS by CFM-ID for KLBQQJXKVACGIQ-VEXZSSGSSA-N
ID: KLBQQJXKVACGIQ-VEXZSSGSSA-N
Comment: Energy2
Num peaks: 31
39.02292652 0.6169984123
43.01784114 0.9289016765
53.03857658 1.288961609
55.05422664 1.312843489
79.01784114 0.8599454328
87.00767038 0.6913833527
117.0182351 0.7970587324
159.0287997 0.8889288248
161.0444498 1.312897618
163.0600999 4.595476923
177.0393644 1.617243068
353.2475067 1.147072253
371.2580714 1.048950991
381.2788068 1.313770141
387.2893715 1.079576547
413.3050216 1.127825978
421.310107 0.8153838717
437.3050216 0.9280520029
441.3363217 0.6928959577
465.2999362 1.035754878
467.3155863 3.080642487
483.3105009 0.764878404
485.326151 7.630423833
533.3108948 0.6226960232
549.3421949 0.8150112288
575.357845 0.9849371338
603.3891451 0.6099834488
629.3684097 2.317755552
631.3840598 0.6999740161
733.3793683 0.7079409119
805.4004977 2.149569322

Name: +ve in-silico MS/MS by CFM-ID for UICKYSVCOIQHBZ-IRMYMKROSA-N
ID: UICKYSVCOIQHBZ-IRMYMKROSA-N
Comment: Energy0
Num peaks: 20
177.0393644 2.150499506
195.0499291 1.080448726
441.3363217 0.782189802
453.3363217 3.443086065
469.3312363 1.170898115
471.3468864 11.39037498
473.3625365 0.874810119
489.3574511 7.888173805
617.3684097 0.7057883419
629.3684097 2.987601032
631.3840598 1.112660589
645.3633243 1.542171063
647.3789744 10.3619182
649.3946244 1.265016165
665.3895391 4.97362537
777.4055831 1.563271028
795.4161477 0.8724608025
805.4004977 9.151840813
823.4110624 13.15624828
841.421627 3.639691281

Name: +ve in-silico MS/MS by CFM-ID for UICKYSVCOIQHBZ-IRMYMKROSA-N
ID: UICKYSVCOIQHBZ-IRMYMKROSA-N
Comment: Energy1
Num peaks: 31
159.0287997 0.9778696936
175.0237144 0.3543356364
177.0393644 2.28214633
179.0550145 0.86461045
193.034279 0.4190708618
195.0499291 0.8023462656
335.0608877 0.464603565
353.0714524 0.6399334754
425.3414071 0.4700890023
441.3363217 1.124827545
443.3519718 0.8057495766
445.3676218 0.4587974072
453.3363217 3.13939868
467.3155863 0.4157035037
469.3312363 0.9286746052
471.3468864 19.44848779
473.3625365 1.2644515
489.3574511 12.5733108
617.3684097 1.004950582
619.3840598 1.201008575
629.3684097 1.669695572
631.3840598 0.3662584756
645.3633243 0.9217977053
647.3789744 13.53027746
649.3946244 1.724110108
665.3895391 3.683769738
777.4055831 0.6457434119
795.4161477 0.5083461505
797.4317978 1.027652284
805.4004977 3.220907548
823.4110624 2.795756036

Name: +ve in-silico MS/MS by CFM-ID for UICKYSVCOIQHBZ-IRMYMKROSA-N
ID: UICKYSVCOIQHBZ-IRMYMKROSA-N
Comment: Energy2
Num peaks: 31
87.00767038 0.9561614192
89.02332044 0.6308437159
117.0182351 0.6004282506
161.0444498 0.9758510817
173.0080643 1.046655172
175.0237144 1.843260476
177.0393644 4.958743832
179.0550145 0.715548326
371.2580714 0.9308327293
399.2893715 1.286137649
425.3414071 0.563629312
441.3363217 1.086216552
453.3363217 0.9857392848
465.2999362 1.944335233
467.3155863 0.7106480755
469.3312363 1.412916441
471.3468864 7.150687851
487.341801 0.605808562
489.3574511 9.988819821
617.3684097 0.8858322412
629.3684097 0.7144209366
645.3633243 0.8792768687
647.3789744 4.415133145
649.3946244 0.8422206717
707.3273327 0.5430713932
709.3429828 0.5115715921
723.3586329 0.512882804
735.3586329 0.5341690653
737.4106684 0.5319170388
751.389933 0.9697944881
823.4110624 1.825013191

Name: +ve in-silico MS/MS by CFM-ID for RKZQYSQHBPDHHB-NNLFJGKLSA-N
ID: RKZQYSQHBPDHHB-NNLFJGKLSA-N
Comment: Energy0
Num peaks: 31
39.02292652 1.028310167
43.01784114 0.6143547247
61.02840582 1.463480809
69.0334912 3.436238528
71.04914126 0.6440336701
231.0863146 0.7157530944
249.0968793 1.088430655
363.1285734 0.5362364639
425.2686361 1.834196502
441.2635507 0.7149038453
443.2792008 8.270286602
455.2428153 0.5126982944
461.2897655 7.998297577
557.3108948 1.427682191
573.3058094 0.6849731159
575.3214595 8.474982377
577.3371096 0.5777604517
587.285074 0.5578285783
593.3320242 5.217488861
649.3218534 0.6259196353
665.316768 0.5373811095
677.3531536 0.8307540837
745.3793683 1.835235898
761.3742829 0.7727980241
763.389933 5.699844947
781.3641122 0.662016582
781.4004977 2.970428201
783.3797622 0.6101023047
787.389933 0.5520661018
805.4004977 6.42708789
823.4110624 2.83209728

Name: +ve in-silico MS/MS by CFM-ID for RKZQYSQHBPDHHB-NNLFJGKLSA-N
ID: RKZQYSQHBPDHHB-NNLFJGKLSA-N
Comment: Energy1
Num peaks: 31
39.02292652 0.5372088957
61.02840582 0.6579450915
69.0334912 0.7352765504
133.0495352 1.334275668
135.0651853 0.5095568816
189.0757499 0.6565015976
231.0863146 1.029546431
269.1899918 2.0335554
285.1849065 6.173803201
289.2162066 2.987468612
317.2475067 1.309625231
371.2216859 0.4678886373
401.2322506 1.0229778
417.2271652 4.22130196
421.2584653 2.536370842
425.2686361 0.7525881977
443.2792008 8.578510063
449.2897655 1.069321321
461.2897655 11.22933706
575.3214595 6.644508338
577.3371096 0.5290714413
589.3007241 1.296746256
593.3320242 4.627296716
605.2956387 1.29531015
631.3112887 1.133912623
761.3742829 0.6474664816
763.389933 1.752028875
781.4004977 0.6816330176
793.4004977 0.7090681874
795.4161477 0.5373019082
805.4004977 1.645288417

Name: +ve in-silico MS/MS by CFM-ID for RKZQYSQHBPDHHB-NNLFJGKLSA-N
ID: RKZQYSQHBPDHHB-NNLFJGKLSA-N
Comment: Energy2
Num peaks: 31
39.02292652 2.150862245
41.03857658 1.078462694
43.01784114 0.8486177478
53.00219107 0.7356606667
55.01784114 1.784222645
57.0334912 0.7701509843
61.02840582 0.6016585747
69.0334912 4.355209624
71.04914126 1.566977109
83.01275576 0.9384188
85.02840582 4.918989434
87.04405588 1.330801955
89.05970595 0.7986353784
133.0495352 3.090777596
189.0757499 1.490184119
205.0706646 0.6094383294
317.2475067 0.8930531113
333.2424213 1.785748412
369.2060358 0.9391957023
371.2216859 1.081168719
373.237336 0.6206866337
441.2635507 0.6999500387
443.2792008 2.709039492
449.2897655 0.8412151942
461.2897655 7.4617597
465.2846801 1.707434261
569.2745093 0.8791972029
575.3214595 2.459219844
593.3320242 2.55470988
765.3691975 0.7608383017
805.4004977 1.388682806

Name: +ve in-silico MS/MS by CFM-ID for UPPFQELNOOICNS-WCWMROHNSA-N
ID: UPPFQELNOOICNS-WCWMROHNSA-N
Comment: Energy0
Num peaks: 27
163.0600999 0.6230537434
177.0393644 1.036358957
339.0921878 0.6745751476
439.3206717 0.7918548188
455.3155863 2.85279778
457.3312363 1.546928669
459.3468864 0.5467684577
467.3155863 1.708175572
483.3105009 0.5867519198
485.326151 8.121197747
487.341801 1.135195928
503.3367156 10.55826555
601.3734951 0.5890668759
617.3684097 1.820916028
619.3840598 1.38012281
629.3684097 0.8100050117
645.3633243 0.7605099544
647.3789744 9.664882755
649.3946244 0.9863078088
665.3895391 6.123135539
777.4055831 2.430715616
793.4004977 0.6873039377
795.4161477 2.550617769
797.4317978 1.120175775
805.4004977 4.059246396
823.4110624 12.32809327
841.421627 4.952498155

Name: +ve in-silico MS/MS by CFM-ID for UPPFQELNOOICNS-WCWMROHNSA-N
ID: UPPFQELNOOICNS-WCWMROHNSA-N
Comment: Energy1
Num peaks: 31
43.01784114 0.5641247079
73.02840582 0.4633704105
83.08552677 0.3597957556
159.0287997 1.15054639
163.0600999 1.585231154
165.0757499 0.5098231857
177.0393644 1.334735871
219.1379563 0.3510738621
339.0921878 0.4331597549
439.3206717 0.726575282
455.3155863 4.892255473
457.3312363 2.777469967
459.3468864 1.632379005
467.3155863 1.221044495
485.326151 12.71796399
487.341801 1.077083784
499.3054155 0.3985365121
501.3210656 0.5917011308
503.3367156 15.30400264
617.3684097 2.244808865
619.3840598 2.107010442
621.3997098 0.9820600508
647.3789744 11.49394173
649.3946244 1.573727381
665.3895391 4.362573699
777.4055831 0.8638150079
793.4004977 0.5349213928
795.4161477 0.7988960687
797.4317978 1.521057035
805.4004977 1.490610871
823.4110624 2.452671252

Name: +ve in-silico MS/MS by CFM-ID for UPPFQELNOOICNS-WCWMROHNSA-N
ID: UPPFQELNOOICNS-WCWMROHNSA-N
Comment: Energy2
Num peaks: 31
41.00219107 0.5330520055
43.01784114 0.9927674649
81.06987671 0.6352374985
83.08552677 1.026542551
87.00767038 0.7300094862
89.02332044 0.6280474795
117.0182351 0.8415570836
159.0287997 0.9620688096
161.0444498 1.425884663
163.0600999 4.976102995
245.1536063 0.531365263
285.1849065 0.531365263
313.2162066 0.531365263
353.2475067 0.6352374985
355.2631568 0.8612465966
369.2788068 0.9301662844
439.3206717 1.848698046
455.3155863 5.454596835
457.3312363 1.360898891
459.3468864 0.570698667
485.326151 4.160903401
487.341801 1.105084865
503.3367156 11.19389682
601.3734951 0.6422772149
617.3684097 2.273953616
619.3840598 0.9835412482
647.3789744 4.123267804
685.3065973 0.6386926704
783.3433767 0.6014888723
797.4317978 0.5959415034
823.4110624 1.55267357

Name: +ve in-silico MS/MS by CFM-ID for IPBGQSWRSQPGCF-LIOOBZAHSA-N
ID: IPBGQSWRSQPGCF-LIOOBZAHSA-N
Comment: Energy0
Num peaks: 24
177.0393644 2.283278841
195.0499291 1.181393258
407.3308424 0.954749699
423.325757 1.637079206
425.3414071 0.7155993659
435.325757 2.339614722
451.3206717 1.250050508
453.3363217 10.55355166
455.3519718 0.8055913463
465.2999362 0.7416125843
471.3468864 9.777389734
599.357845 1.306811613
601.3734951 0.754417916
611.357845 2.369903802
613.3734951 0.7784380341
627.3527596 1.353308851
629.3684097 9.202213199
631.3840598 1.251243126
647.3789744 5.911128899
759.3950184 2.217170806
777.4055831 1.554024191
787.389933 5.376760777
805.4004977 11.63527055
823.4110624 4.1747656

Name: +ve in-silico MS/MS by CFM-ID for IPBGQSWRSQPGCF-LIOOBZAHSA-N
ID: IPBGQSWRSQPGCF-LIOOBZAHSA-N
Comment: Energy1
Num peaks: 31
159.0287997 0.9895359114
177.0393644 2.299013087
179.0550145 0.881372764
193.034279 0.4241317427
195.0499291 0.8879684267
335.0608877 0.470146396
353.0714524 0.5959199843
381.2788068 0.8610180433
407.3308424 0.8977813773
423.325757 2.250997018
425.3414071 1.365832154
427.3570572 0.7979791323
435.325757 2.308764026
451.3206717 1.018360189
453.3363217 17.82141224
455.3519718 0.9944037866
467.3155863 0.4783163857
471.3468864 14.48925463
599.357845 1.564829606
601.3734951 1.620516495
603.3891451 0.6144187285
611.357845 1.307189017
627.3527596 0.8926342115
629.3684097 11.12475404
631.3840598 1.491671654
647.3789744 4.068687616
759.3950184 0.9362637354
777.4055831 0.6703369038
779.4212331 0.977116555
787.389933 1.857012386
805.4004977 2.562886417

Name: +ve in-silico MS/MS by CFM-ID for IPBGQSWRSQPGCF-LIOOBZAHSA-N
ID: IPBGQSWRSQPGCF-LIOOBZAHSA-N
Comment: Energy2
Num peaks: 31
87.00767038 0.9445956527
89.02332044 0.6279245278
161.0444498 0.9713399516
173.0080643 1.034441993
175.0237144 1.823442355
177.0393644 4.85262835
179.0550145 0.7121321922
285.1849065 0.7614425966
313.2162066 0.7614425966
353.2475067 1.129780265
381.2788068 2.186145471
383.2944569 0.9531174725
407.3308424 1.402320709
423.325757 4.353262261
425.3414071 1.022774628
447.2893715 1.830009481
451.3206717 0.7569633083
453.3363217 5.62282205
467.3155863 0.7335282955
471.3468864 9.603831089
583.3629304 0.8894583314
599.357845 2.149381727
601.3734951 0.8836082603
627.3527596 0.7274396011
629.3684097 3.082560095
631.3840598 0.758725397
733.3429828 0.7504445599
733.3793683 0.9652987969
735.3586329 1.277134822
779.4212331 0.6031437112
805.4004977 1.805026925

Name: +ve in-silico MS/MS by CFM-ID for ZMRRRONVXWEVSB-ODNAPOIPSA-N
ID: ZMRRRONVXWEVSB-ODNAPOIPSA-N
Comment: Energy0
Num peaks: 6
15.02292652 2.783540494
753.4293872 7.986945224
755.4450373 1.71373896
783.4221936 5.653884027
785.4014582 7.249771528
801.4327583 59.00125886

Name: +ve in-silico MS/MS by CFM-ID for ZMRRRONVXWEVSB-ODNAPOIPSA-N
ID: ZMRRRONVXWEVSB-ODNAPOIPSA-N
Comment: Energy1
Num peaks: 17
46.99499752 2.269839067
49.01064758 1.74157078
57.06987671 2.814263628
59.08552677 1.003718644
75.02629764 1.417126665
91.05422664 7.414421628
709.3701581 1.314310588
723.3858081 1.093874767
743.354508 2.506889173
753.4293872 13.38570675
755.4450373 2.336644477
757.3701581 3.195555588
757.4606873 2.265307694
759.3858081 6.544881954
783.4221936 4.651636004
785.4014582 7.046443457
801.4327583 19.58889261

Name: +ve in-silico MS/MS by CFM-ID for ZMRRRONVXWEVSB-ODNAPOIPSA-N
ID: ZMRRRONVXWEVSB-ODNAPOIPSA-N
Comment: Energy2
Num peaks: 27
15.02292652 2.944657364
41.03857658 1.56840204
43.05422664 0.812809681
46.99499752 2.300141599
57.06987671 5.243087552
59.08552677 2.113373219
61.01064758 3.888300374
65.03857658 1.151928795
75.02292652 0.8861814644
75.02629764 1.245481636
79.05422664 1.566691383
91.05422664 23.39917633
93.06987671 4.159706582
675.382437 1.756799588
723.382437 1.670676626
737.3980871 3.746990287
737.4344726 5.695699663
739.4137371 1.589278403
741.4293872 1.38001829
743.354508 0.8415413451
759.3858081 0.8266564752
761.4014582 1.008478968
769.3701581 1.726529777
773.4014582 1.304895818
775.4171083 1.539904619
783.4221936 2.503632217
785.4014582 3.422104811

Name: +ve in-silico MS/MS by CFM-ID for OVNISBFHKJPJTA-KZADIOTQSA-N
ID: OVNISBFHKJPJTA-KZADIOTQSA-N
Comment: Energy0
Num peaks: 30
147.0651853 1.610659323
165.0757499 0.4478430584
219.0863146 0.5638687161
297.221292 0.4494506544
301.2162066 0.5594635542
309.1180087 0.7600203447
315.2318567 1.091262004
317.2475067 0.905047033
329.2475067 8.367587663
331.2267713 0.5765177855
331.2631568 0.7633174465
347.2580714 12.59220722
455.1759175 0.507669677
475.3054155 0.5017673004
489.2846801 0.5832773141
491.3003301 3.483437097
493.3159802 0.5009692906
507.2952448 4.278201078
509.3108948 0.5571286
619.3476743 0.4225725935
623.3425889 0.925934967
635.3425889 0.4282352985
637.3582389 12.72701482
639.373889 1.399450975
655.3688036 10.13892738
769.4004977 0.9139083244
771.4161477 0.640825813
783.4161477 8.306078032
785.3954123 0.6147273776
801.4267124 4.53958133

Name: +ve in-silico MS/MS by CFM-ID for OVNISBFHKJPJTA-KZADIOTQSA-N
ID: OVNISBFHKJPJTA-KZADIOTQSA-N
Comment: Energy1
Num peaks: 31
129.0546206 0.5157297836
147.0651853 2.67653156
229.1586917 0.5340706689
243.1743418 1.051884608
247.2056419 0.6951966526
273.1849065 0.4556457208
275.2005565 0.4317351751
287.2005565 0.6202397536
289.2162066 0.7212384253
301.2162066 0.728487658
309.1180087 1.634757491
311.1336587 0.5752003593
311.236942 0.5290483745
315.2318567 1.268268671
317.2475067 0.6117598533
327.1285734 0.8345229445
329.2475067 7.228663332
331.2267713 0.9443207793
345.2424213 0.486127258
347.2580714 16.23948432
491.3003301 2.423061397
493.3159802 0.8321663088
507.2952448 10.6548309
509.3108948 4.916104451
551.285074 0.5297632617
623.3425889 0.7696263354
637.3582389 8.710872512
639.3375035 0.4136024793
639.373889 1.138983016
655.3688036 4.540025363
783.4161477 1.83375325

Name: +ve in-silico MS/MS by CFM-ID for OVNISBFHKJPJTA-KZADIOTQSA-N
ID: OVNISBFHKJPJTA-KZADIOTQSA-N
Comment: Energy2
Num peaks: 31
85.02840582 0.8175880337
87.00767038 0.5686088858
87.04405588 0.6345916996
147.0651853 1.917651751
225.1637771 0.6294316285
273.1849065 0.7887524774
287.2005565 1.164729026
289.2162066 0.7634837643
297.221292 1.308853411
301.2162066 0.8172577836
303.2318567 0.6452456516
307.1023586 0.8347574995
309.1180087 3.256618659
315.2318567 1.579174457
317.2475067 3.1187869
327.2318567 0.6887869567
329.2475067 2.592931455
331.2267713 0.8206361342
345.2424213 0.8090627124
347.2580714 7.733077696
489.2846801 0.5689446792
491.3003301 4.121722845
493.3159802 0.5639328046
507.2952448 11.37612944
509.3108948 1.614691842
637.3582389 3.557097494
639.373889 0.5421737322
641.3895391 0.5485104675
659.4001037 0.7378418566
699.3586329 0.6072655013
783.4161477 2.229049867

Name: +ve in-silico MS/MS by CFM-ID for RDORWLUFQKYJRK-FJIHFUGGSA-N
ID: RDORWLUFQKYJRK-FJIHFUGGSA-N
Comment: Energy0
Num peaks: 31
103.0389705 0.5277105699
159.1015708 0.5391592032
163.0600999 1.600051609
249.1332648 0.4766892916
321.1543942 0.5250703877
355.1903858 0.9317123721
357.2060358 1.326389922
401.2322506 0.4377928849
475.2326445 0.3815902097
497.2897655 0.3811716711
499.3054155 2.092178558
501.2482946 1.147943832
501.3210656 0.4705890096
503.2639446 0.5353787168
515.3003301 3.679304857
517.3159802 0.4814247987
519.2588592 0.9692604379
521.2745093 0.3901933474
545.2745093 0.5560233019
563.285074 0.7780378029
591.2799886 0.4821517582
643.3476743 2.347399823
645.3633243 0.5007988458
659.3425889 1.457221281
661.3582389 20.01235047
663.373889 3.120740559
679.3688036 10.18336009
805.4004977 3.666538488
809.3954123 0.3769895764
823.4110624 14.49565002
841.421627 4.715618569

Name: +ve in-silico MS/MS by CFM-ID for RDORWLUFQKYJRK-FJIHFUGGSA-N
ID: RDORWLUFQKYJRK-FJIHFUGGSA-N
Comment: Energy1
Num peaks: 31
73.06479133 1.686207926
87.08044139 0.8019652301
145.0495352 1.003785948
157.0859207 0.6954242761
159.1015708 1.344323641
161.1172208 0.6721399732
163.0600999 2.20896687
315.1954711 0.8418203902
321.1543942 0.6691155388
355.1903858 0.897580793
357.2060358 1.982265716
359.2216859 0.6243917061
401.2322506 0.7331885935
429.2271652 1.721004175
443.2428153 0.854244183
499.3054155 4.425550888
501.3210656 1.662008205
515.3003301 9.98428977
517.3159802 4.572332641
519.2588592 0.5658246724
565.3007241 0.5637939614
591.2799886 0.708867271
605.2956387 0.5280328687
643.3476743 1.422353536
651.373889 1.209762846
659.3425889 0.5432585273
661.3582389 16.86452651
663.373889 2.827931148
679.3688036 5.201664945
805.4004977 0.9308054182
823.4110624 2.233089127

Name: +ve in-silico MS/MS by CFM-ID for RDORWLUFQKYJRK-FJIHFUGGSA-N
ID: RDORWLUFQKYJRK-FJIHFUGGSA-N
Comment: Energy2
Num peaks: 31
73.06479133 0.7945147805
85.06479133 0.873771084
87.00767038 0.794838541
87.08044139 3.166338967
103.0389705 0.945599263
137.0597059 1.133141154
145.0495352 0.9278209961
151.075356 1.205745351
163.0600999 2.164570952
165.0910061 1.143945035
205.1223062 0.7899662251
301.1798211 0.9123476072
315.1954711 1.290629956
355.1903858 0.7833479042
357.2060358 1.940268702
399.2166005 1.013844447
401.2322506 2.486540177
429.2271652 1.237850651
443.2428153 0.8050375388
499.3054155 3.584195383
515.3003301 13.77010165
517.3159802 1.887090319
651.373889 1.068388663
661.3582389 8.235525584
663.373889 1.858866321
679.3688036 0.952363823
683.4001037 0.7836667702
685.4157538 0.7836667702
749.3742829 0.7345133493
765.3691975 0.9220465607
823.4110624 1.756201643

Name: +ve in-silico MS/MS by CFM-ID for LPLVUJXQOOQHMX-ZKXOMTPPSA-N
ID: LPLVUJXQOOQHMX-ZKXOMTPPSA-N
Comment: Energy0
Num peaks: 27
177.0393644 2.407163311
195.0499291 1.298789953
353.0714524 0.6785819662
407.3308424 1.211133676
423.325757 1.990329913
425.3414071 0.8514246968
435.325757 1.229998902
441.3363217 0.6003741011
451.3206717 0.9887408843
453.3363217 9.624321228
455.3519718 1.134761538
465.2999362 0.8290426039
471.3468864 11.31074231
583.3629304 0.7215431982
599.357845 1.520746912
601.3734951 0.8827454605
611.357845 1.787583781
627.3527596 1.07259824
629.3684097 8.19550204
631.3840598 1.601136695
647.3789744 6.751471917
759.3950184 1.577113922
777.4055831 1.796353104
779.4212331 0.7764843882
787.389933 3.970314367
805.4004977 10.78945965
823.4110624 4.823750172

Name: +ve in-silico MS/MS by CFM-ID for LPLVUJXQOOQHMX-ZKXOMTPPSA-N
ID: LPLVUJXQOOQHMX-ZKXOMTPPSA-N
Comment: Energy1
Num peaks: 31
159.0287997 1.023246474
177.0393644 2.350250266
179.0550145 1.099588273
195.0499291 1.074899084
369.2424213 0.5659111036
381.2788068 0.6840719954
397.2737215 0.8125115655
407.3308424 1.173062807
423.325757 3.299853362
425.3414071 1.733841343
427.3570572 1.03994721
435.325757 1.312908698
443.3519718 0.73906622
451.3206717 0.8661804606
453.3363217 11.20356681
455.3519718 0.7558262288
471.3468864 18.04875968
599.357845 2.00889391
601.3734951 1.823254962
603.3891451 0.7266391676
611.357845 0.8459829392
619.3840598 0.5961834949
627.3527596 0.6910438022
629.3684097 6.317529249
631.3840598 1.26761589
647.3789744 4.616353347
759.3950184 0.5501210681
777.4055831 0.7156739259
779.4212331 1.011508054
787.389933 1.083809075
805.4004977 2.233780335

Name: +ve in-silico MS/MS by CFM-ID for LPLVUJXQOOQHMX-ZKXOMTPPSA-N
ID: LPLVUJXQOOQHMX-ZKXOMTPPSA-N
Comment: Energy2
Num peaks: 31
87.00767038 0.9402539354
161.0444498 0.9451131463
173.0080643 0.9659705049
175.0237144 1.709924909
177.0393644 4.528589001
179.0550145 0.6932326145
367.2267713 0.6996938227
369.2424213 0.9578769922
395.2580714 0.9697839776
395.3308424 2.125024766
397.2737215 1.134617006
407.3308424 1.309748438
421.310107 0.8556637115
423.325757 4.037161317
425.3414071 0.8814085611
439.3206717 1.262763915
441.3363217 1.729087683
443.3519718 0.9937266749
447.2893715 1.657788011
453.3363217 3.39435903
467.3155863 0.6775512009
471.3468864 8.699204854
583.3629304 0.6673994235
599.357845 1.787736263
601.3734951 0.8113109568
629.3684097 1.737340462
631.3840598 0.9037346123
733.3429828 0.7232289689
733.3793683 0.9302913112
735.3586329 1.230818304
805.4004977 1.734140607

Name: +ve in-silico MS/MS by CFM-ID for LPLVUJXQOOQHMX-TZUAIGMRSA-N
ID: LPLVUJXQOOQHMX-TZUAIGMRSA-N
Comment: Energy0
Num peaks: 27
177.0393644 2.407163311
195.0499291 1.298789953
353.0714524 0.6785819662
407.3308424 1.211133676
423.325757 1.990329913
425.3414071 0.8514246968
435.325757 1.229998902
441.3363217 0.6003741011
451.3206717 0.9887408843
453.3363217 9.624321228
455.3519718 1.134761538
465.2999362 0.8290426039
471.3468864 11.31074231
583.3629304 0.7215431982
599.357845 1.520746912
601.3734951 0.8827454605
611.357845 1.787583781
627.3527596 1.07259824
629.3684097 8.19550204
631.3840598 1.601136695
647.3789744 6.751471917
759.3950184 1.577113922
777.4055831 1.796353104
779.4212331 0.7764843882
787.389933 3.970314367
805.4004977 10.78945965
823.4110624 4.823750172

Name: +ve in-silico MS/MS by CFM-ID for LPLVUJXQOOQHMX-TZUAIGMRSA-N
ID: LPLVUJXQOOQHMX-TZUAIGMRSA-N
Comment: Energy1
Num peaks: 31
159.0287997 1.023246474
177.0393644 2.350250266
179.0550145 1.099588273
195.0499291 1.074899084
369.2424213 0.5659111036
381.2788068 0.6840719954
397.2737215 0.8125115655
407.3308424 1.173062807
423.325757 3.299853362
425.3414071 1.733841343
427.3570572 1.03994721
435.325757 1.312908698
443.3519718 0.73906622
451.3206717 0.8661804606
453.3363217 11.20356681
455.3519718 0.7558262288
471.3468864 18.04875968
599.357845 2.00889391
601.3734951 1.823254962
603.3891451 0.7266391676
611.357845 0.8459829392
619.3840598 0.5961834949
627.3527596 0.6910438022
629.3684097 6.317529249
631.3840598 1.26761589
647.3789744 4.616353347
759.3950184 0.5501210681
777.4055831 0.7156739259
779.4212331 1.011508054
787.389933 1.083809075
805.4004977 2.233780335

Name: +ve in-silico MS/MS by CFM-ID for LPLVUJXQOOQHMX-TZUAIGMRSA-N
ID: LPLVUJXQOOQHMX-TZUAIGMRSA-N
Comment: Energy2
Num peaks: 31
87.00767038 0.9402539354
161.0444498 0.9451131463
173.0080643 0.9659705049
175.0237144 1.709924909
177.0393644 4.528589001
179.0550145 0.6932326145
367.2267713 0.6996938227
369.2424213 0.9578769922
395.2580714 0.9697839776
395.3308424 2.125024766
397.2737215 1.134617006
407.3308424 1.309748438
421.310107 0.8556637115
423.325757 4.037161317
425.3414071 0.8814085611
439.3206717 1.262763915
441.3363217 1.729087683
443.3519718 0.9937266749
447.2893715 1.657788011
453.3363217 3.39435903
467.3155863 0.6775512009
471.3468864 8.699204854
583.3629304 0.6673994235
599.357845 1.787736263
601.3734951 0.8113109568
629.3684097 1.737340462
631.3840598 0.9037346123
733.3429828 0.7232289689
733.3793683 0.9302913112
735.3586329 1.230818304
805.4004977 1.734140607

Name: +ve in-silico MS/MS by CFM-ID for HMQKXUDOQSFWTG-FRLMGSPQSA-N
ID: HMQKXUDOQSFWTG-FRLMGSPQSA-N
Comment: Energy0
Num peaks: 31
163.0600999 2.009306268
177.0393644 0.6275198345
181.0706646 1.285450086
339.0921878 0.5626560577
413.3050216 1.50444924
421.310107 0.8555234843
437.3050216 1.235971476
439.3206717 0.8120217082
441.3363217 0.5656505761
449.3050216 0.8742412701
465.2999362 0.9640542941
467.3155863 8.235955131
469.3312363 0.6980886539
485.326151 10.10984059
589.3371096 1.475753526
613.3371096 1.043531172
615.3527596 0.828922604
625.3371096 1.6054132
643.3476743 7.403277657
645.3633243 1.232286711
661.3582389 6.077536005
683.3273327 0.7439048347
731.3637182 0.6511454094
749.3742829 1.320463023
751.389933 0.8767176637
775.389933 0.5321345539
777.4055831 1.491044686
779.4212331 0.9981884607
787.389933 1.750242212
805.4004977 9.616082068
823.4110624 4.459158186

Name: +ve in-silico MS/MS by CFM-ID for HMQKXUDOQSFWTG-FRLMGSPQSA-N
ID: HMQKXUDOQSFWTG-FRLMGSPQSA-N
Comment: Energy1
Num peaks: 31
39.02292652 1.907024405
41.03857658 0.7174311765
145.0495352 1.004596141
163.0600999 1.607006673
177.0393644 1.263448784
371.2944569 0.8306080335
381.2424213 1.532571581
383.2580714 1.051018124
387.2893715 4.058232843
397.2737215 0.6185290414
413.3050216 1.588116973
421.310107 0.6002494538
437.3050216 1.501826587
439.3206717 1.479714997
441.3363217 1.093467901
457.3312363 0.5928583378
465.2999362 0.8360625542
467.3155863 6.512645681
485.326151 11.72556985
557.2745093 0.9303053023
559.2901594 0.6379915599
563.3214595 3.172278098
589.3371096 1.566639894
613.3371096 1.177478638
615.3527596 1.644857507
617.3684097 0.7389909439
643.3476743 4.337433411
645.3633243 0.8061034621
661.3582389 3.237944231
779.4212331 0.8874876465
805.4004977 2.265104841

Name: +ve in-silico MS/MS by CFM-ID for HMQKXUDOQSFWTG-FRLMGSPQSA-N
ID: HMQKXUDOQSFWTG-FRLMGSPQSA-N
Comment: Energy2
Num peaks: 31
43.01784114 0.7429454656
53.03857658 1.306909798
55.05422664 1.331334573
79.01784114 0.872046122
87.00767038 1.07781864
89.02332044 0.7335600148
103.0389705 0.9505306185
145.0495352 0.9326543428
163.0600999 1.749987987
175.0237144 1.019330023
177.0393644 4.038941791
353.2475067 1.163105577
371.2580714 1.052237343
381.2788068 1.330665073
387.2893715 0.9483482371
413.3050216 1.119938284
421.310107 0.826497661
437.3050216 0.9309595794
441.3363217 0.7001984306
465.2999362 1.05032495
467.3155863 3.123837354
481.2948508 0.6736576932
483.3105009 0.7826364073
485.326151 7.982466365
563.3214595 0.8296532051
589.3371096 0.982873044
613.3371096 0.7485725101
643.3476743 1.609600447
661.3582389 0.7674491764
733.3793683 0.7176162025
805.4004977 2.182231756

Name: +ve in-silico MS/MS by CFM-ID for VEPAVKSTRYVBJH-JDIPNKQNSA-N
ID: VEPAVKSTRYVBJH-JDIPNKQNSA-N
Comment: Energy0
Num peaks: 27
177.0393644 2.271976292
195.0499291 1.172792918
353.0714524 0.6831459219
407.3308424 0.4703177425
423.325757 1.093589635
425.3414071 0.4909463821
435.325757 2.830393109
441.3363217 0.4621853962
451.3206717 0.9891415381
453.3363217 10.95239555
455.3519718 0.8180804541
465.2999362 0.7252512568
471.3468864 9.230396385
599.357845 0.8260159051
601.3734951 0.522870214
611.357845 2.697993192
613.3734951 0.8384970102
627.3527596 1.104959045
629.3684097 9.742097042
631.3840598 1.25244358
647.3789744 5.733273406
759.3950184 1.497480614
777.4055831 0.9224125521
779.4212331 0.5626268671
787.389933 6.263220208
805.4004977 12.01190659
823.4110624 4.129673314

Name: +ve in-silico MS/MS by CFM-ID for VEPAVKSTRYVBJH-JDIPNKQNSA-N
ID: VEPAVKSTRYVBJH-JDIPNKQNSA-N
Comment: Energy1
Num peaks: 31
159.0287997 1.020457893
177.0393644 2.356640296
179.0550145 0.9071691469
193.034279 0.4372987068
195.0499291 0.9638284679
335.0608877 0.4845598499
353.0714524 0.5788761103
371.2580714 0.3970659096
397.2737215 0.5010843322
407.3308424 0.6897246161
423.325757 1.665718103
425.3414071 0.9719277297
427.3570572 0.5701813165
435.325757 2.579608404
449.3050216 0.3884007967
451.3206717 0.8440280751
453.3363217 16.23679148
455.3519718 0.806210605
471.3468864 15.59440836
599.357845 1.288715803
601.3734951 1.23741293
611.357845 1.329841096
627.3527596 0.5991285106
629.3684097 10.05086908
631.3840598 1.312468363
647.3789744 4.299235871
759.3950184 0.6945886756
777.4055831 0.5252980805
779.4212331 1.074060752
787.389933 1.914601577
805.4004977 2.468066627

Name: +ve in-silico MS/MS by CFM-ID for VEPAVKSTRYVBJH-JDIPNKQNSA-N
ID: VEPAVKSTRYVBJH-JDIPNKQNSA-N
Comment: Energy2
Num peaks: 31
87.00767038 0.9573935206
89.02332044 0.6445613886
117.0182351 0.6189190365
159.0287997 0.5280309923
161.0444498 0.9371673335
173.0080643 0.9836585317
175.0237144 1.737262442
177.0393644 4.645375638
179.0550145 0.6870409091
369.2424213 0.6880767025
383.2580714 0.6812828572
395.2580714 0.5315072636
397.2737215 0.7977220926
399.2893715 0.6040334843
407.3308424 0.6536965567
421.310107 1.416252982
423.325757 2.79761358
435.325757 0.7087395799
439.3206717 1.564657682
441.3363217 1.737440096
447.2893715 1.754609753
449.3050216 0.6014005021
451.3206717 1.15807774
453.3363217 4.921722242
469.3312363 0.5860317298
471.3468864 8.853642675
599.357845 0.768096917
629.3684097 2.726467034
631.3840598 0.7183315306
733.3793683 0.9312469198
805.4004977 1.740727112

Name: +ve in-silico MS/MS by CFM-ID for UYRUBYNTXSDKQT-IVDHAQEQSA-N
ID: UYRUBYNTXSDKQT-IVDHAQEQSA-N
Comment: Energy0
Num peaks: 31
147.0287997 0.5305547515
177.0393644 1.461878483
195.0499291 1.195973844
353.0714524 0.6803694642
407.3308424 1.313360926
423.325757 2.058445227
425.3414071 1.239496994
435.325757 1.311078325
441.3363217 0.5726306971
451.3206717 0.8593532389
453.3363217 9.490019028
455.3519718 1.380426366
465.2999362 0.8875279288
471.3468864 12.68130879
583.3629304 0.7446016666
611.357845 1.889898729
627.3527596 0.6377796692
629.3684097 4.514066809
631.3840598 0.4867315069
647.3789744 1.814775634
731.4001037 0.753986525
745.3793683 0.7206468535
747.3950184 0.504926228
759.3950184 3.437751857
775.389933 1.194173493
777.4055831 4.167358195
779.4212331 1.21308182
787.389933 3.927380326
793.4004977 0.8208129967
805.4004977 11.66519045
823.4110624 5.136983146

Name: +ve in-silico MS/MS by CFM-ID for UYRUBYNTXSDKQT-IVDHAQEQSA-N
ID: UYRUBYNTXSDKQT-IVDHAQEQSA-N
Comment: Energy1
Num peaks: 31
131.0338851 0.9330927432
159.0287997 0.8382259065
177.0393644 1.847838252
235.1692564 0.634535936
307.0659731 0.5912102943
335.0608877 0.7780971273
353.0714524 0.7298090102
369.2424213 0.5513553184
381.2788068 0.770583698
397.2737215 0.8070545523
407.3308424 1.462337707
423.325757 3.752863972
425.3414071 3.116737544
427.3570572 1.463559124
435.325757 1.596815454
443.3519718 1.337969075
451.3206717 0.8897883064
453.3363217 11.52495593
455.3519718 1.392311602
471.3468864 16.66829472
611.357845 1.042801635
629.3684097 1.708213752
647.3789744 1.047595471
731.4001037 0.5738725564
759.3950184 1.826208862
775.389933 0.9957108182
777.4055831 1.394490433
779.4212331 0.8248943675
787.389933 1.766676582
793.4004977 0.5692241398
805.4004977 2.773132095

Name: +ve in-silico MS/MS by CFM-ID for UYRUBYNTXSDKQT-IVDHAQEQSA-N
ID: UYRUBYNTXSDKQT-IVDHAQEQSA-N
Comment: Energy2
Num peaks: 31
131.0338851 1.189834658
141.1273916 0.9744613235
147.0287997 0.9193232071
177.0393644 2.434881412
209.1899918 0.6624252035
217.1223062 0.6598145718
221.1536063 0.6605993597
307.0659731 0.701762986
355.0871025 0.7279484904
369.2424213 0.833093719
383.2580714 0.6895831907
385.310107 1.318477938
395.2580714 0.7903415127
395.3308424 2.325439532
397.2737215 0.9814782711
407.3308424 1.449556576
421.310107 0.9363628381
423.325757 4.156281538
425.3414071 1.579135833
439.3206717 0.719331992
441.3363217 1.112159742
443.3519718 1.362263801
447.2893715 1.81413687
453.3363217 2.87465005
455.3519718 0.8130438627
471.3468864 7.998785889
583.3629304 0.730343019
733.3429828 0.7916395124
733.3793683 0.7537074007
775.389933 0.8948784508
805.4004977 1.109489588

Name: +ve in-silico MS/MS by CFM-ID for WYARQSIYTLAQAA-KBCDMYMISA-N
ID: WYARQSIYTLAQAA-KBCDMYMISA-N
Comment: Energy0
Num peaks: 31
141.0910061 0.5804376145
163.0600999 1.212585889
325.1129233 0.839744019
355.1903858 0.6264300872
357.2060358 0.8524223041
457.2584653 0.7171530458
481.2948508 2.114038361
483.3105009 0.9106541496
497.2897655 1.037153379
499.3054155 10.15187213
501.3210656 1.089790998
517.2432092 0.4859987266
517.3159802 5.023445001
519.2588592 0.7453977556
619.3112887 0.6627968066
643.3476743 1.500601463
645.3633243 0.6208070661
659.3425889 1.132422615
661.3582389 10.35168087
663.301118 0.549757347
663.373889 1.054529615
679.3688036 3.238486492
681.3116827 0.7177460963
725.3378974 0.5459521039
763.3535475 0.5271430726
765.3691975 0.7465569518
781.3641122 0.4465733915
783.3797622 0.488394461
805.4004977 12.17075236
823.4110624 14.34536021
841.421627 2.99402231

Name: +ve in-silico MS/MS by CFM-ID for WYARQSIYTLAQAA-KBCDMYMISA-N
ID: WYARQSIYTLAQAA-KBCDMYMISA-N
Comment: Energy1
Num peaks: 31
69.06987671 1.007567229
73.06479133 1.25723235
87.08044139 1.123362049
141.0910061 1.188728229
145.0495352 0.9799273941
159.1015708 1.333203926
163.0600999 1.671018073
165.0757499 0.8254593138
315.1954711 0.5839112621
325.1129233 0.5894540184
355.1903858 1.169258159
357.2060358 1.250397663
429.2271652 1.123666015
443.2428153 0.6078959661
457.2584653 0.8128735926
481.2948508 1.165287113
497.2897655 0.571846708
499.3054155 13.12407125
501.3210656 1.274624123
517.2432092 0.7934317611
517.3159802 8.162018917
519.2588592 1.116433864
591.2799886 0.9424820953
605.2956387 0.5465768047
619.3112887 0.6961154009
651.373889 0.7098237105
661.3582389 12.06600038
663.373889 1.417870411
679.3688036 2.528053856
805.4004977 3.788576693
823.4110624 2.374588722

Name: +ve in-silico MS/MS by CFM-ID for WYARQSIYTLAQAA-KBCDMYMISA-N
ID: WYARQSIYTLAQAA-KBCDMYMISA-N
Comment: Energy2
Num peaks: 31
69.06987671 1.700466394
87.00767038 0.7184793371
87.08044139 1.463328851
103.0389705 0.8546671773
145.0495352 0.8386863241
161.0444498 1.805436064
163.0600999 2.740061547
165.0757499 0.8038911874
315.1954711 0.6433696114
355.1903858 1.012783593
357.2060358 1.559390154
399.2166005 0.9523667175
401.2322506 1.257785373
429.2271652 0.8046403461
443.2428153 0.675283665
455.2792008 0.8253161383
481.2948508 0.6923991588
483.3105009 0.7287283707
497.2897655 1.337985182
499.3054155 5.894384876
501.3210656 0.9626684205
517.2432092 0.6521143214
517.3159802 7.02975953
519.2588592 1.191887996
563.285074 1.129667195
591.2799886 0.6895108752
659.3425889 0.6949805382
661.3582389 5.503115917
663.373889 0.8378264314
805.4004977 0.7046034941
823.4110624 1.386053503

Name: +ve in-silico MS/MS by CFM-ID for KEIFOIQHFNUSQE-UJUQHNHKSA-N
ID: KEIFOIQHFNUSQE-UJUQHNHKSA-N
Comment: Energy0
Num peaks: 27
117.0182351 0.5451300217
177.0393644 1.361483279
293.050323 0.5092540973
353.0714524 0.758366436
407.3308424 1.253310127
423.325757 2.023132163
425.3414071 0.9078875795
435.325757 1.256153874
441.3363217 0.5683712034
451.3206717 1.011505832
453.3363217 9.517785444
455.3519718 1.162051137
465.2999362 0.8477043561
471.3468864 11.64904076
599.357845 1.397835665
601.3734951 0.9190204087
611.357845 0.6988421244
627.3527596 0.8419477529
629.3684097 8.388960354
631.3840598 1.463107995
647.3789744 6.548510169
759.3950184 1.967687991
777.4055831 1.893559178
779.4212331 0.792801765
787.389933 5.051058748
805.4004977 11.96285759
823.4110624 4.996606462

Name: +ve in-silico MS/MS by CFM-ID for KEIFOIQHFNUSQE-UJUQHNHKSA-N
ID: KEIFOIQHFNUSQE-UJUQHNHKSA-N
Comment: Energy1
Num peaks: 31
159.0287997 1.050389194
177.0393644 2.00451342
179.0550145 0.9548317104
195.0499291 0.9347525887
335.0608877 0.5556494454
353.0714524 0.5745505022
369.2424213 0.5729605032
381.2788068 0.6829633765
397.2737215 0.8212044469
407.3308424 1.207645378
423.325757 3.303201156
425.3414071 1.787516165
427.3570572 1.065749967
435.325757 1.347263271
443.3519718 0.7525760901
451.3206717 0.8895357635
453.3363217 10.94352938
455.3519718 0.7722172773
471.3468864 17.65807071
599.357845 2.007408235
601.3734951 1.891078932
603.3891451 0.7525071082
619.3840598 0.6087982574
629.3684097 7.177856647
631.3840598 1.429536038
647.3789744 4.717407012
759.3950184 0.64983847
777.4055831 0.7496683976
779.4212331 1.039754847
787.389933 1.586414115
805.4004977 2.193503699

Name: +ve in-silico MS/MS by CFM-ID for KEIFOIQHFNUSQE-UJUQHNHKSA-N
ID: KEIFOIQHFNUSQE-UJUQHNHKSA-N
Comment: Energy2
Num peaks: 31
87.00767038 0.8652604502
117.0182351 0.8359785011
173.0080643 1.189023346
175.0237144 1.797223934
177.0393644 3.308194793
179.0550145 0.7442371592
367.2267713 0.6861323838
369.2424213 0.9263251762
383.2580714 0.6297525543
395.2580714 0.9509876617
395.3308424 2.082214254
397.2737215 1.098563369
407.3308424 1.283928591
421.310107 0.838425606
423.325757 3.845513915
425.3414071 0.8554691984
439.3206717 0.9662454323
441.3363217 1.377872463
443.3519718 0.9609927008
447.2893715 1.624390399
453.3363217 3.144631277
467.3155863 0.6644189295
471.3468864 10.97820658
599.357845 1.760164501
601.3734951 0.807742065
629.3684097 2.184524907
731.3637182 0.6869585112
733.3429828 0.7086203258
735.3586329 1.205956765
737.4106684 0.6611683492
805.4004977 1.456941682

Name: +ve in-silico MS/MS by CFM-ID for WYTPNKDEPLKFGO-ITJZONLHSA-N
ID: WYTPNKDEPLKFGO-ITJZONLHSA-N
Comment: Energy0
Num peaks: 31
103.0389705 0.5162110873
163.0600999 1.529261847
265.0917939 0.511186386
297.221292 0.6241369051
315.2318567 0.7153427418
325.1129233 1.058870453
337.2162066 2.7933545
355.2267713 7.527664648
357.2424213 0.5661569132
373.237336 5.983037219
459.3105009 1.824470754
469.1915675 0.843415598
481.2948508 1.178903835
497.2897655 0.6007296435
499.3054155 6.872440612
501.3210656 0.8531395002
517.3159802 8.069132595
643.3476743 0.7007909392
661.3582389 2.159706225
679.3688036 0.826719461
763.389933 1.040240477
765.4055831 0.6053616714
779.3848476 0.9407593372
781.4004977 1.785369689
783.4161477 1.380106657
795.4161477 0.6154481681
797.4317978 0.6440002608
805.4004977 3.296368878
809.3954123 0.8386497134
823.4110624 12.39552316
841.421627 4.534693407

Name: +ve in-silico MS/MS by CFM-ID for WYTPNKDEPLKFGO-ITJZONLHSA-N
ID: WYTPNKDEPLKFGO-ITJZONLHSA-N
Comment: Energy1
Num peaks: 31
121.0284058 0.9304283329
145.0495352 1.167733385
145.0859207 1.757997483
147.1015708 0.6477112471
163.0600999 1.726442713
163.0964854 0.6662857076
287.2005565 0.5552388511
307.1023586 0.6378955011
315.2318567 1.172557891
325.1129233 0.7602565657
337.2162066 1.555458907
339.252986 0.5566719522
355.2267713 9.191699846
373.237336 12.27494182
423.252986 0.9090973135
431.2792008 0.5359344018
441.2635507 0.773035054
443.2792008 0.7351147697
459.3105009 1.653802584
469.1915675 0.6032411169
471.3105009 0.5914211132
489.3210656 1.241411133
499.3054155 5.371914736
501.3210656 0.7114806921
517.3159802 7.130203862
661.3582389 2.518381806
679.3688036 0.8692494936
757.4004977 0.5409479801
797.4317978 0.4903329985
805.4004977 0.7900107403
823.4110624 2.119028702

Name: +ve in-silico MS/MS by CFM-ID for WYTPNKDEPLKFGO-ITJZONLHSA-N
ID: WYTPNKDEPLKFGO-ITJZONLHSA-N
Comment: Energy2
Num peaks: 31
45.0334912 0.9476520582
103.0389705 0.7666054102
145.0495352 1.211210953
145.0859207 1.594912145
147.0651853 1.151716572
163.0600999 1.783475933
193.0706646 0.8536194382
283.2056419 1.650061321
285.221292 1.306793426
307.1023586 0.6363061995
313.1798211 0.8390250449
315.1954711 0.6954270897
315.2318567 1.059383315
325.1129233 0.8722840892
339.252986 1.33392824
341.2111212 1.132445508
343.2267713 1.207844218
345.2424213 0.6283374282
355.2267713 2.355187039
373.237336 4.270868824
429.2635507 0.6806469701
437.2686361 0.6432089962
443.2792008 1.004898771
459.3105009 4.248248222
499.3054155 1.962660495
501.3210656 0.8461078274
517.3159802 3.905113409
765.3691975 0.9897198807
767.3848476 0.7081414289
779.3848476 0.6805725152
823.4110624 1.886118479

Name: +ve in-silico MS/MS by CFM-ID for OTOXHHXXKSFHKD-UVOFLHJXSA-N
ID: OTOXHHXXKSFHKD-UVOFLHJXSA-N
Comment: Energy0
Num peaks: 21
163.0600999 1.920583407
181.0706646 1.139018213
439.3206717 0.676611023
455.3155863 1.201828246
467.3155863 3.491214442
483.3105009 1.183593355
485.326151 11.25286902
487.341801 1.261363033
503.3367156 7.365159502
631.3476743 1.027649752
643.3476743 3.018967782
645.3633243 1.146939539
659.3425889 0.9318666165
661.3582389 10.1849588
663.373889 1.657502431
679.3688036 4.588517019
777.4055831 2.305346728
795.4161477 1.20073978
805.4004977 7.469181872
823.4110624 13.31735776
841.421627 3.691575729

Name: +ve in-silico MS/MS by CFM-ID for OTOXHHXXKSFHKD-UVOFLHJXSA-N
ID: OTOXHHXXKSFHKD-UVOFLHJXSA-N
Comment: Energy1
Num peaks: 31
145.0495352 1.056838583
163.0600999 1.84223485
177.0393644 1.309109164
179.0550145 0.5298382278
195.0499291 0.4909955401
339.0921878 0.4748050145
413.2686361 0.4518292938
439.3206717 0.6590411869
455.3155863 1.585391538
457.3312363 1.130208998
459.3468864 0.642721552
467.3155863 3.031601586
475.341801 0.5270706907
483.3105009 0.8434679417
485.326151 18.21402159
487.341801 1.499646349
503.3367156 11.11769307
631.3476743 1.274298789
633.3633243 1.481555329
635.3789744 0.5422862528
643.3476743 1.608723118
651.373889 0.4676599613
661.3582389 12.8355341
663.373889 1.928849505
679.3688036 3.094278591
777.4055831 0.9525228333
795.4161477 0.4644104884
797.4317978 0.746852125
805.4004977 2.846413856
811.4110624 0.6467970387
823.4110624 2.747062995

Name: +ve in-silico MS/MS by CFM-ID for OTOXHHXXKSFHKD-UVOFLHJXSA-N
ID: OTOXHHXXKSFHKD-UVOFLHJXSA-N
Comment: Energy2
Num peaks: 31
41.00219107 0.8662205344
71.01275576 0.7230357047
87.00767038 1.095640931
89.02332044 0.741385786
103.0389705 0.960674128
145.0495352 0.9425960817
163.0600999 1.89370996
175.0237144 1.040197305
177.0393644 4.103453006
235.1328709 0.6217767618
385.237336 0.7994628827
413.2686361 1.137613566
439.3206717 1.138232427
455.3155863 3.373105976
457.3312363 0.8608713333
467.3155863 0.7879003766
475.341801 0.7250996665
483.3105009 0.7469962186
485.326151 6.457174694
487.341801 0.6367950617
503.3367156 7.922786777
615.3527596 0.7818912389
631.3476743 1.843887451
633.3633243 0.8147315448
661.3582389 4.058830721
663.373889 1.080486602
679.3688036 0.7159650211
725.3742829 0.6461779565
751.389933 0.7252865178
811.4110624 0.6767131567
823.4110624 1.778353286

Name: +ve in-silico MS/MS by CFM-ID for IPBGQSWRSQPGCF-VVWHIGAQSA-N
ID: IPBGQSWRSQPGCF-VVWHIGAQSA-N
Comment: Energy0
Num peaks: 24
177.0393644 2.283278841
195.0499291 1.181393258
407.3308424 0.954749699
423.325757 1.637079206
425.3414071 0.7155993659
435.325757 2.339614722
451.3206717 1.250050508
453.3363217 10.55355166
455.3519718 0.8055913463
465.2999362 0.7416125843
471.3468864 9.777389734
599.357845 1.306811613
601.3734951 0.754417916
611.357845 2.369903802
613.3734951 0.7784380341
627.3527596 1.353308851
629.3684097 9.202213199
631.3840598 1.251243126
647.3789744 5.911128899
759.3950184 2.217170806
777.4055831 1.554024191
787.389933 5.376760777
805.4004977 11.63527055
823.4110624 4.1747656

Name: +ve in-silico MS/MS by CFM-ID for IPBGQSWRSQPGCF-VVWHIGAQSA-N
ID: IPBGQSWRSQPGCF-VVWHIGAQSA-N
Comment: Energy1
Num peaks: 31
159.0287997 0.9895359114
177.0393644 2.299013087
179.0550145 0.881372764
193.034279 0.4241317427
195.0499291 0.8879684267
335.0608877 0.470146396
353.0714524 0.5959199843
381.2788068 0.8610180433
407.3308424 0.8977813773
423.325757 2.250997018
425.3414071 1.365832154
427.3570572 0.7979791323
435.325757 2.308764026
451.3206717 1.018360189
453.3363217 17.82141224
455.3519718 0.9944037866
467.3155863 0.4783163857
471.3468864 14.48925463
599.357845 1.564829606
601.3734951 1.620516495
603.3891451 0.6144187285
611.357845 1.307189017
627.3527596 0.8926342115
629.3684097 11.12475404
631.3840598 1.491671654
647.3789744 4.068687616
759.3950184 0.9362637354
777.4055831 0.6703369038
779.4212331 0.977116555
787.389933 1.857012386
805.4004977 2.562886417

Name: +ve in-silico MS/MS by CFM-ID for IPBGQSWRSQPGCF-VVWHIGAQSA-N
ID: IPBGQSWRSQPGCF-VVWHIGAQSA-N
Comment: Energy2
Num peaks: 31
87.00767038 0.9445956527
89.02332044 0.6279245278
161.0444498 0.9713399516
173.0080643 1.034441993
175.0237144 1.823442355
177.0393644 4.85262835
179.0550145 0.7121321922
285.1849065 0.7614425966
313.2162066 0.7614425966
353.2475067 1.129780265
381.2788068 2.186145471
383.2944569 0.9531174725
407.3308424 1.402320709
423.325757 4.353262261
425.3414071 1.022774628
447.2893715 1.830009481
451.3206717 0.7569633083
453.3363217 5.62282205
467.3155863 0.7335282955
471.3468864 9.603831089
583.3629304 0.8894583314
599.357845 2.149381727
601.3734951 0.8836082603
627.3527596 0.7274396011
629.3684097 3.082560095
631.3840598 0.758725397
733.3429828 0.7504445599
733.3793683 0.9652987969
735.3586329 1.277134822
779.4212331 0.6031437112
805.4004977 1.805026925

Name: +ve in-silico MS/MS by CFM-ID for NSUBEYVJVCEWHW-XDYBVYEMSA-N
ID: NSUBEYVJVCEWHW-XDYBVYEMSA-N
Comment: Energy0
Num peaks: 27
177.0393644 2.2169901
195.0499291 1.143268746
353.0714524 0.6659784213
407.3308424 0.8325077335
423.325757 1.59356855
425.3414071 0.6488055623
435.325757 2.681465388
451.3206717 0.9522261995
453.3363217 10.49448805
455.3519718 0.8009039634
465.2999362 0.7077763764
471.3468864 8.834072551
583.3629304 0.5134779139
599.357845 1.192145583
601.3734951 0.6998707729
611.357845 2.573337324
613.3734951 0.8188771687
627.3527596 1.077846873
629.3684097 9.325500616
631.3840598 1.219014472
647.3789744 5.463909107
759.3950184 2.38959212
777.4055831 1.429933054
779.4212331 0.6927913316
787.389933 5.960715895
805.4004977 11.56738527
823.4110624 3.971346666

Name: +ve in-silico MS/MS by CFM-ID for NSUBEYVJVCEWHW-XDYBVYEMSA-N
ID: NSUBEYVJVCEWHW-XDYBVYEMSA-N
Comment: Energy1
Num peaks: 31
159.0287997 0.9967599606
177.0393644 2.297324372
179.0550145 0.8850345875
195.0499291 0.9383838114
335.0608877 0.4733069933
353.0714524 0.5626952146
369.2424213 0.4899625769
397.2737215 0.4889171524
407.3308424 0.9186519239
423.325757 2.432586061
425.3414071 1.417718805
427.3570572 0.8330905397
435.325757 2.2387798
451.3206717 0.7518043828
453.3363217 15.69993452
455.3519718 0.7874028837
471.3468864 15.1584137
599.357845 1.685138484
601.3734951 1.658659116
603.3891451 0.6373037589
611.357845 1.265174091
627.3527596 0.5840457299
629.3684097 9.76757324
631.3840598 1.276959835
647.3789744 4.136708153
651.301118 0.4764254779
759.3950184 0.9973423125
777.4055831 0.6620320255
779.4212331 0.9840146805
787.389933 1.83542091
805.4004977 2.383095018

Name: +ve in-silico MS/MS by CFM-ID for NSUBEYVJVCEWHW-XDYBVYEMSA-N
ID: NSUBEYVJVCEWHW-XDYBVYEMSA-N
Comment: Energy2
Num peaks: 31
87.00767038 0.9381973677
89.02332044 0.638841435
117.0182351 0.6134279705
161.0444498 0.9288582867
173.0080643 0.9638866784
175.0237144 1.704932276
177.0393644 4.567148239
179.0550145 0.6808272538
369.2424213 0.9797522155
383.2580714 0.6684974041
395.3308424 1.35643569
397.2737215 0.7692971495
399.2893715 0.5936020435
407.3308424 1.287822207
421.310107 0.7466242968
423.325757 5.060203081
425.3414071 0.9068122282
439.3206717 1.294170444
441.3363217 1.4912038
447.2893715 1.739053156
449.3050216 0.5960662598
453.3363217 4.659980626
471.3468864 8.278280297
583.3629304 0.6284808209
599.357845 1.82274413
601.3734951 0.8069043648
629.3684097 2.575611793
631.3840598 0.7109000066
733.3793683 0.9229682428
779.4212331 0.5766944837
805.4004977 1.723522284

Name: +ve in-silico MS/MS by CFM-ID for XNLFIERPGXTDDP-CPDLWHPPSA-N
ID: XNLFIERPGXTDDP-CPDLWHPPSA-N
Comment: Energy0
Num peaks: 28
177.0393644 2.401178485
195.0499291 1.29181215
353.0714524 0.6748422766
407.3308424 1.226832923
423.325757 1.981209694
425.3414071 0.8478030865
435.325757 1.145708714
439.3206717 0.670176323
441.3363217 0.6723706685
451.3206717 0.9841285633
453.3363217 9.677149864
455.3519718 1.039251129
465.2999362 0.826713663
471.3468864 11.30978875
583.3629304 0.7511906039
599.357845 1.505832161
601.3734951 0.8779161223
611.357845 1.622068152
627.3527596 1.07585202
629.3684097 8.269206092
631.3840598 1.521782808
647.3789744 6.719951383
759.3950184 1.602448135
777.4055831 1.785545753
779.4212331 0.7727631819
787.389933 3.632339199
805.4004977 10.56914926
823.4110624 4.784626405

Name: +ve in-silico MS/MS by CFM-ID for XNLFIERPGXTDDP-CPDLWHPPSA-N
ID: XNLFIERPGXTDDP-CPDLWHPPSA-N
Comment: Energy1
Num peaks: 31
159.0287997 1.026663591
177.0393644 2.359377817
179.0550145 1.114131306
195.0499291 1.077217273
287.2005565 0.6703724532
315.2318567 0.6703724532
397.2737215 0.8227190057
407.3308424 1.212394161
423.325757 3.377495746
425.3414071 1.75896837
427.3570572 1.057061193
435.325757 1.214963383
439.3206717 0.5697945351
451.3206717 0.8696777627
453.3363217 11.78589435
455.3519718 0.7645417961
471.3468864 18.26636531
599.357845 2.01173532
601.3734951 1.829271769
603.3891451 0.7286863095
611.357845 0.7195434122
627.3527596 0.6945106558
629.3684097 6.524445944
631.3840598 1.285112416
647.3789744 4.644600845
735.3586329 0.6744699956
759.3950184 0.5555730357
777.4055831 0.7196538503
779.4212331 1.015672844
787.389933 1.020700516
805.4004977 2.251197615

Name: +ve in-silico MS/MS by CFM-ID for XNLFIERPGXTDDP-CPDLWHPPSA-N
ID: XNLFIERPGXTDDP-CPDLWHPPSA-N
Comment: Energy2
Num peaks: 31
87.00767038 0.8929479746
161.0444498 0.955103818
173.0080643 0.9795859852
175.0237144 1.733178516
177.0393644 4.565957101
179.0550145 0.7006860134
285.1849065 0.9608749021
287.2005565 0.887722085
313.2162066 0.9608749021
315.2318567 0.887722085
383.2580714 0.6749209036
395.2580714 0.9847058275
395.3308424 2.428524634
397.2737215 1.169562427
407.3308424 1.346622704
423.325757 4.236080373
425.3414071 0.9184092726
439.3206717 1.711071072
441.3363217 1.871548053
447.2893715 1.675081019
453.3363217 3.634643189
467.3155863 0.6879765302
471.3468864 8.90920262
583.3629304 0.6910659215
599.357845 1.838817185
601.3734951 0.8249036133
629.3684097 1.813694623
631.3840598 0.8395960347
733.3793683 0.9400220075
735.3586329 1.001451273
805.4004977 1.750549675

Name: +ve in-silico MS/MS by CFM-ID for NEVZJOGRXRMXIL-WPBDEIMOSA-N
ID: NEVZJOGRXRMXIL-WPBDEIMOSA-N
Comment: Energy0
Num peaks: 31
43.05422664 0.9019240585
67.05422664 1.034692126
69.06987671 0.7961780661
83.04914126 0.581893377
85.06479133 4.439242644
103.075356 1.037389975
153.1637771 0.5725053814
183.1743418 0.497259398
187.0964854 0.54929085
233.1899918 0.6902531293
235.2056419 0.9315660822
247.1176147 0.9505829766
259.2056419 1.909882686
277.2162066 3.428018885
281.0655792 0.5727721023
283.0812292 1.596942273
299.0761439 1.163517127
529.1915675 2.65033426
541.2795947 1.298639937
547.2021322 1.433826545
557.2745093 0.9428877784
559.2901594 8.047686478
561.3058094 0.9317187268
577.3007241 7.128716591
625.3582389 0.6279672609
703.3324181 1.849226859
705.3480682 0.9662713924
721.3429828 2.63982034
787.389933 2.444312546
805.4004977 11.30894325
823.4110624 4.39714099

Name: +ve in-silico MS/MS by CFM-ID for NEVZJOGRXRMXIL-WPBDEIMOSA-N
ID: NEVZJOGRXRMXIL-WPBDEIMOSA-N
Comment: Energy1
Num peaks: 31
43.01784114 0.8833756032
43.05422664 1.364417233
57.0334912 1.483466914
57.06987671 1.298134957
67.05422664 2.153947829
69.06987671 0.7698102657
75.04405588 1.123584125
85.06479133 3.500598476
125.132477 0.9430481714
153.1637771 1.188817634
183.1743418 0.9854895445
215.1794272 0.8233906046
217.1950772 1.272483758
233.1899918 0.8272474047
235.2056419 1.490004138
237.221292 0.7744949001
247.1176147 1.097191165
259.2056419 2.085872905
277.2162066 3.204661018
283.0812292 0.9098422579
299.0761439 2.991762114
301.0917939 1.648756838
301.1281794 0.7685163113
529.1915675 1.086400338
559.2901594 9.346908441
561.3058094 1.326573331
577.3007241 6.577330613
703.3324181 1.145629813
721.3429828 1.315986779
787.389933 0.7941229417
805.4004977 2.238729419

Name: +ve in-silico MS/MS by CFM-ID for NEVZJOGRXRMXIL-WPBDEIMOSA-N
ID: NEVZJOGRXRMXIL-WPBDEIMOSA-N
Comment: Energy2
Num peaks: 31
39.02292652 1.188744884
41.03857658 1.227232763
43.05422664 1.269828068
57.0334912 0.951808222
57.06987671 1.219215296
85.06479133 2.617573097
111.1168269 0.8409106286
123.0440559 0.815330212
137.0233204 0.8740175502
139.0389705 0.9728875537
147.0651853 0.7636145005
149.132477 0.7713909288
151.148127 1.292897802
153.1637771 1.782345257
165.1637771 0.8154519304
183.1743418 0.8576304755
217.1950772 0.7361646758
235.2056419 0.7384300905
277.2162066 1.131034918
281.0655792 0.7603258348
283.0812292 3.56469724
297.0604938 0.7371677224
299.0761439 3.898081054
381.2635507 0.9971667779
393.1180087 0.8165059411
503.2639446 0.7232541393
557.2745093 1.329630157
559.2901594 2.977650518
561.3058094 0.9195609984
577.3007241 1.901620722
805.4004977 1.793495428

Name: +ve in-silico MS/MS by CFM-ID for LPJAUAFOONIRJB-WPOWTAMMSA-N
ID: LPJAUAFOONIRJB-WPOWTAMMSA-N
Comment: Energy0
Num peaks: 28
177.0393644 2.402979924
195.0499291 1.29291804
353.0714524 0.675437635
407.3308424 1.227630546
423.325757 1.965143214
425.3414071 0.8456347189
435.325757 1.146453593
439.3206717 0.6682571628
441.3363217 0.6715135753
451.3206717 0.9848631817
453.3363217 9.641847936
455.3519718 1.03998005
465.2999362 0.8273567175
471.3468864 11.27425754
583.3629304 0.7516789885
599.357845 1.507553796
601.3734951 0.8785925068
611.357845 1.623122735
627.3527596 1.076638597
629.3684097 8.277382114
631.3840598 1.522826686
647.3789744 6.727786227
759.3950184 1.603489963
777.4055831 1.787265917
779.4212331 0.7733558226
787.389933 3.634700755
805.4004977 10.57879674
823.4110624 4.790849852

Name: +ve in-silico MS/MS by CFM-ID for LPJAUAFOONIRJB-WPOWTAMMSA-N
ID: LPJAUAFOONIRJB-WPOWTAMMSA-N
Comment: Energy1
Num peaks: 31
159.0287997 1.029571862
177.0393644 2.367568689
179.0550145 1.117297029
195.0499291 1.082783199
353.0714524 0.5206136006
381.2788068 0.6812279109
397.2737215 0.8144015277
407.3308424 1.215828558
423.325757 3.288496814
425.3414071 1.736023283
427.3570572 1.040193416
435.325757 1.218405058
439.3206717 0.5561168429
451.3206717 0.8722184357
453.3363217 11.59762256
455.3519718 0.7667183589
467.3155863 0.5258154842
471.3468864 18.21679215
599.357845 2.023415446
601.3734951 1.835789344
603.3891451 0.7317004513
611.357845 0.7215816912
627.3527596 0.6965676204
629.3684097 6.557871565
631.3840598 1.288767039
647.3789744 4.667350869
759.3950184 0.5571468293
777.4055831 0.7225503027
779.4212331 1.018698806
787.389933 1.023591895
805.4004977 2.259182632

Name: +ve in-silico MS/MS by CFM-ID for LPJAUAFOONIRJB-WPOWTAMMSA-N
ID: LPJAUAFOONIRJB-WPOWTAMMSA-N
Comment: Energy2
Num peaks: 31
87.00767038 0.8976820158
161.0444498 0.9572024874
173.0080643 0.9845991581
175.0237144 1.741368929
177.0393644 4.585409492
179.0550145 0.7022296801
245.1536063 0.6937754109
285.1849065 1.125667958
287.2005565 0.7154491477
313.2162066 1.125667958
315.2318567 0.7154491477
395.2580714 0.9907511649
395.3308424 2.433860882
397.2737215 1.168963663
407.3308424 1.349581666
423.325757 4.192696008
425.3414071 0.9110833651
439.3206717 1.713468677
441.3363217 1.876711198
447.2893715 1.678761709
453.3363217 3.606682748
471.3468864 9.003151359
583.3629304 0.692584415
599.357845 1.869136646
601.3734951 0.8308725275
629.3684097 1.842692125
631.3840598 0.8414444114
733.3429828 0.7324040063
733.3793683 0.9420931857
735.3586329 1.246432728
805.4004977 1.754416446

Name: +ve in-silico MS/MS by CFM-ID for XSOGBDLOOPADPG-CKYQRGMASA-N
ID: XSOGBDLOOPADPG-CKYQRGMASA-N
Comment: Energy0
Num peaks: 31
147.0651853 1.505980241
165.0757499 0.9667593531
279.107444 0.558635268
315.2318567 0.6377704719
355.2267713 3.016936498
373.237336 5.724360605
391.2479006 3.893895084
503.3003301 1.359658503
505.3159802 1.532486254
519.2952448 0.6980824883
527.3003301 1.120190304
543.2952448 0.6521233971
545.3108948 6.33222493
563.3214595 5.003543116
621.3633243 0.5354006562
635.3425889 1.539648378
637.3582389 1.524049973
651.3375035 0.6676263057
659.3425889 2.022087163
661.3582389 0.8034280233
675.3375035 0.6453180367
677.3531536 7.558240865
679.3688036 0.640831534
695.3637182 2.887770408
763.389933 3.665437845
779.3848476 1.479439255
781.4004977 4.610324171
799.4110624 1.010270367
805.4004977 3.768288612
823.4110624 8.943595813
841.421627 2.38350024

Name: +ve in-silico MS/MS by CFM-ID for XSOGBDLOOPADPG-CKYQRGMASA-N
ID: XSOGBDLOOPADPG-CKYQRGMASA-N
Comment: Energy1
Num peaks: 31
123.0440559 0.5875772295
133.0495352 1.131808979
147.0651853 1.796696972
173.0808353 1.164925629
305.1230941 1.085125006
333.2424213 0.7685830352
355.2267713 2.518909181
373.237336 10.17466366
391.2479006 9.900049297
451.1810029 0.5868141766
503.3003301 1.071189577
505.3159802 1.372691775
519.2952448 0.8836106779
521.3108948 1.136747404
533.3108948 0.6543966784
535.3265449 0.9724239824
545.3108948 7.183082484
563.3214595 6.980485433
635.3425889 1.084081115
637.3582389 1.345666972
651.3375035 0.7841006293
653.3531536 0.8952128349
659.3425889 0.7019734135
677.3531536 7.048893937
679.3688036 0.6926412076
695.3637182 1.736617466
763.389933 0.7756789772
781.4004977 1.265373044
805.4004977 0.6489144032
813.4267124 0.5470306671
823.4110624 1.930627579

Name: +ve in-silico MS/MS by CFM-ID for XSOGBDLOOPADPG-CKYQRGMASA-N
ID: XSOGBDLOOPADPG-CKYQRGMASA-N
Comment: Energy2
Num peaks: 31
75.04405588 0.6621827557
87.04405588 0.6562875491
133.0495352 3.260823414
147.0651853 1.584922802
163.0600999 1.849613652
173.0808353 0.910310336
305.1230941 0.8099920358
317.1747357 0.6730425613
331.1903858 0.665546483
341.2111212 1.194832406
343.2267713 0.8968467591
355.2267713 1.028818646
359.2216859 1.405973839
361.237336 1.328843462
373.237336 2.426878681
391.2479006 4.213924848
501.2846801 0.9230699148
503.3003301 2.127935541
505.3159802 2.005557163
519.2952448 1.748068804
527.3003301 0.8048286352
545.3108948 3.015925627
563.3214595 5.795940631
633.3269388 0.654430564
635.3425889 2.153077556
637.3582389 1.857792586
651.3375035 1.536561369
677.3531536 2.915946357
679.3688036 0.6855697466
779.3848476 0.7315635351
823.4110624 1.692771341

Name: +ve in-silico MS/MS by CFM-ID for WYTPNKDEPLKFGO-CMLAPPHMSA-N
ID: WYTPNKDEPLKFGO-CMLAPPHMSA-N
Comment: Energy0
Num peaks: 31
103.0389705 0.5162110873
163.0600999 1.529261847
265.0917939 0.511186386
297.221292 0.6241369051
315.2318567 0.7153427418
325.1129233 1.058870453
337.2162066 2.7933545
355.2267713 7.527664648
357.2424213 0.5661569132
373.237336 5.983037219
459.3105009 1.824470754
469.1915675 0.843415598
481.2948508 1.178903835
497.2897655 0.6007296435
499.3054155 6.872440612
501.3210656 0.8531395002
517.3159802 8.069132595
643.3476743 0.7007909392
661.3582389 2.159706225
679.3688036 0.826719461
763.389933 1.040240477
765.4055831 0.6053616714
779.3848476 0.9407593372
781.4004977 1.785369689
783.4161477 1.380106657
795.4161477 0.6154481681
797.4317978 0.6440002608
805.4004977 3.296368878
809.3954123 0.8386497134
823.4110624 12.39552316
841.421627 4.534693407

Name: +ve in-silico MS/MS by CFM-ID for WYTPNKDEPLKFGO-CMLAPPHMSA-N
ID: WYTPNKDEPLKFGO-CMLAPPHMSA-N
Comment: Energy1
Num peaks: 31
121.0284058 0.9304283329
145.0495352 1.167733385
145.0859207 1.757997483
147.1015708 0.6477112471
163.0600999 1.726442713
163.0964854 0.6662857076
287.2005565 0.5552388511
307.1023586 0.6378955011
315.2318567 1.172557891
325.1129233 0.7602565657
337.2162066 1.555458907
339.252986 0.5566719522
355.2267713 9.191699846
373.237336 12.27494182
423.252986 0.9090973135
431.2792008 0.5359344018
441.2635507 0.773035054
443.2792008 0.7351147697
459.3105009 1.653802584
469.1915675 0.6032411169
471.3105009 0.5914211132
489.3210656 1.241411133
499.3054155 5.371914736
501.3210656 0.7114806921
517.3159802 7.130203862
661.3582389 2.518381806
679.3688036 0.8692494936
757.4004977 0.5409479801
797.4317978 0.4903329985
805.4004977 0.7900107403
823.4110624 2.119028702

Name: +ve in-silico MS/MS by CFM-ID for WYTPNKDEPLKFGO-CMLAPPHMSA-N
ID: WYTPNKDEPLKFGO-CMLAPPHMSA-N
Comment: Energy2
Num peaks: 31
45.0334912 0.9476520582
103.0389705 0.7666054102
145.0495352 1.211210953
145.0859207 1.594912145
147.0651853 1.151716572
163.0600999 1.783475933
193.0706646 0.8536194382
283.2056419 1.650061321
285.221292 1.306793426
307.1023586 0.6363061995
313.1798211 0.8390250449
315.1954711 0.6954270897
315.2318567 1.059383315
325.1129233 0.8722840892
339.252986 1.33392824
341.2111212 1.132445508
343.2267713 1.207844218
345.2424213 0.6283374282
355.2267713 2.355187039
373.237336 4.270868824
429.2635507 0.6806469701
437.2686361 0.6432089962
443.2792008 1.004898771
459.3105009 4.248248222
499.3054155 1.962660495
501.3210656 0.8461078274
517.3159802 3.905113409
765.3691975 0.9897198807
767.3848476 0.7081414289
779.3848476 0.6805725152
823.4110624 1.886118479

Name: +ve in-silico MS/MS by CFM-ID for FHDXJOXIIORNFS-HRQGBTQPSA-N
ID: FHDXJOXIIORNFS-HRQGBTQPSA-N
Comment: Energy0
Num peaks: 31
103.0389705 0.5214909929
163.0600999 1.623976806
265.0917939 0.5441062478
297.221292 1.466616994
313.2162066 0.5229913486
315.2318567 1.086940225
325.1129233 1.134815211
337.2162066 0.5986368056
341.2111212 0.6486260951
343.2267713 0.5581761964
355.2267713 8.25745472
357.2424213 0.7143829615
373.237336 7.86118769
433.2948508 0.640016391
457.2948508 1.322777725
459.3105009 3.153521652
469.1915675 0.871013558
499.3054155 3.177044483
501.3210656 0.6149243262
517.3159802 10.10733447
621.3633243 0.7676329961
661.3582389 1.839261037
679.3688036 1.078502367
763.389933 0.967671005
779.3848476 2.223505592
781.4004977 4.653685273
783.4161477 0.6046287165
795.4161477 0.6550823783
809.3954123 0.6304521234
823.4110624 9.896469153
841.421627 5.04091784

Name: +ve in-silico MS/MS by CFM-ID for FHDXJOXIIORNFS-HRQGBTQPSA-N
ID: FHDXJOXIIORNFS-HRQGBTQPSA-N
Comment: Energy1
Num peaks: 31
123.0440559 0.629888882
145.0495352 1.223065215
145.0859207 1.924298821
147.1015708 0.65760103
163.0600999 1.862069643
163.0964854 0.8940536634
287.2005565 0.5661936478
307.1023586 0.6681215148
313.1798211 0.5438298469
315.2318567 1.227868358
325.1129233 0.8242000772
329.2475067 0.6528091784
337.2162066 0.6359310242
355.2267713 7.714102791
373.237336 15.82894205
383.2580714 0.558421882
441.2635507 1.339565286
459.3105009 1.781181467
461.326151 0.6320210181
469.1915675 0.6791398718
473.326151 0.913589602
485.2897655 0.6007721677
489.3210656 1.448041835
499.3054155 1.249456747
501.3210656 0.7562043649
517.3159802 8.182612351
621.3633243 0.5642760183
661.3582389 1.610926313
679.3688036 1.328319327
781.4004977 0.5441682824
823.4110624 2.082515943

Name: +ve in-silico MS/MS by CFM-ID for FHDXJOXIIORNFS-HRQGBTQPSA-N
ID: FHDXJOXIIORNFS-HRQGBTQPSA-N
Comment: Energy2
Num peaks: 31
43.01784114 1.069724235
45.0334912 1.17586674
87.00767038 0.5883844006
109.0284058 0.6560850626
145.0495352 1.327667903
145.0859207 1.705107288
147.0651853 1.262453185
163.0600999 1.921429264
193.0706646 0.9359002736
257.1747357 0.6909290673
285.221292 1.555616208
299.164171 0.9298626865
307.1023586 0.6974865242
309.1180087 0.6714977525
313.1798211 1.302037303
315.1954711 0.8330583991
315.2318567 0.9058965757
341.2111212 3.562516334
343.2267713 2.13616577
345.2424213 0.7148348366
355.2267713 2.763632798
371.2216859 0.647084516
373.237336 5.71115062
433.2948508 0.856268
457.2948508 0.8668195083
459.3105009 3.625827779
473.326151 0.6739410836
499.3054155 0.6974776408
517.3159802 4.137797096
779.3848476 0.747707214
823.4110624 2.186868951

Name: +ve in-silico MS/MS by CFM-ID for GFGOAZVLUCHIET-MZMYXTIHSA-N
ID: GFGOAZVLUCHIET-MZMYXTIHSA-N
Comment: Energy0
Num peaks: 31
25.00727645 0.3840301376
27.02292652 0.516877309
44.99710569 0.411156456
143.0702706 0.3732150577
145.0859207 2.306239186
161.0808353 0.44900556
163.0964854 0.5742813722
175.0964854 0.5575352021
251.0914 0.3981752201
289.1645649 1.402178484
307.1751296 0.4612128094
317.1383502 0.3708859456
319.1751296 0.4285541155
343.1540003 0.8388325572
345.1696503 0.910974686
357.1696503 13.24781169
359.1853004 0.5964495963
375.180215 18.48051558
449.2381238 0.931951657
475.196259 0.3791771107
477.2119091 0.4900491288
517.2432092 5.721417514
535.2537739 6.007590594
661.3218534 4.571548613
663.301118 0.4044352764
679.3324181 4.460513147
791.3848476 1.232948299
793.4004977 0.570134778
805.4004977 4.444560911
807.3797622 0.5357192104
823.4110624 7.491768203

Name: +ve in-silico MS/MS by CFM-ID for GFGOAZVLUCHIET-MZMYXTIHSA-N
ID: GFGOAZVLUCHIET-MZMYXTIHSA-N
Comment: Energy1
Num peaks: 31
69.0334912 0.7812869687
71.04914126 0.8479549652
73.06479133 0.644587753
115.075356 0.5791808969
145.0859207 4.467989447
147.1015708 0.6333525756
161.0808353 0.97061095
163.0964854 0.6165493599
179.0914 0.6256180795
289.1645649 0.8911076069
301.1070501 0.6991003436
303.1227001 0.5946682131
305.1594796 0.7529624855
315.1227001 0.746728753
317.1383502 0.6816451405
327.1590856 0.59471829
329.1383502 0.5595226299
329.1747357 0.8132394814
331.1903858 0.7883070184
347.1853004 0.5833186321
357.1696503 11.47780411
373.1645649 0.5796717303
375.180215 25.61198073
517.2432092 2.770448625
535.2537739 6.923206564
661.3218534 1.943124372
679.3324181 1.920789691
775.389933 0.5361678407
791.3848476 0.9000867833
793.4004977 0.8014006561
805.4004977 0.9977092415

Name: +ve in-silico MS/MS by CFM-ID for GFGOAZVLUCHIET-MZMYXTIHSA-N
ID: GFGOAZVLUCHIET-MZMYXTIHSA-N
Comment: Energy2
Num peaks: 31
107.0855268 3.281624001
133.0647913 1.03745733
139.1117415 0.9616168657
143.0702706 0.9482311977
145.0859207 2.681563489
161.0808353 1.852316652
163.0964854 0.7054167436
175.0964854 4.162847859
249.0757499 0.6563862423
251.0914 0.6900125458
261.0757499 0.8109382411
263.0914 0.6762754069
301.1070501 1.514200075
303.1227001 0.8149652019
305.1594796 1.259552112
315.1227001 1.90485948
317.1383502 1.291300966
329.1383502 1.147174532
331.1540003 0.9137230694
343.1540003 1.908856857
345.1696503 2.333480447
347.1853004 0.8398943574
355.1540003 0.9295137573
357.1696503 4.90763652
359.1489149 0.7078879661
373.1645649 0.76665385
375.180215 13.44909008
517.2432092 1.123883435
535.2537739 0.9602326442
805.4004977 1.12026361
807.3797622 1.245060488

Name: +ve in-silico MS/MS by CFM-ID for KLBQQJXKVACGIQ-DMBDAVFKSA-N
ID: KLBQQJXKVACGIQ-DMBDAVFKSA-N
Comment: Energy0
Num peaks: 31
163.0600999 0.5834821314
177.0393644 1.975407123
195.0499291 1.213676638
339.0921878 0.5640238167
413.3050216 1.512638885
421.310107 0.8501663199
437.3050216 1.228723371
439.3206717 0.8070806207
449.3050216 0.8694567767
465.2999362 0.9575806824
467.3155863 8.290761832
469.3312363 0.6941460214
485.326151 10.19775945
575.357845 1.486918546
583.3629304 0.5704475324
599.357845 0.9551109331
601.3734951 0.7270770644
611.357845 1.054280254
627.3527596 0.8278919431
629.3684097 7.239930463
631.3840598 0.7804665676
647.3789744 6.411034499
683.3273327 0.7384395336
731.3637182 0.60434346
749.3742829 1.308724592
751.389933 0.8692274676
777.4055831 1.49769706
779.4212331 0.9904429953
787.389933 1.997718063
805.4004977 9.621519011
823.4110624 4.403487826

Name: +ve in-silico MS/MS by CFM-ID for KLBQQJXKVACGIQ-DMBDAVFKSA-N
ID: KLBQQJXKVACGIQ-DMBDAVFKSA-N
Comment: Energy1
Num peaks: 31
39.02292652 1.881334904
41.03857658 0.7127066358
159.0287997 0.9713782623
163.0600999 1.262156888
177.0393644 1.432709159
371.2944569 0.8248440234
381.2424213 1.52487696
383.2580714 1.045741251
387.2893715 4.336120248
397.2737215 0.6154235769
413.3050216 1.641714775
421.310107 0.5960840186
437.3050216 1.494286328
439.3206717 1.470926321
441.3363217 1.086934441
465.2999362 0.8300011307
467.3155863 6.442013414
485.326151 11.35932739
543.2952448 0.8805782213
545.3108948 0.6038893594
549.3421949 3.086610574
575.357845 1.6187388
599.357845 0.8629128982
601.3734951 1.146699568
603.3891451 0.855857546
629.3684097 5.338579224
631.3840598 0.684451605
647.3789744 3.403942703
779.4212331 0.8808342716
787.389933 0.6359159672
805.4004977 2.229905106

Name: +ve in-silico MS/MS by CFM-ID for KLBQQJXKVACGIQ-DMBDAVFKSA-N
ID: KLBQQJXKVACGIQ-DMBDAVFKSA-N
Comment: Energy2
Num peaks: 31
39.02292652 0.6169984123
43.01784114 0.9289016765
53.03857658 1.288961609
55.05422664 1.312843489
79.01784114 0.8599454328
87.00767038 0.6913833527
117.0182351 0.7970587324
159.0287997 0.8889288248
161.0444498 1.312897618
163.0600999 4.595476923
177.0393644 1.617243068
353.2475067 1.147072253
371.2580714 1.048950991
381.2788068 1.313770141
387.2893715 1.079576547
413.3050216 1.127825978
421.310107 0.8153838717
437.3050216 0.9280520029
441.3363217 0.6928959577
465.2999362 1.035754878
467.3155863 3.080642487
483.3105009 0.764878404
485.326151 7.630423833
533.3108948 0.6226960232
549.3421949 0.8150112288
575.357845 0.9849371338
603.3891451 0.6099834488
629.3684097 2.317755552
631.3840598 0.6999740161
733.3793683 0.7079409119
805.4004977 2.149569322

Name: +ve in-silico MS/MS by CFM-ID for YUXPMUIKXCUNQY-ICDHCYMKSA-N
ID: YUXPMUIKXCUNQY-ICDHCYMKSA-N
Comment: Energy0
Num peaks: 31
103.0389705 0.5346823076
163.0600999 1.58155366
265.0917939 0.5295051248
297.221292 1.44807856
313.2162066 0.5006832461
315.2318567 1.071467505
325.1129233 1.050385494
337.2162066 0.8094854739
341.2111212 0.5557276875
343.2267713 0.5377933462
355.2267713 8.028044799
357.2424213 0.9419180076
373.237336 7.483547473
433.2948508 0.6164280298
457.2948508 1.287208777
459.3105009 3.114087176
469.1915675 0.8471867271
499.3054155 3.485313159
501.3210656 0.9961896422
517.3159802 9.664432157
621.3633243 0.751005824
661.3582389 1.82811053
679.3688036 1.033150409
763.389933 0.9565317069
779.3848476 2.167612671
781.4004977 4.518162051
783.4161477 0.5865301101
795.4161477 0.6375032043
809.3954123 0.6135339037
823.4110624 10.64076394
841.421627 4.814092407

Name: +ve in-silico MS/MS by CFM-ID for YUXPMUIKXCUNQY-ICDHCYMKSA-N
ID: YUXPMUIKXCUNQY-ICDHCYMKSA-N
Comment: Energy1
Num peaks: 31
109.0284058 0.5349166099
145.0495352 1.219425491
145.0859207 1.932618832
147.1015708 0.655644073
163.0600999 1.856256816
163.0964854 0.9133095578
287.2005565 0.5976505414
307.1023586 0.6661332498
313.1798211 0.554733624
315.2318567 1.245118776
325.1129233 0.8086871507
327.2318567 0.531395101
329.2475067 0.6890783046
337.2162066 0.7659207553
355.2267713 8.117427854
373.237336 16.0868544
383.2580714 0.5584944773
441.2635507 1.256956196
459.3105009 1.79149903
461.326151 0.6354257883
469.1915675 0.6782547412
473.326151 0.9236442035
485.2897655 0.6040133367
489.3210656 1.458735503
499.3054155 1.455540945
501.3210656 0.5911001116
517.3159802 8.198324874
661.3582389 1.689353019
679.3688036 1.3200096
781.4004977 0.543267948
823.4110624 2.03557689

Name: +ve in-silico MS/MS by CFM-ID for YUXPMUIKXCUNQY-ICDHCYMKSA-N
ID: YUXPMUIKXCUNQY-ICDHCYMKSA-N
Comment: Energy2
Num peaks: 31
45.0334912 1.169897551
103.0389705 0.8334208783
107.0127558 0.6870417456
123.0440559 0.666436126
145.0495352 1.316620722
145.0859207 1.704641087
147.0651853 1.251948639
163.0600999 1.906583893
193.0706646 0.9280935091
285.221292 1.542672328
299.164171 0.9355017348
307.1023586 0.6916829193
309.1180087 0.6659103935
313.1798211 1.30926977
315.1954711 0.8346834213
315.2318567 0.9214593029
323.2005565 1.425712851
341.2111212 2.140748902
343.2267713 2.099792899
345.2424213 0.7167697781
355.2267713 2.964939263
371.2216859 0.6479894974
373.237336 5.721456177
433.2948508 0.8570588144
457.2948508 0.8882857365
459.3105009 3.661442437
473.326151 0.6713466437
499.3054155 1.112819023
517.3159802 4.11445041
779.3848476 0.7418476887
823.4110624 2.176889454

Name: +ve in-silico MS/MS by CFM-ID for WYARQSIYTLAQAA-LRNJTPBVSA-N
ID: WYARQSIYTLAQAA-LRNJTPBVSA-N
Comment: Energy0
Num peaks: 31
141.0910061 0.5804376145
163.0600999 1.212585889
325.1129233 0.839744019
355.1903858 0.6264300872
357.2060358 0.8524223041
457.2584653 0.7171530458
481.2948508 2.114038361
483.3105009 0.9106541496
497.2897655 1.037153379
499.3054155 10.15187213
501.3210656 1.089790998
517.2432092 0.4859987266
517.3159802 5.023445001
519.2588592 0.7453977556
619.3112887 0.6627968066
643.3476743 1.500601463
645.3633243 0.6208070661
659.3425889 1.132422615
661.3582389 10.35168087
663.301118 0.549757347
663.373889 1.054529615
679.3688036 3.238486492
681.3116827 0.7177460963
725.3378974 0.5459521039
763.3535475 0.5271430726
765.3691975 0.7465569518
781.3641122 0.4465733915
783.3797622 0.488394461
805.4004977 12.17075236
823.4110624 14.34536021
841.421627 2.99402231

Name: +ve in-silico MS/MS by CFM-ID for WYARQSIYTLAQAA-LRNJTPBVSA-N
ID: WYARQSIYTLAQAA-LRNJTPBVSA-N
Comment: Energy1
Num peaks: 31
69.06987671 1.007567229
73.06479133 1.25723235
87.08044139 1.123362049
141.0910061 1.188728229
145.0495352 0.9799273941
159.1015708 1.333203926
163.0600999 1.671018073
165.0757499 0.8254593138
315.1954711 0.5839112621
325.1129233 0.5894540184
355.1903858 1.169258159
357.2060358 1.250397663
429.2271652 1.123666015
443.2428153 0.6078959661
457.2584653 0.8128735926
481.2948508 1.165287113
497.2897655 0.571846708
499.3054155 13.12407125
501.3210656 1.274624123
517.2432092 0.7934317611
517.3159802 8.162018917
519.2588592 1.116433864
591.2799886 0.9424820953
605.2956387 0.5465768047
619.3112887 0.6961154009
651.373889 0.7098237105
661.3582389 12.06600038
663.373889 1.417870411
679.3688036 2.528053856
805.4004977 3.788576693
823.4110624 2.374588722

Name: +ve in-silico MS/MS by CFM-ID for WYARQSIYTLAQAA-LRNJTPBVSA-N
ID: WYARQSIYTLAQAA-LRNJTPBVSA-N
Comment: Energy2
Num peaks: 31
69.06987671 1.700466394
87.00767038 0.7184793371
87.08044139 1.463328851
103.0389705 0.8546671773
145.0495352 0.8386863241
161.0444498 1.805436064
163.0600999 2.740061547
165.0757499 0.8038911874
315.1954711 0.6433696114
355.1903858 1.012783593
357.2060358 1.559390154
399.2166005 0.9523667175
401.2322506 1.257785373
429.2271652 0.8046403461
443.2428153 0.675283665
455.2792008 0.8253161383
481.2948508 0.6923991588
483.3105009 0.7287283707
497.2897655 1.337985182
499.3054155 5.894384876
501.3210656 0.9626684205
517.2432092 0.6521143214
517.3159802 7.02975953
519.2588592 1.191887996
563.285074 1.129667195
591.2799886 0.6895108752
659.3425889 0.6949805382
661.3582389 5.503115917
663.373889 0.8378264314
805.4004977 0.7046034941
823.4110624 1.386053503

Name: +ve in-silico MS/MS by CFM-ID for WHDJHPHODXMQKD-YVBRAGLLSA-N
ID: WHDJHPHODXMQKD-YVBRAGLLSA-N
Comment: Energy0
Num peaks: 29
117.0182351 0.5383786104
177.0393644 1.344309395
195.0499291 0.4111689216
263.0397584 0.5892791463
353.0714524 0.7477914448
407.3308424 1.240150103
423.325757 2.001888843
425.3414071 0.898354566
435.325757 1.24296399
441.3363217 0.5613007024
451.3206717 0.9993038916
453.3363217 9.405704481
455.3519718 1.148961175
465.2999362 0.8370425923
471.3468864 11.48156524
599.357845 1.380797927
601.3734951 0.9090348553
611.357845 0.6915041328
627.3527596 0.8325194664
629.3684097 8.285187435
631.3840598 1.447215899
647.3789744 6.445822278
759.3950184 1.947026847
775.389933 0.478543656
777.4055831 1.864348405
779.4212331 0.7829722998
787.389933 4.998021552
805.4004977 11.78442709
823.4110624 4.89222649

Name: +ve in-silico MS/MS by CFM-ID for WHDJHPHODXMQKD-YVBRAGLLSA-N
ID: WHDJHPHODXMQKD-YVBRAGLLSA-N
Comment: Energy1
Num peaks: 31
159.0287997 1.046276108
177.0393644 1.996771681
179.0550145 0.9510789103
195.0499291 0.9323224901
335.0608877 0.5534736482
353.0714524 0.5718019157
369.2424213 0.570814753
381.2788068 0.6802890468
397.2737215 0.8181117203
407.3308424 1.202916512
423.325757 3.290266569
425.3414071 1.780516657
427.3570572 1.061576732
435.325757 1.341987693
443.3519718 0.7496222293
451.3206717 0.8859418572
453.3363217 10.90235817
455.3519718 0.7691779238
471.3468864 17.59664129
599.357845 2.002673973
601.3734951 1.884372037
603.3891451 0.7500569772
619.3840598 0.6065886797
629.3684097 7.158373457
631.3840598 1.423931981
647.3789744 4.697313149
759.3950184 0.6472938499
777.4055831 0.7455013477
779.4212331 1.035469752
787.389933 1.580202078
805.4004977 2.182385995

Name: +ve in-silico MS/MS by CFM-ID for WHDJHPHODXMQKD-YVBRAGLLSA-N
ID: WHDJHPHODXMQKD-YVBRAGLLSA-N
Comment: Energy2
Num peaks: 31
87.00767038 0.7436389442
89.02332044 0.6272998226
117.0182351 0.8311834732
173.0080643 1.182853195
175.0237144 1.787914131
177.0393644 3.291326536
179.0550145 0.7399636359
221.1536063 0.5998215244
367.2267713 0.6828277971
369.2424213 0.9216082094
383.2580714 0.6261387248
395.2580714 0.9464074651
395.3308424 2.070285321
397.2737215 1.09299568
407.3308424 1.276573009
421.310107 0.8336222948
423.325757 3.823483099
425.3414071 0.850568245
439.3206717 0.9628220894
441.3363217 1.372392433
443.3519718 0.9554811217
447.2893715 1.615084323
453.3363217 3.128918967
467.3155863 0.6612189203
471.3468864 10.14685912
599.357845 1.756035805
601.3734951 0.8040564289
629.3684097 2.17802461
733.3429828 0.7045499834
735.3586329 1.199029703
805.4004977 1.448537773

Name: +ve in-silico MS/MS by CFM-ID for BINJQZBBBIYZIE-JIYJBWBKSA-N
ID: BINJQZBBBIYZIE-JIYJBWBKSA-N
Comment: Energy0
Num peaks: 31
60.04439023 0.8353222016
140.1069905 0.526624601
142.086255 0.7824491004
142.1226406 0.7712182872
168.1019051 0.6459178475
170.1175552 1.667467923
198.1124698 1.57203774
270.2063702 0.5178952937
298.2012848 1.260615572
510.1870913 2.216965952
512.2027413 0.8895255233
524.1663558 0.8897300308
524.2027413 1.085027582
528.197656 2.981378629
542.213306 0.7111727898
628.286471 0.5553346545
652.286471 0.6211023682
670.2970356 0.7462160579
764.375286 0.7199609702
781.4018351 1.792143891
782.3858507 1.878453118
791.386185 2.979257677
793.4018351 1.495999935
795.4174851 5.396276476
797.3967497 1.797225536
805.4018351 3.236755245
809.3967497 4.273391191
811.4123997 1.796079708
813.4280498 7.256071213
823.4123997 13.71220927
841.4229644 8.935841986

Name: +ve in-silico MS/MS by CFM-ID for BINJQZBBBIYZIE-JIYJBWBKSA-N
ID: BINJQZBBBIYZIE-JIYJBWBKSA-N
Comment: Energy1
Num peaks: 31
56.04947561 0.9528067546
114.0913404 0.856969315
142.1226406 1.013130587
166.086255 0.8599768581
168.1019051 1.113360586
170.1175552 6.630049118
184.1332052 1.047594997
198.1124698 2.334425232
198.1488553 1.481958828
224.1281199 0.8423083761
226.1801554 1.157789757
270.2063702 2.621004856
510.1870913 2.682755888
528.197656 4.521479657
610.2759063 1.145840431
628.286471 1.220608283
652.286471 1.964414994
670.2970356 2.072339605
742.3545505 0.9184072874
764.375286 0.9142331896
781.4018351 4.87591047
782.3858507 1.43454042
793.4018351 0.9632145021
795.4174851 7.8690135
797.3967497 1.583969303
805.4018351 1.667635679
809.3967497 0.9774902558
811.4123997 0.9129491095
813.4280498 3.982811048
823.4123997 2.754367677
841.4229644 0.8998679326

Name: +ve in-silico MS/MS by CFM-ID for BINJQZBBBIYZIE-JIYJBWBKSA-N
ID: BINJQZBBBIYZIE-JIYJBWBKSA-N
Comment: Energy2
Num peaks: 31
60.04439023 1.066877863
111.0804414 0.8752244605
112.0756904 0.7808078638
114.0913404 2.095842671
139.075356 1.096538248
140.1069905 1.313372958
142.1226406 2.87482583
168.1019051 1.228590717
170.1175552 3.411754685
184.1332052 0.9040099878
198.1124698 3.813328627
198.1488553 0.7783634228
226.1801554 0.8752107178
270.2063702 3.373589898
494.1557911 0.9211814775
496.1714412 1.063715075
498.1870913 1.457035815
506.1557911 1.085071422
508.1714412 1.493006678
510.1870913 4.937605392
512.1663558 0.9204140524
512.2027413 2.358363766
514.2183914 0.9441767161
524.1663558 1.052150648
528.197656 9.814365868
530.213306 0.8589757606
781.4018351 1.770353512
793.4018351 0.9756756658
795.4174851 0.9588987815
797.3967497 1.449834363
823.4123997 0.8822949662

Name: +ve in-silico MS/MS by CFM-ID for WYTPNKDEPLKFGO-DFLYTYMASA-N
ID: WYTPNKDEPLKFGO-DFLYTYMASA-N
Comment: Energy0
Num peaks: 31
103.0389705 0.5162110873
163.0600999 1.529261847
265.0917939 0.511186386
297.221292 0.6241369051
315.2318567 0.7153427418
325.1129233 1.058870453
337.2162066 2.7933545
355.2267713 7.527664648
357.2424213 0.5661569132
373.237336 5.983037219
459.3105009 1.824470754
469.1915675 0.843415598
481.2948508 1.178903835
497.2897655 0.6007296435
499.3054155 6.872440612
501.3210656 0.8531395002
517.3159802 8.069132595
643.3476743 0.7007909392
661.3582389 2.159706225
679.3688036 0.826719461
763.389933 1.040240477
765.4055831 0.6053616714
779.3848476 0.9407593372
781.4004977 1.785369689
783.4161477 1.380106657
795.4161477 0.6154481681
797.4317978 0.6440002608
805.4004977 3.296368878
809.3954123 0.8386497134
823.4110624 12.39552316
841.421627 4.534693407

Name: +ve in-silico MS/MS by CFM-ID for WYTPNKDEPLKFGO-DFLYTYMASA-N
ID: WYTPNKDEPLKFGO-DFLYTYMASA-N
Comment: Energy1
Num peaks: 31
121.0284058 0.9304283329
145.0495352 1.167733385
145.0859207 1.757997483
147.1015708 0.6477112471
163.0600999 1.726442713
163.0964854 0.6662857076
287.2005565 0.5552388511
307.1023586 0.6378955011
315.2318567 1.172557891
325.1129233 0.7602565657
337.2162066 1.555458907
339.252986 0.5566719522
355.2267713 9.191699846
373.237336 12.27494182
423.252986 0.9090973135
431.2792008 0.5359344018
441.2635507 0.773035054
443.2792008 0.7351147697
459.3105009 1.653802584
469.1915675 0.6032411169
471.3105009 0.5914211132
489.3210656 1.241411133
499.3054155 5.371914736
501.3210656 0.7114806921
517.3159802 7.130203862
661.3582389 2.518381806
679.3688036 0.8692494936
757.4004977 0.5409479801
797.4317978 0.4903329985
805.4004977 0.7900107403
823.4110624 2.119028702

Name: +ve in-silico MS/MS by CFM-ID for WYTPNKDEPLKFGO-DFLYTYMASA-N
ID: WYTPNKDEPLKFGO-DFLYTYMASA-N
Comment: Energy2
Num peaks: 31
45.0334912 0.9476520582
103.0389705 0.7666054102
145.0495352 1.211210953
145.0859207 1.594912145
147.0651853 1.151716572
163.0600999 1.783475933
193.0706646 0.8536194382
283.2056419 1.650061321
285.221292 1.306793426
307.1023586 0.6363061995
313.1798211 0.8390250449
315.1954711 0.6954270897
315.2318567 1.059383315
325.1129233 0.8722840892
339.252986 1.33392824
341.2111212 1.132445508
343.2267713 1.207844218
345.2424213 0.6283374282
355.2267713 2.355187039
373.237336 4.270868824
429.2635507 0.6806469701
437.2686361 0.6432089962
443.2792008 1.004898771
459.3105009 4.248248222
499.3054155 1.962660495
501.3210656 0.8461078274
517.3159802 3.905113409
765.3691975 0.9897198807
767.3848476 0.7081414289
779.3848476 0.6805725152
823.4110624 1.886118479

Name: +ve in-silico MS/MS by CFM-ID for CIQCCXUYEZRWFT-DFLYTYMASA-N
ID: CIQCCXUYEZRWFT-DFLYTYMASA-N
Comment: Energy0
Num peaks: 31
145.0859207 0.5279584414
163.0600999 0.7721239768
265.0917939 0.5273804862
297.221292 0.6626636294
315.2318567 0.7456648139
325.1129233 1.260838976
337.2162066 2.952274707
355.2267713 7.933758692
357.2424213 0.7177062068
373.237336 5.900372898
457.2948508 0.4378795811
459.3105009 1.900299197
469.1915675 0.9782251357
481.2948508 1.233185884
497.2897655 0.6716545645
499.3054155 7.202948476
501.3210656 0.7863836298
517.3159802 7.962120045
763.389933 1.642643158
765.4055831 0.7722507808
779.3848476 1.206807583
781.4004977 2.173039947
783.4161477 1.512991375
793.4004977 0.8246020642
795.4161477 0.9012236913
797.4317978 0.4720308672
805.4004977 3.137320672
809.3954123 0.7445659273
811.4110624 0.5246764782
823.4110624 12.55648092
841.421627 4.781389344

Name: +ve in-silico MS/MS by CFM-ID for CIQCCXUYEZRWFT-DFLYTYMASA-N
ID: CIQCCXUYEZRWFT-DFLYTYMASA-N
Comment: Energy1
Num peaks: 31
121.0284058 1.006837801
145.0859207 2.233666006
147.1015708 0.8642843388
163.0600999 1.640480862
163.0964854 0.7140883908
287.2005565 0.5977856685
307.1023586 0.5649454307
315.2318567 1.286435381
325.1129233 1.208870659
337.2162066 1.632198884
339.252986 0.6031570945
355.2267713 9.593381224
373.237336 11.37145321
423.252986 1.004098474
431.2792008 0.5743850276
433.2948508 0.6536475058
441.2635507 0.8428009357
443.2792008 0.7986199483
459.3105009 1.81593845
461.326151 0.5523956406
469.1915675 0.9024512893
471.3105009 0.6372861878
473.326151 0.8222393658
489.3210656 1.344583183
499.3054155 5.788565169
501.3210656 0.6467143368
517.3159802 5.147283286
679.3688036 0.621179358
793.4004977 0.5583661158
805.4004977 0.7411466417
823.4110624 2.166328162

Name: +ve in-silico MS/MS by CFM-ID for CIQCCXUYEZRWFT-DFLYTYMASA-N
ID: CIQCCXUYEZRWFT-DFLYTYMASA-N
Comment: Energy2
Num peaks: 31
145.0495352 0.8297414284
145.0859207 1.577389596
163.0600999 2.459347835
177.0757499 1.481325511
193.0706646 0.7168066977
283.2056419 1.629873051
285.221292 1.292748981
309.1180087 0.6060133057
313.1798211 0.8258330083
315.1954711 0.6862601909
315.2318567 1.047936185
325.1129233 0.862480233
339.252986 1.31959217
341.2111212 1.051559823
343.2267713 1.115998939
345.2424213 0.6194465688
355.123488 0.7440277083
355.2267713 2.374491886
373.237336 3.867838328
429.2635507 0.6696537466
433.2948508 0.6963085689
437.2686361 0.6362962634
443.2792008 0.9900322294
459.3105009 4.208304779
499.3054155 1.885801101
501.3210656 0.8154135207
517.3159802 3.45141493
765.4055831 0.6441820056
779.3848476 1.666409666
781.4004977 0.9912095731
823.4110624 1.827510943

Name: +ve in-silico MS/MS by CFM-ID for MZLOSGDTQKLQHX-MWXFVMEISA-N
ID: MZLOSGDTQKLQHX-MWXFVMEISA-N
Comment: Energy0
Num peaks: 31
60.04439023 0.844533293
140.1069905 0.5341768188
142.086255 0.7914433891
142.1226406 0.7805186351
168.1019051 0.6536931989
170.1175552 1.685807632
198.1124698 1.589160246
298.2012848 1.275691043
508.1714412 0.5234896928
510.1870913 2.247464224
512.2027413 0.8922236776
524.1663558 0.9152186745
524.2027413 1.093464598
528.197656 3.043953242
542.213306 0.720169977
628.286471 0.562579832
652.286471 0.627564359
670.2970356 0.7572178085
764.375286 0.7296392694
781.4018351 1.601582743
782.3858507 1.908257911
791.386185 2.752682382
793.4018351 1.442860421
795.4174851 5.409084661
797.3967497 1.82442062
805.4018351 3.250061824
809.3967497 3.821194073
811.4123997 1.712501787
813.4280498 7.377907903
823.4123997 13.78002779
841.4229644 9.09809043

Name: +ve in-silico MS/MS by CFM-ID for MZLOSGDTQKLQHX-MWXFVMEISA-N
ID: MZLOSGDTQKLQHX-MWXFVMEISA-N
Comment: Energy1
Num peaks: 31
56.04947561 0.9650759357
114.0913404 0.8680362816
139.075356 0.7942472457
142.1226406 1.0264837
166.086255 0.8756220879
168.1019051 1.132298477
170.1175552 6.718495993
184.1332052 1.060540625
198.1124698 2.355041423
198.1488553 1.501326395
224.1281199 0.8536301685
226.1801554 1.174006132
270.2063702 2.655124898
510.1870913 2.878702031
528.197656 4.671183746
610.2759063 1.160716276
628.286471 1.242636433
652.286471 2.056082013
670.2970356 2.14071602
742.3545505 0.933335978
764.375286 0.9449067492
781.4018351 3.891237833
782.3858507 1.470330223
793.4018351 0.8936112119
795.4174851 8.046400949
797.3967497 1.613673305
805.4018351 1.640072913
809.3967497 0.7854525572
813.4280498 3.748137203
823.4123997 2.938831707
841.4229644 0.9222455395

Name: +ve in-silico MS/MS by CFM-ID for MZLOSGDTQKLQHX-MWXFVMEISA-N
ID: MZLOSGDTQKLQHX-MWXFVMEISA-N
Comment: Energy2
Num peaks: 31
60.04439023 1.072211896
70.06512568 0.7419172896
111.0804414 0.8839582228
112.0756904 0.7849381002
114.0913404 2.106692504
139.075356 1.10332972
140.1069905 1.320884238
142.1226406 2.890078362
168.1019051 1.235001182
170.1175552 3.429234685
184.1332052 0.9085910534
198.1124698 3.825024408
198.1488553 0.7824247269
226.1801554 0.8798066795
270.2063702 3.391232654
506.1557911 1.382072738
508.1714412 1.903640424
510.1870913 5.451202506
512.1663558 0.989002733
512.2027413 2.43397872
514.2183914 0.9488752276
524.1663558 1.179954695
524.2027413 0.7686869953
526.1820059 0.8102711764
528.197656 9.771534964
530.213306 0.8758608423
781.4018351 1.461405724
793.4018351 0.9660099464
795.4174851 0.9673509767
797.3967497 1.4585505
823.4123997 0.9769372177

Name: +ve in-silico MS/MS by CFM-ID for NSUBEYVJVCEWHW-AYYCBVDVSA-N
ID: NSUBEYVJVCEWHW-AYYCBVDVSA-N
Comment: Energy0
Num peaks: 27
177.0393644 2.2169901
195.0499291 1.143268746
353.0714524 0.6659784213
407.3308424 0.8325077335
423.325757 1.59356855
425.3414071 0.6488055623
435.325757 2.681465388
451.3206717 0.9522261995
453.3363217 10.49448805
455.3519718 0.8009039634
465.2999362 0.7077763764
471.3468864 8.834072551
583.3629304 0.5134779139
599.357845 1.192145583
601.3734951 0.6998707729
611.357845 2.573337324
613.3734951 0.8188771687
627.3527596 1.077846873
629.3684097 9.325500616
631.3840598 1.219014472
647.3789744 5.463909107
759.3950184 2.38959212
777.4055831 1.429933054
779.4212331 0.6927913316
787.389933 5.960715895
805.4004977 11.56738527
823.4110624 3.971346666

Name: +ve in-silico MS/MS by CFM-ID for NSUBEYVJVCEWHW-AYYCBVDVSA-N
ID: NSUBEYVJVCEWHW-AYYCBVDVSA-N
Comment: Energy1
Num peaks: 31
159.0287997 0.9967599606
177.0393644 2.297324372
179.0550145 0.8850345875
195.0499291 0.9383838114
335.0608877 0.4733069933
353.0714524 0.5626952146
369.2424213 0.4899625769
397.2737215 0.4889171524
407.3308424 0.9186519239
423.325757 2.432586061
425.3414071 1.417718805
427.3570572 0.8330905397
435.325757 2.2387798
451.3206717 0.7518043828
453.3363217 15.69993452
455.3519718 0.7874028837
471.3468864 15.1584137
599.357845 1.685138484
601.3734951 1.658659116
603.3891451 0.6373037589
611.357845 1.265174091
627.3527596 0.5840457299
629.3684097 9.76757324
631.3840598 1.276959835
647.3789744 4.136708153
651.301118 0.4764254779
759.3950184 0.9973423125
777.4055831 0.6620320255
779.4212331 0.9840146805
787.389933 1.83542091
805.4004977 2.383095018

Name: +ve in-silico MS/MS by CFM-ID for NSUBEYVJVCEWHW-AYYCBVDVSA-N
ID: NSUBEYVJVCEWHW-AYYCBVDVSA-N
Comment: Energy2
Num peaks: 31
87.00767038 0.9381973677
89.02332044 0.638841435
117.0182351 0.6134279705
161.0444498 0.9288582867
173.0080643 0.9638866784
175.0237144 1.704932276
177.0393644 4.567148239
179.0550145 0.6808272538
369.2424213 0.9797522155
383.2580714 0.6684974041
395.3308424 1.35643569
397.2737215 0.7692971495
399.2893715 0.5936020435
407.3308424 1.287822207
421.310107 0.7466242968
423.325757 5.060203081
425.3414071 0.9068122282
439.3206717 1.294170444
441.3363217 1.4912038
447.2893715 1.739053156
449.3050216 0.5960662598
453.3363217 4.659980626
471.3468864 8.278280297
583.3629304 0.6284808209
599.357845 1.82274413
601.3734951 0.8069043648
629.3684097 2.575611793
631.3840598 0.7109000066
733.3793683 0.9229682428
779.4212331 0.5766944837
805.4004977 1.723522284

Name: +ve in-silico MS/MS by CFM-ID for VEPAVKSTRYVBJH-QYYBRKRKSA-N
ID: VEPAVKSTRYVBJH-QYYBRKRKSA-N
Comment: Energy0
Num peaks: 27
177.0393644 2.271976292
195.0499291 1.172792918
353.0714524 0.6831459219
407.3308424 0.4703177425
423.325757 1.093589635
425.3414071 0.4909463821
435.325757 2.830393109
441.3363217 0.4621853962
451.3206717 0.9891415381
453.3363217 10.95239555
455.3519718 0.8180804541
465.2999362 0.7252512568
471.3468864 9.230396385
599.357845 0.8260159051
601.3734951 0.522870214
611.357845 2.697993192
613.3734951 0.8384970102
627.3527596 1.104959045
629.3684097 9.742097042
631.3840598 1.25244358
647.3789744 5.733273406
759.3950184 1.497480614
777.4055831 0.9224125521
779.4212331 0.5626268671
787.389933 6.263220208
805.4004977 12.01190659
823.4110624 4.129673314

Name: +ve in-silico MS/MS by CFM-ID for VEPAVKSTRYVBJH-QYYBRKRKSA-N
ID: VEPAVKSTRYVBJH-QYYBRKRKSA-N
Comment: Energy1
Num peaks: 31
159.0287997 1.020457893
177.0393644 2.356640296
179.0550145 0.9071691469
193.034279 0.4372987068
195.0499291 0.9638284679
335.0608877 0.4845598499
353.0714524 0.5788761103
371.2580714 0.3970659096
397.2737215 0.5010843322
407.3308424 0.6897246161
423.325757 1.665718103
425.3414071 0.9719277297
427.3570572 0.5701813165
435.325757 2.579608404
449.3050216 0.3884007967
451.3206717 0.8440280751
453.3363217 16.23679148
455.3519718 0.806210605
471.3468864 15.59440836
599.357845 1.288715803
601.3734951 1.23741293
611.357845 1.329841096
627.3527596 0.5991285106
629.3684097 10.05086908
631.3840598 1.312468363
647.3789744 4.299235871
759.3950184 0.6945886756
777.4055831 0.5252980805
779.4212331 1.074060752
787.389933 1.914601577
805.4004977 2.468066627

Name: +ve in-silico MS/MS by CFM-ID for VEPAVKSTRYVBJH-QYYBRKRKSA-N
ID: VEPAVKSTRYVBJH-QYYBRKRKSA-N
Comment: Energy2
Num peaks: 31
87.00767038 0.9573935206
89.02332044 0.6445613886
117.0182351 0.6189190365
159.0287997 0.5280309923
161.0444498 0.9371673335
173.0080643 0.9836585317
175.0237144 1.737262442
177.0393644 4.645375638
179.0550145 0.6870409091
369.2424213 0.6880767025
383.2580714 0.6812828572
395.2580714 0.5315072636
397.2737215 0.7977220926
399.2893715 0.6040334843
407.3308424 0.6536965567
421.310107 1.416252982
423.325757 2.79761358
435.325757 0.7087395799
439.3206717 1.564657682
441.3363217 1.737440096
447.2893715 1.754609753
449.3050216 0.6014005021
451.3206717 1.15807774
453.3363217 4.921722242
469.3312363 0.5860317298
471.3468864 8.853642675
599.357845 0.768096917
629.3684097 2.726467034
631.3840598 0.7183315306
733.3793683 0.9312469198
805.4004977 1.740727112

Name: +ve in-silico MS/MS by CFM-ID for ZPURMIBEVJJSNK-MNKGRQGFSA-N
ID: ZPURMIBEVJJSNK-MNKGRQGFSA-N
Comment: Energy0
Num peaks: 30
159.0287997 0.36278849
177.0393644 2.564528168
195.0499291 2.022964232
221.1536063 0.3582829202
323.0608877 0.3753072301
335.0608877 0.5256075264
353.0714524 1.034213947
407.3308424 1.573378866
423.325757 2.427231157
425.3414071 1.535089981
427.3570572 0.4811833636
435.325757 1.551338186
439.3206717 0.4793713561
441.3363217 0.6717534168
451.3206717 1.019485444
453.3363217 11.00191331
455.3519718 1.330531964
465.2999362 1.09383245
471.3468864 12.12601079
611.357845 0.3751590875
629.3684097 1.715507301
647.3789744 1.469964234
759.3950184 1.988160435
761.4106684 0.4445047134
775.389933 1.243821792
777.4055831 3.159852483
779.4212331 0.6984414162
787.389933 5.505909205
805.4004977 13.94144715
823.4110624 6.971011693

Name: +ve in-silico MS/MS by CFM-ID for ZPURMIBEVJJSNK-MNKGRQGFSA-N
ID: ZPURMIBEVJJSNK-MNKGRQGFSA-N
Comment: Energy1
Num peaks: 31
159.0287997 0.5855847047
175.0237144 0.7367184236
177.0393644 3.496112094
179.0550145 0.8586765543
195.0499291 2.171721632
235.1692564 0.6504824163
335.0608877 0.7495453234
353.0714524 0.809935912
381.2788068 0.7822981916
397.2737215 0.8262017564
407.3308424 1.48830028
409.3464925 0.6031388775
423.325757 3.824559584
425.3414071 3.030857595
427.3570572 1.416946174
435.325757 1.653423906
443.3519718 1.374361897
451.3206717 0.8690833227
453.3363217 11.75946708
455.3519718 1.349587326
471.3468864 14.181577
627.3527596 0.5757399076
629.3684097 1.345931654
647.3789744 0.8162070557
759.3950184 0.8082829305
775.389933 0.6250059723
777.4055831 1.63082935
779.4212331 0.6818407135
787.389933 1.305454979
793.4004977 0.705050266
805.4004977 3.189056852

Name: +ve in-silico MS/MS by CFM-ID for ZPURMIBEVJJSNK-MNKGRQGFSA-N
ID: ZPURMIBEVJJSNK-MNKGRQGFSA-N
Comment: Energy2
Num peaks: 31
105.0182351 0.8400068435
131.0338851 1.177732791
133.0131497 0.9606347068
135.0287997 1.148535817
141.1273916 0.9566839585
169.1586917 0.9566839585
177.0393644 4.068109132
195.0499291 1.487944032
209.1899918 0.6487689804
369.2424213 0.8140181834
383.2580714 0.6737936482
385.310107 1.294424584
395.2580714 0.7758812754
395.3308424 2.283015901
397.2737215 0.9593701915
407.3308424 1.419083068
421.310107 0.9192805141
423.325757 4.099124902
425.3414071 1.459294443
441.3363217 1.173321488
443.3519718 1.3335588
447.2893715 1.781041073
453.3363217 3.217394163
455.3519718 0.7514713822
471.3468864 5.507459572
583.3629304 0.9377023021
599.357845 0.9260039715
733.3429828 0.7771555267
733.3793683 0.9996571832
775.389933 0.7498757985
805.4004977 1.835428248

Name: +ve in-silico MS/MS by CFM-ID for LPJAUAFOONIRJB-HTRDQORZSA-N
ID: LPJAUAFOONIRJB-HTRDQORZSA-N
Comment: Energy0
Num peaks: 28
177.0393644 2.402979924
195.0499291 1.29291804
353.0714524 0.675437635
407.3308424 1.227630546
423.325757 1.965143214
425.3414071 0.8456347189
435.325757 1.146453593
439.3206717 0.6682571628
441.3363217 0.6715135753
451.3206717 0.9848631817
453.3363217 9.641847936
455.3519718 1.03998005
465.2999362 0.8273567175
471.3468864 11.27425754
583.3629304 0.7516789885
599.357845 1.507553796
601.3734951 0.8785925068
611.357845 1.623122735
627.3527596 1.076638597
629.3684097 8.277382114
631.3840598 1.522826686
647.3789744 6.727786227
759.3950184 1.603489963
777.4055831 1.787265917
779.4212331 0.7733558226
787.389933 3.634700755
805.4004977 10.57879674
823.4110624 4.790849852

Name: +ve in-silico MS/MS by CFM-ID for LPJAUAFOONIRJB-HTRDQORZSA-N
ID: LPJAUAFOONIRJB-HTRDQORZSA-N
Comment: Energy1
Num peaks: 31
159.0287997 1.029571862
177.0393644 2.367568689
179.0550145 1.117297029
195.0499291 1.082783199
353.0714524 0.5206136006
381.2788068 0.6812279109
397.2737215 0.8144015277
407.3308424 1.215828558
423.325757 3.288496814
425.3414071 1.736023283
427.3570572 1.040193416
435.325757 1.218405058
439.3206717 0.5561168429
451.3206717 0.8722184357
453.3363217 11.59762256
455.3519718 0.7667183589
467.3155863 0.5258154842
471.3468864 18.21679215
599.357845 2.023415446
601.3734951 1.835789344
603.3891451 0.7317004513
611.357845 0.7215816912
627.3527596 0.6965676204
629.3684097 6.557871565
631.3840598 1.288767039
647.3789744 4.667350869
759.3950184 0.5571468293
777.4055831 0.7225503027
779.4212331 1.018698806
787.389933 1.023591895
805.4004977 2.259182632

Name: +ve in-silico MS/MS by CFM-ID for LPJAUAFOONIRJB-HTRDQORZSA-N
ID: LPJAUAFOONIRJB-HTRDQORZSA-N
Comment: Energy2
Num peaks: 31
87.00767038 0.8976820158
161.0444498 0.9572024874
173.0080643 0.9845991581
175.0237144 1.741368929
177.0393644 4.585409492
179.0550145 0.7022296801
245.1536063 0.6937754109
285.1849065 1.125667958
287.2005565 0.7154491477
313.2162066 1.125667958
315.2318567 0.7154491477
395.2580714 0.9907511649
395.3308424 2.433860882
397.2737215 1.168963663
407.3308424 1.349581666
423.325757 4.192696008
425.3414071 0.9110833651
439.3206717 1.713468677
441.3363217 1.876711198
447.2893715 1.678761709
453.3363217 3.606682748
471.3468864 9.003151359
583.3629304 0.692584415
599.357845 1.869136646
601.3734951 0.8308725275
629.3684097 1.842692125
631.3840598 0.8414444114
733.3429828 0.7324040063
733.3793683 0.9420931857
735.3586329 1.246432728
805.4004977 1.754416446

Name: +ve in-silico MS/MS by CFM-ID for YNIHVLPYSXTVDC-VHWCIIGJSA-N
ID: YNIHVLPYSXTVDC-VHWCIIGJSA-N
Comment: Energy0
Num peaks: 31
103.0389705 0.4166228595
145.0859207 0.4578904077
163.0600999 1.234411426
307.1387441 0.778454911
329.2111212 0.8719936979
347.2216859 0.6823057684
369.2060358 3.603876957
387.2166005 6.572171127
389.2322506 0.5348022031
405.2271652 3.967717649
437.2017383 0.7182675484
477.2846801 0.6807463042
499.26903 1.570321768
517.2795947 4.646949917
535.2901594 3.221465276
619.3476743 0.7301245201
621.3633243 1.997942133
643.3476743 1.411464809
659.3425889 0.8309649339
661.3582389 8.026682027
663.373889 1.209283702
679.3688036 4.144423009
757.4004977 0.6067939824
763.389933 3.374728863
779.3848476 1.570394399
781.4004977 2.654156168
795.4161477 0.4970838879
797.4317978 0.5201447823
805.4004977 6.476393584
823.4110624 11.26472335
841.421627 3.140492423

Name: +ve in-silico MS/MS by CFM-ID for YNIHVLPYSXTVDC-VHWCIIGJSA-N
ID: YNIHVLPYSXTVDC-VHWCIIGJSA-N
Comment: Energy1
Num peaks: 31
121.0284058 1.120123397
123.0440559 0.6275416516
131.0702706 0.8452140669
145.0495352 0.919166868
145.0859207 1.839814359
147.1015708 0.6774925576
163.0600999 1.431198603
275.1489149 1.275429838
277.1645649 0.4932905978
307.1387441 0.7489455257
347.2216859 0.8723390156
369.2060358 2.65683524
387.2166005 10.36305196
405.2271652 10.19710278
437.2017383 0.6685877818
459.2377299 0.7735938058
477.2846801 0.8451095342
517.2795947 6.605377477
535.2901594 6.110233906
585.3058094 0.9555034676
621.3633243 1.329978082
623.3789744 0.5000363137
633.3633243 0.4782792583
661.3582389 7.920877073
663.373889 1.339464427
679.3688036 2.495583381
763.389933 0.5797060065
797.4317978 0.4422362678
805.4004977 1.348534811
813.4267124 0.704922404
823.4110624 1.738987054

Name: +ve in-silico MS/MS by CFM-ID for YNIHVLPYSXTVDC-VHWCIIGJSA-N
ID: YNIHVLPYSXTVDC-VHWCIIGJSA-N
Comment: Energy2
Num peaks: 31
87.00767038 0.742730211
103.0389705 0.9309478405
145.0495352 0.8669945512
145.0859207 2.283220275
161.0808353 0.7146048617
163.0600999 1.150815377
193.0706646 0.7890966896
261.148521 1.353035398
275.1489149 1.536251989
345.1696503 0.9679374256
347.1853004 0.7868073758
347.2216859 0.7935561063
369.2060358 1.048795747
387.2166005 3.193318223
405.2271652 5.218420853
443.2428153 1.230019326
459.2377299 0.9890418053
461.2533799 1.046674828
477.2846801 0.7603678935
499.26903 0.9956373702
499.2901594 0.731546563
517.2795947 2.344856714
519.2952448 0.9672463862
535.2901594 3.055236706
619.3476743 0.7219571818
621.3633243 3.134558311
643.3476743 0.7809532407
661.3582389 4.421019695
663.373889 1.394600537
679.3688036 1.016843827
823.4110624 1.345935995

Name: +ve in-silico MS/MS by CFM-ID for GFGOAZVLUCHIET-GRIKHQGCSA-N
ID: GFGOAZVLUCHIET-GRIKHQGCSA-N
Comment: Energy0
Num peaks: 31
25.00727645 0.3840301376
27.02292652 0.516877309
44.99710569 0.411156456
143.0702706 0.3732150577
145.0859207 2.306239186
161.0808353 0.44900556
163.0964854 0.5742813722
175.0964854 0.5575352021
251.0914 0.3981752201
289.1645649 1.402178484
307.1751296 0.4612128094
317.1383502 0.3708859456
319.1751296 0.4285541155
343.1540003 0.8388325572
345.1696503 0.910974686
357.1696503 13.24781169
359.1853004 0.5964495963
375.180215 18.48051558
449.2381238 0.931951657
475.196259 0.3791771107
477.2119091 0.4900491288
517.2432092 5.721417514
535.2537739 6.007590594
661.3218534 4.571548613
663.301118 0.4044352764
679.3324181 4.460513147
791.3848476 1.232948299
793.4004977 0.570134778
805.4004977 4.444560911
807.3797622 0.5357192104
823.4110624 7.491768203

Name: +ve in-silico MS/MS by CFM-ID for GFGOAZVLUCHIET-GRIKHQGCSA-N
ID: GFGOAZVLUCHIET-GRIKHQGCSA-N
Comment: Energy1
Num peaks: 31
69.0334912 0.7812869687
71.04914126 0.8479549652
73.06479133 0.644587753
115.075356 0.5791808969
145.0859207 4.467989447
147.1015708 0.6333525756
161.0808353 0.97061095
163.0964854 0.6165493599
179.0914 0.6256180795
289.1645649 0.8911076069
301.1070501 0.6991003436
303.1227001 0.5946682131
305.1594796 0.7529624855
315.1227001 0.746728753
317.1383502 0.6816451405
327.1590856 0.59471829
329.1383502 0.5595226299
329.1747357 0.8132394814
331.1903858 0.7883070184
347.1853004 0.5833186321
357.1696503 11.47780411
373.1645649 0.5796717303
375.180215 25.61198073
517.2432092 2.770448625
535.2537739 6.923206564
661.3218534 1.943124372
679.3324181 1.920789691
775.389933 0.5361678407
791.3848476 0.9000867833
793.4004977 0.8014006561
805.4004977 0.9977092415

Name: +ve in-silico MS/MS by CFM-ID for GFGOAZVLUCHIET-GRIKHQGCSA-N
ID: GFGOAZVLUCHIET-GRIKHQGCSA-N
Comment: Energy2
Num peaks: 31
107.0855268 3.281624001
133.0647913 1.03745733
139.1117415 0.9616168657
143.0702706 0.9482311977
145.0859207 2.681563489
161.0808353 1.852316652
163.0964854 0.7054167436
175.0964854 4.162847859
249.0757499 0.6563862423
251.0914 0.6900125458
261.0757499 0.8109382411
263.0914 0.6762754069
301.1070501 1.514200075
303.1227001 0.8149652019
305.1594796 1.259552112
315.1227001 1.90485948
317.1383502 1.291300966
329.1383502 1.147174532
331.1540003 0.9137230694
343.1540003 1.908856857
345.1696503 2.333480447
347.1853004 0.8398943574
355.1540003 0.9295137573
357.1696503 4.90763652
359.1489149 0.7078879661
373.1645649 0.76665385
375.180215 13.44909008
517.2432092 1.123883435
535.2537739 0.9602326442
805.4004977 1.12026361
807.3797622 1.245060488

Name: +ve in-silico MS/MS by CFM-ID for YUXPMUIKXCUNQY-DCLZDNBGSA-N
ID: YUXPMUIKXCUNQY-DCLZDNBGSA-N
Comment: Energy0
Num peaks: 31
103.0389705 0.5346823076
163.0600999 1.58155366
265.0917939 0.5295051248
297.221292 1.44807856
313.2162066 0.5006832461
315.2318567 1.071467505
325.1129233 1.050385494
337.2162066 0.8094854739
341.2111212 0.5557276875
343.2267713 0.5377933462
355.2267713 8.028044799
357.2424213 0.9419180076
373.237336 7.483547473
433.2948508 0.6164280298
457.2948508 1.287208777
459.3105009 3.114087176
469.1915675 0.8471867271
499.3054155 3.485313159
501.3210656 0.9961896422
517.3159802 9.664432157
621.3633243 0.751005824
661.3582389 1.82811053
679.3688036 1.033150409
763.389933 0.9565317069
779.3848476 2.167612671
781.4004977 4.518162051
783.4161477 0.5865301101
795.4161477 0.6375032043
809.3954123 0.6135339037
823.4110624 10.64076394
841.421627 4.814092407

Name: +ve in-silico MS/MS by CFM-ID for YUXPMUIKXCUNQY-DCLZDNBGSA-N
ID: YUXPMUIKXCUNQY-DCLZDNBGSA-N
Comment: Energy1
Num peaks: 31
109.0284058 0.5349166099
145.0495352 1.219425491
145.0859207 1.932618832
147.1015708 0.655644073
163.0600999 1.856256816
163.0964854 0.9133095578
287.2005565 0.5976505414
307.1023586 0.6661332498
313.1798211 0.554733624
315.2318567 1.245118776
325.1129233 0.8086871507
327.2318567 0.531395101
329.2475067 0.6890783046
337.2162066 0.7659207553
355.2267713 8.117427854
373.237336 16.0868544
383.2580714 0.5584944773
441.2635507 1.256956196
459.3105009 1.79149903
461.326151 0.6354257883
469.1915675 0.6782547412
473.326151 0.9236442035
485.2897655 0.6040133367
489.3210656 1.458735503
499.3054155 1.455540945
501.3210656 0.5911001116
517.3159802 8.198324874
661.3582389 1.689353019
679.3688036 1.3200096
781.4004977 0.543267948
823.4110624 2.03557689

Name: +ve in-silico MS/MS by CFM-ID for YUXPMUIKXCUNQY-DCLZDNBGSA-N
ID: YUXPMUIKXCUNQY-DCLZDNBGSA-N
Comment: Energy2
Num peaks: 31
45.0334912 1.169897551
103.0389705 0.8334208783
107.0127558 0.6870417456
123.0440559 0.666436126
145.0495352 1.316620722
145.0859207 1.704641087
147.0651853 1.251948639
163.0600999 1.906583893
193.0706646 0.9280935091
285.221292 1.542672328
299.164171 0.9355017348
307.1023586 0.6916829193
309.1180087 0.6659103935
313.1798211 1.30926977
315.1954711 0.8346834213
315.2318567 0.9214593029
323.2005565 1.425712851
341.2111212 2.140748902
343.2267713 2.099792899
345.2424213 0.7167697781
355.2267713 2.964939263
371.2216859 0.6479894974
373.237336 5.721456177
433.2948508 0.8570588144
457.2948508 0.8882857365
459.3105009 3.661442437
473.326151 0.6713466437
499.3054155 1.112819023
517.3159802 4.11445041
779.3848476 0.7418476887
823.4110624 2.176889454

Name: +ve in-silico MS/MS by CFM-ID for XNLFIERPGXTDDP-URTGHCAOSA-N
ID: XNLFIERPGXTDDP-URTGHCAOSA-N
Comment: Energy0
Num peaks: 28
177.0393644 2.401178485
195.0499291 1.29181215
353.0714524 0.6748422766
407.3308424 1.226832923
423.325757 1.981209694
425.3414071 0.8478030865
435.325757 1.145708714
439.3206717 0.670176323
441.3363217 0.6723706685
451.3206717 0.9841285633
453.3363217 9.677149864
455.3519718 1.039251129
465.2999362 0.826713663
471.3468864 11.30978875
583.3629304 0.7511906039
599.357845 1.505832161
601.3734951 0.8779161223
611.357845 1.622068152
627.3527596 1.07585202
629.3684097 8.269206092
631.3840598 1.521782808
647.3789744 6.719951383
759.3950184 1.602448135
777.4055831 1.785545753
779.4212331 0.7727631819
787.389933 3.632339199
805.4004977 10.56914926
823.4110624 4.784626405

Name: +ve in-silico MS/MS by CFM-ID for XNLFIERPGXTDDP-URTGHCAOSA-N
ID: XNLFIERPGXTDDP-URTGHCAOSA-N
Comment: Energy1
Num peaks: 31
159.0287997 1.026663591
177.0393644 2.359377817
179.0550145 1.114131306
195.0499291 1.077217273
287.2005565 0.6703724532
315.2318567 0.6703724532
397.2737215 0.8227190057
407.3308424 1.212394161
423.325757 3.377495746
425.3414071 1.75896837
427.3570572 1.057061193
435.325757 1.214963383
439.3206717 0.5697945351
451.3206717 0.8696777627
453.3363217 11.78589435
455.3519718 0.7645417961
471.3468864 18.26636531
599.357845 2.01173532
601.3734951 1.829271769
603.3891451 0.7286863095
611.357845 0.7195434122
627.3527596 0.6945106558
629.3684097 6.524445944
631.3840598 1.285112416
647.3789744 4.644600845
735.3586329 0.6744699956
759.3950184 0.5555730357
777.4055831 0.7196538503
779.4212331 1.015672844
787.389933 1.020700516
805.4004977 2.251197615

Name: +ve in-silico MS/MS by CFM-ID for XNLFIERPGXTDDP-URTGHCAOSA-N
ID: XNLFIERPGXTDDP-URTGHCAOSA-N
Comment: Energy2
Num peaks: 31
87.00767038 0.8929479746
161.0444498 0.955103818
173.0080643 0.9795859852
175.0237144 1.733178516
177.0393644 4.565957101
179.0550145 0.7006860134
285.1849065 0.9608749021
287.2005565 0.887722085
313.2162066 0.9608749021
315.2318567 0.887722085
383.2580714 0.6749209036
395.2580714 0.9847058275
395.3308424 2.428524634
397.2737215 1.169562427
407.3308424 1.346622704
423.325757 4.236080373
425.3414071 0.9184092726
439.3206717 1.711071072
441.3363217 1.871548053
447.2893715 1.675081019
453.3363217 3.634643189
467.3155863 0.6879765302
471.3468864 8.90920262
583.3629304 0.6910659215
599.357845 1.838817185
601.3734951 0.8249036133
629.3684097 1.813694623
631.3840598 0.8395960347
733.3793683 0.9400220075
735.3586329 1.001451273
805.4004977 1.750549675

Name: +ve in-silico MS/MS by CFM-ID for HMQKXUDOQSFWTG-JHZOKJJISA-N
ID: HMQKXUDOQSFWTG-JHZOKJJISA-N
Comment: Energy0
Num peaks: 31
163.0600999 2.009306268
177.0393644 0.6275198345
181.0706646 1.285450086
339.0921878 0.5626560577
413.3050216 1.50444924
421.310107 0.8555234843
437.3050216 1.235971476
439.3206717 0.8120217082
441.3363217 0.5656505761
449.3050216 0.8742412701
465.2999362 0.9640542941
467.3155863 8.235955131
469.3312363 0.6980886539
485.326151 10.10984059
589.3371096 1.475753526
613.3371096 1.043531172
615.3527596 0.828922604
625.3371096 1.6054132
643.3476743 7.403277657
645.3633243 1.232286711
661.3582389 6.077536005
683.3273327 0.7439048347
731.3637182 0.6511454094
749.3742829 1.320463023
751.389933 0.8767176637
775.389933 0.5321345539
777.4055831 1.491044686
779.4212331 0.9981884607
787.389933 1.750242212
805.4004977 9.616082068
823.4110624 4.459158186

Name: +ve in-silico MS/MS by CFM-ID for HMQKXUDOQSFWTG-JHZOKJJISA-N
ID: HMQKXUDOQSFWTG-JHZOKJJISA-N
Comment: Energy1
Num peaks: 31
39.02292652 1.907024405
41.03857658 0.7174311765
145.0495352 1.004596141
163.0600999 1.607006673
177.0393644 1.263448784
371.2944569 0.8306080335
381.2424213 1.532571581
383.2580714 1.051018124
387.2893715 4.058232843
397.2737215 0.6185290414
413.3050216 1.588116973
421.310107 0.6002494538
437.3050216 1.501826587
439.3206717 1.479714997
441.3363217 1.093467901
457.3312363 0.5928583378
465.2999362 0.8360625542
467.3155863 6.512645681
485.326151 11.72556985
557.2745093 0.9303053023
559.2901594 0.6379915599
563.3214595 3.172278098
589.3371096 1.566639894
613.3371096 1.177478638
615.3527596 1.644857507
617.3684097 0.7389909439
643.3476743 4.337433411
645.3633243 0.8061034621
661.3582389 3.237944231
779.4212331 0.8874876465
805.4004977 2.265104841

Name: +ve in-silico MS/MS by CFM-ID for HMQKXUDOQSFWTG-JHZOKJJISA-N
ID: HMQKXUDOQSFWTG-JHZOKJJISA-N
Comment: Energy2
Num peaks: 31
43.01784114 0.7429454656
53.03857658 1.306909798
55.05422664 1.331334573
79.01784114 0.872046122
87.00767038 1.07781864
89.02332044 0.7335600148
103.0389705 0.9505306185
145.0495352 0.9326543428
163.0600999 1.749987987
175.0237144 1.019330023
177.0393644 4.038941791
353.2475067 1.163105577
371.2580714 1.052237343
381.2788068 1.330665073
387.2893715 0.9483482371
413.3050216 1.119938284
421.310107 0.826497661
437.3050216 0.9309595794
441.3363217 0.7001984306
465.2999362 1.05032495
467.3155863 3.123837354
481.2948508 0.6736576932
483.3105009 0.7826364073
485.326151 7.982466365
563.3214595 0.8296532051
589.3371096 0.982873044
613.3371096 0.7485725101
643.3476743 1.609600447
661.3582389 0.7674491764
733.3793683 0.7176162025
805.4004977 2.182231756

Name: +ve in-silico MS/MS by CFM-ID for OVNISBFHKJPJTA-MXGMRAPUSA-N
ID: OVNISBFHKJPJTA-MXGMRAPUSA-N
Comment: Energy0
Num peaks: 30
147.0651853 1.610659323
165.0757499 0.4478430584
219.0863146 0.5638687161
297.221292 0.4494506544
301.2162066 0.5594635542
309.1180087 0.7600203447
315.2318567 1.091262004
317.2475067 0.905047033
329.2475067 8.367587663
331.2267713 0.5765177855
331.2631568 0.7633174465
347.2580714 12.59220722
455.1759175 0.507669677
475.3054155 0.5017673004
489.2846801 0.5832773141
491.3003301 3.483437097
493.3159802 0.5009692906
507.2952448 4.278201078
509.3108948 0.5571286
619.3476743 0.4225725935
623.3425889 0.925934967
635.3425889 0.4282352985
637.3582389 12.72701482
639.373889 1.399450975
655.3688036 10.13892738
769.4004977 0.9139083244
771.4161477 0.640825813
783.4161477 8.306078032
785.3954123 0.6147273776
801.4267124 4.53958133

Name: +ve in-silico MS/MS by CFM-ID for OVNISBFHKJPJTA-MXGMRAPUSA-N
ID: OVNISBFHKJPJTA-MXGMRAPUSA-N
Comment: Energy1
Num peaks: 31
129.0546206 0.5157297836
147.0651853 2.67653156
229.1586917 0.5340706689
243.1743418 1.051884608
247.2056419 0.6951966526
273.1849065 0.4556457208
275.2005565 0.4317351751
287.2005565 0.6202397536
289.2162066 0.7212384253
301.2162066 0.728487658
309.1180087 1.634757491
311.1336587 0.5752003593
311.236942 0.5290483745
315.2318567 1.268268671
317.2475067 0.6117598533
327.1285734 0.8345229445
329.2475067 7.228663332
331.2267713 0.9443207793
345.2424213 0.486127258
347.2580714 16.23948432
491.3003301 2.423061397
493.3159802 0.8321663088
507.2952448 10.6548309
509.3108948 4.916104451
551.285074 0.5297632617
623.3425889 0.7696263354
637.3582389 8.710872512
639.3375035 0.4136024793
639.373889 1.138983016
655.3688036 4.540025363
783.4161477 1.83375325

Name: +ve in-silico MS/MS by CFM-ID for OVNISBFHKJPJTA-MXGMRAPUSA-N
ID: OVNISBFHKJPJTA-MXGMRAPUSA-N
Comment: Energy2
Num peaks: 31
85.02840582 0.8175880337
87.00767038 0.5686088858
87.04405588 0.6345916996
147.0651853 1.917651751
225.1637771 0.6294316285
273.1849065 0.7887524774
287.2005565 1.164729026
289.2162066 0.7634837643
297.221292 1.308853411
301.2162066 0.8172577836
303.2318567 0.6452456516
307.1023586 0.8347574995
309.1180087 3.256618659
315.2318567 1.579174457
317.2475067 3.1187869
327.2318567 0.6887869567
329.2475067 2.592931455
331.2267713 0.8206361342
345.2424213 0.8090627124
347.2580714 7.733077696
489.2846801 0.5689446792
491.3003301 4.121722845
493.3159802 0.5639328046
507.2952448 11.37612944
509.3108948 1.614691842
637.3582389 3.557097494
639.373889 0.5421737322
641.3895391 0.5485104675
659.4001037 0.7378418566
699.3586329 0.6072655013
783.4161477 2.229049867

Name: +ve in-silico MS/MS by CFM-ID for FYUFCSVJNLYUBD-KOQJLMQDSA-N
ID: FYUFCSVJNLYUBD-KOQJLMQDSA-N
Comment: Energy0
Num peaks: 30
103.0389705 0.5112660812
145.0495352 0.9894610651
159.0287997 0.5827419254
161.0444498 0.8047716339
163.0600999 6.095247956
177.0393644 1.105184924
483.3105009 1.123653228
485.326151 3.182360045
487.341801 0.6397508536
499.3054155 0.6127698593
501.3210656 5.229401949
503.3367156 1.324850436
615.3527596 0.8186838156
617.3684097 0.5127629671
629.3684097 0.8027135626
631.3476743 0.7390740286
633.3633243 1.469042722
643.3476743 2.189744048
645.3633243 1.257183848
647.3789744 6.735862019
649.3946244 0.6506725996
659.3425889 0.8012509715
661.3582389 12.803388
663.373889 1.67539206
665.3895391 4.925944992
679.3688036 5.862296176
795.4161477 0.7793453034
805.4004977 1.706683309
823.4110624 10.03409529
841.421627 4.223286685

Name: +ve in-silico MS/MS by CFM-ID for FYUFCSVJNLYUBD-KOQJLMQDSA-N
ID: FYUFCSVJNLYUBD-KOQJLMQDSA-N
Comment: Energy1
Num peaks: 31
43.01784114 0.60251405
145.0495352 2.262904062
159.0287997 1.130232735
163.0600999 4.592115176
177.0393644 1.949866442
455.3155863 0.7577261375
457.3312363 0.885724104
469.3312363 0.4909406448
483.3105009 0.5190873241
485.326151 6.246449181
487.341801 2.58542591
501.3210656 8.044430934
503.3367156 5.398032043
615.3527596 0.6969653253
617.3684097 0.9924602726
619.3840598 1.050650041
621.3997098 0.570130492
629.3684097 0.646939729
633.3633243 1.322675106
643.3476743 2.126625416
645.3633243 0.8516099883
647.3789744 11.67378236
649.3946244 1.35846176
661.3582389 7.041686924
663.373889 1.266919166
665.3895391 4.966387969
679.3688036 1.967491995
795.4161477 0.5188652068
797.4317978 0.9557425832
805.4004977 1.210839621
823.4110624 3.109335442

Name: +ve in-silico MS/MS by CFM-ID for FYUFCSVJNLYUBD-KOQJLMQDSA-N
ID: FYUFCSVJNLYUBD-KOQJLMQDSA-N
Comment: Energy2
Num peaks: 31
43.01784114 0.9719958922
87.00767038 1.572082524
89.02332044 1.180993116
103.0389705 1.028210115
117.0182351 0.8523360131
145.0495352 0.9961375539
147.0651853 1.32397989
159.0287997 0.8375271879
161.0444498 1.210152543
163.0600999 2.281626646
177.0393644 0.9165644858
349.237336 1.049429126
357.2788068 0.648904792
371.2944569 0.7008322143
455.3155863 2.711664326
457.3312363 2.908310964
483.3105009 1.077236354
485.326151 4.381138816
487.341801 0.8133554552
499.3054155 0.9870184811
501.3210656 10.71256022
503.3367156 2.849408037
645.3633243 0.706897028
647.3789744 3.477384478
661.3582389 2.48134404
663.373889 0.6385426079
669.4208392 0.6616276806
751.389933 0.7905329966
779.3848476 0.7363001196
783.3433767 0.6360977295
823.4110624 2.056421323

Name: +ve in-silico MS/MS by CFM-ID for ARPNYYIWKXHRTH-RSGFOGJHSA-N
ID: ARPNYYIWKXHRTH-RSGFOGJHSA-N
Comment: Energy0
Num peaks: 22
117.0182351 0.5596376394
177.0393644 1.465204406
435.325757 1.018867164
451.3206717 2.520045263
453.3363217 3.240706661
455.3519718 0.8718982806
467.3155863 1.134275276
469.3312363 4.370959668
471.3468864 0.5726184787
583.3629304 0.7946443286
599.357845 1.566814255
601.3734951 1.367160631
611.357845 3.51842475
627.3527596 2.11589329
629.3684097 18.33550752
631.3840598 2.615153797
647.3789744 11.82914086
777.4055831 1.266410119
779.4212331 0.6461112106
787.389933 3.89518085
805.4004977 11.38902712
823.4110624 5.223797979

Name: +ve in-silico MS/MS by CFM-ID for ARPNYYIWKXHRTH-RSGFOGJHSA-N
ID: ARPNYYIWKXHRTH-RSGFOGJHSA-N
Comment: Energy1
Num peaks: 23
159.0287997 1.069709293
177.0393644 2.94470255
399.2893715 0.4809893457
437.3414071 0.5649878078
451.3206717 1.886476714
453.3363217 6.799994117
455.3519718 2.074247469
467.3155863 1.196818179
469.3312363 16.23601148
471.3468864 7.593219651
583.3629304 0.5012573273
599.357845 2.360132428
601.3734951 2.757725214
603.3891451 0.5677423037
611.357845 1.295657018
627.3527596 0.4874536912
629.3684097 15.2752912
631.3840598 2.406531243
647.3789744 8.238546
777.4055831 0.595283364
779.4212331 1.131010967
787.389933 1.256296534
805.4004977 2.362203165

Name: +ve in-silico MS/MS by CFM-ID for ARPNYYIWKXHRTH-RSGFOGJHSA-N
ID: ARPNYYIWKXHRTH-RSGFOGJHSA-N
Comment: Energy2
Num peaks: 31
87.00767038 0.7277476365
89.02332044 0.637609651
117.0182351 0.8630338613
161.0444498 0.6808059895
177.0393644 2.309669663
341.2838922 1.100276148
369.3151924 0.6875583614
371.2580714 1.100276148
399.2893715 1.873823556
441.3363217 4.381229039
451.3206717 1.298716886
453.3363217 3.286550517
455.3519718 0.7183877357
467.3155863 3.967999632
469.3312363 18.24207455
471.3468864 2.760359709
499.341801 0.8942620381
529.3159802 0.6408749531
599.357845 1.433721131
601.3734951 0.793254126
629.3684097 5.000825846
631.3840598 0.6519409877
647.3789744 0.5894748615
651.4102745 0.8787125528
675.373889 0.6911913701
685.3582389 0.6339706069
717.3844537 0.5358785299
719.4001037 0.5670644763
733.3793683 1.033875517
761.3742829 0.7455554124
805.4004977 1.923215497

Name: +ve in-silico MS/MS by CFM-ID for OVNISBFHKJPJTA-HOILRWFISA-N
ID: OVNISBFHKJPJTA-HOILRWFISA-N
Comment: Energy0
Num peaks: 30
147.0651853 1.610659323
165.0757499 0.4478430584
219.0863146 0.5638687161
297.221292 0.4494506544
301.2162066 0.5594635542
309.1180087 0.7600203447
315.2318567 1.091262004
317.2475067 0.905047033
329.2475067 8.367587663
331.2267713 0.5765177855
331.2631568 0.7633174465
347.2580714 12.59220722
455.1759175 0.507669677
475.3054155 0.5017673004
489.2846801 0.5832773141
491.3003301 3.483437097
493.3159802 0.5009692906
507.2952448 4.278201078
509.3108948 0.5571286
619.3476743 0.4225725935
623.3425889 0.925934967
635.3425889 0.4282352985
637.3582389 12.72701482
639.373889 1.399450975
655.3688036 10.13892738
769.4004977 0.9139083244
771.4161477 0.640825813
783.4161477 8.306078032
785.3954123 0.6147273776
801.4267124 4.53958133

Name: +ve in-silico MS/MS by CFM-ID for OVNISBFHKJPJTA-HOILRWFISA-N
ID: OVNISBFHKJPJTA-HOILRWFISA-N
Comment: Energy1
Num peaks: 31
129.0546206 0.5157297836
147.0651853 2.67653156
229.1586917 0.5340706689
243.1743418 1.051884608
247.2056419 0.6951966526
273.1849065 0.4556457208
275.2005565 0.4317351751
287.2005565 0.6202397536
289.2162066 0.7212384253
301.2162066 0.728487658
309.1180087 1.634757491
311.1336587 0.5752003593
311.236942 0.5290483745
315.2318567 1.268268671
317.2475067 0.6117598533
327.1285734 0.8345229445
329.2475067 7.228663332
331.2267713 0.9443207793
345.2424213 0.486127258
347.2580714 16.23948432
491.3003301 2.423061397
493.3159802 0.8321663088
507.2952448 10.6548309
509.3108948 4.916104451
551.285074 0.5297632617
623.3425889 0.7696263354
637.3582389 8.710872512
639.3375035 0.4136024793
639.373889 1.138983016
655.3688036 4.540025363
783.4161477 1.83375325

Name: +ve in-silico MS/MS by CFM-ID for OVNISBFHKJPJTA-HOILRWFISA-N
ID: OVNISBFHKJPJTA-HOILRWFISA-N
Comment: Energy2
Num peaks: 31
85.02840582 0.8175880337
87.00767038 0.5686088858
87.04405588 0.6345916996
147.0651853 1.917651751
225.1637771 0.6294316285
273.1849065 0.7887524774
287.2005565 1.164729026
289.2162066 0.7634837643
297.221292 1.308853411
301.2162066 0.8172577836
303.2318567 0.6452456516
307.1023586 0.8347574995
309.1180087 3.256618659
315.2318567 1.579174457
317.2475067 3.1187869
327.2318567 0.6887869567
329.2475067 2.592931455
331.2267713 0.8206361342
345.2424213 0.8090627124
347.2580714 7.733077696
489.2846801 0.5689446792
491.3003301 4.121722845
493.3159802 0.5639328046
507.2952448 11.37612944
509.3108948 1.614691842
637.3582389 3.557097494
639.373889 0.5421737322
641.3895391 0.5485104675
659.4001037 0.7378418566
699.3586329 0.6072655013
783.4161477 2.229049867

Name: +ve in-silico MS/MS by CFM-ID for JXEODHVJVIPZGS-UHFFFAOYSA-N
ID: JXEODHVJVIPZGS-UHFFFAOYSA-N
Comment: Energy0
Num peaks: 30
177.0393644 1.90932591
195.0499291 1.08486904
425.3414071 1.203464854
431.3519718 0.8365136195
441.3363217 1.740461052
443.3519718 1.185172101
453.3363217 1.970446593
469.3312363 1.298880334
471.3468864 9.603582634
473.3625365 0.7615514299
489.3574511 6.110352713
601.3734951 0.8334351075
607.3840598 0.8365136195
617.3684097 1.350730718
619.3840598 1.247460867
629.3684097 1.631476355
631.3840598 1.066717902
645.3633243 1.354677097
647.3789744 8.693299289
649.3946244 1.071286909
665.3895391 3.86854554
763.389933 0.9901996922
777.4055831 2.916684395
779.3848476 1.247452472
781.4004977 1.206806864
795.4161477 2.248181777
797.4317978 0.8960535664
805.4004977 7.024886713
823.4110624 11.20014629
841.421627 2.743962082

Name: +ve in-silico MS/MS by CFM-ID for JXEODHVJVIPZGS-UHFFFAOYSA-N
ID: JXEODHVJVIPZGS-UHFFFAOYSA-N
Comment: Energy1
Num peaks: 31
159.0287997 0.846786459
177.0393644 2.55039717
195.0499291 0.7735694468
415.2842861 0.4786719437
425.3414071 1.661758207
429.3363217 0.5890404203
431.3519718 1.946169546
441.3363217 4.112905536
443.3519718 3.44471592
445.3676218 1.687177551
453.3363217 1.095743173
469.3312363 0.896431377
471.3468864 11.3235132
473.3625365 0.7888045713
489.3574511 11.62336537
601.3734951 0.6469899196
607.3840598 1.946169546
617.3684097 2.674136907
619.3840598 3.619909143
621.3997098 1.404167963
629.3684097 0.7142549106
645.3633243 0.7084071142
647.3789744 7.333708656
649.3946244 1.209936479
665.3895391 3.39888468
777.4055831 1.288970173
793.4004977 0.4786341223
795.4161477 1.145319313
797.4317978 1.392155429
805.4004977 1.190232225
823.4110624 2.075561806

Name: +ve in-silico MS/MS by CFM-ID for JXEODHVJVIPZGS-UHFFFAOYSA-N
ID: JXEODHVJVIPZGS-UHFFFAOYSA-N
Comment: Energy2
Num peaks: 31
87.00767038 0.7553781305
175.0237144 1.061021793
177.0393644 5.365835307
387.252986 0.7519453859
413.2686361 0.8737022693
413.3414071 1.414320169
415.2842861 0.8796878705
425.3414071 1.442889145
427.3206717 0.6372648682
429.3363217 0.7001901247
431.3519718 2.113196032
441.3363217 5.825646977
443.3519718 1.777173204
445.3676218 0.7812535451
457.3312363 0.9380955519
459.3468864 1.103878635
465.2999362 1.500480672
469.3312363 1.1388685
471.3468864 3.752147938
489.3574511 6.719363628
601.3734951 1.093719927
607.3840598 2.113196032
617.3684097 2.544353873
619.3840598 1.491646774
647.3789744 1.868377235
751.3535475 0.6527819229
751.389933 0.8396750919
753.3691975 1.110928867
767.3848476 0.6613134901
797.4317978 0.7586874811
823.4110624 1.565569453

Name: +ve in-silico MS/MS by CFM-ID for NSFJUUVPLVHKPL-UHFFFAOYSA-N
ID: NSFJUUVPLVHKPL-UHFFFAOYSA-N
Comment: Energy0
Num peaks: 27
177.0393644 2.074589095
195.0499291 1.180142758
353.0714524 0.5930695502
425.3414071 1.896658901
441.3363217 3.002110781
443.3519718 1.46796819
453.3363217 1.434730362
469.3312363 1.014154654
471.3468864 8.614652217
473.3625365 0.8630311105
483.3105009 0.757493375
489.3574511 8.961447472
601.3734951 1.127418914
617.3684097 2.336106493
619.3840598 1.476871384
629.3684097 1.752720496
645.3633243 1.067386657
647.3789744 7.682529056
649.3946244 1.269476411
665.3895391 5.632814548
777.4055831 3.179793789
793.4004977 0.8716188493
795.4161477 2.853107238
797.4317978 1.248586393
805.4004977 4.311782228
823.4110624 9.6403818
841.421627 4.172309561

Name: +ve in-silico MS/MS by CFM-ID for NSFJUUVPLVHKPL-UHFFFAOYSA-N
ID: NSFJUUVPLVHKPL-UHFFFAOYSA-N
Comment: Energy1
Num peaks: 31
159.0287997 0.957872876
177.0393644 2.101088078
179.0550145 0.7834060827
195.0499291 0.9239347887
335.0608877 0.4548416357
399.2893715 0.5203583253
415.2842861 0.6863325794
425.3414071 1.908582148
441.3363217 4.850308878
443.3519718 2.929518422
445.3676218 1.724098594
453.3363217 1.397727223
469.3312363 0.9244600068
471.3468864 11.58210321
473.3625365 0.7954769452
489.3574511 14.91415148
601.3734951 0.6558160118
617.3684097 3.020355433
619.3840598 2.818624302
621.3997098 1.292411764
629.3684097 0.8702330925
645.3633243 0.6796298744
647.3789744 7.064477266
649.3946244 1.273132152
665.3895391 4.106672079
777.4055831 1.185782723
793.4004977 0.5821612484
795.4161477 0.9793312453
797.4317978 1.504912442
805.4004977 1.134716
823.4110624 2.171956205

Name: +ve in-silico MS/MS by CFM-ID for NSFJUUVPLVHKPL-UHFFFAOYSA-N
ID: NSFJUUVPLVHKPL-UHFFFAOYSA-N
Comment: Energy2
Num peaks: 31
87.00767038 0.7274080981
161.0444498 0.8922190454
173.0080643 0.9176748656
175.0237144 1.61468127
177.0393644 4.270848366
275.2005565 1.121605163
387.252986 0.7428501771
413.2686361 0.910982594
415.2842861 1.059953868
425.3414071 1.656475618
439.3206717 1.37454413
441.3363217 6.820611334
443.3519718 1.629722602
445.3676218 0.6928050381
457.3312363 1.050034987
459.3468864 1.125476294
465.2999362 1.424616438
469.3312363 1.020665638
471.3468864 3.45155404
487.341801 0.7308043241
489.3574511 6.734939989
601.3734951 1.221738948
617.3684097 3.060535275
619.3840598 1.368686317
647.3789744 1.797939102
751.3535475 0.6891594806
751.389933 0.8864676394
753.3691975 1.172837565
793.4004977 0.7033606769
797.4317978 0.8362930516
823.4110624 1.646709478

Name: +ve in-silico MS/MS by CFM-ID for LSWJVUAJTPJIDX-UHFFFAOYSA-N
ID: LSWJVUAJTPJIDX-UHFFFAOYSA-N
Comment: Energy0
Num peaks: 23
177.0393644 2.230983067
195.0499291 1.158747111
425.3414071 0.8116161741
441.3363217 1.570935871
453.3363217 2.804559332
469.3312363 0.9637056402
471.3468864 10.67479401
473.3625365 1.192945875
483.3105009 0.7153163509
489.3574511 8.712971615
617.3684097 1.163441631
619.3840598 0.7014548074
629.3684097 2.596150469
631.3840598 0.8210990102
645.3633243 1.083764858
647.3789744 9.475415616
649.3946244 1.600493425
665.3895391 5.423234599
777.4055831 2.38802109
795.4161477 1.452915639
805.4004977 6.281661278
823.4110624 12.67300866
841.421627 4.056659478

Name: +ve in-silico MS/MS by CFM-ID for LSWJVUAJTPJIDX-UHFFFAOYSA-N
ID: LSWJVUAJTPJIDX-UHFFFAOYSA-N
Comment: Energy1
Num peaks: 31
159.0287997 1.007080921
177.0393644 2.303018341
179.0550145 0.8935027112
179.1066561 0.5539661749
181.1223062 0.6988340767
195.0499291 0.9090990851
335.0608877 0.4784823473
353.0714524 0.5701208783
387.252986 0.4789895634
425.3414071 0.852940245
441.3363217 2.276475086
443.3519718 1.381451825
445.3676218 0.8053820036
453.3363217 2.392571827
469.3312363 0.7603074291
471.3468864 15.18999841
473.3625365 1.091116055
489.3574511 14.3760284
617.3684097 1.604682646
619.3840598 1.654714042
621.3997098 0.6285679561
629.3684097 1.278576002
645.3633243 0.5901736264
647.3789744 9.661797862
649.3946244 1.579813303
665.3895391 4.080563208
777.4055831 1.0049606
795.4161477 0.6724138677
797.4317978 0.9953195895
805.4004977 1.91533462
823.4110624 2.520864914

Name: +ve in-silico MS/MS by CFM-ID for LSWJVUAJTPJIDX-UHFFFAOYSA-N
ID: LSWJVUAJTPJIDX-UHFFFAOYSA-N
Comment: Energy2
Num peaks: 31
87.00767038 0.8693446712
151.075356 0.6137221892
161.0444498 0.9415251275
163.1117415 0.7494281499
173.0080643 0.9549501603
175.0237144 1.694340664
177.0393644 4.535091675
179.0550145 0.6901076359
179.1066561 1.365332935
181.1223062 0.7896859197
387.252986 0.9395196522
401.2686361 0.6501144961
413.3414071 1.181581813
415.2842861 0.7187466754
425.3414071 1.085364645
439.3206717 0.9924791411
441.3363217 4.833553447
443.3519718 0.8667497846
457.3312363 1.171538888
459.3468864 1.390111226
465.2999362 1.762768624
471.3468864 4.741386101
489.3574511 7.275992269
601.3734951 0.6370514141
617.3684097 1.644448098
619.3840598 0.7857770777
647.3789744 2.607379398
649.3946244 0.9848634531
751.389933 0.9355889441
753.3691975 0.8026997759
823.4110624 1.75360578

Name: +ve in-silico MS/MS by CFM-ID for QCQGNTXXPCJRFZ-UHFFFAOYSA-N
ID: QCQGNTXXPCJRFZ-UHFFFAOYSA-N
Comment: Energy0
Num peaks: 27
177.0393644 2.396096396
195.0499291 1.291771882
353.0714524 0.6747894037
407.3308424 1.206142475
423.325757 1.997841297
425.3414071 0.8503783288
435.325757 1.224929956
441.3363217 0.6111473439
451.3206717 0.9840633167
453.3363217 9.618282
455.3519718 1.129746375
465.2999362 0.8249546132
471.3468864 11.29283878
583.3629304 0.718569648
599.357845 1.513142823
601.3734951 0.8789174513
611.357845 1.780216973
627.3527596 1.0676239
629.3684097 8.153339471
631.3840598 1.594191661
647.3789744 6.709669995
759.3950184 1.570614481
777.4055831 1.785392995
779.4212331 0.7727105462
787.389933 3.953952313
805.4004977 10.72702558
823.4110624 4.784073802

Name: +ve in-silico MS/MS by CFM-ID for QCQGNTXXPCJRFZ-UHFFFAOYSA-N
ID: QCQGNTXXPCJRFZ-UHFFFAOYSA-N
Comment: Energy1
Num peaks: 31
159.0287997 1.014228298
177.0393644 2.328617682
179.0550145 1.08986774
195.0499291 1.065413565
235.1692564 0.6033189542
369.2424213 0.5607291255
381.2788068 0.6776658189
397.2737215 0.8050504036
407.3308424 1.162724254
423.325757 3.269070357
425.3414071 1.718078688
427.3570572 1.030439195
435.325757 1.301337642
443.3519718 0.7735178599
451.3206717 0.8583113018
453.3363217 11.09958633
455.3519718 0.7491319082
471.3468864 17.88015459
599.357845 1.991915883
601.3734951 1.807348411
603.3891451 0.7203505342
611.357845 0.8385270392
619.3840598 0.5575217736
627.3527596 0.6846800529
629.3684097 6.261841668
631.3840598 1.256400583
647.3789744 4.56608315
777.4055831 0.7067490104
779.4212331 1.002139239
787.389933 1.074257142
805.4004977 2.209193305

Name: +ve in-silico MS/MS by CFM-ID for QCQGNTXXPCJRFZ-UHFFFAOYSA-N
ID: QCQGNTXXPCJRFZ-UHFFFAOYSA-N
Comment: Energy2
Num peaks: 31
87.00767038 0.9351790034
161.0444498 0.940093668
173.0080643 0.9607581658
175.0237144 1.700720787
177.0393644 4.504242354
217.1223062 0.9373732675
219.1379563 0.7030308825
235.1692564 0.7217259314
367.2267713 0.6958956619
369.2424213 0.964580814
395.2580714 0.9645196815
395.3308424 2.113738799
397.2737215 1.141347941
407.3308424 1.302792389
421.310107 0.8511192975
423.325757 4.121284133
425.3414071 0.8954471101
439.3206717 1.264736107
441.3363217 1.790789911
443.3519718 1.149144499
447.2893715 1.64898353
453.3363217 3.466887598
471.3468864 8.657293678
599.357845 1.777540193
601.3734951 0.806891159
629.3684097 1.727424826
631.3840598 0.8989266359
733.3429828 0.7193775959
733.3793683 0.9253372799
735.3586329 1.224263892
805.4004977 1.724880924

Name: +ve in-silico MS/MS by CFM-ID for FKYRFXHZHLSDNP-UHFFFAOYSA-N
ID: FKYRFXHZHLSDNP-UHFFFAOYSA-N
Comment: Energy0
Num peaks: 31
85.02840582 0.5615611969
145.0495352 1.450963537
299.236942 0.8325178821
307.1023586 1.69052187
315.2318567 0.8544521471
317.2475067 1.951906456
325.1129233 0.892043134
339.2318567 2.490919566
357.2424213 9.501066553
359.2580714 0.7885470225
375.252986 8.758471631
461.326151 0.6988887695
467.1759175 0.6501911442
475.3054155 0.78689267
477.3210656 1.941549073
499.3054155 1.914546886
501.3210656 0.5476896055
517.3159802 7.007389776
519.3316303 0.7974239028
535.3265449 5.830530725
661.3582389 0.5469620043
679.3688036 1.658226902
697.3793683 0.6263105796
757.4004977 0.6476212081
763.389933 1.850826787
779.3848476 1.448113508
781.4004977 2.931395143
797.4317978 0.5551419463
805.4004977 1.911499572
823.4110624 9.282270563
841.421627 3.515615598

Name: +ve in-silico MS/MS by CFM-ID for FKYRFXHZHLSDNP-UHFFFAOYSA-N
ID: FKYRFXHZHLSDNP-UHFFFAOYSA-N
Comment: Energy1
Num peaks: 31
123.0440559 1.020886412
127.0389705 0.6035887209
145.0495352 2.038554728
161.0808353 1.175298911
163.0600999 0.9169229222
163.0964854 0.5923927568
179.0914 0.6189507846
289.2162066 0.4988156457
307.1023586 0.8538102353
315.2318567 0.4683802612
317.2475067 1.588321059
319.2631568 0.5556259081
331.2631568 0.5751237816
339.2318567 2.178924863
347.2580714 0.6668531024
355.2267713 0.4730909134
357.2424213 12.37523781
359.2580714 0.5804238536
375.252986 14.88617964
477.3210656 1.508481112
479.3367156 0.5556259081
499.3054155 0.7764806031
507.3316303 0.4970012939
517.3159802 6.284523533
519.3316303 0.6012115741
535.3265449 5.75956511
679.3688036 2.163119116
697.3793683 0.7862513003
781.4004977 0.4690912469
797.4317978 0.4935646451
823.4110624 1.821084865

Name: +ve in-silico MS/MS by CFM-ID for FKYRFXHZHLSDNP-UHFFFAOYSA-N
ID: FKYRFXHZHLSDNP-UHFFFAOYSA-N
Comment: Energy2
Num peaks: 31
45.0334912 0.6233761161
127.0389705 1.146817183
145.0495352 1.579042451
159.0651853 1.135761397
161.0808353 2.931947939
163.0600999 1.784878215
179.0550145 0.6675816863
195.1743418 0.7508969654
287.236942 0.8959601712
301.1798211 0.6296192225
307.1023586 0.6914294251
315.1954711 0.9243355915
315.2318567 0.8025909684
317.2111212 0.7554311371
317.2475067 2.409651638
325.2162066 1.081141522
327.2318567 0.7496506725
329.2111212 0.6710961083
339.2318567 0.5835033299
343.2267713 1.727124264
345.2424213 1.494669871
347.2580714 0.6946587056
355.2267713 1.045637078
355.2479006 0.638641535
357.2424213 4.004748688
375.252986 8.540210685
477.3210656 2.049832932
517.3159802 1.800500691
519.3316303 0.6858304977
535.3265449 1.882122578
823.4110624 2.233811538

Name: +ve in-silico MS/MS by CFM-ID for BIAKFXYHMPPQNH-UHFFFAOYSA-N
ID: BIAKFXYHMPPQNH-UHFFFAOYSA-N
Comment: Energy0
Num peaks: 31
145.0495352 1.417791479
299.236942 0.8128459624
307.1023586 1.661072084
315.2318567 0.8330787151
317.2475067 1.916930014
325.1129233 0.858282364
339.2318567 2.421557847
355.2267713 0.8376491691
357.2424213 9.238071251
359.2580714 0.7648494985
375.252986 8.572439789
461.326151 0.6823744291
467.1759175 0.6273794514
475.3054155 0.7671483309
477.3210656 1.906822384
499.3054155 1.917561453
501.3210656 0.5337110387
515.3003301 0.7426163041
517.3159802 6.855034089
519.3316303 0.7734328447
535.3265449 5.625501937
679.3688036 1.604221441
697.3793683 0.6229684836
757.4004977 0.6262061529
763.389933 1.812515992
779.3848476 1.409930449
781.4004977 2.882703559
797.4317978 0.5367849263
805.4004977 1.431177329
823.4110624 9.271926285
841.421627 3.316918727

Name: +ve in-silico MS/MS by CFM-ID for BIAKFXYHMPPQNH-UHFFFAOYSA-N
ID: BIAKFXYHMPPQNH-UHFFFAOYSA-N
Comment: Energy1
Num peaks: 31
121.0284058 0.7038787998
123.0440559 0.9906821734
127.0389705 0.6445013005
145.0495352 1.864123649
161.0808353 1.151519407
163.0600999 0.9008789295
163.0964854 0.578144577
179.0914 0.5987100459
289.2162066 0.4900031915
307.1023586 0.8449567579
317.2475067 1.567548997
319.2631568 0.5446261504
331.2631568 0.5649632102
339.2318567 2.108414852
347.2580714 0.6501051363
355.2267713 0.7012546361
357.2424213 12.13511231
359.2580714 0.5705582921
375.252986 15.03945368
477.3210656 1.487099747
479.3367156 0.5446261504
499.3054155 0.7733981933
507.3316303 0.4805750213
517.3159802 6.122732254
519.3316303 0.5906220435
535.3265449 5.635004645
679.3688036 2.054056219
697.3793683 0.7732576103
781.4004977 0.4626686216
797.4317978 0.4763753826
823.4110624 2.050886471

Name: +ve in-silico MS/MS by CFM-ID for BIAKFXYHMPPQNH-UHFFFAOYSA-N
ID: BIAKFXYHMPPQNH-UHFFFAOYSA-N
Comment: Energy2
Num peaks: 31
45.0334912 0.7863475841
73.02840582 0.5804791426
85.02840582 0.6481635322
145.0495352 1.055717825
159.0651853 1.041437539
161.0808353 3.153832732
163.0600999 1.509457978
175.0600999 0.6287823457
179.0550145 0.6136638552
287.236942 0.8197975817
301.1798211 0.5838067373
307.1023586 0.6409632136
309.1180087 0.5760553106
315.1954711 1.08348616
315.2318567 0.748174401
317.2111212 0.5823082155
317.2475067 2.286297471
325.2162066 0.9892372824
327.2318567 0.6883602148
329.2111212 0.6193581162
343.2267713 1.60750371
345.2424213 1.40051479
347.2580714 0.6380469956
355.2267713 0.985513167
357.2424213 3.713934759
375.252986 8.531525065
477.3210656 1.944153982
517.3159802 1.636325046
519.3316303 0.6231556302
535.3265449 1.739976973
823.4110624 2.071572009

Name: +ve in-silico MS/MS by CFM-ID for JQXXHWHPUNPDRT-BTMRASNDSA-N
ID: JQXXHWHPUNPDRT-BTMRASNDSA-N
Comment: Energy0
Num peaks: 13
99.09167477 2.652923554
110.0712737 3.507989788
112.0869237 2.961797279
114.1025738 11.18975834
690.2908876 2.370840565
708.3014523 3.474910917
745.3807057 2.759248242
763.3912704 6.488957855
773.3756203 2.435028255
781.4018351 3.918475267
787.3912704 10.14381536
805.4018351 19.49398086
823.4123997 9.585884214

Name: +ve in-silico MS/MS by CFM-ID for JQXXHWHPUNPDRT-BTMRASNDSA-N
ID: JQXXHWHPUNPDRT-BTMRASNDSA-N
Comment: Energy1
Num peaks: 19
43.01784114 1.509167303
58.06512568 1.093642654
99.09167477 7.918793052
114.1025738 1.153734222
650.295973 2.499768959
666.2908876 1.060051104
690.2908876 5.713601499
692.3065377 4.23100004
708.3014523 2.691300176
743.3650556 1.262374472
745.3807057 8.006860423
763.3912704 13.38053199
773.3756203 1.828347686
775.3912704 1.212281412
781.4018351 3.389556028
787.3912704 9.934165901
791.386185 0.9155672649
805.4018351 9.785201986
823.4123997 3.123571757

Name: +ve in-silico MS/MS by CFM-ID for JQXXHWHPUNPDRT-BTMRASNDSA-N
ID: JQXXHWHPUNPDRT-BTMRASNDSA-N
Comment: Energy2
Num peaks: 30
15.02292652 1.054667623
42.03382555 2.40731582
43.01784114 1.57984808
44.04947561 1.436566027
56.04947561 3.467230922
58.06512568 8.684417502
68.04947561 1.100823171
70.06512568 7.959652695
72.08077574 5.654651391
83.06037464 1.121889258
85.07602471 2.020642871
99.09167477 4.050229758
110.0712737 1.494018454
112.0869237 0.8549932897
114.1025738 4.413397772
116.1182239 0.8301361124
648.280323 1.214610803
650.295973 3.459621085
666.2908876 3.167058193
668.3065377 1.480117012
678.2908876 2.126747678
690.2908876 3.741697647
692.3065377 6.184189522
745.3807057 1.1585637
763.3912704 2.802673587
778.390936 0.8168373358
787.3912704 2.334102094
789.3705349 1.193676848
794.3858507 0.8122036393
807.3810996 1.920711509

Name: +ve in-silico MS/MS by CFM-ID for KFMGXUBDNBNAPM-UEVHEITDSA-N
ID: KFMGXUBDNBNAPM-UEVHEITDSA-N
Comment: Energy0
Num peaks: 31
99.09167477 1.375581216
110.0712737 1.548605317
112.0869237 1.305275068
114.1025738 6.134385438
187.0964854 1.196305062
245.1383502 0.665582182
379.2479006 0.6868342723
407.2428153 1.220620225
425.2533799 1.932026634
635.3075408 0.7013785459
638.295973 0.7223737382
691.370141 1.059984541
707.3286701 0.6357591471
707.3650556 1.372995356
708.3014523 1.210822481
719.3650556 0.9884026028
726.312017 1.394120052
731.3650556 1.517162338
733.3807057 9.014125672
735.3963558 1.576746572
749.3756203 2.213122989
751.3912704 3.09337783
753.4069204 1.588025629
769.4018351 0.6838767035
781.4018351 2.793610463
791.386185 0.8256575218
799.4123997 1.396928316
805.4018351 5.344989973
809.3967497 1.208015108
823.4123997 9.61237258
841.4229644 3.351036496

Name: +ve in-silico MS/MS by CFM-ID for KFMGXUBDNBNAPM-UEVHEITDSA-N
ID: KFMGXUBDNBNAPM-UEVHEITDSA-N
Comment: Energy1
Num peaks: 31
81.0334912 0.8210304855
99.09167477 2.509541529
127.075356 0.7994564807
187.0964854 1.27131315
215.1277855 0.7584148727
227.1277855 1.090402253
245.1383502 1.041552211
323.1853004 0.9488186543
325.2009504 0.731415605
345.2271652 0.7377521598
379.2479006 1.222864011
407.2428153 3.195365343
425.2533799 2.312648745
549.2343758 0.815166278
607.2762406 1.268186933
707.3286701 0.8406501639
708.3014523 1.869868099
710.3171024 1.24374729
726.312017 0.6710155824
728.3276671 0.9134079015
731.3650556 0.6762191708
733.3807057 1.119520797
763.3912704 1.249286189
779.386185 1.376098155
781.4018351 3.985971328
791.386185 0.7825289586
797.3967497 1.302032742
799.4123997 1.203152051
805.4018351 3.499979781
809.3967497 1.208259031
823.4123997 4.266576084

Name: +ve in-silico MS/MS by CFM-ID for KFMGXUBDNBNAPM-UEVHEITDSA-N
ID: KFMGXUBDNBNAPM-UEVHEITDSA-N
Comment: Energy2
Num peaks: 31
56.04947561 1.410923419
58.06512568 2.107590967
70.06512568 2.429543087
72.08077574 1.497379835
73.02840582 1.007734219
99.09167477 1.197057751
114.1025738 1.91334422
127.075356 0.967265878
183.0651853 0.9193207295
187.0964854 2.532498915
281.1747357 1.12481571
283.1903858 0.8669183053
355.2479006 0.8342337341
379.2479006 1.367570821
381.2635507 1.102431476
397.2584653 3.783216036
425.2533799 3.903942236
447.2026818 0.8572558791
505.2445466 0.9996228134
633.2918907 0.9545192394
635.3075408 1.938010006
636.280323 0.9354244905
637.3231908 0.8481740507
638.295973 1.076796308
707.3650556 0.8388528319
710.3171024 0.9510215405
728.3276671 1.006224556
731.3650556 1.173473624
751.3912704 1.588951337
781.4018351 1.271415079
823.4123997 1.149776049

Name: +ve in-silico MS/MS by CFM-ID for LCDPTLKVEYXBRV-BTMRASNDSA-N
ID: LCDPTLKVEYXBRV-BTMRASNDSA-N
Comment: Energy0
Num peaks: 12
99.09167477 2.537080265
110.0712737 3.368126913
112.0869237 2.777796943
114.1025738 10.74001929
708.3014523 2.494147373
726.312017 3.124812861
763.3912704 2.775814086
781.4018351 6.881977529
799.4123997 3.35358946
805.4018351 12.85845654
823.4123997 20.5622115
841.4229644 8.791459743

Name: +ve in-silico MS/MS by CFM-ID for LCDPTLKVEYXBRV-BTMRASNDSA-N
ID: LCDPTLKVEYXBRV-BTMRASNDSA-N
Comment: Energy1
Num peaks: 17
43.01784114 1.423487085
58.06512568 1.042981968
99.09167477 7.592276653
114.1025738 1.129167886
668.3065377 2.390314664
708.3014523 5.705169557
710.3171024 4.575688937
726.312017 2.415361438
761.3756203 1.345131215
763.3912704 7.879070973
781.4018351 13.18474768
791.386185 1.82003382
793.4018351 1.293089569
799.4123997 3.084485111
805.4018351 12.54556443
823.4123997 10.63698154
841.4229644 2.858212242

Name: +ve in-silico MS/MS by CFM-ID for LCDPTLKVEYXBRV-BTMRASNDSA-N
ID: LCDPTLKVEYXBRV-BTMRASNDSA-N
Comment: Energy2
Num peaks: 28
15.02292652 0.8783435312
42.03382555 2.328668601
43.01784114 1.4447127
44.04947561 1.389623887
56.04947561 3.41730411
58.06512568 8.511279482
68.04947561 0.8064322702
70.06512568 7.697781116
72.08077574 5.461121815
83.06037464 1.13341182
85.07602471 1.302320779
99.09167477 3.999975026
110.0712737 1.608966126
112.0869237 0.8127165238
114.1025738 4.832310478
666.2908876 0.885800109
668.3065377 3.458122299
684.3014523 2.820931709
686.3171024 1.366525164
696.3014523 1.858941878
708.3014523 4.284798428
710.3171024 7.782179206
761.3756203 0.902170778
763.3912704 1.381395937
781.4018351 3.70286164
805.4018351 3.110276464
807.3810996 1.098005516
825.3916643 1.91113628

Name: +ve in-silico MS/MS by CFM-ID for IAOCYABFPYSXCG-WEKXVSHJSA-N
ID: IAOCYABFPYSXCG-WEKXVSHJSA-N
Comment: Energy0
Num peaks: 31
99.09167477 1.630658748
110.0712737 1.725656669
112.0869237 1.307639851
114.1025738 6.556809691
169.0859207 0.6377833081
214.0498695 1.148791514
310.1186178 1.07784454
323.1138668 1.060986908
325.1295168 3.93457352
327.1451669 4.50200079
329.160817 2.349853659
331.176467 2.677604882
333.1921171 0.9471375241
335.2077671 0.9420638787
345.1557316 0.7037913932
399.1662963 1.31835684
407.2428153 2.356864222
425.2533799 2.406859319
708.3014523 1.099784869
726.312017 1.148938557
763.3912704 0.7782821447
777.4069204 2.17629019
781.4018351 2.631794562
791.386185 0.7576476838
795.4174851 1.052941973
799.4123997 1.358372705
805.4018351 3.900181774
806.3858507 0.9925382616
809.3967497 0.6364716858
823.4123997 7.375064156
841.4229644 2.53009076

Name: +ve in-silico MS/MS by CFM-ID for IAOCYABFPYSXCG-WEKXVSHJSA-N
ID: IAOCYABFPYSXCG-WEKXVSHJSA-N
Comment: Energy1
Num peaks: 31
99.09167477 2.305540407
123.0804414 0.7077025269
151.075356 0.6965150149
169.0859207 0.8182921144
209.1172208 0.8099481265
245.1383502 0.6690091595
286.0709989 0.9052582292
309.1696503 0.6648006654
345.2271652 1.189324981
371.2428153 1.867993375
379.2479006 0.8258017416
383.2428153 1.355764287
395.2428153 1.026845784
397.2584653 1.055825523
399.1662963 1.365715786
399.2377299 1.73214796
399.2741154 1.054900661
401.2533799 1.575191042
407.2428153 2.632263082
411.2377299 0.7265133673
425.2533799 9.759006349
427.26903 1.83375923
443.2639446 3.452586347
708.3014523 0.9708906457
749.3756203 0.8367750937
763.3912704 0.818783112
777.4069204 1.383694754
781.4018351 2.054886895
805.4018351 1.558664819
813.4280498 0.9424609042
823.4123997 2.234081573

Name: +ve in-silico MS/MS by CFM-ID for IAOCYABFPYSXCG-WEKXVSHJSA-N
ID: IAOCYABFPYSXCG-WEKXVSHJSA-N
Comment: Energy2
Num peaks: 31
56.04947561 0.7103300856
58.06512568 2.271952405
70.06512568 3.083938943
72.08077574 2.003503624
93.06987671 0.9300618909
99.09167477 6.723091393
110.0712737 1.592127927
114.1025738 6.817557693
123.0804414 1.080353265
171.1015708 0.6512715316
181.1223062 0.8024578591
187.0964854 1.308782259
212.0342195 2.351863533
214.0498695 2.713682071
281.1747357 2.62604009
286.0709989 2.521010591
305.1383502 0.8680532242
325.1295168 3.994022023
327.1451669 0.7603112251
329.160817 0.7875903563
343.1400815 0.6352421918
357.1557316 0.7421552036
371.2428153 0.6226477439
379.2479006 1.343591738
399.2377299 0.6828556262
403.1975964 0.7386599828
425.2533799 0.863001543
443.2639446 0.7870825362
472.1602078 0.6279013894
775.3912704 0.8754496493
823.4123997 0.7390579888

Name: +ve in-silico MS/MS by CFM-ID for SXPNHTQMROTUGS-RDAYLLAESA-N
ID: SXPNHTQMROTUGS-RDAYLLAESA-N
Comment: Energy0
Num peaks: 31
44.99710569 1.475602048
99.09167477 1.572433447
110.0712737 1.579948688
112.0869237 1.279769913
114.1025738 6.366945635
258.0396988 1.067998504
265.1798211 0.8858069345
325.1295168 3.141439517
329.160817 1.597961544
363.252986 2.09303893
367.103696 1.048906471
369.1193461 3.461185339
371.1349961 3.950668384
373.1506462 1.974615034
375.1662963 2.21846932
377.1819463 0.7105140864
379.1975964 0.9190931542
381.2635507 2.529037416
399.2741154 0.7395905194
443.1561255 1.196577571
708.3014523 0.8749437378
726.312017 1.258263446
763.3912704 0.6797124431
779.4225705 3.344863736
781.4018351 2.349145613
791.386185 1.103017483
797.4331352 2.363391633
799.4123997 1.373351222
805.4018351 2.562680393
823.4123997 6.470960178
841.4229644 2.480161189

Name: +ve in-silico MS/MS by CFM-ID for SXPNHTQMROTUGS-RDAYLLAESA-N
ID: SXPNHTQMROTUGS-RDAYLLAESA-N
Comment: Energy1
Num peaks: 31
51.02292652 0.9978838438
53.03857658 0.8586804674
67.05422664 1.117059983
95.08552677 1.174995939
99.09167477 2.31408562
107.0855268 0.8407616964
125.0960915 1.252502344
165.1273916 1.101759765
183.1379563 1.058668675
265.1798211 0.8206083981
283.1903858 0.8473167843
330.0608281 0.7575198193
337.237336 0.8286606361
339.252986 1.572703266
345.2271652 0.9050899866
355.2479006 1.440319871
357.2635507 1.838295464
363.252986 2.680043941
367.2479006 0.9624817332
381.2635507 10.35218898
383.2792008 1.409072153
399.1662963 1.394721182
399.2741154 4.572470842
443.1561255 1.135194887
708.3014523 0.9535782443
763.3912704 0.7281842338
779.4225705 2.321655842
781.4018351 2.033522866
805.4018351 0.8698523343
813.4280498 0.861356919
823.4123997 2.206524932

Name: +ve in-silico MS/MS by CFM-ID for SXPNHTQMROTUGS-RDAYLLAESA-N
ID: SXPNHTQMROTUGS-RDAYLLAESA-N
Comment: Energy2
Num peaks: 31
44.99710569 1.328784284
56.04947561 0.6973605622
58.06512568 2.1155475
70.06512568 2.914253609
72.08077574 1.847444148
99.09167477 5.01507523
110.0712737 1.19270464
114.1025738 5.298316131
223.1692564 0.7173677732
256.0240487 2.327155203
258.0396988 2.370103801
261.148521 0.8790016835
265.1798211 0.9350737623
267.1954711 0.9321425316
283.1903858 0.7285418298
325.1295168 0.9827005298
329.160817 2.654269021
330.0608281 1.753474969
345.1557316 1.47839871
357.1557316 1.061693268
369.1193461 2.533931869
373.1506462 1.274902008
381.2635507 1.145797871
387.1299107 0.64327148
399.1662963 2.131193392
399.2741154 0.8162251946
415.1612109 0.9342175834
585.2555052 0.8684217191
631.2609845 0.8446342754
753.4069204 0.6804323627
823.4123997 0.7472590916

Name: +ve in-silico MS/MS by CFM-ID for LDBJPWKBAAUDHZ-MJVVONOGSA-N
ID: LDBJPWKBAAUDHZ-MJVVONOGSA-N
Comment: Energy0
Num peaks: 15
44.99710569 1.588699335
99.09167477 2.540775976
110.0712737 3.349554381
112.0869237 2.792751122
114.1025738 10.705054
708.3014523 2.287463029
710.3171024 1.510415235
726.312017 3.172990163
763.3912704 2.664409185
781.4018351 6.295162242
791.386185 2.372311626
799.4123997 3.581770251
805.4018351 10.27481507
823.4123997 18.75035215
841.4229644 8.789887567

Name: +ve in-silico MS/MS by CFM-ID for LDBJPWKBAAUDHZ-MJVVONOGSA-N
ID: LDBJPWKBAAUDHZ-MJVVONOGSA-N
Comment: Energy1
Num peaks: 19
43.01784114 1.3966976
58.06512568 1.022344116
99.09167477 7.594875926
114.1025738 1.118796742
668.3065377 2.286158681
708.3014523 5.315652151
710.3171024 4.123657696
726.312017 2.402842677
761.3756203 1.307267765
763.3912704 7.574765463
777.4069204 2.206427542
781.4018351 12.61945213
791.386185 1.775908185
793.4018351 1.342469668
795.4174851 1.483186266
799.4123997 3.022593678
805.4018351 10.99370875
823.4123997 9.691945829
841.4229644 2.751037254

Name: +ve in-silico MS/MS by CFM-ID for LDBJPWKBAAUDHZ-MJVVONOGSA-N
ID: LDBJPWKBAAUDHZ-MJVVONOGSA-N
Comment: Energy2
Num peaks: 31
15.02292652 1.039961903
42.03382555 2.25925604
43.01784114 1.309078137
44.04947561 1.348194162
44.99710569 4.556715568
47.01275576 1.450911359
49.02840582 0.9158421381
56.04947561 3.315292314
58.06512568 8.248629907
68.04947561 0.7822634561
70.06512568 7.461532155
72.08077574 5.291139154
83.06037464 1.099627272
85.07602471 1.26350142
99.09167477 3.736565508
110.0712737 1.412816974
112.0869237 0.7786173538
114.1025738 4.153914626
668.3065377 3.31474358
682.3221878 2.319912256
684.3014523 2.754865129
686.3171024 1.420877979
696.3014523 1.559294847
708.3014523 2.377905379
710.3171024 5.512618736
763.3912704 1.000436074
781.4018351 2.610256135
805.4018351 2.008708194
807.3810996 0.9042874036
812.3964153 0.7618273226
825.3916643 2.270476118

Name: +ve in-silico MS/MS by CFM-ID for GHSRGEYTJUKRCO-BTMRASNDSA-N
ID: GHSRGEYTJUKRCO-BTMRASNDSA-N
Comment: Energy0
Num peaks: 15
99.09167477 2.397482239
110.0712737 3.166608091
112.0869237 2.671273999
114.1025738 10.09380067
708.3014523 2.350810053
726.312017 2.752671962
763.3912704 2.783189247
777.4069204 5.129584569
781.4018351 5.533231729
791.386185 2.096967971
795.4174851 2.17521864
799.4123997 3.10879262
805.4018351 10.00439877
823.4123997 17.99491353
841.4229644 8.053646013

Name: +ve in-silico MS/MS by CFM-ID for GHSRGEYTJUKRCO-BTMRASNDSA-N
ID: GHSRGEYTJUKRCO-BTMRASNDSA-N
Comment: Energy1
Num peaks: 22
43.01784114 1.03752322
99.09167477 6.787163723
114.1025738 0.9960500688
668.3065377 1.652636311
682.3221878 1.948560187
708.3014523 4.111035573
710.3171024 3.271144816
726.312017 1.898194429
735.3963558 2.293264441
751.3912704 1.471497867
761.3756203 1.075430079
763.3912704 6.523645032
777.4069204 6.440589348
779.4225705 2.13067974
781.4018351 10.14052874
791.386185 1.461332351
793.4018351 1.065860643
795.4174851 2.535038109
799.4123997 2.402739343
805.4018351 9.763370249
823.4123997 9.392326623
841.4229644 2.231080411

Name: +ve in-silico MS/MS by CFM-ID for GHSRGEYTJUKRCO-BTMRASNDSA-N
ID: GHSRGEYTJUKRCO-BTMRASNDSA-N
Comment: Energy2
Num peaks: 31
15.02292652 1.225691389
42.03382555 2.371796762
43.01784114 1.314774875
44.04947561 1.4153657
56.04947561 3.480691801
58.06512568 8.678043247
68.04947561 0.8214531471
70.06512568 7.890238841
72.08077574 5.615119326
83.06037464 1.1544032
85.07602471 1.326440441
99.09167477 3.923335847
110.0712737 1.55355511
112.0869237 0.8664827797
114.1025738 4.31053963
666.2908876 1.315488763
668.3065377 3.283881787
682.3221878 1.477549652
684.3014523 3.121324452
686.3171024 1.396089497
696.3014523 1.761317993
708.3014523 3.402475694
710.3171024 5.505751562
712.3327525 0.8775004577
763.3912704 1.471103465
777.4069204 0.8934493427
781.4018351 2.914258201
805.4018351 1.683707243
812.3964153 0.8001134768
823.4123997 1.50104084
825.3916643 2.694027932

Name: +ve in-silico MS/MS by CFM-ID for MNHAHAYRRCAYDL-BTMRASNDSA-N
ID: MNHAHAYRRCAYDL-BTMRASNDSA-N
Comment: Energy0
Num peaks: 13
99.09167477 2.581206251
110.0712737 3.426853283
112.0869237 2.89094357
114.1025738 10.92695481
708.3014523 2.36479138
726.312017 3.357099551
763.3912704 2.717803096
781.4018351 6.502035803
791.386185 2.38653993
799.4123997 3.72238922
805.4018351 10.87158339
823.4123997 19.84103806
841.4229644 9.242387767

Name: +ve in-silico MS/MS by CFM-ID for MNHAHAYRRCAYDL-BTMRASNDSA-N
ID: MNHAHAYRRCAYDL-BTMRASNDSA-N
Comment: Energy1
Num peaks: 20
43.01784114 1.463728612
58.06512568 1.06650188
99.09167477 7.575868958
114.1025738 1.127758622
668.3065377 2.444726317
684.3014523 1.016356796
708.3014523 5.630209965
710.3171024 4.167379079
726.312017 2.568776442
761.3756203 1.266977082
763.3912704 7.670672386
781.4018351 13.02817494
783.3810996 1.197705398
791.386185 1.775436162
793.4018351 1.165235292
799.4123997 3.240392132
805.4018351 10.44226832
809.3967497 0.8846104582
823.4123997 10.12900256
841.4229644 2.980977182

Name: +ve in-silico MS/MS by CFM-ID for MNHAHAYRRCAYDL-BTMRASNDSA-N
ID: MNHAHAYRRCAYDL-BTMRASNDSA-N
Comment: Energy2
Num peaks: 31
15.02292652 0.8890905546
42.03382555 2.357127205
43.01784114 1.472393409
44.04947561 1.406609891
56.04947561 3.459130796
58.06512568 8.622548496
68.04947561 0.8163436171
70.06512568 7.802170724
72.08077574 5.538790063
83.06037464 1.147263219
85.07602471 1.31823641
99.09167477 3.720605349
110.0712737 1.495495334
112.0869237 0.8306531212
114.1025738 4.477576234
666.2908876 0.9086210211
668.3065377 3.595707841
672.3014523 0.8305804855
684.3014523 2.986630854
686.3171024 1.578071923
696.3014523 2.145166715
708.3014523 3.414123744
710.3171024 6.336191986
763.3912704 1.155349872
781.4018351 2.948932943
783.3810996 0.8831619789
796.4015007 0.7997406168
805.4018351 2.543685752
807.3810996 1.111424215
823.4123997 1.168488199
825.3916643 1.880021511

Name: +ve in-silico MS/MS by CFM-ID for JTVWLQKWEXXOIQ-UHFFFAOYSA-N
ID: JTVWLQKWEXXOIQ-UHFFFAOYSA-N
Comment: Energy0
Num peaks: 31
85.02840582 0.5696027129
145.0495352 1.502277003
299.236942 0.8784385086
307.1023586 0.8725751907
315.2318567 0.8854473346
317.2475067 2.063726069
339.2318567 2.534052025
355.2267713 0.5039424585
357.2424213 9.402213491
359.2580714 0.8025625305
375.252986 9.073000669
467.1759175 0.7098585843
475.3054155 0.7834181406
477.3210656 2.048084215
499.3054155 0.9588338882
515.3003301 0.6345542479
517.3159802 7.316547809
519.3316303 0.6601258148
535.3265449 5.587923307
661.3582389 0.557624857
679.3688036 2.004039536
697.3793683 0.6191292845
757.4004977 0.6568950973
763.389933 2.116379046
779.3848476 1.536880343
781.4004977 3.011041674
795.4161477 0.5381265774
797.4317978 0.5630915391
805.4004977 2.696606203
823.4110624 10.12691399
841.421627 3.602962075

Name: +ve in-silico MS/MS by CFM-ID for JTVWLQKWEXXOIQ-UHFFFAOYSA-N
ID: JTVWLQKWEXXOIQ-UHFFFAOYSA-N
Comment: Energy1
Num peaks: 31
123.0440559 1.039235431
127.0389705 0.6176391465
145.0495352 2.24789453
161.0808353 1.245199353
163.0600999 0.8904893479
179.0914 0.6158373427
289.2162066 0.5089543157
307.1023586 0.6359678508
315.2318567 0.4789246302
317.2475067 1.64813148
319.2631568 0.5730985521
331.2631568 0.5868134515
339.2318567 2.230121135
347.2580714 0.7391178626
355.2267713 0.4844603622
357.2424213 12.31600859
359.2580714 0.5961600619
375.252986 14.57096413
477.3210656 1.563262427
479.3367156 0.5730985521
507.3316303 0.6765718623
517.3159802 6.760245649
519.3316303 0.7280926412
535.3265449 5.923283312
679.3688036 2.685389295
697.3793683 0.8254774701
763.389933 0.5934319724
781.4004977 0.4869822933
797.4317978 0.5056000596
805.4004977 0.5818884672
823.4110624 1.759819561

Name: +ve in-silico MS/MS by CFM-ID for JTVWLQKWEXXOIQ-UHFFFAOYSA-N
ID: JTVWLQKWEXXOIQ-UHFFFAOYSA-N
Comment: Energy2
Num peaks: 31
45.0334912 0.6116526121
127.0389705 1.125265548
145.0495352 1.960505924
157.0495352 0.5508883002
159.0651853 1.135876405
161.0808353 2.962495746
163.0600999 1.54074323
175.0600999 1.069969624
193.0706646 1.583930718
195.1743418 0.7359781308
287.236942 0.8791227826
301.1798211 0.6138733941
315.1954711 0.902792784
315.2318567 0.7862135672
317.2111212 0.7389020753
317.2475067 2.439283631
325.2162066 1.060824101
327.2318567 0.7347371365
329.2111212 0.6566361212
339.2318567 0.5722621874
343.2267713 1.399401115
345.2424213 1.12854952
347.2580714 0.7778970189
355.2267713 1.024447828
355.2479006 0.6266398233
357.2424213 3.817788462
375.252986 11.38028282
477.3210656 2.08746693
517.3159802 2.201536353
535.3265449 1.864669439
823.4110624 1.961676745

Name: +ve in-silico MS/MS by CFM-ID for JNJIZCQIMGJDPR-UHFFFAOYSA-N
ID: JNJIZCQIMGJDPR-UHFFFAOYSA-N
Comment: Energy0
Num peaks: 31
145.0495352 1.445036823
161.0808353 0.4979474859
299.236942 0.8552215551
307.1023586 0.8873067886
315.2318567 0.863319134
317.2475067 2.009377516
339.2318567 2.479607713
355.2267713 0.8647617302
357.2424213 9.17859285
359.2580714 0.7833360926
375.252986 8.793495283
467.1759175 0.687946836
475.3054155 0.7630804243
477.3210656 1.994010157
499.3054155 0.9365545466
515.3003301 0.8730381251
517.3159802 7.144303946
519.3316303 0.645305101
535.3265449 5.39708697
661.3582389 0.5468446766
679.3688036 1.966959481
697.3793683 0.6023139011
757.4004977 0.6368369467
763.389933 2.060443573
779.3848476 1.500885569
781.4004977 2.960413722
795.4161477 0.5216949981
797.4317978 0.54589766
805.4004977 2.19806389
823.4110624 10.14047964
841.421627 3.415027739

Name: +ve in-silico MS/MS by CFM-ID for JNJIZCQIMGJDPR-UHFFFAOYSA-N
ID: JNJIZCQIMGJDPR-UHFFFAOYSA-N
Comment: Energy1
Num peaks: 31
121.0284058 0.7252152704
123.0440559 1.014934611
127.0389705 0.6631438014
145.0495352 1.921195738
161.0808353 1.226002679
163.0600999 0.9259626625
179.0914 0.5986314201
289.2162066 0.5041767625
307.1023586 0.6712853234
315.2318567 0.4726611881
317.2475067 1.606058313
319.2631568 0.5570545691
331.2631568 0.5813050347
339.2318567 2.171048921
347.2580714 0.6686903804
355.2267713 0.7233817597
357.2424213 12.1541958
359.2580714 0.5946113016
375.252986 14.46195641
477.3210656 1.519506149
479.3367156 0.5570545691
507.3316303 0.6574182999
517.3159802 6.602195678
519.3316303 0.7229020323
535.3265449 5.748626968
679.3688036 2.636251043
697.3793683 0.797277211
763.389933 0.5768187522
781.4004977 0.480670671
797.4317978 0.4907924193
823.4110624 2.012523384

Name: +ve in-silico MS/MS by CFM-ID for JNJIZCQIMGJDPR-UHFFFAOYSA-N
ID: JNJIZCQIMGJDPR-UHFFFAOYSA-N
Comment: Energy2
Num peaks: 31
45.0334912 0.7673581976
85.02840582 0.6325074017
145.0495352 1.029899296
159.0651853 1.035759688
161.0808353 3.15551435
163.0600999 1.473626745
175.0600999 0.6135795504
193.0706646 2.012929006
287.236942 0.8000215994
301.1798211 0.5681032245
309.1180087 0.5621273576
315.1954711 1.055994111
315.2318567 0.7326605081
317.2111212 0.6771524365
317.2475067 2.240716239
325.2162066 0.9653739051
327.2318567 0.671754897
329.2111212 0.6043963052
339.2318567 0.5197237967
343.2267713 1.284720812
345.2424213 1.042185157
347.2580714 0.6212949056
355.2267713 0.9613164954
357.2424213 3.524080369
375.252986 10.38531704
477.3210656 1.902804156
515.3003301 0.5329571399
517.3159802 1.992654466
535.3265449 1.701481001
659.3273327 0.5506329249
823.4110624 1.812077049

Name: +ve in-silico MS/MS by CFM-ID for JQXXHWHPUNPDRT-UHFFFAOYSA-N
ID: JQXXHWHPUNPDRT-UHFFFAOYSA-N
Comment: Energy0
Num peaks: 13
99.09167477 2.652662393
110.0712737 3.51040219
112.0869237 2.961505614
114.1025738 11.18865645
690.2908876 2.3706435
708.3014523 3.474501155
745.3807057 2.759018893
763.3912704 6.488318483
773.3756203 2.434825855
781.4018351 3.917981141
787.3912704 10.14297221
805.4018351 19.49156441
823.4123997 9.584290721

Name: +ve in-silico MS/MS by CFM-ID for JQXXHWHPUNPDRT-UHFFFAOYSA-N
ID: JQXXHWHPUNPDRT-UHFFFAOYSA-N
Comment: Energy1
Num peaks: 19
43.01784114 1.508485479
58.06512568 1.093219038
99.09167477 7.915203125
114.1025738 1.153212255
650.295973 2.498757587
666.2908876 1.059622222
690.2908876 5.711289854
692.3065377 4.229288235
708.3014523 2.689682577
743.3650556 1.261863733
745.3807057 8.003620957
763.3912704 13.37411791
773.3756203 1.827607962
775.3912704 1.21179094
781.4018351 3.387367536
787.3912704 9.930146674
791.386185 0.9150208934
805.4018351 9.779345803
823.4123997 3.12104476

Name: +ve in-silico MS/MS by CFM-ID for JQXXHWHPUNPDRT-UHFFFAOYSA-N
ID: JQXXHWHPUNPDRT-UHFFFAOYSA-N
Comment: Energy2
Num peaks: 30
15.02292652 1.053395648
42.03382555 2.404415531
43.01784114 1.577932768
44.04947561 1.434834921
56.04947561 3.523715293
58.06512568 8.791960971
68.04947561 0.8309386676
70.06512568 7.950033004
72.08077574 5.647806937
83.06037464 1.166547885
85.07602471 2.018208439
99.09167477 4.045258696
110.0712737 1.536027896
112.0869237 0.8539398911
114.1025738 4.407965349
116.1182239 0.8291279412
648.280323 1.213147462
650.295973 3.455452999
666.2908876 3.163242581
668.3065377 1.478333795
678.2908876 2.124185412
690.2908876 3.73718972
692.3065377 6.176738926
745.3807057 1.157167884
763.3912704 2.799233955
778.390936 0.8158532255
787.3912704 2.331290012
789.3705349 1.192238729
794.3858507 0.8112163044
807.3810996 1.918359374

Name: +ve in-silico MS/MS by CFM-ID for XITDVRBPGQGVFK-UHFFFAOYSA-L
ID: XITDVRBPGQGVFK-UHFFFAOYSA-L
Comment: Energy0
Num peaks: 28
57.06987671 1.552652416
71.08552677 0.9378067055
83.08552677 1.06062629
85.10117684 3.714603629
113.132477 6.29566192
167.1066561 0.9623701806
169.1223062 1.559246636
171.1379563 4.877300096
173.1536063 1.168332928
183.1379563 2.391084207
209.1172208 2.753028388
211.1328709 3.359457482
573.2960313 1.074427716
627.2702105 0.9623701806
629.2858605 1.473493913
631.3015106 4.610577258
633.3171607 1.240141146
643.3015106 1.268136716
671.2964252 2.92233157
687.2913398 1.683442306
689.3069899 2.810182668
715.32264 1.171825779
743.3539401 1.151445405
757.3695902 2.35890359
759.3852402 1.364383081
783.4216257 3.477155665
785.4008903 1.126419055
801.4321904 21.03316964

Name: +ve in-silico MS/MS by CFM-ID for XITDVRBPGQGVFK-UHFFFAOYSA-L
ID: XITDVRBPGQGVFK-UHFFFAOYSA-L
Comment: Energy1
Num peaks: 31
41.00219107 1.572596887
53.00219107 4.594394832
55.01784114 1.447719502
57.06987671 2.096659677
71.08552677 0.9425490689
101.0233204 1.223575204
113.132477 11.88701219
131.1430416 1.373779356
167.0702706 0.9421017343
167.1066561 0.8268836193
169.0859207 0.8081195835
169.1223062 1.852931529
171.1015708 0.870291966
171.1379563 1.097594534
183.1379563 1.697273214
193.1223062 2.389579394
205.0859207 2.362397502
207.1015708 2.651591045
209.1172208 3.994298666
211.1328709 13.22177475
213.148521 1.879925612
215.164171 2.49351966
217.1798211 2.367960123
219.1954711 2.077488203
227.1277855 2.001005041
229.1434356 1.084541243
379.1653515 0.8081421669
589.2909459 0.8310466735
591.306596 1.285054599
627.2702105 0.8268836193
783.4216257 0.9357397294

Name: +ve in-silico MS/MS by CFM-ID for XITDVRBPGQGVFK-UHFFFAOYSA-L
ID: XITDVRBPGQGVFK-UHFFFAOYSA-L
Comment: Energy2
Num peaks: 31
25.00727645 5.530162704
41.03857658 1.694075019
43.05422664 2.999543784
53.00219107 3.177959794
55.01784114 1.095705646
55.05422664 2.483029085
57.06987671 8.964089532
69.06987671 2.231089225
71.08552677 2.152819239
81.06987671 2.343171673
83.08552677 2.590693574
85.10117684 3.18456376
87.1168269 1.382176461
95.08552677 1.00005304
97.10117684 1.821268695
99.1168269 1.160789522
109.1011768 1.040082597
111.1168269 1.251319242
113.132477 5.273305753
185.1536063 0.9478755572
211.1328709 4.139983429
485.1708308 3.42906676
513.1657454 1.927658228
589.2909459 0.9596624853
645.3171607 1.110832324
701.3069899 1.402942133
715.32264 1.965561537
729.33829 1.635862595
743.3539401 2.26744028
757.3695902 1.317637307
785.4008903 1.579164155

Name: +ve in-silico MS/MS by CFM-ID for LRHBXCDAXGTABF-UHFFFAOYSA-N
ID: LRHBXCDAXGTABF-UHFFFAOYSA-N
Comment: Energy0
Num peaks: 28
170.0964258 7.116670093
185.1073248 3.577081157
187.1229749 1.288440593
198.1025738 1.012230605
200.1182239 2.141863988
302.1651741 5.270242532
317.1760731 2.992735058
319.1917232 1.175125367
330.1713221 1.012230605
332.1869721 2.117985442
406.2026222 4.39821216
421.2135212 2.881542972
423.2291713 1.5062273
434.2087702 1.012230605
436.2244203 2.2576059
510.2400703 3.824657996
525.2509693 2.782678287
527.2666194 1.5062273
538.2462183 1.012230605
540.2618684 2.2576059
642.3088186 3.343976308
657.3197176 2.579198128
659.3353677 1.5062273
670.3149666 1.012230605
672.3306166 2.2576059
796.3619168 2.774937113
813.3884659 1.455909901
841.419766 14.86332511

Name: +ve in-silico MS/MS by CFM-ID for LRHBXCDAXGTABF-UHFFFAOYSA-N
ID: LRHBXCDAXGTABF-UHFFFAOYSA-N
Comment: Energy1
Num peaks: 31
160.1120759 2.39593769
166.0651257 1.449304332
170.0964258 6.008332869
181.0760247 1.207613641
183.0916748 1.645599523
185.1073248 1.512973075
187.1229749 1.614967282
292.1808241 1.378622365
298.1338739 1.206316434
302.1651741 3.431249325
315.160423 1.223366793
319.1917232 1.340938818
396.2182723 1.378622365
402.1713221 1.206316434
406.2026222 2.749398854
419.1978712 1.223366793
423.2291713 2.036891018
500.2557204 1.378622365
506.2087702 1.235958167
510.2400703 2.396579178
523.2353193 1.255214934
527.2666194 2.036891018
632.3244686 1.378622365
638.2775184 1.49094501
642.3088186 2.121494095
653.2884175 1.207613641
655.3040675 1.529181935
659.3353677 2.036891018
796.3619168 2.652373097
813.3884659 1.578298573
841.419766 2.958188461

Name: +ve in-silico MS/MS by CFM-ID for LRHBXCDAXGTABF-UHFFFAOYSA-N
ID: LRHBXCDAXGTABF-UHFFFAOYSA-N
Comment: Energy2
Num peaks: 31
105.0447246 1.608419882
115.0542266 0.9490620167
118.0651257 3.232186782
129.0698767 1.018436922
133.0760247 2.711388272
144.0807757 0.9556683611
154.0651257 1.78060797
158.0964258 1.243009586
168.0807757 1.65358797
170.0964258 17.02837839
185.1073248 1.66298904
198.1025738 0.8583637426
222.1025738 2.371612308
237.1134728 2.140224605
272.1182239 1.089252221
302.1651741 7.955621749
326.1400219 2.330430983
330.1713221 0.8583637426
341.150921 1.739628216
406.2026222 5.017992901
423.2291713 0.84516444
434.2087702 0.8583637426
436.2244203 1.006725992
510.2400703 2.839125386
527.2666194 0.84516444
538.2462183 0.8583637426
540.2618684 1.006725992
642.3088186 1.20694895
659.3353677 0.84516444
670.3149666 0.8583637426
672.3306166 1.006725992

Name: +ve in-silico MS/MS by CFM-ID for LUHRVCWDUSUHMP-UHFFFAOYSA-L
ID: LUHRVCWDUSUHMP-UHFFFAOYSA-L
Comment: Energy0
Num peaks: 25
85.10117684 3.121296381
111.1168269 1.355030086
113.132477 13.14149743
167.1066561 0.9632149768
169.1223062 1.560829036
171.1379563 4.755812109
173.1536063 1.112877702
183.1379563 2.306784354
209.1172208 2.722805571
211.1328709 3.332528843
573.2960313 1.075379627
627.2702105 0.9632149768
629.2858605 1.474799386
631.3015106 4.197969212
633.3171607 1.241229778
643.3015106 1.162258853
671.2964252 2.745094073
687.2913398 1.615940977
689.3069899 2.286638611
743.3539401 0.9272524076
757.3695902 1.295441912
771.3852402 1.537865583
783.4216257 3.480269456
785.4008903 1.434011967
801.4321904 21.06126831

Name: +ve in-silico MS/MS by CFM-ID for LUHRVCWDUSUHMP-UHFFFAOYSA-L
ID: LUHRVCWDUSUHMP-UHFFFAOYSA-L
Comment: Energy1
Num peaks: 31
41.00219107 1.591245221
43.05422664 0.7529043132
53.00219107 4.47428158
55.01784114 1.621214247
57.06987671 0.9705454771
101.0233204 2.931126528
113.132477 15.76939042
131.1430416 1.41167212
167.0702706 1.422016539
167.1066561 0.8412917412
169.0859207 0.8867879517
169.1223062 1.894471618
171.1379563 0.8718991597
183.1379563 1.724948619
193.1223062 2.48057835
195.1379563 0.8132077377
205.0859207 2.391460272
207.1015708 2.203589579
209.1172208 3.865203605
211.1328709 13.52310327
213.148521 1.823322863
215.164171 2.234600526
217.1798211 2.326204121
219.1954711 2.11011458
227.1277855 1.591245021
379.1653515 0.8081091158
587.2752959 0.7714110712
589.2909459 0.845527335
591.306596 1.299142446
627.2702105 0.8412917412
783.4216257 0.9542978365

Name: +ve in-silico MS/MS by CFM-ID for LUHRVCWDUSUHMP-UHFFFAOYSA-L
ID: LUHRVCWDUSUHMP-UHFFFAOYSA-L
Comment: Energy2
Num peaks: 31
25.00727645 4.579447276
41.03857658 2.142157094
43.05422664 5.968502953
53.00219107 2.501881852
55.01784114 1.066263561
55.05422664 1.017358946
57.06987671 2.780088629
67.05422664 1.277341805
69.06987671 2.849684898
71.08552677 3.685609042
81.06987671 1.535975282
83.08552677 2.613989661
85.10117684 3.588655298
87.1168269 1.16260484
97.10117684 2.401572202
99.1168269 1.655353578
107.0855268 1.402802884
109.1011768 1.978060227
111.1168269 3.131186551
113.132477 16.6306167
169.1223062 0.8615931673
211.1328709 2.95258235
485.1708308 1.816258971
589.2909459 0.9369562421
645.3171607 1.084549303
701.3069899 0.8216694557
715.32264 1.086691949
729.33829 0.7985785071
743.3539401 1.570305122
757.3695902 2.273247424
785.4008903 1.768558166

Name: +ve in-silico MS/MS by CFM-ID for VTQMNICJVWMKEV-UHFFFAOYSA-N
ID: VTQMNICJVWMKEV-UHFFFAOYSA-N
Comment: Energy0
Num peaks: 31
73.0396392 13.24797491
75.05528926 1.796809518
118.0651257 0.8201237574
128.1069905 2.531987634
157.0760247 0.5770861101
220.1080531 5.957025159
222.1237032 0.7047546432
225.1233688 0.6030312341
243.1339335 1.680961206
353.1819463 0.5902720076
371.192511 1.284723042
406.187366 5.067675887
408.2030161 0.797057684
534.2459435 3.734009056
536.2615936 0.797057684
557.2718239 1.154234647
631.2623219 1.162460732
649.2728866 2.115922699
704.3402379 1.069537981
743.3511369 1.04506331
744.3463859 0.7892653142
746.3620359 1.031244341
747.3460515 0.6222758893
760.377686 0.5870175795
761.3617016 1.530848724
762.3569505 1.463594723
770.3620359 1.698959749
771.3460515 2.508680585
788.3726006 10.45564111
789.3566162 1.969958201
806.3831653 2.641062401

Name: +ve in-silico MS/MS by CFM-ID for VTQMNICJVWMKEV-UHFFFAOYSA-N
ID: VTQMNICJVWMKEV-UHFFFAOYSA-N
Comment: Energy1
Num peaks: 31
28.01817548 1.463494255
44.0130901 0.6889520592
55.02907452 3.30867796
56.0130901 1.498535401
73.0396392 24.67377254
75.05528926 0.5353769891
86.0964258 2.291352932
88.03930485 0.7843906883
99.05528926 0.5455419381
101.0709393 0.5981299536
118.0651257 1.228315681
128.1069905 4.826534177
157.0760247 0.7454482629
220.1080531 4.607274477
243.1339335 2.815123894
304.1444386 0.6050270711
371.192511 1.850426524
406.187366 3.448823065
534.2459435 1.578517571
557.2718239 1.274055438
589.2517572 0.6095236225
649.2728866 0.6711486299
704.3402379 0.7817900325
745.3667869 0.6041885575
746.3620359 0.5326325909
747.3460515 0.6997987808
763.3773516 0.7236356727
770.3620359 0.6478240078
771.3460515 0.6399836222
788.3726006 2.421934906
789.3566162 0.8895402388

Name: +ve in-silico MS/MS by CFM-ID for VTQMNICJVWMKEV-UHFFFAOYSA-N
ID: VTQMNICJVWMKEV-UHFFFAOYSA-N
Comment: Energy2
Num peaks: 31
28.01817548 1.5308985
55.02907452 4.45198711
56.0130901 1.216468316
57.06987671 1.326571999
58.02874017 0.7140413258
60.04439023 0.9636429017
73.0396392 17.9254654
75.05528926 0.7495708913
86.02365479 0.9645765067
86.0964258 2.577276597
88.03930485 0.7675413613
91.05422664 0.888926945
99.05528926 0.9723979277
101.0709393 0.6331893628
118.0651257 2.007371504
120.0807757 0.6266136812
128.1069905 10.43483954
130.0651257 0.8418111516
157.0760247 1.257881051
220.1080531 2.887200316
243.1339335 4.325726882
285.1346022 0.7121055973
304.1444386 0.9211703476
371.192511 2.453004063
406.187366 1.788335658
432.2030161 0.7121055973
534.2459435 0.9065233927
557.2718239 1.207069502
708.371538 0.726270003
747.3460515 0.763552657
788.3726006 1.308130294

Name: +ve in-silico MS/MS by CFM-ID for KNHCBYMGWWTGSO-UHFFFAOYSA-N
ID: KNHCBYMGWWTGSO-UHFFFAOYSA-N
Comment: Energy0
Num peaks: 31
57.06987671 0.7926553497
75.08044139 9.455250045
108.0807757 2.66109503
151.0865894 0.9578626002
179.1178895 2.127468531
205.0971541 0.6712360894
259.1441043 1.647074813
274.1186178 1.621120781
292.1291825 4.400583832
418.2084954 0.9199387062
520.2918311 1.252441887
535.2663446 1.100133257
537.2819947 0.6129645004
553.2769093 2.974839476
650.2932877 2.849987523
688.3453232 1.092064376
690.3609733 1.173635928
691.3449889 0.6830026285
706.3558879 2.161557758
737.3405722 1.011495699
739.3562223 2.871520418
741.3718723 1.174281427
765.3354868 0.6504332071
767.3511369 8.797651378
768.3351525 0.6870632817
785.3617016 6.536815052
795.4188225 0.6747371265
805.4031725 1.184876002
806.387188 0.6059057061
823.4137371 7.561684957
841.4243018 2.074246536

Name: +ve in-silico MS/MS by CFM-ID for KNHCBYMGWWTGSO-UHFFFAOYSA-N
ID: KNHCBYMGWWTGSO-UHFFFAOYSA-N
Comment: Energy1
Num peaks: 31
57.06987671 2.373185181
75.08044139 9.315741677
86.02365479 1.078745801
91.05422664 1.32687359
108.0807757 3.82177374
134.0964258 1.164530687
151.0865894 0.9426344511
179.1178895 1.174659743
203.081504 1.259779969
232.1080531 2.278012221
232.1444386 0.8530960284
247.1077188 0.850248522
259.1441043 3.321966905
274.1186178 1.178901136
277.1182834 0.7873011614
292.1291825 5.644677009
418.2084954 1.62526918
464.2292309 0.6864315171
520.2918311 1.795268262
535.2663446 0.7695588113
538.2660103 0.8028818057
553.2769093 3.128741305
604.2878084 1.09562266
633.2667386 0.8539423904
650.2932877 2.231202391
706.3558879 1.019415881
739.3562223 1.902863851
767.3511369 2.616425847
785.3617016 1.099005827
795.4188225 0.6946034942
823.4137371 1.653024853

Name: +ve in-silico MS/MS by CFM-ID for KNHCBYMGWWTGSO-UHFFFAOYSA-N
ID: KNHCBYMGWWTGSO-UHFFFAOYSA-N
Comment: Energy2
Num peaks: 31
57.06987671 1.898761698
71.01275576 0.6414904651
75.08044139 6.777691039
86.02365479 2.583811849
91.05422664 4.804524637
108.0807757 2.08143412
130.0651257 1.110799033
132.0807757 1.473416471
157.0760247 0.7669017635
159.0916748 3.637212899
177.1022395 1.11583692
179.1178895 2.418092615
205.0971541 0.9441267296
232.1444386 1.217062337
234.1600887 0.7029178996
259.1441043 6.857837246
292.1291825 5.193583306
370.2125182 2.09349265
385.2234172 1.658649039
387.2390673 1.170855737
403.1975964 1.074731021
418.2084954 3.683383249
464.2292309 0.7503967626
485.2394612 0.7622357189
500.2503602 0.879993054
520.2918311 1.15795349
553.2769093 0.7955404438
581.2718239 0.8889429608
604.2878084 2.24415773
737.3405722 0.6507807107
823.4137371 0.9577066768

Name: +ve in-silico MS/MS by CFM-ID for BHCSBJOEZDAOEL-UHFFFAOYSA-N
ID: BHCSBJOEZDAOEL-UHFFFAOYSA-N
Comment: Energy0
Num peaks: 24
177.0393644 1.350645258
353.0714524 0.7711531074
407.3308424 1.177245644
423.325757 1.833135191
425.3414071 0.7993804643
435.325757 1.23988149
451.3206717 1.123404975
453.3363217 9.755482285
455.3519718 0.948125114
465.2999362 0.7710820778
471.3468864 11.06134166
599.357845 1.084893659
601.3734951 0.7878846252
611.357845 0.6147831666
627.3527596 1.25302631
629.3684097 10.20087472
631.3840598 1.018144652
647.3789744 5.823372332
759.3950184 2.63278796
777.4055831 1.570796113
779.4212331 0.6821148222
787.389933 4.293531204
805.4004977 15.54710482
823.4110624 3.866882092

Name: +ve in-silico MS/MS by CFM-ID for BHCSBJOEZDAOEL-UHFFFAOYSA-N
ID: BHCSBJOEZDAOEL-UHFFFAOYSA-N
Comment: Energy1
Num peaks: 31
159.0287997 0.8749468483
177.0393644 2.094509802
179.0550145 0.9922839931
195.0499291 0.8077750342
219.1379563 0.482087122
235.1692564 0.5032093361
353.0714524 0.6410144795
369.2424213 0.5187313346
381.2788068 0.5872042033
407.3308424 1.209140685
423.325757 2.869521734
425.3414071 1.627890454
427.3570572 0.9606067232
435.325757 1.216974381
443.3519718 0.7001571205
451.3206717 0.9086736266
453.3363217 13.0185827
455.3519718 0.9204979346
471.3468864 16.31528273
599.357845 1.706190341
601.3734951 1.764970697
603.3891451 0.6869803802
619.3840598 0.5717373144
629.3684097 10.09601811
631.3840598 1.53755055
647.3789744 4.656482623
759.3950184 0.7640869674
777.4055831 0.7067425438
779.4212331 0.9952071526
787.389933 1.230795031
805.4004977 2.624659362

Name: +ve in-silico MS/MS by CFM-ID for BHCSBJOEZDAOEL-UHFFFAOYSA-N
ID: BHCSBJOEZDAOEL-UHFFFAOYSA-N
Comment: Energy2
Num peaks: 31
55.05422664 0.7437191711
87.00767038 0.7466623621
89.02332044 0.6316743661
117.0182351 0.8344525013
173.0080643 1.007743689
175.0237144 1.787043038
177.0393644 3.33855639
179.0550145 0.7389749
217.1223062 0.5981968646
221.1536063 0.598908364
367.2267713 0.6800181682
369.2424213 0.9227374552
395.3308424 1.632323528
407.3308424 1.288731607
411.2893715 0.6251854995
421.310107 0.7531429369
423.325757 4.423007853
425.3050216 0.5865297371
425.3414071 0.8522936433
439.3206717 0.9850463847
441.3363217 1.3017709
443.3519718 0.9522512769
447.2893715 1.598480364
453.3363217 3.494520218
471.3468864 10.42770974
599.357845 1.777661432
601.3734951 0.8020659366
629.3684097 2.804104594
733.3429828 0.697287959
735.3586329 1.186670916
805.4004977 1.446335415

Name: +ve in-silico MS/MS by CFM-ID for BHCSBJOEZDAOEL-UHFFFAOYSA-N
ID: BHCSBJOEZDAOEL-UHFFFAOYSA-N
Comment: Energy0
Num peaks: 24
177.0393644 1.350645258
353.0714524 0.7711531074
407.3308424 1.177245644
423.325757 1.833135191
425.3414071 0.7993804643
435.325757 1.23988149
451.3206717 1.123404975
453.3363217 9.755482285
455.3519718 0.948125114
465.2999362 0.7710820778
471.3468864 11.06134166
599.357845 1.084893659
601.3734951 0.7878846252
611.357845 0.6147831666
627.3527596 1.25302631
629.3684097 10.20087472
631.3840598 1.018144652
647.3789744 5.823372332
759.3950184 2.63278796
777.4055831 1.570796113
779.4212331 0.6821148222
787.389933 4.293531204
805.4004977 15.54710482
823.4110624 3.866882092

Name: +ve in-silico MS/MS by CFM-ID for BHCSBJOEZDAOEL-UHFFFAOYSA-N
ID: BHCSBJOEZDAOEL-UHFFFAOYSA-N
Comment: Energy1
Num peaks: 31
159.0287997 0.8749468483
177.0393644 2.094509802
179.0550145 0.9922839931
195.0499291 0.8077750342
219.1379563 0.482087122
235.1692564 0.5032093361
353.0714524 0.6410144795
369.2424213 0.5187313346
381.2788068 0.5872042033
407.3308424 1.209140685
423.325757 2.869521734
425.3414071 1.627890454
427.3570572 0.9606067232
435.325757 1.216974381
443.3519718 0.7001571205
451.3206717 0.9086736266
453.3363217 13.0185827
455.3519718 0.9204979346
471.3468864 16.31528273
599.357845 1.706190341
601.3734951 1.764970697
603.3891451 0.6869803802
619.3840598 0.5717373144
629.3684097 10.09601811
631.3840598 1.53755055
647.3789744 4.656482623
759.3950184 0.7640869674
777.4055831 0.7067425438
779.4212331 0.9952071526
787.389933 1.230795031
805.4004977 2.624659362

Name: +ve in-silico MS/MS by CFM-ID for BHCSBJOEZDAOEL-UHFFFAOYSA-N
ID: BHCSBJOEZDAOEL-UHFFFAOYSA-N
Comment: Energy2
Num peaks: 31
55.05422664 0.7437191711
87.00767038 0.7466623621
89.02332044 0.6316743661
117.0182351 0.8344525013
173.0080643 1.007743689
175.0237144 1.787043038
177.0393644 3.33855639
179.0550145 0.7389749
217.1223062 0.5981968646
221.1536063 0.598908364
367.2267713 0.6800181682
369.2424213 0.9227374552
395.3308424 1.632323528
407.3308424 1.288731607
411.2893715 0.6251854995
421.310107 0.7531429369
423.325757 4.423007853
425.3050216 0.5865297371
425.3414071 0.8522936433
439.3206717 0.9850463847
441.3363217 1.3017709
443.3519718 0.9522512769
447.2893715 1.598480364
453.3363217 3.494520218
471.3468864 10.42770974
599.357845 1.777661432
601.3734951 0.8020659366
629.3684097 2.804104594
733.3429828 0.697287959
735.3586329 1.186670916
805.4004977 1.446335415

Name: +ve in-silico MS/MS by CFM-ID for BHCSBJOEZDAOEL-UHFFFAOYSA-N
ID: BHCSBJOEZDAOEL-UHFFFAOYSA-N
Comment: Energy0
Num peaks: 24
177.0393644 1.350645258
353.0714524 0.7711531074
407.3308424 1.177245644
423.325757 1.833135191
425.3414071 0.7993804643
435.325757 1.23988149
451.3206717 1.123404975
453.3363217 9.755482285
455.3519718 0.948125114
465.2999362 0.7710820778
471.3468864 11.06134166
599.357845 1.084893659
601.3734951 0.7878846252
611.357845 0.6147831666
627.3527596 1.25302631
629.3684097 10.20087472
631.3840598 1.018144652
647.3789744 5.823372332
759.3950184 2.63278796
777.4055831 1.570796113
779.4212331 0.6821148222
787.389933 4.293531204
805.4004977 15.54710482
823.4110624 3.866882092

Name: +ve in-silico MS/MS by CFM-ID for BHCSBJOEZDAOEL-UHFFFAOYSA-N
ID: BHCSBJOEZDAOEL-UHFFFAOYSA-N
Comment: Energy1
Num peaks: 31
159.0287997 0.8749468483
177.0393644 2.094509802
179.0550145 0.9922839931
195.0499291 0.8077750342
219.1379563 0.482087122
235.1692564 0.5032093361
353.0714524 0.6410144795
369.2424213 0.5187313346
381.2788068 0.5872042033
407.3308424 1.209140685
423.325757 2.869521734
425.3414071 1.627890454
427.3570572 0.9606067232
435.325757 1.216974381
443.3519718 0.7001571205
451.3206717 0.9086736266
453.3363217 13.0185827
455.3519718 0.9204979346
471.3468864 16.31528273
599.357845 1.706190341
601.3734951 1.764970697
603.3891451 0.6869803802
619.3840598 0.5717373144
629.3684097 10.09601811
631.3840598 1.53755055
647.3789744 4.656482623
759.3950184 0.7640869674
777.4055831 0.7067425438
779.4212331 0.9952071526
787.389933 1.230795031
805.4004977 2.624659362

Name: +ve in-silico MS/MS by CFM-ID for BHCSBJOEZDAOEL-UHFFFAOYSA-N
ID: BHCSBJOEZDAOEL-UHFFFAOYSA-N
Comment: Energy2
Num peaks: 31
55.05422664 0.7437191711
87.00767038 0.7466623621
89.02332044 0.6316743661
117.0182351 0.8344525013
173.0080643 1.007743689
175.0237144 1.787043038
177.0393644 3.33855639
179.0550145 0.7389749
217.1223062 0.5981968646
221.1536063 0.598908364
367.2267713 0.6800181682
369.2424213 0.9227374552
395.3308424 1.632323528
407.3308424 1.288731607
411.2893715 0.6251854995
421.310107 0.7531429369
423.325757 4.423007853
425.3050216 0.5865297371
425.3414071 0.8522936433
439.3206717 0.9850463847
441.3363217 1.3017709
443.3519718 0.9522512769
447.2893715 1.598480364
453.3363217 3.494520218
471.3468864 10.42770974
599.357845 1.777661432
601.3734951 0.8020659366
629.3684097 2.804104594
733.3429828 0.697287959
735.3586329 1.186670916
805.4004977 1.446335415

Name: +ve in-silico MS/MS by CFM-ID for BHCSBJOEZDAOEL-UHFFFAOYSA-N
ID: BHCSBJOEZDAOEL-UHFFFAOYSA-N
Comment: Energy0
Num peaks: 24
177.0393644 1.350645258
353.0714524 0.7711531074
407.3308424 1.177245644
423.325757 1.833135191
425.3414071 0.7993804643
435.325757 1.23988149
451.3206717 1.123404975
453.3363217 9.755482285
455.3519718 0.948125114
465.2999362 0.7710820778
471.3468864 11.06134166
599.357845 1.084893659
601.3734951 0.7878846252
611.357845 0.6147831666
627.3527596 1.25302631
629.3684097 10.20087472
631.3840598 1.018144652
647.3789744 5.823372332
759.3950184 2.63278796
777.4055831 1.570796113
779.4212331 0.6821148222
787.389933 4.293531204
805.4004977 15.54710482
823.4110624 3.866882092

Name: +ve in-silico MS/MS by CFM-ID for BHCSBJOEZDAOEL-UHFFFAOYSA-N
ID: BHCSBJOEZDAOEL-UHFFFAOYSA-N
Comment: Energy1
Num peaks: 31
159.0287997 0.8749468483
177.0393644 2.094509802
179.0550145 0.9922839931
195.0499291 0.8077750342
219.1379563 0.482087122
235.1692564 0.5032093361
353.0714524 0.6410144795
369.2424213 0.5187313346
381.2788068 0.5872042033
407.3308424 1.209140685
423.325757 2.869521734
425.3414071 1.627890454
427.3570572 0.9606067232
435.325757 1.216974381
443.3519718 0.7001571205
451.3206717 0.9086736266
453.3363217 13.0185827
455.3519718 0.9204979346
471.3468864 16.31528273
599.357845 1.706190341
601.3734951 1.764970697
603.3891451 0.6869803802
619.3840598 0.5717373144
629.3684097 10.09601811
631.3840598 1.53755055
647.3789744 4.656482623
759.3950184 0.7640869674
777.4055831 0.7067425438
779.4212331 0.9952071526
787.389933 1.230795031
805.4004977 2.624659362

Name: +ve in-silico MS/MS by CFM-ID for BHCSBJOEZDAOEL-UHFFFAOYSA-N
ID: BHCSBJOEZDAOEL-UHFFFAOYSA-N
Comment: Energy2
Num peaks: 31
55.05422664 0.7437191711
87.00767038 0.7466623621
89.02332044 0.6316743661
117.0182351 0.8344525013
173.0080643 1.007743689
175.0237144 1.787043038
177.0393644 3.33855639
179.0550145 0.7389749
217.1223062 0.5981968646
221.1536063 0.598908364
367.2267713 0.6800181682
369.2424213 0.9227374552
395.3308424 1.632323528
407.3308424 1.288731607
411.2893715 0.6251854995
421.310107 0.7531429369
423.325757 4.423007853
425.3050216 0.5865297371
425.3414071 0.8522936433
439.3206717 0.9850463847
441.3363217 1.3017709
443.3519718 0.9522512769
447.2893715 1.598480364
453.3363217 3.494520218
471.3468864 10.42770974
599.357845 1.777661432
601.3734951 0.8020659366
629.3684097 2.804104594
733.3429828 0.697287959
735.3586329 1.186670916
805.4004977 1.446335415

Name: +ve in-silico MS/MS by CFM-ID for BHCSBJOEZDAOEL-UHFFFAOYSA-N
ID: BHCSBJOEZDAOEL-UHFFFAOYSA-N
Comment: Energy0
Num peaks: 24
177.0393644 1.350645258
353.0714524 0.7711531074
407.3308424 1.177245644
423.325757 1.833135191
425.3414071 0.7993804643
435.325757 1.23988149
451.3206717 1.123404975
453.3363217 9.755482285
455.3519718 0.948125114
465.2999362 0.7710820778
471.3468864 11.06134166
599.357845 1.084893659
601.3734951 0.7878846252
611.357845 0.6147831666
627.3527596 1.25302631
629.3684097 10.20087472
631.3840598 1.018144652
647.3789744 5.823372332
759.3950184 2.63278796
777.4055831 1.570796113
779.4212331 0.6821148222
787.389933 4.293531204
805.4004977 15.54710482
823.4110624 3.866882092

Name: +ve in-silico MS/MS by CFM-ID for BHCSBJOEZDAOEL-UHFFFAOYSA-N
ID: BHCSBJOEZDAOEL-UHFFFAOYSA-N
Comment: Energy1
Num peaks: 31
159.0287997 0.8749468483
177.0393644 2.094509802
179.0550145 0.9922839931
195.0499291 0.8077750342
219.1379563 0.482087122
235.1692564 0.5032093361
353.0714524 0.6410144795
369.2424213 0.5187313346
381.2788068 0.5872042033
407.3308424 1.209140685
423.325757 2.869521734
425.3414071 1.627890454
427.3570572 0.9606067232
435.325757 1.216974381
443.3519718 0.7001571205
451.3206717 0.9086736266
453.3363217 13.0185827
455.3519718 0.9204979346
471.3468864 16.31528273
599.357845 1.706190341
601.3734951 1.764970697
603.3891451 0.6869803802
619.3840598 0.5717373144
629.3684097 10.09601811
631.3840598 1.53755055
647.3789744 4.656482623
759.3950184 0.7640869674
777.4055831 0.7067425438
779.4212331 0.9952071526
787.389933 1.230795031
805.4004977 2.624659362

Name: +ve in-silico MS/MS by CFM-ID for BHCSBJOEZDAOEL-UHFFFAOYSA-N
ID: BHCSBJOEZDAOEL-UHFFFAOYSA-N
Comment: Energy2
Num peaks: 31
55.05422664 0.7437191711
87.00767038 0.7466623621
89.02332044 0.6316743661
117.0182351 0.8344525013
173.0080643 1.007743689
175.0237144 1.787043038
177.0393644 3.33855639
179.0550145 0.7389749
217.1223062 0.5981968646
221.1536063 0.598908364
367.2267713 0.6800181682
369.2424213 0.9227374552
395.3308424 1.632323528
407.3308424 1.288731607
411.2893715 0.6251854995
421.310107 0.7531429369
423.325757 4.423007853
425.3050216 0.5865297371
425.3414071 0.8522936433
439.3206717 0.9850463847
441.3363217 1.3017709
443.3519718 0.9522512769
447.2893715 1.598480364
453.3363217 3.494520218
471.3468864 10.42770974
599.357845 1.777661432
601.3734951 0.8020659366
629.3684097 2.804104594
733.3429828 0.697287959
735.3586329 1.186670916
805.4004977 1.446335415

Name: +ve in-silico MS/MS by CFM-ID for IVPOMGYCQKBCHG-UHFFFAOYSA-N
ID: IVPOMGYCQKBCHG-UHFFFAOYSA-N
Comment: Energy0
Num peaks: 31
43.01784114 0.6897840743
333.1921171 1.165563607
357.1921171 0.8221361857
371.1853004 0.6742251343
373.1870317 0.7413398741
375.2026818 5.743749787
387.180215 0.6818633808
389.1958651 1.327079355
411.180215 0.6571530895
413.1958651 2.091475149
415.2115151 0.8735089411
431.2064298 4.703244251
449.2169944 2.187077639
629.3684097 0.9135945678
732.3854567 0.9460488254
743.3650556 1.277096369
745.3807057 4.47313808
758.4011068 0.6266660106
761.3756203 0.8668825692
763.3912704 8.631506199
772.3803713 0.8301880205
774.3960214 2.421308342
776.4116715 0.8296209844
781.4018351 4.052114602
787.3912704 2.656435989
788.375286 0.6275556648
790.390936 1.117233209
792.4065861 4.557825369
805.4018351 11.10824615
806.3858507 0.8445388419
823.4123997 6.280040447

Name: +ve in-silico MS/MS by CFM-ID for IVPOMGYCQKBCHG-UHFFFAOYSA-N
ID: IVPOMGYCQKBCHG-UHFFFAOYSA-N
Comment: Energy1
Num peaks: 31
181.1586917 0.7735515419
286.1913888 0.7159291387
328.2019535 0.9087966961
333.1921171 1.553908096
347.2077671 1.505595623
357.1921171 1.82256026
371.1853004 0.6025929021
373.2009504 0.8386592253
375.2026818 5.65122937
389.1958651 3.356280142
391.2115151 1.177242796
405.1907797 1.321218589
407.2064298 1.386618565
413.1958651 1.594898676
431.2064298 5.650506634
449.2169944 3.382314533
569.3472803 0.6260817219
611.357845 1.191326917
629.3684097 1.48035577
716.3905421 1.209132306
721.3807057 0.970172389
743.3650556 0.598250004
745.3807057 4.487755238
758.4011068 1.457692701
763.3912704 6.701432463
776.4116715 1.314321104
781.4018351 1.773352568
787.3912704 3.650058835
795.4174851 0.7407165105
805.4018351 4.004809732
823.4123997 0.7274685584

Name: +ve in-silico MS/MS by CFM-ID for IVPOMGYCQKBCHG-UHFFFAOYSA-N
ID: IVPOMGYCQKBCHG-UHFFFAOYSA-N
Comment: Energy2
Num peaks: 31
153.1637771 1.026484378
273.0757499 2.266553055
305.1383502 0.7734302875
316.2019535 1.024546179
331.1540003 0.7580071338
331.176467 1.258753774
335.2077671 0.8049351301
369.1696503 1.040348507
371.1853004 1.258374636
373.2009504 0.7795075367
375.2026818 1.806897939
387.180215 1.344978579
389.1958651 4.513104389
405.1907797 1.77759987
411.180215 0.7309531073
415.2115151 1.014520251
425.1594796 0.7925125086
429.1907797 0.7993746619
431.2064298 2.845476538
449.2169944 2.110528847
703.370141 0.8476162631
721.3807057 0.9233829667
730.3698067 1.418082103
732.3854567 1.761622177
743.3650556 1.665756449
745.3807057 0.9588506
750.3960214 1.244428899
763.3912704 0.9387200771
772.3803713 1.925128647
787.3912704 1.005550617
805.4018351 1.05690754

Name: +ve in-silico MS/MS by CFM-ID for WHDJHPHODXMQKD-UHFFFAOYSA-N
ID: WHDJHPHODXMQKD-UHFFFAOYSA-N
Comment: Energy0
Num peaks: 24
177.0393644 1.350609282
353.0714524 0.77119517
407.3308424 1.17729692
423.325757 1.833217519
425.3414071 0.7994156712
435.325757 1.239935494
451.3206717 1.123459035
453.3363217 9.755488245
455.3519718 0.948169292
465.2999362 0.7711213753
471.3468864 11.06073198
599.357845 1.08402467
601.3734951 0.787788642
611.357845 0.614809944
627.3527596 1.253082793
629.3684097 10.19636476
631.3840598 1.018190715
647.3789744 5.821535612
759.3950184 2.632902633
777.4055831 1.570894794
779.4212331 0.6821494147
787.389933 4.293718212
805.4004977 15.54804834
823.4110624 3.86721895

Name: +ve in-silico MS/MS by CFM-ID for WHDJHPHODXMQKD-UHFFFAOYSA-N
ID: WHDJHPHODXMQKD-UHFFFAOYSA-N
Comment: Energy1
Num peaks: 31
159.0287997 0.8725705067
177.0393644 2.086408716
179.0550145 0.9895800871
195.0499291 0.8012028979
235.1692564 0.4996522525
353.0714524 0.6389548016
369.2424213 0.5148812442
381.2788068 0.5790605119
397.2737215 0.7328186078
407.3308424 1.205856678
423.325757 2.832209613
425.3414071 1.615105359
427.3570572 0.9520494422
435.325757 1.213669098
443.3519718 0.6961624879
451.3206717 0.9061349609
453.3363217 12.88072816
455.3519718 0.9179879568
471.3468864 16.18384773
599.357845 1.690759565
601.3734951 1.757766002
603.3891451 0.683399812
619.3840598 0.5695824003
629.3684097 10.01999216
631.3840598 1.533370551
647.3789744 4.629527973
759.3950184 0.7620117194
777.4055831 0.7040361657
779.4212331 0.9923676741
787.389933 1.227452212
805.4004977 2.615341155

Name: +ve in-silico MS/MS by CFM-ID for WHDJHPHODXMQKD-UHFFFAOYSA-N
ID: WHDJHPHODXMQKD-UHFFFAOYSA-N
Comment: Energy2
Num peaks: 31
87.00767038 0.7402989999
89.02332044 0.6262955958
117.0182351 0.8273449343
173.0080643 1.165212043
175.0237144 1.763126731
177.0393644 3.291404159
179.0550145 0.7326737872
221.1536063 0.5883209033
367.2267713 0.6686621943
369.2424213 0.9027238207
383.2580714 0.6141335134
395.2580714 0.9267737708
395.3308424 1.618436072
397.2737215 1.070575235
407.3308424 1.277767358
421.310107 0.7467353597
423.325757 4.323865364
425.3414071 0.8341344961
439.3206717 0.9526585971
441.3363217 1.259552384
443.3519718 0.9372607656
447.2893715 1.584880839
453.3363217 3.390932089
467.3155863 0.6475016044
471.3468864 10.18071547
599.357845 1.710311291
601.3734951 0.7869819381
629.3684097 2.723573146
733.3429828 0.6913402668
735.3586329 1.176548909
805.4004977 1.433906823

Name: +ve in-silico MS/MS by CFM-ID for ARPNYYIWKXHRTH-UHFFFAOYSA-N
ID: ARPNYYIWKXHRTH-UHFFFAOYSA-N
Comment: Energy0
Num peaks: 19
177.0393644 1.491540027
435.325757 0.9468102401
451.3206717 2.076361388
453.3363217 2.92268546
467.3155863 0.8970083066
469.3312363 3.487136642
583.3629304 0.7383578414
599.357845 1.252814902
601.3734951 1.188334383
611.357845 4.424989233
627.3527596 2.819585195
629.3684097 21.49142273
631.3840598 1.755030086
647.3789744 10.53867555
759.3950184 0.9392359459
777.4055831 1.071789918
787.389933 3.080748369
805.4004977 14.85828146
823.4110624 4.098958021

Name: +ve in-silico MS/MS by CFM-ID for ARPNYYIWKXHRTH-UHFFFAOYSA-N
ID: ARPNYYIWKXHRTH-UHFFFAOYSA-N
Comment: Energy1
Num peaks: 22
159.0287997 0.8910590669
177.0393644 2.937974812
437.3414071 0.5522095967
451.3206717 1.663404307
453.3363217 6.369681663
455.3519718 1.992767793
467.3155863 1.034231541
469.3312363 14.16376823
471.3468864 6.5972594
599.357845 2.040664206
601.3734951 2.600058113
603.3891451 0.5447171141
611.357845 1.320078713
613.3734951 0.6395097793
627.3527596 0.636384265
629.3684097 20.23745183
631.3840598 2.603144612
647.3789744 8.132137931
777.4055831 0.5619678858
779.4212331 1.082778843
787.389933 0.8410908567
805.4004977 2.764874132

Name: +ve in-silico MS/MS by CFM-ID for ARPNYYIWKXHRTH-UHFFFAOYSA-N
ID: ARPNYYIWKXHRTH-UHFFFAOYSA-N
Comment: Energy2
Num peaks: 31
87.00767038 0.7185105312
89.02332044 0.6325184318
117.0182351 0.8539156495
161.0444498 0.653354469
177.0393644 2.345505336
181.0706646 0.717136452
341.2838922 1.076872813
369.3151924 0.6729337068
371.2580714 1.076872813
399.2893715 1.833966544
441.3363217 4.291809851
451.3206717 1.267994733
453.3363217 3.218270874
455.3519718 0.7016426541
467.3155863 3.860358614
469.3312363 17.76628967
471.3468864 2.687507254
499.341801 0.8752407098
529.3159802 0.6272032579
599.357845 1.396324917
601.3734951 0.7753805745
627.3527596 0.5868298262
629.3684097 6.174952667
631.3840598 0.7146954021
647.3789744 0.8116366158
651.4102745 0.8599671015
675.373889 0.6764462818
685.3582389 0.6204462011
733.3793683 1.011819996
761.3742829 0.7296505836
805.4004977 1.896202044

Name: +ve in-silico MS/MS by CFM-ID for LPLVUJXQOOQHMX-KFRVXJINSA-N
ID: LPLVUJXQOOQHMX-KFRVXJINSA-N
Comment: Energy0
Num peaks: 27
177.0393644 2.407163311
195.0499291 1.298789953
353.0714524 0.6785819662
407.3308424 1.211133676
423.325757 2.00123078
425.3414071 0.8531329288
435.325757 1.229998902
441.3363217 0.6007879088
451.3206717 0.9887408843
453.3363217 9.6510109
455.3519718 1.134761538
465.2999362 0.8290426039
471.3468864 11.33935086
583.3629304 0.7215431982
599.357845 1.520746912
601.3734951 0.8827454605
611.357845 1.787583781
627.3527596 1.07259824
629.3684097 8.19550204
631.3840598 1.601136695
647.3789744 6.751471917
759.3950184 1.577113922
777.4055831 1.796353104
779.4212331 0.7764843882
787.389933 3.970314367
805.4004977 10.78945965
823.4110624 4.823750172

Name: +ve in-silico MS/MS by CFM-ID for LPLVUJXQOOQHMX-KFRVXJINSA-N
ID: LPLVUJXQOOQHMX-KFRVXJINSA-N
Comment: Energy1
Num peaks: 31
159.0287997 1.023246474
177.0393644 2.350250266
179.0550145 1.099588273
195.0499291 1.074899084
369.2424213 0.5684881397
381.2788068 0.6931152233
397.2737215 0.8170908511
407.3308424 1.173062807
423.325757 3.34061514
425.3414071 1.745390767
427.3570572 1.048161125
435.325757 1.312908698
443.3519718 0.7419503138
451.3206717 0.8661804606
453.3363217 11.29337131
455.3519718 0.7558262288
471.3468864 18.10240759
599.357845 2.00889391
601.3734951 1.823254962
603.3891451 0.7266391676
611.357845 0.8459829392
619.3840598 0.5961834949
627.3527596 0.6910438022
629.3684097 6.317529249
631.3840598 1.26761589
647.3789744 4.616353347
759.3950184 0.5501210681
777.4055831 0.7156739259
779.4212331 1.011508054
787.389933 1.083809075
805.4004977 2.233780335

Name: +ve in-silico MS/MS by CFM-ID for LPLVUJXQOOQHMX-KFRVXJINSA-N
ID: LPLVUJXQOOQHMX-KFRVXJINSA-N
Comment: Energy2
Num peaks: 31
87.00767038 0.9402539354
161.0444498 0.9451131463
173.0080643 0.9659705049
175.0237144 1.709924909
177.0393644 4.528589001
179.0550145 0.6932326145
367.2267713 0.6996938227
369.2424213 0.9635480444
395.2580714 0.9697839776
395.3308424 2.125024766
397.2737215 1.140758053
407.3308424 1.309748438
421.310107 0.8556637115
423.325757 4.087602675
425.3414071 0.8903533322
439.3206717 1.267043151
441.3363217 1.737019385
443.3519718 0.9993685936
447.2893715 1.657788011
453.3363217 3.437773364
467.3155863 0.6775512009
471.3468864 8.702342495
583.3629304 0.6673994235
599.357845 1.787736263
601.3734951 0.8113109568
629.3684097 1.737340462
631.3840598 0.9037346123
733.3429828 0.7232289689
733.3793683 0.9302913112
735.3586329 1.230818304
805.4004977 1.734140607

Name: +ve in-silico MS/MS by CFM-ID for JQXXHWHPUNPDRT-CHTVYFSYSA-N
ID: JQXXHWHPUNPDRT-CHTVYFSYSA-N
Comment: Energy0
Num peaks: 13
99.09167477 2.652662393
110.0712737 3.51040219
112.0869237 2.961505614
114.1025738 11.18865645
690.2908876 2.3706435
708.3014523 3.474501155
745.3807057 2.759018893
763.3912704 6.488318483
773.3756203 2.434825855
781.4018351 3.917981141
787.3912704 10.14297221
805.4018351 19.49156441
823.4123997 9.584290721

Name: +ve in-silico MS/MS by CFM-ID for JQXXHWHPUNPDRT-CHTVYFSYSA-N
ID: JQXXHWHPUNPDRT-CHTVYFSYSA-N
Comment: Energy1
Num peaks: 19
43.01784114 1.508485479
58.06512568 1.093219038
99.09167477 7.915203125
114.1025738 1.153212255
650.295973 2.498757587
666.2908876 1.059622222
690.2908876 5.711289854
692.3065377 4.229288235
708.3014523 2.689682577
743.3650556 1.261863733
745.3807057 8.003620957
763.3912704 13.37411791
773.3756203 1.827607962
775.3912704 1.21179094
781.4018351 3.387367536
787.3912704 9.930146674
791.386185 0.9150208934
805.4018351 9.779345803
823.4123997 3.12104476

Name: +ve in-silico MS/MS by CFM-ID for JQXXHWHPUNPDRT-CHTVYFSYSA-N
ID: JQXXHWHPUNPDRT-CHTVYFSYSA-N
Comment: Energy2
Num peaks: 30
15.02292652 1.053395648
42.03382555 2.404415531
43.01784114 1.577932768
44.04947561 1.434834921
56.04947561 3.523715293
58.06512568 8.791960971
68.04947561 0.8309386676
70.06512568 7.950033004
72.08077574 5.647806937
83.06037464 1.166547885
85.07602471 2.018208439
99.09167477 4.045258696
110.0712737 1.536027896
112.0869237 0.8539398911
114.1025738 4.407965349
116.1182239 0.8291279412
648.280323 1.213147462
650.295973 3.455452999
666.2908876 3.163242581
668.3065377 1.478333795
678.2908876 2.124185412
690.2908876 3.73718972
692.3065377 6.176738926
745.3807057 1.157167884
763.3912704 2.799233955
778.390936 0.8158532255
787.3912704 2.331290012
789.3705349 1.192238729
794.3858507 0.8112163044
807.3810996 1.918359374
