# Supplementary material for: Ion mobility collision cross-section atlas for known and unknown metabolite annotation in untargeted metabolomics
Source: Nat Commun. 2020 Aug 28;11:4334. doi: 10.1038/s41467-020-18171-8 (PMC7455731; doi:10.1038/s41467-020-18171-8)
Supplement: Supplementary file 8 — Supplementary Data 5 [file 41467_2020_18171_MOESM8_ESM.zip › 01_positive_mode/L0707/cfmid_result.txt]

1 0.35714286 IPBGQSWRSQPGCF-UHFFFAOYSA-N CC1(CCC2(C)CCC3(C)C(C=CC4C5(C)CCC(OC6OC(C(O)C(O)C6OC6OC(C(O)C(O)C6O)C(O)=O)C(O)=O)C(C)(CO)C5CCC34C)=C2C1)C(O)=O
2 0.33333333 KEIFOIQHFNUSQE-UHFFFAOYSA-N CC1(C)C(CCC2(C)C1CCC1(C)C2C(=O)C=C2C3CC(C)(CCC3(C)CCC12C)C(O)=O)OC1OC(C(O)C(OC2OC(C(O)C(O)C2O)C(O)=O)C1O)C(O)=O
3 0.33333333 LPLVUJXQOOQHMX-QWBHMCJMSA-N [H][C@@]12C[C@](C)(CC[C@]1(C)CC[C@]1(C)C2=CC(=O)[C@]2([H])[C@@]3(C)CC[C@H](O[C@H]4O[C@@H]([C@@H](O)[C@H](O)[C@H]4O[C@@H]4O[C@@H]([C@@H](O)[C@H](O)[C@H]4O)C(O)=O)C(O)=O)C(C)(C)[C@]3([H])CC[C@@]12C)C(O)=O
4 0.32258065 IPBGQSWRSQPGCF-VVWHIGAQSA-N CC1(CO)C(CCC2(C)C1CCC3(C)C2C=CC4=C5CC(C)(CCC5(C)CCC34C)C(=O)O)OC6OC(C(O)C(O)C6OC7OC(C(O)C(O)C7O)C(=O)O)C(=O)O
5 0.32258065 BHCSBJOEZDAOEL-UHFFFAOYSA-N CC1(C)CC(CC2(C)C1CCC1(C)C2C(=O)C=C2C3CC(C)(CCC3(C)CCC12C)C(O)=O)OC1OC(C(OC2OC(C(O)C(O)C2O)C(O)=O)C(O)C1O)C(O)=O
6 0.32258065 LPLVUJXQOOQHMX-UHFFFAOYSA-N CC1(C)C(CCC2(C)C1CCC1(C)C2C(=O)C=C2C3CC(C)(CCC3(C)CCC12C)C(O)=O)OC1OC(C(O)C(O)C1OC1OC(C(O)C(O)C1O)C(O)=O)C(O)=O
7 0.32258065 BHCSBJOEZDAOEL-UHFFFAOYSA-N CC1(C)CC(CC2(C)C1CCC1(C)C2C(=O)C=C2C3CC(C)(CCC3(C)CCC12C)C(O)=O)OC1OC(C(OC2OC(C(O)C(O)C2O)C(O)=O)C(O)C1O)C(O)=O
8 0.32258065 LPLVUJXQOOQHMX-LNCWNFMDSA-N C1C[C@H](O[C@@H]2OC(C(O)=O)[C@@H](O)[C@H](O)C2O[C@@H]2OC(C(O)=O)[C@@H](O)[C@H](O)C2O)[C@@](C)(C)[C@]2([H])CC[C@@]3(C)[C@@]4(C)C([C@@]5([H])[C@](C)(CC[C@](C)(C(O)=O)C5)CC4)=CC(=O)[C@]3([H])[C@@]12C
9 0.32258065 IPBGQSWRSQPGCF-LIOOBZAHSA-N CC1(CO)C(CCC2(C)C1CCC3(C)C2C=CC4=C5CC(C)(CCC5(C)CCC34C)C(=O)O)OC6OC(C(O)C(O)C6OC7OC(C(O)C(O)C7O)C(=O)O)C(=O)O
10 0.32258065 WHDJHPHODXMQKD-UHFFFAOYSA-N CC1(C)C(CCC2(C)C1CCC1(C)C2C(=O)C=C2C3CC(C)(CCC3(C)CCC12C)C(O)=O)OC1OC(C(OC2OC(C(O)C(O)C2O)C(O)=O)C(O)C1O)C(O)=O
11 0.32258065 BHCSBJOEZDAOEL-UHFFFAOYSA-N CC1(C)CC(CC2(C)C1CCC1(C)C2C(=O)C=C2C3CC(C)(CCC3(C)CCC12C)C(O)=O)OC1OC(C(OC2OC(C(O)C(O)C2O)C(O)=O)C(O)C1O)C(O)=O
12 0.32258065 BHCSBJOEZDAOEL-UHFFFAOYSA-N CC1(C)CC(CC2(C)C1CCC1(C)C2C(=O)C=C2C3CC(C)(CCC3(C)CCC12C)C(O)=O)OC1OC(C(OC2OC(C(O)C(O)C2O)C(O)=O)C(O)C1O)C(O)=O
13 0.32258065 BHCSBJOEZDAOEL-UHFFFAOYSA-N CC1(C)CC(CC2(C)C1CCC1(C)C2C(=O)C=C2C3CC(C)(CCC3(C)CCC12C)C(O)=O)OC1OC(C(OC2OC(C(O)C(O)C2O)C(O)=O)C(O)C1O)C(O)=O
14 0.3125 XNLFIERPGXTDDP-UHFFFAOYSA-N CC1(C)C(CCC2(C=O)C1CCC1(C)C2CCC2C3=CC(C)(CCC3(C)CCC12C)C(O)=O)OC1OC(C(O)C(O)C1OC1OC(C(O)C(O)C1O)C(O)=O)C(O)=O
15 0.29411765 NSUBEYVJVCEWHW-XDYBVYEMSA-N CC1(C)C(CCC2(C)C1CCC3(C)C2C=CC4=C5CC(C)(CC(O)C5(C)CCC34C)C(=O)O)OC6OC(C(O)C(O)C6OC7OC(C(O)C(O)C7O)C(=O)O)C(=O)O
16 0.29411765 LPLVUJXQOOQHMX-MOGLOQIBSA-N C[C@]12CC[C@](C[C@H]1C3=CC(=O)[C@@H]4[C@]5(CC[C@@H](C([C@@H]5CC[C@]4([C@@]3(CC2)C)C)(C)C)O[C@H]6[C@@H]([C@H]([C@@H]([C@H](O6)C(=O)O)O)O)O[C@H]7[C@@H]([C@H]([C@@H]([C@H](O7)C(=O)O)O)O)O)C)(C)C(=O)O
17 0.29411765 LPLVUJXQOOQHMX-TZUAIGMRSA-N CC1(C)C(CCC2(C)C1CCC3(C)C2C(=O)C=C4C5CC(C)(CCC5(C)CCC34C)C(=O)O)OC6OC(C(O)C(O)C6OC7OC(C(O)C(O)C7O)C(=O)O)C(=O)O
18 0.29411765 VEPAVKSTRYVBJH-JDIPNKQNSA-N CC1(C)C(CCC2(C)C1CCC3(C)C2=CC=C4C5CC(C)(C(O)CC5(C)CCC34C)C(=O)O)OC6OC(C(O)C(O)C6OC7OC(C(O)C(O)C7O)C(=O)O)C(=O)O
19 0.29411765 KEIFOIQHFNUSQE-UJUQHNHKSA-N CC1(C)C(CCC2(C)C1CCC3(C)C2C(=O)C=C4C5CC(C)(CCC5(C)CCC34C)C(=O)O)OC6OC(C(O)C(OC7OC(C(O)C(O)C7O)C(=O)O)C6O)C(=O)O
20 0.29411765 NSUBEYVJVCEWHW-AYYCBVDVSA-N CC1(C)C(CCC2(C)C1CCC3(C)C2C=CC4=C5CC(C)(CC(O)C5(C)CCC34C)C(=O)O)OC6OC(C(O)C(O)C6OC7OC(C(O)C(O)C7O)C(=O)O)C(=O)O
21 0.29411765 VEPAVKSTRYVBJH-QYYBRKRKSA-N CC1(C)C(CCC2(C)C1CCC3(C)C2=CC=C4C5CC(C)(C(O)CC5(C)CCC34C)C(=O)O)OC6OC(C(O)C(O)C6OC7OC(C(O)C(O)C7O)C(=O)O)C(=O)O
22 0.29411765 QCQGNTXXPCJRFZ-UHFFFAOYSA-N OC1C(OC2OC(C(=O)O)C(C(C2O)O)O)C(OC(C1O)C(=O)O)OC1CCC2(C(C1(C)C)CCC1(C2C(=O)CC2=C3CC(C)(CCC3(CCC12C)C)C(=O)O)C)C
23 0.29411765 LPLVUJXQOOQHMX-KFRVXJINSA-N CC1([C@@H]2CC[C@@]3([C@@H]([C@]2(CC[C@@H]1O[C@@H]1[C@@H]([C@H]([C@@H]([C@H](O1)C(=O)O)O)O)OC1[C@@H]([C@H]([C@@H]([C@H](O1)C(=O)O)O)O)O)C)C(=O)C=C1[C@]3(CC[C@@]2([C@H]1C[C@@](CC2)(C)C(=O)O)C)C)C)C
24 0.29411765 LPLVUJXQOOQHMX-ZKXOMTPPSA-N CC1(C)C(CCC2(C)C1CCC3(C)C2C(=O)C=C4C5CC(C)(CCC5(C)CCC34C)C(=O)O)OC6OC(C(O)C(O)C6OC7OC(C(O)C(O)C7O)C(=O)O)C(=O)O
25 0.28571429 XNLFIERPGXTDDP-CPDLWHPPSA-N CC1(C)C(CCC2(C=O)C1CCC3(C)C2CCC4C5=CC(C)(CCC5(C)CCC34C)C(=O)O)OC6OC(C(O)C(O)C6OC7OC(C(O)C(O)C7O)C(=O)O)C(=O)O
26 0.28571429 LPJAUAFOONIRJB-WPOWTAMMSA-N CC1(C)C(CCC2(C=O)C1CCC3(C)C2CC=C4C5CC(C)(CCC5(C)CCC34C)C(=O)O)OC6OC(C(O)C(O)C6OC7OC(C(O)C(O)C7O)C(=O)O)C(=O)O
27 0.28571429 LPJAUAFOONIRJB-HTRDQORZSA-N CC1(C)C(CCC2(C=O)C1CCC3(C)C2CC=C4C5CC(C)(CCC5(C)CCC34C)C(=O)O)OC6OC(C(O)C(O)C6OC7OC(C(O)C(O)C7O)C(=O)O)C(=O)O
28 0.28571429 XNLFIERPGXTDDP-URTGHCAOSA-N CC1(C)C(CCC2(C=O)C1CCC3(C)C2CCC4C5=CC(C)(CCC5(C)CCC34C)C(=O)O)OC6OC(C(O)C(O)C6OC7OC(C(O)C(O)C7O)C(=O)O)C(=O)O
29 0.27777778 WHDJHPHODXMQKD-YVBRAGLLSA-N CC1(C)C(CCC2(C)C1CCC3(C)C2C(=O)C=C4C5CC(C)(CCC5(C)CCC34C)C(=O)O)OC6OC(C(OC7OC(C(O)C(O)C7O)C(=O)O)C(O)C6O)C(=O)O
30 0.27586207 ARPNYYIWKXHRTH-RSGFOGJHSA-N CC1(C)C(CCC2(C)C1CCC3(C)C2C=CC4=C5CC(C)(C(CC5(C)CCC34C)OC6OC(C(O)C(O)C6O)C(=O)O)C(=O)O)OC7OC(C(O)C(O)C7O)C(=O)O
31 0.27027027 ZPURMIBEVJJSNK-MNKGRQGFSA-N CC1(C)C(CCC2(C)C1CCC3(C)C2C(=O)C=C4C5CC(C)(CCC5(C)CCC34C)C(=O)O)OC6OC(C(O)C(O)C6OC7C(O)OC(C(O)C7O)C(=O)O)C(=O)O
32 0.26315789 UYRUBYNTXSDKQT-IVDHAQEQSA-N CC1(C)C(CCC2(C)C1CCC3(C)C2C(=O)C=C4C5CC(C)(CCC5(C)CCC34C)C(=O)O)OC6OC(C(O)C(O)C6OC7OC(O)C(O)C(O)C7C(=O)O)C(=O)O
33 0.23076923 ARPNYYIWKXHRTH-UHFFFAOYSA-N CC1(C)C(CCC2(C)C1CCC1(C)C2C=CC2=C3CC(C)(C(CC3(C)CCC12C)OC1OC(C(O)C(O)C1O)C(O)=O)C(O)=O)OC1OC(C(O)C(O)C1O)C(O)=O
34 0.22222222 UICKYSVCOIQHBZ-IRMYMKROSA-N CC12CCC3(C)C(=CCC4C5(C)CCC(OC6OC(C(O)C(O)C6OC7OC(C(O)C(O)C7O)C(=O)O)C(=O)O)C(C)(CO)C5CCC34C)C1CC(C)(C(O)C2)C(=O)O
35 0.2 LSWJVUAJTPJIDX-UHFFFAOYSA-N OC1C(OC2OC(C(=O)O)C(C(C2O)O)O)C(OC(C1O)C(=O)O)OC1CCC2(C(C1(C)C)CCC1(C2C(=O)CC2(C1(C)CCC1(C2CC(C)(CC1)C(=O)O)C)O)C)C
36 0.17647059 NSFJUUVPLVHKPL-UHFFFAOYSA-N OC1C(OC2OC(C(=O)O)C(C(C2O)O)O)C(OC(C1O)C(=O)O)OC1CCC2(C(C1(C)C)CCC(C2C(=O)O)(C)C1(C)CCC2(C(C1=C)CC(CC2)(C)C(=O)O)C)C
37 0.16216216 JXEODHVJVIPZGS-UHFFFAOYSA-N OC(=O)C=C1C2CC(C)(CCC2(C)CCC1(C)C1(C)CCC2C(C1)(C)CCC(C2(C)C)OC1OC(C(=O)O)C(C(C1OC1OC(C(=O)O)C(C(C1O)O)O)O)O)C(=O)O
38 0.058823529 UPPFQELNOOICNS-WCWMROHNSA-N CC1(C)CCC2(CCC3(C)C(=CCC4C5(C)CC(O)C(OC6OC(CO)C(O)C(OC7OC(C(O)C(O)C7O)C(=O)O)C6O)C(C)(C5CCC34C)C(=O)O)C2C1)C(=O)O
39 0.054054054 FYUFCSVJNLYUBD-KOQJLMQDSA-N CC1(C)CCC2(CCC3(C)C(=CCC4C5(C)CC(O)C(OC6OC(C(O)C(O)C6O)C(=O)O)C(C)(C5CCC34C)C(=O)O)C2C1)C(=O)OC7OC(CO)C(O)C(O)C7O
40 0.052631579 KLBQQJXKVACGIQ-VEXZSSGSSA-N CC(C1CC=C(C)C(=O)O1)C2CCC3(C)C4CCC5C(C)(C(CCC56CC46CCC23C)OC7OC(CO)C(O)C(O)C7OC8OC(C(O)C(O)C8O)C(=O)O)C(=O)O
41 0.052631579 YUXPMUIKXCUNQY-DCLZDNBGSA-N COC1CC(OC2CCC3(C)C(CCC45CCC(C6=CC(=O)OC6)C(C)(CCC34)C5=O)C2)OC(C)C1OC7OC(COC8OC(CO)C(O)C(O)C8O)C(O)C(O)C7O
42 0.052631579 YUXPMUIKXCUNQY-ICDHCYMKSA-N COC1CC(OC2CCC3(C)C(CCC45CCC(C6=CC(=O)OC6)C(C)(CCC34)C5=O)C2)OC(C)C1OC7OC(COC8OC(CO)C(O)C(O)C8O)C(O)C(O)C7O
43 0.052631579 FKYRFXHZHLSDNP-UHFFFAOYSA-N COC1C(OC2OC(COC3OC4COC(C3O)C4O)C(C(C2O)O)O)C(OC2CCC3(C(C2)CCC2C3CCC3(C2(O)CCC3C2=CC(=O)OC2)C)C)OC(C1O)C
44 0.052631579 BIAKFXYHMPPQNH-UHFFFAOYSA-N COC1C(OC2OC(COC3OC(C)C(=O)C(C3O)O)C(C(C2O)O)O)C(OC2CCC3(C(C2)CCC2C3CCC3(C2(O)CCC3C2=CC(=O)OC2)C)C)OC(C1O)C
45 0.052631579 JTVWLQKWEXXOIQ-UHFFFAOYSA-N COC1C(O)C(OC2CCC3(C(C2)CCC2C3CCC3(C2(O)CCC3C2=CC(=O)OC2)C)C)OC(C1OC1OC(COC2OC3COC(C2O)C3O)C(C(C1O)O)O)C
46 0.052631579 JNJIZCQIMGJDPR-UHFFFAOYSA-N COC1C(O)C(OC2CCC3(C(C2)CCC2C3CCC3(C2(O)CCC3C2=CC(=O)OC2)C)C)OC(C1OC1OC(COC2OC(C)C(=O)C(C2O)O)C(C(C1O)O)O)C
47 0.052631579 WYTPNKDEPLKFGO-ITJZONLHSA-N COC1CC(OC2CCC3(C)C(CCC4C3CCC5(C)C(=CCC45O)C6=CC(=O)OC6)C2)OC(C)C1OC7OC(COC8OC(CO)C(O)C(O)C8O)C(O)C(O)C7O
48 0.052631579 KLBQQJXKVACGIQ-DMBDAVFKSA-N CC(C1CC=C(C)C(=O)O1)C2CCC3(C)C4CCC5C(C)(C(CCC56CC46CCC23C)OC7OC(CO)C(O)C(O)C7OC8OC(C(O)C(O)C8O)C(=O)O)C(=O)O
49 0.052631579 CIQCCXUYEZRWFT-DFLYTYMASA-N COC1CC(OC2CCC3(C)C(CCC4C3CCC5(C)C(=CCC45O)C6=CC(=O)OC6)C2)OC(C)C1OC7OC(COCC8OC(O)C(O)C(O)C8O)C(O)C(O)C7O
50 0.052631579 FHDXJOXIIORNFS-HRQGBTQPSA-N COC1CC(OC2CCC3(C)C(CCC45OC46CCC(C7=CC(=O)OC7)C6(C)CCC35)C2)OC(C)C1OC8OC(COC9OC(CO)C(O)C(O)C9O)C(O)C(O)C8O
51 0.052631579 WYTPNKDEPLKFGO-CMLAPPHMSA-N COC1CC(OC2CCC3(C)C(CCC4C3CCC5(C)C(=CCC45O)C6=CC(=O)OC6)C2)OC(C)C1OC7OC(COC8OC(CO)C(O)C(O)C8O)C(O)C(O)C7O
52 0.052631579 WYTPNKDEPLKFGO-DFLYTYMASA-N COC1CC(OC2CCC3(C)C(CCC4C3CCC5(C)C(=CCC45O)C6=CC(=O)OC6)C2)OC(C)C1OC7OC(COC8OC(CO)C(O)C(O)C8O)C(O)C(O)C7O
53 0 RKZQYSQHBPDHHB-YYFFCSSNSA-N CC1OC(OC2C(O)C(O)COC2OC3CC(O)CC4=CCC5C(CCC6(C)C5CC7OC8(OCC(=C)C(O)C8O)C(C)C67)C34C)C(OC(=O)C)C(OC(=O)C)C1O
54 0 RKZQYSQHBPDHHB-NNLFJGKLSA-N CC1OC(OC2C(O)C(O)COC2OC3CC(O)CC4=CCC5C(CCC6(C)C5CC7OC8(OCC(=C)C(O)C8O)C(C)C67)C34C)C(OC(=O)C)C(OC(=O)C)C1O
55 0 HMQKXUDOQSFWTG-JHZOKJJISA-N CC(C1CC=C(C)C(=O)O1)C2CCC3(C)C4CCC5C(C)(C(CCC56CC46CCC23C)OC7OC(C(O)C(O)C7OC8OC(CO)C(O)C(O)C8O)C(=O)O)C(=O)O
56 0 OVNISBFHKJPJTA-MXGMRAPUSA-N COC1CC2C3CC=C4CC(CCC4(C)C3CCC2(C)C1C(=O)C)OC5OC(CO)C(OC6OC(C)C(O)C(O)C6O)C(O)C5OC7OC(C)C(O)C(O)C7O
57 0 MZLOSGDTQKLQHX-MWXFVMEISA-N COC(CC1OC(=O)CC(O)CC=CC(=O)C(C)C(OC)C(=O)NC(=O)c2coc(n2)c3coc(C=CCCC1C)n3)C(C)CCC(=O)C(C)C(CC=CN(C)C=O)OC
58 0 ZMRRRONVXWEVSB-ODNAPOIPSA-N CSCCC1NC(=O)C(NC(=O)C(CC(C)C)NC(=O)CNC(=O)C2CCCN2C(=O)C(NC(=O)CNC(=O)C(Cc3ccccc3)NC1=O)C(C)C)C(C)C
59 0 OVNISBFHKJPJTA-HOILRWFISA-N COC1CC2C3CC=C4CC(CCC4(C)C3CCC2(C)C1C(=O)C)OC5OC(CO)C(OC6OC(C)C(O)C(O)C6O)C(O)C5OC7OC(C)C(O)C(O)C7O
60 0 OVNISBFHKJPJTA-KZADIOTQSA-N COC1CC2C3CC=C4CC(CCC4(C)C3CCC2(C)C1C(=O)C)OC5OC(CO)C(OC6OC(C)C(O)C(O)C6O)C(O)C5OC7OC(C)C(O)C(O)C7O
61 0 RDORWLUFQKYJRK-FJIHFUGGSA-N CC(C)(CCC(=O)C(C)(O)C1C(O)CC2(C)C3CC=C4C(C=C(OC5OC(CO)C(O)C(O)C5O)C(=O)C4(C)C)C3(C)C(=O)CC12C)OC6OC(CO)C(O)C(O)C6O
62 0 HMQKXUDOQSFWTG-FRLMGSPQSA-N CC(C1CC=C(C)C(=O)O1)C2CCC3(C)C4CCC5C(C)(C(CCC56CC46CCC23C)OC7OC(C(O)C(O)C7OC8OC(CO)C(O)C(O)C8O)C(=O)O)C(=O)O
63 0 WYARQSIYTLAQAA-KBCDMYMISA-N CC(C)(O)CCC(=O)C(C)(O)C1C(O)CC2(C)C3CC=C4C(C=C(OC5OC(CO)C(OC6OC(CO)C(O)C(O)C6O)C(O)C5O)C(=O)C4(C)C)C3(C)C(=O)CC12C
64 0 OTOXHHXXKSFHKD-UVOFLHJXSA-N C[C@]1(CO)[C@H](CC[C@@]2(C)[C@H]1CC[C@]3(C)[C@@H]2[C@H](O)C=C4[C@@H]5C[C@](C)(CC(=O)[C@]5(C)CC[C@@]34C)C(=O)O)O[C@@H]6O[C@@H]([C@@H](O)[C@H](O)[C@H]6O[C@@H]7O[C@H](CO)[C@@H](O)[C@H](O)[C@H]7O)C(=O)O
65 0 NEVZJOGRXRMXIL-WPBDEIMOSA-N CCCCC(=O)OCC1OC(OC2C(CO)OC3(OCc4cc(O)cc(O)c34)C(O)C2OC(=O)C=CC=CCC(O)C(C)CCCC=CC(C)CC)C(O)C(O)C1O
66 0 JQXXHWHPUNPDRT-BTMRASNDSA-N COC1/C=C\OC2(C)Oc3c(C2=O)c2c(O)c(C=NN4CCN(CC4)C)c(c(c2c(c3C)O)O)NC(=O)C(=C/C=C\C(C(C(C(C(C(C1C)OC(=O)C)C)O)C)O)C)C
67 0 KFMGXUBDNBNAPM-UEVHEITDSA-N OC=CC(C(C(C(C(C(C(C(/C=C/C=C(C(=O)Nc1c(C=NN2CCN(CC2)C)c(O)c2c(c1O)c(O)c(c1c2C(=O)C(O1)(C)O)C)C)C)O)C)O)C)OC(=O)C)C)OC
68 0 LCDPTLKVEYXBRV-BTMRASNDSA-N COC1/C=C\OC(C)(O)C(=O)c2c(O)c(C)c(c3c2c(O)c(C=NN2CCN(CC2)C)c(c3O)NC(=O)C(=C/C=C\C(C(C(C(C(C(C1C)OC(=O)C)C)O)C)O)C)C)O
69 0 IAOCYABFPYSXCG-WEKXVSHJSA-N COC(C(C(C(C(C(C(C(/C=C/C=C(C(=O)O)C)C)O)C)O)C)OC(=O)C)C)/C=C/OC1(C)Oc2c(C1=O)c1c(O)c(C=NN3CCN(CC3)C)c(c(c1c(c2C)O)O)N
70 0 SXPNHTQMROTUGS-RDAYLLAESA-N CC=CC=CC(C(C(C(C(C(C(C(/C=C/OC1(C)Oc2c(C1=O)c1c(O)c(C=NN3CCN(CC3)C)c(c(c1c(c2C)O)O)NC(=O)O)OC)C)OC(=O)C)C)O)C)O)C
71 0 LDBJPWKBAAUDHZ-MJVVONOGSA-N COC1/C=C\OC(C)(Oc2cc3c(O)c(C=NN4CCN(CC4)C)c(c(c3c(c2C)O)O)NC(=O)C(=C/C=C\C(C(C(C(C(C(C1C)OC(=O)C)C)O)C)O)C)C)C(=O)O
72 0 GHSRGEYTJUKRCO-BTMRASNDSA-N COC1/C=C\OC(C)Oc2c(C)c(O)c3c(c2C(=O)O)c(O)c(c(c3O)NC(=O)C(=C/C=C\C(C(C(C(C(C(C1C)OC(=O)C)C)O)C)O)C)C)C=NN1CCN(CC1)C
73 0 MNHAHAYRRCAYDL-BTMRASNDSA-N COC1/C=C\OC2(C)OC3=C(C)C(=C4C(C3C2=O)(O)C(=C(C(=C4O)NC(=O)C(=C/C=C\C(C(C(C(C(C(C1C)OC(=O)C)C)O)C)O)C)C)C=NN1CCN(CC1)C)O)O
74 0 GFGOAZVLUCHIET-MZMYXTIHSA-N COC1CC(OC2C(C)OC(CC2OC)OC3C(C)OC(OC4CCC5(C)C6CC=C7/C8C(COC8(C)OC7=O)OC(=O)C6CC=C5C4)C(O)C3OC)OC(C)C1O
75 0 WYARQSIYTLAQAA-LRNJTPBVSA-N CC(C)(O)CCC(=O)C(C)(O)C1C(O)CC2(C)C3CC=C4C(C=C(OC5OC(CO)C(OC6OC(CO)C(O)C(O)C6O)C(O)C5O)C(=O)C4(C)C)C3(C)C(=O)CC12C
76 0 JQXXHWHPUNPDRT-UHFFFAOYSA-N COC1C=COC2(C)OC3=C(C2=O)C2=C(O)C(C=NN4CCN(C)CC4)=C(NC(=O)C(C)=CC=CC(C)C(O)C(C)C(O)C(C)C(OC(C)=O)C1C)C(O)=C2C(O)=C3C
77 0 XITDVRBPGQGVFK-UHFFFAOYSA-L CCCCCCCC[Sn](CCCCCCCC)(OC(=O)C=CC(=O)OCCCCCC(C)C)OC(=O)C=CC(=O)OCCCCCC(C)C
78 0 LRHBXCDAXGTABF-UHFFFAOYSA-N CCNC1=C2C=CC=CC2=C(C=C1)N=NC1=CC(C)=C(C=C1C)N=NC1=CC=C(C=C1)N=NC1=CC=C(C=C1)N=NC1=CC(C)=C(C=C1C)N=NC1=C2C=CC=CC2=C(NCC)C=C1
79 0 LUHRVCWDUSUHMP-UHFFFAOYSA-L CCCCCCCC[Sn](CCCCCCCC)(OC(=O)C=CC(=O)OCC(CC)CCCC)OC(=O)C=CC(=O)OCC(CC)CCCC
80 0 VTQMNICJVWMKEV-UHFFFAOYSA-N CC(C)CC(\N=C(/C)O)C(\O)=N/C(CC(O)=O)C(\O)=N\C(CCC(O)=N)C(\O)=N\C(CC1=CNC2=CC=CC=C12)C(\O)=N\C(CC1=CC=CC=C1)C(\O)=N\CC(O)=N
81 0 KNHCBYMGWWTGSO-UHFFFAOYSA-N CN(C(CC1=CC=CC=C1)C(O)=N)C(=O)C(CC(O)=O)\N=C(/O)C(CCCC\N=C(/O)NC1=CC=CC=C1C)\N=C(/O)C(CC1=CNC2=CC=CC=C12)\N=C(/O)OC(C)(C)C
82 0 BINJQZBBBIYZIE-JIYJBWBKSA-N COC(CC1OC(=O)CC(O)CC=CC(=O)C(C)C(OC)c2coc(n2)c3coc(n3)C(=O)NC(=O)C=CCCC1C)C(C)CCC(=O)C(C)C(CC=CN(C)C=O)OC
83 0 XSOGBDLOOPADPG-CKYQRGMASA-N CC1OC(OC2COC(OC3C(C)OC(CC3OC(=O)C)OC4CCC5(C)C(CCC6C5CC(O)C7(C)C(CCC67O)C8=CC(=O)OC8)C4)C(O)C2O)C(O)C(O)C1O
84 0 FZYOVNIOYYPUPY-ZTWDQPHTSA-N C[C@H]1/C=C/C=C(\C(=O)NC\2=C(C3=C(C(=C4C(=C3C(=O)/C2=C/NN5CCN(CC5)C)C(=O)[C@](O4)(O/C=C/[C@@H]([C@H]([C@H]([C@@H]([C@@H]([C@@H]([C@H]1O)C)O)C)OC(=O)C)C)OC)C)C)O)O)/C
85 0 JQXXHWHPUNPDRT-XHVADFQNSA-N [H]C(=NN1CCN(C)CC1)C1=C(O)C2=C3C(O)=C(C)C4=C2C(=O)[C@](C)(O4)O\C([H])=C([H])/[C@]([H])(OC)[C@@]([H])(C)[C@@]([H])(OC(C)=O)[C@]([H])(C)[C@]([H])(O)[C@]([H])(C)[C@@]([H])(O)[C@@]([H])(C)C([H])=C([H])\C([H])=C(C)/C(O)=NC1=C3O
86 0 OVNISBFHKJPJTA-JEINFSBCSA-N [C@]12(CC=C3C[C@@H](O[C@@H]4OC(CO)[C@@H](O[C@@H]5OC(C)[C@H](O)C(O)[C@H]5O)[C@H](O)C4O[C@@H]4OC(C)[C@H](O)C(O)[C@@H]4O)CC[C@]3(C)[C@@]1([H])CC[C@]1(C)[C@@H](C(=O)C)[C@@H](OC)C[C@@]21[H])[H]
87 0 IVPOMGYCQKBCHG-UHFFFAOYSA-N CC1C(OC(=O)CCCCCCCCCCCN(C)C2=CC=C(C3=NON=C23)[N+]([O-])=O)C2(OC(C)=O)C(C3C=C(COC(C)=O)CC4(O)C(C=C(C)C4=O)C13O)C2(C)C
88 0 JQXXHWHPUNPDRT-WLSIYKJHSA-N CO[C@H]1\C=C\O[C@@]2(C)OC3=C(C2=O)C2=C(O)C(\C=N\N4CCN(C)CC4)=C(NC(=O)\C(C)=C/C=C/[C@H](C)[C@H](O)[C@@H](C)[C@@H](O)[C@@H](C)[C@H](OC(C)=O)[C@@H]1C)C(O)=C2C(O)=C3C
89 0 YNIHVLPYSXTVDC-VHWCIIGJSA-N COC1CC(OC2C(O)CC(OC3CCC4(C=O)C5CCC6(C)C(CCC6(O)C5CCC4(O)C3)C7=CC(=O)OC7)OC2C)OC(C)C1OC8OC(CO)C(O)C(O)C8O
90 0 GFGOAZVLUCHIET-GRIKHQGCSA-N COC1CC(OC2C(C)OC(CC2OC)OC3C(C)OC(OC4CCC5(C)C6CC=C7/C8C(COC8(C)OC7=O)OC(=O)C6CC=C5C4)C(O)C3OC)OC(C)C1O
91 0 JQXXHWHPUNPDRT-CHTVYFSYSA-N CO[C@H]1C=CO[C@@]2(C)Oc3c(C2=O)c2c(O)c(\C=N\N4CCN(C)CC4)c(NC(=O)\C(C)=C/C=C\[C@H](C)[C@H](O)[C@@H](C)[C@@H](O)[C@@H](C)[C@H](OC(C)=O)[C@@H]1C)c(O)c2c(O)c3C
