# Supplementary material for: Ion mobility collision cross-section atlas for known and unknown metabolite annotation in untargeted metabolomics
Source: Nat Commun. 2020 Aug 28;11:4334. doi: 10.1038/s41467-020-18171-8 (PMC7455731; doi:10.1038/s41467-020-18171-8)
Supplement: Supplementary file 8 — Supplementary Data 5 [file 41467_2020_18171_MOESM8_ESM.zip › 01_positive_mode/L0708/cfmid_result.txt]

1 0.38709677 VFYQRVZAMGQMLE-UHFFFAOYSA-N Oc1ccc2c(c1)C(=O)CC(O2)C1=CC=CC2C1O2
2 0.32258065 NMANELLSWUVZNL-XVNBXDOJSA-N C1C=C(O)C(C(/C=C/C2C=CC(O)=CC=2)=O)=CC=1O
3 0.32258065 NMANELLSWUVZNL-UHFFFAOYSA-N OC1=CC=C(C=CC(=O)C2=C(O)C=CC(O)=C2)C=C1
4 0.32258065 JQGPFINJIJZPHY-UHFFFAOYSA-N Oc1ccc2c(c1)C(=O)CC(O2)C1=CC2C(C=C1)O2
5 0.28571429 WNXWBPCKFVANSR-UHFFFAOYSA-N Oc1cccc(c1)C1CC(=O)C2=C(O1)C1OC1C=C2
6 0.28571429 KGJXAFHFXCAXTI-UHFFFAOYSA-N OC(=O)C1=CC=CC=C1CC(=O)OC1=CC=CC=C1
7 0.28571429 DDJMETWKAOVEEG-UHFFFAOYSA-N Oc1cccc(c1)C1CC(=O)C23C(O1)(C=CC=C3)O2
8 0.28571429 FGKLMQWVVWEGAU-UHFFFAOYSA-N Oc1ccc(cc1)C1CC(=O)C2=C(O1)C1OC1C=C2
9 0.27586207 CFRPGQLSKQUKCI-UHFFFAOYSA-N O=C1C2=CC3OC3C=C2OCC1c1ccccc1O
10 0.27586207 JMSUEPQZGKBECJ-UHFFFAOYSA-N Oc1ccc2c(c1)C(=O)CC(O2)c1ccccc1O
11 0.27586207 WKWSXIPYDXODPH-UHFFFAOYSA-N Oc1ccc2c(c1)OC(CC2=O)C1=CC=CC2C1O2
12 0.24242424 MNVIHMBSEWTNDY-UHFFFAOYSA-N OC1C(COC2=C1C=C(O)C(O)=C2)C1=CC=C(O)C=C1
13 0.24242424 PTULEJUPSQUNEZ-UHFFFAOYSA-N OC1C(COC2=C1C=C(O)C(O)=C2)C1=CC(O)=CC=C1
14 0.23529412 RNJSYDSGSHUWPK-UHFFFAOYSA-N Oc1ccc(cc1)C1CC(O)c2c(O1)cc(c(c2)O)O
15 0.22857143 UMIIGBMLWUIDFM-UHFFFAOYSA-N OC1C=CC=C(C1O)C1CC(=O)c2c(O1)ccc(c2)O
16 0.21621622 BAPFLVFETLWQPJ-UHFFFAOYSA-N OC1=CC(C(C=C1)C(=O)C=Cc1ccc(c(c1)O)O)O
17 0.21428571 MPNKZWIUITZJCR-UHFFFAOYSA-N OC1=CC=C(C=C1)C(=C)C(=O)C1=C(O)C=C(O)C=C1
18 0.21428571 MACMAADVRVVHBD-VMPITWQZSA-N Oc1ccc(C(=O)C=Cc2ccccc2O)c(O)c1
19 0.21428571 DXDRHHKMWQZJHT-FPYGCLRLSA-N C1=CC(=CC=C1/C=C/C(=O)C2=C(C=C(C=C2)O)O)O
20 0.21428571 XJRBHKWXVSQRLE-UHFFFAOYSA-N Oc1ccc2c(c1)C(=O)CC(O2)C12C=CC=CC2O1
21 0.21428571 ZQKJXMOPIMFIKJ-UHFFFAOYSA-N OC(=O)c1cccc(C(=O)Cc2ccccc2)c1O
22 0.21428571 JHYXBPPMXZIHKG-CYBMUJFWSA-N Oc1ccc(cc1)C2COc3cc(O)ccc3C2=O
23 0.21428571 MXNJBOFUFMJXOB-UHFFFAOYSA-N Oc1cccc(c1)C1CC(=O)c2c(O1)cc(cc2)O
24 0.21428571 BHCDXCZVNFOVEP-UHFFFAOYSA-N Cc1ccc(cc1)C(=O)OOC(=O)c1ccccc1
25 0.21428571 FURUXTVZLHCCNA-AWEZNQCLSA-N C1[C@H](OC2=C(C1=O)C=CC(=C2)O)C3=CC=C(C=C3)O
26 0.21428571 ALFOFAWYLLKUOI-UHFFFAOYSA-N Oc1cccc(c1)C1CC(=O)c2c(O1)cccc2O
27 0.21428571 NLQKFXFMWJUIHJ-UHFFFAOYSA-N Oc1ccc2c(c1)OC(CC2=O)c1ccccc1O
28 0.21428571 JGILKDUFUYBASZ-UHFFFAOYSA-N Oc1cccc(c1)C1CC(=O)c2c(O1)c(O)ccc2
29 0.21428571 IDJNJFYWPMDFNB-UHFFFAOYSA-N OC(=O)C(c1ccccc1)C(=O)Oc1ccccc1
30 0.21428571 STVORVGNQQXGHL-UHFFFAOYSA-N CC1(OC2=CC=CC=C2)OC(=O)C2=CC=CC=C2O1
31 0.21428571 SUTCNVJPKDVXNA-UHFFFAOYSA-N OC1C=CC=C2C1C(=O)C(=CO2)c1ccccc1O
32 0.21428571 FOZQFKKSHLVBNN-UHFFFAOYSA-N O=C(c1ccccc1)OOC(=O)c1ccccc1C
33 0.21428571 FAFRBIJPRZQSRS-UHFFFAOYSA-N OC(=O)C(=O)C=Cc1cc2c(C)cccc2cc1O
34 0.21428571 YOIHDILXWKDDQX-UHFFFAOYSA-N CC1=CC=C(C(O)=O)C(=C1)C(=O)OC1=CC=CC=C1
35 0.21428571 LFJYNIZXZHOQCB-UHFFFAOYSA-N Cc1ccc2c(c1)C(=O)C1(C(C2=O)(O)C=CC=C1)O
36 0.21428571 WKMQGQZPDSFACZ-QPJJXVBHSA-N Oc1cccc(C=CC(=O)c2ccc(O)cc2O)c1
37 0.21428571 BONXJKBGBLBBRF-UHFFFAOYSA-N OC1=CC=C(CC1)C=C1Oc2c(C1=O)ccc(c2)O
38 0.21428571 JDBJQKKYADGLDV-UHFFFAOYSA-N Cc1cc2cc(C=CC(=O)C(=O)O)c(cc2cc1)O
39 0.21428571 MDGCNPDCAJHUOC-UHFFFAOYSA-N Oc1ccc(cc1)C1CC(=O)c2c(O1)ccc(c2)O
40 0.21428571 JHYXBPPMXZIHKG-UHFFFAOYSA-N OC1=CC=C(C=C1)C1COC2=C(C=CC(O)=C2)C1=O
41 0.21428571 RFWBKSFSVDDQFS-UHFFFAOYSA-N Cc1ccc2c(c1)cc(c(c2)C=CC(=O)C(=O)O)O
42 0.21428571 FURUXTVZLHCCNA-UHFFFAOYSA-N OC1=CC=C(C=C1)C1CC(=O)C2=C(O1)C=C(O)C=C2
43 0.21428571 XNXSRPKWYQOCGW-UHFFFAOYSA-N OC(=O)C(=O)C=Cc1cc(C)c2c(c1O)cccc2
44 0.21428571 LOXUJSDOXFACIX-UHFFFAOYSA-N Oc1ccc(cc1)C1CC(=O)c2c(O1)cccc2O
45 0.21428571 GNNVOMCSZBJNKA-UHFFFAOYSA-N OC(=O)C(=O)C=Cc1c(C)cc2c(c1O)cccc2
46 0.21428571 LQQLHXHJHNLZMY-UHFFFAOYSA-N Oc1ccc(cc1)CC#Cc1c(O)cc(cc1O)O
47 0.21428571 AGYWISUJBFFVLL-UHFFFAOYSA-N OC=C(C(=O)c1ccc(cc1O)O)c1ccccc1
48 0.21428571 SMVXPNJSUVTJKU-UHFFFAOYSA-N OC(=O)C(=O)C=C(c1ccc2c(c1O)cccc2)C
49 0.21428571 RPQHZOMZALUITQ-UHFFFAOYSA-N OC1Oc2cc(O)ccc2C(=O)C1c1ccccc1
50 0.21428571 UMIRTCWLIOOLGV-UHFFFAOYSA-N OC(=O)C(=O)C=Cc1ccc2c(c1O)c(C)ccc2
51 0.21428571 VCCIWEQIDBZBIN-UHFFFAOYSA-N Oc1ccc2c(c1)C(=O)C(C(O2)c1ccccc1)O
52 0.21428571 BLCJRILLXOGAEN-UHFFFAOYSA-N Oc1ccc(cc1)C1CC(=O)c2c(O1)c(O)ccc2
53 0.21428571 RZQLHYWHMHSYGZ-UHFFFAOYSA-N Cc1cc2c(O)c(C=CC(=O)C(=O)O)ccc2cc1
54 0.21428571 XWSDGHZQMHPNPX-UHFFFAOYSA-N Oc1ccc(cc1)C1CC(O)C2=C(O1)C=C(C#C2)O
55 0.21428571 PFYKNRQHCBMJIX-UHFFFAOYSA-N Oc1ccc(cc1)C1CC(O)C2=C(O1)C#CC=C2O
56 0.21428571 OIDGZOPPOZQOOB-UHFFFAOYSA-N Oc1ccc2c(c1)OC(CC2=O)C1=CC2C(C=C1)O2
57 0.21428571 PWFQOVJIHLBFCI-UHFFFAOYSA-N Cc1ccc2c(c1)ccc(c2O)C=CC(=O)C(=O)O
58 0.21428571 MOGWMIPELCZHEI-UHFFFAOYSA-N Cc1cccc2c1ccc(c2O)C=CC(=O)C(=O)O
59 0.21428571 FURUXTVZLHCCNA-CQSZACIVSA-N Oc1ccc(cc1)C2CC(=O)c3ccc(O)cc3O2
60 0.21428571 ZTFGUZPVYPLRMA-UHFFFAOYSA-N Oc1cccc(c1)C1CC(=O)C2=C(O1)C=CC1C2O1
61 0.21428571 FTDCCBIDVVGONG-UHFFFAOYSA-N Oc1ccc2c(c1)C(=O)CC(O2)c1cccc(c1)O
62 0.21428571 DXDRHHKMWQZJHT-UHFFFAOYSA-N Oc1ccc(C=CC(=O)c2ccc(O)cc2O)cc1
63 0.21428571 MACMAADVRVVHBD-UHFFFAOYSA-N Oc1ccc(C(=O)C=Cc2ccccc2O)c(O)c1
64 0.21428571 GBJAXPFWYIZZIH-UHFFFAOYSA-N Oc1ccc(cc1)C1CC(=O)C2=C(O1)C=CC1C2O1
65 0.21428571 XPDIRLUWWCFRQT-UHFFFAOYSA-N Oc1ccc(cc1)CCOC(=O)c1ccc(cc1O)O
66 0.21428571 BPMOOMQTUPUBNW-UHFFFAOYSA-N OC1=CC2=C(C=C1)C(=O)C(CO2)C1=CC(O)=CC=C1
67 0.21428571 HANMOVULTIGOIX-UHFFFAOYSA-N OC(=O)C(=O)C=C(c1cc2ccccc2cc1O)C
68 0.21428571 ZHZUTVPPNRQZCT-UHFFFAOYSA-N OC(=O)C(=O)C=Cc1cc2ccccc2c(c1O)C
69 0.21428571 AGNRKXCFZPPLHZ-UHFFFAOYSA-N Oc1ccc(cc1)C1CC(=O)C23C(O1)(C=CC=C3)O2
70 0.21428571 GYSGIFDUEZNBCQ-UHFFFAOYSA-N OC(=O)C(=O)C=Cc1c(O)cc2c(c1C)cccc2
71 0.21428571 KCLYYYSWJIVZAR-UHFFFAOYSA-N Cc1cccc2c1cc(O)c(c2)C=CC(=O)C(=O)O
72 0.21428571 JWOQSRNJQMIKSW-UHFFFAOYSA-N Oc1ccc(c(c1)C(=O)C=C(c1ccccc1)O)O
73 0.21428571 HYTDEKMYAWTAOB-UHFFFAOYSA-N OC1=CC=C(CC2OC3=C(C=CC(O)=C3)C2=O)C=C1
74 0.21428571 ZDADNFKFCDWUQG-UHFFFAOYSA-N O=C1C(c2ccccc2)C(=O)C2(C1(O)C=CC=C2)O
75 0.21428571 LWVJENVTHSJUOR-UHFFFAOYSA-N O=C1C(O)C(Oc2c1cccc2O)c1ccccc1
76 0.21052632 XPTFYPXZSZRGJP-UHFFFAOYSA-N CCOC(=O)C=CC1COC2=CC=CC=C2O1
77 0.21052632 VLGCMNQOSOSDFX-UHFFFAOYSA-N OC1=CC=C(CC1)C1CC(=O)c2c(O1)cc(c(c2)O)O
78 0.20689655 LGWNICWRAQWHOZ-UHFFFAOYSA-N OC1CC=C(C=C1)C(=O)CC(=O)c1ccc(cc1O)O
79 0.20689655 GNORXMSBLSESQW-AUWJEWJLSA-N OC1=CCC(C=C1)/C=C/1\Oc2c(C1=O)ccc(c2)O
80 0.20689655 SXXXQZGXYLEHPT-UHFFFAOYSA-N OC1CC=C(C=C1)C1C(O)Oc2c(C1=O)ccc(c2)O
81 0.20689655 JLSJJHBYXNLGHZ-UHFFFAOYSA-N Oc1ccc(cc1)C1CC(=O)C2(C(O1)(O)C=CC=C2)O
82 0.20689655 MUQUUZBTNYXTOI-UHFFFAOYSA-N CCC1(C)OC(=O)C(C(=O)O1)C1=CC=CC=C1
83 0.20689655 LLJPODGIZYLGSU-UHFFFAOYSA-N OC1=CC=C(C2C1O2)CCC(=O)c1ccc(cc1O)O
84 0.20689655 SUIJBNSVQYTXJP-UHFFFAOYSA-N Oc1cccc(c1)C1CC(=O)C2(C(O1)(O)C=CC=C2)O
85 0.2 RPKUCYSGAXIESU-QWHCGFSZSA-N OC1CC(Oc2cc(O)cc(O)c12)c3ccc(O)cc3
86 0.2 RPKUCYSGAXIESU-ABLWVSNPSA-N C1[C@H](OC2=CC(=CC(=C2C1O)O)O)C3=CC=C(C=C3)O
87 0.2 AXSVBAFTZHHCIL-UHFFFAOYSA-N Oc1ccc(cc1)C1COc2c(C1O)c(O)cc(c2)O
88 0.2 UYLCVYJVHGEGOR-UHFFFAOYSA-N OCC=Cc1ccc2c(c1C(=O)C(=O)O)cccc2
89 0.2 SODDQCNPNICJJQ-UHFFFAOYSA-N OC1CC(=C(C(=C1)O)C(=O)C=Cc1ccc(cc1)O)O
90 0.2 IZDFVRMTWQAXEB-UHFFFAOYSA-N OC1=CC(=C(C(C1)O)C(=O)C=Cc1ccc(cc1)O)O
91 0.2 RPKUCYSGAXIESU-UHFFFAOYSA-N OC1CC(OC2=CC(O)=CC(O)=C12)C1=CC=C(O)C=C1
92 0.2 RPKUCYSGAXIESU-OLZOCXBDSA-N OC1CC(Oc2cc(O)cc(O)c12)c3ccc(O)cc3
93 0.2 RAURRMOHDTYZOD-UHFFFAOYSA-N OC1=CCC(C=C1)C(=O)CC(=O)c1ccc(cc1O)O
94 0.2 OJTGNPTZDIYNQK-UHFFFAOYSA-N OC1=CCC(C=C1)C1CC(=O)c2c(O1)cc(c(c2)O)O
95 0.19512195 QNVGRAJQQQBRMG-UHFFFAOYSA-N Oc1ccc(cc1)C1CC(=O)C2=CC(=C(CC2O1)O)O
96 0.19354839 WGEYAGZBLYNDFV-CYBMUJFWSA-N OC1=CC=C(CC1)C2CC(=O)c3c(O)cc(O)cc3O2
97 0.19354839 WGEYAGZBLYNDFV-UHFFFAOYSA-N OC1=CC=C(CC1)C1CC(=O)c2c(O1)cc(cc2O)O
98 0.19354839 LGLPRWNDKSHORS-UHFFFAOYSA-N OC1=CC2C(C(=C1)O)C(=O)C(CO2)c1ccc(cc1)O
99 0.19354839 FQJCUODVEQLBSD-UHFFFAOYSA-N OC1=CC(O)C(C(=C1)O)C(=O)C=Cc1ccc(cc1)O
100 0.19354839 VOSXFORUWZVNMH-UHFFFAOYSA-N OC1=CC2C(C=C1)OC(=CC2=O)c1ccc(cc1)O
101 0.1875 QQMYOPVSVNPECO-UHFFFAOYSA-N CCOC(=O)C(=O)CC(=O)C1=CC=C(C)C=C1
102 0.1875 SNJJLZVDTMEWPS-UHFFFAOYSA-N OC1=CC=C(CC1)C1COc2c(C1=O)c(O)cc(c2)O
103 0.1875 BNTLMCIMLNLCPE-UHFFFAOYSA-N OC1C(COC2=C1C=CC(O)=C2O)C1=CC=C(O)C=C1
104 0.1875 YETKHIQXBXIOIJ-UHFFFAOYSA-N Oc1ccc2c(c1)C(=O)CC(O2)C1(O)C=CC=CC1O
105 0.1875 ZMODDJHRQRPAPP-UHFFFAOYSA-N OC1C=CC2=C(C1O)OC(CC2=O)c1cccc(c1)O
106 0.1875 ILQILRORGVMWDS-UHFFFAOYSA-N OC1C=CC2=C(C1O)C(=O)CC(O2)c1cccc(c1)O
107 0.1875 JOXOMJSSOMBHSV-UHFFFAOYSA-N OCC1=CC(=CC(C1O)O)Oc1ccccc1
108 0.1875 QSFHWNWFOHSYDA-UHFFFAOYSA-N OC1C=CC2=C(C1O)OC(CC2=O)c1ccc(cc1)O
109 0.1875 IPKIXOQHGIOHDY-UHFFFAOYSA-N OC1=CC=C(C(C1)O)C1COc2c(C1=O)ccc(c2)O
110 0.1875 LSNKHTPYIKMCAI-UHFFFAOYSA-N OC1=CC(=C2C(C1)OC(CC2=O)c1ccc(cc1)O)O
111 0.1875 RXJGJQFUFFUCCF-UHFFFAOYSA-N OC1=CCC(C=C1)C1CC(=O)c2c(O1)cc(cc2O)O
112 0.18181818 TXCCGIYIORQRRJ-GFCCVEGCSA-N CC(=O)c1ccc2OC(Cc2c1O)C(=C)CO
113 0.18181818 BUZLKFNEECTEFO-UHFFFAOYSA-N OC1=CC2=C(CC1)C(=O)CC(O2)c1ccc(c(c1)O)O
114 0.18181818 KQJFBAUQFBGZQC-UHFFFAOYSA-N OC1CC=C(C(=C1)O)C1COc2c(C1=O)ccc(c2)O
115 0.18181818 ZBVPRBJKPZKHQF-UHFFFAOYSA-N Oc1ccc(cc1C1OCC(=C1)CCC=O)O
116 0.18181818 UNQXQTPEJWICLB-UHFFFAOYSA-N OC1C=CC=C(C1O)C1CC(=O)c2c(O1)cc(cc2)O
117 0.18181818 NFTYOODSUVMPFJ-UHFFFAOYSA-N OC1C(COC2=C1C=CC(O)=C2)C1=CC(O)=C(O)C=C1
118 0.17647059 CSUOZCFPTVGOMU-UHFFFAOYSA-N OC1C=CC(=C(C1)O)C(=O)C=Cc1ccc(c(c1)O)O
119 0.17647059 SRQVZWHJBSTDJO-UHFFFAOYSA-N Oc1ccc(c(c1)O)C(=O)C=CC1=CC(=C(CC1)O)O
120 0.17647059 UIKLSYCCQXBKMD-UHFFFAOYSA-N OC1C=CC(=CC1O)C=CC(=O)c1ccc(cc1O)O
121 0.17142857 XQPZBFGEXOAKSL-UHFFFAOYSA-N O=C1CC(OC2=CC(=C(CC12)O)O)c1ccc(cc1)O
122 0.16666667 BTPRSBZLDFZYGV-UHFFFAOYSA-N Oc1ccc(c(c1)O)C(=O)C=CC1C=CC(=C(C1)O)O
123 0.16666667 RSHFKQNDTCTDEI-UHFFFAOYSA-N O=C(Cc1cc(O)cc(=O)o1)C=CC1=CC=C(CC1)O
124 0.16666667 YEEDJEOKYSMLPL-UHFFFAOYSA-N OC1C=CC(=CC1O)C1CC(=O)c2c(O1)ccc(c2)O
125 0.16666667 PMDPPCHZEYPEHH-UHFFFAOYSA-N OC1C=C2C(=O)CC(OC2=CC1O)c1ccc(cc1)O
126 0.16666667 KJZWRWCCEHYHGD-UHFFFAOYSA-N OC1=CC(=C(CC1)C(=O)C=Cc1ccc(c(c1)O)O)O
127 0.16216216 WNMOMXARWSOJNJ-UHFFFAOYSA-N O=C(Cc1cc(O)cc(=O)o1)C=CC1CC=C(C=C1)O
128 0.15789474 JBNDEPHIYXTXON-LVDDQXARSA-N CC1=CC(=O)OC1COC(=O)C=Cc2ccc(O)cc2
129 0.15789474 JBNDEPHIYXTXON-IRBQFCFKSA-N CC1=CC(=O)OC1COC(=O)C=C/c2ccc(O)cc2
130 0.15384615 GLCUTXIQCHSSAR-UHFFFAOYSA-N O=C1CC(O)C=C(O1)CC(=O)C=Cc1ccc(cc1)O
131 0.15384615 IOPBQEWGHVGYHD-UHFFFAOYSA-N O=CC=C(C=CC(=O)c1ccccc1)C=CC(=O)O
132 0.15384615 MZPLWAFWLHLWQZ-UHFFFAOYSA-N COC1=C(C(=O)O)C(OC(=C1)C=Cc1ccccc1)O
133 0.15 DBVGQJYAMUBGAZ-UHFFFAOYSA-N O=C(CC1CC(=CC(=O)O1)O)C=Cc1ccc(cc1)O
134 0.14285714 XIKIUQUXDNHBFR-UHFFFAOYSA-N OC(=O)C1=CC=CC=C1C(=O)OCC1=CC=CC=C1
135 0.14285714 CZZFKPWXOUNQBB-UHFFFAOYSA-N OC1CC2=C(O)C=C(O)C=C2OC1C1=CC(O)=CC=C1
136 0.14285714 NAIIBIRXRRCIEA-UHFFFAOYSA-N COc1cc2ccccc2cc1C=CC(=O)C(=O)O
137 0.14285714 FTSPBXSUUGOKEQ-UHFFFAOYSA-N CC(C(=O)C1=CC=C(O)C=C1O)C1=CC(O)=C(O)C=C1
138 0.14285714 NZZJHTPXFDTIOQ-UHFFFAOYSA-N OCC1=CC(C(C=C1)O)(O)Oc1ccccc1
139 0.14285714 PTUFGPUUBZBPBI-UHFFFAOYSA-N OC1C=CC2=C(C1)OCc1c2oc2c1ccc(c2)O
140 0.14285714 OHKVJKUKCQCOBZ-UHFFFAOYSA-N CC(C(=O)C1=C(O)C=C(O)C=C1)C1=C(O)C=C(O)C=C1
141 0.14285714 PVBTWSPZTNYNHG-UHFFFAOYSA-N COC1=CC=C(OC(=O)OC2=CC=C(OC)C=C2)C=C1
142 0.14285714 HCWOVPZEAFLXPL-UHFFFAOYSA-N O=C(CC(=O)OC1=CC=CC=C1)OC1=CC=CC=C1
143 0.14285714 DPGRBFWWYBMPIF-UHFFFAOYSA-N OC1=CC=C(C=C1)C1=CC2=CC(O)=C(O)C=C2OC1
144 0.14285714 POTXZUQLERIXIW-UHFFFAOYSA-N OC1=CC(O)=C(C=C1)C(=O)OCCOC1=CC=CC=C1
145 0.14285714 DZUKLAZBNHDRCG-UHFFFAOYSA-N O=CC(C(=O)O)NC(=O)c1cccc(c1O)O
146 0.14285714 FTTVXHXKTPOQDV-UHFFFAOYSA-N OC(=O)C1=C(OCC2=CC=CC=C2)C=CC(C=O)=C1
147 0.14285714 QRYDSFNHJOSNRS-UHFFFAOYSA-N O=CC1=CC=CC=C1OCOC1=CC=CC=C1C=O
148 0.14285714 VYORLHNCZWLOHJ-UHFFFAOYSA-N COC1=CC=C(C=C1)C(=O)OC1=CC=C(C=O)C=C1
149 0.14285714 KACTXBNOAPCBDS-UHFFFAOYSA-N OC=C(C(=O)O)NC(=O)c1cccc(c1O)O
150 0.14285714 LDBPIZIYTBIRPM-UHFFFAOYSA-N OC1=C(O)C=C(C=CC(=O)OC2=CC=CC=C2)C=C1
151 0.14285714 COFPFLXYPOQXDY-UHFFFAOYSA-N OC1CC2=C(OC1c1ccc(c(c1)O)O)C#CC=C2
152 0.14285714 RSYUFYQTACJFML-ZFWWWQNUSA-N C1(O)C=C2O[C@@H](C3C=CC(O)=CC=3)[C@@H](O)CC2=C(O)C=1
153 0.14285714 NTLUSUFJOUMRLA-QLFBSQMISA-N C1(O)=CC2O[C@H](C3C=CC(O)=CC=3)[C@@H](O)[C@H](O)C=2C=C1
154 0.14285714 NTLUSUFJOUMRLA-RBSFLKMASA-N C1(O)=CC2O[C@H](C3C=CC(O)=CC=3)[C@H](O)[C@H](O)C=2C=C1
155 0.14285714 NTLUSUFJOUMRLA-RRFJBIMHSA-N C1(O)=CC2O[C@H](C3C=CC(O)=CC=3)[C@H](O)[C@@H](O)C=2C=C1
156 0.14285714 IHOXLUDKLLDPHW-UHFFFAOYSA-N C1(O)C=CC2C=C(C3=CC=C(O)C=C3O)COC=2C=1
157 0.14285714 PSYVAIWGYVDYHN-FNORWQNLSA-N C1=CC=C(C(=O)/C=C/C2C=CC(O)=C(O)C=2)C(O)=C1
158 0.14285714 JQXCKOOKGDIOJS-UHFFFAOYSA-N CC1=CC(C(=O)C2=CC=CC=C2C(O)=O)=C(O)C=C1
159 0.14285714 SLKHLLNCFGPWAZ-CQSZACIVSA-N C1(O)C=CC(C(=O)[C@H](O)CC2C=CC(O)=CC=2)=C(O)C=1
160 0.14285714 PBIYFBLGLYHPKZ-UHFFFAOYSA-N OC1Cc2ccc(cc2OC1C1=CC#CC(=C1)O)O
161 0.14285714 HYIUJFPCYPAQBT-UHFFFAOYSA-N COC1=CC=CC(=C1)C(=O)C1=CC=CC=C1C(O)=O
162 0.14285714 FDRBINAKYXMDSC-UHFFFAOYSA-N COC1=CC=CC=C1C(=O)C1=CC=CC=C1C(O)=O
163 0.14285714 VFOOLTFIEUKBAD-UHFFFAOYSA-N OC(=O)C1=CC=C(OCC(=O)C2=CC=CC=C2)C=C1
164 0.14285714 RFQFFENZGKTBRE-UHFFFAOYSA-N OC(C(=O)C1=CC=C2OCOC2=C1)C1=CC=CC=C1
165 0.14285714 BDDYZHKLKHFEBJ-UHFFFAOYSA-N O=C(OCOC(=O)C1=CC=CC=C1)C1=CC=CC=C1
166 0.14285714 QHRAJPUYYHAVDM-UHFFFAOYSA-N CC(=C)C1OC2=C(C1)C1OC1(C(=C2)O)C(=O)C
167 0.14285714 BDVAPCAHRXXXOF-UHFFFAOYSA-N COC(=O)C1=CC=C(C=C1)C(=O)OC1=CC=CC=C1
168 0.14285714 ORUJFMPWKPVXLZ-UHFFFAOYSA-N COC1=CC=CC=C1OC(=O)OC1=CC=CC=C1OC
169 0.14285714 VTMOYWKBMLXCEN-UHFFFAOYSA-N OCC1C(Oc2c1ccc(c2)O)c1ccc(cc1O)O
170 0.14285714 NGTWTOJYHNIARH-UHFFFAOYSA-N O=C1OC(C=C2C1C(=CC=C2)O)c1ccc(cc1)O
171 0.14285714 ZRBBUXJSVFKVSI-UHFFFAOYSA-N OC1=CC2(C(C=C1)C(=O)CC(O2)c1ccc(cc1)O)O
172 0.14285714 HNEBFXPXOBIPIN-UHFFFAOYSA-N Cc1cc2CC34C=CC=C(C4(C(=O)c2c(c1)O)O3)O
173 0.14285714 SYEFMFBPAAEEJF-UHFFFAOYSA-N OC(=O)C(=Cc1cc2ccccc2cc1C(=O)O)C
174 0.14285714 XFLSPKRLEZKYIE-UHFFFAOYSA-N Cc1cc(O)c2c(c1)C(=O)C1=C(C2=O)C(O)CC=C1
175 0.14285714 OXRQIQYOXIHFBQ-CYBMUJFWSA-N Oc1cc(O)c2C(=O)OC(Cc2c1)c3ccccc3
176 0.14285714 CYVFCSGVJKNWSD-UHFFFAOYSA-N Cc1cc(O)c2c(c1)C(=O)C1=C(C2=O)C(=CCC1)O
177 0.14285714 WIJKQXHWCSASDK-UHFFFAOYSA-N OC1C(=O)c2ccccc2OC1C12C=CC=CC2O1
178 0.14285714 BXDZENGLJOMPEU-UHFFFAOYSA-N O=C1C2=C(CCC=C2)C(=O)c2c1cc(O)c(c2O)C
179 0.14285714 LBHDSDHGXBUCFZ-UHFFFAOYSA-N O=C1C2=C(C=CCC2)C(=O)c2c1cc(O)c(c2O)C
180 0.14285714 PSBAIJVSCTZDDB-UHFFFAOYSA-N CC(=O)Oc1ccccc1C(=O)Oc2ccccc2
181 0.14285714 NTLUSUFJOUMRLA-KFWWJZLASA-N OC1C(O)c2ccc(O)cc2OC1c3ccc(O)cc3
182 0.14285714 NBPNHZFMEHOWBH-UHFFFAOYSA-N OC1=CC=CC2C1C(=O)c1c(C2=O)cc(cc1O)C
183 0.14285714 WCUDAJSFFMDKKU-UHFFFAOYSA-N Cc1cc(O)c2c(c1)C(=O)c1c(C2O)c(O)ccc1
184 0.14285714 UUMXMTNYNLADSX-UHFFFAOYSA-N OCc1ccc2c(c1O)C(=O)C1=C(C2=O)C=CCC1
185 0.14285714 QUSGITPLTOCKMO-UHFFFAOYSA-N OCc1ccc2c(c1O)C(=O)C1=C(C2=O)CCC=C1
186 0.14285714 MHJLAJUXJTUVOZ-UHFFFAOYSA-N OC1C(OC23C(C1=O)(C=CC=C3)O2)c1ccccc1
187 0.14285714 HDMNAACWXUBIOM-UHFFFAOYSA-N OC1C(OC2=C(C1=O)C=CC1C2O1)c1ccccc1
188 0.14285714 UAEVTRIDLGJKIP-UHFFFAOYSA-N Cc1cc(O)c2c(c1)Cc1c(C2=O)c(O)c(cc1)O
189 0.14285714 LVCUVLHYCYWHDY-UHFFFAOYSA-N Oc1ccc2c(c1)OC(C(C2=O)O)c1ccccc1
190 0.14285714 PYMQCSUIXPLVTL-UHFFFAOYSA-N Oc1ccc2c(c1)OC(CC2=O)C12C=CC=CC2O1
191 0.14285714 VIQLDTHCJGLTLT-FPLPWBNLSA-N CSC(=NC=C/c1ccc(O)cc1)SC
192 0.14285714 DDKRJGXMBAFTGQ-UHFFFAOYSA-N Oc1cccc(c1)C1COC(=O)c2c(O1)cccc2
193 0.14285714 RONQBTZKBBZBIL-UHFFFAOYSA-N COc1ccc2c(c1O)C(=O)C1=C(C2=O)C=CCC1
194 0.14285714 ZSYDIQNITVSPEH-UHFFFAOYSA-N COc1ccc2c(c1O)C(=O)C1=C(C2=O)CCC=C1
195 0.14285714 LVCUVLHYCYWHDY-CABCVRRESA-N OC1C(Oc2cc(O)ccc2C1=O)c3ccccc3
196 0.14285714 YPGMHIDIAHSWRM-UHFFFAOYSA-N Oc1ccc(cc1)CCC(=O)C1=C(O)C#CC=C1O
197 0.14285714 SLKHLLNCFGPWAZ-AWEZNQCLSA-N OC(Cc1ccc(O)cc1)C(=O)c2ccc(O)cc2O
198 0.14285714 BTRXTEXWNZQKRM-UHFFFAOYSA-N Cc1cc(O)c2c(c1)Cc1c(C2=O)c(O)ccc1O
199 0.14285714 ZSKSUQDBPCUYTH-UHFFFAOYSA-N Oc1ccccc1C1Oc2ccccc2C(=O)C1O
200 0.14285714 OKDIJWSKANGKPG-UHFFFAOYSA-N Cc1cc2CC3(O)C=CC=C(C3(C(=O)c2c(c1)O)O)O
201 0.14285714 NTLUSUFJOUMRLA-ILXRZTDVSA-N OC1C(O)c2ccc(O)cc2OC1c3ccc(O)cc3
202 0.14285714 CSHVYXGFHVVDEZ-UHFFFAOYSA-N OC1C=CC=CC1(O)c1cc(=O)c2c(o1)cccc2
203 0.14285714 OFHMBIOMTIWRMT-UHFFFAOYSA-N Oc1ccccc1C=COc1ccccc1C(=O)O
204 0.14285714 LNLVCRVOEGFSRN-UHFFFAOYSA-N Oc1ccccc1C(=COc1ccccc1)C(=O)O
205 0.14285714 ILEABCYOPNACSE-UHFFFAOYSA-N OC1C(OC2(C(C1=O)(O)C=CC=C2)O)c1ccccc1
206 0.14285714 AZURIGOIHODJEP-UHFFFAOYSA-N Oc1ccc(c(c1)O)C(=O)C=C(c1ccccc1)O
207 0.14285714 HDRYACPMTWLMIB-UHFFFAOYSA-N O=c1oc2ccccc2c(c1C(c1ccco1)C)O
208 0.14285714 VIQLDTHCJGLTLT-BQYQJAHWSA-N CSC(=NC=Cc1ccc(O)cc1)SC
209 0.14285714 XMIAPKNIWXLDSC-UHFFFAOYSA-N OC(=O)C=C(c1ccccc1)Oc1ccc(cc1)O
210 0.14285714 NIMVNSIGXGMYPS-UHFFFAOYSA-N OC(=O)C=C(c1ccccc1)Oc1cccc(c1)O
211 0.14285714 OZQQWZCDCKRWKB-UHFFFAOYSA-N Oc1ccccc1C1C(O)Oc2c(C1=O)cccc2
212 0.14285714 OCTMMRDISKQYEL-CYBMUJFWSA-N OC(CC(=O)c1ccc(O)cc1O)c2ccc(O)cc2
213 0.14285714 YAXFCVLWYFNBLE-UHFFFAOYSA-N Oc1ccc(cc1)C1=COc2c(C1O)ccc(c2)O
214 0.14285714 SQABAHJWGPXQAP-UHFFFAOYSA-N OC1=Cc2c(CC1)c(=O)c(co2)c1ccc(cc1)O
215 0.14285714 YIBMUKAELDACOZ-UHFFFAOYSA-N OC1C=Cc2c(C1)occ(c2=O)c1ccc(cc1)O
216 0.14285714 VMONJPNITHABRW-UHFFFAOYSA-N OC1C=CC=CC1(O)C1C(=O)c2c(C1=O)cccc2
217 0.14285714 HRIFWJKJXBIMDA-UHFFFAOYSA-N O=C1C(c2ccccc2)C(=O)C2=C1C(O)C(O)C=C2
218 0.14285714 NADNDXHXWDUBRN-UHFFFAOYSA-N OCc1ccc(cc1)C(=O)c1ccccc1C(=O)O
219 0.14285714 MKKUXJFIAFBJHO-UHFFFAOYSA-N OCc1cccc(c1)C(=O)c1ccccc1C(=O)O
220 0.14285714 WCUIOGHPARTGOE-UHFFFAOYSA-N OC(=O)C(=C(c1ccccc1)Oc1ccccc1)O
221 0.14285714 ZAQJEZCDRVZESJ-UHFFFAOYSA-N OC1CC=C(C=C1)C1Oc2cc(O)ccc2C(=O)C1O
222 0.14285714 QUUGMLTZMHZPKA-UHFFFAOYSA-N OCc1ccc2c(c1)C(=O)C1C(C2=O)(O)C=CC=C1
223 0.14285714 OYICZPFVCHTHHO-UHFFFAOYSA-N Oc1ccc(cc1)C1COC(=O)c2c(O1)cccc2
224 0.14285714 UGHNOFYDCUTDNG-UHFFFAOYSA-N OCc1ccc2c(c1)C(=O)C1(C(C2=O)C=CC=C1)O
225 0.14285714 SLKHLLNCFGPWAZ-UHFFFAOYSA-N Oc1ccc(cc1)CC(C(=O)c1ccc(cc1O)O)O
226 0.14285714 BDZUCVGTYFSORK-UHFFFAOYSA-N Oc1ccc(c(c1)O)CCC(=O)c1ccc(cc1O)O
227 0.14285714 QLUMECIKFBDHTO-UHFFFAOYSA-N Oc1cc2OC(C3=CC#CC=C3)C(Cc2c(c1)O)O
228 0.14285714 UHZAOIJIDQLNLL-UHFFFAOYSA-N OC1CC2=C(O)C#CC=C2OC1c1ccc(cc1)O
229 0.14285714 UVDQNJOVTPRPIP-UHFFFAOYSA-N Oc1ccc(c(c1)O)C(=O)CCC1=CC2C(C=C1)(O2)O
230 0.14285714 RHUKWKMBWKTKBC-UHFFFAOYSA-N Oc1ccc(cc1)COCC(=O)c1ccc(cc1O)O
231 0.14285714 JBVXGILBOQLTMQ-UHFFFAOYSA-N Oc1ccc(cc1)OCCC(=O)c1ccc(cc1O)O
232 0.14285714 OCTMMRDISKQYEL-UHFFFAOYSA-N Oc1ccc(cc1)C(CC(=O)c1ccc(cc1O)O)O
233 0.14285714 QDENBWUYSUBCID-UHFFFAOYSA-N OC(=O)C1=CC=CC=C1COC(=O)C1=CC=CC=C1
234 0.14285714 NSGMZXIILYRELI-UHFFFAOYSA-N COC1=CC=C(C=C1)C(=O)OC1=CC=CC=CC1=O
235 0.14285714 IDEOLCKUILXURA-ZDUSSCGKSA-N Oc1ccc(CC2OC(=O)c3c(O)cccc23)cc1
236 0.14285714 OXRQIQYOXIHFBQ-ZDUSSCGKSA-N Oc1cc(O)c2C(=O)OC(Cc2c1)c3ccccc3
237 0.14285714 QPQJKZNHXUCVLC-UHFFFAOYSA-N OC(=O)C1CCC1C(=O)OCC1=CC=CC=C1
238 0.14285714 RRXIUHXVRQGTEA-UHFFFAOYSA-N Oc1cc(C=CC(=O)c2ccccc2O)cc(c1)O
239 0.14285714 IWYHQRPYWQUZPU-UHFFFAOYSA-N OC1CC=C(C=C1)C=C1Oc2c(C1=O)ccc(c2)O
240 0.14285714 QPQJKZNHXUCVLC-UHFFFAOYSA-N OC(=O)C1CCC1C(=O)OCC1=CC=CC=C1
241 0.14285714 HPHSMWOVPSHWGB-UHFFFAOYSA-N CC1=CC=CC=C1C(=O)OC1=CC(O)=C(C=O)C=C1
242 0.14285714 CRVLHLQKFKQNQV-UHFFFAOYSA-N OC1=Cc2cc(C(=O)C)c(cc2OC1(C)C)O
243 0.14285714 RJNQAWYDOFQOFG-UHFFFAOYSA-N Cc1cccc(c1)C(=O)OOC(=O)c1ccccc1
244 0.14285714 VQRCKEBFKIDPFM-UHFFFAOYSA-N OC1=C2CCC(OC2=CC#C1)c1ccc(c(c1)O)O
245 0.14285714 LVCUVLHYCYWHDY-LSDHHAIUSA-N OC1C(Oc2cc(O)ccc2C1=O)c3ccccc3
246 0.14285714 COJOQFDCXGJYAT-UHFFFAOYSA-N Oc1ccc(C(=O)CCc2ccc(O)c(O)c2)c(O)c1
247 0.14285714 NDFJWTWLSAWVJV-UHFFFAOYSA-N OC(=O)C(=O)C(=Cc1cc2ccccc2cc1O)C
248 0.14285714 RSYUFYQTACJFML-DZGCQCFKSA-N C1[C@@H]([C@H](OC2=CC(=CC(=C21)O)O)C3=CC=C(C=C3)O)O
249 0.14285714 KTXYLCWJXGHSRS-UHFFFAOYSA-N OC1=CC=CC=C1OC(=O)C=CC1=CC=CC=C1O
250 0.14285714 NTLUSUFJOUMRLA-ZNMIVQPWSA-N OC1C(O)c2ccc(O)cc2OC1c3ccc(O)cc3
251 0.14285714 RRDVFNRGHCRJJQ-UHFFFAOYSA-N OC1=CC=C(C=CC(=O)C2=C(O)C=CC=C2O)C=C1
252 0.14285714 ADYYYRGUBZUCQP-UHFFFAOYSA-N COC1=CC=C(C=C1)C(=O)C(=O)C1=CC(O)=CC=C1
253 0.14285714 VEIPRCMEZYHZJY-UHFFFAOYSA-N CC(=O)C1=CC=C(C=C1)C1=CC(O)=C(C=C1)C(O)=O
254 0.14285714 PKYIRDOMHBWWKS-UHFFFAOYSA-N CC(=O)C1=CC=C(C=C1)C1=CC(=CC(O)=C1)C(O)=O
255 0.14285714 AKDAEVWRVYEVIL-UHFFFAOYSA-N CC(=O)C1=CC=CC(=C1)C1=CC(=CC(O)=C1)C(O)=O
256 0.14285714 MXHGJBZYDIITOO-UHFFFAOYSA-N COC1=CC=CC=C1OCC(=O)C1=C(O)C=C(O)C=C1
257 0.14285714 VVWAMVYAUWYPKP-UHFFFAOYSA-N COC1=C(O)C=C(CC(=O)C2=C(O)C=C(O)C=C2)C=C1
258 0.14285714 VDYSHUXENHRSOO-YWEYNIOJSA-N Oc1ccc(cc1)C(=O)C=C/c2ccc(O)cc2O
259 0.14285714 RSYUFYQTACJFML-UKRRQHHQSA-N C1[C@H]([C@H](OC2=CC(=CC(=C21)O)O)C3=CC=C(C=C3)O)O
260 0.14285714 RSYUFYQTACJFML-HIFRSBDPSA-N OC1Cc2c(O)cc(O)cc2OC1c3ccc(O)cc3
261 0.14285714 VDYSHUXENHRSOO-XBXARRHUSA-N OC1=CC=C(C=C1)C(=O)\C=C\C1=CC=C(O)C=C1O
262 0.14285714 ZCHQGGGXYNOBNW-UHFFFAOYSA-N COC1=CC(OCC(=O)C2=C(O)C=C(O)C=C2)=CC=C1
263 0.14285714 FERWUCFAQLAGDE-UHFFFAOYSA-N OC1=CC=CC=C1C(=O)CC(=O)C1=CC=CC=C1O
264 0.14285714 LKWHOOZPKABZNL-UHFFFAOYSA-N OC1=CC2=C(C(C1)O)C(=O)C(CO2)c1ccc(cc1)O
265 0.14285714 ZAXAQRZPEPHMOR-UHFFFAOYSA-N OC1CC2=C(C(=C1)O)C(=O)C(CO2)c1ccc(cc1)O
266 0.14285714 NYJJDXBMMCNAFN-GFCCVEGCSA-N Oc1ccc(cc1)C2COC(=O)c3c(O)cccc23
267 0.14285714 RSYUFYQTACJFML-UHFFFAOYSA-N OC1CC2=C(O)C=C(O)C=C2OC1C1=CC=C(O)C=C1
268 0.14285714 UIUCGMLLTRXRBF-UHFFFAOYSA-N COC1=CC=C(C=C1)C(=O)C1=CC=CC=C1C(O)=O
269 0.14285714 VXAPZUPSWVIAQJ-UHFFFAOYSA-N COC1=C(O)C=CC(CC(=O)C2=C(O)C=C(O)C=C2)=C1
270 0.14285714 WZAXMHDONJLHOU-UHFFFAOYSA-N Oc1cccc(c1)OC=C(c1ccccc1)C(=O)O
271 0.14285714 LANCQMKFYVHMNV-UHFFFAOYSA-N COc1c(C=CC(=O)C(=O)O)ccc2c1cccc2
272 0.14285714 LAJSXCAVRQXZIO-UHFFFAOYSA-N CC1=CC(O)=C2C(=O)C3=C(O)C=C(O)C=C3CC2=C1
273 0.14285714 HNVCIJVWRJMESY-UHFFFAOYSA-N OC1=CC(O)=C(C=C1)C(=O)CC(=O)C1=CC=CC=C1
274 0.14285714 NTLUSUFJOUMRLA-UHFFFAOYSA-N OC1C(O)C2=CC=C(O)C=C2OC1C1=CC=C(O)C=C1
275 0.14285714 VDYSHUXENHRSOO-UHFFFAOYSA-N Oc1ccc(cc1)C(=O)C=Cc2ccc(O)cc2O
276 0.14285714 XMCMXNDLBJCBMQ-UHFFFAOYSA-N COC1=CC=CC(=C1)C(=O)C1=CC=C(C=C1)C(O)=O
277 0.14285714 AUJSZQHCHWUBHH-UHFFFAOYSA-N Oc1ccc(cc1)CC(c1cccc(c1C(=O)O)O)O
278 0.14285714 ZDRVLLKNYLXBMF-UHFFFAOYSA-N OC(=O)C(=O)C(=Cc1ccc2c(c1O)cccc2)C
279 0.14285714 BXJDLYZNCBIEFV-UHFFFAOYSA-N CC1=C(O)C=CC(=C1)C(=O)C1=CC(=CC=C1)C(O)=O
280 0.14285714 AJGDGCHSUWBVKE-UHFFFAOYSA-N OC(=O)C1=CC=CC(=C1)C(=O)OCC1=CC=CC=C1
281 0.14285714 ULXLHJKFKUXRFY-UHFFFAOYSA-N COC1=CC=C(C=C1)C(=O)C1=CC=C(C=C1)C(O)=O
282 0.14285714 RMZFGNDHKOVCFO-UHFFFAOYSA-N CC1=C(O)C=CC(=C1)C(=O)C1=CC=CC=C1C(O)=O
283 0.14285714 GJESQJQIJJOFBG-UHFFFAOYSA-N COC1=CC=C(OCC(=O)C2=C(O)C=C(O)C=C2)C=C1
284 0.14285714 CZEPEQHOBBKCSQ-UHFFFAOYSA-N CC(=O)OC1=CC=C(C=C1)C(=O)OC1=CC=CC=C1
285 0.14285714 LRMNLUTUDDZZAL-UHFFFAOYSA-N COC(=O)C1=CC=CC=C1C(=O)OC1=CC=CC=C1
286 0.13793103 MSEARDJODYCDRO-UHFFFAOYSA-N OC1=CC=C(CC1)C(=O)CC(=O)c1ccc(cc1O)O
287 0.13793103 VFZYLYJWCROVLO-ZFWWWQNUSA-N C1(O)C=C2O[C@@H](C3C=C(O)C(O)=CC=3)[C@@H](O)CC2=CC=1
288 0.13793103 UVFQYLBLQREFSK-UHFFFAOYSA-N OC1=CC(C(C=C1)C(=O)C=Cc1ccc(cc1)O)(O)O
289 0.13793103 LVAFNLUQHBYWDM-UHFFFAOYSA-N Oc1ccc(cc1)C1=CC(O)c2c(O1)ccc(c2)O
290 0.13793103 VFZYLYJWCROVLO-HIFRSBDPSA-N C1(O)C=C2O[C@@H](C3C=C(O)C(O)=CC=3)[C@H](O)CC2=CC=1
291 0.13793103 VFZYLYJWCROVLO-DZGCQCFKSA-N C1[C@@H]([C@H](OC2=C1C=CC(=C2)O)C3=CC(=C(C=C3)O)O)O
292 0.13793103 NNHHHXHIPDZKFU-UHFFFAOYSA-N CC1(CCC2=CC=CC=C2)OC(=O)CC(=O)O1
293 0.13793103 DIABYVGHSDUKHY-UHFFFAOYSA-N Oc1ccc(cc1)C=CC(c1c(O)cc(cc1O)O)O
294 0.13793103 VFZYLYJWCROVLO-UHFFFAOYSA-N OC1CC2=C(OC1C1=CC=C(O)C(O)=C1)C=C(O)C=C2
295 0.13793103 GMLGVAGHPGSZCB-SOFGYWHQSA-N OC(=O)C(=O)C(/C=C/c1ccc2c(c1)cccc2)O
296 0.13793103 GQONRXWNNPRRQN-UHFFFAOYSA-N Oc1ccc(cc1)CCC(=O)Oc1ccc(cc1O)O
297 0.13793103 ZDIOXNGCRCNSSC-UHFFFAOYSA-N OC(=O)CC(C(=O)O)COc1ccc2c(c1)cccc2
298 0.13333333 DGAXVGSPAYDLEG-UHFFFAOYSA-N OC1=CC2=C(OCC(C2)C2=CC(O)=C(O)C=C2)C=C1O
299 0.13333333 SLQSXNOTHVSVPG-UHFFFAOYSA-N OC(=O)Oc1c(cccc1O)CCc1ccc(cc1)O
300 0.13333333 LRNVWTJTJAYZLL-UHFFFAOYSA-N OC1=CC(=C(CC1)C(=O)CC(=O)c1ccc(cc1)O)O
301 0.13333333 DSYQHGZVGOOIDA-UHFFFAOYSA-N OC(=O)CC(C(=O)O)Cc1cc2ccccc2cc1O
302 0.13333333 LRVHMPKWZCFKAP-UHFFFAOYSA-N OC(=O)CC(C(=O)O)Cc1ccc2c(c1O)cccc2
303 0.13333333 YZKKPYNUUMFLRS-UHFFFAOYSA-N Cc1cccc(c1)C(=O)CCCC(=O)C(=O)O
304 0.13333333 DMXQMMWGBIMHME-UHFFFAOYSA-N OC1=CC2C(C=C1)C(=O)C(=CO2)c1ccc(cc1)O
305 0.13333333 OTMUSHXGYQLEQU-UHFFFAOYSA-N OC1c2cc(ccc2OC1C1(C)CO1)C(=O)C
306 0.13333333 MIZOGEDMBDBQSC-UHFFFAOYSA-N OC1CC=C(C=C1)C1COc2c(C1=O)c(O)cc(c2)O
307 0.13333333 OTDFDVFYJIBWDV-UHFFFAOYSA-N OC(=O)C(=O)CCCC(=O)c1ccccc1C
308 0.13333333 YAIJTVIRGWVLQA-UHFFFAOYSA-N OC1=CC=C(CC1)C1Oc2cc(O)ccc2C(=O)C1O
309 0.12903226 BJYDAZZERBFJED-UHFFFAOYSA-N OC(=O)C(C(C(=O)O)O)Cc1ccc2c(c1)cccc2
310 0.12903226 YASJBOGVCIGVND-UHFFFAOYSA-N CC1=CC=CC(SSC2=C(C)C=CC=C2C)=C1C
311 0.12903226 YGBJWJPZCBOXGM-UHFFFAOYSA-N O=C(c1ccc(cc1)C)CCCC(=O)C(=O)O
312 0.12903226 FUPBVSDKMWWQIS-UHFFFAOYSA-N OC1=CC2OC(c3ccccc3)C(C(=O)C2C(=C1)O)O
313 0.12903226 CBHYOTWPIDDTJC-UHFFFAOYSA-N OC(=O)CC(C(=O)O)CC1=CC2OC32C(=C1)C=CC=C3
314 0.12903226 FGGLKVLSQQFEAY-UHFFFAOYSA-N OC1C=CC(=C(C1O)Cc1ccccc1O)O
315 0.12903226 PQUDQJLWVUJJMD-UHFFFAOYSA-N OC(=O)CC(C(=O)O)Cc1ccc2c(c1)C=CC1C2O1
316 0.12903226 BLZODKWLXWVJLS-CYBMUJFWSA-N CC(=O)c1ccc2OC(C)(CO)CC(=O)c2c1
317 0.12903226 YCJZCMPXWRTKKF-UHFFFAOYSA-N COC1=C(OC)C(OC)(C#CCCC#C)C1=O
318 0.12903226 MDBAZMQPENQPKC-UHFFFAOYSA-N OC1=CCC(C=C1)C1C(O)Oc2c(C1=O)ccc(c2)O
319 0.12903226 TVNYITOTYVLDHB-UHFFFAOYSA-N OC(=O)CC(C(=O)O)CC1=CC=C2C3(C1O3)C=CC=C2
320 0.12903226 LGLLPBUCSIYJEV-ZDUSSCGKSA-N COC1(C)Oc2cc(O)c(cc2C=C1)C(=O)C
321 0.12903226 TUGMZYRKFFIJNH-UHFFFAOYSA-N OC(=O)CC(C(=O)O)CC12OC2C=c2c(=C1)cccc2
322 0.12765957 GENOLUKAZWTXPR-UHFFFAOYSA-N CCC=CC#CC(=O)C12OC(=CC2O1)C=CC(=O)OC
323 0.125 HWDZGNVKNHWDIG-UHFFFAOYSA-N OC#CN(CC(=O)O)CCN(CC(=O)O)CC(=O)O
324 0.125 JMSLQAWVRCFIHL-UHFFFAOYSA-N OC1=CCC(C=C1)C1COc2c(C1=O)c(O)cc(c2)O
325 0.125 IAUJKTAZORYIMG-UHFFFAOYSA-N OC(=O)NC(C(CC1OC2N(C1)C(=O)C2)O)C(=O)O
326 0.125 ACQVTWBFHQGODH-UHFFFAOYSA-N COC(=O)CC=C(C=O)C1=CC=C(OC)C=C1
327 0.125 YEARUSBYFUFGOZ-UHFFFAOYSA-N OC(=O)CC(C(=O)O)Cc1ccc2c(c1)C1OC1C=C2
328 0.125 YUMZFUOBWUAECL-UHFFFAOYSA-N OC1C=CC2=C(C1O)C(=O)CC(O2)c1ccc(cc1)O
329 0.125 RWNOEFSFPHLXRH-UHFFFAOYSA-N OC1=CC2=C(CC1)C(=O)C(CO2)c1ccc(cc1O)O
330 0.125 HGRZYUPVQHTCNF-UHFFFAOYSA-N OC1=CCC(C=C1)C1Oc2cc(O)ccc2C(=O)C1O
331 0.125 VOWWUMZGGUDROB-UHFFFAOYSA-N OC1=CCC2C(=C1)OC(C(C2=O)c1ccc(cc1)O)O
332 0.125 KXGBMWQZCKXTKA-UHFFFAOYSA-N CC1=CC(SSC2=C(C)C(C)=CC=C2)=C(C)C=C1
333 0.12121212 KQOWZACXNAWSCY-UHFFFAOYSA-N COC1=CC=C(C=C(CC(O)=O)C(C)=O)C=C1
334 0.12121212 ZUHASPXWGNBFSW-UHFFFAOYSA-N OC1=CC=C(CC1)C=CC(=O)c1c(O)cc(cc1O)O
335 0.12121212 CEARIVUKCVKPGR-UHFFFAOYSA-N OC1=CC2C(C=C1)C(=O)C(C(O2)c1ccc(cc1)O)O
336 0.12121212 RPRAWUYTWMQDAT-UHFFFAOYSA-N OC(=O)C=CC=CC(=O)C(=O)C=Cc1ccccc1
337 0.12121212 ZKMWKSWFCKMAGE-UHFFFAOYSA-N OC1=CC=C(CC1)C1C(O)Oc2c(C1=O)ccc(c2)O
338 0.12121212 ZMRKNBIRVCWCMJ-UHFFFAOYSA-N OC1=CC(=CCC1O)C1CC(=O)c2c(O1)cc(cc2)O
339 0.12121212 IZAGGBGESPVLFR-ZZXKWVIFSA-N OC1=CCC(C=C1)/C=C/C(=O)c1c(O)cc(cc1O)O
340 0.12 CMIDJTZOZHAHRS-JJTCNKLTSA-N CCC=CC#CC(=O)C1=CC2C(O1)(O2)/C=C/C(=O)OC
341 0.11764706 AYDSCSVPOJQQDJ-UHFFFAOYSA-N OC1C=C(O)C(=CC1O)Cc1ccccc1O
342 0.11764706 ZSHMOSWUWCUZSY-UHFFFAOYSA-N OC1=CC(C(C=C1)(O)C1CC(=O)c2c(O1)cccc2)O
343 0.11764706 DLSNHENORCJPQS-UHFFFAOYSA-N Oc1ccc2c(c1)OC(CC2=O)C1CC=C(C(=C1)O)O
344 0.11764706 ASYFROKMQMDJOK-UHFFFAOYSA-N OC1=CC=C(CC1O)C1CC(=O)c2c(O1)cc(cc2)O
345 0.11764706 GLOYDQYWHNXKHK-UHFFFAOYSA-N OC1C=CC(=CC1O)C1CC(=O)c2c(O1)cc(cc2)O
346 0.11764706 ASXFEGFZVBHDDC-UHFFFAOYSA-N O=C(Cc1cc(O)cc(=O)o1)C=CC1=CCC(C=C1)O
347 0.11764706 FXPCASQENIAVRQ-UHFFFAOYSA-N OC1=CC2C(C=C1)C(=O)C(CO2)c1ccc(cc1O)O
348 0.11428571 FKBNJBQVUIBLFK-UHFFFAOYSA-N CC1OCC2=C(C1C)C(F)=C(O)C(C(O)=O)=C2O
349 0.11428571 LRCRGCSJJWZIHC-UHFFFAOYSA-N OC1=CCC(C(=C1)O)C1COc2c(C1=O)ccc(c2)O
350 0.11428571 ARFQCPRWVILHBF-UHFFFAOYSA-N OC1=CC2C(C=C1)C(=O)CC(O2)c1ccc(c(c1)O)O
351 0.11428571 KMIZTHAZXSWETE-UHFFFAOYSA-N OCc1cccc(c1)OC1=CC(C(C=C1)O)O
352 0.11428571 KJJSGQPEPYXWSE-UHFFFAOYSA-N O=C1C=CC2C(O1)C(O)C(O2)C1CC=CC=C1
353 0.11111111 YWCPCNUSZKXZEA-UHFFFAOYSA-N O=C(CC1=CC(=O)CC(=O)O1)C=CC1=CC=CC=C1
354 0.11111111 OGSIZYMAFPTPTR-UHFFFAOYSA-N CCCSP(=O)(OCC)OC1=CC=C(C)C=C1
355 0.11111111 SAEGDLSPSBUIIL-UHFFFAOYSA-N CCOC(=O)C1C#CC(=C(C2CC2)O)C(=O)C1
356 0.10810811 JYLVALXVJBWPBH-UHFFFAOYSA-N OCC(=O)OCC=CC#CC#CC=Cc1ccco1
357 0.10810811 NSJYSTIPMLMMPG-UHFFFAOYSA-N OCOC(=O)C=Cc1ccc(o1)C(=O)C#CC=CCC
358 0.10810811 XGHIJIXOJGQJIC-UHFFFAOYSA-N OC1CC=C(C=C1)C1CC(=O)c2c(O1)cc(c(c2)O)O
359 0.10526316 FRIBCHAVILXSND-DHTPOUDLSA-N CCC1OC1C#CC(=O)c2oc(C=CC(=O)OC)cc2
360 0.10526316 ISBOTTCOIOIAGI-UHFFFAOYSA-N O=C(NC(C(=O)O)CCC(=O)O)C=CC(C(=O)O)N
361 0.10526316 DUONODQXDIBYLU-UHFFFAOYSA-N OC1=CC=C(C=C2C(=O)OC3(CCCC3)OC2=O)C=C1
362 0.10526316 FRIBCHAVILXSND-UITAMQMPSA-N CCC1OC1C#CC(=O)C1=CC=C(O1)\C=C/C(=O)OC
363 0.10526316 FCQFTRAWWCACBB-UHFFFAOYSA-N OC(=O)CCC(SC(=O)C1CCCCC1)C(O)=O
364 0.10526316 AYEXZCXDEUVRQQ-UHFFFAOYSA-N O=C(NC(C(=O)O)CCC(=O)O)CC=C(C(=O)O)N
365 0.10526316 NMONLWYZCQJAJE-DUXPYHPUSA-N O=C(NC(C(=O)O)/C=C/C(=O)O)CCC(C(=O)O)N
366 0.10526316 NJIMLZBOYIEGMG-UHFFFAOYSA-N CCOC(=O)C=CC=CC=COC1=CC=CO1
367 0.10526316 FRIBCHAVILXSND-UHFFFAOYSA-N CCC1OC1C#CC(=O)c1ccc(o1)C=CC(=O)OC
368 0.1025641 YUNCRODWPNDGPZ-UHFFFAOYSA-N CO[Si](CC1CC(C)OC1=O)(OC)OC
369 0.1025641 TXLIINSTDCQYAQ-UHFFFAOYSA-N C=CC=CC#CC(=O)c1ccc(o1)C=CC(=O)OC
370 0.1025641 XXMKHKSDZUEDNO-UHFFFAOYSA-N O=C(NC(=CCC(=O)O)C(=O)O)CCC(C(=O)O)N
371 0.1025641 MWUGFEVHLAQJQT-UHFFFAOYSA-N CCCSP(=O)(OCC)SC(C)CC
372 0.1 IYUDSEUCTUXRBC-UHFFFAOYSA-N O=CC=C(C(=O)C=Cc1ccccc1)C=CC(=O)O
373 0.1 XZCXHDDFCJMMLE-UHFFFAOYSA-N CCC=C(C#CC(=O)c1ccc(o1)C=CC(=O)OC)O
374 0.1 VOKJGUOFKDMKKF-UHFFFAOYSA-N CCOC(=O)C(F)(CCC(=O)OC)C(C)=O
375 0.1 KZVFLJGEFXYNBH-UHFFFAOYSA-N O=CC1=C(CCC(O1)c1ccc(cc1)O)C=CC(=O)O
376 0.097560976 ZNOOKYYLXFYWIK-UHFFFAOYSA-N CCC=CC#CC(=O)Oc1ccc(o1)C=CC(=O)OC
377 0.097560976 QBCGRXXLLKMMJY-UHFFFAOYSA-N O=C(NC(C(=O)O)CCC(=O)N)CCC(=O)C(=O)O
378 0.095238095 QZTGULXIDYNEBD-UHFFFAOYSA-N O=CC=CC(=C(C(=O)O)N)C(=O)CC(C(=O)O)N
379 0.095238095 HKHWJZZCBOLKCU-UHFFFAOYSA-N O=CC=C(C=Cc1cc(O)cc(c1)OC)C=CC(=O)O
380 0.093023256 IWXKLYTXRJAOLB-UHFFFAOYSA-N O=CCSC(=O)CC1OC(=O)C=C(C1(C)C)C
381 0.093023256 XJBHWNFMRMHWOU-UHFFFAOYSA-N CCC=CC#CC(=O)c1oc(cc1O)C=CC(=O)OC
382 0.093023256 WFFFOKPHTQYWST-UHFFFAOYSA-N CCC(=CC#CC(=O)c1ccc(o1)C=CC(=O)OC)O
383 0.093023256 YLQRPENLOUTRJU-UHFFFAOYSA-N CCC=CC#CC(=O)c1ccc(o1)C1OC1C(=O)OC
384 0.090909091 RXXGPWYGMNONNK-UHFFFAOYSA-N O=CC1=C(C=CC(=O)O)CC(CO1)c1ccc(cc1)O
385 0.088888889 ZFNKBXGUVGVLSA-UHFFFAOYSA-N CCOC(=O)C=CC=CC=CC=C(C=O)C=O
386 0.088888889 ZSCJLBLNGRZDHP-UHFFFAOYSA-N O=CC=CC=C(C(=O)C=Cc1ccccc1)C(=O)O
387 0.088888889 WZLILWQALWZCCL-UHFFFAOYSA-N CCCC(SCCC(=O)OC)C(=O)OC
388 0.083333333 LYRMQTJGEOKFCZ-UHFFFAOYSA-N CCOC(=O)CC(CC)SCC(=O)OC
389 0.071428571 ODMIEGVTNZNSLD-WFASDCNBSA-N C1[C@@H]2[C@H](C3=C(O1)C=C(C=C3)O)OC4=C2C=CC(=C4)O
390 0.071428571 GYFBLLRWNUTXRI-UHFFFAOYSA-N COC12OC32OC(C)(C)C=CC3=Cc2c1oc(=O)cc2
391 0.071428571 GNXXDGPNHDDHSQ-UHFFFAOYSA-O COC1=CC=C(C=C1)C(=O)NCC(=O)C[N+]#N
392 0.071428571 WEHJPMFNMFHMLJ-UHFFFAOYSA-N COC1=CC=C(C=C1)N=NC1C(C)=NC(=S)N=C1C
393 0.071428571 UOCFWZGFOOXRQV-UHFFFAOYSA-N CC1(OC2=CC=C(O)C=C2)OC(=O)C2=CC=CC=C12
394 0.071428571 GSAAYXGSHFFAMA-UHFFFAOYSA-N COC1=CC=C(C=C1)C(C)OCC(F)(F)F
395 0.071428571 DGKDFNDHPXVXHW-UHFFFAOYSA-N C1C(OC(=O)C2=C1C=CC=C2O)C3=CC=C(C=C3)O
396 0.071428571 OUTTZPXGFIVXIR-UHFFFAOYSA-N COC1=C(OC2=Cc3c(C4C12O4)ccc(=O)o3)C(C)C
397 0.071428571 GWCPBEMISACTHQ-AWEZNQCLSA-N C1CC2=C(C=C(C=C2O[C@@H]1C3=CC(=C(C=C3)O)O)O)O
398 0.071428571 TWXCZWPCNKKHIF-UHFFFAOYSA-N C[Si](C)(C)O[SiH](O[Si](C)(C)C)C=C
399 0.071428571 HSPNPYWECGVFCH-UHFFFAOYSA-N COC12OC2(Oc2c1cc1ccc(=O)oc1c2)C(C)C
400 0.071428571 KFFCZLRCIKDJRE-UHFFFAOYSA-N CC1=C(CCO)SC=[N+]1CC1=CC=CC=C1
401 0.071428571 NATXDJXEIIDDHS-UHFFFAOYSA-N CCCC(SC1=CC=CC=C1)SC1=CC=CC=C1
402 0.071428571 AVZIASIVCYCZND-UHFFFAOYSA-N C1C2=C(C(=CC=C2)O)C(=O)C3=C(C=C(C=C31)CO)O
403 0.071428571 BIUULCNWWFDCPG-UHFFFAOYSA-N CC(=O)C1(C=C(C2=C1C=CC(=C2)OC)OC)O
404 0.071428571 WBAZPUVNIAXCFM-IUODEOHRSA-N C1=CC=C2C(=C1)C=CC3=C2[C@]([C@@H](C=C3)O)(C(=O)O)O
405 0.071428571 HCXZFFCSZGMSFL-UHFFFAOYSA-N Oc1ccc(cc1)C1=CC(O)c2c(O1)cc(cc2)O
406 0.071428571 BKJYMZRGLINXRP-IHWYPQMZSA-N COC1=C(O)C=C(\C=C/C2=CC(O)=CC(O)=C2)C=C1O
407 0.071428571 ZEXTYMBSIVWUNJ-UHFFFAOYSA-N COC1=C(OCC2=CC=CC=C2)C=C(O)C(=C1)C(O)=O
408 0.071428571 XIGNDVKJXIXZLI-UHFFFAOYSA-N OC1C=Cc2c(C1)oc(cc2=O)c1ccc(cc1)O
409 0.071428571 YRTKSSIMJUAAFT-UHFFFAOYSA-N OC1=Cc2c(CC1)c(=O)cc(o2)c1ccc(cc1)O
410 0.071428571 RKZYPJBQYYSBCO-UHFFFAOYSA-N OC1=CC2C(C=C1)C(=O)C=C(O2)c1ccc(cc1)O
411 0.071428571 OOQNXMNUBVPVAP-UHFFFAOYSA-N OC1=CCC(C=C1)c1cc(=O)c2c(o1)cc(cc2)O
412 0.071428571 GIOJEMXWECPZLO-UHFFFAOYSA-N OC1=CC=C(CC1)c1cc(=O)c2c(o1)cc(cc2)O
413 0.071428571 BAQMJPHYTVILJX-UHFFFAOYSA-N OC1CC=C(C=C1)c1cc(=O)c2c(o1)cc(cc2)O
414 0.071428571 VJRAOWSLXREIJC-UHFFFAOYSA-N S=C(NC1=CC=CC=N1)N=NCC1=CC=CC=C1
415 0.071428571 ZOFWEGMZUWYXRQ-UHFFFAOYSA-N Oc1ccccc1CC1(O)C=CC=CC1(O)O
416 0.071428571 OVISTWXAYANXNN-UHFFFAOYSA-N OC1C=CC(=C(C1O)O)Cc1ccccc1O
417 0.071428571 YWQLKWUXEZFWTK-UHFFFAOYSA-N COC1=C2OCOC2=C(C=C1)C(=O)C1=CC=CC=C1
418 0.071428571 WSSOKTWPAZHHOL-UHFFFAOYSA-N OC1C=CC=C(C1(O)Cc1ccccc1O)O
419 0.071428571 GVXIMOFRFRNVSO-UHFFFAOYSA-N OC(=O)CC(=Cc1ccc2c(c1)cccc2)C(=O)O
420 0.071428571 UDLZAJCBAVDAGR-UHFFFAOYSA-N OC(=O)CC1(OC2=CC=CC=C2O1)C1=CC=CC=C1
421 0.071428571 HKEFXPPNMVTMKU-UHFFFAOYSA-N CC(=C)C(=O)OCC(=O)OCC1=CC=CC=C1
422 0.071428571 FUFGNVHRLNQWOO-UHFFFAOYSA-N CC1=CC(C(O)=O)=C(C=C1)S(=O)(=O)C(C)(C)C
423 0.071428571 OFZHJZSVWXKNJF-UHFFFAOYSA-N COC1=C(O)C=CC(=C1)C(C[N+]([O-])=O)C[N+]([O-])=O
424 0.071428571 RFEZPZGNTYPGMM-UHFFFAOYSA-N OC=C(C(=O)c1ccccc1O)c1ccccc1O
425 0.071428571 HRJFEPYTXFJESA-UHFFFAOYSA-N Oc1ccc(c(c1)C(=O)O)OC(=C)c1ccccc1
426 0.071428571 SODJJEXAWOSSON-UHFFFAOYSA-N COC1=CC=C(C(=O)C2=CC=C(OC)C=C2O)C(O)=C1
427 0.071428571 WHUIECGZLKIGIH-UHFFFAOYSA-N Oc1ccc2c(c1)C(=O)CC(O2)(O)c1ccccc1
428 0.071428571 CYCULTYRLCBPJV-UHFFFAOYSA-N CC1=C(OC2=C1C=CC(O)=C2)C1=C(O)C=C(O)C=C1
429 0.071428571 YRVGZJSMDISESG-UHFFFAOYSA-N COC1=CC2=C(C=CC3=C2C(CC(O)=O)=CO3)C=C1
430 0.071428571 HBTCONOQWCUFLS-UHFFFAOYSA-N OC1=CC=C(OC(=O)C=CC2=CC=C(O)C=C2)C=C1
431 0.071428571 LABVEMCSDDCRAN-UHFFFAOYSA-N OC1=CC=C(C=C1)C1CC(=O)OC2=CC=CC(O)=C12
432 0.071428571 DOERPIDBVIPDOC-UHFFFAOYSA-N OB(O)C1=C(F)C=C(C=C1)C(=O)OCC1=CC=CC=C1
433 0.071428571 OMYGTDAYZHHSTA-UHFFFAOYSA-N OC1C2=C(O)C=C(O)C=C2OC1(O)CC1=CC=CC=C1
434 0.071428571 GZFDOLRRJBRART-UHFFFAOYSA-N OCc1ccc2c(c1O)C(O)c1c(C2=O)cccc1
435 0.071428571 WPGAFLIFODHUEU-UHFFFAOYSA-N OCc1ccc2c(c1O)C(=O)c1c(C2O)cccc1
436 0.071428571 GKGHGXYZMVYZII-UHFFFAOYSA-N OCc1cccc(c1)OC1=CC=CC(C1O)O
437 0.071428571 TWKMXBAIBWOWKJ-UHFFFAOYSA-N CC(=C)c1oc2c(c1C)C(=O)c1c(C2=O)occ1C
438 0.071428571 IGEONOREEQTNKH-UHFFFAOYSA-N CC=C(c1oc2c(c1)C(=O)c1c(C2=O)occ1C)C
439 0.071428571 VWEYMGZKEUCESQ-UHFFFAOYSA-N CC1=CC=C(CC2=NC3=C(N2)C=C(Cl)C=C3)C=C1
440 0.071428571 YZQAUJSISPRMIU-UHFFFAOYSA-N COC(=O)C1=C(C2C3C4CC2C1C34)C(=O)OC
441 0.071428571 ARJXZNKKUSJDMR-NSCUHMNNSA-N [H]\C(=C(\[H])C1=CC(O)=C(OC)C=C1O)C1=CC(O)=CC(O)=C1
442 0.071428571 VHEFKNUQBLCIOZ-UHFFFAOYSA-N OCc1ccc2c(c1O)C(=O)C1C(C2=O)C=CC=C1
443 0.071428571 VXVVKNLVFYZYAA-NSCUHMNNSA-N [H]\C(=C(\[H])C1=CC(O)=C(O)C(O)=C1)C1=CC(O)=C(OC)C=C1
444 0.071428571 ORFLVINQWCEWGX-NSCUHMNNSA-N [H]\C(=C(\[H])C1=C(O)C(O)=C(OC)C=C1)C1=CC(O)=CC(O)=C1
445 0.071428571 XZNFOMDEFLYQHO-UHFFFAOYSA-N COC1=C(O)C=C(C=C1)C1OC1C1=CC(O)=CC(O)=C1
446 0.071428571 SNMMLKYSGIFPNG-UHFFFAOYSA-N CC1=CC=C(CSSCC2=CC=C(C)C=C2)C=C1
447 0.071428571 XBUYYHDXYKTSGT-UHFFFAOYSA-N CC1=CC=C(SCCSC2=CC=C(C)C=C2)C=C1
448 0.071428571 LQACIDULUMVVHO-UHFFFAOYSA-N OC1C(OC2=C1C=CC(O)=C2)=CC1=CC=C(O)C=C1
449 0.071428571 QLAWQHANQFOYIM-UHFFFAOYSA-N OC1=C(O)C2=C(C=C1)C(=O)C(CC1=CC=CC=C1)O2
450 0.071428571 ODMIEGVTNZNSLD-UHFFFAOYSA-N OC1=CC2=C(C=C1)C1COC3=C(C=CC(O)=C3)C1O2
451 0.071428571 GQWJDMIRJJLGIK-UHFFFAOYSA-N OC1=CCC(C=C1)c1coc2c(c1=O)ccc(c2)O
452 0.071428571 QTFMQWQJMAKEOI-UHFFFAOYSA-N C1(O)C=CC(C2OC3=CC(O)=CC=C3C=2)=C(OC)C=1
453 0.071428571 XDBDADAPEFSDHG-UHFFFAOYSA-N C1(OC)=CC(O)=C(C2OC3C=C(O)C=CC=3C=2)C=C1
454 0.071428571 QILWIDPISMPISV-UHFFFAOYSA-N OC1=CC=C(CC1)c1coc2c(c1=O)ccc(c2)O
455 0.071428571 TVQVNUUYWHBNNR-UHFFFAOYSA-N OC1CC=C(C=C1)c1coc2c(c1=O)ccc(c2)O
456 0.071428571 PONXTRASYKQAIS-UHFFFAOYSA-N CCCCCS(=O)(=O)C1=CC=C(C=C1)C(O)=O
457 0.071428571 ODMIEGVTNZNSLD-IUODEOHRSA-N Oc1ccc2C3Oc4cc(O)ccc4C3COc2c1
458 0.071428571 WKLGYQWVPPIRFC-LLVKDONJSA-N CC(=C)C1CC2=C(O1)c3cccc(O)c3C(=O)C2=O
459 0.071428571 WTKFCTBHIQJJGD-UHFFFAOYSA-N OC1C=CC2=C(C1O)C1(O)C=CC=CC1(C2)O
460 0.071428571 ACTDBYUMAHCONF-UHFFFAOYSA-N CC(C)(C)C1=CC=C(C=C1)S(=O)(=O)CC(O)=O
461 0.071428571 KFFCZLRCIKDJRE-UHFFFAOYSA-N CC1=C(CCO)SC=[N+]1CC1=CC=CC=C1
462 0.071428571 LKNKIVWCSFCHCI-UHFFFAOYSA-N OC(=O)C1CCCCC11OC2=CC=CC=C2O1
463 0.071428571 INZNSTVWSRDWLF-UHFFFAOYSA-N COc1ccc2C=CC(=O)Oc2c1c3cocc3C
464 0.071428571 FQIDJQGHFXTFEN-SOUVJXGZSA-N OC1C(O)c2c(O)cccc2OC1c3ccc(O)cc3
465 0.071428571 FICCEJGBHUBPRC-UHFFFAOYSA-N Oc1ccccc1C(=O)C(=C(c1ccccc1)O)O
466 0.071428571 FGTQPWAVSSJBPL-UHFFFAOYSA-N O=C1C(=C(OC2(C1C=CC=C2)O)c1ccccc1)O
467 0.071428571 KEGWYKSZVSXYMV-MPJRPATESA-N CC=CC1=Cc2cc3C(C)OC(=O)c3cc2C(=O)O1
468 0.071428571 LNYJPSJEXBTRPO-UHFFFAOYSA-N COc1cc(O)cc(c1)c2oc3cccc(O)c3c2
469 0.071428571 VXLRGWYITQYDOS-NSCUHMNNSA-N COc1c(O)ccc(C=Cc2cc(O)cc(O)c2)c1O
470 0.071428571 BIUULCNWWFDCPG-CYBMUJFWSA-N COC1=CC(O)(C(=O)C)c2ccc(OC)cc12
471 0.071428571 YKJSQORWFBUVBN-UHFFFAOYSA-N O=C1c2ccccc2OC(C1O)(O)c1ccccc1
472 0.071428571 XUVGYKXBNVENPX-LLVKDONJSA-N CC(=C)C1CC2=C(O1)C(=O)c3c(O)cccc3C2=O
473 0.071428571 ZDVLTXGRPRUSHK-UHFFFAOYSA-N COC(=O)C1=CC=CC=C1C1=CC=CC=C1C(O)=O
474 0.071428571 XCNSFCGOSWCNJS-UHFFFAOYSA-N COc1ccc(cc1Oc2ccc(CO)cc2)C(=O)O
475 0.071428571 OXVNFKQGKBOBKN-UHFFFAOYSA-N COC1=C(O)C=C(C=C1)C(O)(C(O)=O)C1=CC=CC=C1
476 0.071428571 AJPLNVVDRIKWPU-UHFFFAOYSA-N COc1cc(O)cc(c1)c2cc(OC)c3OCOc3c2
477 0.071428571 FWJAFQBHNKTJCF-UHFFFAOYSA-N COC1=CC(O)=C(C2=CC(=O)CC2)C(OC)=C1
478 0.071428571 KOBICGCMDRHRRM-UHFFFAOYSA-N OCC1(OC2=CC=CC=C2C2=CC=CC=C12)C(O)=O
479 0.071428571 UWXXIBUTKVUHTR-QPJJXVBHSA-N OC(=O)c1c(O)cccc1C=Cc2ccc(O)cc2
480 0.071428571 IBEJQTNPERQUOA-LLVKDONJSA-N CC(=C)C1CC2=C(O1)C(=O)c3cccc(O)c3C2=O
481 0.071428571 UYFVGYMKXZYSDM-UHFFFAOYSA-N COc1ccc2c(c1O)C(O)c1c(C2=O)cccc1
482 0.071428571 NKCITYWYQDWUSV-UHFFFAOYSA-N COc1ccc2c(c1O)C(=O)c1c(C2O)cccc1
483 0.071428571 RIGFMUNSTCPGNP-UHFFFAOYSA-N OC(=O)CC(=O)OCC1=CC=C(C=C1)[N+]([O-])=O
484 0.071428571 YUMASGSSYXZXRO-UHFFFAOYSA-N Oc1ccc(cc1)CCC(=O)C1=C(O)C2C(C=C1)(O2)O
485 0.071428571 CMFOVAVZOAXLOF-UHFFFAOYSA-N COC1=CC2Cc3oc(C)cc(=O)c3C(=C2C(=C1)O)O
486 0.071428571 RWMATMIKHQIDGY-UHFFFAOYSA-N COc1ccc2c(c1O)C(=O)C1C(C2=O)C=CC=C1
487 0.071428571 TZFFHRMBFYPIBW-HUUCEWRRSA-N COC1=CC(=O)OC(=C1)C2OC2c3ccc(OC)cc3
488 0.071428571 KSDWUEWFECEPMU-UHFFFAOYSA-N Oc1cc2OC(=CC(c2c(c1)O)O)c1ccccc1
489 0.071428571 YAYLLPIGVCCHJD-UHFFFAOYSA-N COc1ccc(C=O)cc1Oc2ccc(C=O)cc2
490 0.071428571 FRRDYVSUEAXUHE-UHFFFAOYSA-N Oc1ccc(cc1)CCC(=O)C1=C(O)C=C(C#C1)O
491 0.071428571 IPEXLXJBOYHUJE-UHFFFAOYSA-N OC1C=CC2=C(C1O)N=C(C1C2(O)O1)C(=O)O
492 0.071428571 VKGMYADNTWRZMV-UHFFFAOYSA-N OC1=CC=C2C(C1)OC(=Cc1ccc(cc1)O)C2=O
493 0.071428571 LKUGGFMSJNJEBP-UHFFFAOYSA-N OC1=CCC2C(=C1)OC(=Cc1ccc(cc1)O)C2=O
494 0.071428571 UHHFAVKOZWKUIK-UHFFFAOYSA-N OC1CC=C2C(=C1)OC(=Cc1ccc(cc1)O)C2=O
495 0.071428571 BGRXCFLUGDZAAF-UHFFFAOYSA-N Oc1cc(O)c2c(c1)oc(cc2=O)C1CC=CC=C1
496 0.071428571 GWCPBEMISACTHQ-UHFFFAOYSA-N Oc1cc2OC(CCc2c(c1)O)c1ccc(c(c1)O)O
497 0.071428571 BUHGVQUNRVPKGL-UHFFFAOYSA-N OC1=CC=C(C#C1)C1CCc2c(O1)cc(cc2O)O
498 0.071428571 FQTHAULAKDOJFG-UHFFFAOYSA-N OC1=CC(=CC#C1)C1CCc2c(O1)cc(cc2O)O
499 0.071428571 MEYNZNXCQVTVJP-UHFFFAOYSA-N OC(=O)CC(c1ccccc1O)(c1ccccc1O)O
500 0.071428571 YCIPELATSMWGGA-UHFFFAOYSA-N OC(=O)C1CCc2c(C1O)c(O)c1c(c2)cccc1O
501 0.071428571 DYEYBEQQBZKVIG-UHFFFAOYSA-N OCc1cccc(c1)OC1(O)C=CC=CC1O
502 0.071428571 SDEBOTYFYDAGPZ-UHFFFAOYSA-N OCC1(O)C=CC=C(C1O)Oc1ccccc1
503 0.071428571 KSBVAVDVYNAOPR-UHFFFAOYSA-N OC1=CC2C(C=C1)c1oc3c(c1CO2)ccc(c3)O
504 0.071428571 REKBZJHJJBWAAG-UHFFFAOYSA-N OC1=CC2=C(CC1)c1oc3c(c1CO2)ccc(c3)O
505 0.071428571 DJJQWLWXJHJPIH-UHFFFAOYSA-N Oc1ccc(C2=COc3cc(O)ccc3C2)c(O)c1
506 0.071428571 AIFDLOPZIIDOIH-UHFFFAOYSA-N OC1=Cc2c(CC1)c1c(o2)c2ccc(cc2OC1)O
507 0.071428571 ZVPLCQDPNSBEHI-UHFFFAOYSA-N CC(=C)C1Oc2c(C1)c(O)c(c(c2)O)C(=O)C
508 0.071428571 URHYUEJCUXNAMD-UHFFFAOYSA-N COc1cc(cc(O)c1O)c2ccc3occc3c2
509 0.071428571 MJEYWZLDPVEPAN-UHFFFAOYSA-N CC(=C)C1CC23C(O1)(O3)C=C(C(=C2)C(=O)C)O
510 0.071428571 GQEULSKRGLZZDE-UHFFFAOYSA-N CC(=O)c1cc2CC(Oc2cc1O)C1(C)CO1
511 0.071428571 RNGDQKGPDDBFNI-UHFFFAOYSA-N OC(=O)CC1(O)c2ccccc2c2c1cccc2O
512 0.071428571 FHOBOJSZMASESS-UHFFFAOYSA-N Oc1ccc(c(c1)OC(=C)c1ccccc1)C(=O)O
513 0.071428571 KSKCFORQHBJTOE-UHFFFAOYSA-N OCc1cc(Cc2cccc(c2)O)c(c(c1)O)C(=O)O
514 0.071428571 BFDXHXPAVMQXHZ-UHFFFAOYSA-N COc1ccc2Oc3cccc(OC)c3C(=O)c2c1
515 0.071428571 MSCFRJKAIKPXQQ-WFFHOREQSA-N OC(C1OC2CC1OC(=O)C2)c3ccccc3
516 0.071428571 DBJIOKYFLCYAOO-UHFFFAOYSA-N COc1ccc2cc(oc2c1)c3cc(O)cc(O)c3
517 0.071428571 GTKJMOBSGIXALB-UHFFFAOYSA-N Oc1ccc2c(c1)OC(CC2=O)(O)c1ccccc1
518 0.071428571 JXWOLIWSFBVLHJ-UHFFFAOYSA-N O=C1c2ccccc2C(c2c1cc(O)c(c2O)C)O
519 0.071428571 OZUMISJSFGQSRK-UHFFFAOYSA-N OC1c2ccccc2C(=O)c2c1cc(O)c(c2O)C
520 0.071428571 YRNGYTDLWJUUEX-UHFFFAOYSA-N O=C1C2C=CC=CC2C(=O)c2c1c(O)c(c(c2)O)C
521 0.071428571 FMPDHBDCXPGFLO-UHFFFAOYSA-N CC1=CC2(C(C=C1)(O)C(=O)c1c(C2=O)cccc1)O
522 0.071428571 RYFOXSGZWCXMSJ-UHFFFAOYSA-N OC1C=CC2=C(C1O)C(=O)c1c(C2=O)ccc(c1)C
523 0.071428571 QOPCNPOVWOKDAV-UHFFFAOYSA-N Cc1ccc2c(c1)C(=O)C1=C(C2=O)C(O)C(C=C1)O
524 0.071428571 ALTBSNCJXQTERV-UHFFFAOYSA-N COc1cc(O)ccc1C(=O)c1c(O)cc(cc1O)C
525 0.071428571 QGPJWVUKZRKKIU-UHFFFAOYSA-N Cc1oc2c(c1)cc1c(c2C)OC(C(=C1C)C(=O)O)O
526 0.071428571 QFMIGRDKMCRFRI-UHFFFAOYSA-N OC(=O)C1=c2ccccc2=CC2=CC=CC(C12O)O
527 0.071428571 FJXNGWLJHKKVOA-UHFFFAOYSA-N OC(=O)C1=c2ccccc2=CC2(C1=CC=CC2O)O
528 0.071428571 HNCVIAXTNXCJTH-UHFFFAOYSA-N OC1C=c2c(=CC1O)cc1c(c2C(=O)O)cccc1
529 0.071428571 INOVKJTZMDNENR-UHFFFAOYSA-N OCc1ccc(c(c1)C(=O)O)C(=O)c1ccccc1
530 0.071428571 DIDKWDDDUNDCBA-AWEZNQCLSA-N Oc1ccc(C2CCc3c(O)cc(O)cc3O2)c(O)c1
531 0.071428571 BXGGTGSVKKWPLI-UHFFFAOYSA-N OCc1ccc(c(c1)C(=O)c1ccccc1)C(=O)O
532 0.071428571 FKKRVDIEFSFWHD-UHFFFAOYSA-N CC(=O)C1=CC23C=CC(OC3(C=C1O)O2)(C)C
533 0.071428571 ZTNZUYUOPLQASI-UHFFFAOYSA-N CC1=CC(=O)c2c(O)c3C=CC(=C)COc3cc2O1
534 0.071428571 SUKAEERDMQPLMM-UHFFFAOYSA-N COc1c2OCOc2ccc1C(=O)c3ccccc3
535 0.071428571 VGEREEWJJVICBM-UHFFFAOYSA-N C1=CC(=CC=C1CCC(=O)C2=C(C=C(C=C2O)O)O)O
536 0.071428571 YZAOQVBCOLJIMR-UHFFFAOYSA-N OC1=CC(C)(O)C(C2=C1C(=O)c1c(C2)cccc1O)O
537 0.071428571 QDOUBOXLFLCURC-UHFFFAOYSA-N CC1=CC2(C(C(=C1)O)(O)C(=O)c1c(C2)cccc1O)O
538 0.071428571 HPQDBWACKYGCNM-UHFFFAOYSA-N OC1C(Oc2c(C1=O)c(O)ccc2)c1ccccc1
539 0.071428571 VMCFMKIDWLUDHE-UHFFFAOYSA-N Oc1c(C)cc(c2c1Cc1cccc(c1C2=O)O)O
540 0.071428571 KYPHVZIBUQRKET-UHFFFAOYSA-N Oc1c(C)cc2c(c1O)C(=O)c1c(C2)cccc1O
541 0.071428571 LYZMECFUOATAJX-UHFFFAOYSA-N OC1C(OC2=C(C1=O)C1OC1C=C2)c1ccccc1
542 0.071428571 RFNIZIGETMKYEI-GFCCVEGCSA-N CC(=C)C1CC2=C(O1)c3ccc(O)cc3C(=O)C2=O
543 0.071428571 ZRVJTPDITCTMDR-UHFFFAOYSA-N OC1C(Oc2c(C1=O)cccc2)C1=CC=CC2C1O2
544 0.071428571 JTQCWMHGBSNNMX-UHFFFAOYSA-N OC1=CC2(C)OC2C2=C1C(=O)c1c(C2)cccc1O
545 0.071428571 YSSFUVYFVXHHJE-UHFFFAOYSA-N CC1=CC2=C(C3(C1O3)O)C(=O)c1c(C2)cccc1O
546 0.071428571 VXYWGAUEHVYVEC-UHFFFAOYSA-N Cc1cc2CC3=C(C(=O)c2c(c1)O)C1(C(C=C3)O1)O
547 0.071428571 FVRHKBWJCANFEG-UHFFFAOYSA-N Oc1ccc(c(c1)O)C1CC(=O)c2c(O1)cccc2
548 0.071428571 BKJYMZRGLINXRP-NSCUHMNNSA-N COc1c(O)cc(C=Cc2cc(O)cc(O)c2)cc1O
549 0.071428571 KTHJUZQPQWYSOZ-UHFFFAOYSA-N O=C1CC(Oc2c1cccc2)C1=CC=CC2(C1O2)O
550 0.071428571 KAMCVAGLMLDLLV-UHFFFAOYSA-N Oc1ccc2c(c1)OC(C(C2O)O)C1=CC#CC=C1
551 0.071428571 NSLUHXCJZIZFSP-UHFFFAOYSA-N OC1=CC=C(CC1)c1cc(=O)c2c(o1)ccc(c2)O
552 0.071428571 AZBGHHGSKLJQEV-UHFFFAOYSA-N OC1=CCC(C=C1)c1cc(=O)c2c(o1)ccc(c2)O
553 0.071428571 OOBLVBWGWWZGKV-UHFFFAOYSA-N OC1CC=C(C=C1)c1cc(=O)c2c(o1)ccc(c2)O
554 0.071428571 PGEDTBZATGYZCF-UHFFFAOYSA-N OC1C=Cc2c(C1)c(=O)cc(o2)c1ccc(cc1)O
555 0.071428571 HRZDCMVWGUORQL-UHFFFAOYSA-N OC1=Cc2c(CC1)oc(cc2=O)c1ccc(cc1)O
556 0.071428571 WIKIJVSTWHDZFG-UHFFFAOYSA-N Cc1cc2C(O)c3cccc(c3C(=O)c2c(c1)O)O
557 0.071428571 CUJSEDVIWDXGOX-UHFFFAOYSA-N OC(=O)C=Cc1cc2ccc(cc2cc1C(=O)O)C
558 0.071428571 ZPVLUTBGTWEMGV-XRRVDJEJSA-N OC1C2CC(CC(=O)O2)OC1c3ccccc3
559 0.071428571 QLGXWUFLUDZZQU-UHFFFAOYSA-N Cc1cc2cc(C=CC(=O)O)c(cc2cc1)C(=O)O
560 0.071428571 RNXPHAGJVPTHRK-UHFFFAOYSA-N OC(=O)C=Cc1cc2c(C)cccc2cc1C(=O)O
561 0.071428571 MEVZUFADSOBDMR-UHFFFAOYSA-N OC(=O)C=Cc1cc2cccc(c2cc1C(=O)O)C
562 0.071428571 WYRGCBUJWHUNAQ-UHFFFAOYSA-N OC(=O)C=Cc1c(cc2c(c1C)cccc2)C(=O)O
563 0.071428571 QXGWCCFZEODBBV-UHFFFAOYSA-N OC(=O)C=Cc1cc2ccccc2c(c1C(=O)O)C
564 0.071428571 QVJMNKDSARKSIS-UHFFFAOYSA-N COC(=O)c1cc2ccccc2cc1C=CC(=O)O
565 0.071428571 NPNFYKHVAAPZGI-UHFFFAOYSA-N OC(=O)C=C(c1cc2ccccc2cc1C(=O)O)C
566 0.071428571 CPVXPKFWUPPVEK-UHFFFAOYSA-N OC1C=CC2=C(C1)OCC1(C2Oc2c1ccc(c2)O)O
567 0.071428571 ZNFQLOBFMGEULH-UHFFFAOYSA-N OC1C=CC2=C(C1)OC1C2(O)COc2c1ccc(c2)O
568 0.071428571 MDXVQYXCQZRIRR-UHFFFAOYSA-N OC1=CC2=C(CC1)C1Oc3c(C1(CO2)O)ccc(c3)O
569 0.071428571 SFZMCGODTDQMCJ-UHFFFAOYSA-N OC1=CC2=C(CC1)C1(C(O2)c2ccc(cc2OC1)O)O
570 0.071428571 ZVAVPSLUGXOSBS-UHFFFAOYSA-N OC1=CC2C(C=C1)C1Oc3c(C1(CO2)O)ccc(c3)O
571 0.071428571 PIEKIFKJCKPPIW-UHFFFAOYSA-N OC1=CC2C(C=C1)C1(C(O2)c2ccc(cc2OC1)O)O
572 0.071428571 ASWWFLPZCANBMF-UHFFFAOYSA-N Oc1cc(O)c(c(c1)O)C(=O)CC(c1ccccc1)O
573 0.071428571 ALPUMBFKZAGJFK-UHFFFAOYSA-N Oc1ccc(cc1)C(Cc1cccc(c1C(=O)O)O)O
574 0.071428571 AIFCUNQCNWBSLL-UHFFFAOYSA-N Oc1ccc(cc1)C(Oc1cc(O)ccc1C(=O)O)C
575 0.071428571 XDGKYBXUQOUHSX-SXKNGAHQSA-N CC1C(=O)C(=CC(O)C12Oc3cccc(O)c3C2=O)C
576 0.071428571 PRYWJRJCDPRFBO-UHFFFAOYSA-N C(CCSC1=CC=CC=C1)CSC1=CC=CC=C1
577 0.071428571 KMQBYAFOOFDSCK-UHFFFAOYSA-N O=C(OCC1=CC2=C(OCO2)C=C1)C1=CC=CC=C1
578 0.071428571 WHTWZMQNBMWHJU-UHFFFAOYSA-N COc1ccc(cc1)C=C(c1cc(OC)cc(=O)o1)O
579 0.071428571 ZPVLUTBGTWEMGV-VCDKRKBESA-N OC1C2CC(CC(=O)O2)OC1c3ccccc3
580 0.071428571 HYOMLWQDEMQZIN-UHFFFAOYSA-N COc1ccc(cc1)C(=Cc1cc(OC)cc(=O)o1)O
581 0.071428571 RBQRPOWGQURLEU-UHFFFAOYSA-N OC(=O)C1=CC=CC(CC2=CC(=CC=C2)C(O)=O)=C1
582 0.071428571 FQIDJQGHFXTFEN-QLFBSQMISA-N OC1C(O)c2c(O)cccc2OC1c3ccc(O)cc3
583 0.071428571 YJGUVTBNQCVSQB-UHFFFAOYSA-N OC(=O)C(C(O)=O)(C1=CC=CC=C1)C1=CC=CC=C1
584 0.071428571 DRBCNICSMBXUEP-GFCCVEGCSA-N CC(=C)C1CC2=C(O1)C(=O)c3ccc(O)cc3C2=O
585 0.071428571 GPTGVTKVSRNLMS-UHFFFAOYSA-N CC1=C2CCC3=C2C(C=C1)=CC1=C3SC2=CC=CC=C12
586 0.071428571 SXJJRDVGHKSPCS-UHFFFAOYSA-N OC(=O)C1=CC=C(CC2=CC=CC=C2C(O)=O)C=C1
587 0.071428571 LMKRSLXIKOQLMK-UHFFFAOYSA-N CN1C=NC2=C1N=CN=C2SCC1=CC=CC=C1
588 0.071428571 IEGOZSZLLDQQER-UHFFFAOYSA-N COc1ccc2cc(oc2c1)c3ccc(O)cc3O
589 0.071428571 TZFFHRMBFYPIBW-UHFFFAOYSA-N COc1ccc(cc1)C1OC1c1cc(OC)cc(=O)o1
590 0.071428571 DFYLFXFLGUKTNL-UHFFFAOYSA-N CC(=O)OC1=C(C=CC=C1C(O)=O)C1=CC=CC=C1
591 0.071428571 OKLYRUHUWRVLPC-UHFFFAOYSA-N COc1cc(ccc1O)C(=O)c2ccc(O)c(OC)c2
592 0.071428571 MDDJDQPZGOGYRZ-UHFFFAOYSA-N CC(=O)OC1=C(C=C(C=C1)C1=CC=CC=C1)C(O)=O
593 0.071428571 VEZJRJGLFIXQHG-UHFFFAOYSA-N N1C2=CC=CC=C2N=C1C1=NC2=CC=CC=C2N1
594 0.071428571 KYODHQXYXKDRTF-UHFFFAOYSA-N COC1=CC=C(CC(=O)C2=C(O)C=C(O)C=C2O)C=C1
595 0.071428571 ZCGRDQALOHABQF-UHFFFAOYSA-N OC1=CC(C(C=C1)(O)OCc1ccccc1)O
596 0.071428571 XMAWAPAJKQHUHU-UHFFFAOYSA-N COC1=C(O)C=CC(C=C(C(C)=O)C(C)=O)=C1
597 0.071428571 DZHMMINEHRKPAH-UHFFFAOYSA-N C(CSCC1=CC=CC=C1)SCC1=CC=CC=C1
598 0.071428571 XATMPCSHWAORNA-ZDUSSCGKSA-N Oc1ccc(cc1O)C2CCc3ccc(O)c(O)c3O2
599 0.071428571 VTDMBRAUHKUOON-UHFFFAOYSA-N OC(=O)C1=CC=C(CC2=CC=C(C=C2)C(O)=O)C=C1
600 0.071428571 NMVJMNNIYBTNET-UHFFFAOYSA-N OC1=CC2=C(C(C1)O)C(=O)C(C(O2)c1ccccc1)O
601 0.071428571 GLSQHNXHOOISNK-UHFFFAOYSA-N OC1CC2=C(C(=C1)O)C(=O)C(C(O2)c1ccccc1)O
602 0.071428571 MXWOWFVKDKDJOL-UHFFFAOYSA-N COC1=CC(C=C2C(=O)C=CC2=O)=CC(OC)=C1OC
603 0.071428571 IPKCEILAGMMHQS-UHFFFAOYSA-N Oc1cc2OC(C3=CCCC=C3)C(C(=O)c2c(c1)O)O
604 0.071428571 CTISOQKGNHELQS-UHFFFAOYSA-N Oc1cc2OC(C3CC=CC=C3)C(C(=O)c2c(c1)O)O
605 0.071428571 NTVAYOXZDORJJU-UHFFFAOYSA-N COC1=CC(C(O)=O)=C(C=C1)C(=O)C1=CC=CC=C1
606 0.071428571 DNPWJOXYHIVFAS-UHFFFAOYSA-N CC1=CC2=C(C=C1)N(CC1=CC=CC=C1)C(Cl)=N2
607 0.071428571 FGEWQTYHMHPKOG-UHFFFAOYSA-N OCC1CSC(=S)N1CC1=CC=CC=C1
608 0.071428571 KFFCZLRCIKDJRE-UHFFFAOYSA-N CC1=C(CCO)SC=[N+]1CC1=CC=CC=C1
609 0.071428571 UPERCWWUZZKHCL-UHFFFAOYSA-N OC1=CC=C(C=C1)C(=O)C=CC1=CC(O)=C(O)C=C1
610 0.071428571 AIEZSIAPQGBFRC-UHFFFAOYSA-N ClCC1=NC2=CC=CC=C2N1CC1=CC=CC=C1
611 0.071428571 ALDPCROMRXIHET-UHFFFAOYSA-N OC1=CC=CC=C1C(=O)OCC(=O)C1=CC=CC=C1
612 0.071428571 RIGFMUNSTCPGNP-UHFFFAOYSA-N OC(=O)CC(=O)OCC1=CC=C(C=C1)[N+]([O-])=O
613 0.071428571 ZUGFBMFSKBFSOA-UHFFFAOYSA-N CC(=O)OC1=CC=C(C=C1)C1=CC(=CC=C1)C(O)=O
614 0.071428571 KGKREBUEHMRSJB-NSHDSACASA-N COc1cc(O)cc2[C@@H](O)Cc3cc(O)cc(O)c3c12
615 0.071428571 WBAZPUVNIAXCFM-UHFFFAOYSA-N OC(=O)C1(O)C(O)C=Cc2c1c1ccccc1cc2
616 0.071428571 IHTQUKBUJJKNFQ-UHFFFAOYSA-N CC(=O)OC1=CC=C(C=C1)C1=CC=C(C=C1)C(O)=O
617 0.071428571 FPRJWEQGHQGALN-UHFFFAOYSA-N CC1=CC=C(NC(=O)NCC2=CC=CC=C2Cl)C=C1
618 0.071428571 MQWJSMDNKNPJGH-UHFFFAOYSA-N CC1=C(SC2=NC(C)=CC(C)=N2)C(C)=NN1
619 0.071428571 JXHCBDZUPWMLDA-UHFFFAOYSA-N COC1=CC=CC=C1CC(=O)C1=C(O)C=C(O)C=C1O
620 0.071428571 RJJVLEKYAOMQEW-UHFFFAOYSA-N COC1=C(OC(=O)C2=CC=CC=C2)C=C(C=O)C=C1
621 0.071428571 MHURYDGYNFLMSP-UHFFFAOYSA-N CSC1=NC(=NC(N)=C1C#N)C1=CC=C(C)C=C1
622 0.071428571 ZPVLUTBGTWEMGV-WFFHOREQSA-N O[C@@H]1[C@H]2C[C@H](CC(=O)O2)O[C@H]1c3ccccc3
623 0.071428571 YBXCAXSPPQGOJE-UHFFFAOYSA-N OC(=O)CC1=CC=CC=C1C1=CC2=C(OCO2)C=C1
624 0.071428571 HDZYSLBSWPPUJY-UHFFFAOYSA-N OC(=O)CC1=CC(=CC=C1)C1=CC2=C(OCO2)C=C1
625 0.071428571 CEJOBMZMIWKZKB-UHFFFAOYSA-N OC(=O)CC1=CC=C(C=C1)C1=CC2=C(OCO2)C=C1
626 0.071428571 KFWOTZCJKPDGPJ-UHFFFAOYSA-N OC(=O)C(OC1=CC=C(C=O)C=C1)C1=CC=CC=C1
627 0.071428571 GKLYIPFNWWXSGN-UHFFFAOYSA-N COc1cc(O)cc(c1)c2oc3cc(O)ccc3c2
628 0.071428571 VOMJLHMJSYOQQG-UHFFFAOYSA-N CC(C)C(SC1=CC=CC=C1)SC1=CC=CC=C1
629 0.071428571 MTYXTAOMEHBPNM-UHFFFAOYSA-N Cc1cc(O)c2C(=O)c3c(O)cccc3OCc2c1
630 0.071428571 XKZJHMYMBVDBRU-UHFFFAOYSA-N OC(=O)CN(CCN1CC(=O)OC(=O)C1)CC(O)=O
631 0.071428571 XIZZGRDHJNKKSR-UHFFFAOYSA-N CC(C)(O)C(=O)C=CC1=CC2=C(OCO2)C=C1
632 0.071428571 OXAHLLFYOBAOFQ-UHFFFAOYSA-N OC1=CC(C2C(=C1)OC(CC2=O)c1ccc(cc1)O)O
633 0.071428571 IAHJYCWATOPFQZ-UHFFFAOYSA-N OC1CC(=C2C(=C1)OC(CC2=O)c1ccc(cc1)O)O
634 0.071428571 JEPSZTLDPWGHPQ-VOTSOKGWSA-N Oc1cc(O)c(C=CC(=O)c2ccccc2)c(O)c1
635 0.071428571 KYDDOVSKVVVESS-UHFFFAOYSA-N Cc1cc(CO)c2C(=O)c3c(O)cccc3Oc2c1
636 0.071428571 NALDNBPQKSJDKB-UHFFFAOYSA-N OC(=O)C1=CC=CC(COC2=CC=C(C=O)C=C2)=C1
637 0.071428571 QOIUOGAGPASFII-UHFFFAOYSA-N COC1=C(OC(=O)C2=CC=CC=C2)C=CC(C=O)=C1
638 0.071428571 PZOQQSOZRVZCMC-UHFFFAOYSA-N CC1=CC=C(C=C1)S(=O)(=O)OCC1(C)COC1
639 0.071428571 GMXRIDDSUDKIKH-UHFFFAOYSA-N Oc1ccc(c(c1)OC=Cc1ccccc1)C(=O)O
640 0.071428571 IKMCYEZMXAWCJZ-UHFFFAOYSA-N OC1=CC2(C(C=C1)C(=O)C(=CO2)c1ccccc1)O
641 0.071428571 ISNCYRUMQWZPOX-UHFFFAOYSA-N C(SCC1=C2NC=NC2=NC=N1)C1=CC=CC=C1
642 0.071428571 LRMGCIMCOOHPQA-UHFFFAOYSA-N Cc1cc(O)cc(OC(=O)c2c(C)cc(O)cc2O)c1
643 0.071428571 ZJEIMBOWRAUNAN-UHFFFAOYSA-N Cc1cc(O)cc(Oc2cc(C)c(C(=O)O)c(O)c2)c1
644 0.071428571 SZCQFEBGDRVOAE-UHFFFAOYSA-N NC1=C(N=CN=C1Cl)N1CCC(CC1)C(O)=O
645 0.071428571 ZTOKYSIWRUGENN-UHFFFAOYSA-N NNC(=S)N=NCC1=CC=CC(=C1)[N+]([O-])=O
646 0.071428571 DQHDWSYHMLPEPB-HNNXBMFYSA-N Oc1cccc2OC(O)(CC(=O)c12)c3ccccc3
647 0.071428571 NATXDJXEIIDDHS-UHFFFAOYSA-N CCCC(SC1=CC=CC=C1)SC1=CC=CC=C1
648 0.071428571 UOCLIMZNYQGKTB-UHFFFAOYSA-N Oc1ccc(cc1)OCC1(O)C=CC=CC1O
649 0.071428571 LKDLJNRBLNAIDF-UHFFFAOYSA-N CCC(O)COC1=CC(=CC=C1)C(F)(F)F
650 0.071428571 WNAUOEHVPXQVOI-UHFFFAOYSA-N COC1=CC(=CC(OC)=C1O)C(=O)OC1=CC=CC=C1
651 0.071428571 DGYCAZQSWIIJIR-UHFFFAOYSA-N OC1C(=CC=C(C1O)O)OCc1ccccc1
652 0.071428571 UOUGBFXBGDIWDY-UHFFFAOYSA-N C#CC1=C2N=CN(CC3=CC=CC=C3)C2=NC=N1
653 0.071428571 PRSFQUNLUKUNEF-UHFFFAOYSA-N ClCCNC(=O)NC1=CC=C2CCC3=C2C1=CC=C3
654 0.071428571 YZCCDCVWWMLBER-UHFFFAOYSA-N Oc1ccc(cc1)C1C(O)Oc2c(C1O)ccc(c2)O
655 0.071428571 AIEZSIAPQGBFRC-UHFFFAOYSA-N ClCC1=NC2=CC=CC=C2N1CC1=CC=CC=C1
656 0.071428571 CNFHTEICLILDBV-UHFFFAOYSA-N COC(=O)C(=CC1=CC=C(C)C=C1)C(=O)OC
657 0.071428571 SSFIZOUDRBJXNK-UHFFFAOYSA-N S(C1C2=CC=CC=C2C2=CC=CC=C12)C1=CC=CC=C1
658 0.071428571 ZETOSWREBWGSHW-UHFFFAOYSA-N CC1=CC=C(C=C1)S(=O)(=O)OCC(C)(C)C=O
659 0.071428571 YXZKLBWQSVZIDK-UHFFFAOYSA-N OC(=O)CN(CCN1C(=O)C=CC1=O)CC(O)=O
660 0.071428571 DRVHCNKHDLEUHY-UHFFFAOYSA-N O=C(OC1CCCCOC1=O)C1=CC=CC=C1
661 0.071428571 KGTYJEHMSCHIIN-UHFFFAOYSA-N [H]C12CC([H])(C=C1)C1C2C(C(=O)OC)=C1C(=O)OC
662 0.071428571 GNYNZXHQHYQBGC-UHFFFAOYSA-N CC(=O)C1C2=CC(O)=CC=C2OC2=CC=C(O)C=C12
663 0.071428571 UEZCZFLDMMVVCU-UHFFFAOYSA-N CCC(C)(SC1=CC=CC=C1)SC1=CC=CC=C1
664 0.071428571 QNOQFKWUNVNIFS-UHFFFAOYSA-N CCCS(=O)(=O)C1=CC(OC)=C(OC)C(OC)=C1
665 0.071428571 YQISXSCKHAYRAU-GFCCVEGCSA-N CC(=C)C1CC2=C(O1)C(=O)c3cc(O)ccc3C2=O
666 0.071428571 VONRCGMJFIHOPV-UHFFFAOYSA-N COc1ccc(cc1O)c2cc(OC)c3OCOc3c2
667 0.071428571 NKGDIYDBPVBXBW-UHFFFAOYSA-N OC(=O)C1=CC=CC=C1CC1=CC=CC=C1C(O)=O
668 0.071428571 ZEERHWXRRLRIQO-UHFFFAOYSA-N CC1=CC=C(C=C1)S(=O)(=O)OC1CCOCC1
669 0.071428571 LIKHRLCRYVOFEK-UHFFFAOYSA-N COC(=O)C1=CC=C(C=C1)C1=CC=C(C=C1)C(O)=O
670 0.071428571 MEVFWJVFFRWLDD-UHFFFAOYSA-N CC(=C)C1=CC2(C(O1)(O)C=CC(=C2)C(=O)C)O
671 0.071428571 KFFCZLRCIKDJRE-UHFFFAOYSA-N CC1=C(CCO)SC=[N+]1CC1=CC=CC=C1
672 0.071428571 ZPXXHTUWIHVICM-UHFFFAOYSA-N OC1c2ccccc2C(=O)c2c1c(O)c(cc2O)C
673 0.071428571 XROWUYGBGYJQON-UHFFFAOYSA-N COC(=O)C1=CC=CC(=C1)C1=CC=C(C=C1)C(O)=O
674 0.071428571 OKPOZLAJLVCWLC-UHFFFAOYSA-N OC(=O)CC1=CC=C(C=C1)C1=CC=C(C=C1)C(O)=O
675 0.071428571 VRQGZJATEFPTFZ-UHFFFAOYSA-N OC(=O)CC1=CC(=CC=C1)C1=CC(=CC=C1)C(O)=O
676 0.071428571 JTECIBDMZQPWSG-UHFFFAOYSA-N OC(=O)CC1=CC=C(C=C1)C1=CC(=CC=C1)C(O)=O
677 0.071428571 GOLUVOXBSMVPRV-UHFFFAOYSA-N COc1ccc(cc1)C(=O)Cc2c(O)cc(O)cc2O
678 0.071428571 LAAFMXBDDPXIKZ-UHFFFAOYSA-N COC1=CC(=O)C2=C(CCc3ccccc3O2)C1=O
679 0.071428571 SNRUWDPXFOWYDG-UHFFFAOYSA-N COC1=CC=C(C=C1)C1=CC2=C(OCO2)C=C1C=O
680 0.071428571 WERADRZIKXESBY-UHFFFAOYSA-N COC1=CC2=C(OC3=C(C2)C=CC(=C3)C(O)=O)C=C1
681 0.071428571 WHINZSFQRUFDIG-UHFFFAOYSA-N OC(=O)C1=CC=C(C=C1)C1=CC2=C(OCCO2)C=C1
682 0.071428571 CQKXBJWCYIZVCS-UHFFFAOYSA-N O=C1C2=C(C=CCC2)C(=O)c2c1c(O)c(cc2O)C
683 0.071428571 ZWHQMDQAMUFUOA-UHFFFAOYSA-N O=C1C2=C(CCC=C2)C(=O)c2c1c(O)c(cc2O)C
684 0.071428571 JQFDHVOVMCNCDZ-UHFFFAOYSA-N COC(=O)C1=CC=C(C=C1)C1=CC(=CC=C1)C(O)=O
685 0.071428571 FBMBCNOXYQVZOQ-UHFFFAOYSA-N Oc1ccc(cc1)C(c1ccc(c(c1)O)O)(C(=O)O)C
686 0.071428571 CJWQBLCGSMIQJV-UHFFFAOYSA-N COC(=O)C1=CC=CC(=C1)C1=CC(=CC=C1)C(O)=O
687 0.071428571 HTVWJUBDXPRLSJ-UHFFFAOYSA-N OCC(c1ccc(cc1)O)(c1ccc(cc1)O)C(=O)O
688 0.071428571 OPCRPIMNMSUWHJ-UHFFFAOYSA-N Oc1ccc(cc1)C(C1=CC2C(C=C1)(O2)O)(C(=O)O)C
689 0.071428571 HQPNJBRWNXEBBH-UHFFFAOYSA-N OC1=CC=C(C2C1O2)C(c1ccc(cc1)O)(C(=O)O)C
690 0.071428571 PPQCZDAVCMSMIM-UHFFFAOYSA-N OC1=CC2C(C=C1)(O2)C(c1ccc(cc1)O)(C(=O)O)C
691 0.071428571 CAKBXYUWKSQGBZ-UHFFFAOYSA-N COC1=CC(O)=C(C=C1)C1=CC2=C(O1)C=CC(O)=C2
692 0.071428571 YLBVCMTXIZCUCI-UHFFFAOYSA-N OC1Cc2ccc(cc2OC1C1=CC=C(C#C1)O)O
693 0.071428571 LIAIHMJPPFPMBK-UHFFFAOYSA-N CC1=C(C=CC(=C1)C(O)=O)C1=CC=C(C=C1)C(O)=O
694 0.071428571 HLLPPZWIJLBKHR-UHFFFAOYSA-N C(C1=CC2=C(OCO2)C=C1)C1=CC2=C(OCO2)C=C1
695 0.071428571 FDJUJZOGQHKGRQ-UHFFFAOYSA-N CC1=CC(CC(F)(F)C(F)C(F)(F)F)=CC=C1
696 0.071428571 ZPVLUTBGTWEMGV-FPQZTECRSA-N OC1C2CC(CC(=O)O2)OC1c3ccccc3
697 0.071428571 DGKDFNDHPXVXHW-CYBMUJFWSA-N Oc1ccc(cc1)C2Cc3cccc(O)c3C(=O)O2
698 0.071428571 UBVFQDVHGORDQC-UHFFFAOYSA-N CC1=CC(C(O)=O)=C(C=C1)C1=CC(=CC=C1)C(O)=O
699 0.071428571 WAFGUHOIRJDARG-UHFFFAOYSA-N COC(=O)C1=CC=CC(=C1)C1=CC=CC=C1C(O)=O
700 0.071428571 NYRISADACLJHMJ-VOTSOKGWSA-N OC(=O)c1c(O)cc(O)cc1C=Cc2ccccc2
701 0.071428571 BIOSGNYHQZTYFY-UHFFFAOYSA-N COC(=O)C1=CC=C(C=C1)C1=CC=CC=C1C(O)=O
702 0.071428571 KBTURWIPPVGVMZ-UHFFFAOYSA-N COC1=C(C=CC(=C1)C(O)=O)C1=CC=CC=C1C=O
703 0.071428571 DNWCVQZJLVYALD-UHFFFAOYSA-N COC1=C(C=CC=C1C(O)=O)C1=CC=CC=C1C=O
704 0.071428571 IVYVKQJIIWGEFH-UHFFFAOYSA-N COc1cc(O)ccc1c2coc3cc(O)ccc23
705 0.071428571 MDTFXGRZJUAYAG-UHFFFAOYSA-N COC1=CC(C(O)=O)=C(C=C1)C1=CC=CC=C1C=O
706 0.071428571 CFYQRWUBZFNLAK-UHFFFAOYSA-N COC1=CC(=CC(=C1)C(O)=O)C1=CC=CC=C1C=O
707 0.071428571 YXVLIFFTMZUPJV-UHFFFAOYSA-N COC1=C(C=CC(=C1)C1=CC=CC=C1C=O)C(O)=O
708 0.071428571 JKUDPOAMUFKGEJ-UHFFFAOYSA-N COC1=C(C=CC(=C1)C(O)=O)C1=CC=CC(C=O)=C1
709 0.071428571 MEBHAUZZIKALTB-UHFFFAOYSA-N COc1c(O)c(O)cc2CCc3cc(O)c(O)cc3c12
710 0.071428571 JNIDTELSRKSKGH-UHFFFAOYSA-N COC1=C(C=CC=C1C(O)=O)C1=CC=CC(C=O)=C1
711 0.071428571 HCLHWHZXZYVQIM-UHFFFAOYSA-N COC1=CC(C(O)=O)=C(C=C1)C1=CC=CC(C=O)=C1
712 0.071428571 HPXXXNRCPREQEL-CYBMUJFWSA-N Oc1cc(O)c2CCC(Oc2c1)c3c(O)cccc3O
713 0.071428571 NDACXMQOPUVCOO-UHFFFAOYSA-N COC1=CC(=CC(=C1)C(O)=O)C1=CC=CC(C=O)=C1
714 0.071428571 OHVJNIAAQYRZLI-UHFFFAOYSA-N COC1=C(C=CC(=C1)C1=CC=CC(C=O)=C1)C(O)=O
715 0.071428571 GABKUUAFLIIYGB-UHFFFAOYSA-N COC1=C(C=CC(=C1)C(O)=O)C1=CC=C(C=O)C=C1
716 0.071428571 YMTBWFJZTCUUFP-UHFFFAOYSA-N COC1=C(C=CC=C1C(O)=O)C1=CC=C(C=O)C=C1
717 0.071428571 KHZWIZWUMOPIPO-UHFFFAOYSA-N COC1=CC(C(O)=O)=C(C=C1)C1=CC=C(C=O)C=C1
718 0.071428571 CLEAPIJFKAVOIT-UHFFFAOYSA-N COC1=CC(=CC(=C1)C(O)=O)C1=CC=C(C=O)C=C1
719 0.071428571 VUCCCFSRKSARBN-UHFFFAOYSA-N COC1=C(C=CC(=C1)C1=CC=C(C=O)C=C1)C(O)=O
720 0.071428571 GVDMOSAMVJVLOF-UHFFFAOYSA-N CC(=O)C1=CC=CC(=C1)C1=C(O)C=C(C=C1)C(O)=O
721 0.071428571 XNAVEJPZARANRK-UHFFFAOYSA-N CC(=O)C1=CC=CC(=C1)C1=CC(O)=C(C=C1)C(O)=O
722 0.071428571 ZPVLUTBGTWEMGV-AAXDQBDMSA-N OC1C2CC(CC(=O)O2)OC1c3ccccc3
723 0.071428571 OZPLTGDLKWDFSW-UHFFFAOYSA-N CC(=O)C1=CC=C(C=C1)C1=C(O)C=C(C=C1)C(O)=O
724 0.071428571 IAIAGIQZEYMINQ-UHFFFAOYSA-N OC(=O)CC(c1ccc(cc1O)O)(c1ccccc1)O
725 0.071428571 JTMSAFKUCXCONP-UHFFFAOYSA-N Oc1cc2OC(CC(c2c(c1)O)O)C1=CC#CC=C1
726 0.071428571 OMTZILZWQRBDJT-UHFFFAOYSA-N CC1=C(C(O)=O)C(=CC=C1)C1=CC(=CC=C1)C(O)=O
727 0.071428571 CXYZKFMQBLJPQG-UHFFFAOYSA-N CC1=C(C=CC(=C1)C(O)=O)C1=CC(=CC=C1)C(O)=O
728 0.071428571 UHCDNWHKIWPJHQ-UHFFFAOYSA-N Oc1ccc(cc1)CCc1cc(O)cc(c1C(=O)O)O
729 0.071428571 YZCHIORSQSZSHC-UHFFFAOYSA-N Oc1ccc(c(c1)O)CCc1cccc(c1C(=O)O)O
730 0.071428571 URUXTLRKECSGEE-UHFFFAOYSA-N Oc1cc(ccc1O)CCc1cccc(c1C(=O)O)O
731 0.071428571 UDBLHPZDJWWNQW-UHFFFAOYSA-N CC1=C(C=CC=C1C(O)=O)C1=CC(=CC=C1)C(O)=O
732 0.071428571 ZCWZDJYEPVQAAH-UHFFFAOYSA-N Oc1ccc(cc1)CCC1=CC=CC2(C1(O2)C(=O)O)O
733 0.071428571 LENVOJYPSXNARE-UHFFFAOYSA-N CC1=C(C(O)=O)C(=CC=C1)C1=CC=C(C=C1)C(O)=O
734 0.071428571 HDCSWMYIUIEBGP-UHFFFAOYSA-N CC1=C(C=CC=C1C(O)=O)C1=CC=C(C=C1)C(O)=O
735 0.071428571 BXNULDKSJDBXON-UHFFFAOYSA-N CC1=CC(C(O)=O)=C(C=C1)C1=CC=C(C=C1)C(O)=O
736 0.071428571 WUUJVTQUZJCUSE-UHFFFAOYSA-N ClCC1=NN(CC2=CC=CC=C2)C2=CC=CC=C12
737 0.071428571 SCJSOFHQWFRHDI-UHFFFAOYSA-N COC1=C(OC)C=C(C(=C1)C(N)C(O)=O)[N+]([O-])=O
738 0.071428571 XQJBJGMGECRVEP-UHFFFAOYSA-N S1C(N=CC2=CC=CC=N2)=NC2=CC=CC=C12
739 0.071428571 LBBVNZWAFBRTHQ-UHFFFAOYSA-N Oc1ccc(cc1)COCc1cccc(c1C(=O)O)O
740 0.071428571 JXURAFZSOJQXKD-UHFFFAOYSA-N COC1=C(OC)C=C(C(=O)OC2=CC=CC=C2)C(O)=C1
741 0.071428571 UWXXIBUTKVUHTR-UHFFFAOYSA-N Oc1ccc(cc1)C=Cc1cccc(c1C(=O)O)O
742 0.071428571 VXLRGWYITQYDOS-UHFFFAOYSA-N COC1=C(O)C=CC(C=CC2=CC(O)=CC(O)=C2)=C1O
743 0.071428571 PNSXWHMNZSKTLC-UHFFFAOYSA-N COC1=CC2=C(OC=C2C=C1)C1=CC=C(O)C=C1O
744 0.071428571 OCEJTXWZGWBSPX-UHFFFAOYSA-N OC(=O)CC(=CC1=CC=CC2=CC=CC=C12)C(O)=O
745 0.071428571 WZCFLOPLJCNJKN-UHFFFAOYSA-N OC1=CC=CC(=C1)C(=O)C=CC1=CC(O)=C(O)C=C1
746 0.071428571 JEPLEQKGUWBMPA-UHFFFAOYSA-N ClC1=NC2=C(CN(CC3=CC=CC=C3)CCO2)C=C1
747 0.071428571 VSBFOIMMOGPYFN-UHFFFAOYSA-N CSC1=NC=C(C(N)=O)C(NCC2=CC=CC=C2)=N1
748 0.071428571 WVHNAQCTWLKGIV-UHFFFAOYSA-N COc1c(oc2c1cc1c(O)cc(=O)oc1c2)C(C)C
749 0.071428571 FWYPRPRZDUVRCU-UHFFFAOYSA-N OC(=O)CCCS(=O)(=O)C1CCCCC1
750 0.071428571 GRNDLECYBMAGEJ-UHFFFAOYSA-N Oc1cc2CCc3c4c2c(c1)OC(c4cc(c3)O)O
751 0.071428571 VAZPKCNDWBSRHO-UHFFFAOYSA-N OC(=O)CC1=CC(=CC=C1)C1=CC=C(C=C1)C(O)=O
752 0.071428571 GXVWAMRQIVPEAS-UHFFFAOYSA-N CC1=C(CC2=CC=CC=C2)C2=C(N1)C=CN=C2Cl
753 0.068965517 UKNGAXNBHQXSHV-UHFFFAOYSA-N Oc1ccc(cc1)CC1=CC(C(C=C1)(O)O)O
754 0.068965517 JCESRTLXFMIMQL-UHFFFAOYSA-N O=C1OC(C)(C)CC=C1C1OC(=O)c2c1c(O)ccc2
755 0.068965517 MCXUZKYSWNSOMA-NSHDSACASA-N CC(=C)C1Cc2c(O)c3C(=O)C=C(CO)Oc3cc2O1
756 0.068965517 LUUUMSFHVOPGET-UHFFFAOYSA-N OC(=O)CC(C(=O)O)Cc1cc(O)c2c(c1)cccc2
757 0.068965517 SFZPWYVIBGXMCY-UHFFFAOYSA-N Oc1ccc(cc1)CCc1ccc(c(c1C(=O)O)O)O
758 0.068965517 WUOQNOSXVGGNNU-UHFFFAOYSA-N OC(=O)CC(C(=O)O)Cc1ccc2c(c1)cccc2O
759 0.068965517 LRDXYMYOQKRKCG-UHFFFAOYSA-N OC(=O)CC(C(=O)O)Cc1ccc2c(c1)ccc(c2)O
760 0.068965517 ROJKUJDXVROBSB-UHFFFAOYSA-N OC(=O)CC(C(=O)O)Cc1ccc2c(c1)cc(cc2)O
761 0.068965517 HBQJGYYNGXCJBE-UHFFFAOYSA-N O=C1OC(C)(C)CC=C1C1OC(=O)c2c1cc(O)cc2
762 0.068965517 CEXLVMWMBSHAEQ-UHFFFAOYSA-N Oc1ccc(cc1)CCC12OC1C=CC(=C2C(=O)O)O
763 0.068965517 UJDWQMHSONZRPQ-CYBMUJFWSA-N COC1(Cc2ccc(O)cc2)CC=C(O)C1=O
764 0.068965517 SRHSQPMKBZZREC-UHFFFAOYSA-N O=C1OC(C)(C)CC=C1C1OC(=O)c2c1cccc2O
765 0.068965517 WYFDQLVDYFGCRI-UHFFFAOYSA-N OC(=O)c1c(cccc1O)CCC1=CC2C(C=C1)(O2)O
766 0.068965517 SVZXSYZOHJIJPB-UHFFFAOYSA-N OC(=O)CC(C(=O)O)Cc1ccc2c(c1)c(O)ccc2
767 0.068965517 YFBKETOOUCGSLU-UHFFFAOYSA-N CCOC(=O)CCc1ccc2occc2c1O
768 0.068965517 GYMPNDOXGDOJPV-UHFFFAOYSA-N Oc1ccc(cc1)OCCc1cccc(c1C(=O)O)O
769 0.068965517 TXSXNXJEGMSQIV-UHFFFAOYSA-N O=CC(C(=O)c1ccc2c(c1)cccc2)CC(=O)O
770 0.068965517 JUHKDTASENLCRJ-LBPRGKRZSA-N CC(=O)C[C@H](O)c1cccc2C(=O)OCCc12
771 0.068965517 GIIGLBQYTBCXSM-UHFFFAOYSA-N COc1cc(C)c2Oc3c(O)c(O)cc(C)c3Oc2c1
772 0.068965517 FAGWXWYWWJHQBX-UHFFFAOYSA-N O=C1CC(Oc2c1cccc2)c1cccc(c1O)O
773 0.068965517 PQTDQVRTMJEDLP-ZGKBOVNRSA-N CC(=O)OC1C2OC(=O)C=CC2OC1c3ccccc3
774 0.068965517 XHVOYKMVESKNDP-UHFFFAOYSA-N CN(C)C(=S)SCC(=O)C1=CC=CC=C1
775 0.068965517 JFEWQWCLINQKPH-UHFFFAOYSA-N OC1=CC2C(C=C1)(O2)CCC(=O)c1ccc(cc1O)O
776 0.068965517 MSDGTBGJKOTHCN-UHFFFAOYSA-N OC1=C(O)C(O)=C(C=C1)C(=O)C=CC1=CC=CC=C1
777 0.068965517 ILRLTMKXQCUDBR-UHFFFAOYSA-N O=C1OC(CC2(C1C(=CC=C2)O)O)c1ccc(cc1)O
778 0.068965517 NHYBVKGWKCTDGM-UHFFFAOYSA-N OC1CC=C(C=C1)C1CC(=O)c2c(O1)cc(cc2O)O
779 0.068965517 UIHBUZJKRBWGLO-UHFFFAOYSA-N COC1=CC=C(C=C1)C(=O)CC(=O)CC(C)=O
780 0.068965517 CFZQNGMEMFCVBJ-UHFFFAOYSA-N OC(=O)CC(C(c1ccc2c(c1)cccc2)O)C(=O)O
781 0.068965517 KSSJNXVQNSIMAD-UHFFFAOYSA-N OC1=CC2(C(C=C1)(O2)C(=O)CCc1ccc(cc1)O)O
782 0.068965517 QULGVIZJMORYHM-UHFFFAOYSA-N CCOC(=O)C=C(O[Si](C)(C)C)C(F)(F)F
783 0.068965517 LKCVKUFQGOCQGT-UHFFFAOYSA-N O=C1CCC2C(O1)C(O)C(O2)c1ccccc1
784 0.068965517 ZQEKCPIZZVARQC-UHFFFAOYSA-N OC1=CC=C(C2C1O2)C1CC(=O)c2c(O1)cccc2
785 0.068965517 OEWBYJZIEVEOII-UHFFFAOYSA-N OC1=CC2=C(C=C1O)C(=O)C(CO2)C1=CC=CC=C1
786 0.068965517 IEDWQWUZMVJOSQ-UHFFFAOYSA-N NC(CCCN(CCCl)CCCl)C(O)=O
787 0.068965517 OJNVIXDSLGJIAG-UHFFFAOYSA-N COC(=O)C=Cc1cc2ccccc2cc1C(=O)O
788 0.068965517 RAQVSSOYUQFVRL-UHFFFAOYSA-N CC1=C(C(O)Oc2c1cc(C)c1c2c(C)co1)C(=O)O
789 0.068965517 XKPGKZDYBNLZCJ-UHFFFAOYSA-N CC(C)OC(=O)COCC(=S)OC(C)C
790 0.068965517 BETMVIATCLCGRE-UHFFFAOYSA-N COC(=O)C(COC(C)=O)=CC1=CC=CC=C1
791 0.068965517 DZXQRKKTOUXQRM-UHFFFAOYSA-N OCC1(C)C=Cc2c(O1)cc(c(c2)C(=O)C)O
792 0.068965517 NQDBZCASKNZDRF-UHFFFAOYSA-N OC1C=C(C=CC1(O)O)OCc1ccccc1
793 0.068965517 GGXSOKRMFQSBCS-UHFFFAOYSA-N OC1C=CC(=C(C1)O)C(=O)CC(=O)c1ccc(cc1)O
794 0.068965517 WJTBLTTZSVTKBR-ZZXKWVIFSA-N OC(Cc1cc(O)cc(=O)o1)/C=C/c1ccc(cc1)O
795 0.068965517 YVKLSTRNCFRHIG-UHFFFAOYSA-N OC(=O)OCC(C(=O)O)Cc1ccc2c(c1)cccc2
796 0.068965517 PRQCRNJZCWWTKM-UHFFFAOYSA-N OC1=CC(C(C=C1)C(=O)CC(=O)c1ccc(cc1)O)O
797 0.068965517 USUVXPGVQAYCES-DUXPYHPUSA-N [H]\C(=C(\[H])C1=CC(O)=CC(O)=C1O)C1=CC(O)=C(OC)C=C1
798 0.068965517 YITGOVYGBGZYIG-UHFFFAOYSA-N Oc1ccc(c(c1)C1CC(=O)c2c(O1)cccc2)O
799 0.068965517 INIJLHIRVSDRAZ-UHFFFAOYSA-N OC1=CC(O)=C(O)C(O)=C1C(=O)CCC1=CC=CC=C1
800 0.068965517 CAADLMFLGMQZRS-UHFFFAOYSA-N OC1C=CC2=C(C1)OC(C(C2=O)O)c1ccc(cc1)O
801 0.068965517 IRUHNBOMXBGOGR-UHFFFAOYSA-N CC(=C)C(=O)OCCOC(=O)C1=CC=CC=C1
802 0.068965517 CRQNKYNTSKUTDE-UHFFFAOYSA-N COC1=CC=C(C=C1)C(=O)C(C(C)=O)C(C)=O
803 0.068965517 MRFBWBRDTCUWQR-UHFFFAOYSA-N Oc1ccc(c2c1OC(=CC2O)c1ccccc1)O
804 0.068965517 ABNKCZGDWWDPHN-UHFFFAOYSA-N COc1ccc(cc1)C=Cc1oc(=O)cc(c1O)OC
805 0.068965517 VBESYWCNIGAWEF-UHFFFAOYSA-N CCOC(=O)CCc1cc2ccoc2cc1O
806 0.068965517 NXZAJCWPODGMLB-UHFFFAOYSA-N COc1ccc(cc1)C=Cc1cc(OC)c(c(=O)o1)O
807 0.068965517 NPARZZMSDPBYFA-UHFFFAOYSA-N CCC(CSC1=CC=CC=C1)SC1=CC=CC=C1
808 0.068965517 IDOYMUNOQJHFCM-UHFFFAOYSA-N OCC1=CC(=O)C2=C(C)CC(C3C(=C12)OC(=O)C3=C)O
809 0.068965517 QRQUEADXAKIMGO-UHFFFAOYSA-N OCC1=CC(=O)C2=C(C)CC(C3=C(C12)OC(=O)C3=C)O
810 0.068965517 WHSYDFGWNYYOIL-UHFFFAOYSA-N CCCCCC[Se]CC1=CC=CC=C1
811 0.068965517 LIJZUGZAEVRJQH-UHFFFAOYSA-N COC1=C(O)C=C(C=CC(=O)CC(C)=O)C=C1
812 0.068965517 OZWDRTMANSFLHH-UHFFFAOYSA-N CC1=CC=C(SSC2=C(C)C=CC=C2C)C=C1C
813 0.068965517 CDYFJCKRDKFODG-UHFFFAOYSA-N CC(=C)C(=O)OCCS(=O)(=O)C(C)(C)C
814 0.068965517 ROIPRYOVEJTXSC-UHFFFAOYSA-N OC1=CC2(C(C=C1)O2)C1CC(=O)c2c(O1)cccc2
815 0.068965517 PRFKNFOTTASGKA-UHFFFAOYSA-N CC(COS(=O)(=O)C1=CC=C(C)C=C1)C(C)=O
816 0.068965517 DPOZBCNKLCURCP-UHFFFAOYSA-N CCOC(=O)C1CC1C1=CC=C2OCOC2=C1
817 0.068965517 ACCFDCRTIDYIHB-UHFFFAOYSA-N OC(=O)C=C(C(=O)O)Cc1ccc2c(c1)cccc2
818 0.066666667 BJZARAMOLCYCNN-UHFFFAOYSA-N CCCCSC1=CC=C(SC2=CC=CC=C2)C=C1
819 0.066666667 XZEPPZFECGFAMS-ORCRQEGFSA-N Oc1ccc(c(c1)O)C(/C=C/c1ccc(c(c1)O)O)O
820 0.066666667 SPUYTBZKJPOOOL-UHFFFAOYSA-N Oc1ccc(cc1)CCc1c(O)ccc(c1C(=O)O)O
821 0.066666667 DZKLSJIQUIKQTH-AWEZNQCLSA-N Oc1cc2OC(CC(=O)c2cc1O)c3ccccc3
822 0.066666667 RDCTZTAAYLXPDJ-UHFFFAOYSA-N CO[Si](CCOC(=O)C(C)=C)(OC)OC
823 0.066666667 NUAVIBXNCQCHQZ-UHFFFAOYSA-N COC(=O)C(=O)C=Cc1ccc2c(c1O)cccc2
824 0.066666667 RHMILJUQAASDCZ-UHFFFAOYSA-N OC1C=CC2=C(C1)OCC(C2=O)c1ccc(cc1O)O
825 0.066666667 JGXYVVTUNMSZEL-UHFFFAOYSA-O O=C(CNC(=O)OCC1=CC=CC=C1)C[N+]#N
826 0.066666667 AVLSYSRXOOYYEM-UHFFFAOYSA-N Oc1ccc(cc1)CCC(=O)c1ccc(c(c1O)O)O
827 0.066666667 URKOJSXWWMFMEF-UHFFFAOYSA-N Oc1ccc(cc1)CCC(=O)c1cc(O)c(cc1O)O
828 0.066666667 GDHLTMAZNPOWGD-UHFFFAOYSA-N Oc1ccc2c(c1)OC(CC2=O)C1(O)C=CC=CC1O
829 0.066666667 UGGWGKQNWYMVBI-UHFFFAOYSA-N COC(=O)C(=O)C=Cc1cc2ccccc2cc1O
830 0.066666667 DZKLSJIQUIKQTH-UHFFFAOYSA-N O=C1CC(Oc2c1cc(O)c(c2)O)c1ccccc1
831 0.066666667 KPJMESMRKLJVPB-UHFFFAOYSA-N OCC(=C)C1Oc2c(C1)cc(c(c2)O)C(=O)C
832 0.066666667 VFCROWZMKRQIHI-LBPRGKRZSA-N CC(=C)[C@@H]1Cc2c(O1)cc(O)c3C(=O)C=C(CO)Oc23
833 0.066666667 VNOJQHVFPAEQFF-BQYQJAHWSA-N COC1=CC(=O)OC2(C1O2)/C=C/c1ccc(cc1)OC
834 0.066666667 JKVQMJIPYGVPFF-ZDUSSCGKSA-N CC(=O)c1ccc2OC(C)(CO)C=Cc2c1O
835 0.066666667 VZRXFLGJMKLUPR-UHFFFAOYSA-N COC1=CC=C(C=C1)N1CCCSC1=S
836 0.066666667 UKSGFFQLAZFFBP-LLVKDONJSA-N COc1c2OCC(Oc2cc3C=CC(=O)Oc13)C(=C)C
837 0.066666667 WJGARIHIYIDRAF-UHFFFAOYSA-N CC(C)OP(=S)(OC(C)C)SC(C)C
838 0.066666667 TZYNBBKNRGRCLN-UHFFFAOYSA-N CC(=C)C(=O)OCCOC1=CC=C(C=O)C=C1
839 0.066666667 UGXANFUGONOICF-UHFFFAOYSA-N OC(=O)CC(C(=O)O)(Cc1ccc2c(c1)cccc2)O
840 0.066666667 UAADSPHGVLWZOP-UHFFFAOYSA-N Oc1cc2OC(C3=CC=CCC3)C(C(=O)c2c(c1)O)O
841 0.066666667 GEFJKNBTBQBFOH-UHFFFAOYSA-N OC1C(COC2=C1C=CC(O)=C2)C1=C(O)C=C(O)C=C1
842 0.066666667 CHDCZKYWRIPTKF-UHFFFAOYSA-N OC1=CC(C(C=C1)(O)Cc1ccc(cc1)O)O
843 0.066666667 WVXIJNYYNKDLPE-DQBULIGTSA-N COC1=CC(=O)C(=C(/O)C=Cc2ccccc2)C1=O
844 0.066666667 AXKPLIPBDXKMLF-UHFFFAOYSA-N OC1=CC=C(C(C1O)O)Cc1ccc(cc1)O
845 0.066666667 KGYOJVPOSJLGHM-UHFFFAOYSA-N OC1C=CC=C(C1(O)O)Cc1ccccc1O
846 0.066666667 WVXIJNYYNKDLPE-UWWXTLEHSA-N C1(OC)C(=O)/C(=C(/C=C/C2C=CC=CC=2)\O)/C(=O)C=1
847 0.066666667 GPIVSAFVQWEQOE-UHFFFAOYSA-N CC1=CC(C)=C(SSC2=C(C)C=CC(C)=C2)C=C1
848 0.066666667 OLEHILHKGHOVLE-OAHLLOKOSA-N Oc1ccc(cc1O)[C@H]2OCCc3cc(O)c(O)cc23
849 0.066666667 NTODTBOPMAMSQG-UHFFFAOYSA-N CC1=CC(C)=C(SSC2=CC=C(C)C(C)=C2)C=C1
850 0.066666667 FUKWNYMTHBJUBG-UHFFFAOYSA-N CC1=CC(SSC2=C(C)C(C)=CC=C2)=CC(C)=C1
851 0.066666667 SVSLLOZMPLCVED-UHFFFAOYSA-N CC1=CC(SSC2=C(C)C=CC=C2C)=C(C)C=C1
852 0.066666667 XCBHKZNGCZLXTA-UHFFFAOYSA-N COC1=CC(=C(OC)C=C1)C1=CC(=O)C(OC)=CC1=O
853 0.066666667 SQDOMQCCCHMXBP-UHFFFAOYSA-N COC1=C(O)C=CC(C=CC(=O)CC(C)=O)=C1
854 0.066666667 YEFMHQHGOBFWDW-UHFFFAOYSA-N Oc1ccc2c(c1)C(=O)OC2C1=CCC(OC1=O)(C)C
855 0.066666667 UNXITPCUASJXAZ-LLVKDONJSA-N COC(=O)c1ccc2OC(Cc2c1O)C(=C)C
856 0.066666667 DZHUPLZXRKUCLV-UHFFFAOYSA-N OC1(CCCCC1)P(O)(=S)C1=CC=CC=C1
857 0.066666667 VSULPESMAFDXFE-UHFFFAOYSA-N OC1=CC2C(C=C1)(O2)C1CC(=O)c2c(O1)cccc2
858 0.064516129 KPJMESMRKLJVPB-LBPRGKRZSA-N CC(=O)c1cc2CC(Oc2cc1O)C(=C)CO
859 0.064516129 BNKGDEQDLRZJFW-LBPRGKRZSA-N CC(=O)c1cc2OC(Cc2cc1O)C(=C)CO
860 0.064516129 XTGZALWKSBATBY-UHFFFAOYSA-N CC1=CC=CC(SSC2=C(C)C(C)=CC=C2)=C1C
861 0.064516129 PZFLABCHVBLKGD-UHFFFAOYSA-N OC1=CC(=C(C2C1O2)C(=O)CCc1ccc(cc1)O)O
862 0.064516129 BISHVFDSLHDEFN-UHFFFAOYSA-N CC1=CC(SSC2=CC=C(C)C(C)=C2)=C(C)C=C1
863 0.064516129 VPJFEQOSVKCCJT-UHFFFAOYSA-N OC1=CC2C(C=C1)(O2)CCc1cccc(c1C(=O)O)O
864 0.064516129 SXZJASJOFZPXHZ-UHFFFAOYSA-N OC1=CC=C(C2C1O2)CCc1cccc(c1C(=O)O)O
865 0.064516129 KBQVDAIIQCXKPI-UHFFFAOYSA-N CO[Si](CCCOC(=O)C=C)(OC)OC
866 0.064516129 TXOOZNGHWAGOAB-UHFFFAOYSA-N OC(=O)CC(=O)NC1=CC2OC2C=C1C(=O)O
867 0.064516129 BNKGDEQDLRZJFW-GFCCVEGCSA-N CC(=O)c1cc2OC(Cc2cc1O)C(=C)CO
868 0.064516129 YGRKPHJHMPSHAJ-UHFFFAOYSA-N OCC(=C)C1Oc2c(C1O)cc(cc2)C(=O)C
869 0.064516129 SHZKOFNORJVCFU-UHFFFAOYSA-N OC1CC=C(C=C1)C=CC(=O)c1c(O)cc(cc1O)O
870 0.064516129 ZUPZXSRFXONACN-UHFFFAOYSA-N CC1=CC(=O)C(C(=O)C2=COCCC2)=C(C)O1
871 0.064516129 UFGVRLKWGCVRSB-UHFFFAOYSA-N CCC(C(O)=O)C1=CC2=C(OCCC2=O)C=C1
872 0.064516129 IJBIXAHNMKFYQS-UHFFFAOYSA-N COC(=O)C=C(C(=O)OC)C1=CC=C(C)C=C1
873 0.064516129 LALBDDHPSWWRKO-UHFFFAOYSA-N CSC1=NC(=O)C(N=NC2=CC=CC=C2C)C(C)=N1
874 0.064516129 XFQONALBZOJFJG-UHFFFAOYSA-N NC(C(=O)O)CCc1c(O)cc([nH]c1=O)C(=O)O
875 0.064516129 PKCGRCWIGORVIA-UHFFFAOYSA-N OC1C=CC2=C(C1O)C(=O)C(C(O2)c1ccccc1)O
876 0.064516129 SBIVFAIMPAXKOI-YFHOEESVSA-N COC(=O)C(=C/COc1ccc2C=CC(=O)Oc2c1)C
877 0.064516129 LFTYKPOEUPKZDK-UHFFFAOYSA-N O=C(Cc1cc(O)cc(=O)o1)CCc1ccc(cc1)O
878 0.064516129 SSYJBISLVMPLJX-UHFFFAOYSA-N OC1=CC=C2C(C1)OC(C(C2=O)c1ccc(cc1)O)O
879 0.064516129 LLJRPLCWVBJBCF-UHFFFAOYSA-N OC1CC=C2C(=C1)OC(C(C2=O)c1ccc(cc1)O)O
880 0.064516129 MHJYJCPZTDJIOT-UHFFFAOYSA-N CCOC(=O)C(OC(C)=O)=CC1=CC=CC=C1
881 0.064516129 AOTHZQJQFFOUEA-UHFFFAOYSA-N CCCOP(=O)(SCCC)SCCC
882 0.064516129 COCCKTWJRWUYOQ-UKRRQHHQSA-N Oc1ccc(cc1)C2OC2Cc3cc(O)cc(O)c3O
883 0.064516129 DZXQRKKTOUXQRM-ZDUSSCGKSA-N CC(=O)c1cc2C=CC(C)(CO)Oc2cc1O
884 0.064516129 YPIHXKDLJZDKKB-UHFFFAOYSA-O CO[P+](=O)C(C)NC(=O)OCC1=CC=CC=C1
885 0.064516129 RTNGMIUMJUOABT-UHFFFAOYSA-N COC(C1OC1C1=CC=CC=C1)=C1OC(=O)C=C1OC
886 0.064516129 KPJMESMRKLJVPB-GFCCVEGCSA-N CC(=O)c1cc2CC(Oc2cc1O)C(=C)CO
887 0.064516129 RTNGMIUMJUOABT-AHPKVONYSA-N COC(=C1/OC(=O)C=C1OC)C2OC2c3ccccc3
888 0.064516129 RTNGMIUMJUOABT-ONKYJICLSA-N COC(=C/1OC(=O)C=C1OC)C2OC2c3ccccc3
889 0.064516129 BYKNJRIVJRIKQC-UHFFFAOYSA-N C1OC2COC(OC2C2OC12)C1=CC=CC=C1
890 0.064516129 SBIVFAIMPAXKOI-JXMROGBWSA-N COC(=O)C(=CCOc1ccc2C=CC(=O)Oc2c1)C
891 0.064516129 JSGLMDMQVBFNPA-GFCCVEGCSA-N COc1c2OC(COc2cc3OC(=O)C=Cc13)C(=C)C
892 0.0625 GNOLFBQIZOIKBS-UHFFFAOYSA-N Oc1ccc2c(c1)OC(CC2O)c1ccc(c(c1)O)O
893 0.0625 WDFPAQJEHQYFBV-UHFFFAOYSA-N CCOC(=O)C(C)(CCC1=CC=CS1)C(O)=O
894 0.0625 APDDMGQRMZBGQX-UHFFFAOYSA-N Oc1ccc(cc1)CCC1=CC2OC2C(=C1C(=O)O)O
895 0.0625 LVZYVLBJWQPNLI-UHFFFAOYSA-N CCC(=O)C1C(=O)CC(CC1=O)C1=CC=CO1
896 0.0625 MLRBPQOZJFAPBS-UHFFFAOYSA-N CC1=CC=C(SSC2=C(C)C(C)=CC=C2)C=C1C
897 0.0625 YAABUNDXKZERBO-UHFFFAOYSA-N CCOC1(CSCC)OC2=C(O1)C(O)=CC=C2
898 0.0625 BMPVANOUIOXWEM-UHFFFAOYSA-N OC1C(=CC=CC1(O)O)C1CC(=O)c2c(O1)cccc2
899 0.0625 UANUIFISHLIEFZ-UHFFFAOYSA-N OC1=CC(C(C=C1)O)(O)C1CC(=O)c2c(O1)cccc2
900 0.0625 RDVBABFBPMZGPJ-UHFFFAOYSA-N OC(=O)C1=CC2C3(C1COC(=O)C13CO1)C=C(C2=C)C
901 0.0625 ACAYZXFEFNEADF-UHFFFAOYSA-N OC(=O)CCCCSCCCCC(O)=O
902 0.0625 DWKKCIGMXSQLOO-UHFFFAOYSA-N CC1(C)COC(CCCCl)(OC1)C1=CC=CS1
903 0.0625 UYJRBYJFEMYEDC-UHFFFAOYSA-N OC(=O)C1=CC2=C(C)C(=CC32C1COC(=O)C13CO1)C
904 0.0625 ZCTGCACIOFBGJD-UHFFFAOYSA-N OCC1(C)CC=C(C(=O)O1)C1OC(=O)c2c1cccc2
905 0.0625 RPTQMFYXBSBPNM-UHFFFAOYSA-N CCC1=CC=CC=C1SSC1=CC=CC=C1CC
906 0.0625 UCUPVVONVZJYED-UHFFFAOYSA-N OCC1=CC(=O)C2=C(C)CC(=O)C3C(C12)OC(=O)C3=C
907 0.0625 SVIQLRDWMQOGNQ-UHFFFAOYSA-N OC1=CC2=C(CC1)C(=O)C(C(O2)c1ccc(cc1)O)O
908 0.0625 XDDBRKFSXVGRIE-UHFFFAOYSA-N O=C1OC(C)(C)CC=C1C1OC(=O)C23C1(C=CC=C3)O2
909 0.0625 NWFMDIWCBRPDKV-UHFFFAOYSA-N COC(=O)CC1=CC=C(OC2=CC=C(O2)C(C)=O)C=C1
910 0.0625 AQXVCNGWFVTHCU-UHFFFAOYSA-N O=C1OC(C)(C)CC=C1C1OC(=O)C2=C1C=CC1C2O1
911 0.0625 PKQLVEAKUKKDIC-UHFFFAOYSA-N O=C1OC(C)(C)CC=C1C1OC(=O)C2=C1C1OC1C=C2
912 0.0625 OBBJQZSMXOJMCN-LLVKDONJSA-N COc1cc2C=CC(=O)Oc2c3OCC(Oc13)C(=C)C
913 0.0625 LFWUGCULXWIAOP-UHFFFAOYSA-N OC(=O)C1=C(O)C=CC(CCC2=C(O)C=CC(O)=C2)=C1
914 0.060606061 NPUSVVAWIRPEGC-UHFFFAOYSA-N CC(=O)OCC(O)CS(=O)C1=CC=C(C)C=C1
915 0.060606061 AHZVYVPVHRHEHF-MYPMTAMASA-N CC(=O)OC1C=CC(=O)OC1C2OC2c3ccccc3
916 0.060606061 YDYTURLXGFPZQI-UHFFFAOYSA-N CCOC(=O)C(CC1=CC=CC=C1)C(=O)C(F)(F)F
917 0.060606061 RTNQVKQMVIXUPZ-RTXFEEFZSA-N OC(C(O)c1ccccc1)C2CC=CC(=O)O2
918 0.060606061 QOVJJXGEJBRIHO-UHFFFAOYSA-N CC(=O)OCC=CC#CC#CC(=Cc1ccco1)O
919 0.060606061 RTNQVKQMVIXUPZ-DRZSPHRISA-N OC(C(O)c1ccccc1)C2CC=CC(=O)O2
920 0.060606061 HCMMHPZCCTXRSS-UHFFFAOYSA-N C#CC1=CC=C(C=C1)C1SCC(CS1)C1CCC1
921 0.060606061 PUWAAVQBYHDPOP-GFCCVEGCSA-N CC(=O)Oc1ccc(cc1)C2CCCC(=O)O2
922 0.060606061 JFOACNRBDGTYBU-UHFFFAOYSA-N COc1ccc(cc1)C1OC(=O)CC1C(C)=O
923 0.060606061 RTNQVKQMVIXUPZ-UHFFFAOYSA-N OC(C(O)c1ccccc1)C1CC=CC(=O)O1
924 0.060606061 QLXPXJKPGGUTOR-YDFGWWAZSA-N COC1=CC(=O)OC(=C1C)C=CC=CC(=O)C
925 0.060606061 FYSDJSPOIMJZKT-UHFFFAOYSA-N O=CC1=CC(=O)C2=C(C)CC(C3C(C12)OC(=O)C3=C)O
926 0.060606061 UYDAZFYJXBRXKJ-CQSZACIVSA-N COC1=Cc2cc3OC(COc3cc2OC1=O)C(=C)C
927 0.060606061 VFHYFVLPEIFKFP-UHFFFAOYSA-N C=CC12COC(=O)C(=C)C2C2=C(C(C1)O)C(=C)C(=O)O2
928 0.060606061 GBDWLUNYJCOSCB-UHFFFAOYSA-N OCC1=CC(=O)C2=C(C)CC(=C3C(C12)OC(=O)C3=C)O
929 0.060606061 JFOACNRBDGTYBU-UHFFFAOYSA-N COc1ccc(cc1)C1OC(=O)CC1C(C)=O
930 0.060606061 SBVKAWKHZQJWKU-UHFFFAOYSA-N CC(C)OC(=O)CC(S)C(=O)OC(C)C
931 0.060606061 AHZVYVPVHRHEHF-REBRKWNGSA-N CC(=O)OC1C=CC(=O)OC1C2OC2c3ccccc3
932 0.060606061 MGGIEXPCGPZDRY-UHFFFAOYSA-N CCC(=O)CC(=O)C1=CC(=CC=C1)C(=O)OC
933 0.060606061 XIIXAWUKXOJNNY-UHFFFAOYSA-N OC1C=CC=C(C1O)C1Oc2ccccc2C(=O)C1O
934 0.060606061 JEMWEPHOGQWJBS-UHFFFAOYSA-N COC(=O)CC(=CC1=CC=CC=C1)C(=O)OC
935 0.060606061 RTNQVKQMVIXUPZ-WCFLWFBJSA-N OC(C(O)c1ccccc1)C2CC=CC(=O)O2
936 0.060606061 RTNQVKQMVIXUPZ-UHTWSYAYSA-N O[C@H]([C@H](O)c1ccccc1)[C@@H]2CC=CC(=O)O2
937 0.060606061 UVGBIHAPSMDKKJ-UHFFFAOYSA-N CCOC(=O)C=CCOC(=O)C1=CC=CC=C1
938 0.060606061 AHZVYVPVHRHEHF-SPWCGHHHSA-N CC(=O)OC1C=CC(=O)OC1C2OC2c3ccccc3
939 0.058823529 VPYUEWGWFJDJNO-UHFFFAOYSA-N CC1=CC(=O)C(C(=O)C=CC2=CC=CC=C2)C(=O)O1
940 0.058823529 VPYUEWGWFJDJNO-UHFFFAOYSA-N CC1=CC(=O)C(C(=O)C=CC2=CC=CC=C2)C(=O)O1
941 0.058823529 OUDRYGZSQVQHDK-UHFFFAOYSA-N OC1=CC=C(C(C1O)O)C1CC(=O)c2c(O1)cccc2
942 0.058823529 VZOBDQDUICBZOP-UHFFFAOYSA-N CC(=O)OCC1OC1C#CC#CC=Cc1ccco1
943 0.058823529 CAIQHVDOJDMFBB-DUXPYHPUSA-N OC(=O)CCC(C(=O)NC(C(=O)O)/C=C/C(=O)O)N
944 0.058823529 VCXUFKFNLUTDAX-UHFFFAOYSA-N CCOC(=O)CCSCCC(=O)OCC
945 0.058823529 XNQHIPSJGRPIIW-UHFFFAOYSA-N CCOC(=O)C=CC(=O)C1=CC=C(OC)C=C1
946 0.058823529 IDVOXORAXVGLNY-UHFFFAOYSA-N C=CC12COC(=O)C(=C)C2=C2C(C(C1)O)C(=C)C(=O)O2
947 0.058823529 BSJUVNFNQMYMLE-UHFFFAOYSA-N CC1OC(C)(C(O)C2=CC=CC=C2)C(=O)C1=O
948 0.058823529 ZHOKPZFJKUTYOE-HNQUOIGGSA-N OC(=O)CCC(C(=O)O)NC(=O)C(/C=C/C(=O)O)N
949 0.057142857 VWCNJPFWPZZPAS-UHFFFAOYSA-N OC(=O)CCC(C(=O)NC(=CCC(=O)O)C(=O)O)N
950 0.057142857 XMDUTBYCCVWPLD-UHFFFAOYSA-N OC1C=COC2COC(OC12)C1=CC=CC=C1
951 0.057142857 CRWUALUGDPWOMK-UHFFFAOYSA-N O=CC=C(C(=CC(=O)O)C(=O)CC(C(=O)O)N)N
952 0.057142857 HWGPUDFWOJZNCR-UHFFFAOYSA-N CCC(CCC1=CC=C(OC)C=C1)OS(O)(=O)=O
953 0.057142857 QOVPVBXNLLYSNL-UHFFFAOYSA-N COC(=O)CCCOC1=C(F)C=C(C=C1)C(O)=O
954 0.057142857 NFRMVOYARXBDOG-UHFFFAOYSA-N O=C1C=CC2C(O1)C(O)C(O2)C1=CCCC=C1
955 0.057142857 MIBMYIUYASKUAD-UHFFFAOYSA-N O=C1C=CC2C(O1)C(O)C(O2)C1=CC=CCC1
956 0.057142857 GARYUIGVVXUFPZ-UHFFFAOYSA-N CO[Si](CC1CC(=O)OC1C)(OC)OC
957 0.057142857 CAINRKCFFKNIKK-UHFFFAOYSA-N COC(OC)[SiH2]OCCOC(=O)C(C)=C
958 0.057142857 NEMBLCKCKCZDDU-UHFFFAOYSA-N OC(=O)CCC(C(=O)O)NC(=O)C(=CCC(=O)O)N
959 0.055555556 QAUACNHILIEKFW-UHFFFAOYSA-N CCOC(=O)CCCSCC(=O)OCC
960 0.055555556 AMQQMCRAKBUCHW-UHFFFAOYSA-N CCOC(=O)C(=O)C=COCC1=CC=CC=C1
961 0.055555556 ZLNIVVONRABUNN-UHFFFAOYSA-N CCC(=O)CCC(F)(C(=O)OC)C(=O)OC
962 0.055555556 XLZXGNWZTFTHQU-UHFFFAOYSA-N OC(=O)C=CC=C(C(=O)CC(C(=O)O)N)C(=O)N
963 0.055555556 FKGYPTUGASIJKU-UHFFFAOYSA-N OCC1C=CC(O1)N(C(=O)NC(=O)C(=O)C)C=O
964 0.055555556 KQITYECXBNNVQA-UHFFFAOYSA-N CCSC(=O)OC(CC)OC(=O)C(C)C
965 0.055555556 CXEZYGWDMWHHMG-UHFFFAOYSA-N O=CC=C1C(=CC(=O)O)CCc2c1c(O)cc(c2)OC
966 0.055555556 ZOBBCYBCATYSIE-UHFFFAOYSA-N C=CC12COC(=O)C(=C)C2C(C2=C(C1)OC(=O)C2=C)O
967 0.054054054 ZBHZEVCQGXSQQQ-JVXHAKPFSA-N COC(=O)C=C/C(=O)C=CCOC(=O)c1ccccc1
968 0.054054054 ZBHZEVCQGXSQQQ-CPSCNVPRSA-N COC(=O)C=CC(=O)C=CCOC(=O)c1ccccc1
969 0.054054054 AKWQYINLZSGENF-UHFFFAOYSA-N COC(=O)C=Cc1ccc(o1)C(=O)C#CC=CC(O)C
970 0.054054054 KCGCENDEJYYDPJ-UHFFFAOYSA-N O=CC(=CC(=CC(=O)O)OC)C=Cc1ccc(cc1)O
971 0.054054054 JURAQAQZQPBRSY-UHFFFAOYSA-N O=CC=CC1=C(C(=O)O)c2c(CC1)cc(cc2OC)O
972 0.054054054 ITELISRZYXCIFG-UHFFFAOYSA-N CCCP(=O)(OCC)SCCSCC
973 0.054054054 MHAJNHCJSRWBAJ-UHFFFAOYSA-N COC1=CC=C(C=C1)C(=O)C1CC(C)OC1=O
974 0.054054054 NCHLETBQWKEOQJ-UHFFFAOYSA-N CC(=CCC(=O)C(=O)c1ccccc1C(=O)C(=O)O)C
975 0.052631579 GUZKPODAYOALRW-UHFFFAOYSA-N CC(=O)OCC=CC#CC#CC=C(c1ccco1)O
976 0.052631579 IZXGUXKTLNWAEY-UHFFFAOYSA-N CCCCSCC1(CC)C(=O)NC(=S)NC1=O
977 0.052631579 ZMUUREMCLUNIBM-UHFFFAOYSA-N CCOC(=O)CSC(C)CC(=O)OCC
978 0.052631579 SZEGYRQTVBZXOS-UHFFFAOYSA-N O=CC(=C(C=CC(=O)O)N)C(=O)CC(C(=O)O)N
979 0.052631579 HAVIDPOKESVTGX-UHFFFAOYSA-N CCC=CC#CC(=O)c1ccc(o1)C(=CC(=O)OC)O
980 0.051282051 ZZKWUYTWEBRKTO-UHFFFAOYSA-N O=CC=C(C1COc2c(C1)ccc(c2)O)C=CC(=O)O
981 0.051282051 BHYUDKRZROIEGL-UHFFFAOYSA-N O=CC=C(C1CCc2c(O1)cc(cc2)O)C=CC(=O)O
982 0.051282051 CKAVEHLLFQFZSH-UHFFFAOYSA-N CCCCOP(C)(=O)SCCSCC
983 0.051282051 KSORIVRRDUCFKQ-UHFFFAOYSA-N CC1=CC(=O)C(C(=O)CCC2=CC(O)=CC=C2)C(=O)O1
984 0.051282051 ZGBNWLIFKSQVOC-UHFFFAOYSA-N CCC=CC#CC(=O)c1ccc(o1)C=C(C(=O)OC)O
985 0.05 IHDKOGMFVIVDET-UHFFFAOYSA-N OCCC=CC#CC(=O)c1ccc(o1)C=CC(=O)OC
986 0.05 RFEIFSQBASXTSP-UHFFFAOYSA-N COC(=CC(=CC(=O)O)C=Cc1ccc(cc1)O)C=O
987 0.05 OMXFIEDXGREQPA-UHFFFAOYSA-N CC1=CC(=O)C(C(=O)CCC2=CC=CC=C2O)C(=O)O1
988 0.05 BHJABEBPJISHOV-UHFFFAOYSA-N CCC=CC#CC(=O)c1cc(c(o1)C=CC(=O)OC)O
989 0.05 JBVNASFQSFWVOF-UHFFFAOYSA-N CCCOP(C)(=O)SCCSCCC
990 0.048780488 QOJWYFJVKTWKKN-UHFFFAOYSA-N O/C(=N\C(C(=NCC(=O)O)O)C)/CCC(=O)C(=O)O
991 0.046511628 WNMUONKGXLZRQK-UHFFFAOYSA-N O=CC=C1CC(COC1=CC(=O)O)c1ccc(cc1)O
992 0.044444444 KYRYYYWGMISVHO-UHFFFAOYSA-N CCOC(=O)C(CC)SCCC(=O)OC
993 0 TWESJUCJKWFWQV-LSDHHAIUSA-N CC(=CCC12OC1C(=O)c3c(O)ccc(O)c3C2=O)C
994 0 DKEVPQSVGDIHJO-UHFFFAOYSA-N CC(=O)CC1=CC(=O)c2c(C)cc3occc3c2O1
995 0 KISFKKYLFKRYME-STQMWFEESA-N CC(=C)C1Oc2cc(O)c(cc2C1O)C(=O)C
996 0 WPJOSCVCQRPYNJ-UHFFFAOYSA-N COC(=O)c1c(OC)cccc1C(=O)C#CC#CC
997 0 AUTFGZZXDKYHLC-UHFFFAOYSA-N CC(=CCOc1cc(O)cc2COC(=O)c12)C
998 0 HKFFBALHFXZKMY-NWDGAFQWSA-N CC(=C)C1Oc2c(ccc(O)c2C(=O)C)C1O
999 0 HZESUMDEVRGUII-CQSZACIVSA-N COC(=O)c1ccccc1C(OC(=O)C)C#CC#C
1000 0 NTKZVMCLJUKOBI-HIFRSBDPSA-N COc1ccc2C=CC(=O)Oc2c1C3OCC(=C)C3O
1001 0 DRUYMRSAKYIRAE-QETIAXSKSA-N CC12CC3OC(=O)C(=C)C3C4OC(=O)C(=C4)C=C/C1O2
1002 0 UVWMPNRHULNSJS-ZCFIWIBFSA-N CC1OC2=C(C(=O)c3ccc(O)c(O)c3C2=O)C1(C)C
1003 0 LMFRELDATPGFFD-UHFFFAOYSA-N CC1=CCc2c(O)c3C(=O)C=C(CO)Oc3cc2OC1
1004 0 CZNUNTJCOFEAPI-QCNOEVLYSA-N OC1C2CC(CC(O2)c3ccccc3)OC1=O
1005 0 RDKCUUKYUOOMPS-NKSTYXRASA-N CC12CC3OC(=O)C(=C)C3C4OC(=O)C(=COC=C1)C24
1006 0 NUAQAYOQIPDTPV-ZDUSSCGKSA-N OCC1=C(O)C2=Cc3ccccc3C(=O)C2C(=C1)O
1007 0 SDDUXDYWCUNMAR-MPCKERLOSA-N CC12CC3OC(=O)C(=C)C3C4OC(=O)C(=CC5OC15)C24
1008 0 ZMEDOYHRMAKLBS-UHFFFAOYSA-N COC1=C(C)C(=O)Oc2cc(OC)cc(C)c12
1009 0 IMLZUQFBLSFYFB-UHFFFAOYSA-N COc1c(C)c(O)c2C(=O)C=C(C)Oc2c1C
1010 0 QAILHFDEJHVURM-VOTSOKGWSA-N COC1=CC(=O)OC(=C1)C=Cc2cccc(OC)c2O
1011 0 AAULQOBOWPLXLU-JSGCOSHPSA-N CC(C)(O)C1OC2=C(C1O)C(=O)c3ccccc3C2=O
1012 0 XQVRVLVORPSYNU-PHIGAYBXSA-N CC#CC#CC=C/1OC2(OC=CC2OC(=O)C)C=C1
1013 0 JVIFOAUKTWMANX-UHFFFAOYSA-N CC1=CC(=O)c2c(C)cc3cc(O)cc(O)c3c2O1
1014 0 JAMQIUWGGBSIKZ-CYBMUJFWSA-N CC(=O)OC(C=C)c1ccc(OC(=O)C)cc1
1015 0 MTYPSGQGXPXUOS-UHFFFAOYSA-N CC1=CC(=O)c2c(O)c3CC=C(CO)COc3cc2O1
1016 0 XLBAEJKIEVPOMT-KBPBESRZSA-N CC(=C)C1OC2=C(C1O)C(=O)c3ccccc3C2=O
1017 0 CJSUDQPWCCJANP-UHFFFAOYSA-N CC1=C2OC=C(CO)c3ccc(C)c(C(=O)C1=O)c23
1018 0 BWNCKEBBYADFPQ-ZETCQYMHSA-N COc1cc(O)c2c(O)c3C(=O)OC(C)Cc3cc2c1
1019 0 OXEDXEXEXGPMOG-ZDUSSCGKSA-N Oc1ccc2C(=O)CC(Oc2c1O)c3ccccc3
1020 0 HGGHSLWURIOHDI-YCRREMRBSA-N COC(=O)C(=CCC1=Cc2ccc(O)cc2OC1=O)C
1021 0 WAFNVCOPZBETII-SSDOTTSWSA-N COc1cc2oc(cc2cc1C(C)O)C(=O)C
1022 0 FJRYQTQEJSGKMI-NSHDSACASA-N CC(=O)O[C@H]1CCC2=C1c3cc(C)cc(O)c3C(=O)O2
1023 0 CSCIONARVQBHNV-UHFFFAOYSA-N CC(C)CC(=O)c1c2OCOc2cc3C=CC(=O)Oc13
1024 0 BGXMCVFPVOOLOC-UHFFFAOYSA-N Oc1ccc(cc1)C(=O)CCc2c(O)cc(O)cc2O
1025 0 UDZFBCPUSPWLBS-UHFFFAOYSA-N COc1cc(O)cc2CCC3=C(C(=O)C=CC3=O)c12
1026 0 AFQIZBANYOXQAB-UHFFFAOYSA-N COc1cccc2c(OC)c(CO)cc(O)c12
1027 0 BAIHFAXNLDBEGE-UHFFFAOYSA-N CC(=O)OCC(=C)c1oc2cc(O)c(cc2c1)C(=O)C
1028 0 DGTOBGOQSPGHCS-QMMMGPOBSA-N C[C@H](O)c1cc(cc2C(=O)OCCc12)C(=O)C
1029 0 LGJCELWOOPXKFE-HSKKLARCSA-N COC1=CC(=O)OC(=C1)C=CC(=CC(=O)C)C
1030 0 XCHUYRJMVRXRNU-UHFFFAOYSA-N COc1cccc(c1)C(=O)c2ccc(O)c(OC)c2O
1031 0 CIGSWLXZMSXAAE-ZCFIWIBFSA-N COc1cc(O)c2C(=O)OC(=C)[C@@H](C)c2c1C
1032 0 XJNHYLWVFUYDGS-UHFFFAOYSA-N COc1c(O)cc(C)c2c1oc3ccc(O)c(OC)c23
1033 0 SVDKENTVUOEKSX-UHFFFAOYSA-N Cc1c2OC(=O)C=Cc2cc3c(O)c(oc13)C(C)(C)O
1034 0 KCYRNVIJRZGEBN-LHDUEDIYSA-N COC1=CC(=O)C2=C(O)C(=CO)C(=CC2=C1)C=C(C)/O
1035 0 QAILHFDEJHVURM-UHFFFAOYSA-N COC1=CC(=O)OC(=C1)C=Cc2cccc(OC)c2O
1036 0 KQQNJGOEIIVEGU-ISVAXAHUSA-N C[C@H]1C2=COC(=CC2=C(C=O)C(=O)[C@]1(C)O)C
1037 0 KGIQEUTUJPXAKQ-VIFPVBQESA-N CC1(C)CC(O)C2=C(O1)C(=O)c3c(O)cccc3C2=O
1038 0 KIOAAZWXERJXQO-UHFFFAOYSA-N CC1(C)Oc2ccc(C(=O)CO)c(O)c2C=C1
1039 0 JLLXFNOWSDFBBS-UHFFFAOYSA-N COc1cccc2c3OC(=O)C(=Cc3cc(O)c12)C
1040 0 GCYOSVGQZCADOK-UHFFFAOYSA-N COc1cc2C=CC(C)(C)Oc2c3OCOc13
1041 0 UBEVIVQJKIDVDM-LURJTMIESA-N C[C@H]1COc2c(C)c(O)c3OC(=CC(=O)c3c2C1=O)C
1042 0 YHVDGZPFCGLBOW-UHFFFAOYSA-N COC1=CC(=O)OC(=C1)C=Cc2ccc(O)c(OC)c2
1043 0 UVNQCFOCPRDAMX-UHFFFAOYSA-N CC(=O)Cc1cc(O)c(O)cc1c2ccc(O)cc2O
1044 0 WRNLEMKPLFRUFO-LSDHHAIUSA-N C[C@@]1(O)CCC2=C([C@@H]1O)C(=O)c3cccc(O)c3C2=O
1045 0 XQVRVLVORPSYNU-LSDHHAIUSA-N CC#CC#CC=C1O[C@]2(OC=C[C@@H]2OC(=O)C)C=C1
1046 0 YHTBJCCYYBTPOD-ZCFIWIBFSA-N C[C@H]1OC2=C(C(=O)c3cc(O)cc(O)c3C2=O)C1(C)C
1047 0 JUXWUGIDXFYILM-UHFFFAOYSA-N CC1(C)CCC2=C(O1)C(=O)c3c(O)ccc(O)c3C2=O
1048 0 UFLOISAOCYVNTH-NSHDSACASA-N COc1cc(O)cc2C[C@H](O)c3cc(O)cc(O)c3c12
1049 0 OVZSCDODFBUOPL-UHFFFAOYSA-N COc1cc(cc(C)c1C(=O)C=CC)C(=O)O
1050 0 OCZUPEYJZNWTBK-UHFFFAOYSA-N COC1=CC(=O)OC(=C1)C=Cc2ccc(OC)c(O)c2
1051 0 GAMROFBVEMOBPH-OAHLLOKOSA-N CC(=O)c1cc2c3C(=O)CC[C@@](C)(O)c3oc2cc1O
1052 0 OLBAYJUQWFSQAY-UHFFFAOYSA-N CC(=O)Oc1ccc(CC=C)cc1OC(=O)C
1053 0 VUHBRGIVTGPGHE-JHJVBQTASA-N CC1=CC2=CC(=C[C@H]3OC(=C[C@@](O)(O1)[C@H]23)C)O
1054 0 MSPMPZYZAACVTB-UHFFFAOYSA-N COC1=CC(=O)C2=C(CCc3cccc(O)c23)C1=O
1055 0 ODXUROYZJHIZHE-SECBINFHSA-N CC(=O)c1c(O)cc2C[C@@H](O)CC(=O)c2c1C
1056 0 RIWGIEFVKUXYEN-UHFFFAOYSA-N COC1=CC(=O)c2cc(C)c(CC(=O)C)c(O)c2C1=O
1057 0 HZPAXUCWYISECD-RNFRBKRXSA-N CC1OC(C)c2c(O)c3c(O)cc(O)cc3cc2C1=O
1058 0 SBMILRCXQPFDME-UHFFFAOYSA-N COC1=CC(=O)C2=C(CCc3cc(O)ccc23)C1=O
1059 0 ONRNUIQDDGNBFL-UHFFFAOYSA-N COc1ccc2Oc3ccccc3C(=O)c2c1OC
1060 0 KLDBTODEMZYRHI-CYBMUJFWSA-N CC(C)C1Oc2cc(O)c(cc2C1=O)C(=O)C
1061 0 GXJKCJXYULSVHS-UHFFFAOYSA-N COc1cc(O)c2c(C)cc(OC)c3C(=O)OCc1c23
1062 0 BFRJBCDYPLRDGQ-SSDOTTSWSA-N COc1cc2OC(C)CC(=O)c2c3OCCc13
1063 0 LVDCFTVFEPEBSA-UHFFFAOYSA-N CC(=CCOc1c2OCOc2cc3OC(=O)C=Cc13)C
1064 0 OVZSCDODFBUOPL-SNAWJCMRSA-N COc1cc(cc(C)c1C(=O)C=CC)C(=O)O
1065 0 GTEXBOVBADJOQH-JRBALWBOSA-N COC1=CC(=O)OC(C1)C=Cc2ccc3OCOc3c2
1066 0 XQVRVLVORPSYNU-ROWADEJNSA-N CC#CC#CC=C1/OC2(OC=CC2OC(=O)C)C=C1
1067 0 AAULQOBOWPLXLU-TZMCWYRMSA-N CC(C)(O)C1OC2=C(C1O)C(=O)c3ccccc3C2=O
1068 0 XQVRVLVORPSYNU-YGTTZKIMSA-N CC#CC#CC=C1/OC2(OC=CC2OC(=O)C)C=C1
1069 0 VFRPYBIGSSNAJS-UHFFFAOYSA-N COC(=O)c1ccccc1OC(=O)c2ccccc2
1070 0 KISFKKYLFKRYME-QWHCGFSZSA-N CC(=C)C1Oc2cc(O)c(cc2C1O)C(=O)C
1071 0 MTDDCSAIAGUEFP-PMZAMSJHSA-N OCC1OC(C(O)C(O)C1O)N2NC(=O)C=CC2=O
1072 0 MYNYNZOFYYKQDQ-UHFFFAOYSA-N COC(=O)c1ccc(O)c(c1)C(=O)C=C(C)C
1073 0 ILYPEZUVDXEMGF-UHFFFAOYSA-N COc1c2occ(O)c2c(C=O)c3c(C)cccc13
1074 0 SUNJBUBFVVXZHX-UHFFFAOYSA-N COc1cccc2oc3c(OC)c(OC)c(O)cc3c12
1075 0 RXNBGJKPTPEULT-SMDDNHRTSA-N COC1=CC(=O)C2C(C=Cc3cc(O)ccc23)C1=O
1076 0 NJXVOIXWGADHKP-UHFFFAOYSA-N CC1(C)Oc2cc(O)c(cc2C=C1)C(=O)CO
1077 0 QLYTXMYLEJKUGQ-UHFFFAOYSA-N COc1c2C=CC(=O)Oc2cc3oc(cc13)C(=C)C
1078 0 HHHBAQFYZZWYML-SNAWJCMRSA-N COc1cc2OC(=O)C=Cc2c(C=CC(=O)C)c1OC
1079 0 JAFORXKRQBIDEE-ONEGZZNKSA-N CC(=O)OCC=Cc1ccc(OC(=O)C)cc1
1080 0 CBOKHFLBNZMMAA-UHFFFAOYSA-N Cc1cc(O)c2c(O)c3c(O)cc(O)cc3cc2c1
1081 0 WKTBMSBPLSKSKZ-UHFFFAOYSA-N CC(=O)OCC(=C)c1oc2cc(C(=O)C)c(O)cc2c1
1082 0 AJGXTMLYNUPYFX-UHFFFAOYSA-N COC(=O)c1cc(O)c2OC(C)(C)C=Cc2c1
1083 0 PSMLGBRWTJPBCO-UHFFFAOYSA-N COc1ccc2Oc3c(OC)cccc3C(=O)c2c1
1084 0 BGGQJSYKMBVXSB-UHFFFAOYSA-N COc1cc(O)c(C(=O)c2cccc(O)c2)c(OC)c1
1085 0 ACUGRTCKFAXSER-UHFFFAOYSA-N COc1c(O)cc(C(=O)c2ccccc2)c(O)c1OC
1086 0 GXMNZQIZQIFSLQ-UHFFFAOYSA-N COC1=C(C)C(=O)Oc2cc(C)c(OC)cc12
1087 0 ZOZFWGRBTVIDDD-UHFFFAOYSA-N CCC1=COc2cc(OC)cc(OC)c2C1=O
1088 0 QCEIHDRWAFKZDA-SSDOTTSWSA-N CC(CO)c1oc2cc(O)c(cc2c1)C(=O)C
1089 0 XQVRVLVORPSYNU-OOHOIJMXSA-N CC#CC#CC=C/1OC2(OC=CC2OC(=O)C)C=C1
1090 0 SAUJDEZTVUYTCL-UHFFFAOYSA-N CC(C)(O)c1oc2c(c1)C(=O)C(=O)c3ccccc23
1091 0 HAUHYXGVRGRESC-JTQLQIEISA-N CC(=C)C1Cc2cc(C(=O)C)c(O)c(O)c2O1
1092 0 JJTMJXAQWCCMHD-WJJJPAAKSA-N OCC1OC(OC2=NNC(=O)C=C2)C(O)C(O)C1O
1093 0 HYVNJLOWZGQLGE-UHFFFAOYSA-N CC(=O)c1cc2C=CC(C)(C)Oc2c(O)c1O
1094 0 IUFFPMSLKYCSDC-CWWKMNTPSA-N CCC=C/CC=C/CCCOS(=O)(=O)O
1095 0 BWZYIDGFRCRXJC-UHFFFAOYSA-N Cc1cc2ccc3OC(=O)C=Cc3c2c(CO)c1O
1096 0 LSAZPWNVPXSVFK-UHFFFAOYSA-N COc1cc(O)c2C3=C(CCc2c1)C(=O)C=CC3=O
1097 0 FWCWUPRCWDSQEN-UHFFFAOYSA-N COc1cc2Oc3ccccc3C(=O)c2cc1OC
1098 0 RDKCUUKYUOOMPS-IAGXKZSMSA-N CC12CC3OC(=O)C(=C)C3C4OC(=O)C(=COC=C1)C24
1099 0 PXPDDNZJJKVTBG-MRVPVSSYSA-N CC1C(=O)OC(=O)c2c(O)c(C)c(C)c(C)c12
1100 0 IODQSOSKGWYCRI-JADCEHMESA-N CC1CC2OC(=O)C(=C)C2CC3OC(=O)C=C13
1101 0 BWNCKEBBYADFPQ-SSDOTTSWSA-N COc1cc(O)c2c(O)c3C(=O)OC(C)Cc3cc2c1
1102 0 ZYCNQWOKCMJKEZ-QMMMGPOBSA-N CC(O)CC1=CC(=O)c2c(C)cc(O)cc2O1
1103 0 PZYMILRCTHGLHM-ZDUSSCGKSA-N CC(=O)c1ccc2oc(cc2c1)C(C)(O)CO
1104 0 ZQTUKLOPEQEDKS-NWDGAFQWSA-N COC(=O)c1ccc2OC(C(O)c2c1)C(=C)C
1105 0 FRLDTUABMSTGEB-UHFFFAOYSA-N COc1ccc2C(=O)c3ccccc3Oc2c1OC
1106 0 QWGPUIVPOWVIED-UHFFFAOYSA-N CC1(C)CC(=O)c2cc(ccc2O1)C(=O)CO
1107 0 DRUYMRSAKYIRAE-ORTLFNGBSA-N CC12CC3OC(=O)C(=C)C3C4OC(=O)C(=C4)C=C/C1O2
1108 0 MNCJDGPGSIIWJA-SNAWJCMRSA-N COc1cc(OC)c2C=CC(=O)Oc2c1C=CC(=O)C
1109 0 MWIQMZHIUJAQIG-UHFFFAOYSA-N CC1(C)CC(=O)C2=C(O1)C(=O)c3ccccc3C2=O
1110 0 DYDFLQCMIWEMMQ-UHFFFAOYSA-N COc1c2OC(=O)C=Cc2cc3cc(oc13)C(=C)C
1111 0 KISFKKYLFKRYME-OLZOCXBDSA-N CC(=C)C1Oc2cc(O)c(cc2C1O)C(=O)C
1112 0 KDMSITAVXVGLMH-UHFFFAOYSA-N CC1=C(O)C(=O)C=C2Oc3cc(O)cc(C)c3C=C12
1113 0 MZKAEUXWJZTYNV-UHFFFAOYSA-N COc1ccc2c(oc3c(OC)c(O)c(OC)cc23)c1
1114 0 LZZOJDXBCACIDD-UHFFFAOYSA-N OCC(c1cc(ccc1O)OS(=O)(=O)CC)(C)C
1115 0 QHFBXCOKKLHXDE-UHFFFAOYSA-N Oc1ccc(cc1)CCOc1cccc(c1C(=O)O)O
1116 0 FOJJMOXSIYSZNK-UHFFFAOYSA-N OCC1OC(CC1O)N(C(=O)NC(=O)C(=O)C)C=O
1117 0 IRNSADQMGKSSCO-UHFFFAOYSA-N Oc1cc2CCC3=C4c2c(c1)OCC4(O)C(C(=C3)O)O
1118 0 OLHKEJXBZAMNAQ-UHFFFAOYSA-N Oc1cc2CCC3=C4c2c(c1)COC4(O)C(C(=C3)O)O
1119 0 MPOAQTLOVCGQHI-UHFFFAOYSA-N Oc1cc2CCC3=C4c2c(c1)OCC4=CC(C3O)(O)O
1120 0 MWSFZHDJRBHDAC-UHFFFAOYSA-N Oc1cc2CCC3=C4c2c(c1)COC4=CC(C3O)(O)O
1121 0 UEVCGDKNYZQHMG-UHFFFAOYSA-N Oc1cc2CCc3c4c2c(c1)OCc4cc(c3O)O
1122 0 RQPVODCFYDQTLZ-UHFFFAOYSA-N Oc1cc2OCc3c4c2c(c1)CC(c4cc(c3)O)O
1123 0 MLAGNONRFVEKMJ-UHFFFAOYSA-N Oc1cc2CCc3c4c2c(c1)OCc4c(c(c3)O)O
1124 0 ZOCPQKBEYZDQGH-UHFFFAOYSA-N Oc1cc2CCc3c4c2c(c1)COc4cc(c3O)O
1125 0 LNNKXZNDCSKJGK-UHFFFAOYSA-N Oc1cc2COc3c4c2c(c1)CC(c4cc(c3)O)O
1126 0 CVRCXDVUMRWXSW-UHFFFAOYSA-N Oc1cc2CCc3c4c2c(c1)COc4c(c(c3)O)O
1127 0 DDGVAKJVAZMVEI-UHFFFAOYSA-N OC1=CC23C4(C(=C1)COc1c4c(CC2)cc(c1)O)O3
1128 0 ZXNJDIMVAPIPFR-UHFFFAOYSA-N Oc1cc2COC3=CC(=CC45C3(c2c(c1)CC4)O5)O
1129 0 YVNWXLHURZOTSE-UHFFFAOYSA-N Oc1cc2CCC3=C4c2c(c1)OCC14OC1C(=C3)O
1130 0 HHWCZIFQFLNRDX-UHFFFAOYSA-N Oc1cc2CCC3=C4c2c(c1)COC14OC1C(=C3)O
1131 0 QSZGTGMQRAISIM-UHFFFAOYSA-N Oc1cc2CCC3=C4c2c(c1)OCC4=CC1(C3O1)O
1132 0 XELYHIVFTIIFGE-UHFFFAOYSA-N Oc1cc2CCC3=C4c2c(c1)COC4=CC1(C3O1)O
1133 0 OZHGYRWFFBJOCR-UHFFFAOYSA-N Oc1cc2OCc3c4c2c(c1)COCc4cc(c3)O
1134 0 CSDQMFNVMBUEJA-UHFFFAOYSA-N O=CCC(C(C(OP(=O)(O)O)C)O)(OC)C
1135 0 COJNVSWRENNTGD-UHFFFAOYSA-N O=CCC(C(C(O)C)OP(=O)(O)O)(OC)C
1136 0 ZZFQEGQQNCDMSU-UHFFFAOYSA-N O=CC(=O)c1ccc(c(c1O)CC=C(C)C)O
1137 0 FRPJSRGEFHMVIB-UHFFFAOYSA-N OC(=O)CC1(O)c2ccccc2C2=CC=CC(C12O)O
1138 0 PQAWVHVRMMJPQI-UHFFFAOYSA-N COC1=C2CCOC2=CC2C1C(=O)C=C(O2)C
1139 0 NJXOABUWNWSWQI-UHFFFAOYSA-N OC1=CCC(c2c1oc(cc2=O)c1ccccc1)O
1140 0 UGEPULAWRRZGEP-UHFFFAOYSA-N OC1CC=C(c2c1oc(cc2=O)c1ccccc1)O
1141 0 GFQDWAQGWXNKEX-UHFFFAOYSA-N O=C1C=C(OC2C1C(=CC=C2O)O)c1ccccc1
1142 0 OIPKLEWTERSCQJ-UHFFFAOYSA-N Oc1ccc(c2c1oc(cc2=O)C1CC=CC=C1)O
1143 0 RPFAFCLRZXGZKW-UHFFFAOYSA-N Oc1ccc(c2c1oc(cc2=O)C1=CC=CCC1)O
1144 0 AIAVQMOCAJPXAX-UHFFFAOYSA-N Oc1ccc(c2c1oc(cc2=O)C1=CCCC=C1)O
1145 0 PVLIQNAGLRVGAV-UHFFFAOYSA-N O=CC=c1c(=C(C(=O)O)C)oc(=O)c(c1O)N
1146 0 RLBIRXOCKBISPS-UHFFFAOYSA-N OCC1OC(C(=O)C1O)n1cc(C)c(=O)[nH]c1=O
1147 0 MJHOSIGJXPHYJR-UHFFFAOYSA-N CC1=CC23C(C(=C1)O)(O3)C(=O)c1c(C2)cccc1O
1148 0 JKRJLRFVSJNWJT-UHFFFAOYSA-N OC1=CC=C2C(C1O)(O)C(=CC(=N2)C(=O)O)O
1149 0 VSIBDTDVAABXJI-UHFFFAOYSA-N OC1=CC(O)C2(C(=C1)C(=CC(=N2)C(=O)O)O)O
1150 0 BKGBQZJKWVUBMR-UHFFFAOYSA-N OC1C=c2nc(cc(c2=CC1(O)O)O)C(=O)O
1151 0 YTYWLTPUZVQBFP-UHFFFAOYSA-N O=C1COC(C(C1O)O)Oc1cccc2c1cccc2
1152 0 HVWXSYHOYWAHOY-UHFFFAOYSA-N O=C(C(=O)N)Oc1c(ccc(c1C)O)C(=O)O
1153 0 DZWXNSFHVHPXDF-UHFFFAOYSA-N OCC1C=CC2=C(C1O)C(=O)c1c(C2=O)cccc1
1154 0 XNTAXFZJZYFPHD-UHFFFAOYSA-N OCC1=C(O)C2=C(CC1)C(=O)c1c(C2=O)cccc1
1155 0 VZFCMKVQMALHIC-UHFFFAOYSA-N OCC1=C(O)C2C(C=C1)C(=O)c1c(C2=O)cccc1
1156 0 MDFOVPQQDYUIDE-UHFFFAOYSA-N OC1C(O)C=CC2=C1C1=C(C2)C=CC(C1O)O
1157 0 SUQPHYGKMPWQHW-UHFFFAOYSA-N OC1C=CC2=C(C1O)CC1=C2C(O)C(C=C1)O
1158 0 AYSLRZMVOIFSQK-UHFFFAOYSA-N OC1=CC2=C(C(C1O)O)C(=O)CC(O2)c1ccccc1
1159 0 IDQGVVGQVJYMLD-UHFFFAOYSA-N O=C1CC(OC2(C1(O)C=CC(=C2)O)O)c1ccccc1
1160 0 NVJUZHJXONKRCX-UHFFFAOYSA-N O=C1CC(OC2=C1C=CC(C2O)(O)O)c1ccccc1
1161 0 OXEDXEXEXGPMOG-UHFFFAOYSA-N O=C1CC(Oc2c1ccc(c2O)O)c1ccccc1
1162 0 NRTSVVZCKYNUAY-UHFFFAOYSA-N O=C1CC(OC2=C1C=CC1(C2O1)O)c1ccccc1
1163 0 MVTMCCGTOITUAI-UHFFFAOYSA-N OC1=CC2=C(C3C1O3)C(=O)CC(O2)c1ccccc1
1164 0 NYGPEDFKFNOFKH-UHFFFAOYSA-N O=C1CC(OC23C1(C=CC(=C3)O)O2)c1ccccc1
1165 0 JZJQGLYJHDYMAY-UHFFFAOYSA-N Oc1ccc2c(c1)OC(COC2=O)c1ccccc1
1166 0 DBXJKMPRBSYFNU-UHFFFAOYSA-N COC1C=CC2=C(C1O)C(=O)c1c(C2=O)cccc1
1167 0 ARFVRAAAAPNTQP-UHFFFAOYSA-N COC1=C(O)C2=C(CC1)C(=O)c1c(C2=O)cccc1
1168 0 VFPOHCNYZPGHAI-UHFFFAOYSA-N COC1=C(O)C2C(C=C1)C(=O)c1c(C2=O)cccc1
1169 0 FKRADYQYBLWXEZ-UHFFFAOYSA-N COC(=O)C(=O)CCCC(=O)c1ccccc1
1170 0 XRHLDHAVWUUPJT-UHFFFAOYSA-N Oc1cc(O)c(c(c1)O)C(=O)CCC1=CC#CC=C1
1171 0 GRAKZYFPVJHRIE-UHFFFAOYSA-N CC1=CC23C(C1C)C=C(C2=COC(=O)C13CO1)C(=O)O
1172 0 VVZSGLGVELFANZ-UHFFFAOYSA-N COc1cc(O)cc2c1C(=O)C(=CC=CC(=O)O)CC2
1173 0 RNFDDZFLEZKPJR-UHFFFAOYSA-N COC(=C1C(=CC(=O)O)CCc2c1c(O)ccc2)C=O
1174 0 SMHZNBQFMYZRQL-UHFFFAOYSA-N OC(=O)C1=Cc2cc3C=CC(Oc3cc2OC1O)(C)C
1175 0 RHGOXXLSRLRWPY-UHFFFAOYSA-N O=CC=C1CCC(OC1=CC(=O)O)c1ccc(cc1)O
1176 0 NNRIWQHRGGGFEM-UHFFFAOYSA-N OC1C=Cc2c(C1O)c(=O)cc(o2)c1ccccc1
1177 0 RCZXDZCMNSOKGH-UHFFFAOYSA-N OC1C=Cc2c(C1O)oc(cc2=O)c1ccccc1
1178 0 SVYOGCHTXNHBPK-UHFFFAOYSA-N O=C1C=C(OC2(C1(O)C=CC=C2)O)c1ccccc1
1179 0 AUXOHVAKVULJPK-UHFFFAOYSA-N OC1C=CC=C(C1O)c1cc(=O)c2c(o1)cccc2
1180 0 DIQMIDZRKLVEGB-UHFFFAOYSA-N OC1C=CC(=CC1O)c1cc(=O)c2c(o1)cccc2
1181 0 OLIYXBHIEUMTJE-UHFFFAOYSA-N OCC1OC(SC2CC=CC=C2)C(C(C1O)O)O
1182 0 VKDKQLCKEYCIOJ-UHFFFAOYSA-N OCC1OC(SC2=CC=CCC2)C(C(C1O)O)O
1183 0 MZRRKDJPMRKKSN-UHFFFAOYSA-N OCC1OC(SC2=CCCC=C2)C(C(C1O)O)O
1184 0 FOIWEYZHECYJFJ-UHFFFAOYSA-N O=C1C=C(OC2(C1C=CC(=C2)O)O)c1ccccc1
1185 0 YIIAMOKZCRSHFV-UHFFFAOYSA-N O=CC=C(C(C1=CC(=O)C(=O)C=C1)(C)C)C=CC(=O)O
1186 0 WZHULWAVWCVJAU-UHFFFAOYSA-N O=CC(=CC(=O)C(=O)C=O)C(c1ccc(cc1)O)(C)C
1187 0 PAYSTOJNTSLUOP-UHFFFAOYSA-N O=CC(=O)C(=O)C=CC(=O)C(c1ccc(cc1)O)(C)C
1188 0 NSPMIWDARPIUCM-UHFFFAOYSA-N CSC(C(=O)O)CC(C(=O)O)(C(O)O)N
1189 0 HFBQYHBYGOWJBX-UHFFFAOYSA-N CSC(C(=O)O)(C(O)O)CC(C(=O)O)N
1190 0 JJOWAPBLHQVHKO-UHFFFAOYSA-N C=C(C(=O)O)Oc1c(O)ccc(c1N)C(=O)O
1191 0 PPBKBANWEDRNHJ-UHFFFAOYSA-N Oc1cc(OC(=C)C(=O)O)c(c(c1)C(=O)O)N
1192 0 CIOGHMAQESRDJX-UHFFFAOYSA-N C=C(C(=O)O)Oc1ccc(c(c1N)C(=O)O)O
1193 0 IWSPKNCQSLJLTM-UHFFFAOYSA-N C=C(C(=O)O)OC12C=CC=C(C2(O1)N)C(=O)O
1194 0 UHLNNAQEQJUZHG-UHFFFAOYSA-N C=C(C(=O)O)OC1=C(N)C(=CC2C1O2)C(=O)O
1195 0 YWWSIBKNZHEQKR-UHFFFAOYSA-N C=C(C(=O)O)OC1=C(N)C2(C(C=C1)O2)C(=O)O
1196 0 ZPMMQOGZYFMKPY-UHFFFAOYSA-N OC(=O)c1cccc(c1N)OC1(OC1)C(=O)O
1197 0 IBYSUZFWDNBMMA-UHFFFAOYSA-N OC(=O)OC(=C)Oc1cccc(c1N)C(=O)O
1198 0 DSSLKANMVRWNLJ-UHFFFAOYSA-N OC(=O)Oc1cccc(c1N)OC(=C)C(=O)O
1199 0 KLFKARAHONJTQU-UHFFFAOYSA-N ONc1c(cccc1C(=O)O)OC(=C)C(=O)O
1200 0 AJDNGINRKFEJMK-UHFFFAOYSA-N OCc1oc2C3=C(C#Cc2c(=O)c1)OC(C=C3)(C)C
1201 0 NGVYIMNOFKEDAL-UHFFFAOYSA-N OC=C1CC(=O)c2c(O1)c1C=CC(Oc1cc2O)(C)C
1202 0 BGDWCPNQWDWGDM-UHFFFAOYSA-N OC1C=CC=C(C1O)C1C(=O)c2c(C1=O)cccc2
1203 0 VFTSJZVQLQFOLA-UHFFFAOYSA-N OC1C=CC(=CC1O)C1C(=O)c2c(C1=O)cccc2
1204 0 JTVDNILHBSBEFN-UHFFFAOYSA-N O=Cc1c(O)cc(c2c1C(=O)C(=O)C(=C2O)C)C(C)C
1205 0 SLWYIHDXSOBJTR-UHFFFAOYSA-N O=Cc1c2C(=O)C(=O)C(=Cc2c(c(c1O)O)C(C)C)C
1206 0 ZKAYPWWSUDKXIV-UHFFFAOYSA-N CC1=Cc2c(cc(c(c2C(=O)C1=O)C(=O)O)O)C(C)C
1207 0 WHKMVBJIGNEMJH-UHFFFAOYSA-N OCC(c1cc(O)c(c2c1C=C(C)C(=O)C2=O)C=O)C
1208 0 JYGFHLTZJASJFI-UHFFFAOYSA-N OCC1=Cc2c(cc(c(c2C(=O)C1=O)C=O)O)C(C)C
1209 0 KJKHWGOORMEHEC-UHFFFAOYSA-N OCSCCCCCCCC(=O)C(=O)O
1210 0 HRGADRKCIYFWSR-UHFFFAOYSA-N CSC(CCCCCCC(=O)C(=O)O)O
1211 0 BSDPGDJLWXNBKB-UHFFFAOYSA-N CSCC(CCCCCC(=O)C(=O)O)O
1212 0 PQFDCQADHMSYOI-UHFFFAOYSA-N CSCCC(CCCCC(=O)C(=O)O)O
1213 0 XXLYNNPRZXDZFC-UHFFFAOYSA-N CSCCCC(CCCC(=O)C(=O)O)O
1214 0 IWSVHXPJFRZHND-UHFFFAOYSA-N CSCCCCC(CCC(=O)C(=O)O)O
1215 0 UDVUCVAXOCCHNO-UHFFFAOYSA-N CSCCCCCC(CC(=O)C(=O)O)O
1216 0 FNPJWXFCAWFIGP-UHFFFAOYSA-N CSCCCCCCC(C(=O)C(=O)O)O
1217 0 BXZBZXOFCATLBY-UHFFFAOYSA-N O=CC1=C(O)C=C(C23C1(O2)C(=O)C(=O)C(=C3)C)C(C)C
1218 0 JMNGYTWBDAGILK-UHFFFAOYSA-N O=CC1=C(O)C2C(C3=C1C(=O)C(=O)C(=C3)C)(O2)C(C)C
1219 0 DIICBKJBSNNYBL-UHFFFAOYSA-N O=Cc1c(O)cc(c2c1C(=O)C(=O)C1(C2O1)C)C(C)C
1220 0 UEHOIUPNTFMHHE-UHFFFAOYSA-N O=CC12OC2(O)C=C(C2=C1C(=O)C(=O)C(=C2)C)C(C)C
1221 0 KDVPSFGMTUPJBO-UHFFFAOYSA-N CSCOCCCCCCC(=O)C(=O)O
1222 0 JNRZHMHOOGSSPU-UHFFFAOYSA-N CSCCOCCCCCC(=O)C(=O)O
1223 0 FRLQNQXAACTPLZ-UHFFFAOYSA-N CSCCCOCCCCC(=O)C(=O)O
1224 0 YAWCDVPYMNLCNW-UHFFFAOYSA-N CSCCCCOCCCC(=O)C(=O)O
1225 0 IPWDIMVCPRDWIW-UHFFFAOYSA-N CSCCCCCOCCC(=O)C(=O)O
1226 0 FMAFXUPFEHUNAU-UHFFFAOYSA-N CSCCCCCCOCC(=O)C(=O)O
1227 0 YXOMCVRMIBSZJM-UHFFFAOYSA-N CSCCCCCCCOC(=O)C(=O)O
1228 0 HPSLSKHYYHPXMG-UHFFFAOYSA-N CSCCCCCCCC(=O)OC(=O)O
1229 0 UVNJJCHZYIALKL-UHFFFAOYSA-N O=Cc1c(O)cc(c2c1C(=O)C(=O)C(=C2)C)C(O)(C)C
1230 0 PQLNXZAROCZSDE-UHFFFAOYSA-N O=Cc1c(O)cc(c2c1C(=O)C(=O)C(=C2)C)C(=C)C
1231 0 PSNRAXWJQWSULZ-UHFFFAOYSA-N NC(=O)C1OC(Oc2noc(c2)C)C(C(C1O)O)O
1232 0 AINGQFHWCSLBFX-UHFFFAOYSA-N OCOc1cc(C=Cc2ccc(cc2)OC)oc(=O)c1
1233 0 SQYDGDZLGFYNLH-UHFFFAOYSA-N COc1ccc(c(c1)O)C=Cc1cc(OC)cc(=O)o1
1234 0 FKMGJEGGBCBSSR-UHFFFAOYSA-N OCOc1ccc(cc1)C=Cc1cc(OC)cc(=O)o1
1235 0 FRUDYPQJJYJFEA-UHFFFAOYSA-N COc1ccc(cc1)C=CC1=CC2(C(C(=O)O1)O2)OC
1236 0 XZRIDAROOFTUIE-GQCTYLIASA-N COC1=CC2C(C=C1)(O2)/C=C/c1cc(OC)cc(=O)o1
1237 0 VDVUGIYNKZBPJF-UHFFFAOYSA-N COC1=CC=C(C2C1O2)C=Cc1cc(OC)cc(=O)o1
1238 0 WJFUWTYFZUGRCU-UHFFFAOYSA-N COc1cc(C=CC2=CC3C(C=C2)(O3)OC)oc(=O)c1
1239 0 BHQVQIOXPYOWFG-UHFFFAOYSA-N OC(=O)C(Oc1cccc(c1)Oc1ccc(cc1)O)C
1240 0 RYKCBWALRZLORU-UHFFFAOYSA-N C=CCOC(=O)C=Cc1ccc(c(c1)OC)O
1241 0 BWZNLNFDNTUJPX-UHFFFAOYSA-N C=CC(=O)OCC=Cc1ccc(c(c1)OC)O
1242 0 HBCMWANBDYVEKZ-UHFFFAOYSA-N Cc1cc(=O)c2c(o1)cc1c(c2O)CC(=O)C(O1)(C)C
1243 0 QGBPVBDCRXGPJI-UHFFFAOYSA-N Cc1cc(=O)c2c(o1)cc1c(c2O)C=C(C(O1)(C)C)O
1244 0 FEMKKVMUQSEQOT-UHFFFAOYSA-N O=CC(COc1cccc2c1CCCC2=O)O
1245 0 MOGSBEACRXVKCQ-UHFFFAOYSA-N CC(=O)OCC=CC#CC#CC=Cc1occ(c1)O
1246 0 STJMBWFJYRAELW-UHFFFAOYSA-N CC(=O)OCC=CC#CC#CC=Cc1occc1O
1247 0 CQXCQDKZZJYHNT-UHFFFAOYSA-N CC(=O)OCC=CC#CC#CC=Cc1ccc(o1)O
1248 0 LDUICKROQLEAPQ-UHFFFAOYSA-N CC(=O)OCC=C(C#CC#CC=Cc1ccco1)O
1249 0 BXMSJGIPKSPONV-UHFFFAOYSA-N CC(=O)OCC(=CC#CC#CC=Cc1ccco1)O
1250 0 PZOKKHYCRDERCU-QKSZKOKMSA-N CC(=O)OC(/C=C/C#CC#CC=Cc1ccco1)O
1251 0 XUVISCLJEUZRHE-UHFFFAOYSA-N CC(=O)OCC=CC#CC#CC=CC1=CC2C(O1)O2
1252 0 RURAAFKBAKRRHZ-UHFFFAOYSA-N CC(=O)OCC=CC#CC#CC=CC12OC=CC2O1
1253 0 CDBCNBRODADSNM-UHFFFAOYSA-N CC(=O)OCC=CC#CC#CC1OC1c1ccco1
1254 0 JNJPZYSNQMOENS-UHFFFAOYSA-N OC(=O)C1CC2=C(C(=O)O)C(C(=O)C=C2N1)O
1255 0 DQGVWBABTTWMEF-UHFFFAOYSA-N OC(=O)C1NC2=C(C(=O)O)C(C(=O)C=C2C1)O
1256 0 GALOXKMMCBJGAR-UHFFFAOYSA-N O=C1C=C2NC(CC2=CC1=O)(C(O)O)C(=O)O
1257 0 UFDBFVKDOKNFGG-UHFFFAOYSA-N OC1C=CC=C(C1O)COc1ccc(cc1)O
1258 0 SSJDVEDHQDBLIP-UHFFFAOYSA-N OC1C=CC(=CC1O)COc1ccc(cc1)O
1259 0 YBJBBDZWSNMYBD-UHFFFAOYSA-N OC1=CC2(C(C(=C1)O)C(=O)CC(O2)c1ccccc1)O
1260 0 PYEBDNBBOXPMAJ-UHFFFAOYSA-N C=CC12COC(=O)C(=C)C2C2C(C(=O)C1)C(=C)C(=O)O2
1261 0 XMODFKIRFHOJIS-UHFFFAOYSA-N C=CC12COC(=O)C(=C)C2C2C(=C(C1)O)C(=C)C(=O)O2
1262 0 FNVYRJYQVNVEBY-UHFFFAOYSA-N CSCCC(C(=O)O)(C(O)O)NC(=O)O
1263 0 UMSPKEXDHUSDHA-UHFFFAOYSA-N OC(=O)C(C(C(=O)O)N)C1=CC(=O)C(=O)C=C1
1264 0 MRCXSQXLMNXFOD-UHFFFAOYSA-N OCC1OC(CC1O)N(C(=O)N=O)C=C(C(=O)O)C
1265 0 QQXHMDJHZVVHIT-UHFFFAOYSA-N CC(=C)C1CCC(CC1)(C)OS(=O)(=O)O
1266 0 HOEWALFOYNPPCZ-UHFFFAOYSA-N CC(=C)c1cc2c(o1)C=CC(C2O)(O)C(=O)C
1267 0 LQUJWBIYGKOTRZ-UHFFFAOYSA-N CC(=O)C1=Cc2cc(oc2C(C1O)O)C(=C)C
1268 0 PVUNVOQSTLHRKO-UHFFFAOYSA-N CC(C12CCC(C2C1)(C)OS(=O)(=O)O)C
1269 0 PHVMVUCLXGLXDD-UHFFFAOYSA-N Oc1cc(C)c(c2c1C(O)c1ccccc1C2=O)O
1270 0 UBPHZVPHGDZOOQ-UHFFFAOYSA-N CC1C=C(O)C2=C(C1O)C(=O)c1c(C2=O)cccc1
1271 0 PISIYWNBBKWUOT-UHFFFAOYSA-N OC1CC(=C(C2=C1C(=O)c1c(C2=O)cccc1)O)C
1272 0 WIPFLBHOOXWYST-UHFFFAOYSA-N OC1=C(C)C=C(C2C1C(=O)c1c(C2=O)cccc1)O
1273 0 BCCADJHTCGRCPI-UHFFFAOYSA-N O=C1C2C=CC=CC2C(=O)c2c1c(O)c(cc2O)C
1274 0 HWWLZKIADPTMKJ-UHFFFAOYSA-N CC1=CC(C(CC1)C(C)C)OS(=O)(=O)O
1275 0 QBSLFFJRIQOPPT-UHFFFAOYSA-N Oc1ccc(cc1)C(c1ccc(cc1O)O)(C(=O)O)C
1276 0 SYTHWCSAZPKKFH-UHFFFAOYSA-N OC(=O)C(Oc1cccc(c1)OC1=CCC(=O)C=C1)C
1277 0 PRZNLTSKQXOXFQ-UHFFFAOYSA-N COC(=CC1=C(C(=O)O)c2c(CC1)cc(cc2)O)C=O
1278 0 SSIOOWMKGAJXLA-UHFFFAOYSA-N COC(=CC(=O)O)C=C1CCc2c(C1=O)ccc(c2)O
1279 0 XKRPRZOSXNDHPK-UHFFFAOYSA-N Oc1cc(O)c2c(c1)oc1c(c2=O)cc(c(c1)C)C
1280 0 XUDTZUPGYQZYJQ-UHFFFAOYSA-N OC1C(CC2NC1(O)CC2)OS(=O)(=O)O
1281 0 YFNRIOWIVPQRHV-UHFFFAOYSA-N OC1CC2CCC(C1OS(=O)(=O)O)(N2)O
1282 0 GTEXBOVBADJOQH-DUXPYHPUSA-N COC1=CC(=O)OC(C1)/C=C/c1ccc2c(c1)OCO2
1283 0 KSHYHBXXGCZOOZ-DUXPYHPUSA-N COC1=CC(OC(=O)C1)/C=C/c1ccc2c(c1)OCO2
1284 0 BVIGUFNWBKLQJS-UHFFFAOYSA-N OCC1OC(C(=O)C1O)n1cnc(c1)CC(=O)O
1285 0 BCQIASJAUYNCIB-UHFFFAOYSA-N OCC1OC(C(C1=O)O)n1cnc(c1)CC(=O)O
1286 0 IUHNRKMBFTWDPX-UHFFFAOYSA-N O=CC1OC(C(C1O)O)n1cnc(c1)CC(=O)O
1287 0 LAYVAOXGHPXZOP-UHFFFAOYSA-N OC(=O)Cc1ncn(c1)C1OC(C(C1O)O)C(O)O
1288 0 LUTTZULCLPASSI-UHFFFAOYSA-N OCC1OC(C(C1O)O)n1cnc(c1O)CC(=O)O
1289 0 UBFVNNJUELQPMR-UHFFFAOYSA-N OCC1OC(C(C1O)O)n1cc(nc1O)CC(=O)O
1290 0 DUPXFBSTYUTDFL-UHFFFAOYSA-N OCC1OC(C(C1O)O)n1cnc(c1)C(C(=O)O)O
1291 0 LIGNBXZHRRCFGR-UHFFFAOYSA-N OCC1OC(C(C1O)O)N1C=NC2(C1O2)CC(=O)O
1292 0 WIPCYQMUFOMUTF-UHFFFAOYSA-N OCC1OC(C(C1O)O)n1cnc(c1)COC(=O)O
1293 0 DNNCDAUXXXSIRG-UHFFFAOYSA-N COc1cc(O)c2c(c1C)c(C)c(oc2=O)C
1294 0 WTIBTFCLZMZRNM-UHFFFAOYSA-N COc1cc2c(C)c(C)oc(=O)c2c(c1C)O
1295 0 ZUFZXWZYCFWFAL-UHFFFAOYSA-N COc1cc(OC)c2c(c1)c(C)c(oc2=O)C
1296 0 CYRNXSKYPDSRLC-UHFFFAOYSA-N CCCCCCOc1ccc(cc1)OS(=O)(=O)O
1297 0 RWFDRAMKRFTCLK-UHFFFAOYSA-N CC1=CCC(CC1)(OS(=O)(=O)O)C(C)C
1298 0 PBMCXLJDTOKZLK-UHFFFAOYSA-N COc1c2OC(C)(C)C=Cc2c(c2c1oc(=O)cc2)O
1299 0 YQUZLVUDGUKZHH-UHFFFAOYSA-N COc1c2OC(C)(C)C=C(c2cc2c1oc(=O)cc2)O
1300 0 DYDXMTMXVRRXLQ-UHFFFAOYSA-N OCOc1c2OC(C)(C)C=Cc2cc2c1oc(=O)cc2
1301 0 QPLXIYAURJYUHZ-UHFFFAOYSA-N COc1c2OC(C)(C)C(=Cc2cc2c1oc(=O)cc2)O
1302 0 DFZOEDNRDRMNBG-UHFFFAOYSA-N COc1c2OC(C)(C)C=Cc2cc2c1oc(=O)cc2O
1303 0 ZGWRBDSFRFXYEZ-UHFFFAOYSA-N COc1c2OC(C)(C)C=Cc2cc2c1oc(=O)c(c2)O
1304 0 YYDHHIJSEKOGRA-UHFFFAOYSA-N OCC1(C)C=Cc2c(O1)c(OC)c1c(c2)ccc(=O)o1
1305 0 KYGNUZJYLPYQNS-UHFFFAOYSA-N COc1c(oc2c1c(O)c1c(c2)oc(=O)cc1)C(C)C
1306 0 RKTDDBDTOAYIBY-UHFFFAOYSA-N COc1c(oc2c1cc1ccc(=O)oc1c2O)C(C)C
1307 0 YBYBTDQXAXCGSU-UHFFFAOYSA-N OCC(c1oc2c(c1OC)cc1c(c2)oc(=O)cc1)C
1308 0 VMTCFSKDQYXCPH-UHFFFAOYSA-N COc1c(oc2c1cc1cc(O)c(=O)oc1c2)C(C)C
1309 0 VYKZODPSZPGPDK-UHFFFAOYSA-N OCOc1c(oc2c1cc1ccc(=O)oc1c2)C(C)C
1310 0 BOCNGHSWAFDZQV-UHFFFAOYSA-N COC1=C2OC(C)(C)C=CC32C(c2c1oc(=O)cc2)O3
1311 0 YOTAZZSSOXEJDQ-UHFFFAOYSA-N COC1=C2OC(C)(C)C=CC2=CC23C1(OC(=O)C=C3)O2
1312 0 KDKQEGXOBZZDPD-UHFFFAOYSA-N COc1c2OC(C)(C)C3C(c2cc2c1oc(=O)cc2)O3
1313 0 XSSSCTDOCOASKI-UHFFFAOYSA-N COc1c2OC(C)(C)C=Cc2cc2c1OC(=O)C1C2O1
1314 0 MLSBXUOAYJISQA-UHFFFAOYSA-N COC1=C(OC23C1=Cc1ccc(=O)oc1C3O2)C(C)C
1315 0 NCWGGXBAJQTNRI-UHFFFAOYSA-N COc1c(oc2=CC34C(C=c12)(C=CC(=O)O4)O3)C(C)C
1316 0 DMERVSGHCLRXQR-UHFFFAOYSA-N COc1c(oc2c1cc1c(c2)OC(=O)C2C1O2)C(C)C
1317 0 ABGVUERFVANZKJ-UHFFFAOYSA-N COc1c2cc3ccc(=O)oc3cc2oc1C(O)(C)C
1318 0 FMPSEQGTQUEVKU-UHFFFAOYSA-N COc1c(oc2c1cc1ccc(=O)oc1c2)C(=C)C
1319 0 RGOSRUXOQZFRBV-UHFFFAOYSA-N OC(=O)C1=Cc2ccc3c(c2OC1O)C=CC(O3)(C)C
1320 0 DPMSWTDYMQRZGN-UHFFFAOYSA-N OC1=CC2C(C=C1)(O)OC(=CC2=O)c1ccccc1
1321 0 IEGHZXBAZSQFJE-UHFFFAOYSA-N O=c1cc([nH]c2c1C(O)C(C=C2)(O)O)C(=O)O
1322 0 ZOMNBMZANFQJER-UHFFFAOYSA-N OC1=CC2(C(C=C1)(O)NC(=CC2=O)C(=O)O)O
1323 0 DXYXIFXFJWRQSC-UHFFFAOYSA-N COc1oc(=O)n(n1)C1=C(OC)C=CC(C1O)O
1324 0 YCMWJSAAWJJRAG-UHFFFAOYSA-N COc1oc(=O)n(n1)C1(O)C=CC=CC1(O)OC
1325 0 PIXBQILNIFVOMO-UHFFFAOYSA-N COC1=C(C=CC(C1O)O)n1nc(oc1=O)OC
1326 0 JQZVDEHEJSGCPK-UHFFFAOYSA-N OC(=O)CC1(O)C2=C(c3c1cccc3)C(C(C=C2)O)O
1327 0 UVSUUNVUGAWGNN-UHFFFAOYSA-N OCC1=CC(=O)C2=C(C)C=C(C3C(C12)OC(=O)C3=C)O
1328 0 JNPFPOLDMFXVOO-UHFFFAOYSA-N COc1cc2cc3OC(=CC(c3c(c2c(c1)O)O)O)C
1329 0 XAUWSIIGUUMHQQ-UHFFFAOYSA-N C1=CC=C(C=C1)C1=NN=C(N=N1)C1=CC=CC=C1
1330 0 ZJSHVJWZHCTYKJ-UHFFFAOYSA-N CCOP(=S)(OCC)OC1=CC(C)=CC(C)=C1
1331 0 JHWSJEIHLNXCFH-UHFFFAOYSA-N CC(=O)Oc1cc2CC(Oc2cc1O)C(=C)C
1332 0 UOBNSKFAKGYAQS-UHFFFAOYSA-N CSC1=NC2=C(N=N1)C(=O)N(C)C(=O)N2C
1333 0 AGNSOGZTWNOEKJ-UHFFFAOYSA-N CC[N+](C)(CC)Cc1ccccc1Br
1334 0 KZHZAOMCJXXGII-UHFFFAOYSA-N COC1=C(O)C=C2C(=O)C3=C(CCCC3)C(=O)C2=C1O
1335 0 NSDKYIWULUUVAL-UHFFFAOYSA-N NC1=NC2=C(C3=CC=CC4=C3C2=CC=C4)C(N)=N1
1336 0 FOUDRCDMXQQPAE-UHFFFAOYSA-N NC1=C2N=NN(C2=NC=N1)C1=CC=C(C=C1)C(O)=O
1337 0 DZMXQCNQEZMHHY-UHFFFAOYSA-N O1N=C2C(=N1)C(=NN=C2C1=CC=CC=C1)C1=CC=CC=C1
1338 0 MEVGKQYFICKFKY-UHFFFAOYSA-N CN(C)N1C(=O)NC2=C(C=CC(Cl)=C2)C1=O
1339 0 XBXITUWPPCCXQR-UHFFFAOYSA-N CN(C)N1C(=O)NC2=C(C=C(Cl)C=C2)C1=O
1340 0 CHEIRSAFNUUELX-UHFFFAOYSA-N OC(=O)COC1=CC=CC(=C1)C(=O)C1=CC=CC=C1
1341 0 GVUTYTVIXPNLTN-UHFFFAOYSA-N CC1=C(Cl)C=CC(OCC2=NN=C(N)O2)=C1
1342 0 OMWMVXLMZPYUHG-UHFFFAOYSA-N COC1=C(O[Si](C)(OC)OC)C=CC(C=O)=C1
1343 0 PSJOZGLQCCCTQF-UHFFFAOYSA-N CCC(=O)OCCSCCOC(=O)CC
1344 0 AGEPYGNRWZRUOT-UHFFFAOYSA-N NC1=NC2=C(NC=N2)C(SCCC(O)=O)=N1
1345 0 UVIOWNXVZLPNRX-UHFFFAOYSA-N CC(C)CCOP(S)(=S)OCC(C)C
1346 0 MMBBFDZCCKWEOZ-UHFFFAOYSA-N N#CC(C#N)=C(C#N)C1=CC2=C(NCCC2)C=C1
1347 0 ZAWQAKGFRYTNJQ-UHFFFAOYSA-N CC(=C)C1CC2=C(O1)C1OC1(C(=C2)C(=O)C)O
1348 0 HLPWBIOVJVRQTF-UHFFFAOYSA-N OC1C=CC(=CC1O)C1Oc2ccccc2C(=O)C1O
1349 0 SEPMDINTZXVARF-UHFFFAOYSA-N CC(=O)OC(CC=C)C1=CC=C2OCOC2=C1
1350 0 UEOSBVUFSHCCGW-UHFFFAOYSA-N CC(C)(C)C1=CC(CCl)=C(OCCCCl)C=C1
1351 0 SHEUACMUOCOUKG-UHFFFAOYSA-N ClC1=C2C=C(C=CC2=NC=C1)C1=CC=CC=C1
1352 0 SRYOQHSXNKSURI-UHFFFAOYSA-N CC(=O)OCC1=CC2=C(OCO2)C=C1[N+]([O-])=O
1353 0 XHLVJDTTZCRSGA-UHFFFAOYSA-N CC(=O)OCC1=CC2=C(OCO2)C=C1CC=C
1354 0 XFHVTGYVLGZUKC-UHFFFAOYSA-N COC(=O)C1C(C)C1C1=CC=C2OCOC2=C1
1355 0 TXPQYSOGROHVGK-UHFFFAOYSA-N CC(=O)Oc1ccc2c(c1)C(O)C(O2)C(=C)C
1356 0 WWFAIAMMBFCPDI-UHFFFAOYSA-N CC(=O)Oc1cc2C=CC(Oc2cc1O)(C)C
1357 0 URTVXCUJFACWQX-UHFFFAOYSA-N CC(=C)C1OC2=C(C1O)C=C(C1C2O1)C(=O)C
1358 0 SRIUDLJQIGIDLG-UHFFFAOYSA-N COC1=CC(=O)OC(C1)C1=CC=C(OC)C=C1
1359 0 GTEXBOVBADJOQH-UHFFFAOYSA-N COC1=CC(=O)OC(C1)C=CC1=CC2=C(OCO2)C=C1
1360 0 XMMDHTGEXKLBFV-UHFFFAOYSA-N ClC1=C(C=NC2=CC=CC=C12)C1=CC=CC=C1
1361 0 SIGHAOSWBTZTLL-UHFFFAOYSA-N CC(=C)C1OC2=C(C1O)C1OC1(C=C2)C(=O)C
1362 0 QEAMFYSLJZNYKE-UHFFFAOYSA-N CC1=CC(C)=C(NC(=O)NC2=CC(Cl)=CC=C2)C=C1
1363 0 GQSXSORZURYFOJ-UHFFFAOYSA-N CC1=CC(C)=C(NC(=O)NC2=CC=C(Cl)C=C2)C=C1
1364 0 BFWIMGBZPIDUFM-UHFFFAOYSA-N CC(=O)C1=CC23C(C=C1)(O2)OC(C3O)C(=C)C
1365 0 CYBYYOOPARHSHN-UHFFFAOYSA-N CC(=O)C1=CC2=C(C3C1(O)O3)OC(C=C2)(C)C
1366 0 REWALNXOIYDJFF-UHFFFAOYSA-N OC(=O)CC(C(O)=O)C1=CC=CC=C1[N+]([O-])=O
1367 0 AGTRMDDOOXRJIZ-UHFFFAOYSA-N CC(=O)c1cc2c(cc1O)OC(C1C2O1)(C)C
1368 0 OTZVJDXFTKYYML-UHFFFAOYSA-N CC(=O)C12OC2C2=C(C=C1O)OC(C=C2)(C)C
1369 0 HWIIAAVGRHKSOJ-UHFFFAOYSA-N COC1=CC2=NC(Cl)=NC(N)=C2C=C1OC
1370 0 XTAXYZXWJVLJSD-UHFFFAOYSA-N ClC1=CC=C(NC2CNC(=O)NC2=O)C=C1
1371 0 UHWSPEVUOWFWQB-UHFFFAOYSA-N ClC1=CC=CC=C1NC1CNC(=O)NC1=O
1372 0 HCFBQKXQWQSMNV-UHFFFAOYSA-N COC1=C(OC(C)=O)C=CC(C=O)=C1[N+]([O-])=O
1373 0 HIXDAOFOMCABSJ-UHFFFAOYSA-N OCC(=O)c1ccc2c(c1)C(O)C(O2)C(=C)C
1374 0 ZLLSGXUNKVEPDI-UHFFFAOYSA-N CCOC(=O)C=CN(CCCl)CCCl
1375 0 MLQMIKSBTAZNBK-UHFFFAOYSA-N COC(=O)C1=C(C(=O)OC)C(=CC=C1)[N+]([O-])=O
1376 0 FGLDMXBKDAHVHZ-UHFFFAOYSA-N OC(=O)C(CC1=CC(=CC=C1)[N+]([O-])=O)C(O)=O
1377 0 LDWPBRGCKKYGHR-UHFFFAOYSA-N CC(=O)OC1=CC(O)=C(C=C1)C(=O)C1=CC=CC=C1
1378 0 ZHPYXIQEJYLFAP-UHFFFAOYSA-N CCOC(=O)C1(CCOC1=O)C1=CC=CC=C1
1379 0 OJQUHFNDPJAUSR-UHFFFAOYSA-N CC(SSC(C)C1=CC=CC=C1)C1=CC=CC=C1
1380 0 IVPWAYSTNOPZBT-UHFFFAOYSA-N CC1(C)OC(=O)C(C1C1=CC=CC=C1)C(O)=O
1381 0 UZEJGNHLLYAYGU-UHFFFAOYSA-N CC1=CC(C)=C(NC(=O)NC2=CC=CC=C2Cl)C=C1
1382 0 UOFGSWVZMUXXIY-UHFFFAOYSA-N S=C(NNC1=CC=CC=C1)N=NC1=CC=CC=C1
1383 0 UTNGYBHXKKSJOQ-UHFFFAOYSA-N CN(C)C1=CC=C(C=NC2=CC(Cl)=CC=C2O)C=C1
1384 0 YYBSGOFFQARTPP-UHFFFAOYSA-N COC1=CC(CC(=O)C(O)=O)=C(C=C1)[N+]([O-])=O
1385 0 NLAIMNFOYOGBPN-UHFFFAOYSA-N CC(=O)OC1=C(OC(C)=O)C=C(C=C1)[N+]([O-])=O
1386 0 GLVDSTVYOFXBKT-UHFFFAOYSA-N ClC1=CC(=NC2=CC=CC=C12)C1=CC=CC=C1
1387 0 LRCSRGSVZNKUKW-UHFFFAOYSA-N NC1=C(Cl)N=CN=C1NC1CC(CO)C(O)C1O
1388 0 OFZLRQCNTYERQN-UHFFFAOYSA-N NC1=NC(Cl)=CC(NC2CC(CO)C(O)C2O)=N1
1389 0 IWVMDDXGASKALM-UHFFFAOYSA-N CC(=O)OC1=CC(=C(OC(C)=O)C=C1)[N+]([O-])=O
1390 0 JGXSFOOEUYARMC-UHFFFAOYSA-N CCN1C(C)=NC2=CC(Cl)=C(C=C12)[N+]([O-])=O
1391 0 NOGMQDIOEYZRNI-UHFFFAOYSA-N CC(=O)OC1=C(OC(C)=O)C=C2C(=C1)C=CCCC2=O
1392 0 LPMOTCHEBQYNQI-UHFFFAOYSA-N CC(C)(CSCC(C)(C)C(O)=O)C(O)=O
1393 0 BYEBJQUBPOBKQV-UHFFFAOYSA-N CC(NC1=CC=CC=C1)(C#N)C1=CC=C(Cl)C=C1
1394 0 NMUINKQPCJAADX-UHFFFAOYSA-N CCN(C(=O)NC1=CC=CC=C1Cl)C1=CC=CC=C1
1395 0 OGZCCGLTBCWOKV-UHFFFAOYSA-N CCN(C(=O)NC1=CC(Cl)=CC=C1)C1=CC=CC=C1
1396 0 LZZNVKOLXMSRHN-UHFFFAOYSA-N CCN(C(=O)NC1=CC=C(Cl)C=C1)C1=CC=CC=C1
1397 0 JREMWQIUPFESRR-UHFFFAOYSA-N CC1=CC=CC(C)=C1NC(=O)NC1=CC(Cl)=CC=C1
1398 0 DIAVHLUOVTVKEF-UHFFFAOYSA-N CC1=C(C)C=C(NC(=O)NC2=CC(Cl)=CC=C2)C=C1
1399 0 JAMGHLJZEJMVET-UHFFFAOYSA-N CCSCC1OC2OC(C)(C)OC2C1O
1400 0 YZGMHVUBQVDZBQ-UHFFFAOYSA-N CC1=NC(C#N)=C(N=C(C1)C1=CC=CC=C1)C#N
1401 0 KVZJRGCNTNABDB-UHFFFAOYSA-N COC1OC(C)C(O)C1NC1=NC=NC(Cl)=C1N
1402 0 URXNXAKCZWZKDG-UHFFFAOYSA-N CCCCCCC(C)OC1=CC=C(Cl)C=C1Cl
1403 0 KEVSYXZICSNUSC-UHFFFAOYSA-N CCCCS(=O)C1=NC2=CC=CC=C2S1
1404 0 WURCPCZROQTQOM-UHFFFAOYSA-N CC1C(OS(=O)(=O)O)CC2(C1C2)C(C)C
1405 0 KISFKKYLFKRYME-UHFFFAOYSA-N CC(=C)C1Oc2c(C1O)cc(c(c2)O)C(=O)C
1406 0 HGBMGRXIQJGDDO-UHFFFAOYSA-N OC(=O)CC(C(O)=O)C1=CC=C(C=C1)[N+]([O-])=O
1407 0 RKXQQUHNCREIFU-UHFFFAOYSA-N CC12CCC(C2(C)C)CC1OS(=O)(=O)O
1408 0 KSNSQOVBNYYHLW-UHFFFAOYSA-N NC(=N)NC(O)=NC1OC(CO)C(O)C1O
1409 0 ZTDAJZOXOGLQPV-UHFFFAOYSA-N CC1=CN(C(OC(CO)C=O)C=O)C(=O)NC1=O
1410 0 APHIBVOVIZNAKY-UHFFFAOYSA-N CC(=C)C1Oc2c(C1O)cc(cc2O)C(=O)C
1411 0 SQZRFMGIBXROEF-UHFFFAOYSA-N COC1=C(O)C=C(CC2=CC3=C(OCO3)C=C2)C(O)=C1
1412 0 XWBDWELWBUWSNI-UHFFFAOYSA-N COC(=O)C1=CC=C(C=C1C(=O)OC)[N+]([O-])=O
1413 0 PPLNFTYGVYSQGC-UHFFFAOYSA-N CC1C(=O)OC2=C(C(C)=O)C(O)=C(C)C(C)=C12
1414 0 INZAJWJIHUTSCV-UHFFFAOYSA-N NC1=NC2=NC3=C(C=C2C=C1)C1=CC=CC=C1N3
1415 0 YKZCABREKASZPD-UHFFFAOYSA-N CN1CCN(CC1)C1=NC2=C(S1)N=CC=C2
1416 0 DMDSMRULXOONFY-UHFFFAOYSA-N CS\C(NC#N)=N/C1=CC=C(C=C1)N(C)C
1417 0 HAUHYXGVRGRESC-UHFFFAOYSA-N CC(=C)C1Cc2c(O1)c(O)c(c(c2)C(=O)C)O
1418 0 VYNSQIRNWLFPLF-UHFFFAOYSA-N C=CC12COC(=O)C(=C)C2C(=O)C2C(C1)OC(=O)C2=C
1419 0 LRLMZGRKIKEGRX-UHFFFAOYSA-N CC(=C)C1Oc2c(C1O)c(O)c(cc2)C(=O)C
1420 0 PDVXZHKUOOXWFC-UHFFFAOYSA-N ClC1=CCCC=C1NN=C1C(=NOC1=O)C
1421 0 ZHHHFOKSLGHEHA-UHFFFAOYSA-N ClCCN(N=O)C(=O)NN1CCCCC1
1422 0 XDSNNVUKVKTMCB-UHFFFAOYSA-N CCOC(=O)OC1=CC(C=O)=C(C=C1)[N+]([O-])=O
1423 0 QOJJOCWCICAFHE-UHFFFAOYSA-N OC1=CC(C)(C)Oc2c1cc(C(=O)C)c(c2)O
1424 0 PHLHRRGCRJNDPH-UHFFFAOYSA-N [H]C12OC(C)(C3=CC=CC=C13)C(C(=O)OC)=C2C(=O)OC
1425 0 JUQAGZSCQQOEFI-UHFFFAOYSA-N COC1=C(OC)C=C2C3=C(CCCC2=C1)C(=O)C(=O)O3
1426 0 PBGBADORVLQASN-UHFFFAOYSA-N OCC1OC(C(O)C(O)C1O)N1C=CC(=O)NC1=O
1427 0 ZXTNRGKNNFUCMX-UHFFFAOYSA-N S=C(C1=CC=CC=C1)C1=CC=C(C=C1)C1=CC=CC=C1
1428 0 MGFGPUOXDPOKKI-UHFFFAOYSA-N CC(C)=CC(=O)OCC1=CC2=C(OCO2)C=C1
1429 0 XMRKEKYCPSNAPK-UHFFFAOYSA-N CCCCN=CC(Cl)(Cl)C(=O)OCC
1430 0 JJOKCYATPWMFHR-UHFFFAOYSA-N ClC1CC=CC=C1NN=C1C(=NOC1=O)C
1431 0 WHDNGKPDTMTESM-UHFFFAOYSA-N CC1=C(C)CN(OC1)C1=C2C=CC(Cl)=CC2=NC=C1
1432 0 PSUXXDHFQIYRSL-UHFFFAOYSA-N CC(=O)C1=C(OCC(O)=O)C=CC(=C1)[N+]([O-])=O
1433 0 XOZGFVVIJIHNCC-UHFFFAOYSA-N NC1=C(C#N)C(C#N)=C(N1C1=CC=CC=C1)C1=CC=CO1
1434 0 ZFFJBFHQUVRPBB-UHFFFAOYSA-N ClC1=CC=CCC1NN=C1C(=NOC1=O)C
1435 0 YLPWIORJGRKARC-UHFFFAOYSA-N CC(C)CCOP(=S)(N1CC1)N1CC1
1436 0 BWAKWQXGWQEEEQ-UHFFFAOYSA-N CCCOP(=S)(N1CC1C)N1CC1C
1437 0 FEIHLVMXJYREFO-UHFFFAOYSA-N CC(=O)c1c(O)cc2c(c1O)C=CC(O2)(C)C
1438 0 PAYWCKGMOYQZAW-UHFFFAOYSA-N COC(=O)C1=CC=C(C(=O)OC)C(=C1)[N+]([O-])=O
1439 0 IEKFRIXNAJQWQZ-UHFFFAOYSA-N OC1C=C(C=CC1(O)O)C1CC(=O)c2c(O1)cccc2
1440 0 YIYGATPLOFBSGV-UHFFFAOYSA-N CC1=CC=C(CSC2=NC=NC3=C2NC=N3)C=C1
1441 0 XJVBAQUTZZPTRW-UHFFFAOYSA-N CC1=CC(CSC2=NC=NC3=C2NC=N3)=CC=C1
1442 0 ZSISWONFONJBBH-UHFFFAOYSA-N CC1=CC=CC=C1CSC1=NC=NC2=C1NC=N2
1443 0 LUBXJXHPNMMIBQ-UHFFFAOYSA-N CC1=C(C)C=C(SC2=NC=NC3=C2NC=N3)C=C1
1444 0 UVGMUTZEXNFVQH-UHFFFAOYSA-N CC1=CC(SC2=NC=NC3=C2NC=N3)=CC(C)=C1
1445 0 DYQQZYNWKINORK-UHFFFAOYSA-N CC1=CC=CC(C)=C1SC1=NC=NC2=C1NC=N2
1446 0 VMDKIBNXFJICGE-UHFFFAOYSA-N CC1=CC(SC2=NC=NC3=C2NC=N3)=C(C)C=C1
1447 0 POLIXZIAIMAECK-UHFFFAOYSA-N O=C1CN(CCN2CC(=O)OC(=O)C2)CC(=O)O1
1448 0 OWPBOKWFRAIKTD-UHFFFAOYSA-N OC1=C(C=O)C=C(CC2=CC(C=O)=C(O)C=C2)C=C1
1449 0 LKOHGPFWLCKZQQ-UHFFFAOYSA-N CC1=CC=CC(C)=C1SSC1=C(C)C=CC=C1C
1450 0 JISLIURJHXAPTN-UHFFFAOYSA-N CC(C)(C)[Si](C)(C)C1SCCCS1
1451 0 UFTSRAJYNSORQT-UHFFFAOYSA-N OCC1OC(C(C1O)O)N1C(=O)NC(=O)C2(C1O2)C
1452 0 LUGHQYFCYGQCLK-UHFFFAOYSA-N CC1=CC(SSC2=C(C)C=CC(C)=C2)=C(C)C=C1
1453 0 PYBOCANVWAOEQD-UHFFFAOYSA-N O=C1CC(OC2(C1C=CC=C2)O)c1cc(O)cc(c1)O
1454 0 UPBGNLFFUITRLL-UHFFFAOYSA-N CCOC(=O)C1=CC=CC=C1C(=O)OCC=C
1455 0 VCGOEBQQKCPKEN-UHFFFAOYSA-N C(CC1=CC=CC=C1)SC1=NC=NC2=C1NC=N2
1456 0 BSDLSHRNQRGURT-UHFFFAOYSA-N Oc1cc(cc(c1)O)C(Oc1ccccc1C(=O)O)C
1457 0 VQAJJNQKTRZJIQ-UHFFFAOYSA-N OCC1OC(C(C1O)O)n1cc(CO)c(=O)[nH]c1=O
1458 0 HBUZHLJGLPSVNC-UHFFFAOYSA-N FC(F)(F)C1=CC=C(C=C1)C1CC(=O)CC(=O)C1
1459 0 WGKSBSULRFMNQF-UHFFFAOYSA-N COC(=O)C1=C(OC(C)=O)C(=CC=C1)[N+]([O-])=O
1460 0 YRXUINZCBBZSLH-UHFFFAOYSA-N FC(F)(F)C1=CC=CC=C1C1CC(=O)CC(=O)C1
1461 0 QEJDKDMLKVKBGZ-UHFFFAOYSA-N OC1C(=O)c2ccccc2OC1C1(O)C=CC=CC1O
1462 0 LHARPARLCDEZDK-UHFFFAOYSA-N O=C1CC(Oc2c1cccc2)c1ccc(c(c1)O)O
1463 0 GDXDXELDYZVNBJ-UHFFFAOYSA-N ClC1=CC=C(C=C1)N1CCC(=N1)C1=CC=CC=C1
1464 0 CEWAYLVWMVQRRM-UHFFFAOYSA-N CN(C(C)=O)C1=C(NC2=CC=CC=C2)C=C(Cl)C=C1
1465 0 RYZIOPWMVFNTOJ-UHFFFAOYSA-N COC1=C(OC(C)=O)C=C(C=O)C(=C1)[N+]([O-])=O
1466 0 IAVYMPZJWVYGJY-UHFFFAOYSA-N CC1=NC(NN)=C2C3=C(CCCC3)SC2=N1
1467 0 VWTWCCNXBMDVNS-UHFFFAOYSA-N CCOC(=O)C1=CC2=C(OC1)C(OC)=CC=C2
1468 0 WTZDTUCKEBDJIM-UHFFFAOYSA-N C1=CC=C(N=C1)C1=NC=CN=C1C1=CC=CC=N1
1469 0 QXWQZXJJZLLVIX-UHFFFAOYSA-N OC(=O)CC(c1cc(O)cc(c1)O)Oc1ccccc1
1470 0 DMAHKSZZJJTIQZ-UHFFFAOYSA-N CC1=CC(NC(=O)NC2=CC(Cl)=CC=C2)=CC(C)=C1
1471 0 AYKDFJSSVGWNPY-UHFFFAOYSA-N CC1=CC=C(C=C1)C1=CSC2=NC=NC(NN)=C12
1472 0 DWMLVTCMIJGXPO-UHFFFAOYSA-N Oc1cc(cc(c1)O)C(CC(=O)c1ccccc1O)O
1473 0 PXURUKYRQGVGNJ-UHFFFAOYSA-N OC(C1OC(C(C1O)O)n1cc(C)c(=O)[nH]c1=O)O
1474 0 NUEKDFWUILAJTO-UHFFFAOYSA-N OCC1OC(C(C1O)O)n1c(=O)[nH]c(=O)c(c1O)C
1475 0 NJLQKUWLGFDLNI-UHFFFAOYSA-N O=CC1OC(C(C1O)O)n1cc(C)c(=O)[nH]c1=O
1476 0 SJQNRITVERWKBS-UHFFFAOYSA-N Cc1cn(C2OC(C(=O)C2O)CO)c(=O)[nH]c1=O
1477 0 UICCABKMDKACLW-UHFFFAOYSA-N CCC1=CC(=O)OC2=C1C(OC)=CC(OC)=C2
1478 0 GGTSJKFPGKFLCZ-UHFFFAOYSA-N COC(=O)C1=CC(=CC(=C1)C(=O)OC)[N+]([O-])=O
1479 0 RPYHJOQRKNEXCU-UHFFFAOYSA-N CC1=CC(C)=C(SSC2=C(C)C=C(C)C=C2)C=C1
1480 0 OFPHBEVWFMGZGU-UHFFFAOYSA-N NC(=S)C1=NC2=C(C=CC3=C2N=CC=C3)C=C1
1481 0 KOSFWARHNRKNOW-UHFFFAOYSA-N FC1=CC=C(C=C1)N1CCN(CC1)C(=O)CCl
1482 0 VCEAHEMKSWXOSU-UHFFFAOYSA-N CC1=CC2=C(C3=C(CCC3)C(=O)O2)C(OCC(O)=O)=C1
1483 0 VSLUULHUGBODEF-UHFFFAOYSA-N OC(=O)COC1=CC2=C(C=C1)C1=C(CCCC1)C(=O)O2
1484 0 YKHLWWUNXPXTQJ-UHFFFAOYSA-N COC(=O)C1=CC=C(OC(=O)C2=CC=CC=C2)C=C1
1485 0 OBMBUODDCOAJQP-UHFFFAOYSA-N ClC1=NC2=CC=CC=C2C(=C1)C1=CC=CC=C1
1486 0 DAETWRKPSJXAJB-UHFFFAOYSA-N CCOC(=O)C1=C(C)C2=C(O1)C=CC(OC)=C2
1487 0 MLJFOPPKVRCBCA-UHFFFAOYSA-N CC1NOC(=O)C1=NNc1ccccc1Cl
1488 0 VYMSQSVRELDESJ-UHFFFAOYSA-N O=C1CC(Oc2c1cccc2)C1=CC2C(C=C1)(O2)O
1489 0 FWTLOIJYBHLVCC-UHFFFAOYSA-N FC(F)(F)C1=CC=CC(=C1)C1CC(=O)CC(=O)C1
1490 0 FSGBZTXNHKTEEE-UHFFFAOYSA-N OCC1=CC2(C(C=C1)C(=O)c1c(C2=O)cccc1)O
1491 0 DQRUIAQFQUNVOT-UHFFFAOYSA-N OCC1=CC2C(C=C1)(O)C(=O)c1c(C2=O)cccc1
1492 0 ZDDMGPXDDHWEMB-UHFFFAOYSA-N Oc1ccc2c(c1)C(=O)OCC(O2)c1ccccc1
1493 0 WXJHBMDJCMGNBU-UHFFFAOYSA-N ClC1=CC2=C(NC=C2CCC2=CC=NC=C2)C=C1
1494 0 IOSWWMVFQGFPME-UHFFFAOYSA-N O=C1ON=C(C1NNc1ccccc1Cl)C
1495 0 SFIXYZNHZVEIMQ-UHFFFAOYSA-N OC1=CC23C(C=C1)(O2)OC(CC3=O)c1ccccc1
1496 0 QNCJTOXEHSOJAM-UHFFFAOYSA-N NCCNC1=C(Cl)C=C(C=N1)C(F)(F)F
1497 0 CLPBUILTGSQXDN-UHFFFAOYSA-N N#CC1=C(N2C=CC=C2)N(N=C1)C1=CC=CC=C1
1498 0 RSAMPULHTARIED-UHFFFAOYSA-N CC(=O)C1=CC(C(C)=O)=C(O)C(CC=C)=C1O
1499 0 GJWVQSCZTVQOFG-UHFFFAOYSA-N CNC(=O)C1=C2CCC=CC2=C(SC)S1
1500 0 FJYMIURYGGNKRV-UHFFFAOYSA-N NC(N)N=NC=NC1=CC=C(C=C1)S(N)(=O)=O
1501 0 RKVXJSCCJGSDCF-UHFFFAOYSA-N O=C1CC(OC2=C1C1OC1(C=C2)O)c1ccccc1
1502 0 MIOJSHGZYGNCOI-UHFFFAOYSA-N CCN1C(=S)SC(=CN2CCCCC2)C1=O
1503 0 AQSMVGKJGOMKPO-UHFFFAOYSA-N O=Cc1c(O)c(C#CC(C)C)c(c(c1O)C)O
1504 0 AVJXLONHPBPSKF-UHFFFAOYSA-N OC1=CC2=C(C3C1O3)OC(CC2=O)c1ccccc1
1505 0 HKXCRPJJBYNWHW-UHFFFAOYSA-N CC1=C(OCC(O)=O)C=CC2=C1OC(=O)C1=C2CCC1
1506 0 BWWOQQFGIMERAZ-UHFFFAOYSA-N COC1=CC2=C(OC3=C(C=C(OC)C=C3)C2=O)C=C1
1507 0 FPLNDWCKQFZMHH-UHFFFAOYSA-N S=C1N=CNC2=C1N=CN2C1CCCCC1
1508 0 ITRRXMSRWVUVGK-UHFFFAOYSA-N S=C1N(C=NC2=C1NC=N2)C1CCCCC1
1509 0 GVLCJBHCKGEKAZ-UHFFFAOYSA-N NC1=C2NC(=NC2=NC=N1)C1=CC(=CC=C1)[N+]([O-])=O
1510 0 IJVMOGKBEVRBPP-UHFFFAOYSA-N NC(C(O)=O)C1=CC=C(C(O)=O)C(=C1)C(O)=O
1511 0 MFELUIVTMRJYEI-UHFFFAOYSA-N NC1=NC=NC(N)=C1NC(=O)C1=CC=C(C=C1)[N+]([O-])=O
1512 0 NBMXWHXEWGRIDW-UHFFFAOYSA-N O=C1CC(Oc2c1c(O)c(cc2)O)c1ccccc1
1513 0 KMRWHUTWDUSJQE-UHFFFAOYSA-N NC(=S)N=NC(C1=CC=CC=C1)C1=CC=CC=N1
1514 0 APPHNMWVOOQXRG-UHFFFAOYSA-N CCOC(=O)C1CCC2=C(C3=CC(O)=CC=C3O2)C1=O
1515 0 LZNMTWGKSPOPIR-UHFFFAOYSA-N COC1=C(C(=C(C2=C1C3=CC=CC=C3O2)OC)OC)O
1516 0 RRWANTVEMKYDHW-UHFFFAOYSA-N OC1=CC(O)=C2C(CC(=O)OC2=C1)C1=CC=CC=C1
1517 0 CGINCNUHPGVWRE-UHFFFAOYSA-N OC1C=Cc2c(C1)oc1c2COc2c1ccc(c2)O
1518 0 ILWRYGALHSASQT-UHFFFAOYSA-N CCOC(=O)C1=CN=C2N(C)N=CC2=C1Cl
1519 0 VXBDCBGSKRSCSF-UHFFFAOYSA-N Oc1cc(O)c2c(c1)C(=O)CC(O2)c1ccccc1
1520 0 DLYZUKCTMKKQNK-UHFFFAOYSA-N OC1=CC2C(C=C1)C1=C(O2)c2ccc(cc2OC1)O
1521 0 JGXMNYLRFCYSJM-UHFFFAOYSA-N CCSC1=CC=C(C=C1)C1=CC=C(SCC)C=C1
1522 0 JPESVWUOVQWRQV-UHFFFAOYSA-N CN1C2=C(NC(=N2)C2=CC=C(F)C=C2)C(=O)N(C)C1=O
1523 0 FHOQYLMNFBZPPA-UHFFFAOYSA-N CC(C)C1(SCCCS1)[Si](C)(C)C
1524 0 YMLYTDBTGKVMTF-UHFFFAOYSA-N NC1=NC=NC(N)=C1NC(=O)C1=CC(=CC=C1)[N+]([O-])=O
1525 0 LZEOQQZABRMORS-UHFFFAOYSA-N NNC1=C2C3=C(CCCCC3)SC2=NC=N1
1526 0 LFARBJHRSSLIGX-UHFFFAOYSA-N ClC1=NC2=CC=CC=C2C=C1C1=CC=CC=C1
1527 0 LZCASBXQDPXOSW-UHFFFAOYSA-N OC1=CC2=C(C(C1O)O)OC(CC2=O)c1ccccc1
1528 0 AVHIBEHMJAYPKC-UHFFFAOYSA-N NC1=C2C=NNC2=NC(=N1)C1=CC(=CC=C1)[N+]([O-])=O
1529 0 VXOYGUZWGONGNM-UHFFFAOYSA-N CN1C2=C(NC(=N2)C2=CC=CC=C2F)C(=O)N(C)C1=O
1530 0 VSPUXIYWADHSOK-UHFFFAOYSA-N OCC#CC(O)(C1=CC=C(F)C=C1)C1=CC=C(F)C=C1
1531 0 OFCSNCNPKUTYRE-UHFFFAOYSA-N CC1=C(C=NN1C1=CC=C(F)C=C1)C(=O)NN
1532 0 XMBWDPDKBLQESI-UHFFFAOYSA-N CC(SC1=NC=NC2=C1NC=N2)C1=CC=CC=C1
1533 0 XLCIGBDZQKRLPH-UHFFFAOYSA-N COC1=C(C(=C(C2=C1C3=CC=CC=C3O2)OC)O)OC
1534 0 TVSNVPGPFGAKPT-UHFFFAOYSA-N [H]C12CCC([H])(N1)C(=CCC2)C1=CC=C(Cl)N=C1
1535 0 ISFYSSKABXOEHO-UHFFFAOYSA-N ClC1=CC=C(C=C1)C1CC(N=N1)C1=CC=CC=C1
1536 0 VZHQKOOUOJXBDL-UHFFFAOYSA-N CC1=CC=C(SSC2=CC=C(C)C(C)=C2)C=C1C
1537 0 BWNCKEBBYADFPQ-UHFFFAOYSA-N COc1cc2cc3CC(C)OC(=O)c3c(c2c(c1)O)O
1538 0 QLDUXSCWWAQMTC-UHFFFAOYSA-N CC1(C=CC2=C3C(=C(C=C2O1)O)C(=O)C=C(O3)CO)C
1539 0 SVOXXBSEANGWDR-UHFFFAOYSA-N N#CSC1=CC=CC=C1N=NC1=CC=CC=C1
1540 0 URFCJEUYXNAHFI-ZDUSSCGKSA-N C1[C@H](OC2=CC(=CC(=C2C1=O)O)O)C3=CC=CC=C3
1541 0 BMOJFIQTZGTZOA-UHFFFAOYSA-N CC1=CC(C)=C(SSC2=C(C)C=CC=C2C)C=C1
1542 0 GTEXBOVBADJOQH-FWEMWIAWSA-N COC1=CC(=O)O[C@H](C1)/C=C/C2=CC3=C(C=C2)OCO3
1543 0 NLUOYJAEFWYGLA-UHFFFAOYSA-N CC1=CC(C)=C(SSC2=C(C)C(C)=CC=C2)C=C1
1544 0 PZFATQILEVRMSW-UHFFFAOYSA-N COC1=CC2C=c3cc(C)oc(=O)c3=C(C2C(=C1)O)O
1545 0 JAMQIUWGGBSIKZ-ZDUSSCGKSA-N CC(=O)OC1=CC=C(C=C1)[C@H](C=C)OC(=O)C
1546 0 XZJRLHJHYQCJTH-UHFFFAOYSA-N CCOC1=C2C=COC2=C(C3=C1C=CC(=O)O3)OCC
1547 0 ODOGSCCHVYNOSE-UHFFFAOYSA-N CC1=CC(C)=C(SSC2=CC(C)=CC(C)=C2)C=C1
1548 0 YXVJURFKQBTAEY-UHFFFAOYSA-N C1C(OC2=CC=CC=C2C1=O)C3=CC(=CC(=C3)O)O
1549 0 CERCBEMZIKCJRI-UHFFFAOYSA-N CC1=CC(SSC2=CC(C)=CC(C)=C2)=C(C)C=C1
1550 0 LOYXTWZXLWHMBX-VOTSOKGWSA-N C1=CC=C(C=C1)/C=C/C(=O)C2=C(C=C(C=C2O)O)O
1551 0 MMXSWXFYBANZPN-UHFFFAOYSA-N CC1=CC(SSC2=C(C)C=CC=C2C)=CC(C)=C1
1552 0 GYARJWYKQJZMPX-UHFFFAOYSA-N CC1=CC(SSC2=CC=C(C)C(C)=C2)=CC(C)=C1
1553 0 IRDMKAMOSXNGFZ-UHFFFAOYSA-N CC1=CC(SSC2=CC(C)=CC(C)=C2)=CC(C)=C1
1554 0 LCHYVRKHRTXTSS-UHFFFAOYSA-N CN(C)C1=CC=C(C=C1)C1N=NC(=S)N1C
1555 0 NTLUSUFJOUMRLA-SOUVJXGZSA-N C1=CC(=CC=C1[C@@H]2[C@H]([C@H](C3=C(O2)C=C(C=C3)O)O)O)O
1556 0 NHVPAORNOUSLOJ-UHFFFAOYSA-N CCCNC1=NN=C(S1)C1=CC=C(N)C=C1
1557 0 ANDXBTMXSNZSNW-UHFFFAOYSA-N FC1=CC2C(C=C1)=NC(=O)C2=NNC1=CC=CC=N1
1558 0 AHVNPEWVKSASMS-UHFFFAOYSA-N FC1=CC=C(C=C1)C1=CC=C(O1)C=NN1C=NN=C1
1559 0 VLIVKEITBNALCA-UHFFFAOYSA-N CC1N=NC(=O)N=C1N=NCC1=CC=CC=C1[N+]([O-])=O
1560 0 KKMFKEJIAQCIPO-UHFFFAOYSA-N C=CCNS(=O)(=O)C1=NC=NC2=C1NC=N2
1561 0 PQFQIWNHGCVXIB-UHFFFAOYSA-N COC1=CC(C=CC(O)=O)=CC(=C1O)[N+]([O-])=O
1562 0 IFUFLGMRDPXNFA-UHFFFAOYSA-N CCOC(=O)C=CC1=CC=C(OC(C)=O)C=C1
1563 0 JFKKCQBOYLNEDE-UHFFFAOYSA-N C[Si](C)(C)N1N=NN(C1=O)C1=CC=CC=C1
1564 0 OBSRPACCEPLRRT-UHFFFAOYSA-N CCCCSC=C1SC2=C(NC=C2)C1=O
1565 0 JRKSVIUQRJEQDF-UHFFFAOYSA-N COC1=CC=C(C=CC=CC(O)=O)C=C1OC
1566 0 USYIGOSTVXJXHA-UHFFFAOYSA-N OC(=O)CC(CC=CC1=CC=CC=C1)C(O)=O
1567 0 XQVRVLVORPSYNU-UHFFFAOYSA-N CC#CC#CC=C1OC2(OC=CC2OC(C)=O)C=C1
1568 0 ODOSNNNBLLOPJX-UHFFFAOYSA-N OC1=CC2(C(C=C1)(O)OC(CC2=O)c1ccccc1)O
1569 0 KZZCEVRYPLXOCW-UHFFFAOYSA-N COC1=CC=C(C=C2COC(=O)C2)C=C1OC
1570 0 HPIBUPWZPILGPW-UHFFFAOYSA-N O=C1CC(OC2=C1C(O)C(C=C2)(O)O)c1ccccc1
1571 0 YBEUJQJCZCSZCU-UHFFFAOYSA-N COC1=Cc2c(C(C1)O)c(O)c1c(c2)cc(oc1=O)C
1572 0 IJVMOGKBEVRBPP-UHFFFAOYSA-N NC(C(O)=O)C1=CC=C(C(O)=O)C(=C1)C(O)=O
1573 0 VPJRVYSNBDFFBA-UHFFFAOYSA-N S=C(NC1=CC=CC=C1)N=NCC1=CC=NC=C1
1574 0 QGQSRQPXXMTJCM-UHFFFAOYSA-N CCS(=O)(=O)OC1=CC2=C(C=C1)OCC2(C)C
1575 0 VBXSROIYRHKBBX-UHFFFAOYSA-N CN(CC(=O)NC1=CC=C(Cl)C=C1)C1=CC=CC=C1
1576 0 OFDFZDSOQYARRT-UHFFFAOYSA-N NC(=S)C1=NC(CN=NC2=CC=CC=C2)=CC=C1
1577 0 YEPLSGAVQCAOPO-UHFFFAOYSA-N OC1C=C(C=C(C1O)O)C1CC(=O)c2c(O1)cccc2
1578 0 IGJPWUZGPMLVDT-UHFFFAOYSA-N C=C[Si](O[Si](C=C)(C=C)C=C)(C=C)C=C
1579 0 AUDGDJFDXMDNCI-UHFFFAOYSA-N CCC(S)CCC(CCC(O)=O)C(O)=O
1580 0 RDOKLDFJIBLNAR-UHFFFAOYSA-N COC1=C(C=O)C=C2C(CCOC2(C)C(F)(F)F)=C1
1581 0 CHUILHDFEMJXOU-UHFFFAOYSA-N CC1=C(C)[N+](CC(O)C2=CC=CC=C2)=CS1
1582 0 DQNIUKYAEUQDNG-UHFFFAOYSA-N CC1=[N+](C)C2=CC=C(SC(F)(F)F)C=C2C1(C)C
1583 0 VXBPYOHLAARYPS-UHFFFAOYSA-N COc1cc2C=C3C=C(C)OC(=O)C3C(c2c(c1)O)O
1584 0 JYTJVWAXYXJKNF-UHFFFAOYSA-N CCOC(=O)CC1=CN2N=C(Cl)C=CC2=N1
1585 0 UKHBTBNWIXGYOW-UHFFFAOYSA-N ClC1=CC2=C(C=C1)N=C(N2)C1CCCCC1
1586 0 WOEKYMZWQFXFJB-UHFFFAOYSA-N CCCCCCC(CC=C)[Se]C
1587 0 BCEVEYRXQTUYLG-UHFFFAOYSA-N COC(=O)C(=C)C(OC(C)=O)C1=CC=CC=C1
1588 0 DSPWIGNSRMCMGP-UHFFFAOYSA-N CC(=C)C1CC2=CC(C(=O)CO)=C(O)C=C2O1
1589 0 CLWAWEALXMRKIE-UHFFFAOYSA-N CC1=CC=[N+](C=C1C)C1=CC=C(C=C1[N+]([O-])=O)[N+]([O-])=O
1590 0 CRXSSRPVDGICML-UHFFFAOYSA-N CCC(O)C(O)C1=CC2=CC=CC=C2C(=O)O1
1591 0 KKQPZUSXOGXWFQ-UHFFFAOYSA-N OC(=O)CC1(CCC2=CC=CC=C2C1)C(O)=O
1592 0 FLZZNCMRFDMVDR-UHFFFAOYSA-N CC1=NC2=C(C=CN=C2)N1C1=CC=C(C=C1)C#N
1593 0 IFHRPEWVHSRBAS-UHFFFAOYSA-N C[Si](C)(C)CCSC1=CC=C(C=C1)C#C
1594 0 CIRYMDFNFDJALS-UHFFFAOYSA-N COC1=C(OC)C=C2C(Cl)=NC(N)=NC2=C1
1595 0 LZRDUNPETLXZLD-UHFFFAOYSA-N ClC1=CC2=CC=CC=C2C(=N1)C1=CC=CC=C1
1596 0 KUKGNBBQHGGCTR-UHFFFAOYSA-N COC1C=C(O)c2c(C1)cc1c(c2O)c(=O)oc(c1)C
1597 0 CERPPXZGSNEVMI-UHFFFAOYSA-N CC(C)C1=C2C(=O)C(C)=CC(=O)C2=C(C=O)C(O)=C1O
1598 0 WYELDSBLILVIST-UHFFFAOYSA-N CCOC(=O)C(C)S(=O)(=O)C1=CC=C(C)C=C1
1599 0 XXSHBYJIDHCAER-UHFFFAOYSA-N CC(=O)C(=CC1=COC2=CC=CC=C2C1=O)C(C)=O
1600 0 AEWCGKAMUJPPJZ-UHFFFAOYSA-N CC1(C)OC(=O)CC1OC(=O)C1=CC=CC=C1
1601 0 IUMYHQBZNHSKQB-UHFFFAOYSA-N C[Si](C)(C1=CCCCS1)C1=CC=CC=C1
1602 0 YYIBXLGCMRPGTM-UHFFFAOYSA-N COC1=CC=C(C=C1)C1=NC(=C(C#N)C#N)C(=CC1)C#N
1603 0 YHVDGZPFCGLBOW-HYXAFXHYSA-N COC1=CC(=O)OC(\C=C/C2=CC(OC)=C(O)C=C2)=C1
1604 0 NDHMOBCVFGMXRK-UHFFFAOYSA-N O=CC1C(CC2OC(=O)CC12)OC(=O)C1=CC=CC=C1
1605 0 ZLCGIPHRDDDYKF-UHFFFAOYSA-N CCOC1(OCC)C(=O)C2=CC=CC=C2C1=O
1606 0 XCBXOXQHBSFYBO-UHFFFAOYSA-N ClC1=CC=CC=C1C1=NC=CC2=CC=CC=C12
1607 0 AZMVZKKDRDQEIQ-UHFFFAOYSA-N ClC1=CC2=C(C=C1)N=C(C=C2)C1=CC=CC=C1
1608 0 XAPANMKZJPQXQR-UHFFFAOYSA-N COC(=O)C1=CC(=C(C=C1)C(C)C)S(C)(=O)=O
1609 0 PJUWJQDQGVXGEI-UHFFFAOYSA-N CCCCCCCCC1=CC(Cl)=C(O)C(Cl)=C1
1610 0 HEDVHUQQVZUKBN-UHFFFAOYSA-N COC(=O)C1(CC1C1=CC=CC=C1)C(=O)OC
1611 0 FNZNPZDEWDBWJT-UHFFFAOYSA-N COC1=C(OC)C=C(CC2=CC(=O)OC2)C=C1
1612 0 BRYMGHBYJDJPIS-UHFFFAOYSA-N NC(=N)NC(=N)NC1=CC=C(C=C1)S(N)(=O)=O
1613 0 HEDVHUQQVZUKBN-UHFFFAOYSA-N COC(=O)C1(CC1C1=CC=CC=C1)C(=O)OC
1614 0 NDWKSWPMFTZWSX-UHFFFAOYSA-N COC1=CC(=CC(OC)=C1OC)C1OCCS1
1615 0 USXYPRWSALDBLL-UHFFFAOYSA-N CCN(CC(C)=C)C1=CC(Cl)=C(C=C1)C#N
1616 0 SPUUEXVZSDWXQO-UHFFFAOYSA-N CCOC(=O)C1=CSC(CCOC(C)=O)=C1C
1617 0 ONLQSMWCHCKFFV-UHFFFAOYSA-N CCN(CC)C(=S)SC(C)(CCC(O)=O)C#N
1618 0 MCVFDIBYKMURKZ-UHFFFAOYSA-N OC(=O)CC(C(=O)c1ccc(nc1)O)C(=O)O
1619 0 TYCJJRVJYJJCFB-UHFFFAOYSA-N OCC1OC(CC1O)N1C=C(C(=O)O)C(NC1=O)O
1620 0 WADPLDNTGSIEJM-UHFFFAOYSA-N C1CC1NC1=NC=CN2C(=CN=C12)C1=CSC=C1
1621 0 URFCJEUYXNAHFI-UHFFFAOYSA-N OC1=CC(O)=C2C(=O)CC(OC2=C1)C1=CC=CC=C1
1622 0 GGKPQCGPYDKACG-UHFFFAOYSA-N COc1cc2CC3C=C(C)OC(=O)C3=C(c2c(c1)O)O
1623 0 UAYRIRPCYIQVIT-UHFFFAOYSA-N CC(C)OP(=O)(OC(C)C)C1=CC=CC=C1S
1624 0 XCBUWRBWCGEJBH-UHFFFAOYSA-N S=C1NN(N(N1)C1=CC=CC=C1)C1=CC=CC=C1
1625 0 SCOKXZYNQKAQLK-UHFFFAOYSA-N CCOC(=O)C(=O)OC1=CC=CC=C1[N+]([O-])=O
1626 0 OGOSCLCPPONYIY-UHFFFAOYSA-N CC(C)(C)OC(=O)C(=O)C(=O)C1=CC=CC=C1
1627 0 RYJJRAKMTCKYLY-UHFFFAOYSA-N ClC(C1CCCCC1)S(=O)C1=CC=CC=C1
1628 0 CSXNIFIGUNHVKN-UHFFFAOYSA-N ONc1ccc(cc1C(=O)CC(=O)C(=O)O)O
1629 0 JUIKCSIKVWJLLG-UHFFFAOYSA-N O=C(CC(=O)c1cc(O)ccc1N)OC(=O)O
1630 0 ZKAKTGCCWQBPOR-UHFFFAOYSA-N SC(N=NC1=CC=CC=C1)N=NC1=CC=CC=C1
1631 0 FERPDCPDPHIFFD-UHFFFAOYSA-N ClC1=NC(=CC2=CC=CC=C12)C1=CC=CC=C1
1632 0 OCZUPEYJZNWTBK-HYXAFXHYSA-N COC1=CC(=O)OC(\C=C/C2=CC(O)=C(OC)C=C2)=C1
1633 0 QAGVASPCDMMMKK-UHFFFAOYSA-N COC(=O)C1(O)C2=CC=CC=C2OC2=CC=CC=C12
1634 0 UUUZYHSWCJGNBA-UHFFFAOYSA-N ClC1=CC2=C(C=C1)C(=CN2)C1CCNCC1
1635 0 YUBSXXURZGGQSL-UHFFFAOYSA-N CC1=C2CC=CC2C(C#N)(C#N)C(C1)(C#N)C#N
1636 0 PZFOUALESMCYKL-UHFFFAOYSA-N CC1=CC2=C(C=C1)N1N=NC3=CC=CC=C3C1=N2
1637 0 ZQTUKLOPEQEDKS-UHFFFAOYSA-N COC(=O)C1=CC2=C(OC(C2O)C(C)=C)C=C1
1638 0 YVBGQPGMXFSZHS-UHFFFAOYSA-N CC1(CCS(=O)(=O)C2=CC=CC=C2)OCCO1
1639 0 CRDZBAYYQBBWTB-UHFFFAOYSA-N COC1=CC=C2CC=C(OC)C(C(O)=O)C2=C1
1640 0 MVORESVZIOVWEB-UHFFFAOYSA-N O=C(C1=CC=CC=C1)[N+]1=CC=CC2=CC=CC=C12
1641 0 MSQGYVACVAASTG-UHFFFAOYSA-N N1C=NC2=C1C=C(C=C2)C1=CC2=C(C=C1)N=CN2
1642 0 FZLWDMIXCURAFJ-UHFFFAOYSA-N CC1(C(N)=NC2=CC(Cl)=CC=C12)C1=CC=CC=C1
1643 0 CPHVJNHSWFQPLV-UHFFFAOYSA-N CC1=C(NC2=C1C(Cl)=NC(C)=C2)C1=CC=CC=C1
1644 0 XXCUXJZHKMKXAL-UHFFFAOYSA-N CC1=C(C2=C(N1)C=C(C)N=C2Cl)C1=CC=CC=C1
1645 0 FIRUCWQMUVQZAX-UHFFFAOYSA-N ClC1=CC2=C(C=C1)C=CC(=N2)C1=CC=CC=C1
1646 0 ODJQGJWRJGXHNP-UHFFFAOYSA-N CC1=CC(N=[N+]=[N-])=C2C(C=CC3=CC=CC=C23)=N1
1647 0 AMNAVNJKVWWXIN-UHFFFAOYSA-N CC1=CC(N=[N+]=[N-])=C2C=CC3=CC=CC=C3C2=N1
1648 0 LRYHHSMHRHLJER-UHFFFAOYSA-N ClCCNC(=O)NC1=CC=CC=C1C1=CC=CC=C1
1649 0 PAWMHDAJXKKTHU-UHFFFAOYSA-N CCOC(=O)N(Cl)CC(Cl)CCC=C
1650 0 AOADALFQVBDJJO-UHFFFAOYSA-N CCCCCC(O)C(Cl)S(=O)C1=CC=CC=C1
1651 0 TWESJUCJKWFWQV-UHFFFAOYSA-N CC(C)=CCC12OC1C(=O)C1=C(O)C=CC(O)=C1C2=O
1652 0 FWQMZKAFJFMSIR-UHFFFAOYSA-N COC1=CC2=C(C=C1)C(=O)C1=C(O2)C=CC(OC)=C1
1653 0 AAYSPFXJNSFDIO-UHFFFAOYSA-N O=C1C=CC(C=C1)=C1N=NC2C(C=NC3=CC=CC=C23)=N1
1654 0 ZSYBVMLBRRAALN-UHFFFAOYSA-N ClC1=CC2=C(C=C1)N=C1CCCCCN1C2
1655 0 RYYVASAICMJMGQ-UHFFFAOYSA-N CC1=C(C)C2=NC(C)(C)N=C3C2C(=CC=C3Cl)C1=O
1656 0 QYLPBNHXSRSYLR-UHFFFAOYSA-N C1=CC=C2N=C3C(=NC2=C1)C1=NC2=CC=CC=C2N=C31
1657 0 NBVLBJKFGVYTJW-UHFFFAOYSA-N CSC1(SC)C(=O)NC2=C1C=C(C)C=C2
1658 0 VMLZWORLHGBXCM-UHFFFAOYSA-N C1=CC=C(C=C1)C1=CN=C(N=N1)C1=CN=CC=C1
1659 0 ZMHYDSAWFKQVKL-UHFFFAOYSA-N COC(=O)C1CCC2=CC(OC)=CC=C2C1=O
1660 0 KMZVXCYETCABBY-UHFFFAOYSA-N OCC(O)COC(=O)NC1=CC=C(C=C1)[N+]([O-])=O
1661 0 OMOMEWNGJPUNAK-UHFFFAOYSA-N CSC1=NN2C=CC3=CC=CC=C3C2=C1C#N
1662 0 GTEXBOVBADJOQH-RQOWECAXSA-N COC1=CC(=O)OC(C1)\C=C/C1=CC2=C(OCO2)C=C1
1663 0 XQVRVLVORPSYNU-NTUHNPAUSA-N CC#CC#C\C=C1\OC2(OC=CC2OC(C)=O)C=C1
1664 0 WFPQITLSKXBJGH-UHFFFAOYSA-N NC1=C2C=NN(C2=NC=N1)C1=CC(=CC=C1)[N+]([O-])=O
1665 0 RKFJRXKHXIITBQ-UHFFFAOYSA-N NNOC(=O)CP(c1ccccc1)c1ccccc1
1666 0 HRFBHYYSXIBQFE-UHFFFAOYSA-N CC1=CCC2=C(C1)C(O)=C1C(=O)C=CC(=O)C1=C2O
1667 0 FDRMSENAXZDFTN-UHFFFAOYSA-N ClC1=CC2=C(NC(=O)CN=C2C2=CCCCC2)C=C1
1668 0 DRSUGRQPMWIEHB-UHFFFAOYSA-N COC1=C2CCC(=CC2=C(OC)C=C1)C(O)=O
1669 0 ISFYSSKABXOEHO-UHFFFAOYSA-N ClC1=CC=C(C=C1)C1CC(N=N1)C1=CC=CC=C1
1670 0 ZYCNQWOKCMJKEZ-UHFFFAOYSA-N CC(O)CC1=CC(=O)C2=C(O1)C=C(O)C=C2C
1671 0 KVKHNXRJUPKXPE-UHFFFAOYSA-N CCOP(=O)(OCC)C(SC)C1=CC=CC=C1
1672 0 QCMPHZDBSUAAON-UHFFFAOYSA-N CC1=CC=C(C=C1)S(=O)(=O)CCC1OCCO1
1673 0 KNOSIOWNDGUGFJ-UHFFFAOYSA-N CC(C)=CCC1=C(O)C(=O)C2=C(O)C=CC(O)=C2C1=O
1674 0 OTIOGZHPTDDUBZ-UHFFFAOYSA-N Oc1ccc(c(c1)C(=O)COC(=O)C(=O)O)N
1675 0 JAMQIUWGGBSIKZ-UHFFFAOYSA-N CC(=O)OC(C=C)C1=CC=C(OC(C)=O)C=C1
1676 0 QUIDIELSDPCXCX-UHFFFAOYSA-N CN1C(C)=CSC1=NC1=CC=C(N)C(N)=C1
1677 0 XTSWJTBIEXVATN-UHFFFAOYSA-N CC(C(=O)C1=C(O)C(O)=C(O)C=C1)C1=CC=C(O)C=C1
1678 0 DUNYJXAASMQKPQ-UHFFFAOYSA-N CC(=O)OCCOC1=CC=C(C=C1)C(=O)C=C
1679 0 ATQOMCWRUVPYNN-UHFFFAOYSA-N O=C1OC(C)(C)C(C=C1C1OC(=O)c2c1cccc2)O
1680 0 UFFVGXRDEKWGST-UHFFFAOYSA-N O=C(C1=CC=CC=C1)[N+]1=CC=C2C=CC=CC2=C1
1681 0 JMOWKXFNJSTXBW-UHFFFAOYSA-N CN1C=NC2=C1C(=O)N(CCCCl)C(=O)N2C
1682 0 BEWZHGZKTXNLSP-UHFFFAOYSA-N CC1=CC(Cl)=CC=C1N=NC1C=C(C)C(=O)C(C)=C1
1683 0 LWVHDDNSSZYWIV-UHFFFAOYSA-N COC1=CC=C(C=C1Cl)N=NC1=CC(C)=CC=C1C
1684 0 UKXHZJPBTFITGL-UHFFFAOYSA-N CC1=CC(=O)C=C(C)C1N=NC1=CC=C(Cl)C=C1C
1685 0 BWVGSTMMFDZVBB-UHFFFAOYSA-N COC(=O)C1=C(O)C(=CC(=C1)C(C)=O)[N+]([O-])=O
1686 0 FLCGRFVBZHIHQC-UHFFFAOYSA-N OC1=C(C(=O)OC(C1)(C)C)C1OC(=O)c2c1cccc2
1687 0 UVNWZEGMBMVVRI-UHFFFAOYSA-N O(C1=NC=NC2=CC=CC=C12)C1=NC=NC2=CC=CC=C12
1688 0 MPGFHNNVFUGPOX-UHFFFAOYSA-N CC(C(=O)C1=C(O)C=C(O)C(O)=C1)C1=CC=C(O)C=C1
1689 0 QUTDLMGUWUDCMG-UHFFFAOYSA-N COC1=CC=C(C=C1)C1=CC(=O)OC(C)(C)O1
1690 0 JOLZVPWLHLHVLN-UHFFFAOYSA-N OCCCCC(=O)CS(=O)(=O)C1=CC=CC=C1
1691 0 RPDTZWGWZGVMNK-UHFFFAOYSA-N CCOCC(CO)(COCC)COS(F)(=O)=O
1692 0 IEFUAUZFJJOQMC-UHFFFAOYSA-N CC(C(=O)C1=C(O)C=C(O)C=C1O)C1=CC=C(O)C=C1
1693 0 LOYXTWZXLWHMBX-UHFFFAOYSA-N OC1=CC(O)=C(C(=O)C=CC2=CC=CC=C2)C(O)=C1
1694 0 LNLVLKGOVNENAN-UHFFFAOYSA-N NC1=C2NC=NC2=NC(=N1)C1=CC=C(C=C1)[N+]([O-])=O
1695 0 GWFGSMFULJLIJL-UHFFFAOYSA-N N#CC1(C#N)C2(CC2)C=CC2(CC2)C1(C#N)C#N
1696 0 OLQJVPWHSOLGOG-UHFFFAOYSA-N C[Si](C)(C)C(=C)C(=C)SC1=CC=CC=C1
1697 0 NDBLQEZXIJUPLM-UHFFFAOYSA-N ClC1=CC=C(C=C1)N=C1CN2CCC1CC2
1698 0 KDHGOIHQACXSBF-UHFFFAOYSA-N ClC1=CC=CC=C1N=C1CN2CCC1CC2
1699 0 QEHUCTNQOYVMKT-UHFFFAOYSA-N CC1=C(N=C(Cl)C2=CC=CC=C12)C(=O)N1CCCC1
1700 0 XBWZRIBMTWLMJZ-UHFFFAOYSA-N CC(=O)C1=CC=C(OCC2COC(C)(C)O2)S1
1701 0 YBQZLENZINUTHM-UHFFFAOYSA-N COC1=CC=C(C=C1)C1=CSC(NC2=NCCN2)=N1
1702 0 GORRQCICPDARQF-UHFFFAOYSA-N OC1=CC=C(C=C1)C1=CSC(NC2=NCCCN2)=N1
1703 0 YBOHSXMKCLBDBQ-UHFFFAOYSA-N CC1(C)COC(=O)C1C(=O)C1=CC=CC=C1O
1704 0 ZRFHBWVODOLXDQ-UHFFFAOYSA-N CC(=O)C1=C(OC(=O)C2=CC=CC=C2)C=CC(O)=C1
1705 0 ULUBXAPSIALREU-UHFFFAOYSA-N CCCC1=C(C)C2=C(O)C=C(O)C=C2OC1=O
1706 0 VXMLIOBLRFPPSZ-UHFFFAOYSA-N CCOC(=O)C1=CC=C(OCCS(C)=O)C=C1
1707 0 ALXAOMCSLVVJEB-UHFFFAOYSA-N COC(C)(CO)C1=CC2=C(O1)C=CC1=C2OC(=O)C=C1
1708 0 YXTXYNYRLAZGAW-UHFFFAOYSA-N CNC1=NN=C(CCCOC2=CC=C(C=C2)C#N)S1
1709 0 KOAIQXCDQCJFJB-UHFFFAOYSA-N Oc1ccc(c(c1)C(=O)OCC(=O)C(=O)O)N
1710 0 XLGZKIUPPYOPKS-UHFFFAOYSA-N CCC1(C)OCCCN1C(=O)C(Cl)Cl
1711 0 YIHPRPKBEDCUTK-UHFFFAOYSA-N CC1=NC2=CC(OC(=O)CCl)=NN2C(C)=C1
1712 0 VZEJNDRHYKMZSG-UHFFFAOYSA-N COC1=CC(=O)C2=CC=CC=C2C1(OC)OC
1713 0 DDEGDFCVEXYTJM-UHFFFAOYSA-N CCOC(=O)C1=NNC(C(=O)OC)=C1C(=O)OC
1714 0 UYAKJOSTERJTGV-UHFFFAOYSA-N CC(C(=O)C1=C(O)C=C(O)C=C1O)C1=CC(O)=CC=C1
1715 0 NMQTWXIHORYOJT-UHFFFAOYSA-N ClC1=CC=CC=C1C1(CCCC1)C(=O)N1C=CN=C1
1716 0 JPCROEUQHWHLDE-UHFFFAOYSA-N ClC1=CC=CC(=C1)C1(CCCC1)C(=O)N1C=CN=C1
1717 0 ISFKRZXYPZBIEC-UHFFFAOYSA-N ClC1=CC=C(C=C1)C1(CCCC1)C(=O)N1C=CN=C1
1718 0 JQZABYOYCXDJNG-UHFFFAOYSA-N OCCCC1OC(=O)C(=O)C1C1=CC=CC=C1
1719 0 UCZFGQIYPGPGAX-UHFFFAOYSA-N NC1=NC2=C(C=C(C=C2)S(N)(=O)=O)C(N)=N1
1720 0 BTHKCGBJZXVDOM-UHFFFAOYSA-N CC(C)(C)C1=CC(C=O)=C(O)C(=C1)S(C)(=O)=O
1721 0 YXRICJAHOTTYPX-UHFFFAOYSA-N OCC(CO)(CC1=CC=C(C=C1)[N+]([O-])=O)[N+]([O-])=O
1722 0 WZTPHBKILSPAJA-UHFFFAOYSA-N CCOC(=O)C1=C(O)C2=C(C=C1)C1=CC=CC=C1O2
1723 0 OQKJZWABRBNEOT-UHFFFAOYSA-N OC1C=CC2=C(C1)OC(CC2=O)c1ccc(c(c1)O)O
1724 0 RXLLZUMPVNFKTQ-UHFFFAOYSA-N OC(=O)CC(=O)N(c1ccccc1C(=O)O)O
1725 0 INIJGNQXBDBHIY-UHFFFAOYSA-N COC(=O)C1=C(OC(C)=O)C=CC(=C1)[N+]([O-])=O
1726 0 SMXYHTZAHLNPIV-UHFFFAOYSA-N COC1=CC=C2C(=O)C(CC(O)=O)CCC2=C1
1727 0 ZHTQRKZIGGBNMQ-UHFFFAOYSA-N OC(=O)OCC(=O)Nc1ccccc1C(=O)O
1728 0 JNRJWHQDGHZVNR-UHFFFAOYSA-N CC(=O)C1=CC2=CC3=C(OC(=O)C=C3C)C(C)=C2O1
1729 0 WIZRGUKVSIAPIM-UHFFFAOYSA-N CCN(CC)B(Br)N(CC)CC
1730 0 BSGZBTVJZSNKKJ-UHFFFAOYSA-N OC(=O)CN=C(O)C1=CC2=C(OCO2)C=C1O
1731 0 VNBPLDGINSKTMU-UHFFFAOYSA-N N#CC1=CC=C(C=C1)N=NSC1=CC=CC=C1
1732 0 FNBSLOOXCPRTGY-UHFFFAOYSA-N NC1=NC(NS(=O)(=O)C2=CC=CC=C2)=NN1
1733 0 IBNBXIGDDWDFSY-UHFFFAOYSA-N ClC1(Cl)C2(CCCCC2)C(=O)C11CCCCC1
1734 0 IOCQFSIEULRNKU-UHFFFAOYSA-N OC1=CC(O)=C2C(=O)C(COC2=C1)C1=CC=CC=C1
1735 0 JHLKQUWQNGUCSL-UHFFFAOYSA-N CCCOP(=O)(CSC1=CC=CC=C1)OCC
1736 0 ARCZPQZOBVHWEE-UHFFFAOYSA-N O1C(=NC2=C1N=NC(=N2)C1=CC=CC=C1)C1=CC=CC=C1
1737 0 YDOGHDDKVWYSNO-UHFFFAOYSA-N O=C(Oc1cc(O)ccc1N)CC(=O)C(=O)O
1738 0 DGCROSUKFKHRCN-UHFFFAOYSA-N OC1=CC(=CC2C1O2)C1CC(=O)c2c(O1)cccc2
1739 0 VMZTWDWJFZEFFZ-UHFFFAOYSA-N OC(=O)C(=O)CC(=O)C1=CC2(O)OC2C=C1N
1740 0 OJHHQMWNFHWAFR-UHFFFAOYSA-N CCOC(=O)C1=C(C)N=C2C=CC(Cl)=NN12
1741 0 OTGPVFPWARWFIE-UHFFFAOYSA-N COC(=O)CCCCS(=O)(=O)C1=CC=CC=C1
1742 0 AWYWEFFADRYDNS-UHFFFAOYSA-N OC1=C(O)C2=C(C=C1)C(=O)C(CO2)C1=CC=CC=C1
1743 0 VOWRUXVABZHWNP-UHFFFAOYSA-N OC1=CC2OC2(C(=C1)C(=O)CC(=O)C(=O)O)N
1744 0 YHVDGZPFCGLBOW-HWKANZROSA-N [H]\C(=C(\[H])C1=CC(OC)=C(O)C=C1)C1=CC(OC)=CC(=O)O1
1745 0 OCZUPEYJZNWTBK-HWKANZROSA-N [H]\C(=C(\[H])C1=CC(O)=C(OC)C=C1)C1=CC(OC)=CC(=O)O1
1746 0 NBYANOYEKCTESA-UHFFFAOYSA-N COC(=O)C1=CC(OC(C)=O)=C2C=C(OC)C=CC2=C1
1747 0 DXINMZWNUHRQFK-UHFFFAOYSA-N CC(C(=O)C1=CC(O)=C(O)C=C1O)C1=CC(O)=CC=C1
1748 0 ZSFTYMODTKIOCK-UHFFFAOYSA-N ClCC(=O)NC1=C2CCCCC2=NC2=CC=CC=C12
1749 0 JUJLLFXMJMSYBD-UHFFFAOYSA-N CCCNC(=O)C1=C(O)C(=C(O)C=C1O)[N+]([O-])=O
1750 0 FAPNXAXLYRYPEE-UHFFFAOYSA-N O=S(=O)(CCC1COCCO1)C1=CC=CC=C1
1751 0 VLOQMNCXTGUXOU-UHFFFAOYSA-N OC1=CC=C(C=C1)C1COC2=C(O)C(O)=C(O)C=C2C1
1752 0 OCEWQYAKYQCTGM-UHFFFAOYSA-N OC1C(COC2=C(O)C(O)=C(O)C=C12)C1=CC=CC=C1
1753 0 PPCYABRGEKQACV-UHFFFAOYSA-N OC1=CC=C(C2(C1O2)C(=O)CC(=O)C(=O)O)N
1754 0 LTCPUBPDVJKSBG-UHFFFAOYSA-N COC1=C2C(=O)C(C)=C(OC(C)=O)C(=O)C2=C(C)C=C1
1755 0 RZBVOKKQSMPFFP-UHFFFAOYSA-N COC1(CCCCC1)C#CC(=O)C(F)(F)F
1756 0 NILPCLZGVVDGJK-UHFFFAOYSA-N CC(C(=O)C1=CC(O)=C(O)C(O)=C1O)C1=CC=CC=C1
1757 0 ISBCBGZLNXQEEF-UHFFFAOYSA-N OC1(CCC(=O)CC1)C1=CC2=C(OCO2)C=C1
1758 0 DHJZKLQVPDRYER-UHFFFAOYSA-N CSCC1=CC=CC=C1C1=CC=CC=C1CSC
1759 0 VJUDKJBUPDSYBR-UHFFFAOYSA-N OC(=O)C(=O)CC(=O)c1cc(O)c(cc1N)O
1760 0 XWOFZMGLZBUKRA-UHFFFAOYSA-N C1=NC2=CC=CC=C2N1N1C=NC2=CC=CC=C12
1761 0 ZKVFHYIMGRHRIP-UHFFFAOYSA-N COC1=C2OC(C)(C)C=CC2=C(C=C1)C(O)=O
1762 0 LTHIQXWICUIQFY-UHFFFAOYSA-N CCOC(=O)C1CCOC2=CC=CC=C2C1=O
1763 0 MIBBEWZPYDLHLQ-UHFFFAOYSA-N ClC1=CN(CCCC=C)C(=O)C(=N1)C1=CC=CC=C1
1764 0 MIMYUBLRBOTSML-UHFFFAOYSA-N CSC1=NC(N)=NN1CC1=CC=C(C)C=C1
1765 0 GBNUCNBONTVMKX-UHFFFAOYSA-N CSC1=NN(C(N)=N1)C1=C(C)C=CC=C1C
1766 0 LARBDAPUTIFICW-UHFFFAOYSA-N CC(C(=O)C1=C(O)C(O)=C(O)C=C1O)C1=CC=CC=C1
1767 0 QNRAJGGNCAPFND-UHFFFAOYSA-N N#CC1=CC(NC2=NC3=CC=CC=C3N2)=CC=C1
1768 0 BMZMLHXRADPUBF-UHFFFAOYSA-N NC1=C(C=NN1C1=C(F)C=C(F)C=C1)C(O)=O
1769 0 GNQSSPFXDYWTSY-UHFFFAOYSA-N ClC1=CC=CC(=C1)C1=NC2=CC=CC=C2C=C1
1770 0 NXBBLHXAUQCTPD-UHFFFAOYSA-N OC1=C(C=C(OCC=C)C=C1)C(=O)OCC=C
1771 0 IXPMPOCHJBNGJF-UHFFFAOYSA-N Oc1cc(O)c(c(c1)C(=O)CC(=O)C(=O)O)N
1772 0 IJVMOGKBEVRBPP-UHFFFAOYSA-N NC(C(O)=O)C1=CC=C(C(O)=O)C(=C1)C(O)=O
1773 0 MUBKABXUVUHVBX-UHFFFAOYSA-N CN1C2=C(CNCC2)C2=C(Cl)C=CC(C)=C12
1774 0 PJXBSEMPGQDIBQ-UHFFFAOYSA-N CCOC(=O)CCC(=O)C1=CC=C(C=C1)C(F)(F)F
1775 0 YTBAESLKZPSLGU-UHFFFAOYSA-N COC(=O)C1=CC(OC2=CC=C(C=O)C=C2)=CC=C1
1776 0 JJRIYFGZKRETII-UHFFFAOYSA-N OC1=C2OC(CC(=O)C2=C(O)C=C1)C1=CC=CC=C1
1777 0 JGCKERWIFJNBBQ-UHFFFAOYSA-N ClCCC(=O)NC1=CC2=C(NC(=O)N2)C=C1
1778 0 JGDUSGWPPQHMOO-UHFFFAOYSA-N Oc1ccc(c(c1)C(=O)C(C(=O)C(=O)O)O)N
1779 0 ZIMADRWWQDVUQL-UHFFFAOYSA-N CCOC(=O)C1=CN2N=CN=C(Cl)C2=C1C
1780 0 DBDJWUJJJAJAJC-UHFFFAOYSA-N OC(=O)CCC(=O)OC1=CC=C(C=C1)[N+]([O-])=O
1781 0 GXKHMLGTHWFMHR-UHFFFAOYSA-N OC(=O)C(=O)CC(=O)c1c(N)ccc(c1O)O
1782 0 MTOGKBVCUVCNIM-UHFFFAOYSA-N OC1C(O)C2=C(O)C=C(O)C=C2OC1C1=CC=CC=C1
1783 0 JHSKMJNZXDNFEV-UHFFFAOYSA-N O=C1OC(C)(C)CC2C1(O2)C1OC(=O)c2c1cccc2
1784 0 FNNSRKPCNWWTBU-UHFFFAOYSA-N OC(=O)COC(=O)Nc1ccccc1C(=O)O
1785 0 KWSLHMIYOCQMAB-UHFFFAOYSA-N COC(=O)C1=C(N)N2N=C(CC#N)C(C#N)=C2N=C1
1786 0 IIVOIWVODDTYGQ-UHFFFAOYSA-N CC(=C1CCC(CC1)(C)OS(=O)(=O)O)C
1787 0 CUVQMRAQEXFPQF-UHFFFAOYSA-N CC1=CC(=NC(=C1)C1=CC(C)=CC(=N1)C#N)C#N
1788 0 WJDIWFQGSSXWEH-UHFFFAOYSA-N CC(=C)C(=O)OC1=CC=C(C=C1)C1OCCO1
1789 0 NXLJHBLLNKYHHK-UHFFFAOYSA-N CC(=O)C(CC1=CC2=C(OCO2)C=C1)C(C)=O
1790 0 VKLHDGSZJZFVSV-UHFFFAOYSA-N CC1=CC2=C(C(C1O)(O)O)C(=O)c1c(C2)cccc1O
1791 0 JTKFRFMSUBOCIQ-UHFFFAOYSA-N N1N=C(C2=NC3=CC=CC=C3N2)C2=C1C=CC=C2
1792 0 QQGJUCPERSZNDA-UHFFFAOYSA-N ClC1=CC=CC2=C1N=C(C=C2)C1=CC=CC=C1
1793 0 DLXGZNOMCFBJDA-UHFFFAOYSA-N CCOC(=O)CCC(=O)C1=CC(=CC=C1)C(F)(F)F
1794 0 MPOBPGHXCKMXMR-UHFFFAOYSA-N COC(=O)C1=CC=C(C=C1)C1=CC(C=O)=C(O)C=C1
1795 0 JOXYLTMFNHZLNN-UHFFFAOYSA-N COC(=O)C1=CC=CC(=C1)C1=CC(C=O)=C(O)C=C1
1796 0 HXTXWTYFVPJATO-UHFFFAOYSA-N OC1C(O)C2=CC#CC=C2OC1c1ccc(cc1)O
1797 0 WVJWSWIKHOYGHH-UHFFFAOYSA-N COc1cc2OC(C)(C)C=Cc2cc1C(=O)O
1798 0 ZCXPRSTXHIWZDF-UHFFFAOYSA-N OC(=O)CC(=O)Nc1ccccc1OC(=O)O
1799 0 SVESMWAUWYDHSK-UHFFFAOYSA-N COC(=O)C1=CC=C(OC2=CC=C(C=O)C=C2)C=C1
1800 0 UZFSWCOTWUIDRV-UHFFFAOYSA-N Oc1ccc(cc1)C(=O)CC(c1ccc(cc1O)O)O
1801 0 XQVRVLVORPSYNU-GEJCVMBQSA-N CC#CC#CC=C/1OC2(OC=CC2OC(=O)C)C=C1
1802 0 ZKVJHXYEVLGYHS-UHFFFAOYSA-N NP(N)(=O)NC1=CC=CC(=C1)C(F)(F)F
1803 0 ZTYNMJCCMBHGQY-UHFFFAOYSA-N COC1=CC2=C(C=C1)C1=C(C(=O)O2)C(OC)=CC=C1
1804 0 PWXLOONQXYGPGC-UHFFFAOYSA-N COC(=O)c1ccc2OC(C)(C)CC(=O)c2c1
1805 0 NPJLGRLMKZVOED-SNAWJCMRSA-N COc1cc2OC(=O)C=Cc2c(OC)c1C=CC(=O)C
1806 0 VRMPXKWVYPRBAR-UHFFFAOYSA-N OC(=O)C(C(CC=C)C1=CC=CC=C1)C(O)=O
1807 0 RDKCUUKYUOOMPS-VUABOHJTSA-N CC12CC3OC(=O)C(=C)C3C4OC(=O)C(=COC=C1)C24
1808 0 MEZIBFKEPJTEIZ-UHFFFAOYSA-N Oc1cc(O)c(c(c1)C(=O)O)NC(=O)C(=O)C
1809 0 NIQLOLNJWXWZHX-UHFFFAOYSA-N [H]C12CC(CC(O)(C(F)(F)F)C(F)(F)F)C([H])(C1)C=C2
1810 0 WHKLDNVSQYCOJF-UHFFFAOYSA-N CC(Cl)C1=CC=C(C2CCCCC2)C(Cl)=C1
1811 0 XLBAEJKIEVPOMT-ZIAGYGMSSA-N CC(=C)C1OC2=C(C1O)C(=O)c3ccccc3C2=O
1812 0 HBUKVVFZLYUSQA-UHFFFAOYSA-N CCOC(=O)C(CC1=CSC=C1)C(=O)OCC
1813 0 ZRVPVEQMFSWITE-UHFFFAOYSA-N CC(C)N1CC2=C(C1)C1=C(N2)C=CC(Cl)=C1
1814 0 ONTQFVIAKQPTQW-UOWDBTKRSA-N CC1CC(=O)c2c(coc2c3c(O)cccc3O)C1O
1815 0 VOFZDDBVIFBHIJ-UHFFFAOYSA-N CCOC(=O)C1=C(C=C(C=C1)C(O)=O)[N+]([O-])=O
1816 0 KCYRNVIJRZGEBN-JZSVSSEVSA-N COC1=CC(=O)C2=C(O)C(=C/O)C(=CC2=C1)C=C(C)/O
1817 0 AFVIGANOYGRFDL-UHFFFAOYSA-N OP1(=O)OCCOCCOCCOCCO1
1818 0 LGOQEBIXXUMRQH-UHFFFAOYSA-N COC1=C2OC(=O)C=CC2=CC(CC=C)=C1OC(C)=O
1819 0 GRWIEFRKSAIPCU-UHFFFAOYSA-N COC1=NC2=C(C=C1C)C(=O)C(Cl)=NN2C
1820 0 BKGOHYABGCTECA-UHFFFAOYSA-N C1=CC(=CN=C1)C1=NC(=NC=C1)C1=CN=CC=C1
1821 0 SZTFOSQKSCPQKE-UHFFFAOYSA-N OC(=O)CC(=O)NC12OC1C=CC=C2C(=O)O
1822 0 BZEYCGVQYBZOEK-UHFFFAOYSA-N OC(=O)CCCCC(=O)C1=CC(=CC=C1)C(F)(F)F
1823 0 VJPZGTYFYCGMDS-UHFFFAOYSA-N OC(=O)CCCCC(=O)C1=CC=C(C=C1)C(F)(F)F
1824 0 CWMVRLKROLWNAL-UHFFFAOYSA-N COCC(C)OS(=O)(=O)C1=CC=C(C=C)C=C1
1825 0 CMIZKEXUPWJMQL-UHFFFAOYSA-N CCOC(=O)C1=C(Cl)N2N=C(C)C=C2N=C1
1826 0 FVGBDVFTZOLWFC-UHFFFAOYSA-N COC1=C(OCC#C)C=CC(CCC(O)=O)=C1
1827 0 UFOMEGLZBSFKAY-UHFFFAOYSA-N COC1=C(OCC#C)C=C(CCC(O)=O)C=C1
1828 0 JHGZOAUSPBHOGM-UHFFFAOYSA-N CC(=CCOc1cc2OC(=O)C=Cc2c3OCOc13)C
1829 0 BKTDWKYNCNBGBC-UHFFFAOYSA-N OCC1OC(C(O)C1O)N1C(=O)NC(=O)C=C1CO
1830 0 XQVRVLVORPSYNU-VBUBNCOFSA-N CC#CC#CC=C1/OC2(OC=CC2OC(=O)C)C=C1
1831 0 LGZNHGGASGQCKR-UHFFFAOYSA-N C[Si](C)(C)OC1=NN=NN1C1=CC=CC=C1
1832 0 KRGPQLWYEBSYBB-UHFFFAOYSA-N NC1=NC=C(CC2=CSC3=CC=CC=C23)C(N)=N1
1833 0 IGOJSSVBVDFSIA-UHFFFAOYSA-N NC1=CC=C(C=C1)S(=O)(=O)NC1=NC=NN1
1834 0 DBBVDWONESBNOD-UHFFFAOYSA-N CC1(C)CNCC2=C1C1=C(N2)C=CC(Cl)=C1
1835 0 GKYHZIPVNFXXJO-UHFFFAOYSA-N [O-][N+](=O)C1=CC=C(NC2=NC=NC3=C2NC=N3)C=C1
1836 0 FSYKBCHJLUIEBF-UHFFFAOYSA-N CC(C)C=NC1=C(N=CC=C1)C(=O)NC1=NC=CS1
1837 0 QDIUNAOSLLGNKF-UHFFFAOYSA-N OC1=CC=C(C=C1C1CCCCC1)S(O)(=O)=O
1838 0 OCYLLCYAPOYHMC-UHFFFAOYSA-N CSP(=O)(N1CCCC1)N1CCCC1
1839 0 BDBOUYNUSNUWFV-UHFFFAOYSA-N C[N+]1(C)N=C([O-])N(C1=O)C1=CC=C(Cl)C=C1
1840 0 GGOZUZKQRQUCEW-UHFFFAOYSA-N COc1ccc2C3=C(CCc2c1)C(=O)C(=CC3=O)O
1841 0 KVBWWHIVCPWHSA-PKNBQFBNSA-N COC(=O)CCCC#CC#CC=CC(=O)OC
1842 0 ZUDNPUVTUDRFSJ-UHFFFAOYSA-N CC1CCC(=C(C)C)C(C1)OS(=O)(=O)O
1843 0 JCHFEPFEKYVYNG-UHFFFAOYSA-N CCCCOC(=O)C1=CC=C(S1)C1OCCO1
1844 0 RLUWJLDENVQFBS-UHFFFAOYSA-N CSC1=CC=CC=C1CCC(=O)C1=CC(F)=CC=C1
1845 0 BOFWLWAFRDQXSG-UHFFFAOYSA-N CSC1=CC=CC=C1CCC(=O)C1=CC=C(F)C=C1
1846 0 JUOJVPQQGLGFNI-UHFFFAOYSA-N CSC1=CC=CC=C1CCC(=O)C1=CC=CC=C1F
1847 0 PZNBEZXOWBIJJR-UHFFFAOYSA-N CSC1=CC=C(CCC(=O)C2=CC(F)=CC=C2)C=C1
1848 0 LMHXYQLFYCOXNR-UHFFFAOYSA-N CSC1=CC=C(CCC(=O)C2=CC=C(F)C=C2)C=C1
1849 0 QOEINRHQYOZIAI-UHFFFAOYSA-N CSC1=CC=C(CCC(=O)C2=CC=CC=C2F)C=C1
1850 0 ZOLZLXYGICVQRU-UHFFFAOYSA-N CSC1=CC=CC=C1C(=O)CCC1=CC(F)=CC=C1
1851 0 KVGJZTOTMIDYOQ-UHFFFAOYSA-N CSC1=CC=C(C=C1)C(=O)CCC1=CC(F)=CC=C1
1852 0 ZKRSWUUEFQXCSK-UHFFFAOYSA-N CSC1=CC=CC=C1C(=O)CCC1=CC=C(F)C=C1
1853 0 SRJNJOKWVWGGKL-UHFFFAOYSA-N CSC1=CC=C(C=C1)C(=O)CCC1=CC=C(F)C=C1
1854 0 ROMPBSFPHIZUPC-UHFFFAOYSA-N CN1C2=C(N(C=N2)C2C=CC(=O)N=N2)C(=O)N(C)C1=O
1855 0 AIRZLGBDOJLRHG-UHFFFAOYSA-N CCOC(=O)CCCC(=O)C1=CC(F)=C(F)C(F)=C1
1856 0 AMTGGHVEXWIYMJ-UHFFFAOYSA-N CCOC(=O)CCC(=O)C1=CC=CC=C1C(F)(F)F
1857 0 YADGEBIPVNFCPQ-UHFFFAOYSA-N NC1=C(C=C(F)C=C1)C1=NN=C(O1)C1=CC=NC=C1
1858 0 PXDYINAQCQIUDH-UHFFFAOYSA-N CCOC(=O)CS(=O)(=O)C1=C(C)C=C(C)C=C1
1859 0 HLCBBVPNXRLNEV-UHFFFAOYSA-N OC(=O)CC1=C(CC(O)=O)C(=CC=C1)[N+]([O-])=O
1860 0 CNIXTIJPWLXRTI-UHFFFAOYSA-N CC(C)N1C=C(C(O)=O)C2=C1N=CN=C2Cl
1861 0 LVWQAPZWRQRZES-UHFFFAOYSA-N COP(=S)(N1CCCC1)N1CCCC1
1862 0 NWRQYJFJXCHYKO-UHFFFAOYSA-N CCOC1=CC=C(C=C1)C1(C)CC(=O)OC1=O
1863 0 ABJISGAJTYFARS-UHFFFAOYSA-N COC(=O)C(C)CS(=O)(=O)C1=CC=C(C)C=C1
1864 0 OIBAGMVKMXOVKD-UHFFFAOYSA-N CC1=CC2=C(C=C1C)N=C(N2)C1=CC=CC=C1Cl
1865 0 HZVIKGLPNFEDCY-UHFFFAOYSA-N CCCC1=CC2=C(N=C1N)C(C)=CC=C2Cl
1866 0 MCMINGJSNVJJFD-UHFFFAOYSA-N CCCC1=CC2=CC(Cl)=CC(C)=C2N=C1N
1867 0 MKOQJDUATDHKLK-UHFFFAOYSA-N CCCC1=CC2=CC=C(Cl)C(C)=C2N=C1N
1868 0 VDDHNXUYSUJVRU-UHFFFAOYSA-N COC(=O)CSC1=NC(N)=CC2=NC=NN12
1869 0 LAGMCTSYMFAUQQ-UHFFFAOYSA-N C1=CC(=CN=C1)C1=CC(=NC=N1)C1=CN=CC=C1
1870 0 YRYHPUPMMYOXQD-UHFFFAOYSA-N CC(C)c1cc(O)c(C=O)c2C(=O)C(=C(C)C(=O)c12)O
1871 0 ZNCMOOPFNHAZQB-UHFFFAOYSA-N NC1=CC=CC=C1S(=O)(=O)NC1=NC=NN1
1872 0 JBTGJCIHTCIACD-UHFFFAOYSA-N NC1=CC=C(C=C1)S(=O)(=O)NN1C=CN=N1
1873 0 SGGAAQBUCMRISN-UHFFFAOYSA-N CC(=O)OC1=C(C(O)=O)C(=CN=C1C)C(O)=O
1874 0 UAXMPVJRTGNEPS-UHFFFAOYSA-N CC(C)CC(C)OP(S)(=S)OC(C)C
1875 0 YJHPWHMNYIJORU-UHFFFAOYSA-N CCCC1=NC2=C(C)C=CC(Cl)=C2C(N)=C1
1876 0 JNJPMGVVRXNPKL-UHFFFAOYSA-N CCCC1=CC(N)=C2C=C(Cl)C=C(C)C2=N1
1877 0 UQXCWPKWOWEBCG-UHFFFAOYSA-N CCCC1=CC(N)=C2C=CC(Cl)=C(C)C2=N1
1878 0 ZSLAEYAZMCCHER-UHFFFAOYSA-N CCCC1=CC(N)=C2C=C(C)C=C(Cl)C2=N1
1879 0 FAOFEWWJHPMSEN-JTQLQIEISA-N CC(C)(O)C1CC2=C(O1)C(=O)c3c(O)cccc3C2=O
1880 0 CGAMDQCXAAOFSR-UHFFFAOYSA-N CCCCCN1C2=C(NC(Cl)=N2)C(=O)NC1=O
1881 0 XQVRVLVORPSYNU-KWLXYHDNSA-N CC#CC#CC=C1/OC2(OC=CC2OC(=O)C)C=C1
1882 0 UUTVXASIJAMACY-UHFFFAOYSA-N CCOC(=O)C1=NN(C(N)=C1C#N)C1=CC=C(F)C=C1
1883 0 BXGKXBXCUWTBQD-UHFFFAOYSA-N CCOC(=O)C1=NN(C(N)=C1C#N)C1=CC(F)=CC=C1
1884 0 ZZIJVOLDQLEWOA-UHFFFAOYSA-N CCOC(=O)C1=NN(C(N)=C1C#N)C1=CC=CC=C1F
1885 0 QSPBVDYSFQIUGM-UHFFFAOYSA-N CCOC(=O)C1=CC2=C(OC1)C=C(OC)C=C2
1886 0 WWELVLHUROSDIA-UHFFFAOYSA-N CN1CC(=O)OB(OC(=O)C1)C1=CC=CS1
1887 0 ZKAKTGCCWQBPOR-UHFFFAOYSA-N SC(N=NC1=CC=CC=C1)N=NC1=CC=CC=C1
1888 0 BYHVZDRLSCCTND-UHFFFAOYSA-N COC1=CC(=O)OC(=C1)CCc2ccc3OCOc3c2
1889 0 RBHCNTDVBLSWGQ-UHFFFAOYSA-N COP(=S)(OC)OC1=C(C=CC(C)=C1)C(C)C
1890 0 GVNHAMVMELYILJ-UHFFFAOYSA-N COP(=S)(OC)OC1=C(C)C=CC(=C1)C(C)C
1891 0 NNWLOJRJCZSTGQ-UHFFFAOYSA-N OC(=O)CC(=O)NC1=CC=CC2C1(O2)C(=O)O
1892 0 MPDZPLROGGIQDT-UHFFFAOYSA-N OC(C(=O)Nc1ccccc1C(=O)O)C(=O)O
1893 0 QUOLOGDFFOXLEC-UHFFFAOYSA-N COC(=O)C1=CC=CC(=C1)C1=CC(O)=C(C=O)C=C1
1894 0 POOXZWWZMZZHJE-UHFFFAOYSA-N COC(=O)C1=CC=CC(=C1)C1=CC=CC(C=O)=C1O
1895 0 KEKSBQSYWKMWQG-UHFFFAOYSA-N COC(=O)C1=CC=C(C=C1)C1=CC(O)=C(C=O)C=C1
1896 0 MKPITOVTCBAXQQ-UHFFFAOYSA-N COC(=O)C1=CC=C(C=C1)C1=CC=CC(C=O)=C1O
1897 0 IXCJODVDRJISPR-UHFFFAOYSA-N OC(=O)CC(=O)Nc1cc(O)ccc1C(=O)O
1898 0 PYZJRNLPCPXSEQ-UHFFFAOYSA-N O=C(Nc1ccc(cc1C(=O)O)O)CC(=O)O
1899 0 QZQGLRFURVFIFL-UHFFFAOYSA-N CC(C)(O)c1oc2C(=O)c3ccccc3C(=O)c2c1
1900 0 KINSXMNSIBJHDB-UHFFFAOYSA-N OC1C=C(O)C2=C(C1O)Cc1c(C2=O)c(O)cc(c1)C
1901 0 POMBNZGGJAYZTE-UHFFFAOYSA-N Cc1cc(O)c2c(c1)CC1=C(C2=O)C(O)(O)C(C=C1)O
1902 0 SQLCVUMAERAEQH-UHFFFAOYSA-N OC(=O)C(=O)COC(=O)c1cccc(c1N)O
1903 0 IJGSEFMWDQLOCB-UHFFFAOYSA-N OC(=O)CC(=O)Nc1c(O)cccc1C(=O)O
1904 0 OJDXDENFRDLGIP-UHFFFAOYSA-N OC(=O)CC(=O)Nc1cccc(c1C(=O)O)O
1905 0 VQDPTXBFDHSQCC-UHFFFAOYSA-N ONc1c(O)cccc1C(=O)CC(=O)C(=O)O
1906 0 ZYFKNNHZRXJQQI-UHFFFAOYSA-N CC1=CC2=C(C(C1O)O)C(=O)c1c(C2=O)cccc1
1907 0 HPYUVJOUOVWPNC-LBPRGKRZSA-N CC(=O)OCc1ccc(OCC(O)C#C)cc1
1908 0 GFAAFSIXESOVNH-UHFFFAOYSA-N COC(=O)c1ccc2OC(C)(C)C=Cc2c1O
1909 0 VSYKHPUZMUDDQR-UHFFFAOYSA-N OC1C2=C(C=CC1(C)O)C(=O)c1c(C2=O)cccc1
1910 0 PFNUDHMNMHMVIV-UHFFFAOYSA-N COc1ccc2c(oc3c(OC)c(OC)c(O)cc23)c1
1911 0 WDWMMTPOXUTHRI-UHFFFAOYSA-N COc1c2OC(=O)C=Cc2c(OC(C)C)c3ccoc13
1912 0 KAKNVFOSPWSMOL-UHFFFAOYSA-N OC1=C2NC(=CC(=O)C2(C(C=C1)O)O)C(=O)O
1913 0 ADXQWJKVAAFJEC-UHFFFAOYSA-N Cc1cc(=O)c2c(o1)cc1c(c2O)cc(o1)C(O)(C)C
1914 0 DWCWSELSHAIKMI-UHFFFAOYSA-N OC1C=c2c(=O)cc([nH]c2=C(C1O)O)C(=O)O
1915 0 FSQFFPLUMPDAOW-UHFFFAOYSA-N OC(=O)C1=CC(=O)C2=CC=CC(C2(N1)O)(O)O
1916 0 ZLBSBAGFMKFLAP-UHFFFAOYSA-N OS(=O)(=O)OC1C2(C)CCC(C1(C)C)C2
1917 0 GXWDDOTZCIOVMP-UHFFFAOYSA-N OC(=O)C1=NC2(C(C(=C1)O)(O)C=CC=C2O)O
1918 0 KSXHJWQQHFFXHD-UHFFFAOYSA-N CC1CCC(CC1OS(=O)(=O)O)C(=C)C
1919 0 QIHUNGGCPLMHIC-UHFFFAOYSA-N O=C(Oc1cccc(c1N)O)CC(=O)C(=O)O
1920 0 IUFFPMSLKYCSDC-FDTUMDBZSA-N CCC=CCC=C/CCCOS(=O)(=O)O
1921 0 SKJQLLMBCQVCLD-UHFFFAOYSA-N CC1C=C(O)C2=C(C1)C(=O)c1c(C2=O)c(O)ccc1
1922 0 BUDKJDMSOLFMFF-UHFFFAOYSA-N CC1=CC2=C(C(C1)O)C(=O)c1c(C2=O)cccc1O
1923 0 RJOOIZGQOJJWMS-UHFFFAOYSA-N CC1=CC2C(C(=C1)O)C(=O)c1c(C2=O)cccc1O
1924 0 MRGHCVDGWQQNOF-UHFFFAOYSA-N COC1=CC(OC)=C(C=C1)C1=C(O)C=C(C=C1)C(O)=O
1925 0 RMZYPGUCDJPJLB-UHFFFAOYSA-N COC1=CC(OC)=C(C=C1)C1=CC(=CC(O)=C1)C(O)=O
1926 0 WKKIFPIVNCLKQN-UHFFFAOYSA-N COC1=CC(OC)=C(C=C1)C1=CC(O)=C(C=C1)C(O)=O
1927 0 VGKLIHPYICEMKJ-UHFFFAOYSA-N COC1=CC(=C(OC)C=C1)C1=C(O)C=C(C=C1)C(O)=O
1928 0 NWASJYLGCOKTAZ-UHFFFAOYSA-N COC1=CC(=C(OC)C=C1)C1=CC(=CC(O)=C1)C(O)=O
1929 0 WDICQYDZCMPWOZ-UHFFFAOYSA-N COC1=CC(=C(OC)C=C1)C1=CC(O)=C(C=C1)C(O)=O
1930 0 KEWUFPHOGSWBOD-UHFFFAOYSA-N COC1=C(OC)C=C(C=C1)C1=C(O)C=C(C=C1)C(O)=O
1931 0 RLDOQVATAUHYPQ-UHFFFAOYSA-N COC1=C(OC)C=C(C=C1)C1=CC(=CC(O)=C1)C(O)=O
1932 0 QXRNWPNPULHUNN-UHFFFAOYSA-N COC1=C(OC)C=C(C=C1)C1=CC(O)=C(C=C1)C(O)=O
1933 0 KRMAHNKZQKAINW-UHFFFAOYSA-N COC1=CC(=CC(OC)=C1)C1=C(O)C=C(C=C1)C(O)=O
1934 0 BILXWFUCAQSLJS-UHFFFAOYSA-N COC1=CC(=CC(OC)=C1)C1=CC(=CC(O)=C1)C(O)=O
1935 0 YEMNEJCPAYOIHH-UHFFFAOYSA-N COC1=CC(=CC(OC)=C1)C1=CC(O)=C(C=C1)C(O)=O
1936 0 AKTZHULIDHWHOV-UHFFFAOYSA-N COc1cc2oc(cc2cc1C(=O)CC(=O)O)C(=C)C
1937 0 QPSCKIQSZZPZQX-UHFFFAOYSA-N Oc1ccc2c(CCc3cc4OCOc4c(O)c23)c1
1938 0 HTYAZROLRVKJND-UHFFFAOYSA-N ClC(C=NC1=CC=CC=C1)C=NC1=CC=CC=C1
1939 0 CFWOCNHBRXTSLG-UHFFFAOYSA-N COC(=O)C=CC1=CC=C(COC(C)=O)C=C1
1940 0 IMQSNSYEJOVYRF-UHFFFAOYSA-N COC(=O)C1=CC(=O)C(C)(O1)C1=CCCC=C1
1941 0 HVWDQBMXQGJLSY-UHFFFAOYSA-N COC1=C(O)C(=CC(=C1)C(N)CC(O)=O)[N+]([O-])=O
1942 0 LDKGMCAJUOYFNM-UHFFFAOYSA-N OC1=CC2C(C(=C1C)O)C(=O)c1c(C2=O)cccc1
1943 0 HAQPRGIANJNYCF-UHFFFAOYSA-N OC1CC2=C(C(=C1C)O)C(=O)c1c(C2=O)cccc1
1944 0 DRTPXIAPHCOYRI-UHFFFAOYSA-N COc1c2oc(C)c(c(=O)c2c(c2c1occ2)OC)C
1945 0 UXYXOHOEBPLIJJ-UHFFFAOYSA-N COC1=CC2=C(CCC(O)=O)OC(C)=C2C=C1
1946 0 ZNPPNPJHTPDKJY-UHFFFAOYSA-N COc1c2c(=O)cc(oc2c(c2c1c(C)co2)OC)C
1947 0 AZRUCDZLMVIIGC-UHFFFAOYSA-N NNCC1=C2C=CC=CC2=C(Cl)C2=CC=CC=C12
1948 0 GJJMZLCKTPSLBH-UHFFFAOYSA-N OC(=O)C(=O)CC(=O)C1=CC2OC2C(=C1N)O
1949 0 UDDODTVMIIFMSU-UHFFFAOYSA-N OC1C=C(O)c2c(C1O)c(O)cc(n2)C(=O)O
1950 0 ZRUCUPQGMSDHPV-UHFFFAOYSA-N CSC1=NN2C(C=N1)=C(C)N=C2C1=CC=CC=C1
1951 0 DCWACNROXMTTDW-UHFFFAOYSA-N CON=CC(=O)N1CCCC2(CC1)SCCS2
1952 0 PENMSYZTTSJTKO-UHFFFAOYSA-N CCOC(=O)C#CC1=CC=CC=C1OCOC
1953 0 AORSEFHXORRKKE-UHFFFAOYSA-N CC1(C)COC(=O)C2=CC=C(C=C2)C(=O)OC1
1954 0 ZAALTNUGBSMZBE-UHFFFAOYSA-N COc1ccc2c(oc3c(OC)c(O)cc(OC)c23)c1
1955 0 CAHPEYNELBHXTB-UHFFFAOYSA-N CCOC(=O)C=C(OC(C)=O)C1=CC=CC=C1
1956 0 MDCWYYUCLPWJRF-UHFFFAOYSA-N COC1=CC=C(C=C1)S(=O)(=O)CC(C)=CCO
1957 0 WFUJIEFEDAJQLM-UHFFFAOYSA-N CC1=C(O)C(=O)c2c(C)cc3occ(C)c3c2C1=O
1958 0 MPAJHXYLMDXVRF-UHFFFAOYSA-N CCOC(=O)C(=CC1=CC(O)=CC=C1)C(C)=O
1959 0 LYQCHBQRMQJDNS-UHFFFAOYSA-N Oc1cccc(c1)C1Oc2ccccc2C(=O)C1O
1960 0 RDOKLDFJIBLNAR-UHFFFAOYSA-N COC1=C(C=O)C=C2C(CCOC2(C)C(F)(F)F)=C1
1961 0 PJDQKAFTAOIOSG-UHFFFAOYSA-N OC1C=Cc2c(C1(O)O)nc(cc2O)C(=O)O
1962 0 UAXXPGHZSHMJEM-UHFFFAOYSA-N CCOC(=O)C=CC1=CC=C(C=C1)C(=O)OC
1963 0 UYBIWDUOMBRNRD-UHFFFAOYSA-N C=CCCCCOC(=O)C1=CC2=C(C=C1)C(=O)OC2=O
1964 0 HOKWXVJZOKJUBX-UHFFFAOYSA-N Oc1ccc(cc1)C1Oc2ccccc2C(=O)C1O
1965 0 OPJHWTKDQYKYHL-UHFFFAOYSA-N OC(=O)C1=CN(CC2=C(F)C=CC=C2F)N=N1
1966 0 XQVRVLVORPSYNU-YACGDJQHSA-N CC#CC#CC=C/1OC2(OC=CC2OC(=O)C)C=C1
1967 0 CMJWTVYVMCEPGG-UHFFFAOYSA-N CCOC(=O)C(C(C)=O)C(=O)C1=CC=CC=C1
1968 0 IAQWDWQVCYNKJL-UHFFFAOYSA-N COC1=CC(=O)C2=C(C1)C=C(OC)C=C2OC
1969 0 RXUMUQZCQPUOSM-UHFFFAOYSA-N ClC1=NC2=C(OC=C2)C(=N1)N1CCOCC1
1970 0 XISYSKLNGHSBJN-UHFFFAOYSA-N COc1cc(OC)c2C(=O)C(=C(C)C)Oc2c1
1971 0 JZWOKDTXYPEJEW-UHFFFAOYSA-N ClC1=CC2=C(NCCN=C2C2=CC=CC=C2)C=C1
1972 0 MFLCLMHBOLWTHH-DJYGCBNOSA-N COc1ccc2C=CC(=O)Oc2c1C(O)C=C(/C)C=O
1973 0 IXLFZENRGDFDTP-UHFFFAOYSA-N COC(C=CC=CC1=CC2=C(OCO2)C=C1)=CC(O)=O
1974 0 QZWHLZMOLWBPQI-UHFFFAOYSA-N CCCC1=C(C)NC2=C1C1=C(NC(=O)C=C1Cl)C=C2
1975 0 IKVRISGFZKOFIQ-UHFFFAOYSA-N CCOC(=O)CN1N=C2N=CC=CC2=C1Cl
1976 0 WRWOOALNRFCCMS-UHFFFAOYSA-N OC(=O)CC=C(C1=CC=C(F)C=C1)C1=CC=C(F)C=C1
1977 0 SSYQXBWVUUHFTM-UHFFFAOYSA-N O=C(CC(=O)c1cccc(c1N)O)OC(=O)O
1978 0 XAYXHKQUCPOMKJ-UHFFFAOYSA-N COC(CC1=C(C(=CC=C1)[N+]([O-])=O)[N+]([O-])=O)OC
1979 0 AXQUTPDPWHECKP-UHFFFAOYSA-N OS(=O)(=O)OC1=CC=C(C=C1)C1CCCCC1
1980 0 PHMGGSRBFCUESU-UHFFFAOYSA-N CC(=O)C1C(=Cc2c(C1(O)O)c(O)ccc2)C
1981 0 PGPSCACBHUTBEE-UHFFFAOYSA-N COC(=O)C1(CC2=CC=CC=C2C1)C(=O)OC
1982 0 MBPVYNNGZZWYFJ-UHFFFAOYSA-N COC(=O)C1CC1C1=CC=C(OC(C)=O)C=C1
1983 0 HTSVSUFAGVTZLT-UHFFFAOYSA-N NC1=NC(=O)C2=C(N1)C=CC(=N2)C1=CC=C(F)C=C1
1984 0 WOIIMZYWWZHYJR-UHFFFAOYSA-N OC(=O)C(=O)CC(=O)C1=CC=CC2(C1(N)O2)O
1985 0 NTECVBIYXBHVOB-UHFFFAOYSA-N ClC1=CC=C(CC2=NC(=O)C3CCCCC3=N2)C=C1
1986 0 GTEXBOVBADJOQH-UHFFFAOYSA-N COC1=CC(=O)OC(C1)C=CC1=CC2=C(OCO2)C=C1
1987 0 BJJKSRQHWSDYKC-UHFFFAOYSA-N NC1=CC2=C(NN=C2C2=CC=C(C=C2)C#N)C=C1
1988 0 USBYLGGNJLSQCH-UHFFFAOYSA-N CC(=CCc1cc(ccc1O)C(=O)C(=O)O)C
1989 0 GZFRHJPONRZEKP-UHFFFAOYSA-N CCOC(=O)C(=CC1=CC=CC=C1O)C(C)=O
1990 0 FXXSKCPZDJJNOI-UHFFFAOYSA-N ClC1=CC=C(C=CC2=CC=CC=C2C#N)C=C1
1991 0 JQWAPGXLARKREZ-SSDOTTSWSA-N CCC(C)C1=CC(=O)c2cc(O)cc(O)c2O1
1992 0 LDHHZMBRGORMJK-UHFFFAOYSA-N OC(=O)C(=O)CC(=O)C12OC1C=CC(=C2N)O
1993 0 YLXFLHCXOSLLTQ-UHFFFAOYSA-N OC(=O)C(=O)CC(=O)c1ccc(c(c1N)O)O
1994 0 ILXGBFMEOIGZMB-UHFFFAOYSA-N CCOC(=O)C1=C(C#N)C(Cl)=NC(C)=C1N
1995 0 GWDGZYUTEXQRNZ-UHFFFAOYSA-N NC1=CC2=C(NN=C2C2=CC=CC=C2C#N)C=C1
1996 0 RFQFRSLFDKLJHD-UHFFFAOYSA-N COC1=CC=C(CN2CC3=C(C2)N=C(Cl)C=C3)C=C1
1997 0 UBWDTYFEBQDFLN-UHFFFAOYSA-N NC1=CC2=C(NN=C2C2=CC=CC(=C2)C#N)C=C1
1998 0 NQTQCPSPUSIKHY-UHFFFAOYSA-N COC1=CC=C(CN2CC3=C(C2)N=CC(Cl)=C3)C=C1
1999 0 LPNNQIPOYFZDPX-UHFFFAOYSA-N CC1=NC(N=NC2=CC=C(C=C2)[N+]([O-])=O)C(=O)C(N)=N1
2000 0 MGBTXGYHAPRXON-UHFFFAOYSA-N OC1=CC2=C(C(C1C)O)C(=O)c1c(C2=O)cccc1
2001 0 FELQSDLZFDTZJN-UHFFFAOYSA-N Oc1cc(O)c2c(c1)cc1c(c2O)C(=O)CC(C1)(C)O
2002 0 MJSXHUBIQAPDNC-UHFFFAOYSA-N CC1(C)Oc2cc3OC(=CC(=O)c3c(O)c2C=C1)CO
2003 0 UKIJAHGRZSJCKV-UHFFFAOYSA-N NC1=C(N)C=C(SC2=NC3=CC=CC=C3N2)C=C1
2004 0 NVMRCBWOVMJGOF-UHFFFAOYSA-N CC(=O)C(CCCCl)CSC1=CC=CC=C1
2005 0 AAGHCZBKOCXRFK-UHFFFAOYSA-N CC1=C(C#N)C(C#N)=C(N)C(=N1)C1=CC=CC=C1
2006 0 KEOOIJFPPCLBQD-UHFFFAOYSA-N [O-][N+](=O)C1=C(NC=N1)C1=CC=C(C=C1)\N=C\NC#N
2007 0 BEYRBFINXRHIEO-UHFFFAOYSA-N COC(OC(C)=O)C(=O)C=CC1=CC=CC=C1
2008 0 UGHRGDKPEQPYGG-UHFFFAOYSA-N CC(=C)C1C2OC(=O)C1=C1C3(C2OC(=O)C23C(C1)O2)C
2009 0 YAGUHYCALYTLJU-UHFFFAOYSA-N CC1(O)CC(C=C(C1=O)[N+]([O-])=O)(C1CC1)[N+]([O-])=O
2010 0 PSKBBBLKLUOPKE-UHFFFAOYSA-O OC[P+](=O)CCC(NC1=CC=CC=C1)C(O)=O
2011 0 OLEKCZWRCXFEPM-UHFFFAOYSA-N OC(=O)CC(c1ccccc1)Oc1cc(O)cc(c1)O
2012 0 FEVPCIUYVZNTIK-UHFFFAOYSA-N Oc1cc(OC(c2ccccc2)C)c(c(c1)O)C(=O)O
2013 0 HHEDSDDSNWCDES-UHFFFAOYSA-N COC1=C(OC(C)=O)C(CC=C)=C(C=O)C=C1
2014 0 ADQZMHNREXTOOT-UHFFFAOYSA-N CC1(C)C(C)(C)C1(Cl)CC1=CC=C(Cl)C=C1
2015 0 KWCSXRYRYOFHPW-UHFFFAOYSA-N CC1=CC(O)=CC2=CC3=C(C=C12)C(O)=C(O)C=C3O
2016 0 UXUKTUYGJGCDQY-UHFFFAOYSA-N COC(C=CC1=CC=C(OC)C=C1)=CC(O)=O
2017 0 ODXUROYZJHIZHE-VIFPVBQESA-N CC(=O)c1c(O)cc2CC(O)CC(=O)c2c1C
2018 0 UVYKUERWOQLYQX-UHFFFAOYSA-N N\C(CS)=N\CCC1=NC2=CC=CC=C2N1
2019 0 UEJGNIOMBXIDSQ-UHFFFAOYSA-N COc1cc(O)c2C(=O)C=C(Oc2c1)C(C)C
2020 0 DRUYMRSAKYIRAE-PVQSHMGLSA-N CC12CC3OC(=O)C(=C)C3C4OC(=O)C(=C4)C=C/C1O2
2021 0 DGJYYPPOQMNYRU-UHFFFAOYSA-N ClC1=CC=C(NCCC(N=O)C2=CC=CC=C2)C=C1
2022 0 YEIIYOHLGJZIJE-UHFFFAOYSA-N CCOS(=O)(=O)C1=CC2=C(OCC2(C)C)C=C1
2023 0 KDMBKKGWNWBODQ-UHFFFAOYSA-N C(=CC1=NC=CN=C1)C1=CC2=NC=CN=C2C=C1
2024 0 JGNSWGRTDXTJSK-UHFFFAOYSA-N OC(=O)C(=O)C(C(=O)c1cccc(c1N)O)O
2025 0 WVHZYJZEXGSDCQ-UHFFFAOYSA-N Oc1cc(O)c2c(c1)oc(cc2=O)C1=CCCC=C1
2026 0 IZTPIQUSURJZRY-UHFFFAOYSA-N COC(=O)C1C(C(=O)OC)C11C=CC=CC=C1
2027 0 NBKWZULFGPSFFA-LURJTMIESA-N COC1=CC(=O)c2c(O)c(C)c3CC(C)Oc3c2C1=O
2028 0 VFKJAXDQCDDPCK-CQSZACIVSA-N COc1cc2OC(=O)C=Cc2cc1C(=O)C3OC3(C)C
2029 0 XXYVUERYPGSDCY-UHFFFAOYSA-N COc1c(O)c(O)cc2ccc3cccc(O)c3c12
2030 0 FELQSDLZFDTZJN-HNNXBMFYSA-N CC1(O)CC(=O)c2c(O)c3c(O)cc(O)cc3cc2C1
2031 0 UCZCLDIRGOMCKQ-UHFFFAOYSA-N CC1(C)CC(=O)C2=C(O1)C=CC(CC(O)=O)=C2
2032 0 SLXBGBLFRWKXAI-UHFFFAOYSA-N Oc1cc(O)c2c(c1)oc(cc2=O)C1=CC=CCC1
2033 0 URQXHZZVKFXAIM-UHFFFAOYSA-N COC(=C(C)C(=O)C(F)(F)F)C1=CC=C(OC)C=C1
2034 0 BHKJEJNZKFXTPW-UHFFFAOYSA-N COC1=C(C=O)C=CC(OC(=O)C2=CC=CC=C2)=C1
2035 0 ADKOYJULVKKEPE-UHFFFAOYSA-N COc1cc2oc(cc2c3OC(=O)C=Cc13)C(=C)C
2036 0 YHJIGVXDIDHNJX-UHFFFAOYSA-N CCSC(=O)OC(C)OC(=O)C(C)(C)C
2037 0 RGJWPDKBCQVLNQ-UHFFFAOYSA-N OC(=O)CNC1=C(C=C(C=C1)C(O)=O)C(O)=O
2038 0 ZQTYRVBFUNHKRG-UHFFFAOYSA-N CCOC(CSC1CCOC1=O)OCC
2039 0 MFVIBNDMUNMNPN-UHFFFAOYSA-N OC(=O)C(=O)CC(=O)c1c(O)ccc(c1N)O
2040 0 JVHBJZMRPRFEAE-UHFFFAOYSA-N OC1=CC2OC(=CC(=O)C2C(=C1)O)c1ccccc1
2041 0 QPJYJQSJLQXAMN-UHFFFAOYSA-N O=C1C=CC=CC1=C1N=NC2C(C=NC3=CC=CC=C23)=N1
2042 0 GZYGZLQLRWIARM-UHFFFAOYSA-N OC1C=C(O)c2c(C1)oc(cc2=O)c1ccccc1
2043 0 GSMUNBJHYOTUHR-UHFFFAOYSA-N OC(=O)C1=CC(OCC=C)=C(OCC=C)C=C1
2044 0 JBTUINMLDNYBOV-UHFFFAOYSA-N OC(=O)C1=C(OCC=C)C=C(OCC=C)C=C1
2045 0 QJPOCIZCOMVWOR-UHFFFAOYSA-N NC1=C2NC(=NC2=NC=N1)C1=CC=C(C=C1)[N+]([O-])=O
2046 0 MXFFJXRREUVQOP-UHFFFAOYSA-N CC1=COC2=C(C)C(=O)C(=O)c3c(CO)ccc1c23
2047 0 VOJKGIVAFZCDMC-UHFFFAOYSA-N ClC(=NC1=CC=C2C=CC=CC2=C1)N1CCOCC1
2048 0 ZKIRNBLLNJPYKG-IAQYHMDHSA-N CC12CC3=C(C(CO1)O2)C(=O)c4ccccc4C3=O
2049 0 KISFKKYLFKRYME-CHWSQXEVSA-N CC(=C)C1Oc2cc(O)c(cc2C1O)C(=O)C
2050 0 DVBWIJUOTPYVCG-UHFFFAOYSA-N CC(CC=C)OC(=O)C1=CC=CC=C1C(O)=O
2051 0 HUAYZDIXLAGHNZ-UHFFFAOYSA-N COC1=C(OC)C=C(C=CC2=CC(=O)C(=O)CO2)C=C1
2052 0 GFQQWOZPFHPWCB-UHFFFAOYSA-N C1C=C(SC2=CC3=CC=CC=C3C=C2)C2=CC=CC=C12
2053 0 ONTQFVIAKQPTQW-NXSYQRQQSA-N CC1CC(=O)c2c(coc2c3c(O)cccc3O)C1O
2054 0 MIZLMUBPWJWASP-UHFFFAOYSA-N OC1C(Oc2c(C1=O)cccc2)C1=CC2C(C=C1)O2
2055 0 YDNDQMCYNZMRSY-UHFFFAOYSA-N COC1=CC=C(C=C1)C(CC(C)=O)=CC(O)=O
2056 0 YPPSPOJRFVKHGS-UHFFFAOYSA-N OC1C=CC2=C(C1O)OC(C(C2=O)O)c1ccccc1
2057 0 NOFFPKVUGWZJHF-UHFFFAOYSA-N OC(=O)C(=O)OCC(=O)c1cccc(c1N)O
2058 0 CRXSSRPVDGICML-CMPLNLGQSA-N CCC(O)C(O)C1=Cc2ccccc2C(=O)O1
2059 0 DDVJFYLBDQZFOP-UHFFFAOYSA-N CC(C)(C)C(Cl)=CC=C(Cl)C(C)(C)C
2060 0 CXXNGKCRXGCJSW-UHFFFAOYSA-N OC1=CC(C(C(=C1)O)C(=O)C=Cc1ccccc1)(O)O
2061 0 CYEJGVLTQSOOFW-UHFFFAOYSA-N OC1=Cc2c(C(C1)O)c(=O)cc(o2)c1ccccc1
2062 0 LLHYURJLWAEWEP-UHFFFAOYSA-N OC1C2OC2c2c(C1O)nc(cc2O)C(=O)O
2063 0 RCAVQEAEQNNBTP-UHFFFAOYSA-N OC1C=CC23C(C1O)(N=C(C=C3O)C(=O)O)O2
2064 0 SCGUXZHIYPNDEG-UHFFFAOYSA-N OCCOC1=CC2=C(C=C1)C(=O)C1=CC=CC=C1O2
2065 0 YTTRBGSCJVWXBI-UHFFFAOYSA-N CCOC(=O)NC1CCCCC1(Cl)Cl
2066 0 IRZSWPJYGDXTIV-UHFFFAOYSA-N CN1CCC2=C(C)C3=C(C=CC(Cl)=C3)N2C1
2067 0 SEBLIMKDGNUHOL-UHFFFAOYSA-N OC1=Cc2c(O)cc(nc2C(C1O)O)C(=O)O
2068 0 SIUSQNJJCXNIPB-UHFFFAOYSA-N CCOC(=O)C=C(OC)C1=CC(=CC=C1)C(F)(F)F
2069 0 PCVKBFUFLDWZCS-UHFFFAOYSA-N CC(C)(OC1=CC=CC(=C1)C(=O)C1=CC=CO1)C(O)=O
2070 0 REJQCDULVVIIOO-UHFFFAOYSA-N CC(=O)OC1=CC(C)=CC2=C1C(=O)C(C(C)=O)=C(C)O2
2071 0 DMJZPHYFYOQAAM-UHFFFAOYSA-N CC(OC(=O)C1=CC=C(C=C1)[N+]([O-])=O)C(O)=O
2072 0 DAAWKPQXNOPZDP-UHFFFAOYSA-N CSCCOC1=CC=C(OCC(O)C=O)C=C1
2073 0 ISNSGJLMPFXRHQ-UHFFFAOYSA-N C1SCC2OB(OC12)C1=CC=CC2=CC=CC=C12
2074 0 LDPJGCUZWRJONF-UHFFFAOYSA-N COC(=O)C1=CC=C2CC(CCC2=C1)C(O)=O
2075 0 MSCDGOYDKVITQC-UHFFFAOYSA-N [H]C12CC(CC1=O)(C(CC2)C1=CC=CO1)C(O)=O
2076 0 VMJYVBZVTDTJCN-UHFFFAOYSA-N COc1cccc2c1oc3c(OC)c(OC)c(O)cc23
2077 0 WCOAPPFQEKMTCI-UHFFFAOYSA-N COC1=C(C=CC2=C1C=CC(C)(C)O2)C(O)=O
2078 0 AFHCIXXKDZELDB-UHFFFAOYSA-N COC1=C(OC)C=C2C(OCC3=C2OC(C)=CC3=O)=C1
2079 0 NPUQGTJJHMSXMW-UHFFFAOYSA-N CC(=O)CC(=O)C1=CC=C2OCC(C(C)=O)C(=O)C2=C1
2080 0 KVWNCUDCWJUHMD-UHFFFAOYSA-N OCc1cc2CC3=CC=CC(C3C(=O)c2c(c1)O)(O)O
2081 0 AYHSPSASQBQGLN-UHFFFAOYSA-N ClC1=CC=C2NCC=NC(C3=CC=CC=C3)C2=C1
2082 0 FTPVVRMGVWKAPP-UHFFFAOYSA-N OC(=O)CC(c1ccc(cc1)O)(c1ccc(cc1)O)O
2083 0 WHLQCXROWXIVGG-UHFFFAOYSA-N CCOC1=CC(=O)OC2=C1C(C)=CC(OC)=C2
2084 0 YIGCWVTZNIRORM-UHFFFAOYSA-N OC1C=Cc2c(C1O)nc(c(c2O)O)C(=O)O
2085 0 VCNYBDGBOIDXHG-UHFFFAOYSA-N NC(=C(C(=O)O)Cl)C=NNc1ccccc1
2086 0 XWVRKWBGVBWTJC-UHFFFAOYSA-N CCN1C(=O)N(C)C2=C(N(C)C(CCl)=N2)C1=O
2087 0 OIOFKFKMYQHHBQ-UHFFFAOYSA-N OC1C=C(O)c2c(C1O)nc(cc2O)C(=O)O
2088 0 NQFIQGVBIUSEGA-UHFFFAOYSA-N COC1=C(C)C2=C(C=C1)C(=O)C1=C(O)C=CC=C1O2
2089 0 LCBYMJMVNPIDLL-UHFFFAOYSA-N OC1C(CCCC1=O)OC(=O)C1=CC=CC=C1
2090 0 XUPPBTFZRUIZDM-UHFFFAOYSA-N O=CC(=C(C(=O)N(c1ccccc1)N)Cl)N
2091 0 QXJBFMRWLWUDQQ-OAHLLOKOSA-N CC1=CC(=O)c2c(O)cc3OC(C)(CO)C=Cc3c2O1
2092 0 YOHPGCNZZHURJX-UHFFFAOYSA-N CC(=C)CC1=CC=CC(C)=C1OC1=NN=C(Cl)C=C1
2093 0 KZXOASRKIAUTHU-UHFFFAOYSA-N CC(=C)CC1=C(OC2=NN=C(Cl)C=C2)C=CC(C)=C1
2094 0 FFSXPTARHKOZJY-UHFFFAOYSA-N ClC(=CC#N)C1=CC=C(C=C1)C1=CC=CC=C1
2095 0 OTMAUYWIFAODMY-UHFFFAOYSA-N CCOC(OCC(F)(F)F)C1=CC=CC=C1
2096 0 GSSFXCNSCJXCFR-UHFFFAOYSA-N CCOC(=O)COC1=C(C=C(F)C=C1)C(=O)OC
2097 0 DFNHORQJMWAMRP-UHFFFAOYSA-N CCC(OC1=CC=CC=C1C=O)=CC(=O)OC
2098 0 YCYVONKIKNHWQH-UHFFFAOYSA-N OC(=O)CC(c1ccc(cc1)O)Oc1cccc(c1)O
2099 0 VRZZIQLMYMCVTM-UHFFFAOYSA-N [H]C12CC([H])(C(C)=C1C)C(=C2C(F)(F)F)C(F)(F)F
2100 0 APGQZIMAKSFHEV-UHFFFAOYSA-N N#CC(C#N)=C1CCC(C2CCC12)=C(C#N)C#N
2101 0 CZCJXQQSLUVDGY-UHFFFAOYSA-N COC1=CC2=C(OC)C=CC(O)=C2C(OC)=C1
2102 0 IVEZWEYXGZXWKU-UHFFFAOYSA-N O=C1NC(=O)C2=NC3=C(C=C(C=C3)C#N)N=C2N1
2103 0 NKHVJUPWEORVRW-UHFFFAOYSA-N CC(=O)CC1=CC=C(C=C1)S(=O)(=O)CCCO
2104 0 KGQZJIUAANZESJ-UHFFFAOYSA-N COC(=O)C(CSC1=NC=CC=N1)N=[N+]=[N-]
2105 0 HFGGBDUCQXURDK-UHFFFAOYSA-N O=CC1=CC(CC11OCCO1)OC(=O)C1=CC=CC=C1
2106 0 UAWUFQIDEMFRDF-UHFFFAOYSA-N CC(OC(=O)C1=CC=CC=C1C(O)=O)C(C)=C
2107 0 NTGZEBMJDHGZLN-UHFFFAOYSA-N COC1=C(OC)C(OC)=C(O)C2=C1C1=CC=CC=C1O2
2108 0 JBHWGCOKTSNUDP-UHFFFAOYSA-N COC(=O)C1=C(N=C2C=CC=CC2=C1)C(=O)C[N+]#N
2109 0 VARHDEIIAYNFOZ-PEPZGXQESA-N COC1=C(OC)C(OC)=C2C(=C1)\C=C/C=C\C(=O)C2=O
2110 0 RJGCQSZCNSJDBL-UHFFFAOYSA-N Cc1cc2CC3=C(C(=O)c2c(c1)O)C(=CC1C3O1)O
2111 0 LIERDAWSTMSJHB-UHFFFAOYSA-N [H]C12CC([H])(OC1=O)C1=C(OC)C=CC(OC)=C1C2
2112 0 VLPGISQWNYUVEE-UHFFFAOYSA-N COC1=CC=C(O)C2=C1CC(CC2=O)C(C)=O
2113 0 MGOUNRBWVFAKQI-UHFFFAOYSA-N CC1=CC(C(=C)C(=C)C2=C(C)SC(C)=C2)=C(C)S1
2114 0 AKWLSBGVYJYBAL-UHFFFAOYSA-N CCCCCCOC(=O)C(S)CC(O)=O
2115 0 OJHLWIMVGGJZGI-UHFFFAOYSA-N ClC1=CC=CC(=C1)N1CCC(=N1)C1=CC=CC=C1
2116 0 QVERPHXRMCCYIF-UHFFFAOYSA-N O=C(NC1=NC=C(S1)N1CCCC1)C1=CC=NC=C1
2117 0 BNUWUSVVAJDVBO-UHFFFAOYSA-N O=C(NC1=NC=C(S1)N1CCCC1)C1=CN=CC=C1
2118 0 BDPOXDCJJPHICW-UHFFFAOYSA-N O=C(NC1=NC=C(S1)N1CCCC1)C1=CC=CC=N1
2119 0 FAFGWOWIVDJCFB-UHFFFAOYSA-N OCC1=CC(C2C(=C1)Cc1cccc(c1C2=O)O)(O)O
2120 0 NPFAEHNPNAWLEE-UHFFFAOYSA-N CC1=NN(CCSCCSCC(O)=O)C(C)=C1
2121 0 JRMOHMVPOKDZFE-UHFFFAOYSA-N COC(=O)CCC1=C(C=CC(=C1)C(F)(F)F)C(C)=O
2122 0 YVBQFCQJMVODCJ-UHFFFAOYSA-N CC=CCOC1=C2OC(=O)C=CC2=CC2=C1OC=C2
2123 0 OEXBODACIXZJOM-UHFFFAOYSA-N CC1=C(C2=CC=CC=C2N1)C1=CN=NC=C1C#N
2124 0 XKGZNEUFKNFWNE-UHFFFAOYSA-N COC1=C(OC)C(=CC=C1)C1CC=CC(=O)O1
2125 0 GEXUKDSDECPYIV-UHFFFAOYSA-N CC(=O)OC(C)=CC1=CC(=O)C2=CC=CC=C2C1=O
2126 0 YUHFNHZMSUTLLK-UHFFFAOYSA-N COC(=O)C=C(C)C1=CC(=O)C2=CC=CC=C2C1=O
2127 0 MSGIMEGTWOOUFG-UHFFFAOYSA-N CCOC(=O)C=CC1=CC(=O)C2=CC=CC=C2C1=O
2128 0 FANQUPYAEGSLMV-UHFFFAOYSA-N FC(F)(F)COC(=O)C=CC=CC1=CC=CC=C1
2129 0 CYKABAJYYRRYIR-UHFFFAOYSA-N COc1cc2cc3OC(C)CC(=O)c3c(c2c(c1)O)O
2130 0 BEQKTHNKWXDVND-UHFFFAOYSA-N NC1=NC(=C2NC=NC2=N1)C1=CC(=CC=C1)[N+]([O-])=O
2131 0 JDTSHTTWWXZSGK-HNNXBMFYSA-N Cc1c2CC(C)(Cc2c(O)c3C(=O)OC=Cc13)C(=O)O
2132 0 GPDXAYIQANLDOU-UHFFFAOYSA-N COC1=CC(OC)=C2C(=O)OC(CC=C)C2=C1
2133 0 LORUIJVFHSJYGM-UHFFFAOYSA-N COC1=NC=CC(=N1)C1=NC(=O)C2=NC=CN=C2N1
2134 0 MLUDCKBRPQGXIY-UHFFFAOYSA-N [O-][N+](=O)C1=CC=C(O1)C=CC(=O)OCC1CO1
2135 0 HVZQSNUGEHHPNR-UHFFFAOYSA-N ClC1=NC=C(CN2CCNC(=O)C2=O)C=C1
2136 0 WWKKGBLARYDQLB-ANRSDYALSA-N COc1cc2OC(=O)C=Cc2c(c1)C(=O)C3(C)OC3C
2137 0 MDCWYYUCLPWJRF-UHFFFAOYSA-N COC1=CC=C(C=C1)S(=O)(=O)CC(C)=CCO
2138 0 FKXQUHSSCUGNPY-UHFFFAOYSA-N CC(CN1C(=O)OC2=CC=C(Cl)C=C12)N=N
2139 0 WVONRYVEJLCEGB-UHFFFAOYSA-N CC(NC(=O)OCCS(C)(=O)=O)C(O)=O
2140 0 WZDANMCYXMVIQA-UHFFFAOYSA-N CC(C)C1=CC(C=CC1=O)N=NC1=CC=C(Cl)C=C1
2141 0 DRPARLZPFRCHDQ-UHFFFAOYSA-N ClC#CCN1C2=CC=CC=C2C2=CC=CC=C12
2142 0 JQWAPGXLARKREZ-UHFFFAOYSA-N CCC(C)C1=CC(=O)C2=CC(O)=CC(O)=C2O1
2143 0 MORVOYPJRATMRS-UHFFFAOYSA-N CN1C2=C(N(CCCCl)C=N2)C(=O)N(C)C1=O
2144 0 CGOCUAQIVLLXCA-UHFFFAOYSA-N S=C(CC(=S)N1CCOCC1)N1CCOCC1
2145 0 YBJKNBNSKTTXKK-UHFFFAOYSA-N COc1c(O)c(O)cc2ccc3cc(O)ccc3c12
2146 0 BLRIXKSUCCUIRO-UHFFFAOYSA-N CCC=CCOC(=O)C1=CC=CC=C1C(O)=O
2147 0 CMQPKQNBMBISIV-UHFFFAOYSA-N COC(=O)C(C)CSCC(C)C(=O)OC
2148 0 LNVKTVBHIQIEQG-UHFFFAOYSA-N CCCC1(C(C)SCC)C(=O)NC(=S)NC1=O
2149 0 WJNDIWHRAIHNNU-UHFFFAOYSA-N CCSCC1(CC(C)C)C(=O)NC(=S)NC1=O
2150 0 KEZYTBRZEHSOTF-UHFFFAOYSA-N CCCCCOP(S)(=S)OCC(C)C
2151 0 MDQWTVPCWCTNBW-UHFFFAOYSA-N OCC1CC(F)C(O1)N1C=NC2=C(F)N=CN=C12
2152 0 BWCHYPPTNWPJDG-UHFFFAOYSA-N OCC1OC(OC2=CC=C(F)C=C2)C(O)C(O)C1O
2153 0 AKKPIRFHUOZXFO-UHFFFAOYSA-N CCCSC1=CC=CC2=C1C(=N)NC(=N)N2
2154 0 ZTXNMMXJFVCQPD-UHFFFAOYSA-N S=C=NC1=CC=C(C=C1)N=NC1=CC=CC=C1
2155 0 QNVHHECICCHHBL-UHFFFAOYSA-N OCc1cc(cc(c1)O)Cc1cccc(c1C(=O)O)O
2156 0 UAXMPVJRTGNEPS-UHFFFAOYSA-N CC(C)CC(C)OP(S)(=S)OC(C)C
2157 0 HOYHBDFTELAGGG-UHFFFAOYSA-N CCOC(=O)C1=CC(=CC(=C1)C(O)=O)[N+]([O-])=O
2158 0 CQPKMASCNMFGFW-UHFFFAOYSA-N CC(C)=CCCC(C)=CC(O)S(O)(=O)=O
2159 0 NUJIXGZJFZZNEJ-UHFFFAOYSA-N CC(=CCc1c2OCOc2c(O)c3C=CC(=O)Oc13)C
2160 0 AIZYFIUTHISPRX-UHFFFAOYSA-N NNC(=O)CSC1=NNC(=N1)C1=CC=CO1
2161 0 HJLSESBLBFLOHD-UHFFFAOYSA-N CCCOC(=O)C1=CC(=C(NC(C)=O)O1)[N+]([O-])=O
2162 0 FPOXAHIPWZTWSD-UHFFFAOYSA-N CC(C)OC(=O)C1=CC(=C(NC(C)=O)O1)[N+]([O-])=O
2163 0 NHOLHYRFONHGFL-UHFFFAOYSA-N CCC1=C(C)C(=S)C(S)=C(C=C=O)N1C
2164 0 KUTZTFKLEPHZBW-UHFFFAOYSA-N COC(=O)C(C)C1=CC=C(OC2=CC=C(O2)C=O)C=C1
2165 0 XBEBFUKNEGMNAV-UHFFFAOYSA-N CCC(C)COP(S)(=S)OCC(C)C
2166 0 DIVQPZCJOLLOEH-UHFFFAOYSA-N CCOC(OCC)C(O)C(O)COP(O)(O)=O
2167 0 KCGNTCWMWZJFPM-UHFFFAOYSA-N OC1=NC2=C(C=CC(F)=C2)C11NC2=C(N1)N=CC=C2
2168 0 QRFISNYPNHUZAO-UHFFFAOYSA-N OC1=NC2=C(C=C(F)C=C2)C11NC2=C(N1)N=CC=C2
2169 0 XGNASSAYQHESTL-UHFFFAOYSA-N NC(CSC1=NC=NC2=C1N=CN2)C(O)=O
2170 0 JDLALIPYZHDYAP-UHFFFAOYSA-N OC1OCC2OC(C(O)C12)N1C=CC(O)=NC1=O
2171 0 AMVMFXQRVJFOEA-UHFFFAOYSA-N COC1=C2OCOC2=CC(=C1)C1=C(OC)C=C(O)C=C1
2172 0 CVBFRNFTZXHUAN-AJJMPYILSA-N CC1COC2C1Oc3cc(O)c(cc23)C(=O)C
2173 0 GOHGFYNNEVKZAG-UHFFFAOYSA-N CS(=O)P(N1CCCC1)N1CCCC1
2174 0 VNPCNIGWWNSJIT-UHFFFAOYSA-N COc1cc2=CC3OC(=CC(=O)C3C(=c2c(c1)O)O)C
2175 0 ZKAKTGCCWQBPOR-UHFFFAOYSA-N SC(N=NC1=CC=CC=C1)N=NC1=CC=CC=C1
2176 0 ABFRWCPFNAUMHG-UHFFFAOYSA-N S1C(=NN=C1C1=CN=CC=C1)C1=CC=CC=C1
2177 0 JBNISHRBCHCBNW-UHFFFAOYSA-N COC1=CC(=O)c2cc(C)c(C(=O)C)c(OC)c2C1=O
2178 0 IPSNMBZTPNYABA-UHFFFAOYSA-N CCN1C(=S)SCC1(O)C1=CC=CC=C1
2179 0 NVRKEBYMSCNBSF-UHFFFAOYSA-N CC(=O)C1=C(C)C2=C(O1)C=CC(=C2)C1=CC(=O)OC1
2180 0 KSVBDCVNOLOLNW-UHFFFAOYSA-N CN1CCCC1C1=CNC2=C1C=C(Cl)C=C2
2181 0 ROUPHMNZHLBCGO-UHFFFAOYSA-N CN1CCCC1C1=CNC2=CC=CC(Cl)=C12
2182 0 YAPLUWBOORSOHV-UHFFFAOYSA-N CC(Cl)CN1C=NC2=C1C(=O)N(C)C(=O)N2C
2183 0 SXGHHARJQRZWDV-UHFFFAOYSA-N CCN1C(C)=CSC1=C1C=CC(C=C1)=[O+]C
2184 0 ZSAGZMJOVRIXMF-UHFFFAOYSA-N CC(=O)OC1CC2=CC=CC=C2C1OC(C)=O
2185 0 RTKQFAVQPMAHIH-UHFFFAOYSA-N SCC1=C2C=CC3=CC=CC=C3C2=CC2=CC=CC=C12
2186 0 FELQSDLZFDTZJN-OAHLLOKOSA-N CC1(O)CC(=O)c2c(O)c3c(O)cc(O)cc3cc2C1
2187 0 CUQVCKJPCJQAMP-UHFFFAOYSA-N NC1=C2N=CN(C2=NC=N1)C1=CC=C(C=C1)N(=O)=O
2188 0 GLFZOQVQKYODIN-UHFFFAOYSA-N CC(OC1=CC=C(Cl)C=C1)C1OC(=N)N=N1
2189 0 WFOJRNJNPFGYAU-UHFFFAOYSA-N CC1=CC2=C3C(=C1)N=NC1=CC(C)=CC(N=N2)=C31
2190 0 KSNSQOVBNYYHLW-UHFFFAOYSA-N NC(=N)NC(O)=NC1OC(CO)C(O)C1O
2191 0 ICUVLDRIHMJXMQ-UHFFFAOYSA-N CC1(C)COC(=O)C2=CC=CC=C2C(=O)OC1
2192 0 RCEWJQOSELKLQP-UHFFFAOYSA-N ClC1=CC=C2CON(CCC3=CC=NC=C3)CC2=C1
2193 0 VOGCDUUPUOXZPD-UHFFFAOYSA-N COC1C=C(O)c2c(C1)cc1c(c2O)c(=O)cc(o1)C
2194 0 FQPOVZIKEBLFNG-UHFFFAOYSA-N OC(=O)COC1=CC=C(C=C1)C(=O)C1=CC=CC=C1
2195 0 DCNLNHPQCXZOHD-UHFFFAOYSA-N OC(=O)CCC(=O)CCC(=O)C1=CC=CC=C1
2196 0 CRLLILZMYVHZAQ-UHFFFAOYSA-N CC(C#N)(C1=CC=CC=C1)C1=C(Cl)C=C(N)C=C1
2197 0 YQFNQQCJRPUYSR-UHFFFAOYSA-N COC1=CC(=O)C2C(=O)C=C3OC(C)(O)C(C)=C3C2=C1
2198 0 TURHENGAFSXIAQ-UHFFFAOYSA-N CC1=CN(C2CC(O)C(O2)C(O)=O)C(=O)N=C1O
2199 0 ZXIATBNUWJBBGT-UHFFFAOYSA-N COC1=CN(C2OC(CO)C(O)C2O)C(=O)N=C1O
2200 0 UHAWFCTWQCTVPI-UHFFFAOYSA-N OCC(O)COC1=CC=C(O)C2=CC=CC=C12
2201 0 RMEVQAFZMQJLDB-UHFFFAOYSA-N COC1=CC2=Cc3oc(C)cc(=O)c3C(C2C(=C1)O)O
2202 0 IBPYLFAPXTXGJI-UHFFFAOYSA-N CC1N(C)CCC2=CNC3=C(Cl)C=CC1=C23
2203 0 SUBGAQTXBVGPFA-UHFFFAOYSA-N COC1=C2OCC(=CC2=C(OC)C=C1)C(C)=O
2204 0 IOLPQVIDRAVXQH-UHFFFAOYSA-N [O-][P-](OC1=CC2=CC=CC=C2C=C1)(N1CC1)#[N]1CC1
2205 0 RKUOWPNMWKCGSW-UHFFFAOYSA-N S1C(=NN=C1C1=CC=NC=C1)C1=CC=CC=C1
2206 0 MVORBLZUGBSUNB-UHFFFAOYSA-N OCC1OC(CC1O)N1C=C(C=O)C(O)=NC1=O
2207 0 VKYNEYMUAOYXPW-UHFFFAOYSA-N COC1=C(OC)C2=C(C=C1)C=C(CO2)C(C)=O
2208 0 WNAQOLSMVPFGTE-UHFFFAOYSA-N CC1=NC2=C(C=CC=C2)N1CC1=CC=C(Cl)C=C1
2209 0 SINPEFONMCJIBM-UHFFFAOYSA-N CC1=Cc2ccc3C(=O)C(=C(C)Oc3c2C(=O)O1)C
2210 0 JPCWLCXKAFKRCB-UHFFFAOYSA-N O=C1N(C=NC2=CC=CC=C12)C1=NC=NC2=CC=CC=C12
2211 0 WNAQOLSMVPFGTE-UHFFFAOYSA-N CC1=NC2=C(C=CC=C2)N1CC1=CC=C(Cl)C=C1
2212 0 UAVFTOOOCCDRMZ-UHFFFAOYSA-N CN1CCN(CC1)c1ncnc2sccc12
2213 0 BRYMGHBYJDJPIS-UHFFFAOYSA-N NC(=N)NC(=N)NC1=CC=C(C=C1)S(N)(=O)=O
2214 0 MXONDYPPBZDCJA-UHFFFAOYSA-N COC1=Cc2c(C(C1)O)c(O)c1c(c2)oc(cc1=O)C
2215 0 UKPLNRUEDQSWNL-UHFFFAOYSA-N C1CC2=NC3=C(C=CC=C3)N3C=NN=C3C2CS1
2216 0 BXDPWEGWVZXFPX-UHFFFAOYSA-N CC(C(O)=N)(C1=CC=CC=C1)C1=CC(Cl)=C(N)C=C1
2217 0 STXZSCOOCRDNCN-UHFFFAOYSA-N OCC1OC(CC1O)N1C=C(COO)C(=O)NC1=O
2218 0 XCLWLMIHAUZKOM-UHFFFAOYSA-N COc1c2C=CC(=O)Oc2cc3oc(cc13)C(C)(C)O
2219 0 HBPLFXZIJUEEPK-UHFFFAOYSA-N CN1CCC2=C3C1CCC(=O)N3C1=C2C=C(Cl)C=C1
2220 0 NFVAFEQWWNNKLX-UHFFFAOYSA-N NC1=C2C=NN(C2=NC=N1)C1=CC=C(C=C1)N(=O)=O
2221 0 LOVRFLJREPVWEZ-UHFFFAOYSA-N CCSCC1(C(C)CC)C(O)=NC(=S)N=C1O
2222 0 JVEISLFWHJXENT-UHFFFAOYSA-N CC(C)OC(=O)C1=CC2=C(OC(=O)C(=C2)C(C)=O)C=C1
2223 0 PMHFLBQRALFMRT-UHFFFAOYSA-N NNC(=O)CP(=O)(C1=CC=CC=C1)C1=CC=CC=C1
2224 0 FTJZKNRARZYPRD-UHFFFAOYSA-N CC(N=NC(S)=NCC=C)C1=CC=CC=N1
2225 0 XDHBUMNIQRLHGO-UHFFFAOYSA-N CC(=NN=C(S)N1CCC1)C1=CC=CC=N1
2226 0 GTEXBOVBADJOQH-CJHWANRJSA-N COC1=CC(=O)OC(C1)C=C/c2ccc3OCOc3c2
2227 0 JXPCULPDAAWJBP-UHFFFAOYSA-N CCCC(=O)C1=CC2=C(OC1=O)C=C1OC=CC1=C2
2228 0 UHYPAAQZBUETNK-UHFFFAOYSA-N COC1=C2C(C)=C(C)OC2=C(OC)C(C=O)=C1
2229 0 YVERZAZYTFUQAG-UHFFFAOYSA-N CCCCCCC1=CC(=C(O)C=C1O)S(O)(=O)=O
2230 0 MMFZQNVAJIAIDO-UHFFFAOYSA-N OC(CC(=O)C1=CC=C(C=C1)N(=O)=O)C(O)=O
2231 0 KGVHLWMEJRHDFN-UHFFFAOYSA-N OC(CC(=O)C1=CC=CC=C1N(=O)=O)C(O)=O
2232 0 MNHYVCHHYGCMSF-UHFFFAOYSA-N CC(NC1=CC=C(Cl)C=C1)(C#N)C1=CC=CC=C1
2233 0 AIRBMBPTMQKHRB-UHFFFAOYSA-N C=CC12COC(=O)C(=C)C2C(=C2C(C1)OC(=O)C2=C)O
2234 0 UJNRCSAQHHQALK-UHFFFAOYSA-N C=CC12COC(=O)C(=C)C2=C(C2C(C1)OC(=O)C2=C)O
2235 0 QTPRCMMBZZJLSB-UHFFFAOYSA-N COC(=O)C1=CC=CC=C1O[Si](C)(OC)OC
2236 0 JDTSHTTWWXZSGK-UHFFFAOYSA-N CC1=C2C=COC(=O)C2=C(O)C2=C1CC(C)(C2)C(O)=O
2237 0 WJJWTOLGRVKJLV-FPYGCLRLSA-N CC(=C/Cc1c(O)ccc(C(=O)C)c1O)C=O
2238 0 JMHWPSBNGULZSO-UHFFFAOYSA-N ClC1=CC2=C(C=C1)N1C3=C2CCNC3CCCC1=O
2239 0 AEFVITZAYCULNV-UHFFFAOYSA-N COC(=O)CCc1cc2ccoc2cc1OC
2240 0 ATCMEODUEFPKIV-UHFFFAOYSA-N NC1=CC=C(C=C1)C1=NNC(=N1)S(N)(=O)=O
2241 0 RAPPODMWSJOVMS-UHFFFAOYSA-N CCC(=O)C1=CC(O)=C2C(C)=C(C)OC2=C1O
2242 0 UWLNIOIUTIBVPI-UHFFFAOYSA-N COC(=O)CCCSCCCC(=O)OC
2243 0 YCDHOJVBJDPREI-UHFFFAOYSA-N C[Si]1(C)CCCC2(C1)C(=O)NC(=S)NC2=O
2244 0 BJUOUUIDNJKBIM-UHFFFAOYSA-N CN1C2=NC3=CC=CC=C3C2=NC2=C1N=CC=C2
2245 0 QNUWBOZJFBGFBG-UHFFFAOYSA-N CCOC(=O)C1=CC2=C(OC1)C=CC(OC)=C2
2246 0 OCUKHFMCVBCCFV-UHFFFAOYSA-N CC(C)C1=CC=CC=C1NC(=O)C1=C(Cl)N=CC=C1
2247 0 BNLIIOZJVMRXSL-UHFFFAOYSA-N CC(C)OC(=O)NCN(CCCl)CCCl
