# Supplementary material for: Ion mobility collision cross-section atlas for known and unknown metabolite annotation in untargeted metabolomics
Source: Nat Commun. 2020 Aug 28;11:4334. doi: 10.1038/s41467-020-18171-8 (PMC7455731; doi:10.1038/s41467-020-18171-8)
Supplement: Supplementary file 8 — Supplementary Data 5 [file 41467_2020_18171_MOESM8_ESM.zip › 01_positive_mode/L0709/cfmid_pred_spec.msp]

Name: +ve in-silico MS/MS by CFM-ID for KSSHIKBOZWMDTR-KXBFYZLASA-N
ID: KSSHIKBOZWMDTR-KXBFYZLASA-N
Comment: Energy0
Num peaks: 14
55.05422664 1.35514313
69.06987671 0.9280352434
73.06479133 0.9650030623
95.04914126 1.065007674
157.0647913 1.284943987
159.0804414 3.808583896
175.075356 1.054357032
177.0910061 0.9922993681
269.0808353 4.442398283
283.0964854 3.430184138
285.1121354 4.130396577
307.1328709 1.656739274
325.1434356 39.50755858
343.1540003 16.03433823

Name: +ve in-silico MS/MS by CFM-ID for KSSHIKBOZWMDTR-KXBFYZLASA-N
ID: KSSHIKBOZWMDTR-KXBFYZLASA-N
Comment: Energy1
Num peaks: 31
55.05422664 2.750105125
57.06987671 0.9615052605
67.05422664 1.534457467
69.06987671 4.84084369
73.06479133 4.257912344
75.08044139 0.7756498805
87.08044139 2.077919129
107.0491413 0.8105977445
123.0440559 1.981555204
157.0647913 0.857541797
159.0804414 2.162213676
163.1117415 1.309456708
175.075356 0.8404631713
177.0910061 1.122535521
179.1066561 1.243750588
195.1015708 0.8512172754
231.1015708 0.948585447
241.0859207 0.9695955383
251.0702706 0.7568965841
269.0808353 8.968245475
283.0964854 2.440443986
285.1121354 2.846506281
295.1328709 1.213784595
297.148521 3.113329744
307.1328709 2.578194241
309.1121354 2.64552969
313.1434356 0.9207175876
315.1590856 0.9387078386
325.1434356 13.82153474
327.1227001 0.7964403344
343.1540003 5.132895647

Name: +ve in-silico MS/MS by CFM-ID for KSSHIKBOZWMDTR-KXBFYZLASA-N
ID: KSSHIKBOZWMDTR-KXBFYZLASA-N
Comment: Energy2
Num peaks: 31
55.05422664 2.267053012
57.06987671 1.1686287
65.03857658 5.028253243
67.05422664 2.161510583
69.06987671 2.715320359
71.08552677 1.564351915
73.06479133 1.495015834
79.05422664 1.173905637
81.0334912 1.341737186
81.06987671 1.26453472
83.04914126 1.150273587
95.04914126 5.190784635
97.06479133 3.985339042
99.08044139 1.86819061
107.0491413 1.667466739
111.0440559 1.830251035
117.0334912 1.3463126
145.0284058 1.299032306
147.0440559 2.012446989
157.0284058 1.263837976
157.0647913 6.036415765
159.0804414 2.697605246
163.1117415 2.519391245
199.075356 2.305189059
201.0910061 1.236927691
203.1066561 1.144369339
251.0702706 1.487308544
269.0808353 1.564467212
297.148521 2.012706932
307.1328709 1.318202918
309.1121354 1.201290279

Name: +ve in-silico MS/MS by CFM-ID for OFWYIUYVHYPQNX-JXFKEZNVSA-N
ID: OFWYIUYVHYPQNX-JXFKEZNVSA-N
Comment: Energy0
Num peaks: 14
55.05422664 3.953376916
69.06987671 2.269316953
95.04914126 1.542876574
97.06479133 1.262291176
157.0647913 2.119754152
159.0804414 2.334923375
163.1117415 1.889860791
177.0910061 1.32962442
255.0651853 1.295629387
269.0808353 3.495240263
281.0808353 4.830099411
283.0964854 4.445712666
307.1328709 2.854564513
325.1434356 46.96677399

Name: +ve in-silico MS/MS by CFM-ID for OFWYIUYVHYPQNX-JXFKEZNVSA-N
ID: OFWYIUYVHYPQNX-JXFKEZNVSA-N
Comment: Energy1
Num peaks: 31
39.02292652 2.280875574
41.03857658 0.816587759
55.05422664 14.0503768
57.06987671 1.145957806
65.03857658 0.7341569552
67.05422664 0.918963313
69.06987671 7.715359616
95.04914126 0.8609616459
107.0491413 0.9212643523
123.0440559 2.247680434
157.0647913 0.9163689495
159.0804414 1.533843491
161.0960915 0.7039531512
177.0910061 1.697584078
213.0910061 1.029812782
215.1066561 1.001757898
231.1015708 0.8475652377
241.0859207 0.9859717749
253.0495352 1.032723002
267.0651853 2.198562944
269.0808353 8.859360741
281.0808353 2.032441822
281.1172208 0.712714844
283.0964854 1.613596149
283.1328709 0.9774130977
285.1121354 1.317592674
295.1328709 2.872949178
297.148521 3.087333571
307.1328709 3.337993222
309.1121354 2.282489823
325.1434356 9.612069659

Name: +ve in-silico MS/MS by CFM-ID for OFWYIUYVHYPQNX-JXFKEZNVSA-N
ID: OFWYIUYVHYPQNX-JXFKEZNVSA-N
Comment: Energy2
Num peaks: 31
39.02292652 2.82613863
49.00727645 1.432692454
51.02292652 1.290484204
53.03857658 1.431683412
55.05422664 10.60962529
57.06987671 1.246382659
63.02292652 0.9644968515
65.03857658 8.986806159
67.05422664 1.662599791
69.06987671 2.172660933
79.05422664 1.80125377
81.0334912 1.651120061
81.06987671 1.542494781
89.03857658 1.006216555
95.04914126 5.191504438
97.06479133 2.688660893
99.08044139 2.144170128
105.0334912 2.649088507
111.0440559 1.444461509
115.0542266 1.016207095
117.0334912 1.32331955
129.0698767 1.695031532
141.0334912 1.758869474
145.0284058 1.076094659
147.0440559 1.451488586
157.0647913 3.242881143
169.0647913 1.785766568
197.0597059 0.9830893813
213.0910061 1.006906825
279.1015708 1.041872636
307.1328709 1.423591098

Name: +ve in-silico MS/MS by CFM-ID for DUWPGRAKHMEPCM-IZZDOVSWSA-N
ID: DUWPGRAKHMEPCM-IZZDOVSWSA-N
Comment: Energy0
Num peaks: 17
55.05422664 3.285044801
69.06987671 1.853221864
105.0334912 5.732879541
107.0491413 3.180048935
119.0491413 2.017870196
147.0440559 3.531488446
177.0910061 3.937043597
179.1066561 1.243097479
205.0859207 2.052571747
217.0859207 1.603290222
219.1015708 1.696497758
231.1015708 0.9566405371
269.0808353 2.181713146
281.0808353 3.150169523
283.0964854 3.032644037
307.1328709 8.510933592
325.1434356 32.27975771

Name: +ve in-silico MS/MS by CFM-ID for DUWPGRAKHMEPCM-IZZDOVSWSA-N
ID: DUWPGRAKHMEPCM-IZZDOVSWSA-N
Comment: Energy1
Num peaks: 31
39.02292652 1.415442138
55.05422664 10.49079194
57.06987671 0.7587979067
69.06987671 5.813094359
105.0334912 8.150495651
107.0491413 3.112936445
119.0491413 2.521154796
129.0334912 2.0499069
145.0284058 0.8104786827
147.0076704 1.789749305
147.0440559 6.362494629
149.0233204 1.662074489
177.0910061 1.036792216
179.1066561 0.7265785994
199.0389705 0.8104437609
201.0546206 1.455944465
203.0702706 0.7797368361
205.0859207 3.382833664
207.1015708 1.032072086
215.0702706 1.78498903
217.0859207 2.140139669
231.1015708 1.001475995
251.0702706 0.7640388624
267.0651853 1.010039896
269.0808353 3.783831131
281.0808353 0.9203455739
285.1121354 1.243909579
295.1328709 1.064471186
297.148521 1.684412553
307.1328709 3.431803396
325.1434356 4.913417816

Name: +ve in-silico MS/MS by CFM-ID for DUWPGRAKHMEPCM-IZZDOVSWSA-N
ID: DUWPGRAKHMEPCM-IZZDOVSWSA-N
Comment: Energy2
Num peaks: 31
39.02292652 1.223359468
49.00727645 0.9099744333
53.00219107 1.026030489
53.03857658 1.537921334
55.05422664 11.20031321
65.03857658 5.510356945
67.05422664 2.005488579
69.06987671 2.10638186
75.02292652 1.587050954
77.03857658 2.612352621
79.05422664 1.649486736
89.03857658 1.185089629
91.05422664 2.453367497
105.0334912 5.551688603
107.0491413 2.009772262
117.0334912 3.069134238
119.0491413 4.676798585
121.0284058 3.904041157
123.0440559 1.054553942
133.0647913 0.916868852
145.0284058 1.553828421
147.0076704 1.737540719
147.0440559 1.263288524
149.0233204 1.632041663
159.0804414 1.041220828
163.0389705 0.9054047894
199.075356 0.8342189668
295.1328709 0.8970878168
297.148521 1.95767272
307.1328709 2.13126746
309.1121354 1.08740878

Name: +ve in-silico MS/MS by CFM-ID for CUFLINMPEWUGEH-UHFFFAOYSA-N
ID: CUFLINMPEWUGEH-UHFFFAOYSA-N
Comment: Energy0
Num peaks: 6
67.05422664 2.391395402
257.0808353 1.230921816
269.0808353 12.29604639
283.0964854 2.775158959
307.1328709 10.65933832
325.1434356 60.37062449

Name: +ve in-silico MS/MS by CFM-ID for CUFLINMPEWUGEH-UHFFFAOYSA-N
ID: CUFLINMPEWUGEH-UHFFFAOYSA-N
Comment: Energy1
Num peaks: 12
65.03857658 2.596237288
241.0859207 5.118043376
257.0808353 3.573554354
265.0859207 3.588247011
267.1015708 3.128604319
269.0808353 13.05367252
281.0808353 2.417600122
283.0964854 12.78688975
283.1328709 2.92937772
307.1328709 9.676155882
309.1121354 2.139190236
325.1434356 19.78576259

Name: +ve in-silico MS/MS by CFM-ID for CUFLINMPEWUGEH-UHFFFAOYSA-N
ID: CUFLINMPEWUGEH-UHFFFAOYSA-N
Comment: Energy2
Num peaks: 23
49.00727645 1.133209711
51.02292652 1.152779387
55.05422664 1.742723201
65.00219107 2.192347408
65.03857658 13.23557988
67.05422664 2.013658161
199.0389705 1.134347363
199.075356 1.233460878
203.0702706 1.359824746
211.0389705 5.045324831
225.0546206 1.599150676
227.0338851 6.888396933
229.0495352 11.33722611
241.0495352 2.624965328
243.0651853 5.738019462
251.0702706 2.668281956
253.0495352 2.003338484
257.0808353 1.248145395
265.0859207 2.496428306
267.1015708 4.755670491
269.0808353 5.915286158
283.0964854 1.164224999
289.1223062 1.467653555

Name: +ve in-silico MS/MS by CFM-ID for DAWSYIQAGQMLFS-SFHVURJKSA-N
ID: DAWSYIQAGQMLFS-SFHVURJKSA-N
Comment: Energy0
Num peaks: 16
55.05422664 3.509581592
69.06987671 2.014217897
79.05422664 1.043080858
101.0385766 4.062523342
103.0542266 2.05678156
105.0698767 2.630179864
121.0647913 1.460520648
193.0859207 2.30474919
219.0651853 1.052638204
221.0808353 5.490864299
255.0651853 1.063392922
269.0808353 2.712871077
281.0808353 3.465552147
283.0964854 3.408285949
307.1328709 7.988578493
325.1434356 36.40128882

Name: +ve in-silico MS/MS by CFM-ID for DAWSYIQAGQMLFS-SFHVURJKSA-N
ID: DAWSYIQAGQMLFS-SFHVURJKSA-N
Comment: Energy1
Num peaks: 31
39.02292652 1.679261665
55.05422664 12.39660385
57.06987671 0.924228859
67.05422664 0.907814131
69.06987671 6.36340005
79.05422664 1.161232141
91.05422664 5.930703588
93.06987671 0.9501389881
103.0542266 1.222176177
105.0334912 1.077378221
105.0698767 2.291996963
107.0491413 2.232198056
131.0491413 1.208525847
149.0233204 0.9577740775
165.0182351 0.8552350468
175.075356 0.9274003909
201.0546206 1.913291209
203.0702706 3.506080214
205.0859207 3.449695843
219.0651853 1.439040548
221.0808353 3.633308216
247.0964854 1.14651572
251.0702706 1.489712534
267.0651853 1.623585695
269.0808353 5.386569533
281.0808353 1.183970684
283.0964854 0.773764714
285.1121354 1.365307324
297.148521 2.008897365
307.1328709 3.690238226
325.1434356 5.803546112

Name: +ve in-silico MS/MS by CFM-ID for DAWSYIQAGQMLFS-SFHVURJKSA-N
ID: DAWSYIQAGQMLFS-SFHVURJKSA-N
Comment: Energy2
Num peaks: 31
39.02292652 1.250224882
49.00727645 2.425272179
51.02292652 1.321053164
53.03857658 1.105153986
55.05422664 9.485136561
63.02292652 0.9583262885
65.03857658 3.889752113
67.05422664 1.620179983
69.06987671 1.602659334
75.02292652 1.249045652
79.05422664 2.190452995
89.03857658 1.829694645
91.05422664 3.120577989
93.06987671 1.946142733
101.0385766 12.17937526
103.0542266 3.486563994
105.0334912 2.327439314
105.0698767 3.795101413
107.0491413 1.444932256
121.0284058 1.227994354
129.0334912 0.9967723902
137.0233204 1.047407819
165.0182351 2.016231435
173.0597059 1.358498761
175.075356 1.714140278
199.0389705 1.484938677
201.0546206 0.8439800254
203.0702706 1.110775849
205.0859207 1.280334631
215.0338851 0.8703337877
307.1328709 1.748459405

Name: +ve in-silico MS/MS by CFM-ID for OXNJGMNJOVOFOW-UHFFFAOYSA-N
ID: OXNJGMNJOVOFOW-UHFFFAOYSA-N
Comment: Energy0
Num peaks: 17
53.03857658 3.204076671
55.05422664 2.523280676
57.06987671 1.242651405
81.06987671 2.314683599
83.08552677 1.566890695
135.1168269 1.509016792
159.1168269 1.915212987
161.132477 1.383087233
221.0808353 1.81430581
259.0964854 1.726610811
261.1121354 1.98223413
263.1277855 4.094499631
271.1328709 1.811153302
275.1277855 1.355497228
285.148521 8.680097306
287.1277855 6.265670334
303.1590856 36.89241043

Name: +ve in-silico MS/MS by CFM-ID for OXNJGMNJOVOFOW-UHFFFAOYSA-N
ID: OXNJGMNJOVOFOW-UHFFFAOYSA-N
Comment: Energy1
Num peaks: 31
51.02292652 1.692236185
53.03857658 3.504866535
55.05422664 4.936778872
67.05422664 1.693997395
69.06987671 1.859345732
79.05422664 1.585155817
81.06987671 1.517044679
83.08552677 1.010452228
137.132477 1.446311605
159.1168269 2.07712601
161.132477 1.871391504
187.1117415 2.684551168
189.1273916 1.685784521
217.0495352 1.369572875
219.0651853 0.9998283555
221.0808353 4.159718006
233.0808353 1.251147013
235.0964854 2.278382909
247.0964854 1.522338471
259.0964854 2.452228268
261.1121354 1.821155208
263.1277855 3.216830483
271.1328709 2.608210957
273.1121354 1.480733701
273.148521 1.622708011
275.1277855 1.443336995
275.164171 2.653247998
277.1434356 1.457400926
285.148521 4.977975137
287.1277855 5.752419774
303.1590856 8.812588541

Name: +ve in-silico MS/MS by CFM-ID for OXNJGMNJOVOFOW-UHFFFAOYSA-N
ID: OXNJGMNJOVOFOW-UHFFFAOYSA-N
Comment: Energy2
Num peaks: 30
25.00727645 1.00869274
39.02292652 2.487619903
41.03857658 1.662473829
43.05422664 1.138160917
49.00727645 2.310486872
51.02292652 7.404554155
53.03857658 13.61551534
55.05422664 6.314309008
57.06987671 2.01678527
59.08552677 1.496171745
65.03857658 8.132533042
67.05422664 2.732443636
75.02292652 1.317111284
77.03857658 2.385607485
79.05422664 2.649148677
81.06987671 1.287659979
83.08552677 0.9468005179
91.05422664 2.230464012
135.1168269 0.8833505573
159.1168269 3.682791706
163.148127 1.110935736
185.0960915 1.34109865
189.1273916 2.694290262
217.1223062 0.7703643035
223.0964854 0.9550860155
233.1536063 1.40497392
247.0964854 0.9544847849
271.1328709 1.308289119
273.148521 0.9397912179
287.1277855 2.846622277

Name: +ve in-silico MS/MS by CFM-ID for LBQIJVLKGVZRIW-ZDUSSCGKSA-N
ID: LBQIJVLKGVZRIW-ZDUSSCGKSA-N
Comment: Energy0
Num peaks: 10
67.05422664 1.82850462
133.0284058 2.248459415
175.075356 8.652708239
187.075356 9.162646362
189.0910061 22.91976783
191.1066561 3.221931659
215.1066561 1.333223485
269.0808353 2.824553419
307.1328709 1.845649107
325.1434356 26.42650009

Name: +ve in-silico MS/MS by CFM-ID for LBQIJVLKGVZRIW-ZDUSSCGKSA-N
ID: LBQIJVLKGVZRIW-ZDUSSCGKSA-N
Comment: Energy1
Num peaks: 26
65.03857658 1.376419372
67.05422664 1.358553256
111.0440559 1.837644384
121.0284058 2.906583495
123.0440559 2.477323444
133.0284058 3.349596126
135.0440559 1.195144725
137.0597059 1.177403408
147.0440559 2.773824829
149.0597059 1.442839349
165.0546206 2.084539654
175.075356 8.88632043
187.075356 7.785987437
189.0910061 11.83817948
213.0910061 2.47402174
215.1066561 1.966527399
241.0859207 1.294943279
267.0651853 5.305235089
269.0808353 1.906331104
283.0964854 1.430870297
291.1015708 1.201663125
295.1328709 1.961287425
297.148521 1.161600455
307.1328709 2.422972871
309.1121354 4.55548618
325.1434356 4.164074107

Name: +ve in-silico MS/MS by CFM-ID for LBQIJVLKGVZRIW-ZDUSSCGKSA-N
ID: LBQIJVLKGVZRIW-ZDUSSCGKSA-N
Comment: Energy2
Num peaks: 31
39.02292652 1.007996683
49.00727645 2.901372445
51.02292652 0.8860812062
53.03857658 1.301346199
55.05422664 1.704848358
65.03857658 5.078409957
67.01784114 1.375052497
67.05422664 2.891473736
69.0334912 0.8929299963
91.01784114 0.9989255537
93.0334912 1.263313079
95.04914126 0.8951273364
105.0334912 3.159371713
117.0334912 1.560070072
119.0491413 1.497299668
121.0284058 6.715448509
123.0440559 1.577038179
131.0491413 1.46944447
133.0284058 13.64175065
135.0440559 4.04830399
147.0440559 3.614248222
149.0597059 1.155393646
173.0597059 1.141875211
173.0960915 1.041632479
189.0910061 2.715177402
237.0546206 0.9456237136
239.0702706 1.561988703
241.0859207 1.663804213
267.1015708 1.21229004
307.1328709 1.764963051
309.1121354 1.214726459

Name: +ve in-silico MS/MS by CFM-ID for UUJBHSNXZMGYBT-ZDUSSCGKSA-N
ID: UUJBHSNXZMGYBT-ZDUSSCGKSA-N
Comment: Energy0
Num peaks: 13
67.05422664 1.637837579
73.06479133 1.665069589
85.06479133 1.198013843
105.0334912 1.910990892
121.0284058 10.10136371
123.0440559 24.59680973
125.0597059 3.388477027
149.0597059 1.487455493
203.1066561 1.424657816
269.0808353 2.645269193
293.1172208 1.124895039
307.1328709 1.933531033
325.1434356 27.82447473

Name: +ve in-silico MS/MS by CFM-ID for UUJBHSNXZMGYBT-ZDUSSCGKSA-N
ID: UUJBHSNXZMGYBT-ZDUSSCGKSA-N
Comment: Energy1
Num peaks: 28
65.03857658 1.005623023
67.05422664 1.14651122
73.06479133 2.677328932
85.06479133 0.908638807
95.04914126 1.164884902
105.0334912 2.362425519
121.0284058 11.73689413
123.0440559 15.48665348
147.0440559 3.216607716
149.0597059 2.526608115
175.075356 2.05652777
177.0910061 0.9597974415
187.075356 2.068461215
189.0910061 2.010062106
201.0910061 1.902513341
203.1066561 1.407739516
215.1066561 1.227130852
231.1015708 1.931128911
241.0859207 1.197835289
267.0651853 3.945793838
269.0808353 1.656640536
283.0964854 1.549123909
291.1015708 1.20484849
295.1328709 2.006909805
297.148521 1.774132241
307.1328709 2.428382
309.1121354 4.694145696
325.1434356 4.137179591

Name: +ve in-silico MS/MS by CFM-ID for UUJBHSNXZMGYBT-ZDUSSCGKSA-N
ID: UUJBHSNXZMGYBT-ZDUSSCGKSA-N
Comment: Energy2
Num peaks: 31
49.00727645 1.535084044
51.02292652 0.9411812433
53.03857658 0.8503491674
55.05422664 2.944934711
65.03857658 5.381547399
67.05422664 2.486850923
69.06987671 1.408494711
77.03857658 0.7792080781
79.05422664 1.902455211
95.04914126 1.413402013
105.0334912 6.437813616
107.0491413 3.31116601
121.0284058 3.992640222
123.0440559 7.522615355
129.0334912 1.02693081
133.0284058 4.142025509
135.0440559 1.728515079
141.0334912 1.43286004
145.0284058 3.940636919
147.0440559 5.253041501
159.0440559 1.108469545
161.0597059 1.391320915
171.0440559 1.284345366
175.075356 0.8769788554
187.075356 2.094120242
239.0702706 1.443038737
241.0859207 1.429490388
251.0702706 0.9924277048
267.1015708 1.027749645
307.1328709 1.502912728
309.1121354 1.682631872

Name: +ve in-silico MS/MS by CFM-ID for HCZKYJDFEPMADG-UHFFFAOYSA-N
ID: HCZKYJDFEPMADG-UHFFFAOYSA-N
Comment: Energy0
Num peaks: 6
109.0284058 3.080115462
123.0440559 4.219994181
151.075356 1.978639529
179.1066561 2.67453019
193.1223062 3.573449637
303.1590856 64.87203106

Name: +ve in-silico MS/MS by CFM-ID for HCZKYJDFEPMADG-UHFFFAOYSA-N
ID: HCZKYJDFEPMADG-UHFFFAOYSA-N
Comment: Energy1
Num peaks: 25
67.05422664 1.757401785
69.06987671 1.056957924
95.04914126 1.701238935
109.0284058 6.070935571
111.0440559 0.9088878174
121.0284058 2.275265192
123.0440559 8.811395833
125.0597059 1.209856182
147.0440559 3.659624562
149.0597059 4.347449464
151.075356 2.38188302
153.0910061 1.44372433
165.1273916 0.9647945157
175.075356 2.537792315
177.0910061 1.680778778
179.1066561 3.497606986
189.0910061 1.521878038
191.1066561 1.577188243
193.1223062 5.589423775
195.1379563 1.209856182
219.1379563 1.07863159
273.148521 3.754528588
275.164171 4.210236134
285.148521 0.9768257206
303.1590856 15.88772426

Name: +ve in-silico MS/MS by CFM-ID for HCZKYJDFEPMADG-UHFFFAOYSA-N
ID: HCZKYJDFEPMADG-UHFFFAOYSA-N
Comment: Energy2
Num peaks: 31
41.03857658 1.204724686
49.00727645 2.256752468
51.02292652 5.886552232
53.03857658 3.372183507
55.05422664 2.445898174
65.03857658 1.714441377
67.05422664 4.790867478
69.06987671 2.96320335
81.06987671 1.099414004
89.03857658 2.262512506
93.0334912 1.47376071
95.04914126 1.261893875
109.0284058 10.14688895
111.0440559 1.363747275
121.0284058 1.617651975
123.0440559 3.946035734
125.0597059 1.259223247
149.0597059 1.014597036
153.0910061 1.224083899
181.1223062 1.363747275
195.1379563 1.259223247
203.1066561 1.332143542
227.1066561 1.100903945
229.1223062 1.346635973
243.1379563 1.032238219
245.1536063 2.309637764
247.1692564 1.164778104
273.148521 1.129250503
275.164171 2.669382149
285.148521 3.80521023
287.1277855 1.173982084

Name: +ve in-silico MS/MS by CFM-ID for HTUIKPYRGODLDO-VNBZBWLYSA-N
ID: HTUIKPYRGODLDO-VNBZBWLYSA-N
Comment: Energy0
Num peaks: 6
135.0440559 1.794738844
203.1066561 2.08873608
293.1172208 1.765902706
295.1328709 10.18727695
297.148521 2.503276441
325.1434356 62.48007272

Name: +ve in-silico MS/MS by CFM-ID for HTUIKPYRGODLDO-VNBZBWLYSA-N
ID: HTUIKPYRGODLDO-VNBZBWLYSA-N
Comment: Energy1
Num peaks: 25
55.05422664 1.613852951
57.06987671 1.875305513
69.06987671 1.306495397
135.0440559 7.412517812
159.0440559 1.081036592
161.0597059 2.062555788
163.075356 4.710906622
201.0910061 1.371248469
203.1066561 4.212405444
255.0651853 3.300846684
267.0651853 1.243745544
269.0808353 2.63104586
277.1223062 1.885414005
279.1379563 1.621013358
281.0808353 2.27140105
283.0964854 2.70928551
293.1172208 1.291531578
295.0964854 2.038890329
295.1328709 7.753884424
297.1121354 4.645916525
297.148521 1.435662619
299.1277855 1.187195751
307.1328709 1.287182151
309.1121354 2.985446204
325.1434356 17.07973365

Name: +ve in-silico MS/MS by CFM-ID for HTUIKPYRGODLDO-VNBZBWLYSA-N
ID: HTUIKPYRGODLDO-VNBZBWLYSA-N
Comment: Energy2
Num peaks: 31
39.02292652 1.938558167
49.00727645 1.18220685
53.03857658 1.40270232
91.05422664 2.658915309
105.0334912 1.337424611
107.0491413 2.52350385
135.0440559 10.49377216
145.0284058 1.50801175
147.0440559 1.198419415
157.1011768 1.161808371
159.0440559 1.308428039
171.0440559 1.34272603
195.1168269 1.573905562
201.0910061 1.178940998
223.075356 1.223482693
227.1066561 1.257668145
229.1223062 1.45976763
233.132477 2.36213262
239.1066561 1.634284006
249.1273916 1.082044748
251.1066561 1.969103164
253.1223062 2.538696496
267.1379563 2.639508948
277.1223062 4.351777519
279.1379563 5.998357512
281.1536063 2.673729637
293.1172208 1.401511078
295.0964854 1.315034663
295.1328709 2.064065519
297.148521 0.9888512378
309.1121354 2.857222416

Name: +ve in-silico MS/MS by CFM-ID for SQJDIVYCVVFMOZ-UHFFFAOYSA-N
ID: SQJDIVYCVVFMOZ-UHFFFAOYSA-N
Comment: Energy0
Num peaks: 6
109.0284058 2.965475639
151.075356 2.873392525
193.1223062 2.868185849
275.164171 1.752921128
285.148521 1.563852732
303.1590856 74.11993196

Name: +ve in-silico MS/MS by CFM-ID for SQJDIVYCVVFMOZ-UHFFFAOYSA-N
ID: SQJDIVYCVVFMOZ-UHFFFAOYSA-N
Comment: Energy1
Num peaks: 20
109.0284058 5.289306833
147.0440559 2.817113064
149.0597059 2.890754106
151.075356 4.658533572
153.0910061 1.158446599
189.0910061 2.880778973
191.1066561 2.877262231
193.1223062 4.518501773
195.1379563 1.158446599
217.1223062 1.388490611
219.1379563 1.652916603
257.1536063 1.163653229
271.1328709 1.32095599
273.1121354 1.287153858
273.148521 5.620291341
275.1277855 1.331706588
275.164171 5.252878514
285.148521 1.420811733
287.1277855 1.664405877
303.1590856 30.34328271

Name: +ve in-silico MS/MS by CFM-ID for SQJDIVYCVVFMOZ-UHFFFAOYSA-N
ID: SQJDIVYCVVFMOZ-UHFFFAOYSA-N
Comment: Energy2
Num peaks: 31
49.00727645 2.128853248
51.02292652 2.416670964
89.03857658 1.560000622
109.0284058 4.230460892
149.0597059 2.381195518
151.075356 4.497259274
157.1011768 1.627317747
183.1168269 1.434467709
185.132477 1.42625524
191.1066561 1.798935115
193.1223062 1.553769473
201.0910061 1.936614492
203.1066561 2.599743643
205.1223062 1.559001795
207.1379563 1.650259489
217.1223062 1.312529566
227.1066561 2.48148432
229.1223062 2.628026336
231.1379563 1.453447211
233.1536063 1.27488763
243.1379563 3.465276653
245.1536063 4.507371698
247.1692564 2.27312176
257.1172208 1.516650283
257.1536063 4.447544928
259.1328709 1.278961719
271.1328709 1.649378338
273.148521 1.411199368
275.164171 1.638461554
285.148521 5.206824934
287.1277855 4.025998192

Name: +ve in-silico MS/MS by CFM-ID for AZKZPXFWTQSDET-XNZFTHMMSA-N
ID: AZKZPXFWTQSDET-XNZFTHMMSA-N
Comment: Energy0
Num peaks: 8
231.1015708 2.77360989
233.1172208 3.424179947
307.1328709 6.452108939
311.1277855 2.401276627
313.1434356 5.17008913
325.1434356 19.54496006
327.1227001 3.146178228
343.1540003 37.56939756

Name: +ve in-silico MS/MS by CFM-ID for AZKZPXFWTQSDET-XNZFTHMMSA-N
ID: AZKZPXFWTQSDET-XNZFTHMMSA-N
Comment: Energy1
Num peaks: 25
111.0440559 1.158181246
113.0597059 3.523145971
147.0440559 0.9824949766
155.0702706 1.020025926
177.0910061 1.409697255
197.1172208 0.9656223238
201.0910061 1.286572855
203.1066561 1.243036794
213.0910061 1.205397545
215.1066561 3.304610081
217.0859207 2.734573369
219.1015708 2.179740837
221.1172208 1.158501833
231.1015708 3.764987166
233.1172208 3.108504287
249.1121354 1.207396229
297.148521 2.331114292
307.1328709 10.18404661
309.1121354 2.470464166
311.1277855 1.432112793
313.1434356 1.336058166
315.1590856 3.313448919
325.1434356 13.36558524
327.1227001 4.184754799
343.1540003 11.69276246

Name: +ve in-silico MS/MS by CFM-ID for AZKZPXFWTQSDET-XNZFTHMMSA-N
ID: AZKZPXFWTQSDET-XNZFTHMMSA-N
Comment: Energy2
Num peaks: 31
39.02292652 1.105388932
41.00219107 2.759916721
55.05422664 2.125909317
57.06987671 1.138313622
65.03857658 5.165546806
67.05422664 1.042906135
79.05422664 4.40651908
81.06987671 2.295441745
95.04914126 1.278568448
97.06479133 1.174904962
99.08044139 1.526305881
107.0491413 2.054851155
123.0440559 1.143953465
161.0597059 2.347966276
175.0389705 1.526678737
189.0546206 2.158840999
191.0702706 2.581111616
201.0910061 1.521803697
203.1066561 3.19213435
213.0910061 2.11329607
215.1066561 4.594167576
217.0859207 1.709060675
229.0859207 1.703313859
231.1015708 3.76181842
285.1121354 1.177465229
295.1328709 2.672036348
297.148521 2.841378996
307.1328709 4.101526842
309.1121354 1.069213368
325.1434356 1.188928941
327.1227001 1.402357597

Name: +ve in-silico MS/MS by CFM-ID for DWONJCNDULPHLV-HOTGVXAUSA-N
ID: DWONJCNDULPHLV-HOTGVXAUSA-N
Comment: Energy0
Num peaks: 7
107.0491413 5.434699805
109.0647913 1.619499183
191.1066561 1.894872825
209.1172208 1.804713871
267.1379563 6.672750269
285.148521 26.15339705
303.1590856 37.71039985

Name: +ve in-silico MS/MS by CFM-ID for DWONJCNDULPHLV-HOTGVXAUSA-N
ID: DWONJCNDULPHLV-HOTGVXAUSA-N
Comment: Energy1
Num peaks: 23
107.0491413 9.52985568
119.0491413 0.9660344767
131.0491413 2.752586055
133.0647913 3.339203289
135.0804414 1.966409372
147.0440559 4.413932362
149.0597059 4.196424278
151.075356 2.186006814
153.0910061 1.054759205
173.0597059 1.052511164
175.075356 2.602551959
177.0910061 2.813916842
189.0910061 2.0957283
191.1066561 4.239387006
209.1172208 2.153415038
253.1223062 1.403487488
255.1379563 1.52016703
257.1536063 1.29200201
259.1328709 1.30342923
261.148521 1.308209437
267.1379563 8.277496738
285.148521 12.85205687
303.1590856 7.285529556

Name: +ve in-silico MS/MS by CFM-ID for DWONJCNDULPHLV-HOTGVXAUSA-N
ID: DWONJCNDULPHLV-HOTGVXAUSA-N
Comment: Energy2
Num peaks: 30
63.02292652 0.8364629901
65.03857658 3.603564779
79.05422664 6.361968142
91.05422664 1.677734355
107.0491413 8.32759545
109.0647913 1.777636892
113.0960915 1.188399315
115.1117415 0.7526264408
119.0491413 2.63729672
131.0491413 1.869046946
133.0647913 2.615294519
135.0804414 3.091885872
163.075356 1.021526251
175.075356 3.95912834
177.0910061 5.637897077
187.075356 1.205011269
189.0910061 3.450838697
191.1066561 3.280273408
201.0910061 1.668738114
217.0859207 0.866714787
239.1066561 2.183056427
253.1223062 3.321730651
255.1379563 3.493383888
257.1536063 4.49249962
259.1328709 1.393080705
261.148521 1.508070032
267.1379563 4.007684968
271.1328709 1.462827364
285.148521 1.676646255
287.1277855 0.9863575408

Name: +ve in-silico MS/MS by CFM-ID for KINNIEOBQSTCFI-JHHIBIJLSA-N
ID: KINNIEOBQSTCFI-JHHIBIJLSA-N
Comment: Energy0
Num peaks: 30
41.03857658 0.5891961153
53.03857658 1.053725418
55.01784114 0.6303775064
55.05422664 0.7785555512
67.05422664 0.5777290325
81.06987671 0.5817701295
95.08552677 0.5756927607
109.1011768 0.5740782757
123.1168269 0.5740782757
133.1011768 0.6036939956
135.1168269 1.955475645
137.132477 1.782437934
149.132477 0.8466493662
165.0182351 1.085427544
167.0338851 1.008853652
207.0651853 0.5545499708
217.1223062 0.6701429088
221.0808353 0.5545499708
235.0964854 0.5545499708
247.0964854 0.957024419
249.1121354 0.7717337694
257.1536063 0.6886315566
261.1121354 0.5739512901
271.1328709 3.032649945
273.1121354 1.499701297
273.148521 3.241709349
275.1277855 1.184999619
275.164171 1.07873946
285.148521 9.145448362
303.1590856 42.64496535

Name: +ve in-silico MS/MS by CFM-ID for KINNIEOBQSTCFI-JHHIBIJLSA-N
ID: KINNIEOBQSTCFI-JHHIBIJLSA-N
Comment: Energy1
Num peaks: 31
41.03857658 1.603906817
51.02292652 2.090487455
53.03857658 1.761581166
55.05422664 1.185821692
67.05422664 1.464487013
81.06987671 1.455124989
95.08552677 1.338977032
109.1011768 1.324863973
123.1168269 1.324863973
133.1011768 2.663140867
135.1168269 3.577198674
137.132477 1.877255274
153.0182351 2.478702317
157.1011768 2.754202264
159.1168269 1.699379495
161.132477 1.658053391
163.148127 3.692590748
165.0182351 1.127373696
179.0338851 0.9842829991
207.0651853 0.985398337
221.0808353 0.985398337
235.0964854 0.985398337
245.0808353 1.905140212
247.0964854 1.35232963
249.1121354 1.013838845
261.1121354 1.204787331
271.1328709 2.245783476
273.148521 2.152773873
275.164171 2.264854299
285.148521 4.574909099
303.1590856 5.356685247

Name: +ve in-silico MS/MS by CFM-ID for KINNIEOBQSTCFI-JHHIBIJLSA-N
ID: KINNIEOBQSTCFI-JHHIBIJLSA-N
Comment: Energy2
Num peaks: 31
39.02292652 2.62062282
41.03857658 3.617405833
45.0334912 1.146626883
51.02292652 1.043273197
53.03857658 1.757164186
55.01784114 1.185748083
55.05422664 1.009606431
57.0334912 1.047192972
67.05422664 1.417430563
81.06987671 1.176847404
109.0284058 1.096170337
109.1011768 1.440418662
121.0284058 1.251346076
123.1168269 1.440418662
135.1168269 1.003216612
137.0597059 1.505096375
137.132477 2.426621771
145.1011768 1.718704709
149.132477 2.126180733
157.1011768 1.274861377
161.132477 2.539008004
171.1168269 2.520615481
173.132477 1.281360083
191.1430416 1.13327625
203.1430416 2.066912343
229.1223062 1.181589527
235.1692564 1.323176196
261.1121354 1.366944215
267.1379563 1.089463355
273.148521 1.515762271
287.1277855 1.162201975

Name: +ve in-silico MS/MS by CFM-ID for AWQLNKJBXASXDU-SFDCBXKLSA-N
ID: AWQLNKJBXASXDU-SFDCBXKLSA-N
Comment: Energy0
Num peaks: 13
149.132477 1.580715113
153.0182351 0.9153734156
217.1223062 0.831225079
257.1536063 0.839159794
259.0964854 1.179413162
261.1121354 2.351233869
271.1328709 3.331144784
273.148521 3.541538652
275.1277855 1.205757132
275.164171 1.167466661
285.148521 10.35426129
287.1277855 1.654437817
303.1590856 51.21096997

Name: +ve in-silico MS/MS by CFM-ID for AWQLNKJBXASXDU-SFDCBXKLSA-N
ID: AWQLNKJBXASXDU-SFDCBXKLSA-N
Comment: Energy1
Num peaks: 31
51.02292652 1.022254571
53.03857658 1.4197887
81.06987671 1.957536917
83.08552677 1.121768273
93.06987671 1.469845121
107.0855268 1.940121124
109.1011768 1.121768273
135.1168269 1.245851562
149.132477 1.454124005
153.0182351 1.683690353
157.1011768 3.285958954
159.1168269 2.180906503
161.132477 2.292957619
163.148127 5.597400225
165.0182351 0.9831586797
167.0338851 1.285849353
195.0651853 1.098387566
205.0495352 1.145363089
245.0808353 1.175557161
247.0964854 1.432037553
249.1121354 0.9616393469
259.0964854 3.736446903
261.1121354 2.968087459
263.1277855 1.114456836
271.1328709 2.696106861
273.148521 2.474582819
275.1277855 1.321640703
275.164171 2.527835601
285.148521 5.938408763
287.1277855 1.822547505
303.1590856 8.106038938

Name: +ve in-silico MS/MS by CFM-ID for AWQLNKJBXASXDU-SFDCBXKLSA-N
ID: AWQLNKJBXASXDU-SFDCBXKLSA-N
Comment: Energy2
Num peaks: 31
39.02292652 1.241217779
41.03857658 1.512215732
53.03857658 2.422915831
79.05422664 2.18564398
81.06987671 2.298239276
83.01275576 1.494241755
91.05422664 0.9812089523
95.08552677 1.593959317
97.02840582 1.371146023
105.0698767 2.770464254
107.0855268 2.158455416
135.1168269 1.057617095
147.1168269 1.120930916
149.132477 3.393836235
161.132477 4.510558169
171.1168269 2.874956037
173.132477 1.078229469
177.1273916 3.462578272
189.1273916 0.9776646003
191.1430416 1.7310332
203.1430416 1.133845192
229.1223062 1.309479295
247.0964854 1.23627169
255.1379563 1.149817728
259.0964854 1.807198399
261.1121354 2.081281082
273.1121354 2.001911005
273.148521 1.32097161
275.1277855 2.451975795
277.1434356 1.222698354
287.1277855 2.775613551

Name: +ve in-silico MS/MS by CFM-ID for FYLGFULJHQBNJO-UHFFFAOYSA-N
ID: FYLGFULJHQBNJO-UHFFFAOYSA-N
Comment: Energy0
Num peaks: 13
55.05422664 1.592164063
69.06987671 1.508419819
137.132477 4.633931733
151.148127 1.095495209
207.1379563 1.209300828
273.0757499 1.2744894
287.0914 1.243365979
299.0914 3.895150509
301.1070501 3.95179555
307.1328709 1.122347685
325.1434356 12.57742833
327.1227001 5.770406202
343.1540003 40.2210402

Name: +ve in-silico MS/MS by CFM-ID for FYLGFULJHQBNJO-UHFFFAOYSA-N
ID: FYLGFULJHQBNJO-UHFFFAOYSA-N
Comment: Energy1
Num peaks: 31
39.02292652 1.410906743
55.05422664 3.779815603
65.03857658 1.815881893
67.05422664 1.455543845
69.06987671 3.136227011
81.06987671 0.9242154843
83.08552677 0.9922224691
137.0233204 5.71867721
137.132477 1.777380105
139.0389705 1.231298751
145.1011768 4.022885649
149.132477 1.700629808
151.148127 1.390184718
153.1637771 1.032216412
165.0182351 3.950474056
177.1273916 1.014221934
179.1430416 1.303293571
187.1117415 0.9587869264
201.0910061 3.111098478
203.1066561 1.504818453
205.1223062 2.801305592
207.1379563 1.533794644
273.0757499 1.543653259
287.0914 1.345850152
299.0914 1.071235983
303.1227001 0.9489039348
313.1434356 1.930826184
315.1590856 7.173398644
325.1434356 4.199227726
327.1227001 2.860644968
343.1540003 3.988821213

Name: +ve in-silico MS/MS by CFM-ID for FYLGFULJHQBNJO-UHFFFAOYSA-N
ID: FYLGFULJHQBNJO-UHFFFAOYSA-N
Comment: Energy2
Num peaks: 31
39.02292652 1.531344592
51.02292652 0.8769137767
53.03857658 2.186641546
55.05422664 7.4990934
57.06987671 0.7647014651
65.03857658 6.707973778
67.05422664 5.203088884
69.06987671 4.064706974
79.05422664 3.525212755
81.06987671 4.692822821
83.08552677 1.45651636
91.05422664 2.689174418
93.06987671 2.738532225
95.08552677 2.045744
105.0698767 1.129372424
119.0855268 0.6614667811
121.0284058 0.8482280256
121.1011768 1.250582348
133.1011768 1.015159232
135.1168269 3.186267744
137.0233204 4.916800079
137.132477 1.399525595
145.1011768 2.718349796
147.1168269 1.098807505
149.132477 0.7270353955
151.148127 3.706261811
163.002585 0.8138449449
203.1066561 0.9500444708
205.1223062 1.180516808
325.1434356 1.601325996
327.1227001 2.374694861

Name: +ve in-silico MS/MS by CFM-ID for PYFIDTBVOMQKDC-XCYHEEQWSA-N
ID: PYFIDTBVOMQKDC-XCYHEEQWSA-N
Comment: Energy0
Num peaks: 6
241.1223062 1.1256125
261.148521 1.011279574
267.1379563 7.452040496
275.164171 0.9965575247
285.148521 23.63143854
303.1590856 46.80365189

Name: +ve in-silico MS/MS by CFM-ID for PYFIDTBVOMQKDC-XCYHEEQWSA-N
ID: PYFIDTBVOMQKDC-XCYHEEQWSA-N
Comment: Energy1
Num peaks: 31
121.0284058 2.952624403
129.0910061 0.996032356
135.0440559 1.692219671
149.0960915 1.051141103
161.0960915 1.436697834
163.1117415 1.023718892
165.1273916 1.008732631
167.1066561 1.306986565
173.0597059 0.9251780262
175.075356 0.9573808684
179.1066561 1.176413707
181.1223062 1.409643089
183.1379563 3.511499398
187.075356 1.131864407
189.0910061 1.259941961
227.1066561 1.180998291
241.1223062 2.764673989
243.1379563 1.338300334
247.1692564 1.066725348
253.1223062 1.26837589
255.1379563 1.120916231
257.1536063 2.881041783
259.1328709 1.75119521
261.148521 2.133935918
267.1379563 6.960231626
271.1328709 0.932625815
273.148521 1.925200944
275.164171 7.447559643
285.148521 8.500994028
287.1277855 1.300185629
303.1590856 7.223298805

Name: +ve in-silico MS/MS by CFM-ID for PYFIDTBVOMQKDC-XCYHEEQWSA-N
ID: PYFIDTBVOMQKDC-XCYHEEQWSA-N
Comment: Energy2
Num peaks: 31
39.02292652 2.059684973
51.02292652 1.260360919
53.03857658 1.647980812
55.05422664 1.211938113
65.03857658 1.375098537
67.05422664 2.895789424
97.06479133 1.113483883
121.0647913 1.123183318
145.0647913 1.144762727
147.0804414 1.92000954
161.0960915 1.617881266
167.1066561 1.146215721
169.0647913 1.242195554
171.0804414 1.096450455
201.1273916 2.323431718
209.0960915 1.328949259
213.1273916 1.228056847
215.1430416 1.702196709
223.1117415 1.371452974
239.1066561 1.90786532
241.1223062 1.439371321
243.1379563 2.330997598
255.1379563 1.614016172
257.1172208 1.121598437
257.1536063 2.952420426
259.1328709 1.563237761
267.1379563 3.807032172
271.1328709 1.124662743
273.148521 1.272436555
285.148521 1.103621833
287.1277855 1.386314888

Name: +ve in-silico MS/MS by CFM-ID for DWBYHKXQHTVKTE-UHFFFAOYSA-N
ID: DWBYHKXQHTVKTE-UHFFFAOYSA-N
Comment: Energy0
Num peaks: 22
57.0334912 2.972031487
96.96852159 3.652091272
98.98417166 9.484785554
110.9841717 0.9916316517
113.132477 2.119242502
127.148127 0.8519994705
134.9841717 1.261916966
137.132477 1.143834266
152.9947363 10.20336377
153.1273916 1.448501309
155.0103864 0.7434793369
155.1430416 9.254750091
171.005301 0.9600844888
173.1536063 2.504699487
209.1536063 0.8504816974
213.148521 1.109744297
225.148521 1.775264021
227.164171 6.045049444
229.1798211 1.166504493
245.1747357 0.9787155456
307.1305015 4.312947327
325.1410662 16.26928514

Name: +ve in-silico MS/MS by CFM-ID for DWBYHKXQHTVKTE-UHFFFAOYSA-N
ID: DWBYHKXQHTVKTE-UHFFFAOYSA-N
Comment: Energy1
Num peaks: 31
41.00219107 1.31387496
43.01784114 0.9788129302
43.05422664 1.286719287
57.0334912 2.977949322
57.06987671 1.224678699
69.06987671 0.8409803635
71.08552677 1.171220579
80.97360697 1.246760189
85.10117684 1.00620714
96.96852159 0.8346824453
98.98417166 2.181299837
99.1168269 0.9234046556
110.9841717 0.9699999605
111.1168269 0.9164163455
113.132477 4.396948501
127.148127 3.722602174
134.9841717 6.905056535
136.9998217 2.168747362
137.132477 1.980552929
152.9947363 12.52987625
153.1273916 1.14212263
155.1430416 9.559755109
171.005301 1.475134739
209.1536063 1.529863156
211.1692564 1.106593811
213.148521 1.29464184
215.164171 0.8307904123
227.164171 2.624455642
289.1199369 1.579615437
307.1305015 3.481557531
325.1410662 2.319315753

Name: +ve in-silico MS/MS by CFM-ID for DWBYHKXQHTVKTE-UHFFFAOYSA-N
ID: DWBYHKXQHTVKTE-UHFFFAOYSA-N
Comment: Energy2
Num peaks: 31
15.02292652 1.470047881
41.03857658 2.525928404
43.01784114 2.695274074
43.05422664 4.298125494
55.05422664 1.885576214
57.0334912 7.961091754
57.06987671 3.205512376
59.04914126 0.9002197104
69.06987671 1.870546869
71.08552677 2.313886676
73.02840582 3.197648467
78.95795691 0.806505821
80.97360697 2.280325016
83.08552677 0.901287702
85.10117684 1.140045995
96.96852159 5.601373839
98.98417166 5.901479477
99.1168269 0.8437540569
109.1011768 1.513617023
110.9841717 0.8187116903
111.1168269 2.455608749
113.132477 3.432898962
115.148127 0.9115517335
125.132477 1.211540038
127.148127 2.517204675
152.9947363 2.458190333
153.1273916 1.058745085
155.1430416 4.710471551
169.1223062 0.8574724501
181.1223062 0.904306206
211.1692564 0.8696400782

Name: +ve in-silico MS/MS by CFM-ID for JVWPPCWUDRJGAE-JGVFFNPUSA-N
ID: JVWPPCWUDRJGAE-JGVFFNPUSA-N
Comment: Energy0
Num peaks: 19
30.03382555 12.27610842
57.06987671 1.931144337
58.02874017 6.188372999
75.05528926 1.308536784
86.0964258 1.213308559
114.0913404 1.336815884
115.075356 1.078870882
132.1019051 2.472756502
144.076753 4.155541408
172.0716676 4.611694886
228.1342679 0.9474963716
240.1342679 1.317183214
246.1448325 1.144650382
257.160817 4.993883236
258.1448325 1.029983774
268.1291825 3.166847758
285.1557316 10.90429211
286.1397472 6.952888927
303.1662963 13.05118847

Name: +ve in-silico MS/MS by CFM-ID for JVWPPCWUDRJGAE-JGVFFNPUSA-N
ID: JVWPPCWUDRJGAE-JGVFFNPUSA-N
Comment: Energy1
Num peaks: 31
30.03382555 14.56328559
32.04947561 1.277036601
41.00219107 1.303905583
57.06987671 2.154089516
58.02874017 9.479300164
69.06987671 0.845183979
84.08077574 2.251779335
86.0964258 4.925835666
87.05528926 5.395903454
99.05528926 0.9472089321
114.0913404 1.643443782
115.075356 0.9613383958
126.0661883 0.91947429
127.0502039 1.613664704
129.0658539 1.999486647
132.1019051 3.166071302
144.076753 4.657787744
172.0716676 1.834519049
187.1077188 0.7568158876
200.1393532 0.7770901384
228.1342679 1.77273546
229.1182834 1.191961868
239.1502523 0.7957226289
240.1342679 1.065543333
242.1499179 1.669658489
244.1291825 0.7546822006
257.160817 1.96554422
268.1291825 1.799848581
285.1557316 2.459847504
286.1397472 3.030314763
303.1662963 0.959018002

Name: +ve in-silico MS/MS by CFM-ID for JVWPPCWUDRJGAE-JGVFFNPUSA-N
ID: JVWPPCWUDRJGAE-JGVFFNPUSA-N
Comment: Energy2
Num peaks: 27
28.01817548 0.7300924541
30.03382555 11.76086648
40.01817548 0.8179338296
41.00219107 1.148866095
55.05422664 0.8372333599
57.06987671 3.840460629
58.02874017 7.574042012
59.08552677 1.638909863
68.0130901 0.7351357476
69.06987671 2.808799618
70.02874017 1.972184715
72.04439023 1.350301463
75.05528926 2.001201547
84.08077574 2.729672517
85.0396392 3.522533776
86.0964258 2.653630023
87.05528926 19.07862616
89.07093933 2.308286794
99.05528926 1.666289275
101.0709393 0.9138881444
112.0756904 1.022896944
115.0502039 3.002876483
115.075356 0.7719253797
127.0502039 1.496862337
128.0818384 0.7217497942
130.0611029 0.7924246783
144.076753 2.139357601

Name: +ve in-silico MS/MS by CFM-ID for HCZKYJDFEPMADG-TXEJJXNPSA-N
ID: HCZKYJDFEPMADG-TXEJJXNPSA-N
Comment: Energy0
Num peaks: 6
109.0284058 3.071681507
123.0440559 4.210662497
151.075356 1.974223537
179.1066561 2.668385565
193.1223062 3.565109439
303.1590856 64.67321933

Name: +ve in-silico MS/MS by CFM-ID for HCZKYJDFEPMADG-TXEJJXNPSA-N
ID: HCZKYJDFEPMADG-TXEJJXNPSA-N
Comment: Energy1
Num peaks: 26
67.05422664 1.747677523
69.06987671 1.051109441
95.04914126 1.69182544
109.0284058 5.991539084
111.0440559 0.90243329
121.0284058 2.258988454
123.0440559 8.74651521
125.0597059 1.201264307
147.0440559 3.634332018
149.0597059 4.316061797
151.075356 2.363785434
153.0910061 1.433763593
165.1273916 0.9594560012
175.075356 2.51837023
177.0910061 1.667503347
179.1066561 3.468919369
181.1223062 0.90243329
189.0910061 1.509821122
191.1066561 1.564774186
193.1223062 5.542371347
195.1379563 1.201264307
219.1379563 1.070971616
273.148521 3.727865554
275.164171 4.180336862
285.148521 0.9698887277
303.1590856 15.71238706

Name: +ve in-silico MS/MS by CFM-ID for HCZKYJDFEPMADG-TXEJJXNPSA-N
ID: HCZKYJDFEPMADG-TXEJJXNPSA-N
Comment: Energy2
Num peaks: 31
41.03857658 1.185826356
49.00727645 2.22135114
51.02292652 5.794210795
53.03857658 3.319284585
55.05422664 2.407529747
65.03857658 1.687547199
67.05422664 4.71571388
69.06987671 2.916720036
81.06987671 1.082167666
89.03857658 2.227020821
93.0334912 1.450642053
95.04914126 1.24209874
109.0284058 8.408324279
111.0440559 1.341612658
121.0284058 1.590684434
123.0440559 3.880685708
125.0597059 1.238785131
153.0910061 1.204261207
181.1223062 1.341612658
195.1379563 1.238785131
203.1066561 1.310521876
215.1066561 2.44555988
227.1066561 1.083035468
229.1223062 1.324779085
233.1536063 1.285332985
245.1536063 2.272150651
247.1692564 1.145872902
273.148521 1.11092194
275.164171 2.626056121
285.148521 3.74344888
287.1277855 1.154927494

Name: +ve in-silico MS/MS by CFM-ID for JPDORDSJPIKURD-UHFFFAOYSA-N
ID: JPDORDSJPIKURD-UHFFFAOYSA-N
Comment: Energy0
Num peaks: 18
51.02292652 1.526884515
53.03857658 1.882272421
55.05422664 6.275108439
57.06987671 6.66056896
59.08552677 2.452641794
151.0389705 1.050610396
161.0597059 1.166477814
179.0702706 1.622154205
181.0859207 1.708934294
185.0597059 1.054214457
187.075356 2.948965525
189.0910061 4.619589271
191.1066561 3.551124184
207.1015708 1.201377809
311.1277855 1.561326236
313.1434356 4.220499124
315.1590856 1.836833835
343.1540003 35.01371071

Name: +ve in-silico MS/MS by CFM-ID for JPDORDSJPIKURD-UHFFFAOYSA-N
ID: JPDORDSJPIKURD-UHFFFAOYSA-N
Comment: Energy1
Num peaks: 27
51.02292652 0.9248149784
53.03857658 5.495796855
55.05422664 4.388623313
57.06987671 0.9966892403
59.08552677 1.144605081
123.0440559 1.075233515
135.0440559 4.615951959
137.0597059 1.548577512
149.0233204 2.318006794
151.0389705 4.573088943
153.0546206 1.744417204
161.0597059 0.9558650637
185.0597059 1.019147659
187.075356 4.128154702
189.0910061 5.44610085
191.1066561 2.387804666
201.0546206 1.20523592
203.0702706 2.006371832
205.0859207 4.173976599
207.1015708 5.647595556
219.1015708 2.375813956
221.1172208 2.531884298
311.1277855 2.159278954
313.1434356 5.495807076
315.1590856 2.662691616
325.1434356 1.78176976
343.1540003 8.081735693

Name: +ve in-silico MS/MS by CFM-ID for JPDORDSJPIKURD-UHFFFAOYSA-N
ID: JPDORDSJPIKURD-UHFFFAOYSA-N
Comment: Energy2
Num peaks: 31
41.03857658 1.038590768
51.02292652 2.572940394
53.03857658 10.09916972
55.05422664 5.97277947
57.06987671 3.260864824
59.08552677 1.375247326
65.03857658 3.435220742
69.06987671 2.137005994
91.05422664 2.750616126
105.0334912 1.332240476
107.0491413 2.262538604
123.0440559 3.619182944
135.0440559 6.27241831
137.0597059 3.3306883
139.075356 1.516310128
141.0698767 2.081079701
143.0855268 1.227188671
143.1066561 0.9175126524
159.0440559 1.465485579
161.0597059 2.185901475
163.075356 1.311902283
185.0597059 0.9554546104
187.075356 1.389149005
189.0910061 2.100525595
257.1172208 0.9165450861
269.1172208 1.587486644
271.1328709 1.032807335
311.1277855 1.056932509
313.1434356 2.608395917
315.1590856 1.394979193
325.1434356 0.9590858114

Name: +ve in-silico MS/MS by CFM-ID for LSAKHXDZRQBYTG-UHFFFAOYSA-N
ID: LSAKHXDZRQBYTG-UHFFFAOYSA-N
Comment: Energy0
Num peaks: 6
293.1172208 0.5287264901
295.1328709 0.4712090108
307.1328709 4.895305233
311.1277855 0.6744602625
325.1434356 50.29591769
343.1540003 40.76693082

Name: +ve in-silico MS/MS by CFM-ID for LSAKHXDZRQBYTG-UHFFFAOYSA-N
ID: LSAKHXDZRQBYTG-UHFFFAOYSA-N
Comment: Energy1
Num peaks: 6
293.1172208 2.345668662
295.1328709 3.147652206
297.148521 5.953138611
307.1328709 10.1700359
325.1434356 41.02089429
343.1540003 26.53231638

Name: +ve in-silico MS/MS by CFM-ID for LSAKHXDZRQBYTG-UHFFFAOYSA-N
ID: LSAKHXDZRQBYTG-UHFFFAOYSA-N
Comment: Energy2
Num peaks: 9
269.1172208 2.725242009
279.1015708 2.456616007
281.1172208 4.056575724
293.1172208 7.913796359
295.1328709 9.931550338
297.148521 6.608772628
307.1328709 20.00482565
309.1121354 10.86851747
325.1434356 15.46806584

Name: +ve in-silico MS/MS by CFM-ID for TVUGLERLRIQATC-BJMVGYQFSA-N
ID: TVUGLERLRIQATC-BJMVGYQFSA-N
Comment: Energy0
Num peaks: 17
55.05422664 3.384233478
69.06987671 2.073832063
111.0440559 1.454345388
137.0233204 2.630028363
151.0389705 1.786935143
161.0960915 1.130479603
163.0389705 1.131100854
171.0804414 1.961475181
173.0960915 5.336054777
187.1117415 1.73934809
215.1066561 3.253458756
269.0808353 2.528436533
281.0808353 3.504114888
283.0964854 3.306621478
297.148521 0.9485665937
307.1328709 9.148282242
325.1434356 35.07302413

Name: +ve in-silico MS/MS by CFM-ID for TVUGLERLRIQATC-BJMVGYQFSA-N
ID: TVUGLERLRIQATC-BJMVGYQFSA-N
Comment: Energy1
Num peaks: 31
39.02292652 1.686243733
55.05422664 9.921759456
65.03857658 1.017559791
67.05422664 1.495746351
69.06987671 4.679919305
111.0440559 1.223507401
131.0491413 1.05964869
137.0233204 7.42043016
139.0389705 1.403945568
151.0389705 0.8271621598
157.0284058 1.172866614
157.0647913 2.206539276
159.0440559 1.325472728
159.0804414 1.15980972
161.0960915 0.9832486159
163.0389705 1.60747565
171.0804414 4.02676927
173.0960915 5.007027219
187.1117415 1.246368639
197.0960915 1.104091744
215.1066561 3.778973582
251.0702706 1.274600428
267.0651853 1.073279438
269.0808353 4.109367924
281.0808353 1.040059642
281.1172208 0.8165023895
285.1121354 1.237612537
295.1328709 1.059306184
297.148521 1.676239487
307.1328709 3.672408863
325.1434356 4.873116587

Name: +ve in-silico MS/MS by CFM-ID for TVUGLERLRIQATC-BJMVGYQFSA-N
ID: TVUGLERLRIQATC-BJMVGYQFSA-N
Comment: Energy2
Num peaks: 31
39.02292652 1.848543493
49.00727645 1.386527222
53.00219107 0.9222796233
53.03857658 1.658999116
55.05422664 10.44020788
57.06987671 0.910099066
65.03857658 7.573162744
67.01784114 1.24626774
67.05422664 4.382505019
69.06987671 2.750134741
92.99710569 2.16500764
105.0334912 2.168371869
109.0284058 0.9867310338
111.0440559 1.309586703
117.0334912 2.123579765
129.0334912 2.135489987
131.0491413 3.610206146
137.0233204 3.230390832
145.0284058 1.196394517
157.0284058 2.252602582
157.0647913 0.9395336544
159.0440559 1.118385343
159.0804414 0.949966237
171.0804414 1.140174744
173.0960915 1.452286901
187.1117415 0.946811722
279.1015708 1.195980738
295.1328709 0.9867567509
297.148521 2.153353035
307.1328709 3.322840641
309.1121354 1.266901285

Name: +ve in-silico MS/MS by CFM-ID for MRJQFSZVXAESPR-UHFFFAOYSA-N
ID: MRJQFSZVXAESPR-UHFFFAOYSA-N
Comment: Energy0
Num peaks: 8
55.05422664 4.401516349
191.1066561 1.554372504
269.0808353 4.01630227
281.0808353 5.370755417
283.0964854 4.952630972
293.1172208 3.132813783
307.1328709 2.735552558
325.1434356 54.07474461

Name: +ve in-silico MS/MS by CFM-ID for MRJQFSZVXAESPR-UHFFFAOYSA-N
ID: MRJQFSZVXAESPR-UHFFFAOYSA-N
Comment: Energy1
Num peaks: 22
39.02292652 2.740828531
55.05422664 16.08643788
57.06987671 1.351053355
69.06987671 5.204886566
191.1066561 1.309204649
239.0702706 1.228588724
251.0702706 1.29766057
255.0651853 2.044958465
257.0808353 1.970095873
267.0651853 2.73268817
267.1015708 1.229971507
269.0808353 11.94586039
281.0808353 2.623375217
281.1172208 1.409338349
283.0964854 1.823673436
285.1121354 1.942953392
293.1172208 2.383670557
295.1328709 2.142511631
297.148521 2.643028486
307.1328709 1.916832471
309.1121354 2.114431062
325.1434356 12.59909339

Name: +ve in-silico MS/MS by CFM-ID for MRJQFSZVXAESPR-UHFFFAOYSA-N
ID: MRJQFSZVXAESPR-UHFFFAOYSA-N
Comment: Energy2
Num peaks: 31
39.02292652 1.774835894
41.03857658 0.8920640932
53.03857658 1.690661816
55.05422664 16.06123955
57.06987671 1.153968689
65.03857658 4.773795174
67.05422664 1.833876705
69.06987671 1.80865616
71.08552677 0.9152094195
93.0334912 0.9416116959
95.04914126 1.266155086
105.0334912 3.036386441
107.0491413 1.149882103
121.0284058 1.891922122
123.0440559 1.410623987
135.0440559 4.718042905
157.0284058 1.774679686
159.0804414 1.365930625
163.075356 0.8629663481
175.075356 1.6239015
227.0702706 0.8602271115
237.0546206 1.719519234
239.0702706 2.184238767
251.0702706 2.222405032
267.1015708 1.047092241
279.1015708 1.595191214
281.1172208 1.628923772
283.1328709 1.405700527
293.1172208 0.94325531
295.1328709 1.012022088
309.1121354 1.325297545

Name: +ve in-silico MS/MS by CFM-ID for OFWYIUYVHYPQNX-UHFFFAOYSA-N
ID: OFWYIUYVHYPQNX-UHFFFAOYSA-N
Comment: Energy0
Num peaks: 14
55.05422664 3.950755557
69.06987671 2.267796172
95.04914126 1.541869149
97.06479133 1.261456717
157.0647913 2.118335073
159.0804414 2.333346034
163.1117415 1.888556298
177.0910061 1.328715084
255.0651853 1.294758569
269.0808353 3.492836679
281.0808353 4.826829402
283.0964854 4.442706257
307.1328709 2.852647738
325.1434356 46.92213321

Name: +ve in-silico MS/MS by CFM-ID for OFWYIUYVHYPQNX-UHFFFAOYSA-N
ID: OFWYIUYVHYPQNX-UHFFFAOYSA-N
Comment: Energy1
Num peaks: 31
39.02292652 2.276334381
41.03857658 0.8149416687
55.05422664 14.02170978
57.06987671 1.143572243
65.03857658 0.7327446668
67.05422664 0.91705662
69.06987671 7.699235614
95.04914126 0.8593177239
107.0491413 0.9196808914
123.0440559 2.243394745
157.0647913 0.914426115
159.0804414 1.530581976
161.0960915 0.7023757267
177.0910061 1.69372887
213.0910061 1.027793954
215.1066561 0.9995907277
231.1015708 0.8456434356
241.0859207 0.9843174079
253.0495352 1.030795802
267.0651853 2.193889173
269.0808353 8.839403754
281.0808353 2.02798727
281.1172208 0.7112364361
283.0964854 1.610201587
283.1328709 0.9753856175
285.1121354 1.314432993
295.1328709 2.866965611
297.148521 3.080586604
307.1328709 3.330864851
309.1121354 2.277384678
325.1434356 9.579840439

Name: +ve in-silico MS/MS by CFM-ID for OFWYIUYVHYPQNX-UHFFFAOYSA-N
ID: OFWYIUYVHYPQNX-UHFFFAOYSA-N
Comment: Energy2
Num peaks: 31
39.02292652 2.819203164
49.00727645 1.429181339
51.02292652 1.2873216
53.03857658 1.42817477
55.05422664 10.58342228
57.06987671 1.24329847
63.02292652 0.9621331485
65.03857658 8.96469933
67.05422664 1.658471118
69.06987671 2.167239525
79.05422664 1.796826888
81.0334912 1.647073643
81.06987671 1.538705349
89.03857658 1.003750609
95.04914126 5.178635519
97.06479133 2.681903749
99.08044139 2.138747374
105.0334912 2.642596357
111.0440559 1.440848335
115.0542266 1.013716665
117.0334912 1.320076477
129.0698767 1.6908775
141.0334912 1.754558993
145.0284058 1.073457462
147.0440559 1.447914547
157.0647913 3.234678277
169.0647913 1.781390171
197.0597059 0.9806292892
213.0910061 1.004412683
279.1015708 1.039286104
307.1328709 1.420011708

Name: +ve in-silico MS/MS by CFM-ID for LBQIJVLKGVZRIW-UHFFFAOYSA-N
ID: LBQIJVLKGVZRIW-UHFFFAOYSA-N
Comment: Energy0
Num peaks: 10
67.05422664 1.828191695
133.0284058 2.248211137
175.075356 8.651121702
187.075356 9.160960776
189.0910061 22.91551126
191.1066561 3.221314145
215.1066561 1.332969497
269.0808353 2.824002482
307.1328709 1.845298618
325.1434356 26.41927973

Name: +ve in-silico MS/MS by CFM-ID for LBQIJVLKGVZRIW-UHFFFAOYSA-N
ID: LBQIJVLKGVZRIW-UHFFFAOYSA-N
Comment: Energy1
Num peaks: 26
65.03857658 1.37608225
67.05422664 1.358215023
111.0440559 1.837150182
121.0284058 2.905877439
123.0440559 2.476650379
133.0284058 3.338388576
135.0440559 1.1948661
137.0597059 1.177085588
147.0440559 2.773188777
149.0597059 1.442454492
165.0546206 2.083942824
175.075356 8.883887464
187.075356 7.783894393
189.0910061 11.8348616
213.0910061 2.473322274
215.1066561 1.965912171
241.0859207 1.294612103
267.0651853 5.235173136
269.0808353 1.905780206
283.0964854 1.430412184
291.1015708 1.201387577
295.1328709 1.960745992
297.148521 1.161258493
307.1328709 2.422308306
309.1121354 4.554091775
325.1434356 4.162164638

Name: +ve in-silico MS/MS by CFM-ID for LBQIJVLKGVZRIW-UHFFFAOYSA-N
ID: LBQIJVLKGVZRIW-UHFFFAOYSA-N
Comment: Energy2
Num peaks: 31
39.02292652 1.005360146
49.00727645 2.893783554
51.02292652 0.8837635536
53.03857658 1.297942371
55.05422664 1.70034742
65.03857658 5.065049965
67.01784114 1.37144838
67.05422664 2.883842287
69.0334912 0.8905889055
91.01784114 0.9963127431
93.0334912 1.260008731
95.04914126 0.8927860225
105.0334912 3.313921965
117.0334912 1.55598952
119.0491413 1.4933833
121.0284058 6.697632766
123.0440559 1.572723801
131.0491413 1.46560096
133.0284058 13.66234292
135.0440559 3.93505215
147.0440559 3.604794718
149.0597059 1.152315912
173.0597059 1.132802113
173.0960915 1.038816054
189.0910061 2.707859493
237.0546206 0.9347776909
239.0702706 1.543724846
241.0859207 1.659416143
267.1015708 1.209060617
307.1328709 1.760205604
309.1121354 1.211498055

Name: +ve in-silico MS/MS by CFM-ID for UUJBHSNXZMGYBT-UHFFFAOYSA-N
ID: UUJBHSNXZMGYBT-UHFFFAOYSA-N
Comment: Energy0
Num peaks: 12
67.05422664 1.646505874
73.06479133 1.671840507
85.06479133 1.202691788
105.0334912 1.923124751
121.0284058 10.17525545
123.0440559 24.77501567
125.0597059 3.414794672
149.0597059 1.498721975
269.0808353 2.649660562
293.1172208 1.133353749
307.1328709 1.948426166
325.1434356 28.13281925

Name: +ve in-silico MS/MS by CFM-ID for UUJBHSNXZMGYBT-UHFFFAOYSA-N
ID: UUJBHSNXZMGYBT-UHFFFAOYSA-N
Comment: Energy1
Num peaks: 28
65.03857658 1.017670813
67.05422664 1.153733647
73.06479133 2.556621135
95.04914126 1.182490849
105.0334912 2.402255048
121.0284058 11.98767153
123.0440559 15.76662366
147.0440559 3.20005739
149.0597059 2.576041951
175.075356 2.093318469
177.0910061 1.135392155
187.075356 2.10227929
189.0910061 2.047436948
201.0910061 1.329208624
203.1066561 0.9056860604
215.1066561 1.249219488
219.1015708 0.880768483
231.1015708 2.018686
241.0859207 1.219142268
267.0651853 4.019019992
269.0808353 1.69624069
283.0964854 1.583618894
291.1015708 1.22301825
295.1328709 2.043396389
297.148521 1.807762048
307.1328709 2.47223229
309.1121354 4.788512916
325.1434356 4.262902244

Name: +ve in-silico MS/MS by CFM-ID for UUJBHSNXZMGYBT-UHFFFAOYSA-N
ID: UUJBHSNXZMGYBT-UHFFFAOYSA-N
Comment: Energy2
Num peaks: 31
49.00727645 1.673926288
51.02292652 0.9531440301
55.05422664 3.084452078
65.03857658 5.800925987
67.05422664 2.420894692
69.06987671 1.423455819
77.03857658 0.8374960826
79.05422664 1.92248984
95.04914126 1.428337148
105.0334912 6.724397261
107.0491413 3.359322009
121.0284058 4.144215937
123.0440559 7.615393995
133.0284058 4.262455167
135.0440559 1.771511997
141.0334912 1.561686252
145.0284058 2.901126187
147.0440559 5.043451785
159.0440559 1.207745391
161.0597059 1.040021531
171.0440559 1.055604387
175.0389705 0.8255856947
175.075356 0.8862860794
187.075356 2.116993263
199.075356 0.8752306789
239.0702706 1.491079717
241.0859207 1.453068925
251.0702706 1.0530133
267.1015708 1.03874303
307.1328709 1.519200937
309.1121354 1.700602458

Name: +ve in-silico MS/MS by CFM-ID for KKTBJMXEKPXZHK-UHFFFAOYSA-N
ID: KKTBJMXEKPXZHK-UHFFFAOYSA-N
Comment: Energy0
Num peaks: 7
137.0597059 5.403203725
177.0910061 1.920110602
253.1223062 1.903867861
267.1379563 15.28941454
271.1328709 1.797748623
285.148521 35.3221297
303.1590856 19.3542178

Name: +ve in-silico MS/MS by CFM-ID for KKTBJMXEKPXZHK-UHFFFAOYSA-N
ID: KKTBJMXEKPXZHK-UHFFFAOYSA-N
Comment: Energy1
Num peaks: 18
107.0491413 5.046350267
109.0647913 1.783413063
121.0647913 1.439498711
135.0440559 1.873433837
137.0597059 12.39184837
147.0804414 2.097425276
149.0960915 1.504621891
175.075356 1.438666302
177.0910061 5.214165268
195.1015708 2.045714127
241.1223062 1.482251023
253.1223062 2.562451682
255.1379563 1.562741838
267.1379563 11.75740326
269.1172208 1.593042713
271.1328709 1.722021826
285.148521 18.04219365
303.1590856 7.259664113

Name: +ve in-silico MS/MS by CFM-ID for KKTBJMXEKPXZHK-UHFFFAOYSA-N
ID: KKTBJMXEKPXZHK-UHFFFAOYSA-N
Comment: Energy2
Num peaks: 31
63.02292652 1.329902634
81.0334912 2.377885873
91.01784114 2.121175774
93.0334912 3.689523001
95.04914126 1.093288432
105.0334912 2.641936143
107.0491413 8.782647226
109.0647913 1.784500384
121.0284058 0.799152539
121.0647913 3.281483841
123.0440559 1.195134481
135.0440559 2.237230017
137.0597059 5.298295717
145.0647913 1.700596383
147.0804414 2.938773693
149.0960915 1.690887237
175.075356 2.922014088
177.0910061 3.908165866
179.1066561 1.788504977
199.075356 1.135706817
225.0910061 1.08297808
227.1066561 1.354327576
229.1223062 1.980647852
239.1066561 3.080375131
241.1223062 3.925033813
253.1223062 3.635000287
255.1379563 3.421935804
267.1379563 3.01875432
269.1172208 4.240764845
285.148521 1.188878463
287.1277855 0.9597870281

Name: +ve in-silico MS/MS by CFM-ID for UOWOIGNEFLTNAW-UHFFFAOYSA-N
ID: UOWOIGNEFLTNAW-UHFFFAOYSA-N
Comment: Energy0
Num peaks: 16
55.05422664 3.505132651
69.06987671 2.012312563
79.05422664 1.026947859
101.0385766 4.057016634
103.0542266 2.054079607
105.0698767 2.626760391
121.0647913 1.458590321
193.0859207 2.301682623
219.0651853 1.051205013
221.0808353 5.483417269
255.0651853 1.062014256
269.0808353 2.707447904
281.0808353 3.460841602
283.0964854 3.403751674
307.1328709 7.977799895
325.1434356 36.33345094

Name: +ve in-silico MS/MS by CFM-ID for UOWOIGNEFLTNAW-UHFFFAOYSA-N
ID: UOWOIGNEFLTNAW-UHFFFAOYSA-N
Comment: Energy1
Num peaks: 31
39.02292652 1.676266683
55.05422664 12.31781655
57.06987671 0.9225093292
67.05422664 0.9401966816
69.06987671 6.477092509
79.05422664 1.061305916
91.05422664 5.919724041
93.06987671 0.9483527348
103.0542266 1.216784935
105.0334912 1.072567888
105.0698767 2.28110092
107.0491413 2.1994226
131.0491413 1.10576955
149.0233204 0.9052722024
165.0182351 0.8468943945
175.075356 0.8996472425
201.0546206 1.909457764
203.0702706 3.4503542
205.0859207 3.313519763
219.0651853 1.43606476
221.0808353 3.625424467
247.0964854 1.144357966
251.0702706 1.447888943
267.0651853 1.43975474
269.0808353 5.281086384
281.0808353 1.181511755
283.0964854 0.7721551055
285.1121354 1.362616664
297.148521 2.004916359
307.1328709 3.682562105
325.1434356 5.785262578

Name: +ve in-silico MS/MS by CFM-ID for UOWOIGNEFLTNAW-UHFFFAOYSA-N
ID: UOWOIGNEFLTNAW-UHFFFAOYSA-N
Comment: Energy2
Num peaks: 31
39.02292652 1.328824277
49.00727645 2.411508824
51.02292652 1.31355714
53.03857658 1.098890896
55.05422664 9.358049364
63.02292652 0.9528804709
65.03857658 4.492456173
67.05422664 1.664288701
69.06987671 1.604560588
75.02292652 1.241967105
79.05422664 1.782051015
91.05422664 3.102810853
93.06987671 1.935030352
101.0385766 11.91983013
103.0542266 3.169019969
105.0334912 2.114428882
105.0698767 3.616368138
107.0491413 1.411412056
121.0284058 1.214751446
129.0334912 0.9910916944
131.0491413 2.276004211
137.0233204 1.038678264
147.0440559 0.8735421576
165.0182351 1.934354201
173.0597059 1.73872084
175.075356 1.09279078
199.0389705 1.280544897
203.0702706 1.098760232
205.0859207 1.26325965
215.0338851 0.9703785012
307.1328709 1.738326451

Name: +ve in-silico MS/MS by CFM-ID for SDXLCXZRXWWAGW-UHFFFAOYSA-N
ID: SDXLCXZRXWWAGW-UHFFFAOYSA-N
Comment: Energy0
Num peaks: 12
135.0440559 2.865890774
151.0389705 1.784995341
161.0597059 1.66549748
163.075356 2.338100921
189.0910061 1.364472145
203.1066561 1.845124614
221.1172208 2.800739853
295.1328709 2.410841275
313.1434356 4.801859844
315.1590856 1.11586734
325.1434356 30.04662216
343.1540003 27.91494637

Name: +ve in-silico MS/MS by CFM-ID for SDXLCXZRXWWAGW-UHFFFAOYSA-N
ID: SDXLCXZRXWWAGW-UHFFFAOYSA-N
Comment: Energy1
Num peaks: 28
53.03857658 0.870147135
107.0491413 1.345404798
123.0440559 1.647153953
135.0440559 6.248897157
135.0804414 0.9646465846
151.0389705 3.514506541
159.0440559 4.241316693
161.0597059 5.725039965
163.075356 3.674843874
165.0910061 1.132412129
175.0389705 2.025067783
177.0546206 1.558796714
187.075356 2.266103325
189.0910061 2.322268188
191.1066561 1.633356295
193.1223062 1.714714396
201.0910061 1.300066304
203.0702706 0.908910582
203.1066561 3.779283375
207.1015708 1.39248043
217.0859207 1.132195508
219.1015708 0.9257180336
221.1172208 4.02907569
295.1328709 2.115125657
297.148521 3.083723917
313.1434356 3.60989995
325.1434356 10.42885425
343.1540003 6.417662134

Name: +ve in-silico MS/MS by CFM-ID for SDXLCXZRXWWAGW-UHFFFAOYSA-N
ID: SDXLCXZRXWWAGW-UHFFFAOYSA-N
Comment: Energy2
Num peaks: 31
53.03857658 2.496983789
55.05422664 2.280295274
63.02292652 1.069229818
67.05422664 1.7246017
69.06987671 1.595243464
105.0334912 2.724596785
115.0542266 2.802697002
117.0698767 2.839611521
121.0284058 1.287083163
123.0440559 1.122554032
133.0647913 1.470398791
135.0440559 3.368969182
151.0389705 2.049878509
159.0440559 1.539570859
161.0597059 4.607636085
163.075356 1.660848004
187.075356 1.787578401
189.0910061 1.86709707
193.1223062 1.061512803
201.0910061 1.783646938
203.1066561 1.590944135
213.0910061 1.196715871
239.1066561 1.180381116
255.1015708 1.477689757
257.1172208 1.506659142
277.1223062 1.253583738
279.1379563 3.415892198
281.1536063 1.804845666
295.1328709 6.682237086
297.148521 3.870454465
325.1434356 1.056303908

Name: +ve in-silico MS/MS by CFM-ID for WCBFHZJDMQCSLQ-YWEYNIOJSA-N
ID: WCBFHZJDMQCSLQ-YWEYNIOJSA-N
Comment: Energy0
Num peaks: 12
105.0334912 4.266820411
107.0491413 2.442973458
119.0491413 0.95740334
131.0491413 1.073179549
149.0597059 3.262784751
151.075356 1.037673923
175.075356 0.9102682087
205.0859207 0.9770830517
235.0964854 0.7769986275
307.1328709 14.85069641
325.1434356 32.69673682
343.1540003 17.27901676

Name: +ve in-silico MS/MS by CFM-ID for WCBFHZJDMQCSLQ-YWEYNIOJSA-N
ID: WCBFHZJDMQCSLQ-YWEYNIOJSA-N
Comment: Energy1
Num peaks: 31
105.0334912 6.653277195
107.0491413 2.961285783
119.0491413 2.656339492
123.0440559 1.083080803
131.0491413 2.409410586
141.0334912 0.968302526
145.0647913 1.199101156
147.0440559 1.070868735
149.0597059 3.706125641
163.075356 1.468008852
173.0597059 1.404290211
175.075356 1.532637431
177.0910061 1.632360094
193.0859207 1.100506953
195.1015708 0.9657455637
203.0702706 1.156085628
205.0859207 3.340053696
207.1015708 1.699536736
215.0702706 1.444019119
217.0859207 1.585180072
219.1015708 1.041001617
223.0964854 1.501158606
231.1015708 1.368785865
285.1121354 1.48573203
295.1328709 1.54697524
297.148521 2.298031364
299.1277855 1.631208864
307.1328709 5.782325997
313.1434356 1.052689205
325.1434356 8.394411585
343.1540003 3.350630417

Name: +ve in-silico MS/MS by CFM-ID for WCBFHZJDMQCSLQ-YWEYNIOJSA-N
ID: WCBFHZJDMQCSLQ-YWEYNIOJSA-N
Comment: Energy2
Num peaks: 31
75.02292652 1.636136671
77.03857658 3.137179186
79.05422664 1.706295109
91.05422664 1.922129931
105.0334912 5.649944484
107.0491413 2.791867054
117.0334912 1.998640706
119.0491413 3.104322889
121.0647913 1.232057037
129.0334912 1.327714081
131.0491413 1.19589145
133.0647913 1.098310426
147.0440559 1.9220281
149.0597059 3.737451725
151.075356 1.279570743
173.0597059 1.242610268
175.075356 1.921932165
203.0702706 2.002389863
205.0859207 3.628991987
207.1015708 0.9910938937
215.0702706 1.016530499
217.0859207 1.499543454
219.1015708 2.298894682
229.0859207 1.015826813
231.1015708 1.440810037
253.0859207 1.095485782
293.1172208 1.084622014
295.1328709 1.704706985
297.148521 2.049017228
307.1328709 2.844041798
309.1121354 0.9753709938

Name: +ve in-silico MS/MS by CFM-ID for BGISOSXUPRTCKU-UHFFFAOYSA-N
ID: BGISOSXUPRTCKU-UHFFFAOYSA-N
Comment: Energy0
Num peaks: 18
55.05422664 3.412813116
69.06987671 1.993058051
109.0284058 4.023259105
135.0076704 0.9644887778
137.0233204 5.247868393
151.0389705 1.014844619
165.0546206 1.790973162
191.1066561 1.888941349
205.1223062 1.375080656
233.1172208 1.091857196
273.0757499 0.9571576298
287.0914 2.578084846
299.0914 3.497796894
301.1070501 3.457013873
303.1227001 0.8810537905
315.1590856 1.571969401
325.1434356 9.212551615
343.1540003 35.82782359

Name: +ve in-silico MS/MS by CFM-ID for BGISOSXUPRTCKU-UHFFFAOYSA-N
ID: BGISOSXUPRTCKU-UHFFFAOYSA-N
Comment: Energy1
Num peaks: 31
39.02292652 1.201952559
55.05422664 8.779706178
69.06987671 4.960585014
107.0127558 1.053651906
109.0284058 6.32257015
111.0440559 1.231902633
121.0284058 1.087958926
133.0284058 1.972929554
135.0076704 1.831371792
135.0440559 1.561131658
137.0233204 12.9650935
137.0597059 0.8516359013
139.0389705 1.051375007
143.0702706 0.7506988667
147.0440559 1.036995661
149.0597059 0.7380742007
151.0389705 1.580309727
163.0389705 0.8639083646
165.0546206 2.248691012
173.0597059 1.022533555
187.075356 1.144516606
189.0910061 0.8908951839
191.1066561 2.647600751
205.1223062 1.372408019
233.1172208 1.237230207
287.0914 2.555686412
303.1227001 0.7487914572
313.1434356 2.345843574
315.1590856 2.970552792
325.1434356 2.667100457
343.1540003 3.550059982

Name: +ve in-silico MS/MS by CFM-ID for BGISOSXUPRTCKU-UHFFFAOYSA-N
ID: BGISOSXUPRTCKU-UHFFFAOYSA-N
Comment: Energy2
Num peaks: 31
39.02292652 1.142125612
49.00727645 1.296715471
51.02292652 2.213522856
53.00219107 0.9805711034
53.03857658 2.025833155
55.05422664 9.565499421
57.06987671 0.7420658952
65.03857658 3.419052202
67.05422664 1.216495976
69.06987671 2.092553558
79.01784114 3.277853363
81.0334912 1.504938836
95.01275576 0.882283307
107.0127558 1.417607779
109.0284058 11.96257051
111.0440559 0.8811159552
121.0284058 2.405597957
123.0440559 1.135495021
133.0284058 2.373895652
135.0076704 1.474443391
135.0440559 2.50766346
137.0233204 5.224634674
137.0597059 0.8271236702
147.0440559 1.504735584
149.0597059 1.311373368
175.075356 0.6754920579
285.148521 0.6511035463
313.1434356 0.744000424
315.1590856 1.98420579
325.1434356 2.904747597
327.1227001 0.8531973358

Name: +ve in-silico MS/MS by CFM-ID for VTJGMVFFXUQLPN-UHFFFAOYSA-N
ID: VTJGMVFFXUQLPN-UHFFFAOYSA-N
Comment: Energy0
Num peaks: 15
55.05422664 3.614379079
69.06987671 2.046760822
121.0284058 2.940412791
135.0440559 1.929645527
147.0440559 1.533175713
187.075356 2.043156352
189.0910061 5.42203547
203.1066561 1.80259386
231.1015708 1.078498624
269.0808353 2.708762123
281.0808353 3.689002764
283.0964854 3.574823567
297.148521 1.055419917
307.1328709 9.54741661
325.1434356 37.67860569

Name: +ve in-silico MS/MS by CFM-ID for VTJGMVFFXUQLPN-UHFFFAOYSA-N
ID: VTJGMVFFXUQLPN-UHFFFAOYSA-N
Comment: Energy1
Num peaks: 31
39.02292652 1.658312939
55.05422664 11.09377654
67.05422664 0.8268513998
69.06987671 5.855851432
95.04914126 1.305618732
121.0284058 8.647785606
123.0440559 1.734658382
135.0440559 0.9884110146
145.0284058 1.509805197
147.0440559 4.040151153
171.0440559 0.9735606245
173.0597059 1.836395752
175.075356 1.024306268
177.0910061 0.9058884856
179.1066561 0.9272223083
187.075356 4.099978721
189.0910061 4.622457343
203.1066561 1.121658149
231.1015708 1.426510894
251.0702706 1.336334314
267.0651853 1.143551848
269.0808353 4.378120667
281.0808353 1.070679234
281.1172208 0.8565086384
283.0964854 0.9265659504
283.1328709 0.8586858529
285.1121354 1.304194299
295.1328709 1.551229069
297.148521 2.388553437
307.1328709 3.819270773
325.1434356 5.304392865

Name: +ve in-silico MS/MS by CFM-ID for VTJGMVFFXUQLPN-UHFFFAOYSA-N
ID: VTJGMVFFXUQLPN-UHFFFAOYSA-N
Comment: Energy2
Num peaks: 31
39.02292652 1.826589953
49.00727645 1.107620407
53.03857658 1.531972757
55.05422664 13.24141862
57.06987671 0.9627237728
63.02292652 0.9777909709
65.03857658 7.129382108
67.05422664 2.378589896
69.06987671 2.411625883
83.08552677 0.9078873504
93.0334912 2.292254323
95.04914126 1.050561855
117.0334912 1.682608772
119.0491413 0.8629219288
121.0284058 7.150537185
131.0491413 0.8260329999
133.0284058 3.314864868
133.0647913 0.8659167167
135.0440559 1.238161093
145.0284058 3.422817936
147.0440559 4.649739049
149.0597059 0.9588201115
173.0597059 1.009405542
187.075356 1.208951384
189.0910061 0.9391135718
239.0702706 0.846429682
279.1015708 1.286406937
295.1328709 1.268266475
297.148521 1.282529569
307.1328709 3.47943347
309.1121354 1.345285664

Name: +ve in-silico MS/MS by CFM-ID for QLJIAZMTIULFGW-UHFFFAOYSA-N
ID: QLJIAZMTIULFGW-UHFFFAOYSA-N
Comment: Energy0
Num peaks: 16
55.05422664 3.574566073
69.06987671 2.018924962
107.0491413 2.242104106
121.0647913 1.649966008
149.0597059 1.806923775
193.0859207 4.288791052
195.1015708 1.362551658
221.0808353 4.227718675
249.1121354 1.082493926
273.0757499 0.9997958834
287.0914 2.41395423
299.0914 3.455211297
301.1070501 3.39383934
315.1590856 1.13131654
325.1434356 10.44694153
343.1540003 36.02163472

Name: +ve in-silico MS/MS by CFM-ID for QLJIAZMTIULFGW-UHFFFAOYSA-N
ID: QLJIAZMTIULFGW-UHFFFAOYSA-N
Comment: Energy1
Num peaks: 31
39.02292652 1.572989823
55.05422664 11.25159537
57.06987671 0.8756431087
69.06987671 6.019675124
105.0334912 1.685947745
107.0491413 5.972686873
109.0647913 1.033079965
121.0647913 3.262531059
131.0491413 0.9455561225
149.0597059 3.228162051
163.002585 3.151991996
165.0182351 2.648708269
167.0338851 1.092827889
179.0338851 1.858186162
193.0859207 0.8757620768
203.0702706 1.96758091
205.0859207 0.8298902993
215.0338851 0.9084048276
217.0495352 1.566959324
219.0651853 1.34774868
221.0808353 8.477946621
223.0964854 1.12924329
235.0964854 1.552458277
249.1121354 1.029086243
287.0914 3.123509491
299.0914 0.8110505924
303.1227001 0.8645569827
313.1434356 0.8412185873
315.1590856 0.9811429005
325.1434356 3.66820947
343.1540003 4.435788895

Name: +ve in-silico MS/MS by CFM-ID for QLJIAZMTIULFGW-UHFFFAOYSA-N
ID: QLJIAZMTIULFGW-UHFFFAOYSA-N
Comment: Energy2
Num peaks: 31
39.02292652 1.342309099
53.03857658 1.301111522
55.05422664 12.8652397
57.06987671 1.03688923
65.03857658 5.988727998
67.05422664 2.184913264
69.06987671 2.426015094
77.03857658 1.464085572
79.05422664 2.648999444
91.05422664 1.013563691
93.06987671 1.025321978
105.0334912 1.364083715
107.0491413 2.477730937
117.0334912 0.9172204462
121.0647913 2.671979374
137.0233204 3.687056438
139.0389705 1.06166323
145.0284058 0.9838530991
149.0597059 2.72081958
151.075356 1.742929993
153.0182351 1.108069713
163.002585 3.118813706
165.0182351 2.334127762
179.0338851 1.301430143
189.0546206 1.043082665
193.0859207 1.480210081
215.0338851 1.074652873
221.0808353 2.289369631
315.1590856 1.261703124
325.1434356 3.039671977
327.1227001 1.008352533

Name: +ve in-silico MS/MS by CFM-ID for KHSJHQZQBLKJLN-AATRIKPKSA-N
ID: KHSJHQZQBLKJLN-AATRIKPKSA-N
Comment: Energy0
Num peaks: 15
55.05422664 3.474750995
69.06987671 1.978868379
121.0284058 5.924567077
123.0440559 2.932642449
125.0597059 1.440436045
135.0440559 1.087311843
217.0859207 3.011591141
219.1015708 5.040822535
221.1172208 2.600279698
287.0914 3.006451967
299.0914 3.968429281
301.1070501 3.589463856
311.1277855 1.139695225
325.1434356 3.80927115
343.1540003 37.39816867

Name: +ve in-silico MS/MS by CFM-ID for KHSJHQZQBLKJLN-AATRIKPKSA-N
ID: KHSJHQZQBLKJLN-AATRIKPKSA-N
Comment: Energy1
Num peaks: 31
39.02292652 1.858170287
55.05422664 9.679304501
69.06987671 5.082212799
111.0440559 1.133761252
121.0284058 8.256483991
123.0440559 3.012358397
125.0597059 0.7685823062
135.0440559 2.808091557
165.0546206 1.196483505
175.0389705 0.8361829663
177.0546206 1.813321784
189.0546206 0.9782670201
201.0546206 1.498522278
203.0702706 1.56341936
207.1015708 1.072383704
209.1172208 1.165535692
217.0859207 6.637277849
219.1015708 4.425801022
221.1172208 1.72090878
233.1172208 1.487060014
285.0757499 1.067885898
287.0914 4.267605782
299.0914 0.9848169629
299.1277855 0.8165741917
303.1227001 1.05390832
311.1277855 1.606725393
313.1434356 2.669640569
315.1590856 3.230861832
325.1434356 2.023133088
327.1227001 0.8462745146
343.1540003 4.177485405

Name: +ve in-silico MS/MS by CFM-ID for KHSJHQZQBLKJLN-AATRIKPKSA-N
ID: KHSJHQZQBLKJLN-AATRIKPKSA-N
Comment: Energy2
Num peaks: 31
39.02292652 2.324789964
53.03857658 2.012880552
55.05422664 11.30581739
65.03857658 5.041556545
67.05422664 2.43718392
69.06987671 1.966630495
79.05422664 1.08132212
83.08552677 1.240451209
93.0334912 0.8772049851
105.0334912 1.316487415
107.0491413 1.690405607
121.0284058 4.751341498
123.0440559 1.542851291
133.0284058 1.137912442
137.0597059 0.9608801407
151.0389705 1.210433907
157.0284058 1.385933544
159.0440559 1.022856078
165.0546206 1.718928023
175.0389705 1.665333125
177.0546206 1.818779124
201.0546206 1.049828588
229.0495352 1.364047802
267.1015708 1.165487417
297.1121354 1.626488507
299.1277855 1.270824082
311.1277855 1.354621922
313.1434356 1.359825504
315.1590856 1.841412981
325.1434356 3.664151128
327.1227001 2.048828565

Name: +ve in-silico MS/MS by CFM-ID for JQDCESJTWSZIQD-AATRIKPKSA-N
ID: JQDCESJTWSZIQD-AATRIKPKSA-N
Comment: Energy0
Num peaks: 16
55.05422664 3.38762007
69.06987671 1.937540729
139.0389705 1.17812578
151.0389705 5.792346306
153.0546206 2.777595925
155.0702706 1.363652185
165.0546206 1.304394871
187.075356 3.046843296
189.0910061 5.148266548
191.1066561 2.546202947
193.1223062 1.469968824
287.0914 3.028897251
299.0914 3.94514087
301.1070501 3.568729295
325.1434356 2.6848891
343.1540003 37.09351282

Name: +ve in-silico MS/MS by CFM-ID for JQDCESJTWSZIQD-AATRIKPKSA-N
ID: JQDCESJTWSZIQD-AATRIKPKSA-N
Comment: Energy1
Num peaks: 30
39.02292652 1.971968762
55.05422664 9.179839086
57.06987671 0.7248721206
69.06987671 5.087865696
135.0440559 1.821020274
139.0389705 1.46416023
141.0546206 0.9126762178
145.0284058 0.8902074192
147.0440559 2.162798089
151.0389705 8.168654453
153.0546206 2.579878216
165.0546206 2.043511781
171.0440559 1.470119717
173.0597059 2.305891309
175.075356 1.086658256
177.0910061 0.8250297132
187.075356 7.466872737
189.0910061 5.498663172
191.1066561 1.913225054
203.1066561 1.582324107
285.0757499 1.040058916
287.0914 4.733801516
299.0914 0.9728742239
303.1227001 1.110779062
311.1277855 1.543467991
313.1434356 2.321949687
315.1590856 2.817445633
325.1434356 1.493196531
327.1227001 0.7433005307
343.1540003 4.547845444

Name: +ve in-silico MS/MS by CFM-ID for JQDCESJTWSZIQD-AATRIKPKSA-N
ID: JQDCESJTWSZIQD-AATRIKPKSA-N
Comment: Energy2
Num peaks: 31
39.02292652 1.841160139
53.03857658 1.442930161
55.05422664 12.53740456
65.03857658 6.939256642
67.05422664 1.490036979
69.06987671 1.598161935
79.05422664 1.193210979
111.0440559 0.8037413805
121.0284058 2.741830861
123.0440559 1.998532995
133.0284058 1.335664526
135.0440559 4.918678569
139.0389705 1.495489469
145.0284058 1.780262829
147.0440559 2.90460493
149.0597059 1.099865484
151.0389705 2.983439177
163.0389705 0.8893518938
165.0546206 1.29052623
171.0440559 1.12527869
173.0597059 1.274093161
187.075356 1.702194244
189.0910061 0.8265768554
211.075356 0.9484575577
271.1328709 0.9068024118
297.1121354 1.368390668
311.1277855 1.196389433
313.1434356 1.151399721
315.1590856 1.171424602
325.1434356 2.744115208
327.1227001 2.104481693

Name: +ve in-silico MS/MS by CFM-ID for NJZYNGMMEQHPBO-UHFFFAOYSA-N
ID: NJZYNGMMEQHPBO-UHFFFAOYSA-N
Comment: Energy0
Num peaks: 14
67.05422664 2.25588883
73.06479133 2.359500374
85.06479133 1.720823914
121.0284058 6.055640803
135.0440559 1.186620144
149.0597059 2.088744917
175.075356 1.084922547
189.0910061 2.276173883
203.1066561 1.592486577
231.1015708 1.25678428
251.0702706 1.718141782
269.0808353 3.96464278
307.1328709 9.892787874
325.1434356 42.95826137

Name: +ve in-silico MS/MS by CFM-ID for NJZYNGMMEQHPBO-UHFFFAOYSA-N
ID: NJZYNGMMEQHPBO-UHFFFAOYSA-N
Comment: Energy1
Num peaks: 31
65.03857658 1.135411903
67.05422664 1.379071275
73.06479133 3.231641617
85.06479133 1.10875645
93.0334912 0.9877205244
95.04914126 1.500748791
105.0334912 1.400886422
121.0284058 23.48732472
123.0440559 1.530506835
131.0491413 0.9718603505
133.0284058 1.182028747
135.0440559 2.292270147
145.0284058 1.357859685
147.0440559 2.019405382
149.0597059 3.728373633
175.075356 1.034925714
187.075356 1.573676003
189.0910061 4.373561296
203.1066561 1.979641089
231.1015708 1.730999492
241.0859207 1.244900767
249.0546206 1.205471545
251.0702706 1.117540089
265.0859207 0.8582984731
267.0651853 3.510405315
269.0808353 1.410119003
283.0964854 2.049001795
295.1328709 1.17208464
297.148521 1.231066295
307.1328709 3.47288841
325.1434356 5.443999114

Name: +ve in-silico MS/MS by CFM-ID for NJZYNGMMEQHPBO-UHFFFAOYSA-N
ID: NJZYNGMMEQHPBO-UHFFFAOYSA-N
Comment: Energy2
Num peaks: 31
55.01784114 1.027067956
55.05422664 2.870114328
63.02292652 0.9650684132
65.03857658 5.096859609
67.05422664 2.59127809
69.06987671 1.336230675
77.00219107 4.232628323
79.01784114 2.263936915
89.00219107 0.9436056962
91.01784114 1.399670575
93.0334912 3.729569059
95.04914126 1.570687914
105.0334912 2.391009436
107.0491413 1.21091818
117.0334912 2.648909727
119.0491413 1.086870162
121.0284058 16.18692963
129.0334912 1.554628987
131.0491413 1.452301645
133.0284058 2.183027141
145.0284058 3.842383631
147.0440559 3.405013475
149.0597059 1.952461441
189.0910061 1.082026893
241.0859207 1.096688357
251.0702706 1.210089002
265.0859207 1.022237296
267.1015708 1.316895813
295.1328709 1.015942969
307.1328709 1.010705579
309.1121354 1.191895689

Name: +ve in-silico MS/MS by CFM-ID for SQKLHGBSSJKIEQ-UHFFFAOYSA-N
ID: SQKLHGBSSJKIEQ-UHFFFAOYSA-N
Comment: Energy0
Num peaks: 12
91.05422664 2.512932413
105.0698767 1.319032883
117.0698767 2.222714703
135.0804414 4.588677335
167.0702706 2.17468301
179.0702706 0.8735322521
197.0808353 1.375962423
253.1223062 0.863559747
267.1379563 1.022699641
271.1328709 1.454401883
285.148521 32.7568238
303.1590856 29.64133071

Name: +ve in-silico MS/MS by CFM-ID for SQKLHGBSSJKIEQ-UHFFFAOYSA-N
ID: SQKLHGBSSJKIEQ-UHFFFAOYSA-N
Comment: Energy1
Num peaks: 31
79.05422664 0.7484325221
91.05422664 7.344768374
93.06987671 1.217757552
103.0542266 0.6855061516
105.0698767 4.617853763
107.0855268 0.8059004555
115.0542266 1.335661671
117.0698767 6.489490189
119.0855268 1.06389375
133.0647913 0.8441460967
135.0804414 6.360185274
169.0859207 0.7229202242
177.0546206 1.518049345
179.0702706 4.242113637
181.0859207 1.814421634
191.0702706 1.02990762
193.0495352 1.649292772
193.0859207 1.698787696
195.0651853 0.8797315504
197.0808353 3.508986462
199.0964854 0.7013843893
205.0859207 0.6715538046
207.1015708 1.524436834
211.0964854 1.333522969
225.1121354 1.373377367
253.1223062 0.8640481703
267.1379563 1.334940841
271.1328709 1.05266268
285.148521 11.46833103
287.1277855 0.6711022196
303.1590856 7.946147628

Name: +ve in-silico MS/MS by CFM-ID for SQKLHGBSSJKIEQ-UHFFFAOYSA-N
ID: SQKLHGBSSJKIEQ-UHFFFAOYSA-N
Comment: Energy2
Num peaks: 31
49.00727645 1.453233668
55.01784114 1.560776123
91.05422664 7.642761586
93.06987671 2.214441211
101.0385766 3.151368701
103.0542266 3.173025135
105.0698767 5.955976424
107.0127558 1.208161463
107.0855268 1.586258671
115.0542266 1.978303023
117.0698767 2.013791638
119.0855268 1.473988207
123.0440559 1.479043824
131.0491413 1.218502327
137.0233204 1.092250706
137.0597059 1.063919873
149.0597059 1.196252146
153.0546206 1.627236567
163.0389705 1.021603013
165.0546206 1.243599266
167.0702706 1.875312995
177.0546206 2.091729553
179.0702706 2.919120647
181.0859207 1.259642754
191.0702706 1.332397818
193.0859207 1.915794438
205.0859207 1.21477944
225.0910061 1.438750446
255.1379563 1.255527564
267.1379563 2.015289905
269.1172208 1.842490683

Name: +ve in-silico MS/MS by CFM-ID for YROXENOHWYIKQP-KQWYESAVSA-N
ID: YROXENOHWYIKQP-KQWYESAVSA-N
Comment: Energy0
Num peaks: 15
73.06479133 1.513743721
123.0440559 0.982831286
135.0440559 4.454625183
137.0597059 2.104416118
149.0597059 0.9868552117
175.075356 1.015658688
187.075356 1.334433078
189.0910061 1.277592326
205.0859207 1.613697636
207.1015708 0.8875425857
269.0808353 7.886265992
283.0964854 3.267332838
285.1121354 3.820215323
325.1434356 35.93616048
343.1540003 13.69045838

Name: +ve in-silico MS/MS by CFM-ID for YROXENOHWYIKQP-KQWYESAVSA-N
ID: YROXENOHWYIKQP-KQWYESAVSA-N
Comment: Energy1
Num peaks: 31
55.05422664 1.679028444
65.03857658 1.149969223
67.05422664 3.904386202
73.06479133 1.847490266
85.06479133 1.628074019
123.0440559 1.353111329
135.0440559 8.736796095
137.0597059 2.991182289
147.0440559 2.064906801
149.0597059 1.91818383
173.0597059 1.604711071
175.075356 1.480176143
187.075356 4.863453537
189.0910061 2.587640607
201.0910061 1.417044409
205.0859207 2.082975641
207.1015708 1.308304136
237.0546206 1.116122189
255.1015708 0.7151802931
267.0651853 1.71538195
269.0808353 8.40863855
283.0964854 1.88065766
285.1121354 1.932024408
293.1172208 1.284466877
295.1328709 2.11745099
297.148521 2.940478828
307.1328709 0.8258694515
309.1121354 0.825874826
313.1434356 0.7679893546
325.1434356 9.451230803
343.1540003 3.667401047

Name: +ve in-silico MS/MS by CFM-ID for YROXENOHWYIKQP-KQWYESAVSA-N
ID: YROXENOHWYIKQP-KQWYESAVSA-N
Comment: Energy2
Num peaks: 31
55.05422664 2.772964837
65.03857658 3.966487385
67.05422664 3.275723497
69.06987671 1.666592936
105.0334912 1.57452002
107.0491413 1.402620264
121.0284058 1.986782639
123.0440559 3.805106054
133.0284058 1.205392943
135.0440559 7.0671226
137.0597059 1.9532966
147.0440559 4.550506978
149.0597059 1.364509271
159.0440559 1.032469332
171.0440559 1.831996526
173.0597059 2.038086165
175.075356 1.974215519
187.075356 4.036500226
189.0910061 4.350930833
197.0597059 1.344447404
199.075356 1.271586443
223.075356 1.066883306
241.0859207 1.06047944
257.0808353 1.080994974
267.0651853 1.209476509
269.0808353 2.782354098
293.1172208 0.968768303
295.1328709 1.190973173
297.148521 1.357568253
307.1328709 1.695699517
309.1121354 2.340508206

Name: +ve in-silico MS/MS by CFM-ID for LSAAWVJZCBBJKD-JBVHCYJISA-N
ID: LSAAWVJZCBBJKD-JBVHCYJISA-N
Comment: Energy0
Num peaks: 18
55.05422664 5.474681754
57.06987671 2.641109924
59.08552677 1.427064724
69.06987671 1.825582228
135.0440559 5.385669475
137.0597059 2.652361514
203.0702706 2.80962346
205.0859207 4.678973661
207.1015708 2.327575947
209.1172208 1.427064724
285.0757499 4.580099045
287.0914 2.353930952
299.0914 1.450921242
301.1070501 2.304104981
311.1277855 1.469119808
315.1590856 2.413802116
325.1434356 2.370172352
343.1540003 33.53813719

Name: +ve in-silico MS/MS by CFM-ID for LSAAWVJZCBBJKD-JBVHCYJISA-N
ID: LSAAWVJZCBBJKD-JBVHCYJISA-N
Comment: Energy1
Num peaks: 31
39.02292652 1.791453005
55.05422664 7.982711892
57.06987671 2.909077037
59.08552677 0.9179628682
69.06987671 4.662817456
123.0440559 1.208443396
135.0440559 8.108468677
137.0597059 3.006338847
139.075356 1.037668556
149.0233204 2.271423419
149.0597059 2.378152905
163.0389705 0.7342022405
173.0597059 1.158232108
187.0389705 1.479495491
189.0546206 1.51921071
193.0859207 0.7793581681
195.1015708 0.9284033737
203.0702706 6.403295189
205.0859207 4.18113807
207.1015708 1.641171609
209.1172208 0.9179628682
219.1015708 1.283169977
253.0495352 0.7423953648
285.0757499 3.582856286
287.0914 1.708292236
299.0914 0.8387829073
311.1277855 1.692897471
313.1434356 3.819645994
315.1590856 4.0040416
325.1434356 1.243521499
343.1540003 4.143378883

Name: +ve in-silico MS/MS by CFM-ID for LSAAWVJZCBBJKD-JBVHCYJISA-N
ID: LSAAWVJZCBBJKD-JBVHCYJISA-N
Comment: Energy2
Num peaks: 31
39.02292652 0.9821553022
41.03857658 1.033732743
49.00727645 1.271071856
53.03857658 1.321621336
55.05422664 9.461853644
57.06987671 3.115366832
65.03857658 4.95270179
67.05422664 2.130583653
69.06987671 1.584731775
79.05422664 0.946495113
105.0334912 1.367256067
107.0491413 1.805687247
109.0647913 1.273545774
123.0440559 1.537247749
135.0440559 4.643112153
137.0233204 3.251164386
137.0597059 1.481235651
147.0440559 1.660693588
149.0233204 3.328969569
149.0597059 1.275176111
151.0389705 1.527754495
163.0389705 1.129461499
173.0597059 1.334625649
185.0233204 0.9734671929
281.1172208 1.373196761
283.1328709 1.003617702
311.1277855 1.623123393
313.1434356 1.61551957
315.1590856 0.9718996284
325.1434356 2.745905751
327.1227001 1.769618435

Name: +ve in-silico MS/MS by CFM-ID for MVWPVMLXJQTCMU-HVUXDCMCSA-N
ID: MVWPVMLXJQTCMU-HVUXDCMCSA-N
Comment: Energy0
Num peaks: 17
55.05422664 5.427515811
57.06987671 2.649168921
59.08552677 1.444344083
69.06987671 1.831092929
151.0389705 5.285981973
153.0546206 2.576359055
155.0702706 1.285499857
187.075356 2.929814907
189.0910061 4.984893243
191.1066561 2.486078793
193.1223062 1.39573798
285.0757499 4.869881555
287.0914 2.474115595
299.0914 1.468489464
301.1070501 2.25707798
325.1434356 2.535836575
343.1540003 34.13359963

Name: +ve in-silico MS/MS by CFM-ID for MVWPVMLXJQTCMU-HVUXDCMCSA-N
ID: MVWPVMLXJQTCMU-HVUXDCMCSA-N
Comment: Energy1
Num peaks: 31
39.02292652 1.912837317
55.05422664 7.621585852
57.06987671 2.999799604
59.08552677 0.9477743442
69.06987671 4.809152536
135.0440559 0.7653980869
137.0233204 0.9362789079
139.0389705 1.36264762
141.0546206 0.7261567913
147.0440559 1.315217345
151.0389705 7.205002678
153.0546206 2.498839509
165.0546206 1.580429984
171.0440559 1.517701279
173.0597059 2.2469636
175.075356 1.062297775
177.0910061 0.8053001448
187.075356 7.557983348
189.0910061 5.654946795
191.1066561 2.167851236
193.1223062 0.7684133481
203.1066561 1.645163804
285.0757499 4.432600529
287.0914 2.06069172
299.0914 0.8660229596
299.1277855 0.7056989143
311.1277855 1.526891973
313.1434356 2.506751015
315.1590856 2.859198887
325.1434356 1.45976768
343.1540003 4.375820214

Name: +ve in-silico MS/MS by CFM-ID for MVWPVMLXJQTCMU-HVUXDCMCSA-N
ID: MVWPVMLXJQTCMU-HVUXDCMCSA-N
Comment: Energy2
Num peaks: 31
41.03857658 1.161373983
53.03857658 1.362863313
55.05422664 10.5137881
57.06987671 3.049303483
59.08552677 0.8681730538
65.03857658 6.823567041
67.05422664 1.488936094
69.06987671 1.4988295
79.05422664 1.200188071
121.0284058 2.635062666
123.0440559 1.739905128
133.0284058 1.371069173
135.0440559 3.249099774
139.0389705 1.718999248
147.0440559 2.379303007
151.0389705 2.47514527
161.0233204 1.062022136
163.0389705 1.052661897
169.0284058 1.574932369
171.0440559 1.267210524
173.0597059 1.086989025
187.075356 1.771148143
211.075356 0.946709272
227.1066561 1.073645477
269.1172208 0.8903138095
297.1121354 1.175977519
311.1277855 1.146366161
313.1434356 0.9846414172
315.1590856 1.122825065
325.1434356 2.602331624
327.1227001 1.958834473

Name: +ve in-silico MS/MS by CFM-ID for CWWPRUSXMHOICP-GQCTYLIASA-N
ID: CWWPRUSXMHOICP-GQCTYLIASA-N
Comment: Energy0
Num peaks: 13
55.05422664 6.535655662
57.06987671 3.252744085
59.08552677 1.764283172
69.06987671 2.248120639
123.0440559 1.646365044
177.0910061 1.417709733
285.0757499 6.13872286
287.0914 3.094135643
299.0914 1.670649103
301.1070501 2.590371958
315.1590856 1.29553469
325.1434356 2.840437351
343.1540003 45.58852239

Name: +ve in-silico MS/MS by CFM-ID for CWWPRUSXMHOICP-GQCTYLIASA-N
ID: CWWPRUSXMHOICP-GQCTYLIASA-N
Comment: Energy1
Num peaks: 31
39.02292652 2.028966833
55.05422664 9.207253162
57.06987671 3.671685244
59.08552677 1.05259795
69.06987671 5.960573266
121.0284058 0.8829904166
123.0440559 2.138439384
125.0597059 1.321196417
135.0440559 3.730517775
137.0597059 3.406522791
149.0233204 1.590991706
151.0389705 3.330088442
153.0546206 4.234401304
165.0546206 0.9355584061
177.0910061 1.043129909
179.1066561 1.103527511
187.075356 1.508306993
189.0910061 2.282836156
191.1066561 2.247207985
205.0859207 1.315801929
207.1015708 3.003126709
219.1015708 0.9187885906
267.0651853 0.8421419058
285.0757499 4.715811379
287.0914 2.031680146
299.0914 0.8279802022
311.1277855 1.522707647
313.1434356 2.312996491
315.1590856 2.21447456
325.1434356 2.589377427
343.1540003 5.310434777

Name: +ve in-silico MS/MS by CFM-ID for CWWPRUSXMHOICP-GQCTYLIASA-N
ID: CWWPRUSXMHOICP-GQCTYLIASA-N
Comment: Energy2
Num peaks: 31
39.02292652 0.9413998958
41.03857658 1.216509996
49.00727645 1.098030635
51.02292652 0.8131941261
53.03857658 1.879645079
55.05422664 10.83137196
57.06987671 4.423151513
59.08552677 0.9510156524
65.03857658 6.537458983
67.05422664 2.346844275
69.06987671 2.176041694
105.0334912 0.9946009002
107.0491413 1.398750969
109.0284058 0.9925628735
121.0284058 3.032777582
123.0440559 5.643643466
133.0284058 1.017988757
135.0440559 5.775205832
137.0597059 3.96875495
149.0233204 1.25883804
151.0389705 1.083868333
173.0597059 1.47618859
187.075356 1.417342507
191.1066561 1.114593414
267.1015708 0.8812751549
269.1172208 1.481896503
311.1277855 1.217933358
313.1434356 0.96668299
315.1590856 0.9361468175
325.1434356 2.040102895
327.1227001 2.185079743

Name: +ve in-silico MS/MS by CFM-ID for CVJUOWHBJRGEEO-SNAWJCMRSA-N
ID: CVJUOWHBJRGEEO-SNAWJCMRSA-N
Comment: Energy0
Num peaks: 16
55.05422664 3.680679371
57.06987671 1.339579306
59.08552677 1.232819155
85.06479133 2.657272576
123.0440559 1.475843039
135.0440559 5.949526549
137.0597059 2.932108439
139.075356 1.426219022
149.0597059 1.36261428
203.0702706 3.32443933
205.0859207 5.618166073
207.1015708 2.818517226
209.1172208 1.582263553
257.0808353 2.625366035
325.1434356 2.275824298
343.1540003 40.5318132

Name: +ve in-silico MS/MS by CFM-ID for CVJUOWHBJRGEEO-SNAWJCMRSA-N
ID: CVJUOWHBJRGEEO-SNAWJCMRSA-N
Comment: Energy1
Num peaks: 29
39.02292652 2.333501337
41.03857658 3.063808289
43.05422664 3.61346413
45.06987671 3.46356863
55.05422664 5.658041207
57.06987671 9.059981877
59.08552677 1.568140674
85.06479133 3.37560941
123.0440559 1.226967568
135.0440559 7.562085182
137.0597059 2.524727942
149.0233204 1.973844647
149.0597059 1.518613195
151.0389705 0.9627188252
187.0389705 1.116757717
189.0546206 1.665750466
203.0702706 6.329509507
205.0859207 3.562129593
207.1015708 1.131117892
219.1015708 0.8243126157
269.0808353 1.681649095
271.0964854 0.8511984251
285.0757499 2.204121535
287.0914 4.150779407
311.1277855 1.003249966
313.1434356 1.539682306
315.1590856 1.383203929
325.1434356 1.930349503
343.1540003 3.140982779

Name: +ve in-silico MS/MS by CFM-ID for CVJUOWHBJRGEEO-SNAWJCMRSA-N
ID: CVJUOWHBJRGEEO-SNAWJCMRSA-N
Comment: Energy2
Num peaks: 31
39.02292652 3.788934311
41.03857658 3.806621207
43.05422664 2.496725928
49.00727645 0.7471563956
55.05422664 13.60832793
57.06987671 6.593090027
59.08552677 1.940341972
65.03857658 1.578604453
81.0334912 4.518984927
85.06479133 0.9413897976
105.0334912 1.729866919
107.0491413 1.745189534
121.0647913 0.7578586742
123.0440559 3.298105823
133.0284058 1.916987439
135.0440559 4.754594234
137.0597059 1.057992325
147.0440559 1.513516632
149.0597059 1.085475258
189.0546206 0.7633953169
203.0702706 2.886784983
205.0859207 0.7984475476
239.0702706 1.360713252
267.1015708 0.885911404
269.1172208 1.031121775
271.1328709 0.7891035073
311.1277855 0.9778543023
313.1434356 0.9383007202
315.1590856 1.165668829
325.1434356 0.9507796183
327.1227001 1.629475513

Name: +ve in-silico MS/MS by CFM-ID for HIEQNJDSBBDMNV-JLVHPEPXSA-N
ID: HIEQNJDSBBDMNV-JLVHPEPXSA-N
Comment: Energy0
Num peaks: 22
69.0334912 2.218439227
71.04914126 3.764890081
73.06479133 1.53576185
75.08044139 0.8004885135
85.06479133 0.9508200392
123.0440559 1.169693633
135.0440559 4.776091499
137.0597059 2.233567312
139.075356 0.9274316097
149.0597059 1.037644819
203.0702706 2.007893971
205.0859207 3.00801444
207.1015708 1.459985233
257.0808353 0.8902955818
269.0808353 4.191541393
271.0964854 1.793804964
273.1121354 1.052943765
283.0964854 0.9307078298
311.1277855 2.810872023
313.1434356 1.456139552
325.1434356 20.31504145
343.1540003 21.31134205

Name: +ve in-silico MS/MS by CFM-ID for HIEQNJDSBBDMNV-JLVHPEPXSA-N
ID: HIEQNJDSBBDMNV-JLVHPEPXSA-N
Comment: Energy1
Num peaks: 31
41.03857658 1.280282373
55.01784114 1.85255578
55.05422664 2.014412215
67.05422664 2.32021537
69.0334912 6.553881451
71.04914126 3.706473744
73.06479133 1.104193779
85.06479133 1.532956788
123.0440559 1.265571347
135.0440559 7.690996626
137.0597059 2.307260882
147.0440559 1.441145974
149.0597059 1.457352858
173.0597059 1.18384122
175.075356 1.484889855
187.075356 2.276891854
189.0910061 1.729190547
201.0910061 0.937525036
203.0702706 4.153205047
205.0859207 2.17487617
267.0651853 1.239542914
269.0808353 4.432890672
271.0964854 1.525536779
283.0964854 1.261026314
295.1328709 1.24911463
297.148521 2.174799353
311.1277855 1.408711972
313.1434356 2.120630935
315.1590856 1.23338585
325.1434356 6.203790129
343.1540003 2.528343004

Name: +ve in-silico MS/MS by CFM-ID for HIEQNJDSBBDMNV-JLVHPEPXSA-N
ID: HIEQNJDSBBDMNV-JLVHPEPXSA-N
Comment: Energy2
Num peaks: 31
39.02292652 2.386604537
41.03857658 3.309497941
43.05422664 0.9359088016
51.02292652 1.723147074
53.03857658 3.684685966
55.05422664 3.835165552
65.03857658 2.946173363
67.05422664 1.120420077
69.0334912 3.732104435
69.06987671 0.947293154
71.04914126 2.71733645
81.0334912 0.9541328576
105.0334912 1.303919887
107.0491413 1.317232134
121.0284058 2.260673566
123.0440559 3.637580212
135.0440559 7.876865909
137.0597059 1.317387646
147.0440559 2.503737532
149.0597059 1.098014516
161.0597059 1.270035567
171.0440559 1.229625515
173.0597059 1.437930464
175.075356 3.081693009
187.075356 1.965787205
189.0910061 1.869892499
269.0808353 0.9956030513
297.148521 1.108745109
307.1328709 1.170142591
309.1121354 0.8280663069
313.1434356 1.559351246

Name: +ve in-silico MS/MS by CFM-ID for BKBLVRXGPGUBEY-PTFSRLPTSA-N
ID: BKBLVRXGPGUBEY-PTFSRLPTSA-N
Comment: Energy0
Num peaks: 15
55.05422664 2.973297517
57.06987671 1.603693274
67.05422664 2.056230642
135.0440559 5.99752692
137.0597059 2.878380959
187.075356 5.732945351
189.0910061 2.938159899
191.1066561 1.534204341
267.0651853 3.205283534
269.0808353 5.552189656
281.0808353 1.407440398
283.0964854 1.548966036
285.1121354 2.401528627
307.1328709 1.636825107
325.1434356 39.75892287

Name: +ve in-silico MS/MS by CFM-ID for BKBLVRXGPGUBEY-PTFSRLPTSA-N
ID: BKBLVRXGPGUBEY-PTFSRLPTSA-N
Comment: Energy1
Num peaks: 25
55.05422664 3.72773266
57.06987671 1.145418457
67.05422664 6.237184371
123.0440559 1.333609637
135.0440559 9.140429635
137.0597059 3.131367204
147.0440559 1.947571163
149.0597059 1.671834194
171.0440559 0.8172697098
173.0597059 1.769644379
175.075356 1.922405262
187.075356 8.483813512
189.0910061 3.282437205
191.1066561 0.8770301192
201.0910061 1.798860827
237.0546206 2.279993179
267.0651853 8.685544488
269.0808353 5.932764529
281.0808353 0.9462592731
281.1172208 0.809130511
293.1172208 1.656773439
295.1328709 2.788838961
297.148521 2.755297278
307.1328709 0.8799386388
325.1434356 6.117571495

Name: +ve in-silico MS/MS by CFM-ID for BKBLVRXGPGUBEY-PTFSRLPTSA-N
ID: BKBLVRXGPGUBEY-PTFSRLPTSA-N
Comment: Energy2
Num peaks: 31
39.02292652 2.330838303
49.00727645 1.356442343
51.02292652 2.411614602
55.05422664 4.662698839
57.06987671 1.033037144
65.03857658 6.405180884
67.05422664 2.721563462
81.06987671 1.24772117
105.0334912 2.579961239
107.0491413 1.88321618
121.0284058 2.538088384
123.0440559 3.145535832
133.0284058 1.299442765
135.0440559 5.306771724
137.0597059 1.090055592
145.0284058 1.140408344
147.0440559 4.031976735
159.0440559 1.289100392
171.0440559 3.477937828
171.0804414 1.734019114
173.0597059 2.312238251
187.075356 2.546986167
189.0910061 1.222952722
195.0440559 1.532569917
197.0597059 1.625498657
251.1066561 1.159103082
293.1172208 1.322732786
295.1328709 1.067470657
297.148521 1.180452579
307.1328709 1.089865208
309.1121354 1.449905711

Name: +ve in-silico MS/MS by CFM-ID for HDFDQMFITYCMDM-PKNBQFBNSA-N
ID: HDFDQMFITYCMDM-PKNBQFBNSA-N
Comment: Energy0
Num peaks: 15
55.05422664 3.600982085
69.06987671 2.059911255
91.05422664 3.520640507
103.0542266 2.240014911
131.0491413 2.064187848
193.0859207 4.289048353
195.1015708 1.40282265
221.0808353 2.246259166
233.0808353 1.747025788
247.0964854 1.105731438
269.0808353 2.615369534
281.0808353 3.600345727
283.0964854 3.509228678
307.1328709 9.183291316
325.1434356 37.54240797

Name: +ve in-silico MS/MS by CFM-ID for HDFDQMFITYCMDM-PKNBQFBNSA-N
ID: HDFDQMFITYCMDM-PKNBQFBNSA-N
Comment: Energy1
Num peaks: 30
39.02292652 2.044635164
55.05422664 12.16039945
57.06987671 0.9878752998
67.05422664 0.8212566463
69.06987671 7.002534031
91.05422664 3.949410592
93.06987671 0.872560004
103.0542266 3.131467597
131.0491413 6.139935165
163.002585 2.175024978
165.0182351 1.998561177
193.0859207 0.7707473764
215.0338851 0.9019639863
215.0702706 0.9852017854
217.0495352 1.875095183
219.0651853 0.9576446119
221.0808353 4.146229966
223.0964854 1.150781701
231.0651853 2.202106305
233.0808353 2.187838464
247.0964854 1.298443418
251.0702706 1.47784261
267.0651853 1.234298094
269.0808353 5.155147746
281.0808353 1.259063432
283.0964854 0.908608555
285.1121354 1.283393503
307.1328709 4.01638373
309.1121354 0.774324485
325.1434356 6.730502811

Name: +ve in-silico MS/MS by CFM-ID for HDFDQMFITYCMDM-PKNBQFBNSA-N
ID: HDFDQMFITYCMDM-PKNBQFBNSA-N
Comment: Energy2
Num peaks: 31
39.02292652 1.322729019
49.00727645 1.667073164
51.02292652 0.9301552967
53.03857658 1.734927301
55.05422664 12.8818698
57.06987671 0.9428779603
65.03857658 7.322741707
67.05422664 2.4061863
69.06987671 2.563453509
75.02292652 1.023415529
79.05422664 1.071585272
83.08552677 1.086678911
91.05422664 3.208363288
93.06987671 0.7332957707
101.0385766 3.345515348
103.0542266 7.960584906
105.0698767 1.331545073
131.0491413 1.601045489
137.0233204 4.901581516
139.0389705 1.539549288
149.0597059 1.283778627
151.075356 1.211462318
163.002585 1.944754487
165.0182351 1.771901159
175.075356 3.466254465
177.0546206 1.310105972
189.0546206 0.8984173849
193.0859207 1.099326021
215.0702706 1.049943585
251.0702706 0.6802076239
297.148521 1.376428872

Name: +ve in-silico MS/MS by CFM-ID for OSZXUUPYIRHAEQ-UHFFFAOYSA-N
ID: OSZXUUPYIRHAEQ-UHFFFAOYSA-N
Comment: Energy0
Num peaks: 23
55.01784114 0.6994225709
57.0334912 0.8008624018
59.04914126 1.704213434
71.04914126 2.373629985
85.06479133 1.062850527
91.05422664 1.758586664
105.0698767 1.316308772
133.0647913 1.425605141
191.0702706 2.193319828
193.0859207 0.7995017302
209.0808353 2.309927991
211.0964854 0.8184768984
219.0651853 1.487370394
237.0757499 2.344116479
257.0808353 0.831276886
271.0964854 1.729840871
283.0964854 1.921493132
285.1121354 2.10244247
307.1328709 2.695460404
311.1277855 2.040384596
313.1434356 1.064587594
325.1434356 23.9632633
343.1540003 22.60781257

Name: +ve in-silico MS/MS by CFM-ID for OSZXUUPYIRHAEQ-UHFFFAOYSA-N
ID: OSZXUUPYIRHAEQ-UHFFFAOYSA-N
Comment: Energy1
Num peaks: 31
39.02292652 1.752486797
55.01784114 1.614534076
55.05422664 0.8930438703
67.05422664 2.426595191
69.0334912 0.9964689247
71.04914126 5.310224893
85.06479133 2.212756532
91.05422664 5.63857734
93.06987671 1.032150941
105.0698767 3.098214796
115.0542266 0.8000187311
133.0647913 3.146428468
163.002585 2.087198846
165.0182351 1.688628441
167.0338851 1.158495201
179.0338851 2.187784719
205.0495352 1.264208699
217.0495352 1.73495138
219.0651853 5.651956114
221.0808353 2.870446476
233.0808353 1.556732738
237.0757499 4.167465998
247.0964854 0.9577602388
271.0964854 2.292241396
283.0964854 1.90345803
285.1121354 0.9329373133
307.1328709 2.828124431
313.1434356 1.187033947
315.1590856 1.005313139
325.1434356 7.572294629
343.1540003 2.751783201

Name: +ve in-silico MS/MS by CFM-ID for OSZXUUPYIRHAEQ-UHFFFAOYSA-N
ID: OSZXUUPYIRHAEQ-UHFFFAOYSA-N
Comment: Energy2
Num peaks: 31
39.02292652 3.749879522
41.03857658 2.025779602
51.02292652 1.186528591
53.03857658 3.027180466
55.01784114 1.135767627
55.05422664 1.620699568
65.03857658 1.958930117
69.0334912 1.140553072
71.04914126 4.490962342
91.05422664 3.982874163
93.06987671 1.546394994
103.0542266 0.9685005626
105.0698767 4.509829638
129.0334912 1.166479574
137.0233204 3.043906634
139.0389705 1.088639949
153.0182351 1.164266586
163.002585 2.9416313
165.0182351 2.144357552
167.0338851 1.253159859
177.0546206 2.751465957
179.0338851 2.419133982
191.0702706 1.463931398
193.0859207 1.095699403
205.0495352 2.94490061
217.0495352 1.072568443
219.0651853 2.323702189
221.0808353 1.454227134
233.0808353 1.14504914
307.1328709 2.275591661
313.1434356 1.12142078

Name: +ve in-silico MS/MS by CFM-ID for OSZXUUPYIRHAEQ-NTUHNPAUSA-N
ID: OSZXUUPYIRHAEQ-NTUHNPAUSA-N
Comment: Energy0
Num peaks: 23
55.01784114 0.699337564
57.0334912 0.8008624018
59.04914126 1.704213434
71.04914126 2.373706943
85.06479133 1.062850527
91.05422664 1.758586664
105.0698767 1.316308772
133.0647913 1.425605141
191.0702706 2.193319828
193.0859207 0.7995017302
209.0808353 2.309927991
211.0964854 0.8184768984
219.0651853 1.487370394
237.0757499 2.344116479
257.0808353 0.831276886
271.0964854 1.729840871
283.0964854 1.921493132
285.1121354 2.10244247
307.1328709 2.695460404
311.1277855 2.040384596
313.1434356 1.064587594
325.1434356 23.9632633
343.1540003 22.60781257

Name: +ve in-silico MS/MS by CFM-ID for OSZXUUPYIRHAEQ-NTUHNPAUSA-N
ID: OSZXUUPYIRHAEQ-NTUHNPAUSA-N
Comment: Energy1
Num peaks: 31
39.02292652 1.741740605
55.01784114 1.661118451
55.05422664 0.8930438703
67.05422664 2.426595191
69.0334912 0.9964689247
71.04914126 5.281208422
85.06479133 2.212756532
91.05422664 5.63857734
93.06987671 1.032150941
105.0698767 3.098214796
115.0542266 0.8000187311
133.0647913 3.146428468
163.002585 2.087198846
165.0182351 1.688628441
167.0338851 1.158495201
179.0338851 2.187784719
205.0495352 1.264208699
217.0495352 1.73495138
219.0651853 5.651956114
221.0808353 2.870446476
233.0808353 1.556732738
237.0757499 4.167465998
247.0964854 0.9577602388
271.0964854 2.292241396
283.0964854 1.90345803
285.1121354 0.9329373133
307.1328709 2.828124431
313.1434356 1.187033947
315.1590856 1.005313139
325.1434356 7.572294629
343.1540003 2.751783201

Name: +ve in-silico MS/MS by CFM-ID for OSZXUUPYIRHAEQ-NTUHNPAUSA-N
ID: OSZXUUPYIRHAEQ-NTUHNPAUSA-N
Comment: Energy2
Num peaks: 31
39.02292652 3.84820543
41.03857658 2.063511501
51.02292652 1.186528591
53.03857658 3.027180466
55.05422664 1.620699568
65.03857658 1.958930117
69.0334912 1.140553072
71.04914126 4.545315774
91.05422664 3.982874163
93.06987671 1.546394994
103.0542266 0.9685005626
105.0698767 4.509829638
129.0334912 1.166479574
137.0233204 3.043906634
139.0389705 1.088639949
153.0182351 1.164266586
163.002585 2.9416313
165.0182351 2.144357552
167.0338851 1.253159859
167.0702706 0.9460943417
177.0546206 2.751465957
179.0338851 2.419133982
191.0702706 1.463931398
193.0859207 1.095699403
205.0495352 2.94490061
217.0495352 1.072568443
219.0651853 2.323702189
221.0808353 1.454227134
233.0808353 1.14504914
307.1328709 2.275591661
313.1434356 1.12142078

Name: +ve in-silico MS/MS by CFM-ID for HECVEZLQGUTZTI-UHFFFAOYSA-N
ID: HECVEZLQGUTZTI-UHFFFAOYSA-N
Comment: Energy0
Num peaks: 14
71.04914126 1.236764796
85.06479133 1.803622961
91.05422664 2.114173824
105.0698767 1.608126566
133.0647913 1.678060262
137.0233204 2.962303455
165.0182351 2.212571759
209.0808353 2.432336534
237.0757499 2.542028888
253.0859207 2.645093963
257.0808353 3.274720141
271.0964854 16.86693947
325.1434356 9.097726223
343.1540003 30.14501547

Name: +ve in-silico MS/MS by CFM-ID for HECVEZLQGUTZTI-UHFFFAOYSA-N
ID: HECVEZLQGUTZTI-UHFFFAOYSA-N
Comment: Energy1
Num peaks: 29
57.0334912 2.340109493
59.04914126 5.252454837
67.05422664 2.055332414
71.04914126 9.051308762
73.06479133 1.460829382
83.04914126 1.799410021
85.06479133 9.199217341
87.08044139 1.109201366
91.05422664 5.629279991
93.06987671 0.9106372947
105.0698767 3.062832887
115.0542266 0.7527171115
133.0647913 3.169339342
165.0182351 1.604569304
177.0182351 1.797958339
179.0338851 4.416396834
181.0495352 0.715044965
219.0651853 1.80347031
221.0808353 1.119132335
233.0444498 0.9826740142
237.0757499 3.955014957
251.0914 0.6996015492
253.0859207 0.8712549789
265.0859207 1.749718164
271.0964854 1.56942216
283.0964854 4.477497365
285.1121354 2.736607697
325.1434356 3.443515328
343.1540003 2.436001111

Name: +ve in-silico MS/MS by CFM-ID for HECVEZLQGUTZTI-UHFFFAOYSA-N
ID: HECVEZLQGUTZTI-UHFFFAOYSA-N
Comment: Energy2
Num peaks: 31
49.00727645 0.8756210878
53.00219107 0.7378777564
55.01784114 1.231662556
71.04914126 3.398712366
73.06479133 0.8262932425
85.06479133 0.7370411196
91.05422664 5.820015133
93.06987671 1.582158619
101.0385766 0.7555448792
103.0542266 1.401315267
105.0698767 6.289978101
129.0334912 1.687769423
133.0647913 1.252187131
137.0233204 9.270557247
139.0389705 3.611311522
141.0546206 0.7779669996
153.0182351 2.021574171
163.002585 5.179733704
165.0182351 10.73098928
165.0546206 1.242150131
167.0338851 2.917660383
169.0495352 1.229818968
179.0338851 2.700779938
191.0338851 1.164304663
193.0495352 1.567254174
205.0495352 0.9659553064
231.0287997 1.037144322
243.1015708 0.7520833119
253.0859207 4.626288432
271.0964854 0.7201803635
327.1227001 0.8178521071

Name: +ve in-silico MS/MS by CFM-ID for XDJYHTZDROBCKW-UHFFFAOYSA-N
ID: XDJYHTZDROBCKW-UHFFFAOYSA-N
Comment: Energy0
Num peaks: 17
55.05422664 3.621449079
69.06987671 2.106189922
91.05422664 2.261151259
105.0698767 1.643876595
133.0647913 1.778201736
209.0808353 4.239094746
211.0964854 1.37613302
237.0757499 4.145829436
251.0914 0.9723171389
265.1070501 1.092229765
273.0757499 0.945701247
287.0914 2.470195795
299.0914 3.500189074
301.1070501 3.449685614
315.1590856 1.583754336
325.1434356 8.483645695
343.1540003 36.47341332

Name: +ve in-silico MS/MS by CFM-ID for XDJYHTZDROBCKW-UHFFFAOYSA-N
ID: XDJYHTZDROBCKW-UHFFFAOYSA-N
Comment: Energy1
Num peaks: 31
39.02292652 1.60690978
55.05422664 11.81170209
57.06987671 0.9031618474
69.06987671 6.649437286
91.05422664 6.734025181
93.06987671 1.287173133
105.0698767 3.563105598
115.0542266 1.039129497
133.0647913 3.405627772
178.9974996 3.179995814
181.0131497 2.681334416
183.0287997 1.110190155
195.0287997 1.859806093
209.0808353 0.9257800938
219.0651853 1.724377456
221.0808353 0.8761676425
231.0287997 0.9024676726
233.0444498 1.464070358
235.0600999 1.371115525
237.0757499 8.252116416
239.0914 1.173871304
251.0914 1.360933534
265.1070501 1.071391057
285.0757499 0.7793542388
287.0914 3.274293804
299.0914 0.8631520372
303.1227001 0.8993441644
313.1434356 0.9411785872
315.1590856 0.9922219775
325.1434356 2.741916807
343.1540003 4.712114694

Name: +ve in-silico MS/MS by CFM-ID for XDJYHTZDROBCKW-UHFFFAOYSA-N
ID: XDJYHTZDROBCKW-UHFFFAOYSA-N
Comment: Energy2
Num peaks: 31
39.02292652 1.580783682
49.00727645 1.348444173
53.03857658 1.240133212
55.05422664 12.12107258
57.06987671 0.9550424198
65.03857658 5.088151723
67.05422664 2.443085221
69.06987671 3.315824955
79.05422664 1.032505291
83.08552677 1.29032586
91.05422664 4.390725954
93.06987671 1.691046147
103.0542266 1.064966922
105.0698767 3.883284844
129.0334912 1.166274918
151.002585 1.361031684
153.0182351 2.884779508
155.0338851 1.014044092
166.9974996 0.9434726819
173.0597059 1.562632268
177.0546206 0.7766572191
178.9974996 2.744417878
179.0702706 1.876477644
181.0131497 1.991868256
195.0287997 1.10656895
203.0702706 0.9795681111
209.0808353 0.8502594919
283.1328709 0.7886245719
315.1590856 1.094387825
325.1434356 2.370593115
327.1227001 1.128628961

Name: +ve in-silico MS/MS by CFM-ID for RVJOKYACVBTEJM-UHFFFAOYSA-N
ID: RVJOKYACVBTEJM-UHFFFAOYSA-N
Comment: Energy0
Num peaks: 17
55.05422664 3.565404283
69.06987671 2.013715437
107.0491413 2.241758066
121.0647913 1.647223079
149.0597059 1.809593141
193.0859207 4.275438997
195.1015708 1.358931829
221.0808353 4.216169921
235.0964854 0.9835271229
249.1121354 1.07955744
273.0757499 0.9971296846
287.0914 2.420560717
299.0914 3.445714014
301.1070501 3.384704382
315.1590856 1.128362822
325.1434356 10.290745
343.1540003 35.88558832

Name: +ve in-silico MS/MS by CFM-ID for RVJOKYACVBTEJM-UHFFFAOYSA-N
ID: RVJOKYACVBTEJM-UHFFFAOYSA-N
Comment: Energy1
Num peaks: 31
39.02292652 1.58490044
55.05422664 11.21260591
57.06987671 0.85339441
69.06987671 5.999304195
107.0491413 5.976004856
109.0647913 1.038866217
121.0647913 3.225794377
131.0491413 1.040775448
149.0597059 3.231262913
163.002585 3.162599648
165.0182351 2.660942639
167.0338851 1.114791234
179.0338851 1.861093529
193.0859207 0.8714169916
203.0702706 1.96414898
205.0859207 0.8490566758
215.0338851 0.9043802305
217.0495352 1.559802709
219.0651853 1.341215281
221.0808353 8.434245584
223.0964854 1.123767309
235.0964854 1.544868017
249.1121354 1.023900573
287.0914 3.159323671
299.1277855 1.014468515
301.1434356 0.9687802764
303.1227001 0.8602904882
313.1434356 0.837475336
315.1590856 0.9766185991
325.1434356 3.57256906
343.1540003 4.402207171

Name: +ve in-silico MS/MS by CFM-ID for RVJOKYACVBTEJM-UHFFFAOYSA-N
ID: RVJOKYACVBTEJM-UHFFFAOYSA-N
Comment: Energy2
Num peaks: 31
39.02292652 1.568266011
53.03857658 1.301040636
55.05422664 12.82116429
57.06987671 0.8991987455
65.03857658 6.444152304
67.05422664 2.170801987
69.06987671 2.430112879
79.05422664 3.192434362
83.08552677 0.9435342352
91.05422664 1.029964986
93.06987671 0.9478522031
107.0491413 2.716023421
117.0334912 0.859583968
121.0647913 2.701829165
137.0233204 3.701276058
139.0389705 1.088057966
149.0597059 2.753336959
151.075356 1.742834395
153.0182351 1.469005111
163.002585 3.160368698
165.0182351 2.355788014
175.075356 1.19777118
179.0338851 1.310523635
189.0546206 1.043024998
193.0859207 1.472043957
215.0338851 1.074593896
221.0808353 2.289238145
297.1121354 1.075152039
315.1590856 1.261632999
325.1434356 2.175766781
327.1227001 1.239763097

Name: +ve in-silico MS/MS by CFM-ID for BAIJDXSMPLALEQ-UHFFFAOYSA-N
ID: BAIJDXSMPLALEQ-UHFFFAOYSA-N
Comment: Energy0
Num peaks: 18
55.05422664 2.754450066
69.06987671 1.503322433
105.0334912 0.960185601
107.0491413 5.232949259
193.0859207 3.177991118
195.1015708 0.9986795265
217.0495352 1.960746853
219.0651853 1.774304735
221.0808353 10.37511036
223.0964854 1.02857141
235.0964854 1.526771331
269.0808353 1.051202633
287.0914 0.9951420267
299.0914 1.608006698
301.1070501 1.603496594
307.1328709 3.321853386
325.1434356 23.34208547
343.1540003 17.01566435

Name: +ve in-silico MS/MS by CFM-ID for BAIJDXSMPLALEQ-UHFFFAOYSA-N
ID: BAIJDXSMPLALEQ-UHFFFAOYSA-N
Comment: Energy1
Num peaks: 27
39.02292652 1.390115913
55.05422664 9.763291618
69.06987671 5.264859653
79.05422664 1.858453817
91.05422664 1.594303557
105.0334912 2.328213217
107.0491413 8.887040386
131.0491413 1.740722764
149.0597059 1.373459351
163.002585 3.932588969
165.0182351 3.636692288
179.0338851 1.951177006
193.0859207 0.8706460752
203.0702706 2.909939927
215.0338851 0.9321621434
217.0495352 1.787634178
219.0651853 1.702680874
221.0808353 12.47064214
223.0964854 1.234226715
233.0808353 0.7984083873
235.0964854 1.73145169
267.0651853 0.8925622124
269.0808353 1.674450223
287.0914 1.347747192
307.1328709 2.101741466
325.1434356 4.47275947
343.1540003 2.137213057

Name: +ve in-silico MS/MS by CFM-ID for BAIJDXSMPLALEQ-UHFFFAOYSA-N
ID: BAIJDXSMPLALEQ-UHFFFAOYSA-N
Comment: Energy2
Num peaks: 31
39.02292652 1.30320714
41.00219107 0.9997964471
49.00727645 1.910537444
51.02292652 1.479942485
53.03857658 1.298098084
55.05422664 11.95212408
57.06987671 1.020990101
63.02292652 1.984978523
65.03857658 6.549188277
67.05422664 2.57780613
69.06987671 2.645329591
79.05422664 2.134332578
83.08552677 0.9986274036
91.05422664 1.561063002
103.0542266 1.7584592
105.0334912 1.853211269
107.0491413 3.889949684
137.0233204 2.346904249
149.0597059 3.771121795
151.075356 2.195343369
153.0182351 1.884489114
163.002585 4.140200768
165.0182351 3.766341915
167.0338851 1.595472879
179.0338851 2.275571413
193.0859207 1.161387138
203.0702706 1.340110986
205.0859207 1.01181983
215.0338851 1.289515398
221.0808353 1.43436939
307.1328709 1.989339719

Name: +ve in-silico MS/MS by CFM-ID for SMOZKDIFJUIAKQ-UHFFFAOYSA-N
ID: SMOZKDIFJUIAKQ-UHFFFAOYSA-N
Comment: Energy0
Num peaks: 17
41.03857658 1.699673059
139.0389705 1.452497707
163.075356 2.447930682
175.1117415 0.8433164961
177.0546206 1.146220169
191.1066561 2.74316948
203.1066561 1.492490379
301.1070501 1.442109382
311.1277855 2.779036911
313.1070501 2.528689564
313.1434356 2.078637666
315.1227001 1.339520659
315.1590856 2.517606642
317.1383502 0.8942624614
325.1434356 0.8780009305
327.1227001 1.59811237
343.1540003 52.56235465

Name: +ve in-silico MS/MS by CFM-ID for SMOZKDIFJUIAKQ-UHFFFAOYSA-N
ID: SMOZKDIFJUIAKQ-UHFFFAOYSA-N
Comment: Energy1
Num peaks: 31
39.02292652 1.411520931
41.03857658 4.45078028
55.01784114 1.2027904
75.04405588 1.016061716
135.0804414 1.041006124
139.0389705 1.298716149
145.0647913 1.707337259
147.0804414 1.160464842
149.0960915 0.8634426115
161.0597059 1.886072964
163.075356 5.318215366
167.1066561 0.8724895039
169.0495352 1.668326121
169.1223062 0.9322698365
175.1117415 1.089982224
189.0910061 1.280348346
191.1066561 3.037909789
203.1066561 4.428182095
227.1066561 0.8307794005
299.0914 1.439031988
301.1070501 1.571164035
303.1227001 0.8270470069
311.1277855 4.093709368
313.1070501 1.331149826
313.1434356 2.844185839
315.1227001 1.466722128
315.1590856 2.102578201
317.1383502 1.23023943
325.1434356 0.9460209053
327.1227001 2.234916021
343.1540003 13.25791324

Name: +ve in-silico MS/MS by CFM-ID for SMOZKDIFJUIAKQ-UHFFFAOYSA-N
ID: SMOZKDIFJUIAKQ-UHFFFAOYSA-N
Comment: Energy2
Num peaks: 31
39.02292652 3.057606798
41.03857658 4.17906983
49.00727645 1.600328028
51.02292652 1.397312419
63.02292652 1.550378978
115.0542266 5.65353779
119.0491413 2.793337939
131.0491413 1.404888096
133.0647913 1.962232644
133.1011768 1.496343606
137.0233204 1.279876882
139.0389705 2.242545769
143.0855268 1.200861816
149.0597059 1.62353011
153.1273916 1.01337339
161.0597059 1.840792746
161.0960915 1.480515599
163.075356 1.384601359
171.0804414 2.069086425
173.0960915 1.871075616
175.075356 1.436644311
175.1117415 1.560231319
177.0546206 1.756118528
177.0910061 1.423680791
189.0910061 1.10030637
191.1066561 1.112341318
253.1223062 1.311832685
311.1277855 1.075321767
313.1434356 1.205422718
325.1434356 1.121633609
327.1227001 3.071995982

Name: +ve in-silico MS/MS by CFM-ID for YKRZRUNWEFUTFI-UHFFFAOYSA-N
ID: YKRZRUNWEFUTFI-UHFFFAOYSA-N
Comment: Energy0
Num peaks: 19
107.0491413 3.355131586
121.0647913 4.616002658
123.0804414 1.058939695
131.0491413 1.049903775
133.0647913 1.368277257
145.0284058 1.065189774
147.0440559 1.035072934
149.0597059 4.450131556
159.0440559 1.167375652
161.0597059 5.020266957
163.075356 1.385539403
203.0702706 2.347968694
205.0859207 1.639563716
217.0859207 1.799569413
231.1015708 1.23802387
289.1223062 1.386180898
293.1172208 2.313359027
307.1328709 11.9794759
325.1434356 32.74965958

Name: +ve in-silico MS/MS by CFM-ID for YKRZRUNWEFUTFI-UHFFFAOYSA-N
ID: YKRZRUNWEFUTFI-UHFFFAOYSA-N
Comment: Energy1
Num peaks: 31
41.00219107 0.9848263796
53.00219107 1.790037014
55.01784114 1.118324692
107.0491413 7.142148064
109.0647913 1.298050238
119.0491413 0.79150006
121.0647913 6.353476777
123.0804414 1.030703115
131.0491413 3.990571761
133.0647913 3.766256687
135.0804414 1.117652313
145.0284058 1.181146767
145.0647913 1.617996605
147.0440559 1.719546931
149.0597059 7.920688704
159.0440559 1.838467236
161.0597059 10.31552178
163.075356 1.391152488
185.0597059 2.14037667
191.0702706 0.9828484917
199.075356 1.13664711
201.0546206 1.826944682
203.0702706 2.961246459
205.0859207 0.8482137868
217.0859207 1.870944218
231.1015708 1.038740171
281.1172208 0.9440420553
283.1328709 0.8389672466
293.1172208 0.9163620347
307.1328709 2.778172158
325.1434356 3.438672015

Name: +ve in-silico MS/MS by CFM-ID for YKRZRUNWEFUTFI-UHFFFAOYSA-N
ID: YKRZRUNWEFUTFI-UHFFFAOYSA-N
Comment: Energy2
Num peaks: 31
41.00219107 1.553955965
43.01784114 1.77882277
53.00219107 2.316075087
55.01784114 1.442002342
63.02292652 1.451703292
65.03857658 1.792842749
79.05422664 3.056709433
89.03857658 1.478489727
91.05422664 2.194939894
93.06987671 1.144143011
103.0542266 1.254299694
107.0491413 5.986593608
117.0334912 2.400089703
119.0491413 1.774067647
121.0647913 5.58257037
129.0334912 1.408985273
131.0491413 2.991446711
133.0647913 3.818231659
145.0284058 1.449054204
145.0647913 2.24700603
147.0804414 1.350759163
149.0597059 2.58297337
159.0440559 1.255830919
161.0597059 1.790732705
185.0597059 1.394896064
279.1015708 1.344463633
281.1172208 1.197108667
295.1328709 1.392492197
297.148521 1.221733982
307.1328709 1.158341554
309.1121354 1.479792587

Name: +ve in-silico MS/MS by CFM-ID for LALFLVYIAIOVIR-UHFFFAOYSA-N
ID: LALFLVYIAIOVIR-UHFFFAOYSA-N
Comment: Energy0
Num peaks: 23
107.0491413 2.138048836
121.0647913 1.449988149
123.0440559 1.155762345
137.0597059 2.07621232
145.0284058 1.048165311
147.0440559 1.18914976
149.0597059 4.692833833
151.075356 1.789500251
163.075356 1.122543488
175.0389705 1.024860732
177.0546206 1.014627523
179.0702706 4.321120559
191.0702706 1.326943055
193.0859207 1.180489199
219.1015708 1.106462213
221.0808353 1.142672317
249.1121354 1.155306544
307.1328709 1.399442635
311.1277855 1.086655097
313.1434356 0.9812346389
315.1590856 1.55252078
325.1434356 12.60866887
343.1540003 33.48968328

Name: +ve in-silico MS/MS by CFM-ID for LALFLVYIAIOVIR-UHFFFAOYSA-N
ID: LALFLVYIAIOVIR-UHFFFAOYSA-N
Comment: Energy1
Num peaks: 31
41.00219107 0.9634087398
55.01784114 1.144370028
107.0491413 5.510513613
109.0647913 1.495419859
121.0647913 3.670062891
123.0440559 1.029754986
131.0491413 2.598126566
135.0440559 1.195359302
137.0597059 3.706850591
147.0440559 2.159742298
149.0597059 7.865654721
151.075356 4.114337369
161.0597059 2.174500516
163.075356 1.355306337
173.0597059 0.9694316284
177.0546206 1.422347693
179.0702706 6.018619218
187.075356 1.050010319
191.0702706 1.740182724
193.0859207 1.193962116
203.0702706 1.128840488
205.0859207 1.087252888
217.0859207 1.528212163
221.0808353 1.486148882
249.1121354 1.026087975
299.1277855 1.147590965
311.1277855 1.078070406
313.1434356 1.857476677
315.1590856 1.725454991
325.1434356 2.417207388
343.1540003 2.836148553

Name: +ve in-silico MS/MS by CFM-ID for LALFLVYIAIOVIR-UHFFFAOYSA-N
ID: LALFLVYIAIOVIR-UHFFFAOYSA-N
Comment: Energy2
Num peaks: 31
41.00219107 1.848383029
43.01784114 2.295531603
55.01784114 1.258323169
57.0334912 1.915420246
65.03857658 1.338316895
75.02292652 1.407076657
79.05422664 2.850233755
91.05422664 0.9788812793
105.0334912 1.022700789
107.0491413 4.131556655
117.0334912 1.625342555
119.0491413 1.563194028
121.0647913 3.841709457
123.0440559 3.313914724
133.0647913 1.001891722
135.0440559 1.938799855
137.0597059 2.476800534
145.0284058 1.012603149
145.0647913 1.204244972
147.0440559 1.040514021
149.0597059 2.716656103
151.075356 2.401996831
159.0440559 1.122210031
163.075356 1.051492904
175.075356 1.439919183
179.0702706 1.5452059
217.0859207 1.414238045
297.1121354 1.010211336
313.1434356 1.19453666
315.1590856 1.42776497
325.1434356 1.54233522

Name: +ve in-silico MS/MS by CFM-ID for JSXSRLYXKNZJJO-UHFFFAOYSA-N
ID: JSXSRLYXKNZJJO-UHFFFAOYSA-N
Comment: Energy0
Num peaks: 27
107.0491413 1.144397832
109.0284058 1.101374998
121.0647913 2.019282665
123.0440559 2.025556617
135.0804414 1.376086771
137.0597059 1.385448065
147.0440559 0.6752337798
159.0440559 0.9953020076
161.0233204 1.011335611
161.0597059 1.402458572
163.0389705 0.9887090289
163.075356 4.312732226
165.0546206 4.30320096
177.0910061 0.9935063495
179.0702706 1.000297647
205.0859207 1.211675374
207.0651853 1.10538215
219.1015708 0.7004159908
221.0808353 0.7004159908
233.1172208 1.073365322
235.0964854 1.121157029
307.1328709 1.370129603
311.1277855 2.479869339
313.1434356 1.018844315
315.1590856 1.091390721
325.1434356 11.6617336
343.1540003 32.06179176

Name: +ve in-silico MS/MS by CFM-ID for JSXSRLYXKNZJJO-UHFFFAOYSA-N
ID: JSXSRLYXKNZJJO-UHFFFAOYSA-N
Comment: Energy1
Num peaks: 31
41.00219107 1.092809535
55.01784114 1.024598023
95.04914126 1.016155051
107.0491413 1.705601552
109.0284058 1.004560341
109.0647913 0.9656348396
121.0284058 1.206681467
121.0647913 4.591689047
123.0440559 3.669945698
135.0440559 0.8583427687
135.0804414 3.31634925
137.0597059 3.830275266
145.0647913 2.276606687
147.0440559 2.190330977
159.0440559 0.8840251235
161.0597059 2.066504984
163.0389705 1.344450575
163.075356 6.856617743
165.0546206 6.364190629
179.0702706 0.9252792193
187.075356 0.8914665302
201.0910061 1.035456609
203.0702706 1.617517403
205.0859207 1.763564995
207.0651853 1.434297313
235.0964854 1.008898433
311.1277855 1.131075552
313.1434356 1.468653369
315.1590856 1.509037244
325.1434356 2.122746434
343.1540003 2.758072318

Name: +ve in-silico MS/MS by CFM-ID for JSXSRLYXKNZJJO-UHFFFAOYSA-N
ID: JSXSRLYXKNZJJO-UHFFFAOYSA-N
Comment: Energy2
Num peaks: 31
41.00219107 1.493365073
43.01784114 2.315645963
57.0334912 2.782615092
63.02292652 0.9880387411
65.03857658 1.896326071
75.02292652 1.375520846
79.05422664 1.214365196
91.05422664 1.748376355
95.04914126 1.262127665
103.0178411 1.061582359
105.0698767 0.9090478285
107.0491413 4.359643054
109.0284058 1.654213604
109.0647913 1.003803116
119.0491413 1.054211127
121.0284058 1.528326745
121.0647913 2.083020794
123.0440559 2.030259596
133.0647913 1.349279577
135.0804414 2.110180536
137.0597059 2.224256285
151.075356 0.8753820822
159.0804414 1.093487216
161.0597059 1.399015623
163.075356 2.42067193
165.0546206 2.637456821
203.0702706 1.3747969
283.0964854 0.973337097
283.1328709 0.8842098689
313.1434356 0.9419190529
325.1434356 1.15259645

Name: +ve in-silico MS/MS by CFM-ID for WBTISKNRPPHAHH-UHFFFAOYSA-N
ID: WBTISKNRPPHAHH-UHFFFAOYSA-N
Comment: Energy0
Num peaks: 18
107.0491413 4.454258659
109.0647913 1.452373108
119.0491413 1.321179931
121.0647913 2.457912949
135.0804414 1.404155576
145.0284058 1.093338539
147.0440559 5.204492989
159.0440559 1.198398477
161.0597059 2.029166026
163.075356 4.543670172
189.0546206 1.142143901
203.0702706 1.060129593
217.0859207 2.337747558
231.1015708 1.252077372
289.1223062 1.390499991
293.1172208 2.339653102
307.1328709 12.08812286
325.1434356 33.28540695

Name: +ve in-silico MS/MS by CFM-ID for WBTISKNRPPHAHH-UHFFFAOYSA-N
ID: WBTISKNRPPHAHH-UHFFFAOYSA-N
Comment: Energy1
Num peaks: 31
53.00219107 1.578279789
55.01784114 0.8916696697
107.0491413 4.091468999
109.0647913 0.963516422
119.0491413 3.341894937
121.0647913 6.290708349
123.0804414 0.939675503
131.0491413 1.54613835
133.0647913 1.01627199
135.0804414 3.536130032
145.0284058 2.005704039
145.0647913 2.83841735
147.0440559 11.34973218
159.0440559 1.135068727
161.0597059 2.34256466
163.075356 7.710537445
171.0440559 1.081983429
185.0597059 1.112734881
187.075356 0.9311000162
189.0546206 1.908604541
199.075356 1.063683769
203.0702706 1.40281423
205.0859207 1.331314555
215.0702706 1.55555924
217.0859207 1.98802353
231.1015708 1.036121312
281.1172208 0.9418733261
283.1328709 0.8370399037
293.1172208 0.9140651775
307.1328709 2.740413437
325.1434356 3.425019872

Name: +ve in-silico MS/MS by CFM-ID for WBTISKNRPPHAHH-UHFFFAOYSA-N
ID: WBTISKNRPPHAHH-UHFFFAOYSA-N
Comment: Energy2
Num peaks: 31
41.00219107 1.139900029
43.01784114 1.131273541
53.00219107 1.981803749
63.02292652 1.343624907
65.03857658 1.476875316
79.05422664 2.597394501
89.03857658 1.639210534
91.05422664 3.731478894
107.0491413 5.207707775
117.0334912 3.650797514
119.0491413 5.826506543
121.0647913 3.09000399
131.0491413 2.536179305
133.0647913 2.18304653
135.0804414 1.988153337
143.0491413 1.309824288
145.0284058 1.252735844
145.0647913 1.476399432
147.0440559 4.144812856
161.0597059 0.9995663915
163.075356 1.357776685
187.075356 1.173930521
199.075356 1.111237968
203.0702706 0.9846387546
229.0859207 1.029963927
279.1015708 1.3528116
281.1172208 1.204541686
295.1328709 1.40113838
297.148521 1.229319903
307.1328709 1.15358787
309.1121354 1.488980831

Name: +ve in-silico MS/MS by CFM-ID for CYXCYFYWIZXENQ-UHFFFAOYSA-N
ID: CYXCYFYWIZXENQ-UHFFFAOYSA-N
Comment: Energy0
Num peaks: 14
55.05422664 3.29458613
69.06987671 1.755530422
95.04914126 1.620752855
135.0440559 1.679403031
157.0647913 2.976068362
159.0804414 4.723419893
161.0960915 4.464675981
175.075356 1.824461699
177.0910061 18.02775511
269.0808353 2.4303376
281.0808353 3.322045057
283.0964854 2.751085074
307.1328709 2.109257658
325.1434356 29.63455007

Name: +ve in-silico MS/MS by CFM-ID for CYXCYFYWIZXENQ-UHFFFAOYSA-N
ID: CYXCYFYWIZXENQ-UHFFFAOYSA-N
Comment: Energy1
Num peaks: 31
39.02292652 2.055401101
55.05422664 12.58549266
57.06987671 0.9564418851
65.03857658 1.156329136
67.05422664 1.663608894
69.06987671 5.141005605
105.0334912 1.14143746
107.0491413 1.51197612
121.0284058 1.299854208
135.0440559 1.249623865
147.0440559 2.156832394
157.0647913 1.248643245
159.0804414 2.208376378
161.0960915 1.607304228
163.0389705 1.169439311
165.0546206 1.360985136
175.075356 2.410818007
177.0910061 5.636527115
241.0859207 0.7872538428
253.0495352 1.371017261
255.0651853 0.8428755481
267.0651853 1.572652789
269.0808353 6.896427383
281.0808353 1.691039512
283.0964854 1.089727361
285.1121354 1.000474812
295.1328709 2.22615048
297.148521 3.047483004
307.1328709 3.235175191
309.1121354 1.519366803
325.1434356 7.223672978

Name: +ve in-silico MS/MS by CFM-ID for CYXCYFYWIZXENQ-UHFFFAOYSA-N
ID: CYXCYFYWIZXENQ-UHFFFAOYSA-N
Comment: Energy2
Num peaks: 31
39.02292652 2.598167766
49.00727645 0.9191929477
51.02292652 1.003384285
53.03857658 0.9848193355
55.05422664 11.7277818
65.03857658 9.558998519
67.05422664 4.465724107
69.06987671 1.782974208
79.05422664 0.8365269874
81.06987671 0.943674101
95.04914126 1.67719723
99.08044139 1.148854769
105.0334912 4.806719958
107.0491413 1.9098918
115.0542266 0.9445886519
117.0334912 2.222849558
119.0491413 1.24125357
121.0284058 4.43210272
123.0440559 1.031484108
129.0698767 1.46639511
133.0284058 0.980678905
133.1011768 1.494010633
135.0440559 1.128253149
141.0334912 2.074419182
149.0960915 1.039463245
157.0647913 4.7645738
159.0804414 3.232290536
173.0597059 0.9087451013
177.0910061 1.372993829
297.148521 0.813349515
307.1328709 1.712858121

Name: +ve in-silico MS/MS by CFM-ID for QKYUTKLCEVEMIE-UHFFFAOYSA-N
ID: QKYUTKLCEVEMIE-UHFFFAOYSA-N
Comment: Energy0
Num peaks: 14
55.05422664 3.342259238
69.06987671 1.673051864
95.04914126 1.636080839
135.0440559 1.719072571
157.0647913 2.7588538
159.0804414 3.991572885
161.0960915 4.509192251
175.075356 2.079002559
177.0910061 18.88808528
269.0808353 2.447969677
281.0808353 3.301437925
283.0964854 2.773663399
307.1328709 2.125613384
325.1434356 29.97482388

Name: +ve in-silico MS/MS by CFM-ID for QKYUTKLCEVEMIE-UHFFFAOYSA-N
ID: QKYUTKLCEVEMIE-UHFFFAOYSA-N
Comment: Energy1
Num peaks: 31
39.02292652 2.254527251
55.05422664 13.03158506
57.06987671 0.9794708559
67.05422664 0.8809843234
69.06987671 6.504547398
105.0334912 1.14052048
107.0491413 1.485727224
121.0284058 1.465150027
135.0440559 1.294392619
147.0440559 2.202346827
157.0647913 0.846242235
159.0804414 1.857174328
161.0960915 1.659950753
163.0389705 1.196841163
165.0546206 1.398657644
175.075356 2.91906894
177.0910061 6.231614856
189.0910061 0.806128681
241.0859207 0.8017154988
253.0495352 0.8625811664
267.0651853 1.43024487
269.0808353 7.073180846
281.0808353 1.593038824
283.0964854 1.117407311
283.1328709 0.840305525
285.1121354 1.028756258
295.1328709 2.280526386
297.148521 3.121691564
307.1328709 3.312730576
309.1121354 1.559507321
325.1434356 7.51129676

Name: +ve in-silico MS/MS by CFM-ID for QKYUTKLCEVEMIE-UHFFFAOYSA-N
ID: QKYUTKLCEVEMIE-UHFFFAOYSA-N
Comment: Energy2
Num peaks: 31
39.02292652 2.53146834
51.02292652 1.097518951
53.03857658 0.8846190503
55.05422664 12.80010707
65.03857658 9.832253637
67.05422664 2.94143572
69.06987671 1.46419385
79.05422664 2.006611065
81.06987671 0.8565702302
83.08552677 1.044154941
89.03857658 1.610848084
95.04914126 1.714379402
99.08044139 1.140011074
105.0334912 4.721173552
107.0491413 1.796311763
115.0542266 1.6268419
117.0334912 1.955269732
121.0284058 5.122568347
123.0440559 1.023663038
129.0698767 1.278696578
133.0284058 1.040300817
133.1011768 1.578351994
135.0440559 1.176081273
141.0334912 1.83466265
147.0440559 0.8225592684
157.0647913 3.350624099
159.0804414 1.669176
173.0597059 0.8824936563
177.0910061 1.519259033
255.0651853 1.210766556
307.1328709 1.699768333

Name: +ve in-silico MS/MS by CFM-ID for FFWFNEFSKKDVJL-UHFFFAOYSA-N
ID: FFWFNEFSKKDVJL-UHFFFAOYSA-N
Comment: Energy0
Num peaks: 24
55.01784114 0.6939837616
57.0334912 0.7768904552
59.04914126 1.652521099
71.04914126 2.330009484
85.06479133 1.120752176
111.0440559 1.218938916
137.0233204 4.466102441
151.0389705 0.8818666638
165.0546206 0.9367405669
173.0960915 0.7439699568
191.1066561 1.039253554
205.1223062 0.774688952
215.1066561 1.350539217
233.1172208 2.015829635
257.0808353 0.7006452211
271.0964854 1.853616496
283.0964854 2.012627853
285.1121354 2.12134039
307.1328709 2.819174324
311.1277855 2.318439489
313.1434356 1.214053985
315.1590856 0.6826937059
325.1434356 24.56246395
343.1540003 22.27944779

Name: +ve in-silico MS/MS by CFM-ID for FFWFNEFSKKDVJL-UHFFFAOYSA-N
ID: FFWFNEFSKKDVJL-UHFFFAOYSA-N
Comment: Energy1
Num peaks: 31
39.02292652 1.612861214
55.01784114 1.3947077
55.05422664 0.8073311668
67.05422664 1.854457551
69.0334912 0.8987889592
71.04914126 4.69555546
85.06479133 1.626205326
111.0440559 0.9451127617
119.0491413 1.05097486
137.0233204 16.84691673
139.0389705 1.259049231
151.0389705 1.948705954
159.0804414 1.190216778
165.0546206 1.107586618
171.0804414 1.418419901
173.0960915 2.547184034
187.1117415 0.9010034146
191.1066561 1.482669625
215.1066561 2.770073348
233.1172208 1.799600296
269.0808353 0.823335128
271.0964854 2.211626637
283.0964854 1.943659614
285.1121354 0.8815329489
297.148521 0.9770839332
307.1328709 2.645676719
311.1277855 0.8264513485
313.1434356 1.204800361
315.1590856 1.082361117
325.1434356 6.728375847
343.1540003 2.330766147

Name: +ve in-silico MS/MS by CFM-ID for FFWFNEFSKKDVJL-UHFFFAOYSA-N
ID: FFWFNEFSKKDVJL-UHFFFAOYSA-N
Comment: Energy2
Num peaks: 31
39.02292652 3.776952755
41.03857658 2.040405246
53.00219107 1.091307396
53.03857658 3.253745696
55.01784114 1.104506932
55.05422664 1.689851593
67.01784114 1.833236184
69.0334912 1.382647238
71.04914126 4.412381794
81.0334912 1.104027007
85.06479133 1.236281529
92.99710569 2.54890291
95.01275576 0.9867800656
105.0334912 1.037943
109.0284058 1.536125999
111.0440559 1.075064483
119.0491413 2.0034934
121.0284058 0.9532356289
133.0647913 1.128636514
137.0233204 11.39570445
145.0647913 1.23535523
151.0389705 0.9843388309
157.0647913 1.018132488
159.0440559 1.870270782
159.0804414 3.221356843
161.0597059 1.491141347
171.0804414 0.9454793771
173.0960915 1.638269225
201.0910061 2.141473055
297.148521 1.539664407
307.1328709 2.322175804

Name: +ve in-silico MS/MS by CFM-ID for FFWFNEFSKKDVJL-XNJYKOPJSA-N
ID: FFWFNEFSKKDVJL-XNJYKOPJSA-N
Comment: Energy0
Num peaks: 24
55.01784114 0.6938993743
57.0334912 0.7768904552
59.04914126 1.652521099
71.04914126 2.330085881
85.06479133 1.120752176
111.0440559 1.218938916
137.0233204 4.466102441
151.0389705 0.8818666638
165.0546206 0.9367405669
173.0960915 0.7439699568
191.1066561 1.039253554
205.1223062 0.774688952
215.1066561 1.350539217
233.1172208 2.015829635
257.0808353 0.7006452211
271.0964854 1.853616496
283.0964854 2.012627853
285.1121354 2.12134039
307.1328709 2.819174324
311.1277855 2.318439489
313.1434356 1.214053985
315.1590856 0.6826937059
325.1434356 24.56246395
343.1540003 22.27944779

Name: +ve in-silico MS/MS by CFM-ID for FFWFNEFSKKDVJL-XNJYKOPJSA-N
ID: FFWFNEFSKKDVJL-XNJYKOPJSA-N
Comment: Energy1
Num peaks: 31
39.02292652 1.602971201
55.01784114 1.437580566
55.05422664 0.8073311668
67.05422664 1.854457551
69.0334912 0.8987889592
71.04914126 4.668850814
85.06479133 1.626205326
111.0440559 0.9451127617
119.0491413 1.05097486
137.0233204 16.84691673
139.0389705 1.259049231
151.0389705 1.948705954
159.0804414 1.190216778
165.0546206 1.107586618
171.0804414 1.418419901
173.0960915 2.547184034
187.1117415 0.9010034146
191.1066561 1.482669625
215.1066561 2.770073348
233.1172208 1.799600296
269.0808353 0.823335128
271.0964854 2.211626637
283.0964854 1.943659614
285.1121354 0.8815329489
297.148521 0.9770839332
307.1328709 2.645676719
311.1277855 0.8264513485
313.1434356 1.204800361
315.1590856 1.082361117
325.1434356 6.728375847
343.1540003 2.330766147

Name: +ve in-silico MS/MS by CFM-ID for FFWFNEFSKKDVJL-XNJYKOPJSA-N
ID: FFWFNEFSKKDVJL-XNJYKOPJSA-N
Comment: Energy2
Num peaks: 31
39.02292652 3.875988552
41.03857658 2.07840956
53.00219107 1.091307396
53.03857658 3.253745696
55.05422664 1.689851593
67.01784114 1.833236184
69.0334912 1.382647238
71.04914126 4.467127645
81.0334912 1.104027007
85.06479133 1.236281529
92.99710569 2.54890291
95.01275576 0.9867800656
105.0334912 1.037943
109.0284058 1.536125999
111.0440559 1.075064483
119.0491413 2.0034934
121.0284058 0.9532356289
123.0440559 0.9435798774
133.0647913 1.128636514
137.0233204 11.39570445
145.0647913 1.23535523
151.0389705 0.9843388309
157.0647913 1.018132488
159.0440559 1.870270782
159.0804414 3.221356843
161.0597059 1.491141347
171.0804414 0.9454793771
173.0960915 1.638269225
201.0910061 2.141473055
297.148521 1.539664407
307.1328709 2.322175804

Name: +ve in-silico MS/MS by CFM-ID for NBXBMDFOPXKJEX-UHFFFAOYSA-N
ID: NBXBMDFOPXKJEX-UHFFFAOYSA-N
Comment: Energy0
Num peaks: 19
55.05422664 2.539204758
69.06987671 1.55143972
111.0440559 1.050730343
137.0233204 13.54719418
139.0389705 1.106703533
151.0389705 1.801100754
161.0960915 1.098342089
173.0960915 1.790498776
191.1066561 3.546097605
215.1066561 1.431032314
233.1172208 1.572164058
269.0808353 1.102486804
281.0808353 0.8246870471
287.0914 1.096846253
299.0914 1.702827601
301.1070501 1.646111678
307.1328709 3.15506129
325.1434356 22.81287944
343.1540003 17.39402869

Name: +ve in-silico MS/MS by CFM-ID for NBXBMDFOPXKJEX-UHFFFAOYSA-N
ID: NBXBMDFOPXKJEX-UHFFFAOYSA-N
Comment: Energy1
Num peaks: 31
39.02292652 0.9062257435
55.05422664 7.430359776
67.05422664 0.9648437462
69.06987671 3.371782711
105.0334912 0.7798014304
109.0284058 1.103954694
111.0440559 0.8528270631
121.0284058 1.353584324
133.0284058 1.739199899
135.0440559 1.071191617
137.0233204 27.01423011
139.0389705 1.502116087
143.0702706 0.8889371724
151.0389705 2.539449879
153.0546206 0.8461074636
159.0804414 0.8893600803
161.0960915 1.499204511
163.1117415 0.959360971
171.0804414 0.9839191239
173.0960915 3.137324575
187.075356 0.8817149929
189.0910061 0.979875042
191.1066561 3.033680764
215.1066561 2.268734266
233.1172208 1.63620593
267.0651853 0.7871242831
269.0808353 1.619703446
287.0914 1.304352263
307.1328709 1.68304131
325.1434356 3.804703594
343.1540003 1.934231245

Name: +ve in-silico MS/MS by CFM-ID for NBXBMDFOPXKJEX-UHFFFAOYSA-N
ID: NBXBMDFOPXKJEX-UHFFFAOYSA-N
Comment: Energy2
Num peaks: 31
39.02292652 0.9189621474
43.01784114 1.171783449
51.02292652 0.7634369447
53.03857658 1.11392804
55.05422664 9.672699925
57.06987671 0.8207626136
65.03857658 3.669978955
67.01784114 4.141543415
67.05422664 2.67604926
69.0334912 1.040812455
69.06987671 2.959273718
92.99710569 4.130365858
95.01275576 1.91847201
105.0334912 1.723371439
107.0127558 1.35806754
109.0284058 3.473919369
111.0440559 0.8379599749
121.0284058 3.779679891
123.0440559 1.818454774
133.0284058 2.60493611
135.0440559 1.999923737
137.0233204 11.66502163
151.0389705 0.9972537343
157.0647913 0.8437324282
161.0960915 1.295682067
171.0804414 0.9592139766
173.0960915 1.171579969
175.0389705 0.9460636186
191.1066561 0.8368058275
213.0910061 0.8386304557
215.1066561 0.7586662271

Name: +ve in-silico MS/MS by CFM-ID for NSGALPUTDQRKOU-UHFFFAOYSA-N
ID: NSGALPUTDQRKOU-UHFFFAOYSA-N
Comment: Energy0
Num peaks: 14
71.04914126 1.267056477
111.0440559 1.490195001
119.0491413 1.12714097
137.0233204 5.23905209
151.0389705 1.066400646
161.0597059 1.907548731
165.0546206 1.16400401
191.1066561 1.145845101
233.1172208 2.292602916
253.0859207 2.889746794
271.0964854 18.5650845
283.0964854 1.159040912
325.1434356 9.743978996
343.1540003 31.59863435

Name: +ve in-silico MS/MS by CFM-ID for NSGALPUTDQRKOU-UHFFFAOYSA-N
ID: NSGALPUTDQRKOU-UHFFFAOYSA-N
Comment: Energy1
Num peaks: 31
57.0334912 1.745302449
59.04914126 4.191381222
71.04914126 8.610537035
73.06479133 1.274194618
85.06479133 2.910518225
105.0334912 0.9010608627
111.0440559 1.005001029
119.0491413 1.291228113
131.0491413 1.022211752
133.0647913 1.037273379
137.0233204 17.06346745
139.0389705 1.324583767
147.0440559 0.8585165454
151.0389705 1.956357213
161.0597059 0.8424042746
165.0546206 1.175770469
173.0597059 1.732294999
175.075356 1.430544557
191.1066561 1.396282158
215.1066561 1.016354751
233.1172208 1.888063695
253.0859207 0.879337235
257.0808353 0.8547177045
259.0964854 0.8910740279
265.0859207 1.763904897
271.0964854 1.575922361
283.0964854 4.474754269
285.1121354 2.747273087
315.1590856 0.907246113
325.1434356 3.74176633
343.1540003 2.373949944

Name: +ve in-silico MS/MS by CFM-ID for NSGALPUTDQRKOU-UHFFFAOYSA-N
ID: NSGALPUTDQRKOU-UHFFFAOYSA-N
Comment: Energy2
Num peaks: 31
53.00219107 1.235385478
55.01784114 1.349715708
67.01784114 2.075625907
69.0334912 0.792782647
71.04914126 3.503232559
73.06479133 0.8399337641
85.06479133 1.003717116
92.99710569 3.132472857
95.01275576 1.117254341
105.0334912 3.992616281
107.0491413 1.392349323
109.0284058 1.738930533
111.0440559 1.530666543
119.0491413 6.556763118
121.0284058 1.015822962
123.0440559 1.068154475
131.0491413 1.848254954
133.0647913 4.737706406
135.0804414 1.822899942
137.0233204 9.935009512
151.0389705 1.44038419
159.0440559 3.480968664
161.0233204 0.841499676
161.0597059 6.059934267
175.075356 1.102558943
187.075356 1.142309606
241.0859207 1.276620356
243.1015708 2.671048357
253.0859207 4.91674803
271.0964854 0.7570641072
297.1121354 1.043762123

Name: +ve in-silico MS/MS by CFM-ID for MNXYQAULIXAGGQ-UHFFFAOYSA-N
ID: MNXYQAULIXAGGQ-UHFFFAOYSA-N
Comment: Energy0
Num peaks: 20
55.05422664 3.316127757
69.06987671 2.037687202
125.0233204 4.626022891
127.0389705 1.37146616
151.002585 0.918637067
153.0182351 4.93507619
161.0960915 1.054692303
167.0338851 0.9754718302
175.1117415 1.822071461
181.0495352 1.014582888
189.1273916 1.340897458
217.1223062 3.189881247
273.0757499 0.7997484644
287.0914 2.366712125
299.0914 3.243914526
301.1070501 3.195331228
303.1227001 0.8361151391
315.1590856 1.549322368
325.1434356 8.791242248
343.1540003 33.29562973

Name: +ve in-silico MS/MS by CFM-ID for MNXYQAULIXAGGQ-UHFFFAOYSA-N
ID: MNXYQAULIXAGGQ-UHFFFAOYSA-N
Comment: Energy1
Num peaks: 31
39.02292652 1.164610322
55.05422664 9.045213738
65.03857658 0.8024173605
67.05422664 1.252699474
69.06987671 4.310071084
119.0491413 1.602436421
123.0076704 0.8029021182
125.0233204 3.791297384
127.0389705 0.9139265157
151.002585 1.930965894
153.0182351 13.77463901
155.0338851 1.07425553
157.0647913 1.34864201
159.0440559 0.8715539863
159.0651853 0.7669883009
159.0804414 1.079598627
161.0597059 1.067622453
161.0960915 0.770173161
167.0338851 1.749575064
171.0804414 1.16107211
173.0960915 1.13996603
175.1117415 3.036005752
181.0495352 1.059657049
189.1273916 1.602717476
199.1117415 0.9001845209
217.1223062 2.92183016
287.0914 2.67502119
313.1434356 1.636794789
315.1590856 2.345825261
325.1434356 2.615279792
343.1540003 3.492953925

Name: +ve in-silico MS/MS by CFM-ID for MNXYQAULIXAGGQ-UHFFFAOYSA-N
ID: MNXYQAULIXAGGQ-UHFFFAOYSA-N
Comment: Energy2
Num peaks: 31
39.02292652 1.051139813
53.00219107 0.8871335183
53.03857658 1.297855041
55.01784114 0.8705258111
55.05422664 11.80163056
65.03857658 5.013341067
67.01784114 2.10817469
67.05422664 3.516575159
69.0334912 1.262924619
69.06987671 3.555262485
97.02840582 2.804083924
105.0334912 1.833862364
108.9920203 0.800440772
119.0491413 2.289951538
123.0076704 1.296307356
125.0233204 4.944281606
131.0491413 1.01287914
133.0647913 0.9819358768
135.0076704 1.205936982
139.0389705 0.8230544444
151.002585 1.4932673
153.0182351 4.756948986
159.0440559 1.37816158
159.0804414 0.7516887186
161.0597059 0.934287189
201.1273916 0.7206231471
285.148521 0.9672911578
313.1434356 0.8392614462
315.1590856 1.742020775
325.1434356 2.77870777
327.1227001 0.8150494786

Name: +ve in-silico MS/MS by CFM-ID for OPIJZWXUKLZBBW-UHFFFAOYSA-N
ID: OPIJZWXUKLZBBW-UHFFFAOYSA-N
Comment: Energy0
Num peaks: 17
55.05422664 3.514493899
69.06987671 1.115429528
111.0440559 1.482927321
137.0233204 5.465490188
151.0389705 1.055794705
165.0546206 1.132526016
177.0910061 1.157265618
191.1066561 1.960829354
205.1223062 1.439048857
233.1172208 3.40898958
273.0757499 0.9355201711
287.0914 2.611448782
299.0914 3.626715894
301.1070501 3.454961041
315.1590856 2.004103638
325.1434356 9.482899416
343.1540003 36.40453395

Name: +ve in-silico MS/MS by CFM-ID for OPIJZWXUKLZBBW-UHFFFAOYSA-N
ID: OPIJZWXUKLZBBW-UHFFFAOYSA-N
Comment: Energy1
Num peaks: 31
39.02292652 1.211613245
55.05422664 9.085020065
69.06987671 3.040996584
111.0440559 1.055296478
121.0284058 1.870107269
135.0440559 1.48030877
137.0233204 18.86848544
139.0389705 1.380542534
143.0702706 0.771313163
147.0440559 0.7927732431
151.0389705 1.983609081
165.0546206 1.173471022
173.0597059 1.397992012
175.0389705 0.9544075184
175.075356 1.114924344
177.0546206 1.027170091
177.0910061 0.7544680414
187.075356 1.069786784
189.0910061 1.161059378
191.1066561 2.871533446
205.1223062 1.957664673
215.1066561 0.8450836328
233.1172208 2.888854682
285.0757499 0.8038849685
287.0914 2.855594829
299.0914 0.8390147283
303.1227001 0.7714427277
313.1434356 2.214772432
315.1590856 2.53762
325.1434356 2.897748718
343.1540003 3.71904274

Name: +ve in-silico MS/MS by CFM-ID for OPIJZWXUKLZBBW-UHFFFAOYSA-N
ID: OPIJZWXUKLZBBW-UHFFFAOYSA-N
Comment: Energy2
Num peaks: 31
39.02292652 1.318796785
53.00219107 1.215984009
53.03857658 0.8990505151
55.05422664 11.35175748
57.06987671 0.781651068
65.03857658 2.329871436
67.01784114 2.016407347
67.05422664 1.302172124
69.06987671 1.692261952
92.99710569 2.74342149
95.01275576 1.086708184
109.0284058 1.687852515
111.0440559 1.023522615
115.0542266 1.396385271
121.0284058 3.273971871
123.0440559 1.053018248
129.0698767 1.877858307
133.0284058 0.9153448546
135.0440559 2.04332627
137.0233204 12.69108392
147.0440559 1.328585322
149.0597059 1.369133883
171.0804414 1.426590971
175.0389705 1.95339404
177.0546206 1.085388816
205.1223062 0.7740431753
311.1277855 0.7921019032
313.1434356 0.8859113823
315.1590856 1.321350153
325.1434356 3.084396934
327.1227001 0.9792686148

Name: +ve in-silico MS/MS by CFM-ID for XOTDBCXMKKDMBG-UHFFFAOYSA-N
ID: XOTDBCXMKKDMBG-UHFFFAOYSA-N
Comment: Energy0
Num peaks: 15
55.05422664 3.594882802
69.06987671 2.215493137
127.0389705 1.617084818
153.0182351 5.712839993
161.0960915 1.193449465
167.0338851 1.099806205
175.1117415 2.003774094
181.0495352 1.22913723
189.1273916 1.447525034
217.1223062 1.667654998
287.0914 2.779275741
299.0914 3.751383868
301.1070501 3.641351699
325.1434356 9.908568895
343.1540003 38.52305661

Name: +ve in-silico MS/MS by CFM-ID for XOTDBCXMKKDMBG-UHFFFAOYSA-N
ID: XOTDBCXMKKDMBG-UHFFFAOYSA-N
Comment: Energy1
Num peaks: 31
39.02292652 1.326943366
55.05422664 9.815566811
57.06987671 0.7100962962
65.03857658 0.888209806
67.05422664 1.378200185
69.06987671 4.696613023
105.0334912 0.7101461317
119.0491413 1.535581841
127.0389705 0.9917554588
137.0233204 1.002788046
153.0182351 20.89946649
155.0338851 1.666422854
157.0647913 1.497814122
159.0651853 0.8764475464
159.0804414 1.092619719
161.0960915 0.8702551122
167.0338851 2.261997508
171.0804414 1.177863432
173.0960915 1.299364116
175.1117415 3.463933468
181.0495352 1.541623088
189.1273916 1.644977278
217.1223062 2.11373869
269.0808353 0.6987495724
285.0757499 0.8866066765
287.0914 3.405806578
299.0914 0.8851679355
303.1227001 0.8589550888
315.1590856 0.7939535158
325.1434356 3.14510648
343.1540003 4.391710275

Name: +ve in-silico MS/MS by CFM-ID for XOTDBCXMKKDMBG-UHFFFAOYSA-N
ID: XOTDBCXMKKDMBG-UHFFFAOYSA-N
Comment: Energy2
Num peaks: 31
39.02292652 1.377088736
41.00219107 0.9050594501
53.03857658 1.69918455
55.05422664 11.52127795
57.06987671 0.7720328724
65.03857658 5.266329711
67.05422664 3.54033066
69.06987671 3.07196552
83.01275576 1.856792968
85.02840582 1.97204466
105.0334912 2.978354663
108.9920203 0.8585634472
111.0076704 0.8402217706
119.0491413 2.16269257
125.0233204 2.094107118
127.0389705 3.27229304
131.0491413 1.375446978
133.0647913 1.739711032
137.0233204 0.9827104877
139.0389705 0.8524616833
149.0233204 1.134073939
153.0182351 14.324303
159.0651853 0.8032102731
159.0804414 0.6822457555
167.0338851 1.191943159
177.0182351 0.9346728164
215.1066561 0.8444674053
297.1121354 0.8162386221
313.1434356 0.8484319041
315.1590856 0.8777771107
325.1434356 2.433876203

Name: +ve in-silico MS/MS by CFM-ID for FCNHVTXFJSWWLX-UHFFFAOYSA-N
ID: FCNHVTXFJSWWLX-UHFFFAOYSA-N
Comment: Energy0
Num peaks: 20
55.05422664 3.33547759
69.06987671 2.047179561
125.0233204 4.589812608
127.0389705 1.380831074
151.002585 0.9215666658
153.0182351 4.745654251
161.0960915 1.060161303
167.0338851 0.9757975682
175.1117415 1.832532089
181.0495352 1.020038948
189.1273916 1.348763619
217.1223062 3.207663118
287.0914 2.383302018
299.0914 3.261579913
301.1070501 3.212359076
303.1227001 0.8405926319
313.1434356 0.8599494259
315.1590856 1.967859746
325.1434356 8.038138587
343.1540003 33.54624667

Name: +ve in-silico MS/MS by CFM-ID for FCNHVTXFJSWWLX-UHFFFAOYSA-N
ID: FCNHVTXFJSWWLX-UHFFFAOYSA-N
Comment: Energy1
Num peaks: 31
39.02292652 1.176482283
55.05422664 9.099292511
65.03857658 0.7869767713
67.05422664 1.226578132
69.06987671 4.331917539
119.0491413 1.642087911
125.0233204 2.603169909
127.0389705 0.9780158159
135.0076704 2.417440895
137.0233204 0.7949483881
151.002585 2.006226482
153.0182351 13.69511889
155.0338851 1.335404484
157.0647913 1.356153094
159.0440559 0.8819745128
159.0804414 1.085578439
161.0597059 1.094170943
161.0960915 0.7747198638
167.0338851 1.897400348
171.0804414 1.167640582
173.0960915 1.14655528
175.1117415 3.054871
181.0495352 1.066123489
189.1273916 1.614310455
199.1117415 0.904566691
217.1223062 2.94171993
287.0914 2.773659757
313.1434356 1.384132602
315.1590856 1.607663687
325.1434356 2.217505804
343.1540003 3.527044658

Name: +ve in-silico MS/MS by CFM-ID for FCNHVTXFJSWWLX-UHFFFAOYSA-N
ID: FCNHVTXFJSWWLX-UHFFFAOYSA-N
Comment: Energy2
Num peaks: 31
39.02292652 2.040558239
53.03857658 1.297367304
55.05422664 11.79381989
65.00219107 1.136442139
65.03857658 4.629798935
67.01784114 1.352902752
67.05422664 3.134418045
69.06987671 3.086874659
92.99710569 2.801252684
95.01275576 2.023827264
97.02840582 2.230719891
105.0334912 1.839343872
119.0491413 2.304160752
125.0233204 4.683977431
131.0491413 1.016932235
133.0647913 0.9900390343
135.0076704 1.568872903
139.0389705 0.8562654359
151.002585 0.9568452576
153.0182351 4.328659247
159.0440559 1.386983308
159.0804414 0.7514020512
161.0597059 0.9397444305
189.1273916 1.040366375
265.1223062 0.8540784927
281.1172208 0.8399584913
283.1328709 1.002015272
285.148521 1.3954937
313.1434356 0.8748710696
315.1590856 1.576193145
325.1434356 2.190403146

Name: +ve in-silico MS/MS by CFM-ID for AZLNYSCXKUKIRV-UHFFFAOYSA-N
ID: AZLNYSCXKUKIRV-UHFFFAOYSA-N
Comment: Energy0
Num peaks: 15
55.05422664 3.8986244
69.06987671 2.380083194
95.04914126 1.504601697
97.06479133 1.223480916
99.08044139 1.199970495
157.0647913 2.094099695
159.0804414 2.305523573
163.1117415 1.853651519
177.0910061 1.309104817
269.0808353 3.460082668
281.0808353 4.770996586
283.0964854 4.391373867
285.1121354 1.171388466
307.1328709 2.823806901
325.1434356 46.16125747

Name: +ve in-silico MS/MS by CFM-ID for AZLNYSCXKUKIRV-UHFFFAOYSA-N
ID: AZLNYSCXKUKIRV-UHFFFAOYSA-N
Comment: Energy1
Num peaks: 31
39.02292652 2.399330249
41.03857658 0.7917484645
55.05422664 13.09241853
57.06987671 1.10624336
65.03857658 1.336488869
67.05422664 1.736932057
69.06987671 5.829137609
83.08552677 0.7898475342
107.0491413 0.7976180489
113.0597059 0.8942459864
123.0440559 2.171557937
157.0647913 0.8628088706
159.0804414 1.476867874
177.0910061 1.599065837
213.0910061 0.9911273713
215.1066561 0.9658463758
231.1015708 0.8157496637
241.0859207 0.9519427367
253.0495352 1.60278503
255.0651853 0.9602594111
267.0651853 1.860736164
269.0808353 8.4976758
281.0808353 1.958646396
283.0964854 1.557313109
283.1328709 0.7229588511
285.1121354 1.26533985
295.1328709 2.773718414
297.148521 2.873602556
307.1328709 3.446456627
309.1121354 2.320316897
325.1434356 9.081902273

Name: +ve in-silico MS/MS by CFM-ID for AZLNYSCXKUKIRV-UHFFFAOYSA-N
ID: AZLNYSCXKUKIRV-UHFFFAOYSA-N
Comment: Energy2
Num peaks: 31
39.02292652 2.70638442
49.00727645 1.378940827
51.02292652 1.525011819
53.03857658 1.608722837
55.05422664 10.3384524
57.06987671 1.230877319
63.02292652 0.9689477914
65.03857658 8.90653031
67.05422664 2.541046718
69.06987671 2.792898977
79.05422664 1.185817934
81.0334912 2.011576861
81.06987671 1.4349595
95.04914126 4.077084435
97.06479133 1.244742108
99.08044139 2.068119439
105.0334912 2.712378948
111.0440559 1.286403742
117.0334912 1.510524918
121.0284058 0.9975892478
129.0698767 1.305859191
133.0647913 0.940855167
141.0334912 1.934681009
145.0284058 1.256866164
147.0440559 1.474961284
157.0647913 3.78251839
169.0647913 1.809070112
197.0597059 0.9983955804
213.0910061 1.027919066
249.0546206 1.032221353
307.1328709 1.446145272

Name: +ve in-silico MS/MS by CFM-ID for QSBNBPUPUBDYQE-UHFFFAOYSA-N
ID: QSBNBPUPUBDYQE-UHFFFAOYSA-N
Comment: Energy0
Num peaks: 16
85.06479133 2.102229595
105.0334912 1.747759281
107.0491413 0.9718250814
121.0284058 9.738752652
123.0440559 23.83809384
125.0597059 3.29906262
127.075356 1.781292328
149.0597059 1.437769963
187.075356 1.057392624
189.0910061 0.9585518234
257.0808353 1.716817844
269.0808353 1.207175953
293.1172208 1.124343403
295.1328709 0.966824669
307.1328709 1.818593258
325.1434356 26.5136464

Name: +ve in-silico MS/MS by CFM-ID for QSBNBPUPUBDYQE-UHFFFAOYSA-N
ID: QSBNBPUPUBDYQE-UHFFFAOYSA-N
Comment: Energy1
Num peaks: 30
69.0334912 1.010253227
71.04914126 1.892147715
95.04914126 1.243062037
105.0334912 2.498397639
121.0284058 10.21920585
123.0440559 15.8461018
135.0440559 1.133433801
147.0440559 2.944451984
149.0597059 2.504844929
151.075356 0.9736271194
173.0597059 2.806779232
175.075356 2.33161613
177.0910061 1.657487368
185.0597059 1.203336463
187.075356 2.205185739
189.0910061 2.586517533
201.0910061 1.435925625
203.1066561 1.200249655
213.0910061 1.346011528
215.1066561 1.472433208
219.1015708 0.9424899552
231.1015708 1.793564715
239.0702706 0.8538227286
269.0808353 1.001034805
291.1015708 1.172204801
295.1328709 2.243269647
297.148521 2.464667586
307.1328709 2.293992736
309.1121354 4.322759874
325.1434356 4.699694907

Name: +ve in-silico MS/MS by CFM-ID for QSBNBPUPUBDYQE-UHFFFAOYSA-N
ID: QSBNBPUPUBDYQE-UHFFFAOYSA-N
Comment: Energy2
Num peaks: 31
39.02292652 1.453601074
41.03857658 0.8495717127
49.00727645 1.853853439
55.05422664 2.381426812
65.03857658 7.852897743
69.06987671 1.409994859
71.04914126 0.8195785521
79.05422664 1.72283545
95.04914126 1.446641042
105.0334912 5.334170307
107.0491413 2.774681965
119.0491413 3.190146437
121.0284058 4.390684214
123.0440559 5.528379583
129.0334912 7.765604297
133.0647913 0.8195619489
135.0440559 2.378685068
145.0284058 4.074323794
147.0440559 0.9431395948
159.0440559 1.165375855
185.0597059 1.314450018
187.075356 1.208355217
197.0597059 1.127055847
213.0910061 1.284379435
221.0597059 1.71071959
223.075356 1.505118052
239.0702706 1.014410775
249.0546206 1.315744433
251.0702706 2.11412932
297.148521 1.222263301
307.1328709 1.25636997

Name: +ve in-silico MS/MS by CFM-ID for JPSQFLOGKYCBPN-CSKARUKUSA-N
ID: JPSQFLOGKYCBPN-CSKARUKUSA-N
Comment: Energy0
Num peaks: 17
83.04914126 1.141297994
91.05422664 3.068850388
103.0542266 2.034138089
103.075356 1.134301825
131.0491413 3.939235188
175.075356 2.205108128
193.0859207 2.821674437
221.0808353 1.486082891
233.0597059 1.862594793
233.0808353 1.293200816
235.075356 1.233889808
237.0910061 1.192060827
251.0702706 7.112029572
267.1015708 1.462918336
289.1223062 1.875932573
307.1328709 18.2297527
325.1434356 28.87097621

Name: +ve in-silico MS/MS by CFM-ID for JPSQFLOGKYCBPN-CSKARUKUSA-N
ID: JPSQFLOGKYCBPN-CSKARUKUSA-N
Comment: Energy1
Num peaks: 31
53.00219107 0.9107270799
67.05422664 1.0981938
89.05970595 1.953683838
91.05422664 4.601488518
103.0542266 3.600630566
129.0334912 1.122283852
131.0491413 11.90702379
175.075356 1.203758588
177.0910061 1.056011245
193.0859207 1.200341552
195.1015708 0.7392601719
199.0389705 0.9930377961
201.0546206 1.410542616
203.0702706 4.584761947
205.0859207 1.741264259
215.0702706 2.047507645
217.0495352 0.8553290097
219.0651853 1.069774421
221.0808353 4.113831215
223.075356 0.7273864456
223.0964854 0.9240349239
229.0859207 1.478212251
233.0808353 1.615511564
237.0910061 0.961038313
239.0702706 0.8921279659
247.0964854 1.259124735
251.0702706 1.702600046
279.1379563 1.09396894
289.1223062 3.39405902
307.1328709 9.438887288
325.1434356 7.927601199

Name: +ve in-silico MS/MS by CFM-ID for JPSQFLOGKYCBPN-CSKARUKUSA-N
ID: JPSQFLOGKYCBPN-CSKARUKUSA-N
Comment: Energy2
Num peaks: 27
49.00727645 0.848205806
53.00219107 0.7339569056
65.03857658 3.79581308
67.05422664 0.7590109937
77.00219107 2.470084842
83.04914126 2.24347846
91.05422664 2.08874229
101.0385766 4.995882306
103.0542266 11.93526615
105.0334912 2.957841373
107.0491413 0.701615547
121.0284058 6.992241856
123.0440559 1.753681745
129.0334912 3.84709507
131.0491413 1.197385776
133.0284058 1.799044912
135.0440559 1.585241908
147.0076704 4.638937962
149.0233204 5.930934042
153.0334912 0.6205423794
173.0233204 1.473137378
173.0597059 0.8594036506
175.075356 1.424119128
195.0440559 0.6966384233
201.0546206 0.6620689094
233.0597059 10.60709749
251.0702706 2.451921924

Name: +ve in-silico MS/MS by CFM-ID for VQIOSZCXCDBKPH-CSKARUKUSA-N
ID: VQIOSZCXCDBKPH-CSKARUKUSA-N
Comment: Energy0
Num peaks: 17
83.04914126 1.139730872
91.05422664 3.064616511
103.0542266 2.030910825
103.075356 1.132622021
131.0491413 4.021732103
175.075356 2.205560414
193.0859207 2.8169216
221.0808353 1.48386796
233.0597059 1.862170185
233.0808353 1.291204226
235.075356 1.219895059
237.0910061 1.166240217
251.0702706 7.104044062
267.1015708 1.424396542
289.1223062 1.875670047
307.1328709 18.21398291
325.1434356 28.80978961

Name: +ve in-silico MS/MS by CFM-ID for VQIOSZCXCDBKPH-CSKARUKUSA-N
ID: VQIOSZCXCDBKPH-CSKARUKUSA-N
Comment: Energy1
Num peaks: 31
53.00219107 0.922256805
65.03857658 0.7055934613
67.05422664 1.127595316
89.05970595 2.000901024
91.05422664 4.712805832
103.0542266 3.679563354
129.0334912 1.178350201
131.0491413 12.47677672
175.075356 1.23427317
177.0910061 1.080628966
193.0859207 1.057069062
195.1015708 0.7599167781
199.0389705 1.010392227
201.0546206 1.457267365
203.0702706 4.786580853
205.0859207 1.785188172
215.0702706 2.086071613
217.0495352 0.8786247955
219.0651853 1.096916548
221.0808353 4.284691423
223.075356 0.7328025171
223.0964854 0.9498545559
229.0859207 1.512998726
233.0808353 1.661117219
237.0910061 0.9589070027
239.0702706 0.9161100497
247.0964854 1.294484618
251.0702706 1.74925384
289.1223062 3.486140657
307.1328709 9.785178166
325.1434356 8.229039693

Name: +ve in-silico MS/MS by CFM-ID for VQIOSZCXCDBKPH-CSKARUKUSA-N
ID: VQIOSZCXCDBKPH-CSKARUKUSA-N
Comment: Energy2
Num peaks: 27
49.00727645 0.8606049413
53.00219107 0.7984666512
65.03857658 3.839458999
67.05422664 0.768812417
83.04914126 2.130892838
91.05422664 2.083587176
101.0385766 4.690170264
103.0542266 12.16804371
105.0334912 2.284948596
107.0491413 0.7083012301
121.0284058 7.244301342
123.0440559 1.822005029
129.0334912 4.420291968
131.0491413 2.500872285
133.0284058 1.724011668
135.0440559 1.417192525
147.0076704 4.777725347
149.0233204 6.154011596
153.0334912 0.6891599672
173.0233204 1.515655317
173.0597059 0.8722096463
175.075356 1.44664013
193.0284058 0.8298583679
195.0440559 0.7672978536
201.0546206 0.6697518667
233.0597059 10.9729939
251.0702706 2.390730105

Name: +ve in-silico MS/MS by CFM-ID for DUJBHGCIWKVNSS-CSKARUKUSA-N
ID: DUJBHGCIWKVNSS-CSKARUKUSA-N
Comment: Energy0
Num peaks: 18
85.06479133 0.8741190033
89.05970595 1.235225493
91.05422664 2.762327231
93.06987671 0.8751365533
103.0542266 1.994845066
103.075356 1.196726823
131.0491413 3.913563085
175.075356 1.136083003
193.0859207 2.920163059
195.1015708 0.9656535611
221.0808353 1.582130776
233.0808353 1.309469713
235.075356 5.864673998
237.0910061 4.224385407
251.0702706 2.942347682
253.0859207 8.737975754
307.1328709 10.68537223
325.1434356 27.24514457

Name: +ve in-silico MS/MS by CFM-ID for DUJBHGCIWKVNSS-CSKARUKUSA-N
ID: DUJBHGCIWKVNSS-CSKARUKUSA-N
Comment: Energy1
Num peaks: 31
89.05970595 1.173678895
91.05422664 2.800371765
103.0542266 3.053357699
123.0440559 0.8176381059
129.0334912 0.9760950422
131.0491413 10.20241116
147.0076704 1.04264627
149.0233204 2.836463038
151.0389705 1.244875667
163.0389705 1.738910986
203.0702706 1.578536441
205.0859207 0.7878370704
217.0495352 0.9391766994
221.0808353 2.447148177
223.075356 1.536544653
231.0651853 1.139250404
233.0597059 1.464641148
233.0808353 1.170966675
235.075356 2.998309915
237.0910061 1.798405522
247.075356 0.792609857
247.0964854 0.9286195669
251.0702706 3.593100951
253.0859207 11.56617222
255.1015708 1.337361122
265.0859207 1.359184758
267.1015708 1.401174201
283.0964854 1.245170624
289.1223062 0.9097135955
307.1328709 3.487653664
325.1434356 3.820272146

Name: +ve in-silico MS/MS by CFM-ID for DUJBHGCIWKVNSS-CSKARUKUSA-N
ID: DUJBHGCIWKVNSS-CSKARUKUSA-N
Comment: Energy2
Num peaks: 31
49.00727645 1.282743579
53.00219107 1.171684677
65.03857658 1.571683838
67.05422664 1.29969278
75.02292652 0.9139118338
83.04914126 1.30168958
85.06479133 1.346532931
91.05422664 3.521301923
101.0385766 5.139766381
103.0542266 9.718355565
105.0334912 8.455421403
105.0698767 1.067477551
107.0491413 3.467014219
121.0284058 1.354253619
129.0334912 2.040097401
131.0491413 2.759461862
133.0284058 5.978772847
135.0440559 2.258953112
147.0440559 0.8073539904
149.0233204 1.358848591
157.0284058 1.813135817
159.0440559 0.888887934
175.075356 1.517316265
203.0702706 0.8310754209
209.0960915 0.7174810792
219.0804414 1.295057124
221.0960915 1.65841006
235.075356 0.7667550286
265.0859207 0.746877589
267.1015708 0.9257024092
279.1379563 0.7532198225

Name: +ve in-silico MS/MS by CFM-ID for FFLAXCINXWMPOT-CSKARUKUSA-N
ID: FFLAXCINXWMPOT-CSKARUKUSA-N
Comment: Energy0
Num peaks: 18
85.06479133 0.8734346994
89.05970595 1.234216825
91.05422664 2.759710477
93.06987671 0.8744349143
103.0542266 1.990587752
103.075356 1.19571722
131.0491413 3.996211311
175.075356 1.097790031
193.0859207 2.918150586
195.1015708 0.9648311374
221.0808353 1.580757467
233.0808353 1.308355244
235.075356 5.803611415
237.0910061 4.12318953
251.0702706 2.942054541
253.0859207 8.737843222
307.1328709 10.70431695
325.1434356 27.2126185

Name: +ve in-silico MS/MS by CFM-ID for FFLAXCINXWMPOT-CSKARUKUSA-N
ID: FFLAXCINXWMPOT-CSKARUKUSA-N
Comment: Energy1
Num peaks: 31
89.05970595 1.193762179
91.05422664 2.845636072
103.0542266 3.091106299
123.0440559 0.8289384779
129.0334912 1.048856371
131.0491413 10.67154995
147.0076704 1.05179417
149.0233204 2.849419683
151.0389705 1.256164276
163.0389705 1.763304204
203.0702706 1.600679946
205.0859207 0.798888747
217.0495352 0.9527436855
221.0808353 2.494832849
223.075356 1.462271272
231.0651853 1.160029221
233.0597059 1.487603248
233.0808353 1.192814767
235.075356 3.048575989
237.0910061 1.789982618
247.075356 0.7487524947
247.0964854 0.9458058577
251.0702706 3.660563556
253.0859207 11.66906516
255.1015708 1.357758951
265.0859207 1.350794277
267.1015708 1.423359505
283.0964854 1.269860475
289.1223062 0.9173466009
307.1328709 3.548587163
325.1434356 3.928204471

Name: +ve in-silico MS/MS by CFM-ID for FFLAXCINXWMPOT-CSKARUKUSA-N
ID: FFLAXCINXWMPOT-CSKARUKUSA-N
Comment: Energy2
Num peaks: 31
49.00727645 1.291355084
53.00219107 1.397060262
63.02292652 1.137150565
65.03857658 1.592690866
67.05422664 1.317064393
75.02292652 0.9127202605
83.04914126 1.323550774
85.06479133 1.364809315
91.05422664 3.547831158
101.0385766 4.828772173
103.0542266 9.632798474
105.0334912 6.978858361
105.0698767 1.083156641
107.0491413 3.67788613
121.0284058 1.397665789
129.0334912 3.407573538
131.0491413 4.1716596
133.0284058 6.007132732
135.0440559 2.190678549
147.0440559 0.8181450333
149.0233204 1.306889432
157.0284058 1.832617301
159.0440559 0.8782625586
175.075356 1.575643964
177.0334912 1.066778748
203.0702706 0.842183523
219.0804414 1.252836962
221.0960915 1.619414236
235.075356 0.799754226
267.1015708 0.9381387485
309.1121354 0.7958501226

Name: +ve in-silico MS/MS by CFM-ID for SFXYAAFUXNWNQF-BJMVGYQFSA-N
ID: SFXYAAFUXNWNQF-BJMVGYQFSA-N
Comment: Energy0
Num peaks: 17
55.05422664 1.378812101
69.06987671 6.892492191
105.0334912 5.48672018
107.0491413 3.14751298
109.0647913 1.144449113
119.0491413 2.020310568
147.0440559 3.326513277
177.0910061 3.965107998
179.1066561 1.246991832
205.0859207 1.968959363
217.0859207 1.533053474
219.1015708 1.667310684
239.0702706 3.834480096
257.0808353 2.902763826
283.0964854 1.057929516
307.1328709 7.296116509
325.1434356 31.1880168

Name: +ve in-silico MS/MS by CFM-ID for SFXYAAFUXNWNQF-BJMVGYQFSA-N
ID: SFXYAAFUXNWNQF-BJMVGYQFSA-N
Comment: Energy1
Num peaks: 31
39.02292652 2.835862051
41.03857658 4.302148327
43.05422664 0.8917696922
45.06987671 1.077192353
67.05422664 1.952484759
69.06987671 18.23011097
105.0334912 7.097576535
107.0491413 2.7011373
119.0491413 2.33398399
129.0334912 1.833572353
137.0233204 0.8320247366
145.0284058 0.8986478031
147.0440559 5.600590039
177.0910061 0.9153320892
199.0389705 0.7377932046
201.0546206 1.219967278
203.0702706 0.8371844308
205.0859207 2.642466174
207.1015708 0.8040895303
215.0702706 1.763266772
217.0859207 1.622411546
229.0859207 0.8606273433
231.1015708 1.083532782
237.0546206 0.8787433035
239.0702706 3.434098501
257.0808353 2.524908828
281.0808353 0.9067659669
283.0964854 1.166207561
285.1121354 1.187041096
307.1328709 2.190042901
325.1434356 3.99638681

Name: +ve in-silico MS/MS by CFM-ID for SFXYAAFUXNWNQF-BJMVGYQFSA-N
ID: SFXYAAFUXNWNQF-BJMVGYQFSA-N
Comment: Energy2
Num peaks: 31
39.02292652 0.9831161816
41.03857658 1.824486125
51.02292652 0.803649347
53.03857658 3.568224803
55.05422664 8.770824757
57.06987671 1.245407456
65.03857658 1.653780686
67.05422664 1.484649648
69.06987671 7.723664406
75.02292652 1.506024063
77.03857658 2.482338384
79.05422664 1.253125314
89.03857658 1.127083341
91.05422664 2.336024075
95.04914126 0.9614510951
105.0334912 5.579165774
107.0491413 1.533498181
117.0334912 3.654921866
119.0491413 5.790744496
121.0284058 1.490399997
133.0647913 1.229539122
137.0233204 1.954589458
145.0284058 1.992969902
147.0440559 1.48591142
151.0389705 1.08738764
215.0702706 0.7768182352
227.0702706 1.144620034
229.0859207 1.534344874
239.0702706 1.206691015
307.1328709 1.116951353
309.1121354 1.080611744

Name: +ve in-silico MS/MS by CFM-ID for BLZGPHNVMRXDCB-UXBLZVDNSA-N
ID: BLZGPHNVMRXDCB-UXBLZVDNSA-N
Comment: Energy0
Num peaks: 18
55.05422664 3.250845415
69.06987671 1.937752945
105.0334912 5.698642816
107.0491413 3.095543356
109.0647913 0.9419660176
119.0491413 2.042635044
147.0440559 3.502468704
177.0910061 3.878651405
179.1066561 1.234715451
205.0859207 2.053698653
217.0859207 1.592020103
219.1015708 1.686043878
231.1015708 0.9504693566
269.0808353 2.177213905
281.0808353 3.121124114
283.0964854 3.013298104
307.1328709 8.467712965
325.1434356 31.99121413

Name: +ve in-silico MS/MS by CFM-ID for BLZGPHNVMRXDCB-UXBLZVDNSA-N
ID: BLZGPHNVMRXDCB-UXBLZVDNSA-N
Comment: Energy1
Num peaks: 31
39.02292652 1.536276009
55.05422664 9.943488639
57.06987671 0.7370731338
65.03857658 0.9292104957
67.05422664 1.324638644
69.06987671 4.572399822
105.0334912 7.968850714
107.0491413 2.973596327
119.0491413 2.471238212
129.0334912 1.983825262
145.0284058 0.8079452673
147.0440559 6.205429568
149.0233204 1.806810567
177.0910061 1.082559111
199.0389705 0.7887926343
201.0546206 1.392654037
203.0702706 0.9011751509
205.0859207 3.580588357
207.1015708 1.000637872
215.0702706 1.873934856
217.0859207 2.058503091
231.1015708 0.9683173557
251.0702706 0.8097613529
267.0651853 1.123647368
269.0808353 3.857801227
281.0808353 0.8837137146
285.1121354 1.206922914
295.1328709 1.034112109
297.148521 1.63637254
307.1328709 3.324577289
325.1434356 4.678194195

Name: +ve in-silico MS/MS by CFM-ID for BLZGPHNVMRXDCB-UXBLZVDNSA-N
ID: BLZGPHNVMRXDCB-UXBLZVDNSA-N
Comment: Energy2
Num peaks: 31
49.00727645 0.8840005417
53.00219107 1.034145097
53.03857658 1.741443837
55.05422664 10.12992212
65.03857658 5.387351469
67.05422664 3.179880979
69.06987671 2.427408099
75.02292652 1.61353265
77.03857658 2.655942608
79.05422664 1.463528865
89.03857658 1.364611623
91.05422664 2.938635288
93.06987671 0.944182877
105.0334912 5.634418954
107.0491413 1.543225233
117.0334912 3.415858226
119.0491413 4.552085543
121.0284058 4.203126893
123.0440559 1.11755539
133.0647913 1.532973933
145.0284058 1.389256048
147.0440559 1.303139124
149.0233204 1.827941158
159.0804414 1.206755202
163.0389705 0.9241487555
177.0910061 0.8723584558
199.075356 0.8631956313
295.1328709 0.9122332876
297.148521 1.990723972
307.1328709 2.167093748
309.1121354 1.052415112

Name: +ve in-silico MS/MS by CFM-ID for UDSAJERKQRQHJR-WEVVVXLNSA-N
ID: UDSAJERKQRQHJR-WEVVVXLNSA-N
Comment: Energy0
Num peaks: 15
69.06987671 1.694373923
73.06479133 6.326954981
87.08044139 1.233719396
105.0334912 5.482300734
107.0491413 2.864359283
119.0491413 1.953981074
147.0440559 3.380760588
177.0910061 3.721776189
205.0859207 1.977524733
217.0859207 1.491775313
219.1015708 1.495149191
267.0651853 1.674702033
269.0808353 10.38251082
307.1328709 7.308821787
325.1434356 29.16126711

Name: +ve in-silico MS/MS by CFM-ID for UDSAJERKQRQHJR-WEVVVXLNSA-N
ID: UDSAJERKQRQHJR-WEVVVXLNSA-N
Comment: Energy1
Num peaks: 31
67.05422664 0.7868800042
69.06987671 0.9597864208
73.06479133 3.60363992
105.0334912 8.578642522
107.0491413 2.568050019
119.0491413 2.853236649
121.0284058 1.056161522
129.0334912 1.70115822
145.0284058 0.9122773722
147.0076704 1.247606515
147.0440559 7.673419307
149.0233204 3.212967547
151.0389705 0.8545793285
163.0389705 0.9363917193
175.0389705 0.7822380252
177.0910061 0.9618860064
201.0546206 1.119683734
203.0702706 0.779346634
205.0859207 3.198918856
207.1015708 0.7963246778
217.0859207 1.64966517
231.1015708 0.9434640202
239.0702706 0.9316105326
241.0859207 1.213248673
249.0546206 1.870295908
251.0702706 3.202534546
267.0651853 3.498643179
269.0808353 14.00549656
283.0964854 1.553086864
307.1328709 2.87760429
325.1434356 3.440018902

Name: +ve in-silico MS/MS by CFM-ID for UDSAJERKQRQHJR-WEVVVXLNSA-N
ID: UDSAJERKQRQHJR-WEVVVXLNSA-N
Comment: Energy2
Num peaks: 31
55.05422664 3.07739973
57.06987671 1.78162196
65.03857658 2.062579708
67.05422664 3.098869885
69.06987671 1.89106664
73.06479133 1.594473646
75.02292652 1.53409454
77.03857658 2.525184137
79.05422664 1.297229211
89.03857658 1.145545784
91.05422664 2.009202433
105.0334912 6.622686365
107.0491413 1.706195445
117.0334912 3.552251426
119.0491413 5.989461799
121.0284058 4.374246644
133.0647913 1.333775025
145.0284058 1.585389047
147.0076704 2.264700154
147.0440559 2.418351941
149.0233204 3.338257009
159.0804414 1.147790882
163.0389705 1.377058355
177.0546206 0.863332949
177.0910061 1.365281753
199.075356 0.8577899292
241.0859207 1.164067838
249.0546206 0.9841376212
251.0702706 1.199862918
267.1015708 2.530218897
307.1328709 1.6367078

Name: +ve in-silico MS/MS by CFM-ID for IHXFKGYLEMDOHV-WEVVVXLNSA-N
ID: IHXFKGYLEMDOHV-WEVVVXLNSA-N
Comment: Energy0
Num peaks: 14
73.06479133 8.474894656
87.08044139 1.278611426
105.0334912 5.647630971
107.0491413 2.964846831
119.0491413 1.987287731
177.0910061 3.103624389
205.0859207 2.006929964
217.0859207 1.541556394
219.1015708 1.556517166
255.0651853 1.469825273
267.0651853 1.911567993
269.0808353 11.06907204
307.1328709 6.919242005
325.1434356 30.66238455

Name: +ve in-silico MS/MS by CFM-ID for IHXFKGYLEMDOHV-WEVVVXLNSA-N
ID: IHXFKGYLEMDOHV-WEVVVXLNSA-N
Comment: Energy1
Num peaks: 31
67.05422664 1.183912397
69.06987671 1.313447807
73.06479133 3.980806409
105.0334912 8.553248357
107.0491413 2.631267035
119.0491413 2.72117028
121.0284058 1.837897197
147.0076704 1.160128445
147.0440559 2.601563587
149.0233204 3.20541574
151.0389705 0.8159185311
163.0389705 0.9805447595
175.0389705 0.7831620718
177.0910061 2.408867863
201.0546206 1.115660799
203.0702706 0.772906184
205.0859207 2.84223772
217.0859207 1.655242236
231.1015708 1.077922069
239.0702706 1.972196047
241.0859207 3.057146465
249.0546206 1.0893148
251.0702706 2.701449312
255.0651853 1.064909217
267.0651853 3.899757857
269.0808353 14.00113664
283.0964854 1.666379306
295.1328709 1.154810356
297.148521 1.327450825
307.1328709 2.222295667
325.1434356 3.566287526

Name: +ve in-silico MS/MS by CFM-ID for IHXFKGYLEMDOHV-WEVVVXLNSA-N
ID: IHXFKGYLEMDOHV-WEVVVXLNSA-N
Comment: Energy2
Num peaks: 31
53.03857658 0.7887564193
55.05422664 6.702549965
57.0334912 1.139298685
65.03857658 2.11276921
67.05422664 6.507793894
69.06987671 2.418094158
71.08552677 0.8948290406
73.06479133 3.025185961
75.02292652 1.527870101
77.03857658 2.514938449
79.05422664 1.29196583
89.03857658 1.140897844
91.05422664 2.001050291
105.0334912 5.414726553
107.0491413 1.741027449
117.0334912 2.18191783
119.0491413 5.30404425
121.0284058 5.432147543
135.0440559 1.526866801
145.0284058 1.030824124
147.0076704 1.830921155
149.0233204 2.712099088
149.0597059 0.8133380873
163.0389705 1.667332421
177.0546206 0.79456585
177.0910061 2.011358601
241.0859207 1.340147515
251.0702706 1.067933002
267.1015708 2.043845827
295.1328709 0.7917636665
307.1328709 1.96621169

Name: +ve in-silico MS/MS by CFM-ID for SKYHYKRWZDQMCS-CMDGGOBGSA-N
ID: SKYHYKRWZDQMCS-CMDGGOBGSA-N
Comment: Energy0
Num peaks: 13
55.05422664 1.565040052
69.06987671 7.848029384
91.05422664 3.425293913
103.0542266 2.20767648
131.0491413 2.011632685
193.0859207 4.465248895
195.1015708 1.439795208
221.0808353 2.258855064
233.0808353 1.755073263
239.0702706 4.421381435
257.0808353 3.507596771
307.1328709 7.291217764
325.1434356 37.84535262

Name: +ve in-silico MS/MS by CFM-ID for SKYHYKRWZDQMCS-CMDGGOBGSA-N
ID: SKYHYKRWZDQMCS-CMDGGOBGSA-N
Comment: Energy1
Num peaks: 25
39.02292652 3.377295484
41.03857658 5.133339128
43.05422664 1.084278349
45.06987671 1.297242838
67.05422664 2.327203678
69.06987671 21.46640071
91.05422664 3.454245682
103.0542266 2.832729708
131.0491413 5.338260901
153.0182351 1.09183639
215.0338851 0.8218646195
217.0495352 1.547603925
219.0651853 0.8668733125
221.0808353 3.295729279
223.0964854 0.9800211143
231.0651853 2.00208251
233.0808353 1.937769539
239.0702706 4.578030288
247.0964854 1.209954372
257.0808353 3.773482819
281.0808353 1.021168877
283.0964854 1.404442207
285.1121354 1.586247079
307.1328709 2.100351492
325.1434356 5.479401944

Name: +ve in-silico MS/MS by CFM-ID for SKYHYKRWZDQMCS-CMDGGOBGSA-N
ID: SKYHYKRWZDQMCS-CMDGGOBGSA-N
Comment: Energy2
Num peaks: 31
39.02292652 1.654780908
41.03857658 2.099423831
43.05422664 0.9758319889
49.00727645 1.461420437
51.02292652 0.8900372865
53.03857658 4.32830199
55.05422664 10.11244318
57.06987671 1.547823966
65.03857658 1.626560705
67.05422664 1.867808297
69.06987671 8.695779338
75.02292652 1.010203399
91.05422664 3.037210285
101.0385766 3.751288046
103.0542266 9.366624004
105.0698767 1.365871778
111.0440559 0.9578025039
131.0491413 1.586828355
137.0233204 2.031076444
149.0597059 1.583286153
151.075356 0.9126479166
153.0182351 2.729495512
161.0233204 1.071968465
175.075356 0.9461357345
179.0338851 0.9114650681
189.0546206 1.048220641
191.0702706 0.9770874697
193.0859207 1.336965437
215.0702706 0.8954463373
239.0702706 2.084976577
309.1121354 1.496997342

Name: +ve in-silico MS/MS by CFM-ID for IDWBWCUFKGRGML-UHFFFAOYSA-N
ID: IDWBWCUFKGRGML-UHFFFAOYSA-N
Comment: Energy0
Num peaks: 9
91.05422664 2.63310086
105.0698767 1.966780161
133.0647913 2.08289108
191.0702706 5.594566695
193.0859207 1.799691867
219.0651853 5.655249621
247.0964854 1.416912922
307.1328709 10.71078219
325.1434356 49.28929235

Name: +ve in-silico MS/MS by CFM-ID for IDWBWCUFKGRGML-UHFFFAOYSA-N
ID: IDWBWCUFKGRGML-UHFFFAOYSA-N
Comment: Energy1
Num peaks: 29
67.05422664 0.7240111478
71.04914126 3.357755034
79.05422664 0.6404414785
91.05422664 8.147186039
93.06987671 1.637841058
105.0698767 4.461310076
115.0542266 1.329617924
133.0647913 4.049268554
179.0338851 1.329474969
191.0702706 1.955747904
193.0859207 0.9564965982
201.0546206 3.68876
203.0702706 1.961293219
215.0338851 2.650000844
215.0702706 0.8401270321
217.0495352 2.558405647
219.0651853 15.99845135
221.0808353 1.919690211
231.0651853 0.7567949391
233.0808353 2.76011992
245.0808353 0.847897852
247.0964854 2.002896527
269.1172208 1.054805221
285.1121354 0.9198825524
295.1328709 0.6248811307
297.148521 0.822545726
307.1328709 3.727427975
309.1121354 0.8443781502
325.1434356 7.84633959

Name: +ve in-silico MS/MS by CFM-ID for IDWBWCUFKGRGML-UHFFFAOYSA-N
ID: IDWBWCUFKGRGML-UHFFFAOYSA-N
Comment: Energy2
Num peaks: 31
39.02292652 1.606460566
41.03857658 2.108502747
49.00727645 1.076445006
53.03857658 1.443927006
55.05422664 1.411349433
65.03857658 2.002682633
67.05422664 1.115023838
71.04914126 1.288997201
91.05422664 4.792063094
93.06987671 2.146165186
103.0542266 1.472999213
105.0698767 5.173043796
129.0334912 1.618899351
133.0284058 1.465298357
137.0233204 1.081883384
147.0440559 3.682348733
149.0233204 1.364457507
149.0597059 2.875353781
151.0389705 1.121037949
173.0597059 2.514308032
189.0546206 2.410252062
191.0702706 4.713083476
199.0389705 1.238213543
201.0546206 2.006475698
203.0702706 2.174856249
205.0859207 1.584664172
215.0338851 1.330480934
219.0651853 0.9813302639
293.1172208 0.9661167884
297.148521 1.71413522
309.1121354 1.230257444

Name: +ve in-silico MS/MS by CFM-ID for KYFBXCHUXFKMGQ-UHFFFAOYSA-N
ID: KYFBXCHUXFKMGQ-UHFFFAOYSA-N
Comment: Energy0
Num peaks: 20
55.05422664 3.287464771
69.06987671 1.852283213
117.0334912 3.761623932
119.0491413 1.912742309
121.0647913 2.302821455
137.0597059 1.27243094
157.0647913 2.62946443
159.0804414 1.697431719
161.0960915 1.873303809
163.1117415 0.9669180874
165.0546206 1.19654128
177.0910061 2.334733942
203.0702706 0.9581637572
205.0859207 5.053691358
255.0651853 0.9873525028
269.0808353 2.4913712
281.0808353 3.143358638
283.0964854 3.148120454
307.1328709 7.349148321
325.1434356 31.98147657

Name: +ve in-silico MS/MS by CFM-ID for KYFBXCHUXFKMGQ-UHFFFAOYSA-N
ID: KYFBXCHUXFKMGQ-UHFFFAOYSA-N
Comment: Energy1
Num peaks: 31
39.02292652 1.529953981
55.05422664 10.30315657
69.06987671 5.626482012
105.0334912 7.146590435
107.0491413 5.100931707
109.0647913 0.9127356437
119.0491413 1.05722814
121.0284058 0.9580683771
121.0647913 1.722244716
123.0440559 1.705602708
145.0284058 0.8874566477
147.0440559 1.398571554
149.0597059 0.9625006531
159.0804414 1.828974159
161.0960915 1.595750874
185.0597059 1.657870651
187.075356 3.384314384
189.0910061 3.003754583
203.0702706 1.224411554
205.0859207 3.148321334
231.1015708 0.9894956165
267.0651853 1.249909995
269.0808353 4.008329774
281.0808353 0.9251702411
281.1172208 0.9578130863
283.1328709 1.134013
285.1121354 1.170376833
295.1328709 1.178489124
297.148521 2.935069255
307.1328709 3.172312783
325.1434356 4.525873914

Name: +ve in-silico MS/MS by CFM-ID for KYFBXCHUXFKMGQ-UHFFFAOYSA-N
ID: KYFBXCHUXFKMGQ-UHFFFAOYSA-N
Comment: Energy2
Num peaks: 31
39.02292652 1.085434732
49.00727645 1.921138509
53.03857658 1.020409812
55.05422664 10.26977534
65.03857658 4.628242992
67.05422664 1.398688123
69.06987671 1.489610814
75.02292652 2.415863068
79.05422664 1.344941121
89.03857658 2.614601586
91.05422664 1.181118492
93.06987671 1.120449231
105.0334912 5.350192291
107.0491413 2.154593924
117.0334912 8.332940257
119.0491413 1.808486752
121.0284058 2.59996628
121.0647913 1.182087533
123.0440559 1.012028009
145.0284058 0.886441639
147.0440559 1.170388107
149.0233204 1.83048144
149.0597059 0.8211422984
157.0647913 2.240008616
159.0804414 0.8906285862
163.0389705 1.486561556
183.0440559 1.139520019
187.075356 0.9832951281
189.0910061 1.221401843
297.148521 1.579854424
307.1328709 1.532746796

Name: +ve in-silico MS/MS by CFM-ID for NLTOTZSPOYWSSP-UHFFFAOYSA-N
ID: NLTOTZSPOYWSSP-UHFFFAOYSA-N
Comment: Energy0
Num peaks: 16
55.05422664 3.545534874
69.06987671 2.136920598
95.04914126 1.118005767
121.0284058 1.029892663
137.0233204 7.071479018
161.0960915 1.041364766
163.1117415 0.9164505291
185.0960915 3.507741399
187.1117415 1.936561616
189.1273916 2.291677067
205.1223062 1.40352197
269.0808353 2.579069227
281.0808353 3.560079233
283.0964854 3.465355178
307.1328709 8.008377471
325.1434356 36.56912977

Name: +ve in-silico MS/MS by CFM-ID for NLTOTZSPOYWSSP-UHFFFAOYSA-N
ID: NLTOTZSPOYWSSP-UHFFFAOYSA-N
Comment: Energy1
Num peaks: 31
39.02292652 1.79779056
55.05422664 10.64356429
57.06987671 0.8643407155
65.03857658 0.9946320901
67.05422664 1.490621276
69.06987671 4.99200739
105.0334912 0.9001111105
121.0284058 5.605879123
131.0491413 0.7263211483
133.0647913 0.7221028188
135.0440559 1.203155077
137.0233204 8.157380902
151.0389705 0.7401485415
157.0647913 0.7397810771
163.0389705 0.9456453238
171.0804414 2.038744938
173.0960915 4.318076992
189.1273916 1.201074257
215.1066561 0.9288839158
251.0702706 1.324485711
267.0651853 1.264733974
269.0808353 5.011207745
281.0808353 1.192611582
281.1172208 1.257543912
283.0964854 0.8312684695
283.1328709 1.450217481
285.1121354 1.373905851
295.1328709 1.373710561
297.148521 3.421275217
307.1328709 3.824270406
325.1434356 5.862090359

Name: +ve in-silico MS/MS by CFM-ID for NLTOTZSPOYWSSP-UHFFFAOYSA-N
ID: NLTOTZSPOYWSSP-UHFFFAOYSA-N
Comment: Energy2
Num peaks: 31
39.02292652 0.9390918805
49.00727645 0.8761964863
53.03857658 1.342880113
55.05422664 12.94645386
65.03857658 8.196524342
67.01784114 1.169030902
67.05422664 3.775973614
69.06987671 2.690788766
75.02292652 1.606534511
105.0334912 3.26403096
107.0491413 1.117499172
109.0284058 1.175053537
117.0334912 1.019870446
119.0491413 1.270032433
121.0284058 2.474750493
123.0440559 1.638558753
125.0597059 1.306611248
129.0334912 1.965325463
131.0491413 1.462744636
133.0284058 1.253310367
133.0647913 1.692143479
135.0440559 1.544523362
137.0233204 3.753861081
157.0647913 0.9399987687
169.0647913 1.377038125
171.0804414 1.237445033
185.0960915 1.636324798
295.1328709 0.8848002544
297.148521 1.915093851
307.1328709 1.089342153
309.1121354 0.8916246338

Name: +ve in-silico MS/MS by CFM-ID for OAUREGNZECGNQS-UHFFFAOYSA-N
ID: OAUREGNZECGNQS-UHFFFAOYSA-N
Comment: Energy0
Num peaks: 21
55.05422664 3.245827274
69.06987671 1.94870269
95.04914126 0.9181892877
117.0334912 3.733842143
119.0491413 1.938694588
121.0647913 2.251455717
137.0597059 1.264178608
157.0647913 2.61253773
159.0804414 1.778826448
161.0960915 1.853766916
163.1117415 0.949285753
165.0546206 1.188415057
177.0910061 2.229273739
189.0910061 0.9412504951
203.0702706 0.9645953583
205.0859207 5.015884418
269.0808353 2.482562217
281.0808353 3.122344122
283.0964854 3.127618777
307.1328709 7.298772018
325.1434356 31.68562704

Name: +ve in-silico MS/MS by CFM-ID for OAUREGNZECGNQS-UHFFFAOYSA-N
ID: OAUREGNZECGNQS-UHFFFAOYSA-N
Comment: Energy1
Num peaks: 31
39.02292652 1.517400538
55.05422664 9.884375009
65.03857658 1.033801694
67.05422664 1.436357782
69.06987671 4.595693765
105.0334912 7.054099834
107.0491413 5.045345708
119.0491413 1.085108372
121.0284058 0.9393104453
121.0647913 1.528519862
123.0440559 1.686603317
147.0440559 1.383265352
149.0597059 0.9531116879
159.0804414 1.831016258
161.0960915 1.539590469
185.0597059 1.725368081
187.075356 3.422811512
189.0910061 2.951072166
203.0702706 1.385099835
205.0859207 3.155990531
231.1015708 0.9784218459
251.0702706 1.072352777
267.0651853 1.235378304
269.0808353 3.960431149
281.0808353 0.9135768521
283.1328709 0.9776741184
285.1121354 1.156698783
295.1328709 1.039092954
297.148521 2.902221931
307.1328709 3.146959648
325.1434356 4.439979789

Name: +ve in-silico MS/MS by CFM-ID for OAUREGNZECGNQS-UHFFFAOYSA-N
ID: OAUREGNZECGNQS-UHFFFAOYSA-N
Comment: Energy2
Num peaks: 31
39.02292652 1.340050088
49.00727645 1.977417324
53.03857658 1.160976133
55.05422664 9.011096005
65.03857658 4.836324545
67.05422664 2.651480189
69.06987671 2.008368896
75.02292652 2.44106854
79.05422664 0.9352754911
89.03857658 1.160854139
91.05422664 1.731751106
93.06987671 1.256176996
105.0334912 4.912886361
107.0491413 2.225020783
117.0334912 8.10108628
119.0491413 2.110519167
121.0284058 2.471239965
121.0647913 0.9000396132
123.0440559 1.043626624
147.0440559 1.215914692
149.0233204 1.921062427
157.0647913 2.454753711
159.0804414 1.178413239
163.0389705 1.296950853
183.0440559 1.368913386
185.0597059 1.141427963
187.075356 1.011304788
189.0910061 1.225794066
199.0389705 1.140234875
297.148521 1.596480014
307.1328709 1.548887561

Name: +ve in-silico MS/MS by CFM-ID for RFBOXBGSYTWSBN-UHFFFAOYSA-N
ID: RFBOXBGSYTWSBN-UHFFFAOYSA-N
Comment: Energy0
Num peaks: 20
55.05422664 1.090703949
73.06479133 0.8659002108
117.0334912 3.01971546
119.0491413 1.420945805
121.0647913 1.739174188
137.0597059 1.021618588
159.0804414 1.881605049
161.0960915 1.013449054
165.0546206 1.041226918
175.075356 1.279065129
177.0910061 1.032482685
195.1015708 0.8290750645
205.0859207 1.489682941
223.0964854 1.927887046
269.0808353 3.509462321
283.0964854 2.984386824
285.1121354 3.568434318
307.1328709 4.819331347
325.1434356 33.34429604
343.1540003 12.64604209

Name: +ve in-silico MS/MS by CFM-ID for RFBOXBGSYTWSBN-UHFFFAOYSA-N
ID: RFBOXBGSYTWSBN-UHFFFAOYSA-N
Comment: Energy1
Num peaks: 31
55.05422664 1.724538386
67.05422664 0.9350642593
69.06987671 3.402911224
73.06479133 3.533177544
87.08044139 1.606836394
105.0334912 5.758090426
107.0491413 4.630399831
119.0491413 0.9227535643
121.0647913 1.635110021
123.0440559 1.604882866
147.0440559 1.354014443
149.0597059 1.242171206
159.0804414 1.363344502
161.0960915 1.081641939
179.1066561 0.9079112975
185.0597059 1.147780219
187.075356 2.403432233
189.0910061 1.538397375
203.0702706 1.545237419
205.0859207 2.626915508
207.1015708 1.979872972
223.0964854 1.823163313
251.0702706 1.147486193
269.0808353 5.087648783
283.0964854 1.843256335
285.1121354 2.434654646
297.148521 1.909014549
307.1328709 4.194713228
315.1590856 0.868551631
325.1434356 8.486162157
343.1540003 2.863387565

Name: +ve in-silico MS/MS by CFM-ID for RFBOXBGSYTWSBN-UHFFFAOYSA-N
ID: RFBOXBGSYTWSBN-UHFFFAOYSA-N
Comment: Energy2
Num peaks: 31
49.00727645 1.161878984
55.05422664 1.177579757
65.03857658 1.8261269
67.05422664 1.332963541
69.06987671 1.725758675
73.06479133 1.064022283
75.02292652 1.61328914
91.05422664 1.16978784
105.0334912 3.683419936
107.0491413 2.767686473
117.0334912 9.582394936
119.0491413 2.012037575
121.0284058 2.685352257
121.0647913 1.445023875
123.0440559 1.274394108
145.0284058 1.213858421
147.0440559 1.118447459
149.0233204 1.694172966
157.0647913 3.353018745
159.0804414 1.446310937
161.0960915 1.52540653
163.0389705 1.202834245
163.1117415 1.595039945
177.0910061 1.946128298
199.075356 1.986538346
201.0546206 1.434972166
203.0702706 1.110967642
205.0859207 2.392608412
207.1015708 1.732666166
297.148521 1.453801274
307.1328709 1.953810374

Name: +ve in-silico MS/MS by CFM-ID for DTZBWBKUXVNGMX-UHFFFAOYSA-N
ID: DTZBWBKUXVNGMX-UHFFFAOYSA-N
Comment: Energy0
Num peaks: 19
55.05422664 3.42879492
69.06987671 2.067256387
95.04914126 0.9809836919
117.0334912 3.927503472
119.0491413 1.972385409
121.0647913 2.496671881
137.0597059 1.35243558
177.0910061 2.274874497
189.0910061 0.9791316394
203.0702706 1.019490202
205.0859207 5.346749646
255.0651853 0.8337227093
269.0808353 2.660455304
281.0808353 3.38410459
283.0964854 3.311599008
285.1121354 0.8709476421
297.148521 0.7877499442
307.1328709 7.80161537
325.1434356 34.95468386

Name: +ve in-silico MS/MS by CFM-ID for DTZBWBKUXVNGMX-UHFFFAOYSA-N
ID: DTZBWBKUXVNGMX-UHFFFAOYSA-N
Comment: Energy1
Num peaks: 31
39.02292652 1.651269778
55.05422664 10.78006633
57.06987671 0.8469831027
65.03857658 1.049768299
67.05422664 1.486380503
69.06987671 4.857581422
95.04914126 0.8891512455
105.0334912 6.723702015
107.0491413 4.860188144
119.0491413 0.9421816592
121.0284058 1.08307724
121.0647913 1.883472744
123.0440559 1.861557585
133.0284058 0.852704652
147.0440559 1.088204808
149.0597059 0.9100752511
159.0804414 0.89727777
185.0597059 1.725948171
187.075356 3.564939346
189.0910061 3.121553521
203.0702706 1.276577043
205.0859207 3.308658818
231.1015708 1.04855498
251.0702706 1.286161533
267.0651853 1.428090954
269.0808353 4.645188317
281.0808353 1.014227816
285.1121354 1.243483566
297.148521 2.141816662
307.1328709 3.329416065
325.1434356 4.993574323

Name: +ve in-silico MS/MS by CFM-ID for DTZBWBKUXVNGMX-UHFFFAOYSA-N
ID: DTZBWBKUXVNGMX-UHFFFAOYSA-N
Comment: Energy2
Num peaks: 31
39.02292652 1.57119092
49.00727645 2.312941232
53.03857658 1.269323426
55.05422664 9.565199852
65.03857658 4.858422056
67.05422664 2.552247141
69.06987671 1.839300217
75.02292652 2.613170189
89.03857658 1.269190047
91.05422664 1.649233435
93.06987671 1.318898808
105.0334912 4.334622978
107.0491413 1.993025102
117.0334912 8.660161686
119.0491413 1.670731032
121.0284058 2.746744865
121.0647913 1.348878543
123.0440559 1.153563093
145.0284058 0.9245806162
147.0440559 1.099034513
149.0233204 2.076159641
157.0647913 1.846985233
159.0804414 1.117031328
163.0389705 0.9031342175
183.0440559 1.755713383
187.075356 1.033619554
189.0910061 1.296592883
199.0389705 1.247544296
199.075356 1.301843661
297.148521 1.326622322
307.1328709 1.692831303

Name: +ve in-silico MS/MS by CFM-ID for WZSJHPLGMXDPQW-UHFFFAOYSA-N
ID: WZSJHPLGMXDPQW-UHFFFAOYSA-N
Comment: Energy0
Num peaks: 15
43.05422664 1.126166967
55.05422664 1.503050657
69.06987671 7.544176371
101.0385766 3.940097547
103.0542266 2.078455088
105.0698767 2.511767261
121.0647913 1.419864285
193.0859207 2.415001066
219.0651853 1.035014958
221.0808353 5.567156673
239.0702706 4.493012619
257.0808353 3.311460185
283.0964854 1.135841067
307.1328709 6.734840353
325.1434356 35.82390902

Name: +ve in-silico MS/MS by CFM-ID for WZSJHPLGMXDPQW-UHFFFAOYSA-N
ID: WZSJHPLGMXDPQW-UHFFFAOYSA-N
Comment: Energy1
Num peaks: 29
39.02292652 3.392481175
41.03857658 4.780752301
43.05422664 0.9756882569
67.05422664 2.383759603
69.06987671 20.19649289
79.05422664 0.8702946175
91.05422664 4.809671318
93.06987671 0.8362035492
103.0542266 1.134199222
105.0334912 0.9355319599
105.0698767 1.874458255
107.0491413 1.871528834
131.0491413 0.9725462859
137.0233204 1.237313986
175.075356 0.8146470491
201.0546206 1.734270442
203.0702706 2.895563412
205.0859207 2.68702256
219.0651853 1.338741298
219.1015708 0.8393277645
221.0808353 3.023840314
239.0702706 4.792086623
257.0808353 3.46420007
281.0808353 1.179392454
283.0964854 1.259719118
285.1121354 1.609301247
297.148521 1.432819488
307.1328709 2.777970764
325.1434356 4.677745718

Name: +ve in-silico MS/MS by CFM-ID for WZSJHPLGMXDPQW-UHFFFAOYSA-N
ID: WZSJHPLGMXDPQW-UHFFFAOYSA-N
Comment: Energy2
Num peaks: 31
39.02292652 1.306840752
41.03857658 1.247362935
49.00727645 1.801060281
51.02292652 1.197788003
53.03857658 2.845284566
55.05422664 8.404405981
57.06987671 1.121101691
63.02292652 1.034989661
65.03857658 0.9775202898
67.05422664 1.454169238
69.06987671 6.259012138
75.02292652 1.176022645
79.05422664 1.294280864
91.05422664 2.54848052
93.06987671 1.831551916
101.0385766 13.74125714
103.0542266 3.27396889
105.0334912 2.183689748
105.0698767 3.330317902
107.0491413 1.770855091
129.0334912 1.020716924
131.0491413 2.696458466
137.0233204 0.9525886401
149.0597059 1.035829602
151.0389705 1.055522574
153.0182351 1.250007168
173.0597059 1.802507509
175.075356 1.659794011
199.0389705 1.269223892
205.0859207 1.137643141
307.1328709 1.240709684

Name: +ve in-silico MS/MS by CFM-ID for PYFIDTBVOMQKDC-UPASLHODSA-N
ID: PYFIDTBVOMQKDC-UPASLHODSA-N
Comment: Energy0
Num peaks: 6
241.1223062 1.125809433
261.148521 1.011457528
267.1379563 7.452950598
275.164171 1.000678151
285.148521 23.6359055
303.1590856 46.81508466

Name: +ve in-silico MS/MS by CFM-ID for PYFIDTBVOMQKDC-UPASLHODSA-N
ID: PYFIDTBVOMQKDC-UPASLHODSA-N
Comment: Energy1
Num peaks: 31
121.0284058 2.933465922
129.0910061 1.096923956
135.0440559 1.694607673
149.0960915 1.066217192
161.0960915 1.445497938
163.1117415 1.021246897
165.1273916 1.031017131
167.1066561 1.325371086
173.0597059 0.9264673275
175.075356 0.9587636187
179.1066561 1.194864961
181.1223062 1.425754714
183.1379563 3.565367435
187.075356 1.133552955
189.0910061 1.2617559
227.1066561 1.182772753
241.1223062 2.76838231
243.1379563 1.340034949
247.1692564 1.072181421
253.1223062 1.269823738
255.1379563 1.122195754
257.1536063 2.956738209
259.1328709 1.760353212
261.148521 2.136977092
267.1379563 6.96817671
271.1328709 0.9340583312
273.148521 1.928135958
275.164171 7.616773259
285.148521 8.515523733
287.1277855 1.302087536
303.1590856 7.239798967

Name: +ve in-silico MS/MS by CFM-ID for PYFIDTBVOMQKDC-UPASLHODSA-N
ID: PYFIDTBVOMQKDC-UPASLHODSA-N
Comment: Energy2
Num peaks: 31
39.02292652 1.177005009
51.02292652 1.352667399
53.03857658 1.925139724
55.05422664 1.473024666
65.03857658 1.276336514
67.05422664 2.449117485
91.05422664 1.539389642
97.06479133 1.110218999
111.0804414 1.150660888
121.0647913 1.119915
145.0647913 1.143662904
147.0804414 1.965346256
161.0960915 1.616003787
167.1066561 1.182189455
169.0647913 1.238580926
201.1273916 2.318889666
209.0960915 1.325082189
213.1273916 1.227223936
215.1430416 1.697243537
223.1117415 1.367462224
239.1066561 1.902313679
241.1223062 1.435080427
243.1379563 2.324154235
255.1379563 1.609319594
257.1172208 1.11818912
257.1536063 2.961935639
259.1328709 1.561662178
267.1379563 3.795954202
271.1328709 1.121309972
273.148521 1.268575344
287.1277855 1.38219967

Name: +ve in-silico MS/MS by CFM-ID for MNYDVPDMLAJJPB-UHFFFAOYSA-N
ID: MNYDVPDMLAJJPB-UHFFFAOYSA-N
Comment: Energy0
Num peaks: 6
133.1011768 3.270555709
165.0732478 7.821578078
269.0855438 5.361010351
298.1372451 0.4722164456
308.121595 9.98199253
325.1481441 70.21937448

Name: +ve in-silico MS/MS by CFM-ID for MNYDVPDMLAJJPB-UHFFFAOYSA-N
ID: MNYDVPDMLAJJPB-UHFFFAOYSA-N
Comment: Energy1
Num peaks: 6
133.1011768 5.524209297
165.0732478 2.241136911
269.0855438 7.017161815
283.126346 1.706402191
308.121595 27.25252785
325.1481441 39.46956798

Name: +ve in-silico MS/MS by CFM-ID for MNYDVPDMLAJJPB-UHFFFAOYSA-N
ID: MNYDVPDMLAJJPB-UHFFFAOYSA-N
Comment: Energy2
Num peaks: 20
63.02292652 1.458897517
107.0855268 3.012068778
117.0698767 3.649751427
119.0855268 5.779295748
121.1011768 10.24920241
133.1011768 8.76037148
137.0419477 2.726135216
139.0575978 2.882065528
149.0419477 3.135306543
165.0732478 10.17933804
193.0542437 1.300566227
229.104548 2.241485982
241.104548 2.373195944
256.115447 2.0668465
266.0997969 2.208432521
281.110696 4.254353509
282.1059449 2.13589874
292.0902949 2.129802398
298.1372451 3.792591037
308.121595 5.739283152

Name: +ve in-silico MS/MS by CFM-ID for VLIGBVLLNSWVMI-MRXNPFEDSA-O
ID: VLIGBVLLNSWVMI-MRXNPFEDSA-O
Comment: Energy0
Num peaks: 9
91.05422664 2.694871401
109.0647913 9.787852472
190.0974884 4.093289129
218.092403 2.205133952
232.0716676 2.408869291
296.1281199 2.447417976
306.1237032 20.70912792
307.1077188 1.89584394
324.1342679 35.10884535

Name: +ve in-silico MS/MS by CFM-ID for VLIGBVLLNSWVMI-MRXNPFEDSA-O
ID: VLIGBVLLNSWVMI-MRXNPFEDSA-O
Comment: Energy1
Num peaks: 26
43.02907452 1.066839952
91.05422664 9.36055329
93.06987671 1.615791935
98.03488817 0.9171542672
107.0491413 0.9685884966
109.0647913 10.47545747
118.0651257 1.79819047
135.0440559 1.892491053
146.0600403 1.390751921
160.0756904 3.749493751
162.0913404 3.218026887
172.0869237 2.100990614
188.0818384 0.9176159739
190.0974884 12.2259763
200.0818384 1.461277412
204.0655196 1.118807158
214.0611029 1.334094044
218.092403 2.168690449
232.0716676 2.095092302
252.1019051 1.81598329
278.1175552 2.284877408
294.1124698 1.268130417
296.1281199 5.044372671
306.1237032 3.544413935
307.1077188 2.158678738
324.1342679 4.793842725

Name: +ve in-silico MS/MS by CFM-ID for VLIGBVLLNSWVMI-MRXNPFEDSA-O
ID: VLIGBVLLNSWVMI-MRXNPFEDSA-O
Comment: Energy2
Num peaks: 30
43.02907452 2.508973894
49.00727645 1.274454633
51.02292652 1.096901737
55.02907452 0.9276788985
63.02292652 1.428547545
65.03857658 1.852745823
67.05422664 0.9621116351
71.02398914 1.451905019
75.02292652 0.7877171454
79.05422664 1.640534013
91.05422664 20.47282693
93.06987671 5.928921445
107.0491413 1.080913166
109.0647913 3.405664048
118.0651257 3.444122788
120.0807757 3.890571309
135.0440559 1.155644862
146.0600403 5.279273062
155.0603746 0.7859578343
157.0760247 0.9559346725
162.0549549 0.9145379942
170.0712737 1.188720963
172.0869237 5.050403777
190.0974884 3.305647514
198.0661883 0.8564431409
200.0818384 4.655005185
214.0611029 1.46307124
252.1019051 0.9411848483
288.1131385 0.9243977431
306.1237032 1.024272115

Name: +ve in-silico MS/MS by CFM-ID for NSUDDASMRZSVON-UHFFFAOYSA-N
ID: NSUDDASMRZSVON-UHFFFAOYSA-N
Comment: Energy0
Num peaks: 6
57.06987671 20.68443329
269.0833156 3.682026763
323.1502523 2.228125208
325.1459158 7.615963445
326.1299314 5.623846335
343.1564805 45.46256593

Name: +ve in-silico MS/MS by CFM-ID for NSUDDASMRZSVON-UHFFFAOYSA-N
ID: NSUDDASMRZSVON-UHFFFAOYSA-N
Comment: Energy1
Num peaks: 14
39.02292652 1.792197798
41.03857658 2.149137391
43.05422664 3.591082289
45.06987671 2.454031905
55.05422664 2.264530126
57.06987671 22.82027652
269.0833156 5.564880362
287.0938803 3.066889987
308.1193667 0.9939265709
309.1033823 1.822906783
323.1502523 0.9040229501
325.1459158 4.66591907
326.1299314 12.2298952
343.1564805 16.13745425

Name: +ve in-silico MS/MS by CFM-ID for NSUDDASMRZSVON-UHFFFAOYSA-N
ID: NSUDDASMRZSVON-UHFFFAOYSA-N
Comment: Energy2
Num peaks: 16
15.02292652 2.272924164
41.03857658 7.785727278
43.05422664 1.207538368
49.00727645 0.9865850554
51.02292652 6.392156262
55.05422664 3.627447264
57.06987671 43.55044724
59.08552677 1.772253204
154.0775019 1.493153352
162.0462018 1.195750218
179.0727509 1.976318539
241.088401 2.271605339
257.0833156 1.826746447
259.0989656 1.094541716
267.087652 0.9004290644
269.0833156 1.681859863

Name: +ve in-silico MS/MS by CFM-ID for XJJYJNMNYDNXNO-UHFFFAOYSA-N
ID: XJJYJNMNYDNXNO-UHFFFAOYSA-N
Comment: Energy0
Num peaks: 6
135.0552893 2.068248527
212.0818384 7.062131056
265.1135531 1.992549047
288.1131385 3.124805263
291.0928176 3.084780642
308.1193667 68.27593656

Name: +ve in-silico MS/MS by CFM-ID for XJJYJNMNYDNXNO-UHFFFAOYSA-N
ID: XJJYJNMNYDNXNO-UHFFFAOYSA-N
Comment: Energy1
Num peaks: 15
44.04947561 4.602500824
135.0552893 2.393721119
212.0818384 2.203075496
249.082253 1.950076969
251.097903 9.223255518
263.097903 4.597075026
265.0771676 1.586353156
265.1135531 2.512445619
277.0771676 2.5697443
279.0928176 7.296657436
280.1244521 4.423527148
281.1084677 2.487219177
291.0928176 7.809954027
292.0880666 2.511864123
308.1193667 24.95316287

Name: +ve in-silico MS/MS by CFM-ID for XJJYJNMNYDNXNO-UHFFFAOYSA-N
ID: XJJYJNMNYDNXNO-UHFFFAOYSA-N
Comment: Energy2
Num peaks: 31
42.03382555 1.38406403
49.00727645 1.173109621
53.03857658 1.094437421
65.99744004 1.122613467
78.03382555 1.291523975
80.04947561 1.670506958
106.0287402 1.135390475
119.0291548 1.319804066
122.0400538 1.362603504
133.0396392 1.318253791
155.0603746 4.24472477
157.0760247 3.54863754
169.0396392 1.350061039
169.0760247 2.014953641
181.0396392 1.763170629
183.0552893 1.709118546
185.0709393 2.473414185
195.0552893 1.926222664
210.0661883 1.095598699
212.0818384 2.145486179
224.087004 1.207675404
231.0916748 1.411526686
233.1073248 1.735603605
249.082253 4.509394394
251.097903 1.736912546
263.097903 3.779948839
271.0865894 1.209956258
273.082253 1.889293949
290.1088021 1.219290672
291.0928176 1.095758462
292.0880666 1.876132151

Name: +ve in-silico MS/MS by CFM-ID for RZIDZIGAXXNODG-UHFFFAOYSA-O
ID: RZIDZIGAXXNODG-UHFFFAOYSA-O
Comment: Energy0
Num peaks: 6
125.0152543 4.381270456
228.1243719 3.488882348
230.1400219 3.685709507
315.1371007 2.005845741
325.1214507 8.60156444
342.1479998 66.82852648

Name: +ve in-silico MS/MS by CFM-ID for RZIDZIGAXXNODG-UHFFFAOYSA-O
ID: RZIDZIGAXXNODG-UHFFFAOYSA-O
Comment: Energy1
Num peaks: 12
125.0152543 11.54053214
133.0508726 2.141422555
147.0665226 1.711981932
161.0821727 1.767057713
199.0978228 1.731141029
214.1087218 25.20526916
216.1243719 11.56064631
228.1243719 1.161134915
230.1400219 3.110836307
306.1713221 2.99795394
325.1214507 4.028520348
342.1479998 13.15239002

Name: +ve in-silico MS/MS by CFM-ID for RZIDZIGAXXNODG-UHFFFAOYSA-O
ID: RZIDZIGAXXNODG-UHFFFAOYSA-O
Comment: Energy2
Num peaks: 31
58.06512568 0.9069638747
70.06512568 1.442930639
72.08077574 2.97617625
75.02292652 1.212496551
81.04472458 1.064563567
82.06512568 0.9786309425
84.08077574 2.090678527
96.98395416 0.8027719883
98.99960423 0.8298797779
103.0290745 0.9754476567
113.0152543 1.059009672
120.0556236 1.514727743
125.0152543 19.70091045
127.0309044 0.9559208903
133.0508726 6.510387227
135.0665226 0.8120040793
145.0508726 1.451791417
147.0665226 2.591343098
161.0821727 5.326301144
172.0887536 1.34875035
181.0778545 1.099976469
185.0821727 1.349018593
187.0978228 1.114339817
189.1134728 0.8884518229
192.0574535 0.755108647
199.0978228 0.7399005984
211.0978228 0.907421331
213.1134728 0.8303016682
228.1243719 1.003047916
315.1371007 1.95885532
325.1214507 1.079612233

Name: +ve in-silico MS/MS by CFM-ID for QSKFPYVOUMICFW-UWVGGRQHSA-N
ID: QSKFPYVOUMICFW-UWVGGRQHSA-N
Comment: Energy0
Num peaks: 7
43.01784114 2.240940605
241.1223062 2.034360822
243.1379563 12.9467813
261.148521 18.6194967
285.148521 1.879747563
287.1277855 1.419246915
303.1590856 41.20219152

Name: +ve in-silico MS/MS by CFM-ID for QSKFPYVOUMICFW-UWVGGRQHSA-N
ID: QSKFPYVOUMICFW-UWVGGRQHSA-N
Comment: Energy1
Num peaks: 31
43.01784114 1.80946899
55.05422664 1.885517052
57.06987671 2.307669819
61.02840582 1.054449421
69.06987671 1.663858941
71.08552677 1.789178469
83.08552677 1.599373303
201.0910061 1.882653796
203.1066561 1.123811129
215.1066561 1.132665538
217.1223062 2.05150642
219.0651853 1.202987026
219.1015708 1.900919887
227.1066561 1.014610241
233.0808353 1.066509186
233.1172208 1.299463896
233.1536063 1.217334705
241.1223062 1.842070576
243.1379563 14.92628147
245.1172208 1.741797107
259.0964854 2.65307346
259.1328709 1.190465241
261.1121354 2.637554085
261.148521 10.3404781
271.1328709 1.869810947
273.1121354 1.093871139
275.1277855 1.165569682
275.164171 1.729874202
285.148521 1.178186144
287.1277855 1.990374589
303.1590856 6.286822542

Name: +ve in-silico MS/MS by CFM-ID for QSKFPYVOUMICFW-UWVGGRQHSA-N
ID: QSKFPYVOUMICFW-UWVGGRQHSA-N
Comment: Energy2
Num peaks: 31
39.02292652 2.518107157
41.03857658 3.493855732
43.01784114 2.126320466
43.05422664 1.945644111
55.05422664 4.507839152
57.06987671 2.450779254
67.05422664 1.577851444
69.06987671 2.105842433
79.05422664 1.57251608
81.06987671 1.516675098
83.08552677 2.082277801
105.0698767 2.154369614
175.075356 2.113685631
177.0546206 2.071161562
201.0910061 1.558712681
205.1223062 1.14150926
211.1117415 1.858694452
215.1066561 2.303342066
217.1223062 3.509600119
219.1015708 1.135744591
227.1066561 1.614518976
229.1223062 2.216880565
231.1379563 2.0482984
233.1172208 2.4066999
241.1223062 1.22287801
243.1379563 3.245341997
245.1172208 4.896933008
259.0964854 1.296998043
263.1277855 1.145842833
273.1121354 1.25202077
287.1277855 2.148355842

Name: +ve in-silico MS/MS by CFM-ID for SOMCHXWTFGSEBU-PISHQANHSA-N
ID: SOMCHXWTFGSEBU-PISHQANHSA-N
Comment: Energy0
Num peaks: 6
259.1328709 2.292913309
261.1121354 3.029206443
261.148521 2.482072355
285.148521 12.85726728
287.1277855 3.614859241
303.1590856 68.79159162

Name: +ve in-silico MS/MS by CFM-ID for SOMCHXWTFGSEBU-PISHQANHSA-N
ID: SOMCHXWTFGSEBU-PISHQANHSA-N
Comment: Energy1
Num peaks: 12
43.01784114 1.804873506
219.1015708 2.032658104
241.0859207 2.514929685
243.1015708 7.050008512
245.1172208 5.427171948
259.0964854 6.307770515
261.1121354 22.70081677
261.148521 1.75869125
263.1277855 2.256895177
285.148521 8.441112814
287.1277855 1.65174409
303.1590856 19.36578392

Name: +ve in-silico MS/MS by CFM-ID for SOMCHXWTFGSEBU-PISHQANHSA-N
ID: SOMCHXWTFGSEBU-PISHQANHSA-N
Comment: Energy2
Num peaks: 30
39.02292652 3.844181696
41.03857658 3.578757144
43.05422664 4.523262687
91.05422664 9.105798111
93.06987671 4.810271595
133.1011768 0.9716527033
151.0389705 0.9766902833
157.0647913 1.522642042
177.0910061 1.306618543
215.1066561 1.336372448
217.0859207 1.17223804
219.1015708 1.085137414
225.0910061 1.759564763
227.1066561 1.118591712
231.0651853 2.072697713
233.0808353 5.514467574
233.1172208 0.9505968989
235.0964854 1.168613246
241.0859207 2.211594617
241.1223062 1.016829582
243.1015708 7.15170365
245.0808353 2.137574372
245.1172208 8.552385233
247.0964854 2.341242478
257.1172208 1.476940906
261.1121354 3.183286094
267.1379563 1.111648351
269.1172208 1.17750893
285.148521 1.444365729
287.1277855 1.547184044

Name: +ve in-silico MS/MS by CFM-ID for MEDZOWDIKBGDII-SOFGYWHQSA-N
ID: MEDZOWDIKBGDII-SOFGYWHQSA-N
Comment: Energy0
Num peaks: 6
269.0808353 10.59287845
283.0964854 3.716376646
285.1121354 4.310812953
307.1328709 5.647431434
325.1434356 41.79819236
343.1540003 14.83636939

Name: +ve in-silico MS/MS by CFM-ID for MEDZOWDIKBGDII-SOFGYWHQSA-N
ID: MEDZOWDIKBGDII-SOFGYWHQSA-N
Comment: Energy1
Num peaks: 17
55.05422664 2.61534375
65.03857658 2.36610409
67.05422664 5.578482361
73.06479133 3.109021966
85.06479133 2.478996522
227.0338851 2.109302372
229.0495352 3.015385717
267.0651853 3.349145342
269.0808353 17.36698582
283.0964854 3.660624227
285.0757499 2.731937221
285.1121354 3.685446785
301.1070501 1.652040948
307.1328709 6.001638661
309.1121354 1.454434756
325.1434356 14.52874817
343.1540003 4.742144966

Name: +ve in-silico MS/MS by CFM-ID for MEDZOWDIKBGDII-SOFGYWHQSA-N
ID: MEDZOWDIKBGDII-SOFGYWHQSA-N
Comment: Energy2
Num peaks: 31
39.02292652 0.9236099479
41.03857658 0.8599052296
55.05422664 3.624223182
65.00219107 1.21763713
65.03857658 7.409629835
67.05422664 4.207536728
73.06479133 1.341073769
203.0338851 1.349752784
203.0702706 1.152675115
211.0389705 1.595563786
227.0338851 4.799384482
227.0702706 0.9024289489
229.0495352 8.587582503
239.0702706 1.365154727
241.0859207 1.343055553
243.0651853 1.245468605
251.0702706 2.425915152
257.0808353 1.301413874
265.0859207 1.763881214
267.0651853 3.16528592
267.1015708 2.073974769
269.0808353 9.238203076
281.0808353 1.762757466
281.1172208 0.953181648
283.0964854 3.17177353
285.1121354 3.34997863
297.1121354 0.9874397976
299.1277855 1.384277506
307.1328709 3.877121361
309.1121354 2.441135902
325.1434356 1.03676218

Name: +ve in-silico MS/MS by CFM-ID for VJBQUBGTUNBGDY-ZUVMSYQZSA-N
ID: VJBQUBGTUNBGDY-ZUVMSYQZSA-N
Comment: Energy0
Num peaks: 19
107.0491413 2.377200752
121.0647913 1.592266185
123.0440559 1.420618963
135.0440559 3.128446893
137.0597059 1.455147784
149.0597059 1.467212926
161.0597059 2.678709576
163.075356 2.564820383
175.075356 1.779067183
185.0597059 1.232980804
187.075356 1.913909341
189.0910061 1.602520687
201.0910061 1.37800115
203.0702706 1.416824459
231.1015708 1.288468009
293.1172208 1.261744773
297.148521 1.802674081
307.1328709 8.819531826
325.1434356 41.59012261

Name: +ve in-silico MS/MS by CFM-ID for VJBQUBGTUNBGDY-ZUVMSYQZSA-N
ID: VJBQUBGTUNBGDY-ZUVMSYQZSA-N
Comment: Energy1
Num peaks: 31
39.02292652 0.9166995222
105.0334912 1.889542261
107.0491413 6.279743653
109.0647913 1.106202365
121.0647913 4.32159146
123.0440559 1.329454824
129.0334912 0.974093763
135.0440559 3.839853124
137.0597059 2.562569566
147.0440559 1.177527513
149.0597059 2.607172318
159.0440559 3.201185255
161.0597059 4.152654668
163.075356 2.127691277
171.0440559 1.272078252
173.0597059 1.229520862
175.075356 3.071715027
177.0910061 1.05395353
185.0597059 3.326180932
187.075356 2.211314062
199.075356 1.81681422
201.0910061 1.612567628
203.0702706 2.331638204
217.0859207 1.217470803
231.1015708 1.368555514
281.1172208 1.064551375
293.1172208 1.483780476
295.1328709 2.498209773
297.148521 2.374795202
307.1328709 2.591938975
325.1434356 4.914160389

Name: +ve in-silico MS/MS by CFM-ID for VJBQUBGTUNBGDY-ZUVMSYQZSA-N
ID: VJBQUBGTUNBGDY-ZUVMSYQZSA-N
Comment: Energy2
Num peaks: 31
39.02292652 4.452022374
49.00727645 1.525718765
51.02292652 1.584034777
65.03857658 1.286753915
67.01784114 1.311486925
75.02292652 0.9244869653
77.03857658 1.859578625
79.05422664 2.672659945
89.03857658 1.859766347
91.05422664 1.498472132
93.06987671 1.266150344
105.0334912 2.313302119
107.0491413 4.274965269
119.0491413 1.396921024
121.0647913 5.408720724
123.0440559 3.201041095
135.0440559 2.914346817
143.0491413 1.104857504
147.0440559 1.789786695
149.0597059 1.573786985
161.0597059 1.396774703
171.0440559 1.001019494
175.075356 1.710933436
199.075356 1.806795603
201.0546206 0.9519303125
213.0546206 0.9159139791
293.1172208 1.199585502
295.1328709 1.303424003
297.148521 1.819618789
307.1328709 1.872801744
309.1121354 1.054820163

Name: +ve in-silico MS/MS by CFM-ID for LJPDNHJFYBWMCF-YSIASYRMSA-N
ID: LJPDNHJFYBWMCF-YSIASYRMSA-N
Comment: Energy0
Num peaks: 12
71.04914126 14.75174427
209.0597059 3.891593448
211.075356 16.03527439
213.0910061 5.070446285
225.0910061 3.186036712
227.1066561 3.271186147
229.0859207 3.153875501
241.0859207 1.80616022
243.1015708 3.631494202
325.1434356 3.302199874
327.1227001 3.539432366
343.1540003 18.95223916

Name: +ve in-silico MS/MS by CFM-ID for LJPDNHJFYBWMCF-YSIASYRMSA-N
ID: LJPDNHJFYBWMCF-YSIASYRMSA-N
Comment: Energy1
Num peaks: 21
39.02292652 1.551872221
41.03857658 10.54041604
43.05422664 6.362901408
51.02292652 3.754825779
53.03857658 3.426825021
55.05422664 2.521193374
65.03857658 1.25625697
67.05422664 2.461176492
69.06987671 1.834135649
71.04914126 13.82548984
73.06479133 1.439126448
159.0440559 1.26574102
209.0597059 4.586090411
211.075356 4.837201816
213.0910061 3.865824069
227.0702706 1.779481341
229.0859207 5.224800752
243.1015708 2.084784831
325.1434356 3.048525514
327.1227001 2.025506754
343.1540003 2.829783501

Name: +ve in-silico MS/MS by CFM-ID for LJPDNHJFYBWMCF-YSIASYRMSA-N
ID: LJPDNHJFYBWMCF-YSIASYRMSA-N
Comment: Energy2
Num peaks: 31
39.02292652 2.818654828
41.03857658 3.850790986
43.05422664 0.8442342945
49.00727645 1.48731669
51.02292652 3.061489198
53.03857658 2.226184568
55.01784114 1.612301698
55.05422664 2.42294495
65.03857658 10.56166952
67.05422664 7.400738925
69.0334912 1.926215378
69.06987671 2.069719292
71.04914126 6.210588443
75.02292652 0.998036137
81.06987671 2.575036214
119.0491413 1.708636646
133.0284058 1.014285237
135.0440559 1.367046888
159.0440559 1.512350329
175.0389705 2.295461681
193.0647913 0.7679427942
199.1117415 1.096672279
209.0597059 1.297255906
211.075356 1.761213969
215.0702706 1.010601234
225.0910061 3.674367121
227.0702706 0.9188125341
227.1066561 6.396754149
231.1015708 1.10593063
241.0859207 2.294012823
243.1015708 1.972455939

Name: +ve in-silico MS/MS by CFM-ID for IEPMGTIKOJDULE-AWEZNQCLSA-N
ID: IEPMGTIKOJDULE-AWEZNQCLSA-N
Comment: Energy0
Num peaks: 11
85.06479133 1.64894702
121.0284058 1.700309379
175.075356 8.589365221
187.075356 9.032479804
189.0910061 23.2952581
191.1066561 3.242744917
215.1066561 1.331687406
257.0808353 1.173518891
269.0808353 3.092317366
307.1328709 1.833156924
325.1434356 26.16941868

Name: +ve in-silico MS/MS by CFM-ID for IEPMGTIKOJDULE-AWEZNQCLSA-N
ID: IEPMGTIKOJDULE-AWEZNQCLSA-N
Comment: Energy1
Num peaks: 27
65.03857658 1.941108149
67.05422664 1.915476445
85.06479133 1.224917453
111.0440559 1.824256963
121.0284058 3.657550326
123.0440559 2.538950812
133.0284058 1.384719645
135.0440559 1.241369921
137.0597059 1.152686336
147.0440559 2.814274821
149.0597059 1.422441913
165.0546206 2.038163826
175.075356 8.644372273
187.075356 7.42838336
189.0910061 11.73066377
213.0910061 2.391656549
215.1066561 1.918110139
241.0859207 1.303190373
267.0651853 5.581911922
269.0808353 1.893622027
283.0964854 1.520639389
291.1015708 1.157032956
295.1328709 1.919193963
297.148521 1.183590582
307.1328709 2.371301542
309.1121354 4.396222878
325.1434356 4.016492276

Name: +ve in-silico MS/MS by CFM-ID for IEPMGTIKOJDULE-AWEZNQCLSA-N
ID: IEPMGTIKOJDULE-AWEZNQCLSA-N
Comment: Energy2
Num peaks: 31
39.02292652 0.9424426055
41.03857658 1.0045673
49.00727645 3.030420315
53.03857658 1.499557516
55.05422664 1.505002278
65.03857658 7.180018223
67.01784114 1.207109079
67.05422664 2.371605262
69.06987671 0.9819662652
93.0334912 1.28469105
95.04914126 0.9041783507
105.0334912 4.170359648
117.0334912 1.330652754
119.0491413 1.634342267
121.0284058 8.206585813
123.0440559 1.980934044
131.0491413 1.291585474
133.0284058 7.967797771
135.0440559 4.300111395
147.0440559 3.747137991
149.0597059 1.305099545
159.0440559 0.8542828026
173.0597059 1.328358521
173.0960915 1.046355817
189.0910061 2.475626875
237.0546206 1.163684982
239.0702706 2.312123092
241.0859207 2.109230131
267.1015708 1.123287806
307.1328709 1.727950178
309.1121354 1.232900551

Name: +ve in-silico MS/MS by CFM-ID for WDPDGHCWVZXPFP-KXIGNHSDSA-N
ID: WDPDGHCWVZXPFP-KXIGNHSDSA-N
Comment: Energy0
Num peaks: 11
41.03857658 1.329428888
135.0440559 1.376869485
301.1070501 1.272903432
311.1277855 2.396003682
313.1434356 1.43655658
315.1227001 1.540240634
315.1590856 1.387865258
317.1383502 1.841133923
325.1434356 13.51597065
327.1227001 4.903581223
343.1540003 49.99821535

Name: +ve in-silico MS/MS by CFM-ID for WDPDGHCWVZXPFP-KXIGNHSDSA-N
ID: WDPDGHCWVZXPFP-KXIGNHSDSA-N
Comment: Energy1
Num peaks: 31
39.02292652 1.014971448
41.03857658 5.2383891
123.0440559 1.533824563
135.0440559 2.846287259
137.0597059 2.491085319
141.0910061 1.091468755
143.1066561 1.070102445
159.0440559 1.42390412
161.0597059 1.709610428
163.075356 2.00990616
165.0910061 1.384213514
175.0389705 1.738236748
177.0546206 1.61623637
179.0702706 2.44593558
185.1172208 0.9185153348
219.1015708 1.520111488
259.1328709 0.9865193937
283.0964854 0.9345457198
283.1328709 1.236591042
299.0914 1.504705794
299.1277855 1.228359803
301.1070501 1.446267133
303.1227001 1.232001
309.1121354 0.9225750345
311.1277855 3.997014072
313.1434356 3.367229508
315.1227001 1.256334761
315.1590856 4.193263439
325.1434356 6.528295702
327.1227001 4.119331348
343.1540003 10.55747896

Name: +ve in-silico MS/MS by CFM-ID for WDPDGHCWVZXPFP-KXIGNHSDSA-N
ID: WDPDGHCWVZXPFP-KXIGNHSDSA-N
Comment: Energy2
Num peaks: 31
39.02292652 1.83244977
41.00219107 1.091520667
41.03857658 3.918831761
49.00727645 4.310754633
51.02292652 2.389004356
55.01784114 1.243387037
55.05422664 4.033352459
57.0334912 1.226685475
59.04914126 1.445428214
63.02292652 3.956774155
65.03857658 1.914838615
67.05422664 1.53793505
105.0334912 1.083241757
123.0440559 2.339113164
135.0440559 5.632248791
145.0284058 1.314136803
151.075356 2.149218122
159.0440559 1.22291445
163.075356 1.220509637
251.1066561 1.183267467
253.0859207 1.068106175
267.1015708 1.214561603
269.1172208 1.224282923
271.1328709 2.185655629
273.148521 1.837339443
283.0964854 1.011742845
299.1277855 1.377532039
311.1277855 2.266720591
313.1434356 1.72922407
325.1434356 1.257899229
327.1227001 2.657040959

Name: +ve in-silico MS/MS by CFM-ID for WGLVCQFLXGZZHQ-SOFGYWHQSA-N
ID: WGLVCQFLXGZZHQ-SOFGYWHQSA-N
Comment: Energy0
Num peaks: 6
269.0808353 10.5843802
283.0964854 3.71359876
285.1121354 4.307530128
307.1328709 5.643108992
325.1434356 41.75828363
343.1540003 14.81986828

Name: +ve in-silico MS/MS by CFM-ID for WGLVCQFLXGZZHQ-SOFGYWHQSA-N
ID: WGLVCQFLXGZZHQ-SOFGYWHQSA-N
Comment: Energy1
Num peaks: 17
55.05422664 2.605378529
65.03857658 2.356928236
67.05422664 5.602617925
73.06479133 3.098831934
85.06479133 2.48348852
227.0338851 2.103025783
229.0495352 2.9988951
267.0651853 3.340229689
269.0808353 17.26524612
283.0964854 3.649267478
285.0757499 2.722141747
285.1121354 3.672105073
301.1070501 1.646149442
307.1328709 5.982231897
309.1121354 1.449517543
325.1434356 14.46444164
343.1540003 4.718139158

Name: +ve in-silico MS/MS by CFM-ID for WGLVCQFLXGZZHQ-SOFGYWHQSA-N
ID: WGLVCQFLXGZZHQ-SOFGYWHQSA-N
Comment: Energy2
Num peaks: 31
39.02292652 0.9179812877
55.05422664 3.604009532
57.0334912 0.8596570743
65.00219107 1.205886859
65.03857658 7.379141378
67.05422664 4.243715259
73.06479133 1.333446506
203.0338851 1.342034856
203.0702706 1.140818586
211.0389705 1.580508782
227.0338851 4.782905651
227.0702706 0.8895872413
229.0495352 8.216281728
239.0702706 1.357693836
241.0859207 1.465208858
243.0651853 1.23340491
251.0702706 2.407554595
257.0808353 1.31945496
265.0859207 1.753586381
267.0651853 3.146661359
267.1015708 2.061998848
269.0808353 9.243635354
281.0808353 1.752553795
281.1172208 0.9471410094
283.0964854 3.152666351
285.1121354 3.330049482
297.1121354 0.9814867997
299.1277855 1.376447038
307.1328709 3.854233771
309.1121354 2.426848654
325.1434356 1.028807339

Name: +ve in-silico MS/MS by CFM-ID for GIRUCUXRCNBFOL-MAUKXSAKSA-N
ID: GIRUCUXRCNBFOL-MAUKXSAKSA-N
Comment: Energy0
Num peaks: 7
261.148521 2.005244011
267.1379563 1.855183703
271.1328709 1.701105319
273.148521 1.588340355
275.164171 2.646335124
285.148521 16.9150405
303.1590856 54.86209138

Name: +ve in-silico MS/MS by CFM-ID for GIRUCUXRCNBFOL-MAUKXSAKSA-N
ID: GIRUCUXRCNBFOL-MAUKXSAKSA-N
Comment: Energy1
Num peaks: 31
55.01784114 0.7953055846
99.08044139 0.8668137919
123.0440559 3.778147022
137.0960915 1.518642791
139.1117415 1.662902564
149.0233204 1.371950758
149.0960915 1.491843009
151.0389705 2.577785095
151.1117415 1.810733583
153.1273916 3.407764611
165.0546206 1.499045824
179.1066561 0.9478455854
181.1223062 0.9794153142
203.0702706 1.665791597
217.0859207 0.888600178
229.0859207 1.130689896
231.1015708 2.160896656
233.1172208 1.262836344
243.1015708 0.8236953221
245.1172208 0.975150614
247.1328709 1.256374176
247.1692564 0.9396872597
259.1328709 3.129359391
261.148521 1.838140936
267.1379563 0.7978261239
271.1328709 3.249163932
273.148521 4.160249479
275.164171 9.114878001
285.148521 4.804556353
287.1277855 2.038709361
303.1590856 6.723960335

Name: +ve in-silico MS/MS by CFM-ID for GIRUCUXRCNBFOL-MAUKXSAKSA-N
ID: GIRUCUXRCNBFOL-MAUKXSAKSA-N
Comment: Energy2
Num peaks: 31
39.02292652 1.063667138
41.03857658 1.596788368
53.03857658 1.584758043
55.05422664 3.727328462
57.06987671 1.330159764
65.03857658 4.020069358
67.05422664 2.461233035
69.06987671 1.356259571
79.05422664 2.461515339
81.06987671 1.034696388
83.08552677 1.092186821
123.0440559 2.310926693
175.075356 1.363461392
185.0597059 1.166721497
189.0910061 1.604028249
203.0702706 1.108465763
205.1223062 1.040195885
213.0910061 1.224598511
215.1066561 2.193814316
217.0859207 1.198530166
219.1379563 1.048161442
227.1066561 1.876135204
229.1223062 2.175615903
231.1379563 1.192618373
233.1536063 2.589844932
255.1379563 1.141973263
259.1328709 1.524570307
271.1328709 2.496544372
273.148521 2.541861632
285.148521 1.292470373
287.1277855 3.145835863

Name: +ve in-silico MS/MS by CFM-ID for RCMIINPNTIVOIK-MQJDDFOESA-N
ID: RCMIINPNTIVOIK-MQJDDFOESA-N
Comment: Energy0
Num peaks: 9
95.01275576 16.40364236
231.1379563 10.42751266
249.148521 2.815045808
271.1328709 3.034522576
297.148521 2.192714441
299.164171 2.111786228
325.1434356 3.335560459
327.1227001 2.096796758
343.1540003 38.2028468

Name: +ve in-silico MS/MS by CFM-ID for RCMIINPNTIVOIK-MQJDDFOESA-N
ID: RCMIINPNTIVOIK-MQJDDFOESA-N
Comment: Energy1
Num peaks: 26
53.00219107 1.280664021
95.01275576 21.35688448
157.1011768 1.485378222
159.1168269 4.9691649
161.132477 2.090303751
175.1117415 1.09492668
183.1168269 1.11794173
187.148127 1.608124322
215.1066561 1.713102462
229.1223062 1.16757494
231.1379563 10.21708802
241.1223062 2.52823109
245.1536063 1.193258566
249.148521 1.086433436
267.1015708 3.512701571
269.1172208 2.00485633
271.1328709 2.163107548
289.1434356 1.542176819
295.1328709 1.453140659
297.148521 1.461951867
299.164171 1.29084102
311.1277855 1.507512131
315.1590856 2.913429554
325.1434356 2.988866055
327.1227001 1.36778732
343.1540003 5.29530348

Name: +ve in-silico MS/MS by CFM-ID for RCMIINPNTIVOIK-MQJDDFOESA-N
ID: RCMIINPNTIVOIK-MQJDDFOESA-N
Comment: Energy2
Num peaks: 22
39.02292652 1.209001462
41.00219107 6.018538732
45.0334912 2.049384321
47.04914126 1.12344052
53.00219107 2.375329556
65.00219107 1.585664157
67.01784114 1.675875049
69.0334912 1.827841464
95.01275576 37.22592762
97.02840582 0.9632162496
157.1011768 4.274202788
159.1168269 2.401233278
161.132477 1.765822215
173.0960915 3.838412523
175.1117415 1.784285931
177.1273916 1.44472988
187.148127 1.28011554
203.1430416 0.8844954726
215.1066561 1.452884195
225.0910061 1.190423304
231.1379563 3.167136642
267.1015708 1.260330606

Name: +ve in-silico MS/MS by CFM-ID for GTHJSZWFFNGEQF-IHPCNDPISA-N
ID: GTHJSZWFFNGEQF-IHPCNDPISA-N
Comment: Energy0
Num peaks: 9
71.04914126 5.677072819
211.075356 21.59852347
225.0910061 4.253685244
227.1066561 4.393758558
229.0859207 4.261150907
241.0859207 2.400731139
243.1015708 4.856396304
325.1434356 3.517302097
343.1540003 29.28855288

Name: +ve in-silico MS/MS by CFM-ID for GTHJSZWFFNGEQF-IHPCNDPISA-N
ID: GTHJSZWFFNGEQF-IHPCNDPISA-N
Comment: Energy1
Num peaks: 20
51.02292652 4.444857066
53.03857658 4.338491914
65.03857658 2.579573939
67.05422664 4.3411881
69.06987671 3.436529197
71.04914126 8.814702734
73.06479133 2.253676724
115.075356 1.172969087
159.0440559 2.200238838
175.0389705 1.158724523
211.075356 9.375880178
225.0910061 2.085399593
227.0702706 3.580606548
227.1066561 1.638958539
229.0859207 10.62364508
241.0859207 1.114547549
243.1015708 3.304700122
317.1383502 1.509532919
325.1434356 4.444353771
343.1540003 8.532170707

Name: +ve in-silico MS/MS by CFM-ID for GTHJSZWFFNGEQF-IHPCNDPISA-N
ID: GTHJSZWFFNGEQF-IHPCNDPISA-N
Comment: Energy2
Num peaks: 26
41.03857658 1.326363456
49.00727645 1.733748157
51.02292652 2.808217002
53.03857658 2.17143615
55.01784114 2.479780708
55.05422664 1.099670113
57.0334912 2.237834323
65.03857658 12.61819476
67.05422664 7.592209561
69.06987671 2.006295976
71.04914126 5.055194397
73.06479133 3.110212149
81.06987671 3.209119436
119.0491413 1.796670626
133.0284058 1.262685134
135.0440559 1.810160106
159.0440559 1.144189487
175.0389705 2.773895618
199.1117415 1.508156252
211.075356 2.192265763
215.0702706 1.435856192
225.0910061 4.686512218
227.0702706 1.15805801
227.1066561 8.493588743
241.0859207 2.713236348
243.1015708 1.746573632

Name: +ve in-silico MS/MS by CFM-ID for PTXBJCCXMBZGPW-ZUIFNPILSA-N
ID: PTXBJCCXMBZGPW-ZUIFNPILSA-N
Comment: Energy0
Num peaks: 6
289.1434356 1.244689725
307.1328709 3.924802915
315.1590856 2.236946337
325.1434356 21.33326922
327.1227001 0.985908547
343.1540003 55.32259845

Name: +ve in-silico MS/MS by CFM-ID for PTXBJCCXMBZGPW-ZUIFNPILSA-N
ID: PTXBJCCXMBZGPW-ZUIFNPILSA-N
Comment: Energy1
Num peaks: 18
131.0491413 1.51087448
133.0647913 2.119792009
149.0597059 1.607190797
151.075356 1.090058594
161.0597059 1.587623825
179.0702706 1.125063486
181.0859207 1.541420424
189.0546206 1.42527083
209.0808353 1.157251798
287.1277855 1.171504441
289.1434356 1.347914333
307.1328709 5.615459884
311.1277855 1.329461037
313.1434356 1.617699522
315.1590856 5.116791301
325.1434356 20.49230765
327.1227001 1.98622924
343.1540003 28.80115478

Name: +ve in-silico MS/MS by CFM-ID for PTXBJCCXMBZGPW-ZUIFNPILSA-N
ID: PTXBJCCXMBZGPW-ZUIFNPILSA-N
Comment: Energy2
Num peaks: 31
39.02292652 1.379276926
49.00727645 1.363202871
79.05422664 3.677300415
105.0334912 2.120328344
115.0542266 1.832383366
121.0647913 1.366985433
131.0491413 8.367871921
133.0647913 4.440653295
135.0440559 1.72893645
135.0804414 2.479204269
137.0960915 1.318349586
149.0597059 2.666322935
151.075356 2.239151669
161.0597059 2.257575363
163.075356 1.708266669
165.0910061 1.794009544
175.075356 1.92629223
179.0702706 1.362289797
229.1223062 2.183829564
235.0964854 1.142548522
267.1379563 1.091725721
269.1172208 2.372099406
269.1536063 1.687164931
273.148521 1.304989963
295.1328709 1.080266259
297.148521 1.882989253
307.1328709 4.407931447
309.1121354 1.394055035
315.1590856 1.648617481
325.1434356 1.397905781
327.1227001 2.116212706

Name: +ve in-silico MS/MS by CFM-ID for DMMQXURQRMNSBM-YZAYTREXSA-N
ID: DMMQXURQRMNSBM-YZAYTREXSA-N
Comment: Energy0
Num peaks: 13
41.03857658 1.790558085
123.0440559 1.210251095
159.0440559 1.454369562
161.0597059 1.138382373
283.0964854 1.625289169
293.1172208 1.996884042
295.0964854 2.758819405
295.1328709 5.462930025
297.1121354 1.437604694
297.148521 1.151792621
299.1277855 0.9161348909
309.1121354 1.297521811
325.1434356 58.45525778

Name: +ve in-silico MS/MS by CFM-ID for DMMQXURQRMNSBM-YZAYTREXSA-N
ID: DMMQXURQRMNSBM-YZAYTREXSA-N
Comment: Energy1
Num peaks: 31
25.00727645 1.128740249
39.02292652 1.762966892
41.03857658 5.578688248
133.0647913 0.7982965373
145.0647913 1.969091451
147.0804414 1.606411684
149.0233204 0.9382424224
149.0960915 0.8113226269
151.0389705 2.447819879
159.0440559 1.386188557
161.0597059 2.896910117
163.075356 1.010915753
165.0910061 0.8554782065
175.1117415 1.349743659
189.0910061 1.679786207
203.1066561 4.199697105
277.1223062 1.091779267
279.1379563 0.9792966534
281.0808353 2.362402346
281.1172208 0.8739385204
283.0964854 2.22850632
285.1121354 1.13874111
293.1172208 2.525811882
295.0964854 2.091242237
295.1328709 5.451509523
297.1121354 2.011356323
297.148521 0.9196200761
299.1277855 1.624516277
307.1328709 1.061359878
309.1121354 2.673840384
325.1434356 21.75077712

Name: +ve in-silico MS/MS by CFM-ID for DMMQXURQRMNSBM-YZAYTREXSA-N
ID: DMMQXURQRMNSBM-YZAYTREXSA-N
Comment: Energy2
Num peaks: 31
39.02292652 2.789634651
41.03857658 3.869351995
49.00727645 1.379579401
51.02292652 1.510725537
53.03857658 0.8864676932
63.02292652 3.443574048
105.0334912 1.646135176
105.0698767 1.294163224
115.0542266 8.674821701
117.0698767 1.663002363
121.0284058 1.02009923
123.0440559 1.105625613
129.0334912 0.9626354302
131.0491413 2.986916389
133.0647913 3.81946694
135.0440559 1.745308176
137.0597059 1.099502596
139.0542266 1.189416245
139.075356 1.228000331
143.0855268 1.470364734
155.0491413 1.819573325
159.0440559 4.897901384
161.0960915 1.627451852
167.1066561 0.9864453404
171.0804414 6.108853348
175.1117415 1.053082319
237.0910061 1.61160115
239.1066561 0.8853077519
279.1379563 1.266430583
281.1172208 1.309129264
309.1121354 2.063965866

Name: +ve in-silico MS/MS by CFM-ID for DUKIOLILHPWESN-XGICHPGQSA-N
ID: DUKIOLILHPWESN-XGICHPGQSA-N
Comment: Energy0
Num peaks: 6
55.05422664 2.055464332
81.0334912 1.714546995
83.04914126 13.80693189
225.0910061 24.88209947
297.1121354 1.693525504
325.1434356 37.8919849

Name: +ve in-silico MS/MS by CFM-ID for DUKIOLILHPWESN-XGICHPGQSA-N
ID: DUKIOLILHPWESN-XGICHPGQSA-N
Comment: Energy1
Num peaks: 15
25.00727645 2.323249803
27.02292652 4.094756547
29.03857658 1.316447193
51.02292652 1.526671237
53.03857658 1.186791601
55.05422664 7.645406785
65.03857658 1.594613514
83.04914126 10.7188608
195.0804414 1.64540077
197.0960915 1.822519889
225.0910061 36.27778812
297.148521 1.461665904
299.1277855 2.140108057
309.1121354 1.844863855
325.1434356 4.851717256

Name: +ve in-silico MS/MS by CFM-ID for DUKIOLILHPWESN-XGICHPGQSA-N
ID: DUKIOLILHPWESN-XGICHPGQSA-N
Comment: Energy2
Num peaks: 22
25.00727645 2.927352416
27.02292652 2.953894206
29.03857658 1.616751669
39.02292652 3.513513544
51.02292652 2.26714322
53.03857658 8.599274025
55.05422664 12.95559699
57.06987671 1.476960959
63.02292652 2.118865667
65.03857658 2.890786106
67.01784114 1.793687186
83.04914126 6.84626609
91.05422664 1.403286015
115.0542266 2.933686841
183.0804414 2.559490694
195.0804414 3.291499147
197.0960915 3.867741959
199.075356 1.424643719
209.0597059 3.301167697
211.075356 2.925940192
225.0910061 7.021538051
309.1121354 1.337816864

Name: +ve in-silico MS/MS by CFM-ID for FEOANYGAJPRFDP-YPYHOGKESA-N
ID: FEOANYGAJPRFDP-YPYHOGKESA-N
Comment: Energy0
Num peaks: 16
91.01784114 1.095150749
93.0334912 2.59526055
97.02840582 2.305496261
149.0597059 1.173958801
215.1066561 1.703058893
217.1223062 4.905981614
219.1379563 6.24813481
275.1277855 2.267706105
295.1328709 1.902482232
297.148521 4.562602657
299.164171 4.58762377
313.1434356 1.131395464
315.1590856 2.629708535
325.1434356 4.58399839
327.1227001 1.210014867
343.1540003 37.61776194

Name: +ve in-silico MS/MS by CFM-ID for FEOANYGAJPRFDP-YPYHOGKESA-N
ID: FEOANYGAJPRFDP-YPYHOGKESA-N
Comment: Energy1
Num peaks: 31
69.0334912 0.9394530085
81.0334912 2.515572809
91.01784114 2.013393744
93.0334912 2.194919108
95.01275576 1.441812897
97.02840582 1.823389648
99.08044139 1.104609162
151.0389705 1.112314056
179.0702706 1.218595178
191.1066561 1.181528844
199.075356 0.9890132146
201.0910061 1.112238701
203.1066561 1.350153188
205.1223062 1.312252719
207.1379563 1.058276485
213.0910061 1.60462614
215.1066561 1.216639555
217.1223062 1.941324562
219.1379563 1.493293809
231.1379563 1.347651693
275.1277855 2.296416887
295.1328709 4.514374673
297.1121354 1.027862323
297.148521 3.500360793
299.164171 4.870091793
311.1277855 2.833910686
313.1434356 1.5550175
315.1590856 6.901474122
325.1434356 5.584078806
327.1227001 2.097233747
343.1540003 8.221019638

Name: +ve in-silico MS/MS by CFM-ID for FEOANYGAJPRFDP-YPYHOGKESA-N
ID: FEOANYGAJPRFDP-YPYHOGKESA-N
Comment: Energy2
Num peaks: 31
39.02292652 1.292194752
41.03857658 4.367136545
49.00727645 1.870425168
51.02292652 3.833372974
53.03857658 3.608511095
55.05422664 2.611413696
65.03857658 2.712421427
67.05422664 2.46572092
69.06987671 2.275047163
81.0334912 3.642409162
83.04914126 1.246063432
91.01784114 4.435441615
93.0334912 1.03375917
97.02840582 1.085837302
161.0597059 1.759347014
171.1168269 2.185231736
173.132477 1.375225046
175.075356 1.720682011
175.148127 1.464748302
189.0910061 1.590676055
191.1066561 1.998883332
191.1430416 0.9231501053
213.0910061 2.192671795
215.1066561 2.838617172
217.1223062 2.517251528
247.1328709 1.379081001
299.0914 1.229258522
313.1070501 1.033613126
315.1227001 0.9773498157
325.1434356 1.015471718
327.1227001 1.450466021

Name: +ve in-silico MS/MS by CFM-ID for ARFBOYDNJXQGTO-DTPVGKJESA-N
ID: ARFBOYDNJXQGTO-DTPVGKJESA-N
Comment: Energy0
Num peaks: 15
41.03857658 2.355183607
53.03857658 1.314362417
55.05422664 2.141624906
65.03857658 0.9835998802
67.05422664 1.463021249
161.0597059 1.261377508
307.1328709 0.9122490343
311.1277855 1.426982655
313.1434356 4.408427512
315.1227001 0.9633599225
315.1590856 1.126421056
317.1383502 1.043662536
325.1434356 15.54007407
327.1227001 3.736934759
343.1540003 42.22945965

Name: +ve in-silico MS/MS by CFM-ID for ARFBOYDNJXQGTO-DTPVGKJESA-N
ID: ARFBOYDNJXQGTO-DTPVGKJESA-N
Comment: Energy1
Num peaks: 31
39.02292652 1.936081395
41.03857658 6.455242683
49.00727645 3.698561779
51.02292652 1.834711846
53.03857658 3.320192782
55.05422664 2.778022698
57.06987671 1.891291472
65.03857658 0.9169947216
79.01784114 1.074867281
135.0440559 2.205036578
139.075356 1.11721198
141.0910061 1.11721198
145.0284058 2.310764931
159.0440559 2.139356525
161.0597059 1.67749541
163.075356 1.772219364
165.0910061 1.341255203
221.1172208 1.107674147
249.1121354 0.9614122855
257.0808353 0.910814338
259.0964854 1.078342372
261.1121354 0.9733450905
297.148521 1.539552875
307.1328709 1.76132773
309.1121354 1.519725158
311.1277855 1.342227725
313.1434356 3.444469429
315.1590856 1.48076846
325.1434356 6.984347823
327.1227001 2.858507006
343.1540003 8.520130557

Name: +ve in-silico MS/MS by CFM-ID for ARFBOYDNJXQGTO-DTPVGKJESA-N
ID: ARFBOYDNJXQGTO-DTPVGKJESA-N
Comment: Energy2
Num peaks: 31
39.02292652 4.74417415
41.03857658 5.846460117
43.05422664 0.931900842
49.00727645 3.127825592
51.02292652 5.126212776
53.03857658 4.194675118
55.05422664 5.267007918
59.08552677 1.003343683
63.02292652 6.876221593
65.03857658 3.113184193
67.05422664 2.491605972
71.08552677 1.154136703
73.10117684 1.240657292
81.06987671 0.9380293212
115.0542266 2.509997572
117.0698767 1.102023615
133.0647913 0.8747166238
139.075356 1.082879804
141.0910061 1.082879804
159.0440559 3.470598905
161.0597059 1.318717901
165.0910061 1.235856322
167.1066561 0.86136221
169.1223062 1.012910801
255.1015708 0.8756079695
257.1172208 0.8802657648
277.1223062 1.022337986
297.148521 2.530334596
309.1121354 0.8144469076
313.1434356 2.513487025
315.1590856 0.7790837864

Name: +ve in-silico MS/MS by CFM-ID for SLOQSNHEHSCLGS-XQQFMLRXSA-N
ID: SLOQSNHEHSCLGS-XQQFMLRXSA-N
Comment: Energy0
Num peaks: 7
61.02840582 5.24480056
135.0651853 1.638034698
203.081504 14.29993068
263.1026334 2.867339898
289.1182834 4.830676095
307.1288481 20.75833501
325.1394128 31.07613206

Name: +ve in-silico MS/MS by CFM-ID for SLOQSNHEHSCLGS-XQQFMLRXSA-N
ID: SLOQSNHEHSCLGS-XQQFMLRXSA-N
Comment: Energy1
Num peaks: 17
43.01784114 2.969491455
45.0334912 2.584821562
61.02840582 13.56856839
63.04405588 5.022592875
73.02840582 1.101333115
175.0865894 1.227522162
191.081504 1.076606651
203.081504 32.63643941
205.0971541 2.298122227
233.0920687 3.852361961
235.1077188 1.701957082
263.1026334 1.393275454
269.1495836 1.315700852
289.1182834 2.283487253
297.1444982 1.249861151
307.1288481 4.147525748
325.1394128 2.212183047

Name: +ve in-silico MS/MS by CFM-ID for SLOQSNHEHSCLGS-XQQFMLRXSA-N
ID: SLOQSNHEHSCLGS-XQQFMLRXSA-N
Comment: Energy2
Num peaks: 19
43.01784114 2.038269605
45.0334912 1.962306677
56.99710569 1.876637063
61.02840582 5.03199925
63.04405588 1.294817301
103.0542266 1.944135166
105.0698767 0.9758121277
117.0546206 1.137345696
118.0651257 7.026840559
120.0807757 14.93963793
130.0651257 4.306315481
132.0807757 8.305552707
134.0964258 3.003868963
145.0760247 1.244727546
147.0916748 7.937042545
160.0756904 5.541424271
175.0865894 3.932991987
187.0502039 1.073789617
203.081504 6.783761925

Name: +ve in-silico MS/MS by CFM-ID for APHXKGJLXYAQHZ-XLJJWPCRSA-N
ID: APHXKGJLXYAQHZ-XLJJWPCRSA-N
Comment: Energy0
Num peaks: 6
271.1328709 5.839088391
297.148521 5.213576473
299.164171 5.307004257
315.1590856 3.020091933
325.1434356 12.22199968
343.1540003 49.95666461

Name: +ve in-silico MS/MS by CFM-ID for APHXKGJLXYAQHZ-XLJJWPCRSA-N
ID: APHXKGJLXYAQHZ-XLJJWPCRSA-N
Comment: Energy1
Num peaks: 13
253.1223062 2.106720159
267.1015708 6.475390003
269.1172208 6.344479681
271.1328709 7.176650657
273.148521 2.119798262
295.1328709 7.79056483
297.148521 5.764763982
299.164171 7.306967003
307.1328709 1.852032605
315.1590856 5.680932283
325.1434356 10.22595465
327.1227001 1.740321394
343.1540003 15.69585619

Name: +ve in-silico MS/MS by CFM-ID for APHXKGJLXYAQHZ-XLJJWPCRSA-N
ID: APHXKGJLXYAQHZ-XLJJWPCRSA-N
Comment: Energy2
Num peaks: 20
225.1273916 8.571449858
227.1430416 4.151363793
229.1586917 2.066820928
241.1223062 1.852942116
245.1536063 2.054013044
251.1430416 2.25951373
253.1223062 9.310628677
255.1379563 4.685977798
255.1743418 2.056871729
267.1015708 7.8840258
269.1172208 7.712632582
271.1328709 4.101198641
271.1692564 2.497894246
279.1379563 3.255534913
281.1536063 4.146069631
295.1328709 2.241923252
297.148521 4.317485949
299.164171 1.60326371
307.1328709 3.575974237
325.1434356 1.690143573

Name: +ve in-silico MS/MS by CFM-ID for FZAJMQDNLIFRPQ-UHFFFAOYSA-N
ID: FZAJMQDNLIFRPQ-UHFFFAOYSA-N
Comment: Energy0
Num peaks: 14
123.0440559 1.634865752
137.0597059 1.629468957
151.075356 3.485526262
153.0910061 1.4352428
165.0910061 1.647530147
179.1066561 1.579243433
193.1223062 2.28504773
231.1015708 1.599882452
233.1172208 1.374835451
271.1328709 6.582004498
273.148521 2.473907625
275.164171 1.841570884
285.148521 2.734402584
303.1590856 50.4486794

Name: +ve in-silico MS/MS by CFM-ID for FZAJMQDNLIFRPQ-UHFFFAOYSA-N
ID: FZAJMQDNLIFRPQ-UHFFFAOYSA-N
Comment: Energy1
Num peaks: 31
39.02292652 1.081571037
41.03857658 1.920084769
69.0334912 1.225311761
73.06479133 1.055587225
109.0284058 1.071509624
121.0284058 1.860386092
123.0440559 3.978432426
125.0597059 1.000144486
133.0284058 1.16552375
135.0440559 1.065405994
137.0597059 3.612312281
147.0440559 0.9480183626
149.0597059 1.443702821
151.075356 5.727662452
153.0910061 1.180238145
165.0910061 4.446797363
175.075356 1.589748961
177.0910061 1.423949649
179.1066561 3.896805746
189.0910061 0.9571146445
191.1066561 1.371912378
193.1223062 4.682252481
201.0910061 1.074178603
231.1015708 1.019189342
259.1328709 1.365608175
261.148521 1.331075889
271.1328709 5.001807635
273.148521 2.409630104
275.164171 2.369242738
285.148521 2.02730551
303.1590856 9.919877326

Name: +ve in-silico MS/MS by CFM-ID for FZAJMQDNLIFRPQ-UHFFFAOYSA-N
ID: FZAJMQDNLIFRPQ-UHFFFAOYSA-N
Comment: Energy2
Num peaks: 31
39.02292652 2.546540697
41.03857658 2.432949792
43.05422664 1.47931786
49.00727645 0.9845275308
51.02292652 1.522979207
81.0334912 2.041327207
93.0334912 1.918450739
95.04914126 3.08192066
105.0334912 5.674074245
107.0491413 2.544900222
109.0647913 2.967687397
119.0491413 5.559440664
121.0647913 2.017787278
123.0440559 1.692580608
123.0804414 2.77332176
137.0597059 1.240969237
151.075356 1.599724235
161.0960915 1.563134687
175.075356 0.8658266014
195.1379563 1.03965783
197.0597059 2.015129981
201.0910061 5.939058641
215.1066561 1.230791956
217.1223062 1.521463684
257.1172208 2.145718033
259.1328709 1.178449688
271.1328709 1.453463781
273.148521 3.538853647
275.164171 1.928981495
285.148521 2.351476832
287.1277855 2.478736186

Name: +ve in-silico MS/MS by CFM-ID for MJAGZKYWKWEKQU-OPMHRUBESA-N
ID: MJAGZKYWKWEKQU-OPMHRUBESA-N
Comment: Energy0
Num peaks: 6
251.1066561 3.37822961
265.1223062 4.535229982
293.1172208 16.51974749
295.1328709 1.976124933
307.1328709 1.501471453
325.1434356 57.62912685

Name: +ve in-silico MS/MS by CFM-ID for MJAGZKYWKWEKQU-OPMHRUBESA-N
ID: MJAGZKYWKWEKQU-OPMHRUBESA-N
Comment: Energy1
Num peaks: 21
73.02840582 1.299704831
91.05422664 5.605862661
93.06987671 1.381365645
161.0597059 1.164722224
163.075356 1.692299699
187.075356 1.206599394
205.1011768 1.677733609
221.0960915 1.087345262
233.0960915 2.340416699
235.1117415 1.410578963
247.0964854 2.849180344
251.1066561 3.298261809
253.1223062 2.801091611
263.1066561 1.98160933
265.1223062 8.418033941
275.1066561 1.518797818
293.1172208 11.78417332
295.1328709 1.066799688
307.1328709 3.134796613
309.1121354 1.20719686
325.1434356 24.01751693

Name: +ve in-silico MS/MS by CFM-ID for MJAGZKYWKWEKQU-OPMHRUBESA-N
ID: MJAGZKYWKWEKQU-OPMHRUBESA-N
Comment: Energy2
Num peaks: 21
91.05422664 3.525293047
93.06987671 1.428662669
103.0542266 1.179479333
131.0491413 2.198532778
161.0597059 1.072640913
167.1066561 0.9923943492
175.075356 1.501469775
187.075356 3.081205429
191.0855268 1.896708434
193.1011768 3.881586638
205.1011768 27.79557037
207.1168269 2.306124108
221.0960915 3.171313086
231.0804414 1.340880417
233.0960915 15.601585
235.1117415 2.850704585
251.1066561 1.949923549
263.1066561 1.188435703
265.1223062 1.808524446
277.1223062 0.9755508585
309.1121354 1.13654922

Name: +ve in-silico MS/MS by CFM-ID for GUNJFQQUWRZFME-UHFFFAOYSA-N
ID: GUNJFQQUWRZFME-UHFFFAOYSA-N
Comment: Energy0
Num peaks: 6
69.06987671 4.931590827
293.1172208 3.473123405
295.1328709 4.906442054
307.1328709 5.171443114
309.1121354 1.81237086
325.1434356 65.20154484

Name: +ve in-silico MS/MS by CFM-ID for GUNJFQQUWRZFME-UHFFFAOYSA-N
ID: GUNJFQQUWRZFME-UHFFFAOYSA-N
Comment: Energy1
Num peaks: 21
41.03857658 1.053040322
55.05422664 2.547299274
65.03857658 1.910303373
67.05422664 5.500519821
69.0334912 1.390649535
69.06987671 7.300592766
71.04914126 7.42308889
83.08552677 1.04781749
239.1066561 1.728625396
255.0651853 1.757848755
257.0808353 1.770094895
279.1379563 5.061222615
281.1536063 7.093644934
295.0964854 1.291614755
295.1328709 1.828804339
297.1121354 1.254172458
297.148521 7.417817773
299.1277855 2.05155337
307.1328709 5.075283
309.1121354 1.015558934
325.1434356 14.98510377

Name: +ve in-silico MS/MS by CFM-ID for GUNJFQQUWRZFME-UHFFFAOYSA-N
ID: GUNJFQQUWRZFME-UHFFFAOYSA-N
Comment: Energy2
Num peaks: 31
25.00727645 0.8697828005
27.02292652 0.7654812874
39.02292652 3.877456408
41.03857658 5.034317171
43.05422664 1.236551716
51.02292652 2.135987532
53.03857658 3.165258955
55.05422664 4.532319752
65.03857658 3.086936404
67.05422664 7.811337029
69.0334912 2.714588495
69.06987671 2.880935295
71.04914126 6.025726126
81.06987671 2.298646042
83.08552677 2.210927943
223.1117415 0.9480588867
225.0910061 1.355133558
239.1066561 3.017611793
239.1430416 0.7725874401
251.0702706 1.337866219
253.0859207 1.269539639
263.1430416 1.038409216
265.1223062 1.107450999
279.1379563 2.415936193
291.1015708 1.969251086
293.1172208 1.133050423
295.1328709 1.061980075
297.148521 1.741469538
299.1277855 0.9541162591
307.1328709 1.580673119
309.1121354 2.304943984

Name: +ve in-silico MS/MS by CFM-ID for IDVZSGFQQMFFSF-HXUWFJFHSA-N
ID: IDVZSGFQQMFFSF-HXUWFJFHSA-N
Comment: Energy0
Num peaks: 17
55.05422664 1.5519497
69.06987671 2.882277558
83.08552677 1.02143194
85.10117684 0.92266886
135.1168269 0.8928699923
201.0182351 1.581211073
203.0338851 1.187949784
205.0495352 2.096803588
205.1223062 3.033154192
269.0808353 1.285084936
281.0808353 3.976347031
283.0964854 3.874411387
285.1121354 0.917128519
289.1223062 1.106500704
307.1328709 12.49834613
309.1121354 0.8790830051
325.1434356 40.90736608

Name: +ve in-silico MS/MS by CFM-ID for IDVZSGFQQMFFSF-HXUWFJFHSA-N
ID: IDVZSGFQQMFFSF-HXUWFJFHSA-N
Comment: Energy1
Num peaks: 31
39.02292652 1.630806432
55.05422664 3.768266755
65.03857658 1.399578505
67.05422664 1.802667826
69.06987671 6.175448334
83.08552677 1.477148739
85.10117684 1.407249018
109.1011768 1.006188062
121.0284058 8.429398034
123.0440559 1.001007527
175.1117415 0.9766540207
187.0389705 1.89710564
201.0182351 1.636995985
201.0910061 1.56621546
203.0338851 4.002474336
203.1066561 2.151704932
205.0495352 0.9699387308
205.1223062 2.801287878
239.0338851 1.305126447
241.0495352 2.113943007
243.0651853 0.9454002161
255.0651853 1.51001957
269.0808353 1.771320369
281.0808353 1.105476728
285.1121354 1.128974075
293.1172208 1.04734049
295.1328709 1.64676366
297.148521 5.939965815
307.1328709 4.113924152
309.1121354 0.9602218237
325.1434356 5.248847146

Name: +ve in-silico MS/MS by CFM-ID for IDVZSGFQQMFFSF-HXUWFJFHSA-N
ID: IDVZSGFQQMFFSF-HXUWFJFHSA-N
Comment: Energy2
Num peaks: 31
39.02292652 4.22223297
41.03857658 1.026966611
49.00727645 2.138782282
51.02292652 2.484872644
53.03857658 3.980059895
55.05422664 4.91946791
65.03857658 5.16921108
67.05422664 5.926300105
69.06987671 5.486582478
79.05422664 2.265459742
81.06987671 0.787666808
83.08552677 0.9669563182
93.0334912 1.089988215
119.0855268 1.198929886
121.0284058 5.576655101
145.0284058 3.244352058
147.0076704 1.001276771
171.0440559 0.8664967259
173.0233204 2.105671479
175.0389705 1.261324844
185.0233204 1.629899373
187.0389705 2.223325535
201.0182351 3.212113497
203.1066561 0.7830278009
239.0338851 0.7943226665
251.0702706 0.7711577091
279.1015708 1.56101817
295.1328709 0.946878125
299.1277855 0.9009124399
307.1328709 1.037239316
309.1121354 2.062752056

Name: +ve in-silico MS/MS by CFM-ID for UXNVRYGLQIBWDQ-RNODOKPDSA-N
ID: UXNVRYGLQIBWDQ-RNODOKPDSA-N
Comment: Energy0
Num peaks: 20
41.03857658 1.133784166
123.0440559 2.293677118
137.0597059 3.089119445
139.075356 0.9761284966
165.0910061 1.592990583
177.0546206 1.132987244
179.0702706 1.194761355
205.0859207 1.971024483
215.1066561 0.9780427959
217.1223062 2.384127925
219.1015708 2.558039979
219.1379563 2.077174382
221.1172208 1.007975109
301.1070501 1.038800795
311.1277855 1.573746413
313.1434356 2.688214679
315.1590856 1.868236842
325.1434356 7.484464444
327.1227001 4.184504352
343.1540003 39.27037802

Name: +ve in-silico MS/MS by CFM-ID for UXNVRYGLQIBWDQ-RNODOKPDSA-N
ID: UXNVRYGLQIBWDQ-RNODOKPDSA-N
Comment: Energy1
Num peaks: 31
41.03857658 3.665043812
123.0440559 2.96332527
135.0440559 1.33326468
137.0597059 4.533770289
161.0597059 1.063190803
163.075356 1.695430055
165.0910061 2.348139216
173.0233204 1.188707597
175.0389705 1.316269663
177.0546206 1.22328386
179.0702706 1.808701706
201.0546206 1.460472722
203.0702706 1.11302265
205.0859207 2.066860336
215.1066561 1.055219331
217.0859207 1.032334995
217.1223062 1.645483392
219.1015708 2.435244599
219.1379563 1.745752631
231.1379563 1.41770571
255.1015708 1.493639411
257.1172208 2.005741197
299.0914 1.030916524
301.1070501 1.31395298
303.1227001 1.265117384
311.1277855 2.087502899
313.1434356 4.233203809
315.1590856 3.434589217
325.1434356 2.55592741
327.1227001 2.543931925
343.1540003 5.410629535

Name: +ve in-silico MS/MS by CFM-ID for UXNVRYGLQIBWDQ-RNODOKPDSA-N
ID: UXNVRYGLQIBWDQ-RNODOKPDSA-N
Comment: Energy2
Num peaks: 31
39.02292652 1.923349109
41.03857658 3.225448642
49.00727645 1.388223968
53.03857658 1.25286988
77.03857658 2.865485488
79.05422664 3.582589444
81.06987671 2.939249693
91.05422664 3.94391512
93.06987671 2.111939001
95.08552677 1.142898817
105.0698767 1.134284904
117.0698767 1.248702711
123.0440559 4.792906038
135.0440559 1.249935578
137.0597059 2.595749469
143.0855268 1.333911989
145.1011768 0.9614369983
161.0597059 1.977895005
163.075356 2.734214284
165.0910061 2.148065503
175.075356 1.204151698
177.0910061 2.344947685
187.075356 2.250902002
203.1066561 1.078687172
229.1223062 1.074118923
231.1379563 1.170950953
253.1223062 0.9889462897
311.1277855 1.016293899
313.1434356 1.659119522
315.1590856 1.191936889
327.1227001 1.408916415

Name: +ve in-silico MS/MS by CFM-ID for RFBOXBGSYTWSBN-SFHVURJKSA-N
ID: RFBOXBGSYTWSBN-SFHVURJKSA-N
Comment: Energy0
Num peaks: 20
55.05422664 1.099678138
73.06479133 0.8707403977
117.0334912 3.025569838
119.0491413 1.423990143
121.0647913 1.743092355
137.0597059 1.024027319
159.0804414 1.893856863
161.0960915 1.018727178
165.0546206 1.043866692
175.075356 1.27923056
177.0910061 1.032634689
195.1015708 0.8290750645
205.0859207 1.491877364
223.0964854 1.927887046
269.0808353 3.514486046
283.0964854 2.988394662
285.1121354 3.572459716
307.1328709 4.843639537
325.1434356 33.49535661
343.1540003 12.64604209

Name: +ve in-silico MS/MS by CFM-ID for RFBOXBGSYTWSBN-SFHVURJKSA-N
ID: RFBOXBGSYTWSBN-SFHVURJKSA-N
Comment: Energy1
Num peaks: 31
55.05422664 1.722762064
67.05422664 0.9396333782
69.06987671 3.409200446
73.06479133 3.496257725
87.08044139 1.606836394
105.0334912 5.762472962
107.0491413 4.634847256
119.0491413 0.9235685656
121.0647913 1.636812651
123.0440559 1.606557871
147.0440559 1.355430113
149.0597059 1.243175772
159.0804414 1.366872803
161.0960915 1.084626049
179.1066561 0.9087926513
185.0597059 1.150391716
187.075356 2.406510466
189.0910061 1.541070816
203.0702706 1.54609551
205.0859207 2.627549618
207.1015708 1.981872186
223.0964854 1.823163313
251.0702706 1.147486193
269.0808353 5.095530064
283.0964854 1.844361577
285.1121354 2.435635026
297.148521 1.91253787
307.1328709 4.205929424
315.1590856 0.868551631
325.1434356 8.511083916
343.1540003 2.863387565

Name: +ve in-silico MS/MS by CFM-ID for RFBOXBGSYTWSBN-SFHVURJKSA-N
ID: RFBOXBGSYTWSBN-SFHVURJKSA-N
Comment: Energy2
Num peaks: 31
49.00727645 1.161878984
55.05422664 1.284129311
65.03857658 1.8261269
67.05422664 1.335843995
69.06987671 1.727476777
73.06479133 1.133546659
75.02292652 1.61328914
91.05422664 1.16978784
105.0334912 3.68420565
107.0491413 2.768661325
117.0334912 9.589299832
119.0491413 2.013090963
121.0284058 2.686237766
121.0647913 1.447179813
123.0440559 1.275301299
145.0284058 1.214647227
147.0440559 1.118827841
149.0233204 1.694172966
157.0647913 3.355411802
159.0804414 1.448614127
161.0960915 1.527285954
163.0389705 1.203228462
163.1117415 1.597424026
177.0910061 1.946665823
199.075356 1.989484245
201.0546206 1.436580687
203.0702706 1.112129643
205.0859207 2.395169522
207.1015708 1.733577488
297.148521 1.455064124
307.1328709 1.955629018

Name: +ve in-silico MS/MS by CFM-ID for IWMQBRQITMMJFZ-UHFFFAOYSA-N
ID: IWMQBRQITMMJFZ-UHFFFAOYSA-N
Comment: Energy0
Num peaks: 6
289.1223062 2.395132091
293.1172208 3.561574858
295.1328709 1.022380767
307.1328709 20.84814435
309.1121354 0.5844971519
325.1434356 68.60308203

Name: +ve in-silico MS/MS by CFM-ID for IWMQBRQITMMJFZ-UHFFFAOYSA-N
ID: IWMQBRQITMMJFZ-UHFFFAOYSA-N
Comment: Energy1
Num peaks: 8
275.1066561 2.339865371
281.1172208 2.915801548
289.1223062 3.70735446
293.1172208 4.76813347
295.1328709 4.668003912
297.148521 6.709690427
307.1328709 19.3393405
325.1434356 36.16071276

Name: +ve in-silico MS/MS by CFM-ID for IWMQBRQITMMJFZ-UHFFFAOYSA-N
ID: IWMQBRQITMMJFZ-UHFFFAOYSA-N
Comment: Energy2
Num peaks: 18
237.0910061 3.416052404
239.1066561 2.768655562
249.0910061 5.702751756
251.1066561 7.203205026
253.1223062 4.881404091
261.0910061 4.793846151
263.1066561 5.583738447
265.0859207 4.060742113
265.1223062 4.292241871
275.1066561 5.262786885
277.1223062 6.512797262
279.1015708 2.292068714
279.1379563 5.765653112
281.1172208 4.431575217
289.1223062 6.736793727
291.1015708 2.510845265
307.1328709 3.69984056
309.1121354 2.120388615

Name: +ve in-silico MS/MS by CFM-ID for SDXLCXZRXWWAGW-UVARLRKDSA-N
ID: SDXLCXZRXWWAGW-UVARLRKDSA-N
Comment: Energy0
Num peaks: 12
135.0440559 2.869654198
151.0389705 1.786401317
161.0597059 1.668120646
163.075356 2.341199741
189.0910061 1.366366414
203.1066561 1.847483318
221.1172208 2.804658454
295.1328709 2.413777952
313.1434356 4.80823068
315.1590856 1.117406536
325.1434356 30.09929708
343.1540003 27.96654513

Name: +ve in-silico MS/MS by CFM-ID for SDXLCXZRXWWAGW-UVARLRKDSA-N
ID: SDXLCXZRXWWAGW-UVARLRKDSA-N
Comment: Energy1
Num peaks: 28
53.03857658 0.870930517
107.0491413 1.346616048
123.0440559 1.648785415
135.0440559 6.256203431
135.0804414 0.9655150432
151.0389705 3.517133864
159.0440559 4.246083736
161.0597059 5.736930833
163.075356 3.679042333
165.0910061 1.133784347
175.0389705 2.027253523
177.0546206 1.560621106
187.075356 2.269066992
189.0910061 2.324971819
191.1066561 1.635353739
193.1223062 1.716433866
201.0910061 1.301717118
203.0702706 0.9100847122
203.1066561 3.783315407
207.1015708 1.394351495
217.0859207 1.133540191
219.1015708 0.9268810183
221.1172208 4.034560945
295.1328709 2.11723246
297.148521 3.08792574
313.1434356 3.614106435
325.1434356 10.44542506
343.1540003 6.429222809

Name: +ve in-silico MS/MS by CFM-ID for SDXLCXZRXWWAGW-UVARLRKDSA-N
ID: SDXLCXZRXWWAGW-UVARLRKDSA-N
Comment: Energy2
Num peaks: 31
53.03857658 2.525769961
55.05422664 2.30658338
67.05422664 1.74448356
69.06987671 1.613634033
105.0334912 2.756006966
115.0542266 2.848210212
117.0698767 2.896817265
121.0284058 1.301921144
123.0440559 1.137486948
133.0647913 1.506660574
135.0440559 3.417069702
151.0389705 1.82125385
159.0440559 1.562872008
161.0597059 4.679508748
163.075356 1.685605801
187.075356 1.82154227
189.0910061 1.903151986
193.1223062 1.073921453
201.0910061 1.812295725
203.1066561 1.617365982
213.0910061 1.212853778
239.1066561 1.193988996
255.1015708 1.495215952
257.1172208 1.524551292
277.1223062 1.274521677
279.1379563 3.46729324
281.1536063 1.829674403
295.1328709 6.769515307
297.148521 3.919658509
311.1277855 1.020511819
325.1434356 1.075951564

Name: +ve in-silico MS/MS by CFM-ID for LYOIBKNKUCEBRP-KRWDZBQOSA-N
ID: LYOIBKNKUCEBRP-KRWDZBQOSA-N
Comment: Energy0
Num peaks: 14
55.05422664 4.062657189
101.0385766 4.233623482
103.0542266 2.133447045
105.0698767 2.704703033
121.0647913 1.449865131
193.0859207 2.402281623
219.0651853 1.234052754
221.0808353 5.680688571
269.0808353 1.227353849
281.0808353 5.208087987
283.0964854 3.058158719
293.1172208 2.378981091
307.1328709 6.997156659
325.1434356 38.00593941

Name: +ve in-silico MS/MS by CFM-ID for LYOIBKNKUCEBRP-KRWDZBQOSA-N
ID: LYOIBKNKUCEBRP-KRWDZBQOSA-N
Comment: Energy1
Num peaks: 30
39.02292652 2.906305909
41.03857658 0.8577029855
55.05422664 10.69849571
79.05422664 1.299460598
91.05422664 7.266873595
93.06987671 1.127337124
101.0385766 0.8827425436
103.0542266 1.408413869
105.0334912 1.198498638
105.0698767 2.738646903
107.0491413 2.560848354
131.0491413 1.329328332
133.0647913 0.8490750754
175.075356 1.399229531
179.0338851 1.232285375
203.0702706 4.906761172
205.0859207 4.735224019
219.0651853 2.07703245
219.1015708 0.9130594791
221.0808353 4.977757113
247.0964854 0.9826783049
269.0808353 1.355984707
281.0808353 2.700370468
283.0964854 1.853581944
285.1121354 1.707479869
293.1172208 1.835846793
297.148521 2.191532296
307.1328709 3.620031893
309.1121354 1.006126351
325.1434356 7.709683408

Name: +ve in-silico MS/MS by CFM-ID for LYOIBKNKUCEBRP-KRWDZBQOSA-N
ID: LYOIBKNKUCEBRP-KRWDZBQOSA-N
Comment: Energy2
Num peaks: 31
39.02292652 0.899051805
41.00219107 0.8410860597
49.00727645 2.990543218
51.02292652 1.395956769
55.05422664 10.71448838
57.06987671 2.391421243
63.02292652 1.1023699
75.02292652 1.53849501
79.05422664 1.956222042
91.05422664 3.5557047
93.06987671 2.401352749
101.0385766 15.0392772
103.0542266 3.507725196
105.0334912 2.321826425
105.0698767 3.959243962
107.0491413 1.259005929
109.1011768 1.001306753
129.0334912 1.188303543
145.0647913 1.022733369
149.0597059 0.8496072947
161.0597059 1.10457473
163.075356 0.9900933689
165.0182351 0.7646631457
175.075356 2.302196041
189.0546206 2.060576284
191.0702706 0.8273803911
199.075356 0.8648481099
203.0702706 2.017651047
205.0859207 2.069368754
215.0702706 0.916313771
309.1121354 1.338053015

Name: +ve in-silico MS/MS by CFM-ID for AOJXPBNHAJMETF-HOTGVXAUSA-N
ID: AOJXPBNHAJMETF-HOTGVXAUSA-N
Comment: Energy0
Num peaks: 7
107.0491413 5.388049332
109.0647913 1.605772432
191.1066561 1.860547392
209.1172208 1.789735038
267.1379563 6.514552805
285.148521 25.73259424
303.1590856 37.35344976

Name: +ve in-silico MS/MS by CFM-ID for AOJXPBNHAJMETF-HOTGVXAUSA-N
ID: AOJXPBNHAJMETF-HOTGVXAUSA-N
Comment: Energy1
Num peaks: 22
105.0334912 2.125835185
107.0491413 9.5997232
129.0334912 1.977155683
131.0491413 2.794802478
133.0647913 3.405500671
135.0804414 1.975326427
147.0440559 2.928600581
149.0597059 4.280113465
151.075356 2.25206182
153.0910061 1.067769217
173.0597059 1.097680798
175.075356 2.593137198
177.0910061 2.854430681
189.0910061 2.090910927
191.1066561 4.249035277
209.1172208 2.183286197
253.1223062 1.402449443
255.1379563 1.525919837
257.1536063 1.293076111
267.1379563 8.238902079
285.148521 12.9462907
303.1590856 7.404507336

Name: +ve in-silico MS/MS by CFM-ID for AOJXPBNHAJMETF-HOTGVXAUSA-N
ID: AOJXPBNHAJMETF-HOTGVXAUSA-N
Comment: Energy2
Num peaks: 26
65.03857658 1.71837978
75.02292652 2.700884294
77.03857658 4.59121534
79.05422664 5.892926899
105.0334912 4.957970282
107.0491413 7.866738637
109.0647913 1.718356825
113.0960915 1.159032597
115.1117415 1.159032597
119.0491413 2.002588901
131.0491413 1.751345689
133.0647913 2.576061091
135.0804414 2.982264386
175.075356 3.810698305
177.0910061 6.10965085
179.1066561 2.191170676
187.075356 1.176109436
189.0910061 3.327648918
191.1066561 3.124620429
239.1066561 1.065348238
253.1223062 3.203618169
255.1379563 3.385397722
257.1536063 4.34819751
267.1379563 4.698134615
271.1328709 1.42553601
285.148521 1.726863491

Name: +ve in-silico MS/MS by CFM-ID for JJPULWMQUWTWAT-BUXKBTBVSA-N
ID: JJPULWMQUWTWAT-BUXKBTBVSA-N
Comment: Energy0
Num peaks: 15
59.04914126 0.8597239749
123.0440559 0.923688139
159.0440559 1.178014298
161.0597059 1.022906355
163.075356 0.8055886432
181.0859207 1.387324237
283.0964854 1.189179818
295.1328709 1.794181202
297.1121354 2.087815014
299.1277855 1.082045093
311.1277855 3.797472985
313.1434356 3.766753711
315.1590856 0.8326109851
325.1434356 29.2434183
343.1540003 30.57317549

Name: +ve in-silico MS/MS by CFM-ID for JJPULWMQUWTWAT-BUXKBTBVSA-N
ID: JJPULWMQUWTWAT-BUXKBTBVSA-N
Comment: Energy1
Num peaks: 31
41.03857658 1.925349566
45.0334912 1.878295164
59.04914126 1.698766191
145.0647913 2.123245459
147.0804414 0.8760963938
149.0960915 1.764459894
151.0389705 1.650231174
159.0440559 1.906117501
161.0597059 2.751310231
163.075356 2.690235826
165.0910061 2.97938244
171.0804414 0.7922364028
175.0389705 0.8886637773
177.1273916 1.182493209
179.0702706 0.9015946764
181.0859207 2.723811513
189.0910061 0.9255673271
203.1066561 1.502392819
221.1172208 1.498497055
283.0964854 1.404597685
285.1121354 0.9781666204
293.1172208 1.000550444
295.1328709 2.073593487
297.1121354 1.68551004
297.148521 3.296514174
299.1277855 1.023500334
311.1277855 2.24612349
313.1434356 3.058279431
315.1590856 0.9489523857
325.1434356 15.34845254
343.1540003 8.865534851

Name: +ve in-silico MS/MS by CFM-ID for JJPULWMQUWTWAT-BUXKBTBVSA-N
ID: JJPULWMQUWTWAT-BUXKBTBVSA-N
Comment: Energy2
Num peaks: 31
39.02292652 1.885203955
41.03857658 1.57727004
55.01784114 1.021611957
63.02292652 1.728935121
105.0334912 1.885389399
115.0542266 2.067390001
131.0491413 2.415921733
133.0647913 4.382984715
135.0440559 1.536256117
137.0597059 1.344998953
139.075356 1.023186904
145.0647913 2.220263767
147.0804414 1.917712126
149.0960915 1.163771918
151.1117415 1.261977441
157.0647913 2.28673291
159.0440559 5.911010818
161.0597059 1.727434324
163.075356 1.63005815
165.0910061 1.749001864
167.1066561 1.712442266
171.0804414 2.707145618
173.0960915 1.522016072
175.1117415 2.243477712
177.1273916 1.253902268
187.075356 1.359139659
189.0910061 3.491801549
279.1379563 1.419750592
295.1328709 3.217036616
297.148521 1.48392459
309.1121354 1.353129778

Name: +ve in-silico MS/MS by CFM-ID for VDAPGBHGKOVYLA-CABCVRRESA-N
ID: VDAPGBHGKOVYLA-CABCVRRESA-N
Comment: Energy0
Num peaks: 10
93.06987671 2.185497154
133.1011768 1.796950309
135.1168269 3.6342043
151.1117415 1.676767805
205.1223062 3.465509431
283.0964854 3.6740781
289.1223062 1.304837836
299.1277855 1.405014109
307.1328709 14.13745819
325.1434356 47.72713814

Name: +ve in-silico MS/MS by CFM-ID for VDAPGBHGKOVYLA-CABCVRRESA-N
ID: VDAPGBHGKOVYLA-CABCVRRESA-N
Comment: Energy1
Num peaks: 31
53.03857658 1.473016377
55.05422664 1.166412613
65.03857658 1.063538868
67.05422664 2.426389247
91.05422664 2.155005225
93.06987671 4.380230727
95.08552677 2.106719786
121.0284058 7.687398458
123.0440559 1.181694712
133.1011768 1.031701067
151.1117415 2.786066633
201.0910061 1.902957263
203.1066561 2.444583328
205.1223062 3.036724589
255.0651853 1.062503336
255.1015708 1.423596382
257.0808353 1.05986612
265.0859207 1.202160961
267.1015708 1.41264448
269.0808353 1.087569202
281.0808353 2.860794043
283.0964854 3.405571714
285.1121354 1.898857094
289.1223062 1.105244946
293.1172208 1.258241992
295.1328709 2.192136119
297.148521 7.793495731
299.1277855 1.110121531
307.1328709 5.551687287
309.1121354 1.181591669
325.1434356 7.300856479

Name: +ve in-silico MS/MS by CFM-ID for VDAPGBHGKOVYLA-CABCVRRESA-N
ID: VDAPGBHGKOVYLA-CABCVRRESA-N
Comment: Energy2
Num peaks: 31
39.02292652 4.10233562
41.03857658 1.669087815
43.05422664 1.005766946
49.00727645 1.744257862
51.02292652 6.84576907
53.03857658 2.409738862
55.05422664 2.61492313
57.06987671 2.077286142
65.03857658 8.951600311
67.05422664 4.377754117
69.06987671 1.147643304
91.05422664 4.803594645
93.0334912 1.113038263
93.06987671 5.696425015
95.08552677 1.608900792
105.0698767 1.328693449
107.0855268 1.552783759
121.0284058 3.224771602
133.1011768 1.514404194
135.1168269 0.9025181285
215.0338851 0.9887318583
241.0859207 1.040591219
255.1015708 1.563006405
265.0859207 1.622383034
267.1015708 3.339937257
283.0964854 1.066153872
285.1121354 1.208156206
295.1328709 0.9809533996
299.1277855 0.8971530601
307.1328709 0.9159947124
309.1121354 1.778166222

Name: +ve in-silico MS/MS by CFM-ID for VYAUAPDLFZUPJK-UHFFFAOYSA-N
ID: VYAUAPDLFZUPJK-UHFFFAOYSA-N
Comment: Energy0
Num peaks: 6
55.05422664 1.688817572
269.0808353 5.448488042
283.0964854 4.173188529
285.1121354 4.84280228
325.1434356 46.51835486
343.1540003 17.56285028

Name: +ve in-silico MS/MS by CFM-ID for VYAUAPDLFZUPJK-UHFFFAOYSA-N
ID: VYAUAPDLFZUPJK-UHFFFAOYSA-N
Comment: Energy1
Num peaks: 18
55.05422664 4.18311875
57.06987671 1.504002791
67.05422664 1.710854201
69.06987671 5.434002884
73.06479133 5.000443967
87.08044139 2.009908199
111.0440559 1.020266729
255.0651853 1.060012722
269.0808353 16.16306391
283.0964854 3.899566991
285.1121354 4.449637214
293.1172208 1.53054484
295.1328709 1.374730516
297.148521 1.489360847
307.1328709 1.20058884
309.1121354 2.036868856
325.1434356 19.43839334
343.1540003 6.521962265

Name: +ve in-silico MS/MS by CFM-ID for VYAUAPDLFZUPJK-UHFFFAOYSA-N
ID: VYAUAPDLFZUPJK-UHFFFAOYSA-N
Comment: Energy2
Num peaks: 31
55.05422664 3.958986241
57.0334912 1.035107302
57.06987671 2.125464332
65.03857658 2.639207665
67.05422664 3.479979322
69.06987671 4.762074844
71.08552677 2.766437192
73.06479133 1.215930376
147.0804414 1.085035205
171.0804414 2.874416607
173.0960915 1.234098679
185.0960915 1.124393295
201.0910061 1.613339573
211.075356 1.104123559
213.0546206 2.701832682
213.0910061 1.117854767
215.1066561 1.351968071
227.0702706 1.144717232
239.0702706 3.332894475
241.0859207 1.196633693
253.0495352 2.336609891
255.0651853 1.09009291
265.0859207 1.208389669
269.0808353 6.643423322
269.1172208 1.585329688
293.1172208 2.177853015
295.1328709 1.622407277
297.148521 1.580282409
307.1328709 1.8404451
309.1121354 3.021287101
325.1434356 1.167375839

Name: +ve in-silico MS/MS by CFM-ID for WZSJHPLGMXDPQW-GOSISDBHSA-N
ID: WZSJHPLGMXDPQW-GOSISDBHSA-N
Comment: Energy0
Num peaks: 15
43.05422664 1.125311854
55.05422664 1.5059206
69.06987671 7.549833608
101.0385766 3.937131344
103.0542266 2.076896172
105.0698767 2.509851787
121.0647913 1.418755915
193.0859207 2.497056565
219.0651853 1.034173021
221.0808353 5.714359973
239.0702706 4.489622012
257.0808353 3.308789111
283.0964854 1.134966381
307.1328709 6.729356357
325.1434356 35.78403001

Name: +ve in-silico MS/MS by CFM-ID for WZSJHPLGMXDPQW-GOSISDBHSA-N
ID: WZSJHPLGMXDPQW-GOSISDBHSA-N
Comment: Energy1
Num peaks: 29
39.02292652 3.231664292
41.03857658 4.747889285
43.05422664 0.9648675636
45.06987671 1.16799047
67.05422664 2.365038137
69.06987671 20.0582397
79.05422664 0.8606441045
91.05422664 4.755643516
93.06987671 0.8267860293
103.0542266 1.121875148
105.0334912 0.9254640243
105.0698767 1.853456785
107.0491413 1.846468802
131.0491413 0.9619126158
137.0233204 1.236392931
201.0546206 1.715173194
203.0702706 2.682763847
205.0859207 2.706394016
219.0651853 1.322470655
219.1015708 0.8295061104
221.0808353 3.058558808
239.0702706 4.738753096
257.0808353 3.421997881
281.0808353 1.165631859
283.0964854 1.24548511
285.1121354 1.589200085
297.148521 1.415493653
307.1328709 2.743393524
325.1434356 4.588498925

Name: +ve in-silico MS/MS by CFM-ID for WZSJHPLGMXDPQW-GOSISDBHSA-N
ID: WZSJHPLGMXDPQW-GOSISDBHSA-N
Comment: Energy2
Num peaks: 31
39.02292652 1.567260531
41.03857658 1.234563408
49.00727645 1.803910557
51.02292652 1.199682772
53.03857658 2.849779937
55.05422664 8.316021282
57.06987671 1.17114994
63.02292652 1.03662857
65.03857658 1.000660018
67.05422664 1.500715063
69.06987671 6.333085626
75.02292652 1.177880687
79.05422664 1.296336435
91.05422664 2.552527449
93.06987671 1.834466383
101.0385766 13.76311259
103.0542266 3.279163695
105.0334912 2.187161115
105.0698767 3.335624908
107.0491413 1.581106599
129.0334912 1.022337514
131.0491413 2.70193612
137.0233204 0.9659463708
149.0597059 1.071268422
151.0389705 1.057190233
153.0182351 1.284301396
173.0597059 1.805402613
175.075356 1.361025496
199.0389705 1.271235195
205.0859207 1.139828189
307.1328709 1.242714456

Name: +ve in-silico MS/MS by CFM-ID for JETDBUNSPWMQCY-BUXKBTBVSA-N
ID: JETDBUNSPWMQCY-BUXKBTBVSA-N
Comment: Energy0
Num peaks: 12
41.03857658 1.733765853
123.0440559 1.194979994
159.0440559 1.445028826
161.0597059 1.124318551
283.0964854 1.511347949
293.1172208 1.971527556
295.1328709 5.488695849
297.1121354 0.9449585622
297.148521 1.136415199
299.1277855 1.119211624
309.1121354 5.76287761
325.1434356 57.4291717

Name: +ve in-silico MS/MS by CFM-ID for JETDBUNSPWMQCY-BUXKBTBVSA-N
ID: JETDBUNSPWMQCY-BUXKBTBVSA-N
Comment: Energy1
Num peaks: 31
39.02292652 1.708586123
41.03857658 5.359949011
133.0647913 0.7716830918
145.0647913 1.887004193
147.0804414 1.486916189
149.0233204 0.9038386711
149.0960915 0.7797048673
151.0389705 2.497951304
159.0440559 1.34604706
161.0597059 2.797612632
163.075356 0.9636845585
165.0910061 0.8868628568
171.0804414 0.7941113254
175.1117415 1.237261116
189.0910061 1.617127907
203.1066561 4.056622926
277.1223062 0.8781576457
279.1379563 0.8991230433
281.0808353 2.272484643
281.1172208 1.14496347
283.0964854 1.909119325
285.1121354 1.097604378
293.1172208 2.430313574
295.0964854 1.093451308
295.1328709 5.392995456
297.1121354 1.664451624
297.148521 0.8836046949
299.1277855 1.615704331
307.1328709 1.023018523
309.1121354 7.793959738
325.1434356 20.56706361

Name: +ve in-silico MS/MS by CFM-ID for JETDBUNSPWMQCY-BUXKBTBVSA-N
ID: JETDBUNSPWMQCY-BUXKBTBVSA-N
Comment: Energy2
Num peaks: 31
39.02292652 2.983395869
41.03857658 3.351275057
49.00727645 1.383517435
51.02292652 1.577354336
63.02292652 3.379110938
105.0334912 1.623396085
105.0698767 1.276291455
115.0542266 8.201698007
117.0698767 1.673600815
121.0284058 1.006012153
123.0440559 1.08768278
129.0334912 0.9493418998
131.0491413 2.934169878
133.0647913 3.667447446
135.0440559 1.697516615
137.0597059 1.084148761
139.0542266 1.172990982
139.075356 1.210918735
143.0855268 1.441984498
149.0597059 0.9773098505
155.0491413 1.609638734
159.0440559 5.180071764
159.0804414 1.090654202
161.0960915 1.898150132
167.1066561 0.9723915919
171.0804414 6.119488709
237.0910061 1.589205624
265.1223062 0.9415900831
279.1379563 1.206651266
281.1172208 1.491508938
309.1121354 1.48308378

Name: +ve in-silico MS/MS by CFM-ID for QPJPDAWUDLZIDJ-QZBDDJNGSA-N
ID: QPJPDAWUDLZIDJ-QZBDDJNGSA-N
Comment: Energy0
Num peaks: 15
41.03857658 2.408203311
53.03857658 1.311330167
55.05422664 2.181066779
67.05422664 1.47267811
135.0440559 1.836047401
163.075356 2.075218806
219.1015708 1.015070195
301.1070501 1.007425385
307.1328709 1.057592279
311.1277855 2.204146865
313.1434356 1.317538511
315.1590856 1.29447729
325.1434356 12.37694126
327.1227001 4.329028934
343.1540003 44.53516907

Name: +ve in-silico MS/MS by CFM-ID for QPJPDAWUDLZIDJ-QZBDDJNGSA-N
ID: QPJPDAWUDLZIDJ-QZBDDJNGSA-N
Comment: Energy1
Num peaks: 31
39.02292652 1.639852355
41.03857658 5.97117613
49.00727645 3.154116485
51.02292652 1.67434023
53.03857658 2.890076899
55.05422664 2.510539698
57.06987671 1.728459233
79.01784114 0.9832658754
123.0440559 1.410039873
135.0440559 1.164083394
137.0597059 0.938963117
159.0440559 2.185694628
161.0597059 2.979262014
163.075356 3.352958795
165.0910061 2.602640506
167.1066561 1.546866264
169.1223062 1.503883232
173.0597059 1.063769871
219.1015708 1.287307941
245.0808353 0.9633667023
247.0964854 1.052811431
249.1121354 1.223856331
259.0964854 1.019784663
261.1121354 1.191230119
299.0914 0.9065197928
311.1277855 2.770835839
313.1434356 2.312288204
315.1590856 2.98445334
325.1434356 4.677761713
327.1227001 2.757763896
343.1540003 7.352094865

Name: +ve in-silico MS/MS by CFM-ID for QPJPDAWUDLZIDJ-QZBDDJNGSA-N
ID: QPJPDAWUDLZIDJ-QZBDDJNGSA-N
Comment: Energy2
Num peaks: 31
25.00727645 1.298560139
39.02292652 4.711987595
41.03857658 5.012799914
49.00727645 2.760101108
51.02292652 5.252883066
53.03857658 3.32597822
55.05422664 4.085557474
59.08552677 0.8958522314
63.02292652 7.014736629
65.03857658 4.142926094
67.05422664 2.027460205
71.08552677 0.9388111538
73.10117684 1.107630461
89.03857658 1.651668239
91.05422664 1.084256719
105.0334912 0.9012072294
107.0491413 0.8647539724
123.0440559 2.706998343
125.0597059 0.932997309
133.0647913 0.8757112817
135.0440559 2.953795395
143.1066561 0.9375553903
145.0284058 1.465632804
153.0910061 1.211669088
159.0440559 1.705778907
161.0597059 3.441665604
163.075356 1.256796598
173.0597059 1.195164162
269.1172208 1.226527715
313.1434356 1.125882686
327.1227001 1.217662878

Name: +ve in-silico MS/MS by CFM-ID for AZKZPXFWTQSDET-ZMNKABNMSA-N
ID: AZKZPXFWTQSDET-ZMNKABNMSA-N
Comment: Energy0
Num peaks: 8
231.1015708 2.758608251
233.1172208 3.414301464
307.1328709 6.429002185
311.1277855 2.399060958
313.1434356 5.159534527
325.1434356 19.54524819
327.1227001 3.144682777
343.1540003 37.53428901

Name: +ve in-silico MS/MS by CFM-ID for AZKZPXFWTQSDET-ZMNKABNMSA-N
ID: AZKZPXFWTQSDET-ZMNKABNMSA-N
Comment: Energy1
Num peaks: 25
95.04914126 1.20362416
111.0440559 1.192842103
113.0597059 2.78780091
147.0440559 0.9828109817
155.0702706 1.020371984
177.0910061 1.407235127
201.0910061 1.291739259
203.1066561 1.24234315
213.0910061 1.189941593
215.1066561 3.297514282
217.0859207 2.640360645
219.1015708 2.186755046
221.1172208 1.158929115
231.1015708 3.718793049
233.1172208 3.1065975
249.1121354 1.203091402
297.148521 2.372328559
307.1328709 10.13534468
309.1121354 2.541830258
311.1277855 1.4457301
313.1434356 1.722234807
315.1590856 3.336489226
325.1434356 13.38036058
327.1227001 4.251027221
343.1540003 11.69864896

Name: +ve in-silico MS/MS by CFM-ID for AZKZPXFWTQSDET-ZMNKABNMSA-N
ID: AZKZPXFWTQSDET-ZMNKABNMSA-N
Comment: Energy2
Num peaks: 31
41.00219107 3.092855002
43.01784114 1.185394249
55.05422664 2.017633131
57.06987671 1.265493983
65.03857658 5.152245324
79.05422664 4.120209671
81.06987671 2.248678885
95.04914126 1.320058913
97.06479133 1.163140413
99.08044139 1.533075987
107.0491413 1.248328144
123.0440559 1.115986288
161.0597059 2.349524819
175.0389705 1.101405263
189.0546206 2.0782703
191.0702706 2.491832116
201.0910061 1.58226173
203.1066561 3.171696535
213.0910061 2.030107173
215.1066561 4.566978391
217.0859207 1.402244689
229.0859207 1.352047281
231.1015708 3.492704306
285.1121354 1.501934465
295.1328709 2.263640271
297.148521 3.08084357
307.1328709 4.318568539
309.1121354 1.121108046
313.1434356 1.433385389
325.1434356 1.25113259
327.1227001 1.400322179

Name: +ve in-silico MS/MS by CFM-ID for RRIAXHHOQKFFCN-ULFLFZEMSA-N
ID: RRIAXHHOQKFFCN-ULFLFZEMSA-N
Comment: Energy0
Num peaks: 8
95.01275576 10.98785347
109.0284058 1.868920602
233.1172208 1.947517408
247.1328709 4.477774163
275.1277855 3.033554032
297.148521 1.382531962
325.1434356 10.30952944
343.1540003 47.09048182

Name: +ve in-silico MS/MS by CFM-ID for RRIAXHHOQKFFCN-ULFLFZEMSA-N
ID: RRIAXHHOQKFFCN-ULFLFZEMSA-N
Comment: Energy1
Num peaks: 22
41.00219107 2.160919001
69.0334912 1.36530005
91.01784114 1.406089297
95.01275576 30.38130591
109.0284058 5.745190174
111.0440559 1.20130959
231.1015708 2.202456767
233.1172208 1.727622423
247.1328709 5.191805011
257.1172208 2.201842475
273.1121354 1.255498648
275.1277855 4.965282899
289.1434356 1.662044516
295.1328709 1.117159599
297.148521 1.531450815
299.164171 1.093846994
311.1277855 2.470439871
313.1434356 1.126562529
315.1590856 3.532084604
325.1434356 2.683424879
327.1227001 1.304735837
343.1540003 3.93712424

Name: +ve in-silico MS/MS by CFM-ID for RRIAXHHOQKFFCN-ULFLFZEMSA-N
ID: RRIAXHHOQKFFCN-ULFLFZEMSA-N
Comment: Energy2
Num peaks: 28
39.02292652 1.491150179
41.00219107 5.769510321
41.03857658 8.187086652
43.01784114 0.8044778743
43.05422664 1.319602028
44.99710569 1.472177012
53.00219107 2.751899891
65.00219107 1.640679208
67.01784114 1.798646256
69.0334912 3.062843375
81.0334912 1.70193953
91.01784114 1.029725888
93.0334912 0.8382106517
95.01275576 32.00746792
97.02840582 1.007572024
203.0702706 1.173575664
203.1430416 1.254278972
217.0859207 1.098807201
219.1015708 0.9838849358
221.1172208 0.883511287
229.1223062 1.165159395
231.1015708 1.244348409
231.1379563 0.8501145002
245.1172208 1.027766327
247.1328709 2.380893599
255.1015708 0.8491250242
267.1015708 1.162176591
327.1227001 1.216759664

Name: +ve in-silico MS/MS by CFM-ID for QFXCENWTAJTAKA-KRZNVDSPSA-N
ID: QFXCENWTAJTAKA-KRZNVDSPSA-N
Comment: Energy0
Num peaks: 8
41.03857658 1.334362823
311.1277855 1.911886573
313.1434356 5.117431888
315.1227001 1.589079654
317.1383502 1.975045412
325.1434356 13.19740559
327.1227001 4.658889354
343.1540003 50.39652809

Name: +ve in-silico MS/MS by CFM-ID for QFXCENWTAJTAKA-KRZNVDSPSA-N
ID: QFXCENWTAJTAKA-KRZNVDSPSA-N
Comment: Energy1
Num peaks: 31
39.02292652 1.134842533
41.03857658 5.736164658
135.0440559 2.912178025
137.0597059 0.9249541848
139.075356 1.360258827
141.0910061 1.387801446
159.0440559 1.724072027
161.0597059 2.518964934
163.075356 1.582264343
165.0910061 1.160204044
175.0389705 0.9998182709
177.0546206 1.825309357
179.0702706 1.885537849
181.0859207 2.74168439
221.1172208 1.600377426
257.1172208 0.9406321793
297.148521 0.9452044257
299.0914 1.692686147
299.1277855 1.170378242
301.1070501 1.537497147
303.1227001 1.826795725
309.1121354 1.219630137
311.1277855 2.656537435
313.1070501 0.9648385631
313.1434356 4.602476383
315.1227001 1.444703576
315.1590856 2.09832947
317.1383502 1.176740041
325.1434356 7.380507361
327.1227001 4.736916838
343.1540003 12.39178027

Name: +ve in-silico MS/MS by CFM-ID for QFXCENWTAJTAKA-KRZNVDSPSA-N
ID: QFXCENWTAJTAKA-KRZNVDSPSA-N
Comment: Energy2
Num peaks: 31
39.02292652 1.922945266
41.03857658 4.623158822
49.00727645 4.74184771
51.02292652 1.717025255
55.05422664 3.3146224
63.02292652 4.444066664
69.06987671 2.110755727
107.0491413 1.543776996
115.0542266 1.235121665
135.0440559 0.9262374231
137.0597059 1.250424141
149.0597059 1.87401925
159.0440559 1.05116186
161.0597059 1.202458565
165.0910061 1.385665625
169.1223062 0.8893543164
225.0910061 1.581227374
231.1015708 1.078839131
255.1015708 3.302739547
255.1379563 1.067329452
257.1172208 1.865611242
277.1223062 1.773388458
279.1379563 1.766959357
283.0964854 1.119552168
285.148521 1.746288212
297.148521 2.515587759
299.1277855 1.697687828
301.1070501 0.9227009892
311.1277855 1.713299239
313.1434356 2.814253774
327.1227001 2.099897134

Name: +ve in-silico MS/MS by CFM-ID for CKTWDPLSBZYVGK-IBGZPJMESA-N
ID: CKTWDPLSBZYVGK-IBGZPJMESA-N
Comment: Energy0
Num peaks: 19
55.05422664 3.204946444
69.06987671 1.817926299
107.0491413 6.262330077
121.0284058 0.7520453607
137.0597059 2.995777302
165.0546206 1.755164255
175.075356 0.991866179
177.0910061 7.062065376
179.1066561 1.898917728
201.0546206 0.8584748827
205.0859207 4.488470219
235.0964854 1.362693434
287.0914 1.757958777
299.0914 2.936249467
301.1070501 2.847555411
303.1227001 0.8180461865
315.1590856 0.7817262963
325.1434356 8.993421327
343.1540003 29.14763387

Name: +ve in-silico MS/MS by CFM-ID for CKTWDPLSBZYVGK-IBGZPJMESA-N
ID: CKTWDPLSBZYVGK-IBGZPJMESA-N
Comment: Energy1
Num peaks: 31
39.02292652 1.298766856
55.05422664 9.143922733
57.06987671 0.6932606017
65.03857658 0.9807556452
67.05422664 1.171194456
69.06987671 4.068647253
79.05422664 0.7142533626
91.05422664 0.7745148829
95.04914126 0.919733655
105.0334912 1.178002206
107.0491413 12.56865928
109.0647913 1.838220333
119.0491413 0.91124763
121.0284058 1.015966321
137.0597059 3.830722608
147.0440559 2.471963768
149.0233204 2.438555476
163.0389705 1.262183642
165.0546206 4.942173836
177.0910061 2.000066751
179.1066561 0.9097539054
187.075356 1.197495804
205.0859207 5.46722395
207.1015708 1.350870133
235.0964854 1.622119654
249.1121354 0.9331991799
287.0914 2.220035747
313.1434356 0.8019684717
315.1590856 1.155141438
325.1434356 2.676798897
343.1540003 3.020916997

Name: +ve in-silico MS/MS by CFM-ID for CKTWDPLSBZYVGK-IBGZPJMESA-N
ID: CKTWDPLSBZYVGK-IBGZPJMESA-N
Comment: Energy2
Num peaks: 31
39.02292652 1.275168568
53.03857658 1.370195743
55.05422664 10.36677278
57.06987671 0.8990057098
65.03857658 6.328899945
67.05422664 3.260249511
69.06987671 2.737543295
75.02292652 1.673149059
77.03857658 2.833224231
79.05422664 4.44440505
91.05422664 2.14026639
93.06987671 0.6846162709
95.04914126 1.240655743
105.0334912 3.184706094
107.0491413 8.205209158
109.0647913 1.707010436
119.0491413 1.536788437
121.0284058 3.843226932
123.0440559 1.764286101
133.0284058 1.064132083
133.0647913 1.625519705
137.0597059 1.347255609
149.0233204 2.666921648
157.0647913 0.6873175368
159.0804414 1.732382663
161.0597059 0.698270969
173.0597059 0.9184787487
177.0910061 1.489535056
187.075356 0.7864093755
315.1590856 1.337443702
327.1227001 0.6754025652

Name: +ve in-silico MS/MS by CFM-ID for KJOJYFCUXCOZGG-UHFFFAOYSA-N
ID: KJOJYFCUXCOZGG-UHFFFAOYSA-N
Comment: Energy0
Num peaks: 12
55.05422664 3.668334761
73.06479133 2.140720936
85.06479133 1.559394135
201.0910061 2.15953011
229.0859207 1.679226581
247.0964854 4.797665694
257.1536063 9.596101628
259.0964854 3.175204885
259.1692564 3.248184198
261.1121354 3.831725666
285.148521 11.53514794
303.1590856 33.445267

Name: +ve in-silico MS/MS by CFM-ID for KJOJYFCUXCOZGG-UHFFFAOYSA-N
ID: KJOJYFCUXCOZGG-UHFFFAOYSA-N
Comment: Energy1
Num peaks: 27
39.02292652 1.73398218
55.05422664 11.99201877
67.05422664 1.217981907
69.06987671 3.408084756
73.06479133 3.518786707
85.06479133 1.25081177
201.0910061 8.829499715
203.1066561 2.337220295
215.0702706 0.885024244
215.1066561 0.9859473231
217.0859207 1.04465321
227.0702706 2.089874303
229.0859207 2.817954813
233.0808353 0.95903626
235.0964854 1.074717458
243.1015708 1.329597457
245.0808353 3.7709033
245.1172208 1.480854355
247.0964854 4.788971145
255.1379563 1.352062613
257.1536063 6.24124495
259.0964854 1.244795914
259.1692564 2.207758513
261.1121354 2.313347791
267.1379563 1.283601017
285.148521 5.720158155
303.1590856 4.98244348

Name: +ve in-silico MS/MS by CFM-ID for KJOJYFCUXCOZGG-UHFFFAOYSA-N
ID: KJOJYFCUXCOZGG-UHFFFAOYSA-N
Comment: Energy2
Num peaks: 31
39.02292652 2.381918772
41.03857658 0.8357293297
49.00727645 1.466532069
53.03857658 1.320079751
55.05422664 15.99669266
57.06987671 0.9807026111
65.03857658 5.686581938
67.05422664 3.866605985
69.06987671 2.731609138
83.08552677 0.9094205874
129.0698767 0.9711476956
135.0076704 0.8476247185
159.0804414 1.623874955
179.0338851 0.9400926648
185.0960915 1.925246497
189.0546206 0.9273406115
191.0338851 2.369914745
199.075356 0.9191271081
201.0910061 9.697308423
203.1066561 0.9529059102
205.0495352 1.88409276
215.0702706 1.016256818
217.0859207 0.9249282725
227.0702706 1.28689629
229.0859207 2.075671372
239.1430416 1.2213537
241.1223062 1.108800072
243.1015708 1.218233615
245.1172208 1.107089477
247.0964854 0.9550948606
287.1277855 1.423581487

Name: +ve in-silico MS/MS by CFM-ID for AWQLNKJBXASXDU-XREXNNHRSA-N
ID: AWQLNKJBXASXDU-XREXNNHRSA-N
Comment: Energy0
Num peaks: 13
149.132477 1.580715113
153.0182351 0.9153734156
217.1223062 0.831225079
257.1536063 0.839159794
259.0964854 1.179413162
261.1121354 2.351233869
271.1328709 3.331144784
273.148521 3.541538652
275.1277855 1.205757132
275.164171 1.167466661
285.148521 10.35426129
287.1277855 1.654437817
303.1590856 51.21096997

Name: +ve in-silico MS/MS by CFM-ID for AWQLNKJBXASXDU-XREXNNHRSA-N
ID: AWQLNKJBXASXDU-XREXNNHRSA-N
Comment: Energy1
Num peaks: 31
51.02292652 1.022254571
53.03857658 1.4197887
81.06987671 1.957536917
83.08552677 1.121768273
93.06987671 1.469845121
107.0855268 1.940121124
109.1011768 1.121768273
135.1168269 1.245851562
149.132477 1.454124005
153.0182351 1.683690353
157.1011768 3.285958954
159.1168269 2.180906503
161.132477 2.292957619
163.148127 5.597400225
165.0182351 0.9831586797
167.0338851 1.285849353
195.0651853 1.098387566
205.0495352 1.145363089
245.0808353 1.175557161
247.0964854 1.432037553
249.1121354 0.9616393469
259.0964854 3.736446903
261.1121354 2.968087459
263.1277855 1.114456836
271.1328709 2.696106861
273.148521 2.474582819
275.1277855 1.321640703
275.164171 2.527835601
285.148521 5.938408763
287.1277855 1.822547505
303.1590856 8.106038938

Name: +ve in-silico MS/MS by CFM-ID for AWQLNKJBXASXDU-XREXNNHRSA-N
ID: AWQLNKJBXASXDU-XREXNNHRSA-N
Comment: Energy2
Num peaks: 31
39.02292652 1.241217779
41.03857658 1.512215732
53.03857658 2.422915831
79.05422664 2.18564398
81.06987671 2.298239276
83.01275576 1.494241755
91.05422664 0.9812089523
95.08552677 1.593959317
97.02840582 1.371146023
105.0698767 2.770464254
107.0855268 2.158455416
135.1168269 1.057617095
147.1168269 1.120930916
149.132477 3.393836235
161.132477 4.510558169
171.1168269 2.874956037
173.132477 1.078229469
177.1273916 3.462578272
189.1273916 0.9776646003
191.1430416 1.7310332
203.1430416 1.133845192
229.1223062 1.309479295
247.0964854 1.23627169
255.1379563 1.149817728
259.0964854 1.807198399
261.1121354 2.081281082
273.1121354 2.001911005
273.148521 1.32097161
275.1277855 2.451975795
277.1434356 1.222698354
287.1277855 2.775613551

Name: +ve in-silico MS/MS by CFM-ID for CGBKDRQFLKWOSW-AWEZNQCLSA-N
ID: CGBKDRQFLKWOSW-AWEZNQCLSA-N
Comment: Energy0
Num peaks: 14
69.06987671 1.621382396
73.06479133 6.018518267
87.08044139 1.165284685
149.0597059 2.287237603
241.0859207 1.12817875
269.0808353 2.076469267
281.1172208 1.968471944
283.1328709 4.655793482
285.0757499 1.129054352
287.0914 7.604574655
297.148521 8.813710299
307.1328709 3.175850341
325.1434356 16.803057
343.1540003 22.03921111

Name: +ve in-silico MS/MS by CFM-ID for CGBKDRQFLKWOSW-AWEZNQCLSA-N
ID: CGBKDRQFLKWOSW-AWEZNQCLSA-N
Comment: Energy1
Num peaks: 28
67.05422664 0.8999050216
69.06987671 1.064628289
73.06479133 4.916031407
101.0385766 0.7971983347
103.0542266 1.406696214
149.0597059 1.760499272
213.0910061 0.8626899563
219.1015708 0.9137734499
225.0546206 1.136443415
227.0702706 1.437511395
239.0702706 2.587530437
241.0859207 10.8910282
243.1015708 1.591006224
255.1015708 1.070944492
257.1172208 1.058056218
267.0651853 1.551445377
269.0808353 5.502094344
279.1379563 1.293696736
281.1172208 1.350991532
283.1328709 1.991243901
285.0757499 2.340397549
287.0914 10.57865961
297.148521 11.31653412
299.164171 1.420789025
301.1070501 1.072622131
307.1328709 2.10081794
325.1434356 4.570695009
343.1540003 2.804757355

Name: +ve in-silico MS/MS by CFM-ID for CGBKDRQFLKWOSW-AWEZNQCLSA-N
ID: CGBKDRQFLKWOSW-AWEZNQCLSA-N
Comment: Energy2
Num peaks: 31
41.03857658 0.8808391427
53.03857658 0.9389358063
55.05422664 5.081742606
57.0334912 0.8696375919
65.03857658 2.02572051
67.05422664 3.532712348
69.06987671 2.782670431
73.06479133 3.016872629
101.0385766 1.736262813
103.0542266 3.535445597
147.0440559 0.7972004602
149.0597059 1.010039458
197.0597059 0.8071610001
203.0702706 1.31858159
211.075356 2.931128497
219.1015708 0.946113621
225.0546206 3.354952739
227.0702706 2.630447411
239.0702706 2.895008444
239.1066561 1.860284265
241.0859207 9.428540676
243.1015708 1.029014458
255.1015708 2.940742308
267.0651853 1.733931159
269.0808353 3.74647341
279.1379563 1.990797858
283.0964854 0.875069324
285.1121354 1.60237063
287.0914 1.080132061
297.1121354 0.7323998388
327.1227001 1.172042295

Name: +ve in-silico MS/MS by CFM-ID for MWPXGKCYXBBIKZ-XHBKTUGNSA-N
ID: MWPXGKCYXBBIKZ-XHBKTUGNSA-N
Comment: Energy0
Num peaks: 6
255.1015708 2.989566284
297.148521 12.79382871
299.164171 5.923729411
303.1227001 4.849929701
325.1434356 15.14219784
343.1540003 41.48409368

Name: +ve in-silico MS/MS by CFM-ID for MWPXGKCYXBBIKZ-XHBKTUGNSA-N
ID: MWPXGKCYXBBIKZ-XHBKTUGNSA-N
Comment: Energy1
Num peaks: 17
41.03857658 2.089708467
249.1273916 2.14101693
251.1430416 1.729777786
253.1586917 2.43048061
255.1015708 6.4062067
277.1223062 1.853554448
281.0808353 3.144199803
281.1172208 3.080522315
295.1328709 3.877273693
297.148521 14.03172605
299.0914 2.780198158
299.164171 7.079393496
303.1227001 2.830073355
307.1328709 2.26046884
315.1590856 1.865088387
325.1434356 11.87965719
343.1540003 11.23436505

Name: +ve in-silico MS/MS by CFM-ID for MWPXGKCYXBBIKZ-XHBKTUGNSA-N
ID: MWPXGKCYXBBIKZ-XHBKTUGNSA-N
Comment: Energy2
Num peaks: 19
39.02292652 1.948380353
239.1430416 7.890849103
243.1015708 2.521288013
251.1430416 2.663236986
253.1586917 5.153803295
255.1015708 3.98211365
255.1379563 2.449174417
267.1015708 3.293781708
277.1223062 2.518031681
279.1379563 3.631480431
281.1172208 7.70889364
281.1536063 4.285839993
283.1328709 12.01704433
295.1328709 2.772630452
297.148521 6.705680435
299.164171 3.36064667
307.1328709 3.741308064
309.1121354 1.951167597
325.1434356 2.290487408

Name: +ve in-silico MS/MS by CFM-ID for VRELCUVYUBGICK-BJMVGYQFSA-N
ID: VRELCUVYUBGICK-BJMVGYQFSA-N
Comment: Energy0
Num peaks: 18
41.03857658 1.473246547
123.0440559 4.906032861
141.0546206 2.144944694
163.075356 1.280775952
175.075356 1.216725846
177.0910061 2.542342723
179.1066561 1.067119592
189.0910061 1.528979151
201.0910061 1.049245664
203.1066561 8.592718573
301.1070501 1.205043496
311.1277855 2.179619138
313.1434356 1.442981919
315.1227001 1.08382658
315.1590856 1.857763362
317.1383502 1.209047967
327.1227001 4.182437437
343.1540003 41.19201048

Name: +ve in-silico MS/MS by CFM-ID for VRELCUVYUBGICK-BJMVGYQFSA-N
ID: VRELCUVYUBGICK-BJMVGYQFSA-N
Comment: Energy1
Num peaks: 31
39.02292652 2.047060362
41.03857658 3.266912136
95.04914126 0.8257294554
113.0597059 0.9650933524
123.0440559 5.296102621
141.0546206 3.453852133
159.0440559 2.113467774
161.0597059 1.6194475
163.075356 2.046619618
165.0546206 1.187451466
165.0910061 0.895589008
173.0597059 1.500867739
173.0960915 1.059205795
175.1117415 1.688448138
177.0910061 1.529477806
179.0702706 1.942986686
187.075356 0.9902558184
189.0910061 2.098456303
191.1066561 1.041470298
201.0910061 1.278369867
203.1066561 6.990362974
283.0964854 0.8516948796
285.1121354 1.365086483
299.0914 1.056732635
299.1277855 0.8571448966
301.1070501 0.9443286644
311.1277855 2.991417532
313.1434356 3.782897563
315.1590856 2.72615557
327.1227001 2.460392552
343.1540003 6.280162605

Name: +ve in-silico MS/MS by CFM-ID for VRELCUVYUBGICK-BJMVGYQFSA-N
ID: VRELCUVYUBGICK-BJMVGYQFSA-N
Comment: Energy2
Num peaks: 31
39.02292652 3.991090663
41.03857658 3.693555851
49.00727645 2.747678723
51.02292652 3.552821086
53.03857658 0.9936019534
63.02292652 1.837876367
65.03857658 1.41021804
67.01784114 1.248446959
69.0334912 1.669873683
77.00219107 0.9634532005
79.01784114 1.939534089
109.0284058 1.165720994
123.0440559 5.199925955
125.0233204 1.307015023
127.0542266 2.327073045
131.0855268 3.392244529
135.0440559 1.447997619
141.0546206 0.836707094
159.0440559 1.725243687
161.0597059 2.39655744
163.075356 4.046289428
173.0597059 0.8375064224
187.075356 1.698447091
189.0910061 1.227909631
191.1066561 1.292655024
193.0859207 0.9104967107
203.1066561 4.791462845
311.1277855 0.9323142793
313.1434356 0.9358665941
325.1434356 1.091878075
327.1227001 0.913615773

Name: +ve in-silico MS/MS by CFM-ID for IRVDWFYPCQFZTA-PMACEKPBSA-N
ID: IRVDWFYPCQFZTA-PMACEKPBSA-N
Comment: Energy0
Num peaks: 9
55.05422664 4.246643941
69.06987671 2.489606113
95.04914126 1.658590192
255.0651853 1.440590056
269.0808353 4.052380877
281.0808353 5.38231717
283.0964854 4.966335193
307.1328709 3.302591706
325.1434356 53.81386211

Name: +ve in-silico MS/MS by CFM-ID for IRVDWFYPCQFZTA-PMACEKPBSA-N
ID: IRVDWFYPCQFZTA-PMACEKPBSA-N
Comment: Energy1
Num peaks: 26
39.02292652 2.18755462
55.05422664 12.64364073
57.06987671 1.083136135
69.06987671 7.304830868
123.0440559 4.122410588
125.0597059 1.473788074
147.0440559 1.505493181
159.0440559 1.080882925
197.0597059 1.08696282
199.075356 1.787105829
201.0910061 3.153268214
203.1066561 2.521149528
215.1066561 1.353733772
231.1015708 1.398980041
241.0859207 1.262239479
267.0651853 2.224719275
269.0808353 8.879050011
281.0808353 1.861779446
283.0964854 1.263639128
283.1328709 1.093346106
285.1121354 1.668188484
295.1328709 2.819863011
297.148521 3.486844822
307.1328709 2.955510487
309.1121354 1.482988973
325.1434356 8.846375155

Name: +ve in-silico MS/MS by CFM-ID for IRVDWFYPCQFZTA-PMACEKPBSA-N
ID: IRVDWFYPCQFZTA-PMACEKPBSA-N
Comment: Energy2
Num peaks: 31
39.02292652 3.148593149
49.00727645 1.163492378
51.02292652 1.712239903
53.03857658 1.692721087
55.05422664 8.36293631
57.06987671 1.248995155
63.02292652 1.241094501
65.03857658 9.509736898
67.05422664 2.345865788
69.06987671 2.191971676
79.05422664 3.22036746
81.0334912 1.68598675
81.06987671 2.727765088
91.05422664 3.877150945
95.04914126 4.175371315
97.06479133 1.474122793
99.08044139 2.456954812
107.0491413 1.237549256
121.0284058 3.137607486
123.0440559 1.874169504
147.0440559 2.028521183
159.0440559 1.858470848
181.0647913 1.543758959
183.0440559 1.217564889
227.0702706 1.593919718
239.0702706 1.622800662
241.0859207 1.123412965
267.0651853 1.243134012
293.1172208 1.140490496
297.148521 1.588288576
309.1121354 1.22976838

Name: +ve in-silico MS/MS by CFM-ID for IKIOVOXAYFQUKT-JTQLQIEISA-N
ID: IKIOVOXAYFQUKT-JTQLQIEISA-N
Comment: Energy0
Num peaks: 7
43.01784114 3.672512637
61.02840582 1.251397378
241.1223062 2.559781227
243.1379563 24.70185083
261.148521 5.124751779
285.148521 1.84838009
303.1590856 41.19430096

Name: +ve in-silico MS/MS by CFM-ID for IKIOVOXAYFQUKT-JTQLQIEISA-N
ID: IKIOVOXAYFQUKT-JTQLQIEISA-N
Comment: Energy1
Num peaks: 26
43.01784114 1.891560384
55.05422664 1.796629647
57.06987671 2.696685821
61.02840582 1.189080483
69.06987671 2.945968927
71.08552677 2.002864679
199.075356 1.74161923
199.1117415 1.402910985
201.0910061 2.299540966
203.1066561 1.627371668
213.1273916 1.063777384
215.1066561 2.197406187
217.1223062 2.705378842
227.1066561 1.911594605
233.0808353 1.449627172
241.1223062 1.408851927
243.1379563 28.37233624
247.0964854 2.000736958
259.0964854 1.699850371
261.1121354 1.736775604
261.148521 4.64565678
273.1121354 1.241022491
275.1277855 1.369136523
285.148521 1.095274367
287.1277855 1.669350399
303.1590856 6.535421363

Name: +ve in-silico MS/MS by CFM-ID for IKIOVOXAYFQUKT-JTQLQIEISA-N
ID: IKIOVOXAYFQUKT-JTQLQIEISA-N
Comment: Energy2
Num peaks: 31
39.02292652 1.788327377
41.03857658 3.398613265
43.01784114 3.781425756
43.05422664 1.893568175
51.02292652 1.200808384
53.03857658 1.112113561
55.05422664 1.570850909
65.03857658 1.742774688
67.05422664 3.877805886
69.06987671 2.621093311
73.02840582 1.242779202
91.05422664 2.59948929
95.08552677 1.144088795
117.0698767 2.652883396
147.1168269 1.126968884
185.0960915 1.218666939
189.0910061 1.123894903
197.0960915 3.028549513
199.075356 2.413615207
199.1117415 2.101297157
201.0910061 1.670905101
211.1117415 1.800515982
213.0910061 1.043947975
213.1273916 1.567038397
215.1066561 5.128009475
217.1223062 2.167972561
227.1066561 4.054938079
243.1379563 3.787049172
271.1328709 1.17868374
273.1121354 1.933407918
287.1277855 2.339381113

Name: +ve in-silico MS/MS by CFM-ID for YNWLOFUQQROHKU-UHFFFAOYSA-N
ID: YNWLOFUQQROHKU-UHFFFAOYSA-N
Comment: Energy0
Num peaks: 12
55.05422664 1.79846833
69.06987671 8.174401174
73.06479133 3.475908936
75.08044139 2.142641425
85.06479133 2.680971999
257.0808353 3.975396517
275.0914 4.038547082
287.0914 4.074074457
301.1070501 2.145406337
311.1277855 2.443136417
325.1434356 4.840233177
343.1540003 40.34376051

Name: +ve in-silico MS/MS by CFM-ID for YNWLOFUQQROHKU-UHFFFAOYSA-N
ID: YNWLOFUQQROHKU-UHFFFAOYSA-N
Comment: Energy1
Num peaks: 24
39.02292652 3.497807476
41.03857658 5.512133065
45.06987671 1.298556948
67.05422664 2.906359886
69.06987671 21.81921038
73.06479133 3.059312682
85.06479133 1.52092095
219.0287997 2.854440054
247.0964854 1.406233128
257.0808353 2.617774541
259.0964854 1.497260265
269.0808353 1.402544232
275.0914 3.354913784
283.1328709 1.348148196
285.0757499 4.253389418
287.0914 2.394168365
299.0914 1.689840336
301.1070501 3.326310908
303.1227001 1.55939069
311.1277855 1.393797065
315.1590856 2.494236289
325.1434356 2.143014978
327.1227001 1.341617437
343.1540003 5.488735975

Name: +ve in-silico MS/MS by CFM-ID for YNWLOFUQQROHKU-UHFFFAOYSA-N
ID: YNWLOFUQQROHKU-UHFFFAOYSA-N
Comment: Energy2
Num peaks: 31
39.02292652 1.026036244
41.03857658 1.754247699
43.05422664 0.6802242708
53.03857658 3.616399758
55.05422664 12.4126346
57.06987671 3.662707268
65.03857658 5.031296394
67.05422664 4.407472943
69.06987671 13.21042674
71.08552677 1.000876253
73.06479133 1.633719071
83.04914126 3.769841739
85.06479133 1.174016967
87.08044139 0.7141638925
105.0334912 2.053456086
163.0389705 0.700915991
191.0338851 1.338534567
203.0338851 3.595220946
215.0338851 1.511642086
215.0702706 0.7413010846
219.0287997 2.952937648
227.0702706 1.683934596
231.0651853 0.6867967922
243.0651853 1.312927953
255.0651853 1.002411906
257.0808353 2.31633643
259.0964854 0.7873718489
269.0808353 1.012639151
287.0914 0.8732517687
325.1434356 1.098712901
327.1227001 2.087175229

Name: +ve in-silico MS/MS by CFM-ID for BLQMQLZCNMRVFZ-BWDYHRDRSA-N
ID: BLQMQLZCNMRVFZ-BWDYHRDRSA-N
Comment: Energy0
Num peaks: 6
289.1223062 0.8682047238
293.1172208 1.460556158
295.1328709 0.605348721
307.1328709 14.80387631
309.1121354 0.496244815
325.1434356 79.24272341

Name: +ve in-silico MS/MS by CFM-ID for BLQMQLZCNMRVFZ-BWDYHRDRSA-N
ID: BLQMQLZCNMRVFZ-BWDYHRDRSA-N
Comment: Energy1
Num peaks: 6
281.1172208 1.320338011
289.1223062 3.079406494
293.1172208 4.134160342
307.1328709 20.60416046
309.1121354 1.476996682
325.1434356 60.67746363

Name: +ve in-silico MS/MS by CFM-ID for BLQMQLZCNMRVFZ-BWDYHRDRSA-N
ID: BLQMQLZCNMRVFZ-BWDYHRDRSA-N
Comment: Energy2
Num peaks: 15
15.02292652 3.284195372
251.1066561 3.271105368
261.0910061 2.638321416
263.1066561 3.443435216
265.0859207 3.344806847
267.1015708 2.297379559
275.1066561 4.928005419
277.1223062 8.987578474
279.1379563 3.241123734
281.1172208 3.288313736
289.1223062 10.55553045
291.1015708 9.378807689
293.1172208 3.73596
307.1328709 13.79556273
309.1121354 4.644372111

Name: +ve in-silico MS/MS by CFM-ID for UFCKYLUYWNYRRX-QWHCGFSZSA-N
ID: UFCKYLUYWNYRRX-QWHCGFSZSA-N
Comment: Energy0
Num peaks: 13
123.0440559 3.113212419
135.0440559 3.286266511
151.0389705 4.055561571
163.075356 2.085230783
191.1066561 2.640035239
207.1015708 1.805990665
219.1015708 3.794530067
221.1172208 2.859786603
311.1277855 1.749950155
313.1434356 4.584175001
315.1590856 2.099896018
325.1434356 7.597460995
343.1540003 41.29980145

Name: +ve in-silico MS/MS by CFM-ID for UFCKYLUYWNYRRX-QWHCGFSZSA-N
ID: UFCKYLUYWNYRRX-QWHCGFSZSA-N
Comment: Energy1
Num peaks: 31
39.02292652 0.8520867539
55.01784114 0.9735921707
81.0334912 0.8751264016
95.04914126 0.9975288133
107.0491413 1.111677425
121.0284058 0.9055091874
123.0440559 4.523849404
135.0440559 5.266122296
135.0804414 1.477010311
151.0389705 9.476975026
159.0440559 2.921459184
161.0597059 5.362453329
163.075356 4.483525714
165.0910061 1.892925963
175.0389705 1.456360235
177.0546206 1.966337137
179.0702706 1.260781907
181.0859207 1.566232019
189.0910061 0.9559316462
191.1066561 2.270785945
203.0702706 1.166173461
207.1015708 1.392183916
217.0859207 0.9554035644
219.1015708 4.947871313
221.1172208 2.620505992
311.1277855 1.647555052
313.1434356 3.009736297
315.1590856 2.114174396
325.1434356 2.223000614
327.1227001 1.016702787
343.1540003 5.154384787

Name: +ve in-silico MS/MS by CFM-ID for UFCKYLUYWNYRRX-QWHCGFSZSA-N
ID: UFCKYLUYWNYRRX-QWHCGFSZSA-N
Comment: Energy2
Num peaks: 31
51.02292652 1.062302495
53.03857658 2.551554026
55.05422664 1.769592131
67.05422664 1.183193187
69.06987671 1.367506502
79.01784114 2.541821496
81.0334912 2.495281457
83.04914126 1.041325573
95.04914126 2.353038489
97.02840582 1.276766534
109.0284058 1.380874665
115.0542266 1.359004485
117.0698767 2.254580935
121.0284058 1.495024553
123.0440559 6.350965266
135.0440559 3.338241735
145.1011768 1.577622931
151.0389705 5.925296173
159.0440559 1.474445334
161.0597059 1.857715558
173.0960915 1.92897732
189.0910061 2.362803562
191.1066561 1.145999523
229.0859207 1.033952178
257.1172208 1.252782511
269.1172208 1.313355139
271.1328709 1.336998385
311.1277855 1.368229107
315.1590856 1.917321383
325.1434356 1.115647378
327.1227001 1.862566875

Name: +ve in-silico MS/MS by CFM-ID for WGATWLYKDWFFRI-DZZUKKPASA-N
ID: WGATWLYKDWFFRI-DZZUKKPASA-N
Comment: Energy0
Num peaks: 14
55.05422664 3.601498602
57.06987671 2.45896566
73.06479133 14.10663578
91.05422664 2.220238533
103.0542266 1.622721636
131.0491413 3.304014934
175.075356 2.901175483
177.0910061 1.324710227
193.0859207 1.857440229
251.0702706 1.108138862
269.0808353 1.684672915
289.1223062 2.524645864
307.1328709 22.20137097
325.1434356 19.37896318

Name: +ve in-silico MS/MS by CFM-ID for WGATWLYKDWFFRI-DZZUKKPASA-N
ID: WGATWLYKDWFFRI-DZZUKKPASA-N
Comment: Energy1
Num peaks: 31
55.05422664 1.55205079
57.06987671 1.898459197
73.06479133 7.72231004
85.06479133 0.7753705272
91.05422664 3.464234948
103.0542266 2.978169513
129.0334912 0.9517369026
131.0491413 10.2500164
175.075356 0.9461667144
177.0910061 0.8211783744
193.0859207 0.7447432098
201.0546206 1.222866525
203.0702706 3.324103165
205.0859207 1.397607515
217.0495352 1.534417431
221.0808353 2.869557929
223.075356 1.43938132
229.0859207 1.206540569
233.0808353 2.006871123
239.0702706 0.9992875248
247.0964854 0.9543588136
249.0546206 2.274666415
249.0910061 0.7948930074
251.0702706 3.410015123
265.0859207 0.8121768907
267.0651853 0.92898676
267.1015708 2.321302569
269.0808353 3.594027175
289.1223062 3.144844836
307.1328709 8.433504652
325.1434356 5.162980118

Name: +ve in-silico MS/MS by CFM-ID for WGATWLYKDWFFRI-DZZUKKPASA-N
ID: WGATWLYKDWFFRI-DZZUKKPASA-N
Comment: Energy2
Num peaks: 31
39.02292652 1.937772961
41.03857658 1.665261664
49.00727645 1.32841369
53.00219107 1.679333227
55.05422664 10.96889011
57.06987671 7.783295274
59.08552677 2.880147995
65.03857658 2.070450288
67.05422664 0.8836015693
73.06479133 3.287967641
75.02292652 0.9388682078
81.0334912 0.9249421934
83.04914126 1.16159844
85.06479133 0.8202490686
91.05422664 3.03882848
101.0385766 4.139200875
103.0542266 8.972003328
105.0698767 1.180201227
129.0334912 2.132824094
131.0491413 3.184688318
151.0389705 1.064595267
175.075356 3.434890723
177.0910061 1.463370584
201.0546206 1.093986201
203.0702706 1.391747795
205.0859207 0.8713670851
227.0702706 0.8418818287
249.0910061 1.01753823
265.0859207 1.280555737
267.1015708 1.300862985
289.1223062 1.097060961

Name: +ve in-silico MS/MS by CFM-ID for VGDAVGPDHBMHBW-FQEVSTJZSA-N
ID: VGDAVGPDHBMHBW-FQEVSTJZSA-N
Comment: Energy0
Num peaks: 11
69.06987671 1.007406367
133.1011768 2.716297402
135.1168269 5.197453932
257.0808353 0.9694212728
271.0964854 1.614196053
283.1328709 0.91554636
297.1121354 1.472574067
299.1277855 3.081077302
307.1328709 10.38528271
309.1121354 2.007452337
325.1434356 51.52408727

Name: +ve in-silico MS/MS by CFM-ID for VGDAVGPDHBMHBW-FQEVSTJZSA-N
ID: VGDAVGPDHBMHBW-FQEVSTJZSA-N
Comment: Energy1
Num peaks: 31
53.03857658 1.267146822
55.05422664 1.155856561
67.05422664 1.371604195
69.06987671 1.378845847
109.0284058 1.886018757
117.0698767 2.029633467
119.0855268 3.519672207
121.1011768 2.071687286
135.1168269 2.929555359
163.0389705 2.684659554
191.0338851 1.440008986
203.0338851 1.076853942
243.0651853 1.420770653
257.0808353 1.166806527
267.0651853 1.428938362
269.0808353 1.353507125
271.0964854 1.945688476
279.1015708 1.138089183
281.0808353 1.484263057
281.1172208 1.265805171
283.1328709 2.091725109
285.1121354 1.277079154
293.1172208 2.080590335
295.0964854 1.075444744
295.1328709 2.29121227
297.1121354 1.069739527
297.148521 9.190053936
299.1277855 3.774527538
307.1328709 4.108217551
309.1121354 2.563350083
325.1434356 9.220250419

Name: +ve in-silico MS/MS by CFM-ID for VGDAVGPDHBMHBW-FQEVSTJZSA-N
ID: VGDAVGPDHBMHBW-FQEVSTJZSA-N
Comment: Energy2
Num peaks: 31
39.02292652 0.9625870107
41.00219107 1.359388182
49.00727645 1.933873883
51.02292652 10.07792346
53.03857658 6.418908562
55.05422664 1.925952582
65.03857658 2.243235054
67.05422664 2.089933801
77.03857658 3.418794763
79.05422664 2.984155011
81.06987671 1.33134287
91.05422664 0.9084027425
109.0284058 1.523990711
117.0698767 0.9012082123
121.1011768 1.417659338
135.1168269 1.142100299
185.0233204 2.54995169
191.0702706 1.140564573
205.0859207 0.8860975453
243.0651853 1.117169721
267.0651853 1.038347542
267.1379563 1.167115592
271.0964854 1.160425792
281.1172208 0.9199221831
283.0964854 0.8820225052
293.1172208 1.381483039
295.0964854 1.547606911
297.1121354 2.224225777
299.1277855 2.18646316
307.1328709 1.72793298
309.1121354 3.344922605

Name: +ve in-silico MS/MS by CFM-ID for GIUYCRNFNGRMDB-GOSISDBHSA-N
ID: GIUYCRNFNGRMDB-GOSISDBHSA-N
Comment: Energy0
Num peaks: 22
43.05422664 2.625511804
55.05422664 1.840676483
69.0334912 1.426121777
71.04914126 13.55305867
165.0910061 0.7974669874
169.1223062 1.637017188
235.1328709 1.548901875
237.0910061 0.9647783815
253.0859207 1.411037983
255.1015708 7.535139396
257.1172208 1.112575557
261.148521 0.8375594519
273.0757499 1.304173013
273.1121354 2.006119378
289.1434356 1.074527339
299.0914 2.289945932
299.1277855 0.9723802231
301.1070501 2.486815853
301.1434356 1.148904983
307.1328709 1.170929344
325.1434356 8.716663366
343.1540003 24.30501445

Name: +ve in-silico MS/MS by CFM-ID for GIUYCRNFNGRMDB-GOSISDBHSA-N
ID: GIUYCRNFNGRMDB-GOSISDBHSA-N
Comment: Energy1
Num peaks: 31
39.02292652 1.892646971
41.03857658 1.037425912
43.05422664 11.14205853
45.06987671 0.9947610168
55.01784114 1.622078647
55.05422664 5.136406701
57.06987671 0.9299291486
69.0334912 0.8432381621
71.04914126 15.32863449
79.05422664 1.375573525
81.06987671 3.136672896
169.1223062 0.8790908482
187.0389705 3.298772048
201.0910061 1.324046004
213.0546206 0.8620735991
237.0910061 1.555816979
239.1066561 0.8373405764
255.1015708 4.909572062
273.0757499 2.17839391
273.1121354 0.9570531251
285.1121354 0.9965565941
287.0914 0.9270375
287.1277855 1.225576396
289.1434356 1.22630627
291.1590856 0.9105428406
311.1277855 1.29282643
313.1434356 0.9642379192
315.1590856 2.985581964
325.1434356 2.597956122
327.1227001 1.133787506
343.1540003 2.723011435

Name: +ve in-silico MS/MS by CFM-ID for GIUYCRNFNGRMDB-GOSISDBHSA-N
ID: GIUYCRNFNGRMDB-GOSISDBHSA-N
Comment: Energy2
Num peaks: 31
27.02292652 0.653016727
39.02292652 0.7572518373
41.03857658 5.819735263
43.05422664 8.773026817
51.02292652 0.5876349979
53.00219107 0.6408782192
53.03857658 0.8159781224
55.01784114 3.91605612
55.05422664 5.493260065
57.06987671 1.232415896
69.0334912 2.056417106
71.04914126 26.58527769
81.06987671 0.9190120716
145.0647913 1.240730592
147.0804414 0.6080526331
165.0546206 0.9253264901
165.0910061 1.828757345
173.0960915 0.5895678491
187.0389705 3.34805008
201.0910061 1.01062696
203.0338851 0.5979509145
203.1066561 0.7201807059
219.0651853 0.6881235333
255.1015708 0.8786244738
257.1172208 0.8136331616
271.0964854 0.9116341321
299.1277855 0.8071726075
301.1434356 0.6695979858
311.1277855 0.6000783989
313.1434356 0.920897821
327.1227001 0.807750734

Name: +ve in-silico MS/MS by CFM-ID for IZVICTHISMNTJI-BXIWPEDZSA-N
ID: IZVICTHISMNTJI-BXIWPEDZSA-N
Comment: Energy0
Num peaks: 14
43.05422664 2.72875156
55.05422664 2.048958043
69.0334912 1.305847432
71.04914126 13.17509644
79.01784114 1.385917821
83.04914126 6.978953799
125.0597059 2.308874635
177.0910061 2.384755666
213.0910061 1.481435062
215.1066561 8.551387782
233.1172208 2.316441249
273.1121354 1.301698731
285.148521 4.622704354
303.1590856 29.41487946

Name: +ve in-silico MS/MS by CFM-ID for IZVICTHISMNTJI-BXIWPEDZSA-N
ID: IZVICTHISMNTJI-BXIWPEDZSA-N
Comment: Energy1
Num peaks: 27
27.02292652 1.030881312
39.02292652 2.121730938
41.03857658 1.327906269
43.05422664 12.31408274
45.06987671 1.138715964
55.01784114 0.8674803838
55.05422664 4.500233215
57.06987671 0.9592370351
71.04914126 13.73272494
83.04914126 3.611172493
91.05422664 3.936603254
107.0491413 1.149799313
125.0597059 0.8797857269
161.0597059 1.744096998
175.075356 1.595257633
177.0910061 4.004716314
179.1066561 2.603551356
197.0960915 2.230564881
213.0910061 0.9229883959
215.1066561 8.385643988
219.1015708 0.8557781816
233.1172208 1.258888808
247.0964854 1.479919894
249.1121354 0.945283339
285.148521 2.307529747
287.1277855 1.494532184
303.1590856 3.444739546

Name: +ve in-silico MS/MS by CFM-ID for IZVICTHISMNTJI-BXIWPEDZSA-N
ID: IZVICTHISMNTJI-BXIWPEDZSA-N
Comment: Energy2
Num peaks: 19
39.02292652 1.809680402
41.03857658 6.701863835
43.01784114 2.988319815
43.05422664 8.430617435
49.00727645 1.646825276
51.02292652 4.811161254
53.03857658 6.251102471
55.01784114 4.5969964
55.05422664 9.393105744
57.06987671 1.881683194
65.03857658 1.386833168
69.0334912 1.83883428
71.04914126 9.969466317
79.01784114 5.948374937
81.0334912 1.644402782
83.04914126 5.036925734
131.0491413 2.190321912
147.0440559 1.619010898
149.0597059 1.865096127

Name: +ve in-silico MS/MS by CFM-ID for BLXXJMVVAYFKDR-FQCQXKDLSA-N
ID: BLXXJMVVAYFKDR-FQCQXKDLSA-N
Comment: Energy0
Num peaks: 14
95.01275576 2.395306102
97.02840582 3.70137082
275.1277855 2.090953998
281.1172208 1.832847342
283.1328709 5.156172014
285.148521 9.09673877
295.1328709 2.090670717
297.148521 5.14458515
299.164171 4.923013376
311.1277855 1.795388899
313.1434356 1.969845833
315.1590856 1.912452755
325.1434356 5.125062905
343.1540003 33.85516459

Name: +ve in-silico MS/MS by CFM-ID for BLXXJMVVAYFKDR-FQCQXKDLSA-N
ID: BLXXJMVVAYFKDR-FQCQXKDLSA-N
Comment: Energy1
Num peaks: 31
39.02292652 1.090655044
81.0334912 4.501583617
83.04914126 1.026075139
93.0334912 2.376045734
95.01275576 1.176608565
95.04914126 0.8851307927
97.02840582 1.21298905
119.0491413 1.381632149
193.0859207 1.065055038
203.1066561 1.49567788
205.0859207 1.031497784
205.1223062 1.429507382
215.1066561 1.279436099
217.1223062 1.128629758
219.1379563 1.064543728
229.1223062 1.008063201
231.1379563 1.886168791
247.1328709 1.290354489
275.1277855 1.62526169
281.1172208 1.188087804
283.1328709 1.920135293
285.148521 1.949151901
295.1328709 3.809324386
297.148521 3.745255122
299.164171 4.441184552
311.1277855 2.652263918
313.1434356 2.302168074
315.1590856 7.864702869
325.1434356 4.551070427
327.1227001 1.798735714
343.1540003 5.597144274

Name: +ve in-silico MS/MS by CFM-ID for BLXXJMVVAYFKDR-FQCQXKDLSA-N
ID: BLXXJMVVAYFKDR-FQCQXKDLSA-N
Comment: Energy2
Num peaks: 31
39.02292652 1.023837734
43.05422664 1.825665429
49.00727645 1.039347044
51.02292652 1.19411266
53.03857658 1.280753876
81.0334912 3.466953335
91.05422664 1.422779424
93.06987671 1.087428787
95.01275576 2.319280529
97.02840582 2.683954076
103.0542266 2.171460303
105.0698767 2.562323485
119.0491413 1.369239342
135.0440559 1.086374996
143.0855268 3.241241515
145.1011768 3.171839665
147.1168269 3.030813455
159.1168269 1.015774322
193.0859207 1.017236506
213.0910061 5.529353799
215.1066561 2.425367951
217.1223062 2.189856913
231.1379563 1.454676963
237.1273916 1.453505536
239.1430416 1.476623542
241.1586917 1.632620061
255.1015708 1.451337192
267.1379563 1.564085373
313.1434356 1.370366927
315.1227001 1.164511656
327.1227001 1.365379391

Name: +ve in-silico MS/MS by CFM-ID for WCBFHZJDMQCSLQ-FWWOZKOTSA-N
ID: WCBFHZJDMQCSLQ-FWWOZKOTSA-N
Comment: Energy0
Num peaks: 12
105.0334912 4.266820411
107.0491413 2.442973458
119.0491413 0.95740334
131.0491413 1.073179549
149.0597059 3.262784751
151.075356 1.037673923
175.075356 0.9102682087
205.0859207 0.9770830517
235.0964854 0.7769986275
307.1328709 14.85069641
325.1434356 32.69673682
343.1540003 17.27901676

Name: +ve in-silico MS/MS by CFM-ID for WCBFHZJDMQCSLQ-FWWOZKOTSA-N
ID: WCBFHZJDMQCSLQ-FWWOZKOTSA-N
Comment: Energy1
Num peaks: 31
105.0334912 6.653277195
107.0491413 2.961285783
119.0491413 2.656339492
123.0440559 1.083080803
131.0491413 2.409410586
141.0334912 0.968302526
145.0647913 1.199101156
147.0440559 1.070868735
149.0597059 3.706125641
163.075356 1.468008852
173.0597059 1.404290211
175.075356 1.532637431
177.0910061 1.632360094
193.0859207 1.100506953
195.1015708 0.9657455637
203.0702706 1.156085628
205.0859207 3.340053696
207.1015708 1.699536736
215.0702706 1.444019119
217.0859207 1.585180072
219.1015708 1.041001617
223.0964854 1.501158606
231.1015708 1.368785865
285.1121354 1.48573203
295.1328709 1.54697524
297.148521 2.298031364
299.1277855 1.631208864
307.1328709 5.782325997
313.1434356 1.052689205
325.1434356 8.394411585
343.1540003 3.350630417

Name: +ve in-silico MS/MS by CFM-ID for WCBFHZJDMQCSLQ-FWWOZKOTSA-N
ID: WCBFHZJDMQCSLQ-FWWOZKOTSA-N
Comment: Energy2
Num peaks: 31
75.02292652 1.636136671
77.03857658 3.137179186
79.05422664 1.706295109
91.05422664 1.922129931
105.0334912 5.649944484
107.0491413 2.791867054
117.0334912 1.998640706
119.0491413 3.104322889
121.0647913 1.232057037
129.0334912 1.327714081
131.0491413 1.19589145
133.0647913 1.098310426
147.0440559 1.9220281
149.0597059 3.737451725
151.075356 1.279570743
173.0597059 1.242610268
175.075356 1.921932165
203.0702706 2.002389863
205.0859207 3.628991987
207.1015708 0.9910938937
215.0702706 1.016530499
217.0859207 1.499543454
219.1015708 2.298894682
229.0859207 1.015826813
231.1015708 1.440810037
253.0859207 1.095485782
293.1172208 1.084622014
295.1328709 1.704706985
297.148521 2.049017228
307.1328709 2.844041798
309.1121354 0.9753709938

Name: +ve in-silico MS/MS by CFM-ID for RSCNJDJUMQJRKT-HNNXBMFYSA-N
ID: RSCNJDJUMQJRKT-HNNXBMFYSA-N
Comment: Energy0
Num peaks: 12
55.05422664 4.937699625
73.06479133 10.92031666
85.06479133 3.381557746
201.0910061 1.71849574
217.0859207 3.534729611
219.1015708 2.995786066
247.0964854 6.014895732
261.1121354 1.832441932
267.1379563 2.274244455
285.148521 14.27028151
287.1277855 1.851403253
303.1590856 26.46352079

Name: +ve in-silico MS/MS by CFM-ID for RSCNJDJUMQJRKT-HNNXBMFYSA-N
ID: RSCNJDJUMQJRKT-HNNXBMFYSA-N
Comment: Energy1
Num peaks: 25
39.02292652 4.180856799
41.03857658 3.094714079
55.05422664 6.75739962
57.06987671 1.832022987
67.05422664 1.741949961
73.06479133 2.184144968
83.04914126 1.12958604
85.06479133 8.4221616
201.0910061 1.788015197
203.1066561 1.840929632
217.0859207 1.614795951
219.1015708 2.207435102
229.0859207 4.775685854
245.0808353 2.315512933
245.1172208 2.169528652
247.0964854 8.988515842
259.0964854 1.744092815
259.1328709 1.416146713
261.1121354 2.034580572
261.148521 1.436842404
263.1277855 1.237516891
267.1379563 2.280698528
285.148521 7.23206909
287.1277855 1.462479931
303.1590856 6.710777302

Name: +ve in-silico MS/MS by CFM-ID for RSCNJDJUMQJRKT-HNNXBMFYSA-N
ID: RSCNJDJUMQJRKT-HNNXBMFYSA-N
Comment: Energy2
Num peaks: 22
39.02292652 3.077857409
41.03857658 1.711041717
43.05422664 1.228490877
55.05422664 32.70856933
57.0334912 2.803638831
57.06987671 4.929904219
59.08552677 1.33736042
67.05422664 0.9276700124
73.06479133 8.219359358
81.0334912 3.635617377
83.04914126 2.251066799
85.06479133 2.034093045
147.0440559 1.116652187
161.0233204 3.180530133
163.0389705 1.143110224
175.075356 1.367116128
183.0804414 1.492347392
189.0182351 1.12547103
191.0338851 1.169979883
201.0910061 1.786300012
229.0859207 1.817468729
245.1172208 1.077061387

Name: +ve in-silico MS/MS by CFM-ID for NLTOTZSPOYWSSP-LJQANCHMSA-N
ID: NLTOTZSPOYWSSP-LJQANCHMSA-N
Comment: Energy0
Num peaks: 16
55.05422664 3.546060463
69.06987671 2.135705676
95.04914126 1.117362388
121.0284058 1.029436441
137.0233204 7.067480757
161.0960915 1.040753258
163.1117415 0.9159134818
185.0960915 3.505675768
187.1117415 1.935440276
189.1273916 2.290318069
205.1223062 1.40268874
269.0808353 2.57747746
281.0808353 3.557916619
283.0964854 3.463287873
307.1328709 8.003511559
325.1434356 36.53845693

Name: +ve in-silico MS/MS by CFM-ID for NLTOTZSPOYWSSP-LJQANCHMSA-N
ID: NLTOTZSPOYWSSP-LJQANCHMSA-N
Comment: Energy1
Num peaks: 31
39.02292652 1.615907402
55.05422664 10.85136543
57.06987671 0.8629871572
65.03857658 0.9931247483
67.05422664 1.488328341
69.06987671 4.984264655
105.0334912 0.9004020216
121.0284058 5.597342284
131.0491413 0.726896299
133.0647913 0.7211402257
135.0440559 1.201301427
137.0233204 8.150093655
151.0389705 0.7389711861
157.0647913 0.7387525304
163.0389705 0.9441114262
171.0804414 2.035540853
173.0960915 4.311067242
189.1273916 1.198975571
215.1066561 0.9272303868
251.0702706 1.322749541
267.0651853 1.284709738
269.0808353 5.002212061
281.0808353 1.190550538
281.1172208 1.255574597
283.0964854 0.8298513353
283.1328709 1.447946439
285.1121354 1.371652642
295.1328709 1.37155933
297.148521 3.415917497
307.1328709 3.817695963
325.1434356 5.846732078

Name: +ve in-silico MS/MS by CFM-ID for NLTOTZSPOYWSSP-LJQANCHMSA-N
ID: NLTOTZSPOYWSSP-LJQANCHMSA-N
Comment: Energy2
Num peaks: 31
39.02292652 1.296106943
49.00727645 0.8744984167
53.03857658 1.34027761
55.05422664 13.46912127
65.03857658 8.180601618
67.01784114 1.16676177
67.05422664 3.768618003
69.06987671 2.685522209
75.02292652 1.603421045
105.0334912 3.303892984
107.0491413 1.115333458
109.0284058 1.172776282
117.0334912 1.017893936
119.0491413 1.267571109
121.0284058 2.469931458
123.0440559 1.635374694
125.0597059 1.304073226
129.0334912 1.996422007
131.0491413 1.4792634
133.0284058 1.25088145
133.0647913 1.688854882
135.0440559 1.54149924
137.0233204 3.780639231
157.0647913 0.938156823
169.0647913 1.374356351
171.0804414 1.23499375
185.0960915 1.632931968
295.1328709 0.883067829
297.148521 1.911344126
307.1328709 1.087145793
309.1121354 0.8898788463

Name: +ve in-silico MS/MS by CFM-ID for KZFGXTHUBGSZKB-UHFFFAOYSA-N
ID: KZFGXTHUBGSZKB-UHFFFAOYSA-N
Comment: Energy0
Num peaks: 6
137.0597059 2.066692248
151.075356 5.394654322
165.0910061 2.109963163
271.1328709 2.898578216
273.148521 1.322788037
303.1590856 77.1220359

Name: +ve in-silico MS/MS by CFM-ID for KZFGXTHUBGSZKB-UHFFFAOYSA-N
ID: KZFGXTHUBGSZKB-UHFFFAOYSA-N
Comment: Energy1
Num peaks: 12
121.0647913 1.576009502
137.0597059 4.103257022
151.075356 23.72936327
153.0910061 1.904221213
163.075356 2.022651634
165.0910061 5.606838951
245.1172208 2.178065141
259.1328709 2.820712556
271.1328709 4.676340625
273.148521 1.555686804
287.1277855 1.676902946
303.1590856 29.34321885

Name: +ve in-silico MS/MS by CFM-ID for KZFGXTHUBGSZKB-UHFFFAOYSA-N
ID: KZFGXTHUBGSZKB-UHFFFAOYSA-N
Comment: Energy2
Num peaks: 31
15.02292652 1.13702114
49.00727645 3.145798766
51.02292652 3.108381515
65.03857658 2.022659523
75.02292652 3.593469049
93.0334912 2.023864491
95.04914126 1.520819513
105.0334912 1.746072766
107.0491413 3.475862469
121.0647913 4.764858671
123.0440559 1.150449804
123.0804414 1.077160135
135.0440559 3.569629523
137.0597059 7.111409452
151.075356 12.04527313
163.075356 1.763766363
165.0910061 1.041603763
175.075356 1.691217482
179.1066561 1.073547272
189.0910061 1.307899432
191.1066561 1.249647677
201.0910061 1.59691885
217.1223062 1.678298954
243.1015708 2.065977074
245.1172208 1.377277761
247.1328709 1.565799418
257.1172208 1.471191319
259.1328709 2.591175396
271.1328709 1.096222919
273.148521 4.008967006
287.1277855 1.731456979

Name: +ve in-silico MS/MS by CFM-ID for LBOIOHBTBLUNML-PDEGXQQQSA-N
ID: LBOIOHBTBLUNML-PDEGXQQQSA-N
Comment: Energy0
Num peaks: 13
91.05422664 2.920354237
115.0542266 2.368218645
117.0698767 18.08838198
135.0804414 1.825504625
151.075356 2.095843445
163.075356 1.322293209
175.075356 1.544635913
189.0546206 2.038900833
191.0702706 12.87902806
209.0808353 2.150130319
293.1172208 1.307000341
307.1328709 3.362371195
325.1434356 29.33007406

Name: +ve in-silico MS/MS by CFM-ID for LBOIOHBTBLUNML-PDEGXQQQSA-N
ID: LBOIOHBTBLUNML-PDEGXQQQSA-N
Comment: Energy1
Num peaks: 18
39.02292652 2.748613085
53.00219107 0.9418374264
91.05422664 2.105946117
115.0542266 2.302100308
117.0698767 38.02392776
135.0804414 3.41053318
137.0597059 1.295542405
151.075356 3.492415902
161.0597059 1.078702556
163.075356 4.833186567
173.0597059 0.9527705426
175.075356 0.8762011186
189.0546206 1.235654293
191.0702706 10.84226091
209.0808353 0.8062277386
231.0651853 1.154423152
307.1328709 0.9798367411
325.1434356 3.200455456

Name: +ve in-silico MS/MS by CFM-ID for LBOIOHBTBLUNML-PDEGXQQQSA-N
ID: LBOIOHBTBLUNML-PDEGXQQQSA-N
Comment: Energy2
Num peaks: 31
25.00727645 1.969844998
39.02292652 3.821345559
41.00219107 1.300803719
41.03857658 1.16114545
49.00727645 1.919949831
51.02292652 1.301626512
53.00219107 0.9932162333
57.0334912 1.001626846
63.02292652 1.03323761
65.03857658 1.143054132
91.05422664 4.899830617
93.0334912 0.8776183829
101.0385766 2.52498906
103.0542266 3.389946914
105.0334912 1.307168555
107.0491413 1.105760258
115.0542266 3.031508616
117.0698767 12.54576652
121.0647913 1.203851847
121.1011768 0.984226137
131.0491413 2.411497817
133.0647913 1.583974493
135.0440559 1.530004913
137.0597059 2.629351506
147.0440559 2.589107891
149.0597059 0.9293241789
151.075356 1.679461695
161.0597059 1.337711648
163.075356 3.662581005
175.075356 1.020600924
191.0702706 3.382216799

Name: +ve in-silico MS/MS by CFM-ID for MYGXJARNWKGOQK-VLIAUNLRSA-N
ID: MYGXJARNWKGOQK-VLIAUNLRSA-N
Comment: Energy0
Num peaks: 13
53.03857658 2.191398544
55.05422664 1.121675682
67.05422664 5.387519788
69.06987671 1.164136537
91.05422664 3.642022641
105.0698767 1.394787297
233.0808353 2.157011293
277.1223062 1.185693688
279.1379563 9.70762553
281.1536063 3.519400872
293.1172208 1.065985271
307.1328709 12.09999558
325.1434356 35.53584496

Name: +ve in-silico MS/MS by CFM-ID for MYGXJARNWKGOQK-VLIAUNLRSA-N
ID: MYGXJARNWKGOQK-VLIAUNLRSA-N
Comment: Energy1
Num peaks: 31
53.03857658 1.675134916
55.05422664 1.216228166
67.05422664 7.78898876
69.06987671 7.291299199
85.06479133 1.178779603
91.05422664 8.660550082
105.0698767 2.001300729
173.0597059 1.039399673
187.075356 3.254825216
201.0910061 0.855047505
211.075356 2.944394053
213.0910061 1.233790322
215.0702706 1.176485452
217.0495352 1.193255036
229.0859207 0.8583292215
233.0808353 2.512464407
237.0546206 0.9492561672
239.0702706 3.180164971
255.0651853 1.482836189
257.0808353 6.959609495
261.0910061 0.9440983897
263.1066561 1.456946852
265.0495352 1.225732246
267.0651853 0.869829553
279.1379563 4.056987817
281.1536063 1.959059459
289.1223062 0.9608562534
291.1015708 1.768469285
307.1328709 3.949792859
309.1121354 2.895422807
325.1434356 3.171030577

Name: +ve in-silico MS/MS by CFM-ID for MYGXJARNWKGOQK-VLIAUNLRSA-N
ID: MYGXJARNWKGOQK-VLIAUNLRSA-N
Comment: Energy2
Num peaks: 31
51.02292652 6.194783366
53.03857658 9.056578011
55.05422664 2.498138472
65.03857658 0.9055765767
67.05422664 5.336085062
69.06987671 1.011561111
71.08552677 0.8154804863
75.02292652 0.7950703746
91.05422664 11.25708482
93.06987671 1.372617412
97.06479133 1.097376252
101.0385766 1.445415093
103.0542266 1.432675781
105.0698767 2.150751318
115.0542266 0.8652452438
145.0647913 0.8827700847
151.0389705 0.8261396252
151.0542266 1.457258234
157.0647913 1.46011149
173.0597059 3.213632607
187.075356 5.237101171
195.0804414 1.422811834
201.0910061 1.545601
203.0702706 1.603585591
213.0546206 0.7839912684
215.0702706 1.024422358
221.0597059 0.9002741566
249.1273916 0.7872822696
261.1273916 1.382965734
263.1066561 0.8173392918
309.1121354 1.205113924

Name: +ve in-silico MS/MS by CFM-ID for MJAGZKYWKWEKQU-USTZCAOPSA-N
ID: MJAGZKYWKWEKQU-USTZCAOPSA-N
Comment: Energy0
Num peaks: 6
251.1066561 3.37822961
265.1223062 4.535229982
293.1172208 16.51974749
295.1328709 1.976124933
307.1328709 1.501471453
325.1434356 57.62912685

Name: +ve in-silico MS/MS by CFM-ID for MJAGZKYWKWEKQU-USTZCAOPSA-N
ID: MJAGZKYWKWEKQU-USTZCAOPSA-N
Comment: Energy1
Num peaks: 21
73.02840582 1.299704831
91.05422664 5.605862661
93.06987671 1.381365645
161.0597059 1.164722224
163.075356 1.692299699
187.075356 1.206599394
205.1011768 1.677733609
221.0960915 1.087345262
233.0960915 2.340416699
235.1117415 1.410578963
247.0964854 2.849180344
251.1066561 3.298261809
253.1223062 2.801091611
263.1066561 1.98160933
265.1223062 8.418033941
275.1066561 1.518797818
293.1172208 11.78417332
295.1328709 1.066799688
307.1328709 3.134796613
309.1121354 1.20719686
325.1434356 24.01751693

Name: +ve in-silico MS/MS by CFM-ID for MJAGZKYWKWEKQU-USTZCAOPSA-N
ID: MJAGZKYWKWEKQU-USTZCAOPSA-N
Comment: Energy2
Num peaks: 21
91.05422664 3.525293047
93.06987671 1.428662669
103.0542266 1.179479333
131.0491413 2.198532778
161.0597059 1.072640913
167.1066561 0.9923943492
175.075356 1.501469775
187.075356 3.081205429
191.0855268 1.896708434
193.1011768 3.881586638
205.1011768 27.79557037
207.1168269 2.306124108
221.0960915 3.171313086
231.0804414 1.340880417
233.0960915 15.601585
235.1117415 2.850704585
251.1066561 1.949923549
263.1066561 1.188435703
265.1223062 1.808524446
277.1223062 0.9755508585
309.1121354 1.13654922

Name: +ve in-silico MS/MS by CFM-ID for AKGXRWOSGJLLNQ-VOTSOKGWSA-N
ID: AKGXRWOSGJLLNQ-VOTSOKGWSA-N
Comment: Energy0
Num peaks: 9
55.05422664 3.759343607
67.05422664 2.926993409
73.06479133 2.578373673
269.0808353 5.253244312
283.0964854 3.040096732
285.1121354 2.850865235
293.1172208 3.091140968
307.1328709 6.424247276
325.1434356 51.95367715

Name: +ve in-silico MS/MS by CFM-ID for AKGXRWOSGJLLNQ-VOTSOKGWSA-N
ID: AKGXRWOSGJLLNQ-VOTSOKGWSA-N
Comment: Energy1
Num peaks: 24
55.05422664 6.2843428
65.03857658 1.685377339
67.05422664 10.24349807
73.06479133 4.655929138
85.06479133 1.62965371
227.0338851 1.399503209
239.0702706 2.000309968
241.0859207 2.269458877
251.0338851 1.376201994
257.0808353 1.667458836
265.0859207 1.25840819
267.0651853 7.574170492
269.0808353 3.585194527
279.1379563 1.322285016
281.0808353 2.107903624
281.1172208 1.379705175
281.1536063 1.517533451
283.0964854 4.535510061
293.1172208 2.172599678
295.1328709 1.076690046
297.148521 4.158519551
307.1328709 4.636872577
309.1121354 1.984409773
325.1434356 10.26450858

Name: +ve in-silico MS/MS by CFM-ID for AKGXRWOSGJLLNQ-VOTSOKGWSA-N
ID: AKGXRWOSGJLLNQ-VOTSOKGWSA-N
Comment: Energy2
Num peaks: 31
39.02292652 2.212173366
41.03857658 1.438397576
51.02292652 1.882356595
53.00219107 1.183576563
53.03857658 1.308335542
55.05422664 11.43565631
65.03857658 7.255372235
67.05422664 9.255728457
69.06987671 2.96602506
85.06479133 0.7995735493
91.05422664 0.8778251932
119.0491413 1.235625859
199.0389705 1.18996744
199.075356 1.004275717
203.0338851 1.47223893
209.0597059 1.013118947
223.075356 1.579088932
225.0910061 2.8524565
227.0338851 2.569543864
227.0702706 1.652379929
237.0546206 2.010474619
239.0702706 3.376127265
241.0859207 1.822224131
251.0702706 2.158198822
253.0495352 2.609490752
265.0859207 1.407812032
267.0651853 1.047854899
267.1015708 1.357963351
269.0808353 2.171502267
279.1379563 0.9322577107
309.1121354 1.484249894

Name: +ve in-silico MS/MS by CFM-ID for SSKYVKAMMVPTNN-JFOHIDKFSA-N
ID: SSKYVKAMMVPTNN-JFOHIDKFSA-N
Comment: Energy0
Num peaks: 25
53.00219107 0.8506118513
55.01784114 1.242171363
57.0334912 2.502257266
69.0334912 1.224533501
83.04914126 1.066880126
121.0647913 1.249679365
123.0804414 4.352742783
125.0960915 3.609790695
137.0960915 0.9819609292
149.0960915 0.7170535963
151.1117415 4.869247843
175.0389705 3.249651794
193.0495352 3.229705235
219.0651853 0.9833928211
259.0964854 1.023740541
273.1121354 0.9680825709
283.1328709 1.144605904
285.1121354 1.934664713
287.1277855 2.053819758
311.1277855 1.936010501
313.1434356 2.563515434
315.1590856 1.554188273
325.1434356 7.444329474
327.1227001 0.7203160162
343.1540003 29.14745314

Name: +ve in-silico MS/MS by CFM-ID for SSKYVKAMMVPTNN-JFOHIDKFSA-N
ID: SSKYVKAMMVPTNN-JFOHIDKFSA-N
Comment: Energy1
Num peaks: 31
53.00219107 1.843190747
55.01784114 1.018809682
65.03857658 1.050744223
67.05422664 2.030718953
69.0334912 2.869516102
69.06987671 1.011240954
83.04914126 2.16934681
95.04914126 0.9043095108
95.08552677 2.215254224
97.06479133 1.189165237
121.0647913 1.400611451
123.0804414 3.089333875
149.0960915 1.516899256
151.1117415 8.049102251
165.0546206 0.9722764661
175.0389705 3.930466113
193.0495352 3.939149691
241.0495352 1.076115927
255.0651853 1.199632373
259.0964854 1.558687909
273.1121354 1.354626213
283.0964854 0.8742372365
283.1328709 0.9482271712
285.1121354 2.210726265
287.1277855 0.8903813359
311.1277855 1.463677175
313.1434356 1.53878682
315.1590856 3.317956725
325.1434356 2.681965562
327.1227001 0.8856310953
343.1540003 3.537932134

Name: +ve in-silico MS/MS by CFM-ID for SSKYVKAMMVPTNN-JFOHIDKFSA-N
ID: SSKYVKAMMVPTNN-JFOHIDKFSA-N
Comment: Energy2
Num peaks: 31
39.02292652 2.607382681
41.03857658 1.290465327
51.02292652 1.21895303
53.00219107 1.109297466
53.03857658 5.10113058
55.01784114 1.93663537
55.05422664 2.679707552
57.0334912 0.9970159702
65.03857658 1.430655684
67.05422664 4.792113174
69.0334912 3.639566119
69.06987671 1.425221715
79.01784114 1.073839887
81.0334912 0.8642655727
81.06987671 0.7926040094
83.04914126 1.188726953
93.06987671 1.046282245
95.08552677 1.865236114
107.0855268 4.103584296
121.0284058 2.29665377
121.1011768 1.598226264
123.0804414 1.862353954
131.0491413 0.9553537875
135.0440559 1.547116304
147.0440559 1.041967063
151.0389705 1.091290512
151.1117415 2.033477746
175.0389705 7.726952275
177.0182351 0.958284239
193.0495352 2.892661869
327.1227001 1.53228447

Name: +ve in-silico MS/MS by CFM-ID for ATXFGQGWBFKLHZ-NMAQHGTRSA-N
ID: ATXFGQGWBFKLHZ-NMAQHGTRSA-N
Comment: Energy0
Num peaks: 20
55.05422664 1.720504794
81.0334912 1.191826745
83.04914126 11.95376188
171.0804414 1.007233809
225.0910061 0.8309925147
241.0859207 1.524615474
243.1015708 7.582783803
261.1121354 2.176577278
267.1015708 2.951564664
269.1172208 8.607120634
271.1328709 1.672942935
297.148521 1.331135563
299.164171 1.525162734
313.1070501 0.9020494385
315.1227001 1.356943229
315.1590856 1.276964358
317.1383502 1.262434809
325.1434356 6.426950086
327.1227001 1.143497455
343.1540003 24.24820549

Name: +ve in-silico MS/MS by CFM-ID for ATXFGQGWBFKLHZ-NMAQHGTRSA-N
ID: ATXFGQGWBFKLHZ-NMAQHGTRSA-N
Comment: Energy1
Num peaks: 31
25.00727645 1.425837035
27.02292652 2.686412831
53.03857658 0.8467845422
55.05422664 5.73929421
57.0334912 0.8521833114
83.04914126 10.90827433
133.0647913 1.51657573
135.0804414 0.9808206166
143.0491413 1.173183877
147.0804414 2.646123492
169.0647913 1.522146847
171.0440559 0.8882695148
171.0804414 1.861530111
173.0960915 3.366809684
189.0910061 0.938914044
199.1117415 1.1455311
201.0910061 1.896999283
241.0859207 0.8244038524
243.1015708 3.256091816
245.1172208 1.136215232
245.1536063 0.8083083217
253.1223062 0.9982042018
255.1379563 1.048213724
267.1015708 1.399179146
269.1172208 4.250290762
271.1328709 1.522798968
273.148521 4.192602588
315.1590856 1.040153698
317.1383502 1.003600975
325.1434356 1.408578483
343.1540003 1.183390424

Name: +ve in-silico MS/MS by CFM-ID for ATXFGQGWBFKLHZ-NMAQHGTRSA-N
ID: ATXFGQGWBFKLHZ-NMAQHGTRSA-N
Comment: Energy2
Num peaks: 31
25.00727645 1.548713616
27.02292652 1.72865096
29.03857658 0.9463527731
39.02292652 1.317937846
49.00727645 1.529241071
51.02292652 1.671130611
53.03857658 6.418131019
55.05422664 11.86249078
57.06987671 1.052166514
65.03857658 2.640254511
67.01784114 1.748110875
67.05422664 2.133262787
79.01784114 0.9604373313
81.0334912 0.8584141504
83.04914126 13.09195914
119.0491413 0.8120150906
133.0647913 2.285439396
135.0804414 1.285687038
143.0491413 1.227766559
157.0647913 0.9433804042
159.0440559 0.9064792715
161.0960915 1.062209914
169.0647913 1.146874454
171.0804414 1.348551761
187.0389705 0.9528888311
187.1117415 1.149745114
189.0910061 1.211412564
215.1066561 0.8580631959
243.1015708 1.004336751
245.1172208 1.180724026
327.1227001 1.44628136

Name: +ve in-silico MS/MS by CFM-ID for GBUYBLVESLNEQP-UHFFFAOYSA-N
ID: GBUYBLVESLNEQP-UHFFFAOYSA-N
Comment: Energy0
Num peaks: 6
293.1172208 9.280749599
295.1328709 2.61850292
299.1277855 0.8517576642
307.1328709 7.550141712
309.1121354 1.765476055
325.1434356 72.59711466

Name: +ve in-silico MS/MS by CFM-ID for GBUYBLVESLNEQP-UHFFFAOYSA-N
ID: GBUYBLVESLNEQP-UHFFFAOYSA-N
Comment: Energy1
Num peaks: 14
239.1066561 2.321578399
255.1015708 1.799239101
261.0910061 1.932192457
265.1223062 6.228159566
267.1015708 1.941287824
269.1172208 1.842762487
281.1172208 2.423909944
293.1172208 9.673988793
295.1328709 6.475919692
297.148521 19.01271743
299.1277855 1.535354827
307.1328709 4.735120045
309.1121354 1.536859987
325.1434356 19.59001625

Name: +ve in-silico MS/MS by CFM-ID for GBUYBLVESLNEQP-UHFFFAOYSA-N
ID: GBUYBLVESLNEQP-UHFFFAOYSA-N
Comment: Energy2
Num peaks: 31
39.02292652 2.007105702
49.00727645 1.675985584
121.0647913 1.471928025
223.1117415 1.436107156
225.0910061 1.985001394
237.0910061 7.192500784
239.1066561 4.326883469
241.0859207 1.487295558
249.0910061 1.628018765
251.1066561 4.527215776
253.0859207 2.036315808
253.1223062 2.403998136
255.1015708 1.43937333
261.0910061 2.787234938
263.1066561 4.417801014
265.0859207 1.565603778
265.1223062 1.536445888
267.1015708 2.008890632
269.1172208 1.347342737
277.0859207 4.020108071
277.1223062 3.756307274
279.1015708 7.165431845
279.1379563 1.563750553
281.1172208 3.066192396
283.0964854 1.164053923
291.1015708 1.607706388
293.0808353 2.222951087
293.1172208 3.054388187
295.1328709 1.126363557
307.1328709 0.9901278505
309.1121354 2.853298706

Name: +ve in-silico MS/MS by CFM-ID for ZVDQMUSBHSBFLK-AATRIKPKSA-N
ID: ZVDQMUSBHSBFLK-AATRIKPKSA-N
Comment: Energy0
Num peaks: 6
41.03857658 1.965544426
157.0647913 4.180216197
283.0964854 1.945502025
293.1172208 6.296386217
295.1328709 2.122868326
325.1434356 66.32449962

Name: +ve in-silico MS/MS by CFM-ID for ZVDQMUSBHSBFLK-AATRIKPKSA-N
ID: ZVDQMUSBHSBFLK-AATRIKPKSA-N
Comment: Energy1
Num peaks: 21
25.00727645 1.369582425
39.02292652 2.033588371
41.03857658 6.151680998
55.01784114 0.9630092851
101.0597059 1.109636855
157.0647913 8.294924658
167.0702706 1.002579038
169.0859207 1.109809998
265.0859207 1.454152298
267.1015708 3.233570736
269.1172208 1.070683051
271.1328709 1.831988274
281.1172208 2.483961221
283.0964854 3.606390574
285.1121354 0.9878920752
293.1172208 8.917062747
295.1328709 1.882771963
297.1121354 2.266559841
299.1277855 1.023441663
309.1121354 2.62533194
325.1434356 26.63520423

Name: +ve in-silico MS/MS by CFM-ID for ZVDQMUSBHSBFLK-AATRIKPKSA-N
ID: ZVDQMUSBHSBFLK-AATRIKPKSA-N
Comment: Energy2
Num peaks: 31
25.00727645 0.8975697169
39.02292652 6.107386314
41.03857658 4.272340885
49.00727645 0.9085576289
55.01784114 1.401850693
57.0334912 2.936725684
63.02292652 3.65086734
65.03857658 0.8500790498
89.03857658 1.727446189
105.0334912 0.926417445
115.0542266 2.149337897
129.0698767 3.658500107
131.0491413 1.282432256
137.0597059 2.178753829
139.0542266 1.166042343
141.0334912 1.653709149
143.0491413 2.415013609
145.0647913 1.227508484
153.0546206 2.117548578
155.0491413 4.896019176
157.0647913 12.78089387
159.0804414 1.096568713
179.0491413 1.391297733
237.0910061 1.793612728
253.0859207 2.120053822
269.1172208 1.718461721
279.1015708 1.786599408
281.1172208 1.071932162
283.0964854 1.201425352
293.1172208 1.006219736
309.1121354 1.368245663

Name: +ve in-silico MS/MS by CFM-ID for NXDLRVMMZDLSET-SBCDLMKJSA-N
ID: NXDLRVMMZDLSET-SBCDLMKJSA-N
Comment: Energy0
Num peaks: 14
95.01275576 2.52100239
97.02840582 3.856571085
275.1277855 2.308439543
283.1328709 3.667872349
285.148521 4.509798246
295.1328709 2.457069598
297.148521 6.45664664
299.164171 4.923178781
311.1277855 1.991980281
313.1434356 1.761060531
315.1590856 1.950975669
325.1434356 5.373964783
327.1227001 1.492669045
343.1540003 38.09585234

Name: +ve in-silico MS/MS by CFM-ID for NXDLRVMMZDLSET-SBCDLMKJSA-N
ID: NXDLRVMMZDLSET-SBCDLMKJSA-N
Comment: Energy1
Num peaks: 31
81.0334912 4.686562386
83.04914126 1.01548386
91.01784114 0.8679473354
93.0334912 2.343159054
95.01275576 1.163425617
95.04914126 0.8716778887
97.02840582 1.304638636
119.0491413 1.342659098
193.0859207 1.047759253
203.1066561 1.274226504
205.0859207 1.007383224
205.1223062 1.232796516
215.1066561 1.262888223
217.1223062 1.143109316
219.1379563 0.9832829076
229.1223062 0.9866569423
231.1379563 1.778205788
247.1328709 0.9562625797
275.1277855 1.536485486
281.1172208 1.268015259
283.1328709 1.914612963
285.148521 2.694335026
295.1328709 4.251147501
297.148521 5.751101531
299.164171 4.84259186
311.1277855 2.389631187
313.1434356 1.869157711
315.1590856 6.203518668
325.1434356 4.285750797
327.1227001 1.898919963
343.1540003 5.285829605

Name: +ve in-silico MS/MS by CFM-ID for NXDLRVMMZDLSET-SBCDLMKJSA-N
ID: NXDLRVMMZDLSET-SBCDLMKJSA-N
Comment: Energy2
Num peaks: 31
39.02292652 2.272289734
43.05422664 1.729384201
49.00727645 2.819883808
51.02292652 1.199215462
81.0334912 3.562099086
91.05422664 1.281711725
93.06987671 1.019916362
95.01275576 2.396864149
97.02840582 2.692083133
103.0542266 2.249134146
105.0698767 2.406749191
119.0491413 1.449417433
143.0855268 3.355771304
145.1011768 3.375371029
147.1168269 2.541515546
159.1168269 1.024414835
161.132477 1.02166538
193.0859207 1.024557067
213.0910061 5.647320178
215.1066561 2.314209304
217.1223062 1.937838652
227.1066561 1.038396993
237.1273916 1.719059836
239.1430416 1.470296546
241.1586917 1.392232384
255.1015708 1.418724518
267.1379563 1.529754122
313.1434356 1.388276377
315.1227001 1.184340321
317.1383502 1.199555471
327.1227001 1.285080521

Name: +ve in-silico MS/MS by CFM-ID for KAACJAMYBYVFGW-UHFFFAOYSA-N
ID: KAACJAMYBYVFGW-UHFFFAOYSA-N
Comment: Energy0
Num peaks: 7
43.05422664 1.670144374
297.148521 11.90775077
299.0914 1.898057016
299.164171 4.251527851
311.1277855 2.053908636
325.1434356 14.68191298
343.1540003 44.44445453

Name: +ve in-silico MS/MS by CFM-ID for KAACJAMYBYVFGW-UHFFFAOYSA-N
ID: KAACJAMYBYVFGW-UHFFFAOYSA-N
Comment: Energy1
Num peaks: 24
39.02292652 1.047751285
41.03857658 1.49468774
43.05422664 5.038502651
253.0859207 2.974124071
255.1015708 1.230892761
265.1223062 1.195064191
267.1015708 1.484882718
267.1379563 1.351942492
269.1536063 1.289193531
281.0808353 1.17420667
281.1172208 2.229698185
283.0964854 1.114488869
283.1328709 1.134455712
295.1328709 2.811998126
297.1121354 0.9685661059
297.148521 14.6544622
299.0914 2.197884755
299.164171 6.288917549
307.1328709 2.238011485
311.1277855 1.50501435
313.1070501 1.16459118
325.1434356 12.54247697
327.1227001 1.264079481
343.1540003 12.0106391

Name: +ve in-silico MS/MS by CFM-ID for KAACJAMYBYVFGW-UHFFFAOYSA-N
ID: KAACJAMYBYVFGW-UHFFFAOYSA-N
Comment: Energy2
Num peaks: 31
39.02292652 2.563519613
41.03857658 2.212581464
43.05422664 4.41035098
51.02292652 1.360526201
53.03857658 1.411846241
55.05422664 0.9851422233
63.02292652 7.055927226
65.03857658 2.196421116
67.05422664 1.231434633
89.03857658 1.445991918
209.0597059 1.0061946
213.0910061 1.069128693
221.0960915 1.07451289
241.1223062 1.38357103
253.0859207 6.112994906
253.1223062 2.079922392
255.1015708 1.035046283
255.1379563 1.35973917
257.1536063 1.174791062
265.1223062 2.516786467
267.1015708 2.541415282
267.1379563 1.883441291
269.1172208 1.289665603
279.1379563 2.228138158
281.0808353 1.055522402
281.1172208 3.422126859
283.0964854 1.364977005
283.1328709 1.651319337
295.1328709 1.405927849
297.1121354 1.143772437
327.1227001 1.076370718

Name: +ve in-silico MS/MS by CFM-ID for OAUREGNZECGNQS-LJQANCHMSA-N
ID: OAUREGNZECGNQS-LJQANCHMSA-N
Comment: Energy0
Num peaks: 21
55.05422664 3.267110972
69.06987671 1.94870269
95.04914126 0.9181892877
117.0334912 3.732100115
119.0491413 1.937802596
121.0647913 2.287367868
137.0597059 1.286255947
157.0647913 2.611835642
159.0804414 1.77875543
161.0960915 1.853766916
163.1117415 0.949285753
165.0546206 1.188415057
177.0910061 2.229273739
189.0910061 0.9412504951
203.0702706 0.9518667058
205.0859207 5.015884418
269.0808353 2.438301433
281.0808353 3.122344122
283.0964854 3.127618777
307.1328709 7.298772018
325.1434356 31.68562704

Name: +ve in-silico MS/MS by CFM-ID for OAUREGNZECGNQS-LJQANCHMSA-N
ID: OAUREGNZECGNQS-LJQANCHMSA-N
Comment: Energy1
Num peaks: 31
39.02292652 1.361162354
55.05422664 10.85067226
65.03857658 1.021272802
67.05422664 1.415492562
69.06987671 4.595693765
105.0334912 7.031724853
107.0491413 5.031982693
119.0491413 1.082632939
121.0284058 0.9374497451
121.0647913 1.697994225
123.0440559 1.683926349
147.0440559 1.374254658
149.0597059 0.9451070947
159.0804414 1.802031449
161.0960915 1.539590469
185.0597059 1.638631479
187.075356 3.125365361
189.0910061 2.951072166
203.0702706 1.210196774
205.0859207 3.155990531
231.1015708 0.9784218459
251.0702706 1.040599193
267.0651853 1.235378304
269.0808353 3.884735385
281.0808353 0.9135768521
283.1328709 0.9776741184
285.1121354 1.156698783
295.1328709 1.039092954
297.148521 2.902221931
307.1328709 3.146959648
325.1434356 4.439979789

Name: +ve in-silico MS/MS by CFM-ID for OAUREGNZECGNQS-LJQANCHMSA-N
ID: OAUREGNZECGNQS-LJQANCHMSA-N
Comment: Energy2
Num peaks: 31
39.02292652 1.630527397
49.00727645 1.971820573
53.03857658 1.160976133
55.05422664 9.48207571
65.03857658 4.700038696
67.05422664 2.515488056
69.06987671 2.008368896
75.02292652 2.44106854
79.05422664 0.9313983063
89.03857658 1.160854139
91.05422664 1.737245588
93.06987671 1.256176996
105.0334912 4.862740238
107.0491413 2.180162915
117.0334912 7.950050644
119.0491413 2.090699052
121.0284058 2.454578594
121.0647913 1.197366678
123.0440559 1.023996216
145.0284058 0.8728488484
147.0440559 1.184712507
149.0233204 1.872873649
157.0647913 2.27800467
159.0804414 1.138922922
163.0389705 1.296950853
183.0440559 1.415770833
187.075356 0.9908824745
189.0910061 1.225794066
199.0389705 1.140234875
297.148521 1.596480014
307.1328709 1.548887561

Name: +ve in-silico MS/MS by CFM-ID for FGIKUCURQKTKCS-GOSISDBHSA-N
ID: FGIKUCURQKTKCS-GOSISDBHSA-N
Comment: Energy0
Num peaks: 6
243.1015708 3.583693616
245.1172208 11.64658741
261.1121354 2.0967401
267.1379563 5.09109916
285.148521 28.81039239
303.1590856 30.1464444

Name: +ve in-silico MS/MS by CFM-ID for FGIKUCURQKTKCS-GOSISDBHSA-N
ID: FGIKUCURQKTKCS-GOSISDBHSA-N
Comment: Energy1
Num peaks: 31
39.02292652 1.770628342
41.03857658 1.380919635
43.01784114 1.500353828
43.05422664 1.481320876
57.0334912 5.499594328
67.01784114 1.149023092
69.0334912 1.642262903
85.02840582 1.132621065
87.04405588 1.445892847
147.0804414 2.334258174
149.0960915 2.93644342
161.0960915 1.735607778
163.1117415 1.537420381
177.0910061 1.283331029
189.1273916 2.031982301
201.0546206 2.70693611
203.0702706 1.237410331
205.0859207 1.144739209
215.1066561 2.319101398
217.1223062 6.556025861
227.1066561 1.719378467
243.1015708 3.610562992
245.1172208 6.595475275
257.1536063 1.492072059
261.1121354 1.938765369
261.148521 1.09108191
267.1379563 2.441845252
273.148521 1.140772234
275.164171 3.1968643
285.148521 5.273524891
303.1590856 3.032458087

Name: +ve in-silico MS/MS by CFM-ID for FGIKUCURQKTKCS-GOSISDBHSA-N
ID: FGIKUCURQKTKCS-GOSISDBHSA-N
Comment: Energy2
Num peaks: 31
25.00727645 1.297377063
39.02292652 4.68050677
41.00219107 1.751207094
41.03857658 3.90483466
43.01784114 2.986451265
55.05422664 1.881102139
57.0334912 1.18823548
57.06987671 2.789533655
69.0334912 1.469624836
71.04914126 1.492454164
103.0542266 1.419746328
119.0855268 1.730445096
121.1011768 1.36937798
145.0647913 1.094653633
147.0804414 5.575984375
161.0960915 2.944611004
163.1117415 6.165105537
185.0960915 3.529957177
187.075356 1.131856708
187.1117415 2.928881987
189.1273916 1.462016875
215.1066561 2.500641026
217.1223062 2.948271087
225.0910061 1.668664015
227.1066561 3.230280998
243.1015708 0.9481403649
245.1172208 1.878379469
257.1536063 1.482904944
267.1379563 2.475157753
269.1172208 1.20607357
287.1277855 1.045588845

Name: +ve in-silico MS/MS by CFM-ID for IJAFYCQHLNAYDS-WCQYABFASA-N
ID: IJAFYCQHLNAYDS-WCQYABFASA-N
Comment: Energy0
Num peaks: 19
43.05422664 1.621122108
71.04914126 1.751323613
163.075356 2.332014709
191.0702706 1.368750672
229.0859207 1.206679367
231.1015708 1.583659458
233.1172208 3.448404431
271.0964854 3.6016646
283.0964854 1.791620359
285.1121354 1.593520225
297.1121354 1.262401921
299.0914 4.828213546
299.1277855 1.488091638
301.1070501 6.362759555
303.1227001 1.371457106
313.1070501 1.343973112
315.1227001 3.023989589
325.1434356 8.474527557
343.1540003 31.8607672

Name: +ve in-silico MS/MS by CFM-ID for IJAFYCQHLNAYDS-WCQYABFASA-N
ID: IJAFYCQHLNAYDS-WCQYABFASA-N
Comment: Energy1
Num peaks: 31
29.03857658 0.954685947
43.05422664 3.887455884
53.03857658 0.9426126133
71.04914126 4.292488342
121.0284058 1.254684865
135.0440559 0.9076919143
149.0233204 1.080460454
179.0702706 0.8603026817
189.0546206 2.271446181
191.0702706 2.964859839
193.0859207 1.339188806
203.0702706 1.047782462
231.1015708 1.79326156
233.1172208 1.639049461
245.0808353 1.092148213
257.0444498 2.697964276
271.0600999 5.909359327
273.0757499 5.486332713
281.0808353 1.038098082
283.0964854 1.407071253
287.1277855 0.9499457811
295.0964854 2.013150602
297.1121354 2.267357805
299.0914 4.972660898
299.1277855 2.056252084
301.1070501 4.251497015
313.1070501 3.953787983
315.1227001 8.073235408
317.1383502 0.8975287062
325.1434356 1.588131053
343.1540003 2.015237476

Name: +ve in-silico MS/MS by CFM-ID for IJAFYCQHLNAYDS-WCQYABFASA-N
ID: IJAFYCQHLNAYDS-WCQYABFASA-N
Comment: Energy2
Num peaks: 31
39.02292652 1.082662708
41.03857658 1.303311167
43.05422664 6.829645505
67.01784114 0.9972603033
71.04914126 1.941529483
121.0284058 2.339594895
149.0233204 1.508837892
159.0440559 2.180283487
161.0597059 1.012981832
163.0389705 1.164166739
163.075356 1.713120907
187.0389705 1.255485239
189.0546206 4.054433693
191.0702706 3.617777556
213.0546206 1.885220524
227.0702706 3.562717108
229.0859207 1.440347391
239.0338851 1.658465387
241.0495352 2.479957009
243.0651853 1.60119616
253.0859207 1.66082521
255.0651853 2.887054814
257.0444498 1.307476134
271.0600999 1.651718077
273.0757499 1.013612986
283.1328709 0.9587104077
285.1121354 1.356937655
297.1121354 1.253195296
299.1277855 2.425652332
325.1434356 1.250033972
327.1227001 1.00153762

Name: +ve in-silico MS/MS by CFM-ID for ASMIGZJIULEHMR-BINCXPPGSA-N
ID: ASMIGZJIULEHMR-BINCXPPGSA-N
Comment: Energy0
Num peaks: 23
15.02292652 0.6166939652
43.01784114 2.150429934
61.02840582 0.8141082157
113.0597059 1.070181987
115.075356 0.6869286988
137.0597059 0.7277772412
139.075356 0.9799396273
161.0597059 0.8907139126
163.075356 0.6687071047
165.0910061 0.5996683639
183.1168269 0.930053202
187.075356 1.03094815
189.0910061 1.189108275
199.1117415 1.249671125
201.0910061 1.064774465
201.1273916 1.14906047
215.1066561 0.7984486099
217.1223062 0.8570159502
241.1223062 2.701664794
243.1379563 15.80313449
261.148521 14.93658193
285.148521 2.786167624
303.1590856 26.78382555

Name: +ve in-silico MS/MS by CFM-ID for ASMIGZJIULEHMR-BINCXPPGSA-N
ID: ASMIGZJIULEHMR-BINCXPPGSA-N
Comment: Energy1
Num peaks: 31
39.02292652 0.9477613458
41.03857658 0.9640510551
43.01784114 1.760362566
61.02840582 1.177524242
101.0597059 1.604938019
111.0440559 1.710762136
113.0597059 1.454122897
123.0440559 0.8927279097
125.0597059 1.181549222
129.0698767 1.367948313
137.0597059 2.180847763
139.075356 1.399997257
149.0597059 1.120037157
159.0440559 1.359410144
161.0597059 1.552738178
163.075356 1.003445152
173.0597059 0.9388605143
175.075356 1.214917361
183.1168269 2.042655818
185.0597059 2.095087177
187.075356 2.223639818
189.0910061 1.906504397
199.1117415 1.214098814
201.0910061 1.523482644
201.1273916 3.64648683
219.1379563 1.375379409
241.1223062 2.597391651
243.1379563 12.97451757
261.148521 5.083229916
285.148521 1.240832171
303.1590856 2.452740007

Name: +ve in-silico MS/MS by CFM-ID for ASMIGZJIULEHMR-BINCXPPGSA-N
ID: ASMIGZJIULEHMR-BINCXPPGSA-N
Comment: Energy2
Num peaks: 31
43.01784114 3.314516748
49.00727645 0.9615285508
53.03857658 1.619923365
75.02292652 1.199504869
101.0385766 1.316102254
105.0698767 1.17029807
113.0385766 1.010106139
115.0542266 2.306571116
117.0698767 1.248272061
129.0698767 1.457074342
137.0597059 1.063815853
139.075356 1.664199309
141.0698767 1.67051002
147.0804414 1.016959364
149.0597059 1.040379625
151.075356 1.318148246
153.0698767 1.264876742
159.0804414 1.273092922
161.0597059 1.180498009
163.075356 1.231391335
173.0597059 1.092341254
173.0960915 1.630290666
175.075356 1.321433268
177.0910061 0.9516338586
187.075356 2.01080999
199.075356 1.720853914
201.0910061 1.348225392
201.1273916 1.997423197
217.1223062 1.341857754
241.1223062 2.981233776
243.1379563 2.135619488

Name: +ve in-silico MS/MS by CFM-ID for JPDORDSJPIKURD-MWRFHTASSA-N
ID: JPDORDSJPIKURD-MWRFHTASSA-N
Comment: Energy0
Num peaks: 18
51.02292652 1.528691504
53.03857658 1.88472491
55.05422664 6.282757947
57.06987671 6.652908352
59.08552677 2.455546621
151.0389705 1.051858801
161.0597059 1.167615149
179.0702706 1.624297812
181.0859207 1.71118112
185.0597059 1.055463571
187.075356 2.952437577
189.0910061 4.625000453
191.1066561 3.569104732
207.1015708 1.202989224
311.1277855 1.563174282
313.1434356 4.225505236
315.1590856 1.839018262
343.1540003 35.07414702

Name: +ve in-silico MS/MS by CFM-ID for JPDORDSJPIKURD-MWRFHTASSA-N
ID: JPDORDSJPIKURD-MWRFHTASSA-N
Comment: Energy1
Num peaks: 27
51.02292652 0.9245499619
53.03857658 5.497662609
55.05422664 4.389133946
57.06987671 0.9749021304
59.08552677 1.144276117
123.0440559 1.075780434
135.0440559 4.616970495
137.0597059 1.549434745
149.0233204 2.317365101
151.0389705 4.571782133
153.0546206 1.743848393
161.0597059 0.9556180455
185.0597059 1.018888521
187.075356 4.127064986
189.0910061 5.444646346
191.1066561 2.398015937
201.0546206 1.204874867
203.0702706 2.00572064
205.0859207 4.172545276
207.1015708 5.645630687
219.1015708 2.375069814
221.1172208 2.531093849
311.1277855 2.158659482
313.1434356 5.494219058
315.1590856 2.661924126
325.1434356 1.781258591
343.1540003 8.077939286

Name: +ve in-silico MS/MS by CFM-ID for JPDORDSJPIKURD-MWRFHTASSA-N
ID: JPDORDSJPIKURD-MWRFHTASSA-N
Comment: Energy2
Num peaks: 31
41.03857658 1.044967319
51.02292652 2.588887825
53.03857658 10.21266294
55.05422664 6.045942936
57.06987671 3.06892197
59.08552677 1.38380353
65.03857658 3.456311687
69.06987671 2.192974103
91.05422664 2.273408073
105.0334912 1.340419924
107.0491413 2.276429728
123.0440559 3.660096471
135.0440559 6.339062365
137.0597059 3.371395058
139.075356 1.52597649
141.0698767 2.093856737
143.0855268 1.234723142
143.1066561 0.9232581724
159.0440559 1.474584983
161.0597059 2.199425025
163.075356 1.319983608
185.0597059 0.9615054421
187.075356 1.398340383
189.0910061 2.114086323
257.1172208 0.9222353686
269.1172208 1.597307101
271.1328709 1.03921942
311.1277855 1.063494373
313.1434356 2.62460412
315.1590856 1.403669801
325.1434356 0.965040204

Name: +ve in-silico MS/MS by CFM-ID for PQQXTQLPHMIWHX-LJISPDSOSA-N
ID: PQQXTQLPHMIWHX-LJISPDSOSA-N
Comment: Energy0
Num peaks: 19
106.9797414 2.128052565
108.9953914 1.90190438
113.0266916 1.50189515
115.0423416 1.309386386
135.0110415 1.054701557
137.0266916 1.147273708
181.1586917 1.016400843
203.1794272 2.619305659
205.1950772 1.001016394
221.1899918 2.987371852
223.2056419 1.290333223
241.0892918 1.303307091
243.1049419 1.568009022
259.0998565 0.8172559095
261.1155066 1.774455648
269.120592 0.8941270302
285.1518921 28.17691214
287.1311566 1.117580532
303.1624568 26.91067232

Name: +ve in-silico MS/MS by CFM-ID for PQQXTQLPHMIWHX-LJISPDSOSA-N
ID: PQQXTQLPHMIWHX-LJISPDSOSA-N
Comment: Energy1
Num peaks: 31
39.02292652 2.172292512
51.02292652 1.09745956
55.05422664 1.626865323
93.06987671 2.111547073
95.08552677 2.10266824
97.10117684 1.172882383
145.1011768 1.544579388
147.1168269 1.677735745
149.132477 1.641506335
159.1168269 2.713900385
161.0960915 1.177135036
161.132477 4.34242819
163.148127 1.940002005
165.1637771 1.277127826
167.1430416 2.481686181
173.132477 1.422315614
175.148127 1.089829143
177.1273916 2.283935876
179.1430416 3.169482253
181.1586917 3.398486307
191.1430416 1.288457665
193.1586917 1.125955
195.1743418 1.868097252
201.1637771 1.389363819
203.1794272 3.651239052
205.1950772 1.484303887
219.1743418 1.888902257
221.1899918 3.749278317
243.1049419 1.140947407
285.1518921 4.860994113
303.1624568 3.777246853

Name: +ve in-silico MS/MS by CFM-ID for PQQXTQLPHMIWHX-LJISPDSOSA-N
ID: PQQXTQLPHMIWHX-LJISPDSOSA-N
Comment: Energy2
Num peaks: 31
25.00727645 1.803199491
27.02292652 6.696353997
29.03857658 3.399746512
31.05422664 1.498508362
39.02292652 1.341651793
41.03857658 2.375651435
43.05422664 1.555995921
51.02292652 2.34285356
53.03857658 1.94501336
55.05422664 2.852787587
57.06987671 2.243817974
65.03857658 2.680875703
67.05422664 2.422330589
69.06987671 1.066396881
71.08552677 1.178539925
81.06987671 1.708870355
91.05422664 1.15634824
93.06987671 1.397775288
95.08552677 5.094448541
97.10117684 5.779699688
104.9640913 1.568267042
105.0698767 1.284748055
113.0266916 1.264968777
115.0423416 1.970963631
121.1011768 1.060271395
149.132477 1.312848007
163.148127 1.618005113
177.1637771 2.183333967
179.1794272 1.436296185
181.1950772 1.058948764
195.1743418 1.587936273

Name: +ve in-silico MS/MS by CFM-ID for GVOBXKQKXYPNTR-SJVBDLOYSA-N
ID: GVOBXKQKXYPNTR-SJVBDLOYSA-N
Comment: Energy0
Num peaks: 18
59.01275576 2.411137217
60.04439023 4.132009423
106.0651257 1.096394073
148.0756904 2.729386254
149.0597059 1.970876994
150.0760843 0.9950420242
150.0913404 0.9624908786
160.0604342 0.9637927566
166.086255 6.716551145
178.0709989 3.684154514
192.0655196 0.7688118445
283.1288481 2.3361837
297.1444982 1.236924014
307.1288481 7.927944586
308.1128637 4.353290109
325.1394128 20.33050076
326.1234284 3.615536394
343.1499775 13.92315646

Name: +ve in-silico MS/MS by CFM-ID for GVOBXKQKXYPNTR-SJVBDLOYSA-N
ID: GVOBXKQKXYPNTR-SJVBDLOYSA-N
Comment: Energy1
Num peaks: 31
42.03382555 4.137733296
43.01784114 3.775015111
44.04947561 1.983934702
53.99744004 0.7943543682
59.01275576 1.217274502
60.04439023 18.78901738
62.0600403 2.402157837
72.04439023 1.052910713
90.05495492 1.083970555
102.0549549 1.679565427
104.070605 0.7590249261
106.0651257 1.884941621
120.0655196 0.9818683312
131.0491413 1.033560534
148.0756904 1.346288134
149.0597059 3.018550609
166.086255 3.713902244
174.0549549 1.693232283
192.0655196 3.660351269
204.0655196 0.8854301058
206.0811697 0.9767197298
222.0760843 1.200711445
224.0917343 1.068173134
234.0760843 0.8546344031
252.086649 0.8210841367
266.102299 0.8274599208
283.1288481 0.9207595138
307.1288481 3.810583367
308.1128637 1.998748346
325.1394128 5.033297782
343.1499775 1.084313725

Name: +ve in-silico MS/MS by CFM-ID for GVOBXKQKXYPNTR-SJVBDLOYSA-N
ID: GVOBXKQKXYPNTR-SJVBDLOYSA-N
Comment: Energy2
Num peaks: 31
28.01817548 1.249130619
30.03382555 0.719209173
40.01817548 0.8090738713
41.00219107 1.221489329
42.03382555 2.466989539
43.01784114 2.16454761
44.04947561 1.545566189
58.02874017 1.242061737
59.01275576 4.784877896
60.04439023 5.99806503
61.02840582 2.03627651
62.0600403 0.9461243985
79.05422664 0.9988779874
86.02365479 0.6919624926
88.03930485 2.048663163
103.0542266 4.268744387
104.0494756 1.997861947
105.0698767 1.017926739
106.0651257 4.927755526
118.0651257 4.716210393
120.0807757 4.26813584
132.0443902 2.195492984
132.0655196 1.156959943
146.0600403 2.161507813
148.0756904 2.226391305
149.0597059 7.276646728
164.070605 0.870238007
166.086255 5.388550157
192.0655196 2.026216249
265.1182834 0.6987435123
307.1288481 0.9789226574

Name: +ve in-silico MS/MS by CFM-ID for OVOBBAKMTPKDAK-LWFMFQAFSA-N
ID: OVOBBAKMTPKDAK-LWFMFQAFSA-N
Comment: Energy0
Num peaks: 17
69.0334912 1.08176779
81.0334912 1.570452905
83.04914126 1.425837553
91.01784114 1.109253858
93.0334912 1.994423638
97.02840582 1.292845828
275.1277855 2.197722606
281.1172208 2.040092679
283.1328709 5.9125668
285.148521 10.40890548
297.148521 2.353366265
299.164171 2.402935746
311.1277855 2.247745184
313.1434356 2.155347922
325.1434356 3.522637334
327.1227001 1.025553106
343.1540003 38.28164589

Name: +ve in-silico MS/MS by CFM-ID for OVOBBAKMTPKDAK-LWFMFQAFSA-N
ID: OVOBBAKMTPKDAK-LWFMFQAFSA-N
Comment: Energy1
Num peaks: 31
39.02292652 1.293879501
69.0334912 2.143013252
81.0334912 6.98725314
91.01784114 3.556582948
93.0334912 6.916424317
95.01275576 4.875429382
95.04914126 0.9634284647
97.02840582 5.206270028
135.0440559 1.101745758
137.0597059 0.8216600009
149.0597059 0.9309156314
163.075356 0.9926035936
179.0702706 0.7889559949
193.0859207 0.7012961308
205.0859207 0.9644913192
207.1015708 0.7485362694
229.0859207 0.7205128501
275.1277855 1.345597171
281.1172208 1.256730626
283.1328709 2.084551542
285.148521 2.285834492
295.1328709 2.045527554
297.1121354 0.7948766401
297.148521 1.601917378
299.164171 2.186152925
311.1277855 2.517291347
313.1434356 1.906691037
315.1590856 5.573794899
325.1434356 3.537324237
327.1227001 1.952102852
343.1540003 6.522029582

Name: +ve in-silico MS/MS by CFM-ID for OVOBBAKMTPKDAK-LWFMFQAFSA-N
ID: OVOBBAKMTPKDAK-LWFMFQAFSA-N
Comment: Energy2
Num peaks: 31
39.02292652 2.344327651
49.00727645 2.801683894
51.02292652 3.294009896
53.03857658 2.282311888
65.03857658 0.8644073469
69.0334912 1.93953724
81.0334912 12.96015153
83.04914126 6.06807623
85.06479133 2.343928345
91.01784114 8.613674052
91.05422664 1.893846204
93.0334912 3.556127286
95.01275576 1.187917955
95.04914126 0.8787876281
97.02840582 0.8044604876
103.0542266 1.936428894
105.0698767 2.511426498
107.0855268 1.478416347
109.0284058 0.9356027371
163.075356 0.9594645351
177.0546206 1.245443578
213.0910061 4.729121224
215.1066561 1.75070312
217.1223062 1.289470274
255.1015708 1.527131571
313.1070501 0.8238398577
313.1434356 1.389150874
315.1227001 1.177089405
317.1383502 0.8004291548
325.1434356 1.380861507
327.1227001 0.9288281066

Name: +ve in-silico MS/MS by CFM-ID for DLELFDUXILGOPM-BLGFXRMMSA-N
ID: DLELFDUXILGOPM-BLGFXRMMSA-N
Comment: Energy0
Num peaks: 14
55.05422664 5.787352589
57.06987671 2.7676671
69.06987671 1.966872992
101.0385766 3.965497154
103.0542266 2.016992712
105.0698767 2.462299573
121.0647913 1.369034659
193.0859207 2.386073671
221.0808353 5.350889484
267.0651853 4.729058037
269.0808353 2.364107046
283.0964854 2.236758713
307.1328709 7.70479329
325.1434356 35.02894591

Name: +ve in-silico MS/MS by CFM-ID for DLELFDUXILGOPM-BLGFXRMMSA-N
ID: DLELFDUXILGOPM-BLGFXRMMSA-N
Comment: Energy1
Num peaks: 29
39.02292652 0.9054351369
55.05422664 11.31729884
57.06987671 3.75834893
67.05422664 0.9281793094
69.06987671 6.34973461
79.05422664 1.066053897
91.05422664 5.889354392
93.06987671 0.9588038157
103.0542266 1.249565302
105.0334912 0.9987204514
105.0698767 2.094817208
107.0491413 2.245026303
131.0491413 1.090444228
163.002585 1.299433643
165.0182351 1.718754322
175.075356 1.002509125
185.0597059 0.8541902228
201.0546206 1.876528768
203.0702706 3.907246612
205.0859207 3.759342336
219.0651853 1.350907854
221.0808353 3.729454042
247.0964854 1.156982726
267.0651853 6.13993758
269.0808353 2.422191366
281.0808353 0.8236842831
297.148521 2.053778448
307.1328709 3.663799504
325.1434356 5.892512899

Name: +ve in-silico MS/MS by CFM-ID for DLELFDUXILGOPM-BLGFXRMMSA-N
ID: DLELFDUXILGOPM-BLGFXRMMSA-N
Comment: Energy2
Num peaks: 31
49.00727645 2.385420978
51.02292652 1.29934872
53.03857658 1.104480407
55.05422664 9.260886267
57.06987671 2.833927474
63.02292652 0.9425583876
65.03857658 3.919117297
67.05422664 1.667307234
69.06987671 1.583762255
75.02292652 1.228549717
79.05422664 2.091263576
89.03857658 1.890364954
91.05422664 3.048385716
93.06987671 1.913969441
101.0385766 12.68457805
103.0542266 3.364193703
105.0334912 2.121729036
105.0698767 3.635067358
107.0491413 1.418607015
129.0334912 1.060522906
137.0233204 1.575293923
163.002585 1.490781964
165.0182351 1.761051599
173.0597059 1.396492115
175.075356 1.609559762
199.0389705 1.479212675
199.075356 0.8141545145
203.0702706 1.064295483
205.0859207 1.485759885
215.0338851 0.8619834046
307.1328709 1.71708188

Name: +ve in-silico MS/MS by CFM-ID for FNEVHOUTQVOENX-FQEVSTJZSA-N
ID: FNEVHOUTQVOENX-FQEVSTJZSA-N
Comment: Energy0
Num peaks: 28
41.03857658 1.975407704
55.05422664 0.6850654561
111.0440559 1.496327801
147.0804414 1.112805457
149.0960915 1.330180971
157.0647913 1.219472216
185.0960915 0.7935222242
187.1117415 0.8360191163
189.1273916 0.7699068396
213.0910061 0.8726364624
215.1066561 1.333831668
243.1015708 0.6957579667
257.1172208 0.672268114
263.1066561 0.7395770312
265.1223062 1.057024593
281.1172208 1.244999
283.0964854 0.9943402503
283.1328709 0.9789661639
289.1223062 0.9749241361
293.1172208 0.9827734777
295.0964854 0.6866069838
295.1328709 0.9353018454
297.1121354 1.690175777
297.148521 3.257320272
299.1277855 2.65995254
307.1328709 11.57378422
309.1121354 3.951090458
325.1434356 34.52478186

Name: +ve in-silico MS/MS by CFM-ID for FNEVHOUTQVOENX-FQEVSTJZSA-N
ID: FNEVHOUTQVOENX-FQEVSTJZSA-N
Comment: Energy1
Num peaks: 31
41.03857658 5.815479817
49.00727645 2.40536106
51.02292652 0.9580398397
53.03857658 1.439962427
55.05422664 1.931706888
81.0334912 0.941234872
133.0647913 1.321176743
149.0960915 1.162010576
159.0076704 1.565618217
159.0804414 2.33713966
161.0233204 4.285937463
163.0389705 1.031738135
185.0960915 1.443919626
187.0389705 1.457665667
189.1273916 1.016698362
213.0910061 2.299915106
215.1066561 2.153050138
229.0859207 1.208496011
239.0702706 1.122144291
241.0859207 1.607016606
243.1015708 2.771773615
253.0859207 1.388848502
265.0859207 1.217953791
267.1015708 1.018927728
269.1172208 1.00828392
293.1172208 1.133164414
295.1328709 2.210101524
297.148521 5.508127571
307.1328709 4.267506865
309.1121354 2.572733884
325.1434356 4.268736576

Name: +ve in-silico MS/MS by CFM-ID for FNEVHOUTQVOENX-FQEVSTJZSA-N
ID: FNEVHOUTQVOENX-FQEVSTJZSA-N
Comment: Energy2
Num peaks: 31
39.02292652 2.12493307
41.03857658 3.600614723
49.00727645 11.13635945
51.02292652 4.389619437
53.03857658 1.918785704
55.05422664 3.248081801
65.03857658 1.799902398
81.0334912 1.076757036
93.0334912 0.9962915338
115.0542266 1.076207236
117.0334912 1.422108861
129.0698767 1.592338558
145.0647913 0.9823388871
147.0804414 2.155511285
149.0960915 1.194000697
157.0647913 1.862367665
169.1011768 1.45581569
185.0960915 1.460046941
187.1117415 1.468620765
195.0804414 1.163790129
213.0910061 2.615612852
215.1066561 2.267999859
243.1015708 1.054709381
267.1379563 1.00460073
269.1172208 1.057691897
271.1328709 0.9772903153
279.1015708 1.082411518
281.1172208 1.428498046
295.1328709 1.452719281
307.1328709 1.364678966
309.1121354 1.430332935

Name: +ve in-silico MS/MS by CFM-ID for SLFQABPRKSHFMU-MRXNPFEDSA-N
ID: SLFQABPRKSHFMU-MRXNPFEDSA-N
Comment: Energy0
Num peaks: 21
41.03857658 1.06779128
43.05422664 1.540491859
57.06987671 3.355362589
63.02292652 1.272774895
67.05422664 1.664632055
83.04914126 1.554292649
85.06479133 11.62132658
165.0546206 1.027504142
181.0647913 1.686057712
197.0597059 1.059937215
227.0702706 0.9598044529
239.0702706 1.474137425
241.0859207 6.833994734
259.0964854 5.722617662
283.1328709 2.465513568
285.148521 0.7497685115
301.1070501 1.343256479
311.1277855 8.330628428
313.1434356 1.398659606
325.1434356 3.352118405
343.1540003 22.21137103

Name: +ve in-silico MS/MS by CFM-ID for SLFQABPRKSHFMU-MRXNPFEDSA-N
ID: SLFQABPRKSHFMU-MRXNPFEDSA-N
Comment: Energy1
Num peaks: 30
39.02292652 4.380005013
41.00219107 0.6593591813
41.03857658 4.079061893
43.05422664 11.43072488
45.0334912 1.388647327
45.06987671 3.045135282
49.00727645 1.111572721
51.02292652 2.257486196
57.06987671 6.001659068
63.02292652 0.8328126292
67.05422664 2.225426481
83.04914126 0.8366459968
85.06479133 8.928055983
165.0546206 1.160169442
181.0647913 2.549010324
193.0495352 0.9195311073
197.0597059 1.902620113
199.075356 0.6769560169
211.075356 1.660183571
227.0702706 1.868444331
229.0859207 0.6733746062
239.0702706 1.073568686
241.0859207 7.165666096
243.0651853 0.906193754
259.0964854 5.362806468
279.1227001 1.156051194
283.1328709 0.6587241888
311.1277855 1.712563057
325.1434356 1.181396399
343.1540003 2.210900391

Name: +ve in-silico MS/MS by CFM-ID for SLFQABPRKSHFMU-MRXNPFEDSA-N
ID: SLFQABPRKSHFMU-MRXNPFEDSA-N
Comment: Energy2
Num peaks: 31
39.02292652 2.131108775
41.03857658 8.294852788
43.05422664 3.983218687
45.06987671 1.240007002
49.00727645 1.803530475
51.02292652 2.968888493
55.05422664 1.824840548
57.06987671 9.183883095
59.08552677 0.9767761932
63.02292652 3.363011344
65.03857658 1.063888793
67.05422664 1.278434549
69.0334912 0.9082617055
81.0334912 0.8587556073
85.06479133 5.625751711
165.0546206 1.552524224
181.0647913 5.691624671
183.0804414 0.6902050287
187.075356 1.76589839
197.0597059 5.988887916
199.075356 3.154937852
219.0651853 0.7836194315
219.1015708 1.560477291
225.0546206 0.7415738535
227.0702706 2.762916569
231.1015708 0.7241999094
241.0859207 0.8245013995
243.1015708 1.305938059
251.1066561 1.638344812
259.0964854 0.8111417075
267.1015708 1.428751601

Name: +ve in-silico MS/MS by CFM-ID for ZTTPZQOJHOFBGM-UHFFFAOYSA-N
ID: ZTTPZQOJHOFBGM-UHFFFAOYSA-N
Comment: Energy0
Num peaks: 16
43.01784114 1.601399615
55.05422664 3.299110832
57.06987671 1.964416358
73.06479133 1.334800342
157.0647913 4.544149511
159.0804414 3.618986145
161.0960915 3.766829885
177.0910061 2.804113675
241.1223062 1.444167644
243.1379563 8.859267949
247.0964854 3.061716974
259.0964854 2.95245938
261.1121354 2.59787154
261.148521 12.26478536
285.148521 2.399339749
303.1590856 24.5929926

Name: +ve in-silico MS/MS by CFM-ID for ZTTPZQOJHOFBGM-UHFFFAOYSA-N
ID: ZTTPZQOJHOFBGM-UHFFFAOYSA-N
Comment: Energy1
Num peaks: 31
39.02292652 1.865503031
41.03857658 0.9428012726
43.01784114 1.239452342
55.05422664 9.810541549
57.06987671 7.251272975
61.02840582 0.7261130384
67.05422664 0.8912701892
69.06987671 3.104951407
73.06479133 3.970553711
123.0440559 0.7860805234
157.0647913 1.578756589
159.0804414 3.835547867
161.0960915 3.051399768
177.0910061 1.068901619
185.0960915 1.013601363
187.075356 1.364607461
201.0910061 1.551587977
203.1066561 3.572787536
205.0859207 2.164742177
219.1015708 1.0589888
233.0808353 0.7115375047
241.1223062 1.33914285
243.1379563 8.499980153
247.0964854 4.300387298
259.0964854 1.024795272
261.1121354 0.7349184405
261.148521 5.692774565
263.1277855 0.6868449546
285.148521 2.062615344
287.1277855 1.025439746
303.1590856 3.330754413

Name: +ve in-silico MS/MS by CFM-ID for ZTTPZQOJHOFBGM-UHFFFAOYSA-N
ID: ZTTPZQOJHOFBGM-UHFFFAOYSA-N
Comment: Energy2
Num peaks: 31
39.02292652 2.370242384
41.03857658 2.276312082
43.01784114 1.217038453
55.05422664 12.37038319
57.0334912 0.9122889868
57.06987671 6.376260276
65.03857658 2.462125793
67.05422664 2.023635711
69.06987671 1.965778196
73.06479133 2.138342994
79.05422664 1.531762362
83.04914126 1.082340896
85.02840582 2.00502057
89.03857658 1.195757793
91.05422664 1.571454962
117.0334912 2.361000509
121.0284058 1.489158431
123.0440559 1.261165942
129.0698767 1.335085946
141.0334912 1.645633028
157.0647913 5.081532212
159.0804414 1.826766063
161.0960915 1.194390891
177.0910061 1.182120614
185.0597059 2.333262492
187.075356 1.474454388
205.0859207 2.499986655
219.1015708 1.013190922
229.0859207 0.9465205719
285.148521 1.436954794
287.1277855 1.09048744

Name: +ve in-silico MS/MS by CFM-ID for SOUHOZAOAMAEFT-CAYUELEESA-N
ID: SOUHOZAOAMAEFT-CAYUELEESA-N
Comment: Energy0
Num peaks: 20
55.05422664 1.811595565
81.0334912 1.22529555
83.04914126 12.8153738
225.0910061 0.8254096947
241.0859207 1.490579024
243.1015708 8.275220512
245.1172208 0.921021135
261.1121354 2.396670925
267.1015708 1.316922405
269.1172208 1.090537376
271.1328709 2.151356259
297.148521 1.513083606
299.164171 1.727815259
313.1070501 0.869294735
315.1227001 1.460508606
315.1590856 1.462516916
317.1383502 1.297276105
325.1434356 7.555316208
327.1227001 1.452199294
343.1540003 28.95291929

Name: +ve in-silico MS/MS by CFM-ID for SOUHOZAOAMAEFT-CAYUELEESA-N
ID: SOUHOZAOAMAEFT-CAYUELEESA-N
Comment: Energy1
Num peaks: 31
25.00727645 1.482852951
27.02292652 2.702027334
29.03857658 0.8797752771
51.02292652 1.138178042
53.03857658 0.9428395882
55.05422664 6.261067929
65.03857658 1.065317759
83.04914126 11.57473325
117.0334912 0.9621138171
119.0491413 1.015704897
133.0647913 1.189331894
143.0491413 1.246757679
147.0804414 2.544294446
171.0440559 0.9439755012
171.0804414 1.820042053
173.0960915 1.818923897
175.075356 1.568985514
199.1117415 1.485056161
215.1066561 1.472531349
225.0910061 0.853154191
227.1066561 0.919570294
241.0859207 0.9461740377
243.1015708 4.914651531
245.1172208 1.102425416
261.1121354 1.134313173
267.1015708 1.599863045
269.1172208 0.9261569247
315.1590856 1.96127553
325.1434356 2.324953172
327.1227001 0.9611782067
343.1540003 2.310769888

Name: +ve in-silico MS/MS by CFM-ID for SOUHOZAOAMAEFT-CAYUELEESA-N
ID: SOUHOZAOAMAEFT-CAYUELEESA-N
Comment: Energy2
Num peaks: 31
25.00727645 1.537361646
27.02292652 1.699345929
29.03857658 0.9482097157
39.02292652 1.422806878
49.00727645 1.595651533
51.02292652 1.674416731
53.03857658 6.251014666
55.05422664 12.20380304
57.06987671 1.007942098
65.03857658 2.645425124
67.01784114 1.751536501
67.05422664 2.21902247
79.01784114 0.9301755492
83.04914126 13.63684668
133.0647913 2.022463391
135.0804414 1.131752292
143.0491413 1.168793229
157.0647913 0.9185354069
159.0440559 0.8599538268
159.0804414 1.985526261
161.0960915 1.83845772
169.0647913 0.9370900732
171.0440559 0.7467057787
173.0960915 0.7611650513
175.075356 1.082194572
187.075356 0.9159420308
187.1117415 1.092212923
215.1066561 0.8378868029
233.1172208 0.7602972681
243.1015708 0.91931244
327.1227001 1.478784331

Name: +ve in-silico MS/MS by CFM-ID for CWLFOPKCKPBCLF-VOTSOKGWSA-N
ID: CWLFOPKCKPBCLF-VOTSOKGWSA-N
Comment: Energy0
Num peaks: 6
227.1066561 2.841136577
243.1015708 3.124965116
245.1172208 3.100923375
267.1379563 14.54550724
285.148521 44.34148409
303.1590856 14.84008319

Name: +ve in-silico MS/MS by CFM-ID for CWLFOPKCKPBCLF-VOTSOKGWSA-N
ID: CWLFOPKCKPBCLF-VOTSOKGWSA-N
Comment: Energy1
Num peaks: 11
67.05422664 4.750078846
225.0910061 3.260924984
227.1066561 3.931131957
241.1223062 2.113187689
243.1015708 3.507262639
243.1379563 2.054184264
245.1172208 4.075488645
267.1379563 17.04379726
269.1172208 4.108631573
285.148521 27.312791
303.1590856 7.904478254

Name: +ve in-silico MS/MS by CFM-ID for CWLFOPKCKPBCLF-VOTSOKGWSA-N
ID: CWLFOPKCKPBCLF-VOTSOKGWSA-N
Comment: Energy2
Num peaks: 21
57.0334912 1.554387295
59.04914126 1.61415179
65.03857658 3.382946535
67.05422664 4.16723965
89.03857658 2.509404475
157.0647913 2.774364178
171.0440559 4.364898212
183.0804414 1.645739485
187.075356 1.482238243
199.075356 2.423694453
199.1117415 1.455347207
201.0910061 1.86385486
211.075356 22.57775872
225.0910061 3.589313026
227.1066561 3.742497654
229.0859207 1.687259612
241.1223062 2.477780095
243.1379563 1.410437898
267.1379563 7.770909867
269.1172208 5.708258391
285.148521 1.99361934

Name: +ve in-silico MS/MS by CFM-ID for ATXFGQGWBFKLHZ-CKKCVLGVSA-N
ID: ATXFGQGWBFKLHZ-CKKCVLGVSA-N
Comment: Energy0
Num peaks: 20
55.05422664 1.720504794
81.0334912 1.191826745
83.04914126 11.95376188
171.0804414 1.007233809
225.0910061 0.8309925147
241.0859207 1.524615474
243.1015708 7.582783803
261.1121354 2.176577278
267.1015708 2.951564664
269.1172208 8.607120634
271.1328709 1.672942935
297.148521 1.331135563
299.164171 1.525162734
313.1070501 0.9020494385
315.1227001 1.356943229
315.1590856 1.276964358
317.1383502 1.262434809
325.1434356 6.426950086
327.1227001 1.143497455
343.1540003 24.24820549

Name: +ve in-silico MS/MS by CFM-ID for ATXFGQGWBFKLHZ-CKKCVLGVSA-N
ID: ATXFGQGWBFKLHZ-CKKCVLGVSA-N
Comment: Energy1
Num peaks: 31
25.00727645 1.425837035
27.02292652 2.686412831
53.03857658 0.8467845422
55.05422664 5.73929421
57.0334912 0.8521833114
83.04914126 10.90827433
133.0647913 1.51657573
135.0804414 0.9808206166
143.0491413 1.173183877
147.0804414 2.646123492
169.0647913 1.522146847
171.0440559 0.8882695148
171.0804414 1.861530111
173.0960915 3.366809684
189.0910061 0.938914044
199.1117415 1.1455311
201.0910061 1.896999283
241.0859207 0.8244038524
243.1015708 3.256091816
245.1172208 1.136215232
245.1536063 0.8083083217
253.1223062 0.9982042018
255.1379563 1.048213724
267.1015708 1.399179146
269.1172208 4.250290762
271.1328709 1.522798968
273.148521 4.192602588
315.1590856 1.040153698
317.1383502 1.003600975
325.1434356 1.408578483
343.1540003 1.183390424

Name: +ve in-silico MS/MS by CFM-ID for ATXFGQGWBFKLHZ-CKKCVLGVSA-N
ID: ATXFGQGWBFKLHZ-CKKCVLGVSA-N
Comment: Energy2
Num peaks: 31
25.00727645 1.548713616
27.02292652 1.72865096
29.03857658 0.9463527731
39.02292652 1.317937846
49.00727645 1.529241071
51.02292652 1.671130611
53.03857658 6.418131019
55.05422664 11.86249078
57.06987671 1.052166514
65.03857658 2.640254511
67.01784114 1.748110875
67.05422664 2.133262787
79.01784114 0.9604373313
81.0334912 0.8584141504
83.04914126 13.09195914
119.0491413 0.8120150906
133.0647913 2.285439396
135.0804414 1.285687038
143.0491413 1.227766559
157.0647913 0.9433804042
159.0440559 0.9064792715
161.0960915 1.062209914
169.0647913 1.146874454
171.0804414 1.348551761
187.0389705 0.9528888311
187.1117415 1.149745114
189.0910061 1.211412564
215.1066561 0.8580631959
243.1015708 1.004336751
245.1172208 1.180724026
327.1227001 1.44628136

Name: +ve in-silico MS/MS by CFM-ID for SOUHOZAOAMAEFT-MPAFPUPLSA-N
ID: SOUHOZAOAMAEFT-MPAFPUPLSA-N
Comment: Energy0
Num peaks: 20
55.05422664 1.811595565
81.0334912 1.22529555
83.04914126 12.8153738
225.0910061 0.8254096947
241.0859207 1.490579024
243.1015708 8.275220512
245.1172208 0.921021135
261.1121354 2.396670925
267.1015708 1.316922405
269.1172208 1.090537376
271.1328709 2.151356259
297.148521 1.513083606
299.164171 1.727815259
313.1070501 0.869294735
315.1227001 1.460508606
315.1590856 1.462516916
317.1383502 1.297276105
325.1434356 7.555316208
327.1227001 1.452199294
343.1540003 28.95291929

Name: +ve in-silico MS/MS by CFM-ID for SOUHOZAOAMAEFT-MPAFPUPLSA-N
ID: SOUHOZAOAMAEFT-MPAFPUPLSA-N
Comment: Energy1
Num peaks: 31
25.00727645 1.482852951
27.02292652 2.702027334
29.03857658 0.8797752771
51.02292652 1.138178042
53.03857658 0.9428395882
55.05422664 6.261067929
65.03857658 1.065317759
83.04914126 11.57473325
117.0334912 0.9621138171
119.0491413 1.015704897
133.0647913 1.189331894
143.0491413 1.246757679
147.0804414 2.544294446
171.0440559 0.9439755012
171.0804414 1.820042053
173.0960915 1.818923897
175.075356 1.568985514
199.1117415 1.485056161
215.1066561 1.472531349
225.0910061 0.853154191
227.1066561 0.919570294
241.0859207 0.9461740377
243.1015708 4.914651531
245.1172208 1.102425416
261.1121354 1.134313173
267.1015708 1.599863045
269.1172208 0.9261569247
315.1590856 1.96127553
325.1434356 2.324953172
327.1227001 0.9611782067
343.1540003 2.310769888

Name: +ve in-silico MS/MS by CFM-ID for SOUHOZAOAMAEFT-MPAFPUPLSA-N
ID: SOUHOZAOAMAEFT-MPAFPUPLSA-N
Comment: Energy2
Num peaks: 31
25.00727645 1.537361646
27.02292652 1.699345929
29.03857658 0.9482097157
39.02292652 1.422806878
49.00727645 1.595651533
51.02292652 1.674416731
53.03857658 6.251014666
55.05422664 12.20380304
57.06987671 1.007942098
65.03857658 2.645425124
67.01784114 1.751536501
67.05422664 2.21902247
79.01784114 0.9301755492
83.04914126 13.63684668
133.0647913 2.022463391
135.0804414 1.131752292
143.0491413 1.168793229
157.0647913 0.9185354069
159.0440559 0.8599538268
159.0804414 1.985526261
161.0960915 1.83845772
169.0647913 0.9370900732
171.0440559 0.7467057787
173.0960915 0.7611650513
175.075356 1.082194572
187.075356 0.9159420308
187.1117415 1.092212923
215.1066561 0.8378868029
233.1172208 0.7602972681
243.1015708 0.91931244
327.1227001 1.478784331

Name: +ve in-silico MS/MS by CFM-ID for HOCCFHXBGWEJEQ-UHFFFAOYSA-N
ID: HOCCFHXBGWEJEQ-UHFFFAOYSA-N
Comment: Energy0
Num peaks: 11
123.0440559 1.739158164
137.0597059 1.790029008
151.075356 3.796095059
165.0910061 1.738263741
193.1223062 2.413162647
231.1015708 1.68792992
271.1328709 6.59943812
273.148521 1.950611298
285.148521 2.883035835
287.1277855 1.68558001
303.1590856 54.35387149

Name: +ve in-silico MS/MS by CFM-ID for HOCCFHXBGWEJEQ-UHFFFAOYSA-N
ID: HOCCFHXBGWEJEQ-UHFFFAOYSA-N
Comment: Energy1
Num peaks: 31
39.02292652 1.004929336
41.03857658 1.864987659
69.0334912 1.025973871
73.06479133 0.9329674621
121.0284058 2.042661663
123.0440559 4.351084183
125.0597059 1.058673826
133.0284058 1.282200091
135.0440559 1.13917391
137.0597059 4.377778953
147.0440559 1.060353747
149.0597059 1.720229984
151.075356 6.590530371
153.0910061 1.250286199
165.0910061 4.714372252
175.075356 1.680716672
177.0910061 1.500277387
179.1066561 4.027409315
189.0910061 1.014784917
191.1066561 1.457565667
193.1223062 4.977249303
201.0910061 0.9401634133
219.1379563 0.8482330432
231.1015708 1.039878959
259.1328709 1.131296759
271.1328709 4.782109243
273.148521 2.384578758
275.164171 2.715401688
285.148521 2.145945221
287.1277855 1.234347689
303.1590856 10.86988684

Name: +ve in-silico MS/MS by CFM-ID for HOCCFHXBGWEJEQ-UHFFFAOYSA-N
ID: HOCCFHXBGWEJEQ-UHFFFAOYSA-N
Comment: Energy2
Num peaks: 31
39.02292652 2.600504033
41.03857658 2.432903818
81.0334912 1.174412166
93.0334912 1.04363178
95.04914126 3.158268247
105.0334912 6.820177674
107.0491413 2.138732189
109.0647913 3.517182126
117.0334912 0.9943592926
119.0491413 6.705704024
121.0284058 1.171577691
121.0647913 1.282315037
123.0440559 2.821036995
123.0804414 2.40214207
129.0334912 0.9512331482
133.0284058 1.128629238
137.0597059 3.006912832
147.0440559 1.016421674
149.0597059 1.164983888
151.075356 2.593699772
161.0960915 1.139954504
197.0597059 1.469583215
201.0910061 4.469336389
215.1066561 1.045423471
257.1172208 1.339973501
259.1328709 0.9795175824
271.1328709 1.00483735
273.148521 2.776945189
275.164171 2.233878977
285.148521 2.598920066
287.1277855 3.20287044

Name: +ve in-silico MS/MS by CFM-ID for HPQZEGWCCKIEHZ-LENZSSGSSA-N
ID: HPQZEGWCCKIEHZ-LENZSSGSSA-N
Comment: Energy0
Num peaks: 15
73.06479133 1.49103064
101.0385766 2.964278606
103.0542266 1.485191659
105.0698767 1.845961568
157.0647913 1.942470407
159.0804414 1.03759205
175.075356 1.042726046
203.0702706 1.481141179
221.0808353 1.884892299
251.0702706 7.004302885
265.0859207 2.943346957
267.1015708 3.597834191
289.1223062 4.467175941
307.1328709 34.04972453
325.1434356 12.78542357

Name: +ve in-silico MS/MS by CFM-ID for HPQZEGWCCKIEHZ-LENZSSGSSA-N
ID: HPQZEGWCCKIEHZ-LENZSSGSSA-N
Comment: Energy1
Num peaks: 31
55.05422664 1.596850005
65.03857658 1.102507077
67.05422664 3.857821731
73.06479133 1.895070722
85.06479133 1.900909791
91.05422664 5.127849416
103.0542266 1.183611124
105.0334912 1.380496116
105.0698767 1.91933843
107.0491413 1.847382462
131.0491413 1.522371399
147.0076704 1.069356806
149.0233204 1.37074727
157.0647913 1.516596322
159.0804414 1.285642143
177.0910061 1.176124178
183.0440559 1.2871544
185.0597059 2.620077004
187.075356 1.802264116
201.0546206 1.710588834
203.0702706 2.97167265
205.0859207 2.199395662
221.0808353 2.036685389
249.0546206 1.626155048
251.0702706 8.825696079
265.0859207 1.809853182
267.1015708 2.211928637
279.1379563 1.352837864
289.1223062 4.133292643
307.1328709 9.807363014
325.1434356 3.427300286

Name: +ve in-silico MS/MS by CFM-ID for HPQZEGWCCKIEHZ-LENZSSGSSA-N
ID: HPQZEGWCCKIEHZ-LENZSSGSSA-N
Comment: Energy2
Num peaks: 31
49.00727645 1.760916275
55.05422664 1.680491206
65.03857658 1.892015315
67.05422664 2.227653437
69.06987671 1.089436303
75.02292652 1.111289001
79.05422664 1.508033728
91.05422664 2.622738202
101.0385766 15.34050675
103.0542266 3.365781088
105.0334912 4.179806416
105.0698767 3.64292253
107.0491413 1.627051206
121.0284058 1.596020653
129.0334912 1.477920098
131.0491413 1.113490258
147.0076704 2.12904249
147.0440559 1.131697556
149.0233204 2.365329194
157.0647913 1.644491631
159.0804414 2.462140814
161.0960915 1.314160144
175.075356 3.430003126
199.0389705 1.334314641
199.075356 1.316815329
201.0546206 1.665716621
201.0910061 1.519226689
203.0702706 3.099603868
205.0859207 1.748309072
251.0702706 1.14536676
289.1223062 1.717763468

Name: +ve in-silico MS/MS by CFM-ID for BTBWUYZVPJIRSP-IINYFYTJSA-N
ID: BTBWUYZVPJIRSP-IINYFYTJSA-N
Comment: Energy0
Num peaks: 6
43.01784114 2.252604005
203.1066561 1.89993676
241.1223062 2.061316815
243.1379563 13.42331359
261.148521 19.30048625
303.1590856 41.48098928

Name: +ve in-silico MS/MS by CFM-ID for BTBWUYZVPJIRSP-IINYFYTJSA-N
ID: BTBWUYZVPJIRSP-IINYFYTJSA-N
Comment: Energy1
Num peaks: 29
43.01784114 1.609775717
61.02840582 0.9334882274
127.075356 0.8664742397
175.075356 1.657707353
189.0910061 1.204826495
199.075356 3.468713271
199.1117415 0.737439035
201.0910061 5.971628921
203.1066561 6.357604927
205.1223062 1.459634553
215.1066561 2.794176787
217.1223062 4.33415771
227.1066561 1.593768867
229.1223062 1.664008931
231.1379563 6.900059497
233.1536063 1.226378795
235.1328709 0.7522564761
241.1223062 1.353442784
243.1379563 11.70929375
245.1172208 1.098462528
259.1328709 1.171237598
261.148521 7.522891861
271.1328709 1.766620568
273.1121354 0.9271736955
275.164171 1.440759547
277.1434356 2.131323129
285.148521 0.9341148354
287.1277855 1.562682152
303.1590856 5.138354769

Name: +ve in-silico MS/MS by CFM-ID for BTBWUYZVPJIRSP-IINYFYTJSA-N
ID: BTBWUYZVPJIRSP-IINYFYTJSA-N
Comment: Energy2
Num peaks: 31
39.02292652 2.455087304
41.03857658 1.679529406
43.01784114 1.938681424
49.00727645 2.116188115
53.03857658 2.15151078
63.02292652 6.659446825
65.03857658 1.958174117
77.03857658 1.414963759
81.0334912 1.088353314
161.0960915 1.708901751
171.0804414 2.773261465
173.0960915 2.142892288
185.0960915 2.108665112
187.075356 2.052138399
187.1117415 1.304278268
189.0910061 1.606492073
199.075356 0.9075537345
199.1117415 1.227445297
201.0910061 3.952198191
201.1273916 0.9870074244
203.1066561 3.580628273
215.1066561 3.81829542
217.1223062 3.348920997
227.1066561 1.511882926
229.1223062 1.625708174
231.1379563 3.413763255
243.1379563 2.122733762
245.1172208 2.809422855
271.1328709 1.126325539
273.1121354 0.9098082486
287.1277855 2.338181383

Name: +ve in-silico MS/MS by CFM-ID for NIVICOWUNJHMSU-GFCCVEGCSA-N
ID: NIVICOWUNJHMSU-GFCCVEGCSA-N
Comment: Energy0
Num peaks: 16
57.06987671 1.880237493
67.05422664 1.425691832
73.06479133 1.578465865
83.04914126 1.746102122
85.06479133 12.59281258
159.0804414 5.561780707
161.0960915 1.232528043
183.0804414 1.272782656
187.075356 1.934539706
201.0910061 15.32335133
203.1066561 1.213959047
229.0859207 1.025816191
235.0964854 1.26610903
247.0964854 2.379091785
285.148521 4.239175386
303.1590856 25.86897493

Name: +ve in-silico MS/MS by CFM-ID for NIVICOWUNJHMSU-GFCCVEGCSA-N
ID: NIVICOWUNJHMSU-GFCCVEGCSA-N
Comment: Energy1
Num peaks: 28
29.03857658 2.616282572
53.03857658 1.29677254
55.05422664 1.607976172
57.06987671 7.605657789
59.04914126 1.315907202
65.03857658 1.647587897
67.05422664 2.56181495
73.06479133 2.400141984
83.04914126 1.320620074
85.06479133 10.84460806
135.0440559 1.10398355
147.0440559 2.264560033
159.0440559 1.207651484
159.0804414 2.943636348
161.0597059 1.524819455
183.0804414 4.196066716
185.0960915 1.193393916
187.075356 0.8692595415
201.0910061 16.89595079
219.1015708 0.9949156402
229.0859207 0.8760533827
235.0964854 1.009509819
245.0808353 2.757137598
247.0964854 1.069208006
261.1121354 1.290421646
285.148521 2.063269346
287.1277855 0.9570879471
303.1590856 3.834044541

Name: +ve in-silico MS/MS by CFM-ID for NIVICOWUNJHMSU-GFCCVEGCSA-N
ID: NIVICOWUNJHMSU-GFCCVEGCSA-N
Comment: Energy2
Num peaks: 31
27.02292652 1.282720669
29.03857658 1.165578537
41.03857658 1.44982874
51.02292652 1.126010542
53.03857658 2.117228574
55.05422664 8.564113111
57.06987671 11.00684471
59.08552677 1.060091857
65.03857658 7.511933222
67.05422664 2.699859295
69.0334912 1.681261328
69.06987671 1.558351443
79.01784114 1.045796317
81.0334912 0.9953158029
83.04914126 1.614907529
85.06479133 7.64928332
101.0385766 0.9203411245
105.0334912 3.928436514
119.0491413 1.642573487
133.0284058 1.361828104
133.0647913 1.666343189
143.0491413 1.383518025
147.0440559 3.235858469
149.0597059 1.335021575
159.0440559 1.593715644
159.0804414 2.1943477
161.0597059 1.015992741
183.0804414 1.244155506
185.0960915 0.894706406
201.0910061 0.8744674559
287.1277855 1.373133484

Name: +ve in-silico MS/MS by CFM-ID for DMMQXURQRMNSBM-NSWCWGQASA-N
ID: DMMQXURQRMNSBM-NSWCWGQASA-N
Comment: Energy0
Num peaks: 13
41.03857658 1.790558085
123.0440559 1.210251095
159.0440559 1.454369562
161.0597059 1.138382373
283.0964854 1.625289169
293.1172208 1.996884042
295.0964854 2.758819405
295.1328709 5.462930025
297.1121354 1.437604694
297.148521 1.151792621
299.1277855 0.9161348909
309.1121354 1.297521811
325.1434356 58.45525778

Name: +ve in-silico MS/MS by CFM-ID for DMMQXURQRMNSBM-NSWCWGQASA-N
ID: DMMQXURQRMNSBM-NSWCWGQASA-N
Comment: Energy1
Num peaks: 31
25.00727645 1.128740249
39.02292652 1.762966892
41.03857658 5.578688248
133.0647913 0.7982965373
145.0647913 1.969091451
147.0804414 1.606411684
149.0233204 0.9382424224
149.0960915 0.8113226269
151.0389705 2.447819879
159.0440559 1.386188557
161.0597059 2.896910117
163.075356 1.010915753
165.0910061 0.8554782065
175.1117415 1.349743659
189.0910061 1.679786207
203.1066561 4.199697105
277.1223062 1.091779267
279.1379563 0.9792966534
281.0808353 2.362402346
281.1172208 0.8739385204
283.0964854 2.22850632
285.1121354 1.13874111
293.1172208 2.525811882
295.0964854 2.091242237
295.1328709 5.451509523
297.1121354 2.011356323
297.148521 0.9196200761
299.1277855 1.624516277
307.1328709 1.061359878
309.1121354 2.673840384
325.1434356 21.75077712

Name: +ve in-silico MS/MS by CFM-ID for DMMQXURQRMNSBM-NSWCWGQASA-N
ID: DMMQXURQRMNSBM-NSWCWGQASA-N
Comment: Energy2
Num peaks: 31
39.02292652 2.789634651
41.03857658 3.869351995
49.00727645 1.379579401
51.02292652 1.510725537
53.03857658 0.8864676932
63.02292652 3.443574048
105.0334912 1.646135176
105.0698767 1.294163224
115.0542266 8.674821701
117.0698767 1.663002363
121.0284058 1.02009923
123.0440559 1.105625613
129.0334912 0.9626354302
131.0491413 2.986916389
133.0647913 3.81946694
135.0440559 1.745308176
137.0597059 1.099502596
139.0542266 1.189416245
139.075356 1.228000331
143.0855268 1.470364734
155.0491413 1.819573325
159.0440559 4.897901384
161.0960915 1.627451852
167.1066561 0.9864453404
171.0804414 6.108853348
175.1117415 1.053082319
237.0910061 1.61160115
239.1066561 0.8853077519
279.1379563 1.266430583
281.1172208 1.309129264
309.1121354 2.063965866

Name: +ve in-silico MS/MS by CFM-ID for WEPZBXOVWNYLTR-YSIASYRMSA-N
ID: WEPZBXOVWNYLTR-YSIASYRMSA-N
Comment: Energy0
Num peaks: 14
31.01784114 1.612511026
53.03857658 1.323906895
89.05970595 3.971268284
211.075356 18.21653694
213.0910061 5.841409629
225.0910061 3.324827399
227.0702706 1.664307761
227.1066561 2.971859855
229.0859207 3.841850434
241.0859207 2.990441179
243.1015708 4.512836823
325.1434356 2.994100919
327.1227001 4.201749999
343.1540003 23.07974859

Name: +ve in-silico MS/MS by CFM-ID for WEPZBXOVWNYLTR-YSIASYRMSA-N
ID: WEPZBXOVWNYLTR-YSIASYRMSA-N
Comment: Energy1
Num peaks: 22
51.02292652 1.921344905
53.03857658 2.269632976
55.05422664 1.419534299
59.04914126 16.66878059
61.06479133 4.841348887
67.05422664 1.905126318
211.075356 2.913334377
213.0910061 2.662399311
225.0910061 1.616201761
227.0702706 2.614154216
227.1066561 1.3615754
229.0859207 4.678633302
241.0859207 1.272703491
243.1015708 3.934786596
253.0859207 1.437371324
255.1015708 1.755905392
271.0964854 1.571892963
273.1121354 13.25646128
297.148521 1.294276715
311.1277855 2.138013094
313.1434356 4.478639324
315.1590856 4.588568678

Name: +ve in-silico MS/MS by CFM-ID for WEPZBXOVWNYLTR-YSIASYRMSA-N
ID: WEPZBXOVWNYLTR-YSIASYRMSA-N
Comment: Energy2
Num peaks: 31
39.02292652 1.039820256
41.03857658 1.258127717
49.00727645 1.842025058
51.02292652 4.892356965
53.03857658 3.671997895
55.05422664 0.9485651132
63.02292652 1.119407115
65.03857658 13.18845956
67.05422664 6.821031347
69.0334912 1.342997692
71.04914126 1.511958976
73.06479133 0.9869707064
77.03857658 1.316351379
81.06987671 3.185788378
111.0440559 0.9894059526
119.0491413 3.135274994
133.0284058 1.190784496
135.0440559 1.276558848
159.0440559 2.069777191
175.0389705 2.766042466
193.0647913 1.207982308
195.0440559 1.173498577
199.1117415 1.44810222
211.075356 1.90114558
215.0702706 1.879794018
225.0910061 5.237868576
227.0702706 1.356163515
241.0859207 3.426412258
243.1015708 1.775200693
325.1434356 1.109723744
327.1227001 0.9642632301

Name: +ve in-silico MS/MS by CFM-ID for OVKOILXZORKADM-FOIQADDNSA-N
ID: OVKOILXZORKADM-FOIQADDNSA-N
Comment: Energy0
Num peaks: 14
41.03857658 1.318102199
69.06987671 2.206490583
145.0647913 1.271095875
147.0804414 10.16431423
165.0910061 10.39164349
179.0702706 1.609918094
197.0808353 6.128080618
301.1070501 1.610773886
311.1277855 1.374231911
313.1434356 1.946057316
317.1383502 1.372396651
325.1434356 5.305890708
327.1227001 5.223945239
343.1540003 30.5693721

Name: +ve in-silico MS/MS by CFM-ID for OVKOILXZORKADM-FOIQADDNSA-N
ID: OVKOILXZORKADM-FOIQADDNSA-N
Comment: Energy1
Num peaks: 31
39.02292652 1.124528909
41.03857658 3.40456236
67.05422664 1.529083513
69.06987671 1.164232771
93.0334912 1.391229911
95.04914126 1.721992439
97.06479133 1.230670759
107.0491413 1.561344143
131.0491413 2.393653943
133.0647913 1.308839826
135.0804414 1.0380888
139.1117415 0.9866306191
145.0647913 1.53749831
147.0804414 14.19846362
149.0597059 1.387174039
151.075356 0.9718702221
165.0910061 9.20517046
179.0702706 2.338511007
295.1328709 2.240905397
297.148521 1.56857484
299.0914 1.34483008
299.164171 1.262357328
301.1070501 1.51876846
303.1227001 1.321374886
311.1277855 1.781013228
313.1434356 3.011045878
315.1227001 1.071602218
315.1590856 1.788812143
325.1434356 1.654301803
327.1227001 3.165569747
343.1540003 4.562474004

Name: +ve in-silico MS/MS by CFM-ID for OVKOILXZORKADM-FOIQADDNSA-N
ID: OVKOILXZORKADM-FOIQADDNSA-N
Comment: Energy2
Num peaks: 31
39.02292652 3.041601053
41.03857658 3.913292994
43.05422664 1.174940862
49.00727645 2.319416851
51.02292652 8.679875343
53.03857658 7.264536842
55.05422664 2.260804832
59.08552677 1.167852175
63.02292652 1.78741249
65.03857658 4.727757024
67.05422664 3.767409957
69.06987671 2.520388629
89.03857658 1.606868685
91.05422664 2.130710226
93.06987671 1.157327733
103.0542266 1.002427163
107.0491413 1.761908912
115.0542266 1.118086699
117.0698767 1.316684876
121.0647913 0.7141607692
123.0440559 2.336869269
131.0491413 1.320946891
133.0647913 2.136402459
147.0804414 3.443274637
149.0597059 4.441600273
155.0338851 1.274373755
163.075356 1.216078489
165.0910061 2.330603619
179.0702706 1.153784572
313.1434356 0.6363299155
327.1227001 0.6569205315

Name: +ve in-silico MS/MS by CFM-ID for CDYDRAISDJZNIZ-VTCYDRLCSA-N
ID: CDYDRAISDJZNIZ-VTCYDRLCSA-N
Comment: Energy0
Num peaks: 6
297.148521 3.282158485
299.164171 3.320319596
303.1227001 4.374588705
315.1590856 2.455120172
325.1434356 11.10787172
343.1540003 63.77428473

Name: +ve in-silico MS/MS by CFM-ID for CDYDRAISDJZNIZ-VTCYDRLCSA-N
ID: CDYDRAISDJZNIZ-VTCYDRLCSA-N
Comment: Energy1
Num peaks: 14
43.01784114 1.514116068
253.0859207 2.0037634
255.1015708 1.541543372
281.0808353 3.087311766
295.1328709 5.255911745
297.148521 4.217933924
299.0914 4.896636287
299.164171 5.793743248
301.1070501 2.711974117
303.1227001 3.525578613
313.1434356 2.088812661
315.1590856 5.896098166
325.1434356 12.40322423
343.1540003 26.31661829

Name: +ve in-silico MS/MS by CFM-ID for CDYDRAISDJZNIZ-VTCYDRLCSA-N
ID: CDYDRAISDJZNIZ-VTCYDRLCSA-N
Comment: Energy2
Num peaks: 22
29.00219107 2.090030744
39.02292652 1.418167949
41.00219107 1.68303911
43.01784114 2.32152441
255.1015708 1.535334474
255.1379563 2.020085685
267.1379563 1.493372967
269.1536063 2.546179822
279.1379563 5.47469682
281.1536063 8.30180735
283.0964854 1.417460354
283.1328709 2.23170651
295.1328709 6.095127484
297.1121354 3.245138486
297.148521 10.57740703
299.1277855 1.745158768
299.164171 5.0663664
307.1328709 7.258472556
309.1121354 2.657030427
315.1590856 2.965405719
325.1434356 6.494766063
327.1227001 1.520575776

Name: +ve in-silico MS/MS by CFM-ID for SBICFQWPMWNVJH-UHFFFAOYSA-N
ID: SBICFQWPMWNVJH-UHFFFAOYSA-N
Comment: Energy0
Num peaks: 6
55.05422664 1.70674619
57.06987671 3.246613634
283.0964854 4.58588534
297.148521 1.459824376
307.1328709 17.43515884
325.1434356 52.02591689

Name: +ve in-silico MS/MS by CFM-ID for SBICFQWPMWNVJH-UHFFFAOYSA-N
ID: SBICFQWPMWNVJH-UHFFFAOYSA-N
Comment: Energy1
Num peaks: 31
39.02292652 1.221820575
41.03857658 1.26028887
43.05422664 1.637940663
55.05422664 3.428866507
57.06987671 4.1800485
67.05422664 2.331808524
69.06987671 3.720872994
71.01275576 1.735440041
71.04914126 0.8207159007
173.0960915 1.007401225
199.075356 2.258922752
201.0910061 3.050432542
211.075356 1.089879508
213.0910061 2.903623574
227.1430416 1.324461734
229.0859207 0.8572115579
241.0859207 0.8935390532
253.0859207 1.922155026
253.1223062 0.9276014999
255.1015708 2.750448703
255.1379563 1.470114927
267.1379563 1.894436926
269.1536063 4.061574958
279.1379563 1.730749249
281.0808353 1.467175484
283.0964854 2.971847809
293.1172208 1.142841186
295.1328709 3.556036421
297.148521 10.55910739
307.1328709 3.881548106
325.1434356 3.364536471

Name: +ve in-silico MS/MS by CFM-ID for SBICFQWPMWNVJH-UHFFFAOYSA-N
ID: SBICFQWPMWNVJH-UHFFFAOYSA-N
Comment: Energy2
Num peaks: 28
39.02292652 1.955461017
41.03857658 5.251358684
49.00727645 1.210892013
55.05422664 11.89295628
57.06987671 25.13981235
65.03857658 9.193860253
67.05422664 3.152746469
69.0334912 0.9260019198
69.06987671 1.194427913
81.0334912 0.7093609183
143.0855268 0.8311092654
155.0855268 1.110082558
195.1168269 0.7822221183
197.132477 1.609838552
199.075356 2.56564975
201.0910061 0.8207676079
211.075356 0.7873876225
213.0910061 1.81148346
235.1117415 0.7409639245
237.1273916 0.9565839232
249.1273916 0.8879106723
263.1066561 1.032223751
265.1223062 0.749642977
267.1379563 0.838563344
279.1379563 0.7689806593
289.1223062 0.8219730429
307.1328709 1.281717105
309.1121354 1.272481596

Name: +ve in-silico MS/MS by CFM-ID for DCXIHQRTYWSKKA-UHFFFAOYSA-N
ID: DCXIHQRTYWSKKA-UHFFFAOYSA-N
Comment: Energy0
Num peaks: 6
151.075356 8.851824886
153.0910061 1.85873872
165.0910061 4.432757665
271.1328709 9.991911757
273.148521 2.842616986
303.1590856 57.84632821

Name: +ve in-silico MS/MS by CFM-ID for DCXIHQRTYWSKKA-UHFFFAOYSA-N
ID: DCXIHQRTYWSKKA-UHFFFAOYSA-N
Comment: Energy1
Num peaks: 13
121.0647913 2.437666271
137.0597059 1.622152797
151.075356 29.16089341
153.0910061 2.42840615
161.0597059 2.064522205
163.075356 3.229435043
165.0910061 10.7322831
243.1015708 1.587150166
245.1172208 2.921305879
249.148521 1.809717879
271.1328709 7.000705366
287.1277855 2.3311264
303.1590856 13.54285737

Name: +ve in-silico MS/MS by CFM-ID for DCXIHQRTYWSKKA-UHFFFAOYSA-N
ID: DCXIHQRTYWSKKA-UHFFFAOYSA-N
Comment: Energy2
Num peaks: 27
49.00727645 1.911376737
95.04914126 4.497911346
97.06479133 1.266327339
105.0334912 3.108687049
107.0491413 1.374099379
109.0647913 1.247726151
121.0647913 7.773703258
123.0804414 1.752595842
131.0491413 2.274046673
133.0647913 4.000684918
135.0440559 1.872196503
135.0804414 3.036437423
137.0597059 3.854450091
151.075356 14.5341804
159.0804414 1.437324832
161.0597059 1.411968436
163.075356 2.343919353
165.0910061 2.215899903
189.0910061 2.588089315
191.1066561 1.18147769
215.1066561 4.750833947
243.1015708 1.796080688
245.1172208 2.79804159
247.1328709 1.838652537
259.1328709 1.255489207
273.148521 3.350744621
287.1277855 1.363245425

Name: +ve in-silico MS/MS by CFM-ID for BHFVJSQVKWDKGD-UHFFFAOYSA-N
ID: BHFVJSQVKWDKGD-UHFFFAOYSA-N
Comment: Energy0
Num peaks: 16
67.05422664 2.121231129
73.06479133 2.159195075
75.08044139 1.110746178
85.06479133 1.56983705
107.0491413 2.230464061
121.0647913 1.653530625
149.0597059 3.826479984
175.075356 4.779628512
177.0910061 1.388670477
203.0702706 4.919694853
217.0859207 1.040485186
231.1015708 1.136609339
251.0702706 1.525855321
269.0808353 3.50438062
307.1328709 9.08420188
325.1434356 38.34791715

Name: +ve in-silico MS/MS by CFM-ID for BHFVJSQVKWDKGD-UHFFFAOYSA-N
ID: BHFVJSQVKWDKGD-UHFFFAOYSA-N
Comment: Energy1
Num peaks: 31
65.03857658 1.327188429
67.05422664 1.395282738
73.06479133 2.961482579
85.06479133 1.003840461
105.0334912 1.8312393
107.0491413 6.295164407
121.0647913 3.513908093
131.0491413 1.892377369
145.0284058 0.8693456802
147.0076704 4.083138475
149.0233204 2.449418132
149.0597059 5.442153942
161.0233204 1.115826477
163.0389705 1.491131329
175.075356 2.021701332
187.075356 1.010298782
201.0546206 2.207662161
203.0702706 12.91408006
205.0859207 0.9131275024
217.0859207 1.950460869
231.1015708 1.251492493
241.0859207 1.416651898
249.0546206 1.158926201
251.0702706 1.175176459
257.0808353 0.8509033915
265.0859207 0.8311123315
267.0651853 3.343147861
269.0808353 1.420668763
283.0964854 1.818735863
307.1328709 3.340767867
325.1434356 5.118607131

Name: +ve in-silico MS/MS by CFM-ID for BHFVJSQVKWDKGD-UHFFFAOYSA-N
ID: BHFVJSQVKWDKGD-UHFFFAOYSA-N
Comment: Energy2
Num peaks: 31
53.00219107 0.9488580906
55.05422664 2.919414234
57.06987671 1.307144358
65.03857658 5.429724534
67.05422664 2.574708999
69.06987671 1.215733829
77.03857658 1.226926419
79.05422664 1.819627735
93.06987671 1.033612363
105.0334912 3.005884496
107.0491413 2.467930466
117.0334912 1.959522359
119.0491413 1.364305596
121.0284058 3.767357225
121.0647913 2.899365026
133.0284058 1.351336787
133.0647913 1.090792716
145.0284058 4.328736951
147.0076704 3.549777541
149.0233204 2.948449275
149.0597059 1.262725518
161.0233204 2.665325
163.0389705 1.242645954
175.075356 2.896619406
187.075356 1.264054325
201.0546206 1.173268061
203.0702706 2.494424188
241.0859207 2.00285765
251.0702706 1.195010581
267.1015708 1.123107645
309.1121354 1.015076779

Name: +ve in-silico MS/MS by CFM-ID for JPSQFLOGKYCBPN-LNENJAERSA-N
ID: JPSQFLOGKYCBPN-LNENJAERSA-N
Comment: Energy0
Num peaks: 17
83.04914126 1.141071365
91.05422664 3.068850388
103.0542266 2.034138089
103.075356 1.134301825
131.0491413 3.939235188
175.075356 2.205108128
193.0859207 2.821674437
221.0808353 1.486082891
233.0597059 1.862594793
233.0808353 1.293200816
235.075356 1.233889808
237.0910061 1.192060827
251.0702706 7.112029572
267.1015708 1.462918336
289.1223062 1.875932573
307.1328709 18.2297527
325.1434356 28.87097621

Name: +ve in-silico MS/MS by CFM-ID for JPSQFLOGKYCBPN-LNENJAERSA-N
ID: JPSQFLOGKYCBPN-LNENJAERSA-N
Comment: Energy1
Num peaks: 31
53.00219107 0.9107270799
67.05422664 1.0981938
89.05970595 1.953683838
91.05422664 4.601488518
103.0542266 3.600630566
129.0334912 1.122283852
131.0491413 11.90702379
175.075356 1.203758588
177.0910061 1.056011245
193.0859207 1.200341552
195.1015708 0.7392601719
199.0389705 0.9930377961
201.0546206 1.410542616
203.0702706 4.584761947
205.0859207 1.741264259
215.0702706 2.047507645
217.0495352 0.8553290097
219.0651853 1.069774421
221.0808353 4.113831215
223.075356 0.7273864456
223.0964854 0.9240349239
229.0859207 1.478212251
233.0808353 1.615511564
237.0910061 0.961038313
239.0702706 0.8921279659
247.0964854 1.259124735
251.0702706 1.702600046
279.1379563 1.09396894
289.1223062 3.39405902
307.1328709 9.438887288
325.1434356 7.927601199

Name: +ve in-silico MS/MS by CFM-ID for JPSQFLOGKYCBPN-LNENJAERSA-N
ID: JPSQFLOGKYCBPN-LNENJAERSA-N
Comment: Energy2
Num peaks: 28
49.00727645 0.848205806
53.00219107 0.7339569056
65.03857658 3.79581308
67.05422664 0.7590109937
77.00219107 2.470084842
83.04914126 1.847887188
91.05422664 2.08874229
101.0385766 4.995882306
103.0542266 11.93526615
105.0334912 2.957841373
107.0491413 0.701615547
121.0284058 6.992241856
123.0440559 1.753681745
129.0334912 3.84709507
131.0491413 1.197385776
133.0284058 1.799044912
135.0440559 1.585241908
147.0076704 4.638937962
149.0233204 5.930934042
153.0334912 0.6205423794
173.0233204 1.473137378
173.0597059 0.8594036506
175.075356 1.424119128
177.0910061 0.6153330881
195.0440559 0.6966384233
201.0546206 0.6620689094
233.0597059 10.60709749
251.0702706 2.451921924

Name: +ve in-silico MS/MS by CFM-ID for SOUHOZAOAMAEFT-WOVTZIKDSA-N
ID: SOUHOZAOAMAEFT-WOVTZIKDSA-N
Comment: Energy0
Num peaks: 20
55.05422664 1.811595565
81.0334912 1.22529555
83.04914126 12.8153738
225.0910061 0.8254096947
241.0859207 1.490579024
243.1015708 8.275220512
245.1172208 0.921021135
261.1121354 2.396670925
267.1015708 1.316922405
269.1172208 1.090537376
271.1328709 2.151356259
297.148521 1.513083606
299.164171 1.727815259
313.1070501 0.869294735
315.1227001 1.460508606
315.1590856 1.462516916
317.1383502 1.297276105
325.1434356 7.555316208
327.1227001 1.452199294
343.1540003 28.95291929

Name: +ve in-silico MS/MS by CFM-ID for SOUHOZAOAMAEFT-WOVTZIKDSA-N
ID: SOUHOZAOAMAEFT-WOVTZIKDSA-N
Comment: Energy1
Num peaks: 31
25.00727645 1.482852951
27.02292652 2.702027334
29.03857658 0.8797752771
51.02292652 1.138178042
53.03857658 0.9428395882
55.05422664 6.261067929
65.03857658 1.065317759
83.04914126 11.57473325
117.0334912 0.9621138171
119.0491413 1.015704897
133.0647913 1.189331894
143.0491413 1.246757679
147.0804414 2.544294446
171.0440559 0.9439755012
171.0804414 1.820042053
173.0960915 1.818923897
175.075356 1.568985514
199.1117415 1.485056161
215.1066561 1.472531349
225.0910061 0.853154191
227.1066561 0.919570294
241.0859207 0.9461740377
243.1015708 4.914651531
245.1172208 1.102425416
261.1121354 1.134313173
267.1015708 1.599863045
269.1172208 0.9261569247
315.1590856 1.96127553
325.1434356 2.324953172
327.1227001 0.9611782067
343.1540003 2.310769888

Name: +ve in-silico MS/MS by CFM-ID for SOUHOZAOAMAEFT-WOVTZIKDSA-N
ID: SOUHOZAOAMAEFT-WOVTZIKDSA-N
Comment: Energy2
Num peaks: 31
25.00727645 1.537361646
27.02292652 1.699345929
29.03857658 0.9482097157
39.02292652 1.422806878
49.00727645 1.595651533
51.02292652 1.674416731
53.03857658 6.251014666
55.05422664 12.20380304
57.06987671 1.007942098
65.03857658 2.645425124
67.01784114 1.751536501
67.05422664 2.21902247
79.01784114 0.9301755492
83.04914126 13.63684668
133.0647913 2.022463391
135.0804414 1.131752292
143.0491413 1.168793229
157.0647913 0.9185354069
159.0440559 0.8599538268
159.0804414 1.985526261
161.0960915 1.83845772
169.0647913 0.9370900732
171.0440559 0.7467057787
173.0960915 0.7611650513
175.075356 1.082194572
187.075356 0.9159420308
187.1117415 1.092212923
215.1066561 0.8378868029
233.1172208 0.7602972681
243.1015708 0.91931244
327.1227001 1.478784331

Name: +ve in-silico MS/MS by CFM-ID for QCZLWIMKPBXGDR-FAYBXRMMSA-N
ID: QCZLWIMKPBXGDR-FAYBXRMMSA-N
Comment: Energy0
Num peaks: 20
55.05422664 2.134894219
81.0334912 1.320913012
83.04914126 11.30095049
141.0910061 1.819096747
153.0910061 1.954392926
167.1066561 1.100839375
175.0389705 0.9890085137
189.0546206 2.462595142
201.0546206 2.327105321
203.0702706 2.225338686
225.0910061 1.008259965
241.0859207 1.801950393
243.1015708 15.5193314
245.1172208 0.9119687826
283.1328709 0.9206868468
311.1277855 1.68021588
315.1227001 1.169040146
325.1434356 3.97739609
327.1227001 0.87343183
343.1540003 24.82252288

Name: +ve in-silico MS/MS by CFM-ID for QCZLWIMKPBXGDR-FAYBXRMMSA-N
ID: QCZLWIMKPBXGDR-FAYBXRMMSA-N
Comment: Energy1
Num peaks: 31
25.00727645 1.503777095
27.02292652 2.888037742
29.03857658 0.8670750538
41.03857658 1.01326888
51.02292652 1.144644715
53.03857658 0.9549127392
55.01784114 0.7616087148
55.05422664 8.698776707
65.03857658 2.779040724
67.05422664 2.778277264
69.06987671 1.424443561
83.04914126 8.960251155
149.0597059 1.201255107
153.0910061 2.484322062
167.1066561 1.409071578
189.0546206 4.933328603
199.0389705 0.8770485148
199.1117415 0.8194774693
201.0546206 3.602089507
203.0702706 1.274110381
213.0910061 0.9168478341
215.1066561 1.354351234
225.0910061 1.589381847
227.0702706 0.7442391612
227.1066561 0.8073889468
243.1015708 13.25599307
261.1121354 0.7668859625
315.1590856 1.160672098
325.1434356 1.485379799
327.1227001 0.8751927139
343.1540003 2.320120337

Name: +ve in-silico MS/MS by CFM-ID for QCZLWIMKPBXGDR-FAYBXRMMSA-N
ID: QCZLWIMKPBXGDR-FAYBXRMMSA-N
Comment: Energy2
Num peaks: 31
25.00727645 1.444468044
27.02292652 1.651252012
29.03857658 0.8443209588
39.02292652 1.508345558
41.03857658 0.9364094867
51.02292652 3.182903514
53.03857658 5.856024217
55.05422664 13.18235245
57.06987671 1.54570914
65.03857658 5.488666746
67.01784114 1.051259478
67.05422664 3.286054781
69.06987671 2.196441973
79.01784114 0.8187234706
81.0334912 1.381152049
83.04914126 10.02067843
121.0284058 1.618132017
145.0647913 1.189202147
161.0597059 1.014385431
175.0389705 1.825131566
185.0960915 0.9396116289
187.075356 0.8015582602
189.0546206 1.168861017
199.1117415 1.06239935
213.0910061 0.9938473811
225.0910061 0.7714508206
227.0702706 0.8521117415
227.1066561 1.094349125
231.1015708 0.8167030716
243.1015708 1.045863602
327.1227001 1.832657394

Name: +ve in-silico MS/MS by CFM-ID for KVPKFECEKYTIPA-YYTAETEZSA-N
ID: KVPKFECEKYTIPA-YYTAETEZSA-N
Comment: Energy0
Num peaks: 16
41.03857658 1.277681992
123.0440559 1.027918877
151.0389705 0.9686463563
159.0440559 1.760238234
161.0597059 1.419007906
181.0859207 1.956962214
189.0910061 1.94137327
191.1066561 1.62083195
193.1223062 1.455518057
301.1070501 1.123189676
311.1277855 1.801838017
313.1434356 4.806747316
315.1590856 1.34777822
325.1434356 5.898856615
327.1227001 4.940985634
343.1540003 46.80090027

Name: +ve in-silico MS/MS by CFM-ID for KVPKFECEKYTIPA-YYTAETEZSA-N
ID: KVPKFECEKYTIPA-YYTAETEZSA-N
Comment: Energy1
Num peaks: 31
39.02292652 1.063242358
41.03857658 5.383452065
45.0334912 0.8259111885
47.04914126 0.8768555729
69.0334912 2.076208334
81.0334912 1.890437861
87.04405588 3.991288426
99.04405588 2.760513972
101.0597059 1.843055454
151.0389705 1.124628422
177.0546206 0.9456624609
179.0702706 1.461945625
181.0859207 2.063846087
221.1172208 2.522163173
239.0702706 1.315442479
241.0859207 1.206189823
255.1015708 1.021653418
257.1172208 1.255573228
297.1121354 0.9233448192
299.0914 1.543832004
299.1277855 1.3452247
301.1070501 1.724622774
303.1227001 2.003895307
311.1277855 2.437628147
313.1434356 4.778117566
315.1227001 0.8796613695
315.1590856 1.994668416
317.1383502 0.8061644214
325.1434356 3.99965369
327.1227001 4.675197411
343.1540003 11.45566391

Name: +ve in-silico MS/MS by CFM-ID for KVPKFECEKYTIPA-YYTAETEZSA-N
ID: KVPKFECEKYTIPA-YYTAETEZSA-N
Comment: Energy2
Num peaks: 31
39.02292652 1.043415137
41.03857658 2.036749784
49.00727645 4.969638973
51.02292652 2.077059842
53.00219107 0.7372130605
55.01784114 1.409273452
55.05422664 2.228918761
63.02292652 4.273000063
65.03857658 0.7345110174
77.03857658 8.015805759
79.05422664 3.185604304
81.06987671 1.105873144
83.08552677 2.356872601
91.05422664 5.579663302
97.02840582 2.543641614
105.0698767 0.938426014
115.0542266 2.552347412
117.0698767 0.8030369167
119.0855268 0.8709480915
135.0440559 0.9047170893
147.0440559 1.73239854
159.0440559 4.212556383
161.0597059 2.378794206
165.0910061 0.8547943369
189.0910061 4.25710818
255.1015708 1.059432891
257.1172208 0.7353919898
299.1277855 0.8586575068
313.1434356 0.755861451
315.1590856 1.423079678
327.1227001 1.67810256

Name: +ve in-silico MS/MS by CFM-ID for YEQHKVXERJLAFI-TWOQFEAHSA-N
ID: YEQHKVXERJLAFI-TWOQFEAHSA-N
Comment: Energy0
Num peaks: 6
135.0804414 1.462048149
235.075356 0.9660097471
237.0910061 1.862253126
289.1223062 19.50249953
307.1328709 41.46070918
325.1434356 21.04590425

Name: +ve in-silico MS/MS by CFM-ID for YEQHKVXERJLAFI-TWOQFEAHSA-N
ID: YEQHKVXERJLAFI-TWOQFEAHSA-N
Comment: Energy1
Num peaks: 23
39.02292652 1.027186069
41.03857658 1.70765325
43.05422664 1.780486985
145.0647913 1.95305031
147.0804414 1.005035425
159.0440559 1.87694775
161.0597059 3.570292211
163.075356 3.537041408
235.075356 2.153569316
237.0910061 1.511046134
265.0859207 1.961374454
267.1015708 1.033524381
275.1066561 3.200853167
277.1223062 2.227899429
279.1379563 6.150701179
281.1172208 1.271155978
289.1223062 13.39729736
291.1015708 1.213823919
293.1172208 1.320604138
295.1328709 2.79965272
297.148521 4.992676856
307.1328709 15.65069769
325.1434356 5.558277408

Name: +ve in-silico MS/MS by CFM-ID for YEQHKVXERJLAFI-TWOQFEAHSA-N
ID: YEQHKVXERJLAFI-TWOQFEAHSA-N
Comment: Energy2
Num peaks: 31
39.02292652 2.491942773
41.03857658 4.144327281
43.05422664 2.39693684
107.0855268 1.723695505
119.0491413 0.9723865212
131.0491413 2.546926886
133.0647913 2.3918702
135.0804414 1.167162476
145.0647913 3.053678422
147.0804414 1.375482898
159.0440559 2.633659948
161.0597059 1.218514702
235.075356 5.235611647
237.0910061 2.627366314
241.1223062 1.029131224
249.0910061 1.318936374
251.1066561 1.149943285
261.0910061 1.327442386
263.0702706 0.99158928
263.1066561 2.18987555
265.0859207 1.624101962
275.1066561 1.874668559
277.0859207 1.256810241
277.1223062 3.990681921
279.1015708 2.1515193
279.1379563 4.48025253
281.1172208 1.320046852
289.1223062 6.155444676
291.1015708 4.540469462
307.1328709 2.132697724
309.1121354 1.121115308

Name: +ve in-silico MS/MS by CFM-ID for KVPKFECEKYTIPA-YXGIPWNTSA-N
ID: KVPKFECEKYTIPA-YXGIPWNTSA-N
Comment: Energy0
Num peaks: 16
41.03857658 1.277681992
123.0440559 1.027918877
151.0389705 0.9686463563
159.0440559 1.760238234
161.0597059 1.419007906
181.0859207 1.956962214
189.0910061 1.94137327
191.1066561 1.62083195
193.1223062 1.455518057
301.1070501 1.123189676
311.1277855 1.801838017
313.1434356 4.806747316
315.1590856 1.34777822
325.1434356 5.898856615
327.1227001 4.940985634
343.1540003 46.80090027

Name: +ve in-silico MS/MS by CFM-ID for KVPKFECEKYTIPA-YXGIPWNTSA-N
ID: KVPKFECEKYTIPA-YXGIPWNTSA-N
Comment: Energy1
Num peaks: 31
39.02292652 1.063242358
41.03857658 5.383452065
45.0334912 0.8259111885
47.04914126 0.8768555729
69.0334912 2.076208334
81.0334912 1.890437861
87.04405588 3.991288426
99.04405588 2.760513972
101.0597059 1.843055454
151.0389705 1.124628422
177.0546206 0.9456624609
179.0702706 1.461945625
181.0859207 2.063846087
221.1172208 2.522163173
239.0702706 1.315442479
241.0859207 1.206189823
255.1015708 1.021653418
257.1172208 1.255573228
297.1121354 0.9233448192
299.0914 1.543832004
299.1277855 1.3452247
301.1070501 1.724622774
303.1227001 2.003895307
311.1277855 2.437628147
313.1434356 4.778117566
315.1227001 0.8796613695
315.1590856 1.994668416
317.1383502 0.8061644214
325.1434356 3.99965369
327.1227001 4.675197411
343.1540003 11.45566391

Name: +ve in-silico MS/MS by CFM-ID for KVPKFECEKYTIPA-YXGIPWNTSA-N
ID: KVPKFECEKYTIPA-YXGIPWNTSA-N
Comment: Energy2
Num peaks: 31
39.02292652 1.043415137
41.03857658 2.036749784
49.00727645 4.969638973
51.02292652 2.077059842
53.00219107 0.7372130605
55.01784114 1.409273452
55.05422664 2.228918761
63.02292652 4.273000063
65.03857658 0.7345110174
77.03857658 8.015805759
79.05422664 3.185604304
81.06987671 1.105873144
83.08552677 2.356872601
91.05422664 5.579663302
97.02840582 2.543641614
105.0698767 0.938426014
115.0542266 2.552347412
117.0698767 0.8030369167
119.0855268 0.8709480915
135.0440559 0.9047170893
147.0440559 1.73239854
159.0440559 4.212556383
161.0597059 2.378794206
165.0910061 0.8547943369
189.0910061 4.25710818
255.1015708 1.059432891
257.1172208 0.7353919898
299.1277855 0.8586575068
313.1434356 0.755861451
315.1590856 1.423079678
327.1227001 1.67810256

Name: +ve in-silico MS/MS by CFM-ID for VQGIJSURBZWSHL-LRDNONRASA-N
ID: VQGIJSURBZWSHL-LRDNONRASA-N
Comment: Energy0
Num peaks: 8
123.0440559 2.86868498
137.0597059 6.815186527
205.0859207 1.973713286
219.1015708 3.619931323
311.1277855 4.015910109
313.1434356 2.314050297
315.1590856 2.072773656
343.1540003 58.21866447

Name: +ve in-silico MS/MS by CFM-ID for VQGIJSURBZWSHL-LRDNONRASA-N
ID: VQGIJSURBZWSHL-LRDNONRASA-N
Comment: Energy1
Num peaks: 22
105.0334912 1.455938779
107.0491413 1.96914725
109.0647913 2.04284593
123.0440559 4.450368675
135.0440559 2.536905852
137.0597059 10.05565938
191.1066561 1.037173037
201.0546206 3.124665892
203.0702706 2.261304075
205.0859207 3.111416221
207.1015708 1.536897725
215.0702706 2.043721584
217.0859207 1.892052079
219.1015708 6.943111444
221.1172208 1.37621892
299.1277855 1.979513849
311.1277855 4.276956482
313.1434356 5.030184173
315.1590856 4.180276686
325.1434356 2.389556384
327.1227001 2.478595278
343.1540003 14.18305405

Name: +ve in-silico MS/MS by CFM-ID for VQGIJSURBZWSHL-LRDNONRASA-N
ID: VQGIJSURBZWSHL-LRDNONRASA-N
Comment: Energy2
Num peaks: 31
49.00727645 1.672337499
51.02292652 2.095952882
65.03857658 4.138903869
[truncated: 2,359,223 more chars]
