# Supplementary material for: Ion mobility collision cross-section atlas for known and unknown metabolite annotation in untargeted metabolomics
Source: Nat Commun. 2020 Aug 28;11:4334. doi: 10.1038/s41467-020-18171-8 (PMC7455731; doi:10.1038/s41467-020-18171-8)
Supplement: Supplementary file 8 — Supplementary Data 5 [file 41467_2020_18171_MOESM8_ESM.zip › 01_positive_mode/L0709/cfmid_result.txt]

1 0.25454545 VJBQUBGTUNBGDY-UHFFFAOYSA-N COC1=CC(C=CC=CC(=O)CCC2=CC=C(O)C=C2)=CC=C1O
2 0.25454545 VJBQUBGTUNBGDY-ZUVMSYQZSA-N COc1cc(C=CC=CC(=O)CCc2ccc(O)cc2)ccc1O
3 0.23529412 KUWRZVGJVURPPD-UHFFFAOYSA-N COC1=CC=C(OCC(O)CCOCC2=CC=CC=C2)C=C1
4 0.22641509 DSYOFAMFUXAYCL-UHFFFAOYSA-N Oc1ccc2c(c1)OCC1C2OC2C1C=CC1=C2C=CC(O1)(C)C
5 0.21818182 VOGSGMTZZJCGMI-IBGZPJMESA-N CC(=C)C1Cc2c(O)c(ccc2O1)C(=O)CCc3ccc(O)cc3
6 0.20895522 HARLVYYYUJVBRO-UHFFFAOYSA-N CC=CC=CC=CCCC=Cc1cc(OC)c(c(=O)o1)CO
7 0.2 NJZYNGMMEQHPBO-UHFFFAOYSA-N CC1(C)OC2=C(C=C1)C(O)=C(CCC(=O)C1=CC=C(O)C=C1)C=C2
8 0.19607843 VVSZRCIUFBADJQ-UHFFFAOYSA-N CC(C)=CCOC1=CC=C(C=CC(=O)C2=C(O)C=C(O)C=C2)C=C1
9 0.19354839 YAIFSFHCFUMUJC-UHFFFAOYSA-N OC1CC=C(C=C1)C=CC(=O)c1c(O)cc(c(c1O)CC=C(C)C)O
10 0.19230769 RCKXDHOIFAQUHN-UHFFFAOYSA-N OCC(c1ccc2c(c1O)C=CC(O2)(C)C)Cc1ccc(cc1O)O
11 0.19230769 BHFVJSQVKWDKGD-UHFFFAOYSA-N CC1(C)Oc2ccc(C(=O)CCc3ccc(O)cc3)c(O)c2C=C1
12 0.19230769 UTAQTHGOLHFTKG-UHFFFAOYSA-N O=C(CCC1=CC=CC=C1)OCC=CCOC(=O)C1=CC=CC=C1
13 0.18867925 YGXXFSKCHMIRPK-LZQZEXGQSA-N COc1cc2C3C=CC(OC3CCc2cc1O)c4ccc(O)cc4
14 0.18867925 TVUGLERLRIQATC-UHFFFAOYSA-N CC(=CCc1cc(C=CC(=O)c2ccc(O)cc2O)ccc1O)C
15 0.18867925 YGXXFSKCHMIRPK-ZYSHUDEJSA-N COc1cc2C3C=CC(OC3CCc2cc1O)c4ccc(O)cc4
16 0.18867925 TVUGLERLRIQATC-BJMVGYQFSA-N CC(C)=CCC1=C(O)C=CC(\C=C\C(=O)C2=C(O)C=C(O)C=C2)=C1
17 0.1875 GBPUQZZQEGMXMQ-UHFFFAOYSA-N C=CC=CCC1=C(C)C(CC1=O)OC(=O)C1C(C1(C)C)C=O
18 0.18518519 RDLOZMCCOGNWBE-UHFFFAOYSA-N OC1=CC2=C(CC1)C1Oc3c(C1CO2)ccc1c3C=CC(O1)(C)C
19 0.18518519 VRELCUVYUBGICK-BJMVGYQFSA-N COc1cc(OC=CCc2cc(CC=C)cc(OC)c2O)ccc1O
20 0.18518519 WGFNRTMBWBECCH-QFBILLFUSA-N COc1cc(ccc1O)C2Oc3c(CC2O)cc(CC=C)cc3OC
21 0.18518519 WBTISKNRPPHAHH-UHFFFAOYSA-N COC1=CC=CC(CCC(=O)CC(=O)C=CC2=CC(O)=CC=C2)=C1
22 0.18181818 DHGSNDOSEPXPSK-UHFFFAOYSA-N CC=Cc1cc2C(C)C(Oc2c(c1)OC)C12C=CC(=C(C2O1)OC)O
23 0.18181818 YKRZRUNWEFUTFI-UHFFFAOYSA-N COC1=CC=CC(C=CC(=O)CC(=O)CCC2=CC(O)=CC=C2)=C1
24 0.1754386 FYWWIQJQVQIYEB-UHFFFAOYSA-N CC=Cc1cc2C(C)C(Oc2c(c1)OC)C1=CC(=C(C2C1O2)O)OC
25 0.17391304 LBQIJVLKGVZRIW-ZDUSSCGKSA-N CC1(C=CC2=C(O1)C=CC3=C2OC[C@H](C3)C4=C(C=C(C=C4)O)O)C
26 0.17391304 LBQIJVLKGVZRIW-CYBMUJFWSA-N CC1(C)Oc2ccc3CC(COc3c2C=C1)c4ccc(O)cc4O
27 0.17391304 LBQIJVLKGVZRIW-UHFFFAOYSA-N CC1(C)OC2=C(C=C1)C1=C(CC(CO1)C1=C(O)C=C(O)C=C1)C=C2
28 0.17241379 VDJKFYMBUNXNKW-UHFFFAOYSA-N COc1cc(CCC(=O)C=C(O)C=Cc2ccccc2)ccc1O
29 0.17241379 VDJKFYMBUNXNKW-FIWBUKDJSA-N COc1cc(CCC(=O)C=C(/O)C=Cc2ccccc2)ccc1O
30 0.16949153 HJFYFYWETUVIHT-UHFFFAOYSA-N COC1=C(O)C=CC(CCC(=O)CC(=O)CCC2=CC=C(O)C=C2)=C1
31 0.16949153 LALFLVYIAIOVIR-UHFFFAOYSA-N COC1=C(O)C=CC(CCC(=O)CC(=O)CCC2=CC(O)=CC=C2)=C1
32 0.16666667 OLNOIZQYSYHFMM-UHFFFAOYSA-N CCCC1=CC2=C(OCO2)C=C1COC(=O)C1=CC=C(OCC)C=C1
33 0.16666667 CZZQDNZONUGLIM-UHFFFAOYSA-N CC(=CCc1c(O)cc(c(c1O)C(=O)C=CC1CC=C(C=C1)O)O)C
34 0.16666667 NDCKAEUGWASYKI-UHFFFAOYSA-N O=CC1=C2CCC(=O)C=C2CCC1C1CCC(C1(C)C=O)O
35 0.16393443 PTNIVGIJVSJNKZ-UHFFFAOYSA-N CC(=CCc1c(O)cc(c(c1O)C(=O)C=CC1=CC=C(CC1)O)O)C
36 0.16326531 UUJBHSNXZMGYBT-ZDUSSCGKSA-N CC1(C=CC2=C(O1)C=CC(=C2O)[C@H]3CC4=C(C=C(C=C4)O)OC3)C
37 0.16 VFNJUMHWRBZHNO-UHFFFAOYSA-N OCC(c1ccc(cc1O)O)Cc1ccc2c(c1O)C=CC(O2)(C)C
38 0.16 SKVVWMMROYDTMX-UHFFFAOYSA-N OC1C=CC2=C(C1)OCC1C2Oc2c1ccc1c2C=CC(O1)(C)C
39 0.15873016 JSXSRLYXKNZJJO-UHFFFAOYSA-N COC1=CC=CC(CCC(=O)CC(=O)CCC2=CC(O)=C(O)C=C2)=C1
40 0.15686275 YROXENOHWYIKQP-KQWYESAVSA-N [H]\C(=C(\[H])C1=CC(O)=C(\C([H])=C(/[H])C(C)(C)O)C(O)=C1)C1=CC(OC)=C(O)C=C1
41 0.15686275 ARFBOYDNJXQGTO-MZERNFPUSA-N COC12C=C(CC=C)C(=O)C(C1O)C(C2C)c3ccc4OCOc4c3
42 0.15686275 FABHPMCZSDKYHP-CQSZACIVSA-N COc1ccc(C[C@@H]2COc3c(C)c(OC)c(C)c(O)c3C2=O)cc1
43 0.15686275 OXTVCCMEMSFLOW-CQSZACIVSA-N COc1ccc(CC2COc3c(C)c(O)c(C)c(OC)c3C2=O)cc1
44 0.15686275 AZYZJOGBQWBUII-UHFFFAOYSA-N CC=Cc1cc(OC)c2c(c1)C(=C)C(O2)c1ccc(c(c1)OC)O
45 0.15686275 ARFBOYDNJXQGTO-DTPVGKJESA-N COC12C=C(CC=C)C(=O)C(C1O)C(C2C)c3ccc4OCOc4c3
46 0.15625 VJHBTCCKVUQBRP-OXJNMPFZSA-N CC(=CCc1c(O)ccc(C2COc3cc(O)ccc3C2O)c1O)C
47 0.15625 VJHBTCCKVUQBRP-UHFFFAOYSA-N CC(=CCc1c(O)ccc(c1O)C1COc2c(C1O)ccc(c2)O)C
48 0.15384615 KVPKFECEKYTIPA-YXGIPWNTSA-N COC1CC2(CC=C)C(C)C(OC2=CC1=O)c3ccc4OCOc4c3
49 0.15384615 KVPKFECEKYTIPA-YYTAETEZSA-N COC1CC2(CC=C)C(C)C(OC2=CC1=O)c3ccc4OCOc4c3
50 0.15384615 KVPKFECEKYTIPA-URGABHJQSA-N COC1CC2(CC=C)C(C)C(OC2=CC1=O)c3ccc4OCOc4c3
51 0.15384615 KVPKFECEKYTIPA-BRUFTZQQSA-N COC1CC2(CC=C)C(C)C(OC2=CC1=O)c3ccc4OCOc4c3
52 0.15384615 QSBNBPUPUBDYQE-UHFFFAOYSA-N C1(O)=CC2OCC(C3C(O)=CC4OC(C(C)=C)CC=4C=3)CC=2C=C1
53 0.15151515 GFZJVYYQTWAHOE-UHFFFAOYSA-N CC(=CCC1C(O)C=CC2=C1OCC(C2=O)c1ccc(cc1O)O)C
54 0.1509434 QDGRQVBEDXPDFR-BLVKFPJESA-N COc1cc(ccc1O)[C@H]2Oc3cc(CC=C)cc(OC)c3O[C@@H]2C
55 0.1509434 HDXJIAOVHJAFLG-OTBILJLCSA-N COc1cc(ccc1O)C2Oc3cc(C=CC)cc(OC)c3OC2C
56 0.1509434 HCPPRMOLMNXCDR-JKSUJKDBSA-N CCOC1CC(Oc2c(C)c(O)c(C=O)c(OC)c12)c3ccccc3
57 0.14925373 NRITYYONDNFHSS-UHFFFAOYSA-N CC=CC=CCCC=CC=Cc1cc(OC)c(c(=O)o1)CO
58 0.14814815 DUJBHGCIWKVNSS-CSKARUKUSA-N C1(O)=CC=C(C(=O)/C=C/C2C=CC=CC=2)C2OC(C)(C)C(O)CC1=2
59 0.14814815 FOJZCIOANPBTJE-UHFFFAOYSA-N Oc1ccc2c(c1)OC(CC2O)c1ccc2c(c1)C=CC(O2)(C)C
60 0.14814815 PFIFIDVVALJZMX-UHFFFAOYSA-N CC=C(C(=O)OC1C(Oc2c1cc(cc2)C(O)C)C(=C)C)C
61 0.14814815 FFLAXCINXWMPOT-XSFOEPMVSA-N CC1(C)Oc2ccc(C(=O)C=Cc3ccccc3)c(O)c2CC1O
62 0.14814815 DUJBHGCIWKVNSS-LNENJAERSA-N CC1(C)Oc2c(CC1O)c(O)ccc2C(=O)C=Cc3ccccc3
63 0.14814815 FFLAXCINXWMPOT-CSKARUKUSA-N C12OC(C)(C)C(O)CC1=C(O)C(C(=O)/C=C/C1C=CC=CC=1)=CC=2
64 0.14814815 JZJRCKVZKFQSCX-UHFFFAOYSA-N CC(=CCC1=CC2=C(CC1O)OCC1(C2Oc2c1ccc(c2)O)O)C
65 0.14545455 CSUSFBRDNTUNOY-SQUITACLSA-N CC(C)[C@@H]1Cc2c(O1)ccc(C(=O)C=Cc3ccc(O)cc3)c2O
66 0.14545455 KOMBZABPZCJTDJ-UHFFFAOYSA-N Oc1ccc2c(c1)OC(CC2=O)C1=CC2C(C=C1)OC(C=C2)(C)C
67 0.14545455 CSUSFBRDNTUNOY-NTPDMAOXSA-N CC(C)C1Cc2c(O1)ccc(C(=O)C=Cc3ccc(O)cc3)c2O
68 0.14545455 CSUSFBRDNTUNOY-LJQANCHMSA-N CC(C)[C@H]1Cc2c(O1)ccc(C(=O)C=Cc3ccc(O)cc3)c2O
69 0.14545455 SNJGAFWEVFJXKS-UHFFFAOYSA-N OC1=CC2C(C=C1)C1Oc3c(C1CO2)ccc1c3C=CC(O1)(C)C
70 0.14285714 QPNKCTGJADTNAJ-UHFFFAOYSA-N CCOC(=O)C(C)OC1=CC=C(C=C1)C(=O)C=CC1=CC=CC=C1
71 0.14285714 BRDFWWQBADGJNE-UHFFFAOYSA-N C1CCC2(CC1)SC1(CCCCC1)SC1(CCCCC1)S2
72 0.14285714 NEAYDGBNRIATTM-UHFFFAOYSA-N CC=CC(C(=O)OCC1=CC=CC=C1)C(=O)OCC1=CC=CC=C1
73 0.14285714 DGEYCJDNVZLBLM-UHFFFAOYSA-N O=C1CC2(C(C1O)(C)CCC1C2CCc2c1ccc(c2)O)O
74 0.14285714 JPITZIMOJYEPCS-UHFFFAOYSA-N Oc1ccc2c(c1)CCC1C2CCC2(C1(O)CC(C2=O)O)C
75 0.14035088 OJROQMJYULMMBP-DIFFPNOSSA-N CCC(C)C(=O)OCC(=C)C1Cc2cc(ccc2O1)C(=O)C
76 0.14035088 DPFNBLAPBYNGCA-UHFFFAOYSA-N OC1=CC2=C(CC1)C(=O)CC(O2)c1ccc2c(c1)C=CC(O2)(C)C
77 0.14035088 OAUREGNZECGNQS-IBGZPJMESA-N CC(=CCc1cc2C(=O)CC(Oc2cc1O)c3ccc(O)cc3)C
78 0.14035088 OAUREGNZECGNQS-LJQANCHMSA-N CC(=CCc1cc2C(=O)CC(Oc2cc1O)c3ccc(O)cc3)C
79 0.14035088 OAUREGNZECGNQS-UHFFFAOYSA-N C1(O)=CC2OC(C3C=CC(O)=CC=3)CC(=O)C=2C=C1C/C=C(/C)\C
80 0.13953488 ACXSUJZCYZEUIF-UHFFFAOYSA-N C=C(CCC(=O)OCC1=CC=CC=C1)C(=O)OCC1=CC=CC=C1
81 0.13793103 RFTGEJLWVCGXMV-UYHHGJEOSA-N CC(=CC(=O)OCC1=C2CC3=C(CO)C4CC4C3(C)C=C2OC1=O)C
82 0.13559322 YINHACJOFWNBKO-UHFFFAOYSA-N OC1=CC2C(C=C1)C(=O)CC(O2)c1ccc2c(c1)C=CC(O2)(C)C
83 0.13333333 WWIVJTCBOWIECF-UHFFFAOYSA-N CC(=CCC1C(O)C=C(C2=C1OC(c1ccccc1)C(C2=O)O)O)C
84 0.13333333 HXXAHSCNCBCILZ-UHFFFAOYSA-N OCC12CCC3C(C1CC(C2=O)O)CCc1c3ccc(c1)O
85 0.13114754 IYQUMRWJJNUPPW-UHFFFAOYSA-N CC(=CCC1C(=CC2=C(C1O)C(=O)CC(O2)c1ccc(cc1)O)O)C
86 0.13043478 UHRREUFGFZFYBI-VAWYXSNFSA-N COc1cc(CC=C)cc(OC)c1OC(=O)C=Cc2ccccc2
87 0.12903226 ZPXWCKGSWWRWCO-LXGOIASLSA-N CC(O)CC1=C(O)C2=CC=C3C(=C(C)C(=O)CC3(C)C2=C(O)C1=O)C
88 0.12903226 XASQJKYLYWLJMH-UHFFFAOYSA-N CC(=CCC1=C(O)C=C(C(C1O)C(=O)C=Cc1ccc(cc1)O)O)C
89 0.12903226 CWNHOHBSDNHFNN-UHFFFAOYSA-N CC(=CCC1C(O)C=C(C(=C1O)C(=O)C=Cc1ccc(cc1)O)O)C
90 0.12903226 NRBCLBXMYDKUFS-UHFFFAOYSA-N O=C(C1C=CC(=C(C1(O)O)CC=C(C)C)O)C=Cc1ccc(cc1)O
91 0.12903226 GLQLFZJKOPGPHL-UHFFFAOYSA-N CCOC(=O)CCCC1=CC=C(C=C1)C1(C)CC(=C)C(=O)O1
92 0.12765957 OBNRZAIDTMFBAF-UHFFFAOYSA-N OCC12CCC3C(C1CC(=O)C2O)CCc1c3ccc(c1)O
93 0.12765957 ALINJAHXQRXHGX-UHFFFAOYSA-N O=C1OC2=C(C3CCCCC3)C(=O)OC2=C1C1CCCCC1
94 0.12765957 NAOWUVUWHAHQNJ-UHFFFAOYSA-N COC1OC(COCC2=CC=CC=C2)C(OCC2=CC=CC=C2)C1=O
95 0.12765957 ICIUCAZLSLKABU-UHFFFAOYSA-N CO[Si](CCCC1=CC=C(OC(=O)C(C)=C)C=C1)(OC)OC
96 0.12765957 IEPMGTIKOJDULE-AWEZNQCLSA-N CC1(C)Oc2cc3OCC(Cc3cc2C=C1)c4ccc(O)cc4O
97 0.12698413 MPBFVPMINOIPQE-UHFFFAOYSA-N OC1CC=C(C=C1)C1OC(C(C1C)C)c1ccc(c(c1)O)O
98 0.125 UUJBHSNXZMGYBT-UHFFFAOYSA-N CC1(C)OC2=C(C=C1)C(O)=C(C=C2)C1COC2=C(C1)C=CC(O)=C2
99 0.125 SDXLCXZRXWWAGW-UHFFFAOYSA-N CC(CC1=CC2=C(OCO2)C=C1)C(C)C(O)C1=CC=C2OCOC2=C1
100 0.125 WCBFHZJDMQCSLQ-YWEYNIOJSA-N COC1=C(O)C=C2CCC(O)C(C(O)\C=C/C3=CC=C(O)C=C3)C2=C1
101 0.125 WCBFHZJDMQCSLQ-ABSDTBQOSA-N COc1cc2[C@H]([C@@H](O)C=Cc3ccc(O)cc3)[C@@H](O)CCc2cc1O
102 0.125 WCBFHZJDMQCSLQ-SYRZBTDZSA-N COc1cc2C(C(O)C=Cc3ccc(O)cc3)C(O)CCc2cc1O
103 0.125 SGORXHVKZCJQHQ-UHFFFAOYSA-N CC(=CCc1c(O)ccc2c1OCC(C2O)c1ccc(cc1O)O)C
104 0.125 SDXLCXZRXWWAGW-MTJIALIYSA-N CC(Cc1ccc2OCOc2c1)C(C)C(O)c3ccc4OCOc4c3
105 0.125 FWNBCUTXAPZFIT-ZDUSSCGKSA-N CC1(C)Oc2c(C=C1)c(O)ccc2C3COc4cc(O)ccc4C3
106 0.125 QDEVFYHAQROPHE-UHFFFAOYSA-N COC1=CC(OCCOCCOC2=CC=C(C)C=C2)=CC=C1
107 0.125 ZUJCSKNHJOYBGO-UHFFFAOYSA-N CCCCOC(=O)C1=CC=C(OC(=O)C2=CC=C(OCC)C=C2)C=C1
108 0.125 PIOGYTXXOAOMJM-UHFFFAOYSA-N O=CC=C1C(=CC(=O)O)OC(C(=C1CC)c1ccc(cc1)OC)(C)C
109 0.125 WCBFHZJDMQCSLQ-CBEXASISSA-N COc1cc2C(C(O)C=Cc3ccc(O)cc3)C(O)CCc2cc1O
110 0.125 SDXLCXZRXWWAGW-UVARLRKDSA-N CC(Cc1ccc2OCOc2c1)C(C)C(O)c3ccc4OCOc4c3
111 0.125 JETDBUNSPWMQCY-BUXKBTBVSA-N COc1cc(CC=C)cc2C(C)C(Oc12)c3ccc4OCOc4c3
112 0.125 BDPYLQDXAXBIRB-UHFFFAOYSA-N O=CC1(C)CCC2C(C1CC(=O)O)CCc1c2ccc(c1)O
113 0.125 KWGQFWKESSUAKR-UHFFFAOYSA-N Oc1ccc2c(c1)OCC1C2OC2=C1CCC1=C2C=CC(O1)(C)C
114 0.125 SDXLCXZRXWWAGW-IZDJOXEWSA-N CC(Cc1ccc2OCOc2c1)C(C)C(O)c3ccc4OCOc4c3
115 0.125 IOYWBOLJGYWLDZ-UHFFFAOYSA-N CCC1=CC(O)=C(C=C1)C(=O)C=CC1=CC(OC)=C(OC)C(OC)=C1
116 0.125 WCBFHZJDMQCSLQ-FWWOZKOTSA-N COc1cc2C(C(O)C=Cc3ccc(O)cc3)C(O)CCc2cc1O
117 0.125 FNEVHOUTQVOENX-FQEVSTJZSA-N CC1=C(C)C2=CC=C3C(=C(CC=C)C(=O)C(=C3C2(C)CC1=O)O)O
118 0.125 WEYYSSVCXJCCDV-UHFFFAOYSA-N CCC(=C(C1CC=C(C(=C1)O)O)CC)c1ccc(c(c1)O)O
119 0.12244898 QBEDBXFEDSCHQR-UHFFFAOYSA-N CCC(=C(C1=CC(=C(CC1)O)O)CC)c1ccc(c(c1)O)O
120 0.12244898 STATXLAGXOZFTG-UHFFFAOYSA-N CC(=O)C1(CCC(=O)OCC2=CC=CC=C2)CCCCC1=O
121 0.12244898 LBOIOHBTBLUNML-PDEGXQQQSA-N COc1ccc(C=CC(=O)OCC=Cc2ccccc2)cc1OC
122 0.12244898 DMMQXURQRMNSBM-CWTRNNRKSA-N COc1cc(C=CC)cc2[C@@H](C)[C@@H](Oc12)c3ccc4OCOc4c3
123 0.12244898 AFPLNTMBLYMXFV-UHFFFAOYSA-N Oc1ccc2c(c1)OCC1C2OC2=C1C=CC1C2C=CC(O1)(C)C
124 0.12244898 DMMQXURQRMNSBM-HURSWHOMSA-N COc1cc(C=CC)cc2[C@H](C)[C@@H](Oc12)c3ccc4OCOc4c3
125 0.12244898 DMMQXURQRMNSBM-NSWCWGQASA-N COc1cc(C=CC)cc2C(C)C(Oc12)c3ccc4OCOc4c3
126 0.12244898 DMMQXURQRMNSBM-YZAYTREXSA-N COc1cc(C=CC)cc2C(C)C(Oc12)c3ccc4OCOc4c3
127 0.12121212 QQRFFZAYQSFFQP-DFCFZKSTSA-N CC=CC#CC#CC=CCCC(CCOC(=O)C)OC(=O)C
128 0.12121212 KINNIEOBQSTCFI-JHHIBIJLSA-N C/C=C/C=C/CCCC/C=C/C1=CC(=C(C(=O)O1)C=O)OC
129 0.12121212 KINNIEOBQSTCFI-UHFFFAOYSA-N CC=CC=CCCCCC=Cc1cc(OC)c(c(=O)o1)C=O
130 0.12 CYXCYFYWIZXENQ-JXFKEZNVSA-N CC(=CCc1cc2C3Oc4cc(O)ccc4C3COc2cc1O)C
131 0.12 WGATWLYKDWFFRI-DZZUKKPASA-N CC1(C)CC(O)c2c(O1)ccc(C(=O)C=Cc3ccccc3)c2O
132 0.12 OVKOILXZORKADM-FOIQADDNSA-N COc1cc(CC=C)ccc1OC23CC(CC=C)C(=O)C=C2OCO3
133 0.12 CYXCYFYWIZXENQ-UHFFFAOYSA-N CC(C)=CCC1=CC2=C(OCC3C2OC2=C3C=CC(O)=C2)C=C1O
134 0.12 IUWONOFGAIOGSJ-UHFFFAOYSA-N CCC(=C(c1ccc(cc1)O)C1=CC(C(C=C1)(O)O)O)CC
135 0.12 QKYUTKLCEVEMIE-UHFFFAOYSA-N CC(C)=CCC1=C(O)C=CC2=C1OCC1C2OC2=C1C=CC(O)=C2
136 0.12 ZLZLWZASAFRVCU-UHFFFAOYSA-N COC(=O)C(C)=CC1C(C(=O)OCC2=CC=CC=C2)C1(C)C
137 0.12 CYXCYFYWIZXENQ-OXQOHEQNSA-N CC(=CCc1cc2C3Oc4cc(O)ccc4C3COc2cc1O)C
138 0.12 RHEUJTWFFPKDMC-UHFFFAOYSA-N CCC(=C(C1C=CC(=C(C1)O)O)CC)c1ccc(c(c1)O)O
139 0.11940299 KPDMIXPUESTQPQ-UHFFFAOYSA-N CC(=CCC1=C(O)CCC2=C1OCC(C2=O)c1ccc(cc1O)O)C
140 0.11940299 XCYUBZBREPRCSH-UHFFFAOYSA-N OC1=CCC(C=C1)C1OC(C(C1C)C)c1ccc(c(c1)O)O
141 0.11940299 YEGTZNFSEQSRIN-UHFFFAOYSA-N CC(=CCc1c(O)ccc2c1OCC(C2=O)C1C=CC(=CC1O)O)C
142 0.11764706 OTSUPHXMXVDNMJ-UHFFFAOYSA-N Oc1ccc2c(c1)OC(CC2=O)C1C=CC2=C(C1)C=CC(O2)(C)C
143 0.11764706 ONSJKBWEYSPLAL-UHFFFAOYSA-N CC(O)C(NC(=O)C(C)NC(=O)OCC1=CC=CC=C1)C(O)=O
144 0.11764706 CVSRHVLTQKSRMM-UHFFFAOYSA-N CC(=O)Oc1ccc2c(c1)OC(C(=C2C)c1ccc(cc1)O)(C)C
145 0.11764706 VTJGMVFFXUQLPN-UHFFFAOYSA-N CC(C)=CCC1=C(O)C=CC(C=CC(=O)C2=CC(O)=CC=C2)=C1O
146 0.11538462 NLTOTZSPOYWSSP-IBGZPJMESA-N CC(=CCc1cc(ccc1O)C2CC(=O)c3ccc(O)cc3O2)C
147 0.11538462 UOWOIGNEFLTNAW-KRWDZBQOSA-N CC(=CCc1c(O)cc2OC(CC(=O)c2c1O)c3ccccc3)C
148 0.11538462 ADLFMWYJMGAKCL-UHFFFAOYSA-N CCCC(=O)C1C(=O)CC(CC1=O)C1=C(C)C=C(C)C=C1O
149 0.11538462 UOWOIGNEFLTNAW-UHFFFAOYSA-N CC(C)=CCC1=C(O)C2=C(OC(CC2=O)C2=CC=CC=C2)C=C1O
150 0.11538462 DAWSYIQAGQMLFS-SFHVURJKSA-N CC(=CCC1=C(C=C(C2=C1O[C@@H](CC2=O)C3=CC=CC=C3)O)O)C
151 0.11538462 NLTOTZSPOYWSSP-UHFFFAOYSA-N C1(O)=CC2OC(C3C=C(C/C=C(/C)\C)C(O)=CC=3)CC(=O)C=2C=C1
152 0.11538462 NLTOTZSPOYWSSP-LJQANCHMSA-N CC(=CCc1cc(ccc1O)C2CC(=O)c3ccc(O)cc3O2)C
153 0.11538462 NIZCDTFVEFMPOA-UHFFFAOYSA-N CCCCOC1=CC=C(OC(=O)C2=CC=C(OC(=O)CC)C=C2)C=C1
154 0.11538462 DAWSYIQAGQMLFS-UHFFFAOYSA-N CC(=CCc1c(O)cc(c2c1OC(CC2=O)c1ccccc1)O)C
155 0.11538462 QLJIAZMTIULFGW-UHFFFAOYSA-N CC(C)=CCC1=C(O)C(C(=O)CCC2=CC=C(O)C=C2)=C(O)C=C1O
156 0.11538462 NIVICOWUNJHMSU-GFCCVEGCSA-N CCC(C)C(=O)OCC(=O)c1ccc2OC(C)(C)C=Cc2c1
157 0.11538462 CCHNDISKWPMVAY-UHFFFAOYSA-N CCCCOC1=CC=C(C=C1)C(=O)OC1=CC(O)=C(C=C1)C(=O)CC
158 0.11320755 DOPVOFCCLDWNHU-UHFFFAOYSA-N CC=Cc1cc2C(C)C(Oc2c(c1O)OC)c1ccc(c(c1)OC)O
159 0.11320755 BCTFKLRRKAZDDD-UHFFFAOYSA-N CC(=CCc1c(O)cc(c2c1OC(C1=CC=CCC1)C(C2=O)O)O)C
160 0.11320755 PSANSZBLMVKPCT-UHFFFAOYSA-N Oc1ccc2c(c1)OC(CC2=O)C1=CC2=C(CC1)OC(C=C2)(C)C
161 0.11320755 YUGHYITYIVMZLV-UHFFFAOYSA-N CC(=CCc1c(O)cc(c(c1C=Cc1ccccc1)C(=O)O)O)C
162 0.11320755 QSQVKQIIEJPZCU-UHFFFAOYSA-N CC(=CCc1c(O)cc(c2c1OC(C1CC=CC=C1)C(C2=O)O)O)C
163 0.11320755 MQXHCOUOSMXXBO-UHFFFAOYSA-N CC(=O)Oc1ccc2c(c1)OC(C(=C2C)C1=CCC(=O)C=C1)(C)C
164 0.11320755 RTGQTOYKSKEMSP-UHFFFAOYSA-N CC1CCC2C(C1CC(=O)C(=O)O)CCc1c2ccc(c1)O
165 0.11320755 SFXYAAFUXNWNQF-BJMVGYQFSA-N C1=CC(O)=CC=C1/C=C/C(=O)C1C(O)=CC(OC/C=C(\C)/C)=CC=1
166 0.11320755 VQIOSZCXCDBKPH-CSKARUKUSA-N C12OC(C(O)(C)C)CC1=C(O)C(C(=O)/C=C/C1C=CC=CC=1)=CC=2
167 0.11320755 JPSQFLOGKYCBPN-CSKARUKUSA-N C1(O)=CC=C(C(=O)/C=C/C2C=CC=CC=2)C2OC(C(C)(O)C)CC1=2
168 0.11320755 VQIOSZCXCDBKPH-XSFOEPMVSA-N CC(C)(O)C1Cc2c(O1)ccc(C(=O)C=Cc3ccccc3)c2O
169 0.11320755 RVJOKYACVBTEJM-UHFFFAOYSA-N CC(C)=CCC1=C(O)C(C(=O)CCC2=CC(O)=CC=C2)=C(O)C=C1O
170 0.11320755 JPSQFLOGKYCBPN-LNENJAERSA-N CC(C)(O)C1Cc2c(O)ccc(C(=O)C=Cc3ccccc3)c2O1
171 0.11320755 JTKMFQIOWLISKL-UHFFFAOYSA-N OCC=Cc1cc2c(c(c1)OC)OC(C2C)c1ccc(c(c1)OC)O
172 0.11111111 QOZHPHRDTAIBDR-RNODOKPDSA-N CC(CO)(C=C)c1cc2CC(COc2cc1O)c3ccc(O)cc3O
173 0.11111111 SCJINMBKEKPVHB-HNAYVOBHSA-N COc1cc(ccc1O)C2Oc3c(OC)cc(CC=C)cc3C2CO
174 0.11111111 RROBONHADBNGGT-UHFFFAOYSA-N CC(=CCc1cc2c(cc1O)OCC1(C2OC2=C1C=CC(C2)O)O)C
175 0.11111111 ISHWKJOEDYUJIC-PQSXQGTJSA-N CCOC(=O)C=CC=CC=CC=CC=CC=CC(=O)OCC
176 0.11111111 BLZGPHNVMRXDCB-UXBLZVDNSA-N C1=CC(O)=CC=C1/C=C/C(=O)C1C(O)=CC(O)=C(C/C=C(\C)/C)C=1
177 0.11111111 WIJPEMGLQSOAHZ-UHFFFAOYSA-N CC(=CCC1C(O)C=CC2=C1OCC1(C2Oc2c1ccc(c2)O)O)C
178 0.11111111 SZJGQYPPQQRFQI-UHFFFAOYSA-N CC=CC12C=C(OC)C3=C(C2O1)C(C)C(O3)c1ccc(c(c1)OC)O
179 0.11111111 RYQBCYLFAYJFIF-UHFFFAOYSA-N COC1=CC=C(CCC(=O)C2=C(OC)C=CC(CCC(O)=O)=C2)C=C1
180 0.11111111 BAQUTBLEBXGWDT-LFGUQSLTSA-N CC1=C(CCc2cocc2)C3(C)CCC(=O)C4(C)C3C(OC4=O)C1=O
181 0.11111111 BLZGPHNVMRXDCB-UHFFFAOYSA-N CC(=CCc1cc(C(=O)C=Cc2ccc(O)cc2)c(O)cc1O)C
182 0.11111111 DNIIKLRRNOKWTG-UHFFFAOYSA-N CC(=CCc1c(O)ccc2c1OCC1(C2OC2=C1C=CC(C2)O)O)C
183 0.11111111 JZWNXUPGOZTNAN-UHFFFAOYSA-N OC1C=CC2=C(C1)OC(CC2=O)c1ccc2c(c1)C=CC(O2)(C)C
184 0.10909091 DTZBWBKUXVNGMX-SFHVURJKSA-N CC(=CCc1ccc2OC(CC(=O)c2c1O)c3ccc(O)cc3)C
185 0.10909091 JMXLBQAZKQPIGD-UHFFFAOYSA-N C=CCC1=CC2(OC)C(=CC1=O)OC(C2C)c1ccc(c(c1)O)OC
186 0.10909091 IBEATXJXJKGLCP-UHFFFAOYSA-N CC(=CCC1CC2=C(C=C1O)OCC1(C2Oc2c1ccc(c2)O)O)C
187 0.10909091 JJSJBSUHFGUTFZ-UHFFFAOYSA-N CC=Cc1cc(OC)c2c(c1O)C(C)C(O2)c1ccc(c(c1)OC)O
188 0.10909091 BQJGHCNPFXYQNM-UHFFFAOYSA-N CC(=CCC1=C(O)C=C(C2C1OC(c1ccccc1)C(C2=O)O)O)C
189 0.10909091 SCWUDQPDVDHWDR-UHFFFAOYSA-N CC=Cc1cc2c(c(c1)OC)OC(C2CO)c1ccc(c(c1)OC)O
190 0.10909091 WLDUYCAVGAJYSS-UHFFFAOYSA-N CC=Cc1cc2c(c(c1)OC)OC(C2C)c1cc(OC)c(cc1O)O
191 0.10909091 PFGOHLQMYYJXRG-UHFFFAOYSA-N OCOc1cc(C=CC)cc2c1OC(C2C)c1ccc(c(c1)OC)O
192 0.10909091 LKXLDZQGKGEICY-UHFFFAOYSA-N OC(=O)C(CC(=O)OCC=C)NC(=O)OCC1=CC=CC=C1
193 0.10909091 NBXBMDFOPXKJEX-UHFFFAOYSA-N CC(C)=CCC1=CC(=CC=C1O)C(O)CC(=O)C1=C(O)C=C(O)C=C1
194 0.10909091 MMWHIYBZMMYTSK-UQLKUDODSA-N COc1c(O)cccc1C2OC(C(C)C2C)c3cccc4OCOc34
195 0.10909091 IGXZIVQUMJRADT-UHFFFAOYSA-N Oc1ccc(c(c1)O)C1COc2c(C1)ccc(c2C=CC(O)(C)C)O
196 0.10909091 DTZBWBKUXVNGMX-UHFFFAOYSA-N C1(C/C=C(\C)/C)C=CC2OC(C3C=CC(O)=CC=3)CC(=O)C=2C=1O
197 0.10714286 IDVXGMLTOPUJTE-UHFFFAOYSA-N COC(=O)C(CO)NC(=O)C(C)NC(=O)OCC1=CC=CC=C1
198 0.10714286 CWLODLHLNKHZSS-UHFFFAOYSA-N C=CCC1=CC2(OC)C(=CC1=O)OC(C2C)c1ccc(c(c1)OC)O
199 0.10714286 RFBOXBGSYTWSBN-UHFFFAOYSA-N C1C=C(O)C(CCC(C)(O)C)=C2OC(C3C=CC(O)=CC=3)CC(=O)C=12
200 0.10714286 RFBOXBGSYTWSBN-SFHVURJKSA-N CC(C)(O)CCc1c(O)ccc2C(=O)CC(Oc12)c3ccc(O)cc3
201 0.10714286 UXNVRYGLQIBWDQ-RNODOKPDSA-N COc1cc(CC(C)C2(CC=C)C=C3OCOC3=CC2=O)ccc1O
202 0.10714286 MVCNJELYOFEWFX-UHFFFAOYSA-N CC=CC1=CC2=C(C3(C1O3)OC)OC(C2C)c1ccc(c(c1)OC)O
203 0.10526316 IVQFDZAJWUNLLS-DOVUNFHCSA-N CC=C(/C)C(=O)OC1(C)C(=O)OC2C3C(=CC(=O)C3=C(C)CC=C12)C
204 0.10526316 PFIFPUGALHSEKD-UHFFFAOYSA-N OC(CCC1=CC=CC=C1)C=CC1C(O)CC2OC(=O)CC12
205 0.10526316 IVQFDZAJWUNLLS-HLIPFELVSA-N CC=C(C)C(=O)O[C@]1(C)C(=O)O[C@H]2[C@@H]3C(=CC(=O)C3=C(C)CC=C12)C
206 0.10526316 YWRVQYRJLKWEGX-UHFFFAOYSA-N CCCCSCCSP(=O)(OCC)C1CCCCC1
207 0.10526316 UWKJSJXJRNVSTF-UHFFFAOYSA-N CC(=CCC1=C(O)C=C(C2C1(O)OC(CC2=O)c1ccccc1)O)C
208 0.10344828 FCZCTRIWKUSHCJ-UHFFFAOYSA-N CC(=CCC1=C(O)C2C(C=C1O)OC(=CC2=O)c1ccccc1)C
209 0.10169492 QIUMTYKFSKWOMD-UHFFFAOYSA-N CC(O)CC1C(=O)C(=O)C2C(=CC=C3C(C)=C(C)C(=O)CC23C)C1=O
210 0.10169492 CODBEYAKAWLAPG-UHFFFAOYSA-N CC(=CCC1=C(O)C2=C(CC1O)OC(CC2=O)c1ccc(cc1)O)C
211 0.10169492 ZOONJGSLKPDXCV-UHFFFAOYSA-N CCOC(=O)CNC(=O)C(CO)NC(=O)OCC1=CC=CC=C1
212 0.10169492 ASMIGZJIULEHMR-BINCXPPGSA-N CCC(OC(=O)C)C#CC#CC=CC=CCCCOC(=O)C
213 0.1 GYJUQGNWPNGVMP-UHFFFAOYSA-N CC(=CCC1=C2OC(CC(=O)C2=C(CC1O)O)c1ccc(cc1)O)C
214 0.1 KYXRJRDYXTWORP-UHFFFAOYSA-N CC(=CCC1=C(O)CC(C2=C1OC(c1ccccc1)C(C2=O)O)O)C
215 0.1 FFWFNEFSKKDVJL-XNJYKOPJSA-N [H]\C(CC1=C(O)C=CC(CCC(=O)C2=C(O)C=C(O)C=C2)=C1)=C(\C)CO
216 0.1 FFWFNEFSKKDVJL-UHFFFAOYSA-N CC(CO)=CCC1=C(O)C=CC(CCC(=O)C2=C(O)C=C(O)C=C2)=C1
217 0.098360656 CYXVTCNLSVZFDT-UHFFFAOYSA-N CC(=CCc1c(O)cc(c2c1OC(CC2O)c1ccc(cc1)O)O)C
218 0.098360656 DYHQUYKHOQZZDD-UHFFFAOYSA-N CC(=CCC1=C(O)CC(C(=C1O)C(=O)C=Cc1ccc(cc1)O)O)C
219 0.098360656 ILARHLQHGOHZMX-BSDXABSKSA-N CC=C(C)/C(=O)OCC(=C)C1Cc2cc(ccc2O1)C(C)O
220 0.098360656 PPWAHARLAGRXTQ-UHFFFAOYSA-N CC(=CCc1c(O)cc2c(c1O)C(O)CC(O2)c1ccc(cc1)O)C
221 0.096774194 LBZBHWUBOSIUNP-UHFFFAOYSA-N CC(=CCC1C(=CC(=C2C1OC(CC2=O)c1ccc(cc1)O)O)O)C
222 0.095238095 SRYRMABWOILFPT-UHFFFAOYSA-N CC(=CCc1c(O)cc(c2c1OC(CC2=O)C1=CCC(C=C1)O)O)C
223 0.095238095 WFKBWPJGMKVMJA-UHFFFAOYSA-N CC(=O)C(CC1=CC=C(CC(C(C)=O)C(C)=O)C=C1)C(C)=O
224 0.095238095 VJRYKEVCESIEGM-UHFFFAOYSA-N O=C(OC1CCCC1)C1=CC=CC=C1C(=O)OC1CCCC1
225 0.095238095 TUQHFOIYOQNQOA-UHFFFAOYSA-N CC1=CC=C(OC2CC(=O)C(CC2=O)OC2=CC=C(C)C=C2)C=C1
226 0.095238095 TVZVTUSEMQYKGO-UHFFFAOYSA-N O=C1CCC2(C1(C)CCC1C2CCc2c1cc(O)c(c2)O)O
227 0.095238095 YAVAVQDYJARRAU-UHFFFAOYSA-N OC(COCC1=CC=CC=C1)C(O)COCC1=CC=CC=C1
228 0.095238095 FYUFWUCVJCIJHE-UHFFFAOYSA-N C1=CC=C(C=C1)N=NC1N=C(C(=N1)C1=CC=CC=C1)C1=CC=CC=C1
229 0.095238095 YAVAVQDYJARRAU-UHFFFAOYSA-N OC(COCC1=CC=CC=C1)C(O)COCC1=CC=CC=C1
230 0.095238095 MSJDRFOIRJPPRU-UHFFFAOYSA-N CCOC(=O)C12C3=C(OC1(C)OC1=C2C=C(C)C=C1)C=C(C)C=C3
231 0.095238095 FZHMKLSLKYTDTF-UHFFFAOYSA-N CC(=O)C(CC1=CC(CC(C(C)=O)C(C)=O)=CC=C1)C(C)=O
232 0.095238095 ZYOBGNFXBZIIHS-UHFFFAOYSA-N OC1CC=C(C=C1)C1CC(=O)c2c(O1)cc(c(c2O)CC=C(C)C)O
233 0.095238095 IZYPNJFIOOQOEG-UHFFFAOYSA-N CC(C)=CCOC(=O)C1=CC=C(C=C1)C(=O)OCC=C(C)C
234 0.095238095 YYAVAJYGTRYPEA-UHFFFAOYSA-N ClC1=CC=C(C=C1)N(CC1=CC=CC=C1)CC1=CC=CC=C1
235 0.095238095 RWOGJKIDZVOJFG-UHFFFAOYSA-N O=C(OC1CCCC1)C1=CC(=CC=C1)C(=O)OC1CCCC1
236 0.095238095 ZASNSZWKQGDXKF-UHFFFAOYSA-N COC1=CC=C(C=C1)C(C)(O)C(C)(O)C1=CC=C(OC)C=C1
237 0.095238095 FUXPZFSZQMHZAC-UHFFFAOYSA-N N(C1=NC(=N\C1=N/C1=CC=CC=C1)C1=CC=CC=C1)C1=CC=CC=C1
238 0.095238095 BBGKBLOPGHKRHT-UHFFFAOYSA-N C(N1C=C(N=N1)C#CC#CC#CC1=CC=CC=C1)C1=CC=CC=C1
239 0.095238095 GNGVJTMHQIYXRV-UHFFFAOYSA-N O=C(OC1CCCC1)C1=CC=C(C=C1)C(=O)OC1CCCC1
240 0.095238095 PBSXJJHTXXCNLT-UHFFFAOYSA-N C1=CC=C(C=C1)N=NC1N=C(N=C1C1=CC=CC=C1)C1=CC=CC=C1
241 0.095238095 FUCROBUONVAVGR-UHFFFAOYSA-N C1CC1NC1=NC=CN2C(=CN=C12)C1=CC=C(OC2=CC=CC=C2)C=C1
242 0.095238095 ZKUCHLMBDSZVJO-UHFFFAOYSA-N CC(=CCC1=C2OC(CC(=O)C2C(C=C1O)O)c1ccc(cc1)O)C
243 0.095238095 YTBSWPJRUVKAOO-UHFFFAOYSA-N COC1(OC)C=CC(C=CC2=CC=CC=C2)=CC1(OC)OC
244 0.09375 SUQQKJSYLDJRPJ-UHFFFAOYSA-N Oc1ccc(cc1)C1OC(C(C1C)C)C1=CC(C(C=C1)O)O
245 0.093023256 DWONJCNDULPHLV-UHFFFAOYSA-N OCC(C(Cc1cccc(c1)O)CO)Cc1cccc(c1)O
246 0.093023256 QPDWSFOINDDQGZ-UHFFFAOYSA-N COc1cc(ccc1O)c2oc3c(OC)cc(CC=C)cc3c2C
247 0.093023256 AOJXPBNHAJMETF-HOTGVXAUSA-N OCC(Cc1ccc(O)cc1)C(CO)Cc2ccc(O)cc2
248 0.093023256 PZQRHCWXBOYAAI-UHFFFAOYSA-N Oc1ccc2c(c1)CCC1C2CC(O)C2(C1CC(C2=O)O)C
249 0.093023256 BVMPKGRZVSRMBB-UHFFFAOYSA-N CNC1=CC=C(C=C1)P(=O)(C1=CC=CC=C1)C1=CC=CC=C1
250 0.093023256 DWONJCNDULPHLV-HOTGVXAUSA-N C1=CC(=CC(=C1)O)C[C@@H](CO)[C@@H](CC2=CC(=CC=C2)O)CO
251 0.092307692 OWOGDROWKYZRJV-UHFFFAOYSA-N COc1cc(cc(c1O)CC=C(C=CC=C(C)C)C)C(=O)O
252 0.092307692 USFQIRRRPGSVLH-UHFFFAOYSA-N Oc1ccc(cc1)C1OC(C(C1C)C)C1=CC(=C(CC1)O)O
253 0.090909091 NCOZLBGVSVAXKL-MKPVWWQNSA-N CC(=CCCC(=CC1OC(=O)CC12CC(=O)C=CC2=O)C)C
254 0.090909091 JGUCMKGSUDQQQC-UHFFFAOYSA-N COc1ccc2C3Oc4cc(OCC(C)C)c(O)cc4C3COc2c1
255 0.090909091 YNJAKVKNWMRNSC-UHFFFAOYSA-N OC1=CC=C(CC1)C1OC(C(C1C)C)c1ccc(c(c1)O)O
256 0.090909091 ROQPPFUXZPEKPT-UHFFFAOYSA-N Oc1ccc(cc1)C1OC(C(C1C)C)C1C=CC(=C(C1)O)O
257 0.089552239 STPVFSBFXDMVDU-UHFFFAOYSA-N CC(=CCc1c(O)ccc2c1OCC(C2=O)C1=C(O)CC(C=C1)O)C
258 0.089552239 WZMWYPFMAGCPHV-UHFFFAOYSA-N COC1=C(O)C(=O)C(=C(C1=O)CC=C(C=CC=C(C)C)C)C
259 0.088888889 KPBSSIZYIWYTSD-UHFFFAOYSA-N Oc1ccc2c(c1)OCC1C2OC2=C(CCC(O)(C)C)C#CC=C12
260 0.088888889 VLIGBVLLNSWVMI-MRXNPFEDSA-O [H][C@](CC1=CC=CC=C1)([N-]C(=O)OCC1=CC=CC=C1)C(=[OH+])C[N+]#N
261 0.086956522 PYJMQYPEKQHQHD-UHFFFAOYSA-N O=C1CC2C(C1O)(C)C(O)CC1C2CCc2c1ccc(c2)O
262 0.086956522 QRMCAOUIIHZYGG-UHFFFAOYSA-N CCC(=C(C1=CC=C(C(C1)O)O)CC)c1ccc(c(c1)O)O
263 0.085106383 IBWDIWJSTMGXPR-CJNGLKHVSA-N C[C@H](Cc1ccc2OCOc2c1)[C@H](CO)Cc3ccc4OCOc4c3
264 0.085106383 XPEKAUWHFNLDOY-UHFFFAOYSA-N C#CCc1ccc(o1)COC(=O)C1C(C1(C)C)C1OC1(C)C
265 0.085106383 YYEWEIKQWQDWCE-UHFFFAOYSA-N CCC(C12C=Cc3c(C2O1)ccc(c3)OC)C(C(=O)O)(C)C
266 0.085106383 AHMPAOIEJRMVGK-UHFFFAOYSA-N CCC(=C(C1(O)C=CC(=CC1O)O)c1ccc(cc1)O)CC
267 0.085106383 XDWWRWVIJURQLB-UHFFFAOYSA-N CCC(=C(C1=CCC(C(=C1)O)O)CC)c1ccc(c(c1)O)O
268 0.085106383 ZCEYDKGXNKYXSY-UHFFFAOYSA-N CCC(=C(C1=CC(C(C=C1)O)O)CC)c1ccc(c(c1)O)O
269 0.083333333 CUEDFBOBUQAAHC-UHFFFAOYSA-N COc1cc(cc2c1OC(C2C)c1ccc(c(c1)OC)O)C1OC1C
270 0.083333333 ZZCWBPNDTFWPBF-UHFFFAOYSA-N CC(=C)C(=O)OCCOC1=CC=C(C=C1)C(=O)CC1=CC=CC=C1
271 0.083333333 QBRINSOOGCTDMB-UHFFFAOYSA-N COc1cc(C=C(O)C)cc2c1OC(C2C)c1ccc(c(c1)OC)O
272 0.083333333 YRLLYVPWWAAXIW-UHFFFAOYSA-N C=CCc1cc(OC)c(c(c1)c1cc(cc(c1O)OC)C(C=C)O)O
273 0.083333333 WCLBMLFPOWRCIU-UHFFFAOYSA-N CCC1C(c2ccc(cc2)O)C(C2(C1(O)C=CC(=C2)O)O)C
274 0.083333333 AYZBAWALPLUHTG-UHFFFAOYSA-N O=C1OC(C2CCCCC2)=C2C(=O)OC(C3CCCCC3)=C12
275 0.083333333 FESJRQPSNVQZGA-UHFFFAOYSA-N CCOC(=O)C1(CC(=C)CC1C1=CC=CC=C1)C(=O)OCC
276 0.083333333 RMXCKYBKEZVFGV-CMDGGOBGSA-N CC1(C)CCc2c(O)cc(O)c(C(=O)C=Cc3ccccc3)c2O1
277 0.083333333 JLXOVQLWKAGPGX-UHFFFAOYSA-N OC(=O)C1CCCCC1C(=O)C1=CC=C(OC2=CC=CC=C2)C=C1
278 0.083333333 OLKTXMYMEXIQDV-UHFFFAOYSA-N CC(=CC(=O)OC(C1Oc2c(C1)c1oc(=O)c(cc1cc2)C)(C)C)C
279 0.083333333 GMRNSRQPGJXSLZ-UHFFFAOYSA-N CC(CCc1c(O)ccc2c1OCC1(C2Oc2c1ccc(c2)O)O)C
280 0.083333333 IIMNUHJKQGSOME-UHFFFAOYSA-N CC(=CC(=O)OC(C1Oc2c(C1)c1oc(=O)ccc1cc2C)(C)C)C
281 0.081632653 VGBHYDLRIRADRG-YJLNNSPDSA-N CC(C)(O)C1Cc2c(O1)ccc3C4COc5ccccc5C4Oc23
282 0.081632653 QKYUTKLCEVEMIE-JXFKEZNVSA-N CC(=CCc1c(O)ccc2C3Oc4cc(O)ccc4C3COc12)C
283 0.081632653 MLUKSUZSXFRZKY-UHFFFAOYSA-N CC(=CC(=O)OC(C1Oc2c(C1)c1oc(=O)cc(c1cc2)C)(C)C)C
284 0.081632653 HLYPCHXOZWEYTK-UHFFFAOYSA-N CC1(C)Oc2cc(CCc3ccccc3)c(C(=O)O)c(O)c2C=C1
285 0.081632653 JCCWJDLXEFTIIV-UHFFFAOYSA-N CC(CCc1c(O)cc(c2c1OC(c1ccccc1)C(C2=O)O)O)C
286 0.081632653 SKYHYKRWZDQMCS-CMDGGOBGSA-N C1=CC=CC=C1/C=C/C(=O)C1C(O)=CC(OC/C=C(\C)/C)=CC=1O
287 0.081632653 XZTRMDZIAICQAJ-LBPRGKRZSA-N COc1cc2OC(C)(C)C=Cc2cc1C(C)OC(=O)C(=C)C
288 0.081632653 NOPJGAGAVXIQMP-UHFFFAOYSA-N CCCCOC1=CC=C(C=C1)C(=O)OC1=CC=C(C=C1)C(=O)OCC
289 0.081632653 WUFWKIVRHVOHDA-UHFFFAOYSA-N O=C1COCC2C1(C)CCC1C2CCc2c1cc(O)c(c2)O
290 0.081632653 IJBZOHIAIOMRLA-UHFFFAOYSA-N CC(=CC(=O)OC(C1Oc2c(C1)c1oc(=O)ccc1c(c2)C)(C)C)C
291 0.081632653 LDXDYMVHJHPJKB-UHFFFAOYSA-N O=CCC1C2CCc3c(C2CCC1(C)C(=O)O)ccc(c3)O
292 0.081632653 JSZPLRAHDGBRIJ-CWTRNNRKSA-N COc1cc(ccc1O)C2Oc3c(OC)cc(CC(=O)C)cc3C2C
293 0.081632653 IQEKRSIWCDUGJG-YPYHOGKESA-N CC1CC2OC(=O)C3(C)CCCC(=C23)C14CC(OC4=O)c5occc5
294 0.081632653 MYGXJARNWKGOQK-VLIAUNLRSA-N CC12COc3cc(CCc4ccccc4)c(C(=O)O)c(O)c3C1C2
295 0.081632653 SBEWKJNZWYTEJU-UHFFFAOYSA-N CC(CCc1cc2c(cc1O)OCC1(C2Oc2c1ccc(c2)O)O)C
296 0.081632653 QKYUTKLCEVEMIE-OXQOHEQNSA-N CC(=CCc1c(O)ccc2C3Oc4cc(O)ccc4C3COc12)C
297 0.081632653 QKYUTKLCEVEMIE-UZLBHIALSA-N CC(=CCc1c(O)ccc2C3Oc4cc(O)ccc4C3COc12)C
298 0.08 MHODKSGOXDQMEX-UHFFFAOYSA-N Cc1cc(=O)c2c(o1)c(CC(=C(C)C)O)c1c(c2O)C=CC(O1)(C)C
299 0.08 KSSHIKBOZWMDTR-UHFFFAOYSA-N Oc1ccc2c(c1)OCC1C2Oc2c1ccc(c2CCC(O)(C)C)O
300 0.08 KSSHIKBOZWMDTR-KXBFYZLASA-N CC(C)(CCC1=C(C=CC2=C1O[C@@H]3[C@H]2COC4=C3C=CC(=C4)O)O)O
301 0.08 DLELFDUXILGOPM-BLGFXRMMSA-N CC(C)C=Cc1c(O)cc(O)c2C(=O)CC(Oc12)c3ccccc3
302 0.08 LYOIBKNKUCEBRP-KRWDZBQOSA-N COc1cc(O)c2C(=O)CC(Oc2c1C=C(C)C)c3ccccc3
303 0.08 DLELFDUXILGOPM-SFHVURJKSA-N CC(C)C=Cc1c(O)cc(O)c2C(=O)C[C@H](Oc12)c3ccccc3
304 0.08 SOAJBEJMQHFQQP-UHFFFAOYSA-N CC1CC(CC2=CC=CC=C2CC2CC(C)OC2=O)C(=O)O1
305 0.08 KXBDZGXKQLKGHY-UHFFFAOYSA-N CC=Cc1cc(OC)c2c(c1)C(C)(O)C(O2)c1ccc(c(c1)OC)O
306 0.08 AMVPDXKERZOSHT-UHFFFAOYSA-N OC1=CC=C(C(C1O)O)C(=C)CC(c1ccc(cc1)O)(C)C
307 0.08 OPEHKMISPRICOW-UHFFFAOYSA-N COC(C1C(=O)OC11CCCCC1)=C(OC)C1=CC=CC=C1
308 0.078431373 LDRCXZWGXGPJQP-UHFFFAOYSA-N O=C1OC(CCCOCC2=CC=CC=C2)C(C1=O)C1=CC=CC=C1
309 0.078431373 QPJPDAWUDLZIDJ-ZUVQBVFVSA-N COc1cc(ccc1O)C2C(C)C3(OC)C=C(CC=C)C(=O)C2C3=O
310 0.078431373 WZSJHPLGMXDPQW-UHFFFAOYSA-N C1(OC/C=C(\C)/C)=CC2OC(C3C=CC=CC=3)CC(=O)C=2C(O)=C1
311 0.078431373 COJDUWIXGOYILT-KXBFYZLASA-N CC(C)(O)CCc1cc2[C@@H]3COc4cc(O)ccc4[C@@H]3Oc2cc1O
312 0.078431373 BKBLVRXGPGUBEY-PTFSRLPTSA-N [H]\C(=C(\[H])C1=C(O)C=C(C=C1O)C(\[H])=C(/[H])C1=CC(OC)=C(O)C=C1)C(C)=C
313 0.078431373 WYWCSTOUBHZVAK-UHFFFAOYSA-N COCOC1=C(CCCC2=CC=C(O)C=C2)C=CC(OC)=C1
314 0.078431373 SEDVPKQZRCGYNR-UHFFFAOYSA-N CC1(C)CCc2c(O)ccc(C(=O)C=Cc3ccc(O)cc3)c2O1
315 0.078431373 QPJPDAWUDLZIDJ-UHFFFAOYSA-N COC1=C(O)C=CC(=C1)C1C(C)C2(OC)C=C(CC=C)C(=O)C1C2=O
316 0.078431373 UDSAJERKQRQHJR-WEVVVXLNSA-N C1(O)C=CC(/C=C/C(C2C=CC3OC(C)(C)CCC=3C=2O)=O)=CC=1
317 0.078431373 HDFDQMFITYCMDM-PKNBQFBNSA-N [H]\C(=C(\[H])C1=CC=CC=C1)C(=O)C1=C(O)C=C(O)C(CC=C(C)C)=C1O
318 0.078431373 HDFDQMFITYCMDM-UHFFFAOYSA-N CC(=CCc1c(O)cc(c(c1O)C(=O)C=Cc1ccccc1)O)C
319 0.078431373 JJPULWMQUWTWAT-UHFFFAOYSA-N COc1cc(CCCO)cc2C(C)C(Oc12)c1ccc2OCOc2c1
320 0.078431373 OYLNBQIIANFRBI-UHFFFAOYSA-N CC(=CCc1c(O)cc(c2c1OC(c1ccccc1)C(C2O)O)O)C
321 0.078431373 HPQZEGWCCKIEHZ-LENZSSGSSA-N CC(C)(O)C=C/c1c(O)ccc2C(=O)CC(Oc12)c3ccccc3
322 0.078431373 WZSJHPLGMXDPQW-GOSISDBHSA-N CC(=CCOc1cc(O)c2C(=O)CC(Oc2c1)c3ccccc3)C
323 0.078431373 CODVJXSXJRWYNA-BGUVSGJASA-N CC(=O)OCCCCC=CCC#CC#CC=CCOC(=O)C
324 0.078431373 JJPULWMQUWTWAT-BUXKBTBVSA-N COc1cc(CCCO)cc2C(C)C(Oc12)c3ccc4OCOc4c3
325 0.078431373 SEDVPKQZRCGYNR-WEVVVXLNSA-N CC1(C)CCc2c(O)ccc(C(=O)C=Cc3ccc(O)cc3)c2O1
326 0.078431373 WZSJHPLGMXDPQW-SFHVURJKSA-N CC(=CCOc1cc(O)c2C(=O)CC(Oc2c1)c3ccccc3)C
327 0.078431373 RWHLMMXNUWBJCU-UHFFFAOYSA-N CCC1C(C2=CC=C(C(C2O)O)O)C(c2c1ccc(c2)O)C
328 0.078431373 QPJPDAWUDLZIDJ-QZBDDJNGSA-N COc1cc(ccc1O)C2C(C)C3(OC)C=C(CC=C)C(=O)C2C3=O
329 0.076923077 MCGVPWQZNRQNNS-UHFFFAOYSA-N CC(=CCc1c(O)ccc2c1OCC1(C2OC2=C1CCC(=C2)O)O)C
330 0.076923077 FAXWCKMPAKFKDN-VQTJNVASSA-N CC(=CCc1cc2C(=O)C(O)C(Oc2cc1O)c3ccccc3)C
331 0.076923077 HIUYDWYMEGZZRM-UHFFFAOYSA-N CCC1C(c2ccc(cc2)O)C(C2=C1C(O)C(C(=C2)O)O)C
332 0.076923077 IWQRTPJRBRUKPW-UHFFFAOYSA-N CCC1C(C2=CC(C(C=C2)(O)O)O)C(c2c1ccc(c2)O)C
333 0.076923077 YIGGVBPIGRZICR-KJYZGMDISA-N COC12OC(C(C)C1(CC=C)CC=CC2=O)c3ccc4OCOc4c3
334 0.076923077 FGTOXBWZVYIYKO-UHFFFAOYSA-N C#CCc1ccc(o1)OCOC(=O)C1C(C1(C)C)C=C(C)C
335 0.076923077 MSIYBZZMXMVIDX-RBUKOAKNSA-N CC(=CCc1c(O)ccc2C(=O)C(O)C(Oc12)c3ccccc3)C
336 0.076923077 CVJUOWHBJRGEEO-SNAWJCMRSA-N [H]\C(=C(\[H])C1=CC(O)=C(C2OC2C(C)C)C(O)=C1)C1=CC(OC)=C(O)C=C1
337 0.076923077 BJCFUFJKFVYJOI-UHFFFAOYSA-N OCOc1cc(ccc1O)C1C(C)C(C)Cc2c1c1OCOc1cc2
338 0.076923077 PBHKNMVRUNQSQC-UHFFFAOYSA-N CC=C(C(=O)OC1C(Oc2c1cc(cc2)C(=O)C)C(C)C)C
339 0.076923077 LUYYNCGWSNETMJ-UHFFFAOYSA-N CC(=CCc1c(O)cc(c2c1OC(C1=CCCC=C1)C(C2=O)O)O)C
340 0.076923077 PZKKQEHWPQCKNE-UXBLZVDNSA-N CC(=CCc1c(O)cc(c(c1O)C(/C=C/c1ccc(cc1)O)O)O)C
341 0.076923077 JRONSKATACNXDI-UHFFFAOYSA-N OCOc1ccc(cc1O)C1C(C)C(C)Cc2c1c1OCOc1cc2
342 0.076923077 FEOANYGAJPRFDP-YPYHOGKESA-N CC1CC2OC(=O)C3(C)CCCC(=C23)C14CC(OC4=O)c5cocc5
343 0.075471698 DUWPGRAKHMEPCM-UHFFFAOYSA-N CC(=CCc1c(O)ccc(C(=O)C=Cc2ccc(O)cc2)c1O)C
344 0.075471698 LOQXPVLTLUVVCV-UHFFFAOYSA-N CC(CCc1c(O)cc(c(c1O)C(=O)C=Cc1ccc(cc1)O)O)C
345 0.075471698 NCDUCYPQLGABJF-UAFHBQARSA-N COc1ccc(cc1O)C2OC(C(C)C2C)c3ccc4OCOc4c3
346 0.075471698 DUWPGRAKHMEPCM-IZZDOVSWSA-N CC(=CCC1=C(C=CC(=C1O)C(=O)/C=C/C2=CC=C(C=C2)O)O)C
347 0.075471698 OZDWEGOVDHXXPW-UHFFFAOYSA-N CC(=CCc1cc2c(cc1O)OCC1(C2OC2C1C=CC(=C2)O)O)C
348 0.075471698 BAXDHLJUABRZFE-UHFFFAOYSA-N CC=CC1C(C1(C)C)C(=O)OCc1c(F)cc(c(c1F)F)COC
349 0.075471698 NKOQFHYVQCBVAR-UHFFFAOYSA-N CC(=CCc1cc2c(cc1O)OCC1(C2OC2=C1CCC(=C2)O)O)C
350 0.075471698 KBHVJOKVQQUHTM-HWKANZROSA-N COc1cc(CCC(=O)C=CCCc2ccc(O)c(O)c2)ccc1O
351 0.075471698 SMOZKDIFJUIAKQ-NQYCLIQSSA-N COc1cc(cc(O)c1O)C2Oc3c(OC)cc(C=CC)cc3C2C
352 0.075471698 VAFLUFNXEAUURD-UHFFFAOYSA-N CCCCC(=O)OC1=CC=C(C=C1)C(=O)OC1=CC=C(OCC)C=C1
353 0.075471698 TVEUYBWZZFEHLF-UHFFFAOYSA-N CC=CC1C(C1(C)C)C(=O)OCc1cc(F)c(c(c1F)F)COC
354 0.075471698 YWYILWKWAVHCNK-UHFFFAOYSA-N CC=C(c1cc2c(c(c1)OC)OC(C2C)c1ccc(c(c1)OC)O)O
355 0.075471698 DUXGUVFXEOLSGH-UHFFFAOYSA-N C#CCc1ccc(o1)COC(=O)C1C(C1(C)CO)C=C(C)C
356 0.075471698 AHICRLHMYLDOJO-PDURBABISA-N Cc1cccc2OC(=O)C3C(OC4(CC3(C)C=C)OCC5(C)OC45)c12
357 0.075471698 SMOZKDIFJUIAKQ-UHFFFAOYSA-N COC1=CC(C=CC)=CC2=C1OC(C2C)C1=CC(O)=C(O)C(OC)=C1
358 0.075471698 AFZKNBFENGLVFJ-UHFFFAOYSA-N CCC(C(C(=O)O)(C)C)C1=Cc2ccc(cc2C2C1O2)OC
359 0.075471698 KBHVJOKVQQUHTM-UHFFFAOYSA-N COc1cc(CCC(=O)C=CCCc2ccc(c(c2)O)O)ccc1O
360 0.075471698 ZGCLHZNRQPZJTL-UHFFFAOYSA-N CC(CCc1c(O)cc2c(c1O)C(=O)CC(O2)c1ccc(cc1)O)C
361 0.075471698 UKBYGNGSGOXLFO-UHFFFAOYSA-N CC(CCc1c(O)cc(c2c1OC(CC2=O)c1ccc(cc1)O)O)C
362 0.074074074 JPDORDSJPIKURD-BKMURAPUSA-N COc1cc(ccc1O)C2OC(C(C)C2C)c3ccc4OCOc4c3
363 0.074074074 JPDORDSJPIKURD-JJWOIWCPSA-N COc1cc(ccc1O)C2OC(C(C)C2C)c3ccc4OCOc4c3
364 0.074074074 RHXVDBNZZTVOBN-CFGAKRJMSA-N COc1cc(ccc1O)[C@H]2O[C@@H](C(=C)[C@H]2C)c3ccc(O)c(OC)c3
365 0.074074074 JPDORDSJPIKURD-UHFFFAOYSA-N COC1=C(O)C=CC(=C1)C1OC(C(C)C1C)C1=CC=C2OCOC2=C1
366 0.074074074 JPDORDSJPIKURD-OCBHBYCGSA-N COc1cc(ccc1O)C2OC(C(C)C2C)c3ccc4OCOc4c3
367 0.074074074 DHPHZMVLZGJKST-UHFFFAOYSA-N CC(=CCc1c(O)cc2c(c1O)C(O)C=C(O2)c1ccccc1)C
368 0.074074074 YZHBIDZKVYSUDF-UHFFFAOYSA-N COC1=CC=CC(=C1)C(=O)CS(=O)(=O)CCCCCCC=C
369 0.074074074 JPDORDSJPIKURD-VTLGYEHRSA-N COc1cc(ccc1O)C2OC(C(C)C2C)c3ccc4OCOc4c3
370 0.074074074 JPDORDSJPIKURD-HIGYNYDNSA-N COc1cc(ccc1O)C2OC(C(C)C2C)c3ccc4OCOc4c3
371 0.074074074 JPDORDSJPIKURD-SEEPXDQQSA-N COc1cc(ccc1O)C2OC(C(C)C2C)c3ccc4OCOc4c3
372 0.074074074 JPDORDSJPIKURD-MWRFHTASSA-N COc1cc(ccc1O)C2OC(C(C)C2C)c3ccc4OCOc4c3
373 0.074074074 LABSLXOWZIMSBL-HYIIBOEBSA-N COCC=Cc1cc(OC)c2OC(C(CO)c2c1)c3ccc(O)cc3
374 0.074074074 QHWXBLSNUAHWLZ-UHFFFAOYSA-N CC(C)(C)OC(=O)CC(=O)CC(=O)CC=CC1=CC=CC=C1
375 0.074074074 JPDORDSJPIKURD-ZDEMKHDWSA-N COc1cc(ccc1O)C2OC(C(C)C2C)c3ccc4OCOc4c3
376 0.074074074 IDMFZUQKZQMNRT-UHFFFAOYSA-N C#CCC1=CC2C(O1)(O2)COC(=O)C1C(C1(C)C)C=C(C)C
377 0.074074074 UAIJJEUTTGSZMR-UHFFFAOYSA-N CC(=CCC1=C(O)CCC2=C1OCC1(C2Oc2c1ccc(c2)O)O)C
378 0.074074074 JPDORDSJPIKURD-UAFHBQARSA-N COc1cc(ccc1O)C2OC(C(C)C2C)c3ccc4OCOc4c3
379 0.074074074 FZXQMBSKIYLYNH-UHFFFAOYSA-N OCC1C(COC1C1=CC#CC(=C1)OC)Cc1ccc(c(c1)OC)O
380 0.072727273 JEGFECOVBSAMGG-UHFFFAOYSA-N C=CCOC1=CC=CC(=C1)C(=O)NP(=O)(N1CC1)N1CC1
381 0.072727273 RCJOMWFRVHRIFU-YJLNNSPDSA-N CC(=CC(=O)OC1CC(=C2C(C3OC(=O)C(=C13)C)C(=CC2=O)C)C)C
382 0.072727273 XGPCQHRJTZOYRX-UHFFFAOYSA-N CC=C(C(=O)OC1C(OC2=C1CC(C=C2)C(=O)C)C(=C)C)C
383 0.072727273 WYJJTUCSAJEFDD-DOTOQJQBSA-N COc1ccc(CC2COC(=O)C2Cc3ccc(O)cc3)cc1OC
384 0.072727273 LOVBBTZEDGUCAD-UHFFFAOYSA-N C=CCOC1=CC=C(C=C1)C(=O)NP(=O)(N1CC1)N1CC1
385 0.072727273 RCJOMWFRVHRIFU-BJZITVGISA-N CC(=CC(=O)OC1CC(=C2C(C3OC(=O)C(=C13)C)C(=CC2=O)C)C)C
386 0.072727273 JNKXJPNEHATDCA-UHFFFAOYSA-N CC=Cc1cc2c(c(c1)OC)OC(C2C)c1ccc(c(c1O)OC)O
387 0.072727273 GVRPFVPACRAQAZ-UHFFFAOYSA-N CC=C(C(=O)OC1C(OC2C1C=C(C=C2)C(=O)C)C(=C)C)C
388 0.072727273 JFYQYXOPOKFVAP-UHFFFAOYSA-N CC(=CCC1=CC2C(C=C1O)OCC1(C2Oc2c1ccc(c2)O)O)C
389 0.072727273 CKTWDPLSBZYVGK-IBGZPJMESA-N CC(=CCc1cc(C(=O)C(O)Cc2ccc(O)cc2)c(O)cc1O)C
390 0.072727273 QHUQQKFILLGDBY-UHFFFAOYSA-N CCN(CC)C(=S)SCCC(=O)C=CC1=CC=CC=C1
391 0.072727273 WEXGEEWXUBKLEM-UHFFFAOYSA-N CCC(C(C(=O)O)(C)C)C1=CC23C(C=C1)(O3)C=C(C=C2)OC
392 0.071428571 QFFAWXHPZQVBOK-UHFFFAOYSA-N CC=C(C(=O)OC1C(OC2=C1C=C(CC2)C(=O)C)C(=C)C)C
393 0.071428571 KYFBXCHUXFKMGQ-IBGZPJMESA-N CC(=CCc1c(O)ccc2C(=O)CC(Oc12)c3ccc(O)cc3)C
394 0.071428571 HRODLJAGDBBWGN-UHFFFAOYSA-N CC(=CCC1=C(O)C=CC2C1OCC1(C2Oc2c1ccc(c2)O)O)C
395 0.071428571 KYFBXCHUXFKMGQ-UHFFFAOYSA-N C1(O)=C(C/C=C(\C)/C)C2OC(C3C=CC(O)=CC=3)CC(=O)C=2C=C1
396 0.070175439 FOYULDHWMMSHLZ-UHFFFAOYSA-N CC(=CCC1=C(O)C=C(C2C1OC(=CC2=O)c1ccccc1)O)C
397 0.070175439 USKGNEUCESOEPM-UHFFFAOYSA-N CC=CC1=CC23C(C(=C1)OC)(O2)OC(C3C)c1ccc(c(c1)OC)O
398 0.070175439 LPNACHULBAHGNS-UHFFFAOYSA-N CC(=CCc1c(O)ccc(c1O)C(=O)CC(c1ccc(cc1)O)O)C
399 0.070175439 SLFQABPRKSHFMU-MRXNPFEDSA-N COC(=O)c1c(OC)cccc1C(OC(=O)CC(C)C)C#CC#CC
400 0.068965517 MCZHUUSEEWVFBJ-VDWQKOAOSA-N CC1(CC2OC(=O)C3=CCCC(O1)C23C)C4=COC(C4)c5cocc5
401 0.068965517 HIEQNJDSBBDMNV-JLVHPEPXSA-N [H]\C(C(C)CO)=C(\[H])C1=C(O)C=C(C=C1O)C(\[H])=C(/[H])C1=CC(OC)=C(O)C=C1
402 0.068965517 ITGRHQRFJYRESV-FMIVXFBMSA-N OC/C(=C/C1C(C1(C)C)C(=O)OCc1ccc(o1)CC#C)/C
403 0.06779661 OSZXUUPYIRHAEQ-NTUHNPAUSA-N [H]\C(CC1=C(O)C(C(=O)CCC2=CC=CC=C2)=C(O)C=C1O)=C(\C)CO
404 0.06779661 OSZXUUPYIRHAEQ-UHFFFAOYSA-N CC(CO)=CCC1=C(O)C(C(=O)CCC2=CC=CC=C2)=C(O)C=C1O
405 0.066666667 XVSFUQXNRYVANI-OAJXTGRCSA-N COC1=C(C)C(=O)OC(=C1)C(=CC=CC=CC=Cc2occc2)C
406 0.06557377 RBZVVSWLDPIGRD-UHFFFAOYSA-N CCOC(=O)C([N+]#N)C(=O)CCCCSC1=CC=CC=C1
407 0.06557377 SSKYVKAMMVPTNN-JFOHIDKFSA-N COc1cc2C=CC(=O)Oc2cc1OCC=C(/C)CCC=C(/C)C=O
408 0.063492063 OIGSJIJGCBIFPE-UHFFFAOYSA-N CC(=CCC1=C(O)C2C(C=C1O)OC(CC2=O)c1ccc(cc1)O)C
409 0.0625 DUCZRFBEWZJFRX-UHFFFAOYSA-N CC(=CCc1c(O)cc(c2c1OC(CC2=O)C1=CC=C(CC1)O)O)C
410 0.0625 CKYFBMYXJJLFBZ-UHFFFAOYSA-N CC(=CCc1c(O)cc2c(c1O)C(=O)CC(O2)C1=CC=C(CC1)O)C
411 0.061538462 VBGVBJJQKVSKAC-UHFFFAOYSA-N CC(=CCc1c(O)cc2c(c1O)C(=O)CC(O2)C1CC=C(C=C1)O)C
412 0.061538462 LOCIWVOZKYQDHP-UHFFFAOYSA-N CC(=CCc1c(O)cc(c2c1OC(CC2=O)C1CC=C(C=C1)O)O)C
413 0.059701493 PRBFWKBMJSYNQQ-UHFFFAOYSA-N CC(=CCC1=C(O)C=CC2C1OCC(C2=O)c1ccc(cc1O)O)C
414 0.059701493 BVXAJJVJHSAGAU-UHFFFAOYSA-N CC(=CCc1c(O)ccc2c1OCC(C2=O)C1=C(O)C=C(CC1)O)C
415 0.047619048 ZVDQMUSBHSBFLK-AATRIKPKSA-N COc1cc(OC)c(cc1OC)c2oc3ccc(C=CC)cc3c2
416 0.047619048 AVANJJYFIJJAHE-UHFFFAOYSA-N CCCc1c(c2ccc(cc2)OC)c(=O)oc2c1c(C)cc(c2)O
417 0.047619048 LVKFIUJKCJIOSX-YJKZWKBDSA-N CC12CCC3C1C=C4C(=O)c5ccccc5C(=O)C4(O2)C3(C)CO
418 0.047619048 HCZKYJDFEPMADG-VXGBXAGGSA-N CC(Cc1ccc(O)c(O)c1)C(C)Cc2ccc(O)c(O)c2
419 0.047619048 DOKNRILGECSRHN-JGRMJRGVSA-N CC1Cc2cc3OCOc3cc2C(C1C)c4ccc5OCOc5c4
420 0.047619048 FANIWHCRKRCNFI-UHFFFAOYSA-N O=C(N=NCC1=CC=CC=C1)N(N=CC1=CC=CC=C1)C1=CC=CC=C1
421 0.047619048 NQCCGSMHZQAAHX-UHFFFAOYSA-N CCCc1c(c2ccc(cc2)OC)c(=O)oc2c1ccc(c2)OC
422 0.047619048 CRLJYEXZYRRWTF-UHFFFAOYSA-N COC1=CC(OC)=C(C2=CC3=C(O2)C=CC(C=CC)=C3)C(OC)=C1
423 0.047619048 HEIQRPQQSMFUAA-UHFFFAOYSA-N CCC(C1=CC=CC=C1)C1=C(OC)C2=CC(OC)=CC=C2OC1=O
424 0.047619048 LOHDMDZVDAWZCR-QAJFTPDKSA-N COc1cc(CC2CC3COC2c4cc(O)c(OC)cc34)ccc1O
425 0.047619048 VOLAFKJTWOVUBE-UHFFFAOYSA-N CCCc1c(c(=O)oc2c1ccc(c2)O)c1ccc(cc1C)OC
426 0.047619048 RNTCLCBMCDZPHW-UHFFFAOYSA-N COc1cc(CC=C)cc(Oc2cc(CC=C)cc(OC)c2O)c1O
427 0.047619048 ORRNSTKQUJJTCW-UHFFFAOYSA-N OC1CC(=O)C2(C1C1CCc3c(C1CC2)cc(c(c3)O)O)C
428 0.047619048 CPMJLUIDTYBQEW-UHFFFAOYSA-N OC1CC2C(C3C1(C)C(=O)CC3)CCc1c2cc(O)c(c1)O
429 0.047619048 PODPNYCYWYQMQP-UHFFFAOYSA-N CC1(C)CC(CCS1)C1=C(N)N(N=C1N)C1=CC=CC=C1
430 0.047619048 YUOFHOBQDGVFEB-UHFFFAOYSA-N C=CCN1C(SC(=C1C1=CC=CC=C1)C1=CC=CC=C1)N=N
431 0.047619048 MGAMISMTJNLVOY-UHFFFAOYSA-N O=C1CCC2C1(C)COCC1C2CCc2c1cc(c(c2)O)O
432 0.047619048 WCFDSFKWIUXBOY-XLIONFOSSA-N COc1cc(O)c2CC3C(C)(C)c4ccccc4C3(O)C(=O)c2c1
433 0.047619048 GUIQMKSSQJJLBR-UHFFFAOYSA-N O=C1CCC2C1(C)CCC1(C2CCc2c1cc(O)c(c2)O)O
434 0.047619048 WCFDSFKWIUXBOY-YLJYHZDGSA-N COc1cc(O)c2CC3C(C)(C)c4ccccc4C3(O)C(=O)c2c1
435 0.047619048 MAQKZACFIFXJSU-UHFFFAOYSA-N CC1=CC=C(C=C1)N1C(COC2=CC=CC=C2)=NN=C1C1=CC=NC=C1
436 0.047619048 HOKPOMVFTVWRKM-UHFFFAOYSA-N C(OCC1=CC=C(COCC2COC=C2)C=C1)C1COC=C1
437 0.047619048 CAOHWSLIGGQLCQ-UHFFFAOYSA-N OC1C(O)c2ccccc2C2=C1C(=C1C=CC=CC1(C2(C)O)O)C
438 0.047619048 YSFQCTIEWTYEKD-FOIMCPNXSA-N COc1cc(C=C(C)/OC(=C/c2ccc(O)c(OC)c2)C)ccc1O
439 0.047619048 MOGCNGHSEICQCE-UHFFFAOYSA-N CCC(O)(C1=CC=C(O)C=C1)C(O)(CC)C1=CC=C(O)C=C1
440 0.047619048 ZLWCKIITGASJBS-UHFFFAOYSA-N O=C(OC1CCC(CC1)OC(=O)C1=CC=CC=C1)C1=CC=CC=C1
441 0.047619048 VTKRSFMVKGHUME-UHFFFAOYSA-N COc1cc(ccc1O)c2c(C)c(C)cc3cc(O)c(OC)cc23
442 0.047619048 HCZKYJDFEPMADG-UHFFFAOYSA-N CC(CC1=CC(=C(C=C1)O)O)C(C)CC2=CC(=C(C=C2)O)O
443 0.047619048 HTUIKPYRGODLDO-VNBZBWLYSA-N C[C@H]1CC2=C([C@H]([C@@H]1C)C3=CC4=C(C=C3)OCO4)C5=C(C=C2)OCO5
444 0.047619048 IZYUWBATGXUSIK-UHFFFAOYSA-N CC(COCC(C)OC(=O)C1=CC=CC=C1)OC(=O)C1=CC=CC=C1
445 0.047619048 KPYIJACZWVDOOQ-UHFFFAOYSA-N [O-][N+](=O)C1=C(NC2=CC=CC=C2)N=CN=C1NC1=CC=CC=C1
446 0.047619048 LKMDBKDTZIUSMX-UHFFFAOYSA-N CC1=CC=C(C=C1)N1C(COC2=CC=CC=C2)=NN=C1C1=CN=CC=C1
447 0.047619048 RKECIGYPFAKWIX-UHFFFAOYSA-N CCCCCOC1=CC2=C(C=C1)C(=O)C(OC1=CC=CC=C1)=CO2
448 0.047619048 AYKPBDHJKFUINK-UHFFFAOYSA-N CC1=CC=C(C=C1)S(=O)(=O)OCC12CCC(CO)(CC1)CC2
449 0.047619048 ZTZREANLJWKBNJ-UHFFFAOYSA-N N#CC1=CC2=C(C=C1)N(CC1=CC=CC=C1)C1=C2C=C(C=C1)C#N
450 0.047619048 HCZKYJDFEPMADG-TXEJJXNPSA-N C[C@@H](CC1=CC(O)=C(O)C=C1)[C@H](C)CC1=CC(O)=C(O)C=C1
451 0.047619048 PODVEWSPNJQIEA-UHFFFAOYSA-N CCCCSC1=CC(SCCCC)=CC(SCCCC)=C1
452 0.047619048 HTUIKPYRGODLDO-PZROIBLQSA-N CC1Cc2ccc3OCOc3c2C(C1C)c4ccc5OCOc5c4
453 0.047619048 NUHKDACBBFNRPM-UHFFFAOYSA-N COC1=CC=CC(CCC2=CC(OC)=C(OC)C(OC)=C2)=C1
454 0.047619048 RJWDMIZMPFWLPF-UHFFFAOYSA-N CC(CC1=CN=C2N=C(N)N=C(N)C2=N1)C1=CC=C(C=C1)C(O)=O
455 0.047619048 VXVFFGMOEWNCLL-UHFFFAOYSA-N CCC1=CC(=O)OC2=C1C=CC(OCC1=CC=C(OC)C=C1)=C2C
456 0.047619048 CRLJYEXZYRRWTF-AATRIKPKSA-N COc1cc(OC)c(c(OC)c1)c2oc3ccc(C=CC)cc3c2
457 0.047619048 BTBWUYZVPJIRSP-IINYFYTJSA-N COc1c2CCC(OC(=O)C)C(C)c2c(C)c3c(C)coc13
458 0.047619048 KOHNSMSXNKFLHL-UHFFFAOYSA-N COC(OC)C(C1=CC=C(OC)C=C1)C1=CC=C(OC)C=C1
459 0.047619048 CBMHVCPBLAIJLS-QZTJIDSGSA-N COc1cc(C)cc(c1)[C@@H](O)[C@H](O)c2cc(C)ccc2OC
460 0.047619048 QLTYWTMYIHGNLF-UHFFFAOYSA-N NC1=NC2=C(NC(=N2)C2=CC=CO2)C(OCC2=CC=CC=C2)=N1
461 0.047619048 JPNUVXSIDDEFGI-UHFFFAOYSA-N N#CC(c1ccccc1)(Cn1ncnc1)CCc1ccccc1
462 0.047619048 WPUATQNTHQQNSV-UHFFFAOYSA-N COCC1=CC(OC2=CC=CC=C2COC)=CC(COC)=C1
463 0.047619048 CUFLINMPEWUGEH-UHFFFAOYSA-N CC1=CC(=O)C2=C(O1)C3=C(C4=C2OC(C=C4)(C)C)OC(C=C3)(C)C
464 0.047619048 AQULEUMCOWGXBV-UHFFFAOYSA-N Cc1ccc(cc1)NC(=O)N(C1CCCC1)Cc1ccc(cc1)Cl
465 0.047619048 NQLUFKGBEIPHBF-UHFFFAOYSA-N CC1=CC=C(NC(=S)NCCCC2=NC3=CC=CC=C3N2)C=C1
466 0.047619048 BQWIRCXIPRYAON-UHFFFAOYSA-N Clc1ccc(cc1)CN(C(=O)Nc1cccc(c1)C)C1CCCC1
467 0.047619048 FOSBKPKCVWTTSW-UHFFFAOYSA-N Clc1ccc(cc1)CN(C(=O)Nc1ccccc1C)C1CCCC1
468 0.047619048 QIOYNDNXAMOPLH-UHFFFAOYSA-N ClC1=CC=C(C=C1)C1=C(CNC2CCCC2)C2=CC=CC=C2N1
469 0.047619048 KPZXESFENDXANU-LQHNNIKJSA-N CC(=C)C(=O)OC1CC2(C)OC(=CC2=O)C(=C/C3CC(=O)C(=C)C13)C
470 0.047619048 HTUIKPYRGODLDO-UHFFFAOYSA-N CC1Cc2ccc3c(c2C(C1C)c1ccc2c(c1)OCO2)OCO3
471 0.047619048 FXROBJJMWWACQR-UHFFFAOYSA-N O=C1CCCC2=C1C=C1C3=CC=CC=C3C=CC1=[N+]2C1=CC=CC=C1
472 0.047619048 VPEFBFQZAJRVSA-UHFFFAOYSA-N C1=CC=C2N=C(C=CC2=C1)C1=NC2=C(C=CC3=C2N=CC=C3)C=C1
473 0.047619048 UZQGODFKIYWCJR-UHFFFAOYSA-N COc1cc(ccc1O)c2c(C)c(C)cc3cc(OC)c(O)cc23
474 0.047619048 XDMHXQFCHYDIFV-UHFFFAOYSA-N CN(C)CCCN(c1ccc(Cl)cc1)c1ccccc1C
475 0.047619048 FHOVECKMADUXEW-UHFFFAOYSA-N COC1=C(O)C=CC(CCCCC2=CC(OC)=C(O)C=C2)=C1
476 0.047619048 SBSTWOCWEDASEI-UHFFFAOYSA-N OC1C=Cc2c(C1O)ccc1c2C(C)(O)C2(C(=C1C)C=CC=C2)O
477 0.047619048 QGOSPCHCEAIZAO-UHFFFAOYSA-N COC1=CC=CC=C1C(C)(O)C(C)(O)C1=CC=CC=C1OC
478 0.047619048 NUFIGGFDCSFXQR-UHFFFAOYSA-N OC(C(C1CC1)(O)C)(c1ccc(cc1)Cl)Cn1ncnc1
479 0.047619048 BYCMWHUNYCLOIV-UHFFFAOYSA-N CCCc1c(c2ccc(cc2)OC)c(=O)oc2c1ccc(c2C)O
480 0.047619048 VDNCUEBCRXNERK-UHFFFAOYSA-N CC(=C)C(=O)OCc1ccc(COC(=O)C(C)=C)c2ccccc12
481 0.047619048 AGYHINIFWVREJJ-UHFFFAOYSA-N Cc1cc2c(nc(nc2s1)N1CCNCC1)-c1ccccc1C
482 0.047619048 XWZKTOCEOBFVSP-UHFFFAOYSA-N N(C1=CC=CC=C1)C1=NC(=NC(=N1)C1=CC=CC=C1)C1=CC=CC=C1
483 0.047619048 UONRPGXBIDFFQT-MPBGBICISA-N COC1=C(C(C)C)C(=O)c2c(O)cc3c(C4CCC3(C)CO4)c2C1=O
484 0.047619048 BFVSMSZBTCVPKB-UHFFFAOYSA-N CC1(C)OC2OC(COC(=O)C3=CC=CC=C3)C(N=O)C2O1
485 0.047619048 XQLSXCVYNHIIBM-UHFFFAOYSA-N CC1=C(N2C=CC(C)=CC2=N1)C(=O)N=NCC1=CC=CC2=CC=CC=C12
486 0.047619048 DNMNAKNVAWEJQI-UHFFFAOYSA-N CCC1=CC2=C(OC(C)=C(C2=O)C2=CC=C(OC)C=C2)C=C1OC
487 0.047619048 WYKWTFJGEDLSNO-UHFFFAOYSA-N OCCCNC1=NC(=NC(=C1)C1=CC=CC=C1F)C1=CC=CC=N1
488 0.047619048 ZBJKCUGYASZYAS-UHFFFAOYSA-N OC1=CC(CCCCCCC2=CC(O)=CC(O)=C2)=CC(O)=C1
489 0.047619048 SEQOVLYHJZCYLF-UHFFFAOYSA-N CC1=CC2=C(C=C1)C=C(CC1=CC(C#N)=C(C=C1C#N)C#N)C=C2
490 0.047619048 WTBGOGYUCIDREC-UHFFFAOYSA-N OCCCN1CCN(CC1)C1=NC2=CC=CC=C2NC2=CSC=C12
491 0.047619048 FXIITSZKALRTTL-UHFFFAOYSA-N O=C1C=CC=CC1C1=NNC(N1N=CC1=CC=CC=C1)C1=CC=CC=C1
492 0.047619048 UEKIWXRATSLKLI-UHFFFAOYSA-N CCCc1c(c2ccc(cc2)OC)c(=O)oc2c1cc(C)c(c2)O
493 0.047619048 HBNZDGCXVZUAOA-UHFFFAOYSA-N ClC1=CC2=C(C=C1)N=C1CCCCCC1=C2C1=CC=CC=C1
494 0.046511628 ZBYDFXHECHJESM-UHFFFAOYSA-N O=S(=O)(NC1CCCCC1)C1=CC=C(C=C1)C1=NNN=N1
495 0.046511628 YUSMMZGMQTZADX-UHFFFAOYSA-N COC1=C(O)C=C(C=C1)C1=CC2=C(OC)C(OC)=C(OC)C=C2CC1
496 0.046511628 SSCPPHAABIGYSY-UHFFFAOYSA-N OCCCOC1=CC=C(C=C1)C1=CC=C(OCCCO)C=C1
497 0.046511628 RJVYQQFBZZOIIK-UHFFFAOYSA-N CC(C(c1ccc(c(c1)O)Cl)(Cn1cncn1)O)C1CC1
498 0.046511628 HZAVZFWMNLAANU-UHFFFAOYSA-N OCC12CCC3C(C2CCC1=O)CCc1c3cc(O)c(c1)O
499 0.046511628 CNPRHBXPGLESJE-UHFFFAOYSA-N CCC(C(C(=O)O)(C)C)c1ccc2c(c1)C=CC1(C2O1)OC
500 0.046511628 RRNPBZRZLAWKHR-UHFFFAOYSA-N NC1=NC=C(CSCC2=CC=CC=C2)C(=N1)C1=CC=CC=C1
501 0.046511628 IGJSPUJASYCCBN-UHFFFAOYSA-N Oc1ccc2c(c1)OC=C1C2C(C)(C)C2C3C1C#CC(C2)(C3O)O
502 0.046511628 IVFRBVSPAOYOOK-UHFFFAOYSA-N OCC(C(c1ccc(cc1)Cl)(Cn1ncnc1)O)C1CC1
503 0.046511628 QGDLNRPEFMVVLR-UHFFFAOYSA-N CCC(C(C(=O)O)(C)C)c1ccc2c(c1)ccc(c2O)OC
504 0.046511628 UKZMNCGRFFELHW-UHFFFAOYSA-N COC1=C(O)C=C(C=C1)C1=CCCC2=CC(OC)=C(OC)C(OC)=C12
505 0.046511628 CRVXHAOUDQLOMQ-UHFFFAOYSA-N CCC(C(C(=O)O)(C)C)c1ccc2c(c1)cc(c(c2)OC)O
506 0.046511628 JUQMLGRFOBOBBJ-UHFFFAOYSA-N OC(=O)CN(CCN(CC(O)=O)CC1=CC=CC=C1)CC(O)=O
507 0.046511628 OHVUENKOYHZNNC-UHFFFAOYSA-N CCOC(=O)C(C(=O)OCC)(C1=CC=CC=C1)C1=CC=C(OC)C=C1
508 0.046511628 JCAXAUAJKNZWCX-UHFFFAOYSA-N CCCc1c(c2ccc(c(c2)C)OC)c(=O)oc2c1ccc(c2)O
509 0.045454545 FMRNCDXSOOJISX-AATRIKPKSA-N COc1cc(ccc1O)c2oc3c(OC)cc(C=CC)cc3c2C
510 0.045454545 HKBVEJPDDCYWKB-UHFFFAOYSA-N CCN(CC)N1C(=O)N(CC=C)C2=C(C=CC(Cl)=C2)C1=O
511 0.045454545 BYAMJKPLAIUFKZ-VOTSOKGWSA-N CC(=C)C=Cc1c(O)c2C(=O)C=C(C)Oc2c3C=CC(C)(C)Oc13
512 0.045454545 FJLKGWBSLJSOKF-LBPRGKRZSA-N CC(O)c1cc(C(=O)C=C(C)C)c(O)c(c1)C(=O)C=C(C)C
513 0.045454545 OVSACNJGYGVYJL-UHFFFAOYSA-N CC(=O)C1C(C(C(C)=O)C(C)(O)CC1=O)C1=CC=C(C)C=C1
514 0.045454545 PSQKEAPNQHILIA-UHFFFAOYSA-N COC1=C(OC)C=C2C(=O)C(CC2=C1)=CC1=CC(C)=C(O)C(C)=C1
515 0.045454545 DEZMXODPBGGPOX-UHFFFAOYSA-N CC(=O)OC1=CC=C(C=C1)C(C)=C(C)C1=CC=C(OC(C)=O)C=C1
516 0.045454545 VQGIJSURBZWSHL-LRDNONRASA-N COc1cc(CC2C3COC2c4cc(O)c(OC)cc4C3)ccc1O
517 0.045454545 VIISIOYUQNHWSX-UHFFFAOYSA-N CCCC12COC(OC1)(OC2)C1=CC=C(C=C1)C#CCOC
518 0.045454545 RCHBRPQIMVFQKL-UHFFFAOYSA-N CC(C)C1=NN(C)C=C1P(=O)(C1=CC=CC=C1)C1=CC=CC=C1
519 0.045454545 AXYRILDCSATJFU-CSKARUKUSA-N COc1c(C=CC(C)(C)O)c2OC(=O)C=Cc2c3OC(C)(C)C=Cc13
520 0.045454545 AXYRILDCSATJFU-NTMALXAHSA-N COc1c(C=C/C(C)(C)O)c2OC(=O)C=Cc2c3OC(C)(C)C=Cc13
521 0.045454545 QFXCENWTAJTAKA-KRZNVDSPSA-N COC1CC2(CC=C)C(C)C(C(C1=O)C2=O)c3ccc4OCOc4c3
522 0.045454545 MHZSOCMWYDLRRH-UHFFFAOYSA-N CC1=CCc2c(O)c(C(=O)O)c(CCc3ccccc3)cc2OC1
523 0.045454545 OXEUNHOJGZWSDD-UHFFFAOYSA-N Clc1ccc(c(c1)O)C(C(C1CC1)C)(Cn1cncn1)O
524 0.045454545 CUAVTPAKYBWAKT-UHFFFAOYSA-N ClC1=CC2C(C=C1)(O2)C(C(C1CC1)C)(Cn1cncn1)O
525 0.045454545 FMRNCDXSOOJISX-UHFFFAOYSA-N CC=Cc1cc(OC)c2c(c1)c(C)c(o2)c1ccc(c(c1)OC)O
526 0.045454545 BYAMJKPLAIUFKZ-UHFFFAOYSA-N CC(=C)C=Cc1c(O)c2C(=O)C=C(C)Oc2c3C=CC(C)(C)Oc13
527 0.045454545 JLVGCCQRTAKGHA-UHFFFAOYSA-N O=C1C=C2CC3C(C1C1=COc4c(C1C3(C)C)ccc(c4)O)C2O
528 0.045454545 NVKJHPTXEFDWHJ-UHFFFAOYSA-N CC1=CCc2c(O)cc(CCc3ccccc3)c(C(=O)O)c2OC1
529 0.045454545 HWQHHFLGSOJZJW-UHFFFAOYSA-N CCC(C(C(=O)O)(C)C)c1ccc2c(c1O)ccc(c2)OC
530 0.045454545 DHNVICQCXMFMAN-UHFFFAOYSA-N CCC(C(C(=O)O)(C)C)c1cc2ccc(cc2cc1O)OC
531 0.045454545 GJYZBBQZIJKEHX-UHFFFAOYSA-N O=C1CCC2(C(O1)(C)CCC1C2CCc2c1ccc(c2)O)O
532 0.044444444 UDWXHILAKUTCOS-UHFFFAOYSA-N CCC(C(C(=O)O)(C)C)(c1ccc2c(c1)ccc(c2)OC)O
533 0.044444444 UJLBWWVQGXHDHR-UHFFFAOYSA-N O=C1CCC2C1(C)CCC1C2(O)CCc2c1cc(O)c(c2)O
534 0.044444444 AKZOUYIUGGGYIH-UHFFFAOYSA-N COC1=Cc2ccc(cc2C2C1O2)C(C(C(=O)O)(C)C)CC
535 0.044444444 LXODQLXKQIJVNK-UHFFFAOYSA-N CC(COC(=O)C1=CC=CC=C1)OCC(C)OC(=O)C1=CC=CC=C1
536 0.044444444 LMEBFVJZZLWXDR-IGZHZKFCSA-N COC1=CC2(CC=C)C(C)C(C(C1O)C2=O)c3ccc4OCOc4c3
537 0.044444444 OCZYRGPJCWSDBA-UHFFFAOYSA-N Clc1ccc(cc1)C(C(n1cncn1)O)(C(C1CC1)C)O
538 0.044444444 LMEBFVJZZLWXDR-IHTXRIARSA-N COC1=CC2(CC=C)C(C)C(C(C1O)C2=O)c3ccc4OCOc4c3
539 0.044444444 CMLRAMRCLMZLGR-UHFFFAOYSA-N COC1=C(OC)C=C(C=C1)C(C)=CC(=O)C1=CC(OC)=C(OC)C=C1
540 0.044444444 IDWBWCUFKGRGML-UHFFFAOYSA-N C12OCC(C)=CCC=1C(O)=C(C(=O)CCC1C=CC=CC=1)C(O)=C2
541 0.044444444 IRVDWFYPCQFZTA-PMACEKPBSA-N CC(=CCC12COc3cc(O)ccc3C1Oc4cc(O)ccc24)C
542 0.044444444 HSOUTJMYBBBGGF-UHFFFAOYSA-N CC(=CC(c1c2OC(C)(C)C=Cc2c(c2c1oc(C)cc2=O)O)O)C
543 0.044444444 GVOFEKQVHKRRRQ-UHFFFAOYSA-N ClCCN(N=O)C(=O)NC1CCN(CC2=CC=CC=C2)CC1
544 0.044444444 DCSQMMULZSZITH-UHFFFAOYSA-N COC1=C(O)C=C(C=C1)C1=CCCC2=C(OC)C(OC)=C(OC)C=C12
545 0.044444444 AKGXRWOSGJLLNQ-VOTSOKGWSA-N COc1c(C=CC(=C)C)c2OC(=O)C=Cc2c3OC(C)(C)C=Cc13
546 0.044444444 GJMQSDIHXBMNHR-UHFFFAOYSA-N OC(C(C)(C)C)C(=CC1=C(Cl)CC(=O)C=C1)n1ncnc1
547 0.044444444 ABYGVSCQLQIPFS-UHFFFAOYSA-N O=C1CC(O[Si](C(C)(C)C)(C)C)C2C(O1)OC(O2)(C)C
548 0.044444444 AMNBSJSASNTJKN-UHFFFAOYSA-N CCC(C(C(=O)O)(C)C)c1ccc2c(c1)c(O)cc(c2)OC
549 0.044444444 LMEBFVJZZLWXDR-PABLDKRISA-N COC1=CC2(CC=C)C(C)C(C(C1O)C2=O)c3ccc4OCOc4c3
550 0.044444444 UUQBCNUYYREBSS-UHFFFAOYSA-N CCC(C(C(=O)O)(C)C)c1cc(O)c2c(c1)ccc(c2)OC
551 0.044444444 AXVGNDCGBWSLON-UHFFFAOYSA-N OCCC(C(C(=O)O)(C)C)c1ccc2c(c1)ccc(c2)OC
552 0.044444444 LMEBFVJZZLWXDR-LRAGAUJMSA-N COC1=CC2(CC=C)C(C)C(C(C1O)C2=O)c3ccc4OCOc4c3
553 0.043478261 KDVNSJWEDNCKDY-UHFFFAOYSA-N Clc1ccc(cc1)C(C(C1CC1)C)(Cn1cnc(n1)O)O
554 0.043478261 CMNDFRBXJHZHKS-UHFFFAOYSA-N Cc1cc(=O)c2c(o1)c(CC1OC1(C)C)c1c(c2O)C=CC(O1)(C)C
555 0.043478261 CUOXSVMCWOHDFW-UHFFFAOYSA-N OCC12CCC3C(C2CCC(=O)O1)CCc1c3ccc(c1)O
556 0.043478261 FWTXUOWUUXYUHY-UHFFFAOYSA-N OC1C(O)C(=O)C2(C1C1CCc3c(C1CC2)ccc(c3)O)C
557 0.043478261 RDDJETRGBSHSKC-UHFFFAOYSA-N C=CCC1=CC(=C(C2(C1O2)OC)O)c1cc(CC=C)cc(c1O)OC
558 0.043478261 WEBXWHPPNNCMKR-UHFFFAOYSA-N COC1=CC(O)=C(C2=CC(=O)CC(C2)C2=CC=CC=C2)C(OC)=C1
559 0.043478261 HNEGJSJXWYRVMV-UHFFFAOYSA-N O=C1OCCC2C(O1)(C)CCC1C2CCc2c1ccc(c2)O
560 0.043478261 LFQRDJNXUJCTMJ-UHFFFAOYSA-N CC1=CC=C(C=C1)S(=O)(=O)OC1CC(C)(C)CC(=O)C1(C)C
561 0.043478261 HCMMKFNRHBDGCW-CMDGGOBGSA-N CC(C)C1=C(O)C(=O)c2c(ccc(C)c2C(=O)C=CC(C)(C)O)C1=O
562 0.043478261 PCXXBKXASDWLQX-JOAKQRRISA-N CCCCc1c(O)cc(O)c2C(=O)C(=O)C(CC=CC)Cc12
563 0.043478261 RLJNNMVBYZTJLR-YJBOKZPZSA-N Cc1c2CCOC(=O)c2cc3C4OC(C)(C)OCC4(C)Cc13
564 0.043478261 AOLHAJUFFMMTNS-UZCIPKQKSA-N CCC(=O)OC1c2c(C)coc2C(=O)C3=CCCC(C)C13C
565 0.043478261 GTMBUMURYMKRSE-UHFFFAOYSA-N O=C1C(O)C2C(C1O)(C)CCC1C2CCc2c1ccc(c2)O
566 0.043478261 DLRUMABQVKHQDX-UHFFFAOYSA-N CC1(C)OB(OC1(C)C)C1=CC(NS(=O)(=O)C2CC2)=CN=C1
567 0.043478261 VDAPGBHGKOVYLA-CABCVRRESA-N CC1=CC2C(CC1)C(C)(C)OC3=C2C(=O)c4ccc(O)cc4C3=O
568 0.042553191 ICJKMFOPMIKYDE-UHFFFAOYSA-N CCCOC(=O)C=CC1=CC=C(C=CC(=O)OCCC)C=C1
569 0.042553191 DZOVACFDSXFMAB-UHFFFAOYSA-N O=C1CCC2C(O1)(C)CCC1C2CCc2c1ccc(c2O)O
570 0.042553191 JHWGCFRPWLMZDI-YGNWVFQLSA-N COC1=CC2(CC=C)C(C)C(C(C2O)C1=O)c3ccc4OCOc4c3
571 0.042553191 JHWGCFRPWLMZDI-VDOWYZRVSA-N COC1=CC2(CC=C)C(C)C(C(C2O)C1=O)c3ccc4OCOc4c3
572 0.042553191 WDPDGHCWVZXPFP-KXIGNHSDSA-N COC1=CC2(CC=C)C(C)C(C(C1=O)C2=O)c3ccc(O)c(OC)c3
573 0.042553191 VUPMMGFDFRPPDE-UHFFFAOYSA-N CCOC(=O)C(C)(C)OC1=C(C=O)C=C(OCC2=CC=CC=C2)C=C1
574 0.042553191 YVELKUNCXXWHLS-CWVNLOTRSA-N CC(C)C1=C(O)C2=C(CC34CCCC(C)(C3C=C2)C(=O)O4)C(=O)C1=O
575 0.042553191 JHWGCFRPWLMZDI-UVQDCCNHSA-N COC1=CC2(CC=C)C(C)C(C(C2O)C1=O)c3ccc4OCOc4c3
576 0.042553191 YHDOOTAGXIDUQZ-UHFFFAOYSA-N O=C1CCC2C(O1)(C)C(O)CC1C2CCc2c1ccc(c2)O
577 0.042553191 QNCVXFKODBMXKO-UHFFFAOYSA-N O=C1CCC2C(O1)(C)CC(C1C2CCc2c1ccc(c2)O)O
578 0.042553191 JHWGCFRPWLMZDI-HRLZFUSESA-N COC1=CC2(CC=C)C(C)C(C(C2O)C1=O)c3ccc4OCOc4c3
579 0.042553191 ACZGXHWMDDHKRQ-PMACEKPBSA-N COc1cc(ccc1O)[C@H]2O[C@@H](C(=C2C)C)c3ccc(O)c(OC)c3
580 0.042553191 JHWGCFRPWLMZDI-SGAWPSBESA-N COC1=CC2(CC=C)C(C)C(C(C2O)C1=O)c3ccc4OCOc4c3
581 0.042553191 ZDVVEMGURAQLJK-UHFFFAOYSA-N OC1CC2C(C1=O)(C)CCC1C2CCC2=CC3(C(C=C12)O3)O
582 0.042553191 WDPDGHCWVZXPFP-NBSNSOTFSA-N COC1=CC2(CC=C)C(C)C(C(C1=O)C2=O)c3ccc(O)c(OC)c3
583 0.042553191 PCNSTTQWJVIKMC-UHFFFAOYSA-N Clc1ccc(cc1)C(C(C1CC1)C)(Cn1ncnc1O)O
584 0.042553191 IJJRBYMCYMCMOI-UHFFFAOYSA-N C=CCc1cc(OC)c(c(c1)C1=C(O)C(=CC2(C1O2)CC=C)OC)O
585 0.042553191 MAXMWCYOJXIPQP-UHFFFAOYSA-N O=C1CCC2C(O1)(C)CCC1C2CCc2c1cc(c(c2)O)O
586 0.042553191 ICODNYBFCDWSGL-UHFFFAOYSA-N COC1=CC=C(C(=O)C(C)C(C)=O)C(OCC2=CC=CC=C2)=C1OC
587 0.042553191 HOCCFHXBGWEJEQ-UHFFFAOYSA-N COc1ccc(CCCc2ccc(O)cc2O)c(OC)c1C
588 0.042553191 UWOCXXSODJVZLX-UHFFFAOYSA-N Oc1ccc2c(c1)CCC1C2CCC2(C1COC(=O)C2O)C
589 0.042553191 QZVJJJNZJBVWPG-UHFFFAOYSA-N COc1cc(O)ccc1c2oc3cc(O)c(CC=C(C)C)cc3c2
590 0.042553191 UVJSSXFGGMLVKJ-UHFFFAOYSA-N Oc1ccc2c(c1)CCC1C2CCC(C1C)(C)C(=O)C(=O)O
591 0.042553191 IQLLDPKRDZCWOS-UHFFFAOYSA-N CC(C(C1=CC2C(C=C1)(O2)Cl)(Cn1cncn1)O)C1CC1
592 0.041666667 FKNXLBBBIDEZEI-UHFFFAOYSA-N Oc1ccc2c(c1)OC(CC2=O)c1ccc2c(c1)CCC(O2)(C)C
593 0.041666667 TYCRRFSODPFRNW-UHFFFAOYSA-N COC1=CC=C(C=C1)C1C(C)C(C)(OC)OC2=CC3=C(OCO3)C=C12
594 0.041666667 IPADMZAMBIICSC-UHFFFAOYSA-N C=CCOc1cc(OC)c(c(c1)c1cc(CC=C)cc(c1O)OC)O
595 0.041666667 UQEWDGZADLZRHD-UHFFFAOYSA-N COC1=CC=CC(=C1)C1C(C)C(C)(OC)OC2=CC3=C(OCO3)C=C12
596 0.041666667 DCWUPMPRDGIXTI-UHFFFAOYSA-N C=CCc1cc(OC)c(c(c1)c1cc(CC2OC2)cc(c1O)OC)O
597 0.041666667 OPKXCZUNXLORDB-UHFFFAOYSA-N O=C1COCC2C(O1)(C)CCC1C2CCc2c1ccc(c2)O
598 0.041666667 BZNKZDWNJYJSTA-UHFFFAOYSA-N COC(=O)C1C(N)OC2C3C1C=CC13OC(=O)C(=CC)C1O2
599 0.041666667 OOVGIMXKQNKONQ-UHFFFAOYSA-N O=C(C=C(C)C)OC1Cc2cc3c(C)cc(=O)oc3cc2OC1(C)C
600 0.041666667 NJCVVDNNBCUQAG-UHFFFAOYSA-N O=C1OCCC2C1(C)CCC1C2CCc2c1cc(O)c(c2)O
601 0.041666667 KEWZEQNWCYSQHU-UHFFFAOYSA-N Oc1ccc2c(c1)OCC(C2)c1ccc(c(c1O)C=CC(O)(C)C)O
602 0.041666667 LKDCGCQQGQKAEG-UHFFFAOYSA-N OCc1cc(=O)c2c(o1)c(C(C=C(C)C)O)c1c(c2)C=CC(O1)(C)C
603 0.041666667 VQLWORYWCJWAAP-UHFFFAOYSA-N CCCCCCOC1=CC=C(C=C1)C(=O)OC1=CC=C(C=C1)C(O)=O
604 0.041666667 ZUIPGPNTUUAIGM-UHFFFAOYSA-N OCOc1ccc2c(c1)ccc(c2)C(C(C(=O)O)(C)C)CC
605 0.041666667 SPAFTHWUSJSSLL-UHFFFAOYSA-N CC1(C)N(CCOC(=O)C=C)C(=O)N(CCOC(=O)C=C)C1=O
606 0.041666667 FJMUPWRRJNGXRT-UHFFFAOYSA-N O=C1CCC2C(O1)(C)CCC1C2(O)CCc2c1ccc(c2)O
607 0.041666667 CSJMRUCLQAPCMM-UHFFFAOYSA-N O=C1CC2C(C1O)(C)CCC1C2CCC2=C1C=CC1(C2O1)O
608 0.041666667 NYZDAJBIASZIIH-OCCQLPPTSA-N CC(C)C1=C(O)C(=O)C2=C(C=CC3C4(C)CCCC23OCC4=O)C1=O
609 0.041666667 RONLGCQPAXCYFG-UHFFFAOYSA-N OC1CC2C(C1=O)(C)CCC1C2CCc2c1ccc(c2O)O
610 0.041666667 SVJRVBLYKNROJG-UHFFFAOYSA-N C=CCc1cc(OC)c(c(c1)c1cc(CC(=C)O)cc(c1O)OC)O
611 0.041666667 SQKLHGBSSJKIEQ-UHFFFAOYSA-N COC1=C(C)C(O)=C(C)C(O)=C1C(O)CCC1=CC=CC=C1
612 0.040816327 WUJNAZRAZRPSKU-UHFFFAOYSA-N CCC(=C(C1=CC=C(C(C1O)O)O)c1ccc(cc1)O)CC
613 0.040816327 ZKPRUPNPBRCANP-QWHCGFSZSA-N COc1cc(CC(C)C(C)C(=O)c2ccc3OCOc3c2)ccc1O
614 0.040816327 NFLLWTNAXDSKKC-MRFFXTKBSA-N CC(C)C1=C(O)C(=O)C2=C(C=CC3C4(C)CCCC3(C2)OC4=O)C1=O
615 0.040816327 GDICZASNRLEBHT-UHFFFAOYSA-N C#CCc1ccc(o1)COC(=O)C1C(C1(C)C)C(=C(C)C)O
616 0.040816327 CCZBKENOLSFYFL-UHFFFAOYSA-N O=C1CC2C(C1O)(C)CCC1C2CCc2c1ccc(c2O)O
617 0.040816327 RFEUAKCQGNEFOF-UHFFFAOYSA-N CCCCCOC1=CC=C(C=C1)C(=O)OC1=CC=C(C=C1)C(=O)OC
618 0.040816327 UFCKYLUYWNYRRX-OLZOCXBDSA-N COc1cc(ccc1O)C(=O)C(C)C(C)Cc2ccc3OCOc3c2
619 0.040816327 NFLLWTNAXDSKKC-CWVNLOTRSA-N CC(C)C1=C(O)C(=O)C2=C(C=CC3C4(C)CCCC3(C2)OC4=O)C1=O
620 0.040816327 XXVSZSNOEWVDPA-KPHUOKFYSA-N CC(C)C1=C(O)C(=O)C2=C(CC3OC(=O)C4(C)CCC=C(C2)C34)C1=O
621 0.040816327 HVUUVUHMAQDEEQ-UHFFFAOYSA-N COC1=CC(CCC[Si](OC)(OC)OC)=CC=C1OCC1CO1
622 0.040816327 WOXKTGKPJQPSER-UHFFFAOYSA-N CC(C)CC(NC(=O)CNC(=O)CNC(=O)CN)C(O)=O
623 0.040816327 ROJLEYDGBYZPRB-UHFFFAOYSA-N COC1=CC=CC=C1C1C(C)C(C)(OC)OC2=CC3=C(OCO3)C=C12
624 0.040816327 CWWPRUSXMHOICP-GQCTYLIASA-N [H]\C(C(C)C)=C(\[H])C1=C(O)C=C(C=C1O)C1OC1C1=CC(OC)=C(O)C=C1
625 0.040816327 ZKPRUPNPBRCANP-OLZOCXBDSA-N COc1cc(CC(C)C(C)C(=O)c2ccc3OCOc3c2)ccc1O
626 0.040816327 KVDYJJQKGQPFMD-UHFFFAOYSA-N Oc1ccc2c(c1)CCC1C2CCC2(C1CC(C(=O)O2)O)C
627 0.040816327 UARRRWQGOXJJJF-VOTSOKGWSA-N CC(=CC(=O)c1cc(cc(C=CC(C)(C)O)c1O)C(=O)C)C
628 0.040816327 LWGDHPCFJLROCC-UHFFFAOYSA-N Oc1ccc2c(c1)CCC1(C2CCC2(C1CC(C2=O)O)C)O
629 0.040816327 UARRRWQGOXJJJF-UHFFFAOYSA-N CC(=CC(=O)c1cc(cc(C=CC(C)(C)O)c1O)C(=O)C)C
630 0.040816327 UFCKYLUYWNYRRX-QWHCGFSZSA-N COc1cc(ccc1O)C(=O)C(C)C(C)Cc2ccc3OCOc3c2
631 0.040816327 BNYJGICBVVURNC-UHFFFAOYSA-N OCOc1c(O)ccc2c1C(c1ccc3c(c1)OCO3)C(C(C2)C)C
632 0.040816327 IZBGSCYMZSBAPS-UHFFFAOYSA-N CC(=CC(=O)OC1Cc2c(OC1(C)C)cc1c(c2C)ccc(=O)o1)C
633 0.040816327 AUOXKADBVRPNME-UHFFFAOYSA-N OCOc1ccc2c(c1O)C(c1ccc3c(c1)OCO3)C(C(C2)C)C
634 0.040816327 DLDGEZFXYHVZBX-UHFFFAOYSA-N OC1CC2C(C1=O)(C)CCC1C2CCc2c1cc(c(c2)O)O
635 0.040816327 AAPFBQWCKBJQGL-OHUAYANFSA-N CC1Oc2c(C(O)C1C)c3OC(C)(C)C=Cc3c4OC(=O)C=C(C)c24
636 0.040816327 LTWIVQCFVYPVKX-UHFFFAOYSA-N OC(=O)CC(c1ccccc1)Oc1cc(O)cc(c1CC=C(C)C)O
637 0.040816327 YAHJJEDSBUXVRQ-UHFFFAOYSA-N Oc1ccc2c(c1)OCC1C2Oc2c1ccc1c2CCC(O1)(C)C
638 0.04 FWPBGDYYROORAA-UHFFFAOYSA-N OC[Si](C(C)(C)C)(OC1CC(=O)C2C1OC(O2)(C)C)C
639 0.04 LWEWBJBCVIWDLH-UHFFFAOYSA-N CC(C)CC(=O)OCC(=O)c1ccc2OC(C)(C)C=Cc2c1
640 0.04 RZWXUMQCFZTWRS-UHFFFAOYSA-N O=c1ccc2c(o1)c1CC(Oc1cc2)C(OC(=O)C(=C(C)C)C)(C)C
641 0.04 YNLKABBXUJPCHF-UHFFFAOYSA-N CCC(C(=O)OC1C(Oc2c1cc(cc2)C(=O)C)C(=C)C)C
642 0.04 MXPFHXGQTFDSOC-UHFFFAOYSA-N CCN(C1NC(=CC(=N1)C)OP(=S)(OC)OC)CC
643 0.04 OFWYIUYVHYPQNX-UHFFFAOYSA-N CC(C)=CCC1=C(O)C=CC2=C1OC1C2COC2=C1C=CC(O)=C2
644 0.04 VFKOXOKVQKGOTG-UHFFFAOYSA-N CC1Oc2c3C=CC(C)(C)Oc3c3C(C)=CC(=O)Oc3c2C(O)C1C
645 0.04 CGBKDRQFLKWOSW-CQSZACIVSA-N CC1(C)CCc2c(O)cc(O)c(C(CC(=O)O)c3ccccc3)c2O1
646 0.04 VFKOXOKVQKGOTG-GLKRBJQHSA-N CC1Oc2c3C=CC(C)(C)Oc3c4C(=CC(=O)Oc4c2C(O)C1C)C
647 0.04 IZVICTHISMNTJI-BXIWPEDZSA-N CC=C(C)/C(=O)C1(CO1)c2ccc(C)cc2OC(=O)C(C)C
648 0.04 OFWYIUYVHYPQNX-JXFKEZNVSA-N CC(=CCC1=C(C=CC2=C1O[C@@H]3[C@H]2COC4=C3C=CC(=C4)O)O)C
649 0.04 WVHNFNUDOSQUJI-UHFFFAOYSA-N CC(=O)NC(CCC(=O)C1=CC=C(C)C=C1)(C(O)=O)C(O)=O
650 0.04 HGUAMUMHNXJISQ-UHFFFAOYSA-N CC(=CCc1c(O)cc(c(c1OC(c1ccccc1)C)C(=O)O)O)C
651 0.04 QSEPWSXMVGAOEC-UHFFFAOYSA-N OC1=CC(C(C=C1)(O)C(=C)CC(c1ccc(cc1)O)(C)C)O
652 0.04 FZAJMQDNLIFRPQ-UHFFFAOYSA-N COc1ccc(CCCc2cc(O)ccc2O)c(OC)c1C
653 0.04 SVAFJZYPVZREOV-UHFFFAOYSA-N OC1=CC=C(C(C1O)O)C(CC(=C)c1ccc(cc1)O)(C)C
654 0.04 WEYINIKPYXLZCS-RBZFPXEDSA-N CC(C)c1cc(O)c2c(C(=O)CC3C4=C(CCC23C)C(=O)OC4)c1O
655 0.04 OFWYIUYVHYPQNX-UZLBHIALSA-N CC(=CCc1c(O)ccc2C3COc4cc(O)ccc4C3Oc12)C
656 0.04 APAOGKDLEHJGBQ-UHFFFAOYSA-N O=C1CC2C(C1O)(C)CCC1C2CCc2c1cc(c(c2)O)O
657 0.04 CGBKDRQFLKWOSW-AWEZNQCLSA-N CC1(C)CCc2c(O)cc(O)c(C(CC(=O)O)c3ccccc3)c2O1
658 0.04 CQAZTEFISAFGPN-UHFFFAOYSA-N CC1C(C)C(OC1c1ccc2c(c1)OCO2)C1C=CC2=C(C1)OCO2
659 0.04 QYNVIPWEWUYUHV-UHFFFAOYSA-N ClC1=CC=C(C2C1O2)C(C(C1CC1)C)(Cn1cncn1)O
660 0.04 VFKOXOKVQKGOTG-UVWXRNBGSA-N CC1Oc2c3C=CC(C)(C)Oc3c4C(=CC(=O)Oc4c2C(O)C1C)C
661 0.04 XGQGUYDYDFFJBB-UHFFFAOYSA-N OCC([Si](OC1CC(=O)C2C1OC(O2)(C)C)(C)C)(C)C
662 0.04 IHXFKGYLEMDOHV-WEVVVXLNSA-N C1=CC(O)=CC=C1/C=C/C(=O)C1C2CCC(C)(C)OC=2C(O)=CC=1
663 0.04 GESLCHLRFSDGDC-UHFFFAOYSA-N CCOC(=O)C(CCC1=CC=CC=C1)(C#CC)C(=O)OCC
664 0.04 NSGALPUTDQRKOU-UHFFFAOYSA-N CC1(C)OC1CC1=C(O)C=CC(CCC(=O)C2=C(O)C=C(O)C=C2)=C1
665 0.04 VFKOXOKVQKGOTG-UHFFFAOYSA-N CC1Oc2c3C=CC(C)(C)Oc3c3C(C)=CC(=O)Oc3c2C(O)C1C
666 0.04 HECVEZLQGUTZTI-UHFFFAOYSA-N CC1(C)OC1CC1=C(O)C(C(=O)CCC2=CC=CC=C2)=C(O)C=C1O
667 0.039215686 HZQIWEJEWVMTDN-UHFFFAOYSA-N C=CCc1cc(OC)c(c(c1)c1cc(CC=C)cc(c1O)OCO)O
668 0.039215686 BCNMWZPZYNNVJM-UHFFFAOYSA-N CCOCCOCCOC(=O)CC1=CC=CC2=CC=CC=C12
669 0.039215686 KHSJHQZQBLKJLN-AATRIKPKSA-N [H]\C(=C(\[H])C1=C(O)C=C(O)C=C1)C1=CC(O)=C(CC=C(C)C)C(O)=C1OC
670 0.039215686 VYLDMTCBVVJJOI-UHFFFAOYSA-N NC(C(=O)O)CCNC(C(=O)O)CCN1CCC1C(=O)N
671 0.039215686 AZLNYSCXKUKIRV-JXFKEZNVSA-N CC(=CCc1cc2C3COc4cc(O)ccc4C3Oc2cc1O)C
672 0.039215686 MRJBETHQQHJWAC-UHFFFAOYSA-N OCC(=CCc1c2OC(C)(C)C=Cc2c(c2c1oc(C)cc2=O)O)C
673 0.039215686 VIUBUJAFNAMIAH-GGQLTLKSSA-N CCC(C)C=C(/C)C1=Cc2cc3C=C(OC)C(=O)Oc3c(O)c2CO1
674 0.039215686 WUAGWSOERCMKKK-UHFFFAOYSA-N CC1C(OC(C1C)C1=CC2=C(CC1)OCO2)c1ccc2c(c1)OCO2
675 0.039215686 CWTCSRXFBSLXHP-UHFFFAOYSA-N OCC1(C)OC2C(O1)C(=O)CC2O[Si](C(C)(C)C)(C)C
676 0.039215686 YMKVCIGFYYVIQU-UHFFFAOYSA-N O=C1CC2C(C1O)(C)CCC1C2(O)CCc2c1ccc(c2)O
677 0.039215686 OAVOXNJDVMXHNO-UHFFFAOYSA-N OC(c1ccc(o1)CC#C)OC(=O)C1C(C1(C)C)C=C(C)C
678 0.039215686 BPLSXJVZEFIUOO-UHFFFAOYSA-N C=CC(=O)OCCCCOC1=CC=C(C=C1)C(=O)C1=CC=CC=C1
679 0.039215686 NTEPIUWCSMLBDP-UHFFFAOYSA-N Oc1ccc(cc1)C(=C)CC(C1=CC(C(C=C1)(O)O)O)(C)C
680 0.039215686 AZLNYSCXKUKIRV-UHFFFAOYSA-N C1(O)C=CC2C3OC4=CC(O)=C(C/C=C(/C)\C)C=C4C3COC=2C=1
681 0.039215686 XOTDBCXMKKDMBG-UHFFFAOYSA-N CC(C)=CCC1=C(O)C=CC(CCC(=O)C2=C(O)C=C(O)C=C2O)=C1
682 0.039215686 NRQZLCSMTITONP-UHFFFAOYSA-N OC1=CC(C(C=C1)(O)C(CC(=C)c1ccc(cc1)O)(C)C)O
683 0.039215686 VEUJFDUTVPOCIY-UHFFFAOYSA-N Oc1ccc(cc1)C(CC(=C)C1=CC(C(C=C1)(O)O)O)(C)C
684 0.039215686 ZDAZOLWBKLUXHT-UHFFFAOYSA-N CC=Cc1cc2C(C)C(Oc2c(c1)OC)C1=CC2(C(C=C1)(O2)O)OC
685 0.038461538 ZTTPZQOJHOFBGM-UHFFFAOYSA-N CC(=CCc1cc(O)cc2C(=CC(C)(C)Oc12)OC(=O)C)C
686 0.038461538 JQDCESJTWSZIQD-AATRIKPKSA-N [H]\C(=C(\[H])C1=CC(OC)=C(O)C=C1O)C1=CC(O)=C(CC=C(C)C)C(O)=C1
687 0.038461538 OAZQHGTVMRGRIK-UHFFFAOYSA-N OCc1cc(=O)c2c(o1)c(CC(=C(C)C)O)c1c(c2)C=CC(O1)(C)C
688 0.038461538 BPPGDTOIOKALKV-UHFFFAOYSA-N CC1C(OC(C1C)C1=CC2C(C=C1)OCO2)c1ccc2c(c1)OCO2
689 0.038461538 FNAHOQLGBYEOME-UHFFFAOYSA-N CC(=CCc1c(O)ccc2c1OCC1(C2OC2C1C=CC(=C2)O)O)C
690 0.038461538 ZIBNUYLDHRNIRF-UHFFFAOYSA-N OCC(=CCc1c2OC(C)(C)C=Cc2cc2c1oc(CO)cc2=O)C
691 0.038461538 SFPSPSPJZWINEJ-XOBRGWDASA-N CC(=CC(=O)CC(C)(O)C1COC2=C1C(=O)c3c(C)cccc3O2)C
692 0.038461538 ZHRZLXZJVUFLNY-UHFFFAOYSA-N CC(N)C(O)=NC(C)C(O)=NC(C)C(O)=NC(C)C(O)=O
693 0.038461538 XIBVFZKHAKNKFF-UHFFFAOYSA-N CCC(=C(C1=CC(C(C=C1)(O)O)O)CC)c1ccc(cc1)O
694 0.038461538 OBOAITNWYWWOJD-UHFFFAOYSA-N OC(c1ccc(o1)COC(=O)C1C(C1(C)C)C=C(C)C)C#C
695 0.038461538 QVKFRYVGMCPCKW-UHFFFAOYSA-N [O-][N+](=O)OC1COC2C(COC12)NCCCOC1=CC=CC=C1
696 0.037735849 XTWNQJNOBTWNDT-UHFFFAOYSA-N NCCCCC(/C(=N/C(/C(=N/C(C(=O)O)C)/O)C)/O)N=O
697 0.037735849 OXNJGMNJOVOFOW-UHFFFAOYSA-N CC(=C)C1CCC(C2=C1C(=O)C(=C(C2=O)OC)OC)(C)C=C
698 0.037735849 QPPMFFTTWBQFGQ-UHFFFAOYSA-N CC(=CCc1c(O)cc(c2c1OC(=CC2O)c1ccccc1)O)C
699 0.037735849 MPGNOYIYHJDRQQ-VBSBHUPXSA-N CC12CCC(=O)C3(C)C(=O)OC(C(=O)C=C1CCc4cocc4)C23C
700 0.037735849 OXNJGMNJOVOFOW-ZMZPIMSZSA-N COC1=C(OC)C(=O)C2=C(C(CCC2(C)C=C)C(=C)C)C1=O
701 0.037735849 QIASZMVAJHEMPW-UHFFFAOYSA-N CCC1C(c2ccc(cc2)O)C(C2=C1C=CC(C2O)(O)O)C
702 0.037735849 DVSGBDHJJNZYLI-UHFFFAOYSA-N CC(C)=CCCC(C)=CCOC(=O)C1=CC2=C(OCO2)C=C1
703 0.037735849 XDJYHTZDROBCKW-UHFFFAOYSA-N CC(C)=CCC1=C(O)C(C(=O)CCC2=CC=CC=C2)=C(O)C(O)=C1O
704 0.037735849 MVWPVMLXJQTCMU-HVUXDCMCSA-N [H]\C(C(C)C)=C(\[H])C1=C(O)C=C(C=C1O)C(\[H])=C(/[H])C1=CC(O)=C(OC)C=C1O
705 0.037735849 TWRCHAARKXPHHF-NSHDSACASA-N CCC(=O)Oc1c2C=CCC(C)c2c(COC(=O)C)c3c(C)coc13
706 0.037037037 QBMGCPBDHMNVIY-UHFFFAOYSA-N CC1Cc2c(O1)c(O)c1c(c2O)C(=O)C(=C2C1(C)CCC(=C2C)C)O
707 0.037037037 GVOBXKQKXYPNTR-SJVBDLOYSA-N NC(CO)C(O)C(O)C(O)C(=O)NC(CC(=O)O)c1ccccc1
708 0.037037037 QAQCBZAJKFGONS-UHFFFAOYSA-N CCCCOC1=CC=C(C=C1)C1=CN=C(N1)SCCC1=CN=CN1
709 0.037037037 DBKVXSDHPBHJOE-YDXIFLSHSA-N CC1CCC23C(CC(OC2=O)C=C3C)C14CC(OC4=O)c5cocc5
710 0.037037037 ZPUCMRXHBHERLO-UHFFFAOYSA-N COC1=CC(C(C(=C1)CCn1cc(ccc1=O)C(=O)O)O)O
711 0.037037037 IAEHSQLSAZKOKW-UHFFFAOYSA-N COc1cc(CCC=CC(=O)CCc2ccc(c(c2)O)O)ccc1O
712 0.037037037 BAIJDXSMPLALEQ-UHFFFAOYSA-N CC(C)=CCC1=C(O)C(C(=O)CC(O)C2=CC=CC=C2)=C(O)C=C1O
713 0.037037037 JNZZPYYAUIMKFC-UHFFFAOYSA-N C#CCC12OC(=CC2O1)COC(=O)C1C(C1(C)C)C=C(C)C
714 0.036363636 NJDDZHAPUHTBRC-UHFFFAOYSA-N OCOc1cc(ccc1O)C1Oc2c(C1C)cc(cc2OC)C=CC
715 0.036363636 MELZIASZRKYOMZ-UHFFFAOYSA-N OCC1C(Oc2c1ccc(c2CC=C(C)C)O)c1ccc(cc1O)O
716 0.036363636 XQUBTPDVOTZTEB-UHFFFAOYSA-N OC(=O)CC1(O)C(=C(C)C(c2c1cccc2)O)CC=C(C)C
717 0.036363636 CFZQQIFAPMIZJD-DHDCSXOGSA-N CC(=C)C(=O)CCC(=CCOC1=CC(=O)Oc2cccc(C)c12)CO
718 0.036363636 VXFUEYJLOZUETM-SDNWHVSQSA-N COc1c(OCC=C(/C)CCC(=O)C(=C)C)ccc2C=CC(=O)Oc12
719 0.036363636 SXZHMFDQVJOVGP-UHFFFAOYSA-N CC1Cc2c(O1)c(O)c1c(c2O)C(=O)C=C2C1(C)C(O)CC(=C2C)C
720 0.035714286 LKAFNPGAQUKMTI-UHFFFAOYSA-N CCCCCCCCSC1(CC1)C(=O)C1=CC=C(Cl)C=C1
721 0.035714286 OOVAVLJIUMKKQS-UHFFFAOYSA-N COC1=CC(=O)C2=C(CCc3c(CC=C(C)C)c(O)ccc23)C1=O
722 0.035714286 HIQOJDIWSRIIKO-UHFFFAOYSA-N OCC1Cc2c(O1)c(O)c1c(c2O)C(=O)C=C2C1(C)CCC(=C2C)C
723 0.035714286 FCNHVTXFJSWWLX-UHFFFAOYSA-N CC(C)=CCC1=C(O)C=CC(CCC(=O)C2=C(O)C(O)=C(O)C=C2)=C1
724 0.035714286 KEDCRYXYKFIKQH-UHFFFAOYSA-N CC(CCc1c(O)ccc2c1OCC(C2=O)c1ccc(cc1O)O)C
725 0.035714286 MNXYQAULIXAGGQ-UHFFFAOYSA-N CC(C)=CCC1=C(O)C=CC(CCC(=O)C2=CC(O)=C(O)C=C2O)=C1
726 0.035714286 ATXFGQGWBFKLHZ-CKKCVLGVSA-N CC=C(C)/C(=O)OC1CC(=C2C(C3OC(=O)C(=C13)C)C(=CC2=O)C)C
727 0.035714286 ATXFGQGWBFKLHZ-NMAQHGTRSA-N CC=C(C)/C(=O)OC1CC(=C2C(C3OC(=O)C(=C13)C)C(=CC2=O)C)C
728 0.035714286 PGKIDWBROVCQCD-JXMROGBWSA-N CC(C)C(=O)Oc1ccc(C=CC(=O)O)cc1CC=C(C)C
729 0.035714286 KLSIFHGBQILXLA-VMLLCUDRSA-N CC1(C)CCCC2(C=O)C3C4CC(C=C3C(=O)C(=C12)O)C(=C)C(=O)O4
730 0.035714286 ATXFGQGWBFKLHZ-ZACMDEIPSA-N CC=C(C)/C(=O)OC1CC(=C2C(C3OC(=O)C(=C13)C)C(=CC2=O)C)C
731 0.035087719 HMAABAHMPJEWDJ-UHFFFAOYSA-N CC1CCC23COC(=O)C2=CCCC3C11CC(OC1=O)C1=COC=C1
732 0.035087719 HMAABAHMPJEWDJ-KQFONWOYSA-N CC1CCC23COC(=O)C2=CCCC3C14CC(OC4=O)c5cocc5
733 0.034482759 JFEVXHGDXBHDEW-WKKSIBQESA-N CC12COC(=O)C1C(C)(CC=C2)C3CC(OC(=O)C3=C)c4cocc4
734 0.034482759 PFAGNKVPEVROSU-WMZOPIPTSA-N CC1(C)Oc2ccc3CCC(Oc3c2CC1O)c4ccc(O)c(O)c4
735 0.032786885 MLPADAGLUVTHDI-CLPURSTRSA-N CC=C(C)/C(=O)OC1C2=C(C)C(=O)OC2=CC3=CC(=O)CC(C)C13C
736 0.032258065 QGUHCJCKCOHWNT-UHFFFAOYSA-N CC(NC(=O)C(C)NC(=O)CCCN)C(=O)NCC(O)=O
737 0.029850746 RSLQUXPTQHZYMB-IBGZPJMESA-N CC(C)C=Cc1c(O)cc(C=CC2=CC(=O)O[C@H]2CC(=O)C)cc1O
738 0.029850746 GVUMQCYAFGFJPT-UHFFFAOYSA-N CCC(=O)OC(C\C(O)=N\CCS([O-])(=O)=O)C[N+](C)(C)C
739 0 JQYRRZSCINAXBJ-XAJHFOFHSA-N CC(=O)OCC1CC2C(C3OC(=O)C(=C)C3CCC2=C)C1=C
740 0 XUABEHXXZQICHW-VOTSOKGWSA-N CC(=O)c1cc(C=CC(C)(C)O)c2OC(C)(C)CC(=O)c2c1
741 0 PAHWTMPJUWLVGJ-HXUWFJFHSA-N CC(=CCOc1cc(O)c2c(O)c3C(=O)CC(C)(O)Cc3cc2c1)C
742 0 LJPDNHJFYBWMCF-IHPCNDPISA-N CC(=C)C(O)C1(O)CC(C)(C=C)C2=C(O1)c3c(C)cccc3OC2=O
743 0 PFOARMALXZGCHY-UHFFFAOYSA-N COc1ccc(cc1OC)c2oc3c(OC)cc(CCCO)cc3c2
744 0 WEPZBXOVWNYLTR-HOJAQTOUSA-N Cc1cccc2OC(=O)C3=C(OC4(CC3(C)C=C)OC(C)(C)C4O)c12
745 0 NXDLRVMMZDLSET-DQTZRQEHSA-N CC12CC(OC(=O)C1CCC34COC(=O)C3CC=CC24)c5cocc5
746 0 SOUHOZAOAMAEFT-CIPOZYBCSA-N CC=C(C)/C(=O)OC1CC(=C2C(C3OC(=O)C(=C)C13)C(=CC2=O)C)C
747 0 JCWAZFVQFSNZQI-UHFFFAOYSA-N COc1ccc2cc(oc2c1)c3cc(O)c(CC=C(C)C)c(O)c3
748 0 IJAFYCQHLNAYDS-AAEUAGOBSA-N CCCC(=O)c1c(O)ccc([C@@H]2C[C@H](C)Oc3cccc(O)c23)c1O
749 0 OVGNGKKFMLXWSZ-UHFFFAOYSA-N COc1ccc2cc(oc2c1CC=C(C)C)c3cc(O)cc(O)c3
750 0 VAPXVGZASDRUQI-WGNLTUJMSA-N C[C@H]1[C@H]2C[C@@]34COC(=O)C3=CCC[C@@H]4[C@@]15C[C@@H](O[C@H]5O2)c6cocc6
751 0 KMLONNDXWAQAPV-UHFFFAOYSA-N COc1cc(OCC=C(C)C)c2C=CC(=O)Oc2c1C(=O)C=C(C)C
752 0 PKWSKCFMABZMMV-SFHVURJKSA-N CC(=CCC[C@]1(C)Oc2cc(O)c(C(=O)O)c(C)c2C=C1)C
753 0 OSVMTKAMIBTGSB-HMFGEACVSA-N Cc1cc2O[C@@]3(C)CC[C@@H]4[C@H]3[C@H](c2c(O)c1C(=O)O)C4(C)C
754 0 NRKQTNOYIVOQOH-RCDVYXTJSA-N Cc1c2[C@H]3[C@@H]4[C@@H](CC[C@]4(C)Oc2cc(O)c1C(=O)O)C3(C)C
755 0 HJGHJTUHZVARGW-FXAWDEMLSA-N Cc1cccc2OC(=O)C3=C(OC(C)(C)C4=C3[C@H](O)[C@](C)(O)CC4)c12
756 0 ZSDCIXREXUHWAF-BRUFTZQQSA-N Cc1cccc2OC(=O)C3=C(OC(C)(C)[C@@H]4CC[C@]5(C)O[C@@H]5[C@@]34O)c12
757 0 FWCJDHPGNJPWJE-UHFFFAOYSA-N COc1ccc(OC)c(CCc2c(C)c(O)cc(O)c2C)c1
758 0 LQJVEBISYQGVRQ-GWNMQOMSSA-N C[C@H]1COc2c(O)c3c(C(=O)C=C4C(=C(CO)CC[C@@]34C)C)c(O)c12
759 0 MEDZOWDIKBGDII-UHFFFAOYSA-N CC1=CC(=O)c2c(O)c3C=CC(C)(C)Oc3c(C=CC(C)(C)O)c2O1
760 0 YCMUDCYIDCEIAJ-ZTLZXXPXSA-N C[C@@H]1C[C@@](C)(O)Cc2ccc(CO)c(C=CC=CC(=O)O)c12
761 0 NDMIZXWDLDQQRN-GQNLRQNYSA-N C[C@]12C[C@H]3OC(=O)C4=CCC[C@H]([C@@]34C)[C@]15C[C@@H](O[C@@H]5O2)c6cocc6
762 0 SLOQSNHEHSCLGS-YNEHKIRRSA-N Cc1cc2NC(=O)C(=O)N(C[C@H](O)[C@@H](O)[C@H](O)CO)c2cc1C
763 0 CCLBCXQPQPTSRE-OZPINXAYSA-N CC1(C)[C@H]2CC[C@@]3(C)Oc4cc(O)c5C(=O)C=C(CO)Oc5c4[C@@H]1[C@@H]23
764 0 WGLVCQFLXGZZHQ-UHFFFAOYSA-N CC1=CC(=O)c2c(O)c(C=CC(C)(C)O)c3OC(C)(C)C=Cc3c2O1
765 0 ZXWYHLPEHRKPMY-RAEBLBGASA-N C[C@@H]1C[C@@H]2OC(=C)C(=C)[C@H]2[C@H](OC(=O)C)[C@@]3(C)[C@H]1C=CC3=O
766 0 PKEXFWWHNQGVIY-QKMKBPDTSA-N C[C@H]1Cc2c(O)c3C(=O)C=C4[C@](C)(CC[C@]5(C)O[C@]45C)c3c(O)c2O1
767 0 WEQHNIVLPMYPPS-WZNKSHDTSA-N CC1(C)[C@H]2C[C@]3(O)CC(=O)[C@](O)([C@@H]2[C@H]3O)C4=COc5ccccc5[C@@H]14
768 0 JQHMNZBYDQWTGD-FQEVSTJZSA-N CC1=C(C)C2=CC(=O)c3c(O)c4cc(C)oc4c(O)c3[C@@]2(C)CC1
769 0 MXCWFIORGFVJPA-VELVDXENSA-N C[C@@]12CC(=O)[C@@]34[C@@H]([C@H](OC3=O)c5cocc5)[C@]4(C)[C@H]1CC[C@H]6O[C@@]26C
770 0 LCORMMZDCPNNTG-FQEVSTJZSA-N CC(=CCCC1(C)Oc2ccc3C(=O)C=C(O)C(=O)c3c2C=C1)C
771 0 IIOBFLRWFIJSIZ-FQEVSTJZSA-N Cc1oc2c(O)c3c(C(=O)C=C4C(C)(C)C=CCC34C)c(O)c2c1
772 0 GALZHQYJPOPISQ-HCRWOEOASA-N CC1CC2=C(C3C(C4=C(C)C(=O)OC4(O)CCC3=C)C5(C)OC25)C1=O
773 0 PCKTVUSCRGCLKU-NSFRVAJKSA-N CC=C(C)/C(=O)OC1CC(C)c2c(C)c3c(C)coc3c(O)c2C1=O
774 0 WQFABVWRBLAEQK-HOCLYGCPSA-N COc1cc2C(=O)C3C(Cc2c(O)c1O)C(C)(C)c4ccccc34
775 0 PSFZYOUCEGTRJM-XCJKDKRRSA-N COc1cc(ccc1O)C2C(C)C(C)C(=O)c3cc(O)c(OC)cc23
776 0 DYHAUTBQJIFVFY-QGZVFWFLSA-N COc1cc2CCCCC(=O)C(O)Cc3ccc(O)c(Oc1cc2)c3
777 0 LBZMBHMMTWMONT-UHFFFAOYSA-N COc1cc(cc(O)c1CC=C(C)C)c2oc3cc(O)ccc3c2
778 0 JQHRRMYSQRDDFZ-HSIWAIONSA-N CC1C2CC34COC(=O)C3CC=CC4C15CC(OC5O2)c6cocc6
779 0 SOUHOZAOAMAEFT-WOBPFGCHSA-N CC=C(/C)C(=O)OC1CC(=C2C(C3OC(=O)C(=C)C13)C(=CC2=O)C)C
780 0 UCJQNGXPKHJPNU-UHFFFAOYSA-N CC(C)CC(=O)c1cc(cc2cc(oc12)C(C)(C)O)C(=O)C
781 0 AERIMOSGDYTXLU-XDCWJTEKSA-N CC1=CCCC2(C)CC(OC(=O)c3cocc3)C4C(OC(=O)C4=C)C12
782 0 BXCIAOQSXHNBSF-ACJLOTCBSA-N COC1=C(OC)C(=O)C2=C(CC3C(=C)CCCC3(C)C2)C1=O
783 0 RRMJWJXNTVFFQL-UHFFFAOYSA-N CC1CCCC#CCCCCc2c(C(=O)O1)c(O)cc(c2)O
784 0 CFSIOFMGXYBEMC-UHFFFAOYSA-N O=C1CCCCCC2=CC#CC(=C2C(=O)OC(CCC1)C)O
785 0 XKEJBHLKPJZBJZ-UHFFFAOYSA-N O=CC1=C(C=CC(=O)O)C2C(=CC1)C1CCC(C1(CC2)C)O
786 0 DAYGJIRXWSITIF-UHFFFAOYSA-N O=CC=C1C(=CC(=O)O)CC=C2C1CCC1(C2CCC1O)C
787 0 AZKZPXFWTQSDET-UHFFFAOYSA-N O=C1CC2(O)CC3C(C1C1=COc4c(C1C3(C)C)ccc(c4)O)C2O
788 0 QXKMYUUODFEWMC-UHFFFAOYSA-N O=CC1C(CCC2(C1CCC2O)C)c1ccc(cc1C=O)O
789 0 XSORMTAPJGURLQ-UHFFFAOYSA-N O=CC=C1C(=CC(=O)O)C=CC2C1CCC1(C2CCC1O)C
790 0 BMFGSHNGIBOINC-UHFFFAOYSA-N CC1CCC(C2(C1C1C(C1(C)C)CC2)C)OS(=O)(=O)O
791 0 SGVGLVAPEQBEFL-UHFFFAOYSA-N COC(C(N(c1c(C)cccc1C)N1CCOC1=O)O)C(=O)O
792 0 NRWFLHTVSDGUDT-UHFFFAOYSA-N C=CCc1cc(OC)c(c(c1)c1c(O)c(CC=C)cc(c1O)OC)O
793 0 WXZHDARJXYXJCI-UHFFFAOYSA-N C=CCc1cc(OC)c(c(c1)c1cc(CC=C)c(c(c1O)OC)O)O
794 0 GMGLSCYVKNOXAM-UHFFFAOYSA-N O=CC1=C(C=CC(=O)O)C2C(C=C1)C1CCC(C1(CC2)C)O
795 0 PXFQOSWLPRMUIG-UHFFFAOYSA-N C=CCC1=CC2(C(C(=C1)OC)(O2)O)c1cc(CC=C)cc(c1O)OC
796 0 WRFWYJBMBOKTAS-UHFFFAOYSA-N Oc1ccc2c(c1)OC=C1C2C(C)(C)C2C3C1C1(O)OC3C(C2)(C1)O
797 0 WRQOSLXDXUJGRZ-UHFFFAOYSA-N O=CC=C(C(C(c1ccc(cc1)O)CC)CC)C=CC(=O)O
798 0 HQYROEHHDBAKFZ-UHFFFAOYSA-N CC(CCc1c(O)cc2c(c1O)c(=O)cc(o2)c1ccccc1)C
799 0 PONUYSLMQUMDOU-UHFFFAOYSA-N CC(=CCc1c(O)cc2c(c1O)c(=O)cc(o2)C1=CCCC=C1)C
800 0 GYFBALDYGJSCFF-UHFFFAOYSA-N CC(=CCc1c(O)cc2c(c1O)c(=O)cc(o2)C1=CC=CCC1)C
801 0 PQCIHSSPCXSZRX-UHFFFAOYSA-N CC(=CCc1c(O)cc2c(c1O)c(=O)cc(o2)C1CC=CC=C1)C
802 0 BXZUEWGZAPBXPZ-UHFFFAOYSA-N CC(=CCC1=C(O)c2c(CC1O)oc(cc2=O)c1ccccc1)C
803 0 GBQVQIJLEDPORK-UHFFFAOYSA-N CC(=CCC1C(=Cc2c(C1O)c(=O)cc(o2)c1ccccc1)O)C
804 0 FBTXQGOKPSPMTP-FNORWQNLSA-N CC1C(CCCN1Cc1cnc([nH]c1=N)C)/C=C/OP(=O)(O)O
805 0 HTZAXYOPFZTHGN-UHFFFAOYSA-N Oc1nc(=N)[nH]c2c1N=C(CCNc1ccc(c(c1)C)C(=O)O)CN2
806 0 HBORJFXUJIJLCW-UHFFFAOYSA-N Cc1cc(ccc1NCCC1=Nc2c(NC1)[nH]c(=N)nc2O)C(=O)O
807 0 NRIQJHLJHYWZDM-UHFFFAOYSA-N COC(=O)c1ccc(cc1)NCCC1=Nc2c(NC1)[nH]c(=N)nc2O
808 0 PVSIQYATENCTGA-UHFFFAOYSA-N CN(c1ccc(cc1)C(=O)O)CCC1=Nc2c(NC1)[nH]c(=N)nc2O
809 0 HHQPUIRBTLABHI-UHFFFAOYSA-N Oc1nc(=N)[nH]c2c1N=C(CCNc1ccc(cc1)C(=O)O)CN2C
810 0 PKKXWABVORZJIO-UHFFFAOYSA-N Oc1nc(=N)n(c2c1N=C(CCNc1ccc(cc1)C(=O)O)CN2)C
811 0 OEVHCHLUNSYMFU-UHFFFAOYSA-N COc1nc(=N)[nH]c2c1N=C(CCNc1ccc(cc1)C(=O)O)CN2
812 0 SLNAVZAHOQECPK-UHFFFAOYSA-N Oc1ccc2c(c1)CCC1C2(O)CCC2(C1CC(C2=O)O)C
813 0 IOYWEAVLBBQXPY-UHFFFAOYSA-N Oc1ccc2c(c1)CCC1C2COCC2(C1CC(C2=O)O)C
814 0 PCUJQTWROJGGFS-UHFFFAOYSA-N Oc1ccc2c(c1)COCC1C2CCC2(C1CC(C2=O)O)C
815 0 FOBXBWVGYZYXCH-UHFFFAOYSA-N OC1=CC2C3(C(=C1)CCC1C3CCC3(C1CC(C3=O)O)C)O2
816 0 FQZSKEIIRFYYMC-UHFFFAOYSA-N OC1=CC=C2C3(C1O3)CCC1C2CCC2(C1CC(C2=O)O)C
817 0 AITQTUPZAMOMIW-UHFFFAOYSA-N OCC12CCC(=C(C1=CC(=O)c1c2c(O)c2c(c1O)CC(O2)C)C)C
818 0 FPZIKMSUKUOGLD-UHFFFAOYSA-N CC1Cc2c(O1)c(O)c1c(c2O)C(=O)C=C2C1(C)CC(O)C(=C2C)C
819 0 IARNMDNESJEEGE-UHFFFAOYSA-N OCC1=C(C)CCC2(C1=CC(=O)c1c2c(O)c2c(c1O)CC(O2)C)C
820 0 GYMKLEHRLLVXAK-UHFFFAOYSA-N CC1Oc2c(C1O)c(O)c1c(c2O)C2(C)CCC(=C(C2=CC1=O)C)C
821 0 MAUSWZLTFBEWOI-UHFFFAOYSA-N OCC1=C(C)C2=CC(=O)c3c(C2(CC1)C)c(O)c1c(c3O)CC(O1)C
822 0 PWAVTLGDNMWIQF-UHFFFAOYSA-N CC1CC2=C(O)C34C(C(=C2O1)O)(O3)C1(C)CCC(=C(C1=CC4=O)C)C
823 0 FXDLUJDSHDWKKU-UHFFFAOYSA-N CC1CC2=C(O)C3=C(C4(C2(O1)O4)O)C1(C)CCC(=C(C1=CC3=O)C)C
824 0 KPIWCBOYTQADLR-UHFFFAOYSA-N CC1Cc2c(O1)c(O)c1c(c2O)C(=O)C2C3(C1(C)CCC(=C3C)C)O2
825 0 YNPAWAXTNGWDJB-UHFFFAOYSA-N CC1OC2=C(O)C3=C(C4(C2(C1)O4)O)C(=O)C=C1C3(C)CCC(=C1C)C
826 0 PKEXFWWHNQGVIY-UHFFFAOYSA-N CC1Cc2c(O1)c(O)c1c(c2O)C(=O)C=C2C1(C)CCC1(C2(C)O1)C
827 0 BQKLMHYTEMRKND-UHFFFAOYSA-N CC1Cc2c(O1)c(O)c1c(c2O)C(=O)C=C2C1(C)COCC(=C2C)C
828 0 CSJUDLCFEFLHKI-UHFFFAOYSA-N CC1Cc2c(O1)c(O)c1c(c2O)C(=O)C=C2C1(C)CCOC(=C2C)C
829 0 ZBNZPQSZXIWSFZ-UHFFFAOYSA-N OC1CC2(C)C(C3C1c1ccc(cc1CC3)O)CC(C2=O)O
830 0 AGPASAMHHGBMRO-UHFFFAOYSA-N OC1Cc2cc(O)ccc2C2C1C1CC(C(=O)C1(CC2)C)O
831 0 WOHYMPABKJOVGI-UHFFFAOYSA-N Oc1ccc2c(c1)C(O)CC1C2CCC2(C1CC(C2=O)O)C
832 0 CGJPNDFAMFZCJQ-UHFFFAOYSA-N Oc1cc(O)c2c(c1)CCC1C2CCC2(C1CC(C2=O)O)C
833 0 PCHYJDPNXRPHGK-UHFFFAOYSA-N CC1Cc2c(O1)c(O)c1c(c2O)C(=O)C=C2C1(C)C=CC(=C2C)C
834 0 JQHMNZBYDQWTGD-UHFFFAOYSA-N Cc1cc2c(o1)c(O)c1c(c2O)C(=O)C=C2C1(C)CCC(=C2C)C
835 0 AUYKZFUSRBFKLD-UHFFFAOYSA-N OC1C(O)C(O)c2c(C1O)c1c(cc2)c(C)c2c(c1C)cccc2
836 0 AZYZJSPCUMGVDB-JYTHNFSDSA-N Cc1cc2[nH]c1/C=C\1/C=CC(=N1)/C=c\1/cc/c(=C/C3=N/C(=C/2)/C=C3)/[nH]1
837 0 IGNNGXRBIXYZSE-UHFFFAOYSA-N C=C1CC(=O)c2c(O1)c1C=CC(Oc1c1c2OC(C)(C)C=C1)(C)C
838 0 XQWLAQSYBUZCJM-UHFFFAOYSA-N O=Cc1cc(=O)c2c(o1)c(CC=C(C)C)c1c(c2)C=CC(O1)(C)C
839 0 QBNWJOLGHZVFKB-UHFFFAOYSA-N OCc1oc2c(CC=C(C)C)c3OC(C)(C)C=Cc3cc2c(=O)c1O
840 0 ASNAQYLXMGZDLA-UHFFFAOYSA-N CC(=CCc1c2OC(C)(C)C=Cc2cc2c1oc(cc2=O)C(O)O)C
841 0 VPJBMWQOIOPWLO-UHFFFAOYSA-N OCc1cc(=O)c2c(o1)c(CC=C(C)C)c1c(c2)C(=CC(O1)(C)C)O
842 0 RIYATMOCSMLNBU-UHFFFAOYSA-N OCc1cc(=O)c2c(o1)c(CC=C(C)C)c1c(c2)C=C(C(O1)(C)C)O
843 0 ZCDAIKUNPWEKJN-UHFFFAOYSA-N OCc1cc(=O)c2c(o1)c(CC=C(C)C)c1c(c2)C=CC(O1)(C)CO
844 0 IRBHHZJUCZGMNU-UHFFFAOYSA-N OCC1=CC(=O)C23C(O1)(O2)C(=C1C(=C3)C=CC(O1)(C)C)CC=C(C)C
845 0 UPCFPGDZAIXQSU-UHFFFAOYSA-N OCc1cc(=O)c2c(o1)C1(CC=C(C)C)OC31C(=C2)C=CC(O3)(C)C
846 0 JZYUNGAXTODQHL-UHFFFAOYSA-N OCc1cc(=O)c2c(o1)C(=C1C3(C2O3)C=CC(O1)(C)C)CC=C(C)C
847 0 XJYUZYMCMBAVKV-UHFFFAOYSA-N OCC12OC2C(=O)c2c(O1)c(CC=C(C)C)c1c(c2)C=CC(O1)(C)C
848 0 RMQQZPZLXDLOQI-UHFFFAOYSA-N OCc1cc(=O)c2c(o1)c(CC1OC1(C)C)c1c(c2)C=CC(O1)(C)C
849 0 RKMOQWVGMPHGPH-UHFFFAOYSA-N OCc1cc(=O)c2c(o1)c(CC=C(C)C)c1c(c2)C2OC2C(O1)(C)C
850 0 HUCWOUNESMOUBL-UHFFFAOYSA-N CC1=CC(=O)C2C(O1)(O)C1=C(C3=C2OC(C)(C)C=C3)OC(C=C1)(C)C
851 0 ZLNZALIUNXZZSB-UHFFFAOYSA-N OCc1oc2c(OCC=C(C)C)c3OC(C)(C)C=Cc3cc2c(=O)c1
852 0 ZVRSBONERUIJSF-UHFFFAOYSA-N OCOc1cc(=O)c2c(o1)c(CC=C(C)C)c1c(c2)C=CC(O1)(C)C
853 0 CLJPXTNFTYQZMU-UHFFFAOYSA-N CC1=CC2C(CC1)C(C)(CCCC2(C)C)OS(=O)(=O)O
854 0 GTZPOSKZCUNJDS-UHFFFAOYSA-N O=C1CC(C)(O)Oc2c1c1OC(C)(C)C=Cc1c1c2C=CC(O1)(C)C
855 0 KLVLXRCYVXPESN-UHFFFAOYSA-N CC(=C)Oc1c2C=CC(Oc2c2c(c1C(=O)O)OC(C=C2)(C)C)(C)C
856 0 UPRBBQPOXSHRPU-UHFFFAOYSA-N OC(=O)C=C(Oc1cc2OC(C)(C)C=Cc2c2c1C=CC(O2)(C)C)C
857 0 ARQSVFADZMYAOC-UHFFFAOYSA-N Clc1ccc(cc1)CN(C(=O)N(c1ccccc1)C)C1CCCC1
858 0 OLRLMTWSUJDQTK-UHFFFAOYSA-N Clc1ccc(c(c1)C)CN(C(=O)Nc1ccccc1)C1CCCC1
859 0 AWLQKDSFPUQUFY-UHFFFAOYSA-N O=C(N(C1CCCC1)Cc1ccc(c(c1)C)Cl)Nc1ccccc1
860 0 OXQQKUICHZOXGS-UHFFFAOYSA-N Cc1cc(=O)c2c(o1)c(C=CC(O)(C)C)c(c1c2OC(C)(C)C=C1)O
861 0 LOWLIVCVQFBYAB-UHFFFAOYSA-N CC(=CC(=O)c1c(O)c2C=CC(Oc2c2c1OC(C)(C)C=C2)(C)C)O
862 0 IERQXCWCWSNIJT-UHFFFAOYSA-N NCCCCC(C(=O)NCC(=O)N(c1ccc(cc1O)Cl)C)N
863 0 KHCLIGZFWFLQSU-UHFFFAOYSA-N Oc1ccc2c(c1)C(=NCc1n2c(C)nc1)c1ccccc1F
864 0 PLUCSGIFFJMVQA-UHFFFAOYSA-N O=C1CC=C2C(=C1)C(=NCc1n2c(C)nc1)c1ccccc1F
865 0 GWYTUKZITHDTSR-UHFFFAOYSA-N CCN(c1cccc(c1)c1ccnc2n1ncc2C#N)C(=O)O
866 0 FWCRIOOZHLDDAM-UHFFFAOYSA-N COC1C(OC(C1O)CO)N1CN(C2C1NCNC2=O)C
867 0 KNXQGVXSYDXSQS-UHFFFAOYSA-N COC1C(CO)OC(C1O)N1CN(C2C1NCNC2=O)C
868 0 ZOTQLPIXUNAVRZ-UHFFFAOYSA-N O=CC1=C(C=CC(=O)O)C2C(CC1)C1CCC(=O)C1(CC2)C
869 0 VTFVXDOCKFYWBD-UHFFFAOYSA-N O=CC=C1C(=CC(=O)O)CCC2C1CCC1(C2CCC1=O)C
870 0 BFPCKDLCDULGJU-UHFFFAOYSA-N O=C1CCC2C1(C)CCC1C2=CCC2=C1C=CC(C2O)(O)O
871 0 SHMKMLKJCFKGMN-UHFFFAOYSA-N OC1=CC2=C(C(C1O)O)C1C(=CC2)C2CCC(=O)C2(CC1)C
872 0 WVEPKJOFJOGKJM-UHFFFAOYSA-N OC1=CC2(C(C=C1)(O)C1CCC3(C(C1=CC2)CCC3=O)C)O
873 0 LFFQZIIWENGTQT-UHFFFAOYSA-N O=C(C=C(C)C)OC1Cc2cc3ccc(=O)oc3c(c2OC1(C)C)C
874 0 UVQSBFDGNHWPAC-UHFFFAOYSA-N O=C(C=C(C)C)OC1Cc2cc3cc(C)c(=O)oc3cc2OC1(C)C
875 0 YLIXJIAQCLTRIJ-UHFFFAOYSA-N O=C(C(=C(C)C)C)OC1Cc2cc3ccc(=O)oc3cc2OC1(C)C
876 0 SRKCHJWQBIIPFJ-UHFFFAOYSA-N O=C1C=C2C3CCC4(CC3(CC2C(C1)(C)C(=O)O)CC4=C)O
877 0 VXKZWTNEIHWNES-UHFFFAOYSA-N O=C1CC(C)C2C(=C1)C1CCC3(CC1(C2C(=O)O)CC3=C)O
878 0 MUCJJWMHDVPSQD-UHFFFAOYSA-N COC1(O)C=C(C=CC1O)CCn1cc(ccc1=O)C(=O)O
879 0 SESUVURRLLALPF-UHFFFAOYSA-N COC1=CC=CC(C1O)(O)CCn1cc(ccc1=O)C(=O)O
880 0 LZBMRNSSFSSVDB-UHFFFAOYSA-N CCN(C1=NC(CC(=N1)C)OP(=S)(OC)OC)CC
881 0 WSRHOQBTCKVWHI-UHFFFAOYSA-N CCN(C1=NC(=CC(N1)C)OP(=S)(OC)OC)CC
882 0 VMTVJXLNZDODHW-UHFFFAOYSA-N COC(=O)C1=COC2C3C1C=CC13OC(=O)C(C1O2)C(N)C
883 0 VSQXZWUWKSABMQ-UHFFFAOYSA-N OCC1(O)COC2=CC3(C(C(=C2C=C1)O)C(=O)C=C(O3)C)N
884 0 OESGDWAAZZTBOK-UHFFFAOYSA-N OCC1(O)COc2c(C=C1)c(O)c1c(c2)OC(CC1=O)(C)N
885 0 QQKOZOVXLXETHN-UHFFFAOYSA-N OCC1(O)C=CC2=C(O)c3c(CC2(OC1)N)oc(cc3=O)C
886 0 WOAWRUBCOJNQIL-UHFFFAOYSA-N COCC1OC(C(C1O)O)N1CN(C2C1NCNC2=O)C
887 0 VOPQDSPMZAFQPE-UHFFFAOYSA-N Oc1ccc2c(c1CCC(O)(C)C)OC1C2COC2=CC#CC=C12
888 0 KVIWWYFGRIYWHN-UHFFFAOYSA-N OCC1OC(C(C1O)O)N1CN(C2C1N(C)CNC2=O)C
889 0 WYDZLJQZXUUOJZ-UHFFFAOYSA-N COc1ccc2c(c1)ccc(c2)C(C(C(=O)O)(C)C)C(O)C
890 0 NWDGNHOTXXJVKE-UHFFFAOYSA-N CC(=O)C1C2C(O)C(=O)CC2C(C2C1=COc1c2ccc(c1)O)(C)C
891 0 DWVPAYNUTSTTPA-UHFFFAOYSA-N O=C1CC2(O)CC3C(C1C1=COC4=CC#CC=C4C1C3(C)C)C2O
892 0 UFOJHTUFBRVSLJ-UHFFFAOYSA-N CCC(C(C(=O)O)(CO)C)c1ccc2c(c1)ccc(c2)OC
893 0 VFMQDVCLSIVRRE-UHFFFAOYSA-N OCC1OC(C(C1O)O)N1CN(C2C1NCN(C2=O)C)C
894 0 JLDBORZINRBXPQ-UHFFFAOYSA-N CC(CCc1c(O)cc(c2c1oc(cc2=O)c1ccccc1)O)C
895 0 OVAWIXLDPXGXJM-UHFFFAOYSA-N CC(=CCc1c(O)cc(c2c1oc(cc2=O)C1=CCCC=C1)O)C
896 0 BEDOCJHQWNCVHI-UHFFFAOYSA-N CC(=CCc1c(O)cc(c2c1oc(cc2=O)C1=CC=CCC1)O)C
897 0 HFSUMBRAIGNGPP-UHFFFAOYSA-N CC(=CCc1c(O)cc(c2c1oc(cc2=O)C1CC=CC=C1)O)C
898 0 MINZLUAFMLKFEW-UHFFFAOYSA-N CC(=CCC1C(O)C=C(c2c1oc(cc2=O)c1ccccc1)O)C
899 0 XAMMLPNHQAQPCS-UHFFFAOYSA-N CC(=CCC1=C(O)CC(c2c1oc(cc2=O)c1ccccc1)O)C
900 0 WCVUNHHVAYVFMW-UHFFFAOYSA-N OC(=O)C1C2C(C)C(O)C(=O)C=C2C2C31CC(=C)C(C3)CC2
901 0 CMYAXPQKTXHULO-UHFFFAOYSA-N C=C1CC23CC1CCC3C1=CC(=O)C(C(C1C2)(C)C(=O)O)O
902 0 PXVJUPPVMMUCHW-UHFFFAOYSA-N CCC1c2ccc(cc2C(C1C1(O)C=CC(=CC1O)O)C)O
903 0 SAJXARFYPSKGIU-UHFFFAOYSA-N Clc1ccc(c(c1)O)C=C(C(C(C)(C)C)O)n1cncn1
904 0 LAXXEVAOLNXJPX-UHFFFAOYSA-N OC(C(C)(C)C)C(=Cc1ccc(c(c1)O)Cl)n1cncn1
905 0 RDUOFBWKMXAVFD-UHFFFAOYSA-N OC(C(C)(C)C)C(=C(c1ccc(cc1)Cl)O)n1ncnc1
906 0 LSUSZHACZYTKHT-UHFFFAOYSA-N OCC(C(C(=Cc1ccc(cc1)Cl)n1cncn1)O)(C)C
907 0 NIIVQWWTRQXWDE-UHFFFAOYSA-N Clc1ccc(cc1)C=C(C(C(C)(C)C)O)n1cnc(n1)O
908 0 QLCLRDWCTSIYMK-UHFFFAOYSA-N Clc1ccc(cc1)C=C(C(C(C)(C)C)O)n1ncnc1O
909 0 OWRTVKMMFSZJFI-XFFZJAGNSA-N ClC1=CC2C(C=C1)(O2)/C=C(/C(C(C)(C)C)O)\n1cncn1
910 0 IWGRIHKNIHNUDS-UHFFFAOYSA-N OC(C(C)(C)C)C(=CC1=CC=C(C2C1O2)Cl)n1ncnc1
911 0 FJFXEWWRNCSPTM-UHFFFAOYSA-N OC(C(C)(C)C)C(=CC1=CC2C(C=C1)(O2)Cl)n1cncn1
912 0 NXALHVZDFPIHFQ-UHFFFAOYSA-N OC(C1(OC1c1ccc(cc1)Cl)n1ncnc1)C(C)(C)C
913 0 AISHKFOWUADELP-UHFFFAOYSA-N COCCOC1=C(N2CC2)C(=O)C(=C(C1=O)N1CC1)OCCO
914 0 COWGUNCVYALRQH-UHFFFAOYSA-N COc1cc2cc3CC(C)OC(c3c(c2c(c1C)OC)O)C
915 0 ZYYKSRWUGPYWIB-UHFFFAOYSA-N C#CCc1oc(cc1O)COC(=O)C1C(C1(C)C)C=C(C)C
916 0 AVPICHKOMCZKLD-UHFFFAOYSA-N COc1cc2cc3CC(C)OC(c3c(c2c(c1)OC)OC)C
917 0 FYLXISUBIOZPKB-UHFFFAOYSA-N COc1cc(OC)c2c(c1C)cc1c(c2O)C(C)OC(C1)C
918 0 NMBYZJJSSLENIQ-UHFFFAOYSA-N COc1cc(OC)c2c(c1)c(C)c1c(c2O)C(C)OC(C1)C
919 0 WXNHRQMNUHTOKM-UHFFFAOYSA-N Cc1ccncc1c1ncccc1c1ccnc(c1)c1cccnc1
920 0 IKCRGCJAINLIJG-UHFFFAOYSA-N Cc1cncc(c1)c1ncccc1c1ccnc(c1)c1cccnc1
921 0 UAQXHIYSKKLMPW-UHFFFAOYSA-N O=C1OC23C(C1(C)C(O)C=C2)CC12C3CCC(C2)(C(=C)C1)O
922 0 FVAAJFGORQNIBN-UHFFFAOYSA-N O=CNc1ccc(cc1C(CC(=O)O)(CCNC(=O)C)O)OC
923 0 KMCYJACOBVBEGQ-UHFFFAOYSA-N COC1=C(OC)C(=O)C2C(=C(CCC2(C)C=C)C(=C)C)C1=O
924 0 JBBOCZJBIRXRTR-UHFFFAOYSA-N Cc1ccc(cn1)c1ncccc1c1ccnc(c1)c1cccnc1
925 0 QXJPQXDPXAJLDN-UHFFFAOYSA-N Cc1ccncc1c1nccc(c1)c1cccnc1c1cccnc1
926 0 WZUXTWRYYNFISC-UHFFFAOYSA-N Cc1cncc(c1)c1nccc(c1)c1cccnc1c1cccnc1
927 0 FZHCFSWZXXAYAD-UHFFFAOYSA-N Cc1ccc(cn1)c1nccc(c1)c1cccnc1c1cccnc1
928 0 YXFPAVJRIKYUNH-UHFFFAOYSA-N Cc1cnc(c(c1)c1ccnc(c1)c1cccnc1)c1cccnc1
929 0 VKMINWANYBHQFH-UHFFFAOYSA-N Cc1ccnc(c1c1ccnc(c1)c1cccnc1)c1cccnc1
930 0 HPATXMNEUVFCBX-UHFFFAOYSA-N Cc1nc(cc(c1)c1cccnc1c1cccnc1)c1cccnc1
931 0 MEPGKZJDJMYDAV-UHFFFAOYSA-N Cc1c(nccc1c1cccnc1c1cccnc1)c1cccnc1
932 0 MXFNQWDQNFBCAV-UHFFFAOYSA-N Cc1cnc(cc1c1cccnc1c1cccnc1)c1cccnc1
933 0 GKNQVPZCFYLBBB-UHFFFAOYSA-N OCC(C(C1NC=C(N(C1O)O)N=C(NC(=O)O)N)O)O
934 0 GRUBYKMKKGJZEH-UHFFFAOYSA-N OCC(C(C1NC(=C(N(C1O)O)N=C(N)N)C(=O)O)O)O
935 0 HKOFPXXLIHHJHO-UHFFFAOYSA-N C=C1C2CCC3(C1O)C(=C2)CC1C23CCC(C1(C(=O)O2)C)O
936 0 MJRFAVRJDICBBS-UHFFFAOYSA-N OC1=CC2(C(C=C1)(O)C1CCC3(C(C1C=C2)CCC3=O)C)O
937 0 WBZIYTKAQNLDSG-UHFFFAOYSA-N OC1=CC2=C(C(C1O)O)C1C(C=C2)C2CCC(=O)C2(CC1)C
938 0 MLRISADGKXPOED-UHFFFAOYSA-N OC1C2=C(C=CC1(O)O)C1C(C=C2)C2CCC(=O)C2(CC1)C
939 0 FJYMIOUFSMOSAT-UHFFFAOYSA-N SCCNC(C(C(=O)O)CNC(=O)C(C(CO)(C)C)O)O
940 0 DQLMCUGSKMBGSW-UHFFFAOYSA-N CC1CCC2C1C1C(C1(C)C)CCC2(C)OS(=O)(=O)O
941 0 YPJUAHVLJBYZAK-UHFFFAOYSA-N SCCNC(=O)CCNC(C(C(CO)(C)C)(C(=O)O)O)O
942 0 MMIYXJVJQDAQDR-UHFFFAOYSA-N Oc1ccc(c(c1)Cl)C=C(C(C(C)(C)C)O)n1cncn1
943 0 MAKTTYPYFYQYLY-SDQBBNPISA-N ClC1=CC(=O)C(C=C1)/C=C(/C(C(C)(C)C)O)\n1cncn1
944 0 TXQQUAIHQXNKKC-UHFFFAOYSA-N NCC1C(=O)OC2C1C1OC(=O)C(=C1)C1OC1C1C(C2)(C)O1
945 0 WYZCODUHUDDVKZ-UHFFFAOYSA-N C=C1C(=O)OC2C1C1OC(=O)C(C1N)C1C(C3C(C2)(C)O3)O1
946 0 WVHSOZBJDQIVPE-UHFFFAOYSA-N COc1cc2CC(C(=O)O)N(Cc2cc1OC)C(=O)C(=O)C
947 0 ZCKYTKSBRQWDLS-UHFFFAOYSA-N NC(C(=O)O)CCNC(C(=O)N)CCN1CCC1C(=O)O
948 0 BSNXYEJYGRRQCH-UHFFFAOYSA-N NC(C(=O)N)CCNC(C(=O)O)CCN1CCC1C(=O)O
949 0 HWRJVGSOYFOLOY-UHFFFAOYSA-N O=C1OC23C(C1(C)C1OC1C2)CC12C3CCC(C2)(C(=C)C1)O
950 0 NYLIQLKTNIHKLA-UHFFFAOYSA-N O=C1CCC2C(O1)(C)CCC1C2CCc2c1c(O)cc(c2)O
951 0 QRYLTYOEPDUIMR-UHFFFAOYSA-N O=C1CCC2C(O1)(C)CCC1C2CC(O)c2c1ccc(c2)O
952 0 NVAJOFXRPBYYHD-UHFFFAOYSA-N O=C1CCC2C(O1)(C)CCC1C2C(O)Cc2c1ccc(c2)O
953 0 ZMZGEMIYWNERLL-UHFFFAOYSA-N O=C1CC(O)C2C(O1)(C)CCC1C2CCc2c1ccc(c2)O
954 0 UUVICMGGKOMZDE-UHFFFAOYSA-N O=C1CCC2C(O1)(C)CCC1C2CCC2=C1C1OC1C(=C2)O
955 0 HBMKTKQESJGFOW-UHFFFAOYSA-N O=C1CCC2C(O1)(C)CCC1C2CCC2=C1C=CC1(C2O1)O
956 0 BWTLSKUZIOTHIW-UHFFFAOYSA-N O=C1CCC2C(O1)(C)CCC1C2CCC23C1(C=CC(=C3)O)O2
957 0 IJQIQUUNHKXZJY-UHFFFAOYSA-N O=C1CCC2C(O1)(C)CCC1C2COCc2c1ccc(c2)O
958 0 MWVBBLXETRPIGC-UHFFFAOYSA-N O=C1CCC2C(O1)(C)COCC1C2CCc2c1ccc(c2)O
959 0 SXPZKCQVDZLFFB-UHFFFAOYSA-N O=C1CCC2C(O1)(C)CCC1(C2CCc2c1ccc(c2)O)O
960 0 QBTPXRJLXRZIOT-UHFFFAOYSA-N Oc1ccc2c(c1)OCC1=C3C(=O)CC4(CC(C(C21)(C)C)C3C4O)O
961 0 NCPHXVQPTKTIOL-UHFFFAOYSA-N OC(=O)CC1(O)CCC2C(=C1)CCC(C2)c1ccc(cc1)O
962 0 IEXHCUZVOYIFTO-UHFFFAOYSA-N COC1=C(OC)C23C(C(=C1)OC)(O3)C(=C1C(=N2)OCC1)OC
963 0 BZAXEJNWLQDLGP-UHFFFAOYSA-N CCCC1COC(O1)(Cn1cncn1)c1ccccc1Cl
964 0 VTHIPTVYRPDDBD-UHFFFAOYSA-N CCCC1COC(O1)(Cn1cncn1)c1ccc(cc1)Cl
965 0 PHLJJYGSPPZWFQ-UHFFFAOYSA-N CC(=CCOc1c2OC(C)(C)C=Cc2c(c2c1oc(C)cc2=O)O)C
966 0 FSDOIIBHIHZCSR-UHFFFAOYSA-N CC(=CCc1c2OC(C)(C)C3C(c2c(c2c1oc(C)cc2=O)O)O3)C
967 0 RJFHJXQPKZVPFL-UHFFFAOYSA-N CC(=CCc1c2OC(C)(C)C=Cc2c(c2c1OC1(C)OC1C2=O)O)C
968 0 JIOXXIQKWVWMMQ-UHFFFAOYSA-N CCC(=C(C1=CC=C(C(C1O)O)O)CC)c1ccc(cc1)O
969 0 CZANZAXLADQCDA-UHFFFAOYSA-N CC(=CCC1=C2OC(C)(C)C=CC32C(c2c1oc(C)cc2=O)(O3)O)C
970 0 UQNZFWCWVPVYTB-UHFFFAOYSA-N OC1Cc2cc(O)c(cc2C2C1C1CCC(=O)C1(CC2)C)O
971 0 DIEYXRAJEVRYHE-UHFFFAOYSA-N CC(=CCC12OC32OC(C)(C)C=CC3=C(c2c1oc(C)cc2=O)O)C
972 0 POMBJQQXMYEXIA-UHFFFAOYSA-N CC(=CCC1=C2OC(C)(C)C=CC2=C(C23C1(OC(=CC3=O)C)O2)O)C
973 0 MPBGKIILVHAVAV-UHFFFAOYSA-N OC1CC2(C)C(=O)CCC2C2C1c1cc(O)c(cc1CC2)O
974 0 YEKVWADRTNOYHT-UHFFFAOYSA-N O=C1CCC2C1(C)CCC1C2CC(c2c1cc(O)c(c2)O)O
975 0 KQTAWGDVKXHBFV-UHFFFAOYSA-N O=C1CCC2C1(C)CCC1C2CCc2c1c(O)c(c(c2)O)O
976 0 JHMKRVZOGMNBGV-UHFFFAOYSA-N Oc1cc2C3CCC4(C(C3CCc2c(c1O)O)CCC4=O)C
977 0 CZJSMYXSSYPDQT-UHFFFAOYSA-N OC1=CC23CCC4C(C3(C=C1O)O2)CCC1(C4CCC1=O)C
978 0 UECGMVKQGNEDBC-UHFFFAOYSA-N O=C1CCC2C1(C)CCC1C2CCC2=C1C1OC1(C(=C2)O)O
979 0 LKTTXDDQCXTYKB-UHFFFAOYSA-N O=C1CCC2C1(C)CCC1C2CCC2=C1C=C(O)C1(C2O1)O
980 0 SQJDIVYCVVFMOZ-UHFFFAOYSA-N CCC(C1=CC(=C(C=C1)O)O)C(CC)C2=CC(=C(C=C2)O)O
981 0 RLPOWJHVGBSFAN-UHFFFAOYSA-N O=C1CCC2C1(C)CCC1C2COCc2c1cc(O)c(c2)O
982 0 ZSCOAPZLZBTBJA-UHFFFAOYSA-N OCC1(C)C=Cc2c(O1)c(CC=C(C)C)c1c(c2O)c(=O)cc(o1)C
983 0 AZKZPXFWTQSDET-XNZFTHMMSA-N CC1([C@@H]2C3=C(C=C(C=C3)O)OC=C2[C@H]4[C@H]5C1CC([C@@H]5O)(CC4=O)O)C
984 0 AQVGJOINPDMBIT-UHFFFAOYSA-N CC(=CCc1c2OC(C)(C)C(=Cc2c(c2c1oc(C)cc2=O)O)O)C
985 0 AWQLNKJBXASXDU-SFDCBXKLSA-N C[C@H]1C=C[C@H]2CCCC[C@H]2[C@@H]1C3=CC(=C(C(=O)O3)C=O)OC
986 0 UKLBFEHABJMOQI-UHFFFAOYSA-N CC(=CCc1c2OC(C)(C)C=C(c2c(c2c1oc(C)cc2=O)O)O)C
987 0 NVLFECSRFZBKHR-UHFFFAOYSA-N OC1CC(O)C(C2C1c1c(C(=O)N2)cc2c(c1C)OCO2)O
988 0 QIIUZFJWVXWRQS-UHFFFAOYSA-N OC1CC(O)C(C2C1c1cc3OCOc3cc1C(=O)N2C)O
989 0 DBXMPSVICLFFOI-UHFFFAOYSA-N COC1CC(O)C(C2C1c1cc3OCOc3cc1C(=O)N2)O
990 0 VFJWCUJUHBAFQA-UHFFFAOYSA-N OC1CC(O)C(C2C1c1cc3OCOc3c(c1C(=O)N2)C)O
991 0 QVKILBDGQQBXTQ-UHFFFAOYSA-N COC1C(O)CC(C2C1NC(=O)c1c2cc2c(c1)OCO2)O
992 0 ZJNUVIKEFMQESL-UHFFFAOYSA-N COC1CC(O)C2C(C1O)NC(=O)c1c2cc2OCOc2c1
993 0 WNIXGOUGRLQGNU-UHFFFAOYSA-N O=C(C(C)(C)C)C(n1cncn1)Oc1ccc(c(c1)C)Cl
994 0 FWKYQBLAEZACCA-UHFFFAOYSA-N Clc1ccc(c(c1)C)OC(C(=O)C(C)(C)C)n1cncn1
995 0 JGQUPVPPTQGXOL-UHFFFAOYSA-N CC(=CCc1c2OC(C)(C)C=Cc2c(c2c1oc(C)c(c2=O)O)O)C
996 0 FYLGFULJHQBNJO-UHFFFAOYSA-N CC(=CCCC(C)(C=C)C1=C(C2=C(C=C(C=C2C(=O)C1=O)O)O)O)C
997 0 URNJWCRLUVRNLB-UHFFFAOYSA-N OC1C=CC2=C(C1O)c1c(C(C2O)O)c(C)c2c(c1C)cccc2
998 0 PYFIDTBVOMQKDC-XCYHEEQWSA-N [H][C@@]12C[C@@H](O)[C@H](O)[C@@]1(C)CC[C@]1([H])C3=C(C=C(O)C=C3)C(=O)C[C@@]21[H]
999 0 DWICNQAWQOXGPI-UHFFFAOYSA-N OC1C=CC2=C(C1O)C(O)C(c1c2c(C)c2c(c1C)cccc2)O
1000 0 XEFAWBZXEKFCFQ-UHFFFAOYSA-N OC1c2ccccc2C2(C(C1O)(O)C(=c1c(=C2C)cccc1)C)O
1001 0 DWBYHKXQHTVKTE-UHFFFAOYSA-N CCCCCCCCCC(=O)OCC(=O)COP(O)(O)=O
1002 0 WJEAXFZISOVFEF-UHFFFAOYSA-N O=C1C(O)C(C2C1OC(O2)(C)C)O[Si](C(C)(C)C)(C)C
1003 0 JVWPPCWUDRJGAE-JGVFFNPUSA-N CC(C)C[C@@H](NC(=O)[C@H](CC(O)=N)NC(=O)CN)C(O)=O
1004 0 LSAKHXDZRQBYTG-UHFFFAOYSA-N COC1=CC2=CC=C1OC1=CC(=CC=C1O)C(O)CC(=O)CCCC2
1005 0 MRJQFSZVXAESPR-UHFFFAOYSA-N COC1=CC(O)=CC(C2=CC3=C(O2)C=C(O)C=C3)=C1CC=C(C)C
1006 0 CGAWANPLLDHZRL-UHFFFAOYSA-N CC(OC(=O)C(Oc1ccc(cc1)C(=O)c1ccc(cc1)O)(C)C)C
1007 0 OQDKYFRBSBOYIN-UHFFFAOYSA-N O=C1OCC(C2C1OC(O2)(C)C)O[Si](C(C)(C)C)(C)C
1008 0 KKTBJMXEKPXZHK-UHFFFAOYSA-N COC1=CC=C(C=C1)C(O)C(C(C)O)C1=CC=C(OC)C=C1
1009 0 BBNLGFLKJNZRRC-UHFFFAOYSA-N CC(C1CCC(C23C1C2C(C)(CC3)OS(=O)(=O)O)C)C
1010 0 WLHDFGKKKCFSEE-UHFFFAOYSA-N O=C1CC2C(C1O)(C)CCC1(C2CCc2c1ccc(c2)O)O
1011 0 BGISOSXUPRTCKU-UHFFFAOYSA-N CC(C)=CCC1=C(O)C=CC(CCC(=O)C2=CC(O)=C(O)C=C2)=C1O
1012 0 WUIXPWKGCXCKIS-UHFFFAOYSA-N C#CCOc1ccc(o1)COC(=O)C1C(C1(C)C)C=C(C)C
1013 0 LSAAWVJZCBBJKD-JBVHCYJISA-N [H]\C(C(C)C)=C(\[H])C1=C(O)C=C(\C([H])=C(/[H])C2=CC(OC)=C(O)C=C2)C(O)=C1O
1014 0 OPIJZWXUKLZBBW-UHFFFAOYSA-N CC(C)=CCC1=C(O)C(O)=CC(CCC(=O)C2=C(O)C=C(O)C=C2)=C1
1015 0 KIUDXROBPKVHHV-UHFFFAOYSA-N CC(OC(=O)C(Oc1ccc(cc1)C(=O)C1=CCC(=O)C=C1)(C)C)C
1016 0 IUKFFJJNWRSGDE-UHFFFAOYSA-N O=CC1=C(C=CC(=O)O)C2C(CC1)C1CC(=O)CC1(CC2)C
1017 0 RCIOJODLGSAESR-UHFFFAOYSA-N O=CC=C1C(=CC(=O)O)CCC2C1CCC1(C2CC(=O)C1)C
1018 0 ZGIRBGXZEYHAKZ-UHFFFAOYSA-N O=C1CC2C(C1O)(C)COCC1C2CCc2c1ccc(c2)O
1019 0 PYFIDTBVOMQKDC-UPASLHODSA-N [C@@]12([H])CC(=O)C3C=C(O)C=CC=3[C@@]1([H])CC[C@]1(C)[C@H](O)[C@H](O)C[C@@]21[H]
1020 0 OEBKERRYKOPNPX-UHFFFAOYSA-N O=C1CC2C(C1O)(C)CCC1C2COCc2c1ccc(c2)O
1021 0 MNYDVPDMLAJJPB-UHFFFAOYSA-N CC(C)(C)C1=CC=C(SC2=CC=CC3=C2C(N)=NC(N)=N3)C=C1
1022 0 LIHBWRNUCDBENQ-UHFFFAOYSA-N CN1CCN(CC1)C1=NN=C2OC3=C(C=CC(=C3)[N+]([O-])=O)N(C)C2=C1
1023 0 BYUPFZBHZMJFLY-UHFFFAOYSA-N COC1=C(OC)C=C(C(C)=C1)C1=CC(OC)=C(OC)C=C1C
1024 0 YYOHQNLEWWGIMQ-UHFFFAOYSA-N CSC1=NC(C2=CC=C(C)C=C2)=C(N=N1)C1=CC=C(C)C=C1
1025 0 VZCFVDFGLKRPNA-UHFFFAOYSA-N CNC(=O)NC1=CC=C(NC2=C3C=CC=CC3=NC3=CC=CC=C23)C=C1
1026 0 VVADORCLTUGIOY-UHFFFAOYSA-N CN1CCN(CC1)C1=C2N(C)C3=C(OC2=CN=N1)C=C(C=C3)[N+]([O-])=O
1027 0 RYUSJPQCQXVWJQ-UHFFFAOYSA-N CCCC[Pb](C)(C)CC
1028 0 VPNIXCPSFPGQQX-UHFFFAOYSA-N CN1C2=C(N(CCCNC(=O)C3=CN=CC=C3)C=N2)C(=O)N(C)C1=O
1029 0 NRLRGFVPLPYYJQ-UHFFFAOYSA-N CN(CCN1C=NC2=C1C(=O)N(C)C(=O)N2C)C(=O)C1=CN=CC=C1
1030 0 RSPNDYJXZIFHOE-UHFFFAOYSA-N CC1=CC(=CC(=C1O)C1(O)C(=O)C2=CC=CC=C2C1=O)C(C)(C)C
1031 0 KYRPTEYTYAPRAK-UHFFFAOYSA-N CC1=CC(=C(O)C(=C1)C(C)(C)C)C1(O)C(=O)C2=CC=CC=C2C1=O
1032 0 ZXUJOWGOAYXFAA-UHFFFAOYSA-N CCOC(=O)C(C1C2=CC=CC=C2C2=CC=CC=C12)C(=O)OCC
1033 0 ZMJXANKWOTYNSW-UHFFFAOYSA-N CCCCCCNC1=C2C=C(OC)C=CC2=NC2=C1C=CC(Cl)=C2
1034 0 IJOPYHXCXXMAHJ-UHFFFAOYSA-N CCCCCN1CCC(=CC1)c1c[nH]c2ccc(Cl)cc12
1035 0 YULZKLOJFBGPMY-UHFFFAOYSA-N CN(C)C(=O)N(C)C(=O)N1CCN(CC1)C1=CC=CC=C1Cl
1036 0 RVNRQXOUZUJWIG-UHFFFAOYSA-N CN(C)C(=O)N(C)C(=O)N1CCN(CC1)C1=CC(Cl)=CC=C1
1037 0 RKTHYKUGRFDTDB-UHFFFAOYSA-N CN(C)C(=O)N(C)C(=O)N1CCN(CC1)C1=CC=C(Cl)C=C1
1038 0 JUOUXEPGXSRRHQ-UHFFFAOYSA-N ClCCCN1CC(=O)N2CC3=CC=CC=C3CN2C(=O)C1
1039 0 WMFGXLFBJCSAGP-UHFFFAOYSA-N OC(=O)CCCCCCCCCCC1=CC=CC=C1S(O)(=O)=O
1040 0 AVPQXQPDGIWWJW-UHFFFAOYSA-N CCC1(CC)C(=O)N(C)C(=O)N=C1NC1=CC(Cl)=CC=C1
1041 0 DTVVUWVQUFCLTD-UHFFFAOYSA-N CC1=CC2C(CC1)C(C)(CCC2C(C)C)OS(=O)(=O)O
1042 0 SKYYIQBSSDDXCW-UHFFFAOYSA-N CC1=Nc2c(sc3nc(C)cc(C)c23)C(=O)N1CCN1CCCC1
1043 0 NSUDDASMRZSVON-UHFFFAOYSA-N CC(C)COC1=C([O-])C(=CC=C1)C1=NC2=CC(C(N)=[NH2+])=C(F)C=C2N1
1044 0 QXTSTECJQNPRII-UHFFFAOYSA-N OC1=CC23C(C=C1)(O3)C1CCC3(C(C1CC2)CC(=O)C3O)C
1045 0 JRPLEARVGIUFIY-UHFFFAOYSA-N C1CN(CCO1)C1=NC2=CC(=NN=C2C2=CC=CC=C12)C1=CC=CC=C1
1046 0 ISRFFUUSKJOMHT-UHFFFAOYSA-N COC1=CC=C(C=C1)C1=NN=C2C(=C1)N=C(N1CCC1)C1=CC=CC=C21
1047 0 XJJYJNMNYDNXNO-UHFFFAOYSA-N FC1=C(C=CC=C1)C1=CC(=CC=N1)C1=CC2=C(CCNC2=O)N1
1048 0 KBKFNXFQXMSHAW-UHFFFAOYSA-N Cc1sc2nc(nc(-c3ccccc3)c2c1C)N1CCNCC1
1049 0 RZIDZIGAXXNODG-UHFFFAOYSA-O [NH3+]C1(CC2=CC=C(Cl)C=C2)CCN(CC1)C1=C2C=CNC2=NC=N1
1050 0 ZHUJXHOXKWVPPJ-UHFFFAOYSA-N OC1=CC2=C(C3C1O3)C1C(CC2)C2CC(=O)C(C2(CC1)C)O
1051 0 GMCWBXDBYUUHBM-UHFFFAOYSA-N O=NN(CC(=O)NNC1=CC=CC=C1)CC(=O)NNC1=CC=CC=C1
1052 0 NWRGYGPDONGLNJ-UHFFFAOYSA-N COC(OC(=O)CN1C(=O)C2=CC=CC=C2C1=O)C(C)(C)O
1053 0 QSKFPYVOUMICFW-UWVGGRQHSA-N COc1c2CC(C)CC(C)c2c(OC(=O)C)c3c(C)coc13
1054 0 SOMCHXWTFGSEBU-PISHQANHSA-N CC(=O)c1c(O)cc2OC(C)(C)C3CCC4(C)CC3c2c1O4
1055 0 VWPBAPSUCGPKMA-UHFFFAOYSA-N C#CCc1oc(c(c1)O)COC(=O)C1C(C1(C)C)C=C(C)C
1056 0 MEDZOWDIKBGDII-SOFGYWHQSA-N CC1=CC(=O)c2c(O)c3C=CC(C)(C)Oc3c(C=CC(C)(C)O)c2O1
1057 0 DLTFFRUPBFVOQD-UHFFFAOYSA-N CCOC(=O)CCC(C(=O)OCC)P(=O)(OCC)OCC
1058 0 YAQLZIKGHVLJJZ-UHFFFAOYSA-N COC(=O)C1C(C(C1C1=CC=CC=C1)C1=CC=CC=C1)C(=O)OC
1059 0 MJAGZKYWKWEKQU-UHFFFAOYSA-N COC(=O)C1C(C(C1C1=CC=CC=C1)C(=O)OC)C1=CC=CC=C1
1060 0 LJPDNHJFYBWMCF-YSIASYRMSA-N CC(=C)C(O)C1(O)CC(C)(C=C)C2=C(O1)c3c(C)cccc3OC2=O
1061 0 WGLVCQFLXGZZHQ-SOFGYWHQSA-N CC1=CC(=O)c2c(O)c(C=CC(C)(C)O)c3OC(C)(C)C=Cc3c2O1
1062 0 WMPUHTIKGJAHAB-UHFFFAOYSA-N COC1=CC=C(C=C1OC)C1CCC2=CC(OC)=C(OC)C=C2C1=O
1063 0 GIRUCUXRCNBFOL-MAUKXSAKSA-N COc1cc2C(=O)CC3C(C)(C)C(=O)CCC3(C)c2cc1O
1064 0 RCMIINPNTIVOIK-MQJDDFOESA-N CC1=C/C2OC(=O)C(=C)C2C(CC(=CCC1)C)OC(=O)c3cocc3
1065 0 WYIQFLVLRKXARX-UHFFFAOYSA-N CCN1N=CC2=C(NC3=CC=CC=C3)C(=CN=C12)C(=O)C1=CC=CC=C1
1066 0 OVPAWBXNGPUGOI-UHFFFAOYSA-N OC1CC2(C)C(C3C1c1ccc(cc1CC3)O)CC(=O)C2O
1067 0 QROZNUTZMGTQRD-UHFFFAOYSA-N OC1Cc2cc(O)ccc2C2C1C1CC(=O)C(C1(CC2)C)O
1068 0 GTHJSZWFFNGEQF-IHPCNDPISA-N Cc1cccc2OC(=O)C3=C(OC(O)(CC3(C)C=C)C4OC4(C)C)c12
1069 0 AHFQKUOGPHVZLT-UHFFFAOYSA-N [H]C12CC3(C)CCC1C(C)(C)OC1=C2C(O3)=CC(O)=C1C(C)=O
1070 0 PTXBJCCXMBZGPW-ZUIFNPILSA-N CC1(C)C2CC(=O)C3(CO2)C4CCC5CC4(C(=O)C(=C13)O)C(=O)C5=C
1071 0 SHNJCBATXVDZCQ-UHFFFAOYSA-N CN(C)C1=CC=C(C=NC2=NC(=CS2)C2=CC=CC=C2)C=C1
1072 0 RGBUMMFUOYYLKN-UHFFFAOYSA-N O=C(NC1=NC(NC(=O)C2=CC=CC=C2)=NN1)C1=CC=CC=C1
1073 0 OIRIAYFHVSIFNT-UHFFFAOYSA-N O=C1CC2C(C1O)(C)CCC1C2CC(O)c2c1ccc(c2)O
1074 0 ROHZHZUPUYTOST-UHFFFAOYSA-N COC(=O)C1(C)CC2=CC(OC(C)=O)=C(OC(C)=O)C=C2N1
1075 0 UEOBIWWOGPNVKF-UHFFFAOYSA-N CN1C(CNC(=O)C2=CC=C(N)C=C2)=NC2=C1C(=O)N(C)C(=O)N2C
1076 0 AWOATJQDUAUSOY-UHFFFAOYSA-N COC(=O)CC1(O)C2=CC=C3C=CC=CC3=C2CCC1(C)C(=O)OC
1077 0 JZTYWEIHDMHLIO-UHFFFAOYSA-N CCCCC(CC)COC(=O)C1=CC2=CC=CC=C2OC1=O
1078 0 HACZBRAQAKCNBK-UHFFFAOYSA-N CCOC1=CC(N)=NC2=C1N=C(C1=CC=CC=C1)C(=N2)C1=CC=CC=C1
1079 0 GALZHQYJPOPISQ-UHFFFAOYSA-N CC1CC2=C(C3C(C4=C(C)C(=O)OC4(O)CCC3=C)C3(C)OC23)C1=O
1080 0 JZCNRIRIAZTMLA-UHFFFAOYSA-N CCN1SC(=NC2=CC=CC=C2)N(CC)C1=NC1=CC=CC=C1
1081 0 HIHUOUKCDYVAST-UHFFFAOYSA-N CCCCC(CC)COC(=O)C1=CC=C(C=C1)C(F)(F)F
1082 0 BECSXZVWIMTEEF-UHFFFAOYSA-N Oc1cc(O)c2c(c1)CCC1C2CCC2(C1CC(=O)C2O)C
1083 0 DUKIOLILHPWESN-XGICHPGQSA-N COc1c2occc2c(COC(=O)C(=C/C)C)c3c(C)cccc13
1084 0 GEAYCZXVSWXJRP-UHFFFAOYSA-N CN(C)C1=CC=C(C=C1)N=C1C(C)=NN(C1=O)C1=CC=C(F)C=C1
1085 0 QCNSMVAIMGVDMQ-UHFFFAOYSA-N CC1CC2=C(O1)C(O)=C1C(=C2O)C(=O)C(=O)C2C3(C)CC3CCC12C
1086 0 IKLGYJACVCXYIL-UHFFFAOYSA-N CC1=CC=C(C=C1)C1=C(N(CCCO)C2=NC=NC(N)=C12)C(=O)CF
1087 0 SGWIFFWGBKQRFS-UHFFFAOYSA-N CC1=C(SC2=CC=CC=C2N=CC2=CC=CC=C2)C(C)=NN1
1088 0 WVONNYHDUOEIOZ-UHFFFAOYSA-N CC(C)C1=NC2=C(C3=C1CCC3)C1=C(S2)C(=NC=N1)N(C)CCO
1089 0 SLOQSNHEHSCLGS-XQQFMLRXSA-N Cc1cc2NC(=O)C(=O)N(CC(O)C(O)C(O)CO)c2cc1C
1090 0 UXVDRUXQICAHJK-UHFFFAOYSA-N CCOC(=O)C(C=NC1=CC2=C(OCO2)C=C1)C(=O)OCC
1091 0 GSJYZKLEHZKNCK-UHFFFAOYSA-N OC1CCCC=CC2=CC#CC(=C2C(=O)OC(CCC1)C)O
1092 0 FHQCFGPKNSSISL-UHFFFAOYSA-N CCCCCCCCCCCCCCI
1093 0 SIOPNRTXPDDOHV-UHFFFAOYSA-N COC1=CC(=C(OC)C=C1C)C1=C(OC)C=C(C)C(OC)=C1
1094 0 GNJKQKTVNXVXDX-UHFFFAOYSA-N CC(C1C(C#N)C(=N)OC2=NNC(=C12)C1=CC=CC=C1)C1=CC=CC=C1
1095 0 AWQLNKJBXASXDU-UHFFFAOYSA-N COc1cc(oc(=O)c1C=O)C1C(C)C=CC2C1CCCC2
1096 0 VGQARQYJDGELJV-UHFFFAOYSA-N OC1C=CC2=C(C1O)C=CC1(C2(O)C(=c2ccccc2=C1C)C)O
1097 0 JMNPTZPSNHUERJ-UHFFFAOYSA-N COC1=CC(OC)=CC(CCC2=CC(OC)=CC(OC)=C2)=C1
1098 0 NDYFOZJZIBUWSZ-UHFFFAOYSA-N Oc1ccc2c(c1)C=CC1(C2(O)CCC2(C1CCC2O)C)O
1099 0 QXQJLTCRSLAYRU-UHFFFAOYSA-N Oc1ccc2c(c1)C(O)C(C1=C2CCC2(C1CCC2O)C)O
1100 0 WYHZLWSYZNYCRS-UHFFFAOYSA-N OC1=CC2(C(C=C1)(O)C1=C(C=C2)C2C(CC1)(C)C(CC2)O)O
1101 0 UJVYKXWQOLJMPB-UHFFFAOYSA-N OC1=Cc2ccc3c(c2C(C1O)O)CCC1(C3CCC1O)C
1102 0 ICWDJIAQJZHOJZ-UHFFFAOYSA-N OC1CCC2C1(C)CCc1c2ccc2c1C=CC(C2O)(O)O
1103 0 PSQFHJSQCQJSJJ-UHFFFAOYSA-N CC1=NN(C(=O)C1)C1=NC(=CC(=N1)C1=CC=C(C)C=C1)C1=CC=CC=C1
1104 0 VMPFJURGWNCVJL-UHFFFAOYSA-N O=c1ccc2c(o1)cc1c(c2)CC(O1)C(OC(=O)C(=C(C)C)C)(C)C
1105 0 QJHAUNJCCSWRCY-UHFFFAOYSA-N OC1C=CC2(C(C1O)(O)C=Cc1c2c(C)c2c(c1C)cccc2)O
1106 0 RHEAGUVAAVJDLT-UHFFFAOYSA-N CC=C(C(=O)OC(C1Oc2c(C1)cc1c(c2)oc(=O)cc1C)(C)C)C
1107 0 ATWPSNBAYXRJTN-UHFFFAOYSA-N CC=C(C(=O)OC(C1Oc2c(C1)cc1c(c2)oc(=O)c(c1)C)(C)C)C
1108 0 JSMKKJQMAAUXGN-UHFFFAOYSA-N CCOC(=O)C(=NNC1=CC=CC=C1)C(C)N=NC(N)=S
1109 0 QJFFWLHPVKDDKT-UHFFFAOYSA-N C1=CC=C(C=C1)C(N=NC1=NC2=CC=CC=C2C=C1)C1=CC=CC=N1
1110 0 INHWGIAOBPNURB-UHFFFAOYSA-N NC(=O)NN=C(C(N=NC(N)=O)C1=CC=CC=C1)C1=CC=CC=C1
1111 0 QXVFSJXAVXKWNP-UHFFFAOYSA-N CC=C(C(=O)OC(C1Oc2c(C1)c(C)c1c(c2)oc(=O)cc1)(C)C)C
1112 0 FOKUGQYMPNZARO-UHFFFAOYSA-N CC=C(C(=O)OC(C1Cc2c(O1)c(C)c1c(c2)ccc(=O)o1)(C)C)C
1113 0 YIADJAGBEMZBSX-UHFFFAOYSA-N CC1CCC2C31CCC(C(C3)C2(C)C)(C)OS(=O)(=O)O
1114 0 VIVXNAQRWKTJPF-UHFFFAOYSA-N CC(OC1=CN=CC(=N1)N1CCNCC1)C1=CC(F)=CC=C1
1115 0 PSQYYLFCJSRCNH-UHFFFAOYSA-N CC1=C(NC2=NC=CC(=N2)C2=CC=CC=N2)C=C(C=C1)[N+]([O-])=O
1116 0 BWMXDESAZVPVGR-UHFFFAOYSA-N OCC1OC(OC2=CC=CC3=CC=CN=C23)C(O)C(O)C1O
1117 0 LZXUHHGAOZIYPO-UHFFFAOYSA-N CNC(=S)N(C)CCNC1=C2C=CC=CC2=NC2=CC=CC=C12
1118 0 NBBIEAGDPZDBSX-UHFFFAOYSA-N NCC(=O)NC1=CC=C(NC2=C3C=CC=CC3=NC3=CC=CC=C23)C=C1
1119 0 BQCZCFULEDZERN-UHFFFAOYSA-N N#CC1=CC=C(C=C1)N1CCCN(CC1)C1=CC=C(C=C1)C#N
1120 0 DUWPQURIZNHLOQ-UHFFFAOYSA-N CC(C(c1ccc(cc1)Cl)(Cn1ncnc1)O)C1COC1
1121 0 MPEDRRVGJQFNFL-UHFFFAOYSA-N O=C(C[N+]1=CC=CC2=CC=CC=C12)C1=CC=C(C=C1)C1=CC=CC=C1
1122 0 OJITWRFPRCHSMX-UHFFFAOYSA-N CC1=C(NC2=NC=CC(=N2)C2=CN=CC=C2)C=C(C=C1)[N+]([O-])=O
1123 0 CYISWQZYBSHTNN-UHFFFAOYSA-N NC1=CC=C(C=C1)C1=CC(=NC(=C1)C1=CC=CC=N1)C1=CC=CC=N1
1124 0 VBPYRQYBEKHPKA-UHFFFAOYSA-N CC(C)(C)[Si](C)(C)OCC1OC(=O)C2OC(C)(C)OC12
1125 0 APHXKGJLXYAQHZ-XLJJWPCRSA-N CC1=C/C2OC(=O)C(=C)C2CCC(=C)C(=O)CCC3=CC(C1)OC3=O
1126 0 XNCGUGMAOBEOPL-UHFFFAOYSA-N S=C1NNC2(CC(NC(C2)C2=CC=CC=C2)C2=CC=CC=C2)N1
1127 0 MJAGZKYWKWEKQU-OPMHRUBESA-N COC(=O)C1C(C(C1c2ccccc2)C(=O)OC)c3ccccc3
1128 0 XEZFKMUDMLXWAW-UHFFFAOYSA-N CNC(=O)N1C2=C(SC3=C1C=CC(=C3)N(C)C)C=C(C=C2)N(C)C
1129 0 UWHVWQSHFCUHHI-UHFFFAOYSA-N COCOC1=CC=CC=C1CCC1=CC=CC=C1OCOC
1130 0 CXKRKEPFXKTYEJ-UHFFFAOYSA-N O=P(CNC1=CC=CC=C1)(C1=CC=CC=C1)C1=CC=CC=C1
1131 0 HPZXMGBLINTFJV-UHFFFAOYSA-N CCCCCCCCCCC(O)C[Se]C1=CC=CC=C1
1132 0 CHSLMEKDAHNKFQ-UHFFFAOYSA-N CCC(=O)NC1=CC2=C(C=C1)N=C(N2)C1=CC=CC=C1C1=CC=CC=N1
1133 0 BYFJWHSXKJCANO-UHFFFAOYSA-N CCC1=C(C)NC(=N1)C1=CC=CC=C1C1=NC2=CC=CC=C2N1
1134 0 QGDLKIZGIQXBLA-UHFFFAOYSA-N COC1=CC2=C(C(Cl)=NC=N2)C(OC2CCN(C)CC2)=C1
1135 0 STAFFIXRHPXDES-UHFFFAOYSA-N CN(C)C1=CC2=C(C=C1)C(=NC1=C(C)NN=C21)C1=CC=CC=C1
1136 0 ONANVWDFEZEQHD-UHFFFAOYSA-N CN(C)C1=CC2=C(C=C1)C1=NNC(C)=C1N=C2C1=CC=CC=C1
1137 0 WZJGBGAAABUABL-UHFFFAOYSA-N CC(C(c1ccc(cc1)Cl)(Cn1ncnc1)O)C1CC1O
1138 0 JBVLIEXTXNLMID-UHFFFAOYSA-N CN(C)C1=CC=CC2=C1C(=NC1=C(C)NN=C21)C1=CC=CC=C1
1139 0 UMGIMCAXHPUHHF-UHFFFAOYSA-N NC(=S)N=NC1CC(NC(C1)C1=CC=CC=C1)C1=CC=CC=C1
1140 0 CKSRIRHJQZKLJN-UHFFFAOYSA-N CC(C)(C)C1=CC(=C2OC(=O)C(=CC2=C1)C(O)=O)C(C)(C)C
1141 0 SDFGOYJKGPMSKY-UHFFFAOYSA-N CC1=CC(NC(=O)C2=CC=C(C=C2)C(=O)NC2=NNC(C)=C2)=NN1
1142 0 LTMWXVQUSKHSCN-UHFFFAOYSA-N CC1=CC(NC(=O)C2=CC(=CC=C2)C(=O)NC2=NNC(C)=C2)=NN1
1143 0 OGVPDYNFMBLILM-UHFFFAOYSA-N CC1=CC=C(C=C1)S(=O)C(Cl)=C1CCCCCCCCC1
1144 0 GYJQLOWXJUHSPM-UHFFFAOYSA-N C1=CC=C(N=C1)C(C1=CC=CC=N1)(C1=CC=CC=N1)C1=CC=CC=N1
1145 0 RVJWZISBPMUPCJ-UHFFFAOYSA-N CN(C)C1CCCCC1NC(=S)NC1=CC=CC(=C1)C#N
1146 0 QFHUXUFBEPQPDE-UHFFFAOYSA-N COC1=C2C=C(CO)C(CC(C)=C)=C(OC)C2=C(OC)C=C1
1147 0 SQPOFNZMJJOVGO-UHFFFAOYSA-N COC1=CC=C(OC)C2=C(OC)C(C(C)C=C)=C(CO)C=C12
1148 0 GUNJFQQUWRZFME-UHFFFAOYSA-N CC1=COC(=O)c2c(O)c3c(O)c(ccc3cc2C1)C(C)(C)C=C
1149 0 ZPWBKLBRVDXYBC-UHFFFAOYSA-N O=CC1C(C1(C)C)C(=O)OCc1cccc(c1)Oc1ccccc1
1150 0 YCNWXRWQZMTYPZ-UHFFFAOYSA-N COC1=C(OC)C=C(C=C1)C1=CC2=CC(OC)=C(OC)C=C2C=C1
1151 0 IDVZSGFQQMFFSF-HXUWFJFHSA-N CC(=CCCC1(C)OC2=C(C=C1)C(=O)c3ccc(O)cc3C2=O)C
1152 0 MYGFWEOFTJJHDP-UHFFFAOYSA-N C[Si](C)(C)C([Si](C)(C)C)([Si](C)(C)C)[Si](C)(C)Cl
1153 0 WYGHQAAZDBNUAV-UHFFFAOYSA-N COC1=CC(OC)=C(C=C1)C(C)C1=C(OC)C=C(OC)C=C1
1154 0 IWMQBRQITMMJFZ-UHFFFAOYSA-N COc1ccc2CCC(=O)CCCC(=O)c3ccc(O)c(c3)c1c2
1155 0 VYAUAPDLFZUPJK-UHFFFAOYSA-N COc1cc2oc(cc2cc1CCC(C)(C)O)c3cc(O)cc(O)c3
1156 0 UUJMMZMVYHKYGJ-UHFFFAOYSA-N CCCCCCCCOC(=O)C1=CC(=CC(=C1)[N+]([O-])=O)[N+]([O-])=O
1157 0 MWYYPPKLFJEORB-UHFFFAOYSA-N CCCCCCCCCCCCC(C)I
1158 0 DMASWINUQXVCBJ-UHFFFAOYSA-N CCC1=NN(C2=NC3=C(N2C1)C(=O)NC(=O)N3C)C1=CC=CC=C1
1159 0 NNKPYLLWOOXAAS-UHFFFAOYSA-N CC(C)C1OCOC1(Cn1cncn1)c1ccc(Cl)cc1
1160 0 AZKZPXFWTQSDET-ZMNKABNMSA-N CC1(C)C2CC3(O)CC(=O)C(C2C3O)C4=COc5cc(O)ccc5C14
1161 0 RRIAXHHOQKFFCN-ULFLFZEMSA-N CC12OC3OC(=O)C4(C)CCCC3(C1CC(=O)c5cocc5)C4C=C2
1162 0 WWCVICQXNYXFEU-UHFFFAOYSA-N COC1=C(O)C(C(=O)N2CCOCC2)=C(OC)C2=C1OC=C2
1163 0 WEPZBXOVWNYLTR-IHPCNDPISA-N Cc1cccc2OC(=O)C3=C(OC4(CC3(C)C=C)OC(C)(C)C4O)c12
1164 0 LFEMBZCSMIWDLJ-UHFFFAOYSA-N [H]C12CC(C([H])(C1)C1CCCC21)[Si]1(C)O[Si](C)(C)O[Si](C)(C)O1
1165 0 IWFNAPDNJPOZMB-UHFFFAOYSA-N CC1=CC(C)=[N+](C(C)=C1)C1=CC=CC=C1C(=O)C1=CC=CC=C1
1166 0 NLEUPKJGMWTRGC-UHFFFAOYSA-N OC1=CC=CC=C1OCCCCCCOC1=CC=CC=C1O
1167 0 LAMIEICBHPYFSN-UHFFFAOYSA-N ClC(=O)N(C1CCN(CCC2=CC=CC=C2)CC1)C1=CC=CC=C1
1168 0 SBKGEWDEOJVXEW-UHFFFAOYSA-N CCCCCOC1=C(Cl)C=C(F)C(NC(=O)N2CCCCC2)=C1
1169 0 RTLQYLIGFFIVKK-SBOFIZKASA-N CC(C)c1cc2C3CC4CCCCC4(C(=O)O3)c2c(O)c1O
1170 0 MVGZNJBYLCBMQG-UHFFFAOYSA-N NC1=C(NC2=CC=CC=C2C(=O)C2=CC(F)=CC=C2)N=CC=C1
1171 0 LNDXBRBUQPLUCV-BRSBDYLESA-N CCOC(=O)C1C(C(C1c2ccccc2)C(=O)O)c3ccccc3
1172 0 QPTMWFAQYHCWSN-UHFFFAOYSA-N CSC1=NC(C2=CC=CC=C2C)=C(N=N1)C1=CC=CC=C1C
1173 0 JYCQNNZLKVVYHG-UHFFFAOYSA-N CSC1=NC(C2=CC=CC(C)=C2)=C(N=N1)C1=CC=CC(C)=C1
1174 0 PHEGNZFQASGAIN-UHFFFAOYSA-N NC1=CC=CC=C1C1=NC(C2=CC=CC=C2)=C(N=N1)C1=CC=CC=C1
1175 0 WFLOLUGQOGHZRL-UHFFFAOYSA-N CN1CCC(CC1)=C1C2=C(CCC3=C1N=CC=C3)C=CC(Cl)=C2
1176 0 WAEKBZIVRHJYEB-UHFFFAOYSA-N CC(C)(C)C1=CC(=C([Se]O)C(=C1)C(C)(C)C)C(C)(C)C
1177 0 MWHDKVIOLUZTHP-UHFFFAOYSA-N COC1=C(OC)C=C2C(C=CC3=C2C(OC)=C(OC)C=C3C=C)=C1
1178 0 KJOJYFCUXCOZGG-UHFFFAOYSA-N CC(=CCc1c(C)c(C(=O)O)c(O)c2C=CC(C)(C)Oc12)C
1179 0 AWQLNKJBXASXDU-XREXNNHRSA-N COC1=C(C=O)C(=O)OC(=C1)C2C(C)C=CC3CCCCC23
1180 0 VWJHLPXIBLZUOE-WFWNNMHGSA-N CC12CCC(O)C3COC(=C13)C(=O)c4cc5C(O)CCC(O)c5cc24
1181 0 WRDIOOMOLDUFQA-UHFFFAOYSA-N CCOC(=O)C1=CC2=C(C=C1)C1=C(CC2)C=C(C=C1)C(=O)OCC
1182 0 MCGBGFSBRNQMCO-UHFFFAOYSA-N COc1ccc(OC)c(CCc2cc(OC)cc(O)c2C)c1
1183 0 GGUWXBNIXXATGY-UHFFFAOYSA-N CCOC(=O)C1=NC2=C(C(=O)C1)C(OC)=C(OC)C=C2OC
1184 0 KRMOKGAZOYGDLF-UHFFFAOYSA-N CSC1=CC=C(C=C1)C1=C(N2CCCC2=N1)C1=CC=NC=C1
1185 0 MWPXGKCYXBBIKZ-XHBKTUGNSA-N CC(=C)C1CCC2=CC(OC2=O)C(C(=C)C)c3oc(C1)c(c3)C(=O)O
1186 0 ALNYFJCONXXPNA-UHFFFAOYSA-N NC1=C(NC2=CC=CC=C2C(=O)C2=CC=C(F)C=C2)N=CC=C1
1187 0 PAQKJWKFKAWEAX-UHFFFAOYSA-N CC(=CCc1c2OC(=CC(=O)c2c(O)c3C=CC(C)(C)Oc13)CO)C
1188 0 JAVMXPRAZBZGRI-UHFFFAOYSA-N CCCCC1=CC(OC)=C2C=CC(OC)=CC2=C1OC(C)=O
1189 0 YOQVDHCJYSJKDI-UHFFFAOYSA-N CCCCC1=CC(OC)=C2C(OC)=CC=CC2=C1OC(C)=O
1190 0 KNUURHGZXBDLHG-UHFFFAOYSA-N CCC1=C(OC(C)=O)C2=C(C(OC)=CC=C2)C(OC)=C1CC
1191 0 LQHGOUHBDLWZOB-UHFFFAOYSA-N CCC1=C(OC)C2=C(C=C(OC)C=C2)C(OC(C)=O)=C1CC
1192 0 JZQMFLUOJIFIOI-UHFFFAOYSA-N C1=CC=C2C(C=CC3=C2C=CC(=N3)C2=NC3=CC=CC=C3N=C2)=C1
1193 0 JEUYHKHUYDVGDC-UHFFFAOYSA-N ClC1=CC=C(C=C1)C1(CCC1)C1=NN=C(C2CC2)C(=C1)C1CC1
1194 0 QMSFSTKZKNDWQY-UHFFFAOYSA-N CC1=CSC2=NC=NC(NC3=CC=CC=C3N3CCCCC3)=C12
1195 0 MDUXXGZBTMGMOH-UHFFFAOYSA-N NC1=CC=CC=C1NC(=O)C1=CC=C(CN2C=C3C=CC=CC3=N2)C=C1
1196 0 VITOELBBHUZCIN-UHFFFAOYSA-N NC(N=NC=C1C=CC=CC1=O)C(N)=NN=CC1C=CC=CC1=O
1197 0 AHIVQGOUBLVTCB-UHFFFAOYSA-N NC(=O)C1=C2N=C(NC2=CC=C1)C1=C(F)C=C(C=C1)C1CCCN1
1198 0 VIWMVPPMSBRELV-UHFFFAOYSA-N CSC1=CC2=C(C=C1)N(C(=O)OC(C)(C)C)C(=C2)B(O)O
1199 0 FGNZLMSSFOUSCW-UHFFFAOYSA-N CCCC1=NC(C(=O)OCC2=C(C)OC(=O)O2)=C(N1)C(C)(C)O
1200 0 BLXXJMVVAYFKDR-RFXCRVDXSA-N CC12CC(OC(=O)C1CCC34COC(=O)C3=CCCC24)c5cocc5
1201 0 IKIOVOXAYFQUKT-JTQLQIEISA-N COc1c2CCCC(C)c2c(C)c3c(COC(=O)C)coc13
1202 0 NYXWRIOSIQNJKH-DDHNXKPLSA-N CC1COC2C1C3(C)CCC4(C)CCC(=O)C5=C4C(=C3C2=O)OC5=O
1203 0 YNWLOFUQQROHKU-UHFFFAOYSA-N COc1c2C=CC(=O)Oc2c(OCC=C(C)C)c3OC(C)(C)C=Cc13
1204 0 LXWGXAGXFIFDAB-UHFFFAOYSA-N ClS(=O)(=O)C1=CC=C(C=C1)C1CCCCCCCCCCC1
1205 0 CAQVAQIJQYJEND-UHFFFAOYSA-N CN1CCC(=CC1)C1C2=CC=C(Cl)C=C2CCC2=CC=CN=C12
1206 0 VJRNAQXJHJASKA-UHFFFAOYSA-N ClC1=NC=NC2=C1C=CC(OCCCN1CCOCC1)=C2
1207 0 YOXUJEKTIANZNU-UHFFFAOYSA-N COC1=CC2=NC=CC(C3=C4CCCN4N=C3C3=CC=CC=N3)=C2C=C1
1208 0 WHCXDFIKXHNYOD-UHFFFAOYSA-N C1CN(CCS1)C1=CC(=NC2=CC=CC=C12)C1=CC=CC=N1
1209 0 CPKIKZQIDWSGLD-UHFFFAOYSA-N FC1=CC=C(C=C1)N1CCN(CCN2C(=O)OC3=C2N=CC=C3)CC1
1210 0 ZIHOGUOAVUUMKB-UHFFFAOYSA-N CC(C)(C)SC1=CC(SC(C)(C)C)=CC(SC(C)(C)C)=C1
1211 0 BLQMQLZCNMRVFZ-BWDYHRDRSA-N COc1ccc2C=CCCC(=O)C(O)Cc3ccc(Oc1c2)cc3
1212 0 VGDAVGPDHBMHBW-FQEVSTJZSA-N CC1=C(C)C2=CC(=O)c3c(O)c4c(C)coc4c(O)c3C2(C)CC1
1213 0 PCADGSDEFOMDNL-UHFFFAOYSA-N CC(C)O[Si](CCC(F)(F)F)(OC(C)C)OC(C)C
1214 0 QUUWFGRWOIDGAC-UHFFFAOYSA-N C[N+]1=CC=C(C=C1)C(CC1=CC=CC=C1)C(=O)C1=CC=CC=C1
1215 0 AHOQVWVELCXDRM-UHFFFAOYSA-N CC(=O)C1=CC(NC(=O)C2=CC=C(C=C2)C2=NNN=N2)=CC=C1
1216 0 GIUYCRNFNGRMDB-GOSISDBHSA-N CC(C)C(=O)OC(CC=C(C)C)c1coc(c1)C2=CC(=O)C=CC2=O
1217 0 VORBVDRMVGQKJS-UHFFFAOYSA-N O=C1C(CCC2=C3C=CC=CC3=CC=C12)[N+]1=CC=C2C=CC=CC2=C1
1218 0 DQTYNRVZDNFIMZ-UHFFFAOYSA-N O=C(C[N+]1=CC=CC=C1)C1=CC2=C(CCCC2)C2=CC=CC=C12
1219 0 QWBPQSYAEFCAAC-UHFFFAOYSA-N CN(CC1=CN=C2N=C(N)C=C(N)C2=N1)C1=CC=C(C=C1)C(O)=O
1220 0 YDRIPRVNEIAJBJ-UHFFFAOYSA-O O=C1NC(=O)C(CCC[N+]2=CC=CC=C2)(C(=O)N1)C1=CC=CC=C1
1221 0 NEJIHSOYOUJINI-PFXDLPHZSA-N COC1=C(OC)C(=O)C2=C(CC3C(C)(CC4CC34C)C2)C1=O
1222 0 JFTZVLXQNXTHBF-UHFFFAOYSA-N CC1=CC2=CC=CC=C2C=[N+]1CC(=O)C1=CC=C(C=C1)[N+]([O-])=O
1223 0 COWGAERAJNYUIA-UHFFFAOYSA-N CC(=O)C1=CC=C(C=C1)[N+]1=C(C)C=C(C=C1C)C1=CC=CC=C1
1224 0 JYBXBVCDDNBLJW-UHFFFAOYSA-N CCNc1nc(NC(C)C)nc(SCC(NC(C)=O)C(O)=O)n1
1225 0 PWASEQVEASRCKJ-KSSFIOAISA-N COC1=CC(=O)C2=C(CCC3C(C)(C)CC(=O)CC23C)C1=O
1226 0 QNIHUQUCNQQCFX-UHFFFAOYSA-N COc1c(O)c2CCCCC(=O)CCc3ccc(O)c(Oc1cc2)c3
1227 0 IPDJRYUVROTJTO-UHFFFAOYSA-N COC1=C(OC)C(OC)=C2C(CCCC3=CC(=O)C(OC)=CC=C23)=C1
1228 0 KVTGBLJGLWOMBV-UHFFFAOYSA-N FC1=CC=C(C=C1)N1CCN(CCN2C(=O)OC3=C2C=CC=N3)CC1
1229 0 LEQYRAKNFDFXHE-UHFFFAOYSA-N COc1c(CC=C(C)C)c(O)ccc1c2oc3cc(O)ccc3c2
1230 0 KCBXOMYXOBVLED-UHFFFAOYSA-N CN(C1CCCCC1)C(=O)C1=C(C)N2C(S1)=NC1=CC=C(N)C=C21
1231 0 OQAGOFJLPULKEC-UHFFFAOYSA-N CN(C)CC1=C(C)N(C(=C1)C1=CC=C(Cl)C=C1)C1=CC=CC=C1
1232 0 BOYUMEWFHBQARY-UHFFFAOYSA-N CC1=C(NC2=NC=CC(=N2)C2=CN=CC=C2)C=CC(=C1)[N+]([O-])=O
1233 0 XWTNPSHCJMZAHQ-UHFFFAOYSA-N CC(C)CC(N)C(=O)NCC(=O)NCC(=O)NCC(O)=O
1234 0 GEGYXNNTJRXWKF-UHFFFAOYSA-N COC1=C(OC2CN(C2)C(=O)OC(C)(C)C)C=CC(=C1)[N+]([O-])=O
1235 0 JEYOQYMSSQZLJL-UHFFFAOYSA-N [O-][N+](=O)C1=CC=CC(=C1)C1=NN=C2C=CC(=NN12)N1CCCCC1
1236 0 BLXXJMVVAYFKDR-TZPXMIBGSA-N CC12CC(OC(=O)C1CCC34COC(=O)C3=CCCC24)c5cocc5
1237 0 BLXXJMVVAYFKDR-FQCQXKDLSA-N CC12CC(OC(=O)C1CCC34COC(=O)C3=CCCC24)c5cocc5
1238 0 RSCNJDJUMQJRKT-HNNXBMFYSA-N CC(=CC(O)c1cc(cc2C(=O)CC(C)(C)Oc12)C(=O)C)C
1239 0 NDQSKPKKGVFOKF-UHFFFAOYSA-N COc1cc2oc(cc2cc1CC=C(C)C)c3cc(O)cc(O)c3
1240 0 WQANPMWGFSVQDX-UHFFFAOYSA-N C[SiH](C)OC1=C(C=CC2=C1C=CC(=C2)C(C)(C)C)B(O)O
1241 0 KZFGXTHUBGSZKB-UHFFFAOYSA-N COc1ccc(CCc2ccc(OC)c(OC)c2)cc1OC
1242 0 YORNBWFRCQFQQY-UHFFFAOYSA-N COc1ccc(CCc2c(C)c(O)cc(O)c2C)c(OC)c1
1243 0 SPQCRLBUKDHFSP-UHFFFAOYSA-N C(C1=CNC2=C1C=CC=N2)C1=C(NC2=C1C=CC=N2)C1=CC=CC=C1
1244 0 MJAGZKYWKWEKQU-USTZCAOPSA-N COC(=O)C1C(C(C1c2ccccc2)C(=O)OC)c3ccccc3
1245 0 IXSGKTPWQQPRAU-UHFFFAOYSA-N CC(C)OC(=O)C1(CCCCC1)S(=O)(=O)C1=CC=C(C)C=C1
1246 0 GBUYBLVESLNEQP-UHFFFAOYSA-N COC1=Cc2c(C=C(C)C1=O)cc(OC)c3cc(C)c(OC)cc23
1247 0 NXDLRVMMZDLSET-SBCDLMKJSA-N CC12CC(OC(=O)C1CCC34COC(=O)C3CC=CC24)c5cocc5
1248 0 DRHLTPUTOAKXAP-UHFFFAOYSA-N COC1=CC(=O)C(=Cc2cc(OC)c3cc(C)c(OC)cc3c12)C
1249 0 NPMDVNCEOKLNGF-UHFFFAOYSA-N CCOCCOC(=O)C(=CC1=CC=CC=C1[N+]([O-])=O)C(C)=O
1250 0 KAACJAMYBYVFGW-UHFFFAOYSA-N CCCc1cc(OC)cc2oc3cc(O)c(C(=O)O)c(CCC)c3c12
1251 0 FGIKUCURQKTKCS-GOSISDBHSA-N CC(C)c1c(O)cc(C)c2C(=O)C(O)(CC(=O)C)C(=Cc12)C
1252 0 ZZQLXYOEMJEIJK-UHFFFAOYSA-N CCOCCOC(=O)C(=CC1=CC(=CC=C1)[N+]([O-])=O)C(C)=O
1253 0 MGPDOTUNTTXSPU-UHFFFAOYSA-N COC1=CC(SC2=CC=CC=C2)=CC(=C1)B1OC(C)(C)C(C)(C)O1
1254 0 NKKNCIDSGPSJTA-HGDKKCICSA-N CC12CC(OC(=O)C1CCC3(C)C2C=CC=C3C(=O)O)c4cocc4
1255 0 YABSCNKBQZNAEC-UHFFFAOYSA-N CC(NC1CCCC2=C1NC1=CC=C(Cl)C=C21)C1=CC=CC=C1
1256 0 IJAFYCQHLNAYDS-WCQYABFASA-N CCCC(=O)c1c(O)ccc(C2CC(C)Oc3cccc(O)c23)c1O
1257 0 NKKNCIDSGPSJTA-UKSSEWCLSA-N CC12CC(OC(=O)C1CCC3(C)C2C=CC=C3C(=O)O)c4cocc4
1258 0 LQUGIUKHQGEKIC-SFHVURJKSA-N CC(=CCCC1(C)Oc2cc(C)c(C(=O)O)c(O)c2C=C1)C
1259 0 NCMPFKSMQSUIQI-UHFFFAOYSA-N OC(CCN1CCCCC1)(c1ccsc1)c1ccsc1
1260 0 PQQXTQLPHMIWHX-LJISPDSOSA-N CC(C)C1=CC2C(CCC2(C)S(=O)(=O)O)C(C)(O)CC1
1261 0 BHZINWNKPSPIIT-UDVZHLOTSA-N CC1Cc2c(O)c3C(=O)C(=C4C5(C)CC5CCC4(C)c3c(O)c2O1)O
1262 0 NFXOMXKBNLIRLC-FQEVSTJZSA-N COC1=C2C(C)(C)C(=O)C=CC2(C)c3c(OC)c(O)c(C)cc3C1=O
1263 0 OVOBBAKMTPKDAK-LWFMFQAFSA-N O=C1OCC23CCC4C5OCC4(CC(O5)c6cocc6)C2CCC=C13
1264 0 VLCVHCJARZAQOT-UHFFFAOYSA-N CC1=C(C2=C(N=CN=C2S1)N1CCC(N)CC1)C1=CC=CC=C1
1265 0 WFNWOPFVZGRWFA-XCJKDKRRSA-N COc1cc(ccc1O)C2C(C)C(C)C(=O)c3cc(OC)c(O)cc23
1266 0 NQFGUCQJQIAICS-UHFFFAOYSA-N COc1ccc(CCc2cc(OC)cc(O)c2C)c(OC)c1
1267 0 SOUHOZAOAMAEFT-CAYUELEESA-N CC=C(C)/C(=O)OC1CC(=C2C(C3OC(=O)C(=C)C13)C(=CC2=O)C)C
1268 0 YFBPUMQBVSTJTI-UHFFFAOYSA-N N(C(N1N=NC2C=CC=CC12)C1=CC=CC=C1)C1=CC=CC=C1
1269 0 VDHJVLMLBFZNRU-ORQLPXSXSA-N CC=CCCC1Cc2cc(O)c(CC=CC)c(O)c2C(=O)O1
1270 0 GXWUITQJBWNLRK-UHFFFAOYSA-N CCCCCCCCCCC=C[Se]C1=CC=CC=C1
1271 0 CWLFOPKCKPBCLF-VOTSOKGWSA-N CC(=O)c1cc(C=CC(C)(C)O)c2oc(cc2c1)C(C)(C)O
1272 0 MRMOZBOQVYRSEM-UHFFFAOYSA-N CC[Pb](CC)(CC)CC
1273 0 SOUHOZAOAMAEFT-MPAFPUPLSA-N CC=C(/C)C(=O)OC1CC(=C2C(C3OC(=O)C(=C)C13)C(=CC2=O)C)C
1274 0 WEPZBXOVWNYLTR-YSIASYRMSA-N Cc1cccc2OC(=O)C3=C(OC4(CC3(C)C=C)OC(C)(C)C4O)c12
1275 0 QUBKBLSMTJQPGG-UHFFFAOYSA-N CC(C)OC1=CC2=C(C=C1)C(=O)C1=C(C=CC(OC(C)C)=C1)C2=O
1276 0 CDYDRAISDJZNIZ-VTCYDRLCSA-N CC(=C)C1CCC2=CC(CC3(C)OC3c4oc(C1)c(C=O)c4)OC2=O
1277 0 JEMZNNMTQVMTQF-UHFFFAOYSA-N CCC(C1=CC=C(OC)C=C1)C1=C(OC)C2=CC=CC=C2OC1=O
1278 0 LXYWOXRJYYAWKU-UHFFFAOYSA-N COC1=C(OC)C=C(CC2=CC(OC)=C(OC)C=C2C)C=C1
1279 0 SBICFQWPMWNVJH-UHFFFAOYSA-N CC(C)C1=Cc2cc3c(C=C(O)C(=O)C3(C)C)c(C)c2C(=O)C1=O
1280 0 ZXNGKCRKOLCCPJ-UHFFFAOYSA-N COc1c2C=CC(=O)Oc2c(c3OC(C)(C)CC(=O)c13)C(C)(C)C=C
1281 0 PRFUBIMQTZDEPA-DZOQIGGSSA-N CC1OC(OC(=O)c2cc3ccccc3[nH]2)C(O)C(O)C1O
1282 0 XXRGHFKXBIRFEC-UHFFFAOYSA-N CC1CCC#CCCCCCc2c(C(=O)O1)c(O)cc(c2)O
1283 0 VIFMRMIKDGJEKA-UHFFFAOYSA-N CCOC(=O)C1C(C(C1C1=CC=CC=C1)C1=CC=CC=C1)C(O)=O
1284 0 AWQLNKJBXASXDU-IPJQOSJUSA-N COC1=C(C=O)C(=O)OC(=C1)C2C(C)C=CC3CCCCC23
1285 0 KZMYNXGWCBYXPK-UHFFFAOYSA-N CCCCCC1=CC2=C(C=C(C=C)C(=O)O2)C(OCOC)=C1
1286 0 CDYDRAISDJZNIZ-IBBHNLMTSA-N CC(=C)C1CCC2=CC(CC3(C)OC3c4oc(C1)c(C=O)c4)OC2=O
1287 0 ZQMQGBHQZZQTJE-UHFFFAOYSA-N CCC1=NC(NS(=O)(=O)C2=CC=C(N)C=C2)=NC(CC)=N1
1288 0 WRANWQZSRYWETI-VLIYOEBASA-N CC1=CC2OC3OC(=O)C4(C)CCCC3(C1CC(=O)c5cocc5)C24
1289 0 KIKULFWMQYWMIJ-UHFFFAOYSA-N COC(=O)CCC(CC(CCC(=O)OC)(C#N)C#N)C(=O)OC
1290 0 DCXIHQRTYWSKKA-UHFFFAOYSA-N COc1ccc(CCc2cc(OC)cc(OC)c2)c(OC)c1
1291 0 RCMIINPNTIVOIK-TYEVUDRSSA-N CC1=C/C2OC(=O)C(=C)C2C(CC(=CCC1)C)OC(=O)c3cocc3
1292 0 LNHPGAKJRIZLJY-UHFFFAOYSA-N CCN1C2=CC=CC=C2C2=C1C=CC(=C2)N=NC1=CC=C(C=C1)C(N)=O
1293 0 PJPONKMXDCEBRP-UHFFFAOYSA-N COC1=CC(CCC2=C(OC)C=CC(OC)=C2)=C(OC)C=C1
1294 0 PWQVHFUFZWGLJO-QWEDCGCPSA-N CC1C(O)CCC23C1C(CC4=C2C(=O)C(C)C4c5cocc5)OC3=O
1295 0 SOUHOZAOAMAEFT-WOVTZIKDSA-N CC=C(/C)C(=O)OC1CC(=C2C(C3OC(=O)C(=C)C13)C(=CC2=O)C)C
1296 0 VJSPLXVODBMIRD-UHFFFAOYSA-N CC(C)C1=NC(C)=CC(SC2=NC(=NC(C)=C2)C(C)C)=N1
1297 0 WZEWYQWWSCVHCP-UHFFFAOYSA-N CCCCCCCC(=O)OC1=CC2=C(C=C1)C(C)=CC(=O)O2
1298 0 PQQXTQLPHMIWHX-XQLPTFJDSA-N CC(C)C1=CC2C(CCC2(C)S(=O)(=O)O)C(C)(O)CC1
1299 0 XPOHPQRMFCBMHO-UHFFFAOYSA-N COc1cc(O)ccc1c2oc3cc(O)c(cc3c2)C(C)(C)C=C
1300 0 BFEXPPGHGJKGHV-UHFFFAOYSA-N CCCCCCC=C(CCCC)[Se]C1=CC=CC=C1
1301 0 KXZWNYVKIYKYKL-UHFFFAOYSA-N CCCCCCCCC1=CC=C(C=C1)C1=NN=C(Cl)C=C1
1302 0 QCZLWIMKPBXGDR-FAYBXRMMSA-N COc1ccc2C=CC(=O)Oc2c1CC=C(C)/COC(=O)C(=C/C)C
1303 0 SLPFUYDYPZMZPP-UHFFFAOYSA-N C1CCCC2(CC1)N=C1C=C3N=C4C=CC=CC4=NC3=CC1=N2
1304 0 YEQHKVXERJLAFI-TWOQFEAHSA-N CC12CCCc3coc(C(=O)c4cc5C(O)CCC(O)c5cc14)c23
1305 0 KKTBJMXEKPXZHK-JBBXEZCESA-N COc1ccc(cc1)C(O)C(C(C)O)c2ccc(OC)cc2
1306 0 JMNHCINLXHVDMK-UHFFFAOYSA-N C[Si](C)(C)C1C=CC(=C1)C1(CCCCC1)C1=CSC=C1
1307 0 QUVOVUVREJCQJU-UHFFFAOYSA-N C[Si](C)(C)C1C=CC(=C1)C1(CCCCC1)C1=CC=CS1
1308 0 PTGLCPWUNXSDDU-UHFFFAOYSA-N C[Si](C)(C)OC(C1=CC=C2C=CC=CC2=C1)[Si](C)(C)C
1309 0 PASSGRPTXHRMAW-UHFFFAOYSA-N CCC1=CC2=C(SC(=C2C=C1CC)C1=CC=CC=C1)C1=CC=CC=C1
1310 0 VSABETNSPYFYTR-XDCWJTEKSA-N CC12CCCC(=C)C1C3OC(=O)C(=C)C3C(C2)OC(=O)c4cocc4
1311 0 HCRRYKYLZWKBBM-UHFFFAOYSA-N COC1=CC(OC)=CC(CCC2=CC(OC)=C(OC)C=C2)=C1
1312 0 GTBQRBNYHGLOQF-WFASDCNBSA-N COc1cc2C3=CCC(O)C(C)(C)C3CC(=O)c2c(O)c1C
1313 0 LCORMMZDCPNNTG-HXUWFJFHSA-N CC(=CCCC1(C)Oc2ccc3C(=O)C=C(O)C(=O)c3c2C=C1)C
1314 0 VQXOIFVSOBXXLN-PXNSSMCTSA-N Cc1cccc2OC(=O)C3=C(OC(=CC3(C)C=C)C(O)C(C)(C)O)c12
1315 0 DDVYDFXKPXGPNK-UHFFFAOYSA-N CC(C)=CCCCC(=O)C([N+]#N)S(=O)(=O)C1=CC=CC=C1
1316 0 QFLXCTZTPACOEB-MIQTUIGVSA-N CC=C(/C)C(=O)OC1CC(=C)C2=C(C(C)CC2=O)C3OC(=O)C(=C)C13
1317 0 OGMLJWBJZWAVFG-CKMGUBGDSA-N CC12CCC3(OC1=O)C2(C)CCC(=C)C34CC(OC4=O)c5cocc5
1318 0 JWQRVYLANSXTJT-SCLBCKFNSA-N COc1ccc2c(C(=O)CC3C(C)(C)C(=O)CCC23C)c1O
1319 0 ZCBMNFJDIPESOE-UHFFFAOYSA-N ClNC(=O)CCCCCCCCCCCCC(=O)NCl
1320 0 OSVMTKAMIBTGSB-UHFFFAOYSA-N CC1=C(C(O)=O)C(O)=C2C3C4C(CCC4(C)OC2=C1)C3(C)C
1321 0 VEDGCOJRGCIQFG-UHFFFAOYSA-N CCC1=CC(=C(O)C(OC)=C1)C1=C(O)C(OC)=CC(CC)=C1
1322 0 KXZGKYKFNCIGHP-UHFFFAOYSA-N CC(=CCOc1cc(O)c2C(=O)c3c(O)cc(C)cc3Cc2c1)C
1323 0 SCCYIQOEXBOGGO-UHFFFAOYSA-N C[Si](C)(C)OC1=CC(O[Si](C)(C)C)=C(O[Si](C)(C)C)C=C1
1324 0 DYHAUTBQJIFVFY-KRWDZBQOSA-N COc1cc2CCCCC(=O)C(O)Cc3ccc(O)c(Oc1cc2)c3
1325 0 KFQHZZINOYUPEI-QGZVFWFLSA-N CC(C)C1=CC2=C(C=C3C=CC(O)C(C)(C)C3=CC2=O)C(=O)C1=O
1326 0 LSAKHXDZRQBYTG-QGZVFWFLSA-N COc1cc2CCCCC(=O)CC(O)c3ccc(O)c(Oc1cc2)c3
1327 0 UVQOAIHBBSDMNI-UHFFFAOYSA-N CC(C)(C)SC1=CC=C(C=C1)C1=C2C=CC=CC2=CC2=CC=CC=C12
1328 0 VHTXPPUVSMFVMO-UHFFFAOYSA-N NCC1=CC(CNC(=O)CCCCC2CCSS2)=CC=C1
1329 0 OVZMEMYVSDTLOA-XNCJAFBWSA-N CC12CC(OC(=O)C1CCC34COC(=O)C3C=CCC24)c5cocc5
1330 0 WQFABVWRBLAEQK-ZBFHGGJFSA-N COc1cc2C(=O)C3C(Cc2c(O)c1O)C(C)(C)c4ccccc34
1331 0 ZKUXZVQRAGYGKE-UHFFFAOYSA-N CSC(SC)=CC(=O)C1=CC=C(C=C1)N1CCCCC1
1332 0 AHFQKUOGPHVZLT-PISHQANHSA-N CC(=O)c1c(O)cc2OC3(C)CCC4C(C3)c2c1OC4(C)C
1333 0 SRFHWRICMKWJRE-UHFFFAOYSA-N CC1=CC(C)=C(C(C)=C1)S(=O)(=O)C([N+]#N)C(=O)CCC=C
1334 0 XQVKBMIVACNFLX-UHFFFAOYSA-N COc1cc(O)c(CC=C(C)C)cc1c2oc3cc(O)ccc3c2
1335 0 RAFLQOFKQMMIBN-UHFFFAOYSA-N CCCCC1CCCC(=O)C1C(=O)C1=CC=CC=C1C(O)=O
1336 0 VLOLJMSUXSWPAY-UHFFFAOYSA-N COC1=CC(=CC(OC)=C1)C1=CC2=C(OC)C=C(OC)C=C2C=C1
1337 0 BLQMQLZCNMRVFZ-ROVVAWJSSA-N COc1ccc2C=CCCC(=O)C(O)Cc3ccc(Oc1c2)cc3
1338 0 WRKJXAHYNKNVGD-AAEUAGOBSA-N CC(O)C(C)c1ccc2oc(c(C)c2c1)c3ccc4OCOc4c3
1339 0 SOUHOZAOAMAEFT-HEVMUVMHSA-N CC=C(C)/C(=O)OC1CC(=C2C(C3OC(=O)C(=C)C13)C(=CC2=O)C)C
1340 0 NFBGZNOWVFMHBE-UHFFFAOYSA-N CCCCSC1=NC(N)=CC(NC2=CC=CC3=CC=CC=C23)=N1
1341 0 CSHBKBTZPZEKQT-UHFFFAOYSA-N CCCCSC1=NC(NC2=CC=CC3=CC=CC=C23)=NC(N)=C1
1342 0 PSFZYOUCEGTRJM-ZDCWMAILSA-N COc1cc(ccc1O)C2C(C)C(C)C(=O)c3cc(O)c(OC)cc23
1343 0 CWQAKZVVQWOLKL-PTIGVWBYSA-N CC12CC=C/C=C(/C(=O)O)C(=C)CCC1C(=O)OC(C2)c3cocc3
1344 0 KCAUKKHESDCTCZ-MHCXLAJTSA-N COc1cccc2C(O)C3C4=C(CC(C)CC4=O)C=CC3(O)C(O)c12
1345 0 REJGNEHIGQUMNR-UHFFFAOYSA-N C[N+](C)(CC[N+](C)(C)CC(O)CCl)CC(O)CCl
1346 0 LYGZOGDWCOYSGJ-UHFFFAOYSA-N CC(C)(O)C(=O)C1=CC=C(OC2=CC=C(C=C2)C(=O)C(C)(C)O)C=C1
1347 0 FZVZHTXMZBGXPZ-UHFFFAOYSA-N COc1ccc(cc1OC)c2oc3c(CC=C)cc(O)cc3c2C
1348 0 AZDSLPJHDVNQKL-UHFFFAOYSA-N CN(CC1=NC2=C(N)N=C(N)C=C2N=C1)C1=CC=C(C=C1)C(O)=O
1349 0 UZXPWOUZKUITTC-UHFFFAOYSA-N CC1N2C(=NC3=C2C(O)=NC(=O)N3C)N(N=C1C)C1=CC=CC=C1
1350 0 WQTFZNFUVXMTIS-UHFFFAOYSA-N CCC1=CC=C(C=C1)C1CN2C(=NC3=C2C(O)=NC(=O)N3C)N=N1
1351 0 OALSANOGBCXFHZ-UHFFFAOYSA-N COC1=CC(C)=C2CC=C3C(=O)C(C(C)C)C(=O)C(=O)C3=CC2=C1
1352 0 GBNPBJXSBYHRAL-UHFFFAOYSA-N CC(C)CC(=O)C(O)(CN1C=NC=N1)C1=CC=C(Cl)C=C1
1353 0 PIYVIDGYKUICCT-UHFFFAOYSA-N CCCCC(O)(CN1C=NC=N1)C(=O)C1=CC=CC=C1Cl
1354 0 FRXBVNKBAHHVGG-UHFFFAOYSA-N CC(C)CC(O)(CN1C=NC=N1)C(=O)C1=CC=C(Cl)C=C1
1355 0 SBUDRZGQCZUKHG-UHFFFAOYSA-N CCCCC(O)(CN1C=NC=N1)C(=O)C1=CC=C(Cl)C=C1
1356 0 ZTEGQXPXBLYCGL-UHFFFAOYSA-N CCC(C(CC)C1=C(O)C=C(O)C=C1)C1=C(O)C=C(O)C=C1
1357 0 BYQDGAVOOHIJQS-UHFFFAOYSA-N O=C(OCCCOCCCOC(=O)C1=CC=CC=C1)C1=CC=CC=C1
1358 0 LJPDNHJFYBWMCF-MISYRCLQSA-N CC(=C)C(O)C1(O)CC(C)(C=C)C2=C(O1)c3c(C)cccc3OC2=O
1359 0 PQQXTQLPHMIWHX-BARDWOONSA-N CC(C)C1=CC2C(CCC2(C)S(=O)(=O)O)C(C)(O)CC1
1360 0 KRCXEEUOPUTIDN-UHFFFAOYSA-N CC(=C)C1CNC(C1C\C(O)=N\C(CCC(O)=O)C(O)=O)C(O)=O
1361 0 MYLIVASIVZAJMB-UHFFFAOYSA-N CC(N(CCN(C)C)C1=CC=CC=C1)C1=CC=C(Cl)C=C1
1362 0 ZADGGSNDAUPJLC-UHFFFAOYSA-N CC(=CCc1c(O)c2C=CC(C)(C)Oc2c(C(=O)C)c1O)C
1363 0 WFNWOPFVZGRWFA-RMDKCXRXSA-N COc1cc(ccc1O)C2C(C)C(C)C(=O)c3cc(OC)c(O)cc23
1364 0 VTTQQQRAJGAPLK-UCVNCGJNSA-N COc1c2C=CC(O)C(C)c2c(COC(=O)C(=C/C)C)c3ccoc13
1365 0 PSFZYOUCEGTRJM-RMDKCXRXSA-N COc1cc(ccc1O)C2C(C)C(C)C(=O)c3cc(O)c(OC)cc23
1366 0 GIRUCUXRCNBFOL-UHFFFAOYSA-N COC1=C(O)C=C2C(=C1)C(=O)CC1C(C)(C)C(=O)CCC21C
1367 0 BUWBZGORDKJBLO-UHFFFAOYSA-N CC(C)N1CC2CN(CC(C1)C2(C)C)S(=O)(=O)C1=CC=CS1
1368 0 MGULMAOLSBMDGP-UHFFFAOYSA-N CC(C)(CCCO)C1=NC2=C(S1)N=C(S2)C(C)(C)CCCO
1369 0 KQRKDUSVAAFOOA-UHFFFAOYSA-N COC1=CC2=C(C=CN=C2C=C1)C(Cl)C1CC2CCN1CC2C=C
1370 0 ACZXQXPBLQFZRP-KPHUOKFYSA-N COc1cc2CC3COCC3C(c4ccc(O)c(OC)c4)c2cc1O
1371 0 WYFPXHKGBRCNFN-HXUWFJFHSA-N Cc1oc2c(O)c3c(C(=O)C(=C4C(C)(C)CCCC34C)O)c(O)c2c1
1372 0 OULOHBXDGDQASL-UHFFFAOYSA-N CCC1C(C)C(CC=C1C1=CC=C(OC(C)=O)C=C1)C(O)=O
1373 0 VGDAVGPDHBMHBW-HXUWFJFHSA-N CC1=C(C)C2=CC(=O)c3c(O)c4c(C)coc4c(O)c3C2(C)CC1
1374 0 JURRIWABBVLSFO-UHFFFAOYSA-N CN(C)CCN(C)C(C1=CC=CC=C1)C1=CC=C(Cl)C=C1
1375 0 VRBZNUYOIJEVKS-UHFFFAOYSA-N CCCNCCNC(C1=CC=CC=C1)C1=CC=C(Cl)C=C1
1376 0 SCJORYSROIFVSH-UHFFFAOYSA-N CCOC(=O)C(C(=O)OCC)=C(C1=CC=CC=C1)C1=CC=CC=C1
1377 0 NLFWGQDTCIATSO-UHFFFAOYSA-N COCCC\N=C1/NC2=CC=CC=C2CCC1C1=CC=C(Cl)C=C1
1378 0 BWMXDESAZVPVGR-UHFFFAOYSA-N OCC1OC(OC2=CC=CC3=CC=CN=C23)C(O)C(O)C1O
1379 0 AUSGKSYHQUASAZ-UHFFFAOYSA-N CN1C(CC(=O)NC2=CC=C(Cl)C=C2)C2=C(CC1(C)C)C=CC=C2
1380 0 ZVEZZZWDDTZUQN-UHFFFAOYSA-N O\C(=N/CC1=CC=C(Cl)C=C1)C(N1CCCCC1)C1=CC=CC=C1
1381 0 CDZMWAHBQLPCHD-UHFFFAOYSA-N CC1(C)CC(C)(C2=C1C=CC(=C2)C(O)=O)C1=CC=C(C=C1)C(O)=O
1382 0 TWYATRQVAHZMBK-UHFFFAOYSA-N CC(CN1CCCC1)C(O)(C1=CC=CS1)C1=CC=CS1
1383 0 DHRCRPRUHZMPFM-APWZRJJASA-N Cc1c(O)cc2CCc3c(O)c(O)ccc3C4C(O)C(C)(C)Oc1c24
1384 0 WJUHGQHJASTSSZ-UHFFFAOYSA-N CC(C)=C1CCC2(C)CC1C1=C(O2)C=C(O)C(C(C)=O)=C1O
1385 0 CJTURQGHQPDNDA-UHFFFAOYSA-N CC(C)(C)C1=CC(=C2OC(=CC(=O)C2=C1)C(O)=O)C(C)(C)C
1386 0 CEFSJVISJVUTLK-UHFFFAOYSA-N OC(CCCCCCCCC(O)=NCCCl)=NCCCl
1387 0 VLXSCTINYKDTKR-UHFFFAOYSA-N CN1CCC(CC1)=C1C2=C(CCC3=C1N=CC=C3)C=C(Cl)C=C2
1388 0 DJKAXRWPCZXDSL-UHFFFAOYSA-N CC(C)=CCCC1(C)OC2=CC=C3C(=O)CC(=O)C(=O)C3=C2C=C1
1389 0 IIKIDHJZPRTCEK-UHFFFAOYSA-N N(NC1=CC=CC=C1)C(NC1=CC=CC=C1)=NC1=CC=CC=C1
1390 0 BLXXJMVVAYFKDR-NPACWLSJSA-N CC12CC(OC(=O)C1CCC34COC(=O)C3=CCCC24)c5cocc5
1391 0 LQUGIUKHQGEKIC-UHFFFAOYSA-N CC(C)=CCCC1(C)OC2=C(C=C1)C(O)=C(C(O)=O)C(C)=C2
1392 0 KUMTUFPJQNENGL-ACJLOTCBSA-N COC1=C(OC)C(=O)C2=C(CC(C(=C)C)C(C)(C2)C=C)C1=O
1393 0 JMTKOBGLLUKPPX-UHFFFAOYSA-N CC(C)=CC1C(C(=O)OCC2=CC3=C(OCO3)C=C2)C1(C)C
1394 0 BLXXJMVVAYFKDR-UHFFFAOYSA-N CC12CC(OC(=O)C1CCC13COC(=O)C1=CCCC23)C1=COC=C1
1395 0 VXYOXKDSQQPXPF-RLLQIKCJSA-N Cc1cccc2OC(=O)C3=C(OC(O)(C4OC4(C)C)C(C)(C3)C=C)c12
1396 0 OVZMEMYVSDTLOA-UHFFFAOYSA-N CC12CC(OC(=O)C1CCC13COC(=O)C1C=CCC23)C1=COC=C1
1397 0 DWJVAASEKGKCFX-FQEVSTJZSA-N CCc1c(C)cc2cc3c(C(=O)C(C)(O)C(=O)C3(C)C)c(O)c2c1O
1398 0 IGFMQKXYUJJNIT-UHFFFAOYSA-N [N-]=[N+]=NCC1=C2C=CC3=CC=CC4=C3C2=C(C=C4)C2=CC=CC=C12
1399 0 CKGXYZZMXGDFCO-UHFFFAOYSA-N CC(C)CC(C(O)N=O)C(\O)=N\C(C)C(\O)=N\CC(O)=N
1400 0 MMEBJLATRATDOX-UHFFFAOYSA-N CC(=NN=C(S)N1CC2CCC(CC2)C1)C1=CC=CC=N1
1401 0 PYXBUEFKZODFJB-UHFFFAOYSA-N CC(C)(C)NC(NC1=NC=CS1)=NC1=CC=CC2=CC=CC=C12
1402 0 YOWFRQPQNGSXCZ-UHFFFAOYSA-N CC(C)(C)NC(NC1=NC=CS1)=NC1=CC2=CC=CC=C2C=C1
1403 0 ABCJCTVERFCFCP-UHFFFAOYSA-N O=C(C[N+]1=CC2=CC=CC=C2C=C1)C1=CC=C(C=C1)C1=CC=CC=C1
1404 0 ZPAMPUISZKMZHW-UHFFFAOYSA-N CN(C)[P+](CC1=CC=C(CCl)C=C1)(N(C)C)N(C)C
1405 0 ZQMQGBHQZZQTJE-UHFFFAOYSA-N CCC1=NC(NS(=O)(=O)C2=CC=C(N)C=C2)=NC(CC)=N1
1406 0 CZQLDWJQWSFEFC-UHFFFAOYSA-N CCCCN1CCN2C3=C(C=CC(Cl)=C3)C3=C2C1CCC3
1407 0 QFLBSZFACPGEOX-UHFFFAOYSA-N CCCCN1CCN2C3=C(CCCC13)C1=C2C(Cl)=CC=C1
1408 0 IYXQEHFCSYRRRA-UHFFFAOYSA-N CCCCN1CCN2C3=C(C=C(Cl)C=C3)C3=C2C1CCC3
1409 0 LJPDNHJFYBWMCF-UHFFFAOYSA-N CC(=C)C(O)C1(O)CC(C)(C=C)C2=C(O1)C1=C(C)C=CC=C1OC2=O
1410 0 BDRMCUFJZJXJMC-SXLOBPIMSA-N Cc1cccc2OC(=O)C3=C(OCC4(OC(C)(C)C4O)C3(C)C=C)c12
1411 0 NFGWMGZNGLKAFF-UHFFFAOYSA-N CC(C)OCC(O)COC1=CC=C(C(C)=O)C2=CC=CC=C12
1412 0 HNVXOFISTYQAQP-UHFFFAOYSA-N Clc1ccc2n(CCN3CCCC3)c3CCCCc3c2c1
1413 0 NEJIHSOYOUJINI-DKOWRRDRSA-N COC1=C(OC)C(=O)C2=C(CC3C(C)(CC4CC34C)C2)C1=O
1414 0 ZPNYIGJONDSTKY-DTQAZKPQSA-N COc1ccc2CCC(=O)C=C(O)/CCc3ccc(Oc1c2)cc3
1415 0 GTHJSZWFFNGEQF-MISYRCLQSA-N Cc1cccc2OC(=O)C3=C(OC(O)(CC3(C)C=C)C4OC4(C)C)c12
1416 0 ZSEMGBZTPCSDPF-UHFFFAOYSA-N CCN(CC)C(=O)C1=NN(C(OC)=C1)C1=CC(Cl)=CC=C1
1417 0 BHLTVTDCSWCODU-UHFFFAOYSA-N COc1ccc(Cl)cc1N\C(=N\C1CCCCC1)c1ccccc1
1418 0 PEKBXLPDMLWTFU-UHFFFAOYSA-N NC1=NC2=C(C=C(C=C2)S(=O)(=O)N2CCCCC2)C(N)=N1
