# Supplementary material for: Ion mobility collision cross-section atlas for known and unknown metabolite annotation in untargeted metabolomics
Source: Nat Commun. 2020 Aug 28;11:4334. doi: 10.1038/s41467-020-18171-8 (PMC7455731; doi:10.1038/s41467-020-18171-8)
Supplement: Supplementary file 8 — Supplementary Data 5 [file 41467_2020_18171_MOESM8_ESM.zip › 01_positive_mode/L0716/cfmid_pred_spec.msp]

Name: +ve in-silico MS/MS by CFM-ID for TYHGCPJCCQBRMP-BOCCBSBMSA-N
ID: TYHGCPJCCQBRMP-BOCCBSBMSA-N
Comment: Energy0
Num peaks: 15
83.04914126 0.7852949109
123.0804414 0.8641099183
173.0960915 2.021650891
175.1117415 5.209385971
177.1273916 1.155314588
179.1430416 1.204830544
191.1066561 1.494817968
193.1223062 3.522839942
195.1379563 0.9047902974
201.1273916 1.110829463
203.1430416 2.48860862
205.1586917 2.655940517
221.1536063 2.16497413
231.1379563 9.74311856
249.148521 45.024113

Name: +ve in-silico MS/MS by CFM-ID for TYHGCPJCCQBRMP-BOCCBSBMSA-N
ID: TYHGCPJCCQBRMP-BOCCBSBMSA-N
Comment: Energy1
Num peaks: 31
79.01784114 1.271151698
81.0334912 2.541119429
83.04914126 1.249736858
85.06479133 0.972805087
91.05422664 2.137251566
95.08552677 1.086261205
119.0855268 2.503887435
121.0647913 1.053421463
123.0804414 1.008959794
147.0804414 1.138949932
149.0960915 1.539196786
163.075356 1.621020597
173.0960915 2.778814816
175.1117415 3.547160141
177.1273916 1.277815375
179.1430416 1.275586317
189.0910061 2.395468032
191.1066561 2.654405512
193.1223062 3.492720384
195.1379563 1.2004437
197.1536063 1.10965819
201.1273916 2.391491623
203.1430416 1.975816521
205.1223062 0.9647335356
205.1586917 2.617918802
217.1223062 1.198812224
219.1379563 1.396465233
221.1536063 6.068399341
231.1379563 4.992194336
233.1172208 0.9776981831
249.148521 7.642104803

Name: +ve in-silico MS/MS by CFM-ID for TYHGCPJCCQBRMP-BOCCBSBMSA-N
ID: TYHGCPJCCQBRMP-BOCCBSBMSA-N
Comment: Energy2
Num peaks: 31
39.02292652 2.480025619
41.03857658 1.048100585
43.05422664 3.344085335
49.00727645 1.066396215
51.02292652 2.295419682
53.00219107 1.772828843
53.03857658 2.028183479
55.05422664 2.082729664
63.02292652 1.078115502
65.03857658 5.713631163
67.05422664 3.507584299
81.0334912 1.101140521
81.06987671 1.66541879
91.05422664 4.258931776
93.06987671 2.824810221
95.08552677 2.813341209
107.0855268 1.857450991
109.1011768 1.420944327
119.0491413 1.154031666
119.0855268 5.368440154
121.1011768 1.971004474
149.132477 1.258731258
157.1011768 1.274480309
159.1168269 1.088814393
161.132477 1.339819009
189.0910061 1.493443927
191.1066561 1.829173695
193.1223062 1.714100817
219.1379563 1.501365089
231.1379563 1.072835002
233.1172208 1.643493633

Name: +ve in-silico MS/MS by CFM-ID for KTEXNACQROZXEV-SLXBATTESA-N
ID: KTEXNACQROZXEV-SLXBATTESA-N
Comment: Energy0
Num peaks: 6
173.0960915 2.557199597
175.1117415 2.543510378
177.1273916 5.356066816
195.1379563 3.215971366
231.1379563 2.888336091
249.148521 70.67827685

Name: +ve in-silico MS/MS by CFM-ID for KTEXNACQROZXEV-SLXBATTESA-N
ID: KTEXNACQROZXEV-SLXBATTESA-N
Comment: Energy1
Num peaks: 9
173.0960915 10.39016587
175.1117415 9.212756764
177.1273916 8.643265977
179.1430416 3.378508958
201.1273916 3.806880478
205.1586917 3.67997287
221.1536063 5.312532018
231.1379563 7.779099979
249.148521 28.81714097

Name: +ve in-silico MS/MS by CFM-ID for KTEXNACQROZXEV-SLXBATTESA-N
ID: KTEXNACQROZXEV-SLXBATTESA-N
Comment: Energy2
Num peaks: 14
159.0804414 4.410412149
161.0960915 4.237058973
163.1117415 2.829235853
173.0960915 12.26412734
175.1117415 16.49395887
177.1273916 14.49057537
179.1430416 7.268864067
189.1273916 3.436732605
195.1379563 2.055157167
201.1273916 2.301978733
203.1430416 3.962013454
205.1223062 3.27228534
205.1586917 1.842331049
221.1536063 1.981925498

Name: +ve in-silico MS/MS by CFM-ID for BXBCLQRTBGRRDB-MJVIGCOGSA-N
ID: BXBCLQRTBGRRDB-MJVIGCOGSA-N
Comment: Energy0
Num peaks: 10
157.1011768 3.224971944
173.0960915 1.7801266
175.1117415 4.023414129
185.132477 1.57832127
193.1223062 1.45451037
203.1430416 1.886998667
205.1586917 1.696090554
213.1273916 1.688817533
231.1379563 32.32503006
249.148521 30.88597266

Name: +ve in-silico MS/MS by CFM-ID for BXBCLQRTBGRRDB-MJVIGCOGSA-N
ID: BXBCLQRTBGRRDB-MJVIGCOGSA-N
Comment: Energy1
Num peaks: 31
49.00727645 0.7711729164
51.02292652 1.304650711
53.03857658 1.797900666
55.05422664 1.471358612
77.03857658 0.8662526588
155.0855268 3.245143444
157.1011768 5.963370774
159.1168269 1.830256071
161.132477 4.216061834
173.0960915 2.919724678
175.1117415 3.617203534
177.1273916 2.011383752
179.1430416 1.419253017
183.1168269 2.42203951
185.132477 1.755326925
187.075356 0.9603823349
187.148127 1.793806143
189.0910061 1.736778331
191.1066561 1.809032902
193.1223062 0.847829587
201.1273916 1.79649886
203.1430416 2.190350546
205.0859207 1.736810149
205.1223062 1.343567819
205.1586917 2.585020233
209.1172208 0.7927889526
213.1273916 1.824454497
221.1536063 1.982703507
223.1328709 0.9585205302
231.1379563 11.66239375
249.148521 9.431357496

Name: +ve in-silico MS/MS by CFM-ID for BXBCLQRTBGRRDB-MJVIGCOGSA-N
ID: BXBCLQRTBGRRDB-MJVIGCOGSA-N
Comment: Energy2
Num peaks: 31
39.02292652 4.15008025
41.03857658 2.664738084
43.05422664 3.140194131
49.00727645 3.325339639
51.02292652 10.32528026
53.00219107 1.903753466
53.03857658 9.61449155
55.05422664 4.295325988
57.06987671 1.58179108
65.03857658 2.45621125
77.03857658 3.050601058
79.05422664 1.659147763
81.06987671 1.009521188
83.08552677 1.539973941
117.0698767 0.8057979833
121.0647913 1.183975147
155.0855268 2.56622517
157.1011768 1.761092342
159.1168269 2.288330083
161.132477 1.530595561
173.0960915 1.476011289
175.075356 0.9498316956
175.1117415 1.534075513
177.0910061 0.9382452896
177.1273916 1.085489633
187.148127 1.711657483
203.1430416 1.244431635
213.1273916 1.073993032
215.1066561 2.892082007
231.1379563 1.095312114
233.1172208 0.9043759827

Name: +ve in-silico MS/MS by CFM-ID for JNHKVMWTQCZYHK-CVZWCJCVSA-N
ID: JNHKVMWTQCZYHK-CVZWCJCVSA-N
Comment: Energy0
Num peaks: 6
159.1168269 3.606178741
175.1117415 1.986693052
177.1273916 4.485269379
203.1430416 2.046587009
231.1379563 36.10705885
249.148521 34.18175676

Name: +ve in-silico MS/MS by CFM-ID for JNHKVMWTQCZYHK-CVZWCJCVSA-N
ID: JNHKVMWTQCZYHK-CVZWCJCVSA-N
Comment: Energy1
Num peaks: 13
157.1011768 4.682070489
159.1168269 9.441828533
161.132477 2.974911289
173.0960915 7.043084735
175.1117415 4.304369877
177.1273916 5.328209205
179.1430416 3.009735738
183.1168269 3.314384592
203.1430416 2.915494968
205.1586917 3.391549619
221.1536063 2.654847335
231.1379563 18.43132831
249.148521 14.26270495

Name: +ve in-silico MS/MS by CFM-ID for JNHKVMWTQCZYHK-CVZWCJCVSA-N
ID: JNHKVMWTQCZYHK-CVZWCJCVSA-N
Comment: Energy2
Num peaks: 12
157.1011768 13.31820602
159.1168269 11.25542914
161.132477 8.85173949
173.0960915 9.31755571
175.1117415 6.431912077
177.1273916 8.350517918
179.1430416 3.152948813
185.132477 2.50140641
187.148127 6.538522609
203.1430416 4.971027693
213.1273916 2.585671352
231.1379563 3.212776266

Name: +ve in-silico MS/MS by CFM-ID for DCKYPAZZUYXYTC-HBKJAXODSA-N
ID: DCKYPAZZUYXYTC-HBKJAXODSA-N
Comment: Energy0
Num peaks: 8
173.0960915 2.45788945
177.1273916 5.789969401
195.1379563 2.740583376
203.1430416 2.748141999
205.1586917 2.895026057
221.1536063 2.619233591
231.1379563 10.69444581
249.148521 51.4508814

Name: +ve in-silico MS/MS by CFM-ID for DCKYPAZZUYXYTC-HBKJAXODSA-N
ID: DCKYPAZZUYXYTC-HBKJAXODSA-N
Comment: Energy1
Num peaks: 31
49.00727645 0.7126098944
133.1011768 1.005277145
147.1168269 0.9520193514
149.0960915 0.6695946039
149.132477 0.9242253751
151.1117415 0.968025206
153.1273916 0.8152273755
159.0804414 0.7088097862
159.1168269 1.216315556
173.0960915 5.068940465
175.1117415 4.549734526
177.1273916 5.288409856
179.1430416 2.040591892
189.0910061 1.823395513
191.1066561 1.507784454
193.1223062 1.819154508
195.1379563 2.008131095
197.1536063 0.8358734258
201.1273916 3.062652508
203.1066561 2.092854132
203.1430416 2.880992232
205.1223062 1.946327456
205.1586917 3.522759773
207.1379563 0.8050181691
213.1273916 0.7735825159
217.1223062 2.407387916
219.1379563 2.117632384
221.1536063 6.970912618
231.1379563 6.826994457
233.1172208 1.742577365
249.148521 12.29671875

Name: +ve in-silico MS/MS by CFM-ID for DCKYPAZZUYXYTC-HBKJAXODSA-N
ID: DCKYPAZZUYXYTC-HBKJAXODSA-N
Comment: Energy2
Num peaks: 31
39.02292652 3.457029841
41.03857658 4.374542946
49.00727645 6.717398752
51.02292652 1.937769897
53.03857658 1.529773593
55.05422664 1.970378962
65.03857658 4.770463024
79.05422664 2.613281722
81.06987671 2.013209925
119.0855268 6.48673027
121.1011768 3.542345042
123.1168269 1.608100396
133.1011768 3.768043324
135.0804414 1.070150056
135.1168269 1.840275391
145.1011768 1.203684837
147.1168269 2.531492537
149.132477 3.002154926
151.148127 1.178115477
159.1168269 2.257621626
161.0960915 1.240956762
161.132477 1.637427111
167.1430416 1.271599577
175.1117415 1.53850443
177.1637771 1.273171274
179.1430416 1.525814052
189.0910061 1.220096208
193.1586917 1.317047963
195.1379563 1.062295206
213.1273916 1.339144264
233.1172208 1.393120639

Name: +ve in-silico MS/MS by CFM-ID for HPJYKMSFRBJOSW-JHSUYXJUSA-N
ID: HPJYKMSFRBJOSW-JHSUYXJUSA-N
Comment: Energy0
Num peaks: 7
173.0960915 2.51632664
177.1273916 6.120354947
195.1379563 2.601731782
203.1430416 2.811216292
205.1586917 2.944998432
231.1379563 10.90364596
249.148521 53.16075863

Name: +ve in-silico MS/MS by CFM-ID for HPJYKMSFRBJOSW-JHSUYXJUSA-N
ID: HPJYKMSFRBJOSW-JHSUYXJUSA-N
Comment: Energy1
Num peaks: 31
41.03857658 0.9227576709
55.05422664 1.020074533
111.0440559 0.7197355698
133.1011768 0.8659223337
149.0960915 1.115192052
151.075356 0.742520371
151.1117415 1.388075752
153.1273916 0.9575288901
159.1168269 1.338151833
173.0960915 4.825679507
175.1117415 4.336114702
177.1273916 5.273436645
179.1430416 1.827224195
189.0910061 1.856378167
191.1066561 1.355393245
193.1223062 2.059102977
195.1379563 1.936326326
197.1536063 1.062893642
201.1273916 3.180552887
203.1066561 1.878191905
203.1430416 2.79919137
205.1223062 1.410752335
205.1586917 3.336113084
207.1379563 0.7852998497
213.1273916 0.7533867271
217.1223062 1.508885785
219.1379563 1.126687211
221.1536063 5.214119829
231.1379563 6.561262715
233.1172208 1.689564826
249.148521 12.37537562

Name: +ve in-silico MS/MS by CFM-ID for HPJYKMSFRBJOSW-JHSUYXJUSA-N
ID: HPJYKMSFRBJOSW-JHSUYXJUSA-N
Comment: Energy2
Num peaks: 31
39.02292652 2.687558622
41.03857658 5.820408009
43.05422664 1.18910523
51.02292652 2.437994408
53.00219107 1.331438234
53.03857658 1.865835378
55.05422664 3.49324183
57.06987671 1.220143644
65.03857658 2.202407105
69.06987671 1.310458169
79.05422664 2.930608207
81.06987671 1.097064573
119.0855268 5.419920011
121.1011768 1.614586351
123.1168269 1.585277024
133.1011768 2.476489473
145.1011768 1.667955515
147.1168269 1.285970288
149.132477 1.984895162
159.1168269 2.686006582
161.132477 1.434540775
175.1117415 2.016420073
177.1273916 2.176399452
179.1430416 1.561203367
191.1066561 1.638978427
193.1223062 1.267009328
203.1430416 1.200926158
205.1223062 1.3284928
207.1379563 1.088068154
213.1273916 1.594792742
233.1172208 1.920220996

Name: +ve in-silico MS/MS by CFM-ID for PDEJECFRCJOMEN-OURLZOILSA-N
ID: PDEJECFRCJOMEN-OURLZOILSA-N
Comment: Energy0
Num peaks: 6
159.1168269 3.31230991
177.1273916 2.867047591
203.1430416 2.10105858
213.1273916 1.945484485
231.1379563 37.55571878
249.148521 36.12290796

Name: +ve in-silico MS/MS by CFM-ID for PDEJECFRCJOMEN-OURLZOILSA-N
ID: PDEJECFRCJOMEN-OURLZOILSA-N
Comment: Energy1
Num peaks: 13
157.1011768 4.688820909
159.1168269 8.486793057
161.132477 3.036338089
173.0960915 7.633313336
175.1117415 4.032932403
177.1273916 3.571128575
179.1430416 2.732490678
183.1168269 3.388209399
203.1430416 2.972609502
205.1586917 3.630262467
221.1536063 2.969558146
231.1379563 19.84000535
249.148521 15.71271406

Name: +ve in-silico MS/MS by CFM-ID for PDEJECFRCJOMEN-OURLZOILSA-N
ID: PDEJECFRCJOMEN-OURLZOILSA-N
Comment: Energy2
Num peaks: 15
157.1011768 13.40492342
159.1168269 9.348770255
161.132477 7.745294488
173.0960915 8.075304547
175.1117415 6.071433139
177.1273916 5.78079423
179.1430416 2.501675788
183.1168269 2.349784844
185.132477 2.587804238
187.148127 7.059985126
189.1273916 2.057061386
203.1430416 5.197987746
213.1273916 2.760772373
215.1066561 3.449686404
231.1379563 3.616066644

Name: +ve in-silico MS/MS by CFM-ID for OVIILQQKQPCQTF-GGAZOKNXSA-N
ID: OVIILQQKQPCQTF-GGAZOKNXSA-N
Comment: Energy0
Num peaks: 13
159.1168269 3.0992825
173.0960915 1.718721378
175.1117415 1.692933268
177.1273916 3.853889755
185.132477 1.522659358
195.1379563 1.412695587
203.1430416 1.797024313
205.1586917 1.644712228
213.1273916 1.630386896
221.1536063 1.383594313
231.1379563 30.87581987
233.1172208 1.076695632
249.148521 29.25451308

Name: +ve in-silico MS/MS by CFM-ID for OVIILQQKQPCQTF-GGAZOKNXSA-N
ID: OVIILQQKQPCQTF-GGAZOKNXSA-N
Comment: Energy1
Num peaks: 31
39.02292652 1.106968219
111.0440559 1.061182945
125.0960915 1.138825804
133.1011768 1.487877636
149.0960915 1.102729205
157.1011768 2.890222646
159.1168269 5.510618068
161.132477 1.757133392
163.075356 1.280514417
165.0910061 1.390179994
173.0960915 4.145869646
175.075356 1.034911656
175.1117415 2.458648285
177.1273916 2.994210846
179.1430416 1.773257649
183.1168269 2.204572829
185.132477 1.604653817
187.148127 1.683964428
189.0910061 2.047219622
191.1066561 1.668278639
201.1273916 1.504108234
203.1066561 1.708688803
203.1430416 1.774278373
205.1223062 1.015185239
205.1586917 2.228634146
213.1273916 1.683514927
219.1379563 1.018636787
221.1536063 2.521685971
231.1379563 10.09788884
233.1172208 1.022453541
249.148521 7.409616118

Name: +ve in-silico MS/MS by CFM-ID for OVIILQQKQPCQTF-GGAZOKNXSA-N
ID: OVIILQQKQPCQTF-GGAZOKNXSA-N
Comment: Energy2
Num peaks: 31
39.02292652 4.176854021
41.03857658 4.10071026
49.00727645 3.317426847
51.02292652 2.15879819
53.03857658 1.58169564
55.05422664 2.969539249
63.02292652 1.372265805
65.03857658 2.790805905
67.05422664 1.606593946
79.05422664 1.916719278
91.05422664 4.052666559
93.06987671 2.487052024
95.08552677 1.762680272
107.0855268 4.340357958
117.0698767 1.481137998
119.0855268 2.536283787
121.0647913 1.908009319
121.1011768 2.948988819
123.0804414 1.16899372
131.0855268 1.660269238
133.1011768 2.536974749
147.1168269 1.969143458
149.132477 1.282145105
157.1011768 1.384604309
161.132477 1.817162234
177.1273916 1.341095145
187.148127 1.935224834
191.1066561 1.355296473
205.1223062 2.076585169
215.1066561 1.375332801
233.1172208 1.343342023

Name: +ve in-silico MS/MS by CFM-ID for RDJAFOWISVMOJY-PWNZVWSESA-N
ID: RDJAFOWISVMOJY-PWNZVWSESA-N
Comment: Energy0
Num peaks: 8
159.1168269 3.358213863
173.0960915 1.833765475
175.1117415 1.822836156
177.1273916 4.164903801
203.1430416 1.937929695
213.1273916 1.764350563
231.1379563 33.72496553
249.148521 31.94795677

Name: +ve in-silico MS/MS by CFM-ID for RDJAFOWISVMOJY-PWNZVWSESA-N
ID: RDJAFOWISVMOJY-PWNZVWSESA-N
Comment: Energy1
Num peaks: 31
103.0542266 0.7143963095
131.0855268 1.351677411
133.1011768 0.9614062134
151.1117415 0.7512141932
157.1011768 3.22752624
159.1168269 6.427751217
161.132477 2.075224278
173.0960915 4.678600725
175.075356 1.035629378
175.1117415 2.906860728
177.0910061 1.783092823
177.1273916 3.599477561
179.1066561 1.102027705
179.1430416 2.103803534
181.1223062 1.382148313
183.1168269 2.59795553
185.132477 1.88446401
187.148127 1.974932518
189.0910061 2.265664521
191.1066561 1.638958168
195.1379563 0.8207176305
201.1273916 1.825457073
203.1430416 2.195742212
205.1586917 2.658330699
207.1379563 0.7846413244
213.1273916 1.943243263
215.1066561 0.9601759684
221.1536063 1.987331093
231.1379563 12.60640142
233.1172208 0.8349045129
249.148521 9.58109677

Name: +ve in-silico MS/MS by CFM-ID for RDJAFOWISVMOJY-PWNZVWSESA-N
ID: RDJAFOWISVMOJY-PWNZVWSESA-N
Comment: Energy2
Num peaks: 31
39.02292652 1.966599296
41.03857658 4.357585848
49.00727645 1.7167477
51.02292652 2.991541347
53.03857658 3.755256719
55.05422664 2.062649504
57.06987671 1.434942163
77.03857658 1.698953853
79.05422664 2.219572101
81.06987671 1.360817449
103.0542266 4.243603448
105.0698767 2.840960281
107.0855268 2.029615994
117.0698767 1.770014753
119.0855268 1.559139613
131.0855268 1.680742167
157.1011768 3.000555423
159.0804414 1.237796814
159.1168269 2.185344402
161.132477 3.478382493
173.0960915 1.75207436
175.1117415 2.021611323
177.1273916 2.557304412
179.1430416 1.469966994
187.148127 3.001389257
189.0910061 1.940151668
191.1066561 1.407704262
203.1430416 1.864280216
213.1273916 1.554514075
215.1066561 2.816235398
231.1379563 1.567647096

Name: +ve in-silico MS/MS by CFM-ID for CLYBLORMANTURF-RGCMKSIDSA-N
ID: CLYBLORMANTURF-RGCMKSIDSA-N
Comment: Energy0
Num peaks: 9
159.1168269 3.312858924
173.0960915 1.814559418
175.1117415 1.808334169
177.1273916 4.085202108
203.1430416 1.918092874
205.1586917 1.72754179
213.1273916 1.738166815
231.1379563 33.22129525
249.148521 31.53646712

Name: +ve in-silico MS/MS by CFM-ID for CLYBLORMANTURF-RGCMKSIDSA-N
ID: CLYBLORMANTURF-RGCMKSIDSA-N
Comment: Energy1
Num peaks: 31
79.05422664 0.9362349832
109.0284058 0.8554834004
117.0698767 1.256493456
131.0855268 1.498250337
133.1011768 1.681979231
151.1117415 1.569325747
153.1273916 0.8918714131
157.1011768 3.064037831
159.1168269 5.910142839
161.132477 1.926840297
173.0960915 4.423661027
175.075356 1.289700497
175.1117415 2.696187363
177.0910061 1.690919948
177.1273916 3.267783273
179.1430416 1.985508482
183.1168269 2.413376975
185.132477 1.752280485
187.148127 1.777074458
189.0910061 1.814797287
191.1066561 1.139852158
201.1273916 1.679269616
203.1066561 0.9501525255
203.1430416 2.016598684
205.1586917 2.380248609
207.1379563 1.515951927
213.1273916 1.798002943
215.1066561 0.9055742216
221.1536063 1.799925406
231.1379563 11.32782503
249.148521 8.540108321

Name: +ve in-silico MS/MS by CFM-ID for CLYBLORMANTURF-RGCMKSIDSA-N
ID: CLYBLORMANTURF-RGCMKSIDSA-N
Comment: Energy2
Num peaks: 31
39.02292652 2.079606875
41.03857658 3.132213214
49.00727645 5.675782725
51.02292652 1.652966523
53.03857658 1.481995993
55.05422664 1.430801449
65.03857658 2.179113228
79.05422664 2.305939403
91.05422664 1.374427494
93.06987671 1.242782503
95.08552677 1.258077544
103.0542266 3.992141226
105.0698767 3.549529233
117.0698767 2.835103882
119.0855268 2.500512479
121.1011768 1.843147616
131.0855268 1.721320205
135.1168269 1.480511252
157.1011768 2.816652581
159.1168269 2.011866387
161.132477 3.68019119
173.0960915 1.494791434
175.1117415 1.756945033
177.1273916 1.91287936
179.1430416 1.407188881
187.148127 2.37549959
191.1066561 1.476151847
203.1430416 1.301134362
213.1273916 1.322400754
215.1066561 2.673848876
231.1379563 1.342315106

Name: +ve in-silico MS/MS by CFM-ID for BBIDMUQZCCGABN-UXSWQMMLSA-N
ID: BBIDMUQZCCGABN-UXSWQMMLSA-N
Comment: Energy0
Num peaks: 6
201.1273916 1.905490857
203.1430416 4.358272391
205.1586917 4.385178042
213.1273916 0.8805620181
231.1379563 13.80797255
249.148521 63.87577338

Name: +ve in-silico MS/MS by CFM-ID for BBIDMUQZCCGABN-UXSWQMMLSA-N
ID: BBIDMUQZCCGABN-UXSWQMMLSA-N
Comment: Energy1
Num peaks: 21
55.05422664 1.343055803
67.01784114 2.151345534
133.1011768 2.074418704
145.1011768 1.312286827
147.1168269 0.9113888695
189.1273916 1.100220299
191.0702706 1.101316806
191.1430416 1.569767704
193.0859207 1.330298567
201.1273916 3.110981581
203.1066561 2.51014302
203.1430416 4.612456385
205.1223062 1.634885029
205.1586917 5.987952371
213.1273916 1.117679202
217.1223062 2.337671635
219.1379563 3.249080676
221.1536063 9.246734223
231.1379563 10.51377314
233.1172208 1.461444302
249.148521 21.99912429

Name: +ve in-silico MS/MS by CFM-ID for BBIDMUQZCCGABN-UXSWQMMLSA-N
ID: BBIDMUQZCCGABN-UXSWQMMLSA-N
Comment: Energy2
Num peaks: 31
39.02292652 1.457976926
55.05422664 2.243499377
57.06987671 1.959634835
59.08552677 1.316047718
67.01784114 1.404830672
131.0855268 6.460256146
133.1011768 1.150538392
145.1011768 5.413594572
147.1168269 3.759861581
149.0960915 1.164857385
149.132477 2.613103832
161.0960915 3.074537564
161.132477 2.02859374
163.1117415 1.708892867
163.148127 2.178872363
173.0597059 1.978845697
173.132477 2.840550025
175.075356 1.306340253
175.1117415 1.414228732
177.1273916 1.263969578
185.132477 1.227904023
187.075356 1.254211694
187.148127 1.588047581
189.1273916 1.190486752
191.1066561 1.514866064
203.1430416 1.731220211
205.1223062 1.481638206
213.1273916 2.733988294
215.1066561 1.954214455
231.1379563 2.091087658
233.1172208 2.088683362

Name: +ve in-silico MS/MS by CFM-ID for PLSSEPIRACGCBO-PFFFPCNUSA-N
ID: PLSSEPIRACGCBO-PFFFPCNUSA-N
Comment: Energy0
Num peaks: 17
53.03857658 1.500759051
55.05422664 1.846412682
157.1011768 0.8725000428
159.1168269 2.931028442
173.0960915 1.576699086
175.1117415 1.583803504
177.1273916 3.622685785
185.132477 1.449205136
187.148127 0.8256784371
193.1223062 1.151245595
195.1379563 1.549713123
203.1430416 1.709819729
205.1586917 1.555850068
213.1273916 1.547490462
221.1536063 1.058412519
231.1379563 28.91690692
249.148521 27.0807124

Name: +ve in-silico MS/MS by CFM-ID for PLSSEPIRACGCBO-PFFFPCNUSA-N
ID: PLSSEPIRACGCBO-PFFFPCNUSA-N
Comment: Energy1
Num peaks: 31
51.02292652 2.301282496
53.03857658 2.074586681
55.05422664 1.539581697
65.03857658 1.260642572
119.0855268 1.388854158
131.0855268 1.27483258
133.1011768 2.216774105
137.0960915 1.356411727
151.1117415 1.86115482
157.1011768 2.235374465
159.1168269 3.909922937
161.0597059 1.479994565
163.075356 1.606287897
165.0910061 2.288329815
173.0960915 2.590291739
175.1117415 1.817697691
177.1273916 2.183744039
179.1430416 1.259431647
183.1168269 1.61672729
185.132477 1.228522371
187.148127 1.252218315
189.0910061 2.122267907
195.1379563 1.227760007
203.1430416 1.381683709
205.1223062 1.208789726
205.1586917 1.689501414
213.1273916 1.29326017
219.1379563 1.731717452
221.1536063 2.198652598
231.1379563 6.714816568
249.148521 4.836636459

Name: +ve in-silico MS/MS by CFM-ID for PLSSEPIRACGCBO-PFFFPCNUSA-N
ID: PLSSEPIRACGCBO-PFFFPCNUSA-N
Comment: Energy2
Num peaks: 31
39.02292652 6.342087885
41.03857658 4.215859454
49.00727645 1.329874625
51.02292652 2.675112462
53.03857658 8.052954324
55.05422664 8.521719906
57.06987671 1.164955387
59.08552677 1.179822362
63.02292652 1.271197004
65.03857658 4.336886615
67.05422664 2.576264827
69.06987671 0.8772674247
79.05422664 0.9927393199
91.05422664 3.781016043
93.06987671 3.994074167
95.08552677 1.387717169
105.0698767 0.8906995247
107.0855268 2.114165575
109.1011768 1.575715274
121.1011768 1.633730874
135.1168269 1.587890557
157.1011768 0.8901069014
161.132477 1.158703649
177.1273916 0.9870081152
187.148127 1.364055985
201.0910061 0.9672494081
203.1430416 0.9666168521
205.1223062 1.531820238
215.1066561 1.021559753
217.1223062 1.022656719
219.1379563 1.237132624

Name: +ve in-silico MS/MS by CFM-ID for GDAPCCXIJOBGFV-LHJHVDGASA-N
ID: GDAPCCXIJOBGFV-LHJHVDGASA-N
Comment: Energy0
Num peaks: 6
159.1168269 3.605905388
175.1117415 1.988461128
177.1273916 4.493327063
203.1430416 2.048438406
231.1379563 36.11468722
249.148521 34.23623658

Name: +ve in-silico MS/MS by CFM-ID for GDAPCCXIJOBGFV-LHJHVDGASA-N
ID: GDAPCCXIJOBGFV-LHJHVDGASA-N
Comment: Energy1
Num peaks: 13
157.1011768 4.697448929
159.1168269 9.493874397
161.132477 2.991049753
173.0960915 7.072051987
175.1117415 4.325210385
177.1273916 5.366935809
179.1430416 3.0326675
183.1168269 3.325254215
203.1430416 2.923550613
205.1586917 3.425052562
221.1536063 2.661493619
231.1379563 18.52600404
249.148521 14.35810316

Name: +ve in-silico MS/MS by CFM-ID for GDAPCCXIJOBGFV-LHJHVDGASA-N
ID: GDAPCCXIJOBGFV-LHJHVDGASA-N
Comment: Energy2
Num peaks: 12
157.1011768 13.13675363
159.1168269 11.33570557
161.132477 8.893770976
173.0960915 9.273329017
175.1117415 6.394286841
177.1273916 8.412923102
179.1430416 3.158563923
187.148127 6.580601784
203.1430416 4.860459045
213.1273916 2.547974772
215.1066561 3.05676451
231.1379563 3.163465868

Name: +ve in-silico MS/MS by CFM-ID for AVFIYMSJDDGDBQ-CUOATXAZSA-N
ID: AVFIYMSJDDGDBQ-CUOATXAZSA-N
Comment: Energy0
Num peaks: 16
159.1168269 1.611450046
173.0960915 1.80229795
175.1117415 1.778264658
177.0910061 1.05018485
177.1273916 3.616671053
179.1430416 1.23238211
191.1066561 1.877093087
195.1379563 1.569855126
203.1430416 1.654798833
205.1223062 1.529276154
205.1586917 1.816286341
213.1273916 1.172263337
221.1536063 1.041275584
231.1379563 25.69209357
233.1172208 1.619928904
249.148521 31.43688015

Name: +ve in-silico MS/MS by CFM-ID for AVFIYMSJDDGDBQ-CUOATXAZSA-N
ID: AVFIYMSJDDGDBQ-CUOATXAZSA-N
Comment: Energy1
Num peaks: 31
39.02292652 0.987216733
41.03857658 1.037529434
53.03857658 1.49667356
57.0334912 3.371963465
71.04914126 1.669141933
105.0698767 1.324614841
117.0698767 0.772468829
119.0855268 2.15828555
121.1011768 0.8329195756
133.1011768 1.034716313
159.1168269 2.653378316
161.132477 1.335599637
173.0960915 3.797231008
175.075356 1.136295406
175.1117415 3.351152637
177.0910061 1.066528885
177.1273916 3.432174387
179.1430416 1.436877058
185.132477 1.318381256
187.148127 1.123557015
189.0910061 2.126917039
191.1066561 4.430152699
201.1273916 2.721563675
203.1430416 1.828362469
205.1223062 0.8598294322
205.1586917 2.211059257
213.1273916 1.596762131
221.1536063 1.726554148
231.1379563 11.15363506
233.1172208 0.8378589759
249.148521 7.457408118

Name: +ve in-silico MS/MS by CFM-ID for AVFIYMSJDDGDBQ-CUOATXAZSA-N
ID: AVFIYMSJDDGDBQ-CUOATXAZSA-N
Comment: Energy2
Num peaks: 31
39.02292652 5.578712455
41.03857658 3.387480675
49.00727645 2.168284115
51.02292652 2.247284548
53.03857658 2.626359945
55.05422664 1.065433129
57.0334912 3.057940153
65.03857658 1.90606305
67.01784114 2.028583325
67.05422664 2.887705569
71.04914126 1.639031729
81.06987671 1.293992032
91.05422664 1.167864282
103.0542266 1.973267395
105.0698767 3.568864147
107.0855268 2.836415268
109.1011768 1.216891627
117.0698767 3.470886188
119.0855268 3.459269684
121.1011768 2.650508608
133.1011768 1.678701092
135.1168269 1.171026029
147.1168269 1.325832059
159.1168269 2.155954479
161.132477 1.773308099
177.1273916 1.321429138
185.132477 1.153930259
187.148127 1.223482792
191.1066561 1.275432143
213.1273916 1.321477257
215.1066561 1.070345559

Name: +ve in-silico MS/MS by CFM-ID for LDAIOVKPAKFZHM-FBUXBERBSA-N
ID: LDAIOVKPAKFZHM-FBUXBERBSA-N
Comment: Energy0
Num peaks: 12
69.06987671 0.9712497718
137.132477 1.092656927
145.1011768 2.000811484
213.1273916 1.223950923
217.1223062 1.208913957
219.1379563 6.158521835
221.1172208 1.134736876
221.1536063 1.655308403
223.1328709 1.112684867
231.1379563 13.78305377
233.1172208 1.709062531
249.148521 48.61685193

Name: +ve in-silico MS/MS by CFM-ID for LDAIOVKPAKFZHM-FBUXBERBSA-N
ID: LDAIOVKPAKFZHM-FBUXBERBSA-N
Comment: Energy1
Num peaks: 31
53.03857658 1.179533959
55.05422664 1.520658492
65.00219107 1.043464578
67.05422664 1.092277011
69.0334912 1.747717279
69.06987671 1.371215269
81.06987671 1.896844235
83.08552677 1.12256362
96.99202031 1.462499174
121.1011768 2.662004253
123.1168269 3.05713682
131.0855268 1.436863412
133.1011768 1.635035755
135.1168269 2.698294568
137.132477 3.788283055
145.1011768 1.159453127
147.1168269 3.91496388
149.132477 2.09302703
151.148127 1.436419958
167.0702706 1.160016692
179.0702706 1.091354227
181.0859207 1.356641059
193.0859207 1.681153057
205.0859207 1.043148449
213.1273916 2.236692284
219.1379563 2.745202833
221.1172208 1.234695965
221.1536063 1.919538258
231.1379563 7.859496297
233.1172208 1.718803102
249.148521 8.861377048

Name: +ve in-silico MS/MS by CFM-ID for LDAIOVKPAKFZHM-FBUXBERBSA-N
ID: LDAIOVKPAKFZHM-FBUXBERBSA-N
Comment: Energy2
Num peaks: 31
39.02292652 2.525184525
41.03857658 1.253127137
49.00727645 1.511776302
51.02292652 4.938428546
53.03857658 4.439411844
55.05422664 2.396914771
57.06987671 2.704446973
65.00219107 1.214268166
65.03857658 1.764365822
67.05422664 1.573487207
69.06987671 1.222079985
79.05422664 2.649063084
81.06987671 1.576400367
93.06987671 1.763424399
121.1011768 2.741250145
123.1168269 2.092676908
133.1011768 3.540743857
135.1168269 3.361180707
137.132477 2.790020539
145.1011768 3.396541672
149.132477 1.667686461
151.148127 1.193207564
171.1168269 1.257992887
173.132477 1.374776881
175.148127 1.123578289
187.1117415 1.801235707
189.1273916 1.227216232
219.1015708 1.787572916
221.1172208 2.246076449
223.1328709 1.614734145
233.1172208 2.530698076

Name: +ve in-silico MS/MS by CFM-ID for QQYXBLIHHIHFCW-LSDHHAIUSA-N
ID: QQYXBLIHHIHFCW-LSDHHAIUSA-N
Comment: Energy0
Num peaks: 23
55.05422664 3.2706858
57.06987671 0.9453750013
65.03857658 1.440658663
81.0334912 1.643095007
83.04914126 9.659548484
93.0334912 0.8847822533
97.06479133 0.9645096403
99.08044139 0.939512783
111.0440559 1.854225459
137.0960915 3.158311557
139.1117415 2.045955672
149.0597059 1.34552016
149.0960915 1.429087031
151.075356 3.602997227
151.1117415 1.828468983
155.1066561 4.394818956
157.1223062 2.123144506
165.0910061 2.778597724
181.1223062 1.496396734
205.0859207 0.9664361562
207.1015708 1.316422997
231.1379563 5.292722401
249.148521 27.02047431

Name: +ve in-silico MS/MS by CFM-ID for QQYXBLIHHIHFCW-LSDHHAIUSA-N
ID: QQYXBLIHHIHFCW-LSDHHAIUSA-N
Comment: Energy1
Num peaks: 31
39.02292652 4.071755137
41.03857658 2.955378469
55.05422664 5.815619986
57.06987671 2.762458563
65.03857658 4.451278634
67.05422664 1.106181379
69.0334912 1.26588083
81.0334912 1.700693406
83.04914126 13.77039019
95.01275576 1.193504527
97.02840582 2.128446534
97.06479133 0.7822597557
99.08044139 1.332285244
105.0334912 6.783721796
107.0491413 3.570170098
121.0647913 0.8784232017
123.0804414 0.8831938226
137.0960915 2.075467412
149.0597059 1.523935801
149.0960915 0.8985448472
151.075356 2.295525426
155.1066561 1.238833651
165.0910061 2.333014827
167.1066561 1.817717357
181.1223062 0.8010841555
193.0859207 1.41264865
205.0859207 0.9109021503
221.1536063 1.49994044
231.1379563 2.345990383
233.1172208 1.362604854
249.148521 4.12407818

Name: +ve in-silico MS/MS by CFM-ID for QQYXBLIHHIHFCW-LSDHHAIUSA-N
ID: QQYXBLIHHIHFCW-LSDHHAIUSA-N
Comment: Energy2
Num peaks: 17
39.02292652 3.703131098
41.03857658 2.637211457
51.02292652 6.934603753
53.03857658 1.662703956
55.05422664 25.88584296
57.06987671 2.493858757
65.03857658 6.144703882
67.01784114 2.351530934
67.05422664 1.672176631
69.0334912 1.16028296
69.06987671 3.764584342
81.0334912 6.048636345
83.04914126 9.130896303
91.01784114 1.76801684
93.0334912 1.728345635
97.06479133 2.075323321
105.0334912 1.643583166

Name: +ve in-silico MS/MS by CFM-ID for QVMDIQLUNODCTG-OCCSQVGLSA-N
ID: QVMDIQLUNODCTG-OCCSQVGLSA-N
Comment: Energy0
Num peaks: 10
41.03857658 2.400763122
175.075356 1.026771539
175.1117415 1.495067365
205.1223062 2.198699033
213.1273916 3.990790541
215.1066561 1.020527035
221.1536063 1.179409728
223.1328709 1.063954505
231.1379563 37.27259443
249.148521 28.79221436

Name: +ve in-silico MS/MS by CFM-ID for QVMDIQLUNODCTG-OCCSQVGLSA-N
ID: QVMDIQLUNODCTG-OCCSQVGLSA-N
Comment: Energy1
Num peaks: 31
41.03857658 4.866490047
49.00727645 1.128953799
55.05422664 2.704483568
57.06987671 2.126834344
59.08552677 1.137960784
63.02292652 3.010892828
65.03857658 2.934307077
67.05422664 2.010321294
69.06987671 0.8258442052
85.06479133 0.8738870567
93.06987671 1.092925362
109.0647913 1.395349286
111.0440559 0.995480344
113.0597059 1.059327225
133.0647913 1.083815237
143.0491413 1.505697807
147.0804414 1.483277842
161.0597059 11.86126949
163.075356 2.557262019
165.0910061 5.494345689
175.075356 2.688920011
177.0910061 0.9051517419
179.1066561 0.8424787121
191.0702706 1.753831652
203.1430416 1.081367617
213.1273916 3.175037926
215.1066561 0.8641040823
219.1379563 1.433701058
221.1536063 2.512591414
231.1379563 8.037909343
249.148521 3.410675012

Name: +ve in-silico MS/MS by CFM-ID for QVMDIQLUNODCTG-OCCSQVGLSA-N
ID: QVMDIQLUNODCTG-OCCSQVGLSA-N
Comment: Energy2
Num peaks: 31
39.02292652 1.921669286
41.03857658 14.16195334
43.05422664 3.719042339
55.05422664 1.549422412
63.02292652 6.881533223
65.03857658 6.681207274
67.05422664 3.690568514
69.06987671 1.400138189
79.05422664 1.871044265
81.0334912 0.8876181082
81.06987671 1.026882529
91.05422664 1.107483892
93.06987671 1.652106511
95.04914126 1.100386908
95.08552677 0.9592404139
103.0542266 3.162744172
119.0855268 1.280228479
133.0647913 2.682364361
135.0804414 0.9730324155
149.0960915 1.077047037
157.1011768 1.730172543
159.1168269 1.848465087
161.132477 1.76713746
173.0960915 0.9544645917
175.1117415 1.535979397
187.1117415 1.659879072
189.1273916 1.149393011
203.1430416 1.486525959
205.1223062 1.683181085
213.1273916 1.004217086
215.1066561 1.697690413

Name: +ve in-silico MS/MS by CFM-ID for AMHCJQBKGMEAAJ-NZBPQXDJSA-N
ID: AMHCJQBKGMEAAJ-NZBPQXDJSA-N
Comment: Energy0
Num peaks: 8
121.1011768 1.158339906
123.1168269 2.194363131
125.132477 1.981995563
219.1379563 3.181556824
231.1379563 5.094947961
237.148521 3.311049402
249.148521 35.52026968
267.1590856 27.67107741

Name: +ve in-silico MS/MS by CFM-ID for AMHCJQBKGMEAAJ-NZBPQXDJSA-N
ID: AMHCJQBKGMEAAJ-NZBPQXDJSA-N
Comment: Energy1
Num peaks: 31
39.02292652 0.9823130789
41.03857658 1.475312603
43.05422664 1.01219127
53.00219107 1.303550724
55.05422664 2.250793685
57.06987671 1.264271418
67.05422664 0.8557953147
69.06987671 1.263962496
71.08552677 0.9238062886
83.08552677 1.720478557
96.99202031 1.271904249
123.1168269 1.943067884
125.132477 1.834761195
147.1168269 1.277648028
149.132477 0.8202294413
151.148127 0.7627049747
163.0389705 1.31114494
165.1273916 2.007004002
181.1223062 1.304170476
183.0651853 0.8673029179
211.0964854 0.8009421178
219.1379563 2.404238008
221.1172208 0.7655805808
221.1536063 1.301558212
225.1121354 0.8143119342
231.1379563 8.356827535
235.1328709 0.7963808631
237.148521 2.463008731
239.164171 1.477477751
249.148521 17.05789368
267.1590856 8.716612208

Name: +ve in-silico MS/MS by CFM-ID for AMHCJQBKGMEAAJ-NZBPQXDJSA-N
ID: AMHCJQBKGMEAAJ-NZBPQXDJSA-N
Comment: Energy2
Num peaks: 31
39.02292652 2.699338344
41.03857658 3.689645361
43.05422664 1.483547419
53.00219107 3.950042978
53.03857658 1.034063055
55.01784114 1.600071905
55.05422664 5.492862761
57.06987671 1.791371842
65.03857658 3.945775517
67.05422664 2.88840917
69.06987671 0.9453236998
71.08552677 1.500208085
79.05422664 1.302480292
81.06987671 5.19805202
83.08552677 2.414621031
95.08552677 0.90023757
121.1011768 4.570551594
123.1168269 6.197803665
125.132477 2.982260079
135.1168269 1.031149698
137.132477 1.166305666
149.132477 1.115546077
163.1117415 0.9932156956
165.0546206 0.8833895603
167.0702706 0.9658311915
191.1430416 1.286728077
193.1586917 1.462292189
219.1379563 1.112493564
231.1379563 1.344335081
233.1172208 0.9095640905
251.1277855 1.001114636

Name: +ve in-silico MS/MS by CFM-ID for NTVXLOKDTRVPSZ-FQKPHLNHSA-N
ID: NTVXLOKDTRVPSZ-FQKPHLNHSA-N
Comment: Energy0
Num peaks: 6
57.06987671 1.926137493
71.08552677 2.064088427
225.1121354 2.061843976
237.148521 1.454749169
249.148521 13.38447393
267.1590856 65.48757926

Name: +ve in-silico MS/MS by CFM-ID for NTVXLOKDTRVPSZ-FQKPHLNHSA-N
ID: NTVXLOKDTRVPSZ-FQKPHLNHSA-N
Comment: Energy1
Num peaks: 18
39.02292652 2.390138266
43.05422664 2.935675368
55.05422664 4.067096912
57.06987671 7.027367538
59.08552677 2.407462276
65.03857658 2.525811181
67.05422664 2.269156992
69.06987671 2.348336186
71.08552677 4.368276996
79.05422664 2.134507059
81.06987671 7.208418121
83.08552677 4.402033751
85.10117684 3.714414937
87.1168269 2.477618724
225.1121354 3.91702289
231.1379563 2.185247863
249.148521 6.870193494
267.1590856 17.13180571

Name: +ve in-silico MS/MS by CFM-ID for NTVXLOKDTRVPSZ-FQKPHLNHSA-N
ID: NTVXLOKDTRVPSZ-FQKPHLNHSA-N
Comment: Energy2
Num peaks: 12
39.02292652 4.871301747
41.03857658 4.151403669
51.02292652 3.915723821
55.05422664 17.23879509
57.06987671 14.6889901
59.08552677 7.128710608
65.03857658 6.020261831
67.05422664 11.18538772
69.06987671 3.361071385
71.08552677 2.975945073
79.05422664 2.629105097
81.06987671 2.104235551

Name: +ve in-silico MS/MS by CFM-ID for DUMQPTRUYCCSEZ-UHFFFAOYSA-N
ID: DUMQPTRUYCCSEZ-UHFFFAOYSA-N
Comment: Energy0
Num peaks: 8
69.06987671 6.388295462
181.0859207 3.499136039
199.0964854 1.777679722
217.1223062 1.647308132
231.1379563 10.13723801
235.1328709 1.96593705
249.148521 34.54152849
267.1590856 21.17798473

Name: +ve in-silico MS/MS by CFM-ID for DUMQPTRUYCCSEZ-UHFFFAOYSA-N
ID: DUMQPTRUYCCSEZ-UHFFFAOYSA-N
Comment: Energy1
Num peaks: 18
39.02292652 3.168674083
41.03857658 4.43214278
43.05422664 1.084619507
45.06987671 1.348085172
67.05422664 2.245004825
69.06987671 19.54388068
163.075356 2.461671284
165.0910061 1.011608055
181.0859207 6.345245985
183.1015708 1.817626853
199.0964854 1.300283738
209.1172208 1.781924085
217.1223062 1.786518306
219.1379563 1.667351548
231.1379563 11.22639693
235.1328709 1.084535548
249.148521 14.94817556
267.1590856 3.479769742

Name: +ve in-silico MS/MS by CFM-ID for DUMQPTRUYCCSEZ-UHFFFAOYSA-N
ID: DUMQPTRUYCCSEZ-UHFFFAOYSA-N
Comment: Energy2
Num peaks: 31
39.02292652 1.166082417
41.03857658 1.59638686
43.05422664 0.9484356643
45.0334912 0.876759891
53.03857658 4.440094895
55.05422664 7.497651019
57.06987671 2.024449803
65.03857658 1.005645907
67.05422664 1.543289438
69.06987671 8.859500633
87.04405588 1.038387503
107.0127558 1.323378469
111.0440559 2.479742189
125.0597059 2.654608351
129.0910061 1.051722237
131.1066561 1.804883201
149.0597059 1.612102343
161.0597059 1.809154594
163.075356 3.032607954
165.0910061 2.037838327
167.0702706 1.186215481
167.1066561 0.9100953979
175.075356 2.161570795
177.0910061 1.33215813
179.0702706 1.427158624
179.1066561 1.547571352
181.0859207 5.557372049
217.1223062 1.676256924
219.1379563 1.824551801
231.1379563 1.305893315
233.1172208 2.379001204

Name: +ve in-silico MS/MS by CFM-ID for XTFOFYSQUZTRGJ-SAZLWWCESA-N
ID: XTFOFYSQUZTRGJ-SAZLWWCESA-N
Comment: Energy0
Num peaks: 8
99.04405588 3.896858598
203.1430416 4.964768845
205.1223062 4.950267882
207.1379563 5.665953811
221.1536063 5.833004784
231.1379563 12.25857456
249.148521 26.20101483
267.1590856 16.30204755

Name: +ve in-silico MS/MS by CFM-ID for XTFOFYSQUZTRGJ-SAZLWWCESA-N
ID: XTFOFYSQUZTRGJ-SAZLWWCESA-N
Comment: Energy1
Num peaks: 19
39.02292652 2.723487382
55.05422664 2.788255593
57.06987671 0.9231376081
65.03857658 1.385588361
81.0334912 1.046933152
153.0910061 0.8943066077
155.1066561 1.764415839
167.1066561 3.968944118
177.0910061 1.062425934
187.1117415 8.703670181
189.1273916 9.197913328
203.1430416 9.09645266
205.1223062 6.684836579
205.1586917 2.024442834
207.1379563 8.006822184
221.1536063 7.195118159
231.1379563 5.176018931
249.148521 5.51414185
267.1590856 1.933951697

Name: +ve in-silico MS/MS by CFM-ID for XTFOFYSQUZTRGJ-SAZLWWCESA-N
ID: XTFOFYSQUZTRGJ-SAZLWWCESA-N
Comment: Energy2
Num peaks: 30
39.02292652 16.29520861
41.00219107 1.005798385
41.03857658 1.515493801
49.00727645 1.25717345
51.02292652 1.430064669
55.05422664 9.049375625
57.06987671 5.020488368
65.03857658 2.992603068
67.05422664 1.519314917
79.05422664 2.4297656
81.0334912 2.531844673
81.06987671 1.100554311
83.01275576 1.915517404
83.04914126 1.282275978
85.06479133 4.432610313
97.06479133 2.963927501
99.04405588 2.098053974
99.08044139 2.941037367
101.0960915 0.9522142392
153.0910061 0.8897684727
155.1066561 0.9234735882
161.0960915 1.688145117
163.1117415 1.81847434
167.1066561 1.56424538
187.1117415 1.886667815
189.1273916 2.474880342
203.1430416 2.55857598
205.1223062 1.718266797
205.1586917 1.071155246
207.1379563 0.9146043833

Name: +ve in-silico MS/MS by CFM-ID for RIKWDZWVHUIUAM-KICRZJJPSA-N
ID: RIKWDZWVHUIUAM-KICRZJJPSA-N
Comment: Energy0
Num peaks: 15
55.05422664 1.429709067
57.06987671 2.59300973
81.0334912 11.23355634
83.04914126 1.384917247
85.06479133 1.078003661
153.0910061 1.225542172
167.1066561 2.183989012
203.1066561 1.591409574
205.1223062 4.311816127
207.1379563 4.07040916
213.1273916 3.535314354
219.1379563 2.947885066
221.1536063 1.782910369
231.1379563 16.8332133
249.148521 24.25452855

Name: +ve in-silico MS/MS by CFM-ID for RIKWDZWVHUIUAM-KICRZJJPSA-N
ID: RIKWDZWVHUIUAM-KICRZJJPSA-N
Comment: Energy1
Num peaks: 31
39.02292652 2.142553527
41.00219107 1.400385127
55.05422664 2.059923465
57.06987671 1.696681491
65.00219107 3.207590122
67.01784114 1.457826402
79.05422664 1.078263915
81.0334912 11.17473978
83.04914126 2.797687222
85.06479133 2.638983337
95.04914126 1.317928139
97.06479133 1.702183761
99.08044139 0.9668808155
125.0960915 2.100796554
151.075356 1.679378674
153.0910061 2.320740151
155.1066561 0.8888877325
161.0960915 1.041189641
167.1066561 1.895532638
177.0910061 2.089839355
179.1066561 2.807756652
181.1223062 1.687766993
187.1117415 1.127472631
203.1066561 2.229309031
205.1223062 3.314345227
207.1379563 1.612903621
213.1273916 2.592631806
219.1379563 1.414475505
221.1536063 3.160871413
231.1379563 6.222705722
249.148521 4.578501933

Name: +ve in-silico MS/MS by CFM-ID for RIKWDZWVHUIUAM-KICRZJJPSA-N
ID: RIKWDZWVHUIUAM-KICRZJJPSA-N
Comment: Energy2
Num peaks: 31
39.02292652 10.13984771
41.03857658 4.078184363
43.05422664 0.906557496
49.00727645 1.337988891
51.02292652 1.209298197
53.03857658 0.6731756565
55.05422664 10.14409526
57.06987671 8.232787
59.08552677 0.7729259234
63.02292652 1.255076659
65.00219107 4.698882922
65.03857658 1.58466766
67.01784114 1.951466937
67.05422664 0.9111239923
69.0334912 1.66502371
69.06987671 1.216254578
81.0334912 9.36601198
83.04914126 1.438788361
85.06479133 2.521743678
91.01784114 0.7324151784
95.04914126 1.293322634
121.0647913 3.828366024
125.0960915 2.550075343
137.0960915 1.298711092
151.075356 0.6921374594
163.1117415 1.173519577
177.1273916 0.8387320273
187.1117415 0.8536404366
189.1273916 0.7775820064
203.1430416 0.7915134025
205.1223062 0.8313631499

Name: +ve in-silico MS/MS by CFM-ID for FBMORZZOJSDNRQ-GLQYFDAESA-N
ID: FBMORZZOJSDNRQ-GLQYFDAESA-N
Comment: Energy0
Num peaks: 11
157.1011768 1.62333738
173.0960915 4.156346191
175.1117415 13.30826837
177.1273916 2.761513296
201.1273916 1.459606483
203.1430416 4.298604187
205.1586917 3.206417615
207.1015708 1.127676549
231.1379563 4.408870376
233.1172208 1.329567622
249.148521 42.71591108

Name: +ve in-silico MS/MS by CFM-ID for FBMORZZOJSDNRQ-GLQYFDAESA-N
ID: FBMORZZOJSDNRQ-GLQYFDAESA-N
Comment: Energy1
Num peaks: 31
39.02292652 1.562285339
41.03857658 1.715476807
43.05422664 1.567738027
53.00219107 7.12949962
53.03857658 1.155785968
55.01784114 1.841750174
55.05422664 1.461524378
57.0334912 3.58487251
67.05422664 1.322230275
69.06987671 1.041679127
107.0855268 1.65764147
121.1011768 2.239082139
123.1168269 1.399959969
133.1011768 1.392402626
135.1168269 2.108439194
149.132477 1.016864596
157.1011768 1.345987586
161.132477 1.663772721
173.0960915 2.392519301
175.1117415 6.481669847
177.1273916 3.013258604
179.1430416 7.193055067
201.1273916 1.338126084
203.1430416 1.372355988
205.0859207 0.9564685569
205.1586917 1.867071544
207.1015708 1.539940854
221.1172208 0.9106853926
231.1379563 4.666852689
233.1172208 1.410241062
249.148521 7.474535803

Name: +ve in-silico MS/MS by CFM-ID for FBMORZZOJSDNRQ-GLQYFDAESA-N
ID: FBMORZZOJSDNRQ-GLQYFDAESA-N
Comment: Energy2
Num peaks: 31
39.02292652 2.587646285
41.03857658 7.324661489
43.05422664 2.704058457
49.00727645 1.609052181
51.02292652 1.36792193
53.03857658 2.01938588
55.05422664 4.454036275
57.06987671 0.8811509898
63.02292652 0.862073043
65.03857658 8.963582476
67.05422664 5.203654251
69.06987671 0.8455859093
79.05422664 1.262534444
81.06987671 4.712532137
83.08552677 1.299579577
95.08552677 1.92442206
105.0698767 2.263237889
107.0491413 1.609103007
107.0855268 2.253331365
109.1011768 0.9615636507
121.1011768 4.19702674
123.1168269 1.216383593
125.132477 0.8512123589
133.0647913 1.19054417
133.1011768 2.192784878
135.1168269 0.7874210964
137.132477 2.09975086
149.0960915 1.367799399
209.1172208 1.106631568
221.1172208 2.102309513
233.1172208 2.699828366

Name: +ve in-silico MS/MS by CFM-ID for QNHNMKVZFMGGJB-OXJFZGGMSA-N
ID: QNHNMKVZFMGGJB-OXJFZGGMSA-N
Comment: Energy0
Num peaks: 9
187.1117415 1.012117905
189.1273916 1.048182575
193.0859207 1.090121234
201.1273916 1.832079254
203.1430416 13.50478543
205.1586917 2.057456943
213.1273916 3.077458643
231.1379563 17.51757957
249.148521 39.37737343

Name: +ve in-silico MS/MS by CFM-ID for QNHNMKVZFMGGJB-OXJFZGGMSA-N
ID: QNHNMKVZFMGGJB-OXJFZGGMSA-N
Comment: Energy1
Num peaks: 31
55.05422664 1.170729368
59.01275576 1.096621738
67.01784114 1.975474435
69.0334912 1.690603446
71.04914126 2.828120431
131.0855268 1.521812777
143.0855268 2.038738357
145.1011768 2.006035532
147.1168269 1.856168765
149.132477 1.266443647
171.0804414 1.409631986
171.1168269 2.04784429
173.0960915 1.469420984
175.075356 1.351067813
175.148127 1.527900304
177.1273916 1.423392908
179.1430416 1.698188563
185.132477 1.502303291
187.148127 0.892792876
189.0910061 2.459967257
189.1273916 0.93554369
191.1066561 1.91661822
199.1117415 1.570462915
201.1273916 1.425526189
203.1430416 10.03149572
205.1586917 2.115513438
213.1273916 2.419248926
217.1223062 1.157942818
221.1536063 2.515666764
231.1379563 8.615181294
249.148521 7.289784099

Name: +ve in-silico MS/MS by CFM-ID for QNHNMKVZFMGGJB-OXJFZGGMSA-N
ID: QNHNMKVZFMGGJB-OXJFZGGMSA-N
Comment: Energy2
Num peaks: 31
51.02292652 2.539880634
53.03857658 1.090153943
55.05422664 4.083880488
57.06987671 1.66175244
67.01784114 1.924471651
69.0334912 1.962824455
71.08552677 1.469694125
79.01784114 1.984024417
107.0855268 2.066668365
119.0855268 2.257834413
121.1011768 1.364198188
131.0855268 2.024316066
133.1011768 4.123013351
135.1168269 3.006705905
143.0855268 1.631495443
145.0647913 1.309343526
145.1011768 1.540458295
147.0804414 3.373019264
147.1168269 2.678996351
149.132477 1.48744557
159.1168269 1.578530311
161.0960915 1.147186858
161.132477 2.512062431
173.0597059 1.684176022
175.075356 1.419470619
175.148127 1.86598702
179.1430416 1.996749742
187.1117415 2.71946462
187.148127 1.499383219
189.1273916 1.559063011
233.1172208 1.20859452

Name: +ve in-silico MS/MS by CFM-ID for HCVIJONZMYVLAW-ZETCQYMHSA-N
ID: HCVIJONZMYVLAW-ZETCQYMHSA-N
Comment: Energy0
Num peaks: 9
57.06987671 4.555337717
85.06479133 5.924965293
130.0498695 8.49673708
148.0604342 2.904378791
168.1019051 3.745130361
186.1124698 7.407697772
196.0968197 6.478976476
214.1073844 29.88060861
232.1179491 11.19770976

Name: +ve in-silico MS/MS by CFM-ID for HCVIJONZMYVLAW-ZETCQYMHSA-N
ID: HCVIJONZMYVLAW-ZETCQYMHSA-N
Comment: Energy1
Num peaks: 22
39.02292652 0.9906516496
43.05422664 1.558983688
57.06987671 11.19928761
59.08552677 1.492191061
67.05422664 1.211798638
73.02840582 1.134294703
85.02840582 1.160365975
85.06479133 6.848295284
88.03930485 1.054968324
100.0393049 3.973523171
102.0549549 11.73361977
104.070605 1.117760865
130.0498695 8.918233817
131.0338851 1.178004822
140.1069905 2.24901929
148.0604342 2.955506211
168.1019051 3.271713912
172.0604342 0.9891071809
186.1124698 7.226669164
196.0968197 2.295162101
214.1073844 6.035435555
232.1179491 2.154462377

Name: +ve in-silico MS/MS by CFM-ID for HCVIJONZMYVLAW-ZETCQYMHSA-N
ID: HCVIJONZMYVLAW-ZETCQYMHSA-N
Comment: Energy2
Num peaks: 20
15.02292652 1.923309744
27.02292652 1.317233161
41.03857658 7.009225829
43.05422664 2.03903694
55.05422664 2.121006533
57.06987671 27.52639183
59.01275576 1.728442267
59.08552677 3.800060755
68.99710569 1.281041168
71.01275576 1.187449634
74.02365479 1.753966203
85.02840582 2.990556131
85.06479133 2.51296832
88.03930485 1.779301857
100.0393049 6.366660944
102.0549549 8.052344578
128.0342195 1.142565255
130.0498695 2.916411573
140.1069905 2.085688609
168.1019051 1.011154758

Name: +ve in-silico MS/MS by CFM-ID for HXATVKDSYDWTCX-UHFFFAOYSA-N
ID: HXATVKDSYDWTCX-UHFFFAOYSA-N
Comment: Energy0
Num peaks: 11
58.02874017 1.922337286
59.01275576 1.751980987
76.03930485 10.65067109
111.0804414 1.561787905
139.075356 1.731143258
157.0859207 5.685375378
168.1019051 2.147385988
186.1124698 6.858658087
196.0968197 5.952469771
214.1073844 30.64544493
232.1179491 11.91433215

Name: +ve in-silico MS/MS by CFM-ID for HXATVKDSYDWTCX-UHFFFAOYSA-N
ID: HXATVKDSYDWTCX-UHFFFAOYSA-N
Comment: Energy1
Num peaks: 27
28.01817548 2.763377873
30.03382555 1.09811944
32.04947561 0.6847816824
58.02874017 7.898394402
59.01275576 4.875067819
69.06987671 0.9338722434
73.02840582 0.5968239869
74.02365479 1.034327213
76.03930485 19.9050294
83.08552677 1.173982263
97.06479133 1.188094113
102.0185694 0.6251852437
111.0804414 2.518244375
113.0960915 0.8007441434
126.0913404 1.059018288
129.0910061 2.508403151
139.075356 2.321052694
140.1069905 1.839452036
157.0859207 4.096460808
168.1019051 2.339951873
170.1175552 0.8452486859
172.0968197 1.598350212
186.1124698 6.758516807
188.1281199 0.7581912503
196.0968197 2.191246192
214.1073844 5.938948206
232.1179491 1.929202543

Name: +ve in-silico MS/MS by CFM-ID for HXATVKDSYDWTCX-UHFFFAOYSA-N
ID: HXATVKDSYDWTCX-UHFFFAOYSA-N
Comment: Energy2
Num peaks: 31
27.02292652 1.230957537
28.01817548 8.042493619
30.03382555 1.168173697
39.02292652 0.8269628421
41.03857658 3.276975983
43.05422664 1.030764091
53.03857658 0.7957772511
55.05422664 2.708844089
56.0130901 1.39213155
57.06987671 0.9283562312
58.02874017 5.715590611
59.01275576 3.16627277
67.05422664 1.547817642
68.99710569 0.7955338507
69.06987671 5.396213062
71.08552677 1.543294487
73.02840582 1.126254358
74.02365479 1.060083352
76.03930485 9.283886176
83.08552677 6.69183648
84.04439023 0.8918260394
85.10117684 2.039567143
87.04405588 0.9306106506
95.04914126 0.7842323655
97.06479133 1.080522572
111.0804414 3.640933314
113.0960915 1.24594938
126.0913404 1.450414726
129.0910061 1.983009856
140.1069905 1.770946556
157.0859207 0.9200473468

Name: +ve in-silico MS/MS by CFM-ID for PPIJHFDNRWNWJU-UHFFFAOYSA-N
ID: PPIJHFDNRWNWJU-UHFFFAOYSA-N
Comment: Energy0
Num peaks: 18
57.06987671 3.915204932
69.06987671 1.773432368
81.06987671 1.464137378
83.08552677 1.506923633
85.06479133 1.411773327
181.0859207 3.267888995
183.1015708 1.082194834
191.0702706 0.9308367232
205.1223062 2.023501165
209.0808353 6.054113387
209.1536063 0.9523919521
211.0964854 2.385474448
223.0964854 3.957664231
225.1121354 5.487329905
227.1277855 1.276827865
231.1379563 1.698169374
249.148521 12.25821603
267.1590856 28.77280282

Name: +ve in-silico MS/MS by CFM-ID for PPIJHFDNRWNWJU-UHFFFAOYSA-N
ID: PPIJHFDNRWNWJU-UHFFFAOYSA-N
Comment: Energy1
Num peaks: 31
39.02292652 1.739762527
41.03857658 1.734742506
43.05422664 2.73216911
45.06987671 0.9517877188
55.05422664 2.775210322
57.06987671 6.450340744
67.05422664 1.161368328
69.06987671 4.976350382
79.05422664 2.168457141
81.06987671 2.379842312
83.08552677 1.976086908
85.06479133 1.91319665
85.10117684 1.528867387
123.0440559 0.9449479116
137.0597059 1.612930706
139.075356 1.383373727
141.0910061 0.9571099646
151.002585 2.095568765
153.0182351 2.544711304
167.0338851 1.384172821
179.0702706 0.9749875161
191.0702706 3.569670263
193.0859207 2.525504781
209.0808353 8.9628289
211.0964854 3.062618993
223.0964854 1.527786349
225.1121354 1.468541697
227.1277855 1.432069932
239.164171 1.585273612
249.148521 2.658425715
267.1590856 2.851899515

Name: +ve in-silico MS/MS by CFM-ID for PPIJHFDNRWNWJU-UHFFFAOYSA-N
ID: PPIJHFDNRWNWJU-UHFFFAOYSA-N
Comment: Energy2
Num peaks: 31
39.02292652 2.622200514
41.03857658 3.444318096
43.05422664 1.536410661
53.03857658 1.0421831
55.05422664 5.170404168
57.06987671 8.685657516
63.02292652 2.335483356
65.03857658 3.948718357
67.05422664 3.254832698
69.06987671 2.838930704
71.08552677 1.276754674
79.05422664 11.69665017
81.06987671 5.657438831
83.08552677 4.512017597
85.10117684 2.132649157
87.1168269 0.7047432329
107.0491413 0.8468493122
111.0804414 0.6145685255
121.0647913 1.575770547
123.0076704 0.605932307
125.0233204 1.779431271
137.0597059 0.6478522578
139.002585 0.7331186001
139.075356 1.293440398
141.0182351 0.7666210432
151.002585 1.591909036
153.0182351 1.865584221
155.0338851 0.7291077747
191.0702706 1.075211931
193.0859207 1.460006757
251.1277855 1.271743067

Name: +ve in-silico MS/MS by CFM-ID for XMZNDMLSWVBOKQ-UHFFFAOYSA-N
ID: XMZNDMLSWVBOKQ-UHFFFAOYSA-N
Comment: Energy0
Num peaks: 18
55.05422664 3.390853674
57.06987671 2.468340096
69.06987671 1.846326211
79.05422664 0.8055706149
81.06987671 1.334393262
83.08552677 1.495556674
85.06479133 4.903107872
181.0859207 2.77990661
197.0808353 0.9212036358
205.0859207 0.8405163961
209.0808353 2.589980117
211.0964854 2.413303405
223.0964854 2.622685541
225.1121354 3.080346819
231.1379563 3.400504425
239.1277855 1.047408149
249.148521 15.04008636
267.1590856 29.42411616

Name: +ve in-silico MS/MS by CFM-ID for XMZNDMLSWVBOKQ-UHFFFAOYSA-N
ID: XMZNDMLSWVBOKQ-UHFFFAOYSA-N
Comment: Energy1
Num peaks: 31
29.03857658 1.068189468
39.02292652 1.557987412
55.05422664 8.865856044
57.06987671 3.210894723
67.05422664 1.234783326
69.06987671 5.08635698
79.05422664 2.151238796
81.06987671 2.097923307
83.08552677 1.875612515
85.06479133 5.437481995
85.10117684 1.452952958
87.1168269 1.084022516
97.06479133 0.7629878983
125.0597059 0.7386974822
139.075356 0.9481331147
141.0910061 1.14787226
151.002585 0.8433972427
153.0182351 1.173522757
155.0338851 0.7393566976
155.0702706 1.371421868
191.0702706 2.261167048
193.0859207 2.9487139
209.0808353 4.701146593
211.0964854 3.916276439
227.1277855 0.8640997865
231.1379563 2.029469027
237.148521 1.174758528
239.1277855 1.140618979
239.164171 1.343053814
249.148521 4.166528943
267.1590856 3.656998801

Name: +ve in-silico MS/MS by CFM-ID for XMZNDMLSWVBOKQ-UHFFFAOYSA-N
ID: XMZNDMLSWVBOKQ-UHFFFAOYSA-N
Comment: Energy2
Num peaks: 31
27.02292652 0.8638818741
39.02292652 2.859640874
41.03857658 2.058500894
43.05422664 0.6253303517
51.02292652 0.81777223
53.03857658 2.013040874
55.05422664 9.832695477
57.06987671 6.694748714
63.02292652 2.422949715
65.03857658 3.846097991
67.05422664 3.455432877
69.0334912 1.011669284
69.06987671 2.93758453
71.08552677 1.075942773
79.05422664 9.882667289
81.0334912 1.232813349
81.06987671 3.726276056
83.08552677 4.060744569
85.06479133 3.762932064
85.10117684 1.349097708
87.1168269 0.7315890822
95.04914126 0.9921904616
97.06479133 1.133816706
125.0233204 1.579119439
139.075356 0.7101370473
193.0859207 0.8552721822
205.1223062 0.911018223
209.1536063 0.8990315698
211.1692564 0.8570707327
231.1379563 0.6335380818
251.1277855 1.382509977

Name: +ve in-silico MS/MS by CFM-ID for BDZJLPDYMKPKGC-UHFFFAOYSA-N
ID: BDZJLPDYMKPKGC-UHFFFAOYSA-N
Comment: Energy0
Num peaks: 6
199.1117415 1.307217967
203.1066561 1.814290532
213.1273916 15.89079544
217.1223062 1.516960538
231.1379563 44.80232238
249.148521 23.76519613

Name: +ve in-silico MS/MS by CFM-ID for BDZJLPDYMKPKGC-UHFFFAOYSA-N
ID: BDZJLPDYMKPKGC-UHFFFAOYSA-N
Comment: Energy1
Num peaks: 27
45.0334912 1.290507925
55.05422664 1.055287748
69.0334912 1.03276985
71.04914126 1.722754486
73.06479133 1.559020145
85.02840582 1.392309957
87.04405588 2.484063591
131.0855268 1.017994334
143.0855268 1.881640687
145.1011768 1.235426439
147.1168269 1.268242824
149.0960915 0.9783487431
159.0804414 2.458062409
161.0960915 1.776361048
163.1117415 1.104513132
199.1117415 4.977871148
201.1273916 1.578920928
203.1066561 0.8340388077
203.1430416 2.364167819
205.1223062 1.223120394
213.1273916 17.88691787
215.1066561 1.113636838
217.1223062 1.21386419
219.1379563 0.9899827218
221.1536063 1.944416257
231.1379563 19.40088886
249.148521 4.707505244

Name: +ve in-silico MS/MS by CFM-ID for BDZJLPDYMKPKGC-UHFFFAOYSA-N
ID: BDZJLPDYMKPKGC-UHFFFAOYSA-N
Comment: Energy2
Num peaks: 31
55.05422664 0.9051678776
63.02292652 1.029692525
69.0334912 1.62397357
71.04914126 0.92918464
103.0542266 1.043108618
117.0698767 1.023877991
119.0855268 1.603133171
129.0698767 1.387653057
131.0855268 5.066007679
133.1011768 1.710925106
143.0491413 1.533173897
143.0855268 3.10605512
145.0647913 1.593696063
145.1011768 2.723236752
147.1168269 2.227919974
149.132477 2.237130272
157.0647913 1.738241844
159.0804414 3.998531147
161.0960915 1.445048259
185.0960915 1.578882163
187.075356 0.8746632065
187.1117415 3.984894621
189.1273916 0.9127756901
199.1117415 4.780088395
201.1273916 3.428206726
203.1430416 1.569256667
205.1223062 1.134199886
213.1273916 10.73825137
215.1066561 5.068114702
231.1379563 3.521288053
233.1172208 0.9339588688

Name: +ve in-silico MS/MS by CFM-ID for QZJXMQBEUMDWAU-UHFFFAOYSA-N
ID: QZJXMQBEUMDWAU-UHFFFAOYSA-N
Comment: Energy0
Num peaks: 12
41.03857658 1.922005837
63.02292652 1.097285991
65.03857658 1.983142699
67.05422664 2.335064616
95.04914126 1.139421808
109.0647913 0.7967943421
111.0804414 0.9874823252
205.1223062 0.9976707612
213.1273916 14.70494302
231.1379563 35.04596894
233.1172208 0.8901251023
249.148521 18.42448879

Name: +ve in-silico MS/MS by CFM-ID for QZJXMQBEUMDWAU-UHFFFAOYSA-N
ID: QZJXMQBEUMDWAU-UHFFFAOYSA-N
Comment: Energy1
Num peaks: 31
41.03857658 1.855828573
63.02292652 0.9729641004
65.03857658 1.708283348
67.05422664 1.98185174
85.06479133 0.9690984322
93.06987671 0.9148756157
95.04914126 0.7964763981
107.0491413 1.330596441
109.0647913 1.927076446
111.0804414 1.215848947
135.0440559 1.325773184
137.0597059 1.293822336
145.0647913 1.378871262
157.0647913 1.243361077
159.0804414 0.834810882
163.075356 1.090660904
175.075356 0.9169824145
175.1117415 0.8977386249
177.0910061 1.38500481
181.1223062 1.051855489
199.1117415 2.508294826
201.1273916 1.513234742
203.1430416 2.644483747
205.1223062 1.075543536
213.1273916 15.97415446
215.1066561 1.267593484
217.1223062 0.7975617352
219.1379563 0.8647441604
221.1536063 2.092886242
231.1379563 17.87205704
249.148521 4.998378709

Name: +ve in-silico MS/MS by CFM-ID for QZJXMQBEUMDWAU-UHFFFAOYSA-N
ID: QZJXMQBEUMDWAU-UHFFFAOYSA-N
Comment: Energy2
Num peaks: 31
39.02292652 4.195636664
41.03857658 8.037663676
43.05422664 1.263956743
51.02292652 3.5441847
53.03857658 0.8498374385
55.05422664 2.909774558
63.02292652 14.02734099
65.03857658 4.976916154
67.05422664 2.781585802
69.0334912 1.456411674
71.08552677 0.7195824084
85.06479133 1.039198284
93.06987671 2.406099992
95.04914126 1.020412764
95.08552677 0.7377225193
107.0491413 2.379640449
109.0647913 2.791394695
135.0804414 1.984001627
137.0960915 1.396800573
147.0804414 0.9514321651
161.0960915 1.171594042
173.0960915 1.505517166
175.1117415 1.875583342
177.1273916 1.25485674
181.1223062 0.7978992769
199.1117415 0.8564318289
201.1273916 1.536550942
203.1430416 2.343505898
205.1223062 1.474259752
213.1273916 1.50558179
215.1066561 1.640869447

Name: +ve in-silico MS/MS by CFM-ID for FZSKLHDEGWSLTB-UHFFFAOYSA-N
ID: FZSKLHDEGWSLTB-UHFFFAOYSA-N
Comment: Energy0
Num peaks: 13
159.1168269 3.080982676
173.0960915 1.708127979
175.1117415 1.67867441
177.1273916 3.82501242
185.132477 1.514709265
195.1379563 1.403516134
203.1430416 1.785780952
205.1586917 1.626379107
213.1273916 1.621821488
219.1379563 1.01062868
221.1536063 1.374769938
231.1379563 30.65720458
249.148521 28.99101625

Name: +ve in-silico MS/MS by CFM-ID for FZSKLHDEGWSLTB-UHFFFAOYSA-N
ID: FZSKLHDEGWSLTB-UHFFFAOYSA-N
Comment: Energy1
Num peaks: 31
41.03857658 1.339682145
51.02292652 1.096717052
121.0284058 1.090577494
121.0647913 1.365708736
123.0804414 1.333984212
133.1011768 1.508147516
149.0960915 1.078774456
157.1011768 2.765003697
159.1168269 5.460071781
161.0597059 1.374801196
161.132477 1.751183971
163.075356 1.4097085
173.0960915 4.043595934
175.075356 1.002560731
175.1117415 2.383161714
177.1273916 2.937696475
179.1430416 1.752953187
183.1168269 2.195006679
185.132477 1.598817955
187.148127 1.659243146
189.0910061 1.804391191
191.1066561 1.685021752
201.1273916 1.487489736
203.1066561 1.692753816
203.1430416 1.756981242
205.1223062 1.088163756
205.1586917 2.175861089
213.1273916 1.675049462
221.1536063 2.496271727
231.1379563 10.0212149
249.148521 7.294014926

Name: +ve in-silico MS/MS by CFM-ID for FZSKLHDEGWSLTB-UHFFFAOYSA-N
ID: FZSKLHDEGWSLTB-UHFFFAOYSA-N
Comment: Energy2
Num peaks: 31
39.02292652 3.642097392
41.03857658 4.701363007
49.00727645 1.526321948
51.02292652 2.918823235
53.03857658 3.237980561
55.05422664 2.532604297
65.03857658 2.94720382
67.05422664 1.260414786
91.05422664 3.833915508
95.08552677 1.71185192
105.0698767 1.945301401
107.0855268 3.100910408
109.1011768 2.161385111
117.0698767 1.380405639
119.0855268 2.623510377
121.0647913 1.622839024
121.1011768 2.075134665
123.0804414 1.198577823
131.0855268 1.954691314
133.1011768 2.93549266
147.1168269 2.039573124
149.132477 1.391871867
157.1011768 1.495899168
161.132477 1.94108081
177.1273916 1.453830256
187.148127 1.764270069
191.1066561 1.403999386
205.1223062 2.20555487
215.1066561 1.357371129
221.1536063 1.174878265
233.1172208 1.21155832

Name: +ve in-silico MS/MS by CFM-ID for APMKESKZWHNIDJ-UHFFFAOYSA-N
ID: APMKESKZWHNIDJ-UHFFFAOYSA-N
Comment: Energy0
Num peaks: 9
159.1168269 3.308086847
173.0960915 1.816187542
175.1117415 1.805769487
177.1273916 4.082557485
203.1430416 1.920824863
205.1586917 1.716043155
213.1273916 1.736130459
231.1379563 33.1876308
249.148521 31.52995531

Name: +ve in-silico MS/MS by CFM-ID for APMKESKZWHNIDJ-UHFFFAOYSA-N
ID: APMKESKZWHNIDJ-UHFFFAOYSA-N
Comment: Energy1
Num peaks: 29
131.0855268 0.7914494518
133.1011768 0.7746656283
151.075356 0.7199504551
157.1011768 3.474052916
159.1168269 6.933566569
161.132477 2.232418011
173.0960915 4.896179776
175.075356 1.359762464
175.1117415 3.054139347
177.0910061 0.8589469707
177.1273916 3.724582277
179.1430416 1.320620142
183.1168269 2.611600223
185.132477 1.985066467
187.148127 2.049150778
189.0910061 3.176410784
191.1066561 1.178120163
195.1379563 0.8760993673
201.1273916 1.827482543
203.1066561 1.141897417
203.1430416 2.282891807
205.1586917 2.688552762
207.1379563 1.436630003
213.1273916 2.013155209
215.1066561 0.9865532416
221.1536063 2.074003231
231.1379563 13.28037117
233.1172208 0.8531015854
249.148521 9.904611497

Name: +ve in-silico MS/MS by CFM-ID for APMKESKZWHNIDJ-UHFFFAOYSA-N
ID: APMKESKZWHNIDJ-UHFFFAOYSA-N
Comment: Energy2
Num peaks: 31
39.02292652 4.09664876
41.03857658 5.100574802
49.00727645 4.200688209
51.02292652 3.798872834
53.03857658 1.92120876
55.05422664 3.179460071
65.03857658 1.220761836
77.03857658 2.346249963
79.05422664 2.075867456
81.06987671 1.296702276
95.08552677 0.9802996705
103.0542266 2.826113666
105.0698767 2.956486991
107.0855268 1.428853516
109.1011768 1.126285192
117.0698767 2.040799169
119.0855268 3.632610845
121.1011768 1.400230205
157.1011768 2.833379465
159.1168269 2.067835069
161.132477 3.143702548
173.0960915 1.474484907
175.1117415 1.85072347
177.1273916 1.806451814
181.1223062 1.024399405
187.148127 2.376254168
203.1430416 1.711953493
213.1273916 1.467607423
215.1066561 2.712078153
231.1379563 1.45283785
233.1172208 1.122953241

Name: +ve in-silico MS/MS by CFM-ID for RYQABBMOWVCVPW-UITAMQMPSA-N
ID: RYQABBMOWVCVPW-UITAMQMPSA-N
Comment: Energy0
Num peaks: 6
177.1273916 7.626950863
195.1379563 2.82540097
203.1430416 3.347680539
205.1586917 3.328521277
231.1379563 6.546656896
249.148521 61.38774457

Name: +ve in-silico MS/MS by CFM-ID for RYQABBMOWVCVPW-UITAMQMPSA-N
ID: RYQABBMOWVCVPW-UITAMQMPSA-N
Comment: Energy1
Num peaks: 10
173.0960915 7.556373749
175.1117415 7.683117564
177.1273916 10.4479902
179.1430416 3.169908811
201.1273916 4.798165759
203.1430416 4.254907913
205.1586917 4.920566842
221.1536063 3.673882442
231.1379563 15.94291932
249.148521 19.70309349

Name: +ve in-silico MS/MS by CFM-ID for RYQABBMOWVCVPW-UITAMQMPSA-N
ID: RYQABBMOWVCVPW-UITAMQMPSA-N
Comment: Energy2
Num peaks: 13
159.0804414 3.765886678
161.0960915 4.323634344
161.132477 2.437464693
163.1117415 2.849238773
173.0960915 11.3649286
175.1117415 14.86130989
177.1273916 16.11627727
179.1430416 7.468761438
189.1273916 5.463750209
201.1273916 2.932301223
203.1430416 4.78769021
205.1223062 2.201219647
205.1586917 2.778483673

Name: +ve in-silico MS/MS by CFM-ID for ACDBVOJKXAGTJM-WTKPLQERSA-N
ID: ACDBVOJKXAGTJM-WTKPLQERSA-N
Comment: Energy0
Num peaks: 6
177.1273916 7.626950863
195.1379563 2.82540097
203.1430416 3.347680539
205.1586917 3.328521277
231.1379563 6.546656896
249.148521 61.38774457

Name: +ve in-silico MS/MS by CFM-ID for ACDBVOJKXAGTJM-WTKPLQERSA-N
ID: ACDBVOJKXAGTJM-WTKPLQERSA-N
Comment: Energy1
Num peaks: 10
173.0960915 7.556373749
175.1117415 7.683117564
177.1273916 10.4479902
179.1430416 3.169908811
201.1273916 4.798165759
203.1430416 4.254907913
205.1586917 4.920566842
221.1536063 3.673882442
231.1379563 15.94291932
249.148521 19.70309349

Name: +ve in-silico MS/MS by CFM-ID for ACDBVOJKXAGTJM-WTKPLQERSA-N
ID: ACDBVOJKXAGTJM-WTKPLQERSA-N
Comment: Energy2
Num peaks: 13
159.0804414 3.765886678
161.0960915 4.323634344
161.132477 2.437464693
163.1117415 2.849238773
173.0960915 11.3649286
175.1117415 14.86130989
177.1273916 16.11627727
179.1430416 7.468761438
189.1273916 5.463750209
201.1273916 2.932301223
203.1430416 4.78769021
205.1223062 2.201219647
205.1586917 2.778483673

Name: +ve in-silico MS/MS by CFM-ID for KVWWIYGFBYDJQC-GHMZBOCLSA-N
ID: KVWWIYGFBYDJQC-GHMZBOCLSA-N
Comment: Energy0
Num peaks: 19
57.06987671 1.262143001
71.08552677 0.9326890301
73.02840582 0.5147063272
83.08552677 0.6981773215
85.10117684 0.8416017566
151.1117415 1.69587498
153.1273916 5.267456881
155.0702706 0.6268650145
155.1430416 1.265884484
167.1430416 3.184422617
169.0859207 0.6871551636
177.1273916 4.743225722
179.1430416 1.719608539
191.1430416 0.5157447391
195.1379563 22.02243148
197.1536063 2.867661965
199.1692564 1.771677104
209.1536063 6.254002292
227.164171 23.36191908

Name: +ve in-silico MS/MS by CFM-ID for KVWWIYGFBYDJQC-GHMZBOCLSA-N
ID: KVWWIYGFBYDJQC-GHMZBOCLSA-N
Comment: Energy1
Num peaks: 31
39.02292652 1.494696729
41.03857658 1.954106907
43.05422664 1.455060177
55.05422664 1.18882579
57.06987671 3.096239654
71.08552677 2.89300422
79.05422664 1.170887597
81.0334912 1.310585496
81.06987671 4.130567507
83.04914126 1.51280554
83.08552677 2.940843576
85.10117684 3.408584924
87.1168269 1.760048414
95.04914126 1.324197798
109.0647913 1.655226055
111.0440559 2.171633339
111.0804414 0.9328791419
113.0597059 1.343596573
113.0960915 1.056752917
123.0804414 0.9341272182
135.1168269 1.051175795
151.1117415 1.042771032
153.1273916 3.207202943
167.1430416 3.920192096
169.0859207 1.002068035
177.1273916 1.098284216
195.1379563 3.650830166
197.1536063 1.028558948
199.1692564 1.86208983
209.1536063 2.560713214
227.164171 3.569112757

Name: +ve in-silico MS/MS by CFM-ID for KVWWIYGFBYDJQC-GHMZBOCLSA-N
ID: KVWWIYGFBYDJQC-GHMZBOCLSA-N
Comment: Energy2
Num peaks: 31
39.02292652 5.067560383
41.03857658 8.253421533
43.05422664 4.002625138
45.06987671 0.8675309024
51.02292652 0.88623282
53.03857658 2.227697031
55.01784114 2.308783393
55.05422664 3.184806281
57.06987671 4.289610276
67.05422664 1.393655043
69.0334912 1.747624042
69.06987671 1.411632167
71.08552677 1.61932636
73.10117684 0.6373589111
79.05422664 2.021054007
81.0334912 0.8994158713
81.06987671 6.751372884
83.04914126 1.454547322
83.08552677 4.01800983
85.10117684 5.75109968
87.1168269 3.157500466
95.04914126 2.057481287
107.0855268 1.217280595
109.0647913 2.208543127
109.1011768 1.31530892
111.1168269 1.344251858
123.0804414 1.608133451
137.0960915 0.6287572737
139.1117415 2.101191737
153.1273916 1.182428576
167.1430416 1.507781494

Name: +ve in-silico MS/MS by CFM-ID for VQGAZALZDFKYPA-UHFFFAOYSA-N
ID: VQGAZALZDFKYPA-UHFFFAOYSA-N
Comment: Energy0
Num peaks: 6
203.1430416 1.811434733
209.1536063 1.193062438
221.1536063 1.264302909
231.1379563 18.13967597
249.148521 39.39646991
267.1590856 21.56279477

Name: +ve in-silico MS/MS by CFM-ID for VQGAZALZDFKYPA-UHFFFAOYSA-N
ID: VQGAZALZDFKYPA-UHFFFAOYSA-N
Comment: Energy1
Num peaks: 27
39.02292652 0.853246216
41.03857658 0.803055369
55.05422664 1.571267674
57.06987671 0.8464002419
71.08552677 1.499084604
73.10117684 1.26202427
119.0855268 0.9865471699
125.0597059 1.027479663
141.1273916 0.9323905109
177.0546206 2.618712353
187.1117415 2.718837661
189.1273916 1.983871884
191.0702706 1.374485485
191.1430416 2.771801661
201.1273916 3.112089883
203.1430416 2.375563755
205.1586917 2.682612105
209.1536063 1.47206917
211.0964854 0.8050295153
219.1379563 1.482208432
221.1536063 3.177846473
223.1692564 1.845577683
231.1379563 12.3529156
237.148521 0.9527403631
239.164171 2.27583596
249.148521 18.61960894
267.1590856 7.920202471

Name: +ve in-silico MS/MS by CFM-ID for VQGAZALZDFKYPA-UHFFFAOYSA-N
ID: VQGAZALZDFKYPA-UHFFFAOYSA-N
Comment: Energy2
Num peaks: 31
39.02292652 2.450371268
49.00727645 1.466029599
51.02292652 2.135094434
53.00219107 0.9294058861
53.03857658 0.9948882292
55.05422664 9.667648675
57.06987671 1.900093404
59.08552677 1.880676861
63.02292652 1.377197694
65.03857658 3.318017146
67.05422664 4.611603934
71.08552677 2.512926555
73.10117684 1.969361406
79.05422664 0.9687865385
81.06987671 1.251050525
123.0440559 1.142475291
123.0804414 1.193275587
125.0597059 1.111193633
137.0597059 1.016875542
177.0546206 1.399650387
187.1117415 4.474805493
189.1273916 2.225934131
191.0702706 1.894785936
191.1430416 5.340892634
193.0859207 0.8869217751
205.1586917 2.6098891
221.1536063 1.630150641
231.1379563 4.576970397
233.1172208 2.271713658
249.148521 1.607967884
251.1277855 0.9692008944

Name: +ve in-silico MS/MS by CFM-ID for FRNIMDDQCZHAFA-UHFFFAOYSA-N
ID: FRNIMDDQCZHAFA-UHFFFAOYSA-N
Comment: Energy0
Num peaks: 14
159.1168269 3.014551488
173.0960915 1.633053717
175.1117415 1.641712194
177.1273916 3.747621202
185.132477 1.482726975
189.0910061 1.14468124
191.1066561 1.750376162
195.1379563 1.49425506
203.1430416 1.752270858
205.1586917 1.602132994
213.1273916 1.587017471
221.1536063 1.089599651
231.1379563 29.88755644
249.148521 28.20883147

Name: +ve in-silico MS/MS by CFM-ID for FRNIMDDQCZHAFA-UHFFFAOYSA-N
ID: FRNIMDDQCZHAFA-UHFFFAOYSA-N
Comment: Energy1
Num peaks: 31
51.02292652 2.093565002
53.03857658 1.394524159
55.05422664 1.157086903
121.0284058 1.949401298
123.0804414 1.674627129
133.1011768 1.20542019
149.0960915 1.131792293
157.1011768 2.526320841
159.1168269 4.811568441
161.0597059 1.399596149
161.132477 1.559190045
163.075356 1.999709049
173.0960915 3.092968506
175.1117415 2.10427237
177.1273916 2.526990483
179.1430416 1.549048905
183.1168269 2.005785059
185.132477 1.440910209
187.148127 1.511338619
189.0910061 2.004218543
191.1066561 2.183535488
195.1379563 1.276836881
201.1273916 1.146003501
203.1430416 1.565325261
205.1223062 1.153064685
205.1586917 1.951739036
213.1273916 1.514935117
219.1379563 1.978398768
221.1536063 2.528965662
231.1379563 8.60341229
249.148521 6.051320377

Name: +ve in-silico MS/MS by CFM-ID for FRNIMDDQCZHAFA-UHFFFAOYSA-N
ID: FRNIMDDQCZHAFA-UHFFFAOYSA-N
Comment: Energy2
Num peaks: 31
39.02292652 4.954654981
41.03857658 6.753368569
43.05422664 1.294690053
49.00727645 2.238490614
51.02292652 2.75695028
53.03857658 4.201175254
55.05422664 2.149264146
57.06987671 1.220508861
65.03857658 3.095544594
67.05422664 1.994228109
77.03857658 1.101979777
91.05422664 3.46550394
93.06987671 1.180915216
117.0698767 2.258381496
119.0855268 3.807305518
121.1011768 2.691488991
133.1011768 1.79094762
157.1011768 1.460799155
159.1168269 1.069966771
161.132477 2.13783016
177.1273916 1.403133663
187.148127 1.979175477
189.0910061 1.040886722
201.0910061 1.064839468
203.1066561 1.368619901
203.1430416 1.093562182
205.1223062 1.161490987
213.1273916 1.144950669
215.1066561 1.53625747
217.1223062 1.439433752
219.1379563 1.741317903

Name: +ve in-silico MS/MS by CFM-ID for AIHKZOVNPAYCEL-UHFFFAOYSA-N
ID: AIHKZOVNPAYCEL-UHFFFAOYSA-N
Comment: Energy0
Num peaks: 6
177.1273916 7.424282824
195.1379563 2.79201696
203.1430416 3.306998101
205.1586917 3.323912093
231.1379563 4.022858372
249.148521 60.7179207

Name: +ve in-silico MS/MS by CFM-ID for AIHKZOVNPAYCEL-UHFFFAOYSA-N
ID: AIHKZOVNPAYCEL-UHFFFAOYSA-N
Comment: Energy1
Num peaks: 21
49.00727645 0.9658833074
53.03857658 0.919912585
109.0284058 0.8569656997
111.0440559 0.8449900204
159.0804414 0.8431357002
159.1168269 0.9114816459
161.132477 0.829203856
173.0960915 6.813076964
175.1117415 6.614671047
177.1273916 8.889967235
179.1430416 2.584905575
189.0910061 1.691994858
193.1223062 0.9677070273
195.1379563 1.504241966
201.1273916 3.839460101
203.1430416 3.558614543
205.1586917 4.423997523
221.1536063 3.627623738
231.1379563 10.26626094
233.1172208 1.625736639
249.148521 17.72120279

Name: +ve in-silico MS/MS by CFM-ID for AIHKZOVNPAYCEL-UHFFFAOYSA-N
ID: AIHKZOVNPAYCEL-UHFFFAOYSA-N
Comment: Energy2
Num peaks: 23
39.02292652 6.885943467
41.03857658 10.52280769
43.05422664 2.681878761
45.06987671 0.8607195683
49.00727645 7.757386986
51.02292652 4.742679959
53.03857658 8.204285064
55.05422664 11.84784361
57.06987671 2.487494749
59.08552677 1.279306351
65.03857658 1.840140372
67.05422664 2.253516716
79.05422664 3.054728788
81.06987671 3.175309384
161.0960915 1.11132174
167.1430416 1.521294254
173.0960915 1.126584573
175.1117415 2.117505135
177.1273916 1.808161547
179.1430416 1.17886428
191.1066561 0.9683740247
193.1586917 0.9020528949
233.1172208 1.932297891

Name: +ve in-silico MS/MS by CFM-ID for IBIJTDJAWRYXRF-UHFFFAOYSA-N
ID: IBIJTDJAWRYXRF-UHFFFAOYSA-N
Comment: Energy0
Num peaks: 6
175.1117415 3.297224492
193.1223062 1.803945375
203.1430416 1.720728148
231.1379563 16.89541755
249.148521 36.99260181
267.1590856 20.40006364

Name: +ve in-silico MS/MS by CFM-ID for IBIJTDJAWRYXRF-UHFFFAOYSA-N
ID: IBIJTDJAWRYXRF-UHFFFAOYSA-N
Comment: Energy1
Num peaks: 31
51.02292652 0.7949619128
173.0960915 3.122680147
175.075356 0.7120851377
175.1117415 5.73494626
177.0910061 1.219525199
177.1273916 1.827724966
179.1430416 4.932001
189.0910061 3.159480815
191.1066561 3.931695594
193.1223062 1.838527934
195.1015708 0.9403668779
195.1379563 1.986771917
197.1172208 1.266420151
197.1536063 1.201450146
201.1273916 2.280374199
203.1430416 1.670115909
205.1586917 1.944756049
207.1015708 2.425503527
209.1172208 1.43636714
211.1328709 0.9625069915
215.164171 1.127879211
219.1379563 1.215457521
221.1172208 0.6963233164
221.1536063 2.643744948
223.1328709 0.7029497421
223.1692564 1.506062556
231.1379563 7.042083119
237.148521 1.233428373
239.164171 2.331487504
249.148521 11.77283805
267.1590856 5.483482274

Name: +ve in-silico MS/MS by CFM-ID for IBIJTDJAWRYXRF-UHFFFAOYSA-N
ID: IBIJTDJAWRYXRF-UHFFFAOYSA-N
Comment: Energy2
Num peaks: 31
39.02292652 2.398439637
41.03857658 1.208580094
43.05422664 3.710481796
49.00727645 1.50562527
51.02292652 3.53332113
53.00219107 2.155421296
53.03857658 1.818220301
55.05422664 1.361674593
67.05422664 1.434909483
79.05422664 1.597667676
97.06479133 1.144724916
107.0855268 1.932242872
123.0804414 3.202632084
125.0960915 1.140576302
137.0960915 2.201476357
139.1117415 2.279844053
147.0804414 1.885507202
173.0960915 2.723749881
175.075356 1.206265148
175.1117415 2.133840479
177.0910061 1.272315646
177.1273916 2.663446838
179.1430416 2.102922754
191.1066561 1.12724162
193.1223062 1.46888995
195.1379563 1.204035974
205.1586917 2.085302725
219.1379563 1.761936237
221.1172208 1.276484969
221.1536063 2.31675827
231.1379563 3.288296427

Name: +ve in-silico MS/MS by CFM-ID for SUMMQMXACBFGLA-UHFFFAOYSA-N
ID: SUMMQMXACBFGLA-UHFFFAOYSA-N
Comment: Energy0
Num peaks: 24
57.06987671 3.049810578
67.05422664 1.028126394
81.0334912 0.9315574338
83.04914126 1.106942799
85.06479133 6.722973393
95.01275576 3.881172442
109.0284058 1.196565753
123.0440559 0.8794755622
147.0440559 0.8866841252
149.0597059 2.249895748
163.075356 1.786080244
165.0546206 0.8975983235
167.0702706 2.297028476
181.0859207 1.264786847
181.1223062 0.9773137195
191.0702706 0.8932796909
199.1328709 1.019700217
205.0859207 0.8951904617
207.1015708 1.304991372
209.0808353 1.022587178
225.1121354 1.383064014
231.1379563 4.376273417
249.148521 22.90682628
267.1590856 17.55664907

Name: +ve in-silico MS/MS by CFM-ID for SUMMQMXACBFGLA-UHFFFAOYSA-N
ID: SUMMQMXACBFGLA-UHFFFAOYSA-N
Comment: Energy1
Num peaks: 31
39.02292652 1.491178427
41.00219107 1.392055018
41.03857658 1.741562093
43.05422664 2.583027162
45.0334912 1.159253293
55.01784114 0.9719919742
57.06987671 5.545368051
67.05422664 1.753170727
81.06987671 1.285116419
85.06479133 7.081652784
95.01275576 10.92898151
97.02840582 1.246953396
97.06479133 1.042837926
99.08044139 1.276374514
101.0960915 1.637172163
109.0284058 3.431411442
123.0440559 1.362274623
139.1117415 1.979475968
147.0440559 1.044892161
149.0597059 1.304684941
163.075356 1.12950414
181.1223062 2.005888122
191.0702706 1.313327899
199.1328709 1.33870082
207.1015708 1.234728911
209.0808353 0.9155407593
221.1536063 1.381438288
231.1379563 1.592592077
239.164171 0.9017314971
249.148521 2.767953314
267.1590856 1.375455516

Name: +ve in-silico MS/MS by CFM-ID for SUMMQMXACBFGLA-UHFFFAOYSA-N
ID: SUMMQMXACBFGLA-UHFFFAOYSA-N
Comment: Energy2
Num peaks: 31
39.02292652 2.453953287
41.00219107 2.261707894
41.03857658 5.556515656
43.01784114 0.8802469164
43.05422664 2.649628905
53.00219107 0.9088757557
55.05422664 1.633981091
57.06987671 10.50336309
65.00219107 0.9269580514
65.03857658 1.23944247
67.01784114 1.119695235
67.05422664 1.681195862
69.0334912 3.640288779
71.04914126 1.029153446
73.06479133 0.9636772356
81.0334912 2.59210577
83.04914126 2.186854089
85.06479133 6.412222544
87.08044139 0.7740271158
91.01784114 1.291589164
95.01275576 12.00273588
97.02840582 1.129187931
109.0284058 1.646981429
113.0597059 0.7830532184
147.0440559 1.802490618
149.0597059 1.594590003
151.075356 1.052031178
163.075356 1.752473559
165.0910061 1.199563608
191.1066561 0.7281104332
233.1172208 1.219308154

Name: +ve in-silico MS/MS by CFM-ID for USPLMZMYYNDHOT-UHFFFAOYSA-N
ID: USPLMZMYYNDHOT-UHFFFAOYSA-N
Comment: Energy0
Num peaks: 16
39.02292652 1.086101237
53.03857658 0.9997708657
105.0334912 1.019853908
123.0440559 2.400842276
125.0960915 1.17440823
143.1066561 3.724974846
145.0647913 1.765003027
147.0804414 1.370763097
163.075356 1.262620083
175.075356 4.129746056
189.0910061 1.35994617
191.1066561 1.813265398
215.1066561 1.197439063
231.1379563 17.55531015
233.1172208 4.943162842
249.148521 34.52180721

Name: +ve in-silico MS/MS by CFM-ID for USPLMZMYYNDHOT-UHFFFAOYSA-N
ID: USPLMZMYYNDHOT-UHFFFAOYSA-N
Comment: Energy1
Num peaks: 31
39.02292652 6.116322598
41.03857658 1.152145197
51.02292652 0.9173776851
53.03857658 3.192100221
55.05422664 2.437719919
87.04405588 2.167913334
89.05970595 1.856105954
105.0334912 1.582529173
107.0491413 1.341752291
121.0647913 1.322418059
123.0440559 1.498803157
123.0804414 3.057960365
125.0960915 2.987904584
135.0804414 0.846158853
137.0597059 0.8328204139
141.0910061 2.161391744
143.1066561 8.735491735
145.0647913 1.959664509
147.0804414 1.908494002
161.0597059 2.202173902
161.0960915 0.7593307801
163.075356 5.858554356
175.075356 2.26469968
189.0910061 0.7847152571
205.1223062 0.7826627284
213.1273916 0.7892801701
215.1066561 3.008488079
223.1328709 0.7212618311
231.1379563 6.566553788
233.1172208 2.7898838
249.148521 6.354477621

Name: +ve in-silico MS/MS by CFM-ID for USPLMZMYYNDHOT-UHFFFAOYSA-N
ID: USPLMZMYYNDHOT-UHFFFAOYSA-N
Comment: Energy2
Num peaks: 31
39.02292652 4.459245804
41.03857658 1.091349236
49.00727645 2.74921798
51.02292652 5.832319755
53.03857658 6.941603904
57.0334912 1.735177724
59.04914126 1.428670736
63.02292652 1.039462159
65.03857658 4.22569429
69.06987671 1.126219744
79.05422664 1.230421004
83.04914126 1.109116586
105.0334912 2.188291163
105.0698767 3.516540563
107.0491413 1.17435363
107.0855268 1.772750638
109.0647913 1.426853459
109.1011768 2.116149661
111.0804414 0.9453495483
113.0960915 0.8911146755
119.0491413 1.167671591
121.0647913 1.03742261
131.0491413 1.697399872
133.0647913 0.9643570448
145.0647913 3.981367398
147.0804414 3.483816081
157.0647913 6.885085648
159.0440559 1.116664144
175.075356 3.45581589
213.1273916 0.9377689129
215.1066561 0.8969882959

Name: +ve in-silico MS/MS by CFM-ID for PLUVLWUSXQCTNH-UHFFFAOYSA-N
ID: PLUVLWUSXQCTNH-UHFFFAOYSA-N
Comment: Energy0
Num peaks: 11
57.06987671 3.815841866
67.05422664 1.941154888
83.04914126 1.81841645
85.06479133 12.7665894
145.0647913 1.879907441
147.0804414 12.1448383
165.0910061 8.814951569
207.1015708 2.443706416
231.1379563 3.387622558
233.1172208 2.893212515
249.148521 29.3204118

Name: +ve in-silico MS/MS by CFM-ID for PLUVLWUSXQCTNH-UHFFFAOYSA-N
ID: PLUVLWUSXQCTNH-UHFFFAOYSA-N
Comment: Energy1
Num peaks: 17
39.02292652 5.473237946
41.03857658 6.133478892
43.05422664 13.76087172
45.0334912 1.721279546
45.06987671 3.74266782
57.06987671 6.959900683
67.05422664 2.961186938
85.06479133 8.832893741
131.0491413 1.563917396
133.0647913 1.196037223
135.0804414 1.059945198
147.0804414 7.624764716
149.0597059 1.96856461
165.0910061 11.46872613
207.1015708 1.145843066
233.1172208 1.108595401
249.148521 3.396941502

Name: +ve in-silico MS/MS by CFM-ID for PLUVLWUSXQCTNH-UHFFFAOYSA-N
ID: PLUVLWUSXQCTNH-UHFFFAOYSA-N
Comment: Energy2
Num peaks: 28
39.02292652 4.732965791
41.03857658 14.17503253
43.05422664 5.073894721
45.06987671 1.618255422
49.00727645 1.526469974
51.02292652 1.77978682
55.05422664 2.477558419
57.06987671 8.454437604
59.08552677 1.221544386
63.02292652 2.712981295
65.03857658 1.333451819
67.05422664 1.913636335
69.0334912 1.262079088
85.06479133 2.622245974
89.03857658 1.489043169
91.05422664 2.39785217
93.06987671 1.242311162
103.0542266 1.441752232
107.0491413 1.611320878
115.0542266 1.17764261
117.0698767 1.654033875
121.0647913 0.8640579633
123.0440559 3.272852684
131.0491413 1.26420085
133.0647913 3.603243702
147.0804414 3.018536697
149.0597059 4.392832068
165.0910061 2.144971077

Name: +ve in-silico MS/MS by CFM-ID for CJLHTKGWEUGORV-UHFFFAOYSA-N
ID: CJLHTKGWEUGORV-UHFFFAOYSA-N
Comment: Energy0
Num peaks: 8
175.1117415 3.444985657
191.1066561 1.570814054
193.1223062 2.705209271
203.1430416 1.301829685
211.1328709 1.511570509
231.1379563 3.088073761
249.148521 34.75892701
267.1590856 32.12115877

Name: +ve in-silico MS/MS by CFM-ID for CJLHTKGWEUGORV-UHFFFAOYSA-N
ID: CJLHTKGWEUGORV-UHFFFAOYSA-N
Comment: Energy1
Num peaks: 31
39.02292652 1.224063536
41.03857658 1.94687122
51.02292652 1.850929412
53.03857658 1.112565407
55.05422664 0.9990006842
97.02840582 0.8052947331
121.0647913 0.8982777974
139.075356 0.7883267469
173.0960915 3.533183467
175.1117415 6.671663149
177.1273916 1.923969539
179.1430416 5.673090723
191.1066561 3.020681421
193.1223062 2.612331302
195.1379563 1.798965929
197.1536063 1.50536016
201.1273916 1.474072757
203.1430416 1.010881759
205.1586917 1.091132795
209.1172208 1.279517078
211.1328709 0.9140109766
215.164171 0.8384402164
219.1379563 1.258561305
221.1536063 1.397609752
223.1328709 0.9748831647
223.1692564 1.410932397
231.1379563 2.876282515
237.148521 0.7726367703
239.164171 2.533897819
249.148521 13.16640225
267.1590856 10.47640022

Name: +ve in-silico MS/MS by CFM-ID for CJLHTKGWEUGORV-UHFFFAOYSA-N
ID: CJLHTKGWEUGORV-UHFFFAOYSA-N
Comment: Energy2
Num peaks: 31
39.02292652 6.781911929
41.03857658 4.895465251
43.05422664 2.419420539
51.02292652 6.24790129
53.00219107 2.230930618
53.03857658 6.756262761
55.05422664 3.897912264
63.02292652 1.330404343
65.03857658 1.554094365
95.01275576 2.10787968
119.0491413 1.029366524
121.0647913 2.020169243
135.0804414 1.102905486
137.0960915 1.38805216
139.075356 2.763896712
165.0910061 1.06672761
173.0960915 2.432367619
175.1117415 2.062314824
177.1273916 2.163551586
179.1430416 2.034534204
191.1066561 1.400236282
193.1223062 1.850394678
195.1379563 1.022050588
207.1015708 1.084064137
221.1172208 1.295935359
221.1536063 1.030649415
223.1328709 0.9153925005
231.1379563 2.013592168
233.1172208 1.350111044
249.148521 1.252540731
251.1277855 1.345850218

Name: +ve in-silico MS/MS by CFM-ID for DYXGWEYZDXILMS-UHFFFAOYSA-N
ID: DYXGWEYZDXILMS-UHFFFAOYSA-N
Comment: Energy0
Num peaks: 6
159.0804414 2.54050308
161.0960915 2.21021211
177.0910061 5.504469401
231.1379563 12.22018389
233.1172208 6.195030176
249.148521 51.506295

Name: +ve in-silico MS/MS by CFM-ID for DYXGWEYZDXILMS-UHFFFAOYSA-N
ID: DYXGWEYZDXILMS-UHFFFAOYSA-N
Comment: Energy1
Num peaks: 31
39.02292652 2.901882418
51.02292652 1.698708495
53.03857658 5.915312518
55.05422664 2.506149033
83.04914126 0.9266995094
85.06479133 1.101976517
87.04405588 1.085789146
89.05970595 1.335600667
105.0334912 1.329702407
107.0491413 1.372139635
123.0440559 1.21718499
123.0804414 1.224115245
125.0960915 2.268772207
141.0910061 1.542760304
143.1066561 7.353473068
145.0647913 1.01177238
147.0804414 0.9860050493
149.0960915 0.9403357442
159.0804414 1.133342542
161.0597059 1.542857399
163.075356 2.030804826
175.075356 2.838325416
177.0910061 5.018199883
179.1066561 0.9121558779
189.0910061 1.538330037
191.1066561 1.61321534
215.1066561 1.648117079
223.1328709 1.055553622
231.1379563 5.419379744
233.1172208 4.126471122
249.148521 8.701168266

Name: +ve in-silico MS/MS by CFM-ID for DYXGWEYZDXILMS-UHFFFAOYSA-N
ID: DYXGWEYZDXILMS-UHFFFAOYSA-N
Comment: Energy2
Num peaks: 31
39.02292652 2.89441743
49.00727645 1.110764714
51.02292652 5.559369861
53.03857658 8.173900052
55.05422664 3.167727599
63.02292652 1.477117896
65.03857658 3.359105296
67.05422664 2.384597497
69.0334912 1.624058512
69.06987671 1.434970586
79.05422664 0.9421539559
101.0385766 1.110433319
105.0334912 2.675100086
105.0698767 1.147137554
107.0491413 1.260206424
131.0491413 1.062375306
131.0855268 2.078430967
133.1011768 2.437147981
143.0855268 1.14588039
145.0647913 4.65703533
145.1011768 1.354162387
147.0804414 2.994310368
157.0647913 1.217892469
159.0804414 2.460494976
161.0597059 1.949040344
161.0960915 2.29538542
163.075356 1.038659136
175.075356 0.9462951528
189.0910061 1.322205515
191.1066561 1.309849943
233.1172208 1.184030727

Name: +ve in-silico MS/MS by CFM-ID for WYQLDPBFXNVPJE-UHFFFAOYSA-N
ID: WYQLDPBFXNVPJE-UHFFFAOYSA-N
Comment: Energy0
Num peaks: 6
161.0960915 1.072147062
189.0910061 1.788139288
191.1066561 2.368121679
231.1379563 25.91785606
233.1172208 1.553690077
249.148521 51.03389656

Name: +ve in-silico MS/MS by CFM-ID for WYQLDPBFXNVPJE-UHFFFAOYSA-N
ID: WYQLDPBFXNVPJE-UHFFFAOYSA-N
Comment: Energy1
Num peaks: 31
39.02292652 0.8236812578
41.03857658 0.744168162
53.03857658 0.9637130574
55.05422664 1.247795213
89.05970595 0.8439475758
105.0334912 5.564421383
107.0491413 4.517054247
109.0647913 1.15108842
123.0440559 1.829728483
123.0804414 1.172806422
125.0960915 1.063875457
127.1117415 0.7108328735
133.0647913 0.7527531371
135.0804414 1.400436074
143.1066561 2.924898361
147.0804414 0.8781849023
151.075356 2.642460786
161.0597059 1.221775597
163.075356 1.065218163
165.0910061 3.655153635
189.0910061 1.492396492
191.1066561 1.468075921
193.1223062 0.8452100646
203.1430416 1.180367531
205.0859207 0.7436371175
213.1273916 1.099323413
215.1066561 1.813167019
221.1536063 0.7016802349
231.1379563 17.17087271
233.1172208 1.487587001
249.148521 16.78339499

Name: +ve in-silico MS/MS by CFM-ID for WYQLDPBFXNVPJE-UHFFFAOYSA-N
ID: WYQLDPBFXNVPJE-UHFFFAOYSA-N
Comment: Energy2
Num peaks: 31
39.02292652 3.476004678
41.03857658 1.591375939
49.00727645 1.299612494
51.02292652 2.82892425
53.03857658 5.461268897
55.05422664 3.566771088
65.03857658 2.421499275
105.0334912 1.278544719
105.0698767 2.415452126
107.0855268 2.282618799
109.1011768 1.638691358
119.0491413 1.659514396
121.0647913 1.279550976
133.0647913 3.76186032
133.1011768 1.379598101
135.0804414 2.95058491
137.0960915 1.621588008
145.0647913 4.15945378
145.1011768 1.196301326
147.0440559 1.48997191
147.0804414 3.344411573
157.0647913 2.865323365
159.0804414 1.215008402
161.0597059 1.858461809
161.0960915 1.499951115
163.075356 1.91493388
163.1117415 1.230234081
165.0910061 1.317845684
203.1430416 1.233720275
213.1273916 1.226743442
215.1066561 2.648672957

Name: +ve in-silico MS/MS by CFM-ID for HCPDJZNVPUCXHZ-UHFFFAOYSA-N
ID: HCPDJZNVPUCXHZ-UHFFFAOYSA-N
Comment: Energy0
Num peaks: 18
69.0334912 2.063303862
73.06479133 6.173638688
95.01275576 5.233419823
97.02840582 0.8060663296
101.0597059 2.107794752
109.0284058 1.014725328
123.0440559 0.7615974214
151.075356 1.793559639
157.1223062 1.528173697
165.0910061 5.14222254
171.1379563 1.268975937
193.0859207 2.377759531
195.1015708 0.8508665667
199.1328709 2.134883483
231.1379563 1.555595134
249.148521 11.96833847
251.1277855 0.8007887034
267.1590856 32.91868515

Name: +ve in-silico MS/MS by CFM-ID for HCPDJZNVPUCXHZ-UHFFFAOYSA-N
ID: HCPDJZNVPUCXHZ-UHFFFAOYSA-N
Comment: Energy1
Num peaks: 31
39.02292652 2.048567329
41.03857658 1.777948462
43.05422664 3.864209457
45.06987671 3.564717747
55.05422664 2.886592548
57.06987671 1.142301916
69.0334912 1.434775592
73.06479133 9.397766787
75.08044139 1.190697841
81.0334912 1.205782752
83.04914126 2.001053488
95.01275576 13.89251278
95.04914126 1.171536692
97.02840582 1.296328389
97.06479133 2.47074375
99.08044139 0.844065109
101.0597059 2.379197036
109.0284058 1.452297141
135.0804414 0.9770639786
149.0597059 1.247295292
151.075356 1.201565187
157.1223062 1.140599936
165.0910061 3.01180275
181.1223062 1.010586983
193.0859207 0.9871173607
199.1328709 1.836369911
235.1328709 0.9777204573
239.164171 1.699525006
249.148521 1.68238297
251.1277855 0.9086740244
267.1590856 1.774124693

Name: +ve in-silico MS/MS by CFM-ID for HCPDJZNVPUCXHZ-UHFFFAOYSA-N
ID: HCPDJZNVPUCXHZ-UHFFFAOYSA-N
Comment: Energy2
Num peaks: 31
39.02292652 1.63552049
41.00219107 1.292022694
41.03857658 3.64895742
43.05422664 3.137436536
55.05422664 9.659642079
57.0334912 0.805501157
57.06987671 3.897327684
67.05422664 0.8773202754
69.0334912 5.302851688
69.06987671 2.470636131
71.04914126 1.586250045
71.08552677 2.045418564
73.06479133 8.656649003
77.00219107 0.7319019599
81.0334912 1.991400392
83.04914126 2.063497289
91.01784114 0.82925658
95.01275576 14.88812207
95.04914126 1.068523769
97.02840582 1.047639987
97.06479133 2.136796107
99.08044139 1.806840966
109.0284058 1.299000207
109.0647913 1.111811608
111.0804414 1.04299204
119.0491413 0.9851142583
135.0804414 0.9928145453
137.0960915 0.7582915181
149.0597059 0.7767481046
165.0910061 1.015978832
251.1277855 0.7592681138

Name: +ve in-silico MS/MS by CFM-ID for FITSCHPIOGIYJY-UHFFFAOYSA-N
ID: FITSCHPIOGIYJY-UHFFFAOYSA-N
Comment: Energy0
Num peaks: 6
199.1117415 1.323453117
203.1066561 1.782996413
213.1273916 19.11364995
217.1223062 1.157511082
231.1379563 45.2181792
249.148521 22.80575849

Name: +ve in-silico MS/MS by CFM-ID for FITSCHPIOGIYJY-UHFFFAOYSA-N
ID: FITSCHPIOGIYJY-UHFFFAOYSA-N
Comment: Energy1
Num peaks: 22
45.0334912 1.55113272
55.05422664 1.382388787
71.04914126 1.515247963
73.06479133 2.054059626
129.0698767 1.353701641
133.1011768 1.213959379
145.0647913 2.282385922
147.0804414 1.559183926
149.0960915 1.264382198
157.0647913 2.339087985
159.0804414 1.366915524
161.0960915 1.416158204
199.1117415 4.641482081
201.1273916 1.948612398
203.1430416 4.150028946
205.1223062 1.525915748
213.1273916 16.87513224
217.1223062 1.363649128
219.1379563 1.449312451
221.1536063 3.109814327
231.1379563 19.98959243
249.148521 6.399562248

Name: +ve in-silico MS/MS by CFM-ID for FITSCHPIOGIYJY-UHFFFAOYSA-N
ID: FITSCHPIOGIYJY-UHFFFAOYSA-N
Comment: Energy2
Num peaks: 31
41.03857658 1.095652351
55.05422664 0.9305181425
57.06987671 1.255550176
65.03857658 2.238782023
67.05422664 0.8489579217
69.0334912 0.9417627489
79.05422664 1.452066191
103.0542266 2.316848476
105.0698767 1.255589237
107.0855268 0.7825694092
117.0698767 0.7773800572
131.0855268 0.9587652193
145.0647913 1.42260688
147.0804414 0.8355142796
157.0647913 4.570614186
159.0804414 2.388573434
161.0960915 1.369791527
163.1117415 1.163569309
185.0960915 2.255105647
187.075356 1.889042745
187.1117415 4.774373848
189.1273916 1.118339136
199.1117415 5.240099121
201.0910061 1.575715658
201.1273916 3.901926564
203.1066561 1.784443884
203.1430416 2.223536404
205.1223062 1.827047629
213.1273916 16.32423021
215.1066561 6.174198529
231.1379563 4.885141393

Name: +ve in-silico MS/MS by CFM-ID for YARRWVYKHJNVHX-FNORWQNLSA-N
ID: YARRWVYKHJNVHX-FNORWQNLSA-N
Comment: Energy0
Num peaks: 11
57.06987671 2.039450544
83.04914126 1.437646097
85.06479133 14.22148204
145.0647913 1.926496184
147.0804414 11.94567942
165.0910061 3.329846099
217.1223062 2.235518003
219.1015708 2.436419883
221.1172208 2.07874764
231.1379563 1.200465802
249.148521 37.86544676

Name: +ve in-silico MS/MS by CFM-ID for YARRWVYKHJNVHX-FNORWQNLSA-N
ID: YARRWVYKHJNVHX-FNORWQNLSA-N
Comment: Energy1
Num peaks: 31
29.03857658 2.863369027
31.05422664 0.7723647676
39.02292652 1.049227423
41.03857658 3.805203593
53.03857658 1.709506624
55.01784114 0.8571650137
55.05422664 1.213062223
57.06987671 7.747794578
59.04914126 1.380182473
67.05422664 1.667464454
69.0334912 0.9159065952
85.06479133 11.67565218
105.0334912 1.798248707
107.0491413 2.071162227
109.0647913 0.7860480808
111.0804414 0.8169825845
113.0960915 0.8695822662
117.0698767 1.227596136
131.0491413 1.790931695
135.0804414 0.7552294282
145.0647913 1.836048906
147.0804414 16.68154084
165.0910061 2.581717149
209.1172208 0.7331473469
217.1223062 0.9770182394
219.1015708 1.29072387
221.1172208 2.077438457
223.1328709 0.7734999644
231.1379563 1.20112567
233.1172208 1.343491173
249.148521 5.144072092

Name: +ve in-silico MS/MS by CFM-ID for YARRWVYKHJNVHX-FNORWQNLSA-N
ID: YARRWVYKHJNVHX-FNORWQNLSA-N
Comment: Energy2
Num peaks: 31
25.00727645 0.9686109654
27.02292652 2.005643351
29.03857658 1.497022968
39.02292652 2.544648317
41.03857658 4.246146547
43.05422664 1.592427675
49.00727645 4.538176016
51.02292652 1.109452302
53.03857658 2.063029079
55.01784114 1.334700879
55.05422664 7.113424534
57.06987671 12.32123269
59.08552677 1.391257484
63.02292652 1.964603754
65.03857658 2.366321184
67.05422664 3.095431015
69.0334912 3.616528937
69.06987671 0.9608828026
81.0334912 1.18981897
85.06479133 8.040047981
91.05422664 0.9226595235
103.0542266 0.9110886464
107.0491413 0.9213369508
117.0698767 1.104193386
121.0647913 1.818802251
123.0440559 1.12333535
133.0647913 1.91157664
135.0804414 0.9444141922
145.0647913 0.9896785026
147.0804414 1.481756326
233.1172208 1.46457894

Name: +ve in-silico MS/MS by CFM-ID for HOZOKRDCQVUMIA-UHFFFAOYSA-N
ID: HOZOKRDCQVUMIA-UHFFFAOYSA-N
Comment: Energy0
Num peaks: 12
125.132477 1.357103661
175.1117415 5.856310437
191.1066561 2.593461894
193.1223062 9.082028009
195.1379563 1.39849991
203.1430416 2.536737877
205.1586917 1.17189325
221.1536063 2.318835815
223.1692564 1.774634882
231.1379563 1.784474075
249.148521 27.84708488
267.1590856 23.35772882

Name: +ve in-silico MS/MS by CFM-ID for HOZOKRDCQVUMIA-UHFFFAOYSA-N
ID: HOZOKRDCQVUMIA-UHFFFAOYSA-N
Comment: Energy1
Num peaks: 31
39.02292652 1.113140169
41.03857658 1.13001432
53.00219107 7.493288267
55.01784114 1.9887076
55.05422664 1.304611949
57.0334912 3.921817093
69.06987671 2.086661188
71.08552677 1.173610597
107.0855268 1.155825384
109.1011768 1.6501432
121.1011768 2.15627619
123.1168269 2.220821992
125.132477 2.212142583
127.0389705 1.388661387
175.1117415 2.03345346
177.1273916 1.240825128
179.1430416 2.269989218
191.1066561 1.050199634
193.1223062 2.467250223
195.1379563 1.04980647
197.1536063 1.643374967
201.1273916 1.453225481
203.1430416 1.2956566
205.0859207 1.061562407
205.1586917 1.343106764
221.1536063 1.131653251
223.1692564 1.423393201
225.1121354 1.338847166
231.1379563 3.289893091
249.148521 12.44907968
267.1590856 6.613652311

Name: +ve in-silico MS/MS by CFM-ID for HOZOKRDCQVUMIA-UHFFFAOYSA-N
ID: HOZOKRDCQVUMIA-UHFFFAOYSA-N
Comment: Energy2
Num peaks: 31
39.02292652 1.65724215
41.03857658 3.689338807
43.05422664 2.42619106
51.02292652 1.402584798
53.03857658 2.865125732
55.05422664 2.74058338
57.06987671 1.032158955
65.03857658 2.685892569
67.05422664 6.404590078
69.06987671 5.797929507
71.08552677 2.082273973
81.06987671 2.11847338
83.08552677 2.943758762
95.08552677 2.102872091
97.10117684 1.913003904
105.0698767 1.205709816
107.0855268 2.988910429
109.1011768 2.214187369
119.0855268 1.282563439
121.1011768 3.114505352
123.1168269 3.582758609
125.132477 5.489555049
127.148127 1.140358333
133.1011768 2.294669415
137.132477 1.229360283
175.1117415 1.376786443
205.1586917 1.001924698
219.1015708 0.9763872746
221.1172208 1.049957737
233.1172208 0.8866481886
251.1277855 1.37317114

Name: +ve in-silico MS/MS by CFM-ID for KUERQAIAYCRGOB-WHIYXEERSA-N
ID: KUERQAIAYCRGOB-WHIYXEERSA-N
Comment: Energy0
Num peaks: 6
175.1117415 3.603581641
193.1223062 3.208096294
203.1430416 1.751659628
231.1379563 14.65687572
249.148521 38.63430108
267.1590856 22.59361692

Name: +ve in-silico MS/MS by CFM-ID for KUERQAIAYCRGOB-WHIYXEERSA-N
ID: KUERQAIAYCRGOB-WHIYXEERSA-N
Comment: Energy1
Num peaks: 12
173.0960915 4.351019468
175.1117415 9.433684537
177.1273916 3.317533785
179.1430416 7.731331577
191.1066561 2.624100895
193.1223062 3.009131134
201.1273916 3.179917764
205.1586917 3.02278179
221.1536063 2.524035953
231.1379563 13.34424645
249.148521 21.60745664
267.1590856 7.585252875

Name: +ve in-silico MS/MS by CFM-ID for KUERQAIAYCRGOB-WHIYXEERSA-N
ID: KUERQAIAYCRGOB-WHIYXEERSA-N
Comment: Energy2
Num peaks: 14
53.00219107 3.415495075
163.1117415 2.348458218
173.0960915 12.80550869
175.1117415 9.735753186
177.1273916 8.22319541
179.1430416 6.573100791
191.1066561 3.396576018
193.1223062 4.826490323
203.1430416 2.596813542
205.1586917 6.412314509
217.1223062 2.233736468
221.1536063 4.213957197
231.1379563 10.17304017
249.148521 3.43725384

Name: +ve in-silico MS/MS by CFM-ID for SGRJYGRCAPBLSW-UHFFFAOYSA-N
ID: SGRJYGRCAPBLSW-UHFFFAOYSA-N
Comment: Energy0
Num peaks: 15
157.1011768 0.910200423
159.1168269 3.054662292
173.0960915 1.657461918
175.1117415 1.652950475
177.1273916 3.769528931
185.132477 1.499752525
187.148127 0.8527146258
193.1223062 1.200627056
195.1379563 1.599598537
203.1430416 1.756163903
205.1586917 1.605835189
213.1273916 1.605965091
221.1536063 1.092093968
231.1379563 30.16949683
249.148521 28.29945756

Name: +ve in-silico MS/MS by CFM-ID for SGRJYGRCAPBLSW-UHFFFAOYSA-N
ID: SGRJYGRCAPBLSW-UHFFFAOYSA-N
Comment: Energy1
Num peaks: 31
51.02292652 1.198861126
53.03857658 1.1094637
119.0855268 2.121409975
123.1168269 1.045284306
133.1011768 1.244355688
149.0960915 1.037792026
157.1011768 2.641992209
159.1168269 5.075147205
161.132477 1.630769429
163.075356 1.467246094
165.0910061 1.926244089
173.0960915 3.477096393
175.1117415 2.20900941
177.1273916 2.702405869
179.1430416 1.64185653
183.1168269 2.066478085
185.132477 1.484586861
187.148127 1.557186858
189.0910061 2.540888646
191.1066561 1.303590743
193.1223062 1.022955642
195.1379563 1.205088165
201.1273916 1.196126219
203.1430416 1.623363968
205.1223062 1.611763008
205.1586917 2.02839483
213.1273916 1.560705974
219.1379563 2.049856869
221.1536063 2.625198682
231.1379563 8.998537313
249.148521 6.420037841

Name: +ve in-silico MS/MS by CFM-ID for SGRJYGRCAPBLSW-UHFFFAOYSA-N
ID: SGRJYGRCAPBLSW-UHFFFAOYSA-N
Comment: Energy2
Num peaks: 31
39.02292652 4.850987712
41.03857658 5.234931868
49.00727645 3.049572893
51.02292652 3.583444209
53.03857658 3.896864024
55.05422664 3.476077614
65.03857658 2.022511606
67.05422664 2.166565231
79.05422664 1.024707645
91.05422664 4.454721015
93.06987671 2.432526567
95.08552677 1.057225965
119.0855268 3.246579862
121.1011768 2.509640831
123.1168269 1.684702436
133.1011768 1.7688762
157.1011768 1.453251764
159.1168269 1.084282975
161.132477 2.034349448
169.1223062 0.9778964636
177.1273916 1.38709885
187.148127 1.938223029
189.0910061 1.216069117
203.1066561 1.003716772
203.1430416 1.068265963
205.1223062 1.830651112
213.1273916 1.122196191
215.1066561 1.507551464
217.1223062 1.406228142
219.1379563 1.701148272
233.1172208 1.019261031

Name: +ve in-silico MS/MS by CFM-ID for VBQMPXNFLQSHMH-UHFFFAOYSA-N
ID: VBQMPXNFLQSHMH-UHFFFAOYSA-N
Comment: Energy0
Num peaks: 8
191.1066561 2.216663317
193.1223062 5.887447307
211.1328709 2.281408079
221.1536063 2.704252999
223.1692564 2.66036809
231.1379563 2.091363478
249.148521 14.94520186
267.1590856 47.8324973

Name: +ve in-silico MS/MS by CFM-ID for VBQMPXNFLQSHMH-UHFFFAOYSA-N
ID: VBQMPXNFLQSHMH-UHFFFAOYSA-N
Comment: Energy1
Num peaks: 31
51.02292652 7.078397976
53.03857658 4.103774884
55.05422664 3.13626877
57.06987671 1.901639005
59.08552677 1.573109675
95.04914126 0.932948561
97.06479133 0.9681177053
141.0910061 1.138196277
173.0960915 2.026652254
175.1117415 3.430091673
177.1273916 0.9025460156
179.1430416 2.367975041
191.1066561 2.694529083
193.0859207 0.917391792
193.1223062 3.792122206
195.1015708 1.035947045
195.1379563 1.680766529
197.1536063 1.117360697
201.1273916 1.423402815
203.1430416 1.068545078
205.1586917 0.8162810448
207.1015708 0.8471995362
211.1328709 0.9851149718
213.1121354 0.981712442
219.1379563 1.828213365
221.1536063 1.970237665
223.1692564 2.762986597
231.1379563 2.16286706
239.164171 2.221126373
249.148521 6.795015851
267.1590856 9.519956111

Name: +ve in-silico MS/MS by CFM-ID for VBQMPXNFLQSHMH-UHFFFAOYSA-N
ID: VBQMPXNFLQSHMH-UHFFFAOYSA-N
Comment: Energy2
Num peaks: 31
39.02292652 3.781378391
41.03857658 2.834409222
43.05422664 6.426546264
49.00727645 1.383058208
51.02292652 6.637137622
53.00219107 1.955474933
53.03857658 6.452276682
55.05422664 3.237970167
57.06987671 1.525223684
59.08552677 3.024283208
65.03857658 2.575699534
69.06987671 2.343396263
71.08552677 1.0683889
93.0334912 0.9812257171
95.04914126 1.206882103
97.06479133 1.085697063
153.0910061 2.059656099
165.0910061 1.079776515
173.0960915 2.598094212
175.1117415 1.696076585
177.1273916 2.271001027
179.1430416 2.22517256
191.1066561 1.971012493
193.1223062 2.174259526
195.1379563 1.346281521
205.1586917 1.274656808
221.1536063 1.20885689
223.1328709 1.212979464
231.1379563 2.301088768
249.148521 1.666590214
251.1277855 1.470385103

Name: +ve in-silico MS/MS by CFM-ID for KANVQRLDTGOSBL-UHFFFAOYSA-N
ID: KANVQRLDTGOSBL-UHFFFAOYSA-N
Comment: Energy0
Num peaks: 6
105.0334912 3.330671774
107.0491413 2.149093811
123.0440559 6.720773783
143.1066561 2.583456659
231.1379563 6.433125123
249.148521 67.3291151

Name: +ve in-silico MS/MS by CFM-ID for KANVQRLDTGOSBL-UHFFFAOYSA-N
ID: KANVQRLDTGOSBL-UHFFFAOYSA-N
Comment: Energy1
Num peaks: 16
95.04914126 1.123876856
105.0334912 12.13916485
107.0491413 7.827997621
109.0647913 1.628429811
121.0284058 1.427220124
123.0440559 6.660253203
123.0804414 1.687784465
125.0960915 2.563368457
127.1117415 0.8964372284
141.0910061 1.596883214
143.1066561 5.731712407
193.1223062 1.349603945
221.1536063 1.017809966
231.1379563 9.590302036
233.1172208 1.719377013
249.148521 23.43370679

Name: +ve in-silico MS/MS by CFM-ID for KANVQRLDTGOSBL-UHFFFAOYSA-N
ID: KANVQRLDTGOSBL-UHFFFAOYSA-N
Comment: Energy2
Num peaks: 31
39.02292652 2.638954205
49.00727645 2.638673595
51.02292652 6.656979963
53.03857658 3.674429615
63.02292652 1.027093185
65.03857658 4.401259381
67.05422664 1.619199025
71.08552677 1.546547572
75.02292652 1.678724993
77.03857658 3.51321231
79.01784114 1.160388719
79.05422664 3.516284013
83.04914126 2.593989625
91.05422664 2.266182073
93.0334912 1.088143058
95.04914126 1.466188167
105.0334912 5.399680174
107.0491413 3.857006157
107.0855268 2.120145168
109.0647913 2.521881808
109.1011768 1.739390476
123.0440559 1.532202906
123.0804414 3.260623969
125.0960915 1.663234537
129.0334912 1.220792076
131.0491413 1.143530823
155.1066561 1.282860711
213.1273916 1.361223845
215.1066561 2.50933019
231.1379563 1.842470505
233.1172208 2.738383149

Name: +ve in-silico MS/MS by CFM-ID for IXMDYOSMFGVWJY-UHFFFAOYSA-N
ID: IXMDYOSMFGVWJY-UHFFFAOYSA-N
Comment: Energy0
Num peaks: 11
173.0960915 8.694271763
175.1117415 15.8599985
177.1273916 7.471415229
179.1430416 1.591177732
193.1223062 1.606711149
197.1536063 1.883789761
203.1430416 1.820263312
205.1586917 2.047041517
221.1536063 2.263461422
231.1379563 6.915989756
249.148521 30.94080828

Name: +ve in-silico MS/MS by CFM-ID for IXMDYOSMFGVWJY-UHFFFAOYSA-N
ID: IXMDYOSMFGVWJY-UHFFFAOYSA-N
Comment: Energy1
Num peaks: 31
53.03857658 1.212826697
55.05422664 1.520475462
57.06987671 2.608716593
91.05422664 1.176854455
93.06987671 1.077018872
119.0855268 1.599536896
121.1011768 1.066750179
123.0804414 1.047942079
123.1168269 1.124724176
125.0960915 1.391029044
133.1011768 1.476437355
139.1117415 1.411837347
147.1168269 1.597839999
151.1117415 1.128212559
151.148127 1.508174931
153.1273916 1.066823363
157.1011768 1.555875765
159.1168269 1.561317675
161.132477 1.481584292
173.0960915 2.341076729
175.1117415 11.25761763
177.1273916 3.882053926
179.1430416 11.92509472
189.0910061 1.418480081
191.1066561 1.922239095
195.1379563 2.598241919
201.1273916 1.622298855
205.1586917 1.512619178
221.1536063 2.53517343
231.1379563 2.285213315
249.148521 2.742000019

Name: +ve in-silico MS/MS by CFM-ID for IXMDYOSMFGVWJY-UHFFFAOYSA-N
ID: IXMDYOSMFGVWJY-UHFFFAOYSA-N
Comment: Energy2
Num peaks: 31
39.02292652 3.39008592
41.03857658 2.263451042
49.00727645 1.588816943
51.02292652 1.886139433
53.03857658 2.223767408
55.05422664 2.455125383
57.06987671 3.110445648
65.03857658 3.732095831
79.05422664 1.986696365
91.05422664 1.675796578
93.06987671 6.225713757
95.08552677 2.837504163
97.10117684 1.139249223
107.0855268 2.321976466
111.1168269 1.155302001
119.0855268 2.435741334
121.0647913 1.21803555
121.1011768 3.29842814
123.1168269 1.343083493
125.132477 1.147799008
133.1011768 2.169378424
135.0804414 1.395715627
135.1168269 1.564243334
147.1168269 1.176693615
149.132477 1.348525908
163.075356 1.588942839
173.0960915 1.076044327
175.1117415 1.421658762
177.1637771 1.703491294
221.1536063 1.922221095
233.1172208 1.515879829

Name: +ve in-silico MS/MS by CFM-ID for HLFAYJASJWZZCH-GAXMWCNXSA-N
ID: HLFAYJASJWZZCH-GAXMWCNXSA-N
Comment: Energy0
Num peaks: 6
57.06987671 0.6956498742
231.1379563 1.562357775
233.1172208 1.366543208
249.148521 44.243928
251.1277855 0.8552743958
267.1590856 39.97271509

Name: +ve in-silico MS/MS by CFM-ID for HLFAYJASJWZZCH-GAXMWCNXSA-N
ID: HLFAYJASJWZZCH-GAXMWCNXSA-N
Comment: Energy1
Num peaks: 21
39.02292652 0.9295921596
55.05422664 3.060333172
57.06987671 2.891031594
67.05422664 1.718587504
69.06987671 1.667059546
71.08552677 1.29020178
81.06987671 1.302839044
165.0546206 1.06404548
167.0702706 1.82360207
201.1273916 1.981228638
203.1430416 2.186847138
205.1586917 2.557244353
209.1172208 1.73459793
219.1379563 1.36626103
221.1536063 3.030730154
223.1328709 0.9708954082
223.1692564 1.929049289
231.1379563 4.576404465
233.1172208 1.279287739
249.148521 27.18722356
267.1590856 15.72779804

Name: +ve in-silico MS/MS by CFM-ID for HLFAYJASJWZZCH-GAXMWCNXSA-N
ID: HLFAYJASJWZZCH-GAXMWCNXSA-N
Comment: Energy2
Num peaks: 31
39.02292652 5.13739612
41.00219107 1.441962662
41.03857658 1.725067993
43.01784114 1.503063719
43.05422664 1.067106108
53.03857658 1.288093619
55.05422664 11.42782054
57.0334912 1.522099312
57.06987671 5.042122062
59.08552677 1.52545247
65.03857658 1.599060114
67.05422664 2.013308131
69.06987671 4.274137077
71.08552677 2.696694446
79.05422664 3.097456045
81.06987671 2.895439484
83.08552677 2.01016619
85.10117684 1.013434225
165.0546206 2.384946781
167.0702706 1.113742992
191.0702706 1.994568733
193.0859207 2.103097719
207.1015708 1.759004511
209.1172208 1.495340346
219.1015708 1.010808331
221.1172208 2.191974017
223.1328709 1.653772855
231.1379563 2.344006072
233.1172208 4.849653407
249.148521 3.03629487
251.1277855 1.373689299

Name: +ve in-silico MS/MS by CFM-ID for INMDHOFDLKYMSO-UHFFFAOYSA-N
ID: INMDHOFDLKYMSO-UHFFFAOYSA-N
Comment: Energy0
Num peaks: 6
47.01275576 1.116993251
231.1379563 1.521586574
233.1172208 1.293784201
237.148521 1.347400953
249.148521 42.76687373
267.1590856 38.30457689

Name: +ve in-silico MS/MS by CFM-ID for INMDHOFDLKYMSO-UHFFFAOYSA-N
ID: INMDHOFDLKYMSO-UHFFFAOYSA-N
Comment: Energy1
Num peaks: 24
39.02292652 1.013784037
81.06987671 1.20043608
165.0546206 1.221808586
167.0702706 1.850400988
179.0702706 1.711403342
181.0859207 2.003546284
193.0859207 3.577691851
195.1015708 2.002911489
201.1273916 2.247340694
203.1430416 2.166880157
205.1586917 2.310301755
209.1172208 0.9894944653
219.1379563 2.382189437
221.1172208 1.31060023
221.1536063 3.730496998
223.1328709 0.9307502728
223.1692564 1.566074715
231.1379563 4.130419414
233.1172208 1.109835847
235.1328709 1.085666727
237.148521 2.420110861
239.164171 1.837421836
249.148521 24.49957003
267.1590856 13.54083547

Name: +ve in-silico MS/MS by CFM-ID for INMDHOFDLKYMSO-UHFFFAOYSA-N
ID: INMDHOFDLKYMSO-UHFFFAOYSA-N
Comment: Energy2
Num peaks: 31
25.00727645 1.000659154
39.02292652 6.796952821
41.03857658 3.031317054
47.01275576 0.9793565648
55.05422664 1.174390817
65.03857658 4.439603326
67.05422664 3.044815685
69.06987671 2.797421369
71.08552677 0.8964924473
79.05422664 2.757319491
81.06987671 3.422051369
83.08552677 1.763436257
85.10117684 0.8893627445
153.0546206 1.343879105
165.0546206 2.935636361
167.0702706 1.059221549
177.0910061 1.447471295
179.0702706 2.903479039
181.0859207 1.534553114
193.0859207 2.821373453
195.1015708 0.8957066156
207.1015708 1.578025063
209.1172208 1.913904874
219.1015708 1.16230529
219.1379563 1.875659737
221.1172208 2.286494437
221.1536063 1.136108302
223.1328709 1.923181998
231.1379563 1.865414292
233.1172208 2.7482247
249.148521 2.321107022

Name: +ve in-silico MS/MS by CFM-ID for WLRHPKXUDFBEPM-UHFFFAOYSA-N
ID: WLRHPKXUDFBEPM-UHFFFAOYSA-N
Comment: Energy0
Num peaks: 6
217.1223062 1.419059998
219.1379563 1.410840751
221.1536063 2.21260021
231.1379563 10.91296092
233.1172208 1.947468087
249.148521 67.35807801

Name: +ve in-silico MS/MS by CFM-ID for WLRHPKXUDFBEPM-UHFFFAOYSA-N
ID: WLRHPKXUDFBEPM-UHFFFAOYSA-N
Comment: Energy1
Num peaks: 27
39.02292652 1.24443322
53.00219107 1.365225431
55.01784114 2.313791342
71.04914126 1.054755469
85.06479133 1.147758013
95.04914126 1.111520235
97.06479133 1.684751028
99.08044139 1.290298007
147.0440559 1.919767349
149.0597059 3.548474551
151.075356 1.79475016
161.0597059 1.37444291
163.075356 2.033272141
175.075356 3.146080643
177.0910061 5.448454289
179.1066561 2.96798544
181.1223062 1.302727434
189.0910061 1.591439689
191.1066561 1.332883732
193.1223062 1.873891977
205.1223062 1.826861903
217.1223062 1.905515295
219.1379563 2.550507004
221.1536063 7.387471087
231.1379563 6.5582431
233.1172208 2.320760917
249.148521 18.87620384

Name: +ve in-silico MS/MS by CFM-ID for WLRHPKXUDFBEPM-UHFFFAOYSA-N
ID: WLRHPKXUDFBEPM-UHFFFAOYSA-N
Comment: Energy2
Num peaks: 31
25.00727645 1.343174506
27.02292652 0.9608064677
39.02292652 8.908573824
41.00219107 1.068547558
41.03857658 4.085144856
43.05422664 1.520424815
55.05422664 5.135146405
57.06987671 3.354849907
65.03857658 7.198433724
67.05422664 4.567245223
69.06987671 5.915910697
81.06987671 3.523446774
83.08552677 0.9635704667
135.0440559 1.025030944
137.0597059 0.8910622501
147.0440559 1.808837153
149.0597059 3.739025923
151.075356 0.9007511423
161.0597059 1.193506056
163.075356 3.105286316
165.0910061 0.894766484
175.075356 2.872158994
177.0910061 1.990732934
179.1066561 1.105052463
191.1066561 1.24072156
205.1223062 1.734291094
217.1223062 0.9010293372
219.1379563 1.301395229
221.1536063 1.102656018
231.1379563 1.003358034
233.1172208 2.118074689

Name: +ve in-silico MS/MS by CFM-ID for SCHUPVUUEKIZGP-UHFFFAOYSA-N
ID: SCHUPVUUEKIZGP-UHFFFAOYSA-N
Comment: Energy0
Num peaks: 13
175.1117415 2.60818173
191.1066561 1.804832068
193.1223062 2.477800435
203.1430416 1.450618552
209.1172208 1.164224397
211.1328709 1.475471358
219.1379563 0.9106381646
221.1536063 1.90201191
223.1692564 1.561400018
231.1379563 4.262468706
239.164171 1.809916846
249.148521 31.73660186
267.1590856 27.25768229

Name: +ve in-silico MS/MS by CFM-ID for SCHUPVUUEKIZGP-UHFFFAOYSA-N
ID: SCHUPVUUEKIZGP-UHFFFAOYSA-N
Comment: Energy1
Num peaks: 31
43.05422664 1.214845611
85.06479133 1.263805344
123.0804414 3.057172431
125.0960915 2.390142536
135.0804414 1.487177502
137.0960915 1.347411567
173.0960915 2.49612055
175.1117415 3.902938679
177.1273916 1.334200586
179.1430416 2.935332645
183.1015708 0.8774160158
189.0910061 1.121751248
191.1066561 3.008120438
193.1223062 2.650261748
195.1379563 1.552453601
197.1536063 0.9091418563
201.1273916 1.887990479
203.1430416 1.407005756
205.1586917 1.28421991
209.1172208 0.922744461
211.1328709 1.825587097
217.1223062 1.055333341
219.1379563 1.943333143
221.1536063 2.771426815
223.1328709 1.287136246
223.1692564 1.935252784
231.1379563 3.975406822
237.148521 1.439968124
239.164171 4.521493937
249.148521 9.746526242
267.1590856 6.620261969

Name: +ve in-silico MS/MS by CFM-ID for SCHUPVUUEKIZGP-UHFFFAOYSA-N
ID: SCHUPVUUEKIZGP-UHFFFAOYSA-N
Comment: Energy2
Num peaks: 31
39.02292652 0.9973509132
43.05422664 7.742022411
51.02292652 2.50731194
53.00219107 1.556232831
53.03857658 0.9866039689
55.05422664 1.24725394
65.03857658 5.712571975
67.05422664 4.69914005
69.06987671 2.995054964
79.05422664 1.460018263
81.0334912 1.311370867
81.06987671 2.092749025
93.06987671 1.265545836
97.10117684 1.552101201
107.0491413 1.143107763
109.0647913 1.924174311
121.0647913 1.299255141
123.0804414 1.015198989
135.0804414 1.774616724
137.0960915 2.669455332
147.0804414 1.365560824
149.0960915 1.120667294
151.1117415 1.102673205
175.1117415 1.189293157
177.1273916 1.572325063
179.1430416 1.289576615
191.1066561 1.238204108
193.1223062 2.452945081
195.1379563 1.012841501
205.1586917 1.179309608
221.1536063 1.637458184

Name: +ve in-silico MS/MS by CFM-ID for FTWSMHMWRDSQDU-UHFFFAOYSA-N
ID: FTWSMHMWRDSQDU-UHFFFAOYSA-N
Comment: Energy0
Num peaks: 9
175.1117415 3.245521134
191.1066561 2.133008089
193.1223062 3.615859123
203.1430416 1.582608965
211.1328709 1.014903329
221.1536063 1.444646769
231.1379563 15.3072245
249.148521 33.41220704
267.1590856 18.37447723

Name: +ve in-silico MS/MS by CFM-ID for FTWSMHMWRDSQDU-UHFFFAOYSA-N
ID: FTWSMHMWRDSQDU-UHFFFAOYSA-N
Comment: Energy1
Num peaks: 31
91.05422664 1.67269084
95.08552677 1.278182238
147.0804414 0.8897228889
149.0960915 1.245860591
163.075356 2.145373733
165.0910061 1.424450158
167.1066561 1.30836821
169.1223062 0.8760084357
173.0960915 3.140794822
175.1117415 6.07044352
177.1273916 2.01650981
179.1430416 4.507945112
189.0910061 1.326202666
191.1066561 3.430155917
193.1223062 3.141928172
195.1379563 1.790546348
197.1536063 1.253518104
201.1273916 2.350725397
203.1430416 1.752367956
205.1586917 1.998111511
207.1015708 0.8029433854
211.1328709 0.7625896207
215.164171 0.8074838198
219.1379563 1.16775167
221.1536063 2.06263754
223.1692564 1.485298945
231.1379563 7.760183166
237.148521 1.179242962
239.164171 1.73969316
249.148521 12.3038189
267.1590856 5.516650604

Name: +ve in-silico MS/MS by CFM-ID for FTWSMHMWRDSQDU-UHFFFAOYSA-N
ID: FTWSMHMWRDSQDU-UHFFFAOYSA-N
Comment: Energy2
Num peaks: 31
39.02292652 1.533367348
43.05422664 2.4424572
51.02292652 3.869815942
53.00219107 1.431168211
53.03857658 2.288497447
55.05422664 2.260671893
65.03857658 2.127219629
67.05422664 1.233094112
81.06987671 1.577795705
91.05422664 1.749451388
93.06987671 1.414156247
117.0698767 1.345303035
119.0491413 1.312526007
119.0855268 2.401232564
123.0804414 1.919407324
127.1117415 1.367328557
135.0804414 2.062182752
137.0960915 3.081194233
139.075356 1.342086458
147.0804414 1.428133305
173.0960915 2.171993316
175.1117415 1.856700386
177.1273916 2.953370886
179.1430416 2.450059216
189.0910061 1.603213872
191.1066561 2.10795571
193.1223062 2.224754942
205.1586917 2.331100635
221.1172208 1.309549591
221.1536063 1.711159329
231.1379563 2.715173002

Name: +ve in-silico MS/MS by CFM-ID for BXBCLQRTBGRRDB-UHFFFAOYSA-N
ID: BXBCLQRTBGRRDB-UHFFFAOYSA-N
Comment: Energy0
Num peaks: 10
157.1011768 3.224971944
173.0960915 1.7801266
175.1117415 4.023414129
185.132477 1.57832127
193.1223062 1.45451037
203.1430416 1.886998667
205.1586917 1.696090554
213.1273916 1.688817533
231.1379563 32.32503006
249.148521 30.88597266

Name: +ve in-silico MS/MS by CFM-ID for BXBCLQRTBGRRDB-UHFFFAOYSA-N
ID: BXBCLQRTBGRRDB-UHFFFAOYSA-N
Comment: Energy1
Num peaks: 31
49.00727645 0.7711729164
51.02292652 1.304650711
53.03857658 1.797900666
55.05422664 1.471358612
77.03857658 0.8662526588
155.0855268 3.245143444
157.1011768 5.963370774
159.1168269 1.830256071
161.132477 4.216061834
173.0960915 2.919724678
175.1117415 3.617203534
177.1273916 2.011383752
179.1430416 1.419253017
183.1168269 2.42203951
185.132477 1.755326925
187.075356 0.9603823349
187.148127 1.793806143
189.0910061 1.736778331
191.1066561 1.809032902
193.1223062 0.847829587
201.1273916 1.79649886
203.1430416 2.190350546
205.0859207 1.736810149
205.1223062 1.343567819
205.1586917 2.585020233
209.1172208 0.7927889526
213.1273916 1.824454497
221.1536063 1.982703507
223.1328709 0.9585205302
231.1379563 11.66239375
249.148521 9.431357496

Name: +ve in-silico MS/MS by CFM-ID for BXBCLQRTBGRRDB-UHFFFAOYSA-N
ID: BXBCLQRTBGRRDB-UHFFFAOYSA-N
Comment: Energy2
Num peaks: 31
39.02292652 4.15008025
41.03857658 2.664738084
43.05422664 3.140194131
49.00727645 3.325339639
51.02292652 10.32528026
53.00219107 1.903753466
53.03857658 9.61449155
55.05422664 4.295325988
57.06987671 1.58179108
65.03857658 2.45621125
77.03857658 3.050601058
79.05422664 1.659147763
81.06987671 1.009521188
83.08552677 1.539973941
117.0698767 0.8057979833
121.0647913 1.183975147
155.0855268 2.56622517
157.1011768 1.761092342
159.1168269 2.288330083
161.132477 1.530595561
173.0960915 1.476011289
175.075356 0.9498316956
175.1117415 1.534075513
177.0910061 0.9382452896
177.1273916 1.085489633
187.148127 1.711657483
203.1430416 1.244431635
213.1273916 1.073993032
215.1066561 2.892082007
231.1379563 1.095312114
233.1172208 0.9043759827

Name: +ve in-silico MS/MS by CFM-ID for FRDLPOYYWWRSPZ-ZVEIMFCASA-N
ID: FRDLPOYYWWRSPZ-ZVEIMFCASA-N
Comment: Energy0
Num peaks: 6
159.1168269 3.31230991
177.1273916 2.867047591
203.1430416 2.10105858
213.1273916 1.945484485
231.1379563 37.55571878
249.148521 36.12290796

Name: +ve in-silico MS/MS by CFM-ID for FRDLPOYYWWRSPZ-ZVEIMFCASA-N
ID: FRDLPOYYWWRSPZ-ZVEIMFCASA-N
Comment: Energy1
Num peaks: 13
157.1011768 4.688820909
159.1168269 8.486793057
161.132477 3.036338089
173.0960915 7.633313336
175.1117415 4.032932403
177.1273916 3.571128575
179.1430416 2.732490678
183.1168269 3.388209399
203.1430416 2.972609502
205.1586917 3.630262467
221.1536063 2.969558146
231.1379563 19.84000535
249.148521 15.71271406

Name: +ve in-silico MS/MS by CFM-ID for FRDLPOYYWWRSPZ-ZVEIMFCASA-N
ID: FRDLPOYYWWRSPZ-ZVEIMFCASA-N
Comment: Energy2
Num peaks: 15
157.1011768 13.40492342
159.1168269 9.348770255
161.132477 7.745294488
173.0960915 8.075304547
175.1117415 6.071433139
177.1273916 5.78079423
179.1430416 2.501675788
183.1168269 2.349784844
185.132477 2.587804238
187.148127 7.059985126
189.1273916 2.057061386
203.1430416 5.197987746
213.1273916 2.760772373
215.1066561 3.449686404
231.1379563 3.616066644

Name: +ve in-silico MS/MS by CFM-ID for FNQFNSGVMLMZNV-UHFFFAOYSA-N
ID: FNQFNSGVMLMZNV-UHFFFAOYSA-N
Comment: Energy0
Num peaks: 6
209.1172208 0.5802976236
217.1223062 0.6217922469
219.1379563 0.7588062815
231.1379563 10.07226239
233.1172208 1.054494696
249.148521 85.6297005

Name: +ve in-silico MS/MS by CFM-ID for FNQFNSGVMLMZNV-UHFFFAOYSA-N
ID: FNQFNSGVMLMZNV-UHFFFAOYSA-N
Comment: Energy1
Num peaks: 6
213.1273916 2.651948522
221.1536063 8.170034031
223.1328709 3.113536833
231.1379563 40.37285461
233.1172208 3.041296032
249.148521 31.09029839

Name: +ve in-silico MS/MS by CFM-ID for FNQFNSGVMLMZNV-UHFFFAOYSA-N
ID: FNQFNSGVMLMZNV-UHFFFAOYSA-N
Comment: Energy2
Num peaks: 13
189.0910061 4.668858638
191.1066561 7.986328409
201.0910061 3.554686672
201.1273916 4.954164464
203.1066561 9.241885606
203.1430416 5.86201811
205.1223062 3.047435328
215.1066561 4.914643681
217.1223062 8.618504171
219.1379563 12.19766716
231.1379563 6.894974381
233.1172208 6.66972314
249.148521 2.979569237

Name: +ve in-silico MS/MS by CFM-ID for XJRRUWSFQFWDFM-UHFFFAOYSA-N
ID: XJRRUWSFQFWDFM-UHFFFAOYSA-N
Comment: Energy0
Num peaks: 6
191.1066561 2.499540307
193.1223062 5.188786006
211.1328709 3.117556431
223.1692564 2.072944863
249.148521 5.202520539
267.1590856 68.94350833

Name: +ve in-silico MS/MS by CFM-ID for XJRRUWSFQFWDFM-UHFFFAOYSA-N
ID: XJRRUWSFQFWDFM-UHFFFAOYSA-N
Comment: Energy1
Num peaks: 10
191.1066561 9.825002099
193.1223062 8.625336937
195.1379563 3.774435072
197.1536063 3.685663221
211.1328709 2.506459655
219.1379563 3.922516506
223.1692564 4.112162032
239.164171 5.634329744
249.148521 7.01008114
267.1590856 31.23951256

Name: +ve in-silico MS/MS by CFM-ID for XJRRUWSFQFWDFM-UHFFFAOYSA-N
ID: XJRRUWSFQFWDFM-UHFFFAOYSA-N
Comment: Energy2
Num peaks: 21
53.00219107 4.569791123
173.0960915 5.902273595
175.1117415 4.761861104
177.0910061 1.920639544
177.1273916 3.90450016
179.1066561 1.587515096
179.1430416 6.175014321
189.0910061 1.378266739
191.1066561 12.12888924
193.1223062 11.4213061
195.1379563 5.228599127
197.1536063 3.781816366
205.1586917 1.811584569
207.1379563 2.634486035
211.1328709 1.355216998
219.1379563 1.431018988
221.1536063 3.918287897
223.1328709 2.590072323
223.1692564 1.348433424
239.164171 1.537669087
249.148521 1.520344509

Name: +ve in-silico MS/MS by CFM-ID for FJKWKEZAHVWIOR-UHFFFAOYSA-N
ID: FJKWKEZAHVWIOR-UHFFFAOYSA-N
Comment: Energy0
Num peaks: 9
173.0960915 2.23547451
175.1117415 5.710129414
193.1223062 2.597592157
203.1430416 2.714925865
205.1586917 2.862377415
221.1536063 2.292913893
231.1379563 10.75554722
233.1172208 1.380967163
249.148521 50.65043988

Name: +ve in-silico MS/MS by CFM-ID for FJKWKEZAHVWIOR-UHFFFAOYSA-N
ID: FJKWKEZAHVWIOR-UHFFFAOYSA-N
Comment: Energy1
Num peaks: 31
53.03857658 0.9263077648
55.05422664 1.630188181
67.01784114 1.056750623
93.0334912 1.481464266
95.04914126 1.028665609
105.0698767 1.206593445
107.0855268 1.312639253
133.1011768 1.447519374
147.0804414 1.083602285
149.0960915 1.972698536
151.1117415 1.072912863
153.0910061 0.9141679479
157.1011768 0.947559429
173.0960915 3.327604329
175.075356 1.38823499
175.1117415 4.093752861
177.0910061 2.49891397
177.1273916 1.319502515
179.1066561 2.170852686
179.1430416 1.29878549
181.1223062 2.605485393
183.1379563 1.297513843
193.1223062 1.149552327
201.1273916 2.369403418
203.1430416 2.150298165
205.1586917 2.723677595
217.1223062 1.76171213
219.1379563 1.353515689
221.1536063 5.728623299
231.1379563 4.934797095
249.148521 8.602867873

Name: +ve in-silico MS/MS by CFM-ID for FJKWKEZAHVWIOR-UHFFFAOYSA-N
ID: FJKWKEZAHVWIOR-UHFFFAOYSA-N
Comment: Energy2
Num peaks: 31
39.02292652 4.147681166
41.03857658 3.264015524
43.05422664 2.943557238
51.02292652 2.453366666
53.00219107 1.737301839
53.03857658 2.688396647
55.05422664 8.719731237
57.06987671 1.343002994
65.03857658 5.059451814
67.05422664 2.074465436
69.06987671 1.940478554
79.05422664 2.159039241
81.06987671 0.8881128175
93.06987671 1.142849611
95.08552677 1.003588243
105.0698767 6.176452751
107.0855268 4.539073333
109.1011768 2.356367748
133.1011768 2.518317641
137.132477 0.8670922984
145.1011768 0.9798469713
147.0804414 1.335867603
147.1168269 0.8777767851
149.132477 1.225413122
157.1011768 1.456791144
159.1168269 0.9556759357
161.132477 1.327576802
193.1223062 1.258295847
203.1430416 0.9365904746
231.1379563 1.103702346
233.1172208 2.292417586

Name: +ve in-silico MS/MS by CFM-ID for LVABKRFKENTQBT-UHFFFAOYSA-N
ID: LVABKRFKENTQBT-UHFFFAOYSA-N
Comment: Energy0
Num peaks: 11
163.075356 1.210311768
165.0910061 1.520130885
177.1273916 3.130359963
191.1066561 1.479554183
193.1223062 1.396206708
195.1379563 2.65385232
203.1430416 1.557695133
221.1536063 1.295091974
231.1379563 15.12966152
249.148521 32.81030531
267.1590856 17.93475802

Name: +ve in-silico MS/MS by CFM-ID for LVABKRFKENTQBT-UHFFFAOYSA-N
ID: LVABKRFKENTQBT-UHFFFAOYSA-N
Comment: Energy1
Num peaks: 31
109.0284058 0.9553551056
123.0804414 1.857297942
125.0960915 1.185309799
143.1066561 0.9588142121
149.0960915 1.23858048
151.1117415 1.899626988
165.0910061 1.238321651
167.1066561 0.9885776303
169.1223062 1.020421693
175.1117415 3.179636713
177.1273916 6.002240446
179.1430416 1.936502296
189.0910061 1.142167458
191.1066561 3.63053729
193.1223062 2.066698055
195.1379563 2.278367195
197.1536063 1.585635954
201.1273916 2.251080096
203.1430416 1.711407775
205.1586917 1.885117085
207.1015708 1.267394275
209.1172208 1.302000196
219.1379563 1.320337682
221.1536063 2.095268845
223.1692564 1.387128855
231.1379563 7.634984099
233.1172208 0.9561308256
237.148521 1.34761888
239.164171 1.642321276
249.148521 11.9587574
267.1590856 5.317278047

Name: +ve in-silico MS/MS by CFM-ID for LVABKRFKENTQBT-UHFFFAOYSA-N
ID: LVABKRFKENTQBT-UHFFFAOYSA-N
Comment: Energy2
Num peaks: 31
39.02292652 2.191641115
41.03857658 2.959393236
51.02292652 1.352062103
53.03857658 2.323190905
55.05422664 5.217852227
65.03857658 1.854944798
67.05422664 1.170026307
69.06987671 1.331210025
83.04914126 1.401572228
91.05422664 4.368775555
93.06987671 4.652649633
95.08552677 3.130686924
97.02840582 1.320906038
117.0698767 1.145044816
123.0804414 1.823444051
125.0960915 1.899729439
127.1117415 1.18816643
137.0960915 1.263750278
139.1117415 1.263909869
149.0960915 1.19186521
175.1117415 1.771194172
177.1273916 1.279071444
179.1430416 1.837561117
191.1066561 1.963745364
195.1379563 1.454354765
197.1536063 1.142211519
205.1586917 1.591673054
219.1379563 1.322210482
221.1536063 1.580216368
231.1379563 2.387046551
233.1172208 2.271569345

Name: +ve in-silico MS/MS by CFM-ID for RGGZJNLZRGIMHQ-UHFFFAOYSA-N
ID: RGGZJNLZRGIMHQ-UHFFFAOYSA-N
Comment: Energy0
Num peaks: 6
231.1379563 0.388661446
235.1328709 0.5068270195
237.148521 0.2448960568
249.148521 10.84769312
251.1277855 0.6604368018
267.1590856 86.79809011

Name: +ve in-silico MS/MS by CFM-ID for RGGZJNLZRGIMHQ-UHFFFAOYSA-N
ID: RGGZJNLZRGIMHQ-UHFFFAOYSA-N
Comment: Energy1
Num peaks: 6
231.1379563 2.03836196
233.1172208 2.025695387
235.1328709 1.712149533
249.148521 38.38678884
251.1277855 1.109524946
267.1590856 52.97970461

Name: +ve in-silico MS/MS by CFM-ID for RGGZJNLZRGIMHQ-UHFFFAOYSA-N
ID: RGGZJNLZRGIMHQ-UHFFFAOYSA-N
Comment: Energy2
Num peaks: 9
217.1223062 4.570864974
219.1015708 6.81025529
219.1379563 6.443878
221.1172208 5.095021523
231.1379563 9.811071025
233.1172208 20.62800801
235.1328709 4.056060215
249.148521 21.06360937
251.1277855 3.870886355

Name: +ve in-silico MS/MS by CFM-ID for GQPOONXHFROSAO-UHFFFAOYSA-N
ID: GQPOONXHFROSAO-UHFFFAOYSA-N
Comment: Energy0
Num peaks: 13
157.1011768 1.135331407
159.1168269 1.940990416
175.1117415 0.8131177783
177.1273916 2.053845513
179.1430416 0.8334532383
185.132477 6.568967208
187.148127 0.9815853857
203.1430416 6.080292588
205.1586917 0.9213759754
213.1273916 8.277065929
231.1379563 31.9316656
233.1172208 0.8608336066
249.148521 17.84168762

Name: +ve in-silico MS/MS by CFM-ID for GQPOONXHFROSAO-UHFFFAOYSA-N
ID: GQPOONXHFROSAO-UHFFFAOYSA-N
Comment: Energy1
Num peaks: 31
39.02292652 1.139116156
49.00727645 0.9432369302
51.02292652 1.009084759
53.03857658 1.143247514
135.0804414 0.8529264113
137.0960915 1.302869465
143.0855268 0.8561922049
145.1011768 0.8761275573
149.0960915 1.810787036
151.1117415 1.257898675
157.1011768 1.46798198
159.1168269 3.825369036
161.132477 1.310762154
163.1117415 1.080154785
167.1066561 0.8910785291
173.0960915 2.475902845
175.1117415 2.037539678
177.1273916 2.750154555
179.1430416 1.11576462
183.1168269 1.18214854
185.132477 5.876388756
187.148127 1.859656021
189.0910061 1.068825811
193.1223062 0.8652972086
201.1273916 1.093918816
203.1430416 5.676935707
205.1586917 0.9223590206
213.1273916 6.374828993
231.1379563 10.82974361
233.1172208 0.8446223068
249.148521 3.24955497

Name: +ve in-silico MS/MS by CFM-ID for GQPOONXHFROSAO-UHFFFAOYSA-N
ID: GQPOONXHFROSAO-UHFFFAOYSA-N
Comment: Energy2
Num peaks: 31
39.02292652 2.441516105
51.02292652 6.880793201
53.03857658 4.647511974
55.05422664 0.9677054963
65.03857658 3.077133854
67.05422664 2.664617513
79.05422664 1.127494209
81.06987671 1.048669398
119.0855268 0.9801960836
121.1011768 1.975727489
131.0855268 1.011073654
133.1011768 2.030631785
137.0960915 1.317843468
143.0855268 1.011743339
145.0647913 0.9537471539
145.1011768 1.194484144
147.0804414 1.683582348
147.1168269 2.475797975
149.0960915 3.206899813
157.1011768 2.089717516
159.1168269 2.837092529
161.132477 1.873770866
163.1117415 1.136346149
173.0960915 1.129301238
173.132477 1.21981135
175.1117415 1.440992317
183.1168269 1.635113688
185.132477 2.964839774
187.148127 1.59097058
215.1066561 1.158323387
233.1172208 1.327646258

Name: +ve in-silico MS/MS by CFM-ID for SJZGKFZUNCXEEW-UHFFFAOYSA-N
ID: SJZGKFZUNCXEEW-UHFFFAOYSA-N
Comment: Energy0
Num peaks: 14
55.05422664 1.352020173
123.1168269 1.823922728
133.1011768 2.752679895
137.0960915 2.905439871
141.1273916 2.785981079
147.1168269 2.00997447
149.132477 1.594757505
151.1117415 3.6705286
165.1273916 2.37713274
167.1430416 1.757765245
169.1223062 2.044076052
191.1430416 6.000721689
209.1536063 29.18320936
227.164171 20.3006427

Name: +ve in-silico MS/MS by CFM-ID for SJZGKFZUNCXEEW-UHFFFAOYSA-N
ID: SJZGKFZUNCXEEW-UHFFFAOYSA-N
Comment: Energy1
Num peaks: 31
39.02292652 1.665618346
51.02292652 1.286363797
53.03857658 1.22759604
55.05422664 2.962522343
57.06987671 1.408985232
65.03857658 2.346329847
67.05422664 1.41751705
69.0334912 1.915892879
71.04914126 1.041803628
79.05422664 1.515454215
81.06987671 1.071701002
83.04914126 1.092551991
83.08552677 1.129173143
97.06479133 1.473272065
123.1168269 1.393409962
133.1011768 6.508700395
135.0804414 1.004764927
137.0960915 4.707108834
139.1117415 1.789805943
147.1168269 2.31768632
149.132477 1.227498121
151.1117415 2.495275367
155.1066561 1.775256142
165.1273916 1.730409991
167.1066561 1.178022185
167.1430416 2.137458492
181.1223062 1.411707115
183.1379563 1.036053308
191.1430416 5.290368726
209.1536063 14.16657019
227.164171 6.774210084

Name: +ve in-silico MS/MS by CFM-ID for SJZGKFZUNCXEEW-UHFFFAOYSA-N
ID: SJZGKFZUNCXEEW-UHFFFAOYSA-N
Comment: Energy2
Num peaks: 31
39.02292652 5.805061461
41.03857658 3.676244645
51.02292652 1.62379662
55.05422664 8.804800863
57.06987671 4.21418764
59.08552677 1.084555519
65.03857658 1.953698198
67.05422664 2.278116757
69.0334912 1.722729924
69.06987671 1.903901915
79.05422664 3.147812682
81.0334912 3.309458883
81.06987671 1.925309123
83.04914126 1.930628848
83.08552677 1.165828089
85.06479133 1.478450587
95.08552677 4.69529241
97.06479133 3.615227653
99.08044139 1.118806559
111.1168269 2.830761235
121.0647913 0.8492357268
121.1011768 3.4119034
123.1168269 5.555478305
125.0960915 0.952075726
137.0960915 1.539563825
141.1273916 1.564196682
149.0960915 1.095159029
149.132477 1.458399721
151.1117415 1.864091371
169.1223062 0.9949403343
191.1430416 1.298550915

Name: +ve in-silico MS/MS by CFM-ID for PTSCCEBQBSUFRX-UHFFFAOYSA-N
ID: PTSCCEBQBSUFRX-UHFFFAOYSA-N
Comment: Energy0
Num peaks: 11
157.1011768 2.628634226
173.0960915 1.756867082
175.1117415 4.485894679
185.132477 1.299902735
193.1223062 1.853119672
203.1430416 2.092387956
205.1586917 1.838301686
213.1273916 1.403011461
217.1223062 1.159689536
231.1379563 29.14977444
249.148521 32.85608686

Name: +ve in-silico MS/MS by CFM-ID for PTSCCEBQBSUFRX-UHFFFAOYSA-N
ID: PTSCCEBQBSUFRX-UHFFFAOYSA-N
Comment: Energy1
Num peaks: 31
129.0698767 1.196051913
131.0855268 2.237996116
133.1011768 1.048843292
135.1168269 1.065919592
149.0960915 1.646358139
155.0855268 2.840435853
157.1011768 5.903676333
159.1168269 2.207826783
161.132477 4.922321537
173.0960915 2.515757093
175.1117415 3.124049415
177.0910061 0.994898546
177.1273916 1.657207407
179.1066561 1.500481119
179.1430416 1.13440695
183.1168269 2.131450185
185.132477 1.580724887
187.148127 2.064983592
189.0910061 0.7480333355
191.1066561 1.105946606
193.1223062 1.260174152
197.1536063 0.9658356117
201.1273916 1.341814847
203.1430416 1.962076083
205.1586917 1.764278211
207.1379563 0.8536904953
213.1273916 1.533376768
219.1379563 0.8407170912
221.1536063 1.749819807
231.1379563 12.54350752
249.148521 6.1659828

Name: +ve in-silico MS/MS by CFM-ID for PTSCCEBQBSUFRX-UHFFFAOYSA-N
ID: PTSCCEBQBSUFRX-UHFFFAOYSA-N
Comment: Energy2
Num peaks: 31
39.02292652 2.579329286
43.05422664 2.820196241
49.00727645 1.887466815
51.02292652 2.468655874
53.00219107 1.69764589
53.03857658 2.346667526
55.05422664 1.179474871
77.03857658 1.698273407
79.05422664 2.723095511
81.0334912 1.055484466
91.05422664 1.410486283
93.0334912 1.093885188
103.0542266 2.061289663
105.0698767 4.696392101
117.0698767 1.350934845
119.0855268 2.946562293
129.0698767 1.987281488
131.0855268 3.78193596
133.1011768 2.334692137
155.0855268 2.505498816
157.1011768 1.428338134
159.1168269 3.090946626
161.132477 2.556081695
175.1117415 1.718337921
187.148127 2.26802155
189.0910061 1.068238074
195.1379563 1.16690085
203.1430416 1.782315139
213.1273916 1.162783741
231.1379563 1.226991088
233.1172208 1.924159342

Name: +ve in-silico MS/MS by CFM-ID for LKVKWNDXOWODLO-UHFFFAOYSA-N
ID: LKVKWNDXOWODLO-UHFFFAOYSA-N
Comment: Energy0
Num peaks: 30
55.05422664 1.372808391
69.0334912 1.181312574
73.06479133 2.002441337
81.0334912 0.8609454572
83.04914126 3.644139593
85.06479133 1.078197459
97.02840582 1.064255505
97.06479133 1.337521211
99.04405588 0.7990334156
101.0597059 4.618725533
111.0440559 1.793441385
149.0597059 1.045453182
151.075356 3.10431101
153.0910061 1.504976313
155.1066561 3.034540129
157.1223062 1.920881585
165.0910061 2.702163585
167.1066561 1.532485926
169.0859207 0.9864086719
169.1223062 1.106913723
171.1015708 0.9021095059
173.1172208 2.715292455
175.1328709 1.30231519
193.0859207 1.339953078
199.1328709 0.9815297532
231.1379563 1.371073213
235.1328709 1.818225402
237.148521 1.31982511
249.148521 15.7951564
267.1590856 15.84873991

Name: +ve in-silico MS/MS by CFM-ID for LKVKWNDXOWODLO-UHFFFAOYSA-N
ID: LKVKWNDXOWODLO-UHFFFAOYSA-N
Comment: Energy1
Num peaks: 31
39.02292652 2.478495437
41.00219107 1.892272072
41.03857658 4.024393628
43.05422664 4.227047535
53.00219107 1.238607423
55.01784114 5.345241526
55.05422664 2.246246484
57.0334912 2.768403845
57.06987671 1.168302739
59.04914126 3.589608321
61.06479133 2.089874438
69.0334912 1.522728699
73.06479133 2.347181742
83.04914126 3.972232912
97.02840582 1.480835171
99.08044139 1.237944726
101.0597059 2.881925971
105.0334912 4.274260252
107.0491413 2.380502664
151.075356 1.817919008
155.1066561 1.27580807
165.0910061 1.359536356
167.1066561 1.371721574
189.0910061 1.221612948
193.0859207 2.078547111
207.1015708 1.222814065
209.1172208 1.245718273
231.1379563 1.157763483
235.1328709 1.50119551
249.148521 4.485492342
267.1590856 1.447386712

Name: +ve in-silico MS/MS by CFM-ID for LKVKWNDXOWODLO-UHFFFAOYSA-N
ID: LKVKWNDXOWODLO-UHFFFAOYSA-N
Comment: Energy2
Num peaks: 31
39.02292652 1.241003092
41.03857658 3.449260163
43.05422664 1.687610822
51.02292652 4.602416918
53.03857658 1.234732747
55.05422664 6.992454208
57.0334912 1.152781719
57.06987671 1.390777772
59.04914126 0.8060631208
65.03857658 2.334791655
67.01784114 1.046083962
69.0334912 7.743848406
69.06987671 4.048695411
71.04914126 2.925918497
73.06479133 7.61334622
81.0334912 2.40667272
83.04914126 7.073236622
85.06479133 3.169372997
91.01784114 1.336384337
93.0334912 1.250900755
97.06479133 3.136162523
99.04405588 0.9710007095
99.08044139 1.22340414
101.0597059 2.248642125
105.0334912 1.096375637
149.0597059 0.9539952454
151.075356 1.499072914
155.1066561 1.263714789
157.1223062 0.8606044467
167.1066561 0.7926415241
237.148521 1.228870355

Name: +ve in-silico MS/MS by CFM-ID for NMUKFBVCUMTQOB-UHFFFAOYSA-N
ID: NMUKFBVCUMTQOB-UHFFFAOYSA-N
Comment: Energy0
Num peaks: 9
157.1011768 3.310063378
173.0960915 1.813942466
175.1117415 4.130969631
193.1223062 1.633374258
203.1430416 1.912695071
205.1586917 1.736428545
213.1273916 1.735649444
231.1379563 33.3357026
249.148521 31.92718979

Name: +ve in-silico MS/MS by CFM-ID for NMUKFBVCUMTQOB-UHFFFAOYSA-N
ID: NMUKFBVCUMTQOB-UHFFFAOYSA-N
Comment: Energy1
Num peaks: 31
51.02292652 2.311869782
53.03857658 1.397574504
79.05422664 1.770336398
81.06987671 1.641984705
103.0542266 0.9850069129
105.0698767 1.146665136
109.0284058 1.184572583
155.0855268 2.872554675
157.1011768 5.054918133
159.1168269 1.564606004
161.132477 3.522671528
173.0960915 2.589191615
175.1117415 3.190020632
177.1273916 1.77949206
179.1430416 1.19738661
183.1168269 2.184966966
185.132477 1.574072576
187.148127 1.526946703
189.0910061 1.349072686
191.1066561 1.673706836
193.1223062 1.322456629
195.1015708 0.8530181746
201.1273916 1.630500775
203.1430416 1.944938567
205.1586917 2.255941662
213.1273916 1.671663644
215.1066561 1.055593907
221.1536063 2.314685242
231.1379563 9.993685203
233.1172208 0.8559939216
249.148521 8.207427603

Name: +ve in-silico MS/MS by CFM-ID for NMUKFBVCUMTQOB-UHFFFAOYSA-N
ID: NMUKFBVCUMTQOB-UHFFFAOYSA-N
Comment: Energy2
Num peaks: 31
39.02292652 1.967946037
41.03857658 1.673999632
43.05422664 3.067397284
49.00727645 1.47886509
51.02292652 14.2471761
53.00219107 1.680104146
53.03857658 2.811416638
55.05422664 1.597700833
57.06987671 1.173680594
65.03857658 1.284484981
77.03857658 3.875296564
79.05422664 2.711610145
81.06987671 1.769746701
103.0542266 1.137188786
105.0698767 4.814428921
107.0855268 4.862965087
119.0855268 1.545695517
129.0698767 1.075831151
145.1011768 1.055476604
147.1168269 1.521295509
155.0855268 1.815799844
157.1011768 1.301362235
159.1168269 2.269494185
161.132477 1.540025994
175.1117415 1.691591034
187.148127 1.463940414
203.1066561 1.180130497
203.1430416 1.331387824
213.1273916 1.386402747
215.1066561 2.336345869
231.1379563 1.191056627

Name: +ve in-silico MS/MS by CFM-ID for HSKDIWXLQLBLPQ-UHFFFAOYSA-N
ID: HSKDIWXLQLBLPQ-UHFFFAOYSA-N
Comment: Energy0
Num peaks: 6
55.05422664 1.092596482
125.0597059 0.6122065153
231.1379563 20.00001355
233.1172208 1.316721651
249.148521 44.38288502
267.1590856 24.18634778

Name: +ve in-silico MS/MS by CFM-ID for HSKDIWXLQLBLPQ-UHFFFAOYSA-N
ID: HSKDIWXLQLBLPQ-UHFFFAOYSA-N
Comment: Energy1
Num peaks: 20
39.02292652 1.559084495
105.0698767 3.69789919
107.0491413 1.311177825
107.0855268 1.294855013
121.0647913 1.859250615
123.0440559 2.929085519
123.0804414 5.597566182
125.0597059 3.552374457
125.0960915 3.103431692
127.075356 1.497587089
127.1117415 2.05712158
139.075356 1.708906998
141.0546206 1.72630743
141.0910061 4.28741691
143.0702706 4.638232833
231.1379563 12.06260355
233.1172208 2.702594891
249.148521 16.6765723
251.1277855 1.04455707
267.1590856 7.012360201

Name: +ve in-silico MS/MS by CFM-ID for HSKDIWXLQLBLPQ-UHFFFAOYSA-N
ID: HSKDIWXLQLBLPQ-UHFFFAOYSA-N
Comment: Energy2
Num peaks: 31
39.02292652 3.539418108
41.00219107 1.550303581
41.03857658 2.445521751
43.01784114 1.228964852
51.02292652 1.330489874
53.00219107 2.080115575
53.03857658 1.608833735
55.05422664 12.83564352
57.06987671 1.299010638
59.08552677 1.386567114
65.03857658 0.9848106312
67.01784114 2.520827514
67.05422664 1.215731294
69.0334912 1.470658414
81.0334912 1.100277224
83.04914126 1.502464183
105.0698767 0.9086467256
107.0491413 1.152328447
107.0855268 0.9791617954
109.1011768 1.29618531
111.0804414 1.244614348
111.1168269 0.970415815
121.0284058 1.415350244
121.0647913 4.32209603
123.0440559 2.760890281
123.0804414 1.012580408
125.0597059 4.505531456
205.1223062 0.9157788303
231.1379563 7.589369232
233.1172208 4.394933426
249.148521 2.985471676

Name: +ve in-silico MS/MS by CFM-ID for WLMXEYUIRPFYIT-UHFFFAOYSA-N
ID: WLMXEYUIRPFYIT-UHFFFAOYSA-N
Comment: Energy0
Num peaks: 6
205.1223062 1.954816872
213.1273916 2.478308999
215.1066561 1.217096601
231.1379563 41.33447829
233.1172208 1.203283232
249.148521 35.60796738

Name: +ve in-silico MS/MS by CFM-ID for WLMXEYUIRPFYIT-UHFFFAOYSA-N
ID: WLMXEYUIRPFYIT-UHFFFAOYSA-N
Comment: Energy1
Num peaks: 23
41.03857658 6.347733502
43.05422664 0.9381191662
63.02292652 2.820888895
65.03857658 4.658038393
67.05422664 1.766664555
83.04914126 1.099196405
95.04914126 1.135751633
107.0491413 2.22951289
109.0647913 1.538349964
145.0647913 0.8263852886
151.075356 1.079625638
185.0960915 1.045233958
189.1273916 1.143276695
191.1066561 1.960174647
203.1066561 1.363836734
205.1223062 1.896853585
207.1379563 1.100000987
213.1273916 2.825039962
215.1066561 4.476908182
221.1536063 0.7949718981
231.1379563 22.8495542
233.1172208 2.730642836
249.148521 14.00698203

Name: +ve in-silico MS/MS by CFM-ID for WLMXEYUIRPFYIT-UHFFFAOYSA-N
ID: WLMXEYUIRPFYIT-UHFFFAOYSA-N
Comment: Energy2
Num peaks: 25
39.02292652 3.893508137
41.03857658 15.69647418
43.05422664 2.876835233
51.02292652 0.8087816311
63.02292652 14.69687198
65.03857658 8.541013443
67.05422664 3.062093072
69.0334912 0.8989468766
79.05422664 1.321556196
81.0334912 2.176036162
83.04914126 2.098686381
93.0334912 1.088339719
95.04914126 1.284328399
107.0491413 2.725480291
109.0647913 1.69484433
121.0647913 2.241870524
123.0804414 1.308168645
175.1117415 1.749840909
177.0910061 1.583622721
187.1117415 1.001351951
189.1273916 0.7985833632
205.1223062 3.238735768
213.1273916 2.105571458
215.1066561 2.345993115
231.1379563 1.429110413

Name: +ve in-silico MS/MS by CFM-ID for MWGXQVSTMXPXIW-WEYXYWBQSA-N
ID: MWGXQVSTMXPXIW-WEYXYWBQSA-N
Comment: Energy0
Num peaks: 10
81.0334912 2.079000478
99.04405588 2.094067181
167.1066561 2.352735406
203.1430416 4.561063051
205.1223062 3.464583617
207.1379563 3.858196142
221.1536063 4.203960372
231.1379563 16.62388338
249.148521 31.96555041
267.1590856 9.130285808

Name: +ve in-silico MS/MS by CFM-ID for MWGXQVSTMXPXIW-WEYXYWBQSA-N
ID: MWGXQVSTMXPXIW-WEYXYWBQSA-N
Comment: Energy1
Num peaks: 31
39.02292652 1.938858163
55.05422664 1.459873882
57.06987671 0.8830833407
65.03857658 1.183147233
67.05422664 0.77167677
81.0334912 1.735130823
81.06987671 0.7668277246
87.08044139 0.6860901262
97.06479133 1.456109596
99.08044139 1.245975837
101.0960915 0.7024564259
127.1117415 1.329220298
135.0804414 0.9256960874
137.0960915 1.322010452
149.0960915 0.6628924819
151.075356 1.50840001
153.0910061 0.8778827744
155.1066561 1.957327414
167.1066561 2.627297381
177.0910061 0.8488233269
187.1117415 6.365667197
189.1273916 7.035192839
201.1273916 0.6489191405
203.1430416 7.069086513
205.1223062 4.935455954
205.1586917 1.682241885
207.1379563 6.034312887
221.1536063 5.606715719
231.1379563 4.900210212
249.148521 5.785684766
267.1590856 1.367347067

Name: +ve in-silico MS/MS by CFM-ID for MWGXQVSTMXPXIW-WEYXYWBQSA-N
ID: MWGXQVSTMXPXIW-WEYXYWBQSA-N
Comment: Energy2
Num peaks: 31
39.02292652 11.37755263
41.00219107 0.8255126729
41.03857658 2.536409609
49.00727645 0.8213058416
53.03857658 0.8886554802
55.05422664 8.635752397
57.06987671 5.858555807
65.03857658 1.950217917
67.05422664 0.9520009223
79.05422664 0.9971476238
81.0334912 4.799971693
83.01275576 1.024241299
97.06479133 0.8494611051
99.04405588 1.021199391
109.1011768 0.8671925818
121.0647913 1.24895826
123.0804414 4.223329107
125.0960915 1.91140772
127.1117415 2.89903373
135.0804414 1.900491657
137.0960915 2.146470455
153.0910061 1.30658
155.1066561 1.611178998
175.1117415 1.218083073
177.1273916 1.916951322
187.1117415 1.215568706
189.1273916 1.94953464
203.1430416 2.336632403
205.1223062 0.8724683164
205.1586917 1.180832535
231.1379563 0.8770429209

Name: +ve in-silico MS/MS by CFM-ID for UZLYFZDXWGWUGA-BJMVGYQFSA-N
ID: UZLYFZDXWGWUGA-BJMVGYQFSA-N
Comment: Energy0
Num peaks: 27
53.00219107 0.7512102267
55.01784114 1.063775814
57.0334912 2.148956413
69.0334912 1.181883589
83.04914126 1.058958838
97.06479133 0.9100853047
105.0334912 0.7364800379
123.0804414 0.7118316484
125.0960915 1.84205438
133.0647913 0.7165856154
147.0804414 0.8102496384
165.0910061 0.6589475572
173.0960915 0.8121579311
175.1117415 0.8914985655
177.0910061 0.6960222996
179.1066561 1.390667278
191.1066561 1.660212482
193.1223062 1.937767002
201.1273916 1.768888303
203.1430416 0.9415484444
205.1223062 0.655586299
213.1273916 4.460923665
217.1223062 1.167512662
219.1379563 2.279439576
221.1536063 1.723499798
231.1379563 26.81822734
249.148521 20.67391018

Name: +ve in-silico MS/MS by CFM-ID for UZLYFZDXWGWUGA-BJMVGYQFSA-N
ID: UZLYFZDXWGWUGA-BJMVGYQFSA-N
Comment: Energy1
Num peaks: 31
39.02292652 1.148938323
53.00219107 1.807211134
53.03857658 1.076737254
69.0334912 3.380219271
83.04914126 3.379561282
97.06479133 1.457968042
121.0284058 1.079814424
123.0804414 1.111023771
125.0960915 1.75472515
133.0647913 1.830013367
135.0804414 1.458820555
139.1117415 1.258921285
147.0804414 2.600282266
149.0960915 1.792533109
161.0597059 1.36043421
161.0960915 1.840322795
165.0910061 1.620085077
173.0960915 2.782967581
175.1117415 1.2813033
177.0910061 1.374816493
179.1066561 1.792063209
189.0910061 1.081765835
191.1066561 2.486114088
193.1223062 1.33906142
201.1273916 1.20558705
203.1430416 1.306696316
213.1273916 3.923831621
219.1379563 1.390172853
221.1536063 1.725628581
231.1379563 7.203608701
249.148521 3.694241066

Name: +ve in-silico MS/MS by CFM-ID for UZLYFZDXWGWUGA-BJMVGYQFSA-N
ID: UZLYFZDXWGWUGA-BJMVGYQFSA-N
Comment: Energy2
Num peaks: 31
39.02292652 3.34159494
41.03857658 1.049166574
51.02292652 1.214478825
53.00219107 1.250770148
53.03857658 5.256589608
55.01784114 1.164817482
55.05422664 3.231327037
65.03857658 2.732536725
67.05422664 4.181618468
69.0334912 4.797045684
83.04914126 1.698252587
95.08552677 2.705849416
107.0855268 1.993062896
131.0491413 1.047424021
133.0647913 1.74361417
135.0804414 1.180397765
145.0647913 1.807903809
147.0804414 2.532198588
149.0960915 4.642032932
151.1117415 1.020245804
159.0804414 1.486042424
161.0960915 2.468670863
163.1117415 1.803189632
173.0960915 1.43216542
175.1117415 2.401243633
179.1066561 1.591804445
199.1117415 1.921789228
201.1273916 1.934894609
203.1430416 1.490777737
213.1273916 1.074422734
221.1536063 0.9476499487

Name: +ve in-silico MS/MS by CFM-ID for IHDJYDVWNNFPHR-AATRIKPKSA-N
ID: IHDJYDVWNNFPHR-AATRIKPKSA-N
Comment: Energy0
Num peaks: 10
55.05422664 1.871338218
57.0334912 1.915029808
57.06987671 2.009394218
59.04914126 2.261000423
167.1066561 2.137533264
169.1223062 1.551849719
183.1379563 1.146496032
191.1430416 22.75852398
209.1536063 34.71080364
227.164171 10.59582097

Name: +ve in-silico MS/MS by CFM-ID for IHDJYDVWNNFPHR-AATRIKPKSA-N
ID: IHDJYDVWNNFPHR-AATRIKPKSA-N
Comment: Energy1
Num peaks: 30
39.02292652 2.066989653
41.03857658 1.481831304
53.03857658 1.837305407
55.05422664 2.363789865
57.0334912 6.502605791
57.06987671 2.23927158
59.04914126 1.511148779
67.01784114 1.218919322
71.04914126 1.244900877
81.0334912 1.517486449
83.04914126 1.222681362
85.06479133 1.132045334
97.06479133 1.116253894
99.08044139 1.674772442
123.0804414 1.184461315
125.0960915 1.181567123
137.0960915 1.810840215
139.1117415 1.149585753
149.0960915 2.561962697
151.1117415 1.158814186
155.1066561 1.406794012
165.1273916 1.324152014
167.1066561 2.689797942
169.1223062 1.814902819
177.1273916 1.409571947
181.1586917 1.920202261
191.1430416 15.46630774
199.1692564 1.365368269
209.1536063 13.69685007
227.164171 3.50176513

Name: +ve in-silico MS/MS by CFM-ID for IHDJYDVWNNFPHR-AATRIKPKSA-N
ID: IHDJYDVWNNFPHR-AATRIKPKSA-N
Comment: Energy2
Num peaks: 31
39.02292652 4.999532566
41.00219107 1.553669807
41.03857658 7.260897079
43.05422664 0.9072722396
51.02292652 1.139970667
53.03857658 1.726649957
55.05422664 10.13341141
57.0334912 2.89391289
57.06987671 8.625725724
59.04914126 1.137912207
71.04914126 1.516269199
81.0334912 2.140392438
83.04914126 1.743609239
85.06479133 1.412629887
97.06479133 0.9072531467
121.0647913 0.9472359514
123.0804414 1.696652227
125.0960915 2.213568171
127.1117415 1.248401564
137.0960915 1.723654563
139.1117415 1.36964697
141.1273916 0.9580992589
151.1117415 1.444500719
163.1117415 3.491564676
165.1273916 2.485676441
167.1430416 2.330035388
179.1430416 1.252188851
181.1223062 0.9740351493
181.1586917 2.667229063
191.1430416 3.432656298
193.1223062 1.478645073

Name: +ve in-silico MS/MS by CFM-ID for WZUJTFLPWFXBST-UHFFFAOYSA-N
ID: WZUJTFLPWFXBST-UHFFFAOYSA-N
Comment: Energy0
Num peaks: 31
25.00727645 1.122556949
57.06987671 3.157735852
67.05422664 1.193826266
81.0334912 1.074824773
83.04914126 1.398565673
85.02840582 0.7935413721
85.06479133 7.43031854
101.0960915 0.7184698325
109.0284058 0.7422595181
127.0389705 1.506171573
129.0546206 0.7303273757
137.0960915 1.075006389
139.1117415 2.724306979
141.1273916 1.802810644
149.0960915 0.709829369
151.1117415 1.152879887
153.1273916 1.509648192
155.1066561 1.06238197
157.1223062 3.549076494
159.1379563 1.684616395
165.0546206 1.068565707
167.0702706 2.824305024
181.0859207 2.062157459
183.1379563 1.883867776
209.0808353 1.308432562
221.1172208 1.063180405
221.1536063 0.8140861361
223.1692564 0.862751805
225.1121354 1.825649422
249.148521 5.812382251
267.1590856 20.37052657

Name: +ve in-silico MS/MS by CFM-ID for WZUJTFLPWFXBST-UHFFFAOYSA-N
ID: WZUJTFLPWFXBST-UHFFFAOYSA-N
Comment: Energy1
Num peaks: 31
39.02292652 2.742298138
41.00219107 1.296666087
41.03857658 2.268306124
43.05422664 3.584200531
45.0334912 1.959371705
45.06987671 0.9312770899
55.05422664 0.8415817617
57.06987671 7.459944244
59.08552677 1.252931057
67.05422664 2.705833858
69.06987671 1.048273624
83.04914126 0.9880544655
85.06479133 10.88158479
95.01275576 1.414165703
97.06479133 0.9535211963
101.0960915 0.9714964737
113.0233204 0.8796423619
121.0284058 4.339510438
123.0440559 2.510776965
139.1117415 1.594268634
157.1223062 0.9332385372
165.0546206 1.078266765
167.0702706 1.712134909
181.0859207 1.391143961
183.1015708 1.137989431
183.1379563 0.9959720352
209.0808353 2.11372088
223.1328709 0.9045044993
225.1121354 1.218912895
249.148521 2.525851967
267.1590856 2.745261

Name: +ve in-silico MS/MS by CFM-ID for WZUJTFLPWFXBST-UHFFFAOYSA-N
ID: WZUJTFLPWFXBST-UHFFFAOYSA-N
Comment: Energy2
Num peaks: 31
39.02292652 3.24400896
41.00219107 1.143125818
41.03857658 5.69503796
43.01784114 0.9460261149
43.05422664 2.448847869
49.00727645 0.6818336718
51.02292652 4.385892733
53.03857658 1.63248075
55.05422664 5.539262236
57.06987671 15.10280963
65.03857658 3.414958151
67.05422664 2.388065185
69.0334912 1.587537247
69.06987671 4.406644384
71.08552677 0.7183867277
81.0334912 3.859719785
83.04914126 3.122898426
85.06479133 7.89924378
93.0334912 0.742386029
95.01275576 0.7599711371
97.06479133 2.540460199
99.04405588 1.317731554
99.08044139 0.7412506927
105.0334912 0.7023414073
107.0491413 1.064153212
109.0647913 0.6463859415
123.0440559 0.7488415663
123.0804414 0.6500638639
139.1117415 0.6065084687
141.1273916 0.7539380383
251.1277855 0.7746471864

Name: +ve in-silico MS/MS by CFM-ID for ZDZMTTISWJCOAE-UHFFFAOYSA-N
ID: ZDZMTTISWJCOAE-UHFFFAOYSA-N
Comment: Energy0
Num peaks: 6
85.06479133 6.079766528
181.0859207 4.593736632
209.0808353 3.732110384
231.1379563 4.734556676
249.148521 19.16765179
267.1590856 45.57188731

Name: +ve in-silico MS/MS by CFM-ID for ZDZMTTISWJCOAE-UHFFFAOYSA-N
ID: ZDZMTTISWJCOAE-UHFFFAOYSA-N
Comment: Energy1
Num peaks: 24
29.03857658 2.08049304
55.05422664 1.105393762
57.06987671 4.364515215
59.04914126 1.041390538
67.05422664 1.120637025
69.0334912 1.284782116
71.04914126 0.839209542
85.06479133 8.66059134
181.0859207 1.783574968
193.0859207 3.826879374
195.1015708 1.585973721
197.1172208 1.444152169
209.0808353 16.9039935
211.0964854 1.942725213
215.1277855 0.8572014293
217.1434356 0.8572014293
231.1379563 3.378173098
237.1121354 1.135089908
239.1277855 2.195606306
239.164171 1.64754955
241.1434356 0.8074318062
249.148521 9.469602605
251.1277855 1.005671706
267.1590856 11.46308543

Name: +ve in-silico MS/MS by CFM-ID for ZDZMTTISWJCOAE-UHFFFAOYSA-N
ID: ZDZMTTISWJCOAE-UHFFFAOYSA-N
Comment: Energy2
Num peaks: 31
27.02292652 1.774866445
29.03857658 1.501805833
41.00219107 2.070955964
41.03857658 2.811400289
53.03857658 1.798276198
55.01784114 1.044435161
55.05422664 6.417311031
57.06987671 10.30065044
65.03857658 1.047590629
67.05422664 1.24118949
69.0334912 5.277285636
71.04914126 2.331325678
79.05422664 2.704228983
81.0334912 2.518552689
81.06987671 1.696395615
83.04914126 1.998116467
85.06479133 2.579673426
95.04914126 1.003081258
97.06479133 1.577731145
109.0284058 1.057745273
111.0804414 1.146461967
113.0960915 0.9864670555
139.075356 2.804040336
141.0910061 1.172191947
165.0910061 1.651847308
181.0859207 2.077352614
193.0859207 2.269898056
195.1015708 1.468763904
209.0808353 1.169996938
231.1379563 2.290441626
251.1277855 1.956775617

Name: +ve in-silico MS/MS by CFM-ID for ZHHCFKHSMKRNCX-CRBWWJEESA-N
ID: ZHHCFKHSMKRNCX-CRBWWJEESA-N
Comment: Energy0
Num peaks: 8
175.1117415 1.834081916
191.1066561 2.252967802
193.1223062 6.312620895
195.1379563 1.796015259
221.1536063 1.293205262
231.1379563 1.220336815
249.148521 21.9834055
267.1590856 44.52283359

Name: +ve in-silico MS/MS by CFM-ID for ZHHCFKHSMKRNCX-CRBWWJEESA-N
ID: ZHHCFKHSMKRNCX-CRBWWJEESA-N
Comment: Energy1
Num peaks: 30
39.02292652 0.7397144924
51.02292652 1.068318213
53.03857658 2.518305612
55.01784114 0.8084663386
55.05422664 2.270788556
71.04914126 0.8092795381
175.1117415 1.327741483
179.1430416 0.7932195765
191.1066561 4.901364855
193.1223062 1.957630772
195.1015708 0.737813816
201.1273916 1.421625116
203.1430416 1.793862956
205.1223062 2.388516303
205.1586917 2.067272894
207.1015708 0.8439320442
207.1379563 1.728554901
209.1172208 1.016356149
211.0964854 0.9061312241
213.1121354 1.183171802
219.1379563 2.690450828
221.1536063 3.540305811
223.0964854 1.49013759
223.1692564 3.919668114
231.1379563 1.833322228
239.1277855 0.8346896362
239.164171 1.430986091
249.148521 16.60789781
251.1277855 1.355252919
267.1590856 15.10511036

Name: +ve in-silico MS/MS by CFM-ID for ZHHCFKHSMKRNCX-CRBWWJEESA-N
ID: ZHHCFKHSMKRNCX-CRBWWJEESA-N
Comment: Energy2
Num peaks: 31
39.02292652 2.850172618
41.03857658 1.7963973
44.99710569 1.55913282
51.02292652 2.228960594
53.00219107 1.939664116
53.03857658 5.153702736
55.05422664 3.448160794
63.02292652 2.650060616
69.0334912 1.315857758
71.04914126 1.232474403
81.0334912 2.954523865
119.0855268 1.839698826
121.0647913 1.122978553
131.0855268 1.115176232
133.1011768 2.957683265
135.1168269 1.500619428
175.1117415 1.096664751
177.1273916 1.690582418
191.1066561 1.871905981
193.0859207 1.46039344
193.1223062 1.772712752
195.1015708 1.424235115
207.1015708 2.887738573
209.1172208 2.315334888
221.1172208 2.081500558
223.1328709 2.362930258
231.1379563 4.300683374
233.1172208 2.315233765
237.1121354 1.042703834
249.148521 2.292991169
251.1277855 2.609567219

Name: +ve in-silico MS/MS by CFM-ID for ASTHHCQHXFEKKN-QBFSEMIESA-N
ID: ASTHHCQHXFEKKN-QBFSEMIESA-N
Comment: Energy0
Num peaks: 13
83.08552677 1.200906381
91.05422664 1.891918843
101.0960915 2.48451258
129.0334912 1.10813981
147.0440559 1.752748757
153.0910061 1.471439128
171.1015708 1.035897303
177.0546206 1.02782731
185.132477 5.294695844
203.1430416 2.744400771
213.1273916 7.896319437
231.1379563 33.4188963
249.148521 19.48112921

Name: +ve in-silico MS/MS by CFM-ID for ASTHHCQHXFEKKN-QBFSEMIESA-N
ID: ASTHHCQHXFEKKN-QBFSEMIESA-N
Comment: Energy1
Num peaks: 31
43.05422664 1.473061685
53.03857658 1.21414715
55.05422664 1.519146245
57.06987671 3.038948224
71.08552677 3.424473317
83.08552677 3.525975564
85.10117684 1.288216897
91.05422664 6.052143984
93.06987671 1.098002235
99.08044139 1.028735242
101.0960915 3.365669844
103.0542266 1.035406665
129.0334912 1.109530004
131.0491413 2.18981032
137.0597059 1.39990758
139.075356 1.497397458
151.075356 1.297760382
153.0910061 2.696115998
157.0859207 1.023687304
159.0440559 1.403352934
161.0597059 1.562007229
171.1015708 1.510386494
177.0546206 2.039479337
183.1168269 1.092911526
185.132477 4.216853997
187.148127 1.86964389
203.1430416 2.866599619
205.1586917 1.016610482
213.1273916 6.559122738
231.1379563 11.95335568
249.148521 3.832144455

Name: +ve in-silico MS/MS by CFM-ID for ASTHHCQHXFEKKN-QBFSEMIESA-N
ID: ASTHHCQHXFEKKN-QBFSEMIESA-N
Comment: Energy2
Num peaks: 31
39.02292652 2.170230645
41.03857658 3.782472883
43.05422664 5.068960841
53.03857658 3.082242675
55.05422664 3.921031075
57.06987671 4.486521121
65.03857658 1.351773135
67.05422664 2.263178623
68.99710569 1.005581491
69.06987671 1.552448981
71.08552677 4.263371826
73.10117684 0.9838868597
79.05422664 1.522625956
81.06987671 1.087093787
83.08552677 1.441846119
85.10117684 1.295608363
91.05422664 6.805401527
93.06987671 1.467112006
101.0385766 5.68593099
103.0542266 1.77573726
125.0960915 1.673523736
129.0334912 1.422563754
131.0491413 5.415018232
133.0647913 1.029090864
147.0440559 1.30209995
151.075356 1.176217566
153.0910061 1.066100873
161.0597059 0.8774551272
185.132477 3.53202431
187.075356 0.980238151
213.1273916 1.003142992

Name: +ve in-silico MS/MS by CFM-ID for PXLHIOXOXLEDHS-RAXLEYEMSA-N
ID: PXLHIOXOXLEDHS-RAXLEYEMSA-N
Comment: Energy0
Num peaks: 12
71.08552677 1.35972948
85.10117684 2.167439542
107.0491413 2.153466871
109.0647913 0.9773330999
155.1066561 1.775374764
177.0546206 0.8952574181
201.1273916 1.591238855
203.1430416 11.67007124
205.1586917 1.798008715
213.1273916 1.339885268
231.1379563 25.52048663
249.148521 29.15648244

Name: +ve in-silico MS/MS by CFM-ID for PXLHIOXOXLEDHS-RAXLEYEMSA-N
ID: PXLHIOXOXLEDHS-RAXLEYEMSA-N
Comment: Energy1
Num peaks: 31
39.02292652 0.9895923492
41.03857658 1.190849986
43.05422664 1.9163897
57.06987671 1.588064114
67.05422664 1.042753234
69.06987671 1.038042282
71.08552677 3.433163137
81.06987671 1.058539343
83.08552677 1.876085962
85.10117684 7.417712402
87.1168269 1.118042806
107.0491413 5.913793529
109.0647913 1.060942106
109.1011768 1.986301892
123.0804414 1.058416131
131.0491413 1.391030626
135.0804414 0.9788034768
137.0960915 1.523823699
139.075356 1.597497685
141.0910061 1.519428083
145.0284058 0.9971258458
155.1066561 1.996831897
177.0546206 1.473382395
201.1273916 1.461187876
203.1430416 8.964924971
205.1223062 0.9564230365
205.1586917 2.41026684
207.1379563 0.9599306305
213.1273916 1.548102032
231.1379563 9.489289166
249.148521 4.333855382

Name: +ve in-silico MS/MS by CFM-ID for PXLHIOXOXLEDHS-RAXLEYEMSA-N
ID: PXLHIOXOXLEDHS-RAXLEYEMSA-N
Comment: Energy2
Num peaks: 31
39.02292652 4.284187212
41.03857658 6.275875235
43.05422664 7.824494037
45.06987671 0.8694380862
53.03857658 2.130201879
55.05422664 2.901893252
57.06987671 3.614067671
65.03857658 1.919041049
67.05422664 1.79282258
69.06987671 1.98322723
71.08552677 3.418194578
79.05422664 2.702981713
81.06987671 2.974983622
83.08552677 0.9421548505
85.10117684 1.747509904
87.1168269 0.8364624837
97.10117684 1.942434552
107.0491413 3.367775819
109.1011768 3.353103052
117.0334912 2.376717474
121.1011768 0.9106766425
131.0491413 3.772714496
133.0647913 1.044204955
145.0647913 2.026241742
159.0804414 1.431623791
173.132477 2.597683009
185.132477 1.345531667
201.1273916 0.8118178529
203.1066561 1.439994881
203.1430416 1.241073826
207.1379563 0.7780430438

Name: +ve in-silico MS/MS by CFM-ID for FZHHOMBDGOODGC-QBFSEMIESA-N
ID: FZHHOMBDGOODGC-QBFSEMIESA-N
Comment: Energy0
Num peaks: 13
71.08552677 1.282905402
85.10117684 2.050274257
105.0334912 5.829102736
107.0491413 2.035590593
109.0647913 0.8977276199
141.0910061 0.8296271871
155.1066561 1.676845713
201.1273916 1.503574289
203.1430416 11.0120289
205.1586917 1.682575547
213.1273916 1.232346286
231.1379563 23.49929762
249.148521 26.91352964

Name: +ve in-silico MS/MS by CFM-ID for FZHHOMBDGOODGC-QBFSEMIESA-N
ID: FZHHOMBDGOODGC-QBFSEMIESA-N
Comment: Energy1
Num peaks: 31
39.02292652 0.8748574206
41.03857658 1.0751057
43.05422664 1.710557784
55.05422664 0.8410027455
57.06987671 1.401378668
67.05422664 0.9596820784
69.06987671 0.9517000044
71.08552677 3.110535558
81.06987671 0.9262539555
83.08552677 1.691846102
85.10117684 6.78127213
87.1168269 1.015749121
97.10117684 1.462900355
105.0334912 11.53473556
107.0491413 5.416547072
109.0647913 0.9152928746
109.1011768 1.846701357
123.0804414 0.966728859
131.0491413 1.023089178
137.0960915 1.307966415
139.075356 1.494170549
141.0910061 1.396738619
155.1066561 1.839252958
159.0440559 0.8371753136
177.0546206 1.082620822
201.1273916 1.389511315
203.1430416 7.868922013
205.1586917 2.036202184
213.1273916 1.271203406
231.1379563 8.011762495
249.148521 3.819697896

Name: +ve in-silico MS/MS by CFM-ID for FZHHOMBDGOODGC-QBFSEMIESA-N
ID: FZHHOMBDGOODGC-QBFSEMIESA-N
Comment: Energy2
Num peaks: 31
39.02292652 3.461457911
41.03857658 5.669038192
43.05422664 6.587138666
45.06987671 0.8002698264
53.03857658 2.270382275
55.05422664 2.642940324
57.06987671 2.658205115
65.03857658 1.363651056
67.05422664 1.734894484
69.06987671 1.870539809
71.08552677 3.071785508
75.02292652 1.630782949
77.03857658 3.204213095
79.05422664 2.287360742
81.06987671 2.581211257
83.08552677 0.8402635456
85.10117684 1.567908221
87.1168269 0.7556105424
97.10117684 2.365037161
105.0334912 8.446980546
107.0491413 3.056866684
109.1011768 3.160808059
117.0334912 1.638370383
131.0491413 3.176600442
133.0647913 0.8930512925
145.0647913 1.300262239
159.0804414 1.20394146
173.132477 1.971897205
185.132477 1.23213354
201.1273916 0.9150943202
203.1430416 1.069356229

Name: +ve in-silico MS/MS by CFM-ID for GQCKLXXZMNVOHW-KAMYIIQDSA-N
ID: GQCKLXXZMNVOHW-KAMYIIQDSA-N
Comment: Energy0
Num peaks: 10
83.08552677 1.057708606
91.05422664 1.570788112
153.0910061 1.65742287
185.132477 9.691959808
187.148127 1.57441403
203.1066561 1.001799639
203.1430416 3.749061902
213.1273916 9.676270012
231.1379563 38.42738961
249.148521 12.32128632

Name: +ve in-silico MS/MS by CFM-ID for GQCKLXXZMNVOHW-KAMYIIQDSA-N
ID: GQCKLXXZMNVOHW-KAMYIIQDSA-N
Comment: Energy1
Num peaks: 31
41.03857658 0.7546836261
55.05422664 0.9508501011
67.05422664 0.8523834829
69.06987671 1.810367452
79.05422664 0.7372548258
81.06987671 1.940649904
83.08552677 4.855783213
85.10117684 1.357730481
87.08044139 1.095859506
91.05422664 5.1952293
93.06987671 0.892352196
99.08044139 0.7368941125
101.0960915 2.249446633
115.0542266 1.023511646
125.0960915 0.837480415
137.0597059 1.519883741
139.075356 1.739019265
143.0855268 0.6879488321
149.0597059 0.7540739685
151.075356 1.371708782
153.0910061 3.107907865
161.0597059 1.616309882
171.1015708 1.050858406
183.1168269 1.735841217
185.132477 9.021138149
187.148127 2.343777503
189.0910061 0.8769130881
203.1430416 3.889870698
213.1273916 9.549905175
231.1379563 12.62908343
249.148521 2.896226418

Name: +ve in-silico MS/MS by CFM-ID for GQCKLXXZMNVOHW-KAMYIIQDSA-N
ID: GQCKLXXZMNVOHW-KAMYIIQDSA-N
Comment: Energy2
Num peaks: 31
39.02292652 1.351273113
41.03857658 3.162603135
43.05422664 1.68677879
51.02292652 1.087349179
53.03857658 1.946618234
55.05422664 3.833663399
57.06987671 1.173168202
65.03857658 1.716534287
67.05422664 1.964535191
69.06987671 3.135265805
79.05422664 2.874987344
81.06987671 2.994427294
83.08552677 3.214149031
85.10117684 2.426573524
91.05422664 5.365032858
93.06987671 1.320988626
101.0385766 1.644556056
115.0542266 3.067858406
125.0960915 2.13157201
129.0698767 1.299969596
143.0855268 2.172062622
149.0597059 1.125998939
151.075356 1.49062048
153.0910061 1.464945075
157.1011768 2.565745868
161.0597059 1.084454295
183.1168269 1.849028812
185.132477 8.312890562
187.1117415 1.190766662
187.148127 2.575367774
213.1273916 1.985105394

Name: +ve in-silico MS/MS by CFM-ID for UPBCHFNWFOWCJS-UHFFFAOYSA-N
ID: UPBCHFNWFOWCJS-UHFFFAOYSA-N
Comment: Energy0
Num peaks: 7
71.08552677 3.605219381
79.05422664 1.441710151
93.06987671 2.702620495
105.0334912 1.203963078
203.1430416 1.416043371
231.1379563 16.71141701
249.148521 53.26142332

Name: +ve in-silico MS/MS by CFM-ID for UPBCHFNWFOWCJS-UHFFFAOYSA-N
ID: UPBCHFNWFOWCJS-UHFFFAOYSA-N
Comment: Energy1
Num peaks: 25
39.02292652 1.124719749
41.03857658 1.983693811
43.05422664 2.443247736
55.05422664 1.294560338
57.06987671 1.771490301
67.05422664 1.777818819
69.06987671 2.32994795
71.08552677 7.933673153
81.06987671 0.9073148609
83.08552677 2.340900402
85.10117684 14.08358625
87.1168269 7.036530275
91.05422664 1.750453491
93.06987671 1.553003561
97.10117684 1.387218256
105.0334912 1.697995824
107.0491413 4.0172249
163.0389705 1.198917376
171.1015708 1.752204379
177.0546206 1.552927336
203.1430416 2.71965996
205.1586917 1.6080398
213.1273916 1.24539211
231.1379563 7.909127758
249.148521 6.921576757

Name: +ve in-silico MS/MS by CFM-ID for UPBCHFNWFOWCJS-UHFFFAOYSA-N
ID: UPBCHFNWFOWCJS-UHFFFAOYSA-N
Comment: Energy2
Num peaks: 23
27.02292652 0.8979086363
39.02292652 3.287281482
41.03857658 7.927152805
43.05422664 5.460927122
49.00727645 2.76130899
51.02292652 2.502899662
53.03857658 1.794842722
55.05422664 4.097485005
57.06987671 2.126835952
63.02292652 3.346040273
65.03857658 2.056244357
67.05422664 3.759028766
69.06987671 4.473788719
71.08552677 5.907490929
79.05422664 3.171275048
91.05422664 5.847285524
93.06987671 5.150077756
95.08552677 1.223929917
97.10117684 3.623459893
105.0334912 6.873160894
107.0491413 1.424239984
109.0647913 1.24800749
131.0491413 1.204040005

Name: +ve in-silico MS/MS by CFM-ID for OLLBFGFZWVXNIL-OWBHPGMISA-N
ID: OLLBFGFZWVXNIL-OWBHPGMISA-N
Comment: Energy0
Num peaks: 14
91.05422664 1.820728714
93.06987671 0.8041116214
101.0960915 1.153448849
153.0910061 1.294673426
171.1015708 1.098552265
185.132477 5.629902009
187.148127 0.9670483637
201.1273916 1.153394302
203.1430416 6.749137182
205.1586917 0.9669750628
213.1273916 6.284260059
217.1223062 1.47024569
231.1379563 32.49601598
249.148521 18.87948149

Name: +ve in-silico MS/MS by CFM-ID for OLLBFGFZWVXNIL-OWBHPGMISA-N
ID: OLLBFGFZWVXNIL-OWBHPGMISA-N
Comment: Energy1
Num peaks: 31
41.03857658 1.008554988
55.05422664 1.020127828
59.04914126 0.7816371724
69.06987671 1.777369117
81.06987671 1.370476047
83.08552677 3.712309011
85.10117684 1.165115548
87.08044139 1.485130344
91.05422664 5.450702661
93.06987671 0.8929959962
99.08044139 1.027198478
101.0960915 3.049512248
115.0542266 1.107855471
125.0960915 1.175522838
137.0597059 1.166976027
139.075356 1.510705867
151.075356 1.237276227
153.0910061 2.652771839
155.0702706 0.9722034392
157.0859207 0.9076458244
161.0597059 1.600387197
171.1015708 1.295823478
183.1168269 1.248777144
185.132477 6.457454853
187.148127 2.06573389
201.1273916 1.11676569
203.1430416 5.167737195
205.1586917 0.8096976894
213.1273916 6.710695736
231.1379563 11.92249155
249.148521 3.140316026

Name: +ve in-silico MS/MS by CFM-ID for OLLBFGFZWVXNIL-OWBHPGMISA-N
ID: OLLBFGFZWVXNIL-OWBHPGMISA-N
Comment: Energy2
Num peaks: 31
39.02292652 1.376820642
41.03857658 5.000634479
43.05422664 1.886982307
53.03857658 0.993205513
55.01784114 0.9754926711
55.05422664 4.338343529
57.06987671 1.800975127
59.04914126 1.510073761
65.03857658 1.230822695
67.05422664 1.478843857
69.06987671 3.878713383
79.05422664 1.598221311
81.06987671 1.514281025
83.08552677 1.684269518
85.10117684 1.78085169
87.08044139 0.9615520678
91.05422664 5.453736154
93.06987671 1.255689203
101.0385766 1.768359983
115.0542266 3.291377974
125.0960915 2.642988306
129.0698767 1.702042399
139.075356 1.11918808
143.0855268 1.142725836
151.075356 0.9998993072
153.0910061 0.9667635094
157.1011768 2.018686479
171.1168269 3.543458059
183.1168269 1.15923079
185.132477 4.341042247
187.148127 2.047685358

Name: +ve in-silico MS/MS by CFM-ID for VALNEXBRFVRUFO-QBFSEMIESA-N
ID: VALNEXBRFVRUFO-QBFSEMIESA-N
Comment: Energy0
Num peaks: 12
71.08552677 1.307730987
85.10117684 2.078612815
105.0334912 5.908886204
107.0491413 2.069358577
109.0647913 0.9147698923
155.1066561 1.07247798
201.1273916 1.424229133
203.1430416 11.16041159
205.1586917 1.721528903
213.1273916 1.329842403
231.1379563 24.23727063
249.148521 27.55633309

Name: +ve in-silico MS/MS by CFM-ID for VALNEXBRFVRUFO-QBFSEMIESA-N
ID: VALNEXBRFVRUFO-QBFSEMIESA-N
Comment: Energy1
Num peaks: 31
41.03857658 1.024713484
43.05422664 1.632793312
49.00727645 0.9309752878
57.06987671 1.329433218
67.05422664 1.080955727
69.06987671 0.9060082182
71.08552677 2.983260143
81.06987671 0.9153983085
83.08552677 1.621374454
85.10117684 6.50418945
87.1168269 0.9837124604
97.10117684 1.151247323
105.0334912 9.664002166
107.0491413 4.568534887
109.1011768 2.015793136
123.0804414 0.9372223655
131.0491413 0.9265486787
137.0960915 1.282301339
139.075356 1.458815855
141.0910061 1.36203208
155.1066561 1.37121909
173.132477 1.030376411
175.148127 1.095742046
177.0546206 1.016192375
201.1273916 1.59209785
203.1430416 8.05956383
205.1586917 1.504213219
213.1273916 1.193904962
219.1379563 0.8817668477
231.1379563 7.501733063
249.148521 3.677270795

Name: +ve in-silico MS/MS by CFM-ID for VALNEXBRFVRUFO-QBFSEMIESA-N
ID: VALNEXBRFVRUFO-QBFSEMIESA-N
Comment: Energy2
Num peaks: 31
39.02292652 3.22582648
41.03857658 5.343491702
43.05422664 6.104602518
49.00727645 1.569224039
51.02292652 1.316208645
53.03857658 1.967535336
55.05422664 2.449959194
57.06987671 2.415385513
63.02292652 0.962002992
65.03857658 1.283097959
67.05422664 1.794355737
69.06987671 1.690295004
71.08552677 2.769838861
75.02292652 1.197758917
77.03857658 1.854744298
79.05422664 2.660239076
81.06987671 2.615351013
85.10117684 1.439249655
97.10117684 1.508519491
105.0334912 5.607641408
107.0491413 1.922585791
107.0855268 1.74786454
109.1011768 4.779696327
117.0334912 1.344643103
131.0491413 2.855481611
145.0647913 1.054652344
159.0804414 0.9750766966
173.132477 2.404723807
175.148127 0.9478587182
185.132477 1.113172089
203.1430416 1.177015651

Name: +ve in-silico MS/MS by CFM-ID for RIKWDZWVHUIUAM-GJJOHELOSA-N
ID: RIKWDZWVHUIUAM-GJJOHELOSA-N
Comment: Energy0
Num peaks: 15
55.05422664 1.421359888
57.06987671 2.600886908
81.0334912 11.23919174
83.04914126 1.385756869
85.06479133 1.078552822
153.0910061 1.22614283
167.1066561 2.185078018
203.1066561 1.598753408
205.1223062 4.314030201
207.1379563 4.072458168
213.1273916 3.536605764
219.1379563 2.949372113
221.1536063 1.783816596
231.1379563 16.84208482
249.148521 24.27225159

Name: +ve in-silico MS/MS by CFM-ID for RIKWDZWVHUIUAM-GJJOHELOSA-N
ID: RIKWDZWVHUIUAM-GJJOHELOSA-N
Comment: Energy1
Num peaks: 31
39.02292652 2.085538634
41.00219107 1.396195873
55.05422664 2.011706613
57.06987671 1.702468863
65.00219107 3.200061411
67.01784114 1.455370714
79.05422664 1.075394081
81.0334912 11.14300705
83.04914126 2.791470189
85.06479133 2.632263043
95.04914126 1.266051838
97.06479133 1.69647465
99.08044139 0.9637243269
125.0960915 2.207983089
151.075356 1.674133731
153.0910061 2.313150057
155.1066561 0.8859874079
161.0960915 1.038418481
167.1066561 1.88930844
177.0910061 2.083247542
179.1066561 2.798487488
181.1223062 1.682029009
187.1117415 1.124471827
203.1066561 2.179996924
205.1223062 3.302789124
207.1379563 1.607466912
213.1273916 2.585731433
219.1379563 1.409735117
221.1536063 3.149578958
231.1379563 6.199817091
249.148521 4.554162706

Name: +ve in-silico MS/MS by CFM-ID for RIKWDZWVHUIUAM-GJJOHELOSA-N
ID: RIKWDZWVHUIUAM-GJJOHELOSA-N
Comment: Energy2
Num peaks: 31
39.02292652 9.251389255
41.03857658 4.159716925
43.05422664 0.8744788114
49.00727645 1.333183906
51.02292652 1.204955366
53.03857658 0.6707581486
55.05422664 10.2192915
57.06987671 8.399083124
59.08552677 0.8221437443
63.02292652 1.250569429
65.00219107 4.829016525
65.03857658 1.578976803
67.01784114 1.959612949
67.05422664 0.9078519645
69.0334912 1.683265428
69.06987671 1.211886765
81.0334912 9.362549543
83.04914126 1.441837185
85.06479133 2.512826416
91.01784114 0.7297533482
95.04914126 0.927225978
121.0647913 3.830363945
125.0960915 2.898921742
137.0960915 1.294047161
151.075356 0.6895853961
163.1117415 1.169305234
177.1273916 0.8357199734
187.1117415 0.8505748437
189.1273916 0.7747895544
203.1430416 0.7886709201
205.1223062 0.8281794288

Name: +ve in-silico MS/MS by CFM-ID for FCRACOPGPMPSHN-LXGGSRJLSA-N
ID: FCRACOPGPMPSHN-LXGGSRJLSA-N
Comment: Energy0
Num peaks: 12
81.0334912 1.162940249
99.04405588 0.8950294298
149.0960915 3.921136233
163.1117415 0.9732415589
171.1168269 0.8569885967
187.1117415 4.817215558
189.1273916 6.214270127
203.1430416 7.172653802
205.1586917 0.8241291335
213.1273916 8.15271671
231.1379563 32.2488509
249.148521 13.07770787

Name: +ve in-silico MS/MS by CFM-ID for FCRACOPGPMPSHN-LXGGSRJLSA-N
ID: FCRACOPGPMPSHN-LXGGSRJLSA-N
Comment: Energy1
Num peaks: 31
39.02292652 2.076354324
55.05422664 1.915750147
57.06987671 1.069503107
63.02292652 1.268037586
65.00219107 1.223204518
65.03857658 2.207424414
67.01784114 1.215779694
79.05422664 1.026286497
81.0334912 1.901187605
83.04914126 1.100443594
105.0698767 0.9640327582
119.0855268 1.933322442
121.1011768 1.217565863
123.0804414 1.346232688
137.0960915 2.108063544
149.0960915 5.075030136
159.1168269 1.097523335
161.0960915 1.30195155
161.132477 1.362458873
163.1117415 1.593435212
171.0804414 1.810890118
171.1168269 1.960098848
175.148127 0.9318868925
185.132477 1.80740112
187.1117415 8.599802081
189.1273916 9.135621124
203.1430416 8.284251267
205.1586917 1.337140557
213.1273916 2.067514561
231.1379563 4.11479046
249.148521 1.537250164

Name: +ve in-silico MS/MS by CFM-ID for FCRACOPGPMPSHN-LXGGSRJLSA-N
ID: FCRACOPGPMPSHN-LXGGSRJLSA-N
Comment: Energy2
Num peaks: 31
39.02292652 6.495484117
41.03857658 1.352348103
55.05422664 5.068453833
57.06987671 3.001950674
63.02292652 4.56411935
65.03857658 5.400181476
67.05422664 1.511585974
79.05422664 2.035563507
81.0334912 1.866229312
81.06987671 1.232409533
83.01275576 2.730482473
103.0542266 1.336972142
105.0698767 2.186490846
119.0855268 3.610138998
121.1011768 3.641298176
123.0804414 1.456321177
123.1168269 1.07569377
135.1168269 1.226691772
137.0960915 1.581141727
145.0647913 1.270233611
147.0804414 2.393043279
147.1168269 1.195055337
149.0960915 2.721717392
159.1168269 1.556981425
161.0960915 1.647568302
161.132477 2.279955599
163.1117415 1.540379465
171.1168269 1.746825131
187.1117415 1.158046
201.1273916 1.027877872
233.1172208 1.056510461

Name: +ve in-silico MS/MS by CFM-ID for KTZIVFXVIOPPCI-UZDABKLJSA-N
ID: KTZIVFXVIOPPCI-UZDABKLJSA-N
Comment: Energy0
Num peaks: 12
173.0960915 2.111699112
175.1117415 5.847699163
191.1066561 1.837927125
193.1223062 3.892014987
195.1379563 1.541568574
203.1430416 2.842354061
205.1586917 2.786143931
221.1172208 1.616665192
221.1536063 3.684738058
223.1328709 2.787303658
231.1379563 3.81793165
249.148521 47.98417591

Name: +ve in-silico MS/MS by CFM-ID for KTZIVFXVIOPPCI-UZDABKLJSA-N
ID: KTZIVFXVIOPPCI-UZDABKLJSA-N
Comment: Energy1
Num peaks: 31
39.02292652 0.9858390309
81.0334912 1.045254882
83.04914126 0.8134963918
111.0440559 0.8172933029
119.0855268 1.072273236
121.0647913 2.395691245
123.0804414 1.858392207
135.0804414 2.716851215
137.0960915 2.225799284
147.0804414 2.584642215
149.0960915 5.013586395
151.1117415 2.109457976
165.0910061 1.135155167
167.1066561 1.578902348
173.0960915 3.363473104
175.1117415 4.122302458
177.0910061 1.28981646
177.1273916 1.878376097
179.1430416 1.425502458
189.0910061 1.415572154
191.1066561 1.739612542
193.1223062 2.488008478
195.1379563 0.9522947612
201.1273916 2.576794819
203.1430416 2.445398443
205.1586917 3.593416815
207.1379563 0.9242697404
221.1536063 2.868166798
231.1379563 3.014623511
233.1172208 0.9262239803
249.148521 9.448823186

Name: +ve in-silico MS/MS by CFM-ID for KTZIVFXVIOPPCI-UZDABKLJSA-N
ID: KTZIVFXVIOPPCI-UZDABKLJSA-N
Comment: Energy2
Num peaks: 31
39.02292652 5.815575856
41.03857658 4.456493038
43.05422664 4.255787021
51.02292652 1.598021969
53.00219107 1.495383046
55.05422664 2.625385992
65.03857658 5.899871316
67.05422664 2.096487947
69.0334912 1.054850957
81.06987671 2.270209808
91.05422664 1.72671681
93.0334912 2.826373788
93.06987671 2.25128536
95.04914126 1.562643254
95.08552677 1.198532607
97.06479133 2.642526187
109.0647913 1.338438232
119.0491413 1.796310899
119.0855268 1.463272449
121.0647913 1.397566602
123.0804414 1.016206988
125.0960915 1.630249338
147.0804414 3.473768418
149.0960915 1.944032637
151.1117415 3.374405199
161.132477 1.181860653
179.1430416 1.330663555
193.1223062 1.926732308
195.1379563 1.406575781
197.1536063 1.008026796
233.1172208 1.659825161

Name: +ve in-silico MS/MS by CFM-ID for NFLNZGQBGCPDMT-WCUVEOEZSA-N
ID: NFLNZGQBGCPDMT-WCUVEOEZSA-N
Comment: Energy0
Num peaks: 11
81.0334912 1.448947664
83.04914126 1.045433683
95.08552677 1.00546896
135.0804414 1.839828912
137.0960915 2.126984944
201.1273916 2.537877584
213.1273916 4.538207607
217.1223062 1.224306413
219.1379563 3.212894162
231.1379563 34.55058501
249.148521 27.00127182

Name: +ve in-silico MS/MS by CFM-ID for NFLNZGQBGCPDMT-WCUVEOEZSA-N
ID: NFLNZGQBGCPDMT-WCUVEOEZSA-N
Comment: Energy1
Num peaks: 29
41.00219107 2.581016682
43.01784114 1.032132224
79.01784114 1.071949317
81.0334912 1.713146458
83.04914126 1.246548674
93.06987671 5.483982041
95.08552677 2.4330021
97.10117684 1.379470097
121.0284058 5.033912382
123.0440559 1.439764566
125.0597059 1.852861964
127.075356 1.020708807
129.0910061 0.8186323577
133.0647913 0.8754711184
137.0597059 0.8346486082
151.0389705 1.204366957
175.075356 1.324263241
191.0702706 1.018807996
193.0859207 1.307070258
199.1117415 0.8165195263
201.1273916 3.484498362
203.1430416 2.44505152
213.1273916 6.636396088
215.1066561 1.787938507
217.1223062 1.444537832
219.1379563 4.376263407
221.1536063 2.005826435
231.1379563 15.68250088
249.148521 8.168938874

Name: +ve in-silico MS/MS by CFM-ID for NFLNZGQBGCPDMT-WCUVEOEZSA-N
ID: NFLNZGQBGCPDMT-WCUVEOEZSA-N
Comment: Energy2
Num peaks: 31
25.00727645 1.509182415
41.00219107 2.371252517
43.01784114 2.04639337
51.02292652 1.61513088
53.03857658 1.920511921
55.05422664 2.812491773
57.06987671 1.730425831
65.03857658 2.018263514
67.05422664 1.831177155
77.00219107 1.130265327
79.01784114 6.678108919
81.0334912 3.347697798
93.0334912 1.833611785
93.06987671 1.773728398
95.04914126 2.583653322
95.08552677 1.887984704
107.0855268 1.92719943
109.0647913 1.386662588
111.0804414 1.137244905
133.0647913 1.138113888
135.0804414 1.828488971
147.0804414 1.139267218
163.075356 1.03381141
175.075356 2.189893297
199.1117415 2.179482484
201.1273916 4.537189181
203.1430416 2.116732712
213.1273916 1.116727878
215.1066561 2.214155777
217.1223062 1.023208742
219.1379563 1.056176946

Name: +ve in-silico MS/MS by CFM-ID for VQGAZALZDFKYPA-VEYXKJRFSA-N
ID: VQGAZALZDFKYPA-VEYXKJRFSA-N
Comment: Energy0
Num peaks: 6
203.1430416 1.814855952
209.1536063 1.192056134
221.1536063 1.267245708
231.1379563 18.13656915
249.148521 39.36941295
267.1590856 21.53762865

Name: +ve in-silico MS/MS by CFM-ID for VQGAZALZDFKYPA-VEYXKJRFSA-N
ID: VQGAZALZDFKYPA-VEYXKJRFSA-N
Comment: Energy1
Num peaks: 27
41.03857658 0.8026774102
55.05422664 1.71370414
57.06987671 0.9749367887
71.08552677 1.49094981
73.10117684 1.277752968
119.0855268 0.9879195251
125.0597059 1.0222166
141.1273916 0.9267314648
177.0546206 2.617419177
187.1117415 2.708695628
189.1273916 1.977182335
191.0702706 1.372217294
191.1430416 2.757642514
201.1273916 3.102885394
203.1430416 2.383363005
205.1586917 2.676584527
209.1536063 1.459660126
211.0964854 0.8000509589
217.1223062 0.7966902625
219.1379563 1.472404054
221.1536063 3.167024624
223.1692564 1.835813355
231.1379563 12.32455569
237.148521 0.9470784476
239.164171 2.261020187
249.148521 18.50374102
267.1590856 7.847253929

Name: +ve in-silico MS/MS by CFM-ID for VQGAZALZDFKYPA-VEYXKJRFSA-N
ID: VQGAZALZDFKYPA-VEYXKJRFSA-N
Comment: Energy2
Num peaks: 31
39.02292652 2.30444585
49.00727645 1.515176048
51.02292652 2.189393435
53.00219107 0.9602807953
53.03857658 1.026327154
55.05422664 6.669106429
57.06987671 1.723821957
63.02292652 1.422948269
65.03857658 3.424665718
67.05422664 4.760183591
71.08552677 2.611341723
73.10117684 2.24113904
81.06987671 1.406693665
123.0440559 1.211730881
123.0804414 1.07670079
125.0597059 1.179971279
125.0960915 0.9288964557
137.0597059 1.062762589
177.0546206 1.462277421
187.1117415 4.769101031
189.1273916 2.35791446
191.0702706 1.986566973
191.1430416 5.567939111
193.0859207 0.9247860637
203.1430416 1.021314187
205.1586917 2.721514106
221.1536063 1.718390141
231.1379563 4.829142459
233.1172208 2.37358955
249.148521 1.702308772
251.1277855 1.003020729

Name: +ve in-silico MS/MS by CFM-ID for QNHNMKVZFMGGJB-LIEMUPCESA-N
ID: QNHNMKVZFMGGJB-LIEMUPCESA-N
Comment: Energy0
Num peaks: 7
189.1273916 1.049572416
201.1273916 1.640722702
203.1430416 11.47889115
205.1586917 1.713401483
213.1273916 3.601454121
231.1379563 30.27080151
249.148521 30.32428897

Name: +ve in-silico MS/MS by CFM-ID for QNHNMKVZFMGGJB-LIEMUPCESA-N
ID: QNHNMKVZFMGGJB-LIEMUPCESA-N
Comment: Energy1
Num peaks: 31
55.05422664 1.07247705
67.01784114 1.83377347
69.0334912 1.594448169
71.04914126 2.654527167
131.0855268 1.379156996
143.0855268 1.843412951
145.1011768 1.817469808
147.1168269 1.687893391
149.132477 1.043677839
159.0804414 1.482308731
171.0804414 1.707168365
171.1168269 1.858254558
173.0960915 2.43581871
175.075356 1.426567696
175.1117415 1.275848678
175.148127 1.238946502
177.1273916 2.004351715
179.1430416 1.406939181
185.132477 1.359166033
189.0910061 2.120956428
189.1273916 1.190150295
191.1066561 1.811241858
199.1117415 2.155385197
201.1273916 1.2904019
203.1430416 9.389616375
205.1586917 1.813403939
213.1273916 3.398832716
217.1223062 0.9958997495
221.1536063 1.93489292
231.1379563 12.07342258
249.148521 5.801754051

Name: +ve in-silico MS/MS by CFM-ID for QNHNMKVZFMGGJB-LIEMUPCESA-N
ID: QNHNMKVZFMGGJB-LIEMUPCESA-N
Comment: Energy2
Num peaks: 31
51.02292652 2.385167705
55.05422664 3.978139189
57.06987671 1.516051621
67.01784114 2.231591642
69.0334912 2.128944342
71.08552677 1.516051621
79.01784114 1.793670201
107.0855268 1.925202596
119.0855268 1.662536909
121.1011768 1.157186941
131.0855268 1.919233989
133.1011768 3.926837208
135.1168269 2.452721065
143.0855268 1.544817819
145.0647913 1.239916463
145.1011768 1.454581652
147.0804414 2.563186405
147.1168269 2.355675096
149.132477 1.231148161
159.1168269 1.499336649
161.132477 2.135830573
171.0804414 1.284279408
173.0597059 1.9879174
175.075356 2.385064812
175.1117415 1.306593973
175.148127 1.662421155
179.1430416 1.939219403
187.1117415 2.707374845
187.148127 1.432109197
189.1273916 2.218398595
203.1430416 1.700014196

Name: +ve in-silico MS/MS by CFM-ID for MOTZDAYCYVMXPC-UHFFFAOYSA-N
ID: MOTZDAYCYVMXPC-UHFFFAOYSA-N
Comment: Energy0
Num peaks: 13
80.96409131 2.372524774
85.10117684 0.6624341889
98.974656 1.192258622
139.148127 0.7332650244
141.1637771 1.121191096
151.148127 0.9808930505
155.1794272 3.937988624
165.1637771 0.7507544092
167.1794272 5.807396354
169.1950772 15.22461056
171.2107273 1.425597652
249.1518921 7.235825827
267.1624568 39.11366499

Name: +ve in-silico MS/MS by CFM-ID for MOTZDAYCYVMXPC-UHFFFAOYSA-N
ID: MOTZDAYCYVMXPC-UHFFFAOYSA-N
Comment: Energy1
Num peaks: 20
41.03857658 1.315345642
43.05422664 2.393365846
57.06987671 2.331248958
71.08552677 2.304204224
80.96409131 1.25372586
83.08552677 2.198758788
85.10117684 2.051802734
97.10117684 2.22385484
98.974656 1.601186451
99.1168269 2.008082664
111.1168269 2.22390328
113.132477 1.94256848
125.132477 2.194070094
127.148127 1.965810701
165.1637771 1.961546096
167.1794272 3.333672949
169.1950772 42.62594596
171.2107273 1.377741352
249.1518921 1.473045812
267.1624568 1.356518715

Name: +ve in-silico MS/MS by CFM-ID for MOTZDAYCYVMXPC-UHFFFAOYSA-N
ID: MOTZDAYCYVMXPC-UHFFFAOYSA-N
Comment: Energy2
Num peaks: 25
39.02292652 2.614478681
41.03857658 6.816322443
43.05422664 9.57630227
53.03857658 1.968741809
55.05422664 4.18537951
57.06987671 6.865129286
67.05422664 1.527029574
69.06987671 3.174000063
71.08552677 6.178805002
81.06987671 1.158073814
83.08552677 3.226077245
85.10117684 4.355473606
95.08552677 1.222751438
97.10117684 3.996036449
99.1168269 3.713707177
109.1011768 1.542527619
111.1168269 4.097578369
113.132477 2.882457842
123.1168269 1.265770674
125.132477 2.164607337
127.148127 1.492052082
137.132477 1.416587043
139.148127 2.658058387
155.1794272 1.531363556
165.1637771 1.210840792

Name: +ve in-silico MS/MS by CFM-ID for UBNYRXMKIIGMKK-RMKNXTFCSA-N
ID: UBNYRXMKIIGMKK-RMKNXTFCSA-N
Comment: Energy0
Num peaks: 11
69.06987671 1.450404194
71.08552677 12.54585788
89.09609146 2.149357369
107.0491413 1.517268248
121.0647913 2.44420257
123.0804414 2.165750895
129.0910061 1.573159017
161.0597059 14.18430581
217.1223062 2.150529722
231.1379563 3.984837054
249.148521 36.54356778

Name: +ve in-silico MS/MS by CFM-ID for UBNYRXMKIIGMKK-RMKNXTFCSA-N
ID: UBNYRXMKIIGMKK-RMKNXTFCSA-N
Comment: Energy1
Num peaks: 20
39.02292652 1.761865297
41.00219107 0.9296975297
41.03857658 1.584618254
43.05422664 1.998190487
55.05422664 1.239729381
69.06987671 2.024325094
71.08552677 28.38843691
89.09609146 3.8033318
107.0491413 1.901946787
121.0647913 4.550763626
125.0597059 1.040606828
127.075356 1.236402156
131.0491413 1.198756496
133.0647913 5.703325687
141.0910061 0.8759247494
161.0597059 14.11604703
179.0702706 0.9516003683
207.1015708 1.056161273
231.1379563 1.254943899
249.148521 4.425270797

Name: +ve in-silico MS/MS by CFM-ID for UBNYRXMKIIGMKK-RMKNXTFCSA-N
ID: UBNYRXMKIIGMKK-RMKNXTFCSA-N
Comment: Energy2
Num peaks: 31
15.02292652 0.7569076092
25.00727645 1.71635528
41.00219107 1.878803153
41.03857658 2.300533158
43.05422664 1.135869256
55.01784114 0.8448422972
55.05422664 9.226321055
57.06987671 4.51347324
59.08552677 1.237475596
63.02292652 1.039157042
65.03857658 3.519512001
67.05422664 1.296672825
69.06987671 2.302796624
71.08552677 15.37702996
75.02292652 0.8146574818
77.03857658 1.759962756
79.05422664 1.263308671
87.02292652 1.081455697
89.03857658 1.628985628
91.05422664 2.053824633
101.0385766 2.657470556
103.0542266 1.23520987
105.0334912 2.060498834
107.0491413 3.826678472
109.0647913 0.8295262352
117.0334912 1.596606747
121.0647913 2.015248976
131.0491413 1.280076374
133.0647913 2.139414662
145.0647913 0.8184290081
161.0597059 2.131809607

Name: +ve in-silico MS/MS by CFM-ID for WSMKPZGGGQUUQW-PWDJSDCWSA-N
ID: WSMKPZGGGQUUQW-PWDJSDCWSA-N
Comment: Energy0
Num peaks: 6
177.1273916 3.496711499
195.1379563 2.744836125
203.1430416 1.716130049
231.1379563 16.90469258
249.148521 36.47564728
267.1590856 19.84309001

Name: +ve in-silico MS/MS by CFM-ID for WSMKPZGGGQUUQW-PWDJSDCWSA-N
ID: WSMKPZGGGQUUQW-PWDJSDCWSA-N
Comment: Energy1
Num peaks: 30
91.05422664 0.83090971
109.0284058 0.7599595222
109.0647913 0.7799163994
111.0440559 1.499245494
111.0804414 0.7455694707
149.0960915 1.109217145
151.1117415 0.9563063184
175.1117415 3.426761826
177.1273916 7.037029545
179.1430416 2.351436516
189.0910061 1.84243288
191.1066561 4.063166517
193.1223062 2.053422245
195.1379563 2.281614215
197.1536063 1.645521288
201.1273916 2.686804712
203.1430416 2.014148061
205.1586917 2.086671767
207.1015708 2.255546914
207.1379563 1.093003944
209.1172208 0.96604529
219.1379563 0.9106424556
221.1536063 1.731036765
223.1692564 1.440245648
225.148521 0.7631801211
231.1379563 9.756106055
233.1172208 1.272329804
239.164171 1.27247989
249.148521 14.56545156
267.1590856 6.193866469

Name: +ve in-silico MS/MS by CFM-ID for WSMKPZGGGQUUQW-PWDJSDCWSA-N
ID: WSMKPZGGGQUUQW-PWDJSDCWSA-N
Comment: Energy2
Num peaks: 31
39.02292652 4.332764428
41.03857658 4.708936702
49.00727645 1.531222937
51.02292652 2.922026323
53.03857658 4.528275086
55.05422664 2.215004532
93.06987671 1.38939294
95.08552677 2.354491902
97.10117684 0.9322074923
111.0804414 3.250408362
113.0960915 1.811392954
121.0647913 1.487313546
135.0804414 1.338999458
137.0960915 2.147757716
149.0960915 1.913546123
175.1117415 4.192999863
177.0910061 1.686342614
177.1273916 2.850324286
179.1066561 1.129847322
179.1430416 3.39021554
191.1066561 2.548817541
193.1223062 1.463212669
195.1379563 2.057747402
197.1536063 1.087763194
203.1430416 1.350491797
205.1586917 2.542957152
221.1536063 1.812211546
231.1379563 5.121308163
233.1172208 3.743710979
249.148521 1.653021751
251.1277855 1.083724952

Name: +ve in-silico MS/MS by CFM-ID for APMKESKZWHNIDJ-NTASLKFISA-N
ID: APMKESKZWHNIDJ-NTASLKFISA-N
Comment: Energy0
Num peaks: 9
159.1168269 3.308086847
173.0960915 1.816187542
175.1117415 1.805769487
177.1273916 4.082557485
203.1430416 1.920824863
205.1586917 1.716043155
213.1273916 1.736130459
231.1379563 33.1876308
249.148521 31.52995531

Name: +ve in-silico MS/MS by CFM-ID for APMKESKZWHNIDJ-NTASLKFISA-N
ID: APMKESKZWHNIDJ-NTASLKFISA-N
Comment: Energy1
Num peaks: 29
131.0855268 0.7914494518
133.1011768 0.7746656283
151.075356 0.7199504551
157.1011768 3.474052916
159.1168269 6.933566569
161.132477 2.232418011
173.0960915 4.896179776
175.075356 1.359762464
175.1117415 3.054139347
177.0910061 0.8589469707
177.1273916 3.724582277
179.1430416 1.320620142
183.1168269 2.611600223
185.132477 1.985066467
187.148127 2.049150778
189.0910061 3.176410784
191.1066561 1.178120163
195.1379563 0.8760993673
201.1273916 1.827482543
203.1066561 1.141897417
203.1430416 2.282891807
205.1586917 2.688552762
207.1379563 1.436630003
213.1273916 2.013155209
215.1066561 0.9865532416
221.1536063 2.074003231
231.1379563 13.28037117
233.1172208 0.8531015854
249.148521 9.904611497

Name: +ve in-silico MS/MS by CFM-ID for APMKESKZWHNIDJ-NTASLKFISA-N
ID: APMKESKZWHNIDJ-NTASLKFISA-N
Comment: Energy2
Num peaks: 31
39.02292652 4.09664876
41.03857658 5.100574802
49.00727645 4.200688209
51.02292652 3.798872834
53.03857658 1.92120876
55.05422664 3.179460071
65.03857658 1.220761836
77.03857658 2.346249963
79.05422664 2.075867456
81.06987671 1.296702276
95.08552677 0.9802996705
103.0542266 2.826113666
105.0698767 2.956486991
107.0855268 1.428853516
109.1011768 1.126285192
117.0698767 2.040799169
119.0855268 3.632610845
121.1011768 1.400230205
157.1011768 2.833379465
159.1168269 2.067835069
161.132477 3.143702548
173.0960915 1.474484907
175.1117415 1.85072347
177.1273916 1.806451814
181.1223062 1.024399405
187.148127 2.376254168
203.1430416 1.711953493
213.1273916 1.467607423
215.1066561 2.712078153
231.1379563 1.45283785
233.1172208 1.122953241

Name: +ve in-silico MS/MS by CFM-ID for CJLHTKGWEUGORV-PWCLGXPMSA-N
ID: CJLHTKGWEUGORV-PWCLGXPMSA-N
Comment: Energy0
Num peaks: 8
175.1117415 3.444985657
191.1066561 1.570814054
193.1223062 2.705209271
203.1430416 1.301829685
211.1328709 1.511570509
231.1379563 3.088073761
249.148521 34.75892701
267.1590856 32.12115877

Name: +ve in-silico MS/MS by CFM-ID for CJLHTKGWEUGORV-PWCLGXPMSA-N
ID: CJLHTKGWEUGORV-PWCLGXPMSA-N
Comment: Energy1
Num peaks: 31
39.02292652 1.224063536
41.03857658 1.94687122
51.02292652 1.850929412
53.03857658 1.112565407
55.05422664 0.9990006842
97.02840582 0.8052947331
121.0647913 0.8982777974
139.075356 0.7883267469
173.0960915 3.533183467
175.1117415 6.671663149
177.1273916 1.923969539
179.1430416 5.673090723
191.1066561 3.020681421
193.1223062 2.612331302
195.1379563 1.798965929
197.1536063 1.50536016
201.1273916 1.474072757
203.1430416 1.010881759
205.1586917 1.091132795
209.1172208 1.279517078
211.1328709 0.9140109766
215.164171 0.8384402164
219.1379563 1.258561305
221.1536063 1.397609752
223.1328709 0.9748831647
223.1692564 1.410932397
231.1379563 2.876282515
237.148521 0.7726367703
239.164171 2.533897819
249.148521 13.16640225
267.1590856 10.47640022

Name: +ve in-silico MS/MS by CFM-ID for CJLHTKGWEUGORV-PWCLGXPMSA-N
ID: CJLHTKGWEUGORV-PWCLGXPMSA-N
Comment: Energy2
Num peaks: 31
39.02292652 6.781911929
41.03857658 4.895465251
43.05422664 2.419420539
51.02292652 6.24790129
53.00219107 2.230930618
53.03857658 6.756262761
55.05422664 3.897912264
63.02292652 1.330404343
65.03857658 1.554094365
95.01275576 2.10787968
119.0491413 1.029366524
121.0647913 2.020169243
135.0804414 1.102905486
137.0960915 1.38805216
139.075356 2.763896712
165.0910061 1.06672761
173.0960915 2.432367619
175.1117415 2.062314824
177.1273916 2.163551586
179.1430416 2.034534204
191.1066561 1.400236282
193.1223062 1.850394678
195.1379563 1.022050588
207.1015708 1.084064137
221.1172208 1.295935359
221.1536063 1.030649415
223.1328709 0.9153925005
231.1379563 2.013592168
233.1172208 1.350111044
249.148521 1.252540731
251.1277855 1.345850218

Name: +ve in-silico MS/MS by CFM-ID for BPUNWVGCTMEMKQ-MOYPTQPESA-N
ID: BPUNWVGCTMEMKQ-MOYPTQPESA-N
Comment: Energy0
Num peaks: 6
177.1273916 3.505605633
193.1223062 2.628155159
195.1379563 3.316716748
231.1379563 16.8078028
249.148521 36.31115234
267.1590856 19.77659737

Name: +ve in-silico MS/MS by CFM-ID for BPUNWVGCTMEMKQ-MOYPTQPESA-N
ID: BPUNWVGCTMEMKQ-MOYPTQPESA-N
Comment: Energy1
Num peaks: 22
119.0855268 0.872211189
121.1011768 1.116636648
175.1117415 3.463470153
177.1273916 7.396143783
179.1430416 2.662642732
189.0910061 0.793988319
191.1066561 6.36843088
193.1223062 3.463599504
195.1379563 3.658440737
197.1536063 2.142076903
199.1692564 1.389163981
201.1273916 2.698231583
203.1430416 2.012612239
205.1586917 2.258529355
219.1379563 0.9882730497
221.1536063 3.374391751
223.1692564 1.575987734
231.1379563 9.747460695
237.148521 1.380569216
239.164171 2.461304346
249.148521 14.56311542
267.1590856 6.199630456

Name: +ve in-silico MS/MS by CFM-ID for BPUNWVGCTMEMKQ-MOYPTQPESA-N
ID: BPUNWVGCTMEMKQ-MOYPTQPESA-N
Comment: Energy2
Num peaks: 31
39.02292652 3.624711548
41.03857658 4.724436167
43.05422664 2.173573554
49.00727645 3.373722855
53.03857658 1.631694615
55.05422664 1.605010548
81.06987671 1.347015164
119.0855268 2.858568372
121.1011768 3.738806332
123.0804414 1.081574951
123.1168269 2.045783965
137.0960915 2.075889062
139.1117415 1.241089593
149.0960915 1.465443662
151.075356 1.283280007
153.1273916 0.920536917
175.1117415 4.439831557
177.1273916 3.838233914
179.1430416 4.385163919
189.0910061 1.189465583
191.1066561 2.219456592
193.1223062 2.656867266
195.1379563 2.500343177
197.1536063 1.157086129
201.1273916 1.070911437
203.1430416 1.35388444
205.1586917 3.391780544
221.1536063 1.994638023
231.1379563 5.189988044
233.1172208 1.663687068
249.148521 1.703505092

Name: +ve in-silico MS/MS by CFM-ID for AMBNTPYCDHUUJH-WBRQSHHLSA-N
ID: AMBNTPYCDHUUJH-WBRQSHHLSA-N
Comment: Energy0
Num peaks: 6
175.1117415 3.542175291
193.1223062 1.835918855
203.1430416 1.838821395
231.1379563 18.25458168
249.148521 40.12408036
267.1590856 22.23730043

Name: +ve in-silico MS/MS by CFM-ID for AMBNTPYCDHUUJH-WBRQSHHLSA-N
ID: AMBNTPYCDHUUJH-WBRQSHHLSA-N
Comment: Energy1
Num peaks: 11
173.0960915 4.735408302
175.1117415 9.44965945
177.1273916 3.066743781
179.1430416 8.444677308
201.1273916 3.42464253
203.1430416 2.56966111
205.1586917 2.985425364
221.1536063 2.536477159
231.1379563 12.18917442
249.148521 21.9380548
267.1590856 10.50906279

Name: +ve in-silico MS/MS by CFM-ID for AMBNTPYCDHUUJH-WBRQSHHLSA-N
ID: AMBNTPYCDHUUJH-WBRQSHHLSA-N
Comment: Energy2
Num peaks: 12
53.00219107 4.855027184
173.0960915 13.52862887
175.1117415 10.00910708
177.1273916 7.400532828
179.1430416 6.898597834
191.1066561 4.002205942
193.1223062 3.697117748
205.1586917 7.046454696
221.1536063 4.411435008
231.1379563 11.7041148
233.1172208 3.235294427
249.148521 3.752334086

Name: +ve in-silico MS/MS by CFM-ID for UVRUJKKJLZZAJL-BKONYDDXSA-N
ID: UVRUJKKJLZZAJL-BKONYDDXSA-N
Comment: Energy0
Num peaks: 7
51.02292652 1.254117823
65.03857658 1.494212559
77.03857658 1.26929671
231.1379563 2.996281598
249.148521 20.14952464
251.1277855 1.834596093
267.1590856 51.16221927

Name: +ve in-silico MS/MS by CFM-ID for UVRUJKKJLZZAJL-BKONYDDXSA-N
ID: UVRUJKKJLZZAJL-BKONYDDXSA-N
Comment: Energy1
Num peaks: 31
29.03857658 1.95550015
31.05422664 1.308804115
39.02292652 2.115541809
45.0334912 0.8953997392
51.02292652 4.869388831
53.03857658 0.925760546
65.03857658 9.597840378
67.05422664 5.083524029
69.06987671 1.252362438
71.08552677 0.7076664762
77.03857658 0.8777725583
87.08044139 0.980764798
115.075356 0.7999375528
159.0804414 0.7641622035
177.0910061 0.9183501001
179.1066561 1.317730091
181.0859207 0.8171279938
189.1121354 1.060043188
193.1223062 0.7681455909
195.1015708 0.8189022975
201.1121354 0.9040550814
207.1015708 2.230088076
209.1172208 1.445518282
223.0964854 0.6968432915
225.1121354 2.049966708
227.1277855 1.176227031
231.1379563 3.181051101
233.1172208 0.7507859815
249.148521 9.099997803
251.1277855 1.179687545
267.1590856 9.094348198

Name: +ve in-silico MS/MS by CFM-ID for UVRUJKKJLZZAJL-BKONYDDXSA-N
ID: UVRUJKKJLZZAJL-BKONYDDXSA-N
Comment: Energy2
Num peaks: 31
25.00727645 0.838106674
39.02292652 8.956782158
41.03857658 5.09854898
43.05422664 1.790928488
45.06987671 0.7641336423
49.00727645 2.743138304
51.02292652 8.2784782
53.03857658 2.628621979
55.01784114 0.7384844442
57.0334912 1.164703954
63.02292652 0.8081160982
65.03857658 4.494906648
67.05422664 3.684318361
69.06987671 2.367232567
71.08552677 1.894062465
75.02292652 2.508859651
77.03857658 4.333762579
79.05422664 1.987717483
81.06987671 2.348910618
83.08552677 1.790991992
85.10117684 1.983173109
95.04914126 0.7696750337
101.0385766 1.178512824
105.0698767 1.100734429
181.0859207 0.7821039446
183.1015708 0.9528274606
185.1172208 0.8882882126
197.1172208 1.13685574
207.1015708 0.7781752233
231.1379563 1.640376415
249.148521 1.057470935

Name: +ve in-silico MS/MS by CFM-ID for JEUPLAJVBQWXMD-LLVKDONJSA-N
ID: JEUPLAJVBQWXMD-LLVKDONJSA-N
Comment: Energy0
Num peaks: 11
121.0647913 2.522125181
127.075356 2.536922396
135.0804414 2.077936653
161.0960915 4.256203446
163.1117415 5.759819028
189.1273916 5.120414517
203.1430416 2.427207103
205.1586917 2.430936022
221.1536063 2.491920416
231.1379563 6.654734509
249.148521 44.09328969

Name: +ve in-silico MS/MS by CFM-ID for JEUPLAJVBQWXMD-LLVKDONJSA-N
ID: JEUPLAJVBQWXMD-LLVKDONJSA-N
Comment: Energy1
Num peaks: 30
65.03857658 0.9263307916
67.05422664 1.748774569
111.0440559 0.9983659552
113.0597059 2.460413945
115.075356 1.028787163
121.0647913 5.47191849
125.0597059 1.502769374
127.075356 4.32594113
133.0647913 1.055345333
135.0804414 5.924666249
145.0647913 1.639893224
147.0804414 2.155730166
149.0960915 1.182616815
159.0804414 2.729286087
161.0960915 6.537287017
163.1117415 2.345893409
165.1273916 3.443097026
187.1117415 2.242091345
189.0910061 0.8932723393
189.1273916 2.684190029
201.1273916 2.262577273
203.1066561 0.8542767184
203.1430416 1.707937683
205.1223062 1.393915851
205.1586917 2.346332557
207.1379563 1.891838616
219.1379563 1.021439258
221.1536063 3.432357802
231.1379563 4.11436377
249.148521 10.50482058

Name: +ve in-silico MS/MS by CFM-ID for JEUPLAJVBQWXMD-LLVKDONJSA-N
ID: JEUPLAJVBQWXMD-LLVKDONJSA-N
Comment: Energy2
Num peaks: 31
39.02292652 2.251165889
41.03857658 1.773610221
55.05422664 2.435808244
63.02292652 4.098730287
65.03857658 3.458469195
67.05422664 1.386409082
69.06987671 1.250432347
77.03857658 1.076137889
79.05422664 1.20167618
103.0542266 4.454541007
105.0698767 1.874593109
107.0855268 2.758682692
117.0698767 1.834736756
119.0855268 4.590324298
121.0647913 8.302814747
121.1011768 2.21917057
129.0698767 1.808508508
131.0491413 1.063311712
131.0855268 2.203678072
133.0647913 2.857580425
133.1011768 1.113143209
135.0804414 2.337218045
135.1168269 1.174599997
141.0698767 1.656804489
145.0647913 4.756091889
145.1011768 0.9420132623
147.0804414 6.002089027
149.0960915 2.126440853
159.0804414 1.704405094
161.0960915 2.489574684
163.1117415 1.721591375

Name: +ve in-silico MS/MS by CFM-ID for ZXCDSBGZWKGYKZ-LFZZHCOGSA-N
ID: ZXCDSBGZWKGYKZ-LFZZHCOGSA-N
Comment: Energy0
Num peaks: 10
173.0960915 2.342030836
175.1117415 2.137725433
177.1273916 5.520810312
193.1223062 1.562615476
195.1379563 2.853746249
203.1430416 2.639654921
205.1586917 2.786498201
221.1536063 2.558257234
231.1379563 10.39462663
249.148521 48.72030002

Name: +ve in-silico MS/MS by CFM-ID for ZXCDSBGZWKGYKZ-LFZZHCOGSA-N
ID: ZXCDSBGZWKGYKZ-LFZZHCOGSA-N
Comment: Energy1
Num peaks: 31
67.01784114 1.070852413
69.0334912 1.120554227
71.04914126 1.519084161
133.1011768 0.9491103688
149.0960915 1.244877735
151.1117415 2.247882675
153.1273916 1.533831737
159.1168269 0.9649073025
173.0960915 3.934555805
175.075356 0.9822431263
175.1117415 3.260441117
177.0910061 0.8091917559
177.1273916 4.099285809
179.1430416 1.63883345
189.0910061 1.864885005
191.1066561 1.274986255
193.1223062 1.573216097
195.1379563 2.301416217
197.1536063 1.214925168
201.1273916 2.67050926
203.1066561 1.619591479
203.1430416 2.270460337
205.1223062 1.555354251
205.1586917 3.010375131
207.1379563 0.7876529806
217.1223062 1.876752718
219.1379563 1.987534882
221.1536063 5.675620534
231.1379563 5.356143156
233.1172208 1.659786547
249.148521 8.870661267

Name: +ve in-silico MS/MS by CFM-ID for ZXCDSBGZWKGYKZ-LFZZHCOGSA-N
ID: ZXCDSBGZWKGYKZ-LFZZHCOGSA-N
Comment: Energy2
Num peaks: 31
39.02292652 2.546380373
41.03857658 3.421582016
43.05422664 1.969928946
51.02292652 3.677763452
53.03857658 1.58118699
55.05422664 3.420622765
57.06987671 1.542152299
65.03857658 3.857307951
67.01784114 2.000083977
67.05422664 1.804456315
69.0334912 2.239781845
69.06987671 2.282705093
79.05422664 1.13722658
81.06987671 1.656569008
83.08552677 1.184826401
93.06987671 1.618147032
105.0698767 2.355422777
107.0855268 1.797501271
119.0855268 5.459568334
121.1011768 5.728469599
123.1168269 1.023081557
133.1011768 1.397357961
145.1011768 1.797989533
147.1168269 1.559477331
153.1273916 1.430074952
159.1168269 1.129362605
195.1379563 1.877458244
207.1379563 1.233343689
219.1379563 1.501280035
231.1379563 1.047035598
233.1172208 1.990404261

Name: +ve in-silico MS/MS by CFM-ID for PDEJECFRCJOMEN-WQURXQIUSA-N
ID: PDEJECFRCJOMEN-WQURXQIUSA-N
Comment: Energy0
Num peaks: 6
159.1168269 3.323232608
177.1273916 2.737990051
205.1586917 1.895784319
213.1273916 1.952059152
231.1379563 37.68753721
249.148521 36.24360361

Name: +ve in-silico MS/MS by CFM-ID for PDEJECFRCJOMEN-WQURXQIUSA-N
ID: PDEJECFRCJOMEN-WQURXQIUSA-N
Comment: Energy1
Num peaks: 12
157.1011768 4.761097406
159.1168269 8.7244156
161.132477 3.133474847
173.0960915 7.612508284
175.1117415 3.971142293
177.1273916 3.478062175
183.1168269 3.443900788
187.148127 2.744450927
205.1586917 3.634578592
221.1536063 3.758326726
231.1379563 20.16782837
249.148521 15.73906485

Name: +ve in-silico MS/MS by CFM-ID for PDEJECFRCJOMEN-WQURXQIUSA-N
ID: PDEJECFRCJOMEN-WQURXQIUSA-N
Comment: Energy2
Num peaks: 15
157.1011768 13.69184502
159.1168269 9.537643391
161.132477 7.906551405
173.0960915 8.167909602
175.1117415 6.362847017
177.1273916 5.546734396
183.1168269 2.39609334
185.132477 2.641332661
187.148127 7.188137624
189.1273916 2.087770564
203.1430416 3.757701392
205.1223062 2.147708749
213.1273916 2.863433184
215.1066561 3.525864397
231.1379563 3.735378222

Name: +ve in-silico MS/MS by CFM-ID for ZFCRHGITKWEXDY-ZVOBHGOBSA-N
ID: ZFCRHGITKWEXDY-ZVOBHGOBSA-N
Comment: Energy0
Num peaks: 8
191.1066561 2.631255494
193.1223062 2.301360436
195.1379563 5.556184487
221.1536063 2.585186938
223.1692564 2.42413072
231.1379563 5.515445236
249.148521 16.11360358
267.1590856 43.61673554

Name: +ve in-silico MS/MS by CFM-ID for ZFCRHGITKWEXDY-ZVOBHGOBSA-N
ID: ZFCRHGITKWEXDY-ZVOBHGOBSA-N
Comment: Energy1
Num peaks: 28
135.1168269 0.8691812047
153.0910061 0.8242603628
171.1379563 0.7725305442
175.1117415 3.028825932
177.1273916 5.095105649
179.1430416 1.51327968
191.1066561 6.205858622
193.1223062 3.77178105
195.1379563 4.311285521
197.1536063 2.212873963
201.1273916 2.368378963
203.1430416 1.551627399
205.1223062 2.391082098
205.1586917 1.375583622
207.1015708 0.9639321104
207.1379563 1.165246939
209.1536063 0.9826757764
211.1692564 1.355201329
213.148521 0.9990156072
219.1379563 1.690978799
221.1536063 2.999679011
223.1692564 2.935279928
231.1379563 5.853017856
237.148521 1.233238102
239.164171 2.974889316
249.148521 9.379961058
251.1277855 0.9119516151
267.1590856 10.53834243

Name: +ve in-silico MS/MS by CFM-ID for ZFCRHGITKWEXDY-ZVOBHGOBSA-N
ID: ZFCRHGITKWEXDY-ZVOBHGOBSA-N
Comment: Energy2
Num peaks: 31
39.02292652 2.292885384
41.03857658 3.843214681
49.00727645 3.953177017
53.03857658 1.560936807
55.05422664 1.842316653
65.03857658 1.403993784
67.05422664 1.716241998
79.05422664 1.362711178
81.06987671 1.705969803
111.0804414 1.03181488
119.0855268 4.821049587
121.1011768 6.15794785
123.1168269 0.9116449134
133.1011768 1.440381741
135.1168269 2.819085157
143.1066561 1.07344267
145.1011768 0.9979673248
147.1168269 1.603996643
157.1223062 1.083773408
175.1117415 3.055891566
177.1273916 2.186128252
179.1430416 2.7433423
191.1066561 1.96243962
193.1223062 1.438575286
195.1379563 1.581074674
205.1586917 2.142267399
207.1379563 1.769866559
221.1536063 1.519923389
231.1379563 3.503050835
249.148521 1.378996977
251.1277855 1.450160042

Name: +ve in-silico MS/MS by CFM-ID for HPNMBOBKHRBVEU-ASBIXWSPSA-N
ID: HPNMBOBKHRBVEU-ASBIXWSPSA-N
Comment: Energy0
Num peaks: 7
191.1066561 2.452510513
193.1223062 5.780837246
221.1536063 2.649931749
223.1692564 2.510681974
231.1379563 5.522130563
249.148521 16.68048579
267.1590856 45.59998262

Name: +ve in-silico MS/MS by CFM-ID for HPNMBOBKHRBVEU-ASBIXWSPSA-N
ID: HPNMBOBKHRBVEU-ASBIXWSPSA-N
Comment: Energy1
Num peaks: 31
113.0597059 0.7837243877
119.0855268 0.9111853081
147.0804414 0.7363676821
151.075356 0.773628319
167.1066561 0.7809440055
169.1223062 0.8221323203
173.0960915 2.789747531
175.1117415 4.206474852
177.0910061 1.494506373
177.1273916 1.416501452
179.1066561 2.248669598
179.1430416 3.256659527
181.1223062 1.502287095
191.1066561 4.786961521
193.1223062 5.051058317
195.1379563 3.586771432
197.1536063 3.442818915
201.1273916 2.187765907
203.1430416 1.41456211
205.1586917 1.146458141
211.1328709 0.898561027
215.164171 0.7115803267
219.1379563 1.58891925
221.1536063 2.485690073
223.1692564 2.578748101
231.1379563 4.699227434
237.148521 0.8096648562
239.164171 2.51184992
249.148521 8.31761884
251.1277855 0.812357568
267.1590856 9.694230449

Name: +ve in-silico MS/MS by CFM-ID for HPNMBOBKHRBVEU-ASBIXWSPSA-N
ID: HPNMBOBKHRBVEU-ASBIXWSPSA-N
Comment: Energy2
Num peaks: 31
39.02292652 2.068385553
41.03857658 1.671093648
43.05422664 3.851508145
51.02292652 2.22466369
53.00219107 2.061569528
53.03857658 3.780948219
55.05422664 2.065881839
65.03857658 1.738328094
67.05422664 1.175204131
77.03857658 1.626650141
103.0542266 3.128838071
105.0698767 3.560548601
117.0698767 1.016890099
119.0855268 2.149209693
133.1011768 1.364013744
147.0804414 1.286962276
173.0960915 3.10390673
175.075356 1.008444723
175.1117415 1.942697006
177.0910061 1.110206013
177.1273916 3.368633929
179.1430416 3.154391072
181.1223062 1.009002778
191.1066561 2.102982936
193.1223062 2.633704177
195.1379563 1.629372094
205.1586917 2.389415482
221.1536063 1.991872318
231.1379563 3.502438094
249.148521 1.695345493
251.1277855 1.553225809

Name: +ve in-silico MS/MS by CFM-ID for WSMKPZGGGQUUQW-PWCLGXPMSA-N
ID: WSMKPZGGGQUUQW-PWCLGXPMSA-N
Comment: Energy0
Num peaks: 6
177.1273916 3.496711499
195.1379563 2.744836125
203.1430416 1.716130049
231.1379563 16.90469258
249.148521 36.47564728
267.1590856 19.84309001

Name: +ve in-silico MS/MS by CFM-ID for WSMKPZGGGQUUQW-PWCLGXPMSA-N
ID: WSMKPZGGGQUUQW-PWCLGXPMSA-N
Comment: Energy1
Num peaks: 30
91.05422664 0.83090971
109.0284058 0.7599595222
109.0647913 0.7799163994
111.0440559 1.499245494
111.0804414 0.7455694707
149.0960915 1.109217145
151.1117415 0.9563063184
175.1117415 3.426761826
177.1273916 7.037029545
179.1430416 2.351436516
189.0910061 1.84243288
191.1066561 4.063166517
193.1223062 2.053422245
195.1379563 2.281614215
197.1536063 1.645521288
201.1273916 2.686804712
203.1430416 2.014148061
205.1586917 2.086671767
207.1015708 2.255546914
207.1379563 1.093003944
209.1172208 0.96604529
219.1379563 0.9106424556
221.1536063 1.731036765
223.1692564 1.440245648
225.148521 0.7631801211
231.1379563 9.756106055
233.1172208 1.272329804
239.164171 1.27247989
249.148521 14.56545156
267.1590856 6.193866469

Name: +ve in-silico MS/MS by CFM-ID for WSMKPZGGGQUUQW-PWCLGXPMSA-N
ID: WSMKPZGGGQUUQW-PWCLGXPMSA-N
Comment: Energy2
Num peaks: 31
39.02292652 4.332764428
41.03857658 4.708936702
49.00727645 1.531222937
51.02292652 2.922026323
53.03857658 4.528275086
55.05422664 2.215004532
93.06987671 1.38939294
95.08552677 2.354491902
97.10117684 0.9322074923
111.0804414 3.250408362
113.0960915 1.811392954
121.0647913 1.487313546
135.0804414 1.338999458
137.0960915 2.147757716
149.0960915 1.913546123
175.1117415 4.192999863
177.0910061 1.686342614
177.1273916 2.850324286
179.1066561 1.129847322
179.1430416 3.39021554
191.1066561 2.548817541
193.1223062 1.463212669
195.1379563 2.057747402
197.1536063 1.087763194
203.1430416 1.350491797
205.1586917 2.542957152
221.1536063 1.812211546
231.1379563 5.121308163
233.1172208 3.743710979
249.148521 1.653021751
251.1277855 1.083724952

Name: +ve in-silico MS/MS by CFM-ID for FRDLPOYYWWRSPZ-MXSOBKCTSA-N
ID: FRDLPOYYWWRSPZ-MXSOBKCTSA-N
Comment: Energy0
Num peaks: 6
159.1168269 3.31230991
177.1273916 2.867047591
203.1430416 2.10105858
213.1273916 1.945484485
231.1379563 37.55571878
249.148521 36.12290796

Name: +ve in-silico MS/MS by CFM-ID for FRDLPOYYWWRSPZ-MXSOBKCTSA-N
ID: FRDLPOYYWWRSPZ-MXSOBKCTSA-N
Comment: Energy1
Num peaks: 13
157.1011768 4.688820909
159.1168269 8.486793057
161.132477 3.036338089
173.0960915 7.633313336
175.1117415 4.032932403
177.1273916 3.571128575
179.1430416 2.732490678
183.1168269 3.388209399
203.1430416 2.972609502
205.1586917 3.630262467
221.1536063 2.969558146
231.1379563 19.84000535
249.148521 15.71271406

Name: +ve in-silico MS/MS by CFM-ID for FRDLPOYYWWRSPZ-MXSOBKCTSA-N
ID: FRDLPOYYWWRSPZ-MXSOBKCTSA-N
Comment: Energy2
Num peaks: 15
157.1011768 13.40492342
159.1168269 9.348770255
161.132477 7.745294488
173.0960915 8.075304547
175.1117415 6.071433139
177.1273916 5.78079423
179.1430416 2.501675788
183.1168269 2.349784844
185.132477 2.587804238
187.148127 7.059985126
189.1273916 2.057061386
203.1430416 5.197987746
213.1273916 2.760772373
215.1066561 3.449686404
231.1379563 3.616066644

Name: +ve in-silico MS/MS by CFM-ID for FFDNVMGPKVVVOG-YPSFTXJRSA-N
ID: FFDNVMGPKVVVOG-YPSFTXJRSA-N
Comment: Energy0
Num peaks: 13
137.132477 1.146671947
173.132477 0.8956080505
175.148127 0.9224872946
193.1586917 1.679522742
201.1273916 2.840571519
203.1430416 3.205741901
205.1586917 1.314312386
219.1379563 3.121419732
221.1536063 3.066989307
223.1692564 1.314087612
231.1379563 1.75258035
249.148521 30.4054361
267.1590856 28.93345525

Name: +ve in-silico MS/MS by CFM-ID for FFDNVMGPKVVVOG-YPSFTXJRSA-N
ID: FFDNVMGPKVVVOG-YPSFTXJRSA-N
Comment: Energy1
Num peaks: 31
41.03857658 1.330044924
43.05422664 1.574683315
55.05422664 1.288985993
57.06987671 1.182893451
69.06987671 1.188976252
71.08552677 1.45418344
83.08552677 1.09965725
85.10117684 1.055385096
99.00767038 3.168966887
123.1168269 1.364831752
125.132477 0.8710184719
135.1168269 1.319404539
137.132477 1.199351427
173.132477 1.57637756
175.148127 2.026278642
177.1637771 2.76028228
189.1273916 0.9791591572
191.1430416 1.112247936
193.1586917 1.555095021
195.1743418 2.266107272
201.1273916 2.674685057
203.1430416 2.348627774
205.0859207 0.9135566565
205.1586917 2.724631533
219.1379563 1.715361318
221.1536063 2.814090894
223.1692564 1.945184259
225.1121354 1.220858965
231.1379563 4.361663819
249.148521 14.82240503
267.1590856 8.072144682

Name: +ve in-silico MS/MS by CFM-ID for FFDNVMGPKVVVOG-YPSFTXJRSA-N
ID: FFDNVMGPKVVVOG-YPSFTXJRSA-N
Comment: Energy2
Num peaks: 31
41.03857658 3.07181825
43.05422664 2.324671788
53.03857658 1.390365636
55.05422664 4.60704496
57.06987671 1.794127355
65.03857658 1.90877376
67.05422664 2.19175478
69.06987671 1.45560156
79.05422664 1.198552776
81.06987671 3.911286907
83.08552677 2.07073154
109.0647913 1.320162319
121.1011768 2.383331824
123.0804414 1.221059286
123.1168269 3.093913701
135.1168269 1.187483363
137.0960915 1.302036297
137.132477 2.650867888
139.148127 3.007684373
147.1168269 1.458097502
149.132477 2.531063002
151.1117415 1.410102997
173.132477 1.27000371
175.148127 2.133263437
177.1637771 1.904938935
203.1430416 1.993136815
205.1586917 1.524784686
207.1015708 1.703522777
221.1172208 1.467793732
231.1379563 1.140815443
233.1172208 1.819438683

Name: +ve in-silico MS/MS by CFM-ID for DBBLBCCPXKEKRW-UHFFFAOYSA-N
ID: DBBLBCCPXKEKRW-UHFFFAOYSA-N
Comment: Energy0
Num peaks: 10
113.0960915 0.9659457662
127.1117415 0.9256120881
135.0440559 1.609969263
191.1066561 1.09924343
203.1430416 1.289876714
205.1223062 1.904612215
219.1379563 3.186884394
231.1379563 29.95214518
233.1172208 1.48221587
249.148521 38.41548169

Name: +ve in-silico MS/MS by CFM-ID for DBBLBCCPXKEKRW-UHFFFAOYSA-N
ID: DBBLBCCPXKEKRW-UHFFFAOYSA-N
Comment: Energy1
Num peaks: 31
39.02292652 1.378329759
41.03857658 1.275637752
53.03857658 1.873656564
55.05422664 1.032651236
57.0334912 2.010709524
59.04914126 1.060673805
67.05422664 1.427557754
69.06987671 0.9889627341
71.04914126 1.038242853
95.08552677 1.757141149
107.0491413 1.114089597
109.1011768 1.337085393
113.0960915 2.041214288
127.1117415 1.486784776
135.0440559 5.139772069
137.0597059 1.185791686
147.0440559 1.18423922
149.0597059 1.777124306
161.0597059 1.071676952
163.075356 1.54543919
175.075356 1.009700115
177.0910061 1.482585727
189.0910061 2.124244156
191.1066561 4.074993668
201.1273916 1.205015126
203.1430416 1.305714532
205.1223062 1.275161526
219.1379563 2.455148029
231.1379563 13.26268925
233.1172208 1.129717048
249.148521 10.07099799

Name: +ve in-silico MS/MS by CFM-ID for DBBLBCCPXKEKRW-UHFFFAOYSA-N
ID: DBBLBCCPXKEKRW-UHFFFAOYSA-N
Comment: Energy2
Num peaks: 31
39.02292652 4.007644644
41.03857658 4.043609585
43.01784114 1.129298557
43.05422664 1.225330486
51.02292652 1.299896443
53.03857658 3.813152866
55.05422664 2.465203443
57.0334912 2.095738586
65.03857658 0.9976059415
67.01784114 1.736745901
67.05422664 2.257339299
69.0334912 1.251546606
69.06987671 2.218194727
71.04914126 1.593484855
79.05422664 1.044550555
91.05422664 1.027716666
95.08552677 1.445686681
103.0542266 1.041591471
105.0334912 1.403134171
107.0491413 1.085843191
117.0698767 1.153229519
135.0440559 4.078587085
145.1011768 2.850981678
149.0597059 1.097151456
159.1168269 1.168262804
161.0960915 1.769043985
183.1168269 1.874365611
185.132477 1.622023122
187.148127 1.234218795
201.1273916 2.986674765
203.1430416 2.830355542

Name: +ve in-silico MS/MS by CFM-ID for OOHLUNHKHSLPNR-FOOGCRFISA-N
ID: OOHLUNHKHSLPNR-FOOGCRFISA-N
Comment: Energy0
Num peaks: 6
111.0440559 0.7235957363
205.1223062 0.7760210228
213.1273916 18.14740506
219.1379563 0.8864110054
231.1379563 41.15160887
249.148521 22.12357085

Name: +ve in-silico MS/MS by CFM-ID for OOHLUNHKHSLPNR-FOOGCRFISA-N
ID: OOHLUNHKHSLPNR-FOOGCRFISA-N
Comment: Energy1
Num peaks: 31
65.03857658 1.230875018
67.05422664 0.9746144527
83.04914126 1.968954098
95.04914126 3.565087953
105.0698767 1.541507322
107.0855268 0.9914486471
117.0698767 1.533798631
119.0855268 1.186694273
121.1011768 1.094801454
123.0804414 1.445651913
125.0597059 1.125445042
125.0960915 1.340711628
135.0804414 1.539957635
137.0960915 1.170529242
139.1117415 2.109119233
147.0804414 1.743728172
149.0960915 1.265620086
161.0597059 2.599579093
171.0804414 1.694065317
189.0910061 1.565417628
201.1273916 1.060323335
203.1430416 3.041523019
205.1223062 1.250413698
213.1273916 9.844267904
215.1066561 0.9495178729
217.1223062 0.9647157392
219.1379563 1.81047502
221.1536063 1.863316654
231.1379563 14.4776835
233.1172208 1.097280474
249.148521 5.516078765

Name: +ve in-silico MS/MS by CFM-ID for OOHLUNHKHSLPNR-FOOGCRFISA-N
ID: OOHLUNHKHSLPNR-FOOGCRFISA-N
Comment: Energy2
Num peaks: 31
49.00727645 3.248675942
51.02292652 3.416517014
53.03857658 1.577450845
57.06987671 1.956946251
65.03857658 2.128191445
67.05422664 2.064952555
79.05422664 1.801165823
81.0334912 1.32531314
95.08552677 1.144676555
107.0855268 2.841119707
109.0647913 1.779789141
109.1011768 2.155645433
111.0804414 1.488479073
117.0698767 1.538737697
121.1011768 2.380458797
123.0804414 1.180816614
133.0647913 1.419054333
135.0804414 1.913271566
147.0804414 4.902183643
149.0960915 2.288641329
171.0804414 1.896578896
173.0960915 1.622604226
175.1117415 1.33799188
199.1117415 1.980244481
201.1273916 2.996540402
203.1066561 1.697407436
203.1430416 1.641330848
205.1223062 1.514099751
213.1273916 2.704701209
215.1066561 1.952427709
231.1379563 1.246843193

Name: +ve in-silico MS/MS by CFM-ID for RVRGUBAZBPVMKB-JLNYLFASSA-N
ID: RVRGUBAZBPVMKB-JLNYLFASSA-N
Comment: Energy0
Num peaks: 12
157.1011768 2.045928363
173.0960915 7.82579831
175.1117415 15.97106229
177.1273916 7.022791989
179.1430416 1.241499825
191.1066561 1.373564038
193.1223062 1.475602196
197.1536063 2.171101746
205.1586917 1.230190171
221.1536063 1.388988764
231.1379563 5.175549728
249.148521 34.17554078

Name: +ve in-silico MS/MS by CFM-ID for RVRGUBAZBPVMKB-JLNYLFASSA-N
ID: RVRGUBAZBPVMKB-JLNYLFASSA-N
Comment: Energy1
Num peaks: 31
39.02292652 0.8559711045
41.03857658 1.14053419
53.03857658 1.050604248
55.05422664 0.9955560807
67.05422664 2.06885029
107.0491413 1.705753056
107.0855268 1.658960123
109.1011768 2.244250793
119.0855268 1.043872731
121.0647913 1.125417234
121.1011768 1.743840284
123.1168269 1.957943375
135.0804414 1.193901054
145.1011768 1.600987009
147.1168269 1.434176387
149.132477 2.169073498
157.1011768 2.692055488
159.0804414 1.610703463
161.132477 3.15764679
173.0960915 1.993584582
175.1117415 12.17407307
177.1273916 3.6938763
179.1430416 12.35254191
189.0910061 1.023609098
191.1066561 1.406909278
195.1379563 2.541912485
201.1273916 0.9646748709
219.1379563 1.177774258
221.1536063 1.801623889
231.1379563 2.167821702
249.148521 2.590885433

Name: +ve in-silico MS/MS by CFM-ID for RVRGUBAZBPVMKB-JLNYLFASSA-N
ID: RVRGUBAZBPVMKB-JLNYLFASSA-N
Comment: Energy2
Num peaks: 31
39.02292652 3.040846412
41.03857658 5.90393524
43.05422664 1.5226746
49.00727645 2.325044625
51.02292652 2.465328519
53.03857658 2.534606246
55.05422664 2.330165119
57.06987671 1.532810485
63.02292652 1.436575738
65.03857658 7.037772888
67.05422664 4.872892903
69.06987671 1.058372045
71.08552677 1.558548382
105.0698767 6.469418963
107.0491413 1.198284141
107.0855268 1.150358467
109.1011768 2.946576255
119.0855268 2.100865508
121.0647913 1.332459053
121.1011768 2.743119964
123.1168269 3.043337565
133.1011768 1.605397307
137.0960915 1.060771516
149.0960915 1.2563096
151.1117415 1.173099305
157.1011768 1.187298966
161.0960915 1.11942359
179.1430416 1.117918627
219.1015708 1.013665952
231.1379563 1.593104978
233.1172208 2.021298428

Name: +ve in-silico MS/MS by CFM-ID for ZHGHWBHFNAIEDW-BTIXGSHYSA-N
ID: ZHGHWBHFNAIEDW-BTIXGSHYSA-N
Comment: Energy0
Num peaks: 17
53.03857658 1.336491676
59.04914126 2.579553035
61.06479133 1.250660387
191.1066561 1.848074595
193.1223062 1.66721825
195.1379563 4.355954527
207.1015708 1.45665651
209.1172208 1.509856925
213.148521 2.02558311
221.1536063 2.282029776
223.0964854 1.865880453
223.1692564 2.064010152
225.1121354 5.268655429
227.1277855 4.058326238
239.164171 1.233887694
249.148521 9.023582869
267.1590856 36.31417436

Name: +ve in-silico MS/MS by CFM-ID for ZHGHWBHFNAIEDW-BTIXGSHYSA-N
ID: ZHGHWBHFNAIEDW-BTIXGSHYSA-N
Comment: Energy1
Num peaks: 31
51.02292652 1.753750081
53.03857658 10.99044509
55.05422664 7.15834974
57.06987671 1.317295186
59.08552677 0.9331244024
71.04914126 0.861520756
141.0910061 0.9226400074
151.075356 1.064741539
175.1117415 1.461079593
177.1273916 2.116662195
191.0702706 1.008855711
191.1066561 2.752887422
193.0859207 1.737007466
193.1223062 2.168090557
195.1379563 2.786312507
197.1536063 1.338302196
201.1273916 1.255699675
203.1430416 0.8670525561
207.1015708 1.40112121
209.0808353 1.572597866
211.0964854 2.963517245
213.148521 1.044051406
219.1379563 1.53272875
221.1172208 0.8214960543
221.1536063 1.772009412
223.1692564 1.991388817
225.1121354 1.325031061
239.164171 1.742197887
249.148521 4.938031732
251.1277855 0.9551669668
267.1590856 7.457637536

Name: +ve in-silico MS/MS by CFM-ID for ZHGHWBHFNAIEDW-BTIXGSHYSA-N
ID: ZHGHWBHFNAIEDW-BTIXGSHYSA-N
Comment: Energy2
Num peaks: 31
27.02292652 0.8965531282
39.02292652 4.976886168
41.03857658 7.417818153
43.05422664 2.120635885
49.00727645 3.783393059
51.02292652 2.474716865
53.00219107 1.872579893
53.03857658 12.79323318
55.01784114 1.037732763
55.05422664 2.799429573
59.04914126 1.766275577
61.06479133 1.036840775
69.0334912 1.63233771
71.04914126 1.156705755
79.01784114 1.355105414
121.0647913 1.052427449
123.0804414 0.9823757229
127.1117415 1.210512692
151.075356 3.109323461
153.0910061 1.775683001
155.1066561 1.903753914
157.1223062 1.046541663
175.1117415 0.9078617802
179.1066561 1.612058948
181.1223062 0.8980445491
185.1536063 1.074372213
197.1536063 0.9110556889
207.1015708 1.255392786
209.1172208 1.907570097
249.148521 1.251991439
251.1277855 0.9533053693

Name: +ve in-silico MS/MS by CFM-ID for STNOVCSCDYMEBT-YYOGNGJWSA-N
ID: STNOVCSCDYMEBT-YYOGNGJWSA-N
Comment: Energy0
Num peaks: 7
173.0960915 9.989158724
175.1117415 18.50749203
177.1273916 8.864933204
203.1430416 2.391947192
205.1586917 2.365338312
231.1379563 2.81760139
249.148521 37.42283946

Name: +ve in-silico MS/MS by CFM-ID for STNOVCSCDYMEBT-YYOGNGJWSA-N
ID: STNOVCSCDYMEBT-YYOGNGJWSA-N
Comment: Energy1
Num peaks: 26
41.03857658 1.150696925
51.02292652 1.235156668
53.03857658 1.481605793
55.05422664 1.592771155
123.0804414 1.675250893
125.0960915 1.610066865
133.0647913 1.254229503
135.0804414 1.55959258
137.0960915 1.429501274
139.1117415 1.583345193
149.0960915 2.763817076
151.1117415 1.424201894
153.1273916 1.488702143
159.1168269 1.965123565
173.0960915 2.553906843
175.1117415 16.37117079
177.1273916 4.222323073
179.1430416 18.84792897
191.1066561 1.851629751
195.1379563 3.420938077
201.1273916 1.294461398
203.1430416 1.198614538
205.1586917 1.191638054
221.1536063 1.199980018
231.1379563 3.140224006
249.148521 3.34223358

Name: +ve in-silico MS/MS by CFM-ID for STNOVCSCDYMEBT-YYOGNGJWSA-N
ID: STNOVCSCDYMEBT-YYOGNGJWSA-N
Comment: Energy2
Num peaks: 31
39.02292652 4.615049776
41.03857658 6.21108257
49.00727645 1.633360195
51.02292652 4.79513822
53.03857658 4.522173514
55.05422664 10.47956882
57.06987671 2.313470141
63.02292652 1.162711103
65.03857658 4.254947631
67.05422664 4.71807386
69.06987671 1.371695635
71.08552677 0.7877261531
79.05422664 2.921107156
81.06987671 1.127585183
93.06987671 3.326964939
119.0491413 1.48969465
123.0804414 1.613727052
125.0960915 0.894021066
133.0284058 1.923992218
133.0647913 2.540990616
137.0960915 1.083676427
147.0804414 1.588691342
149.0960915 2.569538921
151.1117415 1.057503649
173.0960915 2.194850632
175.1117415 1.256914068
177.1273916 0.9069877561
179.1430416 1.335031807
203.1430416 0.8547791376
221.1172208 0.8550534516
233.1172208 2.449351616

Name: +ve in-silico MS/MS by CFM-ID for FYOUWBUFZKBYMB-JXKDEVGASA-N
ID: FYOUWBUFZKBYMB-JXKDEVGASA-N
Comment: Energy0
Num peaks: 6
44.99710569 2.004586243
109.1011768 1.791243934
223.1328709 4.895937611
225.148521 1.934557441
249.148521 17.29531178
267.1590856 54.47596751

Name: +ve in-silico MS/MS by CFM-ID for FYOUWBUFZKBYMB-JXKDEVGASA-N
ID: FYOUWBUFZKBYMB-JXKDEVGASA-N
Comment: Energy1
Num peaks: 31
43.01784114 10.23442208
45.0334912 2.752453845
53.03857658 1.100425594
55.05422664 1.502931279
81.0334912 1.035593164
107.0855268 1.570067385
109.1011768 3.644477231
111.1168269 1.026597165
121.1011768 1.530347911
125.132477 0.8924768522
133.1011768 1.537167086
135.1168269 1.849912287
137.132477 3.137189803
139.148127 1.504818244
141.1637771 1.017663812
147.1168269 0.8931297833
177.1273916 1.046959221
179.1430416 1.559371792
193.1586917 1.260733821
203.1066561 1.513858515
203.1430416 2.008961388
205.1586917 1.700718031
211.0964854 0.897159067
219.1379563 5.618341049
221.1536063 5.514244007
223.1328709 1.092691328
223.1692564 5.268791739
237.148521 1.324890948
239.164171 2.171103936
249.148521 5.382496676
267.1590856 6.829717439

Name: +ve in-silico MS/MS by CFM-ID for FYOUWBUFZKBYMB-JXKDEVGASA-N
ID: FYOUWBUFZKBYMB-JXKDEVGASA-N
Comment: Energy2
Num peaks: 30
29.00219107 1.520173815
39.02292652 3.246906654
41.03857658 2.435240529
43.05422664 0.9225889328
45.06987671 0.8268097224
51.02292652 8.76379984
53.03857658 8.078629766
55.05422664 7.174078693
57.06987671 2.488275121
59.08552677 2.48866678
65.03857658 3.145323015
67.05422664 2.864232787
79.05422664 2.465079631
81.06987671 3.26913519
83.08552677 1.394412054
85.10117684 1.205181758
91.05422664 1.846708802
95.08552677 1.385547299
107.0855268 4.62853097
109.1011768 5.011852815
111.1168269 3.12727141
113.132477 1.465030817
123.1168269 1.33332001
133.1011768 1.069925583
135.1168269 1.541181461
137.132477 2.618200243
139.148127 0.8286533959
141.1637771 0.8923295613
223.1328709 1.183386147
251.1277855 1.121104337

Name: +ve in-silico MS/MS by CFM-ID for BOHBJXLUZBNTRJ-AYRXBEOTSA-N
ID: BOHBJXLUZBNTRJ-AYRXBEOTSA-N
Comment: Energy0
Num peaks: 7
177.1273916 2.286179352
195.1379563 1.438925247
203.1430416 8.385435636
221.1536063 4.613818346
231.1379563 17.12050406
249.148521 31.6435924
267.1590856 15.75500528

Name: +ve in-silico MS/MS by CFM-ID for BOHBJXLUZBNTRJ-AYRXBEOTSA-N
ID: BOHBJXLUZBNTRJ-AYRXBEOTSA-N
Comment: Energy1
Num peaks: 30
39.02292652 1.410633196
41.03857658 0.8257270872
49.00727645 0.822713412
51.02292652 1.311898996
53.03857658 1.53947361
55.05422664 0.6530103138
65.03857658 1.037509347
67.05422664 1.880827818
69.06987671 0.7034714632
85.02840582 1.231900036
95.01275576 0.798245508
97.02840582 1.120294521
99.04405588 0.7332178793
105.0698767 0.7363922981
173.0960915 0.9981872454
175.1117415 2.187778596
177.1273916 5.114549198
179.1430416 1.810135211
191.1066561 1.098437179
193.1223062 1.033422529
195.1379563 2.132457816
201.1273916 1.809984827
203.1430416 10.68521991
205.1586917 2.570612363
221.1536063 5.45763816
223.1692564 0.7942288062
231.1379563 12.87129791
249.148521 12.20040453
251.1277855 1.032541948
267.1590856 3.954972331

Name: +ve in-silico MS/MS by CFM-ID for BOHBJXLUZBNTRJ-AYRXBEOTSA-N
ID: BOHBJXLUZBNTRJ-AYRXBEOTSA-N
Comment: Energy2
Num peaks: 31
39.02292652 4.543947033
41.03857658 2.428174188
43.05422664 1.037419683
49.00727645 1.631999922
51.02292652 5.320898282
53.03857658 4.685658041
55.05422664 2.016297614
63.02292652 1.673296397
65.03857658 4.520543269
67.05422664 9.658820272
69.06987671 1.712421615
73.10117684 1.392678135
83.04914126 0.8310972725
95.01275576 1.189348401
111.0440559 0.8700774354
113.0597059 1.009028419
121.0284058 0.9288764989
121.0647913 0.6885238272
173.0960915 0.8087524209
175.1117415 2.882469575
177.1273916 2.422998612
179.1430416 2.200366567
201.1273916 1.888801645
203.1430416 7.117626004
205.1586917 2.407616322
221.1172208 0.9988955767
225.1121354 0.6878051242
231.1379563 1.971835711
239.1277855 0.9069317482
241.1434356 1.002885385
251.1277855 2.081672701

Name: +ve in-silico MS/MS by CFM-ID for DNDJVLRCUVQAAL-RFKXLPOUSA-N
ID: DNDJVLRCUVQAAL-RFKXLPOUSA-N
Comment: Energy0
Num peaks: 6
57.0334912 1.199660535
231.1379563 10.744106
235.1328709 1.114641354
237.148521 1.082472872
249.148521 37.33783749
267.1590856 29.7711125

Name: +ve in-silico MS/MS by CFM-ID for DNDJVLRCUVQAAL-RFKXLPOUSA-N
ID: DNDJVLRCUVQAAL-RFKXLPOUSA-N
Comment: Energy1
Num peaks: 31
41.03857658 0.8948411423
65.03857658 0.7296779158
67.05422664 1.395904201
81.0334912 3.546261511
83.04914126 3.485667429
85.06479133 1.618195962
121.0647913 1.527252866
123.0804414 2.955362099
151.075356 0.9899404204
153.0910061 1.093875566
163.075356 1.043947264
165.0910061 0.8515679843
167.1066561 0.8089075859
179.0702706 0.9052323263
179.1066561 0.845668333
181.0859207 1.367716598
183.1015708 0.8118986057
197.1172208 0.8274074005
205.1223062 1.146990693
207.1379563 1.335674329
217.1223062 1.217204859
219.1379563 2.791068595
221.1536063 3.196844128
223.1328709 0.8416651107
231.1379563 12.91762956
233.1172208 0.7880259504
235.1328709 1.722478475
237.148521 2.41821853
239.164171 3.415514061
249.148521 16.81528612
267.1590856 5.070148965

Name: +ve in-silico MS/MS by CFM-ID for DNDJVLRCUVQAAL-RFKXLPOUSA-N
ID: DNDJVLRCUVQAAL-RFKXLPOUSA-N
Comment: Energy2
Num peaks: 31
39.02292652 3.035750516
41.00219107 1.591107584
41.03857658 1.815157509
43.05422664 2.07500479
51.02292652 1.897473438
53.03857658 2.094885567
55.05422664 1.157589142
57.0334912 1.309263911
63.02292652 1.709505694
65.03857658 1.458631803
67.05422664 3.983411565
69.06987671 1.315361548
81.0334912 7.71873797
83.04914126 3.827244409
95.08552677 1.271891927
103.0542266 1.535540662
119.0491413 1.947812423
163.075356 2.123425187
165.0910061 1.195705999
179.1066561 1.590280199
187.1117415 1.335544425
205.1223062 1.86838652
207.1379563 1.722214311
217.1223062 1.427805939
219.1379563 2.862851408
221.1172208 1.054738986
221.1536063 2.463413944
231.1379563 6.382944972
233.1172208 2.162025714
235.1328709 1.202217842
249.148521 1.513005748

Name: +ve in-silico MS/MS by CFM-ID for VQGAZALZDFKYPA-LBSLZEFRSA-N
ID: VQGAZALZDFKYPA-LBSLZEFRSA-N
Comment: Energy0
Num peaks: 6
203.1430416 1.811434733
209.1536063 1.193062438
221.1536063 1.264302909
231.1379563 18.13967597
249.148521 39.39646991
267.1590856 21.56279477

Name: +ve in-silico MS/MS by CFM-ID for VQGAZALZDFKYPA-LBSLZEFRSA-N
ID: VQGAZALZDFKYPA-LBSLZEFRSA-N
Comment: Energy1
Num peaks: 27
39.02292652 0.853246216
41.03857658 0.803055369
55.05422664 1.571267674
57.06987671 0.8464002419
71.08552677 1.499084604
73.10117684 1.26202427
119.0855268 0.9865471699
125.0597059 1.027479663
141.1273916 0.9323905109
177.0546206 2.618712353
187.1117415 2.718837661
189.1273916 1.983871884
191.0702706 1.374485485
191.1430416 2.771801661
201.1273916 3.112089883
203.1430416 2.375563755
205.1586917 2.682612105
209.1536063 1.47206917
211.0964854 0.8050295153
219.1379563 1.482208432
221.1536063 3.177846473
223.1692564 1.845577683
231.1379563 12.3529156
237.148521 0.9527403631
239.164171 2.27583596
249.148521 18.61960894
267.1590856 7.920202471

Name: +ve in-silico MS/MS by CFM-ID for VQGAZALZDFKYPA-LBSLZEFRSA-N
ID: VQGAZALZDFKYPA-LBSLZEFRSA-N
Comment: Energy2
Num peaks: 31
39.02292652 2.450371268
49.00727645 1.466029599
51.02292652 2.135094434
53.00219107 0.9294058861
53.03857658 0.9948882292
55.05422664 9.667648675
57.06987671 1.900093404
59.08552677 1.880676861
63.02292652 1.377197694
65.03857658 3.318017146
67.05422664 4.611603934
71.08552677 2.512926555
73.10117684 1.969361406
79.05422664 0.9687865385
81.06987671 1.251050525
123.0440559 1.142475291
123.0804414 1.193275587
125.0597059 1.111193633
137.0597059 1.016875542
177.0546206 1.399650387
187.1117415 4.474805493
189.1273916 2.225934131
191.0702706 1.894785936
191.1430416 5.340892634
193.0859207 0.8869217751
205.1586917 2.6098891
221.1536063 1.630150641
231.1379563 4.576970397
233.1172208 2.271713658
249.148521 1.607967884
251.1277855 0.9692008944

Name: +ve in-silico MS/MS by CFM-ID for HTRZJRPJJZZSSC-KNWICRRVSA-N
ID: HTRZJRPJJZZSSC-KNWICRRVSA-N
Comment: Energy0
Num peaks: 11
159.1168269 2.921340783
173.0960915 1.462646086
175.1117415 1.532696499
177.1273916 2.530064409
185.132477 1.603244662
203.1430416 1.885761718
205.1586917 1.724206429
213.1273916 1.714636472
221.1536063 1.012834229
231.1379563 32.83227426
249.148521 31.29595285

Name: +ve in-silico MS/MS by CFM-ID for HTRZJRPJJZZSSC-KNWICRRVSA-N
ID: HTRZJRPJJZZSSC-KNWICRRVSA-N
Comment: Energy1
Num peaks: 31
51.02292652 2.322918964
53.03857658 2.317124199
55.05422664 1.408515515
57.06987671 1.239380231
59.08552677 1.041748182
121.0647913 1.492988889
131.0855268 0.9340592592
135.0804414 1.480489368
157.1011768 3.294822677
159.1168269 5.954596357
161.132477 2.173827797
173.0960915 4.569497706
175.1117415 2.582564122
177.0910061 1.293291802
177.1273916 2.255551252
179.1430416 1.867435304
183.1168269 2.51637061
185.132477 1.945165285
187.075356 0.7708613012
187.148127 1.85956714
191.0702706 1.294280155
201.1273916 1.723189864
203.1430416 2.105667586
205.0859207 1.572294859
205.1223062 1.05091089
205.1586917 2.336347481
213.1273916 1.944847185
215.1066561 0.8884155442
221.1536063 2.330918904
231.1379563 12.76461738
249.148521 9.261266399

Name: +ve in-silico MS/MS by CFM-ID for HTRZJRPJJZZSSC-KNWICRRVSA-N
ID: HTRZJRPJJZZSSC-KNWICRRVSA-N
Comment: Energy2
Num peaks: 31
39.02292652 4.824065102
41.03857658 6.483412596
43.05422664 1.28961003
51.02292652 7.817703054
53.03857658 9.37286431
55.05422664 3.264904648
57.06987671 1.564705733
65.03857658 1.383236034
67.05422664 1.282862305
77.03857658 1.897503968
79.05422664 1.21195667
81.06987671 1.379941705
85.10117684 1.039587166
105.0698767 1.933484583
107.0855268 2.7832489
109.1011768 1.63164397
121.0647913 1.838408769
123.1168269 1.092383462
131.0855268 2.019194085
135.0804414 0.9645564622
157.1011768 1.929015901
159.1168269 1.360107582
161.132477 2.646798779
173.0597059 1.249006598
175.075356 1.091172933
175.1117415 0.950245779
177.0910061 0.9722107912
177.1273916 1.209384554
187.148127 1.525379427
203.1430416 1.299076585
215.1066561 2.21058383

Name: +ve in-silico MS/MS by CFM-ID for AGXFGQBFMFJFCD-DHZHZOJOSA-N
ID: AGXFGQBFMFJFCD-DHZHZOJOSA-N
Comment: Energy0
Num peaks: 11
85.10117684 11.39981792
103.1117415 1.923866844
105.0334912 8.807004054
107.0491413 2.245546865
109.0647913 2.116442215
129.0334912 1.810264353
143.1066561 1.510049588
147.0440559 11.85530992
155.1066561 1.463867581
231.1379563 4.579456195
249.148521 32.75439254

Name: +ve in-silico MS/MS by CFM-ID for AGXFGQBFMFJFCD-DHZHZOJOSA-N
ID: AGXFGQBFMFJFCD-DHZHZOJOSA-N
Comment: Energy1
Num peaks: 17
41.03857658 1.791997259
43.05422664 1.994449201
57.06987671 1.263433071
83.08552677 1.660618921
85.10117684 26.06706847
103.1117415 3.439256275
105.0334912 11.08664963
107.0491413 3.990979032
119.0491413 5.195061222
129.0334912 3.616095751
139.075356 1.268289217
141.0910061 1.21470132
147.0440559 10.10395579
155.1066561 1.15409248
165.0546206 0.8493414722
231.1379563 1.436929229
249.148521 3.990983984

Name: +ve in-silico MS/MS by CFM-ID for AGXFGQBFMFJFCD-DHZHZOJOSA-N
ID: AGXFGQBFMFJFCD-DHZHZOJOSA-N
Comment: Energy2
Num peaks: 31
25.00727645 1.705866377
39.02292652 2.290464828
41.03857658 6.540638716
43.05422664 5.563758523
53.03857658 1.88546145
55.05422664 3.464600576
57.06987671 2.545372938
59.08552677 0.9408282839
65.03857658 0.866313879
67.05422664 0.9825079401
69.06987671 1.854666475
71.08552677 1.180580698
73.10117684 0.7210320292
75.02292652 2.449231096
77.03857658 5.048861879
79.01784114 1.333477328
79.05422664 3.808998538
83.08552677 0.7281354539
85.10117684 8.025716786
89.03857658 1.552170795
91.05422664 2.737193406
101.0385766 1.045210804
105.0334912 9.729539563
107.0491413 2.167462211
117.0334912 1.149855541
119.0491413 2.479495924
139.075356 0.7210183692
141.0910061 0.754155752
143.1066561 1.264928673
147.0440559 1.452536777
233.1172208 0.7637414567

Name: +ve in-silico MS/MS by CFM-ID for SMXXWUSRCLDQCE-NMAMFNKQSA-N
ID: SMXXWUSRCLDQCE-NMAMFNKQSA-N
Comment: Energy0
Num peaks: 6
177.1273916 3.25604507
195.1379563 1.661395815
203.1430416 1.70865295
231.1379563 16.77434546
249.148521 36.67104358
267.1590856 20.19425726

Name: +ve in-silico MS/MS by CFM-ID for SMXXWUSRCLDQCE-NMAMFNKQSA-N
ID: SMXXWUSRCLDQCE-NMAMFNKQSA-N
Comment: Energy1
Num peaks: 31
39.02292652 1.362769988
41.03857658 1.178298182
43.05422664 0.7520653061
105.0698767 0.8105355859
107.0855268 1.205481715
109.1011768 0.9281195323
125.0960915 1.159729622
127.1117415 1.377805731
151.1117415 0.8213601799
175.1117415 3.463219179
177.1273916 7.296322952
179.1430416 2.430708376
181.0859207 1.023376663
191.1066561 4.002617639
193.1223062 1.652980193
195.1015708 0.8905208467
195.1379563 1.416127117
197.1536063 1.141356324
201.1273916 2.708095669
203.1430416 2.022947045
205.1586917 2.132715374
209.1172208 0.7735698365
219.1379563 0.9442856763
221.1536063 1.799056842
223.1692564 1.515976287
231.1379563 9.679359979
233.1172208 1.143397693
237.148521 0.7440554751
239.164171 1.639009727
249.148521 14.90971675
267.1590856 6.496581761

Name: +ve in-silico MS/MS by CFM-ID for SMXXWUSRCLDQCE-NMAMFNKQSA-N
ID: SMXXWUSRCLDQCE-NMAMFNKQSA-N
Comment: Energy2
Num peaks: 31
39.02292652 2.621078446
41.03857658 6.116210949
43.05422664 2.283787136
51.02292652 1.151983435
53.03857658 2.445852973
55.05422664 2.572141888
65.03857658 3.975178131
67.01784114 1.024116287
67.05422664 2.007181527
105.0698767 1.929463057
107.0491413 1.645818267
107.0855268 0.9784168274
109.0647913 1.006027239
109.1011768 1.5020082
123.0804414 3.483581117
125.0960915 1.599063324
149.0960915 3.104030265
151.1117415 1.649507704
153.1273916 1.135026577
175.1117415 2.684341582
177.0910061 1.463762178
177.1273916 1.997439017
179.1430416 3.008957137
193.1223062 0.9762388053
195.1379563 1.096804476
205.1586917 2.330350159
221.1536063 1.752391172
231.1379563 3.729445129
233.1172208 2.902698183
249.148521 1.283709823
251.1277855 1.109373316

Name: +ve in-silico MS/MS by CFM-ID for WSKLYRKBPFVGEJ-HQIZRNBFSA-N
ID: WSKLYRKBPFVGEJ-HQIZRNBFSA-N
Comment: Energy0
Num peaks: 29
55.05422664 3.180570006
57.06987671 1.030486486
83.04914126 2.431543199
97.02840582 0.819189764
111.0440559 2.459355267
121.0647913 0.9651343259
123.0440559 1.188956028
123.0804414 1.685625223
125.0597059 1.041046726
125.0960915 1.37515269
137.0960915 2.598132288
151.075356 1.459471948
165.0910061 2.510792933
173.0960915 1.396019147
175.1117415 1.017840934
177.1273916 2.796621942
187.1117415 1.142980754
189.1273916 2.746257559
191.1430416 3.534958757
193.0859207 0.9005102699
201.1273916 0.9179327226
203.1430416 2.211175884
205.0859207 1.013776477
205.1586917 1.405908352
207.1015708 1.340238637
217.1223062 1.073487926
231.1379563 6.60403839
233.1172208 0.8200064301
249.148521 28.65644347

Name: +ve in-silico MS/MS by CFM-ID for WSKLYRKBPFVGEJ-HQIZRNBFSA-N
ID: WSKLYRKBPFVGEJ-HQIZRNBFSA-N
Comment: Energy1
Num peaks: 31
39.02292652 3.773527532
41.03857658 1.993073816
49.00727645 1.067938827
51.02292652 1.50576067
53.03857658 1.562860993
55.05422664 6.468064277
57.06987671 2.40840207
65.03857658 2.274433593
67.05422664 1.284483312
79.05422664 2.1536062
83.04914126 5.374620679
93.06987671 1.891475806
111.0440559 3.073341069
119.0855268 1.071248923
121.0647913 2.824544239
123.0440559 1.06588052
123.0804414 1.290102982
137.0960915 4.572444126
147.0440559 1.086549993
149.0597059 1.173330012
151.075356 1.149992307
165.0910061 1.831076052
173.0960915 1.248205729
175.1117415 1.484923009
177.1273916 2.03389477
191.1430416 1.402577092
201.1273916 1.208933418
203.1430416 1.575900942
205.1586917 1.226727408
231.1379563 2.046320844
249.148521 2.511111943

Name: +ve in-silico MS/MS by CFM-ID for WSKLYRKBPFVGEJ-HQIZRNBFSA-N
ID: WSKLYRKBPFVGEJ-HQIZRNBFSA-N
Comment: Energy2
Num peaks: 27
39.02292652 3.212969929
41.03857658 2.065318464
49.00727645 3.404660333
51.02292652 2.537527053
53.03857658 2.243919129
55.05422664 22.34789607
57.06987671 2.417010639
65.03857658 2.851067462
67.05422664 1.622606123
77.03857658 1.247165616
79.05422664 0.9659613082
81.0334912 2.089685822
81.06987671 1.662974927
83.04914126 4.493992729
89.03857658 3.567717281
91.05422664 2.581289445
93.06987671 1.862454906
95.08552677 1.245332959
103.0542266 3.244427513
105.0698767 1.953262745
107.0855268 3.197671817
121.0647913 1.853469411
123.0804414 2.295894272
125.0960915 0.8048756962
131.0491413 1.383337294
137.0960915 2.063300708
233.1172208 1.081856872

Name: +ve in-silico MS/MS by CFM-ID for BYTQURZUKRLNDH-ZVOPPPCBSA-N
ID: BYTQURZUKRLNDH-ZVOPPPCBSA-N
Comment: Energy0
Num peaks: 8
175.1117415 3.439903938
191.1066561 1.567092505
193.1223062 2.696450744
203.1430416 1.299369498
211.1328709 1.618108268
231.1379563 3.081093049
249.148521 34.62281868
267.1590856 31.92137999

Name: +ve in-silico MS/MS by CFM-ID for BYTQURZUKRLNDH-ZVOPPPCBSA-N
ID: BYTQURZUKRLNDH-ZVOPPPCBSA-N
Comment: Energy1
Num peaks: 31
39.02292652 1.221370023
41.03857658 1.954171249
51.02292652 1.845771104
53.03857658 1.107577166
55.05422664 0.9961460734
97.02840582 0.803610291
121.0647913 0.8967496112
139.075356 0.7857215274
173.0960915 3.441994038
175.1117415 6.660866452
177.1273916 1.919539101
179.1430416 5.658989319
191.1066561 2.977226345
193.1223062 2.608665299
195.1379563 1.794924993
197.1536063 1.502081262
201.1273916 1.471268647
203.1430416 1.008681252
205.1586917 1.088927845
207.1015708 0.8503121452
209.1172208 0.9430292032
211.1328709 1.306760784
215.164171 0.8366707112
219.1379563 1.25574059
221.1536063 1.395019458
223.1328709 0.9881181974
223.1692564 1.40784359
231.1379563 2.870914419
239.164171 2.52851846
249.148521 13.12848983
267.1590856 10.4435648

Name: +ve in-silico MS/MS by CFM-ID for BYTQURZUKRLNDH-ZVOPPPCBSA-N
ID: BYTQURZUKRLNDH-ZVOPPPCBSA-N
Comment: Energy2
Num peaks: 31
39.02292652 6.841322129
41.03857658 5.106808967
43.05422664 2.281315567
51.02292652 6.273316284
53.00219107 2.228020095
53.03857658 6.80447654
55.05422664 3.901209371
63.02292652 1.329956951
65.03857658 1.511586164
95.01275576 2.105482234
97.02840582 0.8906579959
119.0491413 1.028150219
121.0647913 2.0175455
135.0804414 1.561166431
137.0960915 1.386126674
139.075356 2.768473027
165.0910061 1.091401421
173.0960915 2.465018228
175.1117415 2.110603793
177.1273916 2.161467048
179.1430416 2.032241585
191.1066561 1.411044436
193.1223062 1.863493844
195.1379563 1.020564627
221.1172208 1.363991784
221.1536063 1.029104178
223.1328709 0.9878146825
231.1379563 2.011892497
233.1172208 1.116870624
249.148521 1.250654088
251.1277855 1.398307397

Name: +ve in-silico MS/MS by CFM-ID for VBQMPXNFLQSHMH-HRSNZQSQSA-N
ID: VBQMPXNFLQSHMH-HRSNZQSQSA-N
Comment: Energy0
Num peaks: 8
191.1066561 2.216663317
193.1223062 5.887447307
211.1328709 2.281408079
221.1536063 2.704252999
223.1692564 2.66036809
231.1379563 2.091363478
249.148521 14.94520186
267.1590856 47.8324973

Name: +ve in-silico MS/MS by CFM-ID for VBQMPXNFLQSHMH-HRSNZQSQSA-N
ID: VBQMPXNFLQSHMH-HRSNZQSQSA-N
Comment: Energy1
Num peaks: 31
51.02292652 7.078397976
53.03857658 4.103774884
55.05422664 3.13626877
57.06987671 1.901639005
59.08552677 1.573109675
95.04914126 0.932948561
97.06479133 0.9681177053
141.0910061 1.138196277
173.0960915 2.026652254
175.1117415 3.430091673
177.1273916 0.9025460156
179.1430416 2.367975041
191.1066561 2.694529083
193.0859207 0.917391792
193.1223062 3.792122206
195.1015708 1.035947045
195.1379563 1.680766529
197.1536063 1.117360697
201.1273916 1.423402815
203.1430416 1.068545078
205.1586917 0.8162810448
207.1015708 0.8471995362
211.1328709 0.9851149718
213.1121354 0.981712442
219.1379563 1.828213365
221.1536063 1.970237665
223.1692564 2.762986597
231.1379563 2.16286706
239.164171 2.221126373
249.148521 6.795015851
267.1590856 9.519956111

Name: +ve in-silico MS/MS by CFM-ID for VBQMPXNFLQSHMH-HRSNZQSQSA-N
ID: VBQMPXNFLQSHMH-HRSNZQSQSA-N
Comment: Energy2
Num peaks: 31
39.02292652 3.781378391
41.03857658 2.834409222
43.05422664 6.426546264
49.00727645 1.383058208
51.02292652 6.637137622
53.00219107 1.955474933
53.03857658 6.452276682
55.05422664 3.237970167
57.06987671 1.525223684
59.08552677 3.024283208
65.03857658 2.575699534
69.06987671 2.343396263
71.08552677 1.0683889
93.0334912 0.9812257171
95.04914126 1.206882103
97.06479133 1.085697063
153.0910061 2.059656099
165.0910061 1.079776515
173.0960915 2.598094212
175.1117415 1.696076585
177.1273916 2.271001027
179.1430416 2.22517256
191.1066561 1.971012493
193.1223062 2.174259526
195.1379563 1.346281521
205.1586917 1.274656808
221.1536063 1.20885689
223.1328709 1.212979464
231.1379563 2.301088768
249.148521 1.666590214
251.1277855 1.470385103

Name: +ve in-silico MS/MS by CFM-ID for BXSYDOYJFXURHI-OADFYJJDSA-N
ID: BXSYDOYJFXURHI-OADFYJJDSA-N
Comment: Energy0
Num peaks: 6
173.0960915 4.140130449
175.1117415 19.79765738
177.1273916 4.439302125
179.1430416 1.782484592
231.1379563 1.784862777
249.148521 52.49082706

Name: +ve in-silico MS/MS by CFM-ID for BXSYDOYJFXURHI-OADFYJJDSA-N
ID: BXSYDOYJFXURHI-OADFYJJDSA-N
Comment: Energy1
Num peaks: 23
39.02292652 1.708476954
41.03857658 2.433537716
53.00219107 10.57981945
55.01784114 2.753971844
55.05422664 2.09085895
57.0334912 5.474072758
57.06987671 1.428616045
69.06987671 3.232469503
71.08552677 1.631037164
173.0960915 2.578455036
175.1117415 5.847792521
177.1273916 2.206703232
179.0702706 1.3383261
179.1430416 4.169093171
201.1273916 3.425122872
203.1430416 2.605086573
205.0859207 1.671697402
205.1586917 2.904125837
207.1015708 2.02391915
221.1536063 1.541754865
231.1379563 2.696166692
233.1172208 1.384627686
249.148521 14.28777801

Name: +ve in-silico MS/MS by CFM-ID for BXSYDOYJFXURHI-OADFYJJDSA-N
ID: BXSYDOYJFXURHI-OADFYJJDSA-N
Comment: Energy2
Num peaks: 26
39.02292652 5.708337227
41.03857658 7.688483427
43.05422664 3.453808248
51.02292652 6.232871041
53.00219107 1.129929688
53.03857658 4.327688708
55.05422664 7.694151078
57.06987671 3.703956114
65.03857658 5.621038874
67.05422664 7.26225094
69.06987671 5.294515713
71.08552677 2.020631462
95.08552677 1.012202569
105.0334912 1.250087877
105.0698767 0.8898671132
107.0855268 1.892136354
109.1011768 0.9863600849
119.0491413 0.962266523
119.0855268 0.7897688609
121.1011768 1.785316614
123.1168269 1.057474651
133.0647913 1.998597386
147.0804414 1.864660747
175.1117415 0.8040441066
223.1328709 0.9018150738
233.1172208 4.145236332

Name: +ve in-silico MS/MS by CFM-ID for RSDQBPGKMDFRHH-MJVIGCOGSA-N
ID: RSDQBPGKMDFRHH-MJVIGCOGSA-N
Comment: Energy0
Num peaks: 15
173.0960915 2.051601033
175.1117415 5.266208641
177.1273916 1.163377772
179.1430416 1.193003624
191.1066561 0.9335688893
193.1223062 2.924752669
201.1273916 1.123662587
203.1430416 2.503370581
205.1586917 2.660280177
207.1379563 0.8660571306
219.1379563 0.8474953062
221.1536063 2.94569231
231.1379563 9.894256286
233.1172208 0.9273026754
249.148521 45.37946855

Name: +ve in-silico MS/MS by CFM-ID for RSDQBPGKMDFRHH-MJVIGCOGSA-N
ID: RSDQBPGKMDFRHH-MJVIGCOGSA-N
Comment: Energy1
Num peaks: 31
39.02292652 1.568540781
43.05422664 0.9229878205
51.02292652 3.577215962
53.03857658 2.6540609
55.05422664 3.245995661
57.06987671 1.905067444
59.08552677 1.649931502
91.05422664 1.208377161
147.0804414 1.206074457
149.0960915 1.381163857
151.1117415 0.9375433471
161.0597059 1.137817527
173.0960915 2.789075614
175.1117415 3.458453136
177.1273916 1.389969976
179.1430416 0.9870750243
189.0910061 1.306846196
191.1066561 1.880464738
193.1223062 2.870350976
197.1536063 1.298824214
201.1273916 2.550190944
203.1430416 2.036767518
205.0859207 1.246736698
205.1223062 0.9152178002
205.1586917 2.69387844
217.1223062 1.280427007
219.1379563 1.661053857
221.1536063 5.703856563
231.1379563 4.870456309
233.1172208 0.9094575516
249.148521 7.708573052

Name: +ve in-silico MS/MS by CFM-ID for RSDQBPGKMDFRHH-MJVIGCOGSA-N
ID: RSDQBPGKMDFRHH-MJVIGCOGSA-N
Comment: Energy2
Num peaks: 31
39.02292652 3.920986525
41.03857658 2.806282143
43.05422664 3.170791509
51.02292652 5.24275746
53.00219107 1.153395186
53.03857658 5.987220369
55.05422664 3.396285418
57.06987671 1.99196059
63.02292652 1.148747072
65.03857658 3.811892643
67.05422664 2.727480488
79.01784114 1.11650049
81.06987671 1.673549315
91.05422664 1.638365842
95.08552677 2.909662799
107.0855268 1.733982941
109.1011768 1.453142107
117.0698767 1.456974888
119.0855268 2.828626534
121.0647913 1.22015556
131.0855268 1.752732523
133.1011768 2.610020801
145.1011768 1.133093877
147.1168269 1.515716634
149.132477 2.175212876
159.1168269 1.137298079
161.132477 1.388416032
177.1637771 1.113134941
193.1223062 1.206898255
221.1172208 1.108148535
233.1172208 1.435078973

Name: +ve in-silico MS/MS by CFM-ID for VRJXHZFMWFCEBQ-ZANVPECISA-N
ID: VRJXHZFMWFCEBQ-ZANVPECISA-N
Comment: Energy0
Num peaks: 7
175.075356 3.34790867
189.0910061 2.154413851
191.1066561 1.787687706
193.0859207 2.517741584
231.1379563 25.67305173
249.148521 34.61287347
267.1590856 11.03894149

Name: +ve in-silico MS/MS by CFM-ID for VRJXHZFMWFCEBQ-ZANVPECISA-N
ID: VRJXHZFMWFCEBQ-ZANVPECISA-N
Comment: Energy1
Num peaks: 15
59.04914126 1.601697127
89.05970595 1.960928224
145.0647913 2.312511181
161.0960915 1.209359006
163.1117415 1.381300479
165.0910061 1.359315731
175.075356 1.623893615
189.0910061 2.184239499
203.1066561 1.185519751
205.1223062 1.511973866
207.1015708 1.073468078
231.1379563 35.23065993
233.1172208 1.354283689
249.148521 22.26423475
267.1590856 4.681577858

Name: +ve in-silico MS/MS by CFM-ID for VRJXHZFMWFCEBQ-ZANVPECISA-N
ID: VRJXHZFMWFCEBQ-ZANVPECISA-N
Comment: Energy2
Num peaks: 23
59.04914126 0.9580959593
65.03857658 2.712188876
67.01784114 1.17605715
71.08552677 1.911391758
83.04914126 1.51439099
87.08044139 1.184277951
119.0491413 3.1019113
133.0284058 5.354604179
135.0440559 5.505098656
147.0440559 1.002458684
149.0597059 2.389493654
151.075356 1.542918495
159.0804414 2.325802132
161.0960915 3.074248767
163.075356 1.421728527
163.1117415 2.635907424
165.0910061 1.084211714
175.075356 29.8706145
177.0546206 1.444192582
189.0910061 1.980428682
191.1066561 1.526087263
193.0859207 2.98152636
231.1379563 3.351332591

Name: +ve in-silico MS/MS by CFM-ID for IHDJYDVWNNFPHR-CHESLIBASA-N
ID: IHDJYDVWNNFPHR-CHESLIBASA-N
Comment: Energy0
Num peaks: 10
55.05422664 1.871338218
57.0334912 1.915029808
57.06987671 2.009394218
59.04914126 2.261000423
167.1066561 2.137533264
169.1223062 1.551849719
183.1379563 1.146496032
191.1430416 22.75852398
209.1536063 34.71080364
227.164171 10.59582097

Name: +ve in-silico MS/MS by CFM-ID for IHDJYDVWNNFPHR-CHESLIBASA-N
ID: IHDJYDVWNNFPHR-CHESLIBASA-N
Comment: Energy1
Num peaks: 30
39.02292652 2.066989653
41.03857658 1.481831304
53.03857658 1.837305407
55.05422664 2.363789865
57.0334912 6.502605791
57.06987671 2.23927158
59.04914126 1.511148779
67.01784114 1.218919322
71.04914126 1.244900877
81.0334912 1.517486449
83.04914126 1.222681362
85.06479133 1.132045334
97.06479133 1.116253894
99.08044139 1.674772442
123.0804414 1.184461315
125.0960915 1.181567123
137.0960915 1.810840215
139.1117415 1.149585753
149.0960915 2.561962697
151.1117415 1.158814186
155.1066561 1.406794012
165.1273916 1.324152014
167.1066561 2.689797942
169.1223062 1.814902819
177.1273916 1.409571947
181.1586917 1.920202261
191.1430416 15.46630774
199.1692564 1.365368269
209.1536063 13.69685007
227.164171 3.50176513

Name: +ve in-silico MS/MS by CFM-ID for IHDJYDVWNNFPHR-CHESLIBASA-N
ID: IHDJYDVWNNFPHR-CHESLIBASA-N
Comment: Energy2
Num peaks: 31
39.02292652 4.999532566
41.00219107 1.553669807
41.03857658 7.260897079
43.05422664 0.9072722396
51.02292652 1.139970667
53.03857658 1.726649957
55.05422664 10.13341141
57.0334912 2.89391289
57.06987671 8.625725724
59.04914126 1.137912207
71.04914126 1.516269199
81.0334912 2.140392438
83.04914126 1.743609239
85.06479133 1.412629887
97.06479133 0.9072531467
121.0647913 0.9472359514
123.0804414 1.696652227
125.0960915 2.213568171
127.1117415 1.248401564
137.0960915 1.723654563
139.1117415 1.36964697
141.1273916 0.9580992589
151.1117415 1.444500719
163.1117415 3.491564676
165.1273916 2.485676441
167.1430416 2.330035388
179.1430416 1.252188851
181.1223062 0.9740351493
181.1586917 2.667229063
191.1430416 3.432656298
193.1223062 1.478645073

Name: +ve in-silico MS/MS by CFM-ID for HCPDJZNVPUCXHZ-XHDPSFHLSA-N
ID: HCPDJZNVPUCXHZ-XHDPSFHLSA-N
Comment: Energy0
Num peaks: 18
69.0334912 2.063303862
73.06479133 6.173638688
95.01275576 5.233419823
97.02840582 0.8060663296
101.0597059 2.107794752
109.0284058 1.014725328
123.0440559 0.7615974214
151.075356 1.793559639
157.1223062 1.528173697
165.0910061 5.14222254
171.1379563 1.268975937
193.0859207 2.377759531
195.1015708 0.8508665667
199.1328709 2.134883483
231.1379563 1.555595134
249.148521 11.96833847
251.1277855 0.8007887034
267.1590856 32.91868515

Name: +ve in-silico MS/MS by CFM-ID for HCPDJZNVPUCXHZ-XHDPSFHLSA-N
ID: HCPDJZNVPUCXHZ-XHDPSFHLSA-N
Comment: Energy1
Num peaks: 31
39.02292652 2.048567329
41.03857658 1.777948462
43.05422664 3.864209457
45.06987671 3.564717747
55.05422664 2.886592548
57.06987671 1.142301916
69.0334912 1.434775592
73.06479133 9.397766787
75.08044139 1.190697841
81.0334912 1.205782752
83.04914126 2.001053488
95.01275576 13.89251278
95.04914126 1.171536692
97.02840582 1.296328389
97.06479133 2.47074375
99.08044139 0.844065109
101.0597059 2.379197036
109.0284058 1.452297141
135.0804414 0.9770639786
149.0597059 1.247295292
151.075356 1.201565187
157.1223062 1.140599936
165.0910061 3.01180275
181.1223062 1.010586983
193.0859207 0.9871173607
199.1328709 1.836369911
235.1328709 0.9777204573
239.164171 1.699525006
249.148521 1.68238297
251.1277855 0.9086740244
267.1590856 1.774124693

Name: +ve in-silico MS/MS by CFM-ID for HCPDJZNVPUCXHZ-XHDPSFHLSA-N
ID: HCPDJZNVPUCXHZ-XHDPSFHLSA-N
Comment: Energy2
Num peaks: 31
39.02292652 1.63552049
41.00219107 1.292022694
41.03857658 3.64895742
43.05422664 3.137436536
55.05422664 9.659642079
57.0334912 0.805501157
57.06987671 3.897327684
67.05422664 0.8773202754
69.0334912 5.302851688
69.06987671 2.470636131
71.04914126 1.586250045
71.08552677 2.045418564
73.06479133 8.656649003
77.00219107 0.7319019599
81.0334912 1.991400392
83.04914126 2.063497289
91.01784114 0.82925658
95.01275576 14.88812207
95.04914126 1.068523769
97.02840582 1.047639987
97.06479133 2.136796107
99.08044139 1.806840966
109.0284058 1.299000207
109.0647913 1.111811608
111.0804414 1.04299204
119.0491413 0.9851142583
135.0804414 0.9928145453
137.0960915 0.7582915181
149.0597059 0.7767481046
165.0910061 1.015978832
251.1277855 0.7592681138

Name: +ve in-silico MS/MS by CFM-ID for HEEYFYOVACYTBP-UJEBCUICSA-N
ID: HEEYFYOVACYTBP-UJEBCUICSA-N
Comment: Energy0
Num peaks: 6
187.1117415 8.818183248
189.1273916 29.68401806
205.1586917 1.450369922
221.1536063 2.141518801
231.1379563 4.957196908
249.148521 40.39004087

Name: +ve in-silico MS/MS by CFM-ID for HEEYFYOVACYTBP-UJEBCUICSA-N
ID: HEEYFYOVACYTBP-UJEBCUICSA-N
Comment: Energy1
Num peaks: 13
39.02292652 2.904157231
41.03857658 3.262323605
147.0804414 3.704051218
149.0960915 3.893645943
173.0960915 2.431693409
187.1117415 3.664675537
189.1273916 38.26884393
201.1273916 1.629776516
205.1223062 1.874090674
205.1586917 1.69580442
221.1536063 3.895112161
231.1379563 3.386070774
249.148521 9.969772568

Name: +ve in-silico MS/MS by CFM-ID for HEEYFYOVACYTBP-UJEBCUICSA-N
ID: HEEYFYOVACYTBP-UJEBCUICSA-N
Comment: Energy2
Num peaks: 31
39.02292652 6.020170378
41.03857658 2.923589696
43.05422664 1.623823546
49.00727645 1.994662797
51.02292652 1.955072858
53.03857658 1.956179085
65.03857658 1.299901318
67.05422664 1.267287872
105.0698767 1.18924619
107.0855268 1.179500131
109.0647913 1.711062273
109.1011768 2.109348127
111.0804414 1.801178435
121.0647913 2.618241682
123.0804414 2.593634355
133.0647913 1.476909907
135.0804414 2.964905108
137.0960915 6.322027217
139.1117415 4.03427006
147.0804414 4.475947141
149.0960915 1.896019695
161.0960915 3.459297392
163.1117415 2.85752738
165.1273916 1.119809307
187.1117415 3.065599165
189.1273916 1.439636469
191.1066561 1.403191989
203.1430416 0.9721655886
205.1223062 1.423372819
215.1066561 2.400868717
233.1172208 3.806901609

Name: +ve in-silico MS/MS by CFM-ID for VNFLYLCSLQITAF-OBTPXQBUSA-N
ID: VNFLYLCSLQITAF-OBTPXQBUSA-N
Comment: Energy0
Num peaks: 8
203.1430416 3.548143684
205.1586917 2.434044659
219.1379563 1.161491592
221.1536063 1.659013619
223.1692564 1.872103496
231.1379563 16.03943927
249.148521 34.88923438
267.1590856 19.12469142

Name: +ve in-silico MS/MS by CFM-ID for VNFLYLCSLQITAF-OBTPXQBUSA-N
ID: VNFLYLCSLQITAF-OBTPXQBUSA-N
Comment: Energy1
Num peaks: 31
53.03857658 1.119125481
55.05422664 1.05031979
105.0698767 1.285491394
111.0440559 0.9685962982
119.0855268 1.239434159
121.0647913 1.078442345
121.1011768 0.9442440792
123.1168269 0.9536387211
125.132477 0.9052557303
127.1117415 1.090400656
135.0804414 1.227496659
137.0960915 1.406949464
139.1117415 0.8344111934
141.1273916 1.343264908
149.0960915 1.538812926
151.1117415 1.938957826
169.1223062 1.161689782
181.0859207 1.110991149
181.1223062 1.128772802
201.1273916 2.229154577
203.1430416 1.568559169
205.1586917 1.304654609
209.1172208 1.013373586
217.1223062 1.599488157
219.1379563 0.8459896909
221.1536063 1.688806479
231.1379563 11.45357355
237.148521 1.456114656
239.164171 2.056891507
249.148521 15.83401408
267.1590856 6.274710893

Name: +ve in-silico MS/MS by CFM-ID for VNFLYLCSLQITAF-OBTPXQBUSA-N
ID: VNFLYLCSLQITAF-OBTPXQBUSA-N
Comment: Energy2
Num peaks: 31
39.02292652 4.846506063
41.03857658 3.093926346
43.05422664 2.030445822
45.06987671 0.7939816144
55.05422664 3.030826806
57.06987671 1.161122817
61.06479133 0.955099276
65.03857658 4.021915449
67.05422664 2.293742517
69.06987671 1.841235404
81.06987671 1.745291961
83.08552677 1.730715548
93.06987671 2.122763778
95.08552677 0.9968334401
97.10117684 1.214359668
119.0855268 1.357625674
123.1168269 1.197739453
125.132477 1.287503178
135.0804414 5.441114067
137.0960915 8.122849868
139.1117415 1.653636118
149.0960915 3.03098302
151.1117415 1.669885339
165.1273916 0.8361259363
189.1273916 0.89415949
191.1430416 2.281980873
203.1430416 1.204524412
205.1586917 2.764355495
221.1172208 0.8706415503
231.1379563 1.860884062
251.1277855 1.030873271

Name: +ve in-silico MS/MS by CFM-ID for YOVOSAKDAZXQLZ-XFYHGXPUSA-N
ID: YOVOSAKDAZXQLZ-XFYHGXPUSA-N
Comment: Energy0
Num peaks: 19
95.08552677 4.11848452
97.10117684 8.938840598
99.1168269 5.19716489
111.1168269 1.09135206
127.0389705 2.838156048
129.0546206 1.56208299
149.132477 3.639243893
151.148127 8.394857394
153.1637771 3.745904869
155.1794272 2.067921722
163.148127 0.9620335218
169.1586917 2.084470012
179.1430416 1.159584956
181.1586917 3.225410389
183.1743418 2.608201838
185.1172208 1.293614291
191.1430416 0.9107513115
209.1536063 7.676765717
227.164171 18.70552301

Name: +ve in-silico MS/MS by CFM-ID for YOVOSAKDAZXQLZ-XFYHGXPUSA-N
ID: YOVOSAKDAZXQLZ-XFYHGXPUSA-N
Comment: Energy1
Num peaks: 31
39.02292652 1.112556849
41.03857658 1.008645064
43.05422664 1.031916179
51.02292652 1.57644459
53.03857658 2.035671988
55.05422664 1.439394694
81.06987671 2.95726817
83.08552677 1.430344571
85.10117684 1.447334949
91.05422664 0.9192847897
95.08552677 8.204887262
97.10117684 11.55491541
99.1168269 2.998497792
111.1168269 1.951051315
113.132477 1.190521455
115.0389705 1.384600999
127.0389705 4.994255332
129.0546206 1.600418513
135.1168269 3.510157702
137.132477 5.14943315
139.148127 2.009973189
149.132477 1.127717411
151.148127 1.161423636
153.1637771 1.007686274
181.1586917 0.9012519262
183.1743418 0.8363696324
191.1430416 0.9368310206
197.1536063 0.8273039559
199.1692564 1.494740724
209.1536063 3.295598454
227.164171 4.411592721

Name: +ve in-silico MS/MS by CFM-ID for YOVOSAKDAZXQLZ-XFYHGXPUSA-N
ID: YOVOSAKDAZXQLZ-XFYHGXPUSA-N
Comment: Energy2
Num peaks: 25
39.02292652 1.687881143
41.03857658 2.983405406
43.05422664 1.274325972
51.02292652 1.136741525
53.03857658 5.046532324
55.05422664 8.378880953
57.06987671 2.604620535
67.05422664 1.875240571
69.06987671 2.228662371
81.06987671 2.895381708
83.04914126 2.703014353
83.08552677 5.990028557
85.10117684 3.294624272
95.08552677 9.942813977
97.10117684 11.7146173
99.1168269 4.745144657
109.1011768 1.026956041
111.1168269 1.470069556
135.1168269 0.9147451833
137.132477 1.123692886
139.148127 0.9149377897
149.132477 1.414444723
151.148127 1.55898894
153.1637771 3.019823912
211.1328709 0.942698552

Name: +ve in-silico MS/MS by CFM-ID for GNWNPLBSEQDDQV-FRPWFYLFSA-N
ID: GNWNPLBSEQDDQV-FRPWFYLFSA-N
Comment: Energy0
Num peaks: 13
55.05422664 2.793349946
65.03857658 1.378589517
67.05422664 9.77370601
69.06987671 3.138356082
97.06479133 1.16580786
125.0597059 1.343509775
169.0859207 1.551817637
179.0702706 1.381981268
205.0859207 3.956021965
207.1015708 4.2505074
231.1379563 9.873078508
233.1172208 1.270350036
249.148521 38.42141325

Name: +ve in-silico MS/MS by CFM-ID for GNWNPLBSEQDDQV-FRPWFYLFSA-N
ID: GNWNPLBSEQDDQV-FRPWFYLFSA-N
Comment: Energy1
Num peaks: 31
39.02292652 2.56945639
41.03857658 0.992442645
55.05422664 7.993501758
57.06987671 1.143371091
65.00219107 0.9017146328
65.03857658 2.690927899
67.01784114 1.189625537
67.05422664 7.679538888
69.06987671 2.069064957
81.0334912 3.123274335
83.04914126 1.162266332
107.0491413 1.408277499
149.0597059 0.9470297098
151.075356 0.9657207573
163.075356 1.551914589
165.0910061 1.115200273
167.0702706 1.8570465
169.0859207 2.959905385
179.0702706 4.372430453
181.0859207 2.572903089
181.1223062 0.9245705662
191.0702706 1.070751865
193.0859207 2.377576277
205.0859207 2.588299183
205.1223062 0.9650820153
207.1015708 2.213969512
207.1379563 1.580649853
209.1172208 2.220216381
231.1379563 5.202751132
233.1172208 1.471913529
249.148521 9.395786309

Name: +ve in-silico MS/MS by CFM-ID for GNWNPLBSEQDDQV-FRPWFYLFSA-N
ID: GNWNPLBSEQDDQV-FRPWFYLFSA-N
Comment: Energy2
Num peaks: 31
39.02292652 6.031543343
41.00219107 1.716053345
41.03857658 3.536578965
49.00727645 1.171662948
51.02292652 4.345661188
53.03857658 1.983708026
55.05422664 12.3330868
57.06987671 1.397172583
65.00219107 1.304794334
65.03857658 4.000605468
67.01784114 1.512058833
67.05422664 9.83399778
69.06987671 2.844951152
79.05422664 2.707167235
81.0334912 2.084207511
81.06987671 2.85927748
83.08552677 0.9770453544
91.01784114 1.051361497
93.06987671 0.9518424232
103.0542266 0.9987791798
107.0491413 1.205129708
109.0647913 1.932966638
133.0647913 1.234271283
135.0804414 0.9443985827
137.0960915 0.9416538691
149.0597059 1.067566588
151.075356 1.670738944
163.075356 0.9686496137
193.0859207 0.8747557375
207.1015708 0.9783735726
233.1172208 2.385088833

Name: +ve in-silico MS/MS by CFM-ID for KZWLGVJMVGVWKF-XPGAZNKBSA-N
ID: KZWLGVJMVGVWKF-XPGAZNKBSA-N
Comment: Energy0
Num peaks: 20
113.0233204 0.8895580693
127.0389705 1.617620324
129.0546206 0.7284235912
139.1117415 1.614438592
153.1273916 2.607603302
189.1273916 1.544774224
191.1066561 9.096333919
191.1430416 4.19256192
193.1223062 1.709457637
193.1586917 7.772507248
195.1743418 2.040286878
197.1536063 1.370178977
219.1379563 3.640089886
221.1536063 5.135792774
223.1692564 2.99362817
225.1121354 0.6674534551
237.148521 1.611712746
249.148521 6.023820223
251.1277855 0.7100134504
267.1590856 24.33495745

Name: +ve in-silico MS/MS by CFM-ID for KZWLGVJMVGVWKF-XPGAZNKBSA-N
ID: KZWLGVJMVGVWKF-XPGAZNKBSA-N
Comment: Energy1
Num peaks: 31
53.03857658 1.097430529
55.05422664 1.564135133
69.06987671 2.024376737
127.0389705 1.943303457
135.0804414 1.450419881
137.0960915 1.23199953
139.1117415 2.30779482
153.1273916 3.86472459
161.0960915 1.481661895
165.1273916 0.9908754719
167.1430416 2.054966459
169.1586917 1.137900292
175.1117415 1.280966655
177.1273916 1.622560428
177.1637771 1.077834166
179.1430416 0.9702846151
191.1066561 3.322711283
191.1430416 1.878509932
193.1223062 1.67857523
193.1586917 1.547617146
195.1379563 3.778516082
195.1743418 2.364728637
197.1536063 0.9767682053
219.1379563 1.549493477
221.1536063 2.020302074
223.1692564 1.881038835
225.1121354 1.00350235
237.148521 1.891429888
239.164171 1.378868054
249.148521 4.166879719
267.1590856 3.050112115

Name: +ve in-silico MS/MS by CFM-ID for KZWLGVJMVGVWKF-XPGAZNKBSA-N
ID: KZWLGVJMVGVWKF-XPGAZNKBSA-N
Comment: Energy2
Num peaks: 31
39.02292652 3.779987871
41.03857658 2.097055183
53.00219107 0.9795909068
53.03857658 1.82500858
55.05422664 2.429999491
63.02292652 1.963698735
65.03857658 3.408999133
67.05422664 5.062619517
69.0334912 1.455407666
69.06987671 3.416781373
77.03857658 1.748992131
79.05422664 2.180750542
81.06987671 2.385386069
95.08552677 1.65101795
105.0698767 1.835091288
107.0855268 2.345246097
109.1011768 2.00496828
135.1168269 2.107404665
137.0960915 1.747994388
137.132477 2.030419089
139.1117415 2.253987203
149.0960915 2.420955093
149.132477 0.9655291378
151.1117415 2.987538638
153.1273916 1.087585312
163.1117415 1.533007715
177.1637771 2.486210031
221.1536063 1.179635121
237.148521 0.9867380905
239.1277855 1.0068768
251.1277855 1.334815571

Name: +ve in-silico MS/MS by CFM-ID for VWPXNITVBHRGOA-DYDIJXKYSA-N
ID: VWPXNITVBHRGOA-DYDIJXKYSA-N
Comment: Energy0
Num peaks: 7
175.1117415 4.745108491
191.1066561 2.922087766
193.1223062 4.809682585
203.1430416 1.610837773
231.1379563 16.09328739
249.148521 33.17262254
267.1590856 17.24983941

Name: +ve in-silico MS/MS by CFM-ID for VWPXNITVBHRGOA-DYDIJXKYSA-N
ID: VWPXNITVBHRGOA-DYDIJXKYSA-N
Comment: Energy1
Num peaks: 19
41.03857658 0.7405182324
53.00219107 1.011121605
67.05422664 1.023788909
69.06987671 1.658060334
175.1117415 10.86256239
177.1273916 4.178855375
179.1430416 15.08594681
191.1066561 3.813853386
193.1223062 8.406084217
195.1379563 2.504352048
197.1536063 6.45944619
201.1273916 1.832139536
203.1430416 1.390805861
205.1586917 1.516744979
221.1536063 1.010836392
223.1692564 0.8174068127
231.1379563 7.353875872
249.148521 8.080909687
267.1590856 2.494480313

Name: +ve in-silico MS/MS by CFM-ID for VWPXNITVBHRGOA-DYDIJXKYSA-N
ID: VWPXNITVBHRGOA-DYDIJXKYSA-N
Comment: Energy2
Num peaks: 31
39.02292652 3.453732968
41.03857658 6.707471502
43.05422664 2.049792284
51.02292652 1.16076933
53.00219107 1.061136955
53.03857658 2.301319246
55.05422664 2.515666127
65.03857658 2.713546988
67.05422664 6.678827912
69.06987671 7.379071698
71.08552677 1.353659514
105.0698767 1.251088753
107.0855268 0.865923146
109.0284058 1.44487036
119.0855268 0.9841348119
123.0804414 0.9223893977
137.0960915 1.057953479
149.0960915 1.333646465
151.1117415 1.275376798
153.1273916 0.8848943381
175.1117415 2.788186252
177.1273916 2.349220911
179.1430416 1.384105754
191.1066561 1.227672507
205.1586917 1.561178313
221.1536063 1.368269146
231.1379563 3.327442029
233.1172208 0.953310218
239.1277855 1.01715651
249.148521 1.126352021
251.1277855 1.568891812

Name: +ve in-silico MS/MS by CFM-ID for OJOBWKNNIJPJRN-FXSQWFEKSA-N
ID: OJOBWKNNIJPJRN-FXSQWFEKSA-N
Comment: Energy0
Num peaks: 17
57.0334912 1.580052937
157.1011768 1.493873049
173.0960915 1.721632723
175.1117415 3.324307352
177.1273916 1.120227059
189.0910061 1.943438115
191.1066561 5.042453577
193.1223062 1.45917207
203.1066561 1.306442604
203.1430416 1.52866498
205.1223062 2.305153892
205.1586917 1.647264124
207.1379563 2.590614451
213.1273916 1.08111395
231.1379563 23.10872662
233.1172208 1.387452091
249.148521 28.36218459

Name: +ve in-silico MS/MS by CFM-ID for OJOBWKNNIJPJRN-FXSQWFEKSA-N
ID: OJOBWKNNIJPJRN-FXSQWFEKSA-N
Comment: Energy1
Num peaks: 31
39.02292652 0.7917618237
51.02292652 1.72812425
57.0334912 1.167005763
69.0334912 1.681815741
103.0542266 0.7398519871
105.0698767 1.680297375
117.0698767 1.398521661
119.0855268 1.432272857
131.0855268 1.22462159
145.1011768 0.7907937031
157.1011768 2.594600249
159.1168269 1.207882637
161.132477 0.7692035626
173.0960915 3.808729917
175.075356 1.985451325
175.1117415 3.428376812
177.0910061 1.036831676
177.1273916 1.339968439
179.1066561 0.9725292901
185.132477 1.275864272
187.148127 1.007284599
189.0910061 5.544360177
191.1066561 6.599362528
193.1223062 0.7687358283
201.1273916 2.723711253
203.1430416 1.763156223
205.1586917 2.048651099
213.1273916 1.546572373
221.1536063 1.601428173
231.1379563 10.64775867
249.148521 7.466976081

Name: +ve in-silico MS/MS by CFM-ID for OJOBWKNNIJPJRN-FXSQWFEKSA-N
ID: OJOBWKNNIJPJRN-FXSQWFEKSA-N
Comment: Energy2
Num peaks: 31
39.02292652 3.374809007
41.03857658 1.059973969
43.05422664 2.249871479
49.00727645 1.833184884
51.02292652 5.075082895
53.00219107 1.854694677
53.03857658 1.275912353
55.05422664 1.298848122
65.03857658 3.22173992
67.05422664 1.371865477
69.0334912 1.677857309
79.05422664 1.778744302
93.06987671 2.043856045
103.0542266 3.25562493
105.0698767 3.058183107
107.0855268 2.362630374
117.0698767 4.517158268
119.0855268 4.562560316
121.1011768 1.523446234
129.0698767 1.708102899
131.0855268 2.214484699
133.1011768 1.648559754
147.1168269 1.276474765
157.1011768 2.218556354
159.1168269 1.366428298
161.132477 1.649698073
173.0960915 1.231148438
175.1117415 1.342785919
185.132477 1.148479895
189.0910061 1.079165877
213.1273916 1.313395431

Name: +ve in-silico MS/MS by CFM-ID for WXZUMMWUMIGHGL-PBUVFVDJSA-N
ID: WXZUMMWUMIGHGL-PBUVFVDJSA-N
Comment: Energy0
Num peaks: 9
185.132477 3.361015052
187.148127 2.406447163
191.1430416 3.054038769
201.1273916 1.895981902
203.1430416 3.575444753
205.1586917 3.639161579
221.1536063 1.918090052
231.1379563 31.57366878
249.148521 28.84510076

Name: +ve in-silico MS/MS by CFM-ID for WXZUMMWUMIGHGL-PBUVFVDJSA-N
ID: WXZUMMWUMIGHGL-PBUVFVDJSA-N
Comment: Energy1
Num peaks: 23
51.02292652 1.480113527
55.05422664 1.278117722
93.06987671 4.253109644
95.08552677 2.811659414
97.10117684 1.563254885
99.1168269 0.9897745297
121.0284058 1.884579601
183.1168269 2.920369929
185.132477 2.290146621
187.148127 1.740367861
191.1430416 2.409111231
193.0859207 1.126548198
199.1117415 3.408414652
201.1273916 3.357681498
203.1430416 5.024397504
205.1586917 2.182209314
213.1273916 2.032847052
215.1066561 1.447900757
217.1223062 1.567608622
219.1379563 3.642071577
221.1536063 9.628717471
231.1379563 14.27597983
249.148521 8.749503722

Name: +ve in-silico MS/MS by CFM-ID for WXZUMMWUMIGHGL-PBUVFVDJSA-N
ID: WXZUMMWUMIGHGL-PBUVFVDJSA-N
Comment: Energy2
Num peaks: 31
51.02292652 5.080761706
53.03857658 9.709244746
55.05422664 5.892762788
57.06987671 2.721546976
67.05422664 1.75138936
71.08552677 1.288506352
77.03857658 1.676484155
79.05422664 1.282949666
81.06987671 1.232679938
93.06987671 4.095983403
95.08552677 2.205217569
97.10117684 1.827917094
107.0855268 2.645609231
109.1011768 3.44336296
117.0698767 1.474600473
123.1168269 1.301916312
133.0647913 1.526545183
135.0804414 1.078893303
149.0960915 1.37261728
159.1168269 1.892419308
161.132477 2.110611372
171.1168269 1.295960207
173.132477 4.748272844
175.148127 1.219965091
185.132477 1.499398868
187.148127 3.515253015
191.1430416 1.060202793
201.1273916 1.187457681
203.1430416 1.130562384
215.1066561 2.583317873
231.1379563 1.066985172

Name: +ve in-silico MS/MS by CFM-ID for FZHVZHPJLXWJIZ-DZKMKBNLSA-N
ID: FZHVZHPJLXWJIZ-DZKMKBNLSA-N
Comment: Energy0
Num peaks: 6
175.1117415 3.439929326
193.1223062 2.859107584
203.1430416 1.686212596
231.1379563 16.51404502
249.148521 35.88599918
267.1590856 19.65266922

Name: +ve in-silico MS/MS by CFM-ID for FZHVZHPJLXWJIZ-DZKMKBNLSA-N
ID: FZHVZHPJLXWJIZ-DZKMKBNLSA-N
Comment: Energy1
Num peaks: 31
51.02292652 1.040382564
109.0284058 0.9501650482
133.0647913 0.8917595141
173.0960915 2.984986451
175.075356 0.9867926149
175.1117415 5.422720092
177.1273916 1.771818388
179.1430416 3.90004514
189.0910061 3.185389827
191.1066561 2.660108345
193.1223062 3.195809141
195.1015708 1.117451793
195.1379563 1.890184763
197.1536063 1.297927792
199.1328709 0.9156426334
201.1273916 2.180170162
203.1430416 1.599991575
205.1586917 1.827610814
207.1015708 1.544011053
209.1172208 1.369663935
211.1328709 1.242750324
213.148521 1.287720968
215.164171 1.508099188
219.1379563 1.194011676
221.1536063 2.677211625
223.1692564 1.388890917
231.1379563 6.753858778
237.148521 1.141207969
239.164171 2.203265904
249.148521 10.91530307
267.1590856 4.98369789

Name: +ve in-silico MS/MS by CFM-ID for FZHVZHPJLXWJIZ-DZKMKBNLSA-N
ID: FZHVZHPJLXWJIZ-DZKMKBNLSA-N
Comment: Energy2
Num peaks: 31
43.05422664 2.013700647
51.02292652 7.528069364
53.00219107 1.793942243
53.03857658 1.503669984
69.0334912 1.367749196
77.03857658 1.405707909
81.06987671 1.769161503
95.04914126 1.446821153
107.0855268 1.382829786
121.0647913 1.818718572
123.0804414 1.759792619
125.0960915 3.194643286
137.0960915 1.47126951
147.0804414 1.499545482
163.1117415 1.182105485
165.1273916 1.392509529
173.0960915 2.937389683
175.1117415 2.103966805
177.1273916 3.140892351
179.1430416 2.151923327
191.1066561 1.659407206
193.1223062 2.535874576
195.1379563 1.524597423
203.1430416 1.413872157
205.1586917 2.459732442
219.1379563 2.999611023
221.1536063 2.975568157
223.1328709 1.138829248
231.1379563 3.812382973
249.148521 1.236128013
251.1277855 1.123992911

Name: +ve in-silico MS/MS by CFM-ID for GDAPCCXIJOBGFV-LZQGXPBISA-N
ID: GDAPCCXIJOBGFV-LZQGXPBISA-N
Comment: Energy0
Num peaks: 6
159.1168269 3.605905388
175.1117415 1.988461128
177.1273916 4.493327063
203.1430416 2.048438406
231.1379563 36.11468722
249.148521 34.23623658

Name: +ve in-silico MS/MS by CFM-ID for GDAPCCXIJOBGFV-LZQGXPBISA-N
ID: GDAPCCXIJOBGFV-LZQGXPBISA-N
Comment: Energy1
Num peaks: 13
157.1011768 4.697448929
159.1168269 9.493874397
161.132477 2.991049753
173.0960915 7.072051987
175.1117415 4.325210385
177.1273916 5.366935809
179.1430416 3.0326675
183.1168269 3.325254215
203.1430416 2.923550613
205.1586917 3.425052562
221.1536063 2.661493619
231.1379563 18.52600404
249.148521 14.35810316

Name: +ve in-silico MS/MS by CFM-ID for GDAPCCXIJOBGFV-LZQGXPBISA-N
ID: GDAPCCXIJOBGFV-LZQGXPBISA-N
Comment: Energy2
Num peaks: 12
157.1011768 13.13675363
159.1168269 11.33570557
161.132477 8.893770976
173.0960915 9.273329017
175.1117415 6.394286841
177.1273916 8.412923102
179.1430416 3.158563923
187.148127 6.580601784
203.1430416 4.860459045
213.1273916 2.547974772
215.1066561 3.05676451
231.1379563 3.163465868

Name: +ve in-silico MS/MS by CFM-ID for XQUFOUZQKNYMIU-JKEYLWOXSA-N
ID: XQUFOUZQKNYMIU-JKEYLWOXSA-N
Comment: Energy0
Num peaks: 6
159.1168269 3.621860848
175.1117415 1.99687875
177.1273916 4.512299519
203.1430416 2.058223401
231.1379563 36.32634857
249.148521 34.45527582

Name: +ve in-silico MS/MS by CFM-ID for XQUFOUZQKNYMIU-JKEYLWOXSA-N
ID: XQUFOUZQKNYMIU-JKEYLWOXSA-N
Comment: Energy1
Num peaks: 12
157.1011768 4.672580428
159.1168269 9.743044864
161.132477 3.097039347
173.0960915 7.142450519
175.1117415 4.323059955
177.1273916 5.398391185
183.1168269 3.316820326
203.1430416 2.94938474
205.1586917 3.449517318
221.1536063 2.686450087
231.1379563 18.96670158
249.148521 14.50425221

Name: +ve in-silico MS/MS by CFM-ID for XQUFOUZQKNYMIU-JKEYLWOXSA-N
ID: XQUFOUZQKNYMIU-JKEYLWOXSA-N
Comment: Energy2
Num peaks: 12
157.1011768 13.37605285
159.1168269 11.46081777
161.132477 9.118983196
173.0960915 9.500636656
175.1117415 6.534520453
177.1273916 8.568692757
185.132477 2.534016693
187.148127 6.737247427
203.1430416 5.104367846
213.1273916 2.73574335
215.1066561 3.062305547
231.1379563 3.316717313

Name: +ve in-silico MS/MS by CFM-ID for BWGADGZRBDOONA-CYUUQNCZSA-N
ID: BWGADGZRBDOONA-CYUUQNCZSA-N
Comment: Energy0
Num peaks: 8
145.0647913 0.9814228317
173.0960915 1.418491553
205.1223062 1.378426978
213.1273916 3.066890528
221.1172208 1.959302516
223.1328709 2.510926638
231.1379563 20.95288659
249.148521 48.340201

Name: +ve in-silico MS/MS by CFM-ID for BWGADGZRBDOONA-CYUUQNCZSA-N
ID: BWGADGZRBDOONA-CYUUQNCZSA-N
Comment: Energy1
Num peaks: 31
51.02292652 1.709339512
55.05422664 0.9874790804
65.03857658 4.069138759
67.01784114 4.734749678
67.05422664 1.545870208
69.0334912 2.220731523
71.04914126 1.098476988
73.06479133 1.031619383
91.05422664 3.237945489
93.06987671 1.878057378
95.08552677 0.7813349122
117.0698767 1.110560841
121.1011768 0.7725614308
131.0855268 0.7582951427
133.1011768 0.7926898465
145.0647913 18.99626103
147.0804414 3.235691623
149.0960915 5.966566647
151.1117415 3.152683797
153.1273916 2.725355534
155.0702706 0.6996467983
161.0960915 0.8032491719
175.075356 1.106522546
175.1117415 1.205958336
177.1273916 0.9875705999
189.1273916 0.9457584585
207.1379563 0.6996812581
213.1273916 1.381179674
221.1536063 2.150749685
231.1379563 2.850031629
249.148521 2.517218693

Name: +ve in-silico MS/MS by CFM-ID for BWGADGZRBDOONA-CYUUQNCZSA-N
ID: BWGADGZRBDOONA-CYUUQNCZSA-N
Comment: Energy2
Num peaks: 31
39.02292652 2.370956681
41.03857658 5.217125509
49.00727645 3.240855213
51.02292652 5.140176178
53.03857658 2.603134218
55.05422664 1.045787453
65.03857658 4.872930796
67.01784114 1.241634588
67.05422664 4.507929585
81.06987671 1.154649937
91.05422664 3.198604331
93.06987671 2.698529
95.08552677 1.477801605
105.0698767 2.013073773
107.0855268 1.055418957
109.0647913 1.227914376
117.0698767 2.705853743
121.1011768 1.018707084
123.0440559 1.407690297
125.0597059 2.180652648
147.1168269 1.022766545
155.0855268 1.063357463
171.0804414 0.9550150129
173.0960915 1.822171214
175.1117415 1.181559009
177.1273916 1.901167139
205.1223062 1.632602544
213.1273916 1.753764513
219.1015708 0.9615622138
221.1172208 1.420392819
233.1172208 1.292525028

Name: +ve in-silico MS/MS by CFM-ID for NFAIEEHBPOJNKN-IPRJDCTKSA-N
ID: NFAIEEHBPOJNKN-IPRJDCTKSA-N
Comment: Energy0
Num peaks: 6
123.0804414 1.322512955
189.0910061 1.064312315
209.1172208 1.507384708
231.1379563 18.56660586
249.148521 38.94510598
267.1590856 19.86877752

Name: +ve in-silico MS/MS by CFM-ID for NFAIEEHBPOJNKN-IPRJDCTKSA-N
ID: NFAIEEHBPOJNKN-IPRJDCTKSA-N
Comment: Energy1
Num peaks: 31
39.02292652 0.7737112393
41.03857658 1.201878633
65.03857658 1.983916284
67.05422664 0.9314689609
81.0334912 0.8107120275
83.04914126 2.469870317
105.0698767 0.7194689855
123.0804414 0.8167784587
125.0960915 1.100015943
161.0597059 1.432089782
163.075356 0.775869789
165.0910061 0.8393784079
175.075356 1.156359243
179.0702706 2.674317261
181.0859207 0.8205617221
189.0910061 1.88639309
191.1066561 5.378792466
193.0859207 0.9499715281
203.1066561 1.075851536
205.0859207 0.9265315896
207.1015708 2.145075678
209.1172208 4.796723133
217.1223062 0.8721519176
221.1172208 1.456705536
221.1536063 1.130153395
231.1379563 14.47912506
233.1172208 1.181993526
237.148521 0.9587019114
239.164171 1.187448324
249.148521 15.61669094
267.1590856 5.667651422

Name: +ve in-silico MS/MS by CFM-ID for NFAIEEHBPOJNKN-IPRJDCTKSA-N
ID: NFAIEEHBPOJNKN-IPRJDCTKSA-N
Comment: Energy2
Num peaks: 31
39.02292652 2.934036214
41.03857658 1.764255651
49.00727645 1.471805733
51.02292652 2.986600009
53.03857658 1.656334456
55.05422664 2.068389909
57.0334912 1.447084992
65.03857658 2.474426299
67.05422664 1.889977718
79.05422664 1.14425844
81.0334912 3.339959714
91.05422664 1.37483869
93.06987671 2.497993927
95.08552677 1.304304378
103.0542266 2.418313735
105.0698767 1.149634699
107.0855268 1.776565688
121.0647913 3.450592841
123.0804414 4.467198164
125.0960915 1.217405566
135.0804414 1.514072808
161.0597059 1.336599946
167.1066561 1.210618011
175.1117415 1.551362246
177.1273916 1.578301329
179.1430416 1.298199791
205.1223062 2.358730112
219.1379563 1.12850321
221.1536063 1.118621201
231.1379563 2.596912591
233.1172208 3.252271511

Name: +ve in-silico MS/MS by CFM-ID for GDAPCCXIJOBGFV-NUITUPCLSA-N
ID: GDAPCCXIJOBGFV-NUITUPCLSA-N
Comment: Energy0
Num peaks: 6
159.1168269 3.605905388
175.1117415 1.988461128
177.1273916 4.493327063
203.1430416 2.048438406
231.1379563 36.11468722
249.148521 34.23623658

Name: +ve in-silico MS/MS by CFM-ID for GDAPCCXIJOBGFV-NUITUPCLSA-N
ID: GDAPCCXIJOBGFV-NUITUPCLSA-N
Comment: Energy1
Num peaks: 13
157.1011768 4.697448929
159.1168269 9.493874397
161.132477 2.991049753
173.0960915 7.072051987
175.1117415 4.325210385
177.1273916 5.366935809
179.1430416 3.0326675
183.1168269 3.325254215
203.1430416 2.923550613
205.1586917 3.425052562
221.1536063 2.661493619
231.1379563 18.52600404
249.148521 14.35810316

Name: +ve in-silico MS/MS by CFM-ID for GDAPCCXIJOBGFV-NUITUPCLSA-N
ID: GDAPCCXIJOBGFV-NUITUPCLSA-N
Comment: Energy2
Num peaks: 12
157.1011768 13.13675363
159.1168269 11.33570557
161.132477 8.893770976
173.0960915 9.273329017
175.1117415 6.394286841
177.1273916 8.412923102
179.1430416 3.158563923
187.148127 6.580601784
203.1430416 4.860459045
213.1273916 2.547974772
215.1066561 3.05676451
231.1379563 3.163465868

Name: +ve in-silico MS/MS by CFM-ID for SJIYIVOHXKBNGK-UNNXFLIFSA-N
ID: SJIYIVOHXKBNGK-UNNXFLIFSA-N
Comment: Energy0
Num peaks: 6
109.1011768 1.149113474
111.0440559 2.445303423
139.1117415 1.449714547
213.1273916 2.072496527
231.1379563 41.35611499
249.148521 34.66160456

Name: +ve in-silico MS/MS by CFM-ID for SJIYIVOHXKBNGK-UNNXFLIFSA-N
ID: SJIYIVOHXKBNGK-UNNXFLIFSA-N
Comment: Energy1
Num peaks: 31
41.03857658 0.9790087162
53.03857658 1.045796085
55.05422664 1.349264274
57.06987671 0.9498127964
69.06987671 2.045228507
81.0334912 1.697476409
107.0855268 1.284385634
109.0284058 2.75878028
109.1011768 2.944815019
111.0440559 1.044946418
111.1168269 3.242016488
119.0855268 0.9665225581
121.1011768 1.013484831
137.0960915 1.824146023
139.1117415 2.300433476
187.075356 1.206196167
189.0910061 0.876129575
199.1117415 2.448709397
201.1273916 1.197050038
203.1430416 3.888502178
205.1223062 1.199970728
207.1015708 1.300498866
213.1273916 3.294154038
215.1066561 1.514430376
217.1223062 1.674416437
219.1379563 3.089346671
221.1536063 7.15670559
223.1328709 0.8517813834
231.1379563 14.79688996
233.1172208 1.353970808
249.148521 9.002451148

Name: +ve in-silico MS/MS by CFM-ID for SJIYIVOHXKBNGK-UNNXFLIFSA-N
ID: SJIYIVOHXKBNGK-UNNXFLIFSA-N
Comment: Energy2
Num peaks: 31
39.02292652 4.402299142
41.03857658 4.511986745
43.05422664 1.6130558
51.02292652 1.622943997
53.03857658 3.008460557
55.05422664 2.719608542
57.06987671 1.243464226
65.00219107 1.358927238
65.03857658 1.664651075
67.05422664 3.460790709
69.06987671 4.232285192
81.0334912 1.279937556
105.0698767 1.216626282
107.0855268 2.277545776
109.1011768 4.974030406
111.1168269 2.182754024
119.0855268 3.391541076
121.1011768 3.219848106
135.0804414 1.69610356
139.1117415 1.154857204
161.0597059 1.453247082
163.075356 1.740271721
165.0910061 1.54342963
177.1273916 1.345657865
189.0910061 1.379205851
199.1117415 1.445004486
201.0910061 1.522999993
201.1273916 1.378533279
203.1066561 2.163405883
205.1223062 1.262161504
215.1066561 3.291900745

Name: +ve in-silico MS/MS by CFM-ID for FZRWFGUOALKHJG-SNPRPXQTSA-N
ID: FZRWFGUOALKHJG-SNPRPXQTSA-N
Comment: Energy0
Num peaks: 18
55.05422664 1.525758732
69.06987671 1.514151098
83.08552677 1.369871981
109.1011768 1.625177326
123.1168269 1.110081008
133.1011768 0.6663383619
157.0495352 1.180895317
159.0651853 1.075770801
163.1117415 0.7109152195
183.0651853 1.223344518
197.0808353 1.334709079
211.0964854 1.300727436
223.0964854 4.063352754
225.1121354 4.108319785
227.1277855 0.9587665515
249.148521 13.87672344
251.1277855 1.410293723
267.1590856 41.44518961

Name: +ve in-silico MS/MS by CFM-ID for FZRWFGUOALKHJG-SNPRPXQTSA-N
ID: FZRWFGUOALKHJG-SNPRPXQTSA-N
Comment: Energy1
Num peaks: 31
39.02292652 2.183791394
55.05422664 4.995299679
65.03857658 1.591957399
67.05422664 1.360659847
69.06987671 4.077990326
81.06987671 1.133335284
83.08552677 2.460666179
107.0855268 1.558034732
109.1011768 2.883629242
119.0855268 1.976558783
121.1011768 1.359494669
123.1168269 2.198059308
135.1168269 1.46278482
153.0182351 1.982572181
155.0338851 1.608819866
157.0495352 1.463790729
159.0651853 1.574918187
163.1117415 1.690482965
181.0495352 1.260856422
183.0651853 1.312022865
195.0651853 1.275083265
197.0808353 2.41570325
211.0964854 2.144408447
223.0964854 1.392004835
225.1121354 1.169808803
227.1277855 1.344149804
231.1379563 1.216478928
239.164171 1.476040923
249.148521 7.298483472
251.1277855 1.547116064
267.1590856 7.080490694

Name: +ve in-silico MS/MS by CFM-ID for FZRWFGUOALKHJG-SNPRPXQTSA-N
ID: FZRWFGUOALKHJG-SNPRPXQTSA-N
Comment: Energy2
Num peaks: 31
39.02292652 2.191628292
49.00727645 1.765502806
51.02292652 3.106916852
53.03857658 3.358890034
55.05422664 10.53282221
65.03857658 5.52368522
67.05422664 4.662817293
69.06987671 4.462489218
75.02292652 1.679537967
79.05422664 1.733564999
81.06987671 1.679616564
83.04914126 1.288184589
83.08552677 0.9343523729
95.04914126 0.8586182838
97.06479133 0.8718899939
105.0698767 1.045969784
107.0855268 1.485884836
109.1011768 1.348770255
119.0855268 2.137656484
121.1011768 2.32360049
123.1168269 1.207574107
133.1011768 4.036405861
135.1168269 1.068951515
137.132477 0.9393287041
161.0960915 1.564273608
163.1117415 1.436482959
173.0960915 0.9611486383
175.1117415 1.204375254
195.1379563 0.8421180012
249.148521 1.794092603
251.1277855 1.844514829

Name: +ve in-silico MS/MS by CFM-ID for GTYUWNQOOLJZBM-HVNMYJMUSA-N
ID: GTYUWNQOOLJZBM-HVNMYJMUSA-N
Comment: Energy0
Num peaks: 9
159.1168269 3.317780906
173.0960915 1.823736025
175.1117415 1.817191109
177.1273916 4.101786365
203.1430416 1.925609865
205.1586917 1.73320596
213.1273916 1.738963393
231.1379563 33.26676912
249.148521 31.63300706

Name: +ve in-silico MS/MS by CFM-ID for GTYUWNQOOLJZBM-HVNMYJMUSA-N
ID: GTYUWNQOOLJZBM-HVNMYJMUSA-N
Comment: Energy1
Num peaks: 31
109.0284058 0.8251703331
111.0440559 1.03586465
131.0855268 1.468873702
133.1011768 1.746765762
135.1168269 0.804312396
151.1117415 1.722687696
153.1273916 0.9378665898
157.1011768 3.209864626
159.1168269 6.004157319
161.132477 1.963384282
173.0960915 4.432595395
175.075356 1.243098532
175.1117415 2.782370931
177.1273916 3.309567597
179.1430416 2.01748617
183.1168269 2.467373631
185.132477 1.785938183
187.148127 1.852126305
189.0910061 2.956889988
191.1066561 1.176004289
201.1273916 1.710921671
203.1066561 1.045663419
203.1430416 2.079020378
205.1586917 2.485920412
207.1379563 1.443980474
213.1273916 1.834104286
215.1066561 1.181867868
221.1536063 1.866160457
231.1379563 11.54076115
233.1172208 1.06362162
249.148521 8.687162799

Name: +ve in-silico MS/MS by CFM-ID for GTYUWNQOOLJZBM-HVNMYJMUSA-N
ID: GTYUWNQOOLJZBM-HVNMYJMUSA-N
Comment: Energy2
Num peaks: 31
39.02292652 2.741427154
41.03857658 5.678783895
49.00727645 3.253104432
51.02292652 2.16613773
53.03857658 1.489137364
55.05422664 2.655358754
65.03857658 2.196178613
77.03857658 2.183439263
79.05422664 2.903286347
81.06987671 1.216811351
103.0542266 3.240812517
105.0698767 2.611958159
117.0698767 2.494486883
119.0855268 2.219935211
121.1011768 1.260362734
131.0855268 1.558464725
135.1168269 1.086775544
157.1011768 2.758196828
159.1168269 1.975446465
161.132477 3.572559317
163.1117415 1.118043176
173.0960915 1.524920251
175.1117415 1.85559942
177.1273916 1.898605704
179.1430416 1.385666165
187.148127 2.675207898
191.1066561 1.452240391
203.1430416 1.605609027
213.1273916 1.395390689
215.1066561 2.168231611
231.1379563 1.363751796

Name: +ve in-silico MS/MS by CFM-ID for UBQKBHXTSDYLCX-RFAUZJTJSA-N
ID: UBQKBHXTSDYLCX-RFAUZJTJSA-N
Comment: Energy0
Num peaks: 16
73.06479133 0.8168827507
189.0910061 0.9725757404
191.1066561 1.300741507
193.1223062 1.126821482
203.1066561 0.8693089537
205.1223062 1.728405493
207.1379563 1.209430478
213.1273916 5.696360118
217.1223062 0.9828595431
219.1379563 0.863453884
221.1172208 0.8471214513
221.1536063 1.308629774
223.1328709 1.067887909
231.1379563 33.20121783
233.1172208 0.9198274139
249.148521 27.25925568

Name: +ve in-silico MS/MS by CFM-ID for UBQKBHXTSDYLCX-RFAUZJTJSA-N
ID: UBQKBHXTSDYLCX-RFAUZJTJSA-N
Comment: Energy1
Num peaks: 31
39.02292652 1.162253679
41.03857658 3.051483506
43.05422664 2.00970069
55.01784114 1.938937237
55.05422664 1.835771035
57.0334912 1.820839437
59.04914126 3.13379436
61.06479133 1.128096568
69.0334912 1.165293218
71.04914126 1.635056196
81.0334912 1.251132683
111.0440559 1.241098559
133.0647913 1.434310885
135.0804414 1.081351068
137.0960915 1.496278419
147.0804414 3.11260546
149.0960915 3.13747115
151.1117415 1.12550833
163.075356 1.235613742
173.0960915 1.077717857
175.1117415 1.082202031
189.0910061 2.750830483
191.1066561 2.905461361
193.1223062 1.092185463
199.1117415 1.523436621
203.1430416 3.056277854
213.1273916 4.959384997
219.1379563 1.123970978
221.1536063 3.229439313
231.1379563 9.329992091
249.148521 2.778216504

Name: +ve in-silico MS/MS by CFM-ID for UBQKBHXTSDYLCX-RFAUZJTJSA-N
ID: UBQKBHXTSDYLCX-RFAUZJTJSA-N
Comment: Energy2
Num peaks: 31
39.02292652 2.269280131
41.03857658 1.553014329
51.02292652 3.317849844
53.03857658 1.681659398
55.05422664 6.609567712
57.06987671 1.031153161
65.03857658 3.316272846
67.01784114 1.321589192
67.05422664 2.04542222
69.0334912 1.949541099
71.04914126 6.422164562
71.08552677 1.004033056
73.06479133 4.57054888
79.01784114 1.24053784
81.0334912 1.465239275
83.04914126 0.9902325181
109.1011768 0.9930704147
135.0804414 1.269204552
147.0804414 1.00621739
149.0960915 1.450315951
163.075356 1.505199915
173.0960915 1.626629846
175.1117415 2.006328547
177.1273916 1.344217707
187.1117415 1.535510716
189.1273916 1.496324825
201.1273916 1.170080244
203.1430416 2.662823847
213.1273916 1.533195499
215.1066561 0.9961906643
233.1172208 1.180685962

Name: +ve in-silico MS/MS by CFM-ID for XTXMCNZHWZDAGN-RGCMKSIDSA-N
ID: XTXMCNZHWZDAGN-RGCMKSIDSA-N
Comment: Energy0
Num peaks: 19
43.05422664 1.324600442
157.1011768 0.7930796387
159.1168269 2.387472233
173.0960915 1.676012398
175.1117415 1.604890124
177.1273916 4.103310434
179.1066561 1.077818281
179.1430416 0.857369121
185.132477 1.184045789
191.1066561 0.8264409145
193.1223062 0.9289850331
195.1379563 1.601576986
203.1430416 1.930707448
205.1586917 1.692402846
213.1273916 1.276256564
217.1223062 1.105161078
221.1536063 1.01657384
231.1379563 26.16641919
249.148521 29.23756303

Name: +ve in-silico MS/MS by CFM-ID for XTXMCNZHWZDAGN-RGCMKSIDSA-N
ID: XTXMCNZHWZDAGN-RGCMKSIDSA-N
Comment: Energy1
Num peaks: 31
39.02292652 1.57258559
41.03857658 1.34015477
107.0855268 1.208471728
121.1011768 0.8939742378
133.1011768 1.668843597
149.0960915 1.114559532
157.1011768 2.649100481
159.1168269 5.925920009
161.132477 2.25249527
163.075356 1.181675468
165.0910061 1.207301874
173.0960915 3.180795964
175.1117415 2.240162795
177.0910061 1.102221607
177.1273916 2.750764495
179.1066561 1.311641808
179.1430416 1.61819012
183.1168269 2.077461602
185.132477 1.581222037
187.148127 2.017364847
189.0910061 1.05189176
191.1066561 1.698072812
193.1223062 1.074934757
201.1273916 1.193455229
203.1430416 1.770520839
205.1586917 1.57373316
213.1273916 1.504074876
221.1536063 1.562134564
231.1379563 11.95239562
233.1172208 0.8899606129
249.148521 5.33596033

Name: +ve in-silico MS/MS by CFM-ID for XTXMCNZHWZDAGN-RGCMKSIDSA-N
ID: XTXMCNZHWZDAGN-RGCMKSIDSA-N
Comment: Energy2
Num peaks: 31
39.02292652 6.122611902
41.03857658 3.972749055
43.05422664 1.820329312
49.00727645 2.135878541
51.02292652 1.52665418
53.03857658 3.344460041
55.05422664 1.565740736
65.03857658 2.462416629
67.05422664 3.110858101
81.06987671 2.573713313
91.05422664 3.16104127
93.06987671 2.3461252
107.0855268 3.984729244
109.1011768 1.400796541
119.0855268 2.397326868
121.1011768 3.987407027
133.1011768 2.690404708
135.1168269 1.140699399
137.0960915 0.9504985647
149.0960915 1.204195885
157.1011768 1.429740697
161.132477 2.500767429
177.1273916 1.161933224
187.148127 1.781296167
191.1066561 0.9505089608
193.1223062 1.274655606
203.1066561 0.9853650376
203.1430416 1.2651763
213.1273916 0.8904353667
231.1379563 0.8954574503
233.1172208 1.545070467

Name: +ve in-silico MS/MS by CFM-ID for IKKGBDWJRKQCAS-URFZWBKFSA-N
ID: IKKGBDWJRKQCAS-URFZWBKFSA-N
Comment: Energy0
Num peaks: 14
173.0960915 2.015172997
175.1117415 1.777112432
177.1273916 4.967054275
191.1066561 1.569087227
193.1223062 2.244696269
195.1379563 2.167701923
203.1430416 2.46478473
205.1586917 2.292731969
217.1223062 5.867946734
219.1379563 1.599343469
221.1536063 3.052353031
231.1379563 4.869515347
233.1172208 6.153679906
249.148521 39.367946

Name: +ve in-silico MS/MS by CFM-ID for IKKGBDWJRKQCAS-URFZWBKFSA-N
ID: IKKGBDWJRKQCAS-URFZWBKFSA-N
Comment: Energy1
Num peaks: 31
49.00727645 1.193099818
51.02292652 1.348234772
53.03857658 4.45857358
55.05422664 3.046398647
65.03857658 0.9251326558
67.05422664 2.343946351
69.06987671 2.035230326
109.0284058 0.932563107
119.0855268 1.324762088
147.1168269 0.984192701
151.1117415 0.9234438847
163.1117415 0.8641333767
165.0910061 1.146141126
173.0960915 2.336705518
175.1117415 1.940110109
177.0910061 0.9890095376
177.1273916 2.229250478
187.075356 0.8993947694
189.0910061 0.8491911758
191.1066561 1.635178967
193.1223062 1.828465515
201.1273916 1.917101438
203.1430416 2.135067176
205.1586917 1.401710894
215.1066561 2.831958152
217.1223062 1.10428721
219.1379563 3.833041721
221.1536063 3.873931846
231.1379563 5.142583606
233.1172208 7.120347956
249.148521 4.838627991

Name: +ve in-silico MS/MS by CFM-ID for IKKGBDWJRKQCAS-URFZWBKFSA-N
ID: IKKGBDWJRKQCAS-URFZWBKFSA-N
Comment: Energy2
Num peaks: 30
39.02292652 1.832007772
41.03857658 4.079067691
49.00727645 6.689272293
51.02292652 9.076054382
53.03857658 14.62782818
55.05422664 3.91982468
57.0334912 0.5524066472
57.06987671 1.230212635
65.03857658 9.255423792
67.05422664 8.041400276
69.06987671 2.797259722
73.10117684 1.118097957
77.03857658 0.7191875436
81.0334912 0.5710978963
91.05422664 0.8780790296
93.06987671 1.332607188
107.0855268 1.15143082
117.0698767 1.079696671
119.0855268 0.7606959814
121.1011768 1.000143736
139.1117415 0.6268651727
147.1168269 1.657229855
163.1117415 1.122833649
189.1273916 0.6198856197
191.1066561 0.6204718105
193.1223062 0.6241867578
195.1379563 1.040577793
197.1536063 0.5694006628
231.1379563 0.82909995
233.1172208 1.908957289

Name: +ve in-silico MS/MS by CFM-ID for GPXBOTWDUNQWMM-LXFSFDBISA-N
ID: GPXBOTWDUNQWMM-LXFSFDBISA-N
Comment: Energy0
Num peaks: 9
55.05422664 10.25413835
57.06987671 2.663872304
59.08552677 6.479122087
83.08552677 4.987689724
195.0651853 3.523017548
197.0808353 10.6114017
199.0964854 2.208136173
249.148521 6.206765921
267.1590856 33.14380397

Name: +ve in-silico MS/MS by CFM-ID for GPXBOTWDUNQWMM-LXFSFDBISA-N
ID: GPXBOTWDUNQWMM-LXFSFDBISA-N
Comment: Energy1
Num peaks: 20
39.02292652 1.700559112
41.03857658 1.472496042
43.05422664 1.274181862
55.05422664 16.68291018
57.06987671 8.484437798
59.08552677 1.536150265
65.03857658 2.505440131
71.04914126 1.273213728
79.01784114 1.330594546
79.05422664 1.394368257
81.06987671 11.86879998
83.08552677 11.56139715
85.10117684 2.252249881
99.08044139 1.028982646
195.0651853 1.533194086
197.0808353 3.255062351
237.148521 1.891041341
239.164171 1.460391028
249.148521 2.660544101
267.1590856 5.731781162

Name: +ve in-silico MS/MS by CFM-ID for GPXBOTWDUNQWMM-LXFSFDBISA-N
ID: GPXBOTWDUNQWMM-LXFSFDBISA-N
Comment: Energy2
Num peaks: 24
15.02292652 0.9059241823
17.03857658 0.823871242
25.00727645 0.867384048
39.02292652 4.734221421
41.00219107 0.8278462556
41.03857658 3.309093892
43.05422664 2.131808226
53.00219107 2.039005211
55.01784114 0.9961500497
55.05422664 24.23645884
57.06987671 10.91750683
59.08552677 12.77578486
65.03857658 0.8626446461
67.05422664 1.853022226
69.06987671 1.680572415
79.05422664 0.815367993
81.06987671 1.543942857
83.01275576 0.8656218676
83.08552677 1.536526401
141.0546206 1.073800566
151.075356 0.9002421792
179.0702706 1.385619324
181.0859207 2.119467155
251.1277855 1.071579082

Name: +ve in-silico MS/MS by CFM-ID for APMKESKZWHNIDJ-KMCWBVRRSA-N
ID: APMKESKZWHNIDJ-KMCWBVRRSA-N
Comment: Energy0
Num peaks: 9
159.1168269 3.308086847
173.0960915 1.816187542
175.1117415 1.805769487
177.1273916 4.082557485
203.1430416 1.920824863
205.1586917 1.716043155
213.1273916 1.736130459
231.1379563 33.1876308
249.148521 31.52995531

Name: +ve in-silico MS/MS by CFM-ID for APMKESKZWHNIDJ-KMCWBVRRSA-N
ID: APMKESKZWHNIDJ-KMCWBVRRSA-N
Comment: Energy1
Num peaks: 29
131.0855268 0.7914494518
133.1011768 0.7746656283
151.075356 0.7199504551
157.1011768 3.474052916
159.1168269 6.933566569
161.132477 2.232418011
173.0960915 4.896179776
175.075356 1.359762464
175.1117415 3.054139347
177.0910061 0.8589469707
177.1273916 3.724582277
179.1430416 1.320620142
183.1168269 2.611600223
185.132477 1.985066467
187.148127 2.049150778
189.0910061 3.176410784
191.1066561 1.178120163
195.1379563 0.8760993673
201.1273916 1.827482543
203.1066561 1.141897417
203.1430416 2.282891807
205.1586917 2.688552762
207.1379563 1.436630003
213.1273916 2.013155209
215.1066561 0.9865532416
221.1536063 2.074003231
231.1379563 13.28037117
233.1172208 0.8531015854
249.148521 9.904611497

Name: +ve in-silico MS/MS by CFM-ID for APMKESKZWHNIDJ-KMCWBVRRSA-N
ID: APMKESKZWHNIDJ-KMCWBVRRSA-N
Comment: Energy2
Num peaks: 31
39.02292652 4.09664876
41.03857658 5.100574802
49.00727645 4.200688209
51.02292652 3.798872834
53.03857658 1.92120876
55.05422664 3.179460071
65.03857658 1.220761836
77.03857658 2.346249963
79.05422664 2.075867456
81.06987671 1.296702276
95.08552677 0.9802996705
103.0542266 2.826113666
105.0698767 2.956486991
107.0855268 1.428853516
109.1011768 1.126285192
117.0698767 2.040799169
119.0855268 3.632610845
121.1011768 1.400230205
157.1011768 2.833379465
159.1168269 2.067835069
161.132477 3.143702548
173.0960915 1.474484907
175.1117415 1.85072347
177.1273916 1.806451814
181.1223062 1.024399405
187.148127 2.376254168
203.1430416 1.711953493
213.1273916 1.467607423
215.1066561 2.712078153
231.1379563 1.45283785
233.1172208 1.122953241

Name: +ve in-silico MS/MS by CFM-ID for DSSKHUXSDPLUFL-SBHPQNJWSA-N
ID: DSSKHUXSDPLUFL-SBHPQNJWSA-N
Comment: Energy0
Num peaks: 6
189.0910061 2.395219009
201.1273916 1.59759841
213.1273916 5.908981456
219.1379563 1.588750704
231.1379563 42.8834482
249.148521 37.71151211

Name: +ve in-silico MS/MS by CFM-ID for DSSKHUXSDPLUFL-SBHPQNJWSA-N
ID: DSSKHUXSDPLUFL-SBHPQNJWSA-N
Comment: Energy1
Num peaks: 6
189.0910061 1.812647861
201.1273916 2.329087562
213.1273916 16.8830944
215.1066561 1.885539825
231.1379563 44.57480297
249.148521 15.15861897

Name: +ve in-silico MS/MS by CFM-ID for DSSKHUXSDPLUFL-SBHPQNJWSA-N
ID: DSSKHUXSDPLUFL-SBHPQNJWSA-N
Comment: Energy2
Num peaks: 12
161.0960915 2.898076659
171.0804414 6.964353126
173.0960915 4.62544023
175.1117415 4.01660639
189.0910061 5.067872432
191.1066561 3.189228155
199.1117415 3.575046145
201.1273916 13.62068723
203.1430416 5.227186993
213.1273916 16.38264129
215.1066561 7.635265258
231.1379563 9.240526977

Name: +ve in-silico MS/MS by CFM-ID for SQGQFWUDVORSFE-AGEOTTOMSA-N
ID: SQGQFWUDVORSFE-AGEOTTOMSA-N
Comment: Energy0
Num peaks: 25
55.05422664 1.928431962
65.03857658 0.936633533
67.01784114 0.7852507113
67.05422664 1.933094685
69.0334912 0.9123587562
69.06987671 2.083086524
81.0334912 1.637668216
83.04914126 11.90669704
87.08044139 0.7543809219
109.0647913 0.996652466
111.0804414 1.131145911
113.0960915 0.729258701
123.0804414 1.028239078
147.0804414 1.45647957
149.0960915 8.590443039
167.1066561 2.474281785
179.1066561 1.567248083
181.1223062 0.6937162675
219.1015708 1.077719841
219.1379563 1.366354206
221.1172208 3.010379335
223.1328709 3.347092114
231.1379563 4.355427156
233.1172208 0.72635197
249.148521 24.79802118

Name: +ve in-silico MS/MS by CFM-ID for SQGQFWUDVORSFE-AGEOTTOMSA-N
ID: SQGQFWUDVORSFE-AGEOTTOMSA-N
Comment: Energy1
Num peaks: 31
25.00727645 2.022091551
27.02292652 3.687215515
29.03857658 1.179098766
39.02292652 0.8164088788
51.02292652 1.728086664
53.03857658 1.17453585
55.01784114 0.9750707339
55.05422664 8.482052714
57.0334912 1.003316107
57.06987671 1.391997504
65.03857658 2.745867175
67.01784114 0.8820512226
67.05422664 1.710460255
81.0334912 5.004494211
83.04914126 12.05035285
85.06479133 1.257791475
97.06479133 0.785483296
107.0491413 2.204472724
109.0647913 0.986870418
111.0804414 0.9520878213
123.0804414 0.9121704857
147.0804414 1.486937496
149.0960915 11.91785162
163.075356 1.414652182
165.0910061 0.8769823583
167.1066561 3.083308012
191.0702706 0.8966202236
219.1379563 0.8222679087
223.1328709 0.793177042
231.1379563 2.435934884
249.148521 3.99681663

Name: +ve in-silico MS/MS by CFM-ID for SQGQFWUDVORSFE-AGEOTTOMSA-N
ID: SQGQFWUDVORSFE-AGEOTTOMSA-N
Comment: Energy2
Num peaks: 30
25.00727645 2.076284898
27.02292652 1.8614958
29.03857658 0.8247394937
39.02292652 3.638345048
41.03857658 1.621768745
49.00727645 1.645518945
51.02292652 2.597085991
53.03857658 6.75019649
55.05422664 10.00055627
57.06987671 3.130982021
65.00219107 4.905621902
65.03857658 4.979614238
67.01784114 2.112121871
67.05422664 5.51087708
69.06987671 3.165057207
73.06479133 0.6621081472
73.10117684 0.8876556072
75.08044139 0.7750607622
79.01784114 0.6904780434
81.0334912 2.709438158
81.06987671 1.932935679
83.04914126 9.717512266
107.0491413 1.102126059
107.0855268 0.980862692
111.0804414 0.779254387
121.0647913 0.8362973887
123.0804414 1.875018242
149.0960915 0.8785518926
151.1117415 0.7564355951
233.1172208 0.9529548854

Name: +ve in-silico MS/MS by CFM-ID for ZSRVBNXAPSQDFY-OJVARPOJSA-N
ID: ZSRVBNXAPSQDFY-OJVARPOJSA-N
Comment: Energy0
Num peaks: 6
67.05422664 0.8145450056
125.0597059 0.6323974271
231.1379563 16.56283803
233.1172208 1.186414417
249.148521 44.71838443
267.1590856 25.66695109

Name: +ve in-silico MS/MS by CFM-ID for ZSRVBNXAPSQDFY-OJVARPOJSA-N
ID: ZSRVBNXAPSQDFY-OJVARPOJSA-N
Comment: Energy1
Num peaks: 22
53.03857658 1.263832603
67.05422664 1.761724929
105.0698767 4.092918317
107.0491413 1.128060851
107.0855268 1.589634639
121.0647913 2.360068136
123.0440559 2.505271502
123.0804414 5.928736386
125.0597059 3.247411516
125.0960915 2.82982247
127.075356 1.293115265
127.1117415 2.365536091
129.0910061 0.8209480052
139.075356 1.116890812
141.0546206 1.693735605
141.0910061 3.047129627
143.0702706 4.641128795
231.1379563 13.07523056
233.1172208 2.411347513
249.148521 17.13491876
251.1277855 0.9210174461
267.1590856 5.408095125

Name: +ve in-silico MS/MS by CFM-ID for ZSRVBNXAPSQDFY-OJVARPOJSA-N
ID: ZSRVBNXAPSQDFY-OJVARPOJSA-N
Comment: Energy2
Num peaks: 31
39.02292652 1.949401796
41.00219107 1.371968614
41.03857658 1.338985382
43.01784114 1.36753686
51.02292652 3.639820007
53.00219107 1.809739737
53.03857658 3.088061467
55.05422664 6.779607579
57.06987671 2.148621495
65.03857658 2.602452469
67.01784114 1.919650306
67.05422664 6.709846643
69.06987671 2.536273201
73.10117684 1.250372751
109.1011768 1.180474207
111.1168269 1.615708245
121.0284058 1.107781181
121.0647913 3.334871167
123.0440559 2.395626676
125.0597059 3.719543492
179.0702706 1.290498514
181.0859207 1.150968184
205.0859207 1.380925952
207.1015708 1.40454205
209.1172208 1.118470163
219.1015708 1.492150923
221.1172208 1.076778711
223.1328709 1.280859198
231.1379563 5.865643073
233.1172208 3.204989961
249.148521 2.504956961

Name: +ve in-silico MS/MS by CFM-ID for UOGCXTUFYJBFHD-KGKPQGTHSA-N
ID: UOGCXTUFYJBFHD-KGKPQGTHSA-N
Comment: Energy0
Num peaks: 7
191.1066561 2.575675527
195.1379563 5.755682193
221.1536063 2.647714789
223.1692564 2.500879876
231.1379563 5.608743375
249.148521 16.64047392
267.1590856 45.50623384

Name: +ve in-silico MS/MS by CFM-ID for UOGCXTUFYJBFHD-KGKPQGTHSA-N
ID: UOGCXTUFYJBFHD-KGKPQGTHSA-N
Comment: Energy1
Num peaks: 31
121.1011768 0.891744029
133.1011768 0.807666051
135.1168269 1.04396173
149.0960915 0.7287117823
153.0910061 0.7486703508
169.1223062 0.7498310057
171.1379563 0.7940138675
175.1117415 2.635989529
177.1273916 4.286255288
179.1430416 1.511433049
191.1066561 5.173940466
193.1223062 4.518367453
195.1379563 4.748570184
197.1536063 3.554624671
201.1273916 2.187477997
203.1430416 1.428152699
205.1223062 1.71776221
205.1586917 1.156186687
207.1015708 0.9499129981
207.1379563 1.422541824
209.1536063 1.517864122
211.1692564 1.958409676
213.148521 0.8656556606
219.1379563 1.522754171
221.1536063 2.615650097
223.1692564 2.439451983
231.1379563 5.29262558
237.148521 1.139259833
239.164171 2.777432344
249.148521 8.296630662
267.1590856 9.162957508

Name: +ve in-silico MS/MS by CFM-ID for UOGCXTUFYJBFHD-KGKPQGTHSA-N
ID: UOGCXTUFYJBFHD-KGKPQGTHSA-N
Comment: Energy2
Num peaks: 31
39.02292652 1.996054383
41.03857658 4.90914273
43.05422664 1.400831155
49.00727645 1.34628896
51.02292652 1.325647703
53.03857658 1.842884094
55.05422664 3.260016108
57.06987671 1.226802024
65.03857658 0.9717927005
69.06987671 1.385859581
79.05422664 2.114367696
83.08552677 1.115321698
111.0440559 1.06297792
119.0855268 4.237791418
121.1011768 5.001788597
135.1168269 1.516566391
147.1168269 1.361369176
149.0960915 1.196227608
175.1117415 3.161317728
177.1273916 2.047807245
179.1430416 3.488991432
191.1066561 1.830688532
193.1223062 2.00924645
195.1379563 3.195213695
197.1536063 1.698302973
205.1586917 2.425702965
221.1536063 1.822848561
231.1379563 3.942063016
233.1172208 1.34025076
249.148521 1.743268238
251.1277855 1.019171285

Name: +ve in-silico MS/MS by CFM-ID for UOBZWMPWXPIGBV-MKGHMRODSA-N
ID: UOBZWMPWXPIGBV-MKGHMRODSA-N
Comment: Energy0
Num peaks: 6
207.1015708 1.119451171
217.1223062 1.073936824
219.1379563 3.066889232
221.1536063 2.020119978
231.1379563 13.83394096
249.148521 74.89698213

Name: +ve in-silico MS/MS by CFM-ID for UOBZWMPWXPIGBV-MKGHMRODSA-N
ID: UOBZWMPWXPIGBV-MKGHMRODSA-N
Comment: Energy1
Num peaks: 6
207.1015708 3.045099696
213.1273916 3.168276068
219.1379563 3.711232428
221.1536063 4.275139191
231.1379563 25.63906996
249.148521 48.45562168

Name: +ve in-silico MS/MS by CFM-ID for UOBZWMPWXPIGBV-MKGHMRODSA-N
ID: UOBZWMPWXPIGBV-MKGHMRODSA-N
Comment: Energy2
Num peaks: 14
177.0910061 3.995465279
187.075356 3.224477803
189.0910061 5.085521534
189.1273916 5.385301491
191.1066561 5.64917586
201.1273916 3.894823041
203.1066561 4.146169435
203.1430416 7.032631731
213.1273916 12.76922474
215.1066561 4.327351235
217.1223062 2.479145041
219.1379563 7.338221385
221.1536063 2.555963732
231.1379563 12.76877705

Name: +ve in-silico MS/MS by CFM-ID for WLRHPKXUDFBEPM-XTWPYSKKSA-N
ID: WLRHPKXUDFBEPM-XTWPYSKKSA-N
Comment: Energy0
Num peaks: 6
217.1223062 1.419059998
219.1379563 1.410840751
221.1536063 2.21260021
231.1379563 10.91296092
233.1172208 1.947468087
249.148521 67.35807801

Name: +ve in-silico MS/MS by CFM-ID for WLRHPKXUDFBEPM-XTWPYSKKSA-N
ID: WLRHPKXUDFBEPM-XTWPYSKKSA-N
Comment: Energy1
Num peaks: 27
39.02292652 1.24443322
53.00219107 1.365225431
55.01784114 2.313791342
71.04914126 1.054755469
85.06479133 1.147758013
95.04914126 1.111520235
97.06479133 1.684751028
99.08044139 1.290298007
147.0440559 1.919767349
149.0597059 3.548474551
151.075356 1.79475016
161.0597059 1.37444291
163.075356 2.033272141
175.075356 3.146080643
177.0910061 5.448454289
179.1066561 2.96798544
181.1223062 1.302727434
189.0910061 1.591439689
191.1066561 1.332883732
193.1223062 1.873891977
205.1223062 1.826861903
217.1223062 1.905515295
219.1379563 2.550507004
221.1536063 7.387471087
231.1379563 6.5582431
233.1172208 2.320760917
249.148521 18.87620384

Name: +ve in-silico MS/MS by CFM-ID for WLRHPKXUDFBEPM-XTWPYSKKSA-N
ID: WLRHPKXUDFBEPM-XTWPYSKKSA-N
Comment: Energy2
Num peaks: 31
25.00727645 1.343174506
27.02292652 0.9608064677
39.02292652 8.908573824
41.00219107 1.068547558
41.03857658 4.085144856
43.05422664 1.520424815
55.05422664 5.135146405
57.06987671 3.354849907
65.03857658 7.198433724
67.05422664 4.567245223
69.06987671 5.915910697
81.06987671 3.523446774
83.08552677 0.9635704667
135.0440559 1.025030944
137.0597059 0.8910622501
147.0440559 1.808837153
149.0597059 3.739025923
151.075356 0.9007511423
161.0597059 1.193506056
163.075356 3.105286316
165.0910061 0.894766484
175.075356 2.872158994
177.0910061 1.990732934
179.1066561 1.105052463
191.1066561 1.24072156
205.1223062 1.734291094
217.1223062 0.9010293372
219.1379563 1.301395229
221.1536063 1.102656018
231.1379563 1.003358034
233.1172208 2.118074689

Name: +ve in-silico MS/MS by CFM-ID for FZBGHAWOESBUMD-SCDSUCTJSA-N
ID: FZBGHAWOESBUMD-SCDSUCTJSA-N
Comment: Energy0
Num peaks: 26
41.00219107 1.178508169
44.99710569 1.079911972
51.02292652 0.7981424316
53.03857658 0.8084280599
55.05422664 1.075723417
57.06987671 0.9891074739
71.08552677 0.7387876205
93.06987671 0.7673438657
95.08552677 0.7678172356
121.1011768 1.567094839
127.0389705 1.007262098
129.0546206 0.7057804327
133.1011768 1.602645828
145.1011768 1.532526372
147.1168269 4.943140371
151.148127 0.892381477
153.0546206 0.6989533607
191.0702706 1.18190265
193.0859207 1.978870767
195.1015708 0.7152433859
203.1430416 0.6665931533
207.1015708 0.7472511298
223.1328709 0.865963279
231.1379563 5.278698891
233.1172208 1.270680969
249.148521 46.41228475

Name: +ve in-silico MS/MS by CFM-ID for FZBGHAWOESBUMD-SCDSUCTJSA-N
ID: FZBGHAWOESBUMD-SCDSUCTJSA-N
Comment: Energy1
Num peaks: 31
39.02292652 1.193426339
41.03857658 2.160545812
49.00727645 2.112730318
51.02292652 3.578469434
53.03857658 1.063073024
55.05422664 2.267623312
57.06987671 1.178471002
91.05422664 1.860402738
93.06987671 3.1120978
105.0698767 1.871012874
107.0855268 1.937099279
111.1168269 1.504746726
119.0855268 1.308991551
121.1011768 2.321404533
127.0389705 1.396918733
133.1011768 1.064924993
141.0546206 1.285503138
145.1011768 3.404302516
147.1168269 5.648488744
149.132477 1.619969153
157.1011768 1.117065847
191.0702706 2.004390279
193.0859207 1.988755665
201.1273916 2.536595562
203.1430416 1.665894496
205.0859207 1.248425996
205.1586917 1.985648975
221.1536063 1.90967917
231.1379563 3.108817481
233.1172208 1.706246619
249.148521 8.39176116

Name: +ve in-silico MS/MS by CFM-ID for FZBGHAWOESBUMD-SCDSUCTJSA-N
ID: FZBGHAWOESBUMD-SCDSUCTJSA-N
Comment: Energy2
Num peaks: 31
39.02292652 4.820864528
41.00219107 1.698617409
41.03857658 3.832789896
49.00727645 4.421650748
51.02292652 8.624442563
53.03857658 3.231930559
55.05422664 5.04563376
57.06987671 2.654444611
59.08552677 1.602518093
63.02292652 1.216624502
71.08552677 1.977238163
75.02292652 2.158025664
77.03857658 2.679008712
79.05422664 3.66372823
81.06987671 1.790369256
89.03857658 1.844772783
91.05422664 5.454473268
93.06987671 5.742805959
95.08552677 1.451420899
97.10117684 0.7766132184
105.0698767 1.192676371
107.0855268 2.847552852
123.1168269 0.7492976883
131.0855268 0.8900929977
133.1011768 1.546809839
143.0855268 0.9407364713
145.1011768 1.236873537
147.1168269 1.386575609
149.132477 1.405306928
151.148127 2.132377881
233.1172208 1.235439652

Name: +ve in-silico MS/MS by CFM-ID for NJHBOGXWJIZGGR-BCSUUIJWSA-N
ID: NJHBOGXWJIZGGR-BCSUUIJWSA-N
Comment: Energy0
Num peaks: 6
189.0910061 1.918932246
191.1066561 2.547213145
193.1223062 1.920479346
213.1273916 8.489194116
231.1379563 36.99144199
249.148521 33.60674651

Name: +ve in-silico MS/MS by CFM-ID for NJHBOGXWJIZGGR-BCSUUIJWSA-N
ID: NJHBOGXWJIZGGR-BCSUUIJWSA-N
Comment: Energy1
Num peaks: 29
39.02292652 1.228553442
41.03857658 2.074746028
43.05422664 1.184593512
53.00219107 1.180114174
57.0334912 1.022229131
71.04914126 0.9681984491
73.06479133 1.218745836
145.0647913 1.679297171
147.0804414 4.552464373
157.1011768 1.304157413
159.0804414 1.396267549
173.0960915 1.806165199
175.075356 1.184478755
175.1117415 2.401765381
177.0910061 1.385022636
187.075356 2.652047927
189.0910061 2.377225829
191.1066561 2.032807001
199.1117415 1.248373605
201.1273916 5.203091992
203.1430416 2.325132261
205.1223062 1.336221426
213.1273916 8.560465283
215.1066561 1.044883728
217.1223062 1.29276781
219.1379563 4.792319821
221.1536063 1.570499915
231.1379563 16.27235876
249.148521 5.144138375

Name: +ve in-silico MS/MS by CFM-ID for NJHBOGXWJIZGGR-BCSUUIJWSA-N
ID: NJHBOGXWJIZGGR-BCSUUIJWSA-N
Comment: Energy2
Num peaks: 31
39.02292652 4.264826693
41.03857658 3.867745329
43.05422664 2.204757739
91.05422664 2.034771989
115.0542266 3.210614849
117.0698767 1.543557944
119.0855268 1.6784444
131.0855268 3.151983388
133.1011768 1.429201461
135.1168269 1.871521181
145.0647913 1.806496755
147.0804414 0.9428272893
155.0855268 2.937771667
157.1011768 2.802536947
159.0804414 0.9901921783
159.1168269 3.157400526
161.132477 0.8719762829
171.0804414 1.745466805
171.1168269 1.295353833
173.0960915 3.086064979
175.1117415 2.554779238
187.1117415 1.789144037
199.1117415 2.377508271
201.1273916 2.444409569
203.1066561 0.948464516
203.1430416 1.476292184
205.1223062 1.156502021
213.1273916 8.926712341
215.1066561 4.765434433
231.1379563 3.195460645
233.1172208 0.9790970542

Name: +ve in-silico MS/MS by CFM-ID for KIKLBHUPUINLAP-HAEHRREDSA-N
ID: KIKLBHUPUINLAP-HAEHRREDSA-N
Comment: Energy0
Num peaks: 12
95.01275576 0.9108609541
175.1117415 4.380047963
177.1273916 1.407470772
191.1066561 2.858669813
193.1223062 4.37537371
195.1379563 1.139316164
203.1430416 1.523552244
221.1536063 1.310429494
223.1692564 0.8926087719
231.1379563 14.96903472
249.148521 30.61664027
267.1590856 15.79316154

Name: +ve in-silico MS/MS by CFM-ID for KIKLBHUPUINLAP-HAEHRREDSA-N
ID: KIKLBHUPUINLAP-HAEHRREDSA-N
Comment: Energy1
Num peaks: 28
53.00219107 0.9640354632
107.0491413 0.8800319457
107.0855268 0.7269966622
125.0960915 1.094723418
127.1117415 1.501584969
135.0804414 2.195671556
137.0960915 1.24705906
139.1117415 1.284492295
149.0960915 0.743219125
175.1117415 8.336465332
177.1273916 3.817438902
179.1430416 13.00341183
189.0910061 0.8121606779
191.1066561 2.940094153
193.1223062 6.88269366
195.1379563 2.016630186
197.1536063 5.548788059
201.1273916 1.780712633
203.1430416 1.349681844
205.1586917 1.51899758
207.1015708 0.8703375022
221.1536063 1.152829419
223.1692564 0.8020187415
231.1379563 7.19168457
237.148521 0.8194504851
239.164171 1.099322324
249.148521 7.604413536
267.1590856 2.211052208

Name: +ve in-silico MS/MS by CFM-ID for KIKLBHUPUINLAP-HAEHRREDSA-N
ID: KIKLBHUPUINLAP-HAEHRREDSA-N
Comment: Energy2
Num peaks: 31
39.02292652 1.185794606
41.03857658 2.176424837
51.02292652 3.444417837
53.03857658 3.50872793
55.05422664 1.894213487
67.05422664 1.249586811
81.06987671 1.936880386
95.01275576 1.058746063
97.06479133 0.9553523087
109.0284058 1.351303552
109.1011768 2.952275412
111.0804414 1.588779659
111.1168269 3.182672685
121.0647913 1.031722593
123.0804414 1.542432775
123.1168269 2.221910946
125.0960915 1.438561901
125.132477 1.17072342
135.0804414 2.99494795
137.0960915 2.965326485
139.1117415 1.983470488
149.0960915 2.206016452
151.1117415 1.017711885
175.1117415 1.647172008
177.1273916 1.471924117
191.1066561 1.508537344
203.1430416 0.9541616157
205.1586917 1.545532095
219.1379563 1.062348573
221.1536063 2.030813167
231.1379563 2.310802417

Name: +ve in-silico MS/MS by CFM-ID for GQPOONXHFROSAO-GUIRCDHDSA-N
ID: GQPOONXHFROSAO-GUIRCDHDSA-N
Comment: Energy0
Num peaks: 15
157.1011768 1.188606812
159.1168269 2.068733701
175.1117415 0.7877589752
177.1273916 2.282294911
179.1430416 0.9220474865
185.132477 6.944989297
187.148127 1.035548625
193.1223062 1.011232678
201.1273916 0.8415158967
203.1430416 6.91483052
205.1586917 1.06148574
213.1273916 5.238365456
231.1379563 27.20669261
233.1172208 0.9857167544
249.148521 21.73691295

Name: +ve in-silico MS/MS by CFM-ID for GQPOONXHFROSAO-GUIRCDHDSA-N
ID: GQPOONXHFROSAO-GUIRCDHDSA-N
Comment: Energy1
Num peaks: 31
39.02292652 1.212284683
49.00727645 0.9738330017
51.02292652 1.056355156
53.03857658 1.23539884
121.1011768 0.9264697383
137.0960915 1.366820272
143.0855268 0.9261622402
145.1011768 0.9510068427
149.0960915 1.559696236
151.1117415 1.262191946
157.1011768 1.574429466
159.1168269 4.119529131
161.132477 1.413130687
163.1117415 1.085264123
167.1066561 1.115929755
173.0960915 2.426853947
175.1117415 1.746712734
177.1273916 2.784742101
179.1430416 1.102077723
183.1168269 1.263491362
185.132477 6.332591223
187.148127 2.00609765
189.0910061 1.175385432
193.1223062 1.110403674
201.1273916 1.166161859
203.1430416 6.145881835
205.1586917 1.036650633
213.1273916 4.767385001
231.1379563 8.471915131
233.1172208 0.9366091609
249.148521 3.84856216

Name: +ve in-silico MS/MS by CFM-ID for GQPOONXHFROSAO-GUIRCDHDSA-N
ID: GQPOONXHFROSAO-GUIRCDHDSA-N
Comment: Energy2
Num peaks: 31
39.02292652 2.474301085
41.03857658 0.978126854
51.02292652 7.149602829
53.03857658 4.83995179
55.05422664 1.000395613
65.03857658 3.207514269
67.05422664 2.753691176
79.05422664 1.174447212
81.06987671 1.075165369
119.0855268 1.027157117
121.1011768 2.290895324
131.0855268 1.05837103
133.1011768 2.126012635
137.0960915 1.293293576
143.0855268 1.05281834
145.0647913 0.9159271981
145.1011768 1.250671361
147.0804414 1.59381799
147.1168269 3.00762401
149.0960915 2.611375099
157.1011768 2.185099879
159.1168269 2.968783327
161.132477 1.961753417
163.1117415 1.073294092
173.0960915 1.196171091
173.132477 1.202780205
183.1168269 1.712150373
185.132477 3.087621951
187.148127 1.663777843
215.1066561 1.142358432
233.1172208 1.392660602

Name: +ve in-silico MS/MS by CFM-ID for ACDBVOJKXAGTJM-CYTLQYRXSA-N
ID: ACDBVOJKXAGTJM-CYTLQYRXSA-N
Comment: Energy0
Num peaks: 6
177.1273916 7.626950863
195.1379563 2.82540097
203.1430416 3.347680539
205.1586917 3.328521277
231.1379563 6.546656896
249.148521 61.38774457

Name: +ve in-silico MS/MS by CFM-ID for ACDBVOJKXAGTJM-CYTLQYRXSA-N
ID: ACDBVOJKXAGTJM-CYTLQYRXSA-N
Comment: Energy1
Num peaks: 10
173.0960915 7.556373749
175.1117415 7.683117564
177.1273916 10.4479902
179.1430416 3.169908811
201.1273916 4.798165759
203.1430416 4.254907913
205.1586917 4.920566842
221.1536063 3.673882442
231.1379563 15.94291932
249.148521 19.70309349

Name: +ve in-silico MS/MS by CFM-ID for ACDBVOJKXAGTJM-CYTLQYRXSA-N
ID: ACDBVOJKXAGTJM-CYTLQYRXSA-N
Comment: Energy2
Num peaks: 13
159.0804414 3.765886678
161.0960915 4.323634344
161.132477 2.437464693
163.1117415 2.849238773
173.0960915 11.3649286
175.1117415 14.86130989
177.1273916 16.11627727
179.1430416 7.468761438
189.1273916 5.463750209
201.1273916 2.932301223
203.1430416 4.78769021
205.1223062 2.201219647
205.1586917 2.778483673

Name: +ve in-silico MS/MS by CFM-ID for IXWWBRCXNCIRJG-DDHOLCJHSA-N
ID: IXWWBRCXNCIRJG-DDHOLCJHSA-N
Comment: Energy0
Num peaks: 12
171.1168269 1.797768096
173.132477 2.278886553
187.1117415 1.570227011
189.1273916 3.651255264
191.1430416 6.702048776
201.1273916 1.151665359
203.1430416 2.026632061
205.1586917 1.457141333
213.1273916 1.744460641
217.1223062 1.146036357
231.1379563 31.04618796
249.148521 25.87513861

Name: +ve in-silico MS/MS by CFM-ID for IXWWBRCXNCIRJG-DDHOLCJHSA-N
ID: IXWWBRCXNCIRJG-DDHOLCJHSA-N
Comment: Energy1
Num peaks: 31
55.05422664 3.809237989
57.06987671 1.502730868
59.08552677 1.248525293
63.02292652 0.9838714623
97.02840582 1.064152357
109.0647913 1.822501958
131.0855268 1.07491079
137.0597059 1.214879306
149.0960915 2.695874214
163.075356 1.948940426
165.0910061 1.090446086
171.1168269 2.636044406
173.132477 3.065656581
175.075356 2.313401876
177.0910061 1.205507956
179.1066561 0.9424530488
181.1223062 0.9679532538
187.1117415 1.29976328
187.148127 2.19376962
189.1273916 1.738263926
191.1430416 2.4713247
201.1273916 2.953639058
203.1430416 3.514035625
205.1586917 2.000081303
213.1273916 2.044782377
215.1066561 1.113942089
217.1223062 1.176279196
219.1379563 1.759053326
221.1536063 4.046642673
231.1379563 13.9931642
249.148521 7.566210496

Name: +ve in-silico MS/MS by CFM-ID for IXWWBRCXNCIRJG-DDHOLCJHSA-N
ID: IXWWBRCXNCIRJG-DDHOLCJHSA-N
Comment: Energy2
Num peaks: 31
39.02292652 2.868640643
41.03857658 1.939082964
55.05422664 3.669067049
57.06987671 2.00287714
65.03857658 1.906274698
67.05422664 1.177275314
77.03857658 0.9268538013
79.05422664 4.204758847
93.06987671 0.8937501971
105.0698767 2.029362464
107.0855268 1.05710046
117.0698767 3.444844142
119.0855268 3.472508516
123.0804414 1.519588107
133.0647913 1.268474949
133.1011768 1.444339067
147.0804414 7.828530158
149.0960915 3.207692986
151.1117415 1.561834005
159.1168269 1.985865515
161.0960915 3.129012764
161.132477 2.594580511
163.1117415 1.849091772
165.1273916 1.98860969
171.1168269 2.169899569
173.132477 6.112553156
187.148127 1.397334265
191.1430416 1.03809169
201.1273916 1.044964646
203.1430416 1.021908922
215.1066561 1.22192422

Name: +ve in-silico MS/MS by CFM-ID for AACJDWCUEJRPLO-UACFKPTOSA-N
ID: AACJDWCUEJRPLO-UACFKPTOSA-N
Comment: Energy0
Num peaks: 6
175.1117415 3.437033937
193.1223062 1.995624213
203.1430416 1.783181025
231.1379563 14.9273938
249.148521 39.76217587
267.1590856 23.4819693

Name: +ve in-silico MS/MS by CFM-ID for AACJDWCUEJRPLO-UACFKPTOSA-N
ID: AACJDWCUEJRPLO-UACFKPTOSA-N
Comment: Energy1
Num peaks: 11
173.0960915 4.362256279
175.1117415 10.01892551
177.1273916 3.277254816
179.1430416 9.372253208
201.1273916 3.206249951
203.1430416 2.427090332
205.1586917 3.044689086
221.1536063 2.612978281
231.1379563 13.14148779
249.148521 22.30006769
267.1590856 8.076059682

Name: +ve in-silico MS/MS by CFM-ID for AACJDWCUEJRPLO-UACFKPTOSA-N
ID: AACJDWCUEJRPLO-UACFKPTOSA-N
Comment: Energy2
Num peaks: 15
53.00219107 4.665862813
173.0960915 12.38775168
175.1117415 8.545368002
177.1273916 7.001233032
179.1430416 6.505329649
191.1066561 3.473263465
193.1223062 3.216212874
201.1273916 2.276446869
203.1430416 2.677685863
205.1586917 6.789359282
217.1223062 2.383975804
221.1536063 4.399189829
231.1379563 10.80330783
233.1172208 2.876939066
249.148521 3.729661206

Name: +ve in-silico MS/MS by CFM-ID for APMKESKZWHNIDJ-FTQJZPFOSA-N
ID: APMKESKZWHNIDJ-FTQJZPFOSA-N
Comment: Energy0
Num peaks: 9
159.1168269 3.308086847
173.0960915 1.816187542
175.1117415 1.805769487
177.1273916 4.082557485
203.1430416 1.920824863
205.1586917 1.716043155
213.1273916 1.736130459
231.1379563 33.1876308
249.148521 31.52995531

Name: +ve in-silico MS/MS by CFM-ID for APMKESKZWHNIDJ-FTQJZPFOSA-N
ID: APMKESKZWHNIDJ-FTQJZPFOSA-N
Comment: Energy1
Num peaks: 29
131.0855268 0.7914494518
133.1011768 0.7746656283
151.075356 0.7199504551
157.1011768 3.474052916
159.1168269 6.933566569
161.132477 2.232418011
173.0960915 4.896179776
175.075356 1.359762464
175.1117415 3.054139347
177.0910061 0.8589469707
177.1273916 3.724582277
179.1430416 1.320620142
183.1168269 2.611600223
185.132477 1.985066467
187.148127 2.049150778
189.0910061 3.176410784
191.1066561 1.178120163
195.1379563 0.8760993673
201.1273916 1.827482543
203.1066561 1.141897417
203.1430416 2.282891807
205.1586917 2.688552762
207.1379563 1.436630003
213.1273916 2.013155209
215.1066561 0.9865532416
221.1536063 2.074003231
231.1379563 13.28037117
233.1172208 0.8531015854
249.148521 9.904611497

Name: +ve in-silico MS/MS by CFM-ID for APMKESKZWHNIDJ-FTQJZPFOSA-N
ID: APMKESKZWHNIDJ-FTQJZPFOSA-N
Comment: Energy2
Num peaks: 31
39.02292652 4.09664876
41.03857658 5.100574802
49.00727645 4.200688209
51.02292652 3.798872834
53.03857658 1.92120876
55.05422664 3.179460071
65.03857658 1.220761836
77.03857658 2.346249963
79.05422664 2.075867456
81.06987671 1.296702276
95.08552677 0.9802996705
103.0542266 2.826113666
105.0698767 2.956486991
107.0855268 1.428853516
109.1011768 1.126285192
117.0698767 2.040799169
119.0855268 3.632610845
121.1011768 1.400230205
157.1011768 2.833379465
159.1168269 2.067835069
161.132477 3.143702548
173.0960915 1.474484907
175.1117415 1.85072347
177.1273916 1.806451814
181.1223062 1.024399405
187.148127 2.376254168
203.1430416 1.711953493
213.1273916 1.467607423
215.1066561 2.712078153
231.1379563 1.45283785
233.1172208 1.122953241

Name: +ve in-silico MS/MS by CFM-ID for CBRKCJOSZHRKFH-UVGOUCATSA-N
ID: CBRKCJOSZHRKFH-UVGOUCATSA-N
Comment: Energy0
Num peaks: 6
175.1117415 7.434550504
193.1223062 2.8178866
203.1430416 3.368367516
205.1586917 3.382351552
231.1379563 4.022567467
249.148521 60.53095253

Name: +ve in-silico MS/MS by CFM-ID for CBRKCJOSZHRKFH-UVGOUCATSA-N
ID: CBRKCJOSZHRKFH-UVGOUCATSA-N
Comment: Energy1
Num peaks: 31
39.02292652 1.129672985
41.03857658 0.8836380971
51.02292652 5.351656216
53.03857658 3.775351688
55.05422664 1.854322415
57.06987671 1.365134245
59.08552677 0.8062336861
65.03857658 0.8911164716
97.06479133 1.019810675
119.0491413 1.801578707
121.0647913 1.93950714
123.0804414 1.407629462
147.0804414 0.8600944281
149.0960915 0.9770536198
151.1117415 1.051571326
173.0960915 4.792635116
175.1117415 6.240161104
177.1273916 1.94336853
179.1430416 1.666309838
191.1066561 0.7765002184
193.0859207 0.9369456182
193.1223062 1.123998992
195.1015708 0.9208340697
197.1536063 0.8545891752
201.1273916 3.190969991
203.1430416 3.227636475
205.1586917 3.374748019
209.1172208 0.7520342232
221.1536063 2.799701906
231.1379563 8.459406744
249.148521 12.73258845

Name: +ve in-silico MS/MS by CFM-ID for CBRKCJOSZHRKFH-UVGOUCATSA-N
ID: CBRKCJOSZHRKFH-UVGOUCATSA-N
Comment: Energy2
Num peaks: 28
39.02292652 6.887589265
41.03857658 4.196502029
43.05422664 8.45407292
45.06987671 0.9378700202
49.00727645 3.740053869
51.02292652 7.095729482
53.00219107 2.414713972
53.03857658 5.504505793
55.05422664 2.479594757
57.06987671 2.322619392
59.08552677 2.989608852
65.03857658 3.375076041
69.06987671 1.057813036
121.0647913 1.162113622
135.0804414 3.420145502
147.0804414 3.211851063
149.0960915 1.626864343
151.1117415 1.843044832
157.0647913 1.019712936
159.0804414 1.204633939
163.1117415 1.09387494
173.0960915 3.920813165
175.1117415 3.354074442
177.1273916 2.468340491
179.1430416 1.461138098
189.1273916 0.8980948665
203.1430416 1.043509678
233.1172208 1.394668637

Name: +ve in-silico MS/MS by CFM-ID for CWOFGGNDZOPNFG-ZWNOBZJWSA-N
ID: CWOFGGNDZOPNFG-ZWNOBZJWSA-N
Comment: Energy0
Num peaks: 7
55.05422664 2.255252798
57.06987671 2.2657347
83.04914126 2.30497522
85.06479133 2.115108527
191.1430416 23.69407174
209.1536063 36.87531223
227.164171 11.53880174

Name: +ve in-silico MS/MS by CFM-ID for CWOFGGNDZOPNFG-ZWNOBZJWSA-N
ID: CWOFGGNDZOPNFG-ZWNOBZJWSA-N
Comment: Energy1
Num peaks: 29
39.02292652 1.480746925
41.03857658 2.376404408
55.05422664 3.848380757
57.0334912 1.23100871
57.06987671 2.727407347
59.04914126 3.808089674
67.01784114 0.9743048464
73.06479133 0.9500976525
81.0334912 1.351448392
83.04914126 1.609112791
85.06479133 1.005693613
97.06479133 1.058342364
99.08044139 0.9808330443
123.0804414 1.04167506
125.0960915 1.135839334
137.0960915 1.310640546
149.0960915 1.930062554
151.1117415 1.171754202
153.0910061 2.083249373
165.1273916 1.109103217
167.1066561 2.107089281
167.1430416 1.09295041
177.1273916 0.9973232325
181.1586917 2.744292563
191.1430416 17.70694814
193.1223062 0.8700941446
199.1692564 2.082343751
209.1536063 15.78716013
227.164171 4.064003664

Name: +ve in-silico MS/MS by CFM-ID for CWOFGGNDZOPNFG-ZWNOBZJWSA-N
ID: CWOFGGNDZOPNFG-ZWNOBZJWSA-N
Comment: Energy2
Num peaks: 31
39.02292652 5.763168071
41.00219107 0.9073093405
41.03857658 7.113776559
43.05422664 0.9429482256
51.02292652 1.087889369
53.03857658 1.226515077
55.05422664 11.76827389
57.06987671 9.774724066
59.04914126 1.444342877
59.08552677 1.013583095
65.03857658 1.217504084
67.05422664 1.08323624
69.06987671 0.9062650682
81.0334912 1.881228045
83.04914126 3.56922515
85.06479133 2.148279577
121.0647913 1.043182429
123.0804414 1.432725506
125.0960915 1.386191061
137.0960915 1.017462015
141.1273916 1.17177761
149.0960915 1.037410104
151.1117415 1.570732393
153.0910061 1.506261328
163.1117415 2.052128452
165.1273916 3.151082192
167.1430416 2.471924588
179.1430416 0.9594153821
181.1586917 2.132790907
191.1430416 3.697043081
193.1223062 1.779100574

Name: +ve in-silico MS/MS by CFM-ID for BDEAXAAAVNORJQ-PZYGVSLXSA-N
ID: BDEAXAAAVNORJQ-PZYGVSLXSA-N
Comment: Energy0
Num peaks: 6
125.0960915 0.978038399
209.1172208 1.026907847
231.1379563 3.239002869
239.164171 1.367303516
249.148521 40.4010576
267.1590856 33.22867202

Name: +ve in-silico MS/MS by CFM-ID for BDEAXAAAVNORJQ-PZYGVSLXSA-N
ID: BDEAXAAAVNORJQ-PZYGVSLXSA-N
Comment: Energy1
Num peaks: 31
55.01784114 1.140113147
55.05422664 1.910201925
56.99710569 2.630057824
57.06987671 1.089248928
83.01275576 1.795356641
93.06987671 1.2263837
107.0855268 1.471914791
109.1011768 1.341440652
111.1168269 1.197403893
113.0960915 1.255353076
123.0804414 1.743661085
127.1117415 1.725092363
129.1273916 1.060364227
161.0960915 2.012973655
163.1117415 2.1287548
165.1273916 1.002441378
179.0702706 1.248536859
181.0859207 1.876967248
181.1223062 1.314577455
183.1379563 1.404897133
193.0859207 1.462971665
195.1015708 1.751182164
199.1328709 1.076517387
205.1223062 1.02031689
221.1536063 1.495664375
231.1379563 4.306860934
235.1328709 1.322989332
237.148521 2.581812908
239.164171 2.750807578
249.148521 15.72680371
267.1590856 9.608509414

Name: +ve in-silico MS/MS by CFM-ID for BDEAXAAAVNORJQ-PZYGVSLXSA-N
ID: BDEAXAAAVNORJQ-PZYGVSLXSA-N
Comment: Energy2
Num peaks: 31
39.02292652 3.238475247
41.00219107 1.189235992
41.03857658 1.419260298
51.02292652 2.729467876
53.03857658 1.176355835
55.05422664 4.306377614
57.06987671 3.415533096
59.08552677 3.127773613
81.0334912 1.155952572
83.04914126 4.447032341
85.06479133 1.018409748
93.06987671 1.994234089
95.08552677 1.776416475
97.10117684 1.420862421
107.0491413 1.072342696
107.0855268 2.329877442
109.0647913 1.058248765
109.1011768 2.368124858
111.1168269 2.185924312
123.0804414 6.922807085
125.0960915 1.92827763
161.0960915 1.116051552
163.1117415 1.38622682
167.1430416 1.017394152
181.1223062 1.132443724
191.0702706 1.310330624
193.1223062 1.241762565
231.1379563 2.442897393
233.1172208 1.303921379
237.148521 1.43156661
249.148521 1.394620606

Name: +ve in-silico MS/MS by CFM-ID for BMRYEUWYCXKHSO-CYHVGBIXSA-N
ID: BMRYEUWYCXKHSO-CYHVGBIXSA-N
Comment: Energy0
Num peaks: 19
53.03857658 0.8364583779
55.05422664 1.067999632
159.1168269 3.333893298
161.132477 8.178155849
163.148127 3.631784291
165.1637771 1.685952713
167.1794272 2.091693633
177.1273916 2.292741778
179.1430416 6.945681626
181.1586917 2.69059648
219.1379563 0.9171076091
221.1536063 2.173242516
223.0964854 0.916939363
223.1692564 1.972519857
225.1121354 0.9475900585
227.1277855 2.153018924
249.148521 5.838791069
251.1277855 4.131916008
267.1590856 28.91830648

Name: +ve in-silico MS/MS by CFM-ID for BMRYEUWYCXKHSO-CYHVGBIXSA-N
ID: BMRYEUWYCXKHSO-CYHVGBIXSA-N
Comment: Energy1
Num peaks: 31
51.02292652 1.547737897
53.03857658 4.466950158
55.05422664 6.499947385
67.05422664 1.555259131
69.06987671 1.498732242
107.0855268 1.691126936
109.1011768 1.604786154
119.0855268 1.022500142
121.1011768 1.253373348
123.1168269 2.264791942
145.0495352 1.222022962
159.1168269 1.821789453
161.132477 2.41282787
165.1637771 1.007250354
167.1794272 1.713026479
199.0964854 1.333667237
201.1273916 1.008291983
209.1172208 1.103605366
211.0964854 2.015591543
219.1379563 1.089326711
221.1536063 1.034728975
223.0964854 1.607876252
223.1692564 1.907661683
225.1121354 1.009340441
227.1277855 1.15903528
231.1379563 1.631255578
233.1172208 1.397164326
239.164171 1.432664669
249.148521 8.251155142
251.1277855 3.657542116
267.1590856 7.858208386

Name: +ve in-silico MS/MS by CFM-ID for BMRYEUWYCXKHSO-CYHVGBIXSA-N
ID: BMRYEUWYCXKHSO-CYHVGBIXSA-N
Comment: Energy2
Num peaks: 31
39.02292652 0.8374099147
49.00727645 1.341328311
51.02292652 7.757969588
53.03857658 9.732276605
55.05422664 6.651188246
57.06987671 1.419096668
59.08552677 0.8469014382
65.03857658 6.00821351
67.05422664 6.052333551
69.06987671 1.920799336
79.05422664 0.8871238883
83.08552677 0.7217302047
105.0698767 3.156466621
107.0855268 3.340577564
109.1011768 1.40688117
121.1011768 1.384459223
123.1168269 1.48802366
147.1168269 2.269028031
151.148127 1.553448547
159.1168269 1.037133344
161.132477 2.767186571
163.1117415 0.8114512278
163.148127 3.638916501
165.1273916 0.8816329926
165.1637771 1.85510223
167.1794272 0.9380678238
177.1273916 0.7985254617
179.1430416 2.182849534
195.0651853 0.7957029998
197.0808353 0.7397884316
251.1277855 1.078517928

Name: +ve in-silico MS/MS by CFM-ID for VEDJQIBXAVLFEU-UHFFFAOYSA-N
ID: VEDJQIBXAVLFEU-UHFFFAOYSA-N
Comment: Energy0
Num peaks: 19
43.05422664 0.7166632174
57.06987671 0.7092237184
71.01275576 1.445563288
71.08552677 0.700299135
85.10117684 0.6956210705
99.1168269 0.6736873026
113.132477 1.719194421
127.148127 2.454997212
135.1168269 1.137547917
137.132477 1.415665565
141.0182351 0.6802020659
141.1637771 2.001706946
153.0182351 1.670478183
169.1586917 0.676519079
197.1536063 1.543133261
239.1277855 0.703437893
239.164171 0.8569046493
249.148521 6.288579173
267.1590856 54.02307613

Name: +ve in-silico MS/MS by CFM-ID for VEDJQIBXAVLFEU-UHFFFAOYSA-N
ID: VEDJQIBXAVLFEU-UHFFFAOYSA-N
Comment: Energy1
Num peaks: 31
39.02292652 1.248229333
41.03857658 1.782318323
43.05422664 2.463730786
55.05422664 1.68115982
57.06987671 2.323462807
67.05422664 1.106325064
69.06987671 1.5359146
71.01275576 1.777325311
71.08552677 2.211947915
83.08552677 1.325802794
85.10117684 2.019870932
95.08552677 1.131998612
97.10117684 1.150655219
99.1168269 1.65442518
109.1011768 1.179025005
111.1168269 1.248954606
113.132477 3.868893597
127.148127 6.745742978
135.1168269 2.776033594
139.148127 1.653891094
141.1637771 1.713575796
153.0182351 3.990102294
167.0338851 1.287566263
195.0651853 1.430622098
195.1379563 1.471370283
197.1536063 1.704564275
209.0808353 1.660502318
223.0964854 1.660502318
239.164171 1.883315006
249.148521 3.112491914
267.1590856 10.1926989

Name: +ve in-silico MS/MS by CFM-ID for VEDJQIBXAVLFEU-UHFFFAOYSA-N
ID: VEDJQIBXAVLFEU-UHFFFAOYSA-N
Comment: Energy2
Num peaks: 31
39.02292652 2.903667779
41.00219107 1.63642571
41.03857658 6.314198344
43.01784114 1.305641628
43.05422664 7.531260333
53.00219107 1.149253895
53.03857658 1.983545625
55.05422664 3.72702297
57.06987671 5.790661395
65.03857658 1.256675447
67.05422664 2.186780333
68.99710569 1.408729143
69.06987671 2.663054677
71.01275576 1.386876855
71.08552677 4.901342644
79.05422664 1.344433084
81.06987671 2.093700432
83.08552677 1.757539122
85.10117684 3.258080789
93.06987671 1.344433084
95.08552677 2.528287409
97.10117684 1.836313599
99.1168269 1.694619712
109.1011768 1.547489381
125.132477 1.780091912
127.148127 1.807923394
135.1168269 1.094316619
141.1637771 1.195594642
147.1168269 2.400354695
167.1430416 1.445972662
169.1586917 1.196130085

Name: +ve in-silico MS/MS by CFM-ID for HLEGAPKZEJEXHT-HKCMKHECSA-N
ID: HLEGAPKZEJEXHT-HKCMKHECSA-N
Comment: Energy0
Num peaks: 10
121.1011768 1.262180323
123.1168269 2.264717734
125.132477 2.030690377
163.1117415 0.9075651644
203.1430416 1.129620507
209.1536063 0.9045019863
231.1379563 3.328783166
237.148521 1.005894911
249.148521 36.13730716
267.1590856 31.34735187

Name: +ve in-silico MS/MS by CFM-ID for HLEGAPKZEJEXHT-HKCMKHECSA-N
ID: HLEGAPKZEJEXHT-HKCMKHECSA-N
Comment: Energy1
Num peaks: 31
39.02292652 1.113141858
41.03857658 1.778567255
43.05422664 1.190875081
55.05422664 2.667639645
57.06987671 1.506717109
67.05422664 1.067481373
69.06987671 1.517189256
71.08552677 0.9782170422
81.06987671 0.8817983261
83.08552677 2.046921762
121.1011768 0.912985901
123.1168269 2.219004434
125.132477 1.958152124
147.1168269 1.468316751
149.132477 0.980233926
163.0389705 1.63282484
165.1273916 2.829070621
183.0651853 1.011637827
187.1117415 0.9290470841
189.1273916 0.9859177648
191.1430416 1.394489803
209.1536063 1.51354321
211.0964854 0.9117950935
225.1121354 0.8796521
231.1379563 4.233293179
233.1172208 1.332275604
237.148521 1.800108865
239.164171 2.045233025
249.148521 18.27305852
251.1277855 1.19496714
267.1590856 10.96880037

Name: +ve in-silico MS/MS by CFM-ID for HLEGAPKZEJEXHT-HKCMKHECSA-N
ID: HLEGAPKZEJEXHT-HKCMKHECSA-N
Comment: Energy2
Num peaks: 31
39.02292652 4.369188044
41.03857658 5.149311779
43.05422664 1.76976203
53.03857658 1.128343288
55.05422664 6.182203309
57.06987671 2.42593922
65.03857658 5.109310409
67.05422664 3.155577478
69.06987671 1.801796179
71.08552677 2.036085955
79.05422664 1.844967786
81.06987671 4.909395599
83.08552677 2.591053
95.08552677 1.057762709
121.1011768 7.365159943
123.1168269 4.113093293
125.132477 2.801409057
127.148127 0.9809718902
133.1011768 1.006895927
135.1168269 1.300760041
137.132477 1.432593242
147.1168269 0.9343364373
149.132477 1.508078033
163.0389705 0.8627066196
165.0546206 1.097352465
167.0702706 1.155192505
169.0859207 1.016477877
191.1430416 1.256952023
219.1379563 1.057429652
231.1379563 1.180176345
233.1172208 1.513403567

Name: +ve in-silico MS/MS by CFM-ID for LLRILYDNXOIONB-PMKYJIPRSA-N
ID: LLRILYDNXOIONB-PMKYJIPRSA-N
Comment: Energy0
Num peaks: 6
55.05422664 4.137345935
57.06987671 2.094288807
211.1328709 3.613125418
221.1536063 1.543231303
249.148521 8.738994995
267.1590856 68.20234144

Name: +ve in-silico MS/MS by CFM-ID for LLRILYDNXOIONB-PMKYJIPRSA-N
ID: LLRILYDNXOIONB-PMKYJIPRSA-N
Comment: Energy1
Num peaks: 15
39.02292652 2.044252226
41.03857658 2.152449604
43.05422664 1.941167329
55.01784114 1.486760962
55.05422664 11.89813133
57.06987671 4.237660425
59.08552677 6.836793537
175.1117415 1.344171487
191.1066561 1.898097225
193.1223062 3.367065066
211.0964854 1.21403194
239.164171 1.266120628
249.148521 9.86502461
251.1277855 1.21608441
267.1590856 29.52034468

Name: +ve in-silico MS/MS by CFM-ID for LLRILYDNXOIONB-PMKYJIPRSA-N
ID: LLRILYDNXOIONB-PMKYJIPRSA-N
Comment: Energy2
Num peaks: 18
39.02292652 11.12075639
41.03857658 8.037795376
43.05422664 3.524529442
53.03857658 3.209421335
55.05422664 21.33013161
57.06987671 12.6059411
59.04914126 1.267802166
59.08552677 3.890757151
111.0804414 2.345366864
167.1430416 1.881714066
191.1066561 1.154459795
193.1223062 1.897190286
195.1379563 1.573283153
209.1172208 1.279309198
223.0964854 1.116905953
225.1121354 1.104958437
249.148521 1.192538727
251.1277855 1.822547649

Name: +ve in-silico MS/MS by CFM-ID for VWPXNITVBHRGOA-AGJGQATRSA-N
ID: VWPXNITVBHRGOA-AGJGQATRSA-N
Comment: Energy0
Num peaks: 7
175.1117415 4.745108491
191.1066561 2.922087766
193.1223062 4.809682585
203.1430416 1.610837773
231.1379563 16.09328739
249.148521 33.17262254
267.1590856 17.24983941

Name: +ve in-silico MS/MS by CFM-ID for VWPXNITVBHRGOA-AGJGQATRSA-N
ID: VWPXNITVBHRGOA-AGJGQATRSA-N
Comment: Energy1
Num peaks: 19
41.03857658 0.7405182324
53.00219107 1.011121605
67.05422664 1.023788909
69.06987671 1.658060334
175.1117415 10.86256239
177.1273916 4.178855375
179.1430416 15.08594681
191.1066561 3.813853386
193.1223062 8.406084217
195.1379563 2.504352048
197.1536063 6.45944619
201.1273916 1.832139536
203.1430416 1.390805861
205.1586917 1.516744979
221.1536063 1.010836392
223.1692564 0.8174068127
231.1379563 7.353875872
249.148521 8.080909687
267.1590856 2.494480313

Name: +ve in-silico MS/MS by CFM-ID for VWPXNITVBHRGOA-AGJGQATRSA-N
ID: VWPXNITVBHRGOA-AGJGQATRSA-N
Comment: Energy2
Num peaks: 31
39.02292652 3.453732968
41.03857658 6.707471502
43.05422664 2.049792284
51.02292652 1.16076933
53.00219107 1.061136955
53.03857658 2.301319246
55.05422664 2.515666127
65.03857658 2.713546988
67.05422664 6.678827912
69.06987671 7.379071698
71.08552677 1.353659514
105.0698767 1.251088753
107.0855268 0.865923146
109.0284058 1.44487036
119.0855268 0.9841348119
123.0804414 0.9223893977
137.0960915 1.057953479
149.0960915 1.333646465
151.1117415 1.275376798
153.1273916 0.8848943381
175.1117415 2.788186252
177.1273916 2.349220911
179.1430416 1.384105754
191.1066561 1.227672507
205.1586917 1.561178313
221.1536063 1.368269146
231.1379563 3.327442029
233.1172208 0.953310218
239.1277855 1.01715651
249.148521 1.126352021
251.1277855 1.568891812

Name: +ve in-silico MS/MS by CFM-ID for YDPPBENWUYMGNZ-GGYZHGMRSA-N
ID: YDPPBENWUYMGNZ-GGYZHGMRSA-N
Comment: Energy0
Num peaks: 19
43.05422664 0.8476079598
57.06987671 1.103979939
69.0334912 0.7491719688
99.04405588 1.69952195
125.0597059 1.394906202
127.075356 1.277051615
139.075356 0.7955567235
147.1168269 0.7412028174
149.132477 3.327441117
163.148127 1.30772102
165.1273916 1.082113271
165.1637771 0.7471432036
167.1430416 2.920302062
181.1586917 1.774382297
183.1743418 1.484900686
191.1430416 2.963603038
199.1692564 1.303610273
209.1536063 28.61550729
227.164171 26.42277991

Name: +ve in-silico MS/MS by CFM-ID for YDPPBENWUYMGNZ-GGYZHGMRSA-N
ID: YDPPBENWUYMGNZ-GGYZHGMRSA-N
Comment: Energy1
Num peaks: 31
39.02292652 2.609791962
41.03857658 2.252898091
43.05422664 3.286956889
53.03857658 1.062798646
55.05422664 3.76196891
57.06987671 4.202263373
59.08552677 1.407244667
71.04914126 0.9787400985
79.05422664 1.332126317
81.06987671 1.048470295
93.06987671 1.093336641
95.08552677 2.262642302
99.04405588 4.91223641
113.0597059 0.9413948385
113.0960915 1.744272726
119.0855268 4.604984579
121.1011768 2.813606985
125.0597059 2.579073351
125.132477 2.448517983
127.075356 1.107810165
137.0960915 2.653925043
139.075356 1.108136513
139.1117415 2.230229259
149.132477 1.851066695
161.132477 1.242787097
181.1586917 1.191207698
183.1743418 1.026179509
191.1430416 1.595475293
199.1692564 1.462116226
209.1536063 5.556589482
227.164171 4.032866181

Name: +ve in-silico MS/MS by CFM-ID for YDPPBENWUYMGNZ-GGYZHGMRSA-N
ID: YDPPBENWUYMGNZ-GGYZHGMRSA-N
Comment: Energy2
Num peaks: 31
39.02292652 6.838036097
41.00219107 0.703560017
41.03857658 8.64160505
43.05422664 8.138516252
51.02292652 1.630959192
53.03857658 4.547617366
55.05422664 6.112585358
57.06987671 7.10057905
59.08552677 1.142088819
65.03857658 1.156886188
67.01784114 2.281466966
67.05422664 1.93948168
69.0334912 1.158692691
69.06987671 0.9713068359
71.04914126 1.987365398
79.05422664 1.524425651
81.0334912 1.193626731
81.06987671 2.425739051
83.04914126 0.7940539923
83.08552677 1.231590007
85.06479133 0.8019289951
93.06987671 1.032049319
95.08552677 1.558241886
97.02840582 1.048802404
97.10117684 0.7880878932
99.04405588 4.369621654
123.1168269 0.8579585141
147.1168269 0.7757237676
165.0910061 0.9731805348
165.1637771 0.99671221
193.1223062 0.9672077878

Name: +ve in-silico MS/MS by CFM-ID for VILHAYBRKKWZBQ-SFWYFMFBSA-N
ID: VILHAYBRKKWZBQ-SFWYFMFBSA-N
Comment: Energy0
Num peaks: 6
173.0960915 9.958254417
175.1117415 18.44355401
177.1273916 8.550494509
205.1586917 2.268792502
231.1379563 7.409769303
249.148521 36.58887148

Name: +ve in-silico MS/MS by CFM-ID for VILHAYBRKKWZBQ-SFWYFMFBSA-N
ID: VILHAYBRKKWZBQ-SFWYFMFBSA-N
Comment: Energy1
Num peaks: 9
157.1011768 3.22611065
161.132477 3.526244054
173.0960915 4.329907404
175.1117415 22.97855464
177.1273916 6.969263445
179.1430416 27.77095235
195.1379563 3.998898977
231.1379563 2.801526548
249.148521 4.66534716

Name: +ve in-silico MS/MS by CFM-ID for VILHAYBRKKWZBQ-SFWYFMFBSA-N
ID: VILHAYBRKKWZBQ-SFWYFMFBSA-N
Comment: Energy2
Num peaks: 16
157.1011768 4.93483368
159.0804414 2.151383602
159.1168269 5.431069308
161.0960915 4.831162231
161.132477 4.33017157
173.0960915 22.74224868
175.1117415 7.033774402
177.1273916 6.1529759
179.1430416 4.592229446
185.132477 2.264768692
187.148127 2.993249193
189.0910061 2.73321033
189.1273916 3.54377894
203.1430416 3.973180793
205.1223062 1.745425634
213.1273916 2.253726847

Name: +ve in-silico MS/MS by CFM-ID for CSWGBLVUKVWCOS-QOGPPOORSA-N
ID: CSWGBLVUKVWCOS-QOGPPOORSA-N
Comment: Energy0
Num peaks: 6
159.1168269 2.909124575
173.0960915 2.025286956
177.1273916 5.014693025
203.1430416 2.271825419
231.1379563 32.3879308
249.148521 36.75832438

Name: +ve in-silico MS/MS by CFM-ID for CSWGBLVUKVWCOS-QOGPPOORSA-N
ID: CSWGBLVUKVWCOS-QOGPPOORSA-N
Comment: Energy1
Num peaks: 13
157.1011768 4.496270466
159.1168269 10.66283768
161.132477 3.967865293
173.0960915 5.872548123
175.1117415 3.926366903
177.1273916 4.794950723
183.1168269 3.316713186
185.132477 2.556611866
187.148127 3.21314029
203.1430416 2.784330655
205.1586917 2.431122263
231.1379563 22.72879147
249.148521 10.59643645

Name: +ve in-silico MS/MS by CFM-ID for CSWGBLVUKVWCOS-QOGPPOORSA-N
ID: CSWGBLVUKVWCOS-QOGPPOORSA-N
Comment: Energy2
Num peaks: 15
145.1011768 3.174740174
147.1168269 4.378422467
157.1011768 13.14156713
159.1168269 8.580887823
161.132477 8.726782312
173.0960915 7.083750236
175.1117415 4.63045705
177.1273916 7.249891119
183.1168269 2.325859927
185.132477 2.089981652
187.148127 6.448140026
203.1430416 4.780047152
213.1273916 2.619587859
215.1066561 2.338109354
231.1379563 3.469106969

Name: +ve in-silico MS/MS by CFM-ID for BVHAXXLHNKBNDX-UHFFFAOYSA-N
ID: BVHAXXLHNKBNDX-UHFFFAOYSA-N
Comment: Energy0
Num peaks: 8
69.06987671 6.443724106
181.0859207 3.505907185
199.0964854 1.785260172
217.1223062 1.646479636
231.1379563 10.08143906
235.1328709 1.979173712
249.148521 34.5933756
267.1590856 21.37326541

Name: +ve in-silico MS/MS by CFM-ID for BVHAXXLHNKBNDX-UHFFFAOYSA-N
ID: BVHAXXLHNKBNDX-UHFFFAOYSA-N
Comment: Energy1
Num peaks: 17
39.02292652 3.295893136
41.03857658 4.440983318
43.05422664 1.084257687
45.06987671 1.347547334
67.05422664 2.244059848
69.06987671 19.5349769
163.075356 2.520922616
181.0859207 6.416164848
183.1015708 1.812719274
199.0964854 1.300768868
209.1172208 1.8802869
217.1223062 1.784918301
219.1379563 1.665767616
231.1379563 11.19581337
235.1328709 1.085081795
249.148521 14.93193555
267.1590856 3.482353013

Name: +ve in-silico MS/MS by CFM-ID for BVHAXXLHNKBNDX-UHFFFAOYSA-N
ID: BVHAXXLHNKBNDX-UHFFFAOYSA-N
Comment: Energy2
Num peaks: 31
39.02292652 1.629500287
41.03857658 1.665551953
43.05422664 0.9836636509
53.03857658 4.489905587
55.05422664 8.371375101
57.06987671 2.090508335
59.08552677 0.7536903646
65.03857658 1.034995338
67.05422664 1.587498665
69.06987671 10.46648693
111.0440559 3.089853337
121.0284058 2.443115912
123.0440559 1.301674951
125.0597059 1.725306381
149.0597059 1.869748536
161.0597059 2.219398401
163.075356 3.501441741
165.0910061 2.045929301
167.0702706 1.075335009
167.1066561 0.9173669327
175.075356 2.438377942
177.0910061 1.064232302
179.0702706 1.63236179
179.1066561 1.806991717
181.0859207 5.608345904
183.0651853 0.751092654
217.1223062 1.694605796
219.1379563 1.875156319
221.1172208 0.9474787194
231.1379563 1.266326818
233.1172208 2.03378577

Name: +ve in-silico MS/MS by CFM-ID for OZBUHIIPYQKAED-JEFOQBOOSA-N
ID: OZBUHIIPYQKAED-JEFOQBOOSA-N
Comment: Energy0
Num peaks: 16
55.01784114 0.6992702735
73.02840582 1.71776769
87.04405588 0.6942196823
149.0960915 0.7307388948
175.1117415 0.8784668795
193.1223062 0.7292396568
203.1430416 6.752457331
205.1586917 1.205260794
219.1379563 0.9447305864
221.1536063 6.748319862
223.1692564 1.007305218
231.1379563 7.988310504
237.148521 0.9477719358
239.164171 0.9183721501
249.148521 28.10268133
267.1590856 20.44110896

Name: +ve in-silico MS/MS by CFM-ID for OZBUHIIPYQKAED-JEFOQBOOSA-N
ID: OZBUHIIPYQKAED-JEFOQBOOSA-N
Comment: Energy1
Num peaks: 31
39.02292652 1.446294943
55.01784114 0.9224638698
57.0334912 0.897422187
68.99710569 1.090292347
73.02840582 1.466211158
85.02840582 1.063073469
87.04405588 1.177198366
133.1011768 1.183915197
135.1168269 1.234842912
137.0960915 0.9149545649
141.1273916 1.041375867
149.0960915 1.632952368
151.1117415 2.018881937
153.1273916 1.526566032
173.0960915 1.277235906
175.1117415 2.594795082
177.1273916 1.986335089
191.1066561 2.067350323
193.1223062 1.757231394
195.1379563 1.11325934
201.1273916 1.100912692
203.1430416 5.658134729
205.1586917 1.837432667
207.1015708 0.9756578672
217.1223062 0.8972273608
219.1379563 1.128424164
221.1536063 5.62752494
231.1379563 5.25301908
239.164171 1.438191778
249.148521 6.830275061
267.1590856 2.814828049

Name: +ve in-silico MS/MS by CFM-ID for OZBUHIIPYQKAED-JEFOQBOOSA-N
ID: OZBUHIIPYQKAED-JEFOQBOOSA-N
Comment: Energy2
Num peaks: 31
27.02292652 1.517701927
39.02292652 7.789222953
41.03857658 3.505447697
43.05422664 1.058410391
51.02292652 1.968460743
53.03857658 2.008748818
65.03857658 0.9871901905
67.01784114 1.003811962
67.05422664 1.224074712
69.0334912 1.886618696
73.06479133 0.9126372757
81.0334912 1.356455205
85.02840582 2.841454604
87.04405588 5.133549137
107.0855268 0.9628302771
119.0855268 0.9370137432
121.1011768 1.215631287
123.1168269 1.577133084
133.1011768 1.017832484
135.0804414 2.145769337
135.1168269 1.330094457
149.0960915 1.803614807
179.1430416 1.280096407
189.0910061 1.038460001
191.1066561 1.43230019
191.1430416 1.740557135
193.1586917 1.830094665
203.1430416 2.128536035
205.1586917 1.315258507
221.1536063 1.651122717
231.1379563 0.9958386695

Name: +ve in-silico MS/MS by CFM-ID for DOOHOEWKYBEXLP-JQPXUNLUSA-N
ID: DOOHOEWKYBEXLP-JQPXUNLUSA-N
Comment: Energy0
Num peaks: 6
201.1273916 2.753519354
203.1430416 0.9932508095
213.1273916 5.212870868
219.1379563 2.587828684
231.1379563 39.56881879
249.148521 31.33390289

Name: +ve in-silico MS/MS by CFM-ID for DOOHOEWKYBEXLP-JQPXUNLUSA-N
ID: DOOHOEWKYBEXLP-JQPXUNLUSA-N
Comment: Energy1
Num peaks: 31
53.00219107 0.6508398038
55.05422664 2.008742742
57.06987671 1.147176472
81.0334912 1.396278605
83.04914126 1.80122288
93.06987671 0.6470318636
113.0960915 0.8614599326
121.0284058 1.107332891
123.0804414 1.084587223
135.0440559 1.32863334
137.0597059 0.8106715809
147.0804414 1.463471338
149.0960915 0.7936651835
161.0597059 1.58029807
163.075356 2.216829976
165.0910061 0.9813410419
167.1066561 1.130339768
175.075356 1.645257869
175.1117415 1.370129212
177.0910061 1.926637038
181.1223062 0.8289454612
199.1117415 1.431797972
201.1273916 3.500683117
203.1430416 2.920349373
213.1273916 7.815668793
215.1066561 0.6941649466
217.1223062 1.674992423
219.1379563 4.472867897
221.1536063 2.806216751
231.1379563 18.17255109
249.148521 9.723343243

Name: +ve in-silico MS/MS by CFM-ID for DOOHOEWKYBEXLP-JQPXUNLUSA-N
ID: DOOHOEWKYBEXLP-JQPXUNLUSA-N
Comment: Energy2
Num peaks: 31
25.00727645 1.224004172
41.00219107 1.689204768
43.01784114 1.351379038
51.02292652 1.607682172
53.00219107 1.605229264
53.03857658 1.339093982
55.05422664 1.763938868
57.06987671 1.210557821
65.03857658 2.618975005
79.01784114 3.223742627
81.0334912 1.540636779
105.0334912 3.540534768
107.0491413 5.293225982
109.0647913 1.26733444
109.1011768 1.195409588
121.0647913 2.080169185
147.0804414 2.79055027
149.0960915 1.518008266
173.0960915 1.246246701
175.1117415 1.895099656
177.0910061 1.476356141
177.1273916 2.207748484
179.1430416 1.974417045
189.1273916 1.587711152
199.1117415 1.433619732
201.1273916 3.610466778
203.1430416 2.443715387
213.1273916 2.432049383
215.1066561 1.446555532
219.1379563 1.33638566
231.1379563 1.315846136

Name: +ve in-silico MS/MS by CFM-ID for KGJUZQMPTQIFAB-IDMWBNCISA-N
ID: KGJUZQMPTQIFAB-IDMWBNCISA-N
Comment: Energy0
Num peaks: 10
173.0960915 0.9638993612
175.1117415 3.279854247
191.1066561 1.283780726
193.1223062 2.623762106
203.1430416 1.607884409
221.1536063 1.459557653
223.1692564 1.001017238
231.1379563 15.67338747
249.148521 34.12321018
267.1590856 18.7204518

Name: +ve in-silico MS/MS by CFM-ID for KGJUZQMPTQIFAB-IDMWBNCISA-N
ID: KGJUZQMPTQIFAB-IDMWBNCISA-N
Comment: Energy1
Num peaks: 31
39.02292652 1.756428813
51.02292652 1.310992858
53.03857658 0.7015990352
63.02292652 0.9500220817
65.03857658 1.197273012
109.0284058 1.025983712
111.0440559 0.898349569
123.0440559 1.022711871
125.0597059 1.027734264
151.075356 0.7519782405
173.0960915 3.327090264
175.1117415 6.368853658
177.1273916 2.027170006
179.1430416 4.670481952
189.0910061 0.8833198839
191.1066561 1.96560101
193.1223062 2.273429279
195.1379563 1.500937526
197.1536063 0.9134384309
201.1273916 2.375484659
203.1430416 1.806257956
205.1586917 1.929384335
209.1172208 0.7488291002
219.1379563 1.115364888
221.1536063 2.059780873
223.1692564 1.444424575
231.1379563 8.117302037
237.148521 0.8721841908
239.164171 1.586760273
249.148521 13.1064743
267.1590856 5.94109816

Name: +ve in-silico MS/MS by CFM-ID for KGJUZQMPTQIFAB-IDMWBNCISA-N
ID: KGJUZQMPTQIFAB-IDMWBNCISA-N
Comment: Energy2
Num peaks: 31
39.02292652 6.234796146
41.03857658 3.371063402
43.05422664 2.355232874
51.02292652 6.725200976
53.00219107 1.772635001
53.03857658 4.457710584
55.05422664 3.186449228
57.06987671 1.653329493
63.02292652 2.37408937
65.03857658 1.263598701
67.05422664 1.800528349
69.06987671 1.006078997
81.0334912 1.178357943
95.01275576 1.337633491
121.0647913 0.9392627981
123.0440559 1.239829318
163.1117415 1.543739201
165.1273916 1.413539041
173.0960915 2.722067342
175.1117415 1.889762031
177.1273916 2.284396064
179.1430416 1.676299529
189.0910061 1.008011098
193.1223062 1.568814262
205.1586917 1.695513293
219.1379563 1.19374329
221.1536063 2.08035198
231.1379563 3.564754629
233.1172208 1.223503094
249.148521 1.164036239
251.1277855 1.025493394

Name: +ve in-silico MS/MS by CFM-ID for XQVSREKNQZKAKU-ZNJKZWBCSA-N
ID: XQVSREKNQZKAKU-ZNJKZWBCSA-N
Comment: Energy0
Num peaks: 6
159.1168269 3.607726282
175.1117415 1.99003013
177.1273916 4.496307858
203.1430416 2.05093768
231.1379563 36.15326102
249.148521 34.2863675

Name: +ve in-silico MS/MS by CFM-ID for XQVSREKNQZKAKU-ZNJKZWBCSA-N
ID: XQVSREKNQZKAKU-ZNJKZWBCSA-N
Comment: Energy1
Num peaks: 13
157.1011768 4.588138364
159.1168269 9.482841603
161.132477 2.993945688
173.0960915 7.080516289
175.1117415 4.276871298
177.1273916 5.362565206
179.1430416 3.036262407
183.1168269 3.252733986
203.1430416 2.931703018
205.1586917 3.429712973
221.1536063 2.670981986
231.1379563 18.55391635
249.148521 14.38591966

Name: +ve in-silico MS/MS by CFM-ID for XQVSREKNQZKAKU-ZNJKZWBCSA-N
ID: XQVSREKNQZKAKU-ZNJKZWBCSA-N
Comment: Energy2
Num peaks: 12
157.1011768 13.0966045
159.1168269 11.24379478
161.132477 8.940585671
173.0960915 9.323595861
175.1117415 6.367309655
177.1273916 8.378521854
179.1430416 3.176520763
187.148127 6.615240506
203.1430416 4.974351262
213.1273916 2.561386705
215.1066561 2.99403167
231.1379563 3.185927434

Name: +ve in-silico MS/MS by CFM-ID for WLRHPKXUDFBEPM-BPGGGUHBSA-N
ID: WLRHPKXUDFBEPM-BPGGGUHBSA-N
Comment: Energy0
Num peaks: 6
217.1223062 1.419059998
219.1379563 1.410840751
221.1536063 2.21260021
231.1379563 10.91296092
233.1172208 1.947468087
249.148521 67.35807801

Name: +ve in-silico MS/MS by CFM-ID for WLRHPKXUDFBEPM-BPGGGUHBSA-N
ID: WLRHPKXUDFBEPM-BPGGGUHBSA-N
Comment: Energy1
Num peaks: 27
39.02292652 1.24443322
53.00219107 1.365225431
55.01784114 2.313791342
71.04914126 1.054755469
85.06479133 1.147758013
95.04914126 1.111520235
97.06479133 1.684751028
99.08044139 1.290298007
147.0440559 1.919767349
149.0597059 3.548474551
151.075356 1.79475016
161.0597059 1.37444291
163.075356 2.033272141
175.075356 3.146080643
177.0910061 5.448454289
179.1066561 2.96798544
181.1223062 1.302727434
189.0910061 1.591439689
191.1066561 1.332883732
193.1223062 1.873891977
205.1223062 1.826861903
217.1223062 1.905515295
219.1379563 2.550507004
221.1536063 7.387471087
231.1379563 6.5582431
233.1172208 2.320760917
249.148521 18.87620384

Name: +ve in-silico MS/MS by CFM-ID for WLRHPKXUDFBEPM-BPGGGUHBSA-N
ID: WLRHPKXUDFBEPM-BPGGGUHBSA-N
Comment: Energy2
Num peaks: 31
25.00727645 1.343174506
27.02292652 0.9608064677
39.02292652 8.908573824
41.00219107 1.068547558
41.03857658 4.085144856
43.05422664 1.520424815
55.05422664 5.135146405
57.06987671 3.354849907
65.03857658 7.198433724
67.05422664 4.567245223
69.06987671 5.915910697
81.06987671 3.523446774
83.08552677 0.9635704667
135.0440559 1.025030944
137.0597059 0.8910622501
147.0440559 1.808837153
149.0597059 3.739025923
151.075356 0.9007511423
161.0597059 1.193506056
163.075356 3.105286316
165.0910061 0.894766484
175.075356 2.872158994
177.0910061 1.990732934
179.1066561 1.105052463
191.1066561 1.24072156
205.1223062 1.734291094
217.1223062 0.9010293372
219.1379563 1.301395229
221.1536063 1.102656018
231.1379563 1.003358034
233.1172208 2.118074689

Name: +ve in-silico MS/MS by CFM-ID for IHDJYDVWNNFPHR-PNNSRGJJSA-N
ID: IHDJYDVWNNFPHR-PNNSRGJJSA-N
Comment: Energy0
Num peaks: 10
55.05422664 1.871338218
57.0334912 1.915029808
57.06987671 2.009394218
59.04914126 2.261000423
167.1066561 2.137533264
169.1223062 1.551849719
183.1379563 1.146496032
191.1430416 22.75852398
209.1536063 34.71080364
227.164171 10.59582097

Name: +ve in-silico MS/MS by CFM-ID for IHDJYDVWNNFPHR-PNNSRGJJSA-N
ID: IHDJYDVWNNFPHR-PNNSRGJJSA-N
Comment: Energy1
Num peaks: 30
39.02292652 2.066989653
41.03857658 1.481831304
53.03857658 1.837305407
55.05422664 2.363789865
57.0334912 6.502605791
57.06987671 2.23927158
59.04914126 1.511148779
67.01784114 1.218919322
71.04914126 1.244900877
81.0334912 1.517486449
83.04914126 1.222681362
85.06479133 1.132045334
97.06479133 1.116253894
99.08044139 1.674772442
123.0804414 1.184461315
125.0960915 1.181567123
137.0960915 1.810840215
139.1117415 1.149585753
149.0960915 2.561962697
151.1117415 1.158814186
155.1066561 1.406794012
165.1273916 1.324152014
167.1066561 2.689797942
169.1223062 1.814902819
177.1273916 1.409571947
181.1586917 1.920202261
191.1430416 15.46630774
199.1692564 1.365368269
209.1536063 13.69685007
227.164171 3.50176513

Name: +ve in-silico MS/MS by CFM-ID for IHDJYDVWNNFPHR-PNNSRGJJSA-N
ID: IHDJYDVWNNFPHR-PNNSRGJJSA-N
Comment: Energy2
Num peaks: 31
39.02292652 4.999532566
41.00219107 1.553669807
41.03857658 7.260897079
43.05422664 0.9072722396
51.02292652 1.139970667
53.03857658 1.726649957
55.05422664 10.13341141
57.0334912 2.89391289
57.06987671 8.625725724
59.04914126 1.137912207
71.04914126 1.516269199
81.0334912 2.140392438
83.04914126 1.743609239
85.06479133 1.412629887
97.06479133 0.9072531467
121.0647913 0.9472359514
123.0804414 1.696652227
125.0960915 2.213568171
127.1117415 1.248401564
137.0960915 1.723654563
139.1117415 1.36964697
141.1273916 0.9580992589
151.1117415 1.444500719
163.1117415 3.491564676
165.1273916 2.485676441
167.1430416 2.330035388
179.1430416 1.252188851
181.1223062 0.9740351493
181.1586917 2.667229063
191.1430416 3.432656298
193.1223062 1.478645073

Name: +ve in-silico MS/MS by CFM-ID for WWVGDHWKSRNIDY-XUEGIGBSSA-N
ID: WWVGDHWKSRNIDY-XUEGIGBSSA-N
Comment: Energy0
Num peaks: 10
175.1117415 3.169283353
191.1066561 8.79295232
193.1223062 12.90146774
195.1379563 6.77478817
215.164171 1.850308259
221.1536063 2.027000459
223.1692564 1.894562536
231.1379563 1.786907993
249.148521 10.98776707
267.1590856 30.27034296

Name: +ve in-silico MS/MS by CFM-ID for WWVGDHWKSRNIDY-XUEGIGBSSA-N
ID: WWVGDHWKSRNIDY-XUEGIGBSSA-N
Comment: Energy1
Num peaks: 31
41.03857658 0.9885685498
53.03857658 1.286633796
55.05422664 1.415086915
135.0804414 0.7345097661
141.0910061 0.7940577149
143.1066561 0.9990469795
151.075356 0.8117940713
151.1117415 0.7759620068
155.1066561 0.9202609439
157.1223062 1.337914235
167.1066561 1.364168652
169.1223062 0.9736890478
171.1379563 1.356287403
175.1117415 4.365445751
177.1273916 1.936714679
179.1430416 9.203443321
191.1066561 2.786974936
193.1223062 11.31750364
195.1379563 5.152494645
197.1536063 10.88911198
201.1273916 0.9970461515
207.1015708 1.67182454
209.1172208 1.654806311
213.148521 1.960902255
219.1379563 0.9223955512
221.1536063 1.089360586
223.1692564 1.200929594
231.1379563 1.525071814
239.164171 1.54602733
249.148521 3.661993253
267.1590856 2.937581396

Name: +ve in-silico MS/MS by CFM-ID for WWVGDHWKSRNIDY-XUEGIGBSSA-N
ID: WWVGDHWKSRNIDY-XUEGIGBSSA-N
Comment: Energy2
Num peaks: 31
39.02292652 3.552384769
41.03857658 4.223542275
49.00727645 1.704512144
51.02292652 2.354137703
53.03857658 3.194884183
55.05422664 15.32756479
57.06987671 1.891939073
65.03857658 2.224164761
67.05422664 1.536560446
69.06987671 1.025022854
79.05422664 2.64702059
81.06987671 0.9503735013
83.04914126 1.423102453
93.06987671 3.470496273
107.0491413 1.054566444
135.0804414 1.353982885
149.0960915 1.001034173
151.075356 1.50762662
153.1273916 1.033112392
175.1117415 1.18061519
177.1273916 1.728620342
179.1430416 0.9412077369
191.1066561 1.725814702
193.1223062 1.405802727
195.1379563 1.035517623
197.1536063 1.134630432
205.1586917 0.8862139805
221.1536063 2.163453911
231.1379563 1.798725771
249.148521 1.463489025
251.1277855 1.520251384

Name: +ve in-silico MS/MS by CFM-ID for NBRKAFIHDFEBCP-FVUFVHQMSA-N
ID: NBRKAFIHDFEBCP-FVUFVHQMSA-N
Comment: Energy0
Num peaks: 6
143.0702706 1.823611844
231.1379563 7.432616748
233.1172208 1.193744201
249.148521 37.63140897
251.1277855 1.099239741
267.1590856 38.02770406

Name: +ve in-silico MS/MS by CFM-ID for NBRKAFIHDFEBCP-FVUFVHQMSA-N
ID: NBRKAFIHDFEBCP-FVUFVHQMSA-N
Comment: Energy1
Num peaks: 26
39.02292652 1.241349554
43.05422664 0.817731705
53.03857658 1.623110429
55.05422664 0.7672644491
57.06987671 0.7477573908
67.05422664 2.243435855
105.0698767 2.292473188
107.0855268 1.122930475
123.0440559 1.832072433
123.0804414 1.715032894
125.0597059 1.617727237
125.0960915 1.239207107
141.0546206 4.092172951
143.0702706 9.88191581
179.0702706 0.8384832408
221.1536063 0.7353909859
223.0964854 1.130962178
223.1328709 0.8757238411
231.1379563 9.795429798
233.1172208 2.995930641
235.1328709 0.7727309669
237.148521 1.084771561
239.164171 0.9564582198
249.148521 20.51135117
251.1277855 1.498364445
267.1590856 8.081806043

Name: +ve in-silico MS/MS by CFM-ID for NBRKAFIHDFEBCP-FVUFVHQMSA-N
ID: NBRKAFIHDFEBCP-FVUFVHQMSA-N
Comment: Energy2
Num peaks: 31
39.02292652 2.300634029
41.03857658 1.598846575
51.02292652 3.739409668
53.03857658 3.227444455
55.05422664 5.611457029
57.06987671 2.037381975
59.08552677 1.065768298
65.03857658 2.455920204
67.01784114 3.648490738
67.05422664 7.103594392
69.0334912 1.36311887
69.06987671 2.637054003
73.10117684 1.363442928
81.0334912 2.054836307
83.04914126 1.320432351
107.0855268 1.644242621
109.1011768 1.301782418
111.1168269 1.784610593
121.0647913 3.298179547
123.0440559 2.341368192
123.0804414 1.426145092
125.0597059 3.870863163
179.0702706 1.016890145
181.0859207 1.015426809
207.1015708 1.066656694
209.1172208 1.054620306
223.1328709 1.21043802
231.1379563 4.030773573
233.1172208 3.38951787
249.148521 2.206006895
251.1277855 1.625887752

Name: +ve in-silico MS/MS by CFM-ID for LIDPBIULZNRIJE-GBOPCIDUSA-N
ID: LIDPBIULZNRIJE-GBOPCIDUSA-N
Comment: Energy0
Num peaks: 13
67.05422664 1.429939515
69.06987671 1.170545497
159.1168269 3.058249933
173.0960915 1.689207483
175.1117415 1.685105342
177.1273916 3.850485409
185.132477 1.490190746
195.1379563 1.410218327
203.1430416 1.767220199
205.1586917 1.583488008
213.1273916 1.60239826
231.1379563 30.52550238
249.148521 29.18335766

Name: +ve in-silico MS/MS by CFM-ID for LIDPBIULZNRIJE-GBOPCIDUSA-N
ID: LIDPBIULZNRIJE-GBOPCIDUSA-N
Comment: Energy1
Num peaks: 31
39.02292652 1.45033778
49.00727645 1.186252574
51.02292652 1.864754376
53.03857658 1.707883745
55.05422664 1.059311467
65.03857658 2.727719842
67.05422664 4.171049037
69.06987671 1.45188844
109.0284058 1.029208731
121.0284058 1.085702525
123.0440559 1.120033937
157.1011768 3.057715954
159.1168269 5.687340742
161.132477 1.7174561
173.0960915 4.098734014
175.1117415 2.660394939
177.1273916 3.231516031
179.1430416 1.761546404
183.1168269 2.149879468
185.132477 1.654411091
187.148127 1.530831408
189.0910061 1.292183869
201.1273916 1.554929047
203.1430416 1.844729169
205.1586917 2.058139878
213.1273916 1.700477511
215.1066561 1.068063003
221.1536063 1.803119652
231.1379563 10.75007163
233.1172208 1.087406819
249.148521 8.241858552

Name: +ve in-silico MS/MS by CFM-ID for LIDPBIULZNRIJE-GBOPCIDUSA-N
ID: LIDPBIULZNRIJE-GBOPCIDUSA-N
Comment: Energy2
Num peaks: 31
39.02292652 6.404416133
41.03857658 5.306392671
43.05422664 1.339917113
49.00727645 6.82080221
51.02292652 6.084587835
53.03857658 5.350773461
55.05422664 2.645987079
63.02292652 2.284717558
65.03857658 7.71058978
67.05422664 7.420492756
69.06987671 2.251610807
73.10117684 1.118692377
95.01275576 0.9510627344
105.0698767 0.8476370908
157.1011768 1.714441792
159.0440559 0.8733222495
159.1168269 1.283139533
161.132477 1.458223815
173.0960915 0.8199686273
175.1117415 1.097796678
177.1273916 1.68458537
179.1430416 0.9052532798
187.148127 1.031911105
189.0910061 0.9563432198
203.1066561 0.9419390566
205.1223062 0.8808595122
213.1273916 0.9266906552
215.1066561 1.91909515
221.1172208 1.037284006
231.1379563 0.9175187283
233.1172208 1.299829074

Name: +ve in-silico MS/MS by CFM-ID for PFMLUPKGJXFNCW-CEMRCVNMSA-N
ID: PFMLUPKGJXFNCW-CEMRCVNMSA-N
Comment: Energy0
Num peaks: 11
97.02840582 0.9889882964
175.1117415 3.075454227
191.1066561 1.370804284
193.1223062 1.666388416
203.1430416 1.611491525
209.1172208 1.129765276
221.1536063 1.338835107
223.1692564 0.9879376086
231.1379563 15.64831461
249.148521 34.07771677
267.1590856 18.70013694

Name: +ve in-silico MS/MS by CFM-ID for PFMLUPKGJXFNCW-CEMRCVNMSA-N
ID: PFMLUPKGJXFNCW-CEMRCVNMSA-N
Comment: Energy1
Num peaks: 31
39.02292652 0.7789688447
51.02292652 1.166075039
53.03857658 2.17666471
55.05422664 1.318415375
57.06987671 1.373480158
107.0491413 1.222611359
173.0960915 3.247562492
175.1117415 6.293504853
177.1273916 2.039545943
179.0702706 1.314683493
179.1430416 5.539747556
189.0910061 1.059821338
191.1066561 2.276780868
193.1223062 1.420999848
195.1379563 0.9976945176
197.1536063 0.9791840001
201.1273916 2.337882135
203.1066561 0.7877214858
203.1430416 1.789245801
205.1586917 1.840916528
207.1015708 0.8482191905
209.1172208 1.688474582
219.1379563 1.377858699
221.1536063 2.212422828
223.1328709 1.007325617
223.1692564 1.353550546
231.1379563 8.010128077
237.148521 1.759732994
239.164171 2.018892751
249.148521 12.63918209
267.1590856 5.641644415

Name: +ve in-silico MS/MS by CFM-ID for PFMLUPKGJXFNCW-CEMRCVNMSA-N
ID: PFMLUPKGJXFNCW-CEMRCVNMSA-N
Comment: Energy2
Num peaks: 31
39.02292652 3.389991882
41.03857658 2.242901877
43.05422664 2.103689359
51.02292652 3.723788073
53.00219107 2.269354302
53.03857658 3.362704532
55.05422664 4.144888608
57.06987671 1.312008977
65.03857658 1.509507297
67.05422664 1.482819721
95.01275576 3.808238849
97.02840582 1.133461327
107.0855268 1.069431257
123.0804414 1.455967538
133.0647913 1.245073054
135.0804414 2.303205454
137.0960915 1.667031529
147.0804414 1.651919923
173.0960915 2.239367234
175.1117415 2.257685116
177.1273916 2.20273321
179.1430416 2.346735002
191.1066561 1.88417603
193.1223062 1.155656008
203.1066561 1.152429253
203.1430416 1.128132546
205.1586917 1.292496846
219.1379563 1.31466647
221.1536063 1.834281665
231.1379563 2.785705952
233.1172208 1.361070378

Name: +ve in-silico MS/MS by CFM-ID for UGBHLGXQNHUOHV-UMIWPCRESA-N
ID: UGBHLGXQNHUOHV-UMIWPCRESA-N
Comment: Energy0
Num peaks: 8
175.1117415 3.330073184
191.1066561 1.517074885
193.1223062 3.094790339
203.1430416 1.635383937
221.1536063 1.53523067
231.1379563 13.49572469
249.148521 35.41208482
267.1590856 20.55588666

Name: +ve in-silico MS/MS by CFM-ID for UGBHLGXQNHUOHV-UMIWPCRESA-N
ID: UGBHLGXQNHUOHV-UMIWPCRESA-N
Comment: Energy1
Num peaks: 31
93.0334912 1.73579392
147.0804414 1.131610185
149.0960915 1.602897537
151.1117415 0.9076429744
173.0960915 2.900783858
175.075356 1.116059117
175.1117415 5.654540968
177.1273916 1.967117821
179.1430416 4.349074806
189.0910061 3.330207021
191.1066561 2.469051248
193.1223062 3.310186719
195.1379563 1.733838733
197.1536063 1.229614461
201.1273916 2.09966974
203.1430416 1.562812187
205.1586917 1.973126009
207.1015708 1.488179914
209.1172208 0.9093119564
211.1328709 0.8830489135
213.148521 1.175330322
215.164171 1.252560947
217.1223062 1.132798387
219.1379563 1.702732439
221.1536063 2.474578956
223.1692564 1.1319419
231.1379563 7.56229695
237.148521 1.128229943
239.164171 1.997418175
249.148521 11.86659526
267.1590856 4.133679836

Name: +ve in-silico MS/MS by CFM-ID for UGBHLGXQNHUOHV-UMIWPCRESA-N
ID: UGBHLGXQNHUOHV-UMIWPCRESA-N
Comment: Energy2
Num peaks: 31
43.05422664 2.572311713
51.02292652 4.004996633
53.03857658 1.51484655
65.03857658 1.659959792
67.01784114 1.281900334
77.03857658 1.867309397
79.05422664 1.360646167
81.06987671 1.822091239
93.0334912 3.257724467
95.04914126 1.194432857
121.0647913 1.201692584
133.0647913 1.402279988
135.0804414 2.279086155
137.0960915 2.937130009
147.0804414 2.308199993
151.1117415 1.59843652
173.0960915 3.431962214
175.1117415 2.206522816
177.1273916 3.593186055
179.1430416 2.623597066
191.1066561 1.665760067
193.1223062 2.406692678
195.1379563 1.178459228
203.1430416 1.31312558
205.1223062 1.232482932
205.1586917 3.014281691
217.1223062 1.719652772
219.1379563 2.422139687
221.1536063 2.636956826
231.1379563 3.472417991
249.148521 1.230621127

Name: +ve in-silico MS/MS by CFM-ID for GNABOIBCDDJAMV-UXIGCNINSA-N
ID: GNABOIBCDDJAMV-UXIGCNINSA-N
Comment: Energy0
Num peaks: 15
157.1011768 0.8388562188
159.1168269 2.5309384
173.0960915 1.785133384
175.1117415 1.703661577
177.1273916 4.369268248
179.1430416 0.8953355782
185.132477 1.242355393
195.1379563 1.521436173
203.1430416 2.006373856
205.1586917 1.770833487
213.1273916 1.342744394
221.1536063 1.048586161
223.1328709 0.8629434787
231.1379563 27.73325597
249.148521 31.14360083

Name: +ve in-silico MS/MS by CFM-ID for GNABOIBCDDJAMV-UXIGCNINSA-N
ID: GNABOIBCDDJAMV-UXIGCNINSA-N
Comment: Energy1
Num peaks: 31
41.03857658 1.51923049
51.02292652 1.095942969
53.03857658 1.311102228
65.03857658 0.9060377878
67.05422664 2.958298544
69.06987671 1.263737328
71.08552677 0.9329833623
109.0284058 0.9075702398
133.1011768 1.031717306
135.0804414 1.277349079
149.0960915 1.118275699
157.1011768 2.675038972
159.1168269 5.972192014
161.132477 2.277770869
173.0960915 3.339712163
175.1117415 2.25340824
177.0546206 0.900938664
177.1273916 2.727680409
179.1430416 1.625079668
183.1168269 2.099673714
185.132477 1.569432219
187.148127 2.03928169
189.0910061 1.371250728
201.1273916 1.198066337
203.1430416 1.751322413
205.1586917 1.579599884
213.1273916 1.518336892
219.1379563 0.9490595315
221.1536063 1.366214695
231.1379563 12.09521176
249.148521 5.365949353

Name: +ve in-silico MS/MS by CFM-ID for GNABOIBCDDJAMV-UXIGCNINSA-N
ID: GNABOIBCDDJAMV-UXIGCNINSA-N
Comment: Energy2
Num peaks: 31
39.02292652 3.771662583
41.03857658 8.531493849
43.05422664 2.244914318
49.00727645 2.955712029
51.02292652 3.585692839
53.03857658 3.932824898
55.05422664 1.041310529
65.03857658 6.908508011
67.05422664 4.144965491
69.06987671 3.128713337
121.0647913 1.922718585
121.1011768 2.126389446
135.0804414 1.493315353
149.0960915 1.477508103
157.1011768 2.107781546
159.1168269 1.272326961
161.132477 2.441053614
177.0910061 1.018908581
177.1273916 1.568604636
187.075356 1.23735813
187.148127 2.222715519
189.0910061 1.431983673
191.1066561 0.9176638596
201.0910061 1.045086895
203.1066561 1.471474421
203.1430416 1.202149333
205.1223062 0.9576117674
213.1273916 1.1246653
215.1066561 1.403915516
231.1379563 1.178677113
233.1172208 1.079555827

Name: +ve in-silico MS/MS by CFM-ID for FITSCHPIOGIYJY-ZDUSSCGKSA-N
ID: FITSCHPIOGIYJY-ZDUSSCGKSA-N
Comment: Energy0
Num peaks: 6
199.1117415 1.32385405
203.1066561 1.783790715
213.1273916 19.12035609
217.1223062 1.157932375
231.1379563 45.24079334
249.148521 22.8208643

Name: +ve in-silico MS/MS by CFM-ID for FITSCHPIOGIYJY-ZDUSSCGKSA-N
ID: FITSCHPIOGIYJY-ZDUSSCGKSA-N
Comment: Energy1
Num peaks: 22
45.0334912 1.555004907
55.05422664 1.385238679
71.04914126 1.519477548
73.06479133 2.060916051
129.0698767 1.358264231
133.1011768 1.219154145
145.0647913 2.288007419
147.0804414 1.597837868
149.0960915 1.267781898
157.0647913 2.345672378
159.0804414 1.370943633
161.0960915 1.476239314
199.1117415 4.629199756
201.1273916 1.953415354
203.1430416 4.162172405
205.1223062 1.529837624
213.1273916 16.93828743
217.1223062 1.359871504
219.1379563 1.453488934
221.1536063 3.118989123
231.1379563 20.06974565
249.148521 6.425975749

Name: +ve in-silico MS/MS by CFM-ID for FITSCHPIOGIYJY-ZDUSSCGKSA-N
ID: FITSCHPIOGIYJY-ZDUSSCGKSA-N
Comment: Energy2
Num peaks: 31
41.03857658 1.077875845
55.05422664 0.9206427677
57.06987671 1.242225312
63.02292652 1.42539086
65.03857658 2.751972118
67.05422664 0.9568962928
69.0334912 0.9173232237
79.05422664 1.426187139
103.0542266 2.224242959
105.0698767 1.216089429
117.0698767 0.7691299016
131.0855268 0.936131575
145.0647913 1.407124934
147.0804414 0.9178506171
157.0647913 4.473508875
159.0804414 2.333588571
161.0960915 1.348813785
163.1117415 0.9575373271
185.0960915 2.23117273
187.075356 1.868994769
187.1117415 4.723704517
189.1273916 1.106470461
199.1117415 5.100439617
201.0910061 1.544880486
201.1273916 3.842862744
203.1066561 1.740812686
203.1430416 2.186561506
205.1223062 1.785744487
213.1273916 15.75799044
215.1066561 5.999325737
231.1379563 4.745609072

Name: +ve in-silico MS/MS by CFM-ID for CLDCOIMYWCHYPI-OCVOHJKQSA-N
ID: CLDCOIMYWCHYPI-OCVOHJKQSA-N
Comment: Energy0
Num peaks: 6
195.1379563 2.338793032
203.1430416 7.484738867
221.1536063 7.312882041
231.1379563 8.771092872
249.148521 31.7073067
267.1590856 23.69082762

Name: +ve in-silico MS/MS by CFM-ID for CLDCOIMYWCHYPI-OCVOHJKQSA-N
ID: CLDCOIMYWCHYPI-OCVOHJKQSA-N
Comment: Energy1
Num peaks: 30
39.02292652 0.5890941093
53.00219107 2.296064162
55.01784114 2.312365525
57.0334912 0.7422020424
113.0597059 0.8069963691
161.0960915 0.769882638
163.1117415 0.9183356867
173.0960915 0.9020337515
175.1117415 1.598198185
177.1273916 4.262845057
179.1430416 1.898562766
189.0910061 1.627067389
189.1273916 0.6598339594
191.1066561 2.526722249
193.1223062 2.335514327
195.1379563 3.74978587
197.1536063 1.16309996
201.1273916 1.513390084
203.1430416 8.121697224
205.1223062 0.6126016456
205.1586917 2.62203934
211.1328709 0.5876615927
217.1223062 1.593181027
219.1379563 0.9095331399
221.1536063 7.989813088
223.1692564 1.268961098
231.1379563 8.076466404
239.164171 0.7299570666
249.148521 11.55734895
267.1590856 5.334555445

Name: +ve in-silico MS/MS by CFM-ID for CLDCOIMYWCHYPI-OCVOHJKQSA-N
ID: CLDCOIMYWCHYPI-OCVOHJKQSA-N
Comment: Energy2
Num peaks: 31
39.02292652 3.005121248
41.00219107 0.9390817858
41.03857658 1.723123134
43.05422664 1.217844025
51.02292652 1.669869945
53.03857658 2.748090032
55.05422664 2.252995835
57.06987671 1.516495889
65.03857658 1.919254519
67.05422664 2.774720529
79.05422664 2.494084221
81.06987671 1.307646146
95.08552677 1.681804778
105.0698767 1.403434386
109.1011768 1.28560442
111.0440559 1.242314855
113.0597059 0.9556266577
153.0910061 1.286084248
175.1117415 2.908009278
177.1273916 2.771304398
179.1430416 3.423051927
189.0910061 1.478611094
191.1066561 1.02929539
193.1223062 1.02749514
201.1273916 2.19345763
203.1430416 6.542243987
205.1586917 3.475414281
221.1536063 1.607608148
231.1379563 2.027393889
249.148521 0.9562579172
251.1277855 1.511417079

Name: +ve in-silico MS/MS by CFM-ID for IDTMJMBDTGUTDU-FKJILZIQSA-N
ID: IDTMJMBDTGUTDU-FKJILZIQSA-N
Comment: Energy0
Num peaks: 11
65.03857658 2.774624844
67.05422664 7.156326668
69.06987671 4.843284661
177.0546206 2.017782813
179.0702706 4.290764777
181.0859207 3.888117834
193.0859207 1.909665185
219.1015708 3.059487521
221.1172208 2.856558641
231.1379563 7.955512194
249.148521 40.78917267

Name: +ve in-silico MS/MS by CFM-ID for IDTMJMBDTGUTDU-FKJILZIQSA-N
ID: IDTMJMBDTGUTDU-FKJILZIQSA-N
Comment: Energy1
Num peaks: 29
39.02292652 0.8226861034
51.02292652 3.555109114
53.03857658 2.114859083
55.05422664 2.962288359
65.03857658 5.219324733
67.05422664 10.31120662
69.06987671 5.054325015
71.08552677 1.861500291
105.0698767 0.8571749926
107.0855268 4.669301023
109.1011768 2.174587856
111.1168269 0.8027754316
153.0546206 2.604738958
155.0702706 0.8787225004
159.0804414 1.211213932
161.0960915 1.516379588
177.0546206 4.132902694
179.0702706 3.495425833
181.0859207 0.8772317046
191.1430416 1.101354454
193.0859207 4.031613919
195.1015708 1.171454902
217.1223062 1.225154709
219.1015708 1.794149603
221.1172208 1.654940742
223.1328709 1.34936544
231.1379563 3.337878348
233.1172208 1.4692646
249.148521 7.955187464

Name: +ve in-silico MS/MS by CFM-ID for IDTMJMBDTGUTDU-FKJILZIQSA-N
ID: IDTMJMBDTGUTDU-FKJILZIQSA-N
Comment: Energy2
Num peaks: 31
39.02292652 3.943923766
41.03857658 1.638265118
49.00727645 1.365727383
51.02292652 4.845318475
53.03857658 10.10569168
55.05422664 5.68354043
65.03857658 4.286043341
67.05422664 6.36841885
69.0334912 1.408507482
69.06987671 3.940340722
79.05422664 1.177314177
83.01275576 1.520015292
91.05422664 1.05418955
93.06987671 1.238758833
95.08552677 1.402006858
107.0127558 1.653125287
107.0855268 2.547093992
109.0284058 2.270742808
111.0440559 2.153977366
121.0647913 0.9262019869
123.0440559 1.65351141
123.0804414 1.74442105
133.1011768 1.029835813
149.0597059 1.94187276
151.075356 1.566715031
161.0960915 0.898710899
163.075356 1.4451277
163.1117415 2.133586385
179.0702706 0.9893341405
201.1273916 1.046493178
233.1172208 2.292538423

Name: +ve in-silico MS/MS by CFM-ID for GAUPAOVCTWBVKC-HVNMYJMUSA-N
ID: GAUPAOVCTWBVKC-HVNMYJMUSA-N
Comment: Energy0
Num peaks: 14
159.1168269 3.02983448
173.0960915 1.65294503
175.1117415 1.6570721
177.1273916 3.789369277
185.132477 1.4898282
189.0910061 1.138720533
191.1066561 1.787396801
195.1379563 1.510823279
203.1430416 1.77106644
205.1586917 1.620010196
213.1273916 1.594402023
221.1536063 1.101643754
231.1379563 30.16201593
249.148521 28.6469692

Name: +ve in-silico MS/MS by CFM-ID for GAUPAOVCTWBVKC-HVNMYJMUSA-N
ID: GAUPAOVCTWBVKC-HVNMYJMUSA-N
Comment: Energy1
Num peaks: 31
39.02292652 1.022744614
51.02292652 1.269810133
53.03857658 1.181813908
133.1011768 1.257699837
149.0960915 1.187339895
157.1011768 2.713429075
159.1168269 5.101524638
161.132477 1.65609265
163.075356 1.485907226
165.0910061 1.950934547
173.0960915 3.388173041
175.1117415 2.259545931
177.1273916 2.71932297
179.1430416 1.035590003
183.1168269 2.08970287
185.132477 1.501677423
187.148127 1.575308969
189.0910061 2.404704937
191.1066561 2.276934646
195.1379563 1.34127085
201.1273916 1.213502158
203.1066561 1.074217625
203.1430416 1.643388288
205.1223062 1.274537287
205.1586917 2.054888879
213.1273916 1.577876169
217.1223062 1.024107048
219.1379563 2.074490534
221.1536063 2.658427405
231.1379563 9.149491799
249.148521 6.54881703

Name: +ve in-silico MS/MS by CFM-ID for GAUPAOVCTWBVKC-HVNMYJMUSA-N
ID: GAUPAOVCTWBVKC-HVNMYJMUSA-N
Comment: Energy2
Num peaks: 31
39.02292652 4.616760769
41.03857658 4.906409671
49.00727645 3.701101667
51.02292652 2.802969653
53.03857658 4.03355777
55.05422664 3.081928344
65.03857658 1.870791333
67.05422664 2.217635369
77.03857658 1.02438344
79.05422664 1.348146148
81.06987671 1.469812976
91.05422664 4.309562583
93.06987671 2.255607658
117.0698767 2.060958618
119.0855268 2.603372062
121.1011768 3.07599644
133.1011768 1.700367966
157.1011768 1.366653633
159.1168269 1.02058484
161.132477 2.26179262
177.1273916 1.340523305
187.148127 1.900838363
189.0910061 1.279376228
203.1066561 1.080642775
203.1430416 1.049462945
205.1223062 1.922111616
213.1273916 1.09964932
215.1066561 1.597193558
217.1223062 1.381543264
219.1379563 1.671286377
233.1172208 0.9785946833

Name: +ve in-silico MS/MS by CFM-ID for QYXPLYRFOBRWGH-HRDDPDQDSA-N
ID: QYXPLYRFOBRWGH-HRDDPDQDSA-N
Comment: Energy0
Num peaks: 10
175.1117415 3.10770709
191.1066561 1.150843353
193.1223062 1.585564598
203.1430416 1.640170168
205.1586917 0.9749080587
221.1536063 1.280934805
223.1692564 1.042692113
231.1379563 15.99332214
249.148521 34.88197597
267.1590856 19.16813808

Name: +ve in-silico MS/MS by CFM-ID for QYXPLYRFOBRWGH-HRDDPDQDSA-N
ID: QYXPLYRFOBRWGH-HRDDPDQDSA-N
Comment: Energy1
Num peaks: 30
51.02292652 1.144534718
53.03857658 4.443841621
55.05422664 1.058707258
57.06987671 1.913721734
79.05422664 0.8218461479
81.06987671 1.139887041
151.075356 0.7100207007
173.0960915 3.440430656
175.1117415 6.668480387
177.1273916 2.195771798
179.1066561 1.078763416
179.1430416 5.971468729
191.0702706 0.8925890379
191.1066561 1.715677091
193.1223062 1.38578192
195.1379563 1.071317798
201.1273916 2.569119125
203.1430416 1.899195283
205.0859207 0.8762681973
205.1586917 2.21294638
209.0808353 0.9125405491
209.1172208 0.8835223382
219.1379563 0.9165204199
221.1536063 1.760307799
223.0964854 0.968483554
223.1692564 1.644091151
231.1379563 8.647915966
239.164171 1.29529042
249.148521 13.83601296
267.1590856 6.21717612

Name: +ve in-silico MS/MS by CFM-ID for QYXPLYRFOBRWGH-HRDDPDQDSA-N
ID: QYXPLYRFOBRWGH-HRDDPDQDSA-N
Comment: Energy2
Num peaks: 31
39.02292652 3.260989205
41.03857658 1.834256094
43.05422664 3.485522706
51.02292652 10.27993292
53.00219107 1.654592383
53.03857658 4.59565891
55.05422664 2.554947229
69.0334912 1.10258955
71.04914126 0.8688222495
77.03857658 3.899720285
79.05422664 5.729411516
81.06987671 1.983290788
83.08552677 1.108663857
85.10117684 1.323549596
103.0542266 0.803709126
105.0698767 1.338581456
107.0855268 2.376476097
121.1011768 0.9993862666
125.0597059 0.8461233311
137.0960915 0.8782014735
147.0804414 0.8757419587
173.0960915 1.484876955
175.1117415 1.081842057
177.0910061 0.8608440073
177.1273916 2.052421176
179.1430416 1.663324268
191.0702706 1.28753911
205.1586917 1.831810586
221.1536063 1.205581669
231.1379563 2.22974655
233.1172208 1.90543257

Name: +ve in-silico MS/MS by CFM-ID for CCLVDKKYLMUFFL-WCBMZHEXSA-N
ID: CCLVDKKYLMUFFL-WCBMZHEXSA-N
Comment: Energy0
Num peaks: 12
85.02840582 2.089986212
133.1011768 1.074776098
135.1168269 2.122669131
137.132477 2.583349428
165.1273916 1.35350332
205.0859207 1.793977721
207.1015708 4.260601404
213.1273916 1.254788725
219.1379563 1.250224878
221.1536063 2.582057498
231.1379563 11.6780707
249.148521 48.40984451

Name: +ve in-silico MS/MS by CFM-ID for CCLVDKKYLMUFFL-WCBMZHEXSA-N
ID: CCLVDKKYLMUFFL-WCBMZHEXSA-N
Comment: Energy1
Num peaks: 31
53.03857658 0.9704635304
55.05422664 5.064083498
57.06987671 2.710120114
69.06987671 2.254862205
71.08552677 1.250482454
83.01275576 1.820478984
83.08552677 1.260852608
85.02840582 1.23890128
111.1168269 1.075800046
133.1011768 1.049520604
135.0076704 0.9933938448
135.1168269 2.36092898
137.0233204 1.309933495
137.132477 1.564389905
161.0960915 3.256585309
163.1117415 2.725426472
165.1273916 4.178655893
167.1430416 1.303026357
169.1586917 1.126122062
179.0702706 1.240382525
191.0702706 1.413528118
193.0859207 2.209308414
205.0859207 2.288977132
207.1015708 3.631933315
213.1273916 1.14311462
217.1223062 1.174364485
219.1379563 2.232454057
221.1536063 5.550201966
231.1379563 6.360264116
233.1172208 1.014955143
249.148521 9.877382523

Name: +ve in-silico MS/MS by CFM-ID for CCLVDKKYLMUFFL-WCBMZHEXSA-N
ID: CCLVDKKYLMUFFL-WCBMZHEXSA-N
Comment: Energy2
Num peaks: 31
39.02292652 1.967187092
51.02292652 1.465274839
53.00219107 3.326668825
53.03857658 2.63421774
55.01784114 1.412951114
55.05422664 7.457541901
57.06987671 2.712200905
65.03857658 5.376351675
67.05422664 6.078448485
69.06987671 2.438784947
79.05422664 1.683247439
81.06987671 2.711809276
83.08552677 1.272957697
85.02840582 1.318509112
93.06987671 2.152812556
95.08552677 2.30012581
107.0855268 2.123416824
109.1011768 1.088833596
111.1168269 0.9815751675
133.1011768 3.676923307
135.1168269 5.602344019
137.132477 1.940878578
163.1117415 1.36952536
165.1273916 1.763542579
167.1430416 1.041922589
191.1066561 1.779298802
193.1223062 1.253591777
219.1015708 1.046821691
221.1172208 1.011598812
231.1379563 1.228464947
233.1172208 1.745472548

Name: +ve in-silico MS/MS by CFM-ID for ZFAOSFXFIKLLJT-ABAIWWIYSA-N
ID: ZFAOSFXFIKLLJT-ABAIWWIYSA-N
Comment: Energy0
Num peaks: 22
113.0597059 1.107751274
133.1011768 0.8685061863
135.0804414 0.6595679576
137.0960915 1.49781147
149.0960915 0.749867005
151.1117415 1.051457272
159.1168269 1.866033263
175.1117415 1.173801561
177.0910061 0.6588239812
177.1273916 3.368555288
179.1430416 1.371663822
187.1117415 1.289761379
201.1273916 1.369824343
203.1066561 0.74063953
203.1430416 10.02507774
205.1223062 1.195590952
205.1586917 1.611044197
207.1379563 1.917522214
213.1273916 2.443982527
231.1379563 13.44552537
233.1172208 2.089693775
249.148521 29.59699542

Name: +ve in-silico MS/MS by CFM-ID for ZFAOSFXFIKLLJT-ABAIWWIYSA-N
ID: ZFAOSFXFIKLLJT-ABAIWWIYSA-N
Comment: Energy1
Num peaks: 31
39.02292652 0.9613576717
53.03857658 1.108852679
67.01784114 1.944700186
67.05422664 1.112553093
71.04914126 1.212093784
81.0334912 2.189960239
85.06479133 1.147135196
113.0597059 0.9604208742
119.0855268 1.174629722
133.1011768 1.593952816
135.0804414 1.63643531
137.0960915 2.242493834
149.0960915 1.803178448
151.1117415 1.84403301
159.1168269 2.290312315
161.0597059 1.043692049
161.0960915 1.063753524
163.1117415 1.917595689
173.0960915 2.729327565
175.1117415 2.224107738
177.1273916 4.061068195
179.1430416 1.786336649
185.132477 1.520380474
201.1273916 1.237459881
203.1430416 7.977408938
205.1586917 2.419133695
207.1379563 1.072189508
213.1273916 1.860839277
231.1379563 6.227625489
233.1172208 1.364202566
249.148521 4.931984213

Name: +ve in-silico MS/MS by CFM-ID for ZFAOSFXFIKLLJT-ABAIWWIYSA-N
ID: ZFAOSFXFIKLLJT-ABAIWWIYSA-N
Comment: Energy2
Num peaks: 31
39.02292652 2.305600746
49.00727645 1.352785257
51.02292652 4.434701647
53.03857658 4.765947822
55.05422664 0.9808471382
65.03857658 4.244602068
67.05422664 3.685941017
79.05422664 2.127064467
81.0334912 0.9622352275
81.06987671 1.317078772
91.05422664 3.072423803
93.06987671 3.578844291
95.01275576 0.8881911436
107.0855268 1.346745546
117.0698767 1.947898568
119.0491413 0.966199772
119.0855268 6.525241764
121.1011768 1.601318551
131.0855268 1.501048037
133.1011768 6.073408293
145.1011768 1.944734969
147.1168269 3.27304996
149.0960915 1.052839792
159.1168269 3.450928811
161.0960915 0.9887971009
161.132477 1.213802758
163.1117415 0.8809586863
187.1117415 1.715078904
187.148127 2.056882448
221.1172208 0.8672900166
233.1172208 2.349953737

Name: +ve in-silico MS/MS by CFM-ID for PDEJECFRCJOMEN-RZPRNJIHSA-N
ID: PDEJECFRCJOMEN-RZPRNJIHSA-N
Comment: Energy0
Num peaks: 6
159.1168269 3.323232608
177.1273916 2.737990051
205.1586917 1.895784319
213.1273916 1.952059152
231.1379563 37.68753721
249.148521 36.24360361

Name: +ve in-silico MS/MS by CFM-ID for PDEJECFRCJOMEN-RZPRNJIHSA-N
ID: PDEJECFRCJOMEN-RZPRNJIHSA-N
Comment: Energy1
Num peaks: 12
157.1011768 4.761097406
159.1168269 8.7244156
161.132477 3.133474847
173.0960915 7.612508284
175.1117415 3.971142293
177.1273916 3.478062175
183.1168269 3.443900788
187.148127 2.744450927
205.1586917 3.634578592
221.1536063 3.758326726
231.1379563 20.16782837
249.148521 15.73906485

Name: +ve in-silico MS/MS by CFM-ID for PDEJECFRCJOMEN-RZPRNJIHSA-N
ID: PDEJECFRCJOMEN-RZPRNJIHSA-N
Comment: Energy2
Num peaks: 15
157.1011768 13.69184502
159.1168269 9.537643391
161.132477 7.906551405
173.0960915 8.167909602
175.1117415 6.362847017
177.1273916 5.546734396
183.1168269 2.39609334
185.132477 2.641332661
187.148127 7.188137624
189.1273916 2.087770564
203.1430416 3.757701392
205.1223062 2.147708749
213.1273916 2.863433184
215.1066561 3.525864397
231.1379563 3.735378222

Name: +ve in-silico MS/MS by CFM-ID for AACJDWCUEJRPLO-UFRLAGGVSA-N
ID: AACJDWCUEJRPLO-UFRLAGGVSA-N
Comment: Energy0
Num peaks: 6
175.1117415 3.437033937
193.1223062 1.995624213
203.1430416 1.783181025
231.1379563 14.9273938
249.148521 39.76217587
267.1590856 23.4819693

Name: +ve in-silico MS/MS by CFM-ID for AACJDWCUEJRPLO-UFRLAGGVSA-N
ID: AACJDWCUEJRPLO-UFRLAGGVSA-N
Comment: Energy1
Num peaks: 11
173.0960915 4.362256279
175.1117415 10.01892551
177.1273916 3.277254816
179.1430416 9.372253208
201.1273916 3.206249951
203.1430416 2.427090332
205.1586917 3.044689086
221.1536063 2.612978281
231.1379563 13.14148779
249.148521 22.30006769
267.1590856 8.076059682

Name: +ve in-silico MS/MS by CFM-ID for AACJDWCUEJRPLO-UFRLAGGVSA-N
ID: AACJDWCUEJRPLO-UFRLAGGVSA-N
Comment: Energy2
Num peaks: 15
53.00219107 4.665862813
173.0960915 12.38775168
175.1117415 8.545368002
177.1273916 7.001233032
179.1430416 6.505329649
191.1066561 3.473263465
193.1223062 3.216212874
201.1273916 2.276446869
203.1430416 2.677685863
205.1586917 6.789359282
217.1223062 2.383975804
221.1536063 4.399189829
231.1379563 10.80330783
233.1172208 2.876939066
249.148521 3.729661206

Name: +ve in-silico MS/MS by CFM-ID for AIHKZOVNPAYCEL-KYHCNFOCSA-N
ID: AIHKZOVNPAYCEL-KYHCNFOCSA-N
Comment: Energy0
Num peaks: 6
177.1273916 7.424282824
195.1379563 2.79201696
203.1430416 3.306998101
205.1586917 3.323912093
231.1379563 4.022858372
249.148521 60.7179207

Name: +ve in-silico MS/MS by CFM-ID for AIHKZOVNPAYCEL-KYHCNFOCSA-N
ID: AIHKZOVNPAYCEL-KYHCNFOCSA-N
Comment: Energy1
Num peaks: 21
49.00727645 0.9658833074
53.03857658 0.919912585
109.0284058 0.8569656997
111.0440559 0.8449900204
159.0804414 0.8431357002
159.1168269 0.9114816459
161.132477 0.829203856
173.0960915 6.813076964
175.1117415 6.614671047
177.1273916 8.889967235
179.1430416 2.584905575
189.0910061 1.691994858
193.1223062 0.9677070273
195.1379563 1.504241966
201.1273916 3.839460101
203.1430416 3.558614543
205.1586917 4.423997523
221.1536063 3.627623738
231.1379563 10.26626094
233.1172208 1.625736639
249.148521 17.72120279

Name: +ve in-silico MS/MS by CFM-ID for AIHKZOVNPAYCEL-KYHCNFOCSA-N
ID: AIHKZOVNPAYCEL-KYHCNFOCSA-N
Comment: Energy2
Num peaks: 23
39.02292652 6.885943467
41.03857658 10.52280769
43.05422664 2.681878761
45.06987671 0.8607195683
49.00727645 7.757386986
51.02292652 4.742679959
53.03857658 8.204285064
55.05422664 11.84784361
57.06987671 2.487494749
59.08552677 1.279306351
65.03857658 1.840140372
67.05422664 2.253516716
79.05422664 3.054728788
81.06987671 3.175309384
161.0960915 1.11132174
167.1430416 1.521294254
173.0960915 1.126584573
175.1117415 2.117505135
177.1273916 1.808161547
179.1430416 1.17886428
191.1066561 0.9683740247
193.1586917 0.9020528949
233.1172208 1.932297891

Name: +ve in-silico MS/MS by CFM-ID for FLFLTGYDHAHKPY-UHVKOZFHSA-N
ID: FLFLTGYDHAHKPY-UHVKOZFHSA-N
Comment: Energy0
Num peaks: 10
85.02840582 0.8447175813
175.1117415 1.069785413
177.1273916 2.119008765
195.1379563 1.310413842
203.1430416 8.137146123
205.1586917 1.203513727
221.1536063 4.44214266
231.1379563 16.55727502
249.148521 30.22213593
267.1590856 14.88587632

Name: +ve in-silico MS/MS by CFM-ID for FLFLTGYDHAHKPY-UHVKOZFHSA-N
ID: FLFLTGYDHAHKPY-UHVKOZFHSA-N
Comment: Energy1
Num peaks: 31
39.02292652 0.9762667102
41.03857658 0.807919397
49.00727645 0.7787270803
51.02292652 0.718249181
53.03857658 1.439010474
55.05422664 0.7704249993
85.02840582 1.306295802
95.01275576 1.249947265
97.02840582 1.048415728
105.0698767 0.877119535
121.0647913 1.673698032
123.0804414 1.691201672
149.0960915 1.034383754
163.075356 0.7212259471
167.1066561 0.7222162688
175.1117415 1.369478704
177.1273916 2.551061241
179.1430416 1.088825541
191.1066561 0.9558740006
193.1223062 0.9111061038
195.1379563 1.204282109
201.1273916 1.820323059
203.1430416 9.93060059
205.1586917 2.522543858
221.1536063 5.003952997
223.1328709 1.147309915
223.1692564 0.7341948127
231.1379563 12.79359705
249.148521 11.59502104
251.1277855 0.864705743
267.1590856 3.565897108

Name: +ve in-silico MS/MS by CFM-ID for FLFLTGYDHAHKPY-UHVKOZFHSA-N
ID: FLFLTGYDHAHKPY-UHVKOZFHSA-N
Comment: Energy2
Num peaks: 31
39.02292652 7.293793242
41.03857658 5.116344739
43.05422664 1.557876011
45.06987671 0.7704746153
51.02292652 2.579519097
53.03857658 3.211254577
55.05422664 2.629846211
57.06987671 1.249453527
65.03857658 2.253266774
67.05422664 1.101505623
69.0334912 1.131348121
81.0334912 1.018091349
83.04914126 1.528796865
85.02840582 1.521737624
95.04914126 1.344897082
105.0698767 0.9413964923
107.0855268 0.7729041302
149.0960915 0.9913599934
163.075356 0.8041234896
175.1117415 1.595850262
177.1273916 2.01988302
179.1430416 1.158932527
189.0910061 0.8212249308
191.1066561 0.903638681
201.1273916 1.79704339
203.1430416 6.78920134
205.1586917 2.311836468
221.1172208 1.510483936
223.1328709 1.019033503
231.1379563 1.89514288
251.1277855 1.981136366

Name: +ve in-silico MS/MS by CFM-ID for ZWAAAEHDCOEGQK-SCVCMEIPSA-N
ID: ZWAAAEHDCOEGQK-SCVCMEIPSA-N
Comment: Energy0
Num peaks: 8
153.0910061 1.132763948
167.1066561 1.82586911
181.1223062 1.749198308
183.1379563 1.467633032
191.1430416 5.293409053
193.1223062 1.102796263
209.1536063 50.15721619
227.164171 17.87584335

Name: +ve in-silico MS/MS by CFM-ID for ZWAAAEHDCOEGQK-SCVCMEIPSA-N
ID: ZWAAAEHDCOEGQK-SCVCMEIPSA-N
Comment: Energy1
Num peaks: 31
39.02292652 1.772353255
41.03857658 1.903330933
53.03857658 1.055166266
55.05422664 2.241565277
59.04914126 1.565351181
67.05422664 1.883578429
69.0334912 1.013506457
69.06987671 0.9847163562
71.04914126 1.218994128
73.06479133 1.606619381
93.06987671 1.409914896
99.04405588 1.043527044
111.0440559 1.108775908
111.0804414 0.9972632259
111.1168269 1.01926978
129.1273916 1.088129208
135.0804414 0.9855054088
137.132477 1.074711814
139.148127 1.269308045
153.0910061 1.9534486
167.1066561 4.002639645
177.1273916 0.9733315418
179.1430416 1.990440025
181.1586917 2.019543014
183.1379563 1.10978912
191.1430416 5.537429628
193.1223062 1.238216806
197.1536063 1.792364656
199.1692564 1.400100177
209.1536063 16.04009538
227.164171 4.936704893

Name: +ve in-silico MS/MS by CFM-ID for ZWAAAEHDCOEGQK-SCVCMEIPSA-N
ID: ZWAAAEHDCOEGQK-SCVCMEIPSA-N
Comment: Energy2
Num peaks: 31
39.02292652 3.619656334
41.03857658 4.464247563
43.05422664 1.882803184
51.02292652 1.430885041
53.03857658 2.009943097
55.05422664 2.642589018
65.03857658 2.887299704
67.05422664 4.35192587
69.0334912 1.857701645
69.06987671 2.077041594
71.04914126 1.31530295
93.06987671 2.39635165
95.08552677 3.650673425
97.10117684 2.139802289
107.0855268 1.338869896
109.1011768 2.350590493
111.1168269 1.977777571
135.1168269 1.489882961
137.132477 1.600085842
139.148127 2.296730131
147.1168269 2.254621088
149.132477 1.715003114
151.1117415 1.541910867
151.148127 2.367719241
153.1637771 1.710445514
167.1066561 1.322635205
179.1430416 1.765286105
181.1223062 1.698884493
181.1586917 1.516389676
191.1430416 2.491260557
193.1223062 2.33533575

Name: +ve in-silico MS/MS by CFM-ID for VCKBXFCIXKWWAI-AMFBXLIHSA-N
ID: VCKBXFCIXKWWAI-AMFBXLIHSA-N
Comment: Energy0
Num peaks: 10
157.1011768 1.644123964
173.0960915 4.192456022
175.1117415 13.51633159
177.1273916 2.80502334
201.1273916 1.478716091
203.1430416 4.39671866
205.1586917 3.254932386
207.1015708 1.282014741
231.1379563 4.46309543
249.148521 43.51745707

Name: +ve in-silico MS/MS by CFM-ID for VCKBXFCIXKWWAI-AMFBXLIHSA-N
ID: VCKBXFCIXKWWAI-AMFBXLIHSA-N
Comment: Energy1
Num peaks: 31
39.02292652 1.160698902
41.03857658 1.39192376
53.00219107 7.62521854
55.01784114 1.90445212
55.05422664 1.337624191
57.0334912 3.589738318
57.06987671 1.479172594
69.06987671 1.161721524
71.08552677 1.097316488
105.0698767 1.606056303
107.0855268 2.915985852
109.1011768 1.560408958
121.1011768 1.768071346
133.0647913 1.023515119
135.1168269 0.9472382019
149.132477 1.38061203
157.1011768 1.527903064
161.132477 1.793533551
173.0960915 2.459895826
175.1117415 7.163684693
177.1273916 3.111989952
179.1430416 7.67662583
201.1273916 1.384025037
203.1430416 1.593347991
205.0859207 1.51691003
205.1586917 1.990396691
207.1015708 1.394381773
219.1015708 0.8119043758
231.1379563 4.906092984
233.1172208 1.070985524
249.148521 7.8942911

Name: +ve in-silico MS/MS by CFM-ID for VCKBXFCIXKWWAI-AMFBXLIHSA-N
ID: VCKBXFCIXKWWAI-AMFBXLIHSA-N
Comment: Energy2
Num peaks: 31
39.02292652 2.575182895
41.03857658 8.359589004
43.05422664 1.830580805
49.00727645 1.082708528
51.02292652 3.25535162
53.00219107 1.023484946
53.03857658 4.585262613
55.05422664 3.016967196
57.06987671 2.014228062
65.03857658 4.316504108
67.05422664 4.135227016
69.06987671 1.873319411
71.08552677 1.249630335
81.06987671 2.049944717
105.0334912 1.339456174
105.0698767 2.682684986
107.0855268 1.706529533
109.1011768 3.069405244
117.0698767 1.250489471
119.0491413 1.008998483
119.0855268 2.504065302
121.1011768 4.275906219
133.0647913 2.100363557
133.1011768 1.339359001
135.1168269 1.492245609
147.0804414 1.845181975
159.1168269 1.063353239
219.1015708 1.466509107
221.1172208 1.649117585
231.1379563 1.064159247
233.1172208 3.516888418

Name: +ve in-silico MS/MS by CFM-ID for FQTNFDVQCCTDIM-UOJCWERNSA-N
ID: FQTNFDVQCCTDIM-UOJCWERNSA-N
Comment: Energy0
Num peaks: 20
55.05422664 0.873667028
57.06987671 1.53822649
97.02840582 1.10230264
109.1011768 0.9466504195
111.0440559 0.8725630911
113.0597059 1.507313443
151.1117415 0.8441933267
173.0960915 1.932378338
175.1117415 4.841491316
177.1273916 1.079769726
179.1430416 1.129025569
193.1223062 2.272615522
201.1273916 1.040822198
203.1430416 2.325729896
205.1223062 0.8773483157
205.1586917 2.439158558
221.1536063 2.704041708
231.1379563 9.148911273
233.1172208 0.9259714215
249.148521 41.87116521

Name: +ve in-silico MS/MS by CFM-ID for FQTNFDVQCCTDIM-UOJCWERNSA-N
ID: FQTNFDVQCCTDIM-UOJCWERNSA-N
Comment: Energy1
Num peaks: 31
39.02292652 1.785861948
41.03857658 1.391620653
51.02292652 4.077192609
53.03857658 1.95871479
55.05422664 1.662181975
57.06987671 1.309995572
59.08552677 1.274419917
65.03857658 1.226389834
67.05422664 4.110638709
69.06987671 1.546441336
107.0855268 1.796963918
109.0284058 1.93157183
109.1011768 1.854421755
111.0440559 2.184433142
113.0597059 1.389607239
117.0698767 2.57901742
173.0960915 2.718144877
175.1117415 3.204608185
177.1273916 1.17599195
179.1430416 1.336026303
193.1223062 1.147825613
201.1273916 2.019540995
203.1430416 1.814602768
205.0859207 1.454927319
205.1586917 2.358760236
207.1015708 1.439038337
217.1223062 1.135140744
219.1379563 1.750860882
221.1536063 5.634356723
231.1379563 5.155704831
249.148521 8.581809361

Name: +ve in-silico MS/MS by CFM-ID for FQTNFDVQCCTDIM-UOJCWERNSA-N
ID: FQTNFDVQCCTDIM-UOJCWERNSA-N
Comment: Energy2
Num peaks: 31
39.02292652 7.29077447
41.00219107 0.9356397857
41.03857658 6.575065594
43.05422664 1.996820842
47.04914126 0.6732349234
51.02292652 9.275266468
53.00219107 1.640994099
53.03857658 4.059013393
55.05422664 2.798495611
57.06987671 1.504368149
65.03857658 8.124926301
67.05422664 2.66431315
69.06987671 2.558554674
79.01784114 1.576825785
79.05422664 0.9269549348
95.01275576 1.749426298
97.02840582 0.6345159132
105.0698767 3.146445155
107.0855268 7.441153377
109.1011768 1.297498432
111.1168269 0.9451569403
113.132477 1.715024402
117.0698767 1.064689536
131.0855268 1.916196325
133.1011768 1.416557801
135.0804414 0.7841868732
193.1223062 0.821389048
219.1015708 0.9217863656
221.1172208 0.9603961476
231.1379563 0.6450587094
233.1172208 1.701887354

Name: +ve in-silico MS/MS by CFM-ID for VAWUNUCHZKHPGF-PSASIEDQSA-N
ID: VAWUNUCHZKHPGF-PSASIEDQSA-N
Comment: Energy0
Num peaks: 14
85.02840582 1.964453091
133.1011768 1.056997645
135.1168269 2.182083722
137.132477 2.498579786
165.1273916 1.459479607
189.1273916 1.246890938
193.1223062 1.006581436
205.0859207 1.682003516
207.1015708 3.910549077
213.1273916 1.101387393
219.1379563 1.134734678
221.1536063 2.421448029
231.1379563 12.79930869
249.148521 46.23871086

Name: +ve in-silico MS/MS by CFM-ID for VAWUNUCHZKHPGF-PSASIEDQSA-N
ID: VAWUNUCHZKHPGF-PSASIEDQSA-N
Comment: Energy1
Num peaks: 31
53.03857658 0.9638943314
55.05422664 4.77026207
57.06987671 2.677280469
69.06987671 2.088482495
71.08552677 1.234877676
83.01275576 1.668029254
83.08552677 1.218650372
85.02840582 1.730134369
111.1168269 1.108498886
133.1011768 1.164674439
135.0076704 0.9772223395
135.1168269 2.607111207
137.0233204 1.291727837
137.132477 1.627537138
161.0960915 1.714321942
163.1117415 4.261206292
165.1273916 3.420802599
167.1430416 0.9913308364
179.0702706 1.223226697
189.0910061 1.623307005
191.0702706 1.42194453
191.1066561 1.001715944
193.0859207 2.177685559
205.0859207 2.187994738
207.1015708 3.300864737
217.1223062 1.072531882
219.1379563 1.959104769
221.1536063 4.612200311
231.1379563 6.264038296
233.1172208 1.000917219
249.148521 9.657639993

Name: +ve in-silico MS/MS by CFM-ID for VAWUNUCHZKHPGF-PSASIEDQSA-N
ID: VAWUNUCHZKHPGF-PSASIEDQSA-N
Comment: Energy2
Num peaks: 31
39.02292652 1.638393687
51.02292652 1.399101369
53.00219107 3.302677554
53.03857658 2.566135409
55.01784114 2.073248883
55.05422664 6.926216571
57.0334912 1.210235756
57.06987671 2.647583609
65.03857658 5.40554006
67.05422664 5.033476264
69.06987671 1.761501103
79.05422664 1.710561417
81.06987671 2.674794373
83.08552677 1.125449812
93.06987671 2.33455755
95.08552677 1.9713659
107.0855268 2.100497035
109.1011768 1.265826764
111.1168269 0.9729094248
133.1011768 3.126112861
135.1168269 7.205054682
137.132477 1.867351315
145.1011768 1.585270886
163.1117415 1.474965217
165.1273916 1.370479431
173.0960915 1.257360736
189.0910061 1.089591441
193.1223062 1.517509332
219.1015708 1.01558662
221.1172208 0.9814147213
233.1172208 1.69339113

Name: +ve in-silico MS/MS by CFM-ID for BDBRZURCDWHOCK-FHOOGIDHSA-N
ID: BDBRZURCDWHOCK-FHOOGIDHSA-N
Comment: Energy0
Num peaks: 6
223.0964854 0.7520932357
225.1121354 1.035360898
231.1379563 0.7938270797
249.148521 16.20839695
251.1277855 2.302875343
267.1590856 71.80826845

Name: +ve in-silico MS/MS by CFM-ID for BDBRZURCDWHOCK-FHOOGIDHSA-N
ID: BDBRZURCDWHOCK-FHOOGIDHSA-N
Comment: Energy1
Num peaks: 20
43.05422664 4.664960516
45.06987671 2.207586075
69.0334912 1.302287782
71.04914126 1.213641781
183.1015708 1.018088128
197.1172208 2.056536447
205.0859207 2.53391261
207.1015708 3.912669123
209.1172208 2.09670712
221.1172208 2.086072516
221.1536063 1.218776793
223.0964854 4.65496032
223.1328709 1.377570037
225.1121354 12.41638456
231.1379563 2.351096046
235.1328709 1.340534395
239.164171 2.170425277
249.148521 7.918193935
251.1277855 1.735068201
267.1590856 22.37488671

Name: +ve in-silico MS/MS by CFM-ID for BDBRZURCDWHOCK-FHOOGIDHSA-N
ID: BDBRZURCDWHOCK-FHOOGIDHSA-N
Comment: Energy2
Num peaks: 31
25.00727645 1.44454248
27.02292652 1.410705941
39.02292652 3.2039147
41.00219107 2.227920163
41.03857658 3.355030348
43.01784114 1.119378572
43.05422664 2.400445482
47.04914126 1.598593655
49.00727645 1.496767299
51.02292652 2.819232296
53.00219107 2.099668556
53.03857658 2.38062086
55.01784114 2.697899801
55.05422664 1.116814297
67.01784114 4.018108467
69.0334912 1.451359479
77.03857658 1.157085856
79.05422664 1.48716653
81.0334912 1.814216731
83.04914126 2.00629347
95.04914126 2.167476408
97.06479133 2.01021306
107.0491413 1.64962224
109.0647913 5.06909499
143.1066561 3.915280068
219.1015708 1.176136125
221.1172208 1.36244161
223.1328709 3.32610066
233.1172208 2.826432298
249.148521 2.92246864
251.1277855 2.516999133

Name: +ve in-silico MS/MS by CFM-ID for RCVGOPRPKQYSPZ-PSOPSSQASA-N
ID: RCVGOPRPKQYSPZ-PSOPSSQASA-N
Comment: Energy0
Num peaks: 19
41.03857658 1.033402173
51.02292652 1.071039441
53.03857658 2.632430769
55.05422664 2.16930391
67.05422664 0.7198442188
69.06987671 1.358715442
73.06479133 1.414621946
97.06479133 2.304323397
117.0910061 2.257889497
161.0597059 1.356869811
163.075356 1.678529008
179.0702706 5.608158578
181.0859207 6.790309448
225.1121354 0.8192664762
235.1328709 2.78441014
237.148521 1.433793813
249.148521 9.209385571
251.1277855 3.029951588
267.1590856 32.64243637

Name: +ve in-silico MS/MS by CFM-ID for RCVGOPRPKQYSPZ-PSOPSSQASA-N
ID: RCVGOPRPKQYSPZ-PSOPSSQASA-N
Comment: Energy1
Num peaks: 31
39.02292652 1.163676751
41.03857658 4.34699848
51.02292652 3.023532857
53.03857658 5.607733772
55.05422664 5.004798621
57.06987671 0.8607439174
65.03857658 1.080282262
67.05422664 1.95438704
69.06987671 2.282775643
83.04914126 0.8559583065
93.0334912 1.850190398
95.04914126 0.9825653576
97.06479133 3.504736112
99.08044139 1.031712196
163.075356 0.953912381
165.0910061 1.36679172
167.0702706 0.8648583691
169.0859207 1.030953368
171.1015708 1.683581614
183.1015708 1.036266448
217.1223062 1.135575434
223.0964854 1.095238857
225.1121354 1.207750758
227.1277855 1.218584739
233.1172208 0.8645081456
235.1328709 3.142464272
237.148521 1.438610285
239.164171 2.131883279
249.148521 4.659969845
251.1277855 2.736197415
267.1590856 8.419960134

Name: +ve in-silico MS/MS by CFM-ID for RCVGOPRPKQYSPZ-PSOPSSQASA-N
ID: RCVGOPRPKQYSPZ-PSOPSSQASA-N
Comment: Energy2
Num peaks: 26
25.00727645 0.7961460329
39.02292652 3.247138739
41.03857658 2.30825101
49.00727645 3.239790068
51.02292652 16.78646293
53.03857658 11.16813263
55.05422664 4.00626178
57.0334912 0.8191541772
57.06987671 0.9450323415
59.08552677 0.8703581106
63.02292652 1.307099719
65.03857658 5.296818053
67.05422664 3.878597805
69.06987671 6.144259245
71.04914126 1.878740801
73.06479133 2.386929882
87.08044139 1.273942718
89.05970595 1.150034947
97.06479133 2.266622885
107.0491413 1.778295067
109.0647913 1.376351739
111.0804414 1.024411183
139.0389705 1.135100155
161.0597059 2.634303501
163.075356 1.853740707
165.0546206 0.8481148758

Name: +ve in-silico MS/MS by CFM-ID for IYRJQIMYPMMBPF-PSCDZZAVSA-N
ID: IYRJQIMYPMMBPF-PSCDZZAVSA-N
Comment: Energy0
Num peaks: 6
185.132477 1.668012214
203.1430416 2.422929786
205.1586917 2.079704139
213.1273916 1.863496521
231.1379563 37.14196519
249.148521 40.13232973

Name: +ve in-silico MS/MS by CFM-ID for IYRJQIMYPMMBPF-PSCDZZAVSA-N
ID: IYRJQIMYPMMBPF-PSCDZZAVSA-N
Comment: Energy1
Num peaks: 14
183.1168269 4.81981487
185.132477 3.971922829
187.148127 4.767489841
189.0910061 1.763131983
191.1066561 2.240430161
201.1273916 2.549196789
203.1430416 3.089263488
205.1586917 2.713121863
213.1273916 3.411796177
217.1223062 1.543048176
219.1379563 1.516404289
221.1536063 2.67101619
231.1379563 33.28635999
249.148521 12.53039362

Name: +ve in-silico MS/MS by CFM-ID for IYRJQIMYPMMBPF-PSCDZZAVSA-N
ID: IYRJQIMYPMMBPF-PSCDZZAVSA-N
Comment: Energy2
Num peaks: 31
39.02292652 10.81271779
41.03857658 3.899564221
43.05422664 6.461560415
45.06987671 1.036364904
53.03857658 1.785731269
67.05422664 2.105238484
69.06987671 1.095676972
77.03857658 0.9462155999
79.05422664 1.160212729
81.06987671 1.878712911
83.04914126 1.04922147
[truncated: 4,425,619 more chars]
