# Supplementary material for: Ion mobility collision cross-section atlas for known and unknown metabolite annotation in untargeted metabolomics
Source: Nat Commun. 2020 Aug 28;11:4334. doi: 10.1038/s41467-020-18171-8 (PMC7455731; doi:10.1038/s41467-020-18171-8)
Supplement: Supplementary file 8 — Supplementary Data 5 [file 41467_2020_18171_MOESM8_ESM.zip › 01_positive_mode/L0716/cfmid_result.txt]

1 0.26315789 SGLNSLFYBJFCST-BUHFOSPRSA-N OCC(=C)CCCC(=C1/CCC(=C)C=C1)C(=O)O
2 0.26315789 RWLVQBAULKVNGR-UHFFFAOYSA-N CC(=O)CCCC1OCCC(O1)C1=CC=CC=C1
3 0.24561404 CVUMSCVHCFKHAY-RDBQEKCUSA-N C[C@H](O)CC[C@@H](C)C1=C[C@H]2OC(=O)C(=C)[C@H]2C=C1
4 0.22608696 IJRLARACAZLGAT-UHFFFAOYSA-N COC(=O)COCC#CC#CCCCCCC=C
5 0.22429907 FKBUODICGDOIGB-NTASLKFISA-N CC12CCC3C(OC(=O)C3=C)C1C(=C)CCC2O
6 0.22429907 FKBUODICGDOIGB-FTQJZPFOSA-N CC12CCC3C(OC(=O)C3=C)C1C(=C)CCC2O
7 0.22429907 FKBUODICGDOIGB-UHFFFAOYSA-N C=C1CCC(C2(C1C1OC(=O)C(=C)C1CC2)C)O
8 0.22429907 FKBUODICGDOIGB-XOBFJNJYSA-N CC12CCC3C(OC(=O)C3=C)C1C(=C)CCC2O
9 0.22429907 PLSSEPIRACGCBO-UHFFFAOYSA-N CC1=CCC(C2(C1C1OC(=O)C(=C)C1CC2)C)O
10 0.22429907 FKBUODICGDOIGB-PFFFPCNUSA-N CC12CCC3C(OC(=O)C3=C)C1C(=C)CCC2O
11 0.22429907 FKBUODICGDOIGB-AIUMHDJVSA-N CC12CCC3C(OC(=O)C3=C)C1C(=C)CCC2O
12 0.22222222 PLSSEPIRACGCBO-DKBOKBLXSA-N CC1=CCC(O)C2(C)CCC3C(OC(=O)C3=C)C12
13 0.22222222 PLSSEPIRACGCBO-NTASLKFISA-N CC1=CCC(O)C2(C)CCC3C(OC(=O)C3=C)C12
14 0.22222222 PLSSEPIRACGCBO-NLRWUALESA-N CC1=CCC(O)C2(C)CCC3C(OC(=O)C3=C)C12
15 0.22222222 PLSSEPIRACGCBO-PFFFPCNUSA-N CC1=CC[C@H]([C@]2([C@H]1[C@@H]3[C@@H](CC2)C(=C)C(=O)O3)C)O
16 0.22222222 PLSSEPIRACGCBO-XOBFJNJYSA-N CC1=CCC(O)C2(C)CCC3C(OC(=O)C3=C)C12
17 0.22222222 PLSSEPIRACGCBO-BGPZULBFSA-N CC1=CCC(O)C2(C)CCC3C(OC(=O)C3=C)C12
18 0.22222222 PLSSEPIRACGCBO-AIUMHDJVSA-N CC1=CCC(O)C2(C)CCC3C(OC(=O)C3=C)C12
19 0.22222222 PLSSEPIRACGCBO-JYKNGBAOSA-N CC1=CCC(O)C2(C)CCC3C(OC(=O)C3=C)C12
20 0.22222222 YEBBNBFYYOZDQD-UHFFFAOYSA-N CC1=C2C3OC(=O)C(=C)C3CC(C2(CCC1)C)O
21 0.22018349 HSOOPVITEVFNSL-UHFFFAOYSA-N O=C1OC2C(C1=C)C(O)C1(C(=C2)CCCC1C)C
22 0.21621622 GDBUBWUKJZSBJS-AIYUWBKJSA-N CC=CC#CC=CC=CCCCC(O)CC(=O)O
23 0.21428571 NSCCXCGTXNSHGY-UHFFFAOYSA-N OCC1=C2C3OC(=O)C(=C)C3CCC2(CCC1)C
24 0.21359223 JJTXSZDKDGRDGT-UHFFFAOYSA-N OC(=O)CCC(C1CCc2c(C1)ccc(c2)O)C
25 0.21311475 PVVVTFHRBLVGBX-CLUXPMKYSA-N CC(=C/CCC(=C)C1CCC(=CC1)C=O)C(=O)O
26 0.20952381 BYUKNAZNACHGNK-UHFFFAOYSA-N CC1=CCCC2(C1C1OC(=O)C(=C)C1CC2O)C
27 0.20952381 SHAHPWSYJFYMRX-UHFFFAOYSA-N CC(C(O)=O)C1=CC=C(CC2CCCC2O)C=C1
28 0.20754717 WICFVILDTXFJOU-UHFFFAOYSA-N O=C1OC2C(C1=C)CC1C(C2O)(C)CCCC1=C
29 0.20754717 STUGAIDUQVESQE-MEDZGJRSSA-N CC1=C2C3OC(=O)C(=C)C3CCC2(C)C(O)CC1
30 0.20754717 BGEGQRAHHFWWJT-BPGGGUHBSA-N CC1=C2CC3C(CC2(C)C(O)CC1)OC(=O)C3=C
31 0.20754717 WICFVILDTXFJOU-MCZMQQNQSA-N CC12CCCC(=C)C1CC3C(OC(=O)C3=C)C2O
32 0.20754717 STUGAIDUQVESQE-MDHDOXDCSA-N CC1=C2C3OC(=O)C(=C)C3CCC2(C)C(O)CC1
33 0.20754717 BGEGQRAHHFWWJT-CQROYNQRSA-N CC1=C2CC3C(CC2(C)C(O)CC1)OC(=O)C3=C
34 0.20754717 STUGAIDUQVESQE-WJNVRWDZSA-N CC1=C2C3OC(=O)C(=C)C3CCC2(C)C(O)CC1
35 0.20754717 BGEGQRAHHFWWJT-PBOSXPJTSA-N CC1=C2CC3C(CC2(C)C(O)CC1)OC(=O)C3=C
36 0.20754717 STUGAIDUQVESQE-UHFFFAOYSA-N CC1=C2C3OC(=O)C(=C)C3CCC2(C(CC1)O)C
37 0.2037037 GFTABBWAVCHCRO-UHFFFAOYSA-N OC1CC2(C)CCCC(=C2C2C1C(=C)C(=O)O2)C
38 0.2037037 GFTABBWAVCHCRO-YODMDTAWSA-N CC1=C2C3OC(=O)C(=C)C3C(O)CC2(C)CCC1
39 0.2 HSQGKUXJNORVJE-KCQAQPDRSA-N CC1=C2C[C@@H](C(=C)CO)[C@@](C)(C[C@@H]2OC1=O)C=C
40 0.2 LWEBVMKVDYHHRS-CXTNEJHOSA-N CC(=O)CCC1C2CC3=C(C)C(=O)OC3CC12C
41 0.2 WSKLYRKBPFVGEJ-HQIZRNBFSA-N CC(=CC(=O)CC(=CCC1COC(=O)C1=C)C)C
42 0.2 LWEBVMKVDYHHRS-BHPKHCPMSA-N CC(=O)CCC1C2CC3=C(C)C(=O)OC3CC12C
43 0.2 MCMBFONATRRMJY-BHPKHCPMSA-N CC1(CC2OC(=O)C(=C)C2CC1C(=C)CO)C=C
44 0.1981982 CNXCBELVIOVCAD-UHFFFAOYSA-N OC(=O)CCCC=CCC=CCC=CC=CC=O
45 0.1981982 IOJWURKVTYZJAN-UXIGCNINSA-N CC12CCCC(=C1CC3C(C2)OC(=O)C3=C)CO
46 0.19469027 DLDFOCGEOPMBES-UHFFFAOYSA-N OC=C(C1=C(O)CC(C(C1=O)C(=C)C)(C)C=C)C
47 0.19230769 LIDPBIULZNRIJE-UHFFFAOYSA-N O=C1OC2C(C1=C)CC1(C(C2)(C)CCCC1=C)O
48 0.19230769 OCAHDHABUJJDSW-REXDEQPNSA-N CC1CCC2C(=C)CC3OC(=O)C(=C3C2(O)C1)C
49 0.19230769 LIDPBIULZNRIJE-GBOPCIDUSA-N CC12CCCC(=C)C1(O)CC3C(C2)OC(=O)C3=C
50 0.19230769 SLRUALSIFJYWPK-UHFFFAOYSA-N C=C1CCCC2(C1C1OC(=O)C(=C)C1CC2O)C
51 0.19230769 LIDPBIULZNRIJE-QHSBEEBCSA-N CC12CCCC(=C)C1(O)CC3C(C2)OC(=O)C3=C
52 0.19047619 XIUXHZFELXEHSK-UHFFFAOYSA-N OC1CCC2(C(C1=C)CC1C(C2)OC(=O)C1=C)C
53 0.19047619 MLPBVYOSODQBHS-ZLKJLUDKSA-N CC(O)CCC1=CCC2C(CC1=C)OC(=O)C2=C
54 0.19047619 FRNIMDDQCZHAFA-SCFTVSGOSA-N CC1CCC(O)C2(C)CC3OC(=O)C(=C)C3C=C12
55 0.19047619 GAUPAOVCTWBVKC-NTASLKFISA-N CC12CC3OC(=O)C(=C)C3CC1C(=C)CCC2O
56 0.19047619 QBLRXHAPLQNELR-JBCWJZNQSA-N CC1CCCC2(C)CC3OC(=O)C(=C3C=C12)CO
57 0.19047619 GAUPAOVCTWBVKC-WPLOAARJSA-N CC12CC3OC(=O)C(=C)C3CC1C(=C)CCC2O
58 0.19047619 IBYCSUBEDIAOOY-UHFFFAOYSA-N OC1CC(=C2C(C1)(C)CCC1C2OC(=O)C1=C)C
59 0.19047619 FRNIMDDQCZHAFA-UHFFFAOYSA-N CC1CCC(O)C2(C)CC3OC(=O)C(=C)C3C=C12
60 0.19047619 VULZZNWKMGTYEE-UHFFFAOYSA-N CCCCC(=O)OC1=CC=C(CCC(C)=O)C=C1
61 0.19047619 XIUXHZFELXEHSK-WPLOAARJSA-N CC12CCC(O)C(=C)C1CC3C(C2)OC(=O)C3=C
62 0.19047619 QQTOIVOLDVMMHP-UHFFFAOYSA-N C=C1CCCC2(C1C(O)C1=C(C)C(=O)OC1C2)C
63 0.19047619 ZGRRVGUCLIVGAJ-FMVNMVDZSA-N CC1=C2CC3C(CC2(C)CC(O)C1)OC(=O)C3=C
64 0.19047619 GAUPAOVCTWBVKC-HVNMYJMUSA-N CC12CC3OC(=O)C(=C)C3CC1C(=C)CCC2O
65 0.19047619 QBLRXHAPLQNELR-ZDBHGNHJSA-N CC1CCCC2(C)CC3OC(=O)C(=C3C=C12)CO
66 0.19047619 GAUPAOVCTWBVKC-UHFFFAOYSA-N O=C1OC2C(C1=C)CC1C(C2)(C)C(O)CCC1=C
67 0.19047619 ZDGONLIHEFRFBH-UHFFFAOYSA-N OC1CC(C)C2(C(=CC3C(C2)C(=C)C(=O)O3)C1)C
68 0.18867925 AGQSWGXQEDPIBT-UHFFFAOYSA-N O=C1OC2C(C1=C)CC1(C(=C2)CCCC1(C)O)C
69 0.18867925 GNABOIBCDDJAMV-UXIGCNINSA-N CC1=C2CC3C(CC2(CO)CCC1)OC(=O)C3=C
70 0.18867925 WLJQSNNKIQSGBT-UHFFFAOYSA-N CC1=C2C3OC(=O)C(=C)C3CCC2(CCC1O)C
71 0.18867925 SGRJYGRCAPBLSW-CXOVXGEYSA-N CC1=CCC(O)C2(C)CC3OC(=O)C(=C)C3CC12
72 0.18867925 WLJQSNNKIQSGBT-UHXUCMFUSA-N CC1=C2C3OC(=O)C(=C)C3CCC2(C)CCC1O
73 0.18867925 SGRJYGRCAPBLSW-WPLOAARJSA-N CC1=CCC(O)C2(C)CC3OC(=O)C(=C)C3CC12
74 0.18867925 SGRJYGRCAPBLSW-UHFFFAOYSA-N CC1=CCC(O)C2(C)CC3OC(=O)C(=C)C3CC12
75 0.18867925 BORFRTQGUUOAMV-PLNRXTSHSA-N CC1C(O)CC=C2CC3OC(=O)C(=C)C3CC12C
76 0.18867925 NIJNHMAXAKFJNG-PLNRXTSHSA-N CC1C(O)CCC2=CC3OC(=O)C(=C)C3CC12C
77 0.18867925 NIJNHMAXAKFJNG-UHFFFAOYSA-N OC1CCC2=CC3C(CC2(C1C)C)C(=C)C(=O)O3
78 0.18691589 WTAUBQWQPRVSFS-UHFFFAOYSA-N O=C1OC2C(C1=C)C(O)C1C(C2)(C)CCCC1=C
79 0.18691589 NDVJSXSKANWNDO-VNHYZAJKSA-N CC(=C)C1CC2=C(CO)C(=O)OC2CC1(C)C=C
80 0.18691589 KQHGRRHVOKEOAG-UHFFFAOYSA-N OCC12CCCC(=C2C2C(CC1)C(=C)C(=O)O2)C
81 0.18691589 SOMYKWKWRPHTMC-BPGGGUHBSA-N CC1=C2CC3C(CC2(C)CCC1O)OC(=O)C3=C
82 0.18691589 GFRGPHHNPHRXSU-SNAWJCMRSA-N CC(/C=C/C1=CCC2C(CC1C)OC(=O)C2=C)O
83 0.18644068 UZLYFZDXWGWUGA-CVVUCRMCSA-N CC(CCC=C(/C)C=O)C1=CC(=O)C(=CC1O)C
84 0.18644068 UZLYFZDXWGWUGA-BJMVGYQFSA-N CC(CC\C=C(/C)C=O)C1=CC(=O)C(C)=CC1O
85 0.18518519 QRFZVGKYQBJUGK-VTHJIKRASA-N CC(=C/[C@H]1OC(=O)C2=C[C@@H](O)CC(C)(C)[C@H]12)C=C
86 0.18518519 AIBQCFPZTGWVEI-UHFFFAOYSA-N OCC1CCCC2=CC3C(CC12C)C(=C)C(=O)O3
87 0.18518519 NLZBDTSRJVCTCF-QCZZGDTMSA-N CC1CCC2C(OC(=O)C2=C)C=C1CCC(=O)C
88 0.18181818 AGIQIKMGJVLKMA-MJDBTJCESA-N CC(=O)CCC1C2CC3C(CC12C)OC(=O)C3=C
89 0.18181818 AGIQIKMGJVLKMA-UHFFFAOYSA-N CC(=O)CCC1C2CC3C(CC12C)OC(=O)C3=C
90 0.18181818 XTXMCNZHWZDAGN-RGCMKSIDSA-N CC12CCC=C(CO)C1CC3C(C2)OC(=O)C3=C
91 0.18181818 AGIQIKMGJVLKMA-HVNMYJMUSA-N CC(=O)CCC1C2CC3C(CC12C)OC(=O)C3=C
92 0.18181818 AGIQIKMGJVLKMA-KDBYPZKRSA-N CC(=O)CCC1C2CC3C(CC12C)OC(=O)C3=C
93 0.18181818 AGIQIKMGJVLKMA-NLRWUALESA-N CC(=O)CCC1C2CC3C(CC12C)OC(=O)C3=C
94 0.18032787 VWFSXTCAFGWALG-PTRUQIORSA-N O=CCC(/C=C(/C=CC1CC=CC(=O)O1)\CC)C
95 0.18032787 BUFNXSBHQFRGAG-BUJCOBECSA-N C[C@H]1C[C@@H](CC2=C(CC[C@@H]12)C=O)C=C(/C)C(=O)O
96 0.17699115 QLOFUNCZFNBXPM-LFYBBSHMSA-N CC(=CC(=O)CC(=CCCC1=CC(=O)OC1)C)C
97 0.17647059 HTRZJRPJJZZSSC-KNWICRRVSA-N CC1CC(O)C2C(OC(=O)C2=C)C3=C(C)CCC13
98 0.17647059 VPOHGVWBUPKXAL-UHFFFAOYSA-N OC1CC(=C)C2C(C1)(C)CC1C(=C(C(=O)O1)C)C2
99 0.17647059 DNFJIBOVZIZDPK-UHFFFAOYSA-N OCC12CCCC(=C)C2CC2=C(C(=O)OC2C1)C
100 0.17647059 QHXSQSZIANIGAX-XLFUENPSSA-N CC1=CCCC2(C)CC(O)C3C(OC(=O)C3=C)C12
101 0.17647059 QHXSQSZIANIGAX-DGMCESFYSA-N CC1=CCCC2(C)CC(O)C3C(OC(=O)C3=C)C12
102 0.17647059 QHXSQSZIANIGAX-UHFFFAOYSA-N CC1=CCCC2(C1C1OC(=O)C(=C)C1C(C2)O)C
103 0.17475728 CHVGBCCDTOGAFF-UHXUCMFUSA-N CC1=C2C3OC(=O)C(=C)C3CCC(C)(O)C2CC1
104 0.17475728 QVHUJSOXRFYJFA-UHFFFAOYSA-N CC1CC2OC(=O)C(=C)C2CC2=C(C(CC12)O)C
105 0.17475728 MYIVEVKZSMBYJK-LTDFUNFTSA-N CC1CC=CC2(O)CC3OC(=O)C(=C)C3CC12C
106 0.17475728 LRJYBMXKQJSLNV-UHFFFAOYSA-N C=C1CCCC2(C1C1OC(=O)C(=C)C1COC2)C
107 0.17475728 CHVGBCCDTOGAFF-YODMDTAWSA-N CC1=C2C3OC(=O)C(=C)C3CCC(C)(O)C2CC1
108 0.17475728 LRRAPLGHLCOGIZ-JURCDPSOSA-N C[C@@]12C[C@@H]3OC(=O)C(=C)[C@@H]3C[C@@]1(O)CCCC2=C
109 0.17475728 ZLJRXFQSDDZJFY-UHFFFAOYSA-N C=C1C(O)CCC2(C1C1OC(=O)C(=C)C1CC2)C
110 0.17475728 VPOHGVWBUPKXAL-QMPIGLIWSA-N CC1=C2CC3C(=C)CC(O)CC3(C)CC2OC1=O
111 0.17475728 WOIYYIYQUIJCEO-UHFFFAOYSA-N OC1CC(=C)C2C(C1)(C)CCC1C2OC(=O)C1=C
112 0.17475728 LFYZZEIDQNFPGF-UHFFFAOYSA-N OCC12CCCC(=C)C2C2C(CC1)C(=C)C(=O)O2
113 0.17475728 CRSXSODPMPYQAI-UHFFFAOYSA-N OCC12CCCC(=C)C2CC2C(C1)OC(=O)C2=C
114 0.17475728 QVHUJSOXRFYJFA-GZNYCCQBSA-N CC1CC2OC(=O)C(=C)C2CC3=C(C)C(O)CC13
115 0.17475728 QVHUJSOXRFYJFA-CWVGPJTRSA-N CC1CC2OC(=O)C(=C)C2CC3=C(C)C(O)CC13
116 0.17307692 IBYCSUBEDIAOOY-MEDZGJRSSA-N CC1=C2C3OC(=O)C(=C)C3CCC2(C)CC(O)C1
117 0.17307692 KVSNAJHPPFDOOU-UHFFFAOYSA-N OCC1CCCC2(C1=CC1C(C2)OC(=O)C1=C)C
118 0.17307692 USNIKHVJRCUVQY-RMRHIDDWSA-N CC1=CCC(O)C2(C)CC3OC(=O)C(=C3CC12)C
119 0.17307692 UCBTXCZDWDKENW-RMRHIDDWSA-N CC1=C2CC3C(=C)CCC(O)C3(C)CC2OC1=O
120 0.17307692 PIVYLYLYFUMPBO-UHFFFAOYSA-N OC1CCC2(C(=CC3C(C2)OC(=O)C3=C)C1C)C
121 0.17307692 FZSKLHDEGWSLTB-UHFFFAOYSA-N CC1CC(O)CC2(C)CC3OC(=O)C(=C)C3C=C12
122 0.17307692 OVIILQQKQPCQTF-UHFFFAOYSA-N OC1CC(=C)C2C(C1)(C)CC1C(C2)C(=C)C(=O)O1
123 0.17307692 XZJXMBIRMUCUCN-UHFFFAOYSA-N CC1=CCCC2(C1C1OC(=O)C(=C)C1COC2)C
124 0.17307692 HHNPBXXLGOPCCL-UHFFFAOYSA-N OCC12CC3C(C=C2CCCC1C)OC(=O)C3=C
125 0.17307692 BOMGUSAOZFPKAI-GGAZOKNXSA-N CC1=CC(O)CC2(C)CC3OC(=O)C(=C)C3CC12
126 0.17307692 OVIILQQKQPCQTF-VVSAWPALSA-N CC12CC(O)CC(=C)C1CC3C(C2)OC(=O)C3=C
127 0.17307692 ZZOXVUOWFGRQLK-UHFFFAOYSA-N C=C1C(O)CCC2(C1CC1=C(C)C(=O)OC1C2)C
128 0.17307692 FZSKLHDEGWSLTB-ATYMOLOSSA-N CC1CC(O)CC2(C)CC3OC(=O)C(=C)C3C=C12
129 0.17307692 BQLVWWYMUOTQEB-UHFFFAOYSA-N O=C1OC2C(=C1C)CC1(C(C2)(C)CCCC1=C)O
130 0.17307692 OVIILQQKQPCQTF-GGAZOKNXSA-N C[C@]12C[C@H](CC(=C)[C@@H]1C[C@H]3[C@@H](C2)OC(=O)C3=C)O
131 0.17307692 QHBWRHFJZBXYPT-UHFFFAOYSA-N OC1C=C(C)C2C(C1)(C)CCC1C2OC(=O)C1=C
132 0.17307692 UCBTXCZDWDKENW-UHFFFAOYSA-N C=C1CCC(C2(C1CC1=C(C)C(=O)OC1C2)C)O
133 0.17307692 AXQDGADUVVSNAW-UHFFFAOYSA-N OCC12CCCC(C2=CC2C(C1)OC(=O)C2=C)C
134 0.17307692 DYJMFSPHEVUHRG-UHFFFAOYSA-N OCC12CCC=C(C2C2C(CC1)C(=C)C(=O)O2)C
135 0.17307692 OVIILQQKQPCQTF-WHRXGGIHSA-N CC12CC(O)CC(=C)C1CC3C(C2)OC(=O)C3=C
136 0.17307692 FZSKLHDEGWSLTB-DBIGVJDZSA-N CC1CC(O)CC2(C)CC3OC(=O)C(=C)C3C=C12
137 0.17241379 GPVMEUAENVXBFP-IAQYHMDHSA-N CC12CCCC(=C1CC(CC2)C(=C)C(=O)O)C=O
138 0.17241379 SQGQFWUDVORSFE-AGEOTTOMSA-N CC=C(C)/C(=O)OC1C=CC(C)(C)C(=C1C)C=O
139 0.17142857 TXFRWSBGEBFNFP-UHFFFAOYSA-N CC(C)CC(=O)OC1=CC=C(CCC(C)=O)C=C1
140 0.17142857 UPFACDAPCFNIEU-UHFFFAOYSA-N CC(C)COC1=CC(=O)C2(CCC(=O)C=C2)CC1
141 0.17142857 UJMWEIBZSGELII-UHFFFAOYSA-N OCC1=CCCC2(C1C1OC(=O)C(=C)C1CC2)C
142 0.17142857 JQRIARDKEQLWOF-NOHWDTOCSA-N CC1CC(O)C=C2CC3OC(=O)C(=C)C3CC12C
143 0.17142857 MFGDDNTUQJLPMT-UHFFFAOYSA-N COC1=C(C)C=C(C=C1)C(=CCC(O)=O)C(C)C
144 0.17142857 LFMQBYXTPFVWSH-UHFFFAOYSA-N O=C1OC2C(C1=C)CC1(C(=C2)C(O)CCC1C)C
145 0.17094017 FWSGUXBRHFLVTR-DHZHZOJOSA-N CC(=CCCC(=CCC1=C(C)C(=O)OC1=O)C)C
146 0.17094017 FZBGHAWOESBUMD-SCDSUCTJSA-N CC1(C)CC(=C(C1)C2COC3OC(=O)CC23)C=C
147 0.16981132 ISDRTADFKVLUSI-UHFFFAOYSA-N OC(=O)C(C1(CC1)C(=C1C=CC(C1O)(C)C)C)(O)C
148 0.16949153 IOBWQTNMCLPPRK-STSBMDKXSA-N CC(C)C=CC=C(/C)C=CCC1C2OC2OC1=O
149 0.1682243 ATOJJGJTWYSPGT-UHFFFAOYSA-N COC1=CC=C(C=C1)C1CCCC(CC(O)=O)C1
150 0.1682243 AEZPBPVJGXPSFZ-UHFFFAOYSA-N OC=C(C1=C(O)CC2(C(C1O)C(=C)C1C2C1)C)C
151 0.1682243 NSWAUHOFMFEZNM-UHFFFAOYSA-N COC(=O)CCc1ccc(OCC=C(C)C)cc1
152 0.1682243 VHYKQTMKHOQBTD-UHFFFAOYSA-N OC1=CC=C(CC2CCCCC22OCCO2)C=C1
153 0.1682243 HHJNTGDOSLGJMT-UHFFFAOYSA-N CCC1=CC=C(C=C1)C(=O)CCC1OCCCO1
154 0.16806723 PIPVGWJYWLNXKC-SBDDDAINSA-N CC(=O)CC[C@H](C=CC1=C(C)COC1=O)C(=C)C
155 0.16666667 VFIMEMJFCJMRSC-UHFFFAOYSA-N COC(=O)CCC1=CC(CC=C(C)C)=C(O)C=C1
156 0.16666667 OJOBWKNNIJPJRN-FXSQWFEKSA-N CC1CC2OC(=O)C(C)C2CC=C1C=CC(=O)C
157 0.16666667 OZGRROGVFLECIW-DMRXOPKOSA-N CC(=C/CCC1(C)OC1C2OC(=CC2=O)C)C=C
158 0.16666667 GPAHXNBSOVOABW-HTMFJWCOSA-N CC(=C/C=C/C(C)(C)O)C=CC=C(CC=O)/C=O
159 0.16666667 OJOBWKNNIJPJRN-UHFFFAOYSA-N CC(=O)C=CC1=CCC2C(CC1C)OC(=O)C2C
160 0.16513761 ZRGVVFJDAHZPKJ-MFPXTQHRSA-N CC1CCC(CC=C1C=CC(=O)C)C(=C)C(=O)O
161 0.16363636 DHYOHSUACHSNQM-FIXISWKDSA-N CC1C(=O)CC=C2CCC(CC12C)C(=C)C(=O)O
162 0.16363636 AXYFUUAVMRWJKT-FIXISWKDSA-N CC1C(=O)CCC2=CCC(CC12C)C(=C)C(=O)O
163 0.16071429 OLQKUOCXMDSZPS-UHFFFAOYSA-N O=CC=C(C=CC1=C(C)C(=O)CC(C1(C)C)O)C
164 0.16071429 TZSBAFUMFLJLRE-UNZKQPITSA-N CC(=C/C1C(O)C=C(C)C1=O)CCC(=O)C(=C)C
165 0.16 IBAQGJZDRXBUAW-QJZXMWHDSA-N CC1=C2C[C@@H]3[C@@H](CC[C@]3(C)O)C(=C)C[C@@H]2OC1=O
166 0.16 MDVGVCGUQWWZSM-IPYPFGDCSA-N CC1=C2CC[C@](C)(O)[C@@H]2CC3=C(C)C(=O)O[C@H]3C1
167 0.15929204 PAAFIIOBYWWYMS-KGYLQXTDSA-N CC(C)CC1C2C(CC=C2C(=O)O)C=C(C)C1=O
168 0.15841584 QHITWXLUTNZXMJ-IHWVXMPCSA-N CC12CCCC(=C)C1C3OC(=O)C(=C)C3C(O)C2
169 0.15841584 QHITWXLUTNZXMJ-XLFUENPSSA-N CC12CCCC(=C)C1C3OC(=O)C(=C)C3C(O)C2
170 0.15841584 DNYGRDBARHAWAJ-UHFFFAOYSA-N CC1C(O)CC2C1C1OC(=O)C(=C)C1CCC2=C
171 0.15841584 QHITWXLUTNZXMJ-UHFFFAOYSA-N C=C1CCCC2(C1C1OC(=O)C(=C)C1C(C2)O)C
172 0.15841584 HUKYBAIXLAUETQ-JZEMPJKHSA-N CC1CC2OC(=O)C(=C)C2CC3C(=C)CCC13O
173 0.15841584 QHITWXLUTNZXMJ-WHRXGGIHSA-N CC12CCCC(=C)C1C3OC(=O)C(=C)C3C(O)C2
174 0.15841584 QHITWXLUTNZXMJ-DGMCESFYSA-N CC12CCCC(=C)C1C3OC(=O)C(=C)C3C(O)C2
175 0.15841584 VDBDDFZMVUCSGG-ZRQNBYAXSA-N CC1=CCC2C1CC3=C(C)C(=O)OC3CC2(C)O
176 0.15841584 DNYGRDBARHAWAJ-YHBOFVJASA-N CC1C(O)CC2C1C3OC(=O)C(=C)C3CCC2=C
177 0.15686275 FYEUPRGGADAIQW-UHFFFAOYSA-N CC1CCC(=C1C(=O)CC(O)(C)C)c1cocc1
178 0.15686275 DLOISKVCCRKXOL-GBOPCIDUSA-N CC1=CCC2(OC(=O)C(=C2)C)C3C1CCC3(C)O
179 0.15652174 GFJLWBMIBNQNJJ-BCRSCGJKSA-N CC=C(/C)C(=O)OC1C=C(C=O)C(C)(C)C=C1C
180 0.15652174 GFJLWBMIBNQNJJ-CYBMUJFWSA-N CC=C(C)C(=O)O[C@@H]1C=C(C=O)C(C)(C)C=C1C
181 0.15652174 GFJLWBMIBNQNJJ-AGEOTTOMSA-N CC=C(C)/C(=O)OC1C=C(C=O)C(C)(C)C=C1C
182 0.15652174 DJFSWRNRUGTHCI-XUJVJEKNSA-N CC(C1CCC(C)(O1)C=C)C(=O)c2occ(C)c2
183 0.15533981 OFLYCXXPHVLOQG-KBRXKUPHSA-N CC1=CCC2C1C3OC(=O)C(=C)C3CCC2(C)O
184 0.15533981 OFLYCXXPHVLOQG-IHWVXMPCSA-N CC1=CCC2C1C3OC(=O)C(=C)C3CCC2(C)O
185 0.15533981 SILRZHXBWKFKMJ-BPLDGKMQSA-N CC1=C2CC3C(C)(O)CCCC3(C)C=C2OC1=O
186 0.15533981 OFLYCXXPHVLOQG-WHRXGGIHSA-N CC1=CCC2C1C3OC(=O)C(=C)C3CCC2(C)O
187 0.15517241 ARECNCUQELFOAB-UHFFFAOYSA-N O=CCC(C1C=C(C)CCC1C(=O)C(=O)O)C(C)C
188 0.15384615 GQPOONXHFROSAO-UHFFFAOYSA-N CC12CCC(CC1C(=C)C=CC2O)C(=C)C(O)=O
189 0.15254237 KYRDSVCJJJYVTL-UHFFFAOYSA-N CC(=CCC1=C(C)C(C=C(C1O)OC)O)CCC=O
190 0.15238095 BEVLKHVAKOKWGD-UHFFFAOYSA-N CC1=C2C3OC(=O)C(=C)C3COCC2(CCC1)C
191 0.15238095 GRXWMNZAVGFDPM-RMTQGBGSSA-N CC1C2CC3C(CC=C3CO)C(=C)CC2OC1=O
192 0.1509434 GQPOONXHFROSAO-GUIRCDHDSA-N CC12CCC(CC1C(=C)C=CC2O)C(=C)C(=O)O
193 0.1509434 LRCQQSAJUDEJII-UHFFFAOYSA-N CC(=CCCC(=CC(=O)O)C)Cc1occ(c1)C
194 0.1509434 GPFHWZJXYMSQJV-UHFFFAOYSA-N O=C1OC2C(C1C)CCC1(C2=C(C)C(O)C=C1)C
195 0.1509434 TYHGCPJCCQBRMP-BOCCBSBMSA-N C[C@H]1[C@@H]2CC[C@]3(CCC(=O)C(=C3[C@H]2OC1=O)C)C
196 0.1509434 GQPOONXHFROSAO-UKTARXLSSA-N CC12CCC(CC1C(=C)C=CC2O)C(=C)C(=O)O
197 0.1509434 TYHGCPJCCQBRMP-UHFFFAOYSA-N CC1C(=O)OC2C1CCC1(C2=C(C)C(=O)CC1)C
198 0.15 ABTIDUDEEROSNL-GXFFZTMASA-N CC(CO)CC(=O)OC1C=C(C=O)C(C)(C)C=C1C
199 0.14953271 AVFIYMSJDDGDBQ-FZZIBODNSA-N CC1CC2OC(=O)C(=C)C2CC=C1CCC(=O)C
200 0.14953271 AVFIYMSJDDGDBQ-HERUPUMHSA-N CC1CC2OC(=O)C(=C)C2CC=C1CCC(=O)C
201 0.14953271 AVFIYMSJDDGDBQ-BIGNPOOSSA-N CC1CC2OC(=O)C(=C)C2CC=C1CCC(=O)C
202 0.14953271 AFNNYRDPAGKWOO-ABAIWWIYSA-N CC(C)[C@H]1CC(=O)O[C@@H]1c2c(C)ccc(O)c2C
203 0.14953271 AVFIYMSJDDGDBQ-CUOATXAZSA-N C[C@H]1C[C@@H]2[C@H](CC=C1CCC(=O)C)C(=C)C(=O)O2
204 0.14953271 WEMUCYXLCOCBPN-UHFFFAOYSA-N COC1=CC=C2C(CCCC(O)=O)CCCC2=C1
205 0.14953271 OLROVKXKIOIJDQ-OSFYFWSMSA-N CC12CCC(CC1C(=C)C(O)C=C2)C(=C)C(=O)O
206 0.14953271 AVFIYMSJDDGDBQ-UHFFFAOYSA-N CC(=O)CCC1=CCC2C(CC1C)OC(=O)C2=C
207 0.14953271 AVFIYMSJDDGDBQ-OWYVNGRQSA-N CC1CC2OC(=O)C(=C)C2CC=C1CCC(=O)C
208 0.14953271 AVFIYMSJDDGDBQ-QCZZGDTMSA-N CC1CC2OC(=O)C(=C)C2CC=C1CCC(=O)C
209 0.14953271 CUFUBSJXHIDHAT-UHFFFAOYSA-N CCOC(=O)CCCC1=CC=C(C=C1)C(=O)CC
210 0.14953271 XQJSHWMWZGMNAH-UHFFFAOYSA-N CC(=O)C=CC1CCC2C(CC1C)OC(=O)C2=C
211 0.14953271 AFNNYRDPAGKWOO-XHDPSFHLSA-N CC(C)[C@@H]1CC(=O)O[C@H]1c2c(C)ccc(O)c2C
212 0.14814815 AQWLTXLOFIARBL-UHFFFAOYSA-N CCCCC1CC(COC2=CC=CC=C2)OC1=O
213 0.14814815 AOFGNSMZBJYJEI-UHFFFAOYSA-N CC(=C)CCC=C(Cc1occ(c1C(=O)O)C)C
214 0.14814815 SXEOWRCPPMKYMP-XFMPKHEZSA-N CC(=C)C1C2OC(=O)C(=C)C2CCC1(C)CC=O
215 0.14814815 ZBERYTAFOQCJIP-WESMLRFZSA-N CC1CC=C2C(C)CC3OC(=O)C(=C)C3CC2O1
216 0.14754098 DQOSLZZWJKJPKM-UHFFFAOYSA-N O=CCC=CC=COC=CCCCCCCC(=O)O
217 0.14678899 VPFADTWMSCOYGD-UOJCWERNSA-N C[C@@H](C=O)C1=C[C@]2(C)[C@@H](C)CC[C@@H](O)C2=CC1=O
218 0.14545455 WDUJQBKNFVRNPZ-UHFFFAOYSA-N COCC(=O)OCC#CC#CCCCCCC=C
219 0.14545455 GXLJMSJMXSSYQD-UHFFFAOYSA-N O=CC=C(C=CC1=C(C)C(=O)C(CC1(C)C)O)C
220 0.14414414 FQTNFDVQCCTDIM-UOJCWERNSA-N CC1C2CC(=O)C3(C)CCCC(=C3C2OC1=O)C
221 0.14285714 DNVMNEBSCNECGO-KYOSRNDESA-N CC1CC=CC(=C)C1(C)CCC2=CC(O)OC2=O
222 0.14159292 JZXORCGMYQZBBQ-SNVBAGLBSA-N CC(CCC=C(C)C)C1=C(O)C(=O)C(=CC1=O)C
223 0.14159292 JZXORCGMYQZBBQ-JTQLQIEISA-N CC(CCC=C(C)C)C1=C(O)C(=O)C(=CC1=O)C
224 0.14159292 CZXQTJABRSUVLL-OSAQELSMSA-N CC12CCC=C(C=O)C1CC(CC2)C(=C)C(=O)O
225 0.14159292 ZFAOSFXFIKLLJT-ABAIWWIYSA-N CC(=O)C1=C2CC(CCC2(C)CC1)C(=C)C(=O)O
226 0.14141414 VSRLFWGPXAWTSP-UHFFFAOYSA-N C=C1C(=O)OC2C1CCC(C1C2(C)C(O)C=C1)C
227 0.14141414 RDJAFOWISVMOJY-UHFFFAOYSA-N CC1=C2CCC(C2C2C(CC1)C(=C)C(=O)O2)(C)O
228 0.14141414 QRVGCXGOIPXKQE-WHRXGGIHSA-N CC1(O)CCC2C1C3OC(=O)C(=C)C3CCC2=C
229 0.14141414 RDJAFOWISVMOJY-PWNZVWSESA-N CC1=C2CC[C@@]([C@@H]2[C@@H]3[C@@H](CC1)C(=C)C(=O)O3)(C)O
230 0.14141414 QRVGCXGOIPXKQE-MJDBTJCESA-N CC1(O)CCC2C1C3OC(=O)C(=C)C3CCC2=C
231 0.14141414 IJUODTUTUJVAFV-UHFFFAOYSA-N CC(CC(O)=O)CC(=O)C1=C(C)C=C(C)C=C1C
232 0.14141414 MWSYCSDZURVCJZ-UHFFFAOYSA-N C=C1C(=O)OC2C1CC1(C)C(O)C=CC1C(C2)C
233 0.14 APMKESKZWHNIDJ-NTASLKFISA-N CC1=CC2OC(=O)C(=C)C2CC3C1CCC3(C)O
234 0.14 APMKESKZWHNIDJ-IHWVXMPCSA-N CC1=CC2OC(=O)C(=C)C2CC3C1CCC3(C)O
235 0.14 WHRLAAHKCTUGLP-VCKDSHSUSA-N CC1CC2OC(=O)C(=C)C2CC3(O)C1CC=C3C
236 0.14 GTYUWNQOOLJZBM-FTQJZPFOSA-N CC1(O)CCC2C1CC3C(CC2=C)OC(=O)C3=C
237 0.14 CLYBLORMANTURF-RGCMKSIDSA-N CC1=C2CC[C@@]([C@@H]2C[C@H]3[C@@H](C1)OC(=O)C3=C)(C)O
238 0.14 IQROLCATJSROKH-UHFFFAOYSA-N CC(C)C1=CC=C(C=C1)C(=O)CCCCC(O)=O
239 0.14 LKLXPSFQDGBFPS-HZQNPPOTSA-N CC1C2CCC(=C3C=CC(C)(O)C3C2OC1=O)C
240 0.14 CGDGYZBZFFIIQO-YARBFKLUSA-N C[C@H]1[C@@H]2C=C3C(=C(C)C[C@@H]2OC1=O)CC[C@@]3(C)O
241 0.14 AQIRJWUAVQVXIM-KBRXKUPHSA-N CC1(O)CCC2C(OC(=O)C2=C)C3C1CCC3=C
242 0.14 QJTPPBNXSXWQNB-DKBOKBLXSA-N CC1C2CC=C(C)C3(O)CC=C(C)C3C2OC1=O
243 0.14 GTYUWNQOOLJZBM-HVNMYJMUSA-N CC1(O)CCC2C1CC3C(CC2=C)OC(=O)C3=C
244 0.14 GTYUWNQOOLJZBM-UHFFFAOYSA-N CC1(O)CCC2C1CC1C(CC2=C)OC(=O)C1=C
245 0.14 APMKESKZWHNIDJ-KMCWBVRRSA-N CC1=CC2OC(=O)C(=C)C2CC3C1CCC3(C)O
246 0.14 GTYUWNQOOLJZBM-IHWVXMPCSA-N CC1(O)CCC2C1CC3C(CC2=C)OC(=O)C3=C
247 0.14 APMKESKZWHNIDJ-FTQJZPFOSA-N CC1=CC2OC(=O)C(=C)C2CC3C1CCC3(C)O
248 0.14 FKOQQZGKDIGUHB-UHFFFAOYSA-N C=C1C(=O)OC2=C1CCC1(C2C(C)(O)CCC1)C
249 0.14 APMKESKZWHNIDJ-UHFFFAOYSA-N CC1=CC2OC(=O)C(=C)C2CC2C1CCC2(C)O
250 0.14 APMKESKZWHNIDJ-GEJOOGBSSA-N CC1=CC2OC(=O)C(=C)C2CC3C1CCC3(C)O
251 0.14 GTYUWNQOOLJZBM-KMCWBVRRSA-N CC1(O)CCC2C1CC3C(CC2=C)OC(=O)C3=C
252 0.14 APMKESKZWHNIDJ-XLFUENPSSA-N CC1=CC2OC(=O)C(=C)C2CC3C1CCC3(C)O
253 0.14 CLYBLORMANTURF-GUIRCDHDSA-N CC1=C2CCC(C)(O)C2CC3C(C1)OC(=O)C3=C
254 0.14 RBXWEASNZWPZKN-DKBOKBLXSA-N CC1C2CCC(=C)C3(O)CC=C(C)C3C2OC1=O
255 0.14 CLYBLORMANTURF-UHFFFAOYSA-N O=C1OC2C(C1=C)CC1C(=C(C2)C)CCC1(C)O
256 0.14 XRMJVTYQUFNCJQ-RPMKOLLGSA-N CC1CC2OC(=O)C(=C)C2CC3C1=CCC3(C)O
257 0.14 RYTPRSZJLXPXDN-UHFFFAOYSA-N CC1CCC2C(C3C1CC(C3=C)O)OC(=O)C2=C
258 0.14 KNNACVQOIVOHPG-MELAJVIPSA-N CC1CC2OC(=O)C(=C)C2C=C3C1CCC3(C)O
259 0.14 CLYBLORMANTURF-RMRHIDDWSA-N CC1=C2CCC(C)(O)C2CC3C(C1)OC(=O)C3=C
260 0.14 AQIRJWUAVQVXIM-MJDBTJCESA-N CC1(O)CCC2C(OC(=O)C2=C)C3C1CCC3=C
261 0.14 APMKESKZWHNIDJ-PFFFPCNUSA-N CC1=CC2OC(=O)C(=C)C2CC3C1CCC3(C)O
262 0.14 LKLXPSFQDGBFPS-WVFFKWQOSA-N CC1C2CCC(=C3C=CC(C)(O)C3C2OC1=O)C
263 0.14 GTYUWNQOOLJZBM-XLFUENPSSA-N CC1(O)CCC2C1CC3C(CC2=C)OC(=O)C3=C
264 0.13861386 BXBCLQRTBGRRDB-UHFFFAOYSA-N CC1C2CCC(C)(O)C3=CCC(C)=C3C2OC1=O
265 0.13861386 PJSJOBWZHSICRC-FDFVQJQPSA-N CC1C2CCC(=C)C3C(O)C=C(C)C3C2OC1=O
266 0.13861386 BXBCLQRTBGRRDB-MJVIGCOGSA-N C[C@H]1[C@@H]2CC[C@](C3=CCC(=C3[C@H]2OC1=O)C)(C)O
267 0.13861386 FOWADZKININURO-UHFFFAOYSA-N CC1(C)CCC2=C(O1)C=CC(CCCC(O)=O)=C2
268 0.13861386 BXBCLQRTBGRRDB-WIHQQPEOSA-N CC1C2CCC(C)(O)C3=CCC(=C3C2OC1=O)C
269 0.13861386 VCHKRZITNMQSPZ-DHGKCCLASA-N OCC1CCC2C1C3OC(=O)C(=C)C3CCC2=C
270 0.13861386 VCHKRZITNMQSPZ-PEDHHIEDSA-N OCC1CCC2C1C3OC(=O)C(=C)C3CCC2=C
271 0.13861386 JPSAFPRCYBYIKW-UHFFFAOYSA-N O=C1OC2C(C1=C)CCC1(C2(O)C(=CCC1)C)C
272 0.13861386 FZJPPMWCDGSPPF-UHFFFAOYSA-N CC1=CC(C2=C(C)CCC3C(C12)OC(=O)C3C)O
273 0.13861386 XEBXYHDZVPFDSQ-UHFFFAOYSA-N C=C1C(=O)OC2C1=CCC1(C2C(C)(O)CCC1)C
274 0.13793103 XTZHWFMQYJZBIL-STQMWFEESA-N CC1(C)CC=CC(=C)C1CCC2=CC(O)OC2=O
275 0.1372549 IBVLGAQAZKORKI-FNORWQNLSA-N CCCCC(=O)Oc1ccc(C=CC)cc1OC
276 0.1372549 IBVLGAQAZKORKI-UHFFFAOYSA-N CCCCC(=O)Oc1ccc(C=CC)cc1OC
277 0.1372549 XYPVORGQDIGURJ-UHFFFAOYSA-N CCC(C1CCc2c(C1)ccc(c2)O)CC(=O)O
278 0.1372549 FNMGMNATYNQOGW-UHFFFAOYSA-N OCC1=C2CC3C(=C)CCCC3(CC2OC1=O)C
279 0.1372549 IBVLGAQAZKORKI-ALCCZGGFSA-N CCCCC(=O)Oc1ccc(C=C/C)cc1OC
280 0.1372549 ZFHSKBJBODQVBX-UHFFFAOYSA-N CC1CCC(CC2=C(C)C(=O)CC12)C(=C)C(O)=O
281 0.1372549 FWXQRJXNYYJTDY-UHFFFAOYSA-N O=C1OC2C(C1=C)C=C1C(C2)(C)CCCC1(C)O
282 0.1372549 PTSCCEBQBSUFRX-UHFFFAOYSA-N CC1C2CCC(=C)C3CC=C(CO)C3C2OC1=O
283 0.1372549 FWXQRJXNYYJTDY-FKGLVLAHSA-N CC1(O)CCCC2(C)CC3OC(=O)C(=C)C3C=C12
284 0.13675214 UQVAGWMFRKULPW-HWNSXMLTSA-N O=CCC1C(=O)CC(C1/C=C/C(CC=CCC)O)O
285 0.13592233 QZJXMQBEUMDWAU-UHFFFAOYSA-N CC1(CO)CC2=C(C1)C(C)(O)C1(CC1)C(=C)C2=O
286 0.13592233 OARLEBKQTBVIKT-UHFFFAOYSA-N O=C1OC2C(=C1C)CC1C(C2)(C)CCCC21CO2
287 0.13592233 FTNSWCSNSCCRNE-UHFFFAOYSA-N CC(C)CC1=CC=C(C=C1)C(=O)CCCC(O)=O
288 0.13592233 QZJXMQBEUMDWAU-UONOGXRCSA-N CC1(CO)CC2=C(C1)C(C)(O)C3(CC3)C(=C)C2=O
289 0.13592233 MIHIJXVJKUGJED-UHFFFAOYSA-N CCCCCC1=CC=C(C=C1)C(=O)CCC(O)=O
290 0.13592233 KFBQIRUEUFUXRO-HUBLWGQQSA-N CC12CCCC(=C)C1CC(CC2=O)C(=C)C(=O)O
291 0.13592233 SDIIJSQTFOIQRD-UHFFFAOYSA-N CCCCC(=O)Oc1ccc(CC=C)cc1OC
292 0.13559322 MGCQOVSJHJLATA-SNVBAGLBSA-N CC(CC1=C(COC1=O)C=O)C2=CCC(C)(C)C2
293 0.13559322 WJSCLGFBCVEONL-HWNSXMLTSA-N CCC=CCC(/C=C/C1C(CC=O)C(CC1=O)O)O
294 0.13461538 SGWBVEGJGSBFOE-UHFFFAOYSA-N CC(=CC(=O)O)CCC1(O)C(=CC(=O)CC1(C)C)C
295 0.13461538 CYPPZYMSDRLNTJ-UHFFFAOYSA-N OCC1C(=O)OC2C1CCC1(C2C(=CCC1O)C)C
296 0.13461538 FCGLWNQVGLCMBD-UHFFFAOYSA-N CCC(CC(=O)OCCOC1=CC=CC=C1)=CC
297 0.13461538 BRMFFEZRHCLFKV-DRCTWCGVSA-N CC1CCC(CC2=CC(=O)CCC12)C(=C)C(=O)O
298 0.13461538 NTSBAYOUJHKJPT-LLVKDONJSA-N Cc1ccc(O)c(C)c1CC2CC(=O)OC2(C)C
299 0.13333333 LPEDNRNKVNWFPU-SNAWJCMRSA-N COc1ccc(C=CCOC(=O)CC(C)C)cc1
300 0.13333333 NSWYDQDLHIJCPK-TYNCELHUSA-N CC12CCC(CC1C(=C)CCC2=O)C(=C)C(=O)O
301 0.13333333 CPDBOUQRDMUUIN-ZVWUFJHRSA-N CC1CCC=C2C(=O)CC(CC12C)C(=C)C(=O)O
302 0.13333333 XUNMWHVVUDKFKY-UHFFFAOYSA-N OC1=C2CCCC(C2(CC2C1OC(=O)C2=C)C)C
303 0.13333333 KLFCNRCSIFAQBC-UHFFFAOYSA-N CC1CCCC2(C1=C(O)C1C(C2)OC(=O)C1=C)C
304 0.13333333 QENSSLHXJBTFPU-KKQCIPQASA-N CC1C2CCC3(C)C(C2OC1=O)C(=C)CCC3=O
305 0.13333333 KUNUDKWCSPHGEB-UHFFFAOYSA-N CC(=C)C1CC(COCC2=CC=CC=C2)OC1O
306 0.13333333 NSWYDQDLHIJCPK-LALPHHSUSA-N CC12CCC(CC1C(=C)CCC2=O)C(=C)C(=O)O
307 0.13207547 PPABHXPDYGMDPA-UHFFFAOYSA-N CCCC1=CC=C(C=C1)C(=O)CCC(=O)OCC
308 0.13207547 MSVVBBVZORCORC-UHFFFAOYSA-N CC1(C)OCC(CCO)(CC(=C)C=C)CO1
309 0.13207547 YIADAXTULGQCOZ-REXDEQPNSA-N CC1CCC2(C)C(CC(O)C3=C2C(=O)OC3)C1=C
310 0.13114754 ZRUCKARXBMOICY-UHFFFAOYSA-N CCC=CCC1C(CCCC(=O)C(=O)O)CCC1=O
311 0.13084112 SINQEJQEFXROOL-UHFFFAOYSA-N O=CCCC1(C)CCc2c(O1)c(C)cc(c2C)O
312 0.13084112 WSWYINWPZILFAT-UHFFFAOYSA-N CCC(O)(CC)CC(=O)OCCOC1=CC=CC=C1
313 0.13084112 REQPLXKIKYGVOR-UHFFFAOYSA-N CC1(C)OCC(CC=C)(CC=CCO)CO1
314 0.13084112 USPLMZMYYNDHOT-IINYFYTJSA-N Cc1cc2OC(CC(C=C)c2cc1O)C(C)(C)O
315 0.13084112 GAWKUNMREBFQOL-ZVWUFJHRSA-N CC1CC(=O)C=C2CCC(CC12C)C(=C)C(=O)O
316 0.13084112 GQPVFWVFJQBLJC-UHFFFAOYSA-N CC(C)(O)C(O)CCOC(=O)CCC1=CC=CC=C1
317 0.13084112 USPLMZMYYNDHOT-UHFFFAOYSA-N CC1=CC2=C(C=C1O)C(CC(O2)C(C)(C)O)C=C
318 0.12962963 FPFDZKMUOSSHIR-UHFFFAOYSA-N COC=C1C(=O)OC2C1CC1=C2C(C)(C)CCC1
319 0.12962963 YEMAXDYCPIEOJB-CYBMUJFWSA-N CC(=CC(=O)OC1C=C(C=O)C(C)(C)C=C1C)C
320 0.12844037 GDRKZARFCIYVCI-LBPRGKRZSA-N CCCC(O)CC(=O)CCc1ccc(O)c(OC)c1
321 0.12844037 GDRKZARFCIYVCI-UHFFFAOYSA-N CCCC(O)CC(=O)CCC1=CC=C(O)C(OC)=C1
322 0.12844037 BGZRUANNRPPYKN-UHFFFAOYSA-N O=CCCC(=CCc1cc(O)c(c(c1O)C)C)C
323 0.12727273 RDGFGQJFNSCICW-ABAIWWIYSA-N CC1=C2CC(CCC2(C)CCC1=O)C(=C)C(=O)O
324 0.12727273 KLIFRCWDVBJKRV-UHFFFAOYSA-N CC(=CC(=O)C=C(C)C)CCC(c1cocc1)O
325 0.12612613 SZHJDXKBXJJFHM-WQLSENKSSA-N CC(=CC(=O)C=C(C)/CCCC1=CC(=O)OC1)C
326 0.12612613 OBTTZAFAGQEVHZ-IGEMTJHASA-N CC(CCC=C(/C)C=C)Cc1occ(c1)C(=O)O
327 0.12612613 SZHJDXKBXJJFHM-XYOKQWHBSA-N CC(=CC(=O)C=C(/C)CCCC1=CC(=O)OC1)C
328 0.12612613 OEHQJQMVCDLDEZ-UHFFFAOYSA-N CC(C)CC(=O)C1C(O)=CC(=CC=C(C)C)C1=O
329 0.12612613 OBTTZAFAGQEVHZ-HUMZTAOYSA-N CC(CCC=C(C)/C=C)Cc1occ(c1)C(=O)O
330 0.12612613 NDUKUJGEYDDPGK-NHYWBVRUSA-N CC1=C2CC(CC(=O)C2(C)CCC1)C(=C)C(=O)O
331 0.125 KHZYQMCNLHYXTR-MCZMQQNQSA-N CC12CCCC(=C)C1CC(C(O)C2O)C(=C)C(=O)O
332 0.125 FVXKLVZJMMKIKS-JTQLQIEISA-N CC(CCC=C(C)C)C1=C(O)C=C(C)C(=O)C1=O
333 0.12280702 BKASUYFBURJGAO-UHFFFAOYSA-N O=CC=CCC1C(=C)C(C)CCC1(C)C(=O)C=O
334 0.12280702 YIVYUJIDBUSQBF-XKFJNSEWSA-N CC(CCCO)C1=CC2C(CC1(C)O)OC(=O)C2=C
335 0.12244898 AFFDWEJUANCIGY-UHFFFAOYSA-N CC(C)(C)C1=CC=C(C=C1)C(=O)CCCC(O)=O
336 0.12244898 QSUFPBBXKPMWMK-DZGCQCFKSA-N Cc1ccc(cc1O)[C@]2(C)[C@@H](O)CC(=O)C2(C)C
337 0.12244898 SGFNHIIHXKAKQH-UHFFFAOYSA-N CC1=C(C)C=C(C=C1)C(=O)CCCCCC(O)=O
338 0.12244898 OWWFKWFTAUZGIV-UHFFFAOYSA-N OCC1=CCC2=C(C)C(=O)OC2CC(=CCC1)C
339 0.12244898 ROIQDMCLVIFMGR-UHFFFAOYSA-N CC1=CC(C(=O)CCCCCC(O)=O)=C(C)C=C1
340 0.12173913 VKXIAJHMDTZKJI-UHFFFAOYSA-N O=C(CC1(C)CCC(O1)c1cocc1)CC(O)(C)C
341 0.12173913 BEGRCIAYFKRHRI-VALDHQJDSA-N CC(C)C=CC=C(/C)C=CCC12CC(=O)OC1O2
342 0.12173913 ZGPVAUUZULGMTO-UHFFFAOYSA-N CC(=C)CC(=O)CC1(C)CCC(O1)c1cocc1
343 0.12173913 OZZCRPFIDSALCF-UHFFFAOYSA-N O=CCC1C=CC(=O)C1CCCCCCCC(=O)O
344 0.12173913 JSORAKUVTJZTFV-JVAFABFMSA-N CCC1(C)OC1CCC(=CCC(=O)OC)C
345 0.12121212 WLQGAANKDYIUIO-DKRCXCIFSA-N CC=C(C)/C(=O)Oc1cc(C)ccc1C(C)CO
346 0.12121212 MHUPGVCFEGYWMI-UHFFFAOYSA-N CC1C2C(OC1=O)C1C(CCC1=C)C(=C)CC2O
347 0.12121212 KJMUAIXEAZYWJW-UHFFFAOYSA-N OCC1C(=O)OC2C1CCC(=C)C1C2C(=CC1)C
348 0.12121212 FUMMNGFQBWVFPC-QQOHENMQSA-N CC1C2C(O)C=C(C)C3CCC(=C)C3C2OC1=O
349 0.12121212 MHUPGVCFEGYWMI-SNIKSBKOSA-N CC1C2C(O)CC(=C)C3CCC(=C)C3C2OC1=O
350 0.12121212 MHUPGVCFEGYWMI-WZBKEBKWSA-N CC1C2C(O)CC(=C)C3CCC(=C)C3C2OC1=O
351 0.12121212 FUMMNGFQBWVFPC-PMMQCXHCSA-N CC1C2C(O)C=C(C)C3CCC(=C)C3C2OC1=O
352 0.12068966 VLAFIXDQHKFILT-XBFCOCLRSA-N CC(=C)C1CCC(=CC1CC2=CC(O)OC2=O)C
353 0.12 LHRLQBNCRLQDKQ-UHFFFAOYSA-N CC1=C2C3OC(=O)C(=C)C3CCC2(C)CCCO1
354 0.12 DOTNUPYMOWSLMW-QSGKYAHDSA-N CC1C2CCC(=C)C3CC(O)C(=C)C3C2OC1=O
355 0.12 QVMDIQLUNODCTG-UHFFFAOYSA-N OC1C2=C(C)C3(C(C(=O)C2=CC1(C)C)(C)O)CC3
356 0.12 NCECWMQYVUVUKL-VIRABCJISA-N CC12CCCC(=C)C1(O)C3OC(=O)C(=C)C3CC2
357 0.12 DOTNUPYMOWSLMW-UHFFFAOYSA-N C=C1CCC2C(C3C1CC(C3=C)O)OC(=O)C2C
358 0.12 DOTNUPYMOWSLMW-WWTHEZKUSA-N CC1C2CCC(=C)C3CC(O)C(=C)C3C2OC1=O
359 0.12 IRSYCGLGWKMVQW-UHFFFAOYSA-N CCC1=CC=C(C=C1)C(=O)CCCCCC(O)=O
360 0.12 DOTNUPYMOWSLMW-WYUMKKKJSA-N CC1C2CCC(=C)C3CC(O)C(=C)C3C2OC1=O
361 0.12 DOTNUPYMOWSLMW-MFKJESAVSA-N C[C@H]1[C@@H]2CCC(=C)[C@H]3C[C@H](O)C(=C)[C@@H]3[C@H]2OC1=O
362 0.12 RWJJVKLAZRADKP-VPJDZLOFSA-N CC1CC2(O)OC(=O)C(=C2CC3=C(C)CCC13)C
363 0.12 NMUKFBVCUMTQOB-UHFFFAOYSA-N CC1C2CC(O)C(=C)C3CCC(=C)C3C2OC1=O
364 0.12 NMUKFBVCUMTQOB-GAURVVSWSA-N CC1C2CC(O)C(=C)C3CCC(=C)C3C2OC1=O
365 0.12 NCECWMQYVUVUKL-UHFFFAOYSA-N O=C1OC2C(C1=C)CCC1(C2(O)C(=C)CCC1)C
366 0.12 NCECWMQYVUVUKL-PAPYEOQZSA-N CC12CCCC(=C)C1(O)C3OC(=O)C(=C)C3CC2
367 0.12 DOTNUPYMOWSLMW-VBIUIQRSSA-N CC1C2CCC(=C)C3CC(O)C(=C)C3C2OC1=O
368 0.11965812 HQDIDSCERHEVDT-UHFFFAOYSA-N CCC(=O)OCCCOCCCOC1=CC=CC=C1
369 0.11965812 HNRKPBAGNHFUNQ-JTQLQIEISA-N CC(CCC=C(C)C)C1=CC(=O)C(=C(O)C1=O)C
370 0.11881188 JNVPTYXMIALTSY-AATRIKPKSA-N COc1cc(C=CC)ccc1OC(=O)CC(C)C
371 0.11881188 OOHSZMHOXQXINH-ZZVJUGKHSA-N CC12CCC3C(OC(=O)C3=C)C1C(C)(CC2)C=O
372 0.11881188 YHKOWVOYBLDKFJ-XRXQPUKHSA-N CC1C2CC(O)C3(C)C(O)CC=C(C)C3C2OC1=O
373 0.11881188 VCKBXFCIXKWWAI-TZTCFGBESA-N C[C@H]1CCCC2=C[C@@]3(O)OC(=O)C(=C3C[C@]12C)C
374 0.11881188 YHKOWVOYBLDKFJ-SKHLOQPUSA-N CC1C2CC(O)C3(C)C(O)CC=C(C)C3C2OC1=O
375 0.11881188 KMHQGWJOLWECIL-UHFFFAOYSA-N CC1CC2OC(=O)C(=C)C2CC2C1CC(=O)C2C
376 0.11881188 VVTKBHPJARODLW-UHFFFAOYSA-N C=C1C(=O)OC2C1CCC1(C2C2(CCC1)OC2)C
377 0.11881188 FUKNUVGCJDOREN-UHFFFAOYSA-N CC(C)COC1=CCCC2(CCC(=O)C=C2)C1=O
378 0.11881188 PAWVFYSWUNKMRS-SKHLOQPUSA-N CC1C2CC(O)C3(C)C(O)CCC(=C)C3C2OC1=O
379 0.11881188 NCIPNXSFBYOZOG-UHFFFAOYSA-N CC1CCOCC2(C1=CC1C(C2)OC(=O)C1=C)C
380 0.11881188 VORDIZYMYPGCNR-UHFFFAOYSA-N OC1CC2C(COCC3=CC=CC=C3)CCC2O1
381 0.11881188 VTVIXGWAWKYCSX-UHFFFAOYSA-N CC1(C)CC(=O)OC(C)(CCC2=CC=CC=C2)O1
382 0.11881188 MQTQYPAAVASRBY-IKECWLCDSA-N C[C@H]1CCC[C@@H]2CC(=O)C3=C(C)C(=O)O[C@H]3[C@]12C
383 0.11881188 RLSZKQWIZNGHMD-UHFFFAOYSA-N CC(C)C(=O)C1=CC=C(C=C1)C(C)COC(C)=O
384 0.11881188 VCKBXFCIXKWWAI-AMFBXLIHSA-N CC1CCCC2=CC3(O)OC(=O)C(=C3CC12C)C
385 0.11881188 QVMDIQLUNODCTG-GXTWGEPZSA-N CC1=C2C(O)C(C)(C)C=C2C(=O)C(C)(O)C13CC3
386 0.11881188 FBMORZZOJSDNRQ-UHFFFAOYSA-N C=C1CCCC2(C1CC1=C(C)C(=O)OC1(C2)O)C
387 0.11881188 ZXCDSBGZWKGYKZ-LFZZHCOGSA-N CC1CCC2C(OC(=O)C2=C)C3C(C)C(=O)CC13
388 0.11881188 YHKOWVOYBLDKFJ-HINSNSBGSA-N CC1C2CC(O)C3(C)C(O)CC=C(C)C3C2OC1=O
389 0.11881188 JTODUYCVNCTLSB-UHFFFAOYSA-N C=C1C(=O)OC2C1CC1C(=C)CCOCC1(C2)C
390 0.11881188 BKDIGSVKCZYPHX-QXEWZRGKSA-N CC1CCC(CC2=C1C(=O)CC2C)C(=C)C(=O)O
391 0.11881188 QVMDIQLUNODCTG-OCCSQVGLSA-N CC1=C2[C@H](C(C=C2C(=O)[C@](C13CC3)(C)O)(C)C)O
392 0.11881188 JNVPTYXMIALTSY-UHFFFAOYSA-N COc1cc(C=CC)ccc1OC(=O)CC(C)C
393 0.11764706 DTINVFQEAGADMV-UHFFFAOYSA-N CCC(C)C(=O)OC1=CC=C(CCC(C)=O)C=C1
394 0.11764706 DKLMWHRJJFKPGI-ABBIHWCDSA-N O=CC=CC=C/C(=C/C1(C)OC(C(C1O)(C)O)C)/C
395 0.11764706 OLOWABBXFXWQKP-WBSYEDSCSA-N CC1C2CCC3(CO3)C4CCC(=C)C4C2OC1=O
396 0.11764706 HQZRHGHRYBWKFN-FWZIUSJTSA-N CC12CCCC3(CO3)C1CC4C(C2)OC(=O)C4=C
397 0.11764706 YQPMJPSEVQOZJG-UHFFFAOYSA-N CC1COCCC2(C1=CC1C(C2)OC(=O)C1=C)C
398 0.11764706 DUMCJGUZARULAI-ORFDGLFUSA-N CC1CC2OC(=O)C(C)C2CC3=C(C)C(=O)CC13
399 0.11764706 SPVXLHFLWPHXKN-UHFFFAOYSA-N C=C1C(=O)OC2C1CC1C(=C)COCCC1(C2)C
400 0.11764706 CCOGMNXJHQYPKW-ROEZNETRSA-N CC1C2C(O)CC3(C)C(O)CCC(=C)C3C2OC1=O
401 0.11764706 LEGQYWMQXZQYNN-UHFFFAOYSA-N O=CCC=CC=C1OC1CCCCCCCC(=O)O
402 0.11764706 OLOWABBXFXWQKP-MRWSCNBVSA-N CC1C2CCC3(CO3)C4CCC(=C)C4C2OC1=O
403 0.11764706 DUMCJGUZARULAI-UQXSBHSZSA-N CC1CC2OC(=O)C(C)C2CC3=C(C)C(=O)CC13
404 0.11764706 CCOGMNXJHQYPKW-XKKYHAADSA-N CC1C2C(O)CC3(C)C(O)CCC(=C)C3C2OC1=O
405 0.11764706 FOUARAJRVJUYRR-UHFFFAOYSA-N O=C1OC2C(C1=C)CC1(C(=C2)CCOCC1C)C
406 0.11764706 DUMCJGUZARULAI-COJORKMVSA-N CC1CC2OC(=O)C(C)C2CC3=C(C)C(=O)CC13
407 0.11764706 RJDOYPBFFZJLBY-UHFFFAOYSA-N CC1(C)OC1CCOC(=O)CCC1=CC=CC=C1
408 0.11764706 OFRCEKXBFYNUJQ-UHFFFAOYSA-N OC(=O)C1=CC(C(C1=C(C1(CC1)C(O)C)C)O)(C)C
409 0.11764706 FBMORZZOJSDNRQ-DFBGVHRSSA-N CC1=C2CC3C(=C)CCCC3(C)CC2(O)OC1=O
410 0.11764706 GSNMNPBWIVTHHA-YGZRBXPVSA-N CC1C2C(O)CC3(C)C(O)CC=C(C)C3C2OC1=O
411 0.11764706 FBMORZZOJSDNRQ-NILFDRSVSA-N CC1=C2C[C@H]3C(=C)CCC[C@]3(C)C[C@@]2(O)OC1=O
412 0.11764706 GSNMNPBWIVTHHA-LKLBULIISA-N CC1C2C(O)CC3(C)C(O)CC=C(C)C3C2OC1=O
413 0.11764706 JEUPLAJVBQWXMD-LLVKDONJSA-N Cc1cc(O)cc(C)c1CC2CC(=O)OC2(C)C
414 0.11764706 DUMCJGUZARULAI-UHFFFAOYSA-N CC1C(=O)OC2C1CC1=C(C)C(=O)CC1C(C2)C
415 0.11764706 FBMORZZOJSDNRQ-BYCMXARLSA-N CC1=C2C[C@@H]3C(=C)CCC[C@@]3(C)C[C@@]2(O)OC1=O
416 0.11764706 IXMDYOSMFGVWJY-XBTXLRGASA-N CC1CCC(=O)C2CC3OC(=O)C(=C3CC12C)C
417 0.11764706 YTCKQTWKHOQCJV-UHFFFAOYSA-N CC1CCC(=O)C2(C)CC3OC(=O)C(C)=C3CC12
418 0.11764706 VYILUHKGBRQARM-UHFFFAOYSA-N C=C1CCOCC2(C1C1OC(=O)C(=C)C1CC2)C
419 0.11764706 FBMORZZOJSDNRQ-CQDKDKBSSA-N CC1=C2C[C@H]3C(=C)CCC[C@@]3(C)C[C@]2(O)OC1=O
420 0.11764706 AJZMMQWMMKHDPG-UHFFFAOYSA-N CC1=C2C3OC(=O)C(=C)C3CCC2(C)CCOC1
421 0.11764706 SZSKOUUYIBMAJD-BYCMXARLSA-N CC(=C)[C@H]1CC2=C(C)C(=O)O[C@]2(O)C[C@]1(C)C=C
422 0.11764706 GFEYLPBWZPVHEP-UHFFFAOYSA-N CC1=C2C3OC(=O)C(=C)C3CCC2(C)COCC1
423 0.11764706 IXMDYOSMFGVWJY-JPRMETQZSA-N CC1CCC(=O)C2CC3OC(=O)C(=C3CC12C)C
424 0.11764706 AEWPWUDTXOGZCJ-UHFFFAOYSA-N CC1=CCOCC2(C1C1OC(=O)C(=C)C1CC2)C
425 0.11764706 SZSKOUUYIBMAJD-GLQYFDAESA-N CC(=C)C1CC2=C(C)C(=O)OC2(O)CC1(C)C=C
426 0.11764706 DUMCJGUZARULAI-JTDNGTEGSA-N CC1CC2OC(=O)C(C)C2CC3=C(C)C(=O)CC13
427 0.11764706 IXMDYOSMFGVWJY-ZUVQAIGSSA-N CC1CCC(=O)C2CC3OC(=O)C(=C3CC12C)C
428 0.11764706 HQZRHGHRYBWKFN-UHFFFAOYSA-N O=C1OC2C(C1=C)CC1C(C2)(C)CCCC21CO2
429 0.11764706 CCOGMNXJHQYPKW-YGZRBXPVSA-N CC1C2C(O)CC3(C)C(O)CCC(=C)C3C2OC1=O
430 0.11764706 IXMDYOSMFGVWJY-UHFFFAOYSA-N CC1CCC(=O)C2CC3OC(=O)C(C)=C3CC12C
431 0.11764706 SZSKOUUYIBMAJD-NILFDRSVSA-N CC(=C)C1CC2=C(C)C(=O)OC2(O)CC1(C)C=C
432 0.11764706 IXMDYOSMFGVWJY-KIRGAOJCSA-N CC1CCC(=O)C2CC3OC(=O)C(=C3CC12C)C
433 0.11764706 PLUVLWUSXQCTNH-UHFFFAOYSA-N COC1=C(OC(=O)CC(C)C)C=CC(CC=C)=C1
434 0.11764706 FBMORZZOJSDNRQ-GLQYFDAESA-N CC1=C2C[C@H]3C(=C)CCC[C@@]3(C[C@@]2(OC1=O)O)C
435 0.11764706 IXMDYOSMFGVWJY-DGFVYPATSA-N CC1CCC(=O)C2CC3OC(=O)C(=C3CC12C)C
436 0.11764706 GLJUGKFIAGMAKM-GLQYFDAESA-N CC1=CCC[C@]2(C)C[C@]3(O)OC(=O)C(=C3C[C@@H]12)C
437 0.11764706 RVRGUBAZBPVMKB-UHFFFAOYSA-N C=C1CCCC2(C1CC1=C(C)C(=O)OC1C2O)C
438 0.11764706 CCOGMNXJHQYPKW-LKLBULIISA-N CC1C2C(O)CC3(C)C(O)CCC(=C)C3C2OC1=O
439 0.11764706 YTCKQTWKHOQCJV-GTEUGTGKSA-N CC1CCC(=O)C2(C)CC3OC(=O)C(=C3CC12)C
440 0.11650485 NDQHUIYPUSKCIU-RZJSXJPMSA-N C[C@@H]1CCC(=O)[C@]2(C)C[C@H]3OC(=O)C(=C)[C@H]3C[C@@H]12
441 0.11650485 IEHHZEZPEUURRA-UHFFFAOYSA-N CC1=C2CC(C)(CO)C=C2C(=O)C(C)(O)C11CC1
442 0.11650485 LNRZNEMBUREBON-UHFFFAOYSA-N COCCO[Si](C)(C)CCCOCC1CO1
443 0.11650485 TVKYSIIBPQZNFW-PWHOCRISSA-N CC(O)CC(O)C1=CCC2C(CC1C)OC(=O)C2=C
444 0.11650485 IRZWMWZMTVEWLG-UHFFFAOYSA-N COC1OC(C)(OC)C(CC2=CC=CC=C2)=C1C
445 0.11650485 RVRGUBAZBPVMKB-JLNYLFASSA-N CC1=C2CC3C(=C)CCCC3(C)C(O)C2OC1=O
446 0.11650485 FCRACOPGPMPSHN-LXGGSRJLSA-N C(/C1C(C)(C)CC(=O)C=C1C)=C\C(\C)=C/C(O)=O
447 0.11650485 FPZVWTMTESWFHR-VMPITWQZSA-N OC(=O)CC(/C=C/C1=C(C)C(=O)CCC1(C)C)(O)C
448 0.11650485 TVKYSIIBPQZNFW-UHFFFAOYSA-N CC(O)CC(O)C1=CCC2C(CC1C)OC(=O)C2=C
449 0.11650485 NDQHUIYPUSKCIU-RZSXEGPVSA-N CC1CCC(=O)C2(C)CC3OC(=O)C(=C)C3CC12
450 0.11650485 QUBYDYBBXCCCEA-UHFFFAOYSA-N CCCCC1=CC=C(C=C1)C(=O)CCCC(O)=O
451 0.11650485 IAHGTONFJWFZBP-UHFFFAOYSA-N CCC(CC)=CC(=O)OCCOC1=CC=CC=C1
452 0.11650485 VVMXPACPQZZNAN-RJYVHDGYSA-N CC1(CO)CC2C=C3COC(=O)C34CC4(C)C2C1
453 0.11650485 TVKYSIIBPQZNFW-HWLKSRQQSA-N CC(O)CC(O)C1=CCC2C(CC1C)OC(=O)C2=C
454 0.11650485 OWBOFUCRFOKLTF-UHFFFAOYSA-N COC1=CC=C(COC(C)C(=O)CCC=C)C=C1
455 0.11650485 TVKYSIIBPQZNFW-XZMAXGJCSA-N CC(O)CC(O)C1=CCC2C(CC1C)OC(=O)C2=C
456 0.11650485 MEGAEAXFIHCUHS-UHFFFAOYSA-N C=CC(Cc1occ(c1C(=O)O)C)(CC(=C)C)C
457 0.11650485 YBUHEWVEQILZCG-UHFFFAOYSA-N CC1=CCC2C1C(O)C(CCC2=C)C(=C)C(=O)O
458 0.11650485 KIKXDCOJEHYJQH-UHFFFAOYSA-N C=C1C(=O)OC2C1CC1C(=C)OCCCC1(C2)C
459 0.11650485 IEHHZEZPEUURRA-KGLIPLIRSA-N CC1=C2CC(C)(CO)C=C2C(=O)C(C)(O)C13CC3
460 0.11650485 YECLMPNECUKOEC-UHFFFAOYSA-N OC(CC(C(=O)O)(C)C)COc1cc(C)ccc1C
461 0.11650485 HUPWOMUIVLHFSC-UHFFFAOYSA-N COC1=CC=C(COCC(C)C(O)CC#C)C=C1
462 0.11650485 HZTYYHWPJHBADJ-ABAIWWIYSA-N CC1C(O)Oc2cc(CCCC(=O)C)c(C)cc12
463 0.11650485 UCUGICLBDKBWBM-UHFFFAOYSA-N O=C1OC2C(C1=C)CC1(C(=C2)COCCC1C)C
464 0.11538462 NMVSSTIMWGUDOW-UHFFFAOYSA-N CCOC(=O)CCCC(=O)C1=CC=C(CC)C=C1
465 0.11538462 JNPHHRJKWSVYQP-UHFFFAOYSA-N OC(=O)C1CC2C3(C1COC(=O)C3C)CC(C2)(C)C
466 0.11538462 JLQWWLWISXOWRE-UHFFFAOYSA-N CC1CCCC2(C1=CC1C(=C)C(=O)OC1C2O)C
467 0.11538462 FOWVAYOAQHNQDC-UHFFFAOYSA-N O=CC1=CC(C(C1=C(C1(CC1)C(=O)C)C)O)(C)C
468 0.11538462 BYCPKHWWZURPMX-UHFFFAOYSA-N CCOC(=O)CCCC(=O)C1=CC(C)=C(C)C=C1
469 0.11538462 CZYWXUGSOHJFKT-UHFFFAOYSA-N CCOC(=O)CCCC(=O)C1=C(C)C=CC(C)=C1
470 0.11538462 QKFUYQHESIDKSK-KHYORFNHSA-N CC1C2CCC3(C)C=CC(=O)C(C)C3C2OC1=O
471 0.11538462 CVWWQVCLRWZYBI-CJWQTGLVSA-N CC1C2CC3C(CC2(C)CCC1=O)OC(=O)C3=C
472 0.11538462 USTQNDZXUQZFNO-UHFFFAOYSA-N CCOC(=O)CCC(OCC)=CC1=CC=CC=C1
473 0.11538462 DEAPIVCYLFHYJD-UHFFFAOYSA-N OC1=C(C)C2C(CC1)(C)CCC1C2OC(=O)C1=C
474 0.11538462 QKFUYQHESIDKSK-HIEKWVOZSA-N CC1C2CCC3(C)C=CC(=O)C(C)C3C2OC1=O
475 0.11538462 XIDCFWFTJBEAPB-UHFFFAOYSA-N CCOC(=O)CCCC1CC2=CC=CC=C2C1O
476 0.11538462 VDEYPXGQYYSIGX-UHFFFAOYSA-N COC(OC)C(C)(O)CC(=O)CCC1=CC=CC=C1
477 0.11538462 RJRNSZRVTPSHIC-UHFFFAOYSA-N CC1CCCC2(C1=CC1C(C2)OC(=O)C21CO2)C
478 0.11538462 XIDCFWFTJBEAPB-UHFFFAOYSA-N CCOC(=O)CCCC1CC2=CC=CC=C2C1O
479 0.11538462 QKFUYQHESIDKSK-UHFFFAOYSA-N CC1C(=O)OC2C1CCC1(C2C(C)C(=O)C=C1)C
480 0.1147541 XFYPAUCXZZOGHP-UHFFFAOYSA-N CCCCCC(=O)C=CC1C(=O)CC(C1CC=O)O
481 0.11428571 RZMDNASSJZANGR-UHFFFAOYSA-N C=CC1(C)CC2(O)OC=C(C2C(=O)C1C(=C)C)C
482 0.11428571 RPNROAMPRNBYMO-UHFFFAOYSA-N CCOC(=O)CCC=CCOCC1=CC=CC=C1
483 0.11428571 MACASOITYUFUIM-UHFFFAOYSA-N CC1=C2C3OC(=O)C4(C3CCC2(CCC1)C)CO4
484 0.11428571 NSWDPDGDFNWNPF-UHFFFAOYSA-N CCOC(=O)C(C)=CCCOCC1=CC=CC=C1
485 0.11428571 IKKGBDWJRKQCAS-URFZWBKFSA-N CC1(CO1)C2CC3C(CC2(C)C=C)OC(=O)C3=C
486 0.11428571 LFDFYHKSMWNSNI-UHFFFAOYSA-N OC(Oc1cc(C)ccc1C)CCC(C(=O)O)(C)C
487 0.11428571 MWCJPBJNXWIDGU-OXIQGZBJSA-N CC1C2CC(CCC2(C)C=CC1=O)C(=C)C(=O)O
488 0.11428571 ZFHSKBJBODQVBX-FXAINCCUSA-N C[C@@H]1CC[C@H](CC2=C(C)C(=O)C[C@@H]12)C(=C)C(=O)O
489 0.11428571 MWCJPBJNXWIDGU-FJJYHAOUSA-N CC1C2CC(CCC2(C)C=CC1=O)C(=C)C(=O)O
490 0.11428571 MGUCMCVOWMBOPK-UHFFFAOYSA-N CC(CCCOC(C)=O)C1=CC=C(C=C1)C(C)=O
491 0.11428571 ZFHSKBJBODQVBX-UWJYBYFXSA-N CC1CCC(CC2=C(C)C(=O)CC12)C(=C)C(=O)O
492 0.11428571 QNHJQMWDCQMNKF-QCJRPKTOSA-N CC1C2CC(O)C3(C)CCC(O)C(=C3C2OC1=O)C
493 0.11428571 GCZUNBFNRYZCOY-YBVYYMMESA-N C[C@H](O)CC[C@@]12O[C@@H]1C[C@H]3[C@@H](C[C@@H]2C)OC(=O)C3=C
494 0.11428571 AOUGHPNOOIVSET-NZVBXONLSA-N CC(C=O)C1=CC2(C)C(=CCCC2(C)O)CC1=O
495 0.11428571 IKKGBDWJRKQCAS-MUGBGTHKSA-N CC1(CO1)C2CC3C(CC2(C)C=C)OC(=O)C3=C
496 0.11428571 HERROGKUJROXFI-UHFFFAOYSA-N CCOC(=O)CCC(=O)C1=CC=C(C=C1)C(C)C
497 0.11428571 CLNYTGSJVPWDSR-UHFFFAOYSA-N CC1CCCC2=CC3C(CC12C)C1(CO1)C(=O)O3
498 0.11428571 IKKGBDWJRKQCAS-MYYUVRNCSA-N CC1(CO1)C2CC3C(CC2(C)C=C)OC(=O)C3=C
499 0.11428571 QNHJQMWDCQMNKF-PQQYYEIZSA-N CC1C2CC(O)C3(C)CCC(O)C(=C3C2OC1=O)C
500 0.11428571 RHHYCUVNDLVGAX-NSHDSACASA-N CC(C)CC(=O)CC(C)c1ccc(cc1)C(=O)O
501 0.11428571 RHHYCUVNDLVGAX-LLVKDONJSA-N CC(C)CC(=O)CC(C)c1ccc(cc1)C(=O)O
502 0.11428571 OLLBFGFZWVXNIL-OWBHPGMISA-N [H]\C(=C(/CCCCCCO)C(O)=O)C1=CC=CC=C1
503 0.11428571 ZFHSKBJBODQVBX-GGZOMVNGSA-N CC1CCC(CC2=C(C)C(=O)CC12)C(=C)C(=O)O
504 0.11428571 ZFHSKBJBODQVBX-AXTRIDKLSA-N C[C@H]1CC[C@H](CC2=C(C)C(=O)C[C@@H]12)C(=C)C(=O)O
505 0.11320755 RSDQBPGKMDFRHH-BILRFKGYSA-N CC1C2CCC3(C)C(=O)CCC(=C3C2OC1=O)C
506 0.11320755 BJNRYKWHTCAVLA-FEPPMDFBSA-N CC1C2C(O)CC(C)(C=C)C(C2OC1=O)C(=C)CO
507 0.11320755 RIKWDZWVHUIUAM-KICRZJJPSA-N CC1=CC(=O)CC([C@]1(/C=C/C(=C\C=O)/C)O)(C)C
508 0.11320755 RFNUCJPJRGWVFX-IKECWLCDSA-N C[C@H]1[C@H]2CC3=C(C)C(=O)CC[C@]3(C)C[C@H]2OC1=O
509 0.11320755 RSDQBPGKMDFRHH-ACGQPVHCSA-N CC1C2CCC3(C)C(=O)CCC(=C3C2OC1=O)C
510 0.11320755 BJNRYKWHTCAVLA-JSXSYOHWSA-N CC1C2C(O)CC(C)(C=C)C(C2OC1=O)C(=C)CO
511 0.11320755 RIKWDZWVHUIUAM-GJJOHELOSA-N [C@@]1(C(C)(C)CC(=O)C=C1C)(O)/C=C/C(/C)=C\C=O
512 0.11320755 MRFGPUOUYJLLIW-UHFFFAOYSA-N CC1C(=O)OC2=C3C(CCC12)(C)CCC(=O)C3C
513 0.11320755 FDXBHIQEVCGYKB-UHFFFAOYSA-N CCOC(=O)C=CC(C)COCC1=CC=CC=C1
514 0.11320755 KYDLMUUUULKETF-AATRIKPKSA-N OC(=O)CC(/C=C/C1(O)C(=CC(=O)CC1(C)C)C)C
515 0.11320755 RSDQBPGKMDFRHH-JLBHGKSJSA-N CC1C2CCC3(C)C(=O)CCC(=C3C2OC1=O)C
516 0.11320755 ZPWOUXPDTPVWPU-UHFFFAOYSA-N CCCC(O)C#CCCOC1CCCCO1
517 0.11320755 RSDQBPGKMDFRHH-MJVIGCOGSA-N CC1C2CCC3(C)C(=O)CCC(=C3C2OC1=O)C
518 0.11320755 RSDQBPGKMDFRHH-FMRSBHEDSA-N CC1C2CCC3(C)C(=O)CCC(=C3C2OC1=O)C
519 0.11320755 RSDQBPGKMDFRHH-UHFFFAOYSA-N CC1C2CCC3(C)C(=O)CCC(C)=C3C2OC1=O
520 0.11320755 DPEGXDIIQWTEMC-JYOAFUTRSA-N CC1(C)CCC(=CCc2ccc(O)cc2O)CO1
521 0.11214953 AQDCDBPIAFPTHG-UHFFFAOYSA-N CCCC(=O)C1=CC=C(CCC(=O)OCC)C=C1
522 0.11214953 ZBRIBJZHIFOMAV-IAGXKZSMSA-N CC1=CC2CC3(C4OC4OC3=O)C(C)(C)C2CC1
523 0.11214953 PMAADINUZNQANE-UHFFFAOYSA-N CCOC(CSC1CCCCC1O)OCC
524 0.11214953 DZMJTUXKDCRSTN-UHFFFAOYSA-N CC(=C)C1CCC2=C(C(=O)O)C(C(C(C2C1)C)O)O
525 0.11214953 UQIOQRKYBIJHBX-UHFFFAOYSA-N CC(=O)C=CC1=C(C)C(O)(CCC1(C)C)CC(=O)O
526 0.11214953 PHHDVGGCTAPBHF-AATRIKPKSA-N CCCC=CC(=O)CCc1ccc(O)c(OC)c1
527 0.11214953 PHHDVGGCTAPBHF-UHFFFAOYSA-N CCCC=CC(=O)CCc1ccc(O)c(OC)c1
528 0.11214953 FCRACOPGPMPSHN-NTUGQGQXSA-N CC(=CC(=O)O)C=CC1C(=CC(=O)CC1(C)C)C
529 0.11214953 VIRRSSOWRCQPPA-UHFFFAOYSA-N COCc1c(O)ccc(O)c1CCC=CC=CC
530 0.11214953 ZBRIBJZHIFOMAV-VUABOHJTSA-N CC1=CC2CC3(C4OC4OC3=O)C(C)(C)C2CC1
531 0.11111111 VMLZITRLQHOQKZ-ISZGNANSSA-N COCC=Cc1ccc2OC(C)(C)C(O)Cc2c1
532 0.11111111 KLMVGMFEHSXUMU-VMPCVLLUSA-N CCC(O)C=C(/CC)C(=O)CCC(=O)CC
533 0.11111111 ZQAUYISCRAYKFP-UHFFFAOYSA-N C=C1CCCC2(C1CC(=C(C(=O)O)C)C(=C2)O)C
534 0.11111111 MMJJWZIDBAJCJK-CUXKMMBLSA-N CC(=C/CCC(C)(O)C=C)C(=O)c1occ(C)c1
535 0.11111111 MLZLTBQEUUTTTP-DFBGVHRSSA-N CC1C(OCCc2ccccc2)OCC1C(=O)C
536 0.11111111 OBTRREJJVGRRMR-UHFFFAOYSA-N Cc1ccc(c(c1)OCCC(C(C(=O)O)(C)C)O)C
537 0.11111111 KLMVGMFEHSXUMU-BZYZDCJZSA-N CCC(O)C=C(/CC)C(=O)CCC(=O)CC
538 0.11009174 TYBMHGBQRJQXQU-KZKSEWEJSA-N CC1CC(=O)C(=C(C)/CO)C2C=C(C)C(=O)CC12
539 0.11009174 GZKPGELBFJDQJX-FEUHOPSXSA-N CC(C(=O)O)C1=CC2(C)C(C)CCCC2=CC1=O
540 0.11009174 MYFCOXMJJHPXNV-ACWSFKNESA-N CC=C(/C)C(=O)OCC1=CC(O)C(CC1=O)C(C)C
541 0.11009174 OOYCGMQJIWHWHA-FZHXTVGLSA-N CCC=C/CC1C(O)CCC1CC(=O)OC
542 0.11009174 UJQJZNVVZMISBD-UHFFFAOYSA-N CCC(=O)C(CCC1=CC=CC(OC)=C1)C(C)=O
543 0.11009174 HBKLDPCZIHZUSH-UHFFFAOYSA-N CC(=O)C1C(=O)C(=O)C(C)(C)C11CCC(C)=CC1
544 0.11009174 OOYCGMQJIWHWHA-UHFFFAOYSA-N CCC=CCC1C(O)CCC1CC(=O)OC
545 0.11009174 LASQZSRKRLHSPX-GGUBGCTKSA-N CC1(O)C2CCC(C)(C=C)C(C2OC1=O)C(=C)CO
546 0.11009174 MZBNTYMOMIEJFL-UHFFFAOYSA-N OC(=O)C(C1CCC2(C(=C(C)C(=O)CC2)C1O)C)C
547 0.11009174 XMZNDMLSWVBOKQ-UHFFFAOYSA-N CCC(C)C(=O)C1C(=O)C(O)C(CC=C(C)C)C1=O
548 0.10909091 CNMVECWDAUKGIE-UHFFFAOYSA-N CCC1(C)CCC2C(C1=C(C(=O)O)C)OC(=O)C2C
549 0.10909091 RCVGOPRPKQYSPZ-PSOPSSQASA-N COC(C)(C)C1CC2(O)CC(CC=C)C(=O)C=C2O1
550 0.10909091 BMRYEUWYCXKHSO-CYHVGBIXSA-N CC(=C)C1CC2C(CC1(C)C=C)OC(=O)C2(O)CO
551 0.10909091 BMRYEUWYCXKHSO-JQPXUNLUSA-N CC(=C)C1CC2C(CC1(C)C=C)OC(=O)C2(O)CO
552 0.10909091 ZPCDMUKEHIEOLP-VTRHIXLQSA-N CCC(C)C1CC(=O)C(=CC1O)OC(=O)C(=C/C)C
553 0.10909091 BMRYEUWYCXKHSO-SZWZKDINSA-N CC(=C)C1CC2C(CC1(C)C=C)OC(=O)C2(O)CO
554 0.10909091 VVTUCTDLMMABKL-HKBVPSITSA-N CC=C(C)/C(=O)OC1C=CC(=C(C=O)C1(C)C)C
555 0.10810811 TVHFAQKTIGHVST-PVZBEVCSSA-N CC1C2C(O)C(C(=C)CO)C(C)(CC2OC1=O)C=C
556 0.10810811 VKUZHPLTRNTQEW-HKBVPSITSA-N CC=C(C)/C(=O)OC1C(=CC=C(C=O)C1(C)C)C
557 0.10810811 LNHHETCHVOGQEP-VNLRXTSXSA-N CC(C)C1=CC(=O)OC1(O)C2C(C)CCC2C(=O)C
558 0.10810811 RTIKAOAEFATPRE-YWPYICTPSA-N CC(=C)[C@H]1C[C@@H](O)[C@@](C)(C1)C(=O)C(=C)CCC(=O)O
559 0.10714286 BOSZFTJTEITMLK-YIVQXAGMSA-N CC[C@H]1CCC[C@H](C)[C@@]12OC(=O)[C@@](C)(O)C(=O)C2=C
560 0.10714286 BOSZFTJTEITMLK-QFEPDWEUSA-N CC[C@H]1CCC[C@@H](C)[C@@]12OC(=O)[C@](C)(O)C(=O)C2=C
561 0.10714286 MOVQBZMHHMTQAC-UHFFFAOYSA-N CC1=CCC(C2(C1C(O)C(CC2)C(=C)C(=O)O)C)O
562 0.10714286 BRWWVMHRZWQSIL-UHFFFAOYSA-N CC(CCC=C(C)C)C1C(=O)C=C(C)C(=O)C1=O
563 0.10714286 IYJVVMXASRXTET-PFFFPCNUSA-N CC12CCC(C(O)C1C(=C)CCC2O)C(=C)C(=O)O
564 0.10619469 WQSDBCOIMPODMI-UHFFFAOYSA-N O=CCC1C(CCCCCCCC(=O)O)C=CC1=O
565 0.10526316 QQYXBLIHHIHFCW-UHFFFAOYSA-N CC(=CC(=O)CC1(C)CCC(O1)c1cocc1)C
566 0.10526316 QQYXBLIHHIHFCW-LSDHHAIUSA-N CC(=CC(=O)C[C@]1(CC[C@H](O1)C2=COC=C2)C)C
567 0.10526316 QQYXBLIHHIHFCW-CABCVRRESA-N CC(=CC(=O)CC1(C)CCC(O1)c2cocc2)C
568 0.10526316 IQIAZCGRRZSNKY-UHFFFAOYSA-N COC(=O)CC(O)CCC(C)=CCCC=C
569 0.10526316 QQYXBLIHHIHFCW-HUUCEWRRSA-N CC(=CC(=O)CC1(C)CCC(O1)c2cocc2)C
570 0.10526316 IQIAZCGRRZSNKY-UHFFFAOYSA-N COC(=O)CC(O)CCC(C)=CCCC=C
571 0.10434783 SUMMQMXACBFGLA-HNNXBMFYSA-N CC(C)CC(=O)CC(C)(O)CCC(=O)c1cocc1
572 0.10434783 SUMMQMXACBFGLA-UHFFFAOYSA-N CC(C)CC(=O)CC(C)(O)CCC(=O)C1=COC=C1
573 0.10344828 FGVUPSACBQEUNT-UHFFFAOYSA-N COC(=O)CCC(C)=CCCC(C)=CCO
574 0.10344828 HAWVDGKSLIEUSO-UHFFFAOYSA-N O=CC1C(CC=C(C1CCC(=O)C)C(=O)O)C(C)C
575 0.10344828 ASZIGQFYGXSPCO-UHFFFAOYSA-N CC(CCCO)C1=C(C)CC2OC(=O)C(=C)C2C1O
576 0.10344828 ASZIGQFYGXSPCO-RHBIEUIISA-N CC(CCCO)C1=C(C)CC2OC(=O)C(=C)C2C1O
577 0.10344828 ASZIGQFYGXSPCO-UBVLEBKSSA-N CC(CCCO)C1=C(C)CC2OC(=O)C(=C)C2C1O
578 0.10309278 CHKPFVHCBRAVJP-MHCGRXEOSA-N CC1=C/C2OC(=O)C(=C)C2CC(O)C(=CCC1)C
579 0.10309278 XQVSREKNQZKAKU-ZOAWPARFSA-N CC1=C/CC(O)C(=CC2OC(=O)C(=C)C2CC1)C
580 0.10309278 XQUFOUZQKNYMIU-QBJJJPFBSA-N CC1=C/C2OC(=O)C(=C)C2CC=C(/C)C(O)CC1
581 0.10309278 CHKPFVHCBRAVJP-IPUZXADRSA-N CC1=C/C2OC(=O)C(=C)C2CC(O)C(=CCC1)C
582 0.10309278 JNHKVMWTQCZYHK-FGBBUQKBSA-N CC1=C/C2OC(=O)C(=C)C2CCC(=C)C(O)CC1
583 0.10309278 GDAPCCXIJOBGFV-RZTNTRCOSA-N CC1=CC(O)CC(=C/C2OC(=O)C(=C)C2CC1)C
584 0.10309278 JNHKVMWTQCZYHK-GRZPXJOKSA-N CC1=C/C2OC(=O)C(=C)C2CCC(=C)C(O)CC1
585 0.10309278 KOZHGHBBKHOGEC-QHRJQUTISA-N CC1=C/CCC(=C)[C@@H](O)C[C@H]2[C@@H](C1)OC(=O)C2=C
586 0.10309278 KOZHGHBBKHOGEC-HQJYEZFTSA-N CC1=C/CCC(=C)C(O)CC2C(C1)OC(=O)C2=C
587 0.10309278 GDAPCCXIJOBGFV-OAMUUVBCSA-N C/C/1=C\C2OC(=O)C(=C)C2CC/C(=C/C(C1)O)/C
588 0.10309278 XEAAWSHNKCFYSB-ILDKRJFYSA-N CC1=C/CCC(=CCC2C(C1)OC(=O)C2=C)CO
589 0.10309278 GDAPCCXIJOBGFV-TZPFULOFSA-N CC1=C/C(O)CC(=CC2OC(=O)C(=C)C2CC1)C
590 0.10309278 BMFLYLUFZRFANY-DZGUGMOBSA-N CC1C(O)C=CC(C)(C)Oc2cc(C)c(O)cc12
591 0.10309278 JOEBJGMBYIYVJI-PWNRVCHISA-N CC1=C/CC(O)C(=CCC2C(C1)OC(=O)C2=C)C
592 0.10309278 TXXSOUFHWOHCLV-SDELVPRSSA-N CC1=C/CC2C(CC(=CC(O)C1)C)OC(=O)C2=C
593 0.10309278 BMFLYLUFZRFANY-UHGNHILRSA-N CC1C(O)C=CC(C)(C)Oc2cc(C)c(O)cc12
594 0.10309278 QELPHSJDYAPDHF-BWYKCHFUSA-N CC1=C/CCC(=CC2OC(=O)C(=C)C2CC1)CO
595 0.10309278 FRDLPOYYWWRSPZ-YJFKKQHSSA-N CC1=C/C(O)C2C(CC(=CCC1)C)OC(=O)C2=C
596 0.10309278 XQVSREKNQZKAKU-APQBBXBWSA-N C\C1=C\CC(O)\C(C)=C\C2OC(=O)C(=C)C2CC1
597 0.10309278 SOKJNXZUHIWBPW-XQJULVJBSA-N CC1=C/C(O)C2C(OC(=O)C2=C)C=C(/C)CCC1
598 0.10309278 KOZHGHBBKHOGEC-KRDHWONMSA-N CC1=CCCC(=C)C(O)CC2C(C1)OC(=O)C2=C
599 0.10309278 XQVSREKNQZKAKU-ZNJKZWBCSA-N CC1=CCC(O)C(=CC2OC(=O)C(=C)C2CC1)C
600 0.10309278 ZCZMARIOCGFMGE-UHFFFAOYSA-N OC1CC(O)C2(C(C1=C)Cc1c(C2)occ1C)C
601 0.10309278 QELPHSJDYAPDHF-DQICQQHDSA-N CC1=C/CCC(=CC2OC(=O)C(=C)C2CC1)CO
602 0.10309278 KQQPSKKDGWRRFG-UHFFFAOYSA-N OC(=O)C1=CC2C3(C1=CCC3C)CC(C2O)(C)C
603 0.10309278 UHWFCSMSFIQLQN-XYWVXRDLSA-N CC1=C/CC2C(OC(=O)C2=C)C=C(/C)CC(O)C1
604 0.10309278 XQVSREKNQZKAKU-QUNOJYCZSA-N CC1=C/CC(O)C(=C/C2OC(=O)C(=C)C2CC1)C
605 0.10309278 XQVSREKNQZKAKU-HQVNYXNASA-N CC1=CCC(O)C(=CC2OC(=O)C(=C)C2CC1)C
606 0.10309278 CSWGBLVUKVWCOS-QOGPPOORSA-N CC1=C/C2OC(=O)C(=C)C2CCC(=CCC1)CO
607 0.10309278 JNHKVMWTQCZYHK-CMDGGOBGSA-N C/C/1=C\C2OC(=O)C(=C)C2CCC(=C)C(CC1)O
608 0.10309278 GDAPCCXIJOBGFV-NUITUPCLSA-N CC1=C/C(O)CC(=CC2OC(=O)C(=C)C2CC1)C
609 0.10309278 YJWBEUWUBWITDK-UHFFFAOYSA-N CC1=CC(=CC(C)=C1)C(=O)CCCCCC(O)=O
610 0.10309278 XQUFOUZQKNYMIU-JKEYLWOXSA-N CC1=C/C2OC(=O)C(=C)C2CC=C(/C)C(O)CC1
611 0.10309278 GDAPCCXIJOBGFV-LZQGXPBISA-N CC1=C/C(O)CC(=CC2OC(=O)C(=C)C2CC1)C
612 0.10309278 QELPHSJDYAPDHF-YFGIHTOASA-N OC/C/1=C\C2OC(=O)C(=C)C2CCC(=CCC1)C
613 0.10309278 XJHMNKQRSRSCRT-FNFRGUOCSA-N CC1=C/CC(O)C(=CCC2OC(=O)C(=C)C2C1)C
614 0.10309278 XQVSREKNQZKAKU-MIULVPIPSA-N CC1=C/CC(O)C(=CC2OC(=O)C(=C)C2CC1)C
615 0.10309278 REFDVDWXWAWAOK-VNHYZAJKSA-N CC1=CCC[C@@]2(C)O[C@H]2CC3=C(C)C(=O)O[C@@H]3C1
616 0.10309278 PDEJECFRCJOMEN-OURLZOILSA-N C/C/1=C\[C@@H]2[C@@H]([C@@H](C/C(=C/CC1)/C)O)C(=C)C(=O)O2
617 0.10309278 KONFZMVRWUWSRS-UHFFFAOYSA-N OC1CCC2(C(C1=C)(O)Cc1c(C2)occ1C)C
618 0.10309278 XQVSREKNQZKAKU-RZPRNJIHSA-N CC1=C/C[C@H](O)C(=C[C@H]2OC(=O)C(=C)[C@@H]2CC1)C
619 0.10309278 CSWGBLVUKVWCOS-DMNBEGBYSA-N OCC1=CCC/C(=C/C2C(CC1)C(=C)C(=O)O2)/C
620 0.10309278 GDAPCCXIJOBGFV-LHJHVDGASA-N C/C/1=C\[C@H](C/C(=C/[C@H]2[C@H](CC1)C(=C)C(=O)O2)/C)O
621 0.10309278 CMBHNGBICHGXPR-UHFFFAOYSA-N CC1=CC(C)=C(C)C(C(=O)CCCC(O)=O)=C1C
622 0.10309278 XQVSREKNQZKAKU-WQURXQIUSA-N CC1=C/CC(O)C(=CC2OC(=O)C(=C)C2CC1)C
623 0.10309278 FRDLPOYYWWRSPZ-MXSOBKCTSA-N CC1=C/C(O)C2C(CC(=CCC1)C)OC(=O)C2=C
624 0.10309278 AMICCBFUERPZET-UHFFFAOYSA-N OCC1=CCCC(=CCC2=C(C(=O)OC2C1)C)C
625 0.10309278 XJHMNKQRSRSCRT-KUKYZQSUSA-N CC1=C/CC(O)C(=CCC2OC(=O)C(=C)C2C1)C
626 0.10309278 MRSAKXPMFOTIHO-UHFFFAOYSA-N CC1=CCC2=C(C)C(=O)OC2CC2(C(CC1)O2)C
627 0.10309278 CSWGBLVUKVWCOS-HEZJRNALSA-N CC1=C/C2OC(=O)C(=C)C2CCC(=C/CC1)CO
628 0.10309278 REFDVDWXWAWAOK-UHFFFAOYSA-N CC1=CCCC2(C)OC2CC2=C(C(=O)OC2C1)C
629 0.10309278 CHKPFVHCBRAVJP-DGHSVJCBSA-N CC1=C/C2OC(=O)C(=C)C2CC(O)C(=CCC1)C
630 0.10309278 YYAUMZUANJPNQI-UHFFFAOYSA-N CC1=C(C)C(C)=C(C(=O)CCC(O)=O)C(C)=C1C
631 0.10309278 JNHKVMWTQCZYHK-CVZWCJCVSA-N C/C/1=C\[C@@H]2[C@@H](CCC(=C)[C@@H](CC1)O)C(=C)C(=O)O2
632 0.10309278 FRDLPOYYWWRSPZ-ZVEIMFCASA-N C\C1=C\CC\C(C)=C/C(O)C2C(C1)OC(=O)C2=C
633 0.1025641 ZATJKUHWCNECPY-IKVITTDRSA-N CC1CC(O)C=C(C)C1(C)CCC2=CC(O)OC2=O
634 0.1025641 ZATJKUHWCNECPY-GVUJHPQVSA-N CC1CC(O)C=C(C)C1(C)CCC2=CC(O)OC2=O
635 0.10204082 AMTWDUNEGCJLDJ-UHFFFAOYSA-N C=C1C(=O)OC2C1CCC1(C32OC3(C)CCC1)C
636 0.10204082 XBKAOWMWLQWSDM-UHFFFAOYSA-N CC1=CC=C(C=C1)C(=O)CCCCCCC(O)=O
637 0.10204082 NEHXPIGRYFZMOE-BUWBAVOPSA-N CC1CCC2=C(C)C(=O)OC2C3(C)C1CCC3=O
638 0.10204082 JACOXIUOTHSYLC-UHFFFAOYSA-N OCC1C(=O)OC2C1CCC(=C)C1C2C(=C)CC1
639 0.10204082 XRMUFJJWHFKLGC-UHFFFAOYSA-N CC1=CC(=CC=C1)C(=O)CCCCCCC(O)=O
640 0.10204082 STNOVCSCDYMEBT-JCEYZCGSSA-N CC1CCC2OC23CC4OC(=O)C(=C4CC13C)C
641 0.10204082 YMVLRUKTPDOSNY-UHFFFAOYSA-N OCC1C(=O)OC2C1CC=C(C1C2C(=C)CC1)C
642 0.10204082 FFKRSNFARUKQSK-UHFFFAOYSA-N CC(C)(C)C1=CC(CCC(O)=O)=CC2=C1OCC2
643 0.10204082 QPSXGPKMLOFJDQ-PJQZNRQZSA-N CC1=CC2C(O)C3OC(=O)C=C3C(C)(C)C2CC1
644 0.10204082 GAEHQBKPJMWHHX-UHFFFAOYSA-N CC1(COC(=O)CCCC2=CC=CC=C2)COC1
645 0.10204082 FELKSHAELBQVRN-UHFFFAOYSA-N OC(C(C(O)=O)C1=CC=CC=C1)C1CCCCC1
646 0.10204082 QMMXMPAHHKECTD-UHFFFAOYSA-N OC1C=C2C3(C1C)CC(CC3C=C2C(=O)O)(C)C
647 0.10204082 STNOVCSCDYMEBT-YYOGNGJWSA-N CC1CCC2OC23CC4OC(=O)C(=C4CC13C)C
648 0.10204082 ZIOLYSUSVRZXCY-UHFFFAOYSA-N OCC1=C2CC=C(C)CCC=C(CC2OC1=O)C
649 0.10204082 RUCMYNVWEBCTME-UHFFFAOYSA-N CC1=CC=CC=C1C(=O)CCCCCCC(O)=O
650 0.10169492 ZUVZYHLJLPPRFY-UHFFFAOYSA-N O=CC1C(CCC(=O)C)C(C)CCC1C(=C)C(=O)O
651 0.10169492 ZUVZYHLJLPPRFY-IGJVIKARSA-N CC1CCC(C(C=O)C1CCC(=O)C)C(=C)C(=O)O
652 0.1010101 DCKYPAZZUYXYTC-BLYSDKNSSA-N CC1CC2OC(=O)C(=C)C2CC3(C)C1CCC3=O
653 0.1010101 FCBNTAJEZHMKMS-DHMWGJHJSA-N CC12CCC(O)C(=C)C1(O)CC(CC2)C(=C)C(=O)O
654 0.1010101 TZCFSQVFDGXOQE-CUAKCJNNSA-N CC1=CCCC(=CC2OC(=O)C(C)(O)C2C(O)C1)C
655 0.1010101 DCKYPAZZUYXYTC-LXRNVZLWSA-N CC1CC2OC(=O)C(=C)C2CC3(C)C1CCC3=O
656 0.1010101 DCKYPAZZUYXYTC-SCGWIAOYSA-N CC1CC2OC(=O)C(=C)C2CC3(C)C1CCC3=O
657 0.1010101 YIQKVCDNUFDAHB-UHFFFAOYSA-N O=C1OC2C(C1=C)C1OC31C(C2)(C)CCCC3C
658 0.1010101 SRFVWNFFNWKCRR-UHFFFAOYSA-N CC1(C)OCCC1OC(=O)CCC1=CC=CC=C1
659 0.1010101 DCKYPAZZUYXYTC-BPKGBABQSA-N CC1CC2OC(=O)C(=C)C2CC3(C)C1CCC3=O
660 0.1010101 FCBNTAJEZHMKMS-RJZRQDKASA-N CC12CCC(O)C(=C)C1(O)CC(CC2)C(=C)C(=O)O
661 0.1010101 YIQKVCDNUFDAHB-HKKVUVRFSA-N CC1CCCC2(C)CC3OC(=O)C(=C)C3C4OC124
662 0.1010101 DCKYPAZZUYXYTC-UHFFFAOYSA-N C=C1C(=O)OC2C1CC1(C)C(=O)CCC1C(C2)C
663 0.1010101 GWUHRVOHFDNAQX-UHFFFAOYSA-N COc1ccc(cc1)C(C1(O)CCCCC1)C=O
664 0.1010101 DCKYPAZZUYXYTC-GCJOFGIHSA-N CC1CC2OC(=O)C(=C)C2CC3(C)C1CCC3=O
665 0.1010101 BBHFOPJJLWLAGO-STPSCQJSSA-N CC1CCC2C(C)C(=O)OC2C3(C)C=CC(=O)C13
666 0.1010101 IECITLCZOCNXRJ-UHFFFAOYSA-N C=C1OCCCC2(C1C1OC(=O)C(=C)C1CC2)C
667 0.1010101 TZCFSQVFDGXOQE-QJSKDXNJSA-N CC1=C/[C@H]2OC(=O)[C@](C)(O)[C@H]2[C@@H](O)CC(=CCC1)C
668 0.1010101 IYXKURCVMVQNOD-UHFFFAOYSA-N CC(C)CC(=O)OCC(=C)c1ccc(C)cc1O
669 0.1010101 FCBNTAJEZHMKMS-PAPYEOQZSA-N CC12CCC(O)C(=C)C1(O)CC(CC2)C(=C)C(=O)O
670 0.1010101 DCKYPAZZUYXYTC-WSWLIKMPSA-N CC1CC2OC(=O)C(=C)C2CC3(C)C1CCC3=O
671 0.1010101 CGMHPBWARRRWSN-PRSHDEELSA-N CC1=C2C[C@@H]3[C@](C)(CC[C@H]4O[C@@]34C)C[C@@H]2OC1=O
672 0.1010101 DCKYPAZZUYXYTC-HBKJAXODSA-N C[C@H]1C[C@@H]2[C@H](C[C@]3([C@H]1CCC3=O)C)C(=C)C(=O)O2
673 0.1010101 DQRZXLUCRJNWKV-UHFFFAOYSA-N C(CC1=CC=C(OCC2CO2)C=C1)OCC1CC1
674 0.1010101 OMLYHBVUQHIBNZ-LNNJMGJISA-N CC1(C)CC2C(C=C3COC(=O)C34CC24C)C1O
675 0.1010101 DCKYPAZZUYXYTC-ZGWNKZGNSA-N CC1CC2OC(=O)C(=C)C2CC3(C)C1CCC3=O
676 0.1010101 DCKYPAZZUYXYTC-DPXQDECBSA-N CC1CC2OC(=O)C(=C)C2CC3(C)C1CCC3=O
677 0.10084034 QJXNUAMCHIIBHU-GVUJHPQVSA-N CC(=C)C1CCC(C)(O)C1CC2=C(C)C(O)OC2=O
678 0.1 FJKWKEZAHVWIOR-PHKVGIEFSA-N CC1CCC2C(C)C(=O)OC2C3C1C(=O)C=C3C
679 0.1 DEOVNZHBRSTGRV-WZRBSPASSA-N CC1(C)CC2C(O)C3=C(CC(=C)C2C1)C(=O)OC3
680 0.1 QEFUTRKIARMBLC-IJJRAJKASA-N CC1C2CCC(=C)C3CC(=O)C(C)C3C2OC1=O
681 0.1 FJKWKEZAHVWIOR-ZRWWOAQGSA-N CC1CCC2C(C)C(=O)OC2C3C1C(=O)C=C3C
682 0.1 FJKWKEZAHVWIOR-LCPIIMPGSA-N CC1CCC2C(C)C(=O)OC2C3C1C(=O)C=C3C
683 0.1 IKCCQQBIAULDMO-UHFFFAOYSA-N COC1=CC(CC=C)=CC=C1OC1CCCCO1
684 0.1 FJKWKEZAHVWIOR-HKKIIAMESA-N CC1CCC2C(C)C(=O)OC2C3C1C(=O)C=C3C
685 0.1 PSZWLNHNIMHQNE-QFILMLMFSA-N CC1C2CC=C(C)C3CC(=O)C(C)C3C2OC1=O
686 0.1 XICSTKBYGWRFGS-BMIGLBTASA-N C[C@@H]1CC=Cc2c(CO)c(ccc12)[C@@](C)(O)CO
687 0.1 NBGLHQUCXXCSLL-UHFFFAOYSA-N CC1C(=O)OC2C1CCC(=C1C2C(C)CC1=O)C
688 0.1 OQPZYAGHFVDHND-ZDUSSCGKSA-N CC(C)C(CC(=O)O)c1cc(C)ccc1C(=O)C
689 0.1 FJKWKEZAHVWIOR-WPQUGDPHSA-N CC1CCC2C(C)C(=O)OC2C3C1C(=O)C=C3C
690 0.1 UHGSGIFMYDNNLM-UHFFFAOYSA-N O=CC=COC=CC=CCCCCCCCC(=O)O
691 0.1 NFDGWNUTVNONNC-UHFFFAOYSA-N CC1(C)CC2CCC(C(O)=O)C11C2CC(=O)C1=C
692 0.1 FJKWKEZAHVWIOR-UHFFFAOYSA-N CC1C2CCC(C)C3C(C2OC1=O)C(C)=CC3=O
693 0.1 QEFUTRKIARMBLC-WKSZEZMPSA-N CC1C2CCC(=C)C3CC(=O)C(C)C3C2OC1=O
694 0.1 MKZJMRUMGALGSV-VNSGBQQYSA-N CC1=C/CC(O)C(=CC2OC(=O)C(C)(O)C2CC1)C
695 0.1 PSZWLNHNIMHQNE-CVWJPNGZSA-N CC1C2CC=C(C)C3CC(=O)C(C)C3C2OC1=O
696 0.1 SBMVCYUMWSRJRE-LXAZIXBXSA-N CC1C2CC3(O)C(=C)CCC(O)C3(C)CC2OC1=O
697 0.1 QEFUTRKIARMBLC-QFILMLMFSA-N CC1C2CCC(=C)C3CC(=O)C(C)C3C2OC1=O
698 0.099173554 LKVKWNDXOWODLO-UHFFFAOYSA-N CC(CO)CC(=O)CC1(C)CCC(O1)C1=COC=C1
699 0.099173554 LKVKWNDXOWODLO-CQDKDKBSSA-N CC(CO)CC(=O)CC1(C)CCC(O1)c2cocc2
700 0.099173554 LKVKWNDXOWODLO-NILFDRSVSA-N CC(CO)CC(=O)CC1(C)CCC(O1)c2cocc2
701 0.099173554 GLXUXPJCOSFTNK-UHFFFAOYSA-N CCCCCC(=O)C=CC1C(O)CC(=O)C1CC=O
702 0.099009901 XOXPBNMYVDBRTQ-UHFFFAOYSA-N C=C1CCOCC2(C1CC1=C(C)C(=O)OC1C2)C
703 0.099009901 KGJUZQMPTQIFAB-IDMWBNCISA-N CC1C2CC3(O)C(=C)CC(O)CC3(C)CC2OC1=O
704 0.099009901 IAFSKTLUFXELBT-UHFFFAOYSA-N C=C1C(=O)OC2C1CC(O)C1(C2C(C)(O)CCC1)C
705 0.099009901 NSTRZEDMEPEPFC-UHFFFAOYSA-N CC1=C2CC(C)(C)CC2C(O)C2=C(C1)C(=O)OC2
706 0.099009901 RABXJVNSGMBEBF-UHFFFAOYSA-N OC1(CC(=O)OC2CCCC2)CCCCC1
707 0.099009901 NSTRZEDMEPEPFC-YPMHNXCESA-N CC1=C2CC(C)(C)CC2C(O)C3=C(C1)C(=O)OC3
708 0.099009901 LISPNEILPNWOAY-XUWHGSIVSA-N CC1C(O)CC(O)C2=CCC(CC12C)C(=C)C(=O)O
709 0.099009901 FLFLTGYDHAHKPY-UHVKOZFHSA-N CC1CCC(O)C2(C)C(O)CC(C=C12)C(=C)C(=O)O
710 0.099009901 FDUIILVWAZDNBQ-XUGXRQAHSA-N CC1C2CC(O)C3(C)CCCC(=C)C3(O)C2OC1=O
711 0.099009901 FDUIILVWAZDNBQ-SFJACZDSSA-N CC1C2CC(O)C3(C)CCCC(=C)C3(O)C2OC1=O
712 0.099009901 FFUFLYAPXFJSBF-RWSFTLGLSA-N CCC(C)CC(=O)Oc1ccc(cc1)C2OC2C
713 0.099009901 YLFJCXWJWFVXDI-XOGYVCSVSA-N C[C@H]1CCC[C@@H]2[C@@H](O)[C@@H]3OC(=O)C(=C3[C@@H](O)[C@]12C)C
714 0.099009901 GQCKLXXZMNVOHW-KAMYIIQDSA-N [H]\C(=C(/CCCCC(C)O)C(O)=O)C1=CC=CC=C1
715 0.099009901 OQXWCPFTGVPFQX-UHFFFAOYSA-N CCOC(=O)CCC(=O)C1=C(C)C=C(C)C=C1C
716 0.099009901 UEEDNJLGWKEDFS-CKSXQKNVSA-N CC1CC2OC(=O)C(C)C2CC3C(C)C(=O)C=C13
717 0.099009901 SGAQPQHTGWRULN-LLVKDONJSA-N CC[C@@H](C)C(=O)Oc1ccc(CC=C)cc1OC
718 0.099009901 OOUMDPFVFQREGZ-UHFFFAOYSA-N CCOC(=O)CCCC(=O)C1=CC(C)=CC(C)=C1
719 0.099009901 UEEDNJLGWKEDFS-LLFKQULJSA-N CC1CC2OC(=O)C(C)C2CC3C(C)C(=O)C=C13
720 0.099009901 UEEDNJLGWKEDFS-FBEHUXOMSA-N CC1CC2OC(=O)C(C)C2CC3C(C)C(=O)C=C13
721 0.099009901 IPYZSOJFRKQCTL-UHFFFAOYSA-N C=C1COCCC2(C1C1OC(=O)C(=C)C1CC2)C
722 0.099009901 IEQAAKYVJRHZFM-UHFFFAOYSA-N CCOC(=O)CC(=O)C1=C(C)C(C)=C(C)C(C)=C1
723 0.099009901 SDZHHQBUHJKFLL-UHFFFAOYSA-N OCC1C(=O)OC2C1CC1C(=C)CC(CC1(C2)C)O
724 0.098360656 SQASSOPEGUZNNA-PTSLLPCZSA-N CCC1OC(CC1O)C2CC(O)C(CC=C/C#C)O2
725 0.098360656 SQASSOPEGUZNNA-VPVLPJBGSA-N CCC1OC(CC1O)C2CC(O)C(CC=CC#C)O2
726 0.098360656 DVMHOADEMGTVLF-MEDDXHKCSA-N CC(=CCC(O)C(=CCCC1=CC(=O)OC1O)C)C
727 0.098039216 DCPBVRDVUNUXBC-UHFFFAOYSA-N C=C1CCC2C1C(O)C(CC=C2C)C(=C)C(=O)O
728 0.098039216 UBNYRXMKIIGMKK-UHFFFAOYSA-N COC1=CC=C(C=CC(=O)OCCC(C)C)C=C1
729 0.098039216 LPXFUZHBMCIEBY-UHFFFAOYSA-N Cc1ccc(c(c1)OCCOCC(C(=O)O)(C)C)C
730 0.098039216 YARRWVYKHJNVHX-LLVKDONJSA-N CC[C@@H](C)C(=O)Oc1ccc(OC)cc1C=CC
731 0.098039216 MJGUTPVZMHZZFH-UHFFFAOYSA-N C=C(C1CCC(=C)C2C(C1O)C(=C)CC2)C(=O)O
732 0.098039216 ASVMNQXNLTVYGN-UHFFFAOYSA-N CCOC(=O)C(C)C[Si](C)(OCC)OCC
733 0.098039216 XMPDAVDYIOMTLX-UHFFFAOYSA-N CC1=C2C3OC(=O)C(=C)C3(O)CCC2(CCC1)C
734 0.098039216 OIRMTEOVICFHJP-NTVZQBGLSA-N CC1CC(C(=O)c2cocc2)C(=CC(C)(C)O)C1
735 0.098039216 YARRWVYKHJNVHX-UHFFFAOYSA-N CCC(C)C(=O)OC1=CC=C(OC)C=C1C=CC
736 0.098039216 YJSJUXYPNRIPKG-UHFFFAOYSA-N COC1=CC=C(COCC(C)C=C(C)C=O)C=C1
737 0.098039216 CSRJSWYSGFYNOF-ZUJPDMLGSA-N CC1C(O)CC(O)C2(C)CCC(C=C12)C(=C)C(=O)O
738 0.098039216 ZEHIWJWPCRDNKT-UHFFFAOYSA-N C=C1COCCC2(C1CC1=C(C)C(=O)OC1C2)C
739 0.098039216 YARRWVYKHJNVHX-FNORWQNLSA-N CCC(C)C(=O)OC1=CC=C(OC)C=C1\C=C\C
740 0.098039216 YLMSJTAFOFIDRW-JURCDPSOSA-N CC(=O)C1CCC2(C)CCC(CC12O)C(=C)C(=O)O
741 0.098039216 NRLAITKLHLDNSZ-KNUVPAIGSA-N CC1CCC2C(C)C(=O)OC2C3C(C)C(=O)C=C13
742 0.098039216 HJDDZDXAKURJLF-FWRNSZFQSA-N CC1CC=CC2(C)C1(C)CCC23C4OC4OC3=O
743 0.098039216 YARRWVYKHJNVHX-OKPNEXGHSA-N CCC(C)C(=O)Oc1ccc(OC)cc1C=CC
744 0.098039216 UBNYRXMKIIGMKK-RMKNXTFCSA-N COC1=CC=C(\C=C\C(=O)OCCC(C)C)C=C1
745 0.098039216 XMPDAVDYIOMTLX-CFVMTHIKSA-N CC1=C2C3OC(=O)C(=C)C3(O)CCC2(C)CCC1
746 0.098039216 OTARVPUIYXHRRB-UHFFFAOYSA-N CCO[Si](C)(CCCOCC1CO1)OCC
747 0.098039216 QSBQBIVFXOMASK-UHFFFAOYSA-N COC(OC)C1CCC(=O)C1CC1=CC=CC=C1
748 0.098039216 XMPDAVDYIOMTLX-NWANDNLSSA-N CC1=C2C3OC(=O)C(=C)C3(O)CCC2(C)CCC1
749 0.097087379 TZPNSKUJWADAOC-DMLGPZFASA-N CC12CCC3C(OC(=O)C3=C)C1C(CO)CCC2O
750 0.097087379 CQUSMXJGXRSPRG-UHFFFAOYSA-N CCC=C(C(OC(=O)C1C(C1(C)C)C=O)C#C)C
751 0.097087379 XCDFVECGUGAXBT-UHFFFAOYSA-N OCCCCCCOC(=O)C=CC1=CC=CC=C1
752 0.097087379 LDAIOVKPAKFZHM-OADPDTJPSA-N CC1CCC2(C)C(CC=C(C=O)C2(O)C=O)C1=C
753 0.097087379 LDAIOVKPAKFZHM-AQNFWKISSA-N CC1CCC2(C)C(CC=C(C=O)C2(O)C=O)C1=C
754 0.097087379 PXLHIOXOXLEDHS-RAXLEYEMSA-N [H]\C(=C(/CCCCCC)C(O)=O)C1=CC(O)=CC=C1
755 0.097087379 FGPPAGZHXQKUFY-PSOPSSQASA-N CC1C(O)CCC2=CC(=O)C(=CC12C)C(=C)CO
756 0.097087379 MXMPLGVCLCXRPF-ZLDLUXBVSA-N CC1=CC(=O)CC2(C)CCC(CC12)C(=C)C(=O)O
757 0.097087379 TZPNSKUJWADAOC-XBDPKTDKSA-N CC12CCC3C(OC(=O)C3=C)C1C(CO)CCC2O
758 0.097087379 UKHJYGOIARUBHJ-UHFFFAOYSA-N C=C1OCCCC2(C1CC1=C(C)C(=O)OC1C2)C
759 0.097087379 VALNEXBRFVRUFO-QBFSEMIESA-N [H]\C(=C(/CCCCCC)C(O)=O)C1=CC=CC=C1O
760 0.097087379 KIKLBHUPUINLAP-HAEHRREDSA-N CC1C(O)CCC2CC3OC(=O)C(=C3C(O)C12C)C
761 0.097087379 LDAIOVKPAKFZHM-FBUXBERBSA-N C[C@H]1CC[C@]2([C@H](C1=C)CC=C([C@@]2(C=O)O)C=O)C
762 0.097087379 DMSULIMIYRAASY-UHFFFAOYSA-N CCOC(=O)CCCCC(=O)C1=CC=CC(C)=C1
763 0.097087379 LDAIOVKPAKFZHM-PUPMMZHASA-N CC1CCC2(C)C(CC=C(C=O)C2(O)C=O)C1=C
764 0.097087379 KTZIVFXVIOPPCI-UZDABKLJSA-N [C@H]12OC([C@@H](C)[C@@H]1CC[C@@]1(C)C=CC(O)=C(C)C21)=O
765 0.097087379 PQFNJZQHCVCCPG-AMMQDNIMSA-N CCC=C(/C)C=C(/C)C1=CC(=O)C(=C(OC)O1)C
766 0.097087379 MTVKTTBORXMRAK-XNIAFVBGSA-N CC1C2CCC3(C)C(O)CC=C(CO)C3C2OC1=O
767 0.097087379 IXWWBRCXNCIRJG-DDHOLCJHSA-N CC1=C2C(=O)OCC2(C)C=C3C1CC(C)(C)C3O
768 0.097087379 GMEQWOXALWTOIS-CKRXIKOQSA-N C[C@@H]1CC(=O)[C@](O)([C@H]2C=C(C)C(=O)C[C@@H]12)C(=C)C
769 0.097087379 MCEDHVOIFUYCBJ-UHFFFAOYSA-N C=C1CCCC2(C1CC1C(C2)OC(=O)C21CO2)C
770 0.097087379 QMBKDJABOPPEQF-NJXKZCCBSA-N CC1C(O)CC2C1C3OC(=O)C(C)(O)C3CCC2=C
771 0.096153846 GNWNPLBSEQDDQV-QKZIENHHSA-N CC(=CC=C1/O[C@H]2CC(=CC(=O)[C@H]2[C@]1(C)O)C)C
772 0.096153846 LDAIOVKPAKFZHM-UHFFFAOYSA-N O=CC1=CCC2C(C1(O)C=O)(C)CCC(C2=C)C
773 0.096153846 GNWNPLBSEQDDQV-VRBKASCLSA-N CC(=CC=C1/OC2CC(=CC(=O)C2C1(C)O)C)C
774 0.096153846 GNWNPLBSEQDDQV-FRPWFYLFSA-N CC(=CC=C1/OC2CC(=CC(=O)C2C1(C)O)C)C
775 0.096153846 YLILXMIOQPWCOR-ANZZWMKQSA-N COC1=CC(=O)C(CC=C)CC1(O)C=CC(C)(C)O
776 0.096153846 FRTYOYHFYZSMNS-UHFFFAOYSA-N COC(=O)CCCCCC1=CC=C(C=C1)C(C)=O
777 0.096153846 XOUYHRFAEOZZQI-WKKWAXIPSA-N C[C@]12C[C@@H](O)CC(=C)[C@@H]1C[C@H]3[C@@H](C2)OC(=O)[C@]3(C)O
778 0.096153846 XWCVDVFCALOBOE-UHFFFAOYSA-N O=CC1C=CC2C(C1(O)C=O)(C)CCC(C2=C)C
779 0.096153846 LFPFTGGSPHEDLT-MYPMTAMASA-N CC(=CC=C1O[C@H]2C[C@](C)(O)CC(=O)[C@H]2[C@@]1(C)O)C
780 0.096153846 JVSBSBGJGZARQB-UHFFFAOYSA-N CCOC(=O)CCCCC(=O)C1=CC=C(C)C=C1
781 0.096153846 FZHHOMBDGOODGC-QBFSEMIESA-N [H]\C(=C(/CCCCCC)C(O)=O)C1=CC=C(O)C=C1
782 0.096153846 BGBMUPRWZNTVDH-UHFFFAOYSA-N C=C1C(=O)OC2C1COCC1(C2C(C)(O)CCC1)C
783 0.096153846 GNWNPLBSEQDDQV-ZXKNAONOSA-N CC(=CC=C1/OC2CC(=CC(=O)C2C1(C)O)C)C
784 0.096153846 DINXZMGHCUTELA-UHFFFAOYSA-N CCOC(=O)CCCCC(=O)C1=CC=CC=C1C
785 0.096153846 ASTHHCQHXFEKKN-QBFSEMIESA-N [H]\C(=C(/C(O)CCCCC)C(O)=O)C1=CC=CC=C1
786 0.096153846 LPYBIZVNSMWXPK-FEGZXCSJSA-N O=C1CC(C)C(C(C1)(C)C)(O)/C=C/C(=CC(=O)O)C
787 0.096153846 LZMZVDLUOSOAIX-ZDUSSCGKSA-N CC(=CC(=O)OC1C=CC(C)(C)C(=C1C=O)C)C
788 0.096153846 ZZURGMOHXZITJV-YPCYXAEESA-N CC1CC2OC(=O)C(=C)C2CCC1C(O)CC(=O)C
789 0.096153846 CUUXJJXXBLFSTO-MGZPQWHJSA-N CC1CC(C)C(=C)C2CC=C(C=O)C(O)(C=O)C12
790 0.095238095 PQVIRXKSPDBZND-UHFFFAOYSA-N OCC(C(=O)O)(CCCOc1cc(C)ccc1C)C
791 0.095238095 DMINFMRYRQRRTD-UHFFFAOYSA-N CCOC(=O)CCCCCC(=O)C1=CC=CC=C1
792 0.095238095 VAWUNUCHZKHPGF-PSASIEDQSA-N CC(C)C1CCC(C)C2=C1C(=O)C(=C(O)C2=O)C
793 0.095238095 YYOBOZLWPYZHOQ-AMMQDNIMSA-N CCC=C(/C)C=C(/C)C1=CC(=C(C)C(=O)O1)OC
794 0.095238095 OQZGMELLQSHWQI-SOYOYJHUSA-N CC1CC(O)CC2(C)CC3OC(=O)C(C)(O)C3C=C12
795 0.095238095 YYOBOZLWPYZHOQ-UHFFFAOYSA-N CCC=C(C)C=C(C)C1=CC(=C(C)C(=O)O1)OC
796 0.095238095 OQZGMELLQSHWQI-LDLTYYASSA-N CC1CC(O)CC2(C)CC3OC(=O)C(C)(O)C3C=C12
797 0.095238095 PXBZMGHIEDYLOI-JSGCOSHPSA-N CC12CCCC(=C)C1CC(=CC2=O)C(O)(CO)CO
798 0.095238095 NJJGGWCOUXPRPO-AMMQDNIMSA-N CCC=C(/C)C=C(/C)C1=C(C)C(=CC(=O)O1)OC
799 0.095238095 CUSVNXHUOAFDTF-IDMWBNCISA-N CC12CCC(O)C(=C)C1CC3C(C2)OC(=O)C3(C)O
800 0.095238095 MVFPLBQJFFGKEP-UHFFFAOYSA-N OCC1C(=O)OC2C1CC=C(C(C2)C)CCC(=O)C
801 0.095238095 GOQZYDXUKMIZMG-GJZGRUSLSA-N CC1=CC(=O)C(C)(CC1)C2(C)CC(=O)C=C2CO
802 0.095238095 VJICDPYDJADQNH-UHFFFAOYSA-N OC(=O)C(CCCOc1cc(C)c(cc1C)O)(C)C
803 0.094339623 RIKWDZWVHUIUAM-UHFFFAOYSA-N O=CC=C(C=CC1(O)C(=CC(=O)CC1(C)C)C)C
804 0.094339623 ZYSPCCGDIVOXLT-UHFFFAOYSA-N Cc1ccc(c(c1)OCOCCC(C(=O)O)(C)C)C
805 0.094339623 OPVBOIYJWBTRGS-UHFFFAOYSA-N CC(=O)CCC1=CCC(C(CC1C)O)C(=C)C(=O)O
806 0.094339623 LCJBQCIDBVRFLU-UHFFFAOYSA-N CC(C)(C)OOCCCC#CC1CCCO1
807 0.094339623 GGSYKROSVHOMST-UHFFFAOYSA-N CC(=O)OC1CC2CCCCC2OC1(C)C
808 0.094339623 QBBUCBIAPOTHGJ-NNTXTVRGSA-N COCC=Cc1ccc2OC(Cc2c1)C(C)(C)O
809 0.093457944 UBQKBHXTSDYLCX-BJOHPYRUSA-N CC(CO)C1=CC2=C(C)C(=O)CCC2(C)CC1=O
810 0.093457944 PYTJGGZYTMTRQG-UHFFFAOYSA-N CC1=CC(=C(C2C1O2)C)OCCCC(C(=O)O)(C)C
811 0.093457944 UBQKBHXTSDYLCX-RFAUZJTJSA-N CC(CO)C1=CC2=C(C)C(=O)CCC2(C)CC1=O
812 0.093457944 ORXJSCDQUTXZPA-VUBLIPMDSA-N CCC(=O)CCC(=O)C(=CCC(C)O)CC
813 0.093457944 KTAUEZOOIYXGEH-VFZGTOFNSA-N C[C@H]1CCCC2=C1[C@@](C)(O)C(=CC2=O)C(=C)CO
814 0.093457944 VLLUAMAYUMELJP-UHFFFAOYSA-N CCCCCC(=O)OCC(O)COC1=CC=CC=C1
815 0.093457944 PEEWTUKBANXDIO-UHFFFAOYSA-N CC(C)CCC(=O)OCCCc1ccc(O)c(O)c1
816 0.093457944 OZBUHIIPYQKAED-JEFOQBOOSA-N CC(C(=O)O)C1=CC2(C)C(C)C(O)CCC2CC1=O
817 0.093457944 NGXYNHKHOIGXIA-UHFFFAOYSA-N OCC=C(C=CC1(O)C(=C(O)C(=O)CC1(C)C)C)C
818 0.093457944 QSFSKQKVBNITLP-PISGWYDKSA-N CC1CCCC2(C)CC3OC(=O)C(O)(CO)C3C=C12
819 0.092592593 JXUPTZBSCUXHEC-UHFFFAOYSA-N O=C1CC2(CCC3CCCCC3)CC(=O)C=C2O1
820 0.092592593 HXNYUSGFKXBLBV-UHFFFAOYSA-N OCC=C(C=CC1(O)C(=CC(=O)CC1(C)C)CO)C
821 0.092592593 OXZSPHNJNAMJEM-UHFFFAOYSA-N CCC(=CCC1C(O)CCC1CC(=O)O)C
822 0.091743119 ULDDZSFQPQDODT-UHFFFAOYSA-N CCC=C(CC1C(O)CCC1CC(=O)O)C
823 0.090909091 SAQSLLGNNHPLPS-UHFFFAOYSA-N CC(CC(=O)CC1(C)CC=C(O1)c1cocc1)C
824 0.090909091 NUQAIRUKFLHEIK-UHFFFAOYSA-N CC(C)=CCCC(C)=CC1OCC(O)CO1
825 0.089285714 AACMTAIESIGQNU-UHFFFAOYSA-N CC(CC(=O)OCC1(C)CCC(O1)c1cocc1)C
826 0.088495575 JNPYYRXWZPWSSI-UHFFFAOYSA-N CCC=CCC1C(CCC1OC)CC(=O)O
827 0.087719298 FUEGWHMVVBAMAL-CUOATXAZSA-N CC(CCCO)C1=C(CO)CC2OC(=O)C(=C)C2C1
828 0.087719298 XOYKTZYZHGOARK-UHFFFAOYSA-N O=CC1(O)OC2(CC1=C(C)C)C(C)CCC2C(=O)C
829 0.087719298 GUFJHFXWIFRRQY-UHFFFAOYSA-N COC(=O)C=C(C)CCC=C(C)CCCO
830 0.087719298 AYSXIVWPJIGVFP-UHFFFAOYSA-N CC=C1C2OC(=O)C(C2CCC1(C)CCC(=O)O)C
831 0.086956522 NUNJRUBEEMMTJA-JBTZHDNBSA-N CC(=C/CO)C1CC2C(C)(C)C(=O)C=CC2(C)OO1
832 0.086956522 VQAZMCDABBPSHJ-UHFFFAOYSA-N CC(CCC=C(C)C)C1=CC(=O)C(C)C(=O)C1=O
833 0.086206897 GJTQTWXAJMBHSP-HHZZSFDCSA-N CC1(C)CC(C=C)C(=C(CO)/C2COC(=O)C2)C1O
834 0.086206897 GJTQTWXAJMBHSP-RULNRJAQSA-N CC1(C)C[C@@H](C=C)C(=C(CO)[C@H]2COC(=O)C2)[C@@H]1O
835 0.084033613 MSGPFQXLFFZCRI-UHFFFAOYSA-N CCOC(=O)C(=O)CC(=O)C(C)=CC1CCCCC1
836 0.082474227 IYRJQIMYPMMBPF-PSCDZZAVSA-N CC1CC2OC(=O)C3=C2C1C4C(CC3)C4(C)CO
837 0.082474227 WOURYSLHFFSMAH-XHDPSFHLSA-N CC(C)C1CCC(C)(O)c2ccc(cc12)C(=O)O
838 0.082474227 YDOSHXAMLRSCKS-AAHUEXQTSA-N CC1CCC(=O)C(=CCC2C(C1)OC(=O)C2=C)C
839 0.082474227 WBBCIKNHTYTDRA-MTGUIYTKSA-N CC1CC2OC(=O)C(=C)C2CCC(=C/CC1=O)C
840 0.082474227 HVYUPLNMGNYFAM-SRQZBIJSSA-N CC1C2CCC(=C)C(=O)CCC(=CC2OC1=O)C
841 0.082474227 ANFADVXOYQWXIV-YJNKXOJESA-N Cc1coc2CC3(C)C=CC(O)C(C)(O)C3Cc12
842 0.082474227 XWFDNJOSAQOKSJ-UHFFFAOYSA-N OC(=O)CC(O)(C1CCCCC1)C1=CC=CC=C1
843 0.082474227 ZXADRCVGENLGTA-UHFFFAOYSA-N CC1CCCC(O)(C1)C(C(O)=O)C1=CC=CC=C1
844 0.082474227 KTEXNACQROZXEV-QLIGOWBFSA-N C1(=O)C(=C)[C@H]2[C@H](O1)[C@H]1[C@](CC/C=C(\CC2)/C)(C)O1
845 0.082474227 YYQPXJFURRUIAG-UHFFFAOYSA-N CC1CCC(O)(CC1)C(C(O)=O)C1=CC=CC=C1
846 0.082474227 KTEXNACQROZXEV-MMWFFZCQSA-N CC1=C/CCC2(C)OC2C3OC(=O)C(=C)C3CC1
847 0.082474227 FPWZOYNGIYQUAS-PASNYMCCSA-N C[C@H]1[C@@H]2CC[C@](C)(O)[C@H]3CC=C4[C@@H]([C@H]1OC4=O)[C@@H]23
848 0.082474227 UANGPELAXCRPMZ-YVNWLLHUSA-N CC=C(C)/C(=O)OC12CC(C(=O)C=C1C)C2(C)C
849 0.082474227 KTEXNACQROZXEV-ILAZYQHXSA-N CC1=C/CCC2(C)OC2C3OC(=O)C(=C)C3CC1
850 0.082474227 WBBCIKNHTYTDRA-YYYMEZEWSA-N CC1CC2OC(=O)C(=C)C2CCC(=CCC1=O)C
851 0.082474227 FRDLPOYYWWRSPZ-BMBKGLOLSA-N CC1=CCC/C(=C\C(C2C(C1)OC(=O)C2=C)O)/C
852 0.082474227 ISOPJHIQANGQNM-UHFFFAOYSA-N O=CC1=C(O)C2CC(CC2C2(C1(C=O)C2)C)(C)C
853 0.082474227 KTEXNACQROZXEV-KVQQJBJPSA-N CC1=C/CCC2(C)OC2C3OC(=O)C(=C)C3CC1
854 0.082474227 FPWZOYNGIYQUAS-AYTANIIVSA-N C[C@@H]1[C@H]2CC[C@@](C)(O)[C@@H]3CC=C4[C@H]([C@@H]1OC4=O)[C@H]23
855 0.082474227 PDEJECFRCJOMEN-MGPQQGTHSA-N CC1=C[C@H]2OC(=O)C(=C)[C@@H]2[C@H](O)CC(=CCC1)C
856 0.082474227 PDEJECFRCJOMEN-WQURXQIUSA-N CC1=C/C2OC(=O)C(=C)C2C(O)CC(=CCC1)C
857 0.082474227 PDEJECFRCJOMEN-XJFMPJLASA-N CC1=C/C2OC(=O)C(=C)C2C(O)CC(=CCC1)C
858 0.082474227 KTEXNACQROZXEV-PVLRGYAZSA-N CC1=C/CCC2(C)OC2C3OC(=O)C(=C)C3CC1
859 0.082474227 RNKGNLZCXUOTKL-UPLIDKFQSA-N CC1=C/CC2=C(C)C(=O)OC2(O)CC(=CCC1)C
860 0.082474227 OPFPNLNBWGYRAV-WSXWTOPLSA-N CC1=C[C@H]2CC(C)(C)[C@@H]1C[C@H](O)C3=CC(=O)O[C@H]23
861 0.082474227 ZFKBZJCFIZZHSW-KPTCMWQMSA-N CC1CCC=C(/C)CC2OC(=O)C(=C)C2C3OC13
862 0.082474227 NTUZUIFNUGZVQN-DKRCXCIFSA-N CC=C(C)/C(=O)OC[C@@H](C)c1ccc(C)cc1O
863 0.082474227 IDENJJBRVZDYTM-UHFFFAOYSA-N O=C1OC2C(C1=C)CC1(C3(C2O3)CCCC1C)C
864 0.082474227 WWMHAOLPXZUACG-YOTPDPIFSA-N CC1CCC2C(OC(=O)C2=C)C34OC3(C)CCC14
865 0.082474227 ZJEXGIQYCHPQDQ-UHFFFAOYSA-N CC(C)C1=CC(C=CC(O)=O)=CC(C(C)C)=C1O
866 0.082474227 KTEXNACQROZXEV-ASQAGLHZSA-N CC1=CCC[C@]2(C)O[C@H]2[C@H]3OC(=O)C(=C)[C@@H]3CC1
867 0.082474227 BETOTHYNHQVPOU-UHFFFAOYSA-N COC1=CC=C(COCC2CCC3OC3C2)C=C1
868 0.082474227 BXSYDOYJFXURHI-OADFYJJDSA-N CC1CCCC2CC34OC(C3=C(C)C(=O)O4)C12C
869 0.082474227 KTEXNACQROZXEV-CGPMMVTMSA-N CC1=C/CC[C@]2(C)O[C@H]2[C@@H]3OC(=O)C(=C)[C@@H]3CC1
870 0.082474227 WGKCHOCRVKQKKB-UIYAARKJSA-N CC1C2CCC(=CCC(=O)C(=C/C2OC1=O)C)C
871 0.082474227 KTEXNACQROZXEV-UHFFFAOYSA-N CC1=CCCC2(C)OC2C2C(CC1)C(=C)C(=O)O2
872 0.082474227 PTGQYUZOFWPUIK-UHFFFAOYSA-N OC(=O)C1=CC2C3(C1(O)CCC3C)CC(C2O)(C)C
873 0.082474227 KTEXNACQROZXEV-PWNZVWSESA-N CC1=CCC[C@@]2(C)O[C@H]2[C@H]3OC(=O)C(=C)[C@@H]3CC1
874 0.082474227 AHRAJHROHXBDAF-MGPQQGTHSA-N CC(=C)C1CCC(=C)C(O)CCC2=CC1OC2=O
875 0.082474227 FEPADRJMTLDXMD-UHFFFAOYSA-N CC1=CC2OC3CC(=O)C(C)(C33CO3)C2(C)CC1
876 0.082474227 PPFMQQOEBRCEBH-BXALCTJWSA-N CC1C2C(OC1=O)C=C(/C)CCC=C(/C)C=C/2O
877 0.082474227 PDEJECFRCJOMEN-ZOAWPARFSA-N CC1=C/C2OC(=O)C(=C)C2C(O)CC(=CCC1)C
878 0.082474227 OKQNULOBGYAQMX-CRBMHRLTSA-N OCC1C(=O)OC2C1C(O)CC(=CCC/C(=C/2)/C)C
879 0.082474227 WSKPXCBLAKXKCH-OKTGPUIKSA-N C[C@H]1C(=O)C[C@@H]2[C@@H](O)C3=C(CC(C)(C)C3=O)[C@]12C
880 0.082474227 FEPADRJMTLDXMD-QMIVOQANSA-N CC1=CC2OC3CC(=O)C(C)(C2(C)CC1)C34CO4
881 0.082474227 FQWVWVVXBPOQTC-PPOPXYSFSA-N CC1CC2OC(=O)C3=C2C1C4C(CC3O)C4(C)C
882 0.082474227 KTEXNACQROZXEV-SLXBATTESA-N C/C/1=C\CC[C@@]2([C@@H](O2)[C@@H]3[C@@H](CC1)C(=C)C(=O)O3)C
883 0.082474227 JZXSDRYCBMBAAB-KBZOLLCMSA-N CC1CCC2C(OC(=O)C2=C)C3OC3(C)C=C/C1
884 0.082474227 REHYWUZYUHHPOT-UHFFFAOYSA-N CC1=CCCC(=C(C2C(CC1)C(=C)C(=O)O2)O)C
885 0.082474227 PDEJECFRCJOMEN-KOKKXWLYSA-N CC1=CC2OC(=O)C(=C)C2C(O)CC(=C/CC1)C
886 0.082474227 YGNUMFSQIISBEG-UHFFFAOYSA-N OC(=O)C1C(O)C2C3(C1CC(=O)C3C)CC(C2)(C)C
887 0.082474227 PDEJECFRCJOMEN-KZGJQOSLSA-N CC1=C/C2OC(=O)C(=C)C2C(O)CC(=CCC1)C
888 0.082474227 CJMJPQQIHVKOOH-LERZXUCWSA-N CC1=C/CC2=C(C)C(=O)OC2OCC(=CCC1)C
889 0.082474227 QVJUFUFXXCEYBS-SAMKRSAWSA-N CC1=C/C(O)C2C(CC(=CCC1)C)OC(=O)C2CO
890 0.082474227 HSCIYWCSFZTNLU-FLCCKXIQSA-N CC1(C)CC2CC2(C)C3=CC(=O)OC4(C)OC34C1
891 0.082474227 WGKCHOCRVKQKKB-UNKSCZSKSA-N CC1C2CCC(=CCC(=O)C(=CC2OC1=O)C)C
892 0.082474227 URFIRNUWJNYBPE-PMDYPDMKSA-N CC1C2C(OC1=O)C=C(/C)CCC=C(/C)CC2=O
893 0.082474227 XJUHTEFWFCFCBI-PMMOVUOPSA-N CC(=C)C1CC=C(C)/C(O)CCC2=CC1OC2=O
894 0.082474227 PDEJECFRCJOMEN-RZPRNJIHSA-N CC1=C/C2OC(=O)C(=C)C2C(O)CC(=CCC1)C
895 0.082474227 HVYUPLNMGNYFAM-QMUQMZHSSA-N CC1C2CCC(=C)C(=O)CCC(=CC2OC1=O)C
896 0.082474227 PDEJECFRCJOMEN-DVLWGVDBSA-N C/C/1=C\C2OC(=O)C(=C)C2C(CC(=CCC1)C)O
897 0.082474227 PPFMQQOEBRCEBH-VOBIJKGYSA-N CC1C2C(OC1=O)C=C(/C)CCC=C(/C)C=C/2O
898 0.082474227 VILHAYBRKKWZBQ-SFWYFMFBSA-N CC1CCC=C(/C)CC2OC(=O)C(=C2CC1=O)C
899 0.082474227 WBBCIKNHTYTDRA-MVIAOVEKSA-N CC1CC2OC(=O)C(=C)C2CCC(=CCC1=O)C
900 0.082474227 PDEJECFRCJOMEN-FEWFDSKUSA-N CC1=CCCC(=CC2OC(=O)C(=C)C2C(O)C1)C
901 0.082474227 JNCGMAOIGAQWEQ-UHFFFAOYSA-N OC(=O)C1=CC2(C3(C1CCC3C)CC(C2O)(C)C)O
902 0.081967213 SSONAIWYMWLFJR-UHFFFAOYSA-N CC(CC(=O)CC1(C)COCC(O1)c1cocc1)C
903 0.081967213 YSFTVGBCOOXKQQ-UHFFFAOYSA-N CC(CC(=O)CC1(C)OC(CC1O)c1cocc1)C
904 0.081967213 KTHYPDJEJBNUPJ-UHFFFAOYSA-N CC(CC(=O)CC1(C)CC(C(O1)c1cocc1)O)C
905 0.081967213 WZUJTFLPWFXBST-HIFRSBDPSA-N CC(C)CC(=O)CC1(C)CCC(O1)C2=CCOC2=O
906 0.081967213 WZUJTFLPWFXBST-UHFFFAOYSA-N CC(C)CC(=O)CC1(C)CCC(O1)C1=CCOC1=O
907 0.081632653 HPJYKMSFRBJOSW-JHSUYXJUSA-N C[C@H]1CC[C@@H]2[C@H]([C@]3([C@H]1CCC3=O)C)OC(=O)C2=C
908 0.081632653 SZCYKIWOPBWRQI-IHWVXMPCSA-N CC12C(O)CCC(=C)C1CC(CC2O)C(=C)C(=O)O
909 0.081632653 HPJYKMSFRBJOSW-UHFFFAOYSA-N CC1CCC2C(C3(C1CCC3=O)C)OC(=O)C2=C
910 0.081632653 ZRKOWOWFJSHDPD-LHWOPQQMSA-N C[C@H]1[C@@H]2[C@@H](O)CC(=C)[C@@H]3CC[C@H](CO)[C@@H]3[C@H]2OC1=O
911 0.081632653 ZDJUUERWIZTWNC-UHFFFAOYSA-N CC1=CC(C)=C(C(=O)CC(C)(C)C(O)=O)C(C)=C1
912 0.081632653 UAGRYLZLTBLSDQ-UHFFFAOYSA-N CC1(C)CC2C(C1)=CC1=C(COC1=O)CC2(C)O
913 0.081632653 FWJLUEHXVHEMRE-UHFFFAOYSA-N OCC1(CCC2(CC1)OCCO2)C1=CC=CC=C1
914 0.081632653 QWQSMEDUZQDVLA-KPHNHPKPSA-N CC1CCC2C(=C)C(=O)OC23C1CCC4(C)OC34
915 0.081632653 BRWKHHBGGUZQJZ-PEZSEORZSA-N CC1CC2OC(=O)C(C)C2CC3(C)C1C=CC3=O
916 0.081632653 STUSTNSQAGPJGB-UHFFFAOYSA-N C=C1C(=O)OC2C1CCC1(C2C2(C)OC2CC1)C
917 0.081632653 BOHBJXLUZBNTRJ-AYRXBEOTSA-N CC12CCCC(=C)C1(O)CC(CC2O)C(=C)C(=O)O
918 0.081632653 HPJYKMSFRBJOSW-PIXFTKHJSA-N CC1CCC2C(OC(=O)C2=C)C3(C)C1CCC3=O
919 0.081632653 QWQSMEDUZQDVLA-WJYBAWFFSA-N CC1CCC2C(=C)C(=O)OC23C1CCC4(C)OC34
920 0.081632653 LGWXXSUGUOKVJM-UHFFFAOYSA-N CC(=O)CCCCC(O)CC(=O)C1=CC=CC=C1
921 0.081632653 UAGRYLZLTBLSDQ-WFASDCNBSA-N CC1(C)CC2C(=CC3=C(COC3=O)CC2(C)O)C1
922 0.081632653 PFCROWZWNPPXCA-YZUDAQNMSA-N CC1CCC2OC23CC4OC(=O)C(=C)C4CC13C
923 0.081632653 BFUPULAAJVYXRI-UHFFFAOYSA-N OC(=O)CCCCCCCC(=O)C1=CC=CC=C1
924 0.081632653 QWQSMEDUZQDVLA-ZRAAZYCQSA-N CC1CCC2C(=C)C(=O)OC23C1CCC4(C)OC34
925 0.081632653 NTKKCGUCORHNND-UHFFFAOYSA-N OCC1C(=O)OC2C1CCC(=C1C2C(C)(O)CC1)C
926 0.081632653 HPJYKMSFRBJOSW-WJNANMDESA-N CC1CCC2C(OC(=O)C2=C)C3(C)C1CCC3=O
927 0.081632653 QWQSMEDUZQDVLA-UHFFFAOYSA-N CC1CCC2C(=C)C(=O)OC22C3OC3(C)CCC12
928 0.081632653 BRWKHHBGGUZQJZ-UHFFFAOYSA-N CC1C(=O)OC2C1CC1(C)C(=O)C=CC1C(C2)C
929 0.081632653 DVCXNIHYLQWNNZ-VXYCNNLRSA-N CC1CCC2C(C)C(=O)OC2C3(C)C1C=CC3=O
930 0.081632653 SZCYKIWOPBWRQI-DKBOKBLXSA-N CC12C(O)CCC(=C)C1CC(CC2O)C(=C)C(=O)O
931 0.081632653 JUYAPNYKJRBXTH-UHFFFAOYSA-N CC(C)C1=CC=C(C=C1)C(=O)OCC1CCCO1
932 0.081632653 ZLDWHGMNNJQVOS-FRCJOOGCSA-N CC1CC(=O)C2=C(C)CCC3C(C12)C3(C)C(=O)O
933 0.081632653 TXWSBUHYRIRTSF-UHFFFAOYSA-N OC(=O)C(C1CCC(C2=CCC(=C2C1O)C)(C)O)C
934 0.081632653 DVCXNIHYLQWNNZ-UHFFFAOYSA-N CC1CCC2C(C3(C1C=CC3=O)C)OC(=O)C2C
935 0.081632653 VELHZKLTNJNWFA-UHFFFAOYSA-N OCC1C(=O)OC2C1CC1C(=C(C2)C)CCC1(C)O
936 0.081632653 UPBCHFNWFOWCJS-UHFFFAOYSA-N CCCCCCC1(OC1C1=CC=CC=C1)C(O)=O
937 0.081632653 QNHNMKVZFMGGJB-LIEMUPCESA-N C1=C(C(O)=O)[C@]2([H])CC(=O)[C@@H](C)[C@@]32[C@@]1([H])CC(C)(C)C3
938 0.080808081 LWZYMGJOEZRREO-KRPLCOHASA-N C[C@@H]1C[C@@H]2OC(=O)[C@@H](C)[C@H]2[C@H](O)[C@@]3(C)[C@H]1CCC3=O
939 0.080808081 DXWHYQFXAKTWSA-UHFFFAOYSA-N CCOC(=O)C1=CC=CC(=C1)C(=O)C(C)(C)CC
940 0.080808081 CGPCJPQZIQYKSC-UHFFFAOYSA-N OC1CC(C)C2C(CC1C(=C)C(=O)O)(C)C(=O)CC2
941 0.080808081 PTWUKWPYABHXJK-UHFFFAOYSA-N OC1CC2C3(C1C)CC(C=C3C=C2C(=O)O)(C)C
942 0.080808081 FUNBBILLRNYBAX-HMCVKIDRSA-N CC1C2CCC(C)(O)C3CC(O)C(=C)C3C2OC1=O
943 0.080808081 BSZNUAGWEMADPW-BBIZWXPBSA-N C[C@]12CCC[C@@]3(C)O[C@@]13C[C@H]4[C@@H](C2)OC(=O)C4=C
944 0.080808081 LWZYMGJOEZRREO-WGOPJJQISA-N C[C@@H]1C[C@@H]2OC(=O)[C@H](C)[C@H]2[C@H](O)[C@@]3(C)[C@H]1CCC3=O
945 0.080808081 BWGADGZRBDOONA-CYUUQNCZSA-N CC1=C2CCC2(C)C3C(O)C(C)(O)C(=C3C1=O)C
946 0.080808081 VFLQIGPZQYBWKD-HMCVKIDRSA-N CC1CC2C(OC(=O)C2=C)C3C1C(O)CCC3(C)O
947 0.080808081 XTTCSJSJWINVKA-UHFFFAOYSA-N O=C1OC2C(C1C)CC1C(C2)(C)C(O)CC(C1=C)O
948 0.080808081 LWZYMGJOEZRREO-ZIXXKTFOSA-N CC1CC2OC(=O)C(C)C2C(O)C3(C)C1CCC3=O
949 0.080808081 PPOQVDUBGKZVGB-RNLHFVIUSA-N CC1(C)CC2C(O)C3=C(C(=O)OC3)C(C)(CO)C2C1
950 0.080808081 UGBHLGXQNHUOHV-UMIWPCRESA-N CC1C(O)CC2=C(CO)CCC3C(C)C(=O)OC3C12
951 0.080808081 BSZNUAGWEMADPW-SOMZYNEFSA-N CC12CCCC3(C)OC13CC4C(C2)OC(=O)C4=C
952 0.080808081 YEVCNBDTBVIMNN-UHFFFAOYSA-N CCOC(=O)C1=CC=C(C=C1)C(=O)C(C)(C)CC
953 0.080808081 LWZYMGJOEZRREO-UHFFFAOYSA-N CC1C(=O)OC2C1C(O)C1(C)C(=O)CCC1C(C2)C
954 0.080808081 OVCKGDWABHZAID-UHFFFAOYSA-N OC(=O)C1=CC2=C(O)C(CC32C1CCC3C)(C)C
955 0.080808081 XWLNYYMKPBLFSB-UHFFFAOYSA-N CC(OC(C)=O)C1=CC=C(C=C1)C(=O)C(C)(C)C
956 0.080808081 GZIALNFZOVDXSG-UHFFFAOYSA-N CC1CC2OC(=O)C(C2C(C2=C(C(CC12)O)C)O)C
957 0.080808081 YOVYVJVNGPQTNJ-UHFFFAOYSA-N CC1CCC(C(C2(C1CCC2=O)C)O)C(=C)C(=O)O
958 0.080808081 BWGADGZRBDOONA-ZGKBOVNRSA-N CC1=C2CCC2(C)C3C(O)C(C)(O)C(=C3C1=O)C
959 0.080808081 BHEFVLUUBINPCU-UHFFFAOYSA-N CCOC(=O)C1=CC=CC=C1C(=O)C(C)(C)CC
960 0.08 PFDGLXOOSQNAKH-IQXKZXBGSA-N CC1C2CCC3(C)C(O)CC(O)C(=C)C3C2OC1=O
961 0.08 KBZVZMWSEXPADT-UHFFFAOYSA-N CC(C)(C)OC(=O)CC(O)C=CC1=CC=CC=C1
962 0.08 QNHNMKVZFMGGJB-OXJFZGGMSA-N C[C@@H]1C(=O)C[C@@H]2C13CC(C[C@H]3C=C2C(=O)O)(C)C
963 0.08 FGUPQPDMAULLNU-HFAKWTLXSA-N CC1=CC2CC3(O)OC(=O)C=C3C(C)(C)C2CC1
964 0.08 UJYHTKOSJQBFJZ-UHFFFAOYSA-N O=CC1=CCC2C(C1(O)C(=O)O)(C)CCCC2(C)C
965 0.08 PFDGLXOOSQNAKH-BGTXXJSBSA-N CC1C2CCC3(C)C(O)CC(O)C(=C)C3C2OC1=O
966 0.08 NIZMUKOFHYRFMQ-UHFFFAOYSA-N CC(C)(C)OC(=O)OC(CC=C)C1=CC=CC=C1
967 0.08 SHSKOTAHWKPDRJ-UHFFFAOYSA-N COC1=CC(C(=O)C2CCCCC2)=C(OC)C=C1
968 0.08 YCHOWGQHQBRWKK-LTGBRNSQSA-N CC1C2C(O)CC3(C)C4CCC(C)(O4)C3C2OC1=O
969 0.08 PFDGLXOOSQNAKH-CXARIUFVSA-N CC1C2CCC3(C)C(O)CC(O)C(=C)C3C2OC1=O
970 0.08 QZPUJCWOIOJARW-UHFFFAOYSA-N O=C1CC2C3(C1C)CC(CC3=CC2C(=O)O)(C)C
971 0.08 GGJMSNYGRXMJNL-YLHIVMMESA-N CC1C(=O)OC2C3=C(C)CC(O)CC3(C)CCC12O
972 0.08 VPZBNYKVOQRMID-UHFFFAOYSA-N C=C1CCCC2(C1C1OC(=O)C3(C1CC2)CO3)C
973 0.08 VMMYFJSUBISYEJ-RZFFKMDDSA-N CC1=C2C[C@H]3[C@@](C)(O)CCC[C@]3(C)C[C@]2(O)OC1=O
974 0.08 WXZUMMWUMIGHGL-PBUVFVDJSA-N CC1(C)CC2C(O)C3(C)CC34C(=O)OCC4=C2C1
975 0.08 SGAQPQHTGWRULN-UHFFFAOYSA-N CCC(C)C(=O)OC1=C(OC)C=C(CC=C)C=C1
976 0.08 FTWSMHMWRDSQDU-UHFFFAOYSA-N CC1C2CCC3(C)C(O)CC(O)C(C)=C3C2OC1=O
977 0.08 PFDGLXOOSQNAKH-KYNKVXSISA-N CC1C2CCC3(C)C(O)CC(O)C(=C)C3C2OC1=O
978 0.08 QNHNMKVZFMGGJB-UHFFFAOYSA-N O=C1CC2C3(C1C)CC(CC3C=C2C(=O)O)(C)C
979 0.08 TZMAOLMGTLTUMU-UHFFFAOYSA-N OC1CC(O)C2(C(C1C)CC1C(C2)OC(=O)C1=C)C
980 0.08 AHDHGUHGYWNZNG-UHFFFAOYSA-N COC1=CC(CC(O)=O)=CC(=C1)C1CCCCC1
981 0.08 FTWSMHMWRDSQDU-GYNAIRNASA-N CC1C2CCC3(C)C(O)CC(O)C(=C3C2OC1=O)C
982 0.08 DPAPFQJDXGYKDD-CKRXIKOQSA-N CC(C)C(=O)C12C=C(CCC1C(C)CC2O)C(=O)O
983 0.08 DYMHDZYYXFBFRO-XPGAZNKBSA-N CC1CC2OC13CCC(=C3CC2C(=C)C(=O)O)C
984 0.08 YRKHQDBXYJCJLO-OKPNEXGHSA-N CCC(C)C(=O)Oc1ccc(C=CC)cc1OC
985 0.08 VMMYFJSUBISYEJ-NGFQHRJXSA-N CC1=C2CC3C(C)(O)CCCC3(C)CC2(O)OC1=O
986 0.08 FTWSMHMWRDSQDU-KWIZMXSWSA-N CC1C2CCC3(C)C(O)CC(O)C(=C3C2OC1=O)C
987 0.08 DPAPFQJDXGYKDD-JDTTZNEISA-N CC(C)C(=O)C12C=C(CCC1C(C)CC2O)C(=O)O
988 0.08 GGJMSNYGRXMJNL-XBMQVOARSA-N CC1C(=O)OC2C3=C(C)CC(O)CC3(C)CCC12O
989 0.08 DUSIVVSRERWIKR-FLCCKXIQSA-N CC1CCCC2(O)CC3(O)OC(=O)C(=C3CC12C)C
990 0.08 LPIKLQYERDVLLX-DGQDFNTESA-N CC1C2C(O)CC(C)(O)C3CC=C(C)C3C2OC1=O
991 0.08 AFMMLDAVYSFRHS-HGNGLJKMSA-N CC1(C)[C@H]2CC[C@]3(C)OC(=O)CC[C@H]3[C@@H]([C@@H]12)C(=O)O
992 0.08 PFDGLXOOSQNAKH-QWFDUNJNSA-N CC1C2CCC3(C)C(O)CC(O)C(=C)C3C2OC1=O
993 0.08 JSWXGWYFIPTZSL-BKKKSXESSA-N CC1C(O)CC(O)C2(C)CCC3C(OC(=O)C3=C)C12
994 0.08 PFDGLXOOSQNAKH-JADMEOHCSA-N CC1C2CCC3(C)C(O)CC(O)C(=C)C3C2OC1=O
995 0.08 VJHMBPAKWGACHZ-HZYUEDJHSA-N CC1CCC(O)C2(C)CC3OC(=O)C(=C)C3CC12O
996 0.08 FGUPQPDMAULLNU-ZIBATOQPSA-N CC1=CC2CC3(O)OC(=O)C=C3C(C)(C)C2CC1
997 0.08 FGUPQPDMAULLNU-UHFFFAOYSA-N CC1=CC2CC3(O)OC(=O)C=C3C(C)(C)C2CC1
998 0.08 QHMVDJGMBDTIEY-UHFFFAOYSA-N CC(=O)C12CC(CCC1(C)CCC2O)C(=C)C(O)=O
999 0.079207921 KSSFMQIBDVMDIX-CCUJSXPSSA-N CC1C2CCC3(C)C(O)CC4OC4(C)C3C2OC1=O
1000 0.079207921 DKCBQKUYOUNXGH-GMXABZIVSA-N CC1=CC2CC3=CC(=O)OC3(O)C(C)(C)C2CC1
1001 0.079207921 NVXJDQXVTHYURW-BKNSQDEOSA-N CC1C(=O)OC2C3=C(C)C(O)CCC3(C)CCC12O
1002 0.079207921 QHMVDJGMBDTIEY-UXOAXIEHSA-N CC(=O)C12CC(CCC1(C)CCC2O)C(=C)C(=O)O
1003 0.079207921 NVXJDQXVTHYURW-UHFFFAOYSA-N CC1C(=O)OC2C3=C(C)C(O)CCC3(C)CCC12O
1004 0.079207921 QHOMCUUGNPEUCT-UHFFFAOYSA-N C1CC(CC2OC12)C1OCC2(CCC3OC3C2)CO1
1005 0.079207921 CRNAPIOANHRWDJ-UHFFFAOYSA-N CCCCCCCC(=O)OC1=CC=C(C=O)C=C1
1006 0.079207921 JIBCHCJSBYLSTP-XOGYVCSVSA-N CC1C2CC3=C(C)C(O)CC(O)C3(C)CC2OC1=O
1007 0.079207921 DGVSFIYNJMPKQT-UHFFFAOYSA-N C=C1CCCC2(C1C=C1C(C)C(=O)OC1(C2)O)C
1008 0.079207921 KSSFMQIBDVMDIX-YIUUFHNOSA-N CC1C2CCC3(C)C(O)CC4OC4(C)C3C2OC1=O
1009 0.079207921 WDQUPDXWOLJFGO-UHFFFAOYSA-N O=C1OC(C)C23C(C1)C(CC3CC(C2)(C)C)C(=O)O
1010 0.079207921 UIFPOMHZPDKLLM-IUODEOHRSA-N CC1(C)CCCC2(C)C1C(=O)CC3=C2COC3=O
1011 0.079207921 VHSOLPPARHTCAY-UHFFFAOYSA-N CC1(O)CCCC2(C)CCC3=C(CO)C(=O)OC3C12
1012 0.079207921 BCMMNIMNKUKKCI-PGKPSXLWSA-N CC1=C2C[C@H]3[C@](C)(O)CC[C@@H](O)[C@]3(C)C[C@@H]2OC1=O
1013 0.079207921 IILJMZUTOGGMMH-UHFFFAOYSA-N O=C1CC(C)C2(C(O1)(C)C(C)c1c(C2)occ1)C
1014 0.079207921 YVILVEQDSPYKMQ-UHFFFAOYSA-N CCC(C)COC(=O)C=CC1=CC=C(OC)C=C1
1015 0.079207921 NVXJDQXVTHYURW-UHFFFAOYSA-N CC1C(=O)OC2C3=C(C)C(O)CCC3(C)CCC12O
1016 0.079207921 JCLJFUJHVORUFY-UHFFFAOYSA-N OCC1(C)C=C2C(C1O)C(C)C1(C(C2=O)(C)O)CC1
1017 0.079207921 XMCVAHPVEQKUQD-UHFFFAOYSA-N CC1(CC2(CC1O)COC(C)(C)OC2)C=C
1018 0.079207921 NVXJDQXVTHYURW-AGFYPYCWSA-N CC1C(=O)OC2C3=C(C)C(O)CCC3(C)CCC12O
1019 0.079207921 VJHBAYSMVLTBSK-UHFFFAOYSA-N CC1=CCCC2(C1C1OC(=O)C3(C1CC2)CO3)C
1020 0.079207921 QYXPLYRFOBRWGH-HRDDPDQDSA-N CC1C2C(O)CC(C)(O)C3CCC(=C3C2OC1=O)C
1021 0.079207921 KWYHOAQCHWWJLY-UHFFFAOYSA-N CC=CC(=O)C(C)(C)OC1CCCCC1O
1022 0.079207921 UHIDZLOHKIJPTQ-QSYFAPPXSA-N CC1(O)CCCC2(C)CC3OC(=O)C(=C)C3C(O)C12
1023 0.079207921 ZJKBNCDQDWUIOF-UHFFFAOYSA-N CCOC(=O)C(CC=C)(C1CCC=C1)C(=O)OCC
1024 0.079207921 UOPLZFMNEQJKSE-UHFFFAOYSA-N COC1=C(CC(O)=O)C=CC(=C1)C1CCCCC1
1025 0.079207921 LATNOFJIHIIBSQ-UHFFFAOYSA-N O=C1OC2C(C31OC3)CCC1(C2C(C)(O)CCC1)C
1026 0.079207921 ZYLPFDGNEOWPSF-CLPVKGIJSA-N CC1(CO1)C2CCC3CCC=C4C(COC4=O)C23
1027 0.079207921 QHMVDJGMBDTIEY-DHMWGJHJSA-N CC(=O)C12CC(CCC1(C)CCC2O)C(=C)C(=O)O
1028 0.079207921 OXEJQHWJNKAHPE-UHFFFAOYSA-N OCCC(OC1CCCC(=O)C1)C1=CC=CC=C1
1029 0.079207921 VDUURFVZVWVGNC-UHFFFAOYSA-N C=CC(C(C(=O)O)C(=C)C)(Cc1occ(c1)C)C
1030 0.079207921 AAPYQLZXVZEIAM-UHFFFAOYSA-N OC(CCCCCCOC1=CC=CC=C1)CC(O)=O
1031 0.079207921 KSSFMQIBDVMDIX-UHFFFAOYSA-N CC1C(=O)OC2C1CCC1(C2C2(C)OC2CC1O)C
1032 0.079207921 OXEJQHWJNKAHPE-UHFFFAOYSA-N OCCC(OC1CCCC(=O)C1)C1=CC=CC=C1
1033 0.079207921 VHSOLPPARHTCAY-CTHBEMJXSA-N CC1(O)CCCC2(C)CCC3=C(CO)C(=O)OC3C12
1034 0.079207921 BCMMNIMNKUKKCI-JVSQWTDWSA-N CC1=C2C[C@@H]3[C@@](C)(O)CC[C@H](O)[C@]3(C)C[C@@H]2OC1=O
1035 0.079207921 NNUQXVDPZQFFHD-UHFFFAOYSA-N OCC12CCCC(C2C2C(CC1)C(=C)C(=O)O2)(C)O
1036 0.079207921 SWAMCZOPITXHKQ-UHFFFAOYSA-N CC1CC2OC(=O)C(C2C(C2C1CC(=O)C2C)O)C
1037 0.079207921 VPQCXNHTQSRYAT-UHFFFAOYSA-N C=CC(=O)OCCOC1C2CCC1C1C=CCC21
1038 0.078431373 AVTDYKVJXAJNCH-QYPPIRRGSA-N CC(=C/C(=O)O)C=CC1(O)C(=C)CC(O)CC1(C)C
1039 0.078431373 NFLNZGQBGCPDMT-WCUVEOEZSA-N [C@@]12(C)C[C@]1(C=O)C(C=O)=C1CC(C)(C)C[C@@]1([H])[C@@H]2O
1040 0.078431373 KXWQQQVNKKCKIP-XRFFLINXSA-N CC(O)CCC1=CCC2C(CC1(C)O)OC(=O)C2=C
1041 0.078431373 COOVBROQEYCGMP-UHFFFAOYSA-N COC1=CC=C(OCC(C)(C)C(O)CC#C)C=C1
1042 0.078431373 AVTDYKVJXAJNCH-FUZQYHGZSA-N CC(=CC(=O)O)C=CC1(O)C(=C)CC(O)CC1(C)C
1043 0.078431373 RYQHNJWXGUWIQQ-UHFFFAOYSA-N CC(=O)C=CCC(C)(CO)OCC1=CC=CC=C1
1044 0.078431373 RYQHNJWXGUWIQQ-UHFFFAOYSA-N CC(=O)C=CCC(C)(CO)OCC1=CC=CC=C1
1045 0.078431373 XVVCMGZJKUMYOI-UHFFFAOYSA-N CCC12CC(CC1C=C(C2CC(=O)O)C(=O)O)(C)C
1046 0.078431373 NFLNZGQBGCPDMT-UHFFFAOYSA-N CC12CC1(C=O)C(C=O)=C1CC(C)(C)CC1C2O
1047 0.078431373 YUCNSBHLCKOHQG-UHFFFAOYSA-N CC=C1CC(O)CC2(COC(C)(C)OC2)C1
1048 0.078431373 CRJYIDXYIZSNHX-KRPOXCCQSA-N CC(O)CCC1=CC2OC(=O)C(=C)C2CC(O)C1C
1049 0.078431373 PHYFACKULSRHQU-OYFKMHTJSA-N CC1(O)CCC(O)C2(C)CC3OC(=O)C(=C)C3CC12
1050 0.078431373 VNXQWRUUEVHDHT-DOMZBBRYSA-N CC(=CCC12CC(CC=C)C(=O)C=C1OCO2)C
1051 0.078431373 MWGXQVSTMXPXIW-FUZQYHGZSA-N CC(=CC(=O)O)C=CC1(O)C(=CC(O)CC1(C)C)C
1052 0.078431373 WKSCGYPNYYBCSB-UHFFFAOYSA-N CC1C(=O)OC2C1CCC1(C2C(C)(O)C=CC1O)C
1053 0.078431373 LVABKRFKENTQBT-LOVAHEPDSA-N CC1(O)CCC(O)C2(C)CCC3C(OC(=O)C3=C)C12
1054 0.078431373 GQBJXPSJVKBMLW-UHFFFAOYSA-N OC(=O)CCC1C(C)CCC2C(C1C)OC(=O)C2=C
1055 0.078431373 DDSOQYWGMQTOMY-UHFFFAOYSA-N OC(=O)C1=CC2C(C1C)(CC(C2)(C)C)C(C(=O)O)C
1056 0.078431373 AVTDYKVJXAJNCH-VKNJAWFRSA-N CC(=CC(=O)O)C=CC1(O)C(=C)CC(O)CC1(C)C
1057 0.078431373 MWGXQVSTMXPXIW-VKNJAWFRSA-N CC(=CC(=O)O)C=CC1(O)C(=CC(O)CC1(C)C)C
1058 0.078431373 VNXQWRUUEVHDHT-WFASDCNBSA-N CC(=CCC12CC(CC=C)C(=O)C=C1OCO2)C
1059 0.078431373 WLMFXWYWLFXVBC-UHFFFAOYSA-N OC(=O)CCC1C(C)CC2C(CC1C)OC(=O)C2=C
1060 0.078431373 DNCKBISYXNDIQS-UHFFFAOYSA-N CCOC1=C(OC)C(C)=C2C=CC(C)(C)OC2=C1
1061 0.078431373 JRMSNDNMSQNZLO-UHFFFAOYSA-N CCOC1=C(OC)C=C2OC(C)(C)C=CC2=C1C
1062 0.078431373 LWYKFFJEIAETIH-UHFFFAOYSA-N OC1CC(=C)C2C(C1)(C)CC(C(C2)C(=C)C(=O)O)O
1063 0.078431373 LVABKRFKENTQBT-SYPGZIFDSA-N CC1(O)CCC(O)C2(C)CCC3C(OC(=O)C3=C)C12
1064 0.078431373 PHYFACKULSRHQU-UHFFFAOYSA-N CC1(O)CCC(O)C2(C)CC3OC(=O)C(=C)C3CC12
1065 0.078431373 PFMLUPKGJXFNCW-CEMRCVNMSA-N CC1C2C(O)CC3(C)C(O)CCC(=C3C2OC1=O)C
1066 0.078431373 LVABKRFKENTQBT-UHFFFAOYSA-N CC1(O)CCC(O)C2(C)CCC3C(OC(=O)C3=C)C12
1067 0.078431373 VNXQWRUUEVHDHT-IUODEOHRSA-N CC(=CCC12CC(CC=C)C(=O)C=C1OCO2)C
1068 0.078431373 VNXQWRUUEVHDHT-SWLSCSKDSA-N CC(=CCC12CC(CC=C)C(=O)C=C1OCO2)C
1069 0.078431373 VSPVTNWGEOYPQU-HIFRSBDPSA-N CC(=CC(=O)[C@]1(O)[C@H](OC(=O)C)C(=CC1(C)C)C)C
1070 0.078431373 WKSCGYPNYYBCSB-MVDQFSNNSA-N CC1C2CCC3(C)C(O)C=CC(C)(O)C3C2OC1=O
1071 0.077669903 HAHUAFPLEWWHKD-UHFFFAOYSA-N C#CCOCCCCCOC1CCCCO1
1072 0.077669903 HQYRAYWBTOGAMF-UHFFFAOYSA-N COC(=O)C(CCCC(C(CC(=O)O)O)N)N
1073 0.077669903 LVNDCIBVCZSLRX-UHFFFAOYSA-N CCCCCCC(OC1=CC=C(OC)C=C1)C(O)=O
1074 0.077669903 HSEYGUUBMYCCIJ-PSOPSSQASA-N CC1CC(=O)C=C2CCC(C(=O)C(=C)CO)C12C
1075 0.077669903 MQRHMIQHZYPICC-YRTQZTBLSA-N CC1C2C(O)CC3(C)CCCC(C=O)C3C2OC1=O
1076 0.077669903 MEVQWTRIXXHUQU-UHFFFAOYSA-N COc1cc(CCC=O)cc(CC=C(C)C)c1O
1077 0.077669903 MQRHMIQHZYPICC-NOVMUXRISA-N CC1C2C(O)CC3(C)CCCC(C=O)C3C2OC1=O
1078 0.077669903 HWMHVPGJPQEKFZ-IGRWEYARSA-N CC1C2CCC(C)(O)C3CC(=O)C(C)C3C2OC1=O
1079 0.077669903 YHBAENBCXGAWDE-UHFFFAOYSA-N CCOC(C)N(NC(=O)OCC)C(=O)OCC
1080 0.077669903 RVJYYNXJGTVTBF-UHFFFAOYSA-N CC(C)C(=O)OCC1CC2CCCCC2O1
1081 0.077669903 HWKJKCGEFNPLLF-UHFFFAOYSA-N COC(=O)C(C)=CC(C)COCC1=CC=CC=C1
1082 0.077669903 HOZOKRDCQVUMIA-NBFMFIKLSA-N CC1CCCC2CC3(O)OC(=O)C(=C3C(O)C12C)C
1083 0.077669903 PIJGLJJHMTWEIU-FZIBRQLCSA-N CC(=CC(=O)O)C=CC1(O)C(=C)CCC(O)C1(C)C
1084 0.077669903 HOZOKRDCQVUMIA-BDUWQXIASA-N CC1CCCC2CC3(O)OC(=O)C(=C3C(O)C12C)C
1085 0.077669903 OMEVUOYZZCXROJ-UHFFFAOYSA-N CCC(=O)c1ccc(OCC=C(C)C)c(OC)c1
1086 0.077669903 KMYZDJARJMLULC-NONPZXNPSA-N CC1C2C=C3C(C)(O)CCC(O)C3(C)CC2OC1=O
1087 0.077669903 ZRGBEOARSMWPGU-UHFFFAOYSA-N OCc1ccc(cc1OCCCC(C(=O)O)(C)C)C
1088 0.077669903 HOZOKRDCQVUMIA-UHFFFAOYSA-N CC1CCCC2CC3(O)OC(=O)C(C)=C3C(O)C12C
1089 0.077669903 SPKLKSJTPZLFPL-UHFFFAOYSA-N CCCOC1=CC=C(C=C(C)C(=O)OCC)C=C1
1090 0.077669903 RTAZBUSLAYSJCD-UHFFFAOYSA-N CCOC1=C(O)C=CC(=C1)C1OC(C)CC(C)(C)O1
1091 0.077669903 SDSNQAZBYSPPHG-PWCLGXPMSA-N CC1C2CC3(C)C(CC2(O)OC1=O)C(O)CCC3=C
1092 0.077669903 HOZOKRDCQVUMIA-WDXVAPQVSA-N CC1CCCC2CC3(O)OC(=O)C(=C3C(O)C12C)C
1093 0.077669903 DXHLWYBIDZIMAT-UHFFFAOYSA-N C=C1C(=O)OC2C1CCC1(C2C(C)(O)CCOC1)C
1094 0.077669903 CCLVDKKYLMUFFL-WCBMZHEXSA-N CC(C)C1CCC(C)C2=C1C(=C(C)C(=O)C2=O)O
1095 0.077669903 HOZOKRDCQVUMIA-DYDIJXKYSA-N CC1CCCC2CC3(O)OC(=O)C(=C3C(O)C12C)C
1096 0.076923077 OUBGLUCJLDERNN-LHAJWOIZSA-N CC1CCC2(C)C(CC=C3C(=O)OCC23O)C1=C
1097 0.076923077 SCHUPVUUEKIZGP-WTGXJHQVSA-N CC1C2C(O)CC3(C)CCC(=O)C(C)C3C2OC1=O
1098 0.076923077 CFKTZYNSXOJSRK-MXYBEHONSA-N CC1=C2C[C@@H]3[C@](C)(CCC[C@]3(O)CO)C[C@@H]2OC1=O
1099 0.076923077 ZKGCXEGVGZLKCO-NJZAAPMLSA-N CC(Cc1occ(C)c1)C2CC=C(C)C(=O)C2O
1100 0.076923077 PJHVUAQEIQOMKC-UHFFFAOYSA-N CCCCCCOC1=CC=CC(=C1)C(=O)CC=O
1101 0.076923077 SSZCVBKEOPLMJA-UHFFFAOYSA-N CCCC=CC(C#CC)(C(=O)OCC)C(=O)OCC
1102 0.076923077 SCHUPVUUEKIZGP-MGMHXVQFSA-N CC1C2C(O)CC3(C)CCC(=O)C(C)C3C2OC1=O
1103 0.076923077 BFZNWFUBATYNQT-UHFFFAOYSA-N CCCCC1=CC=C(OCCOC(=O)C=C)C=C1
1104 0.076923077 SCHUPVUUEKIZGP-UHFFFAOYSA-N CC1C2C(OC1=O)C1C(C)C(=O)CCC1(C)CC2O
1105 0.076923077 IEBZQTOVEBCODH-UHFFFAOYSA-N CCOC(=O)CCCCC1=CC=C(C=C1)C(C)=O
1106 0.076190476 SAAUSGDGZGFSKS-UHFFFAOYSA-N OCCCC1=C(C)CC2C(C(C1C)O)C(=C)C(=O)O2
1107 0.076190476 SMEJXMYNQKQENF-WUDKWMPASA-N CC1C2CCC3(C)C(C2OC1=O)C(C)(O)CCC3=O
1108 0.076190476 JKTAMRQCOYUPQI-FGVNRAKHSA-N CC1CC(O)C=C2CCC3(O)OC(=O)C(C)C3C12C
1109 0.076190476 CKBLLHCTGOMDQL-ZLDLUXBVSA-N CC1=C2CC(CCC2(C)CC(O)C1=O)C(=C)C=O
1110 0.076190476 OEZSHGATGBAHMJ-UHFFFAOYSA-N OCC=C(C=CC1(O)C(=CC(=O)C(C1(C)C)O)C)C
1111 0.076190476 XLWTWJLQYMTYDS-UHFFFAOYSA-N OCC(COC1CCCCO1)OCC1=CC=CC=C1
1112 0.076190476 SMEJXMYNQKQENF-UHFFFAOYSA-N CC1C(=O)OC2C1CCC1(C2C(C)(O)CCC1=O)C
1113 0.076190476 SAAUSGDGZGFSKS-GJQVQUKXSA-N CC1C(O)C2C(CC(=C1CCCO)C)OC(=O)C2=C
1114 0.076190476 QTBNDWGXAYVPOX-UHFFFAOYSA-N OCc1ccc(c(c1)OCCCC(C(=O)O)(C)C)C
1115 0.076190476 HBGFFESNQSAOLP-UHFFFAOYSA-N CC(COCC1=CC=CC=C1)C#CCOCCO
1116 0.076190476 JTJGUCQHALEULJ-ZSEFECIWSA-N C[C@H]1C[C@H]2OC(=O)[C@H](C)[C@H]2[C@H](O)C=C1CCC(=O)C
1117 0.076190476 SJZGKFZUNCXEEW-UHFFFAOYSA-N CC1=CC(O)CC(C)(C)C11CCC(C)(O)O1
1118 0.075471698 YRFWEPYMRLGVBZ-YPUMBFSVSA-N CC1C2CCC3(C)C(O)CC(=O)C(C)C3C2OC1=O
1119 0.075471698 KQJYAMGBSFIQSR-UHFFFAOYSA-N O=CCC(=C)C=CC1(O)C(=CC(=O)CC1(C)C)C
1120 0.075471698 ZQIIAKHOIHRGSM-UHFFFAOYSA-N CCC1(C)OC1CCC(C)(OC(C)=O)C=C
1121 0.075471698 HNFIUNGSLKLBKH-UHFFFAOYSA-N OCC=C(C=CC1(O)C(=CC(=O)OCC1(C)C)C)C
1122 0.075471698 FREQLSPGTXRFAM-UHFFFAOYSA-N OC(C=C(C=CC1(O)C(=CC(=O)CC1(C)C)C)C)O
1123 0.075471698 KRUUDBOQHFKKKU-XUEURGHRSA-N C[C@@H]([C@@H]1CC[C@@H](C)[C@H]2CCC(=C[C@@H]12)C(=O)O)C(=O)O
1124 0.075471698 NTYGHSPKJVTAGC-UHFFFAOYSA-N O=CC=C(C=CC1(O)C(=C)CC(=O)CC1(C)C)C
1125 0.075471698 VBGIXHQPSQMORB-UHFFFAOYSA-N OCC=C(C=CC1(O)C(=CC(=O)CC1(C)CO)C)C
1126 0.075471698 XRPYEIDDTXUJTA-UHFFFAOYSA-N OC(=O)CCNCCNCCOCCC(O)=O
1127 0.075471698 YRFWEPYMRLGVBZ-ANGHFORKSA-N C[C@@H]1[C@@H]2CC[C@@]3(C)[C@H](O)CC(=O)[C@@H](C)[C@@H]3[C@H]2OC1=O
1128 0.075471698 XNULVCOHNGYNND-UHFFFAOYSA-N OCC=C(C=C(C1(O)C(=CC(=O)CC1(C)C)C)O)C
1129 0.075471698 YRFWEPYMRLGVBZ-SNNRJATNSA-N CC1C2CCC3(C)C(O)CC(=O)C(C)C3C2OC1=O
1130 0.075471698 ZQIIAKHOIHRGSM-UHFFFAOYSA-N CCC1(C)OC1CCC(C)(OC(C)=O)C=C
1131 0.075471698 KRUUDBOQHFKKKU-SNCMFLLNSA-N C[C@H]([C@H]1CC[C@H](C)[C@@H]2CCC(=C[C@H]12)C(=O)O)C(=O)O
1132 0.074766355 XGGAGMDNSJNIHH-ALJROXPASA-N CC1C2CCC3(C)C(O)CCC(C=O)C3C2OC1=O
1133 0.074766355 XGGAGMDNSJNIHH-BKKKSXESSA-N CC1C2CCC3(C)C(O)CCC(C=O)C3C2OC1=O
1134 0.074074074 MNLUMTSGGLOUCH-WHLPLNIVSA-N CC1C(O)C(O)CC2(C)CCC(C=C12)C(=C)C(=O)O
1135 0.074074074 UBRXEHUCPQUAMI-UHFFFAOYSA-N O=CC=C(C=CC(C(C)(C)C)(C(=CC(=O)O)C)O)C
1136 0.074074074 ZCTIMDWMWWFQPH-UHFFFAOYSA-N COC(=O)CCCCCCC1CCCC1=O
1137 0.073394495 XKLWDHBXKZSSKB-AATRIKPKSA-N OCC1OC1(C)/C=C/C1(O)C(=CC(=O)CC1(C)C)C
1138 0.073394495 FZRWFGUOALKHJG-SNPRPXQTSA-N CC(=CCCC(=C)C1=CC(O)C(C)(O)C(O)C1=O)C
1139 0.073394495 PPIJHFDNRWNWJU-UHFFFAOYSA-N CC(C)CC(=O)C1=C(O)C(O)C(CC=C(C)C)C1=O
1140 0.073394495 PARQKBHRABMRKU-UHFFFAOYSA-N CC(C)=CCCC(C)=CC1OCC(CO)O1
1141 0.073394495 PPIJHFDNRWNWJU-IINYFYTJSA-N CC(C)CC(=O)C1=C(O)C(O)C(CC=C(C)C)C1=O
1142 0.073394495 PPIJHFDNRWNWJU-YGRLFVJLSA-N CC(C)CC(=O)C1=C(O)C(O)C(CC=C(C)C)C1=O
1143 0.073394495 IWJBPTBIJVXPTE-UHFFFAOYSA-N CC(C)=CC(=O)CC(C)(O)CCC(O)C1=COC=C1
1144 0.072727273 TXLOBTVRMBXIAI-LBPRGKRZSA-N CC(CCC(=O)c1cocc1)CC(=O)C=C(C)C
1145 0.072727273 FORDTPYVXPUZAX-AORWBKJGSA-N CCCC=C(/CC)C(=O)CC(O)C(=O)CC
1146 0.072727273 GHZNRTXUTGFTAC-XYPYZODXSA-N CCC(=O)CCC1CCC(CC1)C(=O)OC
1147 0.072727273 LNJZWVKCTPQDFN-HNNXBMFYSA-N CC(C)CC(=O)C1=C(O)CC2(CCC(C)(C)O2)C1=O
1148 0.072072072 KXRKNQAMORLVTM-UHFFFAOYSA-N O=CC=C(C=CC(C(CC(=O)O)(C)C)(C(=C)C)O)C
1149 0.071428571 VHHCCZXBHYSSDV-UHFFFAOYSA-N CC(=CCCC(=O)C)CCC1OC1(C)CO
1150 0.07079646 HXNJREREBYTEGW-OYVNLZQHSA-N CCCCCC=C(/[C@@H](C)C(=O)CC)C(=O)O
1151 0.07079646 ZTVKAJVKRIRDDT-UHFFFAOYSA-N OCC(=C(C=CC1(O)C(=CC(=O)CC1(C)C)C)C)O
1152 0.069565217 ILDJSXPOMKNCOL-YIEQHGPISA-N CC[C@H](C)C=C[C@H]1OC(=O)[C@H](C)[C@H](O)[C@@H]1C
1153 0.069565217 ILDJSXPOMKNCOL-LZQZFOIKSA-N CC[C@@H](C)C=C[C@H]1OC(=O)[C@H](C)[C@H](O)[C@@H]1C
1154 0.069565217 KEGRLSVBNGMIHZ-UHFFFAOYSA-N CC(CC(=O)C(C1(C)CCC(O1)c1cocc1)O)C
1155 0.068965517 YRADUEJUACRQEZ-UHFFFAOYSA-N CCCCCCCCCC(=O)C1C(=O)OC(=C)C1=O
1156 0.068376068 CJWOUYCGEGCXFS-UHFFFAOYSA-N COC(=O)CC=C(C)CCCC(C)=CCO
1157 0.06779661 RANZGVCLJQGKLX-UHFFFAOYSA-N O=CCC1OC1=CC=CCCCCCCCC(=O)O
1158 0.067226891 IDFONRAXXYRXSC-UHFFFAOYSA-N CC(CC(=O)CC1(C)CCC(O1)C12C=COC2O1)C
1159 0.066666667 RRCFFWKHQZSTNV-UHFFFAOYSA-N OCC1(CCC(O1)c1cocc1)CC(=O)CC(C)C
1160 0.06557377 CHYJFTZPXJJTAI-UHFFFAOYSA-N CC(CC(=O)CC1(C)CCC(O1)C1=COC2C1O2)C
1161 0.06557377 QJAZLTYYQLFUTI-UHFFFAOYSA-N CC(CC(=O)CC1(C)CCC(O1)c1cocc1O)C
1162 0.06557377 XTHVXNXQDJHDPF-UHFFFAOYSA-N CC(CC(=O)CC1(C)CCC(O1)c1ccoc1O)C
1163 0.06557377 XRAUFUYVHSMTPS-UHFFFAOYSA-N CC(CC(=O)CC1(C)CCC(O1)c1coc(c1)O)C
1164 0.06185567 BBIDMUQZCCGABN-UXSWQMMLSA-N CC1(C[C@]23[C@@H]4CC[C@H]1[C@@H]2CC(=O)[C@H]3COC4=O)C
1165 0.06185567 CBRKCJOSZHRKFH-UHFFFAOYSA-N CC1C2CCC3(C)OC33CC=C(C)C3C2OC1=O
1166 0.06185567 MRKDDZNWFZRYRN-UHFFFAOYSA-N CC1CC2OC(=O)C(=C)C2CC2(CO)C(O)CCC12
1167 0.06185567 ABDLNDXNWOFSAT-UHFFFAOYSA-N CC1C=C(C=O)C(C=O)=CC2(O)CC(C)(C)CC12
1168 0.06185567 KUERQAIAYCRGOB-PIOXYOOTSA-N CC1C2CCC(=CCC(O)C(=CC2OC1=O)C)CO
1169 0.06185567 KKZBAVKSMGPTCA-UHFFFAOYSA-N COC1=CC=C(COC(=O)C2CCCCC2)C=C1
1170 0.06185567 MWRMMVFLULDWAC-UHFFFAOYSA-N CCCOC1=CC=C(C=C1)C1(CCCC1)C(O)=O
1171 0.06185567 RYQABBMOWVCVPW-UITAMQMPSA-N C\C1=C\CCC2(C)OC2CC2C(C1)OC(=O)C2=C
1172 0.06185567 ACDBVOJKXAGTJM-WTKPLQERSA-N C\C1=C\CC2C(CC3(C)OC3CC1)OC(=O)C2=C
1173 0.06185567 NEYBIYLGARXSLY-UHFFFAOYSA-N CC1CCC2C31CC(C(C3C1C2(O1)C(=O)O)O)(C)C
1174 0.06185567 VQGAZALZDFKYPA-UHFFFAOYSA-N CC1C=C2C(COC2=O)C(O)C2CC(C)(C)CC12O
1175 0.06185567 AIHKZOVNPAYCEL-UHFFFAOYSA-N CC1CC2OC(=O)C(=C)C2CC23OC2(C)CCC13
1176 0.06185567 IBIJTDJAWRYXRF-UHFFFAOYSA-N CC1C2C(OC1=O)C1C(CC(O)C1=C)C(C)CC2O
1177 0.06185567 YZOJABQNYUFYKF-UHFFFAOYSA-N NC1=NC(=O)N=C(NCCC2=CC=CC=C2)N1
1178 0.06185567 NJRJZCKWARERQU-FEHBXSEYSA-N CC1(C)C2CC34C(CCC13)COC(=O)C4=CC2O
1179 0.06185567 WYQLDPBFXNVPJE-UHFFFAOYSA-N CC1C=CC(OC2=C1C=C(O)C(C)=C2)C(C)(C)O
1180 0.06185567 BPPXABXKJZPLPR-YEJJTQLDSA-N CC1=CCCC(=CCC(C)(C)C=C/C1=O)C(=O)O
1181 0.06185567 BPPXABXKJZPLPR-RAZDCBATSA-N CC1=CCCC(=CCC(C)(C)C=CC1=O)C(=O)O
1182 0.06185567 KUERQAIAYCRGOB-WHIYXEERSA-N CC1C2CC\C(CO)=C/CC(O)\C(C)=C/C2OC1=O
1183 0.06185567 LWHRXFOPIDTJSG-SYCKNICUSA-N CC1C(O)CC2C1C3OC(=O)C(C)C3C(O)CC2=C
1184 0.06185567 KANVQRLDTGOSBL-UHFFFAOYSA-N CC1=CC2=C(C=C1O)C1(C)CCC(O)(O2)C1(C)C
1185 0.06185567 YBZDTKZEIFEQAA-UHFFFAOYSA-N OCC1(C)CC23C(C1O)C=C(C3CCC2C)C(=O)O
1186 0.06185567 ZRFOYJLCCMPZKD-UHFFFAOYSA-N OCC1CCC2C31CC(C(C3C=C2C(=O)O)O)(C)C
1187 0.06185567 CALVEIPSNQTJGS-UHFFFAOYSA-N C=C1C(O)CCC2(C1CC1=C(C2)OC2C1(C)O2)C
1188 0.06185567 UNTGNDYADSJETH-UHFFFAOYSA-N OC(=O)C1=CC2C3(C1CC(C3C)O)CC(C2O)(C)C
1189 0.06185567 RCPCVMOXNVAPDZ-UHFFFAOYSA-N OC(=O)C1=C(O)C2C3(C1CCC3C)CC(C2O)(C)C
1190 0.06185567 TXZIAWRGHUJISL-UHFFFAOYSA-N OC(=O)C1=CC2C3(C1C(O)CC3C)CC(C2O)(C)C
1191 0.06185567 HSKDIWXLQLBLPQ-UHFFFAOYSA-N CC1=CC2OC3CC(O)C(C)(C33CO3)C2(C)C(O)C1
1192 0.06185567 UUZWMJQAEYBHAO-AYIJCJCZSA-N CC1(C)CC2C(O)C3=C(CC(C)(O)C2C1)C(=O)OC3
1193 0.06185567 UYVZYGGRZXBGRY-KPHXCBFCSA-N CC1CCC2OC23Cc4occ(C)c4C(O)C13C
1194 0.06185567 VAHQPKBSIILJDD-UHFFFAOYSA-N O=C1C2(CCC11CCC(=O)CC1)CCC(=O)CC2
1195 0.06185567 AZKRCCHLNBJNOK-HZAIZTQPSA-N CC1=C/CCC(=CC2OC(=O)C(=C)C2(O)CC1)C
1196 0.06185567 JIOSJWONEMAAPN-UHFFFAOYSA-N Oc1oc2c(c1)C(C)C1(C(C2)(C)C(C)CC1=O)C
1197 0.06185567 VQGAZALZDFKYPA-VEYXKJRFSA-N [C@]12(O)CC(C)(C)CC1[C@H](O)[C@@]1([H])COC(=O)C1=C[C@@H]2C
1198 0.06185567 JBIUXCSXFOUTEW-UHFFFAOYSA-N OC(=O)C1=CC2C3(C1CCC3C)C(C(C2O)(C)C)O
1199 0.06185567 WSMKPZGGGQUUQW-PWDJSDCWSA-N CC1(O)CCC2C1CC3C(CC2(C)O)OC(=O)C3=C
1200 0.06185567 KQCOYZCCKXVYKK-UHFFFAOYSA-N [H]C12CCOC(CCC3=CC=CC=C3)(O1)OC2(C)C
1201 0.06185567 LWHRXFOPIDTJSG-NUJMLJBLSA-N CC1C(O)CC2C1C3OC(=O)C(C)C3C(O)CC2=C
1202 0.06185567 AMBNTPYCDHUUJH-WBRQSHHLSA-N CC1C2C(O)C=C(/C)CCC(O)C(=C)CC2OC1=O
1203 0.06185567 GLYOYLKOLBGAMF-RETINCHFSA-N CC1C(O)CCC(=CC2OC(=O)C(=C)C2CC1O)C
1204 0.06185567 KUERQAIAYCRGOB-YOBAHCRPSA-N CC1C2CCC(=C/CC(O)C(=CC2OC1=O)C)CO
1205 0.06185567 YAHBMCAACKWCEA-XMDJUOOJSA-N CC1CC2OC(=O)C(C)C2C(O)CC(=C/CC1=O)C
1206 0.06185567 WSMKPZGGGQUUQW-PWCLGXPMSA-N CC1(O)CCC2C1CC3C(CC2(C)O)OC(=O)C3=C
1207 0.06185567 HKIIPLGMBYVADK-QNGFJZMXSA-N CC1C2C(O)CC(=CCCC(=CC2OC1=O)CO)C
1208 0.06185567 NVNXHLXJWDCEJZ-XAVBJCHFSA-N CC1C2C(O)C=C(/C)C(O)CC=C(/C)CC2OC1=O
1209 0.06185567 ZTOPYIKBPXFYCQ-UHFFFAOYSA-N CC1CCCC2=C1C(C)(O)C1=C(OC=C1C)C2O
1210 0.06185567 AAHFSJGNIKEHSP-UHFFFAOYSA-N OC(=O)C1=CC2C3(C1CCC3C)CC(C2=O)(C)C
1211 0.06185567 MRKDDZNWFZRYRN-DGAUTFDNSA-N CC1CC2OC(=O)C(=C)C2CC3(CO)C(O)CCC13
1212 0.06185567 VQGAZALZDFKYPA-LBSLZEFRSA-N CC1C=C2C(COC2=O)C(O)C3CC(C)(C)CC13O
1213 0.06185567 IJKNZJMMNNPNPU-UHFFFAOYSA-N CCOC(=O)C1(CCC1)C1=CC=C(OCC)C=C1
1214 0.06185567 SMXXWUSRCLDQCE-NMAMFNKQSA-N CC1(O)CCCC2(C)CC(O)C3C(OC(=O)C3=C)C12
1215 0.06185567 DFQGNWLQBKGFOD-AIGMQPKJSA-N CC1(C)CC23C(CC(=O)C2CO)C1CCC3C(=O)O
1216 0.06185567 CAULHRLKZCNIDL-UHFFFAOYSA-N CC(C)(C)C(=O)OC(CCC=O)C1=CC=CC=C1
1217 0.06185567 LLPYDSMSNNUQCD-JFRIZYCMSA-N CC1C2CCC(=C)C(O)CC(O)C(=CC2OC1=O)C
1218 0.06185567 PQCNNCMXLJZLIA-AQKQOQQPSA-N CC1C2CC=C(C)/C(O)CC(O)C(=C/C2OC1=O)C
1219 0.06185567 DIEQIRBBEOTGHN-UHFFFAOYSA-N CC(=O)OC(C1=CC=C(C=C1)C(C)=O)C(C)(C)C
1220 0.06185567 HEEYFYOVACYTBP-UJEBCUICSA-N CC1CC2OC3C4OC(=O)C=C4C(C)C2(C)C13C
1221 0.06185567 BJRMCDRHKBUSDR-JURJQQCVSA-N CC1C2CCC(=C)C3CC4OC4(C)C3C2OC1=O
1222 0.06185567 ZSRVBNXAPSQDFY-UHFFFAOYSA-N CC1=CC2OC3CC(O)C(C)(C33CO3)C2(CO)CC1
1223 0.06185567 FZHVZHPJLXWJIZ-DZKMKBNLSA-N CC1C(O)CC2C1C3OC(=O)C(C)C3CC(O)C2=C
1224 0.06185567 NFAIEEHBPOJNKN-IPRJDCTKSA-N CC1CC(O)C=C2C(=O)C3OC3C(C(C)(C)O)C12C
1225 0.06185567 SJIYIVOHXKBNGK-UNNXFLIFSA-N CC1CCCC2C(=O)c3occ(C)c3C(O)C12C
1226 0.06185567 DSSKHUXSDPLUFL-SBHPQNJWSA-N CC1(CO)C2CCC(=C)C(=O)CCC(=C/C12)C=O
1227 0.06185567 ZSRVBNXAPSQDFY-OJVARPOJSA-N CC1=CC2OC3CC(O)C(C)(C2(CO)CC1)C34CO4
1228 0.06185567 ZWKJYFGQYZANRE-UHFFFAOYSA-N CC(=C)C1CCC2(C)C(O)CCC22C(O)C1OC2=O
1229 0.06185567 LFKSRWRSZVCLFJ-UHFFFAOYSA-N CC1CC(=O)C23C(C)C(=CC2(C)CCC13)C(O)=O
1230 0.06185567 UUZWMJQAEYBHAO-UHFFFAOYSA-N CC1(C)CC2C(C1)C(C)(O)CC1=C(COC1=O)C2O
1231 0.06185567 NJHBOGXWJIZGGR-BCSUUIJWSA-N CC1CC(O)C(O)c2ccc(C(=C)CO)c(C)c12
1232 0.06185567 ACDBVOJKXAGTJM-CYTLQYRXSA-N CC1=C/CC2C(CC3(C)OC3CC1)OC(=O)C2=C
1233 0.06185567 AACJDWCUEJRPLO-UACFKPTOSA-N CC1C2C(O)CC(=CCCC(=CC2OC1=O)C)CO
1234 0.06185567 CBRKCJOSZHRKFH-UVGOUCATSA-N CC1C2CCC3(C)OC34CC=C(C)C4C2OC1=O
1235 0.06185567 UCWIMFGTTNPUEN-UHFFFAOYSA-N CC1CCC2C(C)(C)C3C(C)C(=O)C(=O)C12C3=O
1236 0.06185567 XPWWTOSXKLSHRC-UHFFFAOYSA-N CC1=CC2OC3CC(O)C(C)(C33CO3)C2(C)CC1O
1237 0.06185567 LWHRXFOPIDTJSG-OSULWJEZSA-N CC1C(O)CC2C1C3OC(=O)C(C)C3C(O)CC2=C
1238 0.06185567 BJRMCDRHKBUSDR-UHFFFAOYSA-N CC1C2CCC(=C)C3CC4OC4(C)C3C2OC1=O
1239 0.06185567 ZSRVBNXAPSQDFY-UHFFFAOYSA-N CC1=CC2OC3CC(O)C(C)(C33CO3)C2(CO)CC1
1240 0.06185567 SEETYEZEEVLMJA-UHFFFAOYSA-N CC1(C)CC23C4CC(=O)C2(C)OC(=O)C3CCC14
1241 0.06185567 DOOHOEWKYBEXLP-JQPXUNLUSA-N CC1(C)CC2C(C=C(C=O)C3(CC23C)C=O)C1O
1242 0.06185567 FZHVZHPJLXWJIZ-UHFFFAOYSA-N CC1C(O)CC2C1C1OC(=O)C(C)C1CC(O)C2=C
1243 0.06185567 CLDCOIMYWCHYPI-OCVOHJKQSA-N CC1CCC(CC2(C)C(=O)CCC12O)C(=C)C(=O)O
1244 0.06185567 AACJDWCUEJRPLO-UFRLAGGVSA-N CC1C2C(O)CC(=CCCC(=CC2OC1=O)C)CO
1245 0.06185567 AIHKZOVNPAYCEL-KYHCNFOCSA-N CC1CC2OC(=O)C(=C)C2CC34OC3(C)CCC14
1246 0.06185567 VFZMFAPMJCXZNH-FNTRQBMGSA-N CC1C2CC3C(C(O)CC3(C)O)C(=C)CC2OC1=O
1247 0.06185567 NOSCKDVJLGMLSG-GZBFAFLISA-N Cc1ccc2c3c1C(O)OCC3(C)C(O)C2(C)C
1248 0.06185567 NVNXHLXJWDCEJZ-IIMJLKNYSA-N CC1C2C(O)C=C(/C)C(O)CC=C(/C)CC2OC1=O
1249 0.06185567 VIDYDIXHTSOELN-MHCWDXNASA-N CC1=C2C(O)CC2(C)C3(O)CC(C)(CO)CC3C1=O
1250 0.06185567 SEETYEZEEVLMJA-SSZYYHHOSA-N CC1(C)CC23C4CC(=O)C2(C)OC(=O)C3CCC14
1251 0.06185567 BPPXABXKJZPLPR-XQNCZXEHSA-N CC1=C/CCC(=CCC(C)(C)C=CC1=O)C(=O)O
1252 0.06185567 WSMKPZGGGQUUQW-ACBLYQCWSA-N CC1(O)CCC2C1CC3C(CC2(C)O)OC(=O)C3=C
1253 0.06185567 IAGJRSWHXJBHSE-UHFFFAOYSA-N O=CC1=CC2CC(CC2C2(C1(C=O)C2O)C)(C)C
1254 0.06185567 MCANGZFHUXRWCD-BNYYSIOMSA-N CC1CC2OC(=O)C(C)C2C=C3C1C(O)CC3(C)O
1255 0.06185567 BDIVIJRCFBPADM-FKVVBQFKSA-N CC1C2CC(O)C(=CCC(O)C(=CC2OC1=O)C)C
1256 0.06185567 VFZMFAPMJCXZNH-VGWSNGFZSA-N CC1C2CC3C(C(O)CC3(C)O)C(=C)CC2OC1=O
1257 0.06185567 WSMKPZGGGQUUQW-YRLDTQBMSA-N CC1(O)CCC2C1CC3C(CC2(C)O)OC(=O)C3=C
1258 0.06185567 PUGOCFXGZIEXFD-ZPYVKNOQSA-N CC1C2C(O)C=C(/C)CCC(O)C(=C/C2OC1=O)C
1259 0.06185567 XQFRAPWSUOKCSN-FORJXGAJSA-N CC1C2CC(O)C(=CC(O)CC(=CC2OC1=O)C)C
1260 0.06185567 NNRUCPNNFXKZHL-XEXYUFRGSA-N CC1CC(O)C2C(C)C(=O)OC2CC(=CCC1=O)C
1261 0.06185567 UUZWMJQAEYBHAO-ZFVXVEAMSA-N CC1(C)CC2C(O)C3=C(CC(C)(O)C2C1)C(=O)OC3
1262 0.06185567 GSLRFQSAMMVDEI-BPWUPUDHSA-N CC1C2CC(O)C(=CCCC(=CC2OC1=O)CO)C
1263 0.06185567 CDMJDAQBFUPBML-BPKGBABQSA-N CC1(C)C2CC3(C(O)C=C2C(=O)O)C(CO)CCC13
1264 0.06185567 BPPXABXKJZPLPR-IKFYNVEJSA-N CC1=C/CCC(=CCC(C)(C)C=C/C1=O)C(=O)O
1265 0.06185567 LPLCSWXZHGSEDE-JXQOHPDESA-N CC1C2C(O)CC(C)(O)C3CCC(=C)C3C2OC1=O
1266 0.06185567 FZXDIRFGXUFCPH-AJQPDWHCSA-N CC1C2CCC(=C/CCC(=CC2OC1=O)CO)CO
1267 0.06185567 WSMKPZGGGQUUQW-NJTCAMEISA-N CC1(O)CCC2C1CC3C(CC2(C)O)OC(=O)C3=C
1268 0.06185567 LMJURNPIDVRJOJ-PELWCNIJSA-N CC1(CC2CC3(C)C(O)CC(C)(C2C1)C3=O)C(=O)O
1269 0.06185567 XZUGRIKTANFBQL-MKSSDUHQSA-N CC1C(=O)C=C2C=C3C(O)C(C)(C)CC3(O)C12C
1270 0.06185567 QSQCRXKRLUTFEL-PQAKJCEMSA-N CC1=CCC/C(=C\C(C(C(C1)O)C(=C)C(=O)O)O)/C
1271 0.06185567 HSKDIWXLQLBLPQ-YLYOMACISA-N CC1=CC2OC3CC(O)C(C)(C2(C)C(O)C1)C34CO4
1272 0.06185567 GFSCVKVMKSICCW-UHFFFAOYSA-N OCC1CCC=C(C)CC2C(C(C1)O)C(=C)C(=O)O2
1273 0.06185567 PNXAVRUABLDLOM-ZIRVWQKUSA-N CC1C2CCC3(C)OC3CC(O)C(=C/C2OC1=O)C
1274 0.06185567 GOKGKERIBQYAOC-GABXNWTDSA-N CC1C2C(O)CC(=CCC(O)C(=CC2OC1=O)C)C
1275 0.06185567 CBRKCJOSZHRKFH-SFJACZDSSA-N CC1C2CCC3(C)OC34CC=C(C)C4C2OC1=O
1276 0.06185567 GWEJBJSCLWQCIU-MDFWMIKMSA-N CC1C2CC=C(C)C34CCC(C)(O3)C4C2OC1=O
1277 0.06185567 IRUCCQNPZCEIEV-BTQIBKBOSA-N CC(C)C1CC(O)c2coc3C(=O)C(C)CC1c23
1278 0.06185567 IBIJTDJAWRYXRF-FURRRUDJSA-N CC1CC(O)C2C(C)C(=O)OC2C3C1CC(O)C3=C
1279 0.06185567 MXWPEBFDJASFEO-AOLZUGRHSA-N CC1(C)C2CC=C3C(=O)OCC4CC(O)C1C34C2
1280 0.06185567 XQFRAPWSUOKCSN-XOIJFVKNSA-N CC1C2CC(O)C(=CC(O)CC(=CC2OC1=O)C)C
1281 0.06185567 RCLKILDVUBGAIR-XFFZJAGNSA-N OC/C/1=C\C(O)C2C(CC(CCC1)C)OC(=O)C2=C
1282 0.06185567 TVKBAFLBDBEDOX-QFLMGKMSSA-N OC/C/1=C\C(O)C2C(CC(=CCC1)C)OC(=O)C2C
1283 0.06185567 JSYQPAIDLVPBDA-RAIZXLCNSA-N CC1CCC2C(C)(C)C3C(=C(O)C(=O)C12C3=O)C
1284 0.06185567 ZSRVBNXAPSQDFY-PEZGRIKUSA-N CC1=CC2OC3CC(O)C(C)(C2(CO)CC1)C34CO4
1285 0.06185567 FZXDIRFGXUFCPH-OMTBHUEDSA-N CC1C2CCC(=CCCC(=CC2OC1=O)CO)CO
1286 0.06185567 VHFXPBHLQOPQHJ-ABBQYLIMSA-N CC1(O)CCC2C(OC(=O)C2=C)C3C1CCC3(C)O
1287 0.06185567 XONBFPSTRZILHJ-YRLDTQBMSA-N CC(=C)C1CC2OC(=O)C3(CCC(O)C3(C)C1)C2O
1288 0.06185567 RYQABBMOWVCVPW-BYOFLBIVSA-N CC1=C/CCC2(C)OC2CC3C(C1)OC(=O)C3=C
1289 0.06185567 PMHOOXDSKFSHPR-UHFFFAOYSA-N CC1=CCCC2(C)OC2C(C(CC1)C(=C)C(=O)O)O
1290 0.06185567 BBIDMUQZCCGABN-DWJWARBKSA-N CC1(C)CC23C4CC(=O)C2COC(=O)C3CCC14
1291 0.06185567 GRUOWKYRKACQKC-IOTFQPHWSA-N CC1C2C(O)CC(=C)C(O)CCC(=CC2OC1=O)C
1292 0.06185567 HEEYFYOVACYTBP-KKPSUEOTSA-N CC1CC2OC3C4OC(=O)C=C4C(C)C2(C)C13C
1293 0.06185567 RYQABBMOWVCVPW-CMFZEQLMSA-N CC1=C/CCC2(C)OC2CC3C(C1)OC(=O)C3=C
1294 0.06185567 SMXXWUSRCLDQCE-UHFFFAOYSA-N O=C1OC2C(C1=C)C(O)CC1(C2C(C)(O)CCC1)C
1295 0.06185567 LWHRXFOPIDTJSG-UZKPFSPTSA-N CC1C(O)CC2C1C3OC(=O)C(C)C3C(O)CC2=C
1296 0.06185567 TZWAFSAXUHHSKV-BFABLCNSSA-N CC1CCC2C(C)C(=O)OC2C3(C)C(O)CC4OC134
1297 0.06185567 UUZWMJQAEYBHAO-JDTTZNEISA-N CC1(C)CC2C(O)C3=C(CC(C)(O)C2C1)C(=O)OC3
1298 0.06185567 GRUOWKYRKACQKC-MDQKACNUSA-N CC1C2C(O)CC(=C)C(O)CCC(=C/C2OC1=O)C
1299 0.06185567 AIHKZOVNPAYCEL-HKKVUVRFSA-N CC1CC2OC(=O)C(=C)C2CC34OC3(C)CCC14
1300 0.06185567 LLPYDSMSNNUQCD-LGNCTGPJSA-N CC1C2CCC(=C)C(O)CC(O)C(=C/C2OC1=O)C
1301 0.06185567 JSYQPAIDLVPBDA-JWUPAISJSA-N CC1CCC2C(C)(C)C3C(=C(O)C(=O)C12C3=O)C
1302 0.06185567 ZHLIRGKALACECR-VQHVLOKHSA-N OCC1C(=O)OC2C1CCC(=C)C(O)CC/C(=C/2)/C
1303 0.06185567 WSMKPZGGGQUUQW-RQVRSSQJSA-N CC1(O)CCC2C1CC3C(CC2(C)O)OC(=O)C3=C
1304 0.06185567 LWHRXFOPIDTJSG-PFKAGXPPSA-N CC1C(O)CC2C1C3OC(=O)C(C)C3C(O)CC2=C
1305 0.06185567 FZHVZHPJLXWJIZ-QIMNIRJTSA-N CC1C(O)CC2C1C3OC(=O)C(C)C3CC(O)C2=C
1306 0.06185567 RYQABBMOWVCVPW-WCOQVVKQSA-N CC1=C/CCC2(C)OC2CC3C(C1)OC(=O)C3=C
1307 0.06185567 VCWWNXMTMQUZKV-HCKVZZMMSA-N Cc1coc2CC3CCCC(C(=O)O)C3(C)Cc12
1308 0.06185567 GDMZSLJZBNXJHG-CMDGGOBGSA-N C/C/1=C\C(O)C(CCC(=C)C(CC1)O)C(=C)C(=O)O
1309 0.06185567 VROLYSQPOBJAOX-LRCYEHMZSA-N CC1C2CC(O)C(=C)CCC(O)C(=CC2OC1=O)C
1310 0.06185567 ABDLNDXNWOFSAT-PSOPSSQASA-N CC1C=C(C=O)C(=CC2(O)CC(C)(C)CC12)C=O
1311 0.06185567 AACJDWCUEJRPLO-RYLXDPBVSA-N CC1C2C(O)CC(=C/CCC(=CC2OC1=O)C)CO
1312 0.06185567 RYQABBMOWVCVPW-JOHWZMAUSA-N CC1=C/CCC2(C)OC2CC3C(C1)OC(=O)C3=C
1313 0.06185567 ZXDUKNNJBHKCBX-ACBLYQCWSA-N CC12CCC3C1CC4C(CC3(C)O2)OC(=O)C4=C
1314 0.06185567 LLPYDSMSNNUQCD-PVAXTFPHSA-N CC1C2CCC(=C)C(O)CC(O)C(=CC2OC1=O)C
1315 0.06185567 LLPYDSMSNNUQCD-LRCYEHMZSA-N CC1C2CCC(=C)C(O)CC(O)C(=CC2OC1=O)C
1316 0.06185567 NMLDIEWGTYDDJB-XBFCOCLRSA-N CC1(C)CC2=C(C1O)C(C)(O)C3(CC3)C(C)(O)C2=O
1317 0.06185567 WWFVXDDGYDVURM-SAEYYWQOSA-N CC1CC2OC(=O)C(C)C2CC=C(C)/C(O)CC1=O
1318 0.06185567 CIJCUQVULTWIOX-WDZICOIVSA-N CC1CC=C2C1CC3(O)C(=O)CC2(C)C3(C)C=O
1319 0.06185567 GRUOWKYRKACQKC-JKMWFJKESA-N CC1C2C(O)CC(=C)C(O)CCC(=CC2OC1=O)C
1320 0.06185567 CBRKCJOSZHRKFH-PWDJSDCWSA-N CC1C2CCC3(C)OC34CC=C(C)C4C2OC1=O
1321 0.06185567 FZHVZHPJLXWJIZ-FXBRUWNDSA-N CC1C(O)CC2C1C3OC(=O)C(C)C3CC(O)C2=C
1322 0.06185567 FZHVZHPJLXWJIZ-LHXCOBNGSA-N CC1C(O)CC2C1C3OC(=O)C(C)C3CC(O)C2=C
1323 0.06185567 ZWKJYFGQYZANRE-YRLDTQBMSA-N CC(=C)[C@H]1CC[C@]2(C)[C@@H](O)CC[C@]23[C@@H](O)[C@H]1OC3=O
1324 0.06185567 LPZUEKDHBNPXJY-RDXHHOOHSA-N C[C@H]1CC[C@H](C[C@]23O[C@]12CC[C@@]3(C)O)C(=C)C(=O)O
1325 0.06185567 ARZSGVZNVGEBHV-AAPHMBFNSA-N CC1C(O)C2=C(COC2=O)C(O)C3CC(C)(C)CC13
1326 0.06185567 UYVZYGGRZXBGRY-RDXHHOOHSA-N CC1CCC2OC23Cc4occ(C)c4C(O)C13C
1327 0.06185567 HKIIPLGMBYVADK-QLKRELFBSA-N CC1C2C(O)CC(=CCCC(=CC2OC1=O)CO)C
1328 0.06185567 YAHBMCAACKWCEA-SZZQBSIJSA-N C[C@H]1C[C@H]2OC(=O)[C@H](C)[C@@H]2[C@@H](O)CC(=CCC1=O)C
1329 0.06185567 FSUGOZDBUAUDRL-WRESQXIRSA-N C[C@H]1CC[C@@H]2C[C@]3(OC(=O)C2=C)C(=C)CC[C@]13O
1330 0.06185567 NJHBOGXWJIZGGR-IIRLODAESA-N C[C@H]1C[C@H](O)[C@@H](O)c2ccc(C(=C)CO)c(C)c12
1331 0.06185567 WVUYXVKGVZXQQX-UHFFFAOYSA-N CC1=CCCC(C)C(=O)CC2=C(C1)OC1C2(O1)C
1332 0.06185567 AYUMAVFCZFWXOW-FIXIBIHLSA-N CC1=CC[C@@H]2[C@](C)(CCC[C@]2(C)C(=O)O)[C@H]1C(=O)O
1333 0.06185567 JFEQIIBBPGVNOG-FLUIWTDUSA-N CC1=C/C(O)C2C(CC(CO)CCC1)OC(=O)C2=C
1334 0.06185567 WSMKPZGGGQUUQW-RIMRTXSHSA-N CC1(O)CCC2C1CC3C(CC2(C)O)OC(=O)C3=C
1335 0.06185567 SGZIOSXTKWBXTJ-FFFUXKDYSA-N CC1CC2CC(C)(CCC3=CC(=O)OC23O)C1=C
1336 0.06185567 LLPYDSMSNNUQCD-XBYDQYMBSA-N CC1C2CCC(=C)C(O)CC(O)C(=C/C2OC1=O)C
1337 0.06185567 PAOOTNFBCFCXHR-MXAVVETBSA-N CC12CCCC(=C)C1CC3(OC3C2=O)C(=C)CO
1338 0.06185567 GRUOWKYRKACQKC-BJJPWKGXSA-N C[C@@H]1[C@H]2[C@H](O)CC(=C)[C@@H](O)CCC(=C[C@@H]2OC1=O)C
1339 0.06185567 PUACRKJDHMOQKE-HONMWMINSA-N C[C@@H]1[C@H]2CC=C(CO)CCC=C(CO)C[C@@H]2OC1=O
1340 0.06185567 CBRKCJOSZHRKFH-HJFKDUGFSA-N CC1C2CCC3(C)OC34CC=C(C)C4C2OC1=O
1341 0.06185567 UAZYAJBTXBHEAB-HNNXBMFYSA-N CC1=CC(=O)C(=CC2=C1CC[C@]2(C)O)C(C)(C)O
1342 0.06185567 ARZSGVZNVGEBHV-QOAGTBBCSA-N CC1C(O)C2=C(COC2=O)C(O)C3CC(C)(C)CC13
1343 0.06185567 RYQABBMOWVCVPW-KVQQJBJPSA-N CC1=C/CCC2(C)OC2CC3C(C1)OC(=O)C3=C
1344 0.06185567 JSYQPAIDLVPBDA-KUQMGEPRSA-N C[C@@H]1CC[C@H]2C(C)(C)[C@H]3C(=C(O)C(=O)[C@@]12C3=O)C
1345 0.06185567 XAOHJINHOQXUTQ-HJPIBITLSA-N CC1=C2CC(C)(CC2CC3(CO)CCC13O)C(=O)O
1346 0.06185567 GWPVAGOEFQQHES-YVWWBNQGSA-N CC1=CC(=O)C(=C/C=C(/C)C(=O)CC1)C(C)(C)O
1347 0.06185567 CBRKCJOSZHRKFH-NJTCAMEISA-N CC1C2CCC3(C)OC34CC=C(C)C4C2OC1=O
1348 0.06185567 CDMJDAQBFUPBML-SCGWIAOYSA-N CC1(C)C2CC3(C(O)C=C2C(=O)O)C(CO)CCC13
1349 0.06185567 RYQABBMOWVCVPW-GWDYSJTMSA-N CC1=C/CCC2(C)OC2CC3C(C1)OC(=O)C3=C
1350 0.06185567 AFNJQEZVORLLQT-UHFFFAOYSA-N OC(=O)C1=CC2C3(C1CCC3(C)O)CC(C2O)(C)C
1351 0.06185567 QDTKOQDVHFSDMD-UHFFFAOYSA-N OC1CC(=C2C(CC1C(=C)C(=O)O)C(CC2)(C)O)C
1352 0.06185567 BBIDMUQZCCGABN-UHFFFAOYSA-N O=C1OCC2C34C1CCC(C4CC2=O)C(C3)(C)C
1353 0.06185567 DFQGNWLQBKGFOD-UHFFFAOYSA-N OCC1C(=O)CC2C31CC(C2CCC3C(=O)O)(C)C
1354 0.06185567 KBQOZMHRQGLACB-UHFFFAOYSA-N OC(=O)C1COC(=O)C2C31CC(C(C3C)CC2)(C)C
1355 0.06185567 PNXAVRUABLDLOM-FTWLFHFGSA-N C[C@@H]1[C@@H]2CC[C@]3(C)O[C@@H]3C[C@H](O)C(=C[C@H]2OC1=O)C
1356 0.06185567 WSMKPZGGGQUUQW-HAJOPNNUSA-N C[C@]1(O)C[C@H]2OC(=O)C(=C)[C@H]2C[C@H]3[C@H]1CC[C@@]3(C)O
1357 0.06185567 GRUOWKYRKACQKC-BBOPFFCASA-N C[C@@H]1[C@H]2[C@H](O)CC(=C)[C@H](O)CCC(=C/[C@@H]2OC1=O)C
1358 0.06185567 PNXAVRUABLDLOM-OKTKYYPVSA-N C[C@@H]1[C@@H]2CC[C@]3(C)O[C@@H]3C[C@H](O)C(=C[C@@H]2OC1=O)C
1359 0.06185567 YAHBMCAACKWCEA-ATKQMNAUSA-N C[C@H]1C[C@H]2OC(=O)[C@H](C)[C@@H]2[C@@H](O)CC(=CCC1=O)C
1360 0.06185567 KUERQAIAYCRGOB-CMZVZRSPSA-N C[C@H]1[C@@H]2CCC(=CC[C@@H](O)C(=C[C@H]2OC1=O)C)CO
1361 0.06185567 TZKBOHVMKZSNCG-YOLKCXPHSA-N CC1(C)C[C@H]2[C@H](O)C3=C(COC3=O)C[C@](C)(O)[C@H]2C1
1362 0.06185567 IIZJJEQOUQCDCO-UMVBOHGHSA-N Cc1cc2O[C@@H]3C[C@](C)(c2cc1O)C(C)(C)[C@@H]3O
1363 0.06185567 QHASQJAXTRMQOG-XBXARRHUSA-N C/C/1=C\C(O)CC2(C)OC2CC2C(C1)OC(=O)C2C
1364 0.06185567 MRTNELHLRFHCMR-UHFFFAOYSA-N CC1CC(O)CC2(C)OC2CC2C(C1)OC(=O)C2=C
1365 0.06185567 AMBNTPYCDHUUJH-GFNKKNRCSA-N C[C@@H]1[C@H]2[C@@H](O)C=C(/C)CC[C@@H](O)C(=C)C[C@@H]2OC1=O
1366 0.06185567 LWHRXFOPIDTJSG-FMWHRHKMSA-N C[C@H]1[C@@H](O)C[C@@H]2[C@H]1[C@H]3OC(=O)[C@@H](C)[C@@H]3[C@H](O)CC2=C
1367 0.06185567 FWQDEFVNOHRDKU-BUOBCXDUSA-N C[C@H]1CC[C@@H]2[C@@H](C)[C@H]3OC(=O)[C@@]4(O)C=C[C@@H]1[C@@H]2[C@@H]34
1368 0.06185567 XIYOBOOUEFQHEN-QYAHAEFKSA-N C[C@H]1CC(C)(C)[C@H]2OC(=O)C(=C2)CCC=CC1=O
1369 0.06185567 CJULLDIHYIYLOE-UHFFFAOYSA-N OC1C2OC32C(C1C)(C)C1C(C3)CC(C1)(C)C(=O)O
1370 0.06185567 ZJOGLHNZNCCGQF-UHFFFAOYSA-N CC(=O)CCC1=CC=C(C(=O)C=C1C)C(C)(C)O
1371 0.06185567 FVOPNOOQXZXYRT-POIMHKNOSA-N CC1C2CC(O)C(=C)C(O)CCC(=CC2OC1=O)C
1372 0.06185567 UHJKINURUMDUOJ-VIOBSVIESA-N CC1C2C(O)C=C(/C)CCC=C(CO)/CC2OC1=O
1373 0.06185567 LYCAYVFJYBYYTE-UHFFFAOYSA-N O=CC1=CC2CC(CC2C2(C1(C2)C(=O)O)C)(C)C
1374 0.06185567 LTIZYONTTVOSMC-UHFFFAOYSA-N O=CC12CC2(C)C2C(C=C1C(=O)O)CC(C2)(C)C
1375 0.06185567 UAWPPDQDKPYNJK-UHFFFAOYSA-N O=CC1=CC2CC(C(C2C2(C1(C=O)C2)C)O)(C)C
1376 0.06185567 DOOHOEWKYBEXLP-UHFFFAOYSA-N O=CC1=CC2C(O)C(CC2C2(C1(C=O)C2)C)(C)C
1377 0.06185567 XJHRNHWYRIVNAL-UHFFFAOYSA-N O=CC1=CC2(O)CC(CC2C2(C1(C=O)C2)C)(C)C
1378 0.06185567 LNORADATVMEYCM-UHFFFAOYSA-N OC(=O)C1=CC2C3(C1C(O)C(C3C)O)CC(C2)(C)C
1379 0.06185567 ATLGVIQZAKLWLS-UHFFFAOYSA-N CC1CC2OC(=O)C(=C)C2CCC(=C)C(CC1O)O
1380 0.06185567 LWTGKZHFRCFQEI-RMKNXTFCSA-N OC1CC(O)/C(=C/C2C(CCC1C)C(=C)C(=O)O2)/C
1381 0.06185567 GRUOWKYRKACQKC-BQEVQKMQSA-N CC1C2C(O)CC(=C)C(O)CCC(=CC2OC1=O)C
1382 0.06185567 GSLRFQSAMMVDEI-YDHNIYMWSA-N CC1C2CC(O)C(=CCCC(=CC2OC1=O)CO)C
1383 0.06185567 LZCGKGWFHGEBPO-UHFFFAOYSA-N OC(=O)C1=CC2C3(C1CC(C3C)O)C(C(C2)(C)C)O
1384 0.06185567 FFBNVRIIHDQENM-UHFFFAOYSA-N OC(=O)C1=C(O)C2C3(C1CC(C3C)O)CC(C2)(C)C
1385 0.06185567 DFPBSQIWXUKKSK-UHFFFAOYSA-N OCC1C(O)CC2C31CC(CC3C=C2C(=O)O)(C)C
1386 0.06185567 FYZXGQSKNHUKAX-UHFFFAOYSA-N OCC1(C)CC2C3(C1)C(C)C(CC3C(=C2)C(=O)O)O
1387 0.06185567 VFFYTADRQZKXLD-NLFHZAPWSA-N C/C/1=C\C2OC(=O)C3(C2CCC(=CCC1)C)CO3
1388 0.06185567 GEKKXBNQQCFXAH-CMDGGOBGSA-N C/C/1=C\C2OC(=O)C(=C)C2CCC2(C(CC1)O2)C
1389 0.06185567 GXWAOZMIUBUHMK-UHFFFAOYSA-N OC1CC2C3(C1C)CC(CC3C1C2(O1)C(=O)O)(C)C
1390 0.06185567 ASUNESDKBURLFD-UHFFFAOYSA-N OC1CC2(C3(C1C)CC(CC3C=C2C(=O)O)(C)C)O
1391 0.06185567 BSTWAFNTHMFCOE-UHFFFAOYSA-N OC(=O)C1=CC2(C3(C1CC(C3C)O)CC(C2)(C)C)O
1392 0.06185567 OMRLJECTMKPHFG-UHFFFAOYSA-N OC(=O)C1=CC2C3(C1CC(C3(C)O)O)CC(C2)(C)C
1393 0.06185567 XQEDPZNXPPILEW-UHFFFAOYSA-N O=C1OC2C(C1C)CCC(C1(C2(C)C(O)C=C1)O)C
1394 0.06185567 JNGKSECPHZPRSM-WCQYABFASA-N Cc1ccc(C)c2C(=O)C(O)C(Cc12)C(C)(C)O
1395 0.06185567 WHRVEOYAUAOADS-PCKATOIHSA-N CC1CCC2C(OC(=O)C2=C)C3(CO)C(O)CCC13
1396 0.06185567 DZZUDKWCIAKSGQ-DFKRKDTASA-N CC1CCC23CCC(=O)C12C(=CC3(C)C)C(=O)O
1397 0.06185567 AFKMPTKEDFWMES-RSPOJEKHSA-N CC(C)C1C2OC(=O)C1C3CCC(=C)C3(C)C2=O
1398 0.06185567 ZEOJCJGEPFLTNL-OAHLLOKOSA-N Cc1c(O)c2C(=C)C(C)(O)Cc2c(C)c1CCO
1399 0.06185567 BJRMCDRHKBUSDR-YWDFAVMRSA-N CC1C2CCC(=C)C3CC4OC4(C)C3C2OC1=O
1400 0.06185567 NVNXHLXJWDCEJZ-DNXDRHOZSA-N CC1=CCC(O)/C(=C\C(C2C(C1)OC(=O)C2C)O)/C
1401 0.06185567 ANPLAMICKKWIRD-CLFYSBASSA-N CC1CCC(O)/C(=C\C(C2C(C1)OC(=O)C2=C)O)/C
1402 0.06185567 QLPBRDCTWLQGNL-UHFFFAOYSA-N CC1=CCC(O)C(C)CC(C2C(C1)OC(=O)C2=C)O
1403 0.06185567 CHAPZSSGPIELOU-OAMUUVBCSA-N C/C/1=C\C(O)C(CC/C(=C/C(C1)O)/C)C(=C)C(=O)O
1404 0.06185567 PUKFDFJZOJAYJY-FWMCCXIMSA-N OCC1C(=O)OC2C1CC/C(=C/C(C/C(=C/2)/C)O)/C
1405 0.06185567 LLPYDSMSNNUQCD-RLFMMHOESA-N CC1C2CCC(=C)C(O)CC(O)C(=CC2OC1=O)C
1406 0.06185567 YTMYHTGSYJMNLR-UHFFFAOYSA-N OC1CC(C2C1C(=CC1C(C2)C(C(=O)O1)C)C)(C)O
1407 0.06185567 MEBBOOSQNMALRQ-UHFFFAOYSA-N CC1CC2OC(=O)C(=C)C2CC2C1C(O)CC2(C)O
1408 0.06185567 LPLCSWXZHGSEDE-QYZIWOQQSA-N CC1C2C(O)CC(C)(O)C3CCC(=C)C3C2OC1=O
1409 0.06185567 CXNPIBDNYHXQLA-UHFFFAOYSA-N O=C1OC2C(C1=C)CCC(C1(C2(C)C(O)CC1)O)C
1410 0.06185567 MRSGRBHMFHDGLF-UHFFFAOYSA-N O=CC1=CC(C)C2C(C(=O)C1C=O)CC(C2)(C)C
1411 0.06185567 SHENQWHNLIPQRA-UHFFFAOYSA-N O=CC1=CC(C)C2C(C(C1C(=O)O)O)CC(C2)(C)C
1412 0.06185567 WDMQCGHHSWHVCU-UHFFFAOYSA-N O=CC1C(O)C2CC(CC2C(C=C1C(=O)O)C)(C)C
1413 0.06185567 ZVCBWZZGDLCLPS-UHFFFAOYSA-N O=CC1=CC(C)C2C(C(=C1C=O)O)CC(C2)(C)C
1414 0.06185567 RWZYYECXUGMFGG-UHFFFAOYSA-N O=CC1=CC(=C)C2C(C(C1C=O)O)CC(C2)(C)C
1415 0.06185567 UGQMWHMALRKALN-UHFFFAOYSA-N O=CC1C(=CC(=C2C(C1O)CC(C2)(C)C)C)C=O
1416 0.06185567 KANVQRLDTGOSBL-HUUCEWRRSA-N Cc1cc2OC3(O)CCC(C)(c2cc1O)C3(C)C
1417 0.06185567 VROLYSQPOBJAOX-VIRWYYHKSA-N CC1C2CC(O)C(=C)CCC(O)C(=CC2OC1=O)C
1418 0.06185567 WYQLDPBFXNVPJE-XPTSAGLGSA-N CC1C=CC(Oc2cc(C)c(O)cc12)C(C)(C)O
1419 0.06185567 LLPYDSMSNNUQCD-RMKNXTFCSA-N O=C1OC2C(C1C)CCC(=C)C(CC(/C(=C/2)/C)O)O
1420 0.06185567 KCFUXCGPNLAIRM-UHFFFAOYSA-N OC(=O)C1CC(O)C(=C)CCC2C(C1=O)CC2(C)C
1421 0.06185567 LLPYDSMSNNUQCD-CZPSXHSQSA-N CC1C2CCC(=C)C(O)CC(O)C(=CC2OC1=O)C
1422 0.06185567 LJHYJKMGGWKGQN-UHFFFAOYSA-N OC1C2=C(C)C3(C(C(=O)C2C(C1(C)C)O)(C)O)CC3
1423 0.06185567 OUWOYHSVFMKCGN-UHFFFAOYSA-N CC=C1C(=C2C(=CC(C2O)(C)C)C(=O)C1(C)O)C
1424 0.06185567 FZXDIRFGXUFCPH-XJRWLDDYSA-N CC1C2CCC(=C/CCC(=CC2OC1=O)CO)CO
1425 0.06185567 BKVXPJGDTWUKIM-FJBRTZCWSA-N CC1CC2OC(=O)C(=C)C2C(O)C3(C)C(O)CCC13
1426 0.06185567 ZSRVBNXAPSQDFY-BXLXJSPXSA-N CC1=CC2OC3CC(O)C(C)(C2(CO)CC1)C34CO4
1427 0.06185567 IREXZQVJULDVAK-UHFFFAOYSA-N CC1C(=O)OC2C1C(O)C1(C)C(O)C=CC1C(C2)C
1428 0.06185567 SFYCHZOHMRIYJL-WTBCFXLOSA-N CC1CC2OC(=O)C(=C)C2CC3C(C)(O)CCC13O
1429 0.06185567 VFZMFAPMJCXZNH-UHFFFAOYSA-N C=C1CC2OC(=O)C(C2CC2C1C(O)CC2(C)O)C
1430 0.06185567 AACUQWVWERZVAG-UHFFFAOYSA-N OC1C(CCC(=C2C1C(C)(O)CC2)C)C(=C)C(=O)O
1431 0.06185567 STEFDXGKULBYNU-ISOBSLSZSA-N CC1=C2CC(C)(C)CC3CC3(C2CC1=O)C(=O)O
1432 0.06185567 CLDCOIMYWCHYPI-OLJUCXRQSA-N CC1CCC(CC2(C)C(=O)CCC12O)C(=C)C(=O)O
1433 0.06185567 ZQPNXVQVWRIUIH-LKFCYVNXSA-N CC(C)c1c(O)cc(C)c2C(=O)C(O)C(C)Cc12
1434 0.06185567 UYVZYGGRZXBGRY-IJSGKQKWSA-N CC1CCC2OC23Cc4occ(C)c4C(O)C13C
1435 0.06185567 HGIUTYMCLKUVBT-UHFFFAOYSA-N C=C1C(O)CCC2(C1C(O)c1c(C)coc1C2)C
1436 0.06185567 LLPYDSMSNNUQCD-OLECEOLFSA-N CC1C2CCC(=C)C(O)CC(O)C(=C/C2OC1=O)C
1437 0.06185567 XTPXQIMSDYOFGC-WMPWNNBPSA-N CC1C2C(O)C=C(C)/C(O)CCC(=CC2OC1=O)C
1438 0.06185567 HKIIPLGMBYVADK-QFLMGKMSSA-N OC/C/1=C\C2OC(=O)C(C2C(CC(=CCC1)C)O)C
1439 0.06185567 JAJMSDSHPSQGTI-UHFFFAOYSA-N OCC1CCC=C(C)CC(C2C(C1)OC(=O)C2=C)O
1440 0.06185567 ZEOMTCCVQOMLRQ-XFFZJAGNSA-N OC/C/1=C\C2OC(=O)C(=C)C2C(CC(CCC1)C)O
1441 0.06122449 YFAYCFVDPLYXSL-UHFFFAOYSA-N CC(C)(C)C(=O)C1=CC=C(C=C1)C1(C)OCCO1
1442 0.06122449 VWPXNITVBHRGOA-AGJGQATRSA-N CC1CCCC2(O)CC3OC(=O)C(=C3C(O)C12C)C
1443 0.06122449 FSOMWMHBZNAGHS-WBSYEDSCSA-N CC(C)[C@@H]1[C@@H]2C[C@]3(C)[C@@H]([C@@H](O)C=C3CO)[C@H]1C(=O)O2
1444 0.06122449 XOHLQUXJDANHQE-DMFLFAPQSA-N CC1CCC2C(C)C(=O)OC2C3(C)C(=O)CCC13O
1445 0.06122449 JGAQQRBTONPXQI-UHFFFAOYSA-N OC(=O)C1=CC2C3(C1COCC3C)CC(C2O)(C)C
1446 0.06122449 GXEZNNGFQMDFEN-UHFFFAOYSA-N OCC1C(=O)OC2C1CCC(C1C2(C)C(=O)CC1)C
1447 0.06122449 VWPXNITVBHRGOA-DYDIJXKYSA-N CC1CCCC2(O)CC3OC(=O)C(=C3C(O)C12C)C
1448 0.06122449 CWOFGGNDZOPNFG-GWCFXTLKSA-N CC(O)CCC1(O)C(=CC(=O)CC1(C)C)C
1449 0.06122449 XOMHEAXMTHPSSM-UHFFFAOYSA-N OCC1C(=O)OC2C1CC1(C)C(=O)CCC1C(C2)C
1450 0.06122449 XOHLQUXJDANHQE-HZIRTJPXSA-N CC1CCC2C(C)C(=O)OC2C3(C)C(=O)CCC13O
1451 0.06122449 ZHOVTYSHMCXFGD-XVZUFCMUSA-N CC1C2CCC(=C)C3CC(O)C(CO)C3C2OC1=O
1452 0.06122449 SEFWNFRKGXHQAJ-UHFFFAOYSA-N O=CC1=CC2CC(CC2(C2(C1(C=O)C2)C)O)(C)C
1453 0.06122449 CPQZIUBMYSBVNR-UHFFFAOYSA-N CCCOC1=CC=CC(=C1)C1(CCCC1)C(O)=O
1454 0.06122449 LFKSRWRSZVCLFJ-CPWYHZLMSA-N CC1CC(=O)C23C(C)C(=CC2(C)CCC13)C(=O)O
1455 0.06122449 CWOFGGNDZOPNFG-UHFFFAOYSA-N CC(CCC1(O)C(=CC(=O)CC1(C)C)C)O
1456 0.06122449 RJCDSXAEYYZFDS-UHFFFAOYSA-N COC1=C2C=CC(C)(C)OC2=CC(OC(C)C)=C1
1457 0.06122449 CWOFGGNDZOPNFG-ZWNOBZJWSA-N CC(O)CCC1(O)C(=CC(=O)CC1(C)C)C
1458 0.06122449 VRJXHZFMWFCEBQ-ZANVPECISA-N CC(O)Cc1ccc2CC(Oc2c1CO)C(C)(C)O
1459 0.06122449 VUUDJWFHCPXMBE-WHPHWUKISA-N CC(C)[C@@H]1[C@@H]2C[C@]3(C)[C@@H](CC=C3C=O)[C@H]1C(=O)O2
1460 0.06122449 XDBYNBWEVJKUSV-UHFFFAOYSA-N COC1=C(OC(C)C)C=CC2=C1OC(C)(C)C=C2
1461 0.06122449 CWOFGGNDZOPNFG-GXFFZTMASA-N CC(O)CCC1(O)C(=CC(=O)CC1(C)C)C
1462 0.06122449 YPDDRJYTZOBNBH-UHFFFAOYSA-N OC1CC(C)(O)C2C(C1)(C)CCC1C2OC(=O)C1=C
1463 0.06122449 MYLINLFWRHWKGH-UHFFFAOYSA-N CC(=O)C1=CC=CC=C1CCC(=O)OC(C)(C)C
1464 0.06122449 UYMUPLIEBDZVNI-NEBZKDRISA-N CC1(CO)C(O)CCC2(C)C1CCC3=C2COC3=O
1465 0.06122449 CWOFGGNDZOPNFG-MFKMUULPSA-N CC(O)CCC1(O)C(=CC(=O)CC1(C)C)C
1466 0.06122449 XOHLQUXJDANHQE-UHFFFAOYSA-N O=C1OC2C(C1C)CCC(C1(C2(C)C(=O)CC1)O)C
1467 0.060606061 UPEKSQGFNHCRFN-BXCDGJFSSA-N CC(C)C1C2OC(=O)C1C3CC=C(CO)C3(C)C2O
1468 0.060606061 LBCMHKJZRUVMJR-ICGCPXGVSA-N CC1(C)CC2C=C(C=O)C3C(=O)C(O)C3(C)C2C1
1469 0.060606061 ZHHCFKHSMKRNCX-CRBWWJEESA-N C[C@@H]1C=C[C@@H]2[C@@H](C)C(=O)O[C@H]3O[C@](C)(O)CC[C@@H]1C23
1470 0.060606061 CJLHTKGWEUGORV-PWCLGXPMSA-N CC1C2CCC3(C)C(O)CCC(=C)C3(O)C2OC1=O
1471 0.060606061 QQXRGBPEXBUAMW-UHFFFAOYSA-N CCOC(=O)C(C)CC(=O)C1=CC(C)=CC(C)=C1
1472 0.060606061 RQMUCZNIXXHSAS-RBSFLKMASA-N CC(=CC1CC2(C)CCC(O1)(O2)c3cocc3)C
1473 0.060606061 NFBXAIYZYVMNNA-UHFFFAOYSA-N CCOC(=O)C1=CC=C(C=C1)C(=O)CC(C)(C)C
1474 0.060606061 QEDWNIQZQMCJCR-UHFFFAOYSA-N CC1(C)OCC(CO)(COCC2=CC=CC=C2)CO1
1475 0.060606061 XCVPGOWBVUQEPK-UHFFFAOYSA-N CCOC(=O)C1=CC=CC(=C1)C(=O)CC(C)(C)C
1476 0.060606061 JOXUKFQLXZPMCO-UHFFFAOYSA-N CCOC(=O)C1=CC=CC=C1C(=O)CC(C)(C)C
1477 0.060606061 BYTQURZUKRLNDH-ZVOPPPCBSA-N CC1C2CCC3(C)C(O)CC=C(C)C3(O)C2OC1=O
1478 0.060606061 CJLHTKGWEUGORV-ZVOPPPCBSA-N CC1C2CCC3(C)C(O)CCC(=C)C3(O)C2OC1=O
1479 0.060606061 CJLHTKGWEUGORV-QUTRTJBFSA-N CC1C2CCC3(C)C(O)CCC(=C)C3(O)C2OC1=O
1480 0.060606061 FEBNZIAHNAHIEF-JTQLQIEISA-N C[C@H]1CC=Cc2ccc(c(C)c12)C(O)(CO)CO
1481 0.060606061 VNFLYLCSLQITAF-OBTPXQBUSA-N CC1CCC(O)C2C(O)C3(CC12C)C(=C)COC3=O
1482 0.060606061 IUUCPMXTYQHRQG-PKEXYXDBSA-N CC1C2CCC(C)(O)C3CCC(=O)C3(C)C2OC1=O
1483 0.060606061 ZDHVEDWQKYUSQD-RUFHOYTMSA-N C[C@@H]1[C@H]2C[C@@H]3[C@H](CC[C@@]3(C)O)C(=C)[C@H](O)[C@@H]2OC1=O
1484 0.060606061 CVPBSTZOYDSWCO-UHFFFAOYSA-N OC(=O)CC(=C)C=CC12OC2(C)CC(CC1(C)C)O
1485 0.060606061 XTFOFYSQUZTRGJ-UHFFFAOYSA-N OC(=O)C=C(C=CC12OC2(C)CC(CC1(C)C)O)C
1486 0.060606061 ZHHCFKHSMKRNCX-UHFFFAOYSA-N CC1C=CC2C(C)C(=O)OC3OC(C)(O)CCC1C23
1487 0.060606061 CJLHTKGWEUGORV-KPRRGPHJSA-N CC1C2CCC3(C)C(O)CCC(=C)C3(O)C2OC1=O
1488 0.060606061 FEBNZIAHNAHIEF-SNVBAGLBSA-N CC1CC=Cc2ccc(c(C)c12)C(O)(CO)CO
1489 0.060606061 BSEQCEMTSHRFAO-UHFFFAOYSA-N O=C1OC2C(C1=C)(O)CC1C(C2)(C)CCCC1=C
1490 0.060606061 CJLHTKGWEUGORV-CLMGUBIUSA-N CC1C2CCC3(C)C(O)CCC(=C)C3(O)C2OC1=O
1491 0.060606061 ZIHZXANXJPKCTM-QWHCGFSZSA-N CCC(O)c1ccc2CC(Oc2c1CO)C(C)(C)O
1492 0.060606061 BYTQURZUKRLNDH-UVGOUCATSA-N CC1C2CCC3(C)C(O)CC=C(C)C3(O)C2OC1=O
1493 0.060606061 WGXKIUPZJQCFIU-SZDLVHABSA-N CC(=C/C(O)CC1(CO)C2CCC(=C)C1C2)C(=O)O
1494 0.060606061 CJLHTKGWEUGORV-UVGOUCATSA-N CC1C2CCC3(C)C(O)CCC(=C)C3(O)C2OC1=O
1495 0.060606061 CJLHTKGWEUGORV-ZVUGODGUSA-N C[C@H]1[C@H]2CC[C@@]3(C)[C@H](O)CCC(=C)[C@]3(O)[C@H]2OC1=O
1496 0.060606061 UPEKSQGFNHCRFN-ITTXBHIMSA-N CC(C)C1C2OC(=O)C1C3CC=C(CO)C3(C)C2O
1497 0.060606061 OXZGFGFICRZIFY-DURCKFPESA-N CC1C(O)C2OC2C3=CC(=O)C(CC13C)C(=C)C
1498 0.060606061 CJLHTKGWEUGORV-LOVAHEPDSA-N CC1C2CCC3(C)C(O)CCC(=C)C3(O)C2OC1=O
1499 0.060606061 WATIKZFPHRFOJF-UHFFFAOYSA-N COC1=C(OC(C)C)C(C(C)C=C)=C(C=O)C=C1
1500 0.060606061 BYTQURZUKRLNDH-KPRRGPHJSA-N CC1C2CCC3(C)C(O)CC=C(C)C3(O)C2OC1=O
1501 0.060606061 SEILXRWABYBNIT-WFASDCNBSA-N CC(=C1CC2C(=C(C)C(=O)C1=O)CCC2(C)O)C
1502 0.060606061 NFQAGWVHTHQTHI-UHFFFAOYSA-N CCCC(=O)C1=CC=C(C=C1)C(=O)OC(C)(C)C
1503 0.060606061 CJLHTKGWEUGORV-CJIRXYIGSA-N C[C@H]1[C@H]2CC[C@@]3(C)[C@@H](O)CCC(=C)[C@]3(O)[C@H]2OC1=O
1504 0.060606061 FHPVBZKSIDMPHU-ZZUJXLLWSA-N CC1C2CC3(C)C(C)C(O)CC4OC34CC2OC1=O
1505 0.060606061 MTTMHAIBCSMLNE-JUTUQKRISA-N CC1(C)CC2C=C3COC(=O)C34CC4(C)C2(O)C1
1506 0.060606061 XTFOFYSQUZTRGJ-SAZLWWCESA-N C/C(=C/C(=O)O)/C=C/[C@]12[C@](O1)(C[C@H](CC2(C)C)O)C
1507 0.060606061 SRMNQBFYVGKDNR-UHFFFAOYSA-N OCC1(C)CC2C(=C(C)C3(C(C2=O)(C)O)CC3)C1O
1508 0.060606061 CJLHTKGWEUGORV-UHFFFAOYSA-N CC1C2CCC3(C)C(O)CCC(=C)C3(O)C2OC1=O
1509 0.060606061 DCINKRWBIUZLJK-ZLDLUXBVSA-N CC1=CC(=O)C2C(CC1)C(=CCC2(C)C(=O)O)C
1510 0.060606061 UJVZQIXIFVFUCS-UHFFFAOYSA-N C=C1CCCC2(C1CC1(O)C(=C2)OC(=O)C1C)C
1511 0.060606061 BSEQCEMTSHRFAO-MXYBEHONSA-N CC12CCCC(=C)C1CC3(O)C(C2)OC(=O)C3=C
1512 0.060606061 CGBNIHVFQQVBKM-FKGLVLAHSA-N CC1=CC2CC34OC(=O)CC3(O4)C(C)(C)C2CC1
1513 0.060606061 WXUAEXFJCVRKND-UHFFFAOYSA-N CC(CC=O)C1=CC=C(C=C1)C(=O)OC(C)(C)C
1514 0.060606061 IEGUGMUAHGJATF-ZFVXVEAMSA-N CC1(C)CC2C(C1)C3(C)CC4=C(COC4=O)C2O3
1515 0.060606061 CGBNIHVFQQVBKM-HKCMKHECSA-N CC1=CC2CC34OC(=O)CC3(O4)C(C)(C)C2CC1
1516 0.060606061 CJLHTKGWEUGORV-HRSNZQSQSA-N CC1C2CCC3(C)C(O)CCC(=C)C3(O)C2OC1=O
1517 0.060606061 ZDHVEDWQKYUSQD-NMLZNLBMSA-N C[C@H]1[C@H]2C[C@@H]3[C@H](CC[C@@]3(C)O)C(=C)[C@H](O)[C@@H]2OC1=O
1518 0.060606061 OXZGFGFICRZIFY-JSPKAECFSA-N CC1C(O)C2OC2C3=CC(=O)C(CC13C)C(=C)C
1519 0.060606061 OPIWSDBNKLNWRN-UHFFFAOYSA-N COC1=C(OC(C)C)C=C2OC(C)(C)C=CC2=C1
1520 0.060606061 IUUCPMXTYQHRQG-JKPYSAAYSA-N CC1C2CCC(C)(O)C3CCC(=O)C3(C)C2OC1=O
1521 0.06 VKVRMHAUOQEJAC-UHFFFAOYSA-N CCCCCC1CC(=O)C2=C(O)C=C(C)C=C2O1
1522 0.06 SMAWCSOVJJHIOI-JNIYBQFBSA-N CC1(C)CC23C(CC(=O)C2=C)C1CCC3C(=O)O
1523 0.06 UEBVZIJDUYDSQF-UHFFFAOYSA-N CONC(=O)C(NC(=O)OC(C)(C)C)C(C)O
1524 0.06 SMAWCSOVJJHIOI-DDIVZENXSA-N CC1(C)CC23C(CC(=O)C2=C)C1CCC3C(=O)O
1525 0.06 PVBSTLWHHZPUSK-UHFFFAOYSA-N CC1CCC(C(=C)C(O)=O)C2(O)C(O)C(C)=CCC12
1526 0.06 DQXGQJRINZEDMO-HUAZEDOHSA-N CC1CC2OC(=O)C(C)(O)C2CC3(C)C1CCC3=O
1527 0.06 PYOQCUKYALILJL-NZNQWUEYSA-N CC1=CC2OCC3(O)C(=O)CCC3(C)C2(C)CC1O
1528 0.06 PYOQCUKYALILJL-RCXZEQIESA-N CC1=CC2OCC3(O)C(=O)CCC3(C)C2(C)CC1O
1529 0.06 AEGOOHDAUMBYHG-UHFFFAOYSA-N CCOC(=O)CC(=O)C1=CC=C(C=C1)C(C)(C)C
1530 0.06 AHJCRWCLIOTZDF-PAPYEOQZSA-N CC1=CCCC2(C)CC3OC(=O)C(=C)C3(O)CC12
1531 0.06 ZPPWBJGEUABUMJ-UHFFFAOYSA-N COC1=CC(OC)=C(C=C1CC=C(C)C)C(C)=O
1532 0.06 SVMXZQNUNOHEQW-RWSFTLGLSA-N CC1(C)CCCC2(C)C1CC=C3C2C(=O)OC3=O
1533 0.06 JTFNZXUWPDGIGE-UHFFFAOYSA-N [H]C12C(C(O)=O)C(C)(CCC1C(C)C)C(C)=C2C(O)=O
1534 0.059405941 KGNKJLSLHCPWOB-SZWZKDINSA-N CC1(CO)C(O)CCC2(C)C3COC(=O)C3=CCC12
1535 0.059405941 DJHNFMPUFGYKTR-UHFFFAOYSA-N CON(C)C(=O)C(CO)NC(=O)OC(C)(C)C
1536 0.059405941 AJXQMPSLGQHJCI-UHFFFAOYSA-N CCOC(OCC)C(=C)C1CCCC(=O)C1
1537 0.059405941 QJBXANYGQWJJCK-UHFFFAOYSA-N O=CC1=CC=C2C(C1(O)C=O)(C)CCCC2(C)C
1538 0.059405941 KGNKJLSLHCPWOB-MIBAYGRRSA-N CC1(CO)C(O)CCC2(C)C3COC(=O)C3=CCC12
1539 0.059405941 ITJIJDWFGMAIKB-PKIAMQTDSA-N CC1(C)CCCC2(C)C1C(O)C=C3COC(=O)C23O
1540 0.059405941 IPSMHVKIPODJEZ-UHFFFAOYSA-N COC(=O)C1=CC(C2CCCCC2)=C(OC)C=C1
1541 0.059405941 HLEGAPKZEJEXHT-HKCMKHECSA-N CC1(C)CCCC2(C)C1C(O)C=C3C(=O)OCC23O
1542 0.059405941 HLEGAPKZEJEXHT-FDRIWYBQSA-N CC1(C)CCCC2(C)C1C(O)C=C3C(=O)OCC23O
1543 0.059405941 MWGXQVSTMXPXIW-WEYXYWBQSA-N C\C(\C=C\C1(O)C(C)=CC(O)CC1(C)C)=C/C(O)=O
1544 0.059405941 FDJRGMDGVOYQMR-UHFFFAOYSA-N O=CC1(O)C(=CCC2C1(C)CCCC2(C)C)C(=O)O
1545 0.059405941 OEUNLFOAYDJLAD-UHFFFAOYSA-N CCCCCCOC1=CC=C(OC(=O)C=C)C=C1
1546 0.059405941 AYJHFSLZKVYWAA-UHFFFAOYSA-N CC(C)(C)C1=CC=C(OCCOC(=O)C=C)C=C1
1547 0.059405941 MWGXQVSTMXPXIW-UHFFFAOYSA-N OC(=O)C=C(C=CC1(O)C(=CC(CC1(C)C)O)C)C
1548 0.059405941 HLEGAPKZEJEXHT-UHFFFAOYSA-N CC1(C)CCCC2(C)C1C(O)C=C1C(=O)OCC21O
1549 0.059405941 GJKRXKRIZWXPJJ-JOYOIKCWSA-N CC(O)CCC1Cc2cc(O)cc(O)c2C(C)(C)O1
1550 0.059405941 WWVGDHWKSRNIDY-XUEGIGBSSA-N CC1CCC(O)C2(O)CC3OC(=O)C(=C3CC12C)C
1551 0.059405941 FBRQQMLZTXBPSB-RHTUOURWSA-N CC12CC(O)C(C(O)C1C(=C)CCC2O)C(=C)C=O
1552 0.059405941 WWVGDHWKSRNIDY-FAAANYFZSA-N CC1CCC(O)C2(O)CC3OC(=O)C(=C3CC12C)C
1553 0.059405941 MOAHKJOTSBAXOB-UHFFFAOYSA-N OCC=C(C=CC1(O)C(C)(C)CC(=O)C2C1(C)O2)C
1554 0.058823529 IFHBFWLMLSPISM-FKJILZIQSA-N COC1=C(C)C(=O)OC(=C1C)C(=CC(=C/C)C)C
1555 0.058823529 PRTRNADIOWYQGB-UHFFFAOYSA-N CCCCC(C(=O)OCC)C(=O)C1=CC=CC=C1
1556 0.058823529 IDTMJMBDTGUTDU-XOHWUJONSA-N COC1=C(C)C(=O)C(=C(O1)C(=C/C(=CC)/C)C)C
1557 0.058823529 SKVBOXXEOMZDMH-JURCDPSOSA-N CC(=C[C@@]1(O)C=C(C)C[C@@H]2CC[C@](C)(O)[C@@H]12)C(=O)O
1558 0.058823529 DUXBZCLJTPCFOX-NHYWBVRUSA-N CC1(C)CCCC2(C)C1CC(=O)C3=C2C(=O)OC3
1559 0.058823529 IDTMJMBDTGUTDU-UHFFFAOYSA-N COC1=C(C)C(=O)C(=C(O1)C(=CC(=CC)C)C)C
1560 0.058823529 HXVWHNNERDUDHJ-UHFFFAOYSA-N CC(CC1=CC=C(C=C1)C(C)=O)C(C)OC(C)=O
1561 0.058823529 IDTMJMBDTGUTDU-FKJILZIQSA-N COC1=C(C)C(=O)C(=C(O1)C(=CC(=C/C)C)C)C
1562 0.058823529 AGXFGQBFMFJFCD-DHZHZOJOSA-N CCCCCCOC(=O)C=Cc1ccc(O)cc1
1563 0.058823529 GZYNVVLQMUBGMD-UHFFFAOYSA-N COC1=CC(OC)=CC(CC2CCCC(=O)C2)=C1
1564 0.058823529 IFHBFWLMLSPISM-UHFFFAOYSA-N COC1=C(C)C(=O)OC(=C1C)C(=CC(=CC)C)C
1565 0.058823529 VWOARJNYUGBRKX-UHFFFAOYSA-N CCCOC1=C(C)C(OCCCCO)=C(C=O)C=C1
1566 0.058823529 CNANBOWFUVCEDC-UHFFFAOYSA-N CC1=CC2(C(C=C1)(O2)C)OCCCC(C(=O)O)(C)C
1567 0.058823529 XZVJRHQLFWOHRA-XWKQNIGYSA-N CC12CCC(=O)C(C)(CO)C1CCC3C2COC3=O
1568 0.058823529 DUXBZCLJTPCFOX-ABAIWWIYSA-N CC1(C)CCCC2(C)C1CC(=O)C3=C2C(=O)OC3
1569 0.058823529 LRASJGAVDXWHOV-UHFFFAOYSA-N OCCCCCCCCOC1=CC=C(C=C1)C(O)=O
1570 0.058823529 NEVCNJZADCCPGE-UHFFFAOYSA-N CC(CC1=CC=C(C=C1)C(C)=O)C1(C)OCCO1
1571 0.058823529 OGPPBMPEJFFETO-UHFFFAOYSA-N C=C1CCCC2(C1CC(=C(C(=O)O)C)C(C2)(O)O)C
1572 0.058823529 GAVBRCLALBKFCD-LKUFBMDTSA-N CC1CCC(O)C2(O)CC3OC(=O)C(=C)C3CC12C
1573 0.058823529 SKVBOXXEOMZDMH-NZBPQXDJSA-N CC(=C[C@]1(O)C=C(C)C[C@@H]2CC[C@](C)(O)[C@@H]12)C(=O)O
1574 0.058823529 AHRSYVWBGGNSDK-UHFFFAOYSA-N CC(C)COCCOC1=CC=C(OCC2CO2)C=C1
1575 0.058252427 JVHWAXVDBZHERR-SNAWJCMRSA-N COc1cc(C=CCO)ccc1OCC=C(C)C
1576 0.058252427 JGDHZGHEQBZONG-UHFFFAOYSA-N O=C(C(C(C1CC1)O)O)CC1CCCCC1
1577 0.058252427 FAPZCIOPJJDBSM-UHFFFAOYSA-N O=CCCC1(C)CCc2c(O1)c(C)c(c(c2)O)C
1578 0.058252427 MYTACGSATMIAHK-UHFFFAOYSA-N Cc1cc(OCCCC(C(=O)O)(C)C)c(c(c1)O)C
1579 0.058252427 GRXBPGSMZRMYMC-UHFFFAOYSA-N OC(=O)C(CCCOC1=C(C)C=CC2(C1O2)C)(C)C
1580 0.058252427 ZWYLCXZCZYPLAM-UHFFFAOYSA-N CCOC(=O)C(C)(CCC=C)C(=O)C(C)C
1581 0.058252427 IQPQWYIXWVSXGN-UHFFFAOYSA-N OC(=O)C(CCCOc1c(C)ccc(c1O)C)(C)C
1582 0.058252427 MJUWOXCVAYZIAJ-UHFFFAOYSA-N OC(=O)CCCCCCCCc1ccc(O)c(O)c1
1583 0.058252427 OHYNDJJEQNDIQL-SNAWJCMRSA-N COc1ccc(C=CCO)cc1OCC=C(C)C
1584 0.058252427 JVHWAXVDBZHERR-UHFFFAOYSA-N COC1=C(OCC=C(C)C)C=CC(C=CCO)=C1
1585 0.058252427 VZXPWVDKXCYHSI-HNNXBMFYSA-N CC(C)CCCC(C)(O)c1ccc(cc1O)C(=O)O
1586 0.058252427 FFADPQLZGWESJY-XQQFMLRXSA-N CC1(C)CCCC2C1CC(OC2=O)c3cocc3
1587 0.058252427 FIGZGLJPBRPYCC-UHFFFAOYSA-N CCOC(=O)CCC[Si](C)(OCC)OCC
1588 0.058252427 KCCCPYNERYWKBJ-UHFFFAOYSA-N O=CC=C(C=CC12OC2(CO)CC(CC1(C)C)O)C
1589 0.058252427 FFADPQLZGWESJY-AVGNSLFASA-N CC1(C)CCCC2C1CC(OC2=O)c3cocc3
1590 0.058252427 LFDOHNBSXGQBPQ-HRCSPUOPSA-N COC1=C(C)C(=O)OC(=C1)C=CC(=CC(C)C)C
1591 0.058252427 VZXPWVDKXCYHSI-OAHLLOKOSA-N CC(C)CCC[C@@](C)(O)c1ccc(cc1O)C(=O)O
1592 0.058252427 HJXGUAIRSRWQOH-CXVGIJJFSA-N CC1C(O)CC2C1C3OC(=O)C(C)C3CCC24CO4
1593 0.058252427 CWFCAEMLSXIZOZ-FFFUXKDYSA-N CC1C(O)CCC2=CC(=O)C(=CC12C)C(C)(O)CO
1594 0.058252427 JVHWAXVDBZHERR-PLNGDYQASA-N COc1cc(C=C/CO)ccc1OCC=C(C)C
1595 0.058252427 WFMCWYJWDXEWGY-UHFFFAOYSA-N C#CC(C(=O)C)OC(=O)C1C(C1(C)C)C=C(C)C
1596 0.058252427 JZRHPZAHYUKWHF-UHFFFAOYSA-N ON(C(=O)C)CCCCC(C(=O)O)(C(O)C)N
1597 0.057692308 ILXBDLKYNAROGD-UHFFFAOYSA-N CC(COCC1C(=CC(=O)CC1(C)C)C)O
1598 0.057692308 FFDNVMGPKVVVOG-OFLPOECMSA-N CC1(C)CCCC2(C)C1CC(O)C3=C2C(O)OC3=O
1599 0.057692308 SYVFGLXUEAXFAP-DGCLKSJQSA-N CCC(C)(O)CCCCCC1OC(=O)C=C1
1600 0.057692308 SOBSKWVVRYYQRP-XOKYVNOHSA-N CC1CC(O)C=C2CCC(OC=O)C(C(=O)C)C12C
1601 0.057692308 OLSFSBZBHVQLQE-RCKOGCMLSA-N CC(=O)OC1CC(C)(C)C(=C=CC(=O)C)C(C)(O)C1
1602 0.057692308 FFDNVMGPKVVVOG-YPSFTXJRSA-N CC1(C)CCCC2(C)C1CC(O)C3=C2C(O)OC3=O
1603 0.057692308 JXDAFEGBEOTJAQ-UHFFFAOYSA-N OCC=C(C1OC1C1(O)C(=CC(=O)CC1(C)C)C)C
1604 0.057692308 SOBSKWVVRYYQRP-ZRXSREQCSA-N CC1CC(O)C=C2CCC(OC=O)C(C(=O)C)C12C
1605 0.057692308 FCMWTIXAWXKXDS-UHFFFAOYSA-N COC1=CC=C(CC2CCCCC2=O)C=C1OC
1606 0.057692308 SYVFGLXUEAXFAP-WCQYABFASA-N CCC(C)(O)CCCCCC1OC(=O)C=C1
1607 0.057692308 FFDNVMGPKVVVOG-JCTPYMPQSA-N CC1(C)CCC[C@@]2(C)[C@H]1C[C@H](O)C3=C2[C@H](O)OC3=O
1608 0.057692308 WTFUIEHNDPETDD-QYPXCVPJSA-N CC1C2CC3C(=CC(O)C(O)C3(C)CC2OC1=O)C
1609 0.057692308 FFDNVMGPKVVVOG-BQOLRUCTSA-N CC1(C)CCCC2(C)C1CC(O)C3=C2C(O)OC3=O
1610 0.057692308 UPTFEVMDABDSLR-UHFFFAOYSA-N COCCOCC(=O)O[Si](C)(C)C(C)(C)C
1611 0.057692308 OLSFSBZBHVQLQE-UHFFFAOYSA-N CC(=O)OC1CC(C)(C)C(=C=CC(=O)C)C(C1)(C)O
1612 0.057142857 HBUYOMCSCMGQMW-OAHLLOKOSA-N CC1=CC(=O)C(=C(O)C1=O)C2(C)CCCC2(C)C
1613 0.057142857 DIFWDYWGFQATQG-MALSSOLSSA-N CC1C2CCC3(C)C(O)C(O)CC(=C)C3C2OC1=O
1614 0.057142857 DIFWDYWGFQATQG-UXJUNDEPSA-N CC1C2CCC3(C)C(O)C(O)CC(=C)C3C2OC1=O
1615 0.057142857 MRNIRPQBWFYUET-UHFFFAOYSA-N O=CC=C(C=C(C12OC2(C)CC(CC1(C)C)O)O)C
1616 0.057142857 MZISRFGDZVZINJ-UHFFFAOYSA-N CC(=CC(=O)C1C(C)CCC1(O)c1cocc1)C
1617 0.057142857 MZISRFGDZVZINJ-GLQYFDAESA-N CC1CCC(O)(C1C(=O)C=C(C)C)c2cocc2
1618 0.057142857 MZISRFGDZVZINJ-NILFDRSVSA-N CC1CCC(O)(C1C(=O)C=C(C)C)c2cocc2
1619 0.057142857 MZISRFGDZVZINJ-BYCMXARLSA-N CC1CCC(O)(C1C(=O)C=C(C)C)c2cocc2
1620 0.056603774 XXRUYVVYFZJHNW-UHFFFAOYSA-N COC(C(CCCC(C(=O)O)N)N)CC(=O)O
1621 0.056603774 NPCLIIXEVVZDSZ-UHFFFAOYSA-N COC(=O)CC(C(CCCC(C(=O)O)N)N)O
1622 0.056603774 YGEXJFGZYRLOHG-QZNOIVSHSA-N CC1C2CCC3(C)C(O)C(O)C=C(C)C3C2OC1=O
1623 0.056603774 AISJENNWEMLKIH-UHFFFAOYSA-N CCCCOC(=O)CCC1CCCCC1=O
1624 0.056603774 VPOLQRFMEIIERZ-UHFFFAOYSA-N OC(=O)C(OC(=O)CCCCCCCCC=C)C#C
1625 0.056603774 GQNNJRTXOMCEMP-UHFFFAOYSA-N CCCCCC1=CCCC1(O)CC(=O)OC
1626 0.056603774 MGGSXRNPENXFNS-UHFFFAOYSA-N COC1=CC=C(OC)C(CC2=CCCOC2C)=C1
1627 0.056074766 MULWBWZQLLKVPV-UHFFFAOYSA-N CC(=O)OC(C)(C)C1(C)CCC(C)=C(C)O1
1628 0.056074766 YOVXUUXZGWUVQA-UHFFFAOYSA-N CC(C)=CCCC(=O)CCCCCC(O)=O
1629 0.056074766 WMYDEGJBUANWBL-UHFFFAOYSA-N CCCCSCCOCCOCCOCCO
1630 0.056074766 GOVYMVPCKJJUQP-UHFFFAOYSA-N CCCCCCC(=O)C1CC1COC(C)=O
1631 0.056074766 UYBBUXYXCOBZSA-UHFFFAOYSA-N COC1=C(OCCCO)C=C(C=C1)C(=O)CC(C)C
1632 0.056074766 WXANLHUYHNNLDI-UHFFFAOYSA-N OCC=C(C=CC1(O)C(=CC(=O)CC1(C)C)C)CO
1633 0.056074766 MITMACWCCBXZHH-UHFFFAOYSA-N CCCCOCCOCCOC1=CC=C(C=O)C=C1
1634 0.056074766 VXUYDXFFWUYBCE-UHFFFAOYSA-N CCCCCC(=O)CCC(=O)CCC(C)=O
1635 0.056074766 XGEGGXFHYDLZDR-UHFFFAOYSA-N CC(=C)C1CCC2=CC(C(C(C2C1)C)(O)C(=O)O)O
1636 0.056074766 NQZZXCAXSLTDEF-AATRIKPKSA-N O=CCC(/C=C/C1(O)C(=CC(=O)CC1(C)C)C)(O)C
1637 0.056074766 YXWZKYGGDWGRIX-UHFFFAOYSA-N COC(C)C(N)C(=O)NC(C(C)OC)C(O)=O
1638 0.055555556 NZZZNEULKJXPSL-UHFFFAOYSA-N CCOC(=O)C=CCCCC(O)CC=CC
1639 0.055555556 PLSUWAMGGYQZQL-UHFFFAOYSA-N COC(=O)C=C1CCC(OC(C)=O)C11CCCCC1
1640 0.055555556 DCLHQXCUVDZBNE-UHFFFAOYSA-N COC(=O)C(O)CCO[Si](C)(C)C(C)(C)C
1641 0.055045872 HCPDJZNVPUCXHZ-IAQYHMDHSA-N CC(C)C(O)C(=O)CC(C)CCC(=O)c1cocc1
1642 0.055045872 IJBDNXHQKCGIRE-XBGYVHDISA-N OCC=C(/C(=C/C1(O)C(=CC(=O)CC1(C)C)C)/O)C
1643 0.055045872 BFBQXRPYXKVBNE-UHFFFAOYSA-N CC(CCOC(C)=O)C1CCC(C)CC1=O
1644 0.055045872 HCPDJZNVPUCXHZ-UHFFFAOYSA-N CC(C)C(O)C(=O)CC(C)CCC(=O)C1=COC=C1
1645 0.055045872 HCPDJZNVPUCXHZ-XHDPSFHLSA-N CC(C)C(O)C(=O)CC(C)CCC(=O)c1cocc1
1646 0.054545455 LNMBUBFCGORRLR-UHFFFAOYSA-N CC1(C)OCC(CCC=C2CCCCO2)O1
1647 0.054545455 VBZULZUCLLSNDP-UHFFFAOYSA-N CCOC(=O)CC(C(=O)CCC=C)C(=O)CCC=C
1648 0.054545455 CJBHXGXJJDLMPE-OAHLLOKOSA-N CC1=C(O)C(=O)C(=CC1=O)C2(C)CCCC2(C)C
1649 0.054545455 LJZYHOVSZOHASC-UHFFFAOYSA-N CCOC(=O)CCCCCC1CCCC1=O
1650 0.054545455 NSHGLWXHEINKGW-UHFFFAOYSA-N O=CCC=C(CCCCCCCC(=O)O)C
1651 0.054545455 VIKNYLUIGXBTAP-UHFFFAOYSA-N O=CC=CC(C1C(C)(C)CCCC1(C)C(=O)C=O)O
1652 0.054545455 YDPPBENWUYMGNZ-GGYZHGMRSA-N CCCCC(O)C=C/CC1OC(=O)CC1C
1653 0.054054054 BAQZAYPZPNPMCQ-FDVFMBJDSA-N C[C@@H](O)[C@@H](O)C=CC=CC=CC=C[C@@H](O)[C@H](O)C=C
1654 0.054054054 BAQZAYPZPNPMCQ-LAPRGHAVSA-N C[C@@H](O)[C@H](O)C=CC=CC=CC=C[C@@H](O)[C@H](O)C=C
1655 0.054054054 YKJFYXONBBLCKJ-ZPEKGDIFSA-N CC=C[C@@H](O)[C@H](O)C=CC=CC=C[C@@H](O)[C@H](O)C=C
1656 0.054054054 YKJFYXONBBLCKJ-ZTDKPPBZSA-N CC=C[C@@H](O)[C@H](O)C=CC=CC=C[C@H](O)[C@H](O)C=C
1657 0.053571429 CMPXLPKGSHOEBA-UHFFFAOYSA-N CCCC=CCC(CCC(=O)OC)C(C)=O
1658 0.052173913 DSVPGFNPLBCDKT-YIFOVFFASA-N COC(=O)CCCC=C/CC=CC=CCOC(=O)C
1659 0.051724138 DURRHHNWIIMPSB-UHFFFAOYSA-N CC(C(C(=O)CC1(C)CCC(O1)c1cocc1)O)C
1660 0.051282051 PRYKRPSKOZIRLZ-OCAXTBMXSA-N CC(CC(C)C(=O)C)C=CCC(C)C(=O)O
1661 0.041237113 BPUNWVGCTMEMKQ-YMWQRJDOSA-N CC1CC2OC(=O)C(=C)C2CC3(C)C(O)CC(O)C13
1662 0.041237113 BDZJLPDYMKPKGC-UHFFFAOYSA-N CC1=CC2=C(C(=O)C(C)(CO)C2)C(C)=C1CCO
1663 0.041237113 DYXGWEYZDXILMS-UHFFFAOYSA-N CC1=CC2=C(C=C1O)C(CC(O)C(C)(C)O2)C=C
1664 0.041237113 FITSCHPIOGIYJY-UHFFFAOYSA-N CC1=C(CCO)C(C)=C2C(=C1)C(O)C(C)(C)C2=O
1665 0.041237113 FITSCHPIOGIYJY-ZDUSSCGKSA-N Cc1cc2C(O)C(C)(C)C(=O)c2c(C)c1CCO
1666 0.041237113 WLRHPKXUDFBEPM-UHFFFAOYSA-N CC1(C)C2CC=C3COC4OCC2(CCC1=O)C34
1667 0.041237113 WLMXEYUIRPFYIT-UHFFFAOYSA-N CC12COC3(C1)C(=C2)C(O)C(=C)C1(CC1)C3(C)O
1668 0.041237113 DCUARVWIBJHMEM-UHFFFAOYSA-N CC1=NN(C(C)=C1)C1=NC2(C)NC(=O)NC2(C)N1
1669 0.041237113 ZDZMTTISWJCOAE-UHFFFAOYSA-N CCC(C)C(=O)C1C(=O)C(C)(C)C(=O)C(C)(C)C1=O
1670 0.041237113 BPUNWVGCTMEMKQ-MOYPTQPESA-N CC1CC2OC(=O)C(=C)C2CC3(C)C(O)CC(O)C13
1671 0.041237113 FYIBPWZEZWVDQB-UHFFFAOYSA-N O=C(OC1CCCCC1)OC1CCCCC1
1672 0.041237113 OOHLUNHKHSLPNR-FOOGCRFISA-N CC1C(O)CC=C2Cc3occ(C)c3C(O)C12C
1673 0.041237113 DNDJVLRCUVQAAL-RFKXLPOUSA-N CC1CC(=O)C=C2C(O)C(O)C3C(C3(C)CO)C12C
1674 0.041237113 UOBZWMPWXPIGBV-MKGHMRODSA-N CC1(C)C2CCC3(OC3CCC(=C/C12)C=O)C=O
1675 0.041237113 WLRHPKXUDFBEPM-XTWPYSKKSA-N CC1(C)C2CC=C3COC4OCC2(CCC1=O)C34
1676 0.041237113 LLRILYDNXOIONB-PMKYJIPRSA-N CC1CCC2(O)C(C)C(=O)OC23CC(C)(C)C4OC134
1677 0.041237113 WLRHPKXUDFBEPM-BPGGGUHBSA-N CC1(C)C2CC=C3COC4OCC2(CCC1=O)C34
1678 0.041237113 JEYWBJIMUULWNR-UHFFFAOYSA-N C=C1Cc2occ(c2C(C2(C1CCC2C)O)O)C
1679 0.041237113 NRARLBMNUBBFDX-UHFFFAOYSA-N O=CC1=C(O)C(C)C2C(C(C1C=O)O)CC(C2)(C)C
1680 0.041237113 FVNCKKYWCWYUGX-UHFFFAOYSA-N O=CC1C(=CC(C2C(C1O)CC(C2O)(C)C)C)C=O
1681 0.041237113 FAQKCDIGZKEYJT-UHFFFAOYSA-N O=CC1C(=CC(C2C(C1O)C(O)C(C2)(C)C)C)C=O
1682 0.041237113 DRDQHFCNTZXIRD-UHFFFAOYSA-N O=CC1=CC2CC(CC2C2(C1(C=O)C2)CO)(C)C
1683 0.041237113 XJSSWJLAFNEXMP-UHFFFAOYSA-N O=CC1C(=CC(C2C(C1O)CC(C2)(C)C)CO)C=O
1684 0.041237113 RMGAUKMGUJYMLL-UHFFFAOYSA-N O=CC1C(=CC(C2(C(C1O)CC(C2)(C)C)O)C)C=O
1685 0.041237113 LOFZOLXJOKWLHE-UHFFFAOYSA-N C=C1CCC2C1C1OC(=O)C(C1(O)CCC2=C)C
1686 0.041237113 SCFHNGVHFGOVGF-UHFFFAOYSA-N CC1CCC2C1C1OC(=O)C(=C)C1(O)CCC2=C
1687 0.041237113 HYNZCNCLEAKUON-UHFFFAOYSA-N CC1CCC2(C(C3C1CCC3=C)OC(=O)C2=C)O
1688 0.041237113 AMJWETXZSCUEDM-KISBCMQVSA-N CC1C=C2C(=O)OCC2(O)C(O)C3CC(C)(C)CC13
1689 0.041237113 UUAFWZBDIFKECO-UHFFFAOYSA-N C=C1CCCC2(C1C1OC(=O)C(=C)C1(O)CC2)C
1690 0.041237113 OKNQFKPGULYHTO-RBSFLKMASA-N Cc1coc2CC3=CCCC(C)(O)C3(C)C(O)c12
1691 0.041237113 AAROMMBBIIRPFB-QILMPBLNSA-N CC1C2C(O)CC(=CCCC3(C)OC3C2OC1=O)C
1692 0.041237113 OCUXSQKHCLYFNV-UHFFFAOYSA-N CC1=CCCC(C)(O)CC(=O)c2c(C1)occ2C
1693 0.041237113 SCFHNGVHFGOVGF-VEPFAGFCSA-N CC1CCC2C1C3OC(=O)C(=C)C3(O)CCC2=C
1694 0.041237113 DYXGWEYZDXILMS-QMTHXVAHSA-N Cc1cc2OC(C)(C)C(O)CC(C=C)c2cc1O
1695 0.041237113 AOWSPZLEQQCSOV-UHFFFAOYSA-N OC1CC2(C)Cc3occ(c3CC2C(=C)C1O)C
1696 0.041237113 WHLGVKJZILNUDM-UHFFFAOYSA-N CC1=CCCC(=CCC23C(C1)OC(=O)C3(O2)C)C
1697 0.041237113 VFJNXKMICURJMN-JIBMQQFOSA-N CC1=C/CCC2=C[C@@](O)(CC(=CCC1)C)OC2=O
1698 0.041237113 JDNHHSVZZOCUOM-WCBQKTFOSA-N CC1C(=O)CC2CC3=C(C(O)C(C)(C)C3=O)C12C
1699 0.041237113 HWPYPPDPOQOXIA-UHFFFAOYSA-N CC1=CCCC2(C1C1OC(=O)C(=C)C1(O)CC2)C
1700 0.041237113 KGKQIYFAHAOKDW-UHFFFAOYSA-N CC1Cc2occ(c2C(=O)C2(C1CCC2C)O)C
1701 0.041237113 BIURAVISNLIZHC-NMAMFNKQSA-N CC1(O)CCC2C(OC(=O)C2=C)C(O)C3(C)CCC13
1702 0.041237113 MNOSGAMHNJQXGP-UHFFFAOYSA-N OCC(C12OC2C2(C(=CC1=O)CCC(C2C)O)C)C
1703 0.041237113 JHSAOVNIXNGOCW-UHFFFAOYSA-N CC(C)C1=CN1C2=Nc3[nH]cnc3C(=O)N2C
1704 0.041237113 KVEHDOQHKIFXDS-WHRXGGIHSA-N CC1(C)C2CCC3(CO3)C(C=O)C(C12)C(=C)C=O
1705 0.041237113 WTUUXOKSFWSVCT-YGDJUROISA-N C[C@H]1[C@@H]2C(=O)C(=C[C@@]2(O)[C@H](C)CCC1=O)C(C)(C)O
1706 0.041237113 NZLXVTHNPSCQMS-UHFFFAOYSA-N O=C1OC2C(C1=C)(O)CCC1(C2C(C)(O)CCC1)C
1707 0.041237113 ZWSHNUYXQAMIRI-UHFFFAOYSA-N C=C1C(O)CCC2(C1Cc1c(C)coc1C2O)C
1708 0.041237113 WDLVHAUYFXIZMX-UHFFFAOYSA-N OCC1(C)C=C2C(=C(C)C3(C(C2O)(C)O)CC3)C1O
1709 0.041237113 LYADVHLOLNTDJH-UHFFFAOYSA-N C=C1C(O)CCC2(C1Cc1c(C2)oc(c1C)O)C
1710 0.041237113 CHFHBFJUQXSTMC-UHFFFAOYSA-N O=C1Cc2c(occ2C)CC2(C(CCC1C)O2)C
1711 0.041237113 LQLVTOGQDRMKGZ-BFYSQQLMSA-N CC1=C2CCC2(C)C34OCC(C)(CC3C1=O)C4O
1712 0.041237113 AAROMMBBIIRPFB-DZXOLDJFSA-N CC1C2C(O)CC(=CCCC3(C)OC3C2OC1=O)C
1713 0.041237113 DBLGWHJCURDUGO-UHFFFAOYSA-N OCC12CCC(C2C)(c2c(O1)cc(C)c(c2)O)C
1714 0.041237113 LYFNQZZFNBCXNQ-UHFFFAOYSA-N OCc1coc2c1CC(=O)C(C)CCC=C(C2)C
1715 0.041237113 ZLDNKWIUKMOMHW-UHFFFAOYSA-N CCOC(=O)C1(CCCCC1)OC1=CC=CC=C1
1716 0.041237113 JHJQFYPUGZHONZ-PCHBDJRGSA-N CC1CC2(O)C(=O)OC3C4C(CC4(C)C)C2(C)C13O
1717 0.041237113 COBIVDVGHHGCON-UPLIDKFQSA-N CC1=C/CC2=C(C)[C@H](OCC(=CCC1)C)OC2=O
1718 0.041237113 IMJIJUXHBUKUEV-UHFFFAOYSA-N OCc1coc2c1CC1C(=C)C(O)CCC1(C2)C
1719 0.041237113 NAOUIRAWBZMRCO-HTZLXXLYSA-N CC1CC2OC(=O)C3(CC=O)CCC1(C)C(=C)C23
1720 0.041237113 WSQOGCKFZSGVMC-UHFFFAOYSA-N CC(C)C12COC(OC1)(OC2)C1=CC=C(C)C=C1
1721 0.041237113 FRZROEXQZHRNOE-WVIVUGLPSA-N C[C@H]1[C@H]2C[C@@H]3[C@H](CC[C@@]3(C)O)[C@@]4(C)O[C@H]4[C@@H]2OC1=O
1722 0.041237113 BXDOVNQCCKJAPP-UHFFFAOYSA-N OCC1CCC=C(C)Cc2c(CC1=O)c(C)co2
1723 0.041237113 AWKYAPIRPZMTJN-UHFFFAOYSA-N C=C1CCCC2(C1CC13OC3(C)C(=O)OC1C2)C
1724 0.041237113 LEMPSEPCOJZGPS-UHFFFAOYSA-N OCC1=CCCC(C)C(=O)Cc2c(C1)occ2C
1725 0.041237113 FRZROEXQZHRNOE-IBMDDYHJSA-N C[C@@H]1[C@H]2C[C@@H]3[C@H](CC[C@@]3(C)O)[C@@]4(C)O[C@H]4[C@@H]2OC1=O
1726 0.041237113 LLRILYDNXOIONB-UHFFFAOYSA-N CC1C(=O)OC23CC(C)(C)C4OC24C(C)CCC13O
1727 0.041237113 BPUNWVGCTMEMKQ-IQXKZXBGSA-N CC1CC2OC(=O)C(=C)C2CC3(C)C(O)CC(O)C13
1728 0.041237113 ZHEYQPLFNSOAJI-UHFFFAOYSA-N CC(=O)CC(=O)OCC1=CC=C(C=C1)C(C)(C)C
1729 0.041237113 HZDWVYDZDVHQKJ-UHFFFAOYSA-N OCC12C(=O)CC(C2(C)Cc2c(C1C)cco2)C
1730 0.041237113 MUMMJTYXDYJGLE-UHFFFAOYSA-N OCC1c2ccoc2CC2(C1(C)C(=O)CC2C)C
1731 0.041237113 MUJZRFTVKPNRTG-UHFFFAOYSA-N CC[Si]1(CC)C2=CC=CC=C2[Si]1(CC)CC
1732 0.041237113 YIFUBUHPFPHRSS-UHFFFAOYSA-N CCN(CC)C(=S)SC1CCCCC1
1733 0.041237113 DVHLUUQPQTWKDC-UHFFFAOYSA-N OCC12Cc3occc3C(C2(C)C(=O)CC1C)C
1734 0.041237113 IWRJCMQFEMXOML-UHFFFAOYSA-N Cc1c(O)c2CC(C)(C)C(=O)c2c(C)c1CCO
1735 0.041237113 XQMNFJGZVWKSEO-UHFFFAOYSA-N OC1=CC=C(C=C1)C(=O)OC1CCCCCCC1
1736 0.041237113 ONDIIKFGSWRMSU-UHFFFAOYSA-N CC1=C(CO)C2=C(C1)C(O)=C(C)C(CCO)=C2C
1737 0.041237113 ZSVCGCOGCNUDIK-BUNRJADRSA-N CC(C)C1C2(O)CC(C)C3CC(=O)C(=CC13OO2)C
1738 0.041237113 ONRGBXGMVZEZLY-UHFFFAOYSA-N CC1=CC=C(C[N+](C)(C)C2=CC=CC=C2)C=C1
1739 0.041237113 GOWRSEHWJIBIIH-UHFFFAOYSA-N CC1=CC2=CC=CC=C2C=[N+]1CCC1=CC=CC=C1
1740 0.041237113 BFXFXSHNWPYPKE-AYSCKQNZSA-N CC1CC(=O)C2(O)C3C1CCC(C)(O)C3C(O)C2=C
1741 0.041237113 HYXCGGBSEIMDNS-UHFFFAOYSA-N C[Si](C)(C)C1=NNN=C1CC1=CC=CC=C1
1742 0.041237113 DWTWJCANIKYQOF-BQPHKTIFSA-N CC(=C)C1CC23C(O1)OC2(C)C=CC(=O)C3(C)C
1743 0.041237113 DYXGWEYZDXILMS-HZMBPMFUSA-N Cc1cc2OC(C)(C)C(O)CC(C=C)c2cc1O
1744 0.041237113 BFXFXSHNWPYPKE-VYHMCJRMSA-N CC1CC(=O)C2(O)C3C1CCC(C)(O)C3C(O)C2=C
1745 0.041237113 AAROMMBBIIRPFB-GLOMIPSOSA-N CC1C2C(O)CC(=CCCC3(C)OC3C2OC1=O)C
1746 0.041237113 LWPOKQLTDYARRB-APAOZMKASA-N CC1C(O)CCC2C(=O)c3occ(C)c3CC12C
1747 0.041237113 BDZJLPDYMKPKGC-HNNXBMFYSA-N Cc1cc2CC(C)(CO)C(=O)c2c(C)c1CCO
1748 0.041237113 VJVVYUVZTHZNCD-SECBINFHSA-N CC1CCC(=O)C(C)(C)Oc2cc(C)c(O)cc12
1749 0.041237113 IINNMFOYYXXCQT-GLLLDNPPSA-N CC1CCC(O)C2(O)Cc3occ(C)c3C(O)C12C
1750 0.041237113 DJLGPDPQLWFTJS-UHFFFAOYSA-N OC(=O)C1CC2OC2(C)CCC2C(C1=O)CC2(C)C
1751 0.041237113 HDRREDDHLFGPQZ-UHFFFAOYSA-N OC1C(=O)C2(C(C1C)(C)Cc1c(C2C)cco1)C
1752 0.041237113 KBNWVHQCBKOARC-UHFFFAOYSA-N CC1=CC(C)=[N+](CCC2=CC=CC=C2)C(C)=C1
1753 0.041237113 LNIYNESXCOYFPW-UHFFFAOYSA-N C[N+](C)(CC1=CC=CC=C1)CC1=CC=CC=C1
1754 0.041237113 GAFPJWXTPMGCFQ-BHYNMZESSA-N CC1C(O)CC(O)C(C)(C)Oc2cc(C)c(O)cc12
1755 0.041237113 QLNFZDWXUVPNOG-PAPYEOQZSA-N CC(=C)C1CCC2(C)C(=O)C3OOC2(C1)C(=C3)C
1756 0.041237113 BPUNWVGCTMEMKQ-DCWBLAMXSA-N CC1CC2OC(=O)C(=C)C2CC3(C)C(O)CC(O)C13
1757 0.041237113 WMYBJBDTNFBVKC-UHFFFAOYSA-N OCC1CC(=O)C2(C1(C)Cc1occc1C2C)C
1758 0.041237113 YAWKCHACNQQDEB-UHFFFAOYSA-N COC1=C(OC(C)C)C2=C(C=C1)C(O)C(C)=C2C
1759 0.041237113 HJVYYGDXIUORHP-UHFFFAOYSA-N O=C(CCC1CCCO1)CCC1CCCO1
1760 0.041237113 GMKFHCZCFMYEIV-DXVYJOEKSA-N CC1C2CCC(=CC(O)CC3(C)OC3C2OC1=O)C
1761 0.041237113 OEAYBZAZTDUMTB-UHFFFAOYSA-N CCCC(=O)C1=CC(C)=CC(C(=O)CCC)=C1O
1762 0.041237113 GGTIEBALGLTQQF-ZQDZILKHSA-N CC(C)C1C2OC2C(C)(O)c3cc(O)c(C)cc13
1763 0.041237113 HEGLSOPJIACORB-UERCCFSKSA-N CC1C2CC(C(=O)O2)C(O)(CO)C3=CC(C)(C)CC13
1764 0.041237113 NGUGLLPTHUYIGI-CKRUZVNXSA-N CC1CCC2OC23C(=O)C(=O)C4C(C4(C)C)C13C
1765 0.041237113 HGBSODFOTQNLSP-UHFFFAOYSA-N CCCC1=C(O)C(CC=C)=CC(=C1)C(=O)OCC
1766 0.041237113 LNIYNESXCOYFPW-UHFFFAOYSA-N C[N+](C)(CC1=CC=CC=C1)CC1=CC=CC=C1
1767 0.041237113 KNOBWLZFGSJVHF-MNOVXSKESA-N CC(C)C1CCC(C(=O)O)c2cc(O)c(C)cc12
1768 0.041237113 YDDJRASPLUZILE-UHFFFAOYSA-N CC1(C)COB(OC1)C1=CC=C(C=C1)C1=CC=CC=C1
1769 0.041237113 DHIFQKKMJSKSQG-UHFFFAOYSA-N O=C1CC(C2(C1(C)C(C)C1=C(C2)OC2C1O2)C)C
1770 0.041237113 COUGJPNGJSVIHM-UHFFFAOYSA-N OCC1C(=O)OC2C1CCC(=CCCC1(C2O1)C)C
1771 0.041237113 LNIYNESXCOYFPW-UHFFFAOYSA-N C[N+](C)(CC1=CC=CC=C1)CC1=CC=CC=C1
1772 0.041237113 PCZLBWJOQFGISU-UHFFFAOYSA-N O=CC1=CCC2C(C1(O)C=O)(C)C(O)CCC2(C)C
1773 0.041237113 CKSIGYHEYHBXQT-UHFFFAOYSA-N C[Si](C)(C)C1CC1(C1=CC=CC=C1)C1=CC=CC=C1
1774 0.041237113 PCBDXYONDOCJPR-OANMRLRGSA-N CC1C(O)CCC2=CC(=O)C3(OC3C12C)C(=C)C
1775 0.041237113 HMAPXAQHTBIKDH-UHFFFAOYSA-N CC(C)C(=O)CCC(=O)CCC(=O)C(C)C
1776 0.041237113 MKHMJLWCQPIBFU-UHFFFAOYSA-N CC1=CC=[N+](CCC2=CC=CC=C2)C2=CC=CC=C12
1777 0.041237113 VIQQGVNCIDLSCF-PCHBDJRGSA-N CC1CC2(O)OC3C4C(CC4(C)C)C(C)(C2=O)C13O
1778 0.041237113 WLMXEYUIRPFYIT-GUIRCDHDSA-N CC12COC3(C1)C(=C2)C(O)C(=C)C4(CC4)C3(C)O
1779 0.041237113 ZEZFRBHOAWDOET-BQTAMQGKSA-N CC1C2CC(O)C(=CCCC3(C)OC3C2OC1=O)C
1780 0.041237113 XNCROXXXRUTAOE-KLDWPMRUSA-N CC1CC2=C(COC2=O)CC3CC(C)(CO)C(O)C13
1781 0.041237113 BPUNWVGCTMEMKQ-UOIIZJLGSA-N CC1CC2OC(=O)C(=C)C2CC3(C)C(O)CC(O)C13
1782 0.041237113 UOBZWMPWXPIGBV-COMQUAJESA-N CC1(C)[C@@H]2CC[C@]3(O[C@@H]3CCC(=C[C@H]12)C=O)C=O
1783 0.041237113 JHLBKWMSBXQNES-UFNBPRGBSA-N CC1CCC2(C)C(C)C3(CC(=O)C12C(=O)O3)C=C
1784 0.041237113 BPUNWVGCTMEMKQ-XNPDFKGTSA-N CC1CC2OC(=O)C(=C)C2CC3(C)C(O)CC(O)C13
1785 0.041237113 KNOBWLZFGSJVHF-WDEREUQCSA-N CC(C)C1CCC(C(=O)O)c2cc(O)c(C)cc12
1786 0.041237113 RLGVRJJYBCTZQF-UHFFFAOYSA-N CC1CC(=O)C2(C1(C)Cc1occc1C2(C)O)C
1787 0.041237113 LCKSKQOXGWLLDJ-UHFFFAOYSA-N CCC1=C[N+](CCC2=CC=CC=C2)=C(C)C=C1
1788 0.041237113 HYYSHFYUAJQFRE-UHFFFAOYSA-N OCC12CCC(C(=C)C2Cc2c(C1)occ2C)O
1789 0.041237113 GFLMBFRNOPTZDK-CMBQYIQPSA-N CC1=CC23OC4C(O)CC(C)(C2(C)CC1)C4(CO)O3
1790 0.041237113 LNIYNESXCOYFPW-UHFFFAOYSA-N C[N+](C)(CC1=CC=CC=C1)CC1=CC=CC=C1
1791 0.041237113 BPUNWVGCTMEMKQ-KJCLABKISA-N CC1CC2OC(=O)C(=C)C2CC3(C)C(O)CC(O)C13
1792 0.041237113 GFLMBFRNOPTZDK-UHFFFAOYSA-N CC1=CC23OC4C(O)CC(C)(C2(C)CC1)C4(CO)O3
1793 0.041237113 NDSBISNINNQHHB-UHFFFAOYSA-N CC1=CCCC(C)C(=O)Cc2c(C1)oc(c2C)O
1794 0.041237113 XWFQUZCJZAAVIF-TXTWWHNVSA-N CC1CCC2C(CC(=O)C2=O)C3(C)C(O)CC(O)C13
1795 0.041237113 IXDZDIOQLWZDAM-UHFFFAOYSA-N CC1=CC2OC3C(O)C(O)C(C)(C3=C)C2(CO)CC1
1796 0.041237113 UOBZWMPWXPIGBV-QVHKTLOISA-N CC1(C)[C@@H]2CC[C@@]3(O[C@@H]3CCC(=C[C@H]12)C=O)C=O
1797 0.041237113 VIULXZNWHKRQPB-KSQLKPTDSA-N CC(C)C1CC(=O)c2coc3C(O)C(C)CC1c23
1798 0.041237113 SEGPUWHDYYKOHF-UHFFFAOYSA-N CC(C)C12COC(OC1)(OC2)C1CCCC1
1799 0.041237113 MDNDJMCSXOXBFZ-UHFFFAOYSA-N CC1(C)COB(OC1)B1OCC(C)(C)CO1
1800 0.041237113 NZLXVTHNPSCQMS-OKNSCYNVSA-N CC1(O)CCCC2(C)CCC3(O)C(OC(=O)C3=C)C12
1801 0.041237113 ORPHYNJOEBWDCJ-UHFFFAOYSA-N CC1CCC2C(CO)C(=O)OC22C3OC3(C)CCC12
1802 0.041237113 KJMUDQLESICIJU-UHFFFAOYSA-N NC1=NC(=N)N=C2C1N=CN2C1CCC(CO)C1
1803 0.041237113 NXIOZHCTEOIOMX-DZHLUBAWSA-N CC1(C)CC[C@H](O)[C@@]2(C)[C@H]1C[C@@H](O)C3=C2COC3=O
1804 0.041237113 VYBCQUFVRJWLGW-UHFFFAOYSA-N O=CC1=CC2OC1(C=O)C1(C2C(C)(C)CCC1)C
1805 0.041237113 NKLSIQSJEDQCGU-UHFFFAOYSA-N O=C1CC(C2(C1(C)C(C)c1ccoc1C2)C)(C)O
1806 0.041237113 RCBXMIOQASEMIL-NHPXSFINSA-N C[C@H]([C@@H]1CC[C@H](C)[C@]23CCC(=O)[C@@]2(C)[C@H]1O3)C(=O)O
1807 0.041237113 IINNMFOYYXXCQT-UHFFFAOYSA-N CC1CCC(O)C2(O)CC3=C(C(O)C12C)C(C)=CO3
1808 0.041237113 BPUNWVGCTMEMKQ-UHFFFAOYSA-N CC1CC2OC(=O)C(=C)C2CC2(C)C(O)CC(O)C12
1809 0.041237113 NCUIAOPINFJUBZ-UHFFFAOYSA-N CCCCC1SC2CCCN2C(C)S1
1810 0.041237113 LNIYNESXCOYFPW-UHFFFAOYSA-N C[N+](C)(CC1=CC=CC=C1)CC1=CC=CC=C1
1811 0.040816327 NHRSAPFJYNMTNT-UHFFFAOYSA-N OC(=O)OC1=CC2C3(C1CCC3C)CC(C2O)(C)C
1812 0.040816327 BQDXDGDOYPUUOD-YLXLXVFQSA-N CC1=C2CC3C(CCC3(C)O)C(C)(O)CC2OC1=O
1813 0.040816327 BQDXDGDOYPUUOD-QIRZIZBZSA-N CC1=C2CC3C(CCC3(C)O)C(C)(O)CC2OC1=O
1814 0.040816327 UVRUJKKJLZZAJL-BKONYDDXSA-N CCC1OC2CC(OC2CC=CC#C)C(O)CC1O
1815 0.040816327 UOGCXTUFYJBFHD-UHFFFAOYSA-N CC1CCC2C(OC(=O)C2=C)C2(C)C(O)C(O)CC12
1816 0.040816327 LDBJMVMOVRGGBG-UHFFFAOYSA-N OC(=O)OC1=CC2C3(C1CC(C3C)O)CC(C2)(C)C
1817 0.040816327 OVKIFUXQGMFRQE-UHFFFAOYSA-N CCOC(=O)C1=C(C)C(CC)=C(OCC=C)C=C1
1818 0.040816327 ZUBOHFBFZRLRAD-UHFFFAOYSA-N COc1c(C)c(OCC=C(C)C)cc2c1COC2
1819 0.040816327 BQDXDGDOYPUUOD-FUQNVFFISA-N CC1=C2C[C@H]3[C@@H](CC[C@]3(C)O)[C@](C)(O)C[C@@H]2OC1=O
1820 0.040816327 ODHJKDCIQWMCOS-UHFFFAOYSA-N C(OC1CCC2(CC1)OCCO2)C1=CC=CC=C1
1821 0.040816327 DYLCDNLZWTYDEQ-UHFFFAOYSA-N CC(C)(C)OC(=O)C=CCC(O)C1=CC=CC=C1
1822 0.040816327 WHTUQYUSDBSRGI-UHFFFAOYSA-N CCC1(COC2CCCCO2)CCCC1=O
1823 0.040816327 RDLJNIQETLKNTC-AIGMQPKJSA-N C[C@H]([C@@H]1CC[C@H](C)[C@@H]2CCC(=O)[C@@]2(C)C1=O)C(=O)O
1824 0.040816327 WEHLZWJUGYFTKK-KYHCNFOCSA-N C[C@H]1C[C@@H]2OC(=O)C(=C)[C@H]2C[C@]3(O)[C@H]1CC[C@@]3(C)O
1825 0.040816327 BQDXDGDOYPUUOD-MUGBGTHKSA-N CC1=C2C[C@@H]3[C@@H](CC[C@]3(C)O)[C@@](C)(O)C[C@@H]2OC1=O
1826 0.040816327 DLDIBAHBBWAAIP-UHFFFAOYSA-N CCCC(=O)CCC(=O)CCC(=O)CCC
1827 0.040816327 IMDDBFKJQVMAMZ-QMCMGCPXSA-N CC1CC2OC(=O)C(C)C2CC3(C)C1C(O)CC3=O
1828 0.040816327 VUKDAGKHYBRCNR-OZTPJHRESA-N CC1(C)CCCC2(C)C1C(O)C(O)C3=C2COC3=O
1829 0.040816327 HSKFMRHLLSXFBY-NRYLCXMISA-N CC(C)C(=O)[C@H]1C[C@@](C)(O)C2=C([C@H](C)CC2=O)[C@H]1O
1830 0.040816327 BQDXDGDOYPUUOD-SZWZKDINSA-N CC1=C2C[C@@H]3[C@H](CC[C@@]3(C)O)[C@](C)(O)C[C@@H]2OC1=O
1831 0.040816327 WEHLZWJUGYFTKK-FPBWHMEOSA-N CC1CC2OC(=O)C(=C)C2CC3(O)C1CCC3(C)O
1832 0.040816327 HEZSHBCEDJAVDJ-SMIAHKDHSA-N CC1CCC2C(C)C(=O)OC2C3(C)C(O)C(O)C=C13
1833 0.040816327 BQDXDGDOYPUUOD-GGUBGCTKSA-N CC1=C2C[C@@H]3[C@@H](CC[C@@]3(C)O)[C@](C)(O)C[C@@H]2OC1=O
1834 0.040816327 HPNMBOBKHRBVEU-VTBDIIFGSA-N CC1C2CCC(=C)C3CC(O)C(C)(O)C3C2OC1=O
1835 0.040816327 HSKFMRHLLSXFBY-PPZCWDAYSA-N CC(C)C(=O)[C@@H]1C[C@](C)(O)C2=C([C@H](C)CC2=O)[C@@H]1O
1836 0.040816327 TVBJKONGMMNVLM-FILAGMQUSA-N CC1C(=CC=O)CC2OC3C(=O)C(C)C2(C)C13C
1837 0.040816327 HPNMBOBKHRBVEU-ASBIXWSPSA-N CC1C2CCC(=C)C3CC(O)C(C)(O)C3C2OC1=O
1838 0.040816327 ILQOIZKKVDPZQT-UHFFFAOYSA-N COC1=CC(=CC(OC)=C1)C(=O)C1CCCCC1
1839 0.040816327 HSDRCSLLYFDCFR-UHFFFAOYSA-N CC1COC(=O)C2(C1(C)Cc1occc1C2C)C
1840 0.040816327 PATRHAXJDHVMQW-PCYUCTFJSA-N CC1CC(O)C2CC3(OC(=O)C2=C)C1CCC3(C)O
1841 0.040816327 UOGCXTUFYJBFHD-KGKPQGTHSA-N CC1CCC2C(OC(=O)C2=C)C3(C)C(O)C(O)CC13
1842 0.040816327 DURHFLHUYYTGBV-UHFFFAOYSA-N OC(=O)CC1C2CCC3C1(CCOC3=O)CC2(C)C
1843 0.040816327 WDLVHAUYFXIZMX-CRWXNKLISA-N CC1=C2C(O)C(C)(CO)C=C2C(O)C(C)(O)C13CC3
1844 0.040816327 VXHVLJHZFYIFJE-UHFFFAOYSA-N CC1(C)CC2C(C1)C(C)(O)C13CC1(COC3=O)C2O
1845 0.040816327 DPWHIGBABKOCHM-UHFFFAOYSA-N O=CC1C(O)CC2C(C1(O)C=O)(C)CCC(C2=C)C
1846 0.040816327 PDANCDQNWPMOTE-YXGBEUAASA-N CC1C2CCC3(C)C(O)CCC4(C)OC34C2OC1=O
1847 0.040816327 GHDOYLDDKYYWLR-UHFFFAOYSA-N CC(C)C1=C(O)C=CC(CC(C(C)=O)C(C)=O)=C1
1848 0.040816327 BQDXDGDOYPUUOD-OEMOEHNSSA-N CC1=C2C[C@@H]3[C@H](CC[C@@]3(C)O)[C@@](C)(O)C[C@@H]2OC1=O
1849 0.040816327 UVRUJKKJLZZAJL-WEIRLIPGSA-N CCC1OC2CC(OC2CC=C/C#C)C(O)CC1O
1850 0.040816327 LTLFGIKJLCOFRN-UHFFFAOYSA-N CCCCOC1=CC(O)=C(C=C1CC=C)C(C)=O
1851 0.040816327 PTYTZYXTQWRTIM-UHFFFAOYSA-N O=CC1=CC2CC(CC2C2(C1(C=O)C2)C)(C)CO
1852 0.040816327 BQDXDGDOYPUUOD-PGKPSXLWSA-N CC1=C2C[C@@H]3[C@H](CC[C@@]3(C)O)[C@](C)(O)C[C@H]2OC1=O
1853 0.04040404 VBQMPXNFLQSHMH-UHFFFAOYSA-N CC1C2CCC(C)(O)C3(O)CC=C(C)C3C2OC1=O
1854 0.04040404 ZFCRHGITKWEXDY-MNEKPCMISA-N CC1CC2OC(=O)C(=C)C2CC3(C)C(O)C(O)CC13
1855 0.04040404 ZFCRHGITKWEXDY-LUGZCJPTSA-N CC1CC2OC(=O)C(=C)C2CC3(C)C(O)C(O)CC13
1856 0.04040404 XXFLOPBDRWUQBW-ZERMMZNISA-N CC1C2CC3C(CC(O)C3(C)O)C(=CC2OC1=O)C
1857 0.04040404 BVHAXXLHNKBNDX-UHFFFAOYSA-N COc1cc(CO)c(CO)c(OCC=C(C)C)c1C
1858 0.04040404 ZFCRHGITKWEXDY-UHFFFAOYSA-N CC1CC2OC(=O)C(=C)C2CC2(C)C(O)C(O)CC12
1859 0.04040404 FIDYPRLKMCLMRL-UHFFFAOYSA-N O=CC=C(C=CC12OC(C=C1C)(CC2(C)C)O)C
1860 0.04040404 DUUDAGLUGZXHRC-UHFFFAOYSA-N CCCCOC1=C(CC=C)C=C(C=O)C=C1OC
1861 0.04040404 QVTINBMJKAORHL-UHFFFAOYSA-N OC(=O)CCCCCCC(=O)C1CCCC1
1862 0.04040404 VBQMPXNFLQSHMH-HRSNZQSQSA-N CC1C2CCC(C)(O)C3(O)CC=C(C)C3C2OC1=O
1863 0.04040404 ZFCRHGITKWEXDY-ZVOBHGOBSA-N CC1CC2OC(=O)C(=C)C2CC3(C)C(O)C(O)CC13
1864 0.04040404 VBQMPXNFLQSHMH-MDFWMIKMSA-N CC1C2CCC(C)(O)C3(O)CC=C(C)C3C2OC1=O
1865 0.04040404 ZFCRHGITKWEXDY-PYIPDKOLSA-N CC1CC2OC(=O)C(=C)C2CC3(C)C(O)C(O)CC13
1866 0.04040404 AXKLNTLWKGWOEE-UHFFFAOYSA-N CC1(COCCCCOC2=CC=C(O)C=C2)COC1
1867 0.04040404 DUMQPTRUYCCSEZ-UHFFFAOYSA-N CC1=C(C=C(C(=C1OC)CO)CO)OCC=C(C)C
1868 0.04040404 VNTIVJBIPNUJGH-UHFFFAOYSA-N O=C1OC2(C(C1C)(O)CC1C(C2)(C)CCCC1=C)O
1869 0.04040404 MJSMRMKXUGPFBQ-OAHLLOKOSA-N CC1=C2C=C(C(=O)CC2(C)CCC1=O)C(C)(C)O
1870 0.04040404 VBQMPXNFLQSHMH-QANKYFMGSA-N CC1C2CCC(C)(O)C3(O)CC=C(C)C3C2OC1=O
1871 0.04040404 UQUZDHKFFPIKHN-UHFFFAOYSA-N O=CC=C(C=CC12OC2(C)CC(=O)CC1(C)C)C
1872 0.04040404 GOJYGMSDJSXFHL-CUMZHPNASA-N CCC1OC2CC(OC2CC=CC#C)C(O)C=C1
1873 0.04040404 ZFCRHGITKWEXDY-OFCKYVIPSA-N CC1CC2OC(=O)C(=C)C2CC3(C)C(O)C(O)CC13
1874 0.04040404 VBQMPXNFLQSHMH-XISXQVBMSA-N CC1C2CCC(C)(O)C3(O)CC=C(C)C3C2OC1=O
1875 0.04040404 XAKIDFVOQKHMKM-UHFFFAOYSA-N O=CC1C=C(O)C2C(C1(O)C=O)(C)CCCC2(C)C
1876 0.04040404 VWWIUYITYUGEIF-UHFFFAOYSA-N CCCCCCOC1=C(OC)C=C(CC(O)=O)C=C1
1877 0.04040404 AMHCJQBKGMEAAJ-NZBPQXDJSA-N C[C@]12CCCC([C@@H]1[C@H](C=C([C@@]2(C=O)O)C=O)O)(C)C
1878 0.04040404 QPMKTOLBLRBPPK-UHFFFAOYSA-N CCOC(=O)C(C(=O)C1=CC=CC=C1)C(C)(C)C
1879 0.04040404 NUBXRJRLTZRJIE-MEBBXXQBSA-N CC1(C)CCCC2(C)C1CCC3=C2C(=O)OC3=O
1880 0.04040404 NQLUUFIBZLDJEF-FESTWEEDSA-N CO[C@@]12C[C@@]3(O)CC[C@H](C)[C@@]3(C)CC1=C(C)C(=O)O2
1881 0.04040404 BMESCLKAQSWNNI-UHFFFAOYSA-N CCCOC1=C(CC=C)C=C(C=O)C=C1OCC
1882 0.04040404 NUBXRJRLTZRJIE-BONVTDFDSA-N CC1(C)CCCC2(C)C1CCC3=C2C(=O)OC3=O
1883 0.04040404 IUWFWZPMJCHLDO-OAHLLOKOSA-N CC1(C)CCCC1(C)c2cc(C=O)cc(O)c2O
1884 0.04040404 XXFLOPBDRWUQBW-UHFFFAOYSA-N CC1C2CC3C(CC(O)C3(C)O)C(C)=CC2OC1=O
1885 0.04 MWFZQVQXQARBMM-UHFFFAOYSA-N CCOC1=CC(C=O)=CC(CC=C)=C1OC(C)C
1886 0.04 HTOITNHFWAHEHQ-UHFFFAOYSA-N C=C1C(=O)OC2C1CCC1(C2C(C)(O)C(CC1)O)C
1887 0.04 LFSMESHCYDMFKL-UHFFFAOYSA-N CCCCCCCCOC1=CC(O)=C(C=C1)C(O)=O
1888 0.04 FHAQXZHSEZCTER-UHFFFAOYSA-N O=C1OC2C(C1=C)(O)CC1(C(=C2)CCCC1C)C
1889 0.04 PAMKMSXEULAYKN-TZBUPLKMSA-N CC1(C)CC2C(O)C(=C3C(=O)C(O)C3(C)C2C1)CO
1890 0.04 KPVQBRKVOPRMRW-UHFFFAOYSA-N CCCCOCC1=CC(C)=C(OCC(O)=O)C(C)=C1
1891 0.04 HDLLSQBZCGMFIO-UHFFFAOYSA-N C(OCC1=CC=CC=C1)C1CCCC11OCCO1
1892 0.04 AMHCJQBKGMEAAJ-UHFFFAOYSA-N O=CC1=CC(O)C2C(C1(O)C=O)(C)CCCC2(C)C
1893 0.04 KIDINSSIUWCEBX-UHFFFAOYSA-N COC(C)C1=C(OC)C=C2OC(C)(C)C=CC2=C1
1894 0.04 ARWUVLHLPRKZDD-UHFFFAOYSA-N CC1CCCC2(C1=CC1(O)C(C2)OC(=O)C1=C)C
1895 0.04 ZKOLWNPRVLQIFR-UHFFFAOYSA-N CCC(CC)(C(=O)OCC=C)C(=O)C(C)C
1896 0.04 MJNPOKNWCMGGFH-UHFFFAOYSA-N CCCCCCC1=C(OC)C(OC)=CC(=C1)C(O)=O
1897 0.04 RSXGDDJWUWXRGD-UHFFFAOYSA-N CCC(C(=O)C(c1cc(O)c(c(c1CO)O)C)C)C
1898 0.04 KIDINSSIUWCEBX-SNVBAGLBSA-N COC(C)c1cc2C=CC(C)(C)Oc2cc1OC
1899 0.04 HTOITNHFWAHEHQ-RQVRSSQJSA-N CC1(O)C(O)CCC2(C)CCC3C(OC(=O)C3=C)C12
1900 0.04 FVTJLYYYCMGIHA-UHFFFAOYSA-N CCC1C(OC)=CC(CC)(CO)C=C1OC
1901 0.04 AMHCJQBKGMEAAJ-PAPYEOQZSA-N CC1(C)CCCC2(C)C1C(O)C=C(C=O)C2(O)C=O
1902 0.04 KPYUQMVVPZHXIK-UHFFFAOYSA-N OC(=O)CCCCCC(=O)C1CCCCC1
1903 0.03960396 LLFWSFLZEHKXOM-UHFFFAOYSA-N COC1=C(OCCCC(C)C)C=CC(CC(O)=O)=C1
1904 0.03960396 SRLPCLHBVMJTBO-UHFFFAOYSA-N OCC12CCC(C2C)(C2=CC(=O)C(C=C2O1)C)C
1905 0.03960396 SWISRPGSYCDAKT-UHFFFAOYSA-N C=C1C(=O)OC2C1CCC1(C2(O)C(C)(O)CCC1)C
1906 0.03960396 IHDJYDVWNNFPHR-RMQMSNBUSA-N CC(O)C=CC1(O)C(C)CC(=O)CC1(C)C
1907 0.03960396 BTEDFKODJMGFTQ-UHFFFAOYSA-N OCC1(O)CCCC2(C1C1OC(=O)C(=C)C1CC2)C
1908 0.03960396 XLGNZQXMDVSKOV-FDEJFUCISA-N CC1(C)CCCC2(C)C1CC=C3C(=O)OC(O)C23O
1909 0.03960396 IHDJYDVWNNFPHR-AATRIKPKSA-N CC(O)\C=C\C1(O)C(C)CC(=O)CC1(C)C
1910 0.03960396 SVFBUPPOHSTGBR-UHFFFAOYSA-N CNC(C(CC(=O)O)O)CCCC(C(=O)O)N
1911 0.03960396 IFGYEFHSFROMFM-UHFFFAOYSA-N CCCCNC(=O)C(=O)NC(CO)(CO)CO
1912 0.03960396 ASGGVPNKRXZLFF-KKUMJFAQSA-N CO[C@@]1(C)CCC[C@]2(C)[C@H](CC(=O)C=C12)OC(=O)C
1913 0.03960396 WQBRGPAKTOXTFK-YZUDAQNMSA-N CC1C(=O)OC2C3C(C)(O)C(O)CCC3(C)CC=C12
1914 0.03960396 BWDRVAKXNVFADI-VOUTZNEASA-N CC1(C)CC2CC3=CC(=O)C(O)(CO)C3(C)C2C1O
1915 0.03960396 IHDJYDVWNNFPHR-CHESLIBASA-N CC(O)C=CC1(O)C(C)CC(=O)CC1(C)C
1916 0.03960396 IWBHDFNBLNSVIS-UHFFFAOYSA-N CC(CCC(=O)C1CCCCC1)OC(C)=O
1917 0.03960396 IHDJYDVWNNFPHR-UHFFFAOYSA-N CC(O)C=CC1(O)C(C)CC(=O)CC1(C)C
1918 0.03960396 DBBLBCCPXKEKRW-UHFFFAOYSA-N CC(=O)CCCCCCc1ccc2OCOc2c1
1919 0.03960396 IAXYQZKEQJUELJ-VOTSOKGWSA-N OC(=O)CC(C(C(=C)C)/C=C/C(O)C)(C)C
1920 0.03960396 WQBRGPAKTOXTFK-KVMADOOQSA-N CC1C(=O)OC2C3C(C)(O)C(O)CCC3(C)CC=C12
1921 0.03960396 SSRSWMSYZYKCQN-UHFFFAOYSA-N O=CC=C(C=CC12OC2(C)CC(CC1(C)CO)O)C
1922 0.03960396 IHDJYDVWNNFPHR-PNNSRGJJSA-N CC(O)C=CC1(O)C(C)CC(=O)CC1(C)C
1923 0.039215686 BEEZXTYOZYXCKI-JXMROGBWSA-N CCCC=C(/C)c1cc(O)c(CC)c(O)c1C=O
1924 0.039215686 PBXKFMXJVNEHCU-WBSYEDSCSA-N C[C@H]1[C@@H]2CC[C@](O)(CO)[C@@H]3CCC(=C)[C@@H]3[C@H]2OC1=O
1925 0.039215686 PBXKFMXJVNEHCU-YZDFOLFKSA-N CC1C2CCC(O)(CO)C3CCC(=C)C3C2OC1=O
1926 0.039215686 JSEIKXDLHBMXHO-AOLZUGRHSA-N C[C@H]1C[C@@H](C(=O)C(=CO)C)[C@@]2(O)[C@@H]1CC[C@@H](C)C2=O
1927 0.039215686 VLCHYVSJZMSSLR-OGMFBOKVSA-N CC1C(=O)OC2CC3(C)CCCC(=C)C3CC12OO
1928 0.039215686 VZCFWESARZUGKO-UHFFFAOYSA-N CCC(CC)C1OC(=O)C(=O)C1(CC)CC
1929 0.039215686 GHGQEOYCOCMLBI-UHFFFAOYSA-N CCC1=CC=C(C=C1)C(=O)NC1=NN(C)N=N1
1930 0.039215686 SXJZRNOBNMKESM-UHFFFAOYSA-N O=CC=C(C=CC12OC1(C)CC(C(C2(C)C)O)O)C
1931 0.039215686 JSEIKXDLHBMXHO-GXFBNYNRSA-N CC1CC(C(=O)C(=CO)C)C2(O)C1CCC(C)C2=O
1932 0.039215686 XQAJACQGWIIQHL-UHFFFAOYSA-N CN1C2(CC2)SC11CCS(C)(C)CC1
1933 0.039215686 YNYQBQNLCJVDDI-UHFFFAOYSA-N CNC(C(=O)O)CCCC(C(CC(=O)O)O)N
1934 0.039215686 AMDZDNYUQGTRPQ-UHFFFAOYSA-N CCCCCC(=O)C#CC(OCC)OCC
1935 0.039215686 QLASPINFLLNESN-UVBAXCRRSA-N CC1CC(O)C=C2C(=O)CC3OOC(C)(C)C3C12C
1936 0.039215686 JSEIKXDLHBMXHO-ODPKOALNSA-N C[C@H]1C[C@@H](C(=O)C(=C/O)C)[C@@]2(O)[C@@H]1CC[C@@H](C)C2=O
1937 0.039215686 GIAMLDHPAMQJAT-OZTPJHRESA-N CC1(C)CCCC2(C)C1C(O)C(O)C3=C2C(=O)OC3
1938 0.039215686 GIAMLDHPAMQJAT-MCYUEQNJSA-N CC1(C)CCCC2(C)C1C(O)C(O)C3=C2C(=O)OC3
1939 0.039215686 UUVSGSFLKNZBDV-UHFFFAOYSA-N O=CC=C(C=CC12OC2(C)C(C(CC1(C)C)O)O)C
1940 0.039215686 PBXKFMXJVNEHCU-MRWSCNBVSA-N CC1C2CCC(O)(CO)C3CCC(=C)C3C2OC1=O
1941 0.038834951 LAFVUQVZCSOQFX-UHFFFAOYSA-N COCCOCCOC(=O)C1=CC=C(C=C1)C(C)C
1942 0.038834951 VZEMMDRNJASTTN-UHFFFAOYSA-N CCCCOCCOCCOC(=O)C1=CC=CC=C1
1943 0.038834951 JPFSVAJFBXYVJO-UHFFFAOYSA-N CC(C(=O)O)NCCCC(C(=O)O)(C(O)C)N
1944 0.038834951 ADTCKTBSGPXMDB-UHFFFAOYSA-N CC(C)CCCC(=C)c1ccc(cc1O)C(=O)O
1945 0.038834951 KPTQNAVKQRMQDH-UHFFFAOYSA-N CCOC(C)OC=C1CCCC(C)(C)C1=O
1946 0.038834951 DULVWNSMHRFHLL-CSKARUKUSA-N COC(=O)CCCCCCCCC=CC=O
1947 0.038834951 LFFOSHMLCSAWRA-UHFFFAOYSA-N COC(=O)CC#CCCCCCCC(C)O
1948 0.038834951 RDBXVOVIDBTYAR-UHFFFAOYSA-N COC1=CC=C(C2CCCCC2O)C(OC)=C1OC
1949 0.038461538 HOXAMQHCKRIXPD-YUELXQCFSA-N CC12CCCC(=C)C1(CC(CC2)C(=C)C(=O)O)OO
1950 0.038461538 LOVYECFMRPYLLZ-UHFFFAOYSA-N C(CC1CCC2(CCCO2)O1)C1CCCO1
1951 0.038461538 AMXPHGZPXNYMOA-UHFFFAOYSA-N CCCCCCCCCSP(C)(=O)OCC
1952 0.038461538 DULVWNSMHRFHLL-UHFFFAOYSA-N O=CC=CCCCCCCCCC(=O)OC
1953 0.038461538 OJEDVJOYZZPQPD-UHFFFAOYSA-N CCOC(=O)C(C)=C(C)CC(=O)C(C)(C)C
1954 0.038095238 HFEZPWJQBSYZET-FBUXBERBSA-N CC(C)CC(=O)C(=O)C(=C)C1CCC(C)(O)C2OC12
1955 0.038095238 ZKWVCHISJOCZTP-UHFFFAOYSA-N CCOC(=O)CCCC(=O)C1CCCCC1
1956 0.038095238 NOLYALCPLHQVPK-UHFFFAOYSA-N COC(=O)CCCCCCC=CCCC=O
1957 0.038095238 VUWCGGOBVYCOMA-UHFFFAOYSA-N CC(C)C1CCC(C)CC11OC(C)C(=O)O1
1958 0.038095238 WWWRFKNQUGHBIX-UHFFFAOYSA-N CCOC(=O)CCCCC(=O)C1CCCC1
1959 0.038095238 GBMQLFVIACGBNP-UHFFFAOYSA-N CCCCC(=O)CCC(=O)CCCC(C)=O
1960 0.038095238 DXCVSESBBZWHRH-UHFFFAOYSA-N CCOC(=O)CCCCCC(=O)C1CCC1
1961 0.038095238 YAENMSVMNMYVJB-WDZFZDKYSA-N CC(C)CCC=C(C)/c1ccc(cc1O)C(=O)O
1962 0.038095238 XIIKROUWHAKQKZ-UHFFFAOYSA-N CCCCCCCCOC1=CC(C(O)=O)=C(O)C=C1
1963 0.037735849 NYRGUJSEUJUXBF-UHFFFAOYSA-N CC(C)CCCOC(=O)CCc1ccc(O)c(O)c1
1964 0.037735849 YCRMEIZTSDFDBX-UHFFFAOYSA-N CCOC(=O)C(C)(CC(C)=CCC)C(C)=O
1965 0.037735849 KAYPVDMYTBBFGJ-MDZLAQPJSA-N CC(C)(O)C1CCC2(C)CC(=O)CCC2O1
1966 0.037735849 OLXZYZHHDDGGQC-UHFFFAOYSA-N CCCC(CCC)=CC(=O)CC1OCCO1
1967 0.037735849 VYIKZTLISBKAFH-UHFFFAOYSA-N O=CC=C(C=CC1(O)C(C)(C)CC(=O)CC1(C)O)C
1968 0.037735849 ATZKUMJHIANKLI-UHFFFAOYSA-N C=COCCNC(=O)OCCOCC1CO1
1969 0.037735849 QMLVRFHLQFNZEI-UHFFFAOYSA-N O=CCC=CCCCCCCCC(=O)OC
1970 0.037383178 VBDPDYFTVNNBBO-UHFFFAOYSA-N CCOC(CNC(=O)NC(=O)OCC)OCC
1971 0.037383178 JZAXFOYWGKXZDF-UHFFFAOYSA-N CCCCC(CC(=O)OC)C1CCCC1=O
1972 0.037383178 ZYQDBQWSBVMEED-UHFFFAOYSA-N O=CC=C(CCCCCCCCC(=O)O)C
1973 0.037383178 XJPOVFKHONUKEG-UHFFFAOYSA-N CC(=O)OCCCCCCCCC=CC=O
1974 0.037037037 ZHGHWBHFNAIEDW-BTIXGSHYSA-N CC1CCC2(O1)C(C)CC3OC(=O)C(=C)C3CC2O
1975 0.037037037 ZHGHWBHFNAIEDW-YBVYYMMESA-N CC1CCC2(O1)C(C)CC3OC(=O)C(=C)C3CC2O
1976 0.037037037 INSIKZHLKOYNOX-UHFFFAOYSA-N CC(=O)OCCCCCC1CCCC(=O)C1
1977 0.037037037 IXJKDPPMYOQRSM-UHFFFAOYSA-N CC(CCOC(C)=O)CC(C(C)=C)C(C)=O
1978 0.037037037 FZLMTEHWZJZQRY-UHFFFAOYSA-N CC1(C)OCC(CCCC2=CCCCO2)O1
1979 0.037037037 ZOSMMOXUNUKSSE-UHFFFAOYSA-N NCCCCC(C(OC)O)(C(=O)O)/N=C(/O)\C
1980 0.037037037 DAQWDPPJIKTMKT-UHFFFAOYSA-N CC(C)C1CCC(C)(CCOC(C)=O)C1=O
1981 0.037037037 ZFHKAEQCLIWJHF-UHFFFAOYSA-N OCCOCCOCCOCCCCCCS
1982 0.036697248 KHIFFLXNXCNPBO-UHFFFAOYSA-N CC(CCC=C(C)C)CC(=O)C1OC1CO
1983 0.036697248 OWUXXRVKWKVSKC-UHFFFAOYSA-N O=CCC(=CCCCCCCCC(=O)O)C
1984 0.036697248 BVQDUXJNKMHVJH-UHFFFAOYSA-N CC1(C)OCOCC1CCC1=CCCOC1
1985 0.036697248 DHLYICOCTQQKIT-UHFFFAOYSA-N NC(=O)CCCNCC(C(C(C(CO)O)O)O)O
1986 0.036363636 YOVOSAKDAZXQLZ-XFYHGXPUSA-N CCC(C=CC1(C)CC(O)C(=O)O1)C(C)C
1987 0.036363636 MSBRSFQZKZOPDR-UHFFFAOYSA-N CCCCC1C(CC(=O)OC)CC(C)C1=O
1988 0.036036036 YJDYKDAETJXKHL-UHFFFAOYSA-N CCCC=CCCC(=O)CCCC(=O)OC
1989 0.036036036 KZWLGVJMVGVWKF-XPGAZNKBSA-N CC1CCCC(CC2=C(C)C(O)OC2=O)C1(C)C=O
1990 0.036036036 OKIDHDVCDNNVMZ-UHFFFAOYSA-N CCC(C(=O)C(C1=CC(O)C(C(=C1C=O)O)C)C)C
1991 0.03539823 TYAXLWQKDVRKSB-UHFFFAOYSA-N CC(COC(=O)CC1(C)CCC(O1)c1cocc1)C
1992 0.035087719 BJVZEXUVMXZGHH-UHFFFAOYSA-N CCC(C(=O)C(C1=CC(=C(C(C1C=O)O)C)O)C)C
1993 0.034482759 YFNGFFUIVKWQHE-UHFFFAOYSA-N CCCCCCCCCC(=O)C1=C(O)C(=C)OC1=O
1994 0.034188034 YLWWWNTVXFITKA-UHFFFAOYSA-N O=CCC1C(C)(C)CCCC1(C)C(C(=O)C=O)C=O
1995 0.033898305 WIWOQBXSCDKXTK-UHFFFAOYSA-N CCC(C(=O)C(C1CC(=C(C(=C1C=O)O)C)O)C)C
1996 0.020618557 VFGDBDSFCZEEEV-UHFFFAOYSA-N OCC(=C)C12OC2C2(C(=CC1O)CCC(C2C)O)C
1997 0.020618557 RGGZJNLZRGIMHQ-BYGOPZEFSA-N CC12CCC3(CO1)C4(C)CC5CC4(CO)OC3(C2)O5
1998 0.020618557 BRNTXLQCHSRVKE-UHFFFAOYSA-N CCC1=CC=C(C=C1)N1C(C)=NC2=NC=C(C)C2=C1N
1999 0.020618557 JKTNWRRRJGJEMO-UHFFFAOYSA-N CC1=CN=C2N=C(C)N(C(N)=C12)C1=C(C)C=CC=C1C
2000 0.020618557 BKTHZVIEYFIDOS-UHFFFAOYSA-N CC1CC(=O)C2(C1(C)CC13OC=CC3(C2C)O1)C
2001 0.020618557 CUDUWIXTRBNESA-UHFFFAOYSA-N C=C1C(O)COCC2(C1Cc1c(C)coc1C2)C
2002 0.020618557 MQMKRCUXCWETKH-UHFFFAOYSA-N CN(CCO)CC(O)CN1C=NC2=C(N)N=CN=C12
2003 0.020618557 LOJDKMCKVZLEBI-UHFFFAOYSA-N CN(CCO)CC(O)CN1C=NC2=C1C(N)=NC=N2
2004 0.020618557 LOJDKMCKVZLEBI-UHFFFAOYSA-N CN(CCO)CC(O)CN1C=NC2=C1C(N)=NC=N2
2005 0.020618557 SJLDRXNKLNZPDF-NJVJYBDUSA-N CC1=CC2OCC3(O)CC4(O)CC3(C)C2(CC1)CO4
2006 0.020618557 ZFFYHYZOCYEEPL-UHFFFAOYSA-N COC1=CC(O)=C2C(CCC22CCC(O)CC2)=C1
2007 0.020618557 UKXCIQFCSITOCY-UHFFFAOYSA-N CC1CCC2C(C)=COC3OC4(C)CCC1C23OO4
2008 0.020618557 YAVDLSXVDYNIMY-UHFFFAOYSA-N COC1=C(OC)C(OC)=C(C=C1)C1=CCCCC1
2009 0.020618557 HYLFFGNJGRBYHJ-UHFFFAOYSA-N C[N+](C)(C)C(C1=CC=CC=C1)C1=CC=CC=C1
2010 0.020618557 YWPPWIJCASWLRQ-UHFFFAOYSA-N CC1=NN2C(NC(=N)NC2=NCC2CCCO2)=C1
2011 0.020618557 CINHIVITECTWGZ-UHFFFAOYSA-N COC1=CC=C(NC2=NC(=N)N=C(N)C2)C=C1
2012 0.020618557 NEDIZKCLFIUESJ-IHEQOVHZSA-N CC1C2CC3OC3(C)CCC4OC4(C)CC2OC1=O
2013 0.020618557 YKVCDJBETRCQFL-UHFFFAOYSA-N CC(CO)(CO)NC1=NC(=NC(=N1)N1CC1)N1CC1
2014 0.020618557 UKLJSWAWMXEFBD-ORMWDYAWSA-N CC1C(O)CC(=O)C(=C)C2CC(C)(C)C2C(O)C1=O
2015 0.020618557 HHLGPHXFAAMISI-QUPDQQKASA-N CC1C2OC3C4C(CC4(C)C)C(C)(C(=O)C2O)C13O
2016 0.020618557 UTSYBUJEDCFCTM-UHFFFAOYSA-N C=C1C(O)CCC2(C1CC13OC3(C2)OC=C1C)C
2017 0.020618557 HYNHXOXLUXVTRM-NDMJEZRESA-N CC(O)CCC1C(C)(C)CC(=O)CC12CO2
2018 0.020618557 JVIMGOZXNIWXGE-UHFFFAOYSA-N OC1CCC2(C(C31CO3)Cc1c(C2)occ1C)C
2019 0.020618557 IOYVXXQKVQKQIG-CTHBEMJXSA-N CC(=C1CCC23COC(C2)C(O)(CCC13)C(=O)O)C
2020 0.020618557 JIPCOUYOBWRZJJ-UHFFFAOYSA-N CC(=O)OCCN(CCOC(C)=O)C(C)=O
2021 0.020618557 MUYBVGXUPMNFIT-UHFFFAOYSA-N COC1=CC=C(CNC2=NC=NC(N)=N2)C=C1
2022 0.020618557 JZVWUKAVQONLKS-LCLLMFOLSA-N CC1CC(=O)C2(O)C3C1CC=C(C)C3OCC2=C
2023 0.020618557 NBRKAFIHDFEBCP-UHFFFAOYSA-N CC1=CC2OC3C(O)CC(C)(C33CO3)C2(CO)CC1
2024 0.020618557 QMXCQCHWADYMTG-UHFFFAOYSA-N C[Si](C)(C)[Si](C)(C)C1CCC2=CC=CC=C12
2025 0.020618557 BVNCCXWAZAZQNM-UHFFFAOYSA-N [H]C(C(C)O)=C([H])C12OC1(C)CC(O)CC2(C)C
2026 0.020618557 YXVNWLKUIGTVIH-UHFFFAOYSA-N CC(C)(C)C12COC(OC1)(OC2)C1=CC=CC=C1
2027 0.020618557 BVNCCXWAZAZQNM-ASZAWAPASA-N CC(O)C=CC12OC1(C)CC(O)CC2(C)C
2028 0.020618557 AJSZPJVSGAOQJP-UHFFFAOYSA-N CC1CC(=O)C2(C1(C)C(O)c1occc1C2C)C
2029 0.020618557 PGMPWEGLIACGIU-UHFFFAOYSA-N CCC12COC(OC1)(OC2)C1CCCCC1
2030 0.020618557 VNRGYJDUXIKXGE-UHFFFAOYSA-N NCC1CCC(CNCc2ccccc2Cl)CC1
2031 0.020618557 DHFRAVBLSUHFMP-UHFFFAOYSA-N CC(O)CC(=O)C1=C(C)CC(O)CC1(C)C
2032 0.020618557 HHLGPHXFAAMISI-GLXOGBKOSA-N CC1C2OC3C4C(CC4(C)C)C(C)(C(=O)C2O)C13O
2033 0.020618557 KVFSFBCTIZBPRK-UHFFFAOYSA-N CC(C)C1CC(=O)C2(CO2)C2OC2CC(=C)C=C1
2034 0.020618557 BLERJNRNLXAKJR-UHFFFAOYSA-N COC1=CC=C2C3CCCCCC3OC2=C1OC
2035 0.020618557 ZAHJBANHIXXRBR-UHFFFAOYSA-N CCC(O)(CC)CS(=O)(=O)CC(O)(CC)CC
2036 0.020618557 BVNCCXWAZAZQNM-IDANVTIHSA-N CC(O)C=CC12OC1(C)CC(O)CC2(C)C
2037 0.020618557 KULCLSKDZCGMGE-XYXNNAMUSA-N CC1CC2(O)OCC(=C)C2(O)C3C(O)C(=CCC13)C
2038 0.020618557 ZNQYFQZRPWDAGM-NKSTYXRASA-N CC1(C)C2CCC3(CO3)C4C(C12)C(=C)COC4=O
2039 0.020618557 YXVNWLKUIGTVIH-UHFFFAOYSA-N CC(C)(C)C12COC(OC1)(OC2)C1=CC=CC=C1
2040 0.020618557 DRPMSHYNJFAMIP-UHFFFAOYSA-N CN1N=C(NC(=O)C(C)(C)C)C(C#N)=C1C#N
2041 0.020618557 FAPHEUCDPOPFKL-UHFFFAOYSA-N CN1N=C(C#N)C(C#N)=C1NC(=O)C(C)(C)C
2042 0.020618557 HKBXBUSPPGNWTA-UHFFFAOYSA-N CCCCC12COC(OC1)(OC2)C1=CC=CC=C1
2043 0.020618557 FKOLFUVSOBNFGV-BNWGVOOPSA-N CC1CC(CC(=O)C(=O)C(=CC1(C)C)C)OC(=O)C
2044 0.020618557 JUQOFHFHZAKXEM-HNNXBMFYSA-N COC(C)(COC(=O)C(C)C)c1ccc(C)cc1O
2045 0.020618557 HMENHGITIBFYKJ-UHFFFAOYSA-N CO\C(NN1C=NN=C1)=N/CC1=CC=CC=C1
2046 0.020618557 DKMYJERRSIWFQK-VSDQEMAPSA-N CC1C2CC3C4CC(O)C3(C)OC4(C)CC2OC1=O
2047 0.020618557 WNEGXMRSWCAVKI-VAPOTHIFSA-N CC1C2CC(O)C3(C)OC3CCC(=CC2OC1=O)C
2048 0.020618557 DWFADEFKWQSANI-BFYSQQLMSA-N CC12COC3C(C1)C(C2)C(C)(O)Cc4cocc34
2049 0.020618557 IRQHRZDAJBDZKO-UHFFFAOYSA-N CC1=CC=C(C=C1)C1(OC1(C)C)C(=O)C[N+]#N
2050 0.020618557 VUZDVGGHQFKOTC-UHFFFAOYSA-N CCOC1=CC=CC=C1C1=NC(=N)NC(=N)N1
2051 0.020618557 ZCKWAXFWEUNTLN-UHFFFAOYSA-N C1CCN(C1)P(N1CCCC1)C1=CC=CC=C1
2052 0.020618557 AXBBKZNRNQYSBK-UHFFFAOYSA-N CC[N+](C)(CC1=CC=CC=C1)C1=CC=CC=C1
2053 0.020618557 CPPMRFZPWOCPGQ-UHFFFAOYSA-N O=CC12CC1(C)C1CC(CC1C1C2(C=O)O1)(C)C
2054 0.020618557 QGOLEGLENLEGAL-UHFFFAOYSA-N NC1=NC(N)=C(N)C(OCC2=CC=CC=C2)=N1
2055 0.020618557 YHSCGSOPSCFJCW-UHFFFAOYSA-N CCC1=CC=C(C=C1)C1=C(N)N2N=C(C)C=C2N=C1C
2056 0.020618557 BOIQFNYGIPQHBI-UHFFFAOYSA-N COc1c(OC)c(C)c(c(c1OC)O)CC=C(C)C
2057 0.020618557 RCNBRBZQBFLECV-CLTKARDFSA-N NC1=C2N=CN(C=C3CC(CO)C3)C2=NC=N1
2058 0.020618557 XSOCQYULFUMBRN-GQBBDEPQSA-N CC1CC(O)C2OC23CC4OC(=O)C(C)C4CC13C
2059 0.020618557 BKJGIUQRIWJTKX-UHFFFAOYSA-N OCC(=C)C12OC2C2(C(CC1=O)CCC(C2C)O)C
2060 0.020618557 BVNCCXWAZAZQNM-CLTYBQGASA-N CC(O)C=CC12OC1(C)CC(O)CC2(C)C
2061 0.020618557 CTMBOIJSOVCFTA-UHFFFAOYSA-N CC(=O)NC1=NN(CC2=CC=CC=C2)C(N)=N1
2062 0.020618557 NRGXPVSLIUHUFQ-UHFFFAOYSA-N CC1=CC(C)=C([Si]C2=C(C)C=C(C)C=C2C)C(C)=C1
2063 0.020618557 LUEPGBCIUHFPLO-LJISPDSOSA-N Cc1coc2CC3(C)OC3CC4OC4(C)CCc12
2064 0.020618557 NEDIZKCLFIUESJ-HWLKTZOTSA-N CC1C2CC3OC3(C)CCC4OC4(C)CC2OC1=O
2065 0.020618557 BDBRZURCDWHOCK-FHOOGIDHSA-N CC(C)C12CCC(C)(OO1)C3=C(C(C)CC3=O)C2O
2066 0.020618557 DEMOLTPRDNTMQA-JHLOYNNOSA-N CC1CCCC2CC34OC(=O)C(C)C3(O4)C(O)C12C
2067 0.020618557 WBBFALIHLDNIJV-GWCFXTLKSA-N CC(O)CCC(C)(C)C1(O)CC(=O)C=C1C
2068 0.020618557 XFMREQYQMFJNDO-UHFFFAOYSA-N CC1=CC(=O)C2C(=COC2(CC(=CCC1)C)O)C
2069 0.020618557 NBRKAFIHDFEBCP-FVUFVHQMSA-N CC1=CC2OC3C(O)CC(C)(C2(CO)CC1)C34CO4
2070 0.020618557 SNUJYXXDTWSRQW-UHFFFAOYSA-N NCCCCc1ccc(N2CCCCC2)c(Cl)c1
2071 0.020618557 BNYIWRCZUOVUSU-UHFFFAOYSA-N NC(N=O)C1=C(N)N(CC2=CC=CC=C2)N=C1
2072 0.020618557 BDEAXAAAVNORJQ-PZYGVSLXSA-N CC1=C(O)C(=O)C2(O)CC3CC(C)(C)C(O)C3C12C
2073 0.020618557 HCNJPYQRVBNEGL-UHFFFAOYSA-N NC1=NC(=O)C(NCc2ccccc2)C(N)=N1
2074 0.020618557 MADVRSWIMJMJHN-UHFFFAOYSA-N CC1=CCCC2(C)OC2C(c2c(C1)occ2C)O
2075 0.020618557 HTEOGVSKMCOIBV-UHFFFAOYSA-N COC1=CC(OCC2=CCCCC2)=CC(OC)=C1
2076 0.020618557 PXLNLFBFIMGXEH-UHFFFAOYSA-N OC=C(C1=C(O)CC(=CCCC(=CC1=O)C)C)C
2077 0.020618557 LFCPWXRIGILHCC-JAYHIQAUSA-N C[C@H]1C(=O)O[C@@]23CC(=CCCC(=CC[C@@]12O3)C)C
2078 0.020618557 MCBCRNSGLGHFSE-UHFFFAOYSA-N CC1=CCCC2(C)OC2C(=O)C2C(C1)OC=C2C
2079 0.020618557 FTSOMIQBDJXAEF-UHFFFAOYSA-N CCN(CC)C1(CC=CC)SCCS1
2080 0.020618557 ISADOSZYQZOJTL-UHFFFAOYSA-N CC1=CCCC2(C)OC2C(=O)C2=C(C1)OCC2C
2081 0.020618557 UPVHOHPVEHNNLM-UHFFFAOYSA-N CC1CCCC2(C)OC2C(=O)c2c(C1)occ2C
2082 0.020618557 BEFFYAGMZAANIL-UHFFFAOYSA-N C[Si](C)(C)C1(C2CCCC12)[Si](C)(C)C
2083 0.020618557 MNCGJUKTOQEWGB-UHFFFAOYSA-N CC1=C(C)C2=CC=CC=C2[N+](CC2=CC=CC=C2)=C1
2084 0.020618557 QYLGMYMTIYQVTL-PGNQFCDQSA-N C[C@H]1C[C@@H](O)[C@@H](O)C2=CC(=O)[C@H]3[C@H]([C@@]3(C)CO)[C@]12C
2085 0.020618557 FYOUWBUFZKBYMB-JXKDEVGASA-N CC1CCC2(C)C(C)C3(CC=O)OC(OC3=O)C12C
2086 0.020618557 PLXBKYLTIWQVGM-UHFFFAOYSA-N CC1=CCCC(C)C(=O)OCc2c(C1)occ2C
2087 0.020618557 JPYOIQAFYWVKIC-UHFFFAOYSA-N CC1CCC=C(C)Cc2c(CC(=O)O1)c(C)co2
2088 0.020618557 QYLGMYMTIYQVTL-NDEBTJJXSA-N C[C@H]1C[C@@H](O)[C@H](O)C2=CC(=O)[C@H]3[C@H]([C@@]3(C)CO)[C@]12C
2089 0.020618557 RGGZJNLZRGIMHQ-UHFFFAOYSA-N CC12CC3CC1(CO)OC1(CC4(C)CCC21CO4)O3
2090 0.020618557 FNQFNSGVMLMZNV-UHFFFAOYSA-N CC1=COC2=C1CC1OC1(C)CCC1OC1(C)C2
2091 0.020618557 JIGMWKAYLNHHRS-UHFFFAOYSA-N CCC(C)(C#C[Si](C)(C)C)[Si](C)(C)C
2092 0.020618557 JQPZRTYPGMLCIT-UHFFFAOYSA-N CC(=C(C1=CC=CC=C1)C1=CC=CC=C1)[Si](C)(C)C
2093 0.020618557 NXLPRGBTXADKBD-UHFFFAOYSA-N CC(=O)OC1CCCC(C)(C)CCCC1=O
2094 0.020618557 DOKAYXNXKOINSJ-UHFFFAOYSA-N CCC(COC(C)=O)(C(=O)C(C)C)[N+]([O-])=O
2095 0.020618557 INMDHOFDLKYMSO-UHFFFAOYSA-N CC1(C)C(O)CCC23C(O)OC4OCC(=CCC12)C34
2096 0.020618557 HLFAYJASJWZZCH-GAXMWCNXSA-N [H][C@@]12OCC3=CC[C@]4([H])C([C@H](O)O1)(C23)[C@@H](O)CCC4(C)C
2097 0.020618557 NNPNGSZKMBLGSG-UHFFFAOYSA-N C[Si]1(C)CC(C(C1)C1=CC=CC=C1)C1=CC=CC=C1
2098 0.020618557 ZYEATRQLBRKFTR-UHFFFAOYSA-N CCC[Si](C)(O[Si](C)(C)C)C1=CC=CC(C)=C1
2099 0.020618557 VVHGYXNDCBRJQR-UHFFFAOYSA-N CC1(C2=CC=CC=C2CC2=CC=CC=C12)[Si](C)(C)C
2100 0.020618557 XGGDSAKHOPOGRU-UHFFFAOYSA-N CO[Si](C)(C)C(C[Si](C)(C)C)C1=CC=CC=C1
2101 0.020618557 BJZLUHGSBYFDFH-UHFFFAOYSA-N CO[Si](C)(C)C(CC1=CC=CC=C1)[Si](C)(C)C
2102 0.020618557 RWWCEXZWTDCSEV-UHFFFAOYSA-N C[N+](C)(C)CC1=CC=CC=C1C1=CC=CC=C1
2103 0.020618557 RWWCEXZWTDCSEV-UHFFFAOYSA-N C[N+](C)(C)CC1=CC=CC=C1C1=CC=CC=C1
2104 0.020618557 LZSULSQXUQIVAX-UHFFFAOYSA-N C(OC1=CC=CC=C1)C1COC2(CCCCC2)O1
2105 0.020618557 ZFFYHYZOCYEEPL-WGRBQBNCSA-N COc1cc(O)c2c(CCC23CCC(O)CC3)c1
2106 0.020618557 QPYLYMYYWNIHMD-UHFFFAOYSA-N CC(C)(C)C(=O)CC(=O)CC(=O)C(C)(C)C
2107 0.020618557 BVNCCXWAZAZQNM-DJIHRAIXSA-N C[C@H](O)C=C[C@@]12O[C@]1(C)C[C@@H](O)CC2(C)C
2108 0.020618557 KWBYPDNUBCZWDK-UHFFFAOYSA-N CC(=O)C1=C(O)C=CC=C1OCC1CCCCC1
2109 0.020618557 SSTQGEBHEZQSQQ-VMCMIOBHSA-N CC1=CC2OC3(O)CC4(CO4)C(C)(C3O)C2(C)CC1
2110 0.020618557 WDCQPYMTFUSSIM-UHFFFAOYSA-N CC(C)=C=CC1(C)C(C)=[N+](C)C2=CC=CC=C12
2111 0.020618557 KULCLSKDZCGMGE-PDAWATHFSA-N CC1CC2(O)OCC(=C)C2(O)C3C(O)C(=CCC13)C
2112 0.020618557 UBYUNTMRNPBFEF-NCQMRKNVSA-N CC1CCCC2CC(=O)C3(O)C(C)C(=O)OC3C12C
2113 0.020618557 YTEGXZFTEQMGKX-UHFFFAOYSA-N CC(CCC1C(C)(C)CC(=O)C2C1(C)O2)O
2114 0.020618557 FTRGHLHOAQSQSV-UHFFFAOYSA-N CC(CC(C1C(=CC(=O)CC1(C)C)C)O)O
2115 0.020618557 XSOCQYULFUMBRN-QDCMFPONSA-N CC1CC(O)C2OC23CC4OC(=O)C(C)C4CC13C
2116 0.020618557 BDHDHTHQHMXIDO-NDBYEHHHSA-N CC(=O)CCC1C2(C)COC1(C)CC(O)C2
2117 0.020618557 FOASRDYNANTUAV-KCCHWHNQSA-N CC1C2OC3CC(=C/C=O)C(C)C(C)(C2=O)C13C
2118 0.020618557 BUTGBDHHXCAQBE-UHFFFAOYSA-N CC(=O)C(C)(C)CC(=O)CC(C)(C)C(C)=O
2119 0.020618557 INMDHOFDLKYMSO-FSTWUICMSA-N CC1(C)C(O)CCC23C(O)OC4OCC(=CCC12)C34
2120 0.020618557 NEDIZKCLFIUESJ-GJYVWFCGSA-N CC1C2CC3OC3(C)CCC4OC4(C)CC2OC1=O
2121 0.020618557 BZQRVIAJLUUPMO-UHFFFAOYSA-N CC1=CCCC(C)C(=O)CC23C(C1)(OC=C3C)O2
2122 0.020618557 MKHDBFQTIUPTFT-DXMNWHDFSA-N C[C@@H]1CC[C@]2(O)O[C@]13C=C(C(=O)[C@H]3[C@@H]2C)C(C)(C)O
2123 0.020618557 NRMXXWLQPNSROZ-BSJDLCDKSA-N C[C@@H]1[C@@H]2[C@@H](O)C[C@]2(C)[C@]34OC[C@](C)(C[C@@H]3C1=O)[C@@H]4O
2124 0.020618557 ZSUIULAMWIDGPD-RDXHHOOHSA-N CC1=CC(=O)[C@@]2(O)[C@]3(C)CC[C@@H](C(C)(C)O)[C@@]2(O)[C@H]13
2125 0.020618557 FVQBNGXOHJYGMZ-UHFFFAOYSA-N CC(C)(C)C1=CC(=C(O)C(C(O)=O)=C1O)C(C)(C)C
2126 0.020618557 SENBANUKJNFPRG-LSDHHAIUSA-N Cc1c(O)c2c(CC(C)(O)C2(C)O)c(C)c1CCO
2127 0.020618557 SFSLMGHPSFLQRS-UHFFFAOYSA-N CCOC1=CC=CC=C1NC1=NC=NC(N)=N1
2128 0.020618557 WGXCGTITYIOZAU-BUWYDYTJSA-N CC1CC2OC(=O)C(C)C2CCC3(C)OC3CC1=O
2129 0.020618557 HLFAYJASJWZZCH-DMLGPZFASA-N CC1(C)CCC(O)C23C(O)OC4OCC(=CCC12)C34
2130 0.020618557 PZFKXSCUORIDQC-INIYNAJVSA-N CC1=C/C(=O)CC(=CCC(C)(C)C(=O)C(O)C1)CO
2131 0.020618557 RJNNFJBZJQHYKO-UHFFFAOYSA-N O=CC1C=C(O)C23OOC1CC2(C)CCC3C(C)C
2132 0.020618557 YFVKYLMZTBOJPV-GLOMIPSOSA-N CC1C2C(O)C3OC3(C)CCC=C(/C)CC2OC1=O
2133 0.020618557 FLMAIFXWJPYXQN-UHFFFAOYSA-N CCC1=CC=[N+](CC2=CC=CC=C2)C=C1CC
2134 0.020618557 FNQFNSGVMLMZNV-BARDWOONSA-N Cc1coc2CC3(C)OC3CCC4(C)OC4Cc12
2135 0.020618557 NCPVTQUMROTJTP-UHFFFAOYSA-N CC(=O)C1=CC=C(C=C1)C1(OCCO1)C(C)(C)C
2136 0.020618557 UBYUNTMRNPBFEF-ABIYZMKXSA-N CC1CCCC2CC(=O)C3(O)C(C)C(=O)OC3C12C
2137 0.020618557 NEDIZKCLFIUESJ-CGBWJDLASA-N CC1C2CC3OC3(C)CCC4OC4(C)CC2OC1=O
2138 0.020618557 LAJGRGWZQMFNLY-UHFFFAOYSA-N O=CC1C(=CC(C2C(C1O)CC(C2)(C)CO)C)C=O
2139 0.020618557 IKIRJWWMYLQCBE-UHFFFAOYSA-N O=CC1C(O)C2CC(CC2C(C2C1(C=O)O2)C)(C)C
2140 0.020618557 HJQBAUCUNOGRAR-UHFFFAOYSA-N O=CC1=CC(C)C2C(C(C1(O)C=O)O)CC(C2)(C)C
2141 0.020618557 YKHPXGTXPSPGKD-UHFFFAOYSA-N O=CC1=CC(C)(O)C2C(C(C1C=O)O)CC(C2)(C)C
2142 0.020618557 OZEHAJVTLPZEMY-UHFFFAOYSA-N CC(C)CN(CC1=CC=C(Cl)C=C1)C1CCNC1
2143 0.020618557 UMYBPELCCZPPOD-UHFFFAOYSA-N CC(C)(C)[Si](C)(C)OCC1=CC=C(C=C1)B(O)O
2144 0.020618557 AMUBIPBIALTFPR-UHFFFAOYSA-N O=CC1C(=CC(C2C(C1O)(O)CC(C2)(C)C)C)C=O
2145 0.020618557 NKIDELMZCLMHBH-UHFFFAOYSA-N CN(C)C1=C(C#N)C(NCC2=CC=CC=C2)=NC(C)=C1
2146 0.020618557 FASIIYNRDQNTIU-IPDRBYILSA-N CC1CCC2COC3(C)C(O)CC1C2C3O
2147 0.020618557 DGWLGHVZPVPSQJ-UHFFFAOYSA-N CC1COC2=C1C(=O)C1(O)C(C)CCC1C(=C)C2
2148 0.020618557 YDXGOULLFXZMRD-UHFFFAOYSA-N CC1=COC2C1C(=O)C1(O)C(C)CCC1C(=C)C2
2149 0.020618557 BDBRZURCDWHOCK-KYQLBWAOSA-N CC(C)C12CCC(C)(OO1)C3=C(C(C)CC3=O)C2O
2150 0.020618557 KECCVCSBUCJKBQ-UHFFFAOYSA-N CC1=CC=C(C=C1)[N+](C)(C)CC1=CC=CC=C1
2151 0.020618557 RWWCEXZWTDCSEV-UHFFFAOYSA-N C[N+](C)(C)CC1=CC=CC=C1C1=CC=CC=C1
2152 0.020618557 JDEZQKJAWCHXCX-UHFFFAOYSA-N OC(=O)CC1(O)CCCCCC11CCCC1
2153 0.020618557 MCBCRNSGLGHFSE-PBPRBODISA-N CC1=C/CCC2(C)OC2C(=O)C3C(C1)OC=C3C
2154 0.020618557 MMXVVIZXMZSOJO-MRVPVSSYSA-N CCC(C)C(=O)C1=C(O)C(C)(C)C(=O)C(C)(C)C1=O
2155 0.020618557 MFSANQVDRSODKF-UHFFFAOYSA-N OC(=O)CC1(O)CCCCC11CCCCC1
2156 0.020618557 NBRKAFIHDFEBCP-OJVARPOJSA-N CC1=CC2OC3C(O)CC(C)(C2(CO)CC1)C34CO4
2157 0.020618557 HLFAYJASJWZZCH-XBDPKTDKSA-N CC1(C)CCC(O)C23C(O)OC4OCC(=CCC12)C34
2158 0.020618557 RTOQYLSQPRECDS-UHFFFAOYSA-N O=CC1=CCC2(C(C1(O)C=O)(C)CCCC2(C)C)O
2159 0.020618557 ASWYXGOZTAECLK-UHFFFAOYSA-N CCOC1C(NC(=O)C)C2OCC(C1O)O2
2160 0.020618557 WMNHVFVHVQVWPF-ZIRVWQKUSA-N CC1C2CCC3(C)OC(CC3O)C(=C/C2OC1=O)C
2161 0.020618557 USVJHCXEVSVUEZ-UHFFFAOYSA-N CC(C)C(O)C1(NC(=O)C(C)C1O)C(O)=O
2162 0.020618557 UBDLFLJTTCOXMT-UHFFFAOYSA-N O=CC1=CCC2C(C1(O)C=O)(C)CC(CC2(C)C)O
2163 0.020618557 FKNHUYRUXAJGAJ-UHFFFAOYSA-N CC(C)CC(C)(Cl)N=NC(C)(C)C1=CC=CC=C1
2164 0.020618557 NGPDPFBZZVZWEJ-UHFFFAOYSA-N NC1C(N)=NC(NCC2=CC=CC=C2)=NC1=O
2165 0.020618557 WZSBSMMSNUCXTK-UHFFFAOYSA-N NC1=NNC(CC(=O)NCC2=CC=CC=C2)=N1
2166 0.020618557 DAOVGZXAKRHXGO-CCUNJIBTSA-N CC1Cc2occ(C)c2C(=O)CC(C)(O)CCC1O
2167 0.020618557 SMOMKRQYTVQWFU-UHFFFAOYSA-N O=CC1=CCC2C(C1(O)C=O)(CO)CCCC2(C)C
2168 0.020618557 XLMIFOSFHOIPHQ-UHFFFAOYSA-N COc1c(C)c(OC)c(C(=O)C(C)C)c(OC)c1C
2169 0.020618557 LPXNISGTRUGQGS-NZNQWUEYSA-N CC1(CO)CC2C(O)c3cocc3CC(C)(O)C2C1
2170 0.020618557 UGEWQMGQUKUQMJ-HNNXBMFYSA-N COC(C)(CO)c1ccc(C)cc1OC(=O)C(C)C
2171 0.020618557 KVFSFBCTIZBPRK-ICAWTDKASA-N CC(C)C1CC(=O)C2(CO2)C3OC3CC(=C)C=C1
2172 0.020618557 FCNAAQANGGEJMW-UHFFFAOYSA-N NC1CCC2=C(C1)C(=NN2)C1=CC=C(F)C=C1
2173 0.020408163 CWZCZZBHDWAQAX-UHFFFAOYSA-N CC(CC(=O)C1C(=CC(CC1(C)C)O)C)O
2174 0.020408163 JZZFHGHGUGITAS-AVWBDOJWSA-N CC(O)C1OC2(C)CC(O)CC(C)(C)C2=C1
2175 0.020408163 AYWGPQFATRWJMF-UHFFFAOYSA-N CC(=O)C=CC1(O)C(C)(C)CCCC1(C)O
2176 0.020408163 LDSUDVJYEGLZJK-UHFFFAOYSA-N O=C1CC(C2(C1(C)C(C)c1c(C2)occ1O)C)C
2177 0.020408163 GJYJZUHSWCXCTA-UHFFFAOYSA-N CCOC(=O)C(NCC(C)=O)C(=O)OCC
2178 0.020408163 GHFFAOAOOLGSQW-RRSPOYJRSA-N CC1C2COC(=O)C2(C)C3CC(C)(C)C3C(O)C1=O
2179 0.020408163 OHRIHSCUPPIXTD-AATRIKPKSA-N CC(/C=C/C1(O)C(=CC(CC1(C)C)O)C)O
2180 0.020408163 DXJIYNKAYHENLP-AATRIKPKSA-N O=CC1OC1(C)/C=C/C12OC2(C)CC(CC1(C)C)O
2181 0.020408163 SUEHQRQENOZFTJ-MWLCHTKSSA-N C[C@@H](O)C=CC1=C(CO)C[C@@H](O)CC1(C)C
2182 0.020408163 SUEHQRQENOZFTJ-GXSJLCMTSA-N C[C@H](O)C=CC1=C(CO)C[C@@H](O)CC1(C)C
2183 0.020408163 AYWGPQFATRWJMF-BHAGLWOSSA-N CC(=O)C=CC1(O)C(C)(C)CCCC1(C)O
2184 0.020408163 OJGLJLHCDINXNF-UHFFFAOYSA-N COc1c(CC=C(C)C)c(C)c(c(c1OC)OC)O
2185 0.020408163 AYWGPQFATRWJMF-BNDLJXMOSA-N CC(=O)C=CC1(O)C(C)(C)CCCC1(C)O
2186 0.020408163 MASBMDNBEHJALQ-UHFFFAOYSA-N CCCCCCCOC(=O)C1=CC=C(C=O)C=C1
2187 0.020408163 CWLKAPCFJXJCEO-JFALBFGYSA-N CC1CC(O)CC(C)(C)C1(O)C=CC(=O)C
2188 0.020408163 RSWUXQOOKQJSQY-UHFFFAOYSA-N CCOC(C)OCC(C)(C)CC1=CC=CO1
2189 0.020408163 ZGZPMELKMSFFCQ-UHFFFAOYSA-N O=CC1=CCC2C(C1(O)C=O)(C)CCC(C2(C)C)O
2190 0.020408163 PQQNUXSOZVDMMR-UHFFFAOYSA-N CCCC(=O)C(CC)(COC(C)=O)[N+]([O-])=O
2191 0.02020202 GMOIZSZJPCCOBS-UHFFFAOYSA-N CC(=O)NC(CCCCCC(O)=O)C(O)=O
2192 0.02020202 NKEGBJQNBIHVLT-NPEPDHPWSA-N CC1CC2(O)OCC(=C)C2(O)C3C=C(C)C(O)CC13
2193 0.02020202 YADOXUWHQQGDPR-UHFFFAOYSA-N CC(OC(C)=O)C(COC(C)=O)NC(C)=O
2194 0.02020202 CRALGVCXAQEUKF-UHFFFAOYSA-N O=CC1=CCC2C(C1(O)C=O)(C)CCCC2(C)CO
2195 0.02020202 DSPYUBXWZOHJBP-UHFFFAOYSA-N COc1c(O)c(CC(=C(C)C)C)c(c(c1OC)O)C
2196 0.02020202 GYHLSYICWPZCBR-CABCVRRESA-N CC(C)CC(=O)c1oc2[C@@H](O)[C@@](C)(O)CCc2c1C
2197 0.02020202 MAODYIPMFROZCZ-UHFFFAOYSA-N CCC1C(C)CC2C(CC1(C)C(=O)O)C(=C)C(=O)O2
2198 0.02020202 LYIHRLYQELBUKR-FBUUZDRASA-N CCC(C)C(=O)C1COC2(C)OCC1C2C
2199 0.02020202 PMIAMDMHQBGJFB-HGIRQSAYSA-N CC1CC2OC(=O)C(=C)C2CC3(C)C(O)OCCC13
2200 0.02020202 ZUHAFCDVANLIDK-MYBATQTQSA-N CC1CCC2C(C)C(=O)OC2C3(C)OC(=O)CCC13
2201 0.02020202 ZBINRPLPEWTFBX-DGCLKSJQSA-N CC(=O)CCC1=C(C)CC(O)CC1(C)CO
2202 0.02020202 LCMPOOMJTWRALP-UHFFFAOYSA-N CC1C(=O)OC2C1CC1(C)C(O)C3C(C1C(C2)C)O3
2203 0.02020202 UBJXFLRRWCBXGH-OCVOHJKQSA-N CC(C)C1(O)C(=O)CC(C)C2CC(=O)C(=CC12O)C
2204 0.02020202 FDEDTSWJULBKKT-UHFFFAOYSA-N CCOC(=O)C(NC(=O)CC)C(=O)OCC
2205 0.02020202 FWXCHZZKQFBXKQ-UHFFFAOYSA-N CCC(C(C(c1cc(O)c(c(c1C=O)O)C)C)O)C
2206 0.02020202 NKEGBJQNBIHVLT-MXRZOMGYSA-N CC1CC2(O)OCC(=C)C2(O)C3C=C(C)C(O)CC13
2207 0.02020202 MXOACVWQPQHABX-UHFFFAOYSA-N CC(C)(C)OC(=O)CCC1(C)CCCC1=O
2208 0.02020202 LYIHRLYQELBUKR-HMUNZLOLSA-N CCC(C)C(=O)C1COC2(C)OCC1C2C
2209 0.02020202 VYIVCXBDUXAKTN-UHFFFAOYSA-N CCCCCC(=O)C1=CC(OC)=C(OC)C=C1OC
2210 0.02020202 HAMCVNXPJNGCMM-UHFFFAOYSA-N O=C1OC(C(=C1)C)CC12OC2(C)CC(CC1(C)C)O
2211 0.02020202 UOZDDNRMIPAGFH-AQUOVQTQSA-N CC[C@H](C)C1=C(OC)[C@H](O)[C@](C)(CC)C1=O
2212 0.02020202 PMZLVPRNQIJIRV-UHFFFAOYSA-N OCC1=CC(=O)CC(C1CCC(O)C)(C)C
2213 0.02 NNHZRFWALNMRKS-NOHGZBONSA-N CC(O)C#CC1(O)C(C)CC(O)CC1(C)C
2214 0.02 HCVIJONZMYVLAW-UHFFFAOYSA-N CC(C)CC(=O)NC(CCC(O)=O)C(O)=O
2215 0.02 MZBCHIZPJNVBJA-JLXBRODASA-N CC1CC2OC(=O)C(C)C2CC3(C)COC(=O)CC13
2216 0.02 JEKQLYQEMBTVPE-UHFFFAOYSA-N CCC1C(C)CCC2C(C1(C)C(=O)O)OC(=O)C2=C
2217 0.02 CYSMLBGETRLFEW-VDNNWTNQSA-N CC1CCC2C(C)C(=O)OC2C3(C)C1CC(O)C3=O
2218 0.02 HCVIJONZMYVLAW-ZETCQYMHSA-N CC(C)CC(=O)N[C@@H](CCC(O)=O)C(O)=O
2219 0.02 NNHZRFWALNMRKS-UHFFFAOYSA-N CC(O)C#CC1(O)C(C)CC(O)CC1(C)C
2220 0.02 HODWUFMHAGVDJY-AYZHABTFSA-N CC(O)C=CC1=C(C)C(O)C(O)CC1(C)C
2221 0.02 GPXBOTWDUNQWMM-FQKPHLNHSA-N CC(C)C1CCC2(C)CC3OC2(O1)C(O)C=C3C=O
2222 0.02 PXGYNWBSIMXVRD-UHFFFAOYSA-N O=CC1=C(O)CC2C(C1(O)C=O)(C)CCCC2(C)C
2223 0.02 GPXBOTWDUNQWMM-LXFSFDBISA-N CC(C)C1CCC2(C)CC3OC2(O1)C(O)C=C3C=O
2224 0.02 GQPSLTOAJSKXDJ-UHFFFAOYSA-N C=C1C(=O)OC2C1CCC1(C2C(C)(O)COCC1)C
2225 0.02 AMVWWAIZPPESMM-UHFFFAOYSA-N CC(C)=C1CCC23COC(C2)C(CCC13)C(=O)OO
2226 0.02 MZBCHIZPJNVBJA-UHFFFAOYSA-N O=C1OCC2(C(C1)C(C)CC1C(C2)C(C)C(=O)O1)C
2227 0.02 NLPHDTMWKOYKFS-UHFFFAOYSA-N CC(C)C1CCC(C)CC1OC(=O)C(C)=O
2228 0.01980198 CMVSVZHCZHTMAJ-UHFFFAOYSA-N CC1C(=O)OC2C1CCC1(C2(O)C(C)C(=O)CC1)C
2229 0.01980198 SOBCQQSJDCHZOH-UHFFFAOYSA-N CC(C)OB(OC(C)C)C#C[Si](C)(C)C
2230 0.01980198 HCFGONSDNLAEQQ-UHFFFAOYSA-N C1COC(OC1)C1CC2OC2C2(CCCC3OC23)C1
2231 0.01980198 ATKLFQNRZDAYDU-OHEZIACISA-N CC1CC(O)C(O)C(C)(C)C1C=CC(=O)C
2232 0.01980198 PBVAHPWYGWLBEV-UHFFFAOYSA-N CC(CC(=O)C(=O)NC(C(=O)O)C(O)C)C
2233 0.019607843 JPCHQPLDXOXHMY-UHFFFAOYSA-N CCOC(=O)C1(CCCCC1=O)C1CCCC(=O)C1
2234 0.019607843 SARVMSBYQFEKPZ-UHFFFAOYSA-N CC(C)OC(=O)CC(=O)C(C)(C)CCC=C
2235 0.019607843 RTXODTOQINKROX-UHFFFAOYSA-N CC(C)OCCOCC1=CC=C(OCC2CO2)C=C1
2236 0.019607843 AELXVJYDPSIRRT-UHFFFAOYSA-N OC(=O)CCCCCCC1CCCC1C=O
2237 0.019607843 GOWLEDBEQYCIPR-LKQSPQEQSA-N CC(/C=C/C(C(C)(C)C)C(=CC(=O)O)C)O
2238 0.019607843 BPIFUFUBAQZRFT-UHFFFAOYSA-N CCCC=CCOC(=CC)C(=O)OC(C)C
2239 0.019607843 UNLILQCWODBPSF-UHFFFAOYSA-N CC(CCC1C(=CC(=O)OCC1(C)C)C)O
2240 0.019607843 GIADZQWRPIHFCT-UHFFFAOYSA-N O=CC=C(C1OC1C12OC2(C)CC(CC1(C)C)O)C
2241 0.019607843 WHGMOKOSMPTPLQ-UHFFFAOYSA-N CC(CCC1C(=C(O)C(=O)CC1(C)C)C)O
2242 0.019607843 HXATVKDSYDWTCX-UHFFFAOYSA-N OC(=O)CCCCCCC(=O)NCC(O)=O
2243 0.019607843 MYTFPRJQZZOPFK-UHFFFAOYSA-N O=CC(=C(C=CC12OC2(C)CC(CC1(C)C)O)C)O
2244 0.019417476 FWRHMENEFVMCAO-UHFFFAOYSA-N CC(CNC(=O)C(C)OC(C)=O)OC(C)=O
2245 0.019417476 PDFNPEQOQRMKDB-UHFFFAOYSA-N OC(C(C(=O)O)N)CCCCC(=O)C1CO1
2246 0.019417476 UDONCOMLXHSZTB-UHFFFAOYSA-N CCCCCCCC1=NN=C2SC(C)C(C)=NN12
2247 0.019417476 UPERFSOMCPBFSD-UHFFFAOYSA-N CCCCCC(=O)NC(C(=O)O)CC(=O)O
2248 0.019417476 IKYATKCOIIJEBF-UHFFFAOYSA-N OC(CC(C(=O)O)N)CCCC(=O)C1CO1
2249 0.019417476 PFGGCCAHEYOZHP-UHFFFAOYSA-N CCCCCCCCCC(=O)CC(=O)C(F)(F)F
2250 0.019417476 RPMIISZIFUGFRL-UHFFFAOYSA-N O=CC=C(C=CC12OC2(C)CC(CC1(C)C)O)CO
2251 0.019417476 OFNBOFJAOSCWBV-UHFFFAOYSA-N CC(CC(C(=O)O)(C(O)O)/N=C(/C(N)C)\O)C
2252 0.019230769 AEPMKZIOUKHDOO-WOPDTQHZSA-N CC(O)C(C)CCCCCC1OC(=O)C=C1
2253 0.019230769 XLWRNUZPBLTXOC-UHFFFAOYSA-N OC(CCC(C(=O)O)N)CCC(=O)C1OC1
2254 0.019230769 DZBLJZSCDXCKKQ-UHFFFAOYSA-N COC(=O)CCCCC(O)(CC=C)CC=C
2255 0.019230769 JIGNSSOIZKUSIR-XCJONJTHSA-N O=CC=C(/C(=C/C12OC2(C)CC(CC1(C)C)O)/O)C
2256 0.019230769 CWPKXTGDMLQDFS-UHFFFAOYSA-N CC(C)OC(=O)CC(=O)CC(C)(C)CC=C
2257 0.019230769 XZZVIUVGSLWNGX-UHFFFAOYSA-N ONC(C(=O)O)CCCCCC(=O)C1OC1
2258 0.019230769 RZMRKQQJGBTKOK-UHFFFAOYSA-N OCC(CCC1C(=CC(=O)CC1(C)C)C)O
2259 0.019230769 WQIVHSPLYPHZTG-UHFFFAOYSA-N O=CC=C(C(=O)CC12OC2(C)CC(CC1(C)C)O)C
2260 0.019230769 BJFUKZRDSLCCDK-WBUNEFDWSA-N CC(C=CC(O)C(C)(C)O)c1cc(O)c(C)cc1O
2261 0.019230769 BJFUKZRDSLCCDK-BZBNZMEVSA-N CC(C=CC(O)C(C)(C)O)c1cc(O)c(C)cc1O
2262 0.019230769 PMSSUODTFUHXHO-UHFFFAOYSA-N CCCCCCCCCC1CC(=O)OC1=O
2263 0.019230769 MVKFJMCXYGVPJY-UHFFFAOYSA-N CC(OC(C)=O)C(=O)NCCCOC(C)=O
2264 0.019230769 RZMRKQQJGBTKOK-JQWIXIFHSA-N CC1=CC(=O)CC(C)(C)[C@H]1CC[C@H](O)CO
2265 0.019230769 UKLZEBSTQKNANW-UHFFFAOYSA-N COC1OC(OC)(C=C1)C(O)CNC(C)=O
2266 0.019047619 FFZMYUNFRFSIGK-UHFFFAOYSA-N CCCCCCCC1=CC(C(C=C1)(O)O)O
2267 0.019047619 UMQJRKBBHWYFRN-UHFFFAOYSA-N OC(=O)C(CCCCC(C(=O)C1CO1)O)N
2268 0.018867925 MKMUHKIJURUEGS-UHFFFAOYSA-N CCC=C(CC1C(=O)CC(C)(C)CC1=O)C(=O)OC
2269 0.018867925 QIGVQXCWVHOSPI-UHFFFAOYSA-N CCCCCC=CCC(O)C=CC(=O)OC
2270 0.018867925 ICWMZTQTGOURSS-UHFFFAOYSA-N CCCCCCC(C)C1OC(=O)C(OC)=C1
2271 0.018867925 IPWBXORAIBJDDQ-UHFFFAOYSA-N CCCCCCC1C(CCC1=O)C(=O)OC
2272 0.018867925 IOLRRXBVOVVELV-UHFFFAOYSA-N CCCC(=O)CC(=O)NC(C(=O)O)CCO
2273 0.018867925 ZDBKQXZGKDTDPW-UHFFFAOYSA-N CCC(C(CC(=O)NC1CCOC1=O)O)O
2274 0.018867925 SAKSTOIGFNFDJL-UHFFFAOYSA-N CCCCCCCC1(O)OC(=O)C(C)=C1C
2275 0.018867925 GFUMRMDKDPCWSE-UHFFFAOYSA-N CCCCCCC1OC(OCC)C=CC1=O
2276 0.018867925 HGUKVINSJHPUGG-UHFFFAOYSA-N O=C(OC1OC1)CCCCCC(C(=O)O)N
2277 0.018867925 OBLTUUKSOKLFNO-UHFFFAOYSA-N CCOC(=O)CCCCCCC(=O)C1CC1
2278 0.018867925 LKZHLTBGLVYTLJ-UHFFFAOYSA-N CCC1OC2=C(CC1C(=O)OC)C(=O)CC(C)(C)C2
2279 0.018867925 LKZHLTBGLVYTLJ-UHFFFAOYSA-N CCC1OC2=C(CC1C(=O)OC)C(=O)CC(C)(C)C2
2280 0.018691589 GFVVEFDOCCGRIS-UHFFFAOYSA-N CCCCCCCCCC1CCS(=O)(=O)O1
2281 0.018691589 DRAQVCXXTQYINA-VQISRLSMSA-N C[C@]1(O)C[C@H](O)C(=CC1=O)[C@@]2(C)CCC(=O)C2(C)C
2282 0.018518519 LKFOUFNYIBMONC-UHFFFAOYSA-N O=CC(=CCCCCCCCCC(=O)O)C
2283 0.018518519 XMQPKOJVIAJERF-UHFFFAOYSA-N OC(CC(=O)C1CO1)CCCC(C(=O)O)N
2284 0.018518519 PNBIZRRIVPKXKL-UHFFFAOYSA-N NC(C(=O)O)CCCCCOC(=O)C1OC1
2285 0.018518519 DYPNXNSQQZNCRM-UHFFFAOYSA-N COC(=O)CCCCCC1=C(OC)C=CC(OC)=C1
2286 0.018348624 JVNVEFLSXAUFTA-UHFFFAOYSA-N OC(=O)C(CCOCCCC(=O)C1CO1)N
2287 0.018348624 RZWCVUDKNCYSKQ-UHFFFAOYSA-N OC(=O)C(COCCCCC(=O)C1CO1)N
2288 0.018181818 WDLONPPYGMXUBR-UHFFFAOYSA-N OCC1CN1P(=O)(N1CC1C)N1CC1C
2289 0.018181818 KVWWIYGFBYDJQC-UHFFFAOYSA-N CCCCCC1C(CC(=O)OC)CCC1=O
2290 0.018181818 KVWWIYGFBYDJQC-GHMZBOCLSA-N CCCCC[C@@H]1[C@@H](CC(=O)OC)CCC1=O
2291 0.018181818 GPCGOTQMBLWHGZ-UHFFFAOYSA-N OC(=O)C(CCCCOCC(=O)C1CO1)N
2292 0.018181818 KVWWIYGFBYDJQC-UHFFFAOYSA-N CCCCCC1C(CC(=O)OC)CCC1=O
2293 0.018181818 KVWWIYGFBYDJQC-UHFFFAOYSA-N CCCCCC1C(CC(=O)OC)CCC1=O
2294 0.018181818 KVWWIYGFBYDJQC-UHFFFAOYSA-N CCCCCC1C(CC(=O)OC)CCC1=O
2295 0.018181818 KVWWIYGFBYDJQC-UHFFFAOYSA-N CCCCCC1C(CC(=O)OC)CCC1=O
2296 0.017857143 DGSQNDBKBFKKOZ-UHFFFAOYSA-N COC(=O)CC1CCC(=O)C1CCC(C)C
2297 0.017699115 GSTQYRQXFPSWSH-YNEHKIRRSA-N CCCCCCCCC1OC(=O)C2OC(=O)C(=C)C12
2298 0.017699115 RDPDKDZEPUXGEQ-UHFFFAOYSA-N OC(=O)C(CCCOCCC(=O)C1CO1)N
2299 0.017699115 GSTQYRQXFPSWSH-AVGNSLFASA-N CCCCCCCCC1OC(=O)C2OC(=O)C(=C)C12
2300 0.017699115 GSTQYRQXFPSWSH-AGIUHOORSA-N CCCCCCCCC1OC(=O)C2OC(=O)C(=C)C12
2301 0.017699115 GSTQYRQXFPSWSH-UHFFFAOYSA-N CCCCCCCCC1OC(=O)C2OC(=O)C(=C)C12
2302 0 NPPGXNIKRGGNOL-UHFFFAOYSA-N O=CC1=CCC2C(C1(O)C=O)(C)COCCC2(C)C
2303 0 ULXDRKKYNAWJLU-UHFFFAOYSA-N C[Si](C)(C)C(=CC1=CC=CC=C1)[Si](C)(C)C
2304 0 UPARSCYDIPQMQG-UHFFFAOYSA-N O=CC1=CCC2C(C1(O)C=O)(C)CCOCC2(C)C
2305 0 CRTWQTRFSBJGLK-SYHAXYEDSA-N CC(C)(C#N)C1OC(CO)C(O)C(O)C1O
2306 0 QJBLMKDKIOWNLI-UHFFFAOYSA-N CN1C2CCC1C(C(C2)O)(C(O)O)C(=O)O
2307 0 IOYLGISQRDBPQT-UHFFFAOYSA-N Fc1ccc(cc1)CNc1ccc(c(c1)N)N
2308 0 AJRFRMJHSPMFIE-RNBZEJRCSA-N CC1CCC23C1CCC2(C)C(O)C4(OC34C)C(=O)O
2309 0 OYVSGTODYQYCEU-UHFFFAOYSA-N CC1=CCCC(C)(O)C(C2C(CC1)C(=C)C(=O)O2)O
2310 0 SZMMMOGYZRQSAK-UHFFFAOYSA-N CCCCCC=CCC=CCC(C=O)OO
2311 0 QWXDAYDJCHDRLO-UHFFFAOYSA-N OC(=O)CCCCC(C(=O)C(N)C)C(=O)O
2312 0 XCFYLNBPVWCBMI-UHFFFAOYSA-N C1CN(CCO1)c1nccc(n1)-n1ccnc1
2313 0 CNQFCXCYPMLXSJ-UHFFFAOYSA-N C1CN(CCO1)c1ccnc(n1)-n1ccnc1
2314 0 VBSBKUFRMUMIRY-UHFFFAOYSA-N CCCCCCCC1(O)C=CC(=CC1O)O
2315 0 RKNLGIDYZOUKIS-UHFFFAOYSA-N C[Si](C)(C)C[Si](C)(C)C1=CC=C(C=C)C=C1
2316 0 ZIKYCGGCFFKLAX-UHFFFAOYSA-N CON(C)C1=NC(=NC(=N1)N(C)C)N(C)C
2317 0 FDALLINISDXAQP-UHFFFAOYSA-N CCCCCC1=CN(O)C2=NC(=N)N=C(N)C2=N1
2318 0 JBIYBTTWLKQMFZ-UHFFFAOYSA-N C[N+]1(CC(=O)C2=CC=CC=C2)CCC2=CC=CC=C2C1
2319 0 NJXDJACMYLLMQH-UHFFFAOYSA-N CCCCC[N+]1=CC=C(C=C1)C1=CC=CC=C1
2320 0 LGDCWRQKNCNMBY-UHFFFAOYSA-N CCOC(=O)CCC1=CC(OC)=C(OC(C)C)C=C1
2321 0 LJXCAJRBJDNXDM-UHFFFAOYSA-N CCC1(CC)C2=CC=CC=C2C2=C1C=C(C=C2)B(O)O
2322 0 SPMNDUZZLNXKSU-UHFFFAOYSA-N CN1C(N)=N\C(=N\C2=CC=CC=C2)C(N)C1=O
2323 0 RFJNITYWYVNMER-UHFFFAOYSA-N OC(=O)C1CCCCCCCCCCC1=O
2324 0 OMOAJIOJPLKBFH-UHFFFAOYSA-N COC1CC(C=C1)n1cnc2c(N)ncnc12
2325 0 HQGBHOAGBOYBAC-UHFFFAOYSA-N CCCCNC1=NC=CN2C(=CN=C12)C1=CC=CC=C1
2326 0 YLXMIDJRRREVMX-WKSBVSIWSA-N CC(O)CCC1C2(C)COC1(C)CC(=O)C2
2327 0 BVKOUCIBVUVEQW-UHFFFAOYSA-N O=C1CCCCCCCCC(=O)OCCC1
2328 0 VLDQEHUZQHHLHD-UHFFFAOYSA-N CCO[Si](CCCOC=C)(OCC)OCC
2329 0 DKLUNXGTJHDHIV-UHFFFAOYSA-N CC(C)(C)OC(=O)NCC(=O)CCC(O)=O
2330 0 HZZMZHDFCSDZJE-UHFFFAOYSA-N CCCCC(CB1OCCO1)B1OCCO1
2331 0 RJQFPXYMWQGKNI-UHFFFAOYSA-N CC1(C)OB(OC1(C)C)C1=CC=C(OCCF)C=C1
2332 0 NTVXLOKDTRVPSZ-UHFFFAOYSA-N O=CC1=CC(O)C23OOC1CC2(C)CCC3C(C)C
2333 0 HRWRZMSGUWYYPM-UHFFFAOYSA-N CC(C)(C)PP(PC(C)(C)C)C(C)(C)C
2334 0 OXEWIUIONNRSDQ-UHFFFAOYSA-N O=CC1COC2(O1)CCC(CC2)C(C)(C)C
2335 0 WPOXNZBAOODNKZ-UHFFFAOYSA-N CC1=C(C(C)=NN1)C1=CC=CC=C1C1=C(C)NN=C1C
2336 0 HRWRZMSGUWYYPM-UHFFFAOYSA-N CC(C)(C)PP(PC(C)(C)C)C(C)(C)C
2337 0 QQLYFRPFPIYXMF-UHFFFAOYSA-N CC1=NN(C(=O)N(C1)N=Cc1cccnc1)C
2338 0 DRURSEBXWOTXSM-UHFFFAOYSA-N CC1=NNC(=O)N(C1)N=C(c1cccnc1)C
2339 0 XCGMFRIIHVQVDP-UHFFFAOYSA-N Cc1ccncc1C=NN1CC(=NNC1=O)C
2340 0 KJQVHJSIJTVCMN-UHFFFAOYSA-N CC1(C)OB(OC1(C)C)C1=CN=C(N=C1)C#N
2341 0 IFYOZCQVRXPXHU-UHFFFAOYSA-N O=C1CCC(=O)N1OC(N1CCCC1)=[N+]1CCCC1
2342 0 WKBZNBWTITTWCR-UHFFFAOYSA-N CCCC(C#C[Si](C)(C)C)[Si](C)(C)C
2343 0 UHIZMELRAWSXRI-UHFFFAOYSA-N Cc1cncc(c1)C=NN1CC(=NNC1=O)C
2344 0 OPGHXRNTQQKNLP-UHFFFAOYSA-N Cc1ncccc1C=NN1CC(=NNC1=O)C
2345 0 NQJVZXLJUUTCFR-UHFFFAOYSA-N O=C1OC2C(C1C)CCC1(C)OC1CCC1(C2O1)C
2346 0 LRABONCHKNSUBB-OCCNTAHWSA-N CC1C(O)C2(O)OCC(=C)C2(O)C3=C1CC(C)(C)C3
2347 0 FIEUJWRQAPRCPR-UHFFFAOYSA-N COC1CCCC(N1C(=O)OC)C(=O)OC
2348 0 SQXDTVRYSMRAOJ-UHFFFAOYSA-N C[Si](C)(C)C1=C2CCC2=C(C=C1)[Si](C)(C)C
2349 0 LGIQPBMZQLZVBU-UHFFFAOYSA-N CCCOC(OCCC)C1=CC=C(C=C1)C(=O)OC
2350 0 VTSJFWFCXGDFNZ-UHFFFAOYSA-N COC(=O)NC(CCCC(C)=O)C(=O)OC
2351 0 UNPQJKNNWOOHGV-UHFFFAOYSA-N CC1(C)C(O)C(C[N+]([O-])=O)CC11OCCO1
2352 0 JOWNWLCPLPEGAR-UHFFFAOYSA-N NC(=N)c1ccc(cc1)CCc1ccc(cc1)C(=N)N
2353 0 NVMYBXMBRSFQGR-ZSYJBGGOSA-N CC1C2CCC(=CCC(O)C3(C)OC3C2OC1=O)C
2354 0 VUOYFXDPRVWCMI-UHFFFAOYSA-N CCCCCCOCCOC(=O)C1=CC=C(O)C=C1
2355 0 XPELYKIFELXBPZ-UHFFFAOYSA-N CN1CCNCC(C)(C)SSC(C)(C)C1
2356 0 AXNHXUVEBDOUGM-UHFFFAOYSA-N CC(C)=C(C#C[Si](C)(C)C)C#C[Si](C)(C)C
2357 0 FGOKJRJIBBUSFQ-OWOJBTEDSA-N NC(=N)C1=CCC(C=C1)/C=C/c1ccc(cc1)C(=N)N
2358 0 PLOXRYSAAFPYOC-UHFFFAOYSA-N CCCCCc1cc(OC)cc(O)c1C(=O)OCC
2359 0 QVJINWATNLFUKY-UHFFFAOYSA-N CN(CCN1CCCC1)CCC1=CC(Cl)=CC=C1
2360 0 BBPDPMRXHWMWPE-UHFFFAOYSA-N NC(=N)C1CC=C(C=C1)C=Cc1ccc(cc1)C(=N)N
2361 0 MVKPSHAQZXSCER-UHFFFAOYSA-N NC(c1ccc(cc1)C=Cc1ccc(cc1)C(=N)N)N
2362 0 ONSVEYDBHCRROH-UHFFFAOYSA-N NC(=N)C1=CC=C(CC1)C=Cc1ccc(cc1)C(=N)N
2363 0 UFJYSOCKNQVJPZ-AATRIKPKSA-N CC(/C=C/C1C(C)(C)CC(=O)CC1(C)O)O
2364 0 IDOOSKYTQXTQKP-UHFZAUJKSA-N CCCC1OC(=O)C(C)C2CCC(O2)C1C
2365 0 NCIXTXCKLWOBFZ-UHFFFAOYSA-N CNN1C(N(C)N=C1C1=CC=CC=C1)C1=CC=CC=C1
2366 0 KEUCQPSUPLMLOQ-UHFFFAOYSA-N CCCCCC1=C(C(=O)OC)C(OC)=CC(OC)=C1
2367 0 KQQLXTPDBGDRPL-SRVKXCTJSA-N CCCC(C)CC(C)CC(C)COS(=O)(=O)O
2368 0 COZAZKCWQGBJDE-UHFFFAOYSA-N Nc1ncnc2n(cnc12)C1CC(CO)C=C1
2369 0 YEHRKHAMBHWDQM-UHFFFAOYSA-N CN(C)C1=NC(=NC(NCCO)=N1)N(C)C
2370 0 TZPCQBPPAFMJAK-XDJHFCHBSA-N NC(=N)NN=C(/CCc1ccccc1)c2ccccc2
2371 0 ZWAAAEHDCOEGQK-UHFFFAOYSA-N CC(CCC1C(=CC(=O)C(C1(C)C)O)C)O
2372 0 XJRRUWSFQFWDFM-CUBHAZCTSA-N CC1C2CCC(=C)C3CCC(C)(O3)C(O)C2OC1=O
2373 0 JLDHXHPQMBNKMC-UHFFFAOYSA-N CC(C)(C)OC(=O)N1CCC(O)C1C(O)=O
2374 0 WUORREISNQNWQH-UHFFFAOYSA-N CC(C(CC1C(=CC(=O)CC1(C)C)C)O)O
2375 0 NFJIUEYOWSGWHH-UHFFFAOYSA-N OC(=O)CCCCCCCC=CCC(=O)C
2376 0 DVAWDJUTQNGTBH-UHFFFAOYSA-N OCC1(C)CC(=O)C=C(C1CCC(O)C)C
2377 0 VGOJQKNCZOTBFY-UHFFFAOYSA-N COC1CC2(CO1)C(CCC2=O)C(C)(C)C
2378 0 NVFWOVKWYXSZQB-GYJLRNAKSA-N CC1CCCC2(C)OC1CC3C(OC(=O)C3=C)C2O
2379 0 FIMZPXXJQHGMFS-UHFFFAOYSA-N CSC1(CC(C)(C)CC(S)=C1)N(C)C
2380 0 XYFDUHRQEKSKHC-UHFFFAOYSA-N O=C(C(O)C)CC1C(=CC(CC1(C)C)O)C
2381 0 GHXLVBXHSVWTGW-UHFFFAOYSA-N CC1COC(C)CO[Si](C)(C)OC(C)CO1
2382 0 MANXZZKJLBOWFJ-UHFFFAOYSA-N COCCNC(=O)COCC(=O)NCCOC
2383 0 OAHRRFGVLMBRGD-UHFFFAOYSA-N OCC1=CCN(C)CCC(C1O)(O)C(=O)O
2384 0 NTVXLOKDTRVPSZ-FQKPHLNHSA-N CC(C)[C@H]1CC[C@]2([C@@]13[C@H](C=C([C@H](C2)OO3)C=O)O)C
2385 0 FDCXPHPIHUINLL-UHFFFAOYSA-N Nc1ncnc2n(cnc12)C1CCC(CO)=C1
2386 0 FSTWNAQIPNUZJT-UHFFFAOYSA-N CC(C)(S)CNCC(CO)NCC(C)(C)S
2387 0 GAICHRCKAKDDCL-UHFFFAOYSA-N CCOC1=NC(=N)N(C(N)=N1)C1=CC=CC=C1
2388 0 BJUVFLQIYDOCNY-UHFFFAOYSA-N NC1=NC(=NN1)N1CCN(CC2=CC=CO2)CC1
2389 0 XVCSRWWBJSXIBG-UHFFFAOYSA-N COC1=CC=C(C=C1)C(C)OCC(=O)OC(C)(C)C
2390 0 GHVZEQVCONOMPU-UHFFFAOYSA-N CC1CN1P(=O)(N1C(C1O)C)N1CC1C
2391 0 YRZQCQJWJQTMPA-UHFFFAOYSA-N C[Si]1(C)CC(CC1C1=CC=CC=C1)C1=CC=CC=C1
2392 0 XJRRUWSFQFWDFM-UHFFFAOYSA-N CC1C2CCC(=C)C3CCC(C)(O3)C(O)C2OC1=O
2393 0 XQGDGRNHLJLQOV-UHFFFAOYSA-N CCOC(=O)CC(NC(C)=O)C(=O)OCC
2394 0 LYNQOPWPOXVAKW-UHFFFAOYSA-N COC1CCCCCCCCCC(=O)C1=O
2395 0 MOTZDAYCYVMXPC-UHFFFAOYSA-N CCCCCCCCCCCCOS(O)(=O)=O
2396 0 DSMOQRAVYHIRLL-UHFFFAOYSA-N O=C1CCCCCCCCCCOC(=O)C1
2397 0 SODIRLGMHJEFGL-PEZGRIKUSA-N C[C@H]1[C@H](O)[C@@]2(O)OCC(=C)[C@@]2(O)[C@H]3C=C(C)CC[C@H]13
2398 0 UGAIBHBGOIFADL-UHFFFAOYSA-N CCSC(=S)NCCC1CCCCC1
2399 0 XZBAFUNMCLNJAM-UHFFFAOYSA-N NC(N)=NC1=NC(=O)CCN1C1=CC=CC=C1
2400 0 CSWCQLYEPDZGQQ-UHFFFAOYSA-N CN(C)OC1=NC(=NC(=N1)N(C)C)N(C)C
2401 0 JJDABLQLTNMXNG-UHFFFAOYSA-N CCC(C#CC[Si](C)(C)C)[Si](C)(C)C
2402 0 KCURHWDPXQDOGM-UHFFFAOYSA-N O=C1CCCCCCCCCOC(=O)CC1
2403 0 RVFBGGBFAHQCQN-UHFFFAOYSA-N CCCNC(=O)CCN1C=NC2=C(N)N=CN=C12
2404 0 PRVMTJQIJTVWCX-UHFFFAOYSA-N CCOC(=O)CCCCCCCC=CC=O
2405 0 RBGQCXMPYVKETF-UHFFFAOYSA-N CCCCCCCCC=CCC(=O)C(=O)O
2406 0 JYUUVNRQGPJADJ-UHFFFAOYSA-N CC(=O)CCC(=O)ONC(=O)OC(C)(C)C
2407 0 NXFHSROFSCEPCZ-UHFFFAOYSA-N CSC([Si](C)(C)C)[Si](C)(C)C(C)(C)C
2408 0 OGLQLTPLIVDDJU-UHFFFAOYSA-N CC1=C2C(=CC=C1)[Si](C)(C)CCC[Si]2(C)C
2409 0 LZVNPBROKZOCRC-UHFFFAOYSA-N CC1=CC2=C(C=C1)[Si](C)(C)CCC[Si]2(C)C
2410 0 PXCQSUZZWUCSJI-UHFFFAOYSA-N CCCCC1=C(CCC)C=C(C(=O)OCC)C(=O)O1
2411 0 DDTUVLIREHWBTK-UHFFFAOYSA-N CC1(C)OB(OC1(C)C)C(=C)[Si](C)(C)C
2412 0 CWRXQWDUBKHKRR-UHFFFAOYSA-N COC1=CC(OCC(C)=C(C)C)=CC(OC)=C1OC
2413 0 AVRQAPYSMVJCOY-UHFFFAOYSA-N CC(=NCCN=C(C)C1=CC=CC=N1)C1=CC=CC=N1
2414 0 WZSMYDZKIOIFAM-UHFFFAOYSA-N CC(=O)OCC(C)(C)C(OC(C)=O)C(N)=O
2415 0 WMDWZOFWBUXBRI-UHFFFAOYSA-N CC1=NC=CN1CC1=CC=C(CN2C=CN=C2C)C=C1
2416 0 VEDJQIBXAVLFEU-UHFFFAOYSA-N CCCCCCCCCC1=C(O)C(=O)C=C(O)C1=O
2417 0 CZLMUBOUIKRVTG-UHFFFAOYSA-N CNC1=NC=CN2C(=CN=C12)C1=CC(=CC=C1)C(C)C
2418 0 OLLROBOOPYCODU-UHFFFAOYSA-N CC(C)CN(CC1=CC=CC=C1Cl)C1CCNC1
2419 0 NVFRHTFJDGAFQS-UHFFFAOYSA-N CCCCCCCCC(=O)C1=CC(O)=C(O)C(O)=C1
2420 0 ZWAAAEHDCOEGQK-SCVCMEIPSA-N CC(O)CCC1C(=CC(=O)C(O)C1(C)C)C
2421 0 JNHQHQHWHGKGDH-UHFFFAOYSA-N NC(C(=O)O)CCCCCC(=O)C1OC1O
2422 0 VQGKOQLCTIMMLV-UHFFFAOYSA-N C1CN(CCO1)C=CC1=C2NC=NC2=NC=N1
2423 0 LCLPSZOAIJPTNH-UHFFFAOYSA-O COC(=O)C[N+]1=C(C)C=C(N)C2=CC=CC=C12
2424 0 UOMVXUKPQTYAAJ-UHFFFAOYSA-N CC(C)(C)C1CCC2(CC1)OC2(C)C(O)=O
2425 0 VDNKEIZGIZFMQW-UHFFFAOYSA-N CCC(C)(CC)[N+]1=CC=C(O1)C1=CC=C(F)C=C1
2426 0 YRGKNBFTKNCOGY-UHFFFAOYSA-N CCC(C)(CC)[N+]1=CC=C(O1)C1=CC=CC=C1F
2427 0 LEZDLYZREUBLQP-UHFFFAOYSA-N CC(C)OC(=O)C1C(C)CCC(C)(C)C1=O
2428 0 QZVVPAJJZKPDOE-UHFFFAOYSA-N CC1=CC2=C(C=C1C)C(N)=C(N=N2)C(=O)NN
2429 0 ZASZETBXFSDFOD-UHFFFAOYSA-N CC(=O)CCCC(C)(C)C(=O)CCC(=O)C
2430 0 PRISQCAUSGXPIL-UHFFFAOYSA-N CCCCCCC(C)OC1OCC=CC1=O
2431 0 PJKFCZYTTBYEHL-HNQUOIGGSA-N Nc1nc(C=CCNC(=O)c2ccc[nH]2)c[nH]1
2432 0 JLDHXHPQMBNKMC-UHFFFAOYSA-N CC(C)(C)OC(=O)N1CCC(O)C1C(O)=O
2433 0 PRISQCAUSGXPIL-UHFFFAOYSA-N CCCCCCC(C)OC1OCC=CC1=O
2434 0 NCYCPKJOUZGQJG-UHFFFAOYSA-N CN(C)C1=C2C=CC3=C(C=CN=C3C2=NC=C1)N(C)C
2435 0 MGKALPYWYBAWNU-HKWYWNIPSA-N CC(O)C=CC12OC(CC1(C)C)CC2(C)O
2436 0 YUMHJXLSSASJGN-UHFFFAOYSA-N CCCCCCCC(O)C1=CC(C)OC1=O
2437 0 BPRDKTKLZBOBGP-UHFFFAOYSA-N CCCCCCCCOC(=O)C1=CC(O)=C(O)C=C1
2438 0 WCTYTFXVBQIUHH-UHFFFAOYSA-N CC(=NN=C(C)C1=CC=C(N)C=C1)C1=CC=C(N)C=C1
2439 0 NTJLSVSHOMWEIC-UHFFFAOYSA-N CC(C)(C)OC(=O)NC1(CCOC1)C(O)=O
2440 0 LGWMTRPJZFEWCX-UHFFFAOYSA-N CC(C)(C)OC(=O)N1CCOC(C1)C(O)=O
2441 0 BNROZDXKAQJDJC-UHFFFAOYSA-N CC1(C)OB(OC1(C)C)C(=C)C1=CC=C(F)C=C1
2442 0 ZFIFWHZGMOGXDV-UHFFFAOYSA-N NC1=CC=CC=C1C=NCCN=CC1=CC=CC=C1N
2443 0 GOHYKSANEQWYSJ-UHFFFAOYSA-N ONC1=NC2C(=CC=C3C2N=C(C)C=N3)N1C
2444 0 RMWIEEYTJKQJFF-UHFFFAOYSA-N CCOC(=O)C1OC11CC(C)CC(C)(C)C1
2445 0 PKKVIPFBICXMFP-UHFFFAOYSA-N CC(O)C(=O)OC1CC2CCC1(C)C2(C)C
2446 0 UESRJHVIBLITAU-UHFFFAOYSA-N Cn1c(NO)nc2=C3C(CC=c12)N=CC(=N3)C
2447 0 HBIBWXIDLHKWNW-UHFFFAOYSA-N CCN1N=C(C2CCN=C12)C1=CC(F)=CC=C1
2448 0 CHZNVYDYAUVEBG-UHFFFAOYSA-N ONc1nc2c(n1C)ccc1c2NC(C)C=N1
2449 0 UTFXSUQFQOTYLJ-UHFFFAOYSA-N CN1C2CC=c3c(=C2N=C1NO)nc(cn3)C
2450 0 AKWKLIHEJRWUEO-UHFFFAOYSA-N ONC1Nc2c(N1C)ccc1c2nc(C)cn1
2451 0 UROGEBIRTQRZOP-UHFFFAOYSA-N ONc1nc2c(n1C)ccc1c2N=C(C)CN1
2452 0 VBBFPSFKUAMTES-UHFFFAOYSA-N CCCCCC1=C(OC)C(OC)=CC(=C1)C(=O)OC
2453 0 WBSWBKUSBCKTJY-UHFFFAOYSA-N CNCC(C1=CC(C(C=C1)(O)O)(O)OC)O
2454 0 OLNHOZCVPDAKRJ-UHFFFAOYSA-N CCCCCCCCCC=CCS(O)(=O)=O
2455 0 GWNOFXUSKXPWMM-UHFFFAOYSA-N CCCCCCCCCC(O)CCS(O)(=O)=O
2456 0 ZAAYWUPTADFYHI-UHFFFAOYSA-N CN(C)C(=O)OC1=CC2=[N+](C)C=CC=C2C=C1
2457 0 BENKAPCDIOILGV-UHFFFAOYSA-N CC(C)(C)OC(=O)N1CC(O)CC1C(O)=O
2458 0 LTSFNWIORFHERH-UHFFFAOYSA-N CC1(C)OB(OC1(C)C)C=CC1=CC=CC=C1F
2459 0 KKCMZLHIQOCKKP-UHFFFAOYSA-N CC(N=NC1=CC=CC=C1)C(C)=NNC1=CC=CC=C1
2460 0 BCUAZPISNVYVFO-UHFFFAOYSA-N CCOC(=O)C(O)(C=CC)C1CCCCC1
2461 0 WUWWSHCQGYKQMY-UHFFFAOYSA-N CC1=NC(NC2=NC(C)=CC(C)=N2)=NC(=O)C1
2462 0 OWFGLXIJMKELAW-FAYBLGNRSA-N CC(O)C=C=C1C(C)(C)CC(O)CC1(C)O
2463 0 INEXVHNZGZMSSV-UHFFFAOYSA-N CCCCCCCCCCC=CS(O)(=O)=O
2464 0 IDWDFDPMHGHDSE-UHFFFAOYSA-N O=CC1=CC2OC(C1(O)C1(C2C(C)(C)CCC1)C)O
2465 0 NMZVKMYTIXXSSL-UHFFFAOYSA-N CCCCN(CC1=CC=C(Cl)C=C1)C1CCNC1
2466 0 SJYIDMPOCHLRGM-UHFFFAOYSA-N CCN(CC)CC(C)(C)CCNC(S)=S
2467 0 GRVUVFAIJCLCPT-UHFFFAOYSA-N CNC1=NC(N)=C(C(=N1)N1CCCCCC1)[N+]([O-])=O
2468 0 HQCJJFPJPCUTEY-UHFFFAOYSA-N [H]C12CC3([H])CC([H])(C1)CC(C2)(C3)P(=O)(N1CC1)N1CC1
2469 0 MGKALPYWYBAWNU-HCSJXBKUSA-N CC(O)C=CC12OC(CC1(C)C)CC2(C)O
2470 0 FAESCUANKBQSGZ-UHFFFAOYSA-N COC1=CC=CC(=C1)C(=O)CN1C=C[N+](C)=C1
2471 0 NZIVGIKQNDZMII-UHFFFAOYSA-N CCCCCCCCOC1CCS(=O)(=O)C1
2472 0 PENZDFQEUMUPCR-UHFFFAOYSA-N N=C1NC2C3=C(NC=C3)C(=O)N3CCCC23N1
2473 0 JCSJBESOXHUCDT-UHFFFAOYSA-N CC(C)=NOC(=O)OCC1(C)OOC1(C)C
2474 0 FBHJYJKWINPBSZ-UHFFFAOYSA-N CCCCCCCCCC(O)C(F)(F)F
2475 0 KVXXEKIGMOEPSA-UHFFFAOYSA-N CC(C)(C)OC(=O)N1CCOCC1C(O)=O
2476 0 ZQGMLVQZBIKKMP-NNWCWBAJSA-N CC1CCC2C(C)C(=O)OC3OC4(C)CCC1C23O4
2477 0 PZTZKUAPDKQTOI-UHFFFAOYSA-N CC(C)CC(=O)C1=C(O)C(C)(C)C(=O)C(C)(C)C1=O
2478 0 YDWYMAHAWHBPPT-UHFFFAOYSA-N CC(C)CC(=O)C1C(=O)C(C)(C)C(=O)C(C)(C)C1=O
2479 0 CYEJSYGBYQRTPJ-UHFFFAOYSA-N CCCCCCC(CCCC)COS(O)(=O)=O
2480 0 LGWMTRPJZFEWCX-UHFFFAOYSA-N CC(C)(C)OC(=O)N1CCOC(C1)C(O)=O
2481 0 FZTXLRWSWNYNFG-UHFFFAOYSA-N CCCCCC1(CCCC1=O)C(=O)OCC
2482 0 KYFNBVXPLAKRKM-UHFFFAOYSA-N C1CC(CCN1)C1=NC(=NO1)C1=CN=CC=N1
2483 0 GYDLLGTTXWCUOW-UHFFFAOYSA-N N#CCN1CCN2CC3=C(CC2C1)C1=CC=CC=C1N3
2484 0 NOIUQEYQCPDLBO-NTMALXAHSA-N CCCC1OC(=O)CCCC(/C=C(\C1)/C)O
2485 0 BVTNFOHFTQQUNO-UHFFFAOYSA-N CCCC1CC=C(C)C(O)CCCC(=O)O1
2486 0 SGUADWCGFUALMZ-UHFFFAOYSA-N CCCC1CC=CC(OC)CCCC(=O)O1
2487 0 WFJGXATVWWTPGW-UHFFFAOYSA-N CCOC(=O)CCC(NC(C)=O)C(=O)OC
2488 0 ZGEUBGPBYKPRFI-UHFFFAOYSA-N CC(C)(O)C1CNC(C1CC(O)=O)C(O)=O
2489 0 KPRNJNPVSRLVHN-UHFFFAOYSA-N COC1=CC2=C(C)N=C(N=C(N)N)N=C2C=C1
2490 0 LGWMTRPJZFEWCX-UHFFFAOYSA-N CC(C)(C)OC(=O)N1CCOC(C1)C(O)=O
2491 0 BENKAPCDIOILGV-UHFFFAOYSA-N CC(C)(C)OC(=O)N1CC(O)CC1C(O)=O
2492 0 KVXXEKIGMOEPSA-UHFFFAOYSA-N CC(C)(C)OC(=O)N1CCOCC1C(O)=O
2493 0 NEOQZHHRAAELEV-UHFFFAOYSA-N CC(C)CC(NC(=O)CCC(O)=O)C(O)=O
2494 0 KVXXEKIGMOEPSA-UHFFFAOYSA-N CC(C)(C)OC(=O)N1CCOCC1C(O)=O
2495 0 NVFWOVKWYXSZQB-OIXPPJOQSA-N CC1CCCC2(C)OC1CC3C(OC(=O)C3=C)C2O
2496 0 BENKAPCDIOILGV-UHFFFAOYSA-N CC(C)(C)OC(=O)N1CC(O)CC1C(O)=O
2497 0 OSWDNPKCPHCHBS-UHFFFAOYSA-N C[N+]1=CC2=CC=CC3=C2C(C1)C1=CC=CC=C1CC3
2498 0 VRWFADPPHBJBER-UHFFFAOYSA-N CCCCCCCCCCC(O)CS(O)(=O)=O
2499 0 ASFSRFQPUZSIQT-UHFFFAOYSA-N CC(C)(C)OC(=O)N1CC(C1)OCC(O)=O
2500 0 BENKAPCDIOILGV-UHFFFAOYSA-N CC(C)(C)OC(=O)N1CC(O)CC1C(O)=O
2501 0 MCLJFIDAGNUXIH-UHFFFAOYSA-N C(CCN=CC1=CC=CC=N1)CN=CC1=CC=CC=N1
2502 0 INEXVHNZGZMSSV-UHFFFAOYSA-N CCCCCCCCCCC=CS(O)(=O)=O
2503 0 KNLGAFRWDBYJLM-UHFFFAOYSA-N CC1=NN=C(C)N1NC(=O)NC1=CC=CC=C1
2504 0 YUMHJXLSSASJGN-ZYHUDNBSSA-N CCCCCCCC(O)C1=CC(C)OC1=O
2505 0 BENKAPCDIOILGV-UHFFFAOYSA-N CC(C)(C)OC(=O)N1CC(O)CC1C(O)=O
2506 0 GELQGNSEMRPIQJ-UHFFFAOYSA-N CN(C)C1=NC(=NC(=N1)N(C)C)N(C)CO
2507 0 NWXURPPRRDIPIN-UHFFFAOYSA-N CC1CCCC(=O)CCCCCCC(=O)O1
2508 0 NGDMCQAAEDAQDO-UHFFFAOYSA-N CC(O)=NC1C(CO)OC2OC(C)(C)OC12
2509 0 DBYKPFUBHBFDQT-UHFFFAOYSA-N N=C1NC2N3C=CC=C3C(=O)N3CCCC23N1
2510 0 LFTJLBZHKDXXBN-UHFFFAOYSA-N C[N+](C)=C1OCCC1(C1=CC=CC=C1)C1=CC=CC=C1
2511 0 RORNJBMKNIZPJI-UHFFFAOYSA-N CCOC(=O)CCN(CC(=O)OCC)C=O
2512 0 JDWALDROOCHWFQ-UHFFFAOYSA-N CCN(CC)N1C(N)=NC2=C1C(=O)N(C)C(=O)N2C
2513 0 OSBOHMQTNJXXIZ-UHFFFAOYSA-N CCCCCCCCCC=CC(=O)C(=O)O
2514 0 IBHGKIRRPOVRFN-UHFFFAOYSA-N C[N+](C)(C)C1=CC=C(C=C1)N1C(=O)C=CC1=O
2515 0 NQVJBEBKSHDOLT-UHFFFAOYSA-N CCCCC(CC)(CO)C(O)C1=CC=CO1
2516 0 YLXMIDJRRREVMX-OJAKKHQRSA-N CC(O)CCC1C2(C)COC1(C)CC(=O)C2
2517 0 IMOBTEYVVYLPTE-UHFFFAOYSA-N COC(=O)C1(CC(C)(C)ON1C)C(=O)OC
2518 0 TYOWULULNKJRPN-UHFFFAOYSA-N CCON1CC1(C(=O)OCC)C(=O)OCC
2519 0 JTVSVAIMUGFDKG-UHFFFAOYSA-N CC1CCC(C)C(=O)CCCCCC(=O)O1
2520 0 LYOJMOXGTZZPFW-UHFFFAOYSA-N [H]C12CCC3(OO1)C(C)(C)C(O)CCC3(C)C2
2521 0 COZAZKCWQGBJDE-UHFFFAOYSA-N Nc1ncnc2n(cnc12)C1CC(CO)C=C1
2522 0 XNJJGNWGGYVCMI-UHFFFAOYSA-N OC(=N)CCC\N=C(\O)CCC[C-]1[C-]=[C-][C-]=[C-]1
2523 0 PKPNNFLLPTYWNC-UHFFFAOYSA-N CCCCN(CCCC)C(=N)C1=CC=C(Cl)C=C1
2524 0 UBAPKQOIZNKELD-UHFFFAOYSA-N CN(C)C(=O)OC1=CC=CC2=C1[N+](C)=CC=C2
2525 0 QOACAZJRHYDELZ-UHFFFAOYSA-N CCCCN(CCCC)C(=N)C1=CC=CC=C1Cl
2526 0 MZLUBGIGGWMLSJ-UHFFFAOYSA-N CC(C)(C)[Si](C)(C)CC#C[Si](C)(C)C
2527 0 YHHYODPKMSAGLD-UHFFFAOYSA-N COC1C(OC2OC(C)(C)OC12)C=[N+](C)[O-]
2528 0 ZBVWOTQTKFUQHP-UHFFFAOYSA-N CNCC(C1(O)C=CC(=C(C1O)OC)O)O
2529 0 LODSRPVHNOEGQV-UHFFFAOYSA-N OCCCCCCCCCCC(F)(F)F
2530 0 HETYEJCJDIXDTI-UHFFFAOYSA-N CN(C)C(=O)OC1=CC=CC2=C1C=CC=[N+]2C
2531 0 ZAAYWUPTADFYHI-UHFFFAOYSA-N CN(C)C(=O)OC1=CC2=[N+](C)C=CC=C2C=C1
2532 0 ZFFPPCSNXKFHJY-UHFFFAOYSA-N CCCCCCCC1=CC=C(C(C1O)O)O
2533 0 YXOCWKFMJCKUKZ-UHFFFAOYSA-N CC(C)(C)CNC(=O)N1C=NC2=C(N)N=CN=C12
2534 0 LOZJYPJBCJFSBL-UHFFFAOYSA-N CC(C)(C)OC(=O)NC1(CC(O)=O)COC1
2535 0 VRWFADPPHBJBER-UHFFFAOYSA-N CCCCCCCCCCC(O)CS(O)(=O)=O
2536 0 LWBQNJSIJOUFMW-UHFFFAOYSA-N COC(=O)C1COC(N1C(O)=O)C(C)(C)C
2537 0 OCBYDXDAZVRHHG-UHFFFAOYSA-N CC1=CC=C(C=C1)C(=NN=C(N)N)C1=CC=C(C)C=C1
2538 0 GBLVQECAVDBWST-UHFFFAOYSA-N CN(C)N=NC1=C(C=NN1C1CCCCO1)C(N)=O
2539 0 JZBQVIVQWFTPFM-ARSDKDGVSA-N CC12CCC3(CO1)C4(C)CCC5OC3(C2)OC45CO
2540 0 MWKGWWVPUJPDEH-UHFFFAOYSA-N CN=C(N)N=NC(C)C1=CC=C(C=C1)C1=CC=CC=C1
2541 0 HAEGGFUIUJNNCO-UHFFFAOYSA-N CC1=NC(C(N)=O)=C(N)N1NC1=CC=CC=C1
2542 0 WECSIJRHAJTOBH-UHFFFAOYSA-N CC1C(N=C(NN1C)C1=CN=CC=C1)C1=CC=CC=C1
2543 0 CVCHEFPMZFLVEI-UHFFFAOYSA-N NC1=C2N=CN(CCN(CCO)CCO)C2=NC=N1
2544 0 CYVJFXKWPLHZTD-UHFFFAOYSA-N CCOC(=O)CC(=O)CCC1CCCCC1
2545 0 PBJAGWWZNLGYDB-UHFFFAOYSA-N CCCCCCCc1c(O)c(OC)cc(O)c1C=O
2546 0 DAMNKYZWPOUBAV-UHFFFAOYSA-N CC1(C)OB(OC1(C)C)C=C[Si](C)(C)C
2547 0 NTJLSVSHOMWEIC-UHFFFAOYSA-N CC(C)(C)OC(=O)NC1(CCOC1)C(O)=O
2548 0 VFNHKPVVQUZYKS-UHFFFAOYSA-N NC1=NC=C(C=C1)C(=O)NCCC1=CN=CN1
2549 0 CECPLRHNMCHBPC-UHFFFAOYSA-N CNC1=NC=CN2C(=CN=C12)C1=CC=C(C=C1)C(C)C
2550 0 DGLMNZZCNSXUIR-UHFFFAOYSA-N CN(C)N=NC1=NN(C=C1C(N)=O)C1CCCCO1
2551 0 WBDQJDWUJUIPAK-UHFFFAOYSA-N O=CC1(O)C2(C=O)OC2CC2C1(C)CCCC2(C)C
2552 0 LGDIXRNRHUSUCV-UHFFFAOYSA-N FC1=CC(N2CCNCC2)=C2N=CC=CC2=C1
2553 0 OBQFZQVGTKIOHC-UHFFFAOYSA-N CN1N=C(CN=C(N)N)c2ccccc2C1=O
2554 0 HMTNCYSWTHJAAG-UHFFFAOYSA-N OC(=O)CCCCCCCCC=CC(=O)C
2555 0 KQNFMIIVGRJZKI-UHFFFAOYSA-N CN(C)C(=O)c1ccc(cc1)\N=C(/N)NC(N)=N
2556 0 YKFZXSIDXPPYAL-UHFFFAOYSA-N CCNC(=O)c1ccc(cc1)\N=C(/N)NC(N)=N
2557 0 NYXBBPKYDYESHK-UHFFFAOYSA-N CN(C)N=NC1=CC=CC=C1C(=O)NCC#N
2558 0 FPQILCIGCASDLY-UHFFFAOYSA-N CN(C)C1=CC2=NC3=C(C=CC(=C3)N(C)C)N=C2C=C1
2559 0 NQJVZXLJUUTCFR-RVXSEFIVSA-N CC1C2CCC3(C)OC3CCC4(C)OC4C2OC1=O
2560 0 BENKAPCDIOILGV-UHFFFAOYSA-N CC(C)(C)OC(=O)N1CC(O)CC1C(O)=O
2561 0 NXGUSEWCMYUIES-UHFFFAOYSA-N C1CC(CCN1)C1=NN=C(O1)C1=NC=CN=C1
2562 0 NVOJPVOJWWNVAO-UHFFFAOYSA-N CCCCN(CCCC)C(Cl)=NC1=CC=CC=C1
2563 0 OMVNKGYLCRBYAN-UHFFFAOYSA-N CNCC(C1=CC(=C(C(C1O)O)O)OC)O
