# Supplementary material for: Ion mobility collision cross-section atlas for known and unknown metabolite annotation in untargeted metabolomics
Source: Nat Commun. 2020 Aug 28;11:4334. doi: 10.1038/s41467-020-18171-8 (PMC7455731; doi:10.1038/s41467-020-18171-8)
Supplement: Supplementary file 8 — Supplementary Data 5 [file 41467_2020_18171_MOESM8_ESM.zip › 01_positive_mode/L0717/cfmid_pred_spec.msp]

Name: +ve in-silico MS/MS by CFM-ID for ILMHTGUGRLGMCR-LRIVTRFWSA-N
ID: ILMHTGUGRLGMCR-LRIVTRFWSA-N
Comment: Energy0
Num peaks: 9
219.1379563 2.540791153
235.1328709 3.470651889
237.148521 6.368589485
245.1172208 4.925879935
263.1277855 4.157620146
265.1434356 3.296064139
273.1121354 4.338874683
291.1227001 29.42794476
309.1332648 23.31281086

Name: +ve in-silico MS/MS by CFM-ID for ILMHTGUGRLGMCR-LRIVTRFWSA-N
ID: ILMHTGUGRLGMCR-LRIVTRFWSA-N
Comment: Energy1
Num peaks: 17
43.05422664 6.224050797
215.1066561 3.298562251
217.1223062 3.310824119
219.1379563 3.785385553
231.1015708 3.885097958
235.1328709 3.103491774
237.148521 3.747736492
243.1015708 2.912719822
245.1172208 2.805423456
247.0600999 1.534067593
247.1328709 2.956789415
261.1121354 1.603025705
263.1277855 2.230096211
265.1434356 3.156515497
273.1121354 8.200718221
291.1227001 18.0767035
309.1332648 9.839708753

Name: +ve in-silico MS/MS by CFM-ID for ILMHTGUGRLGMCR-LRIVTRFWSA-N
ID: ILMHTGUGRLGMCR-LRIVTRFWSA-N
Comment: Energy2
Num peaks: 15
39.02292652 9.984926269
41.03857658 6.343519281
43.05422664 9.959578635
45.06987671 3.292497119
189.0546206 1.6136186
191.0702706 1.775499542
193.0859207 4.597167966
215.1066561 5.769628475
217.1223062 6.666127374
219.1379563 18.76574821
235.1328709 2.434624746
237.148521 2.267546341
245.1172208 1.633112875
247.1328709 3.362257918
273.1121354 2.175284372

Name: +ve in-silico MS/MS by CFM-ID for VAYQNUBOZLPGDH-OLXJLDBKSA-N
ID: VAYQNUBOZLPGDH-OLXJLDBKSA-N
Comment: Energy0
Num peaks: 13
65.03857658 2.066789695
67.05422664 6.726151754
69.06987671 5.781618274
71.08552677 1.845557434
73.10117684 3.038418226
87.08044139 1.968630697
179.0338851 1.689444864
181.0495352 1.355515423
263.1277855 1.440726456
265.1434356 1.396451905
277.1070501 2.035799985
291.1227001 2.420997479
309.1332648 48.73666343

Name: +ve in-silico MS/MS by CFM-ID for VAYQNUBOZLPGDH-OLXJLDBKSA-N
ID: VAYQNUBOZLPGDH-OLXJLDBKSA-N
Comment: Energy1
Num peaks: 21
43.05422664 1.101169025
67.05422664 2.703777519
69.06987671 3.894735845
71.08552677 1.653526833
73.10117684 1.072045537
149.0233204 2.079517427
151.0389705 1.528759005
153.0546206 2.433519418
165.0546206 1.315881359
167.0338851 1.324133157
179.0338851 23.95548237
181.0495352 18.28462257
183.0651853 2.056334912
185.0808353 1.458642865
187.0964854 1.804350411
265.0706646 0.7809486004
277.1070501 0.705154603
279.1227001 0.8523855634
281.1383502 4.981614983
291.1227001 1.599108568
309.1332648 4.873516834

Name: +ve in-silico MS/MS by CFM-ID for VAYQNUBOZLPGDH-OLXJLDBKSA-N
ID: VAYQNUBOZLPGDH-OLXJLDBKSA-N
Comment: Energy2
Num peaks: 31
39.02292652 4.872623446
41.03857658 4.106372224
43.05422664 3.05135535
45.06987671 1.416910723
51.02292652 2.986553888
53.03857658 4.384910584
55.05422664 1.867460575
57.0334912 2.584618371
57.06987671 1.315994819
65.03857658 2.810514976
67.05422664 9.490743375
69.06987671 2.935201274
71.08552677 2.001018552
73.10117684 1.745706002
79.05422664 1.186341945
81.06987671 1.114260184
83.08552677 1.453975134
85.02840582 1.279854762
111.0440559 1.768191182
113.0597059 1.30375362
137.0233204 1.086053047
139.0389705 1.98255103
149.0233204 1.635113236
151.0389705 2.333457908
153.0546206 1.483932681
165.0182351 1.019869476
165.0546206 1.402754186
167.0338851 1.151222949
179.0338851 1.475321807
181.0495352 1.65567997
193.0859207 1.073125699

Name: +ve in-silico MS/MS by CFM-ID for QVCMHGGNRFRMAD-XFGHUUIASA-N
ID: QVCMHGGNRFRMAD-XFGHUUIASA-N
Comment: Energy0
Num peaks: 6
290.1386845 0.5222015568
296.1128637 0.3938701262
298.1285138 0.2881849613
308.1492492 14.6665732
310.1285138 1.323383746
326.1598139 82.17222114

Name: +ve in-silico MS/MS by CFM-ID for QVCMHGGNRFRMAD-XFGHUUIASA-N
ID: QVCMHGGNRFRMAD-XFGHUUIASA-N
Comment: Energy1
Num peaks: 6
290.1386845 4.227822042
292.1179491 1.47374094
298.1285138 0.3894763786
308.1492492 27.84609834
310.1285138 2.699470448
326.1598139 62.3358901

Name: +ve in-silico MS/MS by CFM-ID for QVCMHGGNRFRMAD-XFGHUUIASA-N
ID: QVCMHGGNRFRMAD-XFGHUUIASA-N
Comment: Energy2
Num peaks: 6
280.1179491 7.533460714
282.1335992 7.445800139
290.1386845 20.3330384
292.1179491 19.42568056
308.1492492 21.69068461
310.1285138 5.702828998

Name: +ve in-silico MS/MS by CFM-ID for AUWRHMAICBSXMC-NSHDSACASA-N
ID: AUWRHMAICBSXMC-NSHDSACASA-N
Comment: Energy0
Num peaks: 14
58.06512568 2.24533022
60.08077574 1.987223945
101.0597059 1.24689073
143.0702706 1.398972638
144.1019051 3.142510246
162.1124698 1.786742211
240.15942 4.427552485
242.17507 2.309208317
244.1543346 1.164789722
258.1699847 8.888551145
260.1856347 1.369168466
268.1543346 13.1227588
286.1648993 27.60208311
304.175464 10.01893997

Name: +ve in-silico MS/MS by CFM-ID for AUWRHMAICBSXMC-NSHDSACASA-N
ID: AUWRHMAICBSXMC-NSHDSACASA-N
Comment: Energy1
Num peaks: 30
55.05422664 1.156451219
60.08077574 5.723910909
71.01275576 2.119423829
73.02840582 0.702551102
81.0334912 0.6970440013
83.04914126 1.335362218
85.02840582 2.738757914
86.0964258 1.718368506
97.06479133 1.804211671
99.08044139 0.9317974876
100.1120759 6.074219229
101.0597059 1.422501656
102.0913404 0.8290642022
115.075356 1.268024194
118.1226406 0.8642780356
125.0597059 1.848842867
126.0913404 4.574309317
128.1069905 1.170256599
143.0702706 3.68353028
144.1019051 21.69026822
146.0811697 0.9022137699
162.1124698 4.346630927
214.1801554 0.7169677387
240.15942 1.038810969
242.17507 0.9784360302
244.1543346 1.430407366
258.1699847 2.531924
268.1543346 1.796190465
286.1648993 3.003991183
304.175464 0.9125851703

Name: +ve in-silico MS/MS by CFM-ID for AUWRHMAICBSXMC-NSHDSACASA-N
ID: AUWRHMAICBSXMC-NSHDSACASA-N
Comment: Energy2
Num peaks: 31
27.02292652 4.393013195
39.02292652 1.963470082
41.03857658 4.910782911
43.05422664 0.8980598769
53.03857658 1.716557643
55.05422664 6.72372138
57.06987671 0.893340277
59.01275576 2.471591663
60.08077574 1.276279796
69.06987671 4.08116779
71.01275576 3.548819698
73.02840582 2.439093481
79.01784114 1.081356004
90.09134042 0.9083905106
97.02840582 2.122548831
97.06479133 1.106547036
99.04405588 2.05199273
100.1120759 2.769529942
101.0597059 2.179899605
115.075356 1.809645559
118.1226406 1.249207585
143.0702706 0.9963240491
144.1019051 4.276636947
162.1124698 1.004587065
172.1332052 1.627892543
186.1488553 1.982071509
196.1332052 0.8719119213
198.1488553 1.153987308
214.1801554 2.381072091
240.15942 0.9973857234
242.17507 1.551934065

Name: +ve in-silico MS/MS by CFM-ID for QVCMHGGNRFRMAD-UHFFFAOYSA-N
ID: QVCMHGGNRFRMAD-UHFFFAOYSA-N
Comment: Energy0
Num peaks: 6
290.1386845 0.5222015568
296.1128637 0.3938701262
298.1285138 0.2881849613
308.1492492 14.6665732
310.1285138 1.323383746
326.1598139 82.17222114

Name: +ve in-silico MS/MS by CFM-ID for QVCMHGGNRFRMAD-UHFFFAOYSA-N
ID: QVCMHGGNRFRMAD-UHFFFAOYSA-N
Comment: Energy1
Num peaks: 6
290.1386845 4.227822042
292.1179491 1.47374094
298.1285138 0.3894763786
308.1492492 27.84609834
310.1285138 2.699470448
326.1598139 62.3358901

Name: +ve in-silico MS/MS by CFM-ID for QVCMHGGNRFRMAD-UHFFFAOYSA-N
ID: QVCMHGGNRFRMAD-UHFFFAOYSA-N
Comment: Energy2
Num peaks: 6
280.1179491 7.533460714
282.1335992 7.445800139
290.1386845 20.3330384
292.1179491 19.42568056
308.1492492 21.69068461
310.1285138 5.702828998

Name: +ve in-silico MS/MS by CFM-ID for KOUVNGDGNNAPQW-UHFFFAOYSA-N
ID: KOUVNGDGNNAPQW-UHFFFAOYSA-N
Comment: Energy0
Num peaks: 11
43.01784114 1.743423375
217.0859207 2.38147445
231.1015708 3.504357089
233.0808353 1.268041014
235.0964854 1.867655596
249.1121354 10.6918476
263.1277855 1.458727726
267.1227001 9.158696801
273.1121354 2.271560466
291.1227001 23.90740408
309.1332648 22.27533876

Name: +ve in-silico MS/MS by CFM-ID for KOUVNGDGNNAPQW-UHFFFAOYSA-N
ID: KOUVNGDGNNAPQW-UHFFFAOYSA-N
Comment: Energy1
Num peaks: 31
43.01784114 1.470377887
81.0334912 1.477204345
97.02840582 1.442562431
99.04405588 1.450518777
151.075356 1.438532221
175.075356 2.320734573
177.0910061 1.3083467
179.1066561 2.255484532
189.0546206 1.381083722
191.0702706 3.065139183
193.0859207 1.086971791
195.1015708 3.28385168
211.0964854 1.023780276
215.0702706 1.934146662
217.0859207 3.538266538
219.1015708 1.206546113
221.1172208 3.208709879
231.1015708 4.097369461
233.0808353 1.501329483
235.0964854 1.195337636
239.1277855 0.9812950515
243.1015708 1.426055991
245.1172208 0.9547348075
249.1121354 11.0253526
261.1121354 0.9717903177
263.1277855 1.352906578
267.1227001 4.508936535
273.1121354 1.6762655
281.1383502 1.169615739
291.1227001 5.545275275
309.1332648 3.809263309

Name: +ve in-silico MS/MS by CFM-ID for KOUVNGDGNNAPQW-UHFFFAOYSA-N
ID: KOUVNGDGNNAPQW-UHFFFAOYSA-N
Comment: Energy2
Num peaks: 31
25.00727645 0.9476095323
39.02292652 0.9731484051
43.01784114 2.24386137
43.05422664 1.9638559
53.00219107 2.982873175
105.0334912 0.9453806831
107.0491413 1.268625234
123.0440559 0.96606293
175.075356 2.316607698
177.0910061 2.686156347
191.0702706 2.760140516
193.0859207 2.179637293
195.1015708 2.789880109
197.1172208 0.9518520901
205.1223062 1.145836299
215.0702706 2.295492083
217.0859207 2.068474366
219.1015708 2.378140721
221.1172208 2.452840394
223.1328709 1.333824529
229.0859207 2.301213185
231.1015708 3.510374989
233.0808353 2.669341269
239.1277855 1.164201345
247.0964854 1.814948582
249.1121354 10.59096722
251.0914 1.787325461
267.1227001 0.9576732528
273.1121354 1.147292099
275.0914 1.474790699
291.1227001 1.040010119

Name: +ve in-silico MS/MS by CFM-ID for XFGRNAPKLGXDGF-UHFFFAOYSA-N
ID: XFGRNAPKLGXDGF-UHFFFAOYSA-N
Comment: Energy0
Num peaks: 11
97.10117684 1.547985209
123.0804414 1.489599557
125.0960915 6.594253134
143.1066561 10.70329976
149.0233204 7.174860366
245.1172208 5.208449268
247.1328709 1.056748049
263.1277855 5.945269653
273.1121354 6.138995303
291.1227001 25.64489462
309.1332648 8.87790303

Name: +ve in-silico MS/MS by CFM-ID for XFGRNAPKLGXDGF-UHFFFAOYSA-N
ID: XFGRNAPKLGXDGF-UHFFFAOYSA-N
Comment: Energy1
Num peaks: 31
41.03857658 1.130735649
67.05422664 0.913531418
69.0334912 0.8398246287
69.06987671 0.9196443667
73.02840582 1.828732516
81.06987671 1.352247342
83.08552677 2.488108519
85.02840582 1.034361233
87.04405588 1.670355836
95.08552677 0.8963177452
97.10117684 3.999187515
99.1168269 1.053474682
105.0334912 1.961931689
125.0960915 3.652106778
141.0910061 0.7453690858
143.1066561 10.7569135
149.0233204 9.765403099
203.1066561 1.30088244
215.1066561 0.6837138256
217.1223062 2.678001163
219.1379563 0.6581866343
231.1015708 0.9500122304
235.0964854 0.7610561821
243.1015708 1.050969566
245.1172208 4.191910759
247.1328709 1.379725343
249.1121354 1.202130171
263.1277855 5.46698254
273.1121354 3.558536904
291.1227001 6.827176674
309.1332648 1.611782852

Name: +ve in-silico MS/MS by CFM-ID for XFGRNAPKLGXDGF-UHFFFAOYSA-N
ID: XFGRNAPKLGXDGF-UHFFFAOYSA-N
Comment: Energy2
Num peaks: 31
27.02292652 2.242084321
41.03857658 2.348795969
49.00727645 1.289433783
51.02292652 2.109129367
53.03857658 1.16386368
55.05422664 2.165881631
57.06987671 0.8397905285
59.01275576 1.414131076
65.00219107 0.7045663528
67.05422664 1.465957001
68.99710569 1.34888594
69.06987671 2.183929237
71.01275576 1.489095785
73.02840582 2.750434866
79.05422664 0.7479024332
81.06987671 2.94149081
83.08552677 4.241336008
95.08552677 0.9226252837
97.10117684 6.033499857
99.1168269 1.272412582
105.0334912 8.010788985
107.0491413 0.9237070241
133.0284058 0.7527672314
143.1066561 3.318415324
149.0233204 7.875029477
175.075356 1.361036797
189.0910061 1.489266409
203.1066561 2.730835409
217.1223062 4.536714888
237.1121354 0.7120742969
245.1172208 1.511589

Name: +ve in-silico MS/MS by CFM-ID for REDMNGDGDYFZRE-WKWISIMFSA-N
ID: REDMNGDGDYFZRE-WKWISIMFSA-N
Comment: Energy0
Num peaks: 19
42.03382555 2.833832244
70.02874017 1.280419953
88.03930485 6.997793902
204.086649 2.301554317
219.097548 1.825217468
221.1131981 1.62734513
245.1131981 2.716090842
247.0924626 1.423938513
249.1081127 1.54301529
250.0921283 1.464912073
263.1237627 11.82523811
265.1030273 6.909672666
265.1394128 1.588223812
267.1186774 1.629830237
273.1081127 1.418178982
274.0921283 1.484046012
291.1186774 13.39573424
292.102693 4.27986639
309.1292421 13.6055266

Name: +ve in-silico MS/MS by CFM-ID for REDMNGDGDYFZRE-WKWISIMFSA-N
ID: REDMNGDGDYFZRE-WKWISIMFSA-N
Comment: Energy1
Num peaks: 27
42.03382555 5.275146418
44.04947561 2.321080298
58.02874017 2.08646595
60.04439023 6.0878547
62.0600403 1.301035839
71.01275576 1.520291325
88.03930485 8.744715218
106.0498695 2.356829188
186.0760843 1.087738379
203.1026334 0.8721540774
204.086649 6.60039248
219.097548 4.08385841
221.1131981 3.870550973
245.1131981 7.415039382
246.0972137 2.486257491
247.0924626 0.9656748128
247.1288481 1.861505844
249.1081127 1.428835125
250.0921283 0.9121967079
263.1237627 9.354908605
265.1030273 1.761291317
265.1394128 1.114960861
273.1081127 0.934500649
274.0921283 1.096558674
291.1186774 2.95513278
292.102693 0.9139515521
309.1292421 1.015927422

Name: +ve in-silico MS/MS by CFM-ID for REDMNGDGDYFZRE-WKWISIMFSA-N
ID: REDMNGDGDYFZRE-WKWISIMFSA-N
Comment: Energy2
Num peaks: 31
41.00219107 0.9559529001
42.03382555 12.56483216
43.01784114 3.658379489
44.04947561 1.926227962
45.0334912 1.246924775
57.0334912 1.001229078
58.02874017 2.065505021
60.04439023 1.407877753
70.02874017 3.011240339
73.02840582 1.571803452
75.04405588 0.8725814216
88.03930485 10.64294994
92.07060498 0.8093634164
100.0393049 0.7444296513
132.0655196 0.8198883324
145.0607686 1.423150383
160.0604342 0.8762917506
161.0556832 0.9816094366
162.0760843 1.5463822
174.0760843 0.7732394531
190.0709989 0.9990555712
192.086649 1.449625247
204.086649 2.531225356
205.0818979 1.041865881
218.102299 2.262280513
219.097548 0.9044060555
232.0815636 1.030560631
245.1131981 3.054043833
247.0924626 1.301283646
247.1288481 0.9001725338
249.1081127 0.7814768439

Name: +ve in-silico MS/MS by CFM-ID for VJXSSYDSOJBUAV-UHFFFAOYSA-N
ID: VJXSSYDSOJBUAV-UHFFFAOYSA-N
Comment: Energy0
Num peaks: 6
151.075356 2.75462655
188.0930717 8.008002203
294.1349366 6.479202095
296.1505866 1.736132599
309.1346022 7.524665777
326.1611513 56.35456186

Name: +ve in-silico MS/MS by CFM-ID for VJXSSYDSOJBUAV-UHFFFAOYSA-N
ID: VJXSSYDSOJBUAV-UHFFFAOYSA-N
Comment: Energy1
Num peaks: 22
137.0597059 4.006646047
139.075356 1.340282652
151.075356 3.579789119
161.0821727 0.9040565456
171.0665226 2.101586233
174.0774217 4.193567726
176.0930717 1.479290587
186.0774217 3.340881796
188.0930717 14.65277124
190.1087218 1.435645658
202.1087218 0.8706219775
252.0879864 3.508613504
254.1036364 1.107578667
256.1192865 1.843239603
258.1349366 1.608199717
282.1349366 1.295646808
284.1393532 0.9693360224
294.1349366 4.909248142
299.1502523 1.103300593
309.1346022 9.496414533
310.1298512 1.855817132
326.1611513 14.47039293

Name: +ve in-silico MS/MS by CFM-ID for VJXSSYDSOJBUAV-UHFFFAOYSA-N
ID: VJXSSYDSOJBUAV-UHFFFAOYSA-N
Comment: Energy2
Num peaks: 31
49.00727645 0.9187898378
83.04914126 1.322943311
105.0334912 1.751147034
107.0491413 2.421431151
121.0647913 3.16328497
123.0804414 0.8413374016
146.0712737 2.618643274
148.0869237 1.054911929
151.075356 2.331140205
161.0821727 4.779938611
171.0665226 4.417886001
172.0617716 1.339603094
173.0821727 2.732913916
174.0774217 2.381470895
185.0821727 0.9715412049
186.0774217 4.813029903
188.0930717 7.175610855
198.0774217 1.241418448
210.0774217 1.828282181
212.0930717 4.844291414
214.1087218 0.8722202172
226.1087218 1.794960195
250.1087218 0.8987649877
257.1284542 1.083595115
258.1349366 0.9484259614
268.1192865 1.568418665
270.1349366 1.66032923
280.1192865 1.360281001
299.1502523 0.9509577344
309.1346022 0.9103185869
310.1298512 1.213690483

Name: +ve in-silico MS/MS by CFM-ID for JADDQZYHOWSFJD-BMYQGPEFSA-N
ID: JADDQZYHOWSFJD-BMYQGPEFSA-N
Comment: Energy0
Num peaks: 6
46.06512568 11.96481832
136.0617716 50.69139406
264.0727302 4.016488632
281.0992793 1.548807652
291.1200148 2.811118281
309.1305794 17.07312223

Name: +ve in-silico MS/MS by CFM-ID for JADDQZYHOWSFJD-BMYQGPEFSA-N
ID: JADDQZYHOWSFJD-BMYQGPEFSA-N
Comment: Energy1
Num peaks: 6
46.06512568 12.53996618
72.04439023 1.789858887
107.0352225 2.788807073
109.0508726 1.607717899
119.0352225 1.021207709
136.0617716 63.94282752

Name: +ve in-silico MS/MS by CFM-ID for JADDQZYHOWSFJD-BMYQGPEFSA-N
ID: JADDQZYHOWSFJD-BMYQGPEFSA-N
Comment: Energy2
Num peaks: 11
29.03857658 4.446652129
30.03382555 1.476960515
43.02907452 1.657980749
44.04947561 1.456695679
46.06512568 13.62789037
94.03997355 6.394955432
107.0352225 2.081203122
109.0508726 4.354422216
119.0352225 15.60120221
134.0461215 3.400272148
136.0617716 25.83521797

Name: +ve in-silico MS/MS by CFM-ID for KLVYMYQTRZCMLE-CYBMUJFWSA-N
ID: KLVYMYQTRZCMLE-CYBMUJFWSA-N
Comment: Energy0
Num peaks: 6
95.06037464 47.44809369
121.0396392 2.795104819
172.0756904 3.069981018
189.1022395 7.858326709
215.081504 4.032051622
309.1346022 28.43050035

Name: +ve in-silico MS/MS by CFM-ID for KLVYMYQTRZCMLE-CYBMUJFWSA-N
ID: KLVYMYQTRZCMLE-CYBMUJFWSA-N
Comment: Energy1
Num peaks: 6
78.03382555 4.344878081
95.06037464 62.54583578
121.0396392 3.674815818
172.0756904 3.70207145
189.1022395 5.908857921
215.081504 3.692273588

Name: +ve in-silico MS/MS by CFM-ID for KLVYMYQTRZCMLE-CYBMUJFWSA-N
ID: KLVYMYQTRZCMLE-CYBMUJFWSA-N
Comment: Energy2
Num peaks: 16
39.02292652 2.543698531
41.03857658 3.305172326
51.02292652 1.247810019
53.03857658 2.391588046
64.01817548 1.791580113
66.03382555 5.370932751
67.02907452 2.163103502
68.04947561 4.039806645
78.03382555 4.847539929
79.02907452 2.460235954
95.06037464 35.05086493
121.0396392 2.192362483
161.1073248 1.264357548
170.0600403 2.274199762
172.0756904 8.7796851
187.0865894 1.124639892

Name: +ve in-silico MS/MS by CFM-ID for PEZPMAYDXJQYRV-UHFFFAOYSA-N
ID: PEZPMAYDXJQYRV-UHFFFAOYSA-N
Comment: Energy0
Num peaks: 6
44.04947561 12.01094764
266.092403 10.29665401
295.1189521 3.423885223
308.1505866 9.607983445
309.1346022 16.2592021
326.1611513 29.49244792

Name: +ve in-silico MS/MS by CFM-ID for PEZPMAYDXJQYRV-UHFFFAOYSA-N
ID: PEZPMAYDXJQYRV-UHFFFAOYSA-N
Comment: Energy1
Num peaks: 14
44.04947561 34.97622912
106.0287402 2.133452004
248.0818384 1.942077732
249.0658539 4.034934749
266.092403 7.7755266
291.1240375 3.313655275
292.1080531 2.561852225
295.1189521 2.41343698
297.1346022 1.617396975
298.1662367 1.587702504
299.1502523 2.12167772
308.1505866 2.436615617
309.1346022 9.854491536
326.1611513 3.500266915

Name: +ve in-silico MS/MS by CFM-ID for PEZPMAYDXJQYRV-UHFFFAOYSA-N
ID: PEZPMAYDXJQYRV-UHFFFAOYSA-N
Comment: Energy2
Num peaks: 31
27.02292652 2.560894651
30.03382555 2.533866238
40.01817548 0.8661626524
42.03382555 1.309297535
44.04947561 24.88358337
80.04947561 1.125024627
93.04472458 0.9674371114
106.0287402 3.912651943
129.0447246 1.542859495
131.0603746 0.7236416334
133.0760247 4.445481298
157.0396392 0.8397603129
159.0552893 0.8748753435
161.0709393 2.159936672
172.0869237 1.038597055
176.1182239 0.7995820947
235.0502039 2.440867018
237.0658539 0.7830257834
238.0974884 1.5822324
239.081504 0.9575605527
248.0818384 3.313669236
249.0658539 3.793614819
250.0974884 3.194754571
266.092403 7.742261946
268.1080531 0.8850371587
278.092403 0.6966652485
291.1240375 0.9686624347
292.1080531 0.7574200188
296.1505866 0.6905224612
299.1502523 0.9040044248
309.1346022 1.067968004

Name: +ve in-silico MS/MS by CFM-ID for ITOYZJGFTNTKKR-UHFFFAOYSA-N
ID: ITOYZJGFTNTKKR-UHFFFAOYSA-N
Comment: Energy0
Num peaks: 6
55.05422664 3.607622939
188.0930717 1.797671852
272.1142011 3.149354212
294.1349366 2.758457434
309.1346022 4.35312094
326.1611513 73.56307434

Name: +ve in-silico MS/MS by CFM-ID for ITOYZJGFTNTKKR-UHFFFAOYSA-N
ID: ITOYZJGFTNTKKR-UHFFFAOYSA-N
Comment: Energy1
Num peaks: 21
41.03857658 2.271147424
43.05422664 2.064526705
55.05422664 4.08483959
137.0597059 0.9623746038
188.0930717 6.373997917
252.0879864 0.866441106
256.082901 1.010178358
268.1192865 1.489206746
272.1142011 5.850949329
282.1237032 1.100076853
282.1349366 2.398579504
284.1142011 2.683418122
294.1349366 4.764428926
296.1142011 1.277009145
296.1505866 1.210947987
298.1298512 2.119527539
299.1502523 3.380205077
300.1455012 0.8343473
309.1346022 7.806689583
310.1298512 1.978649261
326.1611513 25.78639207

Name: +ve in-silico MS/MS by CFM-ID for ITOYZJGFTNTKKR-UHFFFAOYSA-N
ID: ITOYZJGFTNTKKR-UHFFFAOYSA-N
Comment: Energy2
Num peaks: 31
41.03857658 0.9197875879
43.05422664 1.258017489
53.03857658 1.219833396
55.05422664 30.80677519
106.0399735 1.484708202
111.0440559 0.6481271775
134.0461215 2.186443581
137.0597059 3.901855342
146.0461215 1.511267555
172.0617716 0.7889784428
186.0774217 1.330536149
188.0930717 1.053906761
202.0723363 1.24577983
226.0723363 0.6945026831
228.076753 1.390612584
228.0879864 2.974216686
230.092403 0.7556036558
238.1087218 0.8182810747
240.0879864 3.665335384
242.092403 2.282198307
243.087652 1.494736164
255.087652 2.040153627
256.082901 6.591960585
257.1033021 1.060643656
270.098551 0.7113719191
270.1349366 0.9390281977
272.1142011 1.144920661
272.1393532 0.7206854846
280.1192865 0.7310989646
309.1346022 0.8453224172
310.1298512 0.7996323402

Name: +ve in-silico MS/MS by CFM-ID for JCDXXNIRWRRGBX-UHFFFAOYSA-N
ID: JCDXXNIRWRRGBX-UHFFFAOYSA-N
Comment: Energy0
Num peaks: 6
57.06987671 5.218248584
270.098551 2.032341094
296.1505866 5.210134158
299.1502523 2.625576938
309.1346022 3.866136755
326.1611513 66.5643203

Name: +ve in-silico MS/MS by CFM-ID for JCDXXNIRWRRGBX-UHFFFAOYSA-N
ID: JCDXXNIRWRRGBX-UHFFFAOYSA-N
Comment: Energy1
Num peaks: 22
57.06987671 7.797046355
107.0491413 1.150770757
123.0440559 0.9413587225
135.0440559 5.968848984
190.1087218 1.231952972
224.0930717 0.816196774
240.0879864 4.432829178
243.087652 0.7215823855
253.0720019 1.563265596
254.1036364 1.137353802
268.082901 0.8454442369
270.098551 16.34164766
278.1400219 0.8626616597
282.098551 4.931492701
282.1237032 1.030397058
284.1142011 0.7783178703
284.1393532 0.9883508935
296.1505866 3.346048083
299.1502523 2.701089327
309.1346022 3.163076361
310.1298512 1.442272741
326.1611513 18.03986395

Name: +ve in-silico MS/MS by CFM-ID for JCDXXNIRWRRGBX-UHFFFAOYSA-N
ID: JCDXXNIRWRRGBX-UHFFFAOYSA-N
Comment: Energy2
Num peaks: 31
39.02292652 1.066819086
41.03857658 4.082652973
43.05422664 2.796047685
45.06987671 0.7490702081
55.05422664 3.094662793
57.06987671 16.07506239
91.05422664 0.8407784727
105.0334912 0.9916315985
107.0491413 0.7766200801
109.0508726 1.524932875
123.0440559 0.9751957156
134.0461215 0.8493491715
135.0440559 4.159614513
148.0617716 1.066234911
160.0617716 1.835024253
172.0617716 0.9202567727
174.0774217 2.357652466
186.0774217 2.814876831
200.0930717 0.9137490795
222.0774217 3.315976372
224.0930717 3.877351352
228.076753 1.302373678
236.0930717 1.965718291
238.0723363 2.230009746
240.0879864 3.367787111
243.087652 1.193264313
252.0879864 1.474591512
253.0720019 2.843231533
255.087652 1.185957681
270.098551 2.422857443
284.1142011 0.8318679755

Name: +ve in-silico MS/MS by CFM-ID for UKVVEWLDHJDSNJ-UHFFFAOYSA-N
ID: UKVVEWLDHJDSNJ-UHFFFAOYSA-N
Comment: Energy0
Num peaks: 15
69.04472458 3.05170446
81.04472458 0.9040102426
121.0760247 0.6723489081
123.0916748 1.114403122
141.0101689 3.136629224
149.1073248 1.160877053
151.1229749 10.02025898
159.0207336 2.454427743
241.0989839 4.77780976
268.1098829 0.9263482283
273.1597543 0.8536630149
277.1102173 2.92338029
279.1258674 0.7778323557
292.1098829 0.6263257751
309.136432 46.66910841

Name: +ve in-silico MS/MS by CFM-ID for UKVVEWLDHJDSNJ-UHFFFAOYSA-N
ID: UKVVEWLDHJDSNJ-UHFFFAOYSA-N
Comment: Energy1
Num peaks: 31
39.02292652 0.789607739
40.01817548 2.741887747
41.03857658 0.8525604327
42.03382555 1.206067706
55.05422664 0.7442924031
69.04472458 11.69031473
81.04472458 4.534020075
83.08552677 1.801914465
85.10117684 1.254196022
105.0447246 0.7487560377
107.0603746 0.9577769817
109.0760247 1.277506924
123.0916748 1.044850021
124.1120759 0.9471666528
129.0101689 0.919426767
141.0101689 2.55593517
142.9894335 0.6402306023
149.1073248 1.509892987
151.1229749 8.080094482
157.0050835 0.6767469173
159.0207336 5.806967898
195.0207336 0.7189920079
197.0363837 0.8177628346
199.0520337 1.127982087
235.0632671 0.9453900415
239.0945672 0.6912878858
241.0989839 7.263746602
256.1098829 0.7841643891
277.1102173 1.464878788
282.125533 2.621362175
309.136432 7.571466986

Name: +ve in-silico MS/MS by CFM-ID for UKVVEWLDHJDSNJ-UHFFFAOYSA-N
ID: UKVVEWLDHJDSNJ-UHFFFAOYSA-N
Comment: Energy2
Num peaks: 31
39.02292652 2.518635339
40.01817548 2.693349717
41.03857658 1.513375086
42.03382555 2.549321323
43.05422664 0.7497322936
52.01817548 3.358377945
54.03382555 1.333179212
55.05422664 1.14437561
57.06987671 0.9753231199
69.04472458 18.88208233
69.06987671 1.655279578
81.04472458 4.465100247
81.06987671 1.057532761
83.06037464 0.6105726406
83.08552677 1.593844
85.10117684 0.7311524216
96.08077574 0.7601839777
98.0964258 1.651896997
107.0603746 0.6659109129
109.0760247 0.7401381294
114.9945188 1.239733571
129.0101689 1.842067073
131.025819 0.6982870528
141.0101689 6.500599633
142.9894335 1.572183832
143.025819 0.8673797545
151.1229749 2.802793694
157.0050835 1.111976529
159.0207336 3.576068614
239.0833339 1.174497781
241.0989839 1.430384199

Name: +ve in-silico MS/MS by CFM-ID for QLUWQAFDTNAYPN-LLVKDONJSA-N
ID: QLUWQAFDTNAYPN-LLVKDONJSA-N
Comment: Energy0
Num peaks: 7
192.093152 2.846968679
221.1197011 5.920350118
282.124846 5.565173343
289.1295168 1.762350268
291.1251804 9.74005036
293.1044449 1.457309202
309.1357451 53.29401816

Name: +ve in-silico MS/MS by CFM-ID for QLUWQAFDTNAYPN-LLVKDONJSA-N
ID: QLUWQAFDTNAYPN-LLVKDONJSA-N
Comment: Energy1
Num peaks: 31
43.02907452 0.8735377512
44.04947561 0.6536340576
56.04947561 1.811709673
57.0334912 0.7413879851
58.06512568 1.748055926
71.06037464 0.6562140911
98.07127368 0.7985856695
100.0869237 3.283625411
192.093152 2.151517431
207.0564321 0.9449272625
210.0560978 1.289404439
219.0564321 2.123242013
221.0720822 1.592087648
225.0669968 4.716156384
234.0673312 2.678427301
235.0513468 0.7893347307
237.0669968 4.28180473
239.0826469 1.573359054
247.1353512 0.7478728379
251.0826469 0.8198621862
252.0778959 10.60265391
253.0982969 1.162537865
264.1142814 0.8388191769
265.0982969 0.790771596
265.1459158 1.159606525
266.0935459 0.7241174321
281.1408305 1.649408186
282.124846 3.304174954
289.1295168 0.8949714449
291.1251804 11.59465475
309.1357451 13.46766969

Name: +ve in-silico MS/MS by CFM-ID for QLUWQAFDTNAYPN-LLVKDONJSA-N
ID: QLUWQAFDTNAYPN-LLVKDONJSA-N
Comment: Energy2
Num peaks: 31
30.03382555 0.8957109081
39.02292652 1.845209144
41.03857658 1.683850564
42.03382555 1.176887304
43.02907452 2.39819033
44.04947561 1.558152747
55.02907452 1.515178377
57.0334912 2.356650096
57.04472458 3.666614485
59.04914126 0.9469419709
71.06037464 1.962422285
73.07602471 0.9243063861
84.05562361 4.73639144
100.0869237 2.534166464
122.0400538 2.221482175
149.0509528 4.347060043
150.0462018 1.028182106
164.0618519 2.288557305
166.0775019 2.07258309
178.0775019 1.541534437
190.0775019 0.9474535301
192.093152 7.714881995
193.088401 1.281286681
207.104051 1.676011514
210.0560978 1.011396716
219.104051 1.952869897
221.1197011 4.221464392
234.0673312 1.305732622
248.0829812 1.111234701
252.0778959 0.905165098
271.1189521 0.9409811364

Name: +ve in-silico MS/MS by CFM-ID for UXVGPBLLNUTXSC-AJGMQJJTSA-N
ID: UXVGPBLLNUTXSC-AJGMQJJTSA-N
Comment: Energy0
Num peaks: 27
56.99710569 0.6890896584
61.02840582 3.401438948
63.04405588 0.6857676485
87.00767038 0.739895394
91.0389705 3.062565116
112.0393049 0.6987055149
130.0498695 2.23087079
142.0498695 0.7280072181
144.0655196 1.144402384
159.0764186 3.210380985
163.0600999 1.105046184
200.0553488 1.230608814
201.0869833 0.6209601083
217.0818979 1.732605582
230.0659135 0.8837983965
236.0764782 0.6350584925
245.1131981 1.37502611
246.0972137 2.030420283
247.0924626 1.266868704
263.1237627 4.272145846
264.1077783 1.973780354
273.1081127 3.440918975
274.0921283 6.202967297
277.1030273 0.7455654072
291.1186774 12.28636188
292.102693 12.53098608
309.1292421 11.17890264

Name: +ve in-silico MS/MS by CFM-ID for UXVGPBLLNUTXSC-AJGMQJJTSA-N
ID: UXVGPBLLNUTXSC-AJGMQJJTSA-N
Comment: Energy1
Num peaks: 31
43.01784114 1.27718655
45.0334912 1.525225406
61.02840582 10.6490026
63.04405588 4.214300675
73.02840582 2.425366983
75.04405588 0.9512445435
91.0389705 4.833883175
93.05462057 1.001703246
113.0709393 1.69848526
130.0498695 1.014278331
141.0658539 1.842049236
142.0498695 2.577782925
144.0655196 0.89147075
159.0764186 4.502769076
170.0447842 1.178341336
171.0764186 2.44492353
172.0604342 1.430104337
187.0713333 0.980101206
199.0713333 1.367725781
200.0553488 2.612637191
201.0869833 1.47330908
202.0709989 0.9647713395
217.0818979 1.45971062
230.0659135 1.264964774
245.1131981 1.948865466
246.0972137 2.566660655
263.1237627 1.729551276
273.1081127 2.098187267
274.0921283 3.971979141
291.1186774 2.468324455
292.102693 2.737442698

Name: +ve in-silico MS/MS by CFM-ID for UXVGPBLLNUTXSC-AJGMQJJTSA-N
ID: UXVGPBLLNUTXSC-AJGMQJJTSA-N
Comment: Energy2
Num peaks: 31
29.00219107 0.8165703237
31.01784114 1.441425808
41.00219107 0.7931884796
43.01784114 2.095459065
45.0334912 2.230033991
56.99710569 2.173820069
58.02874017 1.859524768
59.01275576 1.540717649
61.02840582 5.346429365
63.04405588 1.21967316
71.01275576 1.053863832
72.04439023 1.826078456
73.02840582 1.968190484
75.04405588 1.143028676
84.04439023 2.412984274
86.02365479 0.9962382578
87.00767038 0.8197110729
88.03930485 1.94581226
91.0389705 1.669773044
99.05528926 1.997755894
113.0709393 16.29927472
114.0549549 4.115016517
115.0865894 2.756190196
116.070605 2.70106226
130.0498695 2.828241451
141.0658539 1.466040236
143.081504 0.795043647
157.0607686 0.7789380896
159.0764186 7.836664796
161.0920687 0.8228182851
171.0764186 1.325229604

Name: +ve in-silico MS/MS by CFM-ID for BGBCTXXTDYWYHE-LOHPEHISSA-N
ID: BGBCTXXTDYWYHE-LOHPEHISSA-N
Comment: Energy0
Num peaks: 28
53.03857658 0.7035662436
69.06987671 1.130088323
71.04914126 1.054950598
97.06479133 1.486301721
111.0440559 0.6193686992
115.075356 1.945084083
155.1066561 0.7666498777
173.1172208 1.263980419
179.0338851 3.364698922
183.0651853 0.5727935619
193.0495352 0.8524731861
195.0651853 0.7364361316
205.0495352 1.164589624
209.0808353 1.038933201
219.0651853 1.761459441
223.0964854 0.6770458324
225.1121354 0.5747508645
231.0651853 0.7058007296
245.1172208 0.8700037037
247.0964854 1.373636897
247.1328709 1.148228975
249.0757499 1.278919792
263.1277855 0.9488022324
265.1434356 1.413081915
267.0863146 0.7413304284
273.1121354 2.21549705
291.1227001 25.0351909
309.1332648 24.64504087

Name: +ve in-silico MS/MS by CFM-ID for BGBCTXXTDYWYHE-LOHPEHISSA-N
ID: BGBCTXXTDYWYHE-LOHPEHISSA-N
Comment: Energy1
Num peaks: 31
39.02292652 3.395237768
41.03857658 5.543809986
43.05422664 1.659565991
65.03857658 0.8978889055
67.05422664 1.422876436
69.0334912 0.9982501259
71.04914126 1.268723841
97.06479133 2.05659625
115.075356 2.352906801
123.0440559 1.83908924
123.0804414 0.8868434809
137.0233204 2.244615993
137.0960915 1.013103391
141.0910061 0.9727661492
149.0233204 1.786641793
151.0389705 2.593067929
155.1066561 0.9825535952
167.0338851 3.796923374
179.0338851 4.876917766
205.0495352 2.201560761
207.0651853 1.495622054
219.0651853 2.133112809
221.0808353 0.8718710457
245.0808353 1.023347803
263.1277855 2.204796522
265.1070501 0.9626767616
273.1121354 3.12877677
279.1227001 0.8237903485
281.1383502 2.822448105
291.1227001 7.306257966
309.1332648 4.001118992

Name: +ve in-silico MS/MS by CFM-ID for BGBCTXXTDYWYHE-LOHPEHISSA-N
ID: BGBCTXXTDYWYHE-LOHPEHISSA-N
Comment: Energy2
Num peaks: 31
39.02292652 1.79011532
41.03857658 3.154508275
51.02292652 3.466188321
55.01784114 1.0540285
71.01275576 2.135627086
71.04914126 2.616129877
81.0334912 1.062490019
93.0334912 1.6504436
95.04914126 2.485740675
97.06479133 3.16551894
99.08044139 2.331085638
115.075356 1.470826412
121.0647913 0.9082238729
123.0440559 2.462102884
133.0284058 2.035570696
135.0440559 5.150698469
137.0597059 1.69272078
141.0910061 1.134870922
149.0597059 1.539784578
151.0389705 1.889433351
155.1066561 1.342979944
159.0440559 1.110537912
161.0597059 0.8987774688
163.075356 1.069940182
179.0338851 1.519554339
219.0651853 1.254232318
247.1328709 1.56620173
249.0757499 1.440423799
263.1277855 1.816301833
273.1121354 2.653294782
291.1227001 1.062743542

Name: +ve in-silico MS/MS by CFM-ID for SEOYRQOJGBVFNO-YQQAZPJKSA-N
ID: SEOYRQOJGBVFNO-YQQAZPJKSA-N
Comment: Energy0
Num peaks: 6
159.0916748 2.049865555
273.138625 1.468302308
275.154275 5.148111218
277.1699251 2.236047956
287.154275 6.262504242
304.1808241 70.42079327

Name: +ve in-silico MS/MS by CFM-ID for SEOYRQOJGBVFNO-YQQAZPJKSA-N
ID: SEOYRQOJGBVFNO-YQQAZPJKSA-N
Comment: Energy1
Num peaks: 12
140.0494756 1.819652099
245.1073248 3.309198712
259.1229749 1.262998343
262.1338739 7.08093835
273.138625 3.46407421
275.154275 3.612477071
276.149524 2.146624199
277.1699251 5.533364532
278.1651741 1.177263666
287.154275 9.687401391
288.149524 1.852687984
304.1808241 39.53103912

Name: +ve in-silico MS/MS by CFM-ID for SEOYRQOJGBVFNO-YQQAZPJKSA-N
ID: SEOYRQOJGBVFNO-YQQAZPJKSA-N
Comment: Energy2
Num peaks: 29
39.02292652 1.186431287
51.02292652 1.230689496
79.05422664 1.520410214
81.06987671 1.225334869
83.08552677 1.074668119
104.0494756 14.2599198
106.0651257 6.934722859
108.0807757 1.696098396
115.0542266 1.426688655
117.0698767 1.399219663
118.0651257 4.179310343
120.0807757 1.428283677
128.0494756 2.208285391
130.0651257 1.006811859
132.0807757 2.590145059
134.0964258 1.905819651
140.0494756 5.285856107
142.0651257 8.303370403
144.0807757 4.728054396
146.0964258 1.963052942
148.1120759 1.109067589
156.0807757 2.467139646
158.0964258 1.042828148
169.0760247 2.69949227
245.1073248 1.855832692
247.1229749 1.010879059
276.149524 1.169245597
278.1651741 1.228008812
288.149524 2.423232033

Name: +ve in-silico MS/MS by CFM-ID for JKCGCIXGXNBFNZ-ONIAQPFYSA-N
ID: JKCGCIXGXNBFNZ-ONIAQPFYSA-N
Comment: Energy0
Num peaks: 6
245.1073248 0.7080427354
247.1229749 0.9924494342
261.138625 1.58398167
275.154275 1.731476725
287.154275 5.703121532
304.1808241 84.42101451

Name: +ve in-silico MS/MS by CFM-ID for JKCGCIXGXNBFNZ-ONIAQPFYSA-N
ID: JKCGCIXGXNBFNZ-ONIAQPFYSA-N
Comment: Energy1
Num peaks: 6
259.1229749 3.039440198
261.138625 2.480252662
262.1338739 2.208752322
275.154275 2.311985451
287.154275 12.73392293
304.1808241 57.87893821

Name: +ve in-silico MS/MS by CFM-ID for JKCGCIXGXNBFNZ-ONIAQPFYSA-N
ID: JKCGCIXGXNBFNZ-ONIAQPFYSA-N
Comment: Energy2
Num peaks: 31
39.02292652 1.94025883
41.03857658 1.765824622
43.05422664 1.485729629
104.0494756 1.347524941
118.0651257 0.9560077975
128.0494756 0.9426165583
140.0494756 1.455863213
142.0651257 1.436005826
169.0760247 1.337566375
209.1073248 1.10713952
219.0916748 2.174331151
221.1073248 1.01283702
231.0916748 3.172273935
232.1120759 1.21469518
234.1277259 1.803013188
243.0916748 2.15510501
245.1073248 13.36871485
247.1229749 5.122515429
249.138625 1.307199247
251.154275 0.9762665536
253.1699251 1.620119084
259.1229749 4.160781623
261.138625 2.184275631
262.1338739 1.578645451
273.138625 1.565766207
275.154275 1.624471542
276.149524 1.901860294
278.1651741 2.496287931
287.154275 3.313426699
288.149524 3.910179048
304.1808241 1.140428524

Name: +ve in-silico MS/MS by CFM-ID for ZMZJTAURJHTVMU-LLVKDONJSA-N
ID: ZMZJTAURJHTVMU-LLVKDONJSA-N
Comment: Energy0
Num peaks: 14
43.05422664 1.884652316
71.04914126 1.760541828
99.08044139 1.801513057
153.0546206 1.086797708
237.0757499 1.603268109
263.1277855 1.37862875
265.0706646 1.544904073
265.1434356 2.55779005
277.1070501 2.190654726
279.1227001 0.9463172174
281.1019647 1.020167879
281.1383502 1.210285426
291.1227001 10.67517479
309.1332648 51.00984521

Name: +ve in-silico MS/MS by CFM-ID for ZMZJTAURJHTVMU-LLVKDONJSA-N
ID: ZMZJTAURJHTVMU-LLVKDONJSA-N
Comment: Energy1
Num peaks: 31
29.03857658 1.383362816
41.03857658 0.8948173777
43.05422664 5.51225951
53.03857658 1.322115704
67.05422664 2.87919173
69.0334912 1.084663041
71.04914126 3.987558468
81.0334912 1.652931517
83.04914126 1.760856776
85.06479133 3.172884615
87.08044139 1.646248482
109.0647913 1.106905094
111.0804414 0.9419891874
153.0546206 2.130782531
179.0338851 1.179984843
181.0495352 1.235516252
197.0444498 0.9327190321
209.0444498 6.497672059
211.0600999 1.175659242
221.0444498 2.027253452
223.0600999 3.552236375
225.0757499 1.135715568
237.0757499 3.47035563
265.0706646 2.483817571
265.1434356 1.027779641
277.1070501 1.916998565
279.1227001 1.032985879
281.1383502 2.629770061
291.1227001 4.15259758
293.1019647 0.9228595025
309.1332648 6.210583579

Name: +ve in-silico MS/MS by CFM-ID for ZMZJTAURJHTVMU-LLVKDONJSA-N
ID: ZMZJTAURJHTVMU-LLVKDONJSA-N
Comment: Energy2
Num peaks: 31
27.02292652 0.967262396
29.03857658 0.9938485375
39.02292652 3.703563842
41.03857658 4.615122446
43.05422664 12.93036638
53.00219107 1.192795176
55.01784114 1.331693872
57.0334912 0.8172136519
65.00219107 0.859459039
67.01784114 1.035346022
67.05422664 1.186330266
69.0334912 1.641199552
69.06987671 0.8848343685
71.04914126 1.954908122
81.0334912 0.9489395258
99.08044139 1.010529456
139.0389705 1.088105503
153.0546206 3.276195753
179.0338851 1.716518691
179.0702706 1.636551009
181.0495352 1.12003633
191.0702706 1.967185609
193.0859207 3.674468947
195.1015708 1.184290024
209.0444498 1.178655308
221.0808353 1.306092009
237.0757499 0.8085087438
277.1070501 1.922478317
279.1227001 1.52470629
291.1227001 1.473728954
293.1019647 2.994372797

Name: +ve in-silico MS/MS by CFM-ID for PKONROABJCPGSC-HGNGGELXSA-N
ID: PKONROABJCPGSC-HGNGGELXSA-N
Comment: Energy0
Num peaks: 19
55.05422664 1.311156548
57.0334912 1.59519643
67.01784114 1.35629226
73.06479133 1.569152652
235.0600999 3.63910218
237.0757499 2.270714583
239.0914 2.05481935
245.1172208 1.988569686
247.1328709 1.180627991
251.0914 2.258477527
253.0706646 4.294763104
263.0914 1.27826048
263.1277855 4.404463221
265.1070501 1.305690747
265.1434356 1.25068121
273.1121354 6.157909404
291.1227001 20.78494795
293.1019647 1.281021682
309.1332648 20.38644421

Name: +ve in-silico MS/MS by CFM-ID for PKONROABJCPGSC-HGNGGELXSA-N
ID: PKONROABJCPGSC-HGNGGELXSA-N
Comment: Energy1
Num peaks: 29
43.01784114 0.9739556387
55.05422664 1.316719136
57.0334912 1.838738188
85.02840582 1.669039672
165.0182351 1.359512423
191.0338851 1.071307559
193.0495352 1.362179953
195.0651853 1.406952169
217.0495352 1.661549238
219.0651853 2.047806911
221.0444498 1.102862304
221.0808353 5.266865835
223.0600999 3.353904877
223.0964854 1.206883702
233.0444498 1.141141258
235.0600999 2.374899803
235.0964854 1.533423831
237.0757499 1.85878541
237.1121354 1.736194028
239.0914 4.553173075
251.0550145 1.158914085
253.0706646 0.9978148037
261.0757499 4.763934857
263.0914 15.00964108
265.1070501 5.558957237
273.1121354 0.9217680815
279.0863146 2.444628767
281.1019647 8.671793138
291.1227001 1.639019016

Name: +ve in-silico MS/MS by CFM-ID for PKONROABJCPGSC-HGNGGELXSA-N
ID: PKONROABJCPGSC-HGNGGELXSA-N
Comment: Energy2
Num peaks: 31
15.02292652 1.116752671
25.00727645 1.646101771
39.02292652 2.726021463
41.00219107 1.763890793
41.03857658 2.327519373
43.01784114 0.9671313175
51.02292652 1.927874002
53.03857658 4.934822564
55.05422664 2.98667902
57.0334912 1.366959638
57.06987671 1.216309352
67.01784114 16.3088636
163.075356 1.202530649
165.0182351 1.242561437
193.0495352 1.12741146
205.0859207 3.923171328
207.0651853 2.415255104
219.0651853 1.486138629
221.0808353 1.267739209
233.0808353 1.246579406
235.0600999 1.577365463
237.0757499 1.200849104
245.0808353 1.141968892
245.1172208 1.263966775
247.0964854 1.443194776
249.1121354 1.050685103
251.0914 1.308466841
263.1277855 1.023655468
265.1070501 0.949781697
273.1121354 1.452502915
293.1019647 1.003417349

Name: +ve in-silico MS/MS by CFM-ID for QPBNFQKLPIXNFL-ONGXEEELSA-N
ID: QPBNFQKLPIXNFL-ONGXEEELSA-N
Comment: Energy0
Num peaks: 6
273.1121354 9.177315059
275.0914 0.1956405278
281.1383502 0.08040792032
291.1227001 51.0351418
293.1019647 0.2628145215
309.1332648 38.39178166

Name: +ve in-silico MS/MS by CFM-ID for QPBNFQKLPIXNFL-ONGXEEELSA-N
ID: QPBNFQKLPIXNFL-ONGXEEELSA-N
Comment: Energy1
Num peaks: 6
263.1277855 3.51476421
273.1121354 18.43119733
279.1227001 1.018203917
281.1383502 1.810964563
291.1227001 41.99618128
309.1332648 22.99135497

Name: +ve in-silico MS/MS by CFM-ID for QPBNFQKLPIXNFL-ONGXEEELSA-N
ID: QPBNFQKLPIXNFL-ONGXEEELSA-N
Comment: Energy2
Num peaks: 11
203.0702706 2.637429911
205.0859207 2.410715939
245.0808353 5.118077482
247.0964854 5.296861009
249.1121354 4.881503611
259.0964854 2.944662422
261.1121354 3.226327982
263.1277855 8.746349441
273.1121354 28.41857761
275.0914 4.498902434
291.1227001 12.06587355

Name: +ve in-silico MS/MS by CFM-ID for GYPNJHLHXZTDFI-AGMUGAOZSA-N
ID: GYPNJHLHXZTDFI-AGMUGAOZSA-N
Comment: Energy0
Num peaks: 6
129.0910061 1.351174806
233.0808353 1.220479236
273.1121354 16.71099268
277.1070501 1.491349753
291.1227001 37.10657681
309.1332648 26.30955263

Name: +ve in-silico MS/MS by CFM-ID for GYPNJHLHXZTDFI-AGMUGAOZSA-N
ID: GYPNJHLHXZTDFI-AGMUGAOZSA-N
Comment: Energy1
Num peaks: 22
123.0440559 1.484813461
125.0597059 1.145029674
127.075356 1.541877531
129.0910061 3.75335473
137.0597059 1.753144851
139.075356 1.299842362
141.0910061 1.419852243
149.0233204 2.465610592
151.0389705 2.84859139
153.0546206 3.091211009
155.0702706 1.981002933
157.0859207 2.298277346
159.1015708 1.408082919
259.0964854 2.302773002
261.1121354 1.664558146
263.1277855 2.276915267
273.1121354 16.66553795
277.1070501 1.967251693
279.1227001 2.647140908
281.1383502 3.288653435
291.1227001 16.00069957
309.1332648 7.023679474

Name: +ve in-silico MS/MS by CFM-ID for GYPNJHLHXZTDFI-AGMUGAOZSA-N
ID: GYPNJHLHXZTDFI-AGMUGAOZSA-N
Comment: Energy2
Num peaks: 31
51.02292652 3.925430976
53.03857658 3.684971293
55.05422664 1.327874424
81.0334912 2.001874198
83.04914126 2.126394281
123.0440559 1.223295299
125.0597059 1.968613623
129.0910061 1.047828691
137.0597059 1.97123552
139.075356 1.649464018
141.0910061 1.490329871
143.1066561 1.063856652
153.0546206 1.3885744
177.0546206 1.083780681
201.0546206 1.898145453
203.0702706 1.811140622
205.0495352 1.286988837
215.0702706 3.759205514
217.0859207 3.43392226
219.0651853 1.066969532
219.1015708 2.182727113
221.0808353 1.540249185
221.1172208 1.447242641
231.0651853 1.635797936
233.0808353 2.344910665
245.0808353 1.149962007
259.0964854 2.672192701
261.1121354 3.067665118
273.1121354 8.797731195
275.0914 2.20412376
291.1227001 1.667176102

Name: +ve in-silico MS/MS by CFM-ID for QZSXFCXNYYUIPY-QMMBQJITSA-N
ID: QZSXFCXNYYUIPY-QMMBQJITSA-N
Comment: Energy0
Num peaks: 8
229.0859207 2.552294546
231.1015708 2.851421028
247.0964854 3.569821962
249.1121354 2.594208158
273.1121354 10.30031391
277.1070501 2.4984178
291.1227001 35.50825073
309.1332648 22.32479353

Name: +ve in-silico MS/MS by CFM-ID for QZSXFCXNYYUIPY-QMMBQJITSA-N
ID: QZSXFCXNYYUIPY-QMMBQJITSA-N
Comment: Energy1
Num peaks: 31
113.0597059 0.9246501613
115.075356 1.696280477
125.0597059 0.8534316206
127.075356 0.8877066294
137.0597059 3.104675331
141.0546206 0.8498959482
143.0702706 1.786652936
145.0859207 0.9742264784
165.0546206 2.757810179
167.0702706 1.986774745
191.0702706 2.514885165
201.0546206 0.9777992415
205.0859207 0.8731782039
215.0702706 1.219371107
217.0859207 0.9014461925
229.0859207 3.394748858
231.1015708 1.670826201
233.0808353 3.544712436
247.0964854 3.007089264
249.1121354 2.641407894
259.0964854 2.122980847
261.1121354 2.116306056
263.1277855 2.371937292
273.1121354 8.563771288
275.0914 1.037459544
277.1070501 1.882839107
279.1227001 1.640752548
281.1383502 3.786513776
291.1227001 14.06483849
293.1019647 0.9394129449
309.1332648 5.425275773

Name: +ve in-silico MS/MS by CFM-ID for QZSXFCXNYYUIPY-QMMBQJITSA-N
ID: QZSXFCXNYYUIPY-QMMBQJITSA-N
Comment: Energy2
Num peaks: 31
39.02292652 1.707932009
51.02292652 1.419886568
57.0334912 3.367147631
69.0334912 1.617798363
81.0334912 1.280079941
111.0440559 1.151863674
113.0597059 1.216325296
125.0597059 1.682746601
127.075356 1.407369257
135.0440559 2.406692319
137.0597059 1.064760737
151.075356 1.258321062
165.0546206 1.008466317
189.0546206 2.633713244
191.0702706 1.158814812
215.0702706 1.805310474
217.0859207 3.992101282
221.0808353 1.151553748
229.0859207 1.950379753
231.0651853 2.04513273
231.1015708 3.585222579
233.0808353 3.085569139
235.0964854 3.235205239
247.0964854 1.896244276
249.1121354 1.367845333
259.0964854 4.04848989
261.1121354 4.555303942
263.1277855 1.142141499
273.1121354 3.826416254
275.0914 2.053232042
291.1227001 1.19167157

Name: +ve in-silico MS/MS by CFM-ID for PJHRIHGUXQTQLU-RWEMIXQCSA-N
ID: PJHRIHGUXQTQLU-RWEMIXQCSA-N
Comment: Energy0
Num peaks: 6
15.02292652 0.1001252913
19.01784114 0.2708409236
273.1121354 3.244865535
291.1227001 16.62284665
293.1019647 0.2834767403
309.1332648 79.31592296

Name: +ve in-silico MS/MS by CFM-ID for PJHRIHGUXQTQLU-RWEMIXQCSA-N
ID: PJHRIHGUXQTQLU-RWEMIXQCSA-N
Comment: Energy1
Num peaks: 6
19.01784114 0.21776316
273.1121354 6.664008976
275.0914 0.4648103739
291.1227001 25.43424852
293.1019647 0.8890092333
309.1332648 66.22372845

Name: +ve in-silico MS/MS by CFM-ID for PJHRIHGUXQTQLU-RWEMIXQCSA-N
ID: PJHRIHGUXQTQLU-RWEMIXQCSA-N
Comment: Energy2
Num peaks: 6
15.02292652 0.9243443202
273.1121354 47.81117856
275.0914 12.04466966
291.1227001 26.79346288
293.1019647 4.782655774
309.1332648 6.471177423

Name: +ve in-silico MS/MS by CFM-ID for YTDYKYPXYRZGQN-ZWEPEPIOSA-N
ID: YTDYKYPXYRZGQN-ZWEPEPIOSA-N
Comment: Energy0
Num peaks: 22
85.02840582 1.444977727
99.04405588 1.199467272
205.0859207 1.868732673
207.1015708 1.088042741
219.1015708 2.505147005
223.0964854 1.328058071
231.1015708 2.430786194
237.1121354 2.267829523
245.1172208 1.096886225
247.1328709 0.9753683128
249.1121354 0.9980615047
259.0964854 3.585872861
261.1121354 1.383649707
263.1277855 1.43412337
265.1434356 1.003885322
273.1121354 11.41943062
275.0914 1.036763156
277.1070501 4.232141726
279.1227001 0.9956324414
291.1227001 23.91518796
293.1019647 2.003199097
309.1332648 12.64892835

Name: +ve in-silico MS/MS by CFM-ID for YTDYKYPXYRZGQN-ZWEPEPIOSA-N
ID: YTDYKYPXYRZGQN-ZWEPEPIOSA-N
Comment: Energy1
Num peaks: 31
55.01784114 1.460654273
83.01275576 1.080337464
85.02840582 4.034409804
87.04405588 1.197281044
99.04405588 1.084297228
135.0440559 1.121501186
137.0597059 1.310469664
205.0859207 2.352992447
207.1015708 1.825141492
217.0859207 1.099654495
219.1015708 2.274639153
229.0859207 1.299707449
231.1015708 4.159887805
233.1172208 2.346735467
243.1015708 1.281027964
245.1172208 1.608491969
247.1328709 1.776017536
249.1121354 1.981285991
251.1277855 1.269147428
259.0964854 2.653608235
261.1121354 1.380894131
263.1277855 2.029516907
265.1434356 1.398775512
273.1121354 6.444786779
275.0914 2.009349409
277.1070501 2.298053279
279.1227001 2.006941078
281.1383502 2.328506866
291.1227001 7.772152708
293.1019647 2.080282535
309.1332648 3.010556779

Name: +ve in-silico MS/MS by CFM-ID for YTDYKYPXYRZGQN-ZWEPEPIOSA-N
ID: YTDYKYPXYRZGQN-ZWEPEPIOSA-N
Comment: Energy2
Num peaks: 31
39.02292652 3.098966384
41.03857658 1.926337744
49.00727645 2.040579966
51.02292652 1.665075653
65.03857658 1.904088605
69.0334912 1.332617456
89.05970595 1.051523715
99.04405588 4.782990148
133.0284058 0.9371978583
161.0597059 1.349926841
165.0910061 1.062508652
177.0910061 0.9800293095
179.1066561 1.897495312
191.1066561 1.771797148
193.0859207 1.333411909
203.0702706 1.139187586
205.0859207 1.175320694
205.1223062 1.168023351
207.1015708 3.902016032
219.1015708 1.909079724
221.1172208 1.103245106
229.0859207 2.252233667
231.1015708 6.07003416
233.0808353 1.098798882
233.1172208 4.689454651
235.0964854 1.088609484
247.1328709 1.1462096
259.0964854 1.429135889
261.1121354 1.42009442
273.1121354 2.283493555
279.1227001 1.096513027

Name: +ve in-silico MS/MS by CFM-ID for YFWSIGRPVGRELZ-YJYMSZOUSA-N
ID: YFWSIGRPVGRELZ-YJYMSZOUSA-N
Comment: Energy0
Num peaks: 6
15.02292652 1.669205718
275.154275 3.436721379
277.1699251 4.796340389
287.154275 1.610994623
288.149524 1.999969178
304.1808241 80.18243097

Name: +ve in-silico MS/MS by CFM-ID for YFWSIGRPVGRELZ-YJYMSZOUSA-N
ID: YFWSIGRPVGRELZ-YJYMSZOUSA-N
Comment: Energy1
Num peaks: 7
259.1229749 5.618787509
261.138625 6.543074624
273.138625 6.456129012
275.154275 9.187143811
277.1699251 8.229614387
288.149524 4.757985005
304.1808241 43.37439554

Name: +ve in-silico MS/MS by CFM-ID for YFWSIGRPVGRELZ-YJYMSZOUSA-N
ID: YFWSIGRPVGRELZ-YJYMSZOUSA-N
Comment: Energy2
Num peaks: 31
15.02292652 2.658401067
42.03382555 0.956565219
92.04947561 2.549644342
104.0494756 1.638767934
128.0494756 10.42649305
130.0651257 1.755158066
134.0964258 1.809970782
140.0494756 1.284014412
142.0651257 3.213501943
144.0807757 1.446264932
183.0916748 0.9785698068
185.1073248 1.045757861
197.1073248 0.9079096777
199.1229749 3.780794344
220.1120759 1.036155987
234.1277259 0.9209531811
245.1073248 2.644205142
247.1229749 2.170829149
248.143376 1.245237978
249.138625 1.037243842
257.1073248 1.58452387
259.1229749 3.519499491
261.138625 6.262264434
263.154275 0.9934830617
273.138625 1.212865185
274.1338739 1.44989262
275.154275 2.011336947
276.149524 2.316771806
277.1699251 1.718944194
278.1651741 2.343181331
288.149524 5.808805259

Name: +ve in-silico MS/MS by CFM-ID for SBSRCPOYQICXEZ-PWNZVWSESA-N
ID: SBSRCPOYQICXEZ-PWNZVWSESA-N
Comment: Energy0
Num peaks: 8
91.05422664 30.96360115
93.06987671 1.783304091
109.0647913 5.803182405
201.0757499 3.483227747
277.1070501 8.073471063
279.1227001 1.580364322
291.1227001 3.096644588
309.1332648 26.63398099

Name: +ve in-silico MS/MS by CFM-ID for SBSRCPOYQICXEZ-PWNZVWSESA-N
ID: SBSRCPOYQICXEZ-PWNZVWSESA-N
Comment: Energy1
Num peaks: 7
91.05422664 47.4227753
107.0491413 1.48618052
109.0647913 19.41115041
171.0651853 2.014395011
201.0757499 5.017816447
277.1070501 1.700060678
309.1332648 3.176231971

Name: +ve in-silico MS/MS by CFM-ID for SBSRCPOYQICXEZ-PWNZVWSESA-N
ID: SBSRCPOYQICXEZ-PWNZVWSESA-N
Comment: Energy2
Num peaks: 30
15.02292652 0.9415240145
29.00219107 1.038826304
39.02292652 0.9213673734
41.03857658 1.148753012
43.05422664 1.618400523
44.99710569 1.231092033
49.00727645 1.317593568
51.02292652 1.428847253
57.0334912 1.248054363
59.01275576 3.838812094
61.02840582 3.106869048
61.06479133 1.0605501
63.02292652 2.160121143
65.03857658 3.065610602
75.02292652 2.217156036
79.05422664 1.070036304
91.05422664 32.63491038
93.06987671 2.163226367
95.08552677 1.073383393
97.10117684 1.533268844
109.0647913 2.263759502
125.0233204 0.9940693415
127.0389705 1.87878573
129.0546206 1.012740012
141.0546206 4.211484453
171.0651853 0.9630912238
183.0651853 0.7968220644
187.0964854 1.184623248
291.1227001 1.347125444
293.1019647 0.8727852883

Name: +ve in-silico MS/MS by CFM-ID for ZFBINOHKODRHQE-ZDUSSCGKSA-N
ID: ZFBINOHKODRHQE-ZDUSSCGKSA-N
Comment: Energy0
Num peaks: 9
89.05970595 2.334559775
205.0495352 3.549772289
219.0651853 13.68016364
221.0808353 2.266066689
249.0757499 3.183909888
251.0914 2.319335778
273.1121354 8.366284887
291.1227001 19.34236621
309.1332648 26.21157556

Name: +ve in-silico MS/MS by CFM-ID for ZFBINOHKODRHQE-ZDUSSCGKSA-N
ID: ZFBINOHKODRHQE-ZDUSSCGKSA-N
Comment: Energy1
Num peaks: 19
69.0334912 1.295064873
71.04914126 3.882000274
73.06479133 2.067326678
83.04914126 1.734328506
85.06479133 8.671486096
87.04405588 1.826922444
87.08044139 1.598261202
89.05970595 8.336337248
91.07535601 1.009741006
101.0597059 1.579091317
103.075356 6.198142652
189.0546206 1.227263176
191.0702706 1.27444213
201.0546206 4.119489354
219.0651853 17.16859729
221.0808353 2.489434004
273.1121354 6.111990068
291.1227001 5.796417236
309.1332648 3.757047321

Name: +ve in-silico MS/MS by CFM-ID for ZFBINOHKODRHQE-ZDUSSCGKSA-N
ID: ZFBINOHKODRHQE-ZDUSSCGKSA-N
Comment: Energy2
Num peaks: 31
39.02292652 1.270095362
41.03857658 1.363395967
57.0334912 1.833399779
59.04914126 1.617752585
65.00219107 1.325540364
69.0334912 2.34086732
71.04914126 2.532484371
73.06479133 1.343740428
85.06479133 1.123902832
89.05970595 1.052596766
135.0440559 4.058532128
137.0597059 1.162536705
151.0389705 3.191556489
163.0389705 1.39962474
165.0182351 1.061536795
175.0389705 1.098508771
177.0182351 1.978260272
177.0546206 2.726615523
179.0338851 5.423753765
187.0389705 2.190417689
189.0546206 4.043198929
191.0702706 2.020372059
193.0495352 3.151825542
201.0546206 3.359968694
203.0338851 2.117338416
203.0702706 4.170901351
205.0495352 3.395956135
219.0651853 3.296555791
221.0808353 1.131136255
231.0651853 1.250262779
273.1121354 2.813749941

Name: +ve in-silico MS/MS by CFM-ID for QPBNFQKLPIXNFL-KOLCDFICSA-N
ID: QPBNFQKLPIXNFL-KOLCDFICSA-N
Comment: Energy0
Num peaks: 6
273.1121354 9.177315059
275.0914 0.1956405278
281.1383502 0.08040792032
291.1227001 51.0351418
293.1019647 0.2628145215
309.1332648 38.39178166

Name: +ve in-silico MS/MS by CFM-ID for QPBNFQKLPIXNFL-KOLCDFICSA-N
ID: QPBNFQKLPIXNFL-KOLCDFICSA-N
Comment: Energy1
Num peaks: 6
263.1277855 3.51476421
273.1121354 18.43119733
279.1227001 1.018203917
281.1383502 1.810964563
291.1227001 41.99618128
309.1332648 22.99135497

Name: +ve in-silico MS/MS by CFM-ID for QPBNFQKLPIXNFL-KOLCDFICSA-N
ID: QPBNFQKLPIXNFL-KOLCDFICSA-N
Comment: Energy2
Num peaks: 11
203.0702706 2.637429911
205.0859207 2.410715939
245.0808353 5.118077482
247.0964854 5.296861009
249.1121354 4.881503611
259.0964854 2.944662422
261.1121354 3.226327982
263.1277855 8.746349441
273.1121354 28.41857761
275.0914 4.498902434
291.1227001 12.06587355

Name: +ve in-silico MS/MS by CFM-ID for DOHAZBSNWSAPFY-JKSUJKDBSA-N
ID: DOHAZBSNWSAPFY-JKSUJKDBSA-N
Comment: Energy0
Num peaks: 14
43.01784114 1.946594389
73.02840582 1.66677612
189.0910061 1.680610868
205.0859207 2.610710724
207.1015708 2.76636968
221.0808353 1.37668395
223.0964854 2.166229321
225.1121354 0.8028329437
231.1015708 0.9387295395
247.0964854 3.424967475
249.1121354 18.70847571
267.1227001 19.05194594
291.1227001 3.435933126
309.1332648 19.69360756

Name: +ve in-silico MS/MS by CFM-ID for DOHAZBSNWSAPFY-JKSUJKDBSA-N
ID: DOHAZBSNWSAPFY-JKSUJKDBSA-N
Comment: Energy1
Num peaks: 31
43.01784114 1.752528653
61.02840582 1.151103955
97.02840582 0.8942554765
99.04405588 1.456498793
101.0597059 1.723509015
111.0440559 0.7126264918
121.0284058 0.9466637719
123.0440559 0.9924240103
125.0597059 0.767122952
133.0284058 1.672781163
135.0440559 2.358758096
137.0597059 1.665879787
147.0440559 0.9071493761
149.0597059 1.092267146
159.0651853 1.429961617
161.0597059 1.849638681
163.075356 0.768067369
187.075356 1.952710383
189.0910061 4.158346091
195.0651853 1.064586591
205.0859207 2.281574896
207.1015708 7.890785959
221.0808353 1.011670532
223.0964854 1.615605123
225.1121354 3.887619184
231.1015708 1.04534474
247.0964854 3.081304291
249.1121354 17.25623186
267.1227001 6.446793835
291.1227001 1.760474895
309.1332648 1.994566452

Name: +ve in-silico MS/MS by CFM-ID for DOHAZBSNWSAPFY-JKSUJKDBSA-N
ID: DOHAZBSNWSAPFY-JKSUJKDBSA-N
Comment: Energy2
Num peaks: 31
43.01784114 4.831039045
57.0334912 1.415399553
73.02840582 3.243277426
75.02292652 1.002400169
75.04405588 1.665522622
95.04914126 1.609054678
99.04405588 1.011971357
107.0491413 1.22588146
121.0284058 1.059657598
123.0440559 0.9097439707
133.0284058 1.876666732
135.0440559 1.606034473
137.0597059 1.026863053
147.0440559 1.622888018
149.0597059 0.8887076455
153.0546206 1.01857985
159.0440559 1.360483197
161.0597059 1.04874885
163.075356 1.043725182
175.075356 1.848940452
179.0702706 2.595844714
187.075356 1.733034787
189.0910061 2.171879589
205.0859207 2.776963547
207.1015708 6.107979881
223.0964854 3.373603805
247.0964854 3.038315011
249.1121354 2.997276398
265.1070501 1.376701037
291.1227001 1.27775557
293.1019647 0.9064080945

Name: +ve in-silico MS/MS by CFM-ID for PIJNYABFKNAKHE-YZKPXJPOSA-N
ID: PIJNYABFKNAKHE-YZKPXJPOSA-N
Comment: Energy0
Num peaks: 6
139.0389705 3.017020108
165.0182351 1.867434275
167.0338851 3.916233359
273.1121354 10.16077654
291.1227001 36.83627035
309.1332648 27.61186114

Name: +ve in-silico MS/MS by CFM-ID for PIJNYABFKNAKHE-YZKPXJPOSA-N
ID: PIJNYABFKNAKHE-YZKPXJPOSA-N
Comment: Energy1
Num peaks: 28
39.02292652 1.127385332
41.03857658 2.082623755
71.04914126 0.8948027376
123.0804414 1.096022452
125.0960915 1.504722766
127.1117415 0.885410354
139.0389705 1.021755611
143.1066561 1.433174729
149.0233204 2.816278428
151.0389705 2.616690238
165.0182351 3.017338118
167.0338851 8.040219212
167.0702706 1.643288158
169.0859207 3.264187359
185.0808353 0.9960794907
187.0964854 3.946335509
235.0600999 0.8366793633
237.0757499 0.9802421814
251.0914 0.9591240842
255.1227001 0.7793542409
259.0964854 1.706539891
263.1277855 1.733154221
273.1121354 9.916011079
277.1070501 1.274601378
279.1227001 1.276609527
281.1383502 2.15825145
291.1227001 15.26149293
309.1332648 7.352130273

Name: +ve in-silico MS/MS by CFM-ID for PIJNYABFKNAKHE-YZKPXJPOSA-N
ID: PIJNYABFKNAKHE-YZKPXJPOSA-N
Comment: Energy2
Num peaks: 31
39.02292652 2.0976676
41.03857658 1.542477635
71.04914126 1.088979408
81.0334912 1.238356409
83.01275576 2.357517855
97.02840582 7.742865945
99.04405588 1.44207763
111.0076704 1.269525351
121.0647913 1.065500259
123.0076704 3.798072549
123.0440559 1.113712211
125.0233204 2.403800649
137.0233204 5.27456582
139.0389705 4.744077498
149.0233204 2.76265487
151.0389705 4.236349846
153.0182351 2.690832403
153.0546206 2.443498566
155.0338851 0.9749871648
155.0702706 2.629852348
165.0182351 5.000860611
165.0546206 1.062865071
167.0338851 3.367187762
167.0702706 2.185819997
169.0495352 0.8790476467
169.0859207 2.480757807
171.0651853 0.9721266187
173.0808353 1.100867393
231.0651853 0.8120444137
261.1121354 0.7662224688
273.1121354 0.9824646257

Name: +ve in-silico MS/MS by CFM-ID for VWBXKUAVNIEMKH-KBXIAJHMSA-N
ID: VWBXKUAVNIEMKH-KBXIAJHMSA-N
Comment: Energy0
Num peaks: 19
43.01784114 0.7151055983
55.01784114 0.8290375306
67.05422664 0.8181827576
71.01275576 0.5900274981
73.02840582 2.346070165
73.06479133 1.218171843
75.08044139 0.6137297534
85.06479133 1.185484806
103.0389705 0.7049747833
121.0284058 3.36854235
133.0495352 2.237756685
159.0804414 9.142845082
177.0910061 27.13850735
235.0600999 0.9306323316
241.0706646 0.7706032016
253.0706646 1.493884246
273.1121354 0.744077357
291.1227001 9.083368829
309.1332648 16.21884017

Name: +ve in-silico MS/MS by CFM-ID for VWBXKUAVNIEMKH-KBXIAJHMSA-N
ID: VWBXKUAVNIEMKH-KBXIAJHMSA-N
Comment: Energy1
Num peaks: 15
65.03857658 1.385137337
67.05422664 1.38339609
73.06479133 1.351131935
109.0284058 2.130911251
115.0389705 2.248589562
119.0491413 1.568329132
121.0284058 22.76069001
123.0440559 0.9950688376
133.0495352 2.686446283
135.0440559 3.264751123
159.0804414 11.41110322
175.075356 1.147678061
177.0910061 24.34326516
291.1227001 2.071498431
309.1332648 1.31640217

Name: +ve in-silico MS/MS by CFM-ID for VWBXKUAVNIEMKH-KBXIAJHMSA-N
ID: VWBXKUAVNIEMKH-KBXIAJHMSA-N
Comment: Energy2
Num peaks: 31
41.00219107 1.65187999
43.01784114 2.524970271
45.0334912 1.755245963
47.04914126 0.9636965915
55.05422664 1.996883896
56.99710569 1.994598224
57.06987671 0.8085011351
59.01275576 1.000820063
65.03857658 6.055990664
67.05422664 2.365350686
69.06987671 2.319554234
93.0334912 0.849491819
105.0334912 0.8701437685
107.0491413 0.9893999239
109.0284058 0.9195518892
115.0389705 1.788046196
117.0334912 1.815529417
119.0491413 2.134153407
121.0284058 14.05462501
123.0440559 1.4778766
133.0284058 0.9021496454
133.0647913 0.990172719
135.0440559 3.185574203
135.0804414 0.8160808338
147.0804414 1.184734044
149.0597059 1.627269496
149.0960915 1.412723871
159.0804414 4.976618506
177.0910061 6.731851382
183.1379563 0.9015500118
207.0651853 1.04083314

Name: +ve in-silico MS/MS by CFM-ID for PZAZIIBKNVPSIK-ROUUACIJSA-N
ID: PZAZIIBKNVPSIK-ROUUACIJSA-N
Comment: Energy0
Num peaks: 6
273.138625 0.9185128839
275.154275 2.190089721
277.1699251 4.73913998
287.154275 1.620290245
288.149524 1.438813663
304.1808241 84.42270219

Name: +ve in-silico MS/MS by CFM-ID for PZAZIIBKNVPSIK-ROUUACIJSA-N
ID: PZAZIIBKNVPSIK-ROUUACIJSA-N
Comment: Energy1
Num peaks: 10
130.0651257 1.994749353
144.0807757 2.58633252
159.0916748 3.311872933
273.138625 3.084036612
275.154275 3.724907487
276.149524 3.596694453
277.1699251 7.579196366
287.154275 3.13742273
288.149524 5.219639471
304.1808241 45.99923192

Name: +ve in-silico MS/MS by CFM-ID for PZAZIIBKNVPSIK-ROUUACIJSA-N
ID: PZAZIIBKNVPSIK-ROUUACIJSA-N
Comment: Energy2
Num peaks: 31
39.02292652 1.468063439
41.03857658 1.611485425
51.02292652 1.905264188
53.03857658 1.937664042
55.05422664 1.3154501
104.0494756 1.70533928
106.0651257 1.423231647
118.0651257 3.174294981
120.0807757 2.16801814
128.0494756 1.202489149
132.0807757 1.323105957
144.0807757 3.91442784
183.0916748 1.333543502
195.0916748 3.053016466
197.1073248 1.599677573
219.0916748 2.724150882
221.1073248 2.294990362
233.1073248 1.541908322
235.1229749 1.706711586
246.1277259 1.945276469
248.143376 2.871829119
257.1073248 1.502510797
259.1229749 1.769648554
261.138625 4.02764094
273.138625 2.404269118
274.1338739 1.332921973
275.154275 2.566590427
276.149524 1.846667175
277.1699251 2.953827307
278.1651741 2.462390557
288.149524 4.634781438

Name: +ve in-silico MS/MS by CFM-ID for KPLAGLUOPKBCGJ-IBEHDNSVSA-N
ID: KPLAGLUOPKBCGJ-IBEHDNSVSA-N
Comment: Energy0
Num peaks: 24
39.02292652 0.5055804592
43.01784114 0.9169443954
51.02292652 0.5089090501
63.02292652 0.4980867839
73.02840582 0.8303345825
75.02292652 0.4949949055
85.02840582 0.5702939815
87.02292652 0.5891165108
101.0385766 0.8619759233
103.0389705 1.146686075
129.0698767 11.54791962
131.0855268 0.5646515833
133.0495352 0.5040632361
145.0495352 0.6740836142
147.0804414 5.585556869
161.0444498 0.5667735933
163.0600999 4.008125503
181.0706646 0.5616054333
247.0964854 0.554872296
273.1121354 2.013736933
281.1019647 0.4304673479
283.1176147 0.4536284061
291.1227001 17.10615705
309.1332648 28.68144017

Name: +ve in-silico MS/MS by CFM-ID for KPLAGLUOPKBCGJ-IBEHDNSVSA-N
ID: KPLAGLUOPKBCGJ-IBEHDNSVSA-N
Comment: Energy1
Num peaks: 31
39.02292652 1.427943911
41.00219107 1.138950188
43.01784114 1.972427685
45.0334912 1.343588948
49.00727645 0.8797250509
51.02292652 1.475258434
55.01784114 0.9111510599
57.0334912 0.8863652935
59.04914126 0.7404938612
63.02292652 1.660430255
65.03857658 0.7070446126
71.04914126 0.8316154274
73.00727645 0.7991144725
75.02292652 1.653551529
77.03857658 0.7070446126
83.04914126 0.8316154274
87.02292652 1.709887711
89.03857658 0.7781451632
95.04914126 0.863684513
101.0385766 2.350880568
103.0542266 0.6224992915
107.0491413 0.863684513
115.0542266 0.6370747154
127.0542266 0.6454753902
129.0698767 19.74803284
145.0495352 3.334477889
147.0804414 12.18353705
163.0600999 4.688245096
273.1121354 1.286248156
291.1227001 3.809354015
309.1332648 2.302330811

Name: +ve in-silico MS/MS by CFM-ID for KPLAGLUOPKBCGJ-IBEHDNSVSA-N
ID: KPLAGLUOPKBCGJ-IBEHDNSVSA-N
Comment: Energy2
Num peaks: 31
39.02292652 2.156939739
41.00219107 1.095739794
43.01784114 5.068403889
45.0334912 2.266471295
49.00727645 1.990108804
51.02292652 2.479755052
59.04914126 0.8389450567
63.02292652 1.790686145
65.03857658 0.7899273478
71.04914126 2.202615845
73.00727645 1.271995509
75.02292652 1.521644015
83.04914126 2.202615845
87.02292652 1.537740932
89.02332044 1.284088817
89.03857658 0.8638868826
95.04914126 2.279537865
101.0385766 0.8502495352
103.0389705 0.9112201115
103.0542266 0.8073776457
107.0491413 2.279537865
115.0542266 1.109458224
129.0698767 8.257849597
145.0495352 1.358271778
147.0651853 2.386146849
147.0804414 1.766183031
217.0859207 0.9235695104
219.1015708 1.024732652
247.0964854 1.483163411
249.1121354 1.039564659
273.1121354 1.177084329

Name: +ve in-silico MS/MS by CFM-ID for MWAIQZYWLADOIR-XNHWPECASA-N
ID: MWAIQZYWLADOIR-XNHWPECASA-N
Comment: Energy0
Num peaks: 10
217.0859207 2.236250939
235.0964854 10.40605023
237.1121354 2.603973554
251.0914 1.323579118
263.1277855 2.066948018
265.1434356 2.083629559
273.1121354 2.100472719
291.1227001 18.09534763
293.1019647 2.496127507
309.1332648 36.58839474

Name: +ve in-silico MS/MS by CFM-ID for MWAIQZYWLADOIR-XNHWPECASA-N
ID: MWAIQZYWLADOIR-XNHWPECASA-N
Comment: Energy1
Num peaks: 31
39.02292652 1.163859347
43.01784114 1.079344838
57.0334912 0.8008815299
83.04914126 1.0939535
135.0440559 0.8448356554
137.0597059 1.313212734
141.0546206 1.014664907
153.0546206 1.338324594
155.0702706 1.027201165
193.0859207 1.975458113
195.1015708 0.8623710565
207.1015708 1.335541455
211.0964854 0.8715021615
217.0859207 4.218689499
219.1015708 2.194347239
221.1172208 4.44109236
223.0964854 1.600072078
235.0964854 9.419946309
237.1121354 5.016393888
239.1277855 9.143975965
251.0914 1.30813403
255.1227001 1.759781735
261.1121354 1.842213228
263.1277855 1.214360212
265.1434356 1.402698237
267.1227001 1.285380982
273.1121354 1.58535848
277.1070501 0.9302401274
281.1383502 1.42717389
291.1227001 4.804519977
309.1332648 3.999133895

Name: +ve in-silico MS/MS by CFM-ID for MWAIQZYWLADOIR-XNHWPECASA-N
ID: MWAIQZYWLADOIR-XNHWPECASA-N
Comment: Energy2
Num peaks: 31
39.02292652 2.175603819
41.03857658 4.145939431
49.00727645 1.559075051
51.02292652 2.190485971
53.03857658 1.250185299
81.0334912 1.389262314
83.04914126 1.390756711
137.0597059 1.921095163
153.0546206 1.56779881
161.0233204 1.117532146
167.0702706 1.407916939
191.0702706 2.185478461
193.0859207 2.110253693
201.0546206 1.701081126
205.0859207 2.749638161
217.0859207 3.143987729
219.0651853 1.493604097
219.1015708 2.518230995
221.0808353 2.236272477
221.1172208 2.086026474
223.0964854 1.253384894
233.0808353 1.377649115
235.0964854 1.201155523
245.1172208 1.176201987
247.1328709 1.422645569
263.1277855 0.9962300972
265.1070501 1.085890378
273.1121354 2.819492693
275.0914 1.86320036
291.1227001 1.258832035
293.1019647 1.938205795

Name: +ve in-silico MS/MS by CFM-ID for QSBAJBQLULMYKU-UHFFFAOYSA-N
ID: QSBAJBQLULMYKU-UHFFFAOYSA-N
Comment: Energy0
Num peaks: 12
69.06987671 6.31063954
223.0600999 2.878527682
241.0706646 1.593037383
245.1172208 5.842482988
261.1121354 1.671864113
263.1277855 5.766532554
265.1434356 1.983840709
273.1121354 5.420876269
277.1070501 1.512919334
279.1227001 1.284671239
291.1227001 24.79464282
309.1332648 21.42289014

Name: +ve in-silico MS/MS by CFM-ID for QSBAJBQLULMYKU-UHFFFAOYSA-N
ID: QSBAJBQLULMYKU-UHFFFAOYSA-N
Comment: Energy1
Num peaks: 22
39.02292652 2.979061884
41.03857658 4.141096029
45.06987671 1.171413469
67.05422664 2.083438048
69.06987671 19.25141738
177.0546206 1.168152868
205.0495352 1.535028237
223.0600999 4.673626405
225.0757499 1.18706463
241.0706646 1.182504112
245.1172208 6.771828375
247.1328709 2.987205578
251.0914 1.552715755
259.0964854 0.9982877553
261.1121354 1.87390019
263.1277855 4.00832893
265.1434356 1.268163111
273.1121354 5.990362425
277.1070501 0.9930732564
279.1227001 0.9687339097
291.1227001 10.3940867
309.1332648 3.242125187

Name: +ve in-silico MS/MS by CFM-ID for QSBAJBQLULMYKU-UHFFFAOYSA-N
ID: QSBAJBQLULMYKU-UHFFFAOYSA-N
Comment: Energy2
Num peaks: 31
39.02292652 1.370745203
41.03857658 1.602398595
43.05422664 0.8279543712
53.03857658 4.481358147
55.05422664 7.506067086
57.06987671 1.909915676
65.03857658 0.9046109924
67.05422664 1.42284155
69.06987671 10.20399875
96.99202031 0.9416881341
119.0127558 1.276655224
153.0182351 3.292437247
167.0338851 1.117017442
167.1066561 1.392810629
173.0808353 0.8366803666
177.0546206 4.149014324
193.0495352 2.923566544
193.0859207 1.235520841
205.0495352 1.969082806
207.0651853 1.847249367
219.0651853 0.8060189369
219.1015708 0.7837262246
221.0808353 1.152032138
223.0600999 3.662306526
231.1015708 2.647470741
245.1172208 1.513669089
247.0964854 1.562737056
261.1121354 1.331301785
265.1070501 1.022601341
273.1121354 0.8170292472
275.0914 0.9178928283

Name: +ve in-silico MS/MS by CFM-ID for GAMKIMZLPVTBDV-XBZKDHOBSA-N
ID: GAMKIMZLPVTBDV-XBZKDHOBSA-N
Comment: Energy0
Num peaks: 9
219.1015708 2.957199111
235.0964854 1.499136279
237.1121354 2.378897104
245.1172208 1.494999076
263.1277855 1.934431341
265.1434356 1.652058543
273.1121354 3.948736564
291.1227001 34.39043003
309.1332648 30.03384183

Name: +ve in-silico MS/MS by CFM-ID for GAMKIMZLPVTBDV-XBZKDHOBSA-N
ID: GAMKIMZLPVTBDV-XBZKDHOBSA-N
Comment: Energy1
Num peaks: 31
141.0546206 0.9521447171
169.0859207 0.7605797718
171.0440559 1.498811542
173.0597059 1.043579582
175.075356 0.8895022887
177.0910061 1.385845519
179.1066561 0.7977705135
189.0546206 0.8904000478
191.0702706 1.425817093
193.0859207 1.539986996
195.1015708 1.193991626
217.0859207 2.950199636
219.1015708 5.071115898
221.1172208 1.710672472
233.0808353 4.199223647
235.0964854 2.212103121
237.1121354 1.821034102
239.1277855 1.422642105
243.1015708 2.106780649
245.1172208 1.531364534
247.1328709 1.509340345
259.0964854 1.07891303
261.1121354 2.116762865
263.1277855 2.492866531
265.1434356 2.118849108
273.1121354 4.247619553
277.1070501 1.191614286
279.1227001 1.590572083
281.1383502 3.176038653
291.1227001 11.99897671
309.1332648 7.698260939

Name: +ve in-silico MS/MS by CFM-ID for GAMKIMZLPVTBDV-XBZKDHOBSA-N
ID: GAMKIMZLPVTBDV-XBZKDHOBSA-N
Comment: Energy2
Num peaks: 31
41.03857658 3.602503583
49.00727645 2.442116811
51.02292652 3.363719685
53.03857658 2.271255847
55.05422664 0.9458240746
59.04914126 1.808292439
81.0334912 2.347567636
83.04914126 1.064953393
119.0491413 5.49370808
121.0647913 2.629786141
145.0647913 1.371288799
149.0597059 3.327752581
151.075356 2.366214532
171.0440559 4.07747183
173.0597059 1.366925314
175.075356 1.641986004
177.0910061 2.249030149
189.0546206 2.156256817
191.0702706 2.832955377
201.0546206 1.870352495
203.0702706 1.49446571
205.0859207 1.73606139
207.1015708 1.52281632
217.0859207 1.493156115
219.1015708 1.059055402
221.1172208 1.23801334
233.0808353 1.092258306
263.1277855 1.248681979
273.1121354 1.898309221
275.0914 1.075050923
291.1227001 1.085992096

Name: +ve in-silico MS/MS by CFM-ID for ZRSHFTKHSHSQER-MBGOOHRESA-N
ID: ZRSHFTKHSHSQER-MBGOOHRESA-N
Comment: Energy0
Num peaks: 30
51.02292652 0.6180047534
53.03857658 1.460630372
55.05422664 3.053076859
57.06987671 1.042184084
59.04914126 0.6155132647
59.08552677 0.5277414125
67.05422664 0.6415530077
83.04914126 1.207250578
85.06479133 2.11129798
97.06479133 0.8870800587
111.0440559 0.8408213276
115.075356 2.353745547
117.0910061 0.6405768628
155.1066561 0.7045694087
173.1172208 1.873769439
179.0338851 3.808635666
181.0495352 0.622394507
183.0651853 0.6181694847
193.0495352 2.193706391
195.0651853 1.475584107
205.0495352 1.272793638
261.1121354 0.5695486197
263.1277855 1.219147931
265.0706646 0.6028099095
265.1434356 1.984107073
267.0863146 1.693202267
269.1019647 0.5358847598
281.1383502 0.7452293403
291.1227001 10.34195016
309.1332648 33.98949194

Name: +ve in-silico MS/MS by CFM-ID for ZRSHFTKHSHSQER-MBGOOHRESA-N
ID: ZRSHFTKHSHSQER-MBGOOHRESA-N
Comment: Energy1
Num peaks: 31
41.03857658 1.007494272
53.03857658 7.180800791
55.05422664 6.177637179
57.06987671 2.117973397
59.04914126 1.686843602
83.04914126 0.8783281521
85.06479133 1.62136052
97.06479133 1.523510053
103.075356 0.759367279
115.075356 1.745856902
123.0440559 1.779558686
137.0233204 1.950809983
141.0910061 0.8749023867
149.0233204 1.653051392
151.0389705 2.534600432
155.1066561 1.038402812
167.0338851 4.05583227
179.0338851 4.686547484
193.0495352 3.288826482
195.0651853 2.174203519
205.0495352 1.023862804
207.0651853 0.8915846292
263.0914 0.8322275002
263.1277855 1.085597118
265.1070501 0.7747023377
273.1121354 0.8618872133
279.1227001 1.140515369
281.1019647 0.8773061853
281.1383502 3.006321587
291.1227001 4.880923085
309.1332648 3.763556919

Name: +ve in-silico MS/MS by CFM-ID for ZRSHFTKHSHSQER-MBGOOHRESA-N
ID: ZRSHFTKHSHSQER-MBGOOHRESA-N
Comment: Energy2
Num peaks: 31
39.02292652 2.80314488
41.03857658 2.344536103
43.05422664 1.123504452
51.02292652 2.921779013
53.03857658 3.072425196
55.05422664 5.022464426
57.06987671 1.208554457
65.03857658 1.045580655
71.01275576 1.93951105
81.0334912 1.257106376
83.04914126 1.87701437
85.06479133 2.178533768
93.0334912 1.430070408
95.04914126 1.640306386
97.06479133 2.474810961
99.08044139 2.662525978
115.075356 0.9140047874
123.0440559 2.64754294
133.0284058 1.932598388
135.0440559 4.792322274
137.0597059 1.380718878
149.0597059 2.349363099
151.0389705 1.823859579
155.1066561 0.9242475984
159.0440559 1.066319968
179.0338851 2.154945034
249.0757499 1.020302546
251.0914 1.319495526
263.1277855 0.9824007736
273.1121354 1.471819936
291.1227001 1.968290386

Name: +ve in-silico MS/MS by CFM-ID for OLMMLZKKSGZLQH-XZAHSVDGSA-N
ID: OLMMLZKKSGZLQH-XZAHSVDGSA-N
Comment: Energy0
Num peaks: 6
135.0440559 1.724780517
153.0546206 1.656086846
155.0702706 1.626495393
273.1121354 2.241512508
291.1227001 19.05248359
309.1332648 53.88736136

Name: +ve in-silico MS/MS by CFM-ID for OLMMLZKKSGZLQH-XZAHSVDGSA-N
ID: OLMMLZKKSGZLQH-XZAHSVDGSA-N
Comment: Energy1
Num peaks: 23
67.01784114 1.0745395
97.02840582 1.097100045
99.04405588 1.860172664
101.0597059 1.55856162
127.0389705 1.590478571
135.0440559 1.649008497
137.0597059 2.827193735
139.075356 2.062062035
141.0910061 3.383714789
151.0389705 1.52484503
153.0546206 6.579869671
155.0702706 12.93331732
157.0859207 1.754660736
159.1015708 5.303722108
263.0914 2.025124777
265.1070501 2.248926526
273.1121354 2.089935741
279.0863146 2.071085806
281.1019647 2.708157554
281.1383502 2.106636908
283.1176147 1.392626725
291.1227001 9.054706133
309.1332648 11.18505647

Name: +ve in-silico MS/MS by CFM-ID for OLMMLZKKSGZLQH-XZAHSVDGSA-N
ID: OLMMLZKKSGZLQH-XZAHSVDGSA-N
Comment: Energy2
Num peaks: 31
39.02292652 1.428754053
41.00219107 4.334481356
43.01784114 2.392508806
53.00219107 1.336850424
57.0334912 3.671225909
67.01784114 3.588805461
69.0334912 3.155113936
85.02840582 1.103429726
93.0334912 4.286538826
105.0334912 1.969311853
107.0491413 2.686542341
119.0491413 1.598349959
123.0804414 1.598892181
135.0440559 10.75867177
137.0597059 1.105852706
139.075356 1.733479447
149.0597059 0.9922585885
151.0389705 0.926927612
161.0597059 0.9681332068
177.0546206 0.9763814023
179.0338851 2.039590841
181.0495352 1.162471171
185.0808353 0.8562439112
193.0495352 1.337505353
199.0964854 1.440370542
203.0702706 1.856862421
259.0964854 1.890650467
273.1121354 1.674731503
279.1227001 2.512003181
281.1383502 1.901384672
291.1227001 2.798426272

Name: +ve in-silico MS/MS by CFM-ID for IEOXNDOOKTVJRQ-BXGBBSSXSA-N
ID: IEOXNDOOKTVJRQ-BXGBBSSXSA-N
Comment: Energy0
Num peaks: 29
71.04914126 0.7068532333
75.04405588 0.6270136226
87.04405588 0.589894211
89.05970595 1.782057783
97.06479133 0.6482375624
111.0440559 0.7992528913
113.0597059 0.668327717
115.075356 3.013746708
155.1066561 0.7375358413
173.1172208 1.970097609
179.0338851 3.993399912
181.0495352 0.6574287443
183.0651853 0.6816290892
193.0495352 0.970900257
195.0651853 0.8517500906
205.0495352 0.8107100219
209.0808353 0.8396268647
233.0808353 2.853226424
235.0964854 1.023742193
239.1277855 0.6428143929
251.0914 0.5945091256
261.1121354 0.6004498029
263.0914 1.569352936
263.1277855 1.325925559
265.1434356 2.188073206
273.1121354 0.5873002144
281.1383502 0.8209123684
291.1227001 10.98186994
309.1332648 36.692359

Name: +ve in-silico MS/MS by CFM-ID for IEOXNDOOKTVJRQ-BXGBBSSXSA-N
ID: IEOXNDOOKTVJRQ-BXGBBSSXSA-N
Comment: Energy1
Num peaks: 31
39.02292652 1.53870856
41.03857658 1.123215657
65.03857658 1.054911369
67.05422664 1.198568735
83.04914126 1.531171765
85.06479133 1.723130729
97.06479133 1.171170038
101.0597059 1.153400648
103.075356 1.08667918
115.075356 2.934933529
123.0440559 1.986150448
137.0233204 2.208960617
141.0910061 1.017967108
149.0233204 1.797971706
151.0389705 3.070243546
155.1066561 1.145887635
167.0338851 3.719823878
179.0338851 5.244332389
205.0495352 2.069387402
207.0651853 1.350005248
219.0651853 1.750685322
233.0808353 3.408502209
235.0964854 1.576444042
263.0914 1.521236887
263.1277855 1.295383488
265.1070501 1.000200156
273.1121354 1.071985083
279.1227001 1.404243601
281.1383502 3.89599655
291.1227001 4.906026821
309.1332648 4.398014509

Name: +ve in-silico MS/MS by CFM-ID for IEOXNDOOKTVJRQ-BXGBBSSXSA-N
ID: IEOXNDOOKTVJRQ-BXGBBSSXSA-N
Comment: Energy2
Num peaks: 31
39.02292652 2.511050467
41.00219107 0.9836167717
41.03857658 5.496518798
43.05422664 1.951115616
65.03857658 1.652710188
67.01784114 1.166508487
67.05422664 1.447633438
69.0334912 1.684477642
71.01275576 1.830075627
71.04914126 3.419985662
81.0334912 1.154471463
89.05970595 0.9736234117
95.04914126 1.19963854
97.06479133 1.771234611
99.08044139 1.382508502
115.075356 1.645101452
123.0440559 2.728811525
133.0284058 2.057996366
135.0440559 6.048193711
137.0597059 1.534932386
149.0597059 1.705825583
151.0389705 2.249598102
153.0910061 1.005421446
155.1066561 1.358879107
163.075356 1.03116759
179.0338851 1.786291559
245.0808353 0.8729736031
247.1328709 0.9282485762
263.1277855 1.550588498
273.1121354 1.619847135
291.1227001 1.675553064

Name: +ve in-silico MS/MS by CFM-ID for QJPIXVDUWUJAIT-YLHGYNODSA-N
ID: QJPIXVDUWUJAIT-YLHGYNODSA-N
Comment: Energy0
Num peaks: 6
129.0910061 1.311908507
157.0859207 1.307993247
273.1121354 16.40365072
277.1070501 1.446588836
291.1227001 36.19571207
309.1332648 25.62433949

Name: +ve in-silico MS/MS by CFM-ID for QJPIXVDUWUJAIT-YLHGYNODSA-N
ID: QJPIXVDUWUJAIT-YLHGYNODSA-N
Comment: Energy1
Num peaks: 21
123.0440559 3.201196242
125.0597059 1.534365781
127.075356 1.951956924
129.0910061 3.569400804
135.0440559 1.875778437
137.0597059 1.704977267
139.075356 1.258834269
151.0389705 3.423918289
153.0546206 2.727748655
155.0702706 1.984131107
157.0859207 3.272349677
159.1015708 1.496398624
259.0964854 3.091321666
261.1121354 2.163453877
263.1277855 3.509335799
273.1121354 14.42281821
277.1070501 1.398842717
279.1227001 2.475639891
281.1383502 5.442301094
291.1227001 13.60317508
309.1332648 5.994631698

Name: +ve in-silico MS/MS by CFM-ID for QJPIXVDUWUJAIT-YLHGYNODSA-N
ID: QJPIXVDUWUJAIT-YLHGYNODSA-N
Comment: Energy2
Num peaks: 31
51.02292652 2.759770954
53.03857658 3.400848045
81.0334912 1.612513318
83.04914126 2.881876109
123.0440559 1.420552308
125.0597059 2.003788645
127.075356 1.553696026
137.0597059 2.089714348
139.075356 1.721442164
141.0910061 1.864823414
151.0389705 1.217277963
155.0702706 1.362548191
175.0389705 1.766100191
177.0546206 1.817524495
201.0546206 1.554912704
205.0495352 1.301091315
205.0859207 1.638026965
207.1015708 1.701857877
215.0702706 3.066683985
217.0859207 3.169749761
219.1015708 1.884443546
221.0808353 1.474612116
221.1172208 1.306382611
231.0651853 1.997345195
233.0808353 1.963058331
259.0964854 2.678645615
261.1121354 2.813978253
263.1277855 1.283030175
273.1121354 8.521598242
275.0914 2.16396614
291.1227001 1.533565203

Name: +ve in-silico MS/MS by CFM-ID for QXOPBRYZTGAOAU-CAWIRYAWSA-N
ID: QXOPBRYZTGAOAU-CAWIRYAWSA-N
Comment: Energy0
Num peaks: 14
55.05422664 0.9388139691
203.1066561 1.546466824
221.1172208 3.947401382
223.1328709 1.271095284
231.1015708 2.733804077
249.1121354 1.980963504
259.0964854 4.020642452
261.1121354 1.133838048
273.1121354 2.247258551
277.1070501 7.310557654
279.1227001 1.162783364
291.1227001 26.65902187
293.1019647 0.9821101484
309.1332648 24.1807229

Name: +ve in-silico MS/MS by CFM-ID for QXOPBRYZTGAOAU-CAWIRYAWSA-N
ID: QXOPBRYZTGAOAU-CAWIRYAWSA-N
Comment: Energy1
Num peaks: 31
55.05422664 3.028593955
57.06987671 1.261633252
109.0647913 3.009543126
135.0440559 2.959119948
189.0910061 1.316365062
191.1066561 2.526554632
201.0910061 3.819460052
203.1066561 5.094005124
205.0859207 2.104236766
205.1223062 1.748234673
219.1015708 3.273530378
221.0444498 1.682472511
221.1172208 4.823340648
223.0600999 2.222167334
223.1328709 1.291146584
225.0757499 1.144928112
231.1015708 1.775172014
233.0444498 1.120633243
245.1172208 1.078377619
249.1121354 1.601989051
259.0964854 1.507143988
261.1121354 1.224178955
263.1277855 2.14458014
265.1434356 1.257877805
273.1121354 1.549612662
277.1070501 2.448359429
279.1227001 1.392625168
281.1383502 1.710385002
291.1227001 5.238856003
293.1019647 1.220669229
309.1332648 3.35340036

Name: +ve in-silico MS/MS by CFM-ID for QXOPBRYZTGAOAU-CAWIRYAWSA-N
ID: QXOPBRYZTGAOAU-CAWIRYAWSA-N
Comment: Energy2
Num peaks: 31
55.05422664 2.306870057
57.06987671 1.732171741
109.0647913 1.609452469
123.0804414 4.017511311
135.0440559 1.270619118
137.0960915 1.639957604
145.0647913 1.509490919
147.0804414 1.222137349
149.0597059 1.0310533
149.0960915 1.830432109
153.0910061 1.234730946
161.0960915 1.549219053
163.1117415 2.821976153
177.0910061 3.214698777
179.1066561 2.80153617
181.0859207 1.234550145
191.1066561 3.408412846
193.1223062 1.029615568
205.0859207 1.801843452
205.1223062 1.668440713
207.1015708 5.17831775
209.1172208 1.208623864
219.1015708 3.317530072
221.1172208 3.642464299
223.1328709 2.129611318
231.1015708 3.795311947
233.1172208 1.883074196
235.0964854 1.589067641
237.1121354 1.076233184
249.1121354 1.558209165
273.1121354 1.221196764

Name: +ve in-silico MS/MS by CFM-ID for GRWCSLLBBXYPDI-TVQXOTEMSA-N
ID: GRWCSLLBBXYPDI-TVQXOTEMSA-N
Comment: Energy0
Num peaks: 9
65.03857658 2.414708859
82.06512568 18.06830337
83.04914126 3.713957542
100.0756904 24.08175687
205.1070501 2.442533887
244.1179491 2.447164213
262.1285138 3.65131446
286.1648993 8.492108715
304.175464 15.34038374

Name: +ve in-silico MS/MS by CFM-ID for GRWCSLLBBXYPDI-TVQXOTEMSA-N
ID: GRWCSLLBBXYPDI-TVQXOTEMSA-N
Comment: Energy1
Num peaks: 17
43.01784114 0.9492043579
51.02292652 0.9164283839
53.03857658 1.664559368
55.05422664 2.932828291
65.03857658 5.382738203
71.04914126 1.826530015
73.06479133 1.044203458
82.06512568 20.98734628
83.04914126 12.94741568
85.06479133 1.126203697
100.0756904 21.04055712
165.0757499 2.051573364
205.1070501 1.101241128
244.1179491 2.26636725
246.1335992 1.469833022
262.1285138 1.632311174
286.1648993 1.004831227

Name: +ve in-silico MS/MS by CFM-ID for GRWCSLLBBXYPDI-TVQXOTEMSA-N
ID: GRWCSLLBBXYPDI-TVQXOTEMSA-N
Comment: Energy2
Num peaks: 26
26.00252542 1.578438655
41.00219107 0.6464030992
43.01784114 2.568056646
43.05422664 3.707058423
45.0334912 0.8748210818
57.0334912 0.7644024619
61.06479133 5.088100747
65.03857658 2.193872951
66.03382555 1.732345223
67.05422664 0.7831020055
69.0334912 0.674617038
71.04914126 2.325612946
73.06479133 1.710545944
80.04947561 1.428746216
82.06512568 20.32770967
83.04914126 6.048547334
84.04439023 1.958427663
86.0964258 0.8897594905
98.0600403 0.8845820161
100.0756904 16.3755777
129.0546206 1.17407097
131.0702706 1.628735067
147.0651853 0.8646934951
163.0600999 2.118164222
189.1121354 0.7331020661
244.1179491 0.9942434405

Name: +ve in-silico MS/MS by CFM-ID for JVCJUTNJQMKKCK-ZDUSSCGKSA-N
ID: JVCJUTNJQMKKCK-ZDUSSCGKSA-N
Comment: Energy0
Num peaks: 9
89.05970595 2.310609549
205.0495352 3.657720994
219.0651853 14.76251766
249.0757499 3.204710683
251.0914 2.347731431
273.1121354 8.029085678
277.1070501 2.484606642
291.1227001 17.94888276
309.1332648 26.63768065

Name: +ve in-silico MS/MS by CFM-ID for JVCJUTNJQMKKCK-ZDUSSCGKSA-N
ID: JVCJUTNJQMKKCK-ZDUSSCGKSA-N
Comment: Energy1
Num peaks: 22
69.0334912 1.276097967
71.04914126 3.699629026
73.06479133 1.975618334
83.04914126 1.658028282
85.06479133 8.270121472
87.04405588 1.715897794
87.08044139 1.526858156
89.05970595 8.387218129
101.0597059 1.548385192
103.075356 6.230404547
175.075356 1.189337475
189.0546206 2.461063584
191.0702706 2.06779626
219.0651853 17.90343236
221.0808353 2.045817499
233.0808353 1.207496197
259.0964854 1.082727034
273.1121354 5.663093809
277.1070501 1.079844521
281.1383502 1.512373706
291.1227001 5.16904263
309.1332648 3.409225795

Name: +ve in-silico MS/MS by CFM-ID for JVCJUTNJQMKKCK-ZDUSSCGKSA-N
ID: JVCJUTNJQMKKCK-ZDUSSCGKSA-N
Comment: Energy2
Num peaks: 31
39.02292652 1.321701479
41.03857658 1.101801774
57.0334912 2.351636493
59.04914126 1.680142344
69.0334912 3.029011949
71.04914126 2.639642915
73.06479133 1.421398183
85.06479133 1.195361645
87.08044139 1.059944289
89.05970595 1.227698101
123.0440559 1.931599972
151.0389705 3.428904239
163.0389705 3.65225807
165.0546206 2.788403586
175.0389705 1.503602493
175.075356 4.05805371
179.0702706 2.829588769
189.0546206 10.40524586
191.0338851 1.380814421
191.0702706 4.210467662
193.0859207 1.369237917
203.0338851 4.354884341
203.0702706 1.0896368
205.0495352 5.906073484
207.0651853 1.075146847
219.0651853 5.224972186
221.0808353 1.115528971
231.0651853 1.207842482
233.0808353 1.272589056
261.1121354 1.047976316
273.1121354 2.751853113

Name: +ve in-silico MS/MS by CFM-ID for KOUVNGDGNNAPQW-LWFZOEDRSA-N
ID: KOUVNGDGNNAPQW-LWFZOEDRSA-N
Comment: Energy0
Num peaks: 11
43.01784114 1.74350969
217.0859207 2.381566579
231.1015708 3.504492658
233.0808353 1.268103813
235.0964854 1.867757269
249.1121354 10.6923694
263.1277855 1.458804692
267.1227001 9.159233442
273.1121354 2.271648343
291.1227001 23.9087621
309.1332648 22.27706227

Name: +ve in-silico MS/MS by CFM-ID for KOUVNGDGNNAPQW-LWFZOEDRSA-N
ID: KOUVNGDGNNAPQW-LWFZOEDRSA-N
Comment: Energy1
Num peaks: 31
43.01784114 1.470392487
81.0334912 1.477218561
97.02840582 1.442577152
99.04405588 1.450533933
151.075356 1.438544684
175.075356 2.320754679
177.0910061 1.308358035
179.1066561 2.255504073
189.0546206 1.381095687
191.0702706 3.065165739
193.0859207 1.086981208
195.1015708 3.283880131
211.0964854 1.023791734
215.0702706 1.934163419
217.0859207 3.538297193
219.1015708 1.206556567
221.1172208 3.208737678
231.1015708 4.09740496
233.0808353 1.501346507
235.0964854 1.195351705
239.1277855 0.981304979
243.1015708 1.426068346
245.1172208 0.954743079
249.1121354 11.02547426
261.1121354 0.971801511
263.1277855 1.35292025
267.1227001 4.508998544
273.1121354 1.676280022
281.1383502 1.169630288
291.1227001 5.545348436
309.1332648 3.809329314

Name: +ve in-silico MS/MS by CFM-ID for KOUVNGDGNNAPQW-LWFZOEDRSA-N
ID: KOUVNGDGNNAPQW-LWFZOEDRSA-N
Comment: Energy2
Num peaks: 31
25.00727645 0.9486682578
39.02292652 0.9742356642
43.01784114 2.246415474
43.05422664 1.966050036
53.00219107 2.986244921
105.0334912 0.9464369184
107.0491413 1.270042617
123.0440559 0.9671547447
175.075356 2.319195949
177.0910061 2.68915748
191.0702706 2.763224308
193.0859207 2.182072513
195.1015708 2.792997128
197.1172208 0.9529155557
205.1223062 1.147116495
215.0702706 2.298056743
217.0859207 2.070785389
219.1015708 2.380797721
221.1172208 2.455580853
223.1328709 1.335314757
229.0859207 2.303784236
231.1015708 3.514296988
233.0808353 2.672423199
239.1277855 1.165560688
247.0964854 1.574155
249.1121354 10.60304883
251.0914 1.789337841
267.1227001 0.9591014359
273.1121354 1.148573922
275.0914 1.476438423
291.1227001 1.041489671

Name: +ve in-silico MS/MS by CFM-ID for VYDUJCCOUAACDH-PAXXAINBSA-N
ID: VYDUJCCOUAACDH-PAXXAINBSA-N
Comment: Energy0
Num peaks: 6
43.01784114 1.74922069
136.0617716 53.18042553
249.1094501 3.499795706
267.1200148 6.216378077
291.1200148 5.40738356
309.1305794 17.46483741

Name: +ve in-silico MS/MS by CFM-ID for VYDUJCCOUAACDH-PAXXAINBSA-N
ID: VYDUJCCOUAACDH-PAXXAINBSA-N
Comment: Energy1
Num peaks: 6
107.0352225 3.294014522
109.0508726 1.899516832
119.0352225 1.206205169
136.0617716 76.07040867
249.1094501 1.509138881
291.1200148 1.12478345

Name: +ve in-silico MS/MS by CFM-ID for VYDUJCCOUAACDH-PAXXAINBSA-N
ID: VYDUJCCOUAACDH-PAXXAINBSA-N
Comment: Energy2
Num peaks: 7
72.04439023 3.401626617
94.03997355 8.463107345
107.0352225 2.749040227
109.0508726 5.746018286
119.0352225 20.66425637
134.0461215 1.794787648
136.0617716 37.57194418

Name: +ve in-silico MS/MS by CFM-ID for XCGJVMPFYLXTHR-INIZCTEOSA-N
ID: XCGJVMPFYLXTHR-INIZCTEOSA-N
Comment: Energy0
Num peaks: 23
113.0597059 1.550304903
135.0440559 0.8605590239
137.0597059 0.8409056652
165.0910061 1.634298631
167.1066561 1.126703892
181.0495352 0.9446883635
193.0495352 1.079708567
195.0651853 6.126115795
197.0808353 1.136028075
209.0808353 1.03914947
231.1015708 1.057440879
247.0964854 2.422341584
249.1121354 7.449567056
251.0914 0.8296497718
253.1070501 1.056972761
261.1121354 0.8200232269
263.1277855 2.067285623
265.1434356 2.032367828
267.1227001 0.8707175089
273.1121354 1.411605277
277.1070501 1.63658657
291.1227001 11.47731554
309.1332648 31.04399523

Name: +ve in-silico MS/MS by CFM-ID for XCGJVMPFYLXTHR-INIZCTEOSA-N
ID: XCGJVMPFYLXTHR-INIZCTEOSA-N
Comment: Energy1
Num peaks: 31
51.02292652 1.125998926
53.03857658 1.195283967
55.05422664 1.631271759
65.03857658 1.175148332
67.05422664 1.330491544
69.06987671 1.600816861
97.02840582 1.101938506
99.04405588 1.705529329
113.0597059 3.713120787
127.075356 1.090374934
165.0910061 1.509423509
181.0495352 1.254767547
193.0495352 1.743307579
193.0859207 1.218368624
195.0651853 9.828613116
209.0808353 1.329608688
211.0964854 1.259696417
233.0808353 3.16676616
235.0964854 2.27916909
237.1121354 1.623655703
239.1277855 1.147650106
247.0964854 2.413493011
249.1121354 2.089914769
261.1121354 1.395217887
263.1277855 1.486633998
265.1434356 1.580459897
277.1070501 1.906029071
279.1227001 1.34076877
281.1383502 3.312276919
291.1227001 4.659340026
309.1332648 4.335922613

Name: +ve in-silico MS/MS by CFM-ID for XCGJVMPFYLXTHR-INIZCTEOSA-N
ID: XCGJVMPFYLXTHR-INIZCTEOSA-N
Comment: Energy2
Num peaks: 31
39.02292652 5.352552159
41.03857658 0.9614355014
49.00727645 8.087479135
51.02292652 4.014064465
53.00219107 3.709335178
53.03857658 4.168812848
55.05422664 2.525149471
63.02292652 1.407819546
65.03857658 2.786360792
67.05422664 1.722826728
69.06987671 1.745093333
79.01784114 2.735952196
79.05422664 1.625643056
81.0334912 4.065585112
81.06987671 1.171184966
97.02840582 1.792747476
99.04405588 0.8869083409
105.0698767 1.370625032
107.0855268 1.213231995
109.0284058 1.572802722
113.0597059 1.026084787
123.0440559 1.565432952
135.0440559 1.589674786
139.0389705 0.8813044106
163.075356 1.461425545
165.0910061 3.541834837
181.0495352 0.8551289857
195.0651853 1.068012652
277.1070501 1.182922996
279.1227001 0.8701411155
293.1019647 1.635348553

Name: +ve in-silico MS/MS by CFM-ID for VAYQNUBOZLPGDH-XPLICSAQSA-N
ID: VAYQNUBOZLPGDH-XPLICSAQSA-N
Comment: Energy0
Num peaks: 13
65.03857658 2.066789695
67.05422664 6.723338689
69.06987671 5.781618274
71.08552677 1.845557434
73.10117684 3.038418226
87.08044139 1.968630697
179.0338851 1.689328122
181.0495352 1.355515423
263.1277855 1.440726456
265.1434356 1.396451905
277.1070501 2.035799985
291.1227001 2.420997479
309.1332648 48.73666343

Name: +ve in-silico MS/MS by CFM-ID for VAYQNUBOZLPGDH-XPLICSAQSA-N
ID: VAYQNUBOZLPGDH-XPLICSAQSA-N
Comment: Energy1
Num peaks: 21
43.05422664 1.101169025
67.05422664 2.702295296
69.06987671 3.894735845
71.08552677 1.653526833
73.10117684 1.072045537
149.0233204 2.0731054
151.0389705 1.526069851
153.0546206 2.433519418
165.0546206 1.315881359
167.0338851 1.324133157
179.0338851 23.83983891
181.0495352 18.28462257
183.0651853 2.056334912
185.0808353 1.458642865
187.0964854 1.804350411
265.0706646 0.7809486004
277.1070501 0.705154603
279.1227001 0.8523855634
281.1383502 4.981614983
291.1227001 1.599108568
309.1332648 4.873516834

Name: +ve in-silico MS/MS by CFM-ID for VAYQNUBOZLPGDH-XPLICSAQSA-N
ID: VAYQNUBOZLPGDH-XPLICSAQSA-N
Comment: Energy2
Num peaks: 31
39.02292652 4.872623446
41.03857658 4.106372224
43.05422664 3.05135535
45.06987671 1.416910723
51.02292652 2.986553888
53.03857658 4.384910584
55.05422664 1.867460575
57.0334912 2.584618371
57.06987671 1.315994819
65.03857658 2.810514976
67.05422664 8.998365038
69.06987671 2.935201274
71.08552677 2.001018552
73.10117684 1.745706002
79.05422664 1.186341945
81.06987671 1.114260184
83.08552677 1.453975134
85.02840582 1.279852967
111.0440559 1.762962193
113.0597059 1.30375362
139.0389705 1.494306573
149.0233204 1.629109241
151.0389705 2.32897199
153.0546206 1.483932681
165.0182351 1.019869476
165.0546206 1.402754186
167.0338851 1.151222949
179.0338851 1.47030843
181.0495352 1.65567997
193.0859207 1.073125699
195.1015708 1.184213889

Name: +ve in-silico MS/MS by CFM-ID for SQEYEKCHRFLZRA-FHVHZSBKSA-N
ID: SQEYEKCHRFLZRA-FHVHZSBKSA-N
Comment: Energy0
Num peaks: 27
41.03857658 0.4688177109
43.01784114 0.8662693495
53.03857658 0.4748437338
65.03857658 0.4782687718
73.02840582 0.784621885
77.03857658 0.4779249613
85.02840582 0.548277202
89.03857658 0.4780340719
101.0385766 1.89898413
103.0389705 1.081349422
103.0542266 1.460702334
129.0698767 11.11115333
131.0855268 0.535543376
133.0495352 0.4766507666
145.0495352 0.6480599303
147.0804414 5.295159118
161.0444498 0.536828118
163.0600999 3.793989766
181.0706646 0.5293171992
205.0706646 0.4274925612
207.0863146 0.8765019638
247.0964854 0.5262682182
273.1121354 1.818978984
279.0863146 0.9630857549
281.1019647 0.813606753
291.1227001 16.34680833
309.1332648 26.50963533

Name: +ve in-silico MS/MS by CFM-ID for SQEYEKCHRFLZRA-FHVHZSBKSA-N
ID: SQEYEKCHRFLZRA-FHVHZSBKSA-N
Comment: Energy1
Num peaks: 31
39.02292652 0.8387118517
41.03857658 1.540222978
43.01784114 1.787266595
45.0334912 1.163798013
49.00727645 0.8606269583
51.02292652 0.8528957448
53.03857658 1.575510867
55.01784114 0.672896994
57.0334912 0.9823116708
63.02292652 1.133240184
65.03857658 1.469997624
69.0334912 0.8717367713
73.00727645 1.216362314
75.02292652 1.130064368
77.03857658 1.480324023
81.0334912 0.8717367713
87.02292652 1.133240184
89.03857658 1.455188981
93.0334912 0.8717367713
101.0385766 2.154586524
103.0542266 0.7708476419
105.0334912 0.6730309965
115.0542266 0.6548175925
127.0542266 0.6386461286
129.0698767 20.75685343
145.0495352 3.299198431
147.0804414 12.59998037
163.0600999 4.628235812
273.1121354 1.193675279
291.1227001 3.842985212
309.1332648 2.253870275

Name: +ve in-silico MS/MS by CFM-ID for SQEYEKCHRFLZRA-FHVHZSBKSA-N
ID: SQEYEKCHRFLZRA-FHVHZSBKSA-N
Comment: Energy2
Num peaks: 31
39.02292652 1.758774852
41.00219107 1.182708785
41.03857658 2.104664475
43.01784114 4.832553253
45.0334912 2.28205227
49.00727645 3.120736859
51.02292652 1.770175624
53.03857658 2.565900782
57.0334912 2.713653652
59.01275576 1.003006553
63.02292652 1.344041579
65.03857658 1.369791426
69.0334912 2.151104949
73.00727645 1.179114238
75.02292652 1.17169493
77.03857658 1.407161172
81.0334912 2.151104949
87.02292652 1.344041579
89.02332044 1.085899659
89.03857658 1.119524855
93.0334912 2.151104949
101.0385766 1.140530161
105.0334912 1.577260737
115.0542266 1.033588136
129.0698767 8.06115816
145.0495352 1.285637911
147.0651853 2.443853948
147.0804414 1.426913592
247.0964854 1.403160186
249.1121354 0.9834895662
273.1121354 1.081795145

Name: +ve in-silico MS/MS by CFM-ID for PKONROABJCPGSC-SZEHBUNVSA-N
ID: PKONROABJCPGSC-SZEHBUNVSA-N
Comment: Energy0
Num peaks: 19
55.05422664 1.311156548
57.0334912 1.59519643
67.01784114 1.35629226
73.06479133 1.569152652
235.0600999 3.63910218
237.0757499 2.270714583
239.0914 2.05481935
245.1172208 1.988569686
247.1328709 1.180627991
251.0914 2.258477527
253.0706646 4.294763104
263.0914 1.27826048
263.1277855 4.404463221
265.1070501 1.305690747
265.1434356 1.25068121
273.1121354 6.157909404
291.1227001 20.78494795
293.1019647 1.281021682
309.1332648 20.38644421

Name: +ve in-silico MS/MS by CFM-ID for PKONROABJCPGSC-SZEHBUNVSA-N
ID: PKONROABJCPGSC-SZEHBUNVSA-N
Comment: Energy1
Num peaks: 29
43.01784114 0.9739556387
55.05422664 1.316719136
57.0334912 1.838738188
85.02840582 1.669039672
165.0182351 1.359512423
191.0338851 1.071307559
193.0495352 1.362179953
195.0651853 1.406952169
217.0495352 1.661549238
219.0651853 2.047806911
221.0444498 1.102862304
221.0808353 5.266865835
223.0600999 3.353904877
223.0964854 1.206883702
233.0444498 1.141141258
235.0600999 2.374899803
235.0964854 1.533423831
237.0757499 1.85878541
237.1121354 1.736194028
239.0914 4.553173075
251.0550145 1.158914085
253.0706646 0.9978148037
261.0757499 4.763934857
263.0914 15.00964108
265.1070501 5.558957237
273.1121354 0.9217680815
279.0863146 2.444628767
281.1019647 8.671793138
291.1227001 1.639019016

Name: +ve in-silico MS/MS by CFM-ID for PKONROABJCPGSC-SZEHBUNVSA-N
ID: PKONROABJCPGSC-SZEHBUNVSA-N
Comment: Energy2
Num peaks: 31
15.02292652 1.116752671
25.00727645 1.646101771
39.02292652 2.726021463
41.00219107 1.763890793
41.03857658 2.327519373
43.01784114 0.9671313175
51.02292652 1.927874002
53.03857658 4.934822564
55.05422664 2.98667902
57.0334912 1.366959638
57.06987671 1.216309352
67.01784114 16.3088636
163.075356 1.202530649
165.0182351 1.242561437
193.0495352 1.12741146
205.0859207 3.923171328
207.0651853 2.415255104
219.0651853 1.486138629
221.0808353 1.267739209
233.0808353 1.246579406
235.0600999 1.577365463
237.0757499 1.200849104
245.0808353 1.141968892
245.1172208 1.263966775
247.0964854 1.443194776
249.1121354 1.050685103
251.0914 1.308466841
263.1277855 1.023655468
265.1070501 0.949781697
273.1121354 1.452502915
293.1019647 1.003417349

Name: +ve in-silico MS/MS by CFM-ID for VKCBFLWECIFSKY-NXSYQRQQSA-N
ID: VKCBFLWECIFSKY-NXSYQRQQSA-N
Comment: Energy0
Num peaks: 14
69.06987671 1.023316199
73.02840582 1.871032575
73.06479133 9.760749765
87.08044139 1.488294075
219.1015708 4.911836023
221.1172208 3.483996032
239.0550145 1.59108186
251.0550145 2.112181346
253.0706646 12.40540525
265.1434356 1.142315613
277.1070501 0.9574090203
281.1383502 1.028979937
291.1227001 4.200095961
309.1332648 34.67317043

Name: +ve in-silico MS/MS by CFM-ID for VKCBFLWECIFSKY-NXSYQRQQSA-N
ID: VKCBFLWECIFSKY-NXSYQRQQSA-N
Comment: Energy1
Num peaks: 29
67.05422664 1.116574787
69.06987671 1.359991078
73.06479133 5.184882883
161.0233204 1.61307279
163.0389705 3.084920205
165.0546206 2.73754784
181.0495352 1.233145609
209.0444498 2.036015476
209.0808353 1.399357209
217.0859207 2.932171295
219.1015708 2.880240224
221.1172208 1.833930014
223.0600999 3.118350405
225.0757499 12.47352362
235.0600999 1.393127001
235.0964854 1.244438568
237.1121354 1.116910458
239.0914 1.472350088
251.0550145 3.112085627
253.0706646 9.583588161
263.0914 1.110877432
263.1277855 1.479579387
265.1070501 1.168539451
267.0863146 1.211820329
277.1070501 1.133380027
279.1227001 1.966824296
281.1383502 7.174269366
291.1227001 1.323229996
309.1332648 2.621475795

Name: +ve in-silico MS/MS by CFM-ID for VKCBFLWECIFSKY-NXSYQRQQSA-N
ID: VKCBFLWECIFSKY-NXSYQRQQSA-N
Comment: Energy2
Num peaks: 31
25.00727645 1.624543193
29.03857658 1.239241362
43.01784114 1.766529458
45.0334912 2.807111846
55.05422664 4.867665466
57.0334912 0.9097231629
57.06987671 3.334440738
65.03857658 1.160845383
67.05422664 3.924524966
69.06987671 1.928851626
71.08552677 1.833262012
73.02840582 1.876302752
73.06479133 10.02656884
137.0233204 0.9872667756
151.0389705 1.196814976
159.0804414 1.246319321
161.0233204 1.049129675
161.0960915 1.171901544
163.0389705 2.500722682
165.0546206 2.502847341
179.0338851 1.3766786
179.0702706 2.496773674
181.0495352 3.183203672
195.0651853 1.396688891
209.0444498 1.006722558
217.0859207 1.047642496
219.1015708 0.9764423539
221.1172208 1.229046843
237.1121354 1.36698824
291.1227001 1.22941117
293.1019647 1.178596564

Name: +ve in-silico MS/MS by CFM-ID for JHZWDWULMWXMAU-UHFFFAOYSA-N
ID: JHZWDWULMWXMAU-UHFFFAOYSA-N
Comment: Energy0
Num peaks: 15
55.05422664 1.313735474
69.06987671 6.980655717
203.1066561 2.67498472
223.0600999 3.285636766
231.1015708 2.488007628
241.0706646 1.930358829
249.1121354 2.665174375
259.0964854 1.804742811
261.1121354 2.108059318
263.1277855 8.461842275
265.1434356 1.353294588
277.1070501 9.058553775
279.1227001 1.335056569
291.1227001 8.779575363
309.1332648 26.1489534

Name: +ve in-silico MS/MS by CFM-ID for JHZWDWULMWXMAU-UHFFFAOYSA-N
ID: JHZWDWULMWXMAU-UHFFFAOYSA-N
Comment: Energy1
Num peaks: 27
39.02292652 3.36344867
41.03857658 4.778383942
43.05422664 1.00310923
45.06987671 1.364671717
67.05422664 2.266296069
69.06987671 22.48818189
193.0495352 1.46095919
195.0651853 1.122874321
203.1066561 3.185069436
205.0495352 0.929305461
221.0808353 0.8682260102
223.0600999 4.061776125
231.1015708 1.911104755
233.1172208 1.688808718
241.0706646 1.858512577
249.1121354 1.245229307
251.0914 1.027625844
253.0706646 0.7866081863
259.0964854 1.44596429
261.1121354 1.715007811
263.1277855 6.086407734
265.1434356 1.439168422
269.1019647 0.9822241628
273.1121354 0.9501302705
277.1070501 3.142546119
291.1227001 4.733679831
309.1332648 4.296637619

Name: +ve in-silico MS/MS by CFM-ID for JHZWDWULMWXMAU-UHFFFAOYSA-N
ID: JHZWDWULMWXMAU-UHFFFAOYSA-N
Comment: Energy2
Num peaks: 31
39.02292652 1.064856513
41.03857658 1.470872284
43.05422664 0.7636589332
53.03857658 4.058238023
55.05422664 6.600236504
57.06987671 1.523426778
67.05422664 1.168476618
69.06987671 9.742231964
71.01275576 1.55815217
127.0389705 0.7501425112
165.0546206 1.264804781
175.0389705 1.140503212
177.0910061 0.9855351555
179.0338851 3.414008105
179.0702706 3.439489421
179.1066561 1.152996776
191.1066561 0.7826444584
193.0495352 3.073312253
195.0651853 1.066343017
203.1066561 7.988662451
205.0495352 1.134392919
207.0651853 1.662444997
207.1015708 1.842748491
209.0444498 1.080140311
217.0859207 2.356826729
223.0600999 1.256922536
231.1015708 3.226433315
233.0808353 1.540011843
233.1172208 0.9008367879
247.0964854 0.9720517883
293.1019647 0.7545690677

Name: +ve in-silico MS/MS by CFM-ID for PJHRIHGUXQTQLU-IVNNICRQSA-N
ID: PJHRIHGUXQTQLU-IVNNICRQSA-N
Comment: Energy0
Num peaks: 6
15.02292652 0.1001252913
19.01784114 0.2708409236
273.1121354 3.244865535
291.1227001 16.62284665
293.1019647 0.2834767403
309.1332648 79.31592296

Name: +ve in-silico MS/MS by CFM-ID for PJHRIHGUXQTQLU-IVNNICRQSA-N
ID: PJHRIHGUXQTQLU-IVNNICRQSA-N
Comment: Energy1
Num peaks: 6
19.01784114 0.21776316
273.1121354 6.664008976
275.0914 0.4648103739
291.1227001 25.43424852
293.1019647 0.8890092333
309.1332648 66.22372845

Name: +ve in-silico MS/MS by CFM-ID for PJHRIHGUXQTQLU-IVNNICRQSA-N
ID: PJHRIHGUXQTQLU-IVNNICRQSA-N
Comment: Energy2
Num peaks: 6
15.02292652 0.9243443202
273.1121354 47.81117856
275.0914 12.04466966
291.1227001 26.79346288
293.1019647 4.782655774
309.1332648 6.471177423

Name: +ve in-silico MS/MS by CFM-ID for GYPNJHLHXZTDFI-FMFJDBFUSA-N
ID: GYPNJHLHXZTDFI-FMFJDBFUSA-N
Comment: Energy0
Num peaks: 6
129.0910061 1.351174806
233.0808353 1.220479236
273.1121354 16.71099268
277.1070501 1.491349753
291.1227001 37.10657681
309.1332648 26.30955263

Name: +ve in-silico MS/MS by CFM-ID for GYPNJHLHXZTDFI-FMFJDBFUSA-N
ID: GYPNJHLHXZTDFI-FMFJDBFUSA-N
Comment: Energy1
Num peaks: 22
123.0440559 1.484813461
125.0597059 1.145029674
127.075356 1.541877531
129.0910061 3.75335473
137.0597059 1.753144851
139.075356 1.299842362
141.0910061 1.419852243
149.0233204 2.465610592
151.0389705 2.84859139
153.0546206 3.091211009
155.0702706 1.981002933
157.0859207 2.298277346
159.1015708 1.408082919
259.0964854 2.302773002
261.1121354 1.664558146
263.1277855 2.276915267
273.1121354 16.66553795
277.1070501 1.967251693
279.1227001 2.647140908
281.1383502 3.288653435
291.1227001 16.00069957
309.1332648 7.023679474

Name: +ve in-silico MS/MS by CFM-ID for GYPNJHLHXZTDFI-FMFJDBFUSA-N
ID: GYPNJHLHXZTDFI-FMFJDBFUSA-N
Comment: Energy2
Num peaks: 31
51.02292652 3.925430976
53.03857658 3.684971293
55.05422664 1.327874424
81.0334912 2.001874198
83.04914126 2.126394281
123.0440559 1.223295299
125.0597059 1.968613623
129.0910061 1.047828691
137.0597059 1.97123552
139.075356 1.649464018
141.0910061 1.490329871
143.1066561 1.063856652
153.0546206 1.3885744
177.0546206 1.083780681
201.0546206 1.898145453
203.0702706 1.811140622
205.0495352 1.286988837
215.0702706 3.759205514
217.0859207 3.43392226
219.0651853 1.066969532
219.1015708 2.182727113
221.0808353 1.540249185
221.1172208 1.447242641
231.0651853 1.635797936
233.0808353 2.344910665
245.0808353 1.149962007
259.0964854 2.672192701
261.1121354 3.067665118
273.1121354 8.797731195
275.0914 2.20412376
291.1227001 1.667176102

Name: +ve in-silico MS/MS by CFM-ID for LXFOIITYEVPGJX-RILNWLSGSA-N
ID: LXFOIITYEVPGJX-RILNWLSGSA-N
Comment: Energy0
Num peaks: 16
55.05422664 1.399955676
73.06479133 1.736256709
187.075356 1.489360918
215.0702706 2.535424937
233.0808353 9.420883909
235.0600999 3.238840202
245.1172208 1.976102617
251.0550145 1.115308731
251.0914 1.298329502
253.0706646 4.711538267
263.0914 1.132418288
263.1277855 4.922247436
265.1434356 1.23893259
273.1121354 3.490769074
291.1227001 17.96883866
309.1332648 23.00255512

Name: +ve in-silico MS/MS by CFM-ID for LXFOIITYEVPGJX-RILNWLSGSA-N
ID: LXFOIITYEVPGJX-RILNWLSGSA-N
Comment: Energy1
Num peaks: 20
55.05422664 1.600658049
175.0389705 10.99026998
177.0546206 3.465937855
179.0702706 6.194937024
205.0495352 1.122357537
217.0495352 1.799529096
233.0444498 1.346212991
235.0600999 2.975006759
235.0964854 1.802725083
237.1121354 2.229242407
251.0550145 1.451979689
253.0706646 1.265030986
261.0757499 4.72725992
263.0914 14.95040162
265.1070501 6.983091661
273.1121354 1.005976114
279.0863146 3.157744059
281.1019647 10.42573515
291.1227001 2.355298657
309.1332648 0.9968886314

Name: +ve in-silico MS/MS by CFM-ID for LXFOIITYEVPGJX-RILNWLSGSA-N
ID: LXFOIITYEVPGJX-RILNWLSGSA-N
Comment: Energy2
Num peaks: 31
39.02292652 1.021998647
41.03857658 1.248777773
51.02292652 2.617244755
53.03857658 9.060160977
55.05422664 4.26992657
73.06479133 1.120127301
149.0233204 3.327209378
151.0389705 1.903026152
173.0233204 1.123060574
175.0389705 1.777104918
177.0546206 2.291987273
179.0702706 1.547348696
187.0389705 1.241730462
189.0546206 1.4888265
189.0910061 1.361774917
203.0702706 1.093191209
203.1066561 1.408894789
205.0859207 2.609443284
215.0702706 2.689766803
217.0495352 1.928269032
221.0808353 1.381603032
233.0808353 2.744041881
235.0600999 1.497361285
245.0808353 1.131152612
245.1172208 2.107534239
247.0964854 3.770494059
249.0757499 1.110192374
249.1121354 1.980023362
265.1070501 1.350032786
273.1121354 1.71583892
291.1227001 1.038627561

Name: +ve in-silico MS/MS by CFM-ID for JVCJUTNJQMKKCK-CYBMUJFWSA-N
ID: JVCJUTNJQMKKCK-CYBMUJFWSA-N
Comment: Energy0
Num peaks: 9
89.05970595 2.310609549
205.0495352 3.657720994
219.0651853 14.76251766
249.0757499 3.204710683
251.0914 2.347731431
273.1121354 8.029085678
277.1070501 2.484606642
291.1227001 17.94888276
309.1332648 26.63768065

Name: +ve in-silico MS/MS by CFM-ID for JVCJUTNJQMKKCK-CYBMUJFWSA-N
ID: JVCJUTNJQMKKCK-CYBMUJFWSA-N
Comment: Energy1
Num peaks: 22
69.0334912 1.276097967
71.04914126 3.699629026
73.06479133 1.975618334
83.04914126 1.658028282
85.06479133 8.270121472
87.04405588 1.715897794
87.08044139 1.526858156
89.05970595 8.387218129
101.0597059 1.548385192
103.075356 6.230404547
175.075356 1.189337475
189.0546206 2.461063584
191.0702706 2.06779626
219.0651853 17.90343236
221.0808353 2.045817499
233.0808353 1.207496197
259.0964854 1.082727034
273.1121354 5.663093809
277.1070501 1.079844521
281.1383502 1.512373706
291.1227001 5.16904263
309.1332648 3.409225795

Name: +ve in-silico MS/MS by CFM-ID for JVCJUTNJQMKKCK-CYBMUJFWSA-N
ID: JVCJUTNJQMKKCK-CYBMUJFWSA-N
Comment: Energy2
Num peaks: 31
39.02292652 1.321701479
41.03857658 1.101801774
57.0334912 2.351636493
59.04914126 1.680142344
69.0334912 3.029011949
71.04914126 2.639642915
73.06479133 1.421398183
85.06479133 1.195361645
87.08044139 1.059944289
89.05970595 1.227698101
123.0440559 1.931599972
151.0389705 3.428904239
163.0389705 3.65225807
165.0546206 2.788403586
175.0389705 1.503602493
175.075356 4.05805371
179.0702706 2.829588769
189.0546206 10.40524586
191.0338851 1.380814421
191.0702706 4.210467662
193.0859207 1.369237917
203.0338851 4.354884341
203.0702706 1.0896368
205.0495352 5.906073484
207.0651853 1.075146847
219.0651853 5.224972186
221.0808353 1.115528971
231.0651853 1.207842482
233.0808353 1.272589056
261.1121354 1.047976316
273.1121354 2.751853113

Name: +ve in-silico MS/MS by CFM-ID for PUVSMIVRWNHNFU-SCUASFONSA-N
ID: PUVSMIVRWNHNFU-SCUASFONSA-N
Comment: Energy0
Num peaks: 12
55.05422664 1.172413666
57.06987671 12.20410729
73.02840582 1.812891882
75.08044139 1.214748087
85.02840582 1.30992239
98.0600403 23.70787857
100.0756904 2.136178775
103.0389705 1.722440036
230.102299 3.335967573
248.1128637 1.962438037
286.1648993 6.58637016
304.175464 22.88941147

Name: +ve in-silico MS/MS by CFM-ID for PUVSMIVRWNHNFU-SCUASFONSA-N
ID: PUVSMIVRWNHNFU-SCUASFONSA-N
Comment: Energy1
Num peaks: 23
41.00219107 1.181874237
41.03857658 1.045465209
43.01784114 1.621486218
43.05422664 0.8534844312
45.0334912 0.8864888698
55.01784114 0.8774890447
55.05422664 1.41705314
57.06987671 26.20432782
70.06512568 1.175063936
73.02840582 0.6508209809
75.04405588 0.6993312171
75.08044139 13.97391035
86.0600403 0.6216417588
91.0389705 0.9030264645
98.0600403 15.01666259
100.0756904 0.9925074989
212.0917343 0.96571684
230.102299 2.952421384
248.1128637 0.7674594871
272.1492492 0.7568413776
276.1805494 1.972349588
286.1648993 2.376523788
304.175464 2.268888909

Name: +ve in-silico MS/MS by CFM-ID for PUVSMIVRWNHNFU-SCUASFONSA-N
ID: PUVSMIVRWNHNFU-SCUASFONSA-N
Comment: Energy2
Num peaks: 31
39.02292652 1.809880758
41.00219107 1.810494373
41.03857658 5.310111648
42.03382555 1.509964634
43.01784114 2.673599636
43.05422664 4.932333906
45.0334912 2.413957525
47.04914126 1.005301771
53.00219107 0.7269874177
55.01784114 1.072942776
56.0130901 0.9548537033
56.04947561 1.323325009
57.0334912 1.52668211
57.06987671 9.756692149
68.04947561 0.8369646447
69.0334912 2.20765335
70.06512568 1.082882821
71.04914126 2.924243486
72.08077574 0.7732244848
73.02840582 1.370182553
75.04405588 1.5238462
80.04947561 1.788190537
82.02874017 1.032701728
82.06512568 2.067649064
84.04439023 1.197784047
86.0600403 1.793561981
87.04405588 1.575531338
89.05970595 1.02690114
98.0600403 13.11699039
100.0756904 3.345397004
156.0655196 1.262615425

Name: +ve in-silico MS/MS by CFM-ID for KKVJAMUGDMBKBM-ISTPORRPSA-N
ID: KKVJAMUGDMBKBM-ISTPORRPSA-N
Comment: Energy0
Num peaks: 6
259.0964854 2.366296302
261.1121354 1.324261576
273.1121354 21.13216714
277.1070501 2.230080715
291.1227001 44.31419569
309.1332648 21.25862514

Name: +ve in-silico MS/MS by CFM-ID for KKVJAMUGDMBKBM-ISTPORRPSA-N
ID: KKVJAMUGDMBKBM-ISTPORRPSA-N
Comment: Energy1
Num peaks: 15
123.0440559 2.820667381
125.0597059 1.98310749
127.075356 3.286913021
137.0597059 1.63277918
143.0702706 1.822527875
145.0859207 2.273302413
165.0546206 4.59037692
259.0964854 5.29591332
261.1121354 3.147963104
263.1277855 4.856063638
273.1121354 19.06371682
277.1070501 1.854753574
281.1383502 4.323766683
291.1227001 19.19288461
309.1332648 4.962245796

Name: +ve in-silico MS/MS by CFM-ID for KKVJAMUGDMBKBM-ISTPORRPSA-N
ID: KKVJAMUGDMBKBM-ISTPORRPSA-N
Comment: Energy2
Num peaks: 31
39.02292652 0.8204272118
57.0334912 2.887566161
67.01784114 1.019043982
69.0334912 1.029671558
123.0440559 2.923809966
125.0597059 1.805437737
127.075356 2.422444766
137.0597059 1.890979508
141.0546206 2.22075906
141.0910061 0.8175739863
143.0702706 0.9691274464
151.0389705 0.8797689786
175.0389705 1.552214252
217.0495352 1.069191159
231.0651853 5.094979334
233.0808353 2.407985349
235.0964854 4.729047492
237.1121354 1.213967978
245.0808353 2.11670849
247.0964854 1.719171388
251.0914 0.8444780465
259.0964854 7.312739877
261.1121354 6.830591354
263.0914 1.924758438
263.1277855 3.261522127
273.1121354 10.37380919
275.0914 3.963622318
277.1070501 0.953724308
281.1383502 0.9104184091
291.1227001 2.493343962
293.1019647 1.06212448

Name: +ve in-silico MS/MS by CFM-ID for PKONROABJCPGSC-QNSHHTMESA-N
ID: PKONROABJCPGSC-QNSHHTMESA-N
Comment: Energy0
Num peaks: 19
55.05422664 1.311156548
57.0334912 1.59519643
67.01784114 1.35629226
73.06479133 1.569152652
235.0600999 3.63910218
237.0757499 2.270714583
239.0914 2.05481935
245.1172208 1.988569686
247.1328709 1.180627991
251.0914 2.258477527
253.0706646 4.294763104
263.0914 1.27826048
263.1277855 4.404463221
265.1070501 1.305690747
265.1434356 1.25068121
273.1121354 6.157909404
291.1227001 20.78494795
293.1019647 1.281021682
309.1332648 20.38644421

Name: +ve in-silico MS/MS by CFM-ID for PKONROABJCPGSC-QNSHHTMESA-N
ID: PKONROABJCPGSC-QNSHHTMESA-N
Comment: Energy1
Num peaks: 29
43.01784114 0.9739556387
55.05422664 1.316719136
57.0334912 1.838738188
85.02840582 1.669039672
165.0182351 1.359512423
191.0338851 1.071307559
193.0495352 1.362179953
195.0651853 1.406952169
217.0495352 1.661549238
219.0651853 2.047806911
221.0444498 1.102862304
221.0808353 5.266865835
223.0600999 3.353904877
223.0964854 1.206883702
233.0444498 1.141141258
235.0600999 2.374899803
235.0964854 1.533423831
237.0757499 1.85878541
237.1121354 1.736194028
239.0914 4.553173075
251.0550145 1.158914085
253.0706646 0.9978148037
261.0757499 4.763934857
263.0914 15.00964108
265.1070501 5.558957237
273.1121354 0.9217680815
279.0863146 2.444628767
281.1019647 8.671793138
291.1227001 1.639019016

Name: +ve in-silico MS/MS by CFM-ID for PKONROABJCPGSC-QNSHHTMESA-N
ID: PKONROABJCPGSC-QNSHHTMESA-N
Comment: Energy2
Num peaks: 31
15.02292652 1.116752671
25.00727645 1.646101771
39.02292652 2.726021463
41.00219107 1.763890793
41.03857658 2.327519373
43.01784114 0.9671313175
51.02292652 1.927874002
53.03857658 4.934822564
55.05422664 2.98667902
57.0334912 1.366959638
57.06987671 1.216309352
67.01784114 16.3088636
163.075356 1.202530649
165.0182351 1.242561437
193.0495352 1.12741146
205.0859207 3.923171328
207.0651853 2.415255104
219.0651853 1.486138629
221.0808353 1.267739209
233.0808353 1.246579406
235.0600999 1.577365463
237.0757499 1.200849104
245.0808353 1.141968892
245.1172208 1.263966775
247.0964854 1.443194776
249.1121354 1.050685103
251.0914 1.308466841
263.1277855 1.023655468
265.1070501 0.949781697
273.1121354 1.452502915
293.1019647 1.003417349

Name: +ve in-silico MS/MS by CFM-ID for IEOXNDOOKTVJRQ-KKBFJBPOSA-N
ID: IEOXNDOOKTVJRQ-KKBFJBPOSA-N
Comment: Energy0
Num peaks: 29
71.04914126 0.7068532333
75.04405588 0.6270136226
87.04405588 0.589894211
89.05970595 1.782057783
97.06479133 0.6482375624
111.0440559 0.7992528913
113.0597059 0.668327717
115.075356 3.013746708
155.1066561 0.7375358413
173.1172208 1.970097609
179.0338851 3.993399912
181.0495352 0.6574287443
183.0651853 0.6816290892
193.0495352 0.970900257
195.0651853 0.8517500906
205.0495352 0.8107100219
209.0808353 0.8396268647
233.0808353 2.853226424
235.0964854 1.023742193
239.1277855 0.6428143929
251.0914 0.5945091256
261.1121354 0.6004498029
263.0914 1.569352936
263.1277855 1.325925559
265.1434356 2.188073206
273.1121354 0.5873002144
281.1383502 0.8209123684
291.1227001 10.98186994
309.1332648 36.692359

Name: +ve in-silico MS/MS by CFM-ID for IEOXNDOOKTVJRQ-KKBFJBPOSA-N
ID: IEOXNDOOKTVJRQ-KKBFJBPOSA-N
Comment: Energy1
Num peaks: 31
39.02292652 1.53870856
41.03857658 1.123215657
65.03857658 1.054911369
67.05422664 1.198568735
83.04914126 1.531171765
85.06479133 1.723130729
97.06479133 1.171170038
101.0597059 1.153400648
103.075356 1.08667918
115.075356 2.934933529
123.0440559 1.986150448
137.0233204 2.208960617
141.0910061 1.017967108
149.0233204 1.797971706
151.0389705 3.070243546
155.1066561 1.145887635
167.0338851 3.719823878
179.0338851 5.244332389
205.0495352 2.069387402
207.0651853 1.350005248
219.0651853 1.750685322
233.0808353 3.408502209
235.0964854 1.576444042
263.0914 1.521236887
263.1277855 1.295383488
265.1070501 1.000200156
273.1121354 1.071985083
279.1227001 1.404243601
281.1383502 3.89599655
291.1227001 4.906026821
309.1332648 4.398014509

Name: +ve in-silico MS/MS by CFM-ID for IEOXNDOOKTVJRQ-KKBFJBPOSA-N
ID: IEOXNDOOKTVJRQ-KKBFJBPOSA-N
Comment: Energy2
Num peaks: 31
39.02292652 2.511050467
41.00219107 0.9836167717
41.03857658 5.496518798
43.05422664 1.951115616
65.03857658 1.652710188
67.01784114 1.166508487
67.05422664 1.447633438
69.0334912 1.684477642
71.01275576 1.830075627
71.04914126 3.419985662
81.0334912 1.154471463
89.05970595 0.9736234117
95.04914126 1.19963854
97.06479133 1.771234611
99.08044139 1.382508502
115.075356 1.645101452
123.0440559 2.728811525
133.0284058 2.057996366
135.0440559 6.048193711
137.0597059 1.534932386
149.0597059 1.705825583
151.0389705 2.249598102
153.0910061 1.005421446
155.1066561 1.358879107
163.075356 1.03116759
179.0338851 1.786291559
245.0808353 0.8729736031
247.1328709 0.9282485762
263.1277855 1.550588498
273.1121354 1.619847135
291.1227001 1.675553064

Name: +ve in-silico MS/MS by CFM-ID for PJHRIHGUXQTQLU-VXGBXAGGSA-N
ID: PJHRIHGUXQTQLU-VXGBXAGGSA-N
Comment: Energy0
Num peaks: 6
15.02292652 0.1001252913
19.01784114 0.2708409236
273.1121354 3.244865535
291.1227001 16.62284665
293.1019647 0.2834767403
309.1332648 79.31592296

Name: +ve in-silico MS/MS by CFM-ID for PJHRIHGUXQTQLU-VXGBXAGGSA-N
ID: PJHRIHGUXQTQLU-VXGBXAGGSA-N
Comment: Energy1
Num peaks: 6
19.01784114 0.21776316
273.1121354 6.664008976
275.0914 0.4648103739
291.1227001 25.43424852
293.1019647 0.8890092333
309.1332648 66.22372845

Name: +ve in-silico MS/MS by CFM-ID for PJHRIHGUXQTQLU-VXGBXAGGSA-N
ID: PJHRIHGUXQTQLU-VXGBXAGGSA-N
Comment: Energy2
Num peaks: 6
15.02292652 0.9243443202
273.1121354 47.81117856
275.0914 12.04466966
291.1227001 26.79346288
293.1019647 4.782655774
309.1332648 6.471177423

Name: +ve in-silico MS/MS by CFM-ID for UEXDCYBJECAQMX-RNOVEPEFSA-N
ID: UEXDCYBJECAQMX-RNOVEPEFSA-N
Comment: Energy0
Num peaks: 19
43.01784114 1.728087911
61.02840582 3.781509501
83.01275576 0.6851855324
87.04405588 1.290224808
89.05970595 0.6909328707
135.0440559 0.9119622615
137.0597059 0.9428287159
189.0910061 0.8114962822
197.0808353 0.9293981876
205.0859207 1.7309717
207.1015708 3.06254356
223.0964854 1.402345792
231.1015708 3.726142051
247.0964854 3.578930459
249.1121354 16.60989009
267.1227001 12.44177246
273.1121354 1.236175208
291.1227001 11.08357001
309.1332648 13.64680882

Name: +ve in-silico MS/MS by CFM-ID for UEXDCYBJECAQMX-RNOVEPEFSA-N
ID: UEXDCYBJECAQMX-RNOVEPEFSA-N
Comment: Energy1
Num peaks: 31
43.01784114 1.38050986
51.02292652 1.043227232
61.02840582 2.689159332
87.04405588 0.9202499054
117.0334912 0.9336458974
133.0284058 2.053706623
135.0440559 2.728317933
137.0597059 1.610971596
139.075356 0.9728649263
149.0597059 2.454213124
151.075356 1.943979809
159.0651853 0.976479857
163.075356 0.9878807037
167.1066561 1.152489162
183.1015708 1.106961177
187.075356 1.366561103
189.0910061 1.314079519
195.0651853 1.492686135
197.0808353 2.010709178
205.0859207 0.9913865284
207.1015708 3.500204739
221.0808353 1.035491966
223.0964854 2.893462372
225.1121354 3.004491537
229.0859207 0.8714891787
231.1015708 6.295293689
247.0964854 2.099816592
249.1121354 10.18242885
267.1227001 5.427564915
291.1227001 3.519669784
309.1332648 1.779438751

Name: +ve in-silico MS/MS by CFM-ID for UEXDCYBJECAQMX-RNOVEPEFSA-N
ID: UEXDCYBJECAQMX-RNOVEPEFSA-N
Comment: Energy2
Num peaks: 31
15.02292652 1.318039469
39.02292652 1.001051341
41.00219107 1.527850062
43.01784114 4.145329727
45.0334912 2.645340681
49.00727645 0.9901882612
51.02292652 2.622453136
61.02840582 3.38124657
83.01275576 5.260317969
85.02840582 0.9339212715
87.04405588 4.877182854
89.05970595 1.526878719
135.0440559 1.347376817
137.0597059 1.416881748
139.075356 1.167290598
149.0597059 1.4416946
151.075356 1.136081439
161.0597059 1.886477939
163.075356 1.641033094
165.0910061 1.012788832
183.1015708 1.452788793
187.075356 1.589007568
189.0910061 0.9132076476
205.0859207 2.29921991
207.1015708 4.718790768
211.0964854 0.9243831648
221.0808353 0.9734703946
223.0964854 2.333542023
231.1015708 0.9133249808
249.1121354 3.027646073
265.1070501 1.456688533

Name: +ve in-silico MS/MS by CFM-ID for IEDUZUDRIOHXNE-HUUCEWRRSA-N
ID: IEDUZUDRIOHXNE-HUUCEWRRSA-N
Comment: Energy0
Num peaks: 15
43.01784114 3.054413983
43.05422664 2.529115508
61.02840582 4.691853847
71.04914126 12.49545661
161.0597059 2.155173684
163.075356 1.252580484
219.0651853 1.605661722
221.0808353 8.834775478
223.0964854 1.239541751
239.0914 1.746602419
247.0964854 1.619607445
249.1121354 11.27663618
267.1227001 2.66374741
291.1227001 2.384446398
309.1332648 23.33400275

Name: +ve in-silico MS/MS by CFM-ID for IEDUZUDRIOHXNE-HUUCEWRRSA-N
ID: IEDUZUDRIOHXNE-HUUCEWRRSA-N
Comment: Energy1
Num peaks: 27
39.02292652 2.207091863
41.03857658 1.374501227
43.01784114 1.455024732
43.05422664 13.20138216
45.06987671 1.401607938
55.01784114 1.241673165
61.02840582 1.592907209
69.0334912 0.8643336817
71.04914126 17.66307553
115.0389705 0.8130545981
121.0647913 1.027094105
161.0597059 1.595292774
163.075356 1.796809212
179.0702706 1.920926141
193.0859207 0.813188494
205.0495352 0.8328522461
205.0859207 2.161248745
207.1015708 1.82099173
219.0651853 0.8151709578
221.0808353 5.140265091
223.0964854 1.043790455
231.1015708 1.588649324
239.0914 0.9609310828
249.1121354 9.198882955
267.1227001 2.102467156
291.1227001 2.15208824
309.1332648 3.475515506

Name: +ve in-silico MS/MS by CFM-ID for IEDUZUDRIOHXNE-HUUCEWRRSA-N
ID: IEDUZUDRIOHXNE-HUUCEWRRSA-N
Comment: Energy2
Num peaks: 28
15.02292652 1.448614935
25.00727645 0.8933691499
27.02292652 0.7888519058
41.00219107 1.06585851
41.03857658 6.337177763
43.01784114 5.518060349
43.05422664 9.472703493
55.01784114 5.227816778
55.05422664 1.025723578
57.0334912 1.35959636
61.02840582 3.686418126
69.0334912 1.972496958
71.04914126 19.75004494
73.02840582 2.362470258
75.04405588 1.829704443
79.01784114 0.8144639146
107.0491413 1.389091466
121.0647913 0.9301944196
123.0440559 1.405743492
135.0440559 1.742484347
137.0597059 0.8592581239
153.0546206 0.7687824566
161.0597059 2.247496579
163.075356 1.45668911
177.0546206 1.153516386
179.0702706 2.851382326
221.0808353 0.7732318904
237.0757499 0.8962581706

Name: +ve in-silico MS/MS by CFM-ID for QXOPBRYZTGAOAU-IVWQEZMVSA-N
ID: QXOPBRYZTGAOAU-IVWQEZMVSA-N
Comment: Energy0
Num peaks: 14
55.05422664 0.9388139691
203.1066561 1.546466824
221.1172208 3.947401382
223.1328709 1.271095284
231.1015708 2.733804077
249.1121354 1.980963504
259.0964854 4.020642452
261.1121354 1.133838048
273.1121354 2.247258551
277.1070501 7.310557654
279.1227001 1.162783364
291.1227001 26.65902187
293.1019647 0.9821101484
309.1332648 24.1807229

Name: +ve in-silico MS/MS by CFM-ID for QXOPBRYZTGAOAU-IVWQEZMVSA-N
ID: QXOPBRYZTGAOAU-IVWQEZMVSA-N
Comment: Energy1
Num peaks: 31
55.05422664 3.028593955
57.06987671 1.261633252
109.0647913 3.009543126
135.0440559 2.959119948
189.0910061 1.316365062
191.1066561 2.526554632
201.0910061 3.819460052
203.1066561 5.094005124
205.0859207 2.104236766
205.1223062 1.748234673
219.1015708 3.273530378
221.0444498 1.682472511
221.1172208 4.823340648
223.0600999 2.222167334
223.1328709 1.291146584
225.0757499 1.144928112
231.1015708 1.775172014
233.0444498 1.120633243
245.1172208 1.078377619
249.1121354 1.601989051
259.0964854 1.507143988
261.1121354 1.224178955
263.1277855 2.14458014
265.1434356 1.257877805
273.1121354 1.549612662
277.1070501 2.448359429
279.1227001 1.392625168
281.1383502 1.710385002
291.1227001 5.238856003
293.1019647 1.220669229
309.1332648 3.35340036

Name: +ve in-silico MS/MS by CFM-ID for QXOPBRYZTGAOAU-IVWQEZMVSA-N
ID: QXOPBRYZTGAOAU-IVWQEZMVSA-N
Comment: Energy2
Num peaks: 31
55.05422664 2.306870057
57.06987671 1.732171741
109.0647913 1.609452469
123.0804414 4.017511311
135.0440559 1.270619118
137.0960915 1.639957604
145.0647913 1.509490919
147.0804414 1.222137349
149.0597059 1.0310533
149.0960915 1.830432109
153.0910061 1.234730946
161.0960915 1.549219053
163.1117415 2.821976153
177.0910061 3.214698777
179.1066561 2.80153617
181.0859207 1.234550145
191.1066561 3.408412846
193.1223062 1.029615568
205.0859207 1.801843452
205.1223062 1.668440713
207.1015708 5.17831775
209.1172208 1.208623864
219.1015708 3.317530072
221.1172208 3.642464299
223.1328709 2.129611318
231.1015708 3.795311947
233.1172208 1.883074196
235.0964854 1.589067641
237.1121354 1.076233184
249.1121354 1.558209165
273.1121354 1.221196764

Name: +ve in-silico MS/MS by CFM-ID for KLYYYDPRSADTCR-AUYAEMIRSA-N
ID: KLYYYDPRSADTCR-AUYAEMIRSA-N
Comment: Energy0
Num peaks: 12
97.06479133 2.379766088
115.075356 2.519194926
139.0389705 2.857187028
139.075356 0.9737569143
165.0546206 0.9762168352
167.0338851 2.514643207
181.0495352 1.760098459
273.1121354 5.174770038
277.1070501 1.868449422
279.1227001 1.347429448
291.1227001 32.47133227
309.1332648 25.92027602

Name: +ve in-silico MS/MS by CFM-ID for KLYYYDPRSADTCR-AUYAEMIRSA-N
ID: KLYYYDPRSADTCR-AUYAEMIRSA-N
Comment: Energy1
Num peaks: 31
55.05422664 0.8519287581
73.06479133 0.7879346244
87.08044139 0.9824969265
97.06479133 1.000422926
109.0647913 1.97454301
111.0804414 1.708979184
115.075356 1.358740238
123.0440559 1.251485912
125.0597059 1.51785461
125.0960915 0.8148042993
127.075356 1.808778806
129.0910061 2.512901282
143.1066561 1.114744745
145.0859207 1.022617475
149.0233204 4.989630288
151.0389705 5.502012421
165.0182351 1.726504797
165.0546206 3.393045118
167.0338851 4.890808513
169.0859207 0.9907804462
171.1015708 1.034748685
193.0495352 2.704705324
251.0914 1.048863381
259.0964854 1.175865298
263.1277855 1.053227653
273.1121354 4.815063618
277.1070501 1.509943918
279.1227001 1.551498575
281.1383502 2.212545172
291.1227001 10.85947383
309.1332648 5.747090113

Name: +ve in-silico MS/MS by CFM-ID for KLYYYDPRSADTCR-AUYAEMIRSA-N
ID: KLYYYDPRSADTCR-AUYAEMIRSA-N
Comment: Energy2
Num peaks: 31
43.01784114 1.124781504
57.0334912 1.682196563
65.03857658 1.241065352
67.05422664 1.479302591
69.06987671 1.298737479
81.0334912 1.114542389
83.04914126 2.001852254
85.06479133 2.522053078
87.08044139 1.714493219
95.04914126 1.72282856
97.02840582 2.930883862
97.06479133 2.782083243
99.08044139 1.061947223
111.0440559 1.045779875
115.075356 1.058548543
123.0440559 1.766779086
125.0597059 1.560114892
137.0233204 1.163931272
139.0389705 4.405060102
149.0233204 1.150831569
151.0389705 3.462366641
153.0546206 1.500817331
155.0702706 1.094264851
163.0389705 2.654622458
165.0182351 2.666650447
165.0546206 4.29236442
167.0338851 5.190566785
167.0702706 1.348169745
181.0495352 2.801563627
183.0651853 2.135613552
273.1121354 1.18201811

Name: +ve in-silico MS/MS by CFM-ID for QVCMHGGNRFRMAD-HTJBVVOSSA-N
ID: QVCMHGGNRFRMAD-HTJBVVOSSA-N
Comment: Energy0
Num peaks: 6
290.1386845 0.5222015568
296.1128637 0.3938701262
298.1285138 0.2881849613
308.1492492 14.6665732
310.1285138 1.323383746
326.1598139 82.17222114

Name: +ve in-silico MS/MS by CFM-ID for QVCMHGGNRFRMAD-HTJBVVOSSA-N
ID: QVCMHGGNRFRMAD-HTJBVVOSSA-N
Comment: Energy1
Num peaks: 6
290.1386845 4.227822042
292.1179491 1.47374094
298.1285138 0.3894763786
308.1492492 27.84609834
310.1285138 2.699470448
326.1598139 62.3358901

Name: +ve in-silico MS/MS by CFM-ID for QVCMHGGNRFRMAD-HTJBVVOSSA-N
ID: QVCMHGGNRFRMAD-HTJBVVOSSA-N
Comment: Energy2
Num peaks: 6
280.1179491 7.533460714
282.1335992 7.445800139
290.1386845 20.3330384
292.1179491 19.42568056
308.1492492 21.69068461
310.1285138 5.702828998

Name: +ve in-silico MS/MS by CFM-ID for KLYYYDPRSADTCR-IJQVFZPHSA-N
ID: KLYYYDPRSADTCR-IJQVFZPHSA-N
Comment: Energy0
Num peaks: 12
97.06479133 2.379766088
115.075356 2.519194926
139.0389705 2.857187028
139.075356 0.9737569143
165.0546206 0.9762168352
167.0338851 2.514643207
181.0495352 1.760098459
273.1121354 5.174770038
277.1070501 1.868449422
279.1227001 1.347429448
291.1227001 32.47133227
309.1332648 25.92027602

Name: +ve in-silico MS/MS by CFM-ID for KLYYYDPRSADTCR-IJQVFZPHSA-N
ID: KLYYYDPRSADTCR-IJQVFZPHSA-N
Comment: Energy1
Num peaks: 31
55.05422664 0.8519287581
73.06479133 0.7879346244
87.08044139 0.9824969265
97.06479133 1.000422926
109.0647913 1.97454301
111.0804414 1.708979184
115.075356 1.358740238
123.0440559 1.251485912
125.0597059 1.51785461
125.0960915 0.8148042993
127.075356 1.808778806
129.0910061 2.512901282
143.1066561 1.114744745
145.0859207 1.022617475
149.0233204 4.989630288
151.0389705 5.502012421
165.0182351 1.726504797
165.0546206 3.393045118
167.0338851 4.890808513
169.0859207 0.9907804462
171.1015708 1.034748685
193.0495352 2.704705324
251.0914 1.048863381
259.0964854 1.175865298
263.1277855 1.053227653
273.1121354 4.815063618
277.1070501 1.509943918
279.1227001 1.551498575
281.1383502 2.212545172
291.1227001 10.85947383
309.1332648 5.747090113

Name: +ve in-silico MS/MS by CFM-ID for KLYYYDPRSADTCR-IJQVFZPHSA-N
ID: KLYYYDPRSADTCR-IJQVFZPHSA-N
Comment: Energy2
Num peaks: 31
43.01784114 1.124781504
57.0334912 1.682196563
65.03857658 1.241065352
67.05422664 1.479302591
69.06987671 1.298737479
81.0334912 1.114542389
83.04914126 2.001852254
85.06479133 2.522053078
87.08044139 1.714493219
95.04914126 1.72282856
97.02840582 2.930883862
97.06479133 2.782083243
99.08044139 1.061947223
111.0440559 1.045779875
115.075356 1.058548543
123.0440559 1.766779086
125.0597059 1.560114892
137.0233204 1.163931272
139.0389705 4.405060102
149.0233204 1.150831569
151.0389705 3.462366641
153.0546206 1.500817331
155.0702706 1.094264851
163.0389705 2.654622458
165.0182351 2.666650447
165.0546206 4.29236442
167.0338851 5.190566785
167.0702706 1.348169745
181.0495352 2.801563627
183.0651853 2.135613552
273.1121354 1.18201811

Name: +ve in-silico MS/MS by CFM-ID for QPBNFQKLPIXNFL-GXSJLCMTSA-N
ID: QPBNFQKLPIXNFL-GXSJLCMTSA-N
Comment: Energy0
Num peaks: 6
273.1121354 9.177315059
275.0914 0.1956405278
281.1383502 0.08040792032
291.1227001 51.0351418
293.1019647 0.2628145215
309.1332648 38.39178166

Name: +ve in-silico MS/MS by CFM-ID for QPBNFQKLPIXNFL-GXSJLCMTSA-N
ID: QPBNFQKLPIXNFL-GXSJLCMTSA-N
Comment: Energy1
Num peaks: 6
263.1277855 3.51476421
273.1121354 18.43119733
279.1227001 1.018203917
281.1383502 1.810964563
291.1227001 41.99618128
309.1332648 22.99135497

Name: +ve in-silico MS/MS by CFM-ID for QPBNFQKLPIXNFL-GXSJLCMTSA-N
ID: QPBNFQKLPIXNFL-GXSJLCMTSA-N
Comment: Energy2
Num peaks: 11
203.0702706 2.637429911
205.0859207 2.410715939
245.0808353 5.118077482
247.0964854 5.296861009
249.1121354 4.881503611
259.0964854 2.944662422
261.1121354 3.226327982
263.1277855 8.746349441
273.1121354 28.41857761
275.0914 4.498902434
291.1227001 12.06587355

Name: +ve in-silico MS/MS by CFM-ID for PTYCCMDOLVCXFB-XYJYNPGVSA-N
ID: PTYCCMDOLVCXFB-XYJYNPGVSA-N
Comment: Energy0
Num peaks: 7
215.0702706 3.766154077
231.1015708 2.658111981
247.0964854 3.635991603
249.1121354 2.63749088
273.1121354 9.970437345
291.1227001 34.73226979
309.1332648 22.82328352

Name: +ve in-silico MS/MS by CFM-ID for PTYCCMDOLVCXFB-XYJYNPGVSA-N
ID: PTYCCMDOLVCXFB-XYJYNPGVSA-N
Comment: Energy1
Num peaks: 28
115.075356 1.514437834
127.075356 1.220714186
137.0597059 0.8335430084
141.0546206 1.451598993
143.0702706 1.219413729
145.0859207 1.244206113
165.0546206 3.191858121
167.0702706 2.646872801
189.0546206 1.89556298
201.0546206 0.9867514818
215.0702706 7.820756461
229.0859207 3.161141469
231.0651853 0.8418346014
231.1015708 1.614038992
233.0808353 3.504835603
247.0964854 3.128689672
249.1121354 2.646264463
259.0964854 1.710577425
261.1121354 1.586647935
263.1277855 1.160666509
265.1070501 0.9093120958
273.1121354 8.705057176
277.1070501 1.92927723
279.1227001 2.061826878
281.1383502 1.909387936
291.1227001 14.43909132
293.1019647 0.9025474285
309.1332648 6.086753823

Name: +ve in-silico MS/MS by CFM-ID for PTYCCMDOLVCXFB-XYJYNPGVSA-N
ID: PTYCCMDOLVCXFB-XYJYNPGVSA-N
Comment: Energy2
Num peaks: 31
39.02292652 2.051528126
41.03857658 1.148154399
51.02292652 1.683723196
55.05422664 0.8489781334
57.0334912 3.144937365
69.0334912 0.8943894821
71.04914126 1.009643949
111.0440559 1.109103415
125.0597059 1.63475639
127.075356 0.8504605388
139.0389705 1.122296231
165.0546206 1.297973019
189.0546206 2.381756303
203.0702706 0.9751127552
215.0702706 2.608826917
217.0859207 5.390676972
219.0651853 1.208100359
219.1015708 1.461311835
221.0808353 1.024686934
229.0859207 2.297275536
231.0651853 2.254963444
231.1015708 4.10925719
233.0808353 4.517465485
235.0964854 3.582057237
247.0964854 2.041838276
249.1121354 1.395944204
259.0964854 4.378659903
261.1121354 4.068047424
273.1121354 4.56780589
275.0914 2.31796806
291.1227001 1.414918304

Name: +ve in-silico MS/MS by CFM-ID for YWPLPXUKTKBCMU-LLKOPVJYSA-N
ID: YWPLPXUKTKBCMU-LLKOPVJYSA-N
Comment: Energy0
Num peaks: 12
43.01784114 1.967826726
231.1015708 1.526658654
233.0808353 1.692992661
235.0964854 1.628759004
237.1121354 3.826237677
247.0964854 1.487788406
249.1121354 11.84691518
263.1277855 1.743900819
265.1434356 1.6583044
267.1227001 12.70049459
291.1227001 10.91987762
309.1332648 29.12923357

Name: +ve in-silico MS/MS by CFM-ID for YWPLPXUKTKBCMU-LLKOPVJYSA-N
ID: YWPLPXUKTKBCMU-LLKOPVJYSA-N
Comment: Energy1
Num peaks: 31
43.01784114 2.035127848
55.01784114 1.072553791
111.0440559 1.554838631
125.0597059 1.430364155
177.0910061 2.012799065
181.0495352 1.267343319
183.0651853 1.603872692
185.0808353 1.171166044
193.0859207 2.435734002
195.1015708 1.017138678
197.1172208 2.912790472
209.0808353 1.261427476
213.1121354 1.259842439
219.1015708 2.117282324
221.1172208 1.282631563
223.1328709 1.226169475
231.1015708 1.343342096
233.0808353 2.63428545
235.0964854 2.467494748
237.1121354 3.233396919
239.1277855 1.604596733
249.1121354 6.529457881
253.1070501 1.154502025
261.1121354 2.032923064
263.1277855 1.330318783
265.1434356 1.473585323
267.1227001 6.306027094
273.1121354 1.363675272
281.1383502 1.706217993
291.1227001 5.485301756
309.1332648 5.255262479

Name: +ve in-silico MS/MS by CFM-ID for YWPLPXUKTKBCMU-LLKOPVJYSA-N
ID: YWPLPXUKTKBCMU-LLKOPVJYSA-N
Comment: Energy2
Num peaks: 31
39.02292652 1.998899131
41.03857658 1.887231538
43.01784114 4.700856803
43.05422664 1.978339204
53.00219107 1.136088506
55.01784114 1.457058301
61.02840582 1.250287993
63.02292652 3.162397112
121.0284058 1.148110619
123.0440559 2.327238025
125.0597059 2.533803376
127.075356 1.446317028
175.075356 3.347918575
177.0910061 2.265355256
179.1066561 2.079027606
191.0702706 3.65025127
193.0859207 1.798965871
195.1015708 2.057213663
197.1172208 1.952734848
205.1223062 1.46366881
219.1015708 2.59381527
221.1172208 2.345232717
223.1328709 1.348206712
229.0859207 1.183523168
231.1015708 2.874127784
239.1277855 1.161253189
249.1121354 7.113719926
267.1227001 1.133256134
273.1121354 1.509229023
291.1227001 1.485513739
293.1019647 1.480550272

Name: +ve in-silico MS/MS by CFM-ID for VMMAWQXIQXLFRX-VAECKANCSA-N
ID: VMMAWQXIQXLFRX-VAECKANCSA-N
Comment: Energy0
Num peaks: 10
201.0546206 4.204777127
215.0702706 1.927308579
217.0859207 2.284757734
233.0808353 3.386775765
235.0964854 2.322425955
259.0964854 2.401691498
273.1121354 3.420284963
277.1070501 4.420569824
291.1227001 29.06305427
309.1332648 26.63752269

Name: +ve in-silico MS/MS by CFM-ID for VMMAWQXIQXLFRX-VAECKANCSA-N
ID: VMMAWQXIQXLFRX-VAECKANCSA-N
Comment: Energy1
Num peaks: 28
33.0334912 1.200608839
53.03857658 0.797259651
129.0910061 1.282394278
149.0233204 2.567744493
151.0389705 2.599644691
153.0546206 2.89476137
155.0702706 1.752486113
157.0859207 1.502493263
159.1015708 1.045540143
175.0389705 2.485335381
201.0546206 6.20620251
203.0702706 2.612637648
205.0859207 1.185929927
215.0702706 6.989856802
217.0859207 2.757001914
219.0651853 2.468022479
219.1015708 3.411834277
221.0808353 3.130471505
233.0808353 6.084513862
235.0964854 3.523237125
237.1121354 0.9098885533
259.0964854 2.119122053
273.1121354 2.382661244
277.1070501 2.761590683
279.1227001 1.859727959
281.1383502 2.087316568
291.1227001 7.113111183
309.1332648 4.969731179

Name: +ve in-silico MS/MS by CFM-ID for VMMAWQXIQXLFRX-VAECKANCSA-N
ID: VMMAWQXIQXLFRX-VAECKANCSA-N
Comment: Energy2
Num peaks: 31
39.02292652 1.374503277
51.02292652 1.518046384
53.03857658 1.147957675
57.0334912 1.034330035
59.04914126 0.9616687984
81.0334912 1.096709736
83.04914126 1.46112709
153.0546206 1.600746296
175.0389705 1.081832654
187.0389705 1.030545617
201.0546206 2.905770187
203.0702706 4.839657835
205.0495352 0.9779434403
205.0859207 1.670913085
215.0702706 1.69721286
217.0495352 1.00306928
217.0859207 5.161360781
219.0651853 3.343501116
219.1015708 2.038967688
221.0808353 1.971719393
231.0651853 3.864746812
233.0808353 5.769111681
235.0964854 3.99813819
237.0757499 1.016855837
251.0914 1.253938107
259.0964854 2.938744067
261.1121354 2.971233857
263.0914 1.529330392
273.1121354 2.247046582
275.0914 2.099818518
277.1070501 0.9444350028

Name: +ve in-silico MS/MS by CFM-ID for IEOXNDOOKTVJRQ-HWNAMQAFSA-N
ID: IEOXNDOOKTVJRQ-HWNAMQAFSA-N
Comment: Energy0
Num peaks: 29
71.04914126 0.7068532333
75.04405588 0.6270136226
87.04405588 0.589894211
89.05970595 1.782057783
97.06479133 0.6482375624
111.0440559 0.7992528913
113.0597059 0.668327717
115.075356 3.013746708
155.1066561 0.7375358413
173.1172208 1.970097609
179.0338851 3.993399912
181.0495352 0.6574287443
183.0651853 0.6816290892
193.0495352 0.970900257
195.0651853 0.8517500906
205.0495352 0.8107100219
209.0808353 0.8396268647
233.0808353 2.853226424
235.0964854 1.023742193
239.1277855 0.6428143929
251.0914 0.5945091256
261.1121354 0.6004498029
263.0914 1.569352936
263.1277855 1.325925559
265.1434356 2.188073206
273.1121354 0.5873002144
281.1383502 0.8209123684
291.1227001 10.98186994
309.1332648 36.692359

Name: +ve in-silico MS/MS by CFM-ID for IEOXNDOOKTVJRQ-HWNAMQAFSA-N
ID: IEOXNDOOKTVJRQ-HWNAMQAFSA-N
Comment: Energy1
Num peaks: 31
39.02292652 1.53870856
41.03857658 1.123215657
65.03857658 1.054911369
67.05422664 1.198568735
83.04914126 1.531171765
85.06479133 1.723130729
97.06479133 1.171170038
101.0597059 1.153400648
103.075356 1.08667918
115.075356 2.934933529
123.0440559 1.986150448
137.0233204 2.208960617
141.0910061 1.017967108
149.0233204 1.797971706
151.0389705 3.070243546
155.1066561 1.145887635
167.0338851 3.719823878
179.0338851 5.244332389
205.0495352 2.069387402
207.0651853 1.350005248
219.0651853 1.750685322
233.0808353 3.408502209
235.0964854 1.576444042
263.0914 1.521236887
263.1277855 1.295383488
265.1070501 1.000200156
273.1121354 1.071985083
279.1227001 1.404243601
281.1383502 3.89599655
291.1227001 4.906026821
309.1332648 4.398014509

Name: +ve in-silico MS/MS by CFM-ID for IEOXNDOOKTVJRQ-HWNAMQAFSA-N
ID: IEOXNDOOKTVJRQ-HWNAMQAFSA-N
Comment: Energy2
Num peaks: 31
39.02292652 2.511050467
41.00219107 0.9836167717
41.03857658 5.496518798
43.05422664 1.951115616
65.03857658 1.652710188
67.01784114 1.166508487
67.05422664 1.447633438
69.0334912 1.684477642
71.01275576 1.830075627
71.04914126 3.419985662
81.0334912 1.154471463
89.05970595 0.9736234117
95.04914126 1.19963854
97.06479133 1.771234611
99.08044139 1.382508502
115.075356 1.645101452
123.0440559 2.728811525
133.0284058 2.057996366
135.0440559 6.048193711
137.0597059 1.534932386
149.0597059 1.705825583
151.0389705 2.249598102
153.0910061 1.005421446
155.1066561 1.358879107
163.075356 1.03116759
179.0338851 1.786291559
245.0808353 0.8729736031
247.1328709 0.9282485762
263.1277855 1.550588498
273.1121354 1.619847135
291.1227001 1.675553064

Name: +ve in-silico MS/MS by CFM-ID for CLHSTVDCPKSBRC-FZKCQIBNSA-N
ID: CLHSTVDCPKSBRC-FZKCQIBNSA-N
Comment: Energy0
Num peaks: 6
263.0914 0.6271241721
265.1070501 1.045403444
267.1227001 1.087537148
273.1121354 2.319194126
291.1227001 16.13898486
309.1332648 74.11870022

Name: +ve in-silico MS/MS by CFM-ID for CLHSTVDCPKSBRC-FZKCQIBNSA-N
ID: CLHSTVDCPKSBRC-FZKCQIBNSA-N
Comment: Energy1
Num peaks: 8
55.01784114 2.548998255
251.0914 1.944709083
253.1070501 2.366711665
255.1227001 3.400243714
273.1121354 5.438253349
281.1383502 3.780688709
291.1227001 16.82684386
309.1332648 44.60304702

Name: +ve in-silico MS/MS by CFM-ID for CLHSTVDCPKSBRC-FZKCQIBNSA-N
ID: CLHSTVDCPKSBRC-FZKCQIBNSA-N
Comment: Energy2
Num peaks: 25
25.00727645 1.960086185
29.03857658 1.035000282
39.02292652 1.533443839
41.00219107 5.272436452
43.05422664 1.044814618
49.00727645 9.421552893
51.02292652 4.596592142
53.00219107 2.842963185
53.03857658 3.740937246
55.01784114 1.250643052
55.05422664 4.28903135
57.06987671 5.613650335
59.04914126 1.309044456
67.01784114 9.892203968
69.0334912 2.485644637
73.06479133 3.243641767
75.08044139 1.596035649
219.0651853 1.779340547
221.0808353 2.503214327
223.0964854 2.601098232
247.0964854 2.507813995
263.1277855 1.775492487
267.1227001 2.370845775
273.1121354 3.745640076
291.1227001 1.956350148

Name: +ve in-silico MS/MS by CFM-ID for KRJJHEXPFIEQEN-DZGBDDFRSA-N
ID: KRJJHEXPFIEQEN-DZGBDDFRSA-N
Comment: Energy0
Num peaks: 28
57.0334912 1.405296708
69.0334912 1.351399412
87.04405588 1.48483583
125.0597059 0.7908148031
155.0702706 0.7659690111
165.0546206 1.510973442
167.0702706 0.8171833902
183.0651853 1.396167996
219.0651853 0.8141845157
219.1015708 1.518131531
221.0808353 0.8805747378
233.0808353 2.118492776
235.0964854 0.7665661472
237.1121354 0.9226611949
245.1172208 0.9187679485
247.1328709 0.6555498272
249.0757499 0.6528985962
251.0914 2.608791856
259.0964854 2.372146873
261.1121354 1.569961496
263.1277855 1.159249819
265.1434356 0.8290756502
273.1121354 10.92335101
277.1070501 2.08416404
279.1227001 0.8239794088
291.1227001 24.34881918
293.1019647 0.816123424
309.1332648 13.74526214

Name: +ve in-silico MS/MS by CFM-ID for KRJJHEXPFIEQEN-DZGBDDFRSA-N
ID: KRJJHEXPFIEQEN-DZGBDDFRSA-N
Comment: Energy1
Num peaks: 31
53.03857658 1.19276134
55.05422664 1.701251956
57.0334912 2.769840258
69.0334912 2.352699475
81.0334912 1.427684526
83.04914126 3.48707916
85.06479133 1.162678829
87.04405588 1.136741742
111.0440559 0.9602458482
135.0440559 1.45954007
137.0597059 1.001931743
151.0389705 1.696057654
155.0702706 1.254259078
165.0546206 1.994078652
179.0702706 2.231990694
203.0338851 1.699052916
205.0495352 1.111431096
217.0495352 1.41197391
219.0651853 2.07511052
219.1015708 1.430208267
221.0444498 1.171096791
221.0808353 1.900738721
223.0964854 1.076825081
233.0808353 3.220066247
235.0600999 0.963327142
249.0757499 1.218623363
251.0914 2.13862233
259.0964854 1.010122777
273.1121354 5.079511857
291.1227001 4.843958755
309.1332648 1.73471189

Name: +ve in-silico MS/MS by CFM-ID for KRJJHEXPFIEQEN-DZGBDDFRSA-N
ID: KRJJHEXPFIEQEN-DZGBDDFRSA-N
Comment: Energy2
Num peaks: 31
39.02292652 2.552003296
41.00219107 1.356165454
49.00727645 1.700994282
53.03857658 1.760136709
57.0334912 3.068708504
67.01784114 2.11869197
69.0334912 1.947844647
81.0334912 2.374218151
83.01275576 1.60707042
87.04405588 1.198062281
95.01275576 2.108703304
97.02840582 1.6783629
99.04405588 1.562520253
107.0491413 2.278870796
109.0284058 2.351840982
123.0076704 2.312486285
123.0440559 2.27186134
125.0233204 2.23847668
125.0597059 1.187908914
127.0389705 2.437397164
127.075356 1.913361086
135.0440559 2.290656595
139.075356 1.717914915
155.0702706 1.50486647
163.0389705 1.151345351
165.0546206 2.447708341
167.0702706 1.776711702
169.0859207 1.103670018
175.0389705 1.150002895
179.0702706 1.398784796
219.0651853 1.136795076

Name: +ve in-silico MS/MS by CFM-ID for WFSAOJCRMZGRPF-INIZCTEOSA-N
ID: WFSAOJCRMZGRPF-INIZCTEOSA-N
Comment: Energy0
Num peaks: 15
43.01784114 2.527097804
43.05422664 2.274329715
61.02840582 1.396910543
71.04914126 11.19508242
115.0389705 1.852065816
161.0597059 1.243562001
175.075356 1.332548884
221.0808353 6.131765553
231.1015708 4.345316797
239.0914 1.244837688
247.0964854 1.179268706
249.1121354 9.493656546
267.1227001 2.122017582
291.1227001 16.52566598
309.1332648 17.6838737

Name: +ve in-silico MS/MS by CFM-ID for WFSAOJCRMZGRPF-INIZCTEOSA-N
ID: WFSAOJCRMZGRPF-INIZCTEOSA-N
Comment: Energy1
Num peaks: 23
39.02292652 1.835753888
41.03857658 1.096486336
43.01784114 1.334814187
43.05422664 10.87196367
55.01784114 1.135625406
71.04914126 13.45929867
105.0334912 4.063056423
107.0491413 2.020571472
115.0389705 1.414335632
161.0597059 1.410359759
175.075356 4.403628472
177.0910061 3.128349694
179.0702706 1.111970237
193.0859207 1.942294468
195.1015708 1.335116964
205.0859207 1.526360387
221.0808353 7.070724175
231.1015708 4.203221854
249.1121354 5.913880788
267.1227001 1.255570124
273.1121354 1.341548701
291.1227001 6.836727163
309.1332648 2.349562067

Name: +ve in-silico MS/MS by CFM-ID for WFSAOJCRMZGRPF-INIZCTEOSA-N
ID: WFSAOJCRMZGRPF-INIZCTEOSA-N
Comment: Energy2
Num peaks: 25
15.02292652 0.7746200947
25.00727645 0.8897048216
27.02292652 0.7856162753
39.02292652 0.7801103319
41.03857658 6.514246272
43.01784114 4.202699542
43.05422664 9.185489812
45.06987671 0.8526640353
55.01784114 6.545945277
55.05422664 1.021516372
57.0334912 3.639315724
61.02840582 1.818901691
69.0334912 2.205842074
71.04914126 18.34701768
73.02840582 1.519303668
75.04405588 0.7729174098
105.0334912 1.987813662
107.0491413 0.8741725726
161.0597059 3.628663839
163.075356 1.665213421
177.0546206 2.560271325
179.0702706 4.683651187
217.0859207 0.8477353968
221.0808353 2.03740987
231.1015708 2.083344673

Name: +ve in-silico MS/MS by CFM-ID for OAIGSTQIANLVTK-UKRRQHHQSA-N
ID: OAIGSTQIANLVTK-UKRRQHHQSA-N
Comment: Energy0
Num peaks: 12
121.0284058 8.858632862
151.075356 1.250891983
153.0910061 3.670992812
171.1015708 4.517270626
245.0808353 1.012559059
259.0964854 1.849747533
263.0914 1.201455354
273.1121354 15.70736908
277.1070501 1.92322239
279.1227001 1.088252389
291.1227001 28.44391699
309.1332648 11.0722506

Name: +ve in-silico MS/MS by CFM-ID for OAIGSTQIANLVTK-UKRRQHHQSA-N
ID: OAIGSTQIANLVTK-UKRRQHHQSA-N
Comment: Energy1
Num peaks: 31
39.02292652 1.139223849
45.0334912 4.193416109
47.04914126 1.358959511
53.00219107 1.04270079
55.01784114 3.224882452
57.0334912 1.90304955
59.04914126 1.218022308
67.01784114 1.480282133
79.01784114 1.40518111
81.0334912 2.556041635
83.04914126 2.367288363
85.06479133 3.93879262
87.08044139 1.111483057
97.02840582 3.645763678
99.04405588 1.784517471
101.0597059 1.06439204
103.075356 1.356137317
121.0284058 8.325187983
125.0597059 0.7961174882
129.0910061 0.8286560447
139.075356 0.8044796381
151.075356 0.9430369585
153.0910061 5.129509341
171.1015708 3.125367717
245.0808353 1.336312069
259.0964854 1.034813662
273.1121354 8.579583095
277.1070501 1.004917322
279.1227001 1.219261104
291.1227001 6.699968869
309.1332648 0.9704176057

Name: +ve in-silico MS/MS by CFM-ID for OAIGSTQIANLVTK-UKRRQHHQSA-N
ID: OAIGSTQIANLVTK-UKRRQHHQSA-N
Comment: Energy2
Num peaks: 31
25.00727645 1.270279596
27.02292652 2.426859514
39.02292652 3.487338442
41.03857658 5.235508719
43.05422664 3.327774312
53.00219107 2.929900492
55.01784114 7.611930337
57.0334912 3.592535755
59.04914126 2.532235507
61.06479133 1.625523598
67.01784114 1.43284014
69.0334912 2.280138804
77.00219107 1.31553816
79.01784114 1.827938698
81.0334912 1.482353985
83.04914126 0.9396994062
85.06479133 1.421765953
91.01784114 1.076993274
93.0334912 2.373695332
97.02840582 0.9725288302
99.04405588 1.229778437
111.0440559 1.020522772
113.0597059 2.402391465
115.075356 0.9850713581
121.0284058 7.033302356
127.075356 2.394033932
137.0597059 1.751629676
139.075356 1.981937581
141.0910061 7.678570263
151.075356 1.055860257
171.1015708 1.820070441

Name: +ve in-silico MS/MS by CFM-ID for MWAIQZYWLADOIR-ABNPOPBRSA-N
ID: MWAIQZYWLADOIR-ABNPOPBRSA-N
Comment: Energy0
Num peaks: 10
217.0859207 2.236250939
235.0964854 10.40605023
237.1121354 2.603973554
251.0914 1.323579118
263.1277855 2.066948018
265.1434356 2.083629559
273.1121354 2.100472719
291.1227001 18.09534763
293.1019647 2.496127507
309.1332648 36.58839474

Name: +ve in-silico MS/MS by CFM-ID for MWAIQZYWLADOIR-ABNPOPBRSA-N
ID: MWAIQZYWLADOIR-ABNPOPBRSA-N
Comment: Energy1
Num peaks: 31
39.02292652 1.163859347
43.01784114 1.079344838
57.0334912 0.8008815299
83.04914126 1.0939535
135.0440559 0.8448356554
137.0597059 1.313212734
141.0546206 1.014664907
153.0546206 1.338324594
155.0702706 1.027201165
193.0859207 1.975458113
195.1015708 0.8623710565
207.1015708 1.335541455
211.0964854 0.8715021615
217.0859207 4.218689499
219.1015708 2.194347239
221.1172208 4.44109236
223.0964854 1.600072078
235.0964854 9.419946309
237.1121354 5.016393888
239.1277855 9.143975965
251.0914 1.30813403
255.1227001 1.759781735
261.1121354 1.842213228
263.1277855 1.214360212
265.1434356 1.402698237
267.1227001 1.285380982
273.1121354 1.58535848
277.1070501 0.9302401274
281.1383502 1.42717389
291.1227001 4.804519977
309.1332648 3.999133895

Name: +ve in-silico MS/MS by CFM-ID for MWAIQZYWLADOIR-ABNPOPBRSA-N
ID: MWAIQZYWLADOIR-ABNPOPBRSA-N
Comment: Energy2
Num peaks: 31
39.02292652 2.175603819
41.03857658 4.145939431
49.00727645 1.559075051
51.02292652 2.190485971
53.03857658 1.250185299
81.0334912 1.389262314
83.04914126 1.390756711
137.0597059 1.921095163
153.0546206 1.56779881
161.0233204 1.117532146
167.0702706 1.407916939
191.0702706 2.185478461
193.0859207 2.110253693
201.0546206 1.701081126
205.0859207 2.749638161
217.0859207 3.143987729
219.0651853 1.493604097
219.1015708 2.518230995
221.0808353 2.236272477
221.1172208 2.086026474
223.0964854 1.253384894
233.0808353 1.377649115
235.0964854 1.201155523
245.1172208 1.176201987
247.1328709 1.422645569
263.1277855 0.9962300972
265.1070501 1.085890378
273.1121354 2.819492693
275.0914 1.86320036
291.1227001 1.258832035
293.1019647 1.938205795

Name: +ve in-silico MS/MS by CFM-ID for PVGMLUBHHXKXMT-UHFFFAOYSA-N
ID: PVGMLUBHHXKXMT-UHFFFAOYSA-N
Comment: Energy0
Num peaks: 8
189.0910061 3.785692937
205.0859207 3.734813089
207.1015708 5.722583338
247.0964854 3.890248182
249.1121354 24.98058631
267.1227001 17.90769978
291.1227001 3.269735058
309.1332648 18.20765482

Name: +ve in-silico MS/MS by CFM-ID for PVGMLUBHHXKXMT-UHFFFAOYSA-N
ID: PVGMLUBHHXKXMT-UHFFFAOYSA-N
Comment: Energy1
Num peaks: 16
43.01784114 2.130926109
177.0910061 1.793408036
189.0910061 4.430945495
205.0859207 2.148902401
207.0651853 2.854818477
207.1015708 12.51417092
209.0808353 4.279942797
223.0964854 2.322284975
225.0757499 2.924331942
225.1121354 5.53248237
231.1015708 1.930116846
247.0964854 2.313410786
249.1121354 22.26097457
267.1227001 9.170070606
291.1227001 2.221637715
309.1332648 2.789501206

Name: +ve in-silico MS/MS by CFM-ID for PVGMLUBHHXKXMT-UHFFFAOYSA-N
ID: PVGMLUBHHXKXMT-UHFFFAOYSA-N
Comment: Energy2
Num peaks: 22
43.01784114 5.080776041
55.05422664 0.9333373153
57.06987671 0.9665670645
65.03857658 1.227480619
73.02840582 1.520734202
103.0542266 1.529832144
175.075356 3.514660847
177.0910061 3.00140102
189.0910061 10.6342382
203.0702706 0.984065447
205.0859207 10.5631322
207.1015708 19.51791806
221.0808353 1.080865777
223.0964854 5.882565816
225.1121354 0.8939222016
229.0859207 1.507715134
231.1015708 1.526905066
235.0964854 1.389071506
237.1121354 1.309004514
249.1121354 4.172815161
291.1227001 1.621274338
293.1019647 1.384697286

Name: +ve in-silico MS/MS by CFM-ID for SGGDZIIGURPMAE-JTQLQIEISA-N
ID: SGGDZIIGURPMAE-JTQLQIEISA-N
Comment: Energy0
Num peaks: 8
69.06987671 3.056327717
87.08044139 6.100873668
205.0495352 3.496765673
223.0600999 2.044619954
273.1121354 2.12285692
277.1070501 4.778936622
291.1227001 29.40590881
309.1332648 30.60265843

Name: +ve in-silico MS/MS by CFM-ID for SGGDZIIGURPMAE-JTQLQIEISA-N
ID: SGGDZIIGURPMAE-JTQLQIEISA-N
Comment: Energy1
Num peaks: 31
39.02292652 1.447645487
41.03857658 2.51828045
43.05422664 2.109644471
55.01784114 5.251963918
55.05422664 1.562102142
57.0334912 1.713959158
57.06987671 1.13497411
59.04914126 1.589604634
61.06479133 1.272803188
69.06987671 4.558948426
71.08552677 2.196803476
87.08044139 5.356100693
193.0495352 1.820500198
195.0651853 1.644065659
197.0808353 0.9121194677
205.0495352 1.887068692
223.0600999 4.249841451
235.0600999 1.591812566
249.0757499 3.764999819
249.1121354 1.129167597
251.0914 2.863928544
259.0964854 1.190407332
261.1121354 1.13869463
263.1277855 1.648389983
265.1070501 1.408610412
273.1121354 1.995392435
277.1070501 2.228275193
279.1227001 1.785841053
281.1383502 2.279232359
291.1227001 11.28881277
309.1332648 4.03259664

Name: +ve in-silico MS/MS by CFM-ID for SGGDZIIGURPMAE-JTQLQIEISA-N
ID: SGGDZIIGURPMAE-JTQLQIEISA-N
Comment: Energy2
Num peaks: 31
39.02292652 1.130253212
41.03857658 2.343607087
43.05422664 1.349695347
53.03857658 1.336922297
55.01784114 2.13372144
55.05422664 13.07089603
57.0334912 1.378750366
57.06987671 5.180065277
59.08552677 0.9195349019
67.05422664 1.087853736
69.06987671 5.040332654
71.04914126 1.134076758
71.08552677 1.20909913
87.08044139 8.722953477
151.0389705 2.11038132
165.0182351 1.176582971
175.0389705 2.283290821
177.0546206 1.198065257
181.0495352 0.831939405
191.0338851 2.313265831
191.0702706 0.7911931395
205.0495352 4.720251851
207.0287997 1.975468509
207.0651853 0.8727676597
211.0964854 0.8560144505
219.1015708 2.04746364
223.0600999 1.830740561
261.1121354 1.257045907
263.0914 0.8012473688
275.0914 0.7660317665
293.1019647 0.8230306265

Name: +ve in-silico MS/MS by CFM-ID for JKCGCIXGXNBFNZ-CYGHRXIMSA-N
ID: JKCGCIXGXNBFNZ-CYGHRXIMSA-N
Comment: Energy0
Num peaks: 6
245.1073248 1.819408003
247.1229749 1.94872414
261.138625 1.532318465
275.154275 1.676135056
287.154275 5.631021095
304.1808241 80.83427982

Name: +ve in-silico MS/MS by CFM-ID for JKCGCIXGXNBFNZ-CYGHRXIMSA-N
ID: JKCGCIXGXNBFNZ-CYGHRXIMSA-N
Comment: Energy1
Num peaks: 7
245.1073248 3.668159855
259.1229749 2.821471286
261.138625 2.409184667
262.1338739 4.150945896
287.154275 12.08505285
288.149524 2.398016107
304.1808241 54.75048355

Name: +ve in-silico MS/MS by CFM-ID for JKCGCIXGXNBFNZ-CYGHRXIMSA-N
ID: JKCGCIXGXNBFNZ-CYGHRXIMSA-N
Comment: Energy2
Num peaks: 21
39.02292652 1.184767681
169.0760247 1.632848427
205.0760247 2.064551764
219.0916748 8.961434782
221.1073248 2.859437934
231.0916748 5.810229734
232.1120759 1.848424401
233.1073248 2.060136263
234.1277259 3.082867813
235.1229749 2.016993127
243.0916748 1.743011063
245.1073248 24.26182452
247.1229749 8.11340048
249.138625 2.764435936
251.154275 1.687958992
253.1699251 3.49815575
259.1229749 1.663576883
261.138625 1.132271633
262.1338739 1.249087331
287.154275 1.22146121
288.149524 2.039570809

Name: +ve in-silico MS/MS by CFM-ID for GAMKIMZLPVTBDV-ZNEBIXLDSA-N
ID: GAMKIMZLPVTBDV-ZNEBIXLDSA-N
Comment: Energy0
Num peaks: 9
219.1015708 2.957199111
235.0964854 1.499136279
237.1121354 2.378897104
245.1172208 1.494999076
263.1277855 1.934431341
265.1434356 1.652058543
273.1121354 3.948736564
291.1227001 34.39043003
309.1332648 30.03384183

Name: +ve in-silico MS/MS by CFM-ID for GAMKIMZLPVTBDV-ZNEBIXLDSA-N
ID: GAMKIMZLPVTBDV-ZNEBIXLDSA-N
Comment: Energy1
Num peaks: 31
141.0546206 0.9521447171
169.0859207 0.7605797718
171.0440559 1.498811542
173.0597059 1.043579582
175.075356 0.8895022887
177.0910061 1.385845519
179.1066561 0.7977705135
189.0546206 0.8904000478
191.0702706 1.425817093
193.0859207 1.539986996
195.1015708 1.193991626
217.0859207 2.950199636
219.1015708 5.071115898
221.1172208 1.710672472
233.0808353 4.199223647
235.0964854 2.212103121
237.1121354 1.821034102
239.1277855 1.422642105
243.1015708 2.106780649
245.1172208 1.531364534
247.1328709 1.509340345
259.0964854 1.07891303
261.1121354 2.116762865
263.1277855 2.492866531
265.1434356 2.118849108
273.1121354 4.247619553
277.1070501 1.191614286
279.1227001 1.590572083
281.1383502 3.176038653
291.1227001 11.99897671
309.1332648 7.698260939

Name: +ve in-silico MS/MS by CFM-ID for GAMKIMZLPVTBDV-ZNEBIXLDSA-N
ID: GAMKIMZLPVTBDV-ZNEBIXLDSA-N
Comment: Energy2
Num peaks: 31
41.03857658 3.602503583
49.00727645 2.442116811
51.02292652 3.363719685
53.03857658 2.271255847
55.05422664 0.9458240746
59.04914126 1.808292439
81.0334912 2.347567636
83.04914126 1.064953393
119.0491413 5.49370808
121.0647913 2.629786141
145.0647913 1.371288799
149.0597059 3.327752581
151.075356 2.366214532
171.0440559 4.07747183
173.0597059 1.366925314
175.075356 1.641986004
177.0910061 2.249030149
189.0546206 2.156256817
191.0702706 2.832955377
201.0546206 1.870352495
203.0702706 1.49446571
205.0859207 1.73606139
207.1015708 1.52281632
217.0859207 1.493156115
219.1015708 1.059055402
221.1172208 1.23801334
233.0808353 1.092258306
263.1277855 1.248681979
273.1121354 1.898309221
275.0914 1.075050923
291.1227001 1.085992096

Name: +ve in-silico MS/MS by CFM-ID for QPBNFQKLPIXNFL-MWLCHTKSSA-N
ID: QPBNFQKLPIXNFL-MWLCHTKSSA-N
Comment: Energy0
Num peaks: 6
273.1121354 9.177315059
275.0914 0.1956405278
281.1383502 0.08040792032
291.1227001 51.0351418
293.1019647 0.2628145215
309.1332648 38.39178166

Name: +ve in-silico MS/MS by CFM-ID for QPBNFQKLPIXNFL-MWLCHTKSSA-N
ID: QPBNFQKLPIXNFL-MWLCHTKSSA-N
Comment: Energy1
Num peaks: 6
263.1277855 3.51476421
273.1121354 18.43119733
279.1227001 1.018203917
281.1383502 1.810964563
291.1227001 41.99618128
309.1332648 22.99135497

Name: +ve in-silico MS/MS by CFM-ID for QPBNFQKLPIXNFL-MWLCHTKSSA-N
ID: QPBNFQKLPIXNFL-MWLCHTKSSA-N
Comment: Energy2
Num peaks: 11
203.0702706 2.637429911
205.0859207 2.410715939
245.0808353 5.118077482
247.0964854 5.296861009
249.1121354 4.881503611
259.0964854 2.944662422
261.1121354 3.226327982
263.1277855 8.746349441
273.1121354 28.41857761
275.0914 4.498902434
291.1227001 12.06587355

Name: +ve in-silico MS/MS by CFM-ID for VAYQNUBOZLPGDH-YKHWKNEFSA-N
ID: VAYQNUBOZLPGDH-YKHWKNEFSA-N
Comment: Energy0
Num peaks: 13
65.03857658 2.066789695
67.05422664 6.723338689
69.06987671 5.781618274
71.08552677 1.845557434
73.10117684 3.038418226
87.08044139 1.968630697
179.0338851 1.689328122
181.0495352 1.355515423
263.1277855 1.440726456
265.1434356 1.396451905
277.1070501 2.035799985
291.1227001 2.420997479
309.1332648 48.73666343

Name: +ve in-silico MS/MS by CFM-ID for VAYQNUBOZLPGDH-YKHWKNEFSA-N
ID: VAYQNUBOZLPGDH-YKHWKNEFSA-N
Comment: Energy1
Num peaks: 21
43.05422664 1.101169025
67.05422664 2.702295296
69.06987671 3.894735845
71.08552677 1.653526833
73.10117684 1.072045537
149.0233204 2.0731054
151.0389705 1.526069851
153.0546206 2.433519418
165.0546206 1.315881359
167.0338851 1.324133157
179.0338851 23.83983891
181.0495352 18.28462257
183.0651853 2.056334912
185.0808353 1.458642865
187.0964854 1.804350411
265.0706646 0.7809486004
277.1070501 0.705154603
279.1227001 0.8523855634
281.1383502 4.981614983
291.1227001 1.599108568
309.1332648 4.873516834

Name: +ve in-silico MS/MS by CFM-ID for VAYQNUBOZLPGDH-YKHWKNEFSA-N
ID: VAYQNUBOZLPGDH-YKHWKNEFSA-N
Comment: Energy2
Num peaks: 31
39.02292652 4.872623446
41.03857658 4.106372224
43.05422664 3.05135535
45.06987671 1.416910723
51.02292652 2.986553888
53.03857658 4.384910584
55.05422664 1.867460575
57.0334912 2.584618371
57.06987671 1.315994819
65.03857658 2.810514976
67.05422664 8.998365038
69.06987671 2.935201274
71.08552677 2.001018552
73.10117684 1.745706002
79.05422664 1.186341945
81.06987671 1.114260184
83.08552677 1.453975134
85.02840582 1.279852967
111.0440559 1.762962193
113.0597059 1.30375362
139.0389705 1.494306573
149.0233204 1.629109241
151.0389705 2.32897199
153.0546206 1.483932681
165.0182351 1.019869476
165.0546206 1.402754186
167.0338851 1.151222949
179.0338851 1.47030843
181.0495352 1.65567997
193.0859207 1.073125699
195.1015708 1.184213889

Name: +ve in-silico MS/MS by CFM-ID for ALHUIQBXXMKVQT-BJMVGYQFSA-N
ID: ALHUIQBXXMKVQT-BJMVGYQFSA-N
Comment: Energy0
Num peaks: 16
55.01784114 1.822000557
71.04914126 5.165874087
85.02840582 2.330777129
87.04405588 4.914337253
99.04405588 1.111616325
113.0597059 5.64281968
179.0702706 3.888652416
197.0808353 3.091923379
237.0757499 2.838945215
249.1121354 1.196831675
265.0706646 2.39798664
267.0863146 1.44456767
277.1070501 8.870742059
279.1227001 1.271523929
291.1227001 6.480691615
309.1332648 28.44164386

Name: +ve in-silico MS/MS by CFM-ID for ALHUIQBXXMKVQT-BJMVGYQFSA-N
ID: ALHUIQBXXMKVQT-BJMVGYQFSA-N
Comment: Energy1
Num peaks: 25
27.02292652 2.004035771
43.05422664 0.9248325305
53.00219107 0.9461549563
53.03857658 2.313620259
55.01784114 5.415383136
69.0334912 0.9548604239
71.04914126 8.017485969
83.01275576 3.55956315
83.04914126 1.002981867
85.02840582 9.014840481
87.04405588 2.541671417
89.05970595 2.417398238
113.0597059 4.227056107
177.0546206 1.157426721
179.0338851 2.210161242
179.0702706 4.000601038
197.0808353 3.003341834
203.0702706 2.485758713
207.1015708 1.017865292
219.0651853 4.895602968
221.0808353 8.71122272
223.0964854 4.265975167
225.1121354 2.446547582
249.1121354 1.241323774
309.1332648 1.326169395

Name: +ve in-silico MS/MS by CFM-ID for ALHUIQBXXMKVQT-BJMVGYQFSA-N
ID: ALHUIQBXXMKVQT-BJMVGYQFSA-N
Comment: Energy2
Num peaks: 31
27.02292652 0.7652420766
39.02292652 5.980965219
41.03857658 2.579615201
43.05422664 2.901087113
51.02292652 1.150609705
53.00219107 1.033176924
53.03857658 8.522445424
55.01784114 4.851270718
55.05422664 2.536014756
57.0334912 1.042888657
69.0334912 4.410557503
71.04914126 10.22711918
81.0334912 0.7882967819
83.04914126 0.9197936064
85.02840582 0.7417810755
87.04405588 0.8456565368
99.04405588 0.8542805179
113.0597059 1.11243749
137.0233204 0.9570597584
161.0597059 1.412517912
175.0389705 1.090216938
177.0546206 8.728447535
179.0702706 6.391068315
193.0495352 0.8778529406
197.0808353 2.05119504
205.0495352 2.841999
207.0651853 0.815142995
231.1015708 1.421874253
233.0808353 0.7849958638
281.1383502 1.138574665
293.1019647 0.7338532866

Name: +ve in-silico MS/MS by CFM-ID for TXFYYWHRTDECTR-KOLCDFICSA-N
ID: TXFYYWHRTDECTR-KOLCDFICSA-N
Comment: Energy0
Num peaks: 6
273.1121354 6.769889234
275.0914 0.2012722274
281.1383502 0.1043712421
291.1227001 51.82656894
293.1019647 0.2734512966
309.1332648 40.00281018

Name: +ve in-silico MS/MS by CFM-ID for TXFYYWHRTDECTR-KOLCDFICSA-N
ID: TXFYYWHRTDECTR-KOLCDFICSA-N
Comment: Energy1
Num peaks: 6
263.1277855 3.984602946
273.1121354 16.70043334
279.1227001 1.142860907
281.1383502 1.948208427
291.1227001 43.17148959
309.1332648 24.03629642

Name: +ve in-silico MS/MS by CFM-ID for TXFYYWHRTDECTR-KOLCDFICSA-N
ID: TXFYYWHRTDECTR-KOLCDFICSA-N
Comment: Energy2
Num peaks: 11
205.0859207 2.561875837
221.1172208 1.554111029
245.0808353 4.065697546
247.0964854 5.561499926
249.1121354 4.505062793
259.0964854 3.327011415
261.1121354 3.573543924
263.1277855 10.09650477
273.1121354 28.05088504
275.0914 4.400273227
291.1227001 12.4354882

Name: +ve in-silico MS/MS by CFM-ID for PJHRIHGUXQTQLU-NVXYJICISA-N
ID: PJHRIHGUXQTQLU-NVXYJICISA-N
Comment: Energy0
Num peaks: 6
15.02292652 0.1001252913
19.01784114 0.2708409236
273.1121354 3.244865535
291.1227001 16.62284665
293.1019647 0.2834767403
309.1332648 79.31592296

Name: +ve in-silico MS/MS by CFM-ID for PJHRIHGUXQTQLU-NVXYJICISA-N
ID: PJHRIHGUXQTQLU-NVXYJICISA-N
Comment: Energy1
Num peaks: 6
19.01784114 0.21776316
273.1121354 6.664008976
275.0914 0.4648103739
291.1227001 25.43424852
293.1019647 0.8890092333
309.1332648 66.22372845

Name: +ve in-silico MS/MS by CFM-ID for PJHRIHGUXQTQLU-NVXYJICISA-N
ID: PJHRIHGUXQTQLU-NVXYJICISA-N
Comment: Energy2
Num peaks: 6
15.02292652 0.9243443202
273.1121354 47.81117856
275.0914 12.04466966
291.1227001 26.79346288
293.1019647 4.782655774
309.1332648 6.471177423

Name: +ve in-silico MS/MS by CFM-ID for GLWPLQBQHWYKRK-ZDUSSCGKSA-N
ID: GLWPLQBQHWYKRK-ZDUSSCGKSA-N
Comment: Energy0
Num peaks: 9
89.05970595 2.311102531
205.0495352 3.660256566
219.0651853 14.74187418
249.0757499 3.192121852
251.0914 2.310299669
273.1121354 8.028117112
277.1070501 2.489619458
291.1227001 17.97645203
309.1332648 26.64383894

Name: +ve in-silico MS/MS by CFM-ID for GLWPLQBQHWYKRK-ZDUSSCGKSA-N
ID: GLWPLQBQHWYKRK-ZDUSSCGKSA-N
Comment: Energy1
Num peaks: 21
69.0334912 1.288332467
71.04914126 3.751777459
73.06479133 1.986342571
83.04914126 1.667702041
85.06479133 8.30078341
87.04405588 1.720674271
87.08044139 1.535426947
89.05970595 8.405711584
101.0597059 1.488323718
103.075356 6.243400443
175.075356 1.155138438
189.0546206 2.472864098
191.0702706 2.086958061
219.0651853 18.08788627
221.0808353 2.067142313
259.0964854 1.151419843
273.1121354 5.695626789
277.1070501 1.114805408
281.1383502 1.517427962
291.1227001 5.219866191
309.1332648 3.425360539

Name: +ve in-silico MS/MS by CFM-ID for GLWPLQBQHWYKRK-ZDUSSCGKSA-N
ID: GLWPLQBQHWYKRK-ZDUSSCGKSA-N
Comment: Energy2
Num peaks: 30
39.02292652 1.35524284
41.03857658 1.13812889
57.0334912 2.342345168
59.04914126 1.707403013
69.0334912 3.101010624
71.04914126 2.938733244
73.06479133 1.492839827
83.04914126 1.048813771
85.06479133 1.249167829
87.08044139 1.107925956
89.05970595 1.248076661
149.0233204 1.643376838
151.0389705 6.684591188
163.0389705 3.54637695
165.0546206 1.264016194
175.0389705 2.01989263
175.075356 3.937544021
179.0702706 2.865957537
189.0546206 10.02764854
191.0338851 1.40297838
191.0702706 4.082525695
203.0338851 4.166298093
203.0702706 1.11514347
205.0495352 6.006723225
207.0651853 1.250511234
219.0651853 5.218271547
221.0808353 1.158929707
231.0651853 1.306241923
261.1121354 1.09742526
273.1121354 2.9661225

Name: +ve in-silico MS/MS by CFM-ID for DHJHTDGVFJWHIF-UHFFFAOYSA-N
ID: DHJHTDGVFJWHIF-UHFFFAOYSA-N
Comment: Energy0
Num peaks: 9
95.06037464 11.63516782
121.0396392 3.515464333
172.0756904 2.7879393
189.1022395 7.993253452
215.081504 2.530965845
279.1240375 2.619091383
282.1237032 1.883276613
291.1240375 11.93946374
309.1346022 36.07917295

Name: +ve in-silico MS/MS by CFM-ID for DHJHTDGVFJWHIF-UHFFFAOYSA-N
ID: DHJHTDGVFJWHIF-UHFFFAOYSA-N
Comment: Energy1
Num peaks: 19
68.04947561 2.146054184
80.04947561 1.575267696
95.06037464 19.58888233
121.0396392 9.336542265
138.0661883 1.488460403
145.0760247 2.499059825
159.0916748 1.697055092
171.0916748 2.538883526
172.0756904 4.740903316
173.0709393 2.498892524
187.0865894 1.367293772
189.1022395 10.21588549
197.0709393 1.539669602
215.081504 4.296392463
265.1083875 1.776889836
279.1240375 1.657574888
282.1237032 1.151276247
291.1240375 4.560490769
309.1346022 6.0200957

Name: +ve in-silico MS/MS by CFM-ID for DHJHTDGVFJWHIF-UHFFFAOYSA-N
ID: DHJHTDGVFJWHIF-UHFFFAOYSA-N
Comment: Energy2
Num peaks: 31
39.02292652 1.590383088
40.01817548 1.373929008
42.03382555 2.549587107
43.01784114 1.754153035
51.02292652 2.515306307
52.01817548 1.190131557
54.03382555 2.82448701
63.02292652 1.0826413
66.03382555 2.974342322
68.04947561 2.655750392
80.04947561 2.57740609
82.06512568 1.41631222
95.06037464 8.102608814
121.0396392 2.445485585
130.0651257 1.643738491
143.0491413 1.852339323
144.0807757 1.336408037
145.0647913 1.682729835
145.0760247 3.012016896
146.0600403 1.955274058
154.0651257 1.14410195
157.0760247 2.077592255
158.0600403 1.930196305
159.0916748 3.390866826
160.0756904 3.525447381
162.0913404 1.557870313
170.0600403 1.20212046
171.0916748 2.030227664
172.0756904 5.86700174
173.0709393 2.627093704
189.1022395 1.509232416

Name: +ve in-silico MS/MS by CFM-ID for ZAZITTIUPZNDEK-UHFFFAOYSA-N
ID: ZAZITTIUPZNDEK-UHFFFAOYSA-N
Comment: Energy0
Num peaks: 6
121.0396392 1.532810035
189.1022395 13.85651619
215.081504 10.25096314
282.1237032 2.449318949
291.1240375 6.605292663
309.1346022 51.10469876

Name: +ve in-silico MS/MS by CFM-ID for ZAZITTIUPZNDEK-UHFFFAOYSA-N
ID: ZAZITTIUPZNDEK-UHFFFAOYSA-N
Comment: Energy1
Num peaks: 10
95.06037464 2.189802881
121.0396392 3.247386268
145.0760247 2.966983588
159.0916748 3.909691529
171.0916748 5.220816058
173.0709393 6.700305808
187.0865894 5.107350006
189.1022395 28.14681499
215.081504 16.83179448
309.1346022 6.738222202

Name: +ve in-silico MS/MS by CFM-ID for ZAZITTIUPZNDEK-UHFFFAOYSA-N
ID: ZAZITTIUPZNDEK-UHFFFAOYSA-N
Comment: Energy2
Num peaks: 26
15.02292652 1.182459921
39.02292652 0.7323683421
51.02292652 2.261255249
53.03857658 0.7849808457
54.03382555 1.007075305
63.02292652 1.355987638
80.04947561 3.039223696
94.02874017 0.8998918547
95.06037464 0.9018436374
121.0396392 1.642401386
130.0651257 2.195769809
144.0443902 1.190670077
144.0807757 3.108875958
146.0600403 2.845219253
157.0760247 2.486092082
158.0600403 4.75948627
159.0916748 7.666902943
160.0756904 8.01736999
171.0916748 7.421849259
173.0709393 9.162173048
186.0549549 2.43153764
187.0865894 3.377516228
188.070605 2.612231769
189.1022395 5.937635806
197.0709393 0.9197438931
215.081504 2.432772895

Name: +ve in-silico MS/MS by CFM-ID for JSJOHOKYOIJJEG-UHFFFAOYSA-N
ID: JSJOHOKYOIJJEG-UHFFFAOYSA-N
Comment: Energy0
Num peaks: 6
171.0916748 7.165382836
189.1022395 7.074098509
197.0709393 2.215366364
215.081504 4.650181392
291.1240375 37.35725979
309.1346022 27.64692293

Name: +ve in-silico MS/MS by CFM-ID for JSJOHOKYOIJJEG-UHFFFAOYSA-N
ID: JSJOHOKYOIJJEG-UHFFFAOYSA-N
Comment: Energy1
Num peaks: 7
121.0396392 4.786672755
171.0916748 35.9742746
189.1022395 7.07211795
197.0709393 8.847375128
215.081504 6.266606886
291.1240375 13.38415521
309.1346022 4.261082907

Name: +ve in-silico MS/MS by CFM-ID for JSJOHOKYOIJJEG-UHFFFAOYSA-N
ID: JSJOHOKYOIJJEG-UHFFFAOYSA-N
Comment: Energy2
Num peaks: 18
51.02292652 1.709608619
63.02292652 1.102349653
80.04947561 2.32977596
130.0651257 6.200682426
132.0807757 1.32358864
134.0964258 1.576147995
146.0600403 2.499363129
158.0600403 6.129203432
160.0756904 9.499400435
169.0760247 3.965716899
171.0916748 19.31746639
173.0709393 8.102995196
186.0549549 1.360685096
187.0865894 4.682853724
188.070605 1.47875707
189.1022395 5.577097904
197.0709393 2.760515828
215.081504 1.174389858

Name: +ve in-silico MS/MS by CFM-ID for MBOMINUOWYMLQC-UHFFFAOYSA-N
ID: MBOMINUOWYMLQC-UHFFFAOYSA-N
Comment: Energy0
Num peaks: 6
187.0865894 1.65639695
189.1022395 15.67144188
215.081504 10.84214482
282.1237032 2.437479302
291.1240375 2.288466618
309.1346022 54.68056295

Name: +ve in-silico MS/MS by CFM-ID for MBOMINUOWYMLQC-UHFFFAOYSA-N
ID: MBOMINUOWYMLQC-UHFFFAOYSA-N
Comment: Energy1
Num peaks: 10
80.04947561 1.78880534
95.06037464 2.4006894
121.0396392 5.689997206
171.0916748 4.411749508
172.0756904 2.484676588
173.0709393 6.02924519
187.0865894 5.425645282
189.1022395 24.73424965
215.081504 19.8986
309.1346022 8.822397294

Name: +ve in-silico MS/MS by CFM-ID for MBOMINUOWYMLQC-UHFFFAOYSA-N
ID: MBOMINUOWYMLQC-UHFFFAOYSA-N
Comment: Energy2
Num peaks: 23
15.02292652 1.577768999
42.03382555 1.590821362
51.02292652 1.737227714
54.03382555 0.8683748491
63.02292652 1.196542336
80.04947561 2.992286063
94.06512568 3.339967597
121.0396392 0.7977671163
146.0600403 3.885457698
148.0756904 2.333204002
157.0760247 1.594196335
158.0600403 5.220462228
159.0916748 4.46112344
160.0756904 8.761601806
161.1073248 0.7857463891
162.0913404 1.191463863
171.0916748 3.430359381
172.0756904 2.408171485
173.0709393 14.34006789
186.0549549 0.7947374734
187.0865894 7.961128113
189.1022395 7.688036304
215.081504 1.694238552

Name: +ve in-silico MS/MS by CFM-ID for SNIWVEXDRSUBFY-UHFFFAOYSA-N
ID: SNIWVEXDRSUBFY-UHFFFAOYSA-N
Comment: Energy0
Num peaks: 6
187.0865894 1.633239663
189.1022395 15.48707053
215.081504 10.61151043
282.1237032 2.539902636
291.1240375 2.266334845
309.1346022 53.95260551

Name: +ve in-silico MS/MS by CFM-ID for SNIWVEXDRSUBFY-UHFFFAOYSA-N
ID: SNIWVEXDRSUBFY-UHFFFAOYSA-N
Comment: Energy1
Num peaks: 9
80.04947561 1.982469112
95.06037464 2.411679876
121.0396392 5.715879464
171.0916748 4.558106482
173.0709393 6.164396916
187.0865894 5.569412346
189.1022395 25.43800463
215.081504 20.22015716
309.1346022 8.886616328

Name: +ve in-silico MS/MS by CFM-ID for SNIWVEXDRSUBFY-UHFFFAOYSA-N
ID: SNIWVEXDRSUBFY-UHFFFAOYSA-N
Comment: Energy2
Num peaks: 21
15.02292652 1.456931225
40.01817548 1.706643114
42.03382555 1.444140659
51.02292652 1.691702672
63.02292652 1.165186263
80.04947561 3.282074558
144.0443902 1.6001299
146.0600403 3.324625808
148.0756904 0.7885912315
157.0760247 0.9451800734
158.0600403 7.996429039
159.0916748 4.986507122
160.0756904 12.98099811
171.0916748 3.27920238
172.0756904 0.9730916117
173.0709393 13.44132962
186.0549549 1.749042851
187.0865894 6.914719883
188.070605 1.85000658
189.1022395 7.363391135
215.081504 1.494079571

Name: +ve in-silico MS/MS by CFM-ID for KHYIHXPWDXWPMT-UHFFFAOYSA-N
ID: KHYIHXPWDXWPMT-UHFFFAOYSA-N
Comment: Energy0
Num peaks: 6
187.0865894 1.602281555
189.1022395 14.95052421
215.081504 10.47732548
282.1237032 2.298436248
291.1240375 6.684636314
309.1346022 51.88989979

Name: +ve in-silico MS/MS by CFM-ID for KHYIHXPWDXWPMT-UHFFFAOYSA-N
ID: KHYIHXPWDXWPMT-UHFFFAOYSA-N
Comment: Energy1
Num peaks: 11
95.06037464 2.251874385
121.0396392 5.475338069
159.0916748 4.075787587
171.0916748 4.162327238
172.0756904 2.335671488
173.0709393 4.378023103
187.0865894 6.361876022
189.1022395 23.60319395
215.081504 17.79441579
291.1240375 2.244073915
309.1346022 7.966615611

Name: +ve in-silico MS/MS by CFM-ID for KHYIHXPWDXWPMT-UHFFFAOYSA-N
ID: KHYIHXPWDXWPMT-UHFFFAOYSA-N
Comment: Energy2
Num peaks: 21
15.02292652 0.9278425424
51.02292652 1.668852495
63.02292652 1.137566475
80.04947561 2.599029458
118.0651257 2.575585267
130.0651257 3.247368863
144.0443902 1.316545457
146.0600403 2.082459656
157.0760247 2.588195552
158.0600403 6.318699898
159.0916748 10.86022668
160.0756904 9.113834938
161.1073248 4.586410001
162.0913404 1.138266474
169.0760247 1.128099972
171.0916748 6.759027958
172.0756904 2.059855456
173.0709393 4.875007824
187.0865894 7.035002098
189.1022395 7.294897746
215.081504 1.374477597

Name: +ve in-silico MS/MS by CFM-ID for KZXQHECJWHGIAX-UHFFFAOYSA-N
ID: KZXQHECJWHGIAX-UHFFFAOYSA-N
Comment: Energy0
Num peaks: 6
187.0865894 1.661870094
189.1022395 15.71182244
215.081504 10.8864356
282.1237032 2.441689579
291.1240375 2.292312389
309.1346022 54.80724598

Name: +ve in-silico MS/MS by CFM-ID for KZXQHECJWHGIAX-UHFFFAOYSA-N
ID: KZXQHECJWHGIAX-UHFFFAOYSA-N
Comment: Energy1
Num peaks: 9
95.06037464 2.431254014
121.0396392 5.761973633
171.0916748 4.567369579
172.0756904 2.546070437
173.0709393 6.162134901
187.0865894 5.605399796
189.1022395 25.56669386
215.081504 20.37563898
309.1346022 9.001328898

Name: +ve in-silico MS/MS by CFM-ID for KZXQHECJWHGIAX-UHFFFAOYSA-N
ID: KZXQHECJWHGIAX-UHFFFAOYSA-N
Comment: Energy2
Num peaks: 21
15.02292652 1.883981654
26.00252542 0.9291337097
42.03382555 1.811607173
51.02292652 1.755353527
63.02292652 1.209026769
78.03382555 1.217972899
80.04947561 2.642096054
92.04947561 1.006371508
146.0600403 3.342160532
158.0600403 3.88847433
159.0916748 3.24285655
160.0756904 10.83065487
161.1073248 1.092076899
162.0913404 1.496436639
169.0760247 1.015571253
171.0916748 3.933243324
172.0756904 2.733356754
173.0709393 16.44103953
187.0865894 9.090431948
189.1022395 8.559353967
215.081504 1.903802293

Name: +ve in-silico MS/MS by CFM-ID for FFVHECVPZHJGSZ-UHFFFAOYSA-N
ID: FFVHECVPZHJGSZ-UHFFFAOYSA-N
Comment: Energy0
Num peaks: 6
157.0760247 4.504832131
189.1022395 8.304961122
215.081504 5.919780762
279.1240375 23.23080367
291.1240375 6.755251112
309.1346022 31.92446787

Name: +ve in-silico MS/MS by CFM-ID for FFVHECVPZHJGSZ-UHFFFAOYSA-N
ID: FFVHECVPZHJGSZ-UHFFFAOYSA-N
Comment: Energy1
Num peaks: 11
121.0396392 4.987768825
157.0760247 25.41290717
159.0916748 4.106578885
171.0916748 4.062532749
185.0709393 8.940063478
187.0865894 3.26388515
189.1022395 10.01511042
215.081504 6.432380131
279.1240375 6.984464617
291.1240375 2.247818338
309.1346022 5.385990325

Name: +ve in-silico MS/MS by CFM-ID for FFVHECVPZHJGSZ-UHFFFAOYSA-N
ID: FFVHECVPZHJGSZ-UHFFFAOYSA-N
Comment: Energy2
Num peaks: 15
31.01784114 0.9581073712
51.02292652 1.363540536
80.04947561 1.767823442
121.0396392 1.077169744
130.0651257 1.4316106
142.0651257 3.267524834
144.0807757 3.406523455
155.0603746 1.630269393
157.0760247 43.76706609
159.0916748 4.479880506
171.0916748 5.384391933
185.0709393 5.844285825
187.0865894 1.303253864
189.1022395 2.524895878
200.0818384 2.129653489

Name: +ve in-silico MS/MS by CFM-ID for SSXNNUQYDYXBQQ-UHFFFAOYSA-N
ID: SSXNNUQYDYXBQQ-UHFFFAOYSA-N
Comment: Energy0
Num peaks: 6
173.1073248 14.47452673
199.0865894 10.04739942
266.092403 6.117322995
268.1080531 3.47224733
291.1240375 2.171949368
309.1346022 48.58214107

Name: +ve in-silico MS/MS by CFM-ID for SSXNNUQYDYXBQQ-UHFFFAOYSA-N
ID: SSXNNUQYDYXBQQ-UHFFFAOYSA-N
Comment: Energy1
Num peaks: 8
111.0552893 2.230154745
137.0345538 5.520730517
156.0807757 2.667576358
157.0760247 7.051212444
171.0916748 5.840454972
173.1073248 27.42476234
199.0865894 20.66134314
309.1346022 8.772435244

Name: +ve in-silico MS/MS by CFM-ID for SSXNNUQYDYXBQQ-UHFFFAOYSA-N
ID: SSXNNUQYDYXBQQ-UHFFFAOYSA-N
Comment: Energy2
Num peaks: 16
15.02292652 1.292157788
40.01817548 1.259152455
42.03382555 2.158102856
68.0130901 1.368723601
70.02874017 1.304187032
130.0651257 4.851954136
142.0651257 6.605713186
144.0807757 15.61750348
156.0807757 1.886694424
157.0760247 12.20514305
170.0600403 1.555182847
171.0916748 10.96443348
172.0756904 1.672883348
173.1073248 12.68214657
197.0709393 1.748913398
199.0865894 3.319734756

Name: +ve in-silico MS/MS by CFM-ID for DQQLZDAMCOADMK-UHFFFAOYSA-N
ID: DQQLZDAMCOADMK-UHFFFAOYSA-N
Comment: Energy0
Num peaks: 6
171.0916748 1.654317007
173.1073248 15.37716486
199.0865894 10.64598071
282.1237032 2.212107752
291.1240375 5.840742618
309.1346022 54.02381917

Name: +ve in-silico MS/MS by CFM-ID for DQQLZDAMCOADMK-UHFFFAOYSA-N
ID: DQQLZDAMCOADMK-UHFFFAOYSA-N
Comment: Energy1
Num peaks: 7
137.0345538 6.343333139
157.0760247 7.29580235
171.0916748 6.0097318
173.1073248 28.41318017
199.0865894 21.61688527
291.1240375 3.116191885
309.1346022 9.39158064

Name: +ve in-silico MS/MS by CFM-ID for DQQLZDAMCOADMK-UHFFFAOYSA-N
ID: DQQLZDAMCOADMK-UHFFFAOYSA-N
Comment: Energy2
Num peaks: 18
15.02292652 1.414202646
40.01817548 1.5610938
42.03382555 2.533803401
68.0130901 1.697426055
96.04439023 1.72479777
128.0494756 0.9951734354
130.0651257 4.701446905
132.0807757 1.118024097
142.0651257 7.708435358
144.0807757 16.23934758
146.0964258 1.264013218
156.0807757 2.064699748
157.0760247 13.35487926
170.0600403 1.701682566
171.0916748 10.85912633
172.0756904 1.830470567
173.1073248 7.782286114
199.0865894 1.870047891

Name: +ve in-silico MS/MS by CFM-ID for PBORORNYRDQXMA-UHFFFAOYSA-N
ID: PBORORNYRDQXMA-UHFFFAOYSA-N
Comment: Energy0
Num peaks: 6
171.0916748 1.627123878
173.1073248 14.73499168
199.0865894 10.27504791
291.1240375 8.655064233
292.1080531 1.505883575
309.1346022 50.89279795

Name: +ve in-silico MS/MS by CFM-ID for PBORORNYRDQXMA-UHFFFAOYSA-N
ID: PBORORNYRDQXMA-UHFFFAOYSA-N
Comment: Energy1
Num peaks: 9
111.0552893 1.954823533
137.0345538 4.648414249
156.0807757 2.525760668
157.0760247 6.705476501
171.0916748 5.820290812
173.1073248 25.99262534
199.0865894 19.81368106
291.1240375 5.634391817
309.1346022 7.933263174

Name: +ve in-silico MS/MS by CFM-ID for PBORORNYRDQXMA-UHFFFAOYSA-N
ID: PBORORNYRDQXMA-UHFFFAOYSA-N
Comment: Energy2
Num peaks: 19
15.02292652 1.49094384
51.02292652 0.9019225996
66.03382555 1.488475418
68.0130901 0.8219550184
96.04439023 1.348902433
109.0396392 1.242374292
128.0494756 1.049025862
130.0651257 5.59630273
132.0807757 1.178524417
142.0651257 7.778374223
144.0807757 17.91499105
146.0964258 1.332543216
156.0807757 2.210842276
157.0760247 14.07755998
170.0600403 1.895942961
171.0916748 7.551839712
172.0756904 1.929523937
173.1073248 8.610996742
199.0865894 1.976667083

Name: +ve in-silico MS/MS by CFM-ID for LJPLHOIAAUWURF-UHFFFAOYSA-N
ID: LJPLHOIAAUWURF-UHFFFAOYSA-N
Comment: Energy0
Num peaks: 6
171.0916748 1.636930574
173.1073248 15.25343002
199.0865894 10.5843936
291.1240375 4.634287794
292.1080531 1.467540976
309.1346022 52.16341077

Name: +ve in-silico MS/MS by CFM-ID for LJPLHOIAAUWURF-UHFFFAOYSA-N
ID: LJPLHOIAAUWURF-UHFFFAOYSA-N
Comment: Energy1
Num peaks: 10
96.04439023 1.576293329
111.0552893 1.8580141
137.0345538 4.472719988
156.0807757 2.537994091
157.0760247 6.735179972
171.0916748 5.680144131
173.1073248 27.38641079
199.0865894 20.88564377
291.1240375 1.878927627
309.1346022 8.00370332

Name: +ve in-silico MS/MS by CFM-ID for LJPLHOIAAUWURF-UHFFFAOYSA-N
ID: LJPLHOIAAUWURF-UHFFFAOYSA-N
Comment: Energy2
Num peaks: 15
15.02292652 1.530446166
41.03857658 2.036452438
54.03382555 1.078858378
130.0651257 5.744152424
132.0807757 1.209660058
142.0651257 7.983872443
144.0807757 18.3883515
146.0964258 1.367816409
156.0807757 2.269347814
157.0760247 14.44947748
170.0600403 1.946032207
171.0916748 7.568264106
172.0756904 1.980500365
173.1073248 10.35024814
199.0865894 2.50043204

Name: +ve in-silico MS/MS by CFM-ID for CYKOXBRBLUCNHC-UHFFFAOYSA-N
ID: CYKOXBRBLUCNHC-UHFFFAOYSA-N
Comment: Energy0
Num peaks: 6
121.0396392 1.598265389
189.1022395 15.19742411
215.081504 10.65405762
282.1237032 2.575399767
292.1080531 1.502394497
309.1346022 54.68048863

Name: +ve in-silico MS/MS by CFM-ID for CYKOXBRBLUCNHC-UHFFFAOYSA-N
ID: CYKOXBRBLUCNHC-UHFFFAOYSA-N
Comment: Energy1
Num peaks: 6
121.0396392 3.298685725
173.0709393 9.257471107
187.0865894 5.585388613
189.1022395 36.97259228
215.081504 19.02656102
309.1346022 7.361618431

Name: +ve in-silico MS/MS by CFM-ID for CYKOXBRBLUCNHC-UHFFFAOYSA-N
ID: CYKOXBRBLUCNHC-UHFFFAOYSA-N
Comment: Energy2
Num peaks: 19
15.02292652 1.192711556
40.01817548 3.494194243
42.03382555 6.63543309
44.04947561 8.452045502
51.02292652 2.276645929
63.02292652 1.365216835
65.99744004 7.750323146
80.04947561 2.823504607
95.06037464 2.052829403
121.0396392 2.222547477
146.0600403 2.990382673
158.0600403 5.628795252
160.0756904 10.36830446
173.0709393 9.898435652
186.0549549 1.136618758
187.0865894 2.233629593
188.070605 1.38431524
189.1022395 6.836937035
215.081504 1.573052835

Name: +ve in-silico MS/MS by CFM-ID for XNDXWOFHPHGKSO-UHFFFAOYSA-N
ID: XNDXWOFHPHGKSO-UHFFFAOYSA-N
Comment: Energy0
Num peaks: 6
187.0865894 1.687044152
189.1022395 16.04624811
215.081504 11.03722305
282.1237032 2.370575178
292.1080531 1.509778709
309.1346022 55.16056073

Name: +ve in-silico MS/MS by CFM-ID for XNDXWOFHPHGKSO-UHFFFAOYSA-N
ID: XNDXWOFHPHGKSO-UHFFFAOYSA-N
Comment: Energy1
Num peaks: 8
44.04947561 3.699884453
95.06037464 2.426320874
121.0396392 5.750357111
173.0709393 5.447875029
187.0865894 5.546406969
189.1022395 28.60268666
215.081504 20.41484749
309.1346022 8.972378002

Name: +ve in-silico MS/MS by CFM-ID for XNDXWOFHPHGKSO-UHFFFAOYSA-N
ID: XNDXWOFHPHGKSO-UHFFFAOYSA-N
Comment: Energy2
Num peaks: 13
40.01817548 1.76574426
42.03382555 6.795151802
51.02292652 1.783051461
52.01817548 3.04483396
54.03382555 19.04948753
56.04947561 7.58865999
58.06512568 11.53934181
80.04947561 2.236645159
160.0756904 5.399045575
172.0756904 3.418747463
173.0709393 5.419747443
187.0865894 5.430137351
189.1022395 6.938919068

Name: +ve in-silico MS/MS by CFM-ID for USWCRDUATGEWKO-UHFFFAOYSA-N
ID: USWCRDUATGEWKO-UHFFFAOYSA-N
Comment: Energy0
Num peaks: 6
187.0865894 1.669831929
189.1022395 15.87435265
215.081504 10.78182717
282.1237032 2.547611711
292.1080531 1.504658027
309.1346022 54.79551879

Name: +ve in-silico MS/MS by CFM-ID for USWCRDUATGEWKO-UHFFFAOYSA-N
ID: USWCRDUATGEWKO-UHFFFAOYSA-N
Comment: Energy1
Num peaks: 10
42.03382555 9.600790278
78.03382555 2.578748905
95.06037464 2.433934441
121.0396392 5.684798081
173.0709393 5.226987401
187.0865894 4.91478305
189.1022395 22.72459588
215.081504 17.99046203
291.1240375 1.947997843
309.1346022 8.367119877

Name: +ve in-silico MS/MS by CFM-ID for USWCRDUATGEWKO-UHFFFAOYSA-N
ID: USWCRDUATGEWKO-UHFFFAOYSA-N
Comment: Energy2
Num peaks: 21
15.02292652 1.994300222
26.00252542 1.337547368
40.01817548 2.011658062
42.03382555 3.827809398
51.02292652 1.77390153
52.01817548 1.631134027
54.03382555 4.014592402
56.04947561 2.655915616
58.06512568 2.866040302
78.03382555 1.652814646
80.04947561 2.593707406
144.0443902 2.182931501
146.0600403 3.311093049
148.0756904 1.267557203
158.0600403 3.815821833
160.0756904 5.311825236
172.0756904 1.868666162
173.0709393 17.23866416
187.0865894 8.403598866
189.1022395 8.797666507
215.081504 1.640193292

Name: +ve in-silico MS/MS by CFM-ID for COKJWNPGYMMZIE-UHFFFAOYSA-N
ID: COKJWNPGYMMZIE-UHFFFAOYSA-N
Comment: Energy0
Num peaks: 6
189.1022395 15.52358753
215.081504 10.51106358
265.1083875 1.812061974
267.1240375 2.604636082
282.1237032 2.290581511
309.1346022 52.67980753

Name: +ve in-silico MS/MS by CFM-ID for COKJWNPGYMMZIE-UHFFFAOYSA-N
ID: COKJWNPGYMMZIE-UHFFFAOYSA-N
Comment: Energy1
Num peaks: 8
95.06037464 2.457825667
121.0396392 5.862352686
172.0756904 2.780738276
173.0709393 5.816450845
187.0865894 5.692736691
189.1022395 29.71118746
215.081504 20.48371849
309.1346022 9.224491649

Name: +ve in-silico MS/MS by CFM-ID for COKJWNPGYMMZIE-UHFFFAOYSA-N
ID: COKJWNPGYMMZIE-UHFFFAOYSA-N
Comment: Energy2
Num peaks: 23
15.02292652 1.105797706
51.02292652 2.003740549
63.02292652 1.045524415
78.03382555 1.668590384
80.04947561 4.560996958
82.06512568 0.9530839187
92.04947561 1.272193153
118.0651257 1.225199914
121.0396392 1.312249228
143.0603746 1.813390406
144.0443902 1.785711754
145.0760247 6.565094187
146.0600403 2.412873873
147.0916748 15.46474855
158.0600403 3.109776988
160.0756904 5.837388237
162.0913404 1.314458299
171.0552893 1.688316255
172.0756904 2.40689827
173.0709393 7.094473387
187.0865894 6.642715049
189.1022395 7.657289192
215.081504 1.578632985

Name: +ve in-silico MS/MS by CFM-ID for IOZPVSWALLNNAB-UHFFFAOYSA-N
ID: IOZPVSWALLNNAB-UHFFFAOYSA-N
Comment: Energy0
Num peaks: 6
94.02874017 2.780754296
171.0916748 1.436097023
173.1073248 13.56312827
199.0865894 13.7927208
216.1131385 16.82000755
309.1346022 41.46095359

Name: +ve in-silico MS/MS by CFM-ID for IOZPVSWALLNNAB-UHFFFAOYSA-N
ID: IOZPVSWALLNNAB-UHFFFAOYSA-N
Comment: Energy1
Num peaks: 6
157.0760247 2.621619933
171.0916748 2.617132493
173.1073248 23.3907119
199.0865894 19.81467251
200.0818384 7.648597168
216.1131385 28.53671262

Name: +ve in-silico MS/MS by CFM-ID for IOZPVSWALLNNAB-UHFFFAOYSA-N
ID: IOZPVSWALLNNAB-UHFFFAOYSA-N
Comment: Energy2
Num peaks: 15
44.0130901 1.624509815
68.0130901 3.976320712
94.02874017 2.714034495
130.0651257 4.074808762
142.0651257 7.037481793
144.0807757 14.92526275
156.0807757 2.538848013
157.0760247 12.3069929
170.0600403 2.521282883
171.0916748 7.588132535
172.0756904 2.929392832
173.1073248 8.18895095
187.0865894 2.526163429
199.0865894 4.866812537
200.0818384 3.233160952

Name: +ve in-silico MS/MS by CFM-ID for KXODPZCZPJGQGX-UHFFFAOYSA-N
ID: KXODPZCZPJGQGX-UHFFFAOYSA-N
Comment: Energy0
Num peaks: 6
94.02874017 20.60590095
171.0916748 1.390088936
173.1073248 13.10650293
199.0865894 9.337699951
216.1131385 2.508347366
309.1346022 42.87517361

Name: +ve in-silico MS/MS by CFM-ID for KXODPZCZPJGQGX-UHFFFAOYSA-N
ID: KXODPZCZPJGQGX-UHFFFAOYSA-N
Comment: Energy1
Num peaks: 7
94.02874017 25.39961226
157.0760247 5.703635979
171.0916748 4.453751194
173.1073248 21.76204674
199.0865894 16.87804962
216.1131385 2.830249193
309.1346022 5.733658028

Name: +ve in-silico MS/MS by CFM-ID for KXODPZCZPJGQGX-UHFFFAOYSA-N
ID: KXODPZCZPJGQGX-UHFFFAOYSA-N
Comment: Energy2
Num peaks: 14
39.02292652 1.685556149
42.03382555 1.686859884
52.01817548 6.035700094
65.00219107 2.018504615
67.01784114 2.439916817
68.0130901 6.926312747
94.02874017 27.83028145
130.0651257 2.287526851
142.0651257 3.375140787
144.0807757 7.004099545
157.0760247 6.053363195
171.0916748 5.784364716
173.1073248 5.700278325
199.0865894 2.126649359

Name: +ve in-silico MS/MS by CFM-ID for ZFCZRBKYIHZOHR-UHFFFAOYSA-N
ID: ZFCZRBKYIHZOHR-UHFFFAOYSA-N
Comment: Energy0
Num peaks: 6
121.0396392 1.580336267
160.0756904 2.131928177
189.1022395 13.24950396
215.081504 10.57103878
282.1237032 2.58130089
309.1346022 54.84886743

Name: +ve in-silico MS/MS by CFM-ID for ZFCZRBKYIHZOHR-UHFFFAOYSA-N
ID: ZFCZRBKYIHZOHR-UHFFFAOYSA-N
Comment: Energy1
Num peaks: 8
130.0651257 5.395707526
144.0807757 11.33659797
160.0756904 10.66030227
173.0709393 4.908451263
187.0865894 3.448021285
189.1022395 23.5287127
215.081504 15.02789076
309.1346022 6.711853736

Name: +ve in-silico MS/MS by CFM-ID for ZFCZRBKYIHZOHR-UHFFFAOYSA-N
ID: ZFCZRBKYIHZOHR-UHFFFAOYSA-N
Comment: Energy2
Num peaks: 21
31.01784114 2.008379315
94.02874017 0.9887425177
95.06037464 1.158396968
101.0385766 1.436012696
121.0396392 1.660557942
130.0651257 17.16893068
132.0807757 1.410452024
134.0964258 1.350688877
144.0807757 2.423065744
146.0600403 2.915571215
157.0760247 1.425181466
158.0600403 7.1187652
160.0756904 16.15426341
162.0913404 1.338703153
171.0916748 2.650376914
173.0709393 7.166360026
186.0549549 1.144100102
187.0865894 2.033346639
188.070605 1.396560462
189.1022395 6.370381247
215.081504 1.576395975

Name: +ve in-silico MS/MS by CFM-ID for LIZMQKRAEBJXFC-UHFFFAOYSA-N
ID: LIZMQKRAEBJXFC-UHFFFAOYSA-N
Comment: Energy0
Num peaks: 6
171.0916748 1.657664079
173.1073248 11.34193287
199.0865894 7.209631894
280.1080531 1.810829367
282.1237032 4.424521607
309.1346022 62.55777194

Name: +ve in-silico MS/MS by CFM-ID for LIZMQKRAEBJXFC-UHFFFAOYSA-N
ID: LIZMQKRAEBJXFC-UHFFFAOYSA-N
Comment: Energy1
Num peaks: 9
111.0552893 2.531731199
137.0345538 8.080464153
156.0807757 2.669705306
157.0760247 3.819239101
171.0916748 3.474238591
173.1073248 15.92575516
199.0865894 27.25924453
291.1240375 2.936619853
309.1346022 13.93703536

Name: +ve in-silico MS/MS by CFM-ID for LIZMQKRAEBJXFC-UHFFFAOYSA-N
ID: LIZMQKRAEBJXFC-UHFFFAOYSA-N
Comment: Energy2
Num peaks: 15
15.02292652 1.720058465
51.02292652 2.65979277
80.04947561 1.327176137
109.0396392 1.239651586
128.0494756 1.370150771
130.0651257 6.035929733
132.0807757 1.265453882
142.0651257 10.0128608
144.0807757 20.11593909
146.0964258 1.48270018
156.0807757 2.100216951
157.0760247 15.28971819
171.0916748 7.224203158
173.1073248 7.114711147
199.0865894 1.299399763

Name: +ve in-silico MS/MS by CFM-ID for HTKPUQJKBISZFY-UHFFFAOYSA-N
ID: HTKPUQJKBISZFY-UHFFFAOYSA-N
Comment: Energy0
Num peaks: 16
61.02840582 4.174843249
148.0604342 1.208275983
192.086649 5.03483998
230.0659135 1.282357094
247.0924626 2.870686245
248.0764782 1.894493118
249.1081127 2.023106867
250.0921283 2.39230318
263.1237627 1.268343692
265.1030273 8.101011452
267.1186774 1.752897049
273.1081127 2.579933997
274.0921283 6.608310487
291.1186774 11.87366404
292.102693 12.4255188
309.1292421 15.07571926

Name: +ve in-silico MS/MS by CFM-ID for HTKPUQJKBISZFY-UHFFFAOYSA-N
ID: HTKPUQJKBISZFY-UHFFFAOYSA-N
Comment: Energy1
Num peaks: 31
43.01784114 2.975177961
45.0334912 2.192380048
56.99710569 0.9499015155
59.01275576 0.8424881586
61.02840582 15.8184204
63.04405588 6.732075088
132.0655196 1.186860804
185.0920687 2.18171014
186.0760843 0.9870864369
200.0553488 0.8561772596
201.0869833 1.27816967
203.1026334 1.009497162
217.0818979 1.000384079
219.097548 1.158471651
221.1131981 0.7936704668
229.0818979 1.02822582
230.0659135 1.33820054
232.0815636 2.182100624
246.0972137 0.945471142
247.0924626 2.585882204
248.0764782 1.492819162
249.1081127 2.81425923
250.0921283 2.404815065
263.1237627 1.046448248
265.1030273 3.038508014
267.1186774 0.9791072115
273.1081127 2.818291797
274.0921283 4.891504204
291.1186774 4.57314691
292.102693 2.516912542
309.1292421 1.756950081

Name: +ve in-silico MS/MS by CFM-ID for HTKPUQJKBISZFY-UHFFFAOYSA-N
ID: HTKPUQJKBISZFY-UHFFFAOYSA-N
Comment: Energy2
Num peaks: 31
29.00219107 0.9879143191
31.01784114 1.97038271
41.00219107 1.623832186
42.03382555 2.105262411
43.01784114 5.16016094
45.0334912 4.096637613
56.99710569 4.666179253
59.01275576 1.40238648
60.04439023 2.781597778
61.02840582 9.792076231
63.04405588 3.055626104
70.02874017 1.485120297
71.06037464 1.207017355
72.04439023 2.986340629
73.02840582 1.02289554
101.0709393 0.8588788181
113.0709393 1.143176138
130.0498695 1.391726719
132.0655196 0.8422877432
145.0607686 1.229265252
158.0447842 1.198040211
192.086649 1.382666085
201.0869833 1.044168675
221.1131981 0.8331061561
229.0818979 0.8101390938
232.0815636 1.001689381
245.1131981 0.9128826061
247.0924626 1.793535554
249.1081127 2.172680507
273.1081127 1.409061084
274.0921283 2.018616578

Name: +ve in-silico MS/MS by CFM-ID for RFLJDDDZKAZWQH-UHFFFAOYSA-N
ID: RFLJDDDZKAZWQH-UHFFFAOYSA-N
Comment: Energy0
Num peaks: 11
87.05528926 13.19139117
223.0825666 2.241780813
263.1251001 5.616021548
264.1091157 1.512515432
280.1516492 7.622658943
281.1356648 5.799010145
291.1200148 5.050957834
292.1040303 2.144842252
308.1465639 3.81683195
309.1305794 22.068571
326.1571285 12.02007126

Name: +ve in-silico MS/MS by CFM-ID for RFLJDDDZKAZWQH-UHFFFAOYSA-N
ID: RFLJDDDZKAZWQH-UHFFFAOYSA-N
Comment: Energy1
Num peaks: 23
40.01817548 1.354870476
42.03382555 4.669414636
44.04947561 1.064136205
59.06037464 2.919821896
70.02874017 4.848744541
87.05528926 15.18886575
104.0818384 1.982044171
173.1033021 1.034232916
177.0770873 1.483910891
206.0560175 2.076963993
223.0825666 3.026630233
235.1301855 3.477372989
263.1251001 6.402732896
264.1091157 4.634217731
265.1407502 2.178892697
266.1247658 2.37704936
280.1516492 2.621736537
281.1356648 4.466719869
283.1513149 1.989499025
291.1200148 2.505321166
292.1040303 3.2332126
308.1465639 1.185915642
309.1305794 5.765755726

Name: +ve in-silico MS/MS by CFM-ID for RFLJDDDZKAZWQH-UHFFFAOYSA-N
ID: RFLJDDDZKAZWQH-UHFFFAOYSA-N
Comment: Energy2
Num peaks: 31
42.03382555 5.218664722
44.04947561 2.45436158
57.04472458 2.422320873
59.06037464 3.60023813
68.0130901 0.6161189099
69.04472458 1.000041666
70.02874017 9.42650344
71.06037464 1.29740521
85.0396392 0.9362515451
87.05528926 14.91143299
97.0396392 2.778236491
99.05528926 0.5918060906
101.0709393 0.7821780645
104.0818384 0.7167371733
106.0399735 0.6765682589
122.0348882 2.346448397
128.0818384 0.8489854378
151.0614373 0.8922975772
156.076753 0.6068334243
163.0614373 0.7265500847
177.0770873 6.284284623
178.0611029 1.193066048
192.0879864 1.387653966
194.1036364 0.6380600581
206.1036364 3.571611254
221.0669166 0.7809734265
223.0825666 3.756284679
235.1301855 2.353862356
236.1142011 0.7771169889
263.1251001 1.385426266
309.1305794 0.8576673941

Name: +ve in-silico MS/MS by CFM-ID for HWRWQMIDXJIPEM-UHFFFAOYSA-N
ID: HWRWQMIDXJIPEM-UHFFFAOYSA-N
Comment: Energy0
Num peaks: 15
70.03997355 3.042760511
96.96852159 1.306024065
98.98417166 2.665243218
167.0467719 1.133564879
176.1182239 3.1989388
244.1808241 3.944987344
246.1964742 18.85270138
248.2121243 2.204359281
264.2070389 2.752247323
286.0951191 2.106516656
288.1107691 1.313604426
302.1264192 1.328004277
317.1624704 1.103950871
326.1628047 1.913722817
344.1733694 33.9518471

Name: +ve in-silico MS/MS by CFM-ID for HWRWQMIDXJIPEM-UHFFFAOYSA-N
ID: HWRWQMIDXJIPEM-UHFFFAOYSA-N
Comment: Energy1
Num peaks: 31
43.02907452 0.9543078677
43.05422664 0.8955285599
57.06987671 1.276163596
69.06987671 1.393322383
70.03997355 1.917119483
71.08552677 3.066160698
79.05422664 1.575357074
80.97360697 1.025122663
83.08552677 1.054487414
93.06987671 1.512726084
95.08552677 1.392880832
150.1025738 0.8991774283
167.0467719 7.031906942
176.1182239 1.172163775
190.1338739 0.8211049486
192.1746761 3.661951504
194.1903262 1.685747514
202.1590261 3.719377859
204.149524 1.05777747
204.1746761 2.27932653
206.0576709 0.8476190286
206.1903262 3.706115015
219.1855752 5.221105504
244.1808241 2.287640568
246.1964742 9.495240651
248.2121243 1.882124182
290.1515713 1.837261731
302.1515713 7.143219952
313.1311702 1.010255001
317.1624704 1.434818179
344.1733694 1.794575592

Name: +ve in-silico MS/MS by CFM-ID for HWRWQMIDXJIPEM-UHFFFAOYSA-N
ID: HWRWQMIDXJIPEM-UHFFFAOYSA-N
Comment: Energy2
Num peaks: 30
41.03857658 1.083559624
42.03382555 4.234050921
43.02907452 1.513794776
43.05422664 0.9423134265
53.01342445 1.308359963
53.03857658 1.595884192
55.05422664 2.479043708
57.06987671 1.629220648
67.05422664 1.056119546
69.06987671 1.555302587
70.03997355 19.02927106
71.08552677 3.253228844
79.05422664 1.040027891
81.06987671 2.532831467
83.08552677 3.63774173
93.06987671 1.37259567
95.08552677 2.787300064
97.10117684 2.447426586
124.1120759 1.174640768
150.1025738 3.300734452
167.0467719 7.110810257
175.148127 0.8638781621
176.1182239 2.266303907
178.1338739 0.8340192408
188.1182239 0.8705861049
190.1338739 1.820612141
192.1746761 2.435469815
194.1903262 3.014195243
204.149524 2.356651289
328.1420693 0.8192575668

Name: +ve in-silico MS/MS by CFM-ID for YQWJUVJPLQIIQW-UHFFFAOYSA-N
ID: YQWJUVJPLQIIQW-UHFFFAOYSA-N
Comment: Energy0
Num peaks: 6
263.1277855 1.510691537
267.0863146 1.523300645
269.1019647 4.977844916
291.1227001 9.609364158
293.1019647 2.013989055
309.1332648 65.974554

Name: +ve in-silico MS/MS by CFM-ID for YQWJUVJPLQIIQW-UHFFFAOYSA-N
ID: YQWJUVJPLQIIQW-UHFFFAOYSA-N
Comment: Energy1
Num peaks: 31
39.02292652 0.9413533286
41.03857658 3.125478541
45.0334912 0.9953150703
65.00219107 1.22823595
123.0440559 1.156552267
153.0546206 3.051575115
155.0702706 2.42904826
157.0859207 1.078407644
179.0338851 1.630718129
181.0495352 1.029168458
183.0651853 0.9546607383
185.0808353 1.149940337
187.0964854 1.411248089
205.0859207 0.9491060635
223.0964854 4.970295445
225.1121354 2.902854736
227.1277855 2.781552243
247.0600999 1.160017414
251.0914 1.795827334
265.0706646 2.437582279
265.1070501 2.32115872
267.0863146 2.211756293
267.1227001 0.9897366494
269.1019647 6.756100484
273.1121354 0.9181744083
277.1070501 1.49010321
279.1227001 1.68647136
281.1383502 1.635914349
291.1227001 6.370791029
293.1019647 3.476237362
309.1332648 14.03455787

Name: +ve in-silico MS/MS by CFM-ID for YQWJUVJPLQIIQW-UHFFFAOYSA-N
ID: YQWJUVJPLQIIQW-UHFFFAOYSA-N
Comment: Energy2
Num peaks: 31
29.00219107 1.01550001
39.02292652 1.082446212
41.03857658 1.02493589
43.01784114 4.492700078
55.05422664 1.775826769
65.03857658 2.089457269
81.06987671 3.726084613
83.01275576 1.278308444
95.01275576 1.221775518
99.04405588 1.916797598
141.0546206 3.704234508
143.0702706 1.511278161
153.0546206 2.895729491
155.0702706 1.630351449
167.0338851 1.140441318
167.0702706 4.54910256
181.0495352 1.191031583
183.0651853 2.5455841
185.0808353 2.050568434
195.1015708 1.355794271
223.0964854 4.936735504
235.0964854 1.632819757
247.0964854 1.763202721
249.1121354 2.102420128
251.0914 1.083670092
261.1121354 1.754950503
273.1121354 1.687198242
275.0914 2.601978574
281.1383502 1.259606444
291.1227001 2.125726835
293.1019647 1.640374391

Name: +ve in-silico MS/MS by CFM-ID for LHQNATFBHAULPS-UHFFFAOYSA-N
ID: LHQNATFBHAULPS-UHFFFAOYSA-N
Comment: Energy0
Num peaks: 6
263.1277855 1.518864705
265.1070501 1.752279864
269.1019647 4.911321277
291.1227001 9.530717951
293.1019647 1.986954764
309.1332648 65.03333052

Name: +ve in-silico MS/MS by CFM-ID for LHQNATFBHAULPS-UHFFFAOYSA-N
ID: LHQNATFBHAULPS-UHFFFAOYSA-N
Comment: Energy1
Num peaks: 31
39.02292652 1.058486805
41.03857658 3.357970851
43.05422664 0.7531886406
65.00219107 1.526423446
123.0440559 1.502787496
125.0597059 0.7621696631
137.0233204 0.9537582711
139.0389705 3.039115334
141.0546206 2.04862929
167.0702706 1.298735815
169.0859207 0.8438467675
223.0964854 2.526074639
225.1121354 1.793420792
227.1277855 1.099875781
247.0600999 1.50664035
249.0393644 1.114817187
249.0757499 0.949614805
251.0914 2.318846324
253.0706646 0.8678004171
265.0706646 3.289060167
265.1070501 2.610253593
265.1434356 0.8403032452
267.0863146 2.761246366
269.1019647 8.560359709
273.1121354 1.144868271
275.0914 1.155596712
277.1070501 1.221456216
281.1383502 1.088213021
291.1227001 7.538001404
293.1019647 4.086991035
309.1332648 16.85287955

Name: +ve in-silico MS/MS by CFM-ID for LHQNATFBHAULPS-UHFFFAOYSA-N
ID: LHQNATFBHAULPS-UHFFFAOYSA-N
Comment: Energy2
Num peaks: 31
43.01784114 2.935176554
45.0334912 4.580609786
55.01784114 2.515286402
55.05422664 1.29516637
65.03857658 1.19721195
68.99710569 1.740619741
69.06987671 1.216209428
81.06987671 2.796180857
137.0233204 1.437232224
139.0389705 1.526685752
141.0546206 3.066276162
143.0702706 1.183288881
149.0233204 1.214298875
151.0389705 2.573673552
153.0546206 5.413282581
155.0702706 2.356514644
167.0702706 2.098665422
183.0651853 1.842919786
185.0808353 1.502496286
193.0495352 1.7755769
195.0651853 1.371128888
209.1172208 1.146859782
223.0964854 3.276099269
247.0964854 1.800854476
249.1121354 2.682783354
251.0914 1.120846913
261.1121354 1.941258923
273.1121354 1.223109839
275.0914 2.402067746
291.1227001 1.832666475
293.1019647 1.521559885

Name: +ve in-silico MS/MS by CFM-ID for VCPQKLRANSNRQB-UHFFFAOYSA-N
ID: VCPQKLRANSNRQB-UHFFFAOYSA-N
Comment: Energy0
Num peaks: 6
55.05422664 2.320500221
253.0706646 1.487812064
265.1070501 1.678813426
279.0863146 2.707463192
291.1227001 13.82956602
309.1332648 60.38639532

Name: +ve in-silico MS/MS by CFM-ID for VCPQKLRANSNRQB-UHFFFAOYSA-N
ID: VCPQKLRANSNRQB-UHFFFAOYSA-N
Comment: Energy1
Num peaks: 27
53.03857658 3.844039269
55.05422664 8.118230334
57.06987671 1.274389821
139.0389705 1.184839428
141.0546206 1.17463224
167.0702706 1.077647413
169.0859207 0.8647011111
205.0859207 1.063285954
223.0964854 2.560057097
225.1121354 1.927162093
227.1277855 1.331334384
235.0600999 0.9708399164
237.0757499 1.441603321
251.0550145 1.800078902
253.0706646 2.489932621
255.0863146 2.905576202
265.1070501 2.114184656
267.1227001 0.8433497198
273.1121354 2.47076754
275.0914 1.475427458
279.0863146 1.608402064
279.1227001 1.459112145
281.1019647 1.24787439
281.1383502 1.895145845
291.1227001 10.88923517
293.1019647 3.903755114
309.1332648 18.69098647

Name: +ve in-silico MS/MS by CFM-ID for VCPQKLRANSNRQB-UHFFFAOYSA-N
ID: VCPQKLRANSNRQB-UHFFFAOYSA-N
Comment: Energy2
Num peaks: 31
39.02292652 2.557853842
41.03857658 1.528192876
43.01784114 2.939400453
51.02292652 1.515157815
53.03857658 9.416790286
55.05422664 7.942839056
57.06987671 3.990425987
65.03857658 1.292325395
67.05422664 3.629197857
77.03857658 1.546937289
93.06987671 1.2582485
95.08552677 1.767357291
127.0389705 1.382592356
151.0389705 1.03292091
165.0546206 1.409388486
167.0702706 1.142697791
169.0859207 1.170694241
205.0859207 1.186499644
207.0651853 1.211327682
209.1172208 1.352134952
223.0964854 3.672901461
233.0444498 1.012998724
235.0600999 1.477758946
237.0757499 1.853082757
247.0964854 1.925065416
249.1121354 2.5430245
265.1070501 1.005785858
273.1121354 2.717598258
275.0914 2.028456646
291.1227001 2.258847163
293.1019647 1.943304605

Name: +ve in-silico MS/MS by CFM-ID for PKSULYZGXFBQIQ-UHFFFAOYSA-N
ID: PKSULYZGXFBQIQ-UHFFFAOYSA-N
Comment: Energy0
Num peaks: 10
43.01784114 2.069766978
61.02840582 3.814845631
249.1081127 7.056046149
250.0921283 2.073074692
267.1186774 4.368193037
273.1081127 7.8816045
274.0921283 8.077902869
291.1186774 24.12240563
292.102693 9.322210976
309.1292421 13.17947817

Name: +ve in-silico MS/MS by CFM-ID for PKSULYZGXFBQIQ-UHFFFAOYSA-N
ID: PKSULYZGXFBQIQ-UHFFFAOYSA-N
Comment: Energy1
Num peaks: 27
43.01784114 3.646532954
45.0334912 2.106021166
56.99710569 1.054944223
59.01275576 0.9364459531
61.02840582 14.5964648
63.04405588 6.111281884
73.02840582 0.6546245817
91.0389705 0.6925805325
130.0498695 0.9512765943
186.0760843 2.429489995
199.0713333 1.310613236
201.0869833 0.6275803286
202.0709989 0.8378570594
217.0818979 0.8335404112
229.0818979 2.490520104
230.0659135 0.9696889493
231.097548 0.9177249366
232.0815636 1.114817276
247.0924626 0.9068240444
249.1081127 6.913664642
250.0921283 1.453118157
267.1186774 1.337199849
273.1081127 7.853913557
274.0921283 7.063895525
291.1186774 8.113345708
292.102693 2.388021849
309.1292421 1.701036751

Name: +ve in-silico MS/MS by CFM-ID for PKSULYZGXFBQIQ-UHFFFAOYSA-N
ID: PKSULYZGXFBQIQ-UHFFFAOYSA-N
Comment: Energy2
Num peaks: 31
25.00727645 0.7834068474
29.00219107 1.089608778
31.01784114 2.147514286
41.00219107 2.004924381
43.01784114 8.428005002
45.0334912 4.377592184
56.99710569 4.683873059
59.01275576 1.635385111
60.04439023 1.333320896
61.02840582 9.681031406
63.04405588 2.597762784
70.02874017 1.435857708
72.04439023 2.359119705
73.02840582 1.182810287
114.0549549 1.527556394
116.070605 1.092620703
117.0546206 1.213492286
158.0447842 1.243911775
175.0713333 1.975418422
187.0713333 0.821045706
199.0713333 0.7385769662
201.0869833 0.743806576
202.1073844 0.8914407163
205.0818979 2.658446491
229.0818979 0.8948860772
231.097548 0.958450923
232.0815636 0.7669228338
249.1081127 5.460270498
250.0921283 1.045334533
273.1081127 3.159330059
291.1186774 0.8033374387

Name: +ve in-silico MS/MS by CFM-ID for PGQSZBXFQJTGDA-UHFFFAOYSA-N
ID: PGQSZBXFQJTGDA-UHFFFAOYSA-N
Comment: Energy0
Num peaks: 15
41.00219107 1.60902002
43.01784114 12.2124459
45.0334912 1.573267246
57.06987671 6.438368291
99.08044139 1.462384266
101.0960915 11.75575165
103.1117415 1.33686077
163.0389705 2.436343519
191.0338851 7.362530474
209.0444498 3.680376993
221.1172208 2.132482409
249.1121354 6.647938869
267.1227001 3.596280225
291.1227001 2.05008411
309.1332648 16.49598376

Name: +ve in-silico MS/MS by CFM-ID for PGQSZBXFQJTGDA-UHFFFAOYSA-N
ID: PGQSZBXFQJTGDA-UHFFFAOYSA-N
Comment: Energy1
Num peaks: 19
43.01784114 15.88536181
45.0334912 1.016977397
55.05422664 2.978859706
57.06987671 20.01263985
61.02840582 0.7396447444
75.08044139 2.142991437
101.0960915 9.233249974
105.0334912 1.5227477
133.0284058 1.862040769
163.0389705 3.147854862
173.0233204 1.186335234
191.0338851 6.280734823
221.1172208 2.033724615
231.1015708 0.7659489889
235.0600999 0.8032799836
249.1121354 4.636513929
253.0706646 0.7943148556
291.1227001 2.019620587
309.1332648 2.984368536

Name: +ve in-silico MS/MS by CFM-ID for PGQSZBXFQJTGDA-UHFFFAOYSA-N
ID: PGQSZBXFQJTGDA-UHFFFAOYSA-N
Comment: Energy2
Num peaks: 29
25.00727645 1.941404406
27.02292652 1.232698734
41.00219107 1.875512157
41.03857658 2.109921591
43.01784114 9.008300374
43.05422664 1.874223415
45.0334912 2.104517247
49.00727645 0.7938051337
51.02292652 2.269593385
53.03857658 0.8560735377
55.05422664 1.551555211
57.06987671 17.66503849
75.08044139 1.496085819
79.05422664 2.7969349
101.0960915 3.236193761
105.0334912 4.560021702
107.0491413 2.424002926
123.0440559 1.856177846
133.0284058 1.331320754
135.0440559 1.368313428
147.0440559 2.551261278
149.0233204 5.523735011
163.0389705 2.773803015
177.0546206 1.224709035
179.0338851 0.9851185485
191.0338851 2.18930144
193.0495352 0.755086303
221.1172208 0.9529170813
249.1121354 1.030376215

Name: +ve in-silico MS/MS by CFM-ID for VHFVGYXFSWEREU-UHFFFAOYSA-N
ID: VHFVGYXFSWEREU-UHFFFAOYSA-N
Comment: Energy0
Num peaks: 31
71.08552677 1.030006931
97.06479133 0.8947446725
99.08044139 2.251632884
101.0960915 1.075805302
133.0284058 0.7864140642
153.0182351 2.039547777
155.0338851 0.9086792811
177.0182351 0.7761276842
189.0182351 1.1237231
195.0287997 1.191617297
207.0287997 1.369749164
209.0444498 0.9530877394
215.1066561 2.476911422
217.1223062 1.111336866
219.1379563 1.444001304
221.1172208 1.339584384
231.1015708 1.652195754
233.1172208 7.509029027
235.1328709 1.67096165
237.148521 2.135648169
245.1172208 1.832382691
247.0964854 0.9325167531
261.1121354 1.234612581
263.0914 1.035063801
263.1277855 5.484260536
265.1070501 2.081129905
267.1227001 1.372572568
273.1121354 4.476945018
279.1227001 1.130031974
291.1227001 10.89618964
309.1332648 9.542698297

Name: +ve in-silico MS/MS by CFM-ID for VHFVGYXFSWEREU-UHFFFAOYSA-N
ID: VHFVGYXFSWEREU-UHFFFAOYSA-N
Comment: Energy1
Num peaks: 31
57.06987671 2.501932059
69.06987671 1.308898303
71.08552677 4.420004719
73.10117684 1.309039742
97.06479133 2.209816209
99.08044139 3.020421099
101.0960915 2.163250757
109.0284058 1.124536282
121.0284058 3.17137062
133.0284058 1.450902958
135.0440559 1.472856075
149.0233204 2.322126066
151.0389705 1.005328343
153.0182351 1.727080783
163.0389705 1.064653186
177.0182351 2.481116044
179.0338851 1.283487426
189.0182351 0.9685552403
191.0338851 1.210698455
195.0287997 1.96056721
209.0444498 1.138217199
215.1066561 1.095635174
217.1223062 1.097019388
231.1015708 1.121078514
233.1172208 2.271046476
235.1328709 1.506993305
245.1172208 1.598171877
263.1277855 2.277404528
273.1121354 1.933492677
291.1227001 2.869055376
309.1332648 1.155447348

Name: +ve in-silico MS/MS by CFM-ID for VHFVGYXFSWEREU-UHFFFAOYSA-N
ID: VHFVGYXFSWEREU-UHFFFAOYSA-N
Comment: Energy2
Num peaks: 31
41.03857658 2.057156336
43.05422664 2.61927924
53.03857658 1.891165813
55.05422664 1.669442441
57.06987671 1.904896966
65.00219107 1.639904424
67.01784114 1.066454293
71.08552677 3.088664044
81.0334912 2.189698057
91.01784114 1.036471675
93.0334912 1.806117515
95.08552677 0.9256653186
107.0127558 1.86722346
109.0284058 1.286816157
111.0076704 1.820754354
119.0127558 1.042863815
121.0284058 3.864644983
133.0284058 2.798138373
135.0440559 1.756460221
149.0233204 0.9814550976
153.0182351 1.175036664
165.0182351 1.754998111
179.0338851 0.9929891266
191.1066561 3.165575602
203.1066561 1.353551524
205.1223062 1.065319263
217.1223062 2.356462142
219.1379563 1.307145317
221.1172208 1.38520432
245.1172208 1.549930183
263.0914 0.9759791077

Name: +ve in-silico MS/MS by CFM-ID for PPSRYAHBDFWNGS-UHFFFAOYSA-N
ID: PPSRYAHBDFWNGS-UHFFFAOYSA-N
Comment: Energy0
Num peaks: 14
109.0448048 2.188057531
111.0604549 0.9559397525
139.0389705 1.317448923
178.1026541 0.9993616026
204.1183041 1.546373337
206.1339542 16.93424426
234.1124698 1.709241618
301.1234491 0.9160060954
314.1550836 3.897351426
315.1390991 1.389452424
316.1707336 0.9755060911
324.15942 2.066371273
327.1390991 2.427727856
344.1656482 43.1840469

Name: +ve in-silico MS/MS by CFM-ID for PPSRYAHBDFWNGS-UHFFFAOYSA-N
ID: PPSRYAHBDFWNGS-UHFFFAOYSA-N
Comment: Energy1
Num peaks: 31
44.04947561 1.029274377
56.04947561 1.041445812
58.06512568 1.637207247
85.02840582 0.6937926368
94.06512568 0.7069792572
109.0448048 3.616033791
121.0448048 1.018903406
139.0389705 2.841176903
147.0604549 2.286520163
149.076105 5.395404429
164.087004 3.241162707
166.1026541 3.497543023
177.0546206 1.191199948
177.1074051 1.399592511
179.1230552 0.8598444177
194.1339542 0.7190572202
204.1183041 1.234372091
206.1339542 9.343478881
230.0811697 1.511718253
232.0968197 1.422684884
234.1124698 2.008004537
299.107799 0.8312140206
301.1234491 0.9672448634
313.1234491 0.7200486478
314.1550836 3.312645614
315.1390991 2.804169995
317.1547492 0.7719628838
324.15942 0.8124484094
327.1390991 2.723803697
328.1343481 1.437405372
344.1656482 11.06296589

Name: +ve in-silico MS/MS by CFM-ID for PPSRYAHBDFWNGS-UHFFFAOYSA-N
ID: PPSRYAHBDFWNGS-UHFFFAOYSA-N
Comment: Energy2
Num peaks: 31
39.02292652 1.960509063
41.03857658 1.869129236
43.05422664 1.577460615
44.04947561 0.999910623
51.02292652 1.330622638
52.01817548 1.606193401
54.03382555 1.110099117
56.04947561 2.22102786
58.06512568 1.226042656
65.03857658 2.523220665
82.06512568 1.061807937
94.06512568 2.937575003
96.08077574 1.916601282
109.0448048 2.912933618
111.0440559 1.862701086
121.0448048 1.763403603
123.0604549 0.9966248427
135.0604549 1.179918598
139.0389705 1.230470602
149.076105 1.670094552
163.091755 1.147687414
165.1074051 0.9745425371
177.1074051 1.49991165
178.1026541 2.313891692
179.1230552 1.00958726
180.1183041 1.728400187
184.1120759 1.282753263
186.1277259 2.466864738
190.1026541 1.960795623
206.1339542 6.303057952
314.1550836 1.324394283

Name: +ve in-silico MS/MS by CFM-ID for MOJZPKOBKCXNKG-UHFFFAOYSA-N
ID: MOJZPKOBKCXNKG-UHFFFAOYSA-N
Comment: Energy0
Num peaks: 12
15.02292652 1.19433591
139.0389705 1.363705713
177.1074051 1.730387359
204.1183041 1.482759536
206.1339542 16.43620976
248.1281199 1.633894762
313.1234491 1.948866359
314.1550836 4.057620447
315.1390991 1.657953991
316.1707336 1.01621793
324.15942 2.01704761
344.1656482 45.70830905

Name: +ve in-silico MS/MS by CFM-ID for MOJZPKOBKCXNKG-UHFFFAOYSA-N
ID: MOJZPKOBKCXNKG-UHFFFAOYSA-N
Comment: Energy1
Num peaks: 31
44.04947561 1.837801403
58.06512568 1.675343657
70.06512568 0.9799679954
72.08077574 1.555301227
85.02840582 0.8370148308
97.04480483 0.8229655889
108.0807757 0.9732854612
109.0284058 0.7424955036
110.0964258 0.948799147
135.0604549 3.587743536
139.0389705 3.417478949
163.091755 1.599162123
164.087004 1.076353167
165.0546206 0.8336511934
166.1026541 1.316550467
194.1339542 0.8674948761
204.1183041 1.518202006
206.1339542 12.96335195
244.0968197 1.809404979
246.1124698 1.701289217
248.1281199 2.536649924
285.0921489 0.8025263387
287.107799 0.7601642088
299.107799 1.679561686
301.1234491 2.533801031
313.1234491 1.94100499
314.1550836 4.012854383
315.1390991 1.456316898
324.15942 0.9738089691
328.1343481 1.288973204
344.1656482 14.88843583

Name: +ve in-silico MS/MS by CFM-ID for MOJZPKOBKCXNKG-UHFFFAOYSA-N
ID: MOJZPKOBKCXNKG-UHFFFAOYSA-N
Comment: Energy2
Num peaks: 31
15.02292652 1.270693493
39.02292652 1.400009572
44.04947561 1.078313058
51.02292652 1.34052286
55.01784114 0.944020948
58.06512568 0.9547826689
65.03857658 2.391737032
68.04947561 1.708876779
70.06512568 2.671220402
108.0807757 2.015286385
109.0448048 2.37427791
110.0964258 1.465218727
111.0440559 1.788171793
121.0448048 1.314878651
135.0604549 2.120579689
139.0389705 1.455650387
159.0604549 0.9462993439
161.076105 3.049991137
163.091755 3.725036624
164.087004 1.214711121
165.1074051 2.738346678
166.1026541 1.092073179
177.1074051 2.539827855
178.1026541 2.677415075
179.1230552 1.209062661
180.1183041 1.411554176
186.1277259 1.955329232
190.1026541 1.472369714
206.1339542 5.749814652
299.107799 1.219257894
314.1550836 1.312430396

Name: +ve in-silico MS/MS by CFM-ID for LVBLAQMHYUPSOZ-UHFFFAOYSA-N
ID: LVBLAQMHYUPSOZ-UHFFFAOYSA-N
Comment: Energy0
Num peaks: 13
109.0448048 2.220043627
111.0604549 0.9633266251
139.0389705 1.326253914
178.1026541 1.005891689
204.1183041 1.533313738
206.1339542 17.1440809
234.1124698 1.722006056
314.1550836 3.925455102
315.1390991 1.399630047
316.1707336 0.982643338
324.15942 2.081714762
327.1390991 2.399960894
344.1656482 43.62454908

Name: +ve in-silico MS/MS by CFM-ID for LVBLAQMHYUPSOZ-UHFFFAOYSA-N
ID: LVBLAQMHYUPSOZ-UHFFFAOYSA-N
Comment: Energy1
Num peaks: 31
44.04947561 0.9551806903
56.04947561 1.069390713
58.06512568 1.681102278
94.06512568 0.7272252547
96.08077574 0.712035588
109.0448048 3.775730107
139.0389705 2.908423597
147.0604549 2.407414876
149.076105 5.598809755
162.0713539 0.87993362
164.087004 3.465809564
166.1026541 3.668199004
177.0546206 1.215277916
177.1074051 1.537241269
179.1230552 0.9036218454
194.1339542 0.7358495089
204.1183041 1.174508767
206.1339542 9.751378265
230.0811697 1.547131578
232.0968197 1.456420132
234.1124698 2.059783369
299.107799 0.8506255298
301.1234491 0.9905501315
313.1234491 0.7368640896
314.1550836 3.391678032
315.1390991 2.876825451
317.1547492 0.7909562884
324.15942 0.831870872
327.1390991 2.801987566
328.1343481 1.118233748
344.1656482 11.47877278

Name: +ve in-silico MS/MS by CFM-ID for LVBLAQMHYUPSOZ-UHFFFAOYSA-N
ID: LVBLAQMHYUPSOZ-UHFFFAOYSA-N
Comment: Energy2
Num peaks: 31
39.02292652 1.994848508
41.03857658 1.955739363
43.05422664 1.794219957
51.02292652 1.497147518
52.01817548 1.698057138
54.03382555 1.177123199
55.01784114 0.930840757
56.04947561 1.987351202
58.06512568 1.310143103
65.03857658 2.460375268
82.06512568 1.135740912
94.06512568 2.920247256
96.08077574 2.089067844
109.0448048 3.426385482
111.0440559 1.872263895
123.0604549 1.622242515
135.0604549 1.296081606
139.0389705 1.231826983
149.076105 1.763327946
163.091755 1.221874746
165.1074051 1.072401454
177.1074051 1.757841087
178.1026541 2.781353834
179.1230552 1.110965202
180.1183041 1.98151987
184.1120759 1.092638774
186.1277259 2.657964163
190.1026541 1.374671439
202.1026541 0.9152196424
206.1339542 6.59578969
314.1550836 1.351058625

Name: +ve in-silico MS/MS by CFM-ID for HVDVDPWQSDPCFH-UHFFFAOYSA-N
ID: HVDVDPWQSDPCFH-UHFFFAOYSA-N
Comment: Energy0
Num peaks: 12
97.04480483 0.9672326623
135.0440559 4.881633581
153.0546206 1.193290722
164.087004 0.9851413962
190.1026541 1.529306242
192.1183041 17.2516963
248.1281199 1.641074898
314.1550836 3.674331056
315.1390991 1.367084096
324.15942 2.044579632
327.1390991 2.220035097
344.1656482 42.55985967

Name: +ve in-silico MS/MS by CFM-ID for HVDVDPWQSDPCFH-UHFFFAOYSA-N
ID: HVDVDPWQSDPCFH-UHFFFAOYSA-N
Comment: Energy1
Num peaks: 31
44.04947561 0.9024134161
56.04947561 1.039098106
58.06512568 1.597042029
94.06512568 0.753548471
96.08077574 0.8038842234
107.0491413 1.492308211
123.0440559 0.8888147272
133.0448048 2.273138238
135.0440559 6.279818947
135.0604549 5.292076822
148.0557039 0.8511104089
150.0713539 3.304549101
152.087004 3.469845918
153.0546206 2.269536259
163.091755 1.366024354
165.1074051 0.899010876
190.1026541 1.192387758
191.0702706 1.088827348
192.1183041 9.858779703
244.0968197 1.294564264
246.1124698 1.324463278
248.1281199 1.788571909
301.1234491 0.9344672595
313.1234491 0.6963727048
314.1550836 2.857687379
315.1390991 2.609098916
317.1547492 0.745268793
324.15942 0.7851243265
327.1390991 2.482310858
328.1343481 0.8658032603
344.1656482 10.48540654

Name: +ve in-silico MS/MS by CFM-ID for HVDVDPWQSDPCFH-UHFFFAOYSA-N
ID: HVDVDPWQSDPCFH-UHFFFAOYSA-N
Comment: Energy2
Num peaks: 31
39.02292652 2.240246522
41.03857658 2.208583081
43.05422664 1.933405196
52.01817548 1.798630779
54.03382555 1.134731736
56.04947561 2.090475435
58.06512568 1.277152581
82.06512568 0.848957116
91.05422664 1.402053872
94.06512568 2.989605818
96.08077574 2.30259032
105.0334912 3.265116584
107.0491413 1.729359244
109.0448048 1.636454587
121.0284058 1.361994463
121.0448048 1.308870597
135.0440559 2.817878726
135.0604549 1.761336915
149.076105 1.506049049
151.091755 1.080818403
163.091755 1.565497556
164.087004 2.195598997
165.1074051 1.119684826
166.1026541 1.733852303
170.0964258 1.096040023
172.1120759 2.617595849
177.1074051 0.9026686897
188.087004 1.131887548
190.1026541 1.055219302
192.1183041 10.34474698
296.1445189 1.432250354

Name: +ve in-silico MS/MS by CFM-ID for RJEZFUANWOFHQH-UHFFFAOYSA-N
ID: RJEZFUANWOFHQH-UHFFFAOYSA-N
Comment: Energy0
Num peaks: 14
97.04480483 0.9491265289
135.0440559 4.775373857
153.0546206 1.169870305
164.087004 0.9659635312
190.1026541 1.498736895
192.1183041 16.90236517
248.1281199 1.60788439
301.1234491 0.8887147653
314.1550836 3.602196872
315.1390991 1.340168221
316.1707336 0.9464160868
324.15942 1.964001587
327.1390991 2.167331159
344.1656482 41.39784599

Name: +ve in-silico MS/MS by CFM-ID for RJEZFUANWOFHQH-UHFFFAOYSA-N
ID: RJEZFUANWOFHQH-UHFFFAOYSA-N
Comment: Energy1
Num peaks: 31
44.04947561 0.9068844382
56.04947561 1.034137739
58.06512568 1.604494946
94.06512568 0.7555315921
96.08077574 0.8060770822
97.04480483 0.6875835521
107.0491413 1.588080233
123.0440559 0.8929111729
133.0448048 2.273352788
135.0440559 6.477633755
135.0604549 5.288608986
148.0557039 0.8551506971
150.0713539 3.321517243
152.087004 3.498999247
153.0546206 2.277645514
163.091755 1.409970738
165.1074051 0.9009551003
180.1183041 0.6988406499
190.1026541 1.19410625
191.0702706 1.086119748
192.1183041 9.853428841
244.0968197 1.301127941
246.1124698 1.331141205
248.1281199 1.798504137
301.1234491 0.9392152693
314.1550836 2.872437086
315.1390991 2.623478592
317.1547492 0.7491341643
327.1390991 2.441819504
328.1343481 1.130231632
344.1656482 10.56853434

Name: +ve in-silico MS/MS by CFM-ID for RJEZFUANWOFHQH-UHFFFAOYSA-N
ID: RJEZFUANWOFHQH-UHFFFAOYSA-N
Comment: Energy2
Num peaks: 31
39.02292652 1.963246838
41.03857658 2.153212415
43.05422664 1.892654316
52.01817548 1.754576717
53.03857658 1.155861732
54.03382555 1.111534129
56.04947561 1.956070463
58.06512568 1.250166922
69.0334912 0.9106833809
91.05422664 1.537353269
94.06512568 2.926785759
96.08077574 2.252786581
105.0334912 3.531807952
107.0491413 2.485559638
109.0448048 1.605141901
121.0284058 1.444785901
121.0448048 1.282573413
135.0440559 3.229648009
135.0604549 1.727513461
149.076105 1.475460772
151.091755 1.05660171
163.091755 1.766686389
164.087004 2.148741811
165.1074051 1.094597295
166.1026541 1.695781185
170.0964258 0.9224149278
172.1120759 2.390378064
174.1277259 1.058343953
177.1074051 0.8818109822
188.087004 1.285741501
192.1183041 8.748872113

Name: +ve in-silico MS/MS by CFM-ID for RNGIHYYOJCPKRE-UHFFFAOYSA-N
ID: RNGIHYYOJCPKRE-UHFFFAOYSA-N
Comment: Energy0
Num peaks: 12
97.04480483 0.9684343255
135.0440559 4.957073168
153.0546206 1.214364358
164.087004 0.9864520807
190.1026541 1.530483055
192.1183041 17.05180369
248.1281199 1.6716628
314.1550836 3.86258826
315.1390991 1.368945328
324.15942 2.009925406
327.1390991 2.357080534
344.1656482 42.64044495

Name: +ve in-silico MS/MS by CFM-ID for RNGIHYYOJCPKRE-UHFFFAOYSA-N
ID: RNGIHYYOJCPKRE-UHFFFAOYSA-N
Comment: Energy1
Num peaks: 31
44.04947561 0.9188711424
56.04947561 1.035860627
58.06512568 1.625395549
94.06512568 0.7283485073
107.0491413 1.623972931
133.0448048 2.324044799
135.0440559 6.932983765
135.0604549 5.415760838
148.0557039 0.8662637597
150.0713539 3.368316773
152.087004 3.551547192
153.0546206 2.332210365
163.091755 1.384837777
165.1074051 0.9104456042
180.1183041 0.7080271716
190.1026541 1.210690794
191.0702706 1.142801484
192.1183041 9.537801678
244.0968197 1.348607392
246.1124698 1.265723271
248.1281199 1.910034248
299.107799 0.7304754694
301.1234491 0.9519482219
313.1234491 0.7090033911
314.1550836 3.260759753
315.1390991 2.662075049
317.1547492 0.7595024756
324.15942 0.7271124718
327.1390991 2.626569114
328.1343481 1.14508895
344.1656482 10.79236123

Name: +ve in-silico MS/MS by CFM-ID for RNGIHYYOJCPKRE-UHFFFAOYSA-N
ID: RNGIHYYOJCPKRE-UHFFFAOYSA-N
Comment: Energy2
Num peaks: 31
39.02292652 2.484177997
41.03857658 1.636259558
43.05422664 1.95830481
52.01817548 1.81576531
54.03382555 1.150405446
56.04947561 1.950624296
58.06512568 1.293867673
65.03857658 1.295789893
69.0334912 1.356182781
71.04914126 1.213525189
79.05422664 1.319317736
91.05422664 1.47408752
94.06512568 2.880712173
96.08077574 2.08860659
105.0334912 1.738569447
107.0491413 3.435426006
109.0448048 1.661022448
121.0448048 1.32733438
125.0597059 1.060404293
135.0440559 4.946936876
135.0604549 1.818597104
149.076105 1.200850501
151.091755 1.09325205
163.091755 1.585531704
164.087004 2.224212012
165.1074051 1.132565588
166.1026541 1.754896564
172.1120759 2.479750306
188.087004 1.149917699
192.1183041 6.329945407
314.1550836 1.26327141

Name: +ve in-silico MS/MS by CFM-ID for VWOOJZBRUXGUJX-UHFFFAOYSA-N
ID: VWOOJZBRUXGUJX-UHFFFAOYSA-N
Comment: Energy0
Num peaks: 13
44.99710569 4.506879479
60.05562361 4.45885923
127.0978228 4.747845646
129.1134728 3.194700572
144.0807757 5.696654343
173.1033021 4.040142608
201.0982167 5.045464596
283.1553376 3.158815162
285.1233688 2.031567469
298.1662367 2.122857092
300.1818867 20.8243113
302.1499179 2.666125019
344.171716 19.43276838

Name: +ve in-silico MS/MS by CFM-ID for VWOOJZBRUXGUJX-UHFFFAOYSA-N
ID: VWOOJZBRUXGUJX-UHFFFAOYSA-N
Comment: Energy1
Num peaks: 20
60.05562361 11.1393416
62.02365479 1.535665788
72.05562361 1.358226694
114.0549549 4.150352485
127.0978228 2.643616672
129.1134728 11.2180335
142.0498695 1.470519621
144.0807757 12.23256153
157.1083875 2.779445116
170.0600403 1.526109378
173.1033021 6.560962666
201.0982167 2.2691349
239.1178895 2.650750752
241.1335396 3.171945221
256.1444386 1.611959924
283.1553376 2.510077381
285.1233688 3.716262587
300.1818867 4.069390726
302.1499179 1.404465899
344.171716 2.681137928

Name: +ve in-silico MS/MS by CFM-ID for VWOOJZBRUXGUJX-UHFFFAOYSA-N
ID: VWOOJZBRUXGUJX-UHFFFAOYSA-N
Comment: Energy2
Num peaks: 16
43.02907452 6.203740896
44.99710569 4.572977528
60.05562361 18.85909792
62.07127368 1.106845988
72.05562361 1.74319306
100.0393049 1.718739682
112.0869237 2.31550128
114.0549549 5.93254019
115.0542266 1.451159592
117.0698767 1.90119631
127.0978228 12.0156311
129.1134728 14.82935357
144.0807757 1.878150617
157.1083875 2.588682946
170.0600403 1.377944843
241.1335396 2.360826068

Name: +ve in-silico MS/MS by CFM-ID for ISEJPZLFCZBQCG-UHFFFAOYSA-N
ID: ISEJPZLFCZBQCG-UHFFFAOYSA-N
Comment: Energy0
Num peaks: 19
67.05422664 0.8241910281
73.02840582 2.189448771
83.04914126 1.08812896
103.075356 1.033378399
217.0495352 1.919510327
219.0651853 1.107904382
221.0808353 1.123432688
233.0808353 0.990550776
235.0600999 6.363861376
247.0964854 1.601479464
249.0757499 1.16283852
249.1121354 1.965076446
251.0914 1.753392249
253.1070501 1.555881307
259.0964854 0.8859114772
273.1121354 4.659770618
277.1070501 2.011638035
291.1227001 23.15739497
309.1332648 25.24643673

Name: +ve in-silico MS/MS by CFM-ID for ISEJPZLFCZBQCG-UHFFFAOYSA-N
ID: ISEJPZLFCZBQCG-UHFFFAOYSA-N
Comment: Energy1
Num peaks: 31
41.00219107 2.694098061
43.01784114 2.608072057
45.0334912 4.760046184
67.05422664 0.964128871
83.01275576 0.8650422797
85.02840582 1.422655013
87.04405588 1.665844887
89.05970595 2.300504174
187.075356 1.308042322
189.0910061 0.9579260771
191.1066561 1.055403458
205.0859207 1.22589107
207.0651853 0.842655698
207.1015708 1.725696445
217.0495352 0.8396093552
217.0859207 2.287790997
219.1015708 1.320776191
221.0808353 1.024653702
223.0600999 0.9122009699
233.0808353 1.249051443
235.0600999 1.461142024
235.0964854 2.141919563
237.1121354 2.635708981
249.1121354 0.9608353198
253.1070501 0.8968110684
259.0964854 2.114323849
273.1121354 6.197375332
277.1070501 2.107441712
279.1227001 0.9436840595
291.1227001 13.27343754
309.1332648 7.365433017

Name: +ve in-silico MS/MS by CFM-ID for ISEJPZLFCZBQCG-UHFFFAOYSA-N
ID: ISEJPZLFCZBQCG-UHFFFAOYSA-N
Comment: Energy2
Num peaks: 31
53.00219107 3.27548738
55.01784114 1.343150201
57.0334912 1.093180089
65.03857658 2.866074734
71.01275576 1.188955377
71.08552677 1.13154705
73.02840582 1.747492705
83.01275576 1.015756139
83.04914126 3.992834854
85.02840582 1.493529679
99.00767038 1.054311454
101.0233204 1.37860845
135.0440559 1.076936727
151.0389705 1.18412151
177.0546206 6.228638097
179.0338851 4.086231985
179.0702706 3.257256909
181.0495352 3.304261373
191.0338851 0.8064953453
193.0495352 10.95724318
203.0338851 1.877230983
205.0495352 3.470978444
205.0859207 0.9500872109
207.0651853 2.559554514
217.0495352 5.876636967
233.0808353 0.9725611695
235.0600999 1.664412561
235.0964854 1.024225527
245.0808353 1.345532076
247.0964854 2.152892646
249.1121354 1.703232921

Name: +ve in-silico MS/MS by CFM-ID for DDIOSCLKRRVIAJ-UHFFFAOYSA-N
ID: DDIOSCLKRRVIAJ-UHFFFAOYSA-N
Comment: Energy0
Num peaks: 23
83.04914126 0.9499040294
125.0233204 0.8682561019
125.0597059 1.008609434
127.075356 0.9862651083
217.0495352 2.197100018
219.0651853 1.192599775
221.0808353 0.9388022326
223.0964854 0.7365057092
225.1121354 1.500899429
233.0808353 0.835193322
235.0600999 6.811467975
247.0964854 2.011349042
249.0757499 1.236020945
249.1121354 1.256072162
251.0914 1.847725021
253.1070501 1.709604641
259.0964854 0.7754053476
267.1227001 0.7143649494
273.1121354 4.069484864
277.1070501 1.984734212
291.1227001 21.55192623
293.1019647 0.7071418464
309.1332648 24.43596899

Name: +ve in-silico MS/MS by CFM-ID for DDIOSCLKRRVIAJ-UHFFFAOYSA-N
ID: DDIOSCLKRRVIAJ-UHFFFAOYSA-N
Comment: Energy1
Num peaks: 31
43.01784114 1.077845087
45.0334912 1.393394972
67.01784114 0.8931861541
107.0491413 3.953476687
109.0647913 1.343844497
111.0804414 1.439472916
113.0960915 0.9622238243
125.0233204 2.162349601
125.0597059 3.926458872
127.0389705 0.9634068276
127.075356 2.497178345
129.0910061 1.094880446
163.075356 1.039938066
215.0702706 0.9069154663
217.0859207 1.757880945
219.1015708 0.8347490631
221.0808353 0.8359163067
229.0859207 1.430380375
231.1015708 2.959088504
233.0808353 1.220564653
233.1172208 3.801006582
235.0964854 1.888058906
237.1121354 1.583591838
247.0964854 2.423626298
249.1121354 3.341683371
251.1277855 2.948532953
259.0964854 1.721038961
273.1121354 5.503454406
277.1070501 1.677839912
291.1227001 9.401672989
309.1332648 5.24972267

Name: +ve in-silico MS/MS by CFM-ID for DDIOSCLKRRVIAJ-UHFFFAOYSA-N
ID: DDIOSCLKRRVIAJ-UHFFFAOYSA-N
Comment: Energy2
Num peaks: 31
39.02292652 1.235083918
41.00219107 1.110181527
53.00219107 1.091880185
57.0334912 0.9825034948
65.03857658 3.531513362
67.01784114 0.9464214843
71.08552677 0.9813761633
83.04914126 5.149421877
109.0647913 1.276527398
123.0076704 1.022016488
125.0597059 1.161064617
127.0389705 3.112226501
127.075356 1.00828642
151.0389705 2.913440476
153.0546206 1.964894002
163.0389705 2.361603032
165.0546206 2.563678605
179.0338851 6.444967448
181.0495352 5.36426881
183.0651853 3.003555008
193.0495352 2.003768895
203.0338851 1.419325913
205.0495352 1.428961479
205.0859207 1.26960507
207.0651853 1.178336091
217.0495352 4.369424275
233.0808353 1.722862691
235.0600999 1.211506175
235.0964854 1.334588627
237.1121354 0.8574488792
249.1121354 0.9629790243

Name: +ve in-silico MS/MS by CFM-ID for VKODFHZSHKBXJN-UHFFFAOYSA-N
ID: VKODFHZSHKBXJN-UHFFFAOYSA-N
Comment: Energy0
Num peaks: 31
43.01784114 1.092712899
85.06479133 1.082821368
95.04914126 0.7543768829
109.0647913 2.172526465
121.0284058 2.276434342
123.0440559 6.736502656
125.0597059 0.841464191
127.075356 2.628630466
129.0910061 0.9952155324
165.0546206 1.019551238
181.0495352 0.8161809983
195.0651853 1.421298922
205.0495352 0.9094773536
217.1223062 1.20094763
219.1379563 1.684420993
223.0600999 0.8883323995
233.1172208 0.7935649126
235.1328709 1.679458685
237.148521 3.341177329
245.1172208 2.406315021
247.0964854 0.8946086392
247.1328709 1.12111627
261.1121354 2.046857388
263.1277855 2.593707466
265.1070501 1.591231946
265.1434356 2.132629315
273.1121354 4.488024206
279.0863146 0.8622189364
279.1227001 0.9212026974
291.1227001 16.22717176
309.1332648 10.98300781

Name: +ve in-silico MS/MS by CFM-ID for VKODFHZSHKBXJN-UHFFFAOYSA-N
ID: VKODFHZSHKBXJN-UHFFFAOYSA-N
Comment: Energy1
Num peaks: 31
41.00219107 1.553531033
43.01784114 3.15923601
43.05422664 2.318295165
45.0334912 1.195372809
65.03857658 0.970504821
67.05422664 1.71747241
81.0334912 1.274268047
83.04914126 2.173667494
85.06479133 3.349224996
93.0334912 3.391070054
95.04914126 1.437739899
99.08044139 1.382340397
109.0647913 2.879618243
121.0284058 1.0653366
123.0440559 2.950632711
123.0804414 1.210736307
127.075356 3.301873538
135.0440559 1.12122007
151.075356 1.369856956
165.0546206 1.073875912
195.0651853 1.284288574
231.1015708 1.292048695
235.0964854 1.187519761
237.1121354 1.248906369
247.0964854 1.070388016
261.1121354 1.444259641
265.1434356 1.176009723
273.1121354 3.878237307
281.1383502 1.555820497
291.1227001 4.289104254
309.1332648 1.49686658

Name: +ve in-silico MS/MS by CFM-ID for VKODFHZSHKBXJN-UHFFFAOYSA-N
ID: VKODFHZSHKBXJN-UHFFFAOYSA-N
Comment: Energy2
Num peaks: 31
39.02292652 3.613327862
41.00219107 1.676462852
41.03857658 2.365522001
43.01784114 2.658520329
43.05422664 2.043976677
51.02292652 1.04031576
53.00219107 1.439804881
53.03857658 2.178244583
55.05422664 1.107284253
63.02292652 1.896638652
65.03857658 4.332046868
67.05422664 3.268123163
93.0334912 5.196153597
95.04914126 2.163672165
97.06479133 1.364918143
105.0334912 1.44045239
109.0647913 1.97485683
119.0491413 4.085274305
121.0284058 1.602502209
121.0647913 1.130710281
123.0804414 2.096206013
127.075356 1.161233217
139.075356 1.302874389
151.075356 1.06079944
163.1117415 2.580145168
189.0910061 1.58714674
191.1066561 1.238703813
193.1223062 1.273089873
219.1379563 2.460943767
247.1328709 1.488573746
261.1121354 1.120606204

Name: +ve in-silico MS/MS by CFM-ID for ILMHTGUGRLGMCR-UHFFFAOYSA-N
ID: ILMHTGUGRLGMCR-UHFFFAOYSA-N
Comment: Energy0
Num peaks: 9
219.1379563 2.540791153
235.1328709 3.470651889
237.148521 6.368589485
245.1172208 4.925879935
263.1277855 4.157620146
265.1434356 3.296064139
273.1121354 4.338874683
291.1227001 29.42794476
309.1332648 23.31281086

Name: +ve in-silico MS/MS by CFM-ID for ILMHTGUGRLGMCR-UHFFFAOYSA-N
ID: ILMHTGUGRLGMCR-UHFFFAOYSA-N
Comment: Energy1
Num peaks: 17
43.05422664 6.224050797
215.1066561 3.298562251
217.1223062 3.310824119
219.1379563 3.785385553
231.1015708 3.885097958
235.1328709 3.103491774
237.148521 3.747736492
243.1015708 2.912719822
245.1172208 2.805423456
247.0600999 1.534067593
247.1328709 2.956789415
261.1121354 1.603025705
263.1277855 2.230096211
265.1434356 3.156515497
273.1121354 8.200718221
291.1227001 18.0767035
309.1332648 9.839708753

Name: +ve in-silico MS/MS by CFM-ID for ILMHTGUGRLGMCR-UHFFFAOYSA-N
ID: ILMHTGUGRLGMCR-UHFFFAOYSA-N
Comment: Energy2
Num peaks: 15
39.02292652 9.984926269
41.03857658 6.343519281
43.05422664 9.959578635
45.06987671 3.292497119
189.0546206 1.6136186
191.0702706 1.775499542
193.0859207 4.597167966
215.1066561 5.769628475
217.1223062 6.666127374
219.1379563 18.76574821
235.1328709 2.434624746
237.148521 2.267546341
245.1172208 1.633112875
247.1328709 3.362257918
273.1121354 2.175284372

Name: +ve in-silico MS/MS by CFM-ID for ZCLMXOODFSBJMK-UHFFFAOYSA-N
ID: ZCLMXOODFSBJMK-UHFFFAOYSA-N
Comment: Energy0
Num peaks: 31
83.04914126 4.754473383
85.06479133 0.7770719424
95.04914126 0.9094770961
119.0127558 1.007813344
121.0284058 2.069142659
129.0910061 0.8097411873
149.0597059 0.9763063378
151.075356 0.7985167419
165.0546206 2.25543761
167.0702706 5.108360449
179.0338851 1.901342271
217.1223062 0.9714135097
219.1379563 1.216159018
233.1172208 0.9607162383
235.0964854 2.313329844
235.1328709 2.002265026
237.148521 4.049290193
239.0914 0.7923784935
245.1172208 1.0652856
247.1328709 0.8147333379
261.1121354 1.355019778
263.1277855 3.019890723
265.1070501 2.220377716
265.1434356 2.588271772
267.1227001 1.000539536
273.1121354 3.067359224
279.0863146 1.007551307
279.1227001 0.8680024089
281.1019647 1.274607768
291.1227001 12.19266513
309.1332648 13.30877872

Name: +ve in-silico MS/MS by CFM-ID for ZCLMXOODFSBJMK-UHFFFAOYSA-N
ID: ZCLMXOODFSBJMK-UHFFFAOYSA-N
Comment: Energy1
Num peaks: 31
43.01784114 1.041094445
43.05422664 2.261126793
53.00219107 1.187959634
55.05422664 1.082236313
65.00219107 1.053945084
65.03857658 1.47135592
73.02840582 1.227389722
83.04914126 5.205946405
91.01784114 2.579990673
93.0334912 1.246214544
95.04914126 1.692272129
97.06479133 1.829889073
99.08044139 1.263796822
107.0491413 1.024802139
121.0284058 2.100454018
125.0597059 2.02455269
137.0597059 1.544625999
149.0597059 1.282232165
153.0910061 1.411930666
165.0546206 1.929059624
167.0702706 2.498295019
171.1015708 1.332354053
231.1015708 0.9795214752
235.0964854 1.008779131
239.0914 1.193964416
261.1121354 1.300801561
265.1434356 1.357538205
273.1121354 2.425928325
281.1383502 1.481679949
291.1227001 4.446932644
309.1332648 1.893637947

Name: +ve in-silico MS/MS by CFM-ID for ZCLMXOODFSBJMK-UHFFFAOYSA-N
ID: ZCLMXOODFSBJMK-UHFFFAOYSA-N
Comment: Energy2
Num peaks: 31
39.02292652 2.021510902
41.00219107 1.376700043
41.03857658 1.190550722
43.05422664 1.795908177
53.03857658 2.968669062
55.05422664 1.114957363
63.02292652 1.205599924
65.03857658 5.135236111
67.05422664 3.604678579
69.06987671 1.214364649
79.01784114 0.8252802662
83.04914126 2.32196539
91.01784114 6.321936246
93.0334912 3.815717886
95.04914126 3.610548916
97.06479133 1.435919376
105.0334912 1.197973227
107.0491413 1.902225886
119.0127558 1.517823319
141.0910061 1.241075324
153.0910061 1.663021917
159.0804414 2.503858411
161.0960915 2.387135767
163.0389705 1.197903695
163.075356 1.078190957
163.1117415 3.862580403
165.0546206 2.758158817
167.0702706 1.301776716
191.1066561 2.017581606
217.1223062 0.8541706646
219.1379563 1.375656242

Name: +ve in-silico MS/MS by CFM-ID for MWJQSVKGZXTDIO-UHFFFAOYSA-N
ID: MWJQSVKGZXTDIO-UHFFFAOYSA-N
Comment: Energy0
Num peaks: 10
236.1645054 3.67753171
252.15942 3.582689969
254.17507 10.68313956
262.1437699 2.54928014
280.1543346 2.239185719
282.1699847 1.978148283
290.1386845 3.908148062
308.1492492 28.47815568
309.1332648 2.120498963
326.1598139 21.48058405

Name: +ve in-silico MS/MS by CFM-ID for MWJQSVKGZXTDIO-UHFFFAOYSA-N
ID: MWJQSVKGZXTDIO-UHFFFAOYSA-N
Comment: Energy1
Num peaks: 19
43.05422664 6.320565582
234.1488553 1.358102105
236.1645054 1.968808808
252.15942 2.111473935
254.17507 2.354882118
260.1281199 2.77527343
262.1437699 3.692809917
264.086649 1.775170319
264.15942 3.303377372
266.102299 1.475644604
278.102299 1.328130349
278.1386845 1.850935779
280.1543346 3.769347501
282.1699847 3.452661707
290.1386845 8.80675064
291.1227001 1.430504853
298.1648993 1.977385831
308.1492492 19.97819869
326.1598139 10.51523466

Name: +ve in-silico MS/MS by CFM-ID for MWJQSVKGZXTDIO-UHFFFAOYSA-N
ID: MWJQSVKGZXTDIO-UHFFFAOYSA-N
Comment: Energy2
Num peaks: 12
39.02292652 8.79237226
41.03857658 6.071151478
43.05422664 10.67529688
45.06987671 3.695327361
210.1124698 5.427893698
232.1332052 3.508980114
234.1488553 6.131215678
236.1645054 25.78665089
237.148521 2.729607508
238.1437699 2.175133755
252.15942 2.320642132
254.17507 2.995619131

Name: +ve in-silico MS/MS by CFM-ID for YCHCJSLEBBCCFK-UHFFFAOYSA-N
ID: YCHCJSLEBBCCFK-UHFFFAOYSA-N
Comment: Energy0
Num peaks: 10
236.1645054 3.726927539
252.15942 3.629109092
254.17507 10.82039575
262.1437699 2.596559614
280.1543346 2.265157213
282.1699847 1.997307273
290.1386845 3.950143358
308.1492492 28.91686031
309.1332648 2.139943753
326.1598139 21.7400396

Name: +ve in-silico MS/MS by CFM-ID for YCHCJSLEBBCCFK-UHFFFAOYSA-N
ID: YCHCJSLEBBCCFK-UHFFFAOYSA-N
Comment: Energy1
Num peaks: 18
43.05422664 2.328995938
234.1488553 1.454114143
236.1645054 2.133318647
252.15942 2.23468312
254.17507 2.518277744
260.1281199 3.005914748
262.1437699 4.039253087
264.15942 3.696922422
266.102299 2.069237112
278.1386845 1.963600737
280.1543346 4.033566381
282.1699847 3.672694743
284.1128637 1.484369736
290.1386845 9.255289888
291.1227001 1.520576715
298.1648993 2.094682101
308.1492492 21.44845145
326.1598139 11.20115686

Name: +ve in-silico MS/MS by CFM-ID for YCHCJSLEBBCCFK-UHFFFAOYSA-N
ID: YCHCJSLEBBCCFK-UHFFFAOYSA-N
Comment: Energy2
Num peaks: 11
39.02292652 9.363466454
41.03857658 5.725671805
43.05422664 13.89855985
45.06987671 3.52294603
210.1124698 2.463741437
232.1332052 3.741473585
234.1488553 6.62757993
236.1645054 27.0428779
237.148521 2.865901401
252.15942 2.36183437
254.17507 3.134982391

Name: +ve in-silico MS/MS by CFM-ID for CPNKPCZNWMTHKJ-UHFFFAOYSA-N
ID: CPNKPCZNWMTHKJ-UHFFFAOYSA-N
Comment: Energy0
Num peaks: 9
219.1379563 2.541205458
235.1328709 3.470651889
237.148521 6.368589485
245.1172208 4.923349536
263.1277855 4.157620146
265.1434356 3.296064139
273.1121354 4.335721739
291.1227001 29.4294938
309.1332648 23.31281086

Name: +ve in-silico MS/MS by CFM-ID for CPNKPCZNWMTHKJ-UHFFFAOYSA-N
ID: CPNKPCZNWMTHKJ-UHFFFAOYSA-N
Comment: Energy1
Num peaks: 17
43.05422664 6.204396013
215.1066561 3.292283525
217.1223062 3.309463665
219.1379563 3.783295172
231.1015708 3.885097958
235.1328709 3.103491774
237.148521 3.747736492
243.1015708 2.912719822
245.1172208 2.802674735
247.0600999 1.524384383
247.1328709 2.956789415
261.1121354 1.603025705
263.1277855 2.230096211
265.1434356 3.156515497
273.1121354 8.224304614
291.1227001 18.08506883
309.1332648 9.839708753

Name: +ve in-silico MS/MS by CFM-ID for CPNKPCZNWMTHKJ-UHFFFAOYSA-N
ID: CPNKPCZNWMTHKJ-UHFFFAOYSA-N
Comment: Energy2
Num peaks: 15
39.02292652 9.848673185
41.03857658 6.343519281
43.05422664 9.929225096
45.06987671 3.292497119
189.0546206 1.6136186
191.0702706 1.775499542
193.0859207 4.597167966
215.1066561 5.727456567
217.1223062 6.717606842
219.1379563 18.8569537
235.1328709 2.434624746
237.148521 2.267546341
245.1172208 1.62717723
247.1328709 3.362257918
273.1121354 2.192076477

Name: +ve in-silico MS/MS by CFM-ID for UNWILJFVRGYLTJ-UHFFFAOYSA-N
ID: UNWILJFVRGYLTJ-UHFFFAOYSA-N
Comment: Energy0
Num peaks: 9
219.1379563 2.540791153
235.1328709 3.470651889
237.148521 6.368589485
245.1172208 4.925879935
263.1277855 4.157620146
265.1434356 3.296064139
273.1121354 4.338874683
291.1227001 29.42794476
309.1332648 23.31281086

Name: +ve in-silico MS/MS by CFM-ID for UNWILJFVRGYLTJ-UHFFFAOYSA-N
ID: UNWILJFVRGYLTJ-UHFFFAOYSA-N
Comment: Energy1
Num peaks: 17
43.05422664 6.224050797
215.1066561 3.298562251
217.1223062 3.310824119
219.1379563 3.785385553
231.1015708 3.885097958
235.1328709 3.103491774
237.148521 3.747736492
243.1015708 2.912719822
245.1172208 2.805423456
247.0600999 1.534067593
247.1328709 2.956789415
261.1121354 1.603025705
263.1277855 2.230096211
265.1434356 3.156515497
273.1121354 8.200718221
291.1227001 18.0767035
309.1332648 9.839708753

Name: +ve in-silico MS/MS by CFM-ID for UNWILJFVRGYLTJ-UHFFFAOYSA-N
ID: UNWILJFVRGYLTJ-UHFFFAOYSA-N
Comment: Energy2
Num peaks: 15
39.02292652 9.984926269
41.03857658 6.343519281
43.05422664 9.959578635
45.06987671 3.292497119
189.0546206 1.6136186
191.0702706 1.775499542
193.0859207 4.597167966
215.1066561 5.769628475
217.1223062 6.666127374
219.1379563 18.76574821
235.1328709 2.434624746
237.148521 2.267546341
245.1172208 1.633112875
247.1328709 3.362257918
273.1121354 2.175284372

Name: +ve in-silico MS/MS by CFM-ID for PJAZWAQZVDMYGR-UHFFFAOYSA-N
ID: PJAZWAQZVDMYGR-UHFFFAOYSA-N
Comment: Energy0
Num peaks: 9
219.1379563 2.491389845
235.1328709 3.417586385
237.148521 6.252388552
245.1172208 4.837587015
263.1277855 4.099301029
265.1434356 3.248164632
273.1121354 4.25879396
291.1227001 28.8721306
309.1332648 22.91692331

Name: +ve in-silico MS/MS by CFM-ID for PJAZWAQZVDMYGR-UHFFFAOYSA-N
ID: PJAZWAQZVDMYGR-UHFFFAOYSA-N
Comment: Energy1
Num peaks: 16
41.03857658 2.507152705
43.05422664 9.029993882
215.1066561 3.287664712
217.1223062 3.288787234
219.1379563 3.739440836
231.1015708 3.484642321
235.1328709 3.054636568
237.148521 3.65128659
243.1015708 2.87558064
245.1172208 2.776783332
247.1328709 2.902583074
263.1277855 2.192868254
265.1434356 3.067075456
273.1121354 8.084542279
291.1227001 17.86821101
309.1332648 9.653552544

Name: +ve in-silico MS/MS by CFM-ID for PJAZWAQZVDMYGR-UHFFFAOYSA-N
ID: PJAZWAQZVDMYGR-UHFFFAOYSA-N
Comment: Energy2
Num peaks: 12
39.02292652 11.4743745
41.03857658 11.36545622
43.05422664 15.51617069
45.06987671 3.657300532
193.0859207 2.64799995
215.1066561 5.099465082
217.1223062 5.882329892
219.1379563 16.81429655
235.1328709 2.176096099
237.148521 2.051865362
247.1328709 2.963639151
273.1121354 1.938854441

Name: +ve in-silico MS/MS by CFM-ID for ZIEBCIRRJMPNKQ-UHFFFAOYSA-N
ID: ZIEBCIRRJMPNKQ-UHFFFAOYSA-N
Comment: Energy0
Num peaks: 21
71.04914126 0.9422134357
73.02840582 0.8746030731
99.04405588 1.302825931
115.0389705 1.100834238
117.0546206 4.122250537
118.0651257 0.9515688228
120.0807757 4.809691632
122.0964258 0.9214324358
138.0913404 9.080119775
143.0702706 1.909191987
161.0808353 1.882027757
189.0757499 3.217557929
250.1073844 1.575075634
252.1230345 2.570936685
254.1386845 1.263672106
270.1335992 2.092176329
280.1543346 2.560406096
298.1648993 1.517366912
308.1492492 5.729715657
326.1598139 21.26358795
344.1703786 10.68481135

Name: +ve in-silico MS/MS by CFM-ID for ZIEBCIRRJMPNKQ-UHFFFAOYSA-N
ID: ZIEBCIRRJMPNKQ-UHFFFAOYSA-N
Comment: Energy1
Num peaks: 28
55.01784114 1.594047536
57.0334912 1.085767491
71.04914126 2.575817532
73.02840582 2.779683191
75.04405588 1.268420398
87.04405588 1.881415116
99.04405588 1.72016945
115.0389705 1.536813217
117.0546206 4.171846619
119.0702706 1.273934983
120.0807757 9.775162196
122.0964258 1.328536421
138.0913404 11.48620635
143.0702706 0.7638627446
157.0495352 1.420938262
189.0757499 1.696410368
250.1073844 1.864673483
252.1230345 8.113517742
254.1386845 3.951371574
256.1543346 1.724842661
268.1179491 1.30007313
270.1335992 3.624982227
272.1492492 0.9055298345
280.1543346 1.890213961
282.1699847 0.8911395311
308.1492492 3.418637211
326.1598139 5.580404013
344.1703786 1.016518563

Name: +ve in-silico MS/MS by CFM-ID for ZIEBCIRRJMPNKQ-UHFFFAOYSA-N
ID: ZIEBCIRRJMPNKQ-UHFFFAOYSA-N
Comment: Energy2
Num peaks: 31
27.02292652 1.399045626
57.0334912 1.641430641
68.04947561 1.349080204
70.06512568 1.989466548
71.01275576 1.522862599
71.04914126 4.280454018
73.02840582 3.236274586
75.04405588 1.652731861
78.03382555 0.8816248239
80.04947561 4.644348623
82.02874017 0.9304396552
84.04439023 1.375474304
84.08077574 2.100911613
86.0600403 2.705595924
87.04405588 0.8829583779
88.07569036 3.008848156
99.04405588 0.8840994928
106.0651257 1.327123095
113.0233204 0.9812391946
115.0389705 1.594206417
115.075356 2.107997598
117.0546206 3.068788929
118.0651257 1.376442725
120.0807757 3.594717727
122.0964258 1.490890134
138.0913404 6.186899751
143.0702706 5.772508507
145.0859207 1.292530902
171.0651853 1.299923567
173.0808353 1.094848994
189.0757499 1.896792446

Name: +ve in-silico MS/MS by CFM-ID for SQXUFXOJUHXHMH-UHFFFAOYSA-N
ID: SQXUFXOJUHXHMH-UHFFFAOYSA-N
Comment: Energy0
Num peaks: 22
87.04405588 1.997180885
89.02332044 1.073960293
115.0389705 0.8019701014
120.0807757 3.271804855
131.0338851 1.288748222
133.0495352 3.398077374
135.0651853 0.9992236322
138.0913404 9.98530178
143.0702706 1.772787166
156.1019051 1.601540307
161.0808353 0.7883442539
189.0757499 5.29009974
210.1124698 0.7790795918
236.1281199 2.330313412
254.1386845 3.371687059
256.1543346 0.7685507943
280.1543346 3.952618439
298.1648993 4.381296773
300.1805494 0.9513060902
308.1492492 1.851245508
326.1598139 15.61888691
344.1703786 14.00928871

Name: +ve in-silico MS/MS by CFM-ID for SQXUFXOJUHXHMH-UHFFFAOYSA-N
ID: SQXUFXOJUHXHMH-UHFFFAOYSA-N
Comment: Energy1
Num peaks: 30
41.00219107 1.021554151
43.01784114 2.331888943
45.0334912 1.596429255
55.01784114 0.9197207323
71.04914126 0.8952713527
87.04405588 6.482716163
89.05970595 0.9211634761
91.07535601 0.8766377482
99.04405588 1.052775476
115.0389705 4.484077904
117.0546206 2.230924567
120.0807757 8.531697762
122.0964258 1.585669216
131.0338851 1.775441371
133.0495352 7.842385751
135.0651853 1.998358246
138.0913404 13.51808541
143.0702706 1.038533375
156.1019051 1.309929661
189.0757499 2.72155579
192.1019051 1.660856318
194.1175552 0.9579985807
210.1124698 1.378684538
236.1281199 2.688468174
238.1437699 0.9323756746
254.1386845 1.588763609
280.1543346 1.430042697
308.1492492 1.583694815
326.1598139 4.329053752
344.1703786 1.175157178

Name: +ve in-silico MS/MS by CFM-ID for SQXUFXOJUHXHMH-UHFFFAOYSA-N
ID: SQXUFXOJUHXHMH-UHFFFAOYSA-N
Comment: Energy2
Num peaks: 31
53.00219107 1.029348819
55.01784114 1.784407205
57.0334912 3.600661055
68.04947561 2.663740352
69.0334912 1.386151704
71.04914126 3.245284607
80.04947561 6.226401288
82.06512568 2.381781107
87.04405588 0.837512128
89.02332044 1.389082106
94.02874017 2.194288197
94.06512568 1.828703201
96.04439023 1.165314565
96.08077574 1.060740538
97.02840582 1.724721371
98.0600403 5.901122777
99.04405588 3.151118774
101.0597059 1.106690294
106.0651257 1.137346192
108.0807757 2.007688122
110.0600403 0.9413491126
110.0964258 0.9461062607
115.075356 1.129558667
118.0651257 1.036520502
120.0807757 1.864379738
122.0964258 1.496969514
138.0913404 5.239396595
143.0702706 2.984260566
156.1019051 1.101725619
171.0651853 1.224882953
189.0757499 6.17944445

Name: +ve in-silico MS/MS by CFM-ID for PFKRCSNMFKYMBT-UHFFFAOYSA-N
ID: PFKRCSNMFKYMBT-UHFFFAOYSA-N
Comment: Energy0
Num peaks: 16
43.01784114 1.499887883
177.0910061 1.493227947
205.0859207 1.322778946
219.1015708 3.059720522
229.0859207 1.072969077
231.1015708 2.402123238
233.0808353 0.9623601122
237.1121354 1.906578663
245.1172208 1.434762695
247.0964854 2.181013355
249.1121354 12.78881801
263.1277855 2.12184653
267.1227001 4.375812752
273.1121354 6.341139023
291.1227001 25.72795124
309.1332648 11.73735673

Name: +ve in-silico MS/MS by CFM-ID for PFKRCSNMFKYMBT-UHFFFAOYSA-N
ID: PFKRCSNMFKYMBT-UHFFFAOYSA-N
Comment: Energy1
Num peaks: 31
43.01784114 1.341366018
175.075356 1.341397355
177.0910061 4.262580605
179.1066561 2.038240267
187.075356 1.427432662
189.0910061 3.463934192
191.1066561 1.417719286
193.0859207 1.495976147
197.1172208 1.77309388
201.0910061 1.33602717
203.1066561 2.319109686
205.0859207 1.210620733
205.1223062 1.655232822
207.1015708 1.075824409
217.0859207 1.326852658
219.1015708 3.922771213
221.1172208 2.504475393
231.1015708 2.26058565
233.0808353 2.158404544
235.0964854 1.629818326
237.1121354 1.822828791
239.1277855 1.155405519
245.1172208 1.023361318
249.1121354 12.08468655
261.1121354 1.602497342
263.1277855 3.543294563
265.1434356 1.148547546
267.1227001 3.007524891
273.1121354 2.860086876
291.1227001 6.745924964
309.1332648 2.705145897

Name: +ve in-silico MS/MS by CFM-ID for PFKRCSNMFKYMBT-UHFFFAOYSA-N
ID: PFKRCSNMFKYMBT-UHFFFAOYSA-N
Comment: Energy2
Num peaks: 31
39.02292652 4.323644526
41.03857658 1.102729175
43.01784114 2.29493271
49.00727645 2.540926204
67.05422664 1.304422345
103.0542266 2.870546491
105.0698767 1.315384345
107.0855268 1.355956366
123.0440559 1.774129309
125.0597059 1.143840654
139.075356 1.630817957
149.0597059 1.071309843
175.075356 6.107495018
177.0910061 4.846415285
179.1066561 2.378178589
187.075356 4.738881098
189.0910061 3.677404761
191.0702706 1.049392167
193.0859207 0.9071563943
201.0910061 1.052119009
203.1066561 2.689454443
205.0859207 2.348910586
205.1223062 2.058319592
207.1015708 2.820639684
219.1015708 1.332192647
221.1172208 2.275407293
231.1015708 1.042270196
237.1121354 0.9086912291
249.1121354 2.93667236
273.1121354 1.236908135
293.1019647 0.9397751401

Name: +ve in-silico MS/MS by CFM-ID for IUBRMRYOJXAQBD-ZHZULCJRSA-N
ID: IUBRMRYOJXAQBD-ZHZULCJRSA-N
Comment: Energy0
Num peaks: 6
94.06512568 2.204654776
207.0916748 2.895021966
209.1073248 3.935956879
270.1277259 11.01055971
287.154275 30.82995222
304.1808241 31.96001378

Name: +ve in-silico MS/MS by CFM-ID for IUBRMRYOJXAQBD-ZHZULCJRSA-N
ID: IUBRMRYOJXAQBD-ZHZULCJRSA-N
Comment: Energy1
Num peaks: 20
54.03382555 1.08674388
56.04947561 1.646835919
80.04947561 2.144049416
82.06512568 2.301540263
94.06512568 1.414275834
96.08077574 1.258943553
104.0494756 2.605933745
106.0651257 3.619938598
180.0807757 1.529374382
194.0964258 1.155267873
195.0916748 1.924576795
197.1073248 2.305377231
207.0916748 5.657350657
209.1073248 4.878978923
211.1229749 1.213736276
221.1073248 2.680742586
223.1229749 2.453597965
270.1277259 9.900440617
287.154275 17.44555675
304.1808241 13.46589609

Name: +ve in-silico MS/MS by CFM-ID for IUBRMRYOJXAQBD-ZHZULCJRSA-N
ID: IUBRMRYOJXAQBD-ZHZULCJRSA-N
Comment: Energy2
Num peaks: 31
39.02292652 1.642970423
49.00727645 1.847640215
51.02292652 1.471769497
54.03382555 1.775780829
63.02292652 2.901185297
65.03857658 2.551175837
66.03382555 1.167821995
77.03857658 1.106140439
78.03382555 3.114487354
80.04947561 1.139554659
104.0494756 2.358434398
180.0807757 2.65274847
194.0964258 2.973679397
195.0916748 1.690433391
206.0964258 2.40457412
207.0916748 2.475553432
208.1120759 1.323030111
209.1073248 1.707600671
218.0964258 1.924485551
221.1073248 1.389790299
231.0916748 1.344714912
232.1120759 1.27771673
247.1229749 1.823705924
256.1120759 1.786535182
258.1277259 6.175979751
260.143376 5.624835268
270.1277259 6.055290985
273.138625 1.698770116
277.1699251 1.463903113
287.154275 1.920910911
288.149524 1.50838171

Name: +ve in-silico MS/MS by CFM-ID for BLOPNWNWSKBJSN-UHFFFAOYSA-N
ID: BLOPNWNWSKBJSN-UHFFFAOYSA-N
Comment: Energy0
Num peaks: 11
107.0491413 4.259618829
121.0647913 2.555992081
187.0600999 1.248296784
201.0757499 3.82697565
215.0914 1.629040395
277.1070501 5.198465413
279.1227001 1.875940385
281.1383502 1.136556202
291.1227001 4.924917077
293.1019647 1.193971315
309.1332648 52.46874172

Name: +ve in-silico MS/MS by CFM-ID for BLOPNWNWSKBJSN-UHFFFAOYSA-N
ID: BLOPNWNWSKBJSN-UHFFFAOYSA-N
Comment: Energy1
Num peaks: 31
71.01275576 0.906155276
89.02332044 0.695801205
105.0334912 2.201478284
107.0491413 11.19546397
109.0647913 0.999406308
117.0182351 0.8302368706
117.0334912 0.9428694919
119.0491413 1.473326089
121.0647913 4.977552939
129.0334912 1.940795987
131.0491413 1.573536531
133.0647913 1.623595897
135.0804414 1.55811915
137.0960915 1.047756581
145.0647913 0.7035742726
171.0651853 0.7673578543
183.0651853 1.051252069
185.0444498 1.271346099
187.0600999 1.11009019
197.0444498 2.841650235
199.0600999 1.987497123
201.0757499 8.437015929
203.0914 0.8377684184
213.0757499 0.8671523691
215.0914 2.358965518
265.1070501 0.7982106134
277.1070501 2.984887931
279.1227001 2.32820478
281.1383502 1.978335516
291.1227001 3.532553182
309.1332648 8.055315506

Name: +ve in-silico MS/MS by CFM-ID for BLOPNWNWSKBJSN-UHFFFAOYSA-N
ID: BLOPNWNWSKBJSN-UHFFFAOYSA-N
Comment: Energy2
Num peaks: 31
39.02292652 3.633232714
49.00727645 4.34974611
55.01784114 1.645371305
75.02292652 1.882720979
77.03857658 2.180363886
79.05422664 3.057552379
81.0334912 1.176356501
89.03857658 1.460621906
91.05422664 0.9627253599
93.06987671 1.64739489
101.0385766 1.859134731
103.0542266 1.207273193
105.0334912 2.019472668
105.0698767 1.258397365
107.0491413 5.347034066
111.0440559 2.159908977
113.0597059 1.126403111
117.0334912 1.451458746
143.0491413 1.449465997
145.0647913 1.585943692
159.0804414 1.01031659
169.0495352 1.011285618
175.075356 3.011435543
183.0287997 1.102370123
185.0444498 1.171695977
187.0600999 2.020352345
265.1070501 1.433597356
277.1070501 1.43390509
279.1227001 2.607533906
291.1227001 1.686377503
293.1019647 1.493889927

Name: +ve in-silico MS/MS by CFM-ID for PCDRQPGGKXWMGF-UHFFFAOYSA-N
ID: PCDRQPGGKXWMGF-UHFFFAOYSA-N
Comment: Energy0
Num peaks: 10
107.0491413 4.162944358
121.0647913 1.596221432
187.0600999 1.411956434
201.0757499 3.585963299
215.0914 1.476059913
277.1070501 4.764593977
279.1227001 1.322148876
291.1227001 13.44183499
293.1019647 1.093863354
309.1332648 48.0749008

Name: +ve in-silico MS/MS by CFM-ID for PCDRQPGGKXWMGF-UHFFFAOYSA-N
ID: PCDRQPGGKXWMGF-UHFFFAOYSA-N
Comment: Energy1
Num peaks: 31
59.01275576 1.634731219
61.02840582 1.038573837
89.02332044 1.205457086
105.0334912 2.469777509
107.0491413 12.82680746
109.0647913 1.062500446
119.0491413 0.8826845895
121.0647913 2.808555268
129.0334912 1.566216033
131.0491413 1.914328163
133.0647913 1.090126318
145.0647913 0.8437842144
147.0804414 0.9816106644
155.0702706 0.8404341187
183.0651853 2.178444767
187.0600999 1.610277806
201.0757499 8.401375381
201.0910061 0.7716203498
203.0914 0.7577161667
213.0757499 0.7548723181
215.0914 2.396001796
231.1015708 1.084590548
261.1121354 1.493048177
263.1277855 2.599854027
265.1070501 0.8109275702
265.1434356 1.468433208
277.1070501 2.304402916
279.1227001 1.503460483
281.1383502 1.012314103
291.1227001 5.936835024
309.1332648 8.894063167

Name: +ve in-silico MS/MS by CFM-ID for PCDRQPGGKXWMGF-UHFFFAOYSA-N
ID: PCDRQPGGKXWMGF-UHFFFAOYSA-N
Comment: Energy2
Num peaks: 31
25.00727645 1.245136991
29.00219107 1.703160067
39.02292652 3.98638096
45.0334912 2.810714182
49.00727645 3.374951867
51.02292652 1.022283849
55.01784114 2.451989807
57.0334912 1.028896316
59.01275576 1.09727163
61.02840582 1.955106295
75.02292652 2.020930028
77.03857658 1.961040325
79.05422664 3.022709976
81.0334912 1.354909427
101.0385766 2.082139934
105.0334912 2.46688042
107.0491413 6.645336163
117.0334912 0.9992644985
125.0385766 1.261391799
129.0334912 1.335600483
131.0491413 1.27638819
143.0491413 1.885677918
145.0647913 3.100192786
159.0804414 3.597161194
169.0495352 1.63006225
183.0651853 1.107464266
265.1070501 1.060602951
277.1070501 1.748883405
279.1227001 2.52206563
291.1227001 1.513474361
293.1019647 1.525466482

Name: +ve in-silico MS/MS by CFM-ID for BQYVLFBADRGSEM-UHFFFAOYSA-N
ID: BQYVLFBADRGSEM-UHFFFAOYSA-N
Comment: Energy0
Num peaks: 10
105.0334912 1.475793177
107.0491413 9.190747606
109.0647913 1.664654097
121.0647913 1.407275688
201.0757499 2.06725437
215.0914 1.578405836
277.1070501 2.377724655
279.1227001 1.569337432
291.1227001 8.88749871
309.1332648 49.86132728

Name: +ve in-silico MS/MS by CFM-ID for BQYVLFBADRGSEM-UHFFFAOYSA-N
ID: BQYVLFBADRGSEM-UHFFFAOYSA-N
Comment: Energy1
Num peaks: 31
71.01275576 0.6066633632
77.03857658 0.6847909714
79.05422664 0.8803397789
105.0334912 2.79187859
107.0491413 15.97836808
109.0647913 0.9079998152
115.0389705 0.7010974349
121.0647913 5.994569779
123.0804414 1.371711471
143.0338851 1.436112884
145.0495352 0.8642182374
149.0597059 1.123070373
151.075356 0.6845504995
171.0651853 0.9160936699
183.0287997 2.81042128
183.0651853 0.9470187261
185.0444498 1.924858172
187.0600999 3.395577064
189.0757499 1.894202666
199.0600999 1.391832631
201.0757499 5.655780161
203.0914 1.120882222
211.0600999 0.6492123552
213.0757499 0.9262416825
215.0914 2.917441162
267.1227001 0.7273001089
277.1070501 2.492380741
279.1227001 2.056489984
281.1383502 1.604475104
291.1227001 4.317127516
309.1332648 8.669283352

Name: +ve in-silico MS/MS by CFM-ID for BQYVLFBADRGSEM-UHFFFAOYSA-N
ID: BQYVLFBADRGSEM-UHFFFAOYSA-N
Comment: Energy2
Num peaks: 31
25.00727645 1.109654945
45.0334912 2.039600764
49.00727645 1.011573332
55.01784114 1.622835658
57.0334912 1.191470591
61.06479133 0.8064228379
65.03857658 2.544694424
73.02840582 2.004262114
75.02292652 3.16788257
75.04405588 1.656463539
77.03857658 6.101733655
79.05422664 7.222921372
91.05422664 2.306719537
93.06987671 1.322803914
105.0334912 4.386928049
107.0491413 12.78864656
109.0647913 0.8554524721
115.0389705 0.8993972128
117.0334912 1.153932635
121.0647913 2.151153753
133.0647913 0.8785168331
149.0597059 0.8803471753
175.075356 0.9713232816
181.0495352 0.8924072215
185.0444498 0.8281417584
203.0702706 0.7900145248
211.0600999 1.011452947
213.0757499 1.002538405
215.0914 1.520949694
235.0964854 0.8606359702
279.1227001 1.646862076

Name: +ve in-silico MS/MS by CFM-ID for PNDGHTJZKWRJBA-UHFFFAOYSA-N
ID: PNDGHTJZKWRJBA-UHFFFAOYSA-N
Comment: Energy0
Num peaks: 11
141.0546206 3.777390621
153.0546206 1.948642211
155.0702706 2.198974989
167.0702706 4.142375653
181.0859207 2.478327011
193.0859207 1.298617778
195.1015708 2.107686655
277.1070501 1.860431302
279.1227001 2.548842411
291.1227001 8.32301182
309.1332648 50.10500444

Name: +ve in-silico MS/MS by CFM-ID for PNDGHTJZKWRJBA-UHFFFAOYSA-N
ID: PNDGHTJZKWRJBA-UHFFFAOYSA-N
Comment: Energy1
Num peaks: 31
39.02292652 1.002057967
56.99710569 0.9175199337
59.01275576 1.26716651
121.0284058 0.9070039684
123.0440559 1.423406925
135.0440559 1.399371086
137.0233204 2.399757978
137.0597059 1.61253473
139.0389705 1.495973837
139.075356 1.118939203
141.0546206 8.140539077
151.075356 0.9533632587
153.0546206 2.086241537
155.0702706 2.392649317
165.0546206 1.686066777
167.0702706 7.732075112
177.0546206 0.984389692
179.0702706 1.521296853
181.0859207 4.071045505
189.0546206 2.502318032
191.0702706 0.9963606587
193.0859207 1.578059127
195.1015708 1.157894342
205.0859207 1.22900082
207.1015708 2.383528132
249.1121354 1.332931522
277.1070501 3.226057888
279.1227001 3.529985063
281.1383502 2.475789362
291.1227001 2.844159205
309.1332648 6.068815121

Name: +ve in-silico MS/MS by CFM-ID for PNDGHTJZKWRJBA-UHFFFAOYSA-N
ID: PNDGHTJZKWRJBA-UHFFFAOYSA-N
Comment: Energy2
Num peaks: 31
39.02292652 7.835816917
41.03857658 1.832277706
49.00727645 2.683605098
51.02292652 3.840048668
53.00219107 1.065284054
53.03857658 1.837635857
81.0334912 1.47072655
95.04914126 1.424472452
121.0284058 1.693089748
121.0647913 1.068025596
123.0440559 1.931569346
135.0440559 1.180882038
137.0597059 1.541287029
151.0389705 1.131146126
153.0546206 5.477688784
163.075356 1.147622234
165.0546206 1.857873797
167.0702706 5.551289449
177.0546206 1.861576718
179.0702706 3.652100617
181.0859207 1.064764814
195.1015708 1.080388119
205.0859207 2.446946719
219.1015708 1.014940504
235.0964854 1.257192377
237.1121354 1.349192103
247.0964854 1.457233027
277.1070501 1.373348751
279.1227001 1.752421843
291.1227001 1.359644154
293.1019647 1.16229867

Name: +ve in-silico MS/MS by CFM-ID for VRQUDNKMVAPUFN-UHFFFAOYSA-N
ID: VRQUDNKMVAPUFN-UHFFFAOYSA-N
Comment: Energy0
Num peaks: 13
123.0440559 0.9049893647
127.0389705 1.121565066
141.0546206 3.050088159
153.0546206 1.708739096
155.0702706 1.767710254
167.0702706 3.738778161
181.0859207 1.494537582
193.0859207 1.305663634
195.1015708 1.83753131
273.1121354 1.255880573
277.1070501 1.116719549
291.1227001 20.99621041
309.1332648 40.38679389

Name: +ve in-silico MS/MS by CFM-ID for VRQUDNKMVAPUFN-UHFFFAOYSA-N
ID: VRQUDNKMVAPUFN-UHFFFAOYSA-N
Comment: Energy1
Num peaks: 31
121.0284058 1.351229075
123.0440559 2.913961894
127.0389705 1.106848605
135.0440559 1.412904554
137.0597059 2.324409993
139.0389705 1.340698304
139.075356 1.198801529
141.0546206 7.285892209
153.0546206 2.041184641
155.0702706 2.300299651
165.0546206 1.844519656
167.0702706 8.363609107
169.0859207 0.8105767936
179.0702706 1.242255512
181.0859207 2.255671822
189.0546206 2.053863221
191.0702706 1.210216694
193.0859207 1.251435873
195.1015708 1.132473363
205.0859207 1.2614002
207.1015708 2.425483434
217.0859207 1.42284236
219.1015708 1.26581713
261.1121354 1.80471014
263.1277855 3.215325608
273.1121354 0.7971926721
277.1070501 2.661686963
279.1227001 2.705761942
281.1383502 2.356639168
291.1227001 5.871701141
309.1332648 6.213893167

Name: +ve in-silico MS/MS by CFM-ID for VRQUDNKMVAPUFN-UHFFFAOYSA-N
ID: VRQUDNKMVAPUFN-UHFFFAOYSA-N
Comment: Energy2
Num peaks: 31
39.02292652 4.956377835
49.00727645 1.429691775
51.02292652 3.343842434
53.03857658 1.56068097
65.03857658 2.819528455
81.0334912 2.049971794
95.04914126 1.55245872
121.0284058 1.40806845
123.0440559 1.878353182
125.0597059 1.267159313
135.0440559 2.033210279
137.0597059 2.054058022
151.0389705 1.490722465
153.0546206 5.432992241
159.0440559 1.072786503
165.0546206 2.213127852
167.0702706 4.445882039
177.0546206 1.400868596
179.0702706 3.628545546
181.0859207 1.543585359
189.0546206 1.282967081
191.0702706 1.167250129
205.0859207 4.793980959
217.0859207 2.715230732
219.1015708 3.553449513
233.0808353 0.9942089232
235.0964854 1.20003123
237.1121354 1.448676277
273.1121354 1.147365313
291.1227001 1.002419761
293.1019647 1.1732773

Name: +ve in-silico MS/MS by CFM-ID for BAYLXEDHBOWVKP-UHFFFAOYSA-N
ID: BAYLXEDHBOWVKP-UHFFFAOYSA-N
Comment: Energy0
Num peaks: 13
73.02840582 1.709111671
127.0389705 1.157106759
141.0546206 1.955882906
153.0546206 1.864565732
155.0702706 2.076574941
165.0546206 1.445531871
167.0702706 8.662115775
169.0859207 1.566515246
181.0859207 1.345485001
265.1070501 1.089430015
277.1070501 1.23949493
291.1227001 10.16249983
309.1332648 46.3460848

Name: +ve in-silico MS/MS by CFM-ID for BAYLXEDHBOWVKP-UHFFFAOYSA-N
ID: BAYLXEDHBOWVKP-UHFFFAOYSA-N
Comment: Energy1
Num peaks: 31
53.00219107 1.134892892
55.01784114 0.9933781384
68.99710569 0.9898962136
71.01275576 2.516819286
73.02840582 1.789877374
75.04405588 1.184549806
99.04405588 1.506457087
123.0440559 1.389168043
125.0233204 1.443564713
127.0389705 2.422407076
129.0546206 1.640545445
135.0440559 2.076637068
137.0597059 3.211944068
139.0389705 1.15770579
139.075356 1.837521304
141.0546206 4.393818909
151.075356 0.9572789279
153.0546206 1.90292249
155.0702706 2.739944364
165.0546206 2.066027442
167.0702706 10.4786993
181.0859207 4.214521655
209.0808353 1.235321809
235.0964854 0.924733816
237.1121354 0.8832332133
265.1070501 1.033063309
277.1070501 2.031620068
279.1227001 3.073645585
281.1383502 1.798689845
291.1227001 3.460260584
309.1332648 6.070586536

Name: +ve in-silico MS/MS by CFM-ID for BAYLXEDHBOWVKP-UHFFFAOYSA-N
ID: BAYLXEDHBOWVKP-UHFFFAOYSA-N
Comment: Energy2
Num peaks: 31
15.02292652 0.9720722094
41.00219107 1.269198184
43.01784114 1.475367915
49.00727645 2.471627888
51.02292652 1.034541417
53.00219107 1.766390071
53.03857658 1.154374592
55.01784114 2.240835266
55.05422664 1.438371303
57.06987671 1.163944237
67.01784114 4.337330068
71.01275576 1.615058969
73.02840582 2.49484585
81.0334912 1.52913369
95.04914126 5.189789341
97.06479133 1.457342213
123.0440559 1.494206751
135.0440559 3.289368834
137.0597059 3.803751835
139.075356 1.260673957
151.0389705 2.836666953
153.0546206 4.183808861
165.0546206 3.307395391
167.0702706 8.524354522
177.0546206 1.516451208
179.0702706 2.153181824
181.0859207 1.735302532
207.0651853 1.003591694
235.0964854 0.9654303179
265.1070501 1.339673775
279.1227001 1.000102156

Name: +ve in-silico MS/MS by CFM-ID for JXDSXMGCIOAJDJ-SFVWPUANSA-N
ID: JXDSXMGCIOAJDJ-SFVWPUANSA-N
Comment: Energy0
Num peaks: 6
106.0651257 1.85550256
197.1073248 1.347303122
270.1277259 10.05417257
277.1699251 1.702769783
287.154275 33.95118516
304.1808241 34.59444962

Name: +ve in-silico MS/MS by CFM-ID for JXDSXMGCIOAJDJ-SFVWPUANSA-N
ID: JXDSXMGCIOAJDJ-SFVWPUANSA-N
Comment: Energy1
Num peaks: 24
52.01817548 0.968139498
54.03382555 1.303749575
56.04947561 0.9165347178
66.03382555 0.8075084129
78.03382555 1.984093527
80.04947561 2.295059113
82.06512568 1.021964973
94.06512568 2.480632128
104.0494756 2.056225085
106.0651257 3.803855882
180.0807757 1.516673609
195.0916748 1.982851798
197.1073248 2.400287596
206.0964258 1.497542765
209.1073248 1.882697886
221.1073248 5.035648368
223.1229749 3.396927206
245.1073248 1.095004856
247.1229749 1.243298018
270.1277259 8.307654992
277.1699251 1.238789512
278.1651741 0.7909751771
287.154275 17.84546796
304.1808241 14.26241128

Name: +ve in-silico MS/MS by CFM-ID for JXDSXMGCIOAJDJ-SFVWPUANSA-N
ID: JXDSXMGCIOAJDJ-SFVWPUANSA-N
Comment: Energy2
Num peaks: 31
39.02292652 1.631303338
51.02292652 1.288865533
54.03382555 1.904038191
63.02292652 1.558025613
65.03857658 1.758006215
76.01817548 2.96438053
78.03382555 3.128901452
80.04947561 1.601111817
104.0494756 1.222671212
128.0494756 1.592599914
180.0807757 1.345238864
194.0964258 4.751548755
195.0916748 1.331992832
196.1120759 3.833024217
206.0964258 2.018532426
208.1120759 3.388407279
210.1277259 1.554025227
221.1073248 2.278816148
223.1229749 1.262779289
227.154275 1.528834404
230.0964258 1.222458815
232.1120759 2.185897795
233.1073248 1.334493663
247.1229749 1.495513668
258.1277259 2.744832287
259.1229749 1.650585831
260.143376 5.008682212
261.138625 2.924268405
270.1277259 2.930454316
273.138625 1.372610992
277.1699251 1.384412503

Name: +ve in-silico MS/MS by CFM-ID for UKDFPUWLYAFEGV-SFVWPUANSA-N
ID: UKDFPUWLYAFEGV-SFVWPUANSA-N
Comment: Energy0
Num peaks: 6
106.0651257 1.851631622
209.1073248 1.812521121
270.1277259 9.987160832
277.1699251 1.697118041
287.154275 33.61242684
304.1808241 34.13613294

Name: +ve in-silico MS/MS by CFM-ID for UKDFPUWLYAFEGV-SFVWPUANSA-N
ID: UKDFPUWLYAFEGV-SFVWPUANSA-N
Comment: Energy1
Num peaks: 23
52.01817548 1.090292987
56.04947561 1.29685474
76.01817548 1.106870428
78.03382555 2.551136018
80.04947561 1.545978615
82.06512568 1.05168004
94.06512568 3.643427143
104.0494756 2.164902235
106.0651257 3.967783785
180.0807757 1.582247717
195.0916748 2.059098021
197.1073248 2.486781735
207.0916748 1.855169579
209.1073248 3.4697733
221.1073248 1.525464894
223.1229749 1.878205055
247.1229749 0.9959211752
251.154275 0.7497163726
270.1277259 9.129286124
277.1699251 1.318243726
287.154275 19.1709331
288.149524 0.9582190783
304.1808241 14.99656183

Name: +ve in-silico MS/MS by CFM-ID for UKDFPUWLYAFEGV-SFVWPUANSA-N
ID: UKDFPUWLYAFEGV-SFVWPUANSA-N
Comment: Energy2
Num peaks: 31
39.02292652 1.449694159
40.01817548 1.086921786
44.04947561 1.065760173
49.00727645 1.955359269
51.02292652 1.544444462
52.01817548 1.298178503
63.02292652 1.66533173
65.03857658 2.335446338
66.03382555 1.579830043
76.01817548 4.072522163
77.03857658 1.25792454
78.03382555 1.545840332
80.04947561 1.136005849
104.0494756 1.30032584
180.0807757 1.763077438
195.0916748 1.804311891
206.0964258 2.350060303
207.0916748 1.438737737
218.0964258 2.759579049
220.1120759 1.400470136
233.1073248 2.773076523
247.1229749 1.827890414
251.154275 1.08918942
258.1277259 4.757841368
260.143376 8.900405479
263.154275 1.179788536
270.1277259 4.729355785
273.138625 1.416147103
277.1699251 2.154781209
287.154275 1.977084022
288.149524 1.891760146

Name: +ve in-silico MS/MS by CFM-ID for NILVMAYUKZOQED-SFVWPUANSA-N
ID: NILVMAYUKZOQED-SFVWPUANSA-N
Comment: Energy0
Num peaks: 6
94.06512568 1.705369207
106.0651257 1.873049885
209.1073248 1.831400975
270.1277259 10.05471464
287.154275 34.01017977
304.1808241 34.72329687

Name: +ve in-silico MS/MS by CFM-ID for NILVMAYUKZOQED-SFVWPUANSA-N
ID: NILVMAYUKZOQED-SFVWPUANSA-N
Comment: Energy1
Num peaks: 22
54.03382555 1.086642255
56.04947561 0.8141055604
76.01817548 1.119769826
78.03382555 2.523666039
80.04947561 1.568064454
82.06512568 1.068033697
94.06512568 3.677480766
104.0494756 2.1973159
106.0651257 4.026134473
180.0807757 1.605056347
195.0916748 2.088525788
197.1073248 2.525657476
207.0916748 1.881391266
209.1073248 3.534594924
221.1073248 1.589897016
223.1229749 1.898161842
270.1277259 9.312446484
277.1699251 0.8494987885
278.1651741 0.8977935191
287.154275 19.56812972
288.149524 0.9898086971
304.1808241 15.32900726

Name: +ve in-silico MS/MS by CFM-ID for NILVMAYUKZOQED-SFVWPUANSA-N
ID: NILVMAYUKZOQED-SFVWPUANSA-N
Comment: Energy2
Num peaks: 31
49.00727645 1.385426293
51.02292652 2.510581715
52.01817548 1.295525887
53.03857658 2.362899285
63.02292652 1.51862018
65.03857658 2.032127041
66.03382555 1.732031299
68.04947561 2.064693223
76.01817548 3.554963818
77.03857658 1.198281594
78.03382555 1.242715277
104.0494756 1.20309001
180.0807757 1.670443294
194.0964258 1.681383396
195.0916748 1.741564571
206.0964258 1.661481584
207.0916748 1.368544263
218.0964258 2.453666346
220.1120759 1.323256317
232.1120759 1.287151653
233.1073248 2.539803037
248.143376 1.415891315
256.1120759 3.605080154
258.1277259 7.179070209
260.143376 5.081355644
270.1277259 4.65874815
273.138625 1.707438418
275.154275 1.184776526
277.1699251 1.406503121
287.154275 1.892013553
288.149524 1.586081873

Name: +ve in-silico MS/MS by CFM-ID for NWBLBRKXZOYDHJ-UHFFFAOYSA-N
ID: NWBLBRKXZOYDHJ-UHFFFAOYSA-N
Comment: Energy0
Num peaks: 6
197.1073248 0.7050472656
223.1229749 1.184569927
270.1277259 8.425126143
277.1699251 0.8919249044
287.154275 50.64129625
304.1808241 27.13381859

Name: +ve in-silico MS/MS by CFM-ID for NWBLBRKXZOYDHJ-UHFFFAOYSA-N
ID: NWBLBRKXZOYDHJ-UHFFFAOYSA-N
Comment: Energy1
Num peaks: 22
52.01817548 1.114353318
63.02292652 0.8758268906
76.01817548 1.449419496
78.03382555 2.382979922
104.0494756 0.913405914
106.0651257 2.043809935
194.0964258 1.545378445
197.1073248 1.681015509
206.0964258 0.8000235826
207.0916748 0.9108450953
208.1120759 1.393585444
209.1073248 1.286769077
211.1229749 1.138958151
221.1073248 2.615723213
223.1229749 4.672375638
225.138625 2.803224644
247.1229749 1.297445748
261.138625 0.9941139276
270.1277259 9.839609621
277.1699251 0.9556741166
287.154275 29.24692303
304.1808241 10.73328259

Name: +ve in-silico MS/MS by CFM-ID for NWBLBRKXZOYDHJ-UHFFFAOYSA-N
ID: NWBLBRKXZOYDHJ-UHFFFAOYSA-N
Comment: Energy2
Num peaks: 31
49.00727645 1.181926093
52.01817548 3.05234204
54.03382555 1.385639209
63.02292652 1.912659478
76.01817548 2.629070951
78.03382555 3.551041602
104.0494756 1.463073892
116.0494756 1.080705414
118.0651257 1.165813352
194.0964258 3.560281914
196.1120759 2.464500378
198.1277259 2.450866075
206.0964258 1.916297425
208.1120759 4.780473037
210.1277259 3.784091285
220.1120759 1.222938084
221.1073248 3.22513402
223.1229749 3.492702848
232.1120759 1.407018645
234.1277259 1.713712122
250.1590261 1.025162193
256.1120759 1.048016671
258.1277259 3.867694287
259.1229749 1.310338454
260.143376 6.891059477
261.138625 3.204396083
270.1277259 1.791511782
275.154275 1.384130176
277.1699251 1.200402032
287.154275 1.61795106
288.149524 1.2690227

Name: +ve in-silico MS/MS by CFM-ID for ZYPMFBVVEIBTGT-SFVWPUANSA-N
ID: ZYPMFBVVEIBTGT-SFVWPUANSA-N
Comment: Energy0
Num peaks: 6
209.1073248 3.468082517
211.1229749 2.869002971
270.1277259 7.520870926
277.1699251 1.285403016
287.154275 45.11022204
304.1808241 24.02750075

Name: +ve in-silico MS/MS by CFM-ID for ZYPMFBVVEIBTGT-SFVWPUANSA-N
ID: ZYPMFBVVEIBTGT-SFVWPUANSA-N
Comment: Energy1
Num peaks: 31
52.01817548 1.042844369
54.03382555 1.001673782
63.02292652 1.249365825
66.03382555 0.9835162929
68.04947561 1.013972489
78.03382555 2.05565655
80.04947561 1.296451739
91.05422664 0.9701210966
92.04947561 1.237137805
94.06512568 2.517548304
108.0807757 1.067022133
194.0964258 2.286196654
195.0916748 1.396211308
207.0916748 1.192094982
209.1073248 6.843838824
211.1229749 2.584996229
221.1073248 0.8414511943
223.1229749 2.172631986
225.138625 1.352874881
233.1073248 0.9777324659
235.1229749 0.9894040732
243.0916748 1.559352324
245.1073248 1.955457383
247.1229749 2.169534951
249.138625 0.9313540896
251.154275 1.416084905
260.1182239 1.443493831
261.138625 0.8203230353
270.1277259 6.771622806
287.154275 20.07655975
304.1808241 7.337063492

Name: +ve in-silico MS/MS by CFM-ID for ZYPMFBVVEIBTGT-SFVWPUANSA-N
ID: ZYPMFBVVEIBTGT-SFVWPUANSA-N
Comment: Energy2
Num peaks: 31
41.03857658 1.402375234
52.01817548 2.170945403
54.03382555 1.712885574
63.02292652 1.29811005
65.03857658 1.74960091
68.04947561 1.388623641
76.01817548 3.114867123
78.03382555 2.475154207
116.0494756 1.749363676
180.0807757 3.734855336
182.0964258 3.743915363
194.0964258 1.955164344
206.0964258 1.787338539
208.1120759 1.610789838
209.1073248 1.806705398
218.0964258 2.662669399
220.1120759 1.638645487
221.1073248 1.24075456
223.1229749 1.601782233
233.1073248 2.216146746
235.1229749 1.209500578
237.138625 1.268635443
243.0916748 1.439605664
245.1073248 3.185207122
247.1229749 3.014650818
249.138625 1.529861867
251.154275 2.004009985
258.1277259 2.100317756
259.1229749 1.193335554
260.143376 4.857842381
261.138625 3.010523969

Name: +ve in-silico MS/MS by CFM-ID for FATOPTHHWIHXTE-SFVWPUANSA-N
ID: FATOPTHHWIHXTE-SFVWPUANSA-N
Comment: Energy0
Num peaks: 6
195.0916748 1.505767296
209.1073248 3.171943217
211.1229749 2.586917157
270.1277259 7.502337579
287.154275 44.91469364
304.1808241 24.07733003

Name: +ve in-silico MS/MS by CFM-ID for FATOPTHHWIHXTE-SFVWPUANSA-N
ID: FATOPTHHWIHXTE-SFVWPUANSA-N
Comment: Energy1
Num peaks: 30
52.01817548 0.8623605279
54.03382555 0.9284604685
63.02292652 1.248221229
65.03857658 0.9205392887
66.03382555 1.013107338
78.03382555 2.217375124
80.04947561 1.304415046
91.05422664 1.297649464
92.04947561 1.676145323
94.06512568 2.063470085
104.0494756 2.271965037
106.0651257 1.599304719
108.0807757 1.590744791
194.0964258 1.839757589
195.0916748 2.629255161
207.0916748 1.246632026
209.1073248 5.565072417
211.1229749 2.882153649
221.1073248 0.9611972507
223.1229749 2.03950423
225.138625 1.435681811
233.1073248 0.8749261255
235.1229749 1.254622682
245.1073248 0.9120991308
247.1229749 1.509562377
249.138625 0.9287595634
270.1277259 7.371688355
287.154275 21.59605132
288.149524 0.7976910986
304.1808241 7.897122516

Name: +ve in-silico MS/MS by CFM-ID for FATOPTHHWIHXTE-SFVWPUANSA-N
ID: FATOPTHHWIHXTE-SFVWPUANSA-N
Comment: Energy2
Num peaks: 31
39.02292652 1.558648171
52.01817548 1.965054577
54.03382555 1.444783031
63.02292652 1.791748633
65.03857658 2.036594251
67.05422664 2.342944559
76.01817548 2.508569548
78.03382555 2.556870718
104.0494756 1.704417136
194.0964258 1.255609132
204.0807757 1.290407728
206.0964258 1.497694969
208.1120759 1.80074558
218.0964258 1.669766978
220.1120759 1.88541928
221.1073248 1.8992226
223.1229749 1.94516005
227.154275 1.315682634
233.1073248 1.784221383
235.1229749 2.077050128
237.138625 1.248748157
245.1073248 1.484848818
247.1229749 2.078844016
249.138625 2.028904892
258.1277259 3.955394917
260.143376 7.531987925
261.138625 1.738549448
275.154275 1.352310833
276.149524 1.248837322
277.1699251 1.35930976
288.149524 1.573176271

Name: +ve in-silico MS/MS by CFM-ID for VQEOXLIZJPYBJC-SFVWPUANSA-N
ID: VQEOXLIZJPYBJC-SFVWPUANSA-N
Comment: Energy0
Num peaks: 6
195.0916748 1.515266163
209.1073248 3.193521125
211.1229749 2.603149329
270.1277259 7.515722101
287.154275 45.15057395
304.1808241 24.34569865

Name: +ve in-silico MS/MS by CFM-ID for VQEOXLIZJPYBJC-SFVWPUANSA-N
ID: VQEOXLIZJPYBJC-SFVWPUANSA-N
Comment: Energy1
Num peaks: 29
52.01817548 0.7944503692
54.03382555 1.084414376
63.02292652 1.256304907
65.03857658 0.9309654377
68.04947561 0.9201564091
78.03382555 2.234611444
80.04947561 1.310617152
91.05422664 1.317491889
92.04947561 1.764369282
94.06512568 2.074894496
104.0494756 2.293739226
106.0651257 1.540944758
108.0807757 1.598036982
194.0964258 1.876482102
195.0916748 2.650377028
207.0916748 1.251937333
209.1073248 5.634195943
211.1229749 2.919541412
221.1073248 1.000267323
223.1229749 2.035200622
225.138625 1.442264271
235.1229749 1.20985818
245.1073248 1.294301808
247.1229749 0.936102966
270.1277259 7.450450621
276.149524 0.8341134795
287.154275 21.85186851
288.149524 0.8540096991
304.1808241 7.952307327

Name: +ve in-silico MS/MS by CFM-ID for VQEOXLIZJPYBJC-SFVWPUANSA-N
ID: VQEOXLIZJPYBJC-SFVWPUANSA-N
Comment: Energy2
Num peaks: 31
52.01817548 1.753144125
54.03382555 1.904824531
63.02292652 1.707489149
65.03857658 2.322020482
67.05422664 2.943819414
76.01817548 2.152477321
78.03382555 2.487549989
82.06512568 1.541451912
104.0494756 1.406020523
182.0964258 1.377116021
194.0964258 2.711333118
208.1120759 1.733186655
218.0964258 1.57509341
220.1120759 1.769727811
221.1073248 1.749011339
227.154275 1.24860443
233.1073248 2.443015531
235.1229749 1.799705539
245.1073248 1.866769724
247.1229749 1.326441865
248.143376 3.356477436
249.138625 1.287397801
251.154275 1.315533492
256.1120759 1.600020288
258.1277259 4.606018689
260.143376 4.222209278
261.138625 1.517611633
275.154275 1.367344433
276.149524 1.327999934
277.1699251 1.338169789
288.149524 1.296303804

Name: +ve in-silico MS/MS by CFM-ID for UMOOOKVOQZYFEC-UHFFFAOYSA-N
ID: UMOOOKVOQZYFEC-UHFFFAOYSA-N
Comment: Energy0
Num peaks: 6
94.06512568 1.815145035
207.0916748 2.733301196
209.1073248 3.729539886
270.1277259 7.368875498
287.154275 44.75794264
304.1808241 23.94683226

Name: +ve in-silico MS/MS by CFM-ID for UMOOOKVOQZYFEC-UHFFFAOYSA-N
ID: UMOOOKVOQZYFEC-UHFFFAOYSA-N
Comment: Energy1
Num peaks: 21
54.03382555 0.9769340769
65.03857658 1.275226506
80.04947561 1.752382306
82.06512568 1.489316513
94.06512568 1.151083651
96.08077574 0.9354671947
104.0494756 2.645528998
106.0651257 3.411628043
194.0964258 1.096021373
195.0916748 1.615548328
197.1073248 2.052563809
207.0916748 5.317187976
209.1073248 4.667154676
211.1229749 0.9742548328
221.1073248 2.536776071
223.1229749 2.354650255
247.1229749 0.9289839522
270.1277259 8.630116488
277.1699251 0.8543271193
287.154275 26.34861144
304.1808241 9.700717783

Name: +ve in-silico MS/MS by CFM-ID for UMOOOKVOQZYFEC-UHFFFAOYSA-N
ID: UMOOOKVOQZYFEC-UHFFFAOYSA-N
Comment: Energy2
Num peaks: 31
39.02292652 1.508589977
49.00727645 1.41921278
51.02292652 1.185782551
52.01817548 2.359131813
54.03382555 1.557318452
63.02292652 2.85782443
65.03857658 3.084989275
66.03382555 1.639743057
78.03382555 2.549232447
104.0494756 3.284325919
180.0807757 1.466263441
194.0964258 2.996694727
195.0916748 1.80080343
206.0964258 2.433920857
207.0916748 2.45553019
208.1120759 1.502248354
209.1073248 1.734106675
218.0964258 2.091250923
220.1120759 1.265303291
221.1073248 1.461295358
231.0916748 1.395436527
232.1120759 1.63553617
247.1229749 1.755381976
256.1120759 1.275196074
258.1277259 3.287504776
260.143376 7.147320899
261.138625 1.782949183
270.1277259 2.279705
277.1699251 1.315592887
287.154275 2.169648949
288.149524 1.527306702

Name: +ve in-silico MS/MS by CFM-ID for SDSIQJOCVWVOEX-UHFFFAOYSA-N
ID: SDSIQJOCVWVOEX-UHFFFAOYSA-N
Comment: Energy0
Num peaks: 23
59.01275576 0.5844092215
73.02840582 1.064959112
85.02840582 0.569632518
99.04405588 0.5623014559
111.0440559 0.8104478698
113.0597059 0.726007771
168.0655196 0.7126353147
210.0760843 0.6799615451
212.0917343 0.8165785046
220.1332052 0.5996196698
234.1488553 3.821195676
248.1281199 0.8376747148
250.1073844 0.6351240553
252.1230345 0.6268605419
262.1437699 9.502415124
264.15942 2.065121631
266.1386845 1.408032122
278.1386845 1.048633383
280.1543346 10.66926561
282.1699847 1.161394822
290.1386845 9.628751576
308.1492492 22.36306029
326.1598139 9.426553607

Name: +ve in-silico MS/MS by CFM-ID for SDSIQJOCVWVOEX-UHFFFAOYSA-N
ID: SDSIQJOCVWVOEX-UHFFFAOYSA-N
Comment: Energy1
Num peaks: 31
39.02292652 0.8972988387
53.03857658 0.7410572875
68.99710569 1.406240418
85.02840582 1.153313731
99.04405588 1.104294528
102.0549549 1.663683057
111.0440559 0.9150600739
180.1019051 1.095527691
194.1175552 0.911955696
208.1332052 3.211468002
210.0760843 1.443163161
220.1332052 2.066844756
226.1073844 0.8681697974
232.1332052 1.899101118
234.1124698 1.112459631
234.1488553 8.040258696
236.1281199 0.887716692
236.1645054 1.796592372
248.1281199 0.9081421364
250.1073844 1.088046491
252.1230345 1.753220043
260.1281199 1.082841931
262.1437699 7.071212192
264.15942 3.02618112
266.1386845 1.346435116
278.1386845 0.8114259525
280.1543346 8.348785695
282.1699847 1.152606306
290.1386845 3.068711285
308.1492492 4.354954505
326.1598139 1.31132878

Name: +ve in-silico MS/MS by CFM-ID for SDSIQJOCVWVOEX-UHFFFAOYSA-N
ID: SDSIQJOCVWVOEX-UHFFFAOYSA-N
Comment: Energy2
Num peaks: 31
39.02292652 1.876402864
53.03857658 3.137957418
67.05422664 0.8021378687
71.01275576 0.8613548779
82.06512568 0.9068976196
85.02840582 1.005992239
93.06987671 1.711663755
99.04405588 1.86309818
111.0440559 0.8359577624
122.0964258 1.992618061
135.0440559 2.511922896
146.0964258 1.084858156
150.1277259 3.948388511
151.075356 1.272269063
165.0910061 1.114307235
168.1019051 1.234927791
175.075356 3.864518803
177.0910061 1.477009375
179.1066561 2.993249257
180.1019051 2.460903045
192.1019051 0.9228250074
194.1175552 3.237615202
203.0702706 0.9085773694
208.1332052 0.8826018174
220.1332052 1.934443462
222.1488553 1.99410683
234.1488553 9.502596921
237.1121354 1.029398256
262.1437699 1.41933061
264.1230345 1.138337501
310.1285138 0.7521498214

Name: +ve in-silico MS/MS by CFM-ID for MXZZHXJKKYPCEG-UHFFFAOYSA-N
ID: MXZZHXJKKYPCEG-UHFFFAOYSA-N
Comment: Energy0
Num peaks: 25
73.02840582 0.9541766901
85.02840582 1.345700296
123.0440559 0.8815225318
125.0597059 1.261383453
127.075356 1.063128916
154.0498695 0.6157301602
180.0655196 0.6103825395
194.1175552 0.6804400652
196.0604342 0.8793217595
198.0760843 0.9276850828
220.1332052 0.7222446831
222.1124698 0.6907666847
234.1488553 4.553319212
236.1645054 0.7086754337
240.1230345 0.7447379404
248.1281199 1.009492344
262.1437699 9.756219326
264.15942 2.246196498
266.1386845 1.364596333
278.1386845 1.077460862
280.1543346 11.38411246
282.1699847 1.072950164
290.1386845 8.290511583
308.1492492 19.24002666
326.1598139 8.107822035

Name: +ve in-silico MS/MS by CFM-ID for MXZZHXJKKYPCEG-UHFFFAOYSA-N
ID: MXZZHXJKKYPCEG-UHFFFAOYSA-N
Comment: Energy1
Num peaks: 31
39.02292652 1.562351636
68.99710569 1.102081576
85.02840582 2.942285771
86.02365479 0.8721381899
88.03930485 0.8995855916
125.0597059 1.009399112
180.1019051 0.8375530752
192.1019051 1.373587458
194.1175552 2.223053574
196.0604342 0.8325513255
207.1379563 1.516041765
208.1332052 3.253416569
209.1536063 1.114168415
220.1332052 2.17217516
232.1332052 1.7800079
234.1488553 8.791460094
235.1328709 1.328688835
236.1645054 2.074535492
237.148521 0.8734396688
240.1230345 1.107537233
250.1073844 1.23217167
252.1230345 1.468711915
260.1281199 0.831137561
262.1437699 6.479762689
264.15942 3.044694587
266.1386845 1.014834072
280.1543346 7.200364959
282.1699847 0.932711927
290.1386845 2.087723179
308.1492492 3.043009409
326.1598139 0.9297257384

Name: +ve in-silico MS/MS by CFM-ID for MXZZHXJKKYPCEG-UHFFFAOYSA-N
ID: MXZZHXJKKYPCEG-UHFFFAOYSA-N
Comment: Energy2
Num peaks: 31
39.02292652 3.405020175
53.03857658 1.302802917
68.99710569 0.850751436
71.01275576 1.673187812
73.02840582 1.790839255
81.06987671 0.9227354729
85.02840582 3.10303855
107.0855268 1.486978108
114.0549549 1.617686242
135.0440559 1.140372311
149.0597059 2.692273674
150.1277259 1.192704011
163.075356 0.8062590718
165.0910061 2.244966462
180.1019051 1.898787145
181.1223062 0.7450534949
189.0910061 3.407039043
191.1066561 1.340906851
192.1019051 1.316316061
193.1223062 3.756519114
194.1175552 3.601227975
203.1066561 0.8467191238
207.1379563 2.092370461
208.1332052 1.187816161
217.0859207 0.8061285132
220.1332052 2.41266067
222.1488553 1.927311592
234.1488553 10.53635857
236.1645054 0.8911877176
262.1437699 1.46072041
310.1285138 0.8695765674

Name: +ve in-silico MS/MS by CFM-ID for HHZQJIVTCXZDPD-UHFFFAOYSA-N
ID: HHZQJIVTCXZDPD-UHFFFAOYSA-N
Comment: Energy0
Num peaks: 31
59.01275576 0.8305505837
73.02840582 1.098576352
85.02840582 0.6082142224
99.04405588 0.5618774677
109.0284058 0.5521726262
111.0440559 0.836589324
113.0597059 0.7432039494
186.0760843 0.5273618795
210.0760843 0.7722271978
212.0917343 0.9967775616
220.1332052 2.423582177
234.1124698 1.073758582
234.1488553 1.974016147
248.1281199 4.340950696
250.1073844 0.90535892
250.1437699 1.245735482
252.1230345 1.610272431
254.1386845 1.133249669
262.1437699 3.359693702
264.15942 1.296186405
266.1386845 3.91573165
276.1230345 2.744650957
278.1386845 2.203109766
280.1543346 8.840391212
282.1699847 1.148672491
290.1386845 4.218856751
294.1335992 4.174994515
296.1492492 0.5890291523
298.1648993 0.6494525498
308.1492492 12.09266835
326.1598139 12.81125005

Name: +ve in-silico MS/MS by CFM-ID for HHZQJIVTCXZDPD-UHFFFAOYSA-N
ID: HHZQJIVTCXZDPD-UHFFFAOYSA-N
Comment: Energy1
Num peaks: 31
68.99710569 1.305850746
85.02840582 1.081415597
100.0393049 1.573766002
102.0549549 1.289395185
193.1223062 1.975264013
194.1175552 1.348557222
195.1379563 1.569362703
208.1332052 2.544681142
210.0760843 1.195254268
220.1332052 4.020696761
221.1172208 1.066522111
222.1124698 1.01165392
232.1332052 1.018675289
234.1124698 1.070258084
234.1488553 4.564020155
236.1645054 0.9873017873
248.1281199 3.013583749
250.1073844 1.331169209
250.1437699 1.676943461
252.1230345 2.128545261
254.1386845 0.9486601544
262.1437699 2.916826322
264.15942 1.909029188
266.1386845 2.230476467
278.1386845 1.085696329
280.1543346 5.977877085
282.1699847 1.077936919
290.1386845 1.373225323
294.1335992 0.9306685826
308.1492492 2.941794827
326.1598139 1.297685336

Name: +ve in-silico MS/MS by CFM-ID for HHZQJIVTCXZDPD-UHFFFAOYSA-N
ID: HHZQJIVTCXZDPD-UHFFFAOYSA-N
Comment: Energy2
Num peaks: 31
39.02292652 1.632759713
53.03857658 2.538885088
68.99710569 0.7317788669
71.01275576 1.305322336
73.02840582 1.272272963
85.02840582 0.8790740854
93.06987671 1.466634054
99.04405588 1.154617425
111.0440559 1.149535348
128.070605 0.8421758717
135.0440559 1.715281099
136.1120759 1.383249799
140.070605 0.9392852968
151.075356 1.444041335
154.086255 0.9661431836
165.0910061 0.9910767768
166.086255 1.939360793
168.1019051 0.8832913807
175.075356 2.303286933
177.0910061 1.351831132
178.086255 0.8541073753
179.1066561 3.263448688
180.1019051 3.481368619
193.1223062 1.878448544
194.1175552 1.854150175
206.1175552 2.335898916
208.1332052 4.162145474
220.1332052 13.68233357
222.1488553 0.8585817323
234.1488553 2.57892681
248.1281199 1.714618909

Name: +ve in-silico MS/MS by CFM-ID for CYZSOLKVDKLDPS-UHFFFAOYSA-N
ID: CYZSOLKVDKLDPS-UHFFFAOYSA-N
Comment: Energy0
Num peaks: 30
73.02840582 1.721201634
85.02840582 0.606238562
111.0440559 0.8424770061
113.0597059 0.6419779944
182.0811697 0.6328263309
186.0760843 0.7705670334
206.1175552 0.803326257
210.0760843 0.7195862629
212.0917343 1.008405975
220.1332052 1.383427223
222.1124698 0.6439000918
234.1124698 0.7503279181
234.1488553 2.293732895
248.1281199 5.436151097
250.1073844 0.9152217574
250.1437699 1.766107678
252.1230345 1.735412677
262.1437699 2.699897183
264.15942 1.041777028
266.1386845 2.017386319
276.1230345 3.996199351
278.1386845 2.409755201
280.1543346 11.2713543
282.1699847 1.250316632
290.1386845 1.556710378
294.1335992 10.34418597
296.1492492 1.325412977
298.1648993 0.9648915324
308.1492492 6.5345422
326.1598139 11.93442643

Name: +ve in-silico MS/MS by CFM-ID for CYZSOLKVDKLDPS-UHFFFAOYSA-N
ID: CYZSOLKVDKLDPS-UHFFFAOYSA-N
Comment: Energy1
Num peaks: 31
39.02292652 0.8860838018
68.99710569 1.280567142
85.02840582 1.588030835
180.1019051 1.279238767
194.1175552 1.194147
204.1019051 1.013124095
206.1175552 3.216195761
207.1379563 1.354040284
208.1332052 3.251277728
210.0760843 1.532559846
220.1332052 2.896809084
221.1172208 1.009174562
222.1124698 1.334172469
234.1124698 1.040866764
234.1488553 3.701419073
236.1281199 1.062539529
248.1281199 2.368081812
250.1073844 1.703665083
250.1437699 1.779262854
252.1230345 2.74412439
253.1434356 1.260316877
254.1386845 1.337800228
262.1437699 2.609700808
264.15942 1.597291721
266.1386845 1.075302723
278.1386845 0.9801447398
280.1543346 6.106711618
282.1699847 1.005873546
294.1335992 1.165027685
308.1492492 1.98690691
326.1598139 1.278753915

Name: +ve in-silico MS/MS by CFM-ID for CYZSOLKVDKLDPS-UHFFFAOYSA-N
ID: CYZSOLKVDKLDPS-UHFFFAOYSA-N
Comment: Energy2
Num peaks: 31
39.02292652 1.693719151
53.03857658 2.633674914
55.01784114 1.042262168
85.02840582 1.654585712
87.04405588 1.04140997
93.06987671 1.524767048
125.0597059 1.161440469
128.070605 0.7875933656
136.1120759 1.434893731
149.0597059 2.42870868
165.0910061 1.940892891
166.086255 1.386636234
167.1066561 0.7835353057
168.1019051 0.9163120521
175.075356 1.304354033
180.1019051 2.237752287
182.0811697 1.186014234
189.0910061 2.506433294
193.1223062 2.751952408
194.1175552 2.573338662
206.1175552 1.295752479
207.1015708 1.641295818
207.1379563 1.68939806
208.1332052 0.7841811448
220.1332052 10.22580913
221.1172208 1.342636063
222.1124698 1.047461171
222.1488553 1.863685401
234.1488553 3.709703726
236.1281199 1.598916805
248.1281199 2.485293253

Name: +ve in-silico MS/MS by CFM-ID for KAMUXHXBDOMYKT-UHFFFAOYSA-N
ID: KAMUXHXBDOMYKT-UHFFFAOYSA-N
Comment: Energy0
Num peaks: 27
73.02840582 1.230132021
113.0597059 1.211532992
125.0597059 0.6461606636
127.075356 0.6508840362
154.0498695 0.6123926468
194.0811697 0.6746504033
196.0604342 0.5819243612
198.0760843 0.6951228433
208.1332052 0.8462622289
212.0917343 0.7730945603
220.1332052 0.6491151622
234.1124698 1.257407857
234.1488553 4.119694361
236.1281199 1.003666241
248.1281199 0.9080478215
250.1073844 1.919726326
252.1230345 1.624349016
254.1386845 0.8384226415
262.1437699 9.464015717
264.15942 1.914504629
266.1386845 1.352926523
278.1386845 1.011411742
280.1543346 10.7637414
282.1699847 1.137485169
290.1386845 7.999642241
308.1492492 18.53853343
326.1598139 7.782933413

Name: +ve in-silico MS/MS by CFM-ID for KAMUXHXBDOMYKT-UHFFFAOYSA-N
ID: KAMUXHXBDOMYKT-UHFFFAOYSA-N
Comment: Energy1
Num peaks: 31
53.03857658 1.06693452
67.05422664 0.940556547
86.02365479 0.8303324253
88.03930485 0.9840947232
113.0597059 1.996821635
164.070605 1.094020428
166.086255 1.797538338
179.1066561 1.443061171
196.0604342 1.341266429
204.1019051 2.47895577
208.1332052 8.09366912
209.1536063 0.9189679879
212.0917343 1.237392483
220.1332052 1.630796674
232.0968197 1.321712379
232.1332052 1.299155909
234.1124698 1.984762663
234.1488553 6.002659488
235.1328709 0.9608535156
236.1281199 1.458624058
236.1645054 1.516217855
250.1073844 2.493878633
252.1230345 3.200123949
254.1386845 1.098359673
262.1437699 4.983061137
264.15942 2.555098309
266.1386845 0.9751333381
280.1543346 5.522155228
282.1699847 0.9792439195
290.1386845 1.614288995
308.1492492 2.269966769

Name: +ve in-silico MS/MS by CFM-ID for KAMUXHXBDOMYKT-UHFFFAOYSA-N
ID: KAMUXHXBDOMYKT-UHFFFAOYSA-N
Comment: Energy2
Num peaks: 31
53.03857658 2.828297591
67.05422664 4.232019806
71.01275576 1.587871342
73.02840582 1.663695912
107.0855268 2.495618549
111.0440559 2.078960284
113.0597059 2.359393793
114.0549549 1.602959231
120.0807757 0.8295704199
122.0964258 1.14883926
135.0440559 1.806498773
154.086255 1.884797329
163.075356 2.378917441
165.0910061 3.937311415
166.086255 3.119933532
179.1066561 2.445633016
189.0910061 1.830998412
192.1019051 1.828871414
193.1223062 0.9066800399
194.1175552 2.071456649
206.1175552 0.7472121402
208.1332052 1.658757775
220.1332052 0.7569196516
221.1172208 0.8751940191
222.1488553 1.140072942
223.1328709 0.7282330564
234.1488553 4.629109128
262.1437699 1.103425065
264.15942 1.410023154
278.1386845 1.053677677
310.1285138 0.8017882683

Name: +ve in-silico MS/MS by CFM-ID for YABBDSOJXTUKMJ-UHFFFAOYSA-N
ID: YABBDSOJXTUKMJ-UHFFFAOYSA-N
Comment: Energy0
Num peaks: 31
55.01784114 0.5628277475
59.01275576 0.8317388435
85.02840582 0.5936243848
87.04405588 1.251809561
99.04405588 0.806018364
113.0597059 0.8295060011
125.0597059 1.144827377
127.075356 0.9481923231
153.0910061 0.616411633
180.0655196 0.6073642394
194.1175552 0.6190658164
196.0604342 0.8407318917
198.0760843 0.9572269534
220.1332052 1.052641565
234.1488553 1.903598618
236.0917343 0.8691372839
238.1073844 0.8579564544
248.1281199 2.367967902
262.1437699 5.379093341
264.1230345 0.6852397632
264.15942 1.628520426
266.1386845 2.769712965
276.1230345 2.487279285
278.1386845 1.95418932
280.1543346 12.47447831
282.1699847 1.135294287
290.1386845 3.486489433
294.1335992 4.160521011
296.1492492 0.5878968296
308.1492492 11.54335281
326.1598139 14.30927077

Name: +ve in-silico MS/MS by CFM-ID for YABBDSOJXTUKMJ-UHFFFAOYSA-N
ID: YABBDSOJXTUKMJ-UHFFFAOYSA-N
Comment: Energy1
Num peaks: 31
83.01275576 1.113018094
86.02365479 0.985043243
88.03930485 0.9885819502
99.04405588 1.308809949
113.0597059 1.255555386
125.0597059 1.132067434
154.086255 0.9355658423
166.086255 1.343457335
180.1019051 1.188662212
194.1175552 3.726305277
196.0604342 1.067445532
206.1175552 1.060188277
207.1379563 1.327069121
220.1332052 5.453333498
234.1488553 3.602763052
236.0917343 1.029365614
236.1645054 0.9601438477
238.1073844 1.490615669
248.1281199 2.191689369
250.1437699 1.426890939
253.1434356 1.006226777
262.1437699 3.08121318
264.1230345 1.001940905
264.15942 1.5561264
266.1386845 2.183238087
280.1543346 6.981859856
282.1699847 0.964127448
290.1386845 0.9983226115
294.1335992 0.9293150908
308.1492492 2.22444091
326.1598139 1.213981165

Name: +ve in-silico MS/MS by CFM-ID for YABBDSOJXTUKMJ-UHFFFAOYSA-N
ID: YABBDSOJXTUKMJ-UHFFFAOYSA-N
Comment: Energy2
Num peaks: 31
39.02292652 1.865243882
53.03857658 2.954843992
55.01784114 1.629329894
71.01275576 1.623473057
73.02840582 1.549619767
93.06987671 1.673176022
111.0440559 1.771070609
114.0549549 1.646408106
135.0440559 2.535533321
136.1120759 1.171301184
151.075356 2.020211806
154.086255 1.647748275
166.086255 2.501909423
175.075356 2.646170719
177.0910061 1.088926749
179.1066561 2.337271035
180.1019051 2.725592203
181.1223062 1.070694663
189.0910061 1.053483061
193.1223062 2.267824764
194.1175552 1.304431573
203.0702706 1.135326527
206.1175552 1.728043132
207.1015708 1.890338108
220.1332052 7.795074777
222.1488553 0.9926825076
223.1328709 1.188318973
234.1488553 1.088663327
236.1281199 1.625497019
248.1281199 2.210456548
278.1386845 1.0931303

Name: +ve in-silico MS/MS by CFM-ID for YERHWVZGRIUBAS-UHFFFAOYSA-N
ID: YERHWVZGRIUBAS-UHFFFAOYSA-N
Comment: Energy0
Num peaks: 6
219.1015708 3.322537234
245.1172208 6.856219085
263.1277855 3.04985859
273.1121354 18.48695855
291.1227001 32.87575304
309.1332648 16.41410558

Name: +ve in-silico MS/MS by CFM-ID for YERHWVZGRIUBAS-UHFFFAOYSA-N
ID: YERHWVZGRIUBAS-UHFFFAOYSA-N
Comment: Energy1
Num peaks: 22
59.01275576 1.640572709
149.0960915 4.112108408
189.0910061 1.509239947
191.1066561 2.267632698
193.1223062 0.8880502456
201.0910061 2.600592725
203.0702706 0.8626004304
205.1223062 1.075329813
217.0859207 5.255851251
219.1015708 10.22935464
221.1172208 2.128213847
223.1328709 1.137205712
233.0808353 2.149471543
235.0964854 0.9618541849
243.1015708 3.05500264
245.1172208 6.268007171
247.1328709 3.298223388
263.1277855 3.158763412
265.1434356 1.471040516
273.1121354 12.28253121
291.1227001 10.75179966
309.1332648 3.3326336

Name: +ve in-silico MS/MS by CFM-ID for YERHWVZGRIUBAS-UHFFFAOYSA-N
ID: YERHWVZGRIUBAS-UHFFFAOYSA-N
Comment: Energy2
Num peaks: 31
39.02292652 1.377834985
41.03857658 4.338530822
53.03857658 1.211781563
55.01784114 1.617038298
67.05422664 1.577356498
79.05422664 1.062889639
109.0284058 1.199270774
147.0440559 1.074805794
149.0597059 1.390231535
163.075356 1.197094491
165.0910061 2.689952454
167.1066561 1.671405186
177.0546206 1.419353713
179.0702706 2.339664661
181.0859207 1.554628785
189.0910061 1.09274511
191.1066561 1.059238651
217.0859207 5.329583687
219.1015708 4.735355331
221.1172208 3.015122224
233.0808353 1.030432754
235.0964854 1.013215034
237.1121354 1.339703693
243.1015708 1.241863504
245.1172208 5.856071497
247.1328709 3.561097798
263.1277855 1.543005388
273.1121354 4.324153271
275.0914 1.511447548
291.1227001 1.183321095
293.1019647 1.016061242

Name: +ve in-silico MS/MS by CFM-ID for FGYCLXSPKNACKP-UHFFFAOYSA-N
ID: FGYCLXSPKNACKP-UHFFFAOYSA-N
Comment: Energy0
Num peaks: 9
43.01784114 2.174343772
61.02840582 4.074881194
249.1081127 8.149226344
267.1186774 5.180243462
273.1081127 11.18451448
274.0921283 4.359942998
291.1186774 25.84275395
292.102693 2.955243861
309.1292421 16.92936743

Name: +ve in-silico MS/MS by CFM-ID for FGYCLXSPKNACKP-UHFFFAOYSA-N
ID: FGYCLXSPKNACKP-UHFFFAOYSA-N
Comment: Energy1
Num peaks: 24
42.03382555 1.050443556
43.01784114 3.95787512
45.0334912 2.346714964
56.99710569 0.9695274138
59.01275576 1.436579997
61.02840582 15.63631883
63.04405588 6.414464307
73.02840582 0.7362502438
86.02365479 0.8887267523
91.0389705 0.7140481835
199.0713333 1.857714515
201.0869833 0.8635020907
217.0818979 0.9977603775
229.0818979 3.167774042
231.097548 1.302321891
232.0815636 1.140456199
245.1131981 0.7195702737
247.0924626 0.9309044756
249.1081127 9.038263277
267.1186774 1.770973783
273.1081127 11.5714103
274.0921283 1.725365297
291.1186774 9.08995866
309.1292421 2.106066872

Name: +ve in-silico MS/MS by CFM-ID for FGYCLXSPKNACKP-UHFFFAOYSA-N
ID: FGYCLXSPKNACKP-UHFFFAOYSA-N
Comment: Energy2
Num peaks: 31
29.00219107 0.9549112089
31.01784114 1.901819712
41.00219107 1.690602573
42.03382555 0.9530726827
43.01784114 6.6666004
45.0334912 3.665659301
56.99710569 3.997848107
59.01275576 1.758761262
60.04439023 2.49716893
61.02840582 7.39706575
63.04405588 1.938306121
72.04439023 4.152699003
73.02840582 0.8905996285
129.0658539 3.231860527
131.081504 2.335144715
147.0764186 0.9794368426
158.0447842 1.344175577
169.0607686 1.38099057
171.0764186 1.248034675
173.0920687 1.080437819
175.0713333 1.518748035
177.1233688 0.8285320434
187.0713333 1.652281965
189.0869833 1.488408837
199.0713333 0.8526546094
205.0818979 2.23920568
231.097548 1.453771681
249.1081127 2.957991861
250.0921283 1.009357405
273.1081127 2.785862605
291.1186774 0.942659079

Name: +ve in-silico MS/MS by CFM-ID for FJNBMFBKDITOLZ-UHFFFAOYSA-N
ID: FJNBMFBKDITOLZ-UHFFFAOYSA-N
Comment: Energy0
Num peaks: 8
219.1015708 3.259074774
237.1121354 2.973041287
245.1172208 8.14659923
263.1277855 6.339310336
265.1434356 2.5174845
273.1121354 6.592910552
291.1227001 28.26793647
309.1332648 23.78290498

Name: +ve in-silico MS/MS by CFM-ID for FJNBMFBKDITOLZ-UHFFFAOYSA-N
ID: FJNBMFBKDITOLZ-UHFFFAOYSA-N
Comment: Energy1
Num peaks: 19
189.0910061 1.627355568
191.1066561 1.2787184
217.0859207 3.472796607
219.1015708 5.338389615
221.1172208 2.079928673
233.0808353 3.786162913
235.0964854 2.284456756
237.1121354 2.778443905
239.1277855 1.355428561
243.1015708 3.078292284
245.1172208 6.924080966
247.1328709 3.341744328
261.1121354 2.098210126
263.1277855 5.465309508
265.1434356 2.819409762
273.1121354 9.352537198
281.1383502 2.176198809
291.1227001 14.78582691
309.1332648 7.155447837

Name: +ve in-silico MS/MS by CFM-ID for FJNBMFBKDITOLZ-UHFFFAOYSA-N
ID: FJNBMFBKDITOLZ-UHFFFAOYSA-N
Comment: Energy2
Num peaks: 31
39.02292652 4.066136302
41.03857658 5.440879533
43.05422664 2.304195123
49.00727645 4.886150312
51.02292652 1.152311958
53.03857658 0.9786114928
79.05422664 0.9871040693
81.06987671 1.930197313
147.0804414 3.374952599
149.0960915 1.452257462
173.0597059 2.039864719
177.0910061 1.094619878
179.0702706 1.416369142
181.0859207 0.9871755707
189.0910061 1.808664889
191.0702706 0.952529167
193.1223062 1.464451612
217.0859207 4.341992458
219.1015708 4.041927371
221.1172208 4.432255751
233.0808353 1.358602562
235.0964854 1.389541918
237.1121354 1.757535812
243.1015708 1.128705924
245.1172208 4.410592792
247.1328709 3.118360439
261.1121354 1.381947587
263.1277855 1.884584847
273.1121354 3.199227851
275.0914 1.178150989
291.1227001 1.363360681

Name: +ve in-silico MS/MS by CFM-ID for MNIGSFQKHFXJDY-UHFFFAOYSA-N
ID: MNIGSFQKHFXJDY-UHFFFAOYSA-N
Comment: Energy0
Num peaks: 20
55.05422664 1.349687908
59.01275576 2.539318309
81.0334912 0.9612937139
83.04914126 9.83272257
84.99202031 0.9902872677
87.00767038 6.463741748
120.0807757 1.179708076
122.0964258 3.117201697
124.1120759 1.596914898
140.1069905 1.264772938
208.0968197 0.8942673995
220.1332052 1.385142233
222.1488553 14.5630663
224.1645054 1.025703847
226.1073844 6.964559317
240.15942 1.453592539
244.1179491 1.074096886
298.1285138 0.9028857624
308.1492492 7.016279989
326.1598139 16.17784974

Name: +ve in-silico MS/MS by CFM-ID for MNIGSFQKHFXJDY-UHFFFAOYSA-N
ID: MNIGSFQKHFXJDY-UHFFFAOYSA-N
Comment: Energy1
Num peaks: 31
25.00727645 1.419287059
27.02292652 2.585231212
29.03857658 0.8402337878
51.02292652 0.9244426359
53.03857658 0.7726647808
55.05422664 5.233965652
57.0334912 0.6086145611
59.01275576 1.760291665
65.03857658 0.7985881713
68.99710569 2.686986968
71.01275576 0.6851646834
82.06512568 0.6085003825
83.04914126 8.636573647
84.99202031 0.9119286291
87.00767038 6.324809408
96.08077574 0.7132217847
120.0807757 0.9917135924
122.0964258 3.219782161
124.1120759 8.576570107
138.0913404 0.565913087
140.1069905 2.643332572
142.1226406 1.607568909
194.1175552 0.7044397689
208.0968197 3.50269622
210.1124698 1.741840711
222.1488553 8.522079483
226.1073844 6.129771977
240.15942 1.434217227
290.1386845 0.9728602475
308.1492492 2.555784688
326.1598139 1.437647899

Name: +ve in-silico MS/MS by CFM-ID for MNIGSFQKHFXJDY-UHFFFAOYSA-N
ID: MNIGSFQKHFXJDY-UHFFFAOYSA-N
Comment: Energy2
Num peaks: 31
25.00727645 1.066665286
27.02292652 1.270959123
29.03857658 0.7467501745
39.02292652 0.8482818593
41.00219107 0.738678056
51.02292652 0.9815726953
53.03857658 4.561488848
55.05422664 8.189575252
56.99710569 0.8852902586
57.06987671 0.9101147841
59.01275576 3.501770852
61.02840582 0.7039934987
65.03857658 1.349293136
67.01784114 1.235564749
68.04947561 0.927039164
81.0334912 0.8732048713
82.06512568 7.096222786
83.04914126 8.937670678
87.00767038 3.829077888
96.08077574 2.658243444
100.0756904 1.089113431
110.0964258 4.325012562
120.0807757 1.111241128
122.0964258 1.891582849
124.1120759 2.429870523
136.0756904 0.9772457529
138.0913404 1.625267938
140.1069905 4.181363136
142.1226406 0.6914621247
156.1019051 1.546495076
222.1488553 1.657040029

Name: +ve in-silico MS/MS by CFM-ID for FHCXQVZIIAUXRD-UHFFFAOYSA-N
ID: FHCXQVZIIAUXRD-UHFFFAOYSA-N
Comment: Energy0
Num peaks: 16
43.01784114 2.338561869
71.01275576 6.811545797
99.04405588 7.2050428
120.0807757 0.827293819
122.0964258 2.111968362
138.0913404 2.297620071
140.1069905 3.628773062
208.0968197 1.391328396
210.1124698 11.50920464
220.1332052 2.035494704
236.1281199 0.9892029219
238.1437699 8.929494786
256.1543346 5.727862709
290.1386845 1.165970481
308.1492492 11.55920133
326.1598139 11.67647789

Name: +ve in-silico MS/MS by CFM-ID for FHCXQVZIIAUXRD-UHFFFAOYSA-N
ID: FHCXQVZIIAUXRD-UHFFFAOYSA-N
Comment: Energy1
Num peaks: 24
25.00727645 1.523594479
27.02292652 2.669487676
43.01784114 2.858601047
53.00219107 2.654090805
53.03857658 1.470580438
71.01275576 6.398571675
71.04914126 1.149261842
81.0334912 0.8623827023
96.08077574 0.666404818
99.04405588 7.426579674
120.0807757 0.8881368721
122.0964258 2.724428571
124.1120759 3.547808738
138.0913404 1.194341816
140.1069905 5.602764194
192.1019051 3.559779264
194.1175552 0.9913196728
210.1124698 8.505878785
220.1332052 4.348738807
238.1437699 10.97757116
256.1543346 2.738386148
290.1386845 2.663925576
308.1492492 3.93104528
326.1598139 1.147104018

Name: +ve in-silico MS/MS by CFM-ID for FHCXQVZIIAUXRD-UHFFFAOYSA-N
ID: FHCXQVZIIAUXRD-UHFFFAOYSA-N
Comment: Energy2
Num peaks: 31
25.00727645 1.377557294
27.02292652 0.7604377476
39.02292652 0.719362884
41.00219107 0.7321637249
43.01784114 1.702530493
53.00219107 2.822778786
53.03857658 0.8060153643
67.01784114 1.688327542
69.0334912 0.8014452231
71.01275576 2.529796621
71.04914126 2.262290003
81.0334912 0.7903763257
82.06512568 4.54409523
96.08077574 2.250503671
99.04405588 13.60474895
101.0597059 0.6534711147
110.0964258 2.494906074
122.0964258 0.9734302582
124.0756904 1.475633803
136.0756904 4.271097857
138.0913404 5.736231262
140.1069905 10.03393172
142.1226406 2.567046263
156.1019051 0.6972929756
169.0859207 0.7683623526
180.1019051 0.8483294658
198.1124698 1.272556797
210.1124698 0.8452872146
224.1281199 0.6545746159
236.1281199 0.6593461784
238.1437699 5.182752913

Name: +ve in-silico MS/MS by CFM-ID for FXEZKWSEAMRWFG-IMCPIYLLSA-N
ID: FXEZKWSEAMRWFG-IMCPIYLLSA-N
Comment: Energy0
Num peaks: 20
41.03857658 0.848449337
59.01275576 1.383927234
71.01275576 1.43709329
71.04914126 1.587413047
89.02332044 1.438131359
113.0597059 1.137582599
115.075356 1.133479768
175.0389705 1.420994303
177.0546206 1.133752146
193.0495352 1.762142066
195.0651853 1.130120632
229.0859207 1.077321742
231.1015708 2.899102625
245.1172208 1.44375202
247.0964854 1.566492429
249.1121354 5.772322998
263.1277855 1.255467127
273.1121354 13.07836481
291.1227001 24.69351386
309.1332648 14.29896419

Name: +ve in-silico MS/MS by CFM-ID for FXEZKWSEAMRWFG-IMCPIYLLSA-N
ID: FXEZKWSEAMRWFG-IMCPIYLLSA-N
Comment: Energy1
Num peaks: 31
39.02292652 1.197527237
41.03857658 7.773008007
43.05422664 2.575700158
59.01275576 0.9951416001
71.01275576 2.169278356
71.04914126 4.005634797
89.02332044 1.556127717
101.0597059 0.9551998069
111.0440559 1.205413562
113.0597059 1.069640317
127.075356 0.9868828887
147.0440559 1.290514865
149.0597059 1.209454505
161.0597059 1.322103633
175.0389705 2.643129125
177.0546206 1.621106684
189.0546206 3.056718029
191.0702706 2.40137585
193.0495352 1.506200995
207.0651853 1.859689829
219.0651853 1.93927968
221.1172208 0.8572677737
231.1015708 1.97229206
237.0757499 1.032152606
245.1172208 1.988672381
249.0757499 1.002691542
249.1121354 2.066882042
263.1277855 2.210085623
273.1121354 5.342619728
291.1227001 5.621574949
309.1332648 2.042075358

Name: +ve in-silico MS/MS by CFM-ID for FXEZKWSEAMRWFG-IMCPIYLLSA-N
ID: FXEZKWSEAMRWFG-IMCPIYLLSA-N
Comment: Energy2
Num peaks: 31
39.02292652 3.078391378
41.00219107 1.264422646
41.03857658 7.894576644
43.01784114 2.481482354
43.05422664 1.627400969
49.00727645 1.045998783
53.03857658 1.789630507
59.01275576 2.547234036
67.01784114 1.520609161
68.99710569 1.646720787
71.01275576 2.009497671
71.04914126 4.939018684
73.02840582 1.090755582
84.99202031 2.367963217
87.00767038 1.209212345
117.0334912 1.318614617
121.0284058 1.177456453
133.0284058 2.935822671
135.0440559 3.510967602
145.0284058 1.027952388
147.0440559 1.998953621
149.0597059 2.157818705
175.0389705 2.198187988
177.0546206 2.738520974
191.0702706 1.130650898
217.0495352 1.339701611
219.0651853 1.857657357
229.0859207 1.435074136
231.1015708 1.537150391
245.1172208 1.006815207
273.1121354 2.479903586

Name: +ve in-silico MS/MS by CFM-ID for WJPKAPKWXNCPEN-UHFFFAOYSA-N
ID: WJPKAPKWXNCPEN-UHFFFAOYSA-N
Comment: Energy0
Num peaks: 6
219.1015708 3.678383491
245.1172208 6.803828844
263.1277855 2.770616543
273.1121354 21.3245545
291.1227001 34.34382623
309.1332648 13.77560944

Name: +ve in-silico MS/MS by CFM-ID for WJPKAPKWXNCPEN-UHFFFAOYSA-N
ID: WJPKAPKWXNCPEN-UHFFFAOYSA-N
Comment: Energy1
Num peaks: 29
53.03857658 1.260873098
55.05422664 1.102632792
57.06987671 0.647855
68.99710569 0.6047547844
149.0960915 1.463925213
187.075356 1.799017619
189.0910061 2.539538763
191.1066561 1.703349817
193.1223062 1.353275709
201.0910061 1.623085754
209.1172208 0.702920217
217.0859207 4.009379204
219.1015708 8.834278928
221.1172208 2.268190517
233.0808353 2.145480273
235.0964854 1.277361262
237.1121354 1.324157494
239.1277855 1.12142762
243.1015708 2.950870766
245.1172208 5.889720869
247.1328709 3.413677649
261.1121354 0.8028960803
263.1277855 3.010058961
265.1434356 1.26861166
273.1121354 12.18774001
281.1383502 0.7305492413
291.1227001 11.13716899
293.1019647 0.6433967937
309.1332648 2.767337567

Name: +ve in-silico MS/MS by CFM-ID for WJPKAPKWXNCPEN-UHFFFAOYSA-N
ID: WJPKAPKWXNCPEN-UHFFFAOYSA-N
Comment: Energy2
Num peaks: 27
39.02292652 1.848034531
41.00219107 0.9102324734
41.03857658 2.948883993
43.05422664 0.9773505188
51.02292652 1.252018592
53.03857658 3.160226051
55.05422664 8.299647552
57.06987671 5.653655119
65.03857658 1.51328578
81.06987671 0.7148414067
187.075356 0.8041749275
189.0910061 1.227593504
193.1223062 1.100537628
217.0859207 7.481347535
219.1015708 5.360448953
221.1172208 3.98109376
233.0808353 1.603029677
235.0964854 1.442357977
237.1121354 2.17962184
239.1277855 1.137396775
243.1015708 1.920866614
245.1172208 7.548960872
247.1328709 4.79116933
263.1277855 1.845300001
273.1121354 7.547077946
291.1227001 1.684611902
293.1019647 1.361860857

Name: +ve in-silico MS/MS by CFM-ID for PXFZJXOEDWJWRX-UHFFFAOYSA-N
ID: PXFZJXOEDWJWRX-UHFFFAOYSA-N
Comment: Energy0
Num peaks: 28
59.01275576 3.403890754
61.02840582 0.8116608892
84.99202031 0.7473174345
89.02332044 2.969685299
112.0393049 0.6649098651
130.0498695 2.147390808
144.0655196 0.6543026851
159.0764186 1.635081119
163.0600999 1.036236111
201.0869833 0.6769878601
202.0709989 1.166638541
203.1026334 0.6124062059
219.097548 1.732668306
232.0815636 0.8108758864
236.0764782 0.6597204133
245.1131981 1.839704095
246.0972137 2.330102405
249.1081127 1.107452335
261.1081127 0.8365161612
262.0921283 0.731461017
263.1237627 4.102604012
264.1077783 1.996857251
273.1081127 4.1094438
274.0921283 7.082556127
279.1186774 1.017706709
291.1186774 12.71057488
292.102693 12.0379955
309.1292421 10.92158342

Name: +ve in-silico MS/MS by CFM-ID for PXFZJXOEDWJWRX-UHFFFAOYSA-N
ID: PXFZJXOEDWJWRX-UHFFFAOYSA-N
Comment: Energy1
Num peaks: 31
41.00219107 1.956424694
43.01784114 0.9663968034
59.01275576 11.34886076
61.02840582 5.267441838
71.01275576 2.490604494
73.02840582 1.703393153
89.02332044 4.942521256
91.0389705 1.199293466
113.0709393 1.11681732
130.0498695 0.9572475219
142.0498695 1.318766068
144.0655196 1.013953758
145.0495352 1.033972136
159.0764186 2.042448013
173.0920687 2.09690947
201.0869833 1.814520414
202.0709989 2.812878904
203.1026334 1.810671927
204.086649 0.9765451646
219.097548 1.532460647
232.0815636 1.281148006
245.1131981 2.291198256
246.0972137 3.13794495
248.1128637 0.8959786222
263.1237627 1.917871019
264.1077783 0.930779251
273.1081127 2.918892769
274.0921283 4.62874095
291.1186774 2.779742045
292.102693 3.038610981
309.1292421 0.9133275464

Name: +ve in-silico MS/MS by CFM-ID for PXFZJXOEDWJWRX-UHFFFAOYSA-N
ID: PXFZJXOEDWJWRX-UHFFFAOYSA-N
Comment: Energy2
Num peaks: 31
29.00219107 1.553585355
41.00219107 2.592807905
43.01784114 2.17225002
56.99710569 2.163839727
58.02874017 0.985910441
59.01275576 8.594314181
60.04439023 0.7955148201
61.02840582 3.371326564
71.01275576 2.582994222
72.04439023 1.169122492
73.02840582 2.007988047
75.04405588 0.7708473198
84.04439023 2.964978877
84.99202031 1.900054587
88.03930485 1.048968772
89.02332044 2.406142835
99.05528926 2.417291643
113.0709393 8.505535051
114.0549549 2.524847888
115.0865894 1.117943684
116.070605 1.583970453
130.0498695 2.504977556
143.081504 2.70084742
159.0764186 3.513665275
161.0920687 0.768419635
162.0760843 1.036881916
173.0920687 2.96697538
201.0869833 1.064161629
203.1026334 1.863025236
245.1131981 1.281300054
273.1081127 0.8049148203

Name: +ve in-silico MS/MS by CFM-ID for GCDGWAOOIRKQJP-UHFFFAOYSA-N
ID: GCDGWAOOIRKQJP-UHFFFAOYSA-N
Comment: Energy0
Num peaks: 27
56.99710569 0.6984342285
61.02840582 3.388516229
63.04405588 0.7535135495
73.02840582 0.7302381196
87.00767038 0.7386449333
91.0389705 2.960472209
112.0393049 0.698628251
130.0498695 2.236310616
142.0498695 0.710913779
144.0655196 1.143287313
159.0764186 3.223654478
163.0600999 1.131593544
200.0553488 1.22396442
217.0818979 1.738993302
230.0659135 0.8644872658
236.0764782 0.6341382691
245.1131981 1.658857516
246.0972137 1.947555979
247.0924626 1.203881931
263.1237627 4.262186893
264.1077783 2.009920302
273.1081127 3.033112276
274.0921283 6.139359547
277.1030273 0.7445064567
291.1186774 12.5845671
292.102693 12.46943479
309.1292421 11.1538639

Name: +ve in-silico MS/MS by CFM-ID for GCDGWAOOIRKQJP-UHFFFAOYSA-N
ID: GCDGWAOOIRKQJP-UHFFFAOYSA-N
Comment: Energy1
Num peaks: 31
43.01784114 1.855234843
45.0334912 1.444654954
61.02840582 10.15511553
63.04405588 4.274639644
73.02840582 3.278300475
75.04405588 1.046464174
91.0389705 4.308562324
93.05462057 0.9047462389
113.0709393 1.698331171
130.0498695 1.009581955
142.0498695 2.344710483
143.081504 1.633055599
144.0655196 1.025148219
159.0764186 4.529532985
171.0764186 2.399932823
172.0604342 1.952016644
173.0920687 0.9001110057
189.0869833 0.9714140193
199.0713333 1.300815459
200.0553488 2.633480367
201.0869833 1.324994359
202.0709989 0.9566998687
217.0818979 1.477998938
230.0659135 1.166901936
245.1131981 1.923558865
246.0972137 2.425598133
263.1237627 1.739100529
273.1081127 1.679180358
274.0921283 3.960628708
291.1186774 2.920048441
292.102693 2.738404926

Name: +ve in-silico MS/MS by CFM-ID for GCDGWAOOIRKQJP-UHFFFAOYSA-N
ID: GCDGWAOOIRKQJP-UHFFFAOYSA-N
Comment: Energy2
Num peaks: 31
29.00219107 0.9445221239
31.01784114 1.456258005
41.00219107 0.8799448616
43.01784114 2.586443042
45.0334912 2.119653382
56.99710569 2.540365234
58.02874017 1.597666052
59.01275576 1.008679231
61.02840582 4.420498439
63.04405588 1.249437124
71.01275576 1.045630536
72.04439023 1.820025428
73.02840582 2.402065987
75.04405588 1.1449459
84.04439023 2.404949094
86.02365479 0.9929433579
87.00767038 0.8129740805
88.03930485 1.742724356
91.0389705 1.505659796
99.05528926 1.991148634
113.0709393 16.24240181
114.0549549 4.098402222
115.0865894 2.742255455
116.070605 2.68724666
130.0498695 2.796843432
143.081504 1.451787025
159.0764186 7.895462126
161.0920687 0.8340437987
162.0760843 0.87613444
171.0764186 1.311797023
245.1131981 0.8448314303

Name: +ve in-silico MS/MS by CFM-ID for GHLDOJNMWGZIIT-UHFFFAOYSA-N
ID: GHLDOJNMWGZIIT-UHFFFAOYSA-N
Comment: Energy0
Num peaks: 27
56.99710569 0.7762684962
61.02840582 3.347811681
63.04405588 0.7256279663
84.99202031 0.7440377031
89.02332044 2.881758976
112.0393049 0.669186552
130.0498695 2.146582739
144.0655196 0.6436714421
159.0764186 1.609240578
163.0600999 1.026216796
173.0920687 0.5933140159
201.0869833 1.023832652
202.0709989 1.258797548
219.097548 1.741052181
230.0659135 0.7994631995
236.0764782 0.6865466635
245.1131981 2.109997271
246.0972137 2.284999724
247.0924626 1.117241959
263.1237627 4.071026938
264.1077783 1.88627621
273.1081127 4.474913587
274.0921283 7.209672788
277.1030273 0.7917681611
291.1186774 12.54876603
292.102693 12.0102519
309.1292421 11.06253006

Name: +ve in-silico MS/MS by CFM-ID for GHLDOJNMWGZIIT-UHFFFAOYSA-N
ID: GHLDOJNMWGZIIT-UHFFFAOYSA-N
Comment: Energy1
Num peaks: 31
43.01784114 1.786766004
45.0334912 1.523708933
61.02840582 10.92821731
63.04405588 4.449645324
71.01275576 3.076959546
73.02840582 1.872220519
89.02332044 4.483640933
91.0389705 0.9820076723
113.0709393 1.099076722
130.0498695 0.9426712901
142.0498695 1.294399755
144.0655196 0.9834883798
145.0495352 1.207961886
159.0764186 2.02247784
173.0920687 2.031015672
174.0760843 0.85205169
201.0869833 2.459432778
202.0709989 2.939186022
203.1026334 1.012662432
219.097548 1.572794467
230.0659135 1.237283181
245.1131981 2.840117154
246.0972137 3.01103791
248.1128637 0.9593945005
263.1237627 1.85104062
264.1077783 0.8753133827
273.1081127 3.357542374
274.0921283 5.32645824
291.1186774 3.39300426
292.102693 2.933921831
309.1292421 0.8946015096

Name: +ve in-silico MS/MS by CFM-ID for GHLDOJNMWGZIIT-UHFFFAOYSA-N
ID: GHLDOJNMWGZIIT-UHFFFAOYSA-N
Comment: Energy2
Num peaks: 31
29.00219107 1.371327136
31.01784114 1.523331177
41.00219107 1.080551727
43.01784114 3.172123038
45.0334912 2.613288097
56.99710569 4.080063771
58.02874017 0.9546931462
59.01275576 2.035468611
61.02840582 6.254190679
63.04405588 1.56809619
71.01275576 2.450777723
72.04439023 1.131633459
73.02840582 2.190347882
84.04439023 2.856643521
84.99202031 1.535810103
88.03930485 1.173906501
89.02332044 1.889097979
99.05528926 2.329522744
113.0709393 8.241893676
114.0549549 2.438746255
115.0865894 1.061927277
116.070605 1.524720333
130.0498695 2.527780926
143.081504 2.223271078
159.0764186 3.515159247
161.0920687 0.8803130959
162.0760843 1.361121841
173.0920687 2.83712267
201.0869833 1.676596909
245.1131981 1.760803127
273.1081127 1.432945698

Name: +ve in-silico MS/MS by CFM-ID for UXVGPBLLNUTXSC-UHFFFAOYSA-N
ID: UXVGPBLLNUTXSC-UHFFFAOYSA-N
Comment: Energy0
Num peaks: 27
56.99710569 0.6890733837
61.02840582 3.37336221
63.04405588 0.7506735943
73.02840582 0.7213049862
87.00767038 0.7398774901
91.0389705 2.955443996
112.0393049 0.6987055149
130.0498695 2.231291521
142.0498695 0.7280072181
144.0655196 1.144402384
159.0764186 3.210902681
163.0600999 1.10379296
200.0553488 1.232331945
217.0818979 1.740274026
230.0659135 0.8837983965
236.0764782 0.6350584925
245.1131981 1.37502611
246.0972137 2.030420283
247.0924626 1.266868704
263.1237627 4.272145846
264.1077783 1.973780354
273.1081127 3.440918975
274.0921283 6.202967297
277.1030273 0.7455654072
291.1186774 12.28636188
292.102693 12.53098608
309.1292421 11.17890264

Name: +ve in-silico MS/MS by CFM-ID for UXVGPBLLNUTXSC-UHFFFAOYSA-N
ID: UXVGPBLLNUTXSC-UHFFFAOYSA-N
Comment: Energy1
Num peaks: 31
43.01784114 1.707652236
45.0334912 1.446637173
61.02840582 10.12928876
63.04405588 4.258812526
73.02840582 3.244366431
75.04405588 1.050231327
91.0389705 4.290242031
93.05462057 0.9027164624
113.0709393 1.69848526
130.0498695 1.014945335
141.0658539 1.842049236
142.0498695 2.577782925
144.0655196 0.89147075
159.0764186 4.506368492
170.0447842 1.178341336
171.0764186 2.450274431
172.0604342 1.432600884
187.0713333 0.980101206
199.0713333 1.375958934
200.0553488 2.621307618
201.0869833 1.47330908
202.0709989 0.9647713395
217.0818979 1.467168498
230.0659135 1.264964774
245.1131981 1.948865466
246.0972137 2.566660655
263.1237627 1.729551276
273.1081127 2.098187267
274.0921283 3.971979141
291.1186774 2.468324455
292.102693 2.737442698

Name: +ve in-silico MS/MS by CFM-ID for UXVGPBLLNUTXSC-UHFFFAOYSA-N
ID: UXVGPBLLNUTXSC-UHFFFAOYSA-N
Comment: Energy2
Num peaks: 31
29.00219107 0.9476589939
31.01784114 1.461097571
41.00219107 0.8975853211
43.01784114 2.582694716
45.0334912 2.127746333
56.99710569 2.164609637
58.02874017 1.859524768
59.01275576 1.516660585
61.02840582 4.475469347
63.04405588 1.257190608
71.01275576 1.039724828
72.04439023 1.826078456
73.02840582 2.40138241
75.04405588 1.148745193
84.04439023 2.412984274
86.02365479 0.9962382578
87.00767038 0.8107945146
88.03930485 1.959179605
91.0389705 1.535550412
99.05528926 1.997755894
113.0709393 16.29927472
114.0549549 4.115016517
115.0865894 2.756190196
116.070605 2.70106226
130.0498695 2.840129506
141.0658539 1.466040236
143.081504 0.795043647
157.0607686 0.7934773076
159.0764186 7.892911926
161.0920687 0.839577993
171.0764186 1.361044544

Name: +ve in-silico MS/MS by CFM-ID for YVLPDHFVCISYLG-UHFFFAOYSA-N
ID: YVLPDHFVCISYLG-UHFFFAOYSA-N
Comment: Energy0
Num peaks: 28
59.01275576 3.406743072
61.02840582 0.7000850538
84.99202031 0.7388008243
89.02332044 2.967471076
112.0393049 0.6688552162
130.0498695 2.151680439
144.0655196 0.6568891087
159.0764186 1.637985368
163.0600999 1.04287287
173.0920687 0.6037196193
201.0869833 0.6521549042
202.0709989 1.171507016
203.1026334 0.6159030285
219.097548 1.746340434
231.097548 0.8128204221
232.0815636 0.8142732833
236.0764782 0.6647218649
245.1131981 1.800689577
246.0972137 2.289273464
249.1081127 1.116482291
263.1237627 4.134524031
264.1077783 1.905658817
273.1081127 4.000160102
274.0921283 7.137662371
277.1030273 1.026076866
291.1186774 12.48285258
292.102693 12.13458391
309.1292421 11.05157794

Name: +ve in-silico MS/MS by CFM-ID for YVLPDHFVCISYLG-UHFFFAOYSA-N
ID: YVLPDHFVCISYLG-UHFFFAOYSA-N
Comment: Energy1
Num peaks: 31
43.01784114 2.054660591
56.99710569 1.024463687
59.01275576 11.37663327
61.02840582 4.501802761
71.01275576 2.889295369
73.02840582 1.690845784
89.02332044 4.395275146
91.0389705 1.264393227
113.0709393 1.096208425
130.0498695 0.9443467641
142.0498695 1.291595086
144.0655196 0.9823161281
145.0495352 1.075913902
159.0764186 2.067065158
173.0920687 2.032007927
201.0869833 1.615916119
202.0709989 2.715740556
203.1026334 1.769005935
204.086649 0.9447414471
219.097548 1.516333823
232.0815636 1.237470219
245.1131981 2.553789209
246.0972137 3.076922957
248.1128637 0.8619327639
263.1237627 1.851110091
264.1077783 0.8620483241
273.1081127 3.349052241
274.0921283 5.082143578
291.1186774 3.057413086
292.102693 2.927222342
309.1292421 0.8886365124

Name: +ve in-silico MS/MS by CFM-ID for YVLPDHFVCISYLG-UHFFFAOYSA-N
ID: YVLPDHFVCISYLG-UHFFFAOYSA-N
Comment: Energy2
Num peaks: 31
31.01784114 1.134792837
41.00219107 2.70001765
43.01784114 2.778895465
56.99710569 4.006483384
58.02874017 0.9876814183
59.01275576 7.799021431
60.04439023 0.7969388504
61.02840582 2.571314543
71.01275576 2.534932228
72.04439023 1.17122147
73.02840582 1.946290056
75.04405588 0.8046702294
84.04439023 2.970290907
84.99202031 1.459775257
88.03930485 1.064579295
89.02332044 2.34725128
99.05528926 2.421607513
113.0709393 8.521198484
114.0549549 2.538512254
115.0865894 1.120484747
116.070605 1.597250279
130.0498695 2.511640988
143.081504 2.709381117
159.0764186 3.524962967
161.0920687 0.771588124
162.0760843 0.9612940912
173.0920687 2.973006537
201.0869833 0.7669472023
203.1026334 1.866779831
245.1131981 1.231071052
273.1081127 1.065803186

Name: +ve in-silico MS/MS by CFM-ID for WTFXQWCWRZTZCF-UHFFFAOYSA-N
ID: WTFXQWCWRZTZCF-UHFFFAOYSA-N
Comment: Energy0
Num peaks: 29
72.04439023 0.5287065532
112.0393049 0.7020121619
130.0498695 2.20717616
144.0655196 0.6264572224
159.0764186 1.671923673
163.0600999 1.140562538
180.086649 0.5301201281
183.0764186 0.5809027785
184.0604342 1.113628709
185.0920687 0.81326944
201.0869833 0.7493487288
213.0869833 1.473628455
214.0709989 2.063335031
215.1026334 0.5449755002
231.097548 1.314683722
236.0764782 0.6278277713
243.097548 1.368156597
244.0815636 1.16017039
245.1131981 2.445248394
246.0972137 2.789775699
249.1081127 0.6915615545
261.1081127 1.194698442
263.1237627 4.673468082
264.1077783 1.887487509
273.1081127 3.015755421
274.0921283 7.051329815
291.1186774 12.68567776
292.102693 12.54562999
309.1292421 11.94718723

Name: +ve in-silico MS/MS by CFM-ID for WTFXQWCWRZTZCF-UHFFFAOYSA-N
ID: WTFXQWCWRZTZCF-UHFFFAOYSA-N
Comment: Energy1
Num peaks: 31
55.01784114 0.7387745243
72.04439023 0.7682214097
84.04439023 0.9205081063
113.0709393 1.609091817
114.0549549 0.7703800101
115.0865894 0.9795207534
116.070605 0.7040913825
119.0338851 0.8951685879
130.0498695 1.606425387
141.0658539 0.7081819774
142.0498695 2.15835076
143.081504 0.9771887296
144.0655196 1.890068685
145.0495352 2.459099917
159.0764186 2.623477701
161.0920687 0.8118171885
162.0760843 1.077340072
163.0600999 2.156442751
180.086649 1.185333487
218.102299 2.005681193
245.1131981 5.082556145
246.0972137 7.40222105
247.1288481 1.123883574
248.1128637 1.481928499
263.1237627 4.236628285
264.1077783 2.056018061
273.1081127 3.987972001
274.0921283 10.42843646
291.1186774 5.567560676
292.102693 6.753831288
309.1292421 1.860891951

Name: +ve in-silico MS/MS by CFM-ID for WTFXQWCWRZTZCF-UHFFFAOYSA-N
ID: WTFXQWCWRZTZCF-UHFFFAOYSA-N
Comment: Energy2
Num peaks: 31
41.00219107 0.9348588575
57.0334912 3.590697281
58.02874017 1.379353538
59.04914126 1.722606355
71.01275576 1.089593893
72.04439023 1.781149392
74.0600403 2.711585522
84.04439023 2.561226475
99.05528926 2.324600915
103.0389705 1.490221214
113.0709393 6.504970838
114.0549549 1.780504928
115.0865894 1.326924858
116.070605 1.375003303
130.0498695 4.989054515
143.081504 1.19593549
147.0764186 1.055091421
157.0971541 2.426313346
158.0811697 1.940473783
159.0764186 4.895583445
162.0760843 0.9429055515
173.0920687 0.9720907385
183.0764186 1.947605222
185.0920687 2.335503615
187.1077188 3.112202082
191.1390189 0.9164331088
201.0869833 0.8200243112
203.1026334 1.628429303
245.1131981 2.242753714
273.1081127 0.8244210773
291.1186774 0.9004212717

Name: +ve in-silico MS/MS by CFM-ID for PISXXRPMDXMDCY-UHFFFAOYSA-N
ID: PISXXRPMDXMDCY-UHFFFAOYSA-N
Comment: Energy0
Num peaks: 25
55.01784114 0.8270046421
73.02840582 0.9380869339
112.0393049 0.753375662
113.0709393 0.8060669365
115.0865894 0.6817076384
130.0498695 2.666079982
141.0658539 0.7170013192
142.0498695 1.336851168
143.081504 0.8697096106
144.0655196 1.684164726
159.0764186 6.096794374
163.0600999 1.575732604
172.0604342 0.9699454681
180.086649 0.676165794
189.0869833 1.636089104
236.0764782 0.8154417252
245.1131981 1.300423944
246.0972137 2.664010851
263.1237627 5.281357276
264.1077783 2.360366489
273.1081127 1.34480782
274.0921283 6.156610381
291.1186774 10.22998858
292.102693 15.15265373
309.1292421 12.89511248

Name: +ve in-silico MS/MS by CFM-ID for PISXXRPMDXMDCY-UHFFFAOYSA-N
ID: PISXXRPMDXMDCY-UHFFFAOYSA-N
Comment: Energy1
Num peaks: 30
72.04439023 0.9216073369
84.04439023 0.8568655127
112.0393049 0.8629969515
113.0709393 4.412192864
114.0549549 2.0887924
115.0865894 1.745780039
116.070605 1.319160193
130.0498695 1.78944923
141.0658539 2.308048514
142.0498695 6.688784774
143.081504 2.801239216
144.0655196 2.847198281
145.0495352 1.307060244
159.0764186 8.776804182
163.0600999 2.250623076
171.0764186 0.9332230533
172.0604342 1.763756129
180.086649 1.176607946
189.0869833 1.151858916
218.102299 1.577528256
245.1131981 2.53003012
246.0972137 5.811326087
248.1128637 1.227520518
263.1237627 3.548018825
264.1077783 1.83052772
273.1081127 1.516599037
274.0921283 6.150551169
291.1186774 3.369215508
292.102693 5.812784775
309.1292421 1.399775876

Name: +ve in-silico MS/MS by CFM-ID for PISXXRPMDXMDCY-UHFFFAOYSA-N
ID: PISXXRPMDXMDCY-UHFFFAOYSA-N
Comment: Energy2
Num peaks: 31
41.00219107 0.8849438992
43.01784114 1.874902069
45.0334912 1.158183356
55.01784114 0.9046755034
58.02874017 1.922971192
59.01275576 0.9136356696
60.04439023 2.320321167
71.01275576 1.20430153
72.04439023 2.128890717
73.02840582 1.16972169
74.0600403 1.231656712
75.04405588 1.509372417
84.04439023 2.319821519
86.02365479 1.392957494
88.03930485 1.70385784
98.02365479 0.7028295647
99.05528926 2.188580035
100.0393049 1.081601533
101.0233204 0.7841726104
113.0709393 20.23563868
114.0549549 4.976704709
115.0865894 3.346424489
116.070605 3.521612365
130.0498695 3.467987152
141.0658539 1.179077785
142.0498695 0.7779016824
143.081504 3.433244709
144.0655196 1.002532086
147.1128041 0.7371671937
159.0764186 4.249890139
162.0760843 0.9350700103

Name: +ve in-silico MS/MS by CFM-ID for SLELFYUVDITJCE-UHFFFAOYSA-N
ID: SLELFYUVDITJCE-UHFFFAOYSA-N
Comment: Energy0
Num peaks: 27
43.01784114 0.6953106234
73.02840582 1.48618843
85.02840582 1.115479733
91.0389705 0.877440406
103.0389705 1.446377185
105.0546206 0.9833762054
112.0393049 0.7348589062
113.0709393 1.668855408
114.0549549 0.782016291
115.0865894 0.8149626941
130.0498695 2.640978495
141.0658539 0.9539092341
142.0498695 3.225005933
144.0655196 1.885783143
146.0811697 0.8014370453
159.0764186 7.803110343
163.0600999 2.274866059
180.086649 0.691044963
245.1131981 1.106876673
246.0972137 2.095439393
263.1237627 4.506686026
264.1077783 2.019929447
273.1081127 0.8468347257
274.0921283 5.445680134
291.1186774 8.556793325
292.102693 13.07140193
309.1292421 11.85353046

Name: +ve in-silico MS/MS by CFM-ID for SLELFYUVDITJCE-UHFFFAOYSA-N
ID: SLELFYUVDITJCE-UHFFFAOYSA-N
Comment: Energy1
Num peaks: 31
41.00219107 1.569468596
43.01784114 1.454648139
45.0334912 0.8067836387
55.01784114 1.495468823
73.02840582 1.146107286
84.04439023 1.029396403
113.0709393 2.14358386
114.0549549 1.140501092
130.0498695 1.375664273
141.0658539 0.8960501637
142.0498695 3.215975451
143.081504 0.828350496
144.0655196 1.065673825
145.0495352 1.005326307
159.0764186 4.169505271
162.0760843 0.8828354053
163.0600999 2.008817726
180.086649 1.553211068
218.102299 2.113340863
245.1131981 3.743368278
246.0972137 7.501904279
247.1288481 0.9528346253
248.1128637 1.609143055
263.1237627 4.595266116
264.1077783 2.50094457
273.1081127 1.77925805
274.0921283 8.835807504
281.1343274 1.231549208
291.1186774 4.753779522
292.102693 7.34783928
309.1292421 1.90932409

Name: +ve in-silico MS/MS by CFM-ID for SLELFYUVDITJCE-UHFFFAOYSA-N
ID: SLELFYUVDITJCE-UHFFFAOYSA-N
Comment: Energy2
Num peaks: 31
31.01784114 0.9563832517
41.00219107 2.505855825
43.01784114 3.700843256
45.0334912 2.87539754
47.04914126 0.932073324
58.02874017 1.463787188
71.01275576 1.263656789
72.04439023 1.811281418
73.02840582 2.216879413
74.0600403 0.9212986726
75.04405588 2.694890917
84.04439023 2.019495219
85.02840582 1.343376405
86.02365479 1.113077654
87.04405588 1.605741541
88.03930485 1.085354667
89.02332044 1.455570838
89.05970595 1.061338514
91.0389705 1.327082255
99.05528926 3.373935261
100.0393049 1.37359045
113.0709393 14.63481968
114.0549549 4.155477498
115.0865894 1.943189063
116.070605 2.640282935
130.0498695 1.994124202
145.0495352 1.004574361
159.0764186 8.319501185
161.0920687 0.9412114046
162.0760843 0.8995147159
245.1131981 0.9737465808

Name: +ve in-silico MS/MS by CFM-ID for RYGJQPNVBACNEF-UHFFFAOYSA-N
ID: RYGJQPNVBACNEF-UHFFFAOYSA-N
Comment: Energy0
Num peaks: 30
31.01784114 0.8016698041
72.04439023 0.5963867834
112.0393049 0.7669043094
130.0498695 2.443396696
144.0655196 0.7410441071
159.0764186 1.372838948
163.0600999 1.520374833
180.086649 0.8317464867
185.0920687 0.5639201999
200.0553488 0.6390705949
201.0869833 0.7117287368
202.0709989 0.7689227681
203.1026334 0.6771343907
213.0869833 0.585927991
214.0709989 1.762337033
217.0818979 1.425032268
218.102299 0.6162208489
219.097548 2.333787507
221.1131981 0.8328514362
231.097548 0.9290721054
236.0764782 1.010093882
245.1131981 0.9053547238
246.0972137 2.619594339
263.1237627 5.709470617
264.1077783 2.614380209
273.1081127 0.9699489774
274.0921283 6.007570683
291.1186774 8.703157493
292.102693 16.66154708
309.1292421 14.32706687

Name: +ve in-silico MS/MS by CFM-ID for RYGJQPNVBACNEF-UHFFFAOYSA-N
ID: RYGJQPNVBACNEF-UHFFFAOYSA-N
Comment: Energy1
Num peaks: 31
55.01784114 0.9859433615
72.04439023 0.8815399276
84.04439023 0.9787948321
113.0709393 2.587596531
114.0549549 1.282344731
115.0865894 1.091724366
116.070605 0.9618118094
130.0498695 1.672382592
141.0658539 1.088949733
142.0498695 3.722536034
143.081504 1.211293588
144.0655196 2.259233002
145.0495352 0.9717367546
159.0764186 3.795384005
161.0920687 0.864115798
163.0600999 2.709413515
180.086649 1.462565259
184.0604342 0.7673546422
188.0917343 0.7687454118
218.102299 2.267754643
245.1131981 2.869656659
246.0972137 6.612344285
247.1288481 0.757612307
248.1128637 1.593245144
263.1237627 4.444237608
264.1077783 2.288691482
273.1081127 1.824586527
274.0921283 7.82987209
291.1186774 4.387279307
292.102693 7.318758448
309.1292421 1.987261946

Name: +ve in-silico MS/MS by CFM-ID for RYGJQPNVBACNEF-UHFFFAOYSA-N
ID: RYGJQPNVBACNEF-UHFFFAOYSA-N
Comment: Energy2
Num peaks: 31
31.01784114 1.127609972
44.04947561 2.432676022
57.0334912 1.399472879
58.02874017 0.9050514551
60.04439023 1.064806155
72.04439023 1.059086898
73.02840582 1.781077876
84.04439023 2.679319641
87.04405588 1.912712219
99.05528926 2.472047136
113.0709393 3.520902465
114.0549549 1.190414683
116.070605 1.065070905
127.0865894 2.081802383
128.070605 1.580128447
130.0498695 6.19873236
143.081504 1.296295236
144.0655196 1.0566448
147.0764186 1.019449502
157.0607686 1.024320353
157.0971541 1.52219471
159.0764186 12.22467145
161.0920687 2.223523761
171.0764186 0.7638302964
173.0920687 2.151833562
174.0760843 1.028268403
187.1077188 1.148367813
203.1026334 1.953571047
207.1339335 0.7534256064
245.1131981 0.8732415367
291.1186774 1.814007242

Name: +ve in-silico MS/MS by CFM-ID for CYMUUVKEUQCYQA-UHFFFAOYSA-N
ID: CYMUUVKEUQCYQA-UHFFFAOYSA-N
Comment: Energy0
Num peaks: 16
112.0393049 0.794515304
130.0498695 2.674105126
144.0655196 0.8304552038
159.0764186 1.335955378
163.0600999 1.864948902
236.0764782 0.9601819712
245.1131981 1.94625543
246.0972137 3.421868602
261.1081127 1.024392777
263.1237627 6.665514985
264.1077783 2.96028189
273.1081127 1.513256094
274.0921283 7.77531802
291.1186774 13.02984129
292.102693 18.42123048
309.1292421 15.32467669

Name: +ve in-silico MS/MS by CFM-ID for CYMUUVKEUQCYQA-UHFFFAOYSA-N
ID: CYMUUVKEUQCYQA-UHFFFAOYSA-N
Comment: Energy1
Num peaks: 31
55.01784114 0.877212688
72.04439023 0.9176476447
84.04439023 1.061953755
101.0709393 0.8285868998
113.0709393 2.738708952
114.0549549 1.409544015
115.0865894 1.288371544
116.070605 1.036455198
130.0498695 1.8936117
141.0658539 1.109812541
142.0498695 3.978900926
143.081504 1.179651012
144.0655196 2.481787262
145.0495352 1.154286407
159.0764186 4.149309749
161.0920687 0.9902693626
162.0760843 0.8496146005
163.0600999 3.237671044
180.086649 1.56724795
218.102299 2.245242609
245.1131981 3.366292382
246.0972137 7.543466594
247.1288481 0.8647837447
248.1128637 1.538168605
263.1237627 5.012591902
264.1077783 2.504969672
273.1081127 1.698917055
274.0921283 7.99268451
291.1186774 4.391010578
292.102693 7.988632114
309.1292421 2.052470388

Name: +ve in-silico MS/MS by CFM-ID for CYMUUVKEUQCYQA-UHFFFAOYSA-N
ID: CYMUUVKEUQCYQA-UHFFFAOYSA-N
Comment: Energy2
Num peaks: 31
44.04947561 1.40586535
57.0334912 1.264060279
58.02874017 1.006445045
72.04439023 1.194286039
84.04439023 3.262166441
99.05528926 3.041246544
101.0709393 0.8571242419
102.0549549 0.7253072108
103.0389705 0.9606015272
113.0709393 4.382257007
114.0549549 1.681923408
115.0865894 1.450204807
116.070605 1.429267128
117.0546206 1.243133851
127.0865894 1.597719499
128.070605 1.189005642
130.0498695 5.210499188
143.081504 1.452509919
144.0655196 1.152196599
145.0495352 1.082741077
157.0971541 0.8430986317
159.0764186 12.32727945
162.0760843 1.685590433
163.0600999 1.053233575
171.0764186 0.9822901765
173.0920687 2.361714006
201.0869833 0.7605335794
203.1026334 1.656770758
218.102299 1.223280018
219.097548 2.309031294
245.1131981 3.193067944

Name: +ve in-silico MS/MS by CFM-ID for SNIATPDKUZZXAT-UHFFFAOYSA-N
ID: SNIATPDKUZZXAT-UHFFFAOYSA-N
Comment: Energy0
Num peaks: 19
113.0709393 1.780730039
114.0549549 0.8157642719
115.0865894 0.8746224316
130.0498695 2.844470655
141.0658539 0.9885277868
142.0498695 3.517094386
144.0655196 2.089877649
146.0811697 0.890868103
159.0764186 8.445482781
163.0600999 2.605757462
245.1131981 1.161788123
246.0972137 2.284078395
263.1237627 4.893891109
264.1077783 2.153081862
273.1081127 1.234658582
274.0921283 5.834228458
291.1186774 10.59349224
292.102693 14.28581705
309.1292421 12.74617415

Name: +ve in-silico MS/MS by CFM-ID for SNIATPDKUZZXAT-UHFFFAOYSA-N
ID: SNIATPDKUZZXAT-UHFFFAOYSA-N
Comment: Energy1
Num peaks: 29
55.01784114 1.243172278
72.04439023 0.8556186732
84.04439023 1.211478842
101.0709393 0.8722683407
113.0233204 0.8550963284
113.0709393 2.437152147
114.0549549 1.254781559
115.0865894 0.8887202085
130.0498695 1.61476619
141.0658539 0.971303532
142.0498695 3.722959797
143.081504 0.8513478121
144.0655196 1.31340745
145.0495352 0.9252255677
159.0764186 4.145599795
163.0600999 2.762221571
180.086649 1.88163166
218.102299 2.506837295
245.1131981 3.312796594
246.0972137 8.561328643
247.1288481 0.9237960045
248.1128637 1.744070816
263.1237627 5.55110572
264.1077783 2.915696974
273.1081127 1.851686784
274.0921283 9.05764064
291.1186774 4.689538116
292.102693 9.071841034
309.1292421 2.248171621

Name: +ve in-silico MS/MS by CFM-ID for SNIATPDKUZZXAT-UHFFFAOYSA-N
ID: SNIATPDKUZZXAT-UHFFFAOYSA-N
Comment: Energy2
Num peaks: 31
41.00219107 0.8879037281
55.01784114 1.160555454
58.02874017 1.700445813
72.04439023 2.215316779
73.02840582 1.662407254
74.0600403 1.134772479
75.04405588 0.9765317043
84.04439023 2.49258091
85.02840582 1.30497259
86.02365479 1.370083787
87.04405588 1.023760415
88.03930485 1.33511435
89.02332044 1.398809604
93.05462057 0.8821231046
99.05528926 4.037317712
100.0393049 1.742653928
102.0549549 0.7865421231
103.0389705 0.9653642425
113.0709393 18.09319016
114.0549549 5.108124377
115.0865894 2.427942734
116.070605 3.24581138
130.0498695 2.414118645
141.0658539 0.8971183187
142.0498695 0.9493823618
143.081504 1.070197042
145.0495352 1.48960488
147.1128041 0.9117866843
159.0764186 7.339190622
162.0760843 1.12029605
245.1131981 1.106474081

Name: +ve in-silico MS/MS by CFM-ID for SPLZMRIWSNXFTB-OWOJBTEDSA-N
ID: SPLZMRIWSNXFTB-OWOJBTEDSA-N
Comment: Energy0
Num peaks: 27
56.99710569 0.7129629238
61.02840582 3.370578368
63.04405588 0.7519052105
73.02840582 0.7378851865
87.00767038 0.7345484254
91.0389705 2.922865851
110.0236548 0.6698993439
128.0342195 2.144468542
142.0498695 0.6538614057
157.0607686 1.608096496
165.0757499 1.031015374
199.0713333 0.6884447545
200.0553488 1.16700227
217.0818979 1.743508858
230.0659135 0.8111839105
238.0921283 0.6660333986
245.1131981 2.1269978
246.0972137 2.381437537
247.0924626 1.118851189
263.1237627 4.145334398
264.1077783 1.857513766
273.1081127 4.464182404
274.0921283 7.233915113
277.1030273 0.7928056646
291.1186774 12.7139758
292.102693 12.12502993
309.1292421 11.08573847

Name: +ve in-silico MS/MS by CFM-ID for SPLZMRIWSNXFTB-OWOJBTEDSA-N
ID: SPLZMRIWSNXFTB-OWOJBTEDSA-N
Comment: Energy1
Num peaks: 31
43.01784114 1.776440039
45.0334912 1.534491436
61.02840582 10.97515123
63.04405588 4.73005361
73.02840582 4.02064996
75.04405588 1.331391999
91.0389705 4.605175682
93.05462057 1.034442261
111.0552893 1.039390466
128.0342195 0.9520260204
140.0342195 1.32503942
142.0498695 1.012910468
147.0651853 1.222803062
157.0607686 2.014567812
171.0764186 1.985894485
199.0713333 1.793925268
200.0553488 2.811395007
201.0869833 1.815288652
202.0709989 0.9665720727
217.0818979 1.587890787
230.0659135 1.28040583
245.1131981 2.891759627
246.0972137 3.257237844
248.1128637 0.9991256223
263.1237627 1.935221922
264.1077783 0.8729498181
273.1081127 3.267542384
274.0921283 5.350997933
291.1186774 2.943950093
292.102693 3.030750173
309.1292421 0.9078827259

Name: +ve in-silico MS/MS by CFM-ID for SPLZMRIWSNXFTB-OWOJBTEDSA-N
ID: SPLZMRIWSNXFTB-OWOJBTEDSA-N
Comment: Energy2
Num peaks: 31
29.00219107 1.192856388
31.01784114 1.836842605
41.00219107 1.404472195
43.01784114 3.309965992
45.0334912 2.736743366
56.99710569 2.861730942
58.02874017 0.8867270655
59.01275576 1.816873335
61.02840582 6.404890033
63.04405588 2.221044773
68.99710569 0.9006764002
70.02874017 1.144593581
73.02840582 3.874494443
75.04405588 2.09691245
82.02874017 2.644931209
91.0389705 2.076260756
97.0396392 2.445196951
111.0552893 7.132976827
112.0393049 2.073265874
113.0709393 1.167273438
114.0549549 1.701091611
128.0342195 2.461990846
141.0658539 2.13285746
157.0607686 3.307765994
159.0764186 0.916540013
164.0917343 1.311747844
171.0764186 2.271766996
199.0713333 1.058836719
201.0869833 1.873906711
245.1131981 1.8433064
273.1081127 1.218095883

Name: +ve in-silico MS/MS by CFM-ID for MPPKXNHAZBLHCC-UHFFFAOYSA-N
ID: MPPKXNHAZBLHCC-UHFFFAOYSA-N
Comment: Energy0
Num peaks: 28
56.99710569 0.7007212313
61.02840582 3.323636594
63.04405588 0.7413750344
70.02874017 0.7850667307
73.02840582 0.729434129
87.00767038 0.7262675564
91.0389705 2.880931579
110.0236548 0.6604693237
128.0342195 2.109918542
142.0498695 0.6438621562
157.0607686 1.584094358
165.0757499 1.014690946
199.0713333 0.6805599422
200.0553488 1.149184187
217.0818979 1.715998217
230.0659135 0.798828128
238.0921283 1.247887126
245.1131981 2.110395319
246.0972137 2.352125108
247.0924626 1.101303063
263.1237627 4.086159292
264.1077783 1.826648147
273.1081127 4.413053769
274.0921283 7.123550515
277.1030273 0.781483504
291.1186774 12.50385174
292.102693 11.88693306
309.1292421 10.83326094

Name: +ve in-silico MS/MS by CFM-ID for MPPKXNHAZBLHCC-UHFFFAOYSA-N
ID: MPPKXNHAZBLHCC-UHFFFAOYSA-N
Comment: Energy1
Num peaks: 31
43.01784114 1.792392019
45.0334912 1.528361592
61.02840582 10.93078222
63.04405588 4.710898182
73.02840582 4.004588641
75.04405588 1.326073478
91.0389705 4.586451166
93.05462057 1.030208937
111.0552893 1.028909182
128.0342195 0.9436395586
140.0342195 1.30823434
142.0498695 1.012780377
147.0651853 1.217918322
157.0607686 1.994480384
171.0764186 1.976969028
199.0713333 1.786759062
200.0553488 2.804726093
201.0869833 1.807594634
202.0709989 0.9637748549
217.0818979 1.579633882
230.0659135 1.277324921
245.1131981 2.878241021
246.0972137 3.246003039
248.1128637 0.9955779922
263.1237627 1.922828707
264.1077783 0.8685605362
273.1081127 3.25448951
274.0921283 5.340207692
291.1186774 2.926978968
292.102693 3.01637366
309.1292421 0.9006437625

Name: +ve in-silico MS/MS by CFM-ID for MPPKXNHAZBLHCC-UHFFFAOYSA-N
ID: MPPKXNHAZBLHCC-UHFFFAOYSA-N
Comment: Energy2
Num peaks: 31
29.00219107 1.192693569
31.01784114 1.839201629
41.00219107 1.121520408
43.01784114 3.291443721
45.0334912 2.710739225
56.99710569 2.712525929
58.02874017 1.006117545
59.01275576 1.813286102
60.04439023 0.9555188807
61.02840582 6.347019
63.04405588 2.201295761
68.99710569 0.9374797863
70.02874017 1.135132193
73.02840582 3.837679554
75.04405588 2.07698789
82.02874017 2.588193698
91.0389705 2.058599729
97.0396392 2.462252071
111.0552893 7.043416654
112.0393049 2.046660272
113.0709393 1.164660995
114.0549549 1.68107596
128.0342195 2.435839481
141.0658539 2.12458511
157.0607686 3.269158364
164.0917343 1.299283805
171.0764186 2.252513876
199.0713333 1.048775804
201.0869833 1.856991642
245.1131981 1.828928494
273.1081127 1.206521711

Name: +ve in-silico MS/MS by CFM-ID for OJJBKUXGRCXQAU-UHFFFAOYSA-N
ID: OJJBKUXGRCXQAU-UHFFFAOYSA-N
Comment: Energy0
Num peaks: 15
33.0334912 1.048046514
59.01275576 2.303974173
96.08077574 4.64192427
127.1229749 2.209249912
153.1022395 5.503037733
192.076753 5.339781047
218.0560175 2.633816409
249.0982167 2.536734682
269.1396876 6.228720264
284.1505866 1.029967214
286.1662367 11.80853076
312.1455012 3.806828415
317.160817 1.248687544
327.1451669 7.505812699
344.171716 23.14949859

Name: +ve in-silico MS/MS by CFM-ID for OJJBKUXGRCXQAU-UHFFFAOYSA-N
ID: OJJBKUXGRCXQAU-UHFFFAOYSA-N
Comment: Energy1
Num peaks: 31
40.01817548 0.668313282
54.03382555 1.085795091
59.01275576 8.679338376
79.05422664 1.151962972
81.06987671 1.119263183
96.08077574 5.188051253
110.0964258 1.521413287
127.1229749 2.052718735
132.0556236 3.831651018
153.1022395 2.22819091
160.0505382 4.13516341
162.0661883 0.6850321092
174.0661883 0.5887941175
176.0454529 0.6378274192
189.0770873 1.337672371
190.0611029 0.555856162
192.076753 7.097540094
203.0927374 0.6885669321
217.0720019 1.286886312
218.0560175 3.200706628
249.0982167 1.594277555
261.0982167 1.063485074
269.1396876 7.725924357
270.1349366 1.017359624
286.1662367 5.382821244
295.1189521 1.939805787
299.1502523 1.381059516
312.1455012 4.485324497
313.1295168 0.6726889648
327.1451669 4.862630037
344.171716 2.185946826

Name: +ve in-silico MS/MS by CFM-ID for OJJBKUXGRCXQAU-UHFFFAOYSA-N
ID: OJJBKUXGRCXQAU-UHFFFAOYSA-N
Comment: Energy2
Num peaks: 31
40.01817548 1.858150153
41.03857658 1.456207338
43.05422664 0.8494201686
50.00252542 0.742436843
52.01817548 1.546604938
53.03857658 0.7422560288
54.03382555 2.787494098
58.02874017 0.8312363249
59.01275576 0.9512780666
68.04947561 1.14374839
69.06987671 1.158808268
79.05422664 1.205622531
82.06512568 1.126005696
94.06512568 1.816165356
96.08077574 11.58142223
111.0916748 1.380284894
125.1073248 0.8056025065
127.1229749 2.222655642
132.0556236 16.44469928
134.0712737 3.98667552
153.1022395 2.087066855
160.0505382 3.550354855
174.0661883 1.198026639
187.0614373 1.91203857
189.0770873 1.987424369
190.0611029 0.9626888496
192.076753 7.04075678
203.0927374 1.318852575
229.1083875 0.8090826036
257.1396876 0.8591916652
269.1396876 1.073539382

Name: +ve in-silico MS/MS by CFM-ID for SQWVEVGQEKLGIJ-UHFFFAOYSA-N
ID: SQWVEVGQEKLGIJ-UHFFFAOYSA-N
Comment: Energy0
Num peaks: 14
96.08077574 4.687938049
144.0556236 9.087438096
146.0712737 7.127051757
148.0869237 1.926018565
172.0505382 1.8220567
174.0661883 1.602383653
206.092403 12.06877923
232.0716676 2.612383743
269.1396876 5.480447204
284.1505866 1.443199773
286.1662367 16.58086968
312.1455012 2.398359036
327.1451669 3.063927573
344.171716 10.46803031

Name: +ve in-silico MS/MS by CFM-ID for SQWVEVGQEKLGIJ-UHFFFAOYSA-N
ID: SQWVEVGQEKLGIJ-UHFFFAOYSA-N
Comment: Energy1
Num peaks: 11
59.01275576 1.673153912
96.08077574 4.440296947
144.0556236 2.261875359
146.0712737 35.68244123
148.0869237 3.166147621
174.0661883 9.90302568
176.0818384 1.598104394
190.0611029 2.032027562
206.092403 11.05673329
269.1396876 4.807766963
286.1662367 3.541889156

Name: +ve in-silico MS/MS by CFM-ID for SQWVEVGQEKLGIJ-UHFFFAOYSA-N
ID: SQWVEVGQEKLGIJ-UHFFFAOYSA-N
Comment: Energy2
Num peaks: 11
41.03857658 1.046268262
54.03382555 1.804240968
94.06512568 0.9884918189
96.08077574 6.40672802
144.0556236 27.35634239
146.0712737 31.76100757
148.0869237 4.922085384
172.0505382 1.713642848
174.0661883 1.547146329
187.0614373 1.244630999
206.092403 1.366276798

Name: +ve in-silico MS/MS by CFM-ID for AVUWTHCKKWGJDS-UHFFFAOYSA-N
ID: AVUWTHCKKWGJDS-UHFFFAOYSA-N
Comment: Energy0
Num peaks: 13
59.01275576 2.015586176
96.08077574 5.080845403
144.0556236 5.128426498
146.0712737 4.055117801
174.0661883 1.720240172
206.092403 21.36907428
232.0716676 5.522793021
249.0982167 1.741032792
269.1396876 4.052243887
286.1662367 7.848004757
312.1455012 2.555138118
327.1451669 4.89404545
344.171716 15.07440057

Name: +ve in-silico MS/MS by CFM-ID for AVUWTHCKKWGJDS-UHFFFAOYSA-N
ID: AVUWTHCKKWGJDS-UHFFFAOYSA-N
Comment: Energy1
Num peaks: 13
59.01275576 7.829871407
96.08077574 4.15206984
144.0556236 1.7504857
146.0712737 17.57328538
148.0869237 1.964605731
174.0661883 10.08614434
176.0818384 3.315744172
190.0611029 3.422761068
206.092403 22.43296802
232.0716676 2.379211184
269.1396876 2.352724109
286.1662367 1.789245934
312.1455012 1.266531688

Name: +ve in-silico MS/MS by CFM-ID for AVUWTHCKKWGJDS-UHFFFAOYSA-N
ID: AVUWTHCKKWGJDS-UHFFFAOYSA-N
Comment: Energy2
Num peaks: 15
40.01817548 1.299950535
41.03857658 1.344576835
52.01817548 1.18533187
54.03382555 1.929933013
69.06987671 1.213005916
79.05422664 1.259480365
96.08077574 4.3603115
131.0603746 2.478299148
144.0556236 27.9515049
146.0712737 21.60762425
148.0869237 5.664803024
174.0661883 3.842518416
188.0818384 1.191970314
189.0770873 1.369431092
206.092403 4.441876035

Name: +ve in-silico MS/MS by CFM-ID for QSVMSTHJOLCSSN-UHFFFAOYSA-N
ID: QSVMSTHJOLCSSN-UHFFFAOYSA-N
Comment: Energy0
Num peaks: 14
59.01275576 1.983891732
96.08077574 4.997715742
113.1073248 1.441577783
144.0556236 5.117302982
146.0712737 4.012294829
174.0661883 1.591045157
206.092403 21.19231637
232.0716676 4.60157556
249.0982167 1.559611732
269.1396876 4.012090692
286.1662367 7.824661559
312.1455012 2.547680707
327.1451669 4.804114592
344.171716 15.01305587

Name: +ve in-silico MS/MS by CFM-ID for QSVMSTHJOLCSSN-UHFFFAOYSA-N
ID: QSVMSTHJOLCSSN-UHFFFAOYSA-N
Comment: Energy1
Num peaks: 14
59.01275576 7.781923357
96.08077574 3.963131041
144.0556236 1.750377345
146.0712737 17.54386941
148.0869237 1.964024923
174.0661883 9.965461201
176.0818384 3.315190848
188.0818384 1.180650753
190.0611029 3.36511706
206.092403 22.16442815
232.0716676 2.27047417
269.1396876 2.346734075
286.1662367 1.786320864
312.1455012 1.2644372

Name: +ve in-silico MS/MS by CFM-ID for QSVMSTHJOLCSSN-UHFFFAOYSA-N
ID: QSVMSTHJOLCSSN-UHFFFAOYSA-N
Comment: Energy2
Num peaks: 16
40.01817548 1.29215445
41.03857658 1.336520001
52.01817548 1.178223177
54.03382555 1.918358785
69.06987671 1.205737468
79.05422664 1.251933438
96.08077574 4.449096196
131.0603746 2.462956274
144.0556236 27.77451238
146.0712737 21.33360216
148.0869237 5.629043294
172.0505382 1.964899623
174.0661883 2.685298859
187.0614373 1.297598819
188.0818384 1.184367059
206.092403 4.047731044

Name: +ve in-silico MS/MS by CFM-ID for CUTRYGQGCRBXMI-UHFFFAOYSA-N
ID: CUTRYGQGCRBXMI-UHFFFAOYSA-N
Comment: Energy0
Num peaks: 13
59.01275576 2.013474795
96.08077574 5.075404092
144.0556236 5.1234258
146.0712737 4.051455642
174.0661883 1.71873922
206.092403 21.34261552
232.0716676 5.516772695
249.0982167 1.739013887
269.1396876 4.048392061
286.1662367 7.838342625
312.1455012 2.552051422
327.1451669 4.888024174
344.171716 15.0490034

Name: +ve in-silico MS/MS by CFM-ID for CUTRYGQGCRBXMI-UHFFFAOYSA-N
ID: CUTRYGQGCRBXMI-UHFFFAOYSA-N
Comment: Energy1
Num peaks: 13
59.01275576 7.830770281
96.08077574 4.149671793
144.0556236 1.751548291
146.0712737 17.580629
148.0869237 1.965338792
174.0661883 10.08636663
176.0818384 3.317408603
190.0611029 3.367368214
206.092403 22.43376525
232.0716676 2.377740987
269.1396876 2.351412511
286.1662367 1.787942493
312.1455012 1.265598358

Name: +ve in-silico MS/MS by CFM-ID for CUTRYGQGCRBXMI-UHFFFAOYSA-N
ID: CUTRYGQGCRBXMI-UHFFFAOYSA-N
Comment: Energy2
Num peaks: 15
40.01817548 1.298523251
41.03857658 1.34310182
52.01817548 1.184030431
54.03382555 1.927814038
69.06987671 1.211675236
79.05422664 1.258098702
96.08077574 4.355484078
131.0603746 2.475085335
144.0556236 27.91129058
146.0712737 21.57991797
148.0869237 5.656764048
174.0661883 3.837977258
188.0818384 1.190199586
189.0770873 1.367928812
206.092403 4.436585669

Name: +ve in-silico MS/MS by CFM-ID for KKEGSDKKOQZQHH-UHFFFAOYSA-N
ID: KKEGSDKKOQZQHH-UHFFFAOYSA-N
Comment: Energy0
Num peaks: 14
59.01275576 1.985974794
96.08077574 5.003082326
113.1073248 1.443158208
144.0556236 5.122292541
146.0712737 4.015919616
174.0661883 1.592436739
206.092403 21.21860064
232.0716676 4.606814414
249.0982167 1.561475768
269.1396876 4.015906285
286.1662367 7.834293327
312.1455012 2.5507578
327.1451669 4.810053445
344.171716 15.03836206

Name: +ve in-silico MS/MS by CFM-ID for KKEGSDKKOQZQHH-UHFFFAOYSA-N
ID: KKEGSDKKOQZQHH-UHFFFAOYSA-N
Comment: Energy1
Num peaks: 14
59.01275576 7.780998704
96.08077574 3.96542712
144.0556236 1.749314837
146.0712737 17.53651097
148.0869237 1.963291647
174.0661883 9.965174152
176.0818384 3.31352634
188.0818384 1.179798423
190.0611029 3.420471654
206.092403 22.16348429
232.0716676 2.271885543
269.1396876 2.34804222
286.1662367 1.787622104
312.1455012 1.265368944

Name: +ve in-silico MS/MS by CFM-ID for KKEGSDKKOQZQHH-UHFFFAOYSA-N
ID: KKEGSDKKOQZQHH-UHFFFAOYSA-N
Comment: Energy2
Num peaks: 16
40.01817548 1.29356776
41.03857658 1.337980587
52.01817548 1.179511873
54.03382555 1.920457014
69.06987671 1.207055131
79.05422664 1.253301585
96.08077574 4.454001807
131.0603746 2.466141066
144.0556236 27.81437993
146.0712737 21.36090334
148.0869237 5.637012538
172.0505382 1.967046919
174.0661883 2.68855806
187.0614373 1.299016871
188.0818384 1.186122726
206.092403 4.052568739

Name: +ve in-silico MS/MS by CFM-ID for SKEXKDRSMBXBDB-UHFFFAOYSA-N
ID: SKEXKDRSMBXBDB-UHFFFAOYSA-N
Comment: Energy0
Num peaks: 10
217.1223062 2.260650627
231.1015708 2.105693159
245.1172208 9.415614651
247.0964854 3.957321056
247.1328709 1.999969961
249.1121354 4.215661965
263.1277855 7.472466717
273.1121354 12.36430079
291.1227001 27.45305405
309.1332648 10.54374098

Name: +ve in-silico MS/MS by CFM-ID for SKEXKDRSMBXBDB-UHFFFAOYSA-N
ID: SKEXKDRSMBXBDB-UHFFFAOYSA-N
Comment: Energy1
Num peaks: 30
39.02292652 0.9415225945
125.0233204 1.317693456
127.0389705 1.872665892
129.0546206 1.204429893
141.0546206 1.572325906
143.0702706 0.749315808
151.075356 1.072475352
165.0546206 0.7478007867
167.0702706 0.8087328649
169.0859207 1.024774727
179.0702706 0.7278336361
195.0651853 0.8498676894
197.0808353 1.955351062
201.0910061 4.137733575
203.1066561 0.9325244084
205.1223062 2.066724935
217.1223062 6.26975133
219.1379563 1.042069542
229.0859207 2.68187034
231.0651853 0.8719998342
231.1015708 5.277835569
245.1172208 7.551786326
247.0964854 6.391469211
247.1328709 2.96280851
249.1121354 6.259147288
263.1277855 6.794693617
265.1434356 1.393768432
273.1121354 4.321534458
291.1227001 4.988804206
309.1332648 1.330419065

Name: +ve in-silico MS/MS by CFM-ID for SKEXKDRSMBXBDB-UHFFFAOYSA-N
ID: SKEXKDRSMBXBDB-UHFFFAOYSA-N
Comment: Energy2
Num peaks: 31
39.02292652 8.918918899
41.03857658 2.828072571
49.00727645 1.105286382
55.05422664 1.258394655
65.03857658 1.515672467
83.01275576 1.168906488
99.04405588 6.306141553
101.0597059 1.410043936
109.0284058 1.220625175
109.0647913 1.270657032
111.0440559 1.076002752
121.0647913 1.081232633
125.0233204 2.389369409
127.0389705 2.693398537
129.0546206 1.89783292
151.075356 2.584029098
161.0960915 2.587149175
163.1117415 1.009333272
165.0546206 4.225182018
167.0702706 2.106537671
169.0859207 1.927940538
177.0910061 1.09125078
195.0651853 1.548161123
197.0808353 1.86147961
217.1223062 2.448504886
221.1172208 1.461431448
229.0859207 1.377512222
231.1015708 2.867515874
245.1172208 2.02909265
247.0964854 1.359217075
247.1328709 1.003331163

Name: +ve in-silico MS/MS by CFM-ID for PSEYVDIBZBXWDM-UHFFFAOYSA-N
ID: PSEYVDIBZBXWDM-UHFFFAOYSA-N
Comment: Energy0
Num peaks: 14
55.05422664 0.8955508611
57.06987671 1.560795814
217.1223062 1.266952102
229.0859207 0.9668025074
231.1015708 3.022465532
245.1172208 6.639368323
247.0964854 3.367407088
247.1328709 1.459907173
249.1121354 3.935795719
263.1277855 6.762414707
265.1434356 0.7384987935
273.1121354 17.8364078
291.1227001 23.86314287
309.1332648 8.368111977

Name: +ve in-silico MS/MS by CFM-ID for PSEYVDIBZBXWDM-UHFFFAOYSA-N
ID: PSEYVDIBZBXWDM-UHFFFAOYSA-N
Comment: Energy1
Num peaks: 31
55.05422664 0.9901384191
57.06987671 0.8085981624
59.01275576 1.348845089
68.99710569 0.6966695543
71.01275576 1.054327757
81.0334912 0.8356919931
83.04914126 1.5429281
85.06479133 1.319027786
97.06479133 1.187139917
137.0960915 0.6375892357
151.075356 1.022704173
169.0859207 0.6671164246
187.075356 1.207273347
197.0808353 1.274125635
201.0910061 2.072992981
203.1066561 4.547098024
205.1223062 2.877073323
217.1223062 4.617181818
219.1379563 1.521191205
229.0859207 3.298402728
231.1015708 5.45183141
243.1015708 0.6498027554
245.1172208 6.454876207
247.0964854 5.017592247
247.1328709 2.268678551
249.1121354 5.222265267
263.1277855 6.765083237
265.1434356 0.8943696272
273.1121354 3.3049933
291.1227001 3.426390408
309.1332648 0.8851955289

Name: +ve in-silico MS/MS by CFM-ID for PSEYVDIBZBXWDM-UHFFFAOYSA-N
ID: PSEYVDIBZBXWDM-UHFFFAOYSA-N
Comment: Energy2
Num peaks: 31
25.00727645 3.340701134
39.02292652 4.152132579
41.03857658 2.486305923
55.01784114 1.42684357
55.05422664 7.723502891
57.06987671 5.287677662
65.03857658 1.393707146
68.99710569 1.731718649
71.01275576 1.797845944
73.02840582 1.062118603
81.0334912 1.528291519
83.01275576 3.125392212
83.04914126 1.186883023
85.06479133 1.604628745
125.0233204 0.9109317959
135.0804414 1.467971679
137.0960915 1.352710472
151.075356 2.409317173
165.0546206 2.39444406
167.0702706 1.042431452
169.0859207 0.9487336355
195.0651853 0.8886679186
197.0808353 1.060579487
203.1066561 1.631650431
205.0859207 1.385030719
217.1223062 2.780115837
219.1015708 0.872150031
231.1015708 1.976956702
245.1172208 1.6383038
247.1328709 1.038267481
249.1121354 0.9248740295

Name: +ve in-silico MS/MS by CFM-ID for PWOVRTXSMIUZNN-UHFFFAOYSA-N
ID: PWOVRTXSMIUZNN-UHFFFAOYSA-N
Comment: Energy0
Num peaks: 6
110.0964258 13.86361689
128.1069905 3.585936321
171.0651853 2.127590043
199.0600999 13.59678539
308.1492492 7.11057529
326.1598139 40.39265909

Name: +ve in-silico MS/MS by CFM-ID for PWOVRTXSMIUZNN-UHFFFAOYSA-N
ID: PWOVRTXSMIUZNN-UHFFFAOYSA-N
Comment: Energy1
Num peaks: 24
68.04947561 0.8092754878
73.02840582 0.7188039213
82.06512568 0.7499226296
84.08077574 1.004230946
85.02840582 0.8835713551
87.04405588 0.541179224
108.0807757 2.514355484
110.0964258 28.75616316
115.0389705 0.5349395351
127.0389705 0.6639374035
128.1069905 3.794450592
153.0546206 0.6149501303
169.0495352 1.125716458
171.0651853 2.799762868
181.0495352 3.298502929
183.0651853 0.8107206672
199.0600999 13.90600385
217.0706646 0.8228510677
294.1335992 1.51499679
296.1492492 1.645684885
298.1648993 0.6494887404
308.1492492 3.929350951
310.1285138 0.5781997841
326.1598139 7.799443131

Name: +ve in-silico MS/MS by CFM-ID for PWOVRTXSMIUZNN-UHFFFAOYSA-N
ID: PWOVRTXSMIUZNN-UHFFFAOYSA-N
Comment: Energy2
Num peaks: 31
45.0334912 2.230501238
68.04947561 3.199875253
70.06512568 0.9626988385
82.06512568 1.033975183
83.01275576 0.9974474781
85.02840582 2.157980273
87.04405588 1.840138322
96.08077574 0.9974655006
97.02840582 3.074313749
98.0964258 1.046825813
101.0233204 1.524023827
104.0494756 1.315811322
105.0546206 1.236004961
108.0807757 1.988527806
110.0964258 10.19907105
117.0546206 1.026580309
125.0233204 1.546443574
127.0389705 1.742691887
128.1069905 2.183216318
139.0389705 1.257725328
143.0338851 1.132706596
145.0495352 1.427804224
153.0546206 2.272469338
155.0338851 2.082155654
169.0495352 2.192815594
171.0651853 1.08364271
181.0495352 2.816439182
183.0287997 1.187156228
183.0651853 1.538692471
199.0600999 1.52770128
296.1492492 1.501216241

Name: +ve in-silico MS/MS by CFM-ID for DVMNBPVVGVQVQD-UHFFFAOYSA-N
ID: DVMNBPVVGVQVQD-UHFFFAOYSA-N
Comment: Energy0
Num peaks: 6
110.0964258 13.53756725
128.1069905 8.201883349
171.0651853 5.627215485
199.0600999 9.399083179
308.1492492 4.623811454
326.1598139 38.85305735

Name: +ve in-silico MS/MS by CFM-ID for DVMNBPVVGVQVQD-UHFFFAOYSA-N
ID: DVMNBPVVGVQVQD-UHFFFAOYSA-N
Comment: Energy1
Num peaks: 19
68.04947561 0.9137697672
73.02840582 1.867977399
82.06512568 0.8720072545
84.08077574 1.163243761
85.02840582 0.7491911254
108.0807757 2.867650708
110.0964258 32.32493478
128.1069905 4.71819103
153.0546206 1.054243079
169.0495352 0.9189316892
171.0651853 3.817802449
199.0600999 11.20730479
217.0706646 0.9424942466
252.086649 0.7861956095
254.102299 0.69702235
294.1335992 1.349226856
296.1492492 0.7791673053
308.1492492 3.602317807
326.1598139 9.560732846

Name: +ve in-silico MS/MS by CFM-ID for DVMNBPVVGVQVQD-UHFFFAOYSA-N
ID: DVMNBPVVGVQVQD-UHFFFAOYSA-N
Comment: Energy2
Num peaks: 31
45.0334912 1.184357428
68.04947561 2.868760877
73.02840582 1.015823104
81.0334912 1.476729294
82.06512568 1.276700224
83.04914126 0.9033401886
84.08077574 1.010535101
96.08077574 1.680040779
98.0964258 2.613247911
99.04405588 0.9538129076
100.1120759 1.661533396
104.0494756 2.147722917
108.0807757 2.490350264
110.0964258 17.58425837
111.0440559 3.154536794
112.0756904 1.199470819
113.0597059 1.383607967
115.0389705 1.284016136
117.0546206 1.732291968
120.0443902 0.987886178
122.0600403 1.415012427
126.0913404 1.312833621
127.0389705 1.343299757
128.1069905 9.365062497
131.0338851 1.284282774
153.0546206 1.672036839
169.0495352 1.83440933
171.0651853 1.01526589
183.0287997 0.9194487867
183.0651853 1.012097953
199.0600999 1.004340393

Name: +ve in-silico MS/MS by CFM-ID for DBCPTTKSMZAZLI-UHFFFAOYSA-N
ID: DBCPTTKSMZAZLI-UHFFFAOYSA-N
Comment: Energy0
Num peaks: 6
110.0964258 13.77635604
128.1069905 3.438356761
171.0651853 3.945462693
199.0600999 14.2343762
294.1335992 5.811353248
326.1598139 39.77667519

Name: +ve in-silico MS/MS by CFM-ID for DBCPTTKSMZAZLI-UHFFFAOYSA-N
ID: DBCPTTKSMZAZLI-UHFFFAOYSA-N
Comment: Energy1
Num peaks: 14
59.01275576 1.387561318
68.04947561 0.8263968135
82.06512568 0.7657111133
84.08077574 1.024282067
108.0807757 2.578464656
110.0964258 29.94818309
128.1069905 3.513281705
139.0389705 0.9399767911
169.0495352 1.778624254
171.0651853 7.156522334
199.0600999 16.34045837
294.1335992 1.824074055
308.1492492 4.237190569
326.1598139 8.086395994

Name: +ve in-silico MS/MS by CFM-ID for DBCPTTKSMZAZLI-UHFFFAOYSA-N
ID: DBCPTTKSMZAZLI-UHFFFAOYSA-N
Comment: Energy2
Num peaks: 31
39.02292652 1.947482807
51.02292652 1.323145583
61.02840582 1.885834571
68.04947561 2.972792385
69.0334912 0.9989327399
79.01784114 2.526460984
82.06512568 0.9869991398
85.02840582 1.170645677
87.04405588 1.059541413
94.06512568 0.9921809604
96.08077574 1.055901737
97.02840582 2.347544541
98.0964258 1.023199618
104.0494756 1.169441419
108.0807757 2.056674882
110.0964258 9.792956652
112.1120759 0.8766297426
115.0389705 0.9259526702
125.0233204 0.940123464
127.0389705 2.042230144
128.1069905 1.192998539
139.0389705 6.766504304
141.0546206 3.480895993
157.0495352 1.377052422
167.0338851 0.8833662624
169.0495352 2.516443563
171.0651853 2.462258772
185.0444498 2.143189216
199.0600999 1.516156642
204.1019051 2.487782936
300.1441638 0.8383566565

Name: +ve in-silico MS/MS by CFM-ID for MZMOYYYWIPQXGF-UHFFFAOYSA-N
ID: MZMOYYYWIPQXGF-UHFFFAOYSA-N
Comment: Energy0
Num peaks: 13
59.01275576 1.539389672
71.01275576 1.630187857
73.06479133 2.421402265
89.02332044 1.65994129
235.0600999 1.315171537
245.1172208 1.771352033
247.0964854 2.672611492
249.1121354 8.879635657
253.0706646 1.353005177
263.1277855 1.394662973
273.1121354 12.24832749
291.1227001 27.00203884
309.1332648 17.08830287

Name: +ve in-silico MS/MS by CFM-ID for MZMOYYYWIPQXGF-UHFFFAOYSA-N
ID: MZMOYYYWIPQXGF-UHFFFAOYSA-N
Comment: Energy1
Num peaks: 31
59.01275576 1.419704316
65.03857658 1.452757963
67.05422664 1.766082247
71.01275576 3.455984866
73.02840582 0.9934428864
73.06479133 2.883928558
85.06479133 1.399422558
89.02332044 2.321375014
165.0546206 1.46619434
193.0495352 1.473323233
207.0651853 2.485688307
209.0808353 1.013997789
219.1015708 1.80489858
221.1172208 1.355666444
223.0600999 0.9411242063
233.0444498 2.651798779
235.0600999 2.444173987
245.1172208 4.518563632
247.0964854 2.726268793
247.1328709 1.170958877
249.0757499 1.120546025
249.1121354 6.520154982
251.0550145 2.587648956
253.0706646 1.057136174
261.1121354 0.9918283215
263.1277855 3.683694405
265.1070501 1.084799728
267.0863146 1.435291448
273.1121354 6.901040696
291.1227001 9.880182906
309.1332648 4.230939671

Name: +ve in-silico MS/MS by CFM-ID for MZMOYYYWIPQXGF-UHFFFAOYSA-N
ID: MZMOYYYWIPQXGF-UHFFFAOYSA-N
Comment: Energy2
Num peaks: 31
41.00219107 1.477473161
43.01784114 2.892717536
55.05422664 6.884857114
59.01275576 2.296571298
65.03857658 5.790037263
67.05422664 3.054694672
68.99710569 2.01754896
69.06987671 3.061438434
71.01275576 2.408354258
73.02840582 1.229463013
73.06479133 2.025370759
83.04914126 0.957331417
84.99202031 2.272365655
87.00767038 1.531325445
89.02332044 1.630038108
135.0076704 1.123461125
165.0546206 1.933590475
193.0495352 2.266234103
205.0495352 1.365200167
205.0859207 1.563730379
207.0651853 4.034243054
219.1015708 1.225944595
233.0444498 1.679619345
233.0808353 1.35118001
235.0600999 2.070376628
245.1172208 1.571194936
249.0757499 1.010769684
253.0706646 0.9758271596
259.0964854 1.342782251
261.1121354 1.21002408
275.0914 1.756837905

Name: +ve in-silico MS/MS by CFM-ID for JHNBEVNIZLYZRO-UHFFFAOYSA-N
ID: JHNBEVNIZLYZRO-UHFFFAOYSA-N
Comment: Energy0
Num peaks: 9
105.0698767 2.783222101
119.0338851 2.582415129
176.1069905 2.37794276
208.1332052 8.640247016
266.1386845 4.996223188
276.1230345 2.949885502
294.1335992 11.20739821
308.1492492 15.37364884
326.1598139 30.19285102

Name: +ve in-silico MS/MS by CFM-ID for JHNBEVNIZLYZRO-UHFFFAOYSA-N
ID: JHNBEVNIZLYZRO-UHFFFAOYSA-N
Comment: Energy1
Num peaks: 20
27.02292652 1.813518002
87.04405588 6.511426724
89.02332044 1.252825019
105.0698767 10.59451475
148.1120759 3.399560721
176.1069905 3.407260309
208.1332052 7.185286451
236.1281199 4.355470153
248.1281199 2.853648618
250.1437699 1.46582834
264.1230345 1.862628475
266.1386845 4.695966607
276.1230345 3.139940537
278.1386845 4.356978038
280.1543346 2.130859176
290.1386845 1.451775726
294.1335992 6.652818873
296.1492492 3.927810597
308.1492492 5.61183273
326.1598139 4.413540681

Name: +ve in-silico MS/MS by CFM-ID for JHNBEVNIZLYZRO-UHFFFAOYSA-N
ID: JHNBEVNIZLYZRO-UHFFFAOYSA-N
Comment: Energy2
Num peaks: 18
59.01275576 1.115910753
65.03857658 0.8925479153
73.02840582 2.554990948
75.04405588 0.8984278296
79.05422664 0.9985466679
87.04405588 1.864993196
89.02332044 1.736006166
89.03857658 2.165168796
102.0549549 1.101593391
105.0698767 11.1247355
120.0807757 4.484023923
146.0964258 24.60831107
148.1120759 9.938825864
150.1277259 1.253267215
176.1069905 7.226960157
192.1019051 2.128961303
208.1332052 4.728056595
234.1124698 1.768806232

Name: +ve in-silico MS/MS by CFM-ID for SHVMYPTYYHNYNI-UHFFFAOYSA-N
ID: SHVMYPTYYHNYNI-UHFFFAOYSA-N
Comment: Energy0
Num peaks: 11
73.02840582 2.140667876
105.0698767 2.651751793
208.1332052 3.305742402
218.1175552 1.905451573
254.1386845 5.090195402
264.1230345 9.660892551
280.1543346 19.55131333
282.1699847 2.1128786
294.1335992 4.810944343
308.1492492 3.357626169
326.1598139 26.28575776

Name: +ve in-silico MS/MS by CFM-ID for SHVMYPTYYHNYNI-UHFFFAOYSA-N
ID: SHVMYPTYYHNYNI-UHFFFAOYSA-N
Comment: Energy1
Num peaks: 22
73.02840582 5.054871193
87.04405588 3.538569833
105.0698767 10.87482511
133.0495352 3.431026164
192.1019051 1.642227525
206.1175552 1.443388122
208.1332052 6.612372251
218.1175552 1.51262315
222.1124698 2.16887131
236.1281199 1.600826653
246.1124698 1.322384749
248.1281199 3.886449452
250.1437699 2.84700727
254.1386845 2.138633168
264.1230345 3.506627646
278.1386845 1.992776067
280.1543346 10.00772778
282.1699847 1.34000636
294.1335992 5.072974725
296.1492492 1.546115067
308.1492492 4.424588549
326.1598139 5.060655257

Name: +ve in-silico MS/MS by CFM-ID for SHVMYPTYYHNYNI-UHFFFAOYSA-N
ID: SHVMYPTYYHNYNI-UHFFFAOYSA-N
Comment: Energy2
Num peaks: 19
45.0334912 2.331106942
73.02840582 1.126836789
89.03857658 2.185499734
105.0698767 12.46187445
120.0807757 4.350961619
133.0495352 1.956152889
148.0604342 1.134237393
190.086255 3.3281442
192.1019051 12.89647893
194.1175552 1.851019955
206.1175552 13.62237859
208.1332052 6.00154264
218.0811697 1.248487106
218.1175552 2.058701184
222.1124698 4.187187839
236.1281199 3.162194911
238.1073844 3.056509376
248.1281199 1.607656752
254.1386845 1.859714709

Name: +ve in-silico MS/MS by CFM-ID for YTDYKYPXYRZGQN-UHFFFAOYSA-N
ID: YTDYKYPXYRZGQN-UHFFFAOYSA-N
Comment: Energy0
Num peaks: 22
85.02840582 1.444977727
99.04405588 1.199467272
205.0859207 1.868732673
207.1015708 1.088042741
219.1015708 2.505147005
223.0964854 1.328058071
231.1015708 2.430786194
237.1121354 2.267829523
245.1172208 1.096886225
247.1328709 0.9753683128
249.1121354 0.9980615047
259.0964854 3.585872861
261.1121354 1.383649707
263.1277855 1.43412337
265.1434356 1.003885322
273.1121354 11.41943062
275.0914 1.036763156
277.1070501 4.232141726
279.1227001 0.9956324414
291.1227001 23.91518796
293.1019647 2.003199097
309.1332648 12.64892835

Name: +ve in-silico MS/MS by CFM-ID for YTDYKYPXYRZGQN-UHFFFAOYSA-N
ID: YTDYKYPXYRZGQN-UHFFFAOYSA-N
Comment: Energy1
Num peaks: 31
55.01784114 1.460654273
83.01275576 1.080337464
85.02840582 4.034409804
87.04405588 1.197281044
99.04405588 1.084297228
135.0440559 1.121501186
137.0597059 1.310469664
205.0859207 2.352992447
207.1015708 1.825141492
217.0859207 1.099654495
219.1015708 2.274639153
229.0859207 1.299707449
231.1015708 4.159887805
233.1172208 2.346735467
243.1015708 1.281027964
245.1172208 1.608491969
247.1328709 1.776017536
249.1121354 1.981285991
251.1277855 1.269147428
259.0964854 2.653608235
261.1121354 1.380894131
263.1277855 2.029516907
265.1434356 1.398775512
273.1121354 6.444786779
275.0914 2.009349409
277.1070501 2.298053279
279.1227001 2.006941078
281.1383502 2.328506866
291.1227001 7.772152708
293.1019647 2.080282535
309.1332648 3.010556779

Name: +ve in-silico MS/MS by CFM-ID for YTDYKYPXYRZGQN-UHFFFAOYSA-N
ID: YTDYKYPXYRZGQN-UHFFFAOYSA-N
Comment: Energy2
Num peaks: 31
39.02292652 3.098966384
41.03857658 1.926337744
49.00727645 1.993421226
51.02292652 1.552176023
65.03857658 1.904088605
69.0334912 1.332617456
89.05970595 1.051523715
99.04405588 4.782990148
161.0597059 1.349926841
165.0910061 1.062508652
177.0910061 0.9800293095
179.1066561 1.897495312
191.1066561 1.771797148
193.0859207 1.333411909
203.0702706 1.139187586
205.0859207 1.175320694
205.1223062 1.168023351
207.1015708 3.902016032
219.1015708 1.909079724
221.1172208 1.103245106
229.0859207 2.252233667
231.1015708 6.07003416
233.0808353 1.098798882
233.1172208 4.689454651
235.0964854 1.088609484
247.1328709 1.1462096
259.0964854 1.429135889
261.1121354 1.42009442
273.1121354 2.283493555
277.1070501 0.9229715114
279.1227001 1.096513027

Name: +ve in-silico MS/MS by CFM-ID for DSKXJXZEJXKMAG-UHFFFAOYSA-N
ID: DSKXJXZEJXKMAG-UHFFFAOYSA-N
Comment: Energy0
Num peaks: 6
278.1386845 0.8193301773
290.1386845 9.135242313
292.1179491 0.8671490531
308.1492492 45.99877914
310.1285138 0.8410199874
326.1598139 34.78448529

Name: +ve in-silico MS/MS by CFM-ID for DSKXJXZEJXKMAG-UHFFFAOYSA-N
ID: DSKXJXZEJXKMAG-UHFFFAOYSA-N
Comment: Energy1
Num peaks: 6
278.1386845 2.357941718
290.1386845 18.98586366
292.1179491 2.060622784
296.1492492 1.813915477
308.1492492 37.21692369
326.1598139 19.30944668

Name: +ve in-silico MS/MS by CFM-ID for DSKXJXZEJXKMAG-UHFFFAOYSA-N
ID: DSKXJXZEJXKMAG-UHFFFAOYSA-N
Comment: Energy2
Num peaks: 18
25.00727645 1.583030615
29.00219107 3.575323818
40.01817548 5.384986759
42.03382555 3.906398407
43.01784114 4.354127187
262.1073844 4.083931648
263.0914 1.746417962
264.1230345 8.257230796
265.1070501 1.56194658
266.102299 1.51243578
266.1386845 9.16869946
267.1227001 1.550706927
278.1386845 3.9357027
280.1543346 2.509124582
282.1335992 1.840630955
290.1386845 10.1830575
292.1179491 9.479466461
308.1492492 6.555871578

Name: +ve in-silico MS/MS by CFM-ID for LJKOWRYPYCNXCC-UHFFFAOYSA-N
ID: LJKOWRYPYCNXCC-UHFFFAOYSA-N
Comment: Energy0
Num peaks: 6
43.01784114 2.666095728
278.1386845 2.90157093
290.1386845 7.940294461
296.1492492 2.494848728
308.1492492 39.47752897
326.1598139 29.72957952

Name: +ve in-silico MS/MS by CFM-ID for LJKOWRYPYCNXCC-UHFFFAOYSA-N
ID: LJKOWRYPYCNXCC-UHFFFAOYSA-N
Comment: Energy1
Num peaks: 6
41.00219107 9.14878836
43.01784114 4.636644831
282.1335992 2.32074805
290.1386845 16.85120975
308.1492492 31.85812626
326.1598139 15.89310976

Name: +ve in-silico MS/MS by CFM-ID for LJKOWRYPYCNXCC-UHFFFAOYSA-N
ID: LJKOWRYPYCNXCC-UHFFFAOYSA-N
Comment: Energy2
Num peaks: 15
25.00727645 3.086715268
41.00219107 3.407836104
43.01784114 11.57310563
262.1073844 2.467189723
264.1230345 6.258714109
266.1386845 6.278011909
276.1230345 2.802303741
278.1386845 12.69788178
280.1179491 3.754535807
280.1543346 5.621535225
282.1335992 2.433852284
290.1386845 7.533967082
292.1179491 6.41776931
296.1492492 1.782020042
308.1492492 4.737773732

Name: +ve in-silico MS/MS by CFM-ID for DDDZEJIICOAUEF-UHFFFAOYSA-N
ID: DDDZEJIICOAUEF-UHFFFAOYSA-N
Comment: Energy0
Num peaks: 6
290.1386845 3.947725994
292.1179491 0.9238934956
308.1492492 49.58204999
309.1332648 1.010254813
310.1285138 1.019372492
326.1598139 39.59327924

Name: +ve in-silico MS/MS by CFM-ID for DDDZEJIICOAUEF-UHFFFAOYSA-N
ID: DDDZEJIICOAUEF-UHFFFAOYSA-N
Comment: Energy1
Num peaks: 6
290.1386845 15.20771776
292.1179491 2.594217593
297.1332648 1.75420831
308.1492492 45.29152167
310.1285138 1.310134266
326.1598139 24.97785834

Name: +ve in-silico MS/MS by CFM-ID for DDDZEJIICOAUEF-UHFFFAOYSA-N
ID: DDDZEJIICOAUEF-UHFFFAOYSA-N
Comment: Energy2
Num peaks: 17
25.00727645 1.448021734
27.02292652 3.320513067
42.03382555 4.277927582
44.04947561 9.145504828
52.01817548 6.356840003
56.04947561 2.905434162
66.03382555 2.35955531
249.0757499 3.124977911
251.0914 5.665150598
253.1070501 5.067831523
255.1227001 3.701188086
279.1227001 1.534833559
290.1386845 9.085644872
291.1227001 2.939552867
292.1179491 10.63696954
308.1492492 7.263869774
310.1285138 1.688681343

Name: +ve in-silico MS/MS by CFM-ID for YGTGBHLJHUYVOC-UHFFFAOYSA-N
ID: YGTGBHLJHUYVOC-UHFFFAOYSA-N
Comment: Energy0
Num peaks: 6
282.1335992 0.08549684822
290.1386845 6.832496545
292.1179491 0.9652343151
308.1492492 51.99691611
310.1285138 0.9394753367
326.1598139 38.77579268

Name: +ve in-silico MS/MS by CFM-ID for YGTGBHLJHUYVOC-UHFFFAOYSA-N
ID: YGTGBHLJHUYVOC-UHFFFAOYSA-N
Comment: Energy1
Num peaks: 6
290.1386845 19.08101605
292.1179491 2.851484262
296.1492492 0.4799002801
308.1492492 50.71865806
310.1285138 1.005345404
326.1598139 23.81063218

Name: +ve in-silico MS/MS by CFM-ID for YGTGBHLJHUYVOC-UHFFFAOYSA-N
ID: YGTGBHLJHUYVOC-UHFFFAOYSA-N
Comment: Energy2
Num peaks: 6
280.1179491 1.808606133
282.1335992 4.133818063
290.1386845 39.10482316
292.1179491 25.31749626
308.1492492 16.59893236
310.1285138 2.496375598

Name: +ve in-silico MS/MS by CFM-ID for LJXFVOWKXIHOCE-UHFFFAOYSA-N
ID: LJXFVOWKXIHOCE-UHFFFAOYSA-N
Comment: Energy0
Num peaks: 6
290.1386845 3.59741238
292.1179491 1.018025273
296.1128637 0.1079461901
308.1492492 52.6044574
310.1285138 1.024170621
326.1598139 41.2587445

Name: +ve in-silico MS/MS by CFM-ID for LJXFVOWKXIHOCE-UHFFFAOYSA-N
ID: LJXFVOWKXIHOCE-UHFFFAOYSA-N
Comment: Energy1
Num peaks: 6
280.1543346 1.784345255
290.1386845 12.53333303
292.1179491 2.663000421
296.1492492 2.364368747
308.1492492 51.17895758
326.1598139 25.46579808

Name: +ve in-silico MS/MS by CFM-ID for LJXFVOWKXIHOCE-UHFFFAOYSA-N
ID: LJXFVOWKXIHOCE-UHFFFAOYSA-N
Comment: Energy2
Num peaks: 6
278.1386845 1.822559978
280.1543346 2.842395484
290.1386845 29.05151999
292.1179491 33.575159
308.1492492 21.60022048
310.1285138 3.075699665

Name: +ve in-silico MS/MS by CFM-ID for MCGUEOSTNSRPLH-UHFFFAOYSA-N
ID: MCGUEOSTNSRPLH-UHFFFAOYSA-N
Comment: Energy0
Num peaks: 6
290.1386845 3.537183949
292.1179491 0.9441421823
298.1285138 0.5640717371
308.1492492 51.42842502
310.1285138 0.9654727361
326.1598139 40.26721821

Name: +ve in-silico MS/MS by CFM-ID for MCGUEOSTNSRPLH-UHFFFAOYSA-N
ID: MCGUEOSTNSRPLH-UHFFFAOYSA-N
Comment: Energy1
Num peaks: 6
278.1386845 2.108503233
290.1386845 12.14181151
292.1179491 2.537514548
296.1492492 4.777307255
308.1492492 49.14667021
326.1598139 23.95286707

Name: +ve in-silico MS/MS by CFM-ID for MCGUEOSTNSRPLH-UHFFFAOYSA-N
ID: MCGUEOSTNSRPLH-UHFFFAOYSA-N
Comment: Energy2
Num peaks: 6
278.1386845 3.752449666
280.1179491 4.755667685
280.1543346 7.0550423
290.1386845 23.18853115
292.1179491 25.23946997
308.1492492 16.97239304

Name: +ve in-silico MS/MS by CFM-ID for JTXPPDAMYDCDQE-UHFFFAOYSA-N
ID: JTXPPDAMYDCDQE-UHFFFAOYSA-N
Comment: Energy0
Num peaks: 6
280.1179491 0.2978358512
290.1386845 2.288511118
292.1179491 0.9465053258
308.1492492 51.20833606
310.1285138 1.026052107
326.1598139 43.1941284

Name: +ve in-silico MS/MS by CFM-ID for JTXPPDAMYDCDQE-UHFFFAOYSA-N
ID: JTXPPDAMYDCDQE-UHFFFAOYSA-N
Comment: Energy1
Num peaks: 6
280.1543346 0.5694483095
290.1386845 11.87802399
292.1179491 2.682481587
308.1492492 52.17586932
310.1285138 1.123714438
326.1598139 28.96076142

Name: +ve in-silico MS/MS by CFM-ID for JTXPPDAMYDCDQE-UHFFFAOYSA-N
ID: JTXPPDAMYDCDQE-UHFFFAOYSA-N
Comment: Energy2
Num peaks: 8
41.00219107 11.34970308
43.01784114 9.220324861
262.1073844 3.731441098
266.1386845 6.182048248
280.1179491 3.587851801
290.1386845 14.64394936
292.1179491 19.73009954
308.1492492 13.71714717

Name: +ve in-silico MS/MS by CFM-ID for LKPLLTZOLULFKF-UHFFFAOYSA-N
ID: LKPLLTZOLULFKF-UHFFFAOYSA-N
Comment: Energy0
Num peaks: 6
276.1230345 0.1829825285
290.1386845 19.15318182
292.1179491 0.8164849192
308.1492492 50.58909973
310.1285138 0.5868887346
326.1598139 27.81084167

Name: +ve in-silico MS/MS by CFM-ID for LKPLLTZOLULFKF-UHFFFAOYSA-N
ID: LKPLLTZOLULFKF-UHFFFAOYSA-N
Comment: Energy1
Num peaks: 6
276.1230345 0.9479074137
278.1386845 0.8330823758
290.1386845 36.60303257
292.1179491 2.403135094
308.1492492 44.0860963
326.1598139 12.18254307

Name: +ve in-silico MS/MS by CFM-ID for LKPLLTZOLULFKF-UHFFFAOYSA-N
ID: LKPLLTZOLULFKF-UHFFFAOYSA-N
Comment: Energy2
Num peaks: 6
278.102299 2.421200818
280.1179491 4.911427108
282.1335992 4.31461852
290.1386845 48.88823093
292.1179491 18.03567338
308.1492492 14.86974124

Name: +ve in-silico MS/MS by CFM-ID for CLLUJGYIARMHBB-UHFFFAOYSA-N
ID: CLLUJGYIARMHBB-UHFFFAOYSA-N
Comment: Energy0
Num peaks: 6
290.1386845 2.095168595
294.1335992 3.922106773
296.1492492 0.8932661626
308.1492492 18.49859763
310.1285138 0.445174824
326.1598139 71.98496287

Name: +ve in-silico MS/MS by CFM-ID for CLLUJGYIARMHBB-UHFFFAOYSA-N
ID: CLLUJGYIARMHBB-UHFFFAOYSA-N
Comment: Energy1
Num peaks: 6
290.1386845 10.47988966
292.1179491 1.694611327
294.1335992 3.950123478
296.1492492 1.224996606
308.1492492 40.38489339
326.1598139 37.15553515

Name: +ve in-silico MS/MS by CFM-ID for CLLUJGYIARMHBB-UHFFFAOYSA-N
ID: CLLUJGYIARMHBB-UHFFFAOYSA-N
Comment: Energy2
Num peaks: 8
276.1230345 10.83783186
278.102299 5.100635902
278.1386845 5.924559596
280.1179491 6.611379575
290.1386845 23.53420933
292.1179491 11.551347
294.1335992 4.49296415
308.1492492 13.75509716

Name: +ve in-silico MS/MS by CFM-ID for MZOYNRQTIPYKRR-UHFFFAOYSA-N
ID: MZOYNRQTIPYKRR-UHFFFAOYSA-N
Comment: Energy0
Num peaks: 6
276.1230345 0.1829825285
290.1386845 19.15318182
292.1179491 0.8164849192
308.1492492 50.58909973
310.1285138 0.5868887346
326.1598139 27.81084167

Name: +ve in-silico MS/MS by CFM-ID for MZOYNRQTIPYKRR-UHFFFAOYSA-N
ID: MZOYNRQTIPYKRR-UHFFFAOYSA-N
Comment: Energy1
Num peaks: 6
276.1230345 0.9479074137
278.1386845 0.8330823758
290.1386845 36.60303257
292.1179491 2.403135094
308.1492492 44.0860963
326.1598139 12.18254307

Name: +ve in-silico MS/MS by CFM-ID for MZOYNRQTIPYKRR-UHFFFAOYSA-N
ID: MZOYNRQTIPYKRR-UHFFFAOYSA-N
Comment: Energy2
Num peaks: 6
278.102299 2.421200818
280.1179491 4.911427108
282.1335992 4.31461852
290.1386845 48.88823093
292.1179491 18.03567338
308.1492492 14.86974124

Name: +ve in-silico MS/MS by CFM-ID for DWVLQTZGGBIOOD-UHFFFAOYSA-N
ID: DWVLQTZGGBIOOD-UHFFFAOYSA-N
Comment: Energy0
Num peaks: 6
290.1386845 1.6944106
292.1179491 0.9411228092
296.1128637 0.1398392001
308.1492492 51.66666487
310.1285138 1.025801326
326.1598139 44.17547705

Name: +ve in-silico MS/MS by CFM-ID for DWVLQTZGGBIOOD-UHFFFAOYSA-N
ID: DWVLQTZGGBIOOD-UHFFFAOYSA-N
Comment: Energy1
Num peaks: 6
290.1386845 11.63338549
292.1179491 2.691284273
298.1285138 0.1814220824
308.1492492 53.67574839
310.1285138 1.033225356
326.1598139 30.37868277

Name: +ve in-silico MS/MS by CFM-ID for DWVLQTZGGBIOOD-UHFFFAOYSA-N
ID: DWVLQTZGGBIOOD-UHFFFAOYSA-N
Comment: Energy2
Num peaks: 6
280.1179491 6.452477919
282.1335992 2.934991384
290.1386845 17.91633665
292.1179491 37.17603603
308.1492492 25.01199751
310.1285138 3.288028391

Name: +ve in-silico MS/MS by CFM-ID for DYTLUOBWTNRQPF-UHFFFAOYSA-N
ID: DYTLUOBWTNRQPF-UHFFFAOYSA-N
Comment: Energy0
Num peaks: 6
282.1335992 3.230648147
290.1386845 1.610999571
292.1179491 1.586552206
308.1492492 48.47110042
310.1285138 1.556892317
326.1598139 41.05821936

Name: +ve in-silico MS/MS by CFM-ID for DYTLUOBWTNRQPF-UHFFFAOYSA-N
ID: DYTLUOBWTNRQPF-UHFFFAOYSA-N
Comment: Energy1
Num peaks: 6
282.1335992 0.5313381943
290.1386845 9.546946371
292.1179491 3.025508205
308.1492492 53.49476254
310.1285138 1.358464223
326.1598139 30.4464019

Name: +ve in-silico MS/MS by CFM-ID for DYTLUOBWTNRQPF-UHFFFAOYSA-N
ID: DYTLUOBWTNRQPF-UHFFFAOYSA-N
Comment: Energy2
Num peaks: 6
262.1073844 3.118025443
264.1230345 16.19084732
282.1335992 8.098203144
290.1386845 10.1925766
292.1179491 30.02755358
308.1492492 12.42176323

Name: +ve in-silico MS/MS by CFM-ID for DDRFVKZNYZDREA-UHFFFAOYSA-N
ID: DDRFVKZNYZDREA-UHFFFAOYSA-N
Comment: Energy0
Num peaks: 22
55.05422664 2.041934065
69.06987671 1.229676089
115.002585 0.7305263101
161.0960915 1.348468689
175.1117415 7.267459624
177.1273916 0.977979464
203.1066561 2.05352128
217.1223062 0.8748742754
231.1015708 2.03215735
243.1015708 0.7417687815
245.1172208 7.11668248
247.0964854 2.368282354
247.1328709 1.046436455
249.1121354 7.358278012
261.1121354 0.8915456398
263.1277855 7.619557099
265.0706646 0.9556776491
265.1434356 0.8880097018
267.0863146 0.893083615
273.1121354 4.908216904
291.1227001 18.93751655
309.1332648 8.446500326

Name: +ve in-silico MS/MS by CFM-ID for DDRFVKZNYZDREA-UHFFFAOYSA-N
ID: DDRFVKZNYZDREA-UHFFFAOYSA-N
Comment: Energy1
Num peaks: 28
39.02292652 0.8963749881
41.00219107 1.886529377
43.01784114 1.454554094
55.05422664 7.395275753
59.01275576 13.327789
61.02840582 4.932646089
67.05422664 1.020508776
69.06987671 3.476255043
87.00767038 0.9628431036
105.0334912 0.9592877558
119.0491413 2.958963575
159.0804414 1.131555794
161.0960915 1.291930795
173.0960915 1.010592613
175.1117415 13.21720015
177.1273916 1.599009988
191.0338851 1.10152659
193.0495352 1.072694758
203.1066561 2.293433431
207.0651853 1.171409106
217.1223062 1.837922271
231.1015708 2.22099516
245.1172208 2.603096043
247.1328709 1.431222697
249.1121354 2.708462053
263.1277855 3.218079935
273.1121354 1.100176979
291.1227001 2.169848059

Name: +ve in-silico MS/MS by CFM-ID for DDRFVKZNYZDREA-UHFFFAOYSA-N
ID: DDRFVKZNYZDREA-UHFFFAOYSA-N
Comment: Energy2
Num peaks: 31
39.02292652 1.08277402
43.01784114 0.900819284
53.03857658 1.457025817
55.05422664 11.9367292
57.06987671 0.8257345845
59.01275576 2.062872417
65.03857658 6.791933225
67.05422664 4.700366206
69.06987671 4.060873817
87.00767038 1.97503503
101.0233204 1.612908706
105.0334912 5.144556341
107.0491413 1.139888341
119.0491413 6.327088485
121.0647913 1.937206363
133.0647913 1.164934815
143.0855268 0.7652341746
145.1011768 1.224277955
147.1168269 1.684605857
157.0647913 0.9925981484
159.0804414 2.286060805
161.0960915 1.263207714
171.0804414 1.108036494
173.0960915 1.679995303
175.1117415 5.517800347
177.1273916 0.8072947902
207.0651853 2.060282798
217.1223062 0.8388379707
245.1172208 1.795474802
247.1328709 1.025159732
261.1121354 0.7662145859

Name: +ve in-silico MS/MS by CFM-ID for JMQSCGOHXKOSNX-UHFFFAOYSA-N
ID: JMQSCGOHXKOSNX-UHFFFAOYSA-N
Comment: Energy0
Num peaks: 8
81.06987671 2.056334761
170.0447842 1.893012415
282.1335992 0.9773953324
290.1386845 3.507610559
291.1227001 8.172566311
308.1492492 29.54532489
309.1332648 11.64432854
326.1598139 22.59383345

Name: +ve in-silico MS/MS by CFM-ID for JMQSCGOHXKOSNX-UHFFFAOYSA-N
ID: JMQSCGOHXKOSNX-UHFFFAOYSA-N
Comment: Energy1
Num peaks: 31
53.03857658 0.8065662229
67.05422664 1.177844047
79.05422664 0.8034538275
81.06987671 1.583268247
83.08552677 1.386343501
85.06479133 1.299912561
87.08044139 1.456847518
93.06987671 1.196138488
99.08044139 0.9206883988
101.0960915 0.8711692842
109.0647913 1.182195049
111.0804414 1.734406403
128.070605 1.012192371
129.0910061 0.9284834626
170.0447842 1.894010815
226.0709989 1.047802887
252.086649 0.7690900985
254.102299 0.8232872024
266.102299 0.9016898078
267.1227001 0.8374692703
268.1179491 1.161884418
280.1179491 1.015753003
282.1335992 0.8474641087
290.1386845 7.026018166
291.1227001 6.056369486
294.1335992 0.8656424937
296.1492492 0.9509763954
298.1648993 1.357843128
308.1492492 13.32487615
309.1332648 4.553562769
326.1598139 5.309963048

Name: +ve in-silico MS/MS by CFM-ID for JMQSCGOHXKOSNX-UHFFFAOYSA-N
ID: JMQSCGOHXKOSNX-UHFFFAOYSA-N
Comment: Energy2
Num peaks: 31
39.02292652 1.785373984
41.00219107 1.328912514
43.01784114 0.9172687313
51.02292652 1.371394379
53.03857658 1.405499311
55.05422664 1.060753339
65.03857658 0.9852759349
67.05422664 1.882485598
69.0334912 1.476786402
79.05422664 1.536572788
81.06987671 2.990911734
83.08552677 1.986644217
85.06479133 2.1206971
95.04914126 1.024147145
95.08552677 1.548463115
97.06479133 2.349360685
99.08044139 1.835075408
107.0491413 1.422424253
109.0647913 3.443932091
111.0804414 3.922937276
113.0960915 1.293617016
127.075356 1.014831205
153.0182351 1.208246461
154.0498695 1.999303902
170.0447842 3.155513736
252.1230345 1.297035195
264.1230345 1.714789562
276.1230345 0.9938243427
282.1335992 1.009411634
290.1386845 1.482218849
308.1492492 1.036709693

Name: +ve in-silico MS/MS by CFM-ID for YRMFNOFSRLQGLO-UHFFFAOYSA-N
ID: YRMFNOFSRLQGLO-UHFFFAOYSA-N
Comment: Energy0
Num peaks: 12
43.01784114 2.353943704
61.02840582 3.888675149
103.0389705 3.001155763
187.0713333 1.381031166
231.097548 4.91568015
232.0815636 1.926369886
249.1081127 6.745527494
273.1081127 4.453154786
274.0921283 10.2596203
291.1186774 19.8753228
292.102693 10.47647315
309.1292421 11.49340351

Name: +ve in-silico MS/MS by CFM-ID for YRMFNOFSRLQGLO-UHFFFAOYSA-N
ID: YRMFNOFSRLQGLO-UHFFFAOYSA-N
Comment: Energy1
Num peaks: 31
42.03382555 2.280770523
43.01784114 1.515700575
44.04947561 1.281031423
61.02840582 2.361356938
73.02840582 1.747220525
85.02840582 2.117946103
87.04405588 2.665360358
103.0389705 9.551840871
105.0546206 3.418509067
114.0549549 2.277790043
116.070605 1.13874587
125.0233204 1.041428071
127.0389705 1.679804361
130.0498695 0.9216890026
143.0338851 1.404586552
145.0495352 1.354621513
147.0651853 1.321262061
156.0655196 1.000286372
172.0604342 1.351665239
174.0760843 1.55785443
176.0917343 1.197043507
186.0760843 1.550002925
187.0713333 1.578315254
231.097548 3.217766736
232.0815636 1.217370132
249.1081127 3.610086225
273.1081127 3.099837729
274.0921283 5.148695802
291.1186774 4.858629607
292.102693 1.705610008
309.1292421 1.049297037

Name: +ve in-silico MS/MS by CFM-ID for YRMFNOFSRLQGLO-UHFFFAOYSA-N
ID: YRMFNOFSRLQGLO-UHFFFAOYSA-N
Comment: Energy2
Num peaks: 31
15.02292652 1.502494091
41.00219107 2.127334014
42.03382555 1.98434904
43.01784114 7.582236655
45.0334912 2.443997171
55.01784114 0.9180161326
57.0334912 1.414840803
59.01275576 1.917596286
61.02840582 10.520679
72.04439023 0.9670378456
73.02840582 3.957107145
74.0600403 0.8113376939
75.04405588 2.254760577
85.02840582 1.871364094
87.04405588 2.203004831
89.05970595 0.894420023
103.0389705 4.97234899
116.070605 0.9362882389
129.0658539 0.8395143517
131.0702706 0.8686781664
157.0607686 0.8931703114
159.0764186 0.821064812
160.0968197 0.901327513
187.0713333 1.140198864
189.0869833 1.108990322
202.1073844 0.778827253
229.0818979 1.177007926
231.097548 2.092922313
249.1081127 0.9822736544
273.1081127 1.951287872
291.1186774 1.149933262

Name: +ve in-silico MS/MS by CFM-ID for VSNKFYIMQICCLH-UHFFFAOYSA-N
ID: VSNKFYIMQICCLH-UHFFFAOYSA-N
Comment: Energy0
Num peaks: 31
57.06987671 0.6389090845
71.08552677 1.128279901
87.00767038 0.8818772232
97.06479133 0.9978762482
99.08044139 2.566365047
101.0960915 1.31473971
113.0960915 0.7531788642
135.0076704 0.6235538008
149.0233204 0.8658004552
151.002585 0.9953694992
153.0182351 2.07466157
153.0910061 0.7268633638
155.0338851 1.180848227
155.1066561 0.8630744606
177.0182351 0.9169178373
189.0182351 1.50111729
191.0338851 0.9267316241
195.0287997 1.613942142
207.0287997 1.887071472
209.0444498 1.342545762
219.1015708 0.9318272759
221.1172208 2.382933316
235.1328709 1.357746762
245.1172208 2.830244938
261.1121354 0.8477537089
263.1277855 6.305142495
265.1434356 0.8172792747
273.1121354 6.938200471
277.1070501 0.9908127256
291.1227001 15.45409629
309.1332648 13.32582813

Name: +ve in-silico MS/MS by CFM-ID for VSNKFYIMQICCLH-UHFFFAOYSA-N
ID: VSNKFYIMQICCLH-UHFFFAOYSA-N
Comment: Energy1
Num peaks: 31
53.00219107 1.987025021
57.06987671 2.329070539
69.06987671 1.222377859
71.08552677 3.898099569
73.10117684 1.129523826
97.06479133 1.882232421
99.00767038 1.223601312
99.08044139 2.724432045
101.0960915 2.05450547
109.0284058 1.705317757
121.0284058 2.461174973
123.0440559 1.293532088
149.0233204 1.949603602
151.002585 1.754650133
153.0182351 1.201530677
167.1066561 1.051910905
177.0182351 2.231337341
179.0338851 1.300583313
189.0182351 1.119515508
191.0338851 1.482744095
195.0287997 1.507503568
209.0444498 1.082657716
217.1223062 1.075726817
221.1172208 1.159863315
235.1328709 1.702954231
237.148521 1.558458835
245.1172208 1.587068806
247.1328709 1.221268729
263.1277855 1.734459412
273.1121354 2.719206102
291.1227001 3.136835552

Name: +ve in-silico MS/MS by CFM-ID for VSNKFYIMQICCLH-UHFFFAOYSA-N
ID: VSNKFYIMQICCLH-UHFFFAOYSA-N
Comment: Energy2
Num peaks: 31
41.03857658 2.19949709
43.05422664 2.486564989
53.00219107 2.158263292
53.03857658 1.836775051
55.01784114 1.440811798
55.05422664 1.504257002
57.06987671 1.92794445
71.08552677 3.069246731
79.01784114 1.376765137
81.0334912 1.517957268
93.0334912 1.243587648
95.08552677 0.9878009671
109.0284058 2.520703274
121.0284058 4.847742871
123.0076704 2.15397896
123.0440559 1.196512522
135.0804414 0.9350591163
137.0233204 1.357529293
149.0233204 2.208991431
153.0182351 1.219100654
163.0389705 0.9871812877
177.0182351 0.9885431596
179.0338851 1.160688517
189.0182351 1.201198461
191.0338851 1.501060039
215.1066561 1.089132399
217.1223062 1.409955216
237.148521 1.283352846
245.1172208 1.524517966
251.0550145 0.812920609
273.1121354 1.236636368

Name: +ve in-silico MS/MS by CFM-ID for KGGQBSFZOMNWIL-UHFFFAOYSA-N
ID: KGGQBSFZOMNWIL-UHFFFAOYSA-N
Comment: Energy0
Num peaks: 14
171.0804414 1.485793526
187.075356 2.116481805
189.0910061 2.820262114
207.1015708 1.356480947
243.1015708 1.63652749
245.1172208 5.713257844
247.1328709 1.415134007
255.1227001 0.9006194434
261.1121354 1.392293843
263.1277855 4.874654751
265.1434356 1.430437808
273.1121354 8.408969397
291.1227001 27.22089967
309.1332648 19.64207248

Name: +ve in-silico MS/MS by CFM-ID for KGGQBSFZOMNWIL-UHFFFAOYSA-N
ID: KGGQBSFZOMNWIL-UHFFFAOYSA-N
Comment: Energy1
Num peaks: 31
53.00219107 1.157352815
79.01784114 3.263361326
81.0334912 0.8853799953
83.04914126 0.915238311
119.0491413 2.43634445
171.0804414 1.823069912
175.1117415 1.125792397
187.075356 1.687659375
189.0910061 1.341062451
191.1066561 0.9214798688
207.0651853 0.94325104
211.0964854 0.8913068741
223.0600999 0.8264686375
225.0757499 1.05835711
233.0808353 1.415097883
235.0964854 1.150087215
237.1121354 1.345437187
243.1015708 1.216297806
245.1172208 5.729962597
247.1328709 2.296344224
251.0914 1.132719055
255.1227001 1.085412984
263.0914 0.8773654801
263.1277855 3.62488079
265.1070501 1.165639075
265.1434356 1.096091048
273.1121354 11.79531097
279.1227001 0.8306412316
281.1383502 1.256588582
291.1227001 14.93071279
309.1332648 5.360107066

Name: +ve in-silico MS/MS by CFM-ID for KGGQBSFZOMNWIL-UHFFFAOYSA-N
ID: KGGQBSFZOMNWIL-UHFFFAOYSA-N
Comment: Energy2
Num peaks: 31
49.00727645 0.9445664527
65.03857658 0.9389367047
77.00219107 1.415123653
79.01784114 0.9280146157
119.0491413 2.419340417
121.0647913 1.237010728
123.0440559 1.196723248
135.0804414 4.33016091
149.0597059 1.863224263
153.0910061 1.736389131
173.0960915 1.028828816
175.1117415 1.140358787
187.075356 3.756907275
189.0910061 5.047992604
191.1066561 4.671375801
207.1015708 2.248932051
217.1223062 1.360431315
233.0808353 1.773298444
235.0964854 1.618672328
237.1121354 2.596290921
243.1015708 1.154416113
245.1172208 3.003103929
247.1328709 1.740473572
261.1121354 0.9950503584
263.0914 1.526235981
263.1277855 2.23016886
265.1070501 1.818086601
273.1121354 2.161514624
275.0914 1.120616573
291.1227001 1.286012484
293.1019647 1.252593928

Name: +ve in-silico MS/MS by CFM-ID for QDIQEQKIAIGFQO-UHFFFAOYSA-N
ID: QDIQEQKIAIGFQO-UHFFFAOYSA-N
Comment: Energy0
Num peaks: 19
47.04914126 1.867933119
85.02840582 0.7878365587
87.04405588 2.40615272
111.0440559 1.707059518
113.0597059 0.7931081093
129.0546206 9.319109581
140.1069905 1.008182036
147.0651853 1.545080313
156.1019051 0.8222255483
158.1175552 12.43888121
176.1281199 6.610879129
216.1230345 2.221025397
240.1230345 1.361415188
256.1543346 0.906283306
258.1335992 7.067780363
259.1176147 1.121590538
276.1441638 1.685747874
286.1648993 7.048628348
304.175464 19.64528153

Name: +ve in-silico MS/MS by CFM-ID for QDIQEQKIAIGFQO-UHFFFAOYSA-N
ID: QDIQEQKIAIGFQO-UHFFFAOYSA-N
Comment: Energy1
Num peaks: 31
41.03857658 2.127738903
43.01784114 1.425114804
45.0334912 0.8663368364
47.04914126 4.595891425
55.01784114 1.360057027
55.05422664 0.8695316969
57.0334912 1.154292018
85.02840582 2.149244687
87.04405588 2.448841962
96.08077574 2.20470906
98.0964258 3.439590903
101.0597059 1.629403362
103.0389705 0.9199860695
111.0440559 1.734127883
112.1120759 1.139608948
113.0597059 1.6200215
114.0913404 2.303091972
116.1069905 2.305821037
129.0546206 5.053026365
156.1019051 0.9482788455
158.1175552 10.75697915
160.0968197 1.690261431
176.1281199 8.384610154
214.1073844 1.046841091
216.1230345 2.183223543
230.1386845 1.331530658
240.1230345 1.109375362
256.1543346 1.564801573
258.1335992 3.14987484
286.1648993 1.726149381
304.175464 1.649749189

Name: +ve in-silico MS/MS by CFM-ID for QDIQEQKIAIGFQO-UHFFFAOYSA-N
ID: QDIQEQKIAIGFQO-UHFFFAOYSA-N
Comment: Energy2
Num peaks: 31
27.02292652 1.988701374
29.03857658 0.8389529404
41.03857658 0.7627775078
47.04914126 1.519467614
55.01784114 2.490056709
55.05422664 2.00587382
57.0334912 0.9606372229
58.06512568 1.671736056
59.01275576 2.274606877
68.04947561 2.674257917
70.06512568 3.993681326
71.01275576 1.606696758
71.04914126 2.155198242
72.08077574 1.307378418
73.02840582 1.151417241
96.08077574 1.64407251
98.0964258 3.937208282
100.1120759 2.252307854
101.0597059 1.410011777
112.1120759 3.146151496
114.0913404 4.182138425
116.1069905 7.44546257
118.1226406 1.726440013
128.1069905 1.590597655
129.0546206 3.022864869
144.1019051 0.8963465974
158.1175552 5.129624847
160.0968197 1.577281265
170.0811697 0.9079286929
176.1281199 2.468337216
212.1281199 0.824486585

Name: +ve in-silico MS/MS by CFM-ID for NLOULOONPBMPBT-KNMNDLNKSA-N
ID: NLOULOONPBMPBT-KNMNDLNKSA-N
Comment: Energy0
Num peaks: 23
59.01275576 0.5860264375
85.02840582 1.308206122
87.04405588 0.5836638919
99.04405588 0.5625141262
111.0440559 0.811809099
113.0597059 0.727590005
168.0655196 0.7132044262
210.0760843 0.6755269043
212.0917343 0.8077554886
220.1332052 0.5964857136
234.1488553 3.790562511
248.1281199 0.832033703
252.1230345 0.5626508196
260.1281199 0.5585735186
262.1437699 9.483723558
264.15942 2.127374706
266.1386845 1.403477578
278.1386845 1.051799441
280.1543346 10.66661558
282.1699847 1.117540898
290.1386845 9.611182293
308.1492492 22.39782294
326.1598139 9.46817438

Name: +ve in-silico MS/MS by CFM-ID for NLOULOONPBMPBT-KNMNDLNKSA-N
ID: NLOULOONPBMPBT-KNMNDLNKSA-N
Comment: Energy1
Num peaks: 31
41.03857658 1.086645517
53.03857658 0.7695477076
85.02840582 1.260257296
87.04405588 0.9212574532
99.04405588 1.126916617
102.0549549 1.713070635
111.0440559 0.9398504868
168.1019051 0.7393971459
180.1019051 1.124757349
194.1175552 1.247775883
206.1175552 2.648279133
210.0760843 1.352843898
220.1332052 2.022078335
226.1073844 0.905741029
232.1332052 1.9034534
234.1124698 1.093057912
234.1488553 8.002982443
236.0917343 1.142632764
236.1645054 1.804989795
248.1281199 0.8685745632
252.1230345 1.138725565
260.1281199 1.094381881
262.1437699 7.090875332
264.15942 3.300885731
266.1386845 1.320283805
278.1386845 0.8498074085
280.1543346 8.622452787
282.1699847 1.097348304
290.1386845 3.076488155
308.1492492 4.518325915
326.1598139 1.414096755

Name: +ve in-silico MS/MS by CFM-ID for NLOULOONPBMPBT-KNMNDLNKSA-N
ID: NLOULOONPBMPBT-KNMNDLNKSA-N
Comment: Energy2
Num peaks: 31
39.02292652 0.9416033455
41.03857658 1.523366688
53.03857658 3.158085129
67.05422664 0.8072829987
82.06512568 0.9057955485
85.02840582 0.8096387734
93.06987671 1.72264283
99.04405588 1.127524316
108.0807757 1.468077855
111.0440559 0.8729354884
146.0964258 1.406070472
147.0440559 1.112059336
150.1277259 4.116513108
165.0910061 1.115817565
168.1019051 1.2250154
175.075356 3.923369937
177.0910061 1.691929485
179.1066561 3.192498745
180.1019051 3.211578705
190.086255 1.110801377
192.1019051 0.7598970201
194.1175552 1.88331141
203.0702706 1.018918317
206.1175552 2.865954798
220.1332052 1.894500155
222.1488553 1.890833705
234.1488553 9.475020298
237.1121354 1.01544072
262.1437699 1.411963261
264.1230345 1.145723789
310.1285138 0.7570603471

Name: +ve in-silico MS/MS by CFM-ID for QEUSRVVEIVCSHL-UHFFFAOYSA-N
ID: QEUSRVVEIVCSHL-UHFFFAOYSA-N
Comment: Energy0
Num peaks: 25
85.02840582 2.485306793
87.04405588 1.171038129
123.0440559 0.8913732111
125.0597059 1.231604507
127.075356 1.038999786
194.1175552 0.6559736629
196.0604342 0.8584089362
198.0760843 0.9031218758
220.0968197 0.7789118636
220.1332052 0.7085111422
222.1124698 0.641381633
234.1488553 4.449798169
236.0917343 0.9737436111
236.1645054 0.6406839021
238.1073844 1.139820543
248.1281199 0.9831261205
262.1437699 9.550161132
264.15942 2.192612451
266.1386845 1.325962839
278.1386845 1.050355524
280.1543346 11.05651493
282.1699847 1.044597519
290.1386845 8.104132525
308.1492492 18.68866504
326.1598139 7.804184887

Name: +ve in-silico MS/MS by CFM-ID for QEUSRVVEIVCSHL-UHFFFAOYSA-N
ID: QEUSRVVEIVCSHL-UHFFFAOYSA-N
Comment: Energy1
Num peaks: 31
41.03857658 1.840750004
85.02840582 2.667301636
86.02365479 0.8787423229
87.04405588 1.017329394
88.03930485 0.9061938257
123.0440559 0.8756082131
125.0597059 1.011645268
190.086255 1.100908
194.1175552 3.025608155
206.1175552 2.62806289
207.1379563 1.377137342
209.1536063 1.115238744
218.0811697 0.9301723221
220.1332052 2.188724169
232.1332052 1.761201512
233.1172208 0.9063593416
234.1488553 8.750419889
235.1328709 1.339478179
236.0917343 1.981623026
236.1645054 1.920128098
237.148521 0.8753795881
238.1073844 1.138215504
252.1230345 1.006069983
262.1437699 6.439094372
264.15942 3.048288147
266.1386845 1.029573315
280.1543346 7.241984438
282.1699847 0.9474692332
290.1386845 2.082985246
308.1492492 3.074354118
326.1598139 0.9527652445

Name: +ve in-silico MS/MS by CFM-ID for QEUSRVVEIVCSHL-UHFFFAOYSA-N
ID: QEUSRVVEIVCSHL-UHFFFAOYSA-N
Comment: Energy2
Num peaks: 31
39.02292652 1.513906129
41.03857658 3.304914671
53.03857658 1.120990692
71.01275576 1.507120783
73.02840582 1.668361487
81.06987671 0.8984931046
85.02840582 2.721369071
87.04405588 1.026934589
107.0855268 1.481679379
114.0549549 1.57518593
135.0440559 1.100969346
149.0597059 1.170816567
150.1277259 1.532579367
151.075356 2.23528719
161.0597059 1.180670238
165.0910061 0.8509769738
179.1066561 1.098508998
180.1019051 2.459747067
189.0910061 3.239522336
191.1066561 1.2968193
192.1019051 0.9129273863
193.1223062 3.469662448
194.1175552 2.418847805
203.1066561 0.8272274029
206.1175552 2.946631084
207.1379563 1.913844464
220.1332052 2.403707712
222.1488553 1.786813705
234.1488553 10.2503887
262.1437699 1.415073965
310.1285138 0.8465553702

Name: +ve in-silico MS/MS by CFM-ID for ZOHHMLCOXCOCNH-GWHBPFAKSA-N
ID: ZOHHMLCOXCOCNH-GWHBPFAKSA-N
Comment: Energy0
Num peaks: 27
59.01275576 0.6641203892
85.02840582 1.869120353
87.04405588 0.8825536532
125.0597059 2.41464502
127.075356 1.194776536
180.0655196 0.7773387727
196.0604342 1.305339076
198.0760843 1.289848134
200.0917343 0.7159053426
206.1175552 0.6864030335
220.1332052 0.7663760295
234.1488553 4.715775043
236.0917343 0.7732811109
236.1645054 0.6510723544
238.1073844 0.8978995644
240.1230345 0.7675121866
248.1281199 0.8403213141
252.1230345 0.9440016679
262.1437699 8.382512907
264.15942 2.888133355
266.1386845 1.664135681
278.1386845 1.467107906
280.1543346 13.18265846
282.1699847 1.367590828
290.1386845 5.696889107
308.1492492 11.77635056
326.1598139 11.61723758

Name: +ve in-silico MS/MS by CFM-ID for ZOHHMLCOXCOCNH-GWHBPFAKSA-N
ID: ZOHHMLCOXCOCNH-GWHBPFAKSA-N
Comment: Energy1
Num peaks: 31
41.03857658 1.047196338
81.06987671 1.143523338
85.02840582 1.37928879
86.02365479 0.8988710863
87.04405588 0.872077123
88.03930485 0.9250369073
125.0597059 2.02870898
154.086255 1.504350426
166.086255 1.319783142
194.1175552 1.274527252
196.0604342 1.79713937
206.1175552 2.344980997
207.1379563 1.921240956
209.1536063 1.144681395
220.1332052 2.277750437
232.1332052 1.811484255
234.1488553 9.245383418
235.1328709 0.9390356027
236.0917343 1.335395667
236.1645054 1.964170847
252.1230345 0.99113715
260.1281199 0.8196791087
262.1437699 6.219691729
264.15942 3.782096614
266.1386845 1.078754753
278.1386845 0.7924959146
280.1543346 7.701184685
282.1699847 1.007442037
290.1386845 1.506517571
308.1492492 2.471231959
326.1598139 1.084563496

Name: +ve in-silico MS/MS by CFM-ID for ZOHHMLCOXCOCNH-GWHBPFAKSA-N
ID: ZOHHMLCOXCOCNH-GWHBPFAKSA-N
Comment: Energy2
Num peaks: 31
39.02292652 0.9921926999
41.03857658 0.8070477988
67.05422664 3.777169867
71.01275576 1.241924314
73.02840582 0.8598198179
79.05422664 0.9067692455
81.06987671 1.576480946
107.0855268 1.711596916
111.0440559 2.416571113
113.0597059 1.040447465
114.0549549 1.142237672
140.070605 0.8185592338
150.1277259 1.606656258
151.075356 2.295098765
154.086255 1.676846796
165.0910061 1.051901334
166.086255 1.458115459
180.1019051 0.9991401746
189.0910061 3.341072588
191.1066561 1.482646631
192.1019051 0.9483083861
193.1223062 3.533421836
194.1175552 2.647500256
203.1066561 0.8225919333
206.1175552 4.824949564
207.1379563 2.369052272
220.1332052 2.597027753
222.1488553 1.743063965
234.1488553 10.4020975
236.1645054 0.7624518618
310.1285138 0.8878029099

Name: +ve in-silico MS/MS by CFM-ID for DLPDEALVSRLOFD-UHFFFAOYSA-N
ID: DLPDEALVSRLOFD-UHFFFAOYSA-N
Comment: Energy0
Num peaks: 29
59.01275576 0.5277894975
97.02840582 0.8428616974
99.04405588 1.220540686
101.0597059 0.5289653622
113.0597059 1.235720302
125.0597059 0.6902705969
127.075356 0.6909296557
154.0498695 0.6200371933
194.0811697 0.6815478978
196.0604342 0.5577273647
198.0760843 0.6444395162
206.1175552 0.9963390038
212.0917343 0.7852609624
220.1332052 0.6103379272
232.0968197 0.8250581353
234.1124698 1.079415413
234.1488553 4.084210281
236.1281199 0.6319681537
248.1281199 0.9785460758
252.1230345 1.090141665
262.1437699 9.446628688
264.15942 1.936117518
266.1386845 1.326698646
278.1386845 1.041931756
280.1543346 10.85020435
282.1699847 1.124322357
290.1386845 8.094119896
308.1492492 19.05379679
326.1598139 8.151775935

Name: +ve in-silico MS/MS by CFM-ID for DLPDEALVSRLOFD-UHFFFAOYSA-N
ID: DLPDEALVSRLOFD-UHFFFAOYSA-N
Comment: Energy1
Num peaks: 31
39.02292652 0.8577345776
67.05422664 0.9455106584
97.02840582 1.278906548
113.0597059 1.993000857
164.070605 1.041369985
166.086255 1.904538705
192.1019051 0.965481018
196.0604342 1.005820935
204.1019051 2.08329993
206.1175552 6.613833758
208.1332052 1.237834083
209.1536063 0.9104528347
212.0917343 1.237287735
220.1332052 1.269557245
232.0968197 1.16192136
232.1332052 1.240685391
233.1172208 0.9806634387
234.1124698 1.972538426
234.1488553 5.946570103
235.1328709 1.471440535
236.1281199 1.028554218
236.1645054 1.455837571
250.1073844 1.136382451
252.1230345 1.589663534
262.1437699 5.007343699
264.15942 2.749144374
280.1543346 6.107701423
282.1699847 1.040677107
290.1386845 1.723550708
308.1492492 2.711100298
326.1598139 0.8959805019

Name: +ve in-silico MS/MS by CFM-ID for DLPDEALVSRLOFD-UHFFFAOYSA-N
ID: DLPDEALVSRLOFD-UHFFFAOYSA-N
Comment: Energy2
Num peaks: 31
51.02292652 0.8970040055
53.03857658 1.383513974
55.05422664 1.40754227
67.05422664 4.387132752
71.01275576 1.545725556
73.02840582 1.612558752
107.0855268 1.166749752
111.0440559 2.117999546
113.0597059 2.564923107
114.0549549 1.637554589
135.0440559 0.8953582346
154.086255 1.905441997
161.0597059 2.092384616
163.075356 1.400763351
166.086255 3.165997545
175.075356 1.037794284
181.1223062 1.010973883
189.0910061 1.758747069
192.1019051 1.802823578
193.1223062 1.925953185
206.1175552 5.083212946
217.0859207 0.9396858096
221.1172208 0.9558447858
222.1488553 1.136068388
223.1328709 1.204674959
233.1172208 1.441935292
234.1488553 4.456379978
235.1328709 1.141248923
262.1437699 1.11543793
264.15942 1.361431404
278.1386845 1.076780348

Name: +ve in-silico MS/MS by CFM-ID for ZUNPPYBQPWUBNX-KNMNDLNKSA-N
ID: ZUNPPYBQPWUBNX-KNMNDLNKSA-N
Comment: Energy0
Num peaks: 31
59.01275576 0.8336199998
87.04405588 0.6091517948
99.04405588 1.581490164
101.0597059 0.7529990661
113.0597059 0.8313808396
123.0440559 0.5647934463
125.0597059 1.163307109
127.075356 0.9506734085
153.0910061 0.6161535318
180.0655196 0.6087996374
196.0604342 0.8342944569
198.0760843 0.9461800145
220.1332052 1.049991129
224.0917343 0.6373731641
226.1073844 0.5805152932
234.1488553 1.903854517
238.1073844 0.6219290358
248.1281199 2.3792476
262.1437699 5.368846883
264.1230345 0.6867187441
264.15942 1.636757774
266.1386845 2.756000222
276.1230345 2.519156749
278.1386845 1.961257025
280.1543346 12.49891177
282.1699847 1.137985912
290.1386845 3.501654577
294.1335992 4.194333974
296.1492492 0.5893148139
308.1492492 11.59265292
326.1598139 14.35783281

Name: +ve in-silico MS/MS by CFM-ID for ZUNPPYBQPWUBNX-KNMNDLNKSA-N
ID: ZUNPPYBQPWUBNX-KNMNDLNKSA-N
[truncated: 663,897 more chars]
