# Supplementary material for: Ion mobility collision cross-section atlas for known and unknown metabolite annotation in untargeted metabolomics
Source: Nat Commun. 2020 Aug 28;11:4334. doi: 10.1038/s41467-020-18171-8 (PMC7455731; doi:10.1038/s41467-020-18171-8)
Supplement: Supplementary file 8 — Supplementary Data 5 [file 41467_2020_18171_MOESM8_ESM.zip › 01_positive_mode/L0717/cfmid_result.txt]

1 0.25806452 SQXUFXOJUHXHMH-UHFFFAOYSA-N OCC1=CCN2C1C(CC2)OC(=O)C(C(C(C(=O)O)(O)C)(O)C)C
2 0.25 FHCXQVZIIAUXRD-UHFFFAOYSA-N CC=C(C(=O)OCC1CCN2C1C(CC2)OC(=O)C(=O)C)CO
3 0.2295082 ZIEBCIRRJMPNKQ-UHFFFAOYSA-N OC(=O)C(C(C(C(=O)OCC1=CCN2C1C(O)CC2)(O)C)(O)C)C
4 0.1509434 NBZKOAIMHLOQBD-UHFFFAOYSA-N CCCC1CC2C(O1)C1=C(C(=O)O2)C(=C(C(C1)(N)OC)OC)O
5 0.13333333 MNIGSFQKHFXJDY-UHFFFAOYSA-N CC=C(C(=O)OC1CCN2C1C(CC2)COC(=O)C(=O)CO)C
6 0.13043478 PPRKBJMNDAJXBM-UHFFFAOYSA-N CCCC(OP(OC(CCC)C#N)OC(CCC)C#N)C#N
7 0.13043478 MHZGAEVJROPLJS-UHFFFAOYSA-N CC1CCC2CC(=O)N(CC(O)=O)C3OC4(C)CCC1C23OO4
8 0.125 NAUQZPGAWXYJIQ-UHFFFAOYSA-N CC(NC(=O)NC1=CC=CC(C)=C1)C(O)C1=CN2N=CN=C2C=C1
9 0.125 HQMLHWXMPGFHFF-UHFFFAOYSA-N COC1=CC(=CC(C1(O)O)O)C(=O)OC1CC2CCC(C1)N2C
10 0.11764706 XWHTWJJOLDJORY-UHFFFAOYSA-N OCC1OC(OC2C(=O)C=CC=C(C2N)C(C)C)C(C(C1O)O)O
11 0.11764706 SHVMYPTYYHNYNI-UHFFFAOYSA-N COCC(=O)N(C(C(OC)O)(C(=O)O)C)c1c(C)cccc1C
12 0.11320755 RZZHNZOCVXQAMV-UHFFFAOYSA-N OCC1OC(OC2=CC(=CC(CC2=O)N)C(C)C)C(C(C1O)O)O
13 0.11320755 LVRXHQIBHFDJKI-UHFFFAOYSA-N CCCC1CC2C(O1)C1(N)C=C(OC)C(=C(C1C(=O)O2)O)OC
14 0.11320755 GQFBCOSGEKCMHE-UHFFFAOYSA-N OCC1OC(OC2=CC(N)(CC=CC2=O)C(C)C)C(C(C1O)O)O
15 0.11267606 OKWIIGYXVJZFSN-LSWUTZEOSA-N COC(=O)C1NCC(C1CC(=O)O)C(=C/C=C\C(C(=O)O)C)C
16 0.11267606 HHZQJIVTCXZDPD-UHFFFAOYSA-N COC(=O)C1NCC(C1CC(=O)O)C(=CCC=C(C(=O)O)C)C
17 0.10169492 NKGTXWSDTDDXQJ-UHFFFAOYSA-N OCC1OC(OC2=CC(C(C)C)C(C=CC2=O)N)C(C(C1O)O)O
18 0.1 OMBCPFYQIULSGV-UHFFFAOYSA-N OC1C(O)C2OC(OCC2OC1OCC=C)C1=CC=CC=C1
19 0.092307692 QEUSRVVEIVCSHL-UHFFFAOYSA-N OC(=O)CC1C(CNC1C(=O)O)C(=C(C=CC(C(=O)O)C)C)C
20 0.092307692 MXZZHXJKKYPCEG-UHFFFAOYSA-N OC(=O)CC1C(CNC1C(=O)O)C(=C(CC=C(C(=O)O)C)C)C
21 0.089552239 KAMUXHXBDOMYKT-UHFFFAOYSA-N OC(=O)CC1C(CNC1C(=O)O)C(=CCC(=C(C(=O)O)C)C)C
22 0.086956522 RRBJOYMUXGGPSH-UHFFFAOYSA-N CC(CC1C2=CC=CC=C2SC2=CC=CC=C12)N1CCOCC1
23 0.086956522 HIPMTQACWFOFPL-UHFFFAOYSA-N CCOC(=O)NC1=NC(N)=C2N=C(CN(C)C2=C1)C1=CC=CC=C1
24 0.086956522 YQDDHWHBYAKZDJ-UHFFFAOYSA-N OC1(C2CSCC1CN(CC1=CC=CC=C1)C2)C1=CC=CC=C1
25 0.086956522 YWJHBIPCYAQRSE-UHFFFAOYSA-N CN(C)C=NC1=NC2=C(NC=C2)C(=O)N1COCC1=CC=CC=C1
26 0.086956522 JQJVONNZFWNQAM-UHFFFAOYSA-N CN1(=O)CCCC(CC2C3=CC=CC=C3SC3=CC=CC=C23)C1
27 0.086956522 NILVMAYUKZOQED-SFVWPUANSA-N NC1CC=C(C=C1)/C(=C\1/C=CC(=N)C=C1)/c1ccc(c(c1)C)N
28 0.086956522 RDKAABQJOHQGBR-UHFFFAOYSA-N OC(=O)CCCCCNC1=CN=C2N(N=CC2=N1)C1=CC=CC=C1
29 0.086956522 PWOVRTXSMIUZNN-UHFFFAOYSA-N COC1=C(OC)C(C(C(=C1)C(=O)OC1CC2CCC(C1)N2)O)O
30 0.086956522 DVMNBPVVGVQVQD-UHFFFAOYSA-N COC1=C(OC)C=CC(C1O)(O)C(=O)OC1CC2CCC(C1)N2
31 0.086956522 OTYXYJDIYFRQSG-UHFFFAOYSA-N [O-][N+](=O)C(C#N)C(\NCC1=CC=CC=C1)=N/CC1=CC=CC=C1
32 0.086956522 NRTMPMOIKZXEKE-UHFFFAOYSA-N C(N1CCN(CC1)C1=NC2=CC=CC=C2C=C1)C1=CC=CC=C1
33 0.086956522 BTTAIUJHCWZCRA-UHFFFAOYSA-N CCOC(=O)C1(CC(F)F)CN(CC2=CC=CC=C2)CCC1=O
34 0.086956522 DBCPTTKSMZAZLI-UHFFFAOYSA-N COC1(O)C=C(C=CC1(O)OC)C(=O)OC1CC2CCC(C1)N2
35 0.086956522 XXBDOTXPQDVHIP-UHFFFAOYSA-N CCOC(O)=NC1=NC(N)=C2N=C(C(C)NC2=C1)C1=CC=CC=C1
36 0.086956522 XXBDOTXPQDVHIP-UHFFFAOYSA-N CCOC(O)=NC1=NC(N)=C2N=C(C(C)NC2=C1)C1=CC=CC=C1
37 0.086956522 FTFUACKLTUPQQG-UHFFFAOYSA-N OCC1CCC(O1)n1cnc2c(NCc3ccccc3)ncnc12
38 0.086956522 XXBDOTXPQDVHIP-UHFFFAOYSA-N CCOC(O)=NC1=NC(N)=C2N=C(C(C)NC2=C1)C1=CC=CC=C1
39 0.086956522 LOSVFNDAEKTRMV-UHFFFAOYSA-N CCOC(=O)NC1=NC(N)=C2N=C(CNC2=C1)C1=CC=C(C)C=C1
40 0.086956522 WIERLTAQJQBHIJ-UHFFFAOYSA-N C(CC1c2ccccc2Sc2ccccc12)CN1CCOCC1
41 0.086956522 QBQMXWZTRRWPGK-UHFFFAOYSA-N COC1=CC(CC2=CN=C(N)N=C2N)=CC(OC)=C1N(C)C
42 0.086956522 KEBGLTQKDYHARV-UHFFFAOYSA-N CC1=CC=CC(C)=C1N=NC(N=NC1=C(C)C=CC=C1C)[N+]([O-])=O
43 0.086956522 UVMMQEZYYLDABR-UHFFFAOYSA-N CC1=CC(CN(NC2=CC=CC=C2)C2=CC=CC=C2)=CC(C)=N1
44 0.086956522 ZBQVCYCUXLXEPN-UHFFFAOYSA-N C(C1=CC=CC=C1)[P+](C1CCC=C1)(C1=CC=CC=C1)C1=CC=CC=C1
45 0.086956522 WLERWGCMFUGDPB-UHFFFAOYSA-N CC1=CC=CC=C1NN=C(CO)C1N=C2C=CC=CC2=NC1=O
46 0.085714286 CYZSOLKVDKLDPS-UHFFFAOYSA-N COC(=O)CC1C(CNC1C(=O)O)C(=CCC=C(C(=O)O)C)C
47 0.085106383 NPOUWSCWNZKPSV-UHFFFAOYSA-N O=C1N(CCOC2=CC=C(C=C2)C#N)C=CN=C1N1CCNCC1
48 0.085106383 YGOKNGZQSZCCMB-UHFFFAOYSA-N NCCNC1=NC2=C(N)N=CN=C2N1C1OC(CO)C(O)C1O
49 0.084507042 LTENMGUPSPUFTQ-KNMNDLNKSA-N COC(=O)CC1C(CNC1C(=O)O)C(=C/C=C/C(C(=O)O)C)C
50 0.084507042 YABBDSOJXTUKMJ-UHFFFAOYSA-N COC(=O)C(=CCC=C(C1CNC(C1CC(=O)O)C(=O)O)C)C
51 0.083333333 MPTXLVRHYGBOQY-UHFFFAOYSA-N COC1=CC(=CC(OC)=C1OC)C(=O)NCCCCCC(O)=O
52 0.083333333 SBSRCPOYQICXEZ-PWNZVWSESA-N COC(=O)C1OC(OCc2ccccc2)C3OC(C)(C)OC13
53 0.083333333 MPTXLVRHYGBOQY-UHFFFAOYSA-N COC1=CC(=CC(OC)=C1OC)C(=O)NCCCCCC(O)=O
54 0.083333333 JHKJOYVDQOLFPR-UHFFFAOYSA-N OCCN(CCO)C1=CC=C(C=C1)N=NC1N=NC2=CC=CC=C12
55 0.083333333 FXBNSXQOPMBNJL-UHFFFAOYSA-N COC1(O)C(=CC=C(C1O)C(=O)OC1CC2CCC(C1)N2C)O
56 0.081632653 WNVQRHUGVBRBPN-UHFFFAOYSA-N O=C(SCCN1CCCC1)C(C1=CC=CC=C1)C1=CC=CC=C1
57 0.081632653 BEJYISOPDBBZRK-UHFFFAOYSA-N CCN(CC)CCSC(=O)C(O)(C1=CC=CC=C1)C1=CC=CC=C1
58 0.081632653 GXTABIWPRLPCQH-UHFFFAOYSA-N O=C(CC(SC1=CC=CC=C1)C1=CC=CC=C1)N1CCCCC1
59 0.081632653 BEJYISOPDBBZRK-UHFFFAOYSA-N CCN(CC)CCSC(=O)C(O)(C1=CC=CC=C1)C1=CC=CC=C1
60 0.08 FORCZQGYDMGFPA-UHFFFAOYSA-N CCCC(CCC(O)=O)N=C(C1C=C(F)C=CC1=O)C1=CC=CC=C1
61 0.08 XCBLHARHDZIEJQ-UHFFFAOYSA-N C(CON(OCCOCC1CO1)C1=CC=CC=C1)OCC1CO1
62 0.08 MWJQSVKGZXTDIO-UHFFFAOYSA-N CCCC1C(O)C(=O)CC(C(=CC)CC2(C1C(=O)OC2=O)N)O
63 0.08 ADWMFTMMXMHMHB-UHFFFAOYSA-N COC1=CC=C(CC(NC(=O)OC(C)(C)C)C(O)=O)C=C1OC
64 0.08 YCHCJSLEBBCCFK-UHFFFAOYSA-N CCCC1C(O)C(=O)CC(C(=CC)CC2C1(N)C(=O)OC2=O)O
65 0.08 ADWMFTMMXMHMHB-UHFFFAOYSA-N COC1=CC=C(CC(NC(=O)OC(C)(C)C)C(O)=O)C=C1OC
66 0.078431373 RFLJDDDZKAZWQH-UHFFFAOYSA-N NC(=O)CC(c1nc(N)c(c(n1)C(=O)O)C)NCC(C(=O)N)N
67 0.076923077 GECQEQCYCDJXJC-UHFFFAOYSA-N CN(C)CCCC1(OCC2=CC(=CC=C12)C(O)=O)C1=CC=C(F)C=C1
68 0.076923077 FXYXJKWVTFZJGZ-UHFFFAOYSA-N CC(C)(C)OC(=O)N1CCC(CC1)C(=O)C1=C(F)C=C(F)C=C1
69 0.076923077 UPTQBUMDQJGNOB-UHFFFAOYSA-N CCCCCCCCN(C)N=NC1=CC=C(Cl)C=C1C(O)=O
70 0.075471698 GPQKIDLCQKQWRD-UHFFFAOYSA-N COC1=CC(O)(C(=O)OC2CC3CCC(C2)N3C)C(C=C1O)O
71 0.075471698 QMSSIOMZIPGJDB-UHFFFAOYSA-N CCOC(=O)CCN(CC1=CC=CC=C1)CC(F)(F)C(=O)OCC
72 0.075471698 VMLJSKNADWRIIW-UHFFFAOYSA-N COCCCCC1(OCc2c1ccc(c2)C#N)c1ccc(cc1)F
73 0.074074074 QGYDDDZJFUWBJQ-UHFFFAOYSA-N CC(C)(C)OC(=O)C(CC(N)C(O)=O)C(=O)OC(C)(C)C
74 0.071428571 WZZPXQRNDMHZDV-UHFFFAOYSA-N CCSC1(SCC)C(N(C)C)C2=C(CCCCCC2)OC1=O
75 0.070175439 MQYKMKVAYJVGKL-UHFFFAOYSA-N COC1C2CC(OC2N(C(=O)C1=CC=CC(=O)O)C)C(O)(C)C
76 0.070175439 KLMFHBANQYXSSI-UHFFFAOYSA-N CCCCCC(C[N+]([O-])=O)C(C(=O)OCC)C(=O)OCC
77 0.068965517 OVTJZZLKQTUHKE-UHFFFAOYSA-N O=CC=C1N(C)C2OC(CC2C(C1=CC(=O)O)OC)C(O)(C)C
78 0.06779661 OMMRXQZVTNOALT-UHFFFAOYSA-N OCC(C(C(COC(=O)C(C1CNc2c1cccc2)C)O)O)O
79 0.06779661 QDIQEQKIAIGFQO-UHFFFAOYSA-N CCOC(=O)CCC(=O)OC1C(O)OC(CC1N(C)C)C
80 0.06779661 IRVHBGMXSVBTSD-UHFFFAOYSA-N CCCC1C(C(=O)OCC)C(=O)NC1(C(=O)OCC)C(=O)OCC
81 0.066666667 GSWMCUHHAZWWJU-UHFFFAOYSA-N CC(c1c[nH]c2=CCCC=c12)C(=O)OCC(C(C(CO)O)O)O
82 0.06557377 ZHHSLPRMDJMOOH-UHFFFAOYSA-N CC(C)[Si](OC1C(NC1=O)C1=CC=CS1)(C(C)C)C(C)C
83 0.06557377 JRUGUUZJABAAII-UHFFFAOYSA-N CCOC(=O)C1C(C(C)C)C(NC1=O)(C(=O)OCC)C(=O)OCC
84 0.064516129 AMJANQSXFVLUNG-UHFFFAOYSA-N CC(C1=CNC2C1=CC=CC2)C(=O)OCC(C(C(CO)O)O)O
85 0.064516129 AGFKAPVRLCMHTF-UHFFFAOYSA-N OCC(C(C(COC(=O)C(C1=CNC2=CC=CCC12)C)O)O)O
86 0.063492063 NLOULOONPBMPBT-KNMNDLNKSA-N OC(=O)CC1C(CN(C1C(=O)O)C)C(=C/C=C/C(C(=O)O)C)C
87 0.063492063 SDSIQJOCVWVOEX-UHFFFAOYSA-N OC(=O)CC1C(CN(C1C(=O)O)C)C(=CCC=C(C(=O)O)C)C
88 0.061538462 RBHIMDDSQVJZBU-UHFFFAOYSA-N CCOC(=O)CCC(C(=O)OCC)C(C)=C(C#N)C(=O)OCC
89 0.059701493 ZOHHMLCOXCOCNH-GWHBPFAKSA-N C/C(=C/C(C(=O)O)C)/C=C(C1CNC(C1CC(=O)O)C(=O)O)C
90 0.057971014 DLPDEALVSRLOFD-UHFFFAOYSA-N OC(=O)CC1C(CNC1C(=O)O)C(=CC=C(C(C(=O)O)C)C)C
91 0.056338028 ZUNPPYBQPWUBNX-KNMNDLNKSA-N COC(=O)C(/C=C/C=C(C1CNC(C1CC(=O)O)C(=O)O)C)C
92 0.043478261 XMNFQFTUOICRCH-UHFFFAOYSA-N CC(C)(C)OC(=O)NC1CCN(CC2=CN=C(Cl)C=C2)CC1
93 0.043478261 QVCMHGGNRFRMAD-XFGHUUIASA-N C[C@H]1C(=O)O[C@@H]2CCN3[C@@H]2C(=CC3)COC(=O)[C@]([C@]1(C)O)(C)O
94 0.043478261 QVCMHGGNRFRMAD-UHFFFAOYSA-N CC1C(=O)OC2CCN3CC=C(COC(=O)C(C)(O)C1(C)O)C23
95 0.043478261 VJXSSYDSOJBUAV-UHFFFAOYSA-N COC1=CC(CC2=C(C)C3=C(N=C2)N=C(N)N=C3N)=C(OC)C=C1
96 0.043478261 PEZPMAYDXJQYRV-UHFFFAOYSA-N NCCNC1=CC=C(NCCN)C2=C1C(=O)C1=C(C=NC=C1)C2=O
97 0.043478261 ITOYZJGFTNTKKR-UHFFFAOYSA-N COC1=C(OC)C=C(C=C1)C1=NN(C2CCC2)C2=NC=NC(N)=C12
98 0.043478261 JCDXXNIRWRRGBX-UHFFFAOYSA-N CCCCN1C(CC2=CC3=C(OCO3)C=C2)=NC2=C(N)N=CN=C12
99 0.043478261 ABWQYUCESBKJME-UHFFFAOYSA-N CN1C(=N)C(C(=O)N2CCN(CC2)C2=CC=CC=C2)C(=O)N(C)C1=O
100 0.043478261 DSKXJXZEJXKMAG-UHFFFAOYSA-N O=CCC1OC(=O)C(C)C(C)(O)C(C(=O)OCC2=CCNC12)C
101 0.043478261 LJKOWRYPYCNXCC-UHFFFAOYSA-N O=CC=C1COC(=O)C(C)C(C(C(=O)OC2C1NCC2)C)(C)O
102 0.043478261 DDDZEJIICOAUEF-UHFFFAOYSA-N O=C1C2CCNCC=C1COC(=O)C(C(C(C(=O)O2)C)(C)O)C
103 0.043478261 YGTGBHLJHUYVOC-UHFFFAOYSA-N OC1CN2C3C1OC(=O)C(C)C(C)(O)C(C(=O)OCC3=CC2)C
104 0.043478261 LJXFVOWKXIHOCE-UHFFFAOYSA-N O=C1OC2CC(N3C2C(=CC3)COC(=O)C(C(C1C)(C)O)C)O
105 0.043478261 MCGUEOSTNSRPLH-UHFFFAOYSA-N OC1C=C2C3N1CCC3OC(=O)C(C(C(C(=O)OC2)C)(C)O)C
106 0.043478261 JTXPPDAMYDCDQE-UHFFFAOYSA-N OC1=C2COC(=O)C(C)C(C(C(=O)OC3C2N(C1)CC3)C)(C)O
107 0.043478261 LKPLLTZOLULFKF-UHFFFAOYSA-N OCC1C(=O)OC2CCN3C2C(=CC3)COC(=O)C(C1(C)O)C
108 0.043478261 CLLUJGYIARMHBB-UHFFFAOYSA-N OCC1(O)C(C)C(=O)OC2CCN3C2C(=CC3)COC(=O)C1C
109 0.043478261 DWVLQTZGGBIOOD-UHFFFAOYSA-N O=C1OC2CCN3C2C2(COC(=O)C(C(C1C)(C)O)C)OC2C3
110 0.043478261 DYTLUOBWTNRQPF-UHFFFAOYSA-N O=C1OC2COCN3C2C(=CC3)COC(=O)C(C(C1C)(C)O)C
111 0.043478261 IUBRMRYOJXAQBD-ZHZULCJRSA-N NC1C=C/C(=C(/c2ccc(c(c2)C)N)\c2ccc(cc2)N)/C=C1
112 0.043478261 JXDSXMGCIOAJDJ-SFVWPUANSA-N NC1=CCC(C=C1)/C(=C\1/C=CC(=N)C=C1)/c1ccc(c(c1)C)N
113 0.043478261 UKDFPUWLYAFEGV-SFVWPUANSA-N NC1=CC=C(CC1)/C(=C\1/C=CC(=N)C=C1)/c1ccc(c(c1)C)N
114 0.043478261 UMOOOKVOQZYFEC-UHFFFAOYSA-N N=C1CCC(=C(c2ccc(c(c2)C)N)c2ccc(cc2)N)C=C1
115 0.043478261 QVCMHGGNRFRMAD-HTJBVVOSSA-N CC1C(=O)OC2CCN3CC=C(COC(=O)C(C)(O)C1(C)O)C23
116 0.043478261 NRQOHOJOJBYTJT-UHFFFAOYSA-N ClCCN(CCCl)CCN1CCN(Cc2ccccc2)CC1
117 0.043478261 MOXQFMDKLIOMOV-UHFFFAOYSA-N O=C1NC2=C(O1)C=C(CCN1CCN(CC1)C1=NC=CC=N1)C=C2
118 0.043478261 MCAPQBWHISPSQS-UHFFFAOYSA-N CC1=CC=C(OC2=NC(OC3=CC=C(C)C=C3)=NC(N)=N2)C=C1
119 0.043478261 PCMLOOHWYZXIEB-UHFFFAOYSA-N CCOC(=O)C1C(C(=O)OCC)C(=O)C(=O)N1C1CCCCC1
120 0.043478261 NPBXFVNTRJKXLN-UHFFFAOYSA-N [H]C12CSCC([H])(C1O)C(N(C)C2C1=CC=CC=C1)C1=CC=CC=C1
121 0.043478261 RKLSIGFDXPECDB-UHFFFAOYSA-N C[Si](C)(C)OC(=O)C=CC1=CC=C(O[Si](C)(C)C)C=C1
122 0.043478261 LIHYYCYTHAQUBB-UHFFFAOYSA-N C[Si](C)(C)OC(=O)C=CC1=CC(O[Si](C)(C)C)=CC=C1
123 0.043478261 BTQKAITUJUXGFH-UHFFFAOYSA-N C[Si](C)(C)OC(=O)C=CC1=CC=CC=C1O[Si](C)(C)C
124 0.043478261 VTDHRTNZHVPWDR-UHFFFAOYSA-N CC1=CC2=C(C=C1)N=C(N=C2C1=CC=CC=C1)N1CCCCC1
125 0.043478261 GXAMFVAJNBIQOG-UHFFFAOYSA-N CN1C(NCCOC2=CC=CC(C)=C2)=NC2=C1C(=O)N(C)C(=O)N2C
126 0.043478261 BMADQAUGPJFBPU-UHFFFAOYSA-N CCN1C(NCC(O)C2=CC=CC=C2)=NC2=C1C(=O)N(C)C(=O)N2C
127 0.043478261 MZOYNRQTIPYKRR-UHFFFAOYSA-N OCC1C(=O)OCC2=CCN3C2C(OC(=O)C(C1(C)O)C)CC3
128 0.043478261 FVTFIGWWSPMXPO-UHFFFAOYSA-N C(CC1=CC=CC=N1)N(CCC1=CC=CC=N1)C1=CC=CC=C1
129 0.043478261 KKVLCJIOPNYOQN-UHFFFAOYSA-N NC1=CC=C(CC2=CC(CC3=CC=C(N)C=C3)=C(N)C=C2)C=C1
130 0.043478261 INEMJMDWVKZVEQ-UHFFFAOYSA-N NC1=CC=C(CC2=CC=CC(CC3=CC=C(N)C=C3)=C2N)C=C1
131 0.043478261 ASMQYFJUHZBFQX-UHFFFAOYSA-N CC(C)C1=CC=CC(C(C)C)=C1N1C(=O)C2=C(C=C(F)C=C2)C1=O
132 0.043478261 LLBXUDUWEWTJRQ-UHFFFAOYSA-N COC1=CC(CC2=CN=C(N)N=C2N)=CC2=C(OC)C=C(C)N=C12
133 0.043478261 VDFZDGKRTOSDRC-UHFFFAOYSA-N CC1=NN(C(NC2=CC=CC(C)=C2)=C1[N+]([O-])=O)C1=CC=CC=C1
134 0.043478261 MXDAGUWPUKMLQV-UHFFFAOYSA-N CC1=NN(C(NC2=CC=C(C)C=C2)=C1[N+]([O-])=O)C1=CC=CC=C1
135 0.043478261 XZENCZPCSRXPSL-UHFFFAOYSA-N CNC1=NC2=C(C)C=CC=C2C2=C1CCN2C1=CC=CC=C1C
136 0.043478261 VZZBQTYXUVLBKQ-UHFFFAOYSA-N CC1=CC=C(CC(C)(C)C2=NC(=NC=C2)C2=CC=CC=N2)C=C1
137 0.043478261 MQIYXVBIZKBBJS-UHFFFAOYSA-N CCN(CC)CCSC1=NC2=C(N1C)N(C)C(=O)N(C)C2=O
138 0.043478261 TWHKFVDHEAYOJK-UHFFFAOYSA-N CN1N=C(C)C2=C1N=C(C=C2C(F)(F)F)N1CCN(CCO)CC1
139 0.043478261 IDPOJAIKOLCHMQ-UHFFFAOYSA-N CC1=CC=CC(C)=C1C(=O)C1=CC=C(CN2CCSCC2)C=C1
140 0.043478261 CHZDACCGCXFEJZ-UHFFFAOYSA-N CC1=CC(=CC(C)=C1)C(=O)C1=CC=C(CN2CCSCC2)C=C1
141 0.043478261 YHMXOZAULKTQLE-UHFFFAOYSA-N CC1=CC(C)=C(C=C1)C(=O)C1=CC=CC(CN2CCSCC2)=C1
142 0.043478261 SDGIZBWECUOTSP-UHFFFAOYSA-N CC1=CC=CC(C)=C1C(=O)C1=CC=CC(CN2CCSCC2)=C1
143 0.043478261 NNTYUYOBXZIRIL-UHFFFAOYSA-N CC1=CC(=CC(C)=C1)C(=O)C1=CC=CC(CN2CCSCC2)=C1
144 0.043478261 KPEQPYOGAYAINA-UHFFFAOYSA-N CC1=CC=CC(C)=C1C(=O)C1=CC=CC=C1CN1CCSCC1
145 0.043478261 LUXSFINEUAQKJQ-UHFFFAOYSA-N CC1=CC(=CC(C)=C1)C(=O)C1=CC=CC=C1CN1CCSCC1
146 0.043478261 QHDHJPRZPIJLFE-UHFFFAOYSA-N CC1=CC=C(C=C1C)C1SCCN1C(=O)CCC1=CC=CC=C1
147 0.043478261 LOLZVJKBUHCBRE-UHFFFAOYSA-N CC(C)(C)OC(=O)NC1CCCN(CC2=CC=C(Cl)N=C2)C1
148 0.043478261 KAPXUZRLJJZKPJ-UHFFFAOYSA-N CC(C)(C)C(=O)NC1=C(Cl)N=C(CN2CCC(CO)C2)C=C1
149 0.043478261 QEULJFPYDAGMJL-UHFFFAOYSA-N CCOC(=O)N1NC(=NN=C1C1=CC=CC=C1)C1=CC=CC=C1
150 0.043478261 GUKWXTPSZIDMQX-UHFFFAOYSA-N CCCC1=C(F)C=C2C=CN(CC3=CC=C(OC)C=C3)C(=O)C2=C1
151 0.043478261 ZOVGHKBTPUEOCU-UHFFFAOYSA-N C=CCN(C(=O)C1CCCCC1)C1=CC=C(S1)C1=CC=CC=C1
152 0.043478261 MTVJRAZEAFBGRT-UHFFFAOYSA-N COC1=CC(CC2C=NC(=N)NC2=N)=CC(OC)=C1N1C=CC=C1
153 0.043478261 NBMYJTKVPDXDRT-UHFFFAOYSA-N CC(N=C1N=C2C(N1C)C(=O)N(C)C(=O)N2C)C(O)C1=CC=CC=C1
154 0.043478261 LERLSYZHEFMEBV-UHFFFAOYSA-N NCCNC1=C2C(=O)C3=C(N=CC=C3)C(=O)C2=C(NCCN)C=C1
155 0.043478261 BBHFULLSJOFRNO-UHFFFAOYSA-N CC(NCN1C=NC2=C1C(=O)N(C)C(=O)N2C)C(O)C1=CC=CC=C1
156 0.043478261 NYXHDNKCYFMKOD-UHFFFAOYSA-N CC(C)(C)C1=NC(=CP(=O)(C1)c1ccccc1)C(C)(C)C
157 0.043478261 RSLVVCXMPZNEFN-UHFFFAOYSA-N CC1C(=O)OCC2=CCN3(=O)CCC(OC(=O)C(C)C1(C)O)C23
158 0.043478261 XMAADYFYLWKGHE-UHFFFAOYSA-N COC1=CC(=CC(OC)=C1OC)C(O)CC(=O)N1CCOCC1
159 0.043478261 KBLALIKKFBSOEA-UHFFFAOYSA-N CN1\C(SC2=C1CC(C)(C)CC2=O)=N\N=C1C=CC(C=C1)=[N+](C)C
160 0.043478261 FNZYROZMYXWLSJ-UHFFFAOYSA-N C[Si](C)(C)OC12C3=CC=CC=C3C3=CC=CC(CCC1=O)=C23
161 0.043478261 XAZPAXOTXRZUBJ-UHFFFAOYSA-N C[Si](C)(C)OC12C(O)C=CC3=C1C(=CC=C3)C1=CC=CC=C21
162 0.043478261 WXVNRHANVFMGDW-UHFFFAOYSA-N COC1=CC(OC)=C(C(=O)OCCN2CCOCC2)C(OC)=C1
163 0.042553191 HEBAQIFZJPBNAZ-UHFFFAOYSA-N CC1=C(C)C=C(C=C1)C(=O)C1=CC=CC=C1CN1CCSCC1
164 0.042553191 UMSRVJRBPYWLBT-UHFFFAOYSA-N CSC1=CC=CC=C1C(=O)C1=CC=C(CN2CCCCC2)C=C1
165 0.042553191 CWVOULCMRXEDCY-UHFFFAOYSA-N CC1=C(C)C(=CC=C1)C(=O)C1=CC=C(CN2CCSCC2)C=C1
166 0.042553191 FLABIXCZCKLAMH-UHFFFAOYSA-N CC1=CC(C)=C(C=C1)C(=O)C1=CC=C(CN2CCSCC2)C=C1
167 0.042553191 MISFZSXYERWELH-UHFFFAOYSA-N CC1=CC(C(=O)C2=CC=C(CN3CCSCC3)C=C2)=C(C)C=C1
168 0.042553191 VRAGYUCQMRISHW-UHFFFAOYSA-N CC(C)(C)OC(=O)N1CCC(CC1)NC1=C(N)C=C(Cl)C=C1
169 0.042553191 PVUVKFSZHUMBIJ-UHFFFAOYSA-N CC1=C(C)C=C(C=C1)C(=O)C1=CC=C(CN2CCSCC2)C=C1
170 0.042553191 NHKVBPRGGXQNHS-UHFFFAOYSA-N CCOC(=O)C(NCC1=C(OC)C=C(OC)C=C1)C(=O)OCC
171 0.042553191 ORCIEPKAXJAJCO-UHFFFAOYSA-N CSC1=CC=CC=C1C(=O)C1=CC=CC(CN2CCCCC2)=C1
172 0.042553191 JPJZDOMKOVMUEI-UHFFFAOYSA-N COCCOC1=C2N=CC=CC2=CC(CC2=CN=C(N)N=C2N)=C1
173 0.042553191 LGAOSHPJPRGFBX-UHFFFAOYSA-N CC1=C(C)C(=CC=C1)C(=O)C1=CC=CC(CN2CCSCC2)=C1
174 0.042553191 UKZWVCPWUQBJHJ-UHFFFAOYSA-N COC1=CC=C(CN=NC(N)=NN=CC2=CC=C(OC)C=C2)C=C1
175 0.042553191 GOJVWAGXQZAJPY-UHFFFAOYSA-N CC1=CC(C(=O)C2=CC=CC(CN3CCSCC3)=C2)=C(C)C=C1
176 0.042553191 VBYZUMIOKFVOBT-UHFFFAOYSA-N CCN(CC)CCSC1=NC2=C(N1C)C(=O)N(C)C(=O)N2C
177 0.042553191 BAKUOJWYTJGWTD-UHFFFAOYSA-N CC1=C(C)C=C(C=C1)C(=O)C1=CC=CC(CN2CCSCC2)=C1
178 0.042553191 AUQHGLSLYWHNKK-UHFFFAOYSA-N C1CCC(=CC1)[P+](C1=CC=CC=C1)(C1=CC=CC=C1)C1=CC=CC=C1
179 0.042553191 KQHOQRMGDYFTHD-UHFFFAOYSA-N CSC1=CC=CC=C1C(=O)C1=CC=CC=C1CN1CCCCC1
180 0.042553191 GLVVKXIQLAJONR-UHFFFAOYSA-N CC(CC(=O)C1=CC=CC=C1)=NC1=CC=CC=C1SC(C)(C)C
181 0.042553191 MVKIGSPTBMCJKN-UHFFFAOYSA-N CC1=C(C)C(=CC=C1)C(=O)C1=CC=CC=C1CN1CCSCC1
182 0.042553191 XMAFKWUZNHDPLQ-UHFFFAOYSA-N CC1=CC(C)=C(C=C1)C(=O)C1=CC=CC=C1CN1CCSCC1
183 0.042553191 TWMPZBLZQPZLFG-UHFFFAOYSA-N CC1=CC(C(=O)C2=CC=CC=C2CN2CCSCC2)=C(C)C=C1
184 0.042553191 BJVPRKHVEJVIJJ-UHFFFAOYSA-N COC1=CC=C(C=C1)C(=S)NC1=CC=C(C=C1)C1CCCCC1
185 0.041666667 YXLWYKJKSWEDDS-UHFFFAOYSA-N CSC1=CC=C(C=C1)C(=O)C1=CC=C(CN2CCCCC2)C=C1
186 0.041666667 ZZPPUARVFWXOKC-UHFFFAOYSA-N OC(CC(CN1CCCCC1)C(O)N=N)C1=CC=C(Cl)C=C1
187 0.041666667 CSQVZBJIDXUBSD-UHFFFAOYSA-N CSC1=CC=C(C=C1)C(=O)C1=CC=CC(CN2CCCCC2)=C1
188 0.041666667 MWLXOFVMKVYYLK-UHFFFAOYSA-N CN1CCCC(CC2C3=CC=CC=C3S(=O)C3=CC=CC=C23)C1
189 0.041666667 HMIYPPGLPDDAMD-UHFFFAOYSA-N CSC1=CC=C(C=C1)C(=O)C1=CC=CC=C1CN1CCCCC1
190 0.041666667 FCELYMGZBFPPSM-UHFFFAOYSA-N CC1(C)OB(OC1(C)C)C1=CC=C(CCNS(C)(=O)=O)C=C1
191 0.041666667 VQKFWQMKOKRFFQ-UHFFFAOYSA-N COC1=CC(N)=C(Cl)C=C1C(=O)NCCN(C(C)C)C1CC1
192 0.041666667 RMUHUJDJDNBIQD-UHFFFAOYSA-N CCCCN1C(=O)C(N=NC(=O)C2=CC(C)=NN2)C2=CC=CC=C12
193 0.041666667 TWHSINNMXIRSJZ-UHFFFAOYSA-N C(CCN1CCOCC1)COC1=CC=CC=C1SC1=CC=CC=C1
194 0.041666667 JMQSCGOHXKOSNX-UHFFFAOYSA-N COC1C(OC2=CC(CC(=C2C1=O)O)(N)O)C1CCC(CC1)O
195 0.040816327 GJZQASBIWDUYQD-UHFFFAOYSA-N COC1=CC(N)=C(Cl)C=C1C(=O)NCCNC1CCCCC1
196 0.040816327 DCKVWAYOZDJSDH-UHFFFAOYSA-N NC1=NC(=O)C(CCCCCC(O)C2=NC3=CC=CC=C3O2)C(N)=N1
197 0.040816327 RXHDEJXRDBKYPZ-UHFFFAOYSA-N CCC(CC)(NC(=O)C(C)OC1=CC=C(Cl)C=C1C)C#N
198 0.040816327 OZGSLYWJCGFHFG-UHFFFAOYSA-N O=C(CSC(C1=CC=CC=C1)C1=CC=CC=C1)N1CCCCC1
199 0.040816327 AINAOBMDRLIACD-UHFFFAOYSA-N COC1=C(F)C=C(C=C1)C(=O)C(CN1CCOCC1)C1=CC=CC=C1
200 0.040816327 JHNBEVNIZLYZRO-UHFFFAOYSA-N COC(=O)C(N(c1c(C)cccc1C)C(C(C(=O)O)OC)O)C
201 0.040816327 GMFQXDVFYLMLAU-UHFFFAOYSA-N CN1C(N)C(=NC(=S)NCC2CCCCC2)C(=O)N(C)C1=O
202 0.040816327 ZRISUVWHOKJOTB-UHFFFAOYSA-N CC(=O)SC(C(N1CCCC1)C1=CC=CC=C1)C1=CC=CC=C1
203 0.040816327 GRWCSLLBBXYPDI-TVQXOTEMSA-N CCC(C)(OC1OC(CO)C(O)C(OC(C)C)C1O)C#N
204 0.040816327 PDEYRTXWYSXZTR-UHFFFAOYSA-N CC1CN(CC(C)O1)C(=S)N=NC(C)=C1C=CC=CN1O
205 0.040816327 QHTVMZMNHREQOB-UHFFFAOYSA-O COC1=CC(=CC=C1OCC1=CC=CC=C1)C(O)C1=[N+](C)C=CN1
206 0.040816327 DNLBKBXJRJCIAH-UHFFFAOYSA-N COC1=CC(=CC(OC)=C1)C(CC(O)=O)NC(=O)OC(C)(C)C
207 0.04 NOEVPXYRCVCOIV-UHFFFAOYSA-N COC1=CC=C(C=C1OC)C(CC(O)=O)NC(=O)OC(C)(C)C
208 0.04 GQUPELKSNJLPTJ-UHFFFAOYSA-N CC(C)(C)OC(=O)NCC1=CC(=CC=C1)C(=O)CC1=CC=C(F)C=C1
209 0.04 YQWDJFDYAUQTHO-UHFFFAOYSA-N CC(C)(C)OC(=O)NCC1=CC=C(C=C1)C(=O)CC1=CC=C(F)C=C1
210 0.04 IDDOQYHUQBOVIT-UHFFFAOYSA-N CSC(=O)C1CCC(C2=CC=CC=C2)=C(C1)C1=CC=CC=C1
211 0.04 NOEVPXYRCVCOIV-UHFFFAOYSA-N COC1=CC=C(C=C1OC)C(CC(O)=O)NC(=O)OC(C)(C)C
212 0.04 DMWARYCUBBJWKQ-UHFFFAOYSA-N COC1=C(OC)C(=CC=C1)C(CC(O)=O)NC(=O)OC(C)(C)C
213 0.04 YWRHQMWTHHOYCQ-UHFFFAOYSA-N CCOC(=O)CCCNC(=O)C1=CC(OC)=C(OC)C(OC)=C1
214 0.04 HKNKQGNRHBPYBF-UHFFFAOYSA-N COC1=CC=C(C=C1OC)C(CNC(=O)OC(C)(C)C)C(O)=O
215 0.04 BLYYQIUMAFVZOY-UHFFFAOYSA-N O=S(CCCN1CCC(=CC1)C1=CC=CC=C1)C1=CC=CC=C1
216 0.04 HPIWITKPFSKUNC-UHFFFAOYSA-N COC1=C(OC)C=CC(C1O)C(=O)OC1CC2CCC(C1)N2O
217 0.04 IOZJIRHHWQVKHD-UHFFFAOYSA-N CCCCC=CC(NS(=O)(=O)C1=CC=C(C)C=C1)C1=CC=CC=C1
218 0.04 NOEVPXYRCVCOIV-UHFFFAOYSA-N COC1=CC=C(C=C1OC)C(CC(O)=O)NC(=O)OC(C)(C)C
219 0.039215686 DJVZVMUZFWVTMY-UHFFFAOYSA-N COC(=O)C1=CCCCN(CCC2OCCO2)C=C1C(=O)OC
220 0.038461538 RDKTYPMJJRKASV-UHFFFAOYSA-N OCCCCC1(OCc2c1ccc(c2)C#N)c1ccc(c(c1)C)F
221 0.038461538 ZUMJZBXVGGJCHC-UHFFFAOYSA-N CN1CCCN(CCNC(=O)COc2ccc(Cl)cc2)CC1
222 0.038461538 XNSZXPBPWJYOPW-UHFFFAOYSA-N OCCCCC1(OCc2c1c(C)cc(c2)C#N)c1ccc(cc1)F
223 0.038461538 YBTWVMJIDNISCO-UHFFFAOYSA-N CC1CCCC(C1)=NN=C(O)COC1=CC=C(Cl)C(C)=C1
224 0.037735849 VAYQNUBOZLPGDH-XPLICSAQSA-N CCCC1CC2OC(=O)c3c(O)c(OC)c(OC)cc3C2O1
225 0.037735849 XIWFOZJXBPBGKP-UHFFFAOYSA-N CCOC(=O)CCC1=C(NC(C)=C1C(=O)OCC)C(=O)OCC
226 0.037735849 VWOOJZBRUXGUJX-UHFFFAOYSA-N NC(=N)NCCCC(C(=O)Nc1ccc2c(c1)cccc2)NC(=O)O
227 0.037735849 VAYQNUBOZLPGDH-OLXJLDBKSA-N CCC[C@H]1C[C@@H]2[C@H](O1)C3=CC(=C(C(=C3C(=O)O2)O)OC)OC
228 0.037735849 AWMIESJKHAQBDM-UHFFFAOYSA-N CC1=NN=C(C)C1N=NC1=CC=C(C=C1)N(CCO)CCO
229 0.037735849 AJYGMJOFZVGUFP-UHFFFAOYSA-N CCCC1CC2C(=C3C=C(OC)C(=C(C3C(=O)O2)O)OC)O1
230 0.037735849 BWIJABMQDSESBT-UHFFFAOYSA-N OCCCCC1(OCc2c1ccc(c2)C#N)c1ccc(cc1C)F
231 0.037735849 VAYQNUBOZLPGDH-UHFFFAOYSA-N CCCC1CC2C(O1)c1cc(OC)c(c(c1C(=O)O2)O)OC
232 0.037735849 AVUWTHCKKWGJDS-UHFFFAOYSA-N N#CCCCCCNC(=O)n1c(NC(=O)OC)nc2c1c(C)ccc2
233 0.037735849 CUTRYGQGCRBXMI-UHFFFAOYSA-N N#CCCCCCNC(=O)n1c(NC(=O)OC)nc2c1ccc(c2)C
234 0.037735849 VAYQNUBOZLPGDH-YKHWKNEFSA-N CCCC1CC2OC(=O)c3c(O)c(OC)c(OC)cc3C2O1
235 0.037037037 SQWVEVGQEKLGIJ-UHFFFAOYSA-N N#CCCCCCNC(=O)n1c(nc2c1cccc2)N(C(=O)OC)C
236 0.037037037 QSVMSTHJOLCSSN-UHFFFAOYSA-N Cc1cc2c(cc1)nc(n2C(=O)NCCCCCC#N)NC(=O)OC
237 0.037037037 KKEGSDKKOQZQHH-UHFFFAOYSA-N Cc1cccc2c1nc(n2C(=O)NCCCCCC#N)NC(=O)OC
238 0.036363636 OJJBKUXGRCXQAU-UHFFFAOYSA-N N#CCCCCCN(C(=O)n1c(NC(=O)OC)nc2c1cccc2)C
239 0.036363636 OEEQJAXHWCMMJL-UHFFFAOYSA-N OC(COC1=CC=C(Cl)C=C1)N=NCCN1CCCCCC1
240 0.036363636 HWRWQMIDXJIPEM-UHFFFAOYSA-N CC(C(C(=CC1CCCCC1)n1ncnc1)OP(=O)(O)O)(C)C
241 0.035714286 QFSPKDRHJGJADM-UHFFFAOYSA-N CCOC1=CC(NC(=O)OC(C)C)=CC=C1C(C)(C)OC(O)=O
242 0.035714286 IZCSRSQKQUCSDJ-UHFFFAOYSA-N OCCCCC1(OCc2c1cc(C)c(c2)C#N)c1ccc(cc1)F
243 0.035714286 CFECGRWVXXAPAN-UHFFFAOYSA-N OCCCCC1(OCc2c1ccc(c2C)C#N)c1ccc(cc1)F
244 0.033898305 ISEJPZLFCZBQCG-UHFFFAOYSA-N OCC1=CC(O)c2c(O1)cc1c(c2OC)CC(O1)C(O)(C)C
245 0.033898305 VWBXKUAVNIEMKH-KBXIAJHMSA-N CC1(C)Oc2ccc(OC3OC(CO)C(O)C3O)cc2C=C1
246 0.033333333 BRPMRKYCHLIEMM-UHFFFAOYSA-N CCOC(=O)C(CC1COC2=CC=CC=C2O1)C(=O)OCC
247 0.032786885 CITOEVUYRVDODZ-UHFFFAOYSA-N CCCCCCCCCCS(=O)(=O)CC(=O)NCCCl
248 0.032786885 AHSXCJDSPAMLCP-UHFFFAOYSA-N CC(C)OC1=CC=CC=C1SC(C1CNCCO1)C1=CC=CC=C1
249 0.032258065 UQUVCGBUAGREHV-UHFFFAOYSA-N CSC1=CC=C(C=C1)C1CN(C)CC2=CC(OCCCO)=CC=C12
250 0.032258065 LURQJEATDQNVQG-UHFFFAOYSA-N COCCOCCCCC1(OCCO1)C1=CC=C(C=C1)[N+]([O-])=O
251 0.029850746 SQEYEKCHRFLZRA-FHVHZSBKSA-N CC=C/C#CC#CC=CCO[C@@H]1O[C@H](CO)[C@@H](O)[C@H](O)[C@H]1O
252 0.029411765 CDASZEZYQUJTLG-UHFFFAOYSA-N CCCCCCCCCCCCCC(=O)N1C(=O)CSC1=S
253 0.028571429 ZRSHFTKHSHSQER-MBGOOHRESA-N CC1CCC(O)C(CC2Cc3cc(O)cc(O)c3C(=O)O2)O1
254 0 JJWLJSMQWRSTCV-UHFFFAOYSA-N CCCCCC(=CC(=O)C=CC(=CC(=O)O)C=CC(=O)O)O
255 0 OBVWRLPIMQZTJY-UHFFFAOYSA-N CCCCCC(=CC(=O)C=CC(=CC=C(C(=O)O)O)C=O)O
256 0 FVJDDBBVZPBTFN-UHFFFAOYSA-N CCCCCC(=CC(=O)C=CC1=COC(C=C1)(O)C(=O)O)O
257 0 VZUCHRPNUQOROF-UHFFFAOYSA-N CCCCCC(=CC(=O)C=CC1=CC(OC=C1)(O)C(=O)O)O
258 0 KBPXRUFOACTQBX-UHFFFAOYSA-N CCCCCC(=CC(=O)C=CC(=CC(=O)C(=O)O)C=CO)O
259 0 WMKYADGGTCBVJU-UHFFFAOYSA-N OCC(=C)C12OC2C2(C(=CC1=O)C(CC(C2C)O)C(=O)O)C
260 0 ZFWWCLATXZRKPP-UHFFFAOYSA-N OCC1OC(C(C(C1O)O)O)N(C(=O)CC(C(=O)O)N)C
261 0 MPVBNPHPIMOKGS-UHFFFAOYSA-N COC1C(NC(=O)CC(C(=O)O)N)OC(C(C1O)O)CO
262 0 YFUGYCYOAXHQPU-UHFFFAOYSA-N COC1C(O)C(NC(=O)CC(C(=O)O)N)OC(C1O)CO
263 0 MIQGNKJALAYJIN-UHFFFAOYSA-N OCC1OC(NC(=O)CC(C(=O)O)N)C(C(C1OC)O)O
264 0 CDAYLQYJMMUDKT-UHFFFAOYSA-N COCC1OC(NC(=O)CC(C(=O)O)N)C(C(C1O)O)O
265 0 LISXGYSCYRRMPI-UHFFFAOYSA-N CNC(C(=O)O)CC(=O)NC1OC(CO)C(C(C1O)O)O
266 0 SAZRGEHETRAITJ-UHFFFAOYSA-N OCC1OC(NC(=O)CC(C(=O)OC)N)C(C(C1O)O)O
267 0 NFIHPCQEBPQRNA-UHFFFAOYSA-N OC1C(OC2C(C1OC2)O)Oc1cc(cccc1=O)C(C)C
268 0 XMCMKZGVDMBSCB-UHFFFAOYSA-N OC1C(OC(C(=O)C1O)C)Oc1cc(cccc1=O)C(C)C
269 0 PCONSXPRLFZHGY-UHFFFAOYSA-N OC1CC2(C)C=C(C(=O)O)C(C(=C2C2C1C(C)C(=O)O2)C)O
270 0 XHWPLAYAWYKKGN-UHFFFAOYSA-N C#COc1ccc2c(c1)OC(C(=C2C)c1ccc(cc1)F)(C)C
271 0 JLMAGQRRHAFREV-UHFFFAOYSA-N OC(=O)C1CC2(C(C1=O)(C)C1OC(=O)C(=C)C1CCC2C)O
272 0 ICNSKAGXWZKVEG-UHFFFAOYSA-N COC1C2CC(OC2=Cc2c1c(=O)cc(o2)CO)C(O)(C)C
273 0 AXGFZBACCZQZHO-UHFFFAOYSA-N COC1=C2CC(OC2Cc2c1c(=O)cc(o2)CO)C(O)(C)C
274 0 QJNUPLILRUYPQA-UHFFFAOYSA-N OCC1CC(=O)c2c(O1)cc1c(c2OC)CC(O1)C(O)(C)C
275 0 JQWQRAUGYDFQMR-UHFFFAOYSA-N NCCCC(C(=O)O)NC(C(=O)O)(C(O)O)CCC(=O)O
276 0 PFIBULNPKFZFFW-UHFFFAOYSA-N NCCCC(C(=O)O)NC(C(=O)O)CC(C(=O)O)C(O)O
277 0 AQCNDDYZLAUEHQ-UHFFFAOYSA-N NCCCC(C(=O)O)(C(O)O)NC(C(=O)O)CCC(=O)O
278 0 DPKRWRVKLVSEQW-UHFFFAOYSA-N COc1c(C(=O)C=C(O)C)c(O)cc2c1CC(O2)C(O)(C)C
279 0 FZPRVVVRHOXKGC-UHFFFAOYSA-N COc1c(CC(C(O)(C)C)O)c(O)cc2c1c(=O)cc(o2)C
280 0 LSIZTKGQKQBKIH-UHFFFAOYSA-N COc1cc(OC(=CC(=O)O)C)cc2c1CC(O2)C(O)(C)C
281 0 RWEMKUQZVZGLQZ-UHFFFAOYSA-N COc1c(C(=O)O)c(OC(=C)C)cc2c1CC(O2)C(O)(C)C
282 0 INKZSTHERZXVNA-UHFFFAOYSA-N COc1c2CC(Oc2cc2c1C(=O)CC(O2)(C)O)C(O)(C)C
283 0 CVUYINUSDYUHNQ-UHFFFAOYSA-N COC1=C2CC(OC2=CC2(C1C(=O)C=C(O2)C)O)C(O)(C)C
284 0 VMJJIBIKTRIZFT-UHFFFAOYSA-N C=C1CC(O)C2C(C3C1CC(C3(C)C(=O)O)O)OC(=O)C2=C
285 0 KLTIBHKGHLDNLR-UHFFFAOYSA-N CC1C(O)C(C2C1C1OC(=O)C(=C)C1C(CC2=C)O)C(=O)O
286 0 RMFIQCOFZJLRBV-UHFFFAOYSA-N C=C1C(O)C(=CC2(C1CC1C(C2)OC(=O)C1(C)O)C)C(=O)O
287 0 SXFNWKYRCWMPSK-UHFFFAOYSA-N CC1CC2OC(=O)C(C2C(C2=C(C(=O)C(C12)C(=O)O)C)O)C
288 0 KXMIISVYSWDDKT-UHFFFAOYSA-N CC1CC2OC(=O)C(C2C(C2=C(C(=O)CC12)C)(O)C(=O)O)C
289 0 LIFIRICXLHLKFJ-UHFFFAOYSA-N CC1N(C)N(C(=O)C1=NC(=O)C1=CN=CC=C1)C1=CC=CC=C1
290 0 AYXJOMZOEGCZOV-UHFFFAOYSA-N CCCN(CCC)CCCC(=O)c1csc2ccccc12
291 0 DQRMYCSMIYQODH-UHFFFAOYSA-N CC(C)N(CCCC(=O)c1csc2ccccc12)C(C)C
292 0 BFNCJMURTMZBTE-UHFFFAOYSA-N CCC1=CC=CC(=C1)N(C)C(=N)NC1=CC=CC2=C1C=CC=C2
293 0 VKARVRNBNWQWIY-UHFFFAOYSA-N CC1=C2C(O)C(O)C3=C(C=CC=C3F)C2=C(C)C2=CC=CC=C12
294 0 MLCPZPOMXILTQO-UHFFFAOYSA-N CC1=C2C(O)C(O)C=CC2=C(C)C2=C1C=CC1=CC(F)=CC=C21
295 0 LTSKTHWSWSYIFO-UHFFFAOYSA-N Cc1c2C=CC(O)C(O)c2c(C)c2c3ccccc3cc(F)c12
296 0 SHFOMBFUQVKYGO-UHFFFAOYSA-N Cc1c2ccccc2c(C)c2c3C=CC(O)C(O)c3cc(F)c12
297 0 BFNCJMURTMZBTE-UHFFFAOYSA-N CCC1=CC=CC(=C1)N(C)C(=N)NC1=CC=CC2=C1C=CC=C2
298 0 BLGGLLGDRXGJJC-UHFFFAOYSA-N NC(=O)CNc1ncnc2n(cnc12)C1CC(O)C(CO)O1
299 0 CLHSTVDCPKSBRC-FZKCQIBNSA-N OC12CCOC3CC(=O)C=CC3(O)CCOC1CC(=O)C=C2
300 0 ILMHTGUGRLGMCR-LRIVTRFWSA-N CCC[C@H]1[C@@H](C(=O)C[C@@H](/C(=C\C)/CC2=C1C(=O)OC2=O)O)O
301 0 BEBNELCCHYRXEG-UHFFFAOYSA-N CC(C)C(N(CC(=O)C(O)C(O)C(O)CO)N=O)C(O)=O
302 0 AUWRHMAICBSXMC-NSHDSACASA-N C[N+](C)(C)[C@H](CCC([O-])=O)OC(=O)CCCCCC(O)=O
303 0 MRDIIWZDGUXVLA-UHFFFAOYSA-N CCNC1=NC(OC2=CC=CC=C2)=NC(OC2=CC=CC=C2)=N1
304 0 AYYGDHAILGUSIQ-UHFFFAOYSA-N C(N1CCN(CC1)C1=CC=CC=C1)C1=NC2=CC=CC=C2C=C1
305 0 OVHXWEKCWFCXBH-UHFFFAOYSA-N OC(=O)CCCCCCCCCCS(=O)(=O)CC(O)=O
306 0 DTIUZTHYIBBFFB-UHFFFAOYSA-N CCCCC(=O)NC1=NC=NC2=C1N(C=N2)C(=O)CCCC
307 0 MZFJAYBXUKBARO-UHFFFAOYSA-N CCOC(=O)C(CC)(OC(=O)C1=CC=CC=C1)C(=O)OCC
308 0 KOUVNGDGNNAPQW-UHFFFAOYSA-N CC1C2C(OC1=O)C1=C(C)OC=C1C(C)(O)CC2OC(C)=O
309 0 VCHSRJSLOQLZKE-UHFFFAOYSA-N CCOC(=O)C(=CC1=C(OC)C(OC)=CC=C1)C(=O)OCC
310 0 YGSMVOHGILASOG-UHFFFAOYSA-N COC1OC2COC(C)(C)OC2C1OC(=O)C1=CC=CC=C1
311 0 XFGRNAPKLGXDGF-UHFFFAOYSA-N CCC(CCCC(O)=O)COC(=O)C1=CC=CC=C1C(O)=O
312 0 REDMNGDGDYFZRE-WKWISIMFSA-N [H][C@](N)(CO[C@@]1([H])O[C@]([H])(CO)[C@]([H])(O)[C@]([H])(O)[C@@]1([H])N=C(C)O)C(O)=O
313 0 YRTLYGPRRYJPFB-UHFFFAOYSA-N COC1C(COC(=O)C2=CC=CC=C2)OC2OC(C)(C)OC12
314 0 JADDQZYHOWSFJD-BMYQGPEFSA-N CCNC(=O)[C@@H]1O[C@H]([C@H](O)[C@H]1O)N1C=NC2=C1N=CN=C2N
315 0 KLVYMYQTRZCMLE-CYBMUJFWSA-N [H][C@]12CCCN1C(=O)C1=C2C(NC(=O)NC2=CC=CC=N2)=CC=C1
316 0 UKVVEWLDHJDSNJ-UHFFFAOYSA-N COC1=CC(Cl)=C(OCCCCCCN2C=CN=C2)C=C1
317 0 QUQHXJRYVHFDDB-UHFFFAOYSA-N CCN(CC)C1=NS(=O)(=O)C2=CC=CC=C2C(=NN)C1C
318 0 SRGWNININRDPRD-UHFFFAOYSA-N CN1C2=C(CCCC2)N=C2C(=O)N(C(=O)N=C12)C1=CC=CC=C1
319 0 QLUWQAFDTNAYPN-LLVKDONJSA-N CN1CCN(C=N1)C1=CC=C(C=C1F)N1C[C@H](CO)OC1=O
320 0 UXVGPBLLNUTXSC-AJGMQJJTSA-N NC(=O)CCC(NCC(=O)C(O)C(O)C(O)CO)C(=O)O
321 0 IIZGCCCCJINSFA-UHFFFAOYSA-N CCOC(=O)C1=CC=C(N\C(=N\C(C)(C)C)C(Cl)=C)C=C1
322 0 FASDMQRNYJBJQK-UHFFFAOYSA-N CCOC(=O)C(=CC1=CC(OC)=C(OC)C=C1)C(=O)OCC
323 0 GDCVKFUMXLKAQG-UHFFFAOYSA-N CN1C(=NC2=C1C(=O)N(C)C(=O)N2CC=C)N1CCCCC1
324 0 QOJPGFMTJRZALP-UHFFFAOYSA-N CN1C(SC2CCCCC2)=NC2=C1N(C)C(=O)N(C)C2=O
325 0 KZZFBNFDOWJIML-UHFFFAOYSA-N CC(O)C1=C(N=C2C=CC=CC2=N1)C(=O)NC1=CC=CC=C1N
326 0 WYGKLUBPLMTKQG-UHFFFAOYSA-N CC1=C(CC2=CC=CC=C2)C(CC2=CC=CC=C2)=C(C)S1=O
327 0 IKRPOTKBQWDNIA-UHFFFAOYSA-N NC(=N)C1=CN(C2OC(CO)C(O)C2O)C2=NC=NC(N)=C12
328 0 LRBGHIKGWBHNFM-UHFFFAOYSA-N CC1(C)CC(CC(C)(C)N1O)OP(=O)(N1CC1)N1CC1
329 0 YLLJLGHEOVKAJE-UHFFFAOYSA-N CC1CCCCN1C1=CC(=NC2=CC=CC=C12)C1=CC=CC=N1
330 0 SDAXOIOOFFRWTH-UHFFFAOYSA-N CC1CCCN(C1)C1=CC(=NC2=CC=CC=C12)C1=CC=CC=N1
331 0 BYNKWNSJUKRNAF-UHFFFAOYSA-N CC1CCN(CC1)C1=CC(=NC2=CC=CC=C12)C1=CC=CC=N1
332 0 BGBCTXXTDYWYHE-LOHPEHISSA-N CC1CC(O)CC(CC2Cc3cc(O)cc(O)c3C(=O)O2)O1
333 0 SEOYRQOJGBVFNO-YQQAZPJKSA-N C1CN=C2C(C1)C3CCC2C4=C5N=C6C=CC=CC6=C5CCN34
334 0 JKCGCIXGXNBFNZ-ONIAQPFYSA-N C1CNC2C(C1)C3CCC2c4c5nc6ccccc6c5ccn34
335 0 DZZJOKQYVMRDNS-UHFFFAOYSA-N CN1C(=NC2=C1C(=O)N(CC=C)C(=O)N2C)N1CCCCC1
336 0 YPVCLPBGBXNBIS-UHFFFAOYSA-N C(N1CCN(CC1)C1=CC=CC=N1)C1=CC2=CC=CC=C2C=C1
337 0 SDKURJSMAYMSOF-UHFFFAOYSA-N CCOC(=O)C(=CC1=C(OC)C=CC(OC)=C1)C(=O)OCC
338 0 ZMZJTAURJHTVMU-LLVKDONJSA-N CCCC(=O)CCC1OC(=O)c2c(O)c(OC)c(OC)cc12
339 0 PKONROABJCPGSC-HGNGGELXSA-N CC1OC(CC(=O)C)c2c(O)c(C(=O)O)c(O)c(C)c2C1C
340 0 QPBNFQKLPIXNFL-ONGXEEELSA-N CC1CCCC(O)CC(=O)c2c(O)cc(O)cc2CC(=O)O1
341 0 GYPNJHLHXZTDFI-AGMUGAOZSA-N COc1cc(O)c2C(=O)C3CC(O)C(C)(O)CC3C(O)c2c1
342 0 QZSXFCXNYYUIPY-QMMBQJITSA-N COc1cc(OC)c2C(O)C3COC(C)(O)CC3C(=O)c2c1
343 0 PJHRIHGUXQTQLU-RWEMIXQCSA-N CC1CCC(=O)C=CC(=O)OC(C)CCC(=O)C=C/C(=O)O1
344 0 YTDYKYPXYRZGQN-ZWEPEPIOSA-N COC(=O)C(=C)C1C(O)CC2(COC(=O)C(=C)C2C1O)C=C
345 0 JWOAZXDJSPXYPP-UHFFFAOYSA-N CN1C2N(CC3CCCCC3)C(=S)N=C2C(=O)N(C)C1=O
346 0 YFWSIGRPVGRELZ-YJYMSZOUSA-N CC1c2cnccc2CC3N(C)CCc4c3n1c5ccccc45
347 0 ZFBINOHKODRHQE-ZDUSSCGKSA-N COc1cc(O)c2C(=O)C=C(C)Oc2c1CC(O)C(C)(C)O
348 0 KQSOXBCFRORILN-UHFFFAOYSA-N CCC(=O)N\C(NC1=NC2=C(C=C(C)C=C2)C(OC)=N1)=N/C(=O)CC
349 0 HXKDZSGEPXIIFC-UHFFFAOYSA-N NC1=NC(CCSCCC2=NC(N)=NC(N)=N2)=NC(N)=N1
350 0 QPBNFQKLPIXNFL-KOLCDFICSA-N CC1CCCC(O)CC(=O)c2c(O)cc(O)cc2CC(=O)O1
351 0 DOHAZBSNWSAPFY-JKSUJKDBSA-N CCC(OC(=O)C)C#CC#CC(CCOC(=O)C)OC(=O)C
352 0 PIJNYABFKNAKHE-YZKPXJPOSA-N COc1cc(O)c2C(=O)C3C(O)CC(C)C(O)C3(C)Oc2c1
353 0 PZAZIIBKNVPSIK-ROUUACIJSA-N CCc1cncc2C3Cc4c(C(Cc12)N3)n(C)c5ccccc45
354 0 PKKZKTPRQGRYAT-UHFFFAOYSA-N CC1=NN(C(=O)C1C=NCC1CCNCC1)C1=CC=C(C=C1)[N+]([O-])=O
355 0 KPLAGLUOPKBCGJ-IBEHDNSVSA-N CC#CC#CC#CCCCOC1OC(CO)C(O)C(O)C1O
356 0 UTZYCRKZEJGRSF-UHFFFAOYSA-N O=C(NN=CCN=NC(=O)C1CCC(=O)N1)C1CCC(=O)N1
357 0 MWAIQZYWLADOIR-XNHWPECASA-N COC1CC2(O)C(C3OC(=O)C(=C3C=C2C1(C)O)C)C(=O)C
358 0 XNSLYPKTTMXCFF-UHFFFAOYSA-N C1CN(CCO1)C1=C(N=NC(=N1)C1=CC=CO1)C1=CC=CC=C1
359 0 QSBAJBQLULMYKU-UHFFFAOYSA-N COc1c(C)c(OCC=C(C)C)c(CO)c(C=O)c1C(=O)O
360 0 YMOYURYWGUWMFM-UHFFFAOYSA-N CC(C)(C)OC(=O)NC(CCC(O)=O)C(=O)OC(C)(C)C
361 0 GAMKIMZLPVTBDV-XBZKDHOBSA-N COC1(C)C2C3OC(=O)C(=C)C3C(O)CC(=C2C(O)C1=O)C
362 0 YMOYURYWGUWMFM-UHFFFAOYSA-N CC(C)(C)OC(=O)NC(CCC(O)=O)C(=O)OC(C)(C)C
363 0 YGSRAYJBEREVRB-UHFFFAOYSA-N CC(C)(C)OC(=O)CCC(NC(=O)OC(C)(C)C)C(O)=O
364 0 WQBKKJIJEGGRNX-UHFFFAOYSA-N NC1=NC2=C(N1)C(=O)N(CC1CCC1)C(=O)N2CC1CCC1
365 0 OLMMLZKKSGZLQH-XZAHSVDGSA-N OC12CCOC1CC(=O)C3C4CC(=O)CC5OCCC45OC23
366 0 DEUFNPOTWJNGNL-UHFFFAOYSA-N CC(C)(C)OC(=O)CN(CC(O)=O)CC(=O)OC(C)(C)C
367 0 PSFYDISNNZLGCM-UHFFFAOYSA-N CCC1=C(N(CNC(=O)C2CC2)C(=O)CCl)C(C)=CC=C1
368 0 SHWQEAGXTWZHFZ-UHFFFAOYSA-N CCOC(=O)C(CCC1=CC2=C(OCO2)C=C1)C(=O)OCC
369 0 IEOXNDOOKTVJRQ-BXGBBSSXSA-N CC1OC(CC2Cc3cc(O)cc(O)c3C(=O)O2)CCC1O
370 0 UGFNBFWZYHQQFD-UHFFFAOYSA-N CCOC(=O)C(CC1=CC=C(OC)C=C1)C(=O)C(=O)OCC
371 0 QJPIXVDUWUJAIT-YLHGYNODSA-N COc1cc(O)c2C(O)C3CC(O)C(C)(O)CC3C(=O)c2c1
372 0 QXOPBRYZTGAOAU-CAWIRYAWSA-N COC(=O)C1=CC2C(O)C(C)(C)CC23C1COC(=O)C34CO4
373 0 LKFDJWGYWDCRPC-UHFFFAOYSA-N C1CC(CCN1)(C1=CC=CC=C1)C1=CC=C(C=C1)C1=CNN=C1
374 0 JVCJUTNJQMKKCK-ZDUSSCGKSA-N COc1cc(OC)c2C=CC(=O)Oc2c1CC(O)C(C)(C)O
375 0 KOUVNGDGNNAPQW-LWFZOEDRSA-N CC1C2C(CC(C)(O)c3coc(C)c3C2OC1=O)OC(=O)C
376 0 VYDUJCCOUAACDH-PAXXAINBSA-N CC(=O)NC1C(CO)OC(C1O)n2cnc3c(N)ncnc23
377 0 XCGJVMPFYLXTHR-INIZCTEOSA-N COC1=C(OC)C(=O)C(=C(C)C1=O)CCC2(C)CCC(=O)O2
378 0 KANRFPKOQJBAAR-UHFFFAOYSA-N C[Si](C)(C)NC1=NC(O[Si](C)(C)C)=NC(N[Si](C)(C)C)=N1
379 0 VHUTWXKNKPSEPQ-UHFFFAOYSA-N CC1=CCC(CC1)([Si](C)(C)C)S(=O)(=O)C1=CC=CC=C1
380 0 PFHOQCHPLBPFLP-UHFFFAOYSA-N CC(=O)OC1=C2C=CC(F)=CC2=CC2=C1C=CC1=C2CCCC1
381 0 QQWCUMVLRAHBSL-UHFFFAOYSA-N CC1=C(N=CS1)C1=CC(=C(O)C(=C1)C(C)(C)C)C(C)(C)C
382 0 LQWGJVHQRKXQEN-UHFFFAOYSA-N C[Si](C)(C)C1C(=O)OC1=C(C1=CC=CC=C1)C1=CC=CC=C1
383 0 GYMJHAUZALDSFW-UHFFFAOYSA-N C[Si](C)(C)OC1=CC(=O)C1(C1=CC=CC=C1)C1=CC=CC=C1
384 0 BCUXFGKYNGZBFF-UHFFFAOYSA-N CCC(C)C(C1=CC(=S=O)C2=CC=CC=C12)C1=CC=CC=C1
385 0 PKONROABJCPGSC-SZEHBUNVSA-N C[C@H]1O[C@H](CC(=O)C)c2c(O)c(C(=O)O)c(O)c(C)c2[C@@H]1C
386 0 VKCBFLWECIFSKY-NXSYQRQQSA-N COC1C(=O)OC(C)c2c(O)c(O)c3OC(C)(C)CCc3c12
387 0 VNFYECOXXNHCKY-UHFFFAOYSA-N CCOC(OCC)C(CN1C=CN=C1)C1=CC=C(Cl)C=C1
388 0 JHZWDWULMWXMAU-UHFFFAOYSA-N COC(=O)c1c(OC)c(C)c(OCC=C(C)C)cc1C(=O)O
389 0 PJHRIHGUXQTQLU-IVNNICRQSA-N C[C@@H]1CCC(=O)C=C/C(=O)O[C@@H](C)CCC(=O)C=C/C(=O)O1
390 0 NEFGTUQDFXSNSQ-UHFFFAOYSA-N COC1=C(OC)C=C2C(N)=NC(=NC2=C1)N1CCCNCC1
391 0 GYPNJHLHXZTDFI-FMFJDBFUSA-N COc1cc(O)c2C(=O)[C@H]3C[C@@H](O)[C@@](C)(O)C[C@@H]3[C@H](O)c2c1
392 0 GPHLZSXQCSZUJT-UHFFFAOYSA-N C=CCCC1=C(SC2=CC3=CC=CC=C3C=C2)C(=O)CCC1
393 0 MNJPGYJWXJESNZ-UHFFFAOYSA-N Cc1cc(nnc1NCCN1CCOCC1)-c1ccc(cc1)[N+]([O-])=O
394 0 LXFOIITYEVPGJX-RILNWLSGSA-N C[C@H]1O[C@H]2C[C@@](C)(O)Oc3c2c([C@@H]1C)c(C)c(O)c3C(=O)O
395 0 JVCJUTNJQMKKCK-CYBMUJFWSA-N COc1cc(OC)c2C=CC(=O)Oc2c1CC(O)C(C)(C)O
396 0 PUVSMIVRWNHNFU-SCUASFONSA-N CCCCO[C@]1(CN2CCCC2=O)O[C@@H](CO)[C@H](O)[C@H]1O
397 0 VWIRARAVFAPYHD-UHFFFAOYSA-N OCC1CCC(O1)n1cnc2c(ncnc12)N1CCCCC1
398 0 KKVJAMUGDMBKBM-ISTPORRPSA-N COc1cc(OC)c2c(c1)C(=O)[C@@H]3C[C@@H](O)C[C@@]2(O)[C@@H]3CO
399 0 PKONROABJCPGSC-QNSHHTMESA-N C[C@H]1O[C@@H](CC(=O)C)c2c(O)c(C(=O)O)c(O)c(C)c2[C@@H]1C
400 0 IEOXNDOOKTVJRQ-KKBFJBPOSA-N C[C@@H]1O[C@@H](C[C@H]2Cc3cc(O)cc(O)c3C(=O)O2)CC[C@@H]1O
401 0 PJHRIHGUXQTQLU-VXGBXAGGSA-N C[C@@H]1CCC(=O)C=CC(=O)O[C@H](C)CCC(=O)C=CC(=O)O1
402 0 CAKBEMYCCHKGSU-UHFFFAOYSA-N NC(N)=NCCCC1NC(=O)C(CC2=CC=CC=C2)NC1=O
403 0 UEXDCYBJECAQMX-RNOVEPEFSA-N C[C@H](OC(=O)C)[C@H](OC(=O)C)C=CC=C/[C@H]1OCC(=O)C=C1
404 0 IEDUZUDRIOHXNE-HUUCEWRRSA-N COc1cc(ccc1OC(=O)C(C)C)C2OC2COC(=O)C
405 0 QXOPBRYZTGAOAU-IVWQEZMVSA-N COC(=O)C1=CC2C(O)C(C)(C)CC23C1COC(=O)C34CO4
406 0 KLYYYDPRSADTCR-AUYAEMIRSA-N COc1cc(O)c2C(=O)CC(Oc2c1)C3(O)CCC(O)CC3
407 0 ILRLHUZRLDCWCU-UHFFFAOYSA-N CCCC1=NC(NC(=O)OC2=CC=CC=C2)=NC(=N1)N1CCOCC1
408 0 KLYYYDPRSADTCR-IJQVFZPHSA-N COc1cc(O)c2C(=O)CC(Oc2c1)C3(O)CCC(O)CC3
409 0 QPBNFQKLPIXNFL-GXSJLCMTSA-N CC1CCCC(O)CC(=O)c2c(O)cc(O)cc2CC(=O)O1
410 0 YPTIEAZIZBXAFD-UHFFFAOYSA-N CN(CCO)C1=NC(=NC(=N1)N(C)CCO)C1=CC=CC=C1
411 0 HURDCVAOIRSSCE-UHFFFAOYSA-N COC1=CC=CC(NC2=NC3=CC=CC=C3C(=C2)C(=O)NN)=C1
412 0 PTYCCMDOLVCXFB-XYJYNPGVSA-N COc1cc(OC)c2C(=O)C3COC(C)(O)CC3C(O)c2c1
413 0 YWPLPXUKTKBCMU-LLKOPVJYSA-N CC(=O)OC1CCC2C(OC(=O)C2=C)C3(C)C(=O)CCC13O
414 0 VMMAWQXIQXLFRX-VAECKANCSA-N COc1cc(O)c2C(=O)C3COC(C)(CC3C(O)c2c1)OC
415 0 IEOXNDOOKTVJRQ-HWNAMQAFSA-N CC1OC(CC2Cc3cc(O)cc(O)c3C(=O)O2)CCC1O
416 0 KRJJHEXPFIEQEN-DZGBDDFRSA-N COC1CC(=O)C(=C1C)C2OC(=O)C(=C)C2C(O)CC(=O)C
417 0 CDZOXMZTBIRUAT-UHFFFAOYSA-N C1CC(CC=C1)[P+](C1=CC=CC=C1)(C1=CC=CC=C1)C1=CC=CC=C1
418 0 WFSAOJCRMZGRPF-INIZCTEOSA-N CC(C)C(=O)Oc1cc(CO)ccc1C2(COC(=O)C)CO2
419 0 OAIGSTQIANLVTK-UKRRQHHQSA-N OCCC1C(CC(=C1CO)CO)OC(=O)c2ccc(O)cc2
420 0 MWAIQZYWLADOIR-ABNPOPBRSA-N COC1CC2(O)C(C3OC(=O)C(=C3C=C2C1(C)O)C)C(=O)C
421 0 PVGMLUBHHXKXMT-UHFFFAOYSA-N CC(C)c1ccc(COC(=O)C)c(OC(=O)C)c1OC(=O)C
422 0 SGGDZIIGURPMAE-JTQLQIEISA-N COc1cc(OC)c2C=CC(=O)Oc2c1OCCC(C)CO
423 0 JKCGCIXGXNBFNZ-CYGHRXIMSA-N C1CNC2C(C1)C3CCC2c4c5[n-]c6ccccc6c5cc[n+]34
424 0 GAMKIMZLPVTBDV-ZNEBIXLDSA-N COC1(C)C2C3OC(=O)C(=C)C3C(O)CC(=C2C(O)C1=O)C
425 0 QPBNFQKLPIXNFL-MWLCHTKSSA-N CC1CCCC(O)CC(=O)c2c(O)cc(O)cc2CC(=O)O1
426 0 ALHUIQBXXMKVQT-BJMVGYQFSA-N COC(=O)C(=CCOc1cc(O)c(C(=O)C(C)C)c(O)c1)C
427 0 TXFYYWHRTDECTR-KOLCDFICSA-N CC1CCCC(O)CC(=O)Cc2cc(O)cc(O)c2C(=O)O1
428 0 FNYRLOFGBBVSAO-UHFFFAOYSA-N O=C(C1CCCCC1)C1=CC=C(CN2CCSCC2)C=C1
429 0 PJHRIHGUXQTQLU-NVXYJICISA-N CC1CCC(=O)C=CC(=O)OC(C)CCC(=O)C=CC(=O)O1
430 0 GLWPLQBQHWYKRK-ZDUSSCGKSA-N COc1cc2OC(=O)C=Cc2c(OC)c1CC(O)C(C)(C)O
431 0 DHJHTDGVFJWHIF-UHFFFAOYSA-N O=CCc1cc2c(cc1NC(=O)Nc1cccnc1)ccn2C
432 0 ZAZITTIUPZNDEK-UHFFFAOYSA-N OC1Cc2c(N1C(=O)Nc1cccnc1)cc1c(c2)n(C)cc1
433 0 JSJOHOKYOIJJEG-UHFFFAOYSA-N O=C(N1CC(c2c1cc1ccn(c1c2)C)O)Nc1cccnc1
434 0 MBOMINUOWYMLQC-UHFFFAOYSA-N O=C(N1CCc2c1cc1ccn(c1c2O)C)Nc1cccnc1
435 0 SNIWVEXDRSUBFY-UHFFFAOYSA-N O=C(N1CCc2c1c(O)c1c(c2)n(cc1)C)Nc1cccnc1
436 0 KHYIHXPWDXWPMT-UHFFFAOYSA-N O=C(N1CCc2c1cc1cc(n(c1c2)C)O)Nc1cccnc1
437 0 ROQCUTWPJLACON-UHFFFAOYSA-N O=C(C1CCCCC1)C1=CC=CC(CN2CCSCC2)=C1
438 0 KZXQHECJWHGIAX-UHFFFAOYSA-N O=C(N1CCc2c1cc1c(O)cn(c1c2)C)Nc1cccnc1
439 0 FFVHECVPZHJGSZ-UHFFFAOYSA-N OCn1ccc2c1cc1CCN(c1c2)C(=O)Nc1cccnc1
440 0 SSXNNUQYDYXBQQ-UHFFFAOYSA-N O=C(N1CCc2c1cc1ccn(c1c2)C)Nc1cnccc1O
441 0 DQQLZDAMCOADMK-UHFFFAOYSA-N Oc1cncc(c1)NC(=O)N1CCc2c1cc1ccn(c1c2)C
442 0 PBORORNYRDQXMA-UHFFFAOYSA-N O=C(N1CCc2c1cc1ccn(c1c2)C)Nc1ccc(nc1)O
443 0 LJPLHOIAAUWURF-UHFFFAOYSA-N O=C(N1CCc2c1cc1ccn(c1c2)C)Nc1cccnc1O
444 0 CYKOXBRBLUCNHC-UHFFFAOYSA-N O=C(N1CCC23C1(C=c1ccn(c1=C3)C)O2)Nc1cccnc1
445 0 XNDXWOFHPHGKSO-UHFFFAOYSA-N O=C(N1CCC2=C1C=C1C=CN(C31C2O3)C)Nc1cccnc1
446 0 FSNZMOXMVWQFIM-UHFFFAOYSA-N O=C(C1CCCCC1)C1=CC=CC=C1CN1CCSCC1
447 0 USWCRDUATGEWKO-UHFFFAOYSA-N O=C(N1CCC2=C1C1OC31C(=C2)N(C=C3)C)Nc1cccnc1
448 0 COKJWNPGYMMZIE-UHFFFAOYSA-N O=C(N1CCc2c1cc1C3OC3N(c1c2)C)Nc1cccnc1
449 0 IOZPVSWALLNNAB-UHFFFAOYSA-N Cn1ccc2c1cc1CCN(c1c2)C(=O)NC12OC2C=CN=C1
450 0 KXODPZCZPJGQGX-UHFFFAOYSA-N O=C(N1CCc2c1cc1ccn(c1c2)C)NC1=CC2C(N=C1)O2
451 0 ZFCZRBKYIHZOHR-UHFFFAOYSA-N O=C(N1COCc2c1cc1ccn(c1c2)C)Nc1cccnc1
452 0 LIZMQKRAEBJXFC-UHFFFAOYSA-N O=C(N1CCc2c1cc1ccn(c1c2)C)N(c1cccnc1)O
453 0 HTKPUQJKBISZFY-UHFFFAOYSA-N OCC(C(C1OC(O)(CC(C1/N=C(/O)\C)N)C(=O)O)O)O
454 0 YQWJUVJPLQIIQW-UHFFFAOYSA-N COC12C3C(=O)OC(C3C(=C)C)C(C2(C)C2(C3C1O3)CO2)O
455 0 LHQNATFBHAULPS-UHFFFAOYSA-N COC1C2OC(=O)C(C2C(=C)C)C2(C1(C)C1(CO1)C1C2O1)O
456 0 VCPQKLRANSNRQB-UHFFFAOYSA-N CC=C(C1C2OC(=O)C1C1(C(C2O)(C)C2(C3C1O3)CO2)O)C
457 0 NXURRFYLQKZZPD-UHFFFAOYSA-N CC(C)C1=CC=CC(C(C)C)=C1NC(=O)CSC1=CC=C(O)C=C1
458 0 PKSULYZGXFBQIQ-UHFFFAOYSA-N OCC(C(C1OC(O)(CC(C1NC(=O)C)O)C(=O)N)O)O
459 0 PGQSZBXFQJTGDA-UHFFFAOYSA-N CCCCOCCOC(=O)c1ccccc1C(=O)OCC=O
460 0 VHFVGYXFSWEREU-UHFFFAOYSA-N CCCCCC(=CC(=O)C=CC(=CC=O)C=C(C(=O)O)O)O
461 0 PPSRYAHBDFWNGS-UHFFFAOYSA-N Fc1ccc(c(c1)C)C1CCNCC1COc1ccc2c(c1)OCO2
462 0 MOJZPKOBKCXNKG-UHFFFAOYSA-N CN1CCC(C(C1)COc1ccc2c(c1)OCO2)c1ccc(cc1)F
463 0 ALXCGYRSMXCGEM-UHFFFAOYSA-O COC1=CC=C(C=CC2=CC=C3C=CC=C(O)C3=[N+]2C)C=C1O
464 0 LVBLAQMHYUPSOZ-UHFFFAOYSA-N Cc1cc(ccc1F)C1CCNCC1COc1ccc2c(c1)OCO2
465 0 MTZCPEPDXSCHPB-UHFFFAOYSA-N CC1(C)OB(OC1(C)C)C1=CC(=CC=C1)S(=O)(=O)C1CC1
466 0 HVDVDPWQSDPCFH-UHFFFAOYSA-N Fc1ccc(cc1)C1CCNCC1COc1ccc2c(c1C)OCO2
467 0 FVOJXNPGVDLHLE-UHFFFAOYSA-N COc1ccc(CN(CCN(C)C)c2ccccn2)cc1F
468 0 RJEZFUANWOFHQH-UHFFFAOYSA-N Fc1ccc(cc1)C1CCNCC1COc1cc2OCOc2cc1C
469 0 REDMNGDGDYFZRE-UHFFFAOYSA-N CC(=O)NC1C(O)C(O)C(CO)OC1OCC(N)C(O)=O
470 0 RNGIHYYOJCPKRE-UHFFFAOYSA-N Fc1ccc(cc1)C1CCNCC1COc1cc(C)c2c(c1)OCO2
471 0 DDIOSCLKRRVIAJ-UHFFFAOYSA-N COC1=C2CC(OC2=CC2C1C(=O)C=C(O2)CO)C(O)(C)C
472 0 BPRJCNQFBCUSEC-UHFFFAOYSA-N O=C(N1CCN(CC1)C1=NC=CC=N1)C1=COC2=CC=CC=C12
473 0 VKODFHZSHKBXJN-UHFFFAOYSA-N CCCC(C1=C(CC(=CC)C(CC=O)O)C(=O)OC1=O)C=O
474 0 ILMHTGUGRLGMCR-UHFFFAOYSA-N CCCC1C(O)C(=O)CC(C(=CC)CC2=C1C(=O)OC2=O)O
475 0 SFKDKZSJPKEFRO-UHFFFAOYSA-N CC(C)(C)OC(=O)N1CCN(CC1)C1=NC=NC2=C1NC=C2
476 0 ZCLMXOODFSBJMK-UHFFFAOYSA-N CCCC(C1=C(CC(=CC)C=O)C(=O)OC1=O)C(C(=O)C)O
477 0 BGLSQALFVZALTP-UHFFFAOYSA-N CO[Si](CCCNC1=CC=C(O[Si](C)(C)C)C=C1)(OC)OC
478 0 CPNKPCZNWMTHKJ-UHFFFAOYSA-N CCCC1C(=O)C(O)CC(C(=CC)CC2=C1C(=O)OC2=O)O
479 0 JZDZWTQFXWJFLK-UHFFFAOYSA-N CN1CCN(CC1)C1=CC(=NC2=CC=CC=C12)C1=CC=CC=C1
480 0 NQGPLLHPRJPAJF-UHFFFAOYSA-N CCCCC1=CC=C(C=C1)N=NC1=CC=C(N)C2=CC=CC=C12
481 0 GYRWEOYPEZPAAG-UHFFFAOYSA-N CC(C)(C)C#C[P+](C1=CC=CC=C1)(C1=CC=CC=C1)C1=CC=CC=C1
482 0 UNWILJFVRGYLTJ-UHFFFAOYSA-N CCCC1C(O)C(=O)CC(C(=CC)C=C2C1C(=O)OC2=O)O
483 0 PJAZWAQZVDMYGR-UHFFFAOYSA-N CCCC1=C2C(=O)OC(=O)C2CC(=CC)C(CC(=O)C1O)O
484 0 PFKRCSNMFKYMBT-UHFFFAOYSA-N OC(=O)CC(C1=CCC2C(CC1C)OC(=O)C2=C)OC(=O)C
485 0 MBVMQTOHLBIWED-UHFFFAOYSA-N CC(=O)OCCCC1=CC(=O)C(CCCOC(C)=O)=CC1=O
486 0 SHCFQGFLOVDBNG-UHFFFAOYSA-N C[Si](C)(C)O[Si](C)(CCCC(O)=O)O[Si](C)(C)C
487 0 OOXPOOBCFXLCGM-UHFFFAOYSA-N CCN(CC)C1=CC=C(C=CC=CC=CC=C(C#N)C#N)C=C1
488 0 VJGOXJUXXNBXKL-UHFFFAOYSA-N CC1=C(CC2=CC=CC=C2)C(CC2=CC=CC=C2)=C(CO)S1
489 0 JPHBQJZXZWBQMP-UHFFFAOYSA-N CCOC(=O)C1=CC=C(C=C1)N=NC(C(=O)NN)C(=O)NN
490 0 VMVGKIXACPECSY-UHFFFAOYSA-N CCCCC=CC(CC1CC(=O)OC1=O)C1CC(=O)OC1=O
491 0 BLOPNWNWSKBJSN-UHFFFAOYSA-N COC1=C(O)C(C(C(=C1)CCc1ccc(cc1)O)O)(O)OC
492 0 PCDRQPGGKXWMGF-UHFFFAOYSA-N COC1=CC(=CC(C1(O)O)(O)OC)CCc1ccc(cc1)O
493 0 BQYVLFBADRGSEM-UHFFFAOYSA-N COC1=CC(O)(CCc2ccc(cc2)O)C(C(=C1O)OC)O
494 0 PNDGHTJZKWRJBA-UHFFFAOYSA-N COc1cc(CCC2=CC=C(C(C2O)O)O)cc(c1O)OC
495 0 MCBNLSOSPUIKNK-UHFFFAOYSA-N CCOC1=CC=C(C=C1)C(=S)NC1=CC=C(OCCC(C)C)C=C1
496 0 WSSIYOJCKFCSLO-UHFFFAOYSA-N CCCCCOC1=CC=C(NC(=S)C2=CC=C(OCC)C=C2)C=C1
497 0 GTDBEMHCBSPBEH-UHFFFAOYSA-N N=NC1C2=CC=CC=C2C(N2CCCCC2)=C1C1=CC=CC=C1
498 0 VRQUDNKMVAPUFN-UHFFFAOYSA-N COc1cc(CCC2=CC(C(C=C2)(O)O)O)cc(c1O)OC
499 0 LZHQGPBCJSKLAJ-UHFFFAOYSA-N CCCCCCCS(=O)(=O)C(CC(=O)OC)C(=O)OC
500 0 JBAJYIWSVZNETI-UHFFFAOYSA-N CCCCOC(=O)C1=CC=CC=C1C(=O)OCC(=O)OCC
501 0 AAGVURCHFWXYPX-UHFFFAOYSA-N CCCCC1=C2C=CC3=C(C4=CC=CC=C4N3CC)C2=NC=N1
502 0 BAYLXEDHBOWVKP-UHFFFAOYSA-N COc1cc(CCC2(O)C=CC(=CC2O)O)cc(c1O)OC
503 0 NWBLBRKXZOYDHJ-UHFFFAOYSA-N N=C1C=CC(C=C1)C(c1ccc(c(c1)C)N)c1ccc(cc1)N
504 0 ZYPMFBVVEIBTGT-SFVWPUANSA-N N=C1C=C/C(=C(\C2C=CC(=C(C2)C)N)/c2ccc(cc2)N)/C=C1
505 0 XQKKJSAXMMHROH-UHFFFAOYSA-N COC1=CC(=CC(OC)=C1)C1=NC(N)=NC(=C1)C1=CC=NC=C1
506 0 ABDZCIURSYUBEJ-UHFFFAOYSA-N COC1=CC=CC(=C1OC)C1=NC(N)=NC(=C1)C1=CC=NC=C1
507 0 CTGDHPIXJZQSCG-UHFFFAOYSA-N COC1=CC(=C(OC)C=C1)C1=NC(N)=NC(=C1)C1=CC=NC=C1
508 0 AYYGDHAILGUSIQ-UHFFFAOYSA-N C(N1CCN(CC1)C1=CC=CC=C1)C1=NC2=CC=CC=C2C=C1
509 0 FATOPTHHWIHXTE-SFVWPUANSA-N N=C1C=C/C(=C(/c2ccc(cc2)N)\C2=CC(=C(CC2)N)C)/C=C1
510 0 LLVYASCUNDOCRV-UHFFFAOYSA-N COC1=CC2=C(C(OC)=C1)C(OC)=C(OC)C(OC)=C2OC
511 0 VQEOXLIZJPYBJC-SFVWPUANSA-N N=C1C=C/C(=C(\c2ccc(cc2)N)/C2=CC(C(C=C2)N)C)/C=C1
512 0 RRZJJTJOERPZBB-UHFFFAOYSA-N ClC1=CC(OCC=C)=C(C=C1)C(=O)NCCN1CCCC1
513 0 YERHWVZGRIUBAS-UHFFFAOYSA-N CC1CC2OC(=O)C(=C)C2C(C2(C1C=C(C2O)C(=O)O)C)O
514 0 LUCZZIJHVOKZSX-UHFFFAOYSA-N CCOC1=CC(CC2C=NC(=N)NC2=N)=CC(OCC)=C1N
515 0 WTWVHQGWWMAZMO-UHFFFAOYSA-N CC1=NC2=C(C=CC=C2)C(=O)N1CC(O)N=NC1=CC=CC=C1
516 0 FGYCLXSPKNACKP-UHFFFAOYSA-N OCC(C(C1OC(C(=O)O)C(C(C1NC(=O)C)O)N)O)O
517 0 FJNBMFBKDITOLZ-UHFFFAOYSA-N CC1CC2OC(=O)C(=C)C2CC23C1C(OC2)C(C3O)C(=O)O
518 0 KGDRSHNPTQVSLD-UHFFFAOYSA-N CCCCC1=CC=C(C=NN=C(C)C2=CC=C(C=C2)C#N)C=C1
519 0 FXEZKWSEAMRWFG-IMCPIYLLSA-N CC=CC(C(/C=C/c1cccc(c1C(CC(=O)O)O)O)O)O
520 0 MCOGXVHZWOOVND-UHFFFAOYSA-N COCC12C(CC(O)=O)C(C)=CCC1C(=O)C=C(OC)C2=O
521 0 WJPKAPKWXNCPEN-UHFFFAOYSA-N OC(=O)C1=CC2(C(C1O)(C)C1OC(=O)C(=C)C1CCC2C)O
522 0 FCZZMHGZUAFZCU-UHFFFAOYSA-N CCN(CC)C(=O)C(CC(=O)C1=CC=C(Cl)C=C1)N1CC1
523 0 PXFZJXOEDWJWRX-UHFFFAOYSA-N O=CC(C(C(C(CNC(C(=O)O)CCC(=O)N)O)O)O)O
524 0 GCDGWAOOIRKQJP-UHFFFAOYSA-N OCC(C(C(=O)C(CNC(C(=O)O)CCC(=O)N)O)O)O
525 0 OSRHGZDGDSHOLU-UHFFFAOYSA-N CC(C)CN(COC1OC(C(O)C(O)C1O)C(O)=O)N=O
526 0 HWOMYGSRBXHQLT-UHFFFAOYSA-N CO[Si](CCCOCC(O)COC(=O)C=C)(OC)OC
527 0 GGBBMCNOGLMPAC-UHFFFAOYSA-N CC(C)CN=C(O)C(CC(=O)C1=CC=C(Cl)C=C1)N1CC1
528 0 GHLDOJNMWGZIIT-UHFFFAOYSA-N OCC(C(=O)C(C(CNC(C(=O)O)CCC(=O)N)O)O)O
529 0 UXVGPBLLNUTXSC-UHFFFAOYSA-N OCC(C(C(C(=O)CNC(C(=O)O)CCC(=O)N)O)O)O
530 0 YVLPDHFVCISYLG-UHFFFAOYSA-N OCC(=O)C(C(C(CNC(C(=O)O)CCC(=O)N)O)O)O
531 0 FIEZHSAXRNPCQA-UHFFFAOYSA-N CCOP(=O)(C1CC(=NO1)C1=CC=CC=C1)N1CCCC1
532 0 HYORTPMDTQQBTL-UHFFFAOYSA-N NC1C(O)C(CO)OC1N1C=C(C(O)=N)C2=C(N)N=CN=C12
533 0 LHLODVQMOGVFMU-UHFFFAOYSA-N CC(=O)N1C(CO)C(O)C(O)C1N1C=NC2=C(N)N=CN=C12
534 0 WTFXQWCWRZTZCF-UHFFFAOYSA-N NC(=O)CCC(C(=O)O)NCC(C1OC(C(C1O)O)O)O
535 0 PISXXRPMDXMDCY-UHFFFAOYSA-N NC(=O)CCC(C(=O)O)NCC(C1(O)OCC(C1O)O)O
536 0 GXTXKDKRQVNZTL-UHFFFAOYSA-N CN1N=CC2=C1N1C=CC=C1C(NC2)C1=CC2=C(OCO2)C=C1
537 0 JVCJUTNJQMKKCK-UHFFFAOYSA-N COC1=CC(OC)=C(CC(O)C(C)(C)O)C2=C1C=CC(=O)O2
538 0 SLELFYUVDITJCE-UHFFFAOYSA-N OCC1OC(C(C1O)O)(O)CNC(C(=O)O)CCC(=O)N
539 0 RYGJQPNVBACNEF-UHFFFAOYSA-N OCC1(O)OC(C(C1O)O)CNC(C(=O)O)CCC(=O)N
540 0 LJLFHCVDIPAFIU-UHFFFAOYSA-N CCN1CCCC1C\N=C(/O)C1=CC2=C(C=C1OC)N=NN2
541 0 CYMUUVKEUQCYQA-UHFFFAOYSA-N NC(=O)CCC(C(=O)O)NCC1OC(O)C(C(C1O)O)O
542 0 SNIATPDKUZZXAT-UHFFFAOYSA-N NC(=O)CCC(C(=O)O)NCC1(O)OCC(C(C1O)O)O
543 0 GAUUSFHQQUOANG-UHFFFAOYSA-N CN1C2CCC1CC(C2)OC(O)=NC1=C(C)C=CC=C1Cl
544 0 SPLZMRIWSNXFTB-OWOJBTEDSA-N OCC(C(C(C(CNC(C(=O)O)/C=C/C(=O)N)O)O)O)O
545 0 LJLFHCVDIPAFIU-UHFFFAOYSA-N CCN1CCCC1C\N=C(/O)C1=CC2=C(C=C1OC)N=NN2
546 0 XKBLETDURXGWOK-UHFFFAOYSA-N CNCCCC1(C2=CC=CC=C2C(C)(C)S1(=O)=O)C1=CC=CC=C1
547 0 MPPKXNHAZBLHCC-UHFFFAOYSA-N OCC(C(C(C(CNC(=CCC(=O)N)C(=O)O)O)O)O)O
548 0 SEXODAKBWDPIKH-UHFFFAOYSA-N O=C1CC(=NCCNCC2=CC=NC=C2)C(=O)C2=CC=CN=C12
549 0 BRZANEXCSZCZCI-UHFFFAOYSA-N CN1N(C(=O)C(NC(=O)C2=CN=CC=C2)=C1C)C1=CC=CC=C1
550 0 PEORAXVROSWSJM-UHFFFAOYSA-N CCN(CC)CCSC1=NC2=C(C=CC(=C2)[N+]([O-])=O)N1C
551 0 KEPGSYZBEGWSGA-UHFFFAOYSA-N C1CN2C(CN1)CC1=C(NC3=CC=CC=C13)C2C1=CC=CC=C1
552 0 BGBCTXXTDYWYHE-UHFFFAOYSA-N CC1CC(O)CC(CC2CC3=CC(O)=CC(O)=C3C(=O)O2)O1
553 0 UNEASZMGCIBIBZ-UHFFFAOYSA-N CC1(C)OC2C(CO)OC(C2O1)N1N=NC2=C(N)N=CN=C12
554 0 BYDGEEKZTWGTHL-UHFFFAOYSA-N CC(CN1C(=O)C(C)OC2=C1C=C(Cl)C=C2)N1CCCC1
555 0 QPBNFQKLPIXNFL-UHFFFAOYSA-N CC1CCCC(O)CC(=O)C2=C(O)C=C(O)C=C2CC(=O)O1
556 0 SKEXKDRSMBXBDB-UHFFFAOYSA-N OC(=O)C=C(C=CC1(O)C(=CC(=O)C(C1(C)C)C(=O)O)C)C
557 0 PSEYVDIBZBXWDM-UHFFFAOYSA-N OC(=O)C=C(C=CC1(O)C(=CC(=O)CC1(C)C)CC(=O)O)C
558 0 QYJNPNOYPXEILQ-UHFFFAOYSA-N CC1(C)CC(CC(C)(C)N1O)O[P-]([O-])(N1CC1)#[N]1CC1
559 0 OHEXXFFZSKYYCE-UHFFFAOYSA-N CC1(O)C2=CC=CC=C2C(C)(O)C2=C1C=C(F)C1=CC=CC=C21
560 0 DHMUDVBOXHSKAU-UHFFFAOYSA-N COC1OCC2OC(C)(C)OC2C1OC(=O)C1=CC=CC=C1
561 0 AYXXZCZXYOGKNY-UHFFFAOYSA-N N\C(CSS(O)(=O)=O)=N/CCCCC1CCCCC1
562 0 MZMOYYYWIPQXGF-UHFFFAOYSA-N COc1c(cc2c(c1OC)OC(C=C2)(C)C)C(CC(=O)O)O
563 0 GFXVNUSXMRTJEX-UHFFFAOYSA-N O\C(CN1CCCCC1)=N/C(/O)=N/CN1C=NC2=CC=CC=C2C1=O
564 0 YTDYKYPXYRZGQN-UHFFFAOYSA-N COC(=O)C(=C)C1C(O)CC2(C(C1O)C(=C)C(=O)OC2)C=C
565 0 DDRFVKZNYZDREA-UHFFFAOYSA-N OC(=O)CC(C(=O)O)(Cc1ccc(c(c1)CC=C(C)C)O)O
566 0 FPGMOHWHUHPKMN-UHFFFAOYSA-N CCOC(=O)N1C2CCC1C1=CC(=NN=C(C)C)N=NC1C2
567 0 DJIPHJTYDANLEQ-UHFFFAOYSA-N CCC(COC(=O)C1=CC=CC=C1C(=O)OC)CC(=O)OC
568 0 YRMFNOFSRLQGLO-UHFFFAOYSA-N CC(=O)OCC(C(C1OC(O)(CC(C1N)O)C(=O)N)O)O
569 0 GQRYUCHTCYUWCH-UHFFFAOYSA-N CCOC(=O)C1=C(C2=CC=[N+](C)C=C2)C(C(=O)OCC)=C(C)N=C1C
570 0 YFWSIGRPVGRELZ-UHFFFAOYSA-N CC1N2C3=CC=CC=C3C3=C2C(CC2=CC=NC=C12)N(C)CC3
571 0 XHYBOMMKOBWEEN-UHFFFAOYSA-N CC1=C2C(O)C(O)C3=C(C=C(F)C=C3)C2=C(C)C2=CC=CC=C12
572 0 VUMAJFMBUUERPG-UHFFFAOYSA-N CC1=C2C(O)C(O)C3=C(C=CC(F)=C3)C2=C(C)C2=CC=CC=C12
573 0 CCNOZWPVQWCJFK-UHFFFAOYSA-N CCCCC(COC(=O)C1=CC=CC=C1C(O)=O)CC(O)=O
574 0 VSNKFYIMQICCLH-UHFFFAOYSA-N CCCCCC(=CC(=O)C=CC(=CO)C=CC(=O)C(=O)O)O
575 0 KGGQBSFZOMNWIL-UHFFFAOYSA-N O=C1C=CC2(C(=C1C)C1OC(C(C1C(C2)O)(C)C(=O)O)O)C
576 0 IBLCAAKYELCJDP-UHFFFAOYSA-N CC1=C2C(O)C(O)C3=C(C(F)=CC=C3)C2=C(C)C2=CC=CC=C12
577 0 VKARVRNBNWQWIY-UHFFFAOYSA-N CC1=C2C(O)C(O)C3=C(C=CC=C3F)C2=C(C)C2=CC=CC=C12
578 0 PHOTVSCBMYJGAL-UHFFFAOYSA-N CC1=C2C=CC=C(F)C2=C(C)C2=C1C1=CC=CC=C1C(O)C2O
579 0 PKYNOKPRLNNTPI-UHFFFAOYSA-N CC1=C2C=C(F)C=CC2=C(C)C2=C1C(O)C(O)C1=CC=CC=C21
580 0 MXMOZLOXFYCLND-UHFFFAOYSA-N CC1=C2C=CC(F)=CC2=C(C)C2=C1C(O)C(O)C1=CC=CC=C21
581 0 PXHRDFQDLKGRID-UHFFFAOYSA-N CC1=C2C=CC=C(F)C2=C(C)C2=C1C(O)C(O)C1=CC=CC=C21
582 0 UCAKDXJZOJAGPF-UHFFFAOYSA-N CC1=C2C=CC3=C(C(F)=CC=C3)C2=C(C)C2=C1C(O)C(O)C=C2
583 0 DPVLMEIZACVXMT-UHFFFAOYSA-N CC1=C2C=CC3=C(C=C(F)C=C3)C2=C(C)C2=C1C(O)C(O)C=C2
584 0 MLCPZPOMXILTQO-UHFFFAOYSA-N CC1=C2C(O)C(O)C=CC2=C(C)C2=C1C=CC1=CC(F)=CC=C21
585 0 UBJKQHOCYMHBMU-UHFFFAOYSA-N CC1=C2C=CC3=C(C=CC=C3F)C2=C(C)C2=C1C(O)C(O)C=C2
586 0 ZNQFWDSJTHNILY-UHFFFAOYSA-N CC1=C2C(O)C(O)C=CC2=C(C)C2=C1C=C(F)C1=CC=CC=C21
587 0 XKXNDRKZLRVMPC-UHFFFAOYSA-N CC1=C2C=CC3=CC=CC=C3C2=C(C)C2=C1C(O)C(O)C(F)=C2
588 0 LZENTJQBVJFEQO-UHFFFAOYSA-N CC1=C2C=CC3=CC=CC=C3C2=C(C)C2=C1C(O)C(O)C=C2F
589 0 NSIJWBLUHVJINS-UHFFFAOYSA-N CC1CCC2C(C3(C1C=C(C3O)C(=O)O)C)OC(=O)C12CO1
590 0 OTCFVNYDYMGADW-UHFFFAOYSA-N CN(CCC(C1(O)C=CC(=CC1O)Cl)c1ccccn1)C
591 0 GLWPLQBQHWYKRK-UHFFFAOYSA-N COc1cc2OC(=O)C=Cc2c(OC)c1CC(O)C(C)(C)O
592 0 RZVSZZQGANBCCM-UHFFFAOYSA-N CN(CCC(C1=CC=C(C(C1O)O)Cl)c1ccccn1)C
593 0 UXNFQAZIRFBOKO-UHFFFAOYSA-N COC1=CC=CC=C1N=NC1C(C)=NN(C1=O)C1=CC=CC=C1
594 0 AVYFUMSONNMBKP-UHFFFAOYSA-N CN(CCC(c1ccccn1)C1=CC(C(C=C1)(O)Cl)O)C
595 0 JNBPABMQIYHZDU-UHFFFAOYSA-N O=C(NCCN1C=NC2=CC=CC=C12)NC(=O)C1=CC=CC=C1
596 0 PHBQZBZKVIGQNU-UHFFFAOYSA-N CCCCCNC1=NC(N2CCN(C)CC2)=C(SC)C(Cl)=N1
