# Supplementary material for: Ion mobility collision cross-section atlas for known and unknown metabolite annotation in untargeted metabolomics
Source: Nat Commun. 2020 Aug 28;11:4334. doi: 10.1038/s41467-020-18171-8 (PMC7455731; doi:10.1038/s41467-020-18171-8)
Supplement: Supplementary file 8 — Supplementary Data 5 [file 41467_2020_18171_MOESM8_ESM.zip › 01_positive_mode/L0718/cfmid_result.txt]

1 0.33333333 POEYUAVOXMIQIQ-UHFFFAOYSA-N COC1=CC=C2C3(C1O3)OC=C(C2=O)c1ccc(cc1)O
2 0.33333333 AFQFQAACAUAJJR-UHFFFAOYSA-N COc1cc(OC(=C)c2ccc(cc2)O)c(c(c1)O)C(=O)O
3 0.31578947 ANLYWUFXAZIDAA-UHFFFAOYSA-N COc1cc(C(=O)O)c(cc1O)OC=Cc1ccc(cc1)O
4 0.3 PKPAVGPMGCJOEY-UHFFFAOYSA-N OC(=O)CC1OC(C)C2=C(C1)C(=O)C1=C(C2=O)C#CC=C1
5 0.3 ZECRPKQWFBCAIT-UHFFFAOYSA-N COc1cc(OC=Cc2ccc(cc2)O)c(c(c1)O)C(=O)O
6 0.27272727 IDYLVVNHZMLMOH-UHFFFAOYSA-N OC(=O)C=C1OC(CC(=O)C1=C(C(=O)C)O)c1ccccc1
7 0.26086957 BGOFBQSWIWQNOY-UHFFFAOYSA-N Oc1ccc(cc1)C1CC(=O)c2c(O1)c(C)c(c(c2O)O)O
8 0.22222222 ROAIVZJRBNAGQS-UHFFFAOYSA-N COC(=O)c1cc(C)cc2Oc3cccc(O)c3C(=O)c12
9 0.22222222 XVOUSBVORUVHLH-UHFFFAOYSA-N O=CC1=CC=CC=C1CC1=CC2=CC3=CC=CC=C3C=C2S1
10 0.22222222 AJKLGKDFAKPFCU-UHFFFAOYSA-N O=CC1=CC=CC=C1CC1=CC2=C(S1)C=CC1=CC=CC=C21
11 0.22222222 YAAMBKSIEZQAIE-UHFFFAOYSA-N OC(=O)CC1(O)c2ccccc2C(=O)c2c1cccc2O
12 0.22222222 ZPRPRKRDEDWZKT-UHFFFAOYSA-N OCc1c(O)cc2c(c1O)C(=O)c1c(C2=O)cccc1C
13 0.22222222 BROXNHWVEWPLHG-UHFFFAOYSA-N COc1cc2Oc3ccc(O)c(OC)c3C(=O)c2cc1OC
14 0.22222222 HAHMSHULHUQFHQ-UHFFFAOYSA-N OC(=O)CC1(O)c2ccccc2C(=O)c2c1c(O)ccc2
15 0.22222222 RTCRSVKNNQSDSV-UHFFFAOYSA-N O=CC1=CC=CC=C1CC1=CC2=C(S1)C1=CC=CC=C1C=C2
16 0.22222222 IXASPNHQEYXWNQ-UHFFFAOYSA-N OCc1c(O)cc2c(c1O)C(=O)c1c(C2=O)c(C)ccc1
17 0.22222222 SLTQYQSRVGRBJB-UHFFFAOYSA-N COc1cc(O)cc2OC(C(=O)C(=O)c12)c1ccccc1
18 0.22222222 PIZJASCIHADQDN-UHFFFAOYSA-N COc1cc(O)cc(c1C(=O)CC(=O)c1ccc(cc1)O)O
19 0.22222222 LZLGHWHSUZVUFZ-HOTGVXAUSA-N COc1cc(O)c2C(=O)C(O)C(Oc2c1)c3ccc(O)cc3
20 0.22222222 AHTGBOZRVJVBIR-UHFFFAOYSA-N OCc1c(O)cc2c(c1O)C(=O)c1c(C2=O)ccc(c1)C
21 0.22222222 WCYGZXKPRGOTJY-UHFFFAOYSA-N CCOC(=O)C1=C(OC(=C1)C1=CC=CC=C1)C(F)(F)F
22 0.22222222 FZZQXPLSKXGZNM-UHFFFAOYSA-N COC1=C(O)C2=C(C(O)=C1)C(=O)C1=C(C=CC(C)=C1)C2=O
23 0.22222222 RFRSCTPKEGYARM-UHFFFAOYSA-N OC(=O)CCC1=C2C=CC(=O)C=C2OC2=C1C=CC(O)=C2
24 0.22222222 KRNNRKWHMRUJRK-UHFFFAOYSA-N O=c1ccc2c(o1)cc1c(c2OC(C2OC2(C)C)O)cco1
25 0.22222222 SKRAOIMTVRKSEK-UHFFFAOYSA-N CC(=O)OC1=CC=CC=C1C(=O)OC1=CC=CC(C=O)=C1
26 0.22222222 NCPZJDWHFOFTES-UHFFFAOYSA-N CC1=C(C2=CC(=O)CC(=O)O2)C2=CC=CC(O)=C2C(O)=C1
27 0.22222222 GGWMIHUFPZHEJV-UHFFFAOYSA-N COC1=CC=C2OC(C(=O)C(=O)C2=C1O)C1=CC=CC=C1
28 0.22222222 FVUPAEPJEZLDAA-UHFFFAOYSA-N COC1=C(C)C(=O)C2=C(C=Cc3c(O)cccc3O2)C1=O
29 0.22222222 HWXAMSOIQRTWTO-UHFFFAOYSA-N CC(OC1=CC=C2C(OC(=O)C3=CC=CC=C23)=C1)C(O)=O
30 0.22222222 ZPWHFNJBSNQLKU-UHFFFAOYSA-N Oc1cc(O)c(c(c1)O)C(=O)C=Cc1cc(C)c(c(c1)O)O
31 0.22222222 IVJVOKCJFGMBTB-UHFFFAOYSA-N COc1cc(O)c2C(=O)c3ccc(C)cc3C(=O)c2c1O
32 0.22222222 AZMSFHAUTLZRBJ-UHFFFAOYSA-N COC1=C(OC(C)=O)C=C2C(=O)C3=CC=CC=C3OC2=C1
33 0.22222222 QHYSWWKPAJDXFR-UHFFFAOYSA-N COC(=O)CC1(O)C=C(OC)C(=O)C2=CC=CC=C12
34 0.22222222 REFHAZQNBXROMT-UHFFFAOYSA-N COC(=O)c1ccc2C(=COC3=C(C)C(=O)C(=O)c1c23)C
35 0.22222222 DQMZKCDSUWSEQQ-MLPAPPSSSA-N Cc1c(O)cc(O)c2C(=O)C(=Cc3ccc(O)cc3)Oc12
36 0.22222222 KZLAIINPMDLMQY-UHFFFAOYSA-N CC(OC1=CC2=C(OC3=CC=CC=C3C2=O)C=C1)C(O)=O
37 0.22222222 ACHFSGOIKJNVJV-UHFFFAOYSA-N COC1=C(C2=CC3=CC=CC=C3O2)C(O)=CC2=C1OCO2
38 0.22222222 AFRHVXQDQQXSCF-UHFFFAOYSA-N COc1ccc(cc1)C(=CC(=O)c1c(O)cc(cc1O)O)O
39 0.22222222 PUNZITREYTYELM-UHFFFAOYSA-N Oc1ccc(cc1)C1Oc2c(C)c(O)cc(c2C(=O)C1O)O
40 0.22222222 QBYJLWMWOGBVMD-UHFFFAOYSA-N COC1=CC2=C(C3(C1O3)O)C(=O)CC(O2)c1ccc(cc1)O
41 0.22222222 NEHBSKLUQKTQFS-UHFFFAOYSA-N COc1ccc(cc1)C1(O)COc2c(C1=O)c(O)cc(c2)O
42 0.22222222 MXTJKTOQHNWBOS-UHFFFAOYSA-N OC=C(C(=O)c1cc(OC)c(cc1O)O)c1ccc(cc1)O
43 0.22222222 SHFQHROZLCTSKD-UHFFFAOYSA-N Oc1ccc(cc1)C1Oc2cc(O)c(c(c2C(=O)C1O)O)C
44 0.22222222 WECLSYISBIFCMA-UHFFFAOYSA-N COc1cc(O)cc2c1C(=O)C(C(O2)c1ccc(cc1)O)O
45 0.22222222 LZLGHWHSUZVUFZ-HZPDHXFCSA-N COC1=CC(O)=C2C(=O)[C@@H](O)[C@H](OC2=C1)C1=CC=C(O)C=C1
46 0.22222222 UJBHSJAAECGGJH-UHFFFAOYSA-N CC1=CC(=O)OC2=C1C(=O)C1=C(OC3=C1CCCC3)C2=O
47 0.22222222 LZLGHWHSUZVUFZ-JKSUJKDBSA-N COc1cc(O)c2C(=O)C(O)C(Oc2c1)c3ccc(O)cc3
48 0.22222222 JNTIVHMVOMYBSR-UHFFFAOYSA-N Oc1cc(O)c(c(c1)O)C(=O)C=Cc1cc(O)c(cc1C)O
49 0.22222222 KXFCOXBGJFTZAD-UHFFFAOYSA-N COc1cc2OC(O)(CC(=O)c2c(c1)O)c1ccc(cc1)O
50 0.22222222 WEFSZJKXXQXIIP-UHFFFAOYSA-N COc1cc(O)c(c(c1)O)C(=O)C=C(c1ccc(cc1)O)O
51 0.22222222 GPKYAAIAUBCVQA-UHFFFAOYSA-N COc1c(O)cc(c2c1C(=O)c1ccc(cc1C2=O)C)O
52 0.22222222 WWICXRRDDLZATO-UUASQNMZSA-N COc1cc2OC(=C/c3ccc(O)cc3)C(=O)c2cc1O
53 0.22222222 HBFSKPGIJKNQBI-UHFFFAOYSA-N COc1c(O)cc(c2c1C(=O)c1cc(C)ccc1C2=O)O
54 0.22222222 GMRACDTVHDYPBN-UHFFFAOYSA-N OC=C(C(=O)c1c(O)cc(cc1O)OC)c1ccc(cc1)O
55 0.22222222 CMFGBLHCLKLQIG-UHFFFAOYSA-N COC1=C(O)C=C(C=CC(=O)C2=C(O)C=C(O)C=C2O)C=C1
56 0.22222222 XUARCBWYEMUYHI-UHFFFAOYSA-N COC1=CC(C=CC(=O)C2=C(O)C=C(O)C=C2O)=CC(O)=C1
57 0.22222222 OYGNGVWKEPUZBI-UHFFFAOYSA-N COc1c(O)cc(c2c1C(=O)c1cccc(c1C2=O)C)O
58 0.22222222 HLNNOSVYGGFKMC-UHFFFAOYSA-N COC(=O)c1ccc2Oc3cc(OC)ccc3C(=O)c2c1
59 0.22222222 PUBITJWHUANUSG-UHFFFAOYSA-N COc1c(O)cc(c2c1C(=O)c1c(C)cccc1C2=O)O
60 0.22222222 UJRWGCIZDLZKMN-UHFFFAOYSA-N Oc1ccc2c(c1)OC=C(C2O)c1ccc2c(c1)OCO2
61 0.22222222 NVCAQTQOTOXMQY-UHFFFAOYSA-N OC1=CC2=C(C=C1)C1(CCC(=O)O1)C1=C(O2)C=C(O)C=C1
62 0.22222222 OGTCBVCFGBRGIV-UHFFFAOYSA-N OC(=O)C=C1OC(=C2C(=Cc3c(C2=O)c(O)ccc3)C1)C
63 0.22222222 MUYHGFMZSYOSJF-UHFFFAOYSA-N COC1=CC2C3(C(=C1)OC=C(C3=O)c1ccc(cc1)O)O2
64 0.22222222 WECLSYISBIFCMA-JKSUJKDBSA-N COc1cc(O)cc2OC(C(O)C(=O)c12)c3ccc(O)cc3
65 0.22222222 YEKIIDIQOZQXAX-UHFFFAOYSA-N COC(=O)c1cccc2Oc3cc(C)cc(O)c3C(=O)c12
66 0.22222222 HFDPLPWGKGPTJB-LSDHHAIUSA-N COc1c(O)cc2OC(C(O)C(=O)c2c1O)c3ccccc3
67 0.22222222 OJBPGHGVGBIVRP-UHFFFAOYSA-N COC12C=C(O)C=CC2(O1)C(=O)CC(=O)c1ccc(cc1)O
68 0.22222222 CGIUQYZNUHHGGO-UHFFFAOYSA-N COC1=CC2C(=O)C(=COC2(C=C1O)O)c1ccc(cc1)O
69 0.22222222 ZTMDWNOOJDFTEK-UHFFFAOYSA-N CC(=O)Oc1c(oc2c1ccc(c2)O)c1ccc(cc1)O
70 0.22222222 GGSOHLNKVNCXOD-UHFFFAOYSA-N OCC(=O)c1c(oc2c1ccc(c2)O)c1ccc(cc1)O
71 0.22222222 RRUQXAYCEZFORP-UHFFFAOYSA-N COC(=O)c1ccc2C(=O)c3cc(OC)ccc3Oc2c1
72 0.22222222 UGMTXSZTANLUES-UHFFFAOYSA-N Oc1ccc2c(c1)OCC(C2=O)c1ccc2c(c1)OCO2
73 0.22222222 CKLMIMRFBCBOSI-UHFFFAOYSA-N COC1=C(C=CC2(C1O2)O)C(=O)CC(=O)c1ccc(cc1)O
74 0.22222222 KKVMZDZEDIOQOM-UHFFFAOYSA-N COc1cc2OC3(OC3C(=O)c2c(c1)O)c1ccccc1
75 0.22222222 LZLGHWHSUZVUFZ-UHFFFAOYSA-N COc1cc2OC(c3ccc(cc3)O)C(C(=O)c2c(c1)O)O
76 0.22222222 QNKHYQKZKWIQCT-UHFFFAOYSA-N OCc1c(O)cc2c(c1O)C(=O)c1c(C2=O)cc(cc1)C
77 0.22222222 SNECZQFAGIMCMF-UHFFFAOYSA-N COC12OC1C=CC=C2c1cc(=O)c2c(o1)ccc(c2)O
78 0.22222222 YBXGACGRJWDKHC-UHFFFAOYSA-N COc1cc(O)c2C(=O)c3cc(OC)c(OC)cc3Oc2c1
79 0.22222222 FFVOSGJVSNUWQW-UHFFFAOYSA-N COc1cc(O)c2C(=O)C(=O)C(Oc2c1)c1ccccc1
80 0.22222222 RVNNHFOSBVBNIE-UHFFFAOYSA-N CC(=O)OC1C2=C(C(O)=CC=C2)C(=O)C2=C1C=CC=C2O
81 0.22222222 GUNVLEJSOWBDBS-UHFFFAOYSA-N OC(=O)CCC1=CC=C(O1)C1=CC=CC=C1C(F)(F)F
82 0.22222222 IQUILIOUUBINNH-UHFFFAOYSA-N COC(=O)C1=C(OCC(F)(F)F)C2=CC=CC=C2C=C1
83 0.21052632 WOPKHTMFUPEAGL-UHFFFAOYSA-N COC12C=C(O)C3=C(C2O1)OC(CC3=O)c1ccc(cc1)O
84 0.21052632 MHCJFIVNMQZETK-UHFFFAOYSA-N OC1=CC2C(C=C1)C(=O)C(=CO2)c1ccc2c(c1)OCO2
85 0.21052632 YUKRTBNXGSNMIW-UHFFFAOYSA-N CC(=O)OC1=CC2=C(C=C1)C(=O)C(O2)=CC1=CC=C(C)O1
86 0.21052632 IQTGAKWQIFFPQX-INIZCTEOSA-N COc1cc(O)cc2OC(O)(Cc3ccc(O)cc3)C(=O)c12
87 0.21052632 WQWVIIRCVOZVPN-HWKANZROSA-N COC1=C(C=CC(=C1)/C=C/C(=O)C2=C(C=C(C=C2O)O)O)O
88 0.21052632 UJGWWLIHIJYSGZ-ZDUSSCGKSA-N Cc1c(O)cc2OC(CC(=O)c2c1O)c3cc(O)cc(O)c3
89 0.21052632 FCXRFTLSXMRXTM-LBPRGKRZSA-N COc1c(O)cc2OC(CC(=O)c2c1O)c3ccc(O)cc3
90 0.21052632 UJGWWLIHIJYSGZ-UHFFFAOYSA-N C1(O)C=C2OC(C3C=C(O)C=C(O)C=3)CC(=O)C2=C(O)C=1C
91 0.21052632 OOQNZWLRSNYZTM-UHFFFAOYSA-N COc1cc(O)c2c(c1)OC(C(C2=O)c1ccc(cc1)O)O
92 0.21052632 YEYLMQKEGSQNGZ-AWEZNQCLSA-N COc1cc(O)c2C(=O)CC(Oc2c1)c3cc(O)cc(O)c3
93 0.21052632 FCXRFTLSXMRXTM-UHFFFAOYSA-N COC1=C(O)C2=C(OC(CC2=O)C2=CC=C(O)C=C2)C=C1O
94 0.21052632 BULBECNPHOLFGM-UHFFFAOYSA-N Oc1ccc(cc1)C1C(O)Oc2c(C1=O)c(O)c(c(c2)O)C
95 0.21052632 LCAOILXSTCNCHH-UHFFFAOYSA-N COC1=CC23C(C(=C1)O)(O3)C(=O)CC(O2)c1ccc(cc1)O
96 0.21052632 IQTGAKWQIFFPQX-UHFFFAOYSA-N C12C(=O)C(CC3C=CC(O)=CC=3)(O)OC=1C=C(O)C=C2OC
97 0.21052632 ZALXDDWGMRXYAW-UHFFFAOYSA-N COc1c(ccc(c1O)O)C(=O)CC(=O)c1ccc(cc1)O
98 0.21052632 XANNHCPWXDRNGP-UHFFFAOYSA-N COC1=CC2(C(C(=C1)O)C(=O)C(=CO2)c1ccc(cc1)O)O
99 0.21052632 YJBSCVZENPBFIM-UHFFFAOYSA-N COC(=O)c1c(O)ccc(O)c1C#Cc2ccccc2O
100 0.21052632 VAJMLZFOIJNRMC-UHFFFAOYSA-N COc1cc2c(cc1O)OC(C(C2=O)c1ccc(cc1)O)O
101 0.21052632 MQZUKGZBTIRBJM-UHFFFAOYSA-N COC1=CC2(C(C(=C1)O)C(=O)C=C(O2)c1ccc(cc1)O)O
102 0.21052632 APYABGNCCNRTKP-UHFFFAOYSA-N Oc1ccc(cc1)C1C(O)Oc2c(C1=O)c(O)cc(c2C)O
103 0.21052632 OYUJPVCKGSEYDD-SNVBAGLBSA-N COc1c(O)cc2OCC(C(=O)c2c1O)c3ccc(O)cc3
104 0.21052632 QURIHZNNMFAWGF-UHFFFAOYSA-N COc1c(O)ccc2c1OC(C2=O)Cc1ccc(c(c1)O)O
105 0.21052632 OYUJPVCKGSEYDD-UHFFFAOYSA-N COC1=C(O)C2=C(OCC(C2=O)C2=CC=C(O)C=C2)C=C1O
106 0.21052632 JQQBAOOEDZEXMW-UHFFFAOYSA-N COC1=CC=C2C(C1O)(O)OC=C(C2=O)c1ccc(cc1)O
107 0.21052632 WQWVIIRCVOZVPN-UHFFFAOYSA-N COC1=C(O)C=CC(C=CC(=O)C2=C(O)C=C(O)C=C2O)=C1
108 0.21052632 GYYPVEYINKQISP-UHFFFAOYSA-N OC(=O)C=CC1=C(O)C(O)=C(C=C1)C(=O)C1=CC=CC=C1
109 0.21052632 COWZFWPZYVJXJN-UHFFFAOYSA-N O=C(ON1C(=O)CCCC1=O)ON1C(=O)CCCC1=O
110 0.21052632 YEYLMQKEGSQNGZ-UHFFFAOYSA-N COC1=CC(O)=C2C(=O)CC(OC2=C1)C1=CC(O)=CC(O)=C1
111 0.21052632 DTGMWSOYVZQRDW-UHFFFAOYSA-N COc1cc2OC(CC(=O)Oc2c(c1)O)c1ccc(cc1)O
112 0.21052632 GMKJQUAALGJVCJ-UHFFFAOYSA-N COc1cc(O)cc2c1C(=O)C(C(O2)O)c1ccc(cc1)O
113 0.21052632 MMPONQYLUFJFKD-UHFFFAOYSA-N COc1cc2OC(O)C(C(=O)c2cc1O)c1ccc(cc1)O
114 0.20689655 GAAZZTAXENXQFG-UHFFFAOYSA-N ClCCN(N=O)C(=O)NNC(=O)CC1=CC=CC=C1
115 0.2 LLXBBFVLYUDUAP-UHFFFAOYSA-N COC1=CC(O)=C2C(=O)C(COC2=C1)C1=C(O)C=C(O)C=C1
116 0.2 VIYRCVBDGLGTOV-UHFFFAOYSA-N COC1=C(O)C2=C(OC(CC2=O)C2=CC=CC=C2O)C=C1O
117 0.2 OIRMFVSLNCXZAD-UHFFFAOYSA-N COc1cc(O)cc(c1C(=O)c1ccc(cc1O)C)C(=O)O
118 0.2 FQGBGNHGEUOZIW-AWEZNQCLSA-N COc1cc(O)c2C(=O)CC(Oc2c1)c3ccc(O)cc3O
119 0.2 PFZPEDOQHHUQQR-UHFFFAOYSA-N COc1c(O)cc2c(c1O)C(O)C=C(O2)c1ccc(cc1)O
120 0.2 DEPFPMBLGARORP-UHFFFAOYSA-N Oc1ccc(cc1)C1C(O)Oc2c(C1=O)cc(c(c2C)O)O
121 0.2 QDWXDGAUTDSAAO-UHFFFAOYSA-N COc1cc2OC(COC(=O)c2c(c1)O)c1ccc(cc1)O
122 0.2 WEGBVAJZDWWNOT-UHFFFAOYSA-N COc1cc(O)c(cc1C(=O)CC(=O)c1ccc(cc1)O)O
123 0.2 LUSOAMBDAXTEBX-UHFFFAOYSA-N C1(O)=CC2OC(C3C(O)=CC=CC=3O)CC(=O)C=2C(OC)=C1
124 0.2 SAJHRQBGZMZGMA-UHFFFAOYSA-N C1C(OC)=CC2OC(C3C(O)=CC=CC=3O)CC(=O)C=2C=1O
125 0.2 GXLSGBVHMAHRLV-UHFFFAOYSA-N Oc1ccc(cc1)C1C(O)Oc2c(C1=O)c(C)c(c(c2)O)O
126 0.2 OJCCBPWPNVUJFG-UHFFFAOYSA-N C1C(O)=C(OC)C2OC(C3C=CC(O)=CC=3)CC(=O)C=2C=1O
127 0.2 VAJBIJUUFQSHMT-UHFFFAOYSA-N OC(=O)C(C1OC(=C2C(=Cc3c(C2=O)c(O)ccc3)C1)C)O
128 0.2 WVXMNEVUDDUICX-UHFFFAOYSA-N OC(=CC(=O)O)CC1=C(C(=O)C)C(=O)c2c(C1)cccc2O
129 0.2 CODPIKMJOPVQIF-UHFFFAOYSA-N Oc1ccc(c(c1)O)C1COc2c(C1=O)c(O)c(c(c2)O)C
130 0.2 UHTMPEQBYSKCGH-UHFFFAOYSA-N Oc1ccc(c(c1)O)C1COc2c(C1=O)c(O)cc(c2C)O
131 0.2 HUUBJJIVGGWMSO-UHFFFAOYSA-N Oc1cc(O)c(c(c1)O)C(=O)C=Cc1ccc(c(c1C)O)O
132 0.2 KVYZXXBTJHJISR-UHFFFAOYSA-N Oc1ccc2C(=O)C(=Cc3ccc(O)c(O)c3)COc2c1
133 0.2 SAJHRQBGZMZGMA-AWEZNQCLSA-N COc1cc(O)c2C(=O)CC(Oc2c1)c3c(O)cccc3O
134 0.2 PMOGIHBZXHRPFK-UHFFFAOYSA-N COc1c(O)cc2c(c1O)C(O)C(=CO2)c1ccc(cc1)O
135 0.2 KVYZXXBTJHJISR-BJMVGYQFSA-N Oc1ccc2C(=O)C(=Cc3ccc(O)c(O)c3)COc2c1
136 0.2 LLXBBFVLYUDUAP-LLVKDONJSA-N COc1cc(O)c2C(=O)C(COc2c1)c3ccc(O)cc3O
137 0.2 HDNMYPGZQDQDNC-UHFFFAOYSA-N COc1cc(O)c(c(c1)C(=O)O)C(=O)c1ccc(cc1O)C
138 0.2 LUSOAMBDAXTEBX-AWEZNQCLSA-N COc1cc(O)cc2OC(CC(=O)c12)c3c(O)cccc3O
139 0.2 OJCCBPWPNVUJFG-ZDUSSCGKSA-N COc1c(O)cc(O)c2C(=O)CC(Oc12)c3ccc(O)cc3
140 0.2 AKTWHJCQHGJJHQ-UHFFFAOYSA-N COc1cc(O)ccc1OC(=O)CC(=O)c1ccc(cc1)O
141 0.2 XFUBPGKNMBCAHX-AATRIKPKSA-N COc1cc(O)cc(O)c1C(=O)C=Cc2c(O)cccc2O
142 0.2 LUBRQYWSVFIQNS-UHFFFAOYSA-N COc1c(C(=Cc2ccccc2O)O)c(O)cc2c1OCO2
143 0.2 SBIZPPRZKNTFRJ-UHFFFAOYSA-N COc1cc(O)c2c(c1)OC=C(C2O)c1ccc(cc1O)O
144 0.2 QOOSUBZUCPQTQH-UHFFFAOYSA-N COCc1c(O)cc(cc1O)C(=O)c1ccccc1C(=O)O
145 0.2 OHWBKFKBPGZDIG-UHFFFAOYSA-N COC1=C2C(=O)C(COC2=CC(O)=C1)C1=C(O)C=C(O)C=C1
146 0.19354839 DGJVZKUOBXTCEM-UHFFFAOYSA-N O=CC=C(C(=CC(=O)O)OC)C(=O)C=Cc1ccc(cc1)O
147 0.19354839 TYEKEYOBOHREEY-UHFFFAOYSA-N OC(=CC1=C(C(=O)O)C(=O)CC(O1)c1ccccc1)C(=O)C
148 0.19047619 MPWGPTVGGJBEHW-UHFFFAOYSA-N COC1=CC2C(C=C1)(O2)C1CC(=O)c2c(O1)cc(cc2O)O
149 0.19047619 IGWFIWDJSZZEIU-AATRIKPKSA-N OC(=O)CC(C(=O)O)(/C=C/c1cc2ccccc2cc1O)O
150 0.19047619 QTTYVGOKKRMQEG-UHFFFAOYSA-N C1(O)=C(OC)C2OC(C3C=C(O)C(O)=CC=3)CC(=O)C=2C=C1
151 0.19047619 PBTMZSWZVLUWGV-UHFFFAOYSA-N COc1c(O)ccc(c1O)C(=O)C=Cc1ccc(c(c1)O)O
152 0.19047619 DSAJORLEPQBKDA-AWEZNQCLSA-N COc1cc(O)c2C(=O)CC(Oc2c1)c3ccc(O)c(O)c3
153 0.19047619 RMJKSMSYIZHFCO-ZDUSSCGKSA-N COc1cc(O)cc2OC(CC(=O)c12)c3ccc(O)c(O)c3
154 0.19047619 RLKRKBUAECQNGV-UHFFFAOYSA-N OCOc1cc2OC(CC(=O)c2c(c1)O)c1ccc(cc1)O
155 0.19047619 ROKFXIRLEKKFHM-UHFFFAOYSA-N COC1=C(O)C2C(C=C1O)OC(=CC2=O)c1ccc(cc1)O
156 0.19047619 NJUWLUPGDQOJCR-UHFFFAOYSA-N C1C(OC)=C(O)C2OC(C3C(O)=CC=CC=3)CC(=O)C=2C=1O
157 0.19047619 ZFESNNQUGDKIJM-UHFFFAOYSA-N COC1=C(C(=O)CC(=O)c2ccc(cc2)O)C2C(C(=C1)O)O2
158 0.19047619 DCARJVFHBKAVDR-SNVBAGLBSA-N COc1cc(O)c2C(=O)C(COc2c1)c3ccc(O)c(O)c3
159 0.19047619 NFRRWUXTFLVEDJ-UHFFFAOYSA-N COCc1c(O)cc(c(c1O)C(=O)O)C(=O)c1ccccc1
160 0.19047619 FQGBGNHGEUOZIW-UHFFFAOYSA-N C1(OC)=CC2OC(C3C(O)=CC(O)=CC=3)CC(=O)C=2C(O)=C1
161 0.19047619 PBCNRAXRWSXTOT-UHFFFAOYSA-N CCOC(=O)OCC(=C)CS(=O)(=O)C1=CC=CC=C1
162 0.19047619 MYTFCTOAMKJORH-UHFFFAOYSA-N COc1cc(O)c2c(c1O)OC(CC2=O)c1ccc(cc1)O
163 0.19047619 QTTYVGOKKRMQEG-AWEZNQCLSA-N COc1c(O)ccc2C(=O)CC(Oc12)c3ccc(O)c(O)c3
164 0.19047619 CVCNKEHOHMYCIY-UHFFFAOYSA-N O=CC=C(c1oc2c(c1C(=O)C)cccc2)C=CC(=O)O
165 0.19047619 NJUWLUPGDQOJCR-LBPRGKRZSA-N COc1cc(O)c2C(=O)CC(Oc2c1O)c3ccccc3O
166 0.19047619 SCFJFPDDYBYWDM-UHFFFAOYSA-N COC1=C(O)C(O)=C2OCC(C(=O)C2=C1)C1=CC=C(O)C=C1
167 0.19047619 PBTMZSWZVLUWGV-GORDUTHDSA-N C1(O)=CC=C(C(=O)/C=C/C2C=CC(O)=C(O)C=2)C(O)=C1OC
168 0.19047619 RMJKSMSYIZHFCO-UHFFFAOYSA-N COc1cc(O)cc2c1C(=O)CC(O2)c1ccc(c(c1)O)O
169 0.19047619 CAHSYBBCJFUMHV-UHFFFAOYSA-N COc1c2C(=O)CC(Oc2cc(c1O)O)c1ccc(cc1)O
170 0.19047619 LTJBUBARADNUID-UHFFFAOYSA-N OCOc1cc(O)ccc1C(=O)CC(=O)c1ccc(cc1)O
171 0.19047619 OTXNAECTRYZLQY-UHFFFAOYSA-N COCc1c(O)ccc(c1O)C(=O)c1ccccc1C(=O)O
172 0.19047619 OBFPNYXLSJWRKI-UHFFFAOYSA-N OC(=O)CC1OC(=C2C(=Cc3c(C2=O)c(O)c(cc3)O)C1)C
173 0.19047619 OBJWTVHNHCVDMF-UHFFFAOYSA-N OC(=O)CC1OC(=C2C(=Cc3c(C2=O)c(O)ccc3O)C1)C
174 0.19047619 UXVULGBYNQGZHG-UHFFFAOYSA-N OC(=O)CC1OC(=C2C(=C(O)c3c(C2=O)c(O)ccc3)C1)C
175 0.19047619 KVRWDXVMDRHLON-UHFFFAOYSA-N COCc1c(O)cc(c(c1O)C(=O)c1ccccc1)C(=O)O
176 0.19047619 YVIMLHOLIIACHO-UHFFFAOYSA-N OC(=O)CC1OC(=C2C(=CC3=C(C2=O)C(=CC2C3O2)O)C1)C
177 0.19047619 OJRQHNBCWDRZDX-UHFFFAOYSA-N OC(=O)OCC1OC(=C2C(=Cc3c(C2=O)c(O)ccc3)C1)C
178 0.19047619 BXADLRCAZMRNEH-UHFFFAOYSA-N COc1cc(O)cc(c1C(=O)C=Cc1ccc(c(c1)O)O)O
179 0.19047619 YISSNRKFNASSFN-UHFFFAOYSA-N COc1cc(O)c(c(c1)O)C(=O)C=Cc1ccc(c(c1)O)O
180 0.19047619 RETVDBXALJBJDA-UHFFFAOYSA-N COc1cc2OC(CC(=O)c2c(c1)O)C1=CC2C(C=C1)(O2)O
181 0.19047619 ULQKJCHZIPRRPN-UHFFFAOYSA-N Oc1ccc(cc1O)C=CC(=O)c1c(O)cc(c(c1O)C)O
182 0.19047619 HMPFWMCGAGPHAX-UHFFFAOYSA-N COC1=C2OC(=Cc3ccc(c(c3)O)O)C(=O)C2=CCC1O
183 0.19047619 IPZXBZLIKAIEEX-BQYQJAHWSA-N OC(=O)CC(C(=O)O)(/C=C/c1ccc2c(c1O)cccc2)O
184 0.18181818 KICZVTUIPOFYSW-UHFFFAOYSA-N COC1C(=CC=C2C1OC(=Cc1ccc(c(c1)O)O)C2=O)O
185 0.18181818 YKTSFZVEYRHLLQ-UHFFFAOYSA-N COc1cc(O)cc(C(=O)O)c1C(=O)Cc2ccc(O)cc2
186 0.18181818 LHUSIUJRMSQNJO-AWEZNQCLSA-N COc1cc2C(=O)CC(Oc2cc1O)c3ccc(O)c(O)c3
187 0.18181818 WMYSKSPDEHWYGN-UHFFFAOYSA-N O=C(c1ccc(c(c1O)O)O)C=Cc1cc(C)c(c(c1)O)O
188 0.18181818 HLPCVKYWCRSAKN-UHFFFAOYSA-N OC#CC1OC(C)C2=C(C1)C(=O)c1c(C2=O)c(O)ccc1
189 0.18181818 FEBYNCZEHDDEAI-UHFFFAOYSA-N Cc1cc(O)c(cc1C=CC(=O)c1ccc(c(c1O)O)O)O
190 0.18181818 ZCPVWGCYZSAZGZ-UHFFFAOYSA-N COc1ccc(cc1O)C=CC(=O)c1ccc(c(c1O)O)O
191 0.18181818 NTPLIZCSFKSXCB-UHFFFAOYSA-N COc1cc2OC(CC(=O)c2c(c1O)O)c1ccc(cc1)O
192 0.18181818 SMXLEHUWBSESFE-UHFFFAOYSA-N COC1=C2OC(=Cc3ccc(c(c3)O)O)C(=O)C2CC=C1O
193 0.18181818 ISWIFUDVCMWWJP-UHFFFAOYSA-N Oc1ccc(cc1O)C1CC(=O)c2c(O1)c(C)c(cc2O)O
194 0.18181818 WNVIBRHBJSWDLA-UHFFFAOYSA-N C1(OC)C=C2OC(C3C=CC=C(O)C=3O)CC(=O)C2=C(O)C=1
195 0.18181818 SDYSATARGQFSDL-UHFFFAOYSA-N Oc1ccc(cc1O)C1CC(=O)c2c(O1)cc(c(c2O)C)O
196 0.18181818 UKMJOIGCIGJENF-SNVBAGLBSA-N COc1cc2OC[C@@H](C(=O)c2c(O)c1O)c3ccc(O)cc3
197 0.18181818 KLIVMHMZAOSKLG-UHFFFAOYSA-N Oc1ccc(cc1O)C=CC(=O)c1c(C)cc(c(c1O)O)O
198 0.18181818 WNVIBRHBJSWDLA-ZDUSSCGKSA-N COc1cc(O)c2C(=O)CC(Oc2c1)c3cccc(O)c3O
199 0.18181818 DSAJORLEPQBKDA-UHFFFAOYSA-N C1(OC)=CC2OC(C3C=C(O)C(O)=CC=3)CC(=O)C=2C(O)=C1
200 0.17647059 SJTWHWXKBVSXKS-UHFFFAOYSA-N COC(=C(C(=O)C=Cc1ccc(cc1)O)C=CC(=O)O)C=O
201 0.17391304 DRXQLTPOWSVUMZ-GFCCVEGCSA-N COc1c(O)ccc2C(O)C=C(Oc12)c3ccc(O)c(O)c3
202 0.17391304 ONVFWQQPFBMWSV-UHFFFAOYSA-N COc1c(O)ccc2c1OC(=CC1=CC(=C(CC1)O)O)C2=O
203 0.17391304 BNOFMJWDQUGCPY-UHFFFAOYSA-N OC(=O)CC1OC(C)C2C(=C1)C(=O)c1c(C2=O)c(O)ccc1
204 0.17391304 NHTQHKYSUIHKPP-UHFFFAOYSA-N COc1cc(C=CC(=O)c2ccc(c(c2O)O)O)ccc1O
205 0.17391304 QNGKESVGSUHMGX-UHFFFAOYSA-N OCCOC1Oc2c(C1(C)C)cc(cc2)OS(=O)(=O)C
206 0.17391304 IACPLVRRLSRKDF-MNOVXSKESA-N OC1CC(Oc2cc3OCOc3c(O)c12)c4ccc(O)cc4
207 0.17391304 AERREJSEKOZNLF-UHFFFAOYSA-N OC(=O)CC(C(c1ccc2c(c1)cccc2)O)C(=O)C(=O)O
208 0.17391304 LDHCTFNFPXNCJD-UHFFFAOYSA-N COc1c(O)ccc2c1OC(=CC1=CC(C(C=C1)O)O)C2=O
209 0.17391304 CEBOCNBCYPOHBX-UHFFFAOYSA-N COc1cc2OC(CC(=O)c2c(c1)O)C12C=CC(=CC2O1)O
210 0.17391304 CXQYSKCGTXXMRF-UHFFFAOYSA-N COC=CC(=O)c1c(ccc2c1ccc(c2OC)O)C(=O)O
211 0.17391304 BQHQTLWPZPPPKG-AWEZNQCLSA-N COc1cc(O)c2C(=O)C[C@H](Oc2c1)c3cc(O)ccc3O
212 0.16666667 LVGGNNJBKOICPQ-UHFFFAOYSA-N COc1c(ccc(c1O)O)C(=O)C=Cc1ccc(c(c1)O)O
213 0.16666667 JMDUKHDPCIUANN-UHFFFAOYSA-N O=C(c1cc(C)c(c(c1O)O)O)C=Cc1ccc(c(c1)O)O
214 0.16666667 REZOTPCXJMXWHV-UHFFFAOYSA-N COC1=CC2C(C(=C1)O)C(=O)C(=CO2)c1ccc(cc1O)O
215 0.16666667 HQKOUKGVYWMQJH-UHFFFAOYSA-N COc1cc2OC(CC(=O)c2c(c1)O)C1=CC=C(C2C1O2)O
216 0.16666667 RISNAPGFPDQYMQ-UHFFFAOYSA-N Oc1c(O)ccc(c1C)C=CC(=O)c1ccc(c(c1O)O)O
217 0.16666667 PKJNFYWTYGVKIC-UHFFFAOYSA-N COC(=C(c1cc2c(o1)cc(cc2)OC)C=CC(=O)O)C=O
218 0.16666667 QHNRRASGASIDAV-UHFFFAOYSA-N CC1(C)OC(=O)C(CC2=CC=C(C=O)C=C2)C(=O)O1
219 0.16666667 FTWKNWNQBLASNO-UHFFFAOYSA-N COc1ccc(c(c1O)O)C(=O)C=Cc1ccc(c(c1)O)O
220 0.16 RODSEMADDADGMQ-QPEQYQDCSA-N COc1c(O)ccc2c1O/C(=C\C1C=CC(=C(C1)O)O)/C2=O
221 0.16 ZCJHPTKRISJQTN-UHFFFAOYSA-N OC(=O)CC1OC(C)C2=C(C1)C(=O)c1c(C2=O)c(O)ccc1
222 0.16 BUYUNKYKZRJDIH-UHFFFAOYSA-N COC(=O)C=C(C(=O)OC)C(=O)C1=CC=C(C)C=C1
223 0.15384615 GRILELGQNUBIAJ-CQSZACIVSA-N CC(=O)O[C@@H](COC(=O)c1ccccc1)C=C2OC(=O)C=C2
224 0.15384615 JAANRQARMDPRDA-UHFFFAOYSA-N OC(=O)CC1OC(C)c2c(C1)c(O)c1c(c2O)C#CC=C1O
225 0.15384615 GRILELGQNUBIAJ-KADHNRKRSA-N CC(=O)OC(COC(=O)c1ccccc1)C=C/2OC(=O)C=C2
226 0.15384615 GRILELGQNUBIAJ-RNQWEJQRSA-N CC(=O)OC(COC(=O)c1ccccc1)C=C2/OC(=O)C=C2
227 0.15384615 IQDDMXKEDQJCPH-UHFFFAOYSA-N OC(=O)CC1OC(C)c2c(C1)c(O)c1c(c2O)C(=CC#C1)O
228 0.15384615 GRILELGQNUBIAJ-XXYUJHKVSA-N CC(=O)OC(COC(=O)c1ccccc1)C=C2/OC(=O)C=C2
229 0.14814815 ZCJHPTKRISJQTN-JGVFFNPUSA-N C[C@H]1C2=C(C[C@@H](O1)CC(=O)O)C(=O)C3=C(C2=O)C(=CC=C3)O
230 0.14814815 ZCJHPTKRISJQTN-SFYZADRCSA-N C[C@@H]1C2=C(C[C@H](O1)CC(=O)O)C(=O)C3=C(C2=O)C(=CC=C3)O
231 0.14285714 DUSIANNDKIBXNG-UHFFFAOYSA-N OC(=O)CN=CC=C1C=C(OC(=O)O)NC(C1)C(=O)O
232 0.13333333 VTKVLHPAEWWBTG-BQYQJAHWSA-N COC(=O)CC(OC(=O)C=O)/C=C/c1ccccc1
233 0.12903226 ZPFFKFCDCJBONA-UHFFFAOYSA-N O=CC=C1C(=CC(=O)O)OCC2C1Oc1c2ccc(c1)OC
234 0.12903226 ZNAJTVCRSRYOHX-UHFFFAOYSA-N CCOC(=O)C(C(C(=O)OCC)C)OP(=O)(O)O
235 0.12903226 XQXICFHLNJHFMH-UHFFFAOYSA-N COC(=CC1=C(C(=O)O)C(=O)CC(O1)c1ccccc1)C=O
236 0.125 CIZVMFYHXLRQRI-UHFFFAOYSA-N OC(=CC(=C(C(=O)O)C)O)C=Cc1ccc(cc1)O
237 0.11764706 XDXOIKMWSBHVBP-UHFFFAOYSA-N O=CC1=C(C(=O)CC(O1)c1ccccc1)C(=C(C(=O)O)C)O
238 0.11428571 ITRFGDHTRZUWQQ-UHFFFAOYSA-N O=CC=C(C=CC(=O)c1ccc(cc1OC)O)C=CC(=O)O
239 0.11111111 NZKZXXZIAHQNLV-UHFFFAOYSA-N C1(O)C(OC)=CC2C(=O)C(C3=C(O)C=CC=C3)=COC=2C=1
240 0.11111111 UXQHNHMMYMGPAH-UHFFFAOYSA-N C1(OC)=CC2OC=C(C3C=CC(O)=CC=3)C(=O)C=2C=C1O
241 0.11111111 YSINCDVRUMTOPK-UHFFFAOYSA-N C1(O)=CC2OC=C(C3C=CC(O)=CC=3)C(=O)C=2C(OC)=C1
242 0.11111111 NAMLLUQSGMPRBJ-UHFFFAOYSA-N COc1cc(O)c2c(c1C)c(O)c1c(c2O)c(=O)cc(o1)C
243 0.11111111 ABLLSLSHQGLOPV-UHFFFAOYSA-N C1(O)C=CC2C3OC4=CC(OC)=CC(O)=C4C3(O)COC=2C=1
244 0.11111111 XJDROYOXULNAIQ-UHFFFAOYSA-N C1(O)C=CC2C(C3C=C(O)C(OC)=CC=3)=CC(=O)OC=2C=1
245 0.11111111 RVVQWGLEXIDBKI-UHFFFAOYSA-N C1(O)C=C(O)C2C(C3C=CC(OC)=CC=3)=CC(=O)OC=2C=1
246 0.11111111 PXFLNHWWYOVFDA-UHFFFAOYSA-N C1(OC)=CC2OC(C3C=CC=CC=3O)=CC(=O)C=2C(O)=C1
247 0.11111111 UIVFQXAYYFLAGO-UHFFFAOYSA-N C12C(=O)C=C(C3C=CC=CC=3O)OC=1C=C(O)C=C2OC
248 0.11111111 ZLGRXDWWYMFIGI-UHFFFAOYSA-N C12C(=O)C=C(C3C=CC(O)=CC=3)OC=1C=C(O)C(C)=C2O
249 0.11111111 CGTZOVPQCMHAIE-UHFFFAOYSA-N C1(OC)=C(O)C2OC(C3C=CC=CC=3)=CC(=O)C=2C(O)=C1
250 0.11111111 UAESYLAPUNIHOF-UHFFFAOYSA-N C1(OC)=CC2OC(C3C=CC(O)=CC=3)=C(O)C(=O)C=2C=C1
251 0.11111111 GFZSBWIGTNTNKS-UHFFFAOYSA-N C1(O)=C(OC)C2OC(C3C=CC=CC=3)=C(O)C(=O)C=2C=C1
252 0.11111111 SZEGGRGYVVQDCY-UHFFFAOYSA-N C1(O)=C(C)C2OC(C3C=CC=CC=3)=C(O)C(=O)C=2C(O)=C1
253 0.11111111 LDRJANCOJOKOPS-UHFFFAOYSA-N C1(O)=CC2OC(C3C=CC=CC=3)=C(O)C(=O)C=2C(OC)=C1
254 0.11111111 PVJNLMXWZXXHSZ-UHFFFAOYSA-N C1(OC)=CC2OC(C3C=CC=CC=3)=C(O)C(=O)C=2C(O)=C1
255 0.11111111 DUVFBYNIVCZTQS-UHFFFAOYSA-N O=c1ccc2c(o1)cc1c(c2OCC2OC2(C)C)c(co1)O
256 0.11111111 FTRYYFANNWWNAI-UHFFFAOYSA-N COc1c(C)c2cc3oc(C)cc(=O)c3c(c2c(c1O)O)O
257 0.11111111 CSQQQDLQNMHAPD-UHFFFAOYSA-N C1(O)C=CC2C=C(C3=CC=C(OC)C=C3O)C(=O)OC=2C=1
258 0.11111111 ZSGMWCFFXCOFPM-UHFFFAOYSA-N C1(OC)C=CC(C2OC3=CC4OCOC=4C=C3C=2)=C(O)C=1
259 0.11111111 IXLRLZOYKJERRA-UHFFFAOYSA-N OC(=O)CC1=C(O)C2=C(CC3=C(C(O)=CC=C3)C2=O)C=C1
260 0.11111111 ZQXFCLVRAWAABG-UHFFFAOYSA-N O=c1cc(O)c2c(o1)cc1c(c2OCC2OC2(C)C)cco1
261 0.11111111 LEHWKXPLTJQRNT-UHFFFAOYSA-N OCOc1c(O)cc(c(c1OC)c1cc2c(o1)cccc2)O
262 0.11111111 KDKWOLIZZOMWIB-UHFFFAOYSA-N OCOc1cc(O)c(c(c1O)OC)c1cc2c(o1)cccc2
263 0.11111111 JUTBAVRYDAKVGQ-UHFFFAOYSA-N SCCNC(=O)C1=CC(=CC=C1)C(=O)NCCS
264 0.11111111 XHWRWCSCBDLOLM-UHFFFAOYSA-N CC1=CC=C2N=C(N)NC(=O)C2=C1SC1=CC=NC=C1
265 0.11111111 QGWPJKZWGKFVHY-IKCYDLRASA-N COc1cc(O)c2C(=O)C=C(Oc2c1)C3(O)C=CC(O)C=C3
266 0.11111111 SUJOIPVTNUVDCB-MRVPVSSYSA-N Cc1cc(O)c2C(=O)CC(O)Cc2c1C3=CC(=CC(=O)O3)O
267 0.11111111 CYENPHRRKQQAOP-UHFFFAOYSA-N COc1cc2OC(C)(C)C=Cc2c3OC(=CC(=O)c13)C(=O)O
268 0.11111111 MAACIAXDWACWDX-UHFFFAOYSA-N Oc1ccc(C(=O)CCC(=O)c2ccc(O)cc2O)c(O)c1
269 0.11111111 MRKYNIKEEZBWDA-UHFFFAOYSA-N OCC1C=C(O)C2=C(C1)C(=O)c1c(C2=O)c(OC)cc(c1)O
270 0.11111111 PGXQCQOXUPSTED-UHFFFAOYSA-N OCC1=CC2=C(C(C1)O)C(=O)c1c(C2=O)cc(cc1OC)O
271 0.11111111 VCSBQDYZRLMMNP-MRXNPFEDSA-N COc1cccc2c1C(O)Oc3c(O)cc(C(=O)C)c(O)c23
272 0.11111111 FMAODRXIESACQC-UHFFFAOYSA-N OCC1=CC2C(C(=C1)O)C(=O)c1c(C2=O)cc(cc1OC)O
273 0.11111111 ABLLSLSHQGLOPV-CVEARBPZSA-N COc1cc(O)c2c(OC3c4ccc(O)cc4OCC23O)c1
274 0.11111111 MLWIYODOURBGPI-INIZCTEOSA-N OC1=CC2=C3c4ccc(O)cc4OCC3(O)CC2=CC1=O
275 0.11111111 ZVYYLCRHHLHQRK-UHFFFAOYSA-N COc1cc(OC)c2Oc3cccc(O)c3C(=O)c2c1OC
276 0.11111111 BTNISWPIOSAYEQ-UHFFFAOYSA-N COCc1cc2C(=O)c3ccc(O)cc3C(=O)c2cc1O
277 0.11111111 QQNGZSJGYLOVET-UHFFFAOYSA-N COc1cc(O)cc2cc3C(=O)C(=CC(=O)c3c(O)c12)C
278 0.11111111 WUADCCWRTIWANL-UHFFFAOYSA-N COC1=CC=C(C=C1)C2=COC3=CC(=CC(=C3C2=O)O)O
279 0.11111111 VXTZMXABRBBPJM-UHFFFAOYSA-N COc1cccc2C(=O)c3c(O)cc(OC)c(OC)c3Oc12
280 0.11111111 BGZXWSDKPBSMNY-UHFFFAOYSA-N COc1c(O)cc2CCc3cc(O)cc4OC(=O)c1c2c34
281 0.11111111 WSNISKVPPPGLFK-OAHLLOKOSA-N CC(=O)OC1C(=O)C=COC=C1COC(=O)c2ccccc2
282 0.11111111 QFMFJEWJLZEZLH-UHFFFAOYSA-N COc1cc(CO)c2c(OC(=O)c3cc(O)c(OC)cc23)c1
283 0.11111111 GULCDFLFNBYZOE-UHFFFAOYSA-N COC(=O)Cc1cc(OC)cc2OC(=CC(=O)c12)C
284 0.11111111 MLWIYODOURBGPI-MRXNPFEDSA-N OC1=CC2=C3c4ccc(O)cc4OCC3(O)CC2=CC1=O
285 0.11111111 WZUVPPKBWHMQCE-BBRMVZONSA-N Oc1cc2CC3(O)COc4c(O)c(O)ccc4C3c2cc1O
286 0.11111111 IFWVGNKYQITBOH-AMKSKSKJSA-N OC12CCC(=O)C=C1OCC3C2Oc4cc5OCOc5cc34
287 0.11111111 AQJQSRIPTCPUDA-UHFFFAOYSA-N COc1cc(O)c(C(=O)c2ccc3OCOc3c2)c(OC)c1
288 0.11111111 CJAXVEMKKDGDQM-UHFFFAOYSA-N COc1cc(O)cc(c1)C2=COc3cc(O)ccc3C2=O
289 0.11111111 UKRUMNUFLKHQFF-UHFFFAOYSA-N COC1=C2C(=CC(C1)O)C(=O)c1c(C2=O)c(O)cc(c1)CO
290 0.11111111 CVRGANONEPHAFP-UHFFFAOYSA-N COc1cc2C(=O)c3ccc(O)cc3Oc2c(OC)c1OC
291 0.11111111 YBXVFEFEBHKROY-UHFFFAOYSA-N COc1cc2OC(=CC(=O)c2cc1O)c3ccc(O)cc3
292 0.11111111 ZDHCMFCBEUAXNQ-UHFFFAOYSA-N COC1=C2C(CC(=C1)O)C(=O)c1c(C2=O)c(O)cc(c1)CO
293 0.11111111 DYQDHRLBSZIKEM-UHFFFAOYSA-N CC(=O)c1ccc(O)c(c1O)c2c(O)ccc(O)c2C(=O)C
294 0.11111111 PKCWSPYCHMNVKB-BJMVGYQFSA-N Oc1ccc(C=C2/COc3cc(O)cc(O)c3C2=O)cc1
295 0.11111111 KGWXNHPCJQBFOU-UHFFFAOYSA-N CC(C)C(=O)COc1c2C=CC(=O)Oc2c(O)c3occc13
296 0.11111111 OPWUVOPHCMWWGJ-ARFHVFGLSA-N OC1C2OCc3cc(O)c(O)cc3C2Oc4cc(O)ccc14
297 0.11111111 HQMOTYNSXCURDB-MRXNPFEDSA-N Oc1ccc2CC(O)(COc2c1)c3cc4OCOc4cc3O
298 0.11111111 OCZOZMSHTPWVFR-UHFFFAOYSA-N COc1c(O)ccc2C(=O)c3cc(C)cc(O)c3C(=O)c12
299 0.11111111 KZBMBIHZXUQFOR-MRXNPFEDSA-N COc1ccc(c(O)c1)C2(O)COc3cc(O)ccc3C2=O
300 0.11111111 ZJZXYURPTLXWCN-UHFFFAOYSA-N COc1ccc(cc1)C1COC2=CC(=CC3(C2(C1=O)O3)O)O
301 0.11111111 BCNHHRYIFDJCQS-UHFFFAOYSA-N COc1cc(O)c2C(=O)c3c(O)c(C)ccc3C(=O)c2c1
302 0.11111111 RJGLKYURJBOHQM-UHFFFAOYSA-N COc1ccc(cc1)C1COC2=CC3(C(C(=C2C1=O)O)O3)O
303 0.11111111 XFDCSEFARMXOMI-UHFFFAOYSA-N COc1cc(O)cc2c(OC)c(O)c3C(=O)C=C(C)Oc3c12
304 0.11111111 IKIAXVIGUJMLHC-UHFFFAOYSA-N COc1cc(C)cc2C(=O)c3cc(O)cc(O)c3C(=O)c12
305 0.11111111 BVPTZDRKEDPTOX-WBMJQRKESA-N COC(=O)C12Oc3cc(C)cc(O)c3C(=O)C1=CC=CC2O
306 0.11111111 IIQJLBKXWGKSKE-UHFFFAOYSA-N COc1ccc(cc1)C1C(O)Oc2c(C1=O)c(O)cc(c2)O
307 0.11111111 PLTRADDVONOEAX-UHFFFAOYSA-N COc1cc2Oc3ccc(O)cc3C(=O)c2c(OC)c1OC
308 0.11111111 SQMZXYVVQDCFMJ-MRVPVSSYSA-N Cc1cc(O)c2C(=O)CC(O)Cc2c1C3=CC(=O)C=C(O)O3
309 0.11111111 OECIBMLUZYCUSQ-XXFAHNHDSA-N COc1cc2OC3OC=CC3c2c4OC(=O)C=C(CCO)c14
310 0.11111111 BLSKYBAYJMXQKS-UHFFFAOYSA-N OCc1cc(O)c2c(c1)C(=O)c1c(C2O)c(OC)cc(c1)O
311 0.11111111 OPYGELWQRHCYRO-UHFFFAOYSA-N COc1cc(O)c2c(c1C)cc1c(c2O)c(=O)c(c(o1)C)O
312 0.11111111 JACQSIPMMOUQBO-UHFFFAOYSA-N OCc1cc(O)c2c(c1)C(O)c1c(C2=O)c(OC)cc(c1)O
313 0.11111111 VCQMNUJRSNCWDM-SNVBAGLBSA-N COc1ccc(cc1O)C2COc3cc(O)cc(O)c3C2=O
314 0.11111111 NNCFIAAUBKRACV-UHFFFAOYSA-N COc1c(C)cc(O)c2C(=O)c3c(O)cccc3C(=O)c12
315 0.11111111 INBKPSAIQMTZGC-UHFFFAOYSA-N COC1=C2C(C(C(=C1)O)O)C(=O)c1c(C2=O)c(O)cc(c1)C
316 0.11111111 BQFIZOHBSDOURY-UHFFFAOYSA-N COc1cc2Oc3c(O)cccc3C(=O)c2c(OC)c1OC
317 0.11111111 BQIKBVFVEPPTQE-UHFFFAOYSA-N COc1cc(O)cc2c1C(=O)C1(C(C2=O)C=C(C=C1O)C)O
318 0.11111111 HIMJIPRMECETLJ-UHFFFAOYSA-N COc1cc(O)c(O)c2C(=O)C=C(Oc12)c3ccccc3
319 0.11111111 BKGQDASNGPWTDI-UHFFFAOYSA-N COC1=C(Oc2cc(O)ccc2C1=O)c3ccc(O)cc3
320 0.11111111 SYHCDXCWIIZIQC-SSDOTTSWSA-N COC1=C(O)C(=O)c2cc3C=C(C)OC(C)c3c(O)c2C1=O
321 0.11111111 QGBPJZSWSIORPR-UHFFFAOYSA-N COC1(O)C=C(O)C=C2C1C(=O)c1c(C2=O)cc(cc1O)C
322 0.11111111 MFUGFRSCIJUVTB-UHFFFAOYSA-N COc1ccc(cc1)C2=CC(=O)Oc3cc(O)c(O)cc23
323 0.11111111 RLTXCZCWALCXDE-UHFFFAOYSA-N COc1cc(O)cc2c1C(=O)C1C(=CC(=CC1(C2=O)O)C)O
324 0.11111111 NPFWBCDZVRHCNB-UHFFFAOYSA-N COc1ccc2C(=O)c3c(OC)cccc3C(=O)c2c1O
325 0.11111111 TZJITRARICBXCF-UHFFFAOYSA-N COc1cc2CCc3cc(O)cc4OC(=O)c(c1O)c2c34
326 0.11111111 UBLJWIMJOYYSCU-UHFFFAOYSA-N COc1c(O)ccc2C(=O)C(=COc12)c3ccc(O)cc3
327 0.11111111 JZOYQACMFLYEJG-UHFFFAOYSA-N COc1ccc2C(=O)C(=COc2c1)c3ccc(O)cc3O
328 0.11111111 QSEQBIAMACGYQZ-UHFFFAOYSA-N COc1cc(O)cc(c1)C(=O)c1cc(C)cc(c1C(=O)O)O
329 0.11111111 YOGUKEGSEBIBPH-UHFFFAOYSA-N COc1cc(O)c2Oc3cc(C)cc(O)c3C(=O)OCc2c1
330 0.11111111 GTQXMAIXVFLYKF-UHFFFAOYSA-N CC1=C(CCO)SC2=Nc3nc(C)ncc3CN12
331 0.11111111 FTODBIPDTXRIGS-CYBMUJFWSA-N COc1cc(ccc1O)C2CC(=O)c3c(O)cc(O)cc3O2
332 0.11111111 JRLDUAGSJUMVDP-HZPDHXFCSA-N COC1C(Oc2cc(O)cc(O)c2C1=O)c3ccc(O)cc3
333 0.11111111 KHFQPAMXJRRXJD-UHFFFAOYSA-N COc1cc2C(=O)c3ccccc3C(=O)c2c(O)c1OC
334 0.11111111 WSRRHFFQNVXIKF-UHFFFAOYSA-N COc1cc(O)c2C(=O)c3c(OC)ccc(OC)c3Oc2c1
335 0.11111111 BPGBDRMCKXCGGS-UHFFFAOYSA-N COc1cc(O)cc(c1C(=O)O)C(=O)c1cc(C)cc(c1)O
336 0.11111111 OILXOIAGIWQYOO-JKSUJKDBSA-N COc1cc(ccc1O)C2Oc3cc(O)ccc3C(=O)C2O
337 0.11111111 MZKMQBPFGDJUFV-CQSZACIVSA-N COc1ccc(cc1O)C2Cc3cc(O)cc(O)c3C(=O)O2
338 0.11111111 VOYHBEQAOUCNID-UHFFFAOYSA-N COc1cc(O)c2c(O)c3C(=O)OC(=Cc3c(OC)c2c1)C
339 0.11111111 STWLHRJLBIXUSE-UHFFFAOYSA-N Oc1ccc(CC2=COc3cc(O)cc(O)c3C2=O)cc1
340 0.11111111 BCXNGJRSNWYHPJ-UHFFFAOYSA-N Oc1cccc(c1)C1Oc2ccccc2C(=O)C1C(=O)O
341 0.11111111 DYFBPDIJZTUATO-UHFFFAOYSA-N COc1cc(OC)c2C(=O)c3ccc(O)c(OC)c3Oc2c1
342 0.11111111 OOELHKKCXAPABW-UHFFFAOYSA-N COC1=C(O)C=C(C2C1(O)OC(=CC2=O)c1ccccc1)O
343 0.11111111 RVZXSEMJMMVLJJ-WUXMJOGZSA-N COc1cc(O)cc2OC(=O)C(=Cc3ccc(O)cc3)c12
344 0.11111111 KMYRVQBRKKRMGD-UHFFFAOYSA-N COc1c(O)cc2ccc3C(=O)C=CC(=O)c3c2c1OC
345 0.11111111 HVYNKDVOKMZDOH-UHFFFAOYSA-N COc1c(O)cc(c2c1OC(O)(CC2=O)c1ccccc1)O
346 0.11111111 OQOINKATEBUJON-UHFFFAOYSA-N COc1ccc(cc1O)C1=COC2(C(C1=O)C=CC(=C2)O)O
347 0.11111111 ASFZQCLAQPBWDN-UHFFFAOYSA-N COc1c(CO)c(O)cc2C(=O)c3ccccc3C(=O)c12
348 0.11111111 UMYDYFQCGMGFKL-UHFFFAOYSA-N COC1=CC(=O)c2c(C1=O)c(OC)cc3cc(O)ccc23
349 0.11111111 SYBVTSFWLPOQKR-UHFFFAOYSA-N COc1c(O)c(C)c(O)c2C(=O)c3ccccc3C(=O)c12
350 0.11111111 STKXUBBSZBYOQM-SMDDNHRTSA-N OC(=O)CCc1ccc2OC3OCC(=C)C3c2c1O
351 0.11111111 CKOAWBPJSODKQL-INIZCTEOSA-N Oc1ccc(CC2(O)COc3cc(O)cc(O)c3C2=O)cc1
352 0.11111111 PDCWQVYJYAWPTN-UHFFFAOYSA-N COc1c(O)cc(c(c1OC(=C)c1ccccc1)C(=O)O)O
353 0.11111111 RLNPCRVLEDMKKM-UHFFFAOYSA-N COc1c(cc(cc1O)O)OC(=CC(=O)O)c1ccccc1
354 0.11111111 YHBXDDRFMRXUKS-UHFFFAOYSA-N COc1ccc(cc1O)C(=COc1cccc(c1)O)C(=O)O
355 0.11111111 SMKUDZVEVLDBSV-UHFFFAOYSA-N COc1cc(O)c2C(=O)Oc3c(O)c(OC)cc(C)c3c2c1
356 0.11111111 VYRIGRQQKUZPEX-UHFFFAOYSA-N COc1cc(O)c2C(=O)c3c(OC)c(OC)ccc3Oc2c1
357 0.11111111 OLWGLSCBBRIVGJ-UHFFFAOYSA-N COC(=O)c1cccc(O)c1C(=O)c2c(O)cc(C)cc2O
358 0.11111111 HBEFLXKTZCXMQU-MRXNPFEDSA-N COc1ccc(CC2(O)Oc3cc(O)ccc3C2=O)cc1O
359 0.11111111 VVVZBZBYGDTROV-UHFFFAOYSA-N COc1cc2C(=O)c3ccccc3C(=O)c2c(OC)c1O
360 0.11111111 OKZGXZRADBCNGQ-UHFFFAOYSA-N COc1ccc(cc1O)C=COc1cc(O)ccc1C(=O)O
361 0.11111111 OHVKAZDMDUUIOK-UHFFFAOYSA-N COc1cc(O)c2c(O)c3C(=O)C=C(C)Oc3c(OC)c2c1
362 0.11111111 STVULROAZMBUMG-UHFFFAOYSA-N Clc1ccc2c(c1)C(NC(C(=O)N2C)O)c1ccccc1
363 0.11111111 XYOSTZOBCWWIIJ-UHFFFAOYSA-N Oc1ccc2c(c1)occ(c2=O)c1ccc(c(c1C)O)O
364 0.11111111 KJJDEDJXGBQXPD-UHFFFAOYSA-N Oc1ccc2c(c1)occ(c2=O)c1cc(C)c(c(c1)O)O
365 0.11111111 IQRCZMLLPGZUDX-UHFFFAOYSA-N Oc1ccc2c(c1)occ(c2=O)c1cc(O)c(cc1C)O
366 0.11111111 BKXSZGOGPFIGKW-UHFFFAOYSA-N Oc1ccc(cc1O)c1coc2c(c1=O)cc(c(c2)O)C
367 0.11111111 HPSPCMSCDNHZJM-CHHVJCJISA-N COc1cc(C=C2/Oc3cc(O)ccc3C2=O)ccc1O
368 0.11111111 DSRVOLGLYXEQQV-UHFFFAOYSA-N COc1c(CO)cc2ccc(O)c(C=O)c2c1OC
369 0.11111111 WDOIEKGCNWFDSA-UHFFFAOYSA-N COc1cc(O)ccc1c2oc3cc(O)ccc3c2C=O
370 0.11111111 OPWUVOPHCMWWGJ-JYJNAYRXSA-N OC1C2OCc3cc(O)c(O)cc3C2Oc4cc(O)ccc14
371 0.11111111 FFVKXGZKJBHJMS-UHFFFAOYSA-N COc1cccc2C(=O)c3c(O)c(OC)c(OC)cc3Oc12
372 0.11111111 QHVLGAMYEVMMGJ-UHFFFAOYSA-N Oc1cc(C)c2c(c1)occ(c2=O)c1ccc(c(c1)O)O
373 0.11111111 FADWWCUOBBHEBQ-UHFFFAOYSA-N Oc1ccc(cc1O)c1coc2c(c1=O)ccc(c2C)O
374 0.11111111 CSZZLLPHOKTNOI-UHFFFAOYSA-N COc1c(O)cc(c(c1O)C(=O)C=C(c1ccccc1)O)O
375 0.11111111 AHYBNBVRJMUCOW-UHFFFAOYSA-N COC(=O)C1=COCCC2=C1C(=O)c3c(O)cc(C)cc3O2
376 0.11111111 PFYCSPHUMLCQIK-UHFFFAOYSA-N COc1ccc2Oc3cc(O)cc(OC)c3C(=O)c2c1OC
377 0.11111111 OWOLPTZIAWJNPY-UHFFFAOYSA-N COc1ccc2OC=C(C(=O)c2c1O)c3ccc(O)cc3
378 0.11111111 GKFAXZLUAXOWBF-UHFFFAOYSA-N OC=C(C(=O)c1ccc(cc1O)O)c1ccc(c(c1)O)OC
379 0.11111111 RSLAGNHMADBMAP-LZDBLBPDSA-N CC1=CCCC23OC2C(OC3=O)C4=C(C1)C(=O)C(=CC4=O)O
380 0.11111111 CRKCWCHNFLHTJY-UHFFFAOYSA-N COc1ccc2Oc3c(OC)c(OC)cc(O)c3C(=O)c2c1
381 0.11111111 JYWSHPMZFVPRRF-AMFMTJJISA-N OCC1OC(C(Cl)C1O)n2cnc3C(O)CNC=Nc23
382 0.11111111 ZVUVNTFYEKLLAF-UHFFFAOYSA-N COc1cc(OC)c2C(=O)C3=C(C=C(C)OC3)C(=O)c2c1O
383 0.11111111 WOIOFXQYOYTGGM-UHFFFAOYSA-N COc1cc2C(=O)c3c(O)c(C)ccc3C(=O)c2cc1O
384 0.11111111 NQLVZUJHUSTZEF-BLLLJJGKSA-N Oc1ccc2C3c4c(O)c(O)ccc4CC3(O)COc2c1O
385 0.11111111 BCOAHUDCGHXIHI-UHFFFAOYSA-N COc1ccc(O)cc1C2=COc3cc(O)ccc3C2=O
386 0.11111111 KWOIKCKVKSXBPU-UHFFFAOYSA-N COc1cc(O)ccc1c2oc3cc4OCOc4cc3c2
387 0.11111111 FLLWZPMYUAPJEA-UHFFFAOYSA-N COc1ccc2c(OCc3c2oc4cc(O)c(O)cc34)c1
388 0.11111111 UCRWOIYPAVUBCV-UHFFFAOYSA-N COc1cccc2Oc3c(OC)c(OC)cc(O)c3C(=O)c12
389 0.11111111 WRVAUWYDVBVBRS-UHFFFAOYSA-N OC(=O)C1C(Oc2c(C1=O)cccc2)c1ccc(cc1)O
390 0.11111111 XLZJSYHAJGACOE-UHFFFAOYSA-N COC1=CC(=O)c2c(O)c(OC)c(O)c3c(O)cc(C)c1c23
391 0.11111111 AQPFFYOIRKEBDI-XHSDSOJGSA-N OC1C2OCc3c(O)c(O)ccc3C2Oc4cc(O)ccc14
392 0.11111111 ZAVZKDZIHBHEIF-UHFFFAOYSA-N OC1=CC(=O)C2(C(=C1)Oc1c2c(O)c(c(c1C(=O)C)O)C)C
393 0.11111111 OKZDPTMCZVSTDW-SNVBAGLBSA-N COc1cc(ccc1O)C2COc3cc(O)cc(O)c3C2=O
394 0.11111111 YFJOJJFMNMCNTG-UHFFFAOYSA-N CC(=O)C1=C(O)C=C2C(C1=O)(C)c1c(O2)cc(c(c1O)C)O
395 0.11111111 CAEHKJSYOQDIJH-UHFFFAOYSA-N COc1c(O)cc(cc1O)c2oc3ccc(O)cc3c2OC
396 0.11111111 AWTFBLZFPPBBCI-UHFFFAOYSA-N COc1c(C)ccc2C(=O)c3cc(O)c(O)cc3C(=O)c12
397 0.11111111 QZDLNSHJLNXZEJ-UHFFFAOYSA-N COc1ccc2Oc3cc(OC)c(OC)c(O)c3C(=O)c2c1
398 0.11111111 FKTPLNFTYJEAAB-UHFFFAOYSA-N COc1cc(O)c2C(=O)c3cc(O)c(C)cc3C(=O)c2c1
399 0.11111111 XCKFYIJLBVJPAJ-UHFFFAOYSA-N COc1cc(O)cc2C(=O)c3cc(O)c(C)cc3C(=O)c12
400 0.11111111 VCQMNUJRSNCWDM-JTQLQIEISA-N COc1ccc(cc1O)C2COc3cc(O)cc(O)c3C2=O
401 0.11111111 OCTOUTVGBYMWGI-GQCTYLIASA-N COC1=CC(=O)OC(=C1OC)C=Cc2ccc3OCOc3c2
402 0.11111111 CKOAWBPJSODKQL-MRXNPFEDSA-N Oc1ccc(CC2(O)COc3cc(O)cc(O)c3C2=O)cc1
403 0.11111111 ZXHHIKSDNZIOMD-ZDUSSCGKSA-N Oc1ccc(cc1)C(=O)C2COc3cc(O)ccc3C2=O
404 0.11111111 KIGJZKJZLJUDMX-UHFFFAOYSA-N COc1cc(O)c2C(=O)c3cc(C)c(O)cc3C(=O)c2c1
405 0.11111111 AAYYAURDUHQZGK-UHFFFAOYSA-N COc1ccc2Oc3ccc(O)c(OC)c3C(=O)c2c1OC
406 0.11111111 MSRATKAMEVGQNE-UHFFFAOYSA-N COc1ccc2C(=O)c3c(O)c(C)c(O)cc3C(=O)c2c1
407 0.11111111 FUBXRLUSOGBUNA-JKSUJKDBSA-N OC1OC2(COc3cc(O)ccc23)Cc4cc(O)c(O)cc14
408 0.11111111 YKKRSQPVYCGPNK-INIZCTEOSA-N COc1cc(O)c2C(=O)C=C(Oc2c1)[C@@]3(O)CCC(=O)C=C3
409 0.11111111 IKRNJAXGVSNEFN-UHFFFAOYSA-N OC(=O)C1c2cc(C)cc(c2C(=O)c2c1cccc2O)O
410 0.11111111 ZEUUVUSEISGRRF-UHFFFAOYSA-N COc1cc2Oc3cccc(O)c3C(=O)c2c(OC)c1OC
411 0.11111111 FGQHAPGBLZHKHF-UHFFFAOYSA-N COc1cccc2C(=O)c3cc(C)c(O)c(O)c3C(=O)c12
412 0.11111111 JBSMUCQHAASTOJ-UHFFFAOYSA-N OCOc1cc(O)c2c(c1C)cc1c(c2O)c(=O)cc(o1)C
413 0.11111111 OPWUVOPHCMWWGJ-OWCLPIDISA-N OC1C2OCc3cc(O)c(O)cc3C2Oc4cc(O)ccc14
414 0.11111111 FAJMGYQMOUCFDK-UHFFFAOYSA-N Cc1ccc(cc1)c1cc(=O)c2c(o1)c(O)c(cc2O)O
415 0.11111111 PKRZFEHUUQTXJB-UHFFFAOYSA-N COC1=CC(=O)c2c(O)c3ccc(C)cc3c(O)c2C1=O
416 0.11111111 FIGGMRZVDRVWGH-UHFFFAOYSA-N Cc1cccc(c1)c1cc(=O)c2c(o1)c(O)c(cc2O)O
417 0.11111111 LKURROMJSNPOEK-NSIKDUERSA-N COc1cc(O)c2C(=O)C(=Cc3ccc(O)cc3)Oc2c1
418 0.11111111 AJTWHKIVPVCDPN-UHFFFAOYSA-N Cc1ccccc1c1cc(=O)c2c(o1)c(O)c(cc2O)O
419 0.11111111 MAEYTWMRXDLXCH-UHFFFAOYSA-N COC1=C(OC)C(=O)c2c(ccc3cccc(O)c23)C1=O
420 0.11111111 UDAHPMHAXHYMTM-AWEZNQCLSA-N Oc1cc(O)c2C(=O)C[C@H](Oc2c1C=O)c3ccccc3
421 0.11111111 SWZHEXQWHYRGEY-YUTCNCBUSA-N CO[C@H]1[C@@H](O)c2oc3ccccc3c2C(=O)[C@H]1OC
422 0.11111111 MQUMCBLLVROFSH-UHFFFAOYSA-N COc1cc(O)c(c2c1c(=O)cc(o2)c1ccccc1)O
423 0.11111111 BBDQXAYWFOMYET-UHFFFAOYSA-N Oc1c(C)c(O)c2c(c1O)oc(cc2=O)c1ccccc1
424 0.11111111 SWZHEXQWHYRGEY-XBFCOCLRSA-N CO[C@H]1[C@H](O)c2oc3ccccc3c2C(=O)[C@@H]1OC
425 0.11111111 UAWJHAPYZOOMOZ-UHFFFAOYSA-N Oc1cc(O)c2c(c1O)oc(c(c2=O)C)c1ccccc1
426 0.11111111 PKCWSPYCHMNVKB-UHFFFAOYSA-N Oc1ccc(C=C2COc3cc(O)cc(O)c3C2=O)cc1
427 0.11111111 HUKSJTUUSUGIDC-MEDUHNTESA-N Oc1ccc2[C@H]3Oc4cc5OCOc5cc4[C@@H]3COc2c1
428 0.11111111 AJPWOTYLDLOGIG-UHFFFAOYSA-N COc1ccccc1C1=NC(NO1)Cc1ccc(cc1)Cl
429 0.11111111 ITCDCIOPYUUASE-UHFFFAOYSA-N COc1cc2oc(cc2cc1O)C(=O)c3ccc(O)cc3
430 0.11111111 ZVPPEISOWXTPEL-HUUCEWRRSA-N COc1ccc2[C@@H]3[C@H](Oc2c1)c4ccc(O)cc4OC3=O
431 0.11111111 BQASOSNOLITMSO-UHFFFAOYSA-N COc1cc(O)c2C(=O)C=C(Oc2c1)c3cccc(O)c3
432 0.11111111 OZZSDFIUQORCRA-UHFFFAOYSA-N COC1=CC=CCC1c1onc(n1)Cc1ccc(cc1)Cl
433 0.11111111 IHCFVYKTMXRSCQ-JKSUJKDBSA-N OC1=C2OC[C@]3(O)Cc4cc(O)c(O)cc4[C@]2(C3)C=CC1=O
434 0.11111111 LMCAPFUSQYIYMO-UHFFFAOYSA-N O=c1ccc2c(o1)c(OCC(=O)C(C)C)c1c(c2O)cco1
435 0.11111111 FKFNGBPZNWNWSG-OAHLLOKOSA-N COc1cc(OC)c2[C@H](OC(=O)c2c1)C3=COC(=CC3=O)C
436 0.11111111 UQSNZFOTDPKAEZ-UHFFFAOYSA-N COc1ccc2C(=O)C(=COc2c1O)c3ccc(O)cc3
437 0.11111111 RVZXSEMJMMVLJJ-UHFFFAOYSA-N COc1cc(O)cc2OC(=O)C(=Cc3ccc(O)cc3)c12
438 0.11111111 BZCKKJWGPFWAES-UHFFFAOYSA-N COC(=O)C1=CC(=O)c2c(O)cc3OC(C)(C)C=Cc3c2O1
439 0.11111111 GLDIMQZMERRBTJ-UHFFFAOYSA-N COc1cc2C(=O)C(=C(Oc2cc1O)c3ccccc3)O
440 0.11111111 LICJYVZXYTWJAX-UHFFFAOYSA-N COC1=CC(=CC#C1)C1CC(=O)c2c(O1)cc(cc2O)O
441 0.11111111 SCPJRUPTRLTKRV-UHFFFAOYSA-N COc1cc(ccc1O)C1CC(=O)C2=C(O1)C#CC=C2O
442 0.11111111 VKYZQAGSRWZGQB-UHFFFAOYSA-N COc1cc(ccc1O)C1CC(=O)C2=C(O1)C=C(C#C2)O
443 0.11111111 KPCZVESEQDDZSR-UHFFFAOYSA-N COc1cc2OC(=O)CC(c2cc1O)(O)c1ccc(cc1)O
444 0.11111111 AJRKLMMAHKFVEQ-UHFFFAOYSA-N COc1cc(ccc1O)C1C#Cc2c(O1)cc(cc2O)O
445 0.11111111 IFBRBJZDJUDCQS-UHFFFAOYSA-N COc1cc2OCOc2cc1c3oc4cc(O)ccc4c3
446 0.11111111 SYZGQXAQQBQVRF-UHFFFAOYSA-N COc1c(O)c(C)cc2C(=O)c3ccc(O)cc3C(=O)c12
447 0.11111111 SRXHHWCVHHSPBG-UHFFFAOYSA-N COc1c(O)cc(cc1O)c2oc3ccc(O)c(OC)c3c2
448 0.11111111 MBVZBXIYTFWCIV-UHFFFAOYSA-N COc1cc(OC)c2C(=O)c3c(OC)c(O)ccc3Oc2c1
449 0.11111111 VLMKCIGUEJKYJB-UHFFFAOYSA-N Cc1c(O)cc2OC=C(C(=O)c2c1O)c3ccccc3O
450 0.11111111 USNDBWMOOJYKBW-LLVKDONJSA-N CC(=C)C(O)COc1c2C=CC(=O)Oc2c(O)c3occc13
451 0.11111111 KDERZBIXGNVSOM-UHFFFAOYSA-N Cc1cc(O)cc2OC(=O)c3c(C)cc(O)c(CO)c3Oc12
452 0.11111111 BTLMXNHNFFXBHW-MRXNPFEDSA-N Oc1ccc2C(=O)C(O)(Cc3ccc(O)c(O)c3)COc2c1
453 0.11111111 MSFILNYKSUAMKK-UHFFFAOYSA-N COc1cc(C)c2C(=O)c3c(O)c(OC)c(O)cc3Oc2c1
454 0.11111111 PMZOFUIYYIIGJO-SSDOTTSWSA-N COc1ccc2C(=O)c3cc(oc3C(=O)c2c1OC)C(C)O
455 0.11111111 ULFQCDBRMDAULT-UHFFFAOYSA-N COc1ccc(cc1O)C2=Cc3cccc(O)c3OC2=O
456 0.11111111 SBXWGRPCKMCPSZ-UHFFFAOYSA-N CC(=O)Oc1ccc(OC(=O)C)c2c(OC(=O)C)cccc12
457 0.11111111 OOGRUKBFJVRVRU-UHFFFAOYSA-N COc1ccc2C(=O)c3cc(C)cc(O)c3C(=O)c2c1O
458 0.11111111 NMDRDEVXMUMMNW-UHFFFAOYSA-N COc1ccc(cc1)C1=COC23C(=CC=C(C3O2)O)C1=O
459 0.11111111 BBYBQQJQBBMKBQ-INIZCTEOSA-N COC1=CC(=O)c2c(O)c3C(=O)C=C(C)Oc3cc2C1(C)O
460 0.11111111 ZQSMQGHHFSYGRO-UHFFFAOYSA-N COC12C=CC(=CC2O1)c1coc2c(c1=O)ccc(c2)O
461 0.11111111 KPWKGYKPSLJFDC-LLVKDONJSA-N COc1cc(C2COc3cc(O)ccc3C2=O)c(O)cc1O
462 0.11111111 UGNZSMZSJYOGNX-UHFFFAOYSA-N COc1cc(O)c2c(O)c3C(=O)C=C(C)C(=O)c3cc2c1
463 0.11111111 WXZWTRGNKLRIDX-UHFFFAOYSA-N COc1ccc(cc1)C1=COC2=CC(=CC3C2(C1=O)O3)O
464 0.11111111 RKJOOKNTHXOANR-UHFFFAOYSA-N COc1ccc(O)c(c1)C2=COc3cc(O)ccc3C2=O
465 0.11111111 NWQRCAVUSFBYPH-UHFFFAOYSA-N COc1cc(O)c(cc1O)C(=CC(=O)O)c1ccc(cc1)O
466 0.11111111 JIJJWNHRWPASIV-UHFFFAOYSA-N COC1=CC=C(C2C1O2)c1coc2c(c1=O)ccc(c2)O
467 0.11111111 GTXNXMAILHFUCI-UHFFFAOYSA-N COC1=CC2C(C=C1)(O2)c1coc2c(c1=O)ccc(c2)O
468 0.11111111 ZUWBZCJYSGRWOD-UHFFFAOYSA-N COc1cc(C)c(O)c2C(=O)c3c(O)cccc3C(=O)c12
469 0.11111111 FJZRCLCBDONNNU-LRDDRELGSA-N Oc1ccc2C3Oc4c(C=O)c(O)ccc4C3COc2c1
470 0.11111111 BBRAOTYOIAGHRI-UHFFFAOYSA-N Cc1cc(O)c2C(=O)c3c(O)cc(CO)cc3C(=O)c2c1
471 0.11111111 BPNMEZKFWZNCLT-UHFFFAOYSA-N COc1ccc2C(=O)c3c(O)c(OC)ccc3C(=O)c2c1
472 0.11111111 QJRHLPRUPYDZHC-UHFFFAOYSA-N COc1c(O)ccc2C(=O)c3c(O)c(C)ccc3C(=O)c12
473 0.11111111 TYKBLFIFAWWLCZ-UHFFFAOYSA-N COc1cc2C(=O)c3ccccc3C(=O)c2c(O)c1CO
474 0.11111111 GCRNYQHKTZTJPJ-UHFFFAOYSA-N COC(=O)c1c(O)cccc1C(=O)c2c(O)cc(C)cc2O
475 0.11111111 BDCXJJMFQHAOFJ-UHFFFAOYSA-N COc1cc(OC)c2C(=O)c3c(O)cccc3Oc2c1OC
476 0.11111111 JYWSHPMZFVPRRF-NHJAHIAPSA-N OCC1OC(C(Cl)C1O)n2cnc3C(O)CNC=Nc23
477 0.11111111 VWPBACQJNQNCAD-UHFFFAOYSA-N COc1cc(OC)c2C(=O)c3c(O)c(OC)ccc3Oc2c1
478 0.11111111 AIONOLUJZLIMTK-CQSZACIVSA-N COc1ccc(cc1O)C2CC(=O)c3c(O)cc(O)cc3O2
479 0.11111111 WBONGPMTZMQLBX-UHFFFAOYSA-N COc1cccc2C(=O)c3cc(O)c(C)c(O)c3C(=O)c12
480 0.11111111 HVGBWHWYZSXFQX-UHFFFAOYSA-N COc1c(O)cc2C(=O)c3ccccc3C(=O)c2c1OC
481 0.11111111 JBSFSRSYBUWRRZ-UHFFFAOYSA-N COc1cc(O)c2C(=O)c3c(OC)cc(OC)cc3Oc2c1
482 0.11111111 LLZYZGMVXFGQAY-UHFFFAOYSA-N COc1cc(O)c2C(=O)c3cc(C)cc(O)c3C(=O)c2c1
483 0.11111111 INLJMGJYPZLNJN-UHFFFAOYSA-N COc1cc2C(=O)c3cc(C)ccc3C(=O)c2c(O)c1O
484 0.11111111 OVXLAHYZSTUGRF-UHFFFAOYSA-N COc1ccc(cc1)C12OC1Oc1c(C2=O)ccc(c1)O
485 0.11111111 APTXOHKZMXWBBW-UHFFFAOYSA-N OC1C=Cc2c(C1)occ(c2=O)c1ccc2c(c1)OCO2
486 0.11111111 OPWUVOPHCMWWGJ-XHSDSOJGSA-N OC1C2OCc3cc(O)c(O)cc3C2Oc4cc(O)ccc14
487 0.11111111 KYOONHCJRPIMJE-UHFFFAOYSA-N COC1=CC(=O)c2ccc3cc(OC)cc(O)c3c2C1=O
488 0.11111111 OPWUVOPHCMWWGJ-HRCADAONSA-N OC1C2OCc3cc(O)c(O)cc3C2Oc4cc(O)ccc14
489 0.11111111 MVPDGALUEVCVTB-UHFFFAOYSA-N COc1cc2C(=O)c3cc(O)cc(O)c3C(=O)c2cc1C
490 0.11111111 IOVMKJKKWBHQER-UHFFFAOYSA-N COc1cc(O)c2c(c1C)cc1c(c2O)c(=O)cc(o1)CO
491 0.11111111 GVVJKVDJENDULG-UHFFFAOYSA-N OC1=Cc2c(CC1)c(=O)c(co2)c1ccc2c(c1)OCO2
492 0.11111111 CVICOXSKVBRPGG-KGLIPLIRSA-N COc1c(O)cc(O)c2C(=O)C(O)C(Oc12)c3ccccc3
493 0.11111111 IIQJLBKXWGKSKE-CZUORRHYSA-N COc1ccc(cc1)C2C(O)Oc3cc(O)cc(O)c3C2=O
494 0.11111111 FKFNGBPZNWNWSG-HNNXBMFYSA-N COc1cc(OC)c2C(OC(=O)c2c1)C3=COC(=CC3=O)C
495 0.11111111 BVNMMZKNCPOEFW-UHFFFAOYSA-N COc1cc2C(=O)c3ccc(C)c(O)c3C(=O)c2cc1O
496 0.11111111 QNHPMVBTMIUVRU-INIZCTEOSA-N Oc1ccc2c(OCC(O)(Cc3cc(O)c(O)cc23)C=O)c1
497 0.11111111 SHEQVFRGOJOFJH-UHFFFAOYSA-N Oc1ccc2c(c1)occ(c2=O)C1=CC2C(C=C1)OCO2
498 0.11111111 CKDYDMSDCNQHEB-JKSUJKDBSA-N COc1ccc(cc1)C2Oc3cc(O)cc(O)c3C(=O)C2O
499 0.11111111 DTLVBQJRCLSJRB-UHFFFAOYSA-N CC1=C(Oc2cc(O)cc(O)c2C1=O)c3ccc(O)cc3
500 0.11111111 GBPQWQXLBULQCG-INIZCTEOSA-N COc1cc(OC)c2C(=O)C3=C(C=C(C)OC3O)C(=O)c2c1
501 0.11111111 FUDSLNJVWJJVFT-XCVCLJGOSA-N OC(=O)C=Cc1ccc(Oc2ccc(cc2)C(=O)O)cc1
502 0.11111111 BKSUQMQAIGVECD-UHFFFAOYSA-N COc1ccc2Oc3c(OC)c(O)ccc3C(=O)c2c1OC
503 0.11111111 IYFVCSURXCCUSJ-UHFFFAOYSA-N COc1ccc(cc1)C2=C(O)C(=O)c3ccc(O)cc3O2
504 0.11111111 FCSZMXPBNNJHCE-UHFFFAOYSA-N COC(=O)C1=CCCOC2=C1C(=O)c3c(O)cc(C)cc3O2
505 0.11111111 DJEJGSKTDIXMIJ-UHFFFAOYSA-N Oc1ccc2c(c1)occ(c2=O)C1C=CC2=C(C1)OCO2
506 0.11111111 FKUVVMRZLSYJPP-LSDHHAIUSA-N COc1cc(O)c2C(=O)C(O)C(Oc2c1O)c3ccccc3
507 0.11111111 KHQFFGARSFGYHE-UHFFFAOYSA-N Oc1ccc2c(c1)occ(c2=O)C1=CC2=C(CC1)OCO2
508 0.11111111 UOSZQIQUCYTISS-UHFFFAOYSA-N Cc1cc(ccc1O)C2=CC(=O)c3c(O)cc(O)cc3O2
509 0.11111111 BTTXDVKDWXJEBE-ONEGZZNKSA-N COC1=CC(=O)OC(=C1)C=Cc2cc3OCOc3cc2OC
510 0.11111111 OFDFRKMEYPDRSD-UHFFFAOYSA-N COc1ccc2Oc3cc(O)c(OC)c(OC)c3C(=O)c2c1
511 0.11111111 ZHFWQSRGCBOAPN-UHFFFAOYSA-N OCOc1ccc(cc1)c1coc2c(c1=O)ccc(c2)O
512 0.11111111 HQHNYYONAKPDCZ-UHFFFAOYSA-N COc1cc(OC)c2C(=O)c3c(O)ccc(OC)c3Oc2c1
513 0.11111111 DAPPJIWHYPGZBD-UHFFFAOYSA-N COc1ccc2C(=O)c3c(OC)cc(O)cc3Oc2c1OC
514 0.11111111 HTMHNGYJWRQTFD-UHFFFAOYSA-N COc1c(O)c(C)cc2C(=O)c3c(O)cccc3C(=O)c12
515 0.11111111 NLTCIFQCRIBXMI-GJZGRUSLSA-N COc1ccc2C(=O)C3=C(C(O)C(O3)C(=C)C)C(=O)c2c1O
516 0.11111111 DPFIBLHIYGLZEN-UHFFFAOYSA-N Cc1c(O)cc2OC=C(C(=O)c2c1O)c3ccc(O)cc3
517 0.11111111 MNLGBRDSLUAKRO-UHFFFAOYSA-N COc1cc(O)c2C(=O)c3ccc(OC)c(OC)c3Oc2c1
518 0.11111111 HHTWLWPPNLIHQB-UHFFFAOYSA-N COC(=O)c1cc(O)c2c(O)c3c(O)cccc3cc2c1
519 0.11111111 QJECYGRWVGWSQT-UHFFFAOYSA-N CC(=O)Oc1cc(OC(=O)C)c2ccccc2c1OC(=O)C
520 0.11111111 GIDRLUSLPCHOKR-UHFFFAOYSA-N COc1cccc2C(=O)c3ccc(CO)c(O)c3C(=O)c12
521 0.11111111 LWTLCLCYPAOTPO-UHFFFAOYSA-N COC1=CC(=O)c2c(ccc3cc(O)c(OC)cc23)C1=O
522 0.11111111 KWVFUDLEBPDZSJ-UHFFFAOYSA-N COc1ccc(cc1)c1c(O)oc2c(c1=O)ccc(c2)O
523 0.11111111 VOCQAKWBOKDJIA-UHFFFAOYSA-N COc1cccc(c1)C2=COc3cc(O)cc(O)c3C2=O
524 0.11111111 SUZIIRIRIXDPTF-UHFFFAOYSA-N OCc1c(OC)cc(c2c1cc1oc(C)cc(=O)c1c2O)O
525 0.11111111 CEFJGMDSSUFEBS-UHFFFAOYSA-N COC1=C(OC)C(=O)c2c(O)c3ccccc3cc2C1=O
526 0.11111111 FDRWSVGPMGRFGX-UHFFFAOYSA-N COc1c(C)c(O)cc2C(=O)c3cc(O)ccc3C(=O)c12
527 0.11111111 DATZAKLUUNMYEG-UHFFFAOYSA-N Oc1cc(O)c2c(c1)occ(c2=O)c1ccc(c(c1)C)O
528 0.11111111 QZWWTQJLGUJNEA-UHFFFAOYSA-N COc1c(O)cc2C(=O)c3ccc(C)cc3C(=O)c2c1O
529 0.11111111 PWXVHDBBWJSGOT-UHFFFAOYSA-N CC(=O)c1ccc(c(O)c1O)c2c(O)ccc(C(=O)C)c2O
530 0.11111111 VLFQJYYELRNWFO-INIZCTEOSA-N COC1OC(=CC2=C1C(=O)c3c(O)cc(OC)cc3C2=O)C
531 0.11111111 MXANZRQFGJBDJO-UHFFFAOYSA-N Oc1ccc(c(c1)C)c1coc2c(c1=O)c(O)cc(c2)O
532 0.11111111 LPXXYAHZVIHXCB-UHFFFAOYSA-N COC1=C(C)C23C(C(=C1)O)(O3)C(=c1c(=C2)oc(cc1=O)C)O
533 0.11111111 KZBMBIHZXUQFOR-INIZCTEOSA-N COc1ccc(c(O)c1)C2(O)COc3cc(O)ccc3C2=O
534 0.11111111 NNUVCMKMNCKPKN-UHFFFAOYSA-N COc1c(O)ccc2OC=C(C(=O)c12)c3ccc(O)cc3
535 0.11111111 SWYVZKGICYEZDR-UHFFFAOYSA-N COc1ccccc1C2=CC(=O)c3c(O)cc(O)cc3O2
536 0.11111111 UYKUNBGTZZHHMJ-UHFFFAOYSA-N Oc1ccc(cc1)c1coc2c(c1=O)c(O)cc(c2C)O
537 0.11111111 WQRDIJKZTHSNPU-UHFFFAOYSA-N Oc1ccc(c(c1)C)c1cc(=O)c2c(o1)cc(cc2O)O
538 0.11111111 YXIWGOWCOPLSJZ-UHFFFAOYSA-N Oc1ccc(cc1)c1cc(=O)c2c(o1)c(C)c(cc2O)O
539 0.11111111 ZPPRRCRKLNIZOT-UHFFFAOYSA-N COc1ccc(c(c1)O)c1coc2c(c1=O)C(O)CC(=C2)O
540 0.11111111 KARAJVZMTSSPQW-UHFFFAOYSA-N COc1ccc(c(c1)O)c1coc2c(c1=O)C(=CC(C2)O)O
541 0.11111111 CYQUAIODOUCYOA-UHFFFAOYSA-N COc1cc(O)c2c(c1)oc(c(c2=O)O)C1=CCC(C=C1)O
542 0.11111111 UHOZOCYFCPMWTF-UHFFFAOYSA-N COc1cc(O)c2c(c1)oc(c(c2=O)O)C1=CC=C(CC1)O
543 0.11111111 BWXPASZHGBRZNP-UHFFFAOYSA-N COc1cc(O)c2c(c1C)C=C1C3(C2(O)O3)C(=O)C=C(O1)C
544 0.11111111 JDJINKCOKHPRBJ-UHFFFAOYSA-N OC(C(C(=O)O)Cc1ccc2c(c1)ccc(c2)O)O
545 0.11111111 ATHMKCWILUBXLK-UHFFFAOYSA-N O=c1ccc2c(o1)c(OCC(C(=C)C)O)c1c(c2O)cco1
546 0.11111111 LDVHKZHQVBMSNC-UHFFFAOYSA-N COc1cc(cc(c1)O)OC(=CC(=O)O)c1ccc(cc1)O
547 0.11111111 PWUVOSFBFDLYIH-UHFFFAOYSA-N COc1cc(O)c2c(c1)oc(c(c2=O)O)C1CC=C(C=C1)O
548 0.11111111 UYPKOWIULJPVPE-UHFFFAOYSA-N COC1CC(=c2c(=C1)oc(c(c2=O)O)c1ccc(cc1)O)O
549 0.11111111 HOEJZOXRLOZYTK-UHFFFAOYSA-N OC(=O)C1C(Oc2c(C1O)cccc2)c1cc(O)cc(c1)O
550 0.11111111 MQMGPIGVPGYCGL-UHFFFAOYSA-N Oc1ccc(cc1)c1oc2c(C)cc(cc2c(=O)c1O)O
551 0.11111111 INSVUKNJGBCFJZ-UHFFFAOYSA-N Oc1ccc(cc1)c1oc2cc(C)c(cc2c(=O)c1O)O
552 0.11111111 SWWZPMIIKZJXHL-UHFFFAOYSA-N Oc1ccc(cc1)c1oc2ccc(c(c2c(=O)c1O)C)O
553 0.11111111 MPJIQENZAVEZSA-UHFFFAOYSA-N Oc1ccc(c(c1)C)c1oc2ccc(cc2c(=O)c1O)O
554 0.11111111 KYLDSGMAWUEEHA-UHFFFAOYSA-N Oc1ccc2c(c1)c(=O)c(c(o2)c1ccc(c(c1)C)O)O
555 0.11111111 ZRKDRDUJSIBHCR-UHFFFAOYSA-N COc1ccc(cc1)c1oc2ccc(cc2c(=O)c1O)O
556 0.11111111 UPZKOXZROOTBEV-UHFFFAOYSA-N COc1c(oc2c(c1=O)cc(cc2)O)c1ccc(cc1)O
557 0.11111111 NQOYQPDGJXAGNO-UHFFFAOYSA-N COc1ccc2c(c1)c(=O)c(c(o2)c1ccc(cc1)O)O
558 0.11111111 ZTXJZVOMTFAHNG-UHFFFAOYSA-N COC1C(=Cc2c(C1O)c(=O)cc(o2)c1ccc(cc1)O)O
559 0.11111111 JCVPAQVYKFXKOA-UHFFFAOYSA-N COC1=C(O)c2c(CC1O)oc(cc2=O)c1ccc(cc1)O
560 0.11111111 XJGCKGBSTCQNGJ-UHFFFAOYSA-N COc1c(O)cc2c(c1O)c(=O)cc(o2)C1CC=C(C=C1)O
561 0.11111111 ANPMHCCVFXYILJ-UHFFFAOYSA-N COc1c(O)cc2c(c1O)c(=O)cc(o2)C1=CC=C(CC1)O
562 0.11111111 OGNLFDVTTAWGHK-UHFFFAOYSA-N COc1c(O)cc2c(c1O)c(=O)cc(o2)C1=CCC(C=C1)O
563 0.11111111 SMRBYUYROZUSPB-UHFFFAOYSA-N COc1c(cc2c(c1C)oc(=O)cc2)C1OC(=O)C2(C1O2)C
564 0.11111111 BAIVTIAIYRMKCT-UHFFFAOYSA-N COc1cc2oc(=O)c(cc2cc1C1OC(=O)C2(C1O2)C)C
565 0.11111111 QBFBDTWMSGSFKN-UHFFFAOYSA-N COC1=C(C)c2cc3oc(C)cc(=O)c3c(c2C2(C1O2)O)O
566 0.11111111 SUSIIIWLWDIVQR-UHFFFAOYSA-N COc1ccc(cc1O)C1C(O)Oc2c(C1=O)ccc(c2)O
567 0.11111111 SJPPUODQWXYOFG-UHFFFAOYSA-N OCOc1ccc(cc1)C1C(O)Oc2c(C1=O)ccc(c2)O
568 0.11111111 GPMBSPSCNUKEEM-UHFFFAOYSA-N COc1ccc(cc1)C1C(O)OC2=CC3(C(C=C2C1=O)O3)O
569 0.11111111 XVGQHIGIWIUEMA-UHFFFAOYSA-N COc1ccc(cc1)C1C(O)OC23C(=CC=C(C3O2)O)C1=O
570 0.11111111 LINUMKWDDLJYCA-UHFFFAOYSA-N OC(=O)C1C(Oc2c(C1=O)cc(cc2)O)c1ccccc1
571 0.11111111 LXAGSQMKNZGASO-UHFFFAOYSA-N COc1ccc(cc1)C1(O)C(O)Oc2c(C1=O)ccc(c2)O
572 0.11111111 RKVBOTXHIHPSGJ-UHFFFAOYSA-N COC1(O)C=CC(=CC1O)c1coc2c(c1=O)ccc(c2)O
573 0.11111111 BCKVZOFPPPECIR-UHFFFAOYSA-N COC1(O)C=c2occ(c(=O)c2=CC1O)c1ccc(cc1)O
574 0.11111111 LHKICWFIKZQHPZ-UHFFFAOYSA-N COc1ccc2c(c1)occ(c2=O)C1=CC=C(C(C1O)O)O
575 0.11111111 IXIBWONQKXNFPP-UHFFFAOYSA-N COc1ccc2c(c1)occ(c2=O)C1=CC(C(C=C1)(O)O)O
576 0.11111111 OPCKLIPISOEXKB-UHFFFAOYSA-N COC1=CC=C(C(C1O)O)c1coc2c(c1=O)ccc(c2)O
577 0.11111111 WDYXFJPJGXRZRY-UHFFFAOYSA-N COc1cc(OC)cc2c1cc(o2)C1=CC2(C(C(=C1)O)O2)O
578 0.11111111 KZRVPZXAUFOFFS-UHFFFAOYSA-N COc1cc(OC)cc2c1cc(o2)C1=CC(=CC2(C1O2)O)O
579 0.11111111 CTOLXQQHQLYVEZ-UHFFFAOYSA-N COc1cc(OC)c2c(c1)oc(c2)C12C=C(O)C=C(C2O1)O
580 0.11111111 PRFXDOIDMNBGHG-UHFFFAOYSA-N COc1cc(OC)cc2c1C1OC1(O2)c1cc(O)cc(c1)O
581 0.11111111 ZMSQJCAHYHZDFN-UHFFFAOYSA-N COC1=Cc2oc(cc2C2(C1O2)OC)c1cc(O)cc(c1)O
582 0.11111111 AGOGOJBYZMOJAG-UHFFFAOYSA-N COC1=CC2(OC)OC2c2c1cc(o2)c1cc(O)cc(c1)O
583 0.11111111 BOLUUGYBOSKDOR-UHFFFAOYSA-N COC1=CC(=CC23C1(C=C(O3)c1cc(O)cc(c1)O)O2)OC
584 0.11111111 KOGNQEVUQMQLPJ-UHFFFAOYSA-N OCOc1cc(OC)c2c(c1)oc(c2)c1cc(O)cc(c1)O
585 0.11111111 TXYYVMWOZCLUPI-UHFFFAOYSA-N COc1ccc2c(c1)oc(c(c2=O)c1ccc(cc1)O)O
586 0.11111111 FBJABHDSNMAUOW-UHFFFAOYSA-N OCOc1ccc2c(c1)occ(c2=O)c1ccc(cc1)O
587 0.11111111 FRLKZTRGYCUWHF-UHFFFAOYSA-N COc1cc(OC)c2c(c1)oc(c2)c1cc(O)cc(c1O)O
588 0.11111111 NNYRGHXTKGQRQU-UHFFFAOYSA-N OCOc1cc(OC)cc2c1cc(o2)c1cc(O)cc(c1)O
589 0.11111111 BPBQSRIOEJAFGA-UHFFFAOYSA-N COc1c(O)c(OC)cc2c1cc(o2)c1cc(O)cc(c1)O
590 0.11111111 HYMNWUZCVQGDET-UHFFFAOYSA-N COc1cc(OC)cc2c1c(O)c(o2)c1cc(O)cc(c1)O
591 0.11111111 LXYOGLFUDLESFJ-UHFFFAOYSA-N COc1cc(OC)c(c2c1cc(o2)c1cc(O)cc(c1)O)O
592 0.11111111 HLJLINUUBHXUSL-UHFFFAOYSA-N COC12OC2C=c2c(=C1)occ(c2=O)c1ccc(cc1)O
593 0.11111111 NKMCOYRNBRJRCH-UHFFFAOYSA-N COc1ccc2c(c1)OC1C(C2=O)(O1)c1ccc(cc1)O
594 0.11111111 QMHMLNXPGAVUBC-UHFFFAOYSA-N COc1ccc2c(c1)occ(c2=O)C12C=CC(=CC2O1)O
595 0.11111111 HZUOBBZAFFGJAK-UHFFFAOYSA-N COc1ccc2c(c1)occ(c2=O)C1=CC2C(C=C1)(O2)O
596 0.11111111 PLFCIPFDHKQMDD-UHFFFAOYSA-N COc1ccc2c(c1)occ(c2=O)C1=CC=C(C2C1O2)O
597 0.11111111 JQJFARBTGJEMRL-UHFFFAOYSA-N Oc1cc2OC(CC(=O)c2c(c1)O)c1cc(C)c(c(c1)O)O
598 0.11111111 GUUSKFGMYHYJRT-UHFFFAOYSA-N Cc1cc(C)c(c2c1C(=O)c1c(O)c(O)ccc1C2=O)O
599 0.11111111 OUXYCZKMOXIJCH-UHFFFAOYSA-N COc1c(C)ccc2c1C(=O)c1c(C2=O)c(O)c(cc1)O
600 0.11111111 MFKVHKMRLAMPHU-UHFFFAOYSA-N Oc1ccc2c(c1O)C(=O)c1c(C2=O)c(O)c(c(c1)C)C
601 0.11111111 GJJSRVSNWFRZBP-UHFFFAOYSA-N Cc1cc(O)c(c2c1C(=O)c1c(O)c(C)ccc1C2=O)O
602 0.11111111 XDALXCAUILVJKE-UHFFFAOYSA-N Cc1ccc2c(c1O)C(=O)c1c(C2=O)c(O)c(c(c1)C)O
603 0.11111111 ZMYYEUNVYKWEMZ-UHFFFAOYSA-N Oc1cc2OC(CC(=O)c2c(c1)O)c1ccc(c(c1C)O)O
604 0.11111111 NSICBRUZOUIABV-UHFFFAOYSA-N Oc1cc2OC(CC(=O)c2c(c1)O)c1cc(O)c(cc1C)O
605 0.11111111 CONAIUPEDXKQET-UHFFFAOYSA-N COC12C=CC(=CC2O1)C1CC(=O)c2c(O1)cc(cc2O)O
606 0.11111111 UCNGDDWEFYIRBR-UHFFFAOYSA-N COc1ccc(cc1)C1CC(=O)C2=C(O)C3C(C=C2O1)(O)O3
607 0.11111111 MXNFGLMQLFBVJV-UHFFFAOYSA-N COC12C=C(O)c3c(C2(O1)C)cc1c(c3O)c(=O)cc(o1)C
608 0.11111111 UPDAPONQOHVRFE-UHFFFAOYSA-N COc1ccc(cc1)C1CC(=O)C2=C(O)C=C(C3C2(O1)O3)O
609 0.11111111 ZNVYZVWPCQDWGT-UHFFFAOYSA-N O=c1ccc2c(o1)c(OCC1OC1(C)C)c1c(c2O)cco1
610 0.11111111 XIZABRAXFYBICD-UHFFFAOYSA-N COc1ccc(cc1)C1CC(=O)C23C(=CC(=CC3(O2)O)O)O1
611 0.11111111 FUFDIJFMIGAPLX-UHFFFAOYSA-N O=C1OC2C(C1OC(C2O)Oc1cccc2c1cccc2)O
612 0.11111111 GCDPSRSZZLJKGQ-UHFFFAOYSA-N COc1cc(O)c2c(c1)oc1c(c2=O)c(O)c(cc1C)OC
613 0.11111111 PZXXFHXRIRDMHA-UHFFFAOYSA-N COc1cc(O)c2c(c1)oc1c(c2=O)c(O)c(c(c1)C)OC
614 0.11111111 JOZCFXLITFYWGO-UHFFFAOYSA-N COc1cc(O)c2c(c1C)oc1c(c2=O)c(O)c(cc1)OC
615 0.11111111 YJDDXHWGLVXUET-UHFFFAOYSA-N COc1cc2oc3ccc(c(c3c(=O)c2c(c1C)O)O)OC
616 0.11111111 HPSQDKMSUNZNCX-UHFFFAOYSA-N OC1C=C(OC(C1O)Oc1cccc2c1cccc2)C(=O)O
617 0.11111111 HDDHGRGNVPPRDF-UHFFFAOYSA-N COc1ccccc1c1cc(=O)c2c(o1)C(O)C(C(=C2)O)O
618 0.11111111 BVNCEDUTICFZIH-UHFFFAOYSA-N COc1ccccc1c1cc(=O)c2c(o1)C=CC(C2O)(O)O
619 0.11111111 HDVXLPYYNFIZPY-UHFFFAOYSA-N COc1ccccc1C1=CC(=O)C2(C(O1)(O)C=CC(=C2)O)O
620 0.11111111 HZYCPRXDSYXPJK-UHFFFAOYSA-N COC1(O)C(O)C=CC=C1c1cc(=O)c2c(o1)ccc(c2)O
621 0.11111111 OGWGIGVQIZCOFR-UHFFFAOYSA-N COc1cc(O)c2c(c1)oc(cc2=O)C1=CC2C(C=C1)O2
622 0.11111111 FEZYUHCZBBRUCE-UHFFFAOYSA-N COC1=CC=CC(C1(O)c1cc(=O)c2c(o1)ccc(c2)O)O
623 0.11111111 CYMFUXJMTGKHOA-UHFFFAOYSA-N COc1ccccc1c1oc2ccc(cc2c(=O)c1O)O
624 0.11111111 GNUQPOWTEKLCMC-UHFFFAOYSA-N COc1ccccc1c1cc(=O)c2c(o1)c(O)cc(c2)O
625 0.11111111 HMJSSUBDXBZEFG-UHFFFAOYSA-N COc1ccccc1c1cc(=O)c2c(o1)cc(c(c2)O)O
626 0.11111111 WHNOSQSZGKTUQT-UHFFFAOYSA-N COc1ccccc1c1cc(=O)c2c(o1)ccc(c2O)O
627 0.11111111 ICJQHPMWSYVMOG-UHFFFAOYSA-N COc1cccc(c1c1cc(=O)c2c(o1)ccc(c2)O)O
628 0.11111111 XXRHSAFEWFUNOX-UHFFFAOYSA-N COc1ccc(cc1c1cc(=O)c2c(o1)ccc(c2)O)O
629 0.11111111 FKRZLTCLHLCAEG-UHFFFAOYSA-N COc1cc(O)ccc1c1cc(=O)c2c(o1)ccc(c2)O
630 0.11111111 JTANOAKRGBUYII-UHFFFAOYSA-N COc1c(O)cccc1c1cc(=O)c2c(o1)ccc(c2)O
631 0.11111111 UAVDMWJKFGLPEQ-UHFFFAOYSA-N OCOc1ccccc1c1cc(=O)c2c(o1)ccc(c2)O
632 0.11111111 SHDJMJWYYNORRX-UHFFFAOYSA-N COc1ccccc1C1=CC(=O)C23C(O1)(C=CC(=C3)O)O2
633 0.11111111 VCCKTVHWORWYTQ-UHFFFAOYSA-N COc1ccccc1C12OC2C(=O)c2c(O1)ccc(c2)O
634 0.11111111 NZXYWJWKAVBHSS-UHFFFAOYSA-N COc1ccccc1c1cc(=O)c2c(o1)C1OC1C(=C2)O
635 0.11111111 JINUKDANQJEAHS-UHFFFAOYSA-N COc1ccccc1c1cc(=O)c2c(o1)C=CC1(C2O1)O
636 0.11111111 JOBQRLIYKDEIPT-UHFFFAOYSA-N COC1=CC=CC2C1(O2)c1cc(=O)c2c(o1)ccc(c2)O
637 0.11111111 VMEBWSYUDZGPSH-UHFFFAOYSA-N COC1=CC2OC2C=C1c1cc(=O)c2c(o1)ccc(c2)O
638 0.11111111 LJMJQKLJXDJHOY-UHFFFAOYSA-N COc1ccc(cc1O)C1=COc2c(C1O)c(O)cc(c2)O
639 0.11111111 QZULDFLMZNFXDG-UHFFFAOYSA-N COc1ccc(cc1O)c1coc2c(c1=O)C(=CC(C2)O)O
640 0.11111111 QJUDQROYUQCPFU-UHFFFAOYSA-N COc1ccc(cc1O)c1coc2c(c1=O)C(O)CC(=C2)O
641 0.11111111 IUZSCIYVNNEMKU-UHFFFAOYSA-N COc1cc(O)c2c(c1)oc(cc2=O)C1=CC=CC2C1O2
642 0.11111111 QQUPBPLLDASZST-UHFFFAOYSA-N COC1=C(O)C=C(CC1)c1coc2c(c1=O)c(O)cc(c2)O
643 0.11111111 PRRFFYZXHZHQFK-UHFFFAOYSA-N COC1C=CC(=CC1O)c1coc2c(c1=O)c(O)cc(c2)O
644 0.11111111 XGOMDXLMPAIGSN-UHFFFAOYSA-N COc1cc(O)c2c(c1)oc(cc2=O)C12C=CC=CC2O1
645 0.11111111 HCPJVQKCTIJJQT-UHFFFAOYSA-N COC12OC2c2c(C(=C1)O)c(=O)cc(o2)c1ccccc1
646 0.11111111 ZITJGICZOALINJ-UHFFFAOYSA-N COC1=Cc2oc(cc(=O)c2C2(C1O2)O)c1ccccc1
647 0.11111111 YCLUVUABDGDHHN-UHFFFAOYSA-N COC1=CC23C(C(=C1)O)(O3)C(=O)C=C(O2)c1ccccc1
648 0.11111111 OXKFVHDXEXYYQG-UHFFFAOYSA-N OCOc1cc(O)c2c(c1)oc(cc2=O)c1ccccc1
649 0.11111111 BEKYGWIBAPZAPN-UHFFFAOYSA-N COc1cc(O)c2c(c1)oc(cc2=O)C1(O)C=CC=CC1O
650 0.11111111 AOXGGCPBCDBTBM-UHFFFAOYSA-N OC(=O)C1C(Oc2c(C1=O)ccc(c2)O)c1ccccc1
651 0.11111111 WRSTWTMZXKQNDR-UHFFFAOYSA-N COc1ccc(cc1)C1=C(O)C(c2c(O1)cc(O)cc2O)O
652 0.11111111 IPZUUAIUYIRWTJ-UHFFFAOYSA-N COc1ccc(cc1)c1oc2CC(O)C=C(c2c(=O)c1O)O
653 0.11111111 HXZPXCMIXNGMEN-UHFFFAOYSA-N COc1ccc(cc1)c1oc2C=C(O)CC(c2c(=O)c1O)O
654 0.11111111 XEFRNIUBOCZKQX-UHFFFAOYSA-N COc1cc(O)c2c(c1)oc(cc2=O)C1=CC=CC(C1O)O
655 0.11111111 GCPDXTFRVXMKDU-UHFFFAOYSA-N COC1=CCC(C=C1)c1oc2cc(O)cc(c2c(=O)c1O)O
656 0.11111111 JMVZVJCNXTWWJK-UHFFFAOYSA-N COC1=CC=C(CC1)c1oc2cc(O)cc(c2c(=O)c1O)O
657 0.11111111 YJIZVYNAKRHNQO-UHFFFAOYSA-N COC1CC=C(C=C1)c1oc2cc(O)cc(c2c(=O)c1O)O
658 0.11111111 RIMGEKKFNUMOJD-UHFFFAOYSA-N OCc1c(O)c2C(=O)c3ccccc3C(=O)c2c(c1O)C
659 0.11111111 LUDKLGBTCGZHDX-UHFFFAOYSA-N CNc1ccc(cc1C(=NCC(=O)O)c1ccccc1)Cl
660 0.11111111 HQJSGBKPXYZTRN-UHFFFAOYSA-N NCC(=O)N(c1ccc(cc1C(=O)c1ccccc1)Cl)C
661 0.11111111 ONPPMISKGDPLCZ-UHFFFAOYSA-N CN=C(c1cc(Cl)ccc1N(C(=O)O)C)c1ccccc1
662 0.11111111 RNBBZMIHMNVZFN-UHFFFAOYSA-N OCc1cc(O)c2c(c1C)C(=O)c1c(C2=O)c(O)ccc1
663 0.11111111 RNRUFPZPKHLYQZ-UHFFFAOYSA-N OCc1cc2C(=O)c3cccc(c3C(=O)c2c(c1C)O)O
664 0.11111111 OVKPXCWAWJBGMN-UHFFFAOYSA-N COc1cc(CO)cc2c1C(=O)c1c(C2=O)cccc1O
665 0.11111111 KYNYRRVURGWQHT-UHFFFAOYSA-N OCc1cc(O)c2c(c1)C(=O)c1c(C2=O)c(O)ccc1C
666 0.11111111 LIESXTPMFFGYCP-UHFFFAOYSA-N COCc1cc(O)c2c(c1)C(=O)c1c(C2=O)c(O)ccc1
667 0.11111111 WLSFEHNBBBWMQH-UHFFFAOYSA-N OCc1cc(O)c2c(c1)C(=O)c1c(C2=O)c(O)c(cc1)C
668 0.11111111 LPYQIMMYZBZFTK-UHFFFAOYSA-N OCc1cc(O)c2c(c1)C(=O)c1c(C2=O)c(OC)ccc1
669 0.11111111 BMVGWLMZHYAXGZ-UHFFFAOYSA-N Oc1ccc2c(c1)OC(=C(C2O)C(=O)O)c1ccccc1
670 0.11111111 ANZDKXYADYWHQZ-UHFFFAOYSA-N COC1=CC2(C(C(=C1)O)(O)C(=O)C=C(O2)c1ccccc1)O
671 0.11111111 FPSUBMXUNLMJIS-UHFFFAOYSA-N COC1(O)C=C(O)c2c(C1O)oc(cc2=O)c1ccccc1
672 0.11111111 GLUJWVPXWLPPKY-UHFFFAOYSA-N COC1=Cc2oc(cc(=O)c2C(C1O)(O)O)c1ccccc1
673 0.11111111 ITFRUGWCBMMSKY-UHFFFAOYSA-N Oc1ccc2c(c1)OCC1(C2c2c(C1)cc(c(c2O)O)O)O
674 0.11111111 NOAUKSAHMONANJ-UHFFFAOYSA-N Oc1ccc2c(c1)OCC1(C2c2cc(O)c(cc2C1O)O)O
675 0.11111111 VITXFRKFSMKNSZ-UHFFFAOYSA-N Oc1ccc2c(c1)OC(C1(C2c2cc(O)c(cc2C1)O)O)O
676 0.11111111 OTRHDAAHUKAAID-UHFFFAOYSA-N Oc1cc(O)c2c(c1)OCC1(C2c2cc(O)c(cc2C1)O)O
677 0.11111111 KZCBNSHWQNBZKU-UHFFFAOYSA-N Oc1ccc2c(c1)OCC1(C2c2cc(O)c(c(c2C1)O)O)O
678 0.11111111 DRPWSVXYTLKEON-UHFFFAOYSA-N Oc1cc2CC3(C(c2cc1O)c1cc(O)c(cc1OC3)O)O
679 0.11111111 SIOUODTYZSGHPD-UHFFFAOYSA-N COc1cc(O)ccc1C(=O)C(C(=O)c1ccc(cc1)O)O
680 0.11111111 RGQCCRSBOVEUEK-UHFFFAOYSA-N COc1ccc(cc1)C1=COC2(C(C1=O)C(=CC(=C2)O)O)O
681 0.11111111 YADNYQQFSUMDBV-UHFFFAOYSA-N Oc1ccc2c(c1)OCC1(C2C23C=C(O)C(=CC3(C1)O2)O)O
682 0.11111111 KAKNDDJFLUFAPN-UHFFFAOYSA-N OC1=CC23C(C=C1)(O3)C1c3cc(O)c(cc3CC1(CO2)O)O
683 0.11111111 ATPUOWQOOZCMJG-UHFFFAOYSA-N Oc1ccc2c(c1)OCC1(C2C2=C(C1)C=C(C1(C2O1)O)O)O
684 0.11111111 LRNFEWXJWNUWTE-UHFFFAOYSA-N OC1=CC2=C(C3C1O3)C1C(CO2)(O)Cc2c1cc(O)c(c2)O
685 0.11111111 WKFDEZAJBXWQHJ-UHFFFAOYSA-N Oc1ccc2c(c1)OCC1(C2C2=C(C1)C1C(C(=C2)O)(O1)O)O
686 0.11111111 IKKHCANXLGSZDH-UHFFFAOYSA-N Oc1cc2CC3(C(c2cc1O)C1=C(OC3)C2C(C=C1)(O2)O)O
687 0.11111111 ZFJKHYDJEWHVIL-UHFFFAOYSA-N COc1ccc(cc1)C(=COc1cc(O)cc(c1)O)C(=O)O
688 0.11111111 FWTBOELWDKXLBH-UHFFFAOYSA-N COc1cc(O)ccc1C(=O)OCC(=O)c1ccc(cc1)O
689 0.11111111 NLKKDMFCFBMVOT-UHFFFAOYSA-N COc1cc(O)ccc1C(=O)COC(=O)c1ccc(cc1)O
690 0.11111111 DVOCOZNGBMFWSB-UHFFFAOYSA-N Oc1ccc2c(c1)OCC1(C2(O)c2cc(O)c(cc2C1)O)O
691 0.11111111 ARFPIHKAOYGPME-UHFFFAOYSA-N COc1cc(O)c2c(c1C)cc1c(c2O)C(=O)C2C(O1)(C)O2
692 0.11111111 OILXOIAGIWQYOO-UHFFFAOYSA-N COc1cc(ccc1O)C1Oc2cc(O)ccc2C(=O)C1O
693 0.11111111 SHPJXJOBWDDCGF-UHFFFAOYSA-N COc1ccc(cc1O)C1Oc2cc(O)ccc2C(=O)C1O
694 0.11111111 SCQVORMMYGAXNV-UHFFFAOYSA-N Oc1ccc2c(c1)OC(C(C2=O)O)c1cc(O)c(cc1C)O
695 0.11111111 UDAIHGLUPPANEL-UHFFFAOYSA-N COC(=C(c1ccccc1)O)C(=O)c1c(O)cc(cc1O)O
696 0.11111111 BJJWMZUXSRYEAI-UHFFFAOYSA-N Oc1cccc2c1C(=O)c1c(C2=O)c(C)c(c(c1O)O)C
697 0.11111111 KPCAOPMKZWOOQH-UHFFFAOYSA-N COC1=C(O)C=CC(C1)c1cc(=O)c2c(o1)cc(cc2O)O
698 0.11111111 IZKMTDKEZHUCKG-UHFFFAOYSA-N COC1=C(O)CCC(=C1)c1cc(=O)c2c(o1)cc(cc2O)O
699 0.11111111 GMDPAPZNGJWAFS-UHFFFAOYSA-N COC1C=C(C=CC1O)c1cc(=O)c2c(o1)cc(cc2O)O
700 0.11111111 WQROEBUWCAXXSG-UHFFFAOYSA-N COc1cc(O)c(c(c1)C(=O)c1cc(C)cc(c1)O)C(=O)O
701 0.11111111 HBVPGOVFSSEJCU-UHFFFAOYSA-N COc1cc(O)c2c(c1)C(=O)C1=CC(=CC(C1C2=O)(O)O)C
702 0.11111111 CINJJNJRBGUCNZ-UHFFFAOYSA-N COC1=CC(C2C(=C1)C(=O)c1cc(C)cc(c1C2=O)O)(O)O
703 0.11111111 VXMVGMIKBUSYOS-UHFFFAOYSA-N COc1cc(O)c2c(c1)C(=O)C1C(=C(O)C=C(C1O)C)C2=O
704 0.11111111 QHVJCVAPKBNVPK-UHFFFAOYSA-N COC1=CC(=C2C(C1O)C(=O)c1c(C2=O)c(O)cc(c1)C)O
705 0.11111111 BFBOXKLGLTTWOV-UHFFFAOYSA-N COc1cc(ccc1O)C1CC(=O)C2=C(O)C#CC=C2O1
706 0.11111111 DKHBBVBDVXHEKK-UHFFFAOYSA-N Oc1ccc2c(c1)OC(C(C2=O)O)c1cc(C)c(c(c1)O)O
707 0.11111111 HJFLEJMMWVUETP-UHFFFAOYSA-N Oc1ccc2c(c1)OC(C(C2=O)O)c1ccc(c(c1C)O)O
708 0.11111111 HZZQIGCONRGBER-UHFFFAOYSA-N COC1C(=Cc2c(C1O)c(=O)c(co2)c1ccc(cc1)O)O
709 0.11111111 XUHMRIRRWYDDMT-UHFFFAOYSA-N COC1=C(O)c2c(CC1O)occ(c2=O)c1ccc(cc1)O
710 0.11111111 XMTHSCRZKNCCPH-UHFFFAOYSA-N COc1c(O)cc2c(c1O)c(=O)c(co2)C1=CC=C(CC1)O
711 0.11111111 GYQMSTQITAPSPF-UHFFFAOYSA-N COc1c(O)cc2c(c1O)c(=O)c(co2)C1=CCC(C=C1)O
712 0.11111111 ZPWIXZMFPMMGMC-UHFFFAOYSA-N OC(=O)CC1=CC2=C(C(O1)(C)O)C(=O)c1c(C2)cccc1O
713 0.11111111 NPSMLCTVWBQJOC-UHFFFAOYSA-N OC(=O)C=C1CC2=C(C(O1)(C)O)C(=O)c1c(C2)cccc1O
714 0.11111111 ZKKYTRFKLILDCZ-UHFFFAOYSA-N O=C1CN=C(c2c(N1)c(C)cc(c2)Cl)c1ccccc1
715 0.11111111 FDBCRPACCIRTQF-UHFFFAOYSA-N O=C1CN=C(c2c(N1)cc(C)c(c2)Cl)c1ccccc1
716 0.11111111 UKKLQGALMWRJPJ-UHFFFAOYSA-N O=C1CN=C(c2c(N1)ccc(c2C)Cl)c1ccccc1
717 0.11111111 AOOWAUAQVUYDCR-UHFFFAOYSA-N O=C1CN=C(c2c(N1)ccc(c2)Cl)c1ccccc1C
718 0.11111111 ALBRYELYQFEHGI-UHFFFAOYSA-N O=C1CN=C(c2c(N1)ccc(c2)Cl)c1cccc(c1)C
719 0.11111111 RZIZCVXZKAUIGP-UHFFFAOYSA-N O=C1CN=C(c2c(N1)ccc(c2)Cl)c1ccc(cc1)C
720 0.11111111 AMZFLIZFRVGBTN-UHFFFAOYSA-N COC(=CC(=O)O)C(=O)c1ccc2c(c1)ccc(c2OC)O
721 0.11111111 BBGGKADUEXAGPX-UHFFFAOYSA-N COC(=CC(=O)c1cccc2c1ccc(c2OC)O)C(=O)O
722 0.11111111 SLFRCIKFKRKQRP-UHFFFAOYSA-N COc1c(O)ccc2c1ccc1c2C(=O)CC(C1=O)(O)OC
723 0.11111111 HWDYSHSKQGBNBV-UHFFFAOYSA-N COC1=CC(=O)C2C(C1=O)(O)C=Cc1c2ccc(c1OC)O
724 0.11111111 CASAHDXRJFMLJF-UHFFFAOYSA-N COC1C(O)C(=O)c2c(C1=O)ccc1c2ccc(c1OC)O
725 0.11111111 KUJPIPMIRFVTHI-UHFFFAOYSA-N COC1=CC(=O)C2(C(C1=O)C=Cc1c2ccc(c1OC)O)O
726 0.11111111 XKAQGFATJVNAPW-UHFFFAOYSA-N COc1ccc(cc1)C(=CO)C(=O)c1c(O)cc(cc1O)O
727 0.11111111 KWBUPZKXWGFWDC-UHFFFAOYSA-N COc1cc(O)c2c(c1)occ(c2=O)C1=CCC(C=C1O)O
728 0.11111111 UOIRSTRJJLUJFB-UHFFFAOYSA-N COC1=Cc2oc(=O)cc(c2C(C1(O)O)O)c1ccccc1
729 0.11111111 DNQZPIKDAYAUCX-UHFFFAOYSA-N COC1(O)C(=Cc2c(C1O)oc(=O)cc2c1ccccc1)O
730 0.11111111 DORLKXQMSSWPPH-UHFFFAOYSA-N COC1=CC2(O)OC(=O)C=C(C2(C=C1O)O)c1ccccc1
731 0.11111111 RQMBWGCEALPOBV-UHFFFAOYSA-N COc1cc2oc(=O)cc(c2cc1O)C1(O)C=CC=CC1O
732 0.11111111 AVOLBTVQSAUHJB-UHFFFAOYSA-N COc1cc2oc(=O)cc(c2c(c1O)O)c1ccccc1
733 0.11111111 QTDJQJCUNLMGRV-UHFFFAOYSA-N COc1cc2oc(=O)c(c(c2cc1O)c1ccccc1)O
734 0.11111111 MOPMBZLZPZDZIL-UHFFFAOYSA-N COc1c(O)cc2c(c1O)oc(=O)cc2c1ccccc1
735 0.11111111 QLXMSHRBGXPHPZ-UHFFFAOYSA-N COc1cc2oc(=O)cc(c2cc1O)c1ccccc1O
736 0.11111111 WGOPDHHVHBYXPP-UHFFFAOYSA-N OCOc1cc2oc(=O)cc(c2cc1O)c1ccccc1
737 0.11111111 NFDAIAKUDGAIQG-UHFFFAOYSA-N COc1c(O)ccc2c1OC1C2C(O)Oc2c1ccc(c2)O
738 0.11111111 ZIAZEQFXCOSZGJ-UHFFFAOYSA-N COc1c(O)ccc2c1OC1C2COc2c1c(O)cc(c2)O
739 0.11111111 RQRAITRFSJBYQO-UHFFFAOYSA-N COc1c(O)cc(c2c1OC1C2COc2c1ccc(c2)O)O
740 0.11111111 MQGHLNFSKRCJDF-UHFFFAOYSA-N COc1c(O)ccc2c1OC1C2COc2c1cc(O)c(c2)O
741 0.11111111 LADZHXVBVKFBOH-UHFFFAOYSA-N COc1c2OC3C(c2cc(c1O)O)COc1c3ccc(c1)O
742 0.11111111 LIHPZYHYLWZQTF-UHFFFAOYSA-N OCOc1c(O)ccc2c1OC1C2COc2c1ccc(c2)O
743 0.11111111 XYVSHPNJQANYAT-UHFFFAOYSA-N COC1=CC23OC(=O)C=C(C3(C=C1O)O2)c1ccccc1
744 0.11111111 UNMDJQDZDOUUKK-UHFFFAOYSA-N COc1cc2OC(=O)C3C(c2cc1O)(O3)c1ccccc1
745 0.11111111 DLKMUVBDZGZDPQ-UHFFFAOYSA-N COC1=Cc2oc(=O)cc(c2C2C1(O)O2)c1ccccc1
746 0.11111111 UANPJNLQQXTGOK-UHFFFAOYSA-N COc1cc2oc(=O)cc(c2cc1O)C12C=CC=CC2O1
747 0.11111111 YGGJWWXKKDFENV-UHFFFAOYSA-N COC12OC2c2c(C=C1O)c(cc(=O)o2)c1ccccc1
748 0.11111111 XTWQSTWSQZGGMH-UHFFFAOYSA-N COc1cc2oc(=O)cc(c2cc1O)C1=CC=CC2C1O2
749 0.11111111 HYKPBRSDXJSYDT-UHFFFAOYSA-N COc1cc2oc(=O)cc(c2cc1O)C1=CC2C(C=C1)O2
750 0.11111111 MEFFLMINSLVDQT-UHFFFAOYSA-N COc1c(O)ccc2c1OC1C2COC23C1(C=CC(=C3)O)O2
751 0.11111111 BCALQYLKSBDIJW-UHFFFAOYSA-N COC1=C(O)C=CC23C1(OC1C3COc3c1ccc(c3)O)O2
752 0.11111111 DVIYXBZZVAENRH-UHFFFAOYSA-N COc1c(O)ccc2c1OC1C2COC2=C1C1OC1C(=C2)O
753 0.11111111 HZIOXRWUDLSJHS-UHFFFAOYSA-N COC1=C(O)C2C(C3=C1OC1C3COc3c1ccc(c3)O)O2
754 0.11111111 QTIJIMFYORWKHR-UHFFFAOYSA-N COc1c(O)ccc2c1OC1C2COC2=C1C=CC1(C2O1)O
755 0.11111111 IHDWYRQWHBMNKL-UHFFFAOYSA-N COC12OC2(O)C=CC2=C1OC1C2COc2c1ccc(c2)O
756 0.11111111 NRYZVLBERCOSIT-UHFFFAOYSA-N COc1c(O)ccc2c1OC1C2(O)COc2c1ccc(c2)O
757 0.11111111 VRJZEBNYWSHPID-UHFFFAOYSA-N COc1c(O)ccc2c1oc1c2COc2c1ccc(c2)O
758 0.11111111 NVQILOPDGZEGHK-UHFFFAOYSA-N COc1c(O)ccc2c1OC1C2=COc2c1ccc(c2)O
759 0.11111111 LEPSLRYXPRXNGB-UHFFFAOYSA-N COc1cc(O)c2c(c1)occ(c2=O)C1=CC=C(CC1O)O
760 0.11111111 QDPXNXPWLZPZBM-UHFFFAOYSA-N Cc1cc2c(c(c1O)O)C(=O)c1c(C2=O)c(C)ccc1O
761 0.11111111 FKBJYLNDFRTTLL-UHFFFAOYSA-N COC1C=C(O)c2c(C1)occ(c2=O)c1ccc(cc1O)O
762 0.11111111 BLMAIJHWIJUATI-UHFFFAOYSA-N COc1c(C)cc2c(c1O)C(=O)c1c(C2=O)cccc1O
763 0.11111111 MBBKMPMZIQGUSE-UHFFFAOYSA-N COc1ccc(c(c1)O)C1COC2=C(C1=O)C#CC(=C2)O
764 0.11111111 YDEPSGOEDHVPBK-UHFFFAOYSA-N COc1ccc(c(c1)O)C1COC2=C(C1=O)C(=CC#C2)O
765 0.11111111 OPGNUAMOUAPMDH-UHFFFAOYSA-N COC1=Cc2c(C(C1)O)c(=O)c(co2)c1ccc(cc1O)O
766 0.11111111 DPJYHYFITNSLGJ-UHFFFAOYSA-N Cc1cc(O)c2c(c1)C(=O)c1c(C2=O)c(O)c(c(c1)C)O
767 0.11111111 YBDYSXIUEZDNCZ-UHFFFAOYSA-N ClCCNCC(C(=O)C(C(CNCCCl)O)O)O
768 0.11111111 RWMWUUSFSRHTOU-UHFFFAOYSA-N COc1cc2oc3c(OC)ccc(c3c(=O)c2c(c1C)O)O
769 0.11111111 AGBIRKRANWFIGC-UHFFFAOYSA-N COc1cc(O)c2c(c1C)oc1c(c2=O)c(O)ccc1OC
770 0.11111111 YSRAEAHPURVGDL-UHFFFAOYSA-N COc1cc(C)c(c2c1oc1cc(OC)cc(c1c2=O)O)O
771 0.11111111 URMCMLYTIRYOOZ-UHFFFAOYSA-N COc1cc(O)c2c(c1)oc1c(c2=O)c(O)cc(c1OC)C
772 0.11111111 MBIAEINHIRQPHF-UHFFFAOYSA-N OC(=O)C1C(O)C=Cc2c1c1c(cc2)cccc1C(=O)O
773 0.11111111 SBTYLGCTOBDYIJ-UHFFFAOYSA-N CC(=O)C1C(=O)C=C2C(C1=O)(C)c1c(O2)cc(c(c1O)C)O
774 0.11111111 UYUWMTFRYQSNRC-UHFFFAOYSA-N O=C1CC(=O)C2(C(=C1)Oc1c2c(O)c(c(c1C(=O)C)O)C)C
775 0.11111111 KHFGNEIZVYFGKU-UHFFFAOYSA-N COc1cc2oc3ccc(c(c3c(=O)c2c(c1C)O)OC)O
776 0.11111111 XRJUZYJWPNLREF-UHFFFAOYSA-N COc1cc(O)c2c(c1C)oc1c(c2=O)c(OC)c(cc1)O
777 0.11111111 KPAJJAXKLYEQSR-UHFFFAOYSA-N COc1cc(O)c2c(c1)oc1c(c2=O)c(OC)c(c(c1)C)O
778 0.11111111 HCUFTWDYNNHWAN-UHFFFAOYSA-N COc1cc(O)c2c(c1)oc1c(c2=O)c(OC)c(cc1C)O
779 0.11111111 UUNPIWCQMVNINR-UHFFFAOYSA-N CC1=CC(=C2C(=C1)C(=O)C3=CC(=CC(=C3C2=O)OC)O)O
780 0.11111111 RAKFBVSQFYPWLH-UHFFFAOYSA-N OC(=O)C=CCC1=C(C(O)C)C(=O)c2c(C1=O)cccc2O
781 0.11111111 DANYIYRPLHHOCZ-UHFFFAOYSA-N COC1=CC=C(C=C1)C2=CC(=O)C3=C(C=C(C=C3O2)O)O
782 0.11111111 ZZAJQOPSWWVMBI-UHFFFAOYSA-N COC1=C(C=C(C=C1)C2=COC3=C(C2=O)C=CC(=C3)O)O
783 0.11111111 RASSUJJKQAIDBD-UHFFFAOYSA-N OC(=O)CC1OC(=C2C(C1)C(=O)c1c(C2=O)c(O)ccc1)C
784 0.11111111 AIONOLUJZLIMTK-AWEZNQCLSA-N COC1=C(C=C(C=C1)[C@@H]2CC(=O)C3=C(C=C(C=C3O2)O)O)O
785 0.11111111 DEXSAAADGVYZQE-UHFFFAOYSA-N COC1Oc2cc(O)cc(c2C(=O)C1c1ccc(cc1)O)O
786 0.11111111 PFGKIRRQFZFSAJ-UHFFFAOYSA-N Oc1cc(O)c2c(c1)C(=O)c1c(C2=O)c(O)cc(c1C)C
787 0.11111111 XUNJSPAIRHLVBG-UHFFFAOYSA-N Oc1cc(O)c2c(c1)C(=O)c1c(C2=O)c(O)c(c(c1)C)C
788 0.11111111 BFLLNMXDPQWHPN-UHFFFAOYSA-N Cc1cc(O)c2c(c1)C(=O)c1c(C2=O)c(O)cc(c1C)O
789 0.11111111 FJEWCGRZQWFLPK-UHFFFAOYSA-N Cc1cc(O)c2c(c1)C(=O)c1c(C2=O)c(O)c(c(c1)O)C
790 0.11111111 WPTBPQPHNGYNJF-UHFFFAOYSA-N Oc1cc(O)c2c(c1)OC(C(C2=O)c1ccc(c(c1)C)O)O
791 0.11111111 XKHHKXCBFHUOHM-UHFFFAOYSA-N COC1=CC(=C(C=C1)C2=COC3=C(C2=O)C=CC(=C3)O)O
792 0.11111111 PIIGGXSLOWJBCM-UHFFFAOYSA-N COc1cc(ccc1O)C(=CC(=O)c1ccc(cc1O)O)O
793 0.11111111 AAOVKJBEBIDNHE-UHFFFAOYSA-N CN1C(=O)CN=C(C2=C1C=CC(=C2)Cl)C3=CC=CC=C3
794 0.11111111 QRKXYMPRZLVSNR-UHFFFAOYSA-N COc1cc(ccc1O)C(=CC(=O)O)Oc1cccc(c1)O
795 0.11111111 QXKAODAWUSIZMC-UHFFFAOYSA-N COc1cc(ccc1O)C(=C)Oc1cc(O)ccc1C(=O)O
796 0.11111111 MCIOCZPDXCLJLE-UHFFFAOYSA-N COc1cc(ccc1O)C1(O)CC(=O)c2c(O1)cc(cc2)O
797 0.11111111 AOOAGOHYSVFWHG-UHFFFAOYSA-N COc1cc(ccc1O)C1=CC(=O)C2C(O1)(O)C=C(C=C2)O
798 0.11111111 FTODBIPDTXRIGS-ZDUSSCGKSA-N COC1=C(C=CC(=C1)[C@@H]2CC(=O)C3=C(C=C(C=C3O2)O)O)O
799 0.11111111 SPIOAHKBCRENGR-UHFFFAOYSA-N COc1cc(O)c2c(c1C)oc1c(c2=O)ccc(c1OC)O
800 0.11111111 MMEZOZZVRBVWKJ-UHFFFAOYSA-N COc1cc2oc3c(OC)c(O)ccc3c(=O)c2c(c1C)O
801 0.11111111 SKBAQMQCGYISQB-UHFFFAOYSA-N COc1cc(O)c2c(c1)oc1c(c2=O)c(C)cc(c1OC)O
802 0.11111111 HRNHJFKOYVKVQH-UHFFFAOYSA-N COc1c(O)c(C)cc2c1oc1cc(OC)cc(c1c2=O)O
803 0.11111111 WZUVPPKBWHMQCE-XJKSGUPXSA-N C1C2=CC(=C(C=C2[C@H]3[C@@]1(COC4=C3C=CC(=C4O)O)O)O)O
804 0.11111111 FPXHIEAQCUFJHZ-UHFFFAOYSA-N OC1=CC=C(C(C1O)O)c1oc2c(c1C(=O)C)ccc(c2)O
805 0.11111111 DIENUQDGKVLZRE-UHFFFAOYSA-N Oc1ccc2c(c1)oc(c2C(=O)C)C1=CC(C(C=C1)(O)O)O
806 0.11111111 MTDPYSKLPKGDSB-UHFFFAOYSA-N Oc1ccc(cc1)c1oc2c(c1C(=O)C)C=CC(C2O)(O)O
807 0.11111111 XFMMCPAYUXXCOW-UHFFFAOYSA-N OC1=Cc2oc(c(c2C(C1O)O)C(=O)C)c1ccc(cc1)O
808 0.11111111 XKEREHRMQXTTQN-UHFFFAOYSA-N Oc1ccc(c(c1)O)c1oc2c(c1C(=O)C)ccc(c2)O
809 0.11111111 WYQUNYPLQOQGGK-UHFFFAOYSA-N Oc1ccc2c(c1)oc(c2C(=O)C)c1ccc(c(c1)O)O
810 0.11111111 MINUZGFLENAPAY-UHFFFAOYSA-N Oc1ccc(cc1)c1oc2c(c1C(=O)C)ccc(c2O)O
811 0.11111111 OPIRZIRWFVKPSM-UHFFFAOYSA-N Oc1ccc(cc1)c1oc2c(c1C(=O)C)c(O)cc(c2)O
812 0.11111111 GSMGMHYFALTXPU-UHFFFAOYSA-N Oc1ccc(cc1)c1oc2c(c1C(=O)C)cc(c(c2)O)O
813 0.11111111 JPMYFOBNRRGFNO-UHFFFAOYSA-N COC1=CC(=C2C(=C1)OC(=CC2=O)C3=CC=C(C=C3)O)O
814 0.11111111 ARXNQRMRLTVGBN-UHFFFAOYSA-N OC1=CC2C(C=C1)(O2)c1oc2c(c1C(=O)C)ccc(c2)O
815 0.11111111 BQOWDHSEHDWNBN-UHFFFAOYSA-N Oc1ccc(cc1)C12Oc3c(C2(O1)C(=O)C)ccc(c3)O
816 0.11111111 GEYKHWGZCBZGCD-UHFFFAOYSA-N OC1=CC=C(C2C1O2)c1oc2c(c1C(=O)C)ccc(c2)O
817 0.11111111 CLWOXTLFJFCWIA-UHFFFAOYSA-N Oc1ccc2c(c1)oc(c2C(=O)C)C1=CC2C(C=C1)(O2)O
818 0.11111111 DYFZRBWTZSXASQ-UHFFFAOYSA-N OC1=CC23C(C=C1)(O3)C(=C(O2)c1ccc(cc1)O)C(=O)C
819 0.11111111 NTQHUTXTYUBWHB-UHFFFAOYSA-N Oc1ccc(cc1)c1oc2c(c1C(=O)C)C=CC1(C2O1)O
820 0.11111111 BCZFAQLZSWKZTM-UHFFFAOYSA-N OC1=Cc2oc(c(c2C2C1O2)C(=O)C)c1ccc(cc1)O
821 0.11111111 OUMMPAFEQHTYIZ-UHFFFAOYSA-N COC1=C(C=CC(=C1)C2=CC(=O)C3=C(O2)C=C(C=C3)O)O
822 0.11111111 KVFJJIYPQVCUQT-UHFFFAOYSA-N Oc1ccc(c(c1)C)C1C(O)Oc2c(C1=O)c(O)cc(c2)O
823 0.11111111 XLTFNNCXVBYBSX-UHFFFAOYSA-N COC1=C(C=C(C2=C1OC(=CC2=O)C3=CC=CC=C3)O)O
824 0.11111111 BMYGDZTYQFCHKI-UHFFFAOYSA-N COC1=CC(=O)C2=C(C1=O)C=CC3=C2C=CC(=C3OC)O
825 0.11111111 XWAARTWWMDXWDT-UHFFFAOYSA-N O=C1C(=Cc2ccc(c(c2)O)O)Oc2c1ccc(c2C)O
826 0.11111111 NKYNNUGUFXNRNO-UHFFFAOYSA-N Oc1cc2OC(=Cc3ccc(c(c3)O)O)C(=O)c2c(c1)C
827 0.11111111 XEBKMXHWXCZIOK-UHFFFAOYSA-N O=C1C(=Cc2ccc(c(c2)O)O)Oc2c1cc(C)c(c2)O
828 0.11111111 ONNTWHMBMWIVRU-UHFFFAOYSA-N COc1ccc2c(c1)OC(=Cc1ccc(c(c1)O)O)C2=O
829 0.11111111 RDYOYZKULPGOGZ-UHFFFAOYSA-N Oc1ccc2c(c1)OC(=C(c1ccc(c(c1)O)O)C)C2=O
830 0.11111111 RLZYHGLWJVWCGD-UHFFFAOYSA-N Oc1ccc2c(c1)OC(=Cc1ccc(c(c1C)O)O)C2=O
831 0.11111111 DYIXVVUKMGRIKH-UHFFFAOYSA-N Oc1ccc2c(c1)OC(=Cc1cc(C)c(c(c1)O)O)C2=O
832 0.11111111 HGVYYEBBEHJZEK-UHFFFAOYSA-N Oc1ccc2c(c1)OC(=Cc1cc(O)c(cc1C)O)C2=O
833 0.11111111 UHTPCVRQVSJRLW-UHFFFAOYSA-N COc1ccc(cc1O)C=C1Oc2c(C1=O)ccc(c2)O
834 0.11111111 OBAYLECORSQIQW-UHFFFAOYSA-N COCC1=C(C=C2C(=C1O)C(=O)C3=CC=CC=C3C2=O)O
835 0.11111111 BFFCRQIEXBHJRG-UHFFFAOYSA-N Cc1cccc(c1)c1cc(=O)c2c(o1)cc(c(c2O)O)O
836 0.11111111 XXGJZJOYIUZFFJ-UHFFFAOYSA-N COc1ccc(cc1O)C1CC(=O)C2=C(O1)C#CC=C2O
837 0.11111111 RMWWKCYHQBLAMU-UHFFFAOYSA-N COc1ccc(cc1O)C1CC(=O)C2=C(O1)C=C(C#C2)O
838 0.11111111 YPDGWFQYDIMLAI-UHFFFAOYSA-N COc1ccc(cc1O)C1C#Cc2c(O1)cc(cc2O)O
839 0.11111111 NZYNOQJREPNPGV-UHFFFAOYSA-N Cc1ccc(cc1)c1oc2cc(O)cc(c2c(=O)c1O)O
840 0.11111111 POXRXXFGNBFQFR-UHFFFAOYSA-N Cc1cc2C(=O)c3ccc(c(c3C(=O)c2c(c1O)O)O)C
841 0.11111111 HUKSJTUUSUGIDC-ZBEGNZNMSA-N C1[C@@H]2[C@H](C3=C(O1)C=C(C=C3)O)OC4=CC5=C(C=C24)OCO5
842 0.11111111 HUGUGFBIYQBLCS-UHFFFAOYSA-N COC1=C(C=C2C(=CC(=O)OC2=C1)C3=CC=C(C=C3)O)O
843 0.11111111 WGFPJCXHFFINAG-UHFFFAOYSA-N OC(=O)CC1OC(=C2C(=Cc3c(C2=O)c(O)cc(c3)O)C1)C
844 0.11111111 KQMVAGISDHMXJJ-UHFFFAOYSA-N COC1=CC(=C2C(=C1)OC=C(C2=O)C3=CC=C(C=C3)O)O
845 0.11111111 GCWOYVFHJDNKIN-UHFFFAOYSA-N COC1=CC=C(C=C1)C2=COC3=CC(=C(C=C3C2=O)O)O
846 0.11111111 YMUASUXAVHRPBL-UHFFFAOYSA-N OC(=O)CC1OC(=C2C(=Cc3c(C2=O)c(O)ccc3)C1O)C
847 0.11111111 GZNPSLMVUSGDRY-UHFFFAOYSA-N Cc1cccc(c1)c1oc2cc(O)cc(c2c(=O)c1O)O
848 0.11111111 LYISDADPVOHJBJ-UHFFFAOYSA-N COC1=C(OC2=CC(=CC(=C2C1=O)O)O)C3=CC=CC=C3
849 0.11111111 ZVTSQJXZKFXYJE-UHFFFAOYSA-N Oc1cc(O)c2c(c1)oc(c(c2=O)O)c1ccccc1C
850 0.11111111 KRTDLKMYYZULBZ-UHFFFAOYSA-N Oc1cc2oc(c3ccccc3)c(c(=O)c2c(c1C)O)O
851 0.11111111 CUKGQMIUYHQQDX-UHFFFAOYSA-N Oc1ccc2c(c1)OCC1(C2OC2C1=CC1=C(C2)OCO1)O
852 0.11111111 CAIIELFJLMMABK-UHFFFAOYSA-N OC(=O)CC1OC(=C2C(=CC3=C(C2=O)C2(O)OC2C=C3)C1)C
853 0.11111111 DXYUAIFZCFRPTH-UHFFFAOYSA-N COC1=C(C=C2C(=C1)C(=O)C(=CO2)C3=CC=C(C=C3)O)O
854 0.11111111 CUNPSGQVOPWBSV-UHFFFAOYSA-N OC(=O)CC1OC(=C2C(=CC34C(C2=O)(O4)C(=CC=C3)O)C1)C
855 0.11111111 OLGOBACUQRYGQI-UHFFFAOYSA-N OC(=O)CC1OC(=C2C3(C1)OC3c1c(C2=O)c(O)ccc1)C
856 0.11111111 HUKSJTUUSUGIDC-BDJLRTHQSA-N C1[C@H]2[C@@H](C3=C(O1)C=C(C=C3)O)OC4=CC5=C(C=C24)OCO5
857 0.11111111 IGVCTHCWEAEONK-UHFFFAOYSA-N Oc1ccc2c(c1)OCC1(C2OC2=CC3=C(CC12)OCO3)O
858 0.11111111 ALFVHVZTVFROJG-UHFFFAOYSA-N Oc1ccc2c(c1)OCC1(C2OC2=CC3C(C=C12)OCO3)O
859 0.11111111 BGJPLBQBWZHSKJ-UHFFFAOYSA-N OC1CC=C2C(=C1)OCC1(C2Oc2c1cc1c(c2)OCO1)O
860 0.11111111 QQSAJISSEWCVQQ-UHFFFAOYSA-N OC(=O)Cc1cc2cc3cccc(c3c(=O)c2c(o1)C)O
861 0.11111111 NYRXUBDGDSRBGB-UHFFFAOYSA-N CC1=C(C(=C2C(=C1)C(=O)C3=C(C2=O)C(=CC=C3)O)OC)O
862 0.11111111 XGDIAOJZNKDTKC-UHFFFAOYSA-N OC1=CC=C2C(C1)OCC1(C2Oc2c1cc1c(c2)OCO1)O
863 0.11111111 SUWBPUGBXBLIMQ-UHFFFAOYSA-N OC1=CCC2C(=C1)OCC1(C2Oc2c1cc1c(c2)OCO1)O
864 0.11111111 YTCNTHOAITWIPM-UHFFFAOYSA-N COc1cc2oc(cc2cc1O)C1=C(O)C2C(C=C1)(O2)OC
865 0.11111111 HOVVBFSJQBWIPS-UHFFFAOYSA-N COC1=CC(=C(C2C1O2)c1oc2c(c1)cc(c(c2)OC)O)O
866 0.11111111 CYZXQQBHBJNKTG-UHFFFAOYSA-N COC1=CC2(C(C=C1)(O2)c1oc2c(c1)cc(c(c2)OC)O)O
867 0.11111111 IPBHNYNOXQJMFH-UHFFFAOYSA-N COc1ccc(c(c1)O)c1oc2c(c1)C1OC1(C(=C2)OC)O
868 0.11111111 GWAKWJDWDWMURX-UHFFFAOYSA-N COc1ccc(c(c1)O)C12Oc3c(C2O1)cc(c(c3)OC)O
869 0.11111111 FFWOKTFYGVYKIR-UHFFFAOYSA-N CC1=CC(=C2C(=C1)C(=O)C3=CC(=CC(=C3C2=O)O)OC)O
870 0.11111111 OSZCWXHOCPWCIS-UHFFFAOYSA-N COc1ccc(c(c1)O)c1cc2c(o1)C1OC1(C(=C2)O)OC
871 0.11111111 ZPXSCAKFGYXMGA-UHFFFAOYSA-N OC1(N2CCN=C2C2=CC=CC=C12)C1=CC=C(Cl)C=C1
872 0.11111111 NTULXFMDTCETMS-UHFFFAOYSA-N Cc1ccc(cc1)c1cc(=O)c2c(o1)cc(c(c2O)O)O
873 0.11111111 AIONOLUJZLIMTK-UHFFFAOYSA-N COC1=C(O)C=C(C=C1)C1CC(=O)C2=C(O)C=C(O)C=C2O1
874 0.11111111 DCERTHSLNUBNGD-UHFFFAOYSA-N O=C1C(=CC2=CCCC=C2)Oc2c1c1OCOc1c(c2)O
875 0.11111111 QAGGICSUEVNSGH-UHFFFAOYSA-N COC1=C(O)C=C(C=C1)C1=CC(=O)C2=C(O1)C=C(O)C=C2
876 0.11111111 SXRYQQFROYXBDQ-UHFFFAOYSA-N COC1=CC2=C(OC3=C2C(C)=CC(OC)=C3O)C(=C1)C(O)=O
877 0.11111111 NSTQUZVZBUTVPY-UHFFFAOYSA-N COC1=CC(C=O)=CC(=C1O)C1=C(O)C(OC)=CC(C=O)=C1
878 0.11111111 IVWHLWDPENTYKS-UHFFFAOYSA-N COc1cc(O)c(c2c1C(=O)c1ccccc1C2=O)OC
879 0.11111111 ZPAFZKXYBIKNIT-UHFFFAOYSA-N O=C1C(=CC2=CC=CCC2)Oc2c1c1OCOc1c(c2)O
880 0.11111111 YAUKMDFVHQLJDJ-UHFFFAOYSA-N COc1c(OC)cc(c2c1C(=O)c1ccccc1C2=O)O
881 0.11111111 HINLNVFILXYTER-WUXMJOGZSA-N O=C1/C(=C\C2CC=CC=C2)/Oc2c1c1OCOc1c(c2)O
882 0.11111111 HUKSJTUUSUGIDC-UHFFFAOYSA-N OC1=CC2=C(C=C1)C1OC3=CC4=C(OCO4)C=C3C1CO2
883 0.11111111 OZAVOTXZTQXWAN-UHFFFAOYSA-N O=C1C(Cc2ccccc2)Oc2c1c1OCOc1c(c2)O
884 0.11111111 YRIONYVECVAHNJ-UHFFFAOYSA-N OCOc1ccc(c(c1)O)c1oc2c(c1)cc(c(c2)OC)O
885 0.11111111 UHPKQMAPHVEXTD-UHFFFAOYSA-N COc1cc(O)c(cc1O)c1cc2c(o1)cc(c(c2)O)OC
886 0.11111111 LKVVBLXHWZXDHZ-UHFFFAOYSA-N COC1=CC(O)=CC2=C1C(=O)C1=C(C=C(C)C(O)=C1)C2=O
887 0.11111111 JWLDPUMHCIRMNX-UHFFFAOYSA-N Oc1ccc(cc1)c1coc2c(c1=O)cc(c(c2C)O)O
888 0.11111111 QPZUISQXKRJDLS-UHFFFAOYSA-N Oc1ccc(cc1)c1coc2c(c1=O)c(C)c(c(c2)O)O
889 0.11111111 VKMCTMUGHVBTEC-UHFFFAOYSA-N Oc1ccc(c(c1)C)c1coc2c(c1=O)cc(c(c2)O)O
890 0.11111111 AOHGDZZFIQAOKZ-UHFFFAOYSA-N Oc1ccc(cc1C)c1coc2c(c1=O)cc(c(c2)O)O
891 0.11111111 DBQFECGGKCMOMB-UHFFFAOYSA-N OC(=O)Cc1cc2Cc3cccc(c3C(=O)c2c(c1)O)O
892 0.11111111 NKADRDKSGUQFNF-UHFFFAOYSA-N OCOc1cc2oc(cc2cc1O)c1ccc(cc1O)OC
893 0.11111111 HBEFLXKTZCXMQU-UHFFFAOYSA-N COC1=C(O)C=C(CC2(O)OC3=C(C=CC(O)=C3)C2=O)C=C1
894 0.11111111 MZKMQBPFGDJUFV-UHFFFAOYSA-N COc1ccc(cc1O)C1OC(=O)c2c(C1)cc(cc2O)O
895 0.11111111 DXJMPOXZKBMAEV-UHFFFAOYSA-N COc1cc(O)c(c(c1)O)c1cc2c(o1)cc(c(c2)O)OC
896 0.11111111 SUJOGXDRWXESSB-UHFFFAOYSA-N COc1ccc(c(c1)O)c1cc2c(o1)cc(c(c2O)O)OC
897 0.11111111 LBRKYEXZANEZFV-UHFFFAOYSA-N COc1c(O)cc(cc1O)C1OC(=O)c2c(C1)cccc2O
898 0.11111111 IUXFGZSTVXBSLO-UHFFFAOYSA-N COc1ccc(c(c1)O)c1oc2c(c1O)cc(c(c2)OC)O
899 0.11111111 CTJWXEZHZUEVPW-UHFFFAOYSA-N COc1ccc(cc1O)C1OC(=O)C23C(C1)(C=CC=C3O)O2
900 0.11111111 BFABNEXKSXHQEV-UHFFFAOYSA-N COc1ccc(cc1O)C1OC(=O)C2=C(C1)C=CC1C2(O)O1
901 0.11111111 RQAKLWXOMZRZLQ-UHFFFAOYSA-N COc1ccc(c(c1)O)c1oc2c(c1)cc(c(c2O)OC)O
902 0.11111111 JJTIQZJKQCQNJK-UHFFFAOYSA-N COC1=C(O)C2=C(C=C1)C(=O)C1=C(C=CC(C)=C1O)C2=O
903 0.11111111 ISCMQDDAGOTTBS-UHFFFAOYSA-N COC12C=CC(=CC2(O1)O)C1OC(=O)c2c(C1)cccc2O
904 0.11111111 CSXXCDKELMGQDN-UHFFFAOYSA-N COc1ccc(cc1O)c1cc2cccc(c2c(=O)o1)O
905 0.11111111 JRLDUAGSJUMVDP-UHFFFAOYSA-N COC1C(OC2=CC(O)=CC(O)=C2C1=O)C1=CC=C(O)C=C1
906 0.11111111 ANKMAQJMQRBOPF-UHFFFAOYSA-N Oc1cc(C)c(c(c1)O)c1coc2c(c1=O)ccc(c2)O
907 0.11111111 WJAXPLUZJUBYFN-UHFFFAOYSA-N Oc1ccc2c(c1)occ(c2=O)c1cc(C)c(cc1O)O
908 0.11111111 YECDDLZCVOHDBF-UHFFFAOYSA-N Oc1ccc2c(c1)occ(c2=O)c1ccc(c(c1O)C)O
909 0.11111111 QBHRTQPAZFILDZ-UHFFFAOYSA-N Oc1ccc(c(c1)O)c1coc2c(c1=O)c(C)cc(c2)O
910 0.11111111 JGAAULOGKZRVIW-UHFFFAOYSA-N Oc1ccc(c(c1)O)c1coc2c(c1=O)ccc(c2C)O
911 0.11111111 ZKXHANDYNXXZOP-UHFFFAOYSA-N Oc1ccc(c(c1)O)c1coc2c(c1=O)cc(c(c2)O)C
912 0.11111111 JRKDYXGPTUWBOT-UHFFFAOYSA-N Oc1ccc(cc1)c1oc2cc(O)c(cc2c(=O)c1O)C
913 0.11111111 GXWOUJYXKRNGPL-UHFFFAOYSA-N Oc1ccc(cc1)c1oc2cc(O)cc(c2c(=O)c1O)C
914 0.11111111 PJNMGZVKOCRCLF-UHFFFAOYSA-N Oc1ccc(cc1)c1oc2c(C)c(O)ccc2c(=O)c1O
915 0.11111111 MKZVTOZCOUZLMY-UHFFFAOYSA-N Oc1ccc2c(c1)oc(c(c2=O)O)c1ccc(c(c1)C)O
916 0.11111111 RZKXHYUWZMOVPO-UHFFFAOYSA-N Oc1ccc(c(c1)C)c1oc2cc(O)ccc2c(=O)c1O
917 0.11111111 KZBMBIHZXUQFOR-UHFFFAOYSA-N COC1=CC(O)=C(C=C1)C1(O)COC2=CC(O)=CC=C2C1=O
918 0.11111111 YMQFPFLDOQWWSG-UHFFFAOYSA-N COc1ccc(cc1)C1=CC(=O)C2C(O1)(O)C=C(C=C2O)O
919 0.11111111 BRLKYZCTXMXYQH-UHFFFAOYSA-N COc1ccc(cc1)C1(O)CC(=O)c2c(O1)cc(cc2O)O
920 0.11111111 PEGHKUSBHXXEJQ-UHFFFAOYSA-N COc1ccc(cc1)C(=C)Oc1cc(O)cc(c1C(=O)O)O
921 0.11111111 NTPDVXCGFDEPME-UHFFFAOYSA-N COc1ccc(cc1)C(=CC(=O)O)Oc1cc(O)cc(c1)O
922 0.11111111 UCUJHRAWZCFFEV-UHFFFAOYSA-N Oc1cc2OC(c3ccc(c(c3)C)O)C(C(=O)c2c(c1)O)O
923 0.11111111 PNRINUIBAASKQU-UHFFFAOYSA-N Oc1ccc(c(c1)C)C1Oc2cc(O)cc(c2C(=O)C1O)O
924 0.11111111 MYVNFPJTNYAPDH-UHFFFAOYSA-N COC1=C(O)C=C2C(OC(=O)C=C2C2=CC(O)=CC=C2)=C1
925 0.11111111 QHIXZDPZNKHNBX-UHFFFAOYSA-N COC1=CC=CC(=C1)C1OC2=CC(O)=CC(O)=C2C(=O)C1O
926 0.11111111 HLYLTCLTDYVWFN-UHFFFAOYSA-N COC1=C(Oc2c(C1O)c(O)cc(c2)O)c1ccc(cc1)O
927 0.11111111 ARKIFTDLSXMHIG-UHFFFAOYSA-N Oc1ccc2c(c1)C(O)C(=C(O2)c1ccccc1)C(=O)O
928 0.11111111 CKDYDMSDCNQHEB-UHFFFAOYSA-N COC1=CC=C(C=C1)C1OC2=CC(O)=CC(O)=C2C(=O)C1O
929 0.11111111 LKOJGSWUMISDOF-UHFFFAOYSA-N COC1=C(O)C2=C(OC(=CC2=O)C2=CC=CC=C2)C=C1O
930 0.11111111 YYTHHMUAMKRTFV-UHFFFAOYSA-N COC1=C(OC2C(=C(O)C=C(C2)O)C1=O)c1ccc(cc1)O
931 0.11111111 ZRYQRSVCTJPMEQ-UHFFFAOYSA-N COC1=C(OC2=CC(=CC(C2C1=O)O)O)c1ccc(cc1)O
932 0.11111111 VHXSCPCOTADIPE-UHFFFAOYSA-N COc1c(oc2c(c1=O)c(O)cc(c2)O)C1CC=C(C=C1)O
933 0.11111111 HFLPUHUDVVGXFS-UHFFFAOYSA-N COc1c(oc2c(c1=O)c(O)cc(c2)O)C1=CC=C(CC1)O
934 0.11111111 UGXKOXUOQQDVAC-UHFFFAOYSA-N COc1c(oc2c(c1=O)c(O)cc(c2)O)C1=CCC(C=C1)O
935 0.11111111 FVFQTFAGRLQBQV-UHFFFAOYSA-N COc1cc(O)c(c(c1)O)C1COc2c(C1=O)ccc(c2)O
936 0.11111111 RQZQFEZBWCUVAF-UHFFFAOYSA-N COC1=C(O)C(O)=CC2=C1C(=O)C=C(O2)C1=CC=CC=C1
937 0.11111111 MMDWRDKJMXFSJY-UHFFFAOYSA-N O=C1C(=Cc2ccccc2)OC2=C1C1=C(C(C2)O)OCO1
938 0.11111111 FWSADZNZASWEIM-UHFFFAOYSA-N Oc1cc(C)c(c(c1)O)C1COc2c(C1=O)c(O)cc(c2)O
939 0.11111111 XXOKBLWPSFPLQQ-UHFFFAOYSA-N O=C1C(=Cc2ccccc2)OC2C1C1=C(C(=C2)O)OCO1
940 0.11111111 NGUMRLHYNWHIGZ-UHFFFAOYSA-N OC(=O)CC1(O)c2oc(cc2C(=O)c2c1occ2C)C(=C)C
941 0.11111111 HPEBUDJITYZQBH-UHFFFAOYSA-N OC(=O)CC1(O)c2cc(oc2C(=O)c2c1c(C)co2)C(=C)C
942 0.11111111 MPFNIBLLGWKSOR-UHFFFAOYSA-N OC1=CC2=C(C3C1OCO3)C(=O)C(=Cc1ccccc1)O2
943 0.11111111 BCWSJYRRPCKQQN-UHFFFAOYSA-N Oc1cc2OC(c3ccccc3)C(C(c2c(c1)O)O)C(=O)O
944 0.11111111 VCQMNUJRSNCWDM-UHFFFAOYSA-N COC1=C(O)C=C(C=C1)C1COC2=CC(O)=CC(O)=C2C1=O
945 0.11111111 BIZKCFSMDFNRCG-UHFFFAOYSA-N CC1(CO)OC1COC1=C2C=COC2=CC2=C1C=CC(=O)O2
946 0.11111111 UIFRPDFXDKRBKQ-UHFFFAOYSA-N OC1C(=Cc2ccccc2)Oc2c1c1OCOc1c(c2)O
947 0.11111111 KVOWCNDVDVSBQE-UHFFFAOYSA-N O=Cc1c(O)cc(c(c1O)C(=O)C(Cc1ccccc1)O)O
948 0.11111111 HKVJLYQJXTYRIV-UHFFFAOYSA-N O=Cc1c(O)cc(c(c1O)C(=O)CC(c1ccccc1)O)O
949 0.11111111 VCNJBAPCRYYSFJ-UHFFFAOYSA-N COC1=C(O)C(=CC2C1(O)C(=O)c1c(C2=O)cccc1O)C
950 0.11111111 DFWNQOGSIXFIAN-UHFFFAOYSA-N COC1=C(OC2(C(C1=O)C(=CC(=C2)O)O)O)c1ccccc1
951 0.11111111 WWLQKKFHLRFQAD-UHFFFAOYSA-N COC1C(=O)c2c(O)cc(cc2OC1(O)c1ccccc1)O
952 0.11111111 OQYLZQRGCFLHGQ-UHFFFAOYSA-N COCC1=C(O)C2(C(C=C1O)C(=O)c1c(C2=O)cccc1)O
953 0.11111111 ZEBOMEJIJJFCQT-UHFFFAOYSA-N O=Cc1c(O)cc(c(c1O)C(=O)OCCc1ccccc1)O
954 0.11111111 DPGUDUBTWQPXCJ-UHFFFAOYSA-N O=Cc1c(O)cc(c(c1O)C(=O)COCc1ccccc1)O
955 0.11111111 VNDRBRXHQYQAHN-UHFFFAOYSA-N COCc1c(O)cc2c(c1O)C(=O)C1(C(C2=O)C=CC=C1)O
956 0.11111111 NBERUQXDFLGECX-UHFFFAOYSA-N COc1ccc(cc1O)c1cc(=O)c2c(o1)C=C(CC2O)O
957 0.11111111 LPNMBPBHBDPIDP-UHFFFAOYSA-N COc1ccc(cc1O)c1cc(=O)c2c(o1)CC(C=C2O)O
958 0.11111111 IZFIEMSKGTXLMT-UHFFFAOYSA-N COCC1=C(O)C2C(C=C1O)(O)C(=O)c1c(C2=O)cccc1
959 0.11111111 XZAWJSSJOIDXDY-UHFFFAOYSA-N COC1=CC=C(CC1O)c1cc(=O)c2c(o1)cc(cc2O)O
960 0.11111111 DZUGPPHJBHSUFD-UHFFFAOYSA-N COC1CC=C(C=C1O)c1cc(=O)c2c(o1)cc(cc2O)O
961 0.11111111 LQWJDBOJZNITKT-UHFFFAOYSA-N O=Cc1c(O)cc(c(c1O)C(=O)C=Cc1ccccc1)O
962 0.11111111 WRFJFXOEJVTOFP-UHFFFAOYSA-N Cc1cc(O)c2c(c1)C(=O)c1c(C2=O)c(O)cc(c1O)C
963 0.11111111 RALIRLOPOYESDN-UHFFFAOYSA-N Oc1c(C)cc(c2c1C(=O)c1ccc(c(c1C2=O)O)C)O
964 0.11111111 HQQUUBYUVGNYHJ-UHFFFAOYSA-N Oc1c(C)cc(c2c1C(=O)c1c(C)ccc(c1C2=O)O)O
965 0.11111111 QDHHNOUXAHESPN-UHFFFAOYSA-N O=C1c2cccc(c2C(=O)c2c1c(O)c(C)c(c2O)C)O
966 0.11111111 YTYGCAMPADDVCW-UHFFFAOYSA-N COc1cccc2c1C(=O)c1c(C2=O)c(O)c(cc1O)C
967 0.11111111 ILKZRJARVLMDPF-UHFFFAOYSA-N COc1cc(C)c(c2c1C(=O)c1c(C2=O)cccc1O)O
968 0.11111111 OKOKZRGDZHDJRS-UHFFFAOYSA-N COCc1c(O)cc2c(c1O)C(=O)C1C(C2=O)(O)C=CC=C1
969 0.11111111 OMWXSBHTZGNFPV-UHFFFAOYSA-N O=CCc1c(O)cc(cc1c1oc2c(c1)ccc(c2)O)O
970 0.11111111 SYDCTPLHDNEPGY-UHFFFAOYSA-N COC(=C(c1ccccc1)Oc1cc(O)cc(c1)O)C(=O)O
971 0.11111111 DIGHGYLNCMGYTP-UHFFFAOYSA-N COc1c(O)c(C)cc2c1C(=O)C1(C(C2=O)C=CC=C1O)O
972 0.11111111 FTODBIPDTXRIGS-UHFFFAOYSA-N COC1=C(O)C=CC(=C1)C1CC(=O)C2=C(O)C=C(O)C=C2O1
973 0.11111111 OIHQBMCXQDLUIN-UHFFFAOYSA-N OCOc1cc2c(cc1O)OC1C2COc2c1ccc(c2)O
974 0.11111111 LYRAAKFLFNBVGJ-UHFFFAOYSA-N COC1=CC=CC(=C1)C1=CC(=O)C2=C(O)C=C(O)C=C2O1
975 0.11111111 FXAZWEDOUYPKHI-UHFFFAOYSA-N Oc1c(O)c(O)c2c(c1C)oc(cc2=O)c1ccccc1
976 0.11111111 UFCQJOXQIHMXSN-UHFFFAOYSA-N Oc1cc2oc(c3ccccc3)c(c(=O)c2c(c1O)O)C
977 0.11111111 OPSFZNYSHRVFBZ-UHFFFAOYSA-N Cc1ccccc1c1cc(=O)c2c(o1)cc(c(c2O)O)O
978 0.11111111 WZUVPPKBWHMQCE-UHFFFAOYSA-N Oc1cc2CC3(C(c2cc1O)c1ccc(c(c1OC3)O)O)O
979 0.11111111 SFEHWFGCBIBREH-UHFFFAOYSA-N OC1=CC2=C(C#C1)C1C(C2)(O)COc2c1ccc(c2O)O
980 0.11111111 OQOUYDNZSBOWKY-UHFFFAOYSA-N OC1=CC2=C(C#C1)CC1(C2c2ccc(c(c2OC1)O)O)O
981 0.11111111 OFPSUNAUWRCSHK-UHFFFAOYSA-N Oc1ccc(cc1)C1Oc2cc(O)ccc2C(C1C(=O)O)O
982 0.11111111 RXMRGGOJQQYMTC-UHFFFAOYSA-N COc1cc(C=CC(=O)C2=C(O)C#CC=C2O)ccc1O
983 0.11111111 ADUPIWFEODEMLY-UHFFFAOYSA-N COc1cc(C=CC(=O)C2=C(O)C=C(C#C2)O)ccc1O
984 0.11111111 GGJDZOWNXFYEEV-UHFFFAOYSA-N OCC1CC(C(O)C1O)n1cnc2c(Cl)ncnc12
985 0.11111111 VTMNKVXBKGYYPH-UHFFFAOYSA-N CC1=C(O)C=CC(=C1O)C1(O)C(=O)C2=CC=CC=C2C1=O
986 0.11111111 XDOWNECHYKTSAK-UHFFFAOYSA-N CC1=C(O)C(O)=C(C=C1)C1(O)C(=O)C2=CC=CC=C2C1=O
987 0.11111111 XLIKZUSLMCNHKC-UHFFFAOYSA-N CC1=CC(=C(O)C(O)=C1)C1(O)C(=O)C2=CC=CC=C2C1=O
988 0.11111111 HKDOBSURDHVYJD-UHFFFAOYSA-N CC1=CC(O)=C(C=C1O)C1(O)C(=O)C2=CC=CC=C2C1=O
989 0.11111111 JGPJQINAASJWSL-UHFFFAOYSA-N CC1=CC(=C(O)C=C1O)C1(O)C(=O)C2=CC=CC=C2C1=O
990 0.11111111 KNWQQVYNAJVGEH-UHFFFAOYSA-N COC1=CC(O)=C(C=C1)C1(O)C(=O)C2=CC=CC=C2C1=O
991 0.11111111 YBVSRMICQGBHNO-UHFFFAOYSA-N COC1=CC(=C(O)C=C1)C1(O)C(=O)C2=CC=CC=C2C1=O
992 0.11111111 PFUWUQLIZHSOJM-UHFFFAOYSA-N COC1=CC=CC(=C1O)C1(O)C(=O)C2=CC=CC=C2C1=O
993 0.11111111 JKWGUNYIVFULBX-UHFFFAOYSA-N O=C(NNC1=NC2=CC=CC=C2SC1)C1=CN=CC=C1
994 0.11111111 DLTKKKXRJGEQLW-UHFFFAOYSA-N O=C(NNC1=NC2=CC=CC=C2SC1)C1=CC=NC=C1
995 0.11111111 AJKXDEAURNDLBL-UHFFFAOYSA-N ClC1=CC2=C(C=C1)N(CC=C)C(=O)N2C1=CC=CC=C1
996 0.11111111 OUNAASURYBCECC-UHFFFAOYSA-N COC1=C(OC)C(OC)=C2OC3=C(C=C(O)C=C3)C(=O)C2=C1
997 0.11111111 ZWDGBSXTMNEXQB-UHFFFAOYSA-N S1C2=CC=CC=C2C2=C1C1=C(C=C2)C=CC2=CC=CC=C12
998 0.11111111 ILZNZLJXRVKFNZ-UHFFFAOYSA-N S=C1OC(=NN1CNC1=CC=CC=C1)C1=CC=NC=C1
999 0.11111111 IHBJTADWNIJVJR-UHFFFAOYSA-N CC1=NC2=C(C=CC(Cl)=C2)C(=O)N1C1=CC=CC=C1C
1000 0.11111111 SCTCUJFYMLASAW-UHFFFAOYSA-N CCOC(=O)C1=CC2=CC3=C(OCC=C3)C(OC)=C2OC1=O
1001 0.11111111 SATGIBNNISQKBG-UHFFFAOYSA-N CC1N=C(c2ccccc2)c2cc(Cl)ccc2NC1=O
1002 0.11111111 MJHMXBDRUWSJOS-UHFFFAOYSA-N COC1=C(O)C=CC(=C1)C(=O)C(=O)C1=CC(OC)=C(O)C=C1
1003 0.11111111 AZDOZGYXOAOENF-UHFFFAOYSA-N NC(=O)C(C(C(N)=O)C1=CC=C(Cl)C=C1)C1=CC=CC=C1
1004 0.11111111 UDUHZNQIWREYAY-UHFFFAOYSA-N O=C(CC1=CC2=C(OCO2)C=C1)C1=CC2=C(OCO2)C=C1
1005 0.11111111 SCXGAVJIYIXEAJ-UHFFFAOYSA-N CCOCCOC(=O)C1=CC(=CC(=C1)[N+]([O-])=O)[N+]([O-])=O
1006 0.11111111 ASCGRTRXLPGZIQ-UHFFFAOYSA-N ClC1=CC=C(C=C1)C1CN=NC1C(=O)C1=CC=CC=C1
1007 0.11111111 YLWSSEWYRMDPDD-UHFFFAOYSA-N COC1=CC2=C(NCCO)C3=C(C=C(Cl)C=C3)N=C2C=C1
1008 0.11111111 VXNCOOKYLVSREY-UHFFFAOYSA-N CC(C)CCC1=C(C)C2=C(C)C(Cl)=CC(Cl)=C2O1
1009 0.11111111 KKXGJWOVAOLBEV-UHFFFAOYSA-N COC1=CC=C(C=C1)C(=O)C1(O)OC2=CC=CC=C2C1=O
1010 0.11111111 JOJZXBWBRRNHHU-UHFFFAOYSA-N ClC1(C(CC2=CC=CC=C2)N=NC1=O)C1=CC=CC=C1
1011 0.11111111 OGMJQNNUDWUOLS-UHFFFAOYSA-N OCCCCOC(=O)C1=CC(=CC(=C1)[N+]([O-])=O)[N+]([O-])=O
1012 0.11111111 JQIAWSJRJZCLEF-UHFFFAOYSA-N CN(C)C(=S)OC1=CC=C(OC(=S)N(C)C)C=C1
1013 0.11111111 OHGINNVUDOOLSX-UHFFFAOYSA-N CN(C)C(=O)SC1=CC=C(SC(=O)N(C)C)C=C1
1014 0.11111111 JRESYFJMBVQSRW-UHFFFAOYSA-N SCCNC(=O)C1=CC=C(C=C1)C(=O)NCCS
1015 0.11111111 BYVCJUHROBDLAU-UHFFFAOYSA-N COC1OC(C)C(O)C1N1C=NC2=C(Cl)N=CN=C12
1016 0.11111111 UYAWTTOPWPXQRG-UHFFFAOYSA-N CCOC(=O)C(C(=O)OCC)=C1C(=O)C2=CC=CC=C2C1=O
1017 0.11111111 AWOWDYXWZZHSBC-UHFFFAOYSA-N NC(=O)CC1=C(Cl)N(C2=CC=CC=C12)C1=CC=CC=C1
1018 0.11111111 BYLRNYNRGXIPPV-UHFFFAOYSA-N CCN1C(=O)NC2=CC=C(Cl)C=C2C1(O)C1=CC=CC=C1
1019 0.11111111 MWGSAYPAFJYDFO-UHFFFAOYSA-N CCNC1=C2C(=NS1)N(CC1=CC=CC=C1)C(=O)NC2=O
1020 0.11111111 ZIHLVYWZAFLJKQ-UHFFFAOYSA-N CC1(Cl)C(=N[N+]([O-])=C1C1=CC=CC=C1)C1=CC=CC=C1
1021 0.11111111 ISQPNXLLSGKPHR-UHFFFAOYSA-N COC1=C(O)C(=CC2(C1C(=O)c1c(O)cccc1C2=O)O)C
1022 0.11111111 KJJNDJAXTRLOOD-UHFFFAOYSA-N NCCN1C(=O)C2=CC=CC=C2C1(O)C1=CC=C(Cl)C=C1
1023 0.11111111 UDEFHBVMJUDEKP-UHFFFAOYSA-N [H]C12CCC(C1)(OS(=O)(=O)C(F)(F)F)C(=C)C2(C)C
1024 0.11111111 KNNPVLGXUKWPMQ-UHFFFAOYSA-N OCC1=CC2=C(OCO2)C=C1C1=CC2=C(OCO2)C=C1CO
1025 0.11111111 VAXBLYWAVAIJJJ-UHFFFAOYSA-N OC(=O)C1=CC=C(OCCOC2=CC=C(C=C2)C(O)=O)C=C1
1026 0.11111111 OCTOUTVGBYMWGI-UHFFFAOYSA-N COC1=CC(=O)OC(C=CC2=CC3=C(OCO3)C=C2)=C1OC
1027 0.11111111 YWXPAQMIMTVTPO-UHFFFAOYSA-N COC1=CC=C(C=C1)C1C(C#N)C(=N)SC(=N)C1C#N
1028 0.11111111 BLGQQAWSNWKPDA-UHFFFAOYSA-N CCOC1=C(OCC)C=C2C(OC(=O)C=C2C(F)(F)F)=C1
1029 0.11111111 WFFWEEOVGFHGGZ-UHFFFAOYSA-N CC1=CC2=C(C=C1)N=C(CCl)[N+]([O-])=C2C1=CC=CC=C1
1030 0.11111111 KKRDHOHXRPHWRL-UHFFFAOYSA-N COC1=C(O)C=CC(=C1)C1=CC(=O)C2=C(O1)C=CC(O)=C2
1031 0.11111111 STIANAQMZNMIPR-UHFFFAOYSA-N CC1=CC=C(C=C1)C1=NOC(=N1)C1=CC(Cl)=C(C)C=C1
1032 0.11111111 XAIPIJFEACIWEQ-UHFFFAOYSA-N OC(=O)C1=CC=CC=C1OCCOC1=CC=CC=C1C(O)=O
1033 0.11111111 PNJMLUNYAHIRPH-UHFFFAOYSA-N COc1c2C(=O)C3C(=CC=CC3(C(=O)c2cc(c1O)C)O)O
1034 0.11111111 FGHALKDSCVZDOE-UHFFFAOYSA-N CC(=O)CSC1=NC=NC2=C1C=NN2C1=CC=CC=C1
1035 0.11111111 WUFFYAFXNGRHNO-UHFFFAOYSA-N ClC1=CC=C(C=C1)C12NCCN1C(=O)C1=CC=CC=C21
1036 0.11111111 YWKFLXFRCZYQCM-UHFFFAOYSA-N S1C2=CC3=CC=CC=C3C=C2C2=CC3=CC=CC=C3C=C12
1037 0.11111111 LRWWEKWNESRKJV-UHFFFAOYSA-N O=C(N1N=NC2=CC=CC=C12)C1=CC2=CC=CC=C2N1
1038 0.11111111 OZHLXITVGGWFEF-UHFFFAOYSA-N CC1=CC=C(C=C1)N1C(CCl)=NC2=CC=CC=C2C1=O
1039 0.11111111 GBPUTRPDZPPGRV-UHFFFAOYSA-N OCC1=C(Cl)N(N=C1C1=CC=CC=C1)C1=CC=CC=C1
1040 0.11111111 WJJQPFJVNFWGBX-UHFFFAOYSA-N S=C(NCC1=CC=CO1)NC1=CC2=CN=CN=C2C=C1
1041 0.11111111 AFCJRSVBONSNTR-UHFFFAOYSA-N COC1=CC2=C(C=C1)C(=O)C(=CO2)C1=CC(O)=C(O)C=C1
1042 0.11111111 OVBDEIYPVRAAKR-UHFFFAOYSA-N CC1=CC=C(SC2=CC=C(O2)C=NN2C=NN=C2)C=C1
1043 0.11111111 SQQNYFMYKXCRKD-UHFFFAOYSA-N OC1=CC=C(C(=O)C=CC2=CC=C3OCOC3=C2)C(O)=C1
1044 0.11111111 MHQOXINERZNLAY-UHFFFAOYSA-N CN1C(SC2=CC=CC=C12)N=NC(=O)C1=CC=NC=C1
1045 0.11111111 YXSIRDNCIOAHJL-UHFFFAOYSA-N CC1=CC(=O)C(C=C1Cl)=C1CC=NN1C1=CC=CC=C1
1046 0.11111111 JMSZUICBWWUJAD-UHFFFAOYSA-N CC1=C(CCO)SC=[N+]1CC(=O)C1=CC=CC=C1
1047 0.11111111 DZJUMBZKYYNLDX-UHFFFAOYSA-N O=C(CSCC1=CC=CC=C1)CSCC1=CC=CC=C1
1048 0.11111111 LWGUKTSVKFADQN-UHFFFAOYSA-N OCCCCCCCCCCI
1049 0.11111111 XTYUGYARYWRLMQ-UHFFFAOYSA-N CNC(=O)C1=CC=CC2=C(Cl)C3=CC=CC(C)=C3N=C12
1050 0.11111111 MUYAUELJBWQNDH-UHFFFAOYSA-N COC1=C(O)C=CC(=C1)C1=COC2=C(C=CC(O)=C2)C1=O
1051 0.11111111 NGFAVBCGXZXXRT-UHFFFAOYSA-N ClC1=CC=C(CCOC2=C3C=CC=CC3=NC=N2)C=C1
1052 0.11111111 RJTVFWMMZAQXER-UHFFFAOYSA-N CCCCCCCCC(O)CI
1053 0.11111111 QNMVACRLWXFDIH-UHFFFAOYSA-N CC1=CC=C(S1)C(C1=CC=C(C)S1)C1=CC=CC=C1
1054 0.11111111 JHOUHKATBBAEKU-UHFFFAOYSA-N CC1=CC2C(=NC3=CC=C(Cl)C=C3)C(=O)N=C2C(C)=C1
1055 0.11111111 BWSOQDLTYBKLTM-UHFFFAOYSA-N CC1=C(C(=O)OC2=C1C=CC(O)=C2)C1=C(O)C=C(O)C=C1
1056 0.11111111 IAWYWVVBKGWUEP-UHFFFAOYSA-N O=C(OCC1=CC=CC=C1)OOC(=O)OCC1=CC=CC=C1
1057 0.11111111 FYMZJUSSDXNLLK-UHFFFAOYSA-N CC1=NC2=C(C=CC(OCC3=CC=CC=C3)=C2)C(Cl)=N1
1058 0.11111111 RBGGMRJKTMAEGJ-UHFFFAOYSA-N OC(=O)CC1=CC2=C(OCO2)C=C1C(=O)C1=CC=CC=C1
1059 0.11111111 PZLNOMXSVZFRJB-UHFFFAOYSA-N CCOP(=O)(CC1=CC2=CC=CC=C2S1)OCC
1060 0.11111111 TXMKWLMXNSUAPQ-UHFFFAOYSA-N OC1(N2CCN=C2C2=CC=C(Cl)C=C12)C1=CC=CC=C1
1061 0.11111111 VXKCVRJEEKYRCI-UHFFFAOYSA-N CN(C(C)=O)C1=C2C=C(Cl)C=CC2=NC2=CC=CC=C12
1062 0.11111111 QGKILWCUFQLQPC-UHFFFAOYSA-N CN(C(C)=O)C1=C2C=CC=C(Cl)C2=NC2=CC=CC=C12
1063 0.11111111 CEBUKCVJNWHMJE-UHFFFAOYSA-N CN1C(=CC2=CC=CC=C12)C(=O)NC1=CC=C(Cl)C=C1
1064 0.11111111 XLDRMQNTBSACCJ-UHFFFAOYSA-N S1C2=CC=CC=C2C2=C3C1=CC=CC3=CC1=CC=CC=C21
1065 0.11111111 LIJGBEOGFJMVLY-UHFFFAOYSA-N CN1N=C(C(O)=C1C1=CC=C(Cl)C=C1)C1=CC=CC=C1
1066 0.11111111 KXHQMADJUBBPRC-UHFFFAOYSA-N CC1=CC(=CC=C1)N1C(C)=NC2=C(C=CC(Cl)=C2)C1=O
1067 0.11111111 NIIKVEMBLQWGMF-UHFFFAOYSA-N CC1=CC=C(C=C1)N1C(C)=NC2=C(C=CC(Cl)=C2)C1=O
1068 0.11111111 VOLQKIUWZXBTNB-UHFFFAOYSA-N ClC1=CC(C(=O)C2=CC=CC=C2)=C(C=C1)C1=NCCN1
1069 0.11111111 OETSANFHEJPBHW-UHFFFAOYSA-N COC1=C(O)C=C2OC(=CC(=O)C2=C1)C1=CC=C(O)C=C1
1070 0.11111111 XFCMFSCCYUTDMB-UHFFFAOYSA-N CCN1C(=O)N=C(C2=CC=CC=C2)C2=C1C=CC(Cl)=C2
1071 0.11111111 LKAWAWKGIOUECP-UHFFFAOYSA-N OC1=CC=C(Cl)C=C1C(N1C=CN=C1)C1=CC=CC=C1
1072 0.11111111 CVICOXSKVBRPGG-UHFFFAOYSA-N COC1=C(O)C=C(O)C2=C1OC(C(O)C2=O)C1=CC=CC=C1
1073 0.11111111 CBBDCBONPMJYAG-UHFFFAOYSA-N CCOP(=O)(CC1=CSC2=CC=CC=C12)OCC
1074 0.11111111 TUSGXKVWDJGRSU-UHFFFAOYSA-N COC1=C(O)C=C(C=C1)C1=CC(=O)C2=C(O)C=CC=C2O1
1075 0.11111111 YQABHAHJGSNVQR-UHFFFAOYSA-N COC1=C2C(=O)C=C(OC2=CC(O)=C1)C1=CC=C(O)C=C1
1076 0.11111111 RVPKEBCJEVPBGQ-UHFFFAOYSA-N COC1=C(O)C(O)=C2OC=C(C(=O)C2=C1)C1=CC=CC=C1
1077 0.11111111 ZKIRUZFPHVDLAF-UHFFFAOYSA-N COc1c(C(=O)O)c(cc(c1O)C)C(=O)c1cccc(c1)O
1078 0.11111111 SDQHSELMPRKHFH-UHFFFAOYSA-N CC(C)C(=O)C1=C(NC(=O)C2=CC=NC=C2)C=CC(Cl)=C1
1079 0.11111111 OHVYSMFCYKJUJY-UHFFFAOYSA-N CN(C)CCN1C=C2C(=C1)C(=O)C1=C(C=CC=C1Cl)C2=O
1080 0.11111111 FTIVNQNUQCZQMG-UHFFFAOYSA-N CC(=O)N1CCN(CC1)C1=C(C=CC(Cl)=N1)[N+]([O-])=O
1081 0.11111111 KETHROPSTHFXHY-UHFFFAOYSA-N CC(=O)C1=CC2=C(C=CN=C2Cl)N1CC1=CC=CC=C1
1082 0.11111111 KJJNDJAXTRLOOD-UHFFFAOYSA-N NCCN1C(=O)C2=CC=CC=C2C1(O)C1=CC=C(Cl)C=C1
1083 0.11111111 CEQDHXQNBLNSAO-UHFFFAOYSA-N O=C(CC1=CC=CC=C1)CC(C#N)(C#N)C(C#N)C#N
1084 0.11111111 DUYDQDZHKRYXRM-UHFFFAOYSA-N CC(=O)C1=CC2=C(C=C1)N=C(CC1=CC=C(Cl)C=C1)N2
1085 0.11111111 NPQSHWHFJZKUJC-UHFFFAOYSA-N COC1=C(OC)C2=C(OC3=CC=CC=C3C2=O)C(OC)=C1O
1086 0.11111111 XLLZUOBXTOFPDA-UHFFFAOYSA-N COC1=CC=CC2=C1C(=O)C1=C(C(O)=C(CO)C=C1)C2=O
1087 0.11111111 ASDAACPLTHDPRW-UHFFFAOYSA-N COC1=C(O)C2=C(OC=C(C2=O)C2=CC=CC=C2)C=C1O
1088 0.11111111 COJFHZGUKBENGW-UHFFFAOYSA-N O=c1ccc2c(o1)cc1c(c2OCC2OC2(C)C)C2C(O1)O2
1089 0.11111111 GIRXBVAVTBVNDY-UHFFFAOYSA-N COCOC1=CC2=C(C(O)=C1)C(=O)C1=CC=CC=C1C2=O
1090 0.11111111 RYEUCWVLPGWHQO-UHFFFAOYSA-N S1C(=CC=C1C#CC1=CC=CC=C1)C#CC1=CC=CC=C1
1091 0.11111111 XXJVKSWOPPWUQS-UHFFFAOYSA-N C1CSC(C2=CC=CC=C2)=C(SC1)C1=CC=CC=C1
1092 0.11111111 RSVSHBISQDLBEZ-UHFFFAOYSA-N OCC(O)CNC(=O)C1=CC(=CC(=C1)C(O)=O)[N+]([O-])=O
1093 0.11111111 WJBFLBXFMIUMQW-UHFFFAOYSA-N COC1=C2OC(C)=C(C(C)=O)C(=O)C2=C(OC)C2=C1OC=C2
1094 0.11111111 QVHSBHSFOWETOR-UHFFFAOYSA-N O=c1ccc2c(o1)C1OC31C(=C2OCC1OC1(C)C)C=CO3
1095 0.11111111 FTKBCHASMGCLLN-UHFFFAOYSA-N CC1=CC=C2OC(C(=O)C(=O)C2=C1)C1=CC=C(O)C(O)=C1
1096 0.11111111 PTLKNYWOXUZWHP-UHFFFAOYSA-N CCOC1=CC2=C(OC3=C(C=CC(=C3)C(O)=O)C2=O)C=C1
1097 0.11111111 HPUNODDUIJGXHV-UHFFFAOYSA-N COC1=CC(CS(C)=O)=CC=C1C1=NC2=C(N1)C=NC=N2
1098 0.11111111 YVKHXBLYUWHHLM-UHFFFAOYSA-N CC1=CC=C(C=C1)C1=NNC(=C1)C(=O)NC1=NC=CS1
1099 0.11111111 REUVKJRHQKXNRH-UHFFFAOYSA-N CCCC(CCI)OC(C)(C)C
1100 0.11111111 PHIQWRMYHKZDLS-UHFFFAOYSA-N CN(C)C(=O)NC1=CC=C(C=C1)C(=O)C1=CC=C(Cl)C=C1
1101 0.11111111 LRXZHLAISUSLNG-UHFFFAOYSA-N CN(C)C(=O)NC1=CC(Cl)=C(C=C1)C(=O)C1=CC=CC=C1
1102 0.11111111 XDTYDXWOOWPLAF-UHFFFAOYSA-N O=C1Oc2cc3occc3c(c2C2C1O2)OCC1OC1(C)C
1103 0.11111111 YFWQNENHMSGIBO-UHFFFAOYSA-N COC1=C(OC)C=C2C(=O)C3=C(C=CC=C3O)C(=O)C2=C1
1104 0.11111111 ALPUBSTYLMOQBO-UHFFFAOYSA-N CC1=CC=CC(C)=C1N=C1SCCN1S(C)(=O)=O
1105 0.11111111 QZYAQRJJGPOBHO-UHFFFAOYSA-N CC1(COCC(F)(F)C(F)(F)C(F)(F)F)COC1
1106 0.11111111 LTJPXISZAPAXOZ-UHFFFAOYSA-N CC1=C(C)C(=CN1C1=CC=NC2=CC=CC=C12)C(Cl)=O
1107 0.11111111 YOBJHQQHLVWQGD-UHFFFAOYSA-N O=c1ccc2c(o1)C=C1C3(C2(OCC2OC2(C)C)O3)C=CO1
1108 0.11111111 HBJOXUGRAADXAU-UHFFFAOYSA-N COC1=C2C(O)=CC3=C(C(=O)C=CC3=O)C2=C(OC)C=C1
1109 0.11111111 LFCCLCXRFRDXTN-UHFFFAOYSA-N COC1=CC(C(O)=O)=C(C=C1)C1=C(C=C(OC)C=C1)C(O)=O
1110 0.11111111 FUGYQGXYGJQPQY-UHFFFAOYSA-N COC1=CC=C(OC2=COC3=C(C=CC(O)=C3)C2=O)C=C1
1111 0.11111111 KWGMDIDUQWHRMQ-UHFFFAOYSA-N COC1=CC(OC2=COC3=C(C=CC(O)=C3)C2=O)=CC=C1
1112 0.11111111 CZACKYMYCASXIR-UHFFFAOYSA-N COC1=CC=CC=C1OC1=COC2=C(C=CC(O)=C2)C1=O
1113 0.11111111 HKDONCIOPSJLKV-UHFFFAOYSA-N FC1=CC=CC=C1C(=O)N1CCN(CC1)C(=O)CCl
1114 0.11111111 OFKCXYZCSHKCQA-UHFFFAOYSA-N FC1=CC=C(C=C1)C(=O)N1CCN(CC1)C(=O)CCl
1115 0.11111111 PLXNLIYOHXPLQP-UHFFFAOYSA-N CC1=CC(C(=O)C2=CC=CC=C2Cl)=C(N)C(C#N)=C1C
1116 0.11111111 ZZYBHHNJKOJOFL-UHFFFAOYSA-N COC1=CC(Cl)=CC2=C1N=C(C=C2N)C1=CC=CC=C1
1117 0.11111111 NVFVNDMWSYZXAB-UHFFFAOYSA-N COC1=C2C(N)=CC(=NC2=C(Cl)C=C1)C1=CC=CC=C1
1118 0.11111111 ZTHLHHDJRXJGRX-UHFFFAOYSA-N COC1=C(O)C(O)=C2C(=O)C=C(OC2=C1)C1=CC=CC=C1
1119 0.11111111 SWSXWKLDYGYJJJ-UHFFFAOYSA-N COC1=CC=C(C=C1)C1=CN2N=CC(C(N)=S)=C2N=C1
1120 0.11111111 DUUQFXWFSMTYOG-UHFFFAOYSA-N COC1=C(O)C=CC(=C1)C1=CC(OC(F)(F)F)=CC=C1
1121 0.11111111 MGHSRQPYTITFAX-UHFFFAOYSA-N COC1=C(O)C=C(C=C1)C1=CC(OC(F)(F)F)=CC=C1
1122 0.11111111 RLCAJCSQGHPXMH-UHFFFAOYSA-N COC1=CC(=CC(O)=C1)C1=CC(OC(F)(F)F)=CC=C1
1123 0.11111111 FVTIJDCEOSSQJU-UHFFFAOYSA-N COC1=C(O)C=CC(=C1)C1=CC=C(OC(F)(F)F)C=C1
1124 0.11111111 PZVARHNFDBLJLV-UHFFFAOYSA-N COC1=C(O)C=C(C=C1)C1=CC=C(OC(F)(F)F)C=C1
1125 0.11111111 UDRVVUILZJPFOD-UHFFFAOYSA-N COC1=CC(=CC(O)=C1)C1=CC=C(OC(F)(F)F)C=C1
1126 0.11111111 WDNNBUYJOYERBW-UHFFFAOYSA-N OCC1=CC=CC=C1C1=CC(O)=CC(OC(F)(F)F)=C1
1127 0.11111111 SINIVHUEZCUVIC-UHFFFAOYSA-N OCC1=CC(=CC=C1)C1=CC(O)=CC(OC(F)(F)F)=C1
1128 0.11111111 RXMNDXBDSCWLNB-UHFFFAOYSA-N OCC1=CC=C(C=C1)C1=CC(O)=CC(OC(F)(F)F)=C1
1129 0.11111111 LMHBRTQFCWXEMU-UHFFFAOYSA-N COC1=CC=CC=C1C1=CC(O)=CC(OC(F)(F)F)=C1
1130 0.11111111 MQRSFHTUUGLYKT-UHFFFAOYSA-N COC1=CC=CC(=C1)C1=CC(O)=CC(OC(F)(F)F)=C1
1131 0.11111111 VIYXXJXJHKOJAX-UHFFFAOYSA-N COC1=CC=C(C=C1)C1=CC(O)=CC(OC(F)(F)F)=C1
1132 0.11111111 DJDFEECXTUYMNC-UHFFFAOYSA-N CC1=CC=C(C=C1)N=NC(Cl)C(=O)OCC1=CC=CC=C1
1133 0.11111111 RLCMSPXFOMTWQL-UHFFFAOYSA-N COC1=CC=C(C=C1)C1=NC2=CC=CC(C)=C2C(Cl)=N1
1134 0.11111111 SBQDBXIVANEOPQ-UHFFFAOYSA-N COC1=CC=C(C=C1)C1=NC2=C(C=C(C)C=C2)C(Cl)=N1
1135 0.11111111 CLSJJYHEGNASDC-UHFFFAOYSA-N FC(F)C(F)(OCC1=CC=C(C=C)C=C1)C(F)(F)F
1136 0.11111111 GSCXBVBEPAGERQ-UHFFFAOYSA-N ClC1=CC=C(NCC2=CC(=O)NC3=CC=CC=C23)C=C1
1137 0.11111111 ZLZOYFLSGQRGMG-UHFFFAOYSA-N OC1=C(CNC2=CC=CC=C2Cl)C=CC2=C1N=CC=C2
1138 0.11111111 SZGNXFGJMDIUTD-UHFFFAOYSA-N COC1=CC(=CC(C2=CC=C(C=C2)C(O)=O)=C1OC)C(O)=O
1139 0.11111111 ZXIAZGFVKDPFJJ-UHFFFAOYSA-N CC(C)N1CCN(CC1)C1=NC=C(Br)C=N1
1140 0.11111111 BKVQXAGWCJBYRG-UHFFFAOYSA-N OC(=O)C1=C(O)C=C(O)C(C=CC(=O)C2=CC=CC=C2)=C1
1141 0.11111111 HPSPCMSCDNHZJM-UHFFFAOYSA-N COC1=C(O)C=CC(C=C2OC3=C(C=CC(O)=C3)C2=O)=C1
1142 0.11111111 RCWDUHSZBVOMOD-UHFFFAOYSA-N Oc1cc2c(o1)cc1c(c2OCC2OC2(C)C)ccc(=O)o1
1143 0.11111111 MJJDDXMPICJWCP-UHFFFAOYSA-N CNC1=NC=CN2C(=CN=C12)C1=CC=C(C=C1)S(C)(=O)=O
1144 0.11111111 AVFXECNNRHGJSC-UHFFFAOYSA-N OCC1C2=C(C=CC(=C2)C(O)=O)C2=C1C=C(C=C2)C(O)=O
1145 0.11111111 MFTZELWHZKKYQF-UHFFFAOYSA-N CC1=C(F)C=CC(=N1)C(=O)C(=O)C1=CN2N=CN=C2C=C1
1146 0.11111111 KINCOWFYZXMXMF-UHFFFAOYSA-N CC1=NC2=CC=CC=C2C(=O)N1C1=C(C)C=CC(Cl)=C1
1147 0.11111111 UZSFQGOVRKVDMA-UHFFFAOYSA-N Oc1cc2c(oc1=O)cc1c(c2OCC2OC2(C)C)cco1
1148 0.11111111 JAWBMNNZVFNECQ-UHFFFAOYSA-N CC1=Nc2ccccc2C(=O)N1c1c(C)cccc1Cl
1149 0.11111111 JITAAWJDVCUJPO-UHFFFAOYSA-N C[Si]1(C)O[Si](C)(C)O[Si](C)(O1)C1=CC=CC=C1
1150 0.11111111 KJJNDJAXTRLOOD-UHFFFAOYSA-N NCCN1C(=O)C2=CC=CC=C2C1(O)C1=CC=C(Cl)C=C1
1151 0.11111111 AMSVUUUSBNVAFM-UHFFFAOYSA-N COC1=C(O)C=C(C=C1O)C1=CC(=O)C2=CC=CC=C2O1
1152 0.11111111 LCVLMENHMFQHAG-UHFFFAOYSA-N OC(=O)C=CC1=CC=CC=C1C(=O)C1=C(O)C=C(O)C=C1
1153 0.11111111 MQFUGENCLGAACB-UHFFFAOYSA-N OC(=O)C=CC1=CC=C(C=C1)C(=O)C1=C(O)C=C(O)C=C1
1154 0.11111111 VBEAGQKTGVWXJW-UHFFFAOYSA-N CN1C2=C(C=CC(Cl)=C2)C(=NCC1=O)C1=CC=CC=C1
1155 0.11111111 XHBSWQINERAINE-UHFFFAOYSA-N CC(=C)C(=O)COC1=C2OC(=O)C=CC2=CC2=C1OC=C2
1156 0.11111111 MCCICLHYQKULJG-UHFFFAOYSA-N CC1=NC2=CC=CC=C2C(=O)N1C1=C(C)C(Cl)=CC=C1
1157 0.11111111 RJZXLKDGUVNJLR-UHFFFAOYSA-N CC1=NC2=CC=CC=C2C(=O)N1C1=C(C)C=C(Cl)C=C1
1158 0.11111111 OKZDPTMCZVSTDW-UHFFFAOYSA-N COC1=C(O)C=CC(=C1)C1COC2=CC(O)=CC(O)=C2C1=O
1159 0.11111111 NBDOMKXVGZMESP-UHFFFAOYSA-N CCCSC=C1C2=CC=CC=C2SC2=CC=CC=C12
1160 0.11111111 JFNCOYXPHARAMI-UHFFFAOYSA-N S1C2=C(C3=C1C=CC1=CC=CC=C31)C1=CC=CC=C1C=C2
1161 0.11111111 LWGUKTSVKFADQN-UHFFFAOYSA-N OCCCCCCCCCCI
1162 0.11111111 AYFHMKOYBMQRLH-UHFFFAOYSA-N OC1=CC=C(C=C(C(=O)OCC#C)C(=O)OCC#C)C=C1
1163 0.11111111 RTSZMXOCKLDXLI-UHFFFAOYSA-N C1CSCCCSCC2=CC=CC(CSC1)=C2
1164 0.11111111 KXQWVZMAEKEYEC-UHFFFAOYSA-N COc1ccc2C(=O)C(Oc3ccccc3)C(=O)Oc2c1
1165 0.11111111 YCCVZGIZHCFQIV-UHFFFAOYSA-N CC(C)(C)OC(=O)OC1=C(C=CC=C1[N+]([O-])=O)[N+]([O-])=O
1166 0.11111111 HBEJMBQIOQUAHZ-UHFFFAOYSA-N CC1=C(OC2=CC3=C(OCO3)C=C12)C1=C(O)C=C(O)C=C1
1167 0.11111111 OAKGLGFKWLKCCJ-UHFFFAOYSA-N OCC1OC(N2C=CC(=O)NC2=O)C(=CC(O)=O)C1O
1168 0.11111111 WFZJIRPWBRNQEX-UHFFFAOYSA-N OC(=O)CC1=C2OC(=CC(=O)C2=CC=C1)C1=CC=CCO1
1169 0.11111111 FDXIVRQIMPXJGE-UHFFFAOYSA-N OC1=CC=CC=C1C(=O)OCCOC(=O)C1=CC=CC=C1O
1170 0.11111111 JIOAGLRJGRWZLC-UHFFFAOYSA-N O=c1ccc2c(o1)c(O)c1c(c2OCC2OC2(C)C)cco1
1171 0.11111111 ADWXQQQPHKAZOT-UHFFFAOYSA-N C[Si](C)(O)CCCC1=C(F)C(F)=C(F)C(F)=C1F
1172 0.11111111 XNUPFJCITDHRAQ-UHFFFAOYSA-N C1CSC(S1)(C=CC1=CC=CC=C1)C1=CC=CC=C1
1173 0.11111111 GIKFGQKUWRSIDT-UHFFFAOYSA-N CC(C)=CC(CC(Cl)=C)S(=O)(=O)C1=CC=CC=C1
1174 0.11111111 JIUUSLIAEPHQJS-UHFFFAOYSA-N CC(=O)OCC1=C(COC(C)=O)C(=O)C2=CC=CC=C2C1=O
1175 0.11111111 DNJBROPDJZIZBL-UHFFFAOYSA-N CC(C)=C=C(SC1=CC=CC=C1)SC1=CC=CC=C1
1176 0.11111111 GRLPZCKBVPDXSB-UHFFFAOYSA-N OC(=O)C1=C(OCC#C)C=C(OCC#C)C=C1OCC#C
1177 0.11111111 USDDXAWUEQICOR-UHFFFAOYSA-N COC1=CC2=C(OCO2)C=C1C#CC1=C(O)C=C(O)C=C1
1178 0.11111111 UYXFCCSCFWAAHW-UHFFFAOYSA-N COC1=CC=C(C=C1)C1=C(C(C)=O)C(=O)OC(=O)C1C(C)=O
1179 0.11111111 TUHZSAMZLSXWQI-UHFFFAOYSA-N COC1=C(O)C=CC(OC2=CC=C(C=C2)C(F)(F)F)=C1
1180 0.11111111 CYXTUUKFDGMPTC-UHFFFAOYSA-N OC(=O)C1=CC=CC(C=CC(=O)C2=C(O)C=CC=C2O)=C1
1181 0.11111111 JGOUVDVWCXVORI-UHFFFAOYSA-N OC1=C(OCC2=CC=CC=C2)C=C2OC(=O)C=CC2=C1O
1182 0.11111111 SFQIENSVFMMKCD-UHFFFAOYSA-N CC1=C(O)C=CC2=C1OC=C(C2=O)C1=C(O)C(O)=CC=C1
1183 0.11111111 WHENVQNHNWHFQQ-UHFFFAOYSA-N CN(C)C(=O)C1=CC=CC2=C(Cl)C3=CC=CC=C3N=C12
1184 0.11111111 WZMZINSPWIGYKX-UHFFFAOYSA-N [O-][N+](=O)C1=CC=C(N=NCC(CC#N)CC#N)C(=C1)[N+]([O-])=O
1185 0.11111111 NKFVZPPCCPPGQX-UHFFFAOYSA-N CN1N=C(C(O)=C1C1=CC=CC=C1Cl)C1=CC=CC=C1
1186 0.11111111 MCWGALOBIOENGQ-UHFFFAOYSA-N CN1N=C(C(O)=C1C1=CC=CC=C1)C1=CC=C(Cl)C=C1
1187 0.11111111 WFJYCRKMQGDDIY-UHFFFAOYSA-N CN1N=C(C(O)=C1C1=CC=CC=C1)C1=CC=CC=C1Cl
1188 0.11111111 RHACEINAFSEPBJ-UHFFFAOYSA-N S1C2=C(C=CC3=CC=CC=C23)C2=C1C1=CC=CC=C1C=C2
1189 0.11111111 DLXIJJURUIXRFK-UHFFFAOYSA-N COC1=CC=C(C=C1)C1=COC2=C(C=CC(O)=C2O)C1=O
1190 0.11111111 KBDUMZXQRUCDSI-UHFFFAOYSA-N S1C2=CC=CC=C2C2=C1C=C1C=CC3=CC=CC=C3C1=C2
1191 0.11111111 YJSCODYYEYNBBC-UHFFFAOYSA-N OCCOC1=CC=CC2=C1C(=O)C1=C(C=CC=C1O)C2=O
1192 0.11111111 JXEDXGJWZDVCHQ-UHFFFAOYSA-N C=CC1=CC=C(SCSC2=CC=C(C=C)C=C2)C=C1
1193 0.11111111 GDBRLJQTLSLZLH-UHFFFAOYSA-N S1C2=CC=CC=C2C2=C1C=C1C(C=CC3=CC=CC=C13)=C2
1194 0.11111111 OPWUVOPHCMWWGJ-OAGGEKHMSA-N C12C=C(O)C=CC=1[C@@H](O)[C@@H]1OCC3C=C(O)C(O)=CC=3[C@H]1O2
1195 0.11111111 MGMCZTQJWSCLBI-UHFFFAOYSA-N C[Si](C)(C1=CC=CC=C1)C(F)(F)C(O)C(F)(F)F
1196 0.11111111 UEMQUGOKGBUDGQ-UHFFFAOYSA-N COC1=CC=C(NC2=CC(Cl)=NC3=CC=CC=C23)C=C1
1197 0.11111111 FNXNNWDIHNIVBU-UHFFFAOYSA-N CCCSC1=C(C#N)C(C2=CC=CO2)=C(C#N)C(N)=N1
1198 0.11111111 VDFNDGBUMJWCPT-UHFFFAOYSA-N COC1=C(C=CC(=C1)S(C)=O)C1=NC2=C(N1)N=CC(N)=C2
1199 0.11111111 AHQBWVOYDHYAEL-UHFFFAOYSA-N COC1=C(C=CC(=C1)S(C)=O)C1=CN2C=C(N)C=NC2=N1
1200 0.11111111 SCEGMVZBALJQBV-UHFFFAOYSA-N COC1=CC=C(NC2=C3C=CC(Cl)=CC3=NC=C2)C=C1
1201 0.11111111 YXJIPDGYMFBWAF-UHFFFAOYSA-N OC(CC1=CC=CC=C1)CC(O)(C(F)(F)F)C(F)(F)F
1202 0.11111111 OPWUVOPHCMWWGJ-PMPSAXMXSA-N C12C=C(O)C=CC=1[C@@H](O)[C@@H]1OCC3C=C(O)C(O)=CC=3[C@@H]1O2
1203 0.11111111 KINCOWFYZXMXMF-UHFFFAOYSA-N CC1=NC2=CC=CC=C2C(=O)N1C1=C(C)C=CC(Cl)=C1
1204 0.11111111 JYWSHPMZFVPRRF-UHFFFAOYSA-N OCC1OC(C(Cl)C1O)N1C=NC2=C1NC=NCC2O
1205 0.11111111 WFUDIFIPSUNIFY-UHFFFAOYSA-N OC1=C(Cl)C=C(F)C(=C1)N1NC2CCCCC2C1=O
1206 0.11111111 MLOREYFCGKCPBG-UHFFFAOYSA-N CC(=C)C(COC1=C2OC(=O)C=CC2=CC2=C1OC=C2)OO
1207 0.11111111 MCCICLHYQKULJG-UHFFFAOYSA-N CC1=NC2=CC=CC=C2C(=O)N1C1=C(C)C(Cl)=CC=C1
1208 0.11111111 YGGVMFRFCYCREZ-UHFFFAOYSA-N CC1=CC(Cl)=C(C=C1)N1C(C)=NC2=CC=CC=C2C1=O
1209 0.11111111 UKVCWXQPMRARHZ-UHFFFAOYSA-N CCCCOC(=O)OC1=C(C=C(C=C1)N(=O)=O)N(=O)=O
1210 0.11111111 AQPFFYOIRKEBDI-OAGGEKHMSA-N C12C=C(O)C=CC=1[C@@H](O)[C@@H]1OCC3C(O)=C(O)C=CC=3[C@H]1O2
1211 0.11111111 OECIBMLUZYCUSQ-UHFFFAOYSA-N COC1=CC2=C(C3C=COC3O2)C2=C1C(CCO)=CC(=O)O2
1212 0.11111111 WMYHLRHZWVPRCI-UHFFFAOYSA-N ClC1C(=O)C(=O)C2=CC=CN=C2C1=NC1CC2CCC1C2
1213 0.11111111 OYWHYTUIHQDEED-UHFFFAOYSA-N OC1(N2CCN=C2C2=CC=CC=C12)C1=CC(Cl)=CC=C1
1214 0.11111111 KGXSWLWIHQIERE-UHFFFAOYSA-N OC1(N2CCN=C2C2=C1C(Cl)=CC=C2)C1=CC=CC=C1
1215 0.11111111 OBIFJVJISZOGEC-UHFFFAOYSA-N NCC1(O)C(=O)N(CC2=CC=C(Cl)C=C2)C2=CC=CC=C12
1216 0.11111111 USWUWAGJWLNXBZ-UHFFFAOYSA-N CC(C(O)C1=CC=CC=C1)C(O)(C(F)(F)F)C(F)(F)F
1217 0.11111111 RGRYFKFGOCASDE-UHFFFAOYSA-N OCC1=CN(N=C1C1=CC=C(Cl)C=C1)C1=CC=CC=C1
1218 0.11111111 MAYPTSUDLAWBGU-UHFFFAOYSA-N [O-][N+](=O)C1=CC=C(C=C1)C(=O)NC1=NC=NC2=C1NC=N2
1219 0.11111111 LLOVZVVFDZKHKI-UHFFFAOYSA-N CN1N=C(C2=CC=CC=C2)C2=C(CC1=O)C=CC(Cl)=C2
1220 0.11111111 NZWXOWUIMBDPNR-UHFFFAOYSA-N ClC1=CC=C(C=C1)C(=O)N1CCN=C1C1=CC=CC=C1
1221 0.11111111 UOLWCZKSGWEWHI-UHFFFAOYSA-N COC1=CC2=C(C3C=COC3O2)C2=C1C1=C(O2)C(=O)CC1
1222 0.11111111 PGERTGWKXFAEFR-UHFFFAOYSA-N OC1=C(O)C=C2C(CC3(O)COC4=CC(=O)C=CC4=C23)=C1
1223 0.11111111 GSEIYISDYBSEBJ-UHFFFAOYSA-N CC1=CC(O)=CC(O)=C1C1(O)C(=O)C2=CC=CC=C2C1=O
1224 0.11111111 SATGIBNNISQKBG-UHFFFAOYSA-N CC1N=C(c2ccccc2)c2cc(Cl)ccc2NC1=O
1225 0.11111111 OFFITTOITABXEU-UHFFFAOYSA-N ClC1=CC=C(C=C1)C(=O)C1N=NCC1C1=CC=CC=C1
1226 0.11111111 BLEIWKFRKAHADP-UHFFFAOYSA-N OC1C(CCl)OC(C1O)N1C=NC2=C1CC=NC2=N
1227 0.11111111 YGGVMFRFCYCREZ-UHFFFAOYSA-N CC1=CC(Cl)=C(C=C1)N1C(C)=NC2=CC=CC=C2C1=O
1228 0.11111111 GIWGHQDIZJOOEN-UHFFFAOYSA-N COC1=C(O)C=CC(=C1)C1(O)C(=O)C2=CC=CC=C2C1=O
1229 0.11111111 YPNGOYFSQMSAOZ-UHFFFAOYSA-N OC(=O)C1=CC=CC=C1CC(=O)C1=CC=CC=C1C(O)=O
1230 0.11111111 AQPFFYOIRKEBDI-BZUAXINKSA-N C12C=C(O)C=CC=1[C@@H](O)[C@H]1OCC3C(O)=C(O)C=CC=3[C@H]1O2
1231 0.11111111 SATGIBNNISQKBG-UHFFFAOYSA-N CC1N=C(c2ccccc2)c2cc(Cl)ccc2NC1=O
1232 0.11111111 MXDNXMXAOOHCKT-UHFFFAOYSA-N C1(O)=CC2OC=C(C3C=CC(O)=CC=3OC)C(=O)C=2C=C1
1233 0.11111111 CJXBBGLLEPVFSZ-UHFFFAOYSA-N CN1C(=O)C(=N)C(C2=CC=CC=C2)C2=C1C=CC(Cl)=C2
1234 0.11111111 SLVCPGQXYUUYDH-UHFFFAOYSA-N S1C2=CC=CC=C2C2=C1C1=C(C=C2)C2=CC=CC=C2C=C1
1235 0.10526316 OUULKVZKMGWNNK-UHFFFAOYSA-N COC1C(Oc2c(C1=O)ccc(c2)O)c1ccc(c(c1)O)O
1236 0.10526316 JCDFSTSDLFLSRN-UHFFFAOYSA-N COc1ccc(cc1)C1COC(=O)c2c(O1)cc(O)cc2O
1237 0.10526316 GPCDKGJGEAVPRC-UHFFFAOYSA-N CC(C)(O)C(SC1=CC=CC=C1)=CSC1=CC=CC=C1
1238 0.10526316 GTJDMHVZHLGQRI-UHFFFAOYSA-N O=COc1ccccc1C(=O)C(=O)c1ccc(cc1)OC
1239 0.10526316 SVHKPCCURCTREO-UHFFFAOYSA-N Oc1cc(O)c2c(c1)OCC(C2=O)c1cc(C)c(cc1O)O
1240 0.10526316 MTQALGBTXZHZSD-UHFFFAOYSA-N Oc1cc(O)c2c(c1)OCC(C2=O)c1ccc(c(c1O)C)O
1241 0.10526316 MLSKWVYPXAXJPM-UHFFFAOYSA-N COc1ccc(cc1)C1CC(=O)Oc2c(O1)cc(O)cc2O
1242 0.10526316 IYKBDXKFLJSAKT-UHFFFAOYSA-N COc1ccc2c(c1)occ(c2=O)C1(O)C=CC(=CC1O)O
1243 0.10526316 JCBQXADOKRKQGQ-UHFFFAOYSA-N COc1ccc(cc1)C1C(O)OC2=CC(=CC3C2(C1=O)O3)O
1244 0.10526316 AAOQALGUQJEKHO-UHFFFAOYSA-N COC(=C)C(=O)c1ccc2c(c1C(=O)O)ccc(c2OC)O
1245 0.10526316 SHXUGYFGVAEGID-UHFFFAOYSA-N COc1ccc(cc1O)OC=C(c1ccc(cc1)O)C(=O)O
1246 0.10526316 YYTJDKXFHMDWJN-HOTGVXAUSA-N OC1OC2(Cc3cc(O)c(O)cc13)OCc4cc(O)ccc24
1247 0.10526316 TZFYSHXYSXHFHO-UHFFFAOYSA-N COc1ccc(cc1O)C1=CC(O)c2c(O1)cc(cc2O)O
1248 0.10526316 CTBULPBEMWLLPQ-UHFFFAOYSA-N COc1ccc(cc1)C=COc1cc(O)cc(c1C(=O)O)O
1249 0.10526316 WADPDDWRQOFUOL-UHFFFAOYSA-N COc1ccc(cc1)C1C(O)Oc2c(C1=O)ccc(c2O)O
1250 0.10526316 OEWZSVBGOBKGBV-UHFFFAOYSA-N CC1=CC=C(C=C1)S(=O)(=O)OC1C(O)CCCC1=O
1251 0.10526316 GGPMUMILWHFILU-UHFFFAOYSA-N COc1cc2oc(=O)cc(c2cc1C1OC(=O)C2(C1O2)C)C
1252 0.10526316 TWTFKKNIHLTOCI-UHFFFAOYSA-N O=C(c1c(O)cc(c(c1O)C(=O)O)O)CCc1ccccc1
1253 0.10526316 AQAFLJSCLUOXEF-UHFFFAOYSA-N CCOC1Oc2c(C1(C)CO)cc(cc2)OS(=O)(=O)C
1254 0.10526316 ISDLSYRLGPSPIQ-UHFFFAOYSA-N COc1ccc(cc1O)C1OC(=O)c2c(C1O)cccc2O
1255 0.10526316 MZYCYNZPVKRDIX-UHFFFAOYSA-N COc1cc2oc(=O)ccc2c(c1C1OC(=O)C2(C1O2)C)C
1256 0.10526316 COFXCFNVVWMLSQ-UHFFFAOYSA-N O=Cc1c(O)cc(c(c1O)C(=O)CCc1cccc(c1)O)O
1257 0.10526316 MCWCPNCLUZADAY-UHFFFAOYSA-N O=Cc1c(O)cc(c(c1O)C(=O)CCc1ccc(cc1)O)O
1258 0.10526316 XOCNEDMAFIXYHI-UHFFFAOYSA-N O=CC1=C(O)C2(C(C=C1O)(O2)O)C(=O)CCc1ccccc1
1259 0.10526316 RCORNMMEAOCVNK-UHFFFAOYSA-N O=CC12OC2(O)C(=C(C=C1O)O)C(=O)CCc1ccccc1
1260 0.10526316 KPFGJFKZZPXUHD-UHFFFAOYSA-N COc1cc2OC(=C(C(c2c(c1)O)O)O)c1ccc(cc1)O
1261 0.10526316 ABMWBZCOQZHXOA-UHFFFAOYSA-N O=Cc1c(O)cc(c(c1O)C(=O)CCC12C=CC=CC2O1)O
1262 0.10526316 RPSVSVVEBCQMDN-UHFFFAOYSA-N CCOC1=CC=C(OC2=C(C=CC(=C2)C(O)=O)C(O)=O)C=C1
1263 0.10526316 DSBKIMASGLCXHJ-UHFFFAOYSA-N COC1C=CC(=C(C1)O)c1coc2c(c1=O)c(O)cc(c2)O
1264 0.10526316 RNSUJTXKGGKYDH-UHFFFAOYSA-N COc1cc(O)ccc1C(=O)c1c(O)cc(cc1C(=O)O)C
1265 0.10526316 BVYJFWBIVPYLTP-UHFFFAOYSA-N O=Cc1c(O)cc(c(c1O)OC(=O)CCc1ccccc1)O
1266 0.10526316 OUULKVZKMGWNNK-HZPDHXFCSA-N COC1C(Oc2cc(O)ccc2C1=O)c3ccc(O)c(O)c3
1267 0.10526316 ASGKYEPOUSEIKO-UHFFFAOYSA-N COc1cc(O)c2c(c1)occ(c2=O)C1CC=C(C=C1O)O
1268 0.10526316 FBHWJAYTFUXIHM-UHFFFAOYSA-N COc1ccc(cc1)C1COC23C(=C(O)C=C(C3O2)O)C1=O
1269 0.10526316 SDHXEWJBDBNOAI-UHFFFAOYSA-N COC12C=CC(=CC2O1)C1COc2c(C1=O)c(O)cc(c2)O
1270 0.10526316 IBRTVTGYTBDZDA-UHFFFAOYSA-N COC1C=C(O)C=C2C1C(=O)c1c(C2=O)cc(cc1O)CO
1271 0.10526316 OUULKVZKMGWNNK-JKSUJKDBSA-N COC1C(Oc2cc(O)ccc2C1=O)c3ccc(O)c(O)c3
1272 0.10526316 JOWIUVFGDDQICU-UHFFFAOYSA-N COC1=CCC(C=C1O)c1cc(=O)c2c(o1)cc(cc2O)O
1273 0.10526316 UHOIQCGOTASTRV-UHFFFAOYSA-N COC1=C(O)C2C(C=C1)(O2)C1OC(=O)c2c(C1)cccc2O
1274 0.10526316 OCYYJYJYJGIGDX-CYBMUJFWSA-N COc1cc(ccc1O)C2Cc3cc(O)cc(O)c3C(=O)O2
1275 0.10526316 OUULKVZKMGWNNK-HOTGVXAUSA-N COC1C(Oc2cc(O)ccc2C1=O)c3ccc(O)c(O)c3
1276 0.10526316 ACGGKCUVINIXGW-UHFFFAOYSA-N COc1cc2oc(=O)cc(c2cc1O)C1=CC=CC(C1O)O
1277 0.10526316 ILFLFDSLJRPWIW-UHFFFAOYSA-N COC(=O)C1=CC=C(OCC(=O)C2=C(O)C=C(O)C=C2)C=C1
1278 0.10526316 OQTIVEVHHWLUFX-UHFFFAOYSA-N CC(=O)OC1=CC=C(OCC(=O)C2=C(O)C=C(O)C=C2)C=C1
1279 0.10526316 MKXVPTBAVXSUOK-UHFFFAOYSA-N COc1cc2oc(=O)cc(c2cc1O)C1=CC(C(C=C1)O)O
1280 0.10526316 ARWKPMPXTHYPDI-UHFFFAOYSA-N ClCCNCC(C(C(C(=O)CNCCCl)O)O)O
1281 0.10526316 YNYGAMJOLICYES-AWEZNQCLSA-N C1(O)C=C2O[C@H](C3C=C(OC)C=C(O)C=3)CC(=O)C2=C(O)C=1
1282 0.10526316 DRHFJUJINAHTJH-UHFFFAOYSA-N CSC1=CC=CC=C1CCC(=O)C1=CC=CC=C1SC
1283 0.10526316 DHUFPCSVLFRFSK-UHFFFAOYSA-N OC(=O)CC1CC2=Cc3cccc(c3C(=O)C32C(O1)(C)O3)O
1284 0.10526316 MJXVZOVWWOOAHR-UHFFFAOYSA-N COC1=C(O)C=C(C2COC3=C(C=CC(O)=C3)C2=O)C(O)=C1
1285 0.10526316 DVTKLNMJADFKCE-UHFFFAOYSA-N COC1Oc2cc(O)c(cc2C(=O)C1c1ccc(cc1)O)O
1286 0.10526316 CTJDVPWIQPCQLA-UHFFFAOYSA-N COc1cc(cc(c1O)C)C(=O)c1cccc(c1C(=O)O)O
1287 0.10526316 GAAPRCAFLGLOJU-VIFPVBQESA-N Oc1ccc(CC2COc3cc(O)cc(O)c3C2=O)c(O)c1
1288 0.10526316 JPQCFHBIYFFGBL-UHFFFAOYSA-N Oc1cc(O)c(c(c1)O)C(=O)C=C(c1ccc(c(c1)O)O)C
1289 0.10526316 OUULKVZKMGWNNK-CVEARBPZSA-N COC1C(Oc2cc(O)ccc2C1=O)c3ccc(O)c(O)c3
1290 0.10526316 SCGPRNULEGXDCU-UHFFFAOYSA-N COc1c(ccc(c1O)C)C(=O)c1c(O)cccc1C(=O)O
1291 0.10526316 MPLGEEIBECMFRC-UHFFFAOYSA-N COC(=O)CC(N1C(=O)C2=CC=CC=C2C1=O)C(=O)C[N+]#N
1292 0.10526316 GJEFMHJNYUJLPL-UHFFFAOYSA-N OCC1c2cc3OCOc3cc2OC1c1ccc(cc1O)O
1293 0.10526316 GFXVGAIAQFJGKN-UHFFFAOYSA-N COc1c(O)ccc2c1OC(=Cc1ccc(c(c1)O)O)C2O
1294 0.10526316 FNPYNGZDKAQPSQ-UHFFFAOYSA-N OCOc1cc2OC3C(c2cc1O)COc1c3ccc(c1)O
1295 0.10526316 REBDGBHAOKTWNK-UHFFFAOYSA-N COc1c(c(cc(c1O)C)C(=O)O)C(=O)c1ccccc1O
1296 0.10526316 VWHLSTXEUJVCHE-UHFFFAOYSA-N CC(=O)c1ccc(O)c(C(=O)c2c(O)ccc(O)c2C)c1O
1297 0.10526316 TXBQATCCYJJXEW-UHFFFAOYSA-N COc1cc(O)ccc1C(=O)CC(=O)C1=CC2C(C=C1)(O2)O
1298 0.10526316 GPZXLHKNQDSLEQ-UHFFFAOYSA-N COc1cc(O)c2c(c1)oc(cc2=O)C1=CC(C(C=C1)O)O
1299 0.10526316 PIFCEQWLBLCGIV-UHFFFAOYSA-N Oc1cc2OC(c3ccc(c(c3)O)O)C(C(=O)c2c(c1)C)O
1300 0.10526316 UHJKNVDMBVEGHD-UHFFFAOYSA-N COc1c(O)cc2c(c1O)c(=O)c(co2)C1CC=C(C=C1)O
1301 0.10526316 LSRIFHOVRDEMGG-UHFFFAOYSA-N OC(=O)CN=CC1OC21CC(NC(=C2)C(=O)O)C(=O)O
1302 0.10526316 SZUFOGSHJUNVEY-UHFFFAOYSA-N COc1ccc(cc1)C1C(O)Oc2c(OC1=O)ccc(c2)O
1303 0.10526316 VFUBLYXFERWCDN-UHFFFAOYSA-N COc1ccc(c(c1)O)C1COC2=CC3(C(C=C2C1=O)O3)O
1304 0.10526316 CNFTVQAKTICMFE-UHFFFAOYSA-N COc1ccc(c(c1)O)C1C(O)Oc2c(C1=O)ccc(c2)O
1305 0.10526316 CEPYZPDHSYMIEZ-UHFFFAOYSA-N CCCCCCC([Se]C1=CC=CC=C1)C=O
1306 0.10526316 UXJSISNOHDMLOC-UHFFFAOYSA-N COc1cc(O)ccc1C(=O)CC(=O)c1ccc(cc1O)O
1307 0.10526316 GZSBDKPLOPAISW-UHFFFAOYSA-N COC1=CC2=C(C=CC(=O)O2)C=C1CCC(=O)CO
1308 0.10526316 XDXBNQWQTQVHGF-UHFFFAOYSA-N COC1=C(C=CC(O)=C1)C1CC(=O)C2=C(O)C=C(O)C=C2O1
1309 0.10526316 YNYGAMJOLICYES-UHFFFAOYSA-N COC1=CC(=CC(O)=C1)C1CC(=O)C2=C(O)C=C(O)C=C2O1
1310 0.10526316 LELCKAWZMVKDKG-UHFFFAOYSA-N COC1=CC=C(CC(=O)C(=O)C2=C(O)C=C(O)C=C2O)C=C1
1311 0.10526316 RVONZKDKHGRHNC-UHFFFAOYSA-N O=COc1cc(OC)ccc1C(=O)C(=O)c1ccccc1
1312 0.10526316 CKUYHCQGMBHTTK-UHFFFAOYSA-N OC(=O)C(=C)CC(=O)C1=CC=C(C=C1)C1=C(F)C=C(F)C=C1
1313 0.10526316 ZEHWDQSNJIYEOB-UHFFFAOYSA-N COc1cc(OC=C(c2ccc(cc2)O)C(=O)O)cc(c1)O
1314 0.10526316 QNXNMURZNHKCAY-UHFFFAOYSA-N COC12C=CC(=C(C2O1)O)C1COc2c(C1=O)ccc(c2)O
1315 0.10526316 UKLKMELCTUIEJE-UHFFFAOYSA-N COC(=O)C1=CC=C(C=C1)C(O)CCC(F)(F)F
1316 0.10526316 IAYOGZUDBMKUQS-UHFFFAOYSA-N OC(=O)CC(=C)C(=O)C1=CC=C(C=C1)C1=C(F)C=C(F)C=C1
1317 0.10526316 IUADKAUMUXUXBH-UHFFFAOYSA-N COC1=CC2(C(C=C1)(O2)C1COc2c(C1=O)ccc(c2)O)O
1318 0.10526316 JTSWMMTZMAQUFU-UHFFFAOYSA-N COC1=CC=CC(CC(=O)C(=O)C2=C(O)C=C(O)C=C2O)=C1
1319 0.10526316 DDNCGRHNRRJQLM-UHFFFAOYSA-N COC1=C(O)CC(C=C1)c1coc2c(c1=O)c(O)cc(c2)O
1320 0.10526316 FUOPHZCKJAZTCQ-UHFFFAOYSA-N COc1ccc(c(c1)O)C(=O)c1c(O)cc(cc1C(=O)O)C
1321 0.10526316 VFJOIZUICFVDMK-UHFFFAOYSA-N COc1ccc(c(c1)O)C1=CC23C(O1)(O3)C=C(C(=C2)O)OC
1322 0.10526316 ORBXXXJSVHUEOX-UHFFFAOYSA-N COc1ccc(cc1)C1=COC2=CC(=CC(C2(C1=O)O)O)O
1323 0.1 BIIDIBQQVFBUQV-UHFFFAOYSA-N COc1cc(ccc1O)C1=CC(O)c2c(O1)cc(cc2O)O
1324 0.1 LQEZOXKXTYRNHK-UHFFFAOYSA-N COc1cc(ccc1O)C1=CC(=O)C2C(=CC(=CC2O)O)O1
1325 0.1 IOLLGHLUCUSEOR-UHFFFAOYSA-N COC1=CC(O)=C(C=C1)C(=O)C1=CC=C(OCC(O)=O)C=C1
1326 0.1 SNYOTYAUDCALMQ-UHFFFAOYSA-N COCC(=O)CC(O)C1=CC=C(C=C1)C(F)(F)F
1327 0.1 QBWKIVABWJXRCW-UHFFFAOYSA-N COc1cc(ccc1O)C1=CC(=O)C2=C(O)C=C(CC2O1)O
1328 0.1 CUCNFOCSHAZHDZ-UHFFFAOYSA-N CCOC1Oc2c(C1(C)C)cc(cc2O)OS(=O)(=O)C
1329 0.1 QNOWIIVJMDZILI-UHFFFAOYSA-N OC=C(C(=O)c1cc(O)c(cc1O)O)c1ccc(cc1)OC
1330 0.1 PMXQLYWKVRVGHH-UHFFFAOYSA-N Oc1ccc(c(c1)C)C1C(O)Oc2c(C1=O)cc(c(c2)O)O
1331 0.1 LDQNSTMDMZIYKB-UHFFFAOYSA-N CC(OC1Oc2c(C1(C)C)cc(cc2)OS(=O)(=O)C)O
1332 0.1 SKEGBQFXWFGYEZ-UHFFFAOYSA-N OC(=O)C=C1OC(C)c2c(C1)c(O)c1c(c2O)c(O)ccc1
1333 0.1 KCUHCAQDVHFDHO-UHFFFAOYSA-N COc1ccc(cc1O)C1OC(=O)c2c(C1)ccc(c2O)O
1334 0.1 MKQFLKCGEDMVCC-UHFFFAOYSA-N COC1=C(O)C=C(C2C1O2)C1OC(=O)c2c(C1)cccc2O
1335 0.1 YHGXGLNTGVAQCH-UHFFFAOYSA-N ClC1=CC=CC=C1CN=NC(=O)C=CC1=CC=CC=C1
1336 0.1 SIVQWGDZACAPGL-UHFFFAOYSA-N O=Cc1c(O)cc(c(c1O)C(=O)CCc1ccccc1O)O
1337 0.1 XTEQQOBMXILXGW-UHFFFAOYSA-N OCC1OC(OC(C)C)C(C(C1OP(=O)(O)O)O)O
1338 0.1 KBZHSCKKLQHEQV-UHFFFAOYSA-N OCC1OC(OC(C)C)C(C(C1O)OP(=O)(O)O)O
1339 0.1 UAQQUQQBESMHSA-UHFFFAOYSA-N COc1cc(O)c2c(c1C)C1OC31C(=C2O)C(=O)C=C(O3)C
1340 0.1 NWQCVCCSKOEFSE-UHFFFAOYSA-N Oc1cc(O)c(c(c1)O)C(=O)C(=Cc1ccc(c(c1)O)O)C
1341 0.1 NA CN1c2nc(SCC(=O)NN)[nH]c2C(=O)N(C)C1=O
1342 0.1 KAUAOOJJKGMXNJ-UHFFFAOYSA-N ClC(=O)OCCCCCN1C=NC2=C1NC=NC2=O
1343 0.1 BQPRGEZIDBITAL-UHFFFAOYSA-N COC1=CC2C(C=C1)(O2)C1C(O)Oc2c(C1=O)ccc(c2)O
1344 0.1 IUPGZERLPFCPRS-UHFFFAOYSA-N OCOc1ccc(c(c1)O)C1COc2c(C1=O)ccc(c2)O
1345 0.1 PQUKOOCJNAGWAH-UHFFFAOYSA-N COc1ccc(c(c1)O)C1COC23C(=CC=C(C3O2)O)C1=O
1346 0.1 PBONQNRANFYEQU-UHFFFAOYSA-N OC(=O)CC(=O)CC1=C(C(=O)C)C(=O)c2c(C1)cccc2O
1347 0.1 HLHCVZXBYNAVNB-UHFFFAOYSA-N CCOC(=O)C1=C(NC(=S)NC)SC2=C1CCC2
1348 0.1 WGNBOBSSOIDLOP-UHFFFAOYSA-N OC(=O)CC(=CC1=C(C(=O)C)C(=O)c2c(C1)cccc2O)O
1349 0.1 SYIAVNZMBYAGGJ-UHFFFAOYSA-N COc1ccc(c(c1)O)C1CC(=O)c2c(O1)cc(cc2O)O
1350 0.1 CBKDYZFIHCMAFA-UHFFFAOYSA-N OCOc1ccc(cc1)C1CC(=O)c2c(O1)cc(cc2O)O
1351 0.1 HITRALOLEMAHFS-UHFFFAOYSA-N COc1ccc(cc1)C1=COC2(C(=CC=C(C2O)O)C1=O)O
1352 0.1 LJLRFVGUMHCVIH-UHFFFAOYSA-N O=CC(=O)OC(C1Oc2c(C1)c1oc(=O)ccc1cc2)(C)C
1353 0.1 JWRJTNSXDIJNJT-UHFFFAOYSA-N OCOc1ccc(cc1)C1COc2c(C1=O)c(O)cc(c2)O
1354 0.1 GBSBGNSXWCMNQM-UHFFFAOYSA-N CC1=CC(O)(OC1=O)C1=CC=C(C=C1)C1=C(F)C=C(F)C=C1
1355 0.1 NPRAHRICUDCCMY-UHFFFAOYSA-N COC1=CC2C(C=C1)(O2)C1COc2c(C1=O)c(O)cc(c2)O
1356 0.1 QQBTXAZPMJRUFP-UHFFFAOYSA-N COC1=CC=C(C2C1O2)C1COc2c(C1=O)c(O)cc(c2)O
1357 0.1 YZONJFBBRKQXGE-UHFFFAOYSA-N CC(C)C1=C2CCCC3=C(SS(S1)=C23)C(C)C
1358 0.1 BRYQHTCMZJKXAG-UHFFFAOYSA-N Oc1cc(O)c(c(c1)O)C(C(=Cc1ccccc1)C(=O)O)O
1359 0.1 YQQFNLYPYRVENK-UHFFFAOYSA-N OC(=O)CC(=Cc1ccc2c(c1)cccc2)C(=O)C(=O)O
1360 0.1 CBEPNYOFLRIAGR-UHFFFAOYSA-N COC1=CC(=C(C=C1)C2COC3=CC(=CC(=C3C2=O)O)O)O
1361 0.1 VODZWHSRITUHNI-UHFFFAOYSA-N COC1=C(C=CC(O)=C1)C1COC2=CC(O)=CC(O)=C2C1=O
1362 0.1 DIBYNSQDXNQPSM-UHFFFAOYSA-N COC1=C(O)C(O)=C(C=C1)C1COC2=C(C=CC(O)=C2)C1=O
1363 0.1 ZCEPXHNXNSVPDK-UHFFFAOYSA-N O=NC=C1C=CN(CSCN2C=CC(=CN=O)C=C2)C=C1
1364 0.1 DIBYNSQDXNQPSM-NSHDSACASA-N C1(O)C=CC2C(=O)[C@H](C3=C(O)C(O)=C(OC)C=C3)COC=2C=1
1365 0.1 UFZMMXPUOXVLTE-UHFFFAOYSA-N CSC1=CC=C(C=C1)C(=O)CCC1=CC=CC=C1SC
1366 0.1 JFIXLMJNUNSTLK-UHFFFAOYSA-N CSC1=CC=C(CCC(=O)C2=CC=CC=C2SC)C=C1
1367 0.1 NVKJIXLJQWBJTN-UHFFFAOYSA-N CSC1=CC=C(CCC(=O)C2=CC=C(SC)C=C2)C=C1
1368 0.1 PKAFYSRHNWFISU-JTQLQIEISA-N C1(O)C(O)=C2O[C@H](C3C=CC=CC=3)CC(=O)C2=C(OC)C=1O
1369 0.1 USNUUQFOESNYHP-UHFFFAOYSA-N OC=C(C(=O)c1ccc(cc1O)O)c1ccc(cc1O)OC
1370 0.1 DBAORKPDLOVTDR-UHFFFAOYSA-N COc1ccc(c(c1)O)C=COc1cc(O)ccc1C(=O)O
1371 0.1 PRUDFZVKWVLPMT-UHFFFAOYSA-N CCCCCCC(=O)C[Se]C1=CC=CC=C1
1372 0.1 KBIGSIFMGOVEAT-UHFFFAOYSA-N COc1ccc(c(c1)O)C(=COc1cccc(c1)O)C(=O)O
1373 0.1 VODZWHSRITUHNI-LLVKDONJSA-N COc1cc(O)ccc1C2COc3cc(O)cc(O)c3C2=O
1374 0.1 URBNKMKLIWQQRO-CYBMUJFWSA-N COc1c(O)cc(O)c2C(=O)C[C@@H](Oc12)c3ccccc3O
1375 0.1 URBNKMKLIWQQRO-ZDUSSCGKSA-N COc1c(O)cc(O)c2C(=O)CC(Oc12)c3ccccc3O
1376 0.1 QIZMMLSECPIAHV-UHFFFAOYSA-N CCOC(=O)C1=C(NC(N)=S)SC2=C1CCCC2
1377 0.1 CBEPNYOFLRIAGR-LLVKDONJSA-N COc1ccc(C2COc3cc(O)cc(O)c3C2=O)c(O)c1
1378 0.1 CBEPNYOFLRIAGR-NSHDSACASA-N COc1ccc(C2COc3cc(O)cc(O)c3C2=O)c(O)c1
1379 0.1 VCLZHWMZHCUTEB-UHFFFAOYSA-N COC1=CC(=C(CC1)c1coc2c(c1=O)c(O)cc(c2)O)O
1380 0.1 RESFLOAUNBSCFR-UHFFFAOYSA-N COc1ccc(cc1)C1C(O)Oc2c(C1=O)cc(c(c2)O)O
1381 0.1 WCGFRKFKFAUQCB-UHFFFAOYSA-N COC12C=CC(=CC2O1)C1C(O)Oc2c(C1=O)ccc(c2)O
1382 0.1 SHFUDJHFXDGDPF-UHFFFAOYSA-N ClCCNCC1OC(C(C1O)O)(O)CNCCCl
1383 0.095238095 YUWGTXBSCUDKHL-UHFFFAOYSA-N COc1cc(O)c(cc1O)C1OC(=O)c2c(C1)cccc2O
1384 0.095238095 WLXXVDGFMDTXNJ-OAHLLOKOSA-N COc1ccc(C2=C(O)Oc3cc(O)ccc3C2O)c(O)c1
1385 0.095238095 SNSLSLVDJXKZPI-UHFFFAOYSA-N COC1=CC(O)C2(C(=C1)OC=C(C2=O)c1ccc(cc1)O)O
1386 0.095238095 VKZOMYDMFBGQNZ-UHFFFAOYSA-N COc1ccc(cc1)C1=COC2(C(C1=O)C=C(C(=C2)O)O)O
1387 0.095238095 YQQVJWLMJNRFKQ-AWEZNQCLSA-N CC(=O)OC1=CC(COC(=O)c2ccccc2)OC(=O)C=C1
1388 0.095238095 CPTAHLQPIXFQSI-UHFFFAOYSA-N O=Cc1c(O)cc(c(c1O)C(=O)CCOc1ccccc1)O
1389 0.095238095 CMGIYGHNHRAWGA-UHFFFAOYSA-N COC1=CC=C(C2C1O2)C1C(O)Oc2c(C1=O)ccc(c2)O
1390 0.095238095 YQFBZZHRSCSPJF-UHFFFAOYSA-N COC1=CC=C(C=C1)C1COC2=C(O)C(O)=C(O)C=C2C1=O
1391 0.095238095 NOGUATYUIYCDRJ-UHFFFAOYSA-N COC1=CC(=C2C(C1)OC(=C(C2=O)O)c1ccc(cc1)O)O
1392 0.095238095 KISXZQNCMKNICV-UHFFFAOYSA-N COc1ccc(cc1O)C1OC(=O)C2=C(C1)C1OC1C=C2O
1393 0.095238095 GVVKSKFIFOYDOK-VIFPVBQESA-N Oc1cc(O)c2C(=O)C(Cc3ccc(O)c(O)c3)COc2c1
1394 0.095238095 LDTCDPAKQFHNGF-UHFFFAOYSA-N CCCCC(F)C(F)(F)C(F)(F)C(F)(F)C(O)=O
1395 0.095238095 BIENIBZQFOKESF-UHFFFAOYSA-N C(C1=C(SCCS1)C1=CC=CC=C1)C1=CC=CC=C1
1396 0.095238095 FAWQJBLSWXIJLA-UHFFFAOYSA-N OCC1OC(C(O)C1O)N1C=C(CC(O)=O)C(=O)NC1=O
1397 0.095238095 VZFKRUQEBVHHQE-BZFXXSNLSA-N COC(=C1/OC(=O)C=C1OC)C=Cc2ccc3OCOc3c2
1398 0.095238095 OVDFVZLTXMMPDE-UHFFFAOYSA-N COC1=CC=C(C=C1)C1CC(=O)C2=C(O1)C(O)=C(O)C=C2O
1399 0.095238095 UJVRVMCPKIMEEZ-UHFFFAOYSA-N COC1=CC=C(C=C1)C1COC2=C(C1=O)C(O)=C(O)C(O)=C2
1400 0.095238095 OWPIQJAXQUDFDL-NSODJVPESA-N Oc1ccc2OC3(O)C(CCC(C(=C)C=O)C3=O)C(=O)c2c1
1401 0.095238095 AEWGANRVWAHMPC-UHFFFAOYSA-N OCOc1ccc(cc1O)C1OC(=O)c2c(C1)cccc2O
1402 0.095238095 KKOXBLQDPBGRJK-UHFFFAOYSA-N OC(=O)CN=CC=C1CC(NC2(C1O2)C(=O)O)C(=O)O
1403 0.095238095 MLCBXLHBNHCPFL-UHFFFAOYSA-N COc1ccc(cc1)C=COc1cc(O)c(cc1C(=O)O)O
1404 0.095238095 NHOMRZNUMQUNDB-UHFFFAOYSA-N COc1ccc(cc1)C(=COc1ccc(c(c1)O)O)C(=O)O
1405 0.095238095 OVDFVZLTXMMPDE-ZDUSSCGKSA-N C1(O)C(O)=C2O[C@H](C3C=CC(OC)=CC=3)CC(=O)C2=C(O)C=1
1406 0.095238095 BICPGUILWBQAEY-UHFFFAOYSA-N COc1c(O)c(O)ccc1C=CC(=O)c2ccc(O)c(O)c2
1407 0.095238095 XGCKDOPTZWTZFS-UHFFFAOYSA-N COc1ccc(c(c1O)O)C1OC(=O)c2c(C1)cccc2O
1408 0.095238095 LTFNQQYMOYRZJM-UHFFFAOYSA-N COC1=CC=C(C2C1O2)C1CC(=O)c2c(O1)cc(cc2O)O
1409 0.095238095 BICPGUILWBQAEY-GORDUTHDSA-N COC1=C(\C=C\C(=O)C2=CC(O)=C(O)C=C2)C=CC(O)=C1O
1410 0.095238095 GGINCDUPAJWVFA-UHFFFAOYSA-N COc1ccc(cc1O)C1OC(=O)c2c(C1)c(O)ccc2O
1411 0.095238095 YZXMAUBHKLMHJT-UHFFFAOYSA-N CCOC1OC2=CC=C(C3C2(C1(C)C)O3)OS(=O)(=O)C
1412 0.095238095 NPAQLBZDZNFRHT-UHFFFAOYSA-N OC(=O)CC1=Cc2c(C(O1)C)c(O)c1c(c2O)cccc1O
1413 0.095238095 QIHTZOMZAMNXDN-UHFFFAOYSA-N OC1Oc2cc(O)c(cc2C(=O)C1c1ccc(c(c1)C)O)O
1414 0.095238095 LMZJTNUOXUNSDC-UHFFFAOYSA-N OC(=O)CC1OC(=C)c2c(C1)c(O)c1c(c2O)c(O)ccc1
1415 0.095238095 MIXJBUOFUXOQEF-UHFFFAOYSA-N COc1ccc2c(c1)OC(C(C2=O)O)c1ccc(c(c1)O)O
1416 0.095238095 DFPFHZBSDJKQNH-UHFFFAOYSA-N COc1ccc(cc1)C1COc2c(C1=O)c(O)cc(c2O)O
1417 0.095238095 GVVKSKFIFOYDOK-SECBINFHSA-N Oc1cc(O)c2C(=O)[C@H](Cc3ccc(O)c(O)c3)COc2c1
1418 0.095238095 VALSBJCBTCJWDF-UHFFFAOYSA-N COc1cc(O)ccc1C(=O)CC(=O)c1ccc(c(c1)O)O
1419 0.095238095 ZHGZIFCTZVOLMX-UHFFFAOYSA-N CC(C)CCCC(O)=NC1=C2SSC=C2N=C1O
1420 0.095238095 GKKMIUKJDMJAJD-UHFFFAOYSA-N CCCCCCC(=O)C=CC1=C(Cl)C=CC=C1Cl
1421 0.095238095 DDNMZNNWCQQOEC-UHFFFAOYSA-N Oc1ccc(c(c1)C)C1CC(=O)c2c(O1)cc(c(c2O)O)O
1422 0.095238095 GSPBXEGGGTZACR-UHFFFAOYSA-N COc1ccc(c(c1)O)C1=COC2=CC(=CC(C2C1=O)O)O
1423 0.095238095 BIFGIOHLXWCDES-UHFFFAOYSA-N COC1=C(O)C2C(C=C1O)OC=C(C2=O)c1ccc(cc1)O
1424 0.095238095 ACWPGPFUMCLTDR-UHFFFAOYSA-N COc1ccc(c(c1)O)C1=COc2c(C1O)c(O)cc(c2)O
1425 0.095238095 ZTHLPMPKHVWZLW-UHFFFAOYSA-N OC(=O)CN=CC=C1C=C(NC(C1O)C(=O)O)C(=O)O
1426 0.095238095 WFPPZVHACRGJAW-UHFFFAOYSA-N O=Cc1c(O)c(C(=O)CCc2ccccc2)c(c(c1O)O)O
1427 0.095238095 DYSHEQSIOJVKFV-UHFFFAOYSA-N OC1C(Oc2c(C1=O)cc(c(c2)O)C)c1ccc(c(c1)O)O
1428 0.095238095 KRTKPKSQXDPRTP-UHFFFAOYSA-N COc1ccc(cc1)C1COc2c(OC1=O)c(O)cc(c2)O
1429 0.095238095 OJSOFIURCOVEMO-UHFFFAOYSA-N OCC1=C2C(=Cc3c(C2=O)c(O)ccc3)CC(O1)CC(=O)O
1430 0.095238095 SYBYYDDCEWKTKC-UHFFFAOYSA-N CCOC1Oc2c(C1(C)C)c(O)c(cc2)OS(=O)(=O)C
1431 0.095238095 UNLYJYOEJODHQL-UHFFFAOYSA-N COc1ccc(c(c1)O)C1COC2=CC(=CC3C2(C1=O)O3)O
1432 0.095238095 TUUVJKZYIQYCIF-UHFFFAOYSA-N COC1=CC(=C(C2C1O2)C1COc2c(C1=O)ccc(c2)O)O
1433 0.095238095 DRDSVFGNWWTOJH-UHFFFAOYSA-N COC1=CC(C(C=C1)c1coc2c(c1=O)c(O)cc(c2)O)O
1434 0.095238095 CKGXPOBAOAXELI-UHFFFAOYSA-N COC1=CC(OC)=C(C=C1C(=O)C=CC1=CC=CO1)C(O)=O
1435 0.090909091 SERZTQOAQXRIOH-UHFFFAOYSA-N Oc1ccc2c(c1)OCC(C2=O)C1=C(O)C=C2C(C1)OCO2
1436 0.090909091 ZSUUJXQUGXSSCR-UHFFFAOYSA-N COc1cc(O)ccc1C(=O)CC(=O)Oc1ccc(cc1)O
1437 0.090909091 NCWBBSZRDHCTMA-UHFFFAOYSA-N COC1=CC=C(C=C1)C(CC(=O)C(C)C)OS(O)(=O)=O
1438 0.090909091 XSKTVVWALMZCNP-UHFFFAOYSA-N OC(=O)CN=CC(=C1CC(NC(=C1)C(=O)O)C(=O)O)O
1439 0.090909091 JJJINEOQJZSZRV-UHFFFAOYSA-N COC1=CC=CC(C=CC(=O)C2=C(O)C(O)=C(O)C=C2O)=C1
1440 0.090909091 APKVASRNWQNFEN-VIFPVBQESA-N Oc1ccc(CC2COc3cc(O)c(O)c(O)c3C2=O)cc1
1441 0.090909091 DUJFBATXDTXVIO-UHFFFAOYSA-N COC1=CC=C(C=CC(=O)C2=C(O)C(O)=C(O)C=C2O)C=C1
1442 0.090909091 PBUIULAGSYHBRC-UHFFFAOYSA-N Oc1ccc(cc1)C=C(C(c1ccc(cc1O)O)O)C(=O)O
1443 0.090909091 KIZCWDAONDUOIJ-UHFFFAOYSA-N CCCCCC(=O)N=C1C2SSC=C2N(C)C1=O
1444 0.090909091 XGTMHTFWXPOZMX-UHFFFAOYSA-N O=C1C(O)C(Oc2c1ccc(c2C)O)c1ccc(c(c1)O)O
1445 0.090909091 HXNXQISMPFIYLB-UHFFFAOYSA-N Oc1ccc(cc1)CC(C(=O)c1ccc(cc1O)O)C(=O)O
1446 0.090909091 IFFRHKOCEGJHPT-UHFFFAOYSA-N COc1cc(O)ccc1C(=O)CC(=O)C1=CC=C(C2C1O2)O
1447 0.090909091 HUTSFKQICXMCCF-UHFFFAOYSA-N OC(=O)CCC(C(=O)O)NC(=O)C(=CC(=O)O)NC(=O)C
1448 0.090909091 JKYCUWBOBIBECC-UHFFFAOYSA-N CC(OC1OC(COP(=O)(O)O)C(C(C1O)O)O)C
1449 0.090909091 JASSJLJGKNJMTB-UHFFFAOYSA-N O=CC1=C(O)C(=C(C2C1(O)O2)O)C(=O)CCc1ccccc1
1450 0.090909091 YKWNNZFAUWVBSJ-UHFFFAOYSA-N COc1ccc(cc1O)C1=CC(=O)C2C(O1)C=C(C=C2O)O
1451 0.090909091 LCARMRMLFMRMAA-UHFFFAOYSA-N COC1=C(C)C(C)=C(C(C)=C1)S(=O)(=O)N=C(N)SC
1452 0.090909091 LQWCKNJSRDYJKY-UHFFFAOYSA-N Oc1cc2OCOc2cc1C1COC2=CC(CC=C2C1=O)O
1453 0.090909091 KZEFFRZVSUKPAX-UHFFFAOYSA-N OC(=O)CN=C(C=C1CC(NC(=C1)C(=O)O)C(=O)O)O
1454 0.090909091 VGLBFRZJJZBAST-UHFFFAOYSA-N Oc1ccc2c(c1)OCC(C2O)c1cc2OCOc2cc1O
1455 0.090909091 INHRMKSEXGIMMJ-UHFFFAOYSA-N COC1=CC=C(CC(OS(O)(=O)=O)C(=O)C(C)C)C=C1
1456 0.090909091 LZNBPKVQGLKRKQ-AWEZNQCLSA-N COc1ccc2C(=O)CC(Oc2c1)c3cc(O)c(O)c(O)c3
1457 0.090909091 QJEUBKLPXYOPIT-UHFFFAOYSA-N COc1ccc(cc1)C1CC(=O)c2c(O1)cc(c(c2O)O)O
1458 0.090909091 MIRWRIATRFMLNO-UTULSQRUSA-N OC(C(=O)O)/N=C/C=C1CC(NC(=C1)C(=O)O)C(=O)O
1459 0.090909091 VIXKRGYCJPCTAD-UHFFFAOYSA-N OC1=CCC2C(=C1)OCC(C2=O)c1cc2OCOc2cc1O
1460 0.086956522 ARUAYUYUSMWDQY-UHFFFAOYSA-N CS(=O)(=O)OC1(CC(=O)OCC2=CC=CC=C2)CC1
1461 0.086956522 XGGGRIRCIDHAOO-UHFFFAOYSA-N NC(=S)N=NCC1=CC=C(C=C1)N(CCF)CCCl
1462 0.086956522 CYSUCCLNUHJVGG-UHFFFAOYSA-N CCOC1=CC=C(C=C1)N=NC1SC(=N)N=C1C
1463 0.086956522 QCDAXETUIRZMHJ-UHFFFAOYSA-N OCC1OC(OC(C)C)C(C(C1O)O)OP(=O)(O)O
1464 0.086956522 WAEZHVCXTLULMT-UHFFFAOYSA-N COC1=CC(C(C=C1)(O)c1coc2c(c1=O)ccc(c2)O)O
1465 0.086956522 JZTZVTCZKZHFNF-ODXREFDESA-N OCC1OC(C(O)C1O)N2C=C(COC=O)C(=O)NC2=O
1466 0.086956522 CTXDYDXAQWIFEN-UHFFFAOYSA-N CCOC(=O)CC1SC2=CC=CC=C2NC1=S
1467 0.086956522 QEKMXZVDXZZQOK-UHFFFAOYSA-N O=CC(=O)Oc1cc2occc2c(c1C=O)OCC=C(C)C
1468 0.086956522 KQXAZBSIPCBNJT-UHFFFAOYSA-N COc1ccc(cc1)C1=C(O)C(=O)C2C(O1)C=C(O)C=C2O
1469 0.086956522 GIIQDYDVCCCEHE-UHFFFAOYSA-N COC1=CC(C2C(=C1)OC(=C(C2=O)O)c1ccc(cc1)O)O
1470 0.086956522 GVXBVGCCRQZHBT-UHFFFAOYSA-N COC1CCCCCC1[Se]C1=CC=CC=C1
1471 0.086956522 VDKNYXJHWBACGB-UHFFFAOYSA-O COC(=O)C([N+]#N)C(=O)NCC(=O)C1=CC=CC=C1
1472 0.086956522 NBBOIGNWLPNZQW-UHFFFAOYSA-N COc1ccc(c(c1)O)C1COc2c(OC1=O)ccc(c2)O
1473 0.086956522 IXUPTARJJSFSAS-UHFFFAOYSA-N COC1=CC(O)=C(C=C1)C1COC2=C(C=CC(O)=C2O)C1=O
1474 0.086956522 FFVLRMXSJCGKQW-UHFFFAOYSA-N COc1cc(O)ccc1C(=O)CC(=O)C12C=CC(=CC2O1)O
1475 0.086956522 MKHRQHTVMATJOL-UHFFFAOYSA-N Cc1cc(ccc1O)C1CC(=O)c2c(O1)cc(c(c2O)O)O
1476 0.086956522 UTIWBZDKMLQZIJ-UHFFFAOYSA-N COc1ccc(cc1O)C1=COC2C(C1=O)C(=CC(=C2)O)O
1477 0.086956522 CIZHVUIUDZITAO-UHFFFAOYSA-N COC1=CC(O)C(C=C1c1cc(=O)c2c(o1)ccc(c2)O)O
1478 0.086956522 FTYOVFFGIPRHEV-UHFFFAOYSA-N COC1=CC=CC(=C1)C1CC(=O)C2=C(O1)C=C(O)C(O)=C2O
1479 0.086956522 LPKJPKUDYQTZTA-UHFFFAOYSA-N OC1=CC(C(C(=C1)C=Cc1ccc(cc1)O)O)(O)O
1480 0.086956522 JZTZVTCZKZHFNF-UHFFFAOYSA-N OCC1OC(C(O)C1O)N1C=C(COC=O)C(O)=NC1=O
1481 0.086956522 CPBIXIOMNOJHLE-UHFFFAOYSA-N OP1(=O)COC(CN2C=NC3=C2CC=NC3=N)CO1
1482 0.086956522 SVSAAIOEJFOTBW-UHFFFAOYSA-N CC(=Cc1ccc(c(c1)O)O)C(=O)c1ccc(c(c1O)O)O
1483 0.086956522 GYUAJPUNRBVZJZ-UHFFFAOYSA-N CCCCCCC(=O)C=CC1=C(Cl)C=C(Cl)C=C1
1484 0.086956522 SWFFYWJIWFNOSM-UHFFFAOYSA-N Oc1cc2OCOc2cc1C1COC2C(=CC=C(C2)O)C1=O
1485 0.086956522 NDUOAXFSJRXWNF-UHFFFAOYSA-N CCCCCCC(=O)C=CC1=CC(Cl)=C(Cl)C=C1
1486 0.086956522 POBVPMFYPJBVHQ-UHFFFAOYSA-N CC(=CC(=O)c1ccc(c(c1O)O)O)c1ccc(c(c1)O)O
1487 0.086956522 BXXVAVBNIHRCEJ-UHFFFAOYSA-N O=Cc1c(O)cc(c(c1O)C(=O)CCC1=CC=CC2C1O2)O
1488 0.086956522 RWOMHNWWFFLLGG-UHFFFAOYSA-N COC1=CC(O)=C(C=C1)C1COC2=C(C=C(O)C(O)=C2)C1=O
1489 0.083333333 VSEUUERHRGCHHK-UHFFFAOYSA-N COc1ccc(c(c1)O)C1=COC2C(C1=O)C(=CC(=C2)O)O
1490 0.083333333 AUEWLWGPDDOVHF-UHFFFAOYSA-N OC1C=C2OCOC2=CC1C1COc2c(C1=O)ccc(c2)O
1491 0.083333333 NJKONSRPGARNAH-UHFFFAOYSA-N Oc1ccc2c(c1)OCC(C2=O)C1=C(O)CC2C(=C1)OCO2
1492 0.083333333 RIPJINSRFDYUIF-UHFFFAOYSA-N OC(=O)CN=CC=C1CC(NC(=C1O)C(=O)O)C(=O)O
1493 0.083333333 JMEPAVOPMBZPDE-UHFFFAOYSA-N O=C(OC1CC(=CC(C1O)O)C(=O)O)C=CC1=CC#CC=C1
1494 0.083333333 IMFIPTZFXQNPLE-UHFFFAOYSA-N CCOC1=CC2=C(C=C1)N=C(SCC(C)=O)S2
1495 0.083333333 DXNWYHUCNXIUDQ-UHFFFAOYSA-N CCOC1Oc2c(C1(C)C)cc(cc2)OS(=O)(=O)CO
1496 0.083333333 SLVLJRPJOXBXAM-UHFFFAOYSA-N O=Cc1c(O)cc(c(c1O)C(=O)CCC1=CC2C(C=C1)O2)O
1497 0.083333333 KYAGSNNYKBKDNY-UHFFFAOYSA-N O=CC(=O)Oc1c(C=O)cc2c(c1OCC=C(C)C)occ2
1498 0.08 FDFRHIJQZZKTFG-UHFFFAOYSA-N OC(=O)CN=CC=C1OCC(NC(=C1)C(=O)O)C(=O)O
1499 0.08 QTQPUYSGVJRORV-AWEZNQCLSA-N COc1ccc(O)c(c1)C2CC(=O)c3c(O)ccc(O)c3O2
1500 0.08 CVGXXKANGPDDHB-UHFFFAOYSA-N CC(=CCc1cc(ccc1OS(=O)(=O)O)C(=O)C)C
1501 0.08 IUQZSPKKQNGLIG-UHFFFAOYSA-N OC#CC1OC(C)c2c(C1)c(O)c1c(c2O)c(O)ccc1O
1502 0.08 VLXBETZDISJGTJ-UHFFFAOYSA-N FC(F)(F)S(=O)(=O)OC1=CCCCC11CCCC1
1503 0.08 ZATZFNLCSINAKV-UHFFFAOYSA-N OC(=O)C=CC(C(=O)O)NC(=O)C(NC(=O)C)CC(=O)O
1504 0.08 RXBGMJHCAVADFG-UHFFFAOYSA-N O=CC(=O)Oc1c(C=O)c(CC=C(C)C)c2c(c1O)occ2
1505 0.08 KHTWWVBEKHSEFZ-UHFFFAOYSA-N COC(=O)C=C(c1ccccc1)C=C(C(=O)O)OC
1506 0.08 DRLIIUMYHVKDNV-UHFFFAOYSA-N OC(=O)OCN=CC=C1CC(NC(=C1)C(=O)O)C(=O)O
1507 0.08 ONLCMIAXCMYBPQ-UHFFFAOYSA-N CC(C)OC(=O)CC(O)COS(=O)(=O)C1=CC=CC=C1
1508 0.076923077 YTTMFWXUPAQROP-KHPPLWFESA-N COC1=CC(/C(=C\2/COc3c(C2=O)c(O)cc(c3)O)/C=C1)O
1509 0.076923077 IWIJEMMKPDDCMU-UHFFFAOYSA-N O=C1OC(=CC(C1C)(O)O)C=Cc1ccc(cc1)O
1510 0.076923077 IFXXFXWMLDJNMG-UHFFFAOYSA-N CCOC1OC23C(=CC(=CC3O2)OS(=O)(=O)C)C1(C)C
1511 0.076923077 GXONTCVUWDZAFL-UHFFFAOYSA-N CCN1CCSC1=CC=C1OC(=S)N(CC)C1=O
1512 0.076923077 HWKWPWFLRFTJJH-UHFFFAOYSA-N CC(C)=CCC(=O)OCCSC1=CC=C(Cl)C=C1
1513 0.076923077 MXMUABYPVRCDLB-UHFFFAOYSA-N CNC(=O)OC1=CC=CC=C1CSC(=S)N(C)C
1514 0.076923077 AVHJFYIHXJCOHU-UHFFFAOYSA-N OC(=O)CC=C(C(=O)O)NC(=O)C(NC(=O)C)CC(=O)O
1515 0.076923077 IODOYZSDPRKRER-UHFFFAOYSA-N CCN1C(=S)OC(=C(C)C=C2SCCN2C)C1=O
1516 0.074074074 JFOPJIAYDSUCTN-UHFFFAOYSA-N CCOC1OC2=CC3C(C=C2C1(C)C)(O3)OS(=O)(=O)C
1517 0.074074074 QXVRHLMXGQJUDB-UHFFFAOYSA-N Fc1ccc(cc1)C1=C(CCC1)c1ccc(cc1)S(=O)O
1518 0.074074074 ADXKEQTTZIGXQP-HZPDHXFCSA-N OC[C@H]1Oc2cc(C=O)ccc2O[C@@H]1c3ccc(O)c(O)c3
1519 0.074074074 VOYYSKVIYBQRRG-UHFFFAOYSA-N CCOC(=O)C(=O)C(C)C(=O)C1=CC=C(C=C1)C(F)(F)F
1520 0.074074074 PDKNURRLZQPCIO-UHFFFAOYSA-N CCOC(=O)C(=O)C(C)C(=O)C1=CC(=CC=C1)C(F)(F)F
1521 0.074074074 VXBLCJFXZZAMPK-UHFFFAOYSA-N CCSCC(NC(=S)Nc1ccccc1)C(O)=O
1522 0.074074074 HJQBHTWSJUDPCN-UHFFFAOYSA-N COC(=CC(=O)O)C=C1OC(CC(=O)C1=O)c1ccccc1
1523 0.074074074 LGNQBGABKCQOCL-UHFFFAOYSA-N COC1OCC(SC(=O)C2=CC=CC=C2)C(O)C1O
1524 0.071428571 JWFLASQSFBFFIA-UHFFFAOYSA-N CC(=CCC(=C1C=CC(=O)OC1=O)c1ccoc1C(=O)O)C
1525 0.068965517 LUUNONXIQFHAMW-UHFFFAOYSA-N O=CNC(=CC=O)C(=CC(=O)O)C(=O)CC(C(=O)O)N
1526 0.068965517 QSCSCOQMFGTSML-UHFFFAOYSA-N O=CCSC(=O)CCCCC1SCC2C1NC(=O)N2
1527 0.068965517 QVJUSXJVAMQOLK-UHFFFAOYSA-N CC(=O)CC1=CC=C(SCCSC2=CC=CC=C2)C=C1
1528 0.068965517 MFLXSEBIOBDWRU-UHFFFAOYSA-N COOC(=O)CC1OC(=CC1=O)C1=CC=C(C)C=C1
1529 0.068965517 QAGSMCUQVUOEIK-UHFFFAOYSA-N CC(=CCC(=C1C=COC1=O)c1ccc(=O)oc1C(=O)O)C
1530 0.068965517 ABWZCVQFEIHXRE-UHFFFAOYSA-N CCCOC(=O)CC(O)COS(=O)(=O)C1=CC=CC=C1
1531 0.068965517 MSWDUHUZYKKEJO-UHFFFAOYSA-N N\C(CSS(O)(=O)=O)=N/CCCCC1=CC=CC=C1
1532 0.068965517 NWYMXFYHIVSIEJ-UHFFFAOYSA-N CCOP(=S)(CCC(=O)OC1=CC=CC=C1)OCC
1533 0.068965517 QUWFDPDJSQDORP-UHFFFAOYSA-N CCOC(=O)CC(O)COS(=O)(=O)C1=CC=C(C)C=C1
1534 0.064516129 LGMLKXLDSCGBNI-UHFFFAOYSA-N CC(=O)C=CC1(OS(=O)(=O)O)C(=CC(=O)CC1(C)C)C
1535 0.064516129 QKJXZTGSTBOMOL-UHFFFAOYSA-N O=CC1=C(C=CC(=O)O)C2C(CO1)c1c(O2)cc(cc1)OC
1536 0.0625 YKQPYSKPSFSBLM-UHFFFAOYSA-N OC(=O)CN=CC=C(C=C(C(=O)O)N)CC(=O)C(=O)O
1537 0.0625 YGDAEPXXEOOUPB-UHFFFAOYSA-N O=CNC(=C(C(=O)CC(C(=O)O)N)C=O)C=CC(=O)O
1538 0.0625 VRAUFJVBQFGDQK-UHFFFAOYSA-N CC=CC=C1C=CC2(C1C(=O)OC=C2C(=O)OC)O
1539 0.0625 JBLGGLDNCZTCCM-UHFFFAOYSA-N CC(=C(C=C1OC(CC(=O)C1=O)c1ccccc1)O)C(=O)O
1540 0.060606061 PYUGJMDONVTYHR-UHFFFAOYSA-N COC1=CC=C(CCC(=O)C(C)COS(O)(=O)=O)C=C1
1541 0.058823529 DJYJVAFMIBYIES-UHFFFAOYSA-N OCC(C(=O)O)(CCC(=O)NCCS(=O)(=O)O)N
1542 0.057142857 QJPVCDSENWMPQB-QJEPRRFCSA-N CCC1OC(CC=C(Cl)C=C1)C(Cl)CC=C/C#C
1543 0.052631579 CJJVFNAOEPYPAI-UHFFFAOYSA-N CC=CC=C1C=CC(=C1C(=O)O)C(=CO)C(=O)OC
1544 0.047619048 JDTMNMAQWVSSOO-MRVPVSSYSA-N [H][C@@](COC(=O)CCCC)(COP(O)(O)=O)OC=O
1545 0.046511628 GVPKNZKEEGUVAT-UHFFFAOYSA-N CC(=CC=CC=CC1=C(C)C(=O)OC1=O)CC(=O)O
1546 0.046511628 GVPKNZKEEGUVAT-RWZKFJQPSA-N CC(=C/C=C/C=C/C1=C(C)C(=O)OC1=O)CC(=O)O
1547 0.046511628 GVPKNZKEEGUVAT-SNIIRKHRSA-N CC(=C/C=CC=CC1=C(C)C(=O)OC1=O)CC(=O)O
1548 0 DQURBVRMJMTJLC-UHFFFAOYSA-N O=C(CCc1cc(O)cc(c1)O)C=CC=CC(=O)O
1549 0 VWHFUCHXDOOBRQ-UHFFFAOYSA-N NC(=N)NC1C(O)C(O)C(C(C1=O)OC(=O)N)O
1550 0 YZFWBTBLBGTEQQ-UHFFFAOYSA-N O=CC(=CC(=CC(=O)O)O)CCc1ccc(cc1)O
1551 0 NNKMLQYCCRLRDW-UHFFFAOYSA-N O=CC(=CC(=CC(=O)O)CCc1ccc(cc1)O)O
1552 0 ZFLLSVFMAVNAAY-UHFFFAOYSA-N O=CC=C(CCc1cc(O)cc(c1)O)C=CC(=O)O
1553 0 MZWCSLOMCIEDFG-UHFFFAOYSA-N COC1=CC(O)C(C(=C1)O)C(=O)c1ccccc1O
1554 0 PNRXQZNGPQGZOH-UHFFFAOYSA-N COc1ccc(c(c1)O)C(=O)C1C=CC=CC1(O)O
1555 0 YKCQHQFHZMLKEN-UHFFFAOYSA-N OC(C(C(=O)O)(Oc1ccc2c(c1)cccc2)C)O
1556 0 RSDGQMOHTSEXFF-UHFFFAOYSA-N OCC1(C)Oc2cc3oc(=O)ccc3cc2CC1O
1557 0 SLXYBYCLCBXBFK-UHFFFAOYSA-N O=c1ccc2c(o1)cc1c(c2)C(O)C(C(O1)(C)C)O
1558 0 ZWWTYYHOWPGZEW-UHFFFAOYSA-N O=c1ccc2c(o1)c(O)c1c(c2)CC(C(O1)(C)C)O
1559 0 XQJRJWQNXLRAIN-UHFFFAOYSA-N O=c1ccc2c(o1)cc1c(c2O)CC(C(O1)(C)C)O
1560 0 CEFLJFNMRZOQLJ-UHFFFAOYSA-N O=c1cc(O)c2c(o1)cc1c(c2)CC(C(O1)(C)C)O
1561 0 ZCBBNSBWPGCCQR-UHFFFAOYSA-N Oc1cc2cc3CC(O)C(Oc3cc2oc1=O)(C)C
1562 0 FDLKZAXEKLLBSX-UHFFFAOYSA-N O=c1ccc2c(o1)C1OC31C(=C2)CC(C(O3)(C)C)O
1563 0 TTYZQXLIRYMZPO-UHFFFAOYSA-N O=c1ccc2c(o1)C=C1C3(C2O3)CC(C(O1)(C)C)O
1564 0 OQKPFEUESGOZEL-UHFFFAOYSA-N O=C1C=CC23C(O1)(C=C1C(=C3)CC(C(O1)(C)C)O)O2
1565 0 KRVJKXMYHFAKFB-UHFFFAOYSA-N O=C1Oc2cc3OC(C)(C)C(Cc3cc2C2C1O2)O
1566 0 XZFZDBGJNMDWBW-UHFFFAOYSA-N CCCN(C(=O)C(=O)N(CCC)[N+]([O-])=O)[N+]([O-])=O
1567 0 RIOQSEWOXXDEQQ-UHFFFAOYSA-N C1=CC=C(C=C1)P(C1=CC=CC=C1)C1=CC=CC=C1
1568 0 LAIWMWXJMJXQPE-UHFFFAOYSA-N CN1CCN(CC1)C#CC(=O)C1=CC=C(Cl)C=C1
1569 0 IBIZSAOOPYLNMN-UHFFFAOYSA-N CN1CC2(C)CN(C)P1(=[Se])N(C)C2
1570 0 XSAZXNRVOHGFDJ-UHFFFAOYSA-N CCCNC(=S)NS(=O)(=O)C1=C(C)C=C(OC)C=C1
1571 0 MXDQOPBQELTNGG-UHFFFAOYSA-N OC1C(O)C2=C(c3c1ccc(=O)o3)C=CC(O2)(C)C
1572 0 YIEZNXBJDLTRGY-UHFFFAOYSA-N O=C1C=CC2(C(O1)(O)C1=C(C=C2)OC(C=C1)(C)C)O
1573 0 ZAEZKYYNIJDXCE-UHFFFAOYSA-N O=c1ccc2c(o1)C1(O)C=CC(OC1(C=C2)O)(C)C
1574 0 LBRJCNYBXRTXAA-UHFFFAOYSA-N COc1ccc(C(=O)CCC(O)=O)c2cc(C)oc12
1575 0 NVIJISQUZFQLIK-UHFFFAOYSA-N Clc1ccc2N=C(CC(=O)c2c1)N1CCCCC1
1576 0 APYDCGXVHFCKAJ-UHFFFAOYSA-N CCCCNC(=S)NS(=O)(=O)C1=CC=C(OC)C=C1
1577 0 IAGPLHFYMJKFTJ-UHFFFAOYSA-N COC1=CC(=NN1C1=CC(Cl)=C(O)C=C1)C(N)=O
1578 0 RMQIEPRHXFHIIW-UHFFFAOYSA-N Oc1cc(C=CC2=CC(C(C=C2)(O)O)O)cc(c1)O
1579 0 MAUSSAMOROCQOF-UHFFFAOYSA-N OC1=CC=C(C(C1O)O)C=Cc1cc(O)cc(c1)O
1580 0 IRKSONNGUCSHEE-UHFFFAOYSA-N OC1=CC(=CC(C1O)(O)O)C=Cc1ccc(cc1)O
1581 0 ZKFOUAGGZUJSAL-UHFFFAOYSA-N CCC=CC#CC(=O)C(=CC=C(C=CC(=O)O)O)O
1582 0 QSPWQNWCPDPOGK-UHFFFAOYSA-N CC1=NN2C(S1)=NC1=CC3=CC=CC=C3C=C1C2=O
1583 0 IQSRQZYKNHYYAU-UHFFFAOYSA-N CNc1cnn(c(=O)c1Cl)c1cccc(c1O)O
1584 0 WUXDMXAKWPVUEP-UHFFFAOYSA-N CC(=O)C1CC(=O)OC1Cc1ccc2OCOc2c1
1585 0 PFZNXEYHELGTQW-UHFFFAOYSA-N COc1cccc(c1O)n1ncc(c(c1=O)Cl)N
1586 0 KJDNFHBMQMZOKO-UHFFFAOYSA-N Cc1ccc(c(c1O)O)n1ncc(c(c1=O)Cl)N
1587 0 PCWDULJNKQTSOH-UHFFFAOYSA-N Cc1cc(O)c(c(c1)n1ncc(c(c1=O)Cl)N)O
1588 0 RIOQSEWOXXDEQQ-UHFFFAOYSA-N C1=CC=C(C=C1)P(C1=CC=CC=C1)C1=CC=CC=C1
1589 0 RIOQSEWOXXDEQQ-UHFFFAOYSA-N C1=CC=C(C=C1)P(C1=CC=CC=C1)C1=CC=CC=C1
1590 0 RIOQSEWOXXDEQQ-UHFFFAOYSA-N C1=CC=C(C=C1)P(C1=CC=CC=C1)C1=CC=CC=C1
1591 0 YWRPCMZIPZABNE-UHFFFAOYSA-N CCC=CC#CC(=O)C1OC(=CC1O)C=CC(=O)O
1592 0 VZMPBOYMHBGQPT-UHFFFAOYSA-N OC(=O)CCC1(CCC(=O)C2=CC=CC=C12)C(O)=O
1593 0 FFDFDVAOGXKLCH-UHFFFAOYSA-N CCC=CC#CC(=O)c1ccc(o1)C(CC(=O)O)O
1594 0 LFENLAJXSTYAGI-UHFFFAOYSA-N CCC=CC(=O)CC(=O)c1ccc(o1)C=CC(=O)O
1595 0 KHVFDMVQUMLJPQ-UHFFFAOYSA-N OC1=C(SC2=CC3=CC=CC=C3C=C2)C2=CC=CC=C2C=C1
1596 0 WFSWEWLQZSSBRN-UHFFFAOYSA-N COC(=O)C(=O)C1CCC2=CC(OC)=CC=C2C1=O
1597 0 VAGBNOVDXHIPRC-UHFFFAOYSA-N CC1=C(C)C2=CC3=C(C=C2C=C1)C1=CC=CC=C1S3
1598 0 YAZOLFVTXVASIC-UHFFFAOYSA-N CC1=C2C(C)=C3SC4=CC=CC=C4C3=CC2=CC=C1
1599 0 XCFYPWQDKOXJLX-UHFFFAOYSA-N OC(=O)CN(CCCCN(CC(O)=O)N=O)N=O
1600 0 HUZJGYIZJKPJQM-UHFFFAOYSA-N CCC=CCC(=O)C(=O)c1ccc(o1)C=CC(=O)O
1601 0 FPDRQKTUWRSVPL-UHFFFAOYSA-N CCOC(=O)COC1=CC2=C(C=C1)C(C)=CC(=O)O2
1602 0 FOOSAQQTWFPKIL-UHFFFAOYSA-N CCSC1=NC2=C(N1CC1=CC=CC=C1)C(=O)NNC2=O
1603 0 QHCKJFXATLGQJX-UHFFFAOYSA-N COC1=CC=C(C=C1)C1(C)C(C#N)(C#N)C1(C#N)C#N
1604 0 OTGSELFWLUYSOR-UHFFFAOYSA-N COc1c(O)cccc1n1ncc(c(c1=O)Cl)N
1605 0 VIFLPKMKWUJJII-UHFFFAOYSA-N Oc1cccc(c1O)n1nc(C)c(c(c1=O)Cl)N
1606 0 XABCRRVGRWEEHW-UHFFFAOYSA-N Cc1ccc(c(c1n1ncc(c(c1=O)Cl)N)O)O
1607 0 COGRNOQDBTURAI-UHFFFAOYSA-N NCCC1=CC(O)C(C(=C1)O)(O)OS(=O)(=O)O
1608 0 HDNSYHLQRGCGLE-UHFFFAOYSA-N CCOC(=O)NNC(=O)C(=O)NNC(=O)OCC
1609 0 TVTMWEQQIUOVLB-UHFFFAOYSA-N [H]C12CCCC(C1)(C(CC2)OS(C)(=O)=O)C(O)=O
1610 0 WRWJIBVYXNQEGK-UHFFFAOYSA-N COC(=O)N(CCCCN(N=O)C(=O)OC)N=O
1611 0 YHJMBEJEJNZKAP-UHFFFAOYSA-N SC1(CCCCC1)SC1(S)CCCCC1
1612 0 VLIDTZZESMLMMJ-UHFFFAOYSA-N CCOC(=O)NC1=NC(NC(=O)OCC)=C(N)C(Cl)=C1
1613 0 QOFIHDSQOYHHQU-UHFFFAOYSA-N NCCC1(O)C=C(O)C(=CC1O)OS(=O)(=O)O
1614 0 XMOFRTQNKJEDAA-UHFFFAOYSA-N NCCC1=CC=C(C(C1O)(O)O)OS(=O)(=O)O
1615 0 RKSIKVSJRYCBFY-UHFFFAOYSA-N OC(CC1=CC(=O)c2c(C1)cccc2O)CC(=O)O
1616 0 NEUAAYOFEFRUOC-UHFFFAOYSA-N CCOC(=O)C1=C(C)C2=C(O1)C(C(C)=O)=C(O)C=C2
1617 0 FEZMJVSWNHDLNN-UHFFFAOYSA-N CC(=CCc1cc(ccc1O)C(=O)C(=O)C(=O)O)C
1618 0 KZQSBXDHZOHVKU-UHFFFAOYSA-N CC(=O)OC1=CC2=C(OC(=O)CCCCC2=O)C=C1
1619 0 MAPDUSUZMGJKGX-UHFFFAOYSA-N O=C1N=C2NC3=CC=CC=C3N2N=C1C1=CC=CC=C1
1620 0 WZSSFAANMFERST-UHFFFAOYSA-N CN(C)C1=CC=C(C=C1)N=NC1=[N+]([O-])C(C)=CS1
1621 0 JDYGVUGEKCJOSG-UHFFFAOYSA-N O=C1N=C(NC2=NC3=CC=CC=C3N2)C2=CC=CC=C12
1622 0 DUXOYTXCXGDCJC-UHFFFAOYSA-N COc1cc2oc(cc2cc1O)c1ccc(c(c1O)O)OC
1623 0 ONSBNJDWQUGGAG-UHFFFAOYSA-N CC(=O)OC1=C2CC3OC3CC2=C(OC(C)=O)C=C1
1624 0 IUUXVIAQAHVDPJ-UHFFFAOYSA-N CC(C)(C)N1C(C2=CC=CC=C2)C(Cl)(C#N)C1=O
1625 0 SASJLSABUMMIEG-UHFFFAOYSA-N COC1=C(OC)C=C2C(=O)C3COC(=O)C3CC2=C1
1626 0 JGROOKJAWAAMJE-UHFFFAOYSA-N CCOC(=O)COC1=CC2=C(C=CC(=O)O2)C(C)=C1
1627 0 HMPAASQVCHUFME-UHFFFAOYSA-N CC(OC1=CC=C2C(C)=C(C)C(=O)OC2=C1)C(O)=O
1628 0 XVQBJKRSEOLQER-UHFFFAOYSA-N COC1=CC=C(C=C2C(=O)OC(C)(C)OC2=O)C=C1
1629 0 CNEJJACJHKSHJO-UHFFFAOYSA-N COC1=CC=CC=C1C=C1C(=O)OC(C)(C)OC1=O
1630 0 UDVFFPCSFPCKQE-UHFFFAOYSA-N COC1=CC=CC(C=C2C(=O)OC(C)(C)OC2=O)=C1
1631 0 IXEQSZLSGIDWGB-UHFFFAOYSA-N BrC1=CC=C(C=C1)N=NN1CCCCC1
1632 0 MBOITOAAVYODSA-UHFFFAOYSA-N O=C1N=NC(C2=C3C=CC=CC3=NN2)C2=CC=CC=C12
1633 0 DHZFJGMXZNYFJY-UHFFFAOYSA-N OC1=CC(=CC(O)=C1O)C(=O)OC1COC2=CC=CC=C2C1
1634 0 KSPUPHDQJGCQCN-UHFFFAOYSA-N ClC1=CC=C(C=C1)C(=O)C=CC1=CC=C(C=C1)C#N
1635 0 UUGLSEIATNSHRI-UHFFFAOYSA-N OCN1C2C(N(CO)C1=O)N(CO)C(=O)N2CO
1636 0 AABZSRJXKLCYMT-UHFFFAOYSA-N FC1=CC=CC=C1C1=C2C(=O)C3=CC=CC=C3C(=O)C2=CC=C1
1637 0 BKPIKVKVAKSPJH-UHFFFAOYSA-N COCC1=C2C(C(C#N)C(=N)OC2=NN1)C1=C(C)C=CS1
1638 0 XCNCJAFKKGMFEE-UHFFFAOYSA-N CC1(C)OC(=O)C(=CC2=CC=C(O2)[N+]([O-])=O)C(=O)O1
1639 0 YWNVDDCXNDAUEN-UHFFFAOYSA-N COC(=O)C1=C(O)C=CC(OC2=CC=CC=C2)=C1C(=O)OC
1640 0 ABIVOOWWGYJNLV-UHFFFAOYSA-N NC(=O)C1CCCCC2=C1NC1=CC=C(Cl)C=C21
1641 0 LSDRJPDAOALNRF-UHFFFAOYSA-N CCC1=CC(=O)OC2=C1C(OCC(O)=O)=CC(C)=C2
1642 0 RIOQSEWOXXDEQQ-UHFFFAOYSA-N C1=CC=C(C=C1)P(C1=CC=CC=C1)C1=CC=CC=C1
1643 0 RIOQSEWOXXDEQQ-UHFFFAOYSA-N C1=CC=C(C=C1)P(C1=CC=CC=C1)C1=CC=CC=C1
1644 0 GOQHBKGRSKXWLY-UHFFFAOYSA-N O=C(N1C=NC2=CC=CC=C12)N1C=NC2=CC=CC=C12
1645 0 VQFCSFOZRBLKEN-UHFFFAOYSA-N CCCSC1=NC(=O)C(N=N1)C1=CC=CC=C1N
1646 0 PWYMKFBXEVBFNK-UHFFFAOYSA-N ClC1=CC=C(NC(=O)C(=O)NCCC2=CC=CC=C2)C=C1
1647 0 HCPRWFCBWQANRH-UHFFFAOYSA-N CC1=C(NC(=O)C(=O)NCC2=CC=CC=C2)C=CC(Cl)=C1
1648 0 RIXNMJQRUDSWCH-UHFFFAOYSA-N ClC1=CC=C(CNC(=O)C(=O)NCC2=CC=CC=C2)C=C1
1649 0 LZTUXWXSBUGGEY-UHFFFAOYSA-N CC1=CC=C(NC(=O)C(=O)NCC2=CC=CC=C2Cl)C=C1
1650 0 RIOQSEWOXXDEQQ-UHFFFAOYSA-N C1=CC=C(C=C1)P(C1=CC=CC=C1)C1=CC=CC=C1
1651 0 RIOQSEWOXXDEQQ-UHFFFAOYSA-N C1=CC=C(C=C1)P(C1=CC=CC=C1)C1=CC=CC=C1
1652 0 UGKJYSQOLXXTJG-UHFFFAOYSA-N CCOC(=O)C1=C(SC2=C1CCCC2)N=C=S
1653 0 WPMKBEHWGBVZPM-UHFFFAOYSA-N [N-]=[N+]=NC1=C(C(=O)NC2=CC=CC=C12)C1=CC=CC=C1
1654 0 NBEBEXVKIBJVGC-UHFFFAOYSA-N CC(=O)NC(=O)NC(C1=CC=CC=C1)C1=CC(Cl)=CC=C1
1655 0 DDBJRYCQKWYPHJ-UHFFFAOYSA-N CC1CC(=O)N=NC1C1=CC=C(Cl)C(=C1)[N+]([O-])=O
1656 0 DNYQYPCSUDAKPF-UHFFFAOYSA-N CC1=CC=C(NC(=O)CCC2=NC(=S)NN2)C=C1
1657 0 WTRDDOHONIBPSQ-UHFFFAOYSA-N COCCOC1=C(C=C(Cl)C=C1)C1=NC2=CC=CC=C2N1
1658 0 ABIVOOWWGYJNLV-UHFFFAOYSA-N NC(=O)C1CCCCC2=C1NC1=CC=C(Cl)C=C21
1659 0 LEUVOHLLJOUMMT-UHFFFAOYSA-N CCOC(=O)C(C)OC1=CC=C2C=CC(=O)OC2=C1
1660 0 AWAMZHAJLUEXAN-UHFFFAOYSA-N CN1C2N(CC3=CC=CC=C3)C(=S)N=C2C(=O)N(C)C1=O
1661 0 VGLWJBIDSXQEJP-UHFFFAOYSA-N CC1=CC2=C(C(C)=C(C)C(=O)O2)C(OCC(O)=O)=C1
1662 0 VBUUPJHPJVEUIA-UHFFFAOYSA-N CCC1=CC(=O)OC2=CC(OC(C)C(O)=O)=CC=C12
1663 0 UXUOVYKDMGFUDU-UHFFFAOYSA-N CC1=C2OC(C)(C)CCC2=C(C)C(=C1C)S(Cl)(=O)=O
1664 0 CXPHRASWAZWEPG-UHFFFAOYSA-N S=C1N=NC(N1C1=CC=CC=C1)N1CCOCC1
1665 0 IIXORDLHSCYPBS-UHFFFAOYSA-N [O-][N+](=O)C1=C(NCCN2C(=O)C=CC2=O)C=CC(=C1)N=[N+]=[N-]
1666 0 DMNKCHLEKGSETQ-UHFFFAOYSA-N CCOC(=O)C1=CC2=C(OC1=O)C=C(OCC)C=C2
1667 0 UCVRFFWEFUAFJF-UHFFFAOYSA-N CCCOC1=CC2=C(C=C1)C=C(C(=O)OC)C(=O)O2
1668 0 RGOPVMGULJENPA-UHFFFAOYSA-N CCOC1Oc2c(C1(C)C)cc(c(c2)O)OS(=O)(=O)C
1669 0 CDKOEWZGNDHQCP-UHFFFAOYSA-N CC=CC=C1C=CC2=C1C(=O)OC(C2C(=O)OC)O
1670 0 ZSEHEBKZDOXQSW-UHFFFAOYSA-N O=C1C=CC=CC1C1=NC2=C(N1)N=C1C=CC=CC1=N2
1671 0 XTJAFDFIRGFIHA-UHFFFAOYSA-N COC1=C(OC)C(O)=C2C(=C1)C=CC=C(OC)C2=O
1672 0 OUROTNVDKVPWEB-UHFFFAOYSA-N CC1=C(O)C=CC2=C1OC(=O)C(CCC(O)=O)=C2C
1673 0 NMVFBLSIHZCMCZ-UHFFFAOYSA-N O=C1C=CC(C=C1)C1=NN2C=NC3=CC=CC=C3C2=N1
1674 0 RIOQSEWOXXDEQQ-UHFFFAOYSA-N C1=CC=C(C=C1)P(C1=CC=CC=C1)C1=CC=CC=C1
1675 0 UVMNZBQSRQDSPM-UHFFFAOYSA-N COC(=O)C1=CN(C(=O)C1=[N+]=N)C1=CC=C(C=C1)C(=O)OC
1676 0 RIOQSEWOXXDEQQ-UHFFFAOYSA-N C1=CC=C(C=C1)P(C1=CC=CC=C1)C1=CC=CC=C1
1677 0 CQFVHKLQZUNUME-UHFFFAOYSA-N CSCCCCCC=C(C(C(=O)O)O)C(=O)O
1678 0 OJAKEPHCBPBZOF-UHFFFAOYSA-N O=C1C=CC=CC1C1=NN2C=NC3=CC=CC=C3C2=N1
1679 0 QXCZFWVPQNGGCS-UHFFFAOYSA-N CN1C=CN=C1SCNC(=O)NC1=CC=CC=C1
1680 0 IHDXUAZNCIQSAW-UHFFFAOYSA-N CC1=CC(NC(=O)C2=CC=CC=C2NC(=O)CCl)=CC=C1
1681 0 VRXUIZRKYOIVJF-UHFFFAOYSA-N ClCC(=O)NC1=CC=CC=C1C(=O)NCC1=CC=CC=C1
1682 0 WJEXZNUJEOHLJM-UHFFFAOYSA-N CSCCCCCCC(=C(C(=O)O)O)C(=O)O
1683 0 RIOQSEWOXXDEQQ-UHFFFAOYSA-N C1=CC=C(C=C1)P(C1=CC=CC=C1)C1=CC=CC=C1
1684 0 RITYHZCLJGBCAJ-UHFFFAOYSA-N CC1=C(C=C2NC(=O)NC2=C1)N=NC1C(=O)NC(=O)NC1=O
1685 0 QXKGHONOKVYYEN-UHFFFAOYSA-N O=CC1=CC2=C(C=C1)N=C(N2)C1=CC2=C(C=C1)N=CN2
1686 0 ZJHPGKQRQRGHKW-UHFFFAOYSA-N COc1cc(O)c(c(c1O)O)Cc1ccccc1O
1687 0 HHMQJRJGJIVLGQ-UHFFFAOYSA-N COCC1(OCCO1)C1=CC=C(C=C1)C(F)(F)F
1688 0 RIOQSEWOXXDEQQ-UHFFFAOYSA-N C1=CC=C(C=C1)P(C1=CC=CC=C1)C1=CC=CC=C1
1689 0 SHHBEUOYUVPTCG-UHFFFAOYSA-N COC1=CC=C(COC2=COC(CO)=CC2=O)C=C1
1690 0 KLSAIGPSXJMERX-UHFFFAOYSA-N OCC1OC(C(C1O)O)NC(=O)N=C(N=CO)N
1691 0 GBBVSRVHCGGBES-UHFFFAOYSA-N OCC1OC(C(C1O)O)N(C(=O)N=C(N)N)C=O
1692 0 DVPIBEDIUPFSQH-UHFFFAOYSA-N COC1=CC(OCC(C)=O)=CC2=C1C=C(C)C(=O)O2
1693 0 XSDDYEZTQOFRHI-UHFFFAOYSA-N OCC1OC(C(C1O)O)N(C(=O)N)C=NC(=O)N
1694 0 APYUCYRDBYSFAB-UHFFFAOYSA-N CCCCCCCCOS(=O)(=O)C(F)(F)F
1695 0 ROYDCZBDCARWHG-UHFFFAOYSA-N OCC1OC(C(C1O)O)N(C(=O)O)C=NC(=N)N
1696 0 RIOQSEWOXXDEQQ-UHFFFAOYSA-N C1=CC=C(C=C1)P(C1=CC=CC=C1)C1=CC=CC=C1
1697 0 IYQSLMRKPWDXBY-UHFFFAOYSA-N NC(=N)NC1C(O)C(OC(=O)N)C(C(=O)C1O)O
1698 0 RIOQSEWOXXDEQQ-UHFFFAOYSA-N C1=CC=C(C=C1)P(C1=CC=CC=C1)C1=CC=CC=C1
1699 0 JGAHQJPVHXXGBN-UHFFFAOYSA-N NC(=N)NC1C(O)C(OC(=O)N)C(=O)C(C1O)O
1700 0 OUMJUUCSKPXZKB-UHFFFAOYSA-N NC(=N)NC1C(O)C(OC(=O)N)C(C(C1=O)O)O
1701 0 RIOQSEWOXXDEQQ-UHFFFAOYSA-N C1=CC=C(C=C1)P(C1=CC=CC=C1)C1=CC=CC=C1
1702 0 RIOQSEWOXXDEQQ-UHFFFAOYSA-N C1=CC=C(C=C1)P(C1=CC=CC=C1)C1=CC=CC=C1
1703 0 RIOQSEWOXXDEQQ-UHFFFAOYSA-N C1=CC=C(C=C1)P(C1=CC=CC=C1)C1=CC=CC=C1
1704 0 RQBLYNYUENDPFT-UHFFFAOYSA-N O=S(C1=CC2=CC=CC=C2C=C1)C1=CC2=CC=CC=C2C=C1
1705 0 RIOQSEWOXXDEQQ-UHFFFAOYSA-N C1=CC=C(C=C1)P(C1=CC=CC=C1)C1=CC=CC=C1
1706 0 CTQXQPHZFAANBF-UHFFFAOYSA-N OC1C=CC=C(C1O)COC(=O)c1ccc(cc1)O
1707 0 RIOQSEWOXXDEQQ-UHFFFAOYSA-N C1=CC=C(C=C1)P(C1=CC=CC=C1)C1=CC=CC=C1
1708 0 SCGZVKMYLBJZKK-UHFFFAOYSA-N OC1C=CC(=CC1O)COC(=O)c1ccc(cc1)O
1709 0 QWJPBSUBPPPOFK-UHFFFAOYSA-N CSCN1N=NN=C1OC1=CC=C(C=C1)[N+]([O-])=O
1710 0 GFPNFJWMHLRZIW-UHFFFAOYSA-N O=C1C2=CC=CC=C2C2=C1C=C(CN1C=CN=C1)N=N2
1711 0 RIOQSEWOXXDEQQ-UHFFFAOYSA-N C1=CC=C(C=C1)P(C1=CC=CC=C1)C1=CC=CC=C1
1712 0 YVNSAXVZKHCVBT-UHFFFAOYSA-N COC1=C(O)C=C2C=CC=C(OC)C(=O)C2=C1OC
1713 0 SFXWMOZBVGQEKU-UHFFFAOYSA-N COCC1=CC2=C(C(=O)C=C(OC)C2=O)C(OC)=C1
1714 0 ZADOWCXTUZWAKL-UHFFFAOYSA-N CO[Si](CCCC1CC(=O)OC1=O)(OC)OC
1715 0 CRHIUSVLPRYFTP-UHFFFAOYSA-N Oc1ccc(cc1)C(=O)OCC1(O)C=CC=CC1O
1716 0 RIOQSEWOXXDEQQ-UHFFFAOYSA-N C1=CC=C(C=C1)P(C1=CC=CC=C1)C1=CC=CC=C1
1717 0 XOYOFLOTADIDOS-UHFFFAOYSA-N OC1C(=CC=C(C1O)O)C(=O)OCc1ccccc1
1718 0 IGAMXJFDXOPGSX-UHFFFAOYSA-N CC(=O)OCCCOC1=CC2=C(C=CC(=O)O2)C=C1
1719 0 GUOZEKXYAOYLMV-UHFFFAOYSA-N O=C(C1=CC(C(C=C1)(O)O)O)OCc1ccccc1
1720 0 UMRHRDSUXDKXHN-UHFFFAOYSA-N OC1=CC(C(C=C1)(O)C(=O)OCc1ccccc1)O
1721 0 RIOQSEWOXXDEQQ-UHFFFAOYSA-N C1=CC=C(C=C1)P(C1=CC=CC=C1)C1=CC=CC=C1
1722 0 RIOQSEWOXXDEQQ-UHFFFAOYSA-N C1=CC=C(C=C1)P(C1=CC=CC=C1)C1=CC=CC=C1
1723 0 RIOQSEWOXXDEQQ-UHFFFAOYSA-N C1=CC=C(C=C1)P(C1=CC=CC=C1)C1=CC=CC=C1
1724 0 RIOQSEWOXXDEQQ-UHFFFAOYSA-N C1=CC=C(C=C1)P(C1=CC=CC=C1)C1=CC=CC=C1
1725 0 RIOQSEWOXXDEQQ-UHFFFAOYSA-N C1=CC=C(C=C1)P(C1=CC=CC=C1)C1=CC=CC=C1
1726 0 RIOQSEWOXXDEQQ-UHFFFAOYSA-N C1=CC=C(C=C1)P(C1=CC=CC=C1)C1=CC=CC=C1
1727 0 RIOQSEWOXXDEQQ-UHFFFAOYSA-N C1=CC=C(C=C1)P(C1=CC=CC=C1)C1=CC=CC=C1
1728 0 OYYDVCJRHWIYIM-UHFFFAOYSA-N OC1=CC=CC2=C1SC(=C2C1=CC=CC=C1)C1=CC=CC=C1
1729 0 QYWVTWIRBFRTBO-UHFFFAOYSA-N O=C1N(C=NC2=CC=CC=C12)C1=NC2=CC=CC=C2N1
1730 0 ZPCYFEJXRIZOGP-UHFFFAOYSA-N OCC1OC(C(C1O)O)NC=NC(=NC(=O)O)N
1731 0 KAVWNVOLRFCAMI-UHFFFAOYSA-N CC1(C)COC(CCCCl)(OC1)C1=CC=C(Cl)C=C1
1732 0 AILWORPCCHUPRF-UHFFFAOYSA-N ClC(=O)C(C#N)=C(C1=CC=CC=C1)C1=CC=CC=C1
1733 0 KDFRADWZKMRRPJ-UHFFFAOYSA-N COC1=CC=C(C=C1)C(=O)OOC(=O)C1=CC=C(OC)C=C1
1734 0 KJIQKJFXYQDPPJ-UHFFFAOYSA-N O=C1NN=C(C2N=C3C=CC=CC3=N2)C2=CC=CC=C12
1735 0 PHQNSTBMRGPVAS-UHFFFAOYSA-N COC1=CC2=C(C(OC(=O)C(F)(F)F)=C(C)C2)C(OC)=C1
1736 0 KYQGWDNFLCMQRX-UHFFFAOYSA-N NC(=N)NC1C(O)C(OC(=O)N)C(C(=C1O)O)O
1737 0 WZWCFRGFOWHOTI-UHFFFAOYSA-N NC(=N)NC1C(O)C(OC(=O)N)C(=C(C1O)O)O
1738 0 QBUVAFKRTSDRBY-UHFFFAOYSA-N Clc1ccc2c(c1)C(=NC(C(=O)N2C)O)C1=CCCC=C1
1739 0 HHHNDQVXOKDRNL-UHFFFAOYSA-N OC1=CC=CC=C1OCOCOC1=CC=CC=C1O
1740 0 VPNGEVJKFGBGPC-UHFFFAOYSA-N CN1C(=O)C(O)N=C(c2c1ccc(c2)Cl)C1=CC=CCC1
1741 0 WOBYKFDEBYJJSD-UHFFFAOYSA-N OC1N=C(c2ccccc2)C2=CC(CC=C2N(C1=O)C)Cl
1742 0 ZBRZDUHZOAPCTB-UHFFFAOYSA-N NC1=CC=C(C=C1)S(=O)(=O)N(CCC#N)C1=CC=CC=N1
1743 0 MUQCPODAMITWDX-UHFFFAOYSA-N ClC1=CC=C(C=C1)C1NC(=O)C2CCCCC2=N1
1744 0 JCWXEYWHHGQBDM-UHFFFAOYSA-N O=C1CSC(=NC#N)N1C1=CC=C2C=CC=CC2=C1
1745 0 TZRMVSVGSHAIIB-UHFFFAOYSA-N CC(C)C1C(C)=NC(=NC1=O)C1=CC=C(Cl)C=C1
1746 0 FWADGNUEXRPWCQ-UHFFFAOYSA-N NCCC1=CC=C(C(C1O)(O)OS(=O)(=O)O)O
1747 0 LYWURNAEYJTKGQ-UHFFFAOYSA-N NCCC1(O)C=C(OS(=O)(=O)O)C(=CC1O)O
1748 0 UCOKRNJFQMUBJU-UHFFFAOYSA-N C[Si](C)(C)OS(=O)(=O)C1=CC=C(C=C1)[Si](C)(C)C
1749 0 FANJFOUDYIKSIA-UHFFFAOYSA-N COC1=CC(=CC(OC)=C1OC)C1=CC=C(O1)C=O
1750 0 WOAHMAOWZURLFR-UHFFFAOYSA-N COC1=CC=CC(O)=C1OC1=CC=CC(O)=C1OC
1751 0 ORUYIAFDCBTRMQ-UHFFFAOYSA-N NCCC1=CC(C(C(=C1)OS(=O)(=O)O)(O)O)O
1752 0 MDEHTHWYKULTLE-UHFFFAOYSA-N O=C1CCCC2=C1C(O)(O)C1(C(=C2)C=CC=C1O)O
1753 0 LMKUBIIGYQROEC-UHFFFAOYSA-N Oc1cccc2=CC3(C(C(=c12)O)(O)C(=O)CCC3)O
1754 0 JSVKZFTVVPTISL-UHFFFAOYSA-N ClC1=CCC2C(=C1)C(=NC(C(=O)N2C)O)c1ccccc1
1755 0 DZBBYXAGJYZFDQ-UHFFFAOYSA-N Clc1ccc2c(c1)C(=NC(C(=O)N2C)O)C1CC=CC=C1
1756 0 IHZQJYNUHQSLBI-UHFFFAOYSA-N ClC1=CC=C2C(C1)C(=NC(C(=O)N2C)O)c1ccccc1
1757 0 RIOQSEWOXXDEQQ-UHFFFAOYSA-N C1=CC=C(C=C1)P(C1=CC=CC=C1)C1=CC=CC=C1
1758 0 ZAZFJCPGWNEYND-UHFFFAOYSA-N O=C1Oc2cc3OC(Cc3cc2C2C1O2)C(O)(C)C
1759 0 UQDTVWKWKYDCPG-UHFFFAOYSA-N CC1=CC2=C(C=C1N=C=S)N=C(O2)C1=CC=CC=N1
1760 0 QNSANEACKQKPEJ-UHFFFAOYSA-N O=C1C=CC23C(O1)(C=C1C(=C3)CC(O1)C(O)(C)C)O2
1761 0 MFBWEKREIPGCGV-UHFFFAOYSA-N O=P(CNCC#N)(OC1=CC=CC=C1)OC1=CC=CC=C1
1762 0 MFMXSYWYFVMKJY-UHFFFAOYSA-N CC[N+](C)(C)Cc1ccc(cc1Br)N=[N+]=N
1763 0 UKAVTSMSSALFGM-UHFFFAOYSA-N C[Si](C)(C)C#CC1(OCCCO1)[Ge](C)(C)C
1764 0 RIOQSEWOXXDEQQ-UHFFFAOYSA-N C1=CC=C(C=C1)P(C1=CC=CC=C1)C1=CC=CC=C1
1765 0 RIOQSEWOXXDEQQ-UHFFFAOYSA-N C1=CC=C(C=C1)P(C1=CC=CC=C1)C1=CC=CC=C1
1766 0 PECLLJXURXPQIJ-UHFFFAOYSA-N CC(=O)OC1=C(OC(C)=O)C=C2CCC(=O)C2C=C1
1767 0 YQMZVKYNKPUGOI-UHFFFAOYSA-N CC(=O)OC1=C(OC(C)=O)C=C2CC(=O)CCC2=C1
1768 0 XYEREENYDSDOLV-UHFFFAOYSA-N O=c1ccc2c(o1)C1OC31C(=C2)CC(O3)C(O)(C)C
1769 0 BKVKRARWAFDLHF-UHFFFAOYSA-N O=c1ccc2c(o1)C=C1C3(C2O3)CC(O1)C(O)(C)C
1770 0 JNYBULQUYBYPKB-UHFFFAOYSA-N Oc1cc2cc3CC(Oc3cc2oc1=O)C(O)(C)C
1771 0 KOUSKVHELXFGML-UHFFFAOYSA-N CN(C1=CC=CC=C1C)S(=O)(=O)C1=CC=CS1
1772 0 GMMUKIIBMZDLAI-UHFFFAOYSA-N CN(C1=CC=CC(C)=C1)S(=O)(=O)C1=CC=CS1
1773 0 ZXAQKLBOEKPKIJ-UHFFFAOYSA-N CN(C1=CC=C(C)C=C1)S(=O)(=O)C1=CC=CS1
1774 0 CTZIVZKNANYJEW-UHFFFAOYSA-N Oc1ccc(c(c1)C(=O)C(C(=O)C(=O)O)C(=O)O)N
1775 0 SHMQGHNBQQICCW-UHFFFAOYSA-N CO[Si](OC)(OC)C1C=CCC(C#N)(C#N)C1(C#N)C#N
1776 0 XSYRDVCSKQJINC-CTDODENGSA-N CC1OC(=O)c2c(O)c(C=CC(=O)O)ccc2C1C
1777 0 RIOQSEWOXXDEQQ-UHFFFAOYSA-N C1=CC=C(C=C1)P(C1=CC=CC=C1)C1=CC=CC=C1
1778 0 JOASVZGWKJZSDU-UHFFFAOYSA-N CCOC(=O)COC1=CC(=O)OC2=C1C=C(C)C=C2
1779 0 MNTRIFILHFZTRU-UHFFFAOYSA-N O=c1cc(O)c2c(o1)cc1c(c2)CC(O1)C(O)(C)C
1780 0 LJPZZGIOJRRNBP-UHFFFAOYSA-N CN(C)c1cccc2c(cccc12)S(O)(=O)=S
1781 0 IXLHEGXRGRQHET-UHFFFAOYSA-N O=C(COCC1=CC=CC=C1)N1CCSC1=S
1782 0 GVXQAQDFTPTJMX-UHFFFAOYSA-N Oc1ccc(O)c(COCc2cc(O)ccc2O)c1
1783 0 KIPBZSSRRQBJIH-UHFFFAOYSA-N COC1=C2C(C)=CC(=O)OC2=CC=C1OCC1CO1
1784 0 LLGSFDMWTOMLRX-UHFFFAOYSA-N CCSC(SCC)=CC1=CC2=C(C=CC2)C=C1
1785 0 VLCKWGXRCVEZCF-UHFFFAOYSA-N CCC(C)(C(=O)N1C=CN=C1)C1=CC=CC=C1Cl
1786 0 CDPDXHALXWQHHX-UHFFFAOYSA-N CCC(C)(C(=O)N1C=CN=C1)C1=CC=C(Cl)C=C1
1787 0 JGPIAXXKQNXEBM-UHFFFAOYSA-N CN(C)C(=O)NC1=C(Cl)C=C(C=N1)C(F)(F)F
1788 0 JGTFMINKJCYXPP-UHFFFAOYSA-N C[N+]1=CC=CC=C1SCC1=CC=CC(=C1)C(F)(F)F
1789 0 VCBBCYDZUAHSKP-UHFFFAOYSA-N CNC(=S)NC1=CC=C(NC2=CC=C(C=C2)[N+]([O-])=O)C=C1
1790 0 JAYBAWLQXZGNEL-UHFFFAOYSA-N CCCC1=NC2=CC=CC=C2C(OCC2OC(=S)N=N2)=N1
1791 0 HUTREGMZCHOYPJ-UHFFFAOYSA-N O=CC=NC(C(=O)O)Cc1cc(=O)oc(c1)C(=O)O
1792 0 ZOXKRLYRRDZLPO-UHFFFAOYSA-N O=C1NN(C2=NC3=CC=CC=C3N=C12)C1=CC=CC=C1
1793 0 AQWFFXRJLJNWOJ-UHFFFAOYSA-N COC(=O)C1(CN=NC1(C(=O)OC)C(=O)OC)C(=O)OC
1794 0 WYYMYYOXCOEMCU-UHFFFAOYSA-N O=C1CCC=CC1(O)C(=O)OCc1ccccc1O
1795 0 LVYYQSMWVPYTIW-UHFFFAOYSA-N NC(=N)c1ccc(cc1)S(=O)(=O)c2ccc(cc2)C(=N)N
1796 0 QHBVAVWOYUXRCM-INIZCTEOSA-N COC1(Cc2ccc(O)c(O)c2)Oc3cc(O)ccc3C1=O
1797 0 MIMJRDMFQVEOTJ-UHFFFAOYSA-N O=C1C=C(C)C2(C(O1)(O)c1c(C)coc1C(=C2)C)O
1798 0 YTIUSLZDTOJYPV-UHFFFAOYSA-N CCCCOC1=CC=C(C=C1)C1=CN=C(Cl)C=N1
1799 0 ICXRFPBAALEPJJ-UHFFFAOYSA-N CCCC[Se]C1=CC(C)(C)OC1(C)C
1800 0 YHYFNJOSLJBUHN-UHFFFAOYSA-N O=C1N(NC2=C1C=NC1=CC=CC=C21)C1=CSC=C1
1801 0 RXMRYGIRJKVCJD-UHFFFAOYSA-N Clc1cccc(c1)N(C(=O)c1ccccc1)C(=O)N(C)C
1802 0 NEZZENXMNNWRLE-UHFFFAOYSA-N Clc1ccc(cc1)N(C(=O)c1ccccc1)C(=O)N(C)C
1803 0 ZZOCAYOGNJRKQA-UHFFFAOYSA-N COc1cc(cc(OC)c1O)c2ccc(O)c(O)c2
1804 0 JQDRBZWKBVHXDK-UHFFFAOYSA-N CC(C)(Cl)CC1(CC(C)(C)Cl)OC2=CC=CC=C2O1
1805 0 MHOFMHKGDRWUIM-UHFFFAOYSA-N O=S(C1=CC=CC2=CC=CC=C12)C1=CC=CC2=CC=CC=C12
1806 0 MQXDFYOKYMRWBI-UHFFFAOYSA-N CCOC(=O)NC1=NN=C(O1)C1=CC=C(Cl)C=C1
1807 0 SLXYBYCLCBXBFK-CHWSQXEVSA-N CC1(C)Oc2cc3OC(=O)C=Cc3cc2C(O)C1O
1808 0 RIOQSEWOXXDEQQ-UHFFFAOYSA-N C1=CC=C(C=C1)P(C1=CC=CC=C1)C1=CC=CC=C1
1809 0 HCVVJUMQCNQCCT-UHFFFAOYSA-N CC(C)(O)C(=O)Cc1cc2C=CC(=O)Oc2cc1O
1810 0 WCBFKVBQHXJRCX-LLVKDONJSA-N CC(C)(O)C1Cc2c(O)c3C=CC(=O)Oc3cc2O1
1811 0 RZGRLJDEIJYNEU-UHFFFAOYSA-N COc1c(C)c(C#CC(=O)C)c2OCOc2c1OC
1812 0 DDLRYRWXGFZLNB-UHFFFAOYSA-N O=CCCC(Nc1ccnc2c1ccc(c2)Cl)C
1813 0 AZQIHIGUNAJOSH-UHFFFAOYSA-N ClC1=C(C=O)C2=CC=CC=C2C(=N1)C1=CC=CC=C1
1814 0 FLQULDKEPHBJJU-UHFFFAOYSA-N COC1=CC=CC(=C1)C(=O)OOC(=O)C1=CC(OC)=CC=C1
1815 0 GGEHGERKWVJUBK-UHFFFAOYSA-N S(C1=CC=CC=C1)C1=CC=CC=C1C1=CC=CC=C1
1816 0 IPGGKCRXJYHFCB-UHFFFAOYSA-N COC(=O)C(C(=O)OC)=C(C)C(=O)C1=CC=CC=C1
1817 0 ARTMHCYHSJOETL-UHFFFAOYSA-N COC1=CC=C(C=C1)N(N)CC1=CC=C(Cl)C=C1
1818 0 GGJYUMYNPWNIEZ-UHFFFAOYSA-N COC1=C(Cl)C2=C(C=C(C=C2)N=C(N)N)C(=O)O1
1819 0 NJJAAEQSAYYXBL-UHFFFAOYSA-N COC1=C(O)C=CC(=C1)C(=O)OC1=C(OC)C=C(C=O)C=C1
1820 0 ZZMGORRWKOKNOB-UHFFFAOYSA-N CCN1C=C(C(C)=O)C(=O)C2=CC(F)=C(Cl)C=C12
1821 0 RIOQSEWOXXDEQQ-UHFFFAOYSA-N C1=CC=C(C=C1)P(C1=CC=CC=C1)C1=CC=CC=C1
1822 0 RIOQSEWOXXDEQQ-UHFFFAOYSA-N C1=CC=C(C=C1)P(C1=CC=CC=C1)C1=CC=CC=C1
1823 0 SLZOTVMCXLHKMR-UHFFFAOYSA-N CC(C)(C)C12CSC(CS1)(S2)C(C)(C)C
1824 0 PBYOKOGRHHZTHQ-UHFFFAOYSA-N CSCCCCCCC(C(=O)C(=O)O)C(=O)O
1825 0 HVLKZHRPBJQROY-LLVKDONJSA-N CC(=C)C(O)COc1cc2OC(=O)C=Cc2cc1O
1826 0 VUEUMLFWSSMWOT-UHFFFAOYSA-N CCCN(CCC)C(=S)SCC1=CC=C(O1)[N+]([O-])=O
1827 0 WXNGOAQQICNJFF-UHFFFAOYSA-N COC1=CC=C(C=C1)C1CC(C#N)(C#N)C1(C#N)C#N
1828 0 RIOQSEWOXXDEQQ-UHFFFAOYSA-N C1=CC=C(C=C1)P(C1=CC=CC=C1)C1=CC=CC=C1
1829 0 RIOQSEWOXXDEQQ-UHFFFAOYSA-N C1=CC=C(C=C1)P(C1=CC=CC=C1)C1=CC=CC=C1
1830 0 RIOQSEWOXXDEQQ-UHFFFAOYSA-N C1=CC=C(C=C1)P(C1=CC=CC=C1)C1=CC=CC=C1
1831 0 RIOQSEWOXXDEQQ-UHFFFAOYSA-N C1=CC=C(C=C1)P(C1=CC=CC=C1)C1=CC=CC=C1
1832 0 SSQVVCGCKBZHPP-UHFFFAOYSA-N CC(C)(C)C1=NC=C(N=C1)C(=O)NC1=NC=CS1
1833 0 KFPYRKKORQVSBJ-UHFFFAOYSA-N O=C1N(N=C2N1N=CC1=CC=CC=C21)C1=CC=CC=C1
1834 0 RIOQSEWOXXDEQQ-UHFFFAOYSA-N C1=CC=C(C=C1)P(C1=CC=CC=C1)C1=CC=CC=C1
1835 0 RIOQSEWOXXDEQQ-UHFFFAOYSA-N C1=CC=C(C=C1)P(C1=CC=CC=C1)C1=CC=CC=C1
1836 0 UCKXWYAPJJITRZ-KHVHVRLGSA-N CC1CC=CC(=O)c2c(O)cc(O)cc2CC(=O)O1
1837 0 HURYYDPLNZHXJU-UHFFFAOYSA-N ClC1=CC=C(C=C1)C(=O)NC1(CCCCC1)C#N
1838 0 PLPIXLSRTIVHDP-KGLIPLIRSA-N COC1=CC(=O)OC(=C1)C(O)C(O)c2ccccc2
1839 0 JLAMGFGVWOJPRT-UHFFFAOYSA-N COC1=CC=C2C(CC(O)OC2(C)C(F)(F)F)=C1
1840 0 ARTMHCYHSJOETL-UHFFFAOYSA-N COC1=CC=C(C=C1)N(N)CC1=CC=C(Cl)C=C1
1841 0 NLBIBHHLQYIEDO-UHFFFAOYSA-N COc1cc(C=CC2=CC(C(C=C2)O)O)oc(=O)c1
1842 0 LYECPCVGHXCMCY-UHFFFAOYSA-N COc1cc(C=CC2=CC=CC(C2O)O)oc(=O)c1
1843 0 PEZHDTRSKRKIEZ-UHFFFAOYSA-N O=CC(=O)Oc1cc(O)c(cc1C=O)CC=C(C)C
1844 0 HICUACRJTAVFME-UHFFFAOYSA-N O=Cc1oc(=O)ccc1C=C(C(=O)O)CC=C(C)C
1845 0 BUHNGXNWAYLCPU-UHFFFAOYSA-N O=C(C=c1ccc(=O)oc1=CC(=O)O)CC=C(C)C
1846 0 FVFQELHSZVFPDZ-VIFPVBQESA-N CC(C)(O)C1Cc2cc3C=CC(=O)Oc3c(O)c2O1
1847 0 RILVIGNCCZGIIC-GFCCVEGCSA-N CC(C)(O)C1COc2cc3OC(=O)C=Cc3cc2O1
1848 0 UCDAWFNICCNZOP-AWEZNQCLSA-N CC(C)(O)C1(O)Cc2cc3C=CC(=O)Oc3cc2O1
1849 0 SXPZFHCIUAADLD-UHFFFAOYSA-N Cc1cc(O)c(Oc2cc(C)cc(O)c2O)c(O)c1
1850 0 BJPJLXWZMLOJNS-UHFFFAOYSA-N COc1cc(OC)c2OC(=O)C(=Cc2c1)CC(=O)C
1851 0 XPBHEHXOJMEWNV-UHFFFAOYSA-N OC(=O)CC(=O)c1cc2CC(Oc2cc1O)C(=C)C
1852 0 WQTKDHBWQLIMHO-UHFFFAOYSA-N O=C1C=CC2(C(O1)(O)C=C1C(=C2)C=CC(O1)(C)C)O
1853 0 WOTCBNVQQFUGLX-UHFFFAOYSA-N COC1=CC=CC=C1C(=O)OOC(=O)C1=CC=CC=C1OC
1854 0 OMEFIGMPNVNUCD-UHFFFAOYSA-N CCOC(=O)CCC1=CC(OC(F)(F)F)=CC=C1
1855 0 WHNYEEMZMSFMSM-UHFFFAOYSA-N OC1c2oc(=O)ccc2C=C2C1(O)OC(C)(C)C=C2
1856 0 FLOOETHPJGCSBC-UHFFFAOYSA-N OC1c2ccc(=O)oc2C=C2C1(O)C=CC(O2)(C)C
1857 0 KOXQZISAMDUXGH-UHFFFAOYSA-N C[Si](OCC1CO1)(OCC1CO1)OCC1CO1
1858 0 ZFWUTOCTSAZAKK-UHFFFAOYSA-N OCc1cc(OCc2cc(O)ccc2O)ccc1O
1859 0 FTUONIFJANQDSN-UHFFFAOYSA-N CC(=C)C(=O)CCOC(=O)C1=CC=CC=C1C(O)=O
1860 0 HMNXTLYRRSRXBI-AATRIKPKSA-N OC1=CC(C(C(=C1)O)O)(O)/C=C/c1ccc(cc1)O
1861 0 FRCHYLRTYMHPHO-CQSZACIVSA-N COc1cc2OC(OC(=O)c2cc1C(=O)C)C(=C)C
1862 0 HQODIROWFZFZPB-UHFFFAOYSA-N COC(=O)C(=O)C=Cc1c(O)cc([nH]c1=O)C(=O)O
1863 0 ZAPKRJBFSNENMZ-UHFFFAOYSA-N NC1=C2N=CN(CCN(CCCl)CCCl)C2=NC=N1
1864 0 JJBUHKYYFDBDCA-UHFFFAOYSA-N O=C1C(C(=O)C2=CC=CC=C2C1=O)[N+]1=CC=C2C=CC=CC2=C1
1865 0 HVNNMUNENTZRBW-UHFFFAOYSA-N CC(=O)CC(C)(C)NC(C=C(Cl)Cl)C(O)=O
1866 0 GWQWBGWPDSIXFL-UHFFFAOYSA-N CCOC(=O)CSC1=NC2=CC=CC=C2N2C=NN=C2C1
1867 0 KIQDMHBVZLXHET-UHFFFAOYSA-N CCOC(=O)CC1=CC(=O)OC2=C1C=CC(O)=C2C
1868 0 AGPVNZHMCXDYQQ-UHFFFAOYSA-N O=C(C(=Cc1c(O)cc([nH]c1=O)C(=O)O)C)C(=O)O
1869 0 YYPCJBBPWOOSTR-UHFFFAOYSA-N O=C(C(=O)O)C=C(c1c(O)cc([nH]c1=O)C(=O)O)C
1870 0 YNGUDGHZENWGKZ-UHFFFAOYSA-N COc1cc([nH]c(=O)c1C=CC(=O)C(=O)O)C(=O)O
1871 0 BBASTIBEUIDQJN-UHFFFAOYSA-N COC(=O)c1cc(O)c(c(=O)[nH]1)C=CC(=O)C(=O)O
1872 0 QSRXCHGQZIOJND-UHFFFAOYSA-N O=C(C(=O)O)C=Cc1c(=O)[nH]c(c(c1O)C)C(=O)O
1873 0 XAOWWQIBJKDNOU-UHFFFAOYSA-N O=C(C(=O)O)C=Cc1c(O)cc(n(c1=O)C)C(=O)O
1874 0 JHYMOWQBPQGYRQ-UHFFFAOYSA-N COc1cc(OC)cc(Oc2cc(O)cc(O)c2)c1
1875 0 PHRPVKTXLGCEAA-UHFFFAOYSA-N CC(C(=O)SC(C(C(C(=O)O)N)C(=O)O)O)O
1876 0 ONBLTHYKOPCELS-UHFFFAOYSA-N O=CC(=O)OC1Cc2cc3ccc(=O)oc3cc2OC1(C)C
1877 0 NDDBRRFHXNPOLY-UHFFFAOYSA-N O=C1N(C2=CC=CC=C2)C2=C(C=CC=N2)C2=C1NC=N2
1878 0 QDEDHAPRGMXEMG-UHFFFAOYSA-N CCSC(SCC)C1=CC2=CC=CC=C2C=C1
1879 0 ZIVWFVSJXMVCNV-UHFFFAOYSA-N COc1ccc2C(=O)c3cc(OC)c(OC)c(O)c3Oc2c1
1880 0 ATIJDAFDYLSUGX-UHFFFAOYSA-N COc1cc(O)c2c(c1)c(O)c(c(c2O)C(=O)C)C
1881 0 XXFOPDRLCKTSEM-UHFFFAOYSA-N CC(=O)NC1=NC2=C(S1)C(=O)N=C(NC(C)=O)N2
1882 0 ILTGVFLQOUHHJK-UHFFFAOYSA-N NC1N(C2CC(O)C(CO)O2)C(N)=CN=C1Cl
1883 0 CAHSSMVHBSLJBQ-UHFFFAOYSA-N COc1cc(O)c2c(c1O)cc(c(c2O)C(=O)C)C
1884 0 CHHVUAYIKGNLEB-UHFFFAOYSA-N COc1c(Cc2ccccc2O)c(O)cc(c1O)O
1885 0 VOJMZQFSMQKFBV-UHFFFAOYSA-N O=C1CCCC2=C1C(=C1C(C2O)(O)C=CC=C1O)O
1886 0 RUJRCRYDWVAVLB-UHFFFAOYSA-N COc1cc(c2ccccc2O)c(c(c1O)OC)O
1887 0 SLPDPVNMAXIRQU-UHFFFAOYSA-N COc1cc2cc(C)c(c(c2c(c1O)O)O)C(=O)C
1888 0 DNNGNNBETJXGGK-UHFFFAOYSA-N COc1cc(O)c2c(c1)cc(c(c2O)C(=O)CO)C
1889 0 KDECGGARTQDFEI-UHFFFAOYSA-N SC1=CC=C(C=C1)C1=CC=C(C=C1)C1=CC=CC=C1
1890 0 CBYBNUMRYGBXOS-UHFFFAOYSA-N FC(F)(F)C1=NC(=CC(Cl)=N1)N1CCOCC1
1891 0 CVWQPJIMMXBCAW-UHFFFAOYSA-N COc1cc(O)c2c(c1)cc(c(c2O)C(=O)C)CO
1892 0 WFLPQSMSHXLKRV-UHFFFAOYSA-N CC(C)C1=CC(C)=NC2=C(Br)C(C)=NN12
1893 0 JXNVXMOPXOUOHA-UHFFFAOYSA-N OCOc1cc(O)c2c(c1)cc(c(c2O)C(=O)C)C
1894 0 GMVPDJNQIBINLE-UHFFFAOYSA-N COc1cc(O)c(C=O)c2c(O)c(OC)c(C)cc12
1895 0 MHQUADNLJNICFR-UHFFFAOYSA-N COC1=CC23C(C(=C1)O)(O3)C(=C(C(=C2)C)C(=O)C)O
1896 0 QHDIYPBCOPRRSP-UHFFFAOYSA-N COc1cc(O)c2c(c1)C=C(C1(C2(O)O1)C(=O)C)C
1897 0 KMAKQCXJRRZDKX-UHFFFAOYSA-N COc1cc(O)c2c(c1)C1OC1(C(=C2O)C(=O)C)C
1898 0 QGOHYIDWCDWVFQ-UHFFFAOYSA-N COC12C=C(O)c3c(C2O1)cc(c(c3O)C(=O)C)C
1899 0 UFGCHCAEHCEYKV-UHFFFAOYSA-N COC1=Cc2cc(C)c(c(c2C2(C1O2)O)O)C(=O)C
1900 0 UYJTVWBPWZEIMQ-UHFFFAOYSA-N COc1cc2cc(oc2cc1O)c3ccc(O)c(O)c3OC
1901 0 HKXQUNNSKMWIKJ-WCQYABFASA-N CC1(C)Oc2ccc3C=CC(=O)Oc3c2C(O)C1O
1902 0 JHZAHUQYODKBAU-LLVKDONJSA-N COc1cc2OC(=O)C=Cc2cc1CC(O)C(=O)C
1903 0 GXVWJELKJKUGLJ-UHFFFAOYSA-N CCN(c1ccccn1)COc1ccc(cc1)Cl
1904 0 SQZHNXJGICSQLN-UHFFFAOYSA-N CC1=CC2(C(=C(C)c3c(C2O)c(C)cc(=O)o3)O1)O
1905 0 GCURRHAGCCRILN-UHFFFAOYSA-N CC1=CC2=Cc3c(C(C2(O1)O)(C)O)oc(=O)cc3C
1906 0 FUBWXKSYGRSEBV-UHFFFAOYSA-N CN1C=C(N=C1C(C)(C)C)[Sn](C)(C)C
1907 0 FDWAJQOHWUYNCS-UHFFFAOYSA-N CCN(c1ccccn1)CC1=CC=C(C2C1O2)Cl
1908 0 SIVHNLXPTJVKAZ-UHFFFAOYSA-N CCN(c1ccccn1)CC1=CC2C(C=C1)(O2)Cl
1909 0 CKDFTIFJPSHYQH-UHFFFAOYSA-N CCN(c1ccccn1)CC12C=CC(=CC2O1)Cl
1910 0 QBOFZKKCYBUQSQ-UHFFFAOYSA-N CCN(C1=NC=CC2C1O2)Cc1ccc(cc1)Cl
1911 0 IMJUYPYLMBFITD-UHFFFAOYSA-N ClC1=CC2=C(C=C1)C=C(C1CCNCC1)C(=O)N2
1912 0 KNCZWCHBHRTNEC-UHFFFAOYSA-N CCN(C1=NC2C(C=C1)O2)Cc1ccc(cc1)Cl
1913 0 IWUCOHFEUKRSFT-UHFFFAOYSA-N OCCN(c1ccccn1)Cc1ccc(cc1)Cl
1914 0 DDRANWDCUTZXEJ-UHFFFAOYSA-N FC1=CC=CC(=C1)C1=C2C(=O)C3=CC=CC=C3C(=O)C2=CC=C1
1915 0 PIEQXBCYGHUHPU-UHFFFAOYSA-N COc1cc(OC)cc2c1cc(o2)c1cc(O)c(c(c1)O)O
1916 0 LNTUTBOHLZBMOJ-UHFFFAOYSA-N Clc1ccc(cc1)CN(c1ccccn1)C(O)C
1917 0 BVTQILUXDZGLAO-UHFFFAOYSA-N COC(=O)c1cc(OC)c2c(OC)c(O)ccc2c1
1918 0 DYIAQXPDWAAKBN-UHFFFAOYSA-N ClCCN(N=O)C(=O)NC1CCCCNC1=O
1919 0 GEZUOVCRBWPJOH-UHFFFAOYSA-N CCN(c1ccccn1)Cc1ccc(c(c1)O)Cl
1920 0 KHGPXBOVOCFQDK-UHFFFAOYSA-N COc1cc(O)c2c(c1)cc(c(c2O)OC(=O)C)C
1921 0 YLIWYSZQTDPAQR-UHFFFAOYSA-N CCN(c1ccccn1)Cc1ccc(cc1O)Cl
1922 0 SMWPBMJVUOELBM-UHFFFAOYSA-N ClC1=CC(C(=O)C2=CC=CC=C2)=C(C=CC#N)C=C1
1923 0 DQISGWRLCDLKJI-AAEUAGOBSA-N CC(C)(O)C1Oc2ccc3C=CC(=O)Oc3c2C1O
1924 0 LJYUQFBGWMJXGZ-UHFFFAOYSA-N ClC1=C2CC3=CC(=O)C=CC3C2=NC2=CC=CC=C12
1925 0 RIOQSEWOXXDEQQ-UHFFFAOYSA-N C1=CC=C(C=C1)P(C1=CC=CC=C1)C1=CC=CC=C1
1926 0 LDVQZQFCZSIRJQ-UHFFFAOYSA-N CCN(C(c1ccc(cc1)Cl)O)c1ccccn1
1927 0 HROITXQCHDKXEI-UHFFFAOYSA-N CC(C)(C)C1=CC=C(OC2=NC(Cl)=NC=C2)C=C1
1928 0 JUWOARFOSJNXPW-UHFFFAOYSA-N CCOC(CSC1=CC(F)=C(F)C=C1)OCC
1929 0 RIOQSEWOXXDEQQ-UHFFFAOYSA-N C1=CC=C(C=C1)P(C1=CC=CC=C1)C1=CC=CC=C1
1930 0 MGZQSITVJGADQY-UHFFFAOYSA-N COc1cc(OC)c2cc(C=O)cc(OC)c2c1O
1931 0 XVXYBSKFWKWXMR-UHFFFAOYSA-N CCN(c1ncccc1O)Cc1ccc(cc1)Cl
1932 0 RIOQSEWOXXDEQQ-UHFFFAOYSA-N C1=CC=C(C=C1)P(C1=CC=CC=C1)C1=CC=CC=C1
1933 0 NZGUYQKFWDQJNY-UHFFFAOYSA-N CCN(c1nccc(c1)O)Cc1ccc(cc1)Cl
1934 0 VHADGBZSIUKJBF-UHFFFAOYSA-N CCN(c1ccc(cn1)O)Cc1ccc(cc1)Cl
1935 0 GDKWIFWOHXMZBS-UHFFFAOYSA-N OC(=O)C1=C(NC(=O)C2=C(F)C=CC=C2F)C=NN1
1936 0 BMRSAIFFAKLBPF-UHFFFAOYSA-N COC(=O)Nc1[nH]c2c(n1)cc(cc2)C(c1cccs1)N
1937 0 NYCLODMJQZXFHJ-UHFFFAOYSA-N CCN(c1cccc(n1)O)Cc1ccc(cc1)Cl
1938 0 XXUIJTAHLDUGJF-UHFFFAOYSA-N BrC1=CN(N=C1)C(CC#N)C1CCCC1
1939 0 LGZYMPXREVZYKR-UHFFFAOYSA-N COCCOC1=NC(N)=NC2=C1N=C(C=C2)C1=CC=CS1
1940 0 XPOXRISVRJOBAH-ZETCQYMHSA-N COc1cc(O)c2c(O)cc(cc2c1)C(=O)C(C)O
1941 0 HYDJFGIXYVSQGV-UHFFFAOYSA-N COC1=C(C)C(=O)c2cc(OC)c(OC)cc2C1=O
1942 0 YRZXKRQRZJMBFT-UHFFFAOYSA-N Cc1cc(O)c(O)c(Oc2cc(C)cc(O)c2O)c1
1943 0 JOACSJWSWOGTBH-UHFFFAOYSA-N OCC(C(=O)SCC(C(C(=O)O)N)C(=O)O)O
1944 0 QZWHWHNCPFEXLL-UHFFFAOYSA-N CC(C)OC(=O)NC1=CC2=C(NC(=N2)C2=CSC=N2)C=C1
1945 0 VLLBEVJGIOARKW-UHFFFAOYSA-N CC1=C2N(C=CC1=O)C1=NC3=CC=CC=C3N1C2=S
1946 0 RIOQSEWOXXDEQQ-UHFFFAOYSA-N C1=CC=C(C=C1)P(C1=CC=CC=C1)C1=CC=CC=C1
1947 0 RIOQSEWOXXDEQQ-UHFFFAOYSA-N C1=CC=C(C=C1)P(C1=CC=CC=C1)C1=CC=CC=C1
1948 0 RIOQSEWOXXDEQQ-UHFFFAOYSA-N C1=CC=C(C=C1)P(C1=CC=CC=C1)C1=CC=CC=C1
1949 0 RIOQSEWOXXDEQQ-UHFFFAOYSA-N C1=CC=C(C=C1)P(C1=CC=CC=C1)C1=CC=CC=C1
1950 0 RIOQSEWOXXDEQQ-UHFFFAOYSA-N C1=CC=C(C=C1)P(C1=CC=CC=C1)C1=CC=CC=C1
1951 0 RIOQSEWOXXDEQQ-UHFFFAOYSA-N C1=CC=C(C=C1)P(C1=CC=CC=C1)C1=CC=CC=C1
1952 0 RIOQSEWOXXDEQQ-UHFFFAOYSA-N C1=CC=C(C=C1)P(C1=CC=CC=C1)C1=CC=CC=C1
1953 0 RIOQSEWOXXDEQQ-UHFFFAOYSA-N C1=CC=C(C=C1)P(C1=CC=CC=C1)C1=CC=CC=C1
1954 0 ALQYHSFKLPSSJM-UHFFFAOYSA-N O=C(S(=O)CC(C(C(=O)O)N)C(=O)O)C(O)C
1955 0 RYMXUVXMDJIGTA-UHFFFAOYSA-N CCCCOC(=O)C1=CC2=C(OC1=O)C=C(O)C=C2
1956 0 XCULGJMLADDFLZ-UHFFFAOYSA-N ONC(C(C(=O)O)CSC(=O)C(O)C)C(=O)O
1957 0 XHRMHOXURKTXHY-UHFFFAOYSA-N ClC1=CC=C(C=C1)C1(CN2C=CN=C2)CCCO1
1958 0 UGQAZKMCOSGGDZ-UHFFFAOYSA-N O=C1N(C=NC2=CC=CC=C12)N1C=NC2=CC=CC=C12
1959 0 MOKFPZKJCISJFF-UHFFFAOYSA-N O=CC(=O)Oc1c(C=O)ccc(c1CC=C(C)C)O
1960 0 BVBBTQTYXORSSS-UHFFFAOYSA-N CC(C(=O)SCC(C(C(=O)O)N)(C(=O)O)O)O
1961 0 UZMWNAQESQCQFV-UHFFFAOYSA-N COc1c2C(O)C=C(Oc2c(c2c1cco2)OC)C
1962 0 BMBMKMAKVROGRY-UHFFFAOYSA-N CNC(=O)NC1=CC=C(C=C1)C1CCC(=S)N=N1
1963 0 NMIJWUNUPINRCS-UHFFFAOYSA-N COC1=CC2=C(C(C)=C1)C(=O)C(OC)=C(OC)C2=O
1964 0 NQFJCGRWNSPTNW-UHFFFAOYSA-N COC1=CC(=O)C2=C(C1=O)C(OC)=C(OC)C=C2C
1965 0 ZBOVESJLXVGVKY-UHFFFAOYSA-N CSC1=NN(C(=O)C2=C(C)C=CC(C)=C2)C(N)=N1
1966 0 SGECNTIYFOCGNP-UHFFFAOYSA-N CCC=C(C)CSSSC(C)C=C(C)C
1967 0 XZZDCGUUCOPLOP-UHFFFAOYSA-N CC(=CCC(=O)c1oc(=O)ccc1C=CC(=O)O)C
1968 0 YNMFZJVMAGKGFO-UHFFFAOYSA-N O=CC=c1ccc(=O)oc1=C(C(=O)O)CC=C(C)C
1969 0 XTIKZZRAZYTODR-UHFFFAOYSA-N CCCN1SC(C=N1)=NC(=O)NC1=CC=CC=C1
1970 0 NLAUDUSZZPEUAU-UHFFFAOYSA-N O=C(C1=CC2=C(C=C1)N=CN2)C1=CC2=C(C=C1)N=CN2
1971 0 ZQJIIMPVJYCZPD-UHFFFAOYSA-N CC(C1Cc2c(O1)c(O)cc1c2oc(=O)cc1)(O)C
1972 0 STWGABHCQTWZJZ-UHFFFAOYSA-N CC(C1Cc2c(O1)cc(c1c2oc(=O)cc1)O)(O)C
1973 0 SLXYBYCLCBXBFK-OLZOCXBDSA-N CC1(C)Oc2cc3OC(=O)C=Cc3cc2C(O)C1O
1974 0 CPHSHZHZQDZNNP-UHFFFAOYSA-N CN1C(NS(=O)(=O)C2=CC=C(N)C=C2)=NC2=CC=CC=C12
1975 0 RZIAOBLRCIAMKO-UHFFFAOYSA-N COc1ccc2cc(cc(OC)c2c1OC)C(=O)O
1976 0 AHBLUOKQSKFHHR-WJWGPLDTSA-N CC(C)C1C(O)OC2=C1C(=O)c3c(C)coc3C2=O
1977 0 SRNKJMJRWUBVLL-LLVKDONJSA-N CC(=C)C(O)COc1cc2C=CC(=O)Oc2cc1O
1978 0 SOGUITAJJVLQNE-UHFFFAOYSA-N Oc1cc(CCc2cc(O)c3OCOc3c2)cc4OCOc14
1979 0 QTMCVUOAGHWOTF-UHFFFAOYSA-N O=CC(=CC(=CC(=O)O)CCc1ccccc1O)O
1980 0 UWHMCOVUWJENNG-UHFFFAOYSA-N O=CC(=CC(=CC(=O)O)O)CCc1ccccc1O
1981 0 NZAKJZXYSDHTRC-UHFFFAOYSA-N O=CC=CC=C(C(=O)O)CCc1cc(O)cc(c1)O
1982 0 IKTQFLXJWYKGDA-NSHDSACASA-N COc1cc2OC(=O)C=Cc2cc1C(O)CC(=O)C
1983 0 SQBCXGTWFJCWHE-UHFFFAOYSA-N O=C1N=C2N=NC(N2C2=CC=CC=C12)C1=CC=CC=C1
1984 0 PIAFRFLNEYAEQW-UHFFFAOYSA-N O=C1C2=NN(N=CC3=CC=CC=C3)N=C2C(=O)C2=CC=CC=C12
1985 0 FVFQELHSZVFPDZ-SECBINFHSA-N CC(C)(O)C1Cc2cc3C=CC(=O)Oc3c(O)c2O1
1986 0 GGSOFAHOBAQOMR-KBPBESRZSA-N OC(C(O)c1cc(O)cc(O)c1)c2ccc(O)cc2
1987 0 QWQZTILKTKQJTA-SMDDNHRTSA-N CC(O)(CO)C1Cc2c(O1)ccc3C=CC(=O)Oc23
1988 0 GAMDUWMQEIRQQM-UHFFFAOYSA-N O=c1oc2c(cc1O)ccc1c2CC(O1)C(O)(C)C
1989 0 RIOQSEWOXXDEQQ-UHFFFAOYSA-N C1=CC=C(C=C1)P(C1=CC=CC=C1)C1=CC=CC=C1
1990 0 SYZJDKIVRKWDAC-UHFFFAOYSA-N CCOP(=O)(OCC)OC(C)=CSC1=CC=CC=C1
1991 0 LBFIBCJRXLMVTL-UHFFFAOYSA-N O=c1cc(O)c2c(o1)c1CC(Oc1cc2)C(O)(C)C
1992 0 CQCOTVWRFOWWDM-UHFFFAOYSA-N COC(=O)c1ccc(Oc2cc(ccc2O)C(=O)OC)cc1
1993 0 WGLKXGVYAZSENZ-UHFFFAOYSA-N CCN=C1CC(=O)C(C=C1C)N=NC1=NC=CS1
1994 0 RIOQSEWOXXDEQQ-UHFFFAOYSA-N C1=CC=C(C=C1)P(C1=CC=CC=C1)C1=CC=CC=C1
1995 0 WZQWDQKMUYWBHR-UHFFFAOYSA-N CCN=C1C=C(C)C(CC1=O)=NNC1=NC=CS1
1996 0 YJSMRUVGKUSUJG-UHFFFAOYSA-N CC(SSSC(C)C=C(C)C)C=C(C)C
1997 0 DEHDOIFRZZNNNY-LBPRGKRZSA-N COC(=O)C(=C)C1Cc2cc(O)c(cc2O1)C(=O)C
1998 0 SKCFKHUKCWIBOW-UHFFFAOYSA-N CN(CCO)C1=CC=C(C=C1)N=NC1=NC=CS1
1999 0 RIOQSEWOXXDEQQ-UHFFFAOYSA-N C1=CC=C(C=C1)P(C1=CC=CC=C1)C1=CC=CC=C1
2000 0 QWQZTILKTKQJTA-UHFFFAOYSA-N OCC(C1Oc2c(C1)c1oc(=O)ccc1cc2)(O)C
2001 0 RIOQSEWOXXDEQQ-UHFFFAOYSA-N C1=CC=C(C=C1)P(C1=CC=CC=C1)C1=CC=CC=C1
2002 0 RIOQSEWOXXDEQQ-UHFFFAOYSA-N C1=CC=C(C=C1)P(C1=CC=CC=C1)C1=CC=CC=C1
2003 0 CWQKPKYIMQTGJK-UHFFFAOYSA-N CC(=O)NC1=CNN=C1C(=O)NC1=CC=C(F)C=C1
2004 0 WPDUKDYMZYNKAB-UHFFFAOYSA-N COC1=C(O)C2=C(C=C1)C1COC3=C(C=CC(O)=C3O)C1O2
2005 0 UDHDTCIFHXXHPE-MSKHEQNASA-N CC(C)C1(OC(=O)C(=Cc2ccccc2)O1)C(=O)O
2006 0 BXUFUYRIGPBKFC-UHFFFAOYSA-N ClCCCCNC(=O)C1=CC=NC2=CC=CC=C12
2007 0 HKXQUNNSKMWIKJ-AAEUAGOBSA-N CC1(C)Oc2ccc3C=CC(=O)Oc3c2C(O)C1O
2008 0 WFXGCJYTNOYYGY-UHFFFAOYSA-N COC1=C(O)C=CC2=C1OC1C2COC2=C1C=CC(O)=C2O
2009 0 AIQSGHBQRRSBCN-QWHCGFSZSA-N CC(C)(O)C1Oc2cc3OC(=O)C=Cc3cc2C1O
2010 0 KRSHMRFACGPISX-UHFFFAOYSA-N CCc1c(O)c2C(=O)C=C(OC)C(=O)c2cc1OC
2011 0 IZQVNIRLVRNEHA-UHFFFAOYSA-N COC1=C(O)C=C2C3COC4=C(C=CC(O)=C4O)C3OC2=C1
2012 0 HQQFACAHYPKYTJ-UHFFFAOYSA-N OC1C=CC(O)C2(COC(=O)C3=CC=CC=C3)OC12
2013 0 SDYOUVJWVNBXPX-BLLLJJGKSA-N CNC1Cc2c[nH]c3c(Cl)ccc(c23)C14OC(=O)C(=C4)C
2014 0 IFFFMLAFEZSSLH-UHFFFAOYSA-N CCOC(=O)C1=C(C)OC2=CC(C(C)=O)=C(O)C=C12
2015 0 RHIOEGMCLGMXFE-UHFFFAOYSA-N CCOC(=O)C(CC(C)=CC(C)=O)S(C)(=O)=O
2016 0 PULLETFSCLLMQA-UHFFFAOYSA-N C[Si](C)(C)O[P+](=O)CC(C#N)[Si](C)(C)C
2017 0 AOZCIVCJZKCEOW-IMJSIDKUSA-N NC(CC(=O)N)C(=O)N(O)C(CC(=O)N)C(=O)O
2018 0 HKXQUNNSKMWIKJ-DGCLKSJQSA-N CC1(C)Oc2ccc3C=CC(=O)Oc3c2C(O)C1O
2019 0 RIOQSEWOXXDEQQ-UHFFFAOYSA-N C1=CC=C(C=C1)P(C1=CC=CC=C1)C1=CC=CC=C1
2020 0 XMIISSALEFHGQD-UHFFFAOYSA-N ClC1=CC2=C3CCCCCC(N=O)C3N=C2C=C1
2021 0 AIQSGHBQRRSBCN-CHWSQXEVSA-N CC(C)(O)C1Oc2cc3OC(=O)C=Cc3cc2C1O
2022 0 NWJSTRRZPZRILK-UHFFFAOYSA-N FC(F)=CCC(CC1=CN=C(Cl)C=C1)(C#N)C#N
2023 0 LDAYUUNBNSTTAQ-UHFFFAOYSA-N O=C(c1c[nH]cn1)c2nccc3c4ccccc4[nH]c23
2024 0 MTQWKNXBIYBUDV-UHFFFAOYSA-N ClC1=CC=C(C=C1)C1=NC2CCCCC2C(=O)N1
2025 0 HKXQUNNSKMWIKJ-UHFFFAOYSA-N CC1(C)OC2=C(C(O)C1O)C1=C(C=CC(=O)O1)C=C2
2026 0 DHVQGVGSWYIVKE-UHFFFAOYSA-N CCc1c(O)c2C(=O)C(=CC(=O)c2cc1OC)OC
2027 0 LBZIDOHRSZBDJY-UHFFFAOYSA-N COc1cc2oc3c(OC)c4OCOc4cc3c2cc1OC
2028 0 OVBPSBCTPYQFQF-UHFFFAOYSA-N ClC1=CC=C(C=C1)C(=O)C=CC1=CC(=CC=C1)C#N
2029 0 IHYPFOLOKCMPOC-UHFFFAOYSA-N OC1=CC2=C(SC(=C2C2=CC=CC=C2)C2=CC=CC=C2)C=C1
2030 0 WQOKXVQVLVQUPI-UHFFFAOYSA-N COC(C=O)=CC=C(OCC1=CC=CC=C1)C(O)=O
2031 0 RKOUIEWMUWXPFN-UHFFFAOYSA-N O=c1ccc2c(o1)C1=C(C3C2O3)OC(C1)C(O)(C)C
2032 0 ASHQBQRYVNUMOQ-UHFFFAOYSA-N OC1CCCC2C1C(=O)C1=C(C(=O)CCC1=O)C2=O
2033 0 BNZVAWRETLXWBV-UHFFFAOYSA-N CC1C(C2=CC=CC=C2)C(CC1=O)(C(O)=O)C(O)=O
2034 0 HCMJEFFXGUPNFN-UHFFFAOYSA-N COC1=CC=CC(CN2N=CC(=O)NC2=O)=C1Cl
2035 0 GBRNJBBJIZVDKF-UHFFFAOYSA-N CN(C)C(=O)NC1=CC(C(=O)C2=CC=CC=C2)=C(Cl)C=C1
2036 0 JWWZSGSJHHKKMS-UHFFFAOYSA-N CC1(C)CC(C=CSC2=CC=CC=C2)=CCS1
2037 0 IMYHNGSWUIEYQK-UHFFFAOYSA-N O=C1C=CC23C(O1)(O2)C1=C(C=C3)OC(C1)C(O)(C)C
2038 0 XECOSGWOLIQEEO-AWEZNQCLSA-N OCc1oc(cc1)[C@H]2OCCc3cc(O)c(O)cc23
2039 0 HPGMDBNLFRZXJY-UHFFFAOYSA-N OC(=O)CC(=O)c1cc2C=CC(Oc2cc1O)(C)C
2040 0 JFHATCXZCRYBHI-UHFFFAOYSA-N OC(=O)CC(=O)c1ccc2c(c1)C(O)C(O2)C(=C)C
2041 0 BUOOSKDMPJGMBW-UHFFFAOYSA-N OC(=O)CC(c1c(C)cc2c(c1O)c(O)ccc2)O
2042 0 RIOQSEWOXXDEQQ-UHFFFAOYSA-N C1=CC=C(C=C1)P(C1=CC=CC=C1)C1=CC=CC=C1
2043 0 RIOQSEWOXXDEQQ-UHFFFAOYSA-N C1=CC=C(C=C1)P(C1=CC=CC=C1)C1=CC=CC=C1
2044 0 KMXZEBOBOJZNRK-UHFFFAOYSA-N COC1=CC=C(CN2C(=NC(C#N)=C2C#N)C#C)C=C1
2045 0 VKXMDEWZQVOSQO-UHFFFAOYSA-N COc1ccc(c(c1)O)C(=O)C1(O)C=CC=CC1O
2046 0 IHSARAHPMFXAJC-UHFFFAOYSA-N COC1=CC(O)C(C(=C1)O)(O)C(=O)c1ccccc1
2047 0 CHKHDSSNCOBHGS-UHFFFAOYSA-N CCOC(C=C(C)CCC=C(C)C)=C(Cl)Cl
2048 0 ODBPMWCNZHPDFR-UHFFFAOYSA-N COc1ccc(c(c1)O)C(=O)C1=CC=CC(C1O)O
2049 0 RJLNJMSGCQGHFS-UHFFFAOYSA-N CCOC1=CC=C(C=C1)C(C=NC1=CC=C(Cl)C=C1)N=O
2050 0 KWGDOIXTUHWKMD-UHFFFAOYSA-N CCOC1=CC=C(C=C1)C(C=NC1=CC(Cl)=CC=C1)N=O
2051 0 CHWGAVOWVQJZSY-UHFFFAOYSA-N CCOC1=CC=C(C=C1)C(C=NC1=CC=CC=C1Cl)N=O
2052 0 YGBFYSFSNSUBDU-UHFFFAOYSA-N COC1=CC=C(C(C1O)(O)O)C(=O)c1ccccc1
2053 0 YSQXQYGBIHTWJC-UHFFFAOYSA-N COc1ccc(c(c1)O)C(=O)C1=CC(C(C=C1)O)O
2054 0 JZWZVCKCPAOHLV-UHFFFAOYSA-N NC1=NC(=CC(=N1)N1CCOCC1)C1=CC=CS1
2055 0 IFAUICNCHXGDFR-UHFFFAOYSA-N COC1(O)C=C(O)C(=CC1O)C(=O)c1ccccc1
2056 0 APAPIGZYKSCALO-UHFFFAOYSA-N CCOP(=O)(OCC)OC(=C)SCC1=CC=CC=C1
2057 0 ICYRPBZEFQZHQG-UHFFFAOYSA-N CCOC(=O)C(C(=O)OCC)=C(OCC)SC
2058 0 QJMUQIYOLUUIMH-UHFFFAOYSA-N COC1=CC(CCC2=CC(=O)CC(=O)O2)=CC=C1O
2059 0 JYNRTRDREPYUIY-UHFFFAOYSA-N O=C1Oc2c3CC(Oc3ccc2C2C1O2)C(O)(C)C
2060 0 IXGSZHPEKIHCAV-UHFFFAOYSA-N COC1=CC2=C(C=O)C(O)=CC(OC)=C2C(OC)=C1
2061 0 RIOQSEWOXXDEQQ-UHFFFAOYSA-N C1=CC=C(C=C1)P(C1=CC=CC=C1)C1=CC=CC=C1
2062 0 VLONYGJTHLSSMH-UHFFFAOYSA-N COc1ccccc1c1onc(n1)CC1CC=C(C=C1)Cl
2063 0 JPWNHGAODGVQQK-UHFFFAOYSA-N COc1ccccc1c1onc(n1)CC1=CC=C(CC1)Cl
2064 0 XRRFWHBHAFXWEZ-UHFFFAOYSA-N CN1C(COC2=CC=C(Cl)C=C2)=NC=C1N(=O)=O
2065 0 FVZBHRRTMVAKDW-UHFFFAOYSA-N CC1=CC(Br)=CC(C)=C1NC1=NCCN1
2066 0 HWDVKOKROKJIQO-UHFFFAOYSA-N CCOC(=O)C(=CC1=CC2=C(OCO2)C=C1)C(C)=O
2067 0 VQQWCAINZIGPJI-UHFFFAOYSA-N ClC1=CC=C(C=C1)N1CC(=CC1=O)N1CCCC1
2068 0 JYORQQWLUVPUOO-UHFFFAOYSA-N ClC1=CC=C(C=C1)C1=CNC=C1N1CCOCC1
2069 0 AGTWAIWSPMSQRK-UHFFFAOYSA-N COc1ccccc1c1onc(n1)CC1=CCC(C=C1)Cl
2070 0 XPOKUDIBDOVKNE-UHFFFAOYSA-N OC(CN(C(=O)CCl)C1=CC=CC=C1)=NC1=CC=CC=C1
2071 0 RHDRETOWNKZLPR-UHFFFAOYSA-N CC1=CC2=C(C)C3=C(C=C2C=C1)C1=C(S3)C=CC=C1
2072 0 BNCXNUWGWUZTCN-UHFFFAOYSA-N CCCCCCCCCCCC[Si](Cl)(Cl)Cl
2073 0 RIOQSEWOXXDEQQ-UHFFFAOYSA-N C1=CC=C(C=C1)P(C1=CC=CC=C1)C1=CC=CC=C1
2074 0 RIOQSEWOXXDEQQ-UHFFFAOYSA-N C1=CC=C(C=C1)P(C1=CC=CC=C1)C1=CC=CC=C1
2075 0 SLXYBYCLCBXBFK-QWHCGFSZSA-N CC1(C)Oc2cc3OC(=O)C=Cc3cc2C(O)C1O
2076 0 RIOQSEWOXXDEQQ-UHFFFAOYSA-N C1=CC=C(C=C1)P(C1=CC=CC=C1)C1=CC=CC=C1
2077 0 WDYWNLOXQYAKRM-UHFFFAOYSA-N COc1cc(OC)c(cc1OC)C2=CC(=O)C=CO2
2078 0 HNXJFWNLSTYCNJ-UHFFFAOYSA-N OC(=O)C1C2CC(C(O2)C1C(O)=O)C1=CC=CC=C1
2079 0 SYXLDBBQAZHBJL-UHFFFAOYSA-N CC1(C)SSC(=O)C1N=C(O)C1=CC=CC=C1
2080 0 TYUHARAKKUPTFG-UHFFFAOYSA-N COc1ccccc1C1ON=C(N1)Cc1ccc(cc1)Cl
2081 0 VVOIJRCEACLCDQ-UHFFFAOYSA-N C[Si](C)(O)O[Si](C)(C)O[Si](C)(O)C1=CC=CC=C1
2082 0 NMMCOSDHMDPBAK-UHFFFAOYSA-N COC1=CCCC=C1c1onc(n1)Cc1ccc(cc1)Cl
2083 0 WOFSBEKGNNEKRM-UHFFFAOYSA-N CC1=C2SC3=CC=CC=C3C2=C(C)C2=CC=CC=C12
2084 0 JDJIIFMVBXMFJN-UHFFFAOYSA-N O=c1ccc2c(o1)C13CC(OC3(O1)C=C2)C(O)(C)C
2085 0 SHKHLSSPOZSELN-UHFFFAOYSA-N O1C2=NN=C(N2N=C1C1=CC=CC=C1)C1=CC=CC=C1
2086 0 LQBHIWCWIOGAGL-UHFFFAOYSA-N COC1CC=CC=C1c1onc(n1)Cc1ccc(cc1)Cl
2087 0 PLUKIYDAYXOOHP-UHFFFAOYSA-N COC1C2C=COC2=C(c2c1c(=O)cc(o2)C)OC
2088 0 ZVCIIRBNNSUNCH-UHFFFAOYSA-N NC1=C(C=CC(NCC2=CC=C(F)C=C2)=N1)[N+]([O-])=O
2089 0 RTXBONWJFRHTGE-UHFFFAOYSA-N COc1c(CC(=O)C)cc(O)c2C(=O)C=CCOc12
2090 0 RIOQSEWOXXDEQQ-UHFFFAOYSA-N C1=CC=C(C=C1)P(C1=CC=CC=C1)C1=CC=CC=C1
2091 0 XBHLUQPEIMVOKM-UHFFFAOYSA-N COC1C2OC=CC2=C(c2c1oc(C)cc2=O)OC
2092 0 NFGITZRVXSPEMA-UHFFFAOYSA-N COc1c2C(=O)CC(Oc2c(c2c1cco2)OC)C
2093 0 RIOQSEWOXXDEQQ-UHFFFAOYSA-N C1=CC=C(C=C1)P(C1=CC=CC=C1)C1=CC=CC=C1
2094 0 RIOQSEWOXXDEQQ-UHFFFAOYSA-N C1=CC=C(C=C1)P(C1=CC=CC=C1)C1=CC=CC=C1
2095 0 RIOQSEWOXXDEQQ-UHFFFAOYSA-N C1=CC=C(C=C1)P(C1=CC=CC=C1)C1=CC=CC=C1
2096 0 RIOQSEWOXXDEQQ-UHFFFAOYSA-N C1=CC=C(C=C1)P(C1=CC=CC=C1)C1=CC=CC=C1
2097 0 RIOQSEWOXXDEQQ-UHFFFAOYSA-N C1=CC=C(C=C1)P(C1=CC=CC=C1)C1=CC=CC=C1
2098 0 GGSOFAHOBAQOMR-KGLIPLIRSA-N O[C@H]([C@H](O)c1ccc(O)cc1)c2cc(O)cc(O)c2
2099 0 CZMBJMCDMDIBLM-UHFFFAOYSA-N COC(=O)c1cc(OC)c2cc(O)ccc2c1OC
2100 0 RIOQSEWOXXDEQQ-UHFFFAOYSA-N C1=CC=C(C=C1)P(C1=CC=CC=C1)C1=CC=CC=C1
2101 0 RIOQSEWOXXDEQQ-UHFFFAOYSA-N C1=CC=C(C=C1)P(C1=CC=CC=C1)C1=CC=CC=C1
2102 0 RIOQSEWOXXDEQQ-UHFFFAOYSA-N C1=CC=C(C=C1)P(C1=CC=CC=C1)C1=CC=CC=C1
2103 0 RIOQSEWOXXDEQQ-UHFFFAOYSA-N C1=CC=C(C=C1)P(C1=CC=CC=C1)C1=CC=CC=C1
2104 0 RIOQSEWOXXDEQQ-UHFFFAOYSA-N C1=CC=C(C=C1)P(C1=CC=CC=C1)C1=CC=CC=C1
2105 0 WPDUKDYMZYNKAB-YMTOWFKASA-N COc1ccc2[C@H]3COc4c(O)c(O)ccc4[C@H]3Oc2c1O
2106 0 PSJCUIWULVTHIX-QMMMGPOBSA-N CO[C@@H](C)C=CC1=COc2cc(O)c(O)cc2C1=O
2107 0 RIOQSEWOXXDEQQ-UHFFFAOYSA-N C1=CC=C(C=C1)P(C1=CC=CC=C1)C1=CC=CC=C1
2108 0 KUBDLSAHQDHTEK-UHFFFAOYSA-N COc1cc(OC)c2C(=O)OC(=C)C(=C)Oc2c1C
2109 0 LSDYFQXXPCPBQV-UHFFFAOYSA-N CCCC[Si](OC(C)=O)(OC(C)=O)OC(C)=O
2110 0 JFPDJEDKKIUFLL-UHFFFAOYSA-N CCOC1=CC=C(C=C1)N1C(=S)SC(C)C1=O
2111 0 PBMBTXXKRXMDMM-UHFFFAOYSA-N OC(=O)C(C(=O)c1cccc(c1N)O)C(=O)C(=O)O
2112 0 GUKFRCFRZOFTEY-UHFFFAOYSA-N COc1c2OCCc2c(c2c1oc(C)cc2=O)OC
2113 0 HWDDOXZJFCCTFQ-UHFFFAOYSA-N OC1=CC(=O)OC(CCC2=CC3=C(OCO3)C=C2)C1
2114 0 GPMDKNUJKCRHQS-LLVKDONJSA-N OCC(=C)[C@H](O)Cc1cc2C=CC(=O)Oc2cc1O
2115 0 SDYOUVJWVNBXPX-MLGOLLRUSA-N CNC1Cc2c[nH]c3c(Cl)ccc(c23)C14OC(=O)C(=C4)C
2116 0 AIQSGHBQRRSBCN-UHFFFAOYSA-N CC(C)(O)C1OC2=C(C=C3C=CC(=O)OC3=C2)C1O
2117 0 YVVIPQAJFLTBOJ-UHFFFAOYSA-N O=c1cc(C)c2c(o1)c1c(C)coc1C(C2O)(C)O
2118 0 RIOQSEWOXXDEQQ-UHFFFAOYSA-N C1=CC=C(C=C1)P(C1=CC=CC=C1)C1=CC=CC=C1
2119 0 NFOQZFSWOURVBA-HNQUOIGGSA-N OC1=CC(C(C=C1)(O)/C=C/c1cc(O)cc(c1)O)O
2120 0 MXKGVFUUQQSGIG-AWEZNQCLSA-N COc1cc(cc2C(=O)O[C@H](Oc12)C(=C)C)C(=O)C
2121 0 JHZAHUQYODKBAU-UHFFFAOYSA-N COC1=CC2=C(C=CC(=O)O2)C=C1CC(O)C(C)=O
2122 0 BEVPEDXMFGTQNJ-UHFFFAOYSA-N O=c1cc(C)c2c(o1)C1(O)C(=COC1(C(=C2)C)O)C
2123 0 ZWODNBLXXCXOBY-UHFFFAOYSA-N COC1=CC2=C(C=CC(=O)O2)C(O)=C1CCC(C)=O
2124 0 RIOQSEWOXXDEQQ-UHFFFAOYSA-N C1=CC=C(C=C1)P(C1=CC=CC=C1)C1=CC=CC=C1
2125 0 AIQSGHBQRRSBCN-STQMWFEESA-N CC(C)(O)[C@H]1Oc2cc3OC(=O)C=Cc3cc2[C@@H]1O
2126 0 XDNYOSPZWWGEAX-UHFFFAOYSA-N CC1=CC=CC(C)=C1C(O)=NC(=O)NC1=CC=C(Cl)C=C1
2127 0 IYVMSKQZPAEXHD-UHFFFAOYSA-N COC1=C(O)C2=C(C=CC(=O)O2)C=C1CCC(C)=O
2128 0 RIOQSEWOXXDEQQ-UHFFFAOYSA-N C1=CC=C(C=C1)P(C1=CC=CC=C1)C1=CC=CC=C1
2129 0 KIKJJTKUYYKDFT-RUDMXATFSA-N CC(=C/COc1cc2OC(=O)C=Cc2cc1O)CO
2130 0 HBBZNIVGQORKNC-UHFFFAOYSA-N CCC1=CC(CC)=C2OC(=CC(=O)C2=C1O)C(O)=O
2131 0 HTJVOFIMNDKXIU-CQSZACIVSA-N CC(C)C1(O)COc2cc3OC(=O)C=Cc3cc2O1
2132 0 WWQXVXLXRABEDZ-SECBINFHSA-N CC1(C)CC(O)c2c(O1)cc(O)c3C=CC(=O)Oc23
2133 0 SUYTZNXJVBRFQQ-UHFFFAOYSA-N COc1cccc2c1oc3c(OC)c(OC)c4OCOc4c23
2134 0 RKLCNSACPVMCDV-UHFFFAOYSA-N CC(C)C(O)(C1=CC=C(Cl)C=C1)C1=CN=CN=C1
2135 0 SDYOUVJWVNBXPX-UHFFFAOYSA-N CNC1Cc2c[nH]c3c(Cl)ccc(c23)C11OC(=O)C(C)=C1
2136 0 IKTQFLXJWYKGDA-UHFFFAOYSA-N COC1=C(C=C2C=CC(=O)OC2=C1)C(O)CC(C)=O
2137 0 CMGCYAFXSZGXDT-UHFFFAOYSA-N COc1cc2C(=O)c3c(OC)cccc3Oc2c(O)c1OC
2138 0 OTPHHUDMBMHMDE-UHFFFAOYSA-N CC1=CC(NS(=O)(=O)C2=CC=CS2)=CC(C)=C1
2139 0 WCMLSZGTZCUCPL-UHFFFAOYSA-N CC(C)OC(=O)CSC1=NC2=CC=CC=C2S1
2140 0 VBDFUJXIIOBMRP-MFKMUULPSA-N CC(C)(O)C1Oc2c3OC(=O)C=Cc3ccc2C1O
2141 0 WYYMYYOXCOEMCU-AWEZNQCLSA-N Oc1ccccc1COC(=O)C2(O)C=CCCC2=O
2142 0 DDBABZMVWSULJV-UHFFFAOYSA-N CN1C2=C(N=C(CSC3=CC=CC=C3)N2)C(=O)N(C)C1=O
2143 0 HKXQUNNSKMWIKJ-YPMHNXCESA-N CC1(C)Oc2ccc3C=CC(=O)Oc3c2C(O)C1O
2144 0 DQISGWRLCDLKJI-UHFFFAOYSA-N CC(C)(O)C1OC2=C(C1O)C1=C(C=C2)C=CC(=O)O1
2145 0 DQISGWRLCDLKJI-YPMHNXCESA-N CC(C)(O)C1Oc2ccc3C=CC(=O)Oc3c2C1O
2146 0 UDAHTEIDHNWRAS-UHFFFAOYSA-N COC1=C(OC)C(OC)=C2C=CC(=CC2=C1)C(O)=O
2147 0 UCDAWFNICCNZOP-UHFFFAOYSA-N CC(C)(O)C1(O)CC2=C(O1)C=C1OC(=O)C=CC1=C2
2148 0 FEMGBYBAJXQFNH-UHFFFAOYSA-N CCC(OC(C1=CC=CC=C1)C(F)(F)F)C(O)=O
2149 0 WCBFKVBQHXJRCX-UHFFFAOYSA-N CC(C)(O)C1CC2=C(O1)C=C1OC(=O)C=CC1=C2O
2150 0 RIOQSEWOXXDEQQ-UHFFFAOYSA-N C1=CC=C(C=C1)P(C1=CC=CC=C1)C1=CC=CC=C1
2151 0 JWWIYTKCAJCERS-UHFFFAOYSA-N CC(O)(CO)C1CC2=C(O1)C=C1OC(=O)C=CC1=C2
2152 0 FVFQELHSZVFPDZ-UHFFFAOYSA-N CC(C)(O)C1CC2=C(O1)C(O)=C1OC(=O)C=CC1=C2
2153 0 AIQSGHBQRRSBCN-OLZOCXBDSA-N CC(C)(O)C1Oc2cc3OC(=O)C=Cc3cc2C1O
2154 0 JWWIYTKCAJCERS-TZMCWYRMSA-N CC(O)(CO)C1Cc2cc3C=CC(=O)Oc3cc2O1
2155 0 CPJLBNQSTMMETE-UHFFFAOYSA-N C=CCOC(c1ccc(cc1)Cl)Cn1cncc1
2156 0 DEGDGXZHARAIHB-UHFFFAOYSA-N COC1=NC(CCSC2=CC=CC=C2)=NC(N)=N1
2157 0 MDYBCAVFYATQDZ-UHFFFAOYSA-N CNC(=O)OCC1=NN=C(O1)C1=CC=C(Cl)C=C1
2158 0 XRHDLTJYFPYGGE-UHFFFAOYSA-N C=CCOC(c1ccccc1Cl)Cn1cncc1
2159 0 SDYOUVJWVNBXPX-UHFFFAOYSA-N CNC1Cc2c[nH]c3c(Cl)ccc(c23)C11OC(=O)C(C)=C1
2160 0 DETSIWMXYXUXHO-UHFFFAOYSA-N CC1=CC(CC(N)=O)=C(C)N1C1=CC=C(Cl)C=C1
