# Supplementary material for: Ion mobility collision cross-section atlas for known and unknown metabolite annotation in untargeted metabolomics
Source: Nat Commun. 2020 Aug 28;11:4334. doi: 10.1038/s41467-020-18171-8 (PMC7455731; doi:10.1038/s41467-020-18171-8)
Supplement: Supplementary file 8 — Supplementary Data 5 [file 41467_2020_18171_MOESM8_ESM.zip › 01_positive_mode/L0720/cfmid_pred_spec.msp]

Name: +ve in-silico MS/MS by CFM-ID for AQASRZOCERRGBL-ROJLCIKYSA-N
ID: AQASRZOCERRGBL-ROJLCIKYSA-N
Comment: Energy0
Num peaks: 14
15.02292652 1.161726901
296.1645054 2.83130152
312.15942 2.154256494
330.1699847 1.113835918
404.1856347 1.430062488
418.2012848 3.313478606
582.2850144 1.571868475
593.3009988 4.381781287
594.2850144 2.493503031
595.3166489 2.323906909
596.3006645 5.915016349
597.332299 1.178567879
609.2959135 2.709256666
625.3272136 48.37278917

Name: +ve in-silico MS/MS by CFM-ID for AQASRZOCERRGBL-ROJLCIKYSA-N
ID: AQASRZOCERRGBL-ROJLCIKYSA-N
Comment: Energy1
Num peaks: 31
163.075356 1.057812391
206.1175552 14.69564563
220.1332052 0.6267302098
294.1488553 0.8795460334
296.1645054 4.760033458
310.1437699 0.6563922161
312.15942 1.988358804
330.1699847 1.037213491
390.2063702 0.8290700801
400.1543346 2.673093783
402.1699847 1.302560184
404.1856347 1.559200941
406.2012848 0.7856674578
418.2012848 4.415506786
420.2169349 1.057673244
428.1856347 1.431990435
430.2012848 4.154380934
432.2169349 2.838761924
566.2537143 1.015120386
568.2693644 0.9872867176
580.2693644 1.541562161
581.3009988 1.377691682
582.2850144 1.717493554
593.3009988 3.744055376
594.2850144 3.510129278
595.3166489 2.580992935
596.3006645 4.285133763
597.332299 1.512960491
598.3163145 0.9488065401
609.2959135 1.236722534
625.3272136 4.397804192

Name: +ve in-silico MS/MS by CFM-ID for AQASRZOCERRGBL-ROJLCIKYSA-N
ID: AQASRZOCERRGBL-ROJLCIKYSA-N
Comment: Energy2
Num peaks: 31
91.05422664 2.82826891
105.0334912 2.142619445
107.0491413 3.042340665
163.075356 0.9267782808
179.1066561 0.9965719248
197.0597059 2.180174739
199.075356 2.126359959
206.1175552 7.459417703
211.075356 1.515704069
213.0910061 1.466296534
269.1536063 1.238959199
284.1645054 0.9732869381
286.1801554 1.280269649
296.1645054 2.429237628
310.1437699 0.8610683345
312.15942 1.168126131
375.1590856 1.375513804
377.1747357 1.005615625
391.1903858 0.9291513121
406.2012848 0.8454557815
414.1699847 1.627766418
420.2169349 2.469898013
434.2325849 1.106624321
461.243484 1.224519582
463.259134 0.9681590371
521.243484 1.29627205
523.259134 1.317231765
581.3009988 0.956162619
593.3009988 2.170000479
595.3166489 1.787241897
609.2959135 5.283605387

Name: +ve in-silico MS/MS by CFM-ID for MIBATSHDJRIUJK-UHFFFAOYSA-N
ID: MIBATSHDJRIUJK-UHFFFAOYSA-N
Comment: Energy0
Num peaks: 18
121.0647913 1.888742174
206.1175552 0.9656525306
220.1332052 0.8960010173
296.1645054 2.051258667
312.15942 2.093308435
314.17507 1.628871983
330.1699847 1.410092635
418.2012848 1.550604902
517.2696987 0.8960010173
582.2850144 1.486837919
593.3009988 5.615433677
594.2850144 2.358394471
595.3166489 2.545076337
596.3006645 5.594515701
597.332299 1.114813002
598.3163145 0.9360538051
609.2959135 2.562698856
625.3272136 44.69210023

Name: +ve in-silico MS/MS by CFM-ID for MIBATSHDJRIUJK-UHFFFAOYSA-N
ID: MIBATSHDJRIUJK-UHFFFAOYSA-N
Comment: Energy1
Num peaks: 31
107.0491413 1.516439168
121.0647913 4.385886042
133.0647913 3.302224374
135.0804414 1.588156474
163.075356 0.9454368597
176.1069905 0.9006185728
194.1175552 0.8363018477
206.1175552 9.953806211
296.1645054 1.990727298
310.1437699 1.636776219
312.15942 2.058046857
400.1543346 1.253192149
418.2012848 1.859938634
430.2012848 1.858552556
432.2169349 1.244356396
474.2274995 1.361977963
475.259134 0.8618863574
503.2540486 3.921969827
566.2537143 0.895353832
568.2693644 0.8708040526
580.2693644 1.359684631
581.3009988 1.100482215
582.2850144 1.51485918
593.3009988 3.567818043
594.2850144 3.077293507
595.3166489 2.258025837
596.3006645 3.756731807
597.332299 1.334457462
598.3163145 0.8368638669
609.2959135 1.09081078
625.3272136 3.545685307

Name: +ve in-silico MS/MS by CFM-ID for MIBATSHDJRIUJK-UHFFFAOYSA-N
ID: MIBATSHDJRIUJK-UHFFFAOYSA-N
Comment: Energy2
Num peaks: 31
63.02292652 0.914167501
77.03857658 0.9813689339
103.0542266 0.8362607994
105.0334912 1.740232538
107.0491413 3.716979064
109.0284058 1.952095483
121.0647913 4.181792125
123.0440559 1.124410728
133.0647913 1.036719995
163.075356 0.7715360317
174.0913404 1.434325374
179.1066561 0.8300090666
190.086255 0.8329757933
206.1175552 3.444071843
269.1536063 0.764686925
270.1488553 0.7901364587
285.148521 1.016762617
296.1645054 1.357231702
298.1437699 1.494289608
298.1801554 0.9163981598
308.1281199 0.8912793356
310.1437699 1.522100894
312.15942 1.111226295
314.1386845 1.130281367
314.17507 1.05829582
420.2169349 1.026925548
474.2274995 1.4446228
581.3009988 1.123030522
593.3009988 1.497635829
595.3166489 1.690324921
609.2959135 4.393597896

Name: +ve in-silico MS/MS by CFM-ID for SRSSHSQCHFGYCO-ZWXJPIIXSA-N
ID: SRSSHSQCHFGYCO-ZWXJPIIXSA-N
Comment: Energy0
Num peaks: 16
192.1019051 1.151330558
206.1175552 1.887904396
220.1332052 1.104111543
296.1645054 2.792599829
312.15942 2.165169915
314.17507 1.620359598
330.1699847 1.076791843
418.2012848 2.300040669
432.2169349 1.650460732
582.2850144 1.519591105
593.3009988 4.076646712
594.2850144 2.410435833
595.3166489 1.955563827
596.3006645 5.717966727
609.2959135 2.619151916
625.3272136 46.10256316

Name: +ve in-silico MS/MS by CFM-ID for SRSSHSQCHFGYCO-ZWXJPIIXSA-N
ID: SRSSHSQCHFGYCO-ZWXJPIIXSA-N
Comment: Energy1
Num peaks: 31
149.0597059 0.8909613853
163.075356 1.120192012
164.1069905 1.042779523
165.0910061 0.9196381977
192.1019051 9.798042014
206.1175552 10.24366252
296.1645054 4.1097118
312.15942 1.793995074
330.1699847 0.8892007627
400.1543346 1.302411011
414.1699847 1.451629259
416.1856347 0.8246130056
418.2012848 2.553863667
428.1856347 0.8729334184
430.2012848 1.957685092
432.2169349 3.215931695
444.2169349 1.742779458
446.2325849 1.20787807
566.2537143 0.870260394
568.2693644 0.8463986536
580.2693644 1.321577728
581.3009988 0.9402332018
582.2850144 1.472403311
593.3009988 2.885300696
594.2850144 2.987082602
595.3166489 1.480903998
596.3006645 3.646603158
597.332299 0.8629964174
598.3163145 0.8134096851
609.2959135 1.06023941
625.3272136 3.375643677

Name: +ve in-silico MS/MS by CFM-ID for SRSSHSQCHFGYCO-ZWXJPIIXSA-N
ID: SRSSHSQCHFGYCO-ZWXJPIIXSA-N
Comment: Energy2
Num peaks: 31
91.05422664 2.466230785
105.0334912 1.136479242
107.0491413 3.289679812
121.0647913 1.990667053
149.0597059 0.815005892
163.075356 1.758840156
165.0910061 1.311035913
177.0910061 0.9349232992
179.1066561 0.8568915628
192.1019051 4.578348737
206.1175552 4.181608954
213.0910061 2.129984537
220.1332052 0.7491958431
227.1066561 1.170783053
269.1536063 1.065305632
285.148521 1.164100592
286.1801554 1.099372634
296.1645054 2.119715494
298.1437699 1.298080061
310.1437699 0.960038795
312.15942 1.613929187
314.17507 1.243129768
389.1747357 1.30852288
391.1903858 0.7534772986
420.2169349 1.423453737
428.1856347 0.9883852071
434.2325849 1.535586968
537.2747841 0.8363376437
593.3009988 1.785631859
595.3166489 1.48854196
609.2959135 4.537052937

Name: +ve in-silico MS/MS by CFM-ID for VNRAPWIEXZLTKI-SAOKBXNASA-N
ID: VNRAPWIEXZLTKI-SAOKBXNASA-N
Comment: Energy0
Num peaks: 13
99.1168269 1.170154865
113.132477 0.910781872
141.1637771 0.8007295454
525.1979903 0.5329522343
543.208555 0.5665949825
579.3177115 1.911809047
583.3126261 0.780633518
595.3126261 0.5670697426
597.3282762 4.872925184
599.3439263 0.5118347052
607.3126261 13.04026088
625.3231908 31.76277336
643.3337555 23.06747171

Name: +ve in-silico MS/MS by CFM-ID for VNRAPWIEXZLTKI-SAOKBXNASA-N
ID: VNRAPWIEXZLTKI-SAOKBXNASA-N
Comment: Energy1
Num peaks: 31
41.03857658 0.9427393244
43.05422664 1.487491988
55.05422664 0.9301494836
57.06987671 1.389543577
69.06987671 0.8342575555
71.08552677 1.262702619
83.08552677 0.7124956275
85.10117684 1.155389948
95.08552677 0.7246851237
97.10117684 0.735803319
99.1168269 2.788714789
109.1011768 1.289040305
111.1168269 2.338885021
113.132477 3.37506851
118.0651257 1.769783922
144.0443902 3.593588468
483.1510401 1.239671432
501.1616048 0.7954352392
525.1979903 1.498548066
527.2136404 0.8445212128
543.208555 0.8498664414
565.3020615 2.16452318
579.3177115 5.221659566
581.3333616 1.845962012
583.3126261 1.559465269
595.3126261 0.7099078309
597.3282762 4.767202029
598.3122918 1.054771956
607.3126261 8.555245211
625.3231908 11.78787648
643.3337555 3.263069589

Name: +ve in-silico MS/MS by CFM-ID for VNRAPWIEXZLTKI-SAOKBXNASA-N
ID: VNRAPWIEXZLTKI-SAOKBXNASA-N
Comment: Energy2
Num peaks: 31
39.02292652 1.405164049
41.00219107 1.212238181
41.03857658 5.495425886
43.05422664 5.821922513
53.03857658 1.134910994
55.05422664 3.375125984
57.06987671 3.41921043
59.01275576 1.398511078
69.06987671 1.896304794
71.08552677 1.537876239
83.08552677 1.205160523
85.10117684 1.014458198
97.10117684 1.156778228
99.1168269 1.369306821
111.1168269 1.74512113
137.132477 1.380051254
139.148127 1.564031322
141.1637771 2.251727994
144.0443902 3.588980844
455.1561255 1.029188967
480.270427 1.679000883
483.1874256 1.512089885
497.2030757 1.372113631
563.2864114 1.282049254
565.3020615 2.129144944
577.3020615 1.342380106
579.3177115 1.816166763
581.3333616 2.473686532
607.3126261 3.044389867
625.3231908 1.869904351
627.3024554 0.9859415817

Name: +ve in-silico MS/MS by CFM-ID for MIBATSHDJRIUJK-ACHIHNKUSA-N
ID: MIBATSHDJRIUJK-ACHIHNKUSA-N
Comment: Energy0
Num peaks: 18
121.0647913 1.888742174
206.1175552 0.9656525306
220.1332052 0.8960010173
296.1645054 2.051258667
312.15942 2.093308435
314.17507 1.628871983
330.1699847 1.410092635
418.2012848 1.550604902
517.2696987 0.8960010173
582.2850144 1.486837919
593.3009988 5.615433677
594.2850144 2.358394471
595.3166489 2.545076337
596.3006645 5.594515701
597.332299 1.114813002
598.3163145 0.9360538051
609.2959135 2.562698856
625.3272136 44.69210023

Name: +ve in-silico MS/MS by CFM-ID for MIBATSHDJRIUJK-ACHIHNKUSA-N
ID: MIBATSHDJRIUJK-ACHIHNKUSA-N
Comment: Energy1
Num peaks: 31
107.0491413 1.516439168
121.0647913 4.385886042
133.0647913 3.302224374
135.0804414 1.588156474
163.075356 0.9454368597
176.1069905 0.9006185728
194.1175552 0.8363018477
206.1175552 9.953806211
296.1645054 1.990727298
310.1437699 1.636776219
312.15942 2.058046857
400.1543346 1.253192149
418.2012848 1.859938634
430.2012848 1.858552556
432.2169349 1.244356396
474.2274995 1.361977963
475.259134 0.8618863574
503.2540486 3.921969827
566.2537143 0.895353832
568.2693644 0.8708040526
580.2693644 1.359684631
581.3009988 1.100482215
582.2850144 1.51485918
593.3009988 3.567818043
594.2850144 3.077293507
595.3166489 2.258025837
596.3006645 3.756731807
597.332299 1.334457462
598.3163145 0.8368638669
609.2959135 1.09081078
625.3272136 3.545685307

Name: +ve in-silico MS/MS by CFM-ID for MIBATSHDJRIUJK-ACHIHNKUSA-N
ID: MIBATSHDJRIUJK-ACHIHNKUSA-N
Comment: Energy2
Num peaks: 31
63.02292652 0.914167501
77.03857658 0.9813689339
103.0542266 0.8362607994
105.0334912 1.740232538
107.0491413 3.716979064
109.0284058 1.952095483
121.0647913 4.181792125
123.0440559 1.124410728
133.0647913 1.036719995
163.075356 0.7715360317
174.0913404 1.434325374
179.1066561 0.8300090666
190.086255 0.8329757933
206.1175552 3.444071843
269.1536063 0.764686925
270.1488553 0.7901364587
285.148521 1.016762617
296.1645054 1.357231702
298.1437699 1.494289608
298.1801554 0.9163981598
308.1281199 0.8912793356
310.1437699 1.522100894
312.15942 1.111226295
314.1386845 1.130281367
314.17507 1.05829582
420.2169349 1.026925548
474.2274995 1.4446228
581.3009988 1.123030522
593.3009988 1.497635829
595.3166489 1.690324921
609.2959135 4.393597896

Name: +ve in-silico MS/MS by CFM-ID for SRSSHSQCHFGYCO-ROJLCIKYSA-N
ID: SRSSHSQCHFGYCO-ROJLCIKYSA-N
Comment: Energy0
Num peaks: 16
192.1019051 1.151330558
206.1175552 1.887904396
220.1332052 1.104111543
296.1645054 2.792599829
312.15942 2.165169915
314.17507 1.620359598
330.1699847 1.076791843
418.2012848 2.300040669
432.2169349 1.650460732
582.2850144 1.519591105
593.3009988 4.076646712
594.2850144 2.410435833
595.3166489 1.955563827
596.3006645 5.717966727
609.2959135 2.619151916
625.3272136 46.10256316

Name: +ve in-silico MS/MS by CFM-ID for SRSSHSQCHFGYCO-ROJLCIKYSA-N
ID: SRSSHSQCHFGYCO-ROJLCIKYSA-N
Comment: Energy1
Num peaks: 31
149.0597059 0.8909613853
163.075356 1.120192012
164.1069905 1.042779523
165.0910061 0.9196381977
192.1019051 9.798042014
206.1175552 10.24366252
296.1645054 4.1097118
312.15942 1.793995074
330.1699847 0.8892007627
400.1543346 1.302411011
414.1699847 1.451629259
416.1856347 0.8246130056
418.2012848 2.553863667
428.1856347 0.8729334184
430.2012848 1.957685092
432.2169349 3.215931695
444.2169349 1.742779458
446.2325849 1.20787807
566.2537143 0.870260394
568.2693644 0.8463986536
580.2693644 1.321577728
581.3009988 0.9402332018
582.2850144 1.472403311
593.3009988 2.885300696
594.2850144 2.987082602
595.3166489 1.480903998
596.3006645 3.646603158
597.332299 0.8629964174
598.3163145 0.8134096851
609.2959135 1.06023941
625.3272136 3.375643677

Name: +ve in-silico MS/MS by CFM-ID for SRSSHSQCHFGYCO-ROJLCIKYSA-N
ID: SRSSHSQCHFGYCO-ROJLCIKYSA-N
Comment: Energy2
Num peaks: 31
91.05422664 2.466230785
105.0334912 1.136479242
107.0491413 3.289679812
121.0647913 1.990667053
149.0597059 0.815005892
163.075356 1.758840156
165.0910061 1.311035913
177.0910061 0.9349232992
179.1066561 0.8568915628
192.1019051 4.578348737
206.1175552 4.181608954
213.0910061 2.129984537
220.1332052 0.7491958431
227.1066561 1.170783053
269.1536063 1.065305632
285.148521 1.164100592
286.1801554 1.099372634
296.1645054 2.119715494
298.1437699 1.298080061
310.1437699 0.960038795
312.15942 1.613929187
314.17507 1.243129768
389.1747357 1.30852288
391.1903858 0.7534772986
420.2169349 1.423453737
428.1856347 0.9883852071
434.2325849 1.535586968
537.2747841 0.8363376437
593.3009988 1.785631859
595.3166489 1.48854196
609.2959135 4.537052937

Name: +ve in-silico MS/MS by CFM-ID for RYVAVQTZNWWJSQ-ROJLCIKYSA-N
ID: RYVAVQTZNWWJSQ-ROJLCIKYSA-N
Comment: Energy0
Num peaks: 7
312.15942 2.034563382
432.2169349 2.117400184
593.3009988 4.548817481
595.3166489 1.771301334
596.3006645 3.570528497
609.2959135 1.661853445
625.3272136 64.4113006

Name: +ve in-silico MS/MS by CFM-ID for RYVAVQTZNWWJSQ-ROJLCIKYSA-N
ID: RYVAVQTZNWWJSQ-ROJLCIKYSA-N
Comment: Energy1
Num peaks: 31
58.06512568 1.082111913
149.0597059 1.492717984
163.075356 0.8874124217
164.1069905 1.664304084
180.1019051 0.9675811867
188.070605 0.9171043299
192.1019051 17.26727603
206.1175552 0.9764558032
308.1281199 1.138665292
310.1437699 1.933318797
312.15942 2.44221399
314.17507 1.310875323
326.17507 1.053707359
414.1699847 2.262161145
416.1856347 1.064449724
418.2012848 1.277017348
432.2169349 4.172898388
434.2325849 0.8239360098
442.2012848 1.115532129
444.2169349 3.758607407
446.2325849 2.264646885
580.2693644 1.200889389
581.3009988 1.403319353
582.2850144 1.337941368
593.3009988 3.664045287
594.2850144 2.800236
595.3166489 1.922455682
596.3006645 3.021762018
597.332299 1.663237124
609.2959135 0.9634168546
625.3272136 9.19751393

Name: +ve in-silico MS/MS by CFM-ID for RYVAVQTZNWWJSQ-ROJLCIKYSA-N
ID: RYVAVQTZNWWJSQ-ROJLCIKYSA-N
Comment: Energy2
Num peaks: 31
149.0597059 1.884403041
151.075356 0.9868353139
163.075356 3.220842423
165.0910061 2.086259416
192.1019051 8.330291058
206.1175552 1.310986196
227.1066561 5.282850989
241.1223062 3.419817097
255.1379563 1.093843716
326.17507 0.9254573839
334.1437699 0.8760435238
389.1747357 1.5486414
391.1903858 1.212829257
403.1903858 1.020618349
405.2060358 1.63730189
434.2325849 2.460591641
438.2638851 1.102960519
448.248235 1.102454652
475.259134 1.219905694
477.2747841 0.9645110938
535.259134 0.9823303906
537.2747841 1.126270452
564.2744497 2.247858874
565.2696987 1.310568674
569.3009988 1.017888797
581.3009988 1.306320065
593.3009988 1.58862905
595.3166489 2.347028665
597.332299 0.9306273317
607.3166489 0.9616006449
609.2959135 5.263697198

Name: +ve in-silico MS/MS by CFM-ID for MIBATSHDJRIUJK-ROJLCIKYSA-N
ID: MIBATSHDJRIUJK-ROJLCIKYSA-N
Comment: Energy0
Num peaks: 18
121.0647913 1.888742174
206.1175552 0.9656525306
220.1332052 0.8960010173
296.1645054 2.051258667
312.15942 2.093308435
314.17507 1.628871983
330.1699847 1.410092635
418.2012848 1.550604902
517.2696987 0.8960010173
582.2850144 1.486837919
593.3009988 5.615433677
594.2850144 2.358394471
595.3166489 2.545076337
596.3006645 5.594515701
597.332299 1.114813002
598.3163145 0.9360538051
609.2959135 2.562698856
625.3272136 44.69210023

Name: +ve in-silico MS/MS by CFM-ID for MIBATSHDJRIUJK-ROJLCIKYSA-N
ID: MIBATSHDJRIUJK-ROJLCIKYSA-N
Comment: Energy1
Num peaks: 31
107.0491413 1.516439168
121.0647913 4.385886042
133.0647913 3.302224374
135.0804414 1.588156474
163.075356 0.9454368597
176.1069905 0.9006185728
194.1175552 0.8363018477
206.1175552 9.953806211
296.1645054 1.990727298
310.1437699 1.636776219
312.15942 2.058046857
400.1543346 1.253192149
418.2012848 1.859938634
430.2012848 1.858552556
432.2169349 1.244356396
474.2274995 1.361977963
475.259134 0.8618863574
503.2540486 3.921969827
566.2537143 0.895353832
568.2693644 0.8708040526
580.2693644 1.359684631
581.3009988 1.100482215
582.2850144 1.51485918
593.3009988 3.567818043
594.2850144 3.077293507
595.3166489 2.258025837
596.3006645 3.756731807
597.332299 1.334457462
598.3163145 0.8368638669
609.2959135 1.09081078
625.3272136 3.545685307

Name: +ve in-silico MS/MS by CFM-ID for MIBATSHDJRIUJK-ROJLCIKYSA-N
ID: MIBATSHDJRIUJK-ROJLCIKYSA-N
Comment: Energy2
Num peaks: 31
63.02292652 0.914167501
77.03857658 0.9813689339
103.0542266 0.8362607994
105.0334912 1.740232538
107.0491413 3.716979064
109.0284058 1.952095483
121.0647913 4.181792125
123.0440559 1.124410728
133.0647913 1.036719995
163.075356 0.7715360317
174.0913404 1.434325374
179.1066561 0.8300090666
190.086255 0.8329757933
206.1175552 3.444071843
269.1536063 0.764686925
270.1488553 0.7901364587
285.148521 1.016762617
296.1645054 1.357231702
298.1437699 1.494289608
298.1801554 0.9163981598
308.1281199 0.8912793356
310.1437699 1.522100894
312.15942 1.111226295
314.1386845 1.130281367
314.17507 1.05829582
420.2169349 1.026925548
474.2274995 1.4446228
581.3009988 1.123030522
593.3009988 1.497635829
595.3166489 1.690324921
609.2959135 4.393597896

Name: +ve in-silico MS/MS by CFM-ID for MEETXPGMOAAZPG-ACHIHNKUSA-N
ID: MEETXPGMOAAZPG-ACHIHNKUSA-N
Comment: Energy0
Num peaks: 17
192.1019051 1.147262467
206.1175552 1.892342236
220.1332052 0.9157388025
282.1488553 2.788011009
300.15942 1.551519305
326.17507 2.094086722
344.1856347 1.076791843
418.2012848 2.315055151
432.2169349 1.648870841
582.2850144 1.519591105
593.3009988 4.076646712
594.2850144 2.410435833
595.3166489 1.955563827
596.3006645 5.717966727
598.3163145 0.9566739033
609.2959135 2.619151916
625.3272136 46.10256316

Name: +ve in-silico MS/MS by CFM-ID for MEETXPGMOAAZPG-ACHIHNKUSA-N
ID: MEETXPGMOAAZPG-ACHIHNKUSA-N
Comment: Energy1
Num peaks: 31
149.0597059 0.8909613853
163.075356 1.120192012
164.1069905 1.042779523
165.0910061 0.9196381977
192.1019051 9.412424813
206.1175552 10.68313015
282.1488553 3.647757552
326.17507 1.81650663
344.1856347 0.8892007627
400.1543346 1.1995751
414.1699847 1.463107467
416.1856347 0.7961426146
418.2012848 2.609117688
428.1856347 0.8658752275
430.2012848 1.957685092
432.2169349 3.255800159
444.2169349 1.742779458
446.2325849 1.20787807
566.2537143 0.870260394
568.2693644 0.8463986536
580.2693644 1.321577728
581.3009988 0.9402332018
582.2850144 1.472403311
593.3009988 2.885300696
594.2850144 2.987082602
595.3166489 1.480903998
596.3006645 3.646603158
597.332299 0.8629964174
598.3163145 0.8134096851
609.2959135 1.06023941
625.3272136 3.375643677

Name: +ve in-silico MS/MS by CFM-ID for MEETXPGMOAAZPG-ACHIHNKUSA-N
ID: MEETXPGMOAAZPG-ACHIHNKUSA-N
Comment: Energy2
Num peaks: 31
91.05422664 2.373262493
105.0334912 1.193167307
107.0491413 3.343042732
121.0647913 2.021590808
149.0597059 0.815005892
163.075356 1.758840156
165.0910061 1.311035913
177.0910061 0.9349232992
179.1066561 0.8568915628
192.1019051 3.923494201
206.1175552 4.896860423
213.0910061 2.134043824
227.1066561 1.556566657
241.1223062 0.8679793331
255.1379563 0.9912073832
270.1488553 1.065177116
272.1645054 1.39197735
282.1488553 2.113687822
284.1281199 0.8791045198
326.17507 1.111799598
328.1907201 0.9463194084
375.1590856 1.042720701
389.1747357 0.9794722333
391.1903858 1.017530409
414.1699847 0.8643573757
420.2169349 1.423453737
434.2325849 1.535586968
537.2747841 0.8363376437
593.3009988 1.785631859
595.3166489 1.48854196
609.2959135 4.537052937

Name: +ve in-silico MS/MS by CFM-ID for YWQPFZVCCBNDSE-ROJLCIKYSA-N
ID: YWQPFZVCCBNDSE-ROJLCIKYSA-N
Comment: Energy0
Num peaks: 8
312.15942 2.045995402
418.2012848 2.074881634
593.3009988 2.745988949
594.2850144 1.561002473
596.3006645 3.623318931
607.3166489 1.652135355
609.2959135 1.686256848
625.3272136 65.72275134

Name: +ve in-silico MS/MS by CFM-ID for YWQPFZVCCBNDSE-ROJLCIKYSA-N
ID: YWQPFZVCCBNDSE-ROJLCIKYSA-N
Comment: Energy1
Num peaks: 31
105.0334912 0.9076694632
163.075356 1.543724426
177.0910061 0.9188924182
179.1066561 0.8786957764
194.1175552 0.9334219256
206.1175552 16.79244587
220.1332052 0.9452913042
268.1332052 0.9828724298
270.1488553 0.8966504833
308.1281199 0.9693347102
310.1437699 1.645815525
312.15942 2.184525189
314.17507 1.269037513
400.1543346 2.014958161
402.1699847 0.9180663957
404.1856347 1.091009106
418.2012848 3.263963736
428.1856347 1.079928879
430.2012848 3.628938906
432.2169349 2.188310203
580.2693644 1.162561883
581.3009988 1.205196914
582.2850144 1.295239719
593.3009988 3.139932714
594.2850144 3.534660444
595.3166489 3.547444663
596.3006645 2.916853916
597.332299 3.268469718
607.3166489 0.936500671
609.2959135 0.9326685058
625.3272136 8.72512316

Name: +ve in-silico MS/MS by CFM-ID for YWQPFZVCCBNDSE-ROJLCIKYSA-N
ID: YWQPFZVCCBNDSE-ROJLCIKYSA-N
Comment: Energy2
Num peaks: 31
105.0334912 0.9596164907
163.075356 1.88912441
165.0910061 0.9930356701
177.0910061 3.226362745
179.1066561 2.1062498
190.086255 0.9348353057
197.0597059 3.998775861
199.075356 2.467907581
206.1175552 5.288178897
209.0597059 2.279685358
211.075356 1.859615186
213.0910061 1.122876238
220.1332052 1.306160907
268.1332052 0.9519822677
320.1281199 1.123538128
390.2063702 0.9813784376
414.1699847 1.615664455
420.2169349 2.45153505
434.2325849 1.098396896
461.243484 1.215415641
463.259134 0.9609610604
521.243484 1.28663465
523.259134 1.307438536
579.2853488 1.464467217
581.3009988 1.321626153
593.3009988 2.646058762
594.2850144 1.783648007
595.3166489 2.491456527
597.332299 2.996980283
607.3166489 1.555966987
609.2959135 5.24432334

Name: +ve in-silico MS/MS by CFM-ID for AQASRZOCERRGBL-AJQTZOPKSA-N
ID: AQASRZOCERRGBL-AJQTZOPKSA-N
Comment: Energy0
Num peaks: 13
296.1645054 2.853558363
312.15942 2.171210323
330.1699847 1.122208473
404.1856347 1.441343696
418.2012848 3.339839781
582.2850144 1.583683999
593.3009988 4.414718546
594.2850144 2.512278206
595.3166489 2.341375404
596.3006645 5.959554282
597.332299 1.187427015
609.2959135 2.729621783
625.3272136 48.88904843

Name: +ve in-silico MS/MS by CFM-ID for AQASRZOCERRGBL-AJQTZOPKSA-N
ID: AQASRZOCERRGBL-AJQTZOPKSA-N
Comment: Energy1
Num peaks: 31
163.075356 1.069627056
206.1175552 14.87141893
220.1332052 0.626779116
294.1488553 0.8796151756
296.1645054 4.760409093
310.1437699 0.6564434369
312.15942 1.988524785
330.1699847 1.037294429
390.2063702 0.8291252168
400.1543346 2.673306586
402.1699847 1.302663756
404.1856347 1.559333911
406.2012848 0.7857287664
418.2012848 4.415901075
420.2169349 1.057755778
428.1856347 1.432102179
430.2012848 4.154737214
432.2169349 2.838994417
566.2537143 1.0151996
568.2693644 0.9873637593
580.2693644 1.541682455
581.3009988 1.377799188
582.2850144 1.717627577
593.3009988 3.744347539
594.2850144 3.510416755
595.3166489 2.58119434
596.3006645 4.285484712
597.332299 1.513078553
598.3163145 0.9488805791
609.2959135 1.23681904
625.3272136 4.398389156

Name: +ve in-silico MS/MS by CFM-ID for AQASRZOCERRGBL-AJQTZOPKSA-N
ID: AQASRZOCERRGBL-AJQTZOPKSA-N
Comment: Energy2
Num peaks: 31
91.05422664 2.832826902
105.0334912 2.146072456
107.0491413 3.047243652
163.075356 0.9437190922
179.1066561 1.034934957
197.0597059 2.183688274
199.075356 2.129786766
206.1175552 7.481722459
211.075356 1.518146753
213.0910061 1.468659594
269.1536063 1.240955886
284.1645054 0.9748647387
286.1801554 1.282352377
296.1645054 2.433237234
310.1437699 0.8624691106
312.15942 1.170090716
375.1590856 1.377730559
377.1747357 1.007236259
391.1903858 0.9306487174
406.2012848 0.8468311592
414.1699847 1.630414449
420.2169349 2.473916014
434.2325849 1.108424565
461.243484 1.226511617
463.259134 0.969734027
521.243484 1.29838081
523.259134 1.319374623
581.3009988 0.9577180933
593.3009988 2.173530611
595.3166489 1.790149361
609.2959135 5.292200695

Name: +ve in-silico MS/MS by CFM-ID for VNRAPWIEXZLTKI-ZDSZPENHSA-N
ID: VNRAPWIEXZLTKI-ZDSZPENHSA-N
Comment: Energy0
Num peaks: 13
99.1168269 1.170154865
113.132477 0.910781872
141.1637771 0.8007295454
525.1979903 0.5329522343
543.208555 0.5665949825
579.3177115 1.911809047
583.3126261 0.780633518
595.3126261 0.5670697426
597.3282762 4.872925184
599.3439263 0.5118347052
607.3126261 13.04026088
625.3231908 31.76277336
643.3337555 23.06747171

Name: +ve in-silico MS/MS by CFM-ID for VNRAPWIEXZLTKI-ZDSZPENHSA-N
ID: VNRAPWIEXZLTKI-ZDSZPENHSA-N
Comment: Energy1
Num peaks: 31
41.03857658 0.9427393244
43.05422664 1.487491988
55.05422664 0.9301494836
57.06987671 1.389543577
69.06987671 0.8342575555
71.08552677 1.262702619
83.08552677 0.7124956275
85.10117684 1.155389948
95.08552677 0.7246851237
97.10117684 0.735803319
99.1168269 2.788714789
109.1011768 1.289040305
111.1168269 2.338885021
113.132477 3.37506851
118.0651257 1.769783922
144.0443902 3.593588468
483.1510401 1.239671432
501.1616048 0.7954352392
525.1979903 1.498548066
527.2136404 0.8445212128
543.208555 0.8498664414
565.3020615 2.16452318
579.3177115 5.221659566
581.3333616 1.845962012
583.3126261 1.559465269
595.3126261 0.7099078309
597.3282762 4.767202029
598.3122918 1.054771956
607.3126261 8.555245211
625.3231908 11.78787648
643.3337555 3.263069589

Name: +ve in-silico MS/MS by CFM-ID for VNRAPWIEXZLTKI-ZDSZPENHSA-N
ID: VNRAPWIEXZLTKI-ZDSZPENHSA-N
Comment: Energy2
Num peaks: 31
39.02292652 1.405164049
41.00219107 1.212238181
41.03857658 5.495425886
43.05422664 5.821922513
53.03857658 1.134910994
55.05422664 3.375125984
57.06987671 3.41921043
59.01275576 1.398511078
69.06987671 1.896304794
71.08552677 1.537876239
83.08552677 1.205160523
85.10117684 1.014458198
97.10117684 1.156778228
99.1168269 1.369306821
111.1168269 1.74512113
137.132477 1.380051254
139.148127 1.564031322
141.1637771 2.251727994
144.0443902 3.588980844
455.1561255 1.029188967
480.270427 1.679000883
483.1874256 1.512089885
497.2030757 1.372113631
563.2864114 1.282049254
565.3020615 2.129144944
577.3020615 1.342380106
579.3177115 1.816166763
581.3333616 2.473686532
607.3126261 3.044389867
625.3231908 1.869904351
627.3024554 0.9859415817

Name: +ve in-silico MS/MS by CFM-ID for XARHOZCQSBWPOC-ROJLCIKYSA-N
ID: XARHOZCQSBWPOC-ROJLCIKYSA-N
Comment: Energy0
Num peaks: 18
121.0647913 1.890443195
206.1175552 0.9558676484
220.1332052 0.8966854651
296.1645054 2.053208195
312.15942 2.121474154
314.17507 1.630197629
330.1699847 1.411293876
418.2012848 1.566662886
517.2696987 0.8966854651
582.2850144 1.487973702
593.3009988 5.619821143
594.2850144 2.360199079
595.3166489 2.5470205
596.3006645 5.598796539
597.332299 1.115664598
598.3163145 0.9367688489
609.2959135 2.56465648
625.3272136 44.74085401

Name: +ve in-silico MS/MS by CFM-ID for XARHOZCQSBWPOC-ROJLCIKYSA-N
ID: XARHOZCQSBWPOC-ROJLCIKYSA-N
Comment: Energy1
Num peaks: 31
107.0491413 1.506785133
121.0647913 4.436806612
133.0647913 3.309725692
135.0804414 1.582631089
163.075356 0.9425019468
176.1069905 0.91298992
194.1175552 0.8531018961
206.1175552 9.535354223
296.1645054 1.999429075
310.1437699 1.631606046
312.15942 2.51129422
400.1543346 1.299084914
418.2012848 1.990010554
430.2012848 1.851566315
432.2169349 1.239856585
474.2274995 1.369564843
475.259134 0.9011331225
503.2540486 4.05236403
566.2537143 0.8922609743
568.2693644 0.8677959981
580.2693644 1.354987817
581.3009988 1.096680774
582.2850144 1.509626339
593.3009988 3.555303072
594.2850144 3.066165474
595.3166489 2.250225845
596.3006645 3.743146805
597.332299 1.32984779
598.3163145 0.8339730535
609.2959135 1.087042747
625.3272136 3.52456293

Name: +ve in-silico MS/MS by CFM-ID for XARHOZCQSBWPOC-ROJLCIKYSA-N
ID: XARHOZCQSBWPOC-ROJLCIKYSA-N
Comment: Energy2
Num peaks: 31
63.02292652 0.9234418365
77.03857658 0.9913250358
103.0542266 0.8447447624
107.0491413 4.24103252
109.0284058 2.093653824
121.0284058 1.109456275
121.0647913 4.566728813
123.0440559 1.830851683
133.0647913 1.061670908
174.0913404 1.465001595
179.1066561 0.838429605
190.086255 0.8414264295
206.1175552 2.723610552
270.1488553 0.7981955843
283.1328709 0.896865039
285.148521 1.438773686
296.1281199 0.8515253383
296.1645054 1.445807421
298.1437699 1.530676094
298.1801554 0.9257689169
308.1281199 0.9003932368
310.1437699 1.537617645
312.15942 1.274081442
314.1386845 1.141748203
314.17507 1.069418184
420.2169349 1.037426518
474.2274995 1.4798093
581.3009988 1.134514227
593.3009988 1.513034132
595.3166489 1.707609574
609.2959135 4.438525244

Name: +ve in-silico MS/MS by CFM-ID for BUUYWLZZGZACRR-UHFFFAOYSA-N
ID: BUUYWLZZGZACRR-UHFFFAOYSA-N
Comment: Energy0
Num peaks: 31
59.01275576 0.5260345225
66.03382555 0.6235063317
76.03930485 3.10591967
112.0393049 1.778015745
210.0873177 1.331685207
242.0593887 0.588626313
244.0750387 0.5925354555
256.092797 3.165403557
288.064868 0.6676949364
290.080518 0.6267025422
301.2162066 0.982958802
319.2267713 0.7380509787
335.2039277 0.6999111163
351.1988423 0.6282167895
459.2675905 0.766737868
487.2625051 2.144881951
505.2730698 1.663280569
515.2574198 2.085742866
516.2890542 1.547449873
533.2679845 2.339045745
544.2839689 9.494506085
545.2679845 0.6729665071
546.2996189 1.569112127
560.2788835 0.8607896404
562.2945335 7.940533643
564.3101836 1.12241703
572.2788835 5.273092827
573.2628991 2.914911648
590.2894482 9.148215572
591.2734638 1.810115024
608.3000129 5.13979831

Name: +ve in-silico MS/MS by CFM-ID for BUUYWLZZGZACRR-UHFFFAOYSA-N
ID: BUUYWLZZGZACRR-UHFFFAOYSA-N
Comment: Energy1
Num peaks: 31
28.01817548 0.9640320396
58.02874017 1.277912177
59.01275576 1.509741251
66.03382555 3.060321036
76.03930485 5.978527153
112.0393049 1.872317966
117.0546206 0.7808456035
187.148127 1.093957511
189.1637771 6.883460809
307.209013 0.7125973669
335.2039277 0.8892543984
351.1988423 1.398089929
353.2144923 1.048297625
444.2315394 1.447865685
446.2471894 0.6130250915
459.2675905 3.627364029
461.2832406 0.7277212475
480.2414354 0.8119835824
487.2625051 2.787485486
489.2781552 0.767737992
502.2734042 1.01653805
505.2730698 2.626151473
515.2574198 0.782251009
516.2890542 2.590560841
533.2679845 0.8972491151
544.2839689 3.075338549
545.2679845 0.9534056691
546.2996189 0.930574457
562.2945335 3.160840484
564.3101836 0.9809043978
590.2894482 0.7193149919

Name: +ve in-silico MS/MS by CFM-ID for BUUYWLZZGZACRR-UHFFFAOYSA-N
ID: BUUYWLZZGZACRR-UHFFFAOYSA-N
Comment: Energy2
Num peaks: 31
28.01817548 2.435981286
41.03857658 1.064953084
54.03382555 0.9036331281
58.02874017 0.8641170214
66.03382555 2.402652036
76.03930485 2.556429055
112.0393049 2.20628344
153.0658539 1.735592623
185.0379249 2.031442204
187.053575 1.093793987
210.0873177 1.022353377
215.0484896 1.860161591
233.1358481 1.468306002
235.1514982 0.8359887328
242.0593887 2.261835938
293.193363 1.20467147
305.193363 1.574050415
333.1882776 1.050925657
335.2039277 1.798901813
347.1675421 1.064025873
351.1988423 1.955473873
430.2410414 1.157795165
444.2315394 1.594163712
459.2675905 2.116459885
487.2625051 2.326840918
489.2781552 0.9423893362
515.2574198 0.8789240473
516.2890542 0.8278751533
520.2475834 0.8250817421
544.2839689 1.48025838
560.2788835 0.8106475448

Name: +ve in-silico MS/MS by CFM-ID for JLHDKRCXEDZXSR-UHFFFAOYSA-N
ID: JLHDKRCXEDZXSR-UHFFFAOYSA-N
Comment: Energy0
Num peaks: 31
58.02874017 3.175380306
84.04439023 0.7653062513
102.0549549 0.8226840748
127.0502039 0.6028122851
130.0498695 2.06723637
210.0873177 1.084054228
256.092797 2.839571804
288.064868 0.6041500928
301.2162066 0.7418142234
319.2267713 0.692443738
335.2039277 0.6520052624
394.2410414 0.5947667582
461.2468551 3.059609744
477.2781552 0.6599225062
479.2574198 2.040664391
505.2730698 1.782804457
516.2890542 0.7883916365
523.2836345 1.449149008
533.2679845 1.626356276
544.2839689 7.310377272
545.2679845 0.6401803219
546.2996189 1.265518681
551.2785491 1.172224203
560.2788835 1.332421547
562.2945335 6.033312769
564.3101836 0.6566723594
572.2788835 5.051539648
573.2628991 2.77631251
590.2894482 9.26521825
591.2734638 1.697066117
608.3000129 4.695509795

Name: +ve in-silico MS/MS by CFM-ID for JLHDKRCXEDZXSR-UHFFFAOYSA-N
ID: JLHDKRCXEDZXSR-UHFFFAOYSA-N
Comment: Energy1
Num peaks: 31
40.01817548 2.531086984
41.00219107 1.142731309
56.04947561 1.014709823
58.02874017 6.881223337
84.04439023 1.456580693
102.0549549 0.6953735789
130.0498695 1.139755406
187.148127 1.035658009
189.1637771 7.098993497
335.2039277 0.8284483314
351.1988423 1.377406987
353.2144923 0.96327905
394.2410414 3.57208281
422.2359561 0.6268111724
444.2315394 0.8549936355
461.2468551 1.999013543
462.2308707 0.7585291162
477.2781552 2.84642464
479.2574198 1.492476524
490.2370187 0.8372072364
502.2734042 0.8515689303
505.2730698 2.102575413
516.2890542 1.261534141
523.2836345 2.066924025
533.2679845 0.8919609694
544.2839689 2.357371441
545.2679845 0.9500950772
546.2996189 0.7640256451
560.2788835 0.7656935827
562.2945335 2.39788894
590.2894482 1.056110742

Name: +ve in-silico MS/MS by CFM-ID for JLHDKRCXEDZXSR-UHFFFAOYSA-N
ID: JLHDKRCXEDZXSR-UHFFFAOYSA-N
Comment: Energy2
Num peaks: 31
40.01817548 2.323765421
41.00219107 1.551430235
41.03857658 1.033774804
56.04947561 3.948448534
58.02874017 1.991812423
84.04439023 1.671047856
102.0549549 1.665721901
127.0502039 1.254010715
159.0222749 3.164868844
171.0764186 1.096646271
189.1637771 0.8691394512
203.0484896 0.9421619695
205.0641397 0.8348739509
233.1358481 1.425357394
235.1514982 0.8115356883
242.0593887 1.270169979
293.193363 0.9805018743
305.193363 1.528008736
333.1882776 1.020124348
335.2039277 1.654003748
347.1675421 1.029737271
351.1988423 1.267088682
392.2253914 1.503340877
394.2410414 3.235286207
444.2315394 0.8774408666
461.2468551 1.204967867
477.2781552 1.65162317
505.2730698 1.531150458
515.2574198 0.9815136315
544.2839689 1.131763349
560.2788835 0.8851754034

Name: +ve in-silico MS/MS by CFM-ID for SGTKEKDCCXJXDD-UHFFFAOYSA-N
ID: SGTKEKDCCXJXDD-UHFFFAOYSA-N
Comment: Energy0
Num peaks: 31
59.01275576 1.326687137
76.03930485 3.094200511
84.04439023 0.7804619512
102.0549549 0.8595359483
130.0498695 2.155753156
228.0978823 1.23506838
262.0856034 0.684743694
274.1033617 2.944091697
283.2056419 0.6988857657
301.2162066 0.9231716436
317.193363 0.8630988103
333.1882776 0.782589978
376.2304767 0.6835301704
461.2468551 3.007886968
479.2574198 2.40526123
487.2625051 1.55843326
505.2730698 1.666101065
515.2574198 0.8633618979
516.2890542 0.740623611
533.2679845 2.510311659
544.2839689 6.130870481
545.2679845 0.7917154315
560.2788835 0.8206438604
562.2945335 7.014487421
564.3101836 1.192751207
572.2788835 2.707648979
573.2628991 2.39560019
578.2894482 1.065491596
590.2894482 9.367281812
591.2734638 1.922502482
608.3000129 4.833028627

Name: +ve in-silico MS/MS by CFM-ID for SGTKEKDCCXJXDD-UHFFFAOYSA-N
ID: SGTKEKDCCXJXDD-UHFFFAOYSA-N
Comment: Energy1
Num peaks: 31
28.01817548 0.9449815603
55.01784114 1.376300209
56.04947561 1.067877743
58.02874017 1.233022806
59.01275576 2.49352788
76.03930485 6.470000212
84.04439023 1.502693324
99.04405588 0.9209991164
102.0549549 0.7418069017
130.0498695 1.206130299
187.148127 1.06617925
189.1637771 6.583620186
317.193363 1.177984383
333.1882776 1.69318319
335.2039277 1.097825129
376.2304767 3.820059544
459.2675905 2.46379389
461.2468551 1.677860553
462.2308707 0.8893853104
462.2421041 0.9385130168
479.2574198 1.677599209
487.2625051 1.787614738
505.2730698 2.272886846
508.2475834 0.8465934808
516.2890542 1.009857145
533.2679845 1.286084451
544.2839689 1.845224857
545.2679845 1.032717581
562.2945335 2.596802591
564.3101836 1.050145765
590.2894482 0.9642423069

Name: +ve in-silico MS/MS by CFM-ID for SGTKEKDCCXJXDD-UHFFFAOYSA-N
ID: SGTKEKDCCXJXDD-UHFFFAOYSA-N
Comment: Energy2
Num peaks: 31
28.01817548 2.421905605
39.02292652 1.152742404
55.01784114 0.8542908183
56.04947561 4.045924216
58.02874017 0.849565632
76.03930485 1.894600496
84.04439023 1.621230123
102.0549549 1.659887211
145.0607686 1.227134477
171.0764186 1.327387599
177.0328396 3.651158029
203.0484896 1.413564255
205.0641397 0.9039008538
228.0978823 0.8541218413
233.1358481 1.920443479
235.1514982 1.402056032
260.0699533 1.071148179
315.1777129 1.328474167
317.193363 2.164350265
329.1569775 1.055232793
333.1882776 1.460103589
374.2148267 1.529334622
376.2304767 3.064699619
459.2675905 1.169233802
461.2468551 1.077543511
462.2421041 0.8994794156
487.2625051 1.652986826
515.2574198 1.187099152
538.258148 0.8202977963
544.2839689 1.101052167
578.2894482 0.8159308352

Name: +ve in-silico MS/MS by CFM-ID for YGUACRZELROOTA-UHFFFAOYSA-N
ID: YGUACRZELROOTA-UHFFFAOYSA-N
Comment: Energy0
Num peaks: 31
58.02874017 0.8072753973
75.05528926 2.859278971
84.04439023 0.70877167
102.0549549 0.7734339685
130.0498695 1.853157033
227.1138668 0.9533224432
273.1193461 2.481922056
301.2162066 0.685526241
335.2039277 0.59460362
477.2781552 0.6142374505
478.2734042 2.525549035
496.2839689 1.894234645
505.2730698 1.630282916
523.2836345 1.500572042
533.2679845 0.9712101633
533.3156033 0.7242917696
534.2996189 1.119924404
551.2785491 1.503969907
561.310518 6.374021074
562.2945335 3.34566256
563.326168 0.6299845851
564.3101836 1.030708657
577.3054326 0.7487797442
579.3210826 5.247287376
580.3050982 2.20215899
581.3367327 0.9253082396
589.3054326 3.930266808
590.2894482 3.765083031
607.3159973 7.651628486
608.3000129 2.856405803
625.3265619 4.055001823

Name: +ve in-silico MS/MS by CFM-ID for YGUACRZELROOTA-UHFFFAOYSA-N
ID: YGUACRZELROOTA-UHFFFAOYSA-N
Comment: Energy1
Num peaks: 31
56.04947561 0.8683309397
57.04472458 0.9758857594
58.02874017 3.097834075
75.05528926 5.062036007
84.04439023 1.242552844
102.0549549 0.7540449339
130.0498695 1.230032703
187.148127 0.7217695359
189.1637771 6.548664726
351.1988423 1.431169304
353.2144923 1.025247557
394.2410414 3.117725288
451.2625051 1.854604464
461.2468551 0.767529894
477.2781552 2.533438271
478.2734042 1.144416304
479.2574198 1.362137447
496.2839689 1.26734206
505.2730698 1.706162438
519.2999533 0.7319927371
523.2836345 3.678544959
532.2839689 1.044139223
533.3156033 1.10529218
534.2996189 2.766836516
561.310518 1.713380764
562.2945335 2.479655816
564.3101836 1.106259239
579.3210826 1.861919365
580.3050982 1.011929485
581.3367327 0.7565397659
607.3159973 0.9838084991

Name: +ve in-silico MS/MS by CFM-ID for YGUACRZELROOTA-UHFFFAOYSA-N
ID: YGUACRZELROOTA-UHFFFAOYSA-N
Comment: Energy2
Num peaks: 31
28.01817548 1.036622212
41.03857658 0.9984325251
56.04947561 3.808061206
58.02874017 2.299940176
75.05528926 1.910548098
84.04439023 1.612854726
102.0549549 1.503332923
144.076753 0.95026151
171.0764186 1.39909685
176.048824 2.89890867
203.0484896 1.321938447
205.0641397 0.8296396746
233.1358481 1.440933218
235.1514982 0.8204038761
259.0859378 0.9706378919
305.193363 1.5447063
333.1882776 1.055546333
335.2039277 1.566227511
347.1675421 0.9930381924
351.1988423 1.445031514
392.2253914 0.9797812807
394.2410414 2.797208834
477.2781552 1.617641102
478.2734042 0.8312707082
505.2479177 0.8292294482
505.2730698 1.45862163
532.2839689 0.9530962585
534.2996189 0.8251083459
537.2741325 0.7734216282
545.2792178 0.8027097914
561.310518 0.9503083412

Name: +ve in-silico MS/MS by CFM-ID for IWXLDKCAJYYHTE-UHFFFAOYSA-N
ID: IWXLDKCAJYYHTE-UHFFFAOYSA-N
Comment: Energy0
Num peaks: 31
76.03930485 3.099105697
101.0709393 1.050173847
129.0658539 2.466422239
145.0607686 0.764418373
177.0328396 0.6639882353
273.1193461 3.343423747
301.2162066 0.9996376468
305.0914171 0.6933278726
307.1070671 0.7517552044
319.2267713 0.6272323633
335.2039277 0.7077540337
351.1988423 0.6139296784
394.2410414 0.6229246104
479.2574198 3.22027117
497.2679845 2.131246316
504.2890542 1.412609782
522.2996189 1.662017124
532.2839689 1.240476484
534.2996189 0.7615126699
550.2945335 1.614557234
561.310518 2.297196921
562.2945335 3.368273906
564.3101836 0.7914086968
579.3210826 2.634133588
580.3050982 2.612531406
581.3367327 0.6940210072
589.3054326 4.015120067
590.2894482 4.572048537
607.3159973 9.307155429
608.3000129 3.522049482
625.3265619 5.317692311

Name: +ve in-silico MS/MS by CFM-ID for IWXLDKCAJYYHTE-UHFFFAOYSA-N
ID: IWXLDKCAJYYHTE-UHFFFAOYSA-N
Comment: Energy1
Num peaks: 31
28.01817548 0.9630891697
58.02874017 1.277679328
59.01275576 1.249701344
76.03930485 6.566544236
84.04439023 1.17126351
101.0709393 0.8752279608
129.0658539 1.275873333
187.148127 0.9023099403
189.1637771 6.718963292
335.2039277 0.8721692061
351.1988423 1.513272399
353.2144923 0.8536800112
394.2410414 3.717935342
451.2625051 1.357541322
477.2781552 1.097510071
479.2574198 1.782853466
497.2679845 1.535527157
504.2890542 1.168715675
505.2730698 1.256559435
507.2635678 0.8858594251
522.2996189 2.295272828
534.2996189 1.197737066
562.2945335 1.582922697
563.2785491 1.65132615
564.3101836 0.7982917264
579.3210826 1.007883913
580.3050982 1.184532054
581.3367327 0.7279021259
590.2894482 1.247276411
607.3159973 1.283355714
608.3000129 1.069529617

Name: +ve in-silico MS/MS by CFM-ID for IWXLDKCAJYYHTE-UHFFFAOYSA-N
ID: IWXLDKCAJYYHTE-UHFFFAOYSA-N
Comment: Energy2
Num peaks: 31
28.01817548 2.402578462
41.03857658 1.050336863
56.04947561 2.78163127
58.02874017 0.8498948203
58.06512568 1.080610673
76.03930485 2.101775648
84.04439023 1.521754655
101.0709393 1.885343157
145.0607686 1.294115626
170.092403 1.419797317
177.0328396 3.830606434
202.064474 1.547901225
204.0801241 0.8941481057
232.0750387 0.7960698207
233.1358481 1.448172199
235.1514982 0.8245254327
293.193363 1.392147476
305.193363 1.552466617
333.1882776 1.036440333
335.2039277 1.685431836
347.1675421 1.011781122
351.1988423 1.582122564
392.2253914 1.547655684
394.2410414 2.984711745
422.2359561 0.986832024
477.2781552 0.7270115131
479.2574198 0.960826607
504.2890542 0.899190711
505.2479177 0.8749410845
537.2741325 0.8160568341
607.3159973 0.7267831287

Name: +ve in-silico MS/MS by CFM-ID for MNYZXJONCHAAJM-UHFFFAOYSA-N
ID: MNYZXJONCHAAJM-UHFFFAOYSA-N
Comment: Energy0
Num peaks: 31
59.01275576 1.214323177
76.03930485 2.95373158
84.04439023 0.7569155675
102.0549549 0.8290932694
130.0498695 2.100224418
228.0978823 1.139736667
262.0856034 0.6120075708
274.1033617 2.879307032
300.232191 0.6461044002
306.0754327 0.610329605
318.2427557 0.8397997519
350.2148267 0.6939172416
393.2570258 0.645717724
478.2734042 1.759767243
479.2574198 1.536308858
496.2839689 2.117299655
504.2890542 1.269428011
522.2996189 1.483153152
532.2839689 0.7656967323
533.3156033 0.6525339401
550.2945335 2.208350028
561.310518 4.347150034
562.2945335 3.851759926
579.3210826 6.186775734
580.3050982 0.8155603557
581.3367327 1.095944637
589.3054326 0.9912380021
590.2894482 5.779838563
607.3159973 6.429995865
608.3000129 6.797874258
625.3265619 4.184523636

Name: +ve in-silico MS/MS by CFM-ID for MNYZXJONCHAAJM-UHFFFAOYSA-N
ID: MNYZXJONCHAAJM-UHFFFAOYSA-N
Comment: Energy1
Num peaks: 31
28.01817548 0.8725354684
56.04947561 0.96882107
58.02874017 1.210526057
59.01275576 2.280302616
76.03930485 6.240750635
84.04439023 1.45371208
130.0498695 1.27557245
187.148127 0.9681843734
189.1637771 7.279895943
335.2039277 1.420769373
350.2148267 1.398777667
352.2304767 0.8868763606
393.2570258 3.393967917
462.2421041 0.8173735685
476.2941396 2.16160709
478.2734042 1.016677333
479.2574198 2.393387863
496.2839689 1.328723459
504.2890542 1.47213016
505.2730698 1.569889063
522.2996189 1.948830352
533.3156033 0.8418456787
534.2996189 0.8319954199
550.2945335 1.116348589
561.310518 1.329252051
562.2945335 3.864411603
579.3210826 2.213886057
581.3367327 0.9660309298
590.2894482 1.054169325
607.3159973 0.9115243807
608.3000129 1.103876184

Name: +ve in-silico MS/MS by CFM-ID for MNYZXJONCHAAJM-UHFFFAOYSA-N
ID: MNYZXJONCHAAJM-UHFFFAOYSA-N
Comment: Energy2
Num peaks: 31
28.01817548 2.436463791
41.03857658 0.8522702799
56.04947561 4.074388319
58.02874017 1.048366115
76.03930485 1.892656791
84.04439023 1.80794061
102.0549549 1.658761074
145.0607686 1.234510838
171.0764186 1.335366587
177.0328396 3.677859471
189.1637771 1.087673071
203.0484896 1.422061255
205.0641397 0.9325428508
228.0978823 0.8603649841
233.1358481 2.115364438
235.1514982 1.204395292
260.0699533 1.07846531
332.204262 1.333691303
334.2199121 1.792746017
346.1835266 1.062659901
350.2148267 1.496416653
391.2413758 1.556505758
393.2570258 3.135053192
421.2519405 0.8050504988
462.2421041 0.906586733
476.2941396 1.207529148
478.2734042 0.9039127286
504.2890542 1.538307476
532.2839689 1.193424722
538.258148 0.8252457359
561.310518 0.9558901836

Name: +ve in-silico MS/MS by CFM-ID for AQASRZOCERRGBL-UHFFFAOYSA-N
ID: AQASRZOCERRGBL-UHFFFAOYSA-N
Comment: Energy0
Num peaks: 13
296.1645054 2.853558363
312.15942 2.171210323
330.1699847 1.122208473
404.1856347 1.441343696
418.2012848 3.339839781
582.2850144 1.583683999
593.3009988 4.414718546
594.2850144 2.512278206
595.3166489 2.341375404
596.3006645 5.959554282
597.332299 1.187427015
609.2959135 2.729621783
625.3272136 48.88904843

Name: +ve in-silico MS/MS by CFM-ID for AQASRZOCERRGBL-UHFFFAOYSA-N
ID: AQASRZOCERRGBL-UHFFFAOYSA-N
Comment: Energy1
Num peaks: 31
163.075356 1.069627056
206.1175552 14.87141893
220.1332052 0.626779116
294.1488553 0.8796151756
296.1645054 4.760409093
310.1437699 0.6564434369
312.15942 1.988524785
330.1699847 1.037294429
390.2063702 0.8291252168
400.1543346 2.673306586
402.1699847 1.302663756
404.1856347 1.559333911
406.2012848 0.7857287664
418.2012848 4.415901075
420.2169349 1.057755778
428.1856347 1.432102179
430.2012848 4.154737214
432.2169349 2.838994417
566.2537143 1.0151996
568.2693644 0.9873637593
580.2693644 1.541682455
581.3009988 1.377799188
582.2850144 1.717627577
593.3009988 3.744347539
594.2850144 3.510416755
595.3166489 2.58119434
596.3006645 4.285484712
597.332299 1.513078553
598.3163145 0.9488805791
609.2959135 1.23681904
625.3272136 4.398389156

Name: +ve in-silico MS/MS by CFM-ID for AQASRZOCERRGBL-UHFFFAOYSA-N
ID: AQASRZOCERRGBL-UHFFFAOYSA-N
Comment: Energy2
Num peaks: 31
91.05422664 2.832826902
105.0334912 2.146072456
107.0491413 3.047243652
163.075356 0.9437190922
179.1066561 1.034934957
197.0597059 2.183688274
199.075356 2.129786766
206.1175552 7.481722459
211.075356 1.518146753
213.0910061 1.468659594
269.1536063 1.240955886
284.1645054 0.9748647387
286.1801554 1.282352377
296.1645054 2.433237234
310.1437699 0.8624691106
312.15942 1.170090716
375.1590856 1.377730559
377.1747357 1.007236259
391.1903858 0.9306487174
406.2012848 0.8468311592
414.1699847 1.630414449
420.2169349 2.473916014
434.2325849 1.108424565
461.243484 1.226511617
463.259134 0.969734027
521.243484 1.29838081
523.259134 1.319374623
581.3009988 0.9577180933
593.3009988 2.173530611
595.3166489 1.790149361
609.2959135 5.292200695

Name: +ve in-silico MS/MS by CFM-ID for WHZVVOQOCFCELC-UHFFFAOYSA-N
ID: WHZVVOQOCFCELC-UHFFFAOYSA-N
Comment: Energy0
Num peaks: 24
15.02292652 1.167546261
177.0910061 1.295282432
194.1175552 1.063876617
204.1019051 2.071588028
206.1175552 4.303743554
208.1332052 1.853906502
210.1488553 0.9231886388
220.1332052 0.8970108071
296.1645054 1.849813742
312.15942 1.517048959
314.17507 1.012070415
404.1856347 1.350041491
414.1699847 2.514376371
416.1856347 4.357740059
418.2012848 3.245004913
420.2169349 1.323005145
430.2012848 0.9783780828
565.2584653 1.397607666
593.3009988 2.743110437
594.2850144 12.59944191
595.3166489 1.454826903
596.3006645 3.004011315
609.2959135 2.839087691
625.3272136 24.41329874

Name: +ve in-silico MS/MS by CFM-ID for WHZVVOQOCFCELC-UHFFFAOYSA-N
ID: WHZVVOQOCFCELC-UHFFFAOYSA-N
Comment: Energy1
Num peaks: 31
44.04947561 2.645290331
163.075356 1.835725914
177.0910061 4.137739301
189.0910061 0.9875957285
190.086255 1.046999592
204.1019051 4.755653417
206.1175552 9.849732042
208.1332052 1.302320229
211.075356 1.263344751
265.1223062 1.253599143
296.1645054 1.746291487
312.15942 1.400517655
373.1434356 1.083327394
384.15942 1.057372372
387.1590856 1.538549206
400.1543346 1.691360854
414.1699847 4.424612737
416.1856347 3.445532785
418.2012848 2.418688532
430.2012848 2.403917012
565.2584653 1.12592485
566.2537143 1.020586014
580.2693644 1.072259035
581.3009988 1.113770667
593.3009988 2.417491442
594.2850144 3.830213234
595.3166489 1.666516038
596.3006645 1.915010814
597.332299 0.9769003587
598.3163145 1.094416732
625.3272136 2.052777315

Name: +ve in-silico MS/MS by CFM-ID for WHZVVOQOCFCELC-UHFFFAOYSA-N
ID: WHZVVOQOCFCELC-UHFFFAOYSA-N
Comment: Energy2
Num peaks: 31
105.0334912 1.862781669
107.0491413 3.368637413
163.075356 3.653848325
177.0910061 4.307935122
179.1066561 0.8717060189
189.0910061 1.214844479
194.1175552 1.291570409
204.1019051 2.886032258
206.1175552 3.798768002
211.075356 2.80515355
265.1223062 1.189046723
286.1801554 0.9756003648
296.1645054 2.502107233
298.1437699 1.478016065
310.1437699 0.8519533504
312.15942 1.405966673
314.17507 0.9721734655
373.1434356 1.462409797
387.1590856 1.222235854
402.1699847 1.16844932
420.2169349 1.462282305
428.1856347 0.7632523243
430.2012848 0.8111725724
521.243484 0.7883753399
565.2584653 1.22685675
566.2537143 1.5342082
580.2693644 1.812002032
581.3009988 0.7952755128
593.3009988 1.653599506
595.3166489 1.361927035
609.2959135 3.744054828

Name: +ve in-silico MS/MS by CFM-ID for PJFPKSAOJWFGOZ-UHFFFAOYSA-N
ID: PJFPKSAOJWFGOZ-UHFFFAOYSA-N
Comment: Energy0
Num peaks: 18
15.02292652 2.012069514
206.1175552 2.535051264
296.1645054 2.566669419
312.15942 1.926819588
314.17507 1.406752043
330.1699847 0.9158567747
404.1856347 1.210619286
418.2012848 3.650079052
461.243484 1.304558681
565.2584653 1.036959274
593.3009988 3.602940084
594.2850144 10.23800119
595.3166489 1.910843286
596.3006645 4.096520103
597.2959135 0.9654541308
597.332299 0.9690829316
609.2959135 3.857522868
625.3272136 36.52614825

Name: +ve in-silico MS/MS by CFM-ID for PJFPKSAOJWFGOZ-UHFFFAOYSA-N
ID: PJFPKSAOJWFGOZ-UHFFFAOYSA-N
Comment: Energy1
Num peaks: 31
163.075356 1.379685444
175.075356 2.822508293
177.0910061 0.8720357529
179.1066561 0.7981516005
206.1175552 12.92265537
265.1223062 1.199625464
296.1645054 4.284139459
312.15942 1.961890719
330.1699847 0.9987050642
390.2063702 0.8051443054
400.1543346 2.383605234
402.1699847 1.136969219
404.1856347 1.430772894
406.2012848 0.7564981325
418.2012848 4.366850471
420.2169349 1.152313893
430.2012848 2.415934308
432.2169349 1.624785556
461.243484 0.7172940629
580.2693644 0.7421644386
581.3009988 1.660895043
582.2850144 0.82686425
593.3009988 3.605050549
594.2850144 3.464674306
595.3166489 2.485168905
596.3006645 2.797627622
597.2959135 0.7517090465
597.332299 1.456789097
598.3163145 0.7434818252
609.2959135 1.813096994
625.3272136 4.12262862

Name: +ve in-silico MS/MS by CFM-ID for PJFPKSAOJWFGOZ-UHFFFAOYSA-N
ID: PJFPKSAOJWFGOZ-UHFFFAOYSA-N
Comment: Energy2
Num peaks: 31
75.02292652 1.424493276
91.05422664 3.039118468
105.0334912 2.828319764
107.0491413 3.89328001
163.075356 3.02929872
165.0910061 1.044879665
175.075356 2.529396799
177.0910061 1.46537066
179.1066561 1.09428377
190.086255 0.8140289076
197.0597059 1.82603074
199.075356 2.556550134
206.1175552 4.23708135
211.075356 1.576959779
213.0910061 1.087931775
284.1645054 0.8144067311
296.1645054 2.580415405
298.1437699 1.352567222
310.1437699 0.9349687237
312.15942 1.503392167
314.17507 1.060680867
416.1856347 0.8587133442
420.2169349 2.310677642
461.243484 0.820825061
521.243484 0.8375361252
537.2747841 0.8164199832
565.2584653 1.142678954
581.3009988 0.8727681285
593.3009988 1.814728259
595.3166489 1.494634866
609.2959135 4.48362845

Name: +ve in-silico MS/MS by CFM-ID for XJUJEQNKTOWWMB-UHFFFAOYSA-N
ID: XJUJEQNKTOWWMB-UHFFFAOYSA-N
Comment: Energy0
Num peaks: 24
15.02292652 1.169723899
177.0910061 1.296378348
194.1175552 1.052594758
204.1019051 2.0508006
206.1175552 4.321182724
208.1332052 1.843822897
210.1488553 0.9250211386
220.1332052 0.8987205851
296.1645054 2.007480103
312.15942 1.380139671
314.17507 1.119499332
404.1856347 1.357048794
414.1699847 2.530671839
416.1856347 4.345125174
418.2012848 3.240731564
420.2169349 1.325478749
430.2012848 0.9802976578
565.2584653 1.395931444
593.3009988 2.748239192
594.2850144 12.60349767
595.3166489 1.457546972
596.3006645 3.009734576
609.2959135 2.844395894
625.3272136 24.48192626

Name: +ve in-silico MS/MS by CFM-ID for XJUJEQNKTOWWMB-UHFFFAOYSA-N
ID: XJUJEQNKTOWWMB-UHFFFAOYSA-N
Comment: Energy1
Num peaks: 31
44.04947561 2.520506724
163.075356 1.839207772
177.0910061 4.145576094
189.0910061 0.9894753736
190.086255 1.049145557
204.1019051 4.523269769
206.1175552 9.461983862
208.1332052 1.286490391
211.075356 1.222781357
296.1645054 3.180048034
373.1434356 1.073562725
384.15942 1.020952701
387.1590856 1.534606861
400.1543346 1.800898083
404.1856347 1.137761612
414.1699847 4.360754989
416.1856347 3.340664265
418.2012848 2.352506538
430.2012848 2.388709188
432.2169349 0.9675498619
565.2584653 1.128029835
566.2537143 1.022709587
580.2693644 1.074490125
581.3009988 1.116088132
593.3009988 2.42252161
594.2850144 3.840385917
595.3166489 1.669983623
596.3006645 1.91913082
597.332299 0.978933033
598.3163145 1.096693927
625.3272136 2.060374019

Name: +ve in-silico MS/MS by CFM-ID for XJUJEQNKTOWWMB-UHFFFAOYSA-N
ID: XJUJEQNKTOWWMB-UHFFFAOYSA-N
Comment: Energy2
Num peaks: 31
91.05422664 2.404293379
105.0334912 4.249631499
107.0491413 1.436911524
163.075356 3.652036147
177.0910061 4.308749839
179.1066561 0.870556971
189.0910061 1.214427927
194.1175552 0.8609676647
197.0597059 1.808336889
204.1019051 2.288198324
206.1175552 2.895060737
211.075356 2.629960405
269.1536063 1.090649528
281.1172208 0.971820195
286.1801554 0.9743051079
296.1645054 1.355655416
298.1437699 1.039508267
312.15942 1.315917404
314.17507 1.166249605
373.1434356 1.494439839
387.1590856 1.189937481
402.1699847 1.166891228
404.1856347 1.34608862
420.2169349 1.460340904
430.2012848 0.8312604377
565.2584653 1.228315477
566.2537143 1.532171306
580.2693644 1.809596325
593.3009988 1.651404103
595.3166489 1.360118871
609.2959135 3.739084029

Name: +ve in-silico MS/MS by CFM-ID for PTTPNPHZZCZYEK-UHFFFAOYSA-N
ID: PTTPNPHZZCZYEK-UHFFFAOYSA-N
Comment: Energy0
Num peaks: 17
15.02292652 2.017297675
206.1175552 2.550916076
296.1645054 2.51043088
312.15942 1.92628858
314.17507 1.441243219
404.1856347 1.202211119
418.2012848 3.657907508
461.243484 1.308009678
565.2584653 1.034543021
593.3009988 3.612307228
594.2850144 10.24043056
595.3166489 1.915811214
596.3006645 4.107289625
597.2959135 0.9679641776
597.332299 0.9716024127
609.2959135 3.873371657
625.3272136 36.66416429

Name: +ve in-silico MS/MS by CFM-ID for PTTPNPHZZCZYEK-UHFFFAOYSA-N
ID: PTTPNPHZZCZYEK-UHFFFAOYSA-N
Comment: Energy1
Num peaks: 31
163.075356 1.327360938
175.075356 2.827433458
177.0910061 0.8733651177
179.1066561 0.8017470053
206.1175552 12.73033678
294.1488553 0.85114931
296.1645054 4.504957405
312.15942 2.122881938
330.1699847 1.003966602
390.2063702 0.8082883453
400.1543346 2.347575039
402.1699847 1.172963208
404.1856347 1.512753533
406.2012848 0.760483637
418.2012848 4.387490779
420.2169349 1.158384697
430.2012848 2.402096102
432.2169349 1.633498333
461.243484 0.7213637877
580.2693644 0.7460744281
581.3009988 1.669645236
582.2850144 0.8312204686
593.3009988 3.624043253
594.2850144 3.462075861
595.3166489 2.498261669
596.3006645 2.812597218
597.2959135 0.7556693204
597.332299 1.464463986
598.3163145 0.7473987551
609.2959135 1.852873964
625.3272136 4.15985439

Name: +ve in-silico MS/MS by CFM-ID for PTTPNPHZZCZYEK-UHFFFAOYSA-N
ID: PTTPNPHZZCZYEK-UHFFFAOYSA-N
Comment: Energy2
Num peaks: 31
91.05422664 2.361854164
105.0334912 3.716332786
107.0491413 2.697606624
163.075356 2.471281896
165.0910061 1.041197222
175.075356 2.515870999
177.0910061 1.457417558
179.1066561 1.090439825
197.0597059 2.067566746
199.075356 1.997199548
206.1175552 4.569343857
211.075356 1.553898571
213.0910061 1.307159227
269.1536063 1.034059509
284.1645054 0.8447751475
286.1801554 1.066873467
296.1645054 2.220669864
298.1437699 1.137499462
312.15942 1.456449395
314.17507 1.195613556
412.1543346 0.9953699275
414.1699847 1.57600156
416.1856347 0.8556731493
420.2169349 2.302496902
461.243484 0.8179009806
521.243484 0.8345709063
565.2584653 1.136635896
581.3009988 0.8696781739
593.3009988 1.808303382
595.3166489 1.48934325
609.2959135 4.58937418

Name: +ve in-silico MS/MS by CFM-ID for ZFMXCRXNOOTYIR-UHFFFAOYSA-N
ID: ZFMXCRXNOOTYIR-UHFFFAOYSA-N
Comment: Energy0
Num peaks: 6
582.2850144 2.032557053
593.3009988 4.230561418
594.2850144 3.936164325
596.3006645 7.400162105
609.2959135 2.942661709
625.3272136 62.11165425

Name: +ve in-silico MS/MS by CFM-ID for ZFMXCRXNOOTYIR-UHFFFAOYSA-N
ID: ZFMXCRXNOOTYIR-UHFFFAOYSA-N
Comment: Energy1
Num peaks: 17
58.06512568 1.412719253
525.2747841 2.218173645
537.2747841 1.263775479
541.3060842 2.170365033
566.2537143 2.347793405
568.2693644 1.743897916
579.2853488 4.573003991
580.2693644 3.629091891
581.3009988 6.474999996
582.2850144 3.243878098
593.3009988 7.059523083
594.2850144 9.190241541
595.3166489 1.51550416
596.3006645 8.52960132
598.3163145 2.156878394
609.2959135 3.40206793
625.3272136 19.17213777

Name: +ve in-silico MS/MS by CFM-ID for ZFMXCRXNOOTYIR-UHFFFAOYSA-N
ID: ZFMXCRXNOOTYIR-UHFFFAOYSA-N
Comment: Energy2
Num peaks: 31
27.02292652 1.701400944
39.02292652 1.62921433
45.0334912 1.843985948
53.03857658 1.304254248
55.01784114 1.040697522
57.0334912 1.637851641
71.04914126 1.184844153
494.2325849 1.440881459
496.248235 3.263281012
505.2485693 2.20933041
507.2642194 1.016944388
508.248235 5.059360989
510.2638851 7.03092472
511.259134 0.9574527165
519.2278339 1.660913092
521.243484 3.285784045
523.259134 5.98950754
537.2747841 1.723988429
552.2744497 1.200727452
564.2744497 2.471877095
565.2696987 1.735997773
566.2537143 1.940430899
567.2741154 1.16807241
568.2693644 1.311408997
579.2853488 5.73290066
580.2693644 3.78163798
581.3009988 1.853401358
582.2850144 5.329688658
595.2802634 1.100105794
598.3163145 1.864999937
609.2959135 3.7151198

Name: +ve in-silico MS/MS by CFM-ID for FHYUYVHYFKBLBM-UHFFFAOYSA-N
ID: FHYUYVHYFKBLBM-UHFFFAOYSA-N
Comment: Energy0
Num peaks: 6
582.2850144 2.238123899
593.3009988 4.106408948
594.2850144 4.059205942
596.3006645 7.60169066
609.2959135 3.112732153
625.3272136 64.21688356

Name: +ve in-silico MS/MS by CFM-ID for FHYUYVHYFKBLBM-UHFFFAOYSA-N
ID: FHYUYVHYFKBLBM-UHFFFAOYSA-N
Comment: Energy1
Num peaks: 19
85.02840582 2.513312163
87.04405588 2.418068069
523.259134 1.408117091
549.2747841 1.600519043
550.2587997 2.235244774
552.2744497 1.385559845
566.2537143 2.249954392
568.2693644 1.657096839
579.2853488 6.083051295
580.2693644 3.363989553
581.3009988 5.597896214
582.2850144 3.623945443
593.3009988 6.330737344
594.2850144 8.280895203
595.3166489 1.44304012
596.3006645 7.745856969
598.3163145 1.527753748
609.2959135 3.365692044
625.3272136 17.72425923

Name: +ve in-silico MS/MS by CFM-ID for FHYUYVHYFKBLBM-UHFFFAOYSA-N
ID: FHYUYVHYFKBLBM-UHFFFAOYSA-N
Comment: Energy2
Num peaks: 31
39.02292652 1.978535665
45.0334912 1.063426565
49.00727645 2.189932564
51.02292652 1.056178714
494.2325849 1.034800133
496.248235 1.069703926
510.2638851 2.007016249
521.243484 2.27809215
523.259134 2.91753635
525.2747841 1.894514733
550.2587997 1.487542809
552.2744497 1.392035104
564.2744497 2.667408167
565.2584653 1.894301916
565.2696987 2.338945175
566.2537143 3.747599306
566.2900998 4.005297486
567.2741154 1.731885361
567.2853488 1.312361528
568.2693644 1.533351367
569.3009988 1.627658276
579.2853488 6.122359085
580.2693644 8.385750159
581.3009988 2.135483202
582.2850144 10.94631346
594.2850144 1.151767775
595.2802634 1.286287289
597.2959135 1.575682409
597.332299 1.11383861
598.3163145 1.192764538
609.2959135 5.330492745

Name: +ve in-silico MS/MS by CFM-ID for PZATVPJZRSLWKG-UHFFFAOYSA-N
ID: PZATVPJZRSLWKG-UHFFFAOYSA-N
Comment: Energy0
Num peaks: 6
582.2850144 1.834611489
593.3009988 4.34664615
594.2850144 4.223554715
596.3006645 6.048812762
609.2959135 3.184975249
625.3272136 66.70290445

Name: +ve in-silico MS/MS by CFM-ID for PZATVPJZRSLWKG-UHFFFAOYSA-N
ID: PZATVPJZRSLWKG-UHFFFAOYSA-N
Comment: Energy1
Num peaks: 17
44.04947561 1.813276496
58.06512568 1.418038845
85.02840582 1.838681844
566.2537143 2.457478607
567.2853488 1.260791121
568.2693644 1.887097868
579.2853488 3.67953217
580.2693644 3.057748291
581.3009988 5.742318005
582.2850144 3.911042066
593.3009988 7.421586622
594.2850144 9.059843792
595.3166489 1.622665713
596.3006645 9.104398265
598.3163145 1.373559473
609.2959135 3.629116792
625.3272136 21.48413016

Name: +ve in-silico MS/MS by CFM-ID for PZATVPJZRSLWKG-UHFFFAOYSA-N
ID: PZATVPJZRSLWKG-UHFFFAOYSA-N
Comment: Energy2
Num peaks: 31
15.02292652 1.138320696
30.03382555 0.8462201833
42.03382555 1.047927194
44.04947561 1.034435825
55.01784114 1.752340015
496.248235 1.227099585
507.2642194 0.7981391399
508.248235 5.408119798
510.2638851 1.867885317
519.2278339 0.9217712158
523.259134 2.049848068
525.2747841 0.8215513125
537.2747841 1.229670071
564.2744497 4.856326463
565.2696987 3.430386409
566.2537143 2.542380194
566.2900998 3.051663801
567.2853488 1.465402252
568.2693644 2.6030888
569.3009988 1.817467254
579.2853488 5.092255612
580.2693644 9.62589538
581.3009988 2.139300832
582.2850144 9.924948115
584.3006645 0.9065327912
593.3009988 1.138167957
594.2850144 1.727272922
596.3006645 1.636337428
597.2959135 1.228429943
597.332299 1.243728632
609.2959135 5.887741076

Name: +ve in-silico MS/MS by CFM-ID for QYVWHGBKUCJFHR-UHFFFAOYSA-N
ID: QYVWHGBKUCJFHR-UHFFFAOYSA-N
Comment: Energy0
Num peaks: 6
582.2850144 1.890559641
593.3009988 4.409882266
594.2850144 4.206195223
596.3006645 6.042169735
609.2959135 3.192063849
625.3272136 67.5961281

Name: +ve in-silico MS/MS by CFM-ID for QYVWHGBKUCJFHR-UHFFFAOYSA-N
ID: QYVWHGBKUCJFHR-UHFFFAOYSA-N
Comment: Energy1
Num peaks: 14
44.04947561 1.979454753
58.06512568 1.551988243
566.2537143 2.680196354
567.2853488 1.584946101
568.2693644 2.059422516
579.2853488 2.605267265
580.2693644 3.315557579
581.3009988 4.956131408
582.2850144 4.30252185
593.3009988 8.187306258
594.2850144 9.414824335
596.3006645 9.826435807
609.2959135 3.960881338
625.3272136 24.51469173

Name: +ve in-silico MS/MS by CFM-ID for QYVWHGBKUCJFHR-UHFFFAOYSA-N
ID: QYVWHGBKUCJFHR-UHFFFAOYSA-N
Comment: Energy2
Num peaks: 24
15.02292652 1.249426301
39.02292652 1.860275711
42.03382555 1.1500703
44.04947561 1.137688273
537.2747841 2.088803069
539.2904341 1.555249789
564.2744497 6.710667138
565.2696987 2.538033166
566.2537143 2.817970331
566.2900998 4.881651482
567.2853488 1.210241103
568.2693644 3.095911227
569.3009988 2.472137376
579.2853488 6.308963644
580.2693644 11.10704608
581.3009988 2.507900259
582.2850144 12.429462
584.3006645 0.9968737393
593.3009988 1.462720449
594.2850144 1.444896393
596.3006645 1.840904235
597.2959135 1.353239794
597.332299 1.367672988
609.2959135 6.852849683

Name: +ve in-silico MS/MS by CFM-ID for NAKCEAZGRJEBEQ-UHFFFAOYSA-N
ID: NAKCEAZGRJEBEQ-UHFFFAOYSA-N
Comment: Energy0
Num peaks: 6
582.2850144 2.555892684
593.3009988 4.282237088
594.2850144 3.051353479
596.3006645 7.235875172
609.2959135 3.126855625
625.3272136 67.84788565

Name: +ve in-silico MS/MS by CFM-ID for NAKCEAZGRJEBEQ-UHFFFAOYSA-N
ID: NAKCEAZGRJEBEQ-UHFFFAOYSA-N
Comment: Energy1
Num peaks: 13
564.2744497 1.673794903
566.2537143 2.872643194
567.2741154 1.523711094
568.2693644 2.64801483
579.2853488 2.262785189
580.2693644 4.790705352
581.3009988 4.644170338
582.2850144 6.005886546
593.3009988 7.008270378
594.2850144 10.10669501
596.3006645 12.19225747
609.2959135 3.851485976
625.3272136 21.41759452

Name: +ve in-silico MS/MS by CFM-ID for NAKCEAZGRJEBEQ-UHFFFAOYSA-N
ID: NAKCEAZGRJEBEQ-UHFFFAOYSA-N
Comment: Energy2
Num peaks: 21
49.00727645 1.265214986
537.2747841 2.062778017
539.2904341 1.545626722
564.2744497 8.004918014
565.2584653 1.640207158
565.2696987 2.159977257
566.2537143 3.802669152
566.2900998 5.762247198
567.2741154 1.646236115
567.2853488 1.281363436
568.2693644 2.678405432
569.3009988 1.719684795
579.2853488 5.633640451
580.2693644 12.71959938
581.3009988 2.367487378
582.2850144 15.17158833
584.3006645 1.187295301
594.2850144 1.309570124
597.2959135 1.442118037
597.332299 1.359210548
609.2959135 5.800306446

Name: +ve in-silico MS/MS by CFM-ID for UUAGAEVZHQNFGU-UHFFFAOYSA-N
ID: UUAGAEVZHQNFGU-UHFFFAOYSA-N
Comment: Energy0
Num peaks: 6
582.2850144 2.046192815
593.3009988 4.088600187
594.2850144 3.981380431
596.3006645 7.44942249
609.2959135 2.998068711
625.3272136 63.02896495

Name: +ve in-silico MS/MS by CFM-ID for UUAGAEVZHQNFGU-UHFFFAOYSA-N
ID: UUAGAEVZHQNFGU-UHFFFAOYSA-N
Comment: Energy1
Num peaks: 16
58.06512568 1.514437084
550.2587997 1.613864001
552.2744497 1.496909569
566.2537143 2.423687209
568.2693644 1.740899111
579.2853488 5.945583956
580.2693644 3.618835591
581.3009988 7.61593434
582.2850144 3.1181961
593.3009988 6.996031689
594.2850144 9.090617622
595.3166489 1.589999569
596.3006645 8.549901772
598.3163145 2.238856391
609.2959135 3.601423673
625.3272136 20.29787206

Name: +ve in-silico MS/MS by CFM-ID for UUAGAEVZHQNFGU-UHFFFAOYSA-N
ID: UUAGAEVZHQNFGU-UHFFFAOYSA-N
Comment: Energy2
Num peaks: 31
15.02292652 0.9716038599
27.02292652 1.843753834
45.0334912 1.785124729
51.02292652 1.817911011
53.03857658 1.063580755
55.01784114 1.024755878
55.05422664 1.022818013
493.2485693 1.657967729
495.2642194 1.070900191
527.2540486 1.021581579
535.259134 1.416997125
536.2431496 3.298454197
538.2587997 2.35293078
549.2747841 1.920581621
550.2587997 4.935866098
551.2904341 1.167273503
552.2744497 4.056918189
553.2696987 2.507206009
564.2744497 2.396047587
565.2696987 4.541918785
566.2537143 1.368170738
566.2900998 3.149695133
567.2741154 0.9287930385
579.2853488 5.534854111
580.2693644 5.986830733
581.3009988 1.916519818
582.2850144 7.498072639
595.2802634 1.071094691
597.332299 0.9274962387
598.3163145 1.815817662
609.2959135 4.506516251

Name: +ve in-silico MS/MS by CFM-ID for IPPPELSSYLFUCJ-UHFFFAOYSA-N
ID: IPPPELSSYLFUCJ-UHFFFAOYSA-N
Comment: Energy0
Num peaks: 6
582.2850144 2.555892684
593.3009988 4.282237088
594.2850144 3.051353479
596.3006645 7.235525157
609.2959135 3.126855625
625.3272136 67.84788565

Name: +ve in-silico MS/MS by CFM-ID for IPPPELSSYLFUCJ-UHFFFAOYSA-N
ID: IPPPELSSYLFUCJ-UHFFFAOYSA-N
Comment: Energy1
Num peaks: 13
564.2744497 1.669353571
566.2537143 2.872643194
567.2741154 1.520803703
568.2693644 2.64801483
579.2853488 2.250715004
580.2693644 4.788667475
581.3009988 4.644170338
582.2850144 6.005886546
593.3009988 7.008270378
594.2850144 10.10669501
596.3006645 12.16647655
609.2959135 3.851485976
625.3272136 21.41759452

Name: +ve in-silico MS/MS by CFM-ID for IPPPELSSYLFUCJ-UHFFFAOYSA-N
ID: IPPPELSSYLFUCJ-UHFFFAOYSA-N
Comment: Energy2
Num peaks: 21
49.00727645 1.253204736
537.2747841 2.062778017
539.2904341 1.545626722
564.2744497 7.78789543
565.2584653 1.625703024
565.2696987 2.159977257
566.2537143 3.802669152
566.2900998 6.324943741
567.2741154 1.631678668
567.2853488 1.281363436
568.2693644 2.678405432
569.3009988 1.719684795
579.2853488 5.293134904
580.2693644 12.64277261
581.3009988 2.367487378
582.2850144 15.17158833
584.3006645 1.187295301
594.2850144 1.309570124
597.2959135 1.442118037
597.332299 1.359210548
609.2959135 5.800306446

Name: +ve in-silico MS/MS by CFM-ID for NOLULICQXWQXNB-UHFFFAOYSA-N
ID: NOLULICQXWQXNB-UHFFFAOYSA-N
Comment: Energy0
Num peaks: 6
582.2850144 2.503869873
593.3009988 4.168205332
594.2850144 4.059241034
596.3006645 7.612399261
609.2959135 3.14688303
625.3272136 65.46110805

Name: +ve in-silico MS/MS by CFM-ID for NOLULICQXWQXNB-UHFFFAOYSA-N
ID: NOLULICQXWQXNB-UHFFFAOYSA-N
Comment: Energy1
Num peaks: 14
58.06512568 1.552718034
566.2537143 2.698313239
567.2853488 1.539395333
568.2693644 2.044876494
579.2853488 2.335348413
580.2693644 4.183878576
581.3009988 4.818853738
582.2850144 4.822648584
593.3009988 7.639944098
594.2850144 10.09808479
595.3166489 1.740094565
596.3006645 9.719809569
609.2959135 4.01840502
625.3272136 23.38351872

Name: +ve in-silico MS/MS by CFM-ID for NOLULICQXWQXNB-UHFFFAOYSA-N
ID: NOLULICQXWQXNB-UHFFFAOYSA-N
Comment: Energy2
Num peaks: 27
15.02292652 1.113704357
39.02292652 1.835537583
49.00727645 1.860251963
51.02292652 1.102200129
53.03857658 1.30154237
508.248235 1.014599429
537.2747841 1.872854369
539.2904341 1.398179664
553.2584653 1.106323247
564.2744497 4.582408273
565.2584653 1.617288682
565.2696987 2.241933715
566.2537143 4.176844156
566.2900998 4.40763289
567.2741154 1.458842557
567.2853488 1.880520335
568.2693644 2.596492458
569.3009988 2.222467562
579.2853488 5.790555087
580.2693644 9.808792604
581.3009988 2.252619106
582.2850144 13.88251215
584.3006645 1.129709744
594.2850144 1.085758568
597.2959135 1.276569237
597.332299 1.229546902
609.2959135 6.022450928

Name: +ve in-silico MS/MS by CFM-ID for OWJGQKSAMHWZBX-UHFFFAOYSA-N
ID: OWJGQKSAMHWZBX-UHFFFAOYSA-N
Comment: Energy0
Num peaks: 6
582.2850144 2.555892684
593.3009988 4.282237088
594.2850144 3.051353479
596.3006645 7.235875172
609.2959135 3.126855625
625.3272136 67.84788565

Name: +ve in-silico MS/MS by CFM-ID for OWJGQKSAMHWZBX-UHFFFAOYSA-N
ID: OWJGQKSAMHWZBX-UHFFFAOYSA-N
Comment: Energy1
Num peaks: 13
564.2744497 1.673794903
566.2537143 2.872643194
567.2741154 1.523711094
568.2693644 2.64801483
579.2853488 2.262785189
580.2693644 4.790705352
581.3009988 4.644170338
582.2850144 6.005886546
593.3009988 7.008270378
594.2850144 10.10669501
596.3006645 12.19225747
609.2959135 3.851485976
625.3272136 21.41759452

Name: +ve in-silico MS/MS by CFM-ID for OWJGQKSAMHWZBX-UHFFFAOYSA-N
ID: OWJGQKSAMHWZBX-UHFFFAOYSA-N
Comment: Energy2
Num peaks: 21
49.00727645 1.265214986
537.2747841 2.062778017
539.2904341 1.545626722
564.2744497 8.004918014
565.2584653 1.640207158
565.2696987 2.159977257
566.2537143 3.802669152
566.2900998 5.762247198
567.2741154 1.646236115
567.2853488 1.281363436
568.2693644 2.678405432
569.3009988 1.719684795
579.2853488 5.633640451
580.2693644 12.71959938
581.3009988 2.367487378
582.2850144 15.17158833
584.3006645 1.187295301
594.2850144 1.309570124
597.2959135 1.442118037
597.332299 1.359210548
609.2959135 5.800306446

Name: +ve in-silico MS/MS by CFM-ID for NJLGQRDTKOOYOR-UHFFFAOYSA-N
ID: NJLGQRDTKOOYOR-UHFFFAOYSA-N
Comment: Energy0
Num peaks: 6
582.2850144 2.424698418
593.3009988 4.080854223
594.2850144 2.96623107
596.3006645 6.918228692
609.2959135 3.15194203
625.3272136 63.78221704

Name: +ve in-silico MS/MS by CFM-ID for NJLGQRDTKOOYOR-UHFFFAOYSA-N
ID: NJLGQRDTKOOYOR-UHFFFAOYSA-N
Comment: Energy1
Num peaks: 17
58.06512568 1.391875356
69.0334912 1.264354063
553.2696987 1.528655341
566.2537143 2.63686132
567.2741154 1.516938083
568.2693644 2.414289958
579.2853488 2.789491332
580.2693644 4.411510966
581.3009988 4.835917846
582.2850144 5.502292061
593.3009988 6.398666326
594.2850144 9.938062568
595.3166489 1.50168988
596.3006645 11.20344678
598.3163145 1.247084865
609.2959135 3.55124814
625.3272136 18.74300321

Name: +ve in-silico MS/MS by CFM-ID for NJLGQRDTKOOYOR-UHFFFAOYSA-N
ID: NJLGQRDTKOOYOR-UHFFFAOYSA-N
Comment: Energy2
Num peaks: 30
15.02292652 0.9651953594
39.02292652 2.325548552
42.03382555 0.8866315145
71.04914126 1.920212681
526.2587997 2.149333448
535.259134 1.635891606
537.2747841 1.698998054
539.2904341 1.273493907
551.2540486 0.9574250619
552.2744497 1.578739587
553.2696987 1.672386193
564.2744497 2.59820717
565.2584653 1.67762212
565.2696987 3.162966254
566.2537143 3.331776888
566.2900998 4.168109965
567.2741154 1.683788604
568.2693644 1.474239025
569.3009988 1.336440332
579.2853488 7.408563678
580.2693644 10.65866593
581.3009988 1.777017764
582.2850144 12.55530572
584.3006645 0.9782525817
594.2850144 1.435136072
595.2802634 1.064576357
597.2959135 1.466382973
597.332299 1.119899343
599.3115635 1.005829016
609.2959135 4.836716847

Name: +ve in-silico MS/MS by CFM-ID for CQOHHXLZWRCSBD-UHFFFAOYSA-N
ID: CQOHHXLZWRCSBD-UHFFFAOYSA-N
Comment: Energy0
Num peaks: 6
582.2850144 2.439446679
593.3009988 4.096939045
594.2850144 2.976428995
596.3006645 7.028386858
609.2959135 2.96134048
625.3272136 64.39816128

Name: +ve in-silico MS/MS by CFM-ID for CQOHHXLZWRCSBD-UHFFFAOYSA-N
ID: CQOHHXLZWRCSBD-UHFFFAOYSA-N
Comment: Energy1
Num peaks: 16
58.06512568 1.406999071
565.2584653 1.236756905
566.2537143 2.6634162
567.2741154 1.509821534
568.2693644 2.440323681
579.2853488 2.758213162
580.2693644 4.455787601
581.3009988 5.671512067
582.2850144 5.543188114
593.3009988 6.258415201
594.2850144 9.82040851
595.3166489 1.498680098
596.3006645 11.38564607
598.3163145 1.263234323
609.2959135 3.198951674
625.3272136 19.05411799

Name: +ve in-silico MS/MS by CFM-ID for CQOHHXLZWRCSBD-UHFFFAOYSA-N
ID: CQOHHXLZWRCSBD-UHFFFAOYSA-N
Comment: Energy2
Num peaks: 31
15.02292652 1.141405053
27.02292652 1.071769376
41.03857658 2.509393413
49.00727645 1.399748086
57.0334912 1.397178445
535.259134 1.699603125
537.2747841 1.817341528
539.2540486 1.083805512
539.2904341 1.323091466
549.2747841 1.044200904
552.2744497 3.240841505
553.2696987 1.049758631
554.2900998 1.659981358
564.2744497 2.914155159
565.2584653 1.810671291
565.2696987 4.450307823
566.2537143 3.097643989
566.2900998 3.335180288
567.2741154 1.817326828
567.2853488 1.237271296
568.2693644 1.531654814
569.3009988 1.03898138
579.2853488 5.35739799
580.2693644 10.3500165
581.3009988 1.556949355
582.2850144 11.17624422
594.2850144 1.482154981
595.2802634 1.029307264
597.2959135 1.452266125
597.332299 1.163515001
609.2959135 4.354797577

Name: +ve in-silico MS/MS by CFM-ID for HMCHNXMSSPQJQN-UHFFFAOYSA-N
ID: HMCHNXMSSPQJQN-UHFFFAOYSA-N
Comment: Energy0
Num peaks: 6
582.2850144 2.467325464
593.3009988 4.158085324
594.2850144 3.012384315
596.3006645 7.094180698
609.2959135 3.211185683
625.3272136 65.46532514

Name: +ve in-silico MS/MS by CFM-ID for HMCHNXMSSPQJQN-UHFFFAOYSA-N
ID: HMCHNXMSSPQJQN-UHFFFAOYSA-N
Comment: Energy1
Num peaks: 16
58.06512568 1.380723362
551.2540486 1.849882786
566.2537143 2.715449508
567.2741154 1.543456225
567.2853488 1.371600662
568.2693644 2.501103273
579.2853488 2.076556712
580.2693644 4.552734681
581.3009988 4.212628302
582.2850144 5.659000074
593.3009988 6.587117157
594.2850144 10.01878335
595.3166489 1.511474344
596.3006645 11.71883487
609.2959135 3.652811352
625.3272136 19.62275636

Name: +ve in-silico MS/MS by CFM-ID for HMCHNXMSSPQJQN-UHFFFAOYSA-N
ID: HMCHNXMSSPQJQN-UHFFFAOYSA-N
Comment: Energy2
Num peaks: 25
39.02292652 2.910444747
49.00727645 1.483974138
537.2747841 1.863304372
539.2904341 1.39642851
541.2696987 1.141899704
555.2853488 1.107945231
564.2744497 5.786675313
565.2584653 1.919625362
565.2696987 2.229519642
566.2537143 3.525956188
566.2900998 4.261665036
567.2741154 1.926681385
567.2853488 1.878165071
568.2693644 2.493583895
569.3009988 2.219684026
579.2853488 4.868757269
580.2693644 11.94744817
581.3009988 2.248804172
582.2850144 13.34278424
594.2850144 1.573411475
595.2802634 1.167343454
597.2959135 1.611733705
597.332299 1.228006952
599.3115635 1.102925037
609.2959135 5.242914165

Name: +ve in-silico MS/MS by CFM-ID for WDRXFLIRSZZDQL-OUKQBFOZSA-N
ID: WDRXFLIRSZZDQL-OUKQBFOZSA-N
Comment: Energy0
Num peaks: 31
59.01275576 0.9976083205
76.03930485 2.660485934
84.04439023 0.7328600827
102.0549549 0.7394906807
130.0498695 1.939706779
228.0978823 1.073227481
274.1033617 2.653356075
308.0910827 0.5848065881
318.2427557 1.174052073
336.2533204 2.030451278
483.2271823 0.5680113588
496.2839689 1.915961404
497.2679845 1.392820948
514.2945335 1.999917114
522.2996189 1.372484977
527.2170115 0.9068196741
540.3101836 1.342000898
550.2945335 0.9808572892
551.326168 0.640972253
568.3050982 1.9398959
579.3210826 5.334996606
580.3050982 3.496943136
581.3367327 0.5613173908
597.3316473 5.68455474
598.3156629 0.778100941
599.3472974 1.016673948
607.3159973 1.721425567
608.3000129 6.317561577
625.3265619 7.447317694
626.3105775 5.997210832
643.3371266 3.678620911

Name: +ve in-silico MS/MS by CFM-ID for WDRXFLIRSZZDQL-OUKQBFOZSA-N
ID: WDRXFLIRSZZDQL-OUKQBFOZSA-N
Comment: Energy1
Num peaks: 31
58.02874017 0.917532312
59.01275576 1.553745443
76.03930485 3.920218333
84.04439023 1.117412173
121.0647913 1.411555176
125.0960915 0.9735177909
130.0498695 0.8676794442
138.0913404 3.018490531
139.1117415 0.9032601805
140.1069905 2.115047599
142.1226406 1.23025256
163.075356 1.025121261
165.0910061 0.8303035765
167.1066561 0.9480746995
180.1019051 1.767604052
182.1175552 1.148981961
184.1332052 1.286537902
352.2304767 0.8516990234
411.2675905 1.92138426
494.3047043 1.362021733
496.2839689 1.306873128
497.2679845 1.692571304
514.2945335 0.9188435132
522.2996189 1.47933084
523.2836345 0.957515609
540.3101836 1.389550718
579.3210826 2.111287431
580.3050982 2.296213116
597.3316473 1.39518876
608.3000129 1.141539347
625.3265619 1.42219653

Name: +ve in-silico MS/MS by CFM-ID for WDRXFLIRSZZDQL-OUKQBFOZSA-N
ID: WDRXFLIRSZZDQL-OUKQBFOZSA-N
Comment: Energy2
Num peaks: 31
28.01817548 1.957112596
41.03857658 1.718044755
55.05422664 0.9777023175
56.04947561 3.277395991
58.02874017 0.8494626621
69.06987671 1.428404281
71.08552677 1.285239048
72.04439023 1.151809797
76.03930485 0.9108104304
84.04439023 1.513593438
86.0600403 1.073967813
97.10117684 2.339655867
139.1117415 2.92578001
140.1069905 0.882833416
142.1226406 1.071793126
145.0607686 0.8345702249
171.0764186 1.226109001
178.086255 1.06127545
364.1940912 0.8236628406
409.2519405 0.9899152339
411.2675905 1.850600864
426.2057185 0.9553314774
439.2625051 1.127129323
483.2271823 1.096043389
494.3047043 0.9941780847
515.2170115 0.7883621788
522.2996189 1.287955218
541.2326616 0.8022439768
542.3258337 0.795044233
550.2945335 0.8828357051
615.342212 0.788633542

Name: +ve in-silico MS/MS by CFM-ID for PLDVPRAIEGCAGC-OUKQBFOZSA-N
ID: PLDVPRAIEGCAGC-OUKQBFOZSA-N
Comment: Energy0
Num peaks: 31
59.01275576 1.195131687
76.03930485 2.657094443
101.0709393 0.8899891076
129.0658539 2.256587992
145.0607686 0.6598955191
273.1193461 3.027082848
305.0914171 0.5447123132
307.1070671 0.6625433181
319.2267713 2.013941721
337.237336 1.681362099
353.2144923 0.7453482725
469.2730698 0.6040961381
497.2679845 3.131335272
509.2064468 0.5369672623
515.2785491 1.785027749
522.2996189 1.515694831
527.2170115 0.891721674
540.3101836 1.46936677
550.2945335 1.379661723
568.3050982 1.520684967
579.3210826 2.690437272
580.3050982 3.180021568
582.3207483 0.7361285111
597.3316473 2.58480038
598.3156629 2.346216319
599.3472974 0.6299530201
607.3159973 5.171391485
608.3000129 4.585570022
625.3265619 9.673137527
626.3105775 3.18372613
643.3371266 4.513392663

Name: +ve in-silico MS/MS by CFM-ID for PLDVPRAIEGCAGC-OUKQBFOZSA-N
ID: PLDVPRAIEGCAGC-OUKQBFOZSA-N
Comment: Energy1
Num peaks: 31
58.02874017 0.9364432383
59.01275576 1.707894528
76.03930485 4.045959073
93.06987671 0.8326113233
97.10117684 1.3346224
121.0647913 0.9517527051
123.0804414 0.8371535581
129.0658539 0.9008656428
137.0960915 0.9594204271
139.075356 3.470448899
139.1117415 1.13718369
141.0910061 2.141089768
143.1066561 1.451851922
165.0910061 0.915540984
177.0328396 0.8604507507
181.0859207 1.768490503
183.1015708 0.9504098795
185.1172208 1.17540084
353.2144923 1.309297163
412.2516061 2.071498565
469.2730698 1.150292012
480.2414354 0.8255232477
497.2679845 1.863762141
515.2785491 0.8679606632
522.2996189 1.384315591
540.3101836 1.61091465
579.3210826 1.180890705
580.3050982 1.468610345
581.2891138 1.170590243
608.3000129 1.491072811
625.3265619 1.311404171

Name: +ve in-silico MS/MS by CFM-ID for PLDVPRAIEGCAGC-OUKQBFOZSA-N
ID: PLDVPRAIEGCAGC-OUKQBFOZSA-N
Comment: Energy2
Num peaks: 31
28.01817548 1.933346797
41.03857658 0.9861538909
55.05422664 0.7905936901
56.04947561 2.395039478
58.06512568 0.7738908861
69.06987671 1.335934374
71.08552677 1.269605196
76.03930485 0.9770989845
81.06987671 1.101165066
83.08552677 1.725418927
84.04439023 1.068795579
85.10117684 0.9191713199
97.10117684 2.674484365
101.0709393 0.7716046607
137.0597059 0.8528751892
137.0960915 0.7876593136
139.1117415 2.853112716
141.0910061 0.9501285811
143.1066561 1.191848953
145.0607686 0.8862154514
170.092403 1.294105723
353.2144923 0.8582805431
365.1781068 0.8136333291
410.2359561 0.9815984559
412.2516061 1.777815584
426.2057185 1.179941399
440.2465207 1.790952523
469.2730698 0.7889378747
511.2220969 0.9097482194
565.3054326 0.7742556024
625.3265619 0.8033591046

Name: +ve in-silico MS/MS by CFM-ID for SPFYQVMGDJOBQD-OUKQBFOZSA-N
ID: SPFYQVMGDJOBQD-OUKQBFOZSA-N
Comment: Energy0
Num peaks: 31
58.02874017 0.7587304543
75.05528926 2.389031141
84.04439023 0.711209418
102.0549549 0.7051912898
130.0498695 1.681534713
227.1138668 0.9251380221
273.1193461 2.345066534
307.1070671 0.7568479106
319.2267713 1.593860869
337.237336 1.685043255
496.2839689 2.637868929
514.2945335 1.692382178
523.2836345 1.774111046
541.2941992 1.397841916
551.2785491 1.035289701
551.326168 0.6654427149
552.3101836 1.083079195
569.2891138 1.399514215
579.3210826 6.766447066
580.3050982 3.45479853
581.3367327 0.8253316805
582.3207483 0.8741144637
595.3159973 0.6956769159
597.3316473 4.743906609
598.3156629 2.032779886
599.3472974 0.8596861592
607.3159973 5.164840098
608.3000129 3.832213373
625.3265619 8.102086664
626.3105775 2.606829341
643.3371266 3.573268098

Name: +ve in-silico MS/MS by CFM-ID for SPFYQVMGDJOBQD-OUKQBFOZSA-N
ID: SPFYQVMGDJOBQD-OUKQBFOZSA-N
Comment: Energy1
Num peaks: 31
58.02874017 2.356962418
75.05528926 2.920136235
84.04439023 0.9752714699
97.10117684 1.206736878
121.0647913 0.8765736401
123.0804414 0.768208413
139.075356 3.514324648
139.1117415 1.009978675
141.0910061 2.384429347
143.1066561 1.562636108
165.0910061 0.8835570761
181.0859207 1.851938371
183.1015708 0.8360440725
185.1172208 1.599148983
353.2144923 1.15372063
412.2516061 2.031989956
469.2730698 1.41493306
495.2887199 1.640205107
496.2839689 1.807745301
499.1857114 0.8486598575
514.2945335 0.9370300985
523.2836345 1.892010297
541.2941992 2.694019056
550.2945335 0.809687124
552.3101836 2.039392973
579.3210826 2.215977499
580.3050982 2.229040592
582.3207483 1.011605324
597.3316473 1.20055928
608.3000129 0.7991923834
625.3265619 0.9757144492

Name: +ve in-silico MS/MS by CFM-ID for SPFYQVMGDJOBQD-OUKQBFOZSA-N
ID: SPFYQVMGDJOBQD-OUKQBFOZSA-N
Comment: Energy2
Num peaks: 31
28.01817548 0.8475844015
41.03857658 0.9859307493
55.05422664 0.7970198119
56.04947561 3.11607895
58.02874017 1.973926454
69.06987671 1.32377797
71.08552677 1.226261704
75.05528926 0.8037529927
81.06987671 1.07883442
83.08552677 1.344145699
84.04439023 1.343738705
85.10117684 0.8878434002
97.10117684 2.608732923
102.0549549 0.8907108001
137.0597059 0.862269617
137.0960915 0.7602948229
139.1117415 1.611563916
141.0910061 1.04138215
143.1066561 1.298918534
144.076753 0.7793490011
171.0764186 1.147146929
353.2144923 1.794029977
365.1781068 0.785828712
410.2359561 1.037196099
412.2516061 1.974653756
427.1897341 0.8688068647
440.2465207 1.048216825
495.2887199 1.314354401
511.2220969 0.8786020488
523.2836345 1.302391457
552.3101836 0.8064749034

Name: +ve in-silico MS/MS by CFM-ID for AHMNITOEWWEJHB-UHFFFAOYSA-N
ID: AHMNITOEWWEJHB-UHFFFAOYSA-N
Comment: Energy0
Num peaks: 31
43.01784114 0.8650093289
69.0334912 1.253154685
71.04914126 3.72052863
98.0964258 5.9350931
114.0913404 0.6413261198
126.0913404 5.847250138
200.0012051 1.862900077
211.1804898 2.474559996
214.0168552 0.647670594
239.1754044 4.210749245
270.0794554 0.7882055926
285.0903544 0.5885048635
299.1060045 0.8039110329
327.1373046 0.6403365447
343.1322193 0.9149211362
369.1478693 0.8613407187
387.158434 2.855221094
398.1744184 0.5779087307
413.1376986 1.385379289
495.2635678 0.7702820945
500.242498 1.765032772
525.2741325 2.707500144
537.2741325 4.020049291
555.2846971 1.451329398
563.2897825 0.5846343339
565.3054326 4.150426999
579.3210826 2.231069517
581.2639617 0.9295944988
583.3159973 3.848193999
607.3159973 4.228253551
625.3265619 9.198425217

Name: +ve in-silico MS/MS by CFM-ID for AHMNITOEWWEJHB-UHFFFAOYSA-N
ID: AHMNITOEWWEJHB-UHFFFAOYSA-N
Comment: Energy1
Num peaks: 31
29.03857658 0.7511742116
43.05422664 1.535632469
44.04947561 1.085591765
53.03857658 1.253704218
58.06512568 0.6976901414
71.04914126 3.702128722
71.08552677 0.8202445701
86.0964258 5.45121778
98.0964258 28.56918619
126.0913404 2.944830714
172.1332052 0.6638947719
211.1804898 5.961503206
239.1754044 0.6644705164
285.0903544 1.030109685
299.1060045 1.851864933
313.0852691 0.8188667843
315.1009191 1.332383247
327.1373046 0.8395954066
383.1635194 0.6412883242
398.1744184 2.065852566
412.1900685 1.62329682
428.1849831 1.344052403
440.2213686 0.6701994101
465.2530031 1.461984035
479.2686531 0.9185015037
481.2479177 0.9237239393
495.2635678 0.9560569406
525.2741325 0.8962392342
537.2741325 1.779115664
555.2846971 0.8993300225
565.3054326 0.8636350333

Name: +ve in-silico MS/MS by CFM-ID for AHMNITOEWWEJHB-UHFFFAOYSA-N
ID: AHMNITOEWWEJHB-UHFFFAOYSA-N
Comment: Energy2
Num peaks: 31
41.03857658 0.9053371737
43.05422664 1.057857114
44.04947561 0.722587413
53.03857658 0.9361754204
55.05422664 1.680896163
56.04947561 0.7435825626
57.06987671 1.405775845
58.06512568 1.02428476
69.06987671 3.206410922
69.97459642 1.033127575
70.06512568 1.279742504
71.08552677 1.815712861
72.08077574 1.231602278
82.06512568 0.8263054775
84.08077574 1.621948312
86.0964258 3.807353734
96.08077574 0.8466015573
98.02365479 2.686446552
98.0964258 20.88425533
114.0913404 1.743811216
115.9800757 1.107018088
126.0913404 1.643154429
134.0270259 0.9123029197
200.0012051 1.361404121
211.1804898 4.492227859
239.1754044 2.611387936
279.1339335 1.242309045
285.1808837 1.415904843
311.1601483 0.7288320028
398.1744184 0.6939678848
563.2897825 0.7157854648

Name: +ve in-silico MS/MS by CFM-ID for ZUDGQMFOKPVXGB-UHFFFAOYSA-N
ID: ZUDGQMFOKPVXGB-UHFFFAOYSA-N
Comment: Energy0
Num peaks: 6
593.3009988 6.176250737
594.2850144 3.798496717
595.3166489 2.352976633
596.3006645 7.214885574
609.2959135 3.065338493
625.3272136 59.28775191

Name: +ve in-silico MS/MS by CFM-ID for ZUDGQMFOKPVXGB-UHFFFAOYSA-N
ID: ZUDGQMFOKPVXGB-UHFFFAOYSA-N
Comment: Energy1
Num peaks: 22
58.06512568 1.20646587
525.2747841 1.55085805
541.3060842 1.715930498
551.2904341 1.381199567
565.2696987 1.028326523
565.3060842 1.096629361
566.2537143 1.931331586
567.2853488 1.131019393
568.2693644 1.475107872
579.2853488 3.679580418
580.2693644 2.974579774
581.3009988 8.557355822
582.2850144 2.628256275
593.3009988 6.623905925
594.2850144 7.684371942
595.3166489 4.137345426
596.3006645 7.451091803
597.332299 3.211478764
598.3163145 1.824434944
607.3166489 1.158717911
609.2959135 2.980185802
625.3272136 14.79283485

Name: +ve in-silico MS/MS by CFM-ID for ZUDGQMFOKPVXGB-UHFFFAOYSA-N
ID: ZUDGQMFOKPVXGB-UHFFFAOYSA-N
Comment: Energy2
Num peaks: 31
27.02292652 1.47489728
57.0334912 1.570320574
483.2642194 1.212324604
493.2485693 1.573030377
505.2485693 2.190133646
507.2642194 2.153110697
508.248235 4.148936138
509.2798695 1.101061738
510.2638851 6.73801238
521.243484 3.115226005
523.259134 4.328255103
537.2747841 1.489136349
538.2587997 1.026454132
564.2744497 2.714771874
565.2696987 1.597741525
565.3060842 1.104816933
566.2537143 1.566459388
566.2900998 1.263641753
567.2853488 1.689390355
568.2693644 1.056786779
568.3057499 1.055297503
579.2853488 3.437158983
580.2693644 5.865216936
581.3009988 4.839688465
582.2850144 2.504877788
593.3009988 1.075224813
595.3166489 3.047484294
597.2959135 1.529296095
597.332299 1.056179319
598.3163145 1.502892904
609.2959135 3.684851726

Name: +ve in-silico MS/MS by CFM-ID for JMXUEYCUVWIVBL-UHFFFAOYSA-N
ID: JMXUEYCUVWIVBL-UHFFFAOYSA-N
Comment: Energy0
Num peaks: 6
593.3009988 6.245025928
594.2850144 3.873039168
595.3166489 2.365266556
596.3006645 7.400695782
609.2959135 3.157114828
625.3272136 61.13963372

Name: +ve in-silico MS/MS by CFM-ID for JMXUEYCUVWIVBL-UHFFFAOYSA-N
ID: JMXUEYCUVWIVBL-UHFFFAOYSA-N
Comment: Energy1
Num peaks: 22
58.06512568 1.161383946
85.02840582 2.141888266
87.04405588 2.163792885
523.259134 1.309201955
525.2747841 1.212506161
549.2747841 1.55936963
550.2587997 1.798574081
566.2537143 1.860038017
567.2853488 1.357685554
568.2693644 1.420253543
579.2853488 4.760212844
580.2693644 2.859798206
581.3009988 7.981194394
582.2850144 2.640624154
593.3009988 6.486862922
594.2850144 6.875179381
595.3166489 4.202052246
596.3006645 6.732471333
597.332299 3.153185256
598.3163145 1.75659031
609.2959135 2.931947037
625.3272136 13.93898729

Name: +ve in-silico MS/MS by CFM-ID for JMXUEYCUVWIVBL-UHFFFAOYSA-N
ID: JMXUEYCUVWIVBL-UHFFFAOYSA-N
Comment: Energy2
Num peaks: 31
39.02292652 2.115125446
49.00727645 1.678352778
523.259134 3.706617278
525.2747841 1.622946562
537.2747841 1.637260957
538.2587997 1.148335615
549.2747841 0.9178516915
550.2587997 1.141262188
552.2744497 2.270711404
564.2744497 5.014969477
565.2696987 1.882488664
565.3060842 1.374242218
566.2537143 1.754946563
566.2900998 3.115020597
567.2741154 1.105081883
567.2853488 2.12944342
568.2693644 1.185331092
568.3057499 1.853541073
569.3009988 2.823176094
579.2853488 3.038531693
580.2693644 6.801467195
580.3057499 1.116166735
581.3009988 6.425997384
582.2850144 7.711741034
593.3009988 2.060888172
595.2802634 0.9943424248
595.3166489 3.511291202
597.2959135 1.717367153
597.332299 1.225299522
598.3163145 1.685700202
609.2959135 4.617357514

Name: +ve in-silico MS/MS by CFM-ID for ABYVHBMTCDVHSH-UHFFFAOYSA-N
ID: ABYVHBMTCDVHSH-UHFFFAOYSA-N
Comment: Energy0
Num peaks: 6
593.3009988 6.21044961
594.2850144 4.08300761
595.3166489 2.343935709
596.3006645 5.858668915
609.2959135 3.237105386
625.3272136 63.4992795

Name: +ve in-silico MS/MS by CFM-ID for ABYVHBMTCDVHSH-UHFFFAOYSA-N
ID: ABYVHBMTCDVHSH-UHFFFAOYSA-N
Comment: Energy1
Num peaks: 21
44.04947561 1.536093055
58.06512568 1.315393735
85.02840582 1.539529209
551.2904341 1.465247504
565.3060842 1.164601787
566.2537143 2.064198049
567.2853488 1.513179194
568.2693644 1.582912998
579.2853488 2.972561232
580.2693644 2.469256311
581.3009988 7.868311645
582.2850144 2.784257099
593.3009988 7.064766687
594.2850144 7.710055594
595.3166489 4.549038477
596.3006645 7.502479385
597.332299 3.471367666
598.3163145 1.641059692
607.3166489 1.100266669
609.2959135 3.12587073
625.3272136 16.51168874

Name: +ve in-silico MS/MS by CFM-ID for ABYVHBMTCDVHSH-UHFFFAOYSA-N
ID: ABYVHBMTCDVHSH-UHFFFAOYSA-N
Comment: Energy2
Num peaks: 31
15.02292652 0.9476976786
481.2485693 1.265624222
496.248235 0.9311563954
507.2642194 2.188499173
508.248235 1.83137301
510.2638851 1.658334527
511.2955195 1.09772225
537.2747841 1.061755421
552.2744497 2.225575754
564.2744497 4.53893949
565.2696987 2.999246128
565.3060842 1.368278176
566.2537143 1.546657126
566.2900998 4.042337732
567.2853488 2.314695126
568.2693644 1.288449402
568.3057499 1.677208633
569.3009988 3.068779326
579.2853488 3.470738513
580.2693644 6.754815066
580.3057499 0.9147280111
581.3009988 7.317786639
582.2850144 6.182879447
593.3009988 2.103611219
594.2850144 2.57404023
595.3166489 3.793907522
596.3006645 1.288969396
597.2959135 0.9707920675
597.332299 1.345258393
598.3163145 1.200991104
609.2959135 4.985111735

Name: +ve in-silico MS/MS by CFM-ID for UQTCGGMHLAFDLQ-UHFFFAOYSA-N
ID: UQTCGGMHLAFDLQ-UHFFFAOYSA-N
Comment: Energy0
Num peaks: 6
593.3009988 6.225280547
594.2850144 4.108741774
595.3166489 2.365351768
596.3006645 5.866242611
609.2959135 3.269994886
625.3272136 64.31667878

Name: +ve in-silico MS/MS by CFM-ID for UQTCGGMHLAFDLQ-UHFFFAOYSA-N
ID: UQTCGGMHLAFDLQ-UHFFFAOYSA-N
Comment: Energy1
Num peaks: 17
44.04947561 1.645429829
58.06512568 1.418214395
566.2537143 2.223147694
567.2853488 1.807385553
568.2693644 1.705683357
579.2853488 2.057708657
580.2693644 2.652752355
581.3009988 7.406144837
582.2850144 2.999212409
593.3009988 7.587321137
594.2850144 8.046854336
595.3166489 5.051852719
596.3006645 8.015415128
597.332299 3.814703205
598.3163145 1.768339894
609.2959135 3.393524326
625.3272136 18.53093937

Name: +ve in-silico MS/MS by CFM-ID for UQTCGGMHLAFDLQ-UHFFFAOYSA-N
ID: UQTCGGMHLAFDLQ-UHFFFAOYSA-N
Comment: Energy2
Num peaks: 29
15.02292652 0.9863772229
535.259134 1.468097887
537.2747841 1.734081581
539.2904341 1.14287139
541.3060842 1.615056357
552.2744497 2.234287375
564.2744497 4.368791018
565.2696987 2.395149812
565.3060842 1.302879289
566.2537143 1.659816951
566.2900998 5.096735877
567.2853488 2.838541709
568.2693644 1.383562862
568.3057499 1.889908292
569.3009988 2.283347145
578.2900998 1.228360892
579.2853488 4.002050482
580.2693644 7.468940991
580.3057499 1.04716957
581.3009988 8.28022388
582.2850144 6.919090512
593.3009988 2.155844927
594.2850144 2.728633999
595.3166489 4.074942524
596.3006645 1.365054849
597.2959135 1.043470586
597.332299 1.459953177
598.3163145 1.289648384
609.2959135 5.511362268

Name: +ve in-silico MS/MS by CFM-ID for UMKVHEIPHCAQJE-UHFFFAOYSA-N
ID: UMKVHEIPHCAQJE-UHFFFAOYSA-N
Comment: Energy0
Num peaks: 7
579.2853488 2.471453874
593.3009988 11.22081784
594.2850144 2.457177052
595.3166489 3.655296172
596.3006645 5.875954461
609.2959135 2.783483786
625.3272136 53.28318844

Name: +ve in-silico MS/MS by CFM-ID for UMKVHEIPHCAQJE-UHFFFAOYSA-N
ID: UMKVHEIPHCAQJE-UHFFFAOYSA-N
Comment: Energy1
Num peaks: 20
58.06512568 1.207156723
555.2853488 1.155157047
564.2744497 1.711389275
565.2696987 1.404220971
565.3060842 2.219884765
566.2537143 2.093493423
567.2741154 1.182752197
568.2693644 2.033089799
579.2853488 2.315648927
580.2693644 3.243587605
581.3009988 5.538714284
582.2850144 3.553002907
593.3009988 9.398476707
594.2850144 7.298511167
595.3166489 4.165306773
596.3006645 9.189207711
597.332299 3.675621577
598.3163145 1.977109006
609.2959135 3.01333748
625.3272136 14.62299415

Name: +ve in-silico MS/MS by CFM-ID for UMKVHEIPHCAQJE-UHFFFAOYSA-N
ID: UMKVHEIPHCAQJE-UHFFFAOYSA-N
Comment: Energy2
Num peaks: 31
58.06512568 0.9493923542
493.2485693 2.086731017
495.2642194 0.9508364046
522.2274995 0.9960623165
524.2431496 2.730563369
535.259134 1.820380316
536.2431496 3.21283377
538.2587997 1.630307137
549.2747841 3.069753771
550.2587997 6.266878847
551.2904341 2.998052028
552.2744497 4.558027584
553.2696987 1.791325518
553.3060842 1.407708608
564.2744497 1.855471474
565.2696987 6.671161302
565.3060842 2.455621539
566.2900998 2.243144579
567.2853488 2.032207075
568.3057499 1.388851868
569.3009988 0.9788719314
579.2853488 3.406064719
580.2693644 3.951248608
581.3009988 5.587806729
582.2850144 1.474139408
593.3009988 2.551103278
595.3166489 2.747489095
597.2959135 1.158125871
597.332299 0.9700005347
598.3163145 1.351366375
609.2959135 3.639037626

Name: +ve in-silico MS/MS by CFM-ID for PPCXNBCAGVSPPF-UHFFFAOYSA-N
ID: PPCXNBCAGVSPPF-UHFFFAOYSA-N
Comment: Energy0
Num peaks: 6
593.3009988 6.212731545
594.2850144 3.827329256
595.3166489 2.379856049
596.3006645 7.222439984
609.2959135 3.069602101
625.3272136 60.01820704

Name: +ve in-silico MS/MS by CFM-ID for PPCXNBCAGVSPPF-UHFFFAOYSA-N
ID: PPCXNBCAGVSPPF-UHFFFAOYSA-N
Comment: Energy1
Num peaks: 19
58.06512568 1.253351002
550.2587997 1.35531368
552.2744497 1.261933636
565.2696987 1.602972421
566.2537143 2.001362655
567.2853488 1.199237351
568.2693644 1.532143208
579.2853488 4.908391941
580.2693644 3.015435124
581.3009988 9.348247695
582.2850144 2.704900218
593.3009988 7.032212652
594.2850144 7.415253837
595.3166489 4.572449441
596.3006645 6.979115603
597.332299 3.429989662
598.3163145 1.894977081
609.2959135 3.115224291
625.3272136 15.69564605

Name: +ve in-silico MS/MS by CFM-ID for PPCXNBCAGVSPPF-UHFFFAOYSA-N
ID: PPCXNBCAGVSPPF-UHFFFAOYSA-N
Comment: Energy2
Num peaks: 31
27.02292652 1.577774858
45.0334912 1.433818957
51.02292652 1.596132234
525.2747841 2.154553209
535.259134 1.297731747
536.2431496 1.730170796
537.2747841 1.567098513
538.2587997 1.90091597
549.2747841 1.97383464
550.2587997 3.690148087
552.2744497 4.228339044
553.2696987 1.609146127
553.3060842 1.542898856
564.2744497 3.374194851
565.2696987 3.778830005
565.3060842 1.303524802
566.2537143 1.037040396
566.2900998 2.889403687
567.2853488 1.679719536
568.2693644 1.024420072
568.3057499 1.402620346
579.2853488 3.394352917
580.2693644 5.278602145
581.3009988 5.561138508
582.2850144 5.296620191
593.3009988 1.84276675
595.3166489 3.047912251
597.2959135 1.056082406
597.332299 1.038095923
598.3163145 1.456863095
609.2959135 3.942599006

Name: +ve in-silico MS/MS by CFM-ID for FRCVRCCQMGKSSQ-UHFFFAOYSA-N
ID: FRCVRCCQMGKSSQ-UHFFFAOYSA-N
Comment: Energy0
Num peaks: 8
575.2904341 1.747617521
578.2900998 5.445192602
580.3057499 3.347812057
593.3009988 3.464571091
596.3006645 3.488096659
607.3166489 28.6093665
609.2959135 1.911159231
625.3272136 32.2649754

Name: +ve in-silico MS/MS by CFM-ID for FRCVRCCQMGKSSQ-UHFFFAOYSA-N
ID: FRCVRCCQMGKSSQ-UHFFFAOYSA-N
Comment: Energy1
Num peaks: 25
58.06512568 1.067940269
562.2587997 1.492223452
563.2904341 2.548544111
564.2744497 1.764968046
565.2696987 1.963816518
567.2853488 2.439800515
568.2693644 1.071107856
569.3009988 2.845236444
575.2904341 3.015128155
576.2744497 3.730761682
577.3060842 2.26435739
578.2900998 2.85616312
579.2853488 2.263229677
580.2693644 1.242075012
580.3057499 2.172940346
581.3009988 4.142109748
582.2850144 1.882643854
591.2853488 1.500050097
593.3009988 4.232560434
594.2850144 3.613184938
595.3166489 2.725401012
596.3006645 5.550632734
607.3166489 13.54187847
609.2959135 1.921990169
625.3272136 9.138152936

Name: +ve in-silico MS/MS by CFM-ID for FRCVRCCQMGKSSQ-UHFFFAOYSA-N
ID: FRCVRCCQMGKSSQ-UHFFFAOYSA-N
Comment: Energy2
Num peaks: 31
537.2747841 3.225138112
538.2587997 3.223500787
540.2744497 3.218283029
547.259134 1.190592709
549.2747841 1.08003263
550.2587997 1.014693978
551.2904341 1.838239666
552.2744497 1.765877981
553.2696987 1.088546202
554.2900998 0.9109142722
561.2747841 1.848403358
562.2587997 1.409254984
563.2904341 2.020609558
564.2744497 3.95780748
565.2696987 1.673413395
566.2900998 1.94203458
567.2853488 1.831807703
569.3009988 1.335859951
575.2904341 4.476258276
576.2744497 1.247332699
577.3060842 4.42175083
578.2900998 3.418438571
579.2853488 2.526211142
580.2693644 1.656342608
580.3057499 3.432959447
581.3009988 1.972736209
582.2850144 1.841410069
591.2853488 8.111283056
593.3009988 2.849435282
595.3166489 2.747134942
609.2959135 3.63213953

Name: +ve in-silico MS/MS by CFM-ID for ASQCXXHDZOQHLT-UHFFFAOYSA-N
ID: ASQCXXHDZOQHLT-UHFFFAOYSA-N
Comment: Energy0
Num peaks: 6
593.3009988 4.333382547
594.2850144 2.963195403
595.3166489 2.271294402
596.3006645 7.020641111
609.2959135 3.907764321
625.3272136 63.83960554

Name: +ve in-silico MS/MS by CFM-ID for ASQCXXHDZOQHLT-UHFFFAOYSA-N
ID: ASQCXXHDZOQHLT-UHFFFAOYSA-N
Comment: Energy1
Num peaks: 25
58.06512568 1.083079604
73.06479133 1.066627863
541.2696987 1.335501553
551.2540486 3.899935502
553.2696987 2.080529927
555.2853488 2.429314805
557.3009988 2.049341587
566.2537143 1.914022328
567.2741154 1.097179462
567.2853488 2.180734956
568.2693644 1.861541595
568.3057499 1.021835533
569.3009988 1.445907268
579.2853488 1.721452628
580.2693644 3.091002315
581.3009988 6.349431947
582.2850144 3.329096697
593.3009988 4.516212299
594.2850144 6.870526631
595.3166489 3.619244319
596.3006645 7.983542166
597.332299 2.701355757
598.3163145 1.788986733
609.2959135 3.064470289
625.3272136 12.4907861

Name: +ve in-silico MS/MS by CFM-ID for ASQCXXHDZOQHLT-UHFFFAOYSA-N
ID: ASQCXXHDZOQHLT-UHFFFAOYSA-N
Comment: Energy2
Num peaks: 31
523.259134 1.084674461
524.2431496 1.468632578
526.2587997 2.995067851
528.2744497 2.407310814
535.259134 1.439742123
537.2747841 2.461574375
538.2587997 3.929545085
539.2904341 1.520511811
540.2744497 3.44714855
541.2696987 5.256669753
552.2744497 1.999063713
553.2696987 2.213744297
554.2900998 1.183598113
564.2744497 1.38512911
565.2696987 2.342805692
565.3060842 1.129209903
566.2900998 1.271443924
567.2853488 1.397418198
568.3057499 1.432624793
569.3009988 1.208141828
579.2853488 2.114418227
580.2693644 6.006189505
581.3009988 4.574173315
582.2850144 4.019036555
593.3009988 2.925930836
595.3166489 3.923051699
597.2959135 2.256868833
597.332299 1.059514527
598.3163145 1.481809055
599.3115635 1.34118845
609.2959135 3.594293027

Name: +ve in-silico MS/MS by CFM-ID for GCCHTILSBOZSOW-UHFFFAOYSA-N
ID: GCCHTILSBOZSOW-UHFFFAOYSA-N
Comment: Energy0
Num peaks: 6
593.3009988 6.071785735
594.2850144 3.859613639
595.3166489 2.31250173
596.3006645 7.383428322
609.2959135 3.200552546
625.3272136 62.25714219

Name: +ve in-silico MS/MS by CFM-ID for GCCHTILSBOZSOW-UHFFFAOYSA-N
ID: GCCHTILSBOZSOW-UHFFFAOYSA-N
Comment: Energy1
Num peaks: 18
58.06512568 1.345023888
565.3060842 1.187792257
566.2537143 2.238301539
567.2853488 1.759982244
568.2693644 1.660947448
579.2853488 2.002355623
580.2693644 3.473606032
581.3009988 7.172296223
582.2850144 3.080157174
593.3009988 7.364379862
594.2850144 8.045311316
595.3166489 4.883654004
596.3006645 7.959416705
597.332299 3.73009296
598.3163145 2.054284044
607.3166489 1.191957007
609.2959135 3.42280141
625.3272136 17.78783546

Name: +ve in-silico MS/MS by CFM-ID for GCCHTILSBOZSOW-UHFFFAOYSA-N
ID: GCCHTILSBOZSOW-UHFFFAOYSA-N
Comment: Energy2
Num peaks: 30
39.02292652 1.589799772
49.00727645 1.158693734
53.03857658 1.127294686
535.259134 1.355104916
537.2747841 1.582511461
538.2587997 1.234950782
552.2744497 1.757802444
564.2744497 4.66898548
565.2584653 1.228940997
565.2696987 2.299521602
565.3060842 1.077125072
566.2537143 2.385485429
566.2900998 5.133500507
567.2741154 1.333174121
567.2853488 2.620071767
568.2693644 1.277076176
568.3057499 2.002256223
569.3009988 3.362894736
579.2853488 3.612528745
580.2693644 7.548283016
580.3057499 1.18624075
581.3009988 6.750146066
582.2850144 8.259178968
593.3009988 1.882292243
595.2802634 1.071304913
595.3166489 3.720030611
597.2959135 1.35558671
597.332299 1.328407447
598.3163145 1.816174049
609.2959135 4.985432246

Name: +ve in-silico MS/MS by CFM-ID for IXXAFJIXZYYRBE-UHFFFAOYSA-N
ID: IXXAFJIXZYYRBE-UHFFFAOYSA-N
Comment: Energy0
Num peaks: 6
593.3009988 6.443028763
594.2850144 2.806762325
595.3166489 2.466974966
596.3006645 6.699128235
609.2959135 3.297062899
625.3272136 60.68117768

Name: +ve in-silico MS/MS by CFM-ID for IXXAFJIXZYYRBE-UHFFFAOYSA-N
ID: IXXAFJIXZYYRBE-UHFFFAOYSA-N
Comment: Energy1
Num peaks: 25
58.06512568 1.128773852
69.0334912 1.077058803
524.2431496 1.398111347
526.2587997 1.280010233
551.2540486 1.761466391
553.2696987 2.514354132
555.2853488 2.190959375
566.2537143 1.942073727
567.2741154 1.010371736
567.2853488 2.333554993
568.2693644 1.894778863
568.3057499 1.037018501
569.3009988 1.497934085
579.2853488 1.875469494
580.2693644 2.881113153
581.3009988 6.514027684
582.2850144 3.16458132
593.3009988 6.821202591
594.2850144 6.402720914
595.3166489 3.891885524
596.3006645 7.801110161
597.332299 2.913563679
598.3163145 1.815205644
609.2959135 2.879575596
625.3272136 12.78208268

Name: +ve in-silico MS/MS by CFM-ID for IXXAFJIXZYYRBE-UHFFFAOYSA-N
ID: IXXAFJIXZYYRBE-UHFFFAOYSA-N
Comment: Energy2
Num peaks: 31
469.2485693 1.074595829
512.2431496 2.750233738
523.259134 2.575866625
524.2431496 3.775468893
525.2747841 1.351472165
526.2587997 3.742824231
535.2227485 1.033468238
535.259134 1.212182451
538.2587997 3.729582525
539.2540486 2.053658559
540.2744497 3.020745134
549.2383986 1.081274046
552.2744497 1.844043405
553.2696987 1.715608114
554.2900998 1.09858526
564.2744497 2.448140368
565.2696987 2.741106722
566.2900998 2.190040245
567.2853488 1.373014632
568.2693644 1.794015257
568.3057499 1.394361551
569.3009988 1.439416625
579.2853488 3.177099931
580.2693644 4.972454977
581.3009988 4.993458901
582.2850144 1.810460857
593.3009988 3.490672899
595.3166489 2.904476739
597.2959135 1.685413462
598.3163145 1.359525491
609.2959135 3.612994229

Name: +ve in-silico MS/MS by CFM-ID for LHAFMFQSYXLSCX-UHFFFAOYSA-N
ID: LHAFMFQSYXLSCX-UHFFFAOYSA-N
Comment: Energy0
Num peaks: 6
593.3009988 6.335418576
594.2850144 2.815346512
595.3166489 2.523355637
596.3006645 6.653530568
609.2959135 3.470942076
625.3272136 60.54994516

Name: +ve in-silico MS/MS by CFM-ID for LHAFMFQSYXLSCX-UHFFFAOYSA-N
ID: LHAFMFQSYXLSCX-UHFFFAOYSA-N
Comment: Energy1
Num peaks: 21
58.06512568 1.164384237
565.2696987 2.940818112
566.2537143 2.115180927
567.2741154 1.227217689
567.2853488 2.831579231
568.2693644 2.000580322
569.3009988 2.635034433
571.3166489 1.229064183
579.2853488 1.852543894
580.2693644 3.246715143
581.3009988 5.888136868
582.2850144 3.670980693
593.3009988 7.074011503
594.2850144 7.432607166
595.3166489 3.767549028
596.3006645 9.191888866
597.332299 1.997694172
598.3163145 1.922606331
607.3166489 1.057384837
609.2959135 3.153600811
625.3272136 13.99536766

Name: +ve in-silico MS/MS by CFM-ID for LHAFMFQSYXLSCX-UHFFFAOYSA-N
ID: LHAFMFQSYXLSCX-UHFFFAOYSA-N
Comment: Energy2
Num peaks: 29
535.259134 1.485738553
537.2747841 1.652957826
539.2904341 1.321545607
540.2744497 2.214913817
542.2900998 2.241776318
550.2587997 1.078995273
551.2904341 2.597057547
552.2744497 3.345527579
554.2900998 3.62379925
555.2853488 1.849527928
564.2744497 6.161865332
565.2696987 3.173804477
566.2537143 1.288976653
566.2900998 2.482654246
567.2853488 2.073631112
568.2693644 1.12009684
568.3057499 2.278650538
569.3009988 2.630521964
579.2853488 2.818957336
580.2693644 6.219364259
580.3057499 1.142131269
581.3009988 6.192310005
582.2850144 7.512975744
593.3009988 1.815597935
595.3166489 3.457743575
597.2959135 1.832367681
597.332299 1.204077319
598.3163145 1.632911906
609.2959135 4.12105652

Name: +ve in-silico MS/MS by CFM-ID for GFPYKIKPNWKKIU-UHFFFAOYSA-N
ID: GFPYKIKPNWKKIU-UHFFFAOYSA-N
Comment: Energy0
Num peaks: 6
593.3009988 6.50779592
594.2850144 2.737014125
595.3166489 2.766413878
596.3006645 6.495223837
609.2959135 3.112327688
625.3272136 58.48261306

Name: +ve in-silico MS/MS by CFM-ID for GFPYKIKPNWKKIU-UHFFFAOYSA-N
ID: GFPYKIKPNWKKIU-UHFFFAOYSA-N
Comment: Energy1
Num peaks: 21
53.00219107 1.146181401
565.2696987 1.845350726
566.2537143 1.928766038
567.2741154 1.169237141
567.2853488 3.45474271
568.2693644 1.875881045
569.3009988 1.571516237
571.3166489 1.151990889
579.2853488 3.405095052
580.2693644 3.055938571
581.3009988 8.04412632
582.2850144 3.383678476
583.3166489 1.167253805
593.3009988 7.166333751
594.2850144 6.836065173
595.3166489 3.9412262
596.3006645 8.719684408
597.332299 2.743934364
598.3163145 1.802767294
609.2959135 3.33364322
625.3272136 12.64364585

Name: +ve in-silico MS/MS by CFM-ID for GFPYKIKPNWKKIU-UHFFFAOYSA-N
ID: GFPYKIKPNWKKIU-UHFFFAOYSA-N
Comment: Energy2
Num peaks: 29
41.00219107 1.572804177
535.259134 1.225492894
537.2747841 1.760519735
538.2587997 2.184582945
539.2904341 0.9540104783
540.2744497 1.839941887
552.2744497 4.869253023
553.2696987 2.055592279
554.2900998 1.552870073
564.2744497 6.780453176
565.2584653 1.211221164
565.2696987 3.164333955
566.2900998 3.618162985
567.2741154 1.215673285
567.2853488 2.725377559
568.2693644 1.104394351
568.3057499 3.067186715
569.3009988 2.608912378
579.2853488 2.365382143
580.2693644 7.750416248
580.3057499 1.126491005
581.3009988 5.964121948
582.2850144 5.563993102
593.3009988 1.407414104
595.3166489 3.488541385
597.2959135 2.219843515
597.332299 1.190894203
598.3163145 1.61002033
609.2959135 4.312752263

Name: +ve in-silico MS/MS by CFM-ID for IWOGTBXAOQPXJH-UHFFFAOYSA-N
ID: IWOGTBXAOQPXJH-UHFFFAOYSA-N
Comment: Energy0
Num peaks: 6
582.2850144 1.449382087
593.3009988 2.458641521
594.2850144 1.764404375
596.3006645 4.156652058
609.2959135 1.750802937
625.3272136 81.56749393

Name: +ve in-silico MS/MS by CFM-ID for IWOGTBXAOQPXJH-UHFFFAOYSA-N
ID: IWOGTBXAOQPXJH-UHFFFAOYSA-N
Comment: Energy1
Num peaks: 11
58.06512568 2.147889762
566.2537143 2.081821581
579.2853488 2.319218975
580.2693644 3.435704559
581.3009988 4.934161485
582.2850144 4.276472346
593.3009988 4.727392824
594.2850144 7.806133828
596.3006645 8.980317597
609.2959135 2.55051087
625.3272136 37.47013317

Name: +ve in-silico MS/MS by CFM-ID for IWOGTBXAOQPXJH-UHFFFAOYSA-N
ID: IWOGTBXAOQPXJH-UHFFFAOYSA-N
Comment: Energy2
Num peaks: 24
15.02292652 1.975069743
30.03382555 1.26536549
42.03382555 1.762259778
44.04947561 1.626319705
49.00727645 1.212985874
508.248235 2.197063863
523.259134 1.506650794
535.259134 1.404534369
537.2747841 3.747493664
539.2904341 2.803739187
564.2744497 7.128329505
565.2584653 1.687049954
565.2696987 1.32955385
566.2537143 3.376309392
566.2900998 4.654912448
567.2741154 1.693251092
568.2693644 2.397939879
579.2853488 4.533356624
580.2693644 11.30664464
582.2850144 13.43883939
594.2850144 1.600658548
597.2959135 1.283893762
597.332299 1.37662153
609.2959135 5.185068125

Name: +ve in-silico MS/MS by CFM-ID for WSHGABVYNRXVIS-UHFFFAOYSA-N
ID: WSHGABVYNRXVIS-UHFFFAOYSA-N
Comment: Energy0
Num peaks: 6
582.2850144 1.449382087
593.3009988 2.458641521
594.2850144 1.764404375
596.3006645 4.156652058
609.2959135 1.750802937
625.3272136 81.56749393

Name: +ve in-silico MS/MS by CFM-ID for WSHGABVYNRXVIS-UHFFFAOYSA-N
ID: WSHGABVYNRXVIS-UHFFFAOYSA-N
Comment: Energy1
Num peaks: 11
58.06512568 2.147889762
566.2537143 2.081821581
579.2853488 2.319218975
580.2693644 3.435704559
581.3009988 4.934161485
582.2850144 4.276472346
593.3009988 4.727392824
594.2850144 7.806133828
596.3006645 8.980317597
609.2959135 2.55051087
625.3272136 37.47013317

Name: +ve in-silico MS/MS by CFM-ID for WSHGABVYNRXVIS-UHFFFAOYSA-N
ID: WSHGABVYNRXVIS-UHFFFAOYSA-N
Comment: Energy2
Num peaks: 24
15.02292652 1.975069743
30.03382555 1.26536549
42.03382555 1.762259778
44.04947561 1.626319705
49.00727645 1.212985874
508.248235 2.197063863
523.259134 1.506650794
535.259134 1.404534369
537.2747841 3.747493664
539.2904341 2.803739187
564.2744497 7.128329505
565.2584653 1.687049954
565.2696987 1.32955385
566.2537143 3.376309392
566.2900998 4.654912448
567.2741154 1.693251092
568.2693644 2.397939879
579.2853488 4.533356624
580.2693644 11.30664464
582.2850144 13.43883939
594.2850144 1.600658548
597.2959135 1.283893762
597.332299 1.37662153
609.2959135 5.185068125

Name: +ve in-silico MS/MS by CFM-ID for RTFGUORSOFGUOU-UHFFFAOYSA-N
ID: RTFGUORSOFGUOU-UHFFFAOYSA-N
Comment: Energy0
Num peaks: 6
582.2850144 1.449382087
593.3009988 2.458641521
594.2850144 1.764404375
596.3006645 4.156652058
609.2959135 1.750802937
625.3272136 81.56749393

Name: +ve in-silico MS/MS by CFM-ID for RTFGUORSOFGUOU-UHFFFAOYSA-N
ID: RTFGUORSOFGUOU-UHFFFAOYSA-N
Comment: Energy1
Num peaks: 11
58.06512568 2.147889762
566.2537143 2.081821581
579.2853488 2.319218975
580.2693644 3.435704559
581.3009988 4.934161485
582.2850144 4.276472346
593.3009988 4.727392824
594.2850144 7.806133828
596.3006645 8.980317597
609.2959135 2.55051087
625.3272136 37.47013317

Name: +ve in-silico MS/MS by CFM-ID for RTFGUORSOFGUOU-UHFFFAOYSA-N
ID: RTFGUORSOFGUOU-UHFFFAOYSA-N
Comment: Energy2
Num peaks: 24
15.02292652 1.975069743
30.03382555 1.26536549
42.03382555 1.762259778
44.04947561 1.626319705
49.00727645 1.212985874
508.248235 2.197063863
523.259134 1.506650794
535.259134 1.404534369
537.2747841 3.747493664
539.2904341 2.803739187
564.2744497 7.128329505
565.2584653 1.687049954
565.2696987 1.32955385
566.2537143 3.376309392
566.2900998 4.654912448
567.2741154 1.693251092
568.2693644 2.397939879
579.2853488 4.533356624
580.2693644 11.30664464
582.2850144 13.43883939
594.2850144 1.600658548
597.2959135 1.283893762
597.332299 1.37662153
609.2959135 5.185068125

Name: +ve in-silico MS/MS by CFM-ID for VNCLPENQTXYXCN-UHFFFAOYSA-N
ID: VNCLPENQTXYXCN-UHFFFAOYSA-N
Comment: Energy0
Num peaks: 6
582.2850144 1.413268576
593.3009988 2.396374714
594.2850144 1.730945674
596.3006645 4.077664917
609.2959135 1.78459585
625.3272136 78.87657757

Name: +ve in-silico MS/MS by CFM-ID for VNCLPENQTXYXCN-UHFFFAOYSA-N
ID: VNCLPENQTXYXCN-UHFFFAOYSA-N
Comment: Energy1
Num peaks: 17
58.06512568 1.724094816
85.02840582 3.253545191
87.04405588 3.140720212
523.259134 1.79905799
525.2747841 1.674563056
549.2747841 1.966912377
550.2587997 2.409331235
566.2537143 1.62205098
579.2853488 7.301305854
580.2693644 2.384169465
581.3009988 5.908184702
582.2850144 3.331535214
593.3009988 3.728656013
594.2850144 5.347187383
596.3006645 6.768452067
609.2959135 1.989225065
625.3272136 25.86227375

Name: +ve in-silico MS/MS by CFM-ID for VNCLPENQTXYXCN-UHFFFAOYSA-N
ID: VNCLPENQTXYXCN-UHFFFAOYSA-N
Comment: Energy2
Num peaks: 31
15.02292652 1.83146984
39.02292652 1.011073203
42.03382555 1.512856362
44.04947561 1.28833033
45.0334912 1.8562207
55.01784114 1.396536853
494.2325849 1.633223725
496.248235 1.089259271
508.248235 1.54789515
510.2638851 3.714494175
521.243484 2.991650036
523.259134 5.5633295
525.2747841 3.381741673
537.2747841 1.83750214
549.2747841 1.708620692
550.2587997 1.931446139
552.2744497 1.43649611
564.2744497 2.392263993
565.2584653 1.455113605
565.2696987 1.255543666
566.2537143 2.738927922
566.2900998 3.592149517
567.2741154 1.241714352
568.2693644 1.279685629
569.3009988 1.005178602
579.2853488 4.853769135
580.2693644 7.06962288
581.3009988 1.329857347
582.2850144 9.742273516
597.332299 1.085523431
609.2959135 4.111708141

Name: +ve in-silico MS/MS by CFM-ID for JODHOLVBPYCOBN-UHFFFAOYSA-N
ID: JODHOLVBPYCOBN-UHFFFAOYSA-N
Comment: Energy0
Num peaks: 6
582.2850144 1.20537971
593.3009988 2.41370529
594.2850144 1.679811673
596.3006645 3.934620131
609.2959135 1.674778743
625.3272136 75.86973565

Name: +ve in-silico MS/MS by CFM-ID for JODHOLVBPYCOBN-UHFFFAOYSA-N
ID: JODHOLVBPYCOBN-UHFFFAOYSA-N
Comment: Energy1
Num peaks: 16
58.06512568 1.822607687
525.2747841 2.702768955
537.2747841 1.814442729
541.3060842 2.958534434
566.2537143 1.703620192
568.2693644 1.577433668
579.2853488 5.202339714
580.2693644 2.674347229
581.3009988 6.860282534
582.2850144 2.835433034
593.3009988 4.148902774
594.2850144 6.730506061
596.3006645 7.212946509
598.3163145 1.515952108
609.2959135 2.166669194
625.3272136 28.07746587

Name: +ve in-silico MS/MS by CFM-ID for JODHOLVBPYCOBN-UHFFFAOYSA-N
ID: JODHOLVBPYCOBN-UHFFFAOYSA-N
Comment: Energy2
Num peaks: 31
15.02292652 1.275583118
27.02292652 2.619495102
42.03382555 1.168720238
44.04947561 0.9900808326
45.0334912 2.874929415
55.01784114 1.646551664
57.0334912 2.553886269
59.04914126 1.395828681
71.04914126 1.573543212
87.04405588 1.181527255
494.2325849 2.220876349
496.248235 3.160944567
508.248235 7.265716313
510.2638851 7.988554943
519.2278339 1.00292742
521.243484 1.955069079
523.259134 7.280466267
537.2747841 2.74170669
549.2747841 1.035083716
552.2744497 1.900820004
564.2744497 2.601490049
565.2584653 1.060000938
565.2696987 1.040515925
566.2537143 1.056632059
566.2900998 1.122650585
579.2853488 5.800096483
580.2693644 3.414560491
581.3009988 0.9861373801
582.2850144 4.003468439
598.3163145 1.427669856
609.2959135 2.627091346

Name: +ve in-silico MS/MS by CFM-ID for QURUSBQWWRHVPO-UHFFFAOYSA-N
ID: QURUSBQWWRHVPO-UHFFFAOYSA-N
Comment: Energy0
Num peaks: 6
593.3009988 2.483761492
594.2850144 2.980481633
595.3166489 0.9504802912
596.3006645 2.675999397
609.2959135 1.853316098
625.3272136 79.97579572

Name: +ve in-silico MS/MS by CFM-ID for QURUSBQWWRHVPO-UHFFFAOYSA-N
ID: QURUSBQWWRHVPO-UHFFFAOYSA-N
Comment: Energy1
Num peaks: 16
44.04947561 2.636279404
58.06512568 2.084682779
85.02840582 2.705978389
87.04405588 1.396021216
89.05970595 1.292469701
537.2747841 1.434381169
551.2904341 1.575884108
566.2537143 1.515299565
579.2853488 4.543805401
581.3009988 6.456135127
582.2850144 1.793917289
593.3009988 4.927727777
594.2850144 4.647200088
596.3006645 3.253630843
609.2959135 2.564889198
625.3272136 37.35866302

Name: +ve in-silico MS/MS by CFM-ID for QURUSBQWWRHVPO-UHFFFAOYSA-N
ID: QURUSBQWWRHVPO-UHFFFAOYSA-N
Comment: Energy2
Num peaks: 31
15.02292652 1.889940679
25.00727645 1.023708247
26.00252542 1.074314475
30.03382555 1.411226085
42.03382555 1.738455232
44.04947561 1.740484023
55.01784114 2.367277999
496.248235 2.017910128
498.2638851 1.280528833
507.2642194 1.324367811
508.248235 6.365662048
510.2638851 2.457157605
523.259134 3.430231716
525.2747841 1.596149891
535.259134 2.402518045
537.2747841 2.118762342
539.2904341 1.228933394
549.2747841 1.043975025
551.2904341 1.170153332
564.2744497 4.164638035
565.2696987 2.911629131
566.2537143 1.768870844
566.2900998 2.331317074
568.2693644 1.501980905
569.3009988 1.080875255
579.2853488 3.483671243
580.2693644 7.426241085
582.2850144 7.691403546
593.3009988 1.059661786
597.332299 1.167270586
609.2959135 6.018570258

Name: +ve in-silico MS/MS by CFM-ID for KBYJBIXELDUAQE-UHFFFAOYSA-N
ID: KBYJBIXELDUAQE-UHFFFAOYSA-N
Comment: Energy0
Num peaks: 6
582.2850144 2.192870358
593.3009988 4.206974357
594.2850144 3.95335818
596.3006645 7.432503714
609.2959135 2.91316295
625.3272136 62.48474157

Name: +ve in-silico MS/MS by CFM-ID for KBYJBIXELDUAQE-UHFFFAOYSA-N
ID: KBYJBIXELDUAQE-UHFFFAOYSA-N
Comment: Energy1
Num peaks: 18
58.06512568 1.422410093
525.2747841 2.230114452
537.2747841 1.270247932
541.3060842 2.188517349
551.2904341 1.158170401
566.2537143 2.363547587
568.2693644 1.755769666
579.2853488 4.376886133
580.2693644 3.653444673
581.3009988 5.829315717
582.2850144 3.811175626
593.3009988 6.991384158
594.2850144 9.255446498
595.3166489 1.526856788
596.3006645 8.590917601
598.3163145 1.626072269
609.2959135 3.262998826
625.3272136 19.37251348

Name: +ve in-silico MS/MS by CFM-ID for KBYJBIXELDUAQE-UHFFFAOYSA-N
ID: KBYJBIXELDUAQE-UHFFFAOYSA-N
Comment: Energy2
Num peaks: 31
27.02292652 1.764842072
39.02292652 1.685588712
53.03857658 1.352886736
55.01784114 1.081564221
57.0334912 1.700423766
71.04914126 1.229192788
494.2325849 1.483891766
496.248235 3.376361185
505.2485693 2.291711
507.2642194 1.049642076
508.248235 5.226878502
510.2638851 7.261357004
519.2278339 1.722844526
521.243484 3.408512018
523.259134 6.135312438
537.2747841 1.617861472
549.2747841 1.521360941
552.2744497 1.186570646
564.2744497 2.053591157
565.2696987 1.28424287
566.2537143 2.013887898
566.2900998 1.388224421
567.2741154 1.211627007
568.2693644 1.361666849
579.2853488 4.620365336
580.2693644 3.925732629
581.3009988 1.206810509
582.2850144 6.410924117
595.2802634 1.142265757
598.3163145 1.056237198
609.2959135 3.702981089

Name: +ve in-silico MS/MS by CFM-ID for YRAXCXPSZUHQDS-UHFFFAOYSA-N
ID: YRAXCXPSZUHQDS-UHFFFAOYSA-N
Comment: Energy0
Num peaks: 6
582.2850144 2.464771195
593.3009988 4.119003255
594.2850144 4.049796035
596.3006645 7.582579767
609.2959135 3.078161118
625.3272136 64.47018424

Name: +ve in-silico MS/MS by CFM-ID for YRAXCXPSZUHQDS-UHFFFAOYSA-N
ID: YRAXCXPSZUHQDS-UHFFFAOYSA-N
Comment: Energy1
Num peaks: 19
85.02840582 2.547154118
87.04405588 2.602074716
523.259134 1.424562583
525.2747841 1.371626115
549.2747841 1.616505438
550.2587997 2.191706182
552.2744497 1.368314767
566.2537143 2.286612691
568.2693644 1.678601062
579.2853488 6.065679105
580.2693644 3.486382374
581.3009988 5.068359885
582.2850144 4.107312003
593.3009988 6.415744898
594.2850144 8.191869793
595.3166489 1.463601223
596.3006645 7.564267441
609.2959135 3.254966247
625.3272136 18.08009638

Name: +ve in-silico MS/MS by CFM-ID for YRAXCXPSZUHQDS-UHFFFAOYSA-N
ID: YRAXCXPSZUHQDS-UHFFFAOYSA-N
Comment: Energy2
Num peaks: 31
15.02292652 1.056133287
39.02292652 2.035769567
45.0334912 1.095171341
49.00727645 1.615383861
51.02292652 1.086731223
494.2325849 1.178484753
496.248235 1.100647685
510.2638851 1.923813805
521.243484 2.344664351
523.259134 3.004100499
525.2747841 1.95052558
535.259134 1.042536087
550.2587997 1.429577469
552.2744497 1.303153821
564.2744497 3.164883429
565.2584653 1.692260217
565.2696987 1.807769279
566.2537143 4.312492906
566.2900998 4.121160349
567.2741154 1.562812011
568.2693644 1.579124059
569.3009988 1.134651074
579.2853488 5.819807848
580.2693644 9.071984433
581.3009988 1.439498884
582.2850144 12.32273338
584.3006645 1.053946604
594.2850144 1.117246055
597.2959135 1.624207385
597.332299 1.147088258
609.2959135 5.308063338

Name: +ve in-silico MS/MS by CFM-ID for CRFHGHRFJWPAHX-UHFFFAOYSA-N
ID: CRFHGHRFJWPAHX-UHFFFAOYSA-N
Comment: Energy0
Num peaks: 6
582.2850144 1.844757916
593.3009988 4.373706706
594.2850144 4.192017418
596.3006645 6.010536199
609.2959135 3.159247109
625.3272136 67.2407361

Name: +ve in-silico MS/MS by CFM-ID for CRFHGHRFJWPAHX-UHFFFAOYSA-N
ID: CRFHGHRFJWPAHX-UHFFFAOYSA-N
Comment: Energy1
Num peaks: 16
58.06512568 1.518814942
85.02840582 1.905138013
551.2904341 1.263587254
566.2537143 2.542449277
568.2693644 1.952817467
579.2853488 3.669571293
580.2693644 3.112079169
581.3009988 5.253594596
582.2850144 4.041107476
593.3009988 7.687499897
594.2850144 8.867112513
595.3166489 1.659067558
596.3006645 9.054524386
598.3163145 1.426357928
609.2959135 3.580075942
625.3272136 22.62951685

Name: +ve in-silico MS/MS by CFM-ID for CRFHGHRFJWPAHX-UHFFFAOYSA-N
ID: CRFHGHRFJWPAHX-UHFFFAOYSA-N
Comment: Energy2
Num peaks: 31
15.02292652 1.009888493
42.03382555 0.9531006601
55.01784114 1.833936998
494.2325849 0.8989002757
496.248235 1.283379156
507.2642194 0.8347449125
508.248235 5.096502978
510.2638851 1.885687968
519.2278339 0.9640472373
523.259134 2.146577913
525.2747841 0.8609326174
537.2747841 1.294993762
564.2744497 6.005233456
565.2696987 2.908943033
566.2537143 2.661278944
566.2900998 3.874018679
567.2741154 0.8337306091
567.2853488 1.075006851
568.2693644 2.72530368
569.3009988 1.288698752
579.2853488 4.333502447
580.2693644 9.035451435
581.3009988 1.375766889
582.2850144 10.38390829
584.3006645 0.9496067632
593.3009988 1.20427268
594.2850144 1.462127529
596.3006645 1.691390287
597.2959135 1.287888113
597.332299 1.302824489
609.2959135 5.972505631

Name: +ve in-silico MS/MS by CFM-ID for DAOVZNXCEQESCB-UHFFFAOYSA-N
ID: DAOVZNXCEQESCB-UHFFFAOYSA-N
Comment: Energy0
Num peaks: 6
582.2850144 2.528970652
593.3009988 4.217170409
594.2850144 4.060868937
596.3006645 7.688009396
609.2959135 3.084075204
625.3272136 66.44986917

Name: +ve in-silico MS/MS by CFM-ID for DAOVZNXCEQESCB-UHFFFAOYSA-N
ID: DAOVZNXCEQESCB-UHFFFAOYSA-N
Comment: Energy1
Num peaks: 13
58.06512568 1.597098012
566.2537143 2.771840692
568.2693644 2.100290603
579.2853488 2.241193536
580.2693644 4.352893859
581.3009988 4.357751475
582.2850144 4.939273838
593.3009988 7.613331051
594.2850144 10.66937835
595.3166489 1.780167096
596.3006645 10.0275551
609.2959135 3.913803068
625.3272136 24.37944045

Name: +ve in-silico MS/MS by CFM-ID for DAOVZNXCEQESCB-UHFFFAOYSA-N
ID: DAOVZNXCEQESCB-UHFFFAOYSA-N
Comment: Energy2
Num peaks: 23
15.02292652 1.185919532
508.248235 2.51872402
539.2904341 1.49065618
551.2428153 1.313772166
564.2744497 6.468569991
565.2584653 2.14803823
565.2696987 2.684414609
566.2537143 4.844133198
566.2900998 5.057283628
567.2741154 1.985023461
568.2693644 2.691987878
569.3009988 1.03959961
579.2853488 5.368725254
580.2693644 12.01466295
581.3009988 1.409978719
582.2850144 14.21777376
584.3006645 1.204429484
593.3009988 1.06336825
594.2850144 1.439074072
596.3006645 1.079412637
597.2959135 1.86440531
597.332299 1.310869937
609.2959135 6.058557925

Name: +ve in-silico MS/MS by CFM-ID for PJQPCSGJSMWIHI-UHFFFAOYSA-N
ID: PJQPCSGJSMWIHI-UHFFFAOYSA-N
Comment: Energy0
Num peaks: 6
582.2850144 2.449213504
593.3009988 4.120926056
594.2850144 2.988505463
596.3006645 7.029115988
609.2959135 3.07425346
625.3272136 64.75623322

Name: +ve in-silico MS/MS by CFM-ID for PJQPCSGJSMWIHI-UHFFFAOYSA-N
ID: PJQPCSGJSMWIHI-UHFFFAOYSA-N
Comment: Energy1
Num peaks: 16
58.06512568 1.374844574
565.2584653 1.248255192
566.2537143 2.704236217
567.2741154 1.523858537
568.2693644 2.490645863
579.2853488 2.831975969
580.2693644 4.524062135
581.3009988 4.330818114
582.2850144 5.636615273
593.3009988 6.541505438
594.2850144 9.975084088
595.3166489 1.535366475
596.3006645 11.53722031
598.3163145 1.286168576
609.2959135 3.404183651
625.3272136 19.49715609

Name: +ve in-silico MS/MS by CFM-ID for PJQPCSGJSMWIHI-UHFFFAOYSA-N
ID: PJQPCSGJSMWIHI-UHFFFAOYSA-N
Comment: Energy2
Num peaks: 27
15.02292652 1.008936274
39.02292652 1.838282593
41.03857658 2.44570202
49.00727645 1.390981438
524.2431496 0.9832204709
537.2747841 1.806930441
539.2540486 1.108514387
539.2904341 1.354253446
552.2744497 1.715676437
564.2744497 4.233900452
565.2584653 1.799324961
565.2696987 2.943596765
566.2537143 3.421708626
566.2900998 4.017231352
567.2741154 1.805938792
567.2853488 1.489863429
568.2693644 2.41911917
579.2853488 6.913426997
580.2693644 11.2553505
581.3009988 1.103900854
582.2850144 12.95037439
584.3006645 1.040289178
594.2850144 1.520821733
595.2802634 1.324693787
597.2959135 2.299875783
597.332299 1.190918572
609.2959135 4.791633871

Name: +ve in-silico MS/MS by CFM-ID for SJUMIQGQAKXMEN-UHFFFAOYSA-N
ID: SJUMIQGQAKXMEN-UHFFFAOYSA-N
Comment: Energy0
Num peaks: 6
582.2850144 1.913277616
593.3009988 4.44996771
594.2850144 4.258396537
596.3006645 6.094038745
609.2959135 3.137017768
625.3272136 68.90324377

Name: +ve in-silico MS/MS by CFM-ID for SJUMIQGQAKXMEN-UHFFFAOYSA-N
ID: SJUMIQGQAKXMEN-UHFFFAOYSA-N
Comment: Energy1
Num peaks: 12
58.06512568 1.676634748
566.2537143 2.811452681
568.2693644 2.151991793
579.2853488 2.572742648
580.2693644 3.457136158
581.3009988 4.551530949
582.2850144 4.477973385
593.3009988 8.39155304
594.2850144 9.82160782
596.3006645 10.06888496
609.2959135 3.944352024
625.3272136 26.18864881

Name: +ve in-silico MS/MS by CFM-ID for SJUMIQGQAKXMEN-UHFFFAOYSA-N
ID: SJUMIQGQAKXMEN-UHFFFAOYSA-N
Comment: Energy2
Num peaks: 23
15.02292652 1.356556438
508.248235 2.251838258
535.259134 1.168451286
539.2904341 1.696303033
564.2744497 7.145735361
565.2584653 1.708072133
565.2696987 1.673387432
566.2537143 3.940947062
566.2900998 5.448905817
567.2741154 1.806326219
568.2693644 3.000380251
569.3009988 1.183019931
579.2853488 6.595755719
580.2693644 11.3848677
581.3009988 1.607594537
582.2850144 12.65994764
593.2646133 1.3592433
593.3009988 1.590295831
594.2850144 1.989904767
596.3006645 1.318021146
597.2959135 1.478547202
597.332299 1.491713971
609.2959135 6.344107663

Name: +ve in-silico MS/MS by CFM-ID for YZYOQNLUVZBGLE-UHFFFAOYSA-N
ID: YZYOQNLUVZBGLE-UHFFFAOYSA-N
Comment: Energy0
Num peaks: 6
582.2850144 2.501580362
593.3009988 4.170993
594.2850144 3.021152494
596.3006645 7.114877447
609.2959135 3.153657989
625.3272136 65.72605569

Name: +ve in-silico MS/MS by CFM-ID for YZYOQNLUVZBGLE-UHFFFAOYSA-N
ID: YZYOQNLUVZBGLE-UHFFFAOYSA-N
Comment: Energy1
Num peaks: 16
58.06512568 1.40007321
551.2540486 1.875368635
566.2537143 2.751405529
567.2741154 1.559685773
568.2693644 2.534878825
579.2853488 1.993924547
580.2693644 4.612263386
581.3009988 3.623194582
582.2850144 5.763240543
593.3009988 6.681772715
594.2850144 10.16265352
595.3166489 1.534536457
596.3006645 11.88908649
598.3163145 1.314047759
609.2959135 3.512877776
625.3272136 20.03759524

Name: +ve in-silico MS/MS by CFM-ID for YZYOQNLUVZBGLE-UHFFFAOYSA-N
ID: YZYOQNLUVZBGLE-UHFFFAOYSA-N
Comment: Energy2
Num peaks: 26
39.02292652 3.003247341
49.00727645 1.531292216
526.2587997 1.045127514
537.2747841 1.924917151
539.2904341 1.442518031
541.2696987 1.178310378
564.2744497 5.971189547
565.2584653 1.980834638
565.2696987 1.630265539
566.2537143 3.55456716
566.2900998 4.397552712
567.2741154 1.988115649
567.2853488 1.492236938
568.2693644 2.501733727
569.3009988 1.694008179
579.2853488 4.492487577
580.2693644 12.15899488
581.3009988 1.479504594
582.2850144 14.18772259
584.3006645 1.108090883
594.2850144 1.631219292
595.2802634 1.205871957
597.2959135 1.666388032
597.332299 1.268537672
599.3115635 1.139327392
609.2959135 5.141378548

Name: +ve in-silico MS/MS by CFM-ID for JATZSBBYLHXAMI-UHFFFAOYSA-N
ID: JATZSBBYLHXAMI-UHFFFAOYSA-N
Comment: Energy0
Num peaks: 6
582.2850144 2.536195524
593.3009988 4.217194794
594.2850144 4.052952027
596.3006645 7.692408152
609.2959135 3.077311673
625.3272136 66.44986917

Name: +ve in-silico MS/MS by CFM-ID for JATZSBBYLHXAMI-UHFFFAOYSA-N
ID: JATZSBBYLHXAMI-UHFFFAOYSA-N
Comment: Energy1
Num peaks: 13
58.06512568 1.66002945
566.2537143 2.772828966
568.2693644 2.104726681
579.2853488 2.230960561
580.2693644 4.364889403
581.3009988 4.403712121
582.2850144 4.958033708
593.3009988 7.862216987
594.2850144 10.59614612
595.3166489 1.766270473
596.3006645 10.13810123
609.2959135 3.976156114
625.3272136 24.37944045

Name: +ve in-silico MS/MS by CFM-ID for JATZSBBYLHXAMI-UHFFFAOYSA-N
ID: JATZSBBYLHXAMI-UHFFFAOYSA-N
Comment: Energy2
Num peaks: 22
15.02292652 1.185919532
508.248235 1.381258489
537.2747841 1.996945101
539.2904341 1.49065618
551.2428153 1.317163119
564.2744497 6.345081587
565.2584653 2.159157491
565.2696987 1.405859651
566.2537143 4.911801927
566.2900998 6.366275512
567.2741154 1.995075159
568.2693644 3.122688446
579.2853488 5.102256483
580.2693644 12.37443725
581.3009988 1.411716644
582.2850144 14.8058614
584.3006645 1.204429484
594.2850144 1.402706929
596.3006645 1.125016362
597.2959135 1.86440531
597.332299 1.310869937
609.2959135 6.1226781

Name: +ve in-silico MS/MS by CFM-ID for LFOXLQXRNMJXQJ-UHFFFAOYSA-N
ID: LFOXLQXRNMJXQJ-UHFFFAOYSA-N
Comment: Energy0
Num peaks: 6
582.2850144 2.437374138
593.3009988 4.103308926
594.2850144 2.945015764
596.3006645 6.93658909
609.2959135 3.015166854
625.3272136 64.29371754

Name: +ve in-silico MS/MS by CFM-ID for LFOXLQXRNMJXQJ-UHFFFAOYSA-N
ID: LFOXLQXRNMJXQJ-UHFFFAOYSA-N
Comment: Energy1
Num peaks: 17
58.06512568 1.389107953
69.0334912 1.312819811
553.2696987 1.584486808
566.2537143 2.731439496
567.2741154 1.518246722
568.2693644 2.5160165
579.2853488 1.9884386
580.2693644 4.567303115
581.3009988 3.59339229
582.2850144 5.690912001
593.3009988 6.630174489
594.2850144 9.942781883
595.3166489 1.53390147
596.3006645 11.6449381
598.3163145 1.30191978
609.2959135 3.349544618
625.3272136 19.80224434

Name: +ve in-silico MS/MS by CFM-ID for LFOXLQXRNMJXQJ-UHFFFAOYSA-N
ID: LFOXLQXRNMJXQJ-UHFFFAOYSA-N
Comment: Energy2
Num peaks: 27
39.02292652 3.513830123
41.03857658 1.249856012
49.00727645 1.144387681
71.04914126 1.813273629
526.2587997 2.027960384
537.2747841 1.826636798
539.2904341 1.368996863
553.2696987 1.797803224
564.2744497 5.124749966
565.2584653 1.480131203
565.2696987 1.555639279
566.2537143 3.458166015
566.2900998 4.304259851
567.2741154 1.485571764
567.2853488 1.416181734
568.2693644 2.445155912
569.3009988 1.607669252
579.2853488 4.907358618
580.2693644 11.20586209
581.3009988 1.403465412
582.2850144 13.08762179
584.3006645 1.051614545
594.2850144 1.212004468
595.2802634 1.339115395
597.2959135 2.325359139
597.332299 1.203883803
609.2959135 4.868423097

Name: +ve in-silico MS/MS by CFM-ID for NNLDBDSDVHKHNS-UHFFFAOYSA-N
ID: NNLDBDSDVHKHNS-UHFFFAOYSA-N
Comment: Energy0
Num peaks: 6
582.2850144 2.562762453
593.3009988 4.295531186
594.2850144 3.061061819
596.3006645 7.211134908
609.2959135 3.090688917
625.3272136 68.11751138

Name: +ve in-silico MS/MS by CFM-ID for NNLDBDSDVHKHNS-UHFFFAOYSA-N
ID: NNLDBDSDVHKHNS-UHFFFAOYSA-N
Comment: Energy1
Num peaks: 13
564.2744497 2.033919053
566.2537143 2.917030783
567.2741154 1.506906351
568.2693644 2.689454121
579.2853488 2.192475497
580.2693644 4.83604466
581.3009988 4.030462691
582.2850144 6.088150065
593.3009988 7.12277479
594.2850144 10.27619512
596.3006645 12.08357999
609.2959135 3.705523136
625.3272136 21.92901707

Name: +ve in-silico MS/MS by CFM-ID for NNLDBDSDVHKHNS-UHFFFAOYSA-N
ID: NNLDBDSDVHKHNS-UHFFFAOYSA-N
Comment: Energy2
Num peaks: 22
15.02292652 1.142513974
39.02292652 1.08386621
537.2747841 2.13534762
539.2904341 1.599892797
564.2744497 8.299006215
565.2584653 1.636709049
565.2696987 1.499242985
566.2537143 3.932948524
566.2900998 6.915687175
567.2741154 1.642725148
568.2693644 2.771281018
569.3009988 1.115782398
579.2853488 4.880169424
580.2693644 12.73201859
581.3009988 1.515135097
582.2850144 15.68533057
584.3006645 1.228980563
593.3009988 1.089971678
594.2850144 1.385491982
597.2959135 1.494628043
597.332299 1.406931657
609.2959135 5.787917193

Name: +ve in-silico MS/MS by CFM-ID for ODMJYBRXFGNWIV-UHFFFAOYSA-N
ID: ODMJYBRXFGNWIV-UHFFFAOYSA-N
Comment: Energy0
Num peaks: 6
582.2850144 2.562762453
593.3009988 4.295531186
594.2850144 3.061061819
596.3006645 7.211134908
609.2959135 3.090688917
625.3272136 68.11751138

Name: +ve in-silico MS/MS by CFM-ID for ODMJYBRXFGNWIV-UHFFFAOYSA-N
ID: ODMJYBRXFGNWIV-UHFFFAOYSA-N
Comment: Energy1
Num peaks: 13
564.2744497 2.033919053
566.2537143 2.917030783
567.2741154 1.506906351
568.2693644 2.689454121
579.2853488 2.192475497
580.2693644 4.83604466
581.3009988 4.030462691
582.2850144 6.088150065
593.3009988 7.12277479
594.2850144 10.27619512
596.3006645 12.08357999
609.2959135 3.705523136
625.3272136 21.92901707

Name: +ve in-silico MS/MS by CFM-ID for ODMJYBRXFGNWIV-UHFFFAOYSA-N
ID: ODMJYBRXFGNWIV-UHFFFAOYSA-N
Comment: Energy2
Num peaks: 22
15.02292652 1.142513974
39.02292652 1.08386621
537.2747841 2.13534762
539.2904341 1.599892797
564.2744497 8.299006215
565.2584653 1.636709049
565.2696987 1.499242985
566.2537143 3.932948524
566.2900998 6.915687175
567.2741154 1.642725148
568.2693644 2.771281018
569.3009988 1.115782398
579.2853488 4.880169424
580.2693644 12.73201859
581.3009988 1.515135097
582.2850144 15.68533057
584.3006645 1.228980563
593.3009988 1.089971678
594.2850144 1.385491982
597.2959135 1.494628043
597.332299 1.406931657
609.2959135 5.787917193

Name: +ve in-silico MS/MS by CFM-ID for XOUYZWJRTNLEOE-UHFFFAOYSA-N
ID: XOUYZWJRTNLEOE-UHFFFAOYSA-N
Comment: Energy0
Num peaks: 6
582.2850144 2.562762453
593.3009988 4.295531186
594.2850144 3.061061819
596.3006645 7.211134908
609.2959135 3.090688917
625.3272136 68.11751138

Name: +ve in-silico MS/MS by CFM-ID for XOUYZWJRTNLEOE-UHFFFAOYSA-N
ID: XOUYZWJRTNLEOE-UHFFFAOYSA-N
Comment: Energy1
Num peaks: 13
564.2744497 2.033919053
566.2537143 2.917030783
567.2741154 1.506906351
568.2693644 2.689454121
579.2853488 2.192475497
580.2693644 4.83604466
581.3009988 4.030462691
582.2850144 6.088150065
593.3009988 7.12277479
594.2850144 10.27619512
596.3006645 12.08357999
609.2959135 3.705523136
625.3272136 21.92901707

Name: +ve in-silico MS/MS by CFM-ID for XOUYZWJRTNLEOE-UHFFFAOYSA-N
ID: XOUYZWJRTNLEOE-UHFFFAOYSA-N
Comment: Energy2
Num peaks: 22
15.02292652 1.142513974
39.02292652 1.08386621
537.2747841 2.13534762
539.2904341 1.599892797
564.2744497 8.299006215
565.2584653 1.636709049
565.2696987 1.499242985
566.2537143 3.932948524
566.2900998 6.915687175
567.2741154 1.642725148
568.2693644 2.771281018
569.3009988 1.115782398
579.2853488 4.880169424
580.2693644 12.73201859
581.3009988 1.515135097
582.2850144 15.68533057
584.3006645 1.228980563
593.3009988 1.089971678
594.2850144 1.385491982
597.2959135 1.494628043
597.332299 1.406931657
609.2959135 5.787917193

Name: +ve in-silico MS/MS by CFM-ID for DYRKUKRALYQVLR-UHFFFAOYSA-N
ID: DYRKUKRALYQVLR-UHFFFAOYSA-N
Comment: Energy0
Num peaks: 6
582.2850144 2.03555519
593.3009988 4.237368439
594.2850144 3.942221496
596.3006645 7.411555624
609.2959135 2.947396936
625.3272136 62.24304036

Name: +ve in-silico MS/MS by CFM-ID for DYRKUKRALYQVLR-UHFFFAOYSA-N
ID: DYRKUKRALYQVLR-UHFFFAOYSA-N
Comment: Energy1
Num peaks: 18
58.06512568 1.403307463
525.2747841 2.206551883
537.2747841 1.255334388
541.3060842 2.152760128
551.2904341 1.146318511
566.2537143 2.332490212
568.2693644 1.732367327
579.2853488 4.542801005
580.2693644 3.605436251
581.3009988 6.428943615
582.2850144 3.222694464
593.3009988 7.011911779
594.2850144 9.126930545
595.3166489 1.504485675
596.3006645 8.470071894
598.3163145 2.142617194
609.2959135 3.378715799
625.3272136 18.97805321

Name: +ve in-silico MS/MS by CFM-ID for DYRKUKRALYQVLR-UHFFFAOYSA-N
ID: DYRKUKRALYQVLR-UHFFFAOYSA-N
Comment: Energy2
Num peaks: 31
27.02292652 1.721711451
39.02292652 1.648663108
53.03857658 1.319823809
55.01784114 1.053764757
57.0334912 1.657872199
71.04914126 1.19904093
494.2325849 1.45808201
496.248235 3.302236494
505.2485693 2.235704335
507.2642194 1.029084182
508.248235 5.119757212
510.2638851 7.114856523
511.259134 0.9688823272
519.2278339 1.680740275
521.243484 3.325073442
523.259134 6.061089746
537.2747841 1.745724629
552.2744497 1.21506116
564.2744497 2.501385177
565.2696987 1.757112512
566.2537143 1.963939331
567.2741154 1.182016298
568.2693644 1.327488284
579.2853488 5.802315315
580.2693644 3.827745347
581.3009988 1.877112541
582.2850144 5.394020299
595.2802634 1.113594277
597.332299 0.9642980323
598.3163145 1.887866846
609.2959135 3.765055881

Name: +ve in-silico MS/MS by CFM-ID for OAKQNGHTRLLCTE-UHFFFAOYSA-N
ID: OAKQNGHTRLLCTE-UHFFFAOYSA-N
Comment: Energy0
Num peaks: 6
582.2850144 2.238123899
593.3009988 4.106408948
594.2850144 4.059205942
596.3006645 7.60169066
609.2959135 3.112732153
625.3272136 64.21688356

Name: +ve in-silico MS/MS by CFM-ID for OAKQNGHTRLLCTE-UHFFFAOYSA-N
ID: OAKQNGHTRLLCTE-UHFFFAOYSA-N
Comment: Energy1
Num peaks: 19
85.02840582 2.513312163
87.04405588 2.418068069
523.259134 1.408117091
549.2747841 1.600519043
550.2587997 2.235244774
552.2744497 1.385559845
566.2537143 2.249954392
568.2693644 1.657096839
579.2853488 6.083051295
580.2693644 3.363989553
581.3009988 5.597896214
582.2850144 3.623945443
593.3009988 6.330737344
594.2850144 8.280895203
595.3166489 1.44304012
596.3006645 7.745856969
598.3163145 1.527753748
609.2959135 3.365692044
625.3272136 17.72425923

Name: +ve in-silico MS/MS by CFM-ID for OAKQNGHTRLLCTE-UHFFFAOYSA-N
ID: OAKQNGHTRLLCTE-UHFFFAOYSA-N
Comment: Energy2
Num peaks: 31
39.02292652 1.978535665
45.0334912 1.063426565
49.00727645 2.189932564
51.02292652 1.056178714
494.2325849 1.034800133
496.248235 1.069703926
510.2638851 2.007016249
521.243484 2.27809215
523.259134 2.91753635
525.2747841 1.894514733
550.2587997 1.487542809
552.2744497 1.392035104
564.2744497 2.667408167
565.2584653 1.894301916
565.2696987 2.338945175
566.2537143 3.747599306
566.2900998 4.005297486
567.2741154 1.731885361
567.2853488 1.312361528
568.2693644 1.533351367
569.3009988 1.627658276
579.2853488 6.122359085
580.2693644 8.385750159
581.3009988 2.135483202
582.2850144 10.94631346
594.2850144 1.151767775
595.2802634 1.286287289
597.2959135 1.575682409
597.332299 1.11383861
598.3163145 1.192764538
609.2959135 5.330492745

Name: +ve in-silico MS/MS by CFM-ID for MJEVOSOHAVHJHF-UHFFFAOYSA-N
ID: MJEVOSOHAVHJHF-UHFFFAOYSA-N
Comment: Energy0
Num peaks: 6
582.2850144 1.839670608
593.3009988 4.360136637
594.2850144 4.235891017
596.3006645 6.06653704
609.2959135 3.194722557
625.3272136 66.97095007

Name: +ve in-silico MS/MS by CFM-ID for MJEVOSOHAVHJHF-UHFFFAOYSA-N
ID: MJEVOSOHAVHJHF-UHFFFAOYSA-N
Comment: Energy1
Num peaks: 16
58.06512568 1.496299784
85.02840582 1.876376856
566.2537143 2.505692967
567.2853488 1.285730124
568.2693644 1.924386466
579.2853488 3.752438457
580.2693644 3.116371496
581.3009988 5.865003567
582.2850144 3.984868951
593.3009988 7.572427579
594.2850144 9.242672135
595.3166489 1.658177448
596.3006645 9.290611905
598.3163145 1.403493177
609.2959135 3.703766972
625.3272136 22.13212372

Name: +ve in-silico MS/MS by CFM-ID for MJEVOSOHAVHJHF-UHFFFAOYSA-N
ID: MJEVOSOHAVHJHF-UHFFFAOYSA-N
Comment: Energy2
Num peaks: 30
15.02292652 1.005937759
42.03382555 0.9226813117
44.04947561 0.7975679194
55.01784114 1.774976342
496.248235 1.242719898
507.2642194 0.8082990187
508.248235 5.476962232
510.2638851 1.891662485
519.2278339 0.9335048639
523.259134 2.076671415
525.2747841 0.8324665724
537.2747841 1.247722077
564.2744497 4.918144868
565.2696987 3.474903728
566.2537143 2.575360186
566.2900998 3.090509828
567.2853488 1.484706319
568.2693644 2.636984503
569.3009988 1.84140915
579.2853488 5.158045809
580.2693644 9.749656223
581.3009988 2.167903474
582.2850144 10.05229875
584.3006645 0.9184747474
593.3009988 1.156392968
594.2850144 1.751976292
596.3006645 1.659251792
597.2959135 1.244905058
597.332299 1.260112543
609.2959135 5.972563094

Name: +ve in-silico MS/MS by CFM-ID for OITXALIIOJIIHB-UHFFFAOYSA-N
ID: OITXALIIOJIIHB-UHFFFAOYSA-N
Comment: Energy0
Num peaks: 6
582.2850144 1.890559641
593.3009988 4.409882266
594.2850144 4.206195223
596.3006645 6.042169735
609.2959135 3.192063849
625.3272136 67.5961281

Name: +ve in-silico MS/MS by CFM-ID for OITXALIIOJIIHB-UHFFFAOYSA-N
ID: OITXALIIOJIIHB-UHFFFAOYSA-N
Comment: Energy1
Num peaks: 14
44.04947561 1.979454753
58.06512568 1.551988243
566.2537143 2.680196354
567.2853488 1.584946101
568.2693644 2.059422516
579.2853488 2.605267265
580.2693644 3.315557579
581.3009988 4.956131408
582.2850144 4.30252185
593.3009988 8.187306258
594.2850144 9.414824335
596.3006645 9.826435807
609.2959135 3.960881338
625.3272136 24.51469173

Name: +ve in-silico MS/MS by CFM-ID for OITXALIIOJIIHB-UHFFFAOYSA-N
ID: OITXALIIOJIIHB-UHFFFAOYSA-N
Comment: Energy2
Num peaks: 24
15.02292652 1.249426301
39.02292652 1.860275711
42.03382555 1.1500703
44.04947561 1.137688273
537.2747841 2.088803069
539.2904341 1.555249789
564.2744497 6.710667138
565.2696987 2.538033166
566.2537143 2.817970331
566.2900998 4.881651482
567.2853488 1.210241103
568.2693644 3.095911227
569.3009988 2.472137376
579.2853488 6.308963644
580.2693644 11.10704608
581.3009988 2.507900259
582.2850144 12.429462
584.3006645 0.9968737393
593.3009988 1.462720449
594.2850144 1.444896393
596.3006645 1.840904235
597.2959135 1.353239794
597.332299 1.367672988
609.2959135 6.852849683

Name: +ve in-silico MS/MS by CFM-ID for CKBCWCWPXFRQSB-UHFFFAOYSA-N
ID: CKBCWCWPXFRQSB-UHFFFAOYSA-N
Comment: Energy0
Num peaks: 6
582.2850144 2.442688931
593.3009988 4.108280139
594.2850144 3.00627451
596.3006645 7.039365846
609.2959135 3.1089439
625.3272136 64.50124653

Name: +ve in-silico MS/MS by CFM-ID for CKBCWCWPXFRQSB-UHFFFAOYSA-N
ID: CKBCWCWPXFRQSB-UHFFFAOYSA-N
Comment: Energy1
Num peaks: 16
58.06512568 1.409170766
565.2584653 1.268566515
566.2537143 2.668548151
567.2741154 1.548654415
568.2693644 2.457367824
579.2853488 2.908744981
580.2693644 4.474647838
581.3009988 4.899408242
582.2850144 5.565339248
593.3009988 6.45022706
594.2850144 10.07997351
595.3166489 1.522027247
596.3006645 11.48880181
598.3163145 1.265555964
609.2959135 3.51832672
625.3272136 19.09890237

Name: +ve in-silico MS/MS by CFM-ID for CKBCWCWPXFRQSB-UHFFFAOYSA-N
ID: CKBCWCWPXFRQSB-UHFFFAOYSA-N
Comment: Energy2
Num peaks: 27
15.02292652 0.9950421444
41.03857658 1.908913478
49.00727645 1.613112396
535.259134 1.687342415
537.2747841 1.752524822
539.2540486 1.076230365
539.2904341 1.313546861
552.2744497 1.712213697
553.2696987 1.042185812
564.2744497 2.431226156
565.2584653 2.095831495
565.2696987 3.460931673
566.2537143 3.320966399
566.2900998 3.900234778
567.2741154 2.103535203
567.2853488 1.852951194
568.2693644 2.34720025
579.2853488 8.017849021
580.2693644 11.12683873
581.3009988 1.836036482
582.2850144 12.57104155
584.3006645 1.009019832
594.2850144 1.802372884
595.2802634 1.284875716
597.2959135 2.229562958
597.332299 1.155121559
609.2959135 4.829358014

Name: +ve in-silico MS/MS by CFM-ID for RQDZMUPSOQSOTG-UHFFFAOYSA-N
ID: RQDZMUPSOQSOTG-UHFFFAOYSA-N
Comment: Energy0
Num peaks: 6
582.2850144 2.046192815
593.3009988 4.088600187
594.2850144 3.981380431
596.3006645 7.44942249
609.2959135 2.998068711
625.3272136 63.02896495

Name: +ve in-silico MS/MS by CFM-ID for RQDZMUPSOQSOTG-UHFFFAOYSA-N
ID: RQDZMUPSOQSOTG-UHFFFAOYSA-N
Comment: Energy1
Num peaks: 16
58.06512568 1.514437084
550.2587997 1.613864001
552.2744497 1.496909569
566.2537143 2.423687209
568.2693644 1.740899111
579.2853488 5.945583956
580.2693644 3.618835591
581.3009988 7.61593434
582.2850144 3.1181961
593.3009988 6.996031689
594.2850144 9.090617622
595.3166489 1.589999569
596.3006645 8.549901772
598.3163145 2.238856391
609.2959135 3.601423673
625.3272136 20.29787206

Name: +ve in-silico MS/MS by CFM-ID for RQDZMUPSOQSOTG-UHFFFAOYSA-N
ID: RQDZMUPSOQSOTG-UHFFFAOYSA-N
Comment: Energy2
Num peaks: 31
15.02292652 0.9716038599
27.02292652 1.843753834
45.0334912 1.785124729
51.02292652 1.817911011
53.03857658 1.063580755
55.01784114 1.024755878
55.05422664 1.022818013
493.2485693 1.657967729
495.2642194 1.070900191
527.2540486 1.021581579
535.259134 1.416997125
536.2431496 3.298454197
538.2587997 2.35293078
549.2747841 1.920581621
550.2587997 4.935866098
551.2904341 1.167273503
552.2744497 4.056918189
553.2696987 2.507206009
564.2744497 2.396047587
565.2696987 4.541918785
566.2537143 1.368170738
566.2900998 3.149695133
567.2741154 0.9287930385
579.2853488 5.534854111
580.2693644 5.986830733
581.3009988 1.916519818
582.2850144 7.498072639
595.2802634 1.071094691
597.332299 0.9274962387
598.3163145 1.815817662
609.2959135 4.506516251

Name: +ve in-silico MS/MS by CFM-ID for ORKVAZURHZMAJK-UHFFFAOYSA-N
ID: ORKVAZURHZMAJK-UHFFFAOYSA-N
Comment: Energy0
Num peaks: 6
582.2850144 2.467325464
593.3009988 4.158085324
594.2850144 3.012384315
596.3006645 7.094180698
609.2959135 3.211185683
625.3272136 65.46532514

Name: +ve in-silico MS/MS by CFM-ID for ORKVAZURHZMAJK-UHFFFAOYSA-N
ID: ORKVAZURHZMAJK-UHFFFAOYSA-N
Comment: Energy1
Num peaks: 16
58.06512568 1.380723362
551.2540486 1.849882786
566.2537143 2.715449508
567.2741154 1.543456225
567.2853488 1.371600662
568.2693644 2.501103273
579.2853488 2.076556712
580.2693644 4.552734681
581.3009988 4.212628302
582.2850144 5.659000074
593.3009988 6.587117157
594.2850144 10.01878335
595.3166489 1.511474344
596.3006645 11.71883487
609.2959135 3.652811352
625.3272136 19.62275636

Name: +ve in-silico MS/MS by CFM-ID for ORKVAZURHZMAJK-UHFFFAOYSA-N
ID: ORKVAZURHZMAJK-UHFFFAOYSA-N
Comment: Energy2
Num peaks: 25
39.02292652 2.910444747
49.00727645 1.483974138
537.2747841 1.863304372
539.2904341 1.39642851
541.2696987 1.141899704
555.2853488 1.107945231
564.2744497 5.786675313
565.2584653 1.919625362
565.2696987 2.229519642
566.2537143 3.525956188
566.2900998 4.261665036
567.2741154 1.926681385
567.2853488 1.878165071
568.2693644 2.493583895
569.3009988 2.219684026
579.2853488 4.868757269
580.2693644 11.94744817
581.3009988 2.248804172
582.2850144 13.34278424
594.2850144 1.573411475
595.2802634 1.167343454
597.2959135 1.611733705
597.332299 1.228006952
599.3115635 1.102925037
609.2959135 5.242914165

Name: +ve in-silico MS/MS by CFM-ID for RTVXIQLBEWPCLD-UHFFFAOYSA-N
ID: RTVXIQLBEWPCLD-UHFFFAOYSA-N
Comment: Energy0
Num peaks: 6
582.2850144 2.503869873
593.3009988 4.168205332
594.2850144 4.059241034
596.3006645 7.612399261
609.2959135 3.14688303
625.3272136 65.46110805

Name: +ve in-silico MS/MS by CFM-ID for RTVXIQLBEWPCLD-UHFFFAOYSA-N
ID: RTVXIQLBEWPCLD-UHFFFAOYSA-N
Comment: Energy1
Num peaks: 14
58.06512568 1.552718034
566.2537143 2.698313239
567.2853488 1.539395333
568.2693644 2.044876494
579.2853488 2.335348413
580.2693644 4.183878576
581.3009988 4.818853738
582.2850144 4.822648584
593.3009988 7.639944098
594.2850144 10.09808479
595.3166489 1.740094565
596.3006645 9.719809569
609.2959135 4.01840502
625.3272136 23.38351872

Name: +ve in-silico MS/MS by CFM-ID for RTVXIQLBEWPCLD-UHFFFAOYSA-N
ID: RTVXIQLBEWPCLD-UHFFFAOYSA-N
Comment: Energy2
Num peaks: 27
15.02292652 1.113704357
39.02292652 1.835537583
49.00727645 1.860251963
51.02292652 1.102200129
53.03857658 1.30154237
508.248235 1.014599429
537.2747841 1.872854369
539.2904341 1.398179664
553.2584653 1.106323247
564.2744497 4.582408273
565.2584653 1.617288682
565.2696987 2.241933715
566.2537143 4.176844156
566.2900998 4.40763289
567.2741154 1.458842557
567.2853488 1.880520335
568.2693644 2.596492458
569.3009988 2.222467562
579.2853488 5.790555087
580.2693644 9.808792604
581.3009988 2.252619106
582.2850144 13.88251215
584.3006645 1.129709744
594.2850144 1.085758568
597.2959135 1.276569237
597.332299 1.229546902
609.2959135 6.022450928

Name: +ve in-silico MS/MS by CFM-ID for UKUOZVFTJJNJPH-UHFFFAOYSA-N
ID: UKUOZVFTJJNJPH-UHFFFAOYSA-N
Comment: Energy0
Num peaks: 6
582.2850144 2.431292117
593.3009988 4.094492635
594.2850144 2.937055089
596.3006645 6.917796422
609.2959135 3.050383328
625.3272136 64.05642726

Name: +ve in-silico MS/MS by CFM-ID for UKUOZVFTJJNJPH-UHFFFAOYSA-N
ID: UKUOZVFTJJNJPH-UHFFFAOYSA-N
Comment: Energy1
Num peaks: 17
58.06512568 1.424045527
69.0334912 1.294778773
553.2696987 1.563716647
566.2537143 2.696119751
567.2741154 1.50299466
567.2853488 1.361702561
568.2693644 2.483076925
579.2853488 2.091775621
580.2693644 4.509453934
581.3009988 4.180474107
582.2850144 5.620409512
593.3009988 6.55166138
594.2850144 9.806514394
595.3166489 1.539537202
596.3006645 11.48353779
609.2959135 3.467030432
625.3272136 19.40638247

Name: +ve in-silico MS/MS by CFM-ID for UKUOZVFTJJNJPH-UHFFFAOYSA-N
ID: UKUOZVFTJJNJPH-UHFFFAOYSA-N
Comment: Energy2
Num peaks: 27
39.02292652 2.508102425
49.00727645 1.111910994
71.04914126 1.759138793
526.2587997 1.970408702
535.259134 1.70704597
537.2747841 1.773024766
539.2904341 1.328885504
553.2696987 1.745127917
564.2744497 3.71562707
565.2584653 1.438126418
565.2696987 2.121840326
566.2537143 3.358941459
566.2900998 4.343695573
567.2741154 1.443412581
567.2853488 1.787321241
568.2693644 2.374305441
569.3009988 2.112321472
579.2853488 6.477780931
580.2693644 10.88517967
581.3009988 2.139466451
582.2850144 12.71404572
584.3006645 1.02080243
594.2850144 1.171449054
595.2802634 1.299879558
597.2959135 2.256049453
597.332299 1.168610227
609.2959135 4.909898429

Name: +ve in-silico MS/MS by CFM-ID for GVQWKGDKFAHXEV-UHFFFAOYSA-N
ID: GVQWKGDKFAHXEV-UHFFFAOYSA-N
Comment: Energy0
Num peaks: 6
582.2850144 2.555753736
593.3009988 4.281968354
594.2850144 3.051173008
596.3006645 7.235447163
609.2959135 3.126662535
625.3272136 67.84243683

Name: +ve in-silico MS/MS by CFM-ID for GVQWKGDKFAHXEV-UHFFFAOYSA-N
ID: GVQWKGDKFAHXEV-UHFFFAOYSA-N
Comment: Energy1
Num peaks: 13
564.2744497 1.675233135
566.2537143 2.875848591
567.2741154 1.525020365
568.2693644 2.651007003
579.2853488 2.265210762
580.2693644 4.7959411
581.3009988 4.6497199
582.2850144 6.012294193
593.3009988 7.01653542
594.2850144 10.11878236
596.3006645 12.20688822
609.2959135 3.856027199
625.3272136 21.45441709

Name: +ve in-silico MS/MS by CFM-ID for GVQWKGDKFAHXEV-UHFFFAOYSA-N
ID: GVQWKGDKFAHXEV-UHFFFAOYSA-N
Comment: Energy2
Num peaks: 21
49.00727645 1.26346474
537.2747841 2.059812116
539.2904341 1.543408734
564.2744497 7.993844341
565.2584653 1.637938163
565.2696987 2.156883151
566.2537143 3.797339982
566.2900998 5.754275943
567.2741154 1.64395878
567.2853488 1.279524669
568.2693644 2.674607821
569.3009988 1.717217032
579.2853488 5.625743723
580.2693644 12.70183449
581.3009988 2.36406876
582.2850144 15.1504637
584.3006645 1.185591522
594.2850144 1.307368387
597.2959135 1.439974343
597.332299 1.357260069
609.2959135 5.79103131

Name: +ve in-silico MS/MS by CFM-ID for OMYPWBWERTYCGY-UHFFFAOYSA-N
ID: OMYPWBWERTYCGY-UHFFFAOYSA-N
Comment: Energy0
Num peaks: 6
582.2850144 2.555753736
593.3009988 4.281968354
594.2850144 3.051173008
596.3006645 7.235447163
609.2959135 3.126662535
625.3272136 67.84243683

Name: +ve in-silico MS/MS by CFM-ID for OMYPWBWERTYCGY-UHFFFAOYSA-N
ID: OMYPWBWERTYCGY-UHFFFAOYSA-N
Comment: Energy1
Num peaks: 13
564.2744497 1.675233135
566.2537143 2.875848591
567.2741154 1.525020365
568.2693644 2.651007003
579.2853488 2.265210762
580.2693644 4.7959411
581.3009988 4.6497199
582.2850144 6.012294193
593.3009988 7.01653542
594.2850144 10.11878236
596.3006645 12.20688822
609.2959135 3.856027199
625.3272136 21.45441709

Name: +ve in-silico MS/MS by CFM-ID for OMYPWBWERTYCGY-UHFFFAOYSA-N
ID: OMYPWBWERTYCGY-UHFFFAOYSA-N
Comment: Energy2
Num peaks: 21
49.00727645 1.26346474
537.2747841 2.059812116
539.2904341 1.543408734
564.2744497 7.993844341
565.2584653 1.637938163
565.2696987 2.156883151
566.2537143 3.797339982
566.2900998 5.754275943
567.2741154 1.64395878
567.2853488 1.279524669
568.2693644 2.674607821
569.3009988 1.717217032
579.2853488 5.625743723
580.2693644 12.70183449
581.3009988 2.36406876
582.2850144 15.1504637
584.3006645 1.185591522
594.2850144 1.307368387
597.2959135 1.439974343
597.332299 1.357260069
609.2959135 5.79103131

Name: +ve in-silico MS/MS by CFM-ID for VLJSCDFUJRUZAP-UHFFFAOYSA-N
ID: VLJSCDFUJRUZAP-UHFFFAOYSA-N
Comment: Energy0
Num peaks: 6
582.2850144 2.555753736
593.3009988 4.281968354
594.2850144 3.051173008
596.3006645 7.235097163
609.2959135 3.126662535
625.3272136 67.84243683

Name: +ve in-silico MS/MS by CFM-ID for VLJSCDFUJRUZAP-UHFFFAOYSA-N
ID: VLJSCDFUJRUZAP-UHFFFAOYSA-N
Comment: Energy1
Num peaks: 13
564.2744497 1.670787987
566.2537143 2.875848591
567.2741154 1.522110476
568.2693644 2.651007003
579.2853488 2.253130206
580.2693644 4.793901472
581.3009988 4.6497199
582.2850144 6.012294193
593.3009988 7.01653542
594.2850144 10.11878236
596.3006645 12.18108515
609.2959135 3.856027199
625.3272136 21.45441709

Name: +ve in-silico MS/MS by CFM-ID for VLJSCDFUJRUZAP-UHFFFAOYSA-N
ID: VLJSCDFUJRUZAP-UHFFFAOYSA-N
Comment: Energy2
Num peaks: 21
49.00727645 1.251471104
537.2747841 2.059812116
539.2904341 1.543408734
564.2744497 7.777121976
565.2584653 1.623454093
565.2696987 2.156883151
566.2537143 3.797339982
566.2900998 6.316194074
567.2741154 1.629421471
567.2853488 1.279524669
568.2693644 2.674607821
569.3009988 1.717217032
579.2853488 5.285709217
580.2693644 12.625114
581.3009988 2.36406876
582.2850144 15.1504637
584.3006645 1.185591522
594.2850144 1.307368387
597.2959135 1.439974343
597.332299 1.357260069
609.2959135 5.79103131

Name: +ve in-silico MS/MS by CFM-ID for MEETXPGMOAAZPG-UHFFFAOYSA-N
ID: MEETXPGMOAAZPG-UHFFFAOYSA-N
Comment: Energy0
Num peaks: 17
192.1019051 1.14579371
206.1175552 1.889953595
220.1332052 0.9146091535
282.1488553 2.784437445
300.15942 1.549467454
326.17507 2.091388617
344.1856347 1.07546352
418.2012848 2.312051925
432.2169349 1.646728532
582.2850144 1.517716547
593.3009988 4.071617788
594.2850144 2.407457307
595.3166489 1.953151457
596.3006645 5.710901153
598.3163145 0.955493757
609.2959135 2.615920948
625.3272136 46.02158756

Name: +ve in-silico MS/MS by CFM-ID for MEETXPGMOAAZPG-UHFFFAOYSA-N
ID: MEETXPGMOAAZPG-UHFFFAOYSA-N
Comment: Energy1
Num peaks: 31
149.0597059 0.8896482188
163.075356 1.118554333
164.1069905 1.041303305
165.0910061 0.9183059404
192.1019051 9.396964206
206.1175552 10.6658068
282.1488553 3.641629819
326.17507 1.813384495
344.1856347 0.8877468536
400.1543346 1.197591142
414.1699847 1.460693584
416.1856347 0.7948301555
418.2012848 2.604364276
428.1856347 0.8644579087
430.2012848 1.954213958
432.2169349 3.250013586
444.2169349 1.739659711
446.2325849 1.20581162
566.2537143 0.8688374539
568.2693644 0.8450147291
580.2693644 1.319416851
581.3009988 0.938695851
582.2850144 1.469995823
593.3009988 2.880583016
594.2850144 2.981972271
595.3166489 1.47848261
596.3006645 3.640364513
597.332299 0.8615853544
598.3163145 0.8120797001
609.2959135 1.05850584
625.3272136 3.366092931

Name: +ve in-silico MS/MS by CFM-ID for MEETXPGMOAAZPG-UHFFFAOYSA-N
ID: MEETXPGMOAAZPG-UHFFFAOYSA-N
Comment: Energy2
Num peaks: 31
91.05422664 2.362387216
105.0334912 1.187699718
107.0491413 3.327723519
121.0647913 2.012327037
163.075356 1.750772074
165.0910061 1.305024287
177.0910061 0.9306390914
179.1066561 0.8529649289
192.1019051 3.905368621
206.1175552 4.874263193
213.0910061 2.124264747
227.1066561 1.54943382
241.1223062 0.8640018904
242.1175552 0.8237239326
255.1379563 0.9866652584
270.1488553 1.060257668
272.1645054 1.385547409
282.1488553 2.103825098
284.1281199 0.8750760969
326.17507 1.106533448
328.1907201 0.9419479723
375.1590856 1.03794252
389.1747357 0.9749838838
391.1903858 1.012867661
414.1699847 0.8603502427
420.2169349 1.416878223
434.2325849 1.528493465
537.2747841 0.8324742583
593.3009988 1.777383296
595.3166489 1.481665777
609.2959135 4.516094435

Name: +ve in-silico MS/MS by CFM-ID for DGGRNHQVXHXKLU-UHFFFAOYSA-N
ID: DGGRNHQVXHXKLU-UHFFFAOYSA-N
Comment: Energy0
Num peaks: 31
44.04947561 2.249850492
72.04439023 1.324856479
88.03930485 1.46593632
106.0498695 1.175502033
127.0865894 1.440244202
141.1022395 2.768414199
169.0971541 4.116823813
198.1237032 6.653253778
216.1342679 1.433091565
217.1182834 0.9600731039
234.1448325 1.045736308
295.176467 1.817282318
303.1662963 1.716120429
304.1503118 1.025896391
323.1713816 2.719495817
382.2084954 1.640173895
400.2190601 1.380315732
410.20341 2.177008322
418.2296248 1.032586668
457.2405238 2.385720461
458.2245394 1.031159047
475.2510885 1.248335381
510.3034584 1.467525646
538.298373 1.673670033
554.2932877 2.065259388
572.3038523 1.156049735
607.3198368 2.17161237
608.3038523 3.158201982
625.3304014 8.936186986
626.314417 4.526142078
643.3409661 4.861686997

Name: +ve in-silico MS/MS by CFM-ID for DGGRNHQVXHXKLU-UHFFFAOYSA-N
ID: DGGRNHQVXHXKLU-UHFFFAOYSA-N
Comment: Energy1
Num peaks: 31
44.04947561 6.719846635
58.02874017 1.925419648
60.04439023 3.627995023
70.06512568 3.233017547
72.04439023 1.092802536
88.03930485 1.848181054
98.0600403 1.247627267
101.1073248 1.283070263
127.0865894 4.991217499
141.1022395 4.848286993
155.081504 1.284045603
169.0971541 1.724760119
188.1393532 0.880934816
198.1237032 3.829726644
214.1186178 2.466881922
216.1342679 1.749638725
226.1186178 0.9687544976
242.1135324 0.852890024
295.176467 2.095371649
303.1662963 2.222995551
304.1503118 0.9927755355
311.1713816 1.181250911
342.2135808 1.283057808
382.2084954 1.980202004
400.2190601 1.183408139
429.2456092 1.341702876
457.2405238 4.481274765
458.2245394 1.148991382
510.3034584 0.9629980452
554.2932877 1.571453517
625.3304014 1.07772377

Name: +ve in-silico MS/MS by CFM-ID for DGGRNHQVXHXKLU-UHFFFAOYSA-N
ID: DGGRNHQVXHXKLU-UHFFFAOYSA-N
Comment: Energy2
Num peaks: 31
44.04947561 2.158958474
58.02874017 1.369455561
68.04947561 2.842336897
70.06512568 13.77093944
72.04439023 1.032504942
84.08077574 0.7608730257
88.03930485 0.8173548656
98.0600403 2.302399717
99.09167477 1.082439146
101.1073248 2.305498958
113.0709393 1.293468179
125.0709393 1.670758082
127.0865894 10.658841
129.1022395 0.8310965774
141.1022395 5.028864265
155.081504 1.013967298
169.0971541 0.7567040309
198.1237032 2.863910942
214.1186178 0.8806407131
222.1237032 1.263197941
224.1393532 2.865295841
283.176467 1.750857106
285.1921171 1.54768588
295.176467 1.341705637
311.1713816 0.7645120968
342.2135808 2.262332081
400.2190601 0.795303191
437.2506946 0.9340051324
439.2663446 2.06193924
554.2932877 0.7845435459
625.3304014 0.9336870052

Name: +ve in-silico MS/MS by CFM-ID for UGYIWLNWSAOAAA-UHFFFAOYSA-N
ID: UGYIWLNWSAOAAA-UHFFFAOYSA-N
Comment: Energy0
Num peaks: 24
44.04947561 2.426103299
142.0651257 2.082649873
148.0756904 1.468341715
157.0760247 0.7951051287
159.0916748 11.26186528
165.1022395 2.610009489
170.0600403 0.9182305441
187.0865894 5.458104774
204.1131385 0.7926410457
213.1022395 1.394985866
230.1287886 10.66567649
232.1444386 0.7834418237
258.1237032 4.655731475
334.1550033 1.433511973
351.1815524 2.219965563
405.1921171 1.176424983
416.2081015 3.028625369
422.2186662 2.208477849
444.2030161 3.496120506
563.2765154 2.046931249
579.27143 0.7860657834
590.2874144 1.351601148
591.27143 6.876733414
608.2979791 10.52791052

Name: +ve in-silico MS/MS by CFM-ID for UGYIWLNWSAOAAA-UHFFFAOYSA-N
ID: UGYIWLNWSAOAAA-UHFFFAOYSA-N
Comment: Energy1
Num peaks: 25
44.04947561 14.38041913
72.04439023 0.9038438644
91.05422664 0.7789885015
118.0651257 1.24028107
120.0807757 2.329633201
130.0651257 0.9151248763
142.0651257 7.967233784
148.0756904 1.795065731
157.0760247 0.9276557658
159.0916748 13.8861365
165.1022395 2.396541547
170.0600403 0.8388766392
187.0865894 3.150452469
204.1131385 0.7475169066
213.1022395 2.185045696
230.1287886 13.61460893
232.1444386 0.8442250374
258.1237032 1.855801603
334.1550033 1.543557625
351.1815524 1.604151192
405.1921171 1.522276184
416.2081015 1.99579024
422.2186662 0.9274176656
581.2870801 0.7599112545
591.27143 1.302657002

Name: +ve in-silico MS/MS by CFM-ID for UGYIWLNWSAOAAA-UHFFFAOYSA-N
ID: UGYIWLNWSAOAAA-UHFFFAOYSA-N
Comment: Energy2
Num peaks: 24
40.01817548 1.504430561
42.03382555 0.8394090538
44.04947561 10.6637684
72.04439023 1.062886885
91.05422664 2.086812871
103.0542266 1.752736612
118.0651257 1.745041009
120.0807757 0.6442676169
128.0494756 0.9639179003
130.0651257 8.258558228
132.0807757 2.893893106
142.0651257 7.174447527
144.0807757 0.8826037072
153.0447246 0.9381287456
155.0603746 0.6862957226
157.0760247 2.946672703
159.0916748 18.09312425
161.1073248 1.048091247
187.0865894 1.991858656
213.1022395 0.8809275515
228.1131385 1.32956872
230.1287886 9.743517962
258.1237032 1.700281362
590.2874144 0.7673245978

Name: +ve in-silico MS/MS by CFM-ID for PSFLMIJCYBKJNO-UHFFFAOYSA-N
ID: PSFLMIJCYBKJNO-UHFFFAOYSA-N
Comment: Energy0
Num peaks: 16
73.06479133 7.142871191
190.1338739 1.579913748
205.1335396 2.475564501
222.1600887 7.723426572
248.1393532 2.508729283
324.1818867 1.500443051
339.1815524 2.278246492
356.2081015 6.65994974
382.187366 2.134996519
399.2139151 0.9207159485
514.2561143 1.616726857
531.2826634 1.989475916
571.3139635 9.454318964
573.3296136 2.595925977
575.3452637 1.0074402
603.3401783 28.75702439

Name: +ve in-silico MS/MS by CFM-ID for PSFLMIJCYBKJNO-UHFFFAOYSA-N
ID: PSFLMIJCYBKJNO-UHFFFAOYSA-N
Comment: Energy1
Num peaks: 31
41.03857658 1.679245787
43.05422664 2.351232106
73.06479133 12.89238572
90.09134042 1.161806198
107.0603746 2.607353501
135.0552893 1.037533892
148.0869237 2.472689829
150.0661883 0.8776880953
162.1025738 1.517931972
190.1338739 2.839402331
205.1335396 2.689519464
206.1287886 1.178508233
218.1287886 0.8436654491
220.1444386 0.9783495842
222.1600887 9.322099985
248.1393532 3.976489384
265.1659023 0.856971375
282.1349366 1.866534098
296.1505866 1.17377142
324.1818867 2.089574969
339.1815524 2.093219885
340.1768014 0.8098837247
356.2081015 5.965637207
382.187366 2.267597572
399.2139151 1.212727325
499.2564487 0.8600484895
531.2826634 2.328665257
543.2826634 1.580474281
571.3139635 2.044205174
572.2979791 0.756222497
603.3401783 3.399306397

Name: +ve in-silico MS/MS by CFM-ID for PSFLMIJCYBKJNO-UHFFFAOYSA-N
ID: PSFLMIJCYBKJNO-UHFFFAOYSA-N
Comment: Energy2
Num peaks: 31
27.02292652 1.432809065
41.03857658 4.099668092
43.05422664 3.70405883
45.0334912 0.7211306463
45.06987671 1.877584084
73.06479133 20.09146636
107.0603746 5.658002691
133.0760247 4.248038188
135.0552893 1.126950145
148.0869237 4.525577323
150.0661883 1.648606376
162.1025738 1.527106419
176.0818384 0.652962337
190.1338739 2.153026223
205.1335396 2.152516942
206.1287886 1.081148167
222.1600887 3.11339364
226.0974884 1.593063563
248.1393532 0.7617711938
267.1240375 4.200354143
282.1349366 2.785649208
296.1505866 1.11313682
324.1818867 1.888568212
337.1659023 0.9164259098
339.1815524 1.021701382
356.2081015 1.714205367
442.1985994 0.651436634
529.2670133 0.9217717227
547.3139635 0.7292701239
557.2983135 1.023180768
575.3452637 0.7965066224

Name: +ve in-silico MS/MS by CFM-ID for VNRAPWIEXZLTKI-UHFFFAOYSA-N
ID: VNRAPWIEXZLTKI-UHFFFAOYSA-N
Comment: Energy0
Num peaks: 10
99.1168269 1.010450781
113.132477 0.7862799032
511.1823402 0.735729739
513.1979903 0.694804581
525.1979903 0.8013126431
579.3177115 1.712281285
597.3282762 3.678176137
607.3126261 15.32061611
625.3231908 41.5527246
643.3337555 13.87656627

Name: +ve in-silico MS/MS by CFM-ID for VNRAPWIEXZLTKI-UHFFFAOYSA-N
ID: VNRAPWIEXZLTKI-UHFFFAOYSA-N
Comment: Energy1
Num peaks: 31
41.03857658 0.9057459847
43.05422664 1.433731509
55.05422664 0.8950542617
57.06987671 1.342471736
69.06987671 0.8057105397
71.08552677 1.224292412
83.08552677 0.6922634118
85.10117684 1.12430784
95.08552677 0.7062016984
97.10117684 0.719372033
99.1168269 2.720335667
109.1011768 1.254170911
111.1168269 2.2709074
113.132477 3.296755102
118.0651257 1.718882412
144.0443902 3.49319053
483.1510401 1.173141738
501.1616048 0.7686229779
525.1979903 1.640760683
527.2136404 0.8870019111
543.208555 0.8036490122
565.3020615 2.085714151
567.2449405 0.6712347204
579.3177115 4.968801923
581.3333616 1.728856129
583.3126261 1.460591057
597.3282762 4.429698947
598.3122918 1.0565856
607.3126261 10.11084148
625.3231908 13.03881327
643.3337555 2.83263303

Name: +ve in-silico MS/MS by CFM-ID for VNRAPWIEXZLTKI-UHFFFAOYSA-N
ID: VNRAPWIEXZLTKI-UHFFFAOYSA-N
Comment: Energy2
Num peaks: 31
39.02292652 1.394525736
41.03857658 5.342043518
43.05422664 5.686469378
53.03857658 1.134153854
55.05422664 3.318816111
57.06987671 3.371606849
59.01275576 1.806204241
69.06987671 1.894064563
71.08552677 1.559059247
83.08552677 1.228190368
85.10117684 1.054778764
97.10117684 1.217824411
99.1168269 1.470691993
111.1168269 1.743956896
137.132477 1.379130571
139.148127 1.562987899
141.1637771 2.250225784
144.0443902 3.59600841
455.1561255 1.04874686
480.270427 1.735194028
483.1874256 1.529710129
497.2030757 1.360405303
511.2187258 0.9895496636
553.2656759 0.9895496636
563.2864114 1.239164962
565.3020615 2.060329797
577.3020615 1.294280858
579.3177115 1.768164686
581.3333616 2.347663271
607.3126261 3.336672529
625.3231908 1.751169536

Name: +ve in-silico MS/MS by CFM-ID for JCTSCWGDYSGVIV-UHFFFAOYSA-N
ID: JCTSCWGDYSGVIV-UHFFFAOYSA-N
Comment: Energy0
Num peaks: 31
60.04439023 4.665598818
87.05528926 0.9150068105
88.03930485 1.311830823
98.0600403 1.400036043
116.070605 2.421550886
127.0865894 3.005930029
157.0971541 2.449706718
184.1080531 0.8917214808
185.0920687 5.302955642
195.1128041 0.7843354831
196.1080531 3.033680692
198.1237032 1.369144355
208.0716676 0.7125801846
213.1233688 2.162018248
214.1186178 14.43509039
216.1342679 0.9677429127
220.165568 0.6683460231
242.1135324 2.392877393
253.1295168 0.6951926985
271.1400815 3.357259087
310.1761327 1.681085695
367.1975964 1.627480096
393.1768609 0.6459057664
406.2084954 0.8558969167
424.2190601 1.655884113
503.2612593 0.6185232609
521.2718239 1.387312311
562.298373 1.146553554
590.2932877 6.63142039
591.2773032 1.053828459
608.3038523 5.003139504

Name: +ve in-silico MS/MS by CFM-ID for JCTSCWGDYSGVIV-UHFFFAOYSA-N
ID: JCTSCWGDYSGVIV-UHFFFAOYSA-N
Comment: Energy1
Num peaks: 31
42.03382555 1.106102294
58.02874017 1.688509845
60.04439023 7.422032208
68.04947561 1.299659382
70.06512568 3.667031442
87.05528926 3.007426073
88.03930485 0.9508146402
98.0600403 1.801761121
116.070605 1.51634704
127.0865894 5.748651228
139.0865894 1.09826971
155.081504 0.970734925
157.0971541 4.970069662
184.1080531 2.826331626
185.0920687 1.757850786
196.1080531 1.86668462
213.1233688 1.210971218
214.1186178 5.986363675
224.1393532 0.8524105443
242.1135324 0.9176371426
271.1400815 1.743271669
281.160817 1.849541641
310.1761327 0.867904769
336.1553972 0.9126532906
349.1870317 1.077577899
367.1975964 2.982983521
368.1928454 1.033458762
378.2135808 1.162200885
406.2084954 1.243923767
424.2190601 2.457765121
590.2932877 1.088963593

Name: +ve in-silico MS/MS by CFM-ID for JCTSCWGDYSGVIV-UHFFFAOYSA-N
ID: JCTSCWGDYSGVIV-UHFFFAOYSA-N
Comment: Energy2
Num peaks: 31
41.03857658 0.5705889332
42.03382555 0.7129673359
58.02874017 0.6507329336
60.04439023 3.105785917
68.04947561 6.148283589
70.06512568 9.725520441
72.04439023 0.9955606945
87.05528926 2.6616286
88.03930485 1.206521825
96.04439023 2.022777848
98.0600403 2.092012901
113.0709393 0.9796789563
116.070605 1.620134085
125.0709393 1.761679493
127.0865894 13.24132062
129.1022395 0.7553386881
153.0658539 0.617200349
155.081504 1.147446943
157.0971541 6.052692171
165.1022395 1.875056002
184.1080531 3.533764709
185.0920687 0.9014725371
196.1080531 0.5632631667
213.1233688 0.6969906993
214.1186178 3.874664422
271.1400815 0.5256023785
281.160817 1.221233316
378.2135808 0.6255978124
393.1768609 0.5930157925
469.2769093 0.5846438451
590.2932877 0.6928822385

Name: +ve in-silico MS/MS by CFM-ID for KFPOOGQTCBGOOX-UHFFFAOYSA-N
ID: KFPOOGQTCBGOOX-UHFFFAOYSA-N
Comment: Energy0
Num peaks: 31
55.05422664 2.259182979
60.05562361 1.787698574
72.08077574 9.481301406
100.0756904 3.063394682
102.0549549 0.5197861344
130.0498695 1.627917065
148.0604342 0.9111727435
228.1818867 2.455171798
229.1182834 1.605260672
247.1288481 0.8833732946
256.1768014 2.444850251
329.2295652 0.7103741694
330.1659619 3.118519011
339.2139151 0.8986851177
357.2244798 1.531101552
410.2874144 1.677377683
428.2979791 1.99490261
438.2823291 0.9059216244
456.2928937 1.293116961
486.2670729 3.099022464
504.2776376 0.4720200439
526.2871397 0.502122422
539.3300075 3.561669883
541.2980387 0.5525610755
543.3136888 0.6672425779
557.3405722 1.861422066
567.3249221 8.414547064
568.3089377 3.119033549
585.3354868 15.06426068
586.3195024 0.7818345071
603.3460515 3.098360416

Name: +ve in-silico MS/MS by CFM-ID for KFPOOGQTCBGOOX-UHFFFAOYSA-N
ID: KFPOOGQTCBGOOX-UHFFFAOYSA-N
Comment: Energy1
Num peaks: 31
55.05422664 7.982366417
60.05562361 3.197531197
72.08077574 12.91115448
74.0600403 0.9699450211
100.0393049 1.137585161
100.0756904 1.94740944
102.0549549 1.816519736
129.1134728 3.134369613
130.0498695 1.618201654
148.0604342 1.207802559
173.1284542 0.9434958915
201.1233688 1.151297986
228.1818867 3.443263247
229.1182834 1.635077558
247.1288481 0.8619289202
256.1768014 0.800599818
302.1710473 0.8424955963
329.2295652 1.554285523
330.1659619 3.47886641
357.2244798 0.807335237
410.2874144 1.421509465
428.2979791 1.589673736
458.2721583 0.8424955963
469.2405238 0.7652128715
486.2670729 3.468248243
526.2871397 1.495436399
539.3300075 2.040251132
557.3405722 0.8240951234
567.3249221 1.372157486
568.3089377 1.428341517
585.3354868 1.781252068

Name: +ve in-silico MS/MS by CFM-ID for KFPOOGQTCBGOOX-UHFFFAOYSA-N
ID: KFPOOGQTCBGOOX-UHFFFAOYSA-N
Comment: Energy2
Num peaks: 31
43.02907452 1.453594699
43.05422664 1.737636945
55.05422664 9.610236509
56.04947561 1.371389637
57.06987671 1.089988291
60.05562361 5.741928436
70.06512568 1.822122612
72.08077574 19.55550795
74.0964258 0.8489159417
85.02840582 0.7091161271
98.0600403 1.470163847
100.0393049 1.180892208
100.0756904 1.703957547
102.0549549 0.7224068758
129.1134728 5.239942533
156.1019051 1.372398971
169.1335396 0.7045738011
171.1128041 0.8858783385
173.1284542 2.908602851
199.1077188 0.6316418974
228.1818867 3.369212275
311.2190005 0.6106675367
312.2030161 0.8732302194
329.2295652 2.526129949
330.1659619 0.6587804633
357.2244798 0.7350462023
369.249632 1.844392696
410.2874144 1.571445084
428.2979791 0.6000594751
486.2670729 0.6219411566
585.3354868 0.708074077

Name: +ve in-silico MS/MS by CFM-ID for WDZZZQHFPYCDBM-UHFFFAOYSA-N
ID: WDZZZQHFPYCDBM-UHFFFAOYSA-N
Comment: Energy0
Num peaks: 25
55.05422664 1.926064127
70.06512568 1.268571626
72.08077574 6.229636708
98.0600403 2.736696678
100.0756904 2.238546247
116.070605 4.627831654
169.1335396 1.232940886
195.1128041 2.329719634
197.1284542 2.053997616
213.1233688 4.232649179
266.1863034 1.060841072
292.165568 2.042693541
294.181218 1.859831852
310.1761327 3.907380581
363.2390673 0.9311965351
389.2183318 1.788267239
391.2339819 1.71801544
407.2288965 3.645963813
486.2710957 1.544662643
488.2867457 1.630014339
504.2816604 3.429394361
557.344595 3.041021054
585.3395096 7.715108211
586.3235252 2.804825531
603.3500743 14.78299809

Name: +ve in-silico MS/MS by CFM-ID for WDZZZQHFPYCDBM-UHFFFAOYSA-N
ID: WDZZZQHFPYCDBM-UHFFFAOYSA-N
Comment: Energy1
Num peaks: 23
55.05422664 10.31812147
68.04947561 3.051695453
70.06512568 9.892853959
72.08077574 15.67185368
98.0600403 2.752591342
100.0756904 1.616312197
116.070605 1.710956298
165.1022395 1.09176645
167.1178895 5.889237004
169.1335396 5.487387671
195.1128041 1.918939567
197.1284542 0.9018316556
213.1233688 1.275178017
264.1706534 3.530197317
266.1863034 3.659021869
292.165568 1.397284869
310.1761327 1.001593649
361.2234172 1.936878096
363.2390673 2.474477422
389.2183318 1.047674354
407.2288965 0.8216057517
460.2918311 1.71552322
561.3031241 0.8439900103

Name: +ve in-silico MS/MS by CFM-ID for WDZZZQHFPYCDBM-UHFFFAOYSA-N
ID: WDZZZQHFPYCDBM-UHFFFAOYSA-N
Comment: Energy2
Num peaks: 23
41.03857658 0.9361306491
43.05422664 1.296644981
55.05422664 6.308309975
56.04947561 0.9780716087
68.04947561 9.955576545
70.06512568 13.48275861
72.08077574 9.478193547
96.04439023 3.170404456
98.0600403 3.250257837
116.070605 2.328158201
165.1022395 5.003378089
167.1178895 6.490558754
169.1335396 1.727178554
193.0971541 1.622806421
195.1128041 1.484270823
213.1233688 1.034870714
262.1550033 3.052300516
264.1706534 3.24330812
266.1863034 0.7571249971
292.165568 1.13003081
359.2077671 1.646730462
361.2234172 1.502493049
389.2183318 0.7262106608
