# Supplementary material for: Ion mobility collision cross-section atlas for known and unknown metabolite annotation in untargeted metabolomics
Source: Nat Commun. 2020 Aug 28;11:4334. doi: 10.1038/s41467-020-18171-8 (PMC7455731; doi:10.1038/s41467-020-18171-8)
Supplement: Supplementary file 8 — Supplementary Data 5 [file 41467_2020_18171_MOESM8_ESM.zip › 01_positive_mode/L0720/cfmid_result.txt]

1 0.46153846 OITXALIIOJIIHB-UHFFFAOYSA-N COC1=CC2CCN(C3C2C=C1Oc1c2c(CCN(C2Cc2ccc(c(c2)Oc2ccc(C3)cc2)OC)C)cc(c1OC)OC)C
2 0.46153846 CKBCWCWPXFRQSB-UHFFFAOYSA-N COC1CC=C2C=C1Oc1ccc(cc1)CC1N(C)CCc3c1cc(Oc1c4C(C2)N(C)CCc4cc(c1OC)OC)c(OC)c3
3 0.46153846 RQDZMUPSOQSOTG-UHFFFAOYSA-N COC1CC2=C3C=C1Oc1c4c(CCN(C4Cc4ccc(c(c4)Oc4ccc(CC3N(CC2)C)cc4)OC)C)cc(c1OC)OC
4 0.46153846 MJEVOSOHAVHJHF-UHFFFAOYSA-N COC1=C2Oc3cc4c(cc3OC)CCN(C4Cc3ccc(Oc4cc(CC5C2C(C=C1OC)CCN5C)ccc4OC)cc3)C
5 0.46153846 ORKVAZURHZMAJK-UHFFFAOYSA-N COC1=CC=C2CC1Oc1ccc(cc1)CC1N(C)CCc3c1cc(Oc1c4C(C2)N(C)CCc4cc(c1OC)OC)c(OC)c3
6 0.46153846 RTVXIQLBEWPCLD-UHFFFAOYSA-N COC1=CC2=C3CC1Oc1c4c(CCN(C4Cc4ccc(c(c4)Oc4ccc(CC3N(CC2)C)cc4)OC)C)cc(c1OC)OC
7 0.46153846 OAKQNGHTRLLCTE-UHFFFAOYSA-N COC1C(=CC2=C3C1Oc1cc4c(cc1OC)CCN(C4Cc1ccc(Oc4cc(CC3N(CC2)C)ccc4OC)cc1)C)OC
8 0.46153846 UKUOZVFTJJNJPH-UHFFFAOYSA-N COC1=CCC2C=C1Oc1ccc(cc1)CC1N(C)CCc3c1cc(Oc1c4C(C2)N(C)CCc4cc(c1OC)OC)c(OC)c3
9 0.46153846 GVQWKGDKFAHXEV-UHFFFAOYSA-N COc1c(OC)cc2c3c1Oc1cc4c(cc1OC)CCN(C4CC1CC=C(Oc4cc(CC3N(CC2)C)ccc4OC)C=C1)C
10 0.46153846 DYRKUKRALYQVLR-UHFFFAOYSA-N COC1CC2=C3C(=C1OC)Oc1cc4c(cc1OC)CCN(C4Cc1ccc(Oc4cc(CC3N(CC2)C)ccc4OC)cc1)C
11 0.46153846 XOUYZWJRTNLEOE-UHFFFAOYSA-N COc1c(OC)cc2c3c1Oc1cc4CCN(C(c4cc1OC)CC1=CCC(Oc4cc(CC3N(CC2)C)ccc4OC)C=C1)C
12 0.46153846 OMYPWBWERTYCGY-UHFFFAOYSA-N COc1c(OC)cc2c3c1Oc1cc4c(cc1OC)CCN(C4CC1=CCC(Oc4cc(CC3N(CC2)C)ccc4OC)C=C1)C
13 0.46153846 VLJSCDFUJRUZAP-UHFFFAOYSA-N COc1c(OC)cc2c3c1Oc1cc4c(cc1OC)CCN(C4CC1=CC=C(Oc4cc(CC3N(CC2)C)ccc4OC)CC1)C
14 0.46153846 ODMJYBRXFGNWIV-UHFFFAOYSA-N COc1c(OC)cc2c3c1Oc1cc4CCN(C(c4cc1OC)CC1=CC=C(Oc4cc(CC3N(CC2)C)ccc4OC)CC1)C
15 0.46153846 NNLDBDSDVHKHNS-UHFFFAOYSA-N COc1c(OC)cc2c3c1Oc1cc4CCN(C(c4cc1OC)CC1CC=C(Oc4cc(CC3N(CC2)C)ccc4OC)C=C1)C
16 0.46153846 LFOXLQXRNMJXQJ-UHFFFAOYSA-N COC1=CCC2C=C1Oc1ccc(cc1)CC1N(C)CCc3c1cc(c(Oc1c4C(C2)N(C)CCc4cc(c1OC)OC)c3)OC
17 0.46153846 JATZSBBYLHXAMI-UHFFFAOYSA-N COC1C=C2C3=CC1Oc1c4c(CCN(C4Cc4ccc(c(c4)Oc4ccc(CC2N(CC3)C)cc4)OC)C)cc(c1OC)OC
18 0.46153846 YZYOQNLUVZBGLE-UHFFFAOYSA-N COC1=CC=C2CC1Oc1ccc(cc1)CC1N(C)CCc3c1cc(c(Oc1c4C(C2)N(C)CCc4cc(c1OC)OC)c3)OC
19 0.46153846 SJUMIQGQAKXMEN-UHFFFAOYSA-N COC1=C2CC3C(=C1)C(Cc1ccc(cc1)Oc1cc(CC4c5c(O2)c(OC)c(cc5CCN4C)OC)ccc1OC)N(CC3)C
20 0.46153846 PJQPCSGJSMWIHI-UHFFFAOYSA-N COC1CC=C2C=C1Oc1ccc(cc1)CC1N(C)CCc3c1cc(c(Oc1c4C(C2)N(C)CCc4cc(c1OC)OC)c3)OC
21 0.46153846 DAOVZNXCEQESCB-UHFFFAOYSA-N COC1=C2C=C3C(C1)C(Cc1ccc(cc1)Oc1cc(CC4c5c(O2)c(OC)c(cc5CCN4C)OC)ccc1OC)N(CC3)C
22 0.46153846 CRFHGHRFJWPAHX-UHFFFAOYSA-N COC1=C2Oc3cc4CCN(C(c4cc3OC)Cc3ccc(Oc4cc(CC5C2C(C=C1OC)CCN5C)ccc4OC)cc3)C
23 0.46153846 YRAXCXPSZUHQDS-UHFFFAOYSA-N COC1C(=CC2=C3C1Oc1cc4CCN(C(c4cc1OC)Cc1ccc(Oc4cc(CC3N(CC2)C)ccc4OC)cc1)C)OC
24 0.46153846 KBYJBIXELDUAQE-UHFFFAOYSA-N COC1CC2=C3C(=C1OC)Oc1cc4CCN(C(c4cc1OC)Cc1ccc(Oc4cc(CC3N(CC2)C)ccc4OC)cc1)C
25 0.46153846 ZFMXCRXNOOTYIR-UHFFFAOYSA-N COC1=C2Oc3cc4c(cc3OC)CCN(C4Cc3ccc(c(c3)Oc3ccc(CC4C2=C(CC1OC)CCN4C)cc3)OC)C
26 0.46153846 FHYUYVHYFKBLBM-UHFFFAOYSA-N COC1=CC2=C3C(C1OC)Oc1cc4c(cc1OC)CCN(C4Cc1ccc(c(Oc4ccc(CC3N(CC2)C)cc4)c1)OC)C
27 0.46153846 PZATVPJZRSLWKG-UHFFFAOYSA-N COC1=CC2CCN(C3C2C(=C1OC)Oc1cc2c(cc1OC)CCN(C2Cc1ccc(c(Oc2ccc(C3)cc2)c1)OC)C)C
28 0.46153846 QYVWHGBKUCJFHR-UHFFFAOYSA-N COC1=CC2CCN(C3C2C=C1Oc1c2c(CCN(C2Cc2ccc(Oc4cc(C3)ccc4OC)cc2)C)cc(c1OC)OC)C
29 0.46153846 NAKCEAZGRJEBEQ-UHFFFAOYSA-N COc1cc2CCN(C3c2cc1Oc1c2c(CCN(C2CC2=CCC(Oc4cc(C3)ccc4OC)C=C2)C)cc(c1OC)OC)C
30 0.46153846 UUAGAEVZHQNFGU-UHFFFAOYSA-N COC1CC2=C3C=C1Oc1c4c(CCN(C4Cc4ccc(Oc5cc(CC3N(CC2)C)ccc5OC)cc4)C)cc(c1OC)OC
31 0.46153846 IPPPELSSYLFUCJ-UHFFFAOYSA-N COc1cc2CCN(C3c2cc1Oc1c2c(CCN(C2CC2=CC=C(Oc4cc(C3)ccc4OC)CC2)C)cc(c1OC)OC)C
32 0.46153846 NOLULICQXWQXNB-UHFFFAOYSA-N COC1=CC2=C3CC1Oc1c4c(CCN(C4Cc4ccc(Oc5cc(CC3N(CC2)C)ccc5OC)cc4)C)cc(c1OC)OC
33 0.46153846 OWJGQKSAMHWZBX-UHFFFAOYSA-N COc1cc2CCN(C3c2cc1Oc1c2c(CCN(C2CC2CC=C(Oc4cc(C3)ccc4OC)C=C2)C)cc(c1OC)OC)C
34 0.46153846 NJLGQRDTKOOYOR-UHFFFAOYSA-N COC1C=CC2=CC1Oc1ccc(cc1)CC1N(C)CCc3c1c(Oc1cc4C(C2)N(C)CCc4cc1OC)c(OC)c(c3)OC
35 0.46153846 CQOHHXLZWRCSBD-UHFFFAOYSA-N COC1=C2C=C(CC1)CC1N(C)CCc3c1cc(Oc1c4C(Cc5ccc(O2)cc5)N(C)CCc4cc(c1OC)OC)c(c3)OC
36 0.46153846 HMCHNXMSSPQJQN-UHFFFAOYSA-N COC1=C2CC(C=C1)CC1N(C)CCc3c1cc(Oc1c4C(Cc5ccc(O2)cc5)N(C)CCc4cc(c1OC)OC)c(c3)OC
37 0.46153846 JODHOLVBPYCOBN-UHFFFAOYSA-N COC1=C2Oc3ccc(cc3)CC3N(C)CCc4c3c(Oc3ccc(CC5C2=C(CC1OC)CCN5C)cc3)c(c(c4)OC)OC
38 0.46153846 VNCLPENQTXYXCN-UHFFFAOYSA-N COC1=CC2=C3C(C1OC)Oc1ccc(cc1)CC1N(C)CCc4c1c(Oc1ccc(CC3N(CC2)C)cc1)c(OC)c(c4)OC
39 0.46153846 RTFGUORSOFGUOU-UHFFFAOYSA-N COc1cc2CCN(C3c2c(c1OC)OC1CC=C(C=C1)CC1N(C)CCc2c1c(Oc1ccc(C3)cc1)c(OC)c(c2)OC)C
40 0.46153846 WSHGABVYNRXVIS-UHFFFAOYSA-N COc1cc2CCN(C3c2c(c1OC)OC1=CC=C(CC1)CC1N(C)CCc2c1c(Oc1ccc(C3)cc1)c(OC)c(c2)OC)C
41 0.46153846 IWOGTBXAOQPXJH-UHFFFAOYSA-N COc1cc2CCN(C3c2c(c1OC)OC1=CCC(C=C1)CC1N(C)CCc2c1c(Oc1ccc(C3)cc1)c(OC)c(c2)OC)C
42 0.34782609 SRSSHSQCHFGYCO-ZWXJPIIXSA-N COc1cc2CCN(C)C(Cc3ccc(OC)c(Oc4ccc(CC5N(C)CCc6cc(OC)c(OC)cc56)cc4)c3)c2cc1O
43 0.34782609 SRSSHSQCHFGYCO-ROJLCIKYSA-N COc1cc2CCN(C)C(Cc3ccc(OC)c(Oc4ccc(CC5N(C)CCc6cc(OC)c(OC)cc56)cc4)c3)c2cc1O
44 0.33333333 MEETXPGMOAAZPG-ACHIHNKUSA-N COc1cc2CCN(C)C(Cc3ccc(Oc4cc(CC5N(C)CCc6cc(OC)c(OC)cc56)ccc4OC)cc3)c2cc1O
45 0.33333333 MEETXPGMOAAZPG-UHFFFAOYSA-N COC1=CC=C(CC2N(C)CCC3=CC(OC)=C(OC)C=C23)C=C1OC1=CC=C(CC2N(C)CCC3=CC(OC)=C(O)C=C23)C=C1
46 0.32 MIBATSHDJRIUJK-UHFFFAOYSA-N COC1=CC=C(CC2N(C)CCC3=CC(OC)=C(OC4=C(O)C=CC(CC5N(C)CCC6=CC(OC)=C(OC)C=C56)=C4)C=C23)C=C1
47 0.32 MIBATSHDJRIUJK-ACHIHNKUSA-N COc1ccc(CC2N(C)CCc3cc(OC)c(Oc4cc(CC5N(C)CCc6cc(OC)c(OC)cc56)ccc4O)cc23)cc1
48 0.32 MIBATSHDJRIUJK-ROJLCIKYSA-N COc1ccc(CC2N(C)CCc3cc(OC)c(Oc4cc(CC5N(C)CCc6cc(OC)c(OC)cc56)ccc4O)cc23)cc1
49 0.32 XARHOZCQSBWPOC-ROJLCIKYSA-N COc1ccc(CC2N(C)CCc3cc(OC)c(Oc4ccc(CC5N(C)CCc6cc(OC)c(OC)cc56)cc4O)cc23)cc1
50 0.30769231 IXXAFJIXZYYRBE-UHFFFAOYSA-N COc1cc2CCN(C3c2c(c1OC)Oc1cc2c(cc1OC)CCN(C2Cc1cc(C2=CC(C3)CC=C2OC)c(O)cc1)C)C
51 0.30769231 LHAFMFQSYXLSCX-UHFFFAOYSA-N COc1cc2CCN(C3c2c(c1OC)Oc1cc2c(cc1OC)CCN(C2CC1CC(=C(O)C=C1)c1cc(C3)ccc1OC)C)C
52 0.30769231 GFPYKIKPNWKKIU-UHFFFAOYSA-N COc1cc2CCN(C3c2c(c1OC)Oc1cc2c(cc1OC)CCN(C2CC1=CC(=C(O)CC1)c1cc(C3)ccc1OC)C)C
53 0.30769231 ZUDGQMFOKPVXGB-UHFFFAOYSA-N COC1CC2=C3C(=C1OC)Oc1cc4c(cc1OC)CCN(C4Cc1cc(c4cc(CC3N(CC2)C)ccc4OC)c(O)cc1)C
54 0.30769231 JMXUEYCUVWIVBL-UHFFFAOYSA-N COC1=CC2=C3C(C1OC)Oc1cc4c(cc1OC)CCN(C4Cc1cc(c4cc(CC3N(CC2)C)ccc4OC)c(O)cc1)C
55 0.30769231 ABYVHBMTCDVHSH-UHFFFAOYSA-N COC1=CC2CCN(C3C2C(=C1OC)Oc1cc2c(cc1OC)CCN(C2Cc1cc(c2cc(C3)ccc2OC)c(O)cc1)C)C
56 0.30769231 UQTCGGMHLAFDLQ-UHFFFAOYSA-N COC1=CC2CCN(C3C2C=C1Oc1c2c(CCN(C2Cc2ccc(c(c4cc(C3)ccc4O)c2)OC)C)cc(c1OC)OC)C
57 0.30769231 PPCXNBCAGVSPPF-UHFFFAOYSA-N COC1CC2=C3C=C1Oc1c4c(CCN(C4Cc4ccc(c(c5cc(CC3N(CC2)C)ccc5O)c4)OC)C)cc(c1OC)OC
58 0.30769231 QURUSBQWWRHVPO-UHFFFAOYSA-N COC1=CC2CCN(C3C2C(=C1OC)Oc1ccc(cc1)CC1N(C)CCc2c1c(Oc1ccc(C3)cc1)c(OC)c(c2)OC)C
59 0.30769231 ASQCXXHDZOQHLT-UHFFFAOYSA-N COc1cc2CCN(C3c2c(c1OC)Oc1cc2c(cc1OC)CCN(C2Cc1cc(C2CC(=CC=C2OC)C3)c(O)cc1)C)C
60 0.30769231 GCCHTILSBOZSOW-UHFFFAOYSA-N COC1=CC2=C3CC1Oc1c4c(CCN(C4Cc4ccc(c(c5cc(CC3N(CC2)C)ccc5O)c4)OC)C)cc(c1OC)OC
61 0.3 AQASRZOCERRGBL-UHFFFAOYSA-N COc1cc2c(cc1OC)CCN(C2Cc1ccc(cc1)Oc1cc(ccc1O)CC1N(C)CCc2c1cc(OC)c(c2)OC)C
62 0.3 AQASRZOCERRGBL-AJQTZOPKSA-N COc1cc2CCN(C)C(Cc3ccc(Oc4cc(CC5N(C)CCc6cc(OC)c(OC)cc56)ccc4O)cc3)c2cc1OC
63 0.28571429 AQASRZOCERRGBL-ROJLCIKYSA-N CN1CCC2=CC(=C(C=C2[C@H]1CC3=CC=C(C=C3)OC4=C(C=CC(=C4)C[C@@H]5C6=CC(=C(C=C6CCN5C)OC)OC)O)OC)OC
64 0.28571429 UMKVHEIPHCAQJE-UHFFFAOYSA-N COc1cc2CCN(C3c2c(c1OC)Oc1cc2c(cc1OC)CCN(C2Cc1cc(C2=CC(=CCC2OC)C3)c(O)cc1)C)C
65 0.26666667 YWQPFZVCCBNDSE-ROJLCIKYSA-N COc1cc2CCN(C)C(Cc3ccc(O)c(c3)c4cc(CC5N(C)CCc6cc(OC)c(OC)cc56)ccc4O)c2cc1OC
66 0.25806452 WHZVVOQOCFCELC-UHFFFAOYSA-N CNCCc1cc(OC)c(cc1C=Cc1ccc(cc1)Oc1cc(ccc1O)CC1N(C)CCc2c1cc(OC)c(c2)OC)OC
67 0.25806452 XJUJEQNKTOWWMB-UHFFFAOYSA-N CNCCc1cc(OC)c(cc1C=Cc1ccc(c(c1)Oc1ccc(cc1)CC1N(C)CCc2c1cc(OC)c(c2)OC)O)OC
68 0.25 PTTPNPHZZCZYEK-UHFFFAOYSA-N CNC(c1cc(OC)c(cc1C=C)OC)Cc1ccc(c(c1)Oc1ccc(cc1)CC1N(C)CCc2c1cc(OC)c(c2)OC)O
69 0.24 PJFPKSAOJWFGOZ-UHFFFAOYSA-N CNC(c1cc(OC)c(cc1C=C)OC)Cc1ccc(cc1)Oc1cc(ccc1O)CC1N(C)CCc2c1cc(OC)c(c2)OC
70 0.14285714 RYVAVQTZNWWJSQ-ROJLCIKYSA-N COc1cc2C(Cc3ccc(OC)c(c3)c4cc(CC5N(C)CCc6cc(O)c(OC)cc56)ccc4OC)N(C)CCc2cc1O
71 0.13333333 FRCVRCCQMGKSSQ-UHFFFAOYSA-N COc1cc2CCN(C3c2c(c1OC)Oc1cc2c(cc1OC)CCN(C2CC1=CC(c2cc(C3)ccc2OC)C(O)C=C1)C)C
72 0.11764706 VNRAPWIEXZLTKI-UHFFFAOYSA-N CCCCCCCCC(C)C1OC(=O)C(CO)NC(=O)C(NC(=O)C(CCC(O)=O)NC(=O)C1C)C(=O)c1c[nH]c2ccccc12
73 0.1 VNRAPWIEXZLTKI-SAOKBXNASA-N CCCCCCCCC(C)C1OC(=O)C(CO)NC(=O)C(NC(=O)C(CCC(=O)O)NC(=O)C1C)C(=O)c2c[nH]c3ccccc23
74 0.1 VNRAPWIEXZLTKI-ZDSZPENHSA-N CCCCCCCCC(C)C1OC(=O)C(CO)NC(=O)C(NC(=O)C(CCC(=O)O)NC(=O)C1C)C(=O)c2c[nH]c3ccccc23
75 0.052631579 MNYZXJONCHAAJM-UHFFFAOYSA-N CCCCCC=CCC=CC=CC=CC(C(CCCC(=O)N)O)SCC(C(=O)NCC(=O)O)NC(=O)CCC(C(=O)O)N
76 0.052631579 IWXLDKCAJYYHTE-UHFFFAOYSA-N CCCCCC=CCC=CC=CC=CC(C(CCCC(=O)O)O)SCC(C(=O)NCC(=O)O)NC(=O)CCC(C(=O)N)N
77 0.052631579 YGUACRZELROOTA-UHFFFAOYSA-N CCCCCC=CCC=CC=CC=CC(C(CCCC(=O)O)O)SCC(C(=O)NCC(=O)N)NC(=O)CCC(C(=O)O)N
78 0.052631579 AHMNITOEWWEJHB-UHFFFAOYSA-N CCCC(=O)OCN(C(=O)C(C(CC)C)NC(=O)C1CCCCN1C)C(C(C)C)CC(c1scc(n1)C(=O)O)OC(=O)C
79 0.052631579 SPFYQVMGDJOBQD-OUKQBFOZSA-N CCCCCC(/C=C/C1C(SCC(C(=O)NCC(=O)N)NC(=O)CCC(C(=O)O)N)CC(=O)C1CCCCCCC(=O)O)O
80 0.052631579 PLDVPRAIEGCAGC-OUKQBFOZSA-N CCCCCC(/C=C/C1C(SCC(C(=O)NCC(=O)O)NC(=O)CCC(C(=O)N)N)CC(=O)C1CCCCCCC(=O)O)O
81 0.052631579 WDRXFLIRSZZDQL-OUKQBFOZSA-N CCCCCC(/C=C/C1C(SCC(C(=O)NCC(=O)O)NC(=O)CCC(C(=O)O)N)CC(=O)C1CCCCCCC(=O)N)O
82 0.052631579 DGGRNHQVXHXKLU-UHFFFAOYSA-N CC(N)C(=O)N1CCCC1C(=O)NCC(=O)N1CCCC1C(=O)NC(CO)C(=O)NC(CCCCN)C(=O)NC(CO)C(O)=O
83 0 SGTKEKDCCXJXDD-UHFFFAOYSA-N CCCCCC=CCC=CC=CC=CC(C(CCC#CO)O)SCC(C(=O)NCC(=O)O)NC(=O)CCC(C(=O)O)N
84 0 JLHDKRCXEDZXSR-UHFFFAOYSA-N CCCCCC=CCC=CC=CC=CC(C(CCCC(=O)O)O)SCC(C(=O)NC#CO)NC(=O)CCC(C(=O)O)N
85 0 BUUYWLZZGZACRR-UHFFFAOYSA-N CCCCCC=CCC=CC=CC=CC(C(CCCC(=O)O)O)SCC(C(=O)NCC(=O)O)NC#CCC(C(=O)O)N
86 0 PXXYOLIWFSWZNP-UHFFFAOYSA-P COC1=CC2=C3C(CC4=CC=C(O)C(OC5=CC6=C(CC[N+](C)(C)C6CC6=CC=C(OC3=C1O)C=C6)C=C5OC)=C4)[N+](C)(C)CC2
87 0 UGYIWLNWSAOAAA-UHFFFAOYSA-N CC(NC(=O)C(N)CC1=CNC2=CC=CC=C12)C(=O)NC(CC1=CNC2=CC=CC=C12)C(=O)NC(CC1=CC=CC=C1)C(N)=O
88 0 PSFLMIJCYBKJNO-UHFFFAOYSA-N COCCCN\C(=N/C)C1=CC=C(NC(=O)NC2=CC=C(NC(=O)NC3=CC=C(C=C3)C(\NCCCOC)=N\C)C=C2)C=C1
89 0 JCTSCWGDYSGVIV-UHFFFAOYSA-N NC(CO)C(=O)N1CCCC1C(=O)NCC(=O)NCC(=O)N1CCCC1C(=O)N1CCCC1C(=O)N1CCCC1C(O)=O
90 0 KFPOOGQTCBGOOX-UHFFFAOYSA-N CC(C)C(N)C(=O)NC(CCCN=C(N)N)C(=O)NC(C(C)O)C(=O)NC(C(C)C)C(=O)NC(CCC(O)=O)C(O)=O
91 0 WDZZZQHFPYCDBM-UHFFFAOYSA-N CC(C)C(N)C(=O)N1CCCC1C(=O)N1CCCC1C(=O)N1CCCC1C(=O)N1CCCC1C(=O)N1CCCC1C(O)=O
92 0 PXXYOLIWFSWZNP-UHFFFAOYSA-P COC1=CC2=C3C(CC4=CC=C(O)C(OC5=CC6=C(CC[N+](C)(C)C6CC6=CC=C(OC3=C1O)C=C6)C=C5OC)=C4)[N+](C)(C)CC2
