# Supplementary material for: Ion mobility collision cross-section atlas for known and unknown metabolite annotation in untargeted metabolomics
Source: Nat Commun. 2020 Aug 28;11:4334. doi: 10.1038/s41467-020-18171-8 (PMC7455731; doi:10.1038/s41467-020-18171-8)
Supplement: Supplementary file 8 — Supplementary Data 5 [file 41467_2020_18171_MOESM8_ESM.zip › 01_positive_mode/L0722/cfmid_pred_spec.msp]

Name: +ve in-silico MS/MS by CFM-ID for LNGMWZFHTXFDNM-UYVLXELHSA-N
ID: LNGMWZFHTXFDNM-UYVLXELHSA-N
Comment: Energy0
Num peaks: 18
45.0334912 2.172868927
73.02840582 6.602359467
153.0546206 1.783789359
163.0389705 2.292909986
179.0338851 2.511074737
179.0702706 2.813237116
181.0495352 3.267180189
207.0651853 2.842500948
209.0444498 5.148211368
211.0600999 2.058251945
225.0757499 3.988785803
227.0550145 4.390659997
235.0600999 4.622902026
237.0757499 1.896675156
253.0706646 8.87042911
263.0550145 4.739766299
281.0655792 11.19623501
299.0761439 10.05845466

Name: +ve in-silico MS/MS by CFM-ID for LNGMWZFHTXFDNM-UYVLXELHSA-N
ID: LNGMWZFHTXFDNM-UYVLXELHSA-N
Comment: Energy1
Num peaks: 26
45.0334912 2.62677317
55.01784114 1.412567505
68.99710569 1.520573172
73.02840582 7.321376268
87.00767038 3.679205318
139.0389705 1.420012887
153.0546206 1.60126549
155.0702706 1.268664866
163.0389705 5.69200998
165.0546206 4.033276624
179.0338851 3.665410432
179.0702706 2.38298155
181.0495352 3.577520456
183.0651853 2.050842108
193.0495352 1.787683635
207.0651853 3.148004335
209.0444498 6.100702831
211.0600999 2.479302543
225.0757499 1.574155993
227.0550145 2.7991307
235.0600999 5.33348284
237.0757499 2.647800399
253.0706646 3.701556728
263.0550145 4.034139972
281.0655792 4.044716505
299.0761439 1.168789559

Name: +ve in-silico MS/MS by CFM-ID for LNGMWZFHTXFDNM-UYVLXELHSA-N
ID: LNGMWZFHTXFDNM-UYVLXELHSA-N
Comment: Energy2
Num peaks: 23
43.01784114 0.8496251135
45.0334912 2.031075162
55.01784114 2.979431639
67.01784114 0.8460700831
69.0334912 1.110246531
72.99202031 1.327446248
73.02840582 2.745347688
77.00219107 1.019078991
83.04914126 2.25760472
97.02840582 1.433048399
121.0284058 1.07480715
123.0440559 2.268852293
137.0597059 1.801399761
139.0389705 2.097406217
151.0389705 12.98207217
153.0546206 16.18924836
155.0702706 3.000361439
163.0389705 2.160254128
179.0338851 10.03049831
179.0702706 2.379819489
181.0495352 5.216644842
209.0444498 3.648865179
211.0600999 0.8227003757

Name: +ve in-silico MS/MS by CFM-ID for KJXSIXMJHKAJOD-LSDHHAIUSA-N
ID: KJXSIXMJHKAJOD-LSDHHAIUSA-N
Comment: Energy0
Num peaks: 6
125.0233204 3.368827601
137.0233204 2.127699567
153.0182351 5.889352238
293.0655792 2.016035602
303.0499291 12.77641421
321.0604938 60.39347788

Name: +ve in-silico MS/MS by CFM-ID for KJXSIXMJHKAJOD-LSDHHAIUSA-N
ID: KJXSIXMJHKAJOD-LSDHHAIUSA-N
Comment: Energy1
Num peaks: 16
125.0233204 4.790116391
127.0389705 1.929032079
137.0233204 11.41229644
139.0389705 6.29824963
153.0182351 12.81788934
155.0338851 5.165124748
165.0182351 1.452919813
167.0338851 2.118336239
169.0495352 1.530732664
183.0287997 2.259198236
195.0287997 2.004049564
285.0393644 1.12738078
291.0499291 3.742465963
293.0655792 4.759481884
303.0499291 6.784773032
321.0604938 12.56314532

Name: +ve in-silico MS/MS by CFM-ID for KJXSIXMJHKAJOD-LSDHHAIUSA-N
ID: KJXSIXMJHKAJOD-LSDHHAIUSA-N
Comment: Energy2
Num peaks: 30
39.02292652 1.172949507
41.00219107 0.8418753773
65.00219107 1.152293737
67.01784114 1.703316589
69.0334912 3.132083607
81.0334912 3.16236519
83.01275576 0.8300725638
85.02840582 1.762354047
95.01275576 4.746596889
97.02840582 2.389297698
107.0127558 1.155907695
109.0284058 1.931194972
111.0440559 2.321875082
121.0284058 2.137988223
123.0440559 2.977129565
125.0233204 8.753241685
127.0389705 3.332950529
137.0233204 11.20881033
139.0389705 5.345845537
141.0546206 1.185151532
151.002585 1.467201416
151.0389705 0.8288193214
153.0182351 7.84515133
155.0338851 1.110987308
165.0182351 1.528064998
167.0338851 0.925767746
289.034279 0.9117728341
291.0499291 0.8257760678
293.0655792 2.006930643
303.0499291 1.53444064

Name: +ve in-silico MS/MS by CFM-ID for ZHPLPRUARZZBET-ARLHGKGLSA-N
ID: ZHPLPRUARZZBET-ARLHGKGLSA-N
Comment: Energy0
Num peaks: 6
109.0284058 1.818846962
141.0182351 2.734081347
169.0131497 4.598770061
293.0655792 2.360453107
303.0499291 12.1850637
321.0604938 56.42368445

Name: +ve in-silico MS/MS by CFM-ID for ZHPLPRUARZZBET-ARLHGKGLSA-N
ID: ZHPLPRUARZZBET-ARLHGKGLSA-N
Comment: Energy1
Num peaks: 24
79.01784114 0.9294785592
109.0284058 2.304788994
111.0440559 2.225732034
121.0284058 5.865410271
123.0440559 4.841375021
125.0233204 2.291395243
137.0233204 2.065764222
139.0389705 4.464554898
141.0182351 0.8256363192
151.002585 3.672327689
153.0182351 3.670784357
153.0546206 1.189335944
166.9974996 3.137740592
169.0131497 7.489238277
181.0131497 1.180428856
183.0287997 1.487614234
199.0237144 1.636633105
211.0237144 1.317190223
261.0393644 0.7759282335
289.034279 1.347439927
291.0499291 5.485852397
293.0655792 6.748074354
303.0499291 5.698315514
321.0604938 9.676317824

Name: +ve in-silico MS/MS by CFM-ID for ZHPLPRUARZZBET-ARLHGKGLSA-N
ID: ZHPLPRUARZZBET-ARLHGKGLSA-N
Comment: Energy2
Num peaks: 31
53.00219107 1.029237639
56.99710569 1.558359349
59.01275576 1.220340136
65.03857658 1.557403668
67.01784114 1.264759825
79.01784114 7.066324724
81.0334912 3.174963806
83.01275576 0.8903646413
95.01275576 1.766095532
97.02840582 0.8085003283
107.0127558 1.232251269
107.0491413 1.199369161
109.0284058 8.240351829
111.0076704 1.568760038
111.0440559 1.446805803
113.0233204 1.307429644
121.0284058 4.65912798
123.0440559 3.864589008
125.0233204 2.465174317
125.0597059 1.748845111
135.0076704 2.913630308
137.0233204 6.77858966
139.0389705 1.698559343
141.0182351 2.68413935
151.002585 2.657511444
153.0182351 1.295925954
166.9974996 1.075869522
261.0393644 1.375638867
263.0550145 1.615876144
293.0655792 1.452043362
303.0499291 1.787582293

Name: +ve in-silico MS/MS by CFM-ID for NOTGFIUVDGNKRI-UUOKFMHZSA-N
ID: NOTGFIUVDGNKRI-UUOKFMHZSA-N
Comment: Energy0
Num peaks: 9
96.96852159 1.755858655
98.98417166 2.463266587
110.0348882 4.576216755
110.9841717 1.854243403
127.0614373 42.37588184
241.0931313 5.301671947
321.0594618 3.449673371
322.0434774 5.613346265
339.0700265 13.51247652

Name: +ve in-silico MS/MS by CFM-ID for NOTGFIUVDGNKRI-UUOKFMHZSA-N
ID: NOTGFIUVDGNKRI-UUOKFMHZSA-N
Comment: Energy1
Num peaks: 9
82.03997355 4.393149076
96.96852159 2.016127639
98.98417166 3.397157996
100.0505382 5.742328858
109.0508726 6.994135499
110.0348882 17.81363433
127.0614373 37.31056137
241.0931313 1.332591497
322.0434774 1.390501951

Name: +ve in-silico MS/MS by CFM-ID for NOTGFIUVDGNKRI-UUOKFMHZSA-N
ID: NOTGFIUVDGNKRI-UUOKFMHZSA-N
Comment: Energy2
Num peaks: 20
43.01784114 1.067191409
43.02907452 2.708852286
53.01342445 7.128056442
55.02907452 6.595323624
57.04472458 3.641276321
67.02907452 1.120235994
68.02432348 0.8861354931
71.02398914 2.11174199
73.0396392 1.410569421
82.03997355 1.512412078
85.0396392 1.936362948
96.96852159 1.786710456
98.98417166 1.302010459
109.0508726 2.268846124
110.0348882 7.805225231
110.9841717 0.9452340302
125.0457872 1.542362519
127.0614373 31.81917238
153.0407018 1.557909783
155.0451185 1.135779525

Name: +ve in-silico MS/MS by CFM-ID for IOAGJFSRYOGIAF-UHFFFAOYSA-N
ID: IOAGJFSRYOGIAF-UHFFFAOYSA-N
Comment: Energy0
Num peaks: 7
229.0495352 4.368893894
257.0444498 3.038668988
273.0393644 2.743282478
275.0550145 18.49811347
285.0393644 4.40504
303.0499291 18.16974494
321.0604938 29.53482299

Name: +ve in-silico MS/MS by CFM-ID for IOAGJFSRYOGIAF-UHFFFAOYSA-N
ID: IOAGJFSRYOGIAF-UHFFFAOYSA-N
Comment: Energy1
Num peaks: 18
153.0182351 1.829641401
167.0338851 2.051166645
229.0495352 7.320654705
231.0651853 1.536462208
245.0444498 5.862180831
247.0600999 4.615966953
257.0444498 4.553174076
259.0600999 3.95675344
271.0237144 2.703656807
273.0393644 3.651292536
275.0550145 16.68785814
277.0706646 2.461080383
285.0393644 3.415362134
289.034279 1.176690027
291.0499291 2.211058008
293.0655792 2.252959319
303.0499291 9.013691471
321.0604938 4.998988434

Name: +ve in-silico MS/MS by CFM-ID for IOAGJFSRYOGIAF-UHFFFAOYSA-N
ID: IOAGJFSRYOGIAF-UHFFFAOYSA-N
Comment: Energy2
Num peaks: 31
95.01275576 0.7870397788
119.0127558 0.767894838
121.0284058 0.9992271994
135.0440559 1.149316996
137.0233204 1.193272661
149.0233204 0.9710167157
165.0182351 1.091574037
175.002585 1.563115826
177.0182351 2.41003166
179.0338851 2.663523014
191.0338851 1.125141413
199.002585 1.204902564
201.0182351 2.476962053
203.0338851 2.863110791
205.0495352 1.439957932
215.0338851 1.198117893
217.0495352 4.538563129
229.0495352 16.96083871
231.0651853 1.564259187
233.0444498 1.06717446
243.0287997 1.115416289
245.0444498 8.416949361
247.0600999 2.697091262
257.0444498 3.255704166
259.0237144 1.789083961
259.0600999 2.403377597
261.0393644 1.613257781
273.0393644 1.698299685
275.0550145 2.508432857
285.0393644 0.766816339
305.0291937 0.992291922

Name: +ve in-silico MS/MS by CFM-ID for GXYLOXCSJFJFKA-IOSLPCCCSA-N
ID: GXYLOXCSJFJFKA-IOSLPCCCSA-N
Comment: Energy0
Num peaks: 6
110.0348882 1.859906905
137.0457872 53.74178344
272.0699533 2.786938306
281.0702877 3.197950226
283.0495523 2.041182242
299.0808524 19.9687858

Name: +ve in-silico MS/MS by CFM-ID for GXYLOXCSJFJFKA-IOSLPCCCSA-N
ID: GXYLOXCSJFJFKA-IOSLPCCCSA-N
Comment: Energy1
Num peaks: 6
108.0192381 2.510385928
109.0508726 1.952555171
110.0348882 3.192851791
120.0192381 1.181692059
137.0457872 74.56783757
299.0808524 1.043152013

Name: +ve in-silico MS/MS by CFM-ID for GXYLOXCSJFJFKA-IOSLPCCCSA-N
ID: GXYLOXCSJFJFKA-IOSLPCCCSA-N
Comment: Energy2
Num peaks: 6
82.03997355 3.450501168
94.03997355 7.305143868
108.0192381 21.6926886
110.0348882 20.83508663
120.0192381 11.3420194
137.0457872 16.7159724

Name: +ve in-silico MS/MS by CFM-ID for LPVOGSWZCYNQGE-UHFFFAOYSA-N
ID: LPVOGSWZCYNQGE-UHFFFAOYSA-N
Comment: Energy0
Num peaks: 6
80.96409131 3.015191226
96.95900593 14.83816818
208.0869237 4.774168499
225.1134728 2.863009456
303.0546376 5.972228079
321.0652023 56.13219582

Name: +ve in-silico MS/MS by CFM-ID for LPVOGSWZCYNQGE-UHFFFAOYSA-N
ID: LPVOGSWZCYNQGE-UHFFFAOYSA-N
Comment: Energy1
Num peaks: 9
80.96409131 5.225559296
96.95900593 13.47388559
208.0869237 14.88449594
209.0821727 3.52699698
223.0978228 10.93606066
225.1134728 13.48357524
239.0927374 3.339446792
303.0546376 9.754076821
321.0652023 7.988917985

Name: +ve in-silico MS/MS by CFM-ID for LPVOGSWZCYNQGE-UHFFFAOYSA-N
ID: LPVOGSWZCYNQGE-UHFFFAOYSA-N
Comment: Energy2
Num peaks: 25
49.00727645 1.385926069
79.05422664 1.260665164
80.96409131 2.699447
96.95900593 30.05472724
98.974656 1.678441343
101.0385766 2.100671427
111.969905 2.790383289
113.985555 1.979234592
123.969905 1.433585707
136.9651539 1.536692602
138.980804 2.968666537
140.0494756 1.112996228
142.0651257 1.25522428
183.0916748 1.402542896
196.0869237 5.735670037
208.0869237 1.185462081
209.0821727 1.186637155
210.0661883 2.026719282
212.0818384 1.118409141
213.991703 1.222296465
276.0437386 5.687252444
277.0277542 2.319144205
290.0230032 2.750852954
292.0386532 1.98249145
294.0543033 2.202477908

Name: +ve in-silico MS/MS by CFM-ID for NLOPFVNXNMEEDI-UNLLLRGISA-N
ID: NLOPFVNXNMEEDI-UNLLLRGISA-N
Comment: Energy0
Num peaks: 6
105.0334912 23.67268778
123.0440559 26.09543356
159.0287997 2.932921895
177.0393644 8.642328026
281.0655792 13.75983802
299.0761439 10.35773061

Name: +ve in-silico MS/MS by CFM-ID for NLOPFVNXNMEEDI-UNLLLRGISA-N
ID: NLOPFVNXNMEEDI-UNLLLRGISA-N
Comment: Energy1
Num peaks: 6
105.0334912 42.66748291
123.0440559 21.94350568
159.0287997 3.984673403
177.0393644 6.417378059
263.0550145 1.789309719
281.0655792 4.124218895

Name: +ve in-silico MS/MS by CFM-ID for NLOPFVNXNMEEDI-UNLLLRGISA-N
ID: NLOPFVNXNMEEDI-UNLLLRGISA-N
Comment: Energy2
Num peaks: 28
39.02292652 0.6490457822
41.00219107 1.318545645
43.01784114 1.392319932
49.00727645 3.736554968
51.02292652 4.381824368
53.03857658 0.5974924367
59.01275576 2.291283863
63.02292652 3.318007481
68.99710569 0.7625652031
71.01275576 0.8075934873
79.05422664 4.679874211
84.99202031 0.9055984093
87.00767038 2.985191083
89.02332044 1.189812712
91.0389705 0.7351289444
103.002585 1.137380057
105.0182351 1.045324355
105.0334912 26.32880058
107.0491413 2.034887335
109.0647913 0.658194886
115.002585 1.644762342
117.0182351 2.356113618
119.0338851 0.6520611004
123.0440559 8.597461338
131.0338851 1.663896535
159.0287997 1.996102857
177.0393644 1.768200828
239.0550145 0.9598048413

Name: +ve in-silico MS/MS by CFM-ID for ITVFBZXHWIFZDX-UHFFFAOYSA-N
ID: ITVFBZXHWIFZDX-UHFFFAOYSA-N
Comment: Energy0
Num peaks: 15
73.02840582 6.32433326
75.04405588 1.547590223
164.0261533 7.395276296
191.0370524 3.852053363
219.031967 1.614191038
237.0425317 13.78315768
239.0581817 2.26118398
261.0425317 1.819067535
289.0374463 2.650955344
291.0530963 1.472921984
293.0687464 5.335592172
307.048011 10.25998968
309.063661 1.119272707
321.063661 9.787246991
339.0742257 10.82833589

Name: +ve in-silico MS/MS by CFM-ID for ITVFBZXHWIFZDX-UHFFFAOYSA-N
ID: ITVFBZXHWIFZDX-UHFFFAOYSA-N
Comment: Energy1
Num peaks: 25
71.01275576 1.294596926
73.02840582 5.523375795
75.04405588 2.358788783
83.01275576 1.01562086
101.0233204 3.46464867
164.0261533 6.520351899
176.0261533 1.507896448
191.0370524 15.65013534
193.0527024 4.733845611
219.031967 2.606859764
220.0159826 1.819193272
221.047617 1.066219626
222.0316326 1.185454165
233.0112315 1.563806513
233.047617 0.899752069
237.0425317 12.11825711
239.0581817 1.0133189
261.0425317 1.407086744
263.0581817 1.206150638
265.0374463 1.294733079
275.0581817 1.018014515
293.0687464 4.874335047
307.048011 1.528798628
321.063661 3.063629788
339.0742257 1.679250461

Name: +ve in-silico MS/MS by CFM-ID for ITVFBZXHWIFZDX-UHFFFAOYSA-N
ID: ITVFBZXHWIFZDX-UHFFFAOYSA-N
Comment: Energy2
Num peaks: 20
43.01784114 2.262435509
55.01784114 2.340354214
57.0334912 1.676249183
59.01275576 1.284859051
59.04914126 1.054325455
73.02840582 3.36766752
75.04405588 1.078385632
128.0494756 4.194331796
134.9996042 1.749790654
137.0152543 3.294749633
162.0105033 5.396624849
164.0261533 27.31321832
166.0418034 6.563652703
176.0261533 2.940110388
191.0370524 4.02686253
193.0527024 2.284125442
219.031967 1.120187171
233.047617 2.741447847
237.0425317 4.435410904
261.0425317 1.756982343

Name: +ve in-silico MS/MS by CFM-ID for KJXSIXMJHKAJOD-UHFFFAOYSA-N
ID: KJXSIXMJHKAJOD-UHFFFAOYSA-N
Comment: Energy0
Num peaks: 6
125.0233204 3.369045086
137.0233204 2.127822566
153.0182351 5.888540201
293.0655792 2.016167378
303.0499291 12.77727955
321.0604938 60.39896693

Name: +ve in-silico MS/MS by CFM-ID for KJXSIXMJHKAJOD-UHFFFAOYSA-N
ID: KJXSIXMJHKAJOD-UHFFFAOYSA-N
Comment: Energy1
Num peaks: 16
125.0233204 4.776746493
127.0389705 1.925030619
137.0233204 11.38998086
139.0389705 6.285392516
153.0182351 12.66199155
155.0338851 5.154198287
165.0182351 1.450067598
167.0338851 2.113821581
169.0495352 1.52732609
183.0287997 2.254272736
195.0287997 1.999635482
285.0393644 1.12555703
291.0499291 3.734733074
293.0655792 4.749663967
303.0499291 6.769444008
321.0604938 12.52253172

Name: +ve in-silico MS/MS by CFM-ID for KJXSIXMJHKAJOD-UHFFFAOYSA-N
ID: KJXSIXMJHKAJOD-UHFFFAOYSA-N
Comment: Energy2
Num peaks: 31
39.02292652 1.076085165
65.00219107 1.150937889
67.01784114 1.628138429
69.0334912 3.028468382
81.0334912 3.506808199
83.01275576 1.337009693
85.02840582 1.578493699
95.01275576 4.741011799
97.02840582 2.386486327
107.0127558 1.154547595
109.0284058 1.928922629
111.0076704 1.118915151
111.0440559 2.239522427
121.0284058 2.135472556
123.0440559 2.973626521
125.0233204 8.615601875
127.0389705 3.35539549
137.0233204 11.19541578
139.0389705 5.339414227
141.0546206 1.183666274
151.002585 1.465416467
151.0389705 0.82784409
153.0182351 7.187112539
155.0338851 1.109558576
165.0182351 1.526221552
167.0338851 0.9246587703
285.0393644 0.8150559614
289.034279 0.9106811713
291.0499291 0.824773892
293.0655792 2.004526127
303.0499291 1.532448552

Name: +ve in-silico MS/MS by CFM-ID for AILCSCQIQZTQJR-QPJJXVBHSA-N
ID: AILCSCQIQZTQJR-QPJJXVBHSA-N
Comment: Energy0
Num peaks: 18
43.01784114 1.207256441
61.02840582 3.632790312
105.0334912 4.78197253
117.0182351 1.211259076
129.0182351 1.190381081
133.0131497 1.430510377
147.0440559 8.190510855
157.0131497 2.903549362
159.0287997 2.708606516
165.0546206 2.702309035
175.0237144 7.724923751
193.034279 1.766112264
261.0393644 2.585072424
279.0499291 8.012890223
297.0604938 3.075464047
303.0499291 3.908360649
321.0604938 15.72927079
339.0710585 8.422034273

Name: +ve in-silico MS/MS by CFM-ID for AILCSCQIQZTQJR-QPJJXVBHSA-N
ID: AILCSCQIQZTQJR-QPJJXVBHSA-N
Comment: Energy1
Num peaks: 30
43.01784114 1.016700314
59.01275576 0.9202471153
61.02840582 2.014361698
105.0334912 8.0351967
107.0491413 2.578833135
117.0182351 2.989985414
119.0491413 3.742594793
129.0182351 3.603242941
129.0334912 2.339809067
131.0338851 1.144533148
133.0131497 2.33525157
147.0440559 9.889563881
149.0080643 0.9263677449
151.0237144 1.149234131
157.0131497 2.128630854
159.0287997 1.300560936
165.0546206 1.067322715
175.0237144 7.515177354
193.034279 2.10215174
221.0444498 1.35950899
233.0444498 2.245031712
261.0393644 1.618977023
275.0550145 0.9015887069
279.0499291 4.748642696
293.0655792 1.999694454
295.0812292 0.9103353841
297.0604938 1.752047581
303.0499291 2.496036404
321.0604938 4.731023876
339.0710585 1.295415502

Name: +ve in-silico MS/MS by CFM-ID for AILCSCQIQZTQJR-QPJJXVBHSA-N
ID: AILCSCQIQZTQJR-QPJJXVBHSA-N
Comment: Energy2
Num peaks: 31
25.00727645 0.9164808321
41.00219107 1.359945264
43.01784114 4.001843676
59.01275576 1.473911482
61.02840582 3.991309048
75.00767038 1.180148479
75.02292652 1.260149384
77.03857658 2.66784531
79.05422664 1.030699469
101.0233204 0.9589852528
105.0334912 9.472429956
107.0491413 1.777545986
115.002585 1.710447088
117.0182351 2.363921994
117.0334912 2.099769443
119.0338851 1.123586281
119.0491413 4.12718787
129.0182351 3.55758235
129.0334912 0.8623200317
130.9974996 2.764781193
133.0131497 6.307347718
146.9924142 0.9320050506
147.0440559 3.537558892
149.0080643 4.564796303
165.0546206 1.408621046
175.0237144 3.022087879
203.018629 0.8603457315
233.0444498 1.788058739
279.0499291 1.510650924
295.0812292 0.95040199
321.0604938 1.389815514

Name: +ve in-silico MS/MS by CFM-ID for QMPDRPFEVADAJA-UHFFFAOYSA-N
ID: QMPDRPFEVADAJA-UHFFFAOYSA-N
Comment: Energy0
Num peaks: 10
109.0284058 2.383914882
125.0233204 3.210673654
141.0182351 2.245382947
153.0182351 7.128903066
165.0182351 4.572577125
167.0338851 3.051383141
169.0495352 2.804366763
179.0338851 5.174039869
303.0499291 9.004713851
321.0604938 40.49146063

Name: +ve in-silico MS/MS by CFM-ID for QMPDRPFEVADAJA-UHFFFAOYSA-N
ID: QMPDRPFEVADAJA-UHFFFAOYSA-N
Comment: Energy1
Num peaks: 25
109.0284058 1.684476731
125.0233204 1.467755578
135.0076704 1.720201302
137.0233204 2.79766092
139.002585 3.392553429
139.0389705 1.686158948
141.0182351 4.844910089
143.0338851 2.808638979
151.002585 3.962167544
153.0182351 9.752730347
155.0338851 6.793351977
157.0495352 1.144881812
165.0182351 1.513346088
167.0338851 2.65178274
169.0495352 2.838044213
177.0182351 1.668084079
179.0338851 1.12757939
195.0287997 1.495025273
197.0444498 1.068611414
211.0237144 1.228656808
213.0393644 2.434596125
291.0499291 4.316324878
293.0655792 6.708305686
303.0499291 4.365525752
321.0604938 6.626787135

Name: +ve in-silico MS/MS by CFM-ID for QMPDRPFEVADAJA-UHFFFAOYSA-N
ID: QMPDRPFEVADAJA-UHFFFAOYSA-N
Comment: Energy2
Num peaks: 31
49.00727645 5.580369262
51.02292652 2.711300125
55.01784114 1.166136457
65.00219107 1.200694677
69.0334912 1.265733103
71.01275576 0.9282962559
79.01784114 1.686665552
81.0334912 1.152672889
95.01275576 4.276944098
97.02840582 2.851963788
107.0127558 6.649241903
109.0284058 7.328680896
115.075356 1.315119659
125.0233204 3.872754198
135.0076704 3.555347544
137.0233204 4.005892664
139.0389705 2.009842369
141.0546206 1.451821544
147.0076704 1.184621742
151.002585 2.837720652
153.0182351 2.466064066
165.0182351 2.041785784
167.0338851 2.183959962
169.0495352 0.821397409
203.0338851 1.404284397
235.0600999 1.008060398
259.0237144 0.8835246815
263.0550145 2.457884144
265.0706646 0.9603847031
293.0655792 1.056686124
303.0499291 2.882247156

Name: +ve in-silico MS/MS by CFM-ID for MWGNFQPTMQMACX-UHFFFAOYSA-N
ID: MWGNFQPTMQMACX-UHFFFAOYSA-N
Comment: Energy0
Num peaks: 10
109.0284058 2.345318754
125.0233204 3.123278185
141.0182351 4.576936141
153.0182351 6.984152338
165.0182351 4.454024781
167.0338851 2.982738211
169.0495352 2.71888536
179.0338851 4.560217515
303.0499291 9.804395349
321.0604938 39.26444165

Name: +ve in-silico MS/MS by CFM-ID for MWGNFQPTMQMACX-UHFFFAOYSA-N
ID: MWGNFQPTMQMACX-UHFFFAOYSA-N
Comment: Energy1
Num peaks: 22
109.0284058 1.96064863
125.0233204 1.670408899
135.0076704 2.15970109
137.0233204 3.202447777
139.0389705 1.941432946
141.0182351 1.53481786
151.002585 4.476239038
151.0389705 1.448431121
153.0182351 10.94413193
155.0338851 7.634173871
165.0182351 1.698876397
167.0338851 2.898111287
169.0495352 2.999620382
177.0182351 2.2933058
179.0338851 3.426751226
195.0287997 1.75456686
211.0237144 1.357055734
213.0393644 3.085110172
291.0499291 4.381070418
293.0655792 6.068559855
303.0499291 5.483313162
321.0604938 7.808445832

Name: +ve in-silico MS/MS by CFM-ID for MWGNFQPTMQMACX-UHFFFAOYSA-N
ID: MWGNFQPTMQMACX-UHFFFAOYSA-N
Comment: Energy2
Num peaks: 31
39.02292652 1.03285162
49.00727645 1.231595142
51.02292652 1.748491983
55.01784114 1.161646207
65.00219107 1.999229222
67.01784114 0.8878697179
71.01275576 0.8833669737
79.01784114 0.8902151715
81.0334912 1.083375005
92.99710569 2.745157775
95.01275576 2.871716765
97.02840582 3.249050221
107.0127558 9.740249928
109.0284058 9.020552225
111.0076704 1.273367775
111.0440559 0.9974857823
115.075356 1.364620324
125.0233204 3.137673155
135.0076704 2.80630784
137.0233204 5.046992643
139.0389705 2.211627367
147.0076704 1.545607202
151.002585 2.901375401
153.0182351 3.250144464
165.0182351 2.098347267
167.0338851 1.585124652
191.0338851 1.093046715
263.0550145 1.76752589
265.0706646 1.014855858
293.0655792 1.149719008
303.0499291 3.566728903

Name: +ve in-silico MS/MS by CFM-ID for GGCODSSJCPJAAS-UHFFFAOYSA-N
ID: GGCODSSJCPJAAS-UHFFFAOYSA-N
Comment: Energy0
Num peaks: 10
125.0233204 3.197007647
141.0182351 3.269765181
149.0233204 4.09036643
151.0389705 2.204587313
153.0546206 2.689962611
169.0131497 6.714064625
195.0287997 5.480998729
293.0655792 1.765494776
303.0499291 9.693110242
321.0604938 41.69097782

Name: +ve in-silico MS/MS by CFM-ID for GGCODSSJCPJAAS-UHFFFAOYSA-N
ID: GGCODSSJCPJAAS-UHFFFAOYSA-N
Comment: Energy1
Num peaks: 25
97.02840582 1.125353298
125.0233204 6.082897053
127.0389705 2.349782611
137.0233204 3.832419789
139.0389705 7.003016461
141.0182351 1.38647004
151.002585 2.117095997
151.0389705 1.664447586
153.0182351 2.906738064
153.0546206 2.628828841
155.0338851 1.831826287
166.9974996 2.733825595
169.0131497 7.046242229
179.0338851 2.150061747
181.0495352 1.145484008
183.0287997 1.233277454
193.0131497 1.795848419
195.0287997 2.121139563
197.0444498 2.551264912
289.034279 1.144758301
291.0499291 4.584574951
293.0655792 7.265476404
303.0499291 4.732005338
305.0291937 1.108858902
321.0604938 8.044047607

Name: +ve in-silico MS/MS by CFM-ID for GGCODSSJCPJAAS-UHFFFAOYSA-N
ID: GGCODSSJCPJAAS-UHFFFAOYSA-N
Comment: Energy2
Num peaks: 31
39.02292652 1.300554985
49.00727645 6.041169777
53.00219107 1.165389405
65.00219107 1.461419
80.99710569 2.418813438
92.99710569 2.261867042
93.0334912 2.843171064
95.04914126 2.247956853
108.9920203 1.407749096
109.0284058 1.749643954
121.0284058 2.090103735
123.0440559 1.239798063
125.0233204 2.27239464
131.0127558 2.164602184
137.0233204 2.699102254
139.002585 1.27179503
139.0389705 1.338587856
141.0182351 2.798406422
149.0233204 2.125416521
151.002585 3.235352572
151.0389705 1.718659991
153.0182351 3.511779171
155.0338851 1.659306439
157.0859207 1.340418312
169.0131497 1.927659558
177.0182351 1.219099045
179.0338851 1.113312759
263.0550145 1.350974815
291.0499291 1.080758088
293.0655792 1.664717876
303.0499291 3.430145472

Name: +ve in-silico MS/MS by CFM-ID for STLNAIKDTGDVMZ-UHFFFAOYSA-N
ID: STLNAIKDTGDVMZ-UHFFFAOYSA-N
Comment: Energy0
Num peaks: 10
125.0233204 3.051911258
141.0182351 2.99849861
149.0233204 4.102822324
151.0389705 2.158150309
153.0546206 2.698192959
169.0131497 6.823587851
195.0287997 5.125112364
293.0655792 1.700690901
303.0499291 10.17149718
321.0604938 41.94662825

Name: +ve in-silico MS/MS by CFM-ID for STLNAIKDTGDVMZ-UHFFFAOYSA-N
ID: STLNAIKDTGDVMZ-UHFFFAOYSA-N
Comment: Energy1
Num peaks: 24
97.02840582 1.166224618
125.0233204 5.443549165
127.0389705 2.450353803
137.0233204 3.924125516
139.0389705 7.927892275
141.0182351 1.531954886
151.002585 2.784525367
151.0389705 1.318100021
153.0182351 2.402031266
153.0546206 2.704874659
155.0338851 1.116158081
166.9974996 2.897896434
169.0131497 7.319303657
179.0338851 1.503603298
181.0131497 1.149704528
183.0287997 1.192390926
193.0131497 1.802831304
195.0287997 2.182392531
197.0444498 2.776590744
289.034279 1.164121007
291.0499291 4.860987889
293.0655792 7.601162691
303.0499291 5.2931572
321.0604938 8.214840395

Name: +ve in-silico MS/MS by CFM-ID for STLNAIKDTGDVMZ-UHFFFAOYSA-N
ID: STLNAIKDTGDVMZ-UHFFFAOYSA-N
Comment: Energy2
Num peaks: 31
39.02292652 3.443128103
49.00727645 6.144413499
65.00219107 0.9908893187
67.01784114 1.71932096
92.99710569 2.236620487
93.0334912 3.298270253
95.04914126 1.204409937
96.99202031 1.113979815
109.0284058 1.209898739
111.0076704 3.278913127
113.0233204 0.9773750866
121.0284058 2.148809944
123.0440559 1.113586414
125.0233204 1.489458822
131.0127558 2.333753278
137.0233204 3.043436276
137.0597059 1.042139564
139.0389705 1.625982836
141.0182351 2.953249421
149.0233204 3.633786112
151.002585 3.675131836
151.0389705 1.029256625
153.0182351 3.082079507
155.0338851 1.656086665
166.9974996 1.002789289
169.0131497 2.714982431
177.0182351 1.408558186
179.0338851 0.9795192746
219.0287997 2.057090185
293.0655792 1.741775756
303.0499291 3.509832578

Name: +ve in-silico MS/MS by CFM-ID for NLOPFVNXNMEEDI-UHFFFAOYSA-N
ID: NLOPFVNXNMEEDI-UHFFFAOYSA-N
Comment: Energy0
Num peaks: 6
105.0334912 23.67268778
123.0440559 26.09543356
159.0287997 2.932921895
177.0393644 8.642328026
281.0655792 13.75983802
299.0761439 10.35773061

Name: +ve in-silico MS/MS by CFM-ID for NLOPFVNXNMEEDI-UHFFFAOYSA-N
ID: NLOPFVNXNMEEDI-UHFFFAOYSA-N
Comment: Energy1
Num peaks: 6
105.0334912 42.66748291
123.0440559 21.94350568
159.0287997 3.984673403
177.0393644 6.417378059
263.0550145 1.789309719
281.0655792 4.124218895

Name: +ve in-silico MS/MS by CFM-ID for NLOPFVNXNMEEDI-UHFFFAOYSA-N
ID: NLOPFVNXNMEEDI-UHFFFAOYSA-N
Comment: Energy2
Num peaks: 28
39.02292652 0.6490457822
41.00219107 1.318545645
43.01784114 1.392319932
49.00727645 3.736554968
51.02292652 4.381824368
53.03857658 0.5974924367
59.01275576 2.291283863
63.02292652 3.318007481
68.99710569 0.7625652031
71.01275576 0.8075934873
79.05422664 4.679874211
84.99202031 0.9055984093
87.00767038 2.985191083
89.02332044 1.189812712
91.0389705 0.7351289444
103.002585 1.137380057
105.0182351 1.045324355
105.0334912 26.32880058
107.0491413 2.034887335
109.0647913 0.658194886
115.002585 1.644762342
117.0182351 2.356113618
119.0338851 0.6520611004
123.0440559 8.597461338
131.0338851 1.663896535
159.0287997 1.996102857
177.0393644 1.768200828
239.0550145 0.9598048413

Name: +ve in-silico MS/MS by CFM-ID for UIPTYLRCBOLFPY-UHFFFAOYSA-N
ID: UIPTYLRCBOLFPY-UHFFFAOYSA-N
Comment: Energy0
Num peaks: 6
127.0389705 2.826180509
139.0389705 7.951513209
153.0182351 7.494241871
167.0338851 3.576378475
303.0499291 12.98645931
321.0604938 46.45638769

Name: +ve in-silico MS/MS by CFM-ID for UIPTYLRCBOLFPY-UHFFFAOYSA-N
ID: UIPTYLRCBOLFPY-UHFFFAOYSA-N
Comment: Energy1
Num peaks: 12
125.0233204 4.061602654
127.0389705 2.615349413
137.0233204 3.395082747
139.0389705 16.85776496
153.0182351 18.11402392
155.0338851 2.878396581
167.0338851 4.906664893
177.0182351 4.426703418
181.0131497 5.904363964
195.0287997 5.965790391
303.0499291 4.669086362
321.0604938 6.528118141

Name: +ve in-silico MS/MS by CFM-ID for UIPTYLRCBOLFPY-UHFFFAOYSA-N
ID: UIPTYLRCBOLFPY-UHFFFAOYSA-N
Comment: Energy2
Num peaks: 23
41.00219107 2.480043046
65.00219107 1.779432917
67.01784114 1.633678741
81.0334912 3.190721388
83.01275576 2.746108326
83.04914126 1.853874822
85.02840582 2.655107665
97.02840582 1.295965033
107.0127558 2.06277584
109.0284058 4.083553284
111.0440559 5.673521397
121.0284058 2.044871562
123.0440559 1.392089126
125.0233204 5.989530419
127.0389705 4.421590058
137.0233204 5.79621688
139.0389705 11.04645078
147.0076704 1.661215544
149.0233204 1.601996681
151.0389705 1.391617739
153.0182351 12.24008915
163.002585 1.822207576
167.0338851 1.993248797

Name: +ve in-silico MS/MS by CFM-ID for MDSLOOQRBJIHEW-UHFFFAOYSA-N
ID: MDSLOOQRBJIHEW-UHFFFAOYSA-N
Comment: Energy0
Num peaks: 6
141.0182351 2.87115678
153.0182351 1.371379595
169.0131497 4.78838884
169.0495352 1.512583668
303.0499291 11.85038247
321.0604938 60.28268065

Name: +ve in-silico MS/MS by CFM-ID for MDSLOOQRBJIHEW-UHFFFAOYSA-N
ID: MDSLOOQRBJIHEW-UHFFFAOYSA-N
Comment: Energy1
Num peaks: 21
111.0440559 2.198248754
123.0440559 6.667241668
125.0233204 2.425858219
125.0597059 0.9092543182
137.0233204 2.631198889
139.0389705 6.11769912
141.0182351 1.021919072
151.002585 4.990561428
151.0389705 0.9086129466
153.0182351 4.187568035
153.0546206 1.609910761
166.9974996 3.551378483
169.0131497 8.944408163
181.0495352 0.9128227677
183.0287997 1.199027387
211.0237144 1.260085128
289.034279 1.008686283
291.0499291 4.397266924
293.0655792 5.49418351
303.0499291 6.663191585
321.0604938 13.18578368

Name: +ve in-silico MS/MS by CFM-ID for MDSLOOQRBJIHEW-UHFFFAOYSA-N
ID: MDSLOOQRBJIHEW-UHFFFAOYSA-N
Comment: Energy2
Num peaks: 31
39.02292652 1.995197156
65.00219107 1.105639781
67.01784114 2.300549925
81.0334912 1.864167715
83.01275576 2.736362455
92.99710569 1.862750904
95.01275576 2.084332861
96.99202031 1.430297457
99.00767038 1.561027756
107.0491413 2.673418218
111.0076704 2.640062292
111.0440559 3.371878473
113.0233204 1.729247984
121.0284058 0.9476118995
123.0440559 5.706358042
125.0233204 4.671904616
125.0597059 1.754722165
137.0233204 6.62431746
139.0389705 2.164033901
141.0182351 4.849861273
151.002585 4.224705588
153.0182351 2.448257463
166.9974996 1.66450733
169.0131497 1.014681226
179.0338851 1.007218837
221.0444498 1.302615787
251.0550145 1.183482964
263.0550145 1.126097485
277.034279 0.9975831866
293.0655792 1.098162064
303.0499291 1.273918028

Name: +ve in-silico MS/MS by CFM-ID for TZZPHNVBOQYKKN-UHFFFAOYSA-N
ID: TZZPHNVBOQYKKN-UHFFFAOYSA-N
Comment: Energy0
Num peaks: 6
123.0440559 7.504963854
141.0182351 9.576010404
151.0389705 3.354308424
169.0131497 6.374086327
303.0499291 12.22912558
321.0604938 41.38806153

Name: +ve in-silico MS/MS by CFM-ID for TZZPHNVBOQYKKN-UHFFFAOYSA-N
ID: TZZPHNVBOQYKKN-UHFFFAOYSA-N
Comment: Energy1
Num peaks: 16
123.0440559 18.30739078
125.0597059 2.440424925
133.0284058 1.718967255
141.0182351 4.72170909
143.0338851 2.26040601
151.002585 3.065486343
151.0389705 4.844928497
161.0233204 3.71245794
169.0131497 13.39960306
171.0287997 2.646613715
179.0338851 4.939159594
197.0080643 4.417243788
291.0499291 1.706182814
293.0655792 1.762910391
303.0499291 4.678433927
321.0604938 6.301076324

Name: +ve in-silico MS/MS by CFM-ID for TZZPHNVBOQYKKN-UHFFFAOYSA-N
ID: TZZPHNVBOQYKKN-UHFFFAOYSA-N
Comment: Energy2
Num peaks: 26
39.02292652 1.63624396
41.00219107 1.715511597
81.0334912 4.423701117
83.01275576 3.530702253
85.02840582 2.254268163
96.99202031 1.229244318
99.00767038 2.775209541
107.0127558 1.158017657
107.0491413 1.717934821
108.9920203 1.302335814
111.0076704 4.802466869
113.0233204 5.00113926
123.0440559 18.30045062
125.0233204 1.487107139
125.0597059 1.689183224
133.0284058 2.252867746
135.0440559 1.111616164
139.002585 2.0274983
141.0182351 6.561584736
143.0338851 1.085917884
149.0233204 1.130255358
151.002585 3.499202179
151.0389705 2.956774265
153.0182351 1.839217901
166.9974996 0.9020660999
169.0131497 3.69840687

Name: +ve in-silico MS/MS by CFM-ID for IIPVJDAAUMEGLR-UHFFFAOYSA-N
ID: IIPVJDAAUMEGLR-UHFFFAOYSA-N
Comment: Energy0
Num peaks: 9
55.05422664 3.193425002
57.06987671 4.184667322
59.08552677 1.569190462
73.06479133 12.02300027
221.0808353 2.25942252
223.0964854 4.471947769
265.0012647 4.312896557
303.0533002 8.250901271
321.0638649 40.49200613

Name: +ve in-silico MS/MS by CFM-ID for IIPVJDAAUMEGLR-UHFFFAOYSA-N
ID: IIPVJDAAUMEGLR-UHFFFAOYSA-N
Comment: Energy1
Num peaks: 31
39.02292652 0.8396434119
41.03857658 1.378811865
55.05422664 1.009220342
57.06987671 2.282872258
69.06987671 1.517665939
73.06479133 1.101791396
80.96409131 2.657905112
110.974656 0.9415803694
137.0233204 1.056881392
139.0389705 2.625737906
147.0110415 1.049014967
165.0216062 1.968696464
167.0338851 2.021063298
167.0372563 1.207047168
183.0651853 2.583184696
211.0964854 1.088740552
221.0808353 0.8650265985
223.0964854 6.447162073
225.0757499 0.9143502836
239.0914 1.266552064
241.1070501 7.077979205
244.9750499 1.398070362
246.9907 6.497655329
261.00635 0.9795322944
262.9856146 2.745640721
263.0220001 0.9223408917
265.0012647 6.260279446
285.0427356 2.170890536
291.0533002 1.091226551
303.0533002 6.95715596
321.0638649 4.821019093

Name: +ve in-silico MS/MS by CFM-ID for IIPVJDAAUMEGLR-UHFFFAOYSA-N
ID: IIPVJDAAUMEGLR-UHFFFAOYSA-N
Comment: Energy2
Num peaks: 31
15.02292652 1.25546464
27.02292652 1.126252615
39.02292652 1.225661199
41.03857658 2.609698198
43.05422664 1.322353589
55.05422664 13.17583333
57.0334912 3.299424047
57.06987671 7.886565882
59.04914126 1.057256743
59.08552677 2.324940681
65.03857658 1.199265328
67.05422664 0.9815108253
73.06479133 9.322094311
79.01784114 0.9003281306
81.0334912 1.2175034
83.04914126 1.08203221
85.06479133 2.395271225
110.974656 0.982992488
120.9590059 1.733223602
122.974656 0.9042957787
124.9903061 1.240145535
125.0233204 0.8857496074
137.0233204 1.885828108
153.0182351 4.012852008
155.0338851 2.283962415
160.9903061 0.9730422392
165.0182351 1.010210251
167.0338851 2.481898277
205.0165208 2.02487456
207.0321709 1.195932224
303.0533002 0.9865258399

Name: +ve in-silico MS/MS by CFM-ID for GNYHEAJPVWBYJD-UHFFFAOYSA-N
ID: GNYHEAJPVWBYJD-UHFFFAOYSA-N
Comment: Energy0
Num peaks: 14
80.96409131 2.165952197
98.974656 0.9328364257
151.0059561 1.038691964
163.0059561 0.9025018727
169.0165208 14.60005599
169.0495352 0.8896673367
183.0651853 1.193968105
191.0702706 1.37157944
209.0808353 1.544408217
223.0964854 1.206444326
285.0427356 2.416994744
289.0376502 1.160641425
303.0533002 28.39738114
321.0638649 22.4640617

Name: +ve in-silico MS/MS by CFM-ID for GNYHEAJPVWBYJD-UHFFFAOYSA-N
ID: GNYHEAJPVWBYJD-UHFFFAOYSA-N
Comment: Energy1
Num peaks: 31
41.03857658 1.524598647
80.96409131 1.755423889
94.97974138 0.70815505
110.974656 1.54449234
123.0440559 1.978918357
136.9903061 1.488469469
139.0059561 1.376308003
147.0440559 1.290580111
149.0597059 1.549545337
151.0059561 1.354423292
151.0389705 2.128657615
151.075356 1.056996985
153.0216062 1.444527848
153.0546206 1.882567464
163.0059561 1.033975585
165.0546206 1.466702897
167.0338851 0.7630407969
167.0702706 2.176603315
169.0165208 5.319478685
169.0495352 2.084768855
183.0651853 0.7860690056
191.0702706 2.700945407
205.0859207 1.557262255
209.0808353 2.661454347
223.0964854 4.746190163
241.1070501 1.363375019
271.0270855 0.9388357141
285.0427356 5.688035998
289.0376502 0.7903594563
303.0533002 14.41644311
321.0638649 5.716576252

Name: +ve in-silico MS/MS by CFM-ID for GNYHEAJPVWBYJD-UHFFFAOYSA-N
ID: GNYHEAJPVWBYJD-UHFFFAOYSA-N
Comment: Energy2
Num peaks: 31
39.02292652 1.553257733
41.00219107 2.310128095
41.03857658 3.780253215
43.01784114 0.9863679289
55.05422664 1.21926759
57.0334912 1.742317323
67.01784114 3.357174603
69.0334912 1.543397409
80.96409131 0.6912426519
127.0389705 0.7588257654
135.0440559 0.6952800355
139.0389705 1.646981718
149.0233204 1.392056419
149.0597059 0.9145806589
151.0389705 6.667457707
153.0546206 3.877558754
163.0389705 3.675327306
165.0546206 9.773625797
167.0338851 1.550183311
167.0702706 7.186921102
169.0495352 6.444335811
169.0859207 1.178512726
177.0546206 1.234947633
181.0495352 2.211426266
183.0651853 3.246806668
185.0808353 1.587222729
189.0546206 1.521954974
191.0702706 3.546230593
193.0859207 1.400667145
195.0651853 0.6575164097
205.0495352 0.6792152754

Name: +ve in-silico MS/MS by CFM-ID for RASZMIVFWOXGBY-UHFFFAOYSA-N
ID: RASZMIVFWOXGBY-UHFFFAOYSA-N
Comment: Energy0
Num peaks: 14
69.0334912 1.701533601
71.04914126 1.045322142
73.06479133 1.081472433
89.05970595 11.34160666
123.0440559 1.111469988
221.0808353 2.103492174
223.0964854 3.901108031
249.00635 1.82567113
261.00635 1.017003614
263.0220001 1.646124723
289.0376502 2.843858784
291.0533002 0.9862286476
303.0533002 13.18622919
321.0638649 37.06995733

Name: +ve in-silico MS/MS by CFM-ID for RASZMIVFWOXGBY-UHFFFAOYSA-N
ID: RASZMIVFWOXGBY-UHFFFAOYSA-N
Comment: Energy1
Num peaks: 31
55.01784114 0.8603940639
57.0334912 1.933130845
59.04914126 1.958796063
73.06479133 1.037244807
80.96409131 2.229469669
123.0440559 2.216435975
135.0440559 1.170012812
151.0389705 1.388887557
153.0546206 1.007290256
163.0059561 1.140337372
165.0546206 0.86173367
167.0702706 1.440847913
205.0859207 1.414551459
209.0808353 0.9923341915
215.0008707 1.408388065
221.0808353 0.8250899297
223.0964854 11.23044485
229.0165208 0.8777870242
230.9957854 4.79628518
231.0321709 0.9996877804
233.0114354 3.389502831
239.0914 0.810062007
241.1070501 4.948446744
245.0114354 1.007848422
246.9907 2.520712055
249.00635 3.553148918
263.0220001 0.9671489231
285.0427356 3.396369199
289.0376502 0.9069495295
303.0533002 8.382101535
321.0638649 3.995984792

Name: +ve in-silico MS/MS by CFM-ID for RASZMIVFWOXGBY-UHFFFAOYSA-N
ID: RASZMIVFWOXGBY-UHFFFAOYSA-N
Comment: Energy2
Num peaks: 31
15.02292652 0.8422659524
55.05422664 1.281338207
57.0334912 1.760987658
57.06987671 1.047122466
69.0334912 3.413021485
71.04914126 4.597979231
73.02840582 1.185224831
73.06479133 2.270625332
87.04405588 1.09442069
89.05970595 2.470517587
110.974656 1.036070635
120.9590059 10.17715306
122.974656 4.676351413
123.0440559 1.180308746
124.9903061 5.777646266
139.0389705 11.53319929
141.0546206 2.891452772
151.0389705 3.125845088
163.0389705 1.568711058
165.0546206 3.433151683
167.0702706 1.149889795
216.9801353 0.8511701139
230.9957854 1.500554458
233.0114354 1.269695963
246.9907 1.437492262
247.0270855 0.9294693092
249.00635 2.270605463
261.00635 0.8715109385
263.0220001 0.7335951606
265.0376502 0.8646505324
291.0533002 0.7777294225

Name: +ve in-silico MS/MS by CFM-ID for ZNBDQMJXQLCTLQ-UHFFFAOYSA-N
ID: ZNBDQMJXQLCTLQ-UHFFFAOYSA-N
Comment: Energy0
Num peaks: 7
109.0284058 1.794313166
141.0182351 2.758632591
169.0131497 4.610881078
291.0499291 1.481430943
293.0655792 2.032749059
303.0499291 11.297525
321.0604938 57.1985038

Name: +ve in-silico MS/MS by CFM-ID for ZNBDQMJXQLCTLQ-UHFFFAOYSA-N
ID: ZNBDQMJXQLCTLQ-UHFFFAOYSA-N
Comment: Energy1
Num peaks: 27
79.01784114 0.8278277652
95.04914126 0.8659558522
109.0284058 2.095162739
111.0440559 2.244016024
121.0284058 5.993776663
123.0440559 4.843396832
125.0233204 2.113180843
137.0233204 1.975183969
139.0389705 4.46619928
141.0182351 0.9180964936
151.002585 4.206942799
151.0389705 0.6846125515
153.0182351 3.538498081
153.0546206 1.19546741
166.9974996 3.129576325
169.0131497 7.3768528
181.0131497 1.008344578
183.0287997 1.240646668
199.0237144 1.569958483
211.0237144 1.191444486
261.0393644 0.8154475694
263.0550145 0.7505642916
289.034279 1.238495277
291.0499291 4.994241858
293.0655792 6.329003545
303.0499291 5.139751435
321.0604938 9.750395073

Name: +ve in-silico MS/MS by CFM-ID for ZNBDQMJXQLCTLQ-UHFFFAOYSA-N
ID: ZNBDQMJXQLCTLQ-UHFFFAOYSA-N
Comment: Energy2
Num peaks: 31
39.02292652 2.938991471
65.00219107 1.178692649
65.03857658 2.397744163
67.01784114 1.635395951
79.01784114 2.712933115
81.0334912 1.214728748
83.01275576 1.812070141
92.99710569 1.234761205
95.01275576 1.1924923
95.04914126 2.105688847
96.99202031 1.220775084
99.00767038 1.316410814
107.0491413 1.926216686
109.0284058 3.536652733
111.0076704 1.676008442
113.0233204 1.437266983
121.0284058 5.053774993
123.0440559 2.746985336
125.0233204 3.136440876
135.0076704 1.624347192
137.0233204 3.528911167
141.0182351 4.294065921
151.002585 3.573022895
153.0182351 1.998756599
166.9974996 1.66191425
219.0287997 1.74326656
247.0237144 1.137776533
251.0550145 1.080895218
261.0393644 1.282634879
263.0550145 1.736003202
303.0499291 1.919754238

Name: +ve in-silico MS/MS by CFM-ID for LBZQUFVTMKJSPS-UHFFFAOYSA-N
ID: LBZQUFVTMKJSPS-UHFFFAOYSA-N
Comment: Energy0
Num peaks: 8
123.0440559 7.000558731
141.0182351 9.072716956
143.0338851 2.371728218
151.0389705 3.110948267
169.0131497 6.039568042
293.0655792 2.667498992
303.0499291 11.55401928
321.0604938 38.4926584

Name: +ve in-silico MS/MS by CFM-ID for LBZQUFVTMKJSPS-UHFFFAOYSA-N
ID: LBZQUFVTMKJSPS-UHFFFAOYSA-N
Comment: Energy1
Num peaks: 24
93.0334912 2.181731997
95.04914126 3.719191838
109.0284058 2.989989856
121.0284058 1.58843768
123.0440559 12.31711306
125.0597059 1.516693121
133.0284058 1.174054549
141.0182351 4.149438523
143.0338851 1.978678753
151.002585 2.607038057
151.0389705 4.349109313
153.0182351 1.232713769
161.0233204 2.758088495
166.9974996 1.050549675
169.0131497 11.73389953
171.0287997 2.340591334
178.9974996 0.927187969
179.0338851 3.781198874
197.0080643 3.920676832
211.0237144 0.9292676115
291.0499291 2.1420955
293.0655792 2.335129517
303.0499291 4.002658667
321.0604938 5.197703805

Name: +ve in-silico MS/MS by CFM-ID for LBZQUFVTMKJSPS-UHFFFAOYSA-N
ID: LBZQUFVTMKJSPS-UHFFFAOYSA-N
Comment: Energy2
Num peaks: 31
41.00219107 1.141235055
49.00727645 1.271137218
51.02292652 1.642962188
65.03857658 4.60806626
67.05422664 1.551266763
81.0334912 1.01665454
83.01275576 2.747544007
91.01784114 1.698536451
93.0334912 3.965973549
95.04914126 3.778917865
96.99202031 1.091739204
99.00767038 2.628575377
105.0334912 1.287647552
107.0491413 1.225885823
108.9920203 1.089014066
109.0284058 2.118392408
111.0076704 5.090332443
113.0233204 4.267417026
121.0284058 2.307543412
123.0440559 8.064697611
125.0233204 1.139129336
133.0284058 1.204825723
139.002585 1.574476201
141.0182351 5.364908917
147.0076704 1.292056409
151.002585 2.512112398
151.0389705 1.170531518
153.0182351 1.404314655
169.0131497 3.201547311
293.0655792 1.106655382
303.0499291 1.588164494

Name: +ve in-silico MS/MS by CFM-ID for IZUZTNBKJDCKAA-UHFFFAOYSA-N
ID: IZUZTNBKJDCKAA-UHFFFAOYSA-N
Comment: Energy0
Num peaks: 6
125.0233204 3.181002193
153.0182351 5.611225466
195.0287997 2.446415859
293.0655792 2.085439133
303.0499291 12.8951705
321.0604938 56.62651769

Name: +ve in-silico MS/MS by CFM-ID for IZUZTNBKJDCKAA-UHFFFAOYSA-N
ID: IZUZTNBKJDCKAA-UHFFFAOYSA-N
Comment: Energy1
Num peaks: 17
125.0233204 2.284221683
127.0389705 1.985304484
135.0076704 2.527032922
137.0233204 10.61337883
139.0389705 5.842450028
141.0546206 1.018319924
153.0182351 12.13742985
155.0338851 5.038760004
165.0182351 1.398447561
167.0338851 2.129286359
169.0495352 1.19913264
183.0287997 2.17040417
195.0287997 4.744449947
291.0499291 3.927550794
293.0655792 4.866241807
303.0499291 7.082602341
321.0604938 11.39609411

Name: +ve in-silico MS/MS by CFM-ID for IZUZTNBKJDCKAA-UHFFFAOYSA-N
ID: IZUZTNBKJDCKAA-UHFFFAOYSA-N
Comment: Energy2
Num peaks: 31
49.00727645 1.052050091
65.00219107 0.9001061623
67.01784114 1.670057748
69.0334912 2.445370574
77.00219107 9.139145089
79.01784114 10.35239026
81.0334912 2.830631631
83.01275576 1.295980401
85.02840582 0.9550159154
92.99710569 2.843919844
95.01275576 3.270435976
97.02840582 1.052578739
107.0127558 0.7144688569
109.0284058 0.7200332983
111.0440559 1.174731118
113.0597059 1.12288315
121.0284058 1.192066277
123.0440559 1.688993566
125.0233204 2.392587482
127.0389705 2.322997682
135.0076704 4.159703932
137.0233204 5.757261872
139.0389705 2.35715503
153.0182351 7.900089022
165.0182351 1.283592559
167.0338851 0.8387373101
179.0338851 1.585379956
261.0393644 0.774116188
263.0550145 0.8541387515
293.0655792 1.61772984
303.0499291 1.475558206

Name: +ve in-silico MS/MS by CFM-ID for UCZZLQSEYFARBI-UHFFFAOYSA-N
ID: UCZZLQSEYFARBI-UHFFFAOYSA-N
Comment: Energy0
Num peaks: 7
127.0389705 2.737206221
139.0389705 7.582689223
153.0182351 7.288327896
167.0338851 3.361445619
195.0287997 2.61682076
303.0499291 13.0221935
321.0604938 44.24742241

Name: +ve in-silico MS/MS by CFM-ID for UCZZLQSEYFARBI-UHFFFAOYSA-N
ID: UCZZLQSEYFARBI-UHFFFAOYSA-N
Comment: Energy1
Num peaks: 15
125.0233204 2.624838939
127.0389705 2.383791407
137.0233204 2.95203868
139.0389705 13.62896316
141.0546206 1.987030963
153.0182351 16.40826546
155.0338851 2.556590063
167.0338851 3.670613985
177.0182351 7.143837744
181.0131497 5.257387023
195.0287997 8.304350686
291.0499291 1.680875751
293.0655792 2.158763339
303.0499291 4.253587541
321.0604938 5.377388914

Name: +ve in-silico MS/MS by CFM-ID for UCZZLQSEYFARBI-UHFFFAOYSA-N
ID: UCZZLQSEYFARBI-UHFFFAOYSA-N
Comment: Energy2
Num peaks: 29
41.00219107 2.209485864
43.01784114 1.061966875
49.00727645 1.3031081
51.02292652 0.8429488641
53.00219107 0.8287664344
77.00219107 4.621357675
79.01784114 5.877898203
81.0334912 4.488527251
83.01275576 2.454838896
83.04914126 2.615142081
85.02840582 2.51240577
104.9971057 2.27039987
107.0127558 2.685882741
108.9920203 0.986590488
109.0284058 2.981025405
111.0076704 0.9655137419
111.0440559 2.903316067
121.0284058 1.659599276
123.0440559 1.110757453
125.0233204 2.714724902
127.0389705 4.334043886
135.0076704 0.7616360616
137.0233204 2.76504166
139.0389705 5.606623828
149.0233204 0.8518809109
151.0389705 0.954794115
153.0182351 15.5027458
181.0131497 1.037619701
293.0655792 1.191009483

Name: +ve in-silico MS/MS by CFM-ID for OVSOGWOAANUGHL-UHFFFAOYSA-N
ID: OVSOGWOAANUGHL-UHFFFAOYSA-N
Comment: Energy0
Num peaks: 6
125.0233204 3.205682898
137.0233204 2.059429497
153.0182351 5.659662063
195.0287997 2.456565979
303.0499291 14.01447327
321.0604938 56.97472044

Name: +ve in-silico MS/MS by CFM-ID for OVSOGWOAANUGHL-UHFFFAOYSA-N
ID: OVSOGWOAANUGHL-UHFFFAOYSA-N
Comment: Energy1
Num peaks: 18
111.0440559 1.083282741
125.0233204 2.206322175
127.0389705 1.768869391
137.0233204 10.73022013
139.0389705 5.580505275
153.0182351 12.24201103
155.0338851 4.818238752
165.0182351 1.418114492
167.0338851 1.883974976
169.0495352 1.22117962
183.0287997 2.203136738
195.0287997 4.76135902
277.034279 0.9873591102
289.034279 1.146178371
291.0499291 4.160315878
293.0655792 5.305579139
303.0499291 7.768277099
321.0604938 11.65550142

Name: +ve in-silico MS/MS by CFM-ID for OVSOGWOAANUGHL-UHFFFAOYSA-N
ID: OVSOGWOAANUGHL-UHFFFAOYSA-N
Comment: Energy2
Num peaks: 31
39.02292652 1.133462993
53.00219107 0.90507718
65.00219107 1.232490884
67.01784114 2.253268531
68.99710569 1.099610192
69.0334912 3.591498277
83.01275576 1.184750728
85.02840582 1.691377806
95.01275576 1.166499598
97.02840582 3.486250378
109.0284058 2.380652259
111.0076704 1.437265857
111.0440559 2.780778636
121.0284058 2.696017105
123.0440559 4.376274392
125.0233204 3.249137302
127.0389705 3.064833845
137.0233204 10.32530613
139.0389705 3.730965339
151.002585 1.437855643
153.0182351 7.907539755
155.0338851 0.913797244
165.0182351 1.576763311
167.0338851 1.002892272
179.0338851 4.051164366
219.0287997 1.429886972
265.0706646 0.9840656879
275.018629 0.9004322321
279.0499291 0.899823306
293.0655792 1.229455253
303.0499291 0.9267046033

Name: +ve in-silico MS/MS by CFM-ID for PRQBFGBPCKZGLJ-UHFFFAOYSA-N
ID: PRQBFGBPCKZGLJ-UHFFFAOYSA-N
Comment: Energy0
Num peaks: 6
127.0389705 2.758308459
139.0389705 7.653042365
153.0182351 7.402829402
167.0338851 3.433617783
303.0499291 13.98763652
321.0604938 44.81785683

Name: +ve in-silico MS/MS by CFM-ID for PRQBFGBPCKZGLJ-UHFFFAOYSA-N
ID: PRQBFGBPCKZGLJ-UHFFFAOYSA-N
Comment: Energy1
Num peaks: 15
109.0284058 1.767309904
111.0440559 2.992964378
125.0233204 2.384012642
127.0389705 2.362878929
137.0233204 3.00491788
139.0389705 13.10368668
153.0182351 16.88852416
155.0338851 2.575222249
167.0338851 4.105097552
177.0182351 6.579098144
181.0131497 5.304695668
195.0287997 8.501177337
293.0655792 2.25992435
303.0499291 4.394646251
321.0604938 5.474134601

Name: +ve in-silico MS/MS by CFM-ID for PRQBFGBPCKZGLJ-UHFFFAOYSA-N
ID: PRQBFGBPCKZGLJ-UHFFFAOYSA-N
Comment: Energy2
Num peaks: 26
41.00219107 2.741470049
43.01784114 1.584392365
53.00219107 1.280793212
65.00219107 2.420796514
67.01784114 1.940579922
69.0334912 3.066776463
83.01275576 2.670203913
83.04914126 2.732405842
85.02840582 2.624187539
95.01275576 1.910556405
97.02840582 1.507597899
108.9920203 1.152388065
109.0284058 4.060897407
111.0076704 1.12776935
111.0440559 4.829936997
121.0284058 3.760227912
123.0440559 2.03279436
125.0233204 3.309975691
127.0389705 4.342328127
137.0233204 4.091125189
139.0389705 7.639725531
149.0233204 1.504241178
151.0389705 1.218793855
153.0182351 14.81404331
163.002585 1.052695579
167.0338851 1.551260066

Name: +ve in-silico MS/MS by CFM-ID for GUEAZORXKKSCMA-UHFFFAOYSA-N
ID: GUEAZORXKKSCMA-UHFFFAOYSA-N
Comment: Energy0
Num peaks: 8
203.0008707 1.657063281
203.0702706 1.062267874
217.0165208 1.294450452
257.0478209 2.841251563
275.0583856 2.947765707
285.0427356 18.77983127
303.0533002 40.15958179
321.0638649 12.17238448

Name: +ve in-silico MS/MS by CFM-ID for GUEAZORXKKSCMA-UHFFFAOYSA-N
ID: GUEAZORXKKSCMA-UHFFFAOYSA-N
Comment: Energy1
Num peaks: 31
41.00219107 1.245465915
43.01784114 0.8683327027
55.01784114 1.185730762
57.0334912 1.319211047
59.01275576 2.65621533
61.02840582 1.567610287
73.02840582 1.677119022
80.96409131 1.95192417
85.02840582 1.222619071
99.04405588 0.9428979524
103.0389705 0.9070059654
137.0597059 2.408949603
181.0859207 1.363179032
195.1015708 2.564904864
201.0216062 0.9339539806
203.0008707 1.005466239
205.0859207 1.055555806
217.0165208 2.80518873
219.0321709 0.9570970137
223.0964854 9.316891885
241.0165208 1.225347016
241.1070501 2.301182622
243.0321709 4.418316741
257.0478209 4.469373782
259.0270855 0.9112918544
259.063471 1.043260105
261.0427356 1.720706074
275.0583856 3.333686697
285.0427356 7.963886394
303.0533002 9.26794075
321.0638649 2.20731496

Name: +ve in-silico MS/MS by CFM-ID for GUEAZORXKKSCMA-UHFFFAOYSA-N
ID: GUEAZORXKKSCMA-UHFFFAOYSA-N
Comment: Energy2
Num peaks: 31
27.02292652 3.592189683
41.00219107 0.909636451
43.01784114 1.437383914
49.00727645 1.385388939
51.02292652 1.901417466
55.01784114 1.231869932
57.0334912 2.739197557
59.01275576 1.928880231
65.03857658 2.30951869
68.99710569 3.141662556
73.02840582 2.720198728
93.0334912 0.9043964777
105.0334912 1.031017676
107.0491413 2.911889879
121.0647913 1.875674864
123.0804414 0.9235117865
147.0440559 1.398666017
151.075356 1.089850522
153.0910061 0.9263390176
165.0910061 1.4169272
175.075356 1.064019372
177.0910061 2.171862339
203.0008707 2.664018598
203.0702706 1.399769821
207.1015708 1.038394643
217.0165208 2.821420165
241.0165208 1.324726257
243.0321709 1.841806993
257.0478209 2.912829926
259.0270855 1.405452382
259.063471 1.628594016

Name: +ve in-silico MS/MS by CFM-ID for JQISKEAFUDWLCF-UHFFFAOYSA-N
ID: JQISKEAFUDWLCF-UHFFFAOYSA-N
Comment: Energy0
Num peaks: 16
55.01784114 1.079977511
73.02840582 0.848802823
123.0440559 1.659522016
137.0597059 3.592774796
139.075356 0.9685684358
164.9852207 1.329410577
182.9957854 1.982388556
203.0702706 3.515925331
205.0859207 2.529048394
207.1015708 1.058183798
221.0808353 1.7143395
223.0964854 4.734949866
275.0583856 4.148600161
285.0427356 5.354890125
303.0533002 31.8351595
321.0638649 13.82598441

Name: +ve in-silico MS/MS by CFM-ID for JQISKEAFUDWLCF-UHFFFAOYSA-N
ID: JQISKEAFUDWLCF-UHFFFAOYSA-N
Comment: Energy1
Num peaks: 31
59.01275576 1.70809924
61.02840582 0.9766216082
73.02840582 1.254367346
80.96409131 1.031252411
83.01275576 2.148909473
85.02840582 1.792125405
87.04405588 1.84300282
109.0647913 1.026133266
123.0440559 1.741793745
135.0440559 1.769369494
137.0597059 5.268372713
139.075356 1.702783162
161.0597059 2.423748673
163.075356 3.165715353
165.0910061 1.393188529
175.075356 1.450705149
177.0910061 4.380867811
179.1066561 2.575489693
193.0859207 1.269472628
195.1015708 2.37140278
203.0702706 1.336407726
205.0859207 3.574450964
207.1015708 2.19878704
219.0651853 1.204391448
221.0808353 1.383115846
223.0964854 11.97794986
241.1070501 1.312523479
275.0583856 1.803912617
285.0427356 1.213608192
303.0533002 2.65381239
321.0638649 0.904041315

Name: +ve in-silico MS/MS by CFM-ID for JQISKEAFUDWLCF-UHFFFAOYSA-N
ID: JQISKEAFUDWLCF-UHFFFAOYSA-N
Comment: Energy2
Num peaks: 31
25.00727645 1.617609358
27.02292652 4.502619887
29.03857658 1.432474941
43.01784114 1.060453592
55.01784114 1.349983749
57.0334912 1.151479132
59.01275576 1.710854473
65.03857658 1.877745287
68.99710569 9.633687363
71.01275576 1.090024848
73.02840582 3.02002808
83.01275576 2.078721222
93.0334912 1.021523814
95.04914126 1.205006299
105.0334912 2.097363474
107.0491413 2.335227561
109.0284058 1.167586351
109.0647913 1.341671525
121.0284058 1.794780362
123.0440559 3.446643529
125.0597059 1.118233984
135.0440559 2.054230366
136.9903061 2.807152998
137.0597059 7.536125749
139.075356 1.163580845
143.1066561 1.043664049
147.0440559 1.133590847
151.075356 1.095361667
161.0597059 1.072511909
175.075356 1.361446218
177.0910061 2.110300849

Name: +ve in-silico MS/MS by CFM-ID for MFHSGCMDDUKYSZ-UHFFFAOYSA-N
ID: MFHSGCMDDUKYSZ-UHFFFAOYSA-N
Comment: Energy0
Num peaks: 8
203.0008707 1.657635637
203.0702706 1.060735399
217.0165208 1.295147474
257.0478209 2.83962146
275.0583856 2.952336584
285.0427356 18.75328577
303.0533002 40.14224193
321.0638649 12.1903616

Name: +ve in-silico MS/MS by CFM-ID for MFHSGCMDDUKYSZ-UHFFFAOYSA-N
ID: MFHSGCMDDUKYSZ-UHFFFAOYSA-N
Comment: Energy1
Num peaks: 31
41.00219107 1.251762513
43.01784114 0.874888587
55.01784114 1.188927407
57.0334912 1.3258172
59.01275576 2.66942102
61.02840582 1.642289437
73.02840582 1.690866064
80.96409131 1.956231423
85.02840582 1.235069862
99.04405588 0.9449664576
103.0389705 0.9199469596
137.0597059 2.422168004
181.0859207 1.389714273
193.0859207 0.8804834895
195.1015708 2.583625423
201.0216062 0.9382153148
203.0008707 1.009179947
205.0859207 1.058028139
217.0165208 2.806861324
219.0321709 0.9617531376
223.0964854 9.504679981
241.0165208 1.227808508
241.1070501 2.350821484
243.0321709 4.375439755
257.0478209 4.484344783
259.063471 1.045167092
261.0427356 1.733755793
275.0583856 3.348759363
285.0427356 7.978565616
303.0533002 9.298214167
321.0638649 2.217973138

Name: +ve in-silico MS/MS by CFM-ID for MFHSGCMDDUKYSZ-UHFFFAOYSA-N
ID: MFHSGCMDDUKYSZ-UHFFFAOYSA-N
Comment: Energy2
Num peaks: 31
27.02292652 3.633196025
41.00219107 0.9229337478
43.01784114 1.456517364
49.00727645 1.401203731
51.02292652 1.887102785
55.01784114 1.231133439
57.0334912 2.81485479
59.01275576 1.953907965
65.03857658 2.323031329
68.99710569 3.155859551
73.02840582 2.760443823
93.0334912 1.325495824
107.0491413 1.401398103
109.0647913 1.364774577
121.0647913 1.881093799
147.0440559 1.396270102
151.075356 1.121009806
153.0910061 0.9313548533
165.0910061 1.64127436
172.9903061 0.9249068665
175.075356 1.045345794
177.0910061 2.189220473
193.0859207 1.01553113
203.0008707 2.719093803
203.0702706 1.3903921
207.1015708 1.036600982
217.0165208 2.776429468
241.0165208 1.318561051
243.0321709 1.374022934
257.0478209 2.842880114
259.063471 1.630922997

Name: +ve in-silico MS/MS by CFM-ID for CQCKUPGFXXWXEX-UHFFFAOYSA-N
ID: CQCKUPGFXXWXEX-UHFFFAOYSA-N
Comment: Energy0
Num peaks: 16
55.01784114 1.089690872
73.02840582 0.8530019484
123.0440559 1.672780645
137.0597059 3.629503327
139.075356 0.9760324558
164.9852207 1.336807858
182.9957854 1.992973432
203.0702706 3.545328385
205.0859207 2.553544322
207.1015708 1.066571924
221.0808353 1.72177789
223.0964854 4.772361279
275.0583856 4.157892424
285.0427356 5.408966072
303.0533002 32.10051496
321.0638649 13.90964044

Name: +ve in-silico MS/MS by CFM-ID for CQCKUPGFXXWXEX-UHFFFAOYSA-N
ID: CQCKUPGFXXWXEX-UHFFFAOYSA-N
Comment: Energy1
Num peaks: 31
59.01275576 1.757807468
61.02840582 0.9913076125
73.02840582 1.327107667
80.96409131 1.045037239
83.01275576 2.215206573
85.02840582 1.677436616
87.04405588 1.92471729
109.0647913 1.183050989
123.0440559 1.806446494
137.0597059 5.831361008
139.075356 1.934536806
149.0597059 0.9112086486
161.0597059 2.475438169
163.075356 3.241779483
165.0910061 1.410275004
175.075356 1.516517847
177.0910061 4.523919955
179.1066561 2.705240304
193.0859207 1.469269545
195.1015708 2.470112842
203.0702706 1.366385412
205.0859207 3.685482732
207.1015708 2.256024729
219.0651853 1.289087954
221.0808353 1.401837871
223.0964854 12.33534155
241.1070501 1.326300252
275.0583856 1.873235386
285.0427356 1.275517611
303.0533002 2.746324726
321.0638649 0.9247248422

Name: +ve in-silico MS/MS by CFM-ID for CQCKUPGFXXWXEX-UHFFFAOYSA-N
ID: CQCKUPGFXXWXEX-UHFFFAOYSA-N
Comment: Energy2
Num peaks: 31
15.02292652 0.9209970065
25.00727645 1.674051805
27.02292652 4.82210073
29.03857658 1.482457583
43.01784114 1.101368431
53.00219107 0.8759063362
55.01784114 1.415275597
57.0334912 1.200771825
59.01275576 1.88886577
65.03857658 2.126019279
68.99710569 9.688591723
71.01275576 1.129289693
73.02840582 2.997655316
83.01275576 2.12087443
93.0334912 1.334538645
95.04914126 1.274635275
107.0491413 1.409314528
109.0284058 1.209375717
109.0647913 1.49147101
121.0284058 1.934995954
123.0440559 3.881471502
125.0597059 1.160426601
136.9903061 2.913357901
137.0597059 8.094136522
139.075356 1.259957444
143.1066561 1.082258061
147.0440559 1.409099063
151.075356 0.8832649366
161.0597059 1.127379938
175.075356 1.366245361
177.0910061 2.191247653

Name: +ve in-silico MS/MS by CFM-ID for RQKGLFKGOMEXSY-UHFFFAOYSA-N
ID: RQKGLFKGOMEXSY-UHFFFAOYSA-N
Comment: Energy0
Num peaks: 9
141.0182351 3.191335408
149.0233204 4.611341382
151.0389705 2.511175977
153.0546206 2.936035288
169.0131497 7.324393072
169.0495352 1.931850674
293.0655792 1.954050698
303.0499291 9.345000727
321.0604938 47.21608554

Name: +ve in-silico MS/MS by CFM-ID for RQKGLFKGOMEXSY-UHFFFAOYSA-N
ID: RQKGLFKGOMEXSY-UHFFFAOYSA-N
Comment: Energy1
Num peaks: 18
125.0233204 2.441518265
137.0233204 8.80081285
139.0389705 6.769744034
141.0182351 1.493823122
151.002585 7.712471184
151.0389705 1.51901766
153.0182351 7.772972765
153.0546206 2.713546875
155.0338851 3.276766787
166.9974996 3.153330977
167.0338851 1.316428401
169.0131497 7.69061554
179.0338851 1.016173843
195.0287997 1.577607104
291.0499291 3.093115097
293.0655792 5.58780915
303.0499291 4.876365597
321.0604938 9.575901249

Name: +ve in-silico MS/MS by CFM-ID for RQKGLFKGOMEXSY-UHFFFAOYSA-N
ID: RQKGLFKGOMEXSY-UHFFFAOYSA-N
Comment: Energy2
Num peaks: 31
81.0334912 1.627236841
83.01275576 0.9840011122
91.01784114 5.374693823
93.0334912 3.780281475
95.01275576 1.90583982
96.99202031 1.24713265
99.00767038 0.9508149761
107.0127558 1.322963675
109.0284058 0.9735487921
111.0076704 1.590863045
121.0284058 1.216888069
125.0233204 5.420031068
131.0127558 2.052786787
137.0233204 3.838107352
139.0389705 1.400968839
141.0182351 3.184063814
147.0076704 1.723815275
149.0233204 6.928899421
151.002585 4.94980795
151.0389705 2.767207441
153.0182351 4.556069696
153.0546206 1.491611956
155.0338851 2.346194739
165.0182351 1.890071847
166.9974996 1.385146964
169.0131497 1.168978553
219.0287997 1.674549366
235.0600999 0.9718897103
263.0550145 1.245569819
293.0655792 1.295139556
303.0499291 2.713002277

Name: +ve in-silico MS/MS by CFM-ID for LGQUNBKOHQBNQP-UHFFFAOYSA-N
ID: LGQUNBKOHQBNQP-UHFFFAOYSA-N
Comment: Energy0
Num peaks: 11
80.96409131 2.298493288
181.0495352 1.194847472
195.0651853 2.505084923
209.0808353 3.673980642
221.0808353 5.331303747
223.0964854 13.5592003
225.1121354 1.240646695
289.0376502 2.415380087
291.0533002 4.136670772
303.0533002 6.886454879
321.0638649 37.67437482

Name: +ve in-silico MS/MS by CFM-ID for LGQUNBKOHQBNQP-UHFFFAOYSA-N
ID: LGQUNBKOHQBNQP-UHFFFAOYSA-N
Comment: Energy1
Num peaks: 19
39.02292652 3.269960352
41.03857658 5.985090712
43.05422664 1.722337515
80.96409131 1.287821554
98.974656 1.739505458
177.0910061 2.41916138
179.1066561 2.405512312
181.0495352 1.772605284
183.0651853 1.680262142
191.0702706 1.508050202
193.0859207 3.486201787
195.0651853 1.249062668
195.1015708 5.943671201
207.0651853 2.092918481
219.0651853 1.697857802
221.0808353 2.871841008
223.0964854 35.87303593
303.0533002 1.558956356
321.0638649 1.508209283

Name: +ve in-silico MS/MS by CFM-ID for LGQUNBKOHQBNQP-UHFFFAOYSA-N
ID: LGQUNBKOHQBNQP-UHFFFAOYSA-N
Comment: Energy2
Num peaks: 31
25.00727645 0.9811160284
27.02292652 0.9547338482
39.02292652 5.627365519
41.03857658 1.512984441
43.05422664 1.195457222
49.00727645 2.464738204
51.02292652 3.128210939
80.96409131 0.8691962834
96.95900593 0.8963650571
98.974656 0.9762621806
119.0127558 4.792461219
121.0284058 1.561852002
123.0440559 1.362438685
133.0284058 1.367663624
137.0597059 1.599492884
146.974656 1.457594845
161.0597059 3.764994841
163.075356 5.241432046
165.0546206 1.045496326
175.075356 1.442273786
177.0546206 4.043429624
177.0910061 3.654400583
179.0702706 4.776639262
181.0495352 2.120888684
191.0702706 1.080907462
193.0495352 2.145495543
193.0859207 4.947057282
195.0651853 2.078773088
205.0495352 1.209927293
207.0651853 1.048157808
209.0808353 1.796859932

Name: +ve in-silico MS/MS by CFM-ID for ZKUCPWSAMRXCKM-UHFFFAOYSA-N
ID: ZKUCPWSAMRXCKM-UHFFFAOYSA-N
Comment: Energy0
Num peaks: 6
147.0440559 1.179125873
163.0389705 37.08565317
177.0393644 2.266224217
303.0499291 5.254064972
321.0604938 23.42782456
339.0710585 16.92808102

Name: +ve in-silico MS/MS by CFM-ID for ZKUCPWSAMRXCKM-UHFFFAOYSA-N
ID: ZKUCPWSAMRXCKM-UHFFFAOYSA-N
Comment: Energy1
Num peaks: 9
117.0334912 2.098877979
119.0491413 2.870617933
121.0284058 2.838185438
135.0440559 7.708106254
159.0287997 2.317730893
163.0389705 53.63690896
177.0393644 3.229057288
303.0499291 2.163554326
321.0604938 4.065948969

Name: +ve in-silico MS/MS by CFM-ID for ZKUCPWSAMRXCKM-UHFFFAOYSA-N
ID: ZKUCPWSAMRXCKM-UHFFFAOYSA-N
Comment: Energy2
Num peaks: 31
39.02292652 0.6342189201
41.00219107 1.590790248
41.03857658 1.212584965
43.01784114 1.289203156
59.01275576 1.723386869
65.00219107 0.9238673721
67.01784114 0.8265681952
68.99710569 0.7646573749
71.01275576 0.6738455932
84.99202031 0.7667872829
87.00767038 2.458486759
89.02332044 0.6994748485
91.0389705 0.593852919
103.002585 0.7470461607
105.0182351 0.8597746516
105.0334912 4.102544978
115.002585 0.7734766359
117.0182351 1.482536841
117.0334912 4.867340531
119.0127558 0.8574322294
119.0491413 3.888342959
121.0284058 11.33284406
131.0338851 1.020396243
133.0284058 2.604619091
135.0440559 6.341663408
145.0284058 4.101474715
147.0440559 1.810656492
149.0597059 0.6293218962
159.0287997 1.495734932
163.0389705 18.38848179
175.0389705 0.7821868287

Name: +ve in-silico MS/MS by CFM-ID for RPKXVYRDWJPMET-UHFFFAOYSA-N
ID: RPKXVYRDWJPMET-UHFFFAOYSA-N
Comment: Energy0
Num peaks: 6
147.0440559 1.181722727
163.0389705 37.62732323
177.0393644 2.292784426
303.0499291 5.345322421
321.0604938 23.69366643
339.0710585 17.26946745

Name: +ve in-silico MS/MS by CFM-ID for RPKXVYRDWJPMET-UHFFFAOYSA-N
ID: RPKXVYRDWJPMET-UHFFFAOYSA-N
Comment: Energy1
Num peaks: 7
119.0491413 2.345715083
135.0440559 1.956886452
159.0287997 2.359709106
163.0389705 65.29161613
177.0393644 3.181716472
303.0499291 2.25538818
321.0604938 4.266385667

Name: +ve in-silico MS/MS by CFM-ID for RPKXVYRDWJPMET-UHFFFAOYSA-N
ID: RPKXVYRDWJPMET-UHFFFAOYSA-N
Comment: Energy2
Num peaks: 26
41.00219107 1.768125199
43.01784114 1.485673445
49.00727645 1.931963753
51.02292652 1.417220187
59.01275576 1.937709143
68.99710569 1.522610005
84.99202031 0.9217840829
87.00767038 2.519194235
95.04914126 0.8561640028
103.002585 0.7695342541
105.0182351 0.8881820758
105.0334912 1.251600897
115.002585 1.003414157
117.0182351 1.459272239
119.0491413 3.372024678
121.0284058 13.79014975
131.0338851 1.049394202
135.0076704 2.301844401
135.0440559 2.488548104
137.0233204 1.663259473
145.0284058 7.262960625
147.0440559 1.943454002
149.0597059 1.143005516
159.0287997 1.519236341
163.0389705 22.96185558
175.0389705 0.8200228679

Name: +ve in-silico MS/MS by CFM-ID for ZRUFHROPPWOBGE-UHFFFAOYSA-N
ID: ZRUFHROPPWOBGE-UHFFFAOYSA-N
Comment: Energy0
Num peaks: 10
109.0284058 1.338481917
133.0284058 4.44838817
135.0440559 2.409423379
137.0597059 2.871064833
153.0546206 2.782484341
157.0131497 3.026977413
185.0080643 7.180899014
293.0655792 1.820179995
303.0499291 9.278335121
321.0604938 45.77200343

Name: +ve in-silico MS/MS by CFM-ID for ZRUFHROPPWOBGE-UHFFFAOYSA-N
ID: ZRUFHROPPWOBGE-UHFFFAOYSA-N
Comment: Energy1
Num peaks: 26
111.0440559 1.446216315
121.0284058 7.076594943
123.0440559 6.051768881
125.0597059 1.039178722
135.0440559 1.208646219
137.0233204 1.630516294
137.0597059 2.423431143
139.002585 1.51805074
139.0389705 3.097606104
141.0182351 1.088402578
157.0131497 1.123906389
163.0389705 1.139992691
164.9818496 2.841547189
166.9974996 5.034335151
169.0131497 5.719423252
181.0495352 1.2265986
182.9924142 2.237915271
183.0287997 1.304746652
185.0080643 7.23422986
211.0237144 1.012427691
265.0706646 0.9002864941
289.034279 0.92345416
291.0499291 4.045996056
293.0655792 6.401375329
303.0499291 4.489816946
321.0604938 8.35812015

Name: +ve in-silico MS/MS by CFM-ID for ZRUFHROPPWOBGE-UHFFFAOYSA-N
ID: ZRUFHROPPWOBGE-UHFFFAOYSA-N
Comment: Energy2
Num peaks: 31
41.00219107 1.532313546
43.01784114 1.259433675
49.00727645 2.775784842
75.02292652 3.834866045
77.03857658 2.692974962
79.01784114 2.677407686
81.0334912 1.500648978
93.0334912 1.12251136
109.0284058 5.682564058
111.0440559 1.599777227
121.0284058 2.678695638
123.0440559 3.10592109
133.0284058 3.095422468
135.0076704 2.696717922
135.0440559 1.889107241
137.0233204 3.661674673
137.0597059 1.069911394
139.002585 2.381085283
139.0389705 1.790262677
141.0182351 1.326089506
154.9974996 1.564169191
157.0131497 1.329718218
161.0233204 1.152782329
164.9818496 1.359954922
165.0546206 0.9558632797
166.9974996 2.687387174
169.0131497 1.642289165
181.0131497 1.120698252
203.0338851 1.907709563
293.0655792 1.009119016
303.0499291 2.311047966

Name: +ve in-silico MS/MS by CFM-ID for MZUOSVZPIKKUGD-UHFFFAOYSA-N
ID: MZUOSVZPIKKUGD-UHFFFAOYSA-N
Comment: Energy0
Num peaks: 10
121.0284058 6.703643511
123.0440559 3.836851122
135.0440559 2.298050318
157.0131497 5.350623519
185.0080643 2.758331185
197.0080643 2.014300289
199.0237144 2.110712416
293.0655792 2.123968958
303.0499291 9.296243532
321.0604938 44.35990753

Name: +ve in-silico MS/MS by CFM-ID for MZUOSVZPIKKUGD-UHFFFAOYSA-N
ID: MZUOSVZPIKKUGD-UHFFFAOYSA-N
Comment: Energy1
Num peaks: 25
109.0284058 1.855788538
121.0284058 10.32840834
123.0440559 4.475936534
125.0597059 0.9790725494
135.0440559 3.218868704
145.0284058 1.296692012
157.0131497 1.727186538
159.0287997 1.364529917
163.0389705 4.162385319
166.9974996 1.556069374
178.9974996 0.8748389027
180.9767642 2.327615846
182.9924142 1.716630089
185.0080643 8.378378261
187.0237144 1.976711616
194.9924142 3.343040206
197.0080643 3.281619917
199.0237144 1.315920064
209.0080643 0.9859689396
211.0237144 2.351078961
289.034279 0.8101172445
291.0499291 3.320251209
293.0655792 3.807150328
303.0499291 4.530069814
321.0604938 10.01626278

Name: +ve in-silico MS/MS by CFM-ID for MZUOSVZPIKKUGD-UHFFFAOYSA-N
ID: MZUOSVZPIKKUGD-UHFFFAOYSA-N
Comment: Energy2
Num peaks: 31
41.00219107 1.533376153
49.00727645 1.843051177
51.02292652 1.481626143
65.03857658 2.640041989
75.02292652 1.607263149
77.03857658 2.208130225
93.0334912 1.290794942
96.99202031 2.755593629
99.00767038 1.176407221
103.0178411 1.258746531
105.0334912 2.109596977
107.0491413 1.724977588
109.0284058 1.963598252
121.0284058 3.797725372
123.0440559 1.679170228
124.9869349 2.462866275
131.0127558 1.794462457
135.0440559 2.021537758
137.0597059 1.178128866
139.002585 1.874055736
157.0131497 5.438171752
159.0287997 1.368552218
164.9818496 1.329549437
166.9974996 1.516689437
178.9974996 1.389521069
181.0131497 1.392525508
185.0080643 1.152255674
203.0338851 2.630895551
263.0550145 1.267814524
293.0655792 1.510932146
303.0499291 2.585958721

Name: +ve in-silico MS/MS by CFM-ID for XRSAXATZSBJZIQ-UHFFFAOYSA-N
ID: XRSAXATZSBJZIQ-UHFFFAOYSA-N
Comment: Energy0
Num peaks: 6
159.0287997 0.8344600494
163.0389705 36.81071707
177.0393644 2.265634972
303.0499291 5.429052959
321.0604938 23.76300819
339.0710585 16.92168295

Name: +ve in-silico MS/MS by CFM-ID for XRSAXATZSBJZIQ-UHFFFAOYSA-N
ID: XRSAXATZSBJZIQ-UHFFFAOYSA-N
Comment: Energy1
Num peaks: 9
117.0334912 2.096576035
119.0491413 2.892698048
121.0284058 3.353440103
135.0440559 6.850908849
159.0287997 2.323285187
163.0389705 54.0586795
177.0393644 3.238798816
303.0499291 2.621562792
321.0604938 4.365694117

Name: +ve in-silico MS/MS by CFM-ID for XRSAXATZSBJZIQ-UHFFFAOYSA-N
ID: XRSAXATZSBJZIQ-UHFFFAOYSA-N
Comment: Energy2
Num peaks: 31
41.00219107 1.264311937
43.01784114 1.121731583
59.01275576 1.717896778
67.01784114 1.021605023
68.99710569 0.6660524823
71.01275576 0.6721684818
84.99202031 1.025003862
87.00767038 2.450651312
89.02332044 0.6972406025
103.002585 0.7446692131
105.0182351 0.8570369966
107.0491413 1.272097443
109.0284058 0.879933118
115.002585 0.7710227133
117.0182351 1.477806486
117.0334912 4.30456787
119.0127558 0.9411296033
119.0491413 3.709163249
121.0284058 11.84928329
131.0338851 1.017158947
133.0284058 4.124494518
135.0076704 1.17263236
135.0440559 7.208005474
137.0233204 0.8505657635
145.0284058 3.828235501
147.0440559 1.76630282
149.0597059 0.9630494786
159.0287997 1.489934912
163.0389705 17.96156271
175.0389705 0.7797052723
303.0499291 0.7115025507

Name: +ve in-silico MS/MS by CFM-ID for PRYLPCLGPXGILY-UHFFFAOYSA-N
ID: PRYLPCLGPXGILY-UHFFFAOYSA-N
Comment: Energy0
Num peaks: 6
147.0440559 1.178582919
163.0389705 37.10583183
177.0393644 2.264727481
303.0499291 5.260000835
321.0604938 23.43230362
339.0710585 16.91183041

Name: +ve in-silico MS/MS by CFM-ID for PRYLPCLGPXGILY-UHFFFAOYSA-N
ID: PRYLPCLGPXGILY-UHFFFAOYSA-N
Comment: Energy1
Num peaks: 9
117.0334912 2.093534202
119.0491413 2.864834313
121.0284058 3.035685676
135.0440559 7.690357156
159.0287997 2.317916818
163.0389705 53.52181173
177.0393644 3.229462957
303.0499291 2.162023281
321.0604938 4.065139396

Name: +ve in-silico MS/MS by CFM-ID for PRYLPCLGPXGILY-UHFFFAOYSA-N
ID: PRYLPCLGPXGILY-UHFFFAOYSA-N
Comment: Energy2
Num peaks: 28
41.00219107 1.078729796
43.01784114 1.118086755
59.01275576 1.713969665
67.01784114 1.215145062
68.99710569 0.6639876917
71.01275576 0.6702060341
84.99202031 0.7625820374
87.00767038 2.445046559
89.02332044 0.6956424491
103.002585 0.7429689495
105.0182351 0.8550787219
105.0334912 4.080218847
109.0284058 0.6105762081
115.002585 0.7692673607
117.0182351 1.474422849
117.0334912 5.074343901
119.0127558 0.664915214
119.0491413 4.00206835
121.0284058 13.53147295
131.0338851 1.014843227
133.0284058 2.713861596
135.0440559 6.594649865
145.0284058 4.289536615
147.0440559 1.800793663
149.0597059 0.6258879279
159.0287997 1.496523435
163.0389705 18.65578946
175.0389705 0.7779301525

Name: +ve in-silico MS/MS by CFM-ID for UGCXHNMVZFRPBN-UHFFFAOYSA-N
ID: UGCXHNMVZFRPBN-UHFFFAOYSA-N
Comment: Energy0
Num peaks: 6
147.0440559 1.274924919
163.0389705 37.1993054
177.0393644 2.269266291
303.0499291 5.407017324
321.0604938 23.57150659
339.0710585 17.0076532

Name: +ve in-silico MS/MS by CFM-ID for UGCXHNMVZFRPBN-UHFFFAOYSA-N
ID: UGCXHNMVZFRPBN-UHFFFAOYSA-N
Comment: Energy1
Num peaks: 9
119.0491413 1.94215929
121.0284058 2.631414653
135.0440559 7.864167783
159.0287997 2.304702661
163.0389705 54.91614671
177.0393644 3.239698364
303.0499291 2.646134753
321.0604938 4.373325085
339.0710585 1.711513135

Name: +ve in-silico MS/MS by CFM-ID for UGCXHNMVZFRPBN-UHFFFAOYSA-N
ID: UGCXHNMVZFRPBN-UHFFFAOYSA-N
Comment: Energy2
Num peaks: 31
39.02292652 0.802617956
41.00219107 1.206638324
41.03857658 1.02316693
43.01784114 1.165786221
59.01275576 1.915395145
68.99710569 0.8193465735
71.01275576 0.6910863774
84.99202031 0.7884339464
87.00767038 2.580841082
89.02332044 0.706463743
103.002585 0.7606806604
105.0182351 0.8779555192
105.0334912 0.7524246928
107.0491413 0.7653531301
115.002585 0.7788553735
117.0182351 1.506393002
117.0334912 4.187198781
119.0491413 2.713619099
121.0284058 13.01650914
131.0338851 1.037357742
133.0284058 2.569171036
135.0440559 5.181235537
137.0233204 0.9919467926
145.0284058 4.662676786
147.0440559 1.696048255
149.0597059 0.8282272764
159.0287997 1.497197722
163.0389705 20.28169438
175.0389705 0.8106172769
203.0338851 0.7062401339
303.0499291 0.7698187181

Name: +ve in-silico MS/MS by CFM-ID for CBWWGKDKUOZPEW-UHFFFAOYSA-N
ID: CBWWGKDKUOZPEW-UHFFFAOYSA-N
Comment: Energy0
Num peaks: 6
147.0440559 1.252983504
163.0389705 36.82231435
177.0393644 2.26591276
303.0499291 4.46768885
321.0604938 23.208716
339.0710585 16.916272

Name: +ve in-silico MS/MS by CFM-ID for CBWWGKDKUOZPEW-UHFFFAOYSA-N
ID: CBWWGKDKUOZPEW-UHFFFAOYSA-N
Comment: Energy1
Num peaks: 11
91.05422664 1.734528408
117.0334912 4.735293833
119.0491413 2.612247832
135.0440559 8.688632134
159.0287997 2.062364225
163.0389705 48.32464679
177.0393644 3.281337793
293.0655792 2.191194334
303.0499291 1.964954792
311.0761439 2.470790531
321.0604938 3.618330586

Name: +ve in-silico MS/MS by CFM-ID for CBWWGKDKUOZPEW-UHFFFAOYSA-N
ID: CBWWGKDKUOZPEW-UHFFFAOYSA-N
Comment: Energy2
Num peaks: 29
41.00219107 0.8422535242
43.01784114 1.031629024
49.00727645 1.00189116
59.01275576 1.606933198
68.99710569 0.6135971516
71.01275576 0.62458706
79.05422664 1.307979782
84.99202031 0.7198107144
87.00767038 1.607566026
89.02332044 0.6580949349
91.0389705 0.5566779358
91.05422664 13.78312348
101.0385766 1.671945048
103.002585 0.6996627338
105.0182351 0.8038683298
105.0334912 13.73122496
107.0491413 8.003669005
115.002585 0.7292363539
117.0182351 1.25819531
117.0334912 4.393358601
119.0491413 2.600765276
121.0284058 0.8615507194
131.0338851 0.9567120171
135.0440559 4.316900903
147.0440559 1.022066556
157.0131497 0.7991994989
159.0287997 1.300760577
163.0389705 11.9109773
173.0080643 0.7991202531

Name: +ve in-silico MS/MS by CFM-ID for KZFYMOSMINTUQG-UHFFFAOYSA-N
ID: KZFYMOSMINTUQG-UHFFFAOYSA-N
Comment: Energy0
Num peaks: 6
111.0440559 4.125121275
125.0233204 9.759810666
139.0389705 21.71380117
153.0182351 3.484903963
303.0499291 6.000648144
321.0604938 41.90596329

Name: +ve in-silico MS/MS by CFM-ID for KZFYMOSMINTUQG-UHFFFAOYSA-N
ID: KZFYMOSMINTUQG-UHFFFAOYSA-N
Comment: Energy1
Num peaks: 10
111.0440559 2.923109003
125.0233204 12.11997926
137.0233204 3.418192747
139.0389705 33.88896891
141.0546206 3.05363927
153.0182351 6.603755746
181.0131497 1.719339735
293.0655792 1.790026217
303.0499291 5.754310909
321.0604938 10.29402501

Name: +ve in-silico MS/MS by CFM-ID for KZFYMOSMINTUQG-UHFFFAOYSA-N
ID: KZFYMOSMINTUQG-UHFFFAOYSA-N
Comment: Energy2
Num peaks: 18
39.02292652 4.02677505
65.00219107 2.102101103
67.01784114 4.577793826
69.0334912 5.256690374
81.0334912 6.250058336
83.04914126 2.757308965
95.01275576 2.348280633
97.02840582 2.510214395
109.0284058 6.285979768
111.0440559 10.84830921
121.0284058 4.380824576
123.0440559 2.145400235
125.0233204 4.159230737
127.0389705 2.994661084
137.0233204 8.308047925
139.0389705 8.678173027
141.0546206 1.993671058
153.0182351 2.352455365

Name: +ve in-silico MS/MS by CFM-ID for ZDRFDHHANOYUTE-IOSLPCCCSA-N
ID: ZDRFDHHANOYUTE-IOSLPCCCSA-N
Comment: Energy0
Num peaks: 6
15.02292652 1.694994215
140.0276946 1.52876572
167.0385936 53.82880969
272.0699533 2.812001485
281.0702877 6.439363389
299.0808524 20.09304777

Name: +ve in-silico MS/MS by CFM-ID for ZDRFDHHANOYUTE-IOSLPCCCSA-N
ID: ZDRFDHHANOYUTE-IOSLPCCCSA-N
Comment: Energy1
Num peaks: 6
43.02907452 1.460967473
61.02840582 1.592467033
140.0276946 5.58322798
151.0072935 6.172320194
167.0385936 67.10617386
281.0702877 1.382482243

Name: +ve in-silico MS/MS by CFM-ID for ZDRFDHHANOYUTE-IOSLPCCCSA-N
ID: ZDRFDHHANOYUTE-IOSLPCCCSA-N
Comment: Energy2
Num peaks: 10
15.02292652 5.113029967
74.00589655 3.690348173
94.03997355 4.678832647
121.0508726 1.811539158
123.0665226 1.47659614
125.0167956 5.505558549
140.0276946 12.22950355
151.0072935 11.09345798
165.0229436 2.814310521
167.0385936 33.02350772

Name: +ve in-silico MS/MS by CFM-ID for MUXFZBHBYYYLTH-UHFFFAOYSA-N
ID: MUXFZBHBYYYLTH-UHFFFAOYSA-N
Comment: Energy0
Num peaks: 6
227.0525124 1.79312529
253.0681625 12.63216684
255.0838125 1.788998047
263.0525124 2.89202042
281.0630771 34.46278012
299.0736418 32.52755435

Name: +ve in-silico MS/MS by CFM-ID for MUXFZBHBYYYLTH-UHFFFAOYSA-N
ID: MUXFZBHBYYYLTH-UHFFFAOYSA-N
Comment: Energy1
Num peaks: 16
55.01784114 1.871427035
119.0491413 1.448652007
145.0106476 1.950671625
149.0419477 2.832268421
177.0368623 2.36938439
191.0161269 3.999198495
193.0317769 2.530881376
195.047427 3.083858447
227.0525124 3.55786439
235.0575978 3.464246971
251.0525124 1.795819397
253.0681625 16.24235755
255.0838125 2.987279522
263.0525124 4.643507391
281.0630771 21.13467193
299.0736418 7.49448008

Name: +ve in-silico MS/MS by CFM-ID for MUXFZBHBYYYLTH-UHFFFAOYSA-N
ID: MUXFZBHBYYYLTH-UHFFFAOYSA-N
Comment: Energy2
Num peaks: 31
41.00219107 2.19862501
43.01784114 1.70289221
79.05422664 2.087307179
81.06987671 1.280117135
101.0385766 1.791504544
103.0542266 2.141616326
117.0698767 2.17300744
121.0106476 3.896457499
123.0262976 3.602862952
133.0106476 1.612388284
135.0262976 1.878041261
137.0055622 1.156641798
145.0106476 2.64829235
145.0647913 1.367162045
147.0262976 5.468052153
147.0440559 2.231864766
149.0419477 7.227417405
149.0597059 2.896819406
151.0575978 1.205516914
161.0597059 3.078332146
165.0004768 1.507684115
167.0161269 1.363117668
175.0212123 3.022053265
177.0368623 3.350773938
179.0161269 1.325548086
191.0161269 1.773203352
193.0317769 1.384827344
225.0732478 1.3975971
237.0732478 1.501162359
239.0525124 2.002635258
253.0681625 2.009381487

Name: +ve in-silico MS/MS by CFM-ID for KNBRWWCHBRQLNY-UHFFFAOYSA-N
ID: KNBRWWCHBRQLNY-UHFFFAOYSA-N
Comment: Energy0
Num peaks: 12
51.02292652 1.937233363
55.05422664 10.31927221
57.06987671 8.874157406
69.06987671 9.067748064
71.08552677 5.692002568
86.0964258 1.843811428
128.0528467 7.955982432
160.0249177 3.196447152
162.0405678 6.875551448
191.9969887 2.278474045
194.0126388 3.006088479
321.0582091 19.16453505

Name: +ve in-silico MS/MS by CFM-ID for KNBRWWCHBRQLNY-UHFFFAOYSA-N
ID: KNBRWWCHBRQLNY-UHFFFAOYSA-N
Comment: Energy1
Num peaks: 8
65.03857658 2.657124418
67.05422664 5.317214586
69.06987671 17.79699304
71.08552677 4.085924242
84.08077574 2.162538826
126.0371967 2.832864166
128.0528467 39.62775217
160.0249177 7.241457393

Name: +ve in-silico MS/MS by CFM-ID for KNBRWWCHBRQLNY-UHFFFAOYSA-N
ID: KNBRWWCHBRQLNY-UHFFFAOYSA-N
Comment: Energy2
Num peaks: 10
39.02292652 2.875111475
41.03857658 11.05537329
43.05422664 6.43156561
53.03857658 5.148885891
55.05422664 22.29615117
57.06987671 6.226931549
69.06987671 15.42784769
71.08552677 3.228715463
86.0964258 2.330330434
128.0528467 5.29908486

Name: +ve in-silico MS/MS by CFM-ID for IZURIOLASMVTLV-WKLDVVIOSA-N
ID: IZURIOLASMVTLV-WKLDVVIOSA-N
Comment: Energy0
Num peaks: 18
61.02840582 1.246461251
73.02840582 1.163667434
101.0233204 4.657173337
103.0389705 2.114817275
117.0182351 1.13962897
119.0338851 9.193384076
121.0284058 5.876719266
123.0440559 1.433140611
125.0597059 1.29396802
137.0444498 3.239164614
145.0284058 1.350203366
161.0233204 1.367754188
163.0389705 9.844827046
181.0495352 3.109109981
237.0393644 1.086106387
263.0550145 4.245372596
281.0655792 14.21051271
299.0761439 14.41483527

Name: +ve in-silico MS/MS by CFM-ID for IZURIOLASMVTLV-WKLDVVIOSA-N
ID: IZURIOLASMVTLV-WKLDVVIOSA-N
Comment: Energy1
Num peaks: 29
43.01784114 1.109645792
45.0334912 0.9168929064
59.01275576 1.194712797
61.02840582 5.810863483
63.04405588 2.584155841
73.02840582 3.340832266
75.04405588 0.9466903251
89.02332044 1.13083672
101.0233204 3.644774832
103.0389705 1.323641732
109.0284058 0.8995316665
117.0182351 0.8634691395
119.0338851 9.326610571
121.0284058 7.883971337
121.0495352 1.293833785
123.0440559 2.822774101
135.0440559 4.706931989
137.0444498 3.177552692
145.0284058 2.231529374
161.0233204 1.018624286
163.0389705 8.473165481
181.0495352 0.8096754436
237.0393644 1.080358422
253.0706646 1.245966699
263.0550145 3.956781122
269.0655792 1.175186064
271.0812292 1.314170564
281.0655792 4.469367286
299.0761439 1.848523963

Name: +ve in-silico MS/MS by CFM-ID for IZURIOLASMVTLV-WKLDVVIOSA-N
ID: IZURIOLASMVTLV-WKLDVVIOSA-N
Comment: Energy2
Num peaks: 31
31.01784114 0.8523930004
41.00219107 0.9017926579
45.0334912 1.169851459
49.00727645 0.9126758593
53.00219107 0.8622085705
56.99710569 1.773602189
59.01275576 4.828767754
61.02840582 3.318447651
63.04405588 1.686577564
65.03857658 2.513823
73.02840582 3.350390498
75.00767038 2.961729777
89.02332044 1.205413779
93.0334912 0.8400488201
101.0233204 2.251830432
103.0389705 1.833224604
105.0334912 1.643898091
105.0546206 0.8140751825
107.0491413 1.719681938
109.0284058 1.753950585
117.0182351 1.728308809
119.0338851 7.538767999
121.0284058 8.809621936
123.0440559 1.642986652
133.0284058 1.063401888
135.0440559 3.726636932
163.0389705 2.941033118
181.0495352 1.20439529
221.0444498 1.023623232
271.0812292 0.8784409927
281.0655792 1.081572641

Name: +ve in-silico MS/MS by CFM-ID for PRYLPCLGPXGILY-DKBOKBLXSA-N
ID: PRYLPCLGPXGILY-DKBOKBLXSA-N
Comment: Energy0
Num peaks: 6
147.0440559 1.227550706
163.0389705 38.65653354
177.0393644 2.334855594
303.0499291 4.787879362
321.0604938 18.88557406
339.0710585 19.56186411

Name: +ve in-silico MS/MS by CFM-ID for PRYLPCLGPXGILY-DKBOKBLXSA-N
ID: PRYLPCLGPXGILY-DKBOKBLXSA-N
Comment: Energy1
Num peaks: 9
117.0334912 2.14346547
119.0491413 2.924073536
121.0284058 3.094998875
135.0440559 7.878499227
159.0287997 2.615293451
163.0389705 53.19604086
177.0393644 3.086945038
303.0499291 2.453719193
321.0604938 3.527721978

Name: +ve in-silico MS/MS by CFM-ID for PRYLPCLGPXGILY-DKBOKBLXSA-N
ID: PRYLPCLGPXGILY-DKBOKBLXSA-N
Comment: Energy2
Num peaks: 27
41.00219107 1.605100838
43.01784114 1.222131639
59.01275576 1.76212335
67.01784114 1.21609519
68.99710569 0.6064405089
71.01275576 0.6618113216
84.99202031 0.7703985856
87.00767038 2.464076686
89.02332044 0.69697267
103.002585 0.7472052832
105.0182351 0.8610842817
105.0334912 4.137287132
109.0284058 0.6125432173
115.002585 0.7696864881
117.0182351 1.48413849
117.0334912 5.083852382
119.0127558 0.6679411711
119.0491413 4.021727808
121.0284058 13.58422614
131.0338851 1.019883223
133.0284058 2.718610353
135.0440559 6.604373937
145.0284058 4.292890625
147.0440559 1.806009785
149.0597059 0.6346657652
159.0287997 1.560308751
163.0389705 18.60244436

Name: +ve in-silico MS/MS by CFM-ID for CBWWGKDKUOZPEW-QKZHPOIUSA-N
ID: CBWWGKDKUOZPEW-QKZHPOIUSA-N
Comment: Energy0
Num peaks: 6
147.0440559 1.306204147
163.0389705 38.40760933
177.0393644 2.336097381
303.0499291 4.302937779
321.0604938 18.69543589
339.0710585 19.56738965

Name: +ve in-silico MS/MS by CFM-ID for CBWWGKDKUOZPEW-QKZHPOIUSA-N
ID: CBWWGKDKUOZPEW-QKZHPOIUSA-N
Comment: Energy1
Num peaks: 11
91.05422664 1.754283363
117.0334912 4.887590804
119.0491413 2.668029814
135.0440559 8.891936529
159.0287997 2.329823698
163.0389705 47.86048197
177.0393644 3.159489964
293.0655792 2.187424203
303.0499291 2.231591547
311.0761439 2.55985556
321.0604938 3.1651498

Name: +ve in-silico MS/MS by CFM-ID for CBWWGKDKUOZPEW-QKZHPOIUSA-N
ID: CBWWGKDKUOZPEW-QKZHPOIUSA-N
Comment: Energy2
Num peaks: 28
41.00219107 0.8346587784
43.01784114 1.135893249
49.00727645 1.014956733
59.01275576 1.650595357
68.99710569 0.5636342961
71.01275576 0.6188781542
79.05422664 1.325046877
84.99202031 0.7266860799
87.00767038 1.627491613
89.02332044 0.658566206
91.05422664 13.93372264
101.0385766 1.690858686
103.002585 0.702842245
105.0182351 0.8085966047
105.0334912 13.8639858
107.0491413 8.092328105
115.002585 0.7287753886
117.0182351 1.266253435
117.0334912 4.451884331
119.0491413 2.632487511
121.0284058 0.8728006336
131.0338851 0.9603558284
135.0440559 4.300447412
147.0440559 1.009142886
157.0131497 0.8021634407
159.0287997 1.370312488
163.0389705 12.0197093
173.0080643 0.7331148583

Name: +ve in-silico MS/MS by CFM-ID for AILCSCQIQZTQJR-KVOPJGFESA-N
ID: AILCSCQIQZTQJR-KVOPJGFESA-N
Comment: Energy0
Num peaks: 19
43.01784114 1.352043829
61.02840582 3.83259106
105.0334912 5.129572257
107.0491413 1.231235869
117.0182351 1.152363416
129.0334912 1.162826484
133.0131497 1.716921976
147.0440559 8.755125592
157.0131497 3.512793954
159.0287997 1.360729468
165.0546206 2.84011201
175.0237144 6.025886703
193.034279 2.438962157
261.0393644 2.974845856
279.0499291 6.936571002
297.0604938 4.155841802
303.0499291 4.201910142
321.0604938 11.82134367
339.0710585 10.37627352

Name: +ve in-silico MS/MS by CFM-ID for AILCSCQIQZTQJR-KVOPJGFESA-N
ID: AILCSCQIQZTQJR-KVOPJGFESA-N
Comment: Energy1
Num peaks: 31
43.01784114 1.056777085
59.01275576 0.9511017885
61.02840582 2.069248929
105.0334912 8.241449619
107.0491413 2.656980689
117.0182351 3.194029865
119.0338851 1.036247636
119.0491413 3.840675683
129.0182351 3.490313421
129.0334912 2.421086017
131.0338851 1.103049523
133.0131497 2.576770084
145.0131497 1.136100951
147.0440559 10.0828924
149.0080643 1.148184885
151.0237144 1.460090821
157.0131497 2.429217731
159.0287997 1.153920134
165.0546206 1.078582701
175.0237144 4.662079571
193.034279 2.473750537
221.0444498 1.51865897
233.0444498 2.234272062
261.0393644 1.721718286
275.0550145 1.090149834
279.0499291 3.78222243
293.0655792 2.01037208
297.0604938 1.979331524
303.0499291 2.132447353
321.0604938 4.303487256
339.0710585 1.38697518

Name: +ve in-silico MS/MS by CFM-ID for AILCSCQIQZTQJR-KVOPJGFESA-N
ID: AILCSCQIQZTQJR-KVOPJGFESA-N
Comment: Energy2
Num peaks: 31
25.00727645 0.9470753704
41.00219107 1.405418193
43.01784114 4.121543489
59.01275576 1.650696889
61.02840582 3.915732732
75.00767038 1.274019017
75.02292652 1.302216481
77.03857658 2.756904996
79.05422664 1.065106926
91.05422664 0.8614193966
105.0334912 9.61812202
107.0491413 1.766839143
115.002585 1.731876617
117.0182351 2.418323472
117.0334912 2.170158902
119.0338851 1.148765146
119.0491413 4.190062459
129.0182351 3.590250392
129.0334912 0.8911065401
130.9974996 2.85232072
133.0131497 6.506295711
146.9924142 0.9850808768
147.0440559 3.478564133
149.0080643 4.81084224
165.0546206 1.323805293
175.0237144 2.060433145
203.018629 0.8890663326
233.0444498 1.811151908
279.0499291 1.09528362
295.0812292 0.9824205953
321.0604938 1.37945559

Name: +ve in-silico MS/MS by CFM-ID for PPAPWJFTNNEWSW-UHFFFAOYSA-N
ID: PPAPWJFTNNEWSW-UHFFFAOYSA-N
Comment: Energy0
Num peaks: 6
125.0233204 3.71141184
151.0389705 12.46662389
153.0182351 13.77535896
275.0550145 10.20498407
303.0499291 11.37695319
321.0604938 29.08228867

Name: +ve in-silico MS/MS by CFM-ID for PPAPWJFTNNEWSW-UHFFFAOYSA-N
ID: PPAPWJFTNNEWSW-UHFFFAOYSA-N
Comment: Energy1
Num peaks: 13
107.0491413 3.887937742
125.0233204 8.345453678
135.0440559 1.751934691
151.0389705 11.4646567
153.0182351 21.97344877
245.0444498 1.733825381
247.0600999 2.311650484
275.0550145 10.04984633
277.0706646 1.500905025
291.0499291 1.705140472
293.0655792 1.57154417
303.0499291 7.887028244
321.0604938 5.977312421

Name: +ve in-silico MS/MS by CFM-ID for PPAPWJFTNNEWSW-UHFFFAOYSA-N
ID: PPAPWJFTNNEWSW-UHFFFAOYSA-N
Comment: Energy2
Num peaks: 22
39.02292652 1.138494969
65.03857658 1.37359943
67.01784114 1.094667192
69.0334912 1.231644069
80.99710569 1.399619093
81.0334912 1.675545809
95.01275576 5.904616003
97.02840582 4.548249784
107.0491413 8.450814151
108.9920203 1.080626505
109.0284058 2.712820706
120.9920203 1.049286479
121.0284058 5.526194862
123.0076704 2.774763421
123.0440559 3.569012792
125.0233204 14.72945443
135.0076704 2.038834697
135.0440559 2.029338808
137.0233204 1.678667576
151.002585 2.32784266
151.0389705 3.816070863
153.0182351 10.81118823

Name: +ve in-silico MS/MS by CFM-ID for LXRLFNXKHOXBIJ-HNNXBMFYSA-N
ID: LXRLFNXKHOXBIJ-HNNXBMFYSA-N
Comment: Energy0
Num peaks: 6
121.0284058 21.12744106
123.0440559 14.00589406
125.0233204 14.61772713
139.0389705 9.619181429
303.0499291 3.559973268
321.0604938 19.45259498

Name: +ve in-silico MS/MS by CFM-ID for LXRLFNXKHOXBIJ-HNNXBMFYSA-N
ID: LXRLFNXKHOXBIJ-HNNXBMFYSA-N
Comment: Energy1
Num peaks: 17
95.01275576 1.522597441
95.04914126 1.147200482
107.0491413 1.322845588
121.0284058 14.50895843
123.0440559 14.85643464
125.0233204 13.21573901
125.0597059 2.567902594
127.0389705 1.946526974
137.0233204 1.441806979
139.0389705 3.950985546
153.0182351 1.733887467
155.0338851 1.391283278
167.0338851 2.173544369
291.0499291 1.680756686
293.0655792 2.788313054
303.0499291 5.267566586
321.0604938 8.663267784

Name: +ve in-silico MS/MS by CFM-ID for LXRLFNXKHOXBIJ-HNNXBMFYSA-N
ID: LXRLFNXKHOXBIJ-HNNXBMFYSA-N
Comment: Energy2
Num peaks: 22
39.02292652 1.376911331
53.00219107 2.358912498
53.03857658 1.729542985
65.00219107 1.470007087
67.01784114 3.609304281
69.0334912 2.240506412
91.01784114 1.675933347
92.99710569 2.231588529
93.0334912 4.014098718
95.01275576 3.8872788
95.04914126 3.054328948
97.02840582 3.944611574
105.0334912 4.137567978
107.0491413 3.75563094
121.0284058 13.4522281
123.0440559 10.2931379
125.0233204 3.162719165
125.0597059 2.340876436
133.0284058 1.522914887
137.0233204 4.407519083
139.0389705 3.288272757
141.0546206 2.11922557

Name: +ve in-silico MS/MS by CFM-ID for HJXJFWMRDBPCQA-SSDOTTSWSA-N
ID: HJXJFWMRDBPCQA-SSDOTTSWSA-N
Comment: Energy0
Num peaks: 6
247.0237144 6.167282661
249.0393644 1.648424037
275.018629 16.48381511
293.0291937 4.288047064
303.0499291 9.277688934
321.0604938 48.91853435

Name: +ve in-silico MS/MS by CFM-ID for HJXJFWMRDBPCQA-SSDOTTSWSA-N
ID: HJXJFWMRDBPCQA-SSDOTTSWSA-N
Comment: Energy1
Num peaks: 31
29.03857658 0.7939948326
47.04914126 1.686464022
55.01784114 0.73601088
83.01275576 1.05226581
87.04405588 1.155431316
89.05970595 0.7258515735
127.0389705 0.7697592596
193.0131497 2.054264531
207.0287997 0.8044740123
217.0131497 2.422957183
218.9924142 0.9468885178
219.0287997 1.817086665
221.0080643 1.261336066
229.0131497 1.001981023
230.9924142 0.8291567324
231.0287997 1.326767244
233.0080643 1.517035627
235.0237144 2.7939156
242.9924142 1.263571765
245.0080643 0.9290142987
247.0237144 6.763210513
249.0393644 1.031719912
257.0080643 3.868514662
259.0237144 1.908651347
275.018629 12.50506097
289.034279 0.8556787316
291.0499291 2.490966694
293.0291937 1.807192858
293.0655792 5.55565464
303.0499291 6.400789157
321.0604938 9.317741403

Name: +ve in-silico MS/MS by CFM-ID for HJXJFWMRDBPCQA-SSDOTTSWSA-N
ID: HJXJFWMRDBPCQA-SSDOTTSWSA-N
Comment: Energy2
Num peaks: 31
29.03857658 0.9161514727
41.00219107 1.412701227
43.01784114 1.628149313
55.01784114 0.7226254527
107.0127558 0.9329761649
135.0076704 1.539024479
161.0233204 0.9734461621
175.002585 0.8875142677
187.002585 2.736164793
189.0182351 4.256443769
191.0338851 2.439059328
205.0131497 2.021399044
207.0287997 1.218692511
214.9974996 3.137131856
217.0131497 9.437845445
218.9924142 1.300006642
219.0287997 4.62418462
229.0131497 5.142325644
230.9924142 0.870137007
231.0287997 5.4546891
233.0080643 0.9466144382
233.0444498 2.273597227
245.0080643 1.402963547
247.0237144 4.011763479
253.0706646 0.7499746076
257.0080643 5.77756584
259.0237144 4.831979934
261.0393644 1.762547166
275.018629 2.989071645
303.0499291 1.049118302
305.0291937 0.8663424368

Name: +ve in-silico MS/MS by CFM-ID for NKPVZYQTTIZLML-HNNXBMFYSA-N
ID: NKPVZYQTTIZLML-HNNXBMFYSA-N
Comment: Energy0
Num peaks: 6
57.0334912 2.214769923
275.018629 1.741154879
277.034279 3.390859001
285.0393644 1.543232802
303.0499291 18.5847325
321.0604938 56.93985961

Name: +ve in-silico MS/MS by CFM-ID for NKPVZYQTTIZLML-HNNXBMFYSA-N
ID: NKPVZYQTTIZLML-HNNXBMFYSA-N
Comment: Energy1
Num peaks: 28
39.02292652 2.097690997
101.0233204 1.201888608
181.0131497 1.315625879
191.0338851 1.226307145
193.0495352 1.320827294
219.0287997 1.827755661
221.0444498 1.866243873
233.0080643 2.113148837
235.0237144 1.855079271
247.0237144 1.717053483
247.0600999 1.263325704
249.0393644 2.185471545
261.0029789 1.544057375
261.0393644 1.891060135
263.018629 2.233276509
273.0393644 2.969876166
275.018629 2.167207608
275.0550145 5.795313299
277.034279 4.915134011
279.0499291 2.786162186
285.0393644 3.294996359
289.034279 1.321772434
291.0135436 1.210868828
291.0499291 2.853964816
293.0655792 5.079512957
295.0448437 2.724331838
303.0499291 11.02315318
321.0604938 8.723699102

Name: +ve in-silico MS/MS by CFM-ID for NKPVZYQTTIZLML-HNNXBMFYSA-N
ID: NKPVZYQTTIZLML-HNNXBMFYSA-N
Comment: Energy2
Num peaks: 31
27.02292652 1.704985825
39.02292652 4.097838433
41.03857658 1.704273533
45.0334912 2.08078478
57.0334912 4.60299795
68.99710569 2.329090297
71.01275576 2.345105931
135.0076704 1.802888967
175.002585 1.287272813
181.0131497 1.217216109
191.0338851 3.994041285
193.0495352 1.21966057
203.0338851 2.359074578
205.0495352 1.633499006
217.0131497 2.000613922
219.0287997 3.349390873
221.0444498 1.627549649
233.0080643 3.414040834
245.0080643 1.319458119
247.0237144 1.434068957
259.0237144 1.526751816
261.0393644 1.274913813
271.0237144 1.243994561
273.0393644 1.260207758
285.0393644 3.471203949
287.018629 1.253978335
289.034279 1.301903297
291.0499291 1.864353973
293.0655792 1.288249986
303.0499291 2.638339489
305.0291937 2.443527316

Name: +ve in-silico MS/MS by CFM-ID for KZFYMOSMINTUQG-HNNXBMFYSA-N
ID: KZFYMOSMINTUQG-HNNXBMFYSA-N
Comment: Energy0
Num peaks: 6
111.0440559 4.119506233
125.0233204 9.768357388
139.0389705 21.73430946
153.0182351 3.489821016
303.0499291 6.011005745
321.0604938 41.96268054

Name: +ve in-silico MS/MS by CFM-ID for KZFYMOSMINTUQG-HNNXBMFYSA-N
ID: KZFYMOSMINTUQG-HNNXBMFYSA-N
Comment: Energy1
Num peaks: 10
111.0440559 2.862813484
125.0233204 12.21450963
137.0233204 3.403107471
139.0389705 33.95227484
141.0546206 3.059549174
153.0182351 6.572696145
181.0131497 1.722696779
293.0655792 1.793614432
303.0499291 5.771684728
321.0604938 10.32441994

Name: +ve in-silico MS/MS by CFM-ID for KZFYMOSMINTUQG-HNNXBMFYSA-N
ID: KZFYMOSMINTUQG-HNNXBMFYSA-N
Comment: Energy2
Num peaks: 17
39.02292652 4.08010853
65.00219107 2.121854187
67.01784114 4.543845325
69.0334912 5.321317974
81.0334912 6.310001958
83.04914126 2.780614588
95.01275576 2.369461956
97.02840582 2.531431499
109.0284058 6.339110802
111.0440559 10.33291597
121.0284058 4.417852653
123.0440559 2.163533817
125.0233204 3.921890683
127.0389705 3.153505213
137.0233204 8.299926174
139.0389705 8.754544656
153.0182351 3.010614125

Name: +ve in-silico MS/MS by CFM-ID for AEBWBXWPPHOYLH-UHFFFAOYSA-N
ID: AEBWBXWPPHOYLH-UHFFFAOYSA-N
Comment: Energy0
Num peaks: 7
257.0444498 2.603137298
259.0600999 2.197127925
275.0550145 5.850312168
277.0706646 2.09509655
285.0393644 14.61060956
303.0499291 29.00785324
321.0604938 24.64111384

Name: +ve in-silico MS/MS by CFM-ID for AEBWBXWPPHOYLH-UHFFFAOYSA-N
ID: AEBWBXWPPHOYLH-UHFFFAOYSA-N
Comment: Energy1
Num peaks: 31
39.02292652 1.374957472
51.02292652 1.548474977
53.03857658 1.378412634
57.0334912 5.846365401
59.04914126 1.204317338
67.01784114 1.85752193
69.0334912 2.852287615
71.04914126 3.300813495
109.0284058 1.243449742
137.0233204 2.103428443
139.0389705 1.62757527
151.002585 1.023240775
153.0182351 1.051997647
155.0338851 1.824953674
165.0182351 1.870012351
167.0338851 4.207155556
217.0131497 1.604966173
223.0237144 1.181314909
231.0287997 1.635999976
247.0600999 1.113297906
255.0287997 1.16096391
257.0444498 3.243171115
259.0237144 1.333288046
259.0600999 2.374040709
273.0393644 1.194760857
275.0550145 4.681345268
277.0706646 1.61866054
285.0393644 6.555751362
293.0655792 2.157802406
303.0499291 7.65340313
321.0604938 2.879079338

Name: +ve in-silico MS/MS by CFM-ID for AEBWBXWPPHOYLH-UHFFFAOYSA-N
ID: AEBWBXWPPHOYLH-UHFFFAOYSA-N
Comment: Energy2
Num peaks: 31
25.00727645 1.231672537
39.02292652 1.604299257
41.00219107 2.378504212
41.03857658 1.389729224
43.01784114 1.034653302
49.00727645 7.09173388
51.02292652 4.126571693
53.00219107 1.405137411
53.03857658 11.79239176
55.01784114 1.515226227
59.01275576 0.8635543147
67.01784114 6.070297585
69.0334912 2.690691206
71.04914126 3.637928488
77.00219107 1.287868978
81.0334912 1.248903785
109.0284058 0.8657580025
135.0076704 1.004925107
137.0233204 4.605094277
139.0389705 1.333088007
165.0182351 2.106499636
167.0338851 1.585842219
190.9974996 0.8159465759
217.0131497 2.074798762
217.0495352 1.377659505
231.0287997 2.213961167
243.0287997 0.9992134
259.0237144 1.58967863
259.0600999 1.320788683
285.0393644 5.276846671
303.0499291 1.055711098

Name: +ve in-silico MS/MS by CFM-ID for CCPDIHKLISWESE-UHFFFAOYSA-N
ID: CCPDIHKLISWESE-UHFFFAOYSA-N
Comment: Energy0
Num peaks: 6
144.0443902 0.7168222706
156.0443902 0.8065122733
259.0502039 0.1105854391
273.0658539 0.2092487391
283.0502039 0.2302671901
299.081504 97.71179349

Name: +ve in-silico MS/MS by CFM-ID for CCPDIHKLISWESE-UHFFFAOYSA-N
ID: CCPDIHKLISWESE-UHFFFAOYSA-N
Comment: Energy1
Num peaks: 6
144.0443902 14.13961935
156.0443902 16.97775818
271.0502039 1.274647913
273.0658539 2.757318161
283.0502039 1.084540539
299.081504 62.65022441

Name: +ve in-silico MS/MS by CFM-ID for CCPDIHKLISWESE-UHFFFAOYSA-N
ID: CCPDIHKLISWESE-UHFFFAOYSA-N
Comment: Energy2
Num peaks: 7
49.00727645 2.750085302
118.0287402 3.019707095
144.0443902 31.82449283
156.0443902 28.36237086
273.0658539 3.177356207
283.0502039 7.984065892
299.081504 3.321097568

Name: +ve in-silico MS/MS by CFM-ID for KJXSIXMJHKAJOD-HUUCEWRRSA-N
ID: KJXSIXMJHKAJOD-HUUCEWRRSA-N
Comment: Energy0
Num peaks: 6
125.0233204 3.369045086
137.0233204 2.127822566
153.0182351 5.888540201
293.0655792 2.016167378
303.0499291 12.77727955
321.0604938 60.39896693

Name: +ve in-silico MS/MS by CFM-ID for KJXSIXMJHKAJOD-HUUCEWRRSA-N
ID: KJXSIXMJHKAJOD-HUUCEWRRSA-N
Comment: Energy1
Num peaks: 16
125.0233204 4.776746493
127.0389705 1.925030619
137.0233204 11.38998086
139.0389705 6.285392516
153.0182351 12.66199155
155.0338851 5.154198287
165.0182351 1.450067598
167.0338851 2.113821581
169.0495352 1.52732609
183.0287997 2.254272736
195.0287997 1.999635482
285.0393644 1.12555703
291.0499291 3.734733074
293.0655792 4.749663967
303.0499291 6.769444008
321.0604938 12.52253172

Name: +ve in-silico MS/MS by CFM-ID for KJXSIXMJHKAJOD-HUUCEWRRSA-N
ID: KJXSIXMJHKAJOD-HUUCEWRRSA-N
Comment: Energy2
Num peaks: 31
39.02292652 1.076085165
65.00219107 1.150937889
67.01784114 1.628138429
69.0334912 3.028468382
81.0334912 3.506808199
83.01275576 1.337009693
85.02840582 1.578493699
95.01275576 4.741011799
97.02840582 2.386486327
107.0127558 1.154547595
109.0284058 1.928922629
111.0076704 1.118915151
111.0440559 2.239522427
121.0284058 2.135472556
123.0440559 2.973626521
125.0233204 8.615601875
127.0389705 3.35539549
137.0233204 11.19541578
139.0389705 5.339414227
141.0546206 1.183666274
151.002585 1.465416467
151.0389705 0.82784409
153.0182351 7.187112539
155.0338851 1.109558576
165.0182351 1.526221552
167.0338851 0.9246587703
285.0393644 0.8150559614
289.034279 0.9106811713
291.0499291 0.824773892
293.0655792 2.004526127
303.0499291 1.532448552

Name: +ve in-silico MS/MS by CFM-ID for AILCSCQIQZTQJR-YUZRODSESA-N
ID: AILCSCQIQZTQJR-YUZRODSESA-N
Comment: Energy0
Num peaks: 19
43.01784114 1.352043829
61.02840582 3.83259106
105.0334912 5.129572257
107.0491413 1.231235869
117.0182351 1.152363416
129.0334912 1.162826484
133.0131497 1.716921976
147.0440559 8.755125592
157.0131497 3.512793954
159.0287997 1.360729468
165.0546206 2.84011201
175.0237144 6.025886703
193.034279 2.438962157
261.0393644 2.974845856
279.0499291 6.936571002
297.0604938 4.155841802
303.0499291 4.201910142
321.0604938 11.82134367
339.0710585 10.37627352

Name: +ve in-silico MS/MS by CFM-ID for AILCSCQIQZTQJR-YUZRODSESA-N
ID: AILCSCQIQZTQJR-YUZRODSESA-N
Comment: Energy1
Num peaks: 31
43.01784114 1.056777085
59.01275576 0.9511017885
61.02840582 2.069248929
105.0334912 8.241449619
107.0491413 2.656980689
117.0182351 3.194029865
119.0338851 1.036247636
119.0491413 3.840675683
129.0182351 3.490313421
129.0334912 2.421086017
131.0338851 1.103049523
133.0131497 2.576770084
145.0131497 1.136100951
147.0440559 10.0828924
149.0080643 1.148184885
151.0237144 1.460090821
157.0131497 2.429217731
159.0287997 1.153920134
165.0546206 1.078582701
175.0237144 4.662079571
193.034279 2.473750537
221.0444498 1.51865897
233.0444498 2.234272062
261.0393644 1.721718286
275.0550145 1.090149834
279.0499291 3.78222243
293.0655792 2.01037208
297.0604938 1.979331524
303.0499291 2.132447353
321.0604938 4.303487256
339.0710585 1.38697518

Name: +ve in-silico MS/MS by CFM-ID for AILCSCQIQZTQJR-YUZRODSESA-N
ID: AILCSCQIQZTQJR-YUZRODSESA-N
Comment: Energy2
Num peaks: 31
25.00727645 0.9470753704
41.00219107 1.405418193
43.01784114 4.121543489
59.01275576 1.650696889
61.02840582 3.915732732
75.00767038 1.274019017
75.02292652 1.302216481
77.03857658 2.756904996
79.05422664 1.065106926
91.05422664 0.8614193966
105.0334912 9.61812202
107.0491413 1.766839143
115.002585 1.731876617
117.0182351 2.418323472
117.0334912 2.170158902
119.0338851 1.148765146
119.0491413 4.190062459
129.0182351 3.590250392
129.0334912 0.8911065401
130.9974996 2.85232072
133.0131497 6.506295711
146.9924142 0.9850808768
147.0440559 3.478564133
149.0080643 4.81084224
165.0546206 1.323805293
175.0237144 2.060433145
203.018629 0.8890663326
233.0444498 1.811151908
279.0499291 1.09528362
295.0812292 0.9824205953
321.0604938 1.37945559

Name: +ve in-silico MS/MS by CFM-ID for SNOQXQZJYBAJSD-LZISRMJESA-N
ID: SNOQXQZJYBAJSD-LZISRMJESA-N
Comment: Energy0
Num peaks: 18
43.01784114 1.05215416
73.02840582 1.161373417
95.01612688 0.811447532
141.0182351 1.049298877
143.0338851 1.988675551
145.0495352 1.221621935
151.0059561 0.8509538717
153.0216062 1.937847066
175.0237144 0.8641870507
177.0393644 1.134979606
179.0550145 4.240678234
191.0550145 0.8099392389
193.0706646 1.191282772
263.0583856 1.012065036
265.0376502 0.9295447939
281.0689503 14.10061716
283.0482149 6.757170449
299.079515 39.07020774

Name: +ve in-silico MS/MS by CFM-ID for SNOQXQZJYBAJSD-LZISRMJESA-N
ID: SNOQXQZJYBAJSD-LZISRMJESA-N
Comment: Energy1
Num peaks: 31
27.02292652 1.105567529
39.02292652 2.514025391
41.03857658 10.37519934
43.01784114 2.413936423
43.05422664 1.117079632
45.0334912 1.16487481
57.0334912 1.055494501
101.0055622 2.897719887
105.0004768 1.566334316
107.0161269 1.318196306
117.0004768 1.007310847
119.0161269 14.092548
121.0317769 6.368255186
125.0630771 0.8540282231
127.0389705 1.416468217
127.0787271 0.9932850209
129.0546206 1.246547044
135.0110415 1.348483561
137.0266916 0.9510129519
143.0338851 1.10400028
145.0495352 1.776798729
147.0651853 1.557086949
161.0444498 1.493553238
163.0600999 1.194701904
187.0600999 0.9167201917
201.0757499 1.029755134
205.0706646 1.931639443
219.0863146 2.217825891
263.0583856 0.9883741199
281.0689503 4.086614578
299.079515 3.354509873

Name: +ve in-silico MS/MS by CFM-ID for SNOQXQZJYBAJSD-LZISRMJESA-N
ID: SNOQXQZJYBAJSD-LZISRMJESA-N
Comment: Energy2
Num peaks: 31
27.02292652 1.035099842
41.00219107 2.87622526
43.01784114 5.616880702
45.0334912 2.370206014
53.00219107 1.215930164
55.01784114 1.551204126
57.0334912 1.813440393
68.99710569 1.279643033
71.01275576 8.339887555
73.02840582 5.108987177
75.04405588 1.956670376
85.02840582 1.283075116
93.00047682 1.15364902
95.01612688 1.602914409
107.0161269 1.102321375
117.0004768 1.211427766
119.0161269 1.156889607
119.0338851 1.344026979
127.0389705 1.063054873
129.0546206 2.482226861
131.0702706 2.70807073
132.9953914 1.11509359
135.0110415 1.978116641
137.0266916 1.924836947
151.0059561 1.710533935
153.0216062 2.008916825
161.0444498 1.016596584
163.0600999 1.229183304
207.0321709 1.310164977
263.0583856 1.152714028
281.0689503 1.287747721

Name: +ve in-silico MS/MS by CFM-ID for SNOQXQZJYBAJSD-DAORTFEHSA-N
ID: SNOQXQZJYBAJSD-DAORTFEHSA-N
Comment: Energy0
Num peaks: 18
43.01784114 1.05215416
73.02840582 1.161373417
95.01612688 0.811447532
141.0182351 1.049298877
143.0338851 1.988675551
145.0495352 1.221621935
151.0059561 0.8509538717
153.0216062 1.937847066
175.0237144 0.8641870507
177.0393644 1.134979606
179.0550145 4.240678234
191.0550145 0.8099392389
193.0706646 1.191282772
263.0583856 1.012065036
265.0376502 0.9295447939
281.0689503 14.10061716
283.0482149 6.757170449
299.079515 39.07020774

Name: +ve in-silico MS/MS by CFM-ID for SNOQXQZJYBAJSD-DAORTFEHSA-N
ID: SNOQXQZJYBAJSD-DAORTFEHSA-N
Comment: Energy1
Num peaks: 31
27.02292652 1.105567529
39.02292652 2.514025391
41.03857658 10.37519934
43.01784114 2.413936423
43.05422664 1.117079632
45.0334912 1.16487481
57.0334912 1.055494501
101.0055622 2.897719887
105.0004768 1.566334316
107.0161269 1.318196306
117.0004768 1.007310847
119.0161269 14.092548
121.0317769 6.368255186
125.0630771 0.8540282231
127.0389705 1.416468217
127.0787271 0.9932850209
129.0546206 1.246547044
135.0110415 1.348483561
137.0266916 0.9510129519
143.0338851 1.10400028
145.0495352 1.776798729
147.0651853 1.557086949
161.0444498 1.493553238
163.0600999 1.194701904
187.0600999 0.9167201917
201.0757499 1.029755134
205.0706646 1.931639443
219.0863146 2.217825891
263.0583856 0.9883741199
281.0689503 4.086614578
299.079515 3.354509873

Name: +ve in-silico MS/MS by CFM-ID for SNOQXQZJYBAJSD-DAORTFEHSA-N
ID: SNOQXQZJYBAJSD-DAORTFEHSA-N
Comment: Energy2
Num peaks: 31
27.02292652 1.035099842
41.00219107 2.87622526
43.01784114 5.616880702
45.0334912 2.370206014
53.00219107 1.215930164
55.01784114 1.551204126
57.0334912 1.813440393
68.99710569 1.279643033
71.01275576 8.339887555
73.02840582 5.108987177
75.04405588 1.956670376
85.02840582 1.283075116
93.00047682 1.15364902
95.01612688 1.602914409
107.0161269 1.102321375
117.0004768 1.211427766
119.0161269 1.156889607
119.0338851 1.344026979
127.0389705 1.063054873
129.0546206 2.482226861
131.0702706 2.70807073
132.9953914 1.11509359
135.0110415 1.978116641
137.0266916 1.924836947
151.0059561 1.710533935
153.0216062 2.008916825
161.0444498 1.016596584
163.0600999 1.229183304
207.0321709 1.310164977
263.0583856 1.152714028
281.0689503 1.287747721

Name: +ve in-silico MS/MS by CFM-ID for AILCSCQIQZTQJR-CZESERPMSA-N
ID: AILCSCQIQZTQJR-CZESERPMSA-N
Comment: Energy0
Num peaks: 19
43.01784114 1.352043829
61.02840582 3.83259106
105.0334912 5.129572257
107.0491413 1.231235869
117.0182351 1.152363416
129.0334912 1.162826484
133.0131497 1.716921976
147.0440559 8.755125592
157.0131497 3.512793954
159.0287997 1.360729468
165.0546206 2.84011201
175.0237144 6.025886703
193.034279 2.438962157
261.0393644 2.974845856
279.0499291 6.936571002
297.0604938 4.155841802
303.0499291 4.201910142
321.0604938 11.82134367
339.0710585 10.37627352

Name: +ve in-silico MS/MS by CFM-ID for AILCSCQIQZTQJR-CZESERPMSA-N
ID: AILCSCQIQZTQJR-CZESERPMSA-N
Comment: Energy1
Num peaks: 31
43.01784114 1.056777085
59.01275576 0.9511017885
61.02840582 2.069248929
105.0334912 8.241449619
107.0491413 2.656980689
117.0182351 3.194029865
119.0338851 1.036247636
119.0491413 3.840675683
129.0182351 3.490313421
129.0334912 2.421086017
131.0338851 1.103049523
133.0131497 2.576770084
145.0131497 1.136100951
147.0440559 10.0828924
149.0080643 1.148184885
151.0237144 1.460090821
157.0131497 2.429217731
159.0287997 1.153920134
165.0546206 1.078582701
175.0237144 4.662079571
193.034279 2.473750537
221.0444498 1.51865897
233.0444498 2.234272062
261.0393644 1.721718286
275.0550145 1.090149834
279.0499291 3.78222243
293.0655792 2.01037208
297.0604938 1.979331524
303.0499291 2.132447353
321.0604938 4.303487256
339.0710585 1.38697518

Name: +ve in-silico MS/MS by CFM-ID for AILCSCQIQZTQJR-CZESERPMSA-N
ID: AILCSCQIQZTQJR-CZESERPMSA-N
Comment: Energy2
Num peaks: 31
25.00727645 0.9470753704
41.00219107 1.405418193
43.01784114 4.121543489
59.01275576 1.650696889
61.02840582 3.915732732
75.00767038 1.274019017
75.02292652 1.302216481
77.03857658 2.756904996
79.05422664 1.065106926
91.05422664 0.8614193966
105.0334912 9.61812202
107.0491413 1.766839143
115.002585 1.731876617
117.0182351 2.418323472
117.0334912 2.170158902
119.0338851 1.148765146
119.0491413 4.190062459
129.0182351 3.590250392
129.0334912 0.8911065401
130.9974996 2.85232072
133.0131497 6.506295711
146.9924142 0.9850808768
147.0440559 3.478564133
149.0080643 4.81084224
165.0546206 1.323805293
175.0237144 2.060433145
203.018629 0.8890663326
233.0444498 1.811151908
279.0499291 1.09528362
295.0812292 0.9824205953
321.0604938 1.37945559

Name: +ve in-silico MS/MS by CFM-ID for UBEKSSIWKHCGBJ-WKLDVVIOSA-N
ID: UBEKSSIWKHCGBJ-WKLDVVIOSA-N
Comment: Energy0
Num peaks: 20
73.02840582 1.256008928
75.00767038 2.593263807
101.0233204 3.56531915
103.0389705 1.800623623
117.0182351 0.982468036
119.0338851 8.004739167
121.0284058 5.838604184
123.0440559 1.469226119
125.0597059 1.262938341
135.0440559 0.8526550412
145.0284058 1.154103249
161.0233204 1.385599754
163.0389705 8.728237769
181.0495352 2.513773867
223.0600999 1.836398888
235.0600999 1.2385156
253.0706646 2.948519783
263.0550145 4.714858674
281.0655792 14.87669581
299.0761439 13.50285201

Name: +ve in-silico MS/MS by CFM-ID for UBEKSSIWKHCGBJ-WKLDVVIOSA-N
ID: UBEKSSIWKHCGBJ-WKLDVVIOSA-N
Comment: Energy1
Num peaks: 31
43.01784114 1.271329656
45.0334912 1.738704466
56.99710569 0.9555906253
59.01275576 1.778396254
61.02840582 1.323103611
73.02840582 2.629738657
75.00767038 1.899595569
75.04405588 1.045700311
77.02332044 0.9652093665
101.0233204 6.036990265
103.0389705 1.278350142
119.0338851 6.743812702
121.0284058 8.086231776
123.0440559 3.072847654
135.0440559 4.58878674
145.0284058 1.775089241
161.0233204 1.052892384
163.0389705 8.942948066
193.0495352 0.8997372593
195.0651853 1.651721474
205.0495352 1.635409874
207.0651853 1.371712145
223.0600999 4.829513722
225.0757499 2.090871354
235.0600999 1.369704139
253.0706646 1.600459522
263.0550145 2.565777197
269.0655792 0.8905462465
271.0812292 0.9986366858
281.0655792 3.066278527
299.0761439 1.398210391

Name: +ve in-silico MS/MS by CFM-ID for UBEKSSIWKHCGBJ-WKLDVVIOSA-N
ID: UBEKSSIWKHCGBJ-WKLDVVIOSA-N
Comment: Energy2
Num peaks: 31
29.00219107 0.9534010538
41.00219107 0.948930088
43.01784114 1.077843872
45.0334912 1.738020957
49.00727645 0.9517605059
56.99710569 1.334430578
59.01275576 2.978765301
61.02840582 1.797612458
65.03857658 2.610967872
71.01275576 1.235244577
73.02840582 2.188123855
75.00767038 1.626548336
87.00767038 0.768934156
93.0334912 1.179041919
99.00767038 0.9311010243
101.0233204 4.671881919
103.0389705 2.096967089
105.0546206 1.06074923
107.0491413 1.729494422
109.0284058 1.823621618
119.0338851 2.018829619
121.0284058 11.20064297
123.0440559 2.402878215
133.0284058 1.507187299
135.0440559 4.375928562
137.0597059 0.8166706921
161.0233204 0.9975949781
163.0389705 4.388472979
165.0546206 1.668853197
181.0495352 1.338238255
281.0655792 1.152738475

Name: +ve in-silico MS/MS by CFM-ID for JSEPSLOCPQODTM-ZCFIWIBFSA-N
ID: JSEPSLOCPQODTM-ZCFIWIBFSA-N
Comment: Energy0
Num peaks: 6
247.0237144 4.89162303
257.0080643 1.594597836
275.018629 17.09271142
293.0291937 4.433752132
303.0499291 9.806026392
321.0604938 51.64804682

Name: +ve in-silico MS/MS by CFM-ID for JSEPSLOCPQODTM-ZCFIWIBFSA-N
ID: JSEPSLOCPQODTM-ZCFIWIBFSA-N
Comment: Energy1
Num peaks: 25
29.03857658 0.8121417426
47.04914126 1.725765042
55.01784114 0.8651152357
83.01275576 0.8611903634
101.0597059 0.8327495302
193.0131497 1.575576055
214.9974996 1.185181042
217.0131497 1.844759483
218.9924142 0.9870542123
219.0287997 2.288096962
221.0080643 1.167089454
229.0131497 1.108317255
231.0287997 1.126648656
245.0080643 1.058459917
247.0237144 10.12163393
257.0080643 4.257693341
259.0237144 1.905351906
265.0706646 1.408858148
275.018629 13.31877576
289.034279 1.645113995
291.0499291 3.529297198
293.0291937 1.823541039
293.0655792 9.009568278
303.0499291 6.540988158
321.0604938 9.669562442

Name: +ve in-silico MS/MS by CFM-ID for JSEPSLOCPQODTM-ZCFIWIBFSA-N
ID: JSEPSLOCPQODTM-ZCFIWIBFSA-N
Comment: Energy2
Num peaks: 25
29.03857658 0.8892594301
41.00219107 0.7689886497
53.00219107 2.532401017
55.01784114 1.307609104
107.0127558 1.045938665
161.0233204 2.503820784
187.002585 5.116874173
189.0182351 5.062281806
191.0338851 2.408008626
193.0131497 0.8225579718
203.0338851 0.8258374811
214.9974996 3.705126202
217.0131497 9.546132572
219.0287997 5.724062983
229.0131497 6.313729805
231.0287997 4.921060914
233.0080643 1.31793222
245.0080643 2.281658472
247.0237144 7.104228432
257.0080643 5.669159648
259.0237144 4.382127102
261.0393644 1.69269863
265.0706646 0.7370871497
275.018629 2.640003309
303.0499291 1.006839372

Name: +ve in-silico MS/MS by CFM-ID for LRJBKCVWTWKWRX-JLBMVGGZSA-N
ID: LRJBKCVWTWKWRX-JLBMVGGZSA-N
Comment: Energy0
Num peaks: 16
105.0334912 4.62565815
107.0491413 1.1175318
129.0182351 1.735591266
147.0440559 7.259810405
157.0131497 1.557887361
159.0287997 1.342077408
175.0237144 4.7509129
193.034279 1.5789994
247.0600999 1.448889531
275.0550145 7.372414542
277.0706646 1.980077146
293.0655792 5.269640453
295.0812292 1.038209138
303.0499291 11.76079204
321.0604938 20.28146813
339.0710585 7.786581949

Name: +ve in-silico MS/MS by CFM-ID for LRJBKCVWTWKWRX-JLBMVGGZSA-N
ID: LRJBKCVWTWKWRX-JLBMVGGZSA-N
Comment: Energy1
Num peaks: 27
59.01275576 3.820514784
71.01275576 6.126143741
99.00767038 3.405687356
101.0233204 1.623089018
105.0334912 5.567596576
107.0491413 1.649097953
115.002585 1.996139233
117.0182351 3.396818193
119.0491413 2.719220467
129.0334912 1.620736555
130.9974996 1.519252234
133.0131497 1.935757012
145.0131497 1.669587722
147.0287997 1.439959513
147.0440559 6.827980711
175.0237144 2.204224034
231.0287997 1.327730063
233.0444498 6.825489829
247.0600999 3.367787999
261.0393644 3.045874066
275.0550145 3.726343029
277.034279 1.506603225
277.0706646 2.216188758
279.0499291 2.785190011
293.0655792 3.114763819
303.0499291 2.319651782
321.0604938 2.599590393

Name: +ve in-silico MS/MS by CFM-ID for LRJBKCVWTWKWRX-JLBMVGGZSA-N
ID: LRJBKCVWTWKWRX-JLBMVGGZSA-N
Comment: Energy2
Num peaks: 31
41.00219107 1.265595086
59.01275576 1.461793998
71.01275576 2.09263832
75.02292652 1.551674732
77.03857658 3.285029703
79.05422664 1.269143439
89.03857658 0.8262061728
91.05422664 1.026436641
105.0334912 9.407205436
107.0491413 1.653868586
115.002585 1.60891215
117.0182351 1.549620322
117.0334912 1.904657292
119.0338851 1.240882912
119.0491413 3.572925546
129.0182351 10.67269027
129.0334912 1.061810783
131.0338851 1.784936995
142.9974996 0.9459054173
145.0131497 7.494656682
147.0287997 3.265396334
147.0440559 2.650445465
157.0131497 0.7368599863
159.0287997 0.934897505
173.0080643 1.070483113
175.0237144 3.887889986
199.0237144 1.338787292
247.0600999 3.102936944
275.0550145 1.632043469
277.0706646 0.9592055369
293.0655792 1.102483655

Name: +ve in-silico MS/MS by CFM-ID for LKGCCRQDSNMXSX-UHFFFAOYSA-N
ID: LKGCCRQDSNMXSX-UHFFFAOYSA-N
Comment: Energy0
Num peaks: 6
277.034279 0.7577997047
289.034279 2.798143118
291.0499291 0.7886691907
303.0499291 15.62515454
305.0291937 1.079075785
321.0604938 74.79434102

Name: +ve in-silico MS/MS by CFM-ID for LKGCCRQDSNMXSX-UHFFFAOYSA-N
ID: LKGCCRQDSNMXSX-UHFFFAOYSA-N
Comment: Energy1
Num peaks: 6
277.034279 3.101650487
289.034279 5.039408705
293.0655792 8.381749783
303.0499291 18.6815967
305.0291937 2.062140941
321.0604938 46.56652945

Name: +ve in-silico MS/MS by CFM-ID for LKGCCRQDSNMXSX-UHFFFAOYSA-N
ID: LKGCCRQDSNMXSX-UHFFFAOYSA-N
Comment: Energy2
Num peaks: 31
41.00219107 1.70108733
43.01784114 1.687543119
83.01275576 2.462860781
108.9920203 1.1337742
111.0076704 2.970084019
113.0233204 8.490254739
115.0389705 1.336927523
136.9869349 2.379965489
139.0389705 1.399405462
141.0182351 1.196546531
153.0182351 2.153269222
155.0338851 2.974284358
165.0182351 5.882194154
166.9974996 1.617344245
181.0131497 10.63235772
183.0287997 2.145191935
207.0287997 3.86404146
231.0287997 1.763557274
233.0444498 2.108187348
235.0237144 3.279071472
245.0080643 1.167306317
247.0237144 2.14051829
249.0393644 1.35817964
259.0237144 2.082606535
273.0393644 1.896774134
275.018629 1.82211616
277.034279 2.02086866
287.018629 1.386330957
289.034279 1.632597093
303.0499291 2.415645223
305.0291937 1.232601388

Name: +ve in-silico MS/MS by CFM-ID for AILCSCQIQZTQJR-QWHCGFSZSA-N
ID: AILCSCQIQZTQJR-QWHCGFSZSA-N
Comment: Energy0
Num peaks: 19
43.01784114 1.352043829
61.02840582 3.83259106
105.0334912 5.129572257
107.0491413 1.231235869
117.0182351 1.152363416
129.0334912 1.162826484
133.0131497 1.716921976
147.0440559 8.755125592
157.0131497 3.512793954
159.0287997 1.360729468
165.0546206 2.84011201
175.0237144 6.025886703
193.034279 2.438962157
261.0393644 2.974845856
279.0499291 6.936571002
297.0604938 4.155841802
303.0499291 4.201910142
321.0604938 11.82134367
339.0710585 10.37627352

Name: +ve in-silico MS/MS by CFM-ID for AILCSCQIQZTQJR-QWHCGFSZSA-N
ID: AILCSCQIQZTQJR-QWHCGFSZSA-N
Comment: Energy1
Num peaks: 31
43.01784114 1.056777085
59.01275576 0.9511017885
61.02840582 2.069248929
105.0334912 8.241449619
107.0491413 2.656980689
117.0182351 3.194029865
119.0338851 1.036247636
119.0491413 3.840675683
129.0182351 3.490313421
129.0334912 2.421086017
131.0338851 1.103049523
133.0131497 2.576770084
145.0131497 1.136100951
147.0440559 10.0828924
149.0080643 1.148184885
151.0237144 1.460090821
157.0131497 2.429217731
159.0287997 1.153920134
165.0546206 1.078582701
175.0237144 4.662079571
193.034279 2.473750537
221.0444498 1.51865897
233.0444498 2.234272062
261.0393644 1.721718286
275.0550145 1.090149834
279.0499291 3.78222243
293.0655792 2.01037208
297.0604938 1.979331524
303.0499291 2.132447353
321.0604938 4.303487256
339.0710585 1.38697518

Name: +ve in-silico MS/MS by CFM-ID for AILCSCQIQZTQJR-QWHCGFSZSA-N
ID: AILCSCQIQZTQJR-QWHCGFSZSA-N
Comment: Energy2
Num peaks: 31
25.00727645 0.9470753704
41.00219107 1.405418193
43.01784114 4.121543489
59.01275576 1.650696889
61.02840582 3.915732732
75.00767038 1.274019017
75.02292652 1.302216481
77.03857658 2.756904996
79.05422664 1.065106926
91.05422664 0.8614193966
105.0334912 9.61812202
107.0491413 1.766839143
115.002585 1.731876617
117.0182351 2.418323472
117.0334912 2.170158902
119.0338851 1.148765146
119.0491413 4.190062459
129.0182351 3.590250392
129.0334912 0.8911065401
130.9974996 2.85232072
133.0131497 6.506295711
146.9924142 0.9850808768
147.0440559 3.478564133
149.0080643 4.81084224
165.0546206 1.323805293
175.0237144 2.060433145
203.018629 0.8890663326
233.0444498 1.811151908
279.0499291 1.09528362
295.0812292 0.9824205953
321.0604938 1.37945559

Name: +ve in-silico MS/MS by CFM-ID for LRJBKCVWTWKWRX-GXFFZTMASA-N
ID: LRJBKCVWTWKWRX-GXFFZTMASA-N
Comment: Energy0
Num peaks: 16
105.0334912 4.62565815
107.0491413 1.1175318
129.0182351 1.735591266
147.0440559 7.259810405
157.0131497 1.557887361
159.0287997 1.342077408
175.0237144 4.7509129
193.034279 1.5789994
247.0600999 1.448889531
275.0550145 7.372414542
277.0706646 1.980077146
293.0655792 5.269640453
295.0812292 1.038209138
303.0499291 11.76079204
321.0604938 20.28146813
339.0710585 7.786581949

Name: +ve in-silico MS/MS by CFM-ID for LRJBKCVWTWKWRX-GXFFZTMASA-N
ID: LRJBKCVWTWKWRX-GXFFZTMASA-N
Comment: Energy1
Num peaks: 27
59.01275576 3.820514784
71.01275576 6.126143741
99.00767038 3.405687356
101.0233204 1.623089018
105.0334912 5.567596576
107.0491413 1.649097953
115.002585 1.996139233
117.0182351 3.396818193
119.0491413 2.719220467
129.0334912 1.620736555
130.9974996 1.519252234
133.0131497 1.935757012
145.0131497 1.669587722
147.0287997 1.439959513
147.0440559 6.827980711
175.0237144 2.204224034
231.0287997 1.327730063
233.0444498 6.825489829
247.0600999 3.367787999
261.0393644 3.045874066
275.0550145 3.726343029
277.034279 1.506603225
277.0706646 2.216188758
279.0499291 2.785190011
293.0655792 3.114763819
303.0499291 2.319651782
321.0604938 2.599590393

Name: +ve in-silico MS/MS by CFM-ID for LRJBKCVWTWKWRX-GXFFZTMASA-N
ID: LRJBKCVWTWKWRX-GXFFZTMASA-N
Comment: Energy2
Num peaks: 31
41.00219107 1.265595086
59.01275576 1.461793998
71.01275576 2.09263832
75.02292652 1.551674732
77.03857658 3.285029703
79.05422664 1.269143439
89.03857658 0.8262061728
91.05422664 1.026436641
105.0334912 9.407205436
107.0491413 1.653868586
115.002585 1.60891215
117.0182351 1.549620322
117.0334912 1.904657292
119.0338851 1.240882912
119.0491413 3.572925546
129.0182351 10.67269027
129.0334912 1.061810783
131.0338851 1.784936995
142.9974996 0.9459054173
145.0131497 7.494656682
147.0287997 3.265396334
147.0440559 2.650445465
157.0131497 0.7368599863
159.0287997 0.934897505
173.0080643 1.070483113
175.0237144 3.887889986
199.0237144 1.338787292
247.0600999 3.102936944
275.0550145 1.632043469
277.0706646 0.9592055369
293.0655792 1.102483655

Name: +ve in-silico MS/MS by CFM-ID for KHOAKFWUEHUJTA-IOSLPCCCSA-N
ID: KHOAKFWUEHUJTA-IOSLPCCCSA-N
Comment: Energy0
Num peaks: 14
15.02292652 2.175985883
77.0055622 2.354428091
149.0457872 4.86165206
177.0407018 2.984417617
179.0563519 2.356768514
207.0512665 2.290274682
209.0669166 5.754881793
221.0669166 1.879869805
239.0774813 1.611278867
270.0543033 1.490576286
272.0699533 8.383145232
281.0702877 14.24704854
283.0495523 1.926616026
299.0808524 28.91665793

Name: +ve in-silico MS/MS by CFM-ID for KHOAKFWUEHUJTA-IOSLPCCCSA-N
ID: KHOAKFWUEHUJTA-IOSLPCCCSA-N
Comment: Energy1
Num peaks: 14
49.01064758 1.447928741
110.0348882 1.152909428
121.0508726 2.791942864
122.0348882 4.519243677
137.0457872 9.77468395
149.0457872 38.77091371
151.0614373 3.668051147
163.0423416 1.154073796
251.0774813 2.858611772
271.0859378 1.978189609
272.0699533 3.304394885
281.0702877 3.245776967
283.0495523 1.115045256
299.0808524 5.20378407

Name: +ve in-silico MS/MS by CFM-ID for KHOAKFWUEHUJTA-IOSLPCCCSA-N
ID: KHOAKFWUEHUJTA-IOSLPCCCSA-N
Comment: Energy2
Num peaks: 21
43.01784114 2.517033662
81.04472458 1.024023951
97.0396392 1.038974226
107.0239891 1.274679933
108.0192381 1.480031494
109.0396392 1.795108031
110.0348882 2.918038284
120.0192381 1.267157389
122.0348882 1.917975588
134.0348882 1.977921759
135.0301371 2.257234878
137.0457872 17.4381991
149.0457872 24.11170816
150.0298028 3.561970388
151.0614373 2.043652398
152.0454529 3.344184971
159.0301371 3.547378704
161.0457872 1.484188975
163.0614373 1.184204764
165.0770873 0.9034230388
177.0407018 2.962010444

Name: +ve in-silico MS/MS by CFM-ID for KJXSIXMJHKAJOD-CABCVRRESA-N
ID: KJXSIXMJHKAJOD-CABCVRRESA-N
Comment: Energy0
Num peaks: 6
125.0233204 3.369045086
137.0233204 2.127822566
153.0182351 5.888540201
293.0655792 2.016167378
303.0499291 12.77727955
321.0604938 60.39896693

Name: +ve in-silico MS/MS by CFM-ID for KJXSIXMJHKAJOD-CABCVRRESA-N
ID: KJXSIXMJHKAJOD-CABCVRRESA-N
Comment: Energy1
Num peaks: 16
125.0233204 4.776746493
127.0389705 1.925030619
137.0233204 11.38998086
139.0389705 6.285392516
153.0182351 12.66199155
155.0338851 5.154198287
165.0182351 1.450067598
167.0338851 2.113821581
169.0495352 1.52732609
183.0287997 2.254272736
195.0287997 1.999635482
285.0393644 1.12555703
291.0499291 3.734733074
293.0655792 4.749663967
303.0499291 6.769444008
321.0604938 12.52253172

Name: +ve in-silico MS/MS by CFM-ID for KJXSIXMJHKAJOD-CABCVRRESA-N
ID: KJXSIXMJHKAJOD-CABCVRRESA-N
Comment: Energy2
Num peaks: 31
39.02292652 1.076085165
65.00219107 1.150937889
67.01784114 1.628138429
69.0334912 3.028468382
81.0334912 3.506808199
83.01275576 1.337009693
85.02840582 1.578493699
95.01275576 4.741011799
97.02840582 2.386486327
107.0127558 1.154547595
109.0284058 1.928922629
111.0076704 1.118915151
111.0440559 2.239522427
121.0284058 2.135472556
123.0440559 2.973626521
125.0233204 8.615601875
127.0389705 3.35539549
137.0233204 11.19541578
139.0389705 5.339414227
141.0546206 1.183666274
151.002585 1.465416467
151.0389705 0.82784409
153.0182351 7.187112539
155.0338851 1.109558576
165.0182351 1.526221552
167.0338851 0.9246587703
285.0393644 0.8150559614
289.034279 0.9106811713
291.0499291 0.824773892
293.0655792 2.004526127
303.0499291 1.532448552

Name: +ve in-silico MS/MS by CFM-ID for CBEPLTZXYMLBAP-HNNXBMFYSA-N
ID: CBEPLTZXYMLBAP-HNNXBMFYSA-N
Comment: Energy0
Num peaks: 6
41.03857658 2.281425559
275.0550145 11.07221961
277.0706646 3.78541504
285.0393644 3.622022205
303.0499291 19.41173098
321.0604938 41.37537045

Name: +ve in-silico MS/MS by CFM-ID for CBEPLTZXYMLBAP-HNNXBMFYSA-N
ID: CBEPLTZXYMLBAP-HNNXBMFYSA-N
Comment: Energy1
Num peaks: 19
39.02292652 2.811917164
41.03857658 2.270881507
231.0287997 3.12996213
245.0444498 1.797878258
247.0600999 2.279036609
257.0444498 3.269026442
259.0237144 1.369809113
259.0600999 1.715004768
261.0393644 2.272569395
273.0393644 2.771998781
275.0550145 14.2197798
277.034279 2.187086468
277.0706646 5.366433492
279.0499291 2.231528213
285.0393644 4.968097567
289.034279 1.419953484
293.0655792 2.217359886
303.0499291 14.36104899
321.0604938 10.174261

Name: +ve in-silico MS/MS by CFM-ID for CBEPLTZXYMLBAP-HNNXBMFYSA-N
ID: CBEPLTZXYMLBAP-HNNXBMFYSA-N
Comment: Energy2
Num peaks: 31
25.00727645 4.748382266
27.02292652 2.856113626
29.03857658 1.488536394
39.02292652 4.233535928
41.00219107 3.218097289
41.03857658 6.738613878
43.01784114 2.628809904
45.06987671 0.9720168008
57.0334912 1.151174887
85.02840582 1.283317156
135.0076704 0.9259725607
151.002585 5.267855738
152.9818496 0.9247219113
153.0182351 1.373044182
169.0131497 0.9457471821
178.9974996 3.355955359
181.0131497 3.919061067
194.9924142 3.863948816
197.0080643 1.333207441
217.0131497 1.141262401
217.0495352 2.338130115
221.0080643 1.291730396
231.0287997 0.9314760805
241.0131497 1.087538068
243.0287997 3.271550253
245.0444498 2.014405877
257.0444498 1.78788858
259.0237144 2.058087742
261.0393644 1.44009533
285.0393644 1.957278287
303.0499291 1.017317187

Name: +ve in-silico MS/MS by CFM-ID for JWGIPNWTSPSMIA-NJHLSQGMSA-N
ID: JWGIPNWTSPSMIA-NJHLSQGMSA-N
Comment: Energy0
Num peaks: 7
243.0287997 4.910656732
257.0444498 6.005781425
261.0393644 7.260591756
275.0550145 4.367848678
285.0393644 22.66365889
303.0499291 25.70335406
321.0604938 11.88357642

Name: +ve in-silico MS/MS by CFM-ID for JWGIPNWTSPSMIA-NJHLSQGMSA-N
ID: JWGIPNWTSPSMIA-NJHLSQGMSA-N
Comment: Energy1
Num peaks: 19
59.01275576 1.294401342
71.01275576 1.195442371
111.0076704 1.585899837
113.0233204 2.832162246
139.002585 1.323210377
141.0182351 1.955141264
185.0233204 1.312069023
215.0338851 3.40540603
229.0495352 2.58621291
231.0287997 1.134917288
243.0287997 5.27706985
255.0287997 1.647987342
257.0444498 13.02633866
259.0600999 4.948700393
261.0393644 4.931809947
275.0550145 9.218833656
285.0393644 11.853187
303.0499291 8.743367719
321.0604938 2.397500129

Name: +ve in-silico MS/MS by CFM-ID for JWGIPNWTSPSMIA-NJHLSQGMSA-N
ID: JWGIPNWTSPSMIA-NJHLSQGMSA-N
Comment: Energy2
Num peaks: 31
41.00219107 1.898616271
43.01784114 1.978521579
59.01275576 4.517532081
68.99710569 1.475853581
71.01275576 1.038015121
84.99202031 0.8358443976
96.99202031 0.8988887823
113.0233204 1.08946087
137.0233204 2.301258203
155.0338851 1.248688653
163.002585 2.432215087
163.0389705 2.616827908
183.0287997 0.7625237242
185.0233204 4.853256681
187.0389705 1.24484725
201.0182351 0.924317379
215.0338851 13.56003161
217.0495352 1.510186478
229.0495352 3.106025214
231.0287997 0.935353457
241.0131497 0.9756862994
243.0287997 4.070058817
255.0287997 1.245144979
257.0444498 9.440732767
259.0237144 0.8040506977
259.0600999 3.913797222
261.0393644 1.146045546
275.0550145 1.929542555
285.0393644 3.416172861
291.0499291 1.000355767
303.0499291 1.037188572

Name: +ve in-silico MS/MS by CFM-ID for NOTGFIUVDGNKRI-GFRUICAKSA-N
ID: NOTGFIUVDGNKRI-GFRUICAKSA-N
Comment: Energy0
Num peaks: 9
96.96852159 1.758095309
98.98417166 2.466376629
110.0348882 4.580828082
110.9841717 1.856621594
127.0614373 42.4294416
241.0931313 5.309257277
321.0594618 3.454707934
322.0434774 5.621894452
339.0700265 13.53971102

Name: +ve in-silico MS/MS by CFM-ID for NOTGFIUVDGNKRI-GFRUICAKSA-N
ID: NOTGFIUVDGNKRI-GFRUICAKSA-N
Comment: Energy1
Num peaks: 9
82.03997355 4.404598892
96.96852159 2.021758986
98.98417166 3.406566529
100.0505382 5.757299802
109.0508726 7.012364237
110.0348882 17.8600699
127.0614373 37.41878512
241.0931313 1.337441795
322.0434774 1.395364898

Name: +ve in-silico MS/MS by CFM-ID for NOTGFIUVDGNKRI-GFRUICAKSA-N
ID: NOTGFIUVDGNKRI-GFRUICAKSA-N
Comment: Energy2
Num peaks: 20
43.01784114 1.070541744
43.02907452 2.717356443
53.01342445 7.150434225
55.02907452 6.616028949
57.04472458 3.652707725
67.02907452 1.123752857
68.02432348 0.8889174222
71.02398914 2.118374232
73.0396392 1.415000136
82.03997355 1.517160136
85.0396392 1.942447343
96.96852159 1.792340615
98.98417166 1.306112974
109.0508726 2.275968927
110.0348882 7.829733125
110.9841717 0.9482271914
125.0457872 1.547216696
127.0614373 31.91953495
153.0407018 1.187073673
155.0451185 1.139345185

Name: +ve in-silico MS/MS by CFM-ID for RPKXVYRDWJPMET-DKBOKBLXSA-N
ID: RPKXVYRDWJPMET-DKBOKBLXSA-N
Comment: Energy0
Num peaks: 6
147.0440559 1.231996461
163.0389705 39.26988889
177.0393644 2.368313973
303.0499291 4.879781168
321.0604938 19.12131606
339.0710585 20.00730531

Name: +ve in-silico MS/MS by CFM-ID for RPKXVYRDWJPMET-DKBOKBLXSA-N
ID: RPKXVYRDWJPMET-DKBOKBLXSA-N
Comment: Energy1
Num peaks: 7
119.0491413 2.392983874
135.0440559 1.996455087
159.0287997 2.667171727
163.0389705 65.11686725
177.0393644 3.038614372
303.0499291 2.556036746
321.0604938 3.700292201

Name: +ve in-silico MS/MS by CFM-ID for RPKXVYRDWJPMET-DKBOKBLXSA-N
ID: RPKXVYRDWJPMET-DKBOKBLXSA-N
Comment: Energy2
Num peaks: 25
41.00219107 1.369976165
43.01784114 1.601869738
49.00727645 1.960483333
51.02292652 1.438130611
59.01275576 2.463106089
68.99710569 1.475081553
84.99202031 0.9325606165
87.00767038 2.63129376
95.04914126 0.8687963043
103.002585 0.7747613425
105.0182351 0.8953626097
105.0334912 1.270067685
115.002585 0.7892154866
117.0182351 1.535782301
119.0491413 3.421777333
121.0284058 13.9619814
131.0338851 1.055757299
135.0076704 2.335807044
135.0440559 2.525297627
137.0233204 1.687800093
145.0284058 7.370122229
147.0440559 1.951490911
149.0597059 1.15989796
159.0287997 1.581966877
163.0389705 23.04487409

Name: +ve in-silico MS/MS by CFM-ID for XDFVRGIAOTYYJE-MFKMUULPSA-N
ID: XDFVRGIAOTYYJE-MFKMUULPSA-N
Comment: Energy0
Num peaks: 15
59.01275576 2.133232193
61.02840582 1.926295314
113.0233204 1.195633805
115.0389705 1.2573824
123.0440559 3.220276658
129.0182351 1.432680616
131.0338851 14.6915971
149.0233204 1.334231443
151.0389705 11.65669268
169.0495352 1.37913666
223.0600999 2.92464016
253.0706646 2.238358476
267.0499291 1.231801712
281.0655792 10.60946039
299.0761439 23.2145429

Name: +ve in-silico MS/MS by CFM-ID for XDFVRGIAOTYYJE-MFKMUULPSA-N
ID: XDFVRGIAOTYYJE-MFKMUULPSA-N
Comment: Energy1
Num peaks: 21
57.0334912 1.268556589
59.04914126 1.79484001
95.04914126 1.06616036
113.0233204 4.336092156
115.0389705 1.969392016
119.0127558 0.9647859525
121.0284058 1.460432465
123.0440559 8.459411767
129.0182351 0.8813113436
131.0338851 18.87291134
149.0233204 1.062932144
149.0444498 0.8983894442
151.0389705 14.78247009
181.0495352 0.8590701727
253.0706646 1.842000036
263.0550145 1.521798854
267.0499291 1.454956005
269.0655792 1.792250732
271.0812292 2.269528709
281.0655792 6.166700012
299.0761439 7.025773954

Name: +ve in-silico MS/MS by CFM-ID for XDFVRGIAOTYYJE-MFKMUULPSA-N
ID: XDFVRGIAOTYYJE-MFKMUULPSA-N
Comment: Energy2
Num peaks: 31
15.02292652 1.460963387
29.00219107 1.343765657
31.01784114 1.366405215
44.99710569 2.482915633
51.02292652 0.9331008893
57.0334912 2.785815848
59.01275576 7.160400293
61.02840582 7.312210694
63.04405588 0.7282247458
72.99202031 0.7351515633
79.01784114 3.120896281
81.0334912 0.6942568392
87.04405588 4.052086589
93.0334912 0.8212825196
95.04914126 1.231898998
97.02840582 1.838424341
99.00767038 1.254689811
107.0127558 0.666952198
109.0284058 1.975570603
111.0076704 0.8988683518
113.0233204 2.552523608
115.0389705 4.040692938
121.0284058 1.823890862
123.0440559 8.730098642
125.0597059 0.7137941384
131.0338851 4.786566971
135.0076704 1.021868483
135.0440559 0.7440502456
149.0233204 1.104057112
151.0389705 6.869411892
153.0182351 0.8054227719

Name: +ve in-silico MS/MS by CFM-ID for LYCMTRLSGDVTRF-UHFFFAOYSA-N
ID: LYCMTRLSGDVTRF-UHFFFAOYSA-N
Comment: Energy0
Num peaks: 6
155.0338851 0.4129308898
289.034279 1.48704656
291.0499291 0.4142058327
303.0499291 14.01059245
305.0291937 0.5793125484
321.0604938 81.15506984

Name: +ve in-silico MS/MS by CFM-ID for LYCMTRLSGDVTRF-UHFFFAOYSA-N
ID: LYCMTRLSGDVTRF-UHFFFAOYSA-N
Comment: Energy1
Num peaks: 6
277.034279 1.145669668
289.034279 2.996498723
293.0655792 5.516446034
303.0499291 18.60925374
305.0291937 1.118924556
321.0604938 59.37921004

Name: +ve in-silico MS/MS by CFM-ID for LYCMTRLSGDVTRF-UHFFFAOYSA-N
ID: LYCMTRLSGDVTRF-UHFFFAOYSA-N
Comment: Energy2
Num peaks: 31
15.02292652 1.853996875
39.02292652 1.271753009
68.99710569 1.381957724
83.01275576 1.312647673
111.0076704 1.199810172
113.0233204 4.588570162
139.0389705 2.262993149
155.0338851 2.564015062
165.0182351 3.754939499
181.0131497 5.642745836
183.0287997 1.2882766
205.0131497 1.789386121
205.0495352 1.174934461
207.0287997 1.531188904
231.0287997 4.536858563
233.0444498 2.635389331
235.0237144 2.514097751
247.0237144 3.758001603
249.0393644 2.017290781
251.0550145 1.241231281
257.0080643 1.163451585
259.0237144 3.949664837
273.0393644 3.579980285
275.018629 2.690925749
275.0550145 1.501256405
277.034279 1.235574213
287.018629 1.534300614
289.034279 2.261438937
293.0655792 1.19952987
303.0499291 6.605638818
305.0291937 1.171111641

Name: +ve in-silico MS/MS by CFM-ID for ZKUCPWSAMRXCKM-DKBOKBLXSA-N
ID: ZKUCPWSAMRXCKM-DKBOKBLXSA-N
Comment: Energy0
Num peaks: 6
147.0440559 1.228217561
163.0389705 38.64331188
177.0393644 2.336570553
303.0499291 4.782288351
321.0604938 18.88448828
339.0710585 19.58208138

Name: +ve in-silico MS/MS by CFM-ID for ZKUCPWSAMRXCKM-DKBOKBLXSA-N
ID: ZKUCPWSAMRXCKM-DKBOKBLXSA-N
Comment: Energy1
Num peaks: 9
117.0334912 2.1456731
119.0491413 2.926426274
121.0284058 2.889375107
135.0440559 7.885788135
159.0287997 2.615001747
163.0389705 53.2435278
177.0393644 3.086543651
303.0499291 2.455198961
321.0604938 3.527810919

Name: +ve in-silico MS/MS by CFM-ID for ZKUCPWSAMRXCKM-DKBOKBLXSA-N
ID: ZKUCPWSAMRXCKM-DKBOKBLXSA-N
Comment: Energy2
Num peaks: 30
39.02292652 0.6431386907
41.00219107 1.5880471
41.03857658 1.229638981
43.01784114 1.396286167
59.01275576 1.771941302
65.00219107 0.9368608115
67.01784114 0.8381932012
68.99710569 0.7082339548
71.01275576 0.6654724744
84.99202031 0.7747072789
87.00767038 2.477813264
89.02332044 0.7008670944
91.0389705 0.5968780003
103.002585 0.7513636824
105.0182351 0.8658800693
105.0334912 4.16024392
115.002585 0.7739572889
117.0182351 1.492421834
117.0334912 4.93720297
119.0127558 0.8695102908
119.0491413 3.943029324
121.0284058 11.48745492
131.0338851 1.025542304
133.0284058 2.641272572
135.0440559 6.42574002
145.0284058 4.159158604
147.0440559 1.816063687
149.0597059 0.6381970001
159.0287997 1.560153634
163.0389705 18.41526278

Name: +ve in-silico MS/MS by CFM-ID for ZHPLPRUARZZBET-UONOGXRCSA-N
ID: ZHPLPRUARZZBET-UONOGXRCSA-N
Comment: Energy0
Num peaks: 6
109.0284058 1.822565851
141.0182351 2.739503662
169.0131497 4.608701659
293.0655792 2.365372054
303.0499291 12.21124605
321.0604938 56.58780258

Name: +ve in-silico MS/MS by CFM-ID for ZHPLPRUARZZBET-UONOGXRCSA-N
ID: ZHPLPRUARZZBET-UONOGXRCSA-N
Comment: Energy1
Num peaks: 24
79.01784114 0.9316674244
109.0284058 2.311524086
111.0440559 2.232274894
121.0284058 5.886818054
123.0440559 4.855510977
125.0233204 2.297825646
137.0233204 2.073710426
139.0389705 4.47798528
141.0182351 0.8279541286
151.002585 3.683503019
153.0182351 3.681031941
153.0546206 1.193084589
166.9974996 3.146761657
169.0131497 7.517590863
181.0131497 1.183750449
183.0287997 1.492315425
199.0237144 1.64176644
211.0237144 1.321180563
261.0393644 0.7781804651
289.034279 1.351337176
291.0499291 5.50203475
293.0655792 6.767840265
303.0499291 5.716198186
321.0604938 9.721590836

Name: +ve in-silico MS/MS by CFM-ID for ZHPLPRUARZZBET-UONOGXRCSA-N
ID: ZHPLPRUARZZBET-UONOGXRCSA-N
Comment: Energy2
Num peaks: 31
49.00727645 0.740716759
56.99710569 1.562260387
59.01275576 1.223394729
65.03857658 1.561301688
67.01784114 1.201764099
79.01784114 7.017827086
81.0334912 3.172211982
83.01275576 0.8136501536
95.01275576 1.650383666
97.02840582 0.810523921
107.0127558 1.219125442
107.0491413 1.202371058
109.0284058 8.237820108
111.0076704 1.462092421
111.0440559 1.450446386
113.0233204 1.273610028
121.0284058 5.075018549
123.0440559 3.874333784
125.0233204 2.471378096
125.0597059 1.753271036
135.0076704 3.120997137
137.0233204 6.778364378
139.0389705 1.70293914
141.0182351 2.651033004
151.002585 2.701944599
153.0182351 1.299182629
166.9974996 1.078626007
261.0393644 1.379132792
263.0550145 1.619958219
293.0655792 1.455717794
303.0499291 1.792175878

Name: +ve in-silico MS/MS by CFM-ID for UGCXHNMVZFRPBN-BPJKLTAVSA-N
ID: UGCXHNMVZFRPBN-BPJKLTAVSA-N
Comment: Energy0
Num peaks: 6
147.0440559 1.328610473
163.0389705 38.79497795
177.0393644 2.341328024
303.0499291 4.963521453
321.0604938 19.03415682
339.0710585 19.68110837

Name: +ve in-silico MS/MS by CFM-ID for UGCXHNMVZFRPBN-BPJKLTAVSA-N
ID: UGCXHNMVZFRPBN-BPJKLTAVSA-N
Comment: Energy1
Num peaks: 9
119.0491413 1.980367667
121.0284058 2.67933551
135.0440559 8.053603341
159.0287997 2.604131223
163.0389705 54.5479785
177.0393644 3.103972873
303.0499291 2.939782027
321.0604938 3.870894481
339.0710585 1.77951723

Name: +ve in-silico MS/MS by CFM-ID for UGCXHNMVZFRPBN-BPJKLTAVSA-N
ID: UGCXHNMVZFRPBN-BPJKLTAVSA-N
Comment: Energy2
Num peaks: 31
39.02292652 0.8143224
41.00219107 1.198250882
41.03857658 1.038087603
43.01784114 1.274914223
55.01784114 0.6842761446
59.01275576 1.968686214
68.99710569 0.761587556
71.01275576 0.6830021153
84.99202031 0.7971382138
87.00767038 2.959583516
89.02332044 0.7085050102
103.002585 0.7657169971
105.0182351 0.8849021848
105.0334912 0.7629974919
107.0491413 0.7765141474
115.002585 0.7800312463
117.0182351 1.517799503
117.0334912 4.250071617
119.0491413 2.753191355
121.0284058 13.20206307
131.0338851 1.043471264
133.0284058 2.606657987
135.0440559 5.268490471
137.0233204 1.006412188
145.0284058 4.730671825
147.0440559 1.675927766
149.0597059 0.8403621566
159.0287997 1.56144466
163.0389705 20.33417405
203.0338851 0.7190736065
303.0499291 0.6840399716

Name: +ve in-silico MS/MS by CFM-ID for ASMJEFOVGPJHRZ-AZOIZPIDSA-N
ID: ASMJEFOVGPJHRZ-AZOIZPIDSA-N
Comment: Energy0
Num peaks: 6
163.0600999 2.034558126
225.0393644 1.633833522
263.0550145 1.563171785
271.0812292 1.67800904
281.0655792 20.46718892
299.0761439 58.42727002

Name: +ve in-silico MS/MS by CFM-ID for ASMJEFOVGPJHRZ-AZOIZPIDSA-N
ID: ASMJEFOVGPJHRZ-AZOIZPIDSA-N
Comment: Energy1
Num peaks: 20
43.01784114 3.094676166
45.0334912 1.773341793
55.01784114 1.085502621
73.02840582 1.472626095
75.04405588 1.103727857
111.0440559 1.004807278
121.0284058 1.519393745
123.0440559 1.453146715
137.0233204 26.02026662
139.0389705 5.551324166
141.0546206 2.284409328
143.0702706 2.411017222
209.0444498 0.8662863202
253.0706646 3.13170872
255.0863146 0.9296061432
263.0550145 2.445340846
269.0655792 1.467068182
271.0812292 8.007613977
281.0655792 8.522139552
299.0761439 6.490895502

Name: +ve in-silico MS/MS by CFM-ID for ASMJEFOVGPJHRZ-AZOIZPIDSA-N
ID: ASMJEFOVGPJHRZ-AZOIZPIDSA-N
Comment: Energy2
Num peaks: 31
41.00219107 2.044999244
43.01784114 3.131209733
45.0334912 1.776204234
56.99710569 1.028892424
59.01275576 2.443538523
68.99710569 1.629664786
71.01275576 5.041286605
73.02840582 3.523315631
75.04405588 1.709101499
87.00767038 1.941444439
89.02332044 1.821762614
111.0440559 1.881483166
112.9869349 2.784400501
121.0284058 1.386156109
123.0440559 1.233742287
125.0233204 2.444019614
127.0389705 1.351188789
137.0233204 4.913984347
139.0389705 1.972087775
145.0495352 1.310393108
155.0338851 1.938321553
195.0287997 1.69451266
197.0444498 1.562416786
205.0131497 2.136179074
207.0287997 3.864972386
209.0444498 2.355997775
223.0237144 1.27363213
231.0863146 0.9923635725
253.0706646 2.244197513
263.0550145 2.265882829
281.0655792 1.197407133

Name: +ve in-silico MS/MS by CFM-ID for IZURIOLASMVTLV-UCUMCXFZSA-N
ID: IZURIOLASMVTLV-UCUMCXFZSA-N
Comment: Energy0
Num peaks: 18
61.02840582 1.246461251
73.02840582 1.163667434
101.0233204 4.657173337
103.0389705 2.114817275
117.0182351 1.13962897
119.0338851 9.193384076
121.0284058 5.876719266
123.0440559 1.433140611
125.0597059 1.29396802
137.0444498 3.239164614
145.0284058 1.350203366
161.0233204 1.367754188
163.0389705 9.844827046
181.0495352 3.109109981
237.0393644 1.086106387
263.0550145 4.245372596
281.0655792 14.21051271
299.0761439 14.41483527

Name: +ve in-silico MS/MS by CFM-ID for IZURIOLASMVTLV-UCUMCXFZSA-N
ID: IZURIOLASMVTLV-UCUMCXFZSA-N
Comment: Energy1
Num peaks: 29
43.01784114 1.109645792
45.0334912 0.9168929064
59.01275576 1.194712797
61.02840582 5.810863483
63.04405588 2.584155841
73.02840582 3.340832266
75.04405588 0.9466903251
89.02332044 1.13083672
101.0233204 3.644774832
103.0389705 1.323641732
109.0284058 0.8995316665
117.0182351 0.8634691395
119.0338851 9.326610571
121.0284058 7.883971337
121.0495352 1.293833785
123.0440559 2.822774101
135.0440559 4.706931989
137.0444498 3.177552692
145.0284058 2.231529374
161.0233204 1.018624286
163.0389705 8.473165481
181.0495352 0.8096754436
237.0393644 1.080358422
253.0706646 1.245966699
263.0550145 3.956781122
269.0655792 1.175186064
271.0812292 1.314170564
281.0655792 4.469367286
299.0761439 1.848523963

Name: +ve in-silico MS/MS by CFM-ID for IZURIOLASMVTLV-UCUMCXFZSA-N
ID: IZURIOLASMVTLV-UCUMCXFZSA-N
Comment: Energy2
Num peaks: 31
31.01784114 0.8523930004
41.00219107 0.9017926579
45.0334912 1.169851459
49.00727645 0.9126758593
53.00219107 0.8622085705
56.99710569 1.773602189
59.01275576 4.828767754
61.02840582 3.318447651
63.04405588 1.686577564
65.03857658 2.513823
73.02840582 3.350390498
75.00767038 2.961729777
89.02332044 1.205413779
93.0334912 0.8400488201
101.0233204 2.251830432
103.0389705 1.833224604
105.0334912 1.643898091
105.0546206 0.8140751825
107.0491413 1.719681938
109.0284058 1.753950585
117.0182351 1.728308809
119.0338851 7.538767999
121.0284058 8.809621936
123.0440559 1.642986652
133.0284058 1.063401888
135.0440559 3.726636932
163.0389705 2.941033118
181.0495352 1.20439529
221.0444498 1.023623232
271.0812292 0.8784409927
281.0655792 1.081572641

Name: +ve in-silico MS/MS by CFM-ID for ZNBDQMJXQLCTLQ-LSDHHAIUSA-N
ID: ZNBDQMJXQLCTLQ-LSDHHAIUSA-N
Comment: Energy0
Num peaks: 7
109.0284058 1.798541013
141.0182351 2.763495983
169.0131497 4.625265569
291.0499291 1.48496316
293.0655792 2.037598449
303.0499291 11.32538443
321.0604938 57.38845648

Name: +ve in-silico MS/MS by CFM-ID for ZNBDQMJXQLCTLQ-LSDHHAIUSA-N
ID: ZNBDQMJXQLCTLQ-LSDHHAIUSA-N
Comment: Energy1
Num peaks: 26
79.01784114 0.8307426197
95.04914126 0.8703521507
109.0284058 2.104031961
111.0440559 2.253647684
121.0284058 6.038018807
123.0440559 4.879466469
125.0233204 2.121800477
137.0233204 1.983334588
139.0389705 4.485526404
141.0182351 0.9203455131
151.002585 4.241512896
153.0182351 3.553040742
153.0546206 1.200973481
166.9974996 3.133109481
169.0131497 7.476493443
181.0131497 1.012313538
183.0287997 1.245979908
199.0237144 1.577242078
211.0237144 1.196852809
261.0393644 0.8189489868
263.0550145 0.7537360749
289.034279 1.243728991
291.0499291 5.016000662
293.0655792 6.356350725
303.0499291 5.163689288
321.0604938 9.817032599

Name: +ve in-silico MS/MS by CFM-ID for ZNBDQMJXQLCTLQ-LSDHHAIUSA-N
ID: ZNBDQMJXQLCTLQ-LSDHHAIUSA-N
Comment: Energy2
Num peaks: 31
39.02292652 2.659005774
65.03857658 2.498226842
67.01784114 1.684162509
79.01784114 2.820552427
81.0334912 1.220981364
83.01275576 1.196676568
92.99710569 1.241116935
95.01275576 1.198646461
95.04914126 2.168748181
96.99202031 1.416187233
99.00767038 1.288634522
107.0491413 1.999738639
109.0284058 3.56882649
111.0076704 1.693352923
113.0233204 1.478075501
121.0284058 5.15047726
123.0440559 2.815376041
125.0233204 3.193986823
135.0076704 1.728868948
137.0233204 3.547333886
141.0182351 4.370517303
151.002585 3.585111198
153.0182351 2.009217948
166.9974996 1.473107976
219.0287997 1.752255039
243.0287997 1.050832932
247.0237144 1.143708416
251.0550145 1.086530545
261.0393644 1.289443005
263.0550145 1.745053983
303.0499291 1.930057097

Name: +ve in-silico MS/MS by CFM-ID for UXUYQHIDPOAGAW-UHFFFAOYSA-N
ID: UXUYQHIDPOAGAW-UHFFFAOYSA-N
Comment: Energy0
Num peaks: 7
125.0233204 3.751937303
151.0389705 11.02512234
153.0182351 13.86012396
275.0550145 8.180263489
277.0706646 2.709658609
303.0499291 10.91976393
321.0604938 29.97633089

Name: +ve in-silico MS/MS by CFM-ID for UXUYQHIDPOAGAW-UHFFFAOYSA-N
ID: UXUYQHIDPOAGAW-UHFFFAOYSA-N
Comment: Energy1
Num peaks: 15
107.0491413 3.191448674
125.0233204 8.547076063
133.0284058 3.515361702
135.0440559 1.582785635
151.002585 1.369468887
151.0389705 9.558431582
153.0182351 21.91734185
169.0495352 1.50009688
273.0393644 1.517969168
275.0550145 8.101587894
277.0706646 2.878862972
285.0393644 1.582264692
293.0655792 1.204578568
303.0499291 7.534566376
321.0604938 6.388206467

Name: +ve in-silico MS/MS by CFM-ID for UXUYQHIDPOAGAW-UHFFFAOYSA-N
ID: UXUYQHIDPOAGAW-UHFFFAOYSA-N
Comment: Energy2
Num peaks: 25
41.00219107 0.9453973224
49.00727645 1.106741373
65.00219107 1.230033498
65.03857658 2.938109433
67.01784114 1.090408339
69.0334912 1.253946197
80.99710569 1.434638564
95.01275576 6.371718767
97.02840582 4.556688266
107.0127558 1.907405626
107.0491413 2.122585798
108.9920203 1.255412072
109.0284058 2.644067579
120.9920203 1.079021813
121.0284058 4.307981109
123.0076704 2.853396395
123.0440559 1.703936686
125.0233204 14.85886919
133.0284058 3.030227994
135.0076704 2.094739305
135.0440559 2.284287591
137.0233204 1.438399988
151.002585 2.22166237
151.0389705 5.16920083
153.0182351 10.87987466

Name: +ve in-silico MS/MS by CFM-ID for ZOKIDPTZJHTZQM-IUODEOHRSA-N
ID: ZOKIDPTZJHTZQM-IUODEOHRSA-N
Comment: Energy0
Num peaks: 7
127.0389705 3.430002261
153.0182351 13.14015519
155.0338851 12.74970432
183.0287997 3.972431908
185.0444498 3.972039238
321.0604938 11.76256864
339.0710585 34.29755878

Name: +ve in-silico MS/MS by CFM-ID for ZOKIDPTZJHTZQM-IUODEOHRSA-N
ID: ZOKIDPTZJHTZQM-IUODEOHRSA-N
Comment: Energy1
Num peaks: 10
125.0233204 5.085801469
127.0389705 5.978562755
137.0233204 4.983624015
153.0182351 26.84342656
155.0338851 23.89295006
157.0495352 3.192006677
185.0444498 2.162300151
213.0393644 3.678384842
321.0604938 2.68322319
339.0710585 3.097852732

Name: +ve in-silico MS/MS by CFM-ID for ZOKIDPTZJHTZQM-IUODEOHRSA-N
ID: ZOKIDPTZJHTZQM-IUODEOHRSA-N
Comment: Energy2
Num peaks: 19
41.00219107 1.900347508
69.0334912 1.566095216
83.01275576 2.549987212
85.02840582 2.774344216
95.01275576 2.898558961
97.02840582 3.45477456
108.9920203 1.275002094
111.0076704 1.434598767
125.0233204 12.06457316
127.0389705 10.06105901
137.0233204 7.900232529
139.0389705 3.240116283
151.002585 3.568962556
153.0182351 12.85739513
155.0338851 7.218682411
157.0495352 1.358569163
159.0651853 1.014654239
165.0182351 1.242994823
167.0338851 2.127865431

Name: +ve in-silico MS/MS by CFM-ID for XRSAXATZSBJZIQ-DKBOKBLXSA-N
ID: XRSAXATZSBJZIQ-DKBOKBLXSA-N
Comment: Energy0
Num peaks: 6
163.0389705 38.34069301
177.0393644 2.335895373
279.0499291 0.9650949763
303.0499291 4.97570186
321.0604938 19.20436854
339.0710585 19.57412133

Name: +ve in-silico MS/MS by CFM-ID for XRSAXATZSBJZIQ-DKBOKBLXSA-N
ID: XRSAXATZSBJZIQ-DKBOKBLXSA-N
Comment: Energy1
Num peaks: 9
117.0334912 2.14344478
119.0491413 2.949078053
121.0284058 3.414818854
135.0440559 7.013365905
159.0287997 2.621449714
163.0389705 53.67462235
177.0393644 3.096183181
303.0499291 2.910167083
321.0604938 3.870241491

Name: +ve in-silico MS/MS by CFM-ID for XRSAXATZSBJZIQ-DKBOKBLXSA-N
ID: XRSAXATZSBJZIQ-DKBOKBLXSA-N
Comment: Energy2
Num peaks: 31
41.00219107 1.256509936
43.01784114 1.225219955
59.01275576 1.766217397
67.01784114 1.035926839
68.99710569 0.6079746578
71.01275576 0.6635159053
84.99202031 1.002081824
87.00767038 2.903439653
89.02332044 0.6985966147
103.002585 0.7489393256
105.0182351 0.8630841086
107.0491413 1.27560639
109.0284058 0.8922843177
115.002585 0.7714674187
117.0182351 1.487592593
117.0334912 4.366316082
119.0127558 0.9543399695
119.0491413 3.761161775
121.0284058 12.01065703
131.0338851 1.022243069
133.0284058 4.182370238
135.0076704 1.18907142
135.0440559 7.293602797
137.0233204 0.8624897915
145.0284058 3.881903294
147.0440559 1.73545797
149.0597059 0.9526251774
159.0287997 1.553025237
163.0389705 17.96584492
189.0182351 0.61061179
303.0499291 0.6280250847

Name: +ve in-silico MS/MS by CFM-ID for VTQWLOFZFQPZQU-IAQYHMDHSA-N
ID: VTQWLOFZFQPZQU-IAQYHMDHSA-N
Comment: Energy0
Num peaks: 6
125.0233204 3.825988923
137.0233204 2.231924642
153.0182351 5.194227293
293.0655792 2.083442365
303.0499291 14.13820443
321.0604938 55.85806294

Name: +ve in-silico MS/MS by CFM-ID for VTQWLOFZFQPZQU-IAQYHMDHSA-N
ID: VTQWLOFZFQPZQU-IAQYHMDHSA-N
Comment: Energy1
Num peaks: 15
125.0233204 8.608117285
127.0389705 2.496892842
137.0233204 6.762425145
139.0389705 3.921598925
151.002585 4.195572713
153.0182351 9.854841893
165.0182351 1.417946853
181.0131497 1.349358095
195.0287997 2.14753182
275.0550145 3.366958221
289.034279 1.509776185
291.0499291 8.617462872
293.0655792 6.652865822
303.0499291 9.143164678
321.0604938 9.963718643

Name: +ve in-silico MS/MS by CFM-ID for VTQWLOFZFQPZQU-IAQYHMDHSA-N
ID: VTQWLOFZFQPZQU-IAQYHMDHSA-N
Comment: Energy2
Num peaks: 29
41.00219107 0.7663216845
65.00219107 1.189751184
81.0334912 3.979940308
83.01275576 0.8749912655
97.02840582 1.623515023
107.0127558 2.0328885
109.0284058 1.46256102
111.0440559 1.730410382
121.0284058 1.426585477
123.0440559 1.154940248
125.0233204 6.303664483
135.0076704 2.795315782
137.0233204 20.59419554
139.0389705 7.836153277
151.002585 4.822846006
151.0389705 1.043028657
153.0182351 4.545461868
163.002585 1.168133545
165.0182351 2.151038626
167.0338851 1.684923202
179.0338851 0.7789211846
195.0287997 0.8961429738
275.018629 1.036006747
277.034279 0.8798290799
279.0499291 1.184665098
289.034279 1.085647805
291.0499291 1.060417662
293.0655792 1.260630784
303.0499291 2.787429533

Name: +ve in-silico MS/MS by CFM-ID for HZXNZIHOTIAJNJ-ALJCKFHDSA-N
ID: HZXNZIHOTIAJNJ-ALJCKFHDSA-N
Comment: Energy0
Num peaks: 13
43.01784114 0.9013476633
73.02840582 0.9001303429
93.00047682 0.7277143029
103.0389705 1.127244831
119.0161269 11.8594558
120.9953914 1.208885733
137.0266916 5.341368118
145.0495352 0.6684579474
163.0600999 4.199626721
263.0583856 1.723454239
281.0689503 18.23786813
283.0482149 4.776300028
299.079515 28.36886262

Name: +ve in-silico MS/MS by CFM-ID for HZXNZIHOTIAJNJ-ALJCKFHDSA-N
ID: HZXNZIHOTIAJNJ-ALJCKFHDSA-N
Comment: Energy1
Num peaks: 27
39.02292652 2.336955917
41.03857658 3.813974353
43.01784114 2.981706337
43.05422664 1.055249592
45.0334912 5.427264993
55.01784114 1.588161104
57.0334912 4.331153106
59.04914126 2.014172376
93.00047682 1.752056598
95.01612688 1.149006342
101.0055622 1.344725661
105.0004768 0.9758508253
119.0161269 15.72007278
120.9953914 2.483042189
137.0266916 8.960204617
145.0495352 2.856898406
163.0600999 5.523407868
187.0600999 1.365560221
189.0757499 0.9941960535
201.0757499 1.636005115
203.0550145 1.040392725
205.0706646 1.399291106
207.0863146 1.539209214
219.0863146 2.513548009
263.0583856 0.9939269761
281.0689503 3.17610714
299.079515 1.76300535

Name: +ve in-silico MS/MS by CFM-ID for HZXNZIHOTIAJNJ-ALJCKFHDSA-N
ID: HZXNZIHOTIAJNJ-ALJCKFHDSA-N
Comment: Energy2
Num peaks: 31
25.00727645 0.8359665214
27.02292652 1.424715576
39.02292652 1.796464563
41.00219107 1.486220559
41.03857658 3.405305921
43.01784114 5.539910184
45.0334912 3.130002317
55.01784114 1.241723105
57.0334912 2.459645835
59.01275576 1.221016373
73.02840582 1.463787201
85.02840582 1.034888757
87.00767038 1.956854796
89.02332044 1.199226954
91.0389705 0.9208284816
93.00047682 1.351245016
101.0233204 0.8545118749
102.9848268 1.144104425
103.0389705 1.756864039
105.0004768 1.399189956
119.0161269 14.40288371
120.9953914 1.592535701
137.0266916 2.835383795
143.0338851 1.025506911
145.0495352 1.788981741
147.0651853 2.963390433
163.0600999 1.769942448
209.0478209 0.9369452347
237.0427356 1.295315174
239.0583856 1.346286293
263.0583856 0.9479894022

Name: +ve in-silico MS/MS by CFM-ID for YTJJRAWFHJBAMT-UHFFFAOYSA-N
ID: YTJJRAWFHJBAMT-UHFFFAOYSA-N
Comment: Energy0
Num peaks: 7
137.0233204 10.90529769
167.0338851 6.184284246
261.0393644 4.318315752
275.0550145 6.884138007
285.0393644 6.4209007
303.0499291 31.78622243
321.0604938 13.5804335

Name: +ve in-silico MS/MS by CFM-ID for YTJJRAWFHJBAMT-UHFFFAOYSA-N
ID: YTJJRAWFHJBAMT-UHFFFAOYSA-N
Comment: Energy1
Num peaks: 17
41.00219107 1.234028035
59.01275576 4.646460438
109.0284058 7.425769956
121.0284058 6.191533312
123.0440559 4.659886147
137.0233204 14.3478014
139.0389705 1.270558536
149.0233204 3.293987362
151.0389705 1.625500198
167.0338851 7.666367478
247.0600999 2.124540346
257.0444498 1.687636998
273.0393644 1.468917705
275.0550145 10.97143346
285.0393644 2.859251794
303.0499291 6.751846525
321.0604938 2.767507795

Name: +ve in-silico MS/MS by CFM-ID for YTJJRAWFHJBAMT-UHFFFAOYSA-N
ID: YTJJRAWFHJBAMT-UHFFFAOYSA-N
Comment: Energy2
Num peaks: 25
43.01784114 0.7682674705
49.00727645 1.729566466
51.02292652 2.548894213
53.00219107 0.9774144507
53.03857658 1.30602278
55.01784114 1.210574209
59.01275576 0.9223089223
79.01784114 6.362788539
80.99710569 1.299550095
81.0334912 3.214370523
83.01275576 1.4243097
92.99710569 0.7699571313
95.01275576 2.059644621
104.9971057 0.8682924945
107.0127558 2.894936958
109.0284058 13.33078227
111.0440559 1.080153495
121.0284058 9.773674804
123.0440559 1.990440919
135.0076704 1.964937375
137.0233204 14.33786034
139.0389705 3.655016794
149.0233204 1.018161909
167.0338851 3.126358951
257.0444498 1.917420762

Name: +ve in-silico MS/MS by CFM-ID for KQILIWXGGKGKNX-ZDUSSCGKSA-N
ID: KQILIWXGGKGKNX-ZDUSSCGKSA-N
Comment: Energy0
Num peaks: 6
125.0233204 3.336070082
137.0233204 2.753441365
155.0338851 4.856748762
293.0655792 2.929057246
303.0499291 9.920353436
321.0604938 59.60847683

Name: +ve in-silico MS/MS by CFM-ID for KQILIWXGGKGKNX-ZDUSSCGKSA-N
ID: KQILIWXGGKGKNX-ZDUSSCGKSA-N
Comment: Energy1
Num peaks: 17
111.0440559 3.253830204
113.0597059 1.32838435
115.075356 1.30231095
125.0233204 4.150950777
127.0389705 2.203901363
137.0233204 9.699399719
139.0389705 10.42315713
153.0182351 4.079695482
155.0338851 8.557081669
165.0182351 2.179107652
167.0338851 2.677842947
169.0495352 1.624495153
195.0287997 2.977986305
291.0499291 5.742485147
293.0655792 3.367494255
303.0499291 5.748805705
321.0604938 11.18533708

Name: +ve in-silico MS/MS by CFM-ID for KQILIWXGGKGKNX-ZDUSSCGKSA-N
ID: KQILIWXGGKGKNX-ZDUSSCGKSA-N
Comment: Energy2
Num peaks: 26
59.01275576 0.987290618
65.00219107 2.1014972
67.01784114 1.692652191
69.0334912 1.307425191
81.0334912 3.426186773
83.01275576 0.9734772662
85.02840582 0.7880827057
95.01275576 2.949965661
97.02840582 2.110891694
107.0127558 3.179776522
109.0284058 5.134923663
111.0440559 2.16519558
121.0284058 4.598338604
123.0076704 1.41205387
123.0440559 1.252341365
125.0233204 6.75714229
127.0389705 2.204150201
137.0233204 14.27476167
139.0389705 9.591870035
151.002585 1.890634127
153.0182351 5.125757383
155.0338851 1.514692039
163.002585 0.8177192778
165.0182351 0.804303598
293.0655792 1.259226252
303.0499291 1.961911873

Name: +ve in-silico MS/MS by CFM-ID for DMFPEGLBGOENBN-UHFFFAOYSA-N
ID: DMFPEGLBGOENBN-UHFFFAOYSA-N
Comment: Energy0
Num peaks: 9
105.0334912 2.509640263
125.0233204 3.814344749
151.0389705 7.879345161
153.0182351 13.7852374
169.0495352 2.027695876
275.0550145 9.913671337
277.0706646 1.447325046
303.0499291 11.07900845
321.0604938 28.75830604

Name: +ve in-silico MS/MS by CFM-ID for DMFPEGLBGOENBN-UHFFFAOYSA-N
ID: DMFPEGLBGOENBN-UHFFFAOYSA-N
Comment: Energy1
Num peaks: 15
105.0334912 6.493161061
107.0491413 3.900182388
123.0440559 2.230121348
125.0233204 7.716599932
133.0284058 3.636778131
135.0440559 2.213842805
149.0233204 1.310764559
151.0389705 10.78629711
153.0182351 18.78540188
275.0550145 8.258925112
277.0706646 1.424762404
285.0393644 1.481253976
291.0499291 1.400888368
303.0499291 6.167456899
321.0604938 4.896038091

Name: +ve in-silico MS/MS by CFM-ID for DMFPEGLBGOENBN-UHFFFAOYSA-N
ID: DMFPEGLBGOENBN-UHFFFAOYSA-N
Comment: Energy2
Num peaks: 25
39.02292652 0.846459723
65.00219107 1.053636348
67.01784114 1.939354974
69.0334912 1.158810462
80.99710569 1.318353303
93.0334912 1.244116011
95.01275576 5.429847004
97.02840582 4.489980977
99.00767038 0.8569590965
105.0334912 9.552945808
107.0491413 1.594452549
108.9920203 1.018718705
109.0284058 0.8394311167
120.9920203 1.127165018
121.0284058 5.321707959
123.0076704 2.931721877
123.0440559 3.702154493
125.0233204 14.36463395
127.0389705 1.252786767
135.0076704 1.903927667
137.0233204 1.266688911
151.002585 2.011465094
151.0389705 2.020177722
153.0182351 12.05704111
257.0444498 1.130641142

Name: +ve in-silico MS/MS by CFM-ID for DTWGKAWUEOJXKI-UHFFFAOYSA-N
ID: DTWGKAWUEOJXKI-UHFFFAOYSA-N
Comment: Energy0
Num peaks: 6
167.0338851 3.908778557
275.0550145 12.43116756
277.0706646 3.204778455
285.0393644 7.103896616
303.0499291 27.16041658
321.0604938 32.67267736

Name: +ve in-silico MS/MS by CFM-ID for DTWGKAWUEOJXKI-UHFFFAOYSA-N
ID: DTWGKAWUEOJXKI-UHFFFAOYSA-N
Comment: Energy1
Num peaks: 11
167.0338851 2.993625433
231.0651853 2.763704844
247.0600999 1.749176808
257.0444498 3.161266531
259.0600999 8.031136339
275.0550145 23.04190389
277.0706646 4.77069005
285.0393644 6.939111291
293.0655792 1.531422308
303.0499291 18.47327084
321.0604938 7.642419906

Name: +ve in-silico MS/MS by CFM-ID for DTWGKAWUEOJXKI-UHFFFAOYSA-N
ID: DTWGKAWUEOJXKI-UHFFFAOYSA-N
Comment: Energy2
Num peaks: 31
107.0127558 1.389550479
121.0284058 1.21975201
161.0597059 1.374346724
163.0389705 1.7303644
165.0182351 2.251956106
167.0338851 1.304065928
177.0182351 5.427104015
179.0338851 1.119339808
189.0546206 1.591848944
203.0338851 1.118286368
205.0495352 3.827898081
215.0338851 1.336017673
217.0495352 1.774080171
219.0287997 1.592055394
231.0287997 1.840124675
231.0651853 2.106889073
233.0444498 4.255947197
243.0287997 1.431615836
245.0444498 1.934858162
247.0237144 1.340109476
247.0600999 1.49042846
257.0444498 2.720966479
259.0600999 5.917121751
261.0393644 2.771397584
271.0237144 1.776804151
273.0393644 2.832699646
275.0550145 3.15284637
285.0393644 3.057243802
287.018629 1.772782837
303.0499291 1.610569873
305.0291937 1.342145028

Name: +ve in-silico MS/MS by CFM-ID for WZVBGPLRKOZAPQ-UHFFFAOYSA-N
ID: WZVBGPLRKOZAPQ-UHFFFAOYSA-N
Comment: Energy0
Num peaks: 11
109.0284058 2.448547419
121.0284058 19.88405255
123.0440559 3.859855257
131.0127558 1.288239897
159.0287997 2.802569069
177.0182351 1.361962036
179.0338851 2.169675489
291.0499291 1.648062814
293.0655792 1.666174248
303.0499291 9.834214085
321.0604938 33.26591574

Name: +ve in-silico MS/MS by CFM-ID for WZVBGPLRKOZAPQ-UHFFFAOYSA-N
ID: WZVBGPLRKOZAPQ-UHFFFAOYSA-N
Comment: Energy1
Num peaks: 28
71.01275576 1.279572802
73.02840582 0.8461040214
93.0334912 1.072548366
109.0284058 2.675489564
111.0440559 0.7978735765
121.0284058 14.82233312
123.0440559 8.324393203
131.0127558 2.532730798
133.0284058 1.743951114
135.0440559 1.101649016
141.0182351 1.005880577
159.0076704 1.369996467
161.0233204 1.538229927
185.0080643 0.851552003
187.0237144 1.739346387
199.0237144 1.214783547
209.0080643 1.015436751
211.0237144 2.207469051
237.0393644 0.8381259491
247.0237144 0.8232803198
249.0393644 1.030841479
275.0550145 1.078818933
285.0393644 1.090391345
289.034279 1.470927972
291.0499291 4.419535704
293.0655792 4.714134088
303.0499291 8.398454806
321.0604938 10.66291386

Name: +ve in-silico MS/MS by CFM-ID for WZVBGPLRKOZAPQ-UHFFFAOYSA-N
ID: WZVBGPLRKOZAPQ-UHFFFAOYSA-N
Comment: Energy2
Num peaks: 31
41.00219107 2.036880219
43.01784114 1.193685319
49.00727645 3.661946197
51.02292652 0.9795349063
65.03857658 3.52990778
75.02292652 8.471165776
77.03857658 2.378788229
79.01784114 0.8381625011
91.01784114 0.871794696
93.0334912 1.631473985
103.0178411 2.018169595
105.0334912 1.233504295
107.0491413 1.625245155
109.0284058 1.72048961
111.0440559 0.8692160717
117.0334912 1.124668624
119.0491413 1.759109111
121.0284058 10.57699123
123.0440559 2.045946288
131.0127558 12.95981345
133.0284058 2.456554672
135.0440559 2.65884158
141.0182351 1.53547484
143.0338851 1.185764382
159.0076704 1.367872808
163.0389705 1.303048943
166.9974996 0.8451332706
169.0131497 1.230381075
171.0287997 1.189263339
291.0499291 0.8807487293
303.0499291 1.853398747

Name: +ve in-silico MS/MS by CFM-ID for JSUHCHGJPZZVNY-UHFFFAOYSA-N
ID: JSUHCHGJPZZVNY-UHFFFAOYSA-N
Comment: Energy0
Num peaks: 6
109.0284058 2.649099338
121.0284058 21.04316464
179.0338851 2.442064692
285.0393644 1.698267737
303.0499291 21.30481699
321.0604938 33.77188621

Name: +ve in-silico MS/MS by CFM-ID for JSUHCHGJPZZVNY-UHFFFAOYSA-N
ID: JSUHCHGJPZZVNY-UHFFFAOYSA-N
Comment: Energy1
Num peaks: 23
93.0334912 0.762811906
109.0284058 3.19363723
121.0284058 17.76116499
131.0127558 1.066826391
133.0284058 1.515799144
143.0338851 0.8204246249
159.0076704 1.690865393
159.0287997 0.7542098014
161.0233204 1.678487396
171.0287997 1.078887957
187.0237144 1.300759588
193.0131497 1.000489162
211.0237144 2.352221087
219.0287997 0.9592926266
237.0393644 0.7679254829
273.0393644 1.340418614
275.0550145 3.980882714
285.0393644 3.429766792
289.034279 0.7667438216
291.0499291 2.779425181
293.0655792 2.934024552
303.0499291 15.02692751
321.0604938 13.22296726

Name: +ve in-silico MS/MS by CFM-ID for JSUHCHGJPZZVNY-UHFFFAOYSA-N
ID: JSUHCHGJPZZVNY-UHFFFAOYSA-N
Comment: Energy2
Num peaks: 31
41.00219107 2.75087992
43.01784114 1.034900959
49.00727645 2.700600005
51.02292652 0.7084738575
53.00219107 0.7293030949
65.00219107 1.052922029
65.03857658 3.592558149
71.01275576 0.8331384376
75.02292652 4.659100808
77.00219107 1.451340076
77.03857658 0.7382448867
79.01784114 1.091161088
85.02840582 0.8741909764
87.00767038 0.6867047398
91.01784114 4.238095931
93.0334912 2.538930608
103.0178411 2.572999437
109.0284058 2.595191924
121.0284058 14.73936197
123.0440559 0.9852507012
131.0127558 8.997304347
133.0284058 3.37304624
147.0076704 2.06855363
149.0233204 2.996420289
159.0076704 3.216441887
161.0233204 0.691139254
169.0131497 1.190348702
171.0287997 2.777207157
275.0550145 0.9008490589
285.0393644 1.238946071
303.0499291 1.463078622

Name: +ve in-silico MS/MS by CFM-ID for REXKPSLOFKVDHA-UHFFFAOYSA-N
ID: REXKPSLOFKVDHA-UHFFFAOYSA-N
Comment: Energy0
Num peaks: 10
109.0284058 2.228654263
121.0284058 18.26159385
123.0440559 3.579176469
159.0287997 4.310971918
185.0080643 1.36899736
187.0237144 2.795049741
285.0393644 1.502275155
291.0499291 1.189700835
303.0499291 18.83990828
321.0604938 26.74537843

Name: +ve in-silico MS/MS by CFM-ID for REXKPSLOFKVDHA-UHFFFAOYSA-N
ID: REXKPSLOFKVDHA-UHFFFAOYSA-N
Comment: Energy1
Num peaks: 30
59.01275576 0.9048498787
93.0334912 1.004444739
99.00767038 0.7382689739
109.0284058 2.5202652
111.0440559 0.7917269116
117.0182351 0.6496048374
121.0284058 14.29783906
123.0440559 8.163391795
159.0287997 0.9148619221
161.0233204 0.6458286734
166.9974996 0.6477914103
169.0131497 1.530702123
171.0287997 0.9309715087
185.0080643 1.409253511
187.0237144 2.450895778
193.0131497 0.9868892942
199.0237144 0.890475506
201.0182351 0.794375457
209.0080643 0.6898755055
211.0237144 1.693484695
237.0393644 0.7726390156
261.0393644 0.7111459936
273.0393644 0.8998991145
275.0550145 3.344874376
285.0393644 2.647306352
289.034279 1.295751942
291.0499291 3.521293993
293.0655792 3.435201535
303.0499291 11.82363154
321.0604938 9.351778798

Name: +ve in-silico MS/MS by CFM-ID for REXKPSLOFKVDHA-UHFFFAOYSA-N
ID: REXKPSLOFKVDHA-UHFFFAOYSA-N
Comment: Energy2
Num peaks: 31
39.02292652 1.835929633
41.00219107 1.062825816
43.01784114 0.8671478798
49.00727645 2.518196066
51.02292652 1.119290933
65.03857658 3.764750141
67.01784114 0.9878508994
75.02292652 3.064930024
83.01275576 1.384339363
91.01784114 0.9301648711
93.0334912 1.840698163
95.04914126 0.9049239267
103.0178411 1.131273348
109.0284058 1.312677
111.0076704 1.474692601
121.0284058 11.53342513
123.0440559 2.158607659
124.9869349 0.8981860218
131.0127558 7.806152205
133.0284058 1.786771973
135.0440559 1.182844309
141.0182351 1.738333477
143.0338851 2.236603641
145.0495352 0.9396599627
159.0076704 1.298723387
159.0287997 1.390622067
169.0131497 3.03450583
171.0287997 3.475837463
201.0182351 2.554474776
203.0338851 1.236102491
303.0499291 2.153429863

Name: +ve in-silico MS/MS by CFM-ID for LFQNCHSCCILBTL-UHFFFAOYSA-N
ID: LFQNCHSCCILBTL-UHFFFAOYSA-N
Comment: Energy0
Num peaks: 6
137.0233204 1.441979173
143.0338851 1.871902701
153.0182351 5.532131305
155.0338851 19.15673914
303.0499291 18.09354216
321.0604938 37.06452342

Name: +ve in-silico MS/MS by CFM-ID for LFQNCHSCCILBTL-UHFFFAOYSA-N
ID: LFQNCHSCCILBTL-UHFFFAOYSA-N
Comment: Energy1
Num peaks: 23
72.99202031 1.017890887
75.00767038 1.351980941
135.0076704 1.361618336
137.0233204 3.576595506
143.0338851 1.549161796
153.0182351 20.27193713
155.0338851 9.535939276
167.0338851 0.8139888772
177.0182351 6.744387628
179.0338851 0.7747479224
185.0444498 1.549029063
189.0182351 1.980349462
191.0338851 1.77168199
193.0495352 0.8596903847
195.0287997 0.7682974736
201.0182351 1.85510624
203.0338851 2.682423113
245.0444498 0.8103559489
285.0393644 1.525925634
291.0499291 0.9534307534
293.0655792 2.118689197
303.0499291 8.609030083
321.0604938 8.194173633

Name: +ve in-silico MS/MS by CFM-ID for LFQNCHSCCILBTL-UHFFFAOYSA-N
ID: LFQNCHSCCILBTL-UHFFFAOYSA-N
Comment: Energy2
Num peaks: 31
25.00727645 1.041245999
39.02292652 5.905897491
41.00219107 1.54055577
49.00727645 4.02490288
51.02292652 1.715113399
53.00219107 6.529277394
53.03857658 2.616380539
55.01784114 1.531600241
57.0334912 1.016816082
65.00219107 1.51484146
65.03857658 1.184357281
67.01784114 1.369643157
69.0334912 1.235362929
77.00219107 1.411893686
79.01784114 3.086040956
81.0334912 1.994648333
83.01275576 1.237004938
85.02840582 1.276226875
109.0284058 1.547215381
111.0440559 2.778545658
125.0233204 1.726561607
127.0389705 2.541560951
137.0233204 5.668580628
153.0182351 7.717878807
155.0338851 3.029117985
165.0182351 2.887494162
177.0182351 1.458266253
189.0182351 1.406359176
201.0182351 2.604023783
203.0338851 1.055169952
303.0499291 1.033861779

Name: +ve in-silico MS/MS by CFM-ID for QHXBTTWBLGWTBS-UHFFFAOYSA-N
ID: QHXBTTWBLGWTBS-UHFFFAOYSA-N
Comment: Energy0
Num peaks: 6
137.0233204 1.522725521
143.0338851 2.55957331
153.0182351 2.804599766
155.0338851 20.30390136
303.0499291 19.10053203
321.0604938 39.81077261

Name: +ve in-silico MS/MS by CFM-ID for QHXBTTWBLGWTBS-UHFFFAOYSA-N
ID: QHXBTTWBLGWTBS-UHFFFAOYSA-N
Comment: Energy1
Num peaks: 16
72.99202031 1.257998989
125.0233204 0.9565435893
137.0233204 4.883361832
143.0338851 2.622148445
153.0182351 19.10951364
155.0338851 12.48882594
177.0182351 3.029848707
185.0444498 1.553770859
189.0182351 1.414817286
201.0182351 2.246008106
203.0338851 3.195432335
285.0393644 2.195935971
291.0499291 1.169504323
293.0655792 2.496179857
303.0499291 10.53800975
321.0604938 11.40003849

Name: +ve in-silico MS/MS by CFM-ID for QHXBTTWBLGWTBS-UHFFFAOYSA-N
ID: QHXBTTWBLGWTBS-UHFFFAOYSA-N
Comment: Energy2
Num peaks: 29
39.02292652 2.411646047
41.00219107 3.218350861
43.01784114 2.331623264
49.00727645 3.92110385
53.00219107 1.546323574
65.00219107 2.721943346
65.03857658 3.232607811
67.01784114 7.125362976
69.0334912 1.491682279
77.00219107 4.537900991
79.01784114 1.189290324
81.0334912 1.568234417
83.01275576 0.9153092734
85.02840582 1.734237663
109.0284058 1.62259592
111.0440559 3.39002527
121.0284058 1.244446832
125.0233204 2.522771378
127.0389705 2.943960892
137.0233204 8.047435461
147.0076704 0.9007607742
153.0182351 5.953171472
155.0338851 5.000851234
165.0182351 3.733178801
189.0182351 1.092975869
193.0131497 0.9091603493
201.0182351 2.721121035
213.0182351 1.102637978
293.0655792 0.9160840205

Name: +ve in-silico MS/MS by CFM-ID for ARTRSFAKJONZHL-WZUFQYTHSA-N
ID: ARTRSFAKJONZHL-WZUFQYTHSA-N
Comment: Energy0
Num peaks: 6
141.0182351 3.16003305
143.0338851 12.68750607
153.0182351 2.454117051
155.0338851 16.85709979
303.0499291 13.20994263
321.0604938 33.3307585

Name: +ve in-silico MS/MS by CFM-ID for ARTRSFAKJONZHL-WZUFQYTHSA-N
ID: ARTRSFAKJONZHL-WZUFQYTHSA-N
Comment: Energy1
Num peaks: 17
71.01275576 1.245116633
96.99202031 1.143831734
99.00767038 1.532161697
125.0233204 2.999226639
137.0233204 2.427983109
141.0182351 5.778264191
143.0338851 17.01953153
153.0182351 12.79366346
155.0338851 7.307288788
177.0182351 9.203518764
179.0338851 1.164295019
205.0131497 1.497798494
277.034279 1.847167973
291.0499291 1.210115913
293.0655792 1.755799437
303.0499291 5.58436828
321.0604938 5.868510803

Name: +ve in-silico MS/MS by CFM-ID for ARTRSFAKJONZHL-WZUFQYTHSA-N
ID: ARTRSFAKJONZHL-WZUFQYTHSA-N
Comment: Energy2
Num peaks: 31
41.00219107 4.097302024
43.01784114 2.190894693
53.00219107 3.58642994
55.01784114 2.331052196
67.01784114 1.010912405
68.99710569 2.681269866
69.0334912 1.692141918
71.01275576 4.506546953
73.02840582 3.80177354
83.01275576 2.458788097
85.02840582 4.89541429
92.99710569 2.391357615
95.01275576 0.9606182199
97.02840582 2.32867126
111.0076704 1.609208728
111.0440559 1.371989151
113.0233204 1.542409263
125.0233204 5.511961752
127.0389705 2.819238417
137.0233204 5.847170893
141.0182351 1.131919181
143.0338851 2.03689496
153.0182351 6.358667697
155.0338851 2.822880159
161.0233204 0.9968381628
165.0182351 2.009444834
177.0182351 2.698489551
191.0338851 1.150334239
277.034279 1.102933693
279.0499291 1.147968008
293.0655792 0.9949280087

Name: +ve in-silico MS/MS by CFM-ID for BXEBFZQOWKHCSG-UHFFFAOYSA-N
ID: BXEBFZQOWKHCSG-UHFFFAOYSA-N
Comment: Energy0
Num peaks: 14
56.99710569 8.105343863
113.0233204 1.423605402
149.0233204 1.928424805
207.0287997 1.632361659
209.0444498 1.695619278
235.0237144 2.815712457
237.0393644 2.489311154
245.0444498 1.334492534
247.0600999 8.886726691
265.034279 4.363644257
265.0706646 14.25715008
289.034279 1.49940805
303.0499291 6.793356012
321.0604938 23.20915562

Name: +ve in-silico MS/MS by CFM-ID for BXEBFZQOWKHCSG-UHFFFAOYSA-N
ID: BXEBFZQOWKHCSG-UHFFFAOYSA-N
Comment: Energy1
Num peaks: 28
29.00219107 1.567212833
55.01784114 1.192932637
56.99710569 11.80212929
113.0233204 4.208754102
135.0440559 1.211485217
149.0233204 0.8770571011
163.0389705 0.85749433
191.0338851 0.9891964921
201.0546206 0.8690693347
203.0702706 1.146459275
207.0287997 1.13601909
209.0444498 0.9377121099
217.0495352 2.619449236
219.0651853 1.322241099
221.0444498 0.9599423067
231.0651853 1.529821905
233.0444498 0.8937678913
235.0237144 1.077351406
245.0444498 1.871026161
247.0600999 17.37260568
249.0393644 0.8913709579
265.0706646 6.954539046
273.0393644 1.197009845
289.034279 1.569247239
291.0499291 1.591193345
293.0655792 1.599990063
303.0499291 6.190358564
321.0604938 5.890964611

Name: +ve in-silico MS/MS by CFM-ID for BXEBFZQOWKHCSG-UHFFFAOYSA-N
ID: BXEBFZQOWKHCSG-UHFFFAOYSA-N
Comment: Energy2
Num peaks: 19
29.00219107 1.24476381
56.99710569 9.189057916
59.01275576 1.231247112
111.0076704 1.317270556
113.0233204 2.081638794
149.0233204 4.317436477
151.0389705 3.067667697
163.0389705 5.349548527
177.0182351 5.210024209
179.0338851 4.19276906
181.0495352 6.02433932
193.0495352 1.580359255
207.0287997 9.018429687
209.0444498 16.90378565
217.0495352 1.177267177
221.0444498 1.673457717
233.0444498 1.688044186
247.0600999 3.179457386
249.0393644 1.827348573

Name: +ve in-silico MS/MS by CFM-ID for ZBMFMVXAWSOSJE-UHFFFAOYSA-N
ID: ZBMFMVXAWSOSJE-UHFFFAOYSA-N
Comment: Energy0
Num peaks: 9
121.0284058 18.99939794
123.0440559 4.450817753
141.0182351 7.104307622
151.0389705 3.021633658
169.0131497 9.186929701
197.0080643 5.70653341
199.0237144 2.345552543
303.0499291 5.945462727
321.0604938 24.82014423

Name: +ve in-silico MS/MS by CFM-ID for ZBMFMVXAWSOSJE-UHFFFAOYSA-N
ID: ZBMFMVXAWSOSJE-UHFFFAOYSA-N
Comment: Energy1
Num peaks: 15
95.04914126 1.432015238
121.0284058 30.43976672
123.0440559 7.600759475
125.0597059 1.405483952
141.0182351 3.478822431
143.0338851 1.421237893
151.002585 4.100323406
151.0389705 1.980312483
153.0182351 1.393114896
169.0131497 16.04032081
171.0287997 2.492386053
179.0338851 2.777271187
197.0080643 2.220132158
303.0499291 1.481613842
321.0604938 2.385762141

Name: +ve in-silico MS/MS by CFM-ID for ZBMFMVXAWSOSJE-UHFFFAOYSA-N
ID: ZBMFMVXAWSOSJE-UHFFFAOYSA-N
Comment: Energy2
Num peaks: 31
41.00219107 0.8510129095
55.01784114 0.9120818169
65.03857658 0.9566100054
77.00219107 4.135217305
79.01784114 3.529557755
81.0334912 0.9615944896
83.01275576 2.393176616
85.02840582 0.7826095094
91.01784114 1.437955384
93.0334912 3.063274272
95.04914126 5.01435669
96.99202031 1.276325011
99.00767038 3.02538811
105.0334912 3.668962374
107.0491413 1.017523596
108.9920203 1.252413788
111.0076704 5.387039716
113.0233204 3.959434953
121.0284058 8.701785396
123.0440559 2.448796725
124.9869349 0.8028020587
125.0233204 1.011931119
139.002585 4.162469012
141.0182351 5.831459801
143.0338851 1.375677787
151.002585 3.553075033
153.0182351 2.188066747
166.9974996 0.9554826643
169.0131497 3.35700932
293.0655792 0.8762839807
303.0499291 1.408283247

Name: +ve in-silico MS/MS by CFM-ID for JICHONLCQYEMQQ-UHFFFAOYSA-N
ID: JICHONLCQYEMQQ-UHFFFAOYSA-N
Comment: Energy0
Num peaks: 11
72.99202031 4.400837608
75.00767038 3.397293996
125.0233204 2.075305485
179.0338851 1.699650053
243.0287997 1.525567775
245.0444498 7.415903158
247.0600999 1.571082695
275.0550145 7.457708949
285.0393644 4.711615814
303.0499291 20.62020337
321.0604938 26.5009168

Name: +ve in-silico MS/MS by CFM-ID for JICHONLCQYEMQQ-UHFFFAOYSA-N
ID: JICHONLCQYEMQQ-UHFFFAOYSA-N
Comment: Energy1
Num peaks: 18
95.04914126 1.444335593
105.0334912 5.043958607
125.0233204 5.599759405
179.0338851 1.906763813
213.0182351 1.486228078
217.0495352 1.29499741
227.0338851 1.174319857
243.0287997 2.821346854
245.0444498 14.64984983
247.0600999 5.062668041
257.0444498 3.989513218
275.0550145 8.971482368
277.0706646 1.39094816
285.0393644 6.001008588
291.0499291 1.609376058
293.0655792 1.223710745
303.0499291 10.04107745
321.0604938 6.333486192

Name: +ve in-silico MS/MS by CFM-ID for JICHONLCQYEMQQ-UHFFFAOYSA-N
ID: JICHONLCQYEMQQ-UHFFFAOYSA-N
Comment: Energy2
Num peaks: 31
29.00219107 1.433086085
56.99710569 0.8094240277
67.01784114 2.926909393
69.0334912 2.498651479
72.99202031 2.582306742
75.00767038 1.785529982
77.00219107 1.684988544
83.01275576 2.644412214
85.02840582 1.093200458
95.04914126 0.8886620108
97.02840582 1.787835728
105.0334912 15.35251205
107.0491413 2.075753555
121.0284058 2.822914915
125.0233204 6.8784871
133.0284058 1.771945271
143.0338851 1.1417313
151.0389705 0.8390282316
161.0233204 0.9708500088
179.0338851 3.216295065
187.0389705 7.063549017
189.0546206 1.734279971
217.0495352 1.397043185
229.0495352 1.080335424
241.0131497 0.9360373782
243.0287997 1.068592556
245.0444498 1.084188608
247.0600999 0.9452291737
257.0444498 1.080721589
275.0550145 1.213356267
303.0499291 1.235383986

Name: +ve in-silico MS/MS by CFM-ID for IXGWSRRJYZVHEI-UHFFFAOYSA-N
ID: IXGWSRRJYZVHEI-UHFFFAOYSA-N
Comment: Energy0
Num peaks: 6
95.04914126 4.685271548
125.0233204 5.212020275
151.002585 3.228536747
169.0131497 5.946493411
303.0499291 13.20226122
321.0604938 50.22664553

Name: +ve in-silico MS/MS by CFM-ID for IXGWSRRJYZVHEI-UHFFFAOYSA-N
ID: IXGWSRRJYZVHEI-UHFFFAOYSA-N
Comment: Energy1
Num peaks: 20
63.02292652 1.008332251
95.04914126 3.386296123
121.0284058 4.487053038
123.0440559 3.42803902
125.0233204 3.752697051
125.0597059 0.9703925929
151.002585 4.788013762
153.0182351 4.668352206
153.0546206 1.235357865
166.9974996 2.370157498
169.0131497 6.530154041
183.0287997 1.363000469
199.0237144 0.9711162734
277.034279 1.171619954
279.0499291 1.215193967
289.034279 1.1367623
291.0499291 4.181409282
293.0655792 5.711035986
303.0499291 12.39383191
321.0604938 16.01430692

Name: +ve in-silico MS/MS by CFM-ID for IXGWSRRJYZVHEI-UHFFFAOYSA-N
ID: IXGWSRRJYZVHEI-UHFFFAOYSA-N
Comment: Energy2
Num peaks: 31
53.00219107 1.302815832
63.02292652 2.394712742
65.03857658 2.344758359
67.01784114 3.4409608
68.99710569 1.429016396
69.0334912 1.128073625
77.00219107 0.8619413018
83.01275576 1.57771391
95.01275576 1.080089223
95.04914126 3.992045297
96.99202031 1.119869981
97.02840582 3.730559743
99.00767038 1.066347741
108.9920203 2.444133935
109.0284058 2.218120729
111.0076704 5.235437791
113.0233204 1.118002218
121.0284058 1.326695254
123.0076704 0.8980569076
123.0440559 0.8059453916
124.9869349 0.9585907505
125.0233204 3.527241108
136.9869349 1.181523397
137.0233204 0.873604693
139.002585 1.74836748
141.0182351 3.406370321
151.002585 9.831166779
153.0182351 7.915791373
155.0338851 1.8604829
166.9974996 5.653670681
169.0131497 2.375705441

Name: +ve in-silico MS/MS by CFM-ID for FXZNEUNTKDBDBW-UHFFFAOYSA-N
ID: FXZNEUNTKDBDBW-UHFFFAOYSA-N
Comment: Energy0
Num peaks: 6
105.0334912 12.70750845
107.0491413 11.99983133
291.0499291 1.782682979
293.0655792 4.840621876
303.0499291 10.25421093
321.0604938 39.21259007

Name: +ve in-silico MS/MS by CFM-ID for FXZNEUNTKDBDBW-UHFFFAOYSA-N
ID: FXZNEUNTKDBDBW-UHFFFAOYSA-N
Comment: Energy1
Num peaks: 26
56.99710569 0.9913355371
68.99710569 0.8506417799
71.01275576 1.304452375
77.03857658 1.224560533
79.05422664 1.531520463
95.04914126 1.784664335
105.0334912 8.959988023
107.0491413 17.5104542
109.0647913 2.600366905
133.0284058 1.603918713
135.0440559 1.210040177
141.0182351 2.398640048
143.0338851 1.529991979
161.0233204 1.038118526
169.0131497 0.9527119244
194.9924142 0.8371773739
197.0080643 1.128718368
199.0237144 1.060736748
227.018629 1.695951994
277.034279 0.9483018539
279.0499291 0.9043484464
285.0393644 0.9448882858
291.0499291 2.469582828
293.0655792 2.470156236
303.0499291 9.823110065
321.0604938 12.92301198

Name: +ve in-silico MS/MS by CFM-ID for FXZNEUNTKDBDBW-UHFFFAOYSA-N
ID: FXZNEUNTKDBDBW-UHFFFAOYSA-N
Comment: Energy2
Num peaks: 29
41.00219107 2.012456878
43.01784114 1.325357543
51.02292652 1.05374221
55.01784114 0.8285131094
56.99710569 1.305741843
65.03857658 1.606574818
75.02292652 5.92291056
77.00219107 3.347906547
77.03857658 12.87245173
79.01784114 3.669306941
79.05422664 2.117479051
81.0334912 2.264378016
91.01784114 1.581159976
93.0334912 3.060114979
95.04914126 1.321353658
105.0334912 11.56342635
107.0491413 9.524777529
109.0647913 1.234104758
121.0284058 3.414841424
123.0440559 0.968138102
141.0182351 1.504311496
143.0338851 1.286703375
166.9974996 0.8981905449
169.0131497 1.240797665
171.0287997 0.8946469079
219.0287997 0.8920262484
261.0393644 0.8224883569
291.0499291 0.7999161595
303.0499291 0.7265180179

Name: +ve in-silico MS/MS by CFM-ID for HTYQWVOYRPVKHM-UHFFFAOYSA-N
ID: HTYQWVOYRPVKHM-UHFFFAOYSA-N
Comment: Energy0
Num peaks: 11
15.02292652 1.719720711
98.98417166 2.456746116
130.0651257 8.156964989
173.1073248 12.5883205
199.0865894 3.105322272
201.1022395 16.7302704
219.1128041 2.801603603
250.0263708 2.811687009
268.0369355 5.232200109
281.06857 5.556175912
299.0791347 19.8213362

Name: +ve in-silico MS/MS by CFM-ID for HTYQWVOYRPVKHM-UHFFFAOYSA-N
ID: HTYQWVOYRPVKHM-UHFFFAOYSA-N
Comment: Energy1
Num peaks: 15
96.96852159 1.274608226
98.98417166 6.714707901
130.0651257 9.614071824
142.0651257 4.554748193
144.0807757 2.202255706
169.0760247 1.579021359
170.0600403 1.714177695
173.1073248 22.7969739
183.0916748 2.330357751
185.1073248 1.351921563
199.0865894 1.393672374
201.1022395 17.28598898
203.1178895 1.613128577
281.06857 2.957579446
299.0791347 3.807560507

Name: +ve in-silico MS/MS by CFM-ID for HTYQWVOYRPVKHM-UHFFFAOYSA-N
ID: HTYQWVOYRPVKHM-UHFFFAOYSA-N
Comment: Energy2
Num peaks: 20
15.02292652 2.317267572
54.03382555 1.30461818
56.04947561 1.291155085
96.96852159 1.858981925
98.98417166 1.047348812
101.0385766 2.709182651
103.0542266 5.282315992
104.0494756 1.706609507
118.0651257 1.302641331
128.0494756 4.835801069
130.0651257 29.44296333
132.0807757 6.655713303
142.0651257 4.47708274
144.0807757 4.360740896
146.0964258 0.9086579911
157.0760247 1.870043374
159.0916748 2.398713668
169.0760247 1.532187934
173.1073248 4.107427339
201.1022395 1.062664412

Name: +ve in-silico MS/MS by CFM-ID for NOTGFIUVDGNKRI-UHFFFAOYSA-N
ID: NOTGFIUVDGNKRI-UHFFFAOYSA-N
Comment: Energy0
Num peaks: 9
96.96852159 1.755858655
98.98417166 2.463266587
110.0348882 4.575857806
110.9841717 1.854243403
127.0614373 42.37150597
241.0931313 5.301671947
321.0594618 3.449673371
322.0434774 5.613346265
339.0700265 13.51247652

Name: +ve in-silico MS/MS by CFM-ID for NOTGFIUVDGNKRI-UHFFFAOYSA-N
ID: NOTGFIUVDGNKRI-UHFFFAOYSA-N
Comment: Energy1
Num peaks: 9
82.03997355 4.393910669
96.96852159 2.016127639
98.98417166 3.397157996
100.0505382 5.746727536
109.0508726 6.999508561
110.0348882 17.82421081
127.0614373 37.32751693
241.0931313 1.332591497
322.0434774 1.390501951

Name: +ve in-silico MS/MS by CFM-ID for NOTGFIUVDGNKRI-UHFFFAOYSA-N
ID: NOTGFIUVDGNKRI-UHFFFAOYSA-N
Comment: Energy2
Num peaks: 19
43.01784114 1.067191409
43.02907452 8.487579188
53.01342445 6.131637859
55.02907452 5.63835717
57.04472458 3.248130442
67.02907452 1.120235994
71.02398914 1.872926302
73.0396392 1.196073103
82.03997355 1.310872343
85.0396392 1.729818124
96.96852159 1.786710456
98.98417166 1.302010459
109.0508726 1.912463785
110.0348882 6.681205155
110.9841717 0.9452340302
125.0457872 1.542362519
127.0614373 31.35779569
153.0407018 1.557909783
155.0451185 1.135779525

Name: +ve in-silico MS/MS by CFM-ID for HWXROGSBJSNPCC-UHFFFAOYSA-N
ID: HWXROGSBJSNPCC-UHFFFAOYSA-N
Comment: Energy0
Num peaks: 18
40.01817548 4.236191919
43.01784114 1.638067868
58.02874017 1.928342059
68.0130901 5.383391998
108.0080047 1.319444141
123.0189038 1.311033334
125.0345538 13.3407481
155.0273603 2.359877857
198.0219405 1.784569629
212.048824 1.721024938
215.0484896 15.75252451
262.0280885 1.292900596
272.0699533 3.370547973
279.0546376 5.847554859
294.0543033 1.50964503
321.0652023 1.516225805
322.0492179 7.310339484
339.075767 8.694858242

Name: +ve in-silico MS/MS by CFM-ID for HWXROGSBJSNPCC-UHFFFAOYSA-N
ID: HWXROGSBJSNPCC-UHFFFAOYSA-N
Comment: Energy1
Num peaks: 28
26.00252542 1.074514487
40.01817548 15.18121267
41.00219107 0.6143259265
42.03382555 6.383344996
50.00252542 0.8866024986
58.02874017 3.355754342
68.0130901 5.324155329
105.9923547 0.9961447822
108.0080047 1.809038357
110.0236548 1.50720422
123.0189038 1.365528478
125.0345538 4.913565721
155.0273603 5.284876178
170.0270259 3.34397474
173.0379249 0.6007958079
198.0219405 2.140422847
199.053575 0.6189005668
212.048824 3.588975479
213.0328396 0.8740950343
215.0484896 7.373842073
227.0484896 1.454802719
255.0434043 2.20281974
262.0280885 1.484600262
272.0699533 1.421913077
279.0546376 2.179042085
294.0543033 1.357862966
321.0652023 0.5957886886
322.0492179 2.251186262

Name: +ve in-silico MS/MS by CFM-ID for HWXROGSBJSNPCC-UHFFFAOYSA-N
ID: HWXROGSBJSNPCC-UHFFFAOYSA-N
Comment: Energy2
Num peaks: 25
26.00252542 1.023841417
40.01817548 21.3550292
41.00219107 4.463691974
42.03382555 4.061373577
43.01784114 1.372756476
44.04947561 1.790721678
46.06512568 0.8420764136
50.00252542 0.8829905205
58.02874017 11.1838523
60.04439023 1.848476262
62.0600403 2.523484636
68.0130901 4.898883798
71.02398914 0.9168282588
82.02874017 0.9214447852
97.02840582 2.087637918
99.01890376 2.741007551
114.9960601 3.425864349
155.0273603 2.370988167
172.0175239 1.677340568
194.0018738 1.140500897
198.0331739 0.8800697182
212.048824 4.451659062
215.0484896 1.130263994
227.0484896 0.833728555
234.0331739 1.405175503

Name: +ve in-silico MS/MS by CFM-ID for NFGCQJCGZHZVIE-UHFFFAOYSA-N
ID: NFGCQJCGZHZVIE-UHFFFAOYSA-N
Comment: Energy0
Num peaks: 6
161.0444498 2.76241516
163.0389705 2.048731189
179.0338851 39.42911729
303.0499291 1.936083934
321.0604938 15.30659219
339.0710585 21.54012778

Name: +ve in-silico MS/MS by CFM-ID for NFGCQJCGZHZVIE-UHFFFAOYSA-N
ID: NFGCQJCGZHZVIE-UHFFFAOYSA-N
Comment: Energy1
Num peaks: 14
43.01784114 1.627194231
109.0284058 1.404468344
133.0284058 1.697562827
135.0440559 2.523689405
137.0233204 2.187829701
143.0338851 2.889324938
149.0233204 5.144295244
151.0389705 10.29035165
161.0444498 3.137657647
177.0182351 1.543399287
179.0338851 42.61969063
303.0499291 1.304497599
321.0604938 3.184151102
339.0710585 1.702786312

Name: +ve in-silico MS/MS by CFM-ID for NFGCQJCGZHZVIE-UHFFFAOYSA-N
ID: NFGCQJCGZHZVIE-UHFFFAOYSA-N
Comment: Energy2
Num peaks: 31
41.00219107 1.205960828
43.01784114 4.117054772
45.0334912 1.157877086
53.00219107 0.7808626958
55.01784114 0.8219079097
71.01275576 0.8074386608
84.99202031 1.638932522
87.00767038 0.738898392
89.02332044 0.6752273185
101.0233204 0.8685393392
103.0389705 0.8682983425
109.0284058 3.200013096
121.0284058 7.389172032
123.0440559 2.586033589
131.0127558 1.757318972
133.0284058 3.818439835
135.0076704 3.277525808
135.0440559 2.961678382
137.0233204 8.950176441
143.0338851 1.72880631
145.0495352 1.905591704
147.0076704 0.9629629646
149.0233204 2.378997548
151.0389705 2.54146208
159.0076704 0.6786609562
161.0233204 2.703035256
163.0389705 1.659526062
165.0546206 0.8674123896
177.0182351 1.184313812
179.0338851 13.37765703
185.0808353 0.999801413

Name: +ve in-silico MS/MS by CFM-ID for WBSHBKQMZCCZDU-UHFFFAOYSA-N
ID: WBSHBKQMZCCZDU-UHFFFAOYSA-N
Comment: Energy0
Num peaks: 6
161.0444498 2.753340119
163.0389705 2.048042827
179.0338851 39.42729899
303.0499291 1.985374542
321.0604938 15.29049456
339.0710585 21.53167206

Name: +ve in-silico MS/MS by CFM-ID for WBSHBKQMZCCZDU-UHFFFAOYSA-N
ID: WBSHBKQMZCCZDU-UHFFFAOYSA-N
Comment: Energy1
Num peaks: 14
43.01784114 1.617831312
109.0284058 1.403430922
133.0284058 1.69631082
135.0440559 2.521828104
137.0233204 2.186216107
143.0338851 2.838358419
149.0233204 5.140501163
151.0389705 10.2827548
161.0444498 3.095267155
177.0182351 1.542218345
179.0338851 42.60155082
303.0499291 1.308415086
321.0604938 3.18261142
339.0710585 1.700275521

Name: +ve in-silico MS/MS by CFM-ID for WBSHBKQMZCCZDU-UHFFFAOYSA-N
ID: WBSHBKQMZCCZDU-UHFFFAOYSA-N
Comment: Energy2
Num peaks: 31
41.00219107 1.33595701
43.01784114 3.970560687
45.0334912 0.9139251899
53.00219107 0.9293374159
55.01784114 0.8281083724
68.99710569 0.6864143342
71.01275576 1.169537416
87.00767038 1.31204768
89.02332044 0.6791476619
101.0233204 1.120381325
109.0284058 3.183407978
121.0284058 7.350831567
123.0440559 2.572610733
131.0127558 1.748204528
133.0284058 3.79863526
135.0076704 3.260526717
135.0440559 2.946317452
137.0233204 8.903755794
143.0338851 1.859940704
145.0495352 1.896595043
147.0076704 0.9579684973
149.0233204 2.366658729
151.0389705 2.528273872
159.0076704 0.675141039
161.0233204 2.689015796
163.0389705 1.65159724
165.0546206 0.862899017
177.0182351 1.178477956
179.0338851 14.32605829
185.0808353 0.9945809376
277.034279 0.7559463388

Name: +ve in-silico MS/MS by CFM-ID for HJFLLUCSKSIGPY-UHFFFAOYSA-N
ID: HJFLLUCSKSIGPY-UHFFFAOYSA-N
Comment: Energy0
Num peaks: 6
161.0444498 2.800579002
163.0389705 2.060282412
179.0338851 40.14985008
303.0499291 1.527922809
321.0604938 14.14601944
339.0710585 22.3221673

Name: +ve in-silico MS/MS by CFM-ID for HJFLLUCSKSIGPY-UHFFFAOYSA-N
ID: HJFLLUCSKSIGPY-UHFFFAOYSA-N
Comment: Energy1
Num peaks: 13
43.01784114 1.50812995
109.0284058 1.501828386
133.0284058 1.68982344
135.0440559 2.502572538
137.0233204 2.146633921
143.0338851 3.300374572
149.0233204 5.170573124
151.0389705 10.26493447
161.0444498 2.754324393
179.0338851 42.20914847
303.0499291 1.940260841
321.0604938 3.395854238
339.0710585 1.674477136

Name: +ve in-silico MS/MS by CFM-ID for HJFLLUCSKSIGPY-UHFFFAOYSA-N
ID: HJFLLUCSKSIGPY-UHFFFAOYSA-N
Comment: Energy2
Num peaks: 31
41.00219107 1.350422642
43.01784114 3.62293989
45.0334912 1.170863062
53.00219107 0.7895779468
55.01784114 0.8310812685
71.01275576 0.7999116602
84.99202031 1.787106893
87.00767038 0.7668146143
101.0233204 0.840940176
103.0389705 0.7361497151
109.0284058 3.425927557
121.0284058 7.335993783
123.0440559 2.61491883
131.0127558 1.776932504
133.0284058 3.83898903
135.0076704 3.314106452
135.0440559 2.985752858
137.0233204 8.935074048
141.0182351 0.7865679722
143.0338851 1.707487474
145.0495352 1.917442878
147.0076704 0.9737106466
149.0233204 2.439294598
151.0389705 2.582880418
161.0233204 2.733203979
163.0389705 1.604727415
165.0546206 0.8771253075
177.0182351 1.138405037
179.0338851 13.2218703
185.0808353 1.011036682
279.0499291 0.9292812304

Name: +ve in-silico MS/MS by CFM-ID for AFHMBCDGUWWGHP-UHFFFAOYSA-N
ID: AFHMBCDGUWWGHP-UHFFFAOYSA-N
Comment: Energy0
Num peaks: 6
161.0444498 2.837306697
163.0389705 2.010094378
179.0338851 39.50319737
303.0499291 1.777852742
321.0604938 15.82172228
339.0710585 21.41957216

Name: +ve in-silico MS/MS by CFM-ID for AFHMBCDGUWWGHP-UHFFFAOYSA-N
ID: AFHMBCDGUWWGHP-UHFFFAOYSA-N
Comment: Energy1
Num peaks: 14
41.00219107 1.833003239
109.0284058 1.534852575
133.0284058 1.72025353
135.0440559 2.558548841
137.0233204 2.210307356
143.0338851 2.233417528
149.0233204 5.337324548
151.0389705 10.42902601
161.0444498 3.475922048
177.0182351 1.535420955
179.0338851 42.31812569
311.0761439 1.374892361
321.0604938 2.728390007
339.0710585 1.754589666

Name: +ve in-silico MS/MS by CFM-ID for AFHMBCDGUWWGHP-UHFFFAOYSA-N
ID: AFHMBCDGUWWGHP-UHFFFAOYSA-N
Comment: Energy2
Num peaks: 30
41.00219107 4.772862695
43.01784114 1.888819547
53.00219107 0.7136845267
55.01784114 0.7618989973
56.99710569 0.8310686683
71.01275576 0.7025183962
87.00767038 1.951339325
89.02332044 1.038380528
99.00767038 0.9563802747
101.0233204 1.071534618
109.0284058 3.462542901
121.0284058 7.631132786
123.0440559 2.642895458
131.0127558 1.79586206
133.0284058 3.877908034
135.0076704 3.34939759
135.0440559 3.017767817
137.0233204 9.040006347
143.0338851 1.560172739
145.0495352 1.380670329
147.0076704 0.9840525144
149.0233204 2.45474254
151.0389705 2.597318167
161.0233204 2.762233583
163.0389705 1.673328428
165.0546206 0.8866883528
177.0182351 1.083149948
179.0338851 13.4067445
185.0808353 1.022099445
279.0499291 0.8081679848

Name: +ve in-silico MS/MS by CFM-ID for HCGKCOSDFQZEAE-UHFFFAOYSA-N
ID: HCGKCOSDFQZEAE-UHFFFAOYSA-N
Comment: Energy0
Num peaks: 7
101.0233204 2.295835
161.0444498 3.009847519
163.0389705 2.104107789
179.0338851 39.83465488
217.0131497 1.51144199
321.0604938 9.264057857
339.0710585 22.782052

Name: +ve in-silico MS/MS by CFM-ID for HCGKCOSDFQZEAE-UHFFFAOYSA-N
ID: HCGKCOSDFQZEAE-UHFFFAOYSA-N
Comment: Energy1
Num peaks: 15
43.01784114 2.013159999
109.0284058 1.527838016
133.0284058 1.718976472
135.0440559 2.546872555
137.0233204 2.187376604
143.0338851 2.309272006
149.0233204 5.259345416
151.0389705 10.44309769
161.0444498 3.548116208
163.0389705 1.281780285
177.0182351 1.54438524
179.0338851 41.42490766
217.0131497 1.136284448
321.0604938 2.275035968
339.0710585 1.738611591

Name: +ve in-silico MS/MS by CFM-ID for HCGKCOSDFQZEAE-UHFFFAOYSA-N
ID: HCGKCOSDFQZEAE-UHFFFAOYSA-N
Comment: Energy2
Num peaks: 31
41.00219107 1.597065055
43.01784114 3.996026679
45.0334912 1.079552357
53.00219107 0.7919732386
55.01784114 0.8336114066
71.01275576 1.056289613
84.99202031 1.81020919
87.00767038 0.7833653009
89.02332044 0.7083498673
101.0233204 0.8566127082
103.0389705 0.7212076103
109.0284058 3.436081328
121.0284058 7.590428284
123.0440559 2.622691552
131.0127558 1.782144066
133.0284058 3.850323448
135.0076704 3.323812654
135.0440559 2.994716091
137.0233204 8.94993183
141.0182351 0.7164113428
143.0338851 1.374578473
145.0495352 1.733624894
147.0076704 0.9765356641
149.0233204 2.446445824
151.0389705 2.590546911
161.0233204 2.741133798
163.0389705 1.67234717
165.0546206 0.8798930023
177.0182351 1.250031887
179.0338851 13.62995422
185.0808353 1.014238331

Name: +ve in-silico MS/MS by CFM-ID for CRWXTKGEQQMQRX-UHFFFAOYSA-N
ID: CRWXTKGEQQMQRX-UHFFFAOYSA-N
Comment: Energy0
Num peaks: 6
161.0444498 2.781546157
163.0389705 2.041598067
179.0338851 38.600484
303.0499291 1.801828835
321.0604938 13.52558253
339.0710585 21.3550791

Name: +ve in-silico MS/MS by CFM-ID for CRWXTKGEQQMQRX-UHFFFAOYSA-N
ID: CRWXTKGEQQMQRX-UHFFFAOYSA-N
Comment: Energy1
Num peaks: 15
43.01784114 1.801745466
109.0284058 1.394935949
133.0284058 1.686038332
135.0440559 2.50653602
137.0233204 2.165829146
143.0338851 2.482619185
149.0233204 5.109432864
151.0389705 10.22054745
161.0444498 3.162080366
177.0182351 1.53638967
179.0338851 41.2558763
303.0499291 1.193349725
311.0761439 1.210983047
321.0604938 2.883341367
339.0710585 1.679785286

Name: +ve in-silico MS/MS by CFM-ID for CRWXTKGEQQMQRX-UHFFFAOYSA-N
ID: CRWXTKGEQQMQRX-UHFFFAOYSA-N
Comment: Energy2
Num peaks: 31
41.00219107 1.287131435
43.01784114 4.007658894
45.0334912 0.9582856259
53.00219107 0.9448080498
55.01784114 0.7764377668
71.01275576 0.6838781805
87.00767038 3.813078005
101.0233204 1.003187831
109.0284058 3.242828044
121.0284058 7.566246032
123.0440559 2.620643511
131.0127558 1.780819613
133.0284058 3.845351446
135.0076704 3.321356188
135.0440559 2.992284308
137.0233204 8.964129549
143.0338851 1.201852149
145.0495352 1.387604981
147.0076704 0.9758406762
149.0233204 2.410811901
151.0389705 2.575466822
159.0076704 0.6877366948
161.0233204 2.739182969
163.0389705 1.817804349
165.0546206 0.8790503454
177.0182351 1.453264706
179.0338851 12.25657401
181.0495352 0.5984846829
185.0808353 1.013263544
277.034279 0.7037298209
279.0499291 0.621382541

Name: +ve in-silico MS/MS by CFM-ID for JQOPXEZXDQBWJS-UHFFFAOYSA-N
ID: JQOPXEZXDQBWJS-UHFFFAOYSA-N
Comment: Energy0
Num peaks: 12
43.01784114 1.206709775
44.99710569 4.79608155
152.9852207 0.7383589024
206.0659135 1.399142851
241.0012647 0.8112866158
242.0328991 7.882226123
243.0169147 5.743254087
258.0278138 2.889364243
260.0434638 22.93731423
268.0121637 0.731633565
286.0227284 8.156693743
304.0332931 22.74024992

Name: +ve in-silico MS/MS by CFM-ID for JQOPXEZXDQBWJS-UHFFFAOYSA-N
ID: JQOPXEZXDQBWJS-UHFFFAOYSA-N
Comment: Energy1
Num peaks: 25
41.00219107 1.741717758
43.01784114 2.634189144
44.99710569 0.8881433096
45.0334912 2.229225643
62.02365479 2.318040319
80.96409131 2.475980677
102.0185694 1.813076416
162.0760843 0.9807592005
163.0600999 1.103420163
178.0709989 7.576687625
180.086649 2.845287449
206.0659135 8.298126159
220.0451781 0.7693589335
224.0764782 4.5117177
225.00635 1.791108056
240.0172491 0.9374215309
241.9965136 0.6673926486
242.0328991 10.14478953
243.0169147 2.277090998
258.0278138 1.154192867
260.0434638 5.718624437
268.0121637 4.420406736
274.0227284 1.021982578
286.0227284 7.577080027
304.0332931 4.698457769

Name: +ve in-silico MS/MS by CFM-ID for JQOPXEZXDQBWJS-UHFFFAOYSA-N
ID: JQOPXEZXDQBWJS-UHFFFAOYSA-N
Comment: Energy2
Num peaks: 31
27.02292652 0.7705097284
41.00219107 2.697055347
43.01784114 7.902058282
44.99710569 9.370810232
45.0334912 3.519880843
47.04914126 1.130005126
53.99744004 1.610733662
55.01784114 0.7299464641
56.0130901 1.496251052
57.0334912 1.255851509
58.02874017 3.731927865
60.04439023 4.868961993
72.00800472 3.08152089
76.03930485 1.348142853
86.02365479 0.9491844275
88.03930485 1.479788447
90.05495492 2.86841865
102.0185694 2.622651183
103.0389705 1.510007611
104.0342195 1.180489146
106.0498695 1.753937807
118.0498695 0.9237146209
120.0655196 2.194903402
152.9852207 1.396030544
162.0760843 2.944881802
170.9957854 0.8009836091
201.00635 0.985215215
214.0379845 0.7622696766
222.9907 0.8186688416
228.0172491 0.9331967031
242.0328991 4.367007657

Name: +ve in-silico MS/MS by CFM-ID for GXTJLSUJXQSKEC-UHFFFAOYSA-N
ID: GXTJLSUJXQSKEC-UHFFFAOYSA-N
Comment: Energy0
Num peaks: 14
233.0444498 2.534834642
247.0600999 3.05209948
249.0393644 3.389938993
261.0393644 1.734705432
273.0393644 1.868086259
275.0550145 7.089448412
277.0706646 2.250571516
279.0499291 2.067503621
291.0499291 2.545669673
293.0655792 9.605799174
295.0812292 2.557740751
303.0499291 6.408621511
321.0604938 18.62585878
339.0710585 17.36135822

Name: +ve in-silico MS/MS by CFM-ID for GXTJLSUJXQSKEC-UHFFFAOYSA-N
ID: GXTJLSUJXQSKEC-UHFFFAOYSA-N
Comment: Energy1
Num peaks: 31
55.01784114 3.911708588
57.0334912 1.181709632
71.01275576 1.37771862
99.00767038 2.669881051
101.0233204 2.394452166
175.0389705 1.517324632
189.0546206 2.477280313
203.0338851 1.347300548
205.0495352 1.215393924
215.0338851 0.9444589611
219.0651853 1.449605891
221.0444498 1.661721973
233.0444498 1.184474879
235.0600999 0.9834954982
245.0444498 0.8665244214
247.0600999 5.364431062
249.0393644 0.8452682028
261.0393644 1.260599316
265.0706646 0.9232581153
273.0393644 1.765250821
275.0550145 8.543767411
277.034279 0.8952939747
277.0706646 3.888357214
279.0499291 1.078687145
291.0499291 1.0452379
293.0655792 6.622296448
295.0812292 2.105015668
303.0499291 6.319610849
311.0761439 1.115241039
321.0604938 7.996948289
339.0710585 2.602122679

Name: +ve in-silico MS/MS by CFM-ID for GXTJLSUJXQSKEC-UHFFFAOYSA-N
ID: GXTJLSUJXQSKEC-UHFFFAOYSA-N
Comment: Energy2
Num peaks: 31
55.01784114 1.571414365
57.0334912 1.040719855
71.01275576 1.282323659
83.01275576 1.143733239
85.02840582 1.370686148
145.0284058 6.357254979
147.0440559 3.71802407
161.0233204 2.145680373
173.0233204 3.810850592
175.0389705 1.65628714
177.0546206 1.128037964
179.0338851 1.425164356
189.0546206 5.342397652
203.0338851 4.077633006
205.0495352 1.333275639
215.0338851 2.0072103
217.0495352 4.101750781
219.0287997 1.917104295
219.0651853 1.230655108
221.0444498 2.000891622
221.0808353 1.355659098
229.0131497 1.199641088
231.0287997 1.371642233
233.0444498 6.725089993
235.0600999 1.180214219
247.0237144 1.641313553
247.0600999 1.746455678
261.0393644 1.504599729
263.0550145 3.556160972
275.0550145 2.887123402
321.0604938 1.561157435

Name: +ve in-silico MS/MS by CFM-ID for CHEVSTWUUOYQRT-UHFFFAOYSA-N
ID: CHEVSTWUUOYQRT-UHFFFAOYSA-N
Comment: Energy0
Num peaks: 31
73.02840582 1.609941212
75.00767038 3.266512978
89.02332044 1.434573276
96.96852159 1.807338182
98.98417166 2.477432848
101.0233204 1.005562438
103.0389705 1.232630364
110.9841717 3.059193583
119.0338851 1.799376977
131.0338851 1.45964966
133.0495352 1.002084581
140.9947363 2.328808706
149.0444498 1.434157478
161.0444498 0.8723541042
171.005301 2.072603507
177.0757499 0.9303292869
179.0550145 0.9483990835
201.0158657 0.9527947802
203.0550145 0.9426004018
205.0706646 2.292436215
207.0863146 1.593066774
221.0655792 0.8400864349
223.0812292 3.336801686
231.0264304 0.894605289
241.0917939 0.8937934768
245.0420805 1.015584459
257.0420805 2.383815647
275.0526451 4.400154462
285.0369951 5.573195988
303.0475598 14.09220928
321.0581244 10.70718454

Name: +ve in-silico MS/MS by CFM-ID for CHEVSTWUUOYQRT-UHFFFAOYSA-N
ID: CHEVSTWUUOYQRT-UHFFFAOYSA-N
Comment: Energy1
Num peaks: 31
43.01784114 2.930568291
45.0334912 1.909135869
59.01275576 1.342323649
68.99710569 1.022423207
71.01275576 2.943018259
73.02840582 5.925062059
75.00767038 1.812634388
75.04405588 2.147193322
87.00767038 1.416860892
89.02332044 3.789784496
91.0389705 1.671610271
96.96852159 3.868042273
98.98417166 5.909343372
101.0233204 1.136345569
103.0389705 2.245403568
122.9841717 1.187885315
124.9998217 1.156022467
131.0338851 2.821030685
133.0495352 2.19889451
140.9947363 5.692486444
143.0103864 2.109621808
149.0444498 1.582842955
152.9947363 1.182745828
171.005301 2.46757186
205.0706646 1.704898502
207.0863146 1.070099754
223.0812292 1.422137095
227.0315158 1.175126056
257.0420805 1.316714714
285.0369951 2.02132835
303.0475598 2.61582111

Name: +ve in-silico MS/MS by CFM-ID for CHEVSTWUUOYQRT-UHFFFAOYSA-N
ID: CHEVSTWUUOYQRT-UHFFFAOYSA-N
Comment: Energy2
Num peaks: 31
15.02292652 1.937308254
29.00219107 0.9866452257
31.01784114 1.026998704
41.00219107 2.206500799
43.01784114 4.368033078
45.0334912 5.444124577
59.01275576 1.211786651
61.02840582 1.561060412
71.01275576 2.425653375
73.02840582 6.683466537
75.00767038 2.430628744
75.04405588 4.092296355
80.97360697 0.9950822587
89.02332044 2.007394914
91.0389705 0.9990304114
96.96852159 4.271201235
98.98417166 2.540283483
101.0233204 1.8707086
103.0389705 2.208374824
105.0546206 2.12278314
110.9841717 5.84295786
119.0338851 3.333172786
131.0338851 1.188283226
133.0495352 1.638151842
135.0651853 1.103476773
147.0651853 1.723689616
149.0444498 1.625219426
149.0808353 2.011277907
177.0757499 1.221150191
205.0706646 1.373361723
207.0863146 1.553995665

Name: +ve in-silico MS/MS by CFM-ID for BJNWOJAGSADFFZ-UHFFFAOYSA-N
ID: BJNWOJAGSADFFZ-UHFFFAOYSA-N
Comment: Energy0
Num peaks: 9
43.01784114 3.659456249
96.96852159 3.87885348
98.98417166 12.04494445
201.1022395 4.644684055
219.1128041 1.909280629
240.0420209 7.511187439
257.06857 19.87505296
281.06857 2.036607572
299.0791347 24.7371928

Name: +ve in-silico MS/MS by CFM-ID for BJNWOJAGSADFFZ-UHFFFAOYSA-N
ID: BJNWOJAGSADFFZ-UHFFFAOYSA-N
Comment: Energy1
Num peaks: 17
43.01784114 2.248583295
60.04439023 2.122995724
72.04439023 1.821067191
96.96852159 1.739612268
98.98417166 3.43182496
140.0494756 1.451814301
142.0651257 2.483453368
159.0916748 8.837676065
161.1073248 1.569929424
199.0865894 2.631641703
201.1022395 4.671798158
226.0263708 1.307259242
228.0420209 1.530632041
240.0420209 20.17462788
257.06857 18.25972462
281.06857 2.666834523
299.0791347 3.210683592

Name: +ve in-silico MS/MS by CFM-ID for BJNWOJAGSADFFZ-UHFFFAOYSA-N
ID: BJNWOJAGSADFFZ-UHFFFAOYSA-N
Comment: Energy2
Num peaks: 24
15.02292652 0.838589348
25.00727645 1.257761906
41.00219107 1.432237785
43.01784114 6.822104787
44.04947561 0.9133345399
58.02874017 0.9770454384
60.04439023 2.968062886
72.04439023 0.8388114009
96.96852159 4.327604741
98.98417166 3.568790437
128.0494756 4.415017743
130.0651257 3.775082958
132.0443902 0.9814274666
140.0494756 9.604583485
142.0651257 5.211175728
144.0807757 9.026327831
157.0760247 1.882210649
158.0600403 0.8486167774
159.0916748 9.888503427
160.0756904 2.66959784
175.0865894 3.374675475
201.1022395 1.055215966
228.0420209 1.104636559
240.0420209 2.900152667

Name: +ve in-silico MS/MS by CFM-ID for FQNKWNTXBWNYTG-UHFFFAOYSA-N
ID: FQNKWNTXBWNYTG-UHFFFAOYSA-N
Comment: Energy0
Num peaks: 11
43.02907452 2.110225727
96.96852159 2.397947908
98.98417166 4.902678739
184.0716676 2.11585797
199.0825666 2.401594541
201.0982167 12.43557973
203.1138668 2.211233841
219.1087814 2.672737499
281.0645472 8.40867482
282.0485628 8.067646873
299.0751119 33.91086414

Name: +ve in-silico MS/MS by CFM-ID for FQNKWNTXBWNYTG-UHFFFAOYSA-N
ID: FQNKWNTXBWNYTG-UHFFFAOYSA-N
Comment: Energy1
Num peaks: 31
56.0130901 1.001687263
58.02874017 0.8787565976
60.05562361 3.381945577
70.03997355 1.058139714
80.97360697 1.839870432
100.0505382 1.043144427
110.9841717 0.9004951888
127.0614373 2.276138778
128.0454529 0.9593764319
130.0611029 1.736217491
159.0764186 0.9981895722
171.087652 1.790595625
172.0716676 1.106424421
183.087652 1.689648475
184.0716676 2.119009219
185.1033021 2.521716205
186.0873177 1.150690054
187.0825666 1.452630254
189.0982167 2.547815586
199.0825666 1.749817605
201.0982167 8.849405078
203.1138668 3.066206516
219.1087814 1.423443045
239.0427492 1.618567549
240.0267647 1.453299563
257.0533138 3.192187327
263.0539825 1.666011678
264.0379981 2.221844384
281.0645472 7.55670444
282.0485628 5.273183652
299.0751119 8.850416876

Name: +ve in-silico MS/MS by CFM-ID for FQNKWNTXBWNYTG-UHFFFAOYSA-N
ID: FQNKWNTXBWNYTG-UHFFFAOYSA-N
Comment: Energy2
Num peaks: 31
40.01817548 1.30699152
42.03382555 2.048746771
43.02907452 6.498734
44.04947561 1.057361531
56.0130901 1.178120516
60.05562361 24.12391848
70.02874017 0.9549662745
70.03997355 1.752885968
72.04439023 1.608841491
80.97360697 1.162967556
96.96852159 2.746924214
98.03488817 0.8835162838
98.98417166 3.581487677
100.0505382 0.968971553
102.0661883 1.066963323
109.0508726 1.7168996
110.9841717 0.8396911872
127.0614373 1.87876656
128.0454529 1.657748385
130.0611029 4.2582082
140.0342195 1.369468995
141.0770873 0.7902318253
142.0611029 1.258641733
144.0655196 0.9538789597
144.076753 1.739272328
181.0720019 1.074505404
183.087652 1.472698042
184.0716676 0.9728524142
185.1033021 3.434647028
186.0873177 1.03765357
201.0982167 1.040054914

Name: +ve in-silico MS/MS by CFM-ID for ANNZSZIZZHHNMS-UHFFFAOYSA-N
ID: ANNZSZIZZHHNMS-UHFFFAOYSA-N
Comment: Energy0
Num peaks: 10
96.96852159 2.091527487
98.98417166 4.067160265
181.0720019 2.359989095
183.087652 4.109832892
185.1033021 2.823802817
201.0982167 9.088623575
264.0379981 4.954071417
281.0645472 20.74466354
282.0485628 5.322869783
299.0751119 25.12481157

Name: +ve in-silico MS/MS by CFM-ID for ANNZSZIZZHHNMS-UHFFFAOYSA-N
ID: ANNZSZIZZHHNMS-UHFFFAOYSA-N
Comment: Energy1
Num peaks: 28
58.02874017 0.6871123818
60.05562361 2.760261138
70.03997355 0.9183693407
80.97360697 1.694626971
84.05562361 0.8418747726
110.9841717 0.7591783761
129.0770873 1.212342729
130.0611029 0.744220867
167.0563519 0.6828718539
169.0720019 1.370985025
171.087652 4.111237345
181.0720019 1.63767415
183.087652 5.247442487
184.0716676 0.835584141
185.1033021 4.923546334
187.0825666 0.7322329427
189.0982167 1.582600246
199.0825666 0.9508698113
201.0982167 5.38347765
203.1138668 1.270300762
222.0162001 1.019105663
239.0427492 3.572652534
257.0533138 1.154909748
263.0539825 5.281786262
264.0379981 6.553498378
281.0645472 16.47338842
282.0485628 2.493214268
299.0751119 5.203220596

Name: +ve in-silico MS/MS by CFM-ID for ANNZSZIZZHHNMS-UHFFFAOYSA-N
ID: ANNZSZIZZHHNMS-UHFFFAOYSA-N
Comment: Energy2
Num peaks: 31
40.01817548 1.751057424
42.03382555 2.542904911
43.02907452 5.690965444
44.04947561 0.773140147
58.02874017 2.000140164
60.04439023 1.034899352
60.05562361 21.06850278
70.02874017 2.140307746
70.03997355 1.842927094
72.04439023 1.126747237
72.05562361 1.169773835
74.0600403 3.146000251
74.07127368 1.05870481
80.97360697 1.134990263
96.96852159 2.729749624
98.03488817 1.141835706
98.98417166 3.237711065
100.0505382 2.400815139
104.0818384 0.910139861
110.9841717 1.220180724
128.0454529 2.456623625
129.0770873 1.1091471
130.0611029 2.865568226
140.0342195 1.213399094
144.0655196 0.735506516
181.0720019 2.290980188
183.087652 2.230925829
184.0716676 0.8620217147
185.1033021 4.664554457
186.0873177 0.8488112389
201.0982167 1.346964223

Name: +ve in-silico MS/MS by CFM-ID for IUFFJROCHCMYCZ-UHFFFAOYSA-N
ID: IUFFJROCHCMYCZ-UHFFFAOYSA-N
Comment: Energy0
Num peaks: 10
96.96852159 2.098561253
98.98417166 4.080319123
181.0720019 2.32680673
183.087652 4.127236282
185.1033021 2.796917555
201.0982167 9.020478581
264.0379981 5.030241201
281.0645472 20.25363079
282.0485628 5.300956935
299.0751119 25.01012236

Name: +ve in-silico MS/MS by CFM-ID for IUFFJROCHCMYCZ-UHFFFAOYSA-N
ID: IUFFJROCHCMYCZ-UHFFFAOYSA-N
Comment: Energy1
Num peaks: 22
60.05562361 1.572367529
80.97360697 1.781083217
110.9841717 0.8007775022
169.0720019 1.596323372
171.087652 4.746444522
181.0720019 1.669510373
183.087652 5.586655429
184.0716676 0.8636350185
185.1033021 5.33445539
187.0825666 0.8041241863
189.0982167 1.802430109
199.0825666 1.02353148
201.0982167 5.679221052
203.1138668 1.343965188
222.0162001 2.180513721
239.0427492 3.732787843
257.0533138 1.235277605
263.0539825 5.698181479
264.0379981 6.96870873
281.0645472 17.80864139
282.0485628 2.621568135
299.0751119 5.637502218

Name: +ve in-silico MS/MS by CFM-ID for IUFFJROCHCMYCZ-UHFFFAOYSA-N
ID: IUFFJROCHCMYCZ-UHFFFAOYSA-N
Comment: Energy2
Num peaks: 22
40.01817548 1.484754125
42.03382555 2.153085937
43.02907452 9.526156052
58.02874017 0.9826098201
60.05562361 36.83418214
72.05562361 1.08001919
80.97360697 0.9862495744
96.96852159 2.58055198
98.98417166 3.047608423
110.9841717 1.101560664
129.0770873 0.8636794943
130.0611029 1.764265334
132.076753 1.955406013
140.0342195 2.726149024
142.0498695 1.831809959
143.0927374 0.7326978202
144.0655196 2.112840231
181.0720019 1.743598838
183.087652 1.738238636
185.1033021 3.48611379
186.0873177 0.7216619315
201.0982167 0.9733552151

Name: +ve in-silico MS/MS by CFM-ID for BMHBENFMQBINBN-UHFFFAOYSA-N
ID: BMHBENFMQBINBN-UHFFFAOYSA-N
Comment: Energy0
Num peaks: 31
59.01275576 0.9791397669
61.02840582 3.157786221
87.00767038 0.8560043461
91.0389705 3.876966621
96.96852159 3.497749858
98.98417166 3.051483175
117.0182351 0.8297355725
121.0495352 1.035163591
131.0338851 0.8199912806
163.0600999 1.217612292
168.989651 1.08968896
180.989651 1.922012283
183.005301 1.40181815
191.0550145 1.344672744
199.0002156 3.484405145
205.0706646 1.451772046
207.0863146 1.041504905
209.0655792 1.102182809
211.0002156 1.540176491
213.0158657 0.830276855
223.0812292 2.306359451
229.0107803 3.046721738
241.0107803 1.326813801
241.0917939 0.8103170691
243.0264304 2.118223163
259.021345 2.849503685
261.0369951 6.467067496
275.0526451 0.9878940216
285.0369951 4.402574209
303.0475598 12.20277559
321.0581244 9.140190439

Name: +ve in-silico MS/MS by CFM-ID for BMHBENFMQBINBN-UHFFFAOYSA-N
ID: BMHBENFMQBINBN-UHFFFAOYSA-N
Comment: Energy1
Num peaks: 31
41.00219107 1.015965934
43.01784114 2.103635059
45.0334912 1.29964927
59.01275576 12.95285349
61.02840582 12.50756672
63.04405588 3.38419731
73.02840582 2.048097843
91.0389705 3.427888789
96.96852159 3.165912532
98.98417166 1.944731826
101.0233204 1.39855837
103.0389705 2.928632172
105.0546206 1.162860578
121.0495352 2.315149689
131.0338851 1.994780214
133.0495352 1.308524295
138.9790863 1.457634454
161.0444498 1.541054647
163.0600999 3.009040592
168.989651 2.402951356
183.005301 1.807034841
199.0002156 1.40769839
205.0706646 1.552334345
207.0863146 1.069689652
213.0158657 1.032617886
223.0812292 1.606279985
229.0107803 1.159963442
243.0264304 2.022515614
261.0369951 1.487720567
285.0369951 0.9204163954
303.0475598 1.921891518

Name: +ve in-silico MS/MS by CFM-ID for BMHBENFMQBINBN-UHFFFAOYSA-N
ID: BMHBENFMQBINBN-UHFFFAOYSA-N
Comment: Energy2
Num peaks: 31
29.00219107 1.115674285
31.01784114 1.842122183
41.00219107 1.144273375
43.01784114 2.65482961
45.0334912 1.8870664
56.99710569 2.463495074
59.01275576 3.279645124
61.02840582 8.091868198
63.04405588 1.722953651
68.99710569 0.9801094024
71.01275576 0.9864557427
73.02840582 3.539152738
75.04405588 1.652674699
80.97360697 1.083245013
87.00767038 3.208875015
89.02332044 1.874838081
91.0389705 4.525148099
96.96852159 6.985751828
98.98417166 3.384713901
101.0233204 3.206661987
103.0389705 5.223387179
110.9841717 1.782284422
117.0182351 2.35088695
119.0338851 1.938056862
131.0338851 3.160165102
133.0495352 3.794660245
163.0600999 1.104171207
183.005301 1.241800841
193.0706646 1.078185493
207.0863146 1.1795
303.0475598 1.131061501

Name: +ve in-silico MS/MS by CFM-ID for WVHARWFAXKGLRU-UHFFFAOYSA-N
ID: WVHARWFAXKGLRU-UHFFFAOYSA-N
Comment: Energy0
Num peaks: 12
59.01275576 1.672608068
101.0233204 2.136036995
115.0389705 1.663714579
139.0389705 1.760135613
167.0338851 3.18770174
207.0287997 11.34407529
261.0393644 6.082540774
275.0550145 2.351516931
285.0393644 4.606324218
289.034279 1.705794144
303.0499291 19.33930526
321.0604938 25.63218242

Name: +ve in-silico MS/MS by CFM-ID for WVHARWFAXKGLRU-UHFFFAOYSA-N
ID: WVHARWFAXKGLRU-UHFFFAOYSA-N
Comment: Energy1
Num peaks: 27
55.01784114 1.729634308
81.0334912 1.220611388
83.01275576 2.395393842
97.02840582 2.323334739
101.0233204 3.621567386
107.0127558 1.082641622
109.0284058 1.19234233
115.0389705 2.892687827
123.0440559 1.726621502
125.0233204 3.12586133
127.0389705 2.290064385
149.0233204 3.223535184
151.0389705 3.341546819
165.0182351 3.451785793
167.0338851 7.993019531
179.0338851 1.0590773
195.0287997 1.826809304
207.0287997 2.592782997
245.0444498 1.834946607
261.0393644 3.048099219
275.0550145 6.728334841
277.0706646 1.348511832
285.0393644 3.122017982
289.034279 1.370813771
293.0655792 1.576768184
303.0499291 8.194494601
321.0604938 6.122116517

Name: +ve in-silico MS/MS by CFM-ID for WVHARWFAXKGLRU-UHFFFAOYSA-N
ID: WVHARWFAXKGLRU-UHFFFAOYSA-N
Comment: Energy2
Num peaks: 31
55.01784114 5.376351305
56.99710569 1.046483362
57.0334912 2.163504566
59.01275576 1.777593951
67.01784114 1.345950205
68.99710569 1.751566683
71.01275576 3.456388548
79.01784114 2.004154899
81.0334912 3.216351412
83.01275576 3.006616999
84.99202031 1.161937453
85.02840582 1.241991823
92.99710569 1.264285659
95.01275576 6.010472318
97.02840582 3.980140497
101.0233204 2.547706475
107.0127558 1.076600013
111.0076704 1.002073117
111.0440559 1.601699202
115.0389705 1.183023744
123.0440559 3.970636468
125.0233204 3.95004441
139.002585 1.006117621
139.0389705 3.175103171
149.0233204 3.385339472
151.0389705 3.981443424
165.0182351 3.185031842
167.0338851 2.726560334
179.0338851 1.786573652
207.0287997 1.663235384
273.0393644 1.195233105

Name: +ve in-silico MS/MS by CFM-ID for MBUZPBGQRKGQQS-UHFFFAOYSA-N
ID: MBUZPBGQRKGQQS-UHFFFAOYSA-N
Comment: Energy0
Num peaks: 7
72.99202031 4.690664964
75.00767038 3.59815994
245.0444498 8.459528532
275.0550145 7.765852253
285.0393644 5.155066061
303.0499291 24.10044724
321.0604938 29.25026799

Name: +ve in-silico MS/MS by CFM-ID for MBUZPBGQRKGQQS-UHFFFAOYSA-N
ID: MBUZPBGQRKGQQS-UHFFFAOYSA-N
Comment: Energy1
Num peaks: 12
111.0440559 1.625583786
121.0284058 2.330428298
195.0287997 1.604306277
211.0237144 2.701568715
245.0444498 22.99891027
247.0600999 5.647227858
257.0444498 1.545075062
275.0550145 11.48087333
277.0706646 1.560597745
285.0393644 8.097756399
303.0499291 13.78012048
321.0604938 7.545974825

Name: +ve in-silico MS/MS by CFM-ID for MBUZPBGQRKGQQS-UHFFFAOYSA-N
ID: MBUZPBGQRKGQQS-UHFFFAOYSA-N
Comment: Energy2
Num peaks: 30
29.00219107 2.165891248
44.99710569 1.323202634
56.99710569 1.258622202
59.01275576 1.581385681
67.01784114 4.026489069
69.0334912 1.254286742
72.99202031 3.041613935
75.00767038 1.896201365
85.02840582 1.567040133
92.99710569 4.350604698
95.01275576 1.571334038
111.0440559 2.236328184
121.0284058 13.05801773
123.0440559 2.461034891
127.0389705 7.2446561
139.0389705 1.326579031
149.0233204 3.015538936
165.0182351 1.987049593
167.0338851 1.074988071
177.0182351 3.350393782
203.0338851 2.113749197
217.0495352 2.035484362
229.0495352 2.965983347
231.0651853 1.944342976
245.0444498 6.281215034
247.0600999 0.958776057
275.0550145 1.218909209
279.0499291 1.017274133
285.0393644 1.087049952
303.0499291 0.9698805248

Name: +ve in-silico MS/MS by CFM-ID for FKXVKKYJZJQWDL-UHFFFAOYSA-N
ID: FKXVKKYJZJQWDL-UHFFFAOYSA-N
Comment: Energy0
Num peaks: 21
72.99202031 1.98772345
75.00767038 2.202866568
121.0284058 4.641810636
123.0440559 3.229772872
125.0597059 0.8282179083
137.0233204 3.086102468
139.0389705 8.990588417
181.0495352 0.8867463126
187.0237144 0.8434962883
221.0444498 1.848218113
223.0600999 1.621862112
235.0600999 1.433389764
261.0393644 1.073780439
263.0550145 4.332886832
265.0706646 1.26928647
267.0863146 0.861973008
275.0550145 1.589114196
293.0655792 3.214980614
303.0499291 5.063152624
321.0604938 16.48612919
339.0710585 14.60640643

Name: +ve in-silico MS/MS by CFM-ID for FKXVKKYJZJQWDL-UHFFFAOYSA-N
ID: FKXVKKYJZJQWDL-UHFFFAOYSA-N
Comment: Energy1
Num peaks: 31
41.00219107 3.724905196
43.01784114 1.579133802
53.00219107 1.350333734
71.01275576 2.889142191
83.01275576 0.763090607
96.99202031 0.9294432682
99.00767038 1.305682104
101.0233204 0.9092759047
111.0076704 1.003546778
115.002585 6.691064314
117.0182351 2.293450946
121.0284058 2.886225443
123.0440559 2.346157478
137.0233204 4.547258975
139.0389705 17.24748784
141.0182351 0.7480700449
203.0338851 1.202782717
217.0495352 0.9650573441
219.0287997 1.020372516
221.0444498 2.933753812
235.0600999 1.79327836
237.0757499 0.7270888982
245.0444498 1.912846602
263.0550145 2.807448944
265.0706646 0.8033285353
267.0863146 0.8948926584
275.0550145 1.43811554
293.0655792 1.125108402
303.0499291 2.288647728
321.0604938 3.183249
339.0710585 1.060690169

Name: +ve in-silico MS/MS by CFM-ID for FKXVKKYJZJQWDL-UHFFFAOYSA-N
ID: FKXVKKYJZJQWDL-UHFFFAOYSA-N
Comment: Energy2
Num peaks: 31
29.00219107 1.013602144
53.00219107 3.565767706
55.01784114 1.811712917
56.99710569 1.154292431
67.01784114 0.9749732247
69.0334912 1.300762755
72.99202031 1.143635475
75.00767038 1.275911308
83.01275576 2.384344626
93.0334912 1.722045744
95.01275576 1.758216803
95.04914126 2.283177896
105.0334912 2.132487839
107.0491413 1.966015674
109.0647913 1.066858813
111.0076704 1.296432995
111.0440559 1.422754779
111.0804414 1.111845809
121.0284058 12.90902175
123.0440559 9.850360546
125.0597059 2.804928209
129.0910061 0.9346522928
135.0440559 0.9947063312
137.0233204 1.798615532
139.0389705 2.184604767
141.0182351 1.265633964
149.0233204 1.247681057
155.0338851 0.8883322625
165.0546206 0.9255796755
217.0495352 0.9379468759
321.0604938 2.568521567

Name: +ve in-silico MS/MS by CFM-ID for JXQRBJFYBYQBFQ-UHFFFAOYSA-N
ID: JXQRBJFYBYQBFQ-UHFFFAOYSA-N
Comment: Energy0
Num peaks: 18
56.99710569 3.819887206
59.01275576 8.209256559
133.0284058 2.126705154
185.0080643 1.895880383
211.0237144 2.148263851
231.0287997 1.542471664
233.0444498 1.155605972
245.0444498 1.455024021
249.0393644 4.659963811
261.0393644 3.318550073
263.0550145 3.040626535
273.0393644 1.19637948
275.0550145 5.145267657
277.0706646 1.452301864
285.0393644 3.444842872
291.0499291 3.133415077
303.0499291 14.2319718
321.0604938 18.0423586

Name: +ve in-silico MS/MS by CFM-ID for JXQRBJFYBYQBFQ-UHFFFAOYSA-N
ID: JXQRBJFYBYQBFQ-UHFFFAOYSA-N
Comment: Energy1
Num peaks: 30
41.00219107 0.7629578315
56.99710569 9.373640217
59.01275576 6.89898268
85.02840582 1.106465312
111.0440559 2.060297781
121.0284058 3.973857955
123.0440559 3.588036156
125.0597059 0.7767661565
133.0284058 0.9426606727
135.0440559 1.112782741
137.0597059 1.151542565
163.0389705 0.8115014877
181.0495352 0.7845625818
205.0495352 1.088518179
217.0495352 0.7391744416
231.0287997 2.770094609
243.0287997 1.28809246
245.0444498 1.52504988
249.0393644 6.29587409
257.0444498 0.7489437369
261.0393644 3.026309961
263.0550145 1.084107886
273.0393644 1.310374059
275.0550145 2.834063549
277.0706646 1.882281554
285.0393644 4.401107296
291.0499291 2.222702175
293.0655792 2.479299422
303.0499291 9.321960848
321.0604938 3.886436653

Name: +ve in-silico MS/MS by CFM-ID for JXQRBJFYBYQBFQ-UHFFFAOYSA-N
ID: JXQRBJFYBYQBFQ-UHFFFAOYSA-N
Comment: Energy2
Num peaks: 31
41.00219107 1.804866252
49.00727645 1.622887835
56.99710569 1.680978842
59.01275576 2.90131065
67.01784114 1.612024233
68.99710569 1.02876752
71.01275576 1.105251209
83.01275576 3.737658481
92.99710569 1.307322756
95.01275576 2.214582245
99.00767038 0.9159754618
105.0334912 2.200879053
108.9920203 1.066265058
111.0076704 1.011152587
112.9869349 2.413259245
121.0284058 5.65594588
123.0440559 1.891064875
127.002585 1.422993008
133.0284058 6.874117014
135.0440559 3.345267036
137.0597059 1.703883138
141.0182351 0.9560076392
149.0233204 1.50998689
151.0389705 1.496466414
163.0389705 2.546759834
165.0182351 0.9503222396
177.0182351 1.717098077
179.0338851 8.775031317
205.0495352 1.210544927
293.0655792 1.041481126
303.0499291 1.981851821

Name: +ve in-silico MS/MS by CFM-ID for MHIOGYTUFIUHLU-UHFFFAOYSA-N
ID: MHIOGYTUFIUHLU-UHFFFAOYSA-N
Comment: Energy0
Num peaks: 17
59.01275576 1.66528169
68.99710569 1.496776643
71.01275576 0.9377087885
87.00767038 2.07946064
92.99710569 2.530539462
95.01275576 1.259117689
111.0076704 1.657337361
219.0287997 6.329621638
255.0287997 1.582811781
257.0444498 1.26667282
259.0237144 3.988581764
261.0393644 6.284433596
273.0393644 1.35042834
275.0550145 2.427018122
285.0393644 7.113244555
303.0499291 27.08525344
321.0604938 11.29909502

Name: +ve in-silico MS/MS by CFM-ID for MHIOGYTUFIUHLU-UHFFFAOYSA-N
ID: MHIOGYTUFIUHLU-UHFFFAOYSA-N
Comment: Energy1
Num peaks: 30
41.00219107 3.540313229
43.01784114 1.295737188
53.00219107 1.867162877
67.01784114 1.46634037
68.99710569 4.312084906
69.0334912 1.684156877
71.01275576 1.298480957
83.01275576 1.479015108
84.99202031 1.399165235
87.00767038 7.259266755
92.99710569 2.839197207
95.01275576 1.195568129
95.04914126 1.058462445
97.02840582 1.727401714
101.0233204 1.686552097
105.0334912 3.548214058
107.0491413 1.644530144
111.0076704 3.952759004
113.0233204 1.318032231
219.0287997 2.592485491
233.0444498 1.59883545
243.0287997 1.851107452
257.0444498 1.696573696
259.0237144 2.111035442
261.0393644 4.835735231
275.0550145 4.373830464
285.0393644 4.400184987
291.0499291 1.00229101
303.0499291 8.781830899
321.0604938 2.814620514

Name: +ve in-silico MS/MS by CFM-ID for MHIOGYTUFIUHLU-UHFFFAOYSA-N
ID: MHIOGYTUFIUHLU-UHFFFAOYSA-N
Comment: Energy2
Num peaks: 31
25.00727645 1.19938724
41.00219107 5.347369191
43.01784114 1.188342811
53.00219107 3.76918619
55.01784114 1.903750455
59.01275576 3.248565906
67.01784114 5.051871592
68.99710569 1.108445841
69.0334912 1.410045444
75.02292652 0.7308777367
77.03857658 1.436051325
79.05422664 0.7974231101
83.01275576 1.407049808
84.99202031 1.47571423
87.00767038 1.637953134
92.99710569 5.420105357
95.01275576 3.717642758
97.02840582 1.857434719
101.0233204 0.6960426517
105.0334912 12.21710386
107.0491413 2.305916509
111.0076704 7.677707337
113.0233204 1.730297903
133.0284058 3.991603848
135.0440559 1.235991713
147.0440559 0.7871772925
157.0131497 1.47582833
161.0233204 0.7315987346
163.0389705 1.047251573
175.0389705 0.7048538986
275.0550145 1.051705341

Name: +ve in-silico MS/MS by CFM-ID for KEUGXIUPGIYPSX-UHFFFAOYSA-N
ID: KEUGXIUPGIYPSX-UHFFFAOYSA-N
Comment: Energy0
Num peaks: 11
59.01275576 1.741197382
101.0233204 2.182129266
139.0389705 1.854280652
167.0338851 3.343574696
207.0287997 12.02640624
261.0393644 6.392034409
275.0550145 2.542536977
285.0393644 2.815110897
289.034279 1.78916018
303.0499291 18.34671563
321.0604938 27.19618256

Name: +ve in-silico MS/MS by CFM-ID for KEUGXIUPGIYPSX-UHFFFAOYSA-N
ID: KEUGXIUPGIYPSX-UHFFFAOYSA-N
Comment: Energy1
Num peaks: 29
55.01784114 1.731966796
81.0334912 1.248755138
83.01275576 2.446018201
97.02840582 2.533131698
101.0233204 3.540472142
107.0127558 1.100356197
109.0284058 1.24185018
115.0389705 2.969448139
123.0440559 1.899102363
125.0233204 3.180155436
127.0389705 2.351151474
137.0233204 1.534634083
151.0389705 2.686232286
165.0182351 3.13274083
167.0338851 7.720221133
195.0287997 1.788876863
207.0287997 2.735152474
245.0444498 1.687869456
247.0600999 1.353323135
261.0393644 3.091948404
273.0393644 1.052361685
275.0550145 7.632772786
277.0706646 1.383130393
285.0393644 2.029481146
289.034279 1.436306963
291.0499291 1.265073819
293.0655792 2.055230528
303.0499291 6.957560717
321.0604938 6.36834258

Name: +ve in-silico MS/MS by CFM-ID for KEUGXIUPGIYPSX-UHFFFAOYSA-N
ID: KEUGXIUPGIYPSX-UHFFFAOYSA-N
Comment: Energy2
Num peaks: 31
55.01784114 5.554423396
56.99710569 1.145183399
57.0334912 2.229583526
59.01275576 1.711791063
67.01784114 2.079576698
68.99710569 1.520739963
69.0334912 1.811842708
71.01275576 3.19817555
80.99710569 1.073445404
81.0334912 2.10507418
83.01275576 3.919749128
84.99202031 1.031847403
85.02840582 2.62814222
92.99710569 1.055555697
95.01275576 2.281976665
97.02840582 3.691342128
101.0233204 2.08005828
107.0127558 1.165950801
109.0284058 4.166371418
111.0440559 2.020891653
113.0233204 2.340477771
115.0389705 1.148724059
123.0440559 4.322668347
125.0233204 3.834754488
135.0076704 1.530290651
137.0233204 6.216876326
139.0389705 2.779127651
151.0389705 3.049136681
165.0182351 3.087609582
167.0338851 1.820977054
207.0287997 1.861388251

Name: +ve in-silico MS/MS by CFM-ID for QRZGWAFUVYOUIK-UHFFFAOYSA-N
ID: QRZGWAFUVYOUIK-UHFFFAOYSA-N
Comment: Energy0
Num peaks: 10
96.96852159 2.150395091
98.98417166 4.18044147
181.0720019 2.326289399
183.087652 4.051046176
185.1033021 2.656508013
201.0982167 9.489703046
264.0379981 5.104703869
281.0645472 19.54935275
282.0485628 5.495728404
299.0751119 26.19796734

Name: +ve in-silico MS/MS by CFM-ID for QRZGWAFUVYOUIK-UHFFFAOYSA-N
ID: QRZGWAFUVYOUIK-UHFFFAOYSA-N
Comment: Energy1
Num peaks: 31
60.04439023 0.6278358632
60.05562361 2.983884268
70.03997355 0.9591042342
80.97360697 1.751581821
84.05562361 0.920337525
102.0661883 0.7942023475
110.9841717 0.7849905501
114.0661883 0.6365519693
126.0298028 0.6817812094
129.0770873 1.295520993
130.0611029 0.6329626274
167.0563519 0.7085900872
169.0720019 1.377954292
171.087652 4.055877019
181.0720019 1.520877173
183.087652 5.021500938
184.0716676 0.8723534232
185.1033021 4.682299701
187.0825666 0.772131813
189.0982167 1.671173572
199.0825666 1.070382303
201.0982167 5.610898047
203.1138668 1.340247904
222.0162001 1.059289073
239.0427492 3.676586156
257.0533138 1.195419074
263.0539825 2.244813941
264.0379981 6.831993985
281.0645472 16.28965634
282.0485628 2.57588281
299.0751119 5.422001951

Name: +ve in-silico MS/MS by CFM-ID for QRZGWAFUVYOUIK-UHFFFAOYSA-N
ID: QRZGWAFUVYOUIK-UHFFFAOYSA-N
Comment: Energy2
Num peaks: 31
40.01817548 1.854379712
42.03382555 2.687968765
43.02907452 6.344581973
58.02874017 2.096556444
60.04439023 1.062598969
60.05562361 20.37243553
70.02874017 2.580542568
70.03997355 2.028369822
72.04439023 1.379830533
72.05562361 1.2629039
74.0600403 3.648944587
74.07127368 1.052062767
80.97360697 1.162474454
96.96852159 2.794686659
98.03488817 1.611696094
98.98417166 3.314194734
100.0505382 1.934155728
102.0661883 0.7960347665
104.0818384 0.9537009659
110.9841717 1.250170001
128.0454529 1.277715941
129.0770873 1.222327941
132.076753 1.981974407
140.0342195 1.265168833
143.0927374 0.8457812359
181.0720019 2.021745312
183.087652 1.892720473
184.0716676 0.9399048127
185.1033021 3.484070017
186.0873177 0.9239633363
201.0982167 1.322724021

Name: +ve in-silico MS/MS by CFM-ID for MRXKSTMOBIOCKS-UHFFFAOYSA-N
ID: MRXKSTMOBIOCKS-UHFFFAOYSA-N
Comment: Energy0
Num peaks: 22
43.01784114 2.392414407
60.04439023 0.9765854627
98.0600403 1.496175504
98.98417166 2.046301031
107.0256425 1.712372248
128.070605 1.415151647
134.0365416 2.377402076
136.0521916 2.250349184
164.0471063 1.978418977
178.0627563 8.47015711
182.0212854 1.039487087
204.0420209 2.54595682
206.0576709 12.66121283
222.0162001 0.9792025308
224.0318501 4.290047222
224.0682356 2.454261883
226.0475002 1.863030482
244.0134368 1.138274895
244.9974524 1.027562179
262.0240015 5.473835996
286.0240015 5.078308433
304.0345662 17.09221062

Name: +ve in-silico MS/MS by CFM-ID for MRXKSTMOBIOCKS-UHFFFAOYSA-N
ID: MRXKSTMOBIOCKS-UHFFFAOYSA-N
Comment: Energy1
Num peaks: 31
43.01784114 1.699046098
60.04439023 1.933697237
76.97869235 0.8720116791
78.99434242 3.850336688
81.00999248 1.54329449
96.04439023 1.024963606
96.96852159 0.9998799651
98.0600403 2.117027486
98.98417166 5.829900976
107.0256425 4.423865698
109.0412926 1.463182978
119.0256425 1.481770335
124.0393049 1.427909884
126.0549549 1.399604006
128.070605 1.531869253
134.0365416 2.740903031
136.0521916 9.459016773
147.0205572 0.8484179312
164.0471063 4.095918065
178.0627563 7.809660707
182.0212854 1.065864137
188.0471063 1.481942526
190.0627563 1.403269115
206.0576709 7.875753356
222.0162001 1.071954968
224.0318501 1.39265275
244.0134368 1.975935448
262.0240015 2.111107275
286.0240015 2.368349552
288.003266 0.9061414211
304.0345662 2.293786523

Name: +ve in-silico MS/MS by CFM-ID for MRXKSTMOBIOCKS-UHFFFAOYSA-N
ID: MRXKSTMOBIOCKS-UHFFFAOYSA-N
Comment: Energy2
Num peaks: 26
15.02292652 2.112329005
25.00727645 0.8803666326
41.00219107 0.8535932309
43.01784114 5.228065634
60.04439023 2.656397538
78.99434242 1.808435246
84.04439023 2.136108535
93.00999248 1.179257473
96.04439023 1.769800028
96.96852159 1.941260079
98.0600403 17.33517885
98.98417166 1.232201856
100.0756904 6.945373489
107.0256425 1.806935119
109.0412926 0.847264987
119.0256425 3.558635918
124.0393049 0.9631293326
126.0549549 2.092039268
128.070605 4.741732624
134.0365416 3.125061884
136.0521916 8.211694687
144.0655196 1.810997257
164.0471063 2.727430778
178.0627563 1.860473796
180.0420209 1.042910347
182.0212854 1.367577715

Name: +ve in-silico MS/MS by CFM-ID for UQRYWHHSCMHRER-UHFFFAOYSA-N
ID: UQRYWHHSCMHRER-UHFFFAOYSA-N
Comment: Energy0
Num peaks: 28
73.02840582 1.85558233
96.96852159 1.896847607
98.98417166 2.663263026
101.0233204 4.207278143
103.0389705 2.680555108
110.9841717 3.05887033
119.0338851 6.701681782
121.0495352 0.8133078574
131.0338851 2.145893839
133.0495352 1.041315957
140.9947363 2.320237112
149.0444498 5.021169827
171.005301 3.20846345
177.0757499 0.9669748933
179.0550145 1.319129402
201.0158657 1.181890165
205.0706646 1.739518269
207.0863146 1.083579093
209.0655792 0.8194602659
221.0655792 0.946518782
223.0812292 4.214354241
257.0420805 1.925809265
275.0162596 0.9070000935
275.0526451 3.023193958
277.0682952 0.8018678215
285.0369951 1.475551302
303.0475598 10.4068483
321.0581244 12.36877798

Name: +ve in-silico MS/MS by CFM-ID for UQRYWHHSCMHRER-UHFFFAOYSA-N
ID: UQRYWHHSCMHRER-UHFFFAOYSA-N
Comment: Energy1
Num peaks: 29
45.0334912 2.887350074
59.01275576 3.660673612
73.02840582 2.30881305
75.04405588 1.178065146
89.02332044 1.070980584
96.96852159 4.754910086
98.98417166 7.124580147
101.0233204 2.158269615
103.0389705 6.172936552
105.0546206 2.741877276
119.0338851 1.024736199
122.9841717 1.230247444
124.9998217 1.297645757
131.0338851 4.457581744
133.0495352 2.425463221
140.9947363 6.2798249
143.0103864 2.706211775
149.0444498 4.420199592
151.0600999 1.324635285
152.9947363 1.101739231
171.005301 2.375448422
183.005301 3.337870566
185.0209511 2.187336184
201.0158657 4.611923101
205.0706646 1.627749985
223.0812292 1.815522245
285.0369951 1.03746372
303.0475598 2.528619876
321.0581244 0.9731517863

Name: +ve in-silico MS/MS by CFM-ID for UQRYWHHSCMHRER-UHFFFAOYSA-N
ID: UQRYWHHSCMHRER-UHFFFAOYSA-N
Comment: Energy2
Num peaks: 26
15.02292652 1.797074967
31.01784114 1.076905874
41.00219107 1.654569433
43.01784114 2.74244317
45.0334912 5.727641921
59.01275576 1.561170925
61.02840582 1.685312583
71.01275576 2.679514246
73.02840582 5.95448092
75.04405588 5.105008515
96.96852159 4.482411173
98.98417166 2.606017336
99.00767038 1.438819271
101.0233204 6.026890876
103.0389705 6.666822259
105.0546206 1.926346377
110.9841717 4.796748511
117.0182351 1.091479241
119.0338851 6.77805677
121.0495352 1.903090539
131.0338851 3.219325243
133.0495352 2.334055753
149.0444498 4.003248227
151.0600999 1.198116186
205.0706646 1.006039721
207.0863146 0.9891284132

Name: +ve in-silico MS/MS by CFM-ID for WNXKUXNNYRYVTA-UHFFFAOYSA-N
ID: WNXKUXNNYRYVTA-UHFFFAOYSA-N
Comment: Energy0
Num peaks: 27
43.01784114 1.335669593
59.01275576 2.627613885
61.02840582 1.111009911
71.01275576 1.602326204
73.02840582 1.243327204
89.02332044 2.143215432
96.96852159 1.674136035
98.98417166 2.271160943
101.0233204 2.09025488
103.0389705 1.302106123
110.9841717 2.826839576
119.0338851 1.524913416
131.0338851 2.012465213
133.0495352 0.9841710182
140.9947363 2.167631221
149.0444498 1.424040952
161.0444498 1.188386824
171.005301 1.9154174
191.0550145 1.170691196
201.0158657 1.724653426
203.0550145 1.303826975
205.0706646 2.639403438
207.0863146 2.141563888
223.0812292 3.343652184
285.0369951 7.124354009
303.0475598 21.0076049
321.0581244 8.303453813

Name: +ve in-silico MS/MS by CFM-ID for WNXKUXNNYRYVTA-UHFFFAOYSA-N
ID: WNXKUXNNYRYVTA-UHFFFAOYSA-N
Comment: Energy1
Num peaks: 31
43.01784114 1.798002344
45.0334912 1.303098656
59.01275576 6.466906464
61.02840582 4.59204938
71.01275576 1.726158931
73.02840582 3.176074482
75.04405588 1.427109775
89.02332044 2.774089884
96.96852159 3.900261382
98.98417166 5.842610367
101.0233204 3.591918323
103.0389705 3.503675441
105.0546206 1.329708762
119.0338851 2.3612694
122.9841717 1.197954759
124.9998217 1.16757447
131.0338851 2.715623599
133.0495352 1.584069264
140.9947363 5.785003369
143.0103864 2.189719386
149.0444498 1.952111007
152.9947363 1.176687123
171.005301 2.391657001
183.005301 1.076661279
185.0209511 1.038604538
201.0158657 1.71544117
205.0706646 1.458795033
207.0863146 1.117588563
223.0812292 1.539418575
285.0369951 1.940398393
303.0475598 3.057932995

Name: +ve in-silico MS/MS by CFM-ID for WNXKUXNNYRYVTA-UHFFFAOYSA-N
ID: WNXKUXNNYRYVTA-UHFFFAOYSA-N
Comment: Energy2
Num peaks: 29
15.02292652 2.637417578
31.01784114 1.005089944
41.00219107 2.369248158
43.01784114 5.053201267
45.0334912 4.156127388
59.01275576 6.696138557
61.02840582 5.947992977
68.99710569 1.222135162
71.01275576 3.742685367
73.02840582 4.019439361
75.04405588 3.060159794
80.97360697 0.9738486366
87.00767038 1.1113843
89.02332044 5.222686271
96.96852159 4.245384749
98.98417166 2.443423974
101.0233204 2.414218675
103.0389705 2.959360091
105.0546206 2.798642972
110.9841717 5.782196953
119.0338851 2.074188269
131.0338851 1.262736131
133.0495352 1.160957711
135.0651853 1.685546205
140.9947363 0.9039328833
149.0444498 1.669125941
205.0706646 1.048710663
207.0863146 1.359323838
285.0369951 1.047583705

Name: +ve in-silico MS/MS by CFM-ID for CFUDBWPVUDIMDN-UHFFFAOYSA-N
ID: CFUDBWPVUDIMDN-UHFFFAOYSA-N
Comment: Energy0
Num peaks: 10
109.0284058 1.454874317
159.0287997 1.339803925
169.0131497 1.174716296
187.0237144 2.49578554
303.0499291 2.757395613
307.0448437 1.291444882
309.0604938 2.820418971
311.0761439 1.380295458
321.0604938 28.01455569
339.0710585 37.83370589

Name: +ve in-silico MS/MS by CFM-ID for CFUDBWPVUDIMDN-UHFFFAOYSA-N
ID: CFUDBWPVUDIMDN-UHFFFAOYSA-N
Comment: Energy1
Num peaks: 31
109.0284058 2.302907388
111.0440559 2.325967423
121.0284058 4.669597993
123.0440559 2.329360576
137.0233204 1.143535354
139.0389705 1.634642546
143.0338851 0.7473371454
151.002585 0.7551445174
153.0546206 0.6852987429
166.9974996 0.6095139164
169.0131497 2.626416454
171.0287997 1.589151342
185.0080643 1.331082358
187.0237144 2.257960802
199.0237144 0.7103114395
201.0393644 0.8343804898
211.0237144 0.7130800753
219.0287997 1.415531872
221.0444498 0.871808522
229.034279 1.242350744
265.034279 0.6731087357
279.0499291 0.9849365823
281.0655792 0.6362767475
291.0499291 0.9939296969
293.0655792 3.65587448
303.0499291 4.2188536
307.0448437 1.52268431
309.0604938 4.15782485
311.0761439 4.072244073
321.0604938 15.18854292
339.0710585 11.19196692

Name: +ve in-silico MS/MS by CFM-ID for CFUDBWPVUDIMDN-UHFFFAOYSA-N
ID: CFUDBWPVUDIMDN-UHFFFAOYSA-N
Comment: Energy2
Num peaks: 31
39.02292652 2.206624928
41.00219107 2.162735446
56.99710569 1.387745746
65.03857658 1.155778791
67.01784114 1.176601543
79.01784114 3.051401736
81.0334912 1.245663146
83.01275576 1.99307691
99.00767038 1.198968061
109.0284058 3.015784187
121.0284058 5.074086354
123.0440559 1.735531857
135.0076704 1.843784026
137.0233204 5.734682368
139.0389705 1.552856378
141.0182351 1.824847495
143.0338851 1.509837638
169.0131497 2.889095661
171.0287997 1.352836473
195.0287997 1.580609289
219.0287997 3.894936166
221.0444498 1.051554124
261.0393644 1.97060964
263.0550145 1.168147873
279.0499291 1.330379841
281.0655792 1.439843011
291.0499291 1.57849858
293.0655792 1.098649103
303.0499291 2.083596654
307.0448437 1.120401249
321.0604938 2.947263281

Name: +ve in-silico MS/MS by CFM-ID for TWJIPRGLFZOBFS-UHFFFAOYSA-N
ID: TWJIPRGLFZOBFS-UHFFFAOYSA-N
Comment: Energy0
Num peaks: 11
109.0284058 1.435689291
111.0440559 1.054027683
137.0233204 1.28502621
159.0287997 1.313198119
187.0237144 2.464876748
303.0499291 2.991759079
307.0448437 1.112290878
309.0604938 2.477050638
311.0761439 1.348804221
321.0604938 28.37881023
339.0710585 36.76577513

Name: +ve in-silico MS/MS by CFM-ID for TWJIPRGLFZOBFS-UHFFFAOYSA-N
ID: TWJIPRGLFZOBFS-UHFFFAOYSA-N
Comment: Energy1
Num peaks: 31
89.02332044 0.7616972396
109.0284058 2.317323449
111.0440559 2.389647128
121.0284058 4.503458826
123.0440559 2.26153084
137.0233204 1.336683836
139.0389705 1.72715199
143.0338851 0.7221427785
153.0546206 0.6698273844
169.0131497 1.922031583
171.0287997 1.313191735
185.0080643 1.311960828
187.0237144 2.251885218
199.0237144 0.7483728847
201.0393644 1.292767959
211.0237144 0.7044324601
219.0287997 1.069215873
221.0444498 0.7737017928
229.034279 1.213147735
249.0393644 1.479110453
251.0550145 0.6122458379
277.034279 0.6394857442
279.0499291 0.9904697615
291.0499291 0.8800662601
293.0655792 4.390877478
303.0499291 4.372009585
307.0448437 1.555699534
309.0604938 4.086013694
311.0761439 3.695847775
321.0604938 15.49744611
339.0710585 10.80743282

Name: +ve in-silico MS/MS by CFM-ID for TWJIPRGLFZOBFS-UHFFFAOYSA-N
ID: TWJIPRGLFZOBFS-UHFFFAOYSA-N
Comment: Energy2
Num peaks: 31
41.00219107 3.366628834
43.01784114 0.8182706329
55.01784114 0.9705671326
65.03857658 0.9171293304
79.01784114 6.944041177
80.99710569 1.366921805
81.0334912 2.778213879
95.01275576 1.814812198
107.0127558 1.099571055
109.0284058 5.915570588
111.0076704 0.9509035178
111.0440559 0.9601001153
121.0284058 5.876614865
123.0440559 2.814438548
125.0597059 1.459088189
135.0076704 2.595397009
137.0233204 8.84802683
139.0389705 1.779429541
141.0182351 1.517237754
143.0338851 1.078920246
169.0131497 2.414908562
171.0287997 1.108864732
179.0338851 0.9077294714
219.0287997 1.492990119
249.0393644 1.645396743
251.0550145 1.747812183
281.0655792 0.9597747747
293.0655792 1.166740281
303.0499291 1.120047441
309.0604938 1.032699108
321.0604938 1.642519778

Name: +ve in-silico MS/MS by CFM-ID for YUIJYHGMFYSPTO-UHFFFAOYSA-N
ID: YUIJYHGMFYSPTO-UHFFFAOYSA-N
Comment: Energy0
Num peaks: 7
109.0284058 1.564774407
121.0284058 11.41493775
123.0440559 5.928966972
125.0597059 2.394083785
137.0233204 1.95900213
321.0604938 11.9989812
339.0710585 45.6039124

Name: +ve in-silico MS/MS by CFM-ID for YUIJYHGMFYSPTO-UHFFFAOYSA-N
ID: YUIJYHGMFYSPTO-UHFFFAOYSA-N
Comment: Energy1
Num peaks: 31
71.01275576 0.7671984692
79.01784114 0.7774623048
83.01275576 0.6923570018
93.0334912 1.378491016
95.04914126 1.407831701
109.0284058 2.307543091
111.0440559 2.224658794
121.0284058 17.48707339
123.0440559 6.442165641
125.0597059 1.800789716
133.0284058 0.7890208602
137.0233204 1.082904687
139.0389705 1.489043029
141.0182351 0.9129158975
143.0338851 0.6679076064
149.0233204 1.235498055
151.0389705 1.830350452
153.0546206 1.491042829
169.0131497 0.6608654708
177.0182351 0.8432230573
179.0338851 0.9752778814
229.034279 1.837755394
253.034279 0.7685165608
255.0499291 0.8666660662
267.0499291 0.7497301351
295.0448437 0.7925373479
307.0448437 0.7057334042
309.0604938 2.765992915
311.0761439 3.162069129
321.0604938 10.02673418
339.0710585 11.59269373

Name: +ve in-silico MS/MS by CFM-ID for YUIJYHGMFYSPTO-UHFFFAOYSA-N
ID: YUIJYHGMFYSPTO-UHFFFAOYSA-N
Comment: Energy2
Num peaks: 28
39.02292652 0.7357169311
41.00219107 1.438975992
49.00727645 1.681486814
56.99710569 0.8103118249
59.01275576 0.7777164866
65.00219107 1.44609627
65.03857658 5.478306644
67.05422664 1.044766484
77.00219107 0.8122924181
79.01784114 7.279528495
81.0334912 3.465093162
91.01784114 1.130778549
93.0334912 2.716880786
95.01275576 2.102123677
95.04914126 2.805703826
105.0334912 1.415133467
107.0127558 1.149089764
107.0491413 2.546393434
109.0284058 7.257482809
111.0440559 0.9873616871
121.0284058 11.61601075
123.0440559 7.230901449
125.0597059 1.652858306
135.0076704 2.745792484
137.0233204 6.811882259
139.0389705 1.493265889
141.0182351 0.7925662311
169.0131497 0.7488620609

Name: +ve in-silico MS/MS by CFM-ID for KGGBXHRTOFMMPA-UHFFFAOYSA-N
ID: KGGBXHRTOFMMPA-UHFFFAOYSA-N
Comment: Energy0
Num peaks: 8
143.0338851 2.513347853
153.0182351 5.208753588
195.0287997 2.112470882
203.0550145 1.371626739
293.0655792 1.671568215
303.0499291 1.330825924
321.0604938 21.62530962
339.0710585 44.22155485

Name: +ve in-silico MS/MS by CFM-ID for KGGBXHRTOFMMPA-UHFFFAOYSA-N
ID: KGGBXHRTOFMMPA-UHFFFAOYSA-N
Comment: Energy1
Num peaks: 31
55.01784114 0.759567578
56.99710569 0.7822266455
72.99202031 0.8490690898
75.00767038 1.129966433
99.00767038 0.806360178
125.0233204 0.6711929002
137.0233204 4.523250644
139.0389705 0.9996553883
141.0546206 0.9510601997
143.0338851 1.40326762
145.0495352 1.134716768
153.0182351 11.09218933
155.0338851 4.494452052
157.0495352 3.999519089
165.0182351 0.9756608207
167.0338851 1.290175839
171.0287997 1.069889216
173.0444498 3.471420701
183.0287997 1.915800012
185.0444498 0.8042595651
187.0600999 0.9008045367
195.0287997 3.851018495
205.0131497 1.111662595
209.0444498 0.8711583332
221.0444498 1.177008702
293.0655792 0.7791785869
303.0499291 1.944678684
309.0604938 1.96793945
311.0761439 2.59843308
321.0604938 9.781402336
339.0710585 8.039023577

Name: +ve in-silico MS/MS by CFM-ID for KGGBXHRTOFMMPA-UHFFFAOYSA-N
ID: KGGBXHRTOFMMPA-UHFFFAOYSA-N
Comment: Energy2
Num peaks: 31
39.02292652 1.287307707
41.00219107 1.164783491
49.00727645 1.592936376
53.00219107 3.180935212
53.03857658 2.334502386
55.01784114 1.703168355
57.0334912 1.359296337
59.01275576 1.004642534
65.00219107 0.9403005181
69.0334912 2.73863516
77.00219107 3.736113501
79.01784114 5.487872582
81.0334912 3.957697045
83.01275576 2.329945623
85.02840582 1.240458989
95.01275576 1.596630087
109.0284058 0.9383595605
111.0440559 1.072411801
113.0597059 0.9369991165
125.0233204 1.312331869
127.0389705 2.716240616
137.0233204 3.918371211
139.0389705 1.434034687
141.0546206 2.02634794
153.0182351 9.528895199
155.0338851 2.00571071
157.0495352 1.411390412
165.0182351 1.145071694
171.0287997 1.064501689
179.0338851 1.603357099
321.0604938 2.722817384

Name: +ve in-silico MS/MS by CFM-ID for LQINTOHXPNBCDA-UHFFFAOYSA-N
ID: LQINTOHXPNBCDA-UHFFFAOYSA-N
Comment: Energy0
Num peaks: 6
143.0338851 9.959772274
145.0495352 3.544312106
153.0182351 4.872305561
195.0287997 1.725687319
321.0604938 16.34930416
339.0710585 44.56890621

Name: +ve in-silico MS/MS by CFM-ID for LQINTOHXPNBCDA-UHFFFAOYSA-N
ID: LQINTOHXPNBCDA-UHFFFAOYSA-N
Comment: Energy1
Num peaks: 28
43.01784114 2.359464482
45.0334912 0.8049931291
56.99710569 0.9029846893
71.01275576 0.8396374249
99.00767038 1.785323638
101.0233204 0.8412642872
125.0233204 1.587416878
137.0233204 4.22385603
141.0182351 0.8300788739
143.0338851 2.800849976
145.0495352 2.335348022
153.0182351 12.0503008
155.0338851 2.51238004
157.0495352 2.52892879
165.0182351 1.549791388
167.0338851 2.385819753
173.0444498 3.038948256
179.0338851 0.8172639808
183.0287997 1.309600401
187.0600999 1.35499704
195.0287997 7.393214643
295.0448437 1.487910352
297.0604938 0.9051331477
303.0499291 1.160575361
309.0604938 1.820130215
311.0761439 2.815028858
321.0604938 8.996987043
339.0710585 9.219157765

Name: +ve in-silico MS/MS by CFM-ID for LQINTOHXPNBCDA-UHFFFAOYSA-N
ID: LQINTOHXPNBCDA-UHFFFAOYSA-N
Comment: Energy2
Num peaks: 31
41.00219107 1.948159233
43.01784114 1.710333957
55.01784114 0.9786971015
56.99710569 0.8378230103
59.01275576 1.267548217
67.01784114 1.024014952
68.99710569 0.9820824954
69.0334912 1.42467544
71.01275576 4.064990853
73.02840582 3.312215564
83.01275576 1.706363587
85.02840582 4.318603589
101.0233204 0.9027386171
111.0076704 0.8393305476
111.0440559 0.9628865507
125.0233204 6.339853298
127.0389705 4.463189778
137.0233204 7.280044748
139.0389705 2.365150036
141.0546206 1.829214396
143.0338851 2.314041003
153.0182351 10.58647933
155.0338851 2.46848973
157.0495352 1.219332882
165.0182351 2.011714325
167.0338851 0.9256539034
179.0338851 2.671571889
181.0131497 1.899963202
265.034279 0.7756981939
311.0761439 0.8825940129
321.0604938 1.380834637

Name: +ve in-silico MS/MS by CFM-ID for HHBKBYYHDFBBDR-UHFFFAOYSA-N
ID: HHBKBYYHDFBBDR-UHFFFAOYSA-N
Comment: Energy0
Num peaks: 6
143.0338851 1.522087083
153.0182351 4.760759603
293.0655792 1.575401018
303.0499291 1.547725856
321.0604938 23.99910373
339.0710585 49.2847362

Name: +ve in-silico MS/MS by CFM-ID for HHBKBYYHDFBBDR-UHFFFAOYSA-N
ID: HHBKBYYHDFBBDR-UHFFFAOYSA-N
Comment: Energy1
Num peaks: 28
56.99710569 0.7596532767
72.99202031 0.9541756654
125.0233204 0.8589799521
127.0389705 1.033234413
137.0233204 5.031389323
139.0389705 1.112818174
141.0546206 1.078017987
143.0338851 1.864944307
145.0495352 1.631507127
153.0182351 10.51958841
155.0338851 5.511579939
157.0495352 4.50031301
165.0182351 1.018806038
167.0338851 1.19606259
171.0287997 1.366043913
173.0444498 3.916957152
183.0287997 2.171011802
185.0444498 1.021545652
187.0600999 1.190632714
195.0287997 1.729001095
205.0131497 0.7689410918
221.0444498 1.575929354
237.0757499 0.7829272175
303.0499291 2.382785293
309.0604938 2.363147579
311.0761439 3.076287534
321.0604938 10.89853116
339.0710585 9.69197335

Name: +ve in-silico MS/MS by CFM-ID for HHBKBYYHDFBBDR-UHFFFAOYSA-N
ID: HHBKBYYHDFBBDR-UHFFFAOYSA-N
Comment: Energy2
Num peaks: 31
39.02292652 1.959270698
41.00219107 2.961989972
43.01784114 1.415222606
53.00219107 1.957008041
65.00219107 2.396252997
67.01784114 5.339703136
69.0334912 5.088887471
80.99710569 1.176066379
83.01275576 1.532838722
85.02840582 1.01054577
95.01275576 0.9729302786
111.0440559 1.738624079
121.0284058 1.091349827
125.0233204 2.191114914
127.0389705 3.276266981
137.0233204 5.641633334
139.0389705 2.614425254
141.0546206 3.695379865
143.0338851 1.204597213
153.0182351 6.974477074
155.0338851 5.02612895
157.0495352 2.20296025
165.0182351 1.320496325
167.0338851 0.8170833341
171.0287997 3.010937221
185.0444498 1.453172652
217.0495352 0.9896119181
275.0550145 0.8186576045
309.0604938 0.9763172902
311.0761439 1.05426127
321.0604938 3.056199225

Name: +ve in-silico MS/MS by CFM-ID for CYCUPBCJDJDSQL-UHFFFAOYSA-N
ID: CYCUPBCJDJDSQL-UHFFFAOYSA-N
Comment: Energy0
Num peaks: 6
121.0284058 12.11849755
123.0440559 6.355363125
125.0597059 2.590321345
293.0655792 1.685885863
303.0499291 10.30547854
321.0604938 51.16733253

Name: +ve in-silico MS/MS by CFM-ID for CYCUPBCJDJDSQL-UHFFFAOYSA-N
ID: CYCUPBCJDJDSQL-UHFFFAOYSA-N
Comment: Energy1
Num peaks: 28
79.01784114 0.8982585107
93.0334912 1.511711122
95.04914126 1.45720656
109.0284058 2.38774463
111.0440559 2.260049846
121.0284058 17.95299539
123.0440559 6.690889678
125.0233204 0.846634155
125.0597059 1.766568931
133.0284058 0.7658561881
137.0233204 1.186728553
139.0389705 1.066507726
149.0233204 1.294745139
151.0389705 2.054328941
153.0546206 1.579646489
161.0233204 0.8005400572
177.0182351 1.028195783
179.0338851 1.45957755
211.0237144 1.927027504
237.0393644 0.9661520493
249.0393644 0.8955053086
261.0393644 0.7459917239
277.034279 1.166900919
289.034279 0.9061057434
291.0499291 3.139040302
293.0655792 3.63855699
303.0499291 7.148767175
321.0604938 12.5988695

Name: +ve in-silico MS/MS by CFM-ID for CYCUPBCJDJDSQL-UHFFFAOYSA-N
ID: CYCUPBCJDJDSQL-UHFFFAOYSA-N
Comment: Energy2
Num peaks: 25
39.02292652 1.104054216
49.00727645 2.285004009
53.00219107 0.9928990494
65.00219107 1.587010945
65.03857658 7.418974681
67.05422664 1.32918036
77.00219107 1.046981756
79.01784114 7.309980452
81.0334912 3.351542117
83.01275576 2.007656051
91.01784114 1.487655375
93.0334912 3.703822535
95.01275576 2.03372298
95.04914126 3.584990444
105.0334912 1.823801444
107.0127558 1.135615796
107.0491413 3.11855617
109.0284058 5.866348469
111.0440559 1.042472815
121.0284058 11.66391049
123.0440559 7.790470852
125.0597059 1.885922177
135.0076704 2.001979929
137.0233204 3.599326489
303.0499291 1.110148696

Name: +ve in-silico MS/MS by CFM-ID for WQODBOOUMXODHI-UHFFFAOYSA-N
ID: WQODBOOUMXODHI-UHFFFAOYSA-N
Comment: Energy0
Num peaks: 6
109.0284058 1.85739206
169.0131497 4.025947429
291.0499291 2.323874583
293.0655792 1.883049156
303.0499291 15.46034251
321.0604938 57.95944862

Name: +ve in-silico MS/MS by CFM-ID for WQODBOOUMXODHI-UHFFFAOYSA-N
ID: WQODBOOUMXODHI-UHFFFAOYSA-N
Comment: Energy1
Num peaks: 26
41.00219107 0.7181205364
79.01784114 1.494187954
109.0284058 2.867006001
111.0440559 2.870695342
121.0284058 5.775601301
123.0440559 3.129441888
137.0233204 1.52469503
139.0389705 1.911758779
153.0182351 2.435777654
153.0546206 0.7922131159
169.0131497 4.148621571
181.0131497 0.9276521854
183.0287997 1.100422694
211.0237144 2.213965929
219.0287997 1.77762617
221.0444498 0.8867380518
237.0393644 0.7316576058
261.0393644 1.039992582
263.0550145 0.8306175116
275.0550145 1.836606219
285.0393644 1.804841296
289.034279 1.720114806
291.0499291 4.525347231
293.0655792 4.836549269
303.0499291 10.92147869
321.0604938 17.56994796

Name: +ve in-silico MS/MS by CFM-ID for WQODBOOUMXODHI-UHFFFAOYSA-N
ID: WQODBOOUMXODHI-UHFFFAOYSA-N
Comment: Energy2
Num peaks: 31
39.02292652 1.48203162
41.00219107 1.752649186
49.00727645 1.328348827
53.00219107 1.426158509
56.99710569 1.138415455
65.03857658 1.924328828
79.01784114 5.722246572
80.99710569 1.269904704
81.0334912 1.861779188
99.00767038 2.304952302
101.0233204 0.8834374235
107.0491413 1.383461202
109.0284058 5.034016679
111.0440559 1.181515227
121.0284058 6.853748647
123.0440559 3.458839323
125.0233204 1.28269985
135.0076704 2.960983667
137.0233204 6.410030204
139.0389705 1.686588423
151.002585 0.9472005435
153.0182351 2.700330343
155.0338851 1.069431717
161.0233204 1.755821406
169.0131497 2.381445747
235.0600999 0.9544673596
261.0393644 1.532384622
263.0550145 2.075178241
265.0706646 0.9230960132
289.034279 0.9851516845
303.0499291 2.656452053

Name: +ve in-silico MS/MS by CFM-ID for MAGDLFCKIJMQMW-UHFFFAOYSA-N
ID: MAGDLFCKIJMQMW-UHFFFAOYSA-N
Comment: Energy0
Num peaks: 6
109.0284058 1.791894055
169.0131497 3.859419788
291.0499291 2.307397081
293.0655792 2.011883535
303.0499291 16.07816801
321.0604938 55.17555769

Name: +ve in-silico MS/MS by CFM-ID for MAGDLFCKIJMQMW-UHFFFAOYSA-N
ID: MAGDLFCKIJMQMW-UHFFFAOYSA-N
Comment: Energy1
Num peaks: 25
41.00219107 0.9289493232
75.04405588 0.8768546379
79.01784114 1.480917018
109.0284058 2.862519219
111.0440559 2.803352487
121.0284058 5.431194094
123.0440559 2.963854148
137.0233204 1.580388239
139.0389705 2.127827173
153.0182351 2.024522853
169.0131497 4.066911303
181.0131497 1.410563734
183.0287997 1.518392876
211.0237144 2.185082474
219.0287997 1.904636762
221.0444498 0.9903246599
261.0393644 1.353140122
263.0550145 0.9792759119
275.0550145 1.950167818
285.0393644 2.008741274
289.034279 1.632018783
291.0499291 4.296599014
293.0655792 4.55231143
303.0499291 11.54965554
321.0604938 16.89105277

Name: +ve in-silico MS/MS by CFM-ID for MAGDLFCKIJMQMW-UHFFFAOYSA-N
ID: MAGDLFCKIJMQMW-UHFFFAOYSA-N
Comment: Energy2
Num peaks: 31
41.00219107 2.325635083
53.00219107 0.7825002928
56.99710569 0.8999133975
65.00219107 0.8693137058
65.03857658 1.089164044
79.01784114 10.41889901
80.99710569 1.127667358
81.0334912 3.620571857
95.01275576 2.314317069
99.00767038 1.156047714
107.0127558 1.396943029
107.0491413 0.8811788324
109.0284058 8.361302176
111.0440559 1.12451503
121.0284058 6.71379946
123.0440559 4.776760579
125.0233204 0.8776759744
127.0389705 0.680957603
135.0076704 3.626016085
137.0233204 10.75183179
139.0389705 1.679299242
153.0182351 1.777240152
167.0338851 0.7968176945
169.0131497 1.224550417
177.0182351 0.9796809806
203.0338851 0.8472360073
219.0287997 0.9086927617
263.0550145 0.8084369057
275.0550145 0.8324341063
289.034279 0.7485974215
303.0499291 1.749830385

Name: +ve in-silico MS/MS by CFM-ID for KKEQKLWGWFAJFO-UHFFFAOYSA-N
ID: KKEQKLWGWFAJFO-UHFFFAOYSA-N
Comment: Energy0
Num peaks: 6
125.0233204 4.608264906
127.0389705 3.439626918
153.0182351 5.923263347
279.0499291 2.558146539
303.0499291 12.76690722
321.0604938 53.47002051

Name: +ve in-silico MS/MS by CFM-ID for KKEQKLWGWFAJFO-UHFFFAOYSA-N
ID: KKEQKLWGWFAJFO-UHFFFAOYSA-N
Comment: Energy1
Num peaks: 16
125.0233204 2.255581936
127.0389705 1.855581443
137.0233204 8.767568299
139.0389705 3.791440459
153.0182351 16.01908665
155.0338851 4.615862788
165.0182351 2.375070396
167.0338851 3.660258905
169.0495352 2.660922221
183.0287997 1.706664798
195.0287997 2.797058599
285.0393644 1.274877098
291.0499291 2.038852006
293.0655792 3.336325272
303.0499291 9.444313989
321.0604938 14.48134642

Name: +ve in-silico MS/MS by CFM-ID for KKEQKLWGWFAJFO-UHFFFAOYSA-N
ID: KKEQKLWGWFAJFO-UHFFFAOYSA-N
Comment: Energy2
Num peaks: 26
41.00219107 1.11738009
55.01784114 1.306825458
56.99710569 0.8670632083
59.01275576 0.8869619403
67.01784114 2.503861617
69.0334912 2.326174706
80.99710569 3.633444387
83.01275576 7.241048337
85.02840582 4.756019497
95.01275576 1.037496415
97.02840582 1.149511723
109.0284058 1.365211936
111.0076704 2.209190131
111.0440559 0.9689332517
125.0233204 5.625875271
127.0389705 3.997367602
137.0233204 10.72091779
139.0389705 3.077708137
151.002585 0.8645732759
153.0182351 14.89513254
155.0338851 1.138088546
165.0182351 2.246681996
179.0338851 2.027841699
181.0131497 2.204689906
183.0287997 1.046085094
293.0655792 0.9159000426

Name: +ve in-silico MS/MS by CFM-ID for YLZDTALEKHVWRD-UHFFFAOYSA-N
ID: YLZDTALEKHVWRD-UHFFFAOYSA-N
Comment: Energy0
Num peaks: 6
125.0233204 3.187459382
137.0233204 2.039466641
153.0182351 5.67669866
195.0287997 2.433151919
303.0499291 14.46359404
321.0604938 56.22069872

Name: +ve in-silico MS/MS by CFM-ID for YLZDTALEKHVWRD-UHFFFAOYSA-N
ID: YLZDTALEKHVWRD-UHFFFAOYSA-N
Comment: Energy1
Num peaks: 22
101.0233204 1.378912997
125.0233204 2.169704052
127.0389705 1.725082545
137.0233204 10.19705312
139.0389705 5.414922201
141.0546206 0.9234750087
153.0182351 12.29925882
155.0338851 4.480915074
165.0182351 1.326427053
167.0338851 1.761286145
169.0495352 1.110675568
183.0287997 2.062082738
195.0287997 4.494577708
205.0131497 2.116432281
207.0287997 1.062227028
209.0444498 2.001368025
219.0287997 1.096246811
285.0393644 1.384964627
291.0499291 2.086824217
293.0655792 2.817751458
303.0499291 7.689382086
321.0604938 10.54835376

Name: +ve in-silico MS/MS by CFM-ID for YLZDTALEKHVWRD-UHFFFAOYSA-N
ID: YLZDTALEKHVWRD-UHFFFAOYSA-N
Comment: Energy2
Num peaks: 31
39.02292652 2.385396808
41.00219107 1.248746773
49.00727645 1.414641794
53.00219107 1.354654708
53.03857658 1.822871357
65.00219107 1.86583706
67.01784114 1.717679163
69.0334912 2.332813472
77.00219107 2.51266547
79.01784114 5.201460592
81.0334912 2.598725852
83.01275576 1.136410397
85.02840582 1.617909367
92.99710569 1.109938622
95.01275576 1.897605798
109.0284058 1.014424993
111.0076704 1.050912942
111.0440559 1.154629307
121.0284058 1.500143988
123.0440559 1.367319387
125.0233204 3.575740731
127.0389705 2.727224531
137.0233204 7.852666543
139.0389705 3.318719951
151.002585 1.010811803
153.0182351 8.255051494
165.0182351 1.528362379
167.0338851 0.9936248072
179.0338851 3.755700946
293.0655792 1.19442452
303.0499291 1.155996649

Name: +ve in-silico MS/MS by CFM-ID for BTKKVCUQDYZYDX-UHFFFAOYSA-N
ID: BTKKVCUQDYZYDX-UHFFFAOYSA-N
Comment: Energy0
Num peaks: 6
125.0233204 1.832619413
137.0233204 2.131969407
153.0182351 5.89907583
185.0444498 1.480820821
303.0499291 15.17972864
321.0604938 59.3834933

Name: +ve in-silico MS/MS by CFM-ID for BTKKVCUQDYZYDX-UHFFFAOYSA-N
ID: BTKKVCUQDYZYDX-UHFFFAOYSA-N
Comment: Energy1
Num peaks: 19
101.0233204 1.328423282
125.0233204 2.627121827
127.0389705 2.673190697
137.0233204 11.29192312
139.0389705 5.876404043
141.0546206 1.000475075
153.0182351 13.11100173
155.0338851 4.880139833
165.0182351 1.394875207
167.0338851 2.046657553
169.0495352 1.50385477
183.0287997 2.176791364
195.0287997 2.152733972
221.0444498 1.775808884
285.0393644 1.453015641
291.0499291 2.207225242
293.0655792 2.84097955
303.0499291 8.338125669
321.0604938 11.81415026

Name: +ve in-silico MS/MS by CFM-ID for BTKKVCUQDYZYDX-UHFFFAOYSA-N
ID: BTKKVCUQDYZYDX-UHFFFAOYSA-N
Comment: Energy2
Num peaks: 31
39.02292652 3.40424188
41.00219107 3.312852499
43.01784114 1.137959874
53.00219107 3.207999515
55.01784114 1.101911071
65.00219107 3.419068512
67.01784114 2.63212312
68.99710569 1.501303637
69.0334912 3.810173213
80.99710569 1.257883322
81.0334912 1.196302093
83.01275576 0.8457992925
85.02840582 1.469750022
95.01275576 1.470107977
111.0076704 0.9738538416
111.0440559 1.041093658
121.0284058 2.930245318
123.0440559 2.007997741
125.0233204 4.723306649
127.0389705 2.613086196
137.0233204 11.12767477
139.0389705 3.72022023
141.0546206 1.085579857
151.002585 1.137144537
153.0182351 9.51258361
155.0338851 0.9514272793
165.0182351 1.589988309
167.0338851 0.9223120154
285.0393644 1.420355648
293.0655792 1.288269662
303.0499291 1.760762382

Name: +ve in-silico MS/MS by CFM-ID for MFZDFCSESHOHST-UHFFFAOYSA-N
ID: MFZDFCSESHOHST-UHFFFAOYSA-N
Comment: Energy0
Num peaks: 6
109.0284058 1.788126398
111.0440559 2.738109816
141.0182351 2.806000039
293.0655792 1.280647629
303.0499291 22.9747816
321.0604938 54.89878302

Name: +ve in-silico MS/MS by CFM-ID for MFZDFCSESHOHST-UHFFFAOYSA-N
ID: MFZDFCSESHOHST-UHFFFAOYSA-N
Comment: Energy1
Num peaks: 28
59.01275576 0.972335218
109.0284058 2.356506547
111.0440559 2.662785778
121.0284058 3.047441789
123.0440559 1.856613722
125.0233204 3.96851033
137.0233204 1.67092676
139.0389705 5.006763396
141.0182351 1.85171388
151.0389705 0.9832599783
153.0546206 1.640116921
163.0389705 0.9323688194
169.0131497 1.823367915
179.0338851 0.8246620036
181.0495352 2.129032545
183.0287997 1.311041891
199.0237144 1.420369328
211.0237144 1.601064876
261.0393644 1.551424936
263.0550145 3.665199264
265.0706646 0.9776710096
275.0550145 3.681123357
277.0706646 1.542772725
289.034279 1.609775613
291.0499291 6.194716628
293.0655792 5.438640792
303.0499291 9.77538637
321.0604938 9.571612725

Name: +ve in-silico MS/MS by CFM-ID for MFZDFCSESHOHST-UHFFFAOYSA-N
ID: MFZDFCSESHOHST-UHFFFAOYSA-N
Comment: Energy2
Num peaks: 31
39.02292652 1.622325371
49.00727645 0.8808130146
56.99710569 0.7932162181
65.03857658 0.9165411893
67.01784114 4.248702008
69.0334912 4.830867171
79.01784114 3.926526376
81.0334912 2.609885469
83.01275576 1.528490494
85.02840582 1.533328559
95.01275576 1.007237718
97.02840582 0.9868678924
109.0284058 4.668553406
111.0440559 2.430192932
113.0233204 0.9391824847
121.0284058 10.84381202
123.0440559 4.904860588
125.0233204 5.5622255
127.0389705 2.730012109
135.0076704 0.7741582406
137.0233204 4.29192643
141.0182351 2.697442827
149.0233204 1.448661116
151.0389705 0.8591752184
161.0233204 0.7685952098
163.0389705 1.431043588
245.0444498 0.9149000357
259.0237144 0.8712830691
263.0550145 1.204828824
265.0706646 1.328776115
303.0499291 2.8462666

Name: +ve in-silico MS/MS by CFM-ID for QNRCNRJVNJYOSK-UHFFFAOYSA-N
ID: QNRCNRJVNJYOSK-UHFFFAOYSA-N
Comment: Energy0
Num peaks: 9
243.0287997 4.531962917
271.0237144 5.397130859
273.0393644 3.722660689
275.0550145 6.324250656
285.0393644 2.431815938
289.034279 21.70416293
291.0499291 2.501432796
303.0499291 12.85562947
321.0604938 22.91735853

Name: +ve in-silico MS/MS by CFM-ID for QNRCNRJVNJYOSK-UHFFFAOYSA-N
ID: QNRCNRJVNJYOSK-UHFFFAOYSA-N
Comment: Energy1
Num peaks: 17
73.02840582 4.464330715
215.0338851 2.342728698
219.0287997 1.498149567
231.0287997 4.886979991
235.0237144 7.121773172
243.0287997 4.339610131
245.0444498 2.468259597
249.0393644 7.620446185
261.0393644 4.128791461
271.0237144 4.013484519
273.0393644 3.50021475
275.0550145 4.285363071
277.0706646 1.60660901
285.0393644 2.920406534
289.034279 7.41376615
303.0499291 10.50306518
321.0604938 7.324991274

Name: +ve in-silico MS/MS by CFM-ID for QNRCNRJVNJYOSK-UHFFFAOYSA-N
ID: QNRCNRJVNJYOSK-UHFFFAOYSA-N
Comment: Energy2
Num peaks: 31
25.00727645 3.217236352
41.00219107 1.782807939
53.00219107 3.914331821
55.01784114 3.025623178
57.0334912 0.9292520071
59.01275576 0.8798930295
73.02840582 1.190178402
83.01275576 1.346017142
84.99202031 1.307340713
85.02840582 2.020194143
97.02840582 2.923386369
123.0076704 3.103717042
123.0440559 1.003198661
137.0233204 3.022288519
139.0389705 1.516901865
149.0233204 2.490249233
151.0389705 2.728423874
153.0182351 1.392367874
153.0546206 1.723515324
165.0182351 10.55288022
166.9974996 1.082893731
167.0338851 2.582572198
215.0338851 3.960406938
229.0131497 1.730783594
243.0287997 3.446271215
245.0444498 1.359832986
259.0237144 1.00850807
261.0393644 1.104303671
271.0237144 1.193611644
273.0393644 2.240102996
275.0550145 1.228663236

Name: +ve in-silico MS/MS by CFM-ID for WTIQCIHUESILAZ-UHFFFAOYSA-N
ID: WTIQCIHUESILAZ-UHFFFAOYSA-N
Comment: Energy0
Num peaks: 7
71.01275576 7.679047445
73.02840582 20.37088735
235.0237144 7.018645121
275.0550145 6.580460363
289.034279 3.519241436
303.0499291 11.3597764
321.0604938 24.34200443

Name: +ve in-silico MS/MS by CFM-ID for WTIQCIHUESILAZ-UHFFFAOYSA-N
ID: WTIQCIHUESILAZ-UHFFFAOYSA-N
Comment: Energy1
Num peaks: 16
41.00219107 1.893092576
71.01275576 2.53439029
73.02840582 2.022436712
191.0338851 2.683706587
219.0287997 3.481689743
235.0237144 17.94827325
245.0444498 2.034795798
271.0237144 2.662789616
273.0393644 2.76736443
275.0550145 7.418374732
277.0706646 2.206664803
285.0393644 2.558857069
289.034279 4.575209514
291.0499291 2.547360537
303.0499291 12.91756629
321.0604938 10.63926927

Name: +ve in-silico MS/MS by CFM-ID for WTIQCIHUESILAZ-UHFFFAOYSA-N
ID: WTIQCIHUESILAZ-UHFFFAOYSA-N
Comment: Energy2
Num peaks: 22
15.02292652 1.070685922
41.00219107 6.331118998
43.01784114 5.486309224
45.0334912 2.337508233
55.01784114 2.967925638
71.01275576 2.747805946
73.02840582 4.227138405
95.01275576 4.196346579
97.02840582 3.415869288
112.9869349 1.852669348
137.0233204 0.947151581
139.0389705 1.400733724
149.0233204 1.420189252
151.0389705 1.943522029
165.0182351 26.14142442
166.9974996 1.413999397
167.0338851 2.470331678
191.0338851 2.23969831
219.0287997 2.7915796
221.0080643 1.000056118
235.0237144 2.921498715
273.0393644 1.251638145

Name: +ve in-silico MS/MS by CFM-ID for HICPTVPYNSYVJM-UHFFFAOYSA-N
ID: HICPTVPYNSYVJM-UHFFFAOYSA-N
Comment: Energy0
Num peaks: 12
113.0233204 3.325566868
139.0389705 2.072442114
167.0338851 3.552754892
231.0287997 5.140363457
271.0237144 1.964573277
273.0393644 1.290788666
275.0550145 2.223712641
285.0393644 2.605186256
289.034279 4.941073431
291.0499291 1.546228451
303.0499291 20.16477641
321.0604938 32.21361204

Name: +ve in-silico MS/MS by CFM-ID for HICPTVPYNSYVJM-UHFFFAOYSA-N
ID: HICPTVPYNSYVJM-UHFFFAOYSA-N
Comment: Energy1
Num peaks: 30
25.00727645 1.320844185
69.0334912 2.612403427
81.0334912 1.093523952
83.01275576 1.062838824
95.01275576 2.517558091
97.02840582 2.209325936
101.0233204 1.039036768
113.0233204 5.776119859
115.0389705 2.903863613
123.0440559 1.652203571
125.0233204 2.41372589
127.0389705 1.448868336
149.0233204 2.800023065
151.0389705 2.968677645
165.0182351 2.871137602
167.0338851 6.254983719
195.0287997 1.373424312
219.0287997 1.637391064
231.0287997 8.217633122
233.0444498 3.495113514
243.0287997 1.955248174
245.0444498 1.220954734
271.0237144 1.274428364
273.0393644 0.9836160991
275.0550145 4.829605762
285.0393644 1.415312461
289.034279 1.811132289
293.0655792 1.625427187
303.0499291 5.74458264
321.0604938 3.595025037

Name: +ve in-silico MS/MS by CFM-ID for HICPTVPYNSYVJM-UHFFFAOYSA-N
ID: HICPTVPYNSYVJM-UHFFFAOYSA-N
Comment: Energy2
Num peaks: 31
39.02292652 1.062560476
53.00219107 1.11848043
55.01784114 1.493154247
67.01784114 0.9645017214
69.0334912 1.44117072
81.0334912 4.166675088
83.01275576 2.996683155
83.04914126 2.447424184
85.02840582 1.064234492
95.01275576 3.24029966
95.04914126 0.9038037355
97.02840582 5.961712545
111.0076704 2.014171116
113.0233204 2.786506326
121.0284058 1.083288635
123.0076704 1.84975027
123.0440559 3.870850614
125.0233204 3.414589494
137.0233204 2.422033008
139.0389705 6.229268188
149.0233204 3.184154859
151.002585 0.8219678756
151.0389705 2.767744224
153.0182351 1.356719111
165.0182351 3.221402933
167.0338851 2.377197884
243.0287997 2.615894264
259.0237144 1.008767587
273.0393644 1.377266434
275.0550145 1.581461666
293.0655792 0.8106996935

Name: +ve in-silico MS/MS by CFM-ID for ICRBOYJMIFJPHS-UHFFFAOYSA-N
ID: ICRBOYJMIFJPHS-UHFFFAOYSA-N
Comment: Energy0
Num peaks: 6
123.0440559 1.062235847
285.0393644 6.585656209
289.034279 1.46402427
291.0499291 0.9473197208
303.0499291 47.33893831
321.0604938 35.09898313

Name: +ve in-silico MS/MS by CFM-ID for ICRBOYJMIFJPHS-UHFFFAOYSA-N
ID: ICRBOYJMIFJPHS-UHFFFAOYSA-N
Comment: Energy1
Num peaks: 17
121.0284058 1.37404281
123.0440559 1.813071325
133.0284058 2.659428578
135.0440559 1.418041277
143.0338851 1.736514466
147.0076704 1.484551707
149.0233204 3.541221984
151.0389705 3.586903925
169.0131497 3.205641878
171.0287997 4.742502908
275.0550145 4.406370617
285.0393644 10.29221906
289.034279 1.6997235
291.0499291 2.809862313
293.0655792 4.313859159
303.0499291 24.48306869
321.0604938 6.461709123

Name: +ve in-silico MS/MS by CFM-ID for ICRBOYJMIFJPHS-UHFFFAOYSA-N
ID: ICRBOYJMIFJPHS-UHFFFAOYSA-N
Comment: Energy2
Num peaks: 31
39.02292652 1.059557825
41.00219107 3.429222971
43.01784114 2.425635038
53.00219107 1.14401811
55.01784114 1.289450696
68.99710569 2.36827002
71.01275576 1.901945122
73.02840582 0.9549611645
95.04914126 1.368328656
96.99202031 0.9357145982
99.00767038 3.145321466
107.0491413 2.255167492
121.0284058 4.758947779
123.0440559 1.895818979
133.0284058 2.339310967
135.0440559 4.364025176
149.0233204 2.252595068
153.0182351 1.494296734
161.0233204 1.390385213
229.0131497 2.036369697
231.0287997 1.442093168
233.0444498 1.049771392
259.0237144 1.998732597
261.0393644 1.818498376
275.0550145 2.2810591
277.034279 1.50823729
279.0499291 1.192273817
285.0393644 11.50267394
289.034279 1.253224239
291.0499291 2.075067748
303.0499291 3.895765489

Name: +ve in-silico MS/MS by CFM-ID for QFRQFLRZYIGZSY-UHFFFAOYSA-N
ID: QFRQFLRZYIGZSY-UHFFFAOYSA-N
Comment: Energy0
Num peaks: 6
43.01784114 1.334836226
89.02332044 0.9710248656
123.0440559 0.9405980288
285.0393644 10.24084064
303.0499291 51.40776361
321.0604938 27.79577217

Name: +ve in-silico MS/MS by CFM-ID for QFRQFLRZYIGZSY-UHFFFAOYSA-N
ID: QFRQFLRZYIGZSY-UHFFFAOYSA-N
Comment: Energy1
Num peaks: 13
87.00767038 2.524848608
121.0284058 1.421392867
123.0440559 1.942046683
143.0338851 1.60585158
149.0233204 3.330598609
151.0389705 4.06785906
171.0287997 3.669033426
275.0550145 2.805873587
285.0393644 13.52094624
291.0499291 2.071734484
293.0655792 4.393781578
303.0499291 32.80621735
321.0604938 6.223624748

Name: +ve in-silico MS/MS by CFM-ID for QFRQFLRZYIGZSY-UHFFFAOYSA-N
ID: QFRQFLRZYIGZSY-UHFFFAOYSA-N
Comment: Energy2
Num peaks: 31
25.00727645 0.9545531461
41.00219107 6.379622544
43.01784114 3.205187539
55.01784114 1.412990386
68.99710569 1.84558594
71.01275576 3.380961629
73.02840582 1.148295652
79.01784114 1.556034294
84.99202031 1.443312075
87.00767038 4.534587079
89.02332044 1.254164157
121.0284058 3.872447241
123.0440559 1.572539051
133.0284058 4.286107106
135.0440559 5.618491139
147.0076704 1.999260384
149.0233204 4.274775063
151.0389705 1.592993153
161.0233204 1.347838904
201.0182351 2.648748984
215.0338851 1.422463933
217.0495352 1.574931572
231.0287997 1.200930809
241.0131497 1.67120876
243.0287997 2.800208858
261.0393644 2.118975233
275.0550145 1.432758587
279.0499291 0.9954081258
285.0393644 7.417964107
291.0499291 1.149615988
303.0499291 3.937518634

Name: +ve in-silico MS/MS by CFM-ID for KSSQXGBRGISJLI-UHFFFAOYSA-N
ID: KSSQXGBRGISJLI-UHFFFAOYSA-N
Comment: Energy0
Num peaks: 6
123.0440559 0.7305755224
285.0393644 13.35871064
289.034279 1.295500726
291.0499291 1.158881444
303.0499291 47.26151715
321.0604938 26.6068744

Name: +ve in-silico MS/MS by CFM-ID for KSSQXGBRGISJLI-UHFFFAOYSA-N
ID: KSSQXGBRGISJLI-UHFFFAOYSA-N
Comment: Energy1
Num peaks: 17
123.0440559 1.309156425
133.0284058 2.701048473
135.0440559 2.191454424
147.0076704 1.578074648
149.0233204 4.60821593
151.002585 1.233833985
151.0389705 5.491501809
153.0182351 2.16550664
169.0131497 4.834845821
171.0287997 5.638725109
275.0550145 5.91342836
285.0393644 12.35527995
289.034279 1.218231217
291.0499291 1.705680008
293.0655792 4.762291625
303.0499291 18.62661611
321.0604938 3.957894682

Name: +ve in-silico MS/MS by CFM-ID for KSSQXGBRGISJLI-UHFFFAOYSA-N
ID: KSSQXGBRGISJLI-UHFFFAOYSA-N
Comment: Energy2
Num peaks: 31
39.02292652 1.023762594
67.01784114 1.458182866
68.99710569 1.141581466
107.0491413 1.211021863
121.0284058 1.87191897
123.0440559 1.203398069
133.0284058 2.539548983
135.0440559 2.308123232
143.0338851 1.224845198
147.0076704 2.172712098
149.0233204 1.537271027
151.0389705 1.532432048
153.0182351 1.879242272
155.0338851 1.458779874
169.0131497 1.859984464
171.0287997 1.634148961
199.0389705 1.150852219
201.0182351 2.863686182
201.0546206 1.919086241
203.0702706 1.17623467
215.0338851 3.193253297
225.0182351 1.117022238
227.0338851 1.118331841
243.0287997 5.373600224
245.0444498 1.948644775
259.0237144 1.084689557
271.0237144 1.679693326
273.0393644 1.70554882
275.0550145 4.482222452
285.0393644 11.22290181
303.0499291 3.22189876

Name: +ve in-silico MS/MS by CFM-ID for OXWXMSZIFLBSEV-UHFFFAOYSA-N
ID: OXWXMSZIFLBSEV-UHFFFAOYSA-N
Comment: Energy0
Num peaks: 6
275.0550145 0.4796969579
285.0393644 14.40005139
291.0499291 0.41443163
293.0655792 0.4149570088
303.0499291 49.54838307
321.0604938 28.17191598

Name: +ve in-silico MS/MS by CFM-ID for OXWXMSZIFLBSEV-UHFFFAOYSA-N
ID: OXWXMSZIFLBSEV-UHFFFAOYSA-N
Comment: Energy1
Num peaks: 12
137.0233204 10.04317193
165.0182351 2.582332363
167.0338851 5.666266965
181.0131497 1.906657047
183.0287997 3.168712022
185.0444498 3.937638994
275.0550145 6.693355028
285.0393644 13.90743357
291.0499291 2.270443944
293.0655792 5.556871624
303.0499291 20.35594834
321.0604938 4.588075774

Name: +ve in-silico MS/MS by CFM-ID for OXWXMSZIFLBSEV-UHFFFAOYSA-N
ID: OXWXMSZIFLBSEV-UHFFFAOYSA-N
Comment: Energy2
Num peaks: 31
41.00219107 1.398765957
53.00219107 2.057654947
55.01784114 1.51175444
65.00219107 1.084642882
67.01784114 1.344481422
69.0334912 2.331792411
83.01275576 1.268352138
85.02840582 1.803711719
95.01275576 2.516684595
97.02840582 1.795403911
137.0233204 5.32368597
141.0546206 0.9521914859
163.002585 1.401329791
165.0182351 2.286808616
167.0338851 2.105035854
175.0389705 1.443171155
181.0131497 1.89345882
191.0338851 2.063990956
203.0338851 1.833495627
217.0131497 1.005983816
227.0338851 2.466660676
229.0495352 2.468593173
235.0237144 1.102382407
247.0237144 1.059061838
259.0600999 0.9167684329
275.018629 0.7911048035
275.0550145 4.666607327
279.0499291 0.9246594093
285.0393644 15.99094343
291.0499291 1.031339165
303.0499291 4.003707915

Name: +ve in-silico MS/MS by CFM-ID for MJVYZZQPYSCAGK-UHFFFAOYSA-N
ID: MJVYZZQPYSCAGK-UHFFFAOYSA-N
Comment: Energy0
Num peaks: 6
137.0233204 0.7900240668
219.0287997 1.061038111
285.0393644 5.000996483
289.034279 1.489834304
303.0499291 31.90261495
321.0604938 50.41850954

Name: +ve in-silico MS/MS by CFM-ID for MJVYZZQPYSCAGK-UHFFFAOYSA-N
ID: MJVYZZQPYSCAGK-UHFFFAOYSA-N
Comment: Energy1
Num peaks: 14
137.0233204 14.23202056
139.0389705 1.948174627
167.0338851 4.037408199
181.0131497 3.518779639
183.0287997 4.301033395
185.0444498 6.795347498
217.0131497 1.342840819
275.0550145 2.665029866
285.0393644 7.460493465
289.034279 1.628694841
291.0499291 3.086411635
293.0655792 5.344227575
303.0499291 15.63748142
321.0604938 8.116321779

Name: +ve in-silico MS/MS by CFM-ID for MJVYZZQPYSCAGK-UHFFFAOYSA-N
ID: MJVYZZQPYSCAGK-UHFFFAOYSA-N
Comment: Energy2
Num peaks: 31
29.03857658 0.870546856
41.00219107 2.844562185
43.01784114 1.214812741
53.00219107 1.09853657
71.01275576 0.9652787511
80.99710569 1.399792553
83.01275576 3.79940761
85.02840582 1.839687395
103.0389705 0.842334338
121.0284058 0.9071389015
137.0233204 7.344120649
163.002585 1.290144699
167.0338851 1.51087177
191.0338851 1.979051418
201.0182351 3.916684643
203.0338851 4.208493342
215.0338851 1.015805124
217.0131497 3.606273762
217.0495352 0.8304426157
219.0287997 1.605017976
229.0131497 2.939035166
231.0287997 2.325822164
275.018629 0.9779387468
275.0550145 3.549283295
277.034279 1.234490993
279.0499291 1.010456067
285.0393644 9.689232271
289.034279 1.467572618
291.0499291 1.317666621
293.0655792 0.8809955343
303.0499291 2.938929574

Name: +ve in-silico MS/MS by CFM-ID for MNGFXMZXXGXWEV-UHFFFAOYSA-N
ID: MNGFXMZXXGXWEV-UHFFFAOYSA-N
Comment: Energy0
Num peaks: 6
137.0233204 0.4749946338
279.0499291 0.4851563534
285.0393644 1.584284089
291.0499291 0.6674538853
303.0499291 54.28349269
321.0604938 38.42446594

Name: +ve in-silico MS/MS by CFM-ID for MNGFXMZXXGXWEV-UHFFFAOYSA-N
ID: MNGFXMZXXGXWEV-UHFFFAOYSA-N
Comment: Energy1
Num peaks: 12
137.0233204 5.957358056
163.002585 1.162634938
165.0182351 1.38882666
167.0338851 1.756809167
183.0287997 2.396189401
185.0444498 1.005642719
275.0550145 4.57965901
285.0393644 4.132096043
291.0499291 3.220712816
293.0655792 6.943403178
303.0499291 39.17540063
321.0604938 8.699694065

Name: +ve in-silico MS/MS by CFM-ID for MNGFXMZXXGXWEV-UHFFFAOYSA-N
ID: MNGFXMZXXGXWEV-UHFFFAOYSA-N
Comment: Energy2
Num peaks: 26
39.02292652 4.188106959
41.00219107 1.836044476
53.00219107 4.232072728
55.01784114 2.538740825
55.05422664 2.17428801
65.00219107 2.107482877
67.01784114 5.697127959
69.0334912 3.753999525
71.04914126 5.042494158
81.0334912 2.436705722
83.04914126 3.024147388
95.01275576 2.992627832
97.02840582 1.919908671
109.0284058 2.009430361
111.0440559 1.158739701
121.0284058 3.799248435
137.0233204 9.685140081
163.002585 3.008908456
165.0182351 1.438319261
167.0338851 1.441306704
261.0393644 1.241167895
275.0550145 1.707232461
277.034279 1.43621074
279.0499291 1.244577446
285.0393644 4.792311941
303.0499291 6.001794666

Name: +ve in-silico MS/MS by CFM-ID for KNSYATJIHGRHGU-UHFFFAOYSA-N
ID: KNSYATJIHGRHGU-UHFFFAOYSA-N
Comment: Energy0
Num peaks: 12
96.99202031 4.36935273
99.00767038 2.050876181
115.002585 9.879198885
133.0131497 3.232614284
165.0546206 5.877036503
207.0651853 10.06756846
225.0757499 3.142856543
279.0499291 2.106694702
293.0655792 1.876267028
303.0499291 7.184638991
321.0604938 16.44078496
339.0710585 14.50564642

Name: +ve in-silico MS/MS by CFM-ID for KNSYATJIHGRHGU-UHFFFAOYSA-N
ID: KNSYATJIHGRHGU-UHFFFAOYSA-N
Comment: Energy1
Num peaks: 25
59.01275576 3.699594503
68.99710569 2.624035415
71.01275576 2.431770197
72.99202031 1.056305705
84.99202031 1.954518866
87.00767038 2.097176633
89.02332044 1.199416061
96.99202031 3.31032456
99.00767038 1.881337863
115.002585 9.954083676
117.0182351 1.648643169
133.0131497 4.692014093
165.0546206 7.377702607
177.0546206 1.258444005
179.0702706 4.349582537
189.0546206 2.156453874
207.0651853 8.808514605
275.0550145 2.511088802
277.0706646 1.308031497
289.034279 1.054187106
291.0499291 1.328963822
293.0655792 4.786223866
303.0499291 2.417100576
321.0604938 4.655418063
339.0710585 2.004714772

Name: +ve in-silico MS/MS by CFM-ID for KNSYATJIHGRHGU-UHFFFAOYSA-N
ID: KNSYATJIHGRHGU-UHFFFAOYSA-N
Comment: Energy2
Num peaks: 31
15.02292652 0.6547216876
41.00219107 1.919710723
43.01784114 0.6672572048
59.01275576 5.336788241
61.02840582 0.6395901187
68.99710569 9.164337365
71.01275576 3.97919342
72.99202031 1.379436896
84.99202031 3.862758783
87.00767038 3.310373962
89.02332044 0.6481760989
95.04914126 2.236439088
96.99202031 1.268246635
99.00767038 0.7995714335
115.002585 8.195662242
133.0131497 1.832707169
135.0440559 2.404850423
137.0597059 1.932202646
153.0546206 2.872383815
155.0702706 0.6207671306
165.0546206 8.925575313
177.0546206 2.269762091
179.0702706 4.125847696
189.0546206 0.7303886445
203.0338851 1.47862474
205.0495352 0.6594850458
207.0651853 2.778309353
209.0080643 0.6474321885
209.0444498 0.8790587903
249.0393644 0.6529253246
277.0706646 0.8642485203

Name: +ve in-silico MS/MS by CFM-ID for LDEOOJLCKLIUMT-UHFFFAOYSA-N
ID: LDEOOJLCKLIUMT-UHFFFAOYSA-N
Comment: Energy0
Num peaks: 6
109.0284058 6.635921023
111.0440559 1.655734864
285.0393644 3.808089567
293.0655792 1.060678187
303.0499291 31.15154467
321.0604938 43.75045067

Name: +ve in-silico MS/MS by CFM-ID for LDEOOJLCKLIUMT-UHFFFAOYSA-N
ID: LDEOOJLCKLIUMT-UHFFFAOYSA-N
Comment: Energy1
Num peaks: 23
59.01275576 1.005805016
71.01275576 1.409389524
73.02840582 2.069414556
77.00219107 1.368139239
79.01784114 0.9855578681
81.0334912 1.038455486
109.0284058 7.82060557
111.0440559 1.993747168
203.0338851 1.189033959
211.0237144 0.7173029132
237.0393644 0.9429436491
243.0287997 1.21456312
245.0444498 0.8271233786
249.0393644 0.9583393519
261.0393644 1.133534191
273.0393644 1.488752741
275.0550145 5.90974202
285.0393644 4.986360545
289.034279 2.337697019
291.0499291 5.788340552
293.0655792 5.962921943
303.0499291 16.3889279
321.0604938 12.8656402

Name: +ve in-silico MS/MS by CFM-ID for LDEOOJLCKLIUMT-UHFFFAOYSA-N
ID: LDEOOJLCKLIUMT-UHFFFAOYSA-N
Comment: Energy2
Num peaks: 31
49.00727645 3.401929412
51.02292652 2.438124602
53.03857658 1.247168566
75.02292652 1.794423578
77.00219107 1.485169475
79.01784114 1.066514202
81.0334912 1.189681941
109.0284058 5.405213278
111.0440559 1.963182369
119.0127558 3.464074308
121.0284058 1.839603205
131.0127558 4.421750046
141.0182351 1.285215023
147.0076704 1.367818945
149.0233204 1.291291299
161.0233204 1.938584732
169.0131497 1.659465057
171.0287997 1.118286036
175.002585 2.868358358
177.0182351 6.055739993
201.0546206 1.038267601
203.0338851 2.654697318
233.0444498 1.362655874
241.0131497 1.115431283
243.0287997 2.239524215
245.0444498 1.867010688
275.0550145 1.498823853
285.0393644 4.080366482
289.034279 1.066889863
291.0499291 1.026972594
303.0499291 2.402752152

Name: +ve in-silico MS/MS by CFM-ID for SLNKWWMWZZWWTG-UHFFFAOYSA-N
ID: SLNKWWMWZZWWTG-UHFFFAOYSA-N
Comment: Energy0
Num peaks: 6
109.0284058 6.541115336
111.0440559 1.642452891
285.0393644 3.913003079
293.0655792 1.105836228
303.0499291 31.47917804
321.0604938 42.93790032

Name: +ve in-silico MS/MS by CFM-ID for SLNKWWMWZZWWTG-UHFFFAOYSA-N
ID: SLNKWWMWZZWWTG-UHFFFAOYSA-N
Comment: Energy1
Num peaks: 23
41.00219107 0.7685979448
71.01275576 0.8472522199
77.00219107 1.385876866
79.01784114 0.9983354112
81.0334912 1.051918836
89.02332044 1.467228578
109.0284058 8.188498628
111.0440559 2.026971457
203.0338851 1.055928024
211.0237144 0.7308565753
231.0287997 1.971281318
233.0444498 1.659481729
237.0393644 0.9584379087
257.0444498 0.7457650356
261.0393644 1.238435342
273.0393644 1.629464764
275.0550145 8.035018075
285.0393644 5.051583871
289.034279 1.610380568
291.0499291 4.010162457
293.0655792 4.494739773
303.0499291 16.8864015
321.0604938 13.20140317

Name: +ve in-silico MS/MS by CFM-ID for SLNKWWMWZZWWTG-UHFFFAOYSA-N
ID: SLNKWWMWZZWWTG-UHFFFAOYSA-N
Comment: Energy2
Num peaks: 31
41.00219107 2.591107331
49.00727645 3.468376046
51.02292652 2.467193383
53.03857658 1.169698234
75.02292652 1.682959422
77.00219107 1.392915247
79.01784114 1.000265571
81.0334912 1.115782504
109.0284058 6.850424287
111.0440559 2.253869957
119.0127558 3.05678188
121.0284058 1.499777895
131.0127558 5.307251832
147.0076704 1.474446617
149.0233204 1.829738178
161.0233204 3.08498848
169.0131497 1.236666389
171.0287997 0.9435582909
175.002585 2.456164369
177.0182351 4.346965634
215.0338851 1.300308169
229.0131497 1.566757227
231.0287997 1.080369651
243.0287997 1.465693664
245.0444498 1.512465905
247.0600999 1.373162442
261.0393644 1.196954582
275.0550145 2.048849539
285.0393644 3.825193413
289.034279 0.9921503475
303.0499291 2.942675511

Name: +ve in-silico MS/MS by CFM-ID for PCESZVVZAINPQH-UHFFFAOYSA-N
ID: PCESZVVZAINPQH-UHFFFAOYSA-N
Comment: Energy0
Num peaks: 8
109.0284058 5.663448015
131.0127558 10.17484428
133.0284058 7.079483059
135.0440559 2.828441956
161.0233204 5.369169721
187.0237144 6.068418566
303.0499291 5.683090369
321.0604938 39.09669204

Name: +ve in-silico MS/MS by CFM-ID for PCESZVVZAINPQH-UHFFFAOYSA-N
ID: PCESZVVZAINPQH-UHFFFAOYSA-N
Comment: Energy1
Num peaks: 20
77.00219107 1.471101205
79.01784114 1.38112033
81.0334912 0.8387826718
109.0284058 7.721872754
121.0284058 1.288007519
131.0127558 5.86683092
133.0284058 9.224862253
135.0440559 6.29709029
161.0233204 10.93340344
163.0389705 3.217766388
177.0182351 0.8941841726
179.0338851 1.415788244
237.0393644 1.274147993
275.0550145 1.232001772
277.034279 0.9146893613
289.034279 0.8722537628
291.0499291 2.861510412
293.0655792 3.720761629
303.0499291 6.078908204
321.0604938 13.18579102

Name: +ve in-silico MS/MS by CFM-ID for PCESZVVZAINPQH-UHFFFAOYSA-N
ID: PCESZVVZAINPQH-UHFFFAOYSA-N
Comment: Energy2
Num peaks: 28
41.00219107 2.31772338
49.00727645 1.279314286
53.00219107 0.844285753
68.99710569 1.782445501
75.02292652 4.52426429
77.00219107 0.9144728117
83.01275576 2.358647328
92.99710569 1.575797654
103.0178411 1.053404666
105.0334912 1.417431352
109.0284058 7.605028245
111.0440559 1.915485559
119.0127558 7.769700729
121.0284058 3.441462805
131.0127558 6.043794927
133.0284058 5.593307076
135.0440559 1.124705626
141.0182351 0.9763433236
147.0076704 2.186088748
149.0233204 4.350832813
151.0389705 1.026304904
161.0233204 3.654652588
163.0389705 4.246913707
169.0131497 1.354560948
171.0287997 1.214366999
175.002585 3.061877697
177.0182351 5.871251395
179.0338851 1.011688646

Name: +ve in-silico MS/MS by CFM-ID for NCXBKAHFTLLEAX-UHFFFAOYSA-N
ID: NCXBKAHFTLLEAX-UHFFFAOYSA-N
Comment: Energy0
Num peaks: 6
143.0338851 2.435764445
179.0338851 1.701192335
275.0550145 1.794049284
285.0393644 1.868053668
303.0499291 24.93741343
321.0604938 49.532896

Name: +ve in-silico MS/MS by CFM-ID for NCXBKAHFTLLEAX-UHFFFAOYSA-N
ID: NCXBKAHFTLLEAX-UHFFFAOYSA-N
Comment: Energy1
Num peaks: 28
53.00219107 0.7790335325
55.01784114 1.402617508
72.99202031 1.259217743
75.00767038 1.815666397
99.00767038 1.19468757
101.0233204 0.81079633
125.0233204 1.65215165
143.0338851 6.696761323
175.0389705 0.7582151344
179.0338851 1.13703548
191.0338851 4.435201495
193.0495352 1.628684692
195.0651853 0.8843317036
201.0182351 2.70985572
203.0338851 3.008805112
215.0338851 1.295304368
219.0651853 1.255021726
245.0444498 0.827246086
275.0550145 1.611467392
277.034279 0.7904794708
277.0706646 0.8765606731
285.0393644 3.49006615
289.034279 1.132929646
291.0499291 2.58392808
293.0655792 4.526354921
303.0499291 16.00584399
305.0291937 0.7263906223
321.0604938 14.95795411

Name: +ve in-silico MS/MS by CFM-ID for NCXBKAHFTLLEAX-UHFFFAOYSA-N
ID: NCXBKAHFTLLEAX-UHFFFAOYSA-N
Comment: Energy2
Num peaks: 31
39.02292652 2.302721456
41.00219107 1.586176201
53.00219107 1.607144899
55.01784114 1.168660115
65.00219107 2.080752444
89.00219107 2.030622507
135.0076704 1.526747998
137.0233204 1.388327401
139.0389705 1.166518705
153.0182351 4.146864813
155.0338851 1.561437071
163.0389705 1.314924809
165.0182351 2.567476533
167.0338851 1.617516434
179.0338851 2.896656777
185.0233204 1.366294868
191.0338851 4.708090929
199.0389705 1.652314348
201.0182351 9.334569536
203.0338851 3.721371968
205.0495352 1.159563801
215.0338851 3.228750807
217.0131497 1.297638237
219.0287997 1.117480177
225.0182351 2.460704947
227.0338851 1.950845862
243.0287997 1.805236471
245.0444498 1.112941726
275.0550145 1.392727134
285.0393644 1.434334912
303.0499291 2.340194994

Name: +ve in-silico MS/MS by CFM-ID for ZHRIKGNUCBQDNY-UHFFFAOYSA-N
ID: ZHRIKGNUCBQDNY-UHFFFAOYSA-N
Comment: Energy0
Num peaks: 6
73.02840582 1.272804345
125.0233204 1.837922868
141.0182351 3.879283405
143.0338851 18.90572932
303.0499291 18.43057304
321.0604938 42.832933

Name: +ve in-silico MS/MS by CFM-ID for ZHRIKGNUCBQDNY-UHFFFAOYSA-N
ID: ZHRIKGNUCBQDNY-UHFFFAOYSA-N
Comment: Energy1
Num peaks: 11
71.01275576 2.295268528
113.0233204 1.513237486
125.0233204 5.052450672
141.0182351 8.633769129
143.0338851 36.96411895
205.0131497 1.974203629
277.034279 1.554775383
291.0499291 1.684601098
293.0655792 2.531423262
303.0499291 9.208907326
321.0604938 8.687356241

Name: +ve in-silico MS/MS by CFM-ID for ZHRIKGNUCBQDNY-UHFFFAOYSA-N
ID: ZHRIKGNUCBQDNY-UHFFFAOYSA-N
Comment: Energy2
Num peaks: 31
41.00219107 3.766657435
43.01784114 3.145702756
53.00219107 1.4677739
55.01784114 2.337539155
68.99710569 2.607357561
71.01275576 4.816386358
73.02840582 4.494687123
85.02840582 2.35204509
92.99710569 3.754151623
95.01275576 1.723595885
97.02840582 2.153743373
99.04405588 1.982802488
101.0233204 1.433267423
111.0076704 3.961123483
113.0233204 1.865542264
125.0233204 3.999576851
137.0233204 2.748201855
141.0182351 1.911186103
143.0338851 1.882820748
153.0182351 4.629084426
165.0182351 1.137153276
179.0338851 1.335452945
201.0182351 1.344968342
203.0338851 1.870847726
205.0131497 2.721837685
207.0287997 1.514378994
231.0287997 1.582221653
277.034279 1.383367861
279.0499291 1.649914852
293.0655792 1.158173844
303.0499291 1.646664304

Name: +ve in-silico MS/MS by CFM-ID for LYQOVTLYOIVVJK-UHFFFAOYSA-N
ID: LYQOVTLYOIVVJK-UHFFFAOYSA-N
Comment: Energy0
Num peaks: 6
125.0233204 0.8494141112
143.0338851 6.558942817
275.0550145 1.667600225
285.0393644 2.00680401
303.0499291 26.42982684
321.0604938 53.53595293

Name: +ve in-silico MS/MS by CFM-ID for LYQOVTLYOIVVJK-UHFFFAOYSA-N
ID: LYQOVTLYOIVVJK-UHFFFAOYSA-N
Comment: Energy1
Num peaks: 14
75.00767038 0.9716811947
125.0233204 2.426774319
143.0338851 9.240677223
201.0182351 3.422180262
203.0338851 5.430994692
219.0651853 1.092192943
275.0550145 2.151994275
277.034279 1.166864132
277.0706646 1.084868288
285.0393644 4.234059293
291.0499291 2.845724192
293.0655792 5.577184372
303.0499291 19.6831782
321.0604938 20.78665164

Name: +ve in-silico MS/MS by CFM-ID for LYQOVTLYOIVVJK-UHFFFAOYSA-N
ID: LYQOVTLYOIVVJK-UHFFFAOYSA-N
Comment: Energy2
Num peaks: 31
39.02292652 2.541442278
41.00219107 2.114551961
43.01784114 1.045666576
49.00727645 2.247649265
53.00219107 2.797839541
55.01784114 1.128469931
65.00219107 3.421711602
67.01784114 1.239483948
77.00219107 3.230688165
125.0233204 2.772813229
137.0233204 2.36730543
139.0389705 1.921645773
143.0338851 1.138659996
153.0182351 1.847368742
155.0338851 1.25127934
165.0182351 3.994600881
169.0495352 1.13975035
185.0233204 1.504514439
201.0182351 9.007099481
201.0546206 1.866035701
203.0338851 1.288378824
213.0182351 3.85448456
215.0338851 2.927770059
217.0495352 2.660553809
231.0287997 1.805644408
243.0287997 1.214197945
275.0550145 1.801202316
285.0393644 2.816846719
291.0499291 1.081996095
293.0655792 1.279272541
303.0499291 2.682571738

Name: +ve in-silico MS/MS by CFM-ID for HWSREQVZIQBAHR-UHFFFAOYSA-N
ID: HWSREQVZIQBAHR-UHFFFAOYSA-N
Comment: Energy0
Num peaks: 13
96.96852159 3.55889214
98.98417166 13.24665055
156.0841469 3.772215389
173.110696 4.528818352
184.0790615 3.674318161
199.0899605 2.962365339
201.1056106 8.152169338
219.1161753 1.507380303
264.045392 7.907231959
265.0294076 1.705183325
281.0719411 10.67545838
282.0559567 9.770976721
299.0825058 9.903150505

Name: +ve in-silico MS/MS by CFM-ID for HWSREQVZIQBAHR-UHFFFAOYSA-N
ID: HWSREQVZIQBAHR-UHFFFAOYSA-N
Comment: Energy1
Num peaks: 31
71.06037464 0.8845358908
80.97360697 0.7102545376
96.96852159 2.11293587
98.98417166 11.8636279
117.0480957 0.8532108602
119.0637458 0.7853897362
127.1229749 0.5471752314
141.0480957 0.5470530421
142.0684968 1.842382512
143.0637458 0.6354817874
145.0793958 0.800275979
155.0637458 0.6162488121
155.1178895 0.5820022681
156.0841469 5.642743929
157.0793958 0.9519544785
159.0950459 2.613950956
169.0793958 0.7565698237
173.110696 8.414739705
182.0634114 0.6957825329
183.0950459 3.963288906
184.0790615 6.804003892
185.110696 1.9515422
186.0947116 0.9824510691
199.0899605 2.20324162
201.1056106 11.76252472
203.1212606 0.6399902539
263.0613764 0.6606941958
264.045392 1.415465841
281.0719411 3.185024485
282.0559567 2.112174367
299.0825058 1.908404647

Name: +ve in-silico MS/MS by CFM-ID for HWSREQVZIQBAHR-UHFFFAOYSA-N
ID: HWSREQVZIQBAHR-UHFFFAOYSA-N
Comment: Energy2
Num peaks: 31
39.02292652 0.6630936122
40.01817548 0.7805462334
41.03857658 2.125514227
43.05422664 1.157792832
44.04947561 2.006673528
53.01342445 6.232486479
53.03857658 1.144949879
55.02907452 1.973112927
55.05422664 1.241976674
57.04472458 8.375031153
57.06987671 2.578058952
59.06037464 0.949413935
61.07602471 10.10419396
71.06037464 0.7592158871
80.97360697 0.7074220533
96.96852159 4.528331361
98.98417166 3.700586381
114.0371967 0.8392717541
117.0480957 0.6244120653
127.0324456 0.6708166622
127.1229749 0.9517954737
129.0480957 1.249666366
131.0637458 2.658920095
142.0684968 1.4891285
143.0637458 0.7453240371
154.0684968 1.823113855
156.0841469 11.59561918
158.0997969 2.649302904
173.110696 1.292394734
184.0790615 1.094408339
270.0559567 0.7071901448

Name: +ve in-silico MS/MS by CFM-ID for JCJYMWKNSUNNFO-UHFFFAOYSA-N
ID: JCJYMWKNSUNNFO-UHFFFAOYSA-N
Comment: Energy0
Num peaks: 7
137.0233204 20.96980344
139.0389705 4.853515694
153.0182351 11.09256611
167.0338851 3.264602969
181.0131497 7.13719975
303.0499291 7.183088574
321.0604938 28.07213926

Name: +ve in-silico MS/MS by CFM-ID for JCJYMWKNSUNNFO-UHFFFAOYSA-N
ID: JCJYMWKNSUNNFO-UHFFFAOYSA-N
Comment: Energy1
Num peaks: 9
111.0440559 1.799402264
137.0233204 33.42386621
139.0389705 7.645737926
153.0182351 22.93340056
155.0338851 2.85877098
181.0131497 3.480580873
195.0287997 2.538094358
211.0237144 3.504365241
321.0604938 2.394854104

Name: +ve in-silico MS/MS by CFM-ID for JCJYMWKNSUNNFO-UHFFFAOYSA-N
ID: JCJYMWKNSUNNFO-UHFFFAOYSA-N
Comment: Energy2
Num peaks: 19
41.00219107 2.078531941
56.99710569 1.821344967
67.01784114 4.471935914
69.0334912 2.517179046
83.01275576 3.230045704
85.02840582 3.296701105
92.99710569 5.451397588
95.01275576 2.183394381
108.9920203 1.568936913
109.0284058 1.581796308
111.0076704 2.154295873
111.0440559 4.50090904
121.0284058 5.550510868
123.0440559 1.592237157
125.0233204 3.513943294
127.0389705 4.182208882
137.0233204 12.78253036
139.0389705 3.737842777
153.0182351 14.22011037

Name: +ve in-silico MS/MS by CFM-ID for CVNMPAPGWMZHTK-UHFFFAOYSA-N
ID: CVNMPAPGWMZHTK-UHFFFAOYSA-N
Comment: Energy0
Num peaks: 8
109.0284058 2.839915805
135.0076704 11.14219591
137.0233204 18.77520985
139.0389705 9.617689656
141.0182351 3.014227892
169.0131497 11.42966823
303.0499291 6.023930287
321.0604938 17.8570037

Name: +ve in-silico MS/MS by CFM-ID for CVNMPAPGWMZHTK-UHFFFAOYSA-N
ID: CVNMPAPGWMZHTK-UHFFFAOYSA-N
Comment: Energy1
Num peaks: 13
109.0284058 4.667869742
111.0440559 1.678185685
135.0076704 10.44775875
137.0233204 16.80239729
139.0389705 11.34912448
141.0182351 2.185681705
151.002585 4.972356259
166.9974996 2.761856749
169.0131497 18.60498546
291.0499291 1.583202492
293.0655792 1.849892195
303.0499291 1.496360405
321.0604938 2.048062325

Name: +ve in-silico MS/MS by CFM-ID for CVNMPAPGWMZHTK-UHFFFAOYSA-N
ID: CVNMPAPGWMZHTK-UHFFFAOYSA-N
Comment: Energy2
Num peaks: 31
41.00219107 1.804224722
51.02292652 1.230482122
79.01784114 7.416854543
80.99710569 1.445422555
81.0334912 2.294217988
83.01275576 2.470020403
95.01275576 1.571179126
96.99202031 1.476094583
99.00767038 2.748145403
107.0127558 1.574827619
108.9920203 1.320503579
109.0284058 6.679865604
111.0076704 4.425054676
111.0440559 2.100145169
113.0233204 2.875620587
121.0284058 4.884093416
125.0233204 1.239643273
135.0076704 6.758588575
137.0233204 2.427693641
139.002585 1.948611233
139.0389705 1.654725145
141.0182351 4.036464506
143.0338851 1.412479962
151.002585 3.837906365
153.0182351 1.456692662
163.002585 1.32464585
165.0182351 1.447011129
166.9974996 1.441503491
169.0131497 2.607092771
293.0655792 1.315950311
303.0499291 1.182796156

Name: +ve in-silico MS/MS by CFM-ID for BAGLMYSOQAOFSR-UHFFFAOYSA-N
ID: BAGLMYSOQAOFSR-UHFFFAOYSA-N
Comment: Energy0
Num peaks: 6
259.0237144 6.503763788
261.0393644 13.36001546
275.0550145 2.975737072
285.0393644 7.14526087
303.0499291 36.64500414
321.0604938 15.15674746

Name: +ve in-silico MS/MS by CFM-ID for BAGLMYSOQAOFSR-UHFFFAOYSA-N
ID: BAGLMYSOQAOFSR-UHFFFAOYSA-N
Comment: Energy1
Num peaks: 22
109.0284058 1.697952702
111.0440559 0.9772478576
121.0284058 1.077731304
125.0233204 5.338389402
133.0284058 1.378215342
143.0338851 1.841382508
161.0233204 1.222998227
163.0389705 1.08441599
179.0338851 3.678421927
245.0444498 0.9447376773
247.0600999 2.115274868
259.0237144 3.082077144
261.0393644 5.937711938
273.0393644 3.295161574
275.0550145 11.84839392
277.0706646 1.870474723
285.0393644 5.514324374
289.034279 0.9718837875
291.0499291 2.625215142
293.0655792 2.095481538
303.0499291 15.27419296
321.0604938 6.963974957

Name: +ve in-silico MS/MS by CFM-ID for BAGLMYSOQAOFSR-UHFFFAOYSA-N
ID: BAGLMYSOQAOFSR-UHFFFAOYSA-N
Comment: Energy2
Num peaks: 31
41.00219107 1.18518804
67.01784114 3.761636036
68.99710569 0.8888716478
69.0334912 2.663722108
83.01275576 2.240619574
95.01275576 1.451087086
97.02840582 2.050600741
109.0284058 4.006056815
121.0284058 6.926926877
125.0233204 8.155679002
127.0389705 0.9983433219
133.0284058 5.171341255
135.0076704 1.561969111
135.0440559 1.042118143
137.0233204 2.869961873
149.0233204 0.9128464539
151.0389705 1.139244009
161.0233204 0.8928281234
179.0338851 4.159351623
203.0338851 5.804714077
205.0495352 0.9000482547
233.0444498 1.315829783
241.0131497 3.825400382
243.0287997 1.163403257
245.0444498 0.8877787695
247.0600999 1.011902448
259.0237144 2.028529719
261.0393644 1.316689007
273.0393644 0.999014038
275.0550145 1.034400188
285.0393644 1.215130005

Name: +ve in-silico MS/MS by CFM-ID for GLMYHDKLDXXMQM-UHFFFAOYSA-N
ID: GLMYHDKLDXXMQM-UHFFFAOYSA-N
Comment: Energy0
Num peaks: 7
135.0440559 3.462047509
169.0131497 2.142005231
275.0550145 11.20048958
277.0706646 2.60757652
293.0655792 2.554130236
303.0499291 15.92962221
321.0604938 42.68922227

Name: +ve in-silico MS/MS by CFM-ID for GLMYHDKLDXXMQM-UHFFFAOYSA-N
ID: GLMYHDKLDXXMQM-UHFFFAOYSA-N
Comment: Energy1
Num peaks: 22
107.0491413 1.51375775
109.0284058 1.126855275
125.0233204 0.8503894993
133.0284058 1.953810054
135.0440559 9.024524413
151.002585 1.322870457
153.0546206 1.236228841
169.0131497 4.430363862
187.0237144 1.276420311
245.0444498 2.831356462
247.0600999 2.293821523
249.0757499 0.8069804952
271.0237144 1.487071957
273.0393644 2.883070541
275.0550145 8.329086812
277.0706646 2.36479048
285.0393644 2.979201964
289.034279 1.490480702
291.0499291 3.688679183
293.0655792 3.238487218
303.0499291 12.54009186
321.0604938 12.44175781

Name: +ve in-silico MS/MS by CFM-ID for GLMYHDKLDXXMQM-UHFFFAOYSA-N
ID: GLMYHDKLDXXMQM-UHFFFAOYSA-N
Comment: Energy2
Num peaks: 31
41.00219107 1.315834327
43.01784114 1.786828832
49.00727645 1.083900097
75.02292652 1.702008369
77.03857658 2.739155521
105.0334912 1.271462329
107.0491413 1.468844432
109.0284058 2.721015855
111.0440559 1.231630462
113.0233204 3.785877017
117.0334912 1.210067074
121.0284058 1.841574791
125.0233204 1.574048625
133.0284058 2.353872527
135.0440559 9.941297463
137.0233204 1.143725486
139.002585 1.457911566
141.0182351 2.517687282
151.002585 1.523961291
153.0182351 2.696756101
153.0546206 1.668298155
165.0182351 1.958756648
169.0131497 3.490012256
203.0338851 1.021614326
206.9924142 1.277702709
217.0495352 1.689532998
219.0287997 1.737045022
245.0444498 2.542913946
247.0600999 1.437608534
257.0444498 1.608140039
275.0550145 1.173158374

Name: +ve in-silico MS/MS by CFM-ID for PGNLDNPCWQRXDT-UHFFFAOYSA-N
ID: PGNLDNPCWQRXDT-UHFFFAOYSA-N
Comment: Energy0
Num peaks: 6
111.0440559 7.643703365
137.0233204 7.730232858
153.0182351 6.914947925
303.0499291 12.88518812
305.0291937 0.9065273552
321.0604938 55.42747193

Name: +ve in-silico MS/MS by CFM-ID for PGNLDNPCWQRXDT-UHFFFAOYSA-N
ID: PGNLDNPCWQRXDT-UHFFFAOYSA-N
Comment: Energy1
Num peaks: 14
111.0440559 5.093526083
137.0233204 9.474507093
153.0182351 9.94476104
155.0338851 1.414776144
167.0338851 1.241751242
169.0495352 1.228643349
183.0287997 1.319697725
211.0237144 1.951514277
277.034279 1.693098639
279.0499291 1.255347107
291.0499291 3.995505399
293.0655792 5.663940157
303.0499291 14.52847142
321.0604938 22.21878787

Name: +ve in-silico MS/MS by CFM-ID for PGNLDNPCWQRXDT-UHFFFAOYSA-N
ID: PGNLDNPCWQRXDT-UHFFFAOYSA-N
Comment: Energy2
Num peaks: 18
67.01784114 5.078586388
69.0334912 6.22306872
81.0334912 3.017983495
83.01275576 3.780404646
85.02840582 4.672397414
92.99710569 1.452633737
95.01275576 2.317004845
109.0284058 2.034962898
111.0076704 3.126412625
111.0440559 4.237081426
121.0284058 4.447315408
123.0440559 1.490214208
125.0233204 3.08216877
137.0233204 17.62408577
139.0389705 2.759881369
149.0233204 1.26895235
153.0182351 11.82586269
155.0338851 2.017726162

Name: +ve in-silico MS/MS by CFM-ID for BAHHMYFBTKRGEI-UHFFFAOYSA-N
ID: BAHHMYFBTKRGEI-UHFFFAOYSA-N
Comment: Energy0
Num peaks: 6
121.0284058 13.49979482
123.0440559 12.48980196
293.0655792 2.854000839
303.0499291 13.43194676
305.0291937 1.406814373
321.0604938 43.21115539

Name: +ve in-silico MS/MS by CFM-ID for BAHHMYFBTKRGEI-UHFFFAOYSA-N
ID: BAHHMYFBTKRGEI-UHFFFAOYSA-N
Comment: Energy1
Num peaks: 19
93.0334912 1.30707481
95.04914126 1.769504531
105.0334912 2.605437442
121.0284058 9.40704922
123.0440559 16.83763739
127.0389705 1.660219238
149.0233204 1.758197969
151.0389705 0.9931574366
153.0182351 2.086652035
177.0182351 1.143362634
181.0131497 1.398111203
183.0287997 1.099420843
277.034279 1.078506903
279.0499291 0.916550034
285.0393644 1.775701781
291.0499291 2.125161302
293.0655792 3.074350863
303.0499291 14.29706984
321.0604938 14.89507945

Name: +ve in-silico MS/MS by CFM-ID for BAHHMYFBTKRGEI-UHFFFAOYSA-N
ID: BAHHMYFBTKRGEI-UHFFFAOYSA-N
Comment: Energy2
Num peaks: 22
39.02292652 0.8061951656
41.00219107 1.553021048
49.00727645 1.545000831
51.02292652 3.462039667
56.99710569 1.680489343
67.01784114 3.515721216
69.0334912 1.672677645
77.00219107 1.113610996
79.01784114 2.041944095
83.01275576 2.651213971
85.02840582 1.174592303
91.01784114 2.184345136
92.99710569 1.273550855
93.0334912 12.83087809
95.04914126 1.896891476
105.0334912 10.76538089
121.0284058 13.43394728
123.0440559 9.327894775
137.0233204 4.186162142
153.0182351 2.029431684
275.018629 0.798549253
277.034279 0.8479962095

Name: +ve in-silico MS/MS by CFM-ID for DLAJKRBMCLJTPT-UHFFFAOYSA-N
ID: DLAJKRBMCLJTPT-UHFFFAOYSA-N
Comment: Energy0
Num peaks: 6
109.0284058 12.19577695
111.0440559 2.307121837
125.0233204 1.896505813
169.0131497 5.716789075
303.0499291 13.14736392
321.0604938 48.57526014

Name: +ve in-silico MS/MS by CFM-ID for DLAJKRBMCLJTPT-UHFFFAOYSA-N
ID: DLAJKRBMCLJTPT-UHFFFAOYSA-N
Comment: Energy1
Num peaks: 19
79.01784114 1.47782838
81.0334912 1.026875749
109.0284058 7.83152431
111.0440559 1.532018629
125.0233204 3.019849058
135.0076704 0.917712625
137.0233204 2.182192699
139.0389705 1.328153442
151.002585 10.93453161
151.0389705 1.351685624
153.0182351 10.63552977
153.0546206 3.586101753
166.9974996 1.924758027
169.0131497 4.75620118
285.0393644 1.032289398
291.0499291 3.885187282
293.0655792 5.626667716
303.0499291 8.009258286
321.0604938 9.279582445

Name: +ve in-silico MS/MS by CFM-ID for DLAJKRBMCLJTPT-UHFFFAOYSA-N
ID: DLAJKRBMCLJTPT-UHFFFAOYSA-N
Comment: Energy2
Num peaks: 31
41.00219107 1.20449833
49.00727645 3.254937329
51.02292652 5.123613342
53.00219107 1.918756946
53.03857658 2.174194086
55.01784114 1.338774161
67.01784114 4.275045355
69.0334912 1.014588553
79.01784114 4.541387693
81.0334912 2.274750411
83.01275576 1.741047735
95.01275576 1.191647856
95.04914126 1.386286284
97.02840582 3.341565749
109.0284058 12.84596089
111.0076704 1.56113112
111.0440559 1.388138356
125.0233204 2.480237488
135.0076704 1.83280746
141.0182351 2.053721828
151.002585 5.144693969
151.0389705 1.042972297
153.0182351 2.784442724
166.9974996 1.314547343
167.0338851 1.056834705
169.0131497 1.17945925
265.0706646 0.964422065
277.034279 1.182738474
279.0499291 1.063422232
293.0655792 1.215227937
303.0499291 1.228085622

Name: +ve in-silico MS/MS by CFM-ID for FURTWYNUOVMRHV-UHFFFAOYSA-N
ID: FURTWYNUOVMRHV-UHFFFAOYSA-N
Comment: Energy0
Num peaks: 11
109.0284058 1.453858087
121.0284058 3.173425281
131.0127558 5.445029208
133.0284058 3.401662448
135.0440559 3.031366629
159.0287997 3.09544352
187.0237144 2.401750319
291.0499291 1.355115373
293.0655792 3.839849671
303.0499291 11.99080476
321.0604938 41.56542689

Name: +ve in-silico MS/MS by CFM-ID for FURTWYNUOVMRHV-UHFFFAOYSA-N
ID: FURTWYNUOVMRHV-UHFFFAOYSA-N
Comment: Energy1
Num peaks: 30
68.99710569 0.7545872212
71.01275576 1.109781049
91.01784114 1.435266966
93.0334912 2.920150974
109.0284058 1.850195117
111.0440559 1.062248461
121.0284058 12.81185197
131.0127558 3.480082293
133.0284058 3.795773396
135.0076704 1.006122678
135.0440559 3.026178404
137.0597059 0.798269292
141.0182351 1.019319783
143.0338851 0.7497440985
159.0076704 1.665546627
161.0233204 3.061447732
163.0389705 0.9465688073
166.9974996 0.8176404278
169.0131497 1.138243997
181.0131497 2.588108642
183.0287997 2.599401677
185.0444498 1.771702018
211.0237144 1.876997219
249.0393644 0.9192292566
285.0393644 0.8317339856
289.034279 0.8383737514
291.0499291 3.508487433
293.0655792 3.885794635
303.0499291 7.918643935
321.0604938 9.99397507

Name: +ve in-silico MS/MS by CFM-ID for FURTWYNUOVMRHV-UHFFFAOYSA-N
ID: FURTWYNUOVMRHV-UHFFFAOYSA-N
Comment: Energy2
Num peaks: 31
41.00219107 3.98756531
43.01784114 1.122484786
75.02292652 4.714989711
79.01784114 2.031524348
91.01784114 1.001465381
93.0334912 1.288374746
103.0178411 1.765275229
107.0127558 1.280228964
109.0284058 5.235302986
121.0284058 4.509157337
131.0127558 8.246423315
133.0284058 1.971027306
135.0076704 2.613890209
135.0440559 1.169681637
137.0233204 1.964578438
141.0182351 1.748905833
159.0076704 1.61067646
159.0287997 1.164827893
161.0233204 1.596945931
169.0131497 1.427406265
171.0287997 1.058253762
177.0182351 2.490932026
179.0338851 0.9244724207
219.0287997 1.289317871
243.0287997 1.340436708
249.0393644 0.9119637624
263.0550145 0.8981716685
265.0706646 1.008052875
277.034279 1.385421833
293.0655792 1.159681195
303.0499291 2.639694686

Name: +ve in-silico MS/MS by CFM-ID for IAWKLHBWKVNXRM-UHFFFAOYSA-N
ID: IAWKLHBWKVNXRM-UHFFFAOYSA-N
Comment: Energy0
Num peaks: 16
59.01275576 2.281096232
121.0284058 3.516213198
123.0440559 2.434955515
137.0233204 2.175072722
139.0389705 6.377792417
245.0444498 3.307255795
247.0600999 2.42483167
261.0393644 2.093421451
263.0550145 5.078361904
267.0863146 1.54269922
275.0550145 5.261204457
279.0499291 2.35969689
293.0655792 6.180074235
303.0499291 10.23700935
321.0604938 18.39419777
339.0710585 6.610218109

Name: +ve in-silico MS/MS by CFM-ID for IAWKLHBWKVNXRM-UHFFFAOYSA-N
ID: IAWKLHBWKVNXRM-UHFFFAOYSA-N
Comment: Energy1
Num peaks: 28
41.00219107 1.449680332
59.01275576 1.1406416
87.00767038 1.724947643
111.0076704 1.984694029
113.0233204 0.9444799868
121.0284058 3.06381855
123.0440559 2.436847423
137.0233204 4.34392938
139.0389705 16.77695854
141.0182351 1.185063688
203.0338851 1.557416834
205.0495352 2.928693594
219.0651853 2.988030123
245.0444498 2.341595056
247.0600999 3.767029492
249.0757499 1.026459771
259.0237144 0.8837639017
261.0393644 2.540562899
263.0550145 2.100668062
265.0706646 1.107197817
275.0550145 5.514347969
277.0706646 1.997934594
279.0499291 1.240309606
293.0655792 4.826713986
295.0812292 0.9032828702
303.0499291 4.202986267
321.0604938 4.387670618
339.0710585 1.128257974

Name: +ve in-silico MS/MS by CFM-ID for IAWKLHBWKVNXRM-UHFFFAOYSA-N
ID: IAWKLHBWKVNXRM-UHFFFAOYSA-N
Comment: Energy2
Num peaks: 31
41.00219107 2.838149369
59.01275576 2.953494101
67.01784114 1.179331533
83.01275576 1.844120402
91.01784114 0.8365014105
93.0334912 1.803580234
95.04914126 2.364440415
105.0334912 2.233455719
107.0491413 1.965950634
109.0647913 1.117371866
111.0076704 5.202442069
113.0233204 2.064443173
121.0284058 12.52777064
123.0440559 8.721251087
125.0233204 1.10103764
125.0597059 2.011920483
127.075356 1.091719104
135.0440559 1.057867915
137.0233204 1.394775644
139.0389705 1.176230014
141.0182351 1.712619979
149.0233204 1.813201354
205.0495352 1.952450102
219.0651853 2.819244633
245.0444498 1.009852712
247.0600999 2.612763511
249.0757499 0.9059964356
275.0550145 2.320316213
277.0706646 1.437540251
303.0499291 1.475498872
321.0604938 1.18016112

Name: +ve in-silico MS/MS by CFM-ID for XBWMELXMBXNMRG-UHFFFAOYSA-N
ID: XBWMELXMBXNMRG-UHFFFAOYSA-N
Comment: Energy0
Num peaks: 13
59.01275576 1.700860742
68.99710569 1.695454762
71.01275576 1.237136412
87.00767038 2.185822837
125.0233204 1.63510685
237.0393644 6.881627124
251.0550145 0.9391952455
277.034279 5.048934761
279.0499291 7.516771925
293.0655792 1.78624001
303.0499291 8.0158381
321.0604938 30.24531756
339.0710585 11.97273704

Name: +ve in-silico MS/MS by CFM-ID for XBWMELXMBXNMRG-UHFFFAOYSA-N
ID: XBWMELXMBXNMRG-UHFFFAOYSA-N
Comment: Energy1
Num peaks: 31
41.00219107 3.691523741
43.01784114 1.543749561
68.99710569 4.254210658
71.01275576 1.501891198
83.01275576 1.467611957
84.99202031 1.324430465
87.00767038 6.608991616
101.0233204 1.597583131
125.0233204 2.739988923
135.0076704 1.20112534
137.0233204 2.714482172
139.0389705 1.26878174
153.0182351 1.198842203
155.0338851 1.514774194
179.0338851 1.124087157
181.0495352 0.9220165138
183.0651853 1.339812268
237.0393644 2.604551091
251.0550145 1.133483877
253.0706646 0.9902248041
261.0393644 1.852802373
275.0550145 1.326679722
277.034279 2.395475442
279.0499291 5.112871355
293.0655792 4.655685169
295.0812292 1.17970818
303.0499291 3.473644087
309.0604938 1.484728072
311.0761439 1.459632889
321.0604938 7.305715415
339.0710585 2.638368655

Name: +ve in-silico MS/MS by CFM-ID for XBWMELXMBXNMRG-UHFFFAOYSA-N
ID: XBWMELXMBXNMRG-UHFFFAOYSA-N
Comment: Energy2
Num peaks: 31
41.00219107 7.512144448
43.01784114 2.815072103
53.00219107 1.04461722
55.01784114 1.113299851
59.01275576 1.428982209
67.01784114 1.344208307
68.99710569 1.594247337
71.01275576 1.33980112
73.02840582 1.937481963
83.01275576 1.740336431
87.00767038 3.605767489
95.01275576 2.755950666
97.02840582 1.359298413
101.0233204 1.098761276
111.0076704 2.020964385
125.0233204 6.023515214
127.0389705 1.618338251
137.0233204 5.520232672
139.0389705 3.011362461
151.002585 1.872109784
153.0182351 4.144871352
155.0338851 1.337709489
167.0338851 1.129279136
195.0287997 1.357635265
237.0393644 1.146230719
249.0393644 1.347316818
259.0237144 1.429920956
277.034279 1.274627728
279.0499291 1.361248075
303.0499291 1.676701004
321.0604938 1.42408086

Name: +ve in-silico MS/MS by CFM-ID for VROOZWYKZGNOOZ-UHFFFAOYSA-N
ID: VROOZWYKZGNOOZ-UHFFFAOYSA-N
Comment: Energy0
Num peaks: 20
59.01275576 3.070098431
125.0233204 1.611250779
151.002585 1.520893199
153.0182351 1.844677659
155.0338851 1.877586025
171.0287997 1.454377872
221.0444498 1.900919554
261.0393644 6.151797197
263.0550145 3.037678705
265.0706646 1.697227628
277.034279 5.205147873
279.0499291 14.61705576
281.0655792 5.998932459
283.0812292 1.130550179
291.0499291 1.773998797
293.0655792 1.441779187
303.0499291 4.145514297
309.0604938 2.140204551
321.0604938 10.85537023
339.0710585 9.375534071

Name: +ve in-silico MS/MS by CFM-ID for VROOZWYKZGNOOZ-UHFFFAOYSA-N
ID: VROOZWYKZGNOOZ-UHFFFAOYSA-N
Comment: Energy1
Num peaks: 31
43.01784114 1.145216474
56.99710569 7.843399929
59.01275576 3.344052733
61.02840582 2.995287241
68.99710569 1.724888209
71.01275576 1.102149134
111.0076704 1.896867705
125.0233204 3.118673547
127.0389705 1.163105699
137.0233204 1.102510517
151.002585 1.598617449
153.0182351 1.877321153
155.0338851 2.119212008
169.0131497 1.039535197
171.0287997 2.570315402
221.0444498 0.8606684607
259.0237144 1.288079226
261.0393644 2.881280395
263.0550145 1.289409101
275.0550145 2.089071536
277.034279 1.582113271
277.0706646 0.8942041458
279.0499291 3.842059528
281.0655792 0.9428082981
291.0499291 1.805181967
293.0655792 3.380320722
303.0499291 4.904421747
309.0604938 2.137529809
311.0761439 1.313305894
321.0604938 6.931947176
339.0710585 2.954593252

Name: +ve in-silico MS/MS by CFM-ID for VROOZWYKZGNOOZ-UHFFFAOYSA-N
ID: VROOZWYKZGNOOZ-UHFFFAOYSA-N
Comment: Energy2
Num peaks: 31
25.00727645 1.587463085
41.00219107 2.873149419
53.00219107 0.9911128022
55.01784114 1.851122944
57.0334912 1.232801272
59.01275576 2.056730834
68.99710569 1.385095009
71.01275576 1.958233974
80.99710569 2.010824642
83.01275576 1.165681914
92.99710569 3.782670881
95.01275576 8.165852768
97.02840582 7.222982186
99.04405588 1.515643953
123.0076704 1.678684475
125.0233204 5.23361042
137.0233204 1.277384078
139.0389705 1.580365937
151.002585 0.9264374588
153.0182351 1.302117117
155.0338851 1.662067151
221.0444498 4.642528246
223.0600999 1.513658939
247.0237144 0.9164912335
249.0393644 1.196941441
251.0550145 0.882619802
261.0393644 1.386039697
263.0550145 1.422839611
265.0706646 0.9167474112
291.0499291 1.065443936
321.0604938 1.273015307

Name: +ve in-silico MS/MS by CFM-ID for MYXYKFBSNQXIEW-UHFFFAOYSA-N
ID: MYXYKFBSNQXIEW-UHFFFAOYSA-N
Comment: Energy0
Num peaks: 27
56.99710569 3.334050485
59.01275576 7.753183013
125.0233204 1.840589523
151.002585 1.808243329
153.0182351 2.591611219
155.0338851 2.207260615
169.0131497 1.360332698
171.0287997 2.669856762
221.0444498 0.8260146085
249.0393644 1.464636653
261.0393644 0.9975065642
263.018629 0.9661225646
263.0550145 1.059963288
265.034279 1.122331912
267.0499291 3.571927663
275.0550145 1.069656913
277.034279 0.8717783899
279.0499291 3.128141929
281.0655792 2.688020679
291.0499291 1.418896053
293.0655792 2.515360359
303.0499291 3.004882286
307.0448437 0.7754903195
309.0604938 2.956329289
311.0761439 1.311384854
321.0604938 12.06658175
339.0710585 15.3302205

Name: +ve in-silico MS/MS by CFM-ID for MYXYKFBSNQXIEW-UHFFFAOYSA-N
ID: MYXYKFBSNQXIEW-UHFFFAOYSA-N
Comment: Energy1
Num peaks: 31
56.99710569 7.409965379
59.01275576 5.957170567
61.02840582 2.049957348
80.99710569 1.287747411
83.01275576 1.659238172
85.02840582 1.409324797
99.00767038 3.072477106
125.0233204 3.046965585
137.0233204 2.135143059
139.0389705 2.22451182
151.002585 1.335201518
153.0182351 1.726312328
155.0338851 1.826888948
169.0131497 1.282809762
171.0287997 2.361998374
221.0444498 2.049059803
249.0393644 2.442973975
261.0393644 1.269735791
263.0550145 1.061859709
267.0499291 3.086075961
275.0550145 1.916838777
277.0706646 1.149150629
279.0499291 1.789469797
291.0499291 1.367573461
293.0655792 2.326589748
295.0812292 1.149201392
303.0499291 4.147726112
309.0604938 1.588871956
311.0761439 1.269860958
321.0604938 5.562941772
339.0710585 2.445356543

Name: +ve in-silico MS/MS by CFM-ID for MYXYKFBSNQXIEW-UHFFFAOYSA-N
ID: MYXYKFBSNQXIEW-UHFFFAOYSA-N
Comment: Energy2
Num peaks: 31
41.00219107 2.330406639
53.00219107 1.116869479
56.99710569 1.273958337
59.01275576 2.691049911
80.99710569 1.163041642
83.01275576 6.191895282
85.02840582 2.254066954
95.01275576 4.471671974
97.02840582 3.461945115
107.0127558 2.08197132
109.0284058 2.176265369
113.0233204 1.108911404
125.0233204 4.434019021
137.0233204 2.774076948
139.0389705 2.407514714
151.002585 0.9719070907
153.0182351 1.30204489
155.0338851 0.9667484218
161.0808353 1.357903258
163.0389705 1.491042757
165.0182351 1.202618508
193.0131497 1.86960108
195.0287997 2.375612898
197.0444498 1.168802201
205.0131497 1.315760619
207.0287997 1.130042373
221.0444498 4.636619168
223.0600999 1.007860874
247.0237144 0.9765230534
249.0393644 2.308957787
321.0604938 1.021027446

Name: +ve in-silico MS/MS by CFM-ID for FWGWPNTYGKEIQJ-UHFFFAOYSA-N
ID: FWGWPNTYGKEIQJ-UHFFFAOYSA-N
Comment: Energy0
Num peaks: 16
59.01275576 1.041781753
87.00767038 1.223232308
111.0076704 1.553106705
113.0233204 1.684682525
125.0233204 1.755675766
153.0182351 1.01064107
171.0287997 1.626928346
221.0444498 1.122736455
251.0550145 1.878796858
261.0393644 5.071881792
277.034279 15.13555624
279.0499291 20.97942272
293.0655792 1.127031643
303.0499291 4.453649709
321.0604938 11.25982048
339.0710585 9.339939796

Name: +ve in-silico MS/MS by CFM-ID for FWGWPNTYGKEIQJ-UHFFFAOYSA-N
ID: FWGWPNTYGKEIQJ-UHFFFAOYSA-N
Comment: Energy1
Num peaks: 31
41.00219107 1.530658746
56.99710569 0.9453593379
68.99710569 2.017588789
87.00767038 4.24526136
111.0076704 2.661050788
113.0233204 2.389534928
125.0233204 3.155637257
127.0389705 1.41867069
137.0233204 2.629041376
139.0389705 2.972270252
153.0182351 1.55387557
155.0338851 1.698817273
169.0131497 1.064871911
171.0287997 2.415600488
199.0600999 1.321342927
251.0550145 0.9955528257
259.0237144 2.407957185
261.0393644 5.073432583
263.0550145 1.009238742
265.0706646 0.9716715925
275.0550145 2.644048518
277.034279 3.119291452
279.0499291 7.478079894
281.0655792 1.055749065
291.0499291 0.9124271905
293.0655792 3.301727444
303.0499291 4.4697427
309.0604938 1.567282348
311.0761439 1.177460587
321.0604938 5.888340404
339.0710585 2.47021516

Name: +ve in-silico MS/MS by CFM-ID for FWGWPNTYGKEIQJ-UHFFFAOYSA-N
ID: FWGWPNTYGKEIQJ-UHFFFAOYSA-N
Comment: Energy2
Num peaks: 31
41.00219107 3.448314298
43.01784114 1.938051604
56.99710569 1.127123359
59.01275576 1.983599447
67.01784114 1.848965948
68.99710569 1.405546013
87.00767038 1.025380689
95.01275576 2.162446614
97.02840582 1.575140455
111.0076704 1.988231886
113.0233204 2.209223317
125.0233204 6.459838274
127.0389705 1.878950192
137.0233204 3.016694753
139.0389705 3.397322621
151.002585 2.98273968
153.0182351 3.040080502
155.0338851 3.664873311
179.0338851 0.9539579561
209.0444498 1.650858159
219.0287997 1.396156641
221.0080643 1.146698462
221.0444498 1.025687662
223.0237144 1.224914837
231.0287997 1.097414872
251.0550145 1.555675042
259.0237144 2.302876025
261.0393644 1.812002638
277.034279 1.240460234
279.0499291 1.107559143
321.0604938 1.046476817

Name: +ve in-silico MS/MS by CFM-ID for VORJLNIAHGGDOZ-UHFFFAOYSA-N
ID: VORJLNIAHGGDOZ-UHFFFAOYSA-N
Comment: Energy0
Num peaks: 12
121.0284058 5.573883678
123.0440559 3.43229795
137.0233204 3.369812876
139.0389705 8.938989348
201.0546206 1.586732445
203.0702706 1.462618625
217.0495352 14.11147858
219.0651853 6.905308158
221.0808353 7.10043323
247.0600999 1.55001474
321.0604938 9.385447105
339.0710585 16.93886826

Name: +ve in-silico MS/MS by CFM-ID for VORJLNIAHGGDOZ-UHFFFAOYSA-N
ID: VORJLNIAHGGDOZ-UHFFFAOYSA-N
Comment: Energy1
Num peaks: 29
121.0284058 5.056024963
123.0440559 3.490450136
137.0233204 7.497457258
139.0389705 25.54104233
141.0182351 0.8529528524
153.0546206 0.6256747181
159.0287997 1.399368096
163.0389705 0.8854590289
169.0131497 0.6773431652
171.0287997 1.269120594
181.0495352 1.074541244
185.0080643 0.8657109472
185.0233204 0.6287638226
187.0237144 2.00300433
187.0389705 1.740073767
203.0338851 0.9185118953
205.0495352 1.855747078
217.0495352 4.406986689
221.0808353 0.7549816731
247.0600999 0.8809297657
275.0550145 0.7565192507
293.0655792 1.562176818
295.0812292 0.6864132799
303.0499291 2.870398821
309.0604938 0.6739209649
311.0761439 0.710427895
321.0604938 6.295753297
323.0397584 0.6614268143
339.0710585 3.699230349

Name: +ve in-silico MS/MS by CFM-ID for VORJLNIAHGGDOZ-UHFFFAOYSA-N
ID: VORJLNIAHGGDOZ-UHFFFAOYSA-N
Comment: Energy2
Num peaks: 31
39.02292652 1.513984258
44.99710569 1.059194294
53.00219107 2.089909645
55.01784114 1.117495045
67.01784114 1.173495467
69.0334912 3.010472349
93.0334912 1.468197227
95.01275576 1.108531912
95.04914126 2.120746111
105.0334912 1.982329815
107.0491413 1.871028554
109.0647913 0.964771165
111.0440559 0.8321813589
121.0284058 21.35681747
123.0440559 14.69538602
125.0597059 2.747215467
135.0440559 0.872917224
137.0233204 2.072074157
139.0389705 2.008187484
149.0233204 2.060923351
155.0338851 1.023078685
163.0389705 0.7549060211
187.0389705 0.901367834
195.0287997 0.8725556477
201.0546206 1.827458511
203.0702706 2.523333073
217.0495352 0.8859920592
219.0651853 1.623896794
221.0808353 1.165055358
247.0600999 0.9082163645
321.0604938 1.257274411

Name: +ve in-silico MS/MS by CFM-ID for MOFXSYDOGUFWFC-UHFFFAOYSA-N
ID: MOFXSYDOGUFWFC-UHFFFAOYSA-N
Comment: Energy0
Num peaks: 14
121.0284058 5.488084936
123.0440559 3.794118656
137.0233204 3.732481513
139.0389705 10.34805624
229.0495352 2.871415606
233.0444498 2.050082238
245.0444498 2.883344932
247.0600999 7.035769692
249.0757499 2.305223977
291.0499291 1.172272048
293.0655792 2.728309339
303.0499291 2.470179942
321.0604938 13.8719517
339.0710585 20.41371743

Name: +ve in-silico MS/MS by CFM-ID for MOFXSYDOGUFWFC-UHFFFAOYSA-N
ID: MOFXSYDOGUFWFC-UHFFFAOYSA-N
Comment: Energy1
Num peaks: 28
41.00219107 0.7139806298
43.01784114 0.737690247
53.00219107 1.006154633
121.0284058 4.673783063
123.0440559 3.458229825
137.0233204 7.108348295
139.0389705 25.55628573
141.0182351 0.875194265
169.0131497 0.682893389
171.0287997 0.648120227
187.0237144 1.357507748
205.0495352 0.9148205506
205.0859207 0.8413488299
215.0338851 1.422711292
217.0495352 1.461938084
219.0651853 1.605222742
221.0808353 1.023782363
223.0964854 1.16811773
229.0495352 0.6046415171
233.0444498 3.562704262
247.0600999 0.630130274
275.0550145 1.296447436
293.0655792 3.241386494
303.0499291 4.029098831
309.0604938 0.7809592537
311.0761439 0.8812660524
321.0604938 6.9475471
339.0710585 2.985844549

Name: +ve in-silico MS/MS by CFM-ID for MOFXSYDOGUFWFC-UHFFFAOYSA-N
ID: MOFXSYDOGUFWFC-UHFFFAOYSA-N
Comment: Energy2
Num peaks: 31
41.00219107 1.21043606
44.99710569 0.8727667866
53.00219107 1.354678485
53.03857658 0.9307700012
59.01275576 1.269056226
65.00219107 1.288951623
67.01784114 2.042181276
81.0334912 1.744859691
91.01784114 1.001913612
93.0334912 2.471472784
95.01275576 1.593974164
95.04914126 2.746030753
105.0182351 0.9841410281
105.0334912 3.336664369
107.0491413 3.049400334
109.0647913 1.289313991
111.0440559 0.96072819
121.0284058 14.60300784
123.0440559 9.594611189
125.0597059 2.414137997
127.075356 1.188419355
135.0440559 1.063444141
137.0233204 2.113129816
139.0389705 2.240564004
141.0182351 1.22698607
149.0233204 1.323807604
155.0338851 0.9433003574
195.0287997 0.9355218766
205.0495352 1.627753959
231.0651853 0.9185970148
247.0600999 1.361374134

Name: +ve in-silico MS/MS by CFM-ID for WASFULIKSSNLGV-UHFFFAOYSA-N
ID: WASFULIKSSNLGV-UHFFFAOYSA-N
Comment: Energy0
Num peaks: 20
72.99202031 2.269986184
121.0284058 4.73451042
123.0440559 3.308566848
125.0597059 0.8555059139
137.0233204 3.11599042
139.0389705 9.114420729
181.0495352 0.9128174148
187.0237144 0.8527530156
233.0444498 0.9720363292
235.0600999 5.690153302
237.0757499 1.687909317
239.0914 0.9565991614
247.0600999 0.944068365
265.0706646 2.946890454
275.0550145 1.369834961
293.0655792 3.148145018
303.0499291 4.841989766
307.0448437 0.8575645144
321.0604938 16.63044016
339.0710585 14.85795243

Name: +ve in-silico MS/MS by CFM-ID for WASFULIKSSNLGV-UHFFFAOYSA-N
ID: WASFULIKSSNLGV-UHFFFAOYSA-N
Comment: Energy1
Num peaks: 31
41.00219107 2.095657426
43.01784114 0.8399435732
55.01784114 0.6961530419
56.99710569 0.7004569082
83.01275576 2.118170708
85.02840582 0.816779848
99.00767038 0.9263298528
100.9869349 1.186968646
115.002585 3.895033312
117.0182351 0.9977625239
121.0284058 3.181632579
123.0440559 2.685844021
137.0233204 5.10103412
139.002585 0.9689207631
139.0389705 18.53255677
181.0495352 0.796875702
205.0495352 0.9455529065
215.0338851 1.656453852
217.0495352 1.646999043
233.0444498 2.111290001
235.0600999 3.136672498
237.0757499 2.102516368
247.0600999 1.58884968
265.0706646 2.224867483
275.0550145 1.235758041
293.0655792 1.28356014
295.0812292 0.8850291134
303.0499291 3.078251271
309.0604938 0.6928166481
321.0604938 4.095993068
339.0710585 1.272726039

Name: +ve in-silico MS/MS by CFM-ID for WASFULIKSSNLGV-UHFFFAOYSA-N
ID: WASFULIKSSNLGV-UHFFFAOYSA-N
Comment: Energy2
Num peaks: 31
56.99710569 0.8994702931
67.01784114 0.8783674211
69.0334912 2.110975796
72.99202031 4.400769905
83.01275576 4.233789423
85.02840582 1.424821599
93.0334912 1.551415815
95.01275576 1.023475135
95.04914126 2.09618183
97.02840582 1.339003761
105.0334912 1.95936879
107.0491413 1.849356714
109.0647913 0.953596367
111.0440559 1.584083535
111.0804414 0.993807345
121.0284058 13.20694166
123.0440559 11.3095212
125.0597059 3.124707216
127.075356 1.058887543
129.0910061 0.8333794615
135.0440559 0.8734446727
137.0233204 1.522390554
139.002585 0.9816251502
139.0389705 1.913004455
149.0233204 1.461306494
151.0389705 1.089577203
205.0495352 1.250109543
219.0651853 1.344380705
235.0600999 1.202166008
247.0600999 0.9470531742
321.0604938 2.306474426

Name: +ve in-silico MS/MS by CFM-ID for BDXLMGBDSWSPLM-UHFFFAOYSA-N
ID: BDXLMGBDSWSPLM-UHFFFAOYSA-N
Comment: Energy0
Num peaks: 17
87.00767038 1.324793048
121.0284058 3.388045615
123.0440559 2.373569691
137.0233204 2.142424219
139.002585 1.377862878
139.0389705 6.136615237
247.0600999 5.054705839
249.0757499 1.25130531
265.0706646 3.257069836
273.0393644 2.625825575
275.0550145 4.570439619
277.0706646 1.647114357
291.0499291 5.695016954
293.0655792 4.186580857
303.0499291 10.35958556
321.0604938 18.33502832
339.0710585 6.37879199

Name: +ve in-silico MS/MS by CFM-ID for BDXLMGBDSWSPLM-UHFFFAOYSA-N
ID: BDXLMGBDSWSPLM-UHFFFAOYSA-N
Comment: Energy1
Num peaks: 28
41.00219107 1.370591373
59.01275576 1.685423916
71.01275576 0.8796355267
83.01275576 0.9324390149
87.00767038 2.147916726
89.02332044 0.8025738762
111.0076704 0.9992530947
121.0284058 2.98248473
123.0440559 2.470613733
137.0233204 4.352154681
139.002585 0.8229008059
139.0389705 16.52227964
203.0338851 1.096459383
205.0495352 1.823217034
219.0651853 2.596907223
231.0287997 0.8449100679
233.0444498 1.567193632
247.0600999 4.564854186
261.0393644 1.065704204
265.0706646 1.505412393
273.0393644 3.938561166
275.0550145 4.730163565
277.0706646 2.284619411
291.0499291 3.20744639
293.0655792 2.939700851
303.0499291 5.867503148
321.0604938 5.211592428
339.0710585 1.165174578

Name: +ve in-silico MS/MS by CFM-ID for BDXLMGBDSWSPLM-UHFFFAOYSA-N
ID: BDXLMGBDSWSPLM-UHFFFAOYSA-N
Comment: Energy2
Num peaks: 31
41.00219107 1.279799837
43.01784114 1.161686248
59.01275576 1.853847449
67.01784114 0.8506592026
72.99202031 1.484289901
83.01275576 5.914167082
85.02840582 2.806960504
93.0334912 1.502476194
95.04914126 2.036631832
99.04405588 1.748685805
105.0334912 1.92165501
107.0491413 1.779428625
109.0647913 0.9175388712
111.0076704 1.89764384
113.0233204 2.519220125
121.0284058 11.43193732
123.0440559 8.457762329
125.0597059 2.174253345
127.075356 0.9293580905
137.0233204 1.283987719
139.0389705 1.161288685
149.0233204 1.630726508
205.0495352 1.873660751
217.0495352 1.38103638
219.0651853 5.977642124
245.0444498 1.186780249
247.0600999 4.755782013
249.0757499 1.599827075
273.0393644 1.010614761
275.0550145 1.071500101
277.0706646 1.054308319

Name: +ve in-silico MS/MS by CFM-ID for JFFGYKQNRXNODQ-UHFFFAOYSA-N
ID: JFFGYKQNRXNODQ-UHFFFAOYSA-N
Comment: Energy0
Num peaks: 26
67.01784114 0.7614976568
95.01275576 1.274624404
113.0233204 1.250030708
118.0166513 1.055502165
123.0076704 2.01783818
141.0182351 6.330936241
146.0115659 1.220252117
146.9955815 1.086756256
162.0064805 0.8627516546
164.0221306 4.805042943
167.008733 2.764793782
169.0243831 1.656405107
183.0400331 2.421124643
210.0064805 0.8185584533
212.0221306 1.457337299
228.0170452 2.855174322
230.0326952 0.9787604637
240.0170452 3.997662351
241.0010608 2.007878881
242.0326952 1.371165528
258.0276099 9.171777562
268.0119598 3.712452258
268.9959754 1.632337829
286.0225245 10.82979074
287.0065401 2.642895198
304.0330892 11.6841228

Name: +ve in-silico MS/MS by CFM-ID for JFFGYKQNRXNODQ-UHFFFAOYSA-N
ID: JFFGYKQNRXNODQ-UHFFFAOYSA-N
Comment: Energy1
Num peaks: 31
39.02292652 0.8322644609
53.00219107 0.6831681026
67.01784114 6.327297735
95.01275576 3.272285802
97.02840582 0.8630316808
99.00767038 1.244204128
113.0233204 1.213542515
118.0166513 0.6877104407
123.0076704 3.620967642
125.0233204 1.356299173
134.0003325 6.003325739
141.0182351 5.623994797
146.9955815 2.766009512
162.0064805 0.8359134765
164.0221306 5.820801501
184.0272159 1.70824189
210.0064805 2.277749346
212.0221306 2.686733639
214.0377806 0.9851759556
216.0170452 0.9156985328
228.0170452 5.526300626
230.0326952 2.875631032
240.0170452 2.607328621
241.0010608 1.297468682
242.0326952 1.316149785
258.0276099 4.763418053
260.0432599 0.9917593547
268.0119598 1.700103951
286.0225245 3.806424346
287.0065401 0.6532333849
304.0330892 2.149205213

Name: +ve in-silico MS/MS by CFM-ID for JFFGYKQNRXNODQ-UHFFFAOYSA-N
ID: JFFGYKQNRXNODQ-UHFFFAOYSA-N
Comment: Energy2
Num peaks: 31
39.02292652 3.78957956
41.00219107 0.8292000911
41.03857658 1.10884364
43.02907452 4.825070758
53.00219107 1.243603157
55.01784114 1.460706294
65.00219107 1.024276853
67.01784114 6.825442332
69.0334912 1.266025973
95.01275576 2.875446387
95.02398914 3.5635267
96.99202031 1.531460288
97.0396392 1.114018567
99.00767038 0.837944525
109.0396392 1.635156076
113.0233204 6.340430755
116.9737834 3.492785316
118.0166513 3.634658382
134.0003325 2.328507807
137.0345538 0.8535830567
141.0182351 3.31363566
144.9799314 0.9821806003
146.9955815 2.22851177
167.008733 1.279264269
170.0115659 1.755064951
183.0400331 1.035408082
184.0272159 1.66330255
212.0221306 2.47310315
240.0170452 1.266791429
241.0010608 3.302549047
242.0326952 0.9641699334

Name: +ve in-silico MS/MS by CFM-ID for DSOFVXADEAUFDR-UHFFFAOYSA-N
ID: DSOFVXADEAUFDR-UHFFFAOYSA-N
Comment: Energy0
Num peaks: 20
95.01275576 1.216978868
103.9897678 1.135970579
123.0076704 2.364609209
127.0502039 1.369516674
131.9846824 4.791854308
141.0182351 7.656489995
146.9955815 1.216754812
155.0451185 1.459930361
164.0221306 8.130377351
173.0556832 4.853110693
228.0170452 4.634551785
230.0326952 1.386350369
241.0010608 1.097209699
256.0119598 1.103395233
258.0276099 7.478451154
268.9959754 1.130047391
274.0225245 1.066094413
286.0225245 10.90716418
287.0065401 2.086825255
304.0330892 15.83765356

Name: +ve in-silico MS/MS by CFM-ID for DSOFVXADEAUFDR-UHFFFAOYSA-N
ID: DSOFVXADEAUFDR-UHFFFAOYSA-N
Comment: Energy1
Num peaks: 23
67.01784114 1.189012973
83.02398914 1.227177468
85.0396392 1.403152195
97.0396392 4.016904098
99.00767038 1.12354419
99.05528926 7.085436245
107.0006668 1.2734155
113.0233204 1.172578416
123.0076704 1.177062006
125.0345538 6.176513468
127.0502039 3.852459329
128.0454529 1.392237636
129.0658539 1.126129666
131.9846824 1.941768118
141.0182351 6.406330446
146.0115659 2.716792775
146.9955815 2.318307643
155.0451185 8.69216405
156.0291341 1.466885603
157.0607686 1.784604113
164.0221306 10.68832525
173.0556832 10.95553273
228.0170452 1.254088138

Name: +ve in-silico MS/MS by CFM-ID for DSOFVXADEAUFDR-UHFFFAOYSA-N
ID: DSOFVXADEAUFDR-UHFFFAOYSA-N
Comment: Energy2
Num peaks: 31
29.00219107 1.742111322
39.02292652 1.714059547
41.00219107 1.193912427
53.00219107 1.887627056
55.01784114 1.465836178
65.00219107 1.394222864
67.01784114 7.042047252
69.0334912 1.597611293
73.97920313 3.201093483
75.9948532 3.263071841
85.0396392 1.701247221
86.96321872 2.842146574
95.01275576 4.189259451
96.99202031 1.292047324
97.02840582 0.843202628
99.00767038 1.514533666
99.05528926 1.06623966
101.9741178 3.125934175
103.9897678 10.56822021
113.0233204 3.097596858
114.9581333 2.83147149
123.0076704 1.746968916
125.0345538 0.8223946985
127.0502039 1.711034757
131.9846824 5.690870427
134.0115659 1.315619384
141.0182351 3.095892074
146.9955815 2.664067237
155.0451185 1.012634083
156.0291341 0.9542926291
164.0221306 1.556597361

Name: +ve in-silico MS/MS by CFM-ID for HAIZJUAXQLEDNQ-UHFFFAOYSA-N
ID: HAIZJUAXQLEDNQ-UHFFFAOYSA-N
Comment: Energy0
Num peaks: 22
75.00767038 2.17430198
113.0233204 0.8048960677
128.9850168 2.094053246
141.0182351 1.974223917
146.0115659 11.30133152
159.0287997 4.886652295
210.9904961 0.7804134893
228.0170452 3.35341664
240.0170452 1.36230575
241.0010608 1.059299483
256.0119598 0.7567070255
258.0276099 3.760676806
268.0119598 3.568394953
268.9959754 2.52085797
272.99089 0.7880073052
274.0225245 0.8957869567
275.0065401 1.498580972
276.0381746 1.20862232
277.0221901 0.9769696173
286.0225245 13.96295263
287.0065401 4.775690858
304.0330892 15.97401481

Name: +ve in-silico MS/MS by CFM-ID for HAIZJUAXQLEDNQ-UHFFFAOYSA-N
ID: HAIZJUAXQLEDNQ-UHFFFAOYSA-N
Comment: Energy1
Num peaks: 27
53.00219107 0.9103497786
55.01784114 0.766607328
73.97920313 1.441171206
75.9948532 6.721302336
78.01050326 1.346707127
83.01275576 1.189310097
99.00767038 0.7815342962
113.0233204 1.171668288
115.9897678 0.8708188868
117.0182351 0.8893229472
141.0182351 1.496540273
146.0115659 32.29826677
159.0287997 1.502218021
186.0064805 2.158654075
195.9908304 1.063196105
198.0064805 3.047877507
200.0221306 1.100686576
210.0064805 1.135657003
210.9904961 1.12832022
228.0170452 4.444824467
240.0170452 1.811650997
258.0276099 2.24450586
268.0119598 2.617311869
268.9959754 0.847038819
286.0225245 4.336915353
287.0065401 0.8210192906
304.0330892 2.353920066

Name: +ve in-silico MS/MS by CFM-ID for HAIZJUAXQLEDNQ-UHFFFAOYSA-N
ID: HAIZJUAXQLEDNQ-UHFFFAOYSA-N
Comment: Energy2
Num peaks: 31
29.00219107 0.9075836253
41.00219107 1.195242726
53.00219107 2.787927971
55.01784114 4.111358682
56.99710569 1.343302529
57.0334912 1.640908472
58.9683041 3.499290509
59.01275576 1.323810506
60.98395416 0.7320916578
62.99960423 1.714997008
70.03997355 0.9584813243
73.97920313 11.02200936
75.00767038 5.679628762
75.9948532 5.957684086
77.02332044 1.139749638
78.01050326 1.373791012
80.02615332 1.285841429
80.99710569 1.307293376
83.01275576 3.095026691
85.02840582 1.951226049
98.02365479 0.8742048757
113.0233204 2.460766034
115.0389705 0.7945378409
128.9850168 1.256414426
131.0338851 3.416376541
141.0182351 2.863288478
146.0115659 5.615316049
159.0287997 1.198249719
180.9799314 0.9678467779
210.9904961 1.393567408
268.9959754 0.9461096804

Name: +ve in-silico MS/MS by CFM-ID for BHKGAVBFFLSIJF-UHFFFAOYSA-N
ID: BHKGAVBFFLSIJF-UHFFFAOYSA-N
Comment: Energy0
Num peaks: 8
109.0284058 3.282648241
167.0338851 1.747873654
171.0287997 4.420501151
197.0444498 1.5755499
291.0499291 1.464241838
293.0655792 3.156729427
303.0499291 9.336739322
321.0604938 55.40008853

Name: +ve in-silico MS/MS by CFM-ID for BHKGAVBFFLSIJF-UHFFFAOYSA-N
ID: BHKGAVBFFLSIJF-UHFFFAOYSA-N
Comment: Energy1
Num peaks: 30
59.01275576 0.9261014307
93.0334912 1.474046005
95.04914126 1.069585664
97.02840582 0.8578098737
109.0284058 3.721620761
111.0440559 1.488979716
121.0284058 3.255961233
123.0440559 4.530000411
125.0233204 8.402670399
127.0389705 1.227600119
135.0076704 1.289243887
137.0233204 0.9577286533
151.002585 1.902352635
151.0389705 1.404923787
153.0182351 3.478673378
155.0338851 2.533151012
169.0131497 2.014936735
171.0287997 5.965382966
178.9974996 2.278284857
179.0338851 1.28917345
181.0131497 1.096503739
181.0495352 1.228454043
183.0287997 1.226000732
185.0444498 1.07123612
211.0237144 1.257259181
289.034279 1.323271532
291.0499291 6.447736438
293.0655792 5.038042704
303.0499291 3.769507029
321.0604938 7.991152741

Name: +ve in-silico MS/MS by CFM-ID for BHKGAVBFFLSIJF-UHFFFAOYSA-N
ID: BHKGAVBFFLSIJF-UHFFFAOYSA-N
Comment: Energy2
Num peaks: 31
56.99710569 0.9091456042
59.01275576 2.40507728
65.00219107 0.911220542
65.03857658 2.456779088
67.01784114 1.634818717
79.01784114 3.424913181
81.0334912 1.788127796
83.01275576 0.8224399396
91.01784114 1.188558526
93.0334912 2.752348484
95.01275576 0.9611129092
97.02840582 1.338249726
105.0334912 1.178615359
107.0127558 3.460291182
109.0284058 11.49334278
111.0076704 2.109077567
111.0440559 1.955391039
121.0284058 5.043226636
123.0440559 2.764056953
125.0233204 1.638099624
125.0597059 0.9903599337
135.0076704 4.430915455
137.0233204 4.673846146
139.0389705 1.57076314
151.002585 2.100545226
153.0182351 2.51726169
155.0338851 0.9836260574
166.9974996 0.8434482193
261.0393644 1.162213253
263.0550145 1.707460268
303.0499291 1.992938943

Name: +ve in-silico MS/MS by CFM-ID for FWKJWIUXHYDRBW-UHFFFAOYSA-N
ID: FWKJWIUXHYDRBW-UHFFFAOYSA-N
Comment: Energy0
Num peaks: 6
227.018629 0.9468405307
285.0393644 2.003859447
291.0499291 0.6711369371
293.0655792 1.019301689
303.0499291 28.10440099
321.0604938 57.93000335

Name: +ve in-silico MS/MS by CFM-ID for FWKJWIUXHYDRBW-UHFFFAOYSA-N
ID: FWKJWIUXHYDRBW-UHFFFAOYSA-N
Comment: Energy1
Num peaks: 20
56.99710569 1.041306366
59.01275576 0.9822451105
75.00767038 1.106136653
95.04914126 1.634773615
105.0182351 1.234085387
215.0338851 1.597408739
217.0495352 1.287735134
227.018629 2.834929077
243.0287997 1.759097416
245.0444498 1.701275124
275.018629 0.9855399742
275.0550145 2.239938131
277.034279 1.221544659
279.0499291 1.58060325
285.0393644 4.809021303
289.034279 1.183244058
291.0499291 3.233855211
293.0655792 4.992401788
303.0499291 21.78316699
321.0604938 23.21430207

Name: +ve in-silico MS/MS by CFM-ID for FWKJWIUXHYDRBW-UHFFFAOYSA-N
ID: FWKJWIUXHYDRBW-UHFFFAOYSA-N
Comment: Energy2
Num peaks: 31
41.00219107 2.023414234
53.00219107 1.136743677
63.02292652 2.505098247
65.03857658 1.005668429
77.00219107 4.258907993
77.03857658 1.778306779
79.01784114 1.173919869
93.0334912 1.756859488
105.0334912 4.584160929
107.0491413 1.412506791
117.0334912 1.593841622
121.0284058 3.490462883
135.0440559 1.320686055
145.0284058 2.443027357
147.0440559 2.047139203
151.002585 1.302416412
157.0131497 2.007012408
161.0233204 2.239243272
163.0389705 1.435972561
185.0080643 1.908755496
199.0389705 1.01144496
201.0546206 1.121717366
209.0080643 0.9858134938
215.0338851 3.122963819
217.0495352 0.8736544871
227.0338851 2.036577887
243.0287997 2.182598216
247.0600999 0.8498640316
275.0550145 2.835553704
285.0393644 3.184226222
303.0499291 3.867209822

Name: +ve in-silico MS/MS by CFM-ID for QKJFDWMBYDHVHH-UHFFFAOYSA-N
ID: QKJFDWMBYDHVHH-UHFFFAOYSA-N
Comment: Energy0
Num peaks: 6
275.0550145 0.8120551414
279.0499291 0.8420870699
285.0393644 1.941544694
293.0655792 0.7955388119
303.0499291 28.96635904
321.0604938 60.45916667

Name: +ve in-silico MS/MS by CFM-ID for QKJFDWMBYDHVHH-UHFFFAOYSA-N
ID: QKJFDWMBYDHVHH-UHFFFAOYSA-N
Comment: Energy1
Num peaks: 14
227.0338851 1.559044117
229.0495352 1.107635565
245.0444498 1.614380072
257.0444498 1.171881374
273.0393644 1.830953377
275.0550145 6.399028664
277.034279 1.178455001
277.0706646 1.805656342
279.0499291 2.081848097
285.0393644 3.585820163
291.0499291 1.621367424
293.0655792 4.11784909
303.0499291 23.27345825
321.0604938 29.45862914

Name: +ve in-silico MS/MS by CFM-ID for QKJFDWMBYDHVHH-UHFFFAOYSA-N
ID: QKJFDWMBYDHVHH-UHFFFAOYSA-N
Comment: Energy2
Num peaks: 31
41.00219107 3.81993242
63.02292652 2.516629015
77.00219107 6.235256585
79.01784114 0.9799341489
117.0334912 2.696404254
119.0491413 1.27840898
133.0284058 0.9560457121
135.0440559 0.9981065654
145.0284058 1.581207358
159.0440559 1.137544791
161.0233204 8.567166348
163.0389705 2.111641481
171.0440559 1.243183392
185.0080643 2.948861851
189.0546206 1.720495961
201.0182351 1.10171699
201.0546206 3.46462317
215.0338851 1.658069761
217.0495352 0.9985829355
227.0338851 2.655739215
229.0495352 3.290555275
233.0444498 2.507321204
247.0600999 1.168054687
261.0393644 2.727925697
271.0237144 1.468376705
273.0393644 2.586297768
275.0550145 5.10726012
279.0499291 1.712676842
285.0393644 2.978153642
303.0499291 3.073294883
305.0291937 0.9811225853

Name: +ve in-silico MS/MS by CFM-ID for OHLHGVGNEFIYBV-UHFFFAOYSA-N
ID: OHLHGVGNEFIYBV-UHFFFAOYSA-N
Comment: Energy0
Num peaks: 6
105.0334912 3.55792942
117.0334912 7.321997746
119.0491413 4.967871233
145.0284058 4.468703479
303.0499291 12.26348963
321.0604938 47.59468564

Name: +ve in-silico MS/MS by CFM-ID for OHLHGVGNEFIYBV-UHFFFAOYSA-N
ID: OHLHGVGNEFIYBV-UHFFFAOYSA-N
Comment: Energy1
Num peaks: 21
75.02292652 0.8857737182
77.03857658 0.7701439994
95.04914126 1.046375092
99.00767038 0.9086384417
105.0334912 16.23950868
117.0334912 10.12429596
119.0491413 7.492656078
121.0647913 1.771538345
145.0284058 5.509807666
147.0440559 1.228181588
185.0080643 0.9992938026
197.0080643 2.66518568
199.0237144 2.8978072
201.0393644 1.912954177
227.018629 1.751323001
277.034279 0.9666981722
279.0499291 1.025643214
291.0499291 1.150486049
293.0655792 1.732407327
303.0499291 8.55623976
321.0604938 10.80313131

Name: +ve in-silico MS/MS by CFM-ID for OHLHGVGNEFIYBV-UHFFFAOYSA-N
ID: OHLHGVGNEFIYBV-UHFFFAOYSA-N
Comment: Energy2
Num peaks: 31
41.00219107 4.650449685
53.00219107 1.031386755
55.01784114 1.487442449
56.99710569 0.8639016531
68.99710569 1.117995339
75.02292652 2.583072071
77.00219107 4.762826589
77.03857658 2.784196243
79.01784114 1.591734631
87.02292652 1.032041624
89.03857658 1.575321564
91.01784114 2.010577821
91.05422664 1.237007248
93.0334912 2.478742427
95.04914126 0.9502176487
101.0385766 1.136548784
105.0334912 7.824550429
117.0334912 7.691208038
119.0491413 4.04669207
121.0284058 6.043881199
129.0334912 1.256813803
131.0491413 1.207153286
133.0284058 1.067678627
135.0440559 1.095689077
145.0284058 3.904317316
147.0440559 2.374210033
157.0131497 0.865138198
161.0233204 3.007375892
163.0389705 1.002930491
219.0287997 1.432448895
303.0499291 1.526462357

Name: +ve in-silico MS/MS by CFM-ID for ZZOBLDXPCRXDBN-UHFFFAOYSA-N
ID: ZZOBLDXPCRXDBN-UHFFFAOYSA-N
Comment: Energy0
Num peaks: 6
127.0389705 1.65063102
193.0131497 3.631580898
291.0499291 2.341831697
293.0655792 1.023376488
303.0499291 18.71280779
321.0604938 55.05130158

Name: +ve in-silico MS/MS by CFM-ID for ZZOBLDXPCRXDBN-UHFFFAOYSA-N
ID: ZZOBLDXPCRXDBN-UHFFFAOYSA-N
Comment: Energy1
Num peaks: 31
53.00219107 0.7267076598
55.01784114 0.7758580394
56.99710569 1.467522142
59.01275576 2.03373978
83.01275576 1.825388027
85.02840582 0.8403850903
101.0233204 0.690362414
103.0389705 1.022118871
127.0389705 0.8437280914
129.0546206 0.9221084927
151.002585 0.6345984227
165.0182351 0.8549045941
193.0131497 5.476722291
205.0131497 1.573359117
207.0287997 1.317109295
209.0444498 0.6287081973
214.9974996 0.7826651236
217.0131497 1.170683371
219.0287997 2.440364984
230.9924142 1.149860603
233.0080643 0.7066585267
235.0600999 0.6705593933
249.0393644 1.010915434
261.0029789 1.109392143
261.0393644 1.113973085
285.0393644 2.46516297
289.034279 1.086384636
291.0499291 4.998623121
293.0655792 5.887088993
303.0499291 13.58909038
321.0604938 17.02269302

Name: +ve in-silico MS/MS by CFM-ID for ZZOBLDXPCRXDBN-UHFFFAOYSA-N
ID: ZZOBLDXPCRXDBN-UHFFFAOYSA-N
Comment: Energy2
Num peaks: 31
39.02292652 2.986162557
49.00727645 1.521037106
55.01784114 2.874098237
77.00219107 1.268610162
123.0076704 1.091896258
135.0076704 2.876719421
137.0233204 1.576188271
139.0389705 1.501248884
141.0182351 1.669959569
149.0233204 1.610953037
151.002585 3.204438158
159.0076704 1.219601591
165.0182351 2.00502244
169.0131497 1.055820748
177.0182351 2.8524112
179.0338851 2.158066191
189.0182351 2.413073275
193.0131497 4.071968029
199.002585 1.299759236
214.9974996 1.656242781
217.0131497 1.392501434
219.0287997 2.914013359
229.0131497 1.350282047
235.0600999 1.197430316
243.0287997 1.215339543
245.0080643 1.08939718
249.0393644 1.443974831
261.0393644 1.531628459
263.0550145 1.926080053
293.0655792 1.112842255
303.0499291 3.936906248

Name: +ve in-silico MS/MS by CFM-ID for UUDWWHMRRNZTCI-UHFFFAOYSA-N
ID: UUDWWHMRRNZTCI-UHFFFAOYSA-N
Comment: Energy0
Num peaks: 6
127.0389705 1.336652131
207.0287997 1.164928811
249.0393644 1.368426324
285.0393644 3.920503173
303.0499291 30.71605696
321.0604938 44.16568493

Name: +ve in-silico MS/MS by CFM-ID for UUDWWHMRRNZTCI-UHFFFAOYSA-N
ID: UUDWWHMRRNZTCI-UHFFFAOYSA-N
Comment: Energy1
Num peaks: 27
43.01784114 1.096715749
103.0389705 0.9956301187
109.0284058 1.018303048
111.0440559 0.8334987406
113.0233204 0.8969924027
127.0389705 1.906656942
129.0546206 0.8494215712
193.0131497 2.793658586
205.0131497 1.045473692
207.0287997 1.019972274
214.9974996 0.9733686468
217.0131497 1.047469238
219.0287997 2.088428083
231.0287997 1.753949926
233.0444498 1.181087791
243.0287997 1.214605671
245.0444498 1.109520448
249.0393644 0.7472248754
257.0444498 0.8248173953
273.0393644 1.338000918
275.0550145 5.435661562
277.0706646 0.9277710487
285.0393644 5.932500769
291.0499291 3.317472187
293.0655792 3.815852217
303.0499291 20.29925415
321.0604938 15.81601835

Name: +ve in-silico MS/MS by CFM-ID for UUDWWHMRRNZTCI-UHFFFAOYSA-N
ID: UUDWWHMRRNZTCI-UHFFFAOYSA-N
Comment: Energy2
Num peaks: 31
43.01784114 1.319293435
55.01784114 1.02570433
57.0334912 1.085831107
65.00219107 1.199318871
67.01784114 1.353619774
77.00219107 2.279927277
79.01784114 1.708385526
109.0284058 1.112304208
141.0182351 1.423626602
149.0233204 1.566585045
151.002585 1.803866233
153.0182351 1.022770201
187.002585 1.060215908
189.0182351 3.608267196
191.0338851 1.10857018
193.0131497 4.545805323
205.0131497 1.653901522
207.0287997 1.207131101
215.0338851 1.579445869
217.0131497 3.39262028
221.0444498 1.440998105
229.0131497 2.851191549
231.0287997 3.71731654
233.0444498 3.902418391
243.0287997 2.335204711
245.0444498 1.427388532
259.0237144 1.346527807
261.0393644 1.358641447
275.0550145 1.100763337
285.0393644 2.24478713
303.0499291 2.435606466

Name: +ve in-silico MS/MS by CFM-ID for WPOQLBRRZSNDDB-UHFFFAOYSA-N
ID: WPOQLBRRZSNDDB-UHFFFAOYSA-N
Comment: Energy0
Num peaks: 7
73.02840582 2.186423851
127.0389705 4.936596787
129.0546206 1.928649058
193.0131497 1.679978011
279.0499291 1.63289082
303.0499291 17.803981
321.0604938 51.25698846

Name: +ve in-silico MS/MS by CFM-ID for WPOQLBRRZSNDDB-UHFFFAOYSA-N
ID: WPOQLBRRZSNDDB-UHFFFAOYSA-N
Comment: Energy1
Num peaks: 27
53.00219107 1.434297265
55.01784114 1.253638273
68.99710569 1.345007757
69.0334912 1.025227601
71.01275576 3.431000245
73.02840582 2.485901649
75.04405588 1.014461374
95.01275576 0.6447051412
97.02840582 1.501278748
99.04405588 2.301937514
127.0389705 0.9888467405
129.0546206 0.9893355861
151.002585 0.7393683285
165.0182351 2.127984451
167.0338851 0.880297855
177.0182351 0.7926729768
193.0131497 13.36496848
195.0287997 0.87190603
263.018629 0.8512988604
275.018629 1.255663449
277.034279 1.881916628
279.0499291 1.174460826
285.0393644 2.528054123
291.0499291 2.883778685
293.0655792 4.186108618
303.0499291 12.39674703
321.0604938 16.05795312

Name: +ve in-silico MS/MS by CFM-ID for WPOQLBRRZSNDDB-UHFFFAOYSA-N
ID: WPOQLBRRZSNDDB-UHFFFAOYSA-N
Comment: Energy2
Num peaks: 31
39.02292652 1.386219788
41.00219107 1.819046597
43.01784114 1.956121162
49.00727645 1.968812327
51.02292652 1.198099744
53.00219107 2.499994643
53.03857658 1.224681198
55.01784114 3.138760692
55.05422664 1.665774092
57.0334912 1.601457942
57.06987671 1.347960815
67.01784114 5.098729741
69.0334912 1.316020647
71.01275576 2.760437288
73.02840582 2.319089809
109.0284058 2.181741465
111.0440559 1.739529864
125.0233204 1.375612283
127.0389705 1.373047713
135.0076704 2.873841709
137.0233204 1.303088023
141.0182351 1.899541082
151.002585 4.390839053
153.0182351 1.934464919
165.0182351 1.470909386
177.0182351 2.019262883
179.0338851 1.208918337
193.0131497 4.44118532
277.034279 1.722587318
293.0655792 1.465976232
303.0499291 3.058250135

Name: +ve in-silico MS/MS by CFM-ID for XLXUYLGUWJGBPY-UHFFFAOYSA-N
ID: XLXUYLGUWJGBPY-UHFFFAOYSA-N
Comment: Energy0
Num peaks: 10
109.0284058 2.466609342
125.0233204 1.130696173
143.0338851 0.9782377743
171.0287997 1.861419158
275.0550145 1.807902152
285.0393644 3.289178216
291.0499291 1.104937316
293.0655792 3.164826945
303.0499291 36.17858849
321.0604938 28.5635986

Name: +ve in-silico MS/MS by CFM-ID for XLXUYLGUWJGBPY-UHFFFAOYSA-N
ID: XLXUYLGUWJGBPY-UHFFFAOYSA-N
Comment: Energy1
Num peaks: 31
93.0334912 0.8277195693
109.0284058 3.982767385
111.0440559 1.695662291
121.0284058 1.944493029
123.0440559 2.776326771
125.0233204 1.731665788
135.0076704 1.747711113
137.0233204 0.754670258
151.002585 1.749212772
151.0389705 0.8749209044
153.0182351 1.699720364
155.0338851 1.071475591
169.0131497 0.8192837288
171.0287997 1.753505833
178.9974996 1.942286002
181.0131497 0.9131380252
183.0287997 0.7826077042
193.0131497 0.856245121
211.0237144 0.7621845749
219.0287997 0.851056276
223.0600999 0.9322948443
247.0237144 1.164090386
249.0393644 1.086817572
273.0393644 2.251635885
275.0550145 4.890332678
285.0393644 4.460803336
289.034279 1.073022573
291.0499291 2.308155656
293.0655792 2.264405027
303.0499291 15.64881757
321.0604938 9.10718448

Name: +ve in-silico MS/MS by CFM-ID for XLXUYLGUWJGBPY-UHFFFAOYSA-N
ID: XLXUYLGUWJGBPY-UHFFFAOYSA-N
Comment: Energy2
Num peaks: 31
41.00219107 2.330423264
43.01784114 1.578708353
53.00219107 2.05577773
55.01784114 3.140288945
56.99710569 1.562475301
71.01275576 1.874410668
79.01784114 2.590736979
80.99710569 0.975785826
81.0334912 1.918146348
83.01275576 2.76119067
93.0334912 1.259984014
99.00767038 1.678180582
107.0127558 2.406717508
109.0284058 7.707144305
111.0440559 1.27975571
121.0284058 5.053884208
123.0440559 2.105434455
125.0233204 4.345797032
125.0597059 1.023824361
135.0076704 2.367054453
137.0233204 2.158981925
151.002585 1.799389936
153.0182351 2.679535548
155.0338851 1.131611087
219.0287997 1.069332786
221.0444498 1.332426361
243.0287997 1.903726868
245.0444498 1.844835774
275.0550145 1.086118944
285.0393644 2.030006129
303.0499291 0.9359269887

Name: +ve in-silico MS/MS by CFM-ID for HXUBPHSXYMEKHK-UHFFFAOYSA-N
ID: HXUBPHSXYMEKHK-UHFFFAOYSA-N
Comment: Energy0
Num peaks: 12
109.0284058 2.884418255
125.0233204 1.480205772
169.0131497 1.192155982
171.0287997 3.196877547
259.0237144 1.677284429
261.0393644 1.330150481
263.0550145 1.385299763
289.034279 1.305952216
291.0499291 2.812941141
293.0655792 4.089775776
303.0499291 11.33312052
321.0604938 47.53322349

Name: +ve in-silico MS/MS by CFM-ID for HXUBPHSXYMEKHK-UHFFFAOYSA-N
ID: HXUBPHSXYMEKHK-UHFFFAOYSA-N
Comment: Energy1
Num peaks: 31
41.00219107 0.9110674365
56.99710569 0.9581560965
71.01275576 1.622229314
79.01784114 1.44569413
93.0334912 0.9267190579
109.0284058 3.791746048
111.0440559 2.008255095
121.0284058 2.444727713
123.0440559 2.674771026
125.0233204 3.938307967
127.0389705 3.670327119
135.0076704 1.077499211
151.002585 1.372525604
153.0182351 2.098151681
155.0338851 1.565934391
169.0131497 1.458528481
171.0287997 2.571259851
177.0182351 0.9869373189
178.9974996 2.295176763
181.0131497 1.320846511
183.0287997 1.188728434
185.0444498 0.9044312304
211.0237144 1.571027545
245.0080643 0.9730471867
247.0237144 1.036206683
265.0706646 0.9125845472
289.034279 1.366295016
291.0499291 3.8702165
293.0655792 5.171383581
303.0499291 7.005425927
321.0604938 11.4159978

Name: +ve in-silico MS/MS by CFM-ID for HXUBPHSXYMEKHK-UHFFFAOYSA-N
ID: HXUBPHSXYMEKHK-UHFFFAOYSA-N
Comment: Energy2
Num peaks: 31
41.00219107 2.221900507
56.99710569 2.575338427
67.01784114 1.043117901
68.99710569 1.288437033
71.01275576 1.163336884
79.01784114 3.255036648
81.0334912 1.937295839
93.0334912 1.382064291
96.99202031 1.852074877
97.02840582 1.138519775
99.00767038 2.36762288
107.0127558 2.478881983
109.0284058 8.443383936
111.0076704 1.091502882
111.0440559 1.73549293
121.0284058 5.191988742
123.0440559 3.245362167
125.0233204 1.479224791
125.0597059 1.112908058
135.0076704 2.559062675
137.0233204 2.53694625
141.0182351 1.305197628
143.0338851 1.324852905
151.002585 1.559335049
153.0182351 1.701107443
155.0338851 1.155863498
177.0182351 2.82378671
179.0338851 1.567564361
261.0393644 1.455847227
263.0550145 1.348451282
303.0499291 3.365281138

Name: +ve in-silico MS/MS by CFM-ID for IUEVUEYADKOFMZ-UHFFFAOYSA-N
ID: IUEVUEYADKOFMZ-UHFFFAOYSA-N
Comment: Energy0
Num peaks: 6
109.0284058 3.395988854
249.0393644 1.113554258
291.0499291 1.544847417
293.0655792 2.970033879
303.0499291 15.95445026
321.0604938 60.10704729

Name: +ve in-silico MS/MS by CFM-ID for IUEVUEYADKOFMZ-UHFFFAOYSA-N
ID: IUEVUEYADKOFMZ-UHFFFAOYSA-N
Comment: Energy1
Num peaks: 29
41.00219107 0.772911271
68.99710569 1.074494909
71.01275576 1.445818533
73.02840582 2.214516945
75.04405588 1.179043819
79.01784114 1.357032563
109.0284058 5.000695006
111.0440559 1.923249717
121.0284058 0.8109691291
123.0440559 0.800984748
211.0237144 1.914618769
219.0287997 1.483176575
245.0080643 0.9233131029
247.0237144 1.707210348
249.0393644 0.9354163563
251.0550145 0.7562911657
259.0237144 0.8130093366
261.0393644 0.9928527396
263.0550145 0.8291067069
265.0706646 0.9533302597
275.018629 0.9604200381
275.0550145 2.513522993
277.034279 1.389531474
285.0393644 1.17958857
289.034279 2.35093556
291.0499291 9.970735125
293.0655792 6.548552888
303.0499291 10.52786235
321.0604938 16.94179096

Name: +ve in-silico MS/MS by CFM-ID for IUEVUEYADKOFMZ-UHFFFAOYSA-N
ID: IUEVUEYADKOFMZ-UHFFFAOYSA-N
Comment: Energy2
Num peaks: 31
41.00219107 0.9306648752
51.02292652 1.014327981
53.00219107 1.647807664
56.99710569 2.536393061
65.03857658 2.08773602
67.01784114 1.51834696
69.0334912 3.217883382
71.01275576 1.377507675
79.01784114 3.45993121
81.0334912 1.567790314
83.01275576 1.093786154
93.0334912 1.902911137
107.0127558 1.476909095
109.0284058 7.932855499
111.0440559 1.418476643
121.0284058 6.315898776
123.0440559 1.767397294
125.0233204 1.752080617
135.0076704 2.923877627
137.0233204 2.468817324
139.0389705 0.9429841537
151.002585 1.411573359
153.0182351 1.484261256
177.0182351 2.930589962
233.0444498 1.100150207
247.0237144 1.453840496
261.0393644 1.072601234
263.0550145 1.190506467
275.0550145 1.44495092
277.034279 0.8860567957
303.0499291 3.543423682

Name: +ve in-silico MS/MS by CFM-ID for KIXDIAXRNIJKQB-UHFFFAOYSA-N
ID: KIXDIAXRNIJKQB-UHFFFAOYSA-N
Comment: Energy0
Num peaks: 7
111.0440559 3.137813261
239.0550145 1.899930985
265.034279 1.001556452
291.0499291 1.439454401
293.0655792 3.566496872
303.0499291 10.9821633
321.0604938 58.94134977

Name: +ve in-silico MS/MS by CFM-ID for KIXDIAXRNIJKQB-UHFFFAOYSA-N
ID: KIXDIAXRNIJKQB-UHFFFAOYSA-N
Comment: Energy1
Num peaks: 31
39.02292652 0.8794072967
41.00219107 0.8578600125
53.00219107 1.006351177
55.01784114 1.81391671
57.0334912 0.7975288634
83.01275576 1.63627622
85.02840582 1.564535979
109.0284058 1.83608065
111.0440559 4.641564751
113.0597059 2.365834165
123.0440559 0.9085442378
125.0597059 0.8480416128
209.0080643 1.961462565
221.0080643 1.890910137
223.0237144 1.897965807
235.0237144 1.484438871
237.0393644 1.213403121
239.0550145 0.9173841833
245.0080643 0.7843115533
247.0237144 2.325457203
249.0393644 2.516021981
251.0550145 1.624760483
259.0237144 0.8164245379
261.0393644 1.032247654
263.0550145 1.470967273
265.034279 1.03085478
289.034279 1.21944227
291.0499291 4.955384846
293.0655792 6.382375416
303.0499291 8.685955609
321.0604938 17.93016823

Name: +ve in-silico MS/MS by CFM-ID for KIXDIAXRNIJKQB-UHFFFAOYSA-N
ID: KIXDIAXRNIJKQB-UHFFFAOYSA-N
Comment: Energy2
Num peaks: 31
39.02292652 2.353657399
41.00219107 1.992739004
43.01784114 1.133216959
53.00219107 1.353925907
55.01784114 2.917528133
56.99710569 1.452598982
57.0334912 1.641443662
65.00219107 1.351940641
65.03857658 1.348814145
67.01784114 1.864637328
69.0334912 4.252751163
79.01784114 2.136181623
80.99710569 2.208443939
81.0334912 1.805917958
83.04914126 1.125682639
85.02840582 1.393189845
97.02840582 1.117215551
109.0284058 1.792056631
111.0440559 3.264312091
121.0284058 1.225231633
123.0440559 3.556117988
151.002585 1.462762138
166.9974996 2.82605906
169.0131497 2.46243977
249.0393644 1.264534452
251.0550145 1.558707643
261.0393644 1.450490219
263.0550145 2.287485577
265.0706646 1.405897164
293.0655792 1.330578699
303.0499291 3.455276574

Name: +ve in-silico MS/MS by CFM-ID for WUPOZHGFNNLXSP-UHFFFAOYSA-N
ID: WUPOZHGFNNLXSP-UHFFFAOYSA-N
Comment: Energy0
Num peaks: 7
111.0440559 2.904890302
249.0393644 1.558226347
289.034279 1.623214104
291.0499291 3.124759741
293.0655792 2.381387123
303.0499291 14.58270429
321.0604938 53.96345175

Name: +ve in-silico MS/MS by CFM-ID for WUPOZHGFNNLXSP-UHFFFAOYSA-N
ID: WUPOZHGFNNLXSP-UHFFFAOYSA-N
Comment: Energy1
Num peaks: 31
51.02292652 0.8061802424
53.00219107 1.093744264
55.01784114 1.464780113
80.99710569 0.8703619859
83.01275576 1.558509436
85.02840582 1.201680787
87.04405588 1.393675002
109.0284058 1.419671676
111.0440559 3.619582768
113.0597059 1.591809551
209.0080643 1.587185339
218.9924142 0.886653643
233.0080643 1.068600812
235.0237144 1.754189784
237.0393644 2.30004205
239.0550145 1.153862014
245.0080643 1.199663815
247.0237144 2.57368033
249.0393644 3.778921159
251.0550145 0.8208712392
259.0237144 0.7844261793
261.0029789 1.148500265
261.0393644 1.38744778
265.0706646 1.171398002
275.0550145 1.225772608
285.0393644 1.101968658
289.034279 2.567189875
291.0499291 7.942598657
293.0655792 6.241654708
303.0499291 8.974554873
321.0604938 12.72060696

Name: +ve in-silico MS/MS by CFM-ID for WUPOZHGFNNLXSP-UHFFFAOYSA-N
ID: WUPOZHGFNNLXSP-UHFFFAOYSA-N
Comment: Energy2
Num peaks: 31
39.02292652 2.28466594
49.00727645 3.262099483
51.02292652 3.467191606
53.00219107 1.638883746
53.03857658 1.294254076
55.01784114 2.07095569
65.00219107 3.47974109
65.03857658 1.162510495
67.01784114 3.116389118
69.0334912 4.152148487
79.01784114 3.908802423
81.0334912 1.396435909
83.01275576 1.523266595
85.02840582 1.417728357
95.04914126 1.207940013
109.0284058 1.367326754
111.0440559 2.085267969
121.0284058 1.395411826
123.0440559 3.073042073
139.0389705 1.04562816
151.002585 1.578613019
166.9974996 2.178904527
169.0131497 1.542885901
247.0237144 2.283532868
249.0393644 2.139237634
251.0550145 1.593037633
261.0393644 1.673265712
263.0550145 1.673558594
265.0706646 1.323220753
293.0655792 1.286287239
303.0499291 2.737237169

Name: +ve in-silico MS/MS by CFM-ID for AMBPAHPHHNUQSQ-UHFFFAOYSA-N
ID: AMBPAHPHHNUQSQ-UHFFFAOYSA-N
Comment: Energy0
Num peaks: 7
111.0440559 2.989347927
223.0237144 1.289937592
235.0237144 0.975411141
291.0499291 1.626402865
293.0655792 2.303715234
303.0499291 15.36991955
321.0604938 55.63176879

Name: +ve in-silico MS/MS by CFM-ID for AMBPAHPHHNUQSQ-UHFFFAOYSA-N
ID: AMBPAHPHHNUQSQ-UHFFFAOYSA-N
Comment: Energy1
Num peaks: 31
41.00219107 1.354009852
53.00219107 1.209649383
55.01784114 0.9128765766
67.01784114 0.9767974145
85.02840582 1.109883112
87.04405588 1.127813485
97.02840582 1.43409272
101.0597059 0.7452407555
109.0284058 1.629164499
111.0440559 4.139974056
113.0597059 1.772037964
123.0440559 0.8606516052
209.0080643 1.785587066
218.9924142 1.811539365
221.0080643 0.90017175
223.0237144 0.854335037
230.9924142 0.9524984337
233.0080643 0.9163724737
235.0237144 2.029334352
245.0080643 0.7525969413
247.0237144 2.189841774
249.0393644 2.250155718
251.0550145 1.089306674
259.0237144 0.8308222097
261.0393644 1.028945849
265.0706646 0.9870557889
289.034279 1.752395611
291.0499291 6.455240613
293.0655792 6.367965627
303.0499291 10.84534942
321.0604938 15.273815

Name: +ve in-silico MS/MS by CFM-ID for AMBPAHPHHNUQSQ-UHFFFAOYSA-N
ID: AMBPAHPHHNUQSQ-UHFFFAOYSA-N
Comment: Energy2
Num peaks: 31
39.02292652 1.666177238
41.00219107 1.612847569
51.02292652 2.316394467
53.00219107 3.184574958
55.01784114 1.634708025
56.99710569 1.497994793
65.00219107 3.346661776
65.03857658 1.138290056
67.01784114 4.1031432
69.0334912 1.125877176
79.01784114 3.335434423
80.99710569 2.309556731
83.01275576 1.652224071
95.04914126 1.106430617
107.0491413 1.611888378
109.0284058 1.702211593
111.0440559 2.977272644
121.0284058 2.131530558
123.0440559 4.313810689
139.0389705 1.153367307
151.002585 1.663802279
165.0182351 1.400781606
166.9974996 2.79833524
169.0131497 1.526794969
247.0237144 1.509795851
249.0393644 1.264477283
261.0393644 1.200422463
263.0550145 1.307422172
265.0706646 1.314273055
293.0655792 1.436469094
303.0499291 3.040538852

Name: +ve in-silico MS/MS by CFM-ID for AWMNMVKFFWMAAM-UHFFFAOYSA-N
ID: AWMNMVKFFWMAAM-UHFFFAOYSA-N
Comment: Energy0
Num peaks: 6
125.0233204 3.320162477
153.0182351 2.064376058
155.0338851 5.854176044
293.0655792 2.527049044
303.0499291 11.56939675
321.0604938 59.10297098

Name: +ve in-silico MS/MS by CFM-ID for AWMNMVKFFWMAAM-UHFFFAOYSA-N
ID: AWMNMVKFFWMAAM-UHFFFAOYSA-N
Comment: Energy1
Num peaks: 16
111.0440559 2.386939353
113.0597059 1.234687984
125.0233204 4.031138221
127.0389705 1.918293288
137.0233204 11.34768938
139.0389705 8.088728927
153.0182351 5.148916599
155.0338851 11.92739228
165.0182351 1.611264674
167.0338851 2.263781771
183.0287997 2.295041143
195.0287997 2.508387815
291.0499291 5.047625257
293.0655792 3.797607006
303.0499291 6.658637361
321.0604938 9.947873701

Name: +ve in-silico MS/MS by CFM-ID for AWMNMVKFFWMAAM-UHFFFAOYSA-N
ID: AWMNMVKFFWMAAM-UHFFFAOYSA-N
Comment: Energy2
Num peaks: 27
56.99710569 1.131104326
65.00219107 0.894939416
67.01784114 1.278812095
69.0334912 2.120638242
81.0334912 3.082267343
83.01275576 1.031039173
95.01275576 5.117925352
97.02840582 2.262492919
107.0127558 1.81986912
109.0284058 1.623847128
111.0076704 1.047917812
111.0440559 3.001569845
121.0284058 3.249803539
123.0440559 4.007728503
125.0233204 7.452339474
127.0389705 2.49104929
137.0233204 14.87772369
139.0389705 6.546897482
141.0546206 0.9825859023
151.002585 1.837308091
153.0182351 6.12217842
155.0338851 2.143043017
163.002585 0.8843529018
165.0182351 1.049003598
263.0550145 0.8871222938
293.0655792 1.40809653
303.0499291 1.986129767

Name: +ve in-silico MS/MS by CFM-ID for CPFVEWVGAKNKTM-UHFFFAOYSA-N
ID: CPFVEWVGAKNKTM-UHFFFAOYSA-N
Comment: Energy0
Num peaks: 7
125.0233204 4.16029394
127.0389705 2.009304185
153.0182351 2.094895416
171.0287997 4.435135018
311.0761439 2.488747372
321.0604938 11.31888623
339.0710585 54.75585204

Name: +ve in-silico MS/MS by CFM-ID for CPFVEWVGAKNKTM-UHFFFAOYSA-N
ID: CPFVEWVGAKNKTM-UHFFFAOYSA-N
Comment: Energy1
Num peaks: 22
97.02840582 0.9928795232
125.0233204 11.67427646
127.0389705 2.66325539
137.0233204 6.427642973
139.0389705 4.650518752
151.002585 2.019709754
153.0182351 4.871829073
155.0338851 6.69829822
169.0131497 1.976048105
169.0495352 1.151108479
171.0287997 6.276754053
183.0287997 1.107643092
185.0444498 1.582233332
199.0600999 1.076427028
201.0393644 1.305110351
213.0393644 1.047709697
279.0499291 0.9694210294
307.0448437 1.329205758
309.0604938 6.048229421
311.0761439 4.254596595
321.0604938 4.782843945
339.0710585 7.754043643

Name: +ve in-silico MS/MS by CFM-ID for CPFVEWVGAKNKTM-UHFFFAOYSA-N
ID: CPFVEWVGAKNKTM-UHFFFAOYSA-N
Comment: Energy2
Num peaks: 31
56.99710569 1.172666345
59.01275576 1.502413084
61.02840582 1.320482767
67.01784114 1.088224333
69.0334912 2.426094082
81.0334912 0.9822816606
95.01275576 6.001827001
97.02840582 2.930307232
99.00767038 0.8544257437
109.0284058 1.329868709
111.0076704 2.53221101
123.0076704 0.9173758488
123.0440559 0.9185509356
125.0233204 13.66647882
127.0389705 2.512466128
137.0233204 5.569781821
139.0389705 3.761420942
141.0182351 1.234669015
141.0546206 1.743151586
143.0702706 1.402428102
151.002585 4.371025658
153.0182351 9.318698022
155.0338851 3.11213419
161.0808353 0.8227012238
193.0131497 1.023484897
197.0444498 1.035275153
279.0499291 1.086309539
281.0655792 1.184436233
309.0604938 0.8779149628
311.0761439 1.110687241
321.0604938 1.425810247

Name: +ve in-silico MS/MS by CFM-ID for JKOGJVYZLDYGRG-UHFFFAOYSA-N
ID: JKOGJVYZLDYGRG-UHFFFAOYSA-N
Comment: Energy0
Num peaks: 6
125.0233204 3.267391955
155.0338851 2.00287917
171.0287997 4.579178581
311.0761439 2.248516837
321.0604938 10.56324465
339.0710585 57.74974596

Name: +ve in-silico MS/MS by CFM-ID for JKOGJVYZLDYGRG-UHFFFAOYSA-N
ID: JKOGJVYZLDYGRG-UHFFFAOYSA-N
Comment: Energy1
Num peaks: 23
125.0233204 4.185128362
127.0389705 1.463147794
129.0546206 1.182897347
137.0233204 7.175765985
139.0389705 5.103610529
151.002585 2.103268044
153.0182351 5.654899309
155.0338851 7.270198539
169.0131497 2.165699091
169.0495352 1.279426968
171.0287997 7.103875785
183.0287997 0.991936093
185.0444498 1.865193195
197.0444498 0.9942862949
199.0600999 1.208602607
201.0393644 1.457069067
213.0393644 1.145296287
279.0499291 0.8663342179
307.0448437 1.42759284
309.0604938 6.809135924
311.0761439 5.040133367
321.0604938 5.026090165
339.0710585 9.125642331

Name: +ve in-silico MS/MS by CFM-ID for JKOGJVYZLDYGRG-UHFFFAOYSA-N
ID: JKOGJVYZLDYGRG-UHFFFAOYSA-N
Comment: Energy2
Num peaks: 31
69.0334912 1.050241678
80.99710569 1.521384504
81.0334912 1.476687067
92.99710569 1.982364345
95.01275576 4.410505966
96.99202031 2.99783394
97.02840582 1.843919335
109.0284058 1.131487698
111.0076704 1.630465784
113.0233204 0.9205467193
123.0440559 1.380879172
125.0233204 9.801396788
127.0389705 1.007337381
137.0233204 6.174620554
139.0389705 3.151922193
141.0182351 2.218292167
141.0546206 1.037501061
143.0702706 1.122961427
151.002585 3.438324502
153.0182351 6.703440068
155.0338851 2.788560146
157.0495352 1.167362389
171.0287997 1.001226333
207.0287997 1.244157281
237.0393644 1.970749287
277.034279 1.365280416
279.0499291 2.076050528
281.0655792 1.403901606
309.0604938 1.180908905
311.0761439 1.413446624
321.0604938 2.825698008

Name: +ve in-silico MS/MS by CFM-ID for OLWCXIRGCKMNAB-UHFFFAOYSA-N
ID: OLWCXIRGCKMNAB-UHFFFAOYSA-N
Comment: Energy0
Num peaks: 7
141.0182351 3.116969266
143.0338851 1.508984048
153.0182351 1.936463722
155.0338851 4.835675022
197.0444498 2.186440931
321.0604938 12.41098731
339.0710585 54.48258535

Name: +ve in-silico MS/MS by CFM-ID for OLWCXIRGCKMNAB-UHFFFAOYSA-N
ID: OLWCXIRGCKMNAB-UHFFFAOYSA-N
Comment: Energy1
Num peaks: 24
111.0440559 1.997043767
113.0597059 1.13868118
115.075356 1.115650657
137.0233204 4.426409915
139.0389705 2.888567338
141.0182351 1.750987961
143.0338851 1.662960803
151.002585 2.009397088
153.0182351 8.905692577
155.0338851 11.92261527
167.0338851 1.321291069
169.0131497 1.446776438
169.0495352 1.116129497
171.0287997 4.52132859
183.0287997 1.132025366
185.0444498 2.207824655
195.0287997 0.9257724059
197.0444498 2.695417501
279.0499291 0.8744987663
307.0448437 1.240049477
309.0604938 5.683870908
311.0761439 3.768036688
321.0604938 6.618119261
339.0710585 8.726927243

Name: +ve in-silico MS/MS by CFM-ID for OLWCXIRGCKMNAB-UHFFFAOYSA-N
ID: OLWCXIRGCKMNAB-UHFFFAOYSA-N
Comment: Energy2
Num peaks: 31
41.00219107 0.9336021748
53.00219107 0.8931149607
65.00219107 2.15735177
67.01784114 0.9721098943
69.0334912 1.831378469
80.99710569 1.999266037
83.01275576 0.9624330886
85.02840582 1.069785303
95.01275576 9.349063739
97.02840582 2.131208981
108.9920203 1.28047752
111.0076704 3.314502463
111.0440559 1.343176054
121.0284058 1.81212905
123.0440559 0.8857579873
137.0233204 6.875379282
139.0389705 3.15561995
141.0182351 2.043326631
151.002585 2.940130683
153.0182351 6.585324677
155.0338851 2.907056819
159.0651853 0.9185535283
169.0131497 2.111827664
181.0495352 2.058999593
195.0287997 0.945076593
221.0444498 1.682395149
277.034279 1.182141158
279.0499291 1.674940166
281.0655792 1.307907545
311.0761439 0.9160006365
321.0604938 3.890799375

Name: +ve in-silico MS/MS by CFM-ID for FZQLUHNJQHEZOD-UHFFFAOYSA-N
ID: FZQLUHNJQHEZOD-UHFFFAOYSA-N
Comment: Energy0
Num peaks: 6
137.0233204 11.93516472
139.0389705 6.26009802
141.0546206 2.586731771
311.0761439 1.914419499
321.0604938 10.38420488
339.0710585 49.88544545

Name: +ve in-silico MS/MS by CFM-ID for FZQLUHNJQHEZOD-UHFFFAOYSA-N
ID: FZQLUHNJQHEZOD-UHFFFAOYSA-N
Comment: Energy1
Num peaks: 28
111.0440559 0.8934146116
125.0233204 3.259754196
127.0389705 2.80562481
137.0233204 18.75064231
139.0389705 7.164760565
141.0546206 1.957863922
143.0702706 1.854740955
149.0233204 0.6006015363
151.002585 0.6078991166
153.0182351 1.672991453
155.0338851 1.487089234
165.0182351 1.299137526
167.0338851 2.012360303
169.0495352 1.622187135
179.0338851 0.9764712259
195.0287997 1.335280631
197.0444498 1.403542525
213.0393644 1.649741498
263.018629 1.168620713
279.0499291 0.895372264
281.0655792 0.5982925444
295.0448437 0.8101535498
297.0604938 0.6395625719
307.0448437 0.6658525376
309.0604938 2.494732205
311.0761439 2.644838363
321.0604938 6.578692989
339.0710585 12.44755651

Name: +ve in-silico MS/MS by CFM-ID for FZQLUHNJQHEZOD-UHFFFAOYSA-N
ID: FZQLUHNJQHEZOD-UHFFFAOYSA-N
Comment: Energy2
Num peaks: 23
65.00219107 2.228575435
69.0334912 1.771677095
81.0334912 6.093317966
83.01275576 2.651239204
95.01275576 5.880815902
97.02840582 2.117196961
107.0127558 2.651012833
109.0284058 3.1342265
111.0440559 3.324525359
121.0284058 2.325152007
123.0076704 1.324650106
123.0440559 2.720002768
125.0233204 6.702758708
125.0597059 0.9869192939
127.0389705 1.039822915
137.0233204 14.09470945
139.0389705 9.368329952
141.0546206 2.073430582
143.0702706 1.564640318
151.002585 2.11606995
153.0182351 3.746745508
155.0338851 1.396713249
321.0604938 1.289888017

Name: +ve in-silico MS/MS by CFM-ID for QIDONYLKEHPVRD-UHFFFAOYSA-N
ID: QIDONYLKEHPVRD-UHFFFAOYSA-N
Comment: Energy0
Num peaks: 7
125.0233204 3.124582131
153.0182351 2.087043286
171.0287997 3.48321697
309.0604938 2.487008903
311.0761439 2.06158443
321.0604938 14.9756505
339.0710585 53.8037295

Name: +ve in-silico MS/MS by CFM-ID for QIDONYLKEHPVRD-UHFFFAOYSA-N
ID: QIDONYLKEHPVRD-UHFFFAOYSA-N
Comment: Energy1
Num peaks: 25
75.04405588 0.7973712145
125.0233204 4.809928187
127.0389705 3.153915206
131.0702706 0.7667711234
137.0233204 5.556557895
139.0389705 2.699514522
153.0182351 3.810088705
155.0338851 3.337380839
169.0131497 2.160809851
171.0287997 3.188858203
183.0287997 1.336871677
185.0444498 1.34609146
195.0287997 0.8692092493
197.0444498 0.8277904535
213.0393644 1.577803269
235.0237144 1.085765016
237.0393644 2.882237424
239.0550145 2.076873789
279.0499291 1.148877562
281.0655792 1.011148223
307.0448437 1.366732614
309.0604938 4.395601855
311.0761439 3.740583175
321.0604938 11.69329912
339.0710585 14.90368919

Name: +ve in-silico MS/MS by CFM-ID for QIDONYLKEHPVRD-UHFFFAOYSA-N
ID: QIDONYLKEHPVRD-UHFFFAOYSA-N
Comment: Energy2
Num peaks: 31
41.00219107 2.597559544
43.01784114 0.7789147653
69.0334912 2.260293202
80.99710569 1.772166611
81.0334912 0.8006172586
95.01275576 7.444732344
97.02840582 2.845709474
99.00767038 2.480911943
101.0233204 0.8986854921
109.0284058 0.9955208762
111.0076704 2.252075112
123.0076704 1.412208785
125.0233204 11.44163949
127.0389705 1.270997532
137.0233204 5.511723458
139.0389705 3.574924582
141.0546206 1.880762256
151.002585 2.94336315
153.0182351 10.95877854
155.0338851 2.776025016
159.0651853 0.6742893723
193.0131497 1.098279332
195.0287997 1.545583575
219.0287997 0.6745482649
235.0237144 0.6423005712
281.0655792 2.525309747
303.0499291 0.6491398505
307.0448437 0.7143198912
309.0604938 1.364059976
311.0761439 0.8660641584
321.0604938 1.505020309

Name: +ve in-silico MS/MS by CFM-ID for DAMSCVUXQGJRSR-UHFFFAOYSA-N
ID: DAMSCVUXQGJRSR-UHFFFAOYSA-N
Comment: Energy0
Num peaks: 6
125.0233204 3.20195563
153.0182351 2.120013613
171.0287997 3.551602376
309.0604938 2.394754757
321.0604938 14.18430247
339.0710585 56.03013073

Name: +ve in-silico MS/MS by CFM-ID for DAMSCVUXQGJRSR-UHFFFAOYSA-N
ID: DAMSCVUXQGJRSR-UHFFFAOYSA-N
Comment: Energy1
Num peaks: 26
99.00767038 0.9198721141
125.0233204 4.834011385
127.0389705 1.957870653
129.0546206 0.7286829823
131.0702706 0.7286829823
137.0233204 5.893273179
139.0389705 2.852671045
153.0182351 4.344555926
155.0338851 3.371052022
169.0131497 2.031038629
171.0287997 2.993558138
183.0287997 0.9245058578
185.0444498 1.183547679
195.0287997 0.8248110054
197.0444498 0.8383646433
213.0393644 1.494584842
235.0237144 2.283476833
237.0393644 4.338834208
239.0550145 3.183442234
249.0393644 0.8273922135
279.0499291 0.9466323628
307.0448437 1.470597104
309.0604938 3.99056388
311.0761439 3.606871737
321.0604938 9.907153784
339.0710585 13.75852535

Name: +ve in-silico MS/MS by CFM-ID for DAMSCVUXQGJRSR-UHFFFAOYSA-N
ID: DAMSCVUXQGJRSR-UHFFFAOYSA-N
Comment: Energy2
Num peaks: 31
41.00219107 1.355474715
53.00219107 1.641306568
68.99710569 0.9928716231
69.0334912 1.313483277
81.0334912 1.124610167
95.01275576 4.742216184
97.02840582 2.35585867
99.00767038 1.308942583
109.0284058 1.144640255
111.0076704 1.10865006
125.0233204 7.937739445
127.002585 1.386648009
127.0389705 1.925719593
137.0233204 6.756225871
139.0389705 3.335940087
151.002585 2.11855612
153.0182351 8.848574596
155.0338851 3.066622834
157.0495352 1.099688608
169.0131497 1.379241617
171.0287997 1.248074045
183.0287997 1.255822078
193.0131497 1.113971424
195.0287997 1.001746133
237.0393644 1.280850659
253.0706646 1.054743966
279.0499291 2.093344271
303.0499291 0.950305317
307.0448437 1.107870768
311.0761439 1.171159219
321.0604938 3.233425433

Name: +ve in-silico MS/MS by CFM-ID for KHFHOAWHYLIZLS-UHFFFAOYSA-N
ID: KHFHOAWHYLIZLS-UHFFFAOYSA-N
Comment: Energy0
Num peaks: 6
141.0182351 4.396920565
143.0338851 3.32115064
153.0182351 2.960285518
155.0338851 4.906008968
321.0604938 12.83384213
339.0710585 51.75536734

Name: +ve in-silico MS/MS by CFM-ID for KHFHOAWHYLIZLS-UHFFFAOYSA-N
ID: KHFHOAWHYLIZLS-UHFFFAOYSA-N
Comment: Energy1
Num peaks: 26
43.01784114 0.8617465703
111.0440559 2.228396788
113.0597059 1.280449269
115.075356 1.255131047
137.0233204 5.595548308
139.0389705 3.178362417
141.0182351 1.61059423
143.0338851 1.352151178
153.0182351 7.291299615
155.0338851 12.60171443
167.0338851 1.800563904
169.0131497 1.026948501
169.0495352 1.685446085
171.0287997 3.873776431
179.0338851 0.7460354194
183.0287997 1.301499026
185.0444498 2.926476939
195.0287997 0.8502428162
197.0444498 1.506370039
201.0393644 0.7399803041
213.0393644 1.023940747
295.0448437 0.7370905657
309.0604938 4.292110756
311.0761439 2.344499163
321.0604938 7.3731421
339.0710585 10.54678745

Name: +ve in-silico MS/MS by CFM-ID for KHFHOAWHYLIZLS-UHFFFAOYSA-N
ID: KHFHOAWHYLIZLS-UHFFFAOYSA-N
Comment: Energy2
Num peaks: 31
41.00219107 1.909228587
43.01784114 1.012907722
56.99710569 1.555415852
59.01275576 0.8925097872
80.99710569 2.527648058
83.01275576 4.04507601
85.02840582 3.516195003
96.99202031 1.0931446
97.02840582 1.024918916
99.00767038 2.086431085
111.0076704 2.837029596
111.0440559 0.9018328682
113.0233204 0.9145472263
121.0284058 1.408574111
125.0233204 1.457487244
127.0389705 1.900843127
137.0233204 11.32161551
139.0389705 5.201403854
141.0182351 1.569024231
141.0546206 1.693034091
143.0338851 1.520069359
153.0182351 14.18427454
155.0338851 4.629834309
157.0495352 0.7577437407
165.0182351 1.492451973
167.0338851 0.946880526
179.0338851 1.518902781
181.0131497 0.9028454686
181.0495352 1.827474817
297.0604938 0.8362639741
321.0604938 1.8176593

Name: +ve in-silico MS/MS by CFM-ID for AJAHHGIAZRSUGR-UHFFFAOYSA-N
ID: AJAHHGIAZRSUGR-UHFFFAOYSA-N
Comment: Energy0
Num peaks: 7
141.0182351 3.029257353
143.0338851 1.455399635
153.0182351 1.906171668
155.0338851 4.722741239
197.0444498 2.136068827
321.0604938 14.41177285
339.0710585 52.77621631

Name: +ve in-silico MS/MS by CFM-ID for AJAHHGIAZRSUGR-UHFFFAOYSA-N
ID: AJAHHGIAZRSUGR-UHFFFAOYSA-N
Comment: Energy1
Num peaks: 27
59.01275576 0.8481544792
111.0440559 2.022705324
113.0597059 1.109618619
115.075356 1.087067673
137.0233204 4.568641597
139.0389705 3.048712624
141.0182351 1.675868047
143.0338851 1.44901456
153.0182351 8.646091411
155.0338851 11.54979957
167.0338851 1.290056482
169.0131497 1.452594141
169.0495352 1.086597937
171.0287997 4.288481416
183.0287997 1.10138442
185.0444498 2.138704439
195.0287997 0.8834041906
197.0444498 2.620016082
205.0131497 2.275277136
207.0287997 1.544497487
209.0444498 1.029345566
213.0393644 0.8371921746
307.0448437 0.8726171043
309.0604938 4.295439258
311.0761439 2.115053779
321.0604938 7.89661953
339.0710585 8.367260693

Name: +ve in-silico MS/MS by CFM-ID for AJAHHGIAZRSUGR-UHFFFAOYSA-N
ID: AJAHHGIAZRSUGR-UHFFFAOYSA-N
Comment: Energy2
Num peaks: 31
39.02292652 1.479757308
53.00219107 1.643110584
56.99710569 1.2199261
59.01275576 2.961637701
65.00219107 1.32292367
67.01784114 1.170456348
69.0334912 1.424689574
71.01275576 1.153931031
80.99710569 1.245138715
83.01275576 1.033737036
85.02840582 1.107939002
87.00767038 1.062957452
89.02332044 1.148202668
95.01275576 2.266430322
97.02840582 2.359238932
111.0076704 2.984491252
111.0440559 1.622340439
115.002585 0.9471786861
121.0284058 1.847893773
123.0440559 0.9368771762
137.0233204 7.426078167
139.0389705 4.292825836
141.0182351 2.223347677
153.0182351 7.617525748
155.0338851 4.896669405
157.0495352 0.8956753394
159.0651853 0.9995396644
169.0131497 2.020143055
181.0495352 1.98016783
279.0499291 1.043657045
321.0604938 4.126068834

Name: +ve in-silico MS/MS by CFM-ID for ALPULETZTSTDEY-UHFFFAOYSA-N
ID: ALPULETZTSTDEY-UHFFFAOYSA-N
Comment: Energy0
Num peaks: 6
111.0440559 1.328347704
153.0182351 1.380863511
155.0338851 5.20677096
201.0393644 1.499812593
321.0604938 14.91049818
339.0710585 59.63240218

Name: +ve in-silico MS/MS by CFM-ID for ALPULETZTSTDEY-UHFFFAOYSA-N
ID: ALPULETZTSTDEY-UHFFFAOYSA-N
Comment: Energy1
Num peaks: 24
72.99202031 0.9956396572
111.0440559 2.338794806
113.0597059 1.292686507
115.075356 1.267174649
137.0233204 5.250608102
139.0389705 3.623195268
143.0338851 1.617834666
153.0182351 3.705835833
155.0338851 14.29022706
167.0338851 1.098365156
169.0131497 1.931807423
169.0495352 1.01845815
171.0287997 5.18624977
183.0287997 1.400711601
185.0444498 1.468815084
195.0287997 1.0291815
197.0444498 1.149864609
207.0287997 1.424327446
213.0393644 1.331851486
307.0448437 0.8921345234
309.0604938 4.588242009
311.0761439 2.290404727
321.0604938 10.12784735
339.0710585 10.70872899

Name: +ve in-silico MS/MS by CFM-ID for ALPULETZTSTDEY-UHFFFAOYSA-N
ID: ALPULETZTSTDEY-UHFFFAOYSA-N
Comment: Energy2
Num peaks: 31
39.02292652 1.871185706
41.00219107 0.9151258551
53.00219107 1.354454553
56.99710569 0.8778510017
65.00219107 1.722411088
67.01784114 1.542703586
69.0334912 3.999071764
80.99710569 0.9785105337
81.0334912 1.020156747
83.01275576 1.046720743
85.02840582 0.8471068111
95.01275576 1.673682611
111.0076704 1.65515848
111.0440559 1.632812505
121.0284058 2.36083257
123.0440559 1.345996243
127.0389705 1.257058424
137.0233204 12.25173236
139.0389705 5.229975551
143.0338851 1.876907256
153.0182351 6.596286648
155.0338851 8.268502124
157.0495352 1.338111566
159.0651853 0.987266793
165.0182351 1.233335869
167.0338851 1.187734838
169.0131497 3.391451342
171.0287997 1.341110757
183.0287997 0.9141802376
221.0444498 2.165911904
321.0604938 1.96439538

Name: +ve in-silico MS/MS by CFM-ID for HRUDMFBGGVILSJ-UHFFFAOYSA-N
ID: HRUDMFBGGVILSJ-UHFFFAOYSA-N
Comment: Energy0
Num peaks: 6
137.0233204 14.22564402
139.0389705 4.272658165
153.0182351 7.067565642
167.0338851 3.563711648
303.0499291 8.393200698
321.0604938 43.1033324

Name: +ve in-silico MS/MS by CFM-ID for HRUDMFBGGVILSJ-UHFFFAOYSA-N
ID: HRUDMFBGGVILSJ-UHFFFAOYSA-N
Comment: Energy1
Num peaks: 10
127.0389705 2.465896284
137.0233204 22.12819402
139.0389705 12.55803536
153.0182351 16.96584446
155.0338851 2.705620379
167.0338851 5.596291024
181.0131497 3.880345662
195.0287997 7.284586655
303.0499291 2.93996226
321.0604938 5.920832719

Name: +ve in-silico MS/MS by CFM-ID for HRUDMFBGGVILSJ-UHFFFAOYSA-N
ID: HRUDMFBGGVILSJ-UHFFFAOYSA-N
Comment: Energy2
Num peaks: 18
41.00219107 2.324687475
65.00219107 2.407496712
81.0334912 4.930013635
83.01275576 2.686137245
85.02840582 2.81204701
107.0127558 3.309617308
109.0284058 2.759364804
111.0440559 1.981737493
121.0284058 1.460075082
123.0440559 1.698573503
125.0233204 5.72283165
127.0389705 4.848896726
137.0233204 19.47607561
139.0389705 6.543496799
149.0233204 1.664405754
153.0182351 11.91669125
163.002585 2.102739222
167.0338851 1.886917182

Name: +ve in-silico MS/MS by CFM-ID for PXYIVTGNCGEITK-UHFFFAOYSA-N
ID: PXYIVTGNCGEITK-UHFFFAOYSA-N
Comment: Energy0
Num peaks: 6
125.0233204 3.602599136
137.0233204 2.168705987
153.0182351 1.868314243
293.0655792 3.446854939
303.0499291 5.498598123
321.0604938 69.53087146

Name: +ve in-silico MS/MS by CFM-ID for PXYIVTGNCGEITK-UHFFFAOYSA-N
ID: PXYIVTGNCGEITK-UHFFFAOYSA-N
Comment: Energy1
Num peaks: 17
125.0233204 4.967849936
127.0389705 2.134646837
137.0233204 11.9016889
139.0389705 9.315172559
141.0546206 1.260026575
153.0182351 3.442195631
155.0338851 7.75020372
163.002585 1.665100749
165.0182351 2.80127729
167.0338851 3.070021523
169.0495352 1.895760263
183.0287997 2.43900869
195.0287997 2.386184821
291.0499291 3.253132638
293.0655792 3.818407489
303.0499291 3.729531095
321.0604938 14.79051256

Name: +ve in-silico MS/MS by CFM-ID for PXYIVTGNCGEITK-UHFFFAOYSA-N
ID: PXYIVTGNCGEITK-UHFFFAOYSA-N
Comment: Energy2
Num peaks: 26
39.02292652 1.154093747
41.00219107 0.9048556921
65.00219107 1.121798539
67.01784114 2.472761867
69.0334912 4.348391776
81.0334912 3.093753364
83.01275576 1.788324304
85.02840582 1.133875525
95.01275576 4.966179819
97.02840582 2.350888521
107.0127558 1.073377038
109.0284058 1.899272406
111.0440559 2.245008766
121.0284058 2.733962183
123.0440559 2.790674204
125.0233204 8.14350413
127.0389705 3.068006199
137.0233204 13.91648153
139.0389705 5.11351139
141.0546206 0.8752446741
151.002585 1.442827234
153.0182351 7.561416839
155.0338851 1.478973572
291.0499291 1.01164466
293.0655792 2.642277046
303.0499291 1.140563216

Name: +ve in-silico MS/MS by CFM-ID for KQILIWXGGKGKNX-UHFFFAOYSA-N
ID: KQILIWXGGKGKNX-UHFFFAOYSA-N
Comment: Energy0
Num peaks: 6
125.0233204 3.336506009
137.0233204 2.753347877
155.0338851 4.856465739
293.0655792 2.9288909
303.0499291 9.919783211
321.0604938 59.6037779

Name: +ve in-silico MS/MS by CFM-ID for KQILIWXGGKGKNX-UHFFFAOYSA-N
ID: KQILIWXGGKGKNX-UHFFFAOYSA-N
Comment: Energy1
Num peaks: 17
111.0440559 3.281366247
113.0597059 1.331668976
115.075356 1.305544153
125.0233204 4.233849261
127.0389705 2.209141656
137.0233204 9.712045367
139.0389705 10.44586761
153.0182351 4.089750764
155.0338851 8.579385081
165.0182351 2.179494975
167.0338851 2.684758077
169.0495352 1.62894615
195.0287997 2.950300146
291.0499291 5.757057584
293.0655792 3.375847659
303.0499291 5.763744647
321.0604938 11.22950108

Name: +ve in-silico MS/MS by CFM-ID for KQILIWXGGKGKNX-UHFFFAOYSA-N
ID: KQILIWXGGKGKNX-UHFFFAOYSA-N
Comment: Energy2
Num peaks: 26
59.01275576 0.9833744788
65.00219107 2.019844036
67.01784114 1.652980874
69.0334912 1.306612749
81.0334912 3.421383883
83.01275576 0.9696087231
85.02840582 0.7849519557
95.01275576 2.803072165
97.02840582 2.1025281
107.0127558 3.167177883
109.0284058 5.114578508
111.0440559 2.429415149
121.0284058 4.58011946
123.0076704 1.406459151
123.0440559 1.247379445
125.0233204 6.847502106
127.0389705 2.195270636
137.0233204 14.4482114
139.0389705 9.520742639
151.002585 1.882950382
153.0182351 5.104935811
155.0338851 1.50807014
163.002585 0.8143936352
165.0182351 0.790034411
293.0655792 1.254127803
303.0499291 1.953713879

Name: +ve in-silico MS/MS by CFM-ID for SEDHCYLZDPZDGM-UHFFFAOYSA-N
ID: SEDHCYLZDPZDGM-UHFFFAOYSA-N
Comment: Energy0
Num peaks: 6
127.0389705 8.026742482
137.0233204 23.00315527
139.0389705 3.184192041
195.0287997 3.312260421
303.0499291 17.62396981
321.0604938 32.07743479

Name: +ve in-silico MS/MS by CFM-ID for SEDHCYLZDPZDGM-UHFFFAOYSA-N
ID: SEDHCYLZDPZDGM-UHFFFAOYSA-N
Comment: Energy1
Num peaks: 9
125.0233204 2.86574563
127.0389705 21.99597592
137.0233204 11.16514792
139.0389705 6.282155292
149.0233204 5.434729601
195.0287997 4.888103737
275.0550145 10.36856458
303.0499291 9.652051166
321.0604938 7.444450381

Name: +ve in-silico MS/MS by CFM-ID for SEDHCYLZDPZDGM-UHFFFAOYSA-N
ID: SEDHCYLZDPZDGM-UHFFFAOYSA-N
Comment: Energy2
Num peaks: 17
65.00219107 2.146630916
68.99710569 1.63566211
81.0334912 4.222410838
83.01275576 2.032946043
85.02840582 1.04615674
97.02840582 1.299227118
99.04405588 1.255381207
107.0127558 1.835338362
109.0284058 2.641983456
111.0076704 1.242599411
111.0440559 2.389374565
125.0233204 2.46204066
127.0389705 29.98158265
137.0233204 11.02955004
139.0389705 1.784176801
149.0233204 11.54117288
151.0389705 1.516942421

Name: +ve in-silico MS/MS by CFM-ID for BSYDLMKARRGGPP-UHFFFAOYSA-N
ID: BSYDLMKARRGGPP-UHFFFAOYSA-N
Comment: Energy0
Num peaks: 6
125.0233204 3.192871527
151.002585 3.208407597
153.0182351 5.309229567
155.0338851 12.45936463
303.0499291 13.20224139
321.0604938 48.8567509

Name: +ve in-silico MS/MS by CFM-ID for BSYDLMKARRGGPP-UHFFFAOYSA-N
ID: BSYDLMKARRGGPP-UHFFFAOYSA-N
Comment: Energy1
Num peaks: 11
125.0233204 9.107892081
127.0389705 6.068020366
137.0233204 5.454933627
153.0182351 15.53369265
155.0338851 15.96494537
167.0338851 1.425498304
195.0287997 2.681976717
291.0499291 1.812458322
293.0655792 3.140745679
303.0499291 7.143165083
321.0604938 12.47508927

Name: +ve in-silico MS/MS by CFM-ID for BSYDLMKARRGGPP-UHFFFAOYSA-N
ID: BSYDLMKARRGGPP-UHFFFAOYSA-N
Comment: Energy2
Num peaks: 17
41.00219107 2.496725383
56.99710569 1.102264631
69.0334912 2.388302419
83.01275576 1.695254515
85.02840582 4.339314356
95.01275576 2.731835285
97.02840582 1.727642298
111.0076704 1.374425574
111.0440559 2.733699559
125.0233204 9.774665344
127.0389705 8.003986202
129.0546206 1.85013982
137.0233204 23.07606139
151.002585 3.981743319
153.0182351 7.504848524
155.0338851 3.860090531
167.0338851 1.361436684

Name: +ve in-silico MS/MS by CFM-ID for UGCZBIDSVVSHCZ-UHFFFAOYSA-N
ID: UGCZBIDSVVSHCZ-UHFFFAOYSA-N
Comment: Energy0
Num peaks: 6
125.0233204 2.385836484
137.0233204 19.24095092
171.0287997 2.635216027
285.0393644 3.440776797
303.0499291 31.57144441
321.0604938 25.84695154

Name: +ve in-silico MS/MS by CFM-ID for UGCZBIDSVVSHCZ-UHFFFAOYSA-N
ID: UGCZBIDSVVSHCZ-UHFFFAOYSA-N
Comment: Energy1
Num peaks: 18
59.01275576 0.7386569857
125.0233204 3.48844906
137.0233204 18.62072313
153.0182351 1.206193936
155.0338851 1.345754307
167.0338851 0.8189616393
171.0287997 3.010537036
177.0182351 2.273556839
195.0287997 2.157858783
217.0131497 0.7665681753
219.0287997 1.56708934
261.0393644 0.8190118168
275.0550145 2.470402584
285.0393644 5.216345049
291.0499291 2.175056469
293.0655792 2.333344505
303.0499291 19.57362083
321.0604938 12.15146237

Name: +ve in-silico MS/MS by CFM-ID for UGCZBIDSVVSHCZ-UHFFFAOYSA-N
ID: UGCZBIDSVVSHCZ-UHFFFAOYSA-N
Comment: Energy2
Num peaks: 31
39.02292652 3.184120324
41.00219107 2.141001031
43.01784114 1.047947623
65.00219107 2.123183544
67.01784114 1.739780295
69.0334912 1.390557957
81.0334912 3.283940827
83.01275576 1.084732041
85.02840582 1.728321589
91.01784114 4.21830313
97.02840582 1.122398106
101.0233204 0.855373904
107.0127558 2.039519828
109.0284058 1.956430699
119.0127558 1.405093862
125.0233204 1.924671037
127.0389705 1.694659389
129.0546206 1.104620417
137.0233204 14.85352008
139.0389705 1.022475099
147.0076704 8.553408934
149.0233204 2.331746328
151.0389705 1.69565573
153.0182351 3.676650944
155.0338851 5.048810601
171.0287997 1.328634681
175.002585 2.459101584
189.0182351 2.494049818
193.0131497 0.9897081933
285.0393644 1.000842419
303.0499291 1.244228676

Name: +ve in-silico MS/MS by CFM-ID for QXOMQSOQBGWFBJ-UHFFFAOYSA-N
ID: QXOMQSOQBGWFBJ-UHFFFAOYSA-N
Comment: Energy0
Num peaks: 6
125.0233204 3.235051692
151.002585 13.6458177
153.0182351 37.95127619
167.0338851 3.601244868
303.0499291 7.171528603
321.0604938 23.90824863

Name: +ve in-silico MS/MS by CFM-ID for QXOMQSOQBGWFBJ-UHFFFAOYSA-N
ID: QXOMQSOQBGWFBJ-UHFFFAOYSA-N
Comment: Energy1
Num peaks: 6
125.0233204 4.801215254
151.002585 14.20849556
153.0182351 55.20612423
195.0287997 3.205140573
303.0499291 2.034927162
321.0604938 3.154989058

Name: +ve in-silico MS/MS by CFM-ID for QXOMQSOQBGWFBJ-UHFFFAOYSA-N
ID: QXOMQSOQBGWFBJ-UHFFFAOYSA-N
Comment: Energy2
Num peaks: 14
41.00219107 4.086726629
83.01275576 3.697676648
95.01275576 8.424703997
97.02840582 3.181007176
108.9920203 3.040392381
111.0076704 2.567017491
123.0076704 2.089208194
125.0233204 12.19811115
127.0389705 2.663334157
137.0233204 4.076683264
149.0233204 2.675685599
151.002585 11.40499319
153.0182351 18.73126941
167.0338851 1.595098119

Name: +ve in-silico MS/MS by CFM-ID for BSCIEIAFUGIHOF-UHFFFAOYSA-N
ID: BSCIEIAFUGIHOF-UHFFFAOYSA-N
Comment: Energy0
Num peaks: 6
195.0287997 1.584511628
261.0393644 16.03736162
275.0550145 2.886291671
285.0393644 7.673951774
303.0499291 43.31036851
321.0604938 17.99697437

Name: +ve in-silico MS/MS by CFM-ID for BSCIEIAFUGIHOF-UHFFFAOYSA-N
ID: BSCIEIAFUGIHOF-UHFFFAOYSA-N
Comment: Energy1
Num peaks: 11
125.0233204 2.210590172
127.0389705 3.695502403
149.0233204 2.141435126
177.0182351 2.275964333
195.0287997 5.076665024
261.0393644 10.35849714
275.0550145 13.18156034
277.0706646 2.131664991
285.0393644 7.59548036
303.0499291 22.23847034
321.0604938 9.331563845

Name: +ve in-silico MS/MS by CFM-ID for BSCIEIAFUGIHOF-UHFFFAOYSA-N
ID: BSCIEIAFUGIHOF-UHFFFAOYSA-N
Comment: Energy2
Num peaks: 31
39.02292652 0.7894175566
41.00219107 1.943005793
43.01784114 0.8082990418
67.01784114 0.9059039934
68.99710569 2.011320916
81.0334912 1.001445464
83.01275576 0.8304636057
85.02840582 1.094249313
97.02840582 1.071693392
109.0284058 0.9910530416
111.0440559 8.381400963
125.0233204 4.863731225
127.0389705 3.692255849
147.0076704 2.169477981
149.0233204 11.69999436
151.0389705 3.29065232
175.002585 1.343385839
177.0182351 3.091543428
179.0338851 1.109900712
195.0287997 2.107623433
205.0495352 2.425840035
217.0495352 0.9998609034
219.0287997 2.81272983
231.0287997 1.351235282
233.0444498 2.041708949
257.0444498 1.870407689
261.0393644 9.247505874
273.0393644 0.9406127383
275.0550145 1.498720144
285.0393644 1.110579417
303.0499291 1.5729326

Name: +ve in-silico MS/MS by CFM-ID for HSJNVFZRUMKGKR-UHFFFAOYSA-N
ID: HSJNVFZRUMKGKR-UHFFFAOYSA-N
Comment: Energy0
Num peaks: 6
151.0389705 3.53443788
275.0550145 12.0522283
277.0706646 2.803844112
293.0655792 1.538257234
303.0499291 17.24602968
321.0604938 46.76955821

Name: +ve in-silico MS/MS by CFM-ID for HSJNVFZRUMKGKR-UHFFFAOYSA-N
ID: HSJNVFZRUMKGKR-UHFFFAOYSA-N
Comment: Energy1
Num peaks: 14
125.0233204 1.521461544
127.0389705 1.827740756
137.0233204 1.639167621
149.0233204 2.772539899
151.0389705 12.04475775
171.0287997 1.586869607
273.0393644 1.564038156
275.0550145 11.17715703
277.0706646 3.883210298
285.0393644 4.199413586
291.0499291 2.530491083
293.0655792 1.845541757
303.0499291 16.96560859
321.0604938 16.83889087

Name: +ve in-silico MS/MS by CFM-ID for HSJNVFZRUMKGKR-UHFFFAOYSA-N
ID: HSJNVFZRUMKGKR-UHFFFAOYSA-N
Comment: Energy2
Num peaks: 31
65.00219107 1.745172805
65.03857658 1.594543392
67.01784114 4.279610119
83.01275576 1.605171741
91.01784114 1.858288393
93.0334912 1.703873878
97.02840582 1.484408466
107.0127558 2.210828805
109.0284058 1.256780859
121.0284058 1.773890854
123.0440559 2.795478753
125.0233204 3.778423211
133.0284058 2.317687237
137.0233204 1.714088129
147.0076704 1.40639547
149.0233204 5.04113057
151.0389705 7.787423856
153.0182351 1.396089828
175.0389705 1.51094666
177.0182351 1.25939608
179.0338851 1.205173012
189.0182351 1.0883403
213.0182351 5.494875369
217.0495352 1.288808017
219.0287997 1.397786338
231.0287997 2.306557182
233.0444498 1.41271144
257.0444498 3.079991096
275.0550145 2.072487141
277.034279 1.323939023
291.0499291 1.13158989

Name: +ve in-silico MS/MS by CFM-ID for JWNAIJDCANCJFB-UHFFFAOYSA-N
ID: JWNAIJDCANCJFB-UHFFFAOYSA-N
Comment: Energy0
Num peaks: 6
125.0233204 12.50352307
127.0389705 2.291583343
137.0233204 3.023690831
153.0182351 6.432973953
303.0499291 14.08541222
321.0604938 50.6136723

Name: +ve in-silico MS/MS by CFM-ID for JWNAIJDCANCJFB-UHFFFAOYSA-N
ID: JWNAIJDCANCJFB-UHFFFAOYSA-N
Comment: Energy1
Num peaks: 11
125.0233204 10.45989962
127.0389705 2.38355299
137.0233204 19.40600717
151.0389705 1.430714663
153.0182351 9.787716624
167.0338851 1.988126215
169.0495352 4.13190196
291.0499291 2.168791987
293.0655792 4.57131456
303.0499291 11.50586633
321.0604938 13.0417873

Name: +ve in-silico MS/MS by CFM-ID for JWNAIJDCANCJFB-UHFFFAOYSA-N
ID: JWNAIJDCANCJFB-UHFFFAOYSA-N
Comment: Energy2
Num peaks: 21
39.02292652 3.381022532
53.00219107 1.613276028
65.00219107 2.963571603
67.01784114 6.059820226
69.0334912 6.083087845
81.0334912 1.727714829
85.02840582 1.660855068
95.01275576 7.20757926
97.02840582 5.408618971
109.0284058 3.348040764
111.0076704 1.126398073
111.0440559 1.243794431
125.0233204 14.33042521
127.0389705 1.70300053
133.0284058 1.706783451
135.0440559 2.363543492
137.0233204 6.124270859
149.0233204 1.277888926
151.002585 2.260844671
151.0389705 2.671313967
153.0182351 5.76413628

Name: +ve in-silico MS/MS by CFM-ID for JPSZKHOJAOYECT-UHFFFAOYSA-N
ID: JPSZKHOJAOYECT-UHFFFAOYSA-N
Comment: Energy0
Num peaks: 6
147.0076704 6.231937098
149.0233204 3.915766749
151.0389705 3.479776883
171.0287997 2.550386675
303.0499291 16.03465547
321.0604938 49.49905462

Name: +ve in-silico MS/MS by CFM-ID for JPSZKHOJAOYECT-UHFFFAOYSA-N
ID: JPSZKHOJAOYECT-UHFFFAOYSA-N
Comment: Energy1
Num peaks: 20
83.01275576 0.9967224729
125.0233204 2.454991231
127.0389705 1.063033128
147.0076704 5.385067001
149.0233204 5.920219289
151.0389705 4.883229
153.0182351 3.456627766
155.0338851 1.57621353
167.0338851 2.638802543
169.0495352 2.686898746
171.0287997 1.000431172
175.002585 2.260869044
177.0182351 4.128137584
195.0287997 0.9923281762
219.0287997 1.257333691
285.0393644 2.126247735
291.0499291 2.619053832
293.0655792 3.397455437
303.0499291 14.87199872
321.0604938 16.47621418

Name: +ve in-silico MS/MS by CFM-ID for JPSZKHOJAOYECT-UHFFFAOYSA-N
ID: JPSZKHOJAOYECT-UHFFFAOYSA-N
Comment: Energy2
Num peaks: 31
39.02292652 1.283068557
41.00219107 3.436671776
65.00219107 1.503166337
65.03857658 1.141558071
67.01784114 1.123995584
83.01275576 2.896657732
91.01784114 7.122860084
93.0334912 1.076977078
104.9971057 1.012926912
119.0127558 3.087119643
125.0233204 5.326779259
127.0389705 1.633587809
133.0284058 0.968336623
135.0076704 1.309637286
147.0076704 14.79996981
149.0233204 3.780537837
151.002585 2.173869122
151.0389705 2.317446969
153.0182351 4.290767984
155.0338851 2.441771602
175.002585 2.718872779
177.0182351 2.629451836
193.0131497 1.62378485
219.0287997 1.047008112
233.0444498 1.045931426
237.0393644 1.065752193
277.034279 1.483409473
279.0499291 1.570512697
291.0499291 1.061373164
293.0655792 1.21582113
303.0499291 1.878065886

Name: +ve in-silico MS/MS by CFM-ID for XKEXYJUKFGWMGC-UHFFFAOYSA-N
ID: XKEXYJUKFGWMGC-UHFFFAOYSA-N
Comment: Energy0
Num peaks: 8
137.0233204 1.320706839
143.0338851 2.868212009
153.0182351 5.476444394
195.0287997 2.174061816
203.0550145 1.346909629
309.0604938 1.276317209
321.0604938 17.8435819
339.0710585 48.95203897

Name: +ve in-silico MS/MS by CFM-ID for XKEXYJUKFGWMGC-UHFFFAOYSA-N
ID: XKEXYJUKFGWMGC-UHFFFAOYSA-N
Comment: Energy1
Num peaks: 31
43.01784114 0.7489805696
99.00767038 0.8978068988
137.0233204 4.448227461
139.0389705 0.7440175313
141.0182351 0.7392602837
141.0546206 0.8181169466
143.0338851 1.660541389
145.0495352 1.182888514
153.0182351 11.19617581
155.0338851 4.496822374
157.0495352 4.24453772
159.0651853 0.6848760443
165.0182351 0.9311670074
167.0338851 1.314330712
171.0287997 1.141532623
173.0444498 3.76043365
183.0287997 1.832911943
187.0600999 0.8480777361
195.0287997 3.725177782
205.0131497 1.030104515
209.0444498 0.8363726832
221.0444498 0.7450574629
235.0237144 0.6939865662
251.0550145 0.9026573175
279.0499291 1.157083469
303.0499291 1.097710413
307.0448437 0.6923996054
309.0604938 3.276666328
311.0761439 3.423128939
321.0604938 8.935264346
339.0710585 8.325044357

Name: +ve in-silico MS/MS by CFM-ID for XKEXYJUKFGWMGC-UHFFFAOYSA-N
ID: XKEXYJUKFGWMGC-UHFFFAOYSA-N
Comment: Energy2
Num peaks: 31
39.02292652 2.098329497
53.00219107 4.459858536
65.00219107 4.023890961
67.01784114 1.730268045
69.0334912 6.81778046
80.99710569 1.657929736
83.01275576 1.614897536
85.02840582 1.944085072
95.01275576 3.674315741
97.02840582 2.177973183
111.0076704 0.8410728667
111.0440559 0.8903572566
113.0597059 0.9307597529
125.0233204 1.69941745
127.0389705 2.312518936
137.0233204 4.504965402
139.0389705 1.476912895
141.0546206 2.429905296
143.0338851 0.9664965191
153.0182351 10.29329918
155.0338851 2.633388265
157.0495352 1.399014458
165.0182351 1.084887684
171.0287997 1.489631126
179.0338851 1.5927451
277.034279 1.505499381
279.0499291 1.635303623
281.0655792 0.8594112457
309.0604938 0.9226174387
311.0761439 0.9493400087
321.0604938 3.253932307

Name: +ve in-silico MS/MS by CFM-ID for NFFXZGVJACPNDR-UHFFFAOYSA-N
ID: NFFXZGVJACPNDR-UHFFFAOYSA-N
Comment: Energy0
Num peaks: 6
139.002585 2.325131072
143.0338851 10.09323857
145.0495352 3.486614977
153.0182351 5.062482185
321.0604938 14.64374492
339.0710585 45.78010739

Name: +ve in-silico MS/MS by CFM-ID for NFFXZGVJACPNDR-UHFFFAOYSA-N
ID: NFFXZGVJACPNDR-UHFFFAOYSA-N
Comment: Energy1
Num peaks: 31
43.01784114 1.965432207
56.99710569 0.6989137549
59.01275576 1.064000775
83.01275576 0.793786333
85.02840582 0.7748805295
115.0389705 0.7412435858
125.0233204 1.402423266
137.0233204 4.050218199
141.0182351 0.8121970568
143.0338851 2.624861334
145.0495352 2.079814901
153.0182351 12.52258071
155.0338851 2.342674676
157.0495352 2.601033939
165.0182351 1.51682748
167.0338851 2.504421564
171.0287997 0.7241662199
173.0444498 3.136086364
179.0338851 0.7971780772
183.0287997 1.280102254
187.0600999 1.31814605
195.0287997 7.419565552
197.0444498 0.7708072218
253.034279 0.7867124027
279.0499291 0.8498006414
283.0448437 0.7882967858
303.0499291 0.7803074455
309.0604938 1.526166301
311.0761439 2.727544464
321.0604938 8.100675383
339.0710585 8.902220858

Name: +ve in-silico MS/MS by CFM-ID for NFFXZGVJACPNDR-UHFFFAOYSA-N
ID: NFFXZGVJACPNDR-UHFFFAOYSA-N
Comment: Energy2
Num peaks: 31
41.00219107 1.142334017
43.01784114 0.9728004151
53.00219107 1.143785452
55.01784114 1.289840391
56.99710569 0.8520100111
57.0334912 1.441331341
59.01275576 2.715594789
67.01784114 1.698406548
69.0334912 1.14004166
80.99710569 2.094848209
83.01275576 6.94750772
85.02840582 3.40527232
111.0440559 0.8803847798
113.0597059 0.8643594175
125.0233204 5.351548558
127.0389705 4.093439314
137.0233204 5.691588252
139.002585 1.065357568
139.0389705 2.250270565
141.0546206 2.952598967
143.0338851 1.84931246
153.0182351 11.0527344
155.0338851 2.308152264
157.0495352 1.183053593
165.0182351 1.832601415
167.0338851 3.07066657
179.0338851 2.250905583
181.0131497 1.640525772
279.0499291 1.200130609
311.0761439 0.8159928323
321.0604938 2.173170242

Name: +ve in-silico MS/MS by CFM-ID for ANPQGMJBSCDBSV-UHFFFAOYSA-N
ID: ANPQGMJBSCDBSV-UHFFFAOYSA-N
Comment: Energy0
Num peaks: 6
137.0233204 1.226640895
153.0182351 4.725273847
203.0550145 1.147651132
303.0499291 3.483434842
321.0604938 30.84002345
339.0710585 45.12763938

Name: +ve in-silico MS/MS by CFM-ID for ANPQGMJBSCDBSV-UHFFFAOYSA-N
ID: ANPQGMJBSCDBSV-UHFFFAOYSA-N
Comment: Energy1
Num peaks: 24
127.0389705 1.190496092
137.0233204 4.50586516
139.0389705 1.534494007
141.0546206 1.459709324
145.0495352 1.896643355
153.0182351 12.01818343
155.0338851 1.197039079
157.0495352 4.880727053
167.0338851 1.219203135
171.0287997 1.466730996
173.0444498 4.170172615
185.0444498 1.146219695
187.0600999 1.466930697
195.0287997 1.935031881
205.0131497 0.8731180964
221.0444498 1.499052042
245.0444498 0.9647730304
293.0655792 1.570863327
295.0812292 1.148453049
303.0499291 4.320415962
309.0604938 1.992015105
311.0761439 3.024196946
321.0604938 14.39201398
339.0710585 10.84307272

Name: +ve in-silico MS/MS by CFM-ID for ANPQGMJBSCDBSV-UHFFFAOYSA-N
ID: ANPQGMJBSCDBSV-UHFFFAOYSA-N
Comment: Energy2
Num peaks: 31
25.00727645 1.304869884
39.02292652 2.2689027
49.00727645 1.626326539
51.02292652 1.046777469
53.00219107 2.611068145
53.03857658 1.16348061
55.01784114 1.414242171
65.00219107 2.646239377
65.03857658 1.582237816
67.01784114 1.640159842
69.0334912 2.121056702
73.02840582 1.147431521
79.01784114 2.023779566
81.0334912 1.583667976
83.01275576 1.522129511
85.02840582 1.679925982
121.0284058 1.197077084
125.0233204 1.352983142
127.0389705 3.450273764
137.0233204 6.625558994
139.0389705 2.697977103
141.0546206 3.553450917
153.0182351 9.582784865
155.0338851 2.026161217
157.0495352 5.597371373
171.0287997 2.107661615
185.0444498 1.415815764
217.0131497 1.506799606
245.0444498 1.093598864
311.0761439 1.091804633
321.0604938 1.217805805

Name: +ve in-silico MS/MS by CFM-ID for NCZRKEJSCQUWAW-UHFFFAOYSA-N
ID: NCZRKEJSCQUWAW-UHFFFAOYSA-N
Comment: Energy0
Num peaks: 6
125.0233204 4.728043142
127.0389705 3.537629948
137.0233204 1.573057973
153.0182351 5.922099889
303.0499291 13.50512616
321.0604938 54.70696617

Name: +ve in-silico MS/MS by CFM-ID for NCZRKEJSCQUWAW-UHFFFAOYSA-N
ID: NCZRKEJSCQUWAW-UHFFFAOYSA-N
Comment: Energy1
Num peaks: 20
43.01784114 1.117152559
125.0233204 2.091122462
127.0389705 1.736288862
137.0233204 8.37395804
139.0389705 3.827018676
153.0182351 15.66796763
155.0338851 4.324516817
165.0182351 2.260046807
167.0338851 3.50737629
169.0495352 2.597795674
183.0287997 1.61789261
195.0287997 2.649994365
235.0237144 1.563833011
237.0393644 1.120642954
261.0029789 1.143352676
263.018629 1.104821569
291.0499291 2.01136912
293.0655792 3.129223622
303.0499291 7.79599589
321.0604938 13.37786066

Name: +ve in-silico MS/MS by CFM-ID for NCZRKEJSCQUWAW-UHFFFAOYSA-N
ID: NCZRKEJSCQUWAW-UHFFFAOYSA-N
Comment: Energy2
Num peaks: 31
41.00219107 1.309748285
43.01784114 0.7908558477
59.01275576 0.862313961
65.00219107 1.979522699
67.01784114 3.075380275
68.99710569 2.850716482
69.0334912 2.952490868
71.01275576 1.785713262
81.0334912 0.8888915567
83.01275576 2.980349019
85.02840582 4.474443755
95.01275576 1.627730901
96.99202031 1.10552287
97.02840582 1.151508972
99.00767038 1.065396296
101.0233204 1.012831443
109.0284058 1.514320698
111.0440559 0.8817466336
125.0233204 5.483469155
127.0389705 3.854956602
137.0233204 10.78091303
139.0389705 3.264000747
153.0182351 12.52976688
155.0338851 0.8966667593
165.0182351 2.292649957
167.0338851 0.792512439
179.0338851 2.071972316
181.0131497 2.250761242
183.0287997 1.068223314
293.0655792 1.022626723
303.0499291 1.522328386

Name: +ve in-silico MS/MS by CFM-ID for WOSHNGWKCSPNHL-UHFFFAOYSA-N
ID: WOSHNGWKCSPNHL-UHFFFAOYSA-N
Comment: Energy0
Num peaks: 6
125.0233204 3.114377547
137.0233204 2.008816339
153.0182351 5.52367449
195.0287997 2.402773512
303.0499291 12.65368079
321.0604938 55.22947538

Name: +ve in-silico MS/MS by CFM-ID for WOSHNGWKCSPNHL-UHFFFAOYSA-N
ID: WOSHNGWKCSPNHL-UHFFFAOYSA-N
Comment: Energy1
Num peaks: 24
43.01784114 0.854748194
123.0076704 0.8164073608
125.0233204 1.989394676
127.0389705 1.790002645
135.0076704 2.268986716
137.0233204 9.644890792
139.0389705 5.292763664
141.0546206 0.9475605703
153.0182351 11.82589229
155.0338851 4.654670289
165.0182351 1.251595448
167.0338851 2.011687792
169.0495352 1.105272006
183.0287997 2.014507667
195.0287997 4.394479262
205.0131497 1.973404405
207.0287997 1.035255314
209.0444498 1.948960022
221.0444498 0.6946890426
277.034279 0.7770158359
291.0499291 2.283419349
293.0655792 3.068772788
303.0499291 7.609022802
321.0604938 10.1371799

Name: +ve in-silico MS/MS by CFM-ID for WOSHNGWKCSPNHL-UHFFFAOYSA-N
ID: WOSHNGWKCSPNHL-UHFFFAOYSA-N
Comment: Energy2
Num peaks: 31
39.02292652 3.051458459
43.01784114 2.900174599
53.00219107 2.399870565
55.01784114 1.516129538
65.00219107 5.130961038
67.01784114 2.391096497
68.99710569 2.8843237
69.0334912 3.490269095
73.02840582 1.127996041
81.0334912 1.682261307
83.01275576 1.008071153
85.02840582 1.157813358
95.01275576 3.50691179
97.02840582 1.038787764
111.0076704 1.032674961
111.0440559 1.012645885
113.0597059 1.057165139
121.0284058 1.165682628
123.0440559 1.212562782
125.0233204 2.741947797
127.0389705 2.52643983
135.0076704 5.742132192
137.0233204 7.018720261
139.0389705 2.606655451
153.0182351 8.399912872
165.0182351 1.251311791
167.0338851 0.8896020571
179.0338851 1.55235316
277.034279 1.3333526
293.0655792 1.052872105
303.0499291 1.597721471

Name: +ve in-silico MS/MS by CFM-ID for LMSGKUHIEVNLON-UHFFFAOYSA-N
ID: LMSGKUHIEVNLON-UHFFFAOYSA-N
Comment: Energy0
Num peaks: 6
127.0389705 1.479894717
137.0233204 1.538106076
153.0182351 6.142572418
185.0444498 1.562251519
303.0499291 15.90611452
321.0604938 63.01836602

Name: +ve in-silico MS/MS by CFM-ID for LMSGKUHIEVNLON-UHFFFAOYSA-N
ID: LMSGKUHIEVNLON-UHFFFAOYSA-N
Comment: Energy1
Num peaks: 14
127.0389705 3.257782132
137.0233204 5.836339171
139.0389705 7.319249387
141.0546206 1.13734453
153.0182351 15.5257779
155.0338851 6.17145146
165.0182351 1.344570888
167.0338851 2.527766758
169.0495352 1.918346066
195.0287997 2.633934741
291.0499291 2.362338327
293.0655792 2.999294367
303.0499291 11.91644812
321.0604938 15.06162813

Name: +ve in-silico MS/MS by CFM-ID for LMSGKUHIEVNLON-UHFFFAOYSA-N
ID: LMSGKUHIEVNLON-UHFFFAOYSA-N
Comment: Energy2
Num peaks: 31
25.00727645 0.9841087752
39.02292652 3.848327092
41.00219107 0.8336206747
41.03857658 1.053132566
49.00727645 2.036942351
51.02292652 1.757532487
53.00219107 2.262759893
53.03857658 1.349709051
55.01784114 0.8119431292
65.00219107 3.048336502
65.03857658 2.32216825
67.01784114 2.443266628
69.0334912 3.245852133
79.01784114 3.330344236
81.0334912 2.776041699
83.01275576 0.8863032467
85.02840582 2.104764146
109.0284058 0.8485969874
111.0076704 0.9472827364
121.0284058 2.900094179
123.0440559 2.206692346
125.0233204 1.635126258
127.0389705 3.000894537
137.0233204 7.588579664
139.0389705 4.824088527
141.0546206 0.9722679895
153.0182351 12.43330424
155.0338851 1.644958364
167.0338851 1.145511178
217.0131497 0.9959781516
303.0499291 0.9535733302

Name: +ve in-silico MS/MS by CFM-ID for XZEPLSFUIPTQHA-UHFFFAOYSA-N
ID: XZEPLSFUIPTQHA-UHFFFAOYSA-N
Comment: Energy0
Num peaks: 6
109.0284058 3.330344338
243.0375885 2.825759399
245.0720822 2.472907353
269.0720822 3.459004711
319.0688886 6.408275529
339.0751169 72.07480297

Name: +ve in-silico MS/MS by CFM-ID for XZEPLSFUIPTQHA-UHFFFAOYSA-N
ID: XZEPLSFUIPTQHA-UHFFFAOYSA-N
Comment: Energy1
Num peaks: 12
79.01784114 2.747341703
81.0334912 1.35775425
83.01275576 1.081065052
109.0284058 16.66045967
231.0539875 1.504511736
269.0720822 4.029245803
291.073974 1.056222048
307.0489021 1.203171169
309.0645522 4.319337932
311.0802023 4.343795315
319.0688886 3.967162692
339.0751169 38.08048992

Name: +ve in-silico MS/MS by CFM-ID for XZEPLSFUIPTQHA-UHFFFAOYSA-N
ID: XZEPLSFUIPTQHA-UHFFFAOYSA-N
Comment: Energy2
Num peaks: 31
49.00727645 1.837965719
51.02292652 2.614277358
53.03857658 2.415164973
68.99466108 0.8892848168
77.00219107 1.755311345
79.01784114 3.058501535
81.0334912 4.452440739
109.0284058 7.115150718
119.0291548 1.236299512
124.0393049 0.8834745984
211.0477593 1.528750666
213.0270238 2.194543435
215.0426739 3.263031786
217.0771676 1.668406074
231.0539875 3.144938448
239.0615175 2.259285012
241.0771676 3.499717894
245.0720822 1.203730585
253.0383375 3.146924801
255.0539875 1.356536806
267.0539875 2.307796935
269.0720822 1.036010108
279.0539875 5.561839878
281.0696376 1.371717198
289.058324 3.050967043
291.073974 6.605508683
293.0696376 1.089254057
295.0489021 0.935637479
307.0489021 1.354192477
311.0802023 1.102426695
319.0688886 1.474191537

Name: +ve in-silico MS/MS by CFM-ID for QJGZRAHOFQFFQB-UHFFFAOYSA-N
ID: QJGZRAHOFQFFQB-UHFFFAOYSA-N
Comment: Energy0
Num peaks: 9
125.0233204 6.024967266
137.0233204 10.00851082
151.002585 4.165001673
153.0182351 18.72918554
155.0338851 4.353721305
165.0182351 6.514362378
183.0287997 2.888773241
303.0499291 5.520690655
321.0604938 24.63537811

Name: +ve in-silico MS/MS by CFM-ID for QJGZRAHOFQFFQB-UHFFFAOYSA-N
ID: QJGZRAHOFQFFQB-UHFFFAOYSA-N
Comment: Energy1
Num peaks: 13
111.0440559 1.38786043
121.0284058 1.328430243
125.0233204 6.072599581
137.0233204 19.58457987
139.0389705 2.636440481
151.002585 5.229209913
153.0182351 26.86114164
155.0338851 6.843458691
157.0495352 1.354166342
165.0182351 3.044051507
183.0287997 1.651204697
211.0237144 2.904156813
321.0604938 2.09439163

Name: +ve in-silico MS/MS by CFM-ID for QJGZRAHOFQFFQB-UHFFFAOYSA-N
ID: QJGZRAHOFQFFQB-UHFFFAOYSA-N
Comment: Energy2
Num peaks: 20
56.99710569 1.500648886
65.00219107 1.399821977
67.01784114 4.747991215
69.0334912 3.506869479
92.99710569 3.954048562
95.01275576 9.1938904
97.02840582 4.549320922
107.0127558 1.103712269
[truncated: 1,076,617 more chars]
