# Supplementary material for: Ion mobility collision cross-section atlas for known and unknown metabolite annotation in untargeted metabolomics
Source: Nat Commun. 2020 Aug 28;11:4334. doi: 10.1038/s41467-020-18171-8 (PMC7455731; doi:10.1038/s41467-020-18171-8)
Supplement: Supplementary file 8 — Supplementary Data 5 [file 41467_2020_18171_MOESM8_ESM.zip › 01_positive_mode/L0722/cfmid_result.txt]

1 0.29268293 VORJLNIAHGGDOZ-UHFFFAOYSA-N Oc1cc2OC(C3=COC(C(=C3)O)(O)C(=O)O)C(Cc2c(c1)O)O
2 0.27118644 ROJHIAGXWAURJO-UHFFFAOYSA-N OC=CC(=C(C(=O)C(=O)O)O)C(=O)C=Cc1ccc(c(c1)O)O
3 0.26315789 OJQOCKWVUNQEOP-UHFFFAOYSA-N OC1=CC(O)C2(C(=C1O)OC(=Cc1ccc(c(c1)O)O)C2=O)O
4 0.25454545 MZXAFERIAHABKS-UHFFFAOYSA-N OC=CC(=CC(=O)C(=O)O)C=CC(=O)c1ccc(c(c1O)O)O
5 0.25 WZVBGPLRKOZAPQ-UHFFFAOYSA-N OC1=CC(=C2C(C1O)(O)OC(=Cc1ccc(c(c1)O)O)C2=O)O
6 0.23255814 MOFXSYDOGUFWFC-UHFFFAOYSA-N OC1=CC(=CC(O1)(O)C(=O)O)C1Oc2cc(O)cc(c2CC1O)O
7 0.22727273 FXFVZRRGWCDXRH-UHFFFAOYSA-N OC(=O)C=C(C=CC(=O)O)C=CC(=O)c1ccc(c(c1O)O)O
8 0.22222222 PRBPDAPQBVHKSR-UHFFFAOYSA-N OC(=O)C1(O)OC=C(C=C1)C=CC(=O)c1ccc(c(c1O)O)O
9 0.22222222 ALTCADNBLPUKKA-UHFFFAOYSA-N OC(=CC=C(C(=O)C(=O)O)O)C(=O)C=Cc1ccc(c(c1)O)O
10 0.22222222 UCZZLQSEYFARBI-UHFFFAOYSA-N OC1=CC(O)=C(C(=O)C(=O)CC2=C(O)C(O)=C(O)C=C2)C(O)=C1
11 0.21818182 BBIDZWZQUFIQBL-UHFFFAOYSA-N O=CC(=CC=C(C(=O)O)O)C=CC(=O)c1ccc(c(c1O)O)O
12 0.21276596 PAUDAOAYZCOSHM-UHFFFAOYSA-N OC(=O)C1(O)OC=CC(=C1)C=CC(=O)c1ccc(c(c1O)O)O
13 0.20512821 AIRKZYVDJODIJF-UHFFFAOYSA-N Oc1cc2OC(CC(=O)c2c(c1)O)C1=COC(C=C1)(O)C(=O)O
14 0.20512821 QMPDRPFEVADAJA-UHFFFAOYSA-N OC1=CC2=C(C=C1O)C(=O)C(CO2)C1=CC(O)=C(O)C(O)=C1O
15 0.20512821 MWGNFQPTMQMACX-UHFFFAOYSA-N OC1=CC2=C(C=C1O)C(=O)C(CO2)C1=C(O)C(O)=C(O)C=C1O
16 0.20408163 YINCXFREIFFWCP-UHFFFAOYSA-N OC(=O)C=CC(=C(C(=O)O)O)C(=O)C=Cc1ccc(c(c1)O)O
17 0.2 CXLWIKZXVKCHFU-UHFFFAOYSA-N O=CC(=CC=C(C(=O)O)O)C1CC(=O)c2c(O1)cc(cc2O)O
18 0.2 ZOAVSDLDQDRUJF-UHFFFAOYSA-N O=CC=C(C(=C(C(=O)O)O)O)C(=O)C=Cc1ccc(c(c1)O)O
19 0.19607843 UIYATDPVOMMKKC-UHFFFAOYSA-N OC(=O)C(=CC=C(C(=O)O)O)C(=O)C=Cc1ccc(c(c1)O)O
20 0.18867925 HBEMUJTVXONEQB-UHFFFAOYSA-N OC(=CC=C(C(=O)C(=O)O)C(=O)C=Cc1ccc(c(c1)O)O)O
21 0.18604651 GOLRXFYMIRCUMU-UHFFFAOYSA-N O=C(C1=CC=C(C(O1)(O)C(=O)O)O)C=Cc1ccc(c(c1)O)O
22 0.18518519 UZCKCVYVGNIOHL-UHFFFAOYSA-N O=CC=C(C=C(C(=O)O)O)C=CC(=O)c1ccc(c(c1O)O)O
23 0.17777778 WRRAHILGSLEXAK-UHFFFAOYSA-N OC(=C(C(=O)C=Cc1ccc(c(c1)O)O)C=CC(=O)C(=O)O)O
24 0.17777778 IAWKLHBWKVNXRM-UHFFFAOYSA-N OC(=O)C=C(C1Oc2cc(O)cc(c2CC1O)O)C=C(C(=O)O)O
25 0.17391304 XPNYANLNZODGAI-UHFFFAOYSA-N OC=C(C1CC(=O)c2c(O1)cc(cc2O)O)C=CC(=O)C(=O)O
26 0.17391304 BDXLMGBDSWSPLM-UHFFFAOYSA-N OC(=CC(=CC(=O)C(=O)O)C1Oc2cc(O)cc(c2CC1O)O)O
27 0.17142857 PRQBFGBPCKZGLJ-UHFFFAOYSA-N OC1=CC(O)=C(C(=O)C(=O)CC2=CC(O)=C(O)C=C2O)C(O)=C1
28 0.17142857 AZCODPUMJBIDLI-UHFFFAOYSA-N OC1=CC2(C(C(=C1)O)C(=O)C(=C(O2)c1ccc(c(c1)O)O)O)O
29 0.17142857 HYTGVIUJUUHYSG-UHFFFAOYSA-N Oc1cc2OC(O)(c3ccc(c(c3)O)O)C(C(=O)c2c(c1)O)O
30 0.17142857 UCPCDTMUEDFHSF-UHFFFAOYSA-N OC1=CC2(C(C=C1)(O)C(=O)C(=C(O2)c1ccc(c(c1)O)O)O)O
31 0.17142857 UIPTYLRCBOLFPY-UHFFFAOYSA-N OC1=CC(O)=C(C(=O)C(=O)CC2=CC(O)=C(O)C(O)=C2)C(O)=C1
32 0.17142857 HRUDMFBGGVILSJ-UHFFFAOYSA-N Oc1cc(O)c(c(c1)O)C(=O)C(=Cc1cc(O)c(c(c1)O)O)O
33 0.17142857 KZFYMOSMINTUQG-HNNXBMFYSA-N Oc1cc(O)c2C(=O)C(O)(Cc3cc(O)c(O)c(O)c3)Oc2c1
34 0.17142857 LXRLFNXKHOXBIJ-HNNXBMFYSA-N Oc1cc(O)c2CC(=O)C(O)(Oc2c1)c3cc(O)c(O)c(O)c3
35 0.17142857 JSUHCHGJPZZVNY-UHFFFAOYSA-N OC1=CC(C2(C(=C1)OC(=Cc1ccc(c(c1)O)O)C2=O)O)(O)O
36 0.17142857 KZFYMOSMINTUQG-UHFFFAOYSA-N C1(O)C=C2OC(O)(CC3C=C(O)C(O)=C(O)C=3)C(=O)C2=C(O)C=1
37 0.17142857 QUFKKXBCPIHPJN-UHFFFAOYSA-N O=C1C(=Cc2ccc(c(c2)O)O)OC2(C1=CC=C(C2(O)O)O)O
38 0.16666667 YUIJYHGMFYSPTO-UHFFFAOYSA-N OC1=CC2(C(C(=C1)O)(O)C(=O)C(C(O2)c1ccc(c(c1)O)O)O)O
39 0.16666667 OQOFEGCTGRBPQU-UHFFFAOYSA-N O=C1C(=Cc2ccc(c(c2)O)O)OC2=C(C(C(C=C12)O)(O)O)O
40 0.16666667 XDIRDOOCKGXRRN-UHFFFAOYSA-N O=CC(=CC=C(C(=O)O)O)C=CC(=O)c1c(O)cc(cc1O)O
41 0.16666667 ICXXNKOTUYMYFY-UHFFFAOYSA-N OC=CC(=CC(=O)C(=O)O)C=CC(=O)c1c(O)cc(cc1O)O
42 0.16666667 JCJYMWKNSUNNFO-UHFFFAOYSA-N Oc1ccc(c(c1)O)C(=C(C(=O)c1c(O)cc(cc1O)O)O)O
43 0.16666667 WVYAAUSEIQPXRZ-UHFFFAOYSA-N Oc1cc2OC(CC(=O)c2c(c1)O)c1cc(O)c(c(c1O)O)O
44 0.16666667 RXHWWWHKNYADSC-UHFFFAOYSA-N O=C(C1=C(O)C(OC=C1)(O)C(=O)O)C=Cc1ccc(c(c1)O)O
45 0.16666667 NFYUBSQTNJQTHV-UHFFFAOYSA-N Oc1cc2OC(CC(=O)c2c(c1)O)C1=CC(=C(C2(C1O2)O)O)O
46 0.16326531 WASFULIKSSNLGV-UHFFFAOYSA-N OC=C(C1Oc2cc(O)cc(c2CC1O)O)C=C(C(=O)C(=O)O)O
47 0.16216216 OUIZPLGAOWPPPZ-UHFFFAOYSA-N Oc1cc(O)c(c(c1)O)C(=O)C(=C(c1ccc(c(c1)O)O)O)O
48 0.16216216 PJELJDHEXRXUHV-UHFFFAOYSA-N O=C(c1ccc(c(c1)O)O)Oc1cc(O)c(c(c1C(=O)O)O)C
49 0.16216216 APRJTGUKSZMLAS-UHFFFAOYSA-N O=C(c1ccc(c(c1)O)O)Oc1c(C)c(O)cc(c1C(=O)O)O
50 0.16216216 LIMPBCAHTGWODU-UHFFFAOYSA-N OCC1OC(Oc2ccc(cc2)C(=O)O)C(=O)C(C1O)O
51 0.16 JYEPMQUUMOJNMT-UHFFFAOYSA-N OC=CC(=CC(=O)C(=O)O)C1CC(=O)c2c(O1)cc(cc2O)O
52 0.16 ILMLJLKSFRWMRD-UHFFFAOYSA-N O=CC=C(C1CC(=O)c2c(O1)cc(cc2O)O)C=C(C(=O)O)O
53 0.15789474 IMBYJZDTTGOFRX-UHFFFAOYSA-N Oc1ccc(cc1O)C1=C(O)C(c2c(O1)cc(O)c(c2O)O)O
54 0.15789474 PMZJEHMRMUZDPK-UHFFFAOYSA-N OC1=C(O)C2(C(C(=C1)O)C(=O)C(C(O2)c1ccc(c(c1)O)O)O)O
55 0.15789474 HUAPAWIFPRLNRR-UHFFFAOYSA-N OC(=Cc1ccc(c(c1)O)O)C(=O)c1c(O)cc(c(c1O)O)O
56 0.15384615 JKUSODIPMZLOEW-UHFFFAOYSA-N CC1=C(Cl)C=CC2C(=NOCCCC(F)(F)F)C(=O)N=C12
57 0.15384615 PIFLZTBKDMYDDX-UHFFFAOYSA-N OCC1OC(Oc2ccc(cc2)C(=O)O)C(=C(C1O)O)O
58 0.15384615 QQWRALUWEQGQRL-UHFFFAOYSA-N OCC1OC(Oc2ccc(cc2)C(=O)O)C(C(=C1O)O)O
59 0.15384615 REXKPSLOFKVDHA-UHFFFAOYSA-N OC1=C2C(=CC(C1O)(O)O)OC(=Cc1ccc(c(c1)O)O)C2=O
60 0.1509434 TWHIZNYVLXLYQV-UHFFFAOYSA-N O=C(C(=O)C=Cc1ccc(c(c1)O)O)C=CC(=C(C(=O)O)O)O
61 0.15 AKNJIWFKCAYXEZ-UHFFFAOYSA-N Oc1cc(O)c(c(c1)O)C(=O)C=CC1=COC(C=C1)(O)C(=O)O
62 0.15 SZHAODFNFRCAHH-UHFFFAOYSA-N Oc1ccc2c(c1)OC(C(C2=O)O)C1=COC(C=C1)(O)C(=O)O
63 0.14634146 OMDVOVWPWGBHFK-UHFFFAOYSA-N Oc1cc2OC(CC(=O)c2c(c1)O)C1=CC(OC=C1)(O)C(=O)O
64 0.14285714 ZDTCIUUTNZQJRK-UHFFFAOYSA-N Oc1cc2OC(C3=COC(C=C3)(O)C(=O)O)C(C(c2c(c1)O)O)O
65 0.13953488 CLXQUAPXLSEIRG-UHFFFAOYSA-N OC1=C(C=CC(O1)(O)C(=O)O)C(=O)C=Cc1ccc(c(c1)O)O
66 0.13333333 NDYIHMWQFWVUCU-UHFFFAOYSA-N O=CC(=C(C1COc2c(C1=O)c(O)cc(c2)O)C=CC(=O)O)O
67 0.13043478 MHIOGYTUFIUHLU-UHFFFAOYSA-N OC(=O)C=C(C=C1OC(O)C(C(=O)C1=O)c1ccc(cc1)O)O
68 0.12765957 TVNNSFKXSDQBKN-UHFFFAOYSA-N OC=C1OC(CC(=O)C1=C(C(=O)C(=O)O)O)c1ccc(cc1)O
69 0.125 AYDRPCZHMZRYGB-UHFFFAOYSA-N OC1=CC=C(C(O1)(O)C(=O)O)C(=O)C=Cc1ccc(c(c1)O)O
70 0.125 SBSBUNLAGXLYHP-UHFFFAOYSA-N OC=CC(=CC(=O)C(=O)O)C1Oc2cc(O)ccc2C(=O)C1O
71 0.125 KBNPIWQVUSWEOQ-UHFFFAOYSA-N O=CC1=C(C(=O)CC(O1)c1ccc(cc1)O)C(=C(C(=O)O)O)O
72 0.125 GVFSIHOFARXNAR-UHFFFAOYSA-N O=CC=C(C=C(C(=O)O)O)C=CC(=O)c1c(O)cc(cc1O)O
73 0.12244898 CDINWVJGQQNJBI-UHFFFAOYSA-N OC(=O)C=C(C=C(C(=O)C(=O)C=Cc1ccc(c(c1)O)O)O)O
74 0.12244898 PGXUJLXUGDYTHI-UHFFFAOYSA-N OC=CC(=CC(=O)C(=O)O)C1Oc2cc(O)cc(c2C(C1O)O)O
75 0.12 FKXVKKYJZJQWDL-UHFFFAOYSA-N O=CC(=CC(=C(C(=O)O)O)O)C1Oc2cc(O)cc(c2CC1O)O
76 0.12 BKSTWTDEEFXFEP-UHFFFAOYSA-N O=CC(=CC=C(C(=O)O)O)C1Oc2cc(O)ccc2C(=O)C1O
77 0.12 RJMPMKSSFXXNAX-DVFMGHRXSA-N O=CC(=C/C=C(/C1COc2c(C1=O)c(O)cc(c2)O)\C(=O)O)O
78 0.11428571 IZUZTNBKJDCKAA-UHFFFAOYSA-N OC1C(OC2=CC(O)=CC(O)=C2C1=O)C1=C(O)C(O)=C(O)C=C1
79 0.11428571 OVSOGWOAANUGHL-UHFFFAOYSA-N OC1C(OC2=CC(O)=CC(O)=C2C1=O)C1=CC(O)=C(O)C=C1O
80 0.11428571 PGNLDNPCWQRXDT-UHFFFAOYSA-N Oc1ccc(c(c1)O)C1(O)Oc2cc(O)cc(c2C(=O)C1O)O
81 0.11428571 WOSHNGWKCSPNHL-UHFFFAOYSA-N Oc1cc2OC(C3=CC(=C(C4C3O4)O)O)C(C(=O)c2c(c1)O)O
82 0.11428571 ZFZSMVSEGGUVPJ-UHFFFAOYSA-N Oc1ccc(c(c1)OC(=C)c1cc(O)c(c(c1O)O)O)C(=O)O
83 0.11428571 LQINTOHXPNBCDA-UHFFFAOYSA-N Oc1cc2OC(C(C(=O)c2c(c1)O)O)C1(O)C=C(O)C(=CC1O)O
84 0.11428571 CYCUPBCJDJDSQL-UHFFFAOYSA-N OC1=CC23C(C(=C1)O)(O3)C(=O)C(C(O2)c1ccc(c(c1)O)O)O
85 0.11428571 LDEOOJLCKLIUMT-UHFFFAOYSA-N OC1=Cc2occ(c(=O)c2C(C1O)(O)O)c1ccc(c(c1)O)O
86 0.11428571 SLNKWWMWZZWWTG-UHFFFAOYSA-N OC1=CC(O)(O)C(c2c1c(=O)c(co2)c1ccc(c(c1)O)O)O
87 0.11428571 YZSVEXOSSMUCDO-UHFFFAOYSA-N Oc1cc2OC(CC(=O)c2c(c1)O)C12C=C(O)C(=C(C2O1)O)O
88 0.11428571 QXOMQSOQBGWFBJ-UHFFFAOYSA-N Oc1cc(O)c(c(c1)O)C(=O)C=C(c1cc(O)c(c(c1)O)O)O
89 0.11428571 SEDHCYLZDPZDGM-UHFFFAOYSA-N Oc1cc(cc(c1)O)OC(=Cc1cc(O)c(c(c1)O)O)C(=O)O
90 0.11428571 BAHHMYFBTKRGEI-UHFFFAOYSA-N OC1=CC2(C(C(=C1)O)C(=O)C(=C(O2)c1ccc(cc1O)O)O)O
91 0.11428571 DLAJKRBMCLJTPT-UHFFFAOYSA-N Oc1ccc(cc1O)C1(O)CC(=O)c2c(O1)c(O)c(cc2O)O
92 0.11428571 ALPULETZTSTDEY-UHFFFAOYSA-N Oc1cc2OC(C3=CC4(C(C(=C3)O)(O4)O)O)C(C(c2c(c1)O)O)O
93 0.11428571 LSAMLXCNTRALDM-UHFFFAOYSA-N OC1=CC(C(=O)CC(=O)C2=C(O)C(O)=CC(O)=C2)=C(O)C(O)=C1
94 0.11428571 UJAIOYYDZXDELM-UHFFFAOYSA-N Oc1cc(O)c(c(c1)O)C(=O)C=C(c1cc(O)c(cc1O)O)O
95 0.11428571 MFZDFCSESHOHST-UHFFFAOYSA-N Oc1cc2OC(c3ccc(c(c3)O)O)C(C(=O)Oc2c(c1)O)O
96 0.11428571 YLZDTALEKHVWRD-UHFFFAOYSA-N Oc1cc2OC(C(C(=O)c2c(c1)O)O)C1=CC=C(C2(C1O2)O)O
97 0.11428571 RZNCHWGVDOAFMH-UHFFFAOYSA-N Oc1cc2OC(CC(=O)c2c(c1)O)C1=CC2(C(C(=C1)O)(O2)O)O
98 0.11428571 QSYLQHMHLJPFMP-UHFFFAOYSA-N Oc1ccc(cc1O)C1(O)CC(=O)c2c(O1)cc(c(c2O)O)O
99 0.11111111 HVMSEMFFTFUUGF-UHFFFAOYSA-N O=CC(c1ccc(c(c1)O)O)Oc1c(O)c(O)cc(c1C=O)O
100 0.11111111 UOKGJVUDUTWSNW-UHFFFAOYSA-N Oc1cc2OC(CC(=O)c2c(c1)O)C1(O)C=C(O)C(=C(C1O)O)O
101 0.11111111 LAQXTGHAGNMZJU-UHFFFAOYSA-N COC(=O)c1c(cc(cc1O)O)OC(=O)c1ccc(c(c1)O)O
102 0.10810811 XKEXYJUKFGWMGC-UHFFFAOYSA-N Oc1cc2OC(C3=CC(=C(C(C3O)O)O)O)C(C(=O)c2c(c1)O)O
103 0.10810811 KPXQADNZUUFBHS-UHFFFAOYSA-N Oc1ccc(cc1)C(=CC(=O)c1c(O)c(O)c(c(c1O)O)O)O
104 0.10810811 BHKGAVBFFLSIJF-UHFFFAOYSA-N Oc1ccc(cc1O)C1=C(O)C(c2c(O1)c(O)c(O)cc2O)O
105 0.10810811 TXTVTSVNSLWUSF-UHFFFAOYSA-N COc1cc(O)cc(c1C(=O)O)OC(=O)c1ccc(c(c1)O)O
106 0.10810811 GTXZMXPFMQBOGJ-UHFFFAOYSA-N COc1cc(OC(=O)c2ccc(c(c2)O)O)c(c(c1)O)C(=O)O
107 0.10810811 KGGBXHRTOFMMPA-UHFFFAOYSA-N Oc1cc2OC(C(C(=O)c2c(c1)O)O)C1=CC=C(C(C1O)(O)O)O
108 0.10810811 CVNMPAPGWMZHTK-UHFFFAOYSA-N OC(=CC(=O)c1c(O)cc(c(c1O)O)O)c1ccc(c(c1)O)O
109 0.10810811 LKOWSCNFNLVFDR-UHFFFAOYSA-N OCC1OC(Oc2ccc(cc2)C(=O)O)C(C(=O)C1O)O
110 0.10810811 ONMSNOMBARSEEP-UHFFFAOYSA-N OCC1OC(Oc2ccc(cc2)C(=O)O)C(C(C1=O)O)O
111 0.10810811 OLSGKQNIBIITAJ-UHFFFAOYSA-N O=CC1OC(Oc2ccc(cc2)C(=O)O)C(C(C1O)O)O
112 0.10810811 ZXCSKDLXWABJSJ-UHFFFAOYSA-N Oc1ccc(cc1O)C1Oc2c(O)c(O)cc(c2C(C1=O)O)O
113 0.10526316 PGDYPWROMNVUOG-UHFFFAOYSA-N Oc1cc2OC(CC(=O)c2c(c1)O)C1=CC(=C(C(C1O)(O)O)O)O
114 0.10526316 ZBMFMVXAWSOSJE-UHFFFAOYSA-N Oc1ccc(cc1)C(=C(C(=O)c1c(O)cc(c(c1O)O)O)O)O
115 0.10526316 OTXVBOMWKFUZRR-UHFFFAOYSA-N OC1=CC2(C(C(=C1)O)(O)C(=O)CC(O2)c1cc(O)c(c(c1)O)O)O
116 0.10526316 FDBBNJRXRVPHMA-UHFFFAOYSA-N OCCN1C=NC2=C1N=CN=C2SCC1=CC=CC=C1Cl
117 0.1025641 KLCYYMMBBNTIOV-UHFFFAOYSA-N Oc1ccc(cc1)C(=C(C(=O)O)O)Oc1cc(O)c(c(c1)O)O
118 0.1025641 PHIGEFVOXRCBEJ-UHFFFAOYSA-N OC(C(C(=O)c1c(O)cc(c(c1O)O)O)O)c1ccc(c(c1)O)O
119 0.1025641 GGCODSSJCPJAAS-UHFFFAOYSA-N OC1=CC(O)=C(O)C=C1C1COC2=C(O)C(O)=C(O)C=C2C1=O
120 0.1025641 STLNAIKDTGDVMZ-UHFFFAOYSA-N OC1=CC2=C(C(O)=C1O)C(=O)C(CO2)C1=CC(O)=C(O)C=C1O
121 0.1025641 MZUOSVZPIKKUGD-UHFFFAOYSA-N OC1=C(O)C=C(C=CC(=O)C2=C(O)C(O)=C(O)C(O)=C2O)C=C1
122 0.1025641 DNXAKIKOXMZOOJ-UHFFFAOYSA-N COC1=C(O)C(=CC(C1O)C(=O)O)c1cc(cc(c1O)O)C(=O)O
123 0.1025641 HVIRDEGDZLYKKQ-UHFFFAOYSA-N Oc1cc(O)c(c(c1)O)C(=O)C=CC1=CC(OC=C1)(O)C(=O)O
124 0.1 JICHONLCQYEMQQ-UHFFFAOYSA-N Oc1ccc(cc1)C(=C(C(=O)O)O)Oc1cc(O)cc(c1O)O
125 0.1 FURTWYNUOVMRHV-UHFFFAOYSA-N OC1=C(O)C2(C(C(=C1)O)C(=O)C=C(O2)c1ccc(c(c1)O)O)O
126 0.1 AHMVVIMKHCBYMD-UHFFFAOYSA-N Oc1ccc(cc1)C1CC(=O)C2=C(O)C(OC=C2O1)(O)C(=O)O
127 0.1 KEUGXIUPGIYPSX-UHFFFAOYSA-N COC(=CC(=O)O)C=C1Oc2ccc(c(c2C(=O)C1=O)OC)O
128 0.1 UDUKJNMFTUNWJY-UHFFFAOYSA-N OC1=CC2(O)OC(=CC(=O)C2C(=C1O)O)c1ccc(c(c1)O)O
129 0.1 AVCFJIWXMBUBPG-UHFFFAOYSA-N COc1cc(cc(c1O)C1=C(O)C(=CC(C1O)C(=O)O)O)C(=O)O
130 0.1 ZRRSDAQQSCBKCP-UHFFFAOYSA-N COC(=CC(=O)O)C=C1Oc2c(OC)c(O)ccc2C(=O)C1=O
131 0.1 CLICLSUJXCKOPO-UHFFFAOYSA-N COc1cc2OC(=C(C=CC(=O)O)OC)C(=O)C(=O)c2c(c1)O
132 0.1 TWJIPRGLFZOBFS-UHFFFAOYSA-N OC1C(OC2=C(C1=O)C(=CC(C2O)(O)O)O)c1ccc(c(c1)O)O
133 0.097560976 RFQNTVPTYJSKNB-UHFFFAOYSA-N OC(=O)C=C1OC(CC(=O)C1=C(C(=O)O)O)c1ccc(cc1)O
134 0.097560976 HICPTVPYNSYVJM-UHFFFAOYSA-N COc1cc2OC(=CC=C(C(=O)O)OC)C(=O)C(=O)c2c(c1)O
135 0.097560976 LIQTVNYERROKNI-UHFFFAOYSA-N COC(=CC(=O)O)C=C1Oc2c(OC)ccc(c2C(=O)C1=O)O
136 0.097560976 WVHARWFAXKGLRU-UHFFFAOYSA-N COC(=CC(=O)O)C=C1Oc2ccc(c(c2C(=O)C1=O)O)OC
137 0.097560976 IBIPYYFRFIKJGG-UHFFFAOYSA-N OC1=CC(=C2C(C1O)(O)OC(=CC2=O)c1ccc(c(c1)O)O)O
138 0.097560976 UVERGXGEVOLJAX-UHFFFAOYSA-N Oc1ccc(cc1)C1CC(=O)C(=C(O)O)C(=CC(=O)C(=O)O)O1
139 0.095238095 NYSBHUCBZRHRDC-UHFFFAOYSA-N Oc1cc2OC(C3=CC(OC=C3)(O)C(=O)O)C(C(c2c(c1)O)O)O
140 0.095238095 HJOZSDHMIDXTGE-UHFFFAOYSA-N O=CC=C(C1COc2c(C1=O)c(O)cc(c2)O)C(=CC(=O)O)O
141 0.095238095 XUKQCHBROJTJDP-UHFFFAOYSA-N OC(=CC1=C(C(=O)CC(O1)c1ccc(cc1)O)C(=O)C(=O)O)O
142 0.093023256 BXEBFZQOWKHCSG-UHFFFAOYSA-N O=CC(=O)Oc1cc(OC)c(cc1C=O)C1OC(=O)C2(C1O2)C
143 0.093023256 TURIXTKVQJCKCP-UHFFFAOYSA-N OCC1=CC(=O)C(=O)C(O1)C1(O)C2CC3C(=O)OCC3(CC1=O)O2
144 0.090909091 XDFVRGIAOTYYJE-MFKMUULPSA-N COc1cc(ccc1O)C(=O)OCC2(O)COC(=O)C2O
145 0.088888889 FWGWPNTYGKEIQJ-UHFFFAOYSA-N O=CC1=C(CC(C(O1)c1cc(O)c(c(c1)O)O)O)C(=CC(=O)O)O
146 0.088888889 HRIVPTOPXAJOOD-UHFFFAOYSA-N O=CC=C(C1C(O)Oc2c(C1=O)cc(c(c2)O)O)C=CC(=O)O
147 0.088888889 ATLNACPDCNVHMV-UHFFFAOYSA-N Oc1ccc(cc1)C1CC(=O)C(=C(O1)C=C(C(=O)O)O)C(=O)O
148 0.088888889 HWEYOJOULOBWPY-UHFFFAOYSA-N OC(=O)CC(C(=O)O)OC(=O)C=CC1=CC(C(C=C1)O)O
149 0.086956522 MWHCMZJEQMJENY-UHFFFAOYSA-N OC(=O)CC(C(=O)O)OC(=O)C=CC1=CC(=C(CC1)O)O
150 0.086956522 IZURIOLASMVTLV-UHFFFAOYSA-N OCC(C(C(=O)O)OC(=O)C=Cc1ccc(c(c1)O)O)O
151 0.086956522 BUPPEEYQNMYJHZ-UHFFFAOYSA-N OC=C(C1Oc2cc(O)ccc2C(=O)C1O)C=CC(=O)C(=O)O
152 0.086956522 VSQFROOFUFBMIY-UHFFFAOYSA-N OC=C1C(=CC(=O)C(=O)O)OC(C(C1=O)c1ccc(cc1)O)O
153 0.085106383 IZURIOLASMVTLV-WKLDVVIOSA-N OCC(O)C(OC(=O)C=Cc1ccc(O)c(O)c1)C(=O)O
154 0.085106383 WMHFGTLAQYGXQQ-UHFFFAOYSA-N OC(=O)CC(C(=O)O)OC(=O)C=CC1C=CC(=C(C1)O)O
155 0.085106383 IZURIOLASMVTLV-UCUMCXFZSA-N OCC(O)C(OC(=O)C=Cc1ccc(O)c(O)c1)C(=O)O
156 0.083333333 YPPIEDQGRJFXRS-UHFFFAOYSA-N O=CC1=C(C=C(C(=O)O)O)C(=O)C(C(O1)O)c1ccc(cc1)O
157 0.081632653 UBEKSSIWKHCGBJ-WKLDVVIOSA-N OC(COC(=O)C=Cc1ccc(O)c(O)c1)C(O)C(=O)O
158 0.081632653 WELDKQCOHFNNJQ-UHFFFAOYSA-N Oc1ccc(cc1)C1CC(=O)C(=C(O1)C=C(C(=O)C(=O)O)O)O
159 0.081632653 PXVWMSUQJPIUBA-UHFFFAOYSA-N O=CC1=C(C=CC(=O)O)C(=O)C(C(O1)c1ccc(c(c1)O)O)O
160 0.081632653 DSOFVXADEAUFDR-UHFFFAOYSA-N O=CC(=C(C(=O)N(C(=O)C=CC=C(C(=O)O)O)N)Cl)N
161 0.081632653 RYXMJYXCPRSFSE-UHFFFAOYSA-N OC=C1OC(O)C(C(=O)C1=CC(=O)C(=O)O)c1ccc(cc1)O
162 0.08 YLKHQDDFHHEMNO-UHFFFAOYSA-N O=CC(=CC=C(C(=O)O)O)C1Oc2cc(O)cc(c2C(C1O)O)O
163 0.078431373 HELZOEICINXSGQ-UHFFFAOYSA-N O=CC1=C(OC(C(C1=O)c1ccc(cc1)O)O)C=C(C(=O)O)O
164 0.074074074 RHXJVFZKEUSLRY-UHFFFAOYSA-N O=CC(=CC(=C(C(=O)C=Cc1ccc(c(c1)O)O)C(=O)O)O)O
165 0.057142857 KJXSIXMJHKAJOD-LSDHHAIUSA-N C1=C(C=C(C(=C1O)O)O)[C@@H]2[C@H](C(=O)C3=C(C=C(C=C3O2)O)O)O
166 0.057142857 ZHPLPRUARZZBET-ARLHGKGLSA-N C1=CC(=C(C=C1[C@@H]2C(C(=O)C3=C(O2)C(=C(C=C3O)O)O)O)O)O
167 0.057142857 CWROAPJAFUUZRS-UHFFFAOYSA-N OC(=O)C=C(c1cc(O)c(cc1O)O)Oc1cc(O)cc(c1)O
168 0.057142857 INPBSMPOODWTDX-UHFFFAOYSA-N OC1=C(O)c2c(CC1O)oc(c(c2=O)O)c1ccc(c(c1)O)O
169 0.057142857 NLOPFVNXNMEEDI-UNLLLRGISA-N O[C@@H]1[C@@H](O)[C@H](OC(=O)C2=CC=CC=C2)O[C@@H]([C@H]1O)C(O)=O
170 0.057142857 JZBILRDJXPOFBK-UHFFFAOYSA-N Oc1cc(OC(=C)c2cc(O)c(cc2O)O)c(c(c1)O)C(=O)O
171 0.057142857 KJXSIXMJHKAJOD-UHFFFAOYSA-N OC1C(OC2=CC(O)=CC(O)=C2C1=O)C1=CC(O)=C(O)C(O)=C1
172 0.057142857 CRWXTKGEQQMQRX-UHFFFAOYSA-N OCC1OC(Oc2cc3ccc(=O)oc3cc2O)C(C(=C1O)O)O
173 0.057142857 NLOPFVNXNMEEDI-UHFFFAOYSA-N OC1C(O)C(OC(=O)C2=CC=CC=C2)OC(C1O)C(O)=O
174 0.057142857 MDSLOOQRBJIHEW-UHFFFAOYSA-N OC1C(OC2=C(C(O)=C(O)C(O)=C2)C1=O)C1=CC(O)=CC(O)=C1
175 0.057142857 TZZPHNVBOQYKKN-UHFFFAOYSA-N OC1=CC(CC(=O)C(=O)C2=C(O)C(O)=C(O)C=C2O)=CC(O)=C1
176 0.057142857 NPMYLGSWTFRJPB-UHFFFAOYSA-N OCCCNC1=C2C=C(Cl)C=CC2=C2C=CC(Cl)=CC2=N1
177 0.057142857 IWXFFURFLLQSCI-UHFFFAOYSA-N OCCCNC1=NC2=C(C=C(Cl)C=C2Cl)C2=CC=CC=C12
178 0.057142857 OQBSNVMTMMNGCH-UHFFFAOYSA-N OS(=O)(=O)OCC1=C2C=CC3=CC=CC=C3C2=CC2=CC=CC=C12
179 0.057142857 QQRGUQLAJOQLIW-UHFFFAOYSA-N OC(=O)CSC1=C2C=CC=C3C(=O)C4=CC=CC=C4C(C=C1)=C23
180 0.057142857 AFHMBCDGUWWGHP-UHFFFAOYSA-N O=CC1OC(Oc2cc3ccc(=O)oc3cc2O)C(C(C1O)O)O
181 0.057142857 QVJXQUXAXZGQSP-UHFFFAOYSA-N Oc1cc2OC(O)(CC(=O)c2c(c1)O)c1cc(O)c(cc1O)O
182 0.057142857 RESNFICAYKCENA-UHFFFAOYSA-N OC1=CC2(C(C(=C1)O)C(=O)C=C(O2)c1cc(O)c(cc1O)O)O
183 0.057142857 FQPAAJYIHURXJR-UHFFFAOYSA-N O=CC(c1cc(O)c(c(c1)O)O)Oc1cc(O)cc(c1C=O)O
184 0.057142857 PPAPWJFTNNEWSW-UHFFFAOYSA-N Cc1cc(cc(O)c1OC(=O)c2cc(O)c(O)c(O)c2)C(=O)O
185 0.057142857 VIOAXLIDJBDKIU-UHFFFAOYSA-N OC1=CC(C2C(=C1)OC(=C(C2=O)O)c1ccc(c(c1)O)O)(O)O
186 0.057142857 KCMUDFYWBKSWSX-UHFFFAOYSA-N OC1=CC(C2(C(=C1)OC(=CC2=O)c1ccc(c(c1)O)O)O)(O)O
187 0.057142857 KJXSIXMJHKAJOD-HUUCEWRRSA-N OC1C(Oc2cc(O)cc(O)c2C1=O)c3cc(O)c(O)c(O)c3
188 0.057142857 AOSURXOCYMIPSH-UHFFFAOYSA-N OC1C(=c2c(=O)cc(oc2=CC1(O)O)c1ccc(c(c1)O)O)O
189 0.057142857 PYECOSPMEYYCCY-UHFFFAOYSA-N Oc1cc(O)c2c(c1)oc(c(c2=O)O)C1(O)C=CC=CC1(O)O
190 0.057142857 LHJCHZVEAIYPGV-UHFFFAOYSA-N Oc1cc(O)c2c(c1)occ(c2=O)C1=C(O)C(C(C=C1)(O)O)O
191 0.057142857 NRQNJYUKIFQCLG-UHFFFAOYSA-N OC1=CC2(C(C(=C1)O)(O)C(=O)C(=CO2)c1ccc(cc1O)O)O
192 0.057142857 YODUJKVADGGXSR-UHFFFAOYSA-N Oc1ccc(c(c1)O)c1coc2c(c1=O)C(=CC(C2O)(O)O)O
193 0.057142857 AZOCFCNMAZVAIU-UHFFFAOYSA-N OC1=Cc2occ(c(=O)c2C(C1O)(O)O)c1ccc(cc1O)O
194 0.057142857 KJXSIXMJHKAJOD-CABCVRRESA-N OC1C(Oc2cc(O)cc(O)c2C1=O)c3cc(O)c(O)c(O)c3
195 0.057142857 HJFLLUCSKSIGPY-UHFFFAOYSA-N OCC1OC(Oc2cc3ccc(=O)oc3cc2O)C(=O)C(C1O)O
196 0.057142857 IUEVUEYADKOFMZ-UHFFFAOYSA-N OC1CC(=c2c(=C1O)oc(c(c2=O)O)c1ccc(c(c1)O)O)O
197 0.057142857 PVPWFZSIXBJJLN-UHFFFAOYSA-N OC1c2oc(c3ccc(c(c3)O)O)c(c(=O)c2C=CC1(O)O)O
198 0.057142857 NSPFKCBGXMNFGL-UHFFFAOYSA-N OC1=Cc2oc(c3ccc(c(c3)O)O)c(c(=O)c2C(C1O)O)O
199 0.057142857 WBSHBKQMZCCZDU-UHFFFAOYSA-N OCC1OC(Oc2cc3ccc(=O)oc3cc2O)C(C(C1=O)O)O
200 0.057142857 AWMNMVKFFWMAAM-UHFFFAOYSA-N Oc1cc2OC(c3cc(O)c(c(c3)O)O)C(=O)C(c2c(c1)O)O
201 0.057142857 NFGCQJCGZHZVIE-UHFFFAOYSA-N OCC1OC(Oc2cc3ccc(=O)oc3cc2O)C(C(=O)C1O)O
202 0.057142857 RXIFGLFRWXUYPL-UHFFFAOYSA-N Oc1cc(OC(=O)c2cc(C)c(c(c2)O)O)c(c(c1)O)C(=O)O
203 0.057142857 BGJIJIRMLBNOGD-UHFFFAOYSA-N Oc1cc(OC(=O)c2cc(O)c(cc2C)O)c(c(c1)O)C(=O)O
204 0.057142857 FZQLUHNJQHEZOD-UHFFFAOYSA-N OC1=CC23C(C(=C1)O)(O3)C(O)C(C(O2)c1cc(O)c(c(c1)O)O)O
205 0.057142857 DYZHOTPOGMDANM-UHFFFAOYSA-N Clc1ccc2c(c1)C(=NC(C(=O)N2)O)C1=CC(C(C=C1)O)O
206 0.057142857 DAMSCVUXQGJRSR-UHFFFAOYSA-N OC1C(OC2=C(C1O)C1(O)OC1C(=C2)O)c1cc(O)c(c(c1)O)O
207 0.057142857 KHFHOAWHYLIZLS-UHFFFAOYSA-N Oc1cc2OC(C(C(c2c(c1)O)O)O)C12C=C(O)C(=C(C2O1)O)O
208 0.057142857 ARTRSFAKJONZHL-WZUFQYTHSA-N Oc1cc2O/C(=C\C3(O)C=C(O)C(=CC3O)O)/C(=O)c2c(c1)O
209 0.057142857 LMTPULIBTJWSQT-UHFFFAOYSA-N CC(O)C1OC(C(O)C1O)N1C=NC2=C1N=CN=C2S
210 0.057142857 WTEJYHLVDVMUMY-UHFFFAOYSA-N OC(=O)CN(CC(O)=O)C(=O)C(=O)N(CC(O)=O)CC(O)=O
211 0.057142857 PXYIVTGNCGEITK-UHFFFAOYSA-N Oc1cc2OC(c3cc(O)c(c(c3)O)O)C(=C(c2c(c1)O)O)O
212 0.057142857 VSWBNQOXKUWHFC-UHFFFAOYSA-N C[Si](C)(C)C([Se]C1=CC=CC=C1)C1=CC=CC=C1
213 0.057142857 OHIZQTZEWQPDFZ-UHFFFAOYSA-N CC1=C(C(O)=NC2CCCC2)C(=NO1)C1=C(Cl)C=CC=C1Cl
214 0.057142857 BSYDLMKARRGGPP-UHFFFAOYSA-N Oc1cc2OC(C(=O)c2c(c1)O)C(c1cc(O)c(c(c1)O)O)O
215 0.057142857 JDGXFIXVDPWAEY-UHFFFAOYSA-N CC(C)C1CCCCC1N1N=NN=C1I
216 0.057142857 MNNOKJSDVULTAU-UHFFFAOYSA-N CSC1=NC=NC2=C1C=NN2C1OC(CO)C(O)C1O
217 0.057142857 BSCIEIAFUGIHOF-UHFFFAOYSA-N OC(=O)C=C(c1cc(O)c(c(c1)O)O)Oc1cc(O)cc(c1)O
218 0.057142857 HGRBIRHJQFIFJG-UHFFFAOYSA-N [O-][N+](=O)C1=CC=CC=C1C#CC=CC#CC1=CC=CC=C1C#N
219 0.057142857 JWNAIJDCANCJFB-UHFFFAOYSA-N Oc1cc2OC(O)(CC(=O)c2c(c1)O)c1cc(O)c(c(c1)O)O
220 0.057142857 JPSZKHOJAOYECT-UHFFFAOYSA-N OC1=CC2(C(C(=C1)O)C(=O)C=C(O2)c1cc(O)c(c(c1)O)O)O
221 0.057142857 ZENMZLBNOCJXSX-UHFFFAOYSA-N CC(OC1=NCC(=O)N(C)C2=C1C=C(Cl)C=C2)C(F)(F)F
222 0.057142857 NFFXZGVJACPNDR-UHFFFAOYSA-N Oc1cc2OC(C(C(=O)c2c(c1)O)O)C1(O)C=CC(=C(C1O)O)O
223 0.057142857 ANPQGMJBSCDBSV-UHFFFAOYSA-N Oc1cc2OC(C3=CC(C(C=C3)(O)O)(O)O)C(C(=O)c2c(c1)O)O
224 0.057142857 NCZRKEJSCQUWAW-UHFFFAOYSA-N Oc1cc2OC(C(C(=O)c2c(c1)O)O)C12C=CC(=C(C2O1)O)O
225 0.057142857 LMSGKUHIEVNLON-UHFFFAOYSA-N Oc1cc2OC(C3=CC4(C(C=C3)(O4)O)O)C(C(=O)c2c(c1)O)O
226 0.057142857 XZEPLSFUIPTQHA-UHFFFAOYSA-N Fc1ccc(cc1)c1cc(nn1c1ccc(c(c1)O)O)C(F)(F)F
227 0.057142857 VFIFMSBDPTXWKO-UHFFFAOYSA-N OC1C(OC2=CC3(C(C(=C2C1=O)O)O3)O)c1ccc(c(c1)O)O
228 0.057142857 HTEOICZILGYRPQ-UHFFFAOYSA-N COC(=O)C1=C(SC(C(O)=O)=C1C1=CC=CC=C1)C1=CC=CC=C1
229 0.057142857 OFBNVSBDLNZUOP-UHFFFAOYSA-N OC1=CC2(C(C=C1)C(=O)C(=C(O2)c1cc(O)c(c(c1)O)O)O)O
230 0.057142857 CIWGFYAVNYCJKY-UHFFFAOYSA-N Oc1ccc2c(c1)OC(C(C2=O)O)(O)c1cc(O)c(c(c1)O)O
231 0.057142857 QWOPLEJDCXUAPO-UHFFFAOYSA-N O=C(OC1=CC=CC=C1)C(C(=O)OC1=CC=CC=C1)C1=CSC=C1
232 0.057142857 GXWFEEUCKUENPA-UHFFFAOYSA-N Oc1cc(O)c2c(c1)oc(c(c2=O)O)C1=CC(C(C=C1)(O)O)O
233 0.057142857 OCIICNTVUCXJQW-UHFFFAOYSA-N OS(=O)(=O)OC1=C2C=CC3=CC=CCC3=C2C(=C)C2=CC=CC=C12
234 0.057142857 WWVCYITZVMBKKZ-UHFFFAOYSA-N CCCCOC1=NC2=C(C=C1)N=C1C=C(Cl)C=CC1=C2Cl
235 0.057142857 YIGMUSJEBWFYNO-UHFFFAOYSA-N Oc1cc2OC(CC(=O)c2c(c1)O)C1=CC(C(C(=C1)O)(O)O)(O)O
236 0.057142857 RJPCPVMIHKRIDU-UHFFFAOYSA-N OC1=CC(C(C=C1)(O)c1oc2cc(O)cc(c2c(=O)c1O)O)O
237 0.057142857 BXVPQEPPDGGPEO-UHFFFAOYSA-N NC1CCC(=Nc2cc(Cl)c(c(c2)Cl)O)c2c1cccc2
238 0.057142857 ZDNHIGAVWJUETJ-UHFFFAOYSA-N OC(N=NC(S)=N)C1=CC=C(Cl)C=C1NC1=CC=CC=C1
239 0.057142857 QHXBTTWBLGWTBS-UHFFFAOYSA-N Oc1cc2OC(=CC3=CC(O)C(C(=C3)O)(O)O)C(=O)c2c(c1)O
240 0.057142857 LFQNCHSCCILBTL-UHFFFAOYSA-N Oc1cc2OC(=CC3=CC=C(C(C3O)(O)O)O)C(=O)c2c(c1)O
241 0.057142857 WBPAOEWUNXRDLL-UHFFFAOYSA-N O=C1C(=CC2=CC(C(C=C2)(O)O)(O)O)Oc2c1ccc(c2O)O
242 0.057142857 BLMNBJLNSIXEIU-UHFFFAOYSA-N O=CCC=C1c2cc(ccc2Sc2c1cccc2)C(F)(F)F
243 0.057142857 DTWGKAWUEOJXKI-UHFFFAOYSA-N COc1cc(O)c(C(=O)O)c(c1)C2=C(C)C=C(OC2=O)C(=O)O
244 0.057142857 NCXBKAHFTLLEAX-UHFFFAOYSA-N Oc1cc(O)c2c(c1)occ(c2=O)C1=CC=C(C(C1O)(O)O)O
245 0.057142857 FIVZEKVIDHLKND-UHFFFAOYSA-N OC1=CC23C(C(=C1)O)(O3)C(=O)CC(O2)c1cc(O)c(c(c1)O)O
246 0.057142857 PJGPDAHNAZSSIK-UHFFFAOYSA-N OC1=CC2=C(C3(C1O3)O)C(=O)CC(O2)c1cc(O)c(c(c1)O)O
247 0.057142857 CWMNGGVGGPKYFJ-UHFFFAOYSA-N O=C1CC(OC2=C1C(=CC1(C2O1)O)O)c1cc(O)c(c(c1)O)O
248 0.057142857 ZHPLPRUARZZBET-UHFFFAOYSA-N Oc1ccc(cc1O)C1Oc2c(O)c(O)cc(c2C(=O)C1O)O
249 0.057142857 MJVYZZQPYSCAGK-UHFFFAOYSA-N OCC1(O)C=C(O)C2=C(C1O)C(=O)c1c(C2=O)c(O)cc(c1)O
250 0.057142857 KSSQXGBRGISJLI-UHFFFAOYSA-N OCc1cc(O)c2c(c1)C(=O)C1=CC(C(C(=C1C2=O)O)O)(O)O
251 0.057142857 VTQWLOFZFQPZQU-IAQYHMDHSA-N OC1Oc2c(O)cc(O)cc2C(=O)C1c3cc(O)c(O)c(O)c3
252 0.057142857 ZHPLPRUARZZBET-UONOGXRCSA-N OC1C(Oc2c(O)c(O)cc(O)c2C1=O)c3ccc(O)c(O)c3
253 0.057142857 DPTBVQRFPZYABE-UHFFFAOYSA-N COC1=CC=C(C=C1)N=C(Cl)C(Cl)=NC1=CC=C(C)C=C1
254 0.057142857 IOEOQENKWXJIHK-UHFFFAOYSA-N C=CC[Hg]C1=CC=CC=C1
255 0.057142857 BYUBAAJPBWXSOT-UHFFFAOYSA-N CC(=O)SC1=CC=C(C=C1)C#CC1=CC(=CC=C1)C(F)(F)F
256 0.057142857 UBNVKWCUPBJVQI-UHFFFAOYSA-N CC(=O)OC1=C(OC(C)=O)C(OC(C)=O)=C2OC(=O)C=CC2=C1
257 0.057142857 HVJJCKGACVVWRD-UHFFFAOYSA-N CC(Sc1nc(N)cc(Cl)n1)c1cc2c(C)coc2cn1
258 0.057142857 QFRQFLRZYIGZSY-UHFFFAOYSA-N OCc1cc(O)c2c(c1)C(=O)C1=CC(=CC(C1(C2=O)O)(O)O)O
259 0.057142857 LYUNTQKUKRAEKR-UHFFFAOYSA-N Oc1ccc(cc1)C1(O)Oc2cc(O)c(c(c2C(=O)C1O)O)O
260 0.057142857 PHEVCOKHWYKTOS-UHFFFAOYSA-N CN(C)C(=O)CC1=CC=CC=C1NC1=C(Cl)C=C(O)C=C1Cl
261 0.057142857 YTIMWFGNOZDIBE-UHFFFAOYSA-N CC1=C(C)C2=C(S1)N=C(NC1=CC=C(Cl)C=C1)N(N)C2=O
262 0.057142857 ICRBOYJMIFJPHS-UHFFFAOYSA-N OCc1cc(O)c2c(c1)C(=O)C1(C(=C(O)C=C(C1O)O)C2=O)O
263 0.057142857 CECMRVIJWIEJPP-UHFFFAOYSA-N Clc1ccc2c(c1)C(=NC(C(=O)N2)O)C1(O)C=CC=CC1O
264 0.057142857 PSFSIIUMILORSC-UHFFFAOYSA-N Oc1ccc(cc1)Oc1cc(=O)c2c(o1)C(O)C(C=C2O)(O)O
265 0.057142857 GGRDPDATGSHMST-UHFFFAOYSA-N OC1=Cc2oc(Oc3ccc(cc3)O)cc(=O)c2C(C1O)(O)O
266 0.057142857 VUFWCBPMOCZDJI-UHFFFAOYSA-N COC1=C(Cl)C=C(F)C(=C1)N1CCN(CC1)C(=O)CCl
267 0.057142857 QXVZDEMVGHSZMX-UHFFFAOYSA-N Oc1cc(O)c2c(c1)oc(cc2=O)OC1=CC=C(C(C1O)O)O
268 0.057142857 WVXRMJIDVFUOMQ-UHFFFAOYSA-N OC1=CC(C(C=C1)(O)Oc1cc(=O)c2c(o1)cc(cc2O)O)O
269 0.057142857 KKLOWCNSFNGZQJ-UHFFFAOYSA-N CN(C)C(=O)CC1=C(NC2=C(Cl)C=CC=C2Cl)C=CC(O)=C1
270 0.057142857 BTKKVCUQDYZYDX-UHFFFAOYSA-N Oc1cc2OC(C3=CC4C(C(=C3)O)(O4)O)C(C(=O)c2c(c1)O)O
271 0.057142857 SOKVHNRGXBDUAO-UHFFFAOYSA-N FC1=CC=C(C=C1)C(=C1SCCCS1)C1=CC=C(F)C=C1
272 0.057142857 KKEQKLWGWFAJFO-UHFFFAOYSA-N Oc1cc2OC(C(C(=O)c2c(c1)O)O)C12C=C(O)C(=CC2O1)O
273 0.057142857 MAGDLFCKIJMQMW-UHFFFAOYSA-N OC1C(OC2=C(C1=O)C(=CC1(C2O1)O)O)c1ccc(c(c1)O)O
274 0.057142857 WQODBOOUMXODHI-UHFFFAOYSA-N OC1=CC2=C(C3(C1O3)O)C(=O)C(C(O2)c1ccc(c(c1)O)O)O
275 0.057142857 XZDGRFYWAXMRKD-UHFFFAOYSA-N ClC1=CC(=CC(Cl)=C1)N1CCCN(C1=O)C1=CC=CC=C1
276 0.057142857 IXRKACXETIABKD-UHFFFAOYSA-N OC(=O)C#C[Si](C#CC(O)=O)(C1=CC=CC=C1)C1=CC=CC=C1
277 0.057142857 BGQRIHKGXFJBFV-UHFFFAOYSA-N ICCCC1=NN=NN1C1CCCCC1
278 0.057142857 JYCPHOUKDWNPGW-UHFFFAOYSA-N CC1=CC=C(C=C1)N(CCO)C(=O)NC1=CC(Cl)=C(Cl)C=C1
279 0.057142857 HHBKBYYHDFBBDR-UHFFFAOYSA-N Oc1cc2OC(C3=CC(O)C(C(=C3)O)(O)O)C(C(=O)c2c(c1)O)O
280 0.057142857 JAQGNMGINIWEIZ-UHFFFAOYSA-N CC1=CC=CC=C1N(CCO)C(=O)NC1=CC(Cl)=C(Cl)C=C1
281 0.057142857 UZXYHIZDVFYULA-UHFFFAOYSA-N COC1=CC(OC)=C(C2SC3=CC=CC=C3S2)C(OC)=C1
282 0.057142857 SRLZFYPFZJWWAE-UHFFFAOYSA-N OS(=O)(=O)OCC1=CC2=CC=CC=C2C2=C1C1=CC=CC=C1C=C2
283 0.057142857 OJZPCTVVGIHAOU-UHFFFAOYSA-N O=C1C2=CC=CC=C2S(=O)(=O)C2=C1C=CC(=C2)C1=CC=CC=C1
284 0.057142857 BXVTWSJPMAAMNV-UHFFFAOYSA-N [O-][N+](=O)C1=CC(=C(NN=CC2C(=O)NC=NC2=O)C=C1)[N+]([O-])=O
285 0.057142857 TYUGSHNLZHCSFY-UHFFFAOYSA-N [O-][N+](=O)C1=CC(=C(NN=CC2C=NC(=O)NC2=O)C=C1)[N+]([O-])=O
286 0.057142857 ULAYFLFPORCMDJ-UHFFFAOYSA-N [O-][N+](=O)C1=CC(=CC=C1Cl)C1CC(=O)C2=CC=CC=C2O1
287 0.057142857 AOZLMQFOLODHRC-UHFFFAOYSA-N COC1C(CO)OC(C1O)N1C=NC2=C1NC=NC2=S
288 0.057142857 SOROVCDOYSTJKB-UHFFFAOYSA-N COC1C(O)C(CO)OC1N1C=NC2=C1NC=NC2=S
289 0.057142857 BUWDXOOLPGDERE-UHFFFAOYSA-N OCCC1OC(C(O)C1O)N1C=NC2=C1NC=NC2=S
290 0.057142857 CKCKTPGYVRTPPD-UHFFFAOYSA-N CC1OC(C(O)C(O)C1O)N1C=NC2=C1NC=NC2=S
291 0.057142857 NZZYGVVMVOHQBL-UHFFFAOYSA-N COc1ccc(cc1O)C(=O)Oc1cc(O)cc(c1C(=O)O)O
292 0.057142857 VTASDBPRSCMVMM-UHFFFAOYSA-N OCC1OC(Oc2ccc3c(c2O)oc(=O)cc3)C(=O)C(C1O)O
293 0.057142857 MQBKLWPXDITRDP-UHFFFAOYSA-N OCC1OC(Oc2ccc3c(c2O)oc(=O)cc3)C(C(=O)C1O)O
294 0.057142857 ZTHRMQJSVDDRRJ-UHFFFAOYSA-N OCC1OC(Oc2ccc3c(c2O)oc(=O)cc3)C(C(C1=O)O)O
295 0.057142857 URGPYGRPNJQVHV-UHFFFAOYSA-N O=CC1OC(Oc2ccc3c(c2O)oc(=O)cc3)C(C(C1O)O)O
296 0.057142857 WZDXYAUDVQREAM-UHFFFAOYSA-N OCC1OC(Oc2ccc3c(c2O)oc(=O)cc3)C(C(=C1O)O)O
297 0.057142857 YMHPQCPPSCRAPH-UHFFFAOYSA-N COc1cc(ccc1O)C(=O)Oc1cc(O)cc(c1C(=O)O)O
298 0.057142857 OVKPVJFQRFRBNC-UHFFFAOYSA-N Oc1cc(OC(=O)c2ccc(c(c2C)O)O)c(c(c1)O)C(=O)O
299 0.057142857 PDHJWVYMASMEIK-UHFFFAOYSA-N CC1(CCl)NC2=CC=CC=C2C(=O)N1C1=CC=C(Cl)C=C1
300 0.057142857 HUVBFTAVOZYLNN-UHFFFAOYSA-N CSC1=NC=NC2=CN(N=C12)C1OC(CO)C(O)C1O
301 0.057142857 VFFPXCZPMDJRBN-UHFFFAOYSA-N CC1=CC=C(SC2=CC=C(C3=NO[N+]([O-])=C23)[N+]([O-])=O)C=C1
302 0.055555556 IOAGJFSRYOGIAF-UHFFFAOYSA-N COC1=C(C(=CC(=C1)C(=O)O)C2=CC(=CC(=C2O)O)C(=O)O)O
303 0.055555556 AFULGUBMWIAUHW-UHFFFAOYSA-N OC1=CC(CC=C1O)c1oc2cc(O)c(c(c2c(=O)c1O)O)O
304 0.055555556 ZNBDQMJXQLCTLQ-UHFFFAOYSA-N OC1C(OC2=C(C(O)=C(O)C(O)=C2)C1=O)C1=CC(O)=C(O)C=C1
305 0.055555556 YNNFBHMKLTWUHZ-UHFFFAOYSA-N Oc1cc2OC(COC(=O)c2c(c1)O)c1cc(O)c(c(c1)O)O
306 0.055555556 PWSJRDJQLMPFLD-UHFFFAOYSA-N Oc1ccc(c(c1)O)C(=O)C=C(c1cc(O)c(c(c1O)O)O)O
307 0.055555556 ZOKIDPTZJHTZQM-IUODEOHRSA-N OC(C(O)c1cc(O)c(O)c(O)c1)C(=O)c2c(O)cc(O)cc2O
308 0.055555556 ZOKIDPTZJHTZQM-UHFFFAOYSA-N Oc1cc(O)c(c(c1)O)C(=O)C(C(c1cc(O)c(c(c1)O)O)O)O
309 0.055555556 KIXDIAXRNIJKQB-UHFFFAOYSA-N OC1=CC(CC=C1O)c1oc2c(O)c(O)cc(c2c(=O)c1O)O
310 0.055555556 WUPOZHGFNNLXSP-UHFFFAOYSA-N OC1CC(=CC=C1O)c1oc2c(O)c(O)cc(c2c(=O)c1O)O
311 0.055555556 AMBPAHPHHNUQSQ-UHFFFAOYSA-N OC1CC=C(C=C1O)c1oc2c(O)c(O)cc(c2c(=O)c1O)O
312 0.055555556 CPFVEWVGAKNKTM-UHFFFAOYSA-N Oc1c(O)cc(cc1O)C1Oc2c(O)c(O)cc(c2C(C1O)O)O
313 0.055555556 HDHGZIDAPIAIAU-UHFFFAOYSA-N O=C1CC(Oc2c(O1)c(O)cc(c2)O)c1cc(O)c(c(c1)O)O
314 0.055555556 OLWCXIRGCKMNAB-UHFFFAOYSA-N Oc1cc2OC(c3cc(O)c(c(c3O)O)O)C(C(c2c(c1)O)O)O
315 0.055555556 QIDONYLKEHPVRD-UHFFFAOYSA-N OC1C(OC2=C(C1O)C(=CC1(C2O1)O)O)c1cc(O)c(c(c1)O)O
316 0.055555556 AJAHHGIAZRSUGR-UHFFFAOYSA-N Oc1cc2OC(C(C(c2c(c1)O)O)O)C1=CC(=C(C2(C1O2)O)O)O
317 0.055555556 XAMYEGXKCFVEBZ-UHFFFAOYSA-N COc1cc(cc(c1O)C12OC(=O)C(=C1)C=C(C2O)O)C(=O)O
318 0.055555556 SICXCAVDVJXXJP-UHFFFAOYSA-N OCC1OC(Oc2ccc3c(c2O)oc(=O)cc3)C(=C(C1O)O)O
319 0.055555556 HCGKCOSDFQZEAE-UHFFFAOYSA-N OCC1OC(Oc2cc3ccc(=O)oc3cc2O)C(=C(C1O)O)O
320 0.055555556 RILARCZNYHFELC-UHFFFAOYSA-N CSC1=NC=NC2=NN(C=C12)C1OC(CO)C(O)C1O
321 0.055555556 YTJJRAWFHJBAMT-UHFFFAOYSA-N OC(=O)Cc1c(O)cc(O)cc1OC(=O)c2ccc(O)c(O)c2
322 0.055555556 UXUYQHIDPOAGAW-UHFFFAOYSA-N Cc1ccc(C(=O)O)c(O)c1OC(=O)c2cc(O)c(O)c(O)c2
323 0.055555556 ZNBDQMJXQLCTLQ-LSDHHAIUSA-N OC1C(Oc2cc(O)c(O)c(O)c2C1=O)c3ccc(O)c(O)c3
324 0.054054054 RMXIHRKYWODSJO-UHFFFAOYSA-N OC1=CC2=C(C(O1)(O)C(=O)O)C(=O)CC(O2)c1ccc(cc1)O
325 0.054054054 LOTQMZYTTWHYMQ-UHFFFAOYSA-N OC1CC(=CC=C1O)c1oc2cc(O)c(c(c2c(=O)c1O)O)O
326 0.054054054 PCESZVVZAINPQH-UHFFFAOYSA-N OC1=CC2(C(C(=C1)O)(O)C(=O)C(=CO2)c1ccc(c(c1)O)O)O
327 0.054054054 LBZQUFVTMKJSPS-UHFFFAOYSA-N OC1=CC(O)=C(O)C(O)=C1C(=O)C(=O)CC1=CC(O)=C(O)C=C1
328 0.054054054 NA CC1OC(Sc2ncnc3nc[nH]c23)C(O)C(O)C1O
329 0.054054054 XUXMYUJCVSCJSF-UHFFFAOYSA-N Oc1cc(cc(c1)O)OC(=C(C(=O)O)O)c1ccc(c(c1)O)O
330 0.054054054 CDPHQRDUUXBQRD-UHFFFAOYSA-N Oc1cc(O)c2c(c1)oc(cc2=O)OC1=CC(C(C=C1)(O)O)O
331 0.054054054 KQALCTYTPCWVID-UHFFFAOYSA-N OC1C(=CC(=C(C1O)O)O)C=C1Oc2c(C1=O)ccc(c2O)O
332 0.054054054 HSAUOVSYZBETMR-UHFFFAOYSA-N OC1=CC2(C(C=C1)C(=O)C=C(O2)c1cc(O)c(c(c1O)O)O)O
333 0.054054054 DAFNVAXYNSBTGJ-UHFFFAOYSA-N Oc1ccc(cc1)C1CC(=O)C2=C(O1)C=C(C(O2)(O)C(=O)O)O
334 0.052631579 XFKUNVIPZIPLFU-UHFFFAOYSA-N CC(=O)OCC1=C(COC(C)=O)C2OC1C1OC(=O)OC21
335 0.052631579 VUWKZGFNGYRQIR-WEVVVXLNSA-N OC1=C(O)C(C(C=C1)(O)/C=C\1/Oc2c(C1=O)ccc(c2O)O)O
336 0.052631579 CDRVBSSKZMRWAM-UHFFFAOYSA-N OC1=CC2OC(=C(C(=O)C2C(=C1)O)O)c1cc(O)c(c(c1)O)O
337 0.052631579 UDVOKMRDBBWTTQ-UHFFFAOYSA-N CSC1=C2N(N=CC2=NC=N1)C1OC(CO)C(O)C1O
338 0.052631579 UNFVIXDKJWFSOI-UHFFFAOYSA-N OCC1OC(CN2C=NC3=C2NC=NC3=S)C(O)C1O
339 0.052631579 JRPIFPNEIHUKLU-UHFFFAOYSA-N OC(=O)C=C(C=CC(=O)O)C=CC(=O)c1c(O)cc(cc1O)O
340 0.052631579 GHUWUQOPQHEKLL-UHFFFAOYSA-N Oc1c(O)cc(cc1O)C1CC(=O)c2c(O1)c(O)c(cc2O)O
341 0.052631579 DMFPEGLBGOENBN-UHFFFAOYSA-N Cc1c(O)cc(cc1OC(=O)c2cc(O)c(O)c(O)c2)C(=O)O
342 0.052631579 ZJVCKWTYBSLBMT-UHFFFAOYSA-N CSC1=C2N=NN(C3OC(CO)C(O)C3O)C2=CC=N1
343 0.052631579 JMISDTHHMHONBC-UHFFFAOYSA-N OC1CC=C(C=C1O)c1oc2cc(O)c(c(c2c(=O)c1O)O)O
344 0.052631579 RQKGLFKGOMEXSY-UHFFFAOYSA-N OC1=CC(=CC(O)=C1O)C1CC(=O)C2=C(O1)C=C(O)C(O)=C2O
345 0.052631579 IUXBYALYMMXQTM-UHFFFAOYSA-N NS(=O)(=O)C1=CC=C(C=C1)S(=O)(=O)N1CCC(O)CC1
346 0.052631579 PGUMHXQJUGDUPG-UHFFFAOYSA-N OC(=O)C1=C(SC(=O)C(CC2=CC=CC=C2)C1=O)C1=CC=CC=C1
347 0.052631579 QJGZRAHOFQFFQB-UHFFFAOYSA-N Oc1ccc(c(c1)O)C(=O)C(=C(c1cc(O)c(c(c1)O)O)O)O
348 0.052631579 KWYGWUUTZDZXDS-UHFFFAOYSA-N Oc1ccc(cc1)C1CC(=O)C2=C(O)OC(C=C2O1)(O)C(=O)O
349 0.051282051 CRZCATAEIWFODV-UHFFFAOYSA-N OC(=O)C=C(C=CC(=O)C1COc2c(C1=O)c(O)cc(c2)O)O
350 0.051282051 XLXUYLGUWJGBPY-UHFFFAOYSA-N OC1C=C(O)C(=C2C1C(=O)C(=C(O2)c1ccc(c(c1)O)O)O)O
351 0.051282051 ZRUFHROPPWOBGE-UHFFFAOYSA-N OC1=C(O)C=C(C=C1)C1CC(=O)C2=C(O1)C(O)=C(O)C(O)=C2O
352 0.051282051 CFUDBWPVUDIMDN-UHFFFAOYSA-N OC1=CC2=C(C(C1O)(O)O)C(=O)C(C(O2)c1ccc(c(c1)O)O)O
353 0.051282051 GVATZEWAMPAHKS-UHFFFAOYSA-N OC1OC2=CC(O)(OC=C2C(=O)C1c1ccc(cc1)O)C(=O)O
354 0.051282051 RVKSYROVXJPOGG-UHFFFAOYSA-N COC1=CC=C(C=C1)C(=O)C=CC=CC1=CC=C(Cl)C=C1
355 0.051282051 FKFCDSSCQGQEQH-UHFFFAOYSA-N OC(=O)C=C(C1CC(=O)c2c(O1)cc(cc2O)O)C=CC(=O)O
356 0.051282051 NKJNDZIGUSWBBQ-UHFFFAOYSA-N OC1=CC2=C(C(C1O)(O)O)C(=O)CC(O2)c1cc(O)c(c(c1)O)O
357 0.051282051 RRMHBGGIGGJPQD-UHFFFAOYSA-N OC1OC2=COC(C=C2C(=O)C1c1ccc(cc1)O)(O)C(=O)O
358 0.051282051 XCDLUMCICALJOE-UHFFFAOYSA-N OC(=O)C=C(C=C1OC(c2ccc(cc2)O)C(C(=O)C1=O)O)O
359 0.05 DOZNAYNLYNBXKE-UHFFFAOYSA-N FC(F)(COC(=O)C=C)C(F)(F)C(F)(F)COC(=O)C=C
360 0.05 OVHRUEZZFHFBOO-UHFFFAOYSA-N Oc1ccc2c(c1)OC(C(C2=O)O)C1=CC(OC=C1)(O)C(=O)O
361 0.048780488 NEGASMZGSNDEKT-UHFFFAOYSA-N OCC(SC1OCC(O)C(O)C1O)C(O)C(O)C=O
362 0.048780488 ONXVEGJIDPTJCW-UHFFFAOYSA-N O=C1CC(OC2=C1C(=CC(C2O)(O)O)O)c1cc(O)c(c(c1)O)O
363 0.048780488 HXUBPHSXYMEKHK-UHFFFAOYSA-N OC1C(=CC(=C2C1OC(=C(C2=O)O)c1ccc(c(c1)O)O)O)O
364 0.048780488 UQEKNCJTGHPHRK-UHFFFAOYSA-N O=C1C(=C(OC2C1C(=C(C(=C2)O)O)O)c1ccc(c(c1)O)O)O
365 0.048780488 NURTVDZVDIFXDI-UHFFFAOYSA-N COC1=CC=C(C=CC(=O)C=CC2=CC=C(Cl)C=C2)C=C1
366 0.047619048 DCBXBYDEIFUJLK-UHFFFAOYSA-N OC(=O)C=C(C=C1OC(CC(=O)C1=O)c1ccc(c(c1)O)O)O
367 0.047619048 MYPYXOPZCGGIJM-UHFFFAOYSA-N O=CC1=C(C(=CC(=O)O)O)C(C(C(O1)c1ccc(c(c1)O)O)O)O
368 0.047619048 PHBQDVOLZRHPOJ-UHFFFAOYSA-N C=CS(=O)(=O)CCC(=O)NCNC(=O)CCS(=O)(=O)C=C
369 0.047619048 JJQWTULWDNROAW-UHFFFAOYSA-N OC(=O)CC(C(=O)O)OC(=O)CCc1ccc(c(c1)O)O
370 0.047619048 RXYVVGZTMDFZRL-UHFFFAOYSA-N O=CC=C(C1Oc2cc(O)cc(c2C(=O)C1O)O)C=CC(=O)O
371 0.046511628 AFOWIGJKYJTMQB-UHFFFAOYSA-N O=CC(=C1C(=CC(=O)O)OC(C(C1=O)c1ccc(cc1)O)O)O
372 0.046511628 RASZMIVFWOXGBY-UHFFFAOYSA-N COC1=CC(O)=C2C(CC(C)(CO)OC2=C1)OS(O)(=O)=O
373 0.046511628 QIHQXODAJMKNAU-UHFFFAOYSA-N O=CC=C(C1C(O)Oc2c(C1=O)c(O)cc(c2)O)C=CC(=O)O
374 0.046511628 ASVWNZSXBPCOJB-UHFFFAOYSA-N O=CC(=C1C(=O)CC(OC1=CC(=O)O)c1ccc(c(c1)O)O)O
375 0.046511628 GXTJLSUJXQSKEC-UHFFFAOYSA-N OC1OC2(C(C1O)O)CC(C(=O)O)C(=O)c1c2ccc(c1)C(=O)O
376 0.046511628 XPFBLSPFHFDTTL-UHFFFAOYSA-N NS(=O)(=O)C1=CC=C(C=C1)S(=O)(=O)N1CCCOCC1
377 0.045454545 ITVFBZXHWIFZDX-UHFFFAOYSA-N COC(=O)C\C(O)=N\C(CC1=CNC2=CC=CC(Cl)=C12)C(O)=O
378 0.044444444 SVUJCGFETHIPDS-UHFFFAOYSA-N O=CC(=C(C(=CC(=O)O)O)C(=O)C=Cc1ccc(c(c1)O)O)O
379 0.044444444 LRJBKCVWTWKWRX-JLBMVGGZSA-N OC(=O)C[C@@H]([C@@H](OC(=O)C=Cc1ccc(O)cc1)C(=O)O)C(=O)O
380 0.044444444 JQISKEAFUDWLCF-UHFFFAOYSA-N COC1=C(O)C=CC(CC(CCC(O)=O)OS(O)(=O)=O)=C1
381 0.044444444 CQCKUPGFXXWXEX-UHFFFAOYSA-N COC1=C(O)C=C(CC(CCC(O)=O)OS(O)(=O)=O)C=C1
382 0.044444444 LRJBKCVWTWKWRX-GXFFZTMASA-N OC(=O)C[C@@H]([C@@H](OC(=O)C=Cc1ccc(O)cc1)C(=O)O)C(=O)O
383 0.044444444 KRTOEWKWJSSWJN-UHFFFAOYSA-N NC(CSC1=NN=C(N1CC=C)C1=CC=CC=C1Cl)C(O)=O
384 0.043478261 BSXHWUYUXMRKJL-UHFFFAOYSA-N OC=C(C1Oc2cc(O)cc(c2C(C1O)O)O)C=CC(=O)C(=O)O
385 0.042553191 SNOQXQZJYBAJSD-LZISRMJESA-N CS(=O)(=O)CC1COC2OC(CO)C(O)C(O)C2O1
386 0.042553191 SNOQXQZJYBAJSD-DAORTFEHSA-N CS(=O)(=O)CC1COC2OC(CO)C(O)C(O)C2O1
387 0.042553191 LBIAMGLFYPQUBC-UHFFFAOYSA-N CN(N=CC1=CC=C(Cl)C=C1)P(=O)(N1CC1)N1CC1
388 0.042553191 RTMHZPIHOHLPCJ-UHFFFAOYSA-N O=CC=C(C1Oc2cc(O)ccc2C(=O)C1O)C=C(C(=O)O)O
389 0.042553191 UJDDGONYPWOPGK-UHFFFAOYSA-N O=CC=C(C1Oc2cc(O)cc(c2C(C1O)O)O)C=C(C(=O)O)O
390 0.042553191 LNGMWZFHTXFDNM-UYVLXELHSA-N C[C@H](C(=O)OC1C=CC(C=C1)(CC(=O)C(=O)O)C(=O)O)O
391 0.041666667 SDZWXNBZBCPZBP-UHFFFAOYSA-N O=CC(=CC1=C(C(=O)O)C(=O)C(C(O1)c1ccc(cc1)O)O)O
392 0.040816327 ZMYSGDLCGHICRI-UHFFFAOYSA-N Oc1ccc(cc1)C1CC(=O)C(=O)C(=CC(=C(C(=O)O)O)O)O1
393 0.040816327 VROOZWYKZGNOOZ-UHFFFAOYSA-N O=CC(=C1CC(O)C(OC1=CC(=O)O)c1cc(O)c(c(c1)O)O)O
394 0.04 JJDQJMDRMROZAE-UHFFFAOYSA-N O=CC=C1C(=CC(=O)O)OC(C(C1=O)O)c1ccc(c(c1)O)O
395 0.04 VVMJLARKYPGILF-UHFFFAOYSA-N O=CC(=CC1=C(C(=O)O)C(=O)CC(O1)c1ccc(c(c1)O)O)O
396 0.04 CMTWNTLPCOJPDD-UHFFFAOYSA-N O=CC=C(C1CC(=O)c2c(O1)cc(c(c2O)O)O)C=CC(=O)O
397 0.036363636 JFFGYKQNRXNODQ-UHFFFAOYSA-N O=C(C=CC=C(C(=O)O)O)NN=CC(=C(C(=O)O)Cl)N
398 0.035714286 MYXYKFBSNQXIEW-UHFFFAOYSA-N O=CC(=CC1=C(CC(C(O1)c1cc(O)c(c(c1)O)O)O)C(=O)O)O
399 0 MFHSGCMDDUKYSZ-UHFFFAOYSA-N COC1=C(OS(O)(=O)=O)C=C(CC(O)CCC(O)=O)C=C1
400 0 LGQUNBKOHQBNQP-UHFFFAOYSA-N COC1=C(OC)C(CCCOS(O)(=O)=O)=CC2=C1OCO2
401 0 ZKUCPWSAMRXCKM-UHFFFAOYSA-N OC1C(O)C(OC2=CC=CC3=C2C=CC(=O)O3)OC(C1O)C(O)=O
402 0 RPKXVYRDWJPMET-UHFFFAOYSA-N OC1C(O)C(OC2=CC(=O)OC3=CC=CC=C23)OC(C1O)C(O)=O
403 0 XRSAXATZSBJZIQ-UHFFFAOYSA-N OC1C(O)C(OC2=CC=C3OC(=O)C=CC3=C2)OC(C1O)C(O)=O
404 0 PRYLPCLGPXGILY-UHFFFAOYSA-N OC1C(O)C(OC2=CC3=C(C=CC(=O)O3)C=C2)OC(C1O)C(O)=O
405 0 UGCXHNMVZFRPBN-UHFFFAOYSA-N OC1C(O)C(OC2=CC=CC3=C2OC(=O)C=C3)OC(C1O)C(O)=O
406 0 CBWWGKDKUOZPEW-UHFFFAOYSA-N OC1C(O)C(OC2=CC3=CC=CC=C3OC2=O)OC(C1O)C(O)=O
407 0 ZDRFDHHANOYUTE-IOSLPCCCSA-N CSC1=NC=NC2=C1N=CN2[C@@H]1O[C@H](CO)[C@@H](O)[C@H]1O
408 0 MUXFZBHBYYYLTH-UHFFFAOYSA-N CC(C(O)=O)C1=CC=C2SC3=C(C=CC=C3)C(=O)CC2=C1
409 0 KNBRWWCHBRQLNY-UHFFFAOYSA-N S=C(SSC(=S)N1CCCCC1)N1CCCCC1
410 0 PRYLPCLGPXGILY-DKBOKBLXSA-N OC1C(Oc2ccc3C=CC(=O)Oc3c2)OC(C(O)C1O)C(=O)O
411 0 CBWWGKDKUOZPEW-QKZHPOIUSA-N OC1C(OC2=Cc3ccccc3OC2=O)OC(C(O)C1O)C(=O)O
412 0 AILCSCQIQZTQJR-KVOPJGFESA-N CC(=O)OC(C(OC(=O)C=Cc1ccc(O)cc1)C(=O)O)C(=O)O
413 0 HJXJFWMRDBPCQA-SSDOTTSWSA-N CCOC(=O)C1CC2=C(OC(=O)c3cc(O)c(O)c(O)c23)C1=O
414 0 NKPVZYQTTIZLML-HNNXBMFYSA-N COC1=C(O)C(=O)c2c(O)c3C(O)OC(=Cc3c(O)c2C1=O)C
415 0 AEBWBXWPPHOYLH-UHFFFAOYSA-N COc1cc(O)c2C(=O)C(=C(CC(=O)C)C(=O)c2c1O)C(=O)O
416 0 CCPDIHKLISWESE-UHFFFAOYSA-N O=C1c2cnc3ccccc3c2C(=O)c4[nH]c5ccccc5c14
417 0 AILCSCQIQZTQJR-YUZRODSESA-N CC(=O)OC(C(OC(=O)C=Cc1ccc(O)cc1)C(=O)O)C(=O)O
418 0 AILCSCQIQZTQJR-CZESERPMSA-N CC(=O)OC(C(OC(=O)C=C/c1ccc(O)cc1)C(=O)O)C(=O)O
419 0 JSEPSLOCPQODTM-ZCFIWIBFSA-N CCOC(=O)C1CC(=O)C2=C1c3c(O)c(O)c(O)cc3C(=O)O2
420 0 LKGCCRQDSNMXSX-UHFFFAOYSA-N COc1c(O)cc2Oc3c(OC)c(O)cc(O)c3C(=O)c2c1O
421 0 AILCSCQIQZTQJR-QWHCGFSZSA-N CC(=O)O[C@@H]([C@@H](OC(=O)C=Cc1ccc(O)cc1)C(=O)O)C(=O)O
422 0 KHOAKFWUEHUJTA-IOSLPCCCSA-N CS[C@H]1O[C@H](Cn2cnc3c(O)ncnc23)[C@@H](O)[C@H]1O
423 0 CBEPLTZXYMLBAP-HNNXBMFYSA-N COC1OC(=CC2=C1C(=O)c3c(O2)cc(O)c(O)c3C(=O)O)C
424 0 JWGIPNWTSPSMIA-NJHLSQGMSA-N OC(CC(=O)O)C(=C/C(=O)O)C1=COc2cc(O)ccc2C1=O
425 0 NOTGFIUVDGNKRI-GFRUICAKSA-N NC(=O)c1ncn(C2OC(COP(=O)(O)O)C(O)C2O)c1N
426 0 RPKXVYRDWJPMET-DKBOKBLXSA-N OC1C(OC2=CC(=O)Oc3ccccc23)OC(C(O)C1O)C(=O)O
427 0 LYCMTRLSGDVTRF-UHFFFAOYSA-N COc1c(O)cc2Oc3cc(O)c(OC)c(O)c3C(=O)c2c1O
428 0 ZKUCPWSAMRXCKM-DKBOKBLXSA-N OC1C(Oc2cccc3OC(=O)C=Cc23)OC(C(O)C1O)C(=O)O
429 0 UGCXHNMVZFRPBN-BPJKLTAVSA-N OC1C(Oc2cccc3C=CC(=O)Oc23)OC(C(O)C1O)C(=O)O
430 0 ASMJEFOVGPJHRZ-AZOIZPIDSA-N OCC1OC2C(OC(=O)c3cc(O)cc(O)c23)C(O)C1O
431 0 XRSAXATZSBJZIQ-DKBOKBLXSA-N OC1C(Oc2ccc3OC(=O)C=Cc3c2)OC(C(O)C1O)C(=O)O
432 0 HZXNZIHOTIAJNJ-ALJCKFHDSA-N CS(=O)(=O)C=CCOC1OC(CO)C(O)C(O)C1O
433 0 KQILIWXGGKGKNX-ZDUSSCGKSA-N OC1C(=C(Oc2cc(O)cc(O)c12)c3cc(O)c(O)c(O)c3)O
434 0 IXGWSRRJYZVHEI-UHFFFAOYSA-N Oc1ccc(cc1)C1(O)Oc2c(O)c(O)cc(c2C(=O)C1O)O
435 0 FXZNEUNTKDBDBW-UHFFFAOYSA-N Oc1ccc(cc1)C1=C(O)C(=O)C2C(O1)(O)C(=C(O)C=C2O)O
436 0 HTYQWVOYRPVKHM-UHFFFAOYSA-N CNC(C(=O)OP(=O)(O)O)Cc1c[nH]c2c1cccc2
437 0 NOTGFIUVDGNKRI-UHFFFAOYSA-N OC1C(O)C(OC1n1cnc(c1N)C(=O)N)COP(=O)(O)O
438 0 HWXROGSBJSNPCC-UHFFFAOYSA-N CC(=O)OCC1=C(N2C(SC1)C(C2=O)NC(=O)CC#N)C(=O)N
439 0 JQOPXEZXDQBWJS-UHFFFAOYSA-N OCC1OC(O)C(C(C1OS(=O)(=O)O)O)NC(=O)O
440 0 CHEVSTWUUOYQRT-UHFFFAOYSA-N OC(C(C(C(CC(C(=O)O)O)O)O)O)COP(=O)(O)O
441 0 BJNWOJAGSADFFZ-UHFFFAOYSA-N CC(=O)NCCc1c[nH]c2c1cc(cc2)OP(=O)(O)O
442 0 FQNKWNTXBWNYTG-UHFFFAOYSA-N NC(=N)NC1C(O)C(O)C(C(C1=O)N)OP(=O)(O)O
443 0 ANNZSZIZZHHNMS-UHFFFAOYSA-N NC(=N)NC1C(O)C(N)C(C(C1=O)O)OP(=O)(O)O
444 0 IUFFJROCHCMYCZ-UHFFFAOYSA-N NC(=N)NC1C(O)C(N)C(C(=O)C1O)OP(=O)(O)O
445 0 BMHBENFMQBINBN-UHFFFAOYSA-N OCC(C(C(C(CC(=O)O)(COP(=O)(O)O)O)O)O)O
446 0 MBUZPBGQRKGQQS-UHFFFAOYSA-N Oc1ccc(c(c1)O)C(=C(C(=O)O)O)Oc1cc(O)cc(c1)O
447 0 JXQRBJFYBYQBFQ-UHFFFAOYSA-N O=CC(=CC1=C(C(=O)O)C(=O)C(CO1)c1ccc(cc1O)O)O
448 0 QRZGWAFUVYOUIK-UHFFFAOYSA-N NC(=N)NC1C(O)C(N)C(C(=C1O)O)OP(=O)(O)O
449 0 MRXKSTMOBIOCKS-UHFFFAOYSA-N CC(=O)NC(C(=O)OP(=O)(O)O)CCP(=O)(O)C
450 0 UQRYWHHSCMHRER-UHFFFAOYSA-N OC(C(C(C(C(=O)O)(C(O)C)O)O)O)COP(=O)(O)O
451 0 WNXKUXNNYRYVTA-UHFFFAOYSA-N OC(=O)CC(C(C(C(C(COP(=O)(O)O)O)O)O)O)O
452 0 QNRCNRJVNJYOSK-UHFFFAOYSA-N COC(=O)C=Cc1oc2cc(OC)cc(c2c(=O)c1C(=O)O)O
453 0 WTIQCIHUESILAZ-UHFFFAOYSA-N COC(=Cc1oc2ccc(c(c2c(=O)c1C(=O)O)O)OC)C=O
454 0 OXWXMSZIFLBSEV-UHFFFAOYSA-N OCC1=CC2=C(C(C1O)(O)O)C(=O)c1c(C2=O)cc(O)cc1O
455 0 MNGFXMZXXGXWEV-UHFFFAOYSA-N OCC1=CC2(C(C(=C1)O)(O)C(=O)c1c(C2=O)cc(cc1O)O)O
456 0 KNSYATJIHGRHGU-UHFFFAOYSA-N COc1cc(C=CC(=O)OC(=CC(=O)O)C(=O)O)cc(c1O)OC
457 0 ZHRIKGNUCBQDNY-UHFFFAOYSA-N Oc1cc(O)c2c(c1)occ(c2=O)C1(O)C=C(O)C(=CC1O)O
458 0 LYQOVTLYOIVVJK-UHFFFAOYSA-N Oc1cc(O)c2c(c1)occ(c2=O)C1=CC(O)C(C(=C1)O)(O)O
459 0 HWSREQVZIQBAHR-UHFFFAOYSA-N O=C(OP(=O)(O)O)CCCCC1SCC(C1N)N
460 0 BAGLMYSOQAOFSR-UHFFFAOYSA-N OC(=O)C=C(c1ccc(c(c1)O)O)Oc1cc(O)cc(c1O)O
461 0 ZSNMICJMMYPFMD-UHFFFAOYSA-N NC(=N)NC1C(OP(=O)(O)O)C(=C(C(C1O)N)O)O
462 0 XNPAJQNDSPDCDZ-UHFFFAOYSA-N NC(=O)Nc1cncn1C1OC(C(C1O)O)COP(=O)(O)O
463 0 BJWUXPNRYBVBEE-UHFFFAOYSA-N O=CC1=C(C(=CC(=O)O)O)C(=O)CC(O1)c1ccc(c(c1)O)O
464 0 CSCISHCIJSKYIQ-UHFFFAOYSA-N OC(=O)C=C(c1cc(O)c(c(c1O)O)O)Oc1cccc(c1)O
465 0 MZQFSGIXDMEIQR-UHFFFAOYSA-N NC(=N)NC1C(OP(=O)(O)O)C(O)C(=O)C(C1O)N
466 0 HHZNRUJRMNVUGA-UHFFFAOYSA-N Oc1ccc2c(c1)OC(CC2=O)(O)c1cc(O)c(c(c1O)O)O
467 0 NBBVENFAVHNUHL-UHFFFAOYSA-N NC(=N)NC1C(OP(=O)(O)O)C(O)C(C(C1=O)N)O
468 0 OKWXTIZQUZQPQL-UHFFFAOYSA-N NC(=N)NC1C(OP(=O)(O)O)C(=O)C(C(C1O)N)O
469 0 DIHHEFHXGGCHEF-UHFFFAOYSA-N Clc1ccc2c(c1)C(=NC(C(=O)N2)O)C1=CC=CC(C1O)O
470 0 UJBXYOCTORWEDZ-UHFFFAOYSA-N O=C1NC2=CC(O)C(C=C2C(=NC1O)c1ccccc1)(O)Cl
471 0 CXHNCNKPSALGLT-UHFFFAOYSA-N ClC1=CC(O)C2(C(=C1)C(=NC(C(=O)N2)O)c1ccccc1)O
472 0 GRECUBFIDITYJM-UHFFFAOYSA-N Oc1ccc(cc1)C1=CC(=O)C2C(O1)(O)C(=C(C(=C2O)O)O)O
473 0 ASGRVZNJJLKQGH-UHFFFAOYSA-N Oc1ccc(cc1)C1(O)CC(=O)c2c(O1)c(O)c(c(c2O)O)O
474 0 YAEUNNAFYGQXGW-UHFFFAOYSA-N Oc1ccc(cc1)C(=C)Oc1c(O)c(O)c(c(c1C(=O)O)O)O
475 0 KHWSTOUHKWCXIP-UHFFFAOYSA-N OC(=O)C=C(c1ccc(cc1)O)Oc1cc(O)c(c(c1O)O)O
476 0 FGYDSVGOHCYGAZ-UHFFFAOYSA-N OC(=O)C1=C(Cn2ccc(=N)n2CCO)CSC2N1C(=O)C2=O
477 0 YACDOBXRLZTPBZ-UHFFFAOYSA-N Oc1cc(O)c2c(c1)oc(cc2=O)C1(O)C=CC(=C(C1O)O)O
478 0 ZERPGAHAAHABIZ-UHFFFAOYSA-N OC1=CC(=C(C(C1O)O)c1coc2c(c1=O)c(O)cc(c2)O)O
479 0 JAPUZZZBOLDAAJ-UHFFFAOYSA-N Oc1cc(O)c2c(c1)oc(cc2=O)C1=CC(C(C=C1)(O)O)(O)O
480 0 KVAPHYHNIARSIY-UHFFFAOYSA-N OC1=CC(C(C=C1)(O)c1coc2c(c1=O)c(O)cc(c2)O)(O)O
481 0 BVYIHSIUMHQFAV-UHFFFAOYSA-N OC1=Cc2oc(c3ccccc3O)c(c(=O)c2C(C1O)(O)O)O
482 0 DXRMJZKZMGOBKD-UHFFFAOYSA-N Oc1ccccc1c1oc2c(c(=O)c1O)C(=CC(C2O)(O)O)O
483 0 TYQYVNPRVSQIMH-UHFFFAOYSA-N OC1=CC2(C(C(=C1)O)(O)C(=O)C(=C(O2)c1ccccc1O)O)O
484 0 RTSLWNZOVOMCRD-UHFFFAOYSA-N Oc1cc(O)c2c(c1)oc(c(c2=O)O)C1=C(O)C=CC(C1O)O
485 0 GPSLLQGWLAZSLJ-UHFFFAOYSA-N Oc1cc(O)c2c(c1)oc(c(c2=O)O)C1=C(O)C(C(C=C1)O)O
486 0 GICIKWXZNRCPLG-UHFFFAOYSA-N Oc1cc(O)c2c(c1)oc(cc2=O)C1=CC(=C(C(C1O)O)O)O
487 0 GXYLOXCSJFJFKA-UHFFFAOYSA-N CSCC1OC(C(C1O)O)n1cnc2c1nc[nH]c2=O
488 0 SJKHAYFRKWQIPT-UHFFFAOYSA-N O=C1C2OP(=O)(O)OCC2OC1n1ccc(nc1=O)N
489 0 OGRNYTFNAJMLRJ-UHFFFAOYSA-N Nc1nc(c(s1)c1ccncc1)c1ccc(c(c1)O)Cl
490 0 MRJZDRFOUNSDIV-UHFFFAOYSA-N Nc1nc(c(s1)c1ccncc1)c1ccc(c(c1)Cl)O
491 0 AQTSUUSLQKYLOK-UHFFFAOYSA-N O=C1C=C(C=CC1Cl)c1nc(sc1c1ccncc1)N
492 0 MDQSJIGHYBQWGB-UHFFFAOYSA-N O=C1C=CC(=CC1Cl)c1nc(sc1c1ccncc1)N
493 0 YQUSBJLZIDHLGQ-UHFFFAOYSA-N Oc1cc(O)c2c(c1)Oc1c(C2(O)CC(=O)O)c(O)ccc1O
494 0 CHFBXNRFDNWOCN-UHFFFAOYSA-N COC(=Cc1oc2c(OC)ccc(c2c(=O)c1C(=O)O)O)C=O
495 0 XHNAPUXKIKQEEL-UHFFFAOYSA-N OC1=CC(C2C(=C1)OC(c1cc(O)c(c(c1)O)O)C(C2=O)O)(O)O
496 0 HCJOBPYQXIWJEY-UHFFFAOYSA-N O=CC=C(c1oc2cc(OC)cc(c2c(=O)c1C(=O)O)O)OC
497 0 ZFPAIXXBRLNXOK-UHFFFAOYSA-N O=C(C(Cc1c(C)[nH]c2c1cccc2)N)OP(=O)(O)O
498 0 BILKNNBYEAYWBN-UHFFFAOYSA-N CSCC1OC(C(C1O)O)c1[nH]nc2c1nc[nH]c2=O
499 0 PQKHMBLIAUNWOL-UHFFFAOYSA-N O=CC=c1oc2cc(OC)cc(c2c(=O)c1=C(C(=O)O)OC)O
500 0 PHWHMTJAUFQONZ-UHFFFAOYSA-N O=CC1=C(C(=CC(=O)O)O)C(=O)C(C(O1)O)c1ccc(cc1)O
501 0 LCCQRMSWPITXGM-UHFFFAOYSA-N O=CC(=CC1=C(C(=O)O)C(=O)C(C(O1)O)c1ccc(cc1)O)O
502 0 JXJZSZZEORJOPN-UHFFFAOYSA-N COC(=Cc1oc2ccc(c(c2c(=O)c1C(=O)O)OC)O)C=O
503 0 NNIXQKQRUAWKSJ-UHFFFAOYSA-N COc1cc(O)c2c(c1)oc(c(c2=O)C(=O)OC)C=CC(=O)O
504 0 KPEMOTKDECKNAI-UHFFFAOYSA-N O=CC1OC(C2C1OP(=O)(O2)O)n1ccc(nc1=O)N
505 0 UZVRDWVDWSPBTC-UHFFFAOYSA-N O=CC(=C1C(=CC(=O)O)OC(C(C1=O)O)c1ccc(cc1)O)O
506 0 QWBJRZHLIBUTGY-UHFFFAOYSA-N O=CC1=C(C(=CC(=O)O)O)C(=O)C(C(O1)c1ccc(cc1)O)O
507 0 AQUYOLIXXPTCHC-UHFFFAOYSA-N N#Cc1nc(c(n1S(=O)(=O)N(C)C)c1ccc(cc1C)C)Cl
508 0 WGZXBKMMDINSCI-UHFFFAOYSA-N N#Cc1nc(c(n1S(=O)(=O)N(C)C)c1ccc(c(c1)C)C)Cl
509 0 SJWGDGOBYVSKDF-UHFFFAOYSA-N OCC(c1ccc(c(c1)O)O)Oc1c(O)c(O)cc(c1C(=O)O)O
510 0 MPQYDNFXJRCREJ-UHFFFAOYSA-N Oc1cc(OC(C(C(=O)O)O)c2ccc(c(c2)O)O)c(c(c1)O)O
511 0 XGKSVFPFWKVCRF-UHFFFAOYSA-N O=CC(=C1C(=CC(=O)O)OCC(C1=O)c1ccc(cc1O)O)O
512 0 NMGVKXGMGQDPLS-UHFFFAOYSA-N OC(=O)C=C(C=C1OCC(C(=O)C1=O)c1ccc(cc1O)O)O
513 0 YXEZTKOCMKDEDK-UHFFFAOYSA-N O=CC1=C(C(=CC(=O)O)O)C(=O)C(CO1)c1ccc(cc1O)O
514 0 LIVVFHSYLBNRNY-UHFFFAOYSA-N N#Cc1ncn(c1N)C1OC(C(C1O)O)COP(=O)(O)O
515 0 HVGXTIFDDVCFBS-UHFFFAOYSA-N OC1=Cc2oc(c3ccc(cc3)O)c(c(=O)c2C(C1O)(O)O)O
516 0 MHDGPOATGHCYMZ-UHFFFAOYSA-N Oc1ccc(cc1)c1oc2c(c(=O)c1O)C(=CC(C2O)(O)O)O
517 0 FWGDDZNRPSYWSF-UHFFFAOYSA-N OC1=CC2(C(C(=C1)O)(O)C(=O)C(=C(O2)c1ccc(cc1)O)O)O
518 0 BNJGHFVUYYRBHF-UHFFFAOYSA-N OC1CC(O)C2C(C1)OC1=CC(OC=C1C2=O)(O)C(=O)O
519 0 QLFJJZLWPWXOCO-UHFFFAOYSA-N OC1CC(O)C2C(C1)OC1=COC(C=C1C2=O)(O)C(=O)O
520 0 GFVJROHBNJQHON-UHFFFAOYSA-N Oc1cc(O)c2c(c1)oc(c(c2=O)O)C1=CC=C(C(C1O)O)O
521 0 MRZISEAADFMROH-UHFFFAOYSA-N OCC(C(=O)C(C(C(C(COP(=O)(O)O)O)O)O)O)O
522 0 CHHRXHHFQTVPIV-UHFFFAOYSA-N OC(=O)CC1(O)c2cc(O)c(cc2Oc2c1c(O)cc(c2)O)O
523 0 XKYOJBDMEZEPKX-UHFFFAOYSA-N OC(=O)CC1(O)c2c(O)cc(cc2Oc2c1c(O)c(cc2)O)O
524 0 FVSAAHBNWTWKCO-UHFFFAOYSA-N NC(C(=O)OP(=O)(O)O)Cc1c[nH]c2c1cccc2C
525 0 NXLNHPLIEJXQEU-UHFFFAOYSA-N Oc1ccc2c(c1)oc(c(c2=O)O)C1=CC(O)C(C(=C1)O)(O)O
526 0 IKSQVHXVZPDWOH-UHFFFAOYSA-N Oc1ccc2c(c1)oc(c(c2=O)O)C1(O)C=C(O)C(=CC1O)O
527 0 PJRGUFKHWXASQJ-UHFFFAOYSA-N Oc1ccc2c(c1)oc(c(c2=O)O)C1=CC=C(C(C1O)(O)O)O
528 0 ZDRFDHHANOYUTE-UHFFFAOYSA-N OCC1OC(C(C1O)O)n1cnc2c1ncnc2SC
529 0 NARNFDJIIYAEGN-UHFFFAOYSA-N OC1=C(NC(=O)NC2=CC=C(C=C2)C#N)C=CC(=C1)[N+]([O-])=O
530 0 PBJVGSVHUXMYNY-UHFFFAOYSA-N OCC(c1cc(O)c(c(c1)O)O)Oc1cc(O)cc(c1C(=O)O)O
531 0 SPEYUSRXPOAHEC-UHFFFAOYSA-N COC(=O)C(C)(C)NC(=O)NC1=CC(=C(Cl)C=C1)C(F)(F)F
532 0 SCKBQBFLXHSSEC-UHFFFAOYSA-N CCC1=CC(=NC(SCC2=CC=CC=C2)=N1)C(F)(F)F
533 0 NOMMVAHXJWVYNX-UHFFFAOYSA-N CC1=C(C)C(C(=O)CN2C=CN=C2)=C(C)C(C)=C1Br
534 0 AEHKSCQHBUCHTF-UHFFFAOYSA-N COC1=C(NC(C)=O)C=C(Cl)C(NC(=O)CC(C)=O)=C1
535 0 POIPHYVVSLSKLD-UHFFFAOYSA-N Oc1cc(cc(c1)O)OC(C(C(=O)O)O)c1cc(O)c(c(c1)O)O
536 0 SCXZWKFBRLYICE-UHFFFAOYSA-N CN(C)C(=O)NC1=CC(OCC2=C(Cl)C=C(Cl)C=C2)=CC=C1
537 0 BLTYDNMJPPGTPY-UHFFFAOYSA-N COCC(=O)N(N1CCOC1=O)C1=C(C)C=CC(Cl)=C1
538 0 RDNYMOQIPJYPBI-UHFFFAOYSA-N OC(=O)CNC(=O)CNCCC(=O)C1=CC=C(Cl)C=C1
539 0 NTUFPIIVVDBDAK-UHFFFAOYSA-N OC(=O)CN1N=NN=C1C1=CC=C(O1)C1=CC(=CC=C1)C(F)(F)F
540 0 CBCZQJLYYRPMRI-UHFFFAOYSA-N OS(=O)(=O)C1=C(CC2=CC=CC=C2)C=CC2=CC=CC=C12
541 0 CWCMQKWNHUXBFQ-UHFFFAOYSA-N CC1=CC=C(C=C1)S(=O)(=O)OC1=CC2=CC=CC=C2C=C1
542 0 RSJQRTRVBOOANH-UHFFFAOYSA-N O=C1NC(CCS(=O)(=O)NNC2=CC=CC=C2)C(=O)N1
543 0 XTVVYQXYQDRVPO-UHFFFAOYSA-N OC(C1=CC=C2C=CC=CC2=N1)C1=C(Cl)C=CC=C1Cl
544 0 AQBXLSVGUYASIQ-UHFFFAOYSA-N CSC1=NC=C2N=CN(C3OC(CO)C(O)C3O)C2=N1
545 0 UFJSAPNUODOOQS-UHFFFAOYSA-N C([As](C1=CC=CC=C1)C1=CC=CC=C1)C1=CC=CC=C1
546 0 RQQUWSYXRCCBLA-UHFFFAOYSA-N [O-][N+](=O)C1=CC=CC(NC(=O)COC2=CC=CC(CCl)=C2)=C1
547 0 MPUMCCYZSQBTQW-UHFFFAOYSA-N CC(C)(C)C1=C(C(Cl)=C(C=C1[N+]([O-])=O)[N+]([O-])=O)[N+]([O-])=O
548 0 PHSFDGSQPPVUFX-UHFFFAOYSA-N ClC(=O)OCCCCCCCCCCOC(Cl)=O
549 0 OPCUXHHINRBWIN-UHFFFAOYSA-N CC(CC(=O)C1=CC=C2SC3=CC=CC=C3C2=C1)C(O)=O
550 0 OKCGTNXJGWZAIJ-UHFFFAOYSA-N CSC1=C2N(C=NC2=NC=N1)C1OC(CO)C(O)C1O
551 0 OUFYNMFSTBQMMF-UHFFFAOYSA-N [H]C12C(Cl)C([H])(C3=CC=CC=C13)C1=CC=CC=C1C2OC(C)=O
552 0 AKUOIRZWRLSYEA-UHFFFAOYSA-N CC(=O)NC1=NC(SCC2=CC=CC=C2)=C(C(=O)N1)[N+]([O-])=O
553 0 LJNREXHVXGSNPW-UHFFFAOYSA-N COC(=O)CC1=CC(O)=C(C(=O)OC)C(O)=C1C(=O)OC
554 0 UVESYTOLDHYQMF-UHFFFAOYSA-N OC1=CC(C2(C(=C1)OC(=C(C2=O)O)c1ccc(cc1)O)O)(O)O
555 0 VFRPWIOQPNNRBH-UHFFFAOYSA-N Oc1ccc(cc1)C1=C(O)C(=O)C2=C(C=C(C(C2(O1)O)O)O)O
556 0 HMTMFTSBHYWAJK-UHFFFAOYSA-N [O-][N+](=O)C1=CC=CC=C1CNC(=O)COC1=CC(Cl)=CC=C1
557 0 XLLZAONKYARFBI-UHFFFAOYSA-N CC1=C2C=CN(C3OC(CO)C(O)C3O)C2=NC(Cl)=C1
558 0 FJYJVYDUJFPFAS-UHFFFAOYSA-N CC1=C2C=CN(C3OCC(O)C(O)C3O)C2=NC(Cl)=C1
559 0 JZDMOJBHPHXXHB-UHFFFAOYSA-N COC(=O)NC1=CC(OC(=O)NC2=CC(Cl)=CC=C2)=CC=C1
560 0 RFZRJLOVLNMDPM-UHFFFAOYSA-N [O-][N+](=O)C1=CC=C(SCC2=CC=CC=C2)C2=[N+]([O-])ON=C12
561 0 VZRHVMHDJKENGY-UHFFFAOYSA-N Oc1cc(O)c2c(c1)oc(c(c2=O)O)C1=CC(O)C(C(=C1)O)O
562 0 FRBRHPUZSWIODD-UHFFFAOYSA-N CC1=CC=C(C=C1)S(=O)C1=CC=C(C2=NON=C12)[N+]([O-])=O
563 0 RYSAFJDZQBHBIE-UHFFFAOYSA-N COC1=C(CC2=C(C=CS2)C(O)=O)C2=CC=CC=C2C=C1
564 0 XXIUWOANZSYXQT-UHFFFAOYSA-N C=C(c1ccc(c(c1)O)O)Oc1cc(O)c(c(c1C(=O)O)O)O
565 0 RAODZULULPFFPD-UHFFFAOYSA-N Oc1cc(O)c2c(c1)oc(c(c2=O)O)C1=CC(=C(C(C1)O)O)O
566 0 ZXNRHQVIRKXOGQ-UHFFFAOYSA-N Oc1cc(O)c2c(c1)oc(c(c2=O)O)C1CC(=C(C(=C1)O)O)O
567 0 MHDCGKHGSXMICI-UHFFFAOYSA-N OC1=Cc2c(C(C1)O)c(=O)c(c(o2)c1cc(O)c(c(c1)O)O)O
568 0 GOPMNLRGJXLENH-UHFFFAOYSA-N NP(=O)(OCCC(O)C#N)N(CCCl)CCCl
569 0 BSUILAGCTLOLQO-UHFFFAOYSA-N OC1C=C(O)c2c(C1)oc(c(c2=O)O)c1cc(O)c(c(c1)O)O
570 0 VRSSXJLJBRJLFG-UHFFFAOYSA-N OCC(C(C(C(COP(=O)(O)O)O)O)(CC(=O)O)O)O
571 0 ZFDCLUGPLJUXGQ-UHFFFAOYSA-N COC1=CC(OC)=C2C(=O)C=C(SC2=C1)C1=CC=CC=C1
572 0 NBNBTRKYKNJPNO-UHFFFAOYSA-N OCCNC1C(=O)OC2=CC=C(Cl)C=C2C1=NCCO
573 0 BUUICWACOFVQGT-UHFFFAOYSA-N CCOC(=O)C(N=NC1=CC=C(Cl)C=C1)C(=O)OCC
574 0 LYCRWTLFFAUEDK-UHFFFAOYSA-N [O-][N+](=O)C(F)(CCNCC(F)([N+]([O-])=O)[N+]([O-])=O)[N+]([O-])=O
575 0 DCOZVMZLKCVXLI-UHFFFAOYSA-N COC1C(COP(=O)(O)O)OC(C1O)n1cnc(n1)C(=O)N
576 0 HQVRLAUZOITBHR-UHFFFAOYSA-N CC1=CN(C2CC(F)C(COCP(O)(O)=O)O2)C(=O)NC1=O
577 0 HGPWLPIFXDCULJ-UHFFFAOYSA-N BrC1=CC=C(NC(=O)CCC2=CC=CC=C2)C=C1
578 0 CGYAEGNOMBJVDQ-UHFFFAOYSA-N CN(CC1=CC=CC=C1)C(=O)C1=CC=CC=C1Br
579 0 GGMAHUGXXVLROD-UHFFFAOYSA-N CCOC1=CC=C(C=NC2=CC=C(Br)C=C2)C=C1
580 0 KXFWFGCNDQHKRZ-UHFFFAOYSA-N BrC1=CC=C(CC(=O)NCC2=CC=CC=C2)C=C1
581 0 BMHRUKPOKHGVKQ-UHFFFAOYSA-N CCOC1=CC=CC=C1C=NC1=CC=C(Br)C=C1
582 0 SVGKWOBCVJMQDU-UHFFFAOYSA-N CCC1=CC(NC(=O)C2=CC=CC=C2Br)=CC=C1
583 0 FONQPWFYFWAITH-UHFFFAOYSA-N CC1=CC=CC(C)=C1NC(=O)C1=CC=CC=C1Br
584 0 IDLSRDSIECGYON-UHFFFAOYSA-N CC1=C(C)C=C(NC(=O)C2=CC=CC=C2Br)C=C1
585 0 GJWWYZIOACBFIF-UHFFFAOYSA-N [O-][N+](=O)C1=CC=C(C=C1)S(=O)(=O)N1C=NC2=CC=CC=C12
586 0 CIGIGQHDHKBPAZ-UHFFFAOYSA-N CCOC(=O)C1=CN=C2C(C=CC=C2C(F)(F)F)=C1Cl
587 0 CFBPNDXUUDXHPZ-UHFFFAOYSA-N COC1=CC2=C(C=C1)C(Cl)=C(C(Cl)=N2)C1=CC=CC=C1
588 0 MKXTZTZSPXTCFM-UHFFFAOYSA-N NC1=CC(Cl)=C(OC2=CC=C(Cl)C3=CC=CC=C23)C=C1
589 0 HMWLHGJHPSGMEB-UHFFFAOYSA-N BrC1=CC=CC(=C1)C(=O)NCCC1=CC=CC=C1
590 0 KOLMFQSIWCNEIG-UHFFFAOYSA-N ClC1=CC=CC(Cl)=C1CN1C=C(C=O)C2=CC=CC=C12
591 0 PQXZTOVCTWAOJL-UHFFFAOYSA-N ClC1=C(Cl)C=C(CN2C=C(C=O)C3=CC=CC=C23)C=C1
592 0 MGNHBHBVBTZEBA-UHFFFAOYSA-N CCOC(=O)C(C=NC1=NC=C(Cl)C=C1)C(=O)OCC
593 0 NCYLHRNUKHCMDE-UHFFFAOYSA-N NNC(=S)NC1=CC(=CC(=C1)C(F)(F)F)C(F)(F)F
594 0 VRGBRTQFZXLYKI-UHFFFAOYSA-N CC1=C(C(=NO1)C1=CC=C(Cl)C=C1)C1=NC(=S)N=CC1
595 0 DGCDOLUIZCGQES-UHFFFAOYSA-N CCSC1=C2C(CC(C)(C)CC2=O)=C(S1)C(=O)OC
596 0 LVWYWXLMDBCCKZ-UHFFFAOYSA-N CCCSC1=C2C(CCCC2=O)=C(S1)C(=O)OCC
597 0 YBVFTSNQPZRHSX-UHFFFAOYSA-N CC1CN(CC(C)O1)C1=CC(Cl)=C(C=C1[N+]([O-])=O)C(F)(F)F
598 0 HCBGBBAKJVKMPV-UHFFFAOYSA-N COC1=CC=CC2=C1N=C(Cl)C(=C2Cl)C1=CC=CC=C1
599 0 UZUZQUKCJVFBNE-UHFFFAOYSA-N CC(C)(CCl)C1=NC(=NO1)C1=CC=C(OC(F)(F)F)C=C1
600 0 WHDZQEONHSHILX-UHFFFAOYSA-N ClC1=CC=C(C=C1)C1=NN(C(C1)C1=CC=CS1)C1=CC=CC=C1
601 0 CMDNLAPAEVHOQL-UHFFFAOYSA-N CCOC(=O)C1=C2CCCC(=O)C2=C(SC(C)C)S1
602 0 PXENSZUZNZTEFD-UHFFFAOYSA-N CCC(=O)OC1=CC2=C(SC3=CC=CC=C3C2=O)C(C)=C1
603 0 NNZITHGHYHQLAI-UHFFFAOYSA-N CC(=O)C1=CC=C(NC2=CC=C(C3=NON=C23)[N+]([O-])=O)C=C1
604 0 VFEWKNKOFQRJRC-UHFFFAOYSA-N [O-][N+](=O)C1=CC=C(C=C1)C1=NS(=O)(=O)C2=CC=CC=C2N1
605 0 KMRBBAKYUGONDA-UHFFFAOYSA-N O=S(=O)(CCCCS(=O)(=O)C1=CC=CC=C1)C1=CC=CC=C1
606 0 OLNXOMLQDYVLSZ-UHFFFAOYSA-N [O-][N+](=O)C1=CC=CC(=C1)C1=NS(=O)(=O)C2=CC=CC=C2N1
607 0 ATPZFDFVYMLXFX-UHFFFAOYSA-N CC1=CC=C(C=C1)S(=O)(=O)CCS(=O)(=O)C1=CC=C(C)C=C1
608 0 RXJPCRFPQOHLTD-UHFFFAOYSA-N ClC1=CC(CN2C=C(C=O)C3=CC=CC=C23)=C(Cl)C=C1
609 0 POKDXVPNKNMPQU-UHFFFAOYSA-N COC1C(O)C(OC1n1cnc(n1)C(=O)N)COP(=O)(O)O
610 0 MVIZMXUBCHMMSO-UHFFFAOYSA-N [H]C12CCN(CC1)CC2NC(=O)C1=CC(Br)=CC=C1OC
611 0 URFCDCPFTKRMEX-UHFFFAOYSA-N CNC(=O)c1ncn(n1)C1OC(C(C1O)O)COP(=O)(O)O
612 0 OYBAIVRXCWWBHC-UHFFFAOYSA-N OC1=CC(C(C=C1)(O)c1cc(=O)c2c(o1)c(O)c(cc2O)O)O
613 0 AIXMTJRYBCBAMP-UHFFFAOYSA-N Oc1cc(O)c2c(c1O)oc(cc2=O)C1=CC(C(C=C1)(O)O)O
614 0 NYDXGDQZPDDDMR-UHFFFAOYSA-N CCOC(=O)C1=CN=C2C=CC(=CC2=C1Cl)C(F)(F)F
615 0 HJVPUVSOKRKPPC-UHFFFAOYSA-N CC(C)(C)C(=O)CC(=O)NC1=C(Cl)C=CC(=C1)[N+]([O-])=O
616 0 MXUQAGMEFYZXTB-UHFFFAOYSA-N CSC(C(=O)C1=CC=CC=C1)S(=O)(=O)C1=CC=C(C)C=C1
617 0 RUAACGVQSYBYIA-UHFFFAOYSA-N OC1C(=CC=C(C1O)c1cc(=O)c2c(o1)c(O)c(cc2O)O)O
618 0 FWDRGBHWJSNYRN-UHFFFAOYSA-N ClC1=CC=C(NC(=S)NC2=CC=CC=C2C2=CC=CC=C2)C=C1
619 0 KTSORFFGBUAROM-UHFFFAOYSA-N CC1=CC=C(S1)C1=NC2=C(C=CC(Cl)=C2)N1CC1=CC=CC=C1
620 0 NYUSBYCOSGQRRQ-UHFFFAOYSA-N Nc1ccc(Nc2ccc3NC(=O)Nc3c2)c(c1)S(O)(=O)=O
621 0 SROPGFFLPSJEKT-UHFFFAOYSA-N CN1CCCNC1C1=CC=C(O1)C1=CC=C(Br)C=C1
622 0 VRMVCQBKLALMND-UHFFFAOYSA-N CCCN1C(SCC(O)=O)=NC2=C1C(=O)NC(=O)N2C
623 0 VFMBNQBVTQINDV-UHFFFAOYSA-N OC(=O)CSC1=NN=C(N1CC=C)C1=CC=C(C=C1)[N+]([O-])=O
624 0 QVGIRCCAYPQEMP-UHFFFAOYSA-N CC(=C)COC1=CC2=C(C=C1)C(=O)C(O2)=CC1=CC=CS1
625 0 HNSGEJJRTQKIMQ-UHFFFAOYSA-N Oc1ccc(cc1)C1=CC(=O)C2(C(O1)(O)C(=C(C=C2O)O)O)O
626 0 WPYGBBMTRDOZCK-UHFFFAOYSA-N [O-][N+](=O)C1=CC=CC=C1C1=CC=C(CN=NC(=O)CC#N)O1
627 0 ZTHBQCBCHJPWRS-UHFFFAOYSA-N O=C1N(N=NN2C(=O)C3=CC=CC=C3C2=O)C(=O)C2=CC=CC=C12
628 0 CUQKQKYBYOIDKJ-UHFFFAOYSA-N CCC(N=NC1=CC=C(C=C1[N+]([O-])=O)[N+]([O-])=O)C1=CC=CS1
629 0 UWJMNKFVWATVJZ-UHFFFAOYSA-N Oc1ccc(cc1)c1cc(=O)c2c(o1)C(O)(O)C(C=C2O)(O)O
630 0 FOHPVLYTFOSEQW-UHFFFAOYSA-N Oc1ccc(cc1)c1cc(=O)c2c(o1)C(=C(C(C2(O)O)O)O)O
631 0 UUQMMJMDAHVZLU-UHFFFAOYSA-N O=C1C2=CC=CC=C2S(=O)(=O)CCC1=CC1=CC=CC=C1
632 0 OFKOPKJTGHUWLZ-UHFFFAOYSA-N [O-][N+](=O)C1=CC(C=NN=CC2=CC(=CC=C2)[N+]([O-])=O)=CC=C1
633 0 BRDLVHPXLUPJID-UHFFFAOYSA-N CC(N=CC1C=C(Br)C=CC1=O)C1=CC=CC=C1
634 0 UMASYSCVENODRV-UHFFFAOYSA-N [O-][N+](=O)C1=CC=C(C=CC2=NC(=O)C3=CC(=CC=C3N2)[N+]([O-])=O)C=C1
635 0 UXWYORAMIZMKAZ-UHFFFAOYSA-N ClC1=C(C=CC(=O)N=CC2=C(Cl)C=CC=C2)C=CC=C1
636 0 RCGOQPBYNHJZCU-UHFFFAOYSA-N CN(C1=NC(=O)C2=C(S1)N=CC=C2)C1=CC=C(Cl)C=C1
637 0 BBCHWNQNKLNXMP-UHFFFAOYSA-N NC1=CC=C(C=C1)S(=O)(=O)N=NCC1=CC=CC=C1[N+]([O-])=O
638 0 ACLYFPVZFCRXAY-UHFFFAOYSA-N ClC1=CC=CC(Cl)=C1COC1=CN=C(C=C1)N1CCOCC1
639 0 BMIQQALNTAJMLB-UHFFFAOYSA-N CN1CCN(CC1)C1=NC(I)=CC=C1
640 0 RGYAEPDUJOIYDX-UHFFFAOYSA-N CCCCCC1=CC=C(C=C1)C1=CC(F)=C(Br)C=C1
641 0 YWEOYAUKSPQBMW-UHFFFAOYSA-N [O-][N+](=O)C1=CC=C(C=NN=CC2=CC=C(C=C2)[N+]([O-])=O)C=C1
642 0 BJYXMLIHASYGKH-UHFFFAOYSA-N CCN(CC)N=NC1=CC(I)=CC=C1
643 0 LBBYTSPEGLJUIK-UHFFFAOYSA-N CC(C)(C)OC(=O)NCCC1=CNC2=C1C=C(Br)C=C2
644 0 BDYUEEKLROPOID-UHFFFAOYSA-N CCN(CC)N=NC1=CC=C(I)C=C1
645 0 RKPFHFPCLYKXEA-UHFFFAOYSA-N S1N=C2C(=N1)C(=CC=C2C#CC1=CC=NC=C1)C#CC1=CC=NC=C1
646 0 AWJGRYUJWIKIDZ-UHFFFAOYSA-N CCOC1=CC=CC=CC1=NC1=CC=C(Br)C=C1
647 0 HBVLLQOPXJBGMW-UHFFFAOYSA-N CC(C)(C)C1=CC=C(C=C1)[Sn](C)(C)C
648 0 OEWZSSFUOPLXKE-UHFFFAOYSA-N O=C(C1NCCC(C1)CP(=O)(O)O)OP(=O)(O)O
649 0 DGVWKIPXLPJGSS-UHFFFAOYSA-N COC12OC(=O)C(=C1)C=C(C2O)c1cc(cc(c1O)O)C(=O)O
650 0 YDZNALQKYIQPEG-UHFFFAOYSA-N CSC1=NC=C2C=C(C(=O)NC2=N1)C1=CC=CC=C1Cl
651 0 ONPDSGHHQIPIKK-UHFFFAOYSA-N COC1=CC2=C(C=C1)C(=O)C(=C(O2)SC)C1=CC=CC=C1
652 0 WGBTXGJEYONSOK-UHFFFAOYSA-N FC(F)(F)C1=CC=C(C=C1)C1=C(CC1)S(=O)(=O)C1=CC=CC=C1
653 0 YILUXQNZKZKHBM-UHFFFAOYSA-N [O-][N+](=O)C1=CC(=CC=C1)C1CC(=O)C2=CC(Cl)=CC=C2O1
654 0 XWVISDZAOGMMQT-UHFFFAOYSA-N OC(=O)NC1C(O)OC(C(C1O)O)COS(=O)(=O)O
655 0 LRUPQJPUJNNEHJ-UHFFFAOYSA-N [O-][N+](=O)C1=CC(=C2N=CNC3=C2C1=C(C=C3)[N+]([O-])=O)[N+]([O-])=O
656 0 DVZUHVOZSSBKJJ-UHFFFAOYSA-N COC1=C(C2=CC=CC=C2)C(=O)CS(=O)C2=CC=CC=C12
657 0 AJDQQECBWNSHEJ-UHFFFAOYSA-N CC(C)(C1=CC=CC=C1)C1=CC(=C(Cl)C(=C1)[N+]([O-])=O)[N+]([O-])=O
658 0 ZUVJJPZFRNUPHS-UHFFFAOYSA-N ClC1=CC=C2C(CC(=O)C3=CC=CC=C3)C(=O)CCC2=C1
659 0 ODAYDBWDUQCTFN-UHFFFAOYSA-N O=CC=c1c(=C(C(=O)O)OC)oc2c(c1=O)c(O)cc(c2)OC
660 0 NQYWLALEAMYNGH-UHFFFAOYSA-N COC(=O)c1oc2cc(OC)cc(c2c(=O)c1C=CC(=O)O)O
661 0 ABMDXDZTFDRYAI-UHFFFAOYSA-N COC1=CC=C(C=C1)C1=C(Cl)N=C2C=C(Cl)C=CC2=C1
662 0 GPMIAXOIFANJPA-UHFFFAOYSA-N [O-][N+](=O)C1=CC(=C(CC2=NC3=CC=CC=C3N2)C=C1)[N+]([O-])=O
663 0 BYWUBEKONOINJV-UHFFFAOYSA-N CCN(CCBr)C(=O)NC1=CC=CC2=CC=CC=C12
664 0 KGTXKRZKICGBJG-UHFFFAOYSA-N CC1=C(CNC(=O)NCCBr)C2=CC=CC=C2C=C1
665 0 QBAVXAMISXCMKY-UHFFFAOYSA-N CC1=CC=C(CNC(=O)NCCBr)C2=CC=CC=C12
666 0 MCBJTMUMVUJPLO-UHFFFAOYSA-N BrCCNC(=O)NCCC1=CC=CC2=CC=CC=C12
667 0 NBEULEPYOFXMBU-UHFFFAOYSA-N CC1=CC=C(NCC(=O)C2=CC=C(Br)C=C2)C=C1
668 0 XUBKURLYDKFFJT-UHFFFAOYSA-N [O-][N+](=O)C1=CC=C(N=NC(=C)C2=CC=CC=C2)C(=C1)[N+]([O-])=O
669 0 BKGAVUTZPBMMFX-UHFFFAOYSA-N COC(=O)C1=C(C2=CC=CS2)C2=CC=CC=C2C(OC)=C1
670 0 UGACORSRFDABST-UHFFFAOYSA-N COC1=CC=C(SC2C(C(=O)C2=O)C2=CC=CC=C2)C=C1
671 0 BUCRXXOJDIZTKQ-UHFFFAOYSA-N CCOC(=O)C(C(C1=CC=CS1)C1=CC=CS1)C(=O)OCC
672 0 JLWSMUNZNSRFPI-UHFFFAOYSA-N ClC1=CC=CC(NC(=O)NC2=NSC3=CC=CC=C23)=C1
673 0 LENYSHLXFPUYBC-UHFFFAOYSA-N ClC1=CC=C(NC(=O)NC2=NSC3=CC=CC=C23)C=C1
674 0 VTMRVFBBLOYPKG-UHFFFAOYSA-M CC[Sn](CC)(CC)N1C(=O)C=CC1=O
675 0 YWEHVMWRXBROHK-UHFFFAOYSA-N CCOP(=O)(OCC)C#CP(=O)(OCC)OCC
676 0 DPGRBSVZANVTIW-UHFFFAOYSA-N CC1=C2NC3=C(C=C(C=C3SC2=CC=C1)[N+]([O-])=O)[N+]([O-])=O
677 0 OKGXFYGPEQKAET-UHFFFAOYSA-N CCN(CC)C([SeH])=NN=C(C)C1=CC=CC=N1
678 0 KJDSZGGPIVUHJH-UHFFFAOYSA-N COC(=Cc1oc2c(OC)c(O)ccc2c(=O)c1C(=O)O)C=O
679 0 ATPDPHTZFVALMD-UHFFFAOYSA-N NCC#CC1=C(C=C(Cl)C=C1)C(=O)C1=CC=CC=C1Cl
680 0 OBFXIUKQEHMLAW-UHFFFAOYSA-N OCC(C(C(C(COP(=O)(O)O)O)O)O)(CC(=O)O)O
681 0 RMYRLZJBHOSBCC-UHFFFAOYSA-N [O-][N+](=O)C1=CC(=CC(=C1)C(=S)NC1=CC=CC=C1)[N+]([O-])=O
682 0 NOTGFIUVDGNKRI-UUOKFMHZSA-N C1=NC(=C(N1[C@H]2[C@@H]([C@@H]([C@H](O2)COP(=O)(O)O)O)O)N)C(=O)N
683 0 OYAKWSNSALPRHL-UHFFFAOYSA-N CC(C(=O)O[Si](C)(C)C)S(=O)(=O)O[Si](C)(C)C
684 0 GXYLOXCSJFJFKA-IOSLPCCCSA-N CSC[C@@H]1[C@H]([C@H]([C@@H](O1)N2C=NC3=C2NC=NC3=O)O)O
685 0 PTYWNBRLOVWBDP-UHFFFAOYSA-N O=C1C2=C(C3=CC=CC=C3N2)C(=O)C2=NC3=CC=CC=C3C=C12
686 0 BNZUCAQJMOZLPW-UHFFFAOYSA-N [O-][N+](=O)C1=CC(C#N)=C(NS(=O)(=O)C2=CC=CC=C2)C=C1
687 0 RGNNPBBSPTXKTQ-UHFFFAOYSA-N COC1=C(N)C=C(C=C1)C(=C(Cl)Cl)C1=CC(N)=C(OC)C=C1
688 0 HRSQQFVHAPNCHO-UHFFFAOYSA-N CN(C(=O)C1=CC=CC=C1)C1=C(Br)C=C(C)C=C1
689 0 NYQNRPXWNWIFSC-UHFFFAOYSA-N ClC1=CC=C(C=C1)C1CC(=NN1C1=CC=CC=C1)C1=CC=CS1
690 0 AGQOFAJMUQFAIL-UHFFFAOYSA-N CCSC(=O)NS(=O)(=O)C1=CC=CC=C1C(=O)OC
691 0 GFSGFEZIGFEYOH-UHFFFAOYSA-N CC(Br)C(=O)NC1=CC=CC(=C1)C1=CC=CC=C1
692 0 STEWSPJNLNKNKN-UHFFFAOYSA-N CC1=NC(=C(N1CC1=CC=CC=C1)S(=O)(=O)CC(N)=O)[N+]([O-])=O
693 0 SMUKRELXCKNQFE-UHFFFAOYSA-N CCOP(=O)(CC1=C(C=C(C=C1)C#N)[N+]([O-])=O)OCC
694 0 UEKLLUVCSIPAES-UHFFFAOYSA-N NC1=CC(Cl)=C(OC2=CC=CC3=CC=CC=C23)C(Cl)=C1
695 0 LBQMSUZGQRAIRE-UHFFFAOYSA-N NC1=CC(Cl)=C(OC2=CC3=CC=CC=C3C=C2)C(Cl)=C1
696 0 FGFNOIITSWJKKP-UHFFFAOYSA-N COC1=CC=C(C=C1)C1=CC(=O)C2=C(S1)C=CC(OC)=C2
697 0 LPVOGSWZCYNQGE-UHFFFAOYSA-N CN1C2=C(N=CC(=C2)C3=CC=CC=C3)N=C1NOS(=O)(=O)O
698 0 KVBRVPBLWSRAEL-UHFFFAOYSA-N OC(C1OC(=O)C(SC2=CC=CC=C2)=C1)C1=CC=CC=C1
699 0 HCWFUHFHEQGIIB-UHFFFAOYSA-N CC(=O)OC1=C(OC(C)=O)C=C2C(=O)C(C(O)=O)=C(C)OC2=C1
700 0 YGRFEZHHPZUJKJ-UHFFFAOYSA-N FC(F)C(F)(F)OC1=CC=CC=C1N=CC1=CN=CC=C1
701 0 CMIISQCJRYGUJA-UHFFFAOYSA-N [O-][N+]1=C(C2=CC=CC=C2Cl)C2=C(C=CC(Cl)=C2)C=CC1
702 0 XTCBQANOULHWLE-UHFFFAOYSA-N O=CC(=C1C(=CC(=O)O)OC(C(C1O)O)c1ccc(c(c1)O)O)O
703 0 BQRSKHITKXPIQX-UHFFFAOYSA-N C=CS(=O)(=O)CC(=O)NCCCNC(=O)CS(=O)(=O)C=C
704 0 MMFITRZFNMVNKF-UHFFFAOYSA-N OC(=O)CC1=CC2=C(SCC2)C(=C1)C(=O)C1=CC=CC=C1
705 0 UKXOPTCQGYONPA-UHFFFAOYSA-N CN(C)C1=CC=C(C=C1)C(=O)C1=CC=C(Br)C=C1
706 0 NYAPXODJIAKKJP-UHFFFAOYSA-N CC(C)C1=CC=C(C[Sn](C)(C)C)C=C1
707 0 ZAJFQQVFVBRMMY-UHFFFAOYSA-N CC(=O)OC1=CC(OC(C)=O)=C(OC(C)=O)C(=O)C(OC(C)=O)=C1
708 0 DMMLSJWFJZEPDD-UHFFFAOYSA-N CN(C(=O)OCCCl)S(=O)(=O)NC1CCCCC1
709 0 HCYGPROWCVVTHE-UHFFFAOYSA-N BrCC(=O)NC(C1=CC=CC=C1)C1=CC=CC=C1
710 0 FBYHZZQWHADCQS-UHFFFAOYSA-N OC1=C2OC=CC2=C2OCC(CC2=C1)SC1=CC=CC=C1
711 0 NCXNWIVLNOEFFU-UHFFFAOYSA-N CC1=C(C(O)=O)C(=C2C(=O)OCC2=N1)C1=CC=CC=C1Cl
712 0 SKBIFKCXMGRLLK-UHFFFAOYSA-N CCOC(=O)C1=CN=C2C=C(C=CC2=C1Cl)C(F)(F)F
713 0 FUUKASBRVDHCOJ-UHFFFAOYSA-N CC1=CC(=NC2=C1C=C(Br)C=C2C)N1CCOCC1
714 0 OAAVQSSAOFTKCW-UHFFFAOYSA-N CCOP(=O)(OCC)C(C#N)C1=CC=C(C=C1)[N+]([O-])=O
715 0 QYSAVYXPXGYHNP-UHFFFAOYSA-N CC1=CC(=C(O1)C1=CC=CC=C1)S(=O)(=O)C1=CC=CC=C1
716 0 CSOOGFJVUVANJA-UHFFFAOYSA-N OC1=C(O)C=C2C(OC3=CC(=O)C(=O)CC3=C2C2=CC=C(F)C=C2)=C1
717 0 ZWCKQMPCCMZDCF-UHFFFAOYSA-N Clc1cccc(c1)C1C2C(=O)OCC2=NC2=C1C(=O)OC2
718 0 FLQPWLRWZQVMRP-UHFFFAOYSA-N Clc1ccc(cc1)C1C2C(=O)OCC2=NC2=C1C(=O)OC2
719 0 RUTXSDXXGWUGOD-UHFFFAOYSA-N Clc1ccccc1C1C2C(=O)OCC2=NC2=C1C(=O)OC2
720 0 JBHPYYGPUBULPF-UHFFFAOYSA-N COC1=CC(SSC2=C(OC)C=CC(OC)=C2)=C(OC)C=C1
721 0 LPZSBJMFQLFEND-UHFFFAOYSA-N ClC1=CC=CC=C1NC(=S)N(C1=CC=CC=C1)C1=CC=CC=C1
722 0 BQJARNSWIYNLMJ-UHFFFAOYSA-N CCOP(=O)(OCC)C(OC(=O)CCl)C1=CC=CC=C1
723 0 CXIJBWCEEHIOIR-UHFFFAOYSA-N [O-][N+](=O)C1=CC=C(C=C1)N1N=C(N=[N+]1C1=CC=C(C=C1)[N+]([O-])=O)C#N
724 0 QHNATQUGXSUBRF-UHFFFAOYSA-N CC(=O)NC(C1=CC=CC=C1)C1=CC=C(Br)C=C1
725 0 OXKDGNSQYNXSMT-UHFFFAOYSA-N CSC1=NC=CC(=N1)C1=C(N=CS1)C1=CC=C(F)C=C1
726 0 XTGJYMVRVJSNMG-UHFFFAOYSA-N CSC1=NC=CC(=N1)C1=C(N=CS1)C1=CC(F)=CC=C1
727 0 NDJXCOZODRTDBE-UHFFFAOYSA-N CSC1=NC=CC(=N1)C1=C(N=CS1)C1=CC=CC=C1F
728 0 FQBCJKYIBIVLFB-UHFFFAOYSA-N C[Si](C)(C)CCOCOC1=C(Br)N=CC=C1
729 0 ZVZNDLUZBLKCGN-UHFFFAOYSA-N CC1=CC=C(C=C1)C1=CC2=C(C=C1)C=C(C=C2)S(O)(=O)=O
730 0 ZWMMUJZTROVESU-UHFFFAOYSA-N CC(=O)N(CC1=CC=CC=C1)C1=CC=CC=C1Br
731 0 MBKYRTQDCNGSCW-UHFFFAOYSA-N OC(=O)C1=NC2=C(N=C1C(O)=O)C1=C(N=CC=C1)C1=C2C=CC=N1
732 0 NOQRFGFYPXIXAX-UHFFFAOYSA-N BrC(CNC1CCCCC1)S(=O)(=O)N1CCCC1
733 0 KGSXDHGGAXYIHZ-UHFFFAOYSA-N COC(=O)C1=CC2=C(S1)C=CC(=C2)C1=CC=C(OC)C=C1
734 0 ZHRMSAAMUUNWKE-UHFFFAOYSA-N ClP(C1=CC=CC2=CC=CC=C12)C1=CC=CC2=CC=CC=C12
735 0 DHHVLIHNTRXLKE-UHFFFAOYSA-N CCOC(=O)OC1=C(OC(=O)OCC)C=C(C=C1)C(O)=O
736 0 PMTHZRSVBOSPQI-UHFFFAOYSA-N NC(=O)C1=CN(N=C1C1=CC=C(O1)[N+]([O-])=O)C1=CC=CC=C1
737 0 TURTXNKHFNNXIW-UHFFFAOYSA-N CC(=O)COC1=C(C)C=C(C=C1)C#CC1=CC=C(Cl)C=C1
738 0 JFVREFODENBOCI-UHFFFAOYSA-N C=C1N(C(=O)NC1=O)C1=CC=C(C=C1)N1C(=O)NC(=O)C1=C
739 0 TXCWKRINIYXAKM-UHFFFAOYSA-N OC(=O)C=C(C=C1OC(c2ccc(c(c2)O)O)C(C(C1=O)O)O)O
740 0 WPXFKOSNDNRKIL-UHFFFAOYSA-N CC(C)(C)OC(=O)NCC1=CC(Br)=C(F)C=C1
741 0 BYMWTPNAGOZPEF-UHFFFAOYSA-N CCCCCC1=CC=C(C=C1)C1=C(F)C=C(Br)C=C1
742 0 YPNNDCYMWSFVRT-UHFFFAOYSA-N CC(CC1=CC=C(S1)C(C)=O)OS(=O)(=O)C1=CC=C(C)C=C1
743 0 YVOXCXFBTMLHDW-UHFFFAOYSA-N NS(=O)(=O)C1=CC=C(C=C1)\N=N\NC1=CC=C(C=C1)C(O)=O
744 0 KMFFXLGXJLRRPO-UHFFFAOYSA-N [O-][N+](=O)C1=C2C=CC3=C4C(C=CC(C=C1)=C24)=NC1=CC=CC=C31
745 0 WHTPKLNBMXPXHD-UHFFFAOYSA-N [O-][N+](=O)C1=C2C=CC3=NC4=CC=CC=C4C4=C3C2=C(C=C4)C=C1
746 0 KGFHNZGADWJPJM-UHFFFAOYSA-N OC(=O)C1=CC(CC2N=NC(=O)C3=CC=CC=C23)=CC=C1F
747 0 OOOXEVXKWVZMDB-UHFFFAOYSA-N COC1=CC=CC(=C1)N=C(C)C1C=C(Cl)C=C(C1=O)[N+]([O-])=O
748 0 HMGYPTGNBOXVEF-UHFFFAOYSA-N OC(=O)C=C(C1Oc2cc(O)cc(c2C(C1O)O)O)C=CC(=O)O
749 0 XKKIOFQQBDIYNE-UHFFFAOYSA-N BrCC1=CC=C(C=C1)C(=O)NCC1=CC=CC=C1
750 0 OBJLATZMUCRDPK-UHFFFAOYSA-N [O-][N+](=O)C1=CC2=C(NC3=CN=C(C=C23)[N+]([O-])=O)C(=C1)[N+]([O-])=O
751 0 JTRQPFRVDMIWIL-UHFFFAOYSA-N NC1=C2C(=NC=N1)N(C(C(O)=O)=C2C(O)=O)C1=CC=CC=C1
752 0 UKTYYLUJNKOOHR-UHFFFAOYSA-N COC1=CC(Cl)=CC2=C1N=C(C=C2Cl)C1=CC=CC=C1
753 0 NNCBXFBHSWQEOG-UHFFFAOYSA-N COC1=C2C(Cl)=CC(=NC2=C(Cl)C=C1)C1=CC=CC=C1
754 0 HTUDBCRKTUDBSQ-UHFFFAOYSA-N CC1=C(Br)C=CC(=C1)C(=O)NCC1=CC=CC=C1
755 0 WNDFXSADTRWDGK-UHFFFAOYSA-N CC(C)(C)[Si](C)(C)OC1=C(Cl)C=C(C=C1Cl)B(O)O
756 0 DIQBGIFJLKWVBS-UHFFFAOYSA-N O=CC(=CC1=C(C(=O)O)C(C(C(O1)c1ccc(c(c1)O)O)O)O)O
757 0 HBHZKFOUIUMKHV-UHFFFAOYSA-N OC1=C(N=NC2=C(C=C(C=C2)[N+]([O-])=O)[N+]([O-])=O)C2=CC=CC=C2C=C1
758 0 YRYZZSRRDCTETP-UHFFFAOYSA-N COC=C(C(=O)OC)C1=CC=CC=C1OC1=CC(Cl)=NC=N1
759 0 NPKDXWFPTLZWMM-UHFFFAOYSA-N [O-][N+](=O)C1=CC=C(O1)C(=O)NNC1=NC2=CC=CC=C2C=C1
760 0 MLQZVFQZIHOONX-UHFFFAOYSA-N [O-][N+](=O)C1=CC=C(O1)C(=O)NNC1=CC2=CC=CC=C2S1
761 0 DTYUGOHKMHFOMT-UHFFFAOYSA-N CC(C)(C)OC(=O)NCC1=C(F)C=C(Br)C=C1
762 0 UGDZXUMVUMKQRU-UHFFFAOYSA-N CN1CCN(CCOC2=CC=CC=C2Br)CC1
763 0 KAKCVPPSCABZEB-UHFFFAOYSA-N CCCCOC(=O)CSC(=S)SCC(=O)OCCCC
764 0 NEKOAEGCHPBRGB-UHFFFAOYSA-N [O-][N+](=O)C1=CC=C(O1)C1=NN(C=C1CN=O)C1=CC=CC=C1
765 0 ZAMUDUVGFJFOAM-UHFFFAOYSA-N NC1=C2C(CCCC2=NC2=CC=CC=C12)OCCBr
766 0 ACYCHHCRFJQANT-UHFFFAOYSA-N O=C(CSC1=CC=CC=N1)C1SC2=CC=CC=[N+]2C1=O
767 0 DQJDQIBPQJSMAK-UHFFFAOYSA-N NC1=NC(=O)N(C2OC(COP(O)(O)=O)C(O)C2O)C(=N)C1
768 0 KYAJBMFSBKECJN-UHFFFAOYSA-N OC(CSC1=CC=C(O)C=C1)C(O)CSC1=CC=C(O)C=C1
769 0 HAABFBDNQWBCAW-UHFFFAOYSA-N ClC1=CC=C(C(=O)C(CC#C)C2=CN=CC=C2)C(Cl)=C1
770 0 ZVFVVOSQMPWESD-UHFFFAOYSA-N CO[Hg]CCC1=CC=CC=C1
771 0 ZVFVVOSQMPWESD-UHFFFAOYSA-N CO[Hg]CCC1=CC=CC=C1
772 0 LSWLFMHIQONMRE-UHFFFAOYSA-N NC1=NC(=CS1)C1=CSC(NC(=O)C2=CC=NC=C2)=N1
773 0 FNOSHXYWFHSHDC-UHFFFAOYSA-N OC1=C(O)C=C2C(OC3=CC(=O)C(=O)CC3=C2C2=CC(F)=CC=C2)=C1
774 0 REQMRVMUYNHTMU-UHFFFAOYSA-N OC1=CC2(C(C(=C1)O)(O)C(=O)C=C(O2)Oc1ccc(cc1)O)O
775 0 XYPKVRCTRWEESM-UHFFFAOYSA-N CC1C=NC(=O)C(=C1Sc1nc2ccccc2o1)[N+]([O-])=O
776 0 VKWGRMJGLCODKR-UHFFFAOYSA-N FC1=C(Br)C=CC(OCCN2CCOCC2)=C1
777 0 RXWNHIGAFVVBSZ-UHFFFAOYSA-N OC(=O)C=C1C(=CC(=O)O)OC(C(C1=O)c1ccc(cc1)O)O
778 0 YIAVXFPLZOPUNS-UHFFFAOYSA-N CC1=CC(Br)=CC(C)=C1N=CC1C=CC=CC1=O
779 0 WDVMQTQPGPMIFM-UHFFFAOYSA-N FC(F)(F)C1=NC(COCC2=NC=CC(=N2)C(F)(F)F)=NC=C1
780 0 VEKANBSTBRQWHU-UHFFFAOYSA-N Oc1ccc(cc1)C1=C(O)C(=O)C2C(O1)(O)C=C(O)C(=C2O)O
781 0 RIPIPVLPWDWIHE-UHFFFAOYSA-N [O-][N+](=O)C1=CC=C(C2NC3=CC=CC=C3S2)C(=C1)[N+]([O-])=O
782 0 OWFXZGHPSXUAPK-UHFFFAOYSA-N COC1=C(O)C2=C(C(N)=C1)C(=O)C1=C(C=CC(Cl)=C1)C2=O
783 0 ZPJXHNKLEGGHDL-UHFFFAOYSA-N CC1=CC(CO)=C(O)C(SSC2=CC(C)=CC(CO)=C2O)=C1
784 0 KUOFNKLUDMGFSO-UHFFFAOYSA-N CC(=O)C1=CC=C(CCCOS(=O)(=O)C2=CC=C(C)C=C2)S1
785 0 JZHRDYWNPFYUNK-UHFFFAOYSA-N OC1N=C(c2ccccc2)C2(C(=CC=C(C2O)Cl)NC1=O)O
786 0 LQYAGKACIMSPHD-UHFFFAOYSA-N CC[Sn](CC)(CC)CC1=CC=CC=C1
787 0 FQAYIPJTHSWKQB-UHFFFAOYSA-N NC(=O)C1C(=N)C(=O)C=C2OC3=CC=CC(C(N)=O)=C3N=C12
788 0 VTGGJAISNOIYIL-UHFFFAOYSA-N OC1=CC=C(SCCCC(=O)SC2=CC=C(O)C=C2)C=C1
789 0 JWSIALZLYMQZJL-UHFFFAOYSA-N CSC[Hg]CC(C)C
790 0 ZUZUFSFBZBIEJU-UHFFFAOYSA-N CC1=CC(CCC(O)=O)=C2SC3=CC=CC=C3C(=O)C2=C1
791 0 CPFCTPCMUXBIIW-UHFFFAOYSA-N CCNC(=S)NP(=S)(C1=CC=CC=C1)C1=CC=CC=C1
792 0 RIQILLKAJKVJOP-UHFFFAOYSA-N C[Si](C)(C1=CC=CC=C1)C1(CC1(Cl)Cl)C1=CC=CC=C1
793 0 FBVGWYZZKZLZSI-UHFFFAOYSA-N OC(=O)C=C(C1Oc2cc(O)ccc2C(=O)C1O)C=CC(=O)O
794 0 JCQVSLPRIQVCHH-UHFFFAOYSA-N COC1=CC(=O)C2=C(O)C(C(O)=O)=C(CC(C)=O)C(O)=C2C1=O
795 0 SPSRAKPBWMVMMY-UHFFFAOYSA-N COC(CS(=O)(=O)C1=CC=CC=C1)=CSC1=CC=CC=C1
796 0 SBIBIIDNJBNSCA-UHFFFAOYSA-N O=C1CC(=O)C(C=C1)N=NC1=CC=C2C(=O)NNC(=O)C2=C1
797 0 CXCKZTQETOGTBI-UHFFFAOYSA-N [O-][N+](=O)C1=CC=C(N=NC2C=C3C=CC=CC3=CC2=O)C(=C1)[N+]([O-])=O
798 0 SBSYOSFJULPTJC-UHFFFAOYSA-N OC1=C(O)C=C2C(OC3=CC(=O)C(=O)CC3=C2C2=CC=CC=C2F)=C1
799 0 DKXQDJFASBVXTI-UHFFFAOYSA-N [O-][N+](=O)C1=CC=CC=C1C1=NSN=C1OC(=O)N1CCCC1
800 0 JQQBBXCXOGKCGZ-UHFFFAOYSA-N CS(=O)(=O)C1=NC(=CN=N1)C1=CC(=CC=C1)C(F)(F)F
801 0 YSYQWRKXMCIZFN-UHFFFAOYSA-N BrC1=CC=CC2=C1C(CCCCC1=CC=CC=C1)=CC=C2
802 0 ZFMKLDFVZIBWPU-UHFFFAOYSA-N [O-][N+](=O)C1=CC=C(S1)C=CC=NC1=CC=C(C=C1)[N+]([O-])=O
803 0 OAIAUNDNUWLZKO-UHFFFAOYSA-N COC1=C(O)C2=CC3=CC=CC=C3C=C2C(=C1)C(=O)SC
804 0 ZUWQWMWKNLGRDW-UHFFFAOYSA-N COC(=CC#CC1=CC=CC=C1)S(=O)(=O)C1=CC=CC=C1
805 0 CRHMFFKUGJSYEK-UHFFFAOYSA-N CCCCC(Cl)C(=O)OOC(=O)C(Cl)CCCC
806 0 HJLMTMKRZDCTEC-UHFFFAOYSA-N O=S(=O)(CC1=CC=CC=C1)OC1=CC=CC2=CC=CC=C12
807 0 ZSRRMFZAIKWRKF-UHFFFAOYSA-N OC1=C(C=C(Cl)C=C1[N+]([O-])=O)C(=O)C=CC1=CC=CC=C1
808 0 HIFLGNSQQJTMEL-UHFFFAOYSA-N CN(C(=O)N(C(=O)C1=CCCC=C1)c1ccc(c(c1)Cl)Cl)C
809 0 CALAJCKYJHTMAF-UHFFFAOYSA-N OC(=O)C=C(c1ccc(c(c1)O)O)Oc1cc(O)c(c(c1)O)O
810 0 GDUNYXKHQNOUDB-UHFFFAOYSA-N CCCOP(=O)(OCCC)C(OC(=O)CCl)C=C
811 0 UNZAEPIWACCDQV-UHFFFAOYSA-N CN(C(=O)N(C(=O)C1=CC=CCC1)c1ccc(c(c1)Cl)Cl)C
812 0 GDQXDOJBIZDWIM-UHFFFAOYSA-N CC(=O)NC1=C(C=C(OCC2=CC=CC=C2Cl)C=C1)[N+]([O-])=O
813 0 DDWNFRNDLKJMCI-UHFFFAOYSA-N CC(=O)SC(C1=CC=CC=C1)S(=O)(=O)CC1=CC=CC=C1
814 0 NYCXVKBEKYYYCW-UHFFFAOYSA-N CN(C(=O)N(C(=O)C1CC=CC=C1)c1ccc(c(c1)Cl)Cl)C
815 0 ANUQVPDJBLWXPE-UHFFFAOYSA-N ClC1C=C(C=CC1Cl)N(C(=O)c1ccccc1)C(=O)N(C)C
816 0 LCPJCPZCDQXLRY-UHFFFAOYSA-N CC1=NC(CSC2=NC3=CC=CC=C3S2)=NN1C1=CC=CC=C1
817 0 YVDVVJLTXRXOTN-UHFFFAOYSA-N OCCCC1=NC2=CC(Br)=CC=C2N1C1CCCCO1
818 0 CTISKIBUUZCXMZ-UHFFFAOYSA-N OCCCC1=NC2=CC=C(Br)C=C2N1C1CCCCO1
819 0 JVKXRKMVSLABJI-UHFFFAOYSA-N [O-][N+](=O)C1=CN=CC(CC(CCC(F)(F)F)(C#N)C#N)=C1
820 0 OTWMKHHUYXABKO-UHFFFAOYSA-N [O-][N+](=O)C1=CC=CC(CC(CCC(F)(F)F)(C#N)C#N)=N1
821 0 FWOSRCKDKUEJGB-UHFFFAOYSA-N [O-][N+](=O)C1=CN=C(CC(CCC(F)(F)F)(C#N)C#N)C=C1
822 0 DXNPLBKXNNVTRB-UHFFFAOYSA-N [O-][N+](=O)C1=CC(CC(CCC(F)(F)F)(C#N)C#N)=NC=C1
823 0 YHTLEZHCIIHDQR-UHFFFAOYSA-N CN(C(=O)CCl)C1=CC(OC2=CC=C(C=C2)[N+]([O-])=O)=CC=C1
824 0 BUUZUFXNMVCBON-UHFFFAOYSA-N COC1=CC=C(C=CC=CC(=O)C2=CC=C(Cl)C=C2)C=C1
825 0 YNRYCSPUWMWTMG-UHFFFAOYSA-N CN(C(=O)N(C(=O)c1ccccc1)C1=CC(=C(CC1)Cl)Cl)C
826 0 LDYJBRRLZDVWTB-UHFFFAOYSA-N CN(C(=O)N(C(=O)c1ccccc1)C1C=CC(=C(C1)Cl)Cl)C
827 0 OJMZDKDDIWFLSB-UHFFFAOYSA-N CCCCOC(=O)C(Cl)C(Cl)C(=O)OCCCC
828 0 GUUHHAODXCFSIX-UHFFFAOYSA-N COC1=NN=C(C=C1)N(CC(O)=O)S(=O)(=O)C1=CC=C(N)C=C1
829 0 AILCSCQIQZTQJR-QPJJXVBHSA-N CC(=O)OC(C(OC(=O)\C=C\C1=CC=C(O)C=C1)C(O)=O)C(O)=O
830 0 JWCGSRTYYBRBCS-UHFFFAOYSA-N COc1c(Cl)cc(cc1Cl)C(=O)NNCCc1ccccc1
831 0 YSSPPOASOVQFOO-UHFFFAOYSA-N [O-][N+](=O)C1=CC=C(C=C1)N=CC=NC1=CC=C(C=C1)[N+]([O-])=O
832 0 RXHVDIDYRQNDMQ-UHFFFAOYSA-N CCOc1c(Cl)cc(cc1Cl)C(=O)NNCc1ccccc1
833 0 JDKCAUDFYGXHTR-UHFFFAOYSA-N OC(CSC1=CC=CC=C1)CSC1=CC=CC=C1C(O)=O
834 0 AVLDGEHWPDLXBR-UHFFFAOYSA-N CCOC(=O)C(C(=O)OCC)C1=C(Cl)C=C(C#N)C(=C1)C#N
835 0 TUAMFUFFRIOXNH-UHFFFAOYSA-N CN(C)CCOC(=O)C1=CC=C(C=C1)S(=O)(=O)N=[N+]=[N-]
836 0 QYHHWLVPRGOCDA-UHFFFAOYSA-N O=CC1=CC(CC11SCCCS1)OC(=O)C1=CC=CC=C1
837 0 ISLYEQUGKZQJHM-UHFFFAOYSA-N NC1=NC(=O)N(CC1=N)C1OC(COP(O)(O)=O)C(O)C1O
838 0 ADOWNPLEOCRGTI-UHFFFAOYSA-N CCCCCCCCCCSC(O)C(Cl)(Cl)Cl
839 0 KUJPNBHPKXTINO-UHFFFAOYSA-N Oc1cccc(c1)OC(=C(C(=O)O)O)c1cc(O)c(c(c1)O)O
840 0 KEQOHFAIUFHELL-UHFFFAOYSA-N NC1=CC(Cl)=C(OC2=CC=C(OC(F)(F)F)C=C2)C=C1
841 0 LLTZHMPIBNBPDK-UHFFFAOYSA-N N#CC1=CC=C(C=C1)C1=CC=C(C2=NSN=C12)C1=CC=C(C=C1)C#N
842 0 CBCZQJLYYRPMRI-UHFFFAOYSA-N OS(=O)(=O)C1=C(CC2=CC=CC=C2)C=CC2=CC=CC=C12
843 0 DZSZJSHJRAAJRD-UHFFFAOYSA-N [O-][N+](=O)C1=CC=C(C=C1)C#CC=CC#CC1=CC=CC=C1C#N
844 0 BWLYUNFDKQTQFO-UHFFFAOYSA-N [O-][N+](=O)C1=CC=CC(=C1)C#CC=CC#CC1=CC=CC=C1C#N
845 0 HSJNVFZRUMKGKR-UHFFFAOYSA-N Oc1cc(OC(=C)c2cc(O)c(c(c2)O)O)c(c(c1)O)C(=O)O
846 0 PEXUPUSDTQJDOL-UHFFFAOYSA-N NC1=CC=CC=C1SCC(S)CSCC1CS1
847 0 UGCZBIDSVVSHCZ-UHFFFAOYSA-N OC1=CC(C2C(=C1)OC(=Cc1cc(O)c(c(c1)O)O)C2=O)(O)O
848 0 JFHKXXXMNYYDBR-UHFFFAOYSA-N COC(=O)C=C(SC1=CC=CC=C1C=O)C1=CC=CC=C1
849 0 XOKLGGPWZKMING-UHFFFAOYSA-N COC(=O)C=CC(C=O)=C(C1=CC=CS1)C1=CC=CC=C1
850 0 LVHSQMVYUUBJEL-UHFFFAOYSA-N [O-][N+](=O)C1=CC(OC2=CC=CC(=C2)C(Cl)=CC=O)=CC=C1
851 0 DHDKUENKZLESJU-UHFFFAOYSA-N CC1=CC=CC=C1C(CC[As])C1=CC=CC=C1C
852 0 KQILIWXGGKGKNX-UHFFFAOYSA-N Oc1cc2OC(=C(C(c2c(c1)O)O)O)c1cc(O)c(c(c1)O)O
853 0 ABSMXUWJLISSHT-UHFFFAOYSA-N [O-][N+](=O)C1=CC(=CC(=C1)N=NC1C(=O)C=CC2=CC=CC=C12)[N+]([O-])=O
854 0 LWZQAWBEIFENOE-UHFFFAOYSA-N ClC1=CC=C(C=C1)C(=O)NC1=CC2=C(NC(=S)N2)C=C1
855 0 GBCUHQBQWMCMMM-UHFFFAOYSA-N CCOC(=O)C1=C(Cl)C2=CC=CC=C2N=C1C(F)(F)F
856 0 WYLPGHYEQDIOBZ-UHFFFAOYSA-N COC(=O)C(N=NC1=CC=C(SC(F)(F)F)C=C1)C#N
857 0 XBWUJWKKIFLFBS-UHFFFAOYSA-N COC1=CC(=NC2=C(Cl)C=C(O)C=C2)C(CC1=O)=NC(C)=O
858 0 JVZXWZXGTDWIQW-UHFFFAOYSA-N CC1=CC=C(C=C1)C1CCC2=CC(Br)=CN=C2O1
859 0 JSEPSLOCPQODTM-UHFFFAOYSA-N CCOC(=O)C1CC(=O)C2=C1C1=C(O)C(O)=C(O)C=C1C(=O)O2
860 0 LTAQZRXVELNYTE-UHFFFAOYSA-N OC(=O)CN1N=NN=C1C1=CC=C(O1)C1=CC=CC=C1C(F)(F)F
861 0 OPWMVLZLBAKGHS-UHFFFAOYSA-N CCC1(C)N=C(O)N(C1=O)C1=CC(=C(Cl)C=C1)C(F)(F)F
862 0 IHILOURZFGSZQJ-UHFFFAOYSA-N OC(C1=CC2=C(O1)C=C(C=C2)N(=O)=O)C1=CC=C(Cl)C=C1
863 0 SSEWDBILXMYUPG-UHFFFAOYSA-N CN1C(=N)NC2=C1C=C(C=N2)C1=CC=C(OS(O)(=O)=O)C=C1
864 0 JTAXEYUUGYEEJS-UHFFFAOYSA-N BrC1(C#N)C(=O)C2=CC=CC=C2CC11CCCC1
865 0 SJLFIVXYOINYLK-UHFFFAOYSA-O NC1=NC=NC2=C1N=CN2C1CCC(CO[P+](O)=O)O1
866 0 AFFXEGNIYQJTQQ-UHFFFAOYSA-N OC(=NCC1=CC=CC=C1)C(Br)C1=CC=CC=C1
867 0 JKOGJVYZLDYGRG-UHFFFAOYSA-N Oc1cc(cc(c1O)O)C1Oc2cc(O)c(c(c2C(C1O)O)O)O
868 0 WPOQLBRRZSNDDB-UHFFFAOYSA-N OC1=CC(C(C=C1)(O)c1cc(=O)c2c(o1)cc(c(c2O)O)O)O
869 0 OPYRMIXOYQHGEP-UHFFFAOYSA-N OC(COC1=CC=CC(Cl)=C1)=NCC1=CC=C(C=C1)N(=O)=O
870 0 KAFKQYRSRIAGNP-UHFFFAOYSA-N CN1C=NC2=C(N=CN2C2OC(CO)C(O)C2O)C1=S
871 0 WQEIXXUAYRBKDU-UHFFFAOYSA-N ClC1=CC(Cl)=C(C=C1)C1=NOC2C1CC1=CC=CC=C21
872 0 UUDWWHMRRNZTCI-UHFFFAOYSA-N Oc1cc2oc(cc(=O)c2c(c1O)O)C1=CC(C(C=C1)(O)O)O
873 0 ZZOBLDXPCRXDBN-UHFFFAOYSA-N OC1C(=CC=C(C1O)c1cc(=O)c2c(o1)cc(c(c2O)O)O)O
874 0 KLMHJHPUPAWEJU-UHFFFAOYSA-N CC(C)N1C=C(C)N(C1=[Cl+])C1=CC(Cl)=C(Cl)C=C1
875 0 QQDWJBYNAORJHB-UHFFFAOYSA-N NC1=C(N=CN1C1OC2COP(O)(=O)OC2C1O)C(O)=N
876 0 OHLHGVGNEFIYBV-UHFFFAOYSA-N Oc1ccc(cc1)C1=CC(=O)C2(C(O1)(O)C=C(C(=C2O)O)O)O
877 0 FWYAXCBWHIURMN-UHFFFAOYSA-N CCN(C(=O)C1=CC=CC=C1Br)C1=CC=CC=C1
878 0 REZBLWBOJJELNP-UHFFFAOYSA-N CC1=CC(=CC(C)=C1)N=C(O)C1=CC=CC=C1Br
879 0 QKJFDWMBYDHVHH-UHFFFAOYSA-N Oc1ccc(cc1)c1cc(=O)c2c(o1)C=C(C(C2(O)O)(O)O)O
880 0 OFHIVEJEOUDFQQ-UHFFFAOYSA-N OC1=NC2=C(N=NC3NC=NC4=NC(=O)N=C34)N=CN=C2N1
881 0 QYDYHQSXAZXNDE-UHFFFAOYSA-N CC(C)(C)C1=NN=C(S1)N=C(O)CSC1=NNC=N1
882 0 FWKJWIUXHYDRBW-UHFFFAOYSA-N Oc1ccc(cc1)c1cc(=O)c2c(o1)C(O)C(C(=C2O)O)(O)O
883 0 YPKKMETVEVQWIB-UHFFFAOYSA-N CC1=CC(OCC(O)=NC2=C(Cl)C=CC(=C2)N(=O)=O)=CC=C1
884 0 CYRUJMCNLKHNPT-UHFFFAOYSA-N COC1=C(C=C(C=C1)N(=O)=O)N=C(O)CC1=CC=C(Cl)C=C1
885 0 CBCZQJLYYRPMRI-UHFFFAOYSA-N OS(=O)(=O)C1=C(CC2=CC=CC=C2)C=CC2=CC=CC=C12
886 0 HAIZJUAXQLEDNQ-UHFFFAOYSA-N Nc1cnn(c(=O)c1Cl)C(=O)C=CC(C(C(=O)O)O)O
887 0 IIPVJDAAUMEGLR-UHFFFAOYSA-N COC1=C(O)C(O)=C2C(CC(C)(C)OC2=C1)OS(O)(=O)=O
888 0 GNYHEAJPVWBYJD-UHFFFAOYSA-N COC1=CC(O)=C2C(O)CC(C)(COS(O)(=O)=O)OC2=C1
889 0 REWGPMGNDVQXAL-UHFFFAOYSA-N OC(N=C1NSC2=C1C=C(Cl)C=C2)=NC1=CC=CC=C1
890 0 FYRRAHISAIYDDN-UHFFFAOYSA-N CC1=C(Cl)C=C(C=C1)N1C(=O)CC(N2C(=O)CCC2=O)C1=O
891 0 GUEAZORXKKSCMA-UHFFFAOYSA-N COC1=C(OS(O)(=O)=O)C=CC(CC(O)CCC(O)=O)=C1
892 0 RUTWJXNBRUVCAF-UHFFFAOYSA-N CCOC(=O)C1=CC2=C(C=C1)C(=O)C1=C(S2)C=CC(C)=C1
893 0 PWOFRZGNMNURPU-UHFFFAOYSA-N Clc1cnc(OCCCCCN2CCSC2)c(Cl)c1
894 0 XBWMELXMBXNMRG-UHFFFAOYSA-N OC(=O)C=C(C=C1OC(C(CC1=O)O)c1cc(O)c(c(c1)O)O)O
895 0 GLMYHDKLDXXMQM-UHFFFAOYSA-N C=C(c1ccc(c(c1)O)O)Oc1c(O)c(O)cc(c1C(=O)O)O
896 0 SCTFUVSGQYIGNR-UHFFFAOYSA-N CC(=O)NCCSSCCSC(=S)N1CCCCC1
897 0 LCGRHIQGZVWORN-UHFFFAOYSA-N OC(=O)C(=O)C1=CC=CC=C1NC(=O)C1=CC=C(Cl)C=C1
898 0 NUSHRIGBDGMKJF-UHFFFAOYSA-N CCN(CC)CCC(=O)NC1=CC=C(Br)C=C1
899 0 HCBUDRIKLCCMEY-UHFFFAOYSA-N NC1=CC2=C3C(=C1)N(O)C(=O)C1=C3C(=CC(N)=C1)N(O)C2=O
900 0 AOCDQQWJYLZCMC-UHFFFAOYSA-N CCNC(=O)NC(=O)CSC1=NC=CN1C1=CC=C(Cl)C=C1
