# Supplementary material for: Ion mobility collision cross-section atlas for known and unknown metabolite annotation in untargeted metabolomics
Source: Nat Commun. 2020 Aug 28;11:4334. doi: 10.1038/s41467-020-18171-8 (PMC7455731; doi:10.1038/s41467-020-18171-8)
Supplement: Supplementary file 8 — Supplementary Data 5 [file 41467_2020_18171_MOESM8_ESM.zip › 01_positive_mode/L0726/cfmid_pred_spec.msp]

Name: +ve in-silico MS/MS by CFM-ID for AJPXZTKPPINUKN-UHFFFAOYSA-N
ID: AJPXZTKPPINUKN-UHFFFAOYSA-N
Comment: Energy0
Num peaks: 19
121.0647913 1.900109373
192.1019051 0.9838421901
206.1175552 0.9014004575
296.1645054 2.064163243
298.1437699 2.189933728
314.17507 1.423049689
316.1543346 1.459456952
418.2012848 1.560519477
503.2540486 0.9014004575
568.2693644 1.495797833
579.2853488 4.646843415
580.2693644 2.372630638
581.3009988 2.235486638
582.2850144 5.628286326
583.3166489 1.38693693
584.3006645 0.9416946096
593.3009988 1.096930286
595.2802634 2.292906439
611.3115635 45.07701509

Name: +ve in-silico MS/MS by CFM-ID for AJPXZTKPPINUKN-UHFFFAOYSA-N
ID: AJPXZTKPPINUKN-UHFFFAOYSA-N
Comment: Energy1
Num peaks: 31
107.0491413 1.444229993
121.0647913 4.333197975
133.0647913 3.269489046
135.0804414 1.572140948
149.0597059 0.905820981
164.1069905 1.132741074
192.1019051 8.399743019
294.1124698 0.8463768789
296.1281199 1.240585803
296.1645054 1.96999107
298.1437699 1.976144955
310.1437699 1.048630473
400.1543346 1.290502875
418.2012848 1.838610744
430.2012848 1.838310044
432.2169349 1.231315945
460.2118495 1.362629367
461.243484 1.393479818
489.2383986 4.031372506
552.2380642 0.8863887588
554.2537143 0.8620847935
566.2537143 1.346070268
568.2693644 1.499691072
579.2853488 2.796851042
580.2693644 3.045044468
581.3009988 2.712155018
582.2850144 3.717362475
583.3166489 2.200085856
584.3006645 0.8284844469
595.2802634 0.9112437084
611.3115635 3.484585633

Name: +ve in-silico MS/MS by CFM-ID for AJPXZTKPPINUKN-UHFFFAOYSA-N
ID: AJPXZTKPPINUKN-UHFFFAOYSA-N
Comment: Energy2
Num peaks: 31
63.02292652 0.9169296679
77.03857658 0.9843341507
103.0542266 0.8387875704
105.0334912 1.735988008
107.0491413 3.583476111
109.0284058 2.100259697
121.0284058 1.156219003
121.0647913 4.190632092
123.0440559 1.346291102
133.0647913 1.039873073
149.0597059 0.7917721787
163.075356 0.9348862713
165.0910061 0.8751207314
174.0913404 1.360107329
192.1019051 3.674211429
269.1536063 0.7669974347
294.1124698 0.7982300049
296.1281199 1.490580062
296.1645054 1.361439452
298.1437699 2.027832629
298.1801554 0.9191888889
300.1230345 0.8501310335
300.15942 0.9191888889
310.1437699 0.8085175973
420.2169349 1.030052869
460.2118495 1.464013778
567.2853488 0.8347843786
579.2853488 1.068611798
581.3009988 1.471055491
593.3009988 0.8050905207
595.2802634 3.838869088

Name: +ve in-silico MS/MS by CFM-ID for XCUCMLUTCAKSOZ-UHFFFAOYSA-N
ID: XCUCMLUTCAKSOZ-UHFFFAOYSA-N
Comment: Energy0
Num peaks: 18
107.0491413 1.969194782
206.1175552 0.9730328038
220.1332052 0.9142092327
282.1488553 2.1072625
300.15942 1.522426001
312.15942 2.065903382
330.1699847 1.440956196
404.1856347 1.597987533
568.2693644 1.517052913
579.2853488 3.388611572
580.2693644 2.406402845
581.3009988 2.135102591
582.2850144 5.708399787
583.3166489 1.934041712
584.3006645 0.9550759591
593.3009988 1.83719224
595.2802634 2.325488321
611.3115635 45.99292764

Name: +ve in-silico MS/MS by CFM-ID for XCUCMLUTCAKSOZ-UHFFFAOYSA-N
ID: XCUCMLUTCAKSOZ-UHFFFAOYSA-N
Comment: Energy1
Num peaks: 31
107.0491413 4.28567663
119.0491413 3.382062347
121.0647913 1.715291548
163.075356 0.9517476462
176.1069905 0.9207879796
194.1175552 0.842546069
206.1175552 9.683440717
282.1488553 1.999945562
294.1124698 0.8009518947
310.1437699 1.616404414
312.15942 1.961933317
386.1386845 1.313333979
404.1856347 1.993699808
416.1856347 1.873598377
418.2012848 1.254044497
474.2274995 1.370710881
475.259134 0.8351049123
503.2540486 3.957098953
552.2380642 0.9020103388
554.2537143 0.8772780441
566.2537143 1.369793205
567.2853488 1.426362352
568.2693644 1.526121399
579.2853488 2.730322411
580.2693644 3.101252181
581.3009988 2.547845423
582.2850144 3.785980338
583.3166489 1.976684444
584.3006645 0.8430855301
595.2802634 0.9273033282
611.3115635 3.591300508

Name: +ve in-silico MS/MS by CFM-ID for XCUCMLUTCAKSOZ-UHFFFAOYSA-N
ID: XCUCMLUTCAKSOZ-UHFFFAOYSA-N
Comment: Energy2
Num peaks: 31
79.05422664 2.099402473
105.0334912 1.718291115
107.0491413 4.725757254
109.0284058 2.088775896
119.0491413 1.346649299
121.0284058 1.106871393
123.0440559 1.682131303
163.075356 0.7775610205
174.0913404 1.449222532
176.1069905 0.8958340286
179.1066561 0.8364761784
190.086255 0.9998989764
206.1175552 2.945132278
255.1379563 0.7733069078
272.1645054 1.049905767
282.1488553 1.584056128
284.1281199 1.234758346
284.1645054 1.22894894
294.1124698 1.140841399
296.1281199 1.069536972
310.1437699 1.318680138
314.1386845 1.139088086
314.17507 0.9235949231
406.2012848 1.034990318
474.2274995 1.455878746
567.2853488 0.7905880406
579.2853488 1.610555622
581.3009988 1.609399967
583.3166489 1.121241185
593.3009988 1.061373755
595.2802634 3.857270299

Name: +ve in-silico MS/MS by CFM-ID for ZKGBUDJODLZAHS-JSOSNVBQSA-N
ID: ZKGBUDJODLZAHS-JSOSNVBQSA-N
Comment: Energy0
Num peaks: 14
282.1488553 2.909624985
300.15942 1.635108627
312.15942 2.184893342
330.1699847 1.121960171
404.1856347 1.44092216
418.2012848 3.377527779
568.2693644 1.58333359
579.2853488 3.185737756
580.2693644 2.511721394
581.3009988 1.693652322
582.2850144 5.958233428
593.3009988 1.161123869
595.2802634 2.42708988
611.3115635 48.87372147

Name: +ve in-silico MS/MS by CFM-ID for ZKGBUDJODLZAHS-JSOSNVBQSA-N
ID: ZKGBUDJODLZAHS-JSOSNVBQSA-N
Comment: Energy1
Num peaks: 31
149.0597059 1.008150632
164.1069905 1.173860728
192.1019051 14.29927867
280.1332052 0.8652749586
282.1488553 4.202765065
300.15942 0.8650377511
304.1907201 0.8224455186
312.15942 1.952909931
330.1699847 1.020506353
400.1543346 2.87370546
402.1699847 1.368325709
404.1856347 1.4635772
406.2012848 0.7730121514
418.2012848 4.431266873
420.2169349 1.040636546
428.1856347 1.408924343
430.2012848 4.054349019
432.2169349 2.790797576
552.2380642 0.9987691174
554.2537143 0.9713837858
566.2537143 1.516731119
567.2853488 0.7338267768
568.2693644 1.68982866
579.2853488 2.48352325
580.2693644 3.450821358
581.3009988 2.236766204
582.2850144 4.212731195
583.3166489 1.980864983
584.3006645 0.9335234361
595.2802634 1.026775289
611.3115635 4.277645154

Name: +ve in-silico MS/MS by CFM-ID for ZKGBUDJODLZAHS-JSOSNVBQSA-N
ID: ZKGBUDJODLZAHS-JSOSNVBQSA-N
Comment: Energy2
Num peaks: 31
91.05422664 2.642166058
105.0334912 1.329784411
107.0491413 3.712236709
121.0647913 2.239469191
149.0597059 0.9085571145
163.075356 1.072436182
165.0910061 1.003877332
192.1019051 8.586935641
213.0910061 2.366623427
227.1066561 1.299271115
241.1223062 0.9651319673
255.1379563 1.10470017
272.1645054 1.231573604
282.1488553 2.360653771
284.1281199 1.177471785
285.148521 0.8806757367
312.15942 1.235746689
314.17507 1.055651884
375.1590856 1.913778086
377.1747357 0.9531928451
391.1903858 1.0079852
420.2169349 2.365949513
434.2325849 1.060050763
461.243484 1.172984267
463.259134 0.92741295
521.243484 0.9374219081
523.259134 1.141649762
579.2853488 1.493950367
581.3009988 1.402785793
593.3009988 0.9246144461
595.2802634 4.408788483

Name: +ve in-silico MS/MS by CFM-ID for BFYXFUUHZKWAJW-TUOVYMBRSA-N
ID: BFYXFUUHZKWAJW-TUOVYMBRSA-N
Comment: Energy0
Num peaks: 31
143.0491413 0.747870789
161.0597059 3.113532217
163.075356 1.771394019
165.0910061 0.8998009728
201.0910061 1.191610132
203.1066561 0.9233255994
227.1066561 1.082501628
229.1223062 0.9357912559
267.1379563 1.19255072
269.1536063 0.9233255994
307.1692564 0.739683026
319.1692564 1.042496557
321.1849065 0.8980416523
357.1849065 0.9877034095
359.2005565 1.557246099
361.2162066 0.9362035779
385.2162066 1.042496557
387.2318567 0.8980416523
407.236942 0.7481176643
423.2318567 2.322710604
425.2475067 3.114086266
427.2631568 1.717484345
439.2631568 0.9211944568
497.3202777 1.609102907
525.3151924 2.336809427
541.310107 1.245698085
543.325757 7.67001465
545.3414071 1.530746281
553.310107 1.46635405
571.3206717 6.126507823
589.3312363 22.68382608

Name: +ve in-silico MS/MS by CFM-ID for BFYXFUUHZKWAJW-TUOVYMBRSA-N
ID: BFYXFUUHZKWAJW-TUOVYMBRSA-N
Comment: Energy1
Num peaks: 31
117.0698767 1.680517668
143.0491413 1.166764243
161.0597059 2.798913993
163.075356 1.170633621
199.075356 1.173438082
211.075356 0.9907473156
225.0910061 1.310700977
227.1066561 0.9991598882
261.1637771 1.532771521
265.1223062 1.961214479
277.1223062 0.9907473156
291.1379563 1.100198495
319.1692564 1.339544102
357.1849065 2.978139651
359.2005565 1.415012265
361.2162066 1.538734328
381.2576775 1.180124069
385.2162066 1.339544102
405.221292 1.104894852
407.236942 1.171712186
409.2525921 1.080956427
423.2318567 4.740189106
425.2475067 2.807000646
427.2631568 1.243235118
439.2631568 1.258969506
497.3202777 2.490915533
525.3151924 2.586996672
543.325757 4.552578171
545.3414071 1.732003316
571.3206717 1.824448724
589.3312363 2.067644921

Name: +ve in-silico MS/MS by CFM-ID for BFYXFUUHZKWAJW-TUOVYMBRSA-N
ID: BFYXFUUHZKWAJW-TUOVYMBRSA-N
Comment: Energy2
Num peaks: 31
103.0542266 2.271238794
117.0698767 3.932724673
129.0698767 1.262537498
143.0491413 1.082140423
157.1011768 1.421138359
169.1011768 2.831916852
183.1168269 1.136045039
185.0960915 1.156268484
211.1117415 1.227671046
223.148127 1.459723518
235.148127 2.831916852
251.1430416 1.156268484
261.1637771 5.342787461
265.1223062 1.555296841
301.1950772 3.603046501
303.1379563 1.048304148
327.2107273 2.132886479
341.1899918 1.425754908
357.1849065 1.473689512
361.2162066 1.286251715
367.2420274 3.603046501
369.1849065 1.048304148
371.2005565 1.375813361
381.2576775 2.344544093
407.236942 1.193638545
409.2525921 2.203833962
423.2318567 1.367397838
497.3202777 3.127692416
541.310107 1.304859621
545.3414071 1.047823719
573.2999362 1.191186064

Name: +ve in-silico MS/MS by CFM-ID for ALEBFFPOPDALBA-FIRIVFDPSA-N
ID: ALEBFFPOPDALBA-FIRIVFDPSA-N
Comment: Energy0
Num peaks: 17
192.1019051 2.22861006
206.1175552 1.841859579
282.1488553 3.002436362
300.15942 1.417633423
312.15942 2.107474791
330.1699847 1.050482203
404.1856347 2.34742799
418.2012848 2.519742331
568.2693644 1.574518536
579.2853488 4.132550572
580.2693644 1.44226358
581.3009988 2.191725738
582.2850144 4.941080834
583.3166489 1.111532285
594.2850144 2.311126805
595.2802634 1.851902039
611.3115635 44.50438602

Name: +ve in-silico MS/MS by CFM-ID for ALEBFFPOPDALBA-FIRIVFDPSA-N
ID: ALEBFFPOPDALBA-FIRIVFDPSA-N
Comment: Energy1
Num peaks: 31
161.0597059 1.004200519
163.075356 3.303363801
165.0910061 1.815436218
180.1019051 2.779135781
192.1019051 4.900442906
194.1175552 0.7849429808
206.1175552 10.03137619
282.1488553 3.73832281
310.1437699 1.047332472
312.15942 1.97298762
330.1699847 0.889472064
386.1386845 1.199132825
400.1543346 1.390005023
404.1856347 2.441270919
406.2012848 0.7688098581
414.1699847 0.8817699915
416.1856347 2.020615187
418.2012848 3.441664939
430.2012848 1.211021053
432.2169349 1.445804578
566.2537143 1.138377555
567.2853488 1.181452299
568.2693644 1.536223839
579.2853488 3.210749467
580.2693644 2.115323145
581.3009988 2.213354467
582.2850144 3.165908483
583.3166489 1.297453323
594.2850144 2.097428844
595.2802634 1.00143684
611.3115635 3.377426955

Name: +ve in-silico MS/MS by CFM-ID for ALEBFFPOPDALBA-FIRIVFDPSA-N
ID: ALEBFFPOPDALBA-FIRIVFDPSA-N
Comment: Energy2
Num peaks: 31
75.02292652 0.9654935064
91.05422664 2.013320594
105.0334912 2.476252897
105.0698767 1.884309043
107.0491413 3.924893081
121.0647913 1.360897334
163.075356 1.033118004
165.0910061 1.012160072
176.070605 0.8514746579
179.1066561 0.8521433694
190.086255 1.442277249
192.1019051 2.413602837
197.0597059 1.798002348
199.075356 1.909032085
206.1175552 4.327837465
211.075356 1.776472151
213.0910061 2.213866819
270.1488553 1.031777431
282.1488553 2.026352487
284.1645054 0.8586728654
312.15942 1.381793995
314.17507 0.9073514603
389.1747357 0.9461055183
420.2169349 1.713712759
507.2278339 1.067277673
509.243484 1.084534727
579.2853488 1.786656638
580.2693644 0.8885573587
581.3009988 1.471514697
582.2850144 1.056963803
595.2802634 3.346432718

Name: +ve in-silico MS/MS by CFM-ID for AJPXZTKPPINUKN-FIRIVFDPSA-N
ID: AJPXZTKPPINUKN-FIRIVFDPSA-N
Comment: Energy0
Num peaks: 19
121.0647913 1.900109373
192.1019051 0.9838421901
206.1175552 0.9014004575
296.1645054 2.064163243
298.1437699 2.189933728
314.17507 1.423049689
316.1543346 1.459456952
418.2012848 1.560519477
503.2540486 0.9014004575
568.2693644 1.495797833
579.2853488 4.646843415
580.2693644 2.372630638
581.3009988 2.235486638
582.2850144 5.628286326
583.3166489 1.38693693
584.3006645 0.9416946096
593.3009988 1.096930286
595.2802634 2.292906439
611.3115635 45.07701509

Name: +ve in-silico MS/MS by CFM-ID for AJPXZTKPPINUKN-FIRIVFDPSA-N
ID: AJPXZTKPPINUKN-FIRIVFDPSA-N
Comment: Energy1
Num peaks: 31
107.0491413 1.444229993
121.0647913 4.333197975
133.0647913 3.269489046
135.0804414 1.572140948
149.0597059 0.905820981
164.1069905 1.132741074
192.1019051 8.399743019
294.1124698 0.8463768789
296.1281199 1.240585803
296.1645054 1.96999107
298.1437699 1.976144955
310.1437699 1.048630473
400.1543346 1.290502875
418.2012848 1.838610744
430.2012848 1.838310044
432.2169349 1.231315945
460.2118495 1.362629367
461.243484 1.393479818
489.2383986 4.031372506
552.2380642 0.8863887588
554.2537143 0.8620847935
566.2537143 1.346070268
568.2693644 1.499691072
579.2853488 2.796851042
580.2693644 3.045044468
581.3009988 2.712155018
582.2850144 3.717362475
583.3166489 2.200085856
584.3006645 0.8284844469
595.2802634 0.9112437084
611.3115635 3.484585633

Name: +ve in-silico MS/MS by CFM-ID for AJPXZTKPPINUKN-FIRIVFDPSA-N
ID: AJPXZTKPPINUKN-FIRIVFDPSA-N
Comment: Energy2
Num peaks: 31
63.02292652 0.9169296679
77.03857658 0.9843341507
103.0542266 0.8387875704
105.0334912 1.735988008
107.0491413 3.583476111
109.0284058 2.100259697
121.0284058 1.156219003
121.0647913 4.190632092
123.0440559 1.346291102
133.0647913 1.039873073
149.0597059 0.7917721787
163.075356 0.9348862713
165.0910061 0.8751207314
174.0913404 1.360107329
192.1019051 3.674211429
269.1536063 0.7669974347
294.1124698 0.7982300049
296.1281199 1.490580062
296.1645054 1.361439452
298.1437699 2.027832629
298.1801554 0.9191888889
300.1230345 0.8501310335
300.15942 0.9191888889
310.1437699 0.8085175973
420.2169349 1.030052869
460.2118495 1.464013778
567.2853488 0.8347843786
579.2853488 1.068611798
581.3009988 1.471055491
593.3009988 0.8050905207
595.2802634 3.838869088

Name: +ve in-silico MS/MS by CFM-ID for ZKGBUDJODLZAHS-IOWSJCHKSA-N
ID: ZKGBUDJODLZAHS-IOWSJCHKSA-N
Comment: Energy0
Num peaks: 14
282.1488553 2.909624985
300.15942 1.635108627
312.15942 2.184893342
330.1699847 1.121960171
404.1856347 1.44092216
418.2012848 3.377527779
568.2693644 1.58333359
579.2853488 3.185737756
580.2693644 2.511721394
581.3009988 1.693652322
582.2850144 5.958233428
593.3009988 1.161123869
595.2802634 2.42708988
611.3115635 48.87372147

Name: +ve in-silico MS/MS by CFM-ID for ZKGBUDJODLZAHS-IOWSJCHKSA-N
ID: ZKGBUDJODLZAHS-IOWSJCHKSA-N
Comment: Energy1
Num peaks: 31
149.0597059 1.008150632
164.1069905 1.173860728
192.1019051 14.29927867
280.1332052 0.8652749586
282.1488553 4.202765065
300.15942 0.8650377511
304.1907201 0.8224455186
312.15942 1.952909931
330.1699847 1.020506353
400.1543346 2.87370546
402.1699847 1.368325709
404.1856347 1.4635772
406.2012848 0.7730121514
418.2012848 4.431266873
420.2169349 1.040636546
428.1856347 1.408924343
430.2012848 4.054349019
432.2169349 2.790797576
552.2380642 0.9987691174
554.2537143 0.9713837858
566.2537143 1.516731119
567.2853488 0.7338267768
568.2693644 1.68982866
579.2853488 2.48352325
580.2693644 3.450821358
581.3009988 2.236766204
582.2850144 4.212731195
583.3166489 1.980864983
584.3006645 0.9335234361
595.2802634 1.026775289
611.3115635 4.277645154

Name: +ve in-silico MS/MS by CFM-ID for ZKGBUDJODLZAHS-IOWSJCHKSA-N
ID: ZKGBUDJODLZAHS-IOWSJCHKSA-N
Comment: Energy2
Num peaks: 31
91.05422664 2.642166058
105.0334912 1.329784411
107.0491413 3.712236709
121.0647913 2.239469191
149.0597059 0.9085571145
163.075356 1.072436182
165.0910061 1.003877332
192.1019051 8.586935641
213.0910061 2.366623427
227.1066561 1.299271115
241.1223062 0.9651319673
255.1379563 1.10470017
272.1645054 1.231573604
282.1488553 2.360653771
284.1281199 1.177471785
285.148521 0.8806757367
312.15942 1.235746689
314.17507 1.055651884
375.1590856 1.913778086
377.1747357 0.9531928451
391.1903858 1.0079852
420.2169349 2.365949513
434.2325849 1.060050763
461.243484 1.172984267
463.259134 0.92741295
521.243484 0.9374219081
523.259134 1.141649762
579.2853488 1.493950367
581.3009988 1.402785793
593.3009988 0.9246144461
595.2802634 4.408788483

Name: +ve in-silico MS/MS by CFM-ID for BURJAQFYNVMZDV-FIRIVFDPSA-N
ID: BURJAQFYNVMZDV-FIRIVFDPSA-N
Comment: Energy0
Num peaks: 17
192.1019051 1.149504108
206.1175552 1.882079148
220.1332052 1.102771227
296.1645054 2.788651462
298.1437699 2.219234204
314.17507 1.398610222
404.1856347 2.287962468
418.2012848 1.625762073
568.2693644 1.517746424
579.2853488 3.212984769
580.2693644 2.407504778
581.3009988 1.914196387
582.2850144 5.711013762
583.3166489 1.40728815
593.3009988 1.113026093
595.2802634 2.326551403
611.3115635 46.02287789

Name: +ve in-silico MS/MS by CFM-ID for BURJAQFYNVMZDV-FIRIVFDPSA-N
ID: BURJAQFYNVMZDV-FIRIVFDPSA-N
Comment: Energy1
Num peaks: 31
149.0597059 0.8850878658
163.075356 1.123087477
164.1069905 1.03617542
165.0910061 0.9226269902
192.1019051 9.568077894
206.1175552 10.06744258
296.1645054 4.071227171
298.1437699 1.740438053
316.1543346 0.8827007639
386.1386845 1.122030102
400.1543346 1.402937576
402.1699847 0.7902752014
404.1856347 2.424227358
414.1699847 0.8665523329
416.1856347 1.94217183
418.2012848 3.055810743
430.2012848 1.752287941
432.2169349 1.198641327
552.2380642 0.8638988481
554.2537143 0.8402115354
566.2537143 1.311917082
567.2853488 0.8738314661
568.2693644 1.46164014
579.2853488 2.470254602
580.2693644 2.964240136
581.3009988 2.661147297
582.2850144 3.618717285
583.3166489 2.144264148
584.3006645 0.8074637141
595.2802634 0.8881231652
611.3115635 3.333021999

Name: +ve in-silico MS/MS by CFM-ID for BURJAQFYNVMZDV-FIRIVFDPSA-N
ID: BURJAQFYNVMZDV-FIRIVFDPSA-N
Comment: Energy2
Num peaks: 31
91.05422664 2.40074569
105.0334912 2.540558488
107.0491413 2.935682564
121.0647913 0.8210257519
149.0597059 0.8052373428
163.075356 1.750882755
165.0910061 1.306425698
179.1066561 0.8778205677
192.1019051 4.088685524
197.0597059 1.845410405
199.075356 1.801112365
204.1019051 0.8399155201
206.1175552 3.680212275
211.075356 1.283779286
213.0910061 1.24262239
269.1536063 1.052565278
286.1801554 1.086119508
296.1645054 2.266936531
298.1437699 2.138368894
300.15942 0.934911366
375.1590856 0.87182493
377.1747357 0.8514625206
400.1543346 0.7897955894
406.2012848 1.406293759
414.1699847 0.9764700543
420.2169349 1.517075205
523.259134 0.8262554503
579.2853488 1.399898131
581.3009988 1.287954896
593.3009988 0.8188613762
595.2802634 3.904531904

Name: +ve in-silico MS/MS by CFM-ID for APIHNXDZCYDPTF-IOWSJCHKSA-N
ID: APIHNXDZCYDPTF-IOWSJCHKSA-N
Comment: Energy0
Num peaks: 17
192.1019051 1.141503859
206.1175552 1.890313724
282.1488553 2.791718643
300.15942 1.472097764
312.15942 2.119584483
330.1699847 1.075721081
404.1856347 2.282501104
418.2012848 1.630957352
568.2693644 1.518080022
579.2853488 3.213690977
580.2693644 2.40803484
581.3009988 1.914617125
582.2850144 5.712271158
583.3166489 1.40759747
593.3009988 1.113270734
595.2802634 2.327062775
611.3115635 46.03728627

Name: +ve in-silico MS/MS by CFM-ID for APIHNXDZCYDPTF-IOWSJCHKSA-N
ID: APIHNXDZCYDPTF-IOWSJCHKSA-N
Comment: Energy1
Num peaks: 31
149.0597059 0.8732729152
163.075356 1.104388096
164.1069905 1.000382201
165.0910061 0.9055766381
192.1019051 8.949212722
206.1175552 10.54614964
282.1488553 3.644125164
310.1437699 1.037563771
312.15942 1.835684565
330.1699847 0.8811757615
386.1386845 1.227672574
400.1543346 1.376826066
404.1856347 2.346473307
414.1699847 0.8650552293
416.1856347 1.961949795
418.2012848 3.009206733
430.2012848 1.72556798
432.2169349 1.196474894
552.2380642 0.8624063289
554.2537143 0.8387599397
566.2537143 1.309650542
567.2853488 1.019013866
568.2693644 1.45911493
579.2853488 2.465986854
580.2693644 2.958882546
581.3009988 2.656549753
582.2850144 3.612176787
583.3166489 2.140559599
584.3006645 0.8060686954
595.2802634 0.8865887947
611.3115635 3.323051019

Name: +ve in-silico MS/MS by CFM-ID for APIHNXDZCYDPTF-IOWSJCHKSA-N
ID: APIHNXDZCYDPTF-IOWSJCHKSA-N
Comment: Energy2
Num peaks: 31
91.05422664 2.375100325
105.0334912 2.595795088
107.0491413 2.980394222
121.0647913 0.8454223836
149.0597059 0.8061016611
163.075356 1.355711735
165.0910061 1.310291614
179.1066561 0.8752327832
190.086255 0.8627826719
192.1019051 3.413619944
197.0597059 1.846720465
199.075356 2.236751236
204.1019051 0.8374196947
206.1175552 4.389042123
211.075356 1.279290846
213.0910061 1.010850543
255.1379563 1.033488978
270.1488553 1.087665709
272.1645054 1.504121877
282.1488553 2.266136116
284.1281199 0.8660304316
284.1645054 0.8820601732
312.15942 1.015898311
314.17507 0.9321332586
406.2012848 1.40211493
414.1699847 0.9735684544
420.2169349 1.512567186
579.2853488 1.395738306
581.3009988 1.284127713
593.3009988 0.8164281136
595.2802634 3.892929512

Name: +ve in-silico MS/MS by CFM-ID for RNPHQDBXJJRLDE-CONSDPRKSA-N
ID: RNPHQDBXJJRLDE-CONSDPRKSA-N
Comment: Energy0
Num peaks: 19
178.086255 2.086944275
192.1019051 1.060904482
206.1175552 0.95179024
220.1332052 0.8960116149
268.1332052 3.023686237
286.1437699 1.424110594
326.17507 2.08691112
344.1856347 1.053595191
390.1699847 0.7519948316
404.1856347 1.7337078
432.2169349 2.51042626
568.2693644 1.579184447
579.2853488 3.988826064
580.2693644 1.446537568
581.3009988 1.91343634
582.2850144 4.95572318
594.2850144 2.318136774
595.2802634 1.857389945
611.3115635 44.69285501

Name: +ve in-silico MS/MS by CFM-ID for RNPHQDBXJJRLDE-CONSDPRKSA-N
ID: RNPHQDBXJJRLDE-CONSDPRKSA-N
Comment: Energy1
Num peaks: 31
147.0440559 0.9905710112
149.0597059 2.623139139
151.075356 1.773621541
163.075356 1.325815625
166.086255 2.4752003
178.086255 4.300749986
192.1019051 0.7721003894
206.1175552 9.525069651
268.1332052 3.479431636
326.17507 1.900919407
344.1856347 0.8761860401
386.1386845 1.076572368
404.1856347 1.922976752
414.1699847 1.791018444
416.1856347 2.42368192
418.2012848 2.319976779
432.2169349 1.954906476
442.2012848 0.7557211583
444.2169349 1.191233978
446.2325849 1.423218198
566.2537143 1.121373636
567.2853488 0.9264715467
568.2693644 1.513277299
579.2853488 2.843070201
580.2693644 2.083726611
581.3009988 1.459228854
582.2850144 3.11861938
583.3166489 0.8503652329
594.2850144 2.061773145
595.2802634 0.9864784012
611.3115635 3.29050314

Name: +ve in-silico MS/MS by CFM-ID for RNPHQDBXJJRLDE-CONSDPRKSA-N
ID: RNPHQDBXJJRLDE-CONSDPRKSA-N
Comment: Energy2
Num peaks: 31
75.02292652 0.9562652414
91.05422664 1.970445021
105.0334912 1.417809817
105.0698767 1.845499893
107.0491413 3.065141907
121.0647913 2.867347092
137.0597059 0.7973620498
151.075356 0.8161426006
163.075356 0.8848736002
176.070605 1.14733278
178.086255 2.828878586
179.1066561 0.8439985142
206.1175552 4.117910703
213.0910061 2.914410307
227.1066561 2.674440919
241.1223062 1.053594653
242.1175552 0.9117726617
256.1332052 0.7843284315
268.1332052 2.295905574
270.1488553 1.041049552
326.17507 1.370312343
328.1907201 0.8986120852
389.1747357 1.339523336
420.2169349 0.7958763856
434.2325849 1.246028429
523.259134 0.794174892
579.2853488 1.695611813
580.2693644 0.8799990035
581.3009988 1.413499272
582.2850144 1.0467834
595.2802634 3.314200742

Name: +ve in-silico MS/MS by CFM-ID for OMFKIOLXDGQKCF-JSOSNVBQSA-N
ID: OMFKIOLXDGQKCF-JSOSNVBQSA-N
Comment: Energy0
Num peaks: 17
192.1019051 1.148942325
206.1175552 1.88250299
220.1332052 1.103013614
296.1645054 2.789288057
298.1437699 2.219734355
314.17507 1.398944502
404.1856347 2.288493134
418.2012848 1.626140024
568.2693644 1.518080022
579.2853488 3.213690977
580.2693644 2.40803484
581.3009988 1.914617125
582.2850144 5.712271158
583.3166489 1.40759747
593.3009988 1.113270734
595.2802634 2.327062775
611.3115635 46.03728627

Name: +ve in-silico MS/MS by CFM-ID for OMFKIOLXDGQKCF-JSOSNVBQSA-N
ID: OMFKIOLXDGQKCF-JSOSNVBQSA-N
Comment: Energy1
Num peaks: 31
149.0597059 0.8732729152
163.075356 1.104388096
164.1069905 1.000382201
165.0910061 0.9055766381
192.1019051 9.396274686
206.1175552 10.05007617
296.1645054 4.0641268
298.1437699 1.737257994
316.1543346 0.8811757615
386.1386845 1.074808125
400.1543346 1.400479824
402.1699847 0.7888986898
404.1856347 2.419492136
414.1699847 0.8650552293
416.1856347 1.938534099
418.2012848 3.050007246
430.2012848 1.748983676
432.2169349 1.196474894
552.2380642 0.8624063289
554.2537143 0.8387599397
566.2537143 1.309650542
567.2853488 1.019013866
568.2693644 1.45911493
579.2853488 2.465986854
580.2693644 2.958882546
581.3009988 2.656549753
582.2850144 3.612176787
583.3166489 2.140559599
584.3006645 0.8060686954
595.2802634 0.8865887947
611.3115635 3.323051019

Name: +ve in-silico MS/MS by CFM-ID for OMFKIOLXDGQKCF-JSOSNVBQSA-N
ID: OMFKIOLXDGQKCF-JSOSNVBQSA-N
Comment: Energy2
Num peaks: 31
91.05422664 2.393668375
105.0334912 2.53306901
107.0491413 2.517984006
121.0647913 0.8186053966
149.0597059 0.8061016611
163.075356 1.355711735
165.0910061 1.310291614
179.1066561 0.8752327832
190.086255 0.8627826719
192.1019051 4.078685995
197.0597059 1.654104598
199.075356 2.013341197
204.1019051 0.8374196947
206.1175552 3.669263887
211.075356 1.279994749
213.0910061 1.238959183
269.1536063 1.049462352
286.1801554 1.082892083
296.1645054 2.260142384
298.1437699 2.131957223
300.15942 0.9321332586
375.1590856 0.8692548204
377.1747357 0.8489524387
406.2012848 1.40211493
414.1699847 0.9735684544
420.2169349 1.512567186
523.259134 0.7978847106
579.2853488 1.395738306
581.3009988 1.284127713
593.3009988 0.8164281136
595.2802634 3.892929512

Name: +ve in-silico MS/MS by CFM-ID for SXHBFURFXQYRQM-FIRIVFDPSA-N
ID: SXHBFURFXQYRQM-FIRIVFDPSA-N
Comment: Energy0
Num peaks: 16
192.1019051 2.280870264
206.1175552 1.880006838
298.1437699 1.665056437
312.15942 1.681160984
404.1856347 2.375883118
418.2012848 2.553307051
568.2693644 1.607610259
579.2853488 4.24840275
580.2693644 1.472575695
581.3009988 2.028169984
582.2850144 4.994187388
583.3166489 0.9213430852
593.3009988 2.556068694
594.2850144 2.440878034
595.2802634 1.890823543
611.3115635 45.84470612

Name: +ve in-silico MS/MS by CFM-ID for SXHBFURFXQYRQM-FIRIVFDPSA-N
ID: SXHBFURFXQYRQM-FIRIVFDPSA-N
Comment: Energy1
Num peaks: 31
105.0334912 0.9623744295
161.0597059 1.009526314
163.075356 3.193689553
165.0910061 1.703661921
177.0910061 1.106254211
180.1019051 1.927118127
192.1019051 5.080895084
206.1175552 9.509372154
298.1437699 1.227878887
310.1437699 1.052319945
312.15942 1.447341287
386.1386845 1.065017512
400.1543346 1.251684176
404.1856347 2.144023984
414.1699847 0.7744437487
416.1856347 2.266957917
418.2012848 2.817812779
430.2012848 1.285824642
432.2169349 1.239282045
566.2537143 1.070096063
567.2853488 1.288260142
568.2693644 1.444078966
579.2853488 3.356339632
580.2693644 1.988443077
581.3009988 3.791937661
582.2850144 2.537854288
583.3166489 3.326149614
593.3009988 1.001045119
594.2850144 2.175925344
595.2802634 0.9413692454
611.3115635 3.033461391

Name: +ve in-silico MS/MS by CFM-ID for SXHBFURFXQYRQM-FIRIVFDPSA-N
ID: SXHBFURFXQYRQM-FIRIVFDPSA-N
Comment: Energy2
Num peaks: 31
105.0334912 0.8758200379
163.075356 1.358444537
165.0910061 1.090952188
176.070605 0.8522898457
177.0910061 2.117674051
179.1066561 1.044921738
190.086255 1.496764003
192.1019051 3.20132624
197.0597059 3.557133542
199.075356 2.431546705
206.1175552 3.929883261
209.0597059 4.419580647
211.075356 3.313328597
213.0910061 1.923773892
225.0910061 2.246774275
227.1066561 0.8640098341
389.1747357 1.627916923
420.2169349 1.009198418
424.248235 0.8703030336
434.2325849 0.8253850631
507.2278339 1.26480035
509.243484 1.285251193
565.2696987 1.439615083
566.2900998 1.789030375
567.2853488 1.299198045
579.2853488 2.601154919
580.2693644 1.053003999
581.3009988 2.449176298
583.3166489 1.157090897
593.3009988 1.529562095
595.2802634 3.965762032

Name: +ve in-silico MS/MS by CFM-ID for ZKGBUDJODLZAHS-CONSDPRKSA-N
ID: ZKGBUDJODLZAHS-CONSDPRKSA-N
Comment: Energy0
Num peaks: 14
282.1488553 2.909624985
300.15942 1.635108627
312.15942 2.184893342
330.1699847 1.121960171
404.1856347 1.44092216
418.2012848 3.377527779
568.2693644 1.58333359
579.2853488 3.185737756
580.2693644 2.511721394
581.3009988 1.693652322
582.2850144 5.958233428
593.3009988 1.161123869
595.2802634 2.42708988
611.3115635 48.87372147

Name: +ve in-silico MS/MS by CFM-ID for ZKGBUDJODLZAHS-CONSDPRKSA-N
ID: ZKGBUDJODLZAHS-CONSDPRKSA-N
Comment: Energy1
Num peaks: 31
149.0597059 1.008150632
164.1069905 1.173860728
192.1019051 14.29927867
280.1332052 0.8652749586
282.1488553 4.202765065
300.15942 0.8650377511
304.1907201 0.8224455186
312.15942 1.952909931
330.1699847 1.020506353
400.1543346 2.87370546
402.1699847 1.368325709
404.1856347 1.4635772
406.2012848 0.7730121514
418.2012848 4.431266873
420.2169349 1.040636546
428.1856347 1.408924343
430.2012848 4.054349019
432.2169349 2.790797576
552.2380642 0.9987691174
554.2537143 0.9713837858
566.2537143 1.516731119
567.2853488 0.7338267768
568.2693644 1.68982866
579.2853488 2.48352325
580.2693644 3.450821358
581.3009988 2.236766204
582.2850144 4.212731195
583.3166489 1.980864983
584.3006645 0.9335234361
595.2802634 1.026775289
611.3115635 4.277645154

Name: +ve in-silico MS/MS by CFM-ID for ZKGBUDJODLZAHS-CONSDPRKSA-N
ID: ZKGBUDJODLZAHS-CONSDPRKSA-N
Comment: Energy2
Num peaks: 31
91.05422664 2.642166058
105.0334912 1.329784411
107.0491413 3.712236709
121.0647913 2.239469191
149.0597059 0.9085571145
163.075356 1.072436182
165.0910061 1.003877332
192.1019051 8.586935641
213.0910061 2.366623427
227.1066561 1.299271115
241.1223062 0.9651319673
255.1379563 1.10470017
272.1645054 1.231573604
282.1488553 2.360653771
284.1281199 1.177471785
285.148521 0.8806757367
312.15942 1.235746689
314.17507 1.055651884
375.1590856 1.913778086
377.1747357 0.9531928451
391.1903858 1.0079852
420.2169349 2.365949513
434.2325849 1.060050763
461.243484 1.172984267
463.259134 0.92741295
521.243484 0.9374219081
523.259134 1.141649762
579.2853488 1.493950367
581.3009988 1.402785793
593.3009988 0.9246144461
595.2802634 4.408788483

Name: +ve in-silico MS/MS by CFM-ID for LLXUFEAGHGDYAT-FIRIVFDPSA-N
ID: LLXUFEAGHGDYAT-FIRIVFDPSA-N
Comment: Energy0
Num peaks: 16
192.1019051 3.039307042
206.1175552 1.792802902
282.1488553 3.013781707
300.15942 1.511927211
312.15942 2.086865734
330.1699847 1.054053588
404.1856347 1.434168854
418.2012848 4.24518227
568.2693644 1.579871518
579.2853488 3.990561519
580.2693644 1.447166926
581.3009988 1.914268836
582.2850144 4.957879311
594.2850144 2.319169055
595.2802634 1.858198057
611.3115635 44.72062206

Name: +ve in-silico MS/MS by CFM-ID for LLXUFEAGHGDYAT-FIRIVFDPSA-N
ID: LLXUFEAGHGDYAT-FIRIVFDPSA-N
Comment: Energy1
Num peaks: 31
149.0597059 0.881787533
161.0597059 1.130946841
163.075356 2.776821812
164.1069905 1.032463119
165.0910061 1.95563606
178.086255 0.9630720232
180.1019051 3.268369127
192.1019051 13.59091967
206.1175552 1.062323911
282.1488553 3.721370538
312.15942 1.779039528
330.1699847 0.879051843
400.1543346 2.433176882
402.1699847 0.9930305872
404.1856347 1.361682469
418.2012848 3.830556711
420.2169349 0.9928990433
428.1856347 1.365008152
430.2012848 2.925681162
432.2169349 3.034344535
566.2537143 1.125041391
567.2853488 0.9295018219
568.2693644 1.518226881
579.2853488 2.85236923
580.2693644 2.090542002
581.3009988 1.464001656
582.2850144 3.128819666
583.3166489 0.8531465819
594.2850144 2.069455763
595.2802634 0.989704945
611.3115635 3.309182373

Name: +ve in-silico MS/MS by CFM-ID for LLXUFEAGHGDYAT-FIRIVFDPSA-N
ID: LLXUFEAGHGDYAT-FIRIVFDPSA-N
Comment: Energy2
Num peaks: 31
75.02292652 0.9702533086
91.05422664 2.016017175
103.0542266 1.233308373
105.0334912 1.171899911
105.0698767 1.893598529
107.0491413 3.341572859
121.0647913 2.478851451
151.075356 0.9326770071
163.075356 1.390145844
165.0910061 1.556640264
176.070605 0.966557552
190.086255 1.34498836
192.1019051 7.034212574
206.1175552 1.088858127
213.0910061 3.043495278
227.1066561 2.155958737
228.1019051 0.9540178963
241.1223062 0.9925566122
282.1488553 1.968108529
284.1281199 0.8900724038
312.15942 1.384539161
314.17507 0.9118596047
420.2169349 1.664864164
428.1856347 0.8502419831
432.2169349 0.8731427207
434.2325849 1.157775573
579.2853488 1.720608863
580.2693644 0.8929721253
581.3009988 1.434337362
582.2850144 1.062215291
595.2802634 3.363059354

Name: +ve in-silico MS/MS by CFM-ID for VMGXSDYPKKPINM-IOWSJCHKSA-N
ID: VMGXSDYPKKPINM-IOWSJCHKSA-N
Comment: Energy0
Num peaks: 17
192.1019051 1.142066806
206.1175552 1.889888659
282.1488553 2.784067333
300.15942 1.471749705
312.15942 2.11909732
330.1699847 1.075484691
404.1856347 2.281971376
418.2012848 1.630578647
568.2693644 1.517746424
579.2853488 3.212984769
580.2693644 2.407504778
581.3009988 1.914196387
582.2850144 5.711013762
583.3166489 1.40728815
593.3009988 1.113026093
595.2802634 2.326551403
611.3115635 46.02287789

Name: +ve in-silico MS/MS by CFM-ID for VMGXSDYPKKPINM-IOWSJCHKSA-N
ID: VMGXSDYPKKPINM-IOWSJCHKSA-N
Comment: Energy1
Num peaks: 31
149.0597059 0.8850878658
163.075356 1.123087477
164.1069905 1.03617542
165.0910061 0.9226269902
192.1019051 9.120345717
206.1175552 10.56425974
282.1488553 3.613768838
310.1437699 1.039359426
312.15942 1.839050365
330.1699847 0.8827007639
386.1386845 1.145719321
400.1543346 1.379248357
404.1856347 2.351099063
414.1699847 0.8665523329
416.1856347 1.965622629
418.2012848 3.014949064
430.2012848 1.728837142
432.2169349 1.198641327
552.2380642 0.8638988481
554.2537143 0.8402115354
566.2537143 1.311917082
567.2853488 0.8738314661
568.2693644 1.46164014
579.2853488 2.470254602
580.2693644 2.964240136
581.3009988 2.661147297
582.2850144 3.618717285
583.3166489 2.144264148
584.3006645 0.8074637141
595.2802634 0.8881231652
611.3115635 3.333021999

Name: +ve in-silico MS/MS by CFM-ID for VMGXSDYPKKPINM-IOWSJCHKSA-N
ID: VMGXSDYPKKPINM-IOWSJCHKSA-N
Comment: Energy2
Num peaks: 31
91.05422664 2.308404159
105.0334912 2.603470027
107.0491413 2.989206298
121.0647913 0.8479220283
163.075356 1.750882755
165.0910061 1.306425698
179.1066561 0.8778205677
192.1019051 3.421653085
197.0597059 1.852180629
199.075356 1.798045754
204.1019051 0.8399155201
206.1175552 4.402118666
211.075356 1.283073302
213.0910061 1.242064547
255.1379563 0.9793531946
270.1488553 1.090906705
272.1645054 1.508604616
282.1488553 2.257049804
284.1281199 0.8685910077
284.1645054 0.8846817425
310.1437699 0.8059490529
312.15942 1.019010935
314.17507 0.934911366
406.2012848 1.406293759
414.1699847 0.9764700543
420.2169349 1.517075205
523.259134 0.8262554503
579.2853488 1.399898131
581.3009988 1.287954896
593.3009988 0.8188613762
595.2802634 3.904531904

Name: +ve in-silico MS/MS by CFM-ID for CSPZNWQQHHLHIY-QPAVJXABSA-N
ID: CSPZNWQQHHLHIY-QPAVJXABSA-N
Comment: Energy0
Num peaks: 31
43.02907452 0.7041120897
60.05562361 1.158644594
86.0964258 0.6679995426
130.086255 1.220539055
147.1128041 1.68400773
192.076753 1.801987194
210.0873177 5.624650658
220.0716676 1.130736877
238.0822323 3.777426591
243.170319 1.064379008
260.1968681 1.664349745
306.1196804 0.9083601991
324.1302451 2.355490268
334.114595 0.729493606
352.1251597 2.557903357
357.2132464 2.377075614
374.2397955 1.241194636
419.2037444 1.246768741
420.18776 0.8450281467
437.2143091 2.830853248
447.198659 0.6591212403
465.2092237 2.339362437
547.2987074 1.15560174
548.282723 1.909714155
565.3092721 2.168681817
575.293622 0.9964675731
576.2776376 7.779978779
577.2616532 2.165308712
593.3041867 8.029095696
594.2882023 11.27072849
611.3147514 5.736549115

Name: +ve in-silico MS/MS by CFM-ID for CSPZNWQQHHLHIY-QPAVJXABSA-N
ID: CSPZNWQQHHLHIY-QPAVJXABSA-N
Comment: Energy1
Num peaks: 31
60.05562361 1.408888926
84.08077574 0.9061810879
86.0964258 3.126149832
87.05528926 4.133457332
99.09167477 1.394799938
101.1073248 1.940762258
130.086255 1.547273001
147.1128041 2.094153627
192.076753 3.938645238
200.1393532 1.370977631
210.0873177 8.076659523
220.0716676 1.58178428
238.0822323 2.323799552
243.170319 1.627924286
260.1968681 1.830315887
306.1196804 1.607433061
307.103696 1.374268171
324.1302451 3.126271356
352.1251597 1.034086572
357.2132464 3.648712178
374.2397955 0.9314407907
419.2037444 1.285460373
420.18776 1.120943254
437.2143091 1.96886874
465.2092237 0.864277772
547.2987074 0.955101554
548.282723 1.946808466
576.2776376 4.155745262
577.2616532 1.641905929
593.3041867 1.9105722
594.2882023 2.190880104

Name: +ve in-silico MS/MS by CFM-ID for CSPZNWQQHHLHIY-QPAVJXABSA-N
ID: CSPZNWQQHHLHIY-QPAVJXABSA-N
Comment: Energy2
Num peaks: 31
43.02907452 3.376601325
60.05562361 16.30481794
71.08552677 0.6630915266
84.08077574 2.343888423
85.0396392 0.8364655368
86.0964258 7.184200731
87.05528926 8.59719585
99.09167477 1.277566385
112.0756904 0.7248668887
115.0502039 0.6937633272
139.0389705 1.080928206
149.0233204 0.9356190891
151.0389705 0.7507333566
168.0655196 1.043748561
183.1128041 0.9582711021
192.076753 3.129232943
194.092403 0.9133866039
198.1237032 0.958453718
200.1393532 3.675082238
204.0403675 0.721605669
206.0560175 0.633067606
210.0873177 12.29056206
212.1029677 0.9880109239
238.0822323 1.136096833
306.1196804 0.5821142221
324.1302451 3.072636238
352.1251597 0.5363740305
392.1928454 0.6184749173
419.2037444 0.8603866165
437.2143091 0.5754076004
593.3041867 0.9026646587

Name: +ve in-silico MS/MS by CFM-ID for AJPXZTKPPINUKN-CONSDPRKSA-N
ID: AJPXZTKPPINUKN-CONSDPRKSA-N
Comment: Energy0
Num peaks: 19
121.0647913 1.900109373
192.1019051 0.9838421901
206.1175552 0.9014004575
296.1645054 2.064163243
298.1437699 2.189933728
314.17507 1.423049689
316.1543346 1.459456952
418.2012848 1.560519477
503.2540486 0.9014004575
568.2693644 1.495797833
579.2853488 4.646843415
580.2693644 2.372630638
581.3009988 2.235486638
582.2850144 5.628286326
583.3166489 1.38693693
584.3006645 0.9416946096
593.3009988 1.096930286
595.2802634 2.292906439
611.3115635 45.07701509

Name: +ve in-silico MS/MS by CFM-ID for AJPXZTKPPINUKN-CONSDPRKSA-N
ID: AJPXZTKPPINUKN-CONSDPRKSA-N
Comment: Energy1
Num peaks: 31
107.0491413 1.444229993
121.0647913 4.333197975
133.0647913 3.269489046
135.0804414 1.572140948
149.0597059 0.905820981
164.1069905 1.132741074
192.1019051 8.399743019
294.1124698 0.8463768789
296.1281199 1.240585803
296.1645054 1.96999107
298.1437699 1.976144955
310.1437699 1.048630473
400.1543346 1.290502875
418.2012848 1.838610744
430.2012848 1.838310044
432.2169349 1.231315945
460.2118495 1.362629367
461.243484 1.393479818
489.2383986 4.031372506
552.2380642 0.8863887588
554.2537143 0.8620847935
566.2537143 1.346070268
568.2693644 1.499691072
579.2853488 2.796851042
580.2693644 3.045044468
581.3009988 2.712155018
582.2850144 3.717362475
583.3166489 2.200085856
584.3006645 0.8284844469
595.2802634 0.9112437084
611.3115635 3.484585633

Name: +ve in-silico MS/MS by CFM-ID for AJPXZTKPPINUKN-CONSDPRKSA-N
ID: AJPXZTKPPINUKN-CONSDPRKSA-N
Comment: Energy2
Num peaks: 31
63.02292652 0.9169296679
77.03857658 0.9843341507
103.0542266 0.8387875704
105.0334912 1.735988008
107.0491413 3.583476111
109.0284058 2.100259697
121.0284058 1.156219003
121.0647913 4.190632092
123.0440559 1.346291102
133.0647913 1.039873073
149.0597059 0.7917721787
163.075356 0.9348862713
165.0910061 0.8751207314
174.0913404 1.360107329
192.1019051 3.674211429
269.1536063 0.7669974347
294.1124698 0.7982300049
296.1281199 1.490580062
296.1645054 1.361439452
298.1437699 2.027832629
298.1801554 0.9191888889
300.1230345 0.8501310335
300.15942 0.9191888889
310.1437699 0.8085175973
420.2169349 1.030052869
460.2118495 1.464013778
567.2853488 0.8347843786
579.2853488 1.068611798
581.3009988 1.471055491
593.3009988 0.8050905207
595.2802634 3.838869088

Name: +ve in-silico MS/MS by CFM-ID for XCUCMLUTCAKSOZ-FIRIVFDPSA-N
ID: XCUCMLUTCAKSOZ-FIRIVFDPSA-N
Comment: Energy0
Num peaks: 17
107.0491413 1.971608124
206.1175552 0.974289121
282.1488553 2.109973184
300.15942 1.524425442
312.15942 2.068577707
330.1699847 1.442870919
404.1856347 1.600074549
568.2693644 1.518925966
579.2853488 3.392795375
580.2693644 2.409378979
581.3009988 2.137738729
582.2850144 5.715459687
583.3166489 1.936429607
584.3006645 0.9562551585
593.3009988 1.839460558
595.2802634 2.328359521
611.3115635 46.07382758

Name: +ve in-silico MS/MS by CFM-ID for XCUCMLUTCAKSOZ-FIRIVFDPSA-N
ID: XCUCMLUTCAKSOZ-FIRIVFDPSA-N
Comment: Energy1
Num peaks: 31
107.0491413 4.292858616
119.0491413 3.387735231
121.0647913 1.718196874
163.075356 0.9531986235
176.1069905 0.9221544022
194.1175552 0.8439828868
206.1175552 9.699918692
282.1488553 2.003481931
294.1124698 0.802127027
310.1437699 1.618907732
312.15942 1.965414021
386.1386845 1.315572611
404.1856347 1.997525447
416.1856347 1.877062283
418.2012848 1.256274378
474.2274995 1.372718135
475.259134 0.836363409
503.2540486 3.965191333
552.2380642 0.9035419807
554.2537143 0.8787676897
566.2537143 1.372119157
567.2853488 1.42878436
568.2693644 1.528712801
579.2853488 2.734958584
580.2693644 3.106766678
581.3009988 2.552171745
582.2850144 3.792712384
583.3166489 1.980040917
584.3006645 0.8445171159
595.2802634 0.9288779184
611.3115635 3.601826334

Name: +ve in-silico MS/MS by CFM-ID for XCUCMLUTCAKSOZ-FIRIVFDPSA-N
ID: XCUCMLUTCAKSOZ-FIRIVFDPSA-N
Comment: Energy2
Num peaks: 31
79.05422664 2.108879425
105.0334912 1.726059174
107.0491413 4.74723634
109.0284058 2.098204879
119.0491413 1.352759565
121.0284058 1.111867942
123.0440559 1.689724644
163.075356 0.7810789274
174.0913404 1.455764495
176.1069905 0.8998826452
179.1066561 0.8402521313
190.086255 1.004412639
206.1175552 2.958556616
255.1379563 0.7767977071
272.1645054 1.054680944
282.1488553 1.591369133
284.1281199 1.240332192
284.1645054 1.234529723
294.1124698 1.146013065
296.1281199 1.074372721
310.1437699 1.324658727
314.1386845 1.144230065
314.17507 0.927797302
406.2012848 1.039699548
474.2274995 1.462450755
567.2853488 0.794185235
579.2853488 1.617883688
581.3009988 1.616722775
583.3166489 1.126342859
593.3009988 1.06620303
595.2802634 3.87482097

Name: +ve in-silico MS/MS by CFM-ID for AJPXZTKPPINUKN-JSOSNVBQSA-N
ID: AJPXZTKPPINUKN-JSOSNVBQSA-N
Comment: Energy0
Num peaks: 19
121.0647913 1.900109373
192.1019051 0.9838421901
206.1175552 0.9014004575
296.1645054 2.064163243
298.1437699 2.189933728
314.17507 1.423049689
316.1543346 1.459456952
418.2012848 1.560519477
503.2540486 0.9014004575
568.2693644 1.495797833
579.2853488 4.646843415
580.2693644 2.372630638
581.3009988 2.235486638
582.2850144 5.628286326
583.3166489 1.38693693
584.3006645 0.9416946096
593.3009988 1.096930286
595.2802634 2.292906439
611.3115635 45.07701509

Name: +ve in-silico MS/MS by CFM-ID for AJPXZTKPPINUKN-JSOSNVBQSA-N
ID: AJPXZTKPPINUKN-JSOSNVBQSA-N
Comment: Energy1
Num peaks: 31
107.0491413 1.444229993
121.0647913 4.333197975
133.0647913 3.269489046
135.0804414 1.572140948
149.0597059 0.905820981
164.1069905 1.132741074
192.1019051 8.399743019
294.1124698 0.8463768789
296.1281199 1.240585803
296.1645054 1.96999107
298.1437699 1.976144955
310.1437699 1.048630473
400.1543346 1.290502875
418.2012848 1.838610744
430.2012848 1.838310044
432.2169349 1.231315945
460.2118495 1.362629367
461.243484 1.393479818
489.2383986 4.031372506
552.2380642 0.8863887588
554.2537143 0.8620847935
566.2537143 1.346070268
568.2693644 1.499691072
579.2853488 2.796851042
580.2693644 3.045044468
581.3009988 2.712155018
582.2850144 3.717362475
583.3166489 2.200085856
584.3006645 0.8284844469
595.2802634 0.9112437084
611.3115635 3.484585633

Name: +ve in-silico MS/MS by CFM-ID for AJPXZTKPPINUKN-JSOSNVBQSA-N
ID: AJPXZTKPPINUKN-JSOSNVBQSA-N
Comment: Energy2
Num peaks: 31
63.02292652 0.9169296679
77.03857658 0.9843341507
103.0542266 0.8387875704
105.0334912 1.735988008
107.0491413 3.583476111
109.0284058 2.100259697
121.0284058 1.156219003
121.0647913 4.190632092
123.0440559 1.346291102
133.0647913 1.039873073
149.0597059 0.7917721787
163.075356 0.9348862713
165.0910061 0.8751207314
174.0913404 1.360107329
192.1019051 3.674211429
269.1536063 0.7669974347
294.1124698 0.7982300049
296.1281199 1.490580062
296.1645054 1.361439452
298.1437699 2.027832629
298.1801554 0.9191888889
300.1230345 0.8501310335
300.15942 0.9191888889
310.1437699 0.8085175973
420.2169349 1.030052869
460.2118495 1.464013778
567.2853488 0.8347843786
579.2853488 1.068611798
581.3009988 1.471055491
593.3009988 0.8050905207
595.2802634 3.838869088

Name: +ve in-silico MS/MS by CFM-ID for ZKGBUDJODLZAHS-FIRIVFDPSA-N
ID: ZKGBUDJODLZAHS-FIRIVFDPSA-N
Comment: Energy0
Num peaks: 14
282.1488553 2.909624985
300.15942 1.635108627
312.15942 2.184893342
330.1699847 1.121960171
404.1856347 1.44092216
418.2012848 3.377527779
568.2693644 1.58333359
579.2853488 3.185737756
580.2693644 2.511721394
581.3009988 1.693652322
582.2850144 5.958233428
593.3009988 1.161123869
595.2802634 2.42708988
611.3115635 48.87372147

Name: +ve in-silico MS/MS by CFM-ID for ZKGBUDJODLZAHS-FIRIVFDPSA-N
ID: ZKGBUDJODLZAHS-FIRIVFDPSA-N
Comment: Energy1
Num peaks: 31
149.0597059 1.008150632
164.1069905 1.173860728
192.1019051 14.29927867
280.1332052 0.8652749586
282.1488553 4.202765065
300.15942 0.8650377511
304.1907201 0.8224455186
312.15942 1.952909931
330.1699847 1.020506353
400.1543346 2.87370546
402.1699847 1.368325709
404.1856347 1.4635772
406.2012848 0.7730121514
418.2012848 4.431266873
420.2169349 1.040636546
428.1856347 1.408924343
430.2012848 4.054349019
432.2169349 2.790797576
552.2380642 0.9987691174
554.2537143 0.9713837858
566.2537143 1.516731119
567.2853488 0.7338267768
568.2693644 1.68982866
579.2853488 2.48352325
580.2693644 3.450821358
581.3009988 2.236766204
582.2850144 4.212731195
583.3166489 1.980864983
584.3006645 0.9335234361
595.2802634 1.026775289
611.3115635 4.277645154

Name: +ve in-silico MS/MS by CFM-ID for ZKGBUDJODLZAHS-FIRIVFDPSA-N
ID: ZKGBUDJODLZAHS-FIRIVFDPSA-N
Comment: Energy2
Num peaks: 31
91.05422664 2.642166058
105.0334912 1.329784411
107.0491413 3.712236709
121.0647913 2.239469191
149.0597059 0.9085571145
163.075356 1.072436182
165.0910061 1.003877332
192.1019051 8.586935641
213.0910061 2.366623427
227.1066561 1.299271115
241.1223062 0.9651319673
255.1379563 1.10470017
272.1645054 1.231573604
282.1488553 2.360653771
284.1281199 1.177471785
285.148521 0.8806757367
312.15942 1.235746689
314.17507 1.055651884
375.1590856 1.913778086
377.1747357 0.9531928451
391.1903858 1.0079852
420.2169349 2.365949513
434.2325849 1.060050763
461.243484 1.172984267
463.259134 0.92741295
521.243484 0.9374219081
523.259134 1.141649762
579.2853488 1.493950367
581.3009988 1.402785793
593.3009988 0.9246144461
595.2802634 4.408788483

Name: +ve in-silico MS/MS by CFM-ID for APIHNXDZCYDPTF-FIRIVFDPSA-N
ID: APIHNXDZCYDPTF-FIRIVFDPSA-N
Comment: Energy0
Num peaks: 17
192.1019051 1.141503859
206.1175552 1.890313724
282.1488553 2.791718643
300.15942 1.472097764
312.15942 2.119584483
330.1699847 1.075721081
404.1856347 2.282501104
418.2012848 1.630957352
568.2693644 1.518080022
579.2853488 3.213690977
580.2693644 2.40803484
581.3009988 1.914617125
582.2850144 5.712271158
583.3166489 1.40759747
593.3009988 1.113270734
595.2802634 2.327062775
611.3115635 46.03728627

Name: +ve in-silico MS/MS by CFM-ID for APIHNXDZCYDPTF-FIRIVFDPSA-N
ID: APIHNXDZCYDPTF-FIRIVFDPSA-N
Comment: Energy1
Num peaks: 31
149.0597059 0.8732729152
163.075356 1.104388096
164.1069905 1.000382201
165.0910061 0.9055766381
192.1019051 8.949212722
206.1175552 10.54614964
282.1488553 3.644125164
310.1437699 1.037563771
312.15942 1.835684565
330.1699847 0.8811757615
386.1386845 1.227672574
400.1543346 1.376826066
404.1856347 2.346473307
414.1699847 0.8650552293
416.1856347 1.961949795
418.2012848 3.009206733
430.2012848 1.72556798
432.2169349 1.196474894
552.2380642 0.8624063289
554.2537143 0.8387599397
566.2537143 1.309650542
567.2853488 1.019013866
568.2693644 1.45911493
579.2853488 2.465986854
580.2693644 2.958882546
581.3009988 2.656549753
582.2850144 3.612176787
583.3166489 2.140559599
584.3006645 0.8060686954
595.2802634 0.8865887947
611.3115635 3.323051019

Name: +ve in-silico MS/MS by CFM-ID for APIHNXDZCYDPTF-FIRIVFDPSA-N
ID: APIHNXDZCYDPTF-FIRIVFDPSA-N
Comment: Energy2
Num peaks: 31
91.05422664 2.375100325
105.0334912 2.595795088
107.0491413 2.980394222
121.0647913 0.8454223836
149.0597059 0.8061016611
163.075356 1.355711735
165.0910061 1.310291614
179.1066561 0.8752327832
190.086255 0.8627826719
192.1019051 3.413619944
197.0597059 1.846720465
199.075356 2.236751236
204.1019051 0.8374196947
206.1175552 4.389042123
211.075356 1.279290846
213.0910061 1.010850543
255.1379563 1.033488978
270.1488553 1.087665709
272.1645054 1.504121877
282.1488553 2.266136116
284.1281199 0.8660304316
284.1645054 0.8820601732
312.15942 1.015898311
314.17507 0.9321332586
406.2012848 1.40211493
414.1699847 0.9735684544
420.2169349 1.512567186
579.2853488 1.395738306
581.3009988 1.284127713
593.3009988 0.8164281136
595.2802634 3.892929512

Name: +ve in-silico MS/MS by CFM-ID for VZBCRVXPAIUDIH-CONSDPRKSA-N
ID: VZBCRVXPAIUDIH-CONSDPRKSA-N
Comment: Energy0
Num peaks: 16
107.0491413 2.757192682
121.0647913 1.940291543
296.1645054 2.066483568
298.1437699 2.224359211
314.17507 1.4426708
316.1543346 1.487230294
489.2383986 1.124392902
503.2540486 1.736067629
568.2693644 1.50911408
579.2853488 4.731309744
580.2693644 2.393788733
581.3009988 2.091129068
582.2850144 5.678476954
593.3009988 1.462044872
595.2802634 2.299763651
611.3115635 45.65037332

Name: +ve in-silico MS/MS by CFM-ID for VZBCRVXPAIUDIH-CONSDPRKSA-N
ID: VZBCRVXPAIUDIH-CONSDPRKSA-N
Comment: Energy1
Num peaks: 31
107.0491413 5.089324748
117.0334912 1.20366355
119.0491413 7.255121308
121.0647913 7.806192242
123.0804414 0.8841006022
133.0647913 3.235531964
135.0804414 1.473145915
296.1645054 1.782344156
298.1437699 1.702255172
379.1652336 1.104452112
381.1808837 0.8023941385
432.1805494 1.027711882
434.1961994 1.114909945
460.2118495 2.19385725
462.2274995 2.010431089
474.2274995 1.290818757
477.2383986 0.8004136267
489.2383986 3.943119136
491.2540486 0.8786866803
503.2540486 4.276578349
552.2380642 0.8309522905
554.2537143 0.8081683421
566.2537143 1.261884429
568.2693644 1.40589749
579.2853488 3.25247166
580.2693644 2.846118309
581.3009988 2.299426424
582.2850144 3.474515237
583.3166489 1.925914756
595.2802634 0.803131378
611.3115635 3.115485812

Name: +ve in-silico MS/MS by CFM-ID for VZBCRVXPAIUDIH-CONSDPRKSA-N
ID: VZBCRVXPAIUDIH-CONSDPRKSA-N
Comment: Energy2
Num peaks: 31
49.00727645 1.040580105
63.02292652 0.8872418934
75.02292652 2.167044643
77.03857658 1.870956837
79.05422664 2.582955534
91.05422664 1.586098112
93.06987671 1.012611251
103.0542266 1.107512345
107.0491413 5.160201189
117.0334912 1.008997602
119.0491413 3.311342126
121.0647913 3.83716603
127.1117415 0.9887486278
133.0647913 0.9759776813
174.0913404 1.415020116
190.086255 1.755356615
258.1488553 0.7911110722
298.1437699 1.760534703
298.1801554 0.8892010153
300.1230345 0.8462056239
300.15942 0.8892010153
460.2118495 1.712631754
474.2274995 1.443909871
501.2383986 0.7988497738
550.2587997 0.9203152596
567.2853488 0.8285935321
579.2853488 1.297047401
581.3009988 1.627331659
583.3166489 0.7790186587
593.3009988 0.8191144193
595.2802634 3.478108764

Name: +ve in-silico MS/MS by CFM-ID for AUCNJQYZGMOOJK-FIRIVFDPSA-N
ID: AUCNJQYZGMOOJK-FIRIVFDPSA-N
Comment: Energy0
Num peaks: 13
298.1437699 1.646327962
312.15942 1.748745446
404.1856347 1.448592127
418.2012848 3.376790678
568.2693644 1.585358201
579.2853488 4.875150098
580.2693644 2.514938576
581.3009988 2.17400024
582.2850144 5.863008273
583.3166489 1.187871783
593.3009988 2.501216097
595.2802634 2.430193403
611.3115635 48.96229223

Name: +ve in-silico MS/MS by CFM-ID for AUCNJQYZGMOOJK-FIRIVFDPSA-N
ID: AUCNJQYZGMOOJK-FIRIVFDPSA-N
Comment: Energy1
Num peaks: 31
149.0597059 0.9582594492
163.075356 0.9574715698
164.1069905 1.093527526
192.1019051 13.9171977
296.1281199 1.01658302
298.1437699 1.311977054
310.1437699 1.400655265
312.15942 2.066756229
314.17507 0.9641540243
390.2063702 1.182421479
400.1543346 2.557372303
402.1699847 1.101875385
404.1856347 1.318636061
418.2012848 4.061941075
420.2169349 0.9963229719
428.1856347 1.348927918
430.2012848 4.372334741
432.2169349 2.666292079
552.2380642 0.9562383901
554.2537143 0.930019212
566.2537143 1.452143942
567.2853488 1.134266529
568.2693644 1.617870446
579.2853488 3.376382552
580.2693644 3.296870304
581.3009988 3.892184313
582.2850144 3.503434101
583.3166489 3.995175406
593.3009988 1.003624437
595.2802634 0.9830519713
611.3115635 3.970676775

Name: +ve in-silico MS/MS by CFM-ID for AUCNJQYZGMOOJK-FIRIVFDPSA-N
ID: AUCNJQYZGMOOJK-FIRIVFDPSA-N
Comment: Energy2
Num peaks: 31
149.0597059 1.070378645
163.075356 2.402882441
165.0910061 1.187655243
192.1019051 8.412237212
211.075356 2.165252966
213.0910061 4.02459939
225.0910061 3.659457506
227.1066561 1.663430497
239.1066561 0.8726490374
375.1590856 1.38466399
377.1747357 1.078065153
391.1903858 1.290503038
406.2012848 0.9513549513
414.1699847 1.831655392
420.2169349 2.77926978
424.248235 1.245808036
434.2325849 1.245236652
461.243484 1.377899108
463.259134 1.089427636
521.243484 1.10955476
523.259134 1.272136904
537.2747841 0.8649755693
550.2587997 1.279649768
565.2696987 0.9576493184
566.2537143 0.8765473223
567.2853488 0.9810101299
579.2853488 1.801951782
581.3009988 2.435004621
583.3166489 2.615417031
593.3009988 1.968128866
595.2802634 5.178983122

Name: +ve in-silico MS/MS by CFM-ID for SZAFDNNRLSCVBC-FIRIVFDPSA-N
ID: SZAFDNNRLSCVBC-FIRIVFDPSA-N
Comment: Energy0
Num peaks: 15
192.1019051 1.069511272
282.1488553 2.905202168
300.15942 1.642321949
312.15942 2.162457362
330.1699847 1.11992654
404.1856347 1.438181813
418.2012848 3.377025592
568.2693644 1.580463689
579.2853488 3.179963386
580.2693644 2.507161025
581.3009988 1.69058246
582.2850144 5.947415452
593.3009988 1.159019252
595.2802634 2.422690612
611.3115635 48.74822907

Name: +ve in-silico MS/MS by CFM-ID for SZAFDNNRLSCVBC-FIRIVFDPSA-N
ID: SZAFDNNRLSCVBC-FIRIVFDPSA-N
Comment: Energy1
Num peaks: 31
149.0597059 1.002458929
164.1069905 1.167524149
192.1019051 14.25803607
280.1332052 0.8597680127
282.1488553 4.177780605
300.15942 0.8746446572
304.1907201 0.8167399525
310.1437699 0.8565678459
312.15942 1.767788735
330.1699847 1.0140586
400.1543346 2.855442326
402.1699847 1.359608769
404.1856347 1.453377879
406.2012848 0.7681281134
418.2012848 4.431445358
420.2169349 1.034061606
428.1856347 1.400022491
430.2012848 4.026182084
432.2169349 2.772301099
552.2380642 0.9924587039
554.2537143 0.9652463981
566.2537143 1.507148123
568.2693644 1.679152001
579.2853488 2.467831877
580.2693644 3.427950464
581.3009988 2.222633889
582.2850144 4.184810617
583.3166489 1.968349501
584.3006645 0.9276252572
595.2802634 1.020287928
611.3115635 4.231587765

Name: +ve in-silico MS/MS by CFM-ID for SZAFDNNRLSCVBC-FIRIVFDPSA-N
ID: SZAFDNNRLSCVBC-FIRIVFDPSA-N
Comment: Energy2
Num peaks: 31
91.05422664 2.638800657
107.0491413 3.837526461
121.0647913 2.287440633
149.0597059 0.9032346458
163.075356 1.066169265
165.0910061 0.9980110475
192.1019051 9.656419405
213.0910061 2.661395968
227.1066561 1.310015472
241.1223062 0.968996059
254.1175552 0.9175533157
255.1379563 1.098244714
282.1488553 2.414579407
284.1281199 1.367189276
285.148521 0.875529396
310.1437699 0.8945367741
314.17507 1.049427669
375.1590856 1.90259468
377.1747357 0.9476227414
391.1903858 1.01632076
414.1699847 0.8736644278
420.2169349 2.351999668
434.2325849 1.053800611
461.243484 1.166068249
463.259134 0.9219448425
521.243484 0.9318947869
523.259134 1.134918496
579.2853488 1.485141906
581.3009988 1.394514846
593.3009988 0.9191628388
595.2802634 4.382793882

Name: +ve in-silico MS/MS by CFM-ID for YTKFSYMCOQUDNP-IOWSJCHKSA-N
ID: YTKFSYMCOQUDNP-IOWSJCHKSA-N
Comment: Energy0
Num peaks: 16
192.1019051 1.977704155
206.1175552 1.846672004
282.1488553 2.812048563
300.15942 1.578597111
312.15942 2.111235563
330.1699847 1.085725179
404.1856347 1.392130574
418.2012848 3.262635761
568.2693644 1.532198014
579.2853488 3.082850698
580.2693644 2.4304674
581.3009988 1.638953876
582.2850144 5.765485035
593.3009988 1.123624041
595.2802634 2.348704226
611.3115635 46.64792774

Name: +ve in-silico MS/MS by CFM-ID for YTKFSYMCOQUDNP-IOWSJCHKSA-N
ID: YTKFSYMCOQUDNP-IOWSJCHKSA-N
Comment: Energy1
Num peaks: 31
149.0597059 1.759412962
151.075356 0.8184036643
162.0913404 0.8970060823
164.1069905 2.037711154
165.0910061 0.9305733799
180.1019051 0.9948407614
192.1019051 18.4217315
206.1175552 1.066524421
282.1488553 3.619636088
312.15942 1.672398946
330.1699847 0.8825276818
400.1543346 2.430996045
402.1699847 1.181937506
404.1856347 1.247310686
418.2012848 3.758291187
420.2169349 0.8999361499
428.1856347 1.218429195
430.2012848 3.456932134
432.2169349 2.396790865
552.2380642 0.8637294527
554.2537143 0.8400467847
566.2537143 1.311659838
568.2693644 1.461353538
579.2853488 2.147735788
580.2693644 2.963632039
581.3009988 1.934341797
582.2850144 3.617974924
583.3166489 1.713039978
584.3006645 0.8073053846
595.2802634 0.8879490198
611.3115635 3.331889778

Name: +ve in-silico MS/MS by CFM-ID for YTKFSYMCOQUDNP-IOWSJCHKSA-N
ID: YTKFSYMCOQUDNP-IOWSJCHKSA-N
Comment: Energy2
Num peaks: 31
91.05422664 2.379313313
105.0334912 1.197492393
107.0491413 3.133189818
121.0647913 2.016678265
149.0597059 1.639237963
151.075356 0.8576409266
163.075356 1.534165276
165.0910061 1.815880205
192.1019051 8.013044412
206.1175552 1.134136303
213.0910061 2.391248236
227.1066561 1.170014676
241.1223062 0.8691169627
255.1379563 0.9948003886
272.1645054 1.108059856
282.1488553 2.121490792
284.1281199 1.060172464
312.15942 1.108628032
314.17507 0.9497776204
375.1590856 1.723388152
377.1747357 0.8583655898
391.1903858 0.9077069924
420.2169349 2.128661854
434.2325849 0.9537353232
461.243484 1.055342412
463.259134 0.8344001254
523.259134 1.000744471
579.2853488 1.344117929
581.3009988 1.262096504
593.3009988 0.8318822912
595.2802634 3.966618821

Name: +ve in-silico MS/MS by CFM-ID for ZICWJBUMQPXWKM-UHFFFAOYSA-N
ID: ZICWJBUMQPXWKM-UHFFFAOYSA-N
Comment: Energy0
Num peaks: 6
568.2693644 2.387878178
579.2853488 3.145098164
580.2693644 4.090766257
582.2850144 7.665078427
595.2802634 2.83615955
611.3115635 64.92697637

Name: +ve in-silico MS/MS by CFM-ID for ZICWJBUMQPXWKM-UHFFFAOYSA-N
ID: ZICWJBUMQPXWKM-UHFFFAOYSA-N
Comment: Energy1
Num peaks: 19
58.06512568 1.397501995
87.04405588 1.638362282
535.259134 1.658190036
536.2431496 2.308533331
538.2587997 1.286285431
552.2380642 2.279295328
554.2537143 1.686527437
565.2696987 6.059007521
566.2537143 3.505699475
567.2853488 7.038286927
568.2693644 3.961953972
579.2853488 4.543303574
580.2693644 8.548001579
581.3009988 2.77842227
582.2850144 7.919231203
583.3166489 1.888793166
584.3006645 1.210234641
595.2802634 2.885409183
611.3115635 18.11922654

Name: +ve in-silico MS/MS by CFM-ID for ZICWJBUMQPXWKM-UHFFFAOYSA-N
ID: ZICWJBUMQPXWKM-UHFFFAOYSA-N
Comment: Energy2
Num peaks: 31
15.02292652 1.203194631
39.02292652 1.928004413
42.03382555 1.014902321
45.0334912 1.044355258
49.00727645 1.077387913
57.0334912 1.050120615
480.2169349 1.132985158
492.2169349 5.082929523
494.2325849 2.216098726
495.2278339 1.287255818
509.243484 1.258856075
521.243484 3.044872716
536.2431496 1.411734275
538.2587997 1.192211421
550.2587997 1.833282988
551.2428153 1.868542632
551.2540486 1.547892931
552.2380642 3.76974271
552.2744497 3.066401643
553.2584653 1.737720002
553.2696987 1.278813135
554.2537143 1.880729609
565.2696987 5.098476372
566.2537143 8.226966575
567.2853488 2.565295837
568.2693644 10.76243567
570.2850144 1.005043353
580.2693644 1.128453656
581.2646133 1.263219236
583.2802634 1.493079232
595.2802634 4.990207166

Name: +ve in-silico MS/MS by CFM-ID for JLMWBAGVTQPZEC-UHFFFAOYSA-N
ID: JLMWBAGVTQPZEC-UHFFFAOYSA-N
Comment: Energy0
Num peaks: 6
523.259134 2.079612407
579.2853488 3.211906983
580.2693644 4.070900493
582.2850144 5.834638816
595.2802634 2.7067457
611.3115635 64.2489017

Name: +ve in-silico MS/MS by CFM-ID for JLMWBAGVTQPZEC-UHFFFAOYSA-N
ID: JLMWBAGVTQPZEC-UHFFFAOYSA-N
Comment: Energy1
Num peaks: 18
44.04947561 1.823809358
58.06512568 1.592705875
509.243484 1.543165621
523.259134 1.985624072
552.2380642 2.328868381
554.2537143 1.810925404
565.2696987 3.005125719
566.2537143 2.769829615
567.2853488 6.910085071
568.2693644 3.611945083
579.2853488 5.084542532
580.2693644 8.744627797
581.3009988 3.393875523
582.2850144 8.698070565
583.3166489 2.101441911
584.3006645 1.398369108
595.2802634 2.86062314
611.3115635 20.90511235

Name: +ve in-silico MS/MS by CFM-ID for JLMWBAGVTQPZEC-UHFFFAOYSA-N
ID: JLMWBAGVTQPZEC-UHFFFAOYSA-N
Comment: Energy2
Num peaks: 31
15.02292652 1.442621093
39.02292652 1.971098529
41.03857658 1.196780239
44.04947561 1.441180769
56.04947561 1.150911426
57.0334912 1.492360278
58.06512568 1.400936847
82.06512568 1.889003774
84.08077574 2.463339837
86.0964258 1.228197916
466.2012848 1.76294477
480.2169349 4.050164101
482.2325849 1.542130388
492.2169349 1.557195701
493.2485693 1.317883429
494.2325849 6.946518937
495.2642194 1.223043602
496.248235 3.769560937
505.2121838 2.444420852
507.2278339 1.753689942
509.243484 4.575368541
511.259134 3.197602294
523.259134 2.380178798
550.2587997 1.198039488
552.2744497 1.491719248
565.2696987 2.19325121
566.2537143 2.697149613
567.2853488 2.248329238
568.2693644 3.246975912
581.3009988 2.355667085
595.2802634 2.482694223

Name: +ve in-silico MS/MS by CFM-ID for SRGANWAYEWYRJS-UHFFFAOYSA-N
ID: SRGANWAYEWYRJS-UHFFFAOYSA-N
Comment: Energy0
Num peaks: 6
568.2693644 2.432510188
579.2853488 3.188542514
580.2693644 4.115789004
582.2850144 7.726089999
595.2802634 2.864356677
611.3115635 66.18785709

Name: +ve in-silico MS/MS by CFM-ID for SRGANWAYEWYRJS-UHFFFAOYSA-N
ID: SRGANWAYEWYRJS-UHFFFAOYSA-N
Comment: Energy1
Num peaks: 19
44.04947561 1.005276457
58.06512568 1.446184763
85.02840582 1.764656825
537.2747841 1.105791364
551.2428153 0.9514461271
552.2380642 2.451779586
554.2537143 1.81162945
565.2696987 3.356934703
566.2537143 3.845137996
567.2853488 6.179986454
568.2693644 4.248351718
579.2853488 4.875995589
580.2693644 9.33632281
581.3009988 2.944975232
582.2850144 8.770438337
583.3166489 2.031094209
584.3006645 1.315683306
595.2802634 3.064246871
611.3115635 20.22487703

Name: +ve in-silico MS/MS by CFM-ID for SRGANWAYEWYRJS-UHFFFAOYSA-N
ID: SRGANWAYEWYRJS-UHFFFAOYSA-N
Comment: Energy2
Num peaks: 31
15.02292652 1.229706771
39.02292652 1.743015679
42.03382555 1.022421457
44.04947561 0.9461572197
49.00727645 1.424566059
55.01784114 1.209208706
480.2169349 1.629939004
482.2325849 1.21261835
494.2325849 5.888434969
496.248235 2.708175057
509.243484 1.427711541
511.259134 1.027933408
550.2587997 2.923355201
551.2428153 1.647615903
551.2540486 2.131945415
552.2380642 3.711729117
552.2744497 3.111189235
553.2584653 1.532598338
553.2696987 0.9680970212
554.2537143 2.004956648
555.2853488 1.160537183
565.2696987 4.000936115
566.2537143 8.114642428
567.2853488 2.568017697
568.2693644 11.42434467
570.2850144 1.077991508
580.2693644 1.025300196
582.2850144 0.9555684135
583.2802634 0.9818191908
583.3166489 0.9952099642
595.2802634 5.259907217

Name: +ve in-silico MS/MS by CFM-ID for DISWKRXBDOPRLO-UHFFFAOYSA-N
ID: DISWKRXBDOPRLO-UHFFFAOYSA-N
Comment: Energy0
Num peaks: 6
579.2853488 3.245804441
580.2693644 2.849386207
582.2850144 6.739447084
593.3009988 4.857328674
595.2802634 2.723159214
611.3115635 62.90688828

Name: +ve in-silico MS/MS by CFM-ID for DISWKRXBDOPRLO-UHFFFAOYSA-N
ID: DISWKRXBDOPRLO-UHFFFAOYSA-N
Comment: Energy1
Num peaks: 17
58.06512568 1.310906722
552.2380642 2.580096726
552.2744497 1.844430974
554.2537143 2.375443228
565.2696987 2.328444578
566.2537143 3.7395376
567.2853488 4.443328824
568.2693644 5.266363704
579.2853488 5.564436201
580.2693644 8.355696001
581.3009988 4.287585387
582.2850144 10.42518499
583.3166489 1.385585141
584.3006645 1.322612796
593.3009988 4.00070342
595.2802634 2.983704211
611.3115635 18.14451762

Name: +ve in-silico MS/MS by CFM-ID for DISWKRXBDOPRLO-UHFFFAOYSA-N
ID: DISWKRXBDOPRLO-UHFFFAOYSA-N
Comment: Energy2
Num peaks: 29
39.02292652 1.968366131
41.03857658 1.875420581
49.00727645 1.357012735
55.01784114 1.230058003
523.259134 1.367329082
525.2747841 1.472071721
548.2431496 1.113533505
550.2587997 5.454816713
551.2428153 1.755236814
551.2540486 2.13990146
552.2380642 3.507576009
552.2744497 4.446296941
553.2584653 1.761688589
553.2696987 1.39191843
554.2537143 2.450862808
555.2853488 2.02206399
564.2744497 1.988472447
565.2696987 4.699523208
566.2537143 9.325256534
566.2900998 1.648718303
567.2853488 2.285031051
568.2693644 12.54053938
570.2850144 1.130792973
577.2696987 1.330127208
579.2853488 1.218353323
580.2693644 1.457286999
581.2646133 1.167312577
583.2802634 1.615700761
595.2802634 4.978304571

Name: +ve in-silico MS/MS by CFM-ID for TUPNRDRFUKHSHU-UHFFFAOYSA-N
ID: TUPNRDRFUKHSHU-UHFFFAOYSA-N
Comment: Energy0
Num peaks: 6
568.2693644 2.437000588
579.2853488 3.336663148
580.2693644 3.010775514
582.2850144 7.163798318
595.2802634 2.945274131
611.3115635 66.22919473

Name: +ve in-silico MS/MS by CFM-ID for TUPNRDRFUKHSHU-UHFFFAOYSA-N
ID: TUPNRDRFUKHSHU-UHFFFAOYSA-N
Comment: Energy1
Num peaks: 15
551.2540486 1.833914868
552.2380642 2.816890076
553.2584653 1.5512971
554.2537143 2.596218038
565.2696987 2.04378211
566.2537143 4.647723243
567.2853488 4.394327678
568.2693644 5.731350963
579.2853488 5.212488265
580.2693644 10.04823998
581.3009988 1.759379402
582.2850144 12.23807184
584.3006645 1.466938539
595.2802634 3.351015167
611.3115635 20.79059905

Name: +ve in-silico MS/MS by CFM-ID for TUPNRDRFUKHSHU-UHFFFAOYSA-N
ID: TUPNRDRFUKHSHU-UHFFFAOYSA-N
Comment: Energy2
Num peaks: 26
15.02292652 1.089450899
39.02292652 2.17608578
49.00727645 1.399009121
53.00219107 1.120589259
523.259134 2.034144803
525.2747841 1.524213481
550.2587997 5.582716204
551.2428153 1.809501195
551.2540486 1.522378008
552.2380642 3.723180014
552.2744497 5.014555175
553.2584653 1.816152431
553.2696987 1.589933405
554.2537143 2.617658286
555.2853488 1.713897448
557.3009988 1.030684012
565.2696987 4.548347265
566.2537143 11.5755586
567.2853488 2.526888432
568.2693644 13.3460557
570.2850144 1.170846413
580.2693644 1.372311437
582.2850144 1.111743404
583.2802634 1.534841355
583.3166489 2.081760383
595.2802634 5.31019466

Name: +ve in-silico MS/MS by CFM-ID for XZTAVSBOBOWFEK-UHFFFAOYSA-N
ID: XZTAVSBOBOWFEK-UHFFFAOYSA-N
Comment: Energy0
Num peaks: 6
568.2693644 2.422781105
579.2853488 3.314470099
580.2693644 3.007665201
582.2850144 7.092486976
595.2802634 2.816074862
611.3115635 65.66241581

Name: +ve in-silico MS/MS by CFM-ID for XZTAVSBOBOWFEK-UHFFFAOYSA-N
ID: XZTAVSBOBOWFEK-UHFFFAOYSA-N
Comment: Energy1
Num peaks: 15
552.2380642 2.799065803
553.2584653 1.559892926
553.2696987 1.949278268
554.2537143 2.579583948
555.2853488 1.511257438
565.2696987 1.975387624
566.2537143 4.610375421
567.2853488 4.364563492
568.2693644 5.696472573
579.2853488 5.1777028
580.2693644 10.24248122
581.3009988 1.82719994
582.2850144 12.03682314
595.2802634 3.16402742
611.3115635 20.58774768

Name: +ve in-silico MS/MS by CFM-ID for XZTAVSBOBOWFEK-UHFFFAOYSA-N
ID: XZTAVSBOBOWFEK-UHFFFAOYSA-N
Comment: Energy2
Num peaks: 26
39.02292652 2.546189182
49.00727645 1.326898311
55.01784114 2.818568134
57.0334912 2.169980952
523.259134 1.964684177
525.2747841 1.472263113
550.2587997 4.562890526
551.2428153 1.716243807
551.2540486 2.031737687
552.2380642 3.59911364
552.2744497 4.589284963
553.2584653 1.722552254
553.2696987 1.740124087
554.2537143 2.529441753
555.2853488 2.407680391
565.2696987 4.244184928
566.2537143 10.75847252
566.2900998 1.057260036
567.2853488 2.440578441
568.2693644 12.90378341
570.2850144 1.130939994
580.2693644 1.384157296
581.2646133 1.167464346
583.2802634 1.615916979
583.3166489 2.010806924
595.2802634 5.050768257

Name: +ve in-silico MS/MS by CFM-ID for XSDHRGASEXRHLK-UHFFFAOYSA-N
ID: XSDHRGASEXRHLK-UHFFFAOYSA-N
Comment: Energy0
Num peaks: 6
568.2693644 2.515138797
579.2853488 3.314182519
580.2693644 3.114618095
582.2850144 7.346000392
595.2802634 2.861169915
611.3115635 69.35633454

Name: +ve in-silico MS/MS by CFM-ID for XSDHRGASEXRHLK-UHFFFAOYSA-N
ID: XSDHRGASEXRHLK-UHFFFAOYSA-N
Comment: Energy1
Num peaks: 14
552.2380642 2.843187435
553.2584653 1.516504932
554.2537143 2.621217247
565.2696987 2.055452046
566.2537143 4.655244763
567.2853488 5.336077255
568.2693644 5.76069247
579.2853488 4.959138315
580.2693644 10.14836893
581.3009988 2.765673293
582.2850144 11.96101082
583.3166489 2.082150322
595.2802634 3.241252749
611.3115635 21.111299

Name: +ve in-silico MS/MS by CFM-ID for XSDHRGASEXRHLK-UHFFFAOYSA-N
ID: XSDHRGASEXRHLK-UHFFFAOYSA-N
Comment: Energy2
Num peaks: 25
15.02292652 1.167885841
39.02292652 2.249023843
49.00727645 1.363833879
523.259134 1.179949485
525.2747841 1.636124031
550.2587997 6.580850684
551.2428153 1.766661073
551.2540486 1.552151909
552.2380642 3.992883003
552.2744497 5.700082289
553.2584653 1.77315484
554.2537143 2.810107921
555.2853488 1.141050449
565.2696987 4.518813262
566.2537143 11.7508942
566.2900998 1.170453498
567.2853488 3.113312618
568.2693644 14.21987874
570.2850144 1.256812105
579.2853488 1.163101819
580.2693644 1.449521154
581.2646133 1.100320376
583.2802634 1.459395485
583.3166489 1.228859522
595.2802634 5.727402502

Name: +ve in-silico MS/MS by CFM-ID for UJQALCZFELEFIG-UHFFFAOYSA-N
ID: UJQALCZFELEFIG-UHFFFAOYSA-N
Comment: Energy0
Num peaks: 6
568.2693644 2.515138797
579.2853488 3.314182519
580.2693644 3.114618095
582.2850144 7.346000392
595.2802634 2.861169915
611.3115635 69.35633454

Name: +ve in-silico MS/MS by CFM-ID for UJQALCZFELEFIG-UHFFFAOYSA-N
ID: UJQALCZFELEFIG-UHFFFAOYSA-N
Comment: Energy1
Num peaks: 14
552.2380642 2.843187435
553.2584653 1.516504932
554.2537143 2.621217247
565.2696987 2.055452046
566.2537143 4.655244763
567.2853488 5.336077255
568.2693644 5.76069247
579.2853488 4.959138315
580.2693644 10.14836893
581.3009988 2.765673293
582.2850144 11.96101082
583.3166489 2.082150322
595.2802634 3.241252749
611.3115635 21.111299

Name: +ve in-silico MS/MS by CFM-ID for UJQALCZFELEFIG-UHFFFAOYSA-N
ID: UJQALCZFELEFIG-UHFFFAOYSA-N
Comment: Energy2
Num peaks: 25
15.02292652 1.167885841
39.02292652 2.249023843
49.00727645 1.363833879
523.259134 1.179949485
525.2747841 1.636124031
550.2587997 6.580850684
551.2428153 1.766661073
551.2540486 1.552151909
552.2380642 3.992883003
552.2744497 5.700082289
553.2584653 1.77315484
554.2537143 2.810107921
555.2853488 1.141050449
565.2696987 4.518813262
566.2537143 11.7508942
566.2900998 1.170453498
567.2853488 3.113312618
568.2693644 14.21987874
570.2850144 1.256812105
579.2853488 1.163101819
580.2693644 1.449521154
581.2646133 1.100320376
583.2802634 1.459395485
583.3166489 1.228859522
595.2802634 5.727402502

Name: +ve in-silico MS/MS by CFM-ID for QCTHTCHHODENHL-UHFFFAOYSA-N
ID: QCTHTCHHODENHL-UHFFFAOYSA-N
Comment: Energy0
Num peaks: 6
568.2693644 2.515138797
579.2853488 3.314182519
580.2693644 3.114618095
582.2850144 7.346000392
595.2802634 2.861169915
611.3115635 69.35633454

Name: +ve in-silico MS/MS by CFM-ID for QCTHTCHHODENHL-UHFFFAOYSA-N
ID: QCTHTCHHODENHL-UHFFFAOYSA-N
Comment: Energy1
Num peaks: 14
552.2380642 2.843187435
553.2584653 1.516504932
554.2537143 2.621217247
565.2696987 2.055452046
566.2537143 4.655244763
567.2853488 5.336077255
568.2693644 5.76069247
579.2853488 4.959138315
580.2693644 10.14836893
581.3009988 2.765673293
582.2850144 11.96101082
583.3166489 2.082150322
595.2802634 3.241252749
611.3115635 21.111299

Name: +ve in-silico MS/MS by CFM-ID for QCTHTCHHODENHL-UHFFFAOYSA-N
ID: QCTHTCHHODENHL-UHFFFAOYSA-N
Comment: Energy2
Num peaks: 25
15.02292652 1.167885841
39.02292652 2.249023843
49.00727645 1.363833879
523.259134 1.179949485
525.2747841 1.636124031
550.2587997 6.580850684
551.2428153 1.766661073
551.2540486 1.552151909
552.2380642 3.992883003
552.2744497 5.700082289
553.2584653 1.77315484
554.2537143 2.810107921
555.2853488 1.141050449
565.2696987 4.518813262
566.2537143 11.7508942
566.2900998 1.170453498
567.2853488 3.113312618
568.2693644 14.21987874
570.2850144 1.256812105
579.2853488 1.163101819
580.2693644 1.449521154
581.2646133 1.100320376
583.2802634 1.459395485
583.3166489 1.228859522
595.2802634 5.727402502

Name: +ve in-silico MS/MS by CFM-ID for QJPWUZKBALOTQH-UHFFFAOYSA-N
ID: QJPWUZKBALOTQH-UHFFFAOYSA-N
Comment: Energy0
Num peaks: 6
568.2693644 2.442137267
579.2853488 3.201896035
580.2693644 4.095289088
582.2850144 7.666740774
595.2802634 2.860924059
611.3115635 66.28087373

Name: +ve in-silico MS/MS by CFM-ID for QJPWUZKBALOTQH-UHFFFAOYSA-N
ID: QJPWUZKBALOTQH-UHFFFAOYSA-N
Comment: Energy1
Num peaks: 16
44.04947561 1.061845187
58.06512568 1.528862912
552.2380642 2.589244169
554.2537143 1.964397555
565.2696987 2.874512862
566.2537143 3.967132049
567.2853488 6.269417234
568.2693644 4.478679638
579.2853488 5.200588864
580.2693644 9.628143873
581.3009988 3.004826427
582.2850144 9.203614917
583.3166489 2.1600599
584.3006645 1.402193639
595.2802634 3.232750489
611.3115635 21.97837628

Name: +ve in-silico MS/MS by CFM-ID for QJPWUZKBALOTQH-UHFFFAOYSA-N
ID: QJPWUZKBALOTQH-UHFFFAOYSA-N
Comment: Energy2
Num peaks: 31
15.02292652 1.277839358
39.02292652 1.770035491
42.03382555 1.062417829
44.04947561 0.9838505553
49.00727645 1.767475764
51.02292652 1.062867557
53.03857658 1.255096168
494.2325849 1.007086429
523.259134 1.856902033
525.2747841 1.425865868
536.2431496 2.681037803
538.2587997 1.369236342
539.2428153 1.098131042
550.2587997 3.286771147
551.2428153 1.504334743
551.2540486 2.694846597
552.2380642 4.553570893
552.2744497 4.201300436
553.2584653 1.359644079
554.2537143 2.859801828
565.2696987 4.702219542
566.2537143 8.557768474
566.2900998 0.9644253782
567.2853488 2.47822679
568.2693644 12.30463598
570.2850144 1.121061581
579.2853488 1.000265077
580.2693644 1.036643686
583.2802634 1.671430924
583.3166489 1.036516129
595.2802634 5.490264943

Name: +ve in-silico MS/MS by CFM-ID for MUSDUKRIPPPWFE-UHFFFAOYSA-N
ID: MUSDUKRIPPPWFE-UHFFFAOYSA-N
Comment: Energy0
Num peaks: 6
568.2693644 2.448511764
579.2853488 3.232973079
580.2693644 4.091226556
582.2850144 7.693209602
595.2802634 2.888002471
611.3115635 67.10754038

Name: +ve in-silico MS/MS by CFM-ID for MUSDUKRIPPPWFE-UHFFFAOYSA-N
ID: MUSDUKRIPPPWFE-UHFFFAOYSA-N
Comment: Energy1
Num peaks: 15
58.06512568 1.569939901
552.2380642 2.654619265
554.2537143 2.01560592
565.2696987 2.166256221
566.2537143 4.031920256
567.2853488 5.488781451
568.2693644 4.576865076
579.2853488 5.346262086
580.2693644 9.815548041
581.3009988 3.043673919
582.2850144 9.802447781
583.3166489 2.224416935
584.3006645 1.445423316
595.2802634 3.322114374
611.3115635 22.86272263

Name: +ve in-silico MS/MS by CFM-ID for MUSDUKRIPPPWFE-UHFFFAOYSA-N
ID: MUSDUKRIPPPWFE-UHFFFAOYSA-N
Comment: Energy2
Num peaks: 31
15.02292652 1.343673213
39.02292652 1.350257939
42.03382555 1.117120586
44.04947561 1.035484313
49.00727645 1.359186801
484.2118495 2.59128842
486.2274995 3.992891507
494.2325849 2.232331419
513.2383986 1.22510714
515.2540486 1.021157658
525.2747841 1.460514154
550.2587997 3.969232297
551.2428153 1.667295
551.2540486 1.012256881
552.2380642 3.595140558
552.2744497 4.619842555
553.2584653 1.517977012
553.2696987 1.629001757
554.2537143 3.001398199
555.2853488 1.715141766
565.2696987 4.29561276
566.2537143 8.407667745
566.2900998 1.013451523
567.2853488 2.959665327
568.2693644 11.74153443
570.2850144 1.180075145
579.2853488 1.062978737
580.2693644 1.090528522
583.2802634 0.9660179294
583.3166489 1.093292418
595.2802634 5.062956551

Name: +ve in-silico MS/MS by CFM-ID for LOUGXVLXFFEFLZ-UHFFFAOYSA-N
ID: LOUGXVLXFFEFLZ-UHFFFAOYSA-N
Comment: Energy0
Num peaks: 6
568.2693644 1.845182741
579.2853488 3.359052788
580.2693644 4.241490964
582.2850144 6.050218528
595.2802634 2.779488836
611.3115635 67.88356353

Name: +ve in-silico MS/MS by CFM-ID for LOUGXVLXFFEFLZ-UHFFFAOYSA-N
ID: LOUGXVLXFFEFLZ-UHFFFAOYSA-N
Comment: Energy1
Num peaks: 16
44.04947561 1.901194263
58.06512568 1.488858484
552.2380642 2.573328102
554.2537143 1.976656981
565.2696987 2.667562352
566.2537143 3.122024038
567.2853488 7.165800835
568.2693644 4.010363157
579.2853488 5.421211882
580.2693644 8.663812469
581.3009988 3.036185482
582.2850144 8.894360211
583.3166489 2.235080088
584.3006645 1.506916598
595.2802634 2.962208925
611.3115635 23.07491345

Name: +ve in-silico MS/MS by CFM-ID for LOUGXVLXFFEFLZ-UHFFFAOYSA-N
ID: LOUGXVLXFFEFLZ-UHFFFAOYSA-N
Comment: Energy2
Num peaks: 31
15.02292652 1.545034005
27.02292652 1.571319748
42.03382555 1.017487355
44.04947561 1.137790905
51.02292652 1.7437396
53.03857658 1.035402668
55.01784114 1.457344163
57.0334912 1.808107031
494.2325849 1.361293669
521.243484 1.068354065
523.259134 1.324258904
525.2747841 1.555389866
535.259134 1.179103346
537.2747841 1.141807496
538.2587997 3.20048691
540.2744497 1.6367582
549.2383986 1.221653224
550.2587997 4.401283373
551.2540486 4.620236413
552.2380642 2.635820588
552.2744497 3.503647382
553.2696987 1.097360011
554.2537143 2.58972551
565.2696987 4.211565361
566.2537143 8.264596476
567.2853488 2.536196275
568.2693644 9.048161434
579.2853488 1.249616472
583.2802634 1.286478807
583.3166489 1.165209497
595.2802634 5.319673236

Name: +ve in-silico MS/MS by CFM-ID for ALEBFFPOPDALBA-UHFFFAOYSA-N
ID: ALEBFFPOPDALBA-UHFFFAOYSA-N
Comment: Energy0
Num peaks: 17
192.1019051 2.22861006
206.1175552 1.841859579
282.1488553 3.002436362
300.15942 1.417633423
312.15942 2.107474791
330.1699847 1.050482203
404.1856347 2.34742799
418.2012848 2.519742331
568.2693644 1.574518536
579.2853488 4.132550572
580.2693644 1.44226358
581.3009988 2.191725738
582.2850144 4.941080834
583.3166489 1.111532285
594.2850144 2.311126805
595.2802634 1.851902039
611.3115635 44.50438602

Name: +ve in-silico MS/MS by CFM-ID for ALEBFFPOPDALBA-UHFFFAOYSA-N
ID: ALEBFFPOPDALBA-UHFFFAOYSA-N
Comment: Energy1
Num peaks: 31
161.0597059 1.004200519
163.075356 3.303363801
165.0910061 1.815436218
180.1019051 2.779135781
192.1019051 4.900442906
194.1175552 0.7849429808
206.1175552 10.03137619
282.1488553 3.73832281
310.1437699 1.047332472
312.15942 1.97298762
330.1699847 0.889472064
386.1386845 1.199132825
400.1543346 1.390005023
404.1856347 2.441270919
406.2012848 0.7688098581
414.1699847 0.8817699915
416.1856347 2.020615187
418.2012848 3.441664939
430.2012848 1.211021053
432.2169349 1.445804578
566.2537143 1.138377555
567.2853488 1.181452299
568.2693644 1.536223839
579.2853488 3.210749467
580.2693644 2.115323145
581.3009988 2.213354467
582.2850144 3.165908483
583.3166489 1.297453323
594.2850144 2.097428844
595.2802634 1.00143684
611.3115635 3.377426955

Name: +ve in-silico MS/MS by CFM-ID for ALEBFFPOPDALBA-UHFFFAOYSA-N
ID: ALEBFFPOPDALBA-UHFFFAOYSA-N
Comment: Energy2
Num peaks: 31
75.02292652 0.9654935064
91.05422664 2.013320594
105.0334912 2.476252897
105.0698767 1.884309043
107.0491413 3.924893081
121.0647913 1.360897334
163.075356 1.033118004
165.0910061 1.012160072
176.070605 0.8514746579
179.1066561 0.8521433694
190.086255 1.442277249
192.1019051 2.413602837
197.0597059 1.798002348
199.075356 1.909032085
206.1175552 4.327837465
211.075356 1.776472151
213.0910061 2.213866819
270.1488553 1.031777431
282.1488553 2.026352487
284.1645054 0.8586728654
312.15942 1.381793995
314.17507 0.9073514603
389.1747357 0.9461055183
420.2169349 1.713712759
507.2278339 1.067277673
509.243484 1.084534727
579.2853488 1.786656638
580.2693644 0.8885573587
581.3009988 1.471514697
582.2850144 1.056963803
595.2802634 3.346432718

Name: +ve in-silico MS/MS by CFM-ID for BHWMRBGNDAWZAO-UHFFFAOYSA-N
ID: BHWMRBGNDAWZAO-UHFFFAOYSA-N
Comment: Energy0
Num peaks: 17
192.1019051 2.249131204
206.1175552 1.834165012
220.1332052 1.077134391
296.1645054 2.773533575
298.1437699 2.340325253
314.17507 1.38426851
404.1856347 2.356099105
418.2012848 2.512184432
568.2693644 1.574518536
579.2853488 4.132550572
580.2693644 1.44226358
581.3009988 2.191725738
582.2850144 4.941080834
583.3166489 1.111532285
594.2850144 2.311126805
595.2802634 1.851902039
611.3115635 44.50438602

Name: +ve in-silico MS/MS by CFM-ID for BHWMRBGNDAWZAO-UHFFFAOYSA-N
ID: BHWMRBGNDAWZAO-UHFFFAOYSA-N
Comment: Energy1
Num peaks: 31
161.0597059 1.004200519
163.075356 3.303363801
165.0910061 1.815436218
180.1019051 2.481684087
192.1019051 5.198429681
194.1175552 0.7849429808
206.1175552 9.527960804
296.1645054 4.309506303
298.1437699 1.876312628
316.1543346 0.889472064
386.1386845 1.134353586
400.1543346 1.413851523
402.1699847 0.796387524
404.1856347 2.532047845
406.2012848 0.7688098581
414.1699847 0.889267718
416.1856347 1.996663102
418.2012848 3.482442505
430.2012848 1.227419237
432.2169349 1.445804578
566.2537143 1.138377555
567.2853488 1.181452299
568.2693644 1.536223839
579.2853488 3.210749467
580.2693644 2.115323145
581.3009988 2.213354467
582.2850144 3.165908483
583.3166489 1.297453323
594.2850144 2.097428844
595.2802634 1.00143684
611.3115635 3.377426955

Name: +ve in-silico MS/MS by CFM-ID for BHWMRBGNDAWZAO-UHFFFAOYSA-N
ID: BHWMRBGNDAWZAO-UHFFFAOYSA-N
Comment: Energy2
Num peaks: 31
91.05422664 2.297943453
105.0334912 3.519959559
107.0491413 2.366540333
121.0647913 1.210616558
163.075356 1.033118004
165.0910061 1.012160072
176.070605 0.8514746579
179.1066561 0.8521433694
190.086255 1.152332009
192.1019051 3.207008908
197.0597059 1.615031931
199.075356 1.898714878
204.1019051 0.8151559617
206.1175552 3.67592278
211.075356 1.842420426
213.0910061 2.144720639
269.1536063 1.021776608
283.1328709 0.8666250563
286.1801554 1.054102194
296.1645054 2.669006696
298.1437699 1.979125529
389.1747357 0.96748973
414.1699847 1.164609162
420.2169349 1.713712759
507.2278339 1.067277673
509.243484 1.084534727
579.2853488 1.786656638
580.2693644 0.8885573587
581.3009988 1.471514697
582.2850144 1.056963803
595.2802634 3.346432718

Name: +ve in-silico MS/MS by CFM-ID for APIHNXDZCYDPTF-UHFFFAOYSA-N
ID: APIHNXDZCYDPTF-UHFFFAOYSA-N
Comment: Energy0
Num peaks: 17
192.1019051 1.141503859
206.1175552 1.890313724
282.1488553 2.791718643
300.15942 1.472097764
312.15942 2.119584483
330.1699847 1.075721081
404.1856347 2.282501104
418.2012848 1.630957352
568.2693644 1.518080022
579.2853488 3.213690977
580.2693644 2.40803484
581.3009988 1.914617125
582.2850144 5.712271158
583.3166489 1.40759747
593.3009988 1.113270734
595.2802634 2.327062775
611.3115635 46.03728627

Name: +ve in-silico MS/MS by CFM-ID for APIHNXDZCYDPTF-UHFFFAOYSA-N
ID: APIHNXDZCYDPTF-UHFFFAOYSA-N
Comment: Energy1
Num peaks: 31
149.0597059 0.8732729152
163.075356 1.104388096
164.1069905 1.000382201
165.0910061 0.9055766381
192.1019051 8.949212722
206.1175552 10.54614964
282.1488553 3.644125164
310.1437699 1.037563771
312.15942 1.835684565
330.1699847 0.8811757615
386.1386845 1.227672574
400.1543346 1.376826066
404.1856347 2.346473307
414.1699847 0.8650552293
416.1856347 1.961949795
418.2012848 3.009206733
430.2012848 1.72556798
432.2169349 1.196474894
552.2380642 0.8624063289
554.2537143 0.8387599397
566.2537143 1.309650542
567.2853488 1.019013866
568.2693644 1.45911493
579.2853488 2.465986854
580.2693644 2.958882546
581.3009988 2.656549753
582.2850144 3.612176787
583.3166489 2.140559599
584.3006645 0.8060686954
595.2802634 0.8865887947
611.3115635 3.323051019

Name: +ve in-silico MS/MS by CFM-ID for APIHNXDZCYDPTF-UHFFFAOYSA-N
ID: APIHNXDZCYDPTF-UHFFFAOYSA-N
Comment: Energy2
Num peaks: 31
91.05422664 2.375100325
105.0334912 2.595795088
107.0491413 2.980394222
121.0647913 0.8454223836
149.0597059 0.8061016611
163.075356 1.355711735
165.0910061 1.310291614
179.1066561 0.8752327832
190.086255 0.8627826719
192.1019051 3.413619944
197.0597059 1.846720465
199.075356 2.236751236
204.1019051 0.8374196947
206.1175552 4.389042123
211.075356 1.279290846
213.0910061 1.010850543
255.1379563 1.033488978
270.1488553 1.087665709
272.1645054 1.504121877
282.1488553 2.266136116
284.1281199 0.8660304316
284.1645054 0.8820601732
312.15942 1.015898311
314.17507 0.9321332586
406.2012848 1.40211493
414.1699847 0.9735684544
420.2169349 1.512567186
579.2853488 1.395738306
581.3009988 1.284127713
593.3009988 0.8164281136
595.2802634 3.892929512

Name: +ve in-silico MS/MS by CFM-ID for OMFKIOLXDGQKCF-UHFFFAOYSA-N
ID: OMFKIOLXDGQKCF-UHFFFAOYSA-N
Comment: Energy0
Num peaks: 17
192.1019051 1.148942325
206.1175552 1.88250299
220.1332052 1.103013614
296.1645054 2.789288057
298.1437699 2.219734355
314.17507 1.398944502
404.1856347 2.288493134
418.2012848 1.626140024
568.2693644 1.518080022
579.2853488 3.213690977
580.2693644 2.40803484
581.3009988 1.914617125
582.2850144 5.712271158
583.3166489 1.40759747
593.3009988 1.113270734
595.2802634 2.327062775
611.3115635 46.03728627

Name: +ve in-silico MS/MS by CFM-ID for OMFKIOLXDGQKCF-UHFFFAOYSA-N
ID: OMFKIOLXDGQKCF-UHFFFAOYSA-N
Comment: Energy1
Num peaks: 31
149.0597059 0.8732729152
163.075356 1.104388096
164.1069905 1.000382201
165.0910061 0.9055766381
192.1019051 9.396274686
206.1175552 10.05007617
296.1645054 4.0641268
298.1437699 1.737257994
316.1543346 0.8811757615
386.1386845 1.074808125
400.1543346 1.400479824
402.1699847 0.7888986898
404.1856347 2.419492136
414.1699847 0.8650552293
416.1856347 1.938534099
418.2012848 3.050007246
430.2012848 1.748983676
432.2169349 1.196474894
552.2380642 0.8624063289
554.2537143 0.8387599397
566.2537143 1.309650542
567.2853488 1.019013866
568.2693644 1.45911493
579.2853488 2.465986854
580.2693644 2.958882546
581.3009988 2.656549753
582.2850144 3.612176787
583.3166489 2.140559599
584.3006645 0.8060686954
595.2802634 0.8865887947
611.3115635 3.323051019

Name: +ve in-silico MS/MS by CFM-ID for OMFKIOLXDGQKCF-UHFFFAOYSA-N
ID: OMFKIOLXDGQKCF-UHFFFAOYSA-N
Comment: Energy2
Num peaks: 31
91.05422664 2.393668375
105.0334912 2.53306901
107.0491413 2.927028274
121.0647913 0.8186053966
149.0597059 0.8061016611
163.075356 1.355711735
165.0910061 1.310291614
179.1066561 0.8752327832
190.086255 0.8627826719
192.1019051 4.078685995
197.0597059 1.654104598
199.075356 2.013341197
204.1019051 0.8374196947
206.1175552 3.669263887
211.075356 1.279994749
213.0910061 1.238959183
269.1536063 1.049462352
286.1801554 1.082892083
296.1645054 2.260142384
298.1437699 2.131957223
300.15942 0.9321332586
375.1590856 0.8692548204
377.1747357 0.8489524387
406.2012848 1.40211493
414.1699847 0.9735684544
420.2169349 1.512567186
523.259134 0.7978847106
579.2853488 1.395738306
581.3009988 1.284127713
593.3009988 0.8164281136
595.2802634 3.892929512

Name: +ve in-silico MS/MS by CFM-ID for IRFKZFMQADFGTG-UHFFFAOYSA-N
ID: IRFKZFMQADFGTG-UHFFFAOYSA-N
Comment: Energy0
Num peaks: 6
568.2693644 2.16616961
579.2853488 3.168513181
580.2693644 4.000199183
582.2850144 7.526254766
595.2802634 2.700414861
611.3115635 63.61701385

Name: +ve in-silico MS/MS by CFM-ID for IRFKZFMQADFGTG-UHFFFAOYSA-N
ID: IRFKZFMQADFGTG-UHFFFAOYSA-N
Comment: Energy1
Num peaks: 19
58.06512568 1.402956984
511.259134 1.599095357
523.259134 1.122575667
527.2904341 2.310809115
537.2747841 1.132994148
552.2380642 2.331920297
554.2537143 1.731937935
565.2696987 4.257177695
566.2537143 3.579314562
567.2853488 7.0459609
568.2693644 3.651105462
579.2853488 4.705601806
580.2693644 9.098222559
581.3009988 2.912564406
582.2850144 8.424398061
583.3166489 2.186957533
584.3006645 1.656833424
595.2802634 2.823492656
611.3115635 18.97083581

Name: +ve in-silico MS/MS by CFM-ID for IRFKZFMQADFGTG-UHFFFAOYSA-N
ID: IRFKZFMQADFGTG-UHFFFAOYSA-N
Comment: Energy2
Num peaks: 31
27.02292652 1.777825944
39.02292652 1.894690565
45.0334912 1.93468489
53.03857658 1.200885503
55.01784114 1.089946278
57.0334912 1.713243087
71.04914126 1.06020635
480.2169349 1.762086645
482.2325849 3.444017292
491.2329193 1.02774672
494.2325849 5.01139832
496.248235 7.064665714
505.2121838 1.446516098
507.2278339 2.881135884
509.243484 5.200866418
523.259134 1.603216627
535.259134 1.968726955
538.2587997 1.208220602
550.2587997 1.351747085
551.2540486 1.300750498
552.2380642 2.028931395
552.2744497 1.721155357
553.2584653 1.148159601
554.2537143 1.371964671
565.2696987 4.357426668
566.2537143 3.592735326
567.2853488 1.941420284
568.2693644 5.900845485
581.2646133 1.150904323
584.3006645 1.077823717
595.2802634 3.702875216

Name: +ve in-silico MS/MS by CFM-ID for GRZDGICOBGAJCR-UHFFFAOYSA-N
ID: GRZDGICOBGAJCR-UHFFFAOYSA-N
Comment: Energy0
Num peaks: 6
568.2693644 2.405886964
579.2853488 3.179021347
580.2693644 4.109501551
582.2850144 7.696401488
595.2802634 2.858014227
611.3115635 65.67332665

Name: +ve in-silico MS/MS by CFM-ID for GRZDGICOBGAJCR-UHFFFAOYSA-N
ID: GRZDGICOBGAJCR-UHFFFAOYSA-N
Comment: Energy1
Num peaks: 20
58.06512568 1.330439144
85.02840582 2.491249737
87.04405588 2.396570915
509.243484 1.34611842
535.259134 1.57852456
536.2431496 2.170036609
538.2587997 1.360723645
552.2380642 2.236350396
554.2537143 1.648494945
565.2696987 5.820380456
566.2537143 3.391605848
567.2853488 6.458569035
568.2693644 3.87445423
579.2853488 4.440422928
580.2693644 7.965747512
581.3009988 2.704174887
582.2850144 7.587636006
583.3166489 1.841058525
595.2802634 2.793645055
611.3115635 17.49321121

Name: +ve in-silico MS/MS by CFM-ID for GRZDGICOBGAJCR-UHFFFAOYSA-N
ID: GRZDGICOBGAJCR-UHFFFAOYSA-N
Comment: Energy2
Num peaks: 31
15.02292652 1.077391982
39.02292652 1.839934731
45.0334912 1.1176181
49.00727645 2.010445419
51.02292652 0.9821909874
480.2169349 1.356470943
496.248235 2.138643515
507.2278339 2.243012113
509.243484 3.059027715
511.259134 1.9181904
521.243484 1.060266013
536.2431496 1.427555273
538.2587997 1.304242151
550.2587997 2.634336542
551.2428153 1.714209047
551.2540486 1.834724915
552.2380642 4.294039658
552.2744497 3.472426784
553.2584653 1.570120505
553.2696987 0.965902986
554.2537143 1.957982921
555.2853488 1.157907013
565.2696987 4.578111949
566.2537143 8.526273298
567.2853488 2.863325956
568.2693644 10.90889594
570.2850144 1.075548415
580.2693644 1.118270001
583.2802634 1.601325994
583.3166489 0.9967628925
595.2802634 5.17486018

Name: +ve in-silico MS/MS by CFM-ID for ZFNQLKTWDYUKIC-UHFFFAOYSA-N
ID: ZFNQLKTWDYUKIC-UHFFFAOYSA-N
Comment: Energy0
Num peaks: 6
568.2693644 1.852052952
579.2853488 3.358544472
580.2693644 4.242666595
582.2850144 6.153812987
595.2802634 2.894265377
611.3115635 68.22265622

Name: +ve in-silico MS/MS by CFM-ID for ZFNQLKTWDYUKIC-UHFFFAOYSA-N
ID: ZFNQLKTWDYUKIC-UHFFFAOYSA-N
Comment: Energy1
Num peaks: 18
44.04947561 1.794804035
58.06512568 1.412426233
85.02840582 1.819353172
537.2747841 1.129130568
552.2380642 2.431297507
554.2537143 1.866807804
565.2696987 3.473950161
566.2537143 2.957984514
567.2853488 6.430597065
568.2693644 3.803507147
579.2853488 5.160193683
580.2693644 8.54372442
581.3009988 2.958508338
582.2850144 9.031639798
583.3166489 2.119847009
584.3006645 1.415830154
595.2802634 2.978059702
611.3115635 21.15360961

Name: +ve in-silico MS/MS by CFM-ID for ZFNQLKTWDYUKIC-UHFFFAOYSA-N
ID: ZFNQLKTWDYUKIC-UHFFFAOYSA-N
Comment: Energy2
Num peaks: 31
15.02292652 1.200750076
30.03382555 0.8929657422
42.03382555 1.105323578
44.04947561 1.092404062
55.01784114 1.829193032
82.06512568 0.9054617699
480.2169349 1.193444169
482.2325849 1.293354588
494.2325849 5.099018406
496.248235 1.865829381
509.243484 2.128153671
511.259134 1.322730435
523.259134 1.235362176
550.2587997 3.83931703
551.2540486 2.678959981
552.2380642 2.631684787
552.2744497 3.118726744
553.2696987 1.204477289
554.2537143 2.685448407
555.2853488 1.299078382
565.2696987 4.213599039
566.2537143 7.690409703
567.2853488 3.048909265
568.2693644 9.503951518
570.2850144 0.9572552278
579.2853488 1.159983728
580.2693644 1.462559486
582.2850144 1.753577499
583.2802634 1.234234229
583.3166489 1.124764921
595.2802634 5.627124071

Name: +ve in-silico MS/MS by CFM-ID for KLAIAAPFTADGHG-UHFFFAOYSA-N
ID: KLAIAAPFTADGHG-UHFFFAOYSA-N
Comment: Energy0
Num peaks: 6
568.2693644 1.865018892
579.2853488 3.380915165
580.2693644 4.261714066
582.2850144 6.1410205
595.2802634 2.923127036
611.3115635 68.99804435

Name: +ve in-silico MS/MS by CFM-ID for KLAIAAPFTADGHG-UHFFFAOYSA-N
ID: KLAIAAPFTADGHG-UHFFFAOYSA-N
Comment: Energy1
Num peaks: 15
44.04947561 1.950800286
552.2380642 2.650856851
554.2537143 2.028364666
565.2696987 2.290480086
566.2537143 3.213079008
567.2853488 5.710984212
568.2693644 4.117348491
579.2853488 5.652307777
580.2693644 9.348013823
581.3009988 3.181906193
582.2850144 9.648216903
583.3166489 2.327005483
584.3006645 1.549539933
595.2802634 3.26071715
611.3115635 23.9850033

Name: +ve in-silico MS/MS by CFM-ID for KLAIAAPFTADGHG-UHFFFAOYSA-N
ID: KLAIAAPFTADGHG-UHFFFAOYSA-N
Comment: Energy2
Num peaks: 30
15.02292652 1.460332448
30.03382555 0.9825498405
39.02292652 2.936541213
42.03382555 1.075115062
44.04947561 1.20372527
480.1805494 1.666125259
509.243484 0.9290317901
521.243484 1.000094136
523.259134 1.200432169
525.2747841 1.645372881
550.2587997 5.389817536
551.2540486 1.46044815
552.2380642 3.779993284
552.2744497 4.493150604
554.2537143 2.863070908
555.2853488 2.023757628
564.2744497 1.063225349
565.2696987 5.383928755
566.2537143 9.656188827
566.2900998 0.9330723145
567.2853488 3.501420294
568.2693644 10.69340053
570.2850144 1.054640244
579.2489633 0.9056590033
579.2853488 1.456605103
580.2693644 1.462469801
582.2850144 1.951337856
583.2802634 1.362501995
583.3166489 1.244286628
595.2802634 5.809982599

Name: +ve in-silico MS/MS by CFM-ID for CUDQHWASNHSCID-UHFFFAOYSA-N
ID: CUDQHWASNHSCID-UHFFFAOYSA-N
Comment: Energy0
Num peaks: 6
568.2693644 2.177770484
579.2853488 3.136823516
580.2693644 4.047926107
582.2850144 7.580736079
595.2802634 2.730428606
611.3115635 64.55466422

Name: +ve in-silico MS/MS by CFM-ID for CUDQHWASNHSCID-UHFFFAOYSA-N
ID: CUDQHWASNHSCID-UHFFFAOYSA-N
Comment: Energy1
Num peaks: 16
536.2431496 1.573462429
551.2540486 1.767801977
552.2380642 2.421817988
554.2537143 1.728332867
565.2696987 5.820043723
566.2537143 3.565448
567.2853488 8.271892636
568.2693644 3.533569498
579.2853488 4.882936487
580.2693644 8.993552304
581.3009988 2.948403591
582.2850144 8.484679142
583.3166489 2.020106834
584.3006645 1.72365055
595.2802634 2.965192664
611.3115635 20.0766859

Name: +ve in-silico MS/MS by CFM-ID for CUDQHWASNHSCID-UHFFFAOYSA-N
ID: CUDQHWASNHSCID-UHFFFAOYSA-N
Comment: Energy2
Num peaks: 31
15.02292652 1.137222988
27.02292652 1.880182555
45.0334912 1.863431259
51.02292652 1.828481061
53.03857658 1.069764832
55.01784114 1.071063365
55.05422664 1.190158599
479.2329193 1.688459723
481.2485693 1.115298044
513.2383986 0.9955805346
521.243484 1.478980522
522.2274995 3.590494999
524.2431496 2.395509759
535.259134 1.28886651
536.2431496 4.936543957
537.2747841 1.015968972
538.2587997 4.068676807
539.2540486 2.375605019
550.2587997 1.738112509
551.2428153 0.9325612148
551.2540486 3.948686437
552.2380642 2.347532199
552.2744497 2.932250832
553.2584653 0.9571088502
565.2696987 4.789011696
566.2537143 5.140042051
567.2853488 2.517184715
568.2693644 7.014997543
581.2646133 1.118351722
584.3006645 1.046684458
595.2802634 4.257439263

Name: +ve in-silico MS/MS by CFM-ID for IVQLOJCYPXBAJR-UHFFFAOYSA-N
ID: IVQLOJCYPXBAJR-UHFFFAOYSA-N
Comment: Energy0
Num peaks: 6
568.2693644 2.458711261
579.2853488 3.226968352
580.2693644 4.089462734
582.2850144 7.730343836
595.2802634 2.882889289
611.3115635 66.94769834

Name: +ve in-silico MS/MS by CFM-ID for IVQLOJCYPXBAJR-UHFFFAOYSA-N
ID: IVQLOJCYPXBAJR-UHFFFAOYSA-N
Comment: Energy1
Num peaks: 15
58.06512568 1.54023902
552.2380642 2.674372353
554.2537143 2.029638615
565.2696987 2.180933785
566.2537143 4.107108453
567.2853488 5.561982187
568.2693644 4.61989799
579.2853488 5.386007266
580.2693644 9.760823161
581.3009988 3.066575799
582.2850144 9.653603204
583.3166489 2.241994395
584.3006645 1.457236914
595.2802634 3.347132988
611.3115635 23.10529081

Name: +ve in-silico MS/MS by CFM-ID for IVQLOJCYPXBAJR-UHFFFAOYSA-N
ID: IVQLOJCYPXBAJR-UHFFFAOYSA-N
Comment: Energy2
Num peaks: 30
15.02292652 1.175774252
39.02292652 2.394513058
49.00727645 1.797553444
51.02292652 1.069352909
53.03857658 1.262754451
515.2540486 1.052961917
523.259134 1.977801699
525.2747841 1.477651511
539.2428153 1.167025405
550.2587997 4.014193552
551.2428153 1.553895041
551.2540486 1.695276388
552.2380642 4.283388509
552.2744497 4.672173561
553.2584653 1.402399414
553.2696987 1.648116112
554.2537143 3.03611482
555.2853488 1.735266869
565.2696987 4.344982831
566.2537143 9.292409335
566.2900998 1.024931338
567.2853488 2.995741701
568.2693644 13.08292391
570.2850144 1.193921892
579.2853488 1.077829459
580.2693644 1.034233221
581.2646133 0.9869103123
583.2802634 1.290004301
583.3166489 1.106644097
595.2802634 5.879137487

Name: +ve in-silico MS/MS by CFM-ID for YRQVISYNRLBUEY-UHFFFAOYSA-N
ID: YRQVISYNRLBUEY-UHFFFAOYSA-N
Comment: Energy0
Num peaks: 6
98.98417166 3.125650341
529.3325737 4.793956536
531.3482238 24.52349566
549.3587885 3.119600546
611.3145543 4.869098945
629.325119 42.57073348

Name: +ve in-silico MS/MS by CFM-ID for YRQVISYNRLBUEY-UHFFFAOYSA-N
ID: YRQVISYNRLBUEY-UHFFFAOYSA-N
Comment: Energy1
Num peaks: 10
80.97360697 1.79085669
110.0964258 1.276466097
181.0760247 1.486524843
504.3373248 2.351916235
529.3325737 6.875576296
531.3482238 46.68370268
533.3638739 8.733446654
549.3587885 1.202280782
611.3145543 3.785239907
629.325119 6.742831539

Name: +ve in-silico MS/MS by CFM-ID for YRQVISYNRLBUEY-UHFFFAOYSA-N
ID: YRQVISYNRLBUEY-UHFFFAOYSA-N
Comment: Energy2
Num peaks: 31
80.97360697 0.8910237695
81.06987671 1.404502699
96.96852159 0.9032864985
106.0651257 0.9937804864
108.0807757 2.181382092
110.0964258 4.021867168
112.1120759 4.461282744
120.0807757 1.830026895
122.0964258 3.657419017
124.1120759 5.045247257
126.1277259 4.645954096
140.0494756 1.712528973
152.0494756 1.169119306
179.0603746 2.807302649
181.0760247 2.90696129
361.2638255 8.718823582
363.2794755 3.100637933
365.2951256 1.928184153
404.2121243 1.02776318
418.2277743 0.892248049
475.2856235 2.61481177
488.3060246 1.349020634
490.3216747 1.166088714
500.3060246 1.005931473
504.3373248 1.97019593
514.3216747 1.141458006
516.3373248 1.335667161
517.3325737 1.156752064
529.3325737 0.9586614047
531.3482238 2.806725009
613.2938189 0.9635268458

Name: +ve in-silico MS/MS by CFM-ID for SGSHPEDADPEDGZ-UHFFFAOYSA-N
ID: SGSHPEDADPEDGZ-UHFFFAOYSA-N
Comment: Energy0
Num peaks: 6
579.2853488 3.189377962
580.2693644 3.951500401
582.2850144 7.466237732
593.3009988 2.586388837
595.2802634 2.685069581
611.3115635 64.44307692

Name: +ve in-silico MS/MS by CFM-ID for SGSHPEDADPEDGZ-UHFFFAOYSA-N
ID: SGSHPEDADPEDGZ-UHFFFAOYSA-N
Comment: Energy1
Num peaks: 18
58.06512568 1.650656744
71.01275576 1.401293822
73.02840582 1.970292104
552.2380642 1.712162793
552.2744497 2.008455541
554.2537143 1.511135454
566.2537143 3.618306812
567.2853488 3.155452774
568.2693644 4.213473939
579.2853488 8.072259592
580.2693644 8.242269934
581.3009988 5.593154858
582.2850144 8.168597439
583.3166489 3.028266735
584.3006645 1.289568844
593.3009988 2.708547861
595.2802634 3.053050427
611.3115635 19.7000374

Name: +ve in-silico MS/MS by CFM-ID for SGSHPEDADPEDGZ-UHFFFAOYSA-N
ID: SGSHPEDADPEDGZ-UHFFFAOYSA-N
Comment: Energy2
Num peaks: 31
15.02292652 1.174536775
42.03382555 0.9496950911
56.04947561 0.9948037818
57.0334912 1.434321628
58.06512568 1.24005456
494.2325849 2.29927884
496.248235 1.002097214
508.248235 1.549560995
523.259134 1.990366186
525.2747841 1.39416959
537.2271652 1.426254825
550.2587997 3.860280813
551.2428153 2.032276082
551.2540486 1.358866987
552.2380642 2.408025734
552.2744497 4.447229816
553.2584653 1.889269531
553.2696987 1.158391059
554.2537143 1.75803184
555.2853488 1.419307725
564.2744497 1.838142606
565.2696987 4.504604924
566.2537143 10.42537583
566.2900998 1.667586463
567.2853488 1.91900478
568.2693644 13.02750214
570.2850144 1.192640456
580.2693644 1.353986867
582.2850144 1.077673448
583.2802634 1.413905719
595.2802634 4.99475362

Name: +ve in-silico MS/MS by CFM-ID for RJKRYLRQVXZRGQ-UHFFFAOYSA-N
ID: RJKRYLRQVXZRGQ-UHFFFAOYSA-N
Comment: Energy0
Num peaks: 6
568.2693644 2.38395704
579.2853488 3.233946276
580.2693644 4.004763232
582.2850144 7.527309337
595.2802634 2.753770155
611.3115635 64.73421815

Name: +ve in-silico MS/MS by CFM-ID for RJKRYLRQVXZRGQ-UHFFFAOYSA-N
ID: RJKRYLRQVXZRGQ-UHFFFAOYSA-N
Comment: Energy1
Num peaks: 16
58.06512568 1.56392217
551.2428153 1.035262445
552.2380642 2.545468241
554.2537143 1.769133597
565.2696987 1.42023971
566.2537143 4.110192788
567.2853488 3.003548602
568.2693644 4.525305753
579.2853488 7.659156077
580.2693644 10.14023739
581.3009988 3.852017889
582.2850144 9.693868993
583.3166489 2.060133026
584.3006645 1.420788131
595.2802634 3.372272134
611.3115635 22.35812229

Name: +ve in-silico MS/MS by CFM-ID for RJKRYLRQVXZRGQ-UHFFFAOYSA-N
ID: RJKRYLRQVXZRGQ-UHFFFAOYSA-N
Comment: Energy2
Num peaks: 31
15.02292652 0.9832137631
27.02292652 1.209163398
43.01784114 1.597716624
45.0334912 1.093299917
55.01784114 1.776994095
57.0334912 3.340110019
494.2325849 1.421455152
506.2325849 1.414254919
508.248235 4.966788546
510.2638851 4.278923596
521.243484 2.650933981
523.259134 3.682540908
536.2431496 1.758527384
550.2587997 1.821829933
551.2428153 1.568184971
551.2540486 1.239689946
552.2380642 2.878010837
552.2744497 2.901306731
553.2584653 1.461621584
554.2537143 1.503531322
555.2853488 1.007154085
565.2696987 5.147022801
566.2537143 7.292761903
567.2853488 2.240094212
568.2693644 9.148294748
570.2850144 0.9799633076
580.2693644 1.030067065
581.2646133 1.171772902
583.2802634 1.364401763
585.2959135 0.9755742252
595.2802634 4.035917581

Name: +ve in-silico MS/MS by CFM-ID for STNRETBZCNIOAQ-UHFFFAOYSA-N
ID: STNRETBZCNIOAQ-UHFFFAOYSA-N
Comment: Energy0
Num peaks: 6
568.2693644 1.853874622
579.2853488 3.472873852
580.2693644 4.236611267
582.2850144 6.10985954
595.2802634 2.812663197
611.3115635 68.41750257

Name: +ve in-silico MS/MS by CFM-ID for STNRETBZCNIOAQ-UHFFFAOYSA-N
ID: STNRETBZCNIOAQ-UHFFFAOYSA-N
Comment: Energy1
Num peaks: 15
44.04947561 1.973502641
71.01275576 1.269602654
552.2380642 2.264412117
554.2537143 1.882318593
566.2537143 3.262923327
567.2853488 2.225826995
568.2693644 4.177238798
579.2853488 8.35558754
580.2693644 9.234032717
581.3009988 3.936058828
582.2850144 9.90545663
583.3166489 2.17190331
584.3006645 1.567843672
595.2802634 3.568209679
611.3115635 24.37789028

Name: +ve in-silico MS/MS by CFM-ID for STNRETBZCNIOAQ-UHFFFAOYSA-N
ID: STNRETBZCNIOAQ-UHFFFAOYSA-N
Comment: Energy2
Num peaks: 31
15.02292652 1.531666306
30.03382555 0.957694001
42.03382555 1.045523392
44.04947561 1.255542507
56.04947561 0.9903031289
508.248235 3.168215818
510.2638851 1.636463687
523.259134 1.968924552
535.259134 0.9101898667
537.2747841 1.042727042
550.2587997 5.001152123
551.2428153 1.427419248
551.2540486 1.649683119
552.2380642 3.410253089
552.2744497 3.956778048
553.2696987 1.558574724
554.2537143 2.933767981
555.2853488 1.736621784
565.2696987 4.657757274
566.2537143 9.692497713
567.2853488 2.461246284
568.2693644 10.66135411
570.2850144 1.028248723
579.2489633 1.091595081
579.2853488 1.114869918
580.2693644 1.624711422
582.2850144 1.925613148
583.2802634 1.532919426
583.3166489 0.9630291732
593.3009988 1.0093281
595.2802634 5.34735326

Name: +ve in-silico MS/MS by CFM-ID for PZRYFAZHNIAWBJ-UHFFFAOYSA-N
ID: PZRYFAZHNIAWBJ-UHFFFAOYSA-N
Comment: Energy0
Num peaks: 6
568.2693644 2.506005296
579.2853488 3.294224877
580.2693644 3.071237646
582.2850144 7.264426008
595.2802634 2.811618852
611.3115635 69.00925951

Name: +ve in-silico MS/MS by CFM-ID for PZRYFAZHNIAWBJ-UHFFFAOYSA-N
ID: PZRYFAZHNIAWBJ-UHFFFAOYSA-N
Comment: Energy1
Num peaks: 14
58.06512568 1.555953863
552.2380642 2.676494822
552.2744497 1.84425788
554.2537143 2.148865612
566.2537143 4.633122154
567.2853488 2.872491674
568.2693644 5.791482947
579.2853488 6.802491535
580.2693644 9.588846015
581.3009988 4.210214647
582.2850144 11.40915577
583.3166489 3.072163883
595.2802634 3.223797904
611.3115635 21.23961127

Name: +ve in-silico MS/MS by CFM-ID for PZRYFAZHNIAWBJ-UHFFFAOYSA-N
ID: PZRYFAZHNIAWBJ-UHFFFAOYSA-N
Comment: Energy2
Num peaks: 24
15.02292652 1.194541247
58.06512568 1.092986284
508.248235 1.127556558
537.2747841 1.706688913
539.2904341 1.563069698
550.2587997 6.327813411
551.2428153 1.780469314
551.2540486 1.693824055
552.2380642 4.765489554
552.2744497 5.945365695
553.2584653 1.787013837
553.2696987 1.216815612
554.2537143 3.2599693
555.2853488 1.565952271
565.2696987 4.329348981
566.2537143 12.40284796
567.2853488 2.309237157
568.2693644 14.68614574
570.2850144 1.286075899
580.2693644 1.389075501
581.2646133 1.247241938
582.2850144 1.173102948
583.2802634 1.647261217
595.2802634 5.506966739

Name: +ve in-silico MS/MS by CFM-ID for HJMOCCLPUDIQEM-UHFFFAOYSA-N
ID: HJMOCCLPUDIQEM-UHFFFAOYSA-N
Comment: Energy0
Num peaks: 6
568.2693644 1.857285942
579.2853488 3.384180136
580.2693644 4.215859661
582.2850144 6.034912865
595.2802634 2.87306835
611.3115635 68.60010455

Name: +ve in-silico MS/MS by CFM-ID for HJMOCCLPUDIQEM-UHFFFAOYSA-N
ID: HJMOCCLPUDIQEM-UHFFFAOYSA-N
Comment: Energy1
Num peaks: 14
44.04947561 1.981208883
58.06512568 1.713638401
552.2380642 2.517083242
554.2537143 1.669824663
566.2537143 3.221945068
567.2853488 2.984567976
568.2693644 4.188485192
579.2853488 7.85672422
580.2693644 8.986949119
581.3009988 4.682526103
582.2850144 9.200323002
583.3166489 3.459764277
595.2802634 3.300138125
611.3115635 24.54721078

Name: +ve in-silico MS/MS by CFM-ID for HJMOCCLPUDIQEM-UHFFFAOYSA-N
ID: HJMOCCLPUDIQEM-UHFFFAOYSA-N
Comment: Energy2
Num peaks: 29
15.02292652 1.454960051
30.03382555 1.171017409
42.03382555 1.099050983
44.04947561 1.231156773
58.06512568 0.9392219021
480.1805494 1.702554866
535.259134 0.9712152773
537.2747841 1.581175855
539.2904341 1.571085104
550.2587997 5.285309645
551.2540486 1.64654051
552.2380642 4.607212617
552.2744497 5.251303216
553.2696987 1.140286584
554.2537143 3.748002644
555.2853488 2.376563316
565.2696987 4.907245592
566.2537143 10.0752695
567.2853488 2.489470832
568.2693644 11.16611859
570.2850144 1.078633339
579.2489633 1.084011993
579.2853488 1.178064121
580.2693644 1.447035446
582.2850144 2.008091281
583.2802634 1.54748898
583.3166489 0.996190507
593.3009988 1.058785599
595.2802634 5.668828581

Name: +ve in-silico MS/MS by CFM-ID for AUTOXYKATDNVGC-UHFFFAOYSA-N
ID: AUTOXYKATDNVGC-UHFFFAOYSA-N
Comment: Energy0
Num peaks: 6
568.2693644 2.506005296
579.2853488 3.294224877
580.2693644 3.071237646
582.2850144 7.262280323
595.2802634 2.811618852
611.3115635 69.00925951

Name: +ve in-silico MS/MS by CFM-ID for AUTOXYKATDNVGC-UHFFFAOYSA-N
ID: AUTOXYKATDNVGC-UHFFFAOYSA-N
Comment: Energy1
Num peaks: 14
58.06512568 1.599542667
552.2380642 2.676494822
552.2744497 1.842436151
554.2537143 2.148865612
566.2537143 4.631056917
567.2853488 2.872491674
568.2693644 5.791482947
579.2853488 6.802491535
580.2693644 9.588846015
581.3009988 4.210214647
582.2850144 11.38024413
583.3166489 3.072163883
595.2802634 3.223797904
611.3115635 21.23961127

Name: +ve in-silico MS/MS by CFM-ID for AUTOXYKATDNVGC-UHFFFAOYSA-N
ID: AUTOXYKATDNVGC-UHFFFAOYSA-N
Comment: Energy2
Num peaks: 24
15.02292652 1.194541247
58.06512568 1.28948502
508.248235 1.127556558
537.2747841 1.706688913
539.2904341 1.563069698
550.2587997 6.294605181
551.2428153 1.761337504
551.2540486 1.693824055
552.2380642 4.765489554
552.2744497 5.944594329
553.2584653 1.767811703
553.2696987 1.216815612
554.2537143 3.2599693
555.2853488 1.565952271
565.2696987 4.329348981
566.2537143 12.31601187
567.2853488 2.309237157
568.2693644 14.68614574
570.2850144 1.286075899
580.2693644 1.389075501
581.2646133 1.247241938
582.2850144 1.152663067
583.2802634 1.647261217
595.2802634 5.506966739

Name: +ve in-silico MS/MS by CFM-ID for IQRPMRTVTINKFT-UHFFFAOYSA-N
ID: IQRPMRTVTINKFT-UHFFFAOYSA-N
Comment: Energy0
Num peaks: 6
568.2693644 2.165140619
579.2853488 3.112522023
580.2693644 3.988181267
582.2850144 7.440353654
595.2802634 2.677589806
611.3115635 64.08475929

Name: +ve in-silico MS/MS by CFM-ID for IQRPMRTVTINKFT-UHFFFAOYSA-N
ID: IQRPMRTVTINKFT-UHFFFAOYSA-N
Comment: Energy1
Num peaks: 16
536.2431496 1.499834768
551.2540486 1.313122821
552.2380642 2.301308263
554.2537143 1.305794259
565.2696987 4.467412829
566.2537143 3.663708016
567.2853488 5.954007983
568.2693644 3.571036124
579.2853488 7.051813095
580.2693644 8.615331056
581.3009988 4.39758347
582.2850144 8.014535145
583.3166489 3.001766431
584.3006645 1.737633324
595.2802634 3.002164173
611.3115635 20.50152699

Name: +ve in-silico MS/MS by CFM-ID for IQRPMRTVTINKFT-UHFFFAOYSA-N
ID: IQRPMRTVTINKFT-UHFFFAOYSA-N
Comment: Energy2
Num peaks: 31
15.02292652 1.168928436
27.02292652 1.915129517
45.0334912 1.855697965
51.02292652 1.79110506
53.03857658 1.047897757
55.01784114 1.348360762
55.05422664 1.175760726
56.04947561 1.420561736
58.06512568 0.9106930044
59.04914126 1.226740954
495.2642194 1.046401716
513.2383986 1.026449215
522.2274995 3.61566714
524.2431496 2.414994463
535.259134 2.402062106
536.2431496 4.608245172
537.2747841 2.08700875
538.2587997 4.023140027
539.2540486 2.685768692
550.2587997 1.651867322
551.2540486 4.011841401
552.2380642 2.71588976
552.2744497 2.53184318
565.2696987 4.362588998
566.2537143 5.420256396
567.2853488 1.880826259
568.2693644 6.893686454
581.2646133 1.193138195
584.3006645 1.029557712
585.2959135 0.9269682748
595.2802634 4.010497969

Name: +ve in-silico MS/MS by CFM-ID for IZIJSGYZHQRINI-UHFFFAOYSA-N
ID: IZIJSGYZHQRINI-UHFFFAOYSA-N
Comment: Energy0
Num peaks: 6
568.2693644 2.506005296
579.2853488 3.294224877
580.2693644 3.071237646
582.2850144 7.264426008
595.2802634 2.811618852
611.3115635 69.00925951

Name: +ve in-silico MS/MS by CFM-ID for IZIJSGYZHQRINI-UHFFFAOYSA-N
ID: IZIJSGYZHQRINI-UHFFFAOYSA-N
Comment: Energy1
Num peaks: 14
58.06512568 1.555953863
552.2380642 2.676494822
552.2744497 1.84425788
554.2537143 2.148865612
566.2537143 4.633122154
567.2853488 2.872491674
568.2693644 5.791482947
579.2853488 6.802491535
580.2693644 9.588846015
581.3009988 4.210214647
582.2850144 11.40915577
583.3166489 3.072163883
595.2802634 3.223797904
611.3115635 21.23961127

Name: +ve in-silico MS/MS by CFM-ID for IZIJSGYZHQRINI-UHFFFAOYSA-N
ID: IZIJSGYZHQRINI-UHFFFAOYSA-N
Comment: Energy2
Num peaks: 24
15.02292652 1.194541247
58.06512568 1.092986284
508.248235 1.127556558
537.2747841 1.706688913
539.2904341 1.563069698
550.2587997 6.327813411
551.2428153 1.780469314
551.2540486 1.693824055
552.2380642 4.765489554
552.2744497 5.945365695
553.2584653 1.787013837
553.2696987 1.216815612
554.2537143 3.2599693
555.2853488 1.565952271
565.2696987 4.329348981
566.2537143 12.40284796
567.2853488 2.309237157
568.2693644 14.68614574
570.2850144 1.286075899
580.2693644 1.389075501
581.2646133 1.247241938
582.2850144 1.173102948
583.2802634 1.647261217
595.2802634 5.506966739

Name: +ve in-silico MS/MS by CFM-ID for CHOWTAWUZSCKNM-UHFFFAOYSA-N
ID: CHOWTAWUZSCKNM-UHFFFAOYSA-N
Comment: Energy0
Num peaks: 6
568.2693644 2.449128006
579.2853488 3.206471777
580.2693644 4.056142256
582.2850144 7.617672343
595.2802634 2.833363599
611.3115635 66.58417105

Name: +ve in-silico MS/MS by CFM-ID for CHOWTAWUZSCKNM-UHFFFAOYSA-N
ID: CHOWTAWUZSCKNM-UHFFFAOYSA-N
Comment: Energy1
Num peaks: 15
551.2904341 1.620010325
552.2380642 2.540221062
552.2744497 1.406973141
554.2537143 1.535109742
566.2537143 4.01271304
567.2853488 2.913252258
568.2693644 4.698114279
579.2853488 7.465254208
580.2693644 9.50344619
581.3009988 4.641160926
582.2850144 9.088933841
583.3166489 3.35364255
584.3006645 1.483009725
595.2802634 3.398838755
611.3115635 23.6357875

Name: +ve in-silico MS/MS by CFM-ID for CHOWTAWUZSCKNM-UHFFFAOYSA-N
ID: CHOWTAWUZSCKNM-UHFFFAOYSA-N
Comment: Energy2
Num peaks: 31
15.02292652 1.434895175
39.02292652 1.772674349
42.03382555 1.111652218
44.04947561 1.087826464
49.00727645 1.291978208
51.02292652 1.064452133
53.03857658 1.256967329
56.04947561 1.170837392
537.2271652 1.386584372
537.2747841 1.505177085
539.2428153 1.163052295
539.2904341 1.374686948
550.2587997 4.151513983
551.2428153 1.608434759
551.2540486 1.773584761
552.2380642 4.864732818
552.2744497 4.085385355
553.2584653 1.448590534
553.2696987 1.829873348
554.2537143 3.391227128
555.2853488 2.079473966
565.2696987 4.292913344
566.2537143 8.388788614
567.2853488 2.15981836
568.2693644 13.17499922
570.2850144 1.189711959
580.2693644 1.088109174
581.2646133 1.090049991
583.2802634 1.41895599
585.2959135 1.244625605
595.2802634 5.537596068

Name: +ve in-silico MS/MS by CFM-ID for LUYZQWNHQXULFR-UHFFFAOYSA-N
ID: LUYZQWNHQXULFR-UHFFFAOYSA-N
Comment: Energy0
Num peaks: 6
568.2693644 2.389570976
579.2853488 3.149601381
580.2693644 2.984296091
582.2850144 7.014103392
595.2802634 2.654138251
611.3115635 65.48654423

Name: +ve in-silico MS/MS by CFM-ID for LUYZQWNHQXULFR-UHFFFAOYSA-N
ID: LUYZQWNHQXULFR-UHFFFAOYSA-N
Comment: Energy1
Num peaks: 17
551.2904341 1.369255194
552.2380642 2.51658821
552.2744497 1.570848152
553.2584653 1.361860777
554.2537143 2.012981631
565.2696987 1.265118721
566.2537143 4.348899782
567.2853488 4.057548275
568.2693644 5.410021339
579.2853488 6.203613226
580.2693644 9.300533846
581.3009988 4.01183227
582.2850144 10.66379472
583.3166489 2.791286364
584.3006645 1.381945408
595.2802634 2.685916581
611.3115635 19.22545

Name: +ve in-silico MS/MS by CFM-ID for LUYZQWNHQXULFR-UHFFFAOYSA-N
ID: LUYZQWNHQXULFR-UHFFFAOYSA-N
Comment: Energy2
Num peaks: 31
15.02292652 1.387888749
27.02292652 1.122406479
41.03857658 2.508375573
42.03382555 1.049399411
44.04947561 1.026240141
55.01784114 1.080686875
56.04947561 1.102067001
57.0334912 1.950112172
525.2383986 1.135011278
535.259134 2.173438458
537.2747841 2.203381248
538.2587997 3.230770508
539.2904341 1.332279742
540.2744497 1.631342901
550.2587997 3.839316564
551.2428153 1.796443387
551.2540486 3.568362365
552.2380642 3.737762925
552.2744497 2.531685609
553.2584653 1.803046626
553.2696987 1.155841704
554.2537143 2.507711729
565.2696987 3.078553983
566.2537143 9.424614142
567.2853488 1.400659197
568.2693644 10.34911986
570.2850144 1.065996866
580.2693644 1.479646378
581.2646133 1.180129192
583.2802634 1.591459862
595.2802634 3.90015702

Name: +ve in-silico MS/MS by CFM-ID for AGOLUPYAEBOZRH-UHFFFAOYSA-N
ID: AGOLUPYAEBOZRH-UHFFFAOYSA-N
Comment: Energy0
Num peaks: 6
568.2693644 2.374729984
579.2853488 3.13842826
580.2693644 2.958190978
582.2850144 6.955158539
595.2802634 2.848714396
611.3115635 64.85495742

Name: +ve in-silico MS/MS by CFM-ID for AGOLUPYAEBOZRH-UHFFFAOYSA-N
ID: AGOLUPYAEBOZRH-UHFFFAOYSA-N
Comment: Energy1
Num peaks: 18
539.2540486 1.53752012
551.2904341 1.413644238
552.2380642 2.514322345
552.2744497 1.610802325
553.2584653 1.373170315
554.2537143 1.992222535
565.2696987 1.5399634
566.2537143 4.317200184
567.2853488 3.296965457
568.2693644 5.365771409
579.2853488 6.278467315
580.2693644 9.263877916
581.3009988 4.06672039
582.2850144 10.67136777
583.3166489 2.815291684
584.3006645 1.364694515
595.2802634 3.0208431
611.3115635 18.91014692

Name: +ve in-silico MS/MS by CFM-ID for AGOLUPYAEBOZRH-UHFFFAOYSA-N
ID: AGOLUPYAEBOZRH-UHFFFAOYSA-N
Comment: Energy2
Num peaks: 31
15.02292652 1.194250573
39.02292652 2.431246256
42.03382555 1.00928153
56.04947561 1.057947981
71.04914126 1.822971582
512.2431496 2.058497828
535.259134 1.435374212
536.2431496 1.408946616
537.2383986 1.002360175
537.2747841 1.359728928
538.2587997 1.526270754
539.2540486 1.750876787
539.2904341 1.244748921
550.2587997 3.288362315
551.2428153 1.536872702
551.2540486 2.774947912
552.2380642 3.908820613
552.2744497 3.200971263
553.2584653 1.542521829
554.2537143 2.670298811
555.2853488 1.162802043
565.2696987 4.933513718
566.2537143 9.735025096
567.2853488 1.670191074
568.2693644 11.38629792
570.2850144 1.024165199
580.2693644 1.262744359
581.2646133 1.211138791
583.2802634 1.600561611
585.2959135 1.474794159
595.2802634 4.334887219

Name: +ve in-silico MS/MS by CFM-ID for KVKVPDCEOHSSSF-UHFFFAOYSA-N
ID: KVKVPDCEOHSSSF-UHFFFAOYSA-N
Comment: Energy0
Num peaks: 6
568.2693644 2.44464463
579.2853488 3.196856343
580.2693644 3.025474728
582.2850144 7.122013964
595.2802634 2.878202902
611.3115635 66.57925698

Name: +ve in-silico MS/MS by CFM-ID for KVKVPDCEOHSSSF-UHFFFAOYSA-N
ID: KVKVPDCEOHSSSF-UHFFFAOYSA-N
Comment: Energy1
Num peaks: 16
537.2383986 1.857073911
551.2904341 1.442486038
552.2380642 2.568288051
552.2744497 1.686582854
554.2537143 2.048118862
566.2537143 4.440352467
567.2853488 2.59696604
568.2693644 5.537665924
579.2853488 6.455425627
580.2693644 9.500091621
581.3009988 4.168320055
582.2850144 11.06765453
583.3166489 2.907323057
584.3006645 1.409979157
595.2802634 3.085459909
611.3115635 19.73957523

Name: +ve in-silico MS/MS by CFM-ID for KVKVPDCEOHSSSF-UHFFFAOYSA-N
ID: KVKVPDCEOHSSSF-UHFFFAOYSA-N
Comment: Energy2
Num peaks: 29
15.02292652 1.312695785
39.02292652 2.055075803
42.03382555 1.108643595
44.04947561 1.084848252
56.04947561 1.167505152
527.2540486 1.868806109
535.259134 1.580796754
537.2747841 1.497219366
539.2904341 1.370858581
550.2587997 4.778293219
551.2428153 2.106218871
551.2540486 1.768645502
552.2380642 4.160471091
552.2744497 3.75006065
553.2584653 2.113960761
553.2696987 1.824777331
554.2537143 2.798060602
555.2853488 2.073682836
565.2696987 3.486373558
566.2537143 11.0748979
567.2853488 2.137996244
568.2693644 12.63154966
570.2850144 1.127926786
580.2693644 1.690100731
581.2646133 1.333843296
582.2850144 1.072653383
583.2802634 1.767313543
585.2959135 1.624210467
595.2802634 4.674780801

Name: +ve in-silico MS/MS by CFM-ID for PXPCISWEDCUXCL-UHFFFAOYSA-N
ID: PXPCISWEDCUXCL-UHFFFAOYSA-N
Comment: Energy0
Num peaks: 6
568.2693644 2.169367694
579.2853488 3.173738839
580.2693644 4.006444438
582.2850144 7.538008208
595.2802634 2.704809993
611.3115635 63.75320786

Name: +ve in-silico MS/MS by CFM-ID for PXPCISWEDCUXCL-UHFFFAOYSA-N
ID: PXPCISWEDCUXCL-UHFFFAOYSA-N
Comment: Energy1
Num peaks: 19
58.06512568 1.393667132
511.259134 1.590663333
523.259134 1.114912679
527.2904341 2.292656129
537.2747841 1.127274872
552.2380642 2.316812687
554.2537143 1.720556041
565.2696987 4.228796981
566.2537143 3.556088673
567.2853488 6.997709549
568.2693644 3.628026315
579.2853488 4.672870053
580.2693644 9.035881366
581.3009988 2.892535458
582.2850144 8.365880715
583.3166489 2.171366951
584.3006645 1.645205652
595.2802634 2.803997107
611.3115635 18.77979231

Name: +ve in-silico MS/MS by CFM-ID for PXPCISWEDCUXCL-UHFFFAOYSA-N
ID: PXPCISWEDCUXCL-UHFFFAOYSA-N
Comment: Energy2
Num peaks: 31
27.02292652 1.800013979
39.02292652 1.918337122
53.03857658 1.215873073
55.01784114 1.104284678
57.0334912 1.735160381
71.04914126 1.073438183
480.2169349 1.784078248
482.2325849 3.487000115
491.2329193 1.040573443
494.2325849 5.073942735
496.248235 7.152835793
497.243484 1.012946584
505.2121838 1.464569244
507.2278339 2.917168268
509.243484 5.265869521
523.259134 1.624545822
535.259134 1.993297518
538.2587997 1.223299717
550.2587997 1.368617472
551.2540486 1.317252333
552.2380642 2.054646796
552.2744497 1.742636119
553.2584653 1.162489129
554.2537143 1.389572005
565.2696987 4.412893945
566.2537143 3.63867521
567.2853488 1.967294134
568.2693644 5.975299641
581.2646133 1.165674643
584.3006645 1.091964621
595.2802634 3.754708895

Name: +ve in-silico MS/MS by CFM-ID for ZXNZCKXOASPBAJ-UHFFFAOYSA-N
ID: ZXNZCKXOASPBAJ-UHFFFAOYSA-N
Comment: Energy0
Num peaks: 6
568.2693644 2.405886964
579.2853488 3.179021347
580.2693644 4.109501551
582.2850144 7.696401488
595.2802634 2.858014227
611.3115635 65.67332665

Name: +ve in-silico MS/MS by CFM-ID for ZXNZCKXOASPBAJ-UHFFFAOYSA-N
ID: ZXNZCKXOASPBAJ-UHFFFAOYSA-N
Comment: Energy1
Num peaks: 20
58.06512568 1.330439144
85.02840582 2.491249737
87.04405588 2.396570915
509.243484 1.34611842
535.259134 1.57852456
536.2431496 2.170036609
538.2587997 1.360723645
552.2380642 2.236350396
554.2537143 1.648494945
565.2696987 5.820380456
566.2537143 3.391605848
567.2853488 6.458569035
568.2693644 3.87445423
579.2853488 4.440422928
580.2693644 7.965747512
581.3009988 2.704174887
582.2850144 7.587636006
583.3166489 1.841058525
595.2802634 2.793645055
611.3115635 17.49321121

Name: +ve in-silico MS/MS by CFM-ID for ZXNZCKXOASPBAJ-UHFFFAOYSA-N
ID: ZXNZCKXOASPBAJ-UHFFFAOYSA-N
Comment: Energy2
Num peaks: 31
15.02292652 1.077391982
39.02292652 1.839934731
45.0334912 1.1176181
49.00727645 2.010445419
51.02292652 0.9821909874
480.2169349 1.356470943
496.248235 2.138643515
507.2278339 2.243012113
509.243484 3.059027715
511.259134 1.9181904
521.243484 1.060266013
536.2431496 1.427555273
538.2587997 1.304242151
550.2587997 2.634336542
551.2428153 1.714209047
551.2540486 1.834724915
552.2380642 4.294039658
552.2744497 3.472426784
553.2584653 1.570120505
553.2696987 0.965902986
554.2537143 1.957982921
555.2853488 1.157907013
565.2696987 4.578111949
566.2537143 8.526273298
567.2853488 2.863325956
568.2693644 10.90889594
570.2850144 1.075548415
580.2693644 1.118270001
583.2802634 1.601325994
583.3166489 0.9967628925
595.2802634 5.17486018

Name: +ve in-silico MS/MS by CFM-ID for RZOFRJWSTKZJCG-UHFFFAOYSA-N
ID: RZOFRJWSTKZJCG-UHFFFAOYSA-N
Comment: Energy0
Num peaks: 6
568.2693644 1.857236656
579.2853488 3.369101605
580.2693644 4.255270725
582.2850144 6.172080377
595.2802634 2.903248208
611.3115635 68.49992397

Name: +ve in-silico MS/MS by CFM-ID for RZOFRJWSTKZJCG-UHFFFAOYSA-N
ID: RZOFRJWSTKZJCG-UHFFFAOYSA-N
Comment: Energy1
Num peaks: 17
58.06512568 1.489737653
85.02840582 1.856309305
537.2747841 1.145899752
552.2380642 2.478569458
554.2537143 1.903363822
565.2696987 3.542968066
566.2537143 3.014469042
567.2853488 6.560946045
568.2693644 3.874923415
579.2853488 5.266872774
580.2693644 8.716728891
581.3009988 3.020270024
582.2850144 9.214545772
583.3166489 2.166558228
584.3006645 1.446012925
595.2802634 3.039632714
611.3115635 21.78659732

Name: +ve in-silico MS/MS by CFM-ID for RZOFRJWSTKZJCG-UHFFFAOYSA-N
ID: RZOFRJWSTKZJCG-UHFFFAOYSA-N
Comment: Energy2
Num peaks: 31
15.02292652 1.031807018
42.03382555 0.9735633959
44.04947561 0.8422912545
55.01784114 1.854138668
82.06512568 0.9166624621
480.2169349 1.208882456
482.2325849 1.310719153
494.2325849 5.165088076
496.248235 1.889525771
509.243484 2.157582034
511.259134 1.341025648
523.259134 1.253319409
550.2587997 3.890863661
551.2540486 2.715595797
552.2380642 2.667741036
552.2744497 3.160598738
553.2696987 1.221242081
554.2537143 2.722394063
555.2853488 1.317159901
565.2696987 4.271246951
566.2537143 7.795101369
566.2900998 0.8613246453
567.2853488 3.091142861
568.2693644 9.632737363
570.2850144 0.9705790033
579.2853488 1.179041817
580.2693644 1.485380432
582.2850144 1.779565281
583.2802634 1.251755795
583.3166489 1.141065632
595.2802634 5.712853155

Name: +ve in-silico MS/MS by CFM-ID for PAPHMINDSRSGKW-UHFFFAOYSA-N
ID: PAPHMINDSRSGKW-UHFFFAOYSA-N
Comment: Energy0
Num peaks: 6
568.2693644 1.865018892
579.2853488 3.380915165
580.2693644 4.261714066
582.2850144 6.1410205
595.2802634 2.923127036
611.3115635 68.99804435

Name: +ve in-silico MS/MS by CFM-ID for PAPHMINDSRSGKW-UHFFFAOYSA-N
ID: PAPHMINDSRSGKW-UHFFFAOYSA-N
Comment: Energy1
Num peaks: 15
44.04947561 1.950800286
552.2380642 2.650856851
554.2537143 2.028364666
565.2696987 2.290480086
566.2537143 3.213079008
567.2853488 5.710984212
568.2693644 4.117348491
579.2853488 5.652307777
580.2693644 9.348013823
581.3009988 3.181906193
582.2850144 9.648216903
583.3166489 2.327005483
584.3006645 1.549539933
595.2802634 3.26071715
611.3115635 23.9850033

Name: +ve in-silico MS/MS by CFM-ID for PAPHMINDSRSGKW-UHFFFAOYSA-N
ID: PAPHMINDSRSGKW-UHFFFAOYSA-N
Comment: Energy2
Num peaks: 30
15.02292652 1.460332448
30.03382555 0.9825498405
39.02292652 2.936541213
42.03382555 1.075115062
44.04947561 1.20372527
480.1805494 1.666125259
509.243484 0.9290317901
521.243484 1.000094136
523.259134 1.200432169
525.2747841 1.645372881
550.2587997 5.389817536
551.2540486 1.46044815
552.2380642 3.779993284
552.2744497 4.493150604
554.2537143 2.863070908
555.2853488 2.023757628
564.2744497 1.063225349
565.2696987 5.383928755
566.2537143 9.656188827
566.2900998 0.9330723145
567.2853488 3.501420294
568.2693644 10.69340053
570.2850144 1.054640244
579.2489633 0.9056590033
579.2853488 1.456605103
580.2693644 1.462469801
582.2850144 1.951337856
583.2802634 1.362501995
583.3166489 1.244286628
595.2802634 5.809982599

Name: +ve in-silico MS/MS by CFM-ID for RLLWKHCTNVMXLK-UHFFFAOYSA-N
ID: RLLWKHCTNVMXLK-UHFFFAOYSA-N
Comment: Energy0
Num peaks: 6
568.2693644 2.515278457
579.2853488 3.314392964
580.2693644 3.114804452
582.2850144 7.34644074
595.2802634 2.861348539
611.3115635 69.36196676

Name: +ve in-silico MS/MS by CFM-ID for RLLWKHCTNVMXLK-UHFFFAOYSA-N
ID: RLLWKHCTNVMXLK-UHFFFAOYSA-N
Comment: Energy1
Num peaks: 14
552.2380642 2.840047244
553.2584653 1.515213415
554.2537143 2.618285804
565.2696987 2.053231614
566.2537143 4.650188572
567.2853488 5.330070544
568.2693644 5.754570256
579.2853488 4.953222182
580.2693644 10.13640727
581.3009988 2.762313683
582.2850144 11.94677266
583.3166489 2.079519048
595.2802634 3.237432489
611.3115635 21.07535586

Name: +ve in-silico MS/MS by CFM-ID for RLLWKHCTNVMXLK-UHFFFAOYSA-N
ID: RLLWKHCTNVMXLK-UHFFFAOYSA-N
Comment: Energy2
Num peaks: 24
15.02292652 1.169630373
39.02292652 2.252319667
49.00727645 1.365832505
523.259134 1.181811806
525.2747841 1.638616316
550.2587997 6.590494569
551.2428153 1.769250021
551.2540486 1.554509958
552.2380642 3.998815814
552.2744497 5.708435455
553.2584653 1.775753304
554.2537143 2.814335534
555.2853488 1.142788595
565.2696987 4.525550248
566.2537143 11.76831498
566.2900998 1.172168735
567.2853488 3.118005557
568.2693644 14.24087947
570.2850144 1.258726589
579.2853488 1.165254343
580.2693644 1.452107816
583.2802634 1.461706385
583.3166489 1.230814621
595.2802634 5.737099125

Name: +ve in-silico MS/MS by CFM-ID for RILYYLGFAMVEET-UHFFFAOYSA-N
ID: RILYYLGFAMVEET-UHFFFAOYSA-N
Comment: Energy0
Num peaks: 6
568.2693644 2.177770484
579.2853488 3.136823516
580.2693644 4.047926107
582.2850144 7.580736079
595.2802634 2.730428606
611.3115635 64.55466422

Name: +ve in-silico MS/MS by CFM-ID for RILYYLGFAMVEET-UHFFFAOYSA-N
ID: RILYYLGFAMVEET-UHFFFAOYSA-N
Comment: Energy1
Num peaks: 16
536.2431496 1.573462429
551.2540486 1.767801977
552.2380642 2.421817988
554.2537143 1.728332867
565.2696987 5.820043723
566.2537143 3.565448
567.2853488 8.271892636
568.2693644 3.533569498
579.2853488 4.882936487
580.2693644 8.993552304
581.3009988 2.948403591
582.2850144 8.484679142
583.3166489 2.020106834
584.3006645 1.72365055
595.2802634 2.965192664
611.3115635 20.0766859

Name: +ve in-silico MS/MS by CFM-ID for RILYYLGFAMVEET-UHFFFAOYSA-N
ID: RILYYLGFAMVEET-UHFFFAOYSA-N
Comment: Energy2
Num peaks: 31
15.02292652 1.137222988
27.02292652 1.880182555
45.0334912 1.863431259
51.02292652 1.828481061
53.03857658 1.069764832
55.01784114 1.071063365
55.05422664 1.190158599
479.2329193 1.688459723
481.2485693 1.115298044
513.2383986 0.9955805346
521.243484 1.478980522
522.2274995 3.590494999
524.2431496 2.395509759
535.259134 1.28886651
536.2431496 4.936543957
537.2747841 1.015968972
538.2587997 4.068676807
539.2540486 2.375605019
550.2587997 1.738112509
551.2428153 0.9325612148
551.2540486 3.948686437
552.2380642 2.347532199
552.2744497 2.932250832
553.2584653 0.9571088502
565.2696987 4.789011696
566.2537143 5.140042051
567.2853488 2.517184715
568.2693644 7.014997543
581.2646133 1.118351722
584.3006645 1.046684458
595.2802634 4.257439263

Name: +ve in-silico MS/MS by CFM-ID for BAWFXUDZAWGTAA-UHFFFAOYSA-N
ID: BAWFXUDZAWGTAA-UHFFFAOYSA-N
Comment: Energy0
Num peaks: 6
568.2693644 2.515278457
579.2853488 3.314392964
580.2693644 3.114804452
582.2850144 7.34644074
595.2802634 2.861348539
611.3115635 69.36196676

Name: +ve in-silico MS/MS by CFM-ID for BAWFXUDZAWGTAA-UHFFFAOYSA-N
ID: BAWFXUDZAWGTAA-UHFFFAOYSA-N
Comment: Energy1
Num peaks: 14
552.2380642 2.840047244
553.2584653 1.515213415
554.2537143 2.618285804
565.2696987 2.053231614
566.2537143 4.650188572
567.2853488 5.330070544
568.2693644 5.754570256
579.2853488 4.953222182
580.2693644 10.13640727
581.3009988 2.762313683
582.2850144 11.94677266
583.3166489 2.079519048
595.2802634 3.237432489
611.3115635 21.07535586

Name: +ve in-silico MS/MS by CFM-ID for BAWFXUDZAWGTAA-UHFFFAOYSA-N
ID: BAWFXUDZAWGTAA-UHFFFAOYSA-N
Comment: Energy2
Num peaks: 24
15.02292652 1.169630373
39.02292652 2.252319667
49.00727645 1.365832505
523.259134 1.181811806
525.2747841 1.638616316
550.2587997 6.590494569
551.2428153 1.769250021
551.2540486 1.554509958
552.2380642 3.998815814
552.2744497 5.708435455
553.2584653 1.775753304
554.2537143 2.814335534
555.2853488 1.142788595
565.2696987 4.525550248
566.2537143 11.76831498
566.2900998 1.172168735
567.2853488 3.118005557
568.2693644 14.24087947
570.2850144 1.258726589
579.2853488 1.165254343
580.2693644 1.452107816
583.2802634 1.461706385
583.3166489 1.230814621
595.2802634 5.737099125

Name: +ve in-silico MS/MS by CFM-ID for WEAKJTVNNQKYPY-UHFFFAOYSA-N
ID: WEAKJTVNNQKYPY-UHFFFAOYSA-N
Comment: Energy0
Num peaks: 6
568.2693644 2.458711261
579.2853488 3.226968352
580.2693644 4.089462734
582.2850144 7.730343836
595.2802634 2.882889289
611.3115635 66.94769834

Name: +ve in-silico MS/MS by CFM-ID for WEAKJTVNNQKYPY-UHFFFAOYSA-N
ID: WEAKJTVNNQKYPY-UHFFFAOYSA-N
Comment: Energy1
Num peaks: 15
58.06512568 1.54023902
552.2380642 2.674372353
554.2537143 2.029638615
565.2696987 2.180933785
566.2537143 4.107108453
567.2853488 5.561982187
568.2693644 4.61989799
579.2853488 5.386007266
580.2693644 9.760823161
581.3009988 3.066575799
582.2850144 9.653603204
583.3166489 2.241994395
584.3006645 1.457236914
595.2802634 3.347132988
611.3115635 23.10529081

Name: +ve in-silico MS/MS by CFM-ID for WEAKJTVNNQKYPY-UHFFFAOYSA-N
ID: WEAKJTVNNQKYPY-UHFFFAOYSA-N
Comment: Energy2
Num peaks: 30
15.02292652 1.175774252
39.02292652 2.394513058
49.00727645 1.797553444
51.02292652 1.069352909
53.03857658 1.262754451
515.2540486 1.052961917
523.259134 1.977801699
525.2747841 1.477651511
539.2428153 1.167025405
550.2587997 4.014193552
551.2428153 1.553895041
551.2540486 1.695276388
552.2380642 4.283388509
552.2744497 4.672173561
553.2584653 1.402399414
553.2696987 1.648116112
554.2537143 3.03611482
555.2853488 1.735266869
565.2696987 4.344982831
566.2537143 9.292409335
566.2900998 1.024931338
567.2853488 2.995741701
568.2693644 13.08292391
570.2850144 1.193921892
579.2853488 1.077829459
580.2693644 1.034233221
581.2646133 0.9869103123
583.2802634 1.290004301
583.3166489 1.106644097
595.2802634 5.879137487

Name: +ve in-silico MS/MS by CFM-ID for HKACZPMBHLTFFR-UHFFFAOYSA-N
ID: HKACZPMBHLTFFR-UHFFFAOYSA-N
Comment: Energy0
Num peaks: 6
568.2693644 2.515278457
579.2853488 3.314392964
580.2693644 3.114804452
582.2850144 7.34644074
595.2802634 2.861348539
611.3115635 69.36196676

Name: +ve in-silico MS/MS by CFM-ID for HKACZPMBHLTFFR-UHFFFAOYSA-N
ID: HKACZPMBHLTFFR-UHFFFAOYSA-N
Comment: Energy1
Num peaks: 14
552.2380642 2.840047244
553.2584653 1.515213415
554.2537143 2.618285804
565.2696987 2.053231614
566.2537143 4.650188572
567.2853488 5.330070544
568.2693644 5.754570256
579.2853488 4.953222182
580.2693644 10.13640727
581.3009988 2.762313683
582.2850144 11.94677266
583.3166489 2.079519048
595.2802634 3.237432489
611.3115635 21.07535586

Name: +ve in-silico MS/MS by CFM-ID for HKACZPMBHLTFFR-UHFFFAOYSA-N
ID: HKACZPMBHLTFFR-UHFFFAOYSA-N
Comment: Energy2
Num peaks: 24
15.02292652 1.169630373
39.02292652 2.252319667
49.00727645 1.365832505
523.259134 1.181811806
525.2747841 1.638616316
550.2587997 6.590494569
551.2428153 1.769250021
551.2540486 1.554509958
552.2380642 3.998815814
552.2744497 5.708435455
553.2584653 1.775753304
554.2537143 2.814335534
555.2853488 1.142788595
565.2696987 4.525550248
566.2537143 11.76831498
566.2900998 1.172168735
567.2853488 3.118005557
568.2693644 14.24087947
570.2850144 1.258726589
579.2853488 1.165254343
580.2693644 1.452107816
583.2802634 1.461706385
583.3166489 1.230814621
595.2802634 5.737099125

Name: +ve in-silico MS/MS by CFM-ID for CJSIYBHKPFTJGZ-UHFFFAOYSA-N
ID: CJSIYBHKPFTJGZ-UHFFFAOYSA-N
Comment: Energy0
Num peaks: 6
579.2853488 3.214231973
580.2693644 2.816146556
582.2850144 6.660901065
593.3009988 4.809612799
595.2802634 2.780986954
611.3115635 62.115933

Name: +ve in-silico MS/MS by CFM-ID for CJSIYBHKPFTJGZ-UHFFFAOYSA-N
ID: CJSIYBHKPFTJGZ-UHFFFAOYSA-N
Comment: Energy1
Num peaks: 18
552.2380642 2.559433912
552.2744497 1.946909652
553.2696987 1.780432474
554.2537143 2.356185033
555.2853488 1.380352852
565.2696987 2.022780214
566.2537143 3.706587214
567.2853488 4.422297615
568.2693644 5.225764783
579.2853488 5.517736198
580.2693644 8.253854763
581.3009988 4.257533647
582.2850144 10.29683605
583.3166489 1.373146732
584.3006645 1.310114832
593.3009988 3.905093831
595.2802634 3.021100026
611.3115635 17.91811602

Name: +ve in-silico MS/MS by CFM-ID for CJSIYBHKPFTJGZ-UHFFFAOYSA-N
ID: CJSIYBHKPFTJGZ-UHFFFAOYSA-N
Comment: Energy2
Num peaks: 30
39.02292652 1.930983894
49.00727645 1.198720654
55.01784114 1.634877097
57.0334912 1.91129908
521.243484 1.214489656
523.259134 1.320953105
525.2747841 1.42298807
548.2431496 1.077645689
550.2587997 4.860693044
551.2428153 1.550414004
551.2540486 1.954810745
552.2380642 3.393119026
552.2744497 4.732395063
553.2584653 1.556112905
553.2696987 1.681884029
554.2537143 2.369975312
555.2853488 2.32709795
563.2904341 1.124485021
564.2744497 1.990872147
565.2696987 4.710753999
566.2537143 8.854281984
566.2900998 1.79197163
567.2853488 2.52468479
568.2693644 12.13356024
570.2850144 1.093088664
577.2696987 1.287258843
579.2853488 1.171113591
580.2693644 1.283212205
583.2802634 1.429765751
595.2802634 4.843028513

Name: +ve in-silico MS/MS by CFM-ID for SJFUSULITOODFP-UHFFFAOYSA-N
ID: SJFUSULITOODFP-UHFFFAOYSA-N
Comment: Energy0
Num peaks: 6
568.2693644 2.408881558
579.2853488 3.470812508
580.2693644 3.001424751
582.2850144 7.025882067
595.2802634 2.695380767
611.3115635 65.13969998

Name: +ve in-silico MS/MS by CFM-ID for SJFUSULITOODFP-UHFFFAOYSA-N
ID: SJFUSULITOODFP-UHFFFAOYSA-N
Comment: Energy1
Num peaks: 15
552.2380642 2.717909825
553.2584653 1.528210285
554.2537143 2.504084457
565.2696987 2.460313175
566.2537143 4.469286719
567.2853488 5.125430053
568.2693644 5.524031731
579.2853488 5.252009607
580.2693644 10.0389114
581.3009988 3.043796154
582.2850144 11.58727806
583.3166489 1.892570194
584.3006645 1.40677319
595.2802634 3.017943022
611.3115635 19.68067184

Name: +ve in-silico MS/MS by CFM-ID for SJFUSULITOODFP-UHFFFAOYSA-N
ID: SJFUSULITOODFP-UHFFFAOYSA-N
Comment: Energy2
Num peaks: 27
15.02292652 1.060386089
39.02292652 1.637813347
49.00727645 1.577590508
55.01784114 1.250371265
523.259134 1.973720191
525.2747841 1.482815614
550.2587997 4.714708459
551.2428153 2.040725806
551.2540486 2.159600309
552.2380642 3.572631477
552.2744497 5.054330736
553.2584653 2.048226961
553.2696987 1.402077325
554.2537143 2.502948234
554.2900998 1.423436821
555.2853488 2.036821993
565.2696987 4.082706994
566.2537143 10.7667273
567.2853488 4.81963341
568.2693644 12.52578784
570.2850144 1.139046049
579.2853488 1.197030392
580.2693644 1.682049257
582.2850144 1.020534511
583.2802634 1.475361189
583.3166489 1.176511803
595.2802634 4.938000024

Name: +ve in-silico MS/MS by CFM-ID for CAMUXEKHPOECIJ-UHFFFAOYSA-N
ID: CAMUXEKHPOECIJ-UHFFFAOYSA-N
Comment: Energy0
Num peaks: 6
568.2693644 2.438211581
579.2853488 3.338554
580.2693644 3.012387627
582.2850144 7.167630447
595.2802634 2.946914575
611.3115635 66.27751675

Name: +ve in-silico MS/MS by CFM-ID for CAMUXEKHPOECIJ-UHFFFAOYSA-N
ID: CAMUXEKHPOECIJ-UHFFFAOYSA-N
Comment: Energy1
Num peaks: 15
551.2540486 1.843465034
552.2380642 2.831453001
553.2584653 1.557482913
554.2537143 2.609809711
565.2696987 2.054119309
566.2537143 4.671313857
567.2853488 4.418656854
568.2693644 5.759839773
579.2853488 5.240919089
580.2693644 10.10368512
581.3009988 1.769437463
582.2850144 12.30564421
584.3006645 1.475900947
595.2802634 3.369299509
611.3115635 20.95673507

Name: +ve in-silico MS/MS by CFM-ID for CAMUXEKHPOECIJ-UHFFFAOYSA-N
ID: CAMUXEKHPOECIJ-UHFFFAOYSA-N
Comment: Energy2
Num peaks: 26
15.02292652 1.091481781
39.02292652 2.180070291
49.00727645 1.40157077
53.00219107 1.12273927
523.259134 2.038014627
525.2747841 1.527107578
550.2587997 5.592938409
551.2428153 1.812814474
551.2540486 1.525261727
552.2380642 3.730086147
552.2744497 5.023737052
553.2584653 1.819477888
553.2696987 1.592952288
554.2537143 2.622570797
555.2853488 1.717151707
557.3009988 1.032641021
565.2696987 4.556823303
566.2537143 11.59697258
567.2853488 2.531697022
568.2693644 13.37066987
570.2850144 1.173069555
580.2693644 1.3753285
582.2850144 1.114285209
583.2802634 1.537851648
583.3166489 2.085713121
595.2802634 5.321339629

Name: +ve in-silico MS/MS by CFM-ID for PLRSKWFKBFXIED-UHFFFAOYSA-N
ID: PLRSKWFKBFXIED-UHFFFAOYSA-N
Comment: Energy0
Num peaks: 15
122.0964258 2.145498044
124.1120759 16.32973516
142.1226406 2.058366583
372.1958055 1.91482855
374.2114556 1.844192052
400.1907201 1.450943348
402.2063702 3.034895205
418.2012848 3.015435953
420.2169349 3.921492741
430.2012848 2.106925322
448.2118495 10.61976961
543.3217343 4.335353583
545.3373843 1.291161001
571.3166489 7.121861663
589.3272136 19.24257424

Name: +ve in-silico MS/MS by CFM-ID for PLRSKWFKBFXIED-UHFFFAOYSA-N
ID: PLRSKWFKBFXIED-UHFFFAOYSA-N
Comment: Energy1
Num peaks: 31
122.0964258 2.120501525
124.1120759 23.50286319
142.1226406 1.886767311
177.0546206 0.7503378471
179.0855268 0.7719577423
191.0702706 1.011448063
279.1015708 1.792496945
309.1121354 0.962721708
318.1699847 1.414431197
327.1227001 0.9436874067
330.1699847 0.7038483484
332.1856347 1.393275495
348.1958055 2.415825527
362.2114556 1.237064473
372.1958055 1.014367315
374.2114556 2.253649874
400.1907201 1.009356028
402.2063702 4.382920624
404.2220202 1.380649506
420.2169349 2.367128765
430.2012848 2.748476364
432.2169349 1.451074924
448.2118495 6.742125529
450.2274995 0.7883145804
466.2224142 1.169900229
525.3111696 0.7760364676
543.3217343 1.158332695
545.3373843 0.8713623561
553.3060842 1.097730403
571.3166489 4.103078111
589.3272136 2.498767778

Name: +ve in-silico MS/MS by CFM-ID for PLRSKWFKBFXIED-UHFFFAOYSA-N
ID: PLRSKWFKBFXIED-UHFFFAOYSA-N
Comment: Energy2
Num peaks: 31
68.04947561 0.8678874974
81.06987671 1.441184613
82.06512568 1.025084837
83.08552677 1.918996431
96.08077574 2.706827223
98.0964258 1.732353001
108.0807757 1.672082193
110.0964258 2.861401023
112.1120759 2.290836518
114.1277259 1.050262607
122.0964258 1.215452499
124.1120759 9.235122108
126.0913404 1.201193152
142.1226406 2.432555462
177.0546206 1.581008673
179.0855268 1.288503128
191.0702706 1.78587568
249.0910061 9.235844057
277.0859207 5.654911269
279.1015708 9.858954927
281.1172208 1.664335626
309.1121354 1.451889721
372.1958055 1.693611898
374.2114556 2.024416933
402.1699847 0.8610694146
402.2063702 2.889502629
404.1856347 0.8759199982
404.2220202 1.09902962
432.2169349 0.9358611403
452.2431496 0.9230909585
454.2587997 1.018425388

Name: +ve in-silico MS/MS by CFM-ID for ZMKDNELQYCEFBS-UHFFFAOYSA-N
ID: ZMKDNELQYCEFBS-UHFFFAOYSA-N
Comment: Energy0
Num peaks: 6
579.2853488 3.077525509
580.2693644 3.725990569
582.2850144 6.985665878
593.3009988 4.700483275
595.2802634 2.585128868
611.3115635 59.70641654

Name: +ve in-silico MS/MS by CFM-ID for ZMKDNELQYCEFBS-UHFFFAOYSA-N
ID: ZMKDNELQYCEFBS-UHFFFAOYSA-N
Comment: Energy1
Num peaks: 18
58.06512568 1.488844493
537.2747841 1.103963328
552.2380642 2.472164166
554.2537143 1.837136102
562.2587997 1.175348539
565.2696987 1.402197694
566.2537143 3.470305341
567.2853488 2.795374199
568.2693644 4.323901668
579.2853488 6.207619446
580.2693644 8.833120657
581.3009988 4.056868269
582.2850144 8.874229754
583.3166489 1.874320012
584.3006645 1.342226863
593.3009988 4.721156326
595.2802634 3.362998296
611.3115635 20.76051307

Name: +ve in-silico MS/MS by CFM-ID for ZMKDNELQYCEFBS-UHFFFAOYSA-N
ID: ZMKDNELQYCEFBS-UHFFFAOYSA-N
Comment: Energy2
Num peaks: 31
39.02292652 1.223806821
43.01784114 1.686117311
51.02292652 1.376111124
53.03857658 1.587452683
57.0334912 2.035421207
71.04914126 2.338724097
508.248235 4.277236739
510.2638851 3.66844582
521.243484 1.952562268
523.259134 3.21323539
537.2747841 1.98294129
538.2587997 2.591666802
540.2744497 1.443815418
548.2431496 1.164417381
549.2747841 1.044604162
550.2587997 2.070872856
551.2428153 1.149174443
551.2540486 2.882630258
552.2380642 2.658097842
552.2744497 2.244070757
553.2584653 1.056159578
554.2537143 1.425388334
564.2744497 1.373916729
565.2696987 3.720392427
566.2537143 5.482314558
566.2900998 1.135017224
567.2853488 2.036204053
568.2693644 8.237080358
581.2646133 1.195719999
583.2802634 1.461550525
595.2802634 4.127671659

Name: +ve in-silico MS/MS by CFM-ID for WRTNDTZCGXMBBL-UHFFFAOYSA-N
ID: WRTNDTZCGXMBBL-UHFFFAOYSA-N
Comment: Energy0
Num peaks: 6
567.2853488 2.220341445
579.2853488 3.008306733
580.2693644 3.935528211
582.2850144 7.370805719
595.2802634 2.788219819
611.3115635 62.48245044

Name: +ve in-silico MS/MS by CFM-ID for WRTNDTZCGXMBBL-UHFFFAOYSA-N
ID: WRTNDTZCGXMBBL-UHFFFAOYSA-N
Comment: Energy1
Num peaks: 17
58.06512568 1.628466694
71.01275576 1.587128408
73.02840582 2.491216178
551.2428153 1.064948229
552.2380642 2.695081246
554.2537143 1.986789213
565.2696987 1.572867049
566.2537143 4.166534986
567.2853488 2.328879886
568.2693644 4.19175871
579.2853488 5.600421658
580.2693644 10.23293193
581.3009988 1.597092582
582.2850144 10.40532687
584.3006645 1.932066453
595.2802634 3.697739703
611.3115635 23.63636865

Name: +ve in-silico MS/MS by CFM-ID for WRTNDTZCGXMBBL-UHFFFAOYSA-N
ID: WRTNDTZCGXMBBL-UHFFFAOYSA-N
Comment: Energy2
Num peaks: 31
39.02292652 1.34547055
494.2325849 0.9987077991
510.2274995 1.19126247
510.2638851 0.9085762414
521.243484 1.714711727
522.2274995 3.123159744
523.259134 4.680291469
524.2431496 1.95518175
525.2747841 2.011712128
535.259134 1.967657731
536.2431496 4.621633839
537.2747841 2.842483158
538.2587997 4.394328708
539.2540486 2.45344871
549.2747841 1.031698611
550.2587997 1.914384072
551.2428153 1.109873572
551.2540486 3.619253293
552.2380642 1.882263645
552.2744497 2.632067988
553.2584653 1.025575636
555.2853488 0.9025215141
565.2696987 4.909732763
566.2537143 4.920388792
567.2853488 2.502463045
568.2693644 6.492532835
570.2850144 0.8781555685
581.2646133 1.103736474
583.3166489 1.086536046
584.3006645 1.018948557
595.2802634 4.321640438

Name: +ve in-silico MS/MS by CFM-ID for CMQBCYJKEJIGTM-UHFFFAOYSA-N
ID: CMQBCYJKEJIGTM-UHFFFAOYSA-N
Comment: Energy0
Num peaks: 6
568.2693644 1.823148726
579.2853488 3.260405357
580.2693644 4.171627119
582.2850144 5.972388192
595.2802634 2.878433903
611.3115635 66.70977157

Name: +ve in-silico MS/MS by CFM-ID for CMQBCYJKEJIGTM-UHFFFAOYSA-N
ID: CMQBCYJKEJIGTM-UHFFFAOYSA-N
Comment: Energy1
Num peaks: 15
58.06512568 1.700270623
71.01275576 1.353256936
552.2380642 2.839249214
554.2537143 2.18254646
565.2696987 1.274742576
566.2537143 3.476313431
567.2853488 2.732219958
568.2693644 4.444323628
579.2853488 6.285963238
580.2693644 10.18105389
581.3009988 1.678045201
582.2850144 10.66602378
584.3006645 1.676385576
595.2802634 3.763305727
611.3115635 26.7321046

Name: +ve in-silico MS/MS by CFM-ID for CMQBCYJKEJIGTM-UHFFFAOYSA-N
ID: CMQBCYJKEJIGTM-UHFFFAOYSA-N
Comment: Energy2
Num peaks: 31
15.02292652 1.026757181
42.03382555 0.9688497711
452.1856347 1.034035486
496.248235 1.304422124
508.248235 1.305912604
510.2638851 2.17830511
523.259134 1.495441272
535.259134 2.631034883
537.2747841 3.656071809
538.2587997 2.086103501
539.2904341 1.118562304
540.2744497 1.107335267
550.2587997 4.466369223
551.2540486 5.015755863
552.2380642 2.609158504
552.2744497 2.746625869
553.2584653 0.9196563908
553.2696987 0.9356849338
554.2537143 2.566708693
555.2853488 1.251160001
565.2696987 4.562436582
566.2537143 8.151057836
567.2853488 2.633910384
568.2693644 9.079222077
570.2850144 0.9657458687
579.2853488 0.9447337439
580.2693644 1.569370146
582.2850144 1.731571904
583.2802634 1.310189792
583.3166489 1.506258209
595.2802634 5.490573898

Name: +ve in-silico MS/MS by CFM-ID for JICSOKOFFWCQSR-UHFFFAOYSA-N
ID: JICSOKOFFWCQSR-UHFFFAOYSA-N
Comment: Energy0
Num peaks: 6
568.2693644 1.847546996
579.2853488 3.34143052
580.2693644 4.215657709
582.2850144 6.073834428
595.2802634 2.883133134
611.3115635 67.99434174

Name: +ve in-silico MS/MS by CFM-ID for JICSOKOFFWCQSR-UHFFFAOYSA-N
ID: JICSOKOFFWCQSR-UHFFFAOYSA-N
Comment: Energy1
Num peaks: 13
44.04947561 2.084688679
552.2380642 2.832637249
554.2537143 2.168262145
566.2537143 3.458865269
567.2853488 3.233543575
568.2693644 4.415939234
579.2853488 6.547968624
580.2693644 10.03337432
581.3009988 2.428335038
582.2850144 10.64854457
583.3166489 2.068214553
595.2802634 3.692122365
611.3115635 26.48414993

Name: +ve in-silico MS/MS by CFM-ID for JICSOKOFFWCQSR-UHFFFAOYSA-N
ID: JICSOKOFFWCQSR-UHFFFAOYSA-N
Comment: Energy2
Num peaks: 30
15.02292652 1.387854721
30.03382555 0.9333425202
42.03382555 1.021643398
44.04947561 1.142540836
480.1805494 1.584642256
523.259134 1.644449617
535.259134 1.681492417
537.2747841 3.101966552
538.2587997 1.651438647
539.2904341 1.458181326
550.2587997 5.272954454
551.2540486 2.649311916
552.2380642 3.659218286
552.2744497 4.02567817
553.2696987 0.8906565479
554.2537143 2.813479806
555.2853488 2.041891627
564.2744497 1.010613858
565.2696987 5.164945192
566.2537143 9.370795004
566.2900998 0.8874397701
567.2853488 3.087247122
568.2693644 10.41540373
570.2850144 1.001118901
579.2853488 1.358824469
580.2693644 1.416646563
582.2850144 1.844614585
583.2802634 1.35911456
583.3166489 1.162199255
595.2802634 5.536342245

Name: +ve in-silico MS/MS by CFM-ID for NGOFZZDIDLYMAZ-UHFFFAOYSA-N
ID: NGOFZZDIDLYMAZ-UHFFFAOYSA-N
Comment: Energy0
Num peaks: 6
568.2693644 2.492712927
579.2853488 3.279101996
580.2693644 3.083834717
582.2850144 7.26433337
595.2802634 2.831836011
611.3115635 68.45744269

Name: +ve in-silico MS/MS by CFM-ID for NGOFZZDIDLYMAZ-UHFFFAOYSA-N
ID: NGOFZZDIDLYMAZ-UHFFFAOYSA-N
Comment: Energy1
Num peaks: 13
552.2380642 3.003212209
553.2584653 1.618123496
554.2537143 2.769970763
566.2537143 4.938904111
567.2853488 3.164817518
568.2693644 6.095563993
579.2853488 5.625705731
580.2693644 10.78631836
581.3009988 2.163750672
582.2850144 12.97145296
583.3166489 1.896679475
595.2802634 3.588424103
611.3115635 22.93265412

Name: +ve in-silico MS/MS by CFM-ID for NGOFZZDIDLYMAZ-UHFFFAOYSA-N
ID: NGOFZZDIDLYMAZ-UHFFFAOYSA-N
Comment: Energy2
Num peaks: 25
49.00727645 1.261842749
523.259134 1.597798
535.259134 1.672863937
536.2431496 1.223733346
537.2747841 2.757902397
538.2587997 2.260532654
539.2904341 1.450698754
540.2744497 1.268608067
550.2587997 6.229125802
551.2428153 1.638637651
551.2540486 2.333356435
552.2380642 3.718967189
552.2744497 5.108549854
553.2584653 1.644660839
554.2537143 2.603593566
555.2853488 1.290331679
565.2696987 4.604809781
566.2537143 10.82337468
567.2853488 3.206052016
568.2693644 13.29828907
570.2850144 1.19361837
580.2693644 1.377057011
583.2802634 1.450075453
583.3166489 1.191306848
595.2802634 5.349828358

Name: +ve in-silico MS/MS by CFM-ID for XRUXRCCPTROXNY-UHFFFAOYSA-N
ID: XRUXRCCPTROXNY-UHFFFAOYSA-N
Comment: Energy0
Num peaks: 6
568.2693644 2.154135129
579.2853488 3.093196642
580.2693644 3.990136506
582.2850144 7.458547504
595.2802634 2.714764176
611.3115635 63.43703112

Name: +ve in-silico MS/MS by CFM-ID for XRUXRCCPTROXNY-UHFFFAOYSA-N
ID: XRUXRCCPTROXNY-UHFFFAOYSA-N
Comment: Energy1
Num peaks: 15
536.2431496 1.677432672
552.2380642 2.539770906
554.2537143 1.826250087
565.2696987 4.973968783
566.2537143 3.782616846
567.2853488 6.4988192
568.2693644 3.752215858
579.2853488 5.572924865
580.2693644 9.500139391
581.3009988 2.275191387
582.2850144 9.038596155
583.3166489 1.831033001
584.3006645 1.827193251
595.2802634 3.352948835
611.3115635 21.81630627

Name: +ve in-silico MS/MS by CFM-ID for XRUXRCCPTROXNY-UHFFFAOYSA-N
ID: XRUXRCCPTROXNY-UHFFFAOYSA-N
Comment: Energy2
Num peaks: 31
15.02292652 0.9722364982
27.02292652 1.850170037
45.0334912 1.791464324
51.02292652 1.730352379
53.03857658 1.012354003
55.01784114 1.212426566
55.05422664 0.973554575
59.04914126 1.096709061
495.2642194 0.9999998005
513.2383986 0.9504408874
521.243484 0.9121884655
522.2274995 3.44611433
523.259134 1.038890191
524.2431496 2.298606763
535.259134 2.36996374
536.2431496 4.672274239
537.2747841 3.129366245
538.2587997 5.466737103
539.2540486 2.464403282
540.2744497 1.33665342
550.2587997 1.708281453
551.2540486 4.060395356
552.2380642 1.373026462
552.2744497 2.565102521
565.2696987 4.667318767
566.2537143 5.15256233
567.2853488 2.538342759
568.2693644 7.107075612
581.2646133 1.074919742
584.3006645 1.005194445
595.2802634 4.176667689

Name: +ve in-silico MS/MS by CFM-ID for USJPLYOVALOOPR-UHFFFAOYSA-N
ID: USJPLYOVALOOPR-UHFFFAOYSA-N
Comment: Energy0
Num peaks: 6
568.2693644 2.492712927
579.2853488 3.279101996
580.2693644 3.083834717
582.2850144 7.26433337
595.2802634 2.831836011
611.3115635 68.45744269

Name: +ve in-silico MS/MS by CFM-ID for USJPLYOVALOOPR-UHFFFAOYSA-N
ID: USJPLYOVALOOPR-UHFFFAOYSA-N
Comment: Energy1
Num peaks: 13
552.2380642 3.003212209
553.2584653 1.618123496
554.2537143 2.769970763
566.2537143 4.938904111
567.2853488 3.164817518
568.2693644 6.095563993
579.2853488 5.625705731
580.2693644 10.78631836
581.3009988 2.163750672
582.2850144 12.97145296
583.3166489 1.896679475
595.2802634 3.588424103
611.3115635 22.93265412

Name: +ve in-silico MS/MS by CFM-ID for USJPLYOVALOOPR-UHFFFAOYSA-N
ID: USJPLYOVALOOPR-UHFFFAOYSA-N
Comment: Energy2
Num peaks: 25
49.00727645 1.261842749
523.259134 1.597798
535.259134 1.672863937
536.2431496 1.223733346
537.2747841 2.757902397
538.2587997 2.260532654
539.2904341 1.450698754
540.2744497 1.268608067
550.2587997 6.229125802
551.2428153 1.638637651
551.2540486 2.333356435
552.2380642 3.718967189
552.2744497 5.108549854
553.2584653 1.644660839
554.2537143 2.603593566
555.2853488 1.290331679
565.2696987 4.604809781
566.2537143 10.82337468
567.2853488 3.206052016
568.2693644 13.29828907
570.2850144 1.19361837
580.2693644 1.377057011
583.2802634 1.450075453
583.3166489 1.191306848
595.2802634 5.349828358

Name: +ve in-silico MS/MS by CFM-ID for STWKBEKSIYKCKW-UHFFFAOYSA-N
ID: STWKBEKSIYKCKW-UHFFFAOYSA-N
Comment: Energy0
Num peaks: 6
568.2693644 2.425058189
579.2853488 3.185888109
580.2693644 4.065114965
582.2850144 7.604593673
595.2802634 2.85335593
611.3115635 65.89306018

Name: +ve in-silico MS/MS by CFM-ID for STWKBEKSIYKCKW-UHFFFAOYSA-N
ID: STWKBEKSIYKCKW-UHFFFAOYSA-N
Comment: Energy1
Num peaks: 14
58.06512568 1.636359973
552.2380642 2.838408798
554.2537143 2.154504358
566.2537143 4.248820769
567.2853488 3.198949738
568.2693644 4.906521347
579.2853488 6.163358543
580.2693644 10.45597394
581.3009988 2.494984189
582.2850144 10.20404981
583.3166489 2.031973495
584.3006645 1.561820102
595.2802634 3.782889106
611.3115635 25.2686981

Name: +ve in-silico MS/MS by CFM-ID for STWKBEKSIYKCKW-UHFFFAOYSA-N
ID: STWKBEKSIYKCKW-UHFFFAOYSA-N
Comment: Energy2
Num peaks: 31
15.02292652 1.1188824
39.02292652 1.791408609
49.00727645 1.73216387
51.02292652 1.075701646
53.03857658 1.270251412
515.2540486 1.002765087
523.259134 1.529977621
535.259134 1.512393475
537.2271652 1.254548995
537.2747841 2.634782995
538.2587997 1.836806398
539.2428153 1.111390937
539.2904341 1.311539619
540.2744497 1.076483224
550.2587997 4.15054425
551.2428153 1.411627355
551.2540486 2.477319521
552.2380642 4.031105474
552.2744497 3.731264729
553.2584653 1.281449483
553.2696987 1.597225118
554.2537143 2.813802792
555.2853488 1.836549212
565.2696987 4.684153873
566.2537143 7.710318822
567.2853488 3.025252472
568.2693644 12.04718098
570.2850144 1.135061602
583.2802634 1.282968059
583.3166489 1.074568588
595.2802634 5.5330365

Name: +ve in-silico MS/MS by CFM-ID for STDXNTKYUJKJNA-UHFFFAOYSA-N
ID: STDXNTKYUJKJNA-UHFFFAOYSA-N
Comment: Energy0
Num peaks: 6
568.2693644 2.492712927
579.2853488 3.279101996
580.2693644 3.083834717
582.2850144 7.26433337
595.2802634 2.831836011
611.3115635 68.45744269

Name: +ve in-silico MS/MS by CFM-ID for STDXNTKYUJKJNA-UHFFFAOYSA-N
ID: STDXNTKYUJKJNA-UHFFFAOYSA-N
Comment: Energy1
Num peaks: 13
552.2380642 3.003212209
553.2584653 1.618123496
554.2537143 2.769970763
566.2537143 4.938904111
567.2853488 3.164817518
568.2693644 6.095563993
579.2853488 5.625705731
580.2693644 10.78631836
581.3009988 2.163750672
582.2850144 12.97145296
583.3166489 1.896679475
595.2802634 3.588424103
611.3115635 22.93265412

Name: +ve in-silico MS/MS by CFM-ID for STDXNTKYUJKJNA-UHFFFAOYSA-N
ID: STDXNTKYUJKJNA-UHFFFAOYSA-N
Comment: Energy2
Num peaks: 25
49.00727645 1.261842749
523.259134 1.597798
535.259134 1.672863937
536.2431496 1.223733346
537.2747841 2.757902397
538.2587997 2.260532654
539.2904341 1.450698754
540.2744497 1.268608067
550.2587997 6.229125802
551.2428153 1.638637651
551.2540486 2.333356435
552.2380642 3.718967189
552.2744497 5.108549854
553.2584653 1.644660839
554.2537143 2.603593566
555.2853488 1.290331679
565.2696987 4.604809781
566.2537143 10.82337468
567.2853488 3.206052016
568.2693644 13.29828907
570.2850144 1.19361837
580.2693644 1.377057011
583.2802634 1.450075453
583.3166489 1.191306848
595.2802634 5.349828358

Name: +ve in-silico MS/MS by CFM-ID for TYEKNXBQGUTUSH-UHFFFAOYSA-N
ID: TYEKNXBQGUTUSH-UHFFFAOYSA-N
Comment: Energy0
Num peaks: 6
568.2693644 2.358751138
579.2853488 3.119008437
580.2693644 2.94046768
582.2850144 6.917582188
595.2802634 2.862460005
611.3115635 64.19763216

Name: +ve in-silico MS/MS by CFM-ID for TYEKNXBQGUTUSH-UHFFFAOYSA-N
ID: TYEKNXBQGUTUSH-UHFFFAOYSA-N
Comment: Energy1
Num peaks: 17
58.06512568 1.456776762
539.2540486 1.599382272
552.2380642 2.756631666
553.2584653 1.542450976
554.2537143 2.539548678
565.2696987 1.814226479
566.2537143 4.547253241
567.2853488 3.551815391
568.2693644 5.587465068
579.2853488 5.137828763
580.2693644 10.01907344
581.3009988 2.141665954
582.2850144 11.90028927
583.3166489 1.727946774
584.3006645 1.428882155
595.2802634 3.332762346
611.3115635 20.08743712

Name: +ve in-silico MS/MS by CFM-ID for TYEKNXBQGUTUSH-UHFFFAOYSA-N
ID: TYEKNXBQGUTUSH-UHFFFAOYSA-N
Comment: Energy2
Num peaks: 31
15.02292652 0.9692909192
39.02292652 2.335275943
71.04914126 1.534206743
512.2431496 1.763931568
523.259134 1.072571623
535.259134 1.376941853
536.2431496 1.796363386
537.2747841 2.413022222
538.2587997 3.372304404
539.2540486 1.679600698
539.2904341 1.194076689
540.2744497 1.176876637
550.2587997 3.295477147
551.2428153 1.230679177
551.2540486 3.35359552
552.2380642 3.134752509
552.2744497 3.19167975
553.2584653 1.23520282
554.2537143 2.199682385
555.2853488 0.9812648204
565.2696987 6.000033899
566.2537143 8.78658266
567.2853488 2.479765491
568.2693644 10.64682193
570.2850144 0.9824726643
580.2693644 1.032372701
581.2646133 1.069168831
583.2802634 1.472865019
583.3166489 0.9764132256
585.2959135 1.010168061
595.2802634 4.360486247

Name: +ve in-silico MS/MS by CFM-ID for GLJZFYTUNMDCNR-UHFFFAOYSA-N
ID: GLJZFYTUNMDCNR-UHFFFAOYSA-N
Comment: Energy0
Num peaks: 6
568.2693644 2.373829907
579.2853488 3.129990582
580.2693644 2.982363177
582.2850144 7.028291148
595.2802634 2.673239262
611.3115635 64.8196183

Name: +ve in-silico MS/MS by CFM-ID for GLJZFYTUNMDCNR-UHFFFAOYSA-N
ID: GLJZFYTUNMDCNR-UHFFFAOYSA-N
Comment: Energy1
Num peaks: 16
58.06512568 1.418412558
552.2380642 2.786034104
553.2584653 1.575632828
554.2537143 2.554361596
565.2696987 1.52028848
566.2537143 4.596332277
567.2853488 4.475665616
568.2693644 5.634391475
579.2853488 5.048510617
580.2693644 10.24959164
581.3009988 2.126074787
582.2850144 12.10569727
583.3166489 1.748684019
584.3006645 1.447597502
595.2802634 2.982948575
611.3115635 20.43277064

Name: +ve in-silico MS/MS by CFM-ID for GLJZFYTUNMDCNR-UHFFFAOYSA-N
ID: GLJZFYTUNMDCNR-UHFFFAOYSA-N
Comment: Energy2
Num peaks: 31
15.02292652 1.130311672
27.02292652 1.076422267
41.03857658 2.407080379
49.00727645 1.147749563
55.01784114 1.03401472
57.0334912 2.017521958
523.259134 1.518538695
525.2383986 1.088510656
535.259134 2.152974528
536.2431496 1.113126166
537.2747841 3.173947955
538.2587997 5.080652343
539.2540486 1.054463998
539.2904341 1.269007848
540.2744497 2.605614646
550.2587997 3.612721574
551.2428153 1.490529331
551.2540486 3.932556672
552.2380642 3.051661684
552.2744497 2.503441804
553.2584653 1.496008113
554.2537143 1.538520201
565.2696987 3.457872886
566.2537143 8.779110112
567.2853488 2.241556098
568.2693644 9.931930299
570.2850144 1.020907284
580.2693644 1.223414638
581.2646133 1.033920961
583.2802634 1.458950089
595.2802634 4.030935347

Name: +ve in-silico MS/MS by CFM-ID for AXFHCBXFCMKBCF-UHFFFAOYSA-N
ID: AXFHCBXFCMKBCF-UHFFFAOYSA-N
Comment: Energy0
Num peaks: 6
568.2693644 2.428760794
579.2853488 3.176689533
580.2693644 3.012090283
582.2850144 7.125272241
595.2802634 2.897262027
611.3115635 65.89731908

Name: +ve in-silico MS/MS by CFM-ID for AXFHCBXFCMKBCF-UHFFFAOYSA-N
ID: AXFHCBXFCMKBCF-UHFFFAOYSA-N
Comment: Energy1
Num peaks: 15
537.2383986 1.937882497
552.2380642 2.841726351
553.2584653 1.611486852
554.2537143 2.619188659
566.2537143 4.707287452
567.2853488 2.831299617
568.2693644 5.786459882
579.2853488 5.292409874
580.2693644 10.33070547
581.3009988 2.189549776
582.2850144 12.60180647
583.3166489 1.786440546
584.3006645 1.481720911
595.2802634 3.416206131
611.3115635 21.0647279

Name: +ve in-silico MS/MS by CFM-ID for AXFHCBXFCMKBCF-UHFFFAOYSA-N
ID: AXFHCBXFCMKBCF-UHFFFAOYSA-N
Comment: Energy2
Num peaks: 30
39.02292652 1.968870829
49.00727645 1.254611371
523.259134 1.496683205
527.2540486 1.147123993
535.259134 1.51049033
536.2431496 1.221778373
537.2747841 2.579545902
538.2587997 2.217910454
539.2904341 1.309889222
540.2744497 1.149527097
550.2587997 4.985477467
551.2428153 1.636019848
551.2540486 2.380278702
552.2380642 3.365603015
552.2744497 3.194097343
553.2584653 1.642033413
553.2696987 1.595215224
554.2537143 2.353452305
555.2853488 1.834238161
565.2696987 4.181991574
566.2537143 10.07172004
567.2853488 2.999350107
568.2693644 12.04375704
570.2850144 1.077761894
580.2693644 1.320704054
581.2646133 1.172866652
583.2802634 1.619563246
583.3166489 1.073187029
585.2959135 1.108143445
595.2802634 4.765680074

Name: +ve in-silico MS/MS by CFM-ID for DDESIJZBFVSLNQ-UHFFFAOYSA-N
ID: DDESIJZBFVSLNQ-UHFFFAOYSA-N
Comment: Energy0
Num peaks: 18
192.1019051 1.148241239
206.1175552 1.904989015
282.1488553 2.799122287
300.15942 1.442948879
312.15942 2.129660385
330.1699847 1.081080901
404.1856347 2.294193532
418.2012848 1.638850441
568.2693644 1.525643912
579.2853488 2.206482128
580.2693644 2.420053319
581.3009988 1.5927467
582.2850144 5.740781049
583.3166489 1.685312489
584.3006645 0.9604845092
593.3009988 1.67822647
595.2802634 2.047730429
611.3115635 46.3642332

Name: +ve in-silico MS/MS by CFM-ID for DDESIJZBFVSLNQ-UHFFFAOYSA-N
ID: DDESIJZBFVSLNQ-UHFFFAOYSA-N
Comment: Energy1
Num peaks: 31
149.0597059 1.210232231
163.075356 1.054454239
164.1069905 1.023399134
165.0910061 0.8634146053
178.1226406 0.9767914656
192.1019051 8.989722451
206.1175552 9.505406023
282.1488553 3.561012567
310.1437699 1.024589799
312.15942 1.706577864
330.1699847 0.8701573062
376.1907201 0.7848890291
386.1386845 1.177931286
400.1543346 1.314574378
404.1856347 2.272574811
414.1699847 0.8542383494
416.1856347 1.935434258
418.2012848 2.869215851
430.2012848 1.701969478
432.2169349 1.180829369
552.2380642 0.8516225716
554.2537143 0.8282718631
566.2537143 1.293274325
568.2693644 1.440869771
579.2853488 1.729274496
580.2693644 2.92019116
581.3009988 3.081371307
582.2850144 3.564942697
583.3166489 2.958307637
584.3006645 0.7959893987
611.3115635 3.251334847

Name: +ve in-silico MS/MS by CFM-ID for DDESIJZBFVSLNQ-UHFFFAOYSA-N
ID: DDESIJZBFVSLNQ-UHFFFAOYSA-N
Comment: Energy2
Num peaks: 31
91.05422664 2.285137711
105.0334912 2.569920023
107.0491413 2.542783746
121.0647913 0.8361922704
149.0597059 1.143272373
163.075356 1.695698294
165.0910061 1.261363214
192.1019051 3.389857368
197.0597059 1.643717742
199.075356 1.992359835
204.1019051 0.832119412
206.1175552 4.320030887
211.075356 1.267397223
213.0910061 1.38022118
255.1379563 0.9703344316
270.1488553 1.080782925
272.1645054 1.494602063
282.1488553 2.235919377
284.1281199 0.8605922423
284.1645054 0.9160387923
310.1437699 0.7984682221
312.15942 1.003960001
314.17507 0.9262335051
406.2012848 1.39324052
414.1699847 0.967406445
420.2169349 1.502993691
579.2853488 0.9499714295
581.3009988 1.049863144
583.3166489 0.9392244811
593.3009988 1.216891039
595.2802634 3.295827289

Name: +ve in-silico MS/MS by CFM-ID for LDMWOZYXEFIIJF-UHFFFAOYSA-N
ID: LDMWOZYXEFIIJF-UHFFFAOYSA-N
Comment: Energy0
Num peaks: 18
192.1019051 1.143853341
206.1175552 1.898889622
282.1488553 2.788423392
300.15942 1.474134129
312.15942 2.121466048
330.1699847 1.077104034
404.1856347 2.28528101
418.2012848 1.632480056
568.2693644 1.520031675
579.2853488 2.198365358
580.2693644 2.411135866
581.3009988 1.586887618
582.2850144 5.719627325
583.2802634 1.248145194
583.3166489 1.679112894
593.3009988 1.672052943
595.2802634 2.040197643
611.3115635 46.12159893

Name: +ve in-silico MS/MS by CFM-ID for LDMWOZYXEFIIJF-UHFFFAOYSA-N
ID: LDMWOZYXEFIIJF-UHFFFAOYSA-N
Comment: Energy1
Num peaks: 31
149.0597059 1.219352714
163.075356 1.082138366
164.1069905 1.027508877
165.0910061 0.887370582
178.1226406 1.057189264
192.1019051 9.0316905
206.1175552 9.896352329
282.1488553 3.577960327
310.1437699 1.029335416
312.15942 1.715043929
330.1699847 0.8741876349
376.1907201 0.7880409687
386.1386845 1.183446631
400.1543346 1.365727543
404.1856347 2.28461231
414.1699847 0.8581949459
416.1856347 1.945128728
418.2012848 2.883972606
430.2012848 1.710596869
432.2169349 1.186550674
552.2380642 0.8555670525
554.2537143 0.83210819
566.2537143 1.299264415
568.2693644 1.447543482
579.2853488 1.737284019
580.2693644 2.93433995
581.3009988 3.09564337
582.2850144 3.58221541
583.3166489 2.972009703
584.3006645 0.7996762021
611.3115635 3.277500554

Name: +ve in-silico MS/MS by CFM-ID for LDMWOZYXEFIIJF-UHFFFAOYSA-N
ID: LDMWOZYXEFIIJF-UHFFFAOYSA-N
Comment: Energy2
Num peaks: 31
91.05422664 2.312928026
105.0334912 2.601173671
107.0491413 2.985126363
121.0647913 0.8463614813
149.0597059 1.172739682
163.075356 1.753497148
165.0910061 1.308139443
177.0910061 0.9423481405
179.1066561 0.8746873937
192.1019051 3.431461398
197.0597059 1.850652185
199.075356 1.797788209
206.1175552 4.397559446
211.075356 1.28281046
213.0910061 1.397006506
255.1379563 0.9821349897
270.1488553 1.094029629
272.1645054 1.512924051
282.1488553 2.263568681
284.1281199 0.8710581893
284.1645054 0.927234782
312.15942 1.016616011
314.17507 0.9375882678
406.2012848 1.410320355
414.1699847 0.9792659497
420.2169349 1.521418998
579.2853488 0.9616171971
581.3009988 1.062733491
583.3166489 0.9507385011
593.3009988 1.231808994
595.2802634 3.336231072

Name: +ve in-silico MS/MS by CFM-ID for VMGXSDYPKKPINM-UHFFFAOYSA-N
ID: VMGXSDYPKKPINM-UHFFFAOYSA-N
Comment: Energy0
Num peaks: 17
192.1019051 1.142066806
206.1175552 1.889888659
282.1488553 2.784067333
300.15942 1.471749705
312.15942 2.11909732
330.1699847 1.075484691
404.1856347 2.281971376
418.2012848 1.630578647
568.2693644 1.517746424
579.2853488 3.212984769
580.2693644 2.407504778
581.3009988 1.914196387
582.2850144 5.711013762
583.3166489 1.40728815
593.3009988 1.113026093
595.2802634 2.326551403
611.3115635 46.02287789

Name: +ve in-silico MS/MS by CFM-ID for VMGXSDYPKKPINM-UHFFFAOYSA-N
ID: VMGXSDYPKKPINM-UHFFFAOYSA-N
Comment: Energy1
Num peaks: 31
149.0597059 0.8850878658
163.075356 1.123087477
164.1069905 1.03617542
165.0910061 0.9226269902
192.1019051 9.120345717
206.1175552 10.56425974
282.1488553 3.613768838
310.1437699 1.039359426
312.15942 1.839050365
330.1699847 0.8827007639
386.1386845 1.145719321
400.1543346 1.379248357
404.1856347 2.351099063
414.1699847 0.8665523329
416.1856347 1.965622629
418.2012848 3.014949064
430.2012848 1.728837142
432.2169349 1.198641327
552.2380642 0.8638988481
554.2537143 0.8402115354
566.2537143 1.311917082
567.2853488 0.8738314661
568.2693644 1.46164014
579.2853488 2.470254602
580.2693644 2.964240136
581.3009988 2.661147297
582.2850144 3.618717285
583.3166489 2.144264148
584.3006645 0.8074637141
595.2802634 0.8881231652
611.3115635 3.333021999

Name: +ve in-silico MS/MS by CFM-ID for VMGXSDYPKKPINM-UHFFFAOYSA-N
ID: VMGXSDYPKKPINM-UHFFFAOYSA-N
Comment: Energy2
Num peaks: 31
91.05422664 2.308404159
105.0334912 2.603470027
107.0491413 2.989206298
121.0647913 0.8479220283
163.075356 1.750882755
165.0910061 1.306425698
179.1066561 0.8778205677
192.1019051 3.421653085
197.0597059 1.852180629
199.075356 1.798045754
204.1019051 0.8399155201
206.1175552 4.402118666
211.075356 1.283073302
213.0910061 1.242064547
255.1379563 0.9793531946
270.1488553 1.090906705
272.1645054 1.508604616
282.1488553 2.257049804
284.1281199 0.8685910077
284.1645054 0.8846817425
310.1437699 0.8059490529
312.15942 1.019010935
314.17507 0.934911366
406.2012848 1.406293759
414.1699847 0.9764700543
420.2169349 1.517075205
523.259134 0.8262554503
579.2853488 1.399898131
581.3009988 1.287954896
593.3009988 0.8188613762
595.2802634 3.904531904

Name: +ve in-silico MS/MS by CFM-ID for FZFFRSZDHOJTLN-UHFFFAOYSA-N
ID: FZFFRSZDHOJTLN-UHFFFAOYSA-N
Comment: Energy0
Num peaks: 15
282.1488553 2.86995216
300.15942 1.518872021
312.15942 2.176100872
404.1856347 1.414980803
418.2012848 3.291990761
568.2693644 1.562863826
579.2853488 2.260311908
580.2693644 2.479194569
581.3009988 1.631603667
582.2850144 5.881074227
583.2802634 1.530391206
583.3166489 1.72642771
593.3009988 1.719168819
595.2802634 2.097687271
611.3115635 47.98011767

Name: +ve in-silico MS/MS by CFM-ID for FZFFRSZDHOJTLN-UHFFFAOYSA-N
ID: FZFFRSZDHOJTLN-UHFFFAOYSA-N
Comment: Energy1
Num peaks: 31
149.0597059 1.000910675
164.1069905 1.165799953
192.1019051 13.76826179
280.1332052 0.8582711327
282.1488553 4.15502366
310.1437699 1.191966451
312.15942 1.983006116
330.1699847 1.012305917
390.2063702 1.321757924
400.1543346 2.658243222
402.1699847 1.270697605
404.1856347 1.374335533
406.2012848 0.7668004933
418.2012848 4.062742679
420.2169349 1.032274351
428.1856347 1.397602715
430.2012848 4.044914077
432.2169349 2.767274618
552.2380642 0.9907433545
554.2537143 0.9635780819
566.2537143 1.504543192
567.2853488 0.6596608289
568.2693644 1.676249782
579.2853488 2.011768209
580.2693644 3.42173522
581.3009988 3.58474311
582.2850144 4.177223104
583.3166489 3.441575799
584.3006645 0.9260219648
595.2802634 0.8300249937
611.3115635 4.219098605

Name: +ve in-silico MS/MS by CFM-ID for FZFFRSZDHOJTLN-UHFFFAOYSA-N
ID: FZFFRSZDHOJTLN-UHFFFAOYSA-N
Comment: Energy2
Num peaks: 31
91.05422664 2.595807257
105.0334912 1.326839292
107.0491413 3.314589312
119.0491413 1.500539964
121.0647913 1.844516048
163.075356 1.070061021
165.0910061 1.001654011
192.1019051 7.632782536
211.075356 2.076993454
213.0910061 1.889926669
225.0910061 1.43970269
227.1066561 1.137602329
255.1379563 1.102253552
272.1645054 1.228821524
282.1488553 2.385799279
284.1281199 0.9775916688
284.1645054 1.009671457
312.15942 1.130387732
314.17507 1.053292831
375.1590856 1.245955491
414.1699847 1.555775534
420.2169349 2.360662351
434.2325849 1.057681879
461.243484 1.170363011
521.243484 0.9353270616
523.259134 1.13909853
579.2853488 1.080287088
581.3009988 1.193881798
583.3166489 1.068065889
593.3009988 1.38382233
595.2802634 3.747943943

Name: +ve in-silico MS/MS by CFM-ID for MWKVQQRUEDYSHY-UHFFFAOYSA-N
ID: MWKVQQRUEDYSHY-UHFFFAOYSA-N
Comment: Energy0
Num peaks: 15
282.1488553 2.890797254
300.15942 1.492083797
312.15942 2.192030566
330.1699847 1.115195095
404.1856347 1.425374526
418.2012848 3.31634505
568.2693644 1.573786575
579.2853488 2.276109073
580.2693644 2.496550924
581.3009988 1.643006834
582.2850144 5.922246475
583.3166489 1.738493595
593.3009988 1.731183973
595.2802634 2.368839906
611.3115635 48.45651938

Name: +ve in-silico MS/MS by CFM-ID for MWKVQQRUEDYSHY-UHFFFAOYSA-N
ID: MWKVQQRUEDYSHY-UHFFFAOYSA-N
Comment: Energy1
Num peaks: 31
149.0597059 0.9916857502
164.1069905 1.155522087
192.1019051 13.61133285
280.1332052 0.8493622291
282.1488553 4.110946387
310.1437699 1.179682996
312.15942 1.960987683
330.1699847 1.001873901
390.2063702 1.310105109
400.1543346 2.630392048
402.1699847 1.257358872
404.1856347 1.358528835
406.2012848 0.7588984595
418.2012848 4.014239412
420.2169349 1.021636555
428.1856347 1.383200137
430.2012848 3.999170068
432.2169349 2.737369173
552.2380642 0.9805335443
554.2537143 0.9536482154
566.2537143 1.489038571
567.2853488 0.652862891
568.2693644 1.65897569
579.2853488 1.991036532
580.2693644 3.384757135
581.3009988 3.547801609
582.2850144 4.132080596
583.3166489 3.406109666
584.3006645 0.9164791217
595.2802634 0.9881868286
611.3115635 4.145034131

Name: +ve in-silico MS/MS by CFM-ID for MWKVQQRUEDYSHY-UHFFFAOYSA-N
ID: MWKVQQRUEDYSHY-UHFFFAOYSA-N
Comment: Energy2
Num peaks: 31
91.05422664 2.521938228
105.0334912 1.289081354
107.0491413 3.220265862
119.0491413 1.457839016
121.0647913 1.792026554
163.075356 1.039610236
165.0910061 0.9731498878
192.1019051 7.282514355
211.075356 2.017888338
213.0910061 1.836144922
225.0910061 1.398732992
227.1066561 1.105229517
255.1379563 1.070886663
270.1488553 1.193736994
272.1645054 1.650835363
282.1488553 2.316580351
284.1281199 0.949772289
284.1645054 0.9807776344
312.15942 1.096926081
314.17507 1.023056835
375.1590856 1.210499267
414.1699847 1.511115188
420.2169349 2.292896793
434.2325849 1.027319891
461.243484 1.13676638
523.259134 1.106399382
579.2853488 1.049276191
581.3009988 1.159610033
583.3166489 1.037405816
593.3009988 1.344098101
595.2802634 3.916808627

Name: +ve in-silico MS/MS by CFM-ID for VQRPQQLJTZKDCZ-UHFFFAOYSA-N
ID: VQRPQQLJTZKDCZ-UHFFFAOYSA-N
Comment: Energy0
Num peaks: 15
282.1488553 2.879679211
300.15942 1.524427463
312.15942 2.175431278
404.1856347 1.4172373
418.2012848 3.30440566
568.2693644 1.568001905
579.2853488 2.26774292
580.2693644 2.487359002
581.3009988 1.636967736
582.2850144 5.90044166
583.2802634 1.112406964
583.3166489 1.732103522
593.3009988 1.724820767
595.2802634 2.104583638
611.3115635 48.20409509

Name: +ve in-silico MS/MS by CFM-ID for VQRPQQLJTZKDCZ-UHFFFAOYSA-N
ID: VQRPQQLJTZKDCZ-UHFFFAOYSA-N
Comment: Energy1
Num peaks: 31
149.0597059 0.9941366631
164.1069905 1.158253524
192.1019051 13.83939286
280.1332052 0.8517275224
282.1488553 4.104146042
310.1437699 1.182944356
312.15942 1.932151648
330.1699847 1.004643689
390.2063702 1.34644471
400.1543346 2.561019246
402.1699847 1.292523165
404.1856347 1.297328465
406.2012848 0.7609965158
418.2012848 4.092776519
420.2169349 1.024460979
428.1856347 1.387024142
430.2012848 3.985095777
432.2169349 2.745307259
552.2380642 0.9832443346
554.2537143 0.9562846784
566.2537143 1.493155178
568.2693644 1.663562106
579.2853488 1.996540966
580.2693644 3.394572579
581.3009988 3.557609888
582.2850144 4.1440632
583.3166489 3.415526222
584.3006645 0.9190128266
593.3009988 0.6458456269
595.2802634 0.8237424647
611.3115635 4.164653456

Name: +ve in-silico MS/MS by CFM-ID for VQRPQQLJTZKDCZ-UHFFFAOYSA-N
ID: VQRPQQLJTZKDCZ-UHFFFAOYSA-N
Comment: Energy2
Num peaks: 31
91.05422664 2.525439812
105.0334912 1.62829315
107.0491413 2.243605907
119.0491413 1.387055391
121.0647913 1.73569999
163.075356 1.038967333
165.0910061 0.9725480844
192.1019051 7.60652367
211.075356 3.057989535
213.0910061 0.9510039307
225.0910061 1.407595263
227.1066561 1.112232171
255.1379563 1.070224418
270.1488553 1.192992482
272.1645054 1.649805568
282.1488553 2.127612023
284.1281199 0.9491849425
284.1645054 0.956142532
312.15942 1.093630523
314.17507 1.022418633
375.1590856 1.687953535
414.1699847 1.510172526
420.2169349 2.29146644
434.2325849 1.026679029
461.243484 1.136057244
523.259134 1.105709189
579.2853488 1.048621632
581.3009988 1.158886646
583.3166489 1.036758662
593.3009988 1.343259627
595.2802634 3.638083931

Name: +ve in-silico MS/MS by CFM-ID for ZKGBUDJODLZAHS-UHFFFAOYSA-N
ID: ZKGBUDJODLZAHS-UHFFFAOYSA-N
Comment: Energy0
Num peaks: 14
282.1488553 2.912322197
300.15942 1.636671487
312.15942 2.186929571
330.1699847 1.122961145
404.1856347 1.442271073
418.2012848 3.380704372
568.2693644 1.584746186
579.2853488 3.188579962
580.2693644 2.513966061
581.3009988 1.695163341
582.2850144 5.963558163
593.3009988 1.162159784
595.2802634 2.429255247
611.3115635 48.93551486

Name: +ve in-silico MS/MS by CFM-ID for ZKGBUDJODLZAHS-UHFFFAOYSA-N
ID: ZKGBUDJODLZAHS-UHFFFAOYSA-N
Comment: Energy1
Num peaks: 31
149.0597059 1.008513175
164.1069905 1.174264246
192.1019051 14.3048358
280.1332052 0.865625952
282.1488553 4.204506852
300.15942 0.8654121293
304.1907201 0.8228093182
312.15942 1.953750965
330.1699847 1.020917295
400.1543346 2.87486948
402.1699847 1.368881299
404.1856347 1.464227545
406.2012848 0.7733234317
418.2012848 4.433296255
420.2169349 1.041055594
428.1856347 1.409491696
430.2012848 4.056145018
432.2169349 2.791976705
552.2380642 0.9991713066
554.2537143 0.9717749474
566.2537143 1.517341883
567.2853488 0.7341222777
568.2693644 1.690509128
579.2853488 2.484523327
580.2693644 3.452279351
581.3009988 2.237666916
582.2850144 4.214511101
583.3166489 1.981662647
584.3006645 0.9338993518
595.2802634 1.027188756
611.3115635 4.280586562

Name: +ve in-silico MS/MS by CFM-ID for ZKGBUDJODLZAHS-UHFFFAOYSA-N
ID: ZKGBUDJODLZAHS-UHFFFAOYSA-N
Comment: Energy2
Num peaks: 31
91.05422664 2.621455829
105.0334912 1.319361093
107.0491413 3.68313889
121.0647913 2.221915442
149.0597059 0.9014178539
163.075356 1.064030049
165.0910061 0.9960085881
192.1019051 8.51933835
213.0910061 2.348072999
227.1066561 1.289086971
241.1223062 0.9575669229
255.1379563 1.09604114
272.1645054 1.221833972
282.1488553 2.341775455
284.1281199 1.168228462
285.148521 0.87377269
312.15942 1.225697449
314.17507 1.047303179
375.1590856 1.898777219
377.1747357 0.9457213836
391.1903858 1.000084257
420.2169349 2.347238216
434.2325849 1.051667269
461.243484 1.163707629
463.259134 0.9200784321
521.243484 0.9300082336
523.259134 1.132620936
579.2853488 1.482135344
581.3009988 1.391691752
593.3009988 0.9173020604
595.2802634 4.373921234

Name: +ve in-silico MS/MS by CFM-ID for ICEXENYDWFZJBV-UHFFFAOYSA-N
ID: ICEXENYDWFZJBV-UHFFFAOYSA-N
Comment: Energy0
Num peaks: 16
296.1645054 2.810713319
298.1437699 2.196847735
314.17507 1.446703943
404.1856347 1.380867238
418.2012848 3.226707543
568.2693644 1.533563677
579.2853488 2.21793619
580.2693644 2.432637368
581.3009988 1.601014802
582.2850144 5.770632569
583.2802634 2.166382652
583.3166489 1.694061109
585.2959135 1.706473814
593.3009988 1.686938307
595.2802634 2.058360396
611.3115635 46.70708654

Name: +ve in-silico MS/MS by CFM-ID for ICEXENYDWFZJBV-UHFFFAOYSA-N
ID: ICEXENYDWFZJBV-UHFFFAOYSA-N
Comment: Energy1
Num peaks: 31
149.0597059 0.9921538026
164.1069905 1.156043755
192.1019051 13.6330367
270.1488553 0.6812590628
294.1488553 0.8498138379
296.1645054 4.066797397
298.1437699 1.981293337
316.1543346 1.002402746
390.2063702 1.310696564
400.1543346 2.608563812
402.1699847 1.32623015
404.1856347 1.400599607
406.2012848 0.7592990491
418.2012848 4.016695828
420.2169349 1.022175833
428.1856347 1.383930269
430.2012848 4.001487549
432.2169349 2.738884706
552.2380642 0.9810511255
554.2537143 0.954151605
566.2537143 1.48982457
567.2853488 0.653207509
568.2693644 1.659851391
579.2853488 1.992087514
580.2693644 3.386631092
581.3009988 3.54967434
582.2850144 4.134368305
583.3166489 3.407907604
584.3006645 0.9169628913
595.2802634 0.8219050379
611.3115635 4.148777579

Name: +ve in-silico MS/MS by CFM-ID for ICEXENYDWFZJBV-UHFFFAOYSA-N
ID: ICEXENYDWFZJBV-UHFFFAOYSA-N
Comment: Energy2
Num peaks: 31
105.0334912 1.553240162
105.0698767 2.431283126
107.0491413 3.426168912
119.0491413 1.495534034
121.0647913 2.288992316
149.0597059 0.8841549295
163.075356 1.043702436
165.0910061 0.9769804808
192.1019051 7.160674346
213.0910061 1.776746569
225.0910061 1.4042388
227.1066561 1.529244422
269.1536063 0.997069507
286.1801554 1.197975978
296.1645054 2.439741798
298.1437699 2.385685217
300.15942 1.027119276
375.1590856 1.137003867
414.1699847 1.517115652
420.2169349 2.302001622
434.2325849 1.03139926
461.243484 1.141280349
463.259134 0.902346438
521.243484 0.9120848698
523.259134 1.110792767
579.2853488 1.053442746
581.3009988 1.164214711
583.2802634 0.9806307369
583.3166489 1.041525235
593.3009988 1.34943536
595.2802634 3.654810283

Name: +ve in-silico MS/MS by CFM-ID for XOHYPBWNSPVKRP-UHFFFAOYSA-N
ID: XOHYPBWNSPVKRP-UHFFFAOYSA-N
Comment: Energy0
Num peaks: 15
296.1645054 2.85245533
298.1437699 2.243245591
314.17507 1.484007392
316.1543346 1.112640571
404.1856347 1.412093527
418.2012848 3.293496309
568.2693644 1.570181577
579.2853488 2.270895299
580.2693644 2.490822524
581.3009988 1.639243276
582.2850144 5.908657729
583.3166489 1.734511311
593.3009988 1.727218432
595.2802634 2.363413718
611.3115635 48.29917654

Name: +ve in-silico MS/MS by CFM-ID for XOHYPBWNSPVKRP-UHFFFAOYSA-N
ID: XOHYPBWNSPVKRP-UHFFFAOYSA-N
Comment: Energy1
Num peaks: 31
149.0597059 0.9876526454
164.1069905 1.151026143
192.1019051 14.47790756
270.1488553 0.9465759062
294.1488553 0.7726841374
296.1645054 3.314792808
298.1437699 1.91524051
316.1543346 0.9973189551
390.2063702 1.243037922
400.1543346 2.513927774
402.1699847 1.265415841
404.1856347 1.242231589
406.2012848 0.7554481839
418.2012848 3.870675781
420.2169349 1.01699176
428.1856347 1.37691152
430.2012848 3.979216227
432.2169349 2.724318161
552.2380642 0.9760756212
554.2537143 0.9493125245
566.2537143 1.482268768
567.2853488 0.6498946982
568.2693644 1.65143328
579.2853488 1.981984432
580.2693644 3.368619557
581.3009988 3.531671792
582.2850144 4.112379988
583.3166489 3.390624041
584.3006645 0.9123124172
595.2802634 0.9836941104
611.3115635 4.112841604

Name: +ve in-silico MS/MS by CFM-ID for XOHYPBWNSPVKRP-UHFFFAOYSA-N
ID: XOHYPBWNSPVKRP-UHFFFAOYSA-N
Comment: Energy2
Num peaks: 31
103.0542266 1.879770833
105.0334912 1.470780612
105.0698767 1.147511085
107.0491413 3.399084088
119.0491413 1.472301137
121.0647913 1.714674653
163.075356 1.027488675
165.0910061 0.9618032359
192.1019051 8.191616779
211.075356 2.598141765
223.075356 1.160505664
225.0910061 1.209378786
227.1066561 0.9556084965
270.1488553 0.9148262895
286.1801554 1.17920519
296.1645054 1.915566925
298.1437699 1.870958735
300.15942 1.011025053
375.1590856 0.9831662439
412.1543346 1.01570382
414.1699847 1.493343537
420.2169349 2.265930907
434.2325849 1.015237973
461.243484 1.123397304
521.243484 0.8977931536
523.259134 1.09338744
579.2853488 1.036936053
581.3009988 1.145972301
583.3166489 1.025205281
593.3009988 1.328290675
595.2802634 3.870744532

Name: +ve in-silico MS/MS by CFM-ID for RAVRSRBSEUVMTL-UHFFFAOYSA-N
ID: RAVRSRBSEUVMTL-UHFFFAOYSA-N
Comment: Energy0
Num peaks: 18
192.1019051 1.15618413
206.1175552 1.89829917
220.1332052 1.108951686
296.1645054 2.813315526
298.1437699 2.179148177
314.17507 1.443569418
316.1543346 1.081512224
404.1856347 2.301173156
418.2012848 1.634713768
568.2693644 1.526252604
579.2853488 2.207362456
580.2693644 2.421020491
581.3009988 1.593382164
582.2850144 5.743075347
583.3166489 1.685984884
593.3009988 1.678896038
595.2802634 2.048547419
611.3115635 46.39056501

Name: +ve in-silico MS/MS by CFM-ID for RAVRSRBSEUVMTL-UHFFFAOYSA-N
ID: RAVRSRBSEUVMTL-UHFFFAOYSA-N
Comment: Energy1
Num peaks: 31
149.0597059 1.208709066
163.075356 1.053166711
164.1069905 1.022190003
165.0910061 0.8623700795
178.1226406 0.9756374008
192.1019051 9.419072999
206.1175552 9.050717821
296.1645054 3.610716231
298.1437699 1.658981383
316.1543346 0.868972356
376.1907201 0.8097748364
386.1386845 1.104228252
400.1543346 1.463773033
402.1699847 0.8057928392
404.1856347 2.320029888
414.1699847 0.8530750771
416.1856347 1.909450687
418.2012848 2.898887608
430.2012848 1.722568217
432.2169349 1.17914759
552.2380642 0.8504628613
554.2537143 0.827143951
566.2537143 1.291513188
568.2693644 1.438907644
579.2853488 1.72691963
580.2693644 2.916032121
581.3009988 3.077175202
582.2850144 3.55986538
583.3166489 2.954279116
584.3006645 0.7949054478
611.3115635 3.243656577

Name: +ve in-silico MS/MS by CFM-ID for RAVRSRBSEUVMTL-UHFFFAOYSA-N
ID: RAVRSRBSEUVMTL-UHFFFAOYSA-N
Comment: Energy2
Num peaks: 31
91.05422664 2.447095406
105.0334912 2.053683414
107.0491413 2.948134342
121.0647913 0.8358732747
149.0597059 1.142834929
163.075356 1.69505074
165.0910061 1.260881708
179.1066561 0.7765093997
192.1019051 4.049190133
197.0597059 1.827718695
199.075356 1.518067464
204.1019051 0.8317994503
206.1175552 3.657732529
211.075356 1.266913729
213.0910061 1.001070581
269.1536063 1.096288682
286.1801554 1.080177492
296.1645054 2.270168095
298.1437699 1.831028025
300.15942 0.9258773553
375.1590856 1.34250526
377.1747357 0.8368328963
400.1543346 0.7831944646
406.2012848 1.392704799
414.1699847 0.9670344636
420.2169349 1.502415768
579.2853488 0.9496061521
581.3009988 1.049459457
583.3166489 0.9388633361
593.3009988 1.216423128
595.2802634 3.294559997

Name: +ve in-silico MS/MS by CFM-ID for JMGUFICWYLEGTI-UHFFFAOYSA-N
ID: JMGUFICWYLEGTI-UHFFFAOYSA-N
Comment: Energy0
Num peaks: 18
192.1019051 1.151298615
206.1175552 1.891444348
220.1332052 1.104431655
296.1645054 2.795445246
298.1437699 2.169973964
314.17507 1.437228264
404.1856347 2.291276437
418.2012848 1.627666403
568.2693644 1.520031675
579.2853488 2.198365358
580.2693644 2.411135866
581.3009988 1.586887618
582.2850144 5.719627325
583.2802634 1.248145194
583.3166489 1.679112894
593.3009988 1.672052943
595.2802634 2.040197643
611.3115635 46.12159893

Name: +ve in-silico MS/MS by CFM-ID for JMGUFICWYLEGTI-UHFFFAOYSA-N
ID: JMGUFICWYLEGTI-UHFFFAOYSA-N
Comment: Energy1
Num peaks: 31
149.0597059 1.219352714
163.075356 1.082138366
164.1069905 1.027508877
165.0910061 0.887370582
178.1226406 1.057189264
192.1019051 9.475677857
206.1175552 9.452364971
296.1645054 3.614479356
298.1437699 1.669571238
316.1543346 0.8741876349
376.1907201 0.8139884272
386.1386845 1.110990006
400.1543346 1.535158843
402.1699847 0.782591376
404.1856347 2.335869849
414.1699847 0.8581949459
416.1856347 1.92187407
418.2012848 2.918157993
430.2012848 1.733851527
432.2169349 1.186550674
552.2380642 0.8555670525
554.2537143 0.83210819
566.2537143 1.299264415
568.2693644 1.447543482
579.2853488 1.737284019
580.2693644 2.93433995
581.3009988 3.09564337
582.2850144 3.58221541
583.3166489 2.972009703
584.3006645 0.7996762021
611.3115635 3.277500554

Name: +ve in-silico MS/MS by CFM-ID for JMGUFICWYLEGTI-UHFFFAOYSA-N
ID: JMGUFICWYLEGTI-UHFFFAOYSA-N
Comment: Energy2
Num peaks: 31
91.05422664 2.386856002
105.0334912 2.601173671
107.0491413 2.985126363
121.0647913 0.8463614813
149.0597059 1.172739682
163.075356 1.753497148
165.0910061 1.308139443
177.0910061 0.9423481405
179.1066561 0.8746873937
192.1019051 4.100388503
197.0597059 1.850652185
199.075356 1.797788209
206.1175552 3.728632341
211.075356 1.28281046
213.0910061 1.013631618
269.1536063 1.03948892
286.1801554 1.093839603
296.1645054 2.279512019
298.1437699 1.854460259
300.15942 0.9375882678
375.1590856 0.8702196353
377.1747357 0.8473331438
400.1543346 1.239728883
406.2012848 1.410320355
414.1699847 0.9792659497
420.2169349 1.521418998
579.2853488 0.9616171971
581.3009988 1.062733491
583.3166489 0.9507385011
593.3009988 1.231808994
595.2802634 3.336231072

Name: +ve in-silico MS/MS by CFM-ID for BURJAQFYNVMZDV-UHFFFAOYSA-N
ID: BURJAQFYNVMZDV-UHFFFAOYSA-N
Comment: Energy0
Num peaks: 17
192.1019051 1.149504108
206.1175552 1.882079148
220.1332052 1.102771227
296.1645054 2.788651462
298.1437699 2.219234204
314.17507 1.398610222
404.1856347 2.287962468
418.2012848 1.625762073
568.2693644 1.517746424
579.2853488 3.212984769
580.2693644 2.407504778
581.3009988 1.914196387
582.2850144 5.711013762
583.3166489 1.40728815
593.3009988 1.113026093
595.2802634 2.326551403
611.3115635 46.02287789

Name: +ve in-silico MS/MS by CFM-ID for BURJAQFYNVMZDV-UHFFFAOYSA-N
ID: BURJAQFYNVMZDV-UHFFFAOYSA-N
Comment: Energy1
Num peaks: 31
149.0597059 0.8850878658
163.075356 1.123087477
164.1069905 1.03617542
165.0910061 0.9226269902
192.1019051 9.568077894
206.1175552 10.06744258
296.1645054 4.071227171
298.1437699 1.740438053
316.1543346 0.8827007639
386.1386845 1.122030102
400.1543346 1.402937576
402.1699847 0.7902752014
404.1856347 2.424227358
414.1699847 0.8665523329
416.1856347 1.94217183
418.2012848 3.055810743
430.2012848 1.752287941
432.2169349 1.198641327
552.2380642 0.8638988481
554.2537143 0.8402115354
566.2537143 1.311917082
567.2853488 0.8738314661
568.2693644 1.46164014
579.2853488 2.470254602
580.2693644 2.964240136
581.3009988 2.661147297
582.2850144 3.618717285
583.3166489 2.144264148
584.3006645 0.8074637141
595.2802634 0.8881231652
611.3115635 3.333021999

Name: +ve in-silico MS/MS by CFM-ID for BURJAQFYNVMZDV-UHFFFAOYSA-N
ID: BURJAQFYNVMZDV-UHFFFAOYSA-N
Comment: Energy2
Num peaks: 31
91.05422664 2.40074569
105.0334912 2.540558488
107.0491413 2.935682564
121.0647913 0.8210257519
149.0597059 0.8052373428
163.075356 1.750882755
165.0910061 1.306425698
179.1066561 0.8778205677
192.1019051 4.088685524
197.0597059 1.845410405
199.075356 1.801112365
204.1019051 0.8399155201
206.1175552 3.680212275
211.075356 1.283779286
213.0910061 1.24262239
269.1536063 1.052565278
286.1801554 1.086119508
296.1645054 2.266936531
298.1437699 2.138368894
300.15942 0.934911366
375.1590856 0.87182493
377.1747357 0.8514625206
400.1543346 0.7897955894
406.2012848 1.406293759
414.1699847 0.9764700543
420.2169349 1.517075205
523.259134 0.8262554503
579.2853488 1.399898131
581.3009988 1.287954896
593.3009988 0.8188613762
595.2802634 3.904531904

Name: +ve in-silico MS/MS by CFM-ID for ZTSYKAABROVZNW-UHFFFAOYSA-N
ID: ZTSYKAABROVZNW-UHFFFAOYSA-N
Comment: Energy0
Num peaks: 6
157.0284058 1.796089175
491.2580714 1.10016221
531.252986 1.846539987
533.2686361 6.302785185
561.3363217 2.07964453
589.3312363 77.42500155

Name: +ve in-silico MS/MS by CFM-ID for ZTSYKAABROVZNW-UHFFFAOYSA-N
ID: ZTSYKAABROVZNW-UHFFFAOYSA-N
Comment: Energy1
Num peaks: 19
57.06987671 2.570905503
83.08552677 1.915142104
105.0334912 2.802559751
129.0334912 1.971541669
157.0284058 13.37301798
371.164171 3.225998064
431.2944569 3.65447329
457.310107 4.644801565
477.2060358 1.788773115
477.2424213 1.73297396
479.2580714 1.81080857
483.2893715 2.086614832
485.3050216 4.246287854
491.2580714 3.893319507
505.2737215 2.439455572
531.252986 2.929364635
533.2686361 5.547470654
561.3363217 7.9152534
589.3312363 11.55165812

Name: +ve in-silico MS/MS by CFM-ID for ZTSYKAABROVZNW-UHFFFAOYSA-N
ID: ZTSYKAABROVZNW-UHFFFAOYSA-N
Comment: Energy2
Num peaks: 31
49.00727645 2.117545809
51.02292652 1.609028996
55.05422664 3.45082815
57.06987671 1.329450165
65.03857658 1.749424535
67.05422664 1.76563164
71.08552677 4.03520877
81.06987671 5.826516824
83.08552677 5.113229793
105.0334912 1.2958906
157.0284058 5.586744058
347.236942 2.104879367
393.1849065 1.820922341
403.2995423 1.63229896
409.1798211 1.519895818
429.3151924 3.457946817
431.2944569 1.400036334
449.2475067 2.002503888
451.2631568 2.925935065
457.310107 2.041191113
477.2424213 5.126972375
491.2580714 1.274792429
505.237336 1.80878755
507.252986 1.755145464
531.325757 2.63656397
533.3414071 2.477891228
543.325757 2.244264247
557.3050216 2.758779354
559.3206717 1.628345215
561.3363217 1.607402869
573.2999362 1.635828361

Name: +ve in-silico MS/MS by CFM-ID for MNWTVYDCCORSKQ-UHFFFAOYSA-N
ID: MNWTVYDCCORSKQ-UHFFFAOYSA-N
Comment: Energy0
Num peaks: 31
34.99499752 0.5790833737
113.132477 0.4044450034
127.148127 0.4044450034
129.0910061 0.4140094196
167.1794272 0.5113382725
169.1950772 5.588532066
184.2059763 1.077857128
222.1310971 1.120584573
224.1467471 0.5805301444
226.1623972 4.506470865
228.1780473 12.52959209
230.1936973 1.264861102
232.2093474 0.9674515385
296.1137327 0.7732352014
300.1450329 0.4499404196
326.1499179 1.277563867
328.165568 0.8883557163
330.181218 1.480396741
402.1482037 0.508652151
472.2086957 0.8169866109
473.1311737 0.4151948422
555.282195 2.209574463
583.2771097 7.916575243
585.3469035 1.13047361
599.2720243 0.5275202319
601.2876743 3.953503076
601.3240598 0.7317369863
611.3084098 1.736532439
612.2924254 2.934576516
613.2876743 0.6265927313
629.3189745 20.71167311

Name: +ve in-silico MS/MS by CFM-ID for MNWTVYDCCORSKQ-UHFFFAOYSA-N
ID: MNWTVYDCCORSKQ-UHFFFAOYSA-N
Comment: Energy1
Num peaks: 31
43.05422664 0.7269727739
71.08552677 0.7269727739
169.1950772 1.736879521
184.2059763 3.245024779
284.1393532 0.7881747193
298.1293828 1.134761749
328.1114242 2.374098638
328.165568 1.285666359
340.165568 3.795562655
372.137639 0.8792092504
374.153289 3.802228181
376.1689391 0.9351924986
387.0943943 0.9566957301
415.0893089 1.819376928
446.1202747 1.274331342
461.1311737 1.078708302
473.1311737 1.137649354
551.3050387 1.285483489
555.282195 2.997350003
566.2505606 0.7342903951
573.2927597 1.063616361
583.2771097 4.328891976
595.3312534 3.261668623
598.2767753 0.7824953938
601.2876743 1.701856579
601.3240598 3.186996065
602.3080754 0.86306241
611.3084098 1.297921722
612.2924254 1.642351158
613.2876743 0.8345247622
629.3189745 2.144711961

Name: +ve in-silico MS/MS by CFM-ID for MNWTVYDCCORSKQ-UHFFFAOYSA-N
ID: MNWTVYDCCORSKQ-UHFFFAOYSA-N
Comment: Energy2
Num peaks: 31
41.03857658 1.123449038
43.05422664 1.629110367
55.05422664 0.9480441968
57.06987671 1.453705525
69.06987671 0.9480441968
71.08552677 1.629110367
83.08552677 1.129905265
85.10117684 1.241107173
97.10117684 1.129905265
99.1168269 1.241107173
111.1168269 1.129905265
113.132477 1.241107173
125.132477 1.129905265
127.148127 1.241107173
165.1637771 0.8338916519
167.1794272 2.7188618
169.1950772 14.75313032
173.0709393 1.427540473
184.2059763 2.544351355
222.1310971 0.9624242308
228.1780473 3.867591681
256.1444386 1.33579324
259.1441043 0.8851896283
284.1393532 2.358432561
356.1063389 2.003887685
372.137639 1.127497577
399.0943943 0.8501966014
512.2399959 1.007085687
601.2876743 0.8507101491
611.3084098 1.021407584
613.2876743 0.8277374557

Name: +ve in-silico MS/MS by CFM-ID for QICWCZFXMAFXSA-UHFFFAOYSA-N
ID: QICWCZFXMAFXSA-UHFFFAOYSA-N
Comment: Energy0
Num peaks: 31
42.03382555 0.7475629135
60.04439023 12.95648124
62.0600403 1.480033607
87.05528926 1.0372322
88.03930485 3.72894038
115.0502039 0.8778937993
116.0342195 1.230256734
133.0607686 1.241020551
174.0873177 2.118461575
202.0822323 2.364005659
229.1182834 1.1566934
246.1448325 1.225419357
321.1557316 1.774013504
349.1506462 2.198146361
375.2026818 0.8086955087
376.1866974 1.189925053
393.2132464 1.149339907
434.2397955 1.527382198
462.2347102 1.922592718
490.2296248 2.190576593
507.2561739 0.9291874097
530.2721583 0.627410008
531.2561739 1.305915887
548.282723 1.554618872
549.2667386 1.289204546
558.2670729 0.8308517801
559.2510885 5.844005571
560.2351041 1.675611383
576.2776376 7.414703886
577.2616532 10.69061523
594.2882023 3.788072134

Name: +ve in-silico MS/MS by CFM-ID for QICWCZFXMAFXSA-UHFFFAOYSA-N
ID: QICWCZFXMAFXSA-UHFFFAOYSA-N
Comment: Energy1
Num peaks: 31
42.03382555 1.945594059
43.01784114 1.379288783
58.02874017 0.9984275519
60.04439023 11.47243003
62.0600403 1.299683619
85.0396392 1.263490041
86.0964258 1.946356409
87.05528926 4.184492231
88.03930485 1.986009651
115.0502039 1.283598395
116.0342195 1.524425792
120.0807757 2.358534345
133.0607686 1.443782535
157.0607686 1.321717358
174.0873177 3.114913763
229.1182834 1.584368349
246.1448325 1.136620248
304.1291825 1.149628633
321.1557316 2.173992186
347.2077671 1.198994654
376.1866974 1.548049523
417.2132464 1.053194196
434.2397955 1.489108879
490.2296248 3.128150158
531.2561739 1.194023636
549.2667386 1.317322429
551.2823886 1.428250604
559.2510885 3.380090701
560.2351041 2.080597371
576.2776376 2.30110885
577.2616532 2.112573549

Name: +ve in-silico MS/MS by CFM-ID for QICWCZFXMAFXSA-UHFFFAOYSA-N
ID: QICWCZFXMAFXSA-UHFFFAOYSA-N
Comment: Energy2
Num peaks: 31
42.03382555 2.686904221
44.04947561 1.558283148
53.99744004 0.6615805074
60.04439023 8.61663939
62.0600403 1.678329405
69.06987671 0.6719814494
70.02874017 1.786036948
84.08077574 1.385996235
85.0396392 2.939990818
86.0964258 5.340832658
87.05528926 10.09912124
88.03930485 2.162160035
91.05422664 1.379310024
112.0756904 0.691579946
113.0345538 0.6781068781
115.0502039 1.60719129
118.0651257 1.118372006
120.0807757 7.486644493
148.0756904 0.6578621386
156.076753 0.7192087478
174.0873177 5.907634287
202.0822323 0.7355772003
216.1382906 0.8011321735
233.1648397 1.979752287
234.1237032 2.593970727
262.1186178 0.6578621386
303.1451669 0.6070996511
321.1557316 2.364849545
347.2077671 1.962099594
549.2667386 0.8784629334
576.2776376 1.132728645

Name: +ve in-silico MS/MS by CFM-ID for GPLSETFOKIMUQT-UHFFFAOYSA-N
ID: GPLSETFOKIMUQT-UHFFFAOYSA-N
Comment: Energy0
Num peaks: 26
43.05422664 0.5847443487
57.06987671 0.5815522652
71.08552677 0.5829151577
85.10117684 0.5810859668
99.1168269 0.57825925
113.132477 0.5748111434
127.148127 1.457413182
141.1637771 0.7065591535
149.132477 0.9279154615
155.1794272 0.5859400904
297.1518921 3.156695399
315.1624568 0.8471886012
347.1311566 0.6694053365
355.1937569 1.486830959
443.1192716 1.511408552
469.1349217 1.832286209
471.1505718 0.7119649952
483.1505718 1.455671382
487.2876573 0.6694053365
527.3189574 0.7781738638
529.3346075 3.611208758
531.3502575 0.8361176138
581.2601222 0.9716073218
583.2757723 2.16571748
593.2965077 10.21411854
611.3070724 42.31394992

Name: +ve in-silico MS/MS by CFM-ID for GPLSETFOKIMUQT-UHFFFAOYSA-N
ID: GPLSETFOKIMUQT-UHFFFAOYSA-N
Comment: Energy1
Num peaks: 31
41.03857658 0.9445140833
43.05422664 1.7655087
57.06987671 1.68458569
71.08552677 1.715655255
83.08552677 0.9156897407
85.10117684 1.66580181
99.1168269 1.602204447
113.132477 1.597275716
123.1168269 1.029107297
125.132477 1.087599152
127.148127 3.596269154
141.1637771 1.12918954
217.1950772 1.523421657
295.136242 1.366534665
297.1518921 7.082773856
315.1624568 1.17133521
447.3621425 0.9919112979
449.3777926 1.163764032
483.1505718 4.23460006
497.1662218 1.586663421
511.1818719 1.586663421
525.1975219 1.586663421
525.3033073 1.563389506
527.3189574 5.212785479
529.3346075 8.87172036
531.3502575 1.729678606
539.213172 1.586663421
553.2288221 1.586663421
567.2444721 1.586663421
593.2965077 1.492305627
611.3070724 8.455961575

Name: +ve in-silico MS/MS by CFM-ID for GPLSETFOKIMUQT-UHFFFAOYSA-N
ID: GPLSETFOKIMUQT-UHFFFAOYSA-N
Comment: Energy2
Num peaks: 31
39.02292652 2.57973424
41.03857658 2.102369654
43.05422664 5.399212208
51.02292652 1.162503466
53.03857658 2.351940894
55.05422664 1.936336331
57.06987671 4.903164151
65.03857658 1.162503466
67.05422664 2.351940894
69.06987671 1.936336331
71.08552677 5.069197474
79.05422664 1.162503466
81.06987671 2.859294351
83.08552677 1.854258345
85.10117684 4.73918274
93.06987671 1.162503466
95.08552677 2.859294351
97.10117684 1.854258345
99.1168269 4.830877503
107.0855268 1.162503466
109.1011768 2.859294351
111.1168269 0.8130919524
113.132477 2.372439132
123.1168269 1.01108335
125.132477 0.6297405371
149.132477 12.91774428
151.148127 1.191380678
153.1637771 1.172094487
155.1794272 1.044224219
269.120592 0.8741860364
357.209407 0.7322684112

Name: +ve in-silico MS/MS by CFM-ID for VZVSQGONTBMKIC-UHFFFAOYSA-N
ID: VZVSQGONTBMKIC-UHFFFAOYSA-N
Comment: Energy0
Num peaks: 31
94.97974138 1.11048453
127.148127 1.138806425
141.1637771 1.277216582
156.9953914 2.44033247
167.1794272 0.5738011348
261.1518921 0.5433006971
271.136242 0.5614167658
276.9471209 0.5601936776
425.3083927 0.6023667965
437.3083927 2.57005405
455.3189574 0.7921115966
469.1349217 1.751844368
471.1505718 0.9858732234
483.1505718 2.234213534
485.1662218 0.7674035987
487.2876573 0.5254054166
497.1662218 0.8917744727
511.1818719 0.8917744727
511.3240428 0.5117306014
513.3396928 0.5019716089
525.1975219 0.8917744727
527.3189574 0.912300962
529.3346075 4.587599942
531.3502575 1.665201542
539.213172 0.8917744727
553.2288221 0.8917744727
567.2444721 0.8917744727
581.2601222 1.197903728
583.2757723 2.160193665
593.2965077 15.61711628
611.3070724 29.52501603

Name: +ve in-silico MS/MS by CFM-ID for VZVSQGONTBMKIC-UHFFFAOYSA-N
ID: VZVSQGONTBMKIC-UHFFFAOYSA-N
Comment: Energy1
Num peaks: 31
43.05422664 1.212034414
57.06987671 1.155211623
71.08552677 1.177028155
85.10117684 1.142021895
99.1168269 1.09566681
113.132477 1.051279986
127.148127 2.353262021
141.1637771 2.165210581
156.9953914 4.878516966
401.1781068 0.9680853604
437.3083927 2.831909033
447.3621425 1.32008402
449.3777926 1.130879758
455.3189574 1.005300244
469.1349217 1.751289751
471.1505718 0.8620176789
483.1505718 5.528172629
485.1662218 1.187556349
497.1662218 2.078757809
511.1818719 2.078757809
513.3396928 1.063010319
525.1975219 2.078757809
525.3033073 2.094322561
527.3189574 5.848422028
529.3346075 9.481754903
531.3502575 2.739792093
539.213172 2.078757809
553.2288221 2.078757809
567.2444721 2.078757809
593.2965077 1.876544911
611.3070724 4.169308879

Name: +ve in-silico MS/MS by CFM-ID for VZVSQGONTBMKIC-UHFFFAOYSA-N
ID: VZVSQGONTBMKIC-UHFFFAOYSA-N
Comment: Energy2
Num peaks: 31
39.02292652 1.81976396
43.05422664 2.698058687
53.03857658 1.147391123
57.06987671 2.187231701
63.02292652 2.030242323
67.05422664 1.147391123
71.08552677 2.358211712
85.10117684 2.018364736
99.1168269 1.656153266
113.132477 1.607903563
127.148127 1.491848158
165.1637771 2.426722973
167.1794272 3.253658544
175.148127 1.917574645
177.1637771 1.490870894
181.1950772 1.278274577
191.1794272 1.947912531
297.1518921 1.151628884
343.3359278 4.691266267
345.3515779 1.478621212
355.3359278 3.203380686
357.3515779 1.892495882
421.2770926 1.562861728
497.1662218 1.198397733
511.1818719 1.198397733
513.3396928 1.292732723
517.3346075 1.778607317
525.1975219 1.198397733
539.213172 1.198397733
553.2288221 1.198397733
567.2444721 1.198397733

Name: +ve in-silico MS/MS by CFM-ID for VZVSQGONTBMKIC-UHFFFAOYSA-N
ID: VZVSQGONTBMKIC-UHFFFAOYSA-N
Comment: Energy0
Num peaks: 31
94.97974138 1.11048453
127.148127 1.138806425
141.1637771 1.277216582
156.9953914 2.44033247
167.1794272 0.5738011348
261.1518921 0.5433006971
271.136242 0.5614167658
276.9471209 0.5601936776
425.3083927 0.6023667965
437.3083927 2.57005405
455.3189574 0.7921115966
469.1349217 1.751844368
471.1505718 0.9858732234
483.1505718 2.234213534
485.1662218 0.7674035987
487.2876573 0.5254054166
497.1662218 0.8917744727
511.1818719 0.8917744727
511.3240428 0.5117306014
513.3396928 0.5019716089
525.1975219 0.8917744727
527.3189574 0.912300962
529.3346075 4.587599942
531.3502575 1.665201542
539.213172 0.8917744727
553.2288221 0.8917744727
567.2444721 0.8917744727
581.2601222 1.197903728
583.2757723 2.160193665
593.2965077 15.61711628
611.3070724 29.52501603

Name: +ve in-silico MS/MS by CFM-ID for VZVSQGONTBMKIC-UHFFFAOYSA-N
ID: VZVSQGONTBMKIC-UHFFFAOYSA-N
Comment: Energy1
Num peaks: 31
43.05422664 1.212034414
57.06987671 1.155211623
71.08552677 1.177028155
85.10117684 1.142021895
99.1168269 1.09566681
113.132477 1.051279986
127.148127 2.353262021
141.1637771 2.165210581
156.9953914 4.878516966
401.1781068 0.9680853604
437.3083927 2.831909033
447.3621425 1.32008402
449.3777926 1.130879758
455.3189574 1.005300244
469.1349217 1.751289751
471.1505718 0.8620176789
483.1505718 5.528172629
485.1662218 1.187556349
497.1662218 2.078757809
511.1818719 2.078757809
513.3396928 1.063010319
525.1975219 2.078757809
525.3033073 2.094322561
527.3189574 5.848422028
529.3346075 9.481754903
531.3502575 2.739792093
539.213172 2.078757809
553.2288221 2.078757809
567.2444721 2.078757809
593.2965077 1.876544911
611.3070724 4.169308879

Name: +ve in-silico MS/MS by CFM-ID for VZVSQGONTBMKIC-UHFFFAOYSA-N
ID: VZVSQGONTBMKIC-UHFFFAOYSA-N
Comment: Energy2
Num peaks: 31
39.02292652 1.81976396
43.05422664 2.698058687
53.03857658 1.147391123
57.06987671 2.187231701
63.02292652 2.030242323
67.05422664 1.147391123
71.08552677 2.358211712
85.10117684 2.018364736
99.1168269 1.656153266
113.132477 1.607903563
127.148127 1.491848158
165.1637771 2.426722973
167.1794272 3.253658544
175.148127 1.917574645
177.1637771 1.490870894
181.1950772 1.278274577
191.1794272 1.947912531
297.1518921 1.151628884
343.3359278 4.691266267
345.3515779 1.478621212
355.3359278 3.203380686
357.3515779 1.892495882
421.2770926 1.562861728
497.1662218 1.198397733
511.1818719 1.198397733
513.3396928 1.292732723
517.3346075 1.778607317
525.1975219 1.198397733
539.213172 1.198397733
553.2288221 1.198397733
567.2444721 1.198397733

Name: +ve in-silico MS/MS by CFM-ID for LLXUFEAGHGDYAT-UHFFFAOYSA-N
ID: LLXUFEAGHGDYAT-UHFFFAOYSA-N
Comment: Energy0
Num peaks: 16
192.1019051 3.039307042
206.1175552 1.792802902
282.1488553 3.013781707
300.15942 1.511927211
312.15942 2.086865734
330.1699847 1.054053588
404.1856347 1.434168854
418.2012848 4.24518227
568.2693644 1.579871518
579.2853488 3.990561519
580.2693644 1.447166926
581.3009988 1.914268836
582.2850144 4.957879311
594.2850144 2.319169055
595.2802634 1.858198057
611.3115635 44.72062206

Name: +ve in-silico MS/MS by CFM-ID for LLXUFEAGHGDYAT-UHFFFAOYSA-N
ID: LLXUFEAGHGDYAT-UHFFFAOYSA-N
Comment: Energy1
Num peaks: 31
149.0597059 0.881787533
161.0597059 1.130946841
163.075356 2.776821812
164.1069905 1.032463119
165.0910061 1.95563606
178.086255 0.9630720232
180.1019051 3.268369127
192.1019051 13.59091967
206.1175552 1.062323911
282.1488553 3.721370538
312.15942 1.779039528
330.1699847 0.879051843
400.1543346 2.433176882
402.1699847 0.9930305872
404.1856347 1.361682469
418.2012848 3.830556711
420.2169349 0.9928990433
428.1856347 1.365008152
430.2012848 2.925681162
432.2169349 3.034344535
566.2537143 1.125041391
567.2853488 0.9295018219
568.2693644 1.518226881
579.2853488 2.85236923
580.2693644 2.090542002
581.3009988 1.464001656
582.2850144 3.128819666
583.3166489 0.8531465819
594.2850144 2.069455763
595.2802634 0.989704945
611.3115635 3.309182373

Name: +ve in-silico MS/MS by CFM-ID for LLXUFEAGHGDYAT-UHFFFAOYSA-N
ID: LLXUFEAGHGDYAT-UHFFFAOYSA-N
Comment: Energy2
Num peaks: 31
75.02292652 0.9702533086
91.05422664 2.016017175
103.0542266 1.233308373
105.0334912 1.171899911
105.0698767 1.893598529
107.0491413 3.341572859
121.0647913 2.478851451
151.075356 0.9326770071
163.075356 1.390145844
165.0910061 1.556640264
176.070605 0.966557552
190.086255 1.34498836
192.1019051 7.034212574
206.1175552 1.088858127
213.0910061 3.043495278
227.1066561 2.155958737
228.1019051 0.9540178963
241.1223062 0.9925566122
282.1488553 1.968108529
284.1281199 0.8900724038
312.15942 1.384539161
314.17507 0.9118596047
420.2169349 1.664864164
428.1856347 0.8502419831
432.2169349 0.8731427207
434.2325849 1.157775573
579.2853488 1.720608863
580.2693644 0.8929721253
581.3009988 1.434337362
582.2850144 1.062215291
595.2802634 3.363059354

Name: +ve in-silico MS/MS by CFM-ID for HXSJSWALXCISRU-UHFFFAOYSA-N
ID: HXSJSWALXCISRU-UHFFFAOYSA-N
Comment: Energy0
Num peaks: 19
79.05422664 0.8934631193
100.0756904 3.187729726
103.0542266 0.9093871781
105.0698767 0.8785735138
114.0913404 6.949474756
119.0855268 1.289078613
187.075356 1.109229052
387.1590856 1.034365739
406.2012848 4.321591332
408.2169349 0.9046718355
418.2012848 0.8288519919
420.2169349 1.238805144
463.1903858 4.3774996
481.2009504 1.345946154
507.2166005 0.959689798
516.2380642 1.933909161
558.2638851 1.372514907
576.2744497 6.118097721
594.2850144 40.95327723

Name: +ve in-silico MS/MS by CFM-ID for HXSJSWALXCISRU-UHFFFAOYSA-N
ID: HXSJSWALXCISRU-UHFFFAOYSA-N
Comment: Energy1
Num peaks: 31
88.07569036 1.835094947
100.0756904 7.754346286
101.0385766 1.581566394
103.0542266 2.548869271
105.0698767 1.322412149
114.0913404 20.72636474
116.1069905 1.064296015
117.0698767 1.081724481
119.0855268 1.315700753
131.0491413 0.7665130839
145.0647913 0.802994403
206.1175552 1.055842283
387.1590856 1.399330518
404.1856347 0.7831282516
406.2012848 1.697723266
416.1856347 0.8352616553
418.2012848 0.9931765401
420.2169349 0.9378366273
445.1798211 0.946858514
462.2274995 0.7626663997
463.1903858 3.905809505
481.2009504 2.189409342
502.2224142 0.8296177867
507.2166005 2.569813841
512.2067641 1.008577065
514.2224142 1.005755319
516.2380642 1.997570757
550.2587997 1.005657767
566.2900998 1.262050262
576.2744497 2.210445543
594.2850144 5.555189347

Name: +ve in-silico MS/MS by CFM-ID for HXSJSWALXCISRU-UHFFFAOYSA-N
ID: HXSJSWALXCISRU-UHFFFAOYSA-N
Comment: Energy2
Num peaks: 31
42.03382555 1.551282064
56.04947561 2.311597715
86.0600403 1.357874451
88.07569036 3.493157375
98.0600403 0.8497443081
100.0756904 2.434420247
101.0385766 4.761302654
103.0542266 4.373762653
105.0698767 1.324784721
114.0913404 4.202185271
117.0698767 1.230325864
119.0855268 3.000734913
242.1175552 4.205669705
244.1332052 0.9030544335
246.1488553 3.832111837
289.1223062 2.12595818
400.1907201 1.08431534
414.1699847 1.105502565
422.2325849 1.498299115
424.248235 1.105502565
445.1798211 2.896008309
453.2060358 1.333361119
463.1903858 2.272721851
465.2060358 1.120370643
481.2009504 1.806739612
493.2009504 0.9678940999
502.2224142 1.654860709
507.2166005 1.407062252
548.2431496 1.329573963
550.2587997 1.181637512
562.2587997 0.8778983641

Name: +ve in-silico MS/MS by CFM-ID for PAYKKYQIGTXJOE-UHFFFAOYSA-N
ID: PAYKKYQIGTXJOE-UHFFFAOYSA-N
Comment: Energy0
Num peaks: 21
156.9953914 1.353814891
171.0110415 1.51525895
213.0579917 0.5769142214
227.0736418 0.5769142214
267.1049419 0.6235747482
269.120592 1.053919787
295.136242 1.152368776
297.1518921 8.892641996
299.1675421 0.6138948089
315.1624568 0.6243502498
355.1937569 0.5769142214
383.225057 0.5769142214
397.2407071 0.5769142214
411.2563571 0.5769142214
439.2876573 1.491740134
453.3033073 1.421598316
527.3189574 0.759494948
529.3346075 3.468975763
531.3502575 1.011485926
593.2965077 9.791930253
611.3070724 42.96083064

Name: +ve in-silico MS/MS by CFM-ID for PAYKKYQIGTXJOE-UHFFFAOYSA-N
ID: PAYKKYQIGTXJOE-UHFFFAOYSA-N
Comment: Energy1
Num peaks: 31
156.9953914 1.463717167
171.0110415 3.168826994
185.0266916 0.9590432883
199.0423416 1.106974313
213.0579917 1.150778618
215.1794272 2.106428605
217.1950772 2.555704801
227.0736418 1.150778618
241.0892918 1.150778618
255.1049419 1.150778618
269.120592 1.124507512
295.136242 2.309508169
297.1518921 12.33619556
315.1624568 1.297940976
355.1937569 1.150778618
369.209407 1.150778618
383.225057 1.150778618
397.2407071 1.150778618
411.2563571 1.150778618
425.2720072 1.150778618
435.2563571 0.7461466043
437.2720072 0.7888162244
439.2876573 2.937445108
453.3033073 2.08388761
503.3189574 1.065520777
525.3033073 1.135200098
527.3189574 2.655503929
529.3346075 4.491762565
531.3502575 1.643606649
593.2965077 0.762262523
611.3070724 4.957682202

Name: +ve in-silico MS/MS by CFM-ID for PAYKKYQIGTXJOE-UHFFFAOYSA-N
ID: PAYKKYQIGTXJOE-UHFFFAOYSA-N
Comment: Energy2
Num peaks: 31
63.02292652 1.465616779
77.03857658 1.272970495
91.05422664 1.714241594
105.0698767 1.798299888
203.1794272 1.936664216
213.0579917 1.357835797
215.1794272 2.221315989
217.1950772 1.712034325
227.0736418 1.357835797
241.0892918 1.357835797
255.1049419 1.357835797
267.1049419 1.555518307
269.120592 1.485290144
297.1518921 3.329436492
355.1937569 1.357835797
369.209407 1.357835797
383.225057 1.357835797
397.2407071 1.357835797
411.2563571 1.357835797
425.2720072 1.357835797
435.2563571 1.119881668
435.3621425 1.582299727
437.2720072 1.469752996
439.2876573 2.656507012
449.3777926 1.236887737
503.3189574 2.99223505
505.3346075 1.716791611
513.3033073 2.244173959
515.3189574 2.435228779
517.3346075 3.905285166
531.3502575 1.675751882
