# Supplementary material for: Ion mobility collision cross-section atlas for known and unknown metabolite annotation in untargeted metabolomics
Source: Nat Commun. 2020 Aug 28;11:4334. doi: 10.1038/s41467-020-18171-8 (PMC7455731; doi:10.1038/s41467-020-18171-8)
Supplement: Supplementary file 8 — Supplementary Data 5 [file 41467_2020_18171_MOESM8_ESM.zip › 01_positive_mode/L0726/cfmid_result.txt]

1 0.35714286 VZBCRVXPAIUDIH-CONSDPRKSA-N COc1ccc(CC2N(C)CCc3cc(OC)c(Oc4c(O)c(OC)cc5CCN(C)C(Cc6ccc(O)cc6)c45)cc23)cc1
2 0.33333333 NGOFZZDIDLYMAZ-UHFFFAOYSA-N COc1cc2CCN(C3c2cc1Oc1c2c(CCN(C2CC2=CCC(Oc4cc(C3)ccc4OC)C=C2)C)cc(c1OC)O)C
3 0.33333333 STDXNTKYUJKJNA-UHFFFAOYSA-N COc1cc2CCN(C3c2cc1Oc1c2c(CCN(C2CC2CC=C(Oc4cc(C3)ccc4OC)C=C2)C)cc(c1OC)O)C
4 0.33333333 STWKBEKSIYKCKW-UHFFFAOYSA-N COC1=CC2=C3CC1Oc1c4c(CCN(C4Cc4ccc(Oc5cc(CC3N(CC2)C)ccc5OC)cc4)C)cc(c1OC)O
5 0.33333333 USJPLYOVALOOPR-UHFFFAOYSA-N COc1cc2CCN(C3c2cc1Oc1c2c(CCN(C2CC2=CC=C(Oc4cc(C3)ccc4OC)CC2)C)cc(c1OC)O)C
6 0.33333333 XRUXRCCPTROXNY-UHFFFAOYSA-N COC1CC2=C3C=C1Oc1c4c(CCN(C4Cc4ccc(Oc5cc(CC3N(CC2)C)ccc5OC)cc4)C)cc(c1OC)O
7 0.33333333 RJKRYLRQVXZRGQ-UHFFFAOYSA-N COC1CC2=C3C(=C1O)Oc1cc4c(cc1OC)CCN(C4Cc1ccc(c(Oc4ccc(CC2N(C)CC3)cc4)c1)OC)C
8 0.33333333 HKACZPMBHLTFFR-UHFFFAOYSA-N COc1cc2CCN(C3c2cc1Oc1c2c(CCN(C2CC2CC=C(Oc4cc(C3)ccc4O)C=C2)C)cc(c1OC)OC)C
9 0.33333333 JICSOKOFFWCQSR-UHFFFAOYSA-N COC1=CC2CCN(C3C2C=C1Oc1c2c(CCN(C2Cc2ccc(Oc4cc(C3)ccc4OC)cc2)C)cc(c1OC)O)C
10 0.33333333 CMQBCYJKEJIGTM-UHFFFAOYSA-N COC1=C2Oc3cc4c(cc3OC)CCN(C4Cc3ccc(c(c3)Oc3ccc(CC4C2C(C=C1O)CCN4C)cc3)OC)C
11 0.33333333 CAMUXEKHPOECIJ-UHFFFAOYSA-N COc1cc2CCN(C3c2cc1Oc1c2c(CCN(C2Cc2ccc(OC4=C(C=CC(C3)C4)O)cc2)C)cc(c1OC)OC)C
12 0.33333333 SJFUSULITOODFP-UHFFFAOYSA-N COc1cc2CCN(C3c2cc1Oc1c2c(CCN(C2Cc2ccc(OC4=C(CCC(=C4)C3)O)cc2)C)cc(c1OC)OC)C
13 0.33333333 PZRYFAZHNIAWBJ-UHFFFAOYSA-N COc1cc2CCN(C3c2cc1Oc1c2CCN(C(c2cc(c1O)OC)CC1=CCC(Oc2cc(C3)ccc2OC)C=C1)C)C
14 0.33333333 STNRETBZCNIOAQ-UHFFFAOYSA-N COC1=CC2C3Cc4ccc(cc4)Oc4cc(CC5c6cc(OC(=C1O)C2CCN3C)c(OC)cc6CCN5C)ccc4OC
15 0.33333333 BAWFXUDZAWGTAA-UHFFFAOYSA-N COc1cc2CCN(C3c2cc1Oc1c2c(CCN(C2CC2=CC=C(Oc4cc(C3)ccc4O)CC2)C)cc(c1OC)OC)C
16 0.33333333 WEAKJTVNNQKYPY-UHFFFAOYSA-N COC1=CC2=C3CC1Oc1c4c(CCN(C4Cc4ccc(Oc5cc(CC3N(CC2)C)ccc5O)cc4)C)cc(c1OC)OC
17 0.33333333 RILYYLGFAMVEET-UHFFFAOYSA-N COC1CC2=C3C=C1Oc1c4c(CCN(C4Cc4ccc(Oc5cc(CC3N(CC2)C)ccc5O)cc4)C)cc(c1OC)OC
18 0.33333333 TYEKNXBQGUTUSH-UHFFFAOYSA-N COC1C=CC2=CC1Oc1ccc(cc1)CC1N(C)CCc3c1c(Oc1cc4C(C2)N(C)CCc4cc1OC)c(OC)c(c3)O
19 0.33333333 RLLWKHCTNVMXLK-UHFFFAOYSA-N COc1cc2CCN(C3c2cc1Oc1c2c(CCN(C2CC2=CCC(Oc4cc(C3)ccc4O)C=C2)C)cc(c1OC)OC)C
20 0.33333333 GLJZFYTUNMDCNR-UHFFFAOYSA-N COC1=C2C=C(CC1)CC1N(C)CCc3c1cc(Oc1c4C(Cc5ccc(O2)cc5)N(C)CCc4cc(c1OC)O)c(c3)OC
21 0.33333333 PAPHMINDSRSGKW-UHFFFAOYSA-N COC1=CC2CCN(C3C2C=C1Oc1c2c(CCN(C2Cc2ccc(Oc4cc(C3)ccc4O)cc2)C)cc(c1OC)OC)C
22 0.33333333 RZOFRJWSTKZJCG-UHFFFAOYSA-N COC1=C2Oc3cc4c(cc3OC)CCN(C4Cc3ccc(c(c3)Oc3ccc(CC4C2C(C=C1OC)CCN4C)cc3)O)C
23 0.33333333 ZXNZCKXOASPBAJ-UHFFFAOYSA-N COC1C(=CC2=C3C1Oc1cc4c(cc1OC)CCN(C4Cc1ccc(c(c1)Oc1ccc(CC3N(CC2)C)cc1)O)C)OC
24 0.33333333 AXFHCBXFCMKBCF-UHFFFAOYSA-N COC1=C2CC(C=C1)CC1N(C)CCc3c1cc(Oc1c4C(Cc5ccc(O2)cc5)N(C)CCc4cc(c1OC)O)c(c3)OC
25 0.33333333 HJMOCCLPUDIQEM-UHFFFAOYSA-N COC1=CC2CCN(C3C2C=C1Oc1c2CCN(C(c2cc(c1O)OC)Cc1ccc(Oc2cc(C3)ccc2OC)cc1)C)C
26 0.33333333 ZICWJBUMQPXWKM-UHFFFAOYSA-N COC1C=C2CCN(C3C2=C(C1OC)Oc1cc2c(cc1OC)CCN(C2Cc1ccc(Oc2cc(C3)ccc2O)cc1)C)C
27 0.33333333 PXPCISWEDCUXCL-UHFFFAOYSA-N COC1CC2=C3C(=C1OC)Oc1cc4c(cc1OC)CCN(C4Cc1ccc(c(Oc4ccc(CC3N(CC2)C)cc4)c1)O)C
28 0.33333333 SRGANWAYEWYRJS-UHFFFAOYSA-N COC1=C(OC)C2C3C(=C1)CCN(C3Cc1ccc(c(c1)Oc1ccc(CC3c4cc(O2)c(OC)cc4CCN3C)cc1)O)C
29 0.33333333 KVKVPDCEOHSSSF-UHFFFAOYSA-N COC1=C2Oc3ccc(cc3)CC3N(C)CCc4c3cc(c(c4Oc3cc4C(CC(C=C1)C2)N(C)CCc4cc3OC)O)OC
30 0.33333333 TUPNRDRFUKHSHU-UHFFFAOYSA-N COc1c(OC)cc2c3c1Oc1cc4c(cc1OC)CCN(C4Cc1ccc(OC4CC(=CC=C4O)CC3N(CC2)C)cc1)C
31 0.33333333 XZTAVSBOBOWFEK-UHFFFAOYSA-N COc1c(OC)cc2c3c1Oc1cc4c(cc1OC)CCN(C4Cc1ccc(OC4=CC(CC3N(CC2)C)CC=C4O)cc1)C
32 0.33333333 XSDHRGASEXRHLK-UHFFFAOYSA-N COc1c(OC)cc2c3c1Oc1cc4c(cc1OC)CCN(C4CC1CC=C(Oc4cc(CC3N(CC2)C)ccc4O)C=C1)C
33 0.33333333 UJQALCZFELEFIG-UHFFFAOYSA-N COc1c(OC)cc2c3c1Oc1cc4c(cc1OC)CCN(C4CC1=CC=C(Oc4cc(CC3N(CC2)C)ccc4O)CC1)C
34 0.33333333 QCTHTCHHODENHL-UHFFFAOYSA-N COc1c(OC)cc2c3c1Oc1cc4c(cc1OC)CCN(C4CC1=CCC(Oc4cc(CC3N(CC2)C)ccc4O)C=C1)C
35 0.33333333 QJPWUZKBALOTQH-UHFFFAOYSA-N COC1C=C2CCN(C3C2=CC1Oc1c2c(CCN(C2Cc2ccc(c(c2)Oc2ccc(C3)cc2)O)C)cc(c1OC)OC)C
36 0.33333333 MUSDUKRIPPPWFE-UHFFFAOYSA-N COC1=C2CC3C(=C1)CCN(C3Cc1ccc(cc1)Oc1cc(CC3c4c(O2)c(OC)c(cc4CCN3C)OC)ccc1O)C
37 0.33333333 LOUGXVLXFFEFLZ-UHFFFAOYSA-N COC1=C2C=C3C(C1)CCN(C3Cc1ccc(cc1)Oc1cc(CC3c4c(O2)c(OC)c(cc4CCN3C)OC)ccc1O)C
38 0.33333333 AGOLUPYAEBOZRH-UHFFFAOYSA-N COC1C=CC2=CC1Oc1ccc(cc1)CC1N(C)CCc3c1cc(c(c3Oc1cc3C(C2)N(C)CCc3cc1OC)O)OC
39 0.33333333 LUYZQWNHQXULFR-UHFFFAOYSA-N COC1=C2Oc3ccc(cc3)CC3N(C)CCc4c3cc(c(c4Oc3cc4C(CC(=C2)CC1)N(C)CCc4cc3OC)O)OC
40 0.33333333 CHOWTAWUZSCKNM-UHFFFAOYSA-N COC1=CC2=C3CC1Oc1c4CCN(C(c4cc(c1O)OC)Cc1ccc(Oc4cc(CC3N(CC2)C)ccc4OC)cc1)C
41 0.33333333 AUTOXYKATDNVGC-UHFFFAOYSA-N COc1cc2CCN(C3c2cc1Oc1c2CCN(C(c2cc(c1O)OC)CC1=CC=C(Oc2cc(C3)ccc2OC)CC1)C)C
42 0.33333333 IRFKZFMQADFGTG-UHFFFAOYSA-N COC1=C2Oc3cc4c(cc3OC)CCN(C4Cc3ccc(Oc4cc(CC5C2=C(CC1OC)CCN5C)ccc4O)cc3)C
43 0.33333333 GRZDGICOBGAJCR-UHFFFAOYSA-N COC1=CC2=C3C(C1OC)Oc1cc4c(cc1OC)CCN(C4Cc1ccc(Oc4cc(CC3N(CC2)C)ccc4O)cc1)C
44 0.33333333 ZFNQLKTWDYUKIC-UHFFFAOYSA-N COC1=CC2CCN(C3C2C(=C1OC)Oc1cc2c(cc1OC)CCN(C2Cc1ccc(Oc2cc(C3)ccc2O)cc1)C)C
45 0.33333333 KLAIAAPFTADGHG-UHFFFAOYSA-N COC1=CC2CCN(C3C2C=C1Oc1c2c(CCN(C2Cc2ccc(c(c2)Oc2ccc(C3)cc2)O)C)cc(c1OC)OC)C
46 0.33333333 CUDQHWASNHSCID-UHFFFAOYSA-N COC1CC2=C3C=C1Oc1c4c(CCN(C4Cc4ccc(c(c4)Oc4ccc(CC3N(CC2)C)cc4)O)C)cc(c1OC)OC
47 0.33333333 IVQLOJCYPXBAJR-UHFFFAOYSA-N COC1=CC2=C3CC1Oc1c4c(CCN(C4Cc4ccc(c(c4)Oc4ccc(CC3N(CC2)C)cc4)O)C)cc(c1OC)OC
48 0.33333333 IZIJSGYZHQRINI-UHFFFAOYSA-N COc1cc2CCN(C3c2cc1Oc1c2CCN(C(c2cc(c1O)OC)CC1CC=C(Oc2cc(C3)ccc2OC)C=C1)C)C
49 0.33333333 IQRPMRTVTINKFT-UHFFFAOYSA-N COC1CC2=C3C=C1Oc1c4CCN(C(c4cc(c1O)OC)Cc1ccc(Oc4cc(CC3N(CC2)C)ccc4OC)cc1)C
50 0.32258065 AJPXZTKPPINUKN-FIRIVFDPSA-N COc1ccc(CC2N(C)CCc3cc(OC)c(Oc4cc(CC5N(C)CCc6cc(OC)c(O)cc56)ccc4O)cc23)cc1
51 0.32258065 AJPXZTKPPINUKN-UHFFFAOYSA-N COC1=CC=C(CC2N(C)CCC3=CC(OC)=C(OC4=C(O)C=CC(CC5N(C)CCC6=CC(OC)=C(O)C=C56)=C4)C=C23)C=C1
52 0.32258065 AJPXZTKPPINUKN-CONSDPRKSA-N COc1ccc(CC2N(C)CCc3cc(OC)c(Oc4cc(CC5N(C)CCc6cc(OC)c(O)cc56)ccc4O)cc23)cc1
53 0.32258065 AJPXZTKPPINUKN-JSOSNVBQSA-N COc1ccc(CC2N(C)CCc3cc(OC)c(Oc4cc(CC5N(C)CCc6cc(OC)c(O)cc56)ccc4O)cc23)cc1
54 0.2962963 SZAFDNNRLSCVBC-FIRIVFDPSA-N COc1cc2CCN(C)C(Cc3cccc(Oc4cc(CC5N(C)CCc6cc(OC)c(O)cc56)ccc4OC)c3)c2cc1O
55 0.28571429 SXHBFURFXQYRQM-FIRIVFDPSA-N COc1cc2CCNC(Cc3ccc(O)c(c3)c4cc(CC5N(C)CCc6cc(OC)c(OC)cc56)ccc4O)c2cc1OC
56 0.28571429 YTKFSYMCOQUDNP-IOWSJCHKSA-N COc1cc2CCN(C)C(Cc3ccc(OC)c(Oc4ccc(CC5N(C)CCc6cc(O)c(OC)cc56)cc4)c3)c2cc1O
57 0.28571429 LLXUFEAGHGDYAT-FIRIVFDPSA-N COc1ccc(CC2N(C)CCc3cc(OC)c(O)cc23)cc1Oc4ccc(CC5NCCc6cc(OC)c(OC)cc56)cc4
58 0.28571429 LLXUFEAGHGDYAT-UHFFFAOYSA-N COC1=C(O)C=C2C(CC3=CC(OC4=CC=C(CC5NCCC6=CC(OC)=C(OC)C=C56)C=C4)=C(OC)C=C3)N(C)CCC2=C1
59 0.27586207 ALEBFFPOPDALBA-UHFFFAOYSA-N COc1cc2C(NCCc2cc1OC)Cc1ccc(cc1)Oc1cc(ccc1O)CC1N(C)CCc2c1cc(OC)c(c2)OC
60 0.27586207 ALEBFFPOPDALBA-FIRIVFDPSA-N COc1cc2CCNC(Cc3ccc(Oc4cc(CC5N(C)CCc6cc(OC)c(OC)cc56)ccc4O)cc3)c2cc1OC
61 0.27586207 APIHNXDZCYDPTF-FIRIVFDPSA-N COc1cc2C(Cc3ccc(Oc4cc(CC5N(C)CCc6cc(OC)c(OC)cc56)ccc4O)cc3)N(C)CCc2cc1O
62 0.27586207 OMFKIOLXDGQKCF-JSOSNVBQSA-N COc1cc2C(Cc3ccc(O)c(Oc4ccc(CC5N(C)CCc6cc(OC)c(OC)cc56)cc4)c3)N(C)CCc2cc1O
63 0.27586207 OMFKIOLXDGQKCF-UHFFFAOYSA-N COc1cc2c(cc1OC)CCN(C2Cc1ccc(cc1)Oc1cc(ccc1O)CC1N(C)CCc2c1cc(OC)c(c2)O)C
64 0.27586207 VMGXSDYPKKPINM-IOWSJCHKSA-N COc1cc2CCN(C)C(Cc3ccc(Oc4cc(CC5N(C)CCc6cc(OC)c(OC)cc56)ccc4O)cc3)c2cc1O
65 0.27586207 VMGXSDYPKKPINM-UHFFFAOYSA-N COc1cc2c(cc1OC)CCN(C2Cc1ccc(c(c1)Oc1ccc(cc1)CC1N(C)CCc2c1cc(O)c(c2)OC)O)C
66 0.27586207 APIHNXDZCYDPTF-UHFFFAOYSA-N COc1cc2c(cc1OC)CCN(C2Cc1ccc(c(c1)Oc1ccc(cc1)CC1N(C)CCc2c1cc(OC)c(c2)O)O)C
67 0.27586207 APIHNXDZCYDPTF-IOWSJCHKSA-N COc1cc2C(Cc3ccc(Oc4cc(CC5N(C)CCc6cc(OC)c(OC)cc56)ccc4O)cc3)N(C)CCc2cc1O
68 0.27586207 BURJAQFYNVMZDV-FIRIVFDPSA-N COc1cc2CCN(C)C(Cc3ccc(O)c(Oc4ccc(CC5N(C)CCc6cc(OC)c(OC)cc56)cc4)c3)c2cc1O
69 0.27586207 BURJAQFYNVMZDV-UHFFFAOYSA-N COc1cc2c(cc1OC)CCN(C2Cc1ccc(cc1)Oc1cc(ccc1O)CC1N(C)CCc2c1cc(O)c(c2)OC)C
70 0.27586207 BHWMRBGNDAWZAO-UHFFFAOYSA-N COc1cc2C(NCCc2cc1OC)Cc1ccc(c(c1)Oc1ccc(cc1)CC1N(C)CCc2c1cc(OC)c(c2)OC)O
71 0.26666667 DDESIJZBFVSLNQ-UHFFFAOYSA-N COc1cc2CCN(C(c2cc1O)Cc1ccc(cc1)Oc1cc(ccc1O)CC1N(C)CCc2c1c(C)c(c(c2)OC)O)C
72 0.26666667 LDMWOZYXEFIIJF-UHFFFAOYSA-N COc1cc2CCN(C(c2cc1O)Cc1ccc(cc1)Oc1cc(ccc1O)CC1N(C)CCc2c1cc(O)c(c2C)OC)C
73 0.26666667 RAVRSRBSEUVMTL-UHFFFAOYSA-N COc1cc2CCN(C(c2cc1O)Cc1ccc(c(c1)Oc1ccc(cc1)CC1N(C)CCc2c1c(C)c(c(c2)OC)O)O)C
74 0.26666667 JMGUFICWYLEGTI-UHFFFAOYSA-N COc1cc2CCN(C(c2cc1O)Cc1ccc(c(c1)Oc1ccc(cc1)CC1N(C)CCc2c1cc(O)c(c2C)OC)O)C
75 0.25806452 RNPHQDBXJJRLDE-CONSDPRKSA-N COc1ccc(CC2N(C)CCc3cc(OC)c(OC)cc23)cc1Oc4ccc(CC5NCCc6cc(OC)c(O)cc56)cc4
76 0.24 AUCNJQYZGMOOJK-FIRIVFDPSA-N COc1cc2C(Cc3ccc(O)c(c3)c4cc(CC5N(C)CCc6cc(O)c(OC)cc56)ccc4OC)N(C)CCc2cc1O
77 0.23076923 ZKGBUDJODLZAHS-IOWSJCHKSA-N COc1cc2CCN(C)C(Cc3ccc(Oc4cc(CC5N(C)CCc6cc(OC)c(O)cc56)ccc4OC)cc3)c2cc1O
78 0.23076923 ZKGBUDJODLZAHS-FIRIVFDPSA-N COc1cc2CCN(C)C(Cc3ccc(Oc4cc(CC5N(C)CCc6cc(OC)c(O)cc56)ccc4OC)cc3)c2cc1O
79 0.23076923 ZKGBUDJODLZAHS-UHFFFAOYSA-N COc1ccc(cc1Oc1ccc(cc1)CC1N(C)CCc2c1cc(O)c(c2)OC)CC1N(C)CCc2c1cc(O)c(c2)OC
80 0.23076923 ZKGBUDJODLZAHS-CONSDPRKSA-N COc1cc2CCN(C)C(Cc3ccc(Oc4cc(CC5N(C)CCc6cc(OC)c(O)cc56)ccc4OC)cc3)c2cc1O
81 0.23076923 ZKGBUDJODLZAHS-JSOSNVBQSA-N COc1cc2CCN(C)C(Cc3ccc(Oc4cc(CC5N(C)CCc6cc(OC)c(O)cc56)ccc4OC)cc3)c2cc1O
82 0.22222222 WRTNDTZCGXMBBL-UHFFFAOYSA-N COC1C(=CC2=C3C1Oc1cc4c(cc1OC)CCN(C4Cc1ccc(c(c1)Oc1ccc(CC3N(CC2)C)cc1)OC)C)O
83 0.22222222 SGSHPEDADPEDGZ-UHFFFAOYSA-N COC1=CC2=C3C(C1O)Oc1cc4c(cc1OC)CCN(C4Cc1ccc(c(Oc4ccc(CC2N(C)CC3)cc4)c1)OC)C
84 0.22222222 FZFFRSZDHOJTLN-UHFFFAOYSA-N COc1cc2CCN(C(c2cc1O)Cc1ccc(cc1)Oc1c(O)ccc(c1C)CC1N(C)CCc2c1cc(O)c(c2)OC)C
85 0.22222222 MWKVQQRUEDYSHY-UHFFFAOYSA-N COc1cc2CCN(C(c2cc1O)Cc1ccc(cc1)Oc1cc(CC2N(C)CCc3c2cc(O)c(c3)OC)c(cc1O)C)C
86 0.22222222 VQRPQQLJTZKDCZ-UHFFFAOYSA-N COc1cc2CCN(C(c2cc1O)Cc1ccc(cc1)Oc1cc(cc(c1O)C)CC1N(C)CCc2c1cc(O)c(c2)OC)C
87 0.22222222 XOHYPBWNSPVKRP-UHFFFAOYSA-N COc1cc2CCN(C(c2cc1O)Cc1ccc(c(c1)Oc1ccc(c(c1)C)CC1N(C)CCc2c1cc(O)c(c2)OC)O)C
88 0.22222222 DISWKRXBDOPRLO-UHFFFAOYSA-N COc1c(OC)cc2c3c1Oc1cc4c(cc1OC)CCN(C4Cc1ccc(OC4=CC(=CCC4O)CC3N(CC2)C)cc1)C
89 0.22222222 JLMWBAGVTQPZEC-UHFFFAOYSA-N COC1=C(OC)C2=C3C(C1)CCN(C3Cc1ccc(c(c1)Oc1ccc(CC3c4cc(O2)c(OC)cc4CCN3C)cc1)O)C
90 0.22222222 CJSIYBHKPFTJGZ-UHFFFAOYSA-N COc1cc2CCN(C3c2cc1Oc1c2c(CCN(C2Cc2ccc(OC4C=C(C3)C=CC4O)cc2)C)cc(c1OC)OC)C
91 0.22222222 ZMKDNELQYCEFBS-UHFFFAOYSA-N COC1=C2Oc3cc4c(cc3OC)CCN(C4Cc3ccc(c(c3)Oc3ccc(CC4C2=C(CC1O)CCN4C)cc3)OC)C
92 0.21428571 ICEXENYDWFZJBV-UHFFFAOYSA-N COc1cc2CCN(C(c2cc1O)Cc1ccc(c(c1)C)Oc1cc(ccc1O)CC1N(C)CCc2c1cc(O)c(c2)OC)C
93 0.20689655 XCUCMLUTCAKSOZ-FIRIVFDPSA-N COc1cc2CCN(C)C(Cc3ccc(O)c(Oc4cc5C(Cc6ccc(O)cc6)N(C)CCc5cc4OC)c3)c2cc1OC
94 0.2 XCUCMLUTCAKSOZ-UHFFFAOYSA-N COC1=C(OC)C=C2C(CC3=CC(OC4=C(OC)C=C5CCN(C)C(CC6=CC=C(O)C=C6)C5=C4)=C(O)C=C3)N(C)CCC2=C1
95 0.13953488 CSPZNWQQHHLHIY-QPAVJXABSA-N CC(C)(C)C(NC(=O)C(CC(=O)N)NC(=O)C(NC(=N)N)c1cc(O)c(CO)c(O)c1)C(=O)NC(CCCCN)C(=O)O
96 0.11111111 YRQVISYNRLBUEY-UHFFFAOYSA-N OP(=O)(OC12CCC=CCCCCN3CC4(C2N2CCCCC=CC2C4)C(C(=C1)c1nccc2c1[nH]c1c2cccc1)CC3)O
97 0.060606061 PAYKKYQIGTXJOE-UHFFFAOYSA-N OS(=O)(=O)C1=CC=C(CCCCCCCCCCOCCCCCCCCCCC2=CC=C(C=C2)S(O)(=O)=O)C=C1
98 0.052631579 GPLSETFOKIMUQT-UHFFFAOYSA-N CCCCCCCCCCC1=C(C=CC(OC2=CC(CCCCCCCCCC)=C(C=C2)S(O)(=O)=O)=C1)S(O)(=O)=O
99 0.046511628 MNWTVYDCCORSKQ-UHFFFAOYSA-N CCCCCCCCCCCCN1C(=S)SC(=CC2=C(N3CCC(CC3)C(=O)OCC)N(CC)C(=O)C(C#N)=C2C)C1=O
100 0.046511628 VZVSQGONTBMKIC-UHFFFAOYSA-N CCCCCCCCCCC1=CC(CCCCCCCCCC)=C(OC2=CC=C(C=C2)S(O)(=O)=O)C(=C1)S(O)(=O)=O
101 0.046511628 VZVSQGONTBMKIC-UHFFFAOYSA-N CCCCCCCCCCC1=CC(CCCCCCCCCC)=C(OC2=CC=C(C=C2)S(O)(=O)=O)C(=C1)S(O)(=O)=O
102 0.046511628 QICWCZFXMAFXSA-UHFFFAOYSA-N CC(C)CC(NC(=O)C(CC1=CC=CC=C1)NC(=O)C(CC(N)=O)NC(=O)C(N)CO)C(=O)NC(CC(N)=O)C(O)=O
103 0 PLRSKWFKBFXIED-UHFFFAOYSA-N CN1C2CCC1CC(C2)OC(C1(CCC(c2c1cccc2)(C(=O)OC1CC2CCC(C1)N2C)c1ccccc1)C(=O)O)O
104 0 ZTSYKAABROVZNW-UHFFFAOYSA-N CC(C)(C)C1=CC(C=C(C1=O)C(C)(C)C)=C1C(C1=C1C=C(C(=O)C(=C1)C(C)(C)C)C(C)(C)C)=C1C(=O)C2=C(C=CC=C2)C1=O
105 0 BFYXFUUHZKWAJW-TUOVYMBRSA-N CC(=C/C=C/C=C(C)/C=C/C=C(C)/C=C/c1ccc(C(=O)O)c(C)c1C)C=CC=C(/C)C=Cc2ccc(C(=O)O)c(C)c2C
106 0 HXSJSWALXCISRU-UHFFFAOYSA-N O=C1CC(CC(=O)C1C(C1C(=O)CC(CC1=O)C1=CC=CC=C1)C1=CC=C(OCCN2CCOCC2)C=C1)C1=CC=CC=C1
