# Supplementary material for: Ion mobility collision cross-section atlas for known and unknown metabolite annotation in untargeted metabolomics
Source: Nat Commun. 2020 Aug 28;11:4334. doi: 10.1038/s41467-020-18171-8 (PMC7455731; doi:10.1038/s41467-020-18171-8)
Supplement: Supplementary file 8 — Supplementary Data 5 [file 41467_2020_18171_MOESM8_ESM.zip › 01_positive_mode/L0727/cfmid_pred_spec.msp]

Name: +ve in-silico MS/MS by CFM-ID for ZNXZGRMVNNHPCA-VIFPVBQESA-N
ID: ZNXZGRMVNNHPCA-VIFPVBQESA-N
Comment: Energy0
Num peaks: 17
44.04947561 1.597283887
61.01064758 3.400012984
72.04439023 1.616758321
73.06479133 1.151086564
78.03719668 12.10191036
85.06479133 2.035165649
103.075356 3.669461185
113.0597059 1.509341533
131.0702706 3.862773532
132.0477614 4.675426819
149.0743105 7.244308424
184.0968197 1.604465793
202.1073844 4.15893885
219.1339335 1.008034228
245.1495836 1.468578895
261.12674 15.06257024
279.1373046 14.59091452

Name: +ve in-silico MS/MS by CFM-ID for ZNXZGRMVNNHPCA-VIFPVBQESA-N
ID: ZNXZGRMVNNHPCA-VIFPVBQESA-N
Comment: Energy1
Num peaks: 23
44.04947561 7.372804869
55.01784114 1.155863622
55.05422664 2.119512714
57.06987671 1.98862708
61.01064758 8.693621208
72.04439023 2.584952202
73.06479133 2.216065582
75.08044139 1.632005733
78.03719668 20.92578792
85.06479133 2.501931258
103.075356 2.690758988
113.0597059 1.306129207
115.0865894 1.262360183
131.0702706 1.459005616
132.0477614 6.031863285
149.0743105 3.991370484
156.1019051 1.377895751
158.1175552 1.144279381
174.1124698 1.3349606
184.0968197 1.844987446
202.1073844 1.418147938
261.12674 3.855554981
279.1373046 1.170761457

Name: +ve in-silico MS/MS by CFM-ID for ZNXZGRMVNNHPCA-VIFPVBQESA-N
ID: ZNXZGRMVNNHPCA-VIFPVBQESA-N
Comment: Energy2
Num peaks: 20
27.02292652 1.080003065
41.03857658 1.176341014
42.03382555 2.840112361
44.04947561 8.14082354
55.05422664 1.44274068
57.06987671 1.578711896
61.01064758 12.34231976
71.04914126 3.319891854
72.04439023 4.987755731
73.06479133 2.710928841
75.08044139 1.433169748
76.02154661 1.788834599
78.03719668 11.96110613
85.06479133 7.6586703
87.05528926 3.568465573
87.08044139 1.891015437
99.04405588 0.8619453746
103.075356 5.857658085
115.0865894 1.726713056
132.0477614 3.798324741

Name: +ve in-silico MS/MS by CFM-ID for HLRUKOJSWOKCPP-SYQHCUMBSA-N
ID: HLRUKOJSWOKCPP-SYQHCUMBSA-N
Comment: Energy0
Num peaks: 6
73.02840582 1.051861117
133.0495352 0.8013740873
145.0760247 1.09422087
147.0916748 49.60515818
261.1233688 8.799975208
279.1339335 28.12362459

Name: +ve in-silico MS/MS by CFM-ID for HLRUKOJSWOKCPP-SYQHCUMBSA-N
ID: HLRUKOJSWOKCPP-SYQHCUMBSA-N
Comment: Energy1
Num peaks: 8
43.01784114 1.086691798
61.02840582 2.654045346
73.02840582 0.9622153602
120.0807757 1.243981463
145.0760247 1.735316241
147.0916748 66.62228012
261.1233688 3.636741073
279.1339335 2.623482159

Name: +ve in-silico MS/MS by CFM-ID for HLRUKOJSWOKCPP-SYQHCUMBSA-N
ID: HLRUKOJSWOKCPP-SYQHCUMBSA-N
Comment: Energy2
Num peaks: 14
43.01784114 1.859833664
45.0334912 1.672066552
56.99710569 1.143185698
103.0542266 3.396903285
105.0698767 1.603416081
118.0651257 1.797912312
119.0603746 1.139750335
120.0807757 2.034366765
130.0651257 13.86353158
131.0603746 4.364828179
134.0964258 1.139359816
145.0760247 5.37110749
147.0916748 39.65582836
173.0709393 1.267441274

Name: +ve in-silico MS/MS by CFM-ID for OGDVEMNWJVYAJL-LEPYJNQMSA-N
ID: OGDVEMNWJVYAJL-LEPYJNQMSA-N
Comment: Energy0
Num peaks: 6
268.1332052 4.838492865
283.1328709 2.35042125
285.148521 2.140370482
286.1437699 6.592944862
296.1645054 5.398685177
314.17507 62.35645783

Name: +ve in-silico MS/MS by CFM-ID for OGDVEMNWJVYAJL-LEPYJNQMSA-N
ID: OGDVEMNWJVYAJL-LEPYJNQMSA-N
Comment: Energy1
Num peaks: 20
44.04947561 2.356976728
47.04914126 1.282280408
55.01784114 1.508811243
58.06512568 1.169097519
256.1332052 2.305857592
257.1172208 1.222650864
258.1488553 1.360162026
260.1645054 1.263700592
268.1332052 8.66062233
270.1124698 1.49144775
270.1488553 1.807197773
282.1488553 1.150124482
283.1328709 3.231360035
284.1645054 4.453843483
285.148521 2.646181005
286.1437699 9.02647588
286.1801554 1.746708657
296.1645054 5.040858701
298.1437699 1.566181863
314.17507 27.62291339

Name: +ve in-silico MS/MS by CFM-ID for OGDVEMNWJVYAJL-LEPYJNQMSA-N
ID: OGDVEMNWJVYAJL-LEPYJNQMSA-N
Comment: Energy2
Num peaks: 31
15.02292652 1.441376383
29.03857658 2.013622828
39.02292652 1.916180889
44.04947561 1.480682292
47.04914126 1.04173547
55.01784114 2.397009369
56.04947561 1.915367311
57.0334912 1.795238575
58.06512568 1.177908294
212.1069905 3.974292859
214.1226406 1.954925419
225.0910061 1.686665273
227.1066561 1.743268568
230.1175552 4.13007293
239.1066561 2.574116674
240.1382906 1.316936994
241.1223062 1.926017826
242.1175552 2.516399675
243.1015708 1.656177026
250.1226406 2.289169874
252.1382906 2.031058374
254.1175552 2.820058697
255.1015708 1.329328857
256.1332052 2.695347882
257.1172208 2.475798707
266.1175552 1.11574919
268.1332052 6.694669221
270.1124698 3.969198246
270.1488553 2.183435763
286.1437699 2.041677336
298.1437699 2.603127564

Name: +ve in-silico MS/MS by CFM-ID for ZBKFZIUKXTWQTP-QGZVFWFLSA-N
ID: ZBKFZIUKXTWQTP-QGZVFWFLSA-N
Comment: Energy0
Num peaks: 6
107.0491413 2.601557138
282.1488553 2.687664202
284.1645054 1.623970131
285.148521 3.589211411
298.1437699 1.979725246
314.17507 68.04110834

Name: +ve in-silico MS/MS by CFM-ID for ZBKFZIUKXTWQTP-QGZVFWFLSA-N
ID: ZBKFZIUKXTWQTP-QGZVFWFLSA-N
Comment: Energy1
Num peaks: 30
58.06512568 1.061788173
107.0491413 8.144763428
117.0334912 1.313604394
119.0491413 6.151825145
121.0647913 3.33702748
151.075356 0.8701575446
161.0597059 1.100947368
163.075356 2.949871124
165.0910061 0.8289109636
176.1069905 1.034094557
177.0910061 1.438414067
179.1066561 0.9079727975
194.1175552 1.169904842
206.1175552 14.64103745
220.1332052 1.052745255
255.1015708 0.9382874782
257.1172208 0.9125604976
269.1172208 1.202385208
270.1488553 1.983880167
271.1328709 1.358551217
272.1645054 0.8949292206
282.1488553 2.795759682
283.1328709 2.827853455
284.1645054 1.507743242
285.148521 3.349158145
286.1801554 1.033449322
287.164171 0.8769928259
296.1645054 0.951356609
298.1437699 1.33037197
314.17507 12.10500379

Name: +ve in-silico MS/MS by CFM-ID for ZBKFZIUKXTWQTP-QGZVFWFLSA-N
ID: ZBKFZIUKXTWQTP-QGZVFWFLSA-N
Comment: Energy2
Num peaks: 31
15.02292652 0.8659526623
42.03382555 0.8238093305
65.03857658 2.402026618
75.02292652 2.763883812
77.03857658 3.298943036
79.05422664 4.903406492
91.05422664 1.741554783
105.0698767 0.8917386173
107.0491413 7.566756112
119.0491413 2.960324568
120.0807757 0.8352990149
121.0647913 1.0414915
163.075356 5.10651136
165.0910061 0.9987506887
174.0913404 1.543766596
176.1069905 0.9477091425
177.0910061 3.694940191
179.1066561 1.976950971
190.086255 2.48119553
192.1019051 1.166702441
206.1175552 1.376226054
210.0913404 0.867671156
212.1069905 0.9964581208
216.1019051 1.043756566
256.1332052 1.04596833
258.1488553 0.8899977928
268.1332052 0.8255025677
270.1488553 1.806638112
282.1488553 0.891427209
284.1645054 2.019596656
298.1437699 1.544221651

Name: +ve in-silico MS/MS by CFM-ID for WXVSPYOOFCCEII-KXBFYZLASA-N
ID: WXVSPYOOFCCEII-KXBFYZLASA-N
Comment: Energy0
Num peaks: 6
244.1332052 1.440734411
268.1332052 1.174646899
282.1488553 14.19891101
284.1645054 4.599386542
298.1437699 1.207749773
314.17507 68.31882933

Name: +ve in-silico MS/MS by CFM-ID for WXVSPYOOFCCEII-KXBFYZLASA-N
ID: WXVSPYOOFCCEII-KXBFYZLASA-N
Comment: Energy1
Num peaks: 17
150.0913404 1.38759812
163.075356 1.055080157
178.1226406 1.296820656
228.1019051 1.914642527
230.1175552 2.22979106
240.1019051 4.3675856
242.1175552 4.97437037
244.1332052 4.248781038
254.1175552 5.860205847
256.1332052 2.952757349
258.1488553 1.385405943
268.1332052 1.259192013
270.1488553 2.463912535
282.1488553 13.09393091
284.1645054 2.686247342
298.1437699 2.171779497
314.17507 26.74899286

Name: +ve in-silico MS/MS by CFM-ID for WXVSPYOOFCCEII-KXBFYZLASA-N
ID: WXVSPYOOFCCEII-KXBFYZLASA-N
Comment: Energy2
Num peaks: 31
53.03857658 1.069337996
80.04947561 1.806928569
106.0651257 1.094556542
156.0807757 1.207805428
168.0807757 1.340143807
188.070605 1.369412248
190.086255 1.20442052
198.0913404 1.993123091
200.1069905 1.603119049
202.086255 2.704013502
204.1019051 1.608158739
212.1069905 2.464834278
214.1226406 2.181592406
216.1019051 1.58032154
224.1069905 3.373345139
226.086255 1.197625692
228.1019051 3.563936368
230.1175552 2.970976961
238.1226406 1.487741324
240.1019051 3.452222187
240.1382906 1.146168797
242.1175552 3.938127557
254.1175552 5.130645742
256.1332052 2.499059844
258.1488553 1.144240739
260.1645054 1.843072453
268.1332052 3.570028903
270.1488553 2.118638663
284.1645054 1.339858738
286.1437699 1.1927093
298.1437699 2.541461594

Name: +ve in-silico MS/MS by CFM-ID for QTERLNHMRBRQSX-UHFFFAOYSA-N
ID: QTERLNHMRBRQSX-UHFFFAOYSA-N
Comment: Energy0
Num peaks: 6
15.02292652 0.3906591599
258.1488553 0.4624501106
282.1488553 7.472572285
284.1645054 2.463759036
298.1437699 1.586354224
314.17507 83.82122809

Name: +ve in-silico MS/MS by CFM-ID for QTERLNHMRBRQSX-UHFFFAOYSA-N
ID: QTERLNHMRBRQSX-UHFFFAOYSA-N
Comment: Energy1
Num peaks: 6
256.1332052 2.950467177
270.1488553 3.019092559
282.1488553 14.44938398
284.1645054 2.949959215
298.1437699 3.968299145
314.17507 54.83072765

Name: +ve in-silico MS/MS by CFM-ID for QTERLNHMRBRQSX-UHFFFAOYSA-N
ID: QTERLNHMRBRQSX-UHFFFAOYSA-N
Comment: Energy2
Num peaks: 27
156.0807757 1.791150154
170.0964258 1.82861242
180.0807757 1.929991486
182.0964258 2.041355054
184.1120759 1.673572888
196.1120759 1.915574826
200.1069905 2.172350511
210.0913404 1.68032842
214.1226406 3.364054081
226.1226406 9.74205869
238.086255 1.516964378
238.1226406 2.531477841
240.1019051 2.386560236
240.1382906 4.358444662
242.1175552 4.621282552
244.1332052 2.299124029
250.1226406 1.88796529
252.1382906 2.681871331
254.1175552 3.481606091
256.1332052 2.87414689
258.1488553 1.673580271
266.1175552 2.376921575
268.1332052 8.349033693
270.1488553 2.471334113
282.1124698 1.661430421
282.1488553 2.639152552
298.1437699 4.178757515

Name: +ve in-silico MS/MS by CFM-ID for SWYNUDMXTNTERF-SSTWWWIQSA-N
ID: SWYNUDMXTNTERF-SSTWWWIQSA-N
Comment: Energy0
Num peaks: 6
230.1175552 2.521670869
268.1332052 4.340421607
283.1328709 2.456834435
285.148521 2.221110967
286.1437699 7.091497101
314.17507 64.75097232

Name: +ve in-silico MS/MS by CFM-ID for SWYNUDMXTNTERF-SSTWWWIQSA-N
ID: SWYNUDMXTNTERF-SSTWWWIQSA-N
Comment: Energy1
Num peaks: 25
29.03857658 1.015244066
44.04947561 2.37195396
47.04914126 1.290890596
55.01784114 0.9434752677
57.0334912 1.576005736
58.06512568 1.254387376
61.06479133 0.9631361923
83.04914126 1.192064817
228.1019051 1.175301888
240.1382906 1.023759678
254.1175552 1.734450681
256.1332052 3.107340462
257.1172208 1.19177597
258.1488553 2.440277534
268.1332052 7.121555417
270.1124698 1.363255614
270.1488553 1.526398417
271.1328709 0.9080759467
283.1328709 3.554476727
284.1645054 1.907420639
285.148521 2.733882223
286.1437699 8.488920117
286.1801554 2.171794332
298.1437699 1.554729009
314.17507 28.08258503

Name: +ve in-silico MS/MS by CFM-ID for SWYNUDMXTNTERF-SSTWWWIQSA-N
ID: SWYNUDMXTNTERF-SSTWWWIQSA-N
Comment: Energy2
Num peaks: 31
15.02292652 2.105894145
26.00252542 1.128371494
29.03857658 1.676090131
39.02292652 4.121640032
42.03382555 1.028923252
44.04947561 1.626655377
56.04947561 2.853205771
58.06512568 1.942682193
198.0913404 2.372558739
199.075356 2.209130399
200.1069905 1.889237472
201.0910061 1.184760545
202.1226406 1.090520425
213.0910061 1.031701981
214.086255 1.691534535
225.0910061 2.177716952
228.1019051 4.022136227
230.1175552 4.48935063
239.1066561 2.191733169
240.1019051 1.087691308
241.1223062 1.287777977
243.1015708 1.284966359
254.1175552 2.513730617
255.1015708 1.220296006
256.1332052 2.011531912
257.1172208 1.710802892
268.1332052 3.641923903
270.1124698 3.847738347
270.1488553 1.821488816
286.1437699 1.8168726
298.1437699 1.673796772

Name: +ve in-silico MS/MS by CFM-ID for CZHINTJOYWQKED-JQQXAHOJSA-N
ID: CZHINTJOYWQKED-JQQXAHOJSA-N
Comment: Energy0
Num peaks: 12
107.0491413 0.9651120164
121.0647913 1.51791245
135.0804414 0.9510603987
140.070605 0.9931364909
175.1117415 1.0485206
194.1175552 1.415851007
281.1536063 3.119935622
282.1488553 3.329144822
284.1645054 0.9782190169
296.1645054 10.38842028
298.1437699 1.163318051
314.17507 54.16082632

Name: +ve in-silico MS/MS by CFM-ID for CZHINTJOYWQKED-JQQXAHOJSA-N
ID: CZHINTJOYWQKED-JQQXAHOJSA-N
Comment: Energy1
Num peaks: 31
56.0130901 1.812042483
58.02874017 1.234190237
107.0491413 1.822308242
121.0647913 3.069960845
135.0804414 1.747023408
159.0804414 0.9599065717
161.0960915 1.153844361
173.0960915 0.9852057659
175.1117415 1.217311997
180.1019051 1.215880824
187.1117415 1.777703191
189.1273916 1.048183875
192.1019051 0.9649638491
194.1175552 1.540302695
208.1332052 1.215880824
225.1273916 0.9610934797
239.1430416 1.551341806
241.1586917 1.463432559
251.1430416 0.9164342918
253.1586917 5.308967147
264.1382906 1.474395393
271.1692564 1.801202766
278.1539407 1.02489973
281.1536063 3.786999862
282.1488553 2.593306674
283.1692564 1.274291051
284.1645054 2.509747177
286.1801554 5.074735092
296.1645054 6.24675536
298.1437699 1.702743464
314.17507 6.649857388

Name: +ve in-silico MS/MS by CFM-ID for CZHINTJOYWQKED-JQQXAHOJSA-N
ID: CZHINTJOYWQKED-JQQXAHOJSA-N
Comment: Energy2
Num peaks: 31
40.01817548 0.9000285611
51.02292652 1.476268094
53.03857658 1.007357711
56.0130901 1.661519992
58.02874017 1.024552608
70.02874017 1.754189626
72.04439023 2.150551083
74.0600403 2.095076704
84.00800472 0.9777388163
103.0542266 1.633153889
122.0600403 1.019480018
129.0698767 2.071807656
136.0756904 1.117106978
157.1011768 1.836197434
159.0804414 0.8892466524
161.0960915 0.8955648112
175.1117415 1.416839972
185.0960915 1.10870203
187.1117415 1.378227268
189.1273916 1.433271809
225.1273916 1.180845482
229.1586917 0.879728603
251.1430416 0.8991203263
254.1175552 1.041007986
256.1332052 0.9833202275
258.1488553 1.43152376
264.1382906 1.365839533
266.1539407 1.684415084
270.1488553 1.202622867
286.1437699 0.9534552757
298.1437699 3.3820075

Name: +ve in-silico MS/MS by CFM-ID for SPNQRCTZKIBOAX-UHFFFAOYSA-N
ID: SPNQRCTZKIBOAX-UHFFFAOYSA-N
Comment: Energy0
Num peaks: 6
238.0822323 2.34307961
240.0978823 5.335523331
249.1597543 8.286080865
278.1499179 2.004719638
280.1291825 0.7950795468
296.1604826 74.98819041

Name: +ve in-silico MS/MS by CFM-ID for SPNQRCTZKIBOAX-UHFFFAOYSA-N
ID: SPNQRCTZKIBOAX-UHFFFAOYSA-N
Comment: Energy1
Num peaks: 12
55.05422664 2.060384685
191.081504 2.792388864
202.1590261 4.513939437
231.1491896 4.086315845
238.0822323 2.074875208
240.0978823 2.586074908
247.1441043 4.255433009
249.1597543 21.01691862
260.1393532 6.226964538
266.1135324 1.867906281
278.1499179 12.86135061
296.1604826 16.30962379

Name: +ve in-silico MS/MS by CFM-ID for SPNQRCTZKIBOAX-UHFFFAOYSA-N
ID: SPNQRCTZKIBOAX-UHFFFAOYSA-N
Comment: Energy2
Num peaks: 31
27.02292652 1.700136171
29.03857658 2.759247004
39.02292652 2.538534036
51.02292652 1.072101663
53.03857658 2.463891796
55.05422664 8.439435689
57.06987671 3.744230734
154.086255 2.627939616
191.081504 1.120621044
195.0764186 2.764761472
202.1590261 1.164439039
213.0869833 2.284801609
219.1128041 3.408403971
221.1284542 1.097180105
222.0509322 1.007198927
223.1441043 1.400125382
224.0665822 1.114480469
224.1029677 2.013434805
231.1128041 1.598635564
233.1284542 4.123895741
244.1291825 1.055659503
249.1597543 3.23729552
250.0822323 1.644298472
250.1186178 1.952467325
252.1342679 1.985642585
262.1186178 1.244951086
264.0978823 2.140222084
266.1135324 3.24010972
278.1499179 1.569279635
280.1291825 5.228521017
296.1604826 1.757855771

Name: +ve in-silico MS/MS by CFM-ID for UWVQIROCRJWDKL-UHFFFAOYSA-N
ID: UWVQIROCRJWDKL-UHFFFAOYSA-N
Comment: Energy0
Num peaks: 9
86.02365479 1.793706364
149.1073248 2.026592982
192.1019051 1.722587988
194.1175552 2.233848298
207.1128041 9.282937333
219.1128041 4.469450638
221.1284542 31.94376186
237.1233688 1.822734709
279.1339335 25.58343026

Name: +ve in-silico MS/MS by CFM-ID for UWVQIROCRJWDKL-UHFFFAOYSA-N
ID: UWVQIROCRJWDKL-UHFFFAOYSA-N
Comment: Energy1
Num peaks: 14
43.01784114 2.345302838
55.01784114 2.179649478
73.02840582 18.8569141
86.02365479 3.384030469
105.0698767 8.254434799
147.0916748 2.319076383
179.1178895 2.416591977
189.1022395 3.796833602
192.1019051 2.046172982
207.1128041 9.176121961
221.1284542 6.000038297
247.1077188 3.605977525
251.1390189 9.262073611
279.1339335 7.462303745

Name: +ve in-silico MS/MS by CFM-ID for UWVQIROCRJWDKL-UHFFFAOYSA-N
ID: UWVQIROCRJWDKL-UHFFFAOYSA-N
Comment: Energy2
Num peaks: 19
45.0334912 3.469333083
73.02840582 3.060962998
86.02365479 2.464294346
89.03857658 1.259594169
101.0345538 3.47854801
105.0698767 21.51605876
120.0807757 1.597682725
135.0916748 2.130573711
147.0916748 1.756327144
149.1073248 7.141313838
161.0709393 7.272240583
163.0865894 7.143690968
165.1022395 1.336106258
189.1022395 1.584963369
191.1178895 1.19755568
192.1019051 6.509615898
194.1175552 3.756919631
207.1128041 1.750331259
219.1128041 1.837831936

Name: +ve in-silico MS/MS by CFM-ID for ZNXZGRMVNNHPCA-UHFFFAOYSA-N
ID: ZNXZGRMVNNHPCA-UHFFFAOYSA-N
Comment: Energy0
Num peaks: 16
44.04947561 1.597283887
61.01064758 3.378069697
72.04439023 1.616758321
73.06479133 1.151086564
78.03719668 11.99058018
85.06479133 1.974218296
103.075356 3.669461185
113.0597059 1.499284147
131.0702706 3.862773532
132.0477614 4.634293962
149.0743105 8.68122443
184.0968197 1.595291864
202.1073844 4.15893885
245.1495836 1.468578895
261.12674 14.51253594
279.1373046 14.59091452

Name: +ve in-silico MS/MS by CFM-ID for ZNXZGRMVNNHPCA-UHFFFAOYSA-N
ID: ZNXZGRMVNNHPCA-UHFFFAOYSA-N
Comment: Energy1
Num peaks: 23
44.04947561 7.372804869
55.01784114 1.155863622
55.05422664 2.045216663
57.06987671 1.969286396
61.01064758 8.620031648
72.04439023 2.584952202
73.06479133 2.216065582
75.08044139 1.632005733
78.03719668 20.61167704
85.06479133 2.434939497
103.075356 2.690758988
113.0597059 1.268087974
115.0865894 1.262360183
131.0702706 1.459005616
132.0477614 5.916303632
149.0743105 5.556443926
156.1019051 1.340625003
158.1175552 1.119174003
174.1124698 1.3349606
184.0968197 1.784291575
202.1073844 1.418147938
261.12674 3.636603372
279.1373046 1.170761457

Name: +ve in-silico MS/MS by CFM-ID for ZNXZGRMVNNHPCA-UHFFFAOYSA-N
ID: ZNXZGRMVNNHPCA-UHFFFAOYSA-N
Comment: Energy2
Num peaks: 20
27.02292652 1.080003065
41.03857658 1.176341014
42.03382555 2.840112361
44.04947561 8.14082354
55.05422664 1.437278772
57.06987671 1.567208709
61.01064758 12.30130556
71.04914126 3.319891854
72.04439023 4.987755731
73.06479133 2.710928841
75.08044139 1.433169748
76.02154661 1.776794913
78.03719668 11.89294182
85.06479133 7.5608979
87.05528926 3.568465573
87.08044139 1.855895582
103.075356 5.857658085
115.0865894 1.726713056
132.0477614 3.657482381
149.0743105 1.334080868

Name: +ve in-silico MS/MS by CFM-ID for HLRUKOJSWOKCPP-RYSNWHEDSA-N
ID: HLRUKOJSWOKCPP-RYSNWHEDSA-N
Comment: Energy0
Num peaks: 6
73.02840582 1.047545379
133.0495352 0.7981889715
145.0760247 1.090065951
147.0916748 49.4166896
261.1233688 8.762443297
279.1339335 27.96258038

Name: +ve in-silico MS/MS by CFM-ID for HLRUKOJSWOKCPP-RYSNWHEDSA-N
ID: HLRUKOJSWOKCPP-RYSNWHEDSA-N
Comment: Energy1
Num peaks: 8
43.01784114 1.07431119
59.01275576 1.456442629
61.02840582 2.622025077
120.0807757 1.230784547
145.0760247 1.714737357
147.0916748 65.83278765
261.1233688 3.581745641
279.1339335 2.568601359

Name: +ve in-silico MS/MS by CFM-ID for HLRUKOJSWOKCPP-RYSNWHEDSA-N
ID: HLRUKOJSWOKCPP-RYSNWHEDSA-N
Comment: Energy2
Num peaks: 15
41.00219107 1.283898636
43.01784114 1.842494008
45.0334912 1.656515825
56.99710569 1.132517015
103.0542266 3.365376466
105.0698767 1.588534701
118.0651257 1.781207263
119.0603746 1.129172259
120.0807757 2.015438296
130.0651257 13.73480091
131.0603746 4.324318003
134.0964258 1.128718006
145.0760247 5.321113733
147.0916748 39.28490133
173.0709393 1.25524953

Name: +ve in-silico MS/MS by CFM-ID for WJSNJMXOBDSZDL-UHFFFAOYSA-N
ID: WJSNJMXOBDSZDL-UHFFFAOYSA-N
Comment: Energy0
Num peaks: 8
114.0549549 8.137584328
120.0807757 6.216420022
215.1178895 4.002348614
233.1284542 2.698496245
243.1128041 5.645830873
244.0968197 6.810003196
261.1233688 35.68601164
279.1339335 12.90179541

Name: +ve in-silico MS/MS by CFM-ID for WJSNJMXOBDSZDL-UHFFFAOYSA-N
ID: WJSNJMXOBDSZDL-UHFFFAOYSA-N
Comment: Energy1
Num peaks: 11
86.0600403 3.169055949
103.0542266 10.89141049
114.0549549 16.24344924
120.0807757 15.6232818
148.0756904 3.399929232
215.1178895 5.158166608
233.1284542 3.242983983
243.1128041 3.300115598
244.0968197 5.232895846
261.1233688 11.29876322
279.1339335 2.819890076

Name: +ve in-silico MS/MS by CFM-ID for WJSNJMXOBDSZDL-UHFFFAOYSA-N
ID: WJSNJMXOBDSZDL-UHFFFAOYSA-N
Comment: Energy2
Num peaks: 30
40.01817548 0.8486227979
42.03382555 0.8372691616
43.01784114 0.5415835964
49.00727645 0.8621686017
56.0130901 1.051196755
58.02874017 0.7589560669
60.04439023 0.5993244383
65.03857658 0.6006961387
79.05422664 1.846263467
84.04439023 5.042994943
86.0600403 2.243980414
91.05422664 11.85312422
93.06987671 4.399354226
103.0542266 8.722101395
104.0494756 0.5606991944
105.0698767 1.245609962
112.0393049 2.547875256
114.0549549 13.96121015
116.0494756 0.7697750557
116.070605 0.584073916
118.0651257 0.6640447071
120.0807757 12.15594033
122.0964258 0.7675828393
126.1277259 0.5603392552
131.0491413 0.6763499196
132.0655196 1.524840561
140.0342195 1.023263427
148.0756904 0.8759186985
215.1178895 1.340527635
244.0968197 0.8124345727

Name: +ve in-silico MS/MS by CFM-ID for CBQGYUDMJHNJBX-OALUTQOASA-N
ID: CBQGYUDMJHNJBX-OALUTQOASA-N
Comment: Energy0
Num peaks: 8
121.0647913 2.832336797
139.075356 2.007552146
176.1069905 2.781575617
194.1175552 2.002874722
268.1332052 4.431153587
271.1328709 2.454334941
286.1437699 7.280760739
314.17507 57.21337619

Name: +ve in-silico MS/MS by CFM-ID for CBQGYUDMJHNJBX-OALUTQOASA-N
ID: CBQGYUDMJHNJBX-OALUTQOASA-N
Comment: Energy1
Num peaks: 31
44.04947561 0.8887479906
79.05422664 2.7910713
91.05422664 0.9328359847
95.04914126 1.389399496
105.0334912 1.01958718
113.0960915 1.738041088
117.0698767 1.738106619
119.0491413 1.052922622
121.0647913 4.835861678
133.0647913 0.8838615722
139.075356 1.103327322
176.1069905 2.690858887
201.0910061 1.032115774
209.0960915 0.9898670854
225.0910061 1.239473805
227.1066561 5.512072317
229.1223062 1.250598793
236.1281199 1.33574566
243.1015708 1.227116202
251.1066561 1.692528853
253.1223062 6.631305059
255.1379563 3.016080934
256.1332052 0.7692788269
259.1692564 0.7884278595
260.1645054 1.245723251
268.1332052 2.4998186
269.1172208 4.567933046
271.1328709 5.753159494
286.1437699 4.581021487
298.1437699 1.215620138
314.17507 8.650942473

Name: +ve in-silico MS/MS by CFM-ID for CBQGYUDMJHNJBX-OALUTQOASA-N
ID: CBQGYUDMJHNJBX-OALUTQOASA-N
Comment: Energy2
Num peaks: 31
29.03857658 0.9533772245
42.03382555 4.713130642
44.04947561 2.173920421
49.00727645 1.273960003
51.02292652 2.556082819
52.01817548 1.15746
53.03857658 1.230724684
54.03382555 1.847827306
56.04947561 3.061922564
58.06512568 1.591247606
63.02292652 2.640999735
65.03857658 3.752718478
79.05422664 3.608009287
86.0600403 3.783233759
88.07569036 1.190371665
91.05422664 4.079678536
93.06987671 0.9625458823
95.04914126 2.672388868
107.0491413 1.017261575
109.0284058 5.043968593
111.0440559 0.9675629536
117.0698767 2.121127802
119.0855268 2.304681559
121.0647913 3.167702181
133.0647913 0.9911278933
176.1069905 3.885003422
183.0804414 1.001377516
199.075356 1.378504269
227.1066561 0.9218855957
258.1488553 1.008471129
288.15942 0.8973133015

Name: +ve in-silico MS/MS by CFM-ID for DAQIJMOLTMGJLO-UHFFFAOYSA-N
ID: DAQIJMOLTMGJLO-UHFFFAOYSA-N
Comment: Energy0
Num peaks: 15
60.05562361 4.401349245
70.06512568 1.557150794
72.08077574 2.270985802
100.0756904 1.723235285
112.0869237 2.354657479
118.086255 2.907493774
129.1134728 12.22236551
157.1083875 6.257238323
211.1553376 1.931787365
215.1390189 1.995581807
228.1818867 9.484258949
232.165568 2.4832182
256.1768014 9.423827005
257.160817 4.611377124
274.187366 17.42330096

Name: +ve in-silico MS/MS by CFM-ID for DAQIJMOLTMGJLO-UHFFFAOYSA-N
ID: DAQIJMOLTMGJLO-UHFFFAOYSA-N
Comment: Energy1
Num peaks: 21
43.05422664 2.777852062
45.06987671 1.256064023
60.05562361 9.351469435
70.06512568 8.422242544
72.05562361 1.178292139
72.08077574 8.072504989
98.0600403 1.659612799
100.0756904 2.228621308
112.0869237 10.63711114
118.086255 3.641683325
129.1134728 11.60848698
140.0818384 1.237508977
157.1083875 2.674628114
169.1335396 2.251430712
198.1124698 1.225321521
211.1553376 1.504808727
215.1390189 3.151884595
228.1818867 3.455961533
256.1768014 1.401742637
257.160817 1.57910918
274.187366 1.628638291

Name: +ve in-silico MS/MS by CFM-ID for DAQIJMOLTMGJLO-UHFFFAOYSA-N
ID: DAQIJMOLTMGJLO-UHFFFAOYSA-N
Comment: Energy2
Num peaks: 18
43.02907452 5.531727338
55.05422664 2.386331901
56.04947561 3.480054206
58.06512568 1.347119907
60.05562361 32.08117579
62.07127368 1.862923609
68.04947561 2.455542286
70.06512568 10.41337199
72.05562361 2.871419059
72.08077574 4.500190801
86.07127368 0.7518658232
87.09167477 1.544384836
98.0600403 1.412178765
100.0869237 1.990219404
112.0869237 2.920424102
129.1134728 2.851223483
141.1022395 0.9638973092
169.1335396 1.106982601

Name: +ve in-silico MS/MS by CFM-ID for WJSNJMXOBDSZDL-UHFFFAOYSA-N
ID: WJSNJMXOBDSZDL-UHFFFAOYSA-N
Comment: Energy0
Num peaks: 8
114.0549549 8.137584328
120.0807757 6.216420022
215.1178895 4.002348614
233.1284542 2.698496245
243.1128041 5.645830873
244.0968197 6.810003196
261.1233688 35.68601164
279.1339335 12.90179541

Name: +ve in-silico MS/MS by CFM-ID for WJSNJMXOBDSZDL-UHFFFAOYSA-N
ID: WJSNJMXOBDSZDL-UHFFFAOYSA-N
Comment: Energy1
Num peaks: 11
86.0600403 3.169055949
103.0542266 10.89141049
114.0549549 16.24344924
120.0807757 15.6232818
148.0756904 3.399929232
215.1178895 5.158166608
233.1284542 3.242983983
243.1128041 3.300115598
244.0968197 5.232895846
261.1233688 11.29876322
279.1339335 2.819890076

Name: +ve in-silico MS/MS by CFM-ID for WJSNJMXOBDSZDL-UHFFFAOYSA-N
ID: WJSNJMXOBDSZDL-UHFFFAOYSA-N
Comment: Energy2
Num peaks: 30
40.01817548 0.8486227979
42.03382555 0.8372691616
43.01784114 0.5415835964
49.00727645 0.8621686017
56.0130901 1.051196755
58.02874017 0.7589560669
60.04439023 0.5993244383
65.03857658 0.6006961387
79.05422664 1.846263467
84.04439023 5.042994943
86.0600403 2.243980414
91.05422664 11.85312422
93.06987671 4.399354226
103.0542266 8.722101395
104.0494756 0.5606991944
105.0698767 1.245609962
112.0393049 2.547875256
114.0549549 13.96121015
116.0494756 0.7697750557
116.070605 0.584073916
118.0651257 0.6640447071
120.0807757 12.15594033
122.0964258 0.7675828393
126.1277259 0.5603392552
131.0491413 0.6763499196
132.0655196 1.524840561
140.0342195 1.023263427
148.0756904 0.8759186985
215.1178895 1.340527635
244.0968197 0.8124345727

Name: +ve in-silico MS/MS by CFM-ID for OIDKVWTWGDWMHY-UHFFFAOYSA-N
ID: OIDKVWTWGDWMHY-UHFFFAOYSA-N
Comment: Energy0
Num peaks: 8
70.06512568 12.90734717
98.0600403 9.430956233
107.0491413 8.385520186
164.070605 2.549102363
182.0811697 2.962778593
233.1284542 9.220691075
261.1233688 13.53386785
279.1339335 23.18636124

Name: +ve in-silico MS/MS by CFM-ID for OIDKVWTWGDWMHY-UHFFFAOYSA-N
ID: OIDKVWTWGDWMHY-UHFFFAOYSA-N
Comment: Energy1
Num peaks: 11
70.06512568 36.11304463
72.08077574 1.833714292
98.0600403 6.938651645
107.0491413 5.110647016
134.0600403 3.540549656
136.0756904 10.34641661
164.070605 3.722174033
182.0811697 2.812807849
233.1284542 5.06226339
261.1233688 2.45859798
279.1339335 2.67786171

Name: +ve in-silico MS/MS by CFM-ID for OIDKVWTWGDWMHY-UHFFFAOYSA-N
ID: OIDKVWTWGDWMHY-UHFFFAOYSA-N
Comment: Energy2
Num peaks: 18
39.02292652 1.646076797
41.03857658 6.62062051
42.03382555 1.609226245
43.05422664 7.304382187
53.03857658 7.500064234
54.03382555 1.335203354
55.05422664 1.396681907
68.04947561 2.037314899
70.06512568 29.1753596
72.08077574 1.594054126
75.02292652 1.363035009
77.03857658 2.5392894
79.05422664 4.492284706
107.0491413 5.794917147
109.0647913 1.518014294
119.0491413 2.014291637
134.0600403 1.484535061
136.0756904 1.803757327

Name: +ve in-silico MS/MS by CFM-ID for VNYDHJARLHNEGA-UHFFFAOYSA-N
ID: VNYDHJARLHNEGA-UHFFFAOYSA-N
Comment: Energy0
Num peaks: 8
98.0600403 3.228832778
116.070605 6.588502844
136.0756904 8.200793795
164.070605 3.452849564
233.1284542 6.981315062
261.1233688 15.96359299
262.1073844 6.322561125
279.1339335 30.13374603

Name: +ve in-silico MS/MS by CFM-ID for VNYDHJARLHNEGA-UHFFFAOYSA-N
ID: VNYDHJARLHNEGA-UHFFFAOYSA-N
Comment: Energy1
Num peaks: 15
68.04947561 1.992486634
70.06512568 6.926445605
98.0600403 5.497359876
107.0491413 1.662282831
116.070605 4.818884093
119.0491413 14.47085242
136.0756904 17.04712329
142.0498695 1.797567264
147.0440559 1.454423346
164.070605 3.608191912
216.1019051 2.148144789
233.1284542 6.783760747
261.1233688 4.237415719
262.1073844 3.046763912
279.1339335 5.379600463

Name: +ve in-silico MS/MS by CFM-ID for VNYDHJARLHNEGA-UHFFFAOYSA-N
ID: VNYDHJARLHNEGA-UHFFFAOYSA-N
Comment: Energy2
Num peaks: 31
40.01817548 1.440209053
41.03857658 3.020426012
42.03382555 1.837955174
43.05422664 1.421414863
44.04947561 0.8203856866
45.06987671 0.9348104542
65.03857658 0.9061494711
68.04947561 9.992970325
70.06512568 3.048201462
75.02292652 0.7978281208
77.03857658 1.52418128
79.05422664 2.766019163
94.06512568 1.596771906
95.04914126 1.340580982
96.04439023 1.668796846
98.0600403 1.705060502
104.0494756 0.9893171386
105.0334912 1.008032839
106.0651257 2.793919634
107.0491413 8.576235241
108.0807757 4.110406422
109.0647913 2.288385145
114.0549549 0.8810227733
116.070605 2.274556845
118.0651257 1.61713313
119.0491413 7.102370651
121.0647913 1.116840141
132.0443902 0.7888139541
136.0756904 8.677478985
139.0865894 0.648362709
216.1019051 0.6724277784

Name: +ve in-silico MS/MS by CFM-ID for IBIDRSSEHFLGSD-UHFFFAOYSA-N
ID: IBIDRSSEHFLGSD-UHFFFAOYSA-N
Comment: Energy0
Num peaks: 15
55.05422664 5.348030656
60.05562361 3.779115028
72.08077574 17.43250604
100.0756904 6.450269484
129.1134728 1.435845684
157.1083875 1.620192874
158.092403 1.18318514
175.1189521 2.569953978
215.1390189 1.778090746
228.1818867 6.2440738
232.165568 2.302331744
239.1502523 1.238927987
256.1768014 8.849632515
257.160817 4.00582021
274.187366 16.44158181

Name: +ve in-silico MS/MS by CFM-ID for IBIDRSSEHFLGSD-UHFFFAOYSA-N
ID: IBIDRSSEHFLGSD-UHFFFAOYSA-N
Comment: Energy1
Num peaks: 22
43.05422664 1.414240336
45.06987671 1.048974955
55.05422664 18.36460948
57.06987671 0.9967375109
60.05562361 7.090699728
72.08077574 19.76107875
74.0964258 1.042338553
100.0756904 3.610462195
114.0549549 0.9481240479
116.070605 1.588943617
127.0978228 2.070310352
129.1134728 5.945734923
157.1083875 1.805999489
158.092403 1.30328165
169.1335396 1.585994074
175.1189521 1.875056831
211.1553376 0.9652457037
215.1390189 2.064064847
228.1818867 2.723846606
256.1768014 1.260133605
257.160817 1.167903992
274.187366 1.424974187

Name: +ve in-silico MS/MS by CFM-ID for IBIDRSSEHFLGSD-UHFFFAOYSA-N
ID: IBIDRSSEHFLGSD-UHFFFAOYSA-N
Comment: Energy2
Num peaks: 17
41.03857658 1.492138046
43.02907452 3.570190225
43.05422664 4.315616721
45.06987671 1.202692627
55.05422664 23.29003846
56.04947561 4.08796142
57.06987671 2.250346215
60.05562361 13.61539167
66.03382555 1.21260894
70.06512568 1.543638198
72.08077574 14.49797914
74.0964258 1.142537511
100.0756904 1.337111298
112.0869237 1.137769944
116.070605 2.797461371
127.0978228 1.747001205
129.1134728 1.701035896

Name: +ve in-silico MS/MS by CFM-ID for HGPQAWTZLJXCTC-UHFFFAOYSA-N
ID: HGPQAWTZLJXCTC-UHFFFAOYSA-N
Comment: Energy0
Num peaks: 6
244.1332052 3.000661913
282.1488553 2.548036459
283.1328709 2.771463236
285.148521 2.527902949
298.1437699 1.930650458
314.17507 74.09888286

Name: +ve in-silico MS/MS by CFM-ID for HGPQAWTZLJXCTC-UHFFFAOYSA-N
ID: HGPQAWTZLJXCTC-UHFFFAOYSA-N
Comment: Energy1
Num peaks: 15
44.04947561 2.911376402
58.06512568 1.4588285
69.0334912 1.82210507
240.1019051 1.56084038
242.1175552 1.687240085
255.1015708 1.389215657
268.1332052 1.910246197
270.1488553 3.300418784
271.1328709 1.74361984
282.1488553 6.563157597
283.1328709 4.811731643
284.1645054 1.554905511
285.148521 3.952962512
298.1437699 3.283994535
314.17507 42.29974609

Name: +ve in-silico MS/MS by CFM-ID for HGPQAWTZLJXCTC-UHFFFAOYSA-N
ID: HGPQAWTZLJXCTC-UHFFFAOYSA-N
Comment: Energy2
Num peaks: 31
15.02292652 2.363375045
26.00252542 1.190710454
30.03382555 1.215703503
39.02292652 2.169953767
42.03382555 1.260954764
44.04947561 1.817293639
56.04947561 2.717218744
58.06512568 1.915533247
185.0597059 1.326302612
187.075356 1.785267664
188.1069905 1.333501006
201.0910061 2.623913668
210.0913404 1.266703095
212.1069905 4.758959985
213.0910061 3.290938835
214.1226406 3.659420234
215.1066561 2.255114404
227.1066561 1.39514556
228.1019051 3.954377645
230.1175552 2.540177548
238.1226406 1.475671273
242.1175552 3.584906361
244.1332052 3.194222929
253.1223062 1.65265813
254.1175552 1.752686966
268.1332052 4.310625879
269.1172208 1.267800424
270.1488553 1.199465871
271.1328709 1.5306358
280.1332052 1.370890035
298.1437699 3.479948672

Name: +ve in-silico MS/MS by CFM-ID for VANLAWLPWTVXIB-JLHYYAGUSA-N
ID: VANLAWLPWTVXIB-JLHYYAGUSA-N
Comment: Energy0
Num peaks: 8
103.0542266 2.537885197
131.0491413 5.781761979
135.0804414 7.52093967
150.0913404 2.460902126
166.1226406 13.64517494
264.1382906 2.421080472
278.1539407 1.680454013
296.1645054 44.06728506

Name: +ve in-silico MS/MS by CFM-ID for VANLAWLPWTVXIB-JLHYYAGUSA-N
ID: VANLAWLPWTVXIB-JLHYYAGUSA-N
Comment: Energy1
Num peaks: 17
44.04947561 0.9871937844
91.05422664 1.474592856
103.0542266 7.648763443
105.0698767 0.9992633123
107.0491413 1.908781792
121.0647913 1.214654879
131.0491413 10.12324988
134.0964258 2.285400571
135.0804414 13.84861722
150.0913404 5.332123899
162.0913404 1.539545431
164.1069905 1.351790848
166.1226406 17.66505681
174.0913404 5.280865752
192.1019051 1.071419648
218.1175552 1.195695688
296.1645054 6.400782661

Name: +ve in-silico MS/MS by CFM-ID for VANLAWLPWTVXIB-JLHYYAGUSA-N
ID: VANLAWLPWTVXIB-JLHYYAGUSA-N
Comment: Energy2
Num peaks: 30
49.00727645 1.662211285
51.02292652 0.984285293
53.00219107 0.9194116468
53.03857658 0.9660180241
58.06512568 0.7367363141
63.02292652 1.379543244
65.03857658 1.442325145
75.02292652 1.951329737
77.03857658 1.967693827
79.05422664 2.04730547
89.03857658 2.154698574
91.05422664 5.978082258
101.0385766 1.844649929
103.0542266 12.10490175
105.0698767 3.873113957
107.0491413 3.161232633
107.0855268 0.9655220989
109.0647913 1.024643048
119.0491413 1.245475117
120.0807757 0.9295369455
121.0647913 2.520580856
122.0964258 1.771141472
129.0334912 0.7483170311
131.0491413 2.800803489
133.0647913 1.060431401
134.0964258 2.77549251
135.0804414 12.88529531
137.0960915 0.813824499
150.0913404 6.079968055
166.1226406 1.295477494

Name: +ve in-silico MS/MS by CFM-ID for WHIJSULEEDNKPD-UHFFFAOYSA-N
ID: WHIJSULEEDNKPD-UHFFFAOYSA-N
Comment: Energy0
Num peaks: 10
55.05422664 1.422163252
69.06987671 2.614548626
120.0443902 12.93265216
135.1168269 1.694140697
137.132477 8.693462646
155.1430416 2.368623021
230.1175552 2.975284782
232.1332052 2.48738856
257.1536063 16.67401008
274.1801554 28.15143299

Name: +ve in-silico MS/MS by CFM-ID for WHIJSULEEDNKPD-UHFFFAOYSA-N
ID: WHIJSULEEDNKPD-UHFFFAOYSA-N
Comment: Energy1
Num peaks: 28
39.02292652 1.763251592
51.02292652 2.963205361
53.03857658 2.156525143
55.05422664 4.917712678
57.06987671 1.060967533
65.03857658 2.601607639
67.05422664 2.494779996
69.06987671 7.072479458
79.05422664 1.347116366
81.06987671 1.461327357
83.08552677 1.906559261
85.10117684 1.698645621
94.06512568 1.178844287
95.08552677 0.8255760952
109.1011768 0.8882058414
120.0443902 18.8220878
135.1168269 1.170068216
137.132477 9.323307681
155.1430416 1.459940866
173.0597059 0.8004581653
190.086255 1.168123526
201.0910061 0.9243016866
218.1175552 1.343963089
230.1175552 1.03348008
256.1695907 0.9178570584
257.1536063 3.695704548
258.1488553 0.8092945374
274.1801554 4.856610701

Name: +ve in-silico MS/MS by CFM-ID for WHIJSULEEDNKPD-UHFFFAOYSA-N
ID: WHIJSULEEDNKPD-UHFFFAOYSA-N
Comment: Energy2
Num peaks: 28
39.02292652 1.822654585
41.03857658 0.9301206576
49.00727645 2.951247601
51.02292652 5.150113638
53.03857658 6.347520032
55.05422664 6.435278322
57.06987671 1.011972034
63.02292652 1.315444146
64.01817548 1.688361017
65.03857658 5.351866666
66.03382555 0.9766398806
67.05422664 6.403051994
69.06987671 6.669864598
71.08552677 1.099198209
76.01817548 3.188167616
78.03382555 1.026925694
79.05422664 3.341275599
81.06987671 1.960013182
83.08552677 1.179228027
91.01784114 1.049105313
93.0334912 1.285040991
94.06512568 0.605036139
99.08044139 0.9143300984
104.0494756 0.9910482917
105.0334912 0.9818862949
120.0443902 13.59567151
121.1011768 0.8880408779
137.132477 1.01319727

Name: +ve in-silico MS/MS by CFM-ID for UHUIKPAIJHOKNF-UHFFFAOYSA-N
ID: UHUIKPAIJHOKNF-UHFFFAOYSA-N
Comment: Energy0
Num peaks: 6
120.0443902 13.6664494
135.1168269 1.958911491
137.132477 10.38676711
155.1430416 2.760000426
257.1536063 19.85160394
274.1801554 32.50528211

Name: +ve in-silico MS/MS by CFM-ID for UHUIKPAIJHOKNF-UHFFFAOYSA-N
ID: UHUIKPAIJHOKNF-UHFFFAOYSA-N
Comment: Energy1
Num peaks: 21
53.03857658 1.422975244
55.05422664 2.616038628
57.06987671 0.986313619
67.05422664 2.096650994
69.06987671 1.767229697
79.05422664 1.255768205
81.06987671 2.293197139
93.06987671 2.248234919
94.06512568 1.382817822
95.08552677 4.586281329
97.10117684 3.830039217
105.0334912 1.113784837
120.0443902 20.27101756
135.1168269 2.032966127
137.132477 15.23263561
138.0549549 0.9702226794
155.1430416 2.008348579
218.1175552 1.126841439
256.1695907 1.210043161
257.1536063 5.646799335
274.1801554 6.586584308

Name: +ve in-silico MS/MS by CFM-ID for UHUIKPAIJHOKNF-UHFFFAOYSA-N
ID: UHUIKPAIJHOKNF-UHFFFAOYSA-N
Comment: Energy2
Num peaks: 31
39.02292652 1.556597929
49.00727645 3.11558616
51.02292652 4.414128312
53.03857658 5.584857782
55.05422664 4.083716332
57.06987671 2.916379176
63.02292652 1.312674501
64.01817548 1.935351411
65.03857658 4.502561384
66.03382555 1.120453726
67.05422664 2.547815706
69.06987671 1.619000725
73.06479133 1.515449535
76.01817548 3.655644108
78.03382555 1.177048507
79.05422664 2.233798525
81.06987671 3.997522506
91.01784114 1.20367056
93.0334912 1.474366769
93.06987671 1.226055736
94.06512568 0.6863734759
95.08552677 2.430356528
97.10117684 1.223821655
104.0494756 1.224520301
105.0334912 1.369215832
120.0443902 13.42394166
121.1011768 0.8869065122
135.1168269 1.451560223
137.132477 1.824137202
246.1488553 0.7433628198
258.1488553 1.225923575

Name: +ve in-silico MS/MS by CFM-ID for HTWFXPCUFWKXOP-UHFFFAOYSA-N
ID: HTWFXPCUFWKXOP-UHFFFAOYSA-N
Comment: Energy0
Num peaks: 8
86.0964258 6.859861532
130.1226406 4.606571685
149.0419477 6.058886174
167.0525124 7.48996616
223.0787271 3.234827574
240.1052762 9.227116625
278.1573118 4.169739762
296.1678765 40.41182994

Name: +ve in-silico MS/MS by CFM-ID for HTWFXPCUFWKXOP-UHFFFAOYSA-N
ID: HTWFXPCUFWKXOP-UHFFFAOYSA-N
Comment: Energy1
Num peaks: 31
30.03382555 1.356401431
39.02292652 1.224652083
41.03857658 2.764355697
43.05422664 1.247978527
57.0334912 1.310660862
57.06987671 1.682389288
61.01064758 1.451212283
70.06512568 1.072720193
74.0600403 3.344186603
74.0964258 1.204904397
75.02629764 0.8548142032
86.0964258 11.78686334
88.11207587 2.554797298
112.1120759 1.156366053
114.1277259 0.7508744827
128.1069905 0.8440260916
130.1226406 4.471707527
137.0419477 1.967895347
139.0575978 1.772814629
149.0419477 3.8287113
167.0525124 4.202598107
179.0525124 0.8411020017
205.0681625 2.350128409
209.0630771 0.8354672015
222.0947116 4.289712277
223.0787271 3.45909935
240.1052762 5.830257563
266.1209263 0.8418012032
278.1573118 2.922311349
280.1365764 3.013473848
296.1678765 4.264548568

Name: +ve in-silico MS/MS by CFM-ID for HTWFXPCUFWKXOP-UHFFFAOYSA-N
ID: HTWFXPCUFWKXOP-UHFFFAOYSA-N
Comment: Energy2
Num peaks: 31
28.01817548 0.769604373
30.03382555 2.324578891
55.05422664 1.16988023
57.06987671 5.216604499
58.06512568 0.7988970718
63.02292652 0.9307823632
68.04947561 0.8640011128
70.06512568 9.747296929
70.99499752 1.452385775
72.08077574 4.034122132
74.0600403 1.944078091
74.0964258 1.161196567
77.03857658 1.00526921
84.08077574 2.473234189
86.0964258 5.776694268
88.11207587 1.752962389
91.05422664 3.02194534
93.06987671 0.9249832039
101.0385766 0.9115899938
103.0542266 5.394191344
105.0698767 2.014255066
112.1120759 1.083525052
114.0913404 0.9058057276
119.0491413 1.304848781
121.0106476 1.099775208
135.0262976 1.354527216
139.0575978 3.180016648
149.0419477 9.656611273
151.0575978 0.8618102818
167.0525124 1.806946184
280.1365764 0.8060431777

Name: +ve in-silico MS/MS by CFM-ID for QJCSDPQQGVJGQY-GZTJUZNOSA-N
ID: QJCSDPQQGVJGQY-GZTJUZNOSA-N
Comment: Energy0
Num peaks: 6
100.0756904 2.568901877
102.0913404 2.362136398
195.0804414 2.28034859
235.1117415 18.78428505
278.1539407 1.380924382
296.1645054 59.98501384

Name: +ve in-silico MS/MS by CFM-ID for QJCSDPQQGVJGQY-GZTJUZNOSA-N
ID: QJCSDPQQGVJGQY-GZTJUZNOSA-N
Comment: Energy1
Num peaks: 17
41.03857658 2.459190272
88.07569036 3.496579129
100.0756904 4.530022695
102.0913404 1.567577858
107.0491413 3.585198637
114.0913404 1.363659194
183.0804414 1.280660684
195.0804414 3.543325529
202.1226406 0.9742197521
207.0804414 1.832668379
218.1175552 1.051227225
221.0960915 1.447924823
235.1117415 21.90585841
270.1488553 1.581463603
278.1539407 5.337570634
280.1332052 2.63543521
296.1645054 22.04573072

Name: +ve in-silico MS/MS by CFM-ID for QJCSDPQQGVJGQY-GZTJUZNOSA-N
ID: QJCSDPQQGVJGQY-GZTJUZNOSA-N
Comment: Energy2
Num peaks: 31
39.02292652 3.425288334
41.03857658 5.391046012
49.00727645 3.341067648
51.02292652 2.999722069
53.03857658 4.606515979
72.04439023 0.9502001241
79.05422664 1.790819956
81.06987671 1.232268673
86.0600403 1.308941472
88.07569036 2.626954757
91.05422664 2.853163024
103.0542266 1.715966787
110.0600403 1.450947102
115.0542266 1.971493016
127.0542266 1.605412233
139.0542266 1.352384986
141.0698767 1.342740681
143.0855268 1.061564211
179.0855268 1.905922074
191.0855268 1.618638575
193.1011768 1.180398209
195.0804414 3.650028198
200.1069905 1.165908965
205.1011768 2.53350437
207.0804414 3.125726117
209.0960915 1.092174052
219.1168269 1.035821825
221.0960915 2.763857467
235.1117415 3.685397554
270.1488553 1.354496769
280.1332052 4.417026256

Name: +ve in-silico MS/MS by CFM-ID for GRQPGTWGEQWMMM-IUXPMGMMSA-N
ID: GRQPGTWGEQWMMM-IUXPMGMMSA-N
Comment: Energy0
Num peaks: 7
84.08077574 2.437257407
86.0964258 2.268248306
211.075356 2.121385106
251.1066561 14.92759425
253.1223062 1.558760912
278.1539407 1.577943253
296.1645054 55.69252821

Name: +ve in-silico MS/MS by CFM-ID for GRQPGTWGEQWMMM-IUXPMGMMSA-N
ID: GRQPGTWGEQWMMM-IUXPMGMMSA-N
Comment: Energy1
Num peaks: 29
41.03857658 2.811857068
53.03857658 0.7791275963
58.06512568 6.549824215
72.08077574 2.030342074
82.06512568 2.895430849
84.08077574 3.782084515
86.0964258 1.242467829
96.08077574 0.8504384708
98.0964258 1.088072975
107.0491413 2.614013951
109.0284058 1.648154638
186.1277259 0.8393054659
199.075356 0.9395486246
202.1226406 0.8578015626
211.075356 2.710335726
213.0910061 0.7662013545
223.075356 3.409964567
225.0910061 0.8823473896
233.0960915 0.7668290479
251.1066561 16.73640216
252.1382906 1.12471477
254.1539407 1.092824864
255.1379563 0.7297558358
266.1539407 0.8583558396
268.1695907 0.8622975771
270.1488553 0.8483435325
278.1539407 1.457904918
280.1332052 2.985957805
296.1645054 16.13476907

Name: +ve in-silico MS/MS by CFM-ID for GRQPGTWGEQWMMM-IUXPMGMMSA-N
ID: GRQPGTWGEQWMMM-IUXPMGMMSA-N
Comment: Energy2
Num peaks: 31
15.02292652 1.530239702
39.02292652 2.376159697
41.03857658 4.838119528
42.03382555 0.8891607505
49.00727645 1.668061471
51.02292652 1.883955736
53.03857658 4.011774503
58.06512568 8.616401461
70.06512568 1.184579536
72.08077574 1.546646441
91.05422664 1.434738551
115.0542266 1.603338617
129.0698767 2.610740128
141.0698767 0.9465773489
143.0855268 3.215197931
183.0804414 1.105461685
195.0804414 2.721280322
207.0804414 1.529455636
209.0960915 2.727172004
211.075356 1.33402737
221.0960915 2.913989255
223.075356 2.047456163
223.1117415 0.9116502
235.1117415 0.9620634394
239.1066561 0.9287931541
251.1066561 2.241714314
252.1382906 1.614221124
253.1223062 0.9683468311
264.1382906 0.8750600889
270.1488553 0.955129818
280.1332052 2.187827107

Name: +ve in-silico MS/MS by CFM-ID for ZMRRRNDTHRRHHZ-ANPCEVTQSA-N
ID: ZMRRRNDTHRRHHZ-ANPCEVTQSA-N
Comment: Energy0
Num peaks: 13
91.05422664 2.651223672
105.0698767 1.783996884
107.0491413 1.641105762
131.0491413 2.652715565
133.0647913 2.90253784
145.0647913 2.368243954
147.0804414 1.435263778
169.0647913 1.513425404
171.0804414 2.126274778
173.0597059 1.593674401
201.0910061 1.419757162
261.1273916 9.390640727
279.1379563 48.58268546

Name: +ve in-silico MS/MS by CFM-ID for ZMRRRNDTHRRHHZ-ANPCEVTQSA-N
ID: ZMRRRNDTHRRHHZ-ANPCEVTQSA-N
Comment: Energy1
Num peaks: 31
39.02292652 0.9865061137
91.05422664 7.876262808
93.06987671 1.491955926
103.0542266 1.029410676
105.0698767 5.337635648
107.0491413 3.28851855
107.0855268 0.9016475502
117.0334912 0.8888358589
119.0491413 1.457183459
131.0491413 6.107979692
133.0647913 3.721738973
135.0804414 1.164288184
143.0491413 1.578953815
145.0647913 4.031887767
147.0804414 2.078661398
155.0491413 1.99893798
157.0647913 1.042409583
159.0804414 0.9640978593
169.0647913 4.756876254
171.0440559 0.9123726614
171.0804414 2.403773967
173.0597059 3.280459945
183.0804414 0.9605348247
185.0960915 1.541232918
187.075356 1.594036424
201.0910061 1.71747117
235.1117415 1.242074508
237.1273916 1.246629702
251.1430416 0.9162214656
261.1273916 2.973388646
279.1379563 6.727101791

Name: +ve in-silico MS/MS by CFM-ID for ZMRRRNDTHRRHHZ-ANPCEVTQSA-N
ID: ZMRRRNDTHRRHHZ-ANPCEVTQSA-N
Comment: Energy2
Num peaks: 31
39.02292652 3.100685959
49.00727645 2.677547443
51.02292652 2.4484731
53.00219107 1.327268285
63.02292652 1.58955992
65.03857658 1.2634133
67.01784114 1.405574438
79.05422664 2.135199448
89.03857658 1.347117724
91.05422664 7.150841662
93.06987671 2.284091889
101.0385766 2.086423741
103.0542266 5.041368078
105.0698767 7.892328465
107.0491413 1.554095116
113.0385766 1.092217874
115.0542266 1.512137494
117.0334912 1.556590419
117.0698767 1.297232572
119.0491413 2.179084413
127.0542266 1.358284883
131.0491413 2.932279594
133.0647913 1.366033449
141.0334912 2.360260661
143.0491413 0.9876823109
145.0647913 4.0236217
167.0491413 1.221588334
169.0647913 1.433729963
233.0960915 1.320912906
251.1430416 1.552815792
261.1273916 1.533533831

Name: +ve in-silico MS/MS by CFM-ID for YLRKASKCIVHQQE-ANPCEVTQSA-N
ID: YLRKASKCIVHQQE-ANPCEVTQSA-N
Comment: Energy0
Num peaks: 16
91.05422664 1.669012932
107.0491413 2.618155397
115.0542266 2.213020845
117.0698767 1.968532053
121.0647913 1.758434545
129.0698767 1.50759571
149.0597059 0.9466010724
157.0647913 1.638544883
163.075356 0.9443368809
171.0804414 0.9827002492
185.0597059 1.154304068
185.0960915 1.419757162
187.075356 2.120983716
201.0910061 1.40299364
261.1273916 9.390640727
279.1379563 48.58268546

Name: +ve in-silico MS/MS by CFM-ID for YLRKASKCIVHQQE-ANPCEVTQSA-N
ID: YLRKASKCIVHQQE-ANPCEVTQSA-N
Comment: Energy1
Num peaks: 31
39.02292652 0.9097636669
79.05422664 1.108506609
91.05422664 3.691382127
101.0385766 1.01164133
103.0542266 1.781091603
107.0491413 7.248462365
109.0647913 1.186456393
115.0542266 5.632484618
117.0698767 2.091494123
121.0647913 4.774973583
129.0698767 3.484485922
131.0855268 1.500326987
139.0542266 1.179792164
149.0597059 1.684182532
153.0698767 1.465039134
155.0491413 0.9797561944
157.0647913 3.505196173
159.0440559 0.9475972793
167.0491413 1.000792942
169.0647913 1.299795561
171.0804414 1.572708265
183.0804414 1.076575432
185.0597059 3.145289915
185.0960915 1.71747117
187.075356 2.371113177
201.0910061 1.59593895
235.1117415 1.242074508
237.1273916 1.246629702
251.1430416 0.9162214656
261.1273916 2.973388646
279.1379563 6.727101791

Name: +ve in-silico MS/MS by CFM-ID for YLRKASKCIVHQQE-ANPCEVTQSA-N
ID: YLRKASKCIVHQQE-ANPCEVTQSA-N
Comment: Energy2
Num peaks: 31
39.02292652 4.142127893
49.00727645 3.09612569
51.02292652 3.4138764
53.00219107 0.9644052098
65.03857658 1.768747311
67.01784114 1.369845947
79.05422664 4.815147462
89.03857658 1.447908662
91.05422664 4.700404209
93.06987671 2.306548566
101.0385766 3.859049765
103.0542266 4.404619186
107.0491413 3.918397552
115.0542266 3.507550696
117.0334912 1.028882179
117.0698767 1.767499919
119.0491413 1.741714476
121.0647913 4.971615056
125.0385766 3.068681103
127.0542266 1.492415417
129.0698767 4.307573138
143.0491413 1.048248872
145.0647913 0.8885609455
153.0698767 1.044185064
167.0491413 1.130911731
169.0647913 1.196149989
233.0960915 1.320912906
249.1273916 0.9051885835
251.1430416 1.552815792
261.1273916 1.533533831
263.1066561 0.9826660614

Name: +ve in-silico MS/MS by CFM-ID for NVNTZRWASUCWOR-HQMTTWOASA-N
ID: NVNTZRWASUCWOR-HQMTTWOASA-N
Comment: Energy0
Num peaks: 15
91.05422664 2.565194438
105.0334912 3.408239045
105.0698767 1.734961916
107.0491413 1.567725037
131.0491413 2.504263399
133.0647913 2.720173777
145.0647913 2.250977537
147.0804414 1.372883883
169.0647913 1.444167026
171.0804414 2.043822323
173.0597059 1.517362581
173.0960915 1.70568667
201.0910061 1.375000505
261.1273916 8.892216401
279.1379563 45.82794052

Name: +ve in-silico MS/MS by CFM-ID for NVNTZRWASUCWOR-HQMTTWOASA-N
ID: NVNTZRWASUCWOR-HQMTTWOASA-N
Comment: Energy1
Num peaks: 31
39.02292652 0.8946613743
67.01784114 1.080273889
91.05422664 7.617245282
93.06987671 1.417307405
103.0542266 0.8675748553
105.0334912 5.039398189
105.0698767 5.249743103
107.0491413 3.035347436
107.0855268 0.856534518
119.0491413 1.340217954
129.0334912 3.735873997
131.0491413 5.445527322
133.0647913 3.383401523
135.0804414 1.106034191
143.0491413 1.43931021
145.0647913 3.613615109
147.0804414 1.99312143
155.0491413 1.847551704
157.0647913 0.9831066005
159.0804414 0.8694002765
169.0647913 4.450447118
171.0804414 2.315581474
173.0597059 2.970282331
173.0960915 0.7916387897
183.0804414 0.9422496221
185.0960915 1.508629743
187.075356 1.473648423
201.0910061 1.714469756
251.1430416 0.8703792421
261.1273916 2.778970667
279.1379563 6.17663119

Name: +ve in-silico MS/MS by CFM-ID for NVNTZRWASUCWOR-HQMTTWOASA-N
ID: NVNTZRWASUCWOR-HQMTTWOASA-N
Comment: Energy2
Num peaks: 31
39.02292652 4.536500459
49.00727645 1.719432506
51.02292652 2.624661354
53.00219107 0.9789864266
65.03857658 1.004795769
67.01784114 1.840156824
75.02292652 1.168338306
77.03857658 1.325898575
79.05422664 1.147250433
89.03857658 0.9836972519
91.05422664 7.43304584
93.06987671 2.180676856
101.0385766 2.391476975
103.0542266 4.15162937
105.0334912 5.8301493
105.0698767 8.812154401
107.0491413 1.126299621
113.0385766 1.030207197
115.0542266 1.404345491
117.0334912 1.085239611
119.0491413 1.195566896
127.0542266 1.145036623
129.0334912 1.546881183
131.0491413 2.48455258
141.0334912 1.983476341
145.0647913 2.933260688
167.0491413 1.052059798
169.0647913 1.050907779
199.075356 1.076163781
251.1430416 1.482510171
261.1273916 1.46512063

Name: +ve in-silico MS/MS by CFM-ID for GIXGHUAQPPUMRA-HQMTTWOASA-N
ID: GIXGHUAQPPUMRA-HQMTTWOASA-N
Comment: Energy0
Num peaks: 16
91.05422664 1.673831246
107.0491413 2.619544024
115.0542266 2.220826317
117.0698767 1.941403639
121.0647913 1.76327863
129.0698767 1.511896697
149.0597059 0.9473715432
157.0647913 1.634349402
163.075356 0.9469839763
171.0804414 0.9892909123
185.0597059 1.157422185
185.0960915 1.423649266
187.075356 2.114577265
201.0910061 1.406854033
261.1273916 9.448733366
279.1379563 48.76666611

Name: +ve in-silico MS/MS by CFM-ID for GIXGHUAQPPUMRA-HQMTTWOASA-N
ID: GIXGHUAQPPUMRA-HQMTTWOASA-N
Comment: Energy1
Num peaks: 31
79.05422664 1.041284938
91.05422664 3.733191554
101.0385766 0.9883348044
103.0542266 1.803540598
105.0334912 2.123807169
107.0491413 7.291137135
109.0647913 1.220785655
115.0542266 5.702175819
117.0698767 2.063533268
121.0647913 4.902156348
123.0804414 0.8679215522
129.0698767 3.520503917
131.0855268 1.514976603
139.0542266 1.192004788
149.0597059 1.717972938
153.0698767 1.450289444
155.0491413 0.9057208687
157.0647913 3.515616689
159.0440559 0.9571655028
167.0491413 1.009677051
169.0647913 1.270237598
171.0440559 0.8670772669
171.0804414 1.593243059
175.075356 0.8798476826
183.0804414 1.086354639
185.0597059 3.177182394
185.0960915 1.73508982
187.075356 2.271770792
201.0910061 1.612600182
261.1273916 3.042731668
279.1379563 6.833509968

Name: +ve in-silico MS/MS by CFM-ID for GIXGHUAQPPUMRA-HQMTTWOASA-N
ID: GIXGHUAQPPUMRA-HQMTTWOASA-N
Comment: Energy2
Num peaks: 31
39.02292652 3.145483861
49.00727645 3.148314681
51.02292652 3.25620501
65.03857658 0.7931721063
67.01784114 1.327957097
75.02292652 1.961773416
77.03857658 3.002630031
79.05422664 4.257682482
89.03857658 1.530012301
91.05422664 4.816091599
93.06987671 2.506968002
101.0385766 3.739541283
103.0542266 4.544981348
105.0334912 2.152316217
107.0491413 3.785694663
115.0542266 3.644794129
117.0334912 1.111500635
117.0698767 1.647170154
119.0491413 1.588642593
121.0647913 5.156377365
125.0385766 3.10310494
127.0542266 1.179387106
129.0698767 4.415054809
143.0491413 0.9510256773
145.0647913 0.9100602834
153.0698767 0.9697572717
155.0855268 1.046416464
167.0491413 1.129575127
169.0647913 1.097606304
249.1273916 0.9041189259
261.1273916 1.552676889

Name: +ve in-silico MS/MS by CFM-ID for RLQGDPSBJWRQIM-BUHFOSPRSA-N
ID: RLQGDPSBJWRQIM-BUHFOSPRSA-N
Comment: Energy0
Num peaks: 10
91.05422664 2.777896174
105.0698767 1.868567782
131.0491413 2.862199476
133.0647913 3.634992877
145.0647913 3.280582279
147.0804414 2.783215231
173.0597059 1.630643251
201.0910061 1.608438561
261.1273916 9.525590136
279.1379563 51.32927586

Name: +ve in-silico MS/MS by CFM-ID for RLQGDPSBJWRQIM-BUHFOSPRSA-N
ID: RLQGDPSBJWRQIM-BUHFOSPRSA-N
Comment: Energy1
Num peaks: 31
53.00219107 0.9590688355
67.01784114 1.573737614
79.05422664 0.8532666858
91.05422664 8.477426666
93.06987671 1.459834253
97.10117684 0.8341521329
105.0334912 2.676518228
105.0698767 5.200989246
107.0491413 5.846123301
115.0542266 0.8705212701
119.0491413 1.634268192
127.0542266 2.371882761
129.0698767 0.806135264
131.0491413 5.279956118
133.0647913 3.115351201
135.0804414 1.024307161
143.0491413 2.15434255
145.0647913 4.889543828
147.0804414 2.547427318
155.0491413 1.48725931
157.0647913 1.503064707
159.0804414 2.048412094
161.0960915 1.490758266
169.0647913 2.263245321
171.0804414 1.396512321
173.0597059 2.130108402
173.0960915 1.716083398
187.075356 1.462238817
201.0910061 2.444978308
261.1273916 3.710431089
279.1379563 5.420588149

Name: +ve in-silico MS/MS by CFM-ID for RLQGDPSBJWRQIM-BUHFOSPRSA-N
ID: RLQGDPSBJWRQIM-BUHFOSPRSA-N
Comment: Energy2
Num peaks: 31
39.02292652 4.607036302
41.03857658 2.594505435
49.00727645 3.253841891
51.02292652 1.531952857
53.00219107 1.970049321
63.02292652 1.601099675
65.00219107 1.10123783
65.03857658 0.9486146887
67.01784114 3.80475906
69.0334912 1.132187797
79.05422664 2.02117621
81.0334912 1.539345772
91.05422664 12.43667251
93.06987671 3.650398426
101.0385766 2.066606988
103.0542266 4.007221906
105.0334912 1.795222605
105.0698767 8.675041206
107.0855268 0.8635307647
125.0385766 0.8646577465
127.0542266 1.92413681
129.0698767 1.695557164
131.0491413 2.038641212
133.0647913 1.190897493
141.0334912 3.007404869
145.0647913 2.71086089
153.0698767 0.9387912903
155.0491413 0.9386519748
157.1011768 0.9261032678
169.0647913 1.197111953
263.1066561 0.8927987881

Name: +ve in-silico MS/MS by CFM-ID for CEDWASDQOFFVNS-WYMLVPIESA-N
ID: CEDWASDQOFFVNS-WYMLVPIESA-N
Comment: Energy0
Num peaks: 9
91.05422664 4.600551546
115.0542266 2.780761611
133.0647913 2.842422828
145.0647913 2.724480527
173.0597059 1.490843263
187.075356 3.555764615
201.0910061 3.061836518
261.1273916 6.662933935
279.1379563 53.55641607

Name: +ve in-silico MS/MS by CFM-ID for CEDWASDQOFFVNS-WYMLVPIESA-N
ID: CEDWASDQOFFVNS-WYMLVPIESA-N
Comment: Energy1
Num peaks: 24
55.01784114 2.161141374
91.05422664 5.137880666
101.0385766 1.343780216
103.0542266 5.098120066
105.0698767 4.559625189
115.0542266 9.322899523
117.0698767 6.726495014
119.0855268 1.665869639
121.1011768 1.635529476
123.1168269 1.617205324
131.0491413 1.396618355
133.0647913 6.525142632
135.0804414 1.695456263
145.0647913 3.554854174
147.0804414 2.047822478
169.0647913 1.393921833
173.0597059 2.704170791
175.075356 2.220530758
177.0910061 1.248436471
185.0597059 2.766573098
187.075356 3.74798207
201.0910061 2.88273345
261.1273916 2.450407744
279.1379563 6.972861602

Name: +ve in-silico MS/MS by CFM-ID for CEDWASDQOFFVNS-WYMLVPIESA-N
ID: CEDWASDQOFFVNS-WYMLVPIESA-N
Comment: Energy2
Num peaks: 29
39.02292652 2.862413249
41.00219107 1.184333004
43.01784114 2.710388973
49.00727645 2.114534718
53.00219107 1.114297592
55.01784114 4.612467067
65.00219107 2.476123563
67.01784114 4.251689578
79.05422664 1.458311385
91.05422664 10.82991917
93.06987671 0.9609511242
101.0385766 3.167990162
103.0542266 5.515018536
105.0698767 4.10312755
115.0542266 7.447535456
117.0698767 4.612957294
119.0855268 1.34612436
127.0542266 1.559479598
129.0334912 3.36792607
129.0698767 1.007705033
131.0491413 1.219727222
131.0855268 1.612139368
133.0647913 1.07103655
143.0491413 1.229138004
145.0647913 4.351159393
151.1117415 0.9491817445
171.0440559 0.9800072179
183.0440559 0.9695527929
263.1066561 1.111897303

Name: +ve in-silico MS/MS by CFM-ID for ZNSRHQVDVKDXNO-HRZBVCMNSA-N
ID: ZNSRHQVDVKDXNO-HRZBVCMNSA-N
Comment: Energy0
Num peaks: 10
91.05422664 2.247061254
115.0542266 2.302991795
117.0698767 1.997638061
121.0647913 2.845282124
157.0647913 2.605057082
185.0597059 1.579869389
187.075356 4.149922816
201.0910061 2.422766832
261.1273916 10.3090706
279.1379563 50.70185898

Name: +ve in-silico MS/MS by CFM-ID for ZNSRHQVDVKDXNO-HRZBVCMNSA-N
ID: ZNSRHQVDVKDXNO-HRZBVCMNSA-N
Comment: Energy1
Num peaks: 27
49.00727645 0.8133434322
51.02292652 1.523416801
79.05422664 0.7952238238
91.05422664 8.059769951
93.06987671 0.8177330708
101.0385766 1.28775873
103.0542266 2.978214117
105.0698767 0.9068925632
115.0542266 5.87683102
117.0698767 2.046065614
121.0647913 5.666228159
123.0804414 0.8267589798
125.0385766 1.57410251
127.0542266 1.816573239
129.0698767 10.3702441
131.0855268 3.344865438
139.0542266 1.316884546
149.0597059 1.542792678
157.0647913 4.252830293
159.0804414 1.061313716
169.0647913 2.916658212
185.0597059 2.989091627
187.075356 4.737921813
199.075356 0.8449509191
201.0910061 2.541445971
261.1273916 2.99665283
279.1379563 6.611522385

Name: +ve in-silico MS/MS by CFM-ID for ZNSRHQVDVKDXNO-HRZBVCMNSA-N
ID: ZNSRHQVDVKDXNO-HRZBVCMNSA-N
Comment: Energy2
Num peaks: 26
39.02292652 2.323172576
41.00219107 0.7935388357
49.00727645 3.626482153
51.02292652 1.882503316
53.00219107 1.925990292
65.00219107 1.114146564
67.01784114 1.053519587
79.05422664 2.592569698
91.05422664 19.81251468
93.06987671 1.472471435
101.0385766 5.22177315
103.0542266 6.97176973
105.0698767 1.39561825
115.0542266 5.033255483
117.0334912 3.078650112
117.0698767 1.839136238
121.0647913 3.31457136
125.0385766 4.028783706
127.0542266 2.269106606
129.0698767 3.448277399
141.0698767 1.582421437
153.0334912 1.468867694
157.0647913 1.123004129
167.0491413 0.8913690389
169.0647913 1.140456052
263.1066561 1.117421616

Name: +ve in-silico MS/MS by CFM-ID for WKUKRFYTEUQNEF-UHFFFAOYSA-N
ID: WKUKRFYTEUQNEF-UHFFFAOYSA-N
Comment: Energy0
Num peaks: 6
91.05422664 3.059443959
105.0698767 2.082289412
133.0647913 6.701984752
173.0597059 1.756790045
261.1273916 8.593810577
279.1379563 59.17929322

Name: +ve in-silico MS/MS by CFM-ID for WKUKRFYTEUQNEF-UHFFFAOYSA-N
ID: WKUKRFYTEUQNEF-UHFFFAOYSA-N
Comment: Energy1
Num peaks: 18
55.01784114 1.563195853
91.05422664 10.70773996
93.06987671 2.001452663
103.0542266 1.77686382
105.0698767 7.309816048
115.0542266 5.208010986
117.0698767 1.460417119
129.0334912 2.240650153
131.0491413 5.15650988
133.0647913 16.20759267
145.0647913 1.643791596
155.0491413 1.904877389
169.0647913 2.007695833
173.0597059 4.209556568
187.075356 2.143198549
201.0910061 1.746133044
261.1273916 2.591520967
279.1379563 10.86150262

Name: +ve in-silico MS/MS by CFM-ID for WKUKRFYTEUQNEF-UHFFFAOYSA-N
ID: WKUKRFYTEUQNEF-UHFFFAOYSA-N
Comment: Energy2
Num peaks: 24
41.00219107 2.842156093
43.01784114 1.245572431
49.00727645 3.10264256
53.00219107 2.490094621
55.01784114 1.897342857
57.0334912 1.4232238
79.05422664 1.304172683
91.05422664 10.69519131
93.06987671 3.766700283
101.0385766 6.152498061
103.0542266 9.118452263
105.0698767 11.90494201
107.0855268 1.32043967
115.0542266 1.821589457
117.0698767 0.96430878
125.0385766 1.228390701
127.0542266 3.522212798
129.0334912 4.868515644
129.0698767 1.203765519
131.0491413 4.432176174
131.0855268 1.037625453
133.0647913 1.769424887
145.0647913 0.9925425354
169.0647913 1.523911083

Name: +ve in-silico MS/MS by CFM-ID for WKUKRFYTEUQNEF-ACCUITESSA-N
ID: WKUKRFYTEUQNEF-ACCUITESSA-N
Comment: Energy0
Num peaks: 6
91.05422664 4.693436359
103.0542266 1.845146847
131.0491413 7.428239393
187.075356 1.888722859
261.1273916 8.321131578
279.1379563 57.42966371

Name: +ve in-silico MS/MS by CFM-ID for WKUKRFYTEUQNEF-ACCUITESSA-N
ID: WKUKRFYTEUQNEF-ACCUITESSA-N
Comment: Energy1
Num peaks: 17
53.00219107 2.590956659
91.05422664 6.274001606
103.0542266 6.165395932
105.0698767 3.156108846
115.0542266 1.500848285
129.0334912 4.362719509
129.0698767 1.637529068
131.0491413 24.91109087
133.0647913 2.287301443
147.0804414 1.790803832
169.0647913 1.950042466
175.075356 2.214534587
185.0597059 2.780693611
187.075356 2.542212753
201.0910061 1.846768393
261.1273916 2.888761944
279.1379563 12.40299633

Name: +ve in-silico MS/MS by CFM-ID for WKUKRFYTEUQNEF-ACCUITESSA-N
ID: WKUKRFYTEUQNEF-ACCUITESSA-N
Comment: Energy2
Num peaks: 24
41.00219107 1.272234189
43.01784114 1.315199815
49.00727645 3.033109202
53.00219107 4.336286683
63.02292652 1.544969409
65.03857658 1.319069989
67.01784114 2.12105203
69.0334912 1.176136761
75.02292652 1.254545862
79.05422664 1.796743335
91.05422664 9.172811912
93.06987671 1.886048479
101.0385766 8.12795089
103.0542266 15.86156643
105.0698767 5.150919418
125.0385766 1.108332908
127.0542266 1.130882652
129.0334912 4.227561572
129.0698767 4.716090396
131.0491413 3.534478969
133.0647913 1.569861624
147.0804414 1.114843247
167.0491413 1.483611235
169.0647913 2.063304698

Name: +ve in-silico MS/MS by CFM-ID for CBQGYUDMJHNJBX-RTBURBONSA-N
ID: CBQGYUDMJHNJBX-RTBURBONSA-N
Comment: Energy0
Num peaks: 8
121.0647913 2.832336797
139.075356 2.007552146
176.1069905 2.781575617
194.1175552 2.002874722
268.1332052 4.431153587
271.1328709 2.454334941
286.1437699 7.280760739
314.17507 57.21337619

Name: +ve in-silico MS/MS by CFM-ID for CBQGYUDMJHNJBX-RTBURBONSA-N
ID: CBQGYUDMJHNJBX-RTBURBONSA-N
Comment: Energy1
Num peaks: 31
44.04947561 0.8887479906
79.05422664 2.7910713
91.05422664 0.9328359847
95.04914126 1.389399496
105.0334912 1.01958718
113.0960915 1.738041088
117.0698767 1.738106619
119.0491413 1.052922622
121.0647913 4.835861678
133.0647913 0.8838615722
139.075356 1.103327322
176.1069905 2.690858887
201.0910061 1.032115774
209.0960915 0.9898670854
225.0910061 1.239473805
227.1066561 5.512072317
229.1223062 1.250598793
236.1281199 1.33574566
243.1015708 1.227116202
251.1066561 1.692528853
253.1223062 6.631305059
255.1379563 3.016080934
256.1332052 0.7692788269
259.1692564 0.7884278595
260.1645054 1.245723251
268.1332052 2.4998186
269.1172208 4.567933046
271.1328709 5.753159494
286.1437699 4.581021487
298.1437699 1.215620138
314.17507 8.650942473

Name: +ve in-silico MS/MS by CFM-ID for CBQGYUDMJHNJBX-RTBURBONSA-N
ID: CBQGYUDMJHNJBX-RTBURBONSA-N
Comment: Energy2
Num peaks: 31
29.03857658 0.9533772245
42.03382555 4.713130642
44.04947561 2.173920421
49.00727645 1.273960003
51.02292652 2.556082819
52.01817548 1.15746
53.03857658 1.230724684
54.03382555 1.847827306
56.04947561 3.061922564
58.06512568 1.591247606
63.02292652 2.640999735
65.03857658 3.752718478
79.05422664 3.608009287
86.0600403 3.783233759
88.07569036 1.190371665
91.05422664 4.079678536
93.06987671 0.9625458823
95.04914126 2.672388868
107.0491413 1.017261575
109.0284058 5.043968593
111.0440559 0.9675629536
117.0698767 2.121127802
119.0855268 2.304681559
121.0647913 3.167702181
133.0647913 0.9911278933
176.1069905 3.885003422
183.0804414 1.001377516
199.075356 1.378504269
227.1066561 0.9218855957
258.1488553 1.008471129
288.15942 0.8973133015

Name: +ve in-silico MS/MS by CFM-ID for BUTLRPVAJSANIT-NSHDSACASA-N
ID: BUTLRPVAJSANIT-NSHDSACASA-N
Comment: Energy0
Num peaks: 14
17.03857658 1.068926988
19.01784114 1.044435783
83.08552677 1.164015909
101.0597059 1.319836623
113.0597059 4.110954673
115.075356 11.27600525
117.0910061 3.757872971
133.0859207 5.11838949
163.0518573 3.703696392
165.0675074 6.399913445
177.0675074 1.161889605
237.0886367 1.622633924
263.1042868 3.24401582
279.1355869 35.90148968

Name: +ve in-silico MS/MS by CFM-ID for BUTLRPVAJSANIT-NSHDSACASA-N
ID: BUTLRPVAJSANIT-NSHDSACASA-N
Comment: Energy1
Num peaks: 23
39.02292652 1.028917068
41.03857658 2.431942692
55.01784114 1.054851373
57.0334912 1.527395866
78.95795691 1.363781062
80.97360697 2.66118915
81.06987671 1.616699517
83.08552677 9.42730964
85.10117684 0.9542421907
101.0597059 1.202503245
113.0597059 7.126884877
115.075356 24.54914174
117.0910061 1.93664817
118.989257 1.030018096
121.0049071 0.7431338704
147.0569427 2.635519555
165.0675074 1.229603748
179.0467719 2.745963192
193.0260365 1.40859327
195.0416865 7.987134715
197.0573366 2.270391669
263.1042868 0.6999270091
279.1355869 2.49469496

Name: +ve in-silico MS/MS by CFM-ID for BUTLRPVAJSANIT-NSHDSACASA-N
ID: BUTLRPVAJSANIT-NSHDSACASA-N
Comment: Energy2
Num peaks: 31
15.02292652 6.44488389
17.03857658 3.513124255
25.00727645 1.207745141
27.02292652 0.931444069
31.01784114 1.020182637
39.02292652 5.245549773
41.03857658 4.502203178
43.01784114 0.9376175827
43.05422664 2.282624937
53.03857658 1.378529506
55.05422664 1.173031974
69.06987671 1.088426566
73.02840582 1.675465268
75.04405588 2.833249513
83.04914126 1.138795783
83.08552677 3.711914299
85.06479133 1.629639553
97.06479133 2.364944955
99.04405588 2.417890542
99.08044139 1.051949659
101.0597059 4.583130196
103.075356 1.70980043
106.989257 1.458901448
109.0049071 2.187925517
113.0597059 4.07939779
115.075356 12.11609186
117.0910061 3.526477021
121.0049071 1.050259934
123.0205572 1.783659785
127.0389705 0.934368964
165.0675074 0.8705980238

Name: +ve in-silico MS/MS by CFM-ID for BUTLRPVAJSANIT-LLVKDONJSA-N
ID: BUTLRPVAJSANIT-LLVKDONJSA-N
Comment: Energy0
Num peaks: 14
17.03857658 1.068926988
19.01784114 1.044435783
83.08552677 1.164015909
101.0597059 1.319836623
113.0597059 4.110954673
115.075356 11.27600525
117.0910061 3.757872971
133.0859207 5.11838949
163.0518573 3.703696392
165.0675074 6.399913445
177.0675074 1.161889605
237.0886367 1.622633924
263.1042868 3.24401582
279.1355869 35.90148968

Name: +ve in-silico MS/MS by CFM-ID for BUTLRPVAJSANIT-LLVKDONJSA-N
ID: BUTLRPVAJSANIT-LLVKDONJSA-N
Comment: Energy1
Num peaks: 23
39.02292652 1.028917068
41.03857658 2.431942692
55.01784114 1.054851373
57.0334912 1.527395866
78.95795691 1.363781062
80.97360697 2.66118915
81.06987671 1.616699517
83.08552677 9.42730964
85.10117684 0.9542421907
101.0597059 1.202503245
113.0597059 7.126884877
115.075356 24.54914174
117.0910061 1.93664817
118.989257 1.030018096
121.0049071 0.7431338704
147.0569427 2.635519555
165.0675074 1.229603748
179.0467719 2.745963192
193.0260365 1.40859327
195.0416865 7.987134715
197.0573366 2.270391669
263.1042868 0.6999270091
279.1355869 2.49469496

Name: +ve in-silico MS/MS by CFM-ID for BUTLRPVAJSANIT-LLVKDONJSA-N
ID: BUTLRPVAJSANIT-LLVKDONJSA-N
Comment: Energy2
Num peaks: 31
15.02292652 6.44488389
17.03857658 3.513124255
25.00727645 1.207745141
27.02292652 0.931444069
31.01784114 1.020182637
39.02292652 5.245549773
41.03857658 4.502203178
43.01784114 0.9376175827
43.05422664 2.282624937
53.03857658 1.378529506
55.05422664 1.173031974
69.06987671 1.088426566
73.02840582 1.675465268
75.04405588 2.833249513
83.04914126 1.138795783
83.08552677 3.711914299
85.06479133 1.629639553
97.06479133 2.364944955
99.04405588 2.417890542
99.08044139 1.051949659
101.0597059 4.583130196
103.075356 1.70980043
106.989257 1.458901448
109.0049071 2.187925517
113.0597059 4.07939779
115.075356 12.11609186
117.0910061 3.526477021
121.0049071 1.050259934
123.0205572 1.783659785
127.0389705 0.934368964
165.0675074 0.8705980238

Name: +ve in-silico MS/MS by CFM-ID for XUSBTLVYPZUOAW-WOPDTQHZSA-N
ID: XUSBTLVYPZUOAW-WOPDTQHZSA-N
Comment: Energy0
Num peaks: 6
84.04439023 3.187546231
99.05528926 1.779762324
109.0396392 2.808338629
110.0236548 1.997126379
127.0502039 74.44917246
296.1604826 3.19207926

Name: +ve in-silico MS/MS by CFM-ID for XUSBTLVYPZUOAW-WOPDTQHZSA-N
ID: XUSBTLVYPZUOAW-WOPDTQHZSA-N
Comment: Energy1
Num peaks: 11
54.03382555 3.695250225
56.04947561 2.256692177
82.02874017 7.518151883
84.04439023 6.584400659
84.08077574 6.868541535
86.0964258 1.482687107
98.02365479 3.939735092
99.05528926 3.68736716
100.0393049 1.921852613
109.0396392 4.663176774
127.0502039 38.61493851

Name: +ve in-silico MS/MS by CFM-ID for XUSBTLVYPZUOAW-WOPDTQHZSA-N
ID: XUSBTLVYPZUOAW-WOPDTQHZSA-N
Comment: Energy2
Num peaks: 21
44.0130901 0.7773208356
54.03382555 1.35765568
55.05422664 2.189963485
56.04947561 4.900270484
57.06987671 0.9193687459
70.06512568 1.047547639
71.02398914 1.295128823
72.08077574 1.552921955
80.0130901 2.02913618
82.02874017 9.588567165
84.04439023 8.315387677
84.08077574 1.996054627
86.0964258 0.9165813152
95.02398914 1.208153709
97.0396392 11.57477631
99.05528926 8.653155031
109.0396392 6.873392118
110.0236548 3.64955788
111.0552893 0.8280064826
127.0502039 9.729724247
223.1441043 0.8155910164

Name: +ve in-silico MS/MS by CFM-ID for ZFPZEYHRWGMJCV-ZHALLVOQSA-N
ID: ZFPZEYHRWGMJCV-ZHALLVOQSA-N
Comment: Energy0
Num peaks: 9
59.01275576 2.214771033
105.0698767 1.624703698
115.0542266 1.530256592
238.1590261 2.265642644
254.1539407 1.943197042
256.1695907 13.50463083
282.1488553 7.872271955
296.1645054 9.490971967
314.17507 40.30058202

Name: +ve in-silico MS/MS by CFM-ID for ZFPZEYHRWGMJCV-ZHALLVOQSA-N
ID: ZFPZEYHRWGMJCV-ZHALLVOQSA-N
Comment: Energy1
Num peaks: 31
59.01275576 3.252288664
91.05422664 3.026104847
93.06987671 1.419188236
105.0698767 1.332840336
115.0542266 2.878696262
117.0698767 0.7617733439
136.0756904 1.609870842
138.0913404 1.653316108
140.1069905 2.429868797
148.0756904 1.603608454
150.0913404 1.157404155
164.070605 2.653316259
164.1069905 0.8029723232
166.086255 2.074648756
176.070605 2.599560646
190.086255 0.8715673825
194.0811697 1.338690278
196.0968197 0.8001664584
198.1124698 0.9278462868
206.0811697 1.510857449
208.0968197 0.7492557639
238.1590261 4.091689392
239.1430416 1.139404071
254.1539407 3.5339541
256.1695907 8.498239634
264.1382906 1.86317589
282.1488553 16.78493947
286.1801554 0.873082292
296.1645054 1.255404539
298.1437699 0.7346329299
314.17507 5.259093523

Name: +ve in-silico MS/MS by CFM-ID for ZFPZEYHRWGMJCV-ZHALLVOQSA-N
ID: ZFPZEYHRWGMJCV-ZHALLVOQSA-N
Comment: Energy2
Num peaks: 31
39.02292652 4.218595847
41.03857658 0.9398069848
43.05422664 1.130489609
53.03857658 0.9384309432
59.01275576 1.725922085
68.04947561 1.213744969
70.06512568 2.425097929
82.06512568 0.9667341971
84.08077574 2.139194588
91.05422664 3.114016201
92.04947561 1.253065855
94.06512568 1.128968893
96.08077574 1.681141576
98.0964258 1.412794329
105.0698767 4.602840429
106.0651257 1.351916517
109.1011768 1.116685356
110.0964258 1.681374612
112.1120759 4.108522474
115.0542266 3.701269844
136.0756904 1.613425337
138.0913404 4.945112967
140.1069905 2.794878617
148.0756904 2.424945786
150.0913404 2.493560253
160.0756904 0.9730086256
227.1430416 1.192578345
236.143376 1.002162886
238.1590261 5.644834408
239.1430416 1.617717163
256.1695907 1.985476924

Name: +ve in-silico MS/MS by CFM-ID for GXTUEUWFEKEQHJ-KRWDZBQOSA-N
ID: GXTUEUWFEKEQHJ-KRWDZBQOSA-N
Comment: Energy0
Num peaks: 6
121.0647913 3.911932831
192.1019051 2.658830519
282.1488553 6.182922035
285.148521 2.712404424
297.148521 2.993079778
314.17507 64.54404012

Name: +ve in-silico MS/MS by CFM-ID for GXTUEUWFEKEQHJ-KRWDZBQOSA-N
ID: GXTUEUWFEKEQHJ-KRWDZBQOSA-N
Comment: Energy1
Num peaks: 26
107.0491413 2.471062403
121.0647913 8.223397169
123.0804414 1.016678208
131.0491413 1.543429827
133.0647913 4.678124236
135.0804414 3.806272308
161.0597059 2.023749897
163.075356 5.556363398
165.0910061 3.1824887
175.075356 0.9489436051
177.0910061 0.8831795726
178.086255 1.698128233
180.1019051 4.572214635
188.070605 0.8665482816
192.1019051 8.167775126
206.1175552 1.017583545
256.1332052 0.9466787292
269.1172208 1.008183006
270.1488553 1.080738153
271.1328709 1.51185397
282.1488553 4.674454317
284.1645054 1.121360695
285.148521 1.156269576
297.148521 5.315239683
298.1437699 1.387968284
314.17507 11.71587077

Name: +ve in-silico MS/MS by CFM-ID for GXTUEUWFEKEQHJ-KRWDZBQOSA-N
ID: GXTUEUWFEKEQHJ-KRWDZBQOSA-N
Comment: Energy2
Num peaks: 31
49.00727645 1.329116233
63.02292652 2.280366131
65.03857658 2.038710467
75.02292652 3.371101191
77.03857658 3.928094619
79.05422664 1.957659829
91.05422664 3.886702571
92.04947561 1.28225876
93.06987671 1.749482199
103.0542266 3.155162856
105.0334912 1.40918076
105.0698767 2.734243823
107.0491413 3.199210724
121.0647913 7.081454777
123.0804414 0.971952101
127.1117415 1.392883887
133.0647913 2.380651794
151.075356 0.9587325875
158.0600403 0.9464439302
160.0756904 2.774137482
162.0913404 1.920633346
163.075356 2.130368283
165.0910061 1.192313699
176.070605 2.763002245
192.1019051 2.473302694
202.086255 0.9434131082
206.1175552 1.02380695
256.1332052 1.156987352
258.1488553 1.498080186
267.1379563 1.246826055
270.1488553 1.00256432

Name: +ve in-silico MS/MS by CFM-ID for DLDZDBDYUZLISX-QGZVFWFLSA-N
ID: DLDZDBDYUZLISX-QGZVFWFLSA-N
Comment: Energy0
Num peaks: 6
121.0647913 2.51398388
282.1488553 4.663367577
284.1645054 1.705058722
285.148521 3.479429403
298.1437699 1.859456344
314.17507 66.80716377

Name: +ve in-silico MS/MS by CFM-ID for DLDZDBDYUZLISX-QGZVFWFLSA-N
ID: DLDZDBDYUZLISX-QGZVFWFLSA-N
Comment: Energy1
Num peaks: 31
58.06512568 1.035953261
107.0491413 2.463914258
121.0647913 7.879491837
123.0804414 0.7999654504
131.0491413 1.234396332
133.0647913 5.95478469
135.0804414 3.210587318
137.0597059 0.8394309648
147.0440559 0.9482138442
149.0597059 2.757704463
151.075356 0.7687526138
162.0913404 0.8143878882
163.075356 1.340779574
164.1069905 2.124289832
165.0910061 0.8173780135
180.1019051 1.126113649
192.1019051 13.42296585
206.1175552 0.9069515803
255.1015708 0.9155652131
257.1172208 0.8904612561
269.1172208 1.171676951
270.1488553 1.017083696
271.1328709 1.291404662
282.1488553 3.616656223
283.1328709 2.711399527
284.1645054 2.045261751
285.148521 3.156246424
286.1801554 1.644826467
287.164171 0.8557549175
298.1437699 1.244543269
314.17507 11.64166579

Name: +ve in-silico MS/MS by CFM-ID for DLDZDBDYUZLISX-QGZVFWFLSA-N
ID: DLDZDBDYUZLISX-QGZVFWFLSA-N
Comment: Energy2
Num peaks: 31
51.02292652 1.176008189
63.02292652 2.356259143
65.03857658 1.78782526
75.02292652 2.15511917
77.03857658 3.167473517
79.05422664 1.36780142
91.05422664 3.506400233
103.0542266 1.463361313
105.0334912 1.40519877
105.0698767 0.9961416149
107.0491413 3.708936916
120.0807757 1.575799087
121.0647913 5.754309659
133.0647913 1.876555324
135.0440559 1.342247372
149.0597059 4.316450713
150.0913404 0.9469066222
151.075356 0.9925395354
163.075356 3.394241294
165.0910061 2.014015254
176.070605 1.963944327
192.1019051 2.455473748
202.086255 0.9754608912
226.1226406 1.339092129
253.1223062 1.008143252
255.1379563 0.9034931055
268.1332052 1.486626388
284.1645054 1.056537338
286.1437699 0.9406187739
296.1645054 1.084521688
298.1437699 1.352591341

Name: +ve in-silico MS/MS by CFM-ID for PMBXAKHNZRLXJE-KHYOSLBOSA-N
ID: PMBXAKHNZRLXJE-KHYOSLBOSA-N
Comment: Energy0
Num peaks: 6
242.1175552 1.955113211
244.1332052 2.064014385
282.1488553 11.86855237
284.1645054 8.400057378
286.1801554 1.553466746
314.17507 64.12602156

Name: +ve in-silico MS/MS by CFM-ID for PMBXAKHNZRLXJE-KHYOSLBOSA-N
ID: PMBXAKHNZRLXJE-KHYOSLBOSA-N
Comment: Energy1
Num peaks: 16
39.02292652 1.67238301
41.03857658 2.382075322
43.05422664 3.516103245
228.1019051 2.086909266
230.1175552 2.11201375
240.1019051 8.151516891
242.1175552 6.904336888
244.1332052 6.225907717
254.1175552 4.879693693
254.1539407 1.697505898
256.1332052 1.956626118
282.1488553 7.605962129
284.1645054 5.309854061
286.1801554 1.55218182
298.1437699 1.148352677
314.17507 22.86424844

Name: +ve in-silico MS/MS by CFM-ID for PMBXAKHNZRLXJE-KHYOSLBOSA-N
ID: PMBXAKHNZRLXJE-KHYOSLBOSA-N
Comment: Energy2
Num peaks: 31
39.02292652 2.141893809
41.03857658 1.535054582
43.05422664 1.897739684
49.00727645 1.155168103
53.03857658 1.49339113
63.02292652 4.162206254
172.1120759 3.492005302
182.0964258 1.270648382
188.070605 1.13387801
196.1120759 5.873934687
198.1277259 4.124878792
200.070605 3.156553547
202.086255 2.445819704
208.1120759 2.303883282
210.1277259 1.901913052
212.1069905 2.458550197
214.1226406 5.68651363
216.1382906 1.67460062
222.1277259 1.521651923
224.143376 1.312766733
226.1226406 2.50098407
228.1019051 1.428055458
240.1019051 1.496366556
240.1382906 2.017093161
242.1175552 2.305677558
244.1332052 1.128635627
254.1175552 2.564376589
256.1332052 1.233262508
258.1488553 1.125772456
270.1488553 1.142396795
298.1437699 1.370894704

Name: +ve in-silico MS/MS by CFM-ID for BIDZUBPUXBOEDD-BUINCNPSSA-N
ID: BIDZUBPUXBOEDD-BUINCNPSSA-N
Comment: Energy0
Num peaks: 7
119.0491413 5.303759686
125.0960915 5.214578736
228.1382906 1.813726948
230.1539407 1.824164339
242.1539407 9.829007307
244.1695907 3.352648989
274.1801554 54.37232967

Name: +ve in-silico MS/MS by CFM-ID for BIDZUBPUXBOEDD-BUINCNPSSA-N
ID: BIDZUBPUXBOEDD-BUINCNPSSA-N
Comment: Energy1
Num peaks: 31
39.02292652 1.919386977
41.03857658 0.904436716
51.02292652 0.7942946538
53.03857658 1.323497569
67.05422664 1.204142193
83.04914126 1.229846255
93.06987671 1.456207936
95.08552677 1.494820061
105.0334912 1.423524912
119.0491413 9.251018171
121.0647913 0.8114171316
125.0960915 11.05995652
136.1120759 1.622208781
164.1069905 7.119488312
166.1226406 1.74110526
168.1382906 1.920252625
180.1382906 1.115618577
200.1069905 1.046038573
202.1226406 1.251804922
204.1382906 0.8831448984
214.1226406 2.388272472
216.1382906 0.8831744538
228.1382906 0.8591264883
230.1539407 1.344037431
232.1695907 0.9579480557
242.1539407 4.687968079
244.1695907 1.519691945
246.1852408 1.614787706
256.1695907 0.9693572608
258.1488553 1.064396504
274.1801554 13.48191615

Name: +ve in-silico MS/MS by CFM-ID for BIDZUBPUXBOEDD-BUINCNPSSA-N
ID: BIDZUBPUXBOEDD-BUINCNPSSA-N
Comment: Energy2
Num peaks: 31
39.02292652 1.715386203
49.00727645 1.119639911
51.02292652 2.168403091
53.03857658 5.308115242
55.05422664 4.633964249
65.03857658 1.060785305
67.05422664 6.116564373
77.03857658 1.185950446
79.05422664 1.298735659
81.06987671 4.540971911
87.02292652 0.9701310836
89.03857658 1.439016251
91.05422664 2.459468262
105.0334912 1.476826821
110.0964258 1.407902487
117.0334912 1.123046804
119.0491413 9.895810938
122.0964258 1.555038033
124.1120759 1.520229973
125.0960915 5.190320069
140.1069905 0.9706620706
174.0913404 1.929029354
176.1069905 1.544070407
178.1226406 1.260390207
202.1226406 1.030659198
214.1226406 1.259809929
216.1382906 1.256731684
228.1382906 1.172438489
230.1539407 1.243047478
248.1645054 0.9282651831
258.1488553 1.728383169

Name: +ve in-silico MS/MS by CFM-ID for KMKVJTMIHMKYBS-SLBVQIDZSA-N
ID: KMKVJTMIHMKYBS-SLBVQIDZSA-N
Comment: Energy0
Num peaks: 14
55.05422664 1.488871987
57.06987671 2.037987776
114.0371967 1.35592643
219.1743418 1.173292309
235.1692564 1.876889919
236.1103616 1.088870377
237.1849065 5.428313125
252.1052762 1.334850004
252.1958055 4.863412363
254.1209263 2.85255678
260.1467471 1.601426029
278.1573118 11.8511136
280.1365764 1.338535322
296.1678765 41.74065643

Name: +ve in-silico MS/MS by CFM-ID for KMKVJTMIHMKYBS-SLBVQIDZSA-N
ID: KMKVJTMIHMKYBS-SLBVQIDZSA-N
Comment: Energy1
Num peaks: 31
55.05422664 2.46045975
57.06987671 2.465023136
59.08552677 1.270195023
109.1011768 1.072856165
125.0597059 0.9941927095
164.143376 0.7622464355
166.0684968 2.104329008
168.0841469 0.7926721898
183.1379563 1.317196837
193.1223062 1.172776126
206.0997969 0.9283738064
208.115447 1.162078692
219.1743418 3.370486235
220.115447 1.350412486
222.1852408 1.00444805
233.1536063 0.9985251099
234.1852408 1.600788607
235.1692564 2.529317307
236.1103616 1.150869039
237.1849065 3.258344105
244.1695907 1.477924547
248.1467471 0.9100598205
248.1645054 1.056222433
252.1052762 0.8412354829
252.1958055 9.293675008
254.1209263 0.9273315035
260.1467471 1.074111434
262.1801554 2.488799674
266.1573118 1.347249442
278.1573118 4.29937123
296.1678765 6.158650661

Name: +ve in-silico MS/MS by CFM-ID for KMKVJTMIHMKYBS-SLBVQIDZSA-N
ID: KMKVJTMIHMKYBS-SLBVQIDZSA-N
Comment: Energy2
Num peaks: 31
39.02292652 1.216430638
41.03857658 0.8872619361
51.02292652 0.9311014504
53.03857658 3.240330167
55.05422664 7.513477037
57.06987671 4.802775849
59.99024648 2.739819043
65.03857658 1.979761315
67.05422664 2.872249406
69.06987671 2.543152069
83.99024648 0.9631216842
107.0855268 3.227245957
109.1011768 1.992149232
114.0371967 0.9598951293
147.1168269 1.27751097
161.132477 1.752439418
165.1273916 1.186295849
178.1590261 1.283322473
179.1066561 0.8921760649
183.1379563 1.351118314
191.1430416 1.056421504
206.0997969 1.110950274
209.1536063 1.337534427
211.1692564 1.665462559
217.1586917 2.205256308
219.1743418 1.580126184
221.1536063 1.121034313
236.1103616 0.9601641015
260.1467471 0.9088952783
262.1260117 1.013550833
280.1365764 1.209002029

Name: +ve in-silico MS/MS by CFM-ID for DLDZDBDYUZLISX-KRWDZBQOSA-N
ID: DLDZDBDYUZLISX-KRWDZBQOSA-N
Comment: Energy0
Num peaks: 6
121.0647913 2.51398388
282.1488553 4.663367577
284.1645054 1.705058722
285.148521 3.479429403
298.1437699 1.859456344
314.17507 66.80716377

Name: +ve in-silico MS/MS by CFM-ID for DLDZDBDYUZLISX-KRWDZBQOSA-N
ID: DLDZDBDYUZLISX-KRWDZBQOSA-N
Comment: Energy1
Num peaks: 31
58.06512568 1.035953261
107.0491413 2.463914258
121.0647913 7.879491837
123.0804414 0.7999654504
131.0491413 1.234396332
133.0647913 5.95478469
135.0804414 3.210587318
137.0597059 0.8394309648
147.0440559 0.9482138442
149.0597059 2.757704463
151.075356 0.7687526138
162.0913404 0.8143878882
163.075356 1.340779574
164.1069905 2.124289832
165.0910061 0.8173780135
180.1019051 1.126113649
192.1019051 13.42296585
206.1175552 0.9069515803
255.1015708 0.9155652131
257.1172208 0.8904612561
269.1172208 1.171676951
270.1488553 1.017083696
271.1328709 1.291404662
282.1488553 3.616656223
283.1328709 2.711399527
284.1645054 2.045261751
285.148521 3.156246424
286.1801554 1.644826467
287.164171 0.8557549175
298.1437699 1.244543269
314.17507 11.64166579

Name: +ve in-silico MS/MS by CFM-ID for DLDZDBDYUZLISX-KRWDZBQOSA-N
ID: DLDZDBDYUZLISX-KRWDZBQOSA-N
Comment: Energy2
Num peaks: 31
51.02292652 1.176008189
63.02292652 2.356259143
65.03857658 1.78782526
75.02292652 2.15511917
77.03857658 3.167473517
79.05422664 1.36780142
91.05422664 3.506400233
103.0542266 1.463361313
105.0334912 1.40519877
105.0698767 0.9961416149
107.0491413 3.708936916
120.0807757 1.575799087
121.0647913 5.754309659
133.0647913 1.876555324
135.0440559 1.342247372
149.0597059 4.316450713
150.0913404 0.9469066222
151.075356 0.9925395354
163.075356 3.394241294
165.0910061 2.014015254
176.070605 1.963944327
192.1019051 2.455473748
202.086255 0.9754608912
226.1226406 1.339092129
253.1223062 1.008143252
255.1379563 0.9034931055
268.1332052 1.486626388
284.1645054 1.056537338
286.1437699 0.9406187739
296.1645054 1.084521688
298.1437699 1.352591341

Name: +ve in-silico MS/MS by CFM-ID for SJZNASFTMNIRIR-LIRRHRJNSA-N
ID: SJZNASFTMNIRIR-LIRRHRJNSA-N
Comment: Energy0
Num peaks: 12
95.04914126 1.551092952
123.0804414 1.259054846
230.1175552 1.716323208
232.1332052 1.413520234
260.1645054 1.944886091
282.1488553 1.435701322
283.1328709 1.211587521
285.148521 3.067728755
286.1801554 1.118547216
296.1645054 9.568153993
298.1437699 1.452946187
314.17507 54.84337864

Name: +ve in-silico MS/MS by CFM-ID for SJZNASFTMNIRIR-LIRRHRJNSA-N
ID: SJZNASFTMNIRIR-LIRRHRJNSA-N
Comment: Energy1
Num peaks: 31
53.00219107 1.247116982
58.06512568 0.8734044585
67.05422664 0.9809024012
79.01784114 1.044944117
81.0334912 1.492720983
95.04914126 3.145594937
121.0647913 1.073520811
123.0804414 1.45803475
192.1019051 1.404227581
201.0910061 0.9016193957
206.1175552 2.970041404
228.1019051 1.52422756
230.1175552 3.196891019
232.1332052 3.045647968
244.1332052 2.198605803
246.1488553 1.121419766
256.1332052 3.432548749
258.1488553 1.752215045
260.1645054 1.925840837
268.1332052 1.05223746
269.1172208 0.9069017766
270.1488553 1.937224233
271.1328709 1.218669074
282.1488553 2.371935818
283.1328709 2.496681507
284.1645054 2.427674167
285.148521 2.981669758
286.1801554 6.347056304
296.1645054 3.189672592
298.1437699 1.316622056
314.17507 7.898015587

Name: +ve in-silico MS/MS by CFM-ID for SJZNASFTMNIRIR-LIRRHRJNSA-N
ID: SJZNASFTMNIRIR-LIRRHRJNSA-N
Comment: Energy2
Num peaks: 31
39.02292652 8.29700854
41.03857658 4.922803126
63.02292652 1.839106341
65.03857658 2.620470575
67.05422664 1.734096925
79.01784114 0.9718241016
156.0807757 1.664605885
158.0964258 1.968550438
190.086255 2.433205037
190.1226406 1.263328676
201.0910061 2.084443961
216.1019051 1.08510128
218.1175552 1.624862576
226.1226406 0.8456898518
229.1223062 1.206298848
230.1175552 1.332969575
231.1379563 1.498349224
232.1332052 0.8779759963
242.1539407 1.157850395
244.1332052 2.4224223
246.1488553 1.299064191
254.1175552 0.9690567058
268.1332052 1.8246743
270.1488553 1.195609949
280.1332052 0.9511609968
282.1488553 1.509323969
284.1281199 0.8779233511
284.1645054 1.060839322
286.1437699 1.607111323
296.1645054 0.9185539935
298.1437699 2.968839772

Name: +ve in-silico MS/MS by CFM-ID for OSVHQDWAYRACIL-QGZVFWFLSA-N
ID: OSVHQDWAYRACIL-QGZVFWFLSA-N
Comment: Energy0
Num peaks: 10
166.1226406 1.151036306
190.1226406 1.704303265
192.1382906 1.36715305
220.1695907 1.853374677
229.1223062 8.203154977
242.1539407 3.17736697
244.1695907 1.150442394
256.1695907 8.382788915
258.1488553 1.517394896
274.1801554 52.21091552

Name: +ve in-silico MS/MS by CFM-ID for OSVHQDWAYRACIL-QGZVFWFLSA-N
ID: OSVHQDWAYRACIL-QGZVFWFLSA-N
Comment: Energy1
Num peaks: 31
53.00219107 1.29435052
58.06512568 10.99188738
79.01784114 1.20404788
81.0334912 1.737297555
83.04914126 0.8590132168
107.0491413 1.59268085
147.0804414 1.834927952
166.1226406 1.459438869
175.1117415 1.309758457
188.1069905 1.434359836
190.1226406 3.675702432
192.1382906 2.743894586
201.0910061 0.9712196449
201.1273916 1.418778376
202.1226406 0.8473697629
204.1382906 1.770254335
206.1539407 0.7990162658
211.1117415 1.261823502
215.1066561 0.7943538487
216.1382906 3.292701992
218.1539407 1.841804958
220.1695907 2.154668185
228.1382906 0.9550467372
229.1223062 7.119177317
230.1539407 1.235832059
242.1539407 2.463563305
244.1695907 1.024695939
246.1852408 4.699070829
256.1695907 2.753869986
258.1488553 1.607228
274.1801554 8.391762046

Name: +ve in-silico MS/MS by CFM-ID for OSVHQDWAYRACIL-QGZVFWFLSA-N
ID: OSVHQDWAYRACIL-QGZVFWFLSA-N
Comment: Energy2
Num peaks: 31
58.06512568 4.886543086
63.02292652 1.990336342
65.03857658 1.156653691
79.01784114 1.313570705
107.0491413 2.037256609
121.0647913 2.534977175
133.0647913 1.813651186
145.0647913 1.22303421
147.0804414 5.820716079
149.0960915 1.596538765
160.1120759 2.144808848
161.0960915 2.56349211
173.0960915 1.349032167
175.1117415 2.870832433
178.1226406 2.316311426
187.1117415 1.292931388
188.1069905 1.431026749
188.143376 1.804361811
190.1226406 2.2141228
190.1590261 1.307445467
196.1695907 1.735906887
201.1273916 1.631627739
204.1382906 1.872703018
206.1539407 1.157357393
214.1226406 1.305345875
216.1382906 1.565950362
218.1539407 1.293949135
228.1382906 2.154696017
229.1223062 1.390966683
230.1539407 2.127950757
258.1488553 2.214990993

Name: +ve in-silico MS/MS by CFM-ID for MJCANANSGRMBIC-HHEXEYPASA-N
ID: MJCANANSGRMBIC-HHEXEYPASA-N
Comment: Energy0
Num peaks: 7
91.05422664 2.724932438
129.0334912 4.627742002
131.0491413 9.065740296
133.0647913 7.029800362
145.0647913 4.147951262
147.0804414 3.977214286
279.1379563 48.85175777

Name: +ve in-silico MS/MS by CFM-ID for MJCANANSGRMBIC-HHEXEYPASA-N
ID: MJCANANSGRMBIC-HHEXEYPASA-N
Comment: Energy1
Num peaks: 15
91.05422664 8.402194709
93.06987671 1.648337503
103.0542266 2.411790899
105.0698767 5.557996928
129.0334912 9.938783922
131.0491413 18.68808364
133.0647913 10.10903512
135.0804414 2.918671189
143.0491413 2.279619906
145.0647913 2.096298659
147.0804414 1.756343527
169.0647913 1.535763714
173.0597059 3.486675826
187.075356 1.757518489
279.1379563 7.928992499

Name: +ve in-silico MS/MS by CFM-ID for MJCANANSGRMBIC-HHEXEYPASA-N
ID: MJCANANSGRMBIC-HHEXEYPASA-N
Comment: Energy2
Num peaks: 22
41.00219107 3.078663073
49.00727645 2.712084993
53.00219107 1.627046075
55.01784114 1.911255247
67.01784114 1.333365455
79.05422664 1.346088106
91.05422664 8.809922447
93.06987671 3.502712777
101.0385766 6.302536398
103.0542266 11.32762367
105.0698767 10.21967447
107.0855268 1.227897246
115.0542266 1.856789788
125.0385766 2.48515592
127.0542266 5.304787459
129.0334912 4.632816538
129.0698767 4.039356251
131.0491413 2.89726897
131.0855268 1.567142421
133.0647913 1.740543416
145.0647913 1.214260742
169.0647913 1.492743203

Name: +ve in-silico MS/MS by CFM-ID for OIOQBNDENVAFEU-NTDBWNAOSA-N
ID: OIOQBNDENVAFEU-NTDBWNAOSA-N
Comment: Energy0
Num peaks: 13
26.00252542 1.465601597
44.0130901 2.409853451
111.0804414 1.008492542
132.0443902 1.557155041
146.0600403 0.9865480274
151.1117415 0.9204400578
186.0913404 1.055564924
253.1586917 1.206059805
268.1695907 1.123592797
278.1539407 8.922680099
279.1379563 3.865505216
280.1332052 1.036896019
296.1645054 55.31275604

Name: +ve in-silico MS/MS by CFM-ID for OIOQBNDENVAFEU-NTDBWNAOSA-N
ID: OIOQBNDENVAFEU-NTDBWNAOSA-N
Comment: Energy1
Num peaks: 31
26.00252542 5.1862762
39.02292652 0.9654217844
44.0130901 2.643792329
97.06479133 1.043030699
111.0804414 1.082722518
132.0443902 4.20450967
144.0443902 1.323395725
146.0600403 2.413166552
149.0960915 1.139963108
151.1117415 2.096333882
163.1117415 1.400250628
170.0600403 1.294746444
172.0756904 1.314432717
177.1273916 1.139963108
184.0756904 1.30896636
186.0913404 1.592210717
198.0913404 2.094584354
200.1069905 1.446042101
238.1226406 1.113469299
240.1382906 1.480023159
250.1226406 2.507918338
252.1382906 2.172383521
253.1586917 1.799520146
264.1382906 2.494780735
266.1539407 1.906624581
268.1332052 1.433834709
268.1695907 5.105109986
278.1539407 3.895183914
279.1379563 1.078141514
280.1332052 2.169979863
296.1645054 12.20910715

Name: +ve in-silico MS/MS by CFM-ID for OIOQBNDENVAFEU-NTDBWNAOSA-N
ID: OIOQBNDENVAFEU-NTDBWNAOSA-N
Comment: Energy2
Num peaks: 31
26.00252542 4.458639095
39.02292652 2.262577559
51.02292652 3.308130868
53.03857658 1.977361919
57.06987671 1.173198814
65.03857658 1.373906554
93.06987671 1.481523305
129.0698767 1.315083487
132.0443902 1.527452479
142.0287402 1.024865736
143.0855268 1.546516531
144.0443902 1.182533304
156.0443902 1.560037051
170.0600403 1.923698595
172.0756904 0.9613721163
175.1117415 1.027381111
200.1069905 1.507377466
215.1430416 0.9017313072
225.1273916 1.965276768
227.1430416 1.20961173
229.1586917 1.760960351
238.1226406 1.327954188
240.1382906 2.042388045
250.1226406 1.677230303
251.1430416 1.369359
252.1382906 1.374941732
254.1539407 1.572089229
266.1175552 0.9209798314
266.1539407 1.683751288
268.1332052 1.313452475
280.1332052 2.981331972

Name: +ve in-silico MS/MS by CFM-ID for UXQXXUJCPVUCOJ-YDFGWWAZSA-N
ID: UXQXXUJCPVUCOJ-YDFGWWAZSA-N
Comment: Energy0
Num peaks: 12
57.06987671 19.24809787
74.0964258 13.75655618
107.0491413 1.090295703
121.0647913 1.137593609
152.1069905 1.242200867
154.1226406 0.9809666645
173.0960915 2.822965812
183.0804414 1.332262478
201.0910061 9.259482247
242.1539407 1.649732596
256.1695907 1.07402964
274.1801554 27.22990618

Name: +ve in-silico MS/MS by CFM-ID for UXQXXUJCPVUCOJ-YDFGWWAZSA-N
ID: UXQXXUJCPVUCOJ-YDFGWWAZSA-N
Comment: Energy1
Num peaks: 20
39.02292652 0.9137097289
41.03857658 1.38080235
43.05422664 1.957462301
45.06987671 1.113141185
57.06987671 33.71851186
72.08077574 0.8082850021
74.0964258 16.77291824
81.0334912 0.9472806444
107.0491413 1.23296916
121.0647913 2.269100846
133.0647913 1.035162417
145.0647913 1.156692227
147.0804414 0.7901804965
150.0913404 0.833800524
152.1069905 0.763479821
173.0960915 3.713564882
183.0804414 1.636066409
201.0910061 5.695494506
232.1332052 0.8232988875
274.1801554 2.669590386

Name: +ve in-silico MS/MS by CFM-ID for UXQXXUJCPVUCOJ-YDFGWWAZSA-N
ID: UXQXXUJCPVUCOJ-YDFGWWAZSA-N
Comment: Energy2
Num peaks: 20
15.02292652 1.321341691
39.02292652 2.637819003
41.03857658 18.24057034
43.05422664 1.731020897
53.03857658 1.477932811
55.05422664 1.793209412
57.06987671 36.80882627
58.06512568 1.094581723
63.02292652 0.970153842
65.03857658 0.7541751891
74.0964258 2.665372022
81.0334912 0.8712626241
107.0491413 1.590780407
121.0647913 1.104321861
131.0491413 1.090192012
133.0647913 1.182562779
157.0647913 1.230933293
159.0804414 1.467221343
171.0804414 1.056691377
173.0960915 1.038124079

Name: +ve in-silico MS/MS by CFM-ID for WGNUABUESDBLCY-SNAWJCMRSA-N
ID: WGNUABUESDBLCY-SNAWJCMRSA-N
Comment: Energy0
Num peaks: 6
41.03857658 2.06945045
171.0804414 1.95844309
237.0910061 1.919306673
247.1117415 3.997115921
251.1066561 2.154833591
279.1379563 71.5671679

Name: +ve in-silico MS/MS by CFM-ID for WGNUABUESDBLCY-SNAWJCMRSA-N
ID: WGNUABUESDBLCY-SNAWJCMRSA-N
Comment: Energy1
Num peaks: 16
25.00727645 1.587462271
27.02292652 0.7995617437
39.02292652 2.472641978
41.03857658 7.022369889
107.0491413 2.125313326
139.0542266 0.950828462
155.0491413 0.8891086192
171.0804414 9.612210284
221.0960915 0.995410418
237.0910061 4.151530782
239.1066561 1.348062747
247.1117415 5.303067255
251.1066561 3.545904394
253.1223062 3.128940813
263.1066561 2.855809905
279.1379563 33.4977275

Name: +ve in-silico MS/MS by CFM-ID for WGNUABUESDBLCY-SNAWJCMRSA-N
ID: WGNUABUESDBLCY-SNAWJCMRSA-N
Comment: Energy2
Num peaks: 31
39.02292652 6.347495288
41.03857658 5.401772386
43.05422664 0.7582858919
49.00727645 1.477337894
51.02292652 0.8894644418
63.02292652 4.866288736
65.03857658 2.061424399
75.02292652 1.254908904
79.05422664 1.17488986
81.0334912 1.005147871
89.03857658 1.511878764
101.0385766 2.191268121
107.0491413 1.019617398
131.0491413 4.709260799
139.0542266 12.14705578
141.0698767 2.867282933
143.0855268 1.640299661
145.0647913 1.029041333
155.0491413 3.670696139
157.0647913 0.9681758452
169.0647913 2.185844491
171.0804414 7.033487319
191.0491413 0.7417628615
193.0647913 1.585044707
207.0804414 1.572079593
221.0597059 0.9746357392
223.075356 0.8426541235
237.0910061 0.9810738812
247.1117415 0.8314508068
251.1066561 0.7731738461
263.1066561 3.265303576

Name: +ve in-silico MS/MS by CFM-ID for OCSPAHZJLGPXRF-UHFFFAOYSA-N
ID: OCSPAHZJLGPXRF-UHFFFAOYSA-N
Comment: Energy0
Num peaks: 6
282.1488553 6.07134736
284.1645054 1.995543668
286.1801554 0.5340526362
296.1645054 0.8326545335
298.1437699 2.229175918
314.17507 84.35824395

Name: +ve in-silico MS/MS by CFM-ID for OCSPAHZJLGPXRF-UHFFFAOYSA-N
ID: OCSPAHZJLGPXRF-UHFFFAOYSA-N
Comment: Energy1
Num peaks: 7
254.1539407 2.01139554
270.1488553 3.324540991
282.1488553 10.45040005
284.1645054 4.567499954
286.1801554 3.881736956
298.1437699 3.76439733
314.17507 52.66693873

Name: +ve in-silico MS/MS by CFM-ID for OCSPAHZJLGPXRF-UHFFFAOYSA-N
ID: OCSPAHZJLGPXRF-UHFFFAOYSA-N
Comment: Energy2
Num peaks: 31
15.02292652 2.90524613
172.1120759 1.597071218
182.0964258 1.245722605
184.1120759 2.818454085
196.1120759 2.198964422
198.1277259 2.127178158
210.1277259 2.582999461
214.1226406 2.566341851
226.1226406 5.179743611
228.1382906 3.586577349
230.1175552 1.59975324
238.086255 1.528846342
238.1226406 1.988061931
240.1382906 4.246120244
242.1175552 4.656347477
244.1332052 2.656987283
250.1226406 1.207506456
252.1382906 2.197890575
254.1175552 3.44803081
254.1539407 1.382989573
256.1332052 1.991702162
258.1488553 1.7787836
264.1382906 1.115382298
266.1175552 2.526570434
266.1539407 1.119895323
268.1332052 7.086220392
270.1488553 3.939954003
280.1332052 1.394470111
282.1124698 1.181955259
282.1488553 2.709877962
298.1437699 4.539062618

Name: +ve in-silico MS/MS by CFM-ID for OMBQGHSVPYWQNP-ADLMAVQZSA-N
ID: OMBQGHSVPYWQNP-ADLMAVQZSA-N
Comment: Energy0
Num peaks: 13
15.02292652 2.153978666
107.0855268 1.396548709
148.1120759 1.530326213
150.1277259 4.771768104
270.1124698 1.468071782
274.1437699 2.840624611
282.1488553 4.763433482
283.1328709 10.25036824
284.1645054 1.615472598
285.148521 1.911111753
296.1645054 6.61941855
298.1437699 2.760267146
314.17507 39.27299567

Name: +ve in-silico MS/MS by CFM-ID for OMBQGHSVPYWQNP-ADLMAVQZSA-N
ID: OMBQGHSVPYWQNP-ADLMAVQZSA-N
Comment: Energy1
Num peaks: 31
55.05422664 1.253889269
67.05422664 1.428150057
105.0698767 1.614509693
107.0855268 1.437183875
119.0855268 1.226927495
133.0647913 1.231139467
135.0804414 1.389248062
137.0597059 3.829945382
148.1120759 1.228220757
150.1277259 1.663757258
165.0546206 2.603324143
178.086255 1.03002942
180.1019051 1.645389043
232.0968197 1.188369624
240.1019051 1.37621208
241.0859207 1.02632761
244.0968197 1.086528657
246.1124698 1.300608067
255.1379563 1.13449411
258.1124698 1.423710764
270.1124698 2.310224424
271.1328709 1.031253404
272.1281199 1.2770668
274.1437699 1.702906521
282.1488553 4.068253169
283.1328709 2.995255872
284.1645054 2.298639015
286.1801554 8.902515389
296.1645054 3.009539066
298.1437699 2.078845178
314.17507 9.057469328

Name: +ve in-silico MS/MS by CFM-ID for OMBQGHSVPYWQNP-ADLMAVQZSA-N
ID: OMBQGHSVPYWQNP-ADLMAVQZSA-N
Comment: Energy2
Num peaks: 31
49.00727645 1.383821384
55.05422664 2.086610843
57.06987671 1.360884986
65.03857658 3.50828201
67.05422664 2.485228939
69.06987671 1.481438691
78.03382555 1.505631517
80.04947561 1.865541086
81.06987671 2.042733475
82.06512568 1.739449538
83.08552677 1.034480836
85.10117684 1.030370674
92.04947561 0.9743845144
105.0698767 4.285333984
107.0491413 1.298594582
107.0855268 1.388366373
117.0698767 1.363156248
119.0855268 7.691634001
130.0651257 1.053293063
141.0910061 1.122099915
143.1066561 1.122099915
147.0804414 1.581562865
148.0756904 1.483743123
148.1120759 2.209171515
215.0702706 1.128786198
240.1019051 1.098541395
254.1175552 1.698563788
256.1332052 1.421584972
258.1488553 2.221554799
284.1645054 2.148775828
298.1437699 3.183323703

Name: +ve in-silico MS/MS by CFM-ID for CKDJFSNCSPIWKY-INIZCTEOSA-N
ID: CKDJFSNCSPIWKY-INIZCTEOSA-N
Comment: Energy0
Num peaks: 7
107.0491413 2.55423058
282.1488553 2.897619047
284.1645054 1.648640691
285.148521 3.46519863
296.1645054 1.470131681
298.1437699 1.950808488
314.17507 67.15064463

Name: +ve in-silico MS/MS by CFM-ID for CKDJFSNCSPIWKY-INIZCTEOSA-N
ID: CKDJFSNCSPIWKY-INIZCTEOSA-N
Comment: Energy1
Num peaks: 30
58.06512568 1.236196498
107.0491413 6.503429203
117.0334912 2.370490229
119.0491413 12.48959976
121.0647913 6.160399
123.0804414 0.9371991399
127.1117415 0.7483439521
137.0597059 1.880458674
150.0913404 0.8324246436
163.075356 2.684885944
165.0910061 3.464360986
176.1069905 0.9474984579
177.0910061 1.146549006
178.1226406 0.931364556
194.1175552 0.8218704856
206.1175552 10.37159752
220.1332052 0.8639442589
255.1015708 0.7730196453
257.1172208 0.7518241569
269.1172208 0.987409638
270.1488553 1.813490022
271.1328709 1.083057055
282.1488553 2.511606128
283.1328709 2.222195665
284.1645054 1.32306125
285.148521 2.679775397
286.1801554 0.8669849641
296.1645054 0.754809094
298.1437699 1.109037332
314.17507 8.86415071

Name: +ve in-silico MS/MS by CFM-ID for CKDJFSNCSPIWKY-INIZCTEOSA-N
ID: CKDJFSNCSPIWKY-INIZCTEOSA-N
Comment: Energy2
Num peaks: 31
49.00727645 2.038291192
51.02292652 1.457413477
58.06512568 0.9518732952
65.03857658 1.131969507
67.05422664 1.403535874
75.02292652 3.244632675
77.03857658 3.615333169
79.05422664 3.863162355
89.03857658 1.534303976
91.05422664 2.654970093
93.06987671 2.079761212
105.0698767 1.160980663
107.0491413 4.618516898
109.0647913 0.8992603801
117.0334912 2.583637576
119.0491413 8.049426573
121.0647913 1.989359178
127.1117415 1.073234318
162.0913404 1.438065801
163.075356 2.827884087
177.0910061 2.417861097
179.1066561 1.381398494
190.086255 1.146628529
206.1175552 1.627435926
240.1382906 1.248564229
241.1223062 1.526673003
269.1172208 1.298601813
270.1488553 1.498961916
282.1488553 1.876093022
284.1645054 1.009807827
298.1437699 1.524267864

Name: +ve in-silico MS/MS by CFM-ID for CNNYMGVUSRNOJM-IMOPEGFDSA-N
ID: CNNYMGVUSRNOJM-IMOPEGFDSA-N
Comment: Energy0
Num peaks: 21
43.05422664 0.8648986772
68.0130901 0.6541221008
70.02874017 1.055578637
72.04439023 0.7752757313
84.04439023 0.6736239831
85.06479133 0.8141358392
87.08044139 0.8575511965
169.0647913 0.6247009073
171.0804414 0.6490209914
186.0913404 2.57462509
188.1069905 1.380026836
199.1117415 0.7454745762
201.1273916 1.314441716
203.1430416 0.6366704588
211.148127 1.931523183
229.1586917 2.53505296
238.1590261 1.108084598
239.1430416 11.83562199
256.1695907 17.84841682
257.1536063 16.6674832
274.1801554 14.47126061

Name: +ve in-silico MS/MS by CFM-ID for CNNYMGVUSRNOJM-IMOPEGFDSA-N
ID: CNNYMGVUSRNOJM-IMOPEGFDSA-N
Comment: Energy1
Num peaks: 31
41.03857658 0.9855259029
43.05422664 3.426906734
45.06987671 1.085074168
65.03857658 1.097768872
67.01784114 0.8290166043
67.05422664 1.250558383
68.0130901 2.451748136
70.02874017 1.396080911
85.06479133 1.041557373
99.08044139 0.9363134076
143.0855268 1.053281357
169.0647913 1.120589539
171.0804414 1.534834711
181.1011768 1.59284539
183.0804414 1.735127352
183.1168269 1.042551575
185.0960915 1.888559079
186.0913404 2.115821775
188.1069905 0.880807388
199.1117415 1.787957384
200.1069905 0.8406551729
201.1273916 1.387870481
203.1430416 1.286160982
211.148127 2.472502787
213.1637771 1.331459643
229.1586917 2.593556543
238.1590261 1.817788086
239.1430416 10.07057132
256.1695907 4.302951608
257.1536063 7.897927099
274.1801554 2.197953536

Name: +ve in-silico MS/MS by CFM-ID for CNNYMGVUSRNOJM-IMOPEGFDSA-N
ID: CNNYMGVUSRNOJM-IMOPEGFDSA-N
Comment: Energy2
Num peaks: 31
27.02292652 0.9186525734
39.02292652 6.049443204
41.03857658 3.385301862
43.05422664 7.832127839
45.06987671 1.437106889
50.00252542 0.7973585926
53.00219107 0.9398883907
55.01784114 1.03053252
55.05422664 0.7989866938
58.02874017 0.7919701908
65.03857658 1.413992719
67.05422664 1.676296139
68.0130901 4.02694909
69.06987671 1.970816859
70.02874017 3.015120179
72.04439023 1.157329819
103.0542266 1.358103469
115.0542266 1.762686088
117.0698767 3.819404071
127.0542266 0.7838496526
129.0698767 3.693772127
141.0698767 1.566332853
143.0855268 5.286492
155.0855268 1.977541871
169.1011768 0.8240788013
171.1168269 0.9230861729
185.132477 1.151516968
186.0913404 1.214806873
211.148127 1.205578067
212.1069905 1.17596635
240.1382906 0.9830631681

Name: +ve in-silico MS/MS by CFM-ID for KMKVJTMIHMKYBS-OEAJRASXSA-N
ID: KMKVJTMIHMKYBS-OEAJRASXSA-N
Comment: Energy0
Num peaks: 14
55.05422664 1.488871987
57.06987671 2.037987776
114.0371967 1.35592643
219.1743418 1.173292309
235.1692564 1.876889919
236.1103616 1.088870377
237.1849065 5.428313125
252.1052762 1.334850004
252.1958055 4.863412363
254.1209263 2.85255678
260.1467471 1.601426029
278.1573118 11.8511136
280.1365764 1.338535322
296.1678765 41.74065643

Name: +ve in-silico MS/MS by CFM-ID for KMKVJTMIHMKYBS-OEAJRASXSA-N
ID: KMKVJTMIHMKYBS-OEAJRASXSA-N
Comment: Energy1
Num peaks: 31
55.05422664 2.46045975
57.06987671 2.465023136
59.08552677 1.270195023
109.1011768 1.072856165
125.0597059 0.9941927095
164.143376 0.7622464355
166.0684968 2.104329008
168.0841469 0.7926721898
183.1379563 1.317196837
193.1223062 1.172776126
206.0997969 0.9283738064
208.115447 1.162078692
219.1743418 3.370486235
220.115447 1.350412486
222.1852408 1.00444805
233.1536063 0.9985251099
234.1852408 1.600788607
235.1692564 2.529317307
236.1103616 1.150869039
237.1849065 3.258344105
244.1695907 1.477924547
248.1467471 0.9100598205
248.1645054 1.056222433
252.1052762 0.8412354829
252.1958055 9.293675008
254.1209263 0.9273315035
260.1467471 1.074111434
262.1801554 2.488799674
266.1573118 1.347249442
278.1573118 4.29937123
296.1678765 6.158650661

Name: +ve in-silico MS/MS by CFM-ID for KMKVJTMIHMKYBS-OEAJRASXSA-N
ID: KMKVJTMIHMKYBS-OEAJRASXSA-N
Comment: Energy2
Num peaks: 31
39.02292652 1.216430638
41.03857658 0.8872619361
51.02292652 0.9311014504
53.03857658 3.240330167
55.05422664 7.513477037
57.06987671 4.802775849
59.99024648 2.739819043
65.03857658 1.979761315
67.05422664 2.872249406
69.06987671 2.543152069
83.99024648 0.9631216842
107.0855268 3.227245957
109.1011768 1.992149232
114.0371967 0.9598951293
147.1168269 1.27751097
161.132477 1.752439418
165.1273916 1.186295849
178.1590261 1.283322473
179.1066561 0.8921760649
183.1379563 1.351118314
191.1430416 1.056421504
206.0997969 1.110950274
209.1536063 1.337534427
211.1692564 1.665462559
217.1586917 2.205256308
219.1743418 1.580126184
221.1536063 1.121034313
236.1103616 0.9601641015
260.1467471 0.9088952783
262.1260117 1.013550833
280.1365764 1.209002029

Name: +ve in-silico MS/MS by CFM-ID for XPKBUMWSRMMYSD-BBWFWOEESA-N
ID: XPKBUMWSRMMYSD-BBWFWOEESA-N
Comment: Energy0
Num peaks: 6
227.1430416 2.359484157
229.1586917 1.855450238
238.1590261 13.30492465
245.1536063 1.542352009
256.1695907 40.52081136
274.1801554 25.27219871

Name: +ve in-silico MS/MS by CFM-ID for XPKBUMWSRMMYSD-BBWFWOEESA-N
ID: XPKBUMWSRMMYSD-BBWFWOEESA-N
Comment: Energy1
Num peaks: 24
69.0334912 0.7067110715
79.05422664 3.107873948
91.05422664 0.990399058
94.06512568 2.776804401
107.0491413 5.141615051
109.0647913 0.7706395486
132.0807757 0.6690670538
134.0964258 7.465277668
136.1120759 1.961181778
148.0756904 1.467438295
150.0913404 1.181221579
152.1069905 8.1834445
178.1226406 1.232887047
196.1120759 1.577257627
198.1277259 5.283368834
214.1226406 1.235078621
216.1382906 6.30355264
225.1273916 1.336804985
227.1430416 0.9053631039
238.1590261 10.08580241
243.1379563 0.8014924923
245.1536063 0.7554273905
256.1695907 11.51466351
274.1801554 4.622040788

Name: +ve in-silico MS/MS by CFM-ID for XPKBUMWSRMMYSD-BBWFWOEESA-N
ID: XPKBUMWSRMMYSD-BBWFWOEESA-N
Comment: Energy2
Num peaks: 31
39.02292652 1.685728787
41.03857658 1.762996888
42.03382555 1.156684106
49.00727645 2.320410797
51.02292652 2.140414038
53.03857658 0.9606541381
63.02292652 2.916066195
65.03857658 1.645475738
69.0334912 1.288688296
79.05422664 3.049994083
84.08077574 0.7888061352
91.05422664 2.117949906
94.06512568 1.184477844
105.0334912 1.740258512
106.0651257 0.9127055145
107.0491413 9.278885021
108.0807757 1.200999437
123.0804414 0.7952935491
134.0964258 0.9023503953
136.1120759 1.081440954
146.0964258 1.100958272
148.1120759 1.05739515
162.0913404 1.180862363
164.1069905 0.7850601118
178.1226406 1.190893094
198.1277259 1.267972494
225.1273916 1.454450758
227.1430416 2.062023288
229.1586917 1.421595259
238.1590261 1.442551981
240.1382906 2.146658771

Name: +ve in-silico MS/MS by CFM-ID for QNZHXLHQSVEFSJ-UHFFFAOYSA-N
ID: QNZHXLHQSVEFSJ-UHFFFAOYSA-N
Comment: Energy0
Num peaks: 6
43.05422664 0.8593336705
242.1539407 4.052344799
246.1488553 0.9016298125
256.1695907 10.6811459
258.1488553 1.008575105
274.1801554 69.47403959

Name: +ve in-silico MS/MS by CFM-ID for QNZHXLHQSVEFSJ-UHFFFAOYSA-N
ID: QNZHXLHQSVEFSJ-UHFFFAOYSA-N
Comment: Energy1
Num peaks: 26
39.02292652 1.700451831
41.03857658 1.977512872
43.05422664 3.262054208
53.03857658 1.715657577
55.05422664 1.851500882
57.06987671 3.167358842
67.05422664 1.547264101
69.06987671 1.048584875
71.08552677 2.838475197
85.10117684 0.8386696927
158.0600403 1.244041679
188.070605 8.010218688
200.1069905 0.7834781617
202.086255 0.9029648523
216.1019051 2.043803405
216.1382906 1.35404616
224.143376 1.478712986
226.1590261 0.7917726679
228.1382906 0.798310314
230.1175552 1.968765109
242.1539407 7.96217796
244.1695907 2.801297236
246.1852408 1.272751182
256.1695907 5.953905409
258.1488553 1.579118381
274.1801554 21.1406433

Name: +ve in-silico MS/MS by CFM-ID for QNZHXLHQSVEFSJ-UHFFFAOYSA-N
ID: QNZHXLHQSVEFSJ-UHFFFAOYSA-N
Comment: Energy2
Num peaks: 31
39.02292652 2.574887159
41.03857658 6.61791147
43.05422664 6.739348722
53.03857658 2.495766978
55.05422664 3.55523578
57.06987671 4.157243251
67.05422664 1.496927752
69.06987671 1.694229539
71.08552677 2.906609527
85.10117684 1.041061789
93.06987671 1.381308778
109.1011768 1.164025407
132.0443902 3.584335306
136.0756904 1.75297647
146.0600403 1.606443472
158.0600403 1.416752875
160.0756904 2.541726425
172.0756904 1.060099539
174.0913404 2.074858375
186.0913404 0.9160532614
188.070605 1.084146801
188.1069905 0.8460507597
198.1277259 1.260920917
200.1069905 1.205733033
202.1590261 1.281470643
228.1382906 1.09507956
230.1539407 0.9573958892
240.1382906 2.255337193
242.1539407 0.9161127528
244.1695907 0.9326717636
258.1488553 1.997916262

Name: +ve in-silico MS/MS by CFM-ID for FJVBIZGHLIPZNJ-UHFFFAOYSA-N
ID: FJVBIZGHLIPZNJ-UHFFFAOYSA-N
Comment: Energy0
Num peaks: 6
247.1117415 2.128247673
249.1273916 1.88137689
251.1066561 3.235852841
261.1273916 10.75448639
263.1066561 1.655330722
279.1379563 67.07786309

Name: +ve in-silico MS/MS by CFM-ID for FJVBIZGHLIPZNJ-UHFFFAOYSA-N
ID: FJVBIZGHLIPZNJ-UHFFFAOYSA-N
Comment: Energy1
Num peaks: 23
53.00219107 1.629327711
55.01784114 2.775009992
97.06479133 1.478061827
181.0647913 3.398016659
183.0804414 1.815722406
195.0804414 2.095984525
197.0960915 1.63721031
205.0647913 1.61865209
207.0804414 2.70890296
209.0960915 3.788268231
211.1117415 2.480366945
221.0960915 2.567724222
223.1117415 4.862261371
225.1273916 3.130655296
235.1117415 4.589558846
249.0910061 3.890284252
249.1273916 1.926536318
251.1066561 4.961093047
251.1430416 8.057690028
253.1223062 1.381251725
261.1273916 3.460060935
263.1066561 9.281794219
279.1379563 6.770597654

Name: +ve in-silico MS/MS by CFM-ID for FJVBIZGHLIPZNJ-UHFFFAOYSA-N
ID: FJVBIZGHLIPZNJ-UHFFFAOYSA-N
Comment: Energy2
Num peaks: 31
39.02292652 1.65979563
41.03857658 1.576275152
65.03857658 1.200270349
153.0698767 2.492878585
155.0491413 3.843048489
165.0698767 1.366781875
177.0698767 1.943220437
181.0647913 3.443504003
181.1011768 2.911214618
193.1011768 2.304778454
195.0804414 3.220832731
195.1168269 3.557634869
197.0960915 2.857578616
205.0647913 1.678432977
205.1011768 1.347267273
207.1168269 5.449920433
209.0960915 4.047094831
211.1117415 1.207092135
219.0804414 2.078807749
219.1168269 1.994518151
221.0960915 3.593025514
221.132477 1.370160383
223.1117415 3.500898835
233.132477 1.779496125
235.1117415 6.350288465
237.1273916 1.382743793
247.1117415 1.197898875
251.1066561 1.772435772
253.1223062 1.288327099
261.1273916 1.627036974
263.1066561 1.506255096

Name: +ve in-silico MS/MS by CFM-ID for RVPKSNZWKMBICP-RBUKOAKNSA-N
ID: RVPKSNZWKMBICP-RBUKOAKNSA-N
Comment: Energy0
Num peaks: 6
282.1488553 5.004454585
284.1645054 2.00370664
285.148521 1.477834322
296.1645054 7.286366364
298.1437699 1.882801563
314.17507 66.92045342

Name: +ve in-silico MS/MS by CFM-ID for RVPKSNZWKMBICP-RBUKOAKNSA-N
ID: RVPKSNZWKMBICP-RBUKOAKNSA-N
Comment: Energy1
Num peaks: 23
44.04947561 0.8232222302
178.086255 0.7726901564
180.1019051 1.309046766
192.1019051 0.8299429372
194.1175552 2.299452727
208.1332052 1.75405283
212.1069905 0.846092827
214.1226406 3.96923725
216.1382906 4.10418687
226.1226406 3.329635
228.1382906 5.420068778
230.1539407 3.229244999
254.1539407 1.575981981
256.1332052 1.647926061
258.1488553 1.200391301
264.1382906 0.6945347929
282.1488553 6.035306032
284.1645054 3.20481837
286.1437699 1.602700751
286.1801554 6.230631103
296.1645054 5.670317747
298.1437699 2.152790457
314.17507 21.86272284

Name: +ve in-silico MS/MS by CFM-ID for RVPKSNZWKMBICP-RBUKOAKNSA-N
ID: RVPKSNZWKMBICP-RBUKOAKNSA-N
Comment: Energy2
Num peaks: 31
41.00219107 1.208110979
44.04947561 1.023263781
57.0334912 1.059859447
103.0542266 2.72923391
133.0647913 1.44664062
136.0756904 1.128853932
198.1277259 2.260482283
200.1069905 1.461592355
214.1226406 2.004095143
226.1226406 3.415479827
228.1019051 1.385103455
228.1382906 4.620544718
230.1539407 1.308607842
240.1382906 1.848994163
241.1223062 1.275710958
242.1175552 1.106761113
242.1539407 1.807193729
253.1223062 0.9654351785
254.1175552 1.376486848
255.1015708 1.316854793
256.1332052 2.744951338
257.1172208 2.194751962
258.1488553 2.617197702
265.1223062 1.099752138
268.1332052 3.561473105
269.1172208 1.728158407
270.1488553 0.9922024402
280.1332052 1.46300619
285.148521 1.003092522
286.1437699 1.864862974
298.1437699 3.268513579

Name: +ve in-silico MS/MS by CFM-ID for PCBAPRNSJZVPSI-UHFFFAOYSA-N
ID: PCBAPRNSJZVPSI-UHFFFAOYSA-N
Comment: Energy0
Num peaks: 6
231.1168269 2.237807441
233.132477 18.65941252
235.148127 2.677155955
261.1273916 16.96609816
263.1066561 1.028635725
279.1379563 52.23582191

Name: +ve in-silico MS/MS by CFM-ID for PCBAPRNSJZVPSI-UHFFFAOYSA-N
ID: PCBAPRNSJZVPSI-UHFFFAOYSA-N
Comment: Energy1
Num peaks: 8
205.1011768 2.987256076
231.1168269 3.065641825
233.132477 29.97013833
235.148127 5.613761126
243.1168269 2.372040653
253.1223062 4.478490805
261.1273916 17.62750137
279.1379563 15.99497943

Name: +ve in-silico MS/MS by CFM-ID for PCBAPRNSJZVPSI-UHFFFAOYSA-N
ID: PCBAPRNSJZVPSI-UHFFFAOYSA-N
Comment: Energy2
Num peaks: 18
129.0698767 1.950207844
177.0698767 1.84958318
179.0855268 1.321068113
203.0855268 2.480872005
205.1011768 16.31300638
207.1168269 5.695988639
217.1011768 15.80644791
219.1168269 10.24059684
231.1168269 3.879159069
233.132477 6.844411641
235.1117415 1.475923603
235.148127 2.988528799
245.0960915 1.949451336
249.0910061 1.321865054
251.1066561 1.555771227
253.1223062 2.133995163
261.1273916 1.147130635
263.1066561 1.366138072

Name: +ve in-silico MS/MS by CFM-ID for IXSUMCUVRUUDBY-SNRMKQJTSA-N
ID: IXSUMCUVRUUDBY-SNRMKQJTSA-N
Comment: Energy0
Num peaks: 6
260.1645054 2.128026356
283.1328709 2.242916108
285.148521 2.266657579
296.1645054 10.33149803
298.1437699 2.248502405
314.17507 61.27705235

Name: +ve in-silico MS/MS by CFM-ID for IXSUMCUVRUUDBY-SNRMKQJTSA-N
ID: IXSUMCUVRUUDBY-SNRMKQJTSA-N
Comment: Energy1
Num peaks: 31
44.04947561 1.598024326
53.00219107 1.820340558
55.01784114 0.9045787649
58.06512568 0.6995039945
123.0440559 1.155294127
137.0597059 1.785064328
176.1069905 0.6781932086
178.1226406 1.266486905
190.1226406 0.8377870803
192.1382906 2.123750368
242.1175552 0.7028670977
244.1332052 1.799728911
246.1488553 1.204288373
254.1175552 0.8546770749
254.1539407 1.149550264
255.1015708 0.8639764425
256.1332052 3.340317408
258.1488553 2.741898314
260.1645054 3.158356843
270.1488553 2.91386994
271.1328709 0.6895124948
272.1645054 2.152512675
282.1488553 3.263421103
283.1328709 1.963111805
284.1645054 4.006627609
285.148521 2.023552782
286.1437699 0.6914534617
286.1801554 10.27006616
296.1645054 5.267997984
298.1437699 1.824298271
314.17507 14.74628319

Name: +ve in-silico MS/MS by CFM-ID for IXSUMCUVRUUDBY-SNRMKQJTSA-N
ID: IXSUMCUVRUUDBY-SNRMKQJTSA-N
Comment: Energy2
Num peaks: 31
49.00727645 1.049741817
119.0491413 1.220535824
122.0964258 2.386103512
124.1120759 0.9002156126
136.1120759 1.002615949
148.1120759 1.070081896
158.0964258 1.759298412
160.1120759 0.8941172222
172.1120759 1.158301971
184.1120759 1.920079052
186.1277259 2.472573454
188.143376 1.977313766
201.0910061 2.783325888
203.1066561 3.270881972
214.1226406 1.15118278
228.1382906 1.241860972
229.1223062 2.310632937
231.1379563 1.386602269
242.1175552 1.257586081
243.1379563 0.9809000674
244.1332052 3.566030851
246.1488553 3.20713035
254.1539407 0.893740356
255.1015708 0.9972352613
256.1332052 1.417412655
258.1488553 0.9157651574
269.1172208 1.196307262
270.1488553 3.24289091
282.1488553 1.520039617
284.1645054 1.365412822
298.1437699 2.843460915

Name: +ve in-silico MS/MS by CFM-ID for OUFXWKJGMNDBNH-KRWDZBQOSA-N
ID: OUFXWKJGMNDBNH-KRWDZBQOSA-N
Comment: Energy0
Num peaks: 6
121.0647913 2.505484368
282.1488553 4.67868666
284.1645054 1.705827421
285.148521 3.51807831
298.1437699 1.81520519
314.17507 66.84787446

Name: +ve in-silico MS/MS by CFM-ID for OUFXWKJGMNDBNH-KRWDZBQOSA-N
ID: OUFXWKJGMNDBNH-KRWDZBQOSA-N
Comment: Energy1
Num peaks: 31
58.06512568 1.213445158
107.0491413 2.380398562
121.0647913 7.716395676
123.0804414 0.7970312127
131.0491413 1.229997527
133.0647913 5.936045531
135.0804414 3.199103778
137.0597059 0.8326691874
147.0440559 0.9553665232
149.0597059 2.746583833
151.075356 0.7502681755
162.0913404 0.78548436
163.075356 1.336482382
164.1069905 2.051905188
165.0910061 0.7875006945
180.1019051 1.133988071
188.070605 1.058065477
192.1019051 13.0971322
206.1175552 0.9035899125
255.1015708 0.7604780672
269.1172208 1.167384168
270.1488553 1.117528578
271.1328709 1.286661362
282.1488553 3.867801162
283.1328709 2.711182651
284.1645054 2.037912085
285.148521 3.169277018
286.1801554 1.638719139
287.164171 0.8527337183
298.1437699 1.122569581
314.17507 11.57619076

Name: +ve in-silico MS/MS by CFM-ID for OUFXWKJGMNDBNH-KRWDZBQOSA-N
ID: OUFXWKJGMNDBNH-KRWDZBQOSA-N
Comment: Energy2
Num peaks: 31
63.02292652 2.333762838
65.03857658 2.035095907
75.02292652 2.134543242
77.03857658 3.13723217
79.05422664 1.354742382
91.05422664 3.472922994
103.0542266 1.44938992
105.0334912 1.391782682
105.0698767 0.9866309862
107.0491413 3.515582452
120.0807757 1.55557474
121.0647913 5.260885236
127.1117415 1.231831598
133.0647913 1.857464604
149.0597059 4.544771716
150.0913404 1.029147396
151.075356 0.9688313254
163.075356 3.322337145
165.0910061 1.954889607
176.070605 1.936139764
188.070605 0.9198412262
192.1019051 2.41904531
202.086255 0.9659568794
226.1226406 1.257865089
253.1223062 1.460506857
255.1379563 0.8948670353
268.1332052 1.568834432
284.1645054 1.045932235
286.1437699 0.9314542323
296.1645054 1.073955086
298.1437699 1.215778989

Name: +ve in-silico MS/MS by CFM-ID for INWABDLQHCTFEM-LIRRHRJNSA-N
ID: INWABDLQHCTFEM-LIRRHRJNSA-N
Comment: Energy0
Num peaks: 6
47.01275576 0.7815703442
268.1332052 0.7637423633
282.1488553 12.27476726
284.1645054 8.703286145
286.1801554 1.607552441
314.17507 66.53209135

Name: +ve in-silico MS/MS by CFM-ID for INWABDLQHCTFEM-LIRRHRJNSA-N
ID: INWABDLQHCTFEM-LIRRHRJNSA-N
Comment: Energy1
Num peaks: 24
41.03857658 1.199489883
43.05422664 1.00408681
73.06479133 1.097730372
83.04914126 0.8832426056
192.1382906 0.8870527939
214.1226406 1.259589476
226.086255 2.590770009
228.1019051 1.561147861
230.1175552 0.8749667051
232.1332052 0.930505266
240.1019051 3.221038969
242.1175552 3.895834987
244.1332052 2.849306642
246.1488553 1.748319487
254.1175552 5.967562953
254.1539407 1.992308333
256.1332052 1.857358712
266.1539407 1.186570755
268.1695907 1.021641531
282.1488553 8.839900659
284.1645054 6.15968304
286.1801554 1.733072939
298.1437699 1.694363056
314.17507 26.38133958

Name: +ve in-silico MS/MS by CFM-ID for INWABDLQHCTFEM-LIRRHRJNSA-N
ID: INWABDLQHCTFEM-LIRRHRJNSA-N
Comment: Energy2
Num peaks: 31
41.03857658 1.485271759
49.00727645 5.164189574
63.02292652 1.669759012
156.0807757 1.20696333
158.0964258 3.202546742
170.0964258 1.314598918
172.1120759 2.023628593
182.0964258 2.37635321
184.1120759 1.750745846
186.1277259 1.151433432
196.1120759 4.49523756
198.0913404 1.171052373
198.1277259 1.749657333
200.070605 1.945590449
208.1120759 3.460237275
210.1277259 2.379581204
212.1069905 2.760297727
222.1277259 1.91910544
224.1069905 1.399503141
224.143376 1.9147738
226.1226406 2.548919958
236.143376 1.544438268
240.1019051 1.642293008
240.1382906 2.357510317
252.1382906 1.286391518
254.1175552 2.751281178
256.1332052 1.628795675
258.1488553 1.332358315
268.1695907 1.515302138
270.1488553 1.700395171
298.1437699 1.691983372

Name: +ve in-silico MS/MS by CFM-ID for WTVDRHSULHNSJV-KUHUBIRLSA-N
ID: WTVDRHSULHNSJV-KUHUBIRLSA-N
Comment: Energy0
Num peaks: 8
230.1175552 1.806525951
232.1332052 1.474196368
260.1645054 2.064976967
282.1488553 2.666618102
285.148521 3.201244235
296.1645054 9.410574877
298.1437699 1.842803228
314.17507 58.65638104

Name: +ve in-silico MS/MS by CFM-ID for WTVDRHSULHNSJV-KUHUBIRLSA-N
ID: WTVDRHSULHNSJV-KUHUBIRLSA-N
Comment: Energy1
Num peaks: 31
53.00219107 1.30758436
58.06512568 0.8662411872
79.01784114 1.098552429
81.0334912 1.554981485
107.0491413 2.167232896
109.0647913 1.637764013
177.0910061 1.023597783
201.0910061 0.829796211
204.1019051 2.109076017
206.1175552 4.41903241
228.1019051 1.650355532
230.1175552 3.527486327
232.1332052 3.108347776
242.1175552 0.8801367649
244.1332052 2.327581821
246.1488553 1.227621657
256.1332052 3.698015943
258.1488553 1.831912848
260.1645054 2.071555575
268.1332052 1.194100141
269.1172208 1.14668811
270.1488553 2.858182226
271.1328709 1.277554346
282.1488553 3.526310344
283.1328709 2.127372185
284.1645054 1.782203334
285.148521 2.433941438
286.1801554 4.776672656
296.1645054 3.238679204
298.1437699 1.590177839
314.17507 8.531779142

Name: +ve in-silico MS/MS by CFM-ID for WTVDRHSULHNSJV-KUHUBIRLSA-N
ID: WTVDRHSULHNSJV-KUHUBIRLSA-N
Comment: Energy2
Num peaks: 31
39.02292652 2.71496728
41.03857658 2.50810876
51.02292652 2.961441139
53.03857658 1.902720117
63.02292652 1.688507589
65.03857658 1.34785706
79.01784114 1.334178397
130.0651257 1.058247344
144.0807757 1.767701505
172.1120759 0.9516280589
190.1226406 1.052210715
200.1069905 1.928991071
201.0910061 2.911383944
203.1066561 1.083132053
212.1069905 1.117529554
216.1019051 1.294548506
218.1175552 2.102546903
228.1019051 1.10194907
228.1382906 1.332908615
229.1223062 2.49369854
230.1175552 1.958995956
231.1379563 1.564679369
232.1332052 1.000312909
244.1332052 3.338234811
246.1488553 1.571593758
256.1332052 1.20667778
268.1332052 2.035922784
270.1488553 2.547618859
282.1488553 2.528940959
284.1645054 2.757479598
298.1437699 4.09735708

Name: +ve in-silico MS/MS by CFM-ID for WTVDRHSULHNSJV-LIRRHRJNSA-N
ID: WTVDRHSULHNSJV-LIRRHRJNSA-N
Comment: Energy0
Num peaks: 8
230.1175552 1.806525951
232.1332052 1.474196368
260.1645054 2.064976967
282.1488553 2.666618102
285.148521 3.201244235
296.1645054 9.410574877
298.1437699 1.842803228
314.17507 58.65638104

Name: +ve in-silico MS/MS by CFM-ID for WTVDRHSULHNSJV-LIRRHRJNSA-N
ID: WTVDRHSULHNSJV-LIRRHRJNSA-N
Comment: Energy1
Num peaks: 31
53.00219107 1.30758436
58.06512568 0.8662411872
79.01784114 1.098552429
81.0334912 1.554981485
107.0491413 2.167232896
109.0647913 1.637764013
177.0910061 1.023597783
201.0910061 0.829796211
204.1019051 2.109076017
206.1175552 4.41903241
228.1019051 1.650355532
230.1175552 3.527486327
232.1332052 3.108347776
242.1175552 0.8801367649
244.1332052 2.327581821
246.1488553 1.227621657
256.1332052 3.698015943
258.1488553 1.831912848
260.1645054 2.071555575
268.1332052 1.194100141
269.1172208 1.14668811
270.1488553 2.858182226
271.1328709 1.277554346
282.1488553 3.526310344
283.1328709 2.127372185
284.1645054 1.782203334
285.148521 2.433941438
286.1801554 4.776672656
296.1645054 3.238679204
298.1437699 1.590177839
314.17507 8.531779142

Name: +ve in-silico MS/MS by CFM-ID for WTVDRHSULHNSJV-LIRRHRJNSA-N
ID: WTVDRHSULHNSJV-LIRRHRJNSA-N
Comment: Energy2
Num peaks: 31
39.02292652 2.71496728
41.03857658 2.50810876
51.02292652 2.961441139
53.03857658 1.902720117
63.02292652 1.688507589
65.03857658 1.34785706
79.01784114 1.334178397
130.0651257 1.058247344
144.0807757 1.767701505
172.1120759 0.9516280589
190.1226406 1.052210715
200.1069905 1.928991071
201.0910061 2.911383944
203.1066561 1.083132053
212.1069905 1.117529554
216.1019051 1.294548506
218.1175552 2.102546903
228.1019051 1.10194907
228.1382906 1.332908615
229.1223062 2.49369854
230.1175552 1.958995956
231.1379563 1.564679369
232.1332052 1.000312909
244.1332052 3.338234811
246.1488553 1.571593758
256.1332052 1.20667778
268.1332052 2.035922784
270.1488553 2.547618859
282.1488553 2.528940959
284.1645054 2.757479598
298.1437699 4.09735708

Name: +ve in-silico MS/MS by CFM-ID for HDXYLJVWTXFAMK-CQSZACIVSA-N
ID: HDXYLJVWTXFAMK-CQSZACIVSA-N
Comment: Energy0
Num peaks: 6
107.0491413 2.129048707
121.0647913 1.848960073
208.0968197 2.116599455
247.1077188 4.017291267
261.1233688 3.299252034
279.1339335 71.4678838

Name: +ve in-silico MS/MS by CFM-ID for HDXYLJVWTXFAMK-CQSZACIVSA-N
ID: HDXYLJVWTXFAMK-CQSZACIVSA-N
Comment: Energy1
Num peaks: 18
42.03382555 5.376979821
44.04947561 17.51596656
72.04439023 1.202176342
91.05422664 1.211504639
101.0709393 1.58799304
107.0491413 2.478365333
121.0647913 17.66383214
123.0804414 2.990962789
177.0546206 1.217394333
178.086255 1.461946475
180.1019051 1.723479328
190.086255 1.453128581
206.0811697 3.942059037
208.0968197 7.324767615
247.1077188 1.384419732
251.1390189 2.653714936
261.1233688 1.814138427
279.1339335 8.135973642

Name: +ve in-silico MS/MS by CFM-ID for HDXYLJVWTXFAMK-CQSZACIVSA-N
ID: HDXYLJVWTXFAMK-CQSZACIVSA-N
Comment: Energy2
Num peaks: 17
42.03382555 15.96002284
44.04947561 12.10752689
51.02292652 1.049588061
56.0130901 1.473319416
58.02874017 2.892209018
63.02292652 2.553600572
65.03857658 1.045044941
72.04439023 14.13516126
74.0600403 2.20983222
75.02292652 1.723860172
77.03857658 3.752686663
79.05422664 2.153511421
91.05422664 4.694238349
105.0334912 1.40100501
107.0491413 4.698323187
121.0647913 6.353008933
180.1019051 1.997193704

Name: +ve in-silico MS/MS by CFM-ID for IHRWUVSXOBLEJV-DVBIZMGNSA-N
ID: IHRWUVSXOBLEJV-DVBIZMGNSA-N
Comment: Energy0
Num peaks: 13
57.06987671 19.08515106
72.08077574 0.8240316837
74.0964258 13.48093993
107.0491413 1.036526061
121.0647913 1.160252262
152.1069905 0.8574986238
166.1226406 0.830707282
173.0960915 2.812078631
183.0804414 1.319847651
201.0910061 9.240116795
242.1539407 1.657337843
256.1695907 1.0788594
274.1801554 27.40540718

Name: +ve in-silico MS/MS by CFM-ID for IHRWUVSXOBLEJV-DVBIZMGNSA-N
ID: IHRWUVSXOBLEJV-DVBIZMGNSA-N
Comment: Energy1
Num peaks: 23
39.02292652 1.031324414
41.03857658 1.23971464
43.05422664 1.931776368
45.06987671 1.098935605
57.06987671 32.42958029
72.08077574 0.7597313874
74.0964258 15.19980192
107.0491413 1.159157768
121.0647913 2.543222274
131.0491413 1.53041799
133.0647913 1.268209286
135.0804414 0.7709786723
136.0756904 0.6841569778
147.0804414 0.9161863756
152.1069905 0.7178013343
157.0647913 0.8239201412
159.0804414 1.948320881
173.0960915 3.451810274
183.0804414 1.495211232
201.0910061 5.371371604
230.1175552 0.6895068938
232.1332052 0.8111161203
274.1801554 2.604903128

Name: +ve in-silico MS/MS by CFM-ID for IHRWUVSXOBLEJV-DVBIZMGNSA-N
ID: IHRWUVSXOBLEJV-DVBIZMGNSA-N
Comment: Energy2
Num peaks: 24
15.02292652 1.289346417
39.02292652 2.685158515
41.03857658 17.07533101
43.05422664 1.689022595
51.02292652 1.855783149
53.03857658 1.072873233
55.05422664 1.678212973
57.06987671 34.54664077
58.06512568 1.068092883
63.02292652 0.9497966476
65.03857658 0.9276132781
67.01784114 0.763693148
74.0964258 2.274929967
103.0542266 0.7607001687
107.0491413 1.531918869
121.0647913 1.674039342
133.0647913 0.9269449023
135.0804414 0.7262234185
145.0647913 0.7660427721
147.0804414 1.247255113
157.0647913 1.441445923
159.0804414 1.398074792
171.0804414 1.030741389
173.0960915 1.015546354

Name: +ve in-silico MS/MS by CFM-ID for KMKVJTMIHMKYBS-SYAUCNOPSA-N
ID: KMKVJTMIHMKYBS-SYAUCNOPSA-N
Comment: Energy0
Num peaks: 14
55.05422664 1.488871987
57.06987671 2.037987776
114.0371967 1.35592643
219.1743418 1.173292309
235.1692564 1.876889919
236.1103616 1.088870377
237.1849065 5.428313125
252.1052762 1.334850004
252.1958055 4.863412363
254.1209263 2.85255678
260.1467471 1.601426029
278.1573118 11.8511136
280.1365764 1.338535322
296.1678765 41.74065643

Name: +ve in-silico MS/MS by CFM-ID for KMKVJTMIHMKYBS-SYAUCNOPSA-N
ID: KMKVJTMIHMKYBS-SYAUCNOPSA-N
Comment: Energy1
Num peaks: 31
55.05422664 2.46045975
57.06987671 2.465023136
59.08552677 1.270195023
109.1011768 1.072856165
125.0597059 0.9941927095
164.143376 0.7622464355
166.0684968 2.104329008
168.0841469 0.7926721898
183.1379563 1.317196837
193.1223062 1.172776126
206.0997969 0.9283738064
208.115447 1.162078692
219.1743418 3.370486235
220.115447 1.350412486
222.1852408 1.00444805
233.1536063 0.9985251099
234.1852408 1.600788607
235.1692564 2.529317307
236.1103616 1.150869039
237.1849065 3.258344105
244.1695907 1.477924547
248.1467471 0.9100598205
248.1645054 1.056222433
252.1052762 0.8412354829
252.1958055 9.293675008
254.1209263 0.9273315035
260.1467471 1.074111434
262.1801554 2.488799674
266.1573118 1.347249442
278.1573118 4.29937123
296.1678765 6.158650661

Name: +ve in-silico MS/MS by CFM-ID for KMKVJTMIHMKYBS-SYAUCNOPSA-N
ID: KMKVJTMIHMKYBS-SYAUCNOPSA-N
Comment: Energy2
Num peaks: 31
39.02292652 1.216430638
41.03857658 0.8872619361
51.02292652 0.9311014504
53.03857658 3.240330167
55.05422664 7.513477037
57.06987671 4.802775849
59.99024648 2.739819043
65.03857658 1.979761315
67.05422664 2.872249406
69.06987671 2.543152069
83.99024648 0.9631216842
107.0855268 3.227245957
109.1011768 1.992149232
114.0371967 0.9598951293
147.1168269 1.27751097
161.132477 1.752439418
165.1273916 1.186295849
178.1590261 1.283322473
179.1066561 0.8921760649
183.1379563 1.351118314
191.1430416 1.056421504
206.0997969 1.110950274
209.1536063 1.337534427
211.1692564 1.665462559
217.1586917 2.205256308
219.1743418 1.580126184
221.1536063 1.121034313
236.1103616 0.9601641015
260.1467471 0.9088952783
262.1260117 1.013550833
280.1365764 1.209002029

Name: +ve in-silico MS/MS by CFM-ID for IBIDRSSEHFLGSD-YUMQZZPRSA-N
ID: IBIDRSSEHFLGSD-YUMQZZPRSA-N
Comment: Energy0
Num peaks: 15
43.02907452 1.168173572
55.05422664 5.768138433
60.05562361 3.975424484
72.08077574 18.15167687
100.0756904 6.751659091
129.1134728 1.554749802
158.092403 1.104157117
175.1189521 2.896853244
211.1553376 1.192932802
215.1390189 1.934832461
228.1818867 6.91105435
232.165568 2.62312132
256.1768014 3.456872292
257.160817 3.831105593
274.187366 19.19937288

Name: +ve in-silico MS/MS by CFM-ID for IBIDRSSEHFLGSD-YUMQZZPRSA-N
ID: IBIDRSSEHFLGSD-YUMQZZPRSA-N
Comment: Energy1
Num peaks: 22
41.03857658 0.9286575865
43.05422664 1.477497269
45.06987671 1.095641012
55.05422664 19.15950764
57.06987671 1.039532017
60.05562361 7.308076687
72.08077574 19.55915657
74.0964258 1.055799992
100.0756904 3.666715572
114.0549549 1.047664021
116.070605 1.650685808
127.0978228 2.283527157
129.1134728 6.225661777
131.081504 1.002342283
158.092403 0.9568963046
169.1335396 1.65229921
175.1189521 2.04560075
211.1553376 0.8610601287
215.1390189 2.080380288
228.1818867 2.818089162
257.160817 0.8555622871
274.187366 1.551177229

Name: +ve in-silico MS/MS by CFM-ID for IBIDRSSEHFLGSD-YUMQZZPRSA-N
ID: IBIDRSSEHFLGSD-YUMQZZPRSA-N
Comment: Energy2
Num peaks: 17
41.03857658 1.50367189
43.02907452 3.598162749
43.05422664 4.348969137
45.06987671 1.211990595
55.05422664 23.46953125
56.04947561 4.119537679
57.06987671 2.267485903
60.05562361 13.61471925
66.03382555 1.21194813
70.06512568 1.536206055
72.08077574 14.31790336
74.0964258 1.120736664
100.0756904 1.308563098
112.0869237 1.12270257
116.070605 2.816360635
127.0978228 1.766781117
129.1134728 1.714742133

Name: +ve in-silico MS/MS by CFM-ID for WJUUEQJJDGQOOB-KUHUBIRLSA-N
ID: WJUUEQJJDGQOOB-KUHUBIRLSA-N
Comment: Energy0
Num peaks: 12
95.04914126 1.559573958
123.0804414 1.265129962
230.1175552 1.724026363
232.1332052 1.418664363
260.1645054 1.949220706
282.1488553 1.455375669
283.1328709 1.217663342
285.148521 3.082796427
286.1801554 1.048394499
296.1645054 9.614817845
298.1437699 1.460028964
314.17507 55.21491437

Name: +ve in-silico MS/MS by CFM-ID for WJUUEQJJDGQOOB-KUHUBIRLSA-N
ID: WJUUEQJJDGQOOB-KUHUBIRLSA-N
Comment: Energy1
Num peaks: 31
53.00219107 1.227824421
67.05422664 0.9345690328
79.01784114 1.028729624
81.0334912 1.468860365
95.04914126 3.358557329
121.0647913 1.056141905
123.0804414 1.435553583
192.1019051 1.382576057
201.0910061 0.873743606
206.1175552 3.048281906
228.1019051 1.522585635
230.1175552 3.049805701
232.1332052 2.849107506
244.1332052 2.161252519
246.1488553 1.104405914
256.1332052 3.36186665
257.1536063 0.869419993
258.1488553 1.706841954
260.1645054 1.782374311
268.1332052 0.8796125441
269.1172208 0.8924052721
270.1488553 1.654126802
271.1328709 1.199878642
282.1488553 2.491991191
283.1328709 2.455909874
284.1645054 3.254740071
285.148521 2.932735831
286.1801554 6.369053495
296.1645054 2.995069031
298.1437699 1.296174029
314.17507 7.699090188

Name: +ve in-silico MS/MS by CFM-ID for WJUUEQJJDGQOOB-KUHUBIRLSA-N
ID: WJUUEQJJDGQOOB-KUHUBIRLSA-N
Comment: Energy2
Num peaks: 31
39.02292652 7.941514867
41.03857658 4.830164218
51.02292652 0.9611985158
63.02292652 1.87225968
65.03857658 2.664623041
67.05422664 1.737058436
79.01784114 0.9997026797
79.05422664 0.8661447209
156.0807757 1.795972782
158.0964258 2.0129679
190.086255 1.538736655
201.0910061 2.128765129
203.1066561 0.8484545083
216.1019051 1.05003834
218.1175552 1.93400373
229.1223062 1.197405494
230.1175552 1.370537671
231.1379563 1.497511175
232.1332052 0.8688915936
236.1645054 1.467910121
240.1382906 0.8552531195
242.1539407 1.190879849
244.1332052 2.613999761
246.1488553 1.335848069
280.1332052 0.9779083794
282.1488553 1.700288756
284.1281199 0.9032407111
284.1645054 0.9269142588
286.1437699 1.653091887
296.1645054 0.9456151389
298.1437699 3.05391641

Name: +ve in-silico MS/MS by CFM-ID for AGEGFCGROUIHGU-BFAWYKCJSA-N
ID: AGEGFCGROUIHGU-BFAWYKCJSA-N
Comment: Energy0
Num peaks: 29
53.03857658 0.6264155475
55.05422664 0.9061840464
57.06987671 0.6603651021
79.05422664 0.9298293267
81.06987671 1.876705322
83.08552677 1.353732802
95.08552677 0.6501760854
97.02840582 4.259604209
107.0855268 0.5522505254
119.0491413 0.5665046191
126.0549549 0.9761354758
183.1168269 1.032232948
185.132477 0.6950231712
199.1117415 0.7568149815
201.1273916 16.4289125
218.0811697 0.5771579342
218.1539407 0.9554506712
228.0655196 1.070491231
230.0811697 1.827340163
232.0968197 0.976332245
256.0968197 0.6416255838
268.1695907 0.6810845515
270.1852408 1.001572159
272.1281199 0.6224142348
286.1437699 0.6772310976
286.1801554 1.545944679
296.1645054 6.618235251
298.1437699 1.124785597
314.17507 29.49775188

Name: +ve in-silico MS/MS by CFM-ID for AGEGFCGROUIHGU-BFAWYKCJSA-N
ID: AGEGFCGROUIHGU-BFAWYKCJSA-N
Comment: Energy1
Num peaks: 31
39.02292652 0.8856648907
43.05422664 1.207002708
53.03857658 2.173423952
55.05422664 1.555846473
57.06987671 0.9797062803
65.03857658 0.8426004839
69.06987671 1.141922552
79.05422664 3.357933852
81.06987671 2.90936002
95.08552677 1.030829803
97.02840582 1.571271565
105.0334912 2.723022054
119.0491413 3.115459727
131.0491413 1.229851084
133.1011768 0.853775035
145.0647913 1.186790416
147.1168269 0.9501563124
157.0647913 1.136522064
161.0960915 1.167157707
173.132477 0.7894681387
183.1168269 2.152343148
185.132477 1.183584163
201.1273916 14.32047637
218.1539407 1.050569384
228.0655196 3.13825106
230.0811697 1.216473524
232.0968197 0.9722057614
268.1695907 0.8448497232
286.1801554 2.263398155
296.1645054 1.968572257
314.17507 3.161825037

Name: +ve in-silico MS/MS by CFM-ID for AGEGFCGROUIHGU-BFAWYKCJSA-N
ID: AGEGFCGROUIHGU-BFAWYKCJSA-N
Comment: Energy2
Num peaks: 31
39.02292652 5.18309076
41.03857658 1.841236573
43.05422664 2.322008048
51.02292652 1.807880336
53.03857658 2.926093017
54.03382555 0.9171067469
55.05422664 1.323412289
65.03857658 1.07771601
67.05422664 1.023546242
69.06987671 0.9018845079
97.02840582 2.569440934
103.0542266 0.9798096495
105.0334912 1.535784517
105.0698767 1.965031224
107.0855268 2.787423117
109.1011768 1.457959738
119.0491413 2.974918532
119.0855268 1.274584145
121.1011768 1.43231186
131.0491413 1.660529307
133.1011768 3.406856932
145.0647913 1.598656788
145.1011768 1.287599741
147.1168269 4.024770188
149.132477 1.015192921
157.0647913 1.212360648
161.0960915 1.290049042
173.132477 0.9991251707
185.132477 1.095305518
201.1273916 5.469914761
242.1175552 1.039310863

Name: +ve in-silico MS/MS by CFM-ID for ORJVQPIHKOARKV-OAHLLOKOSA-N
ID: ORJVQPIHKOARKV-OAHLLOKOSA-N
Comment: Energy0
Num peaks: 6
91.05422664 2.630270799
264.1382906 2.553428883
265.1223062 1.696610082
267.1379563 3.929900258
280.1332052 2.129121751
296.1645054 77.3218987

Name: +ve in-silico MS/MS by CFM-ID for ORJVQPIHKOARKV-OAHLLOKOSA-N
ID: ORJVQPIHKOARKV-OAHLLOKOSA-N
Comment: Energy1
Num peaks: 16
58.06512568 1.97011012
91.05422664 3.764089361
212.143376 1.38739689
237.0910061 1.8811895
239.1066561 1.931914211
251.1066561 2.96452799
252.1382906 3.091953178
253.1223062 3.545961305
264.1382906 4.86663892
265.1223062 6.634397314
266.1539407 1.226629012
267.1379563 7.420680564
268.1332052 1.475893418
270.1488553 1.34214062
280.1332052 3.667567434
296.1645054 32.83243822

Name: +ve in-silico MS/MS by CFM-ID for ORJVQPIHKOARKV-OAHLLOKOSA-N
ID: ORJVQPIHKOARKV-OAHLLOKOSA-N
Comment: Energy2
Num peaks: 31
15.02292652 1.888977668
42.03382555 1.231881389
44.04947561 1.127489217
49.00727645 1.084815254
79.05422664 1.624783369
81.06987671 1.420809329
91.05422664 3.215492412
153.0698767 1.080640511
167.0855268 1.898795815
179.0855268 2.823611679
181.1011768 1.587463051
194.0964258 1.947014008
196.1120759 1.670653914
206.0964258 2.537927171
208.1120759 3.916967492
210.1277259 1.359518669
220.1120759 1.258341989
221.0960915 1.202673008
222.1277259 1.472122814
223.1117415 1.945069509
235.1117415 2.106265234
236.1069905 1.100072547
237.0910061 1.602830207
237.1273916 2.764774047
239.1066561 2.752034814
250.1226406 2.680969688
251.1066561 2.946063569
253.1223062 4.997393468
268.1332052 1.319514516
270.1488553 1.649308515
280.1332052 6.410053692

Name: +ve in-silico MS/MS by CFM-ID for HCXNUWJYBNHDAE-UHFFFAOYSA-N
ID: HCXNUWJYBNHDAE-UHFFFAOYSA-N
Comment: Energy0
Num peaks: 6
223.075356 1.054889828
251.1066561 17.55911255
253.1223062 1.679811496
264.1382906 1.298009399
280.1332052 1.727193691
296.1645054 65.89805143

Name: +ve in-silico MS/MS by CFM-ID for HCXNUWJYBNHDAE-UHFFFAOYSA-N
ID: HCXNUWJYBNHDAE-UHFFFAOYSA-N
Comment: Energy1
Num peaks: 15
58.06512568 17.29878322
72.08077574 1.561308657
221.0960915 1.526196697
223.075356 2.677433119
223.1117415 2.823822115
225.0910061 1.079453269
237.0910061 1.786732154
251.1066561 19.71668678
252.1382906 2.407107563
264.1382906 1.794182067
266.1539407 1.846925282
268.1695907 1.672015471
270.1488553 1.262605087
280.1332052 2.932083471
296.1645054 19.89996218

Name: +ve in-silico MS/MS by CFM-ID for HCXNUWJYBNHDAE-UHFFFAOYSA-N
ID: HCXNUWJYBNHDAE-UHFFFAOYSA-N
Comment: Energy2
Num peaks: 31
15.02292652 1.420246848
39.02292652 1.991606783
53.03857658 2.165335471
58.06512568 7.293652995
101.0385766 1.162541091
151.0542266 3.547082819
153.0698767 1.448765463
165.0698767 1.438594288
167.0855268 1.337991171
177.0698767 1.649531362
179.0491413 2.510029378
179.0855268 5.099099192
181.1011768 1.208690814
193.0647913 2.565746486
195.0804414 1.29794732
205.0647913 1.227000093
207.0804414 3.926428795
208.1120759 1.291203085
209.0960915 1.30750919
219.0804414 1.039452528
221.0597059 1.144834765
221.0960915 1.297553654
222.1277259 2.018873955
223.075356 3.675868909
235.075356 1.209625639
237.0910061 2.833046729
250.1226406 1.433647393
251.1066561 3.448970563
252.1382906 1.113517693
270.1488553 1.228578774
280.1332052 4.095767268

Name: +ve in-silico MS/MS by CFM-ID for GIXGHUAQPPUMRA-MVTUOISNSA-N
ID: GIXGHUAQPPUMRA-MVTUOISNSA-N
Comment: Energy0
Num peaks: 16
91.05422664 1.671183539
107.0491413 2.616910915
115.0542266 2.217288824
117.0698767 1.938273472
121.0647913 1.760589224
129.0698767 1.509488127
149.0597059 0.9457667235
157.0647913 1.631578844
163.075356 0.9453852493
171.0804414 0.9875232153
185.0597059 1.155539018
185.0960915 1.421298636
187.075356 2.111021394
201.0910061 1.40452255
261.1273916 9.43329001
279.1379563 48.65553547

Name: +ve in-silico MS/MS by CFM-ID for GIXGHUAQPPUMRA-MVTUOISNSA-N
ID: GIXGHUAQPPUMRA-MVTUOISNSA-N
Comment: Energy1
Num peaks: 31
79.05422664 1.040532801
91.05422664 3.7194551
101.0385766 0.9735653613
103.0542266 1.767456165
105.0334912 2.116700876
107.0491413 7.320152225
109.0647913 1.215970807
115.0542266 5.680808679
117.0698767 2.05563802
121.0647913 4.890448704
123.0804414 0.8646026816
129.0698767 3.507158115
131.0855268 1.509080581
139.0542266 1.188258331
149.0597059 1.710774339
153.0698767 1.445731201
155.0491413 0.8836561644
157.0647913 3.500803331
159.0440559 0.9533141071
167.0491413 1.006102815
169.0647913 1.265740668
171.0440559 0.8638789669
171.0804414 1.58606045
175.075356 0.8761772941
183.0804414 1.082419918
185.0597059 3.164344857
185.0960915 1.727997566
187.075356 2.26212018
201.0910061 1.605892912
261.1273916 3.029982438
279.1379563 6.790622192

Name: +ve in-silico MS/MS by CFM-ID for GIXGHUAQPPUMRA-MVTUOISNSA-N
ID: GIXGHUAQPPUMRA-MVTUOISNSA-N
Comment: Energy2
Num peaks: 31
39.02292652 3.133214871
49.00727645 3.154208884
51.02292652 2.915970868
65.03857658 0.8030038772
67.01784114 1.322777387
75.02292652 1.814638451
77.03857658 3.016398019
79.05422664 4.297200837
89.03857658 1.524044473
91.05422664 4.797172968
93.06987671 2.497160524
101.0385766 3.372963944
103.0542266 4.161436543
105.0334912 2.215058007
107.0491413 3.955239885
115.0542266 3.630347917
117.0334912 1.107094352
117.0698767 1.640545972
119.0491413 1.582330193
121.0647913 5.279505654
125.0385766 3.340585624
127.0542266 1.360882817
129.0698767 4.397516108
143.0491413 0.9473161923
145.0647913 0.9065105843
153.0698767 0.965974724
155.0855268 1.042334907
167.0491413 1.125099356
169.0647913 1.093270532
249.1273916 0.9005370524
261.1273916 1.546344081

Name: +ve in-silico MS/MS by CFM-ID for HLRLKFALZVILBO-HCFCEQCNSA-N
ID: HLRLKFALZVILBO-HCFCEQCNSA-N
Comment: Energy0
Num peaks: 10
65.03857658 1.811489407
67.05422664 3.70223748
69.06987671 1.754732581
107.0855268 1.711989513
204.1019051 2.683868967
206.1175552 2.124215676
244.1332052 4.580715643
246.1488553 3.89461934
248.1645054 1.443232991
274.1801554 56.88034321

Name: +ve in-silico MS/MS by CFM-ID for HLRLKFALZVILBO-HCFCEQCNSA-N
ID: HLRLKFALZVILBO-HCFCEQCNSA-N
Comment: Energy1
Num peaks: 28
41.03857658 1.692257774
49.00727645 1.185460052
51.02292652 2.559901633
53.03857658 2.443766769
55.05422664 1.799317492
65.03857658 6.831798914
67.05422664 5.710529152
69.06987671 4.151417631
79.05422664 1.116146229
81.06987671 1.775425472
93.06987671 2.467022728
95.08552677 1.672914483
107.0855268 1.068618516
162.0549549 1.00666581
166.086255 8.083943989
188.070605 1.325738764
190.086255 0.961024616
192.1019051 1.557995146
202.086255 5.553130316
204.1019051 4.540190351
206.1175552 1.544750814
216.1019051 1.483750145
218.1175552 2.021218703
232.1332052 1.225032758
244.1332052 1.411210624
248.1645054 1.185988163
256.1695907 3.150878431
274.1801554 11.30734297

Name: +ve in-silico MS/MS by CFM-ID for HLRLKFALZVILBO-HCFCEQCNSA-N
ID: HLRLKFALZVILBO-HCFCEQCNSA-N
Comment: Energy2
Num peaks: 31
39.02292652 5.663213593
41.03857658 10.123966
43.05422664 0.714632132
49.00727645 0.9762829343
51.02292652 6.819935515
53.03857658 8.822305718
55.05422664 7.566126815
57.06987671 0.7422657597
65.03857658 3.93744226
67.05422664 3.521549399
69.06987671 1.793754736
75.02292652 1.122507883
77.03857658 0.7555847167
79.05422664 1.415336965
81.06987671 1.693927011
91.05422664 0.7994191365
107.0855268 0.9273868479
110.0600403 1.478606614
115.148127 0.7952677334
124.0756904 2.328248425
136.0756904 1.26659697
138.0549549 0.751991242
148.0756904 1.823716818
161.132477 0.8085488596
162.0549549 0.9247301453
162.0913404 1.754678175
164.070605 0.8143078118
166.086255 5.173920914
176.143376 2.467707362
202.1226406 1.111787137
258.1488553 1.406535811

Name: +ve in-silico MS/MS by CFM-ID for BRMNMGRFCCRFNA-UHFFFAOYSA-N
ID: BRMNMGRFCCRFNA-UHFFFAOYSA-N
Comment: Energy0
Num peaks: 6
15.02292652 2.032107288
264.1382906 2.078880991
265.1223062 26.61275867
267.1379563 2.111145092
280.1332052 3.367863439
296.1645054 52.1804339

Name: +ve in-silico MS/MS by CFM-ID for BRMNMGRFCCRFNA-UHFFFAOYSA-N
ID: BRMNMGRFCCRFNA-UHFFFAOYSA-N
Comment: Energy1
Num peaks: 19
15.02292652 1.154818478
44.04947561 8.283961959
58.06512568 1.387145002
221.0960915 2.488254683
233.0960915 1.776114948
235.1117415 1.55472156
237.0910061 2.815532453
239.1066561 1.232250889
251.1066561 2.764183453
252.1382906 1.539462766
253.1223062 1.560177141
264.1382906 2.480059242
265.1223062 26.11690866
267.1379563 1.853787917
268.1332052 0.9297343577
269.1536063 1.538700823
270.1488553 1.175551065
280.1332052 2.045136237
296.1645054 17.83273125

Name: +ve in-silico MS/MS by CFM-ID for BRMNMGRFCCRFNA-UHFFFAOYSA-N
ID: BRMNMGRFCCRFNA-UHFFFAOYSA-N
Comment: Energy2
Num peaks: 31
15.02292652 3.168001273
39.02292652 3.032964055
44.04947561 1.310533884
49.00727645 1.426755143
51.02292652 1.286436773
53.03857658 3.446861824
101.0385766 1.087946925
151.0542266 3.157145785
153.0698767 1.312914071
165.0698767 2.635178659
167.0855268 1.081048132
179.0855268 3.570842588
195.0804414 1.132893706
196.1120759 1.235501402
207.0804414 4.323781302
208.1120759 1.19096774
209.0960915 2.046801034
219.0804414 1.171869684
221.0960915 4.20420584
222.1277259 0.9737547783
223.075356 1.967301473
233.0960915 2.162468468
235.075356 1.310485221
235.1117415 1.319103309
237.0910061 4.072054073
249.0910061 2.610397748
250.1226406 2.224777697
251.1066561 5.187901661
265.1223062 1.785335182
270.1488553 1.137951974
280.1332052 2.538937107

Name: +ve in-silico MS/MS by CFM-ID for SBKWDDFZATZPLR-KXBFYZLASA-N
ID: SBKWDDFZATZPLR-KXBFYZLASA-N
Comment: Energy0
Num peaks: 6
47.01275576 0.7830486722
268.1332052 0.765618519
282.1488553 12.30007957
284.1645054 8.720984944
286.1801554 1.60914836
314.17507 66.70580393

Name: +ve in-silico MS/MS by CFM-ID for SBKWDDFZATZPLR-KXBFYZLASA-N
ID: SBKWDDFZATZPLR-KXBFYZLASA-N
Comment: Energy1
Num peaks: 21
41.03857658 1.080935438
43.05422664 2.783391023
73.06479133 1.1103888
214.1226406 1.252609683
226.086255 2.584412893
228.1019051 1.551557577
232.1332052 0.9418186394
240.1019051 3.278958764
242.1175552 3.917840623
244.1332052 2.892380957
246.1488553 1.745577983
254.1175552 5.998574761
254.1539407 2.000449448
256.1332052 1.876544963
266.1539407 1.206196121
268.1695907 1.027632024
282.1488553 8.928430992
284.1645054 6.286832006
286.1801554 1.738245557
298.1437699 1.599894465
314.17507 26.83599509

Name: +ve in-silico MS/MS by CFM-ID for SBKWDDFZATZPLR-KXBFYZLASA-N
ID: SBKWDDFZATZPLR-KXBFYZLASA-N
Comment: Energy2
Num peaks: 31
49.00727645 6.897878081
63.02292652 2.58824609
172.1120759 1.600115016
182.0964258 2.141686493
184.1120759 1.477257558
188.070605 1.036883845
194.0964258 1.073427445
196.1120759 4.060509901
198.0913404 1.157247353
198.1277259 1.844147895
200.070605 2.258483625
202.086255 1.275014139
208.1120759 3.5594582
210.1277259 3.0829344
212.1069905 3.060970601
214.1226406 1.020671608
222.1277259 2.20458197
224.1069905 1.141663025
224.143376 2.147633273
226.1226406 3.197013736
236.143376 1.72189542
240.1019051 2.07947003
240.1382906 3.283729561
252.1382906 1.439506185
254.1175552 3.273986957
254.1539407 1.065501145
256.1332052 2.141952978
268.1695907 1.469686987
270.1488553 1.72884317
282.1488553 1.235117595
298.1437699 2.023523258

Name: +ve in-silico MS/MS by CFM-ID for LPBVGHBVEYCTCV-INIZCTEOSA-N
ID: LPBVGHBVEYCTCV-INIZCTEOSA-N
Comment: Energy0
Num peaks: 6
264.1382906 3.674037544
265.1223062 1.613439418
267.1379563 3.805057408
278.1539407 1.54753534
280.1332052 1.782501608
296.1645054 74.30602751

Name: +ve in-silico MS/MS by CFM-ID for LPBVGHBVEYCTCV-INIZCTEOSA-N
ID: LPBVGHBVEYCTCV-INIZCTEOSA-N
Comment: Energy1
Num peaks: 21
58.06512568 1.822640548
119.0491413 2.027207601
121.0647913 2.549597361
190.1226406 1.660452972
237.0910061 1.661437225
238.1226406 2.372150149
239.1066561 1.648667648
240.1382906 3.239290818
242.1539407 1.549928757
251.1066561 2.77835343
252.1382906 1.724380575
253.1223062 3.028383969
254.1539407 1.812988999
264.1382906 4.350105042
265.1223062 5.714897155
266.1539407 1.495758466
267.1379563 6.97511991
268.1695907 1.616964203
278.1539407 1.685527607
280.1332052 2.564183034
296.1645054 28.33770318

Name: +ve in-silico MS/MS by CFM-ID for LPBVGHBVEYCTCV-INIZCTEOSA-N
ID: LPBVGHBVEYCTCV-INIZCTEOSA-N
Comment: Energy2
Num peaks: 31
15.02292652 1.292956595
42.03382555 1.044607869
135.0804414 1.079468525
144.0807757 1.01178055
158.0964258 1.721012581
197.0960915 1.059389373
209.0960915 2.762073271
211.1117415 1.714171437
212.1069905 1.0120102
221.0960915 2.525498214
222.0913404 1.480054557
222.1277259 1.090867318
223.1117415 2.757898539
224.1069905 2.54861988
225.1273916 1.271542634
235.1117415 2.679906228
236.1069905 2.461373413
237.0910061 1.370403019
237.1273916 5.12316127
238.1226406 2.575725238
239.1066561 1.715746725
239.1430416 2.059728639
240.1382906 2.098803931
242.1539407 1.613139032
250.1226406 2.228656028
251.1066561 2.105108038
252.1382906 3.047093305
253.1223062 3.084219333
264.1382906 1.097642074
268.1332052 1.204684475
280.1332052 4.743753423

Name: +ve in-silico MS/MS by CFM-ID for PMBXAKHNZRLXJE-DOXZYTNZSA-N
ID: PMBXAKHNZRLXJE-DOXZYTNZSA-N
Comment: Energy0
Num peaks: 6
242.1175552 1.955113211
244.1332052 2.064014385
282.1488553 11.86855237
284.1645054 8.400057378
286.1801554 1.553466746
314.17507 64.12602156

Name: +ve in-silico MS/MS by CFM-ID for PMBXAKHNZRLXJE-DOXZYTNZSA-N
ID: PMBXAKHNZRLXJE-DOXZYTNZSA-N
Comment: Energy1
Num peaks: 16
39.02292652 1.67238301
41.03857658 2.382075322
43.05422664 3.516103245
228.1019051 2.086909266
230.1175552 2.11201375
240.1019051 8.151516891
242.1175552 6.904336888
244.1332052 6.225907717
254.1175552 4.879693693
254.1539407 1.697505898
256.1332052 1.956626118
282.1488553 7.605962129
284.1645054 5.309854061
286.1801554 1.55218182
298.1437699 1.148352677
314.17507 22.86424844

Name: +ve in-silico MS/MS by CFM-ID for PMBXAKHNZRLXJE-DOXZYTNZSA-N
ID: PMBXAKHNZRLXJE-DOXZYTNZSA-N
Comment: Energy2
Num peaks: 31
39.02292652 2.141893809
41.03857658 1.535054582
43.05422664 1.897739684
49.00727645 1.155168103
53.03857658 1.49339113
63.02292652 4.162206254
172.1120759 3.492005302
182.0964258 1.270648382
188.070605 1.13387801
196.1120759 5.873934687
198.1277259 4.124878792
200.070605 3.156553547
202.086255 2.445819704
208.1120759 2.303883282
210.1277259 1.901913052
212.1069905 2.458550197
214.1226406 5.68651363
216.1382906 1.67460062
222.1277259 1.521651923
224.143376 1.312766733
226.1226406 2.50098407
228.1019051 1.428055458
240.1019051 1.496366556
240.1382906 2.017093161
242.1175552 2.305677558
244.1332052 1.128635627
254.1175552 2.564376589
256.1332052 1.233262508
258.1488553 1.125772456
270.1488553 1.142396795
298.1437699 1.370894704

Name: +ve in-silico MS/MS by CFM-ID for HKXUDPBGEOFXSH-MRXNPFEDSA-N
ID: HKXUDPBGEOFXSH-MRXNPFEDSA-N
Comment: Energy0
Num peaks: 7
121.0647913 2.473189331
282.1488553 4.734409386
283.1328709 1.439772432
284.1645054 1.617529507
285.148521 3.40791965
298.1437699 1.862477985
314.17507 65.62206208

Name: +ve in-silico MS/MS by CFM-ID for HKXUDPBGEOFXSH-MRXNPFEDSA-N
ID: HKXUDPBGEOFXSH-MRXNPFEDSA-N
Comment: Energy1
Num peaks: 30
58.06512568 1.358052237
103.0542266 0.9464583036
107.0491413 2.012229089
121.0647913 6.573282458
123.0440559 1.779827675
131.0491413 2.188950722
133.0647913 11.7755819
135.0804414 6.154742707
137.0960915 0.7656256981
139.1117415 0.7487172738
141.1273916 0.7388897117
149.0597059 2.579516379
151.075356 3.269558612
163.075356 1.111883263
164.1069905 1.884837705
180.1019051 0.8007440312
188.070605 0.8756675877
192.1019051 9.524499679
206.1175552 0.8434827457
257.1172208 0.7343545519
269.1172208 0.9620234005
271.1328709 1.056931059
282.1488553 3.019188759
283.1328709 2.168770882
284.1645054 1.770050786
285.148521 2.614996899
286.1801554 1.67141814
287.164171 0.7057325792
298.1437699 1.103018385
314.17507 8.531081498

Name: +ve in-silico MS/MS by CFM-ID for HKXUDPBGEOFXSH-MRXNPFEDSA-N
ID: HKXUDPBGEOFXSH-MRXNPFEDSA-N
Comment: Energy2
Num peaks: 31
49.00727645 1.570451177
51.02292652 1.613288848
58.06512568 1.463440936
63.02292652 1.919911419
65.03857658 1.337723786
75.02292652 2.636780616
77.03857658 3.453519595
79.05422664 1.750447485
91.05422664 2.342308388
93.06987671 2.013091999
101.0385766 1.216148478
103.0542266 4.586265164
105.0334912 1.115992705
105.0698767 2.684482697
107.0491413 3.149319061
121.0647913 4.96118564
131.0491413 1.35562497
133.0647913 4.349780177
135.0804414 1.679590652
141.1273916 1.382674756
149.0597059 2.899114605
163.075356 2.746041765
164.1069905 1.034543669
165.0910061 1.557486236
176.070605 1.009898475
192.1019051 1.48277791
269.1172208 1.071058399
282.1488553 1.449766609
284.1645054 1.216939773
286.1801554 1.520497012
298.1437699 1.393832459

Name: +ve in-silico MS/MS by CFM-ID for LXBUUBJVUIYCJI-FPCVCCKLSA-N
ID: LXBUUBJVUIYCJI-FPCVCCKLSA-N
Comment: Energy0
Num peaks: 10
235.1692564 2.335196259
237.1849065 6.662831003
252.1052762 2.819917261
252.1958055 5.617423606
254.1209263 2.756127745
256.1365764 1.96382623
262.1623972 6.35017703
264.1780473 2.519486027
280.1365764 1.299015686
296.1678765 48.26365997

Name: +ve in-silico MS/MS by CFM-ID for LXBUUBJVUIYCJI-FPCVCCKLSA-N
ID: LXBUUBJVUIYCJI-FPCVCCKLSA-N
Comment: Energy1
Num peaks: 31
115.075356 0.8117730988
126.0371967 1.167975207
138.1277259 1.040933774
152.143376 2.071677463
178.0684968 0.8448194838
180.0841469 0.9632704326
182.0997969 1.340038669
192.0841469 0.8405584953
194.0997969 2.138810297
195.1379563 2.198939879
196.115447 2.65128428
203.1794272 2.950318164
208.115447 0.7998202046
210.1310971 0.9113375467
212.1645054 0.9364905628
218.1903262 1.841669508
220.115447 1.149797865
222.1310971 0.8620945797
233.1536063 1.581891919
235.1692564 2.752440349
237.1849065 3.64010328
248.1645054 1.496913034
252.1052762 2.137557787
252.1958055 10.39471977
254.1209263 1.854704728
256.1365764 1.654021674
262.1623972 4.256863219
262.1801554 2.916647022
264.1780473 1.245471718
280.1365764 0.8803671033
296.1678765 6.725141955

Name: +ve in-silico MS/MS by CFM-ID for LXBUUBJVUIYCJI-FPCVCCKLSA-N
ID: LXBUUBJVUIYCJI-FPCVCCKLSA-N
Comment: Energy2
Num peaks: 31
55.05422664 2.356882529
59.99024648 1.419197398
67.05422664 2.033642404
69.06987671 1.605089307
79.05422664 1.103349469
81.06987671 1.909866673
107.0855268 2.453325613
109.1011768 3.080813968
121.1011768 2.459920189
123.1168269 1.980379089
124.0215466 1.116521563
133.1011768 1.374594096
135.1168269 4.59353244
137.132477 3.353932887
138.1277259 1.011773954
149.132477 3.477868762
151.148127 2.474219784
152.143376 1.528343592
166.1590261 1.464391154
167.1066561 1.090557476
180.0841469 1.005463572
192.0841469 1.504061377
194.0997969 1.675560687
201.1637771 1.202220598
203.1794272 1.028244653
208.115447 1.104145656
209.1536063 1.73164389
211.1692564 1.595382408
221.1536063 1.295058414
268.1365764 1.133613791
280.1365764 2.003547545

Name: +ve in-silico MS/MS by CFM-ID for GXTUEUWFEKEQHJ-QGZVFWFLSA-N
ID: GXTUEUWFEKEQHJ-QGZVFWFLSA-N
Comment: Energy0
Num peaks: 6
121.0647913 3.911932831
192.1019051 2.658830519
282.1488553 6.182922035
285.148521 2.712404424
297.148521 2.993079778
314.17507 64.54404012

Name: +ve in-silico MS/MS by CFM-ID for GXTUEUWFEKEQHJ-QGZVFWFLSA-N
ID: GXTUEUWFEKEQHJ-QGZVFWFLSA-N
Comment: Energy1
Num peaks: 26
107.0491413 2.471062403
121.0647913 8.223397169
123.0804414 1.016678208
131.0491413 1.543429827
133.0647913 4.678124236
135.0804414 3.806272308
161.0597059 2.023749897
163.075356 5.556363398
165.0910061 3.1824887
175.075356 0.9489436051
177.0910061 0.8831795726
178.086255 1.698128233
180.1019051 4.572214635
188.070605 0.8665482816
192.1019051 8.167775126
206.1175552 1.017583545
256.1332052 0.9466787292
269.1172208 1.008183006
270.1488553 1.080738153
271.1328709 1.51185397
282.1488553 4.674454317
284.1645054 1.121360695
285.148521 1.156269576
297.148521 5.315239683
298.1437699 1.387968284
314.17507 11.71587077

Name: +ve in-silico MS/MS by CFM-ID for GXTUEUWFEKEQHJ-QGZVFWFLSA-N
ID: GXTUEUWFEKEQHJ-QGZVFWFLSA-N
Comment: Energy2
Num peaks: 31
49.00727645 1.329116233
63.02292652 2.280366131
65.03857658 2.038710467
75.02292652 3.371101191
77.03857658 3.928094619
79.05422664 1.957659829
91.05422664 3.886702571
92.04947561 1.28225876
93.06987671 1.749482199
103.0542266 3.155162856
105.0334912 1.40918076
105.0698767 2.734243823
107.0491413 3.199210724
121.0647913 7.081454777
123.0804414 0.971952101
127.1117415 1.392883887
133.0647913 2.380651794
151.075356 0.9587325875
158.0600403 0.9464439302
160.0756904 2.774137482
162.0913404 1.920633346
163.075356 2.130368283
165.0910061 1.192313699
176.070605 2.763002245
192.1019051 2.473302694
202.086255 0.9434131082
206.1175552 1.02380695
256.1332052 1.156987352
258.1488553 1.498080186
267.1379563 1.246826055
270.1488553 1.00256432

Name: +ve in-silico MS/MS by CFM-ID for GIXGHUAQPPUMRA-UHFFFAOYSA-N
ID: GIXGHUAQPPUMRA-UHFFFAOYSA-N
Comment: Energy0
Num peaks: 16
91.05422664 1.671183539
107.0491413 2.616910915
115.0542266 2.217288824
117.0698767 1.938273472
121.0647913 1.760589224
129.0698767 1.509488127
149.0597059 0.9457667235
157.0647913 1.631578844
163.075356 0.9453852493
171.0804414 0.9875232153
185.0597059 1.155539018
185.0960915 1.421298636
187.075356 2.111021394
201.0910061 1.40452255
261.1273916 9.43329001
279.1379563 48.65553547

Name: +ve in-silico MS/MS by CFM-ID for GIXGHUAQPPUMRA-UHFFFAOYSA-N
ID: GIXGHUAQPPUMRA-UHFFFAOYSA-N
Comment: Energy1
Num peaks: 31
79.05422664 1.040532801
91.05422664 3.7194551
101.0385766 0.9735653613
103.0542266 1.767456165
105.0334912 2.116700876
107.0491413 7.320152225
109.0647913 1.215970807
115.0542266 5.680808679
117.0698767 2.05563802
121.0647913 4.890448704
123.0804414 0.8646026816
129.0698767 3.507158115
131.0855268 1.509080581
139.0542266 1.188258331
149.0597059 1.710774339
153.0698767 1.445731201
155.0491413 0.8836561644
157.0647913 3.500803331
159.0440559 0.9533141071
167.0491413 1.006102815
169.0647913 1.265740668
171.0440559 0.8638789669
171.0804414 1.58606045
175.075356 0.8761772941
183.0804414 1.082419918
185.0597059 3.164344857
185.0960915 1.727997566
187.075356 2.26212018
201.0910061 1.605892912
261.1273916 3.029982438
279.1379563 6.790622192

Name: +ve in-silico MS/MS by CFM-ID for GIXGHUAQPPUMRA-UHFFFAOYSA-N
ID: GIXGHUAQPPUMRA-UHFFFAOYSA-N
Comment: Energy2
Num peaks: 31
39.02292652 3.133214871
49.00727645 3.154208884
51.02292652 2.915970868
65.03857658 0.8030038772
67.01784114 1.322777387
75.02292652 1.814638451
77.03857658 3.016398019
79.05422664 4.297200837
89.03857658 1.524044473
91.05422664 4.797172968
93.06987671 2.497160524
101.0385766 3.372963944
103.0542266 4.161436543
105.0334912 2.215058007
107.0491413 3.955239885
115.0542266 3.630347917
117.0334912 1.107094352
117.0698767 1.640545972
119.0491413 1.582330193
121.0647913 5.279505654
125.0385766 3.340585624
127.0542266 1.360882817
129.0698767 4.397516108
143.0491413 0.9473161923
145.0647913 0.9065105843
153.0698767 0.965974724
155.0855268 1.042334907
167.0491413 1.125099356
169.0647913 1.093270532
249.1273916 0.9005370524
261.1273916 1.546344081

Name: +ve in-silico MS/MS by CFM-ID for QRWLKUWNIQAINT-SFHVURJKSA-N
ID: QRWLKUWNIQAINT-SFHVURJKSA-N
Comment: Energy0
Num peaks: 13
95.04914126 1.209505929
117.0334912 1.21104521
137.0597059 1.796071087
194.1175552 2.064754766
206.1175552 1.835043671
208.1332052 7.48920821
269.1172208 12.75140158
271.1328709 1.355560745
282.1488553 1.204016013
284.1645054 0.7969859474
296.1645054 1.282486453
298.1437699 1.181545821
314.17507 46.51244512

Name: +ve in-silico MS/MS by CFM-ID for QRWLKUWNIQAINT-SFHVURJKSA-N
ID: QRWLKUWNIQAINT-SFHVURJKSA-N
Comment: Energy1
Num peaks: 31
58.06512568 13.67863088
72.08077574 1.182190741
95.04914126 1.435751197
121.0284058 0.749553897
123.0440559 1.989789987
131.0491413 0.7158088631
137.0597059 1.044203419
149.0597059 1.355542776
149.0960915 0.9014143521
151.075356 1.770764792
163.075356 2.236514564
176.1069905 1.149849215
178.1226406 1.283598992
180.1382906 0.9386933315
192.1019051 1.11270385
192.1382906 0.6387704052
194.1175552 3.426117462
204.1019051 0.8681190917
206.1175552 1.711916687
208.1332052 6.704813754
220.1332052 1.200979572
241.0859207 1.356502283
255.1015708 0.9276666579
269.1172208 10.34421314
270.1488553 1.779005439
272.1645054 0.8392291255
282.1488553 1.753382281
284.1645054 1.171753121
296.1645054 1.048222306
298.1437699 1.209913977
314.17507 10.92515635

Name: +ve in-silico MS/MS by CFM-ID for QRWLKUWNIQAINT-SFHVURJKSA-N
ID: QRWLKUWNIQAINT-SFHVURJKSA-N
Comment: Energy2
Num peaks: 31
49.00727645 1.053403514
58.06512568 4.40363349
75.02292652 1.101910824
82.06512568 0.7971160663
106.0651257 1.197098191
107.0491413 1.726583887
117.0334912 4.864358921
119.0491413 0.9064990735
121.0647913 1.815946127
132.0807757 5.981161443
133.0647913 1.780865666
134.0964258 1.254482997
135.0440559 4.870458589
137.0597059 1.470811321
145.0647913 1.061430588
147.0804414 4.119461126
149.0597059 3.260317441
151.075356 0.9536221449
160.1120759 0.9283465898
161.0597059 2.265793112
163.075356 8.415344736
176.1069905 1.535450664
178.1226406 1.871569308
188.1069905 1.152462887
190.1226406 1.16441377
192.1019051 1.191265299
204.1019051 1.223049771
208.1332052 2.145383863
269.1172208 1.056089275
282.1488553 0.9728201766
298.1437699 1.066882804

Name: +ve in-silico MS/MS by CFM-ID for PKXBABIQJWWEGP-REDYYMJGSA-N
ID: PKXBABIQJWWEGP-REDYYMJGSA-N
Comment: Energy0
Num peaks: 6
223.1117415 0.1327421718
225.1273916 0.154571184
249.1273916 0.217696336
251.1430416 0.4579148668
261.1273916 0.9566377107
279.1379563 97.46508555

Name: +ve in-silico MS/MS by CFM-ID for PKXBABIQJWWEGP-REDYYMJGSA-N
ID: PKXBABIQJWWEGP-REDYYMJGSA-N
Comment: Energy1
Num peaks: 6
235.1117415 1.29569929
247.1117415 0.9508576818
249.1273916 5.173735916
251.1430416 6.450237984
261.1273916 1.396440056
279.1379563 80.05909472

Name: +ve in-silico MS/MS by CFM-ID for PKXBABIQJWWEGP-REDYYMJGSA-N
ID: PKXBABIQJWWEGP-REDYYMJGSA-N
Comment: Energy2
Num peaks: 9
39.02292652 5.667136881
223.1117415 4.512211617
235.1117415 9.362887856
237.1273916 3.882514913
247.1117415 3.909705882
249.1273916 6.062055845
251.1430416 12.37931002
261.1273916 20.59897903
279.1379563 15.31579173

Name: +ve in-silico MS/MS by CFM-ID for UULHZQYEEKIMDO-CLROSIBMSA-N
ID: UULHZQYEEKIMDO-CLROSIBMSA-N
Comment: Energy0
Num peaks: 7
238.1590261 1.888749183
243.1379563 1.919042447
245.1536063 2.108111281
246.1852408 2.231471618
256.1695907 16.42900028
258.1488553 1.509748924
274.1801554 54.82175927

Name: +ve in-silico MS/MS by CFM-ID for UULHZQYEEKIMDO-CLROSIBMSA-N
ID: UULHZQYEEKIMDO-CLROSIBMSA-N
Comment: Energy1
Num peaks: 31
39.02292652 1.468202334
44.04947561 1.332443369
51.02292652 1.861408749
53.03857658 2.242725952
55.05422664 3.333153844
58.06512568 1.175672603
132.0807757 1.136935702
174.0913404 1.260968159
190.1226406 1.670419316
192.1382906 1.86453628
201.0910061 1.026379505
214.1226406 1.986181701
216.1382906 1.383775484
218.1175552 1.048967711
218.1539407 1.543714127
220.1332052 1.424119079
220.1695907 1.173864743
228.1382906 1.528003742
230.1539407 2.015635999
232.1332052 1.543339103
238.1590261 1.37703975
242.1539407 2.304880017
243.1379563 1.678703535
244.1695907 1.929360264
245.1536063 1.603249834
246.1488553 1.01850305
246.1852408 5.762577678
248.1645054 1.315522824
256.1695907 8.200981003
258.1488553 1.886035961
274.1801554 13.22278395

Name: +ve in-silico MS/MS by CFM-ID for UULHZQYEEKIMDO-CLROSIBMSA-N
ID: UULHZQYEEKIMDO-CLROSIBMSA-N
Comment: Energy2
Num peaks: 31
39.02292652 3.961133088
41.03857658 1.787206675
51.02292652 2.245991884
53.03857658 3.067411909
55.05422664 3.224685713
65.03857658 0.8927782488
77.03857658 1.533141309
132.0807757 7.959312559
134.0964258 1.269842929
138.1277259 1.983290212
172.1120759 1.264954196
174.0913404 2.802309233
176.1069905 2.787328233
188.1069905 1.041863211
190.1226406 2.440869956
192.1382906 0.8921321607
204.1382906 1.388944051
212.143376 1.660717048
218.1903262 0.9248472618
225.1273916 1.077176269
226.1590261 1.026795855
228.1382906 1.11814765
228.1746761 1.179194468
230.1539407 2.484852203
232.1332052 1.354347959
232.1695907 1.366782076
238.1590261 1.412469625
240.1382906 0.9764622946
242.1539407 1.647135354
246.1488553 1.610632986
258.1488553 2.48429893

Name: +ve in-silico MS/MS by CFM-ID for FNECAUUPWFQEGF-RPFQBYKKSA-N
ID: FNECAUUPWFQEGF-RPFQBYKKSA-N
Comment: Energy0
Num peaks: 18
43.05422664 0.7064491456
84.08077574 1.059860948
86.0964258 14.75210587
112.0756904 1.101077363
135.0440559 1.498060772
150.0913404 0.9939103155
152.1069905 0.7064989114
161.0597059 1.036349661
163.075356 0.7693997073
178.1226406 1.342028721
192.1382906 1.278926354
201.0910061 2.098582144
229.0859207 3.56655695
282.1488553 0.6714363512
284.1645054 3.704134017
286.1801554 1.05984384
296.1645054 1.787609888
314.17507 42.46014567

Name: +ve in-silico MS/MS by CFM-ID for FNECAUUPWFQEGF-RPFQBYKKSA-N
ID: FNECAUUPWFQEGF-RPFQBYKKSA-N
Comment: Energy1
Num peaks: 31
69.06987671 1.119237225
84.08077574 1.448428303
86.0964258 15.11798442
107.0491413 0.9827872295
112.0756904 1.602492414
135.0440559 3.819930105
136.0756904 0.8332631375
137.0597059 0.8312185724
138.0913404 1.414941114
145.0284058 0.9228694661
147.0440559 0.8417972442
148.0756904 1.781997325
149.0597059 1.265360344
150.0913404 1.449726734
152.1069905 0.8623854428
159.0440559 2.405525352
161.0597059 1.857156319
163.075356 1.224400339
164.1069905 0.976957791
171.0440559 0.923173942
175.075356 1.076490823
178.1226406 2.493754957
185.0597059 0.9469908202
187.075356 2.624391336
192.1382906 1.769124143
201.0910061 4.461490408
211.075356 0.9362264528
229.0859207 3.564428234
284.1645054 2.005024535
296.1645054 1.238804274
314.17507 7.335819472

Name: +ve in-silico MS/MS by CFM-ID for FNECAUUPWFQEGF-RPFQBYKKSA-N
ID: FNECAUUPWFQEGF-RPFQBYKKSA-N
Comment: Energy2
Num peaks: 31
39.02292652 2.927756589
41.03857658 1.664892195
43.05422664 2.379328599
49.00727645 0.7189157978
51.02292652 1.71722128
53.03857658 2.320376028
55.05422664 2.820703246
57.06987671 3.528394191
63.02292652 0.8106976796
65.03857658 2.538841467
67.05422664 1.734459527
69.06987671 4.566947488
84.08077574 4.814521473
86.0964258 12.13907183
101.0385766 1.120256427
103.0542266 1.297886714
129.0698767 1.070982853
134.0600403 0.8105385681
135.0440559 3.607365345
136.0756904 0.9459687225
149.0597059 0.9341191833
155.0855268 1.85116733
163.075356 0.8967967122
171.0804414 1.439461366
199.075356 0.8855032394
201.0910061 0.8321853649
203.1066561 1.248526717
226.1226406 0.8704377588
228.1382906 0.8750680513
286.1801554 1.358709616
296.1645054 0.9592275368

Name: +ve in-silico MS/MS by CFM-ID for JACMJXVTWVRIGH-AWEZNQCLSA-N
ID: JACMJXVTWVRIGH-AWEZNQCLSA-N
Comment: Energy0
Num peaks: 6
105.0698767 2.618838052
264.1382906 1.338955031
265.1223062 1.698548071
267.1379563 3.935972435
280.1332052 1.998854235
296.1645054 77.08140519

Name: +ve in-silico MS/MS by CFM-ID for JACMJXVTWVRIGH-AWEZNQCLSA-N
ID: JACMJXVTWVRIGH-AWEZNQCLSA-N
Comment: Energy1
Num peaks: 19
58.06512568 1.874494367
91.05422664 1.38008955
105.0698767 3.547590888
204.1019051 1.03785593
237.0910061 1.925045563
239.1066561 1.842122992
251.1066561 2.731072352
252.1382906 2.413304347
253.1223062 3.316137614
264.1382906 2.644562846
265.1223062 6.217952931
266.1539407 2.808353665
267.1379563 6.997108178
268.1332052 1.543805964
268.1695907 2.765423937
269.1536063 1.267488975
270.1488553 2.676274037
280.1332052 3.128622045
296.1645054 30.65296538

Name: +ve in-silico MS/MS by CFM-ID for JACMJXVTWVRIGH-AWEZNQCLSA-N
ID: JACMJXVTWVRIGH-AWEZNQCLSA-N
Comment: Energy2
Num peaks: 31
15.02292652 1.617653602
42.03382555 1.132411128
79.05422664 1.043817591
91.05422664 2.571332056
93.06987671 1.353092934
105.0698767 2.865625772
109.1011768 1.267829184
165.0698767 1.417319522
167.0855268 1.099620448
179.0855268 1.192702686
181.1011768 2.616702837
193.1011768 3.133069873
195.1168269 2.226907832
206.0964258 1.997486505
208.1120759 2.46670113
210.1277259 1.567259026
220.1120759 1.935575417
222.1277259 3.003795787
223.1117415 1.38899146
235.1117415 1.252892032
237.0910061 1.467907847
237.1273916 2.040715672
239.1066561 2.384398116
250.1226406 1.402085489
251.1066561 2.220932168
252.1382906 1.162019506
253.1223062 4.614516809
266.1175552 1.313411864
268.1332052 1.519010794
270.1488553 1.190169829
280.1332052 5.16463404

Name: +ve in-silico MS/MS by CFM-ID for HADDQVPXMQAUDK-UHFFFAOYSA-N
ID: HADDQVPXMQAUDK-UHFFFAOYSA-N
Comment: Energy0
Num peaks: 6
55.05422664 4.723235903
240.1019051 4.56273018
252.1019051 5.891737366
254.1175552 5.411002905
264.1382906 3.379076864
296.1645054 60.74194424

Name: +ve in-silico MS/MS by CFM-ID for HADDQVPXMQAUDK-UHFFFAOYSA-N
ID: HADDQVPXMQAUDK-UHFFFAOYSA-N
Comment: Energy1
Num peaks: 17
39.02292652 3.262018347
55.05422664 18.52979745
57.06987671 1.578881779
69.06987671 2.067478973
226.086255 1.678605071
228.1019051 3.080499535
238.086255 3.212606276
240.1019051 14.71920295
252.1019051 3.202431811
254.1175552 2.268342512
256.1332052 2.438629027
264.1382906 2.516272526
266.1539407 1.475132804
268.1695907 1.425987937
278.1539407 1.712134419
280.1332052 1.352070885
296.1645054 16.07200067

Name: +ve in-silico MS/MS by CFM-ID for HADDQVPXMQAUDK-UHFFFAOYSA-N
ID: HADDQVPXMQAUDK-UHFFFAOYSA-N
Comment: Energy2
Num peaks: 27
39.02292652 3.456108897
41.03857658 1.70987395
51.02292652 1.086888509
53.03857658 2.73481965
55.05422664 22.25502615
57.06987671 1.772513616
65.03857658 3.257568035
67.05422664 2.553699723
69.06987671 3.0799999
81.06987671 2.174160581
158.0600403 0.9951758529
168.0443902 2.194181775
170.0600403 3.275102974
172.0756904 1.771733039
182.0600403 2.029910848
184.0756904 1.318015302
194.0600403 2.340835491
196.0756904 2.774788376
198.0913404 0.9296661444
208.0756904 3.846318423
210.0913404 2.684755462
212.1069905 1.220683036
222.0913404 3.370928006
224.070605 2.484066597
238.086255 1.261676255
240.1019051 2.207838653
280.1332052 1.3338422

Name: +ve in-silico MS/MS by CFM-ID for MJCANANSGRMBIC-COWYBJPUSA-N
ID: MJCANANSGRMBIC-COWYBJPUSA-N
Comment: Energy0
Num peaks: 7
91.05422664 2.724932438
129.0334912 4.627742002
131.0491413 9.065740296
133.0647913 7.029800362
145.0647913 4.147951262
147.0804414 3.977214286
279.1379563 48.85175777

Name: +ve in-silico MS/MS by CFM-ID for MJCANANSGRMBIC-COWYBJPUSA-N
ID: MJCANANSGRMBIC-COWYBJPUSA-N
Comment: Energy1
Num peaks: 15
91.05422664 8.402194709
93.06987671 1.648337503
103.0542266 2.411790899
105.0698767 5.557996928
129.0334912 9.938783922
131.0491413 18.68808364
133.0647913 10.10903512
135.0804414 2.918671189
143.0491413 2.279619906
145.0647913 2.096298659
147.0804414 1.756343527
169.0647913 1.535763714
173.0597059 3.486675826
187.075356 1.757518489
279.1379563 7.928992499

Name: +ve in-silico MS/MS by CFM-ID for MJCANANSGRMBIC-COWYBJPUSA-N
ID: MJCANANSGRMBIC-COWYBJPUSA-N
Comment: Energy2
Num peaks: 22
41.00219107 3.078663073
49.00727645 2.712084993
53.00219107 1.627046075
55.01784114 1.911255247
67.01784114 1.333365455
79.05422664 1.346088106
91.05422664 8.809922447
93.06987671 3.502712777
101.0385766 6.302536398
103.0542266 11.32762367
105.0698767 10.21967447
107.0855268 1.227897246
115.0542266 1.856789788
125.0385766 2.48515592
127.0542266 5.304787459
129.0334912 4.632816538
129.0698767 4.039356251
131.0491413 2.89726897
131.0855268 1.567142421
133.0647913 1.740543416
145.0647913 1.214260742
169.0647913 1.492743203

Name: +ve in-silico MS/MS by CFM-ID for PMBXAKHNZRLXJE-CLCXKQKWSA-N
ID: PMBXAKHNZRLXJE-CLCXKQKWSA-N
Comment: Energy0
Num peaks: 6
242.1175552 1.955113211
244.1332052 2.064014385
282.1488553 11.86855237
284.1645054 8.400057378
286.1801554 1.553466746
314.17507 64.12602156

Name: +ve in-silico MS/MS by CFM-ID for PMBXAKHNZRLXJE-CLCXKQKWSA-N
ID: PMBXAKHNZRLXJE-CLCXKQKWSA-N
Comment: Energy1
Num peaks: 16
39.02292652 1.67238301
41.03857658 2.382075322
43.05422664 3.516103245
228.1019051 2.086909266
230.1175552 2.11201375
240.1019051 8.151516891
242.1175552 6.904336888
244.1332052 6.225907717
254.1175552 4.879693693
254.1539407 1.697505898
256.1332052 1.956626118
282.1488553 7.605962129
284.1645054 5.309854061
286.1801554 1.55218182
298.1437699 1.148352677
314.17507 22.86424844

Name: +ve in-silico MS/MS by CFM-ID for PMBXAKHNZRLXJE-CLCXKQKWSA-N
ID: PMBXAKHNZRLXJE-CLCXKQKWSA-N
Comment: Energy2
Num peaks: 31
39.02292652 2.141893809
41.03857658 1.535054582
43.05422664 1.897739684
49.00727645 1.155168103
53.03857658 1.49339113
63.02292652 4.162206254
172.1120759 3.492005302
182.0964258 1.270648382
188.070605 1.13387801
196.1120759 5.873934687
198.1277259 4.124878792
200.070605 3.156553547
202.086255 2.445819704
208.1120759 2.303883282
210.1277259 1.901913052
212.1069905 2.458550197
214.1226406 5.68651363
216.1382906 1.67460062
222.1277259 1.521651923
224.143376 1.312766733
226.1226406 2.50098407
228.1019051 1.428055458
240.1019051 1.496366556
240.1382906 2.017093161
242.1175552 2.305677558
244.1332052 1.128635627
254.1175552 2.564376589
256.1332052 1.233262508
258.1488553 1.125772456
270.1488553 1.142396795
298.1437699 1.370894704

Name: +ve in-silico MS/MS by CFM-ID for ORJVQPIHKOARKV-HNNXBMFYSA-N
ID: ORJVQPIHKOARKV-HNNXBMFYSA-N
Comment: Energy0
Num peaks: 6
91.05422664 2.630270799
264.1382906 2.553428883
265.1223062 1.696610082
267.1379563 3.929900258
280.1332052 2.129121751
296.1645054 77.3218987

Name: +ve in-silico MS/MS by CFM-ID for ORJVQPIHKOARKV-HNNXBMFYSA-N
ID: ORJVQPIHKOARKV-HNNXBMFYSA-N
Comment: Energy1
Num peaks: 16
58.06512568 1.97011012
91.05422664 3.764089361
212.143376 1.38739689
237.0910061 1.8811895
239.1066561 1.931914211
251.1066561 2.96452799
252.1382906 3.091953178
253.1223062 3.545961305
264.1382906 4.86663892
265.1223062 6.634397314
266.1539407 1.226629012
267.1379563 7.420680564
268.1332052 1.475893418
270.1488553 1.34214062
280.1332052 3.667567434
296.1645054 32.83243822

Name: +ve in-silico MS/MS by CFM-ID for ORJVQPIHKOARKV-HNNXBMFYSA-N
ID: ORJVQPIHKOARKV-HNNXBMFYSA-N
Comment: Energy2
Num peaks: 31
15.02292652 1.888977668
42.03382555 1.231881389
44.04947561 1.127489217
49.00727645 1.084815254
79.05422664 1.624783369
81.06987671 1.420809329
91.05422664 3.215492412
153.0698767 1.080640511
167.0855268 1.898795815
179.0855268 2.823611679
181.1011768 1.587463051
194.0964258 1.947014008
196.1120759 1.670653914
206.0964258 2.537927171
208.1120759 3.916967492
210.1277259 1.359518669
220.1120759 1.258341989
221.0960915 1.202673008
222.1277259 1.472122814
223.1117415 1.945069509
235.1117415 2.106265234
236.1069905 1.100072547
237.0910061 1.602830207
237.1273916 2.764774047
239.1066561 2.752034814
250.1226406 2.680969688
251.1066561 2.946063569
253.1223062 4.997393468
268.1332052 1.319514516
270.1488553 1.649308515
280.1332052 6.410053692

Name: +ve in-silico MS/MS by CFM-ID for ACOOBFFCOFTQCQ-WCGFVAAJSA-N
ID: ACOOBFFCOFTQCQ-WCGFVAAJSA-N
Comment: Energy0
Num peaks: 9
15.02292652 1.233331253
232.1695907 1.425486463
238.1590261 1.833910113
243.1379563 1.855259865
245.1536063 2.043892534
246.1852408 1.781540898
256.1695907 15.82467399
258.1488553 1.769777655
274.1801554 52.35632453

Name: +ve in-silico MS/MS by CFM-ID for ACOOBFFCOFTQCQ-WCGFVAAJSA-N
ID: ACOOBFFCOFTQCQ-WCGFVAAJSA-N
Comment: Energy1
Num peaks: 31
41.03857658 1.161581122
44.04947561 1.182345255
55.05422664 2.555280098
58.06512568 1.286984407
69.0334912 0.9549337659
108.0807757 1.92554247
110.0964258 2.250140424
112.1120759 0.946694076
132.0807757 3.042198306
161.0597059 1.17340049
163.075356 1.531215977
190.1226406 1.120416961
192.1382906 1.220703768
202.1226406 1.049029181
204.1382906 1.34021588
206.1539407 1.860545602
228.1382906 2.45350594
230.1175552 1.512691937
230.1539407 1.929650921
232.1332052 0.8631015657
232.1695907 1.870678443
234.1488553 0.9401766969
238.1590261 1.086861624
242.1539407 3.076473289
243.1379563 1.607347114
244.1695907 2.223042748
245.1536063 1.698459245
246.1852408 7.430712628
256.1695907 6.42449647
258.1488553 1.890073366
274.1801554 10.2420619

Name: +ve in-silico MS/MS by CFM-ID for ACOOBFFCOFTQCQ-WCGFVAAJSA-N
ID: ACOOBFFCOFTQCQ-WCGFVAAJSA-N
Comment: Energy2
Num peaks: 31
15.02292652 1.43448095
39.02292652 1.746648597
41.03857658 0.9927086246
44.04947561 1.016081624
53.03857658 1.136200172
55.05422664 2.442478038
67.05422664 2.834076428
70.06512568 1.367265445
81.06987671 1.099541771
92.04947561 1.172570663
94.06512568 2.331432307
96.08077574 1.439925841
108.0807757 1.894393092
110.0964258 1.072185031
112.1120759 1.063891697
119.0491413 1.232517224
132.0807757 10.8994234
134.0964258 2.053862372
135.0804414 1.289694047
138.1277259 4.503237842
143.0491413 1.644439747
147.0804414 2.235154836
161.0960915 0.9652904392
172.1120759 1.046039193
217.1223062 1.247467517
225.1273916 1.173873141
226.1590261 1.057747658
228.1382906 0.9903674097
231.1379563 0.9807464778
238.1590261 1.099101703
258.1488553 2.650731358

Name: +ve in-silico MS/MS by CFM-ID for OGGKNTCSNQEOIM-UHFFFAOYSA-N
ID: OGGKNTCSNQEOIM-UHFFFAOYSA-N
Comment: Energy0
Num peaks: 6
282.1488553 6.096553692
284.1645054 1.946901917
286.1801554 0.5147667753
296.1645054 0.8527945791
298.1437699 2.247388581
314.17507 84.30318691

Name: +ve in-silico MS/MS by CFM-ID for OGGKNTCSNQEOIM-UHFFFAOYSA-N
ID: OGGKNTCSNQEOIM-UHFFFAOYSA-N
Comment: Energy1
Num peaks: 10
214.1226406 1.199207094
254.1539407 2.930513772
256.1332052 1.5613848
258.1488553 1.563547545
270.1488553 2.925076485
282.1488553 9.393936818
284.1645054 5.888406309
286.1801554 6.732719366
298.1437699 3.341469381
314.17507 45.19470293

Name: +ve in-silico MS/MS by CFM-ID for OGGKNTCSNQEOIM-UHFFFAOYSA-N
ID: OGGKNTCSNQEOIM-UHFFFAOYSA-N
Comment: Energy2
Num peaks: 31
15.02292652 2.098774347
170.0964258 1.508019686
182.0964258 4.338495356
184.1120759 3.886756589
186.1277259 2.304727337
196.1120759 1.630583512
198.1277259 1.66313584
206.0964258 1.841003447
210.1277259 3.212073936
212.1069905 1.278334201
212.143376 1.473139232
214.1226406 2.98187751
222.0913404 2.511101803
226.1226406 3.503063229
228.1382906 3.363319229
230.1175552 1.422111728
238.1226406 2.840414033
240.1382906 2.503732457
242.1175552 3.734647527
242.1539407 2.118312616
244.1332052 2.244603931
252.1382906 1.485613164
254.1175552 2.516240971
254.1539407 3.125965664
256.1332052 1.26845704
258.1488553 1.232410361
266.1175552 1.495298398
268.1332052 5.809782712
270.1488553 3.931211002
282.1488553 1.845013054
298.1437699 3.568672697

Name: +ve in-silico MS/MS by CFM-ID for BQESVZIPHFRYNG-QOKNQOGYSA-N
ID: BQESVZIPHFRYNG-QOKNQOGYSA-N
Comment: Energy0
Num peaks: 6
41.03857658 6.434585266
256.1332052 1.347069829
270.1488553 0.8767696313
296.1645054 39.11206796
298.1437699 1.537405059
314.17507 36.19791728

Name: +ve in-silico MS/MS by CFM-ID for BQESVZIPHFRYNG-QOKNQOGYSA-N
ID: BQESVZIPHFRYNG-QOKNQOGYSA-N
Comment: Energy1
Num peaks: 24
41.03857658 19.81057649
49.00727645 1.974314876
51.02292652 2.850080571
53.03857658 1.55320326
55.05422664 1.123043752
57.0334912 0.9448470053
59.04914126 0.823325339
67.01784114 0.8554464938
69.0334912 0.9994362106
254.1175552 2.305923684
256.1332052 5.18881241
258.1488553 1.223288975
259.1328709 1.033389464
266.1175552 0.9513020331
268.1332052 4.057593754
270.1488553 2.535516736
274.1437699 0.9973937409
280.1332052 1.691716386
282.1488553 0.8626339343
286.1437699 2.366716899
288.15942 0.9498594434
296.1645054 13.41137343
298.1437699 1.836803844
314.17507 10.24692654

Name: +ve in-silico MS/MS by CFM-ID for BQESVZIPHFRYNG-QOKNQOGYSA-N
ID: BQESVZIPHFRYNG-QOKNQOGYSA-N
Comment: Energy2
Num peaks: 31
15.02292652 1.062516829
25.00727645 3.235179924
27.02292652 0.7178650249
39.02292652 3.047792235
41.00219107 0.9371430702
41.03857658 28.48705654
49.00727645 3.260817404
51.02292652 1.338734924
53.03857658 1.313436287
55.01784114 0.7351022917
56.04947561 0.7057981764
67.01784114 1.333513583
105.0334912 2.533033422
107.0491413 0.901877666
119.0491413 1.386861334
213.0910061 1.497949983
215.1066561 0.9238437611
227.1066561 1.767248747
229.1223062 2.155567753
231.1015708 1.912019615
232.1332052 0.9561552664
242.1175552 1.207225289
244.1332052 0.7002719217
254.1175552 1.855651308
256.1332052 4.50071279
258.1124698 1.470568676
268.1332052 1.428717194
270.1488553 0.9521496186
280.1332052 1.783107681
296.1645054 0.7911759198
298.1437699 1.57893485

Name: +ve in-silico MS/MS by CFM-ID for BNWLWHSOEPNZKN-UHFFFAOYSA-N
ID: BNWLWHSOEPNZKN-UHFFFAOYSA-N
Comment: Energy0
Num peaks: 6
107.0491413 3.090026528
171.0804414 2.97410365
247.1117415 4.197147732
261.1273916 1.681408789
263.1066561 1.561656687
279.1379563 73.96290502

Name: +ve in-silico MS/MS by CFM-ID for BNWLWHSOEPNZKN-UHFFFAOYSA-N
ID: BNWLWHSOEPNZKN-UHFFFAOYSA-N
Comment: Energy1
Num peaks: 14
107.0491413 6.551274678
169.0647913 3.374075868
171.0804414 6.011589475
173.0960915 1.411183501
235.1117415 1.806099035
237.1273916 4.120040529
247.1117415 5.44319119
249.1273916 1.77478944
251.1066561 2.173521222
251.1430416 2.085712046
253.1223062 5.371183933
261.1273916 1.92622249
263.1066561 3.062728657
279.1379563 35.27753336

Name: +ve in-silico MS/MS by CFM-ID for BNWLWHSOEPNZKN-UHFFFAOYSA-N
ID: BNWLWHSOEPNZKN-UHFFFAOYSA-N
Comment: Energy2
Num peaks: 31
49.00727645 1.974646935
51.02292652 1.977000414
63.02292652 2.511687363
65.03857658 1.336893639
107.0491413 1.989670083
129.0334912 1.166141041
141.0698767 1.834150275
169.0647913 4.313884111
171.0804414 2.873702234
193.0647913 1.452975673
203.0855268 1.274975084
205.1011768 4.736891108
207.1168269 1.592987211
209.0960915 1.648615854
217.1011768 2.305802634
219.0804414 3.41820089
219.1168269 3.474643979
221.0960915 2.168039586
229.1011768 1.287429018
231.1168269 1.246141548
233.0960915 2.559896982
235.1117415 4.902041599
237.1273916 1.307768377
245.0960915 1.420715427
247.1117415 2.584772432
249.0910061 1.53188208
249.1273916 1.80995664
251.1066561 1.992101965
251.1430416 1.604580716
253.1223062 1.330095298
263.1066561 4.902131827

Name: +ve in-silico MS/MS by CFM-ID for XAZRWJYBHVVNMC-UHFFFAOYSA-N
ID: XAZRWJYBHVVNMC-UHFFFAOYSA-N
Comment: Energy0
Num peaks: 8
69.06987671 1.976402599
73.06479133 2.861808615
85.06479133 2.967183227
222.0913404 1.914124235
228.1019051 2.468550007
240.1019051 5.697627577
278.1539407 3.384720211
296.1645054 59.60642116

Name: +ve in-silico MS/MS by CFM-ID for XAZRWJYBHVVNMC-UHFFFAOYSA-N
ID: XAZRWJYBHVVNMC-UHFFFAOYSA-N
Comment: Energy1
Num peaks: 20
55.05422664 1.213227878
65.03857658 3.420688275
67.05422664 5.323127781
69.06987671 4.212571422
73.06479133 5.509423435
83.04914126 1.287254739
85.06479133 2.767915522
186.0913404 2.068109789
210.0913404 1.952603885
212.1069905 2.422419744
222.0913404 2.302875412
226.086255 1.76655753
228.1019051 4.294815918
236.1069905 1.383505696
238.086255 11.30286255
240.1019051 4.362542252
254.1175552 5.234643186
266.1175552 1.33461464
278.1539407 4.107658271
296.1645054 14.63929721

Name: +ve in-silico MS/MS by CFM-ID for XAZRWJYBHVVNMC-UHFFFAOYSA-N
ID: XAZRWJYBHVVNMC-UHFFFAOYSA-N
Comment: Energy2
Num peaks: 31
39.02292652 0.8872977219
41.03857658 1.196201398
53.03857658 1.609072695
55.05422664 5.875517829
65.03857658 8.810227974
67.05422664 8.130567591
69.06987671 2.505781163
73.06479133 1.081989318
81.06987671 1.104477869
83.08552677 1.304519618
182.0964258 1.324078023
184.1120759 1.253337881
186.0913404 2.49790724
194.0600403 1.083574987
194.0964258 2.012014523
196.0756904 2.442940375
197.0960915 1.261875972
200.1069905 1.472110322
206.0600403 0.8448393457
210.0913404 5.155247127
212.070605 2.191281782
212.1069905 5.630754
222.0549549 1.246888253
222.0913404 5.501908402
224.070605 2.003790626
226.1226406 1.884815103
236.1069905 1.780411371
238.086255 2.056128699
238.1226406 1.64321778
240.1019051 2.878515124
251.1430416 1.211847237

Name: +ve in-silico MS/MS by CFM-ID for OGPKDZFHCUWZQQ-YLFCFFPRSA-N
ID: OGPKDZFHCUWZQQ-YLFCFFPRSA-N
Comment: Energy0
Num peaks: 7
43.01784114 2.262048186
196.1332052 2.489795007
212.143376 2.003836448
214.1590261 13.0237241
232.1695907 18.60311099
256.1695907 1.897539691
274.1801554 41.03793714

Name: +ve in-silico MS/MS by CFM-ID for OGPKDZFHCUWZQQ-YLFCFFPRSA-N
ID: OGPKDZFHCUWZQQ-YLFCFFPRSA-N
Comment: Energy1
Num peaks: 23
43.01784114 2.085787553
91.05422664 2.966202479
96.08077574 1.658890133
101.0385766 1.615806898
103.0542266 6.268022916
105.0698767 5.158730825
107.0855268 1.818552861
120.0807757 1.500013875
122.0964258 1.701999815
134.0964258 2.079996434
136.1120759 2.438330648
152.1069905 1.271460614
154.1226406 1.243397219
182.1175552 1.397245914
192.1019051 1.359493852
194.1175552 1.357848581
196.1332052 3.835820256
212.143376 1.79095516
214.1590261 17.09264223
216.1382906 2.455402936
232.1695907 11.207419
256.1695907 1.343354453
274.1801554 7.23145287

Name: +ve in-silico MS/MS by CFM-ID for OGPKDZFHCUWZQQ-YLFCFFPRSA-N
ID: OGPKDZFHCUWZQQ-YLFCFFPRSA-N
Comment: Energy2
Num peaks: 31
15.02292652 0.9880263762
43.01784114 0.7532111261
43.05422664 0.7893561386
49.00727645 2.097215209
51.02292652 3.615871305
53.03857658 0.9803537286
55.05422664 1.158393601
65.03857658 0.80191558
67.05422664 1.620294657
69.06987671 1.101939103
75.02292652 1.547095603
79.05422664 1.14135887
82.06512568 1.471424838
91.05422664 9.815768473
93.06987671 2.920631108
94.06512568 2.516462395
96.08077574 4.886994855
98.0964258 1.789626726
101.0385766 7.260456737
103.0542266 7.348556435
105.0698767 6.390595511
109.1011768 1.739957436
110.0964258 1.161161363
111.1168269 1.777014186
120.0807757 1.444030995
122.0964258 0.9486107406
141.0698767 1.074155151
171.1168269 0.973289873
186.1277259 1.310657825
202.1590261 1.043600145
216.1382906 1.708656273

Name: +ve in-silico MS/MS by CFM-ID for BNUZUOWRDKPBQR-KRWDZBQOSA-N
ID: BNUZUOWRDKPBQR-KRWDZBQOSA-N
Comment: Energy0
Num peaks: 7
137.0597059 2.510023465
282.1488553 4.715485969
283.1328709 1.469961669
284.1645054 1.967087989
285.148521 3.465872475
298.1437699 1.876697313
314.17507 65.39026914

Name: +ve in-silico MS/MS by CFM-ID for BNUZUOWRDKPBQR-KRWDZBQOSA-N
ID: BNUZUOWRDKPBQR-KRWDZBQOSA-N
Comment: Energy1
Num peaks: 31
58.06512568 0.9870679099
109.0647913 1.455768214
121.0647913 1.255817065
123.0440559 1.938995589
131.0491413 1.079888787
133.0647913 2.770921147
135.0804414 0.8279128126
137.0597059 6.696840756
147.0440559 1.181207379
147.0804414 1.356149794
149.0597059 5.681911727
149.0960915 0.9164616597
151.075356 2.966292234
164.1069905 1.0792031
176.1069905 14.82135145
190.1226406 0.9775480293
254.1539407 0.9026530623
255.1015708 0.8725602695
256.1332052 0.6880599951
257.1172208 0.8486354685
269.1172208 1.113530304
270.1488553 1.393965533
271.1328709 1.228366229
282.1488553 3.74082988
283.1328709 2.570039819
284.1645054 2.407987495
285.148521 3.044770694
286.1801554 1.726036016
287.164171 0.8155593187
298.1437699 1.304246824
314.17507 10.7796744

Name: +ve in-silico MS/MS by CFM-ID for BNUZUOWRDKPBQR-KRWDZBQOSA-N
ID: BNUZUOWRDKPBQR-KRWDZBQOSA-N
Comment: Energy2
Num peaks: 31
15.02292652 0.851080568
49.00727645 1.182692446
51.02292652 1.511931577
65.03857658 3.304481867
93.0334912 1.250663538
95.04914126 1.464756437
107.0491413 2.200253696
109.0647913 1.971880961
120.0807757 2.052833719
121.0284058 1.743840315
121.0647913 1.115820845
123.0440559 4.533230627
132.0807757 1.226003941
133.0647913 4.293526354
135.0804414 1.069811047
137.0597059 7.150480719
144.0807757 1.444803589
147.0804414 2.92904762
149.0597059 1.988874421
149.0960915 1.621500443
160.0756904 1.787466828
166.086255 0.8898435986
176.1069905 2.613399906
186.0913404 0.9155342816
242.1175552 1.015694632
254.1175552 1.397751691
256.1332052 1.357653095
268.1332052 0.955961619
270.1488553 0.8182238915
284.1645054 0.9759077762
298.1437699 1.554875421

Name: +ve in-silico MS/MS by CFM-ID for CBBAMDHMDMGGRZ-ZBFHGGJFSA-N
ID: CBBAMDHMDMGGRZ-ZBFHGGJFSA-N
Comment: Energy0
Num peaks: 6
209.0630771 1.432954339
235.0787271 0.9123955262
237.0943772 1.504979692
261.1307627 1.421445566
263.1100273 1.613149335
279.1413274 84.65403352

Name: +ve in-silico MS/MS by CFM-ID for CBBAMDHMDMGGRZ-ZBFHGGJFSA-N
ID: CBBAMDHMDMGGRZ-ZBFHGGJFSA-N
Comment: Energy1
Num peaks: 14
41.03857658 1.973806157
43.05422664 8.482935839
55.05422664 2.934114639
57.06987671 1.620142533
65.03857658 3.41395802
81.06987671 15.41116492
83.08552677 16.17438605
85.10117684 5.24398018
105.0698767 5.173547715
153.0004768 5.331512023
187.0787271 1.716525076
193.0317769 1.498948582
209.0630771 1.937223221
279.1413274 9.305178069

Name: +ve in-silico MS/MS by CFM-ID for CBBAMDHMDMGGRZ-ZBFHGGJFSA-N
ID: CBBAMDHMDMGGRZ-ZBFHGGJFSA-N
Comment: Energy2
Num peaks: 31
39.02292652 3.136761615
41.03857658 3.224669859
43.05422664 4.299387387
53.03857658 1.061426706
55.05422664 4.245748063
57.06987671 6.232950063
65.03857658 1.985931817
67.05422664 4.541301454
69.06987671 2.771404772
71.08552677 1.930245726
79.05422664 5.771016668
83.08552677 6.353437778
85.10117684 1.64887448
88.96917669 1.122503902
105.0698767 1.116904231
129.0698767 1.886011031
169.0317769 1.854008275
171.047427 1.920819899
179.0161269 1.193341578
179.0525124 1.578612356
193.0317769 6.996927578
209.0630771 1.542361184
213.1637771 1.278767736
215.1794272 2.089374644
221.0630771 1.042957947
221.0994626 2.472652031
235.0787271 1.085041313
237.0943772 1.354516864
249.0943772 1.164515262
253.1256773 1.332748559
263.1100273 1.079535926

Name: +ve in-silico MS/MS by CFM-ID for HGPQAWTZLJXCTC-SSTWWWIQSA-N
ID: HGPQAWTZLJXCTC-SSTWWWIQSA-N
Comment: Energy0
Num peaks: 6
244.1332052 3.011047725
282.1488553 2.548036459
283.1328709 2.771463236
285.148521 2.527902949
298.1437699 1.929243352
314.17507 74.09888286

Name: +ve in-silico MS/MS by CFM-ID for HGPQAWTZLJXCTC-SSTWWWIQSA-N
ID: HGPQAWTZLJXCTC-SSTWWWIQSA-N
Comment: Energy1
Num peaks: 15
44.04947561 2.911379093
58.06512568 1.458831866
69.0334912 1.82210507
240.1019051 1.56084038
242.1175552 1.687376182
255.1015708 1.389215657
268.1332052 1.910246197
270.1488553 3.173511799
271.1328709 1.74361984
282.1488553 6.563157597
283.1328709 4.811731643
284.1645054 1.554905511
285.148521 3.952962512
298.1437699 3.270731025
314.17507 42.29974609

Name: +ve in-silico MS/MS by CFM-ID for HGPQAWTZLJXCTC-SSTWWWIQSA-N
ID: HGPQAWTZLJXCTC-SSTWWWIQSA-N
Comment: Energy2
Num peaks: 31
15.02292652 1.903588324
26.00252542 1.198841243
30.03382555 1.222557821
39.02292652 2.169953767
42.03382555 1.266250613
44.04947561 1.823427672
56.04947561 2.738853362
58.06512568 1.93413627
185.0597059 1.337712387
187.075356 1.797158211
188.1069905 1.340971612
201.0910061 2.637484345
210.0913404 1.280433084
212.1069905 4.827053302
213.0910061 3.324840889
214.1226406 3.713900214
215.1066561 2.270752337
227.1066561 1.39514556
228.1019051 4.344895881
230.1175552 2.540177548
238.1226406 1.475671273
242.1175552 3.610907974
244.1332052 3.436260368
253.1223062 1.65265813
254.1175552 1.789745358
268.1332052 4.310625879
269.1172208 1.267800424
270.1488553 1.182278462
271.1328709 1.5306358
280.1332052 1.370890035
298.1437699 2.918712872

Name: +ve in-silico MS/MS by CFM-ID for BTIJJZPHDDCRDA-UHFFFAOYSA-N
ID: BTIJJZPHDDCRDA-UHFFFAOYSA-N
Comment: Energy0
Num peaks: 6
41.03857658 1.989520024
171.0804414 1.87369562
237.0910061 1.758749933
247.1117415 3.832973078
263.1066561 6.665754995
279.1379563 68.30269337

Name: +ve in-silico MS/MS by CFM-ID for BTIJJZPHDDCRDA-UHFFFAOYSA-N
ID: BTIJJZPHDDCRDA-UHFFFAOYSA-N
Comment: Energy1
Num peaks: 15
27.02292652 0.9917112639
39.02292652 2.344099313
41.03857658 6.604724474
107.0491413 2.118211849
139.0542266 0.8960040448
155.0491413 0.9873074009
171.0804414 8.858797765
221.0960915 0.8850117726
237.0910061 3.634051749
239.1066561 1.268889059
247.1117415 4.917310421
251.1066561 3.0590681
253.1223062 3.035904261
263.1066561 9.985830267
279.1379563 30.73912396

Name: +ve in-silico MS/MS by CFM-ID for BTIJJZPHDDCRDA-UHFFFAOYSA-N
ID: BTIJJZPHDDCRDA-UHFFFAOYSA-N
Comment: Energy2
Num peaks: 31
39.02292652 6.097900954
41.03857658 4.678597382
49.00727645 1.427946686
51.02292652 0.8535295761
63.02292652 4.646011967
65.03857658 1.982503776
75.02292652 1.20518113
79.05422664 1.134817879
81.0334912 0.9714083487
89.03857658 1.443325311
101.0385766 2.219013178
107.0491413 1.376446446
125.0385766 1.058806748
131.0491413 4.426844785
139.0542266 11.71902789
141.0698767 2.615078455
143.0855268 1.497366513
145.0647913 1.365854723
155.0491413 3.695372406
157.0647913 2.109733583
169.0647913 2.096759356
171.0804414 6.208541119
193.0647913 1.534368977
207.0804414 1.761676982
221.0597059 1.147197459
231.0804414 0.9157280629
233.0960915 1.110809836
247.1117415 0.7813940105
251.1066561 1.040492581
253.1223062 0.8119545136
263.1066561 3.508842605

Name: +ve in-silico MS/MS by CFM-ID for SMFDNCHPNJLRJG-UHFFFAOYSA-N
ID: SMFDNCHPNJLRJG-UHFFFAOYSA-N
Comment: Energy0
Num peaks: 6
282.1488553 6.069732314
284.1645054 1.995003879
286.1801554 0.533905875
296.1645054 0.8452729015
298.1437699 2.228760217
314.17507 84.32817256

Name: +ve in-silico MS/MS by CFM-ID for SMFDNCHPNJLRJG-UHFFFAOYSA-N
ID: SMFDNCHPNJLRJG-UHFFFAOYSA-N
Comment: Energy1
Num peaks: 7
254.1539407 2.009833485
270.1488553 3.321435436
282.1488553 10.43812042
284.1645054 4.561964965
286.1801554 3.876877911
298.1437699 3.760700783
314.17507 52.58516793

Name: +ve in-silico MS/MS by CFM-ID for SMFDNCHPNJLRJG-UHFFFAOYSA-N
ID: SMFDNCHPNJLRJG-UHFFFAOYSA-N
Comment: Energy2
Num peaks: 31
15.02292652 2.700055787
172.1120759 1.569345691
182.0964258 1.232806755
184.1120759 3.053425723
186.1277259 1.100818228
196.1120759 2.101279091
198.1277259 2.016935603
210.1277259 2.556218512
214.1226406 2.526628746
226.1226406 5.195312308
228.1382906 3.122241169
230.1175552 1.582755211
238.086255 1.332529644
238.1226406 1.966309887
240.1019051 1.896710274
240.1382906 4.467774165
242.1175552 4.603461021
244.1332052 2.637264461
250.1226406 1.194986838
252.1382906 2.071622993
254.1175552 3.420509136
254.1539407 1.368650518
256.1332052 2.088807197
258.1488553 1.757265367
266.1175552 2.519148564
268.1332052 7.033418412
270.1488553 3.904986723
280.1332052 1.3872096
282.1124698 1.186438262
282.1488553 2.674808163
298.1437699 4.496245907

Name: +ve in-silico MS/MS by CFM-ID for MBLGPHJTZBIIBC-UHFFFAOYSA-N
ID: MBLGPHJTZBIIBC-UHFFFAOYSA-N
Comment: Energy0
Num peaks: 6
282.1488553 6.096751836
284.1645054 1.946966196
286.1801554 0.5147841467
296.1645054 0.8458926702
298.1437699 2.247462077
314.17507 84.30686119

Name: +ve in-silico MS/MS by CFM-ID for MBLGPHJTZBIIBC-UHFFFAOYSA-N
ID: MBLGPHJTZBIIBC-UHFFFAOYSA-N
Comment: Energy1
Num peaks: 10
214.1226406 1.198371792
254.1539407 2.928824947
256.1332052 1.615210342
258.1488553 1.562258344
270.1488553 2.912314675
282.1488553 9.385756186
284.1645054 5.883020945
286.1801554 6.726365585
298.1437699 3.338605718
314.17507 45.14262743

Name: +ve in-silico MS/MS by CFM-ID for MBLGPHJTZBIIBC-UHFFFAOYSA-N
ID: MBLGPHJTZBIIBC-UHFFFAOYSA-N
Comment: Energy2
Num peaks: 31
15.02292652 1.814361378
182.0964258 4.574501785
184.1120759 3.920759353
186.1277259 2.335490267
196.1120759 1.637702427
198.1277259 1.662456891
206.0964258 1.847576016
210.1277259 3.223541366
212.1069905 1.30778495
212.143376 1.478398488
214.1226406 2.996392315
222.0913404 2.520066691
226.1226406 3.475072801
228.1382906 3.375475523
230.1175552 1.42730299
238.1226406 2.741467445
240.1382906 2.554531651
242.1175552 4.075632961
242.1539407 2.020522268
244.1332052 2.252844571
252.1382906 1.500461781
254.1175552 2.540627969
254.1539407 3.137125678
256.1332052 1.301690326
258.1488553 1.237663491
266.1175552 1.500636765
266.1539407 1.191329965
268.1332052 5.862072271
270.1488553 3.970410954
282.1488553 1.853627324
298.1437699 3.584214238

Name: +ve in-silico MS/MS by CFM-ID for GIXGHUAQPPUMRA-KBXRYBNXSA-N
ID: GIXGHUAQPPUMRA-KBXRYBNXSA-N
Comment: Energy0
Num peaks: 16
91.05422664 1.671183539
107.0491413 2.616910915
115.0542266 2.217288824
117.0698767 1.938273472
121.0647913 1.760589224
129.0698767 1.509488127
149.0597059 0.9457667235
157.0647913 1.631578844
163.075356 0.9453852493
171.0804414 0.9875232153
185.0597059 1.155539018
185.0960915 1.421298636
187.075356 2.111021394
201.0910061 1.40452255
261.1273916 9.43329001
279.1379563 48.65553547

Name: +ve in-silico MS/MS by CFM-ID for GIXGHUAQPPUMRA-KBXRYBNXSA-N
ID: GIXGHUAQPPUMRA-KBXRYBNXSA-N
Comment: Energy1
Num peaks: 31
79.05422664 1.040532801
91.05422664 3.7194551
101.0385766 0.9735653613
103.0542266 1.767456165
105.0334912 2.116700876
107.0491413 7.320152225
109.0647913 1.215970807
115.0542266 5.680808679
117.0698767 2.05563802
121.0647913 4.890448704
123.0804414 0.8646026816
129.0698767 3.507158115
131.0855268 1.509080581
139.0542266 1.188258331
149.0597059 1.710774339
153.0698767 1.445731201
155.0491413 0.8836561644
157.0647913 3.500803331
159.0440559 0.9533141071
167.0491413 1.006102815
169.0647913 1.265740668
171.0440559 0.8638789669
171.0804414 1.58606045
175.075356 0.8761772941
183.0804414 1.082419918
185.0597059 3.164344857
185.0960915 1.727997566
187.075356 2.26212018
201.0910061 1.605892912
261.1273916 3.029982438
279.1379563 6.790622192

Name: +ve in-silico MS/MS by CFM-ID for GIXGHUAQPPUMRA-KBXRYBNXSA-N
ID: GIXGHUAQPPUMRA-KBXRYBNXSA-N
Comment: Energy2
Num peaks: 31
39.02292652 3.133214871
49.00727645 3.154208884
51.02292652 2.915970868
65.03857658 0.8030038772
67.01784114 1.322777387
75.02292652 1.814638451
77.03857658 3.016398019
79.05422664 4.297200837
89.03857658 1.524044473
91.05422664 4.797172968
93.06987671 2.497160524
101.0385766 3.372963944
103.0542266 4.161436543
105.0334912 2.215058007
107.0491413 3.955239885
115.0542266 3.630347917
117.0334912 1.107094352
117.0698767 1.640545972
119.0491413 1.582330193
121.0647913 5.279505654
125.0385766 3.340585624
127.0542266 1.360882817
129.0698767 4.397516108
143.0491413 0.9473161923
145.0647913 0.9065105843
153.0698767 0.965974724
155.0855268 1.042334907
167.0491413 1.125099356
169.0647913 1.093270532
249.1273916 0.9005370524
261.1273916 1.546344081

Name: +ve in-silico MS/MS by CFM-ID for XNFUSZFTBBBRHU-QGZVFWFLSA-N
ID: XNFUSZFTBBBRHU-QGZVFWFLSA-N
Comment: Energy0
Num peaks: 6
107.0491413 2.614711043
282.1488553 2.693609493
284.1645054 1.633922908
285.148521 3.59707732
298.1437699 2.323394751
314.17507 68.24291181

Name: +ve in-silico MS/MS by CFM-ID for XNFUSZFTBBBRHU-QGZVFWFLSA-N
ID: XNFUSZFTBBBRHU-QGZVFWFLSA-N
Comment: Energy1
Num peaks: 30
58.06512568 1.040051408
107.0491413 8.312360433
117.0334912 1.27608127
119.0491413 6.093158185
121.0647913 3.244025049
151.075356 0.8529552212
161.0597059 1.108074595
163.075356 2.678833621
176.1069905 1.016629091
177.0910061 0.9321302211
179.1066561 0.8932191182
194.1175552 1.143436811
206.1175552 14.15369086
220.1332052 1.030858818
255.1015708 0.9642327752
257.1172208 0.8939670392
268.1332052 1.044200771
269.1172208 1.260861474
270.1488553 2.972470812
271.1328709 1.325782018
272.1645054 1.75339
282.1488553 2.736198986
283.1328709 2.857252202
284.1645054 1.737629045
285.148521 3.27291617
286.1801554 1.010261811
287.164171 0.8591240603
296.1645054 0.9311620942
298.1437699 1.528703211
314.17507 11.71481069

Name: +ve in-silico MS/MS by CFM-ID for XNFUSZFTBBBRHU-QGZVFWFLSA-N
ID: XNFUSZFTBBBRHU-QGZVFWFLSA-N
Comment: Energy2
Num peaks: 31
39.02292652 0.9104711964
63.02292652 1.073711202
65.03857658 4.300599317
75.02292652 1.089616994
79.05422664 6.323091538
91.05422664 1.639124351
105.0698767 0.8884388843
107.0491413 8.840242546
119.0491413 2.464563719
121.0647913 0.998523146
161.0597059 1.006243921
163.075356 4.422800217
165.0910061 0.9950308692
174.0913404 1.538039298
176.1069905 0.9441716381
177.0910061 2.853361167
179.1066561 1.969635587
185.0960915 1.067086928
190.086255 2.479154691
206.1175552 1.127907324
216.1019051 1.039809376
226.1226406 0.9055786964
254.1175552 0.967419832
256.1332052 1.042012776
258.1488553 0.8866320748
268.1332052 1.077905137
270.1488553 2.887398967
272.1645054 1.0491617
282.1488553 0.8878720414
284.1645054 2.105509618
298.1437699 1.998632261

Name: +ve in-silico MS/MS by CFM-ID for SBKWDDFZATZPLR-BEFAXECRSA-N
ID: SBKWDDFZATZPLR-BEFAXECRSA-N
Comment: Energy0
Num peaks: 6
47.01275576 0.7830486722
268.1332052 0.765618519
282.1488553 12.30007957
284.1645054 8.720984944
286.1801554 1.60914836
314.17507 66.70580393

Name: +ve in-silico MS/MS by CFM-ID for SBKWDDFZATZPLR-BEFAXECRSA-N
ID: SBKWDDFZATZPLR-BEFAXECRSA-N
Comment: Energy1
Num peaks: 21
41.03857658 1.080935438
43.05422664 2.783391023
73.06479133 1.1103888
214.1226406 1.252609683
226.086255 2.584412893
228.1019051 1.551557577
232.1332052 0.9418186394
240.1019051 3.278958764
242.1175552 3.917840623
244.1332052 2.892380957
246.1488553 1.745577983
254.1175552 5.998574761
254.1539407 2.000449448
256.1332052 1.876544963
266.1539407 1.206196121
268.1695907 1.027632024
282.1488553 8.928430992
284.1645054 6.286832006
286.1801554 1.738245557
298.1437699 1.599894465
314.17507 26.83599509

Name: +ve in-silico MS/MS by CFM-ID for SBKWDDFZATZPLR-BEFAXECRSA-N
ID: SBKWDDFZATZPLR-BEFAXECRSA-N
Comment: Energy2
Num peaks: 31
49.00727645 6.897878081
63.02292652 2.58824609
172.1120759 1.600115016
182.0964258 2.141686493
184.1120759 1.477257558
188.070605 1.036883845
194.0964258 1.073427445
196.1120759 4.060509901
198.0913404 1.157247353
198.1277259 1.844147895
200.070605 2.258483625
202.086255 1.275014139
208.1120759 3.5594582
210.1277259 3.0829344
212.1069905 3.060970601
214.1226406 1.020671608
222.1277259 2.20458197
224.1069905 1.141663025
224.143376 2.147633273
226.1226406 3.197013736
236.143376 1.72189542
240.1019051 2.07947003
240.1382906 3.283729561
252.1382906 1.439506185
254.1175552 3.273986957
254.1539407 1.065501145
256.1332052 2.141952978
268.1695907 1.469686987
270.1488553 1.72884317
282.1488553 1.235117595
298.1437699 2.023523258

Name: +ve in-silico MS/MS by CFM-ID for IYAPESHZKSLHCA-UHFFFAOYSA-N
ID: IYAPESHZKSLHCA-UHFFFAOYSA-N
Comment: Energy0
Num peaks: 6
55.05422664 4.639800247
240.1019051 4.46204257
252.1019051 5.755037579
254.1175552 5.265082609
264.1382906 3.363790501
296.1645054 59.04933048

Name: +ve in-silico MS/MS by CFM-ID for IYAPESHZKSLHCA-UHFFFAOYSA-N
ID: IYAPESHZKSLHCA-UHFFFAOYSA-N
Comment: Energy1
Num peaks: 17
39.02292652 3.073475218
55.05422664 17.77625935
57.06987671 1.509143405
69.06987671 5.772679513
212.1069905 1.352484272
224.070605 2.321618308
226.086255 2.042798839
228.1019051 1.95775676
238.086255 2.995071518
240.1019051 14.05278079
252.1019051 3.040371256
252.1382906 1.506655473
254.1175552 1.997354586
256.1332052 2.275168192
264.1382906 2.215217708
279.1379563 1.455890226
296.1645054 14.98400781

Name: +ve in-silico MS/MS by CFM-ID for IYAPESHZKSLHCA-UHFFFAOYSA-N
ID: IYAPESHZKSLHCA-UHFFFAOYSA-N
Comment: Energy2
Num peaks: 29
39.02292652 2.366722299
41.03857658 1.356318378
51.02292652 1.038820592
53.03857658 2.563709223
55.05422664 22.00201018
57.06987671 1.696212748
65.03857658 3.444867838
67.05422664 1.866515379
69.06987671 2.407941001
71.08552677 0.975032545
168.0443902 1.088517975
170.0600403 3.123947786
172.0756904 1.192955293
180.0443902 1.614901695
182.0600403 2.459114034
184.0756904 1.655359479
194.0600403 3.368303321
196.0756904 3.346731248
198.0913404 1.28008295
208.0756904 4.099132924
210.0913404 3.823393856
212.1069905 2.39755774
222.0913404 2.491118842
224.070605 2.069986178
224.1069905 1.087794941
238.086255 1.103676004
240.1019051 2.033229016
252.1382906 1.126838623
280.1332052 0.9522654051

Name: +ve in-silico MS/MS by CFM-ID for ZUDSVIIZJCRBTA-ARLBYUKCSA-N
ID: ZUDSVIIZJCRBTA-ARLBYUKCSA-N
Comment: Energy0
Num peaks: 11
112.0215466 1.275277263
114.0371967 2.589941672
217.1586917 1.129988502
219.1743418 2.42118352
234.0947116 1.641517671
236.1103616 1.313273496
237.1849065 2.142742035
252.1958055 2.078812788
260.1467471 15.01150758
278.1573118 33.60457754
296.1678765 17.83831178

Name: +ve in-silico MS/MS by CFM-ID for ZUDSVIIZJCRBTA-ARLBYUKCSA-N
ID: ZUDSVIIZJCRBTA-ARLBYUKCSA-N
Comment: Energy1
Num peaks: 31
43.05422664 0.8121551664
83.04914126 0.5388180603
110.0058965 0.7896281085
112.0215466 0.6631688666
166.0684968 0.6182996321
176.0528467 0.591139469
190.0684968 0.8571737114
192.1382906 0.7846871565
204.0841469 1.250203865
208.0790615 1.103802804
215.1430416 0.521809346
217.1586917 0.9587500522
218.0997969 2.525931804
219.1743418 7.160462105
220.115447 0.7521112807
222.0947116 1.574173917
230.1539407 1.211080083
234.0947116 1.315826895
234.1852408 5.185023939
235.1692564 1.716516662
236.1103616 4.349206385
237.1849065 1.942236121
238.1260117 1.994377549
244.1695907 2.710097243
248.1645054 0.5965757017
252.1958055 6.659091151
260.1467471 7.439500614
262.1260117 0.7844133865
262.1801554 1.351244489
278.1573118 11.23281901
296.1678765 4.451240277

Name: +ve in-silico MS/MS by CFM-ID for ZUDSVIIZJCRBTA-ARLBYUKCSA-N
ID: ZUDSVIIZJCRBTA-ARLBYUKCSA-N
Comment: Energy2
Num peaks: 31
39.02292652 1.060555604
51.02292652 1.19223801
53.03857658 3.292902624
55.05422664 4.763496131
59.99024648 3.070140579
65.03857658 1.182349794
67.05422664 1.55634191
70.06512568 1.009410939
98.00589655 1.165400948
109.0647913 1.336860211
112.0215466 2.169855882
114.0371967 3.02072527
149.0960915 1.224088954
151.1117415 1.555271864
163.1117415 2.500822454
164.0528467 1.055601692
165.1273916 2.051219157
180.1382906 1.105782656
191.1430416 1.274737136
192.0841469 0.9987254832
193.1586917 1.10577979
204.0841469 1.50772608
206.0997969 1.583111834
217.1586917 3.436102296
218.0997969 1.091612258
219.1743418 2.830205466
220.115447 1.401830507
222.0947116 1.011785369
234.1852408 1.112290932
260.1467471 1.328639215
262.1260117 2.649935041

Name: +ve in-silico MS/MS by CFM-ID for HRRLXMQMBJABIM-NSHDSACASA-N
ID: HRRLXMQMBJABIM-NSHDSACASA-N
Comment: Energy0
Num peaks: 10
57.06987671 1.230748204
71.08552677 4.245461745
125.132477 1.419336179
210.0549549 1.700525611
224.070605 3.931421802
260.143376 1.246135594
268.1332052 1.32236321
278.1539407 10.93168211
280.1332052 1.142219359
296.1645054 52.87914288

Name: +ve in-silico MS/MS by CFM-ID for HRRLXMQMBJABIM-NSHDSACASA-N
ID: HRRLXMQMBJABIM-NSHDSACASA-N
Comment: Energy1
Num peaks: 31
53.03857658 2.358960673
55.05422664 2.727687331
57.06987671 1.70056613
67.05422664 3.088914308
69.06987671 2.409512468
71.08552677 11.62731361
73.10117684 0.9505789097
85.10117684 3.044875686
93.06987671 0.9973968816
97.10117684 1.190136652
99.1168269 1.609533014
121.1011768 0.9864434224
123.1168269 1.389578898
125.132477 1.582827686
144.0443902 1.341667111
172.0393049 1.677986696
196.0393049 1.223775375
196.0756904 2.435441112
200.070605 1.147740559
206.0600403 1.032605524
210.0549549 1.265514106
212.070605 0.9200303067
224.070605 6.246450749
226.086255 0.8120431713
238.086255 1.245929448
266.1539407 1.78749558
268.1695907 9.19575055
278.1539407 3.464795637
279.1379563 1.008455904
280.1332052 0.9688084269
296.1645054 6.083998524

Name: +ve in-silico MS/MS by CFM-ID for HRRLXMQMBJABIM-NSHDSACASA-N
ID: HRRLXMQMBJABIM-NSHDSACASA-N
Comment: Energy2
Num peaks: 31
39.02292652 1.851376506
41.03857658 2.388651892
49.00727645 4.971226134
51.02292652 2.63293825
53.00219107 0.8293677243
53.03857658 5.503122609
55.01784114 2.089019751
55.05422664 14.70556645
57.06987671 7.809285004
59.08552677 0.8762932564
63.02292652 1.053417479
65.03857658 1.01318557
67.05422664 3.269043605
69.06987671 3.972148209
71.08552677 6.397065397
81.06987671 0.9932219379
85.10117684 0.9515782435
91.05422664 0.9695266231
105.0698767 1.447911946
121.1011768 0.6823931666
128.0494756 1.068380541
140.0494756 1.01528336
144.0443902 3.97707633
151.1117415 0.8500200713
196.0756904 1.189351376
208.0756904 0.9850498442
210.0549549 0.6973056417
212.143376 0.7745215303
238.1590261 0.9487103079
240.1746761 0.7225879823
280.1332052 1.368071493

Name: +ve in-silico MS/MS by CFM-ID for QRYQKXWZOXSQAJ-INIZCTEOSA-N
ID: QRYQKXWZOXSQAJ-INIZCTEOSA-N
Comment: Energy0
Num peaks: 6
174.1277259 1.725630925
265.1223062 1.494517272
266.1539407 5.348713669
267.1379563 3.441393223
268.1695907 1.327891113
296.1645054 67.76896326

Name: +ve in-silico MS/MS by CFM-ID for QRYQKXWZOXSQAJ-INIZCTEOSA-N
ID: QRYQKXWZOXSQAJ-INIZCTEOSA-N
Comment: Energy1
Num peaks: 26
91.05422664 1.037169568
103.0542266 1.528648609
106.0651257 1.177963441
107.0491413 1.912772384
120.0807757 2.628621161
123.0440559 1.064268454
134.0964258 1.284694553
135.0440559 7.460899244
137.0597059 1.284673819
144.0807757 0.9443996679
146.0964258 8.397248475
160.1120759 2.47903627
161.0597059 1.973454732
163.075356 2.204430256
170.0964258 1.009568948
172.1120759 1.518737452
174.1277259 4.346015792
248.143376 1.001722301
250.1590261 0.8847325736
265.1223062 3.776251115
266.1539407 3.923503524
267.1379563 4.236444714
268.1332052 0.9314815308
269.1536063 1.201608232
280.1332052 2.090806607
296.1645054 19.78064413

Name: +ve in-silico MS/MS by CFM-ID for QRYQKXWZOXSQAJ-INIZCTEOSA-N
ID: QRYQKXWZOXSQAJ-INIZCTEOSA-N
Comment: Energy2
Num peaks: 31
39.02292652 1.059287729
49.00727645 0.8857873872
65.03857658 1.633086706
91.05422664 3.45634
101.0385766 1.068146468
103.0542266 4.696522715
105.0334912 4.294391028
105.0698767 1.07375816
106.0651257 2.066860468
107.0491413 2.254080276
117.0698767 2.435974443
119.0855268 2.433504228
131.0855268 1.947710816
133.1011768 1.345384228
135.0440559 7.371958414
145.1011768 1.694506039
146.0964258 3.633490275
147.1168269 1.063946505
161.0597059 1.604208059
170.0964258 0.9072047309
182.0964258 0.8505524514
183.1168269 1.262055216
208.1120759 1.580763876
219.1168269 1.068650453
221.132477 1.105618157
248.143376 1.452493214
250.1590261 2.500897446
252.1746761 1.38536759
268.1332052 0.8713673508
270.1488553 0.9562427788
280.1332052 2.487572224

Name: +ve in-silico MS/MS by CFM-ID for AILGRWSIRAPLCJ-UHFFFAOYSA-N
ID: AILGRWSIRAPLCJ-UHFFFAOYSA-N
Comment: Energy0
Num peaks: 8
57.06987671 1.915247781
69.06987671 9.040460219
228.1019051 5.327354073
246.1124698 4.219301229
270.1124698 2.573794749
272.1281199 5.058961719
286.1801554 4.951433437
314.17507 47.26091106

Name: +ve in-silico MS/MS by CFM-ID for AILGRWSIRAPLCJ-UHFFFAOYSA-N
ID: AILGRWSIRAPLCJ-UHFFFAOYSA-N
Comment: Energy1
Num peaks: 26
39.02292652 0.9515372171
45.06987671 1.509733372
57.06987671 2.670672795
67.05422664 2.453415138
69.06987671 25.56792403
152.070605 0.9675649547
154.086255 1.168481778
173.0960915 1.640867994
175.1117415 1.129371863
218.1175552 1.514179539
226.086255 1.123878147
228.1019051 5.561312864
237.1273916 0.92217961
241.1586917 1.41947666
243.1743418 1.303491682
246.1124698 4.449963222
256.0968197 1.717594335
258.1124698 1.821419615
269.1536063 1.690801618
270.1124698 2.967682846
272.1281199 2.644332377
274.1437699 2.786535572
282.1488553 0.8326469992
286.1801554 3.526856601
296.1645054 0.9475055458
314.17507 7.056075121

Name: +ve in-silico MS/MS by CFM-ID for AILGRWSIRAPLCJ-UHFFFAOYSA-N
ID: AILGRWSIRAPLCJ-UHFFFAOYSA-N
Comment: Energy2
Num peaks: 31
41.03857658 2.170654312
43.05422664 0.7930295189
44.0130901 2.488899763
53.03857658 4.490912283
55.05422664 8.037834444
57.06987671 10.75296124
59.08552677 1.999759189
63.02292652 1.234083502
65.03857658 5.815101522
67.05422664 3.356310721
69.06987671 13.49049873
71.08552677 0.7544411651
77.03857658 1.254921724
93.0334912 0.7465855306
95.04914126 0.9490026041
105.0334912 2.488932713
155.0855268 1.016609938
157.1011768 3.306855592
160.0393049 0.9165698536
173.0960915 1.059820023
175.1117415 1.581350348
200.1069905 1.248615124
212.070605 0.6857942107
216.1019051 0.954351165
218.1175552 1.271017538
226.086255 0.9885209083
228.1019051 2.112785505
237.1273916 0.8669089823
241.1586917 0.6665792529
284.1645054 0.9837867841
298.1437699 1.38510506

Name: +ve in-silico MS/MS by CFM-ID for XFLPKTCBCLWABD-UHFFFAOYSA-N
ID: XFLPKTCBCLWABD-UHFFFAOYSA-N
Comment: Energy0
Num peaks: 6
55.05422664 4.682063664
240.1019051 4.502522052
252.1019051 5.80687175
254.1175552 5.337362868
264.1382906 3.347364729
296.1645054 59.86196077

Name: +ve in-silico MS/MS by CFM-ID for XFLPKTCBCLWABD-UHFFFAOYSA-N
ID: XFLPKTCBCLWABD-UHFFFAOYSA-N
Comment: Energy1
Num peaks: 17
39.02292652 3.315232754
55.05422664 18.59282626
57.06987671 1.60456607
69.06987671 2.12426965
210.0913404 1.29767478
212.1069905 1.407226984
226.086255 1.708739094
228.1019051 3.327754669
238.086255 3.113324642
240.1019051 15.01318454
252.1019051 3.012636128
254.1175552 2.115941616
256.1332052 2.348663995
264.1382906 2.28657212
266.1539407 1.457029187
279.1379563 1.5518221
296.1645054 16.47793111

Name: +ve in-silico MS/MS by CFM-ID for XFLPKTCBCLWABD-UHFFFAOYSA-N
ID: XFLPKTCBCLWABD-UHFFFAOYSA-N
Comment: Energy2
Num peaks: 31
39.02292652 3.171147784
41.03857658 1.572086364
51.02292652 1.033101375
53.03857658 2.547995662
55.05422664 21.50822178
57.06987671 1.647511479
65.03857658 3.286727136
67.05422664 2.374677003
69.06987671 3.260460579
81.06987671 2.919771486
168.0443902 1.90350963
170.0600403 1.818073338
172.0756904 1.652918287
182.0600403 1.55604113
184.0756904 1.246327864
194.0600403 1.832979173
196.0756904 1.976001114
198.0913404 0.9623358899
206.0600403 1.649519941
208.0756904 3.418462677
210.0913404 3.133666189
212.1069905 2.082258949
222.0913404 3.408646645
224.070605 1.433182194
224.1069905 0.9905775491
226.1226406 0.8910752204
228.1382906 0.8949157484
240.1019051 1.862789592
252.1382906 1.118192066
264.1382906 0.9789376956
280.1332052 0.940502783

Name: +ve in-silico MS/MS by CFM-ID for ZBKFZIUKXTWQTP-KRWDZBQOSA-N
ID: ZBKFZIUKXTWQTP-KRWDZBQOSA-N
Comment: Energy0
Num peaks: 6
107.0491413 2.625287818
282.1488553 2.713053875
284.1645054 1.639025412
285.148521 3.622802168
298.1437699 1.998304023
314.17507 68.90362807

Name: +ve in-silico MS/MS by CFM-ID for ZBKFZIUKXTWQTP-KRWDZBQOSA-N
ID: ZBKFZIUKXTWQTP-KRWDZBQOSA-N
Comment: Energy1
Num peaks: 30
58.06512568 1.061936284
107.0491413 8.145891932
117.0334912 1.313787038
119.0491413 6.152686609
121.0647913 3.337495484
151.075356 0.8702747037
161.0597059 1.101071534
163.075356 2.950211133
165.0910061 0.8290109254
176.1069905 1.034213232
177.0910061 1.438572781
179.1066561 0.9080729831
194.1175552 1.170085416
206.1175552 14.64323569
220.1332052 1.052894415
255.1015708 0.9384177347
257.1172208 0.9126871826
269.1172208 1.202558465
270.1488553 1.984151299
271.1328709 1.358746337
272.1645054 0.895053458
282.1488553 2.796165728
283.1328709 2.828288878
284.1645054 1.50796201
285.148521 3.349678334
286.1801554 1.033608972
287.164171 0.8771145732
296.1645054 0.9514942757
298.1437699 1.330565415
314.17507 12.10767527

Name: +ve in-silico MS/MS by CFM-ID for ZBKFZIUKXTWQTP-KRWDZBQOSA-N
ID: ZBKFZIUKXTWQTP-KRWDZBQOSA-N
Comment: Energy2
Num peaks: 31
42.03382555 0.8269781264
65.03857658 2.411236052
75.02292652 2.774480616
77.03857658 3.31159127
79.05422664 4.922206281
91.05422664 1.748231949
105.0698767 0.8951575667
107.0491413 7.596761476
119.0491413 2.971887224
120.0807757 0.8385015733
121.0647913 1.045620173
161.0597059 0.8262569587
163.075356 5.126143516
165.0910061 1.002605091
174.0913404 1.549700932
176.1069905 0.9513746939
177.0910061 3.709106689
179.1066561 1.984530653
190.086255 2.49073355
192.1019051 1.171237476
206.1175552 1.382382754
210.0913404 0.8711302289
212.1069905 1.000413107
216.1019051 1.047847029
256.1332052 1.050067461
258.1488553 0.8934856785
268.1332052 0.8288026607
270.1488553 1.813694027
282.1488553 0.895112832
284.1645054 2.027612472
298.1437699 1.550745328

Name: +ve in-silico MS/MS by CFM-ID for GSQTUTYKOKHICA-UHFFFAOYSA-N
ID: GSQTUTYKOKHICA-UHFFFAOYSA-N
Comment: Energy0
Num peaks: 12
43.05422664 2.170465217
67.05422664 1.125157248
71.04914126 22.04548589
73.06479133 2.160438236
85.06479133 2.106441127
88.07569036 2.099895285
187.1117415 6.530620792
200.1069905 1.165120944
204.1382906 2.308571022
206.1175552 1.444931231
218.1175552 3.318356679
274.1801554 34.64917946

Name: +ve in-silico MS/MS by CFM-ID for GSQTUTYKOKHICA-UHFFFAOYSA-N
ID: GSQTUTYKOKHICA-UHFFFAOYSA-N
Comment: Energy1
Num peaks: 21
39.02292652 1.751013931
41.03857658 1.134799467
43.05422664 14.83479397
45.06987671 3.323025134
55.01784114 1.341268531
65.03857658 1.398590064
67.05422664 1.673888145
71.04914126 21.36276077
73.06479133 2.790562327
85.06479133 1.643391306
88.07569036 1.03901376
100.0756904 1.326679123
131.0491413 3.299229049
148.0756904 2.361632136
159.0804414 1.059782746
187.1117415 8.815243908
204.1382906 2.03582207
216.1019051 2.204887637
218.1175552 1.03533582
232.1332052 1.608061205
274.1801554 4.253031265

Name: +ve in-silico MS/MS by CFM-ID for GSQTUTYKOKHICA-UHFFFAOYSA-N
ID: GSQTUTYKOKHICA-UHFFFAOYSA-N
Comment: Energy2
Num peaks: 24
41.03857658 4.131435935
43.05422664 9.552165845
55.01784114 6.282597223
55.05422664 3.099296718
57.06987671 1.67647762
65.03857658 4.875472249
67.05422664 1.956536339
69.0334912 3.22337035
69.06987671 1.813100059
71.04914126 19.92779408
101.0385766 3.631030732
103.0542266 3.01448519
119.0491413 1.392800702
129.0334912 2.41807212
129.0698767 0.977014694
131.0491413 2.740225849
132.0807757 0.7785809108
133.0647913 1.097618451
145.0647913 1.687038362
147.0804414 0.7688440054
148.0756904 1.814812635
161.0960915 0.854504766
187.1117415 1.54817446
258.1488553 0.8037291842

Name: +ve in-silico MS/MS by CFM-ID for HLRUKOJSWOKCPP-MQYQWHSLSA-N
ID: HLRUKOJSWOKCPP-MQYQWHSLSA-N
Comment: Energy0
Num peaks: 6
73.02840582 1.047545379
133.0495352 0.7981889715
145.0760247 1.090065951
147.0916748 49.4135278
261.1233688 8.762443297
279.1339335 27.96258038

Name: +ve in-silico MS/MS by CFM-ID for HLRUKOJSWOKCPP-MQYQWHSLSA-N
ID: HLRUKOJSWOKCPP-MQYQWHSLSA-N
Comment: Energy1
Num peaks: 8
43.01784114 1.07431119
59.01275576 1.456442629
61.02840582 2.622025077
120.0807757 1.230784547
145.0760247 1.714737357
147.0916748 65.77549684
261.1233688 3.581745641
279.1339335 2.568601359

Name: +ve in-silico MS/MS by CFM-ID for HLRUKOJSWOKCPP-MQYQWHSLSA-N
ID: HLRUKOJSWOKCPP-MQYQWHSLSA-N
Comment: Energy2
Num peaks: 15
41.00219107 1.283898636
43.01784114 1.842494008
45.0334912 1.656515825
56.99710569 1.132517015
103.0542266 3.365376466
105.0698767 1.588534701
118.0651257 1.781207263
119.0603746 1.129172259
120.0807757 2.015438296
130.0651257 13.73480091
131.0603746 4.324318003
134.0964258 1.128718006
145.0760247 5.321113733
147.0916748 39.09602797
173.0709393 1.25524953

Name: +ve in-silico MS/MS by CFM-ID for PMBXAKHNZRLXJE-VCBZYWHSSA-N
ID: PMBXAKHNZRLXJE-VCBZYWHSSA-N
Comment: Energy0
Num peaks: 6
242.1175552 1.955113211
244.1332052 2.064014385
282.1488553 11.86855237
284.1645054 8.400057378
286.1801554 1.553466746
314.17507 64.12602156

Name: +ve in-silico MS/MS by CFM-ID for PMBXAKHNZRLXJE-VCBZYWHSSA-N
ID: PMBXAKHNZRLXJE-VCBZYWHSSA-N
Comment: Energy1
Num peaks: 16
39.02292652 1.67238301
41.03857658 2.382075322
43.05422664 3.516103245
228.1019051 2.086909266
230.1175552 2.11201375
240.1019051 8.151516891
242.1175552 6.904336888
244.1332052 6.225907717
254.1175552 4.879693693
254.1539407 1.697505898
256.1332052 1.956626118
282.1488553 7.605962129
284.1645054 5.309854061
286.1801554 1.55218182
298.1437699 1.148352677
314.17507 22.86424844

Name: +ve in-silico MS/MS by CFM-ID for PMBXAKHNZRLXJE-VCBZYWHSSA-N
ID: PMBXAKHNZRLXJE-VCBZYWHSSA-N
Comment: Energy2
Num peaks: 31
39.02292652 2.141893809
41.03857658 1.535054582
43.05422664 1.897739684
49.00727645 1.155168103
53.03857658 1.49339113
63.02292652 4.162206254
172.1120759 3.492005302
182.0964258 1.270648382
188.070605 1.13387801
196.1120759 5.873934687
198.1277259 4.124878792
200.070605 3.156553547
202.086255 2.445819704
208.1120759 2.303883282
210.1277259 1.901913052
212.1069905 2.458550197
214.1226406 5.68651363
216.1382906 1.67460062
222.1277259 1.521651923
224.143376 1.312766733
226.1226406 2.50098407
228.1019051 1.428055458
240.1019051 1.496366556
240.1382906 2.017093161
242.1175552 2.305677558
244.1332052 1.128635627
254.1175552 2.564376589
256.1332052 1.233262508
258.1488553 1.125772456
270.1488553 1.142396795
298.1437699 1.370894704

Name: +ve in-silico MS/MS by CFM-ID for WJUUEQJJDGQOOB-LIRRHRJNSA-N
ID: WJUUEQJJDGQOOB-LIRRHRJNSA-N
Comment: Energy0
Num peaks: 12
95.04914126 1.559573958
123.0804414 1.265129962
230.1175552 1.724026363
232.1332052 1.418664363
260.1645054 1.949220706
282.1488553 1.455375669
283.1328709 1.217663342
285.148521 3.082796427
286.1801554 1.048394499
296.1645054 9.614817845
298.1437699 1.460028964
314.17507 55.21491437

Name: +ve in-silico MS/MS by CFM-ID for WJUUEQJJDGQOOB-LIRRHRJNSA-N
ID: WJUUEQJJDGQOOB-LIRRHRJNSA-N
Comment: Energy1
Num peaks: 31
53.00219107 1.227824421
67.05422664 0.9345690328
79.01784114 1.028729624
81.0334912 1.468860365
95.04914126 3.358557329
121.0647913 1.056141905
123.0804414 1.435553583
192.1019051 1.382576057
201.0910061 0.873743606
206.1175552 3.048281906
228.1019051 1.522585635
230.1175552 3.049805701
232.1332052 2.849107506
244.1332052 2.161252519
246.1488553 1.104405914
256.1332052 3.36186665
257.1536063 0.869419993
258.1488553 1.706841954
260.1645054 1.782374311
268.1332052 0.8796125441
269.1172208 0.8924052721
270.1488553 1.654126802
271.1328709 1.199878642
282.1488553 2.491991191
283.1328709 2.455909874
284.1645054 3.254740071
285.148521 2.932735831
286.1801554 6.369053495
296.1645054 2.995069031
298.1437699 1.296174029
314.17507 7.699090188

Name: +ve in-silico MS/MS by CFM-ID for WJUUEQJJDGQOOB-LIRRHRJNSA-N
ID: WJUUEQJJDGQOOB-LIRRHRJNSA-N
Comment: Energy2
Num peaks: 31
39.02292652 7.941514867
41.03857658 4.830164218
51.02292652 0.9611985158
63.02292652 1.87225968
65.03857658 2.664623041
67.05422664 1.737058436
79.01784114 0.9997026797
79.05422664 0.8661447209
156.0807757 1.795972782
158.0964258 2.0129679
190.086255 1.538736655
201.0910061 2.128765129
203.1066561 0.8484545083
216.1019051 1.05003834
218.1175552 1.93400373
229.1223062 1.197405494
230.1175552 1.370537671
231.1379563 1.497511175
232.1332052 0.8688915936
236.1645054 1.467910121
240.1382906 0.8552531195
242.1539407 1.190879849
244.1332052 2.613999761
246.1488553 1.335848069
280.1332052 0.9779083794
282.1488553 1.700288756
284.1281199 0.9032407111
284.1645054 0.9269142588
286.1437699 1.653091887
296.1645054 0.9456151389
298.1437699 3.05391641

Name: +ve in-silico MS/MS by CFM-ID for NJINJTPENFSTIJ-HSFFGMMNSA-N
ID: NJINJTPENFSTIJ-HSFFGMMNSA-N
Comment: Energy0
Num peaks: 6
237.1273916 0.08978763419
249.1273916 0.07463671067
251.1430416 0.2897477201
261.1273916 2.191439302
263.1066561 0.159023943
279.1379563 96.75254838

Name: +ve in-silico MS/MS by CFM-ID for NJINJTPENFSTIJ-HSFFGMMNSA-N
ID: NJINJTPENFSTIJ-HSFFGMMNSA-N
Comment: Energy1
Num peaks: 6
221.132477 2.125472281
235.1117415 1.479219341
249.1273916 7.167253076
251.1430416 10.43997467
261.1273916 2.886325251
279.1379563 65.05835351

Name: +ve in-silico MS/MS by CFM-ID for NJINJTPENFSTIJ-HSFFGMMNSA-N
ID: NJINJTPENFSTIJ-HSFFGMMNSA-N
Comment: Energy2
Num peaks: 14
205.1011768 6.702360364
207.1168269 5.003711114
209.132477 3.356215822
219.1168269 6.06849981
221.132477 9.549536674
229.1011768 2.937724971
233.0960915 7.23242484
233.132477 8.581019042
235.1117415 7.172386617
247.1117415 2.90514699
249.1273916 3.055117192
251.1430416 10.66543906
261.1273916 5.848446232
279.1379563 2.974849274

Name: +ve in-silico MS/MS by CFM-ID for DRVVGOFZCWCCSA-AWEZNQCLSA-N
ID: DRVVGOFZCWCCSA-AWEZNQCLSA-N
Comment: Energy0
Num peaks: 6
105.0698767 2.628468743
264.1382906 1.358653618
265.1223062 1.69178125
267.1379563 3.948708041
280.1332052 2.01780332
296.1645054 77.47764249

Name: +ve in-silico MS/MS by CFM-ID for DRVVGOFZCWCCSA-AWEZNQCLSA-N
ID: DRVVGOFZCWCCSA-AWEZNQCLSA-N
Comment: Energy1
Num peaks: 20
58.06512568 1.77961129
91.05422664 1.298350173
105.0698767 3.360394639
204.1019051 0.986302433
236.143376 1.691397133
237.0910061 1.835530986
239.1066561 1.744683499
251.1066561 2.611935582
252.1382906 1.682242894
253.1223062 3.166733674
264.1382906 2.746617265
265.1223062 5.64351134
266.1539407 3.955971458
267.1379563 6.51021743
268.1332052 1.465975528
268.1695907 4.956937904
269.1536063 1.200200217
270.1488553 2.408464862
280.1332052 2.940460064
296.1645054 28.42768431

Name: +ve in-silico MS/MS by CFM-ID for DRVVGOFZCWCCSA-AWEZNQCLSA-N
ID: DRVVGOFZCWCCSA-AWEZNQCLSA-N
Comment: Energy2
Num peaks: 31
15.02292652 1.683553945
42.03382555 1.185599841
44.04947561 1.084335999
79.05422664 1.092384252
91.05422664 2.7758821
93.06987671 1.418840628
95.08552677 1.141509129
105.0698767 2.991492948
167.0855268 1.24560457
181.1011768 2.294053396
193.1011768 3.130369064
195.1168269 2.176757813
196.1120759 1.140258619
206.0964258 1.384004442
208.1120759 1.857660309
210.1277259 1.6499687
220.1120759 2.07505165
222.1277259 2.074920582
235.1117415 1.417248126
236.143376 1.986373589
237.0910061 1.632286738
237.1273916 1.989502325
239.1066561 2.471767399
250.1226406 1.311583139
251.1066561 2.410427296
252.1382906 1.840864978
253.1223062 5.430762416
266.1175552 1.377855338
268.1332052 1.595203988
270.1488553 1.247800567
280.1332052 5.547663224

Name: +ve in-silico MS/MS by CFM-ID for HFKLKVAMFMBFCX-KBXRYBNXSA-N
ID: HFKLKVAMFMBFCX-KBXRYBNXSA-N
Comment: Energy0
Num peaks: 15
43.05422664 0.7143087981
84.08077574 1.08847733
86.0964258 15.02495158
112.0756904 2.427897557
135.0440559 1.466317983
176.1069905 0.9806406142
178.1226406 1.987674976
189.0910061 0.9552310571
192.1382906 1.293315311
201.0910061 1.002834019
229.0859207 3.578757136
284.1645054 3.7877563
286.1801554 1.072023827
296.1645054 1.808153542
314.17507 43.16121447

Name: +ve in-silico MS/MS by CFM-ID for HFKLKVAMFMBFCX-KBXRYBNXSA-N
ID: HFKLKVAMFMBFCX-KBXRYBNXSA-N
Comment: Energy1
Num peaks: 31
69.06987671 1.219590079
84.08077574 1.623172879
86.0964258 17.43079444
112.0756904 2.580118346
134.0600403 0.8246422459
135.0440559 3.842698215
136.0756904 0.9034600761
138.0913404 1.534766703
145.0284058 0.9762420105
147.0440559 1.40329739
150.0913404 0.8220923198
152.1069905 1.115244431
159.0440559 0.9306810143
161.0597059 1.246591363
162.0913404 0.9111783277
166.1226406 1.115244431
171.0440559 1.008185262
173.0597059 0.9184333528
175.075356 1.27635678
176.1069905 3.109291574
178.1226406 2.65265412
185.0597059 0.81457819
187.075356 2.919666713
189.0910061 1.008028184
192.1382906 2.019540523
201.0910061 2.237031342
211.075356 1.017538275
229.0859207 3.991453234
284.1645054 2.389678326
296.1645054 1.343165386
314.17507 8.377071049

Name: +ve in-silico MS/MS by CFM-ID for HFKLKVAMFMBFCX-KBXRYBNXSA-N
ID: HFKLKVAMFMBFCX-KBXRYBNXSA-N
Comment: Energy2
Num peaks: 31
39.02292652 2.279644101
41.03857658 3.088189961
43.05422664 2.484963434
53.03857658 1.878983055
55.05422664 3.529670453
57.06987671 3.53478351
67.05422664 1.175433133
69.06987671 5.35045851
84.08077574 5.669070373
86.0964258 15.89090759
101.0385766 1.158372958
110.0600403 1.407033447
112.0756904 2.17125099
115.0542266 0.9308177303
117.0334912 0.7850295369
129.0698767 1.355854486
131.0491413 0.7345647965
134.0600403 0.8468010242
135.0440559 1.331054164
136.0756904 0.98829015
147.0440559 1.160739552
161.0597059 0.6788679968
185.0597059 0.7097503076
203.1066561 1.125183721
226.1226406 0.9093800279
228.1382906 0.9142174736
270.1852408 0.6776026869
286.1437699 0.7416588617
286.1801554 1.419496541
296.1645054 1.002142147
298.1437699 0.7096715274

Name: +ve in-silico MS/MS by CFM-ID for OSVHQDWAYRACIL-KRWDZBQOSA-N
ID: OSVHQDWAYRACIL-KRWDZBQOSA-N
Comment: Energy0
Num peaks: 10
166.1226406 1.151036306
190.1226406 1.704303265
192.1382906 1.36715305
220.1695907 1.853374677
229.1223062 8.203154977
242.1539407 3.17736697
244.1695907 1.150442394
256.1695907 8.382788915
258.1488553 1.517394896
274.1801554 52.21091552

Name: +ve in-silico MS/MS by CFM-ID for OSVHQDWAYRACIL-KRWDZBQOSA-N
ID: OSVHQDWAYRACIL-KRWDZBQOSA-N
Comment: Energy1
Num peaks: 31
53.00219107 1.29435052
58.06512568 10.99188738
79.01784114 1.20404788
81.0334912 1.737297555
83.04914126 0.8590132168
107.0491413 1.59268085
147.0804414 1.834927952
166.1226406 1.459438869
175.1117415 1.309758457
188.1069905 1.434359836
190.1226406 3.675702432
192.1382906 2.743894586
201.0910061 0.9712196449
201.1273916 1.418778376
202.1226406 0.8473697629
204.1382906 1.770254335
206.1539407 0.7990162658
211.1117415 1.261823502
215.1066561 0.7943538487
216.1382906 3.292701992
218.1539407 1.841804958
220.1695907 2.154668185
228.1382906 0.9550467372
229.1223062 7.119177317
230.1539407 1.235832059
242.1539407 2.463563305
244.1695907 1.024695939
246.1852408 4.699070829
256.1695907 2.753869986
258.1488553 1.607228
274.1801554 8.391762046

Name: +ve in-silico MS/MS by CFM-ID for OSVHQDWAYRACIL-KRWDZBQOSA-N
ID: OSVHQDWAYRACIL-KRWDZBQOSA-N
Comment: Energy2
Num peaks: 31
58.06512568 4.886543086
63.02292652 1.990336342
65.03857658 1.156653691
79.01784114 1.313570705
107.0491413 2.037256609
121.0647913 2.534977175
133.0647913 1.813651186
145.0647913 1.22303421
147.0804414 5.820716079
149.0960915 1.596538765
160.1120759 2.144808848
161.0960915 2.56349211
173.0960915 1.349032167
175.1117415 2.870832433
178.1226406 2.316311426
187.1117415 1.292931388
188.1069905 1.431026749
188.143376 1.804361811
190.1226406 2.2141228
190.1590261 1.307445467
196.1695907 1.735906887
201.1273916 1.631627739
204.1382906 1.872703018
206.1539407 1.157357393
214.1226406 1.305345875
216.1382906 1.565950362
218.1539407 1.293949135
228.1382906 2.154696017
229.1223062 1.390966683
230.1539407 2.127950757
258.1488553 2.214990993

Name: +ve in-silico MS/MS by CFM-ID for QZXYPJIKYJBSSC-UHFFFAOYSA-N
ID: QZXYPJIKYJBSSC-UHFFFAOYSA-N
Comment: Energy0
Num peaks: 6
223.075356 1.052064142
251.1066561 17.47698199
253.1223062 1.676667286
264.1382906 1.31580147
280.1332052 1.733647687
296.1645054 65.70024674

Name: +ve in-silico MS/MS by CFM-ID for QZXYPJIKYJBSSC-UHFFFAOYSA-N
ID: QZXYPJIKYJBSSC-UHFFFAOYSA-N
Comment: Energy1
Num peaks: 16
58.06512568 17.29110295
72.08077574 1.503140002
221.0960915 1.819857439
223.075356 2.525403833
223.1117415 3.171715439
225.0910061 0.9934614038
237.0910061 1.472707908
251.1066561 18.18197776
252.1382906 2.363767772
264.1382906 1.972925107
266.1539407 2.49728219
268.1332052 0.9617199866
268.1695907 2.99278976
270.1488553 1.215993521
280.1332052 2.832298472
296.1645054 18.78554797

Name: +ve in-silico MS/MS by CFM-ID for QZXYPJIKYJBSSC-UHFFFAOYSA-N
ID: QZXYPJIKYJBSSC-UHFFFAOYSA-N
Comment: Energy2
Num peaks: 31
15.02292652 1.432965596
39.02292652 2.183808757
41.03857658 1.230942098
49.00727645 1.580586488
51.02292652 1.582112385
53.03857658 3.686441154
58.06512568 8.265923991
70.06512568 1.591568679
101.0385766 1.184638639
151.0542266 3.304929288
153.0698767 1.895263085
167.0855268 1.768878874
177.0698767 1.637292096
179.0855268 5.01896355
181.1011768 1.209204838
195.0804414 1.856030857
207.0804414 1.932582952
209.0597059 1.246085542
209.0960915 1.20538112
219.0804414 1.166535268
221.0960915 1.193025707
222.1277259 1.366387603
223.075356 3.911716167
223.1117415 1.43724579
235.075356 1.618987117
236.143376 1.486087653
237.0910061 3.066447903
251.1066561 3.472879688
252.1382906 1.186402895
270.1488553 1.203957474
280.1332052 4.083599542

Name: +ve in-silico MS/MS by CFM-ID for XPKBUMWSRMMYSD-ULQDDVLXSA-N
ID: XPKBUMWSRMMYSD-ULQDDVLXSA-N
Comment: Energy0
Num peaks: 6
227.1430416 2.359484157
229.1586917 1.855450238
238.1590261 13.30492465
245.1536063 1.542352009
256.1695907 40.52081136
274.1801554 25.27219871

Name: +ve in-silico MS/MS by CFM-ID for XPKBUMWSRMMYSD-ULQDDVLXSA-N
ID: XPKBUMWSRMMYSD-ULQDDVLXSA-N
Comment: Energy1
Num peaks: 24
69.0334912 0.7067110715
79.05422664 3.107873948
91.05422664 0.990399058
94.06512568 2.776804401
107.0491413 5.141615051
109.0647913 0.7706395486
132.0807757 0.6690670538
134.0964258 7.465277668
136.1120759 1.961181778
148.0756904 1.467438295
150.0913404 1.181221579
152.1069905 8.1834445
178.1226406 1.232887047
196.1120759 1.577257627
198.1277259 5.283368834
214.1226406 1.235078621
216.1382906 6.30355264
225.1273916 1.336804985
227.1430416 0.9053631039
238.1590261 10.08580241
243.1379563 0.8014924923
245.1536063 0.7554273905
256.1695907 11.51466351
274.1801554 4.622040788

Name: +ve in-silico MS/MS by CFM-ID for XPKBUMWSRMMYSD-ULQDDVLXSA-N
ID: XPKBUMWSRMMYSD-ULQDDVLXSA-N
Comment: Energy2
Num peaks: 31
39.02292652 1.685728787
41.03857658 1.762996888
42.03382555 1.156684106
49.00727645 2.320410797
51.02292652 2.140414038
53.03857658 0.9606541381
63.02292652 2.916066195
65.03857658 1.645475738
69.0334912 1.288688296
79.05422664 3.049994083
84.08077574 0.7888061352
91.05422664 2.117949906
94.06512568 1.184477844
105.0334912 1.740258512
106.0651257 0.9127055145
107.0491413 9.278885021
108.0807757 1.200999437
123.0804414 0.7952935491
134.0964258 0.9023503953
136.1120759 1.081440954
146.0964258 1.100958272
148.1120759 1.05739515
162.0913404 1.180862363
164.1069905 0.7850601118
178.1226406 1.190893094
198.1277259 1.267972494
225.1273916 1.454450758
227.1430416 2.062023288
229.1586917 1.421595259
238.1590261 1.442551981
240.1382906 2.146658771

Name: +ve in-silico MS/MS by CFM-ID for BEWORMQXXHFGDT-UHFFFAOYSA-N
ID: BEWORMQXXHFGDT-UHFFFAOYSA-N
Comment: Energy0
Num peaks: 6
105.0698767 2.268986161
173.0597059 1.238849678
253.1223062 1.138640903
261.1273916 11.70362645
263.1066561 1.935021861
279.1379563 74.55908444

Name: +ve in-silico MS/MS by CFM-ID for BEWORMQXXHFGDT-UHFFFAOYSA-N
ID: BEWORMQXXHFGDT-UHFFFAOYSA-N
Comment: Energy1
Num peaks: 10
79.05422664 1.304374285
103.0542266 1.764178366
105.0698767 4.801338226
173.0597059 4.733197115
237.0910061 1.627161077
251.1066561 1.559555732
253.1223062 6.211852461
261.1273916 12.75761159
263.1066561 4.476786218
279.1379563 41.2471024

Name: +ve in-silico MS/MS by CFM-ID for BEWORMQXXHFGDT-UHFFFAOYSA-N
ID: BEWORMQXXHFGDT-UHFFFAOYSA-N
Comment: Energy2
Num peaks: 27
39.02292652 2.110345091
51.02292652 3.36231199
55.05422664 1.331833748
63.02292652 3.314391724
65.03857658 1.416829222
75.02292652 1.436225322
77.03857658 4.767499959
79.05422664 3.469231501
81.06987671 1.181027861
103.0542266 3.695467108
105.0698767 9.856319136
107.0855268 1.479603534
121.0647913 1.969199813
127.0542266 8.9702169
129.0698767 2.527646421
131.0491413 4.971026382
131.0855268 1.400115789
133.0647913 3.597348031
147.0440559 1.42980019
155.0491413 1.404518288
157.0647913 2.962441627
173.0597059 4.012611958
245.0960915 1.236108755
251.1066561 1.532440351
253.1223062 1.1789962
261.1273916 1.802829304
263.1066561 4.547790962

Name: +ve in-silico MS/MS by CFM-ID for LJYLXAOQGKAHFM-GQCTYLIASA-N
ID: LJYLXAOQGKAHFM-GQCTYLIASA-N
Comment: Energy0
Num peaks: 24
43.05422664 1.283006276
68.0130901 0.6876763223
70.02874017 1.154291552
71.04914126 1.222244158
72.04439023 0.8038455867
84.04439023 0.7053603273
85.06479133 0.7095625429
99.08044139 0.9745117051
171.0804414 0.6785506367
185.0960915 0.6871347231
187.1117415 0.7239330579
188.1069905 1.139009651
189.1273916 0.9883737488
199.1117415 1.036672348
201.1273916 1.934639056
202.1226406 0.7323321063
203.1430416 0.9870943596
229.1586917 4.145072347
230.1175552 0.8321630284
239.1430416 6.199431068
246.1488553 0.7048368053
256.1695907 5.661437829
257.1536063 25.57792479
274.1801554 21.00858114

Name: +ve in-silico MS/MS by CFM-ID for LJYLXAOQGKAHFM-GQCTYLIASA-N
ID: LJYLXAOQGKAHFM-GQCTYLIASA-N
Comment: Energy1
Num peaks: 31
29.03857658 0.9929041162
43.05422664 4.557914856
55.01784114 0.8823192219
67.05422664 0.9429183887
68.0130901 2.307649983
70.02874017 1.514097074
71.04914126 3.791069579
85.06479133 1.440420877
99.08044139 1.272856157
117.0698767 1.056588874
143.0855268 1.48086582
159.0804414 0.9125602842
169.0647913 1.986047726
171.0804414 2.897094835
173.0960915 1.066771974
183.0804414 1.035915107
185.0960915 2.933223444
187.1117415 1.72963829
188.1069905 1.598773509
199.1117415 2.617690757
201.1273916 1.733659717
202.1226406 0.9616000115
203.1430416 1.385545144
213.0910061 1.367942788
229.1586917 2.771144336
230.1175552 1.168162473
231.1743418 1.096004109
239.1430416 4.548488194
256.1695907 2.48421534
257.1536063 8.618914069
274.1801554 2.428781554

Name: +ve in-silico MS/MS by CFM-ID for LJYLXAOQGKAHFM-GQCTYLIASA-N
ID: LJYLXAOQGKAHFM-GQCTYLIASA-N
Comment: Energy2
Num peaks: 31
27.02292652 1.34263586
39.02292652 2.775662831
41.03857658 2.733025095
43.05422664 10.99559094
50.00252542 0.822914257
53.00219107 1.230523271
55.01784114 1.2644701
67.01784114 0.8667437321
67.05422664 1.417305836
68.0130901 3.267971272
69.0334912 0.8518496493
69.06987671 0.9564882905
70.02874017 3.969719197
71.04914126 2.018528484
72.04439023 1.146370586
103.0542266 1.209776823
105.0698767 1.100791793
117.0698767 4.820954173
119.0855268 1.436751549
129.0698767 3.149832693
131.0855268 2.7389274
141.0698767 0.9569943491
143.0855268 3.488334382
145.1011768 1.622065547
157.1011768 1.747833819
159.0804414 1.402403711
159.1168269 0.9316845065
185.0960915 0.9519932409
187.1117415 1.02550503
188.1069905 1.035481886
258.1488553 1.495709936

Name: +ve in-silico MS/MS by CFM-ID for QBSPTNMLIGDTQB-UHFFFAOYSA-N
ID: QBSPTNMLIGDTQB-UHFFFAOYSA-N
Comment: Energy0
Num peaks: 16
43.05422664 3.460315673
53.03857658 1.564891262
67.05422664 1.06001439
71.04914126 10.99137841
73.06479133 1.966267962
75.08044139 0.9753290262
85.06479133 2.025698507
88.07569036 1.662499902
148.0756904 1.805751882
187.1117415 7.229016304
200.1069905 1.160309605
204.1382906 12.31207996
206.1175552 1.203656113
218.1175552 2.51519413
256.1695907 1.446704302
274.1801554 29.08497245

Name: +ve in-silico MS/MS by CFM-ID for QBSPTNMLIGDTQB-UHFFFAOYSA-N
ID: QBSPTNMLIGDTQB-UHFFFAOYSA-N
Comment: Energy1
Num peaks: 27
43.05422664 7.001016337
45.06987671 0.7305408896
53.03857658 2.721031196
65.03857658 1.344727646
67.05422664 1.611332529
71.04914126 9.342500735
73.06479133 2.791282362
83.04914126 0.8304259821
85.06479133 1.733059657
88.07569036 0.8079648454
100.0756904 1.203528524
120.0807757 0.7992504333
131.0491413 2.18088417
136.0756904 0.98622808
146.0600403 1.703680416
148.0756904 10.55374981
159.0804414 1.064344288
162.0913404 1.832980846
173.0960915 0.8154268285
187.1117415 12.63590907
202.1226406 0.7112252103
204.1382906 9.933630461
216.1019051 1.321465622
230.1175552 0.7323195628
232.1332052 1.013493641
256.1695907 1.005805068
274.1801554 3.106980887

Name: +ve in-silico MS/MS by CFM-ID for QBSPTNMLIGDTQB-UHFFFAOYSA-N
ID: QBSPTNMLIGDTQB-UHFFFAOYSA-N
Comment: Energy2
Num peaks: 31
27.02292652 0.81685245
39.02292652 0.9396667518
41.03857658 1.178524807
43.05422664 13.7529271
45.06987671 1.190152399
51.02292652 1.17517424
53.03857658 1.86258255
55.05422664 2.277833377
57.06987671 1.532663535
65.03857658 5.463788028
67.05422664 2.158853688
69.06987671 2.051338133
71.04914126 3.176553388
73.06479133 0.8217798881
101.0385766 3.255755008
103.0542266 4.271007378
116.0494756 1.052739364
119.0491413 1.216752309
120.0807757 1.666350453
129.0334912 2.24557157
129.0698767 1.133869169
131.0491413 2.596791964
132.0807757 1.179270262
133.0647913 1.395316831
145.0647913 2.036744372
146.0600403 1.242819344
148.0756904 5.820542791
159.0804414 0.9868202919
161.0960915 0.9479439146
162.0913404 1.131357674
187.1117415 3.740208779

Name: +ve in-silico MS/MS by CFM-ID for HLRUKOJSWOKCPP-UHFFFAOYSA-N
ID: HLRUKOJSWOKCPP-UHFFFAOYSA-N
Comment: Energy0
Num peaks: 6
73.02840582 1.047545379
133.0495352 0.7981889715
145.0760247 1.090065951
147.0916748 49.4166896
261.1233688 8.762443297
279.1339335 27.96258038

Name: +ve in-silico MS/MS by CFM-ID for HLRUKOJSWOKCPP-UHFFFAOYSA-N
ID: HLRUKOJSWOKCPP-UHFFFAOYSA-N
Comment: Energy1
Num peaks: 8
43.01784114 1.126138287
59.01275576 1.500678555
61.02840582 2.570928209
120.0807757 1.230784547
145.0760247 1.714737357
147.0916748 65.83278765
261.1233688 3.581745641
279.1339335 2.568601359

Name: +ve in-silico MS/MS by CFM-ID for HLRUKOJSWOKCPP-UHFFFAOYSA-N
ID: HLRUKOJSWOKCPP-UHFFFAOYSA-N
Comment: Energy2
Num peaks: 15
41.00219107 1.127973934
43.01784114 2.006131559
45.0334912 1.539938619
56.99710569 1.132517015
103.0542266 3.365376466
105.0698767 1.588534701
118.0651257 1.781207263
119.0603746 1.129172259
120.0807757 2.015438296
130.0651257 13.73480091
131.0603746 4.324318003
134.0964258 1.128718006
145.0760247 5.321113733
147.0916748 39.28490133
173.0709393 1.25524953

Name: +ve in-silico MS/MS by CFM-ID for CZHINTJOYWQKED-UHFFFAOYSA-N
ID: CZHINTJOYWQKED-UHFFFAOYSA-N
Comment: Energy0
Num peaks: 12
107.0491413 0.9685417022
121.0647913 1.563286264
135.0804414 0.9544532838
140.070605 0.9969016214
175.1117415 1.05243078
194.1175552 1.421197951
281.1536063 3.131095095
282.1488553 3.341728308
284.1645054 0.9819539834
296.1645054 10.37112841
298.1437699 1.147718782
314.17507 54.44488854

Name: +ve in-silico MS/MS by CFM-ID for CZHINTJOYWQKED-UHFFFAOYSA-N
ID: CZHINTJOYWQKED-UHFFFAOYSA-N
Comment: Energy1
Num peaks: 31
56.0130901 1.82498903
58.02874017 1.243176058
107.0491413 1.833319482
121.0647913 3.246591137
135.0804414 1.757581573
159.0804414 0.9636961128
161.0960915 1.16081118
173.0960915 0.9911582783
175.1117415 1.226051877
180.1019051 1.225352593
187.1117415 1.706151206
189.1273916 1.0545174
192.1019051 0.9721983107
194.1175552 1.55271484
208.1332052 1.225352593
225.1273916 0.9593055537
239.1430416 1.558681026
241.1586917 1.472540672
251.1430416 0.9122216482
253.1586917 5.335016017
264.1382906 1.46885758
271.1692564 1.814278285
278.1539407 0.9990889985
281.1536063 3.741057665
282.1488553 2.614314667
283.1692564 1.283541545
284.1645054 2.532324405
286.1801554 5.122154352
296.1645054 6.169347065
298.1437699 1.667483604
314.17507 6.730137764

Name: +ve in-silico MS/MS by CFM-ID for CZHINTJOYWQKED-UHFFFAOYSA-N
ID: CZHINTJOYWQKED-UHFFFAOYSA-N
Comment: Energy2
Num peaks: 31
39.02292652 1.196393337
51.02292652 1.946965975
53.03857658 1.022566299
56.0130901 1.697411622
58.02874017 1.036408198
70.02874017 1.76766877
72.04439023 2.158387035
74.0600403 2.104046335
84.00800472 0.996047487
103.0542266 1.668320513
121.0647913 0.9715891439
122.0600403 1.041432432
129.0698767 2.116419791
136.0756904 1.13259825
145.0647913 1.201169224
157.1011768 1.468934496
175.1117415 1.447829707
185.0960915 1.114626777
187.1117415 1.113803176
189.1273916 1.456662884
225.1273916 1.206511711
251.1430416 0.9183681941
254.1175552 1.063991451
256.1332052 1.004843301
258.1488553 1.462857185
264.1382906 1.384999863
266.1539407 1.687992566
270.1488553 1.228905077
280.1332052 1.035273125
286.1437699 0.9743246598
298.1437699 2.782862449

Name: +ve in-silico MS/MS by CFM-ID for OYUVBNURNIUQQA-UHFFFAOYSA-N
ID: OYUVBNURNIUQQA-UHFFFAOYSA-N
Comment: Energy0
Num peaks: 9
68.04947561 2.035829625
114.0549549 4.047927711
121.0647913 7.269717805
138.0913404 7.438930164
142.0498695 5.410146285
233.1284542 2.969225549
235.1441043 28.01882223
261.1233688 2.487875338
279.1339335 21.44982406

Name: +ve in-silico MS/MS by CFM-ID for OYUVBNURNIUQQA-UHFFFAOYSA-N
ID: OYUVBNURNIUQQA-UHFFFAOYSA-N
Comment: Energy1
Num peaks: 13
68.04947561 3.656399915
70.06512568 14.9207605
96.04439023 1.085671537
98.0600403 5.685303839
107.0491413 1.143021449
113.0709393 2.409800707
114.0549549 5.240690874
121.0647913 18.71176732
138.0913404 15.57606581
142.0498695 2.041323731
233.1284542 1.449814052
235.1441043 6.620622441
279.1339335 2.434181587

Name: +ve in-silico MS/MS by CFM-ID for OYUVBNURNIUQQA-UHFFFAOYSA-N
ID: OYUVBNURNIUQQA-UHFFFAOYSA-N
Comment: Energy2
Num peaks: 21
44.99710569 1.500036493
68.04947561 16.90555961
70.06512568 21.3322586
72.08077574 1.169854646
77.03857658 0.8471617004
79.05422664 1.431309734
89.03857658 0.9851216745
91.05422664 1.461252116
93.06987671 3.220602591
96.04439023 1.618078908
98.0600403 3.91698691
103.0542266 1.132950262
105.0334912 0.819309654
107.0491413 2.188362539
108.0807757 1.131706874
109.0647913 0.8481885524
113.0709393 3.262766156
119.0491413 1.078876005
121.0647913 11.65432771
138.0913404 2.918362372
205.1335396 0.8523361898

Name: +ve in-silico MS/MS by CFM-ID for WCMAWDQNIUWMMB-UHFFFAOYSA-N
ID: WCMAWDQNIUWMMB-UHFFFAOYSA-N
Comment: Energy0
Num peaks: 7
44.99710569 5.195178973
72.08077574 8.948652601
208.0604342 2.410609432
218.1175552 3.795986336
233.1284542 3.076726324
235.1441043 30.67779775
279.1339335 26.16806753

Name: +ve in-silico MS/MS by CFM-ID for WCMAWDQNIUWMMB-UHFFFAOYSA-N
ID: WCMAWDQNIUWMMB-UHFFFAOYSA-N
Comment: Energy1
Num peaks: 15
62.02365479 2.271133934
72.08077574 9.428496759
98.0600403 1.547503834
107.0491413 4.479510134
119.0491413 1.695477071
134.0600403 5.140889377
136.0756904 18.63782209
162.0549549 1.48990502
164.070605 2.977149461
180.0655196 11.45648956
208.0604342 2.23616923
218.1175552 3.254719655
233.1284542 1.670751583
235.1441043 9.259446141
279.1339335 5.340007257

Name: +ve in-silico MS/MS by CFM-ID for WCMAWDQNIUWMMB-UHFFFAOYSA-N
ID: WCMAWDQNIUWMMB-UHFFFAOYSA-N
Comment: Energy2
Num peaks: 17
41.03857658 2.810906431
43.05422664 4.775368042
44.99710569 4.769984981
45.06987671 0.919034014
55.05422664 3.610641604
70.06512568 6.420370643
72.08077574 8.83454663
79.05422664 1.767427845
98.0600403 2.016079703
107.0491413 4.473315051
119.0491413 2.447649868
134.0600403 12.36017366
136.0756904 17.94728536
138.0913404 2.217762393
162.0549549 1.078293197
164.070605 3.270688603
205.1335396 1.049935401

Name: +ve in-silico MS/MS by CFM-ID for PCGLNVREPIMGFI-UHFFFAOYSA-N
ID: PCGLNVREPIMGFI-UHFFFAOYSA-N
Comment: Energy0
Num peaks: 9
59.01275576 2.004966899
71.01275576 3.550908808
89.02332044 6.804702354
174.0913404 7.674699846
191.1178895 13.80371307
219.1128041 2.296275143
243.1128041 3.625588499
261.1233688 17.86664586
279.1339335 22.96009524

Name: +ve in-silico MS/MS by CFM-ID for PCGLNVREPIMGFI-UHFFFAOYSA-N
ID: PCGLNVREPIMGFI-UHFFFAOYSA-N
Comment: Energy1
Num peaks: 18
43.01784114 1.811222851
59.01275576 3.663173963
61.02840582 1.423699686
71.01275576 3.910852033
88.03930485 1.428922442
89.02332044 6.067620543
146.0600403 1.216809192
148.0756904 1.020908655
159.0916748 1.359936409
160.0756904 1.38537393
162.0913404 1.841787832
174.0913404 22.06412111
175.0865894 1.849327425
191.1178895 20.06822599
219.1128041 2.830004429
243.1128041 1.591102947
261.1233688 4.443565758
279.1339335 3.001446902

Name: +ve in-silico MS/MS by CFM-ID for PCGLNVREPIMGFI-UHFFFAOYSA-N
ID: PCGLNVREPIMGFI-UHFFFAOYSA-N
Comment: Energy2
Num peaks: 31
15.02292652 1.105707447
41.00219107 1.611430375
43.01784114 4.051208294
44.04947561 1.898725217
45.0334912 1.354709656
58.02874017 0.8014180889
59.01275576 1.542799997
71.01275576 3.272748906
88.03930485 2.430873662
89.02332044 2.527106187
116.0494756 1.646784778
118.0651257 1.689295923
128.0494756 2.591379277
130.0651257 3.786557627
142.0651257 3.38774663
144.0807757 3.89800261
145.0760247 0.7604131713
146.0600403 2.960761471
146.0964258 1.252883469
147.0804414 1.544242379
147.0916748 2.259246998
148.0756904 0.9500322848
157.0647913 1.100740754
158.0600403 3.421827616
159.0916748 3.053642984
160.0756904 3.262725668
162.0913404 2.213911746
172.0756904 1.083779447
174.0913404 12.23498129
175.0865894 3.073072465
191.1178895 2.02634787

Name: +ve in-silico MS/MS by CFM-ID for AUVZXKGZMVOHHH-UHFFFAOYSA-N
ID: AUVZXKGZMVOHHH-UHFFFAOYSA-N
Comment: Energy0
Num peaks: 6
282.1488553 1.216246158
283.1328709 2.559993274
285.148521 2.361712393
296.1645054 12.51756089
298.1437699 1.552043442
314.17507 68.68112926

Name: +ve in-silico MS/MS by CFM-ID for AUVZXKGZMVOHHH-UHFFFAOYSA-N
ID: AUVZXKGZMVOHHH-UHFFFAOYSA-N
Comment: Energy1
Num peaks: 22
39.02292652 1.505820926
41.03857658 1.397593897
44.04947561 2.596385915
58.06512568 1.268901642
67.01784114 1.491021156
71.04914126 0.799792352
246.1488553 0.9453957616
255.1015708 0.7569936214
264.1382906 0.7463179644
265.1223062 1.242094148
268.1332052 1.173058951
270.1488553 2.038346599
271.1328709 1.146247322
280.1332052 0.9025562008
282.1488553 3.43035679
283.1328709 3.190598542
284.1645054 2.389548163
285.148521 3.133308374
286.1801554 1.523049614
296.1645054 14.80683939
298.1437699 2.034996647
314.17507 31.86928248

Name: +ve in-silico MS/MS by CFM-ID for AUVZXKGZMVOHHH-UHFFFAOYSA-N
ID: AUVZXKGZMVOHHH-UHFFFAOYSA-N
Comment: Energy2
Num peaks: 31
15.02292652 2.321683326
30.03382555 1.367306763
39.02292652 3.620847152
41.03857658 7.950153605
42.03382555 1.298843709
44.04947561 2.234483245
53.03857658 1.382560949
55.05422664 2.335168528
56.04947561 1.961068825
58.06512568 1.194832203
213.0910061 1.290845815
228.1019051 1.766102192
239.1066561 1.720905947
242.1175552 1.263162241
253.1223062 2.842083036
254.1175552 1.909036856
255.1015708 1.771223026
255.1379563 1.607710504
257.1172208 1.716709839
264.1382906 1.198455874
266.1539407 1.219465076
267.1379563 2.088398685
268.1332052 3.085559253
269.1172208 1.838763611
270.1488553 1.642244541
271.1328709 1.430532808
278.1539407 1.319868114
280.1332052 5.787304791
284.1645054 1.356560826
296.1645054 2.277431806
298.1437699 3.55943774

Name: +ve in-silico MS/MS by CFM-ID for BEMLYCWJSMTTEV-UHFFFAOYSA-N
ID: BEMLYCWJSMTTEV-UHFFFAOYSA-N
Comment: Energy0
Num peaks: 6
282.1488553 1.214615546
283.1328709 2.559820687
285.148521 2.361619421
296.1645054 12.58119492
298.1437699 1.548693475
314.17507 68.67746718

Name: +ve in-silico MS/MS by CFM-ID for BEMLYCWJSMTTEV-UHFFFAOYSA-N
ID: BEMLYCWJSMTTEV-UHFFFAOYSA-N
Comment: Energy1
Num peaks: 19
44.04947561 2.684128278
53.00219107 1.536931284
58.06512568 1.313282963
256.1332052 0.8352908782
260.1645054 0.8150017675
265.1223062 1.321907288
268.1332052 1.152383149
270.1488553 2.178285222
271.1328709 1.175632239
280.1332052 0.9633972548
282.1488553 3.520675995
283.1328709 3.338980391
284.1645054 2.452942089
285.148521 3.216489322
286.1801554 1.56566386
288.15942 1.340522006
296.1645054 16.04842997
298.1437699 1.993176487
314.17507 33.07495424

Name: +ve in-silico MS/MS by CFM-ID for BEMLYCWJSMTTEV-UHFFFAOYSA-N
ID: BEMLYCWJSMTTEV-UHFFFAOYSA-N
Comment: Energy2
Num peaks: 31
15.02292652 2.369297944
30.03382555 1.508520181
39.02292652 1.554883095
41.03857658 1.56734179
42.03382555 1.379329131
44.04947561 2.487060713
49.00727645 2.270905999
55.01784114 1.53955427
56.04947561 2.194800836
58.06512568 1.42655634
227.1066561 1.453195435
239.1066561 1.975435377
241.1223062 1.559140392
242.1175552 1.62971156
253.1223062 3.359918605
254.1175552 2.561694527
255.1015708 1.92095085
255.1379563 2.067578949
257.1172208 1.900369784
264.1382906 1.458628527
266.1539407 1.492032451
267.1379563 2.657364415
268.1332052 3.090187337
269.1172208 2.048180544
270.1488553 1.474835882
271.1328709 1.519028773
278.1539407 1.561206814
280.1332052 6.73892805
284.1645054 1.450051633
296.1645054 2.857914718
298.1437699 3.807474137

Name: +ve in-silico MS/MS by CFM-ID for PIILEVDVSADGMN-UHFFFAOYSA-N
ID: PIILEVDVSADGMN-UHFFFAOYSA-N
Comment: Energy0
Num peaks: 6
282.1488553 3.177233357
283.1328709 2.827879383
284.1645054 1.586845153
285.148521 2.622111765
298.1437699 1.841857954
314.17507 75.20903097

Name: +ve in-silico MS/MS by CFM-ID for PIILEVDVSADGMN-UHFFFAOYSA-N
ID: PIILEVDVSADGMN-UHFFFAOYSA-N
Comment: Energy1
Num peaks: 19
44.04947561 2.766780207
58.06512568 1.383391371
59.04914126 1.093120399
71.04914126 1.816334912
73.06479133 1.231895349
75.08044139 2.127896199
246.1488553 1.497766397
254.1175552 1.983174647
255.1015708 1.181600094
256.1332052 1.232333035
268.1332052 1.656057494
270.1488553 1.808812497
271.1328709 1.647408591
282.1488553 6.965136715
283.1328709 4.592367877
284.1645054 1.840465996
285.148521 3.982689354
298.1437699 2.784507889
314.17507 39.20174979

Name: +ve in-silico MS/MS by CFM-ID for PIILEVDVSADGMN-UHFFFAOYSA-N
ID: PIILEVDVSADGMN-UHFFFAOYSA-N
Comment: Energy2
Num peaks: 31
15.02292652 2.622355012
30.03382555 1.255026903
42.03382555 1.158535651
44.04947561 2.067104958
56.04947561 3.007727923
58.06512568 2.016506583
210.0913404 1.647022963
211.075356 1.741664682
212.1069905 2.747906559
213.0910061 3.996612392
224.1069905 1.864405267
225.0910061 2.536599898
226.1226406 1.38136146
227.1066561 1.953355032
228.1019051 4.132992094
238.1226406 3.002873517
239.1066561 2.19317895
240.1019051 3.243611149
240.1382906 2.15782038
241.1223062 1.627962852
242.1175552 1.785822162
244.1332052 1.381083116
254.1175552 5.156947048
255.1015708 1.245903879
256.1332052 1.247779473
268.1332052 3.777861679
269.1172208 1.319341358
270.1488553 2.183473883
271.1328709 1.297846411
296.1645054 1.20569708
298.1437699 3.599248386

Name: +ve in-silico MS/MS by CFM-ID for NAXWDMXTVCAUKO-UHFFFAOYSA-N
ID: NAXWDMXTVCAUKO-UHFFFAOYSA-N
Comment: Energy0
Num peaks: 6
282.1488553 1.209268184
283.1328709 2.546348524
285.148521 2.351670309
296.1645054 12.52226521
298.1437699 1.380285742
314.17507 68.28578126

Name: +ve in-silico MS/MS by CFM-ID for NAXWDMXTVCAUKO-UHFFFAOYSA-N
ID: NAXWDMXTVCAUKO-UHFFFAOYSA-N
Comment: Energy1
Num peaks: 18
44.04947561 2.726202166
53.00219107 1.558798777
58.06512568 1.33440619
264.1382906 0.8236509553
265.1223062 1.335730433
268.1332052 1.231784236
270.1488553 2.15175555
271.1328709 1.188646651
280.1332052 0.8489023934
282.1488553 3.644509815
283.1328709 3.387236264
284.1645054 2.489018109
285.148521 3.263826315
286.1801554 1.589939974
288.15942 1.015184754
296.1645054 16.46737771
298.1437699 1.835233933
314.17507 33.76520593

Name: +ve in-silico MS/MS by CFM-ID for NAXWDMXTVCAUKO-UHFFFAOYSA-N
ID: NAXWDMXTVCAUKO-UHFFFAOYSA-N
Comment: Energy2
Num peaks: 31
15.02292652 2.340045781
26.00252542 1.288625863
30.03382555 1.489502476
39.02292652 2.312964533
41.03857658 1.547550278
42.03382555 1.36233256
44.04947561 2.455370549
55.01784114 1.418749662
56.04947561 2.620052355
58.06512568 1.406901957
226.1226406 1.786057241
239.1066561 1.914147549
241.1223062 1.475416466
242.1175552 1.911733259
253.1223062 3.034340476
254.1175552 2.23489406
255.1015708 2.147613198
255.1379563 1.975314245
257.1172208 1.82637795
264.1382906 1.441346885
266.1539407 1.472965234
267.1379563 2.62287523
268.1332052 3.087875428
269.1172208 1.508732377
270.1488553 1.438400721
271.1328709 1.445638083
278.1539407 1.541533858
280.1332052 5.800058346
284.1645054 1.430222004
296.1645054 2.808881028
298.1437699 3.662361744

Name: +ve in-silico MS/MS by CFM-ID for WXVSPYOOFCCEII-UHFFFAOYSA-N
ID: WXVSPYOOFCCEII-UHFFFAOYSA-N
Comment: Energy0
Num peaks: 6
244.1332052 1.442783436
268.1332052 1.175460453
282.1488553 14.20986786
284.1645054 4.602967151
298.1437699 1.20870211
314.17507 68.39035049

Name: +ve in-silico MS/MS by CFM-ID for WXVSPYOOFCCEII-UHFFFAOYSA-N
ID: WXVSPYOOFCCEII-UHFFFAOYSA-N
Comment: Energy1
Num peaks: 17
150.0913404 1.38823987
163.075356 1.055552997
178.1226406 1.297441963
228.1019051 1.91549816
230.1175552 2.230796888
240.1019051 4.369473194
242.1175552 4.976671825
244.1332052 4.259558093
254.1175552 5.863032301
256.1332052 2.942773488
258.1488553 1.386067065
268.1332052 1.259723713
270.1488553 2.44382596
282.1488553 13.10034766
284.1645054 2.687542984
298.1437699 2.172851185
314.17507 26.76745631

Name: +ve in-silico MS/MS by CFM-ID for WXVSPYOOFCCEII-UHFFFAOYSA-N
ID: WXVSPYOOFCCEII-UHFFFAOYSA-N
Comment: Energy2
Num peaks: 31
80.04947561 1.809921614
106.0651257 1.096369596
156.0807757 1.20980607
168.0807757 1.342363658
188.070605 1.319239115
190.086255 1.142508006
198.0913404 1.99643626
200.1069905 1.605791462
202.086255 2.708492503
204.1019051 1.595796499
212.1069905 2.468987719
214.1226406 2.185239587
216.1019051 1.582939227
224.1069905 3.271939659
226.086255 1.199703122
226.1226406 1.896774326
228.1019051 3.570000571
230.1175552 2.975953543
238.1226406 1.490205659
240.1019051 3.31778107
240.1382906 1.148067342
242.1175552 3.94495694
244.1332052 2.147397685
254.1175552 5.139569919
256.1332052 2.404626623
258.1488553 1.146222359
268.1332052 3.576239307
270.1488553 1.63018959
284.1645054 1.342204111
286.1437699 1.194733028
298.1437699 2.545956541

Name: +ve in-silico MS/MS by CFM-ID for XJEOVNXJTRPMBX-UHFFFAOYSA-N
ID: XJEOVNXJTRPMBX-UHFFFAOYSA-N
Comment: Energy0
Num peaks: 8
150.0913404 2.51804584
244.1332052 1.652600473
271.1328709 1.387530416
282.1488553 11.77439712
284.1645054 3.983436805
297.148521 1.478754529
298.1437699 1.89258361
314.17507 55.3206404

Name: +ve in-silico MS/MS by CFM-ID for XJEOVNXJTRPMBX-UHFFFAOYSA-N
ID: XJEOVNXJTRPMBX-UHFFFAOYSA-N
Comment: Energy1
Num peaks: 27
51.02292652 0.682599408
150.0913404 2.467120834
163.075356 2.310747632
165.0910061 0.7192526753
185.0597059 0.8361299025
228.1019051 1.649663914
230.1175552 2.317565582
240.1019051 4.580199808
242.1175552 3.295947484
244.1332052 3.214105581
252.1382906 0.8537322978
254.1175552 4.539130092
256.1332052 3.167740243
258.1488553 1.222688479
260.1645054 0.7520664598
268.1332052 1.030240379
270.1488553 2.791064143
282.1488553 10.10528333
284.1281199 1.486508453
284.1645054 2.31728496
285.148521 0.8966641668
286.1437699 1.046085771
286.1801554 0.8212889894
288.15942 1.369131899
297.148521 2.140090626
298.1437699 3.880995802
314.17507 19.97401322

Name: +ve in-silico MS/MS by CFM-ID for XJEOVNXJTRPMBX-UHFFFAOYSA-N
ID: XJEOVNXJTRPMBX-UHFFFAOYSA-N
Comment: Energy2
Num peaks: 31
39.02292652 0.8462172725
41.03857658 1.382659316
49.00727645 1.769533518
53.03857658 0.9206155177
78.03382555 3.455985233
80.04947561 2.26069768
92.04947561 1.465580694
156.0807757 1.884135606
163.075356 1.732654991
177.0910061 5.523290768
185.0597059 11.17234803
187.075356 3.813379253
189.0910061 0.9158991661
191.1066561 4.741736848
212.1069905 1.417245255
216.1019051 1.074747786
226.1226406 1.217772154
228.1019051 1.31475645
230.1175552 2.317507418
240.1019051 0.9227683056
242.1175552 1.073968278
244.1332052 1.30579079
254.1175552 2.018951125
256.1332052 1.503737656
258.1488553 1.166800558
266.1175552 1.708145804
268.1332052 1.735479224
280.1332052 0.9584829755
282.1488553 1.233676238
284.1645054 1.884357584
298.1437699 2.921550153

Name: +ve in-silico MS/MS by CFM-ID for OPSWBYWEFPQBJO-UHFFFAOYSA-N
ID: OPSWBYWEFPQBJO-UHFFFAOYSA-N
Comment: Energy0
Num peaks: 16
44.04947561 1.591109849
61.01064758 3.404908127
72.04439023 1.61384837
73.06479133 1.156900683
78.03719668 12.16509547
101.0597059 4.743787016
113.0597059 1.486754211
131.0702706 3.851828293
132.0477614 4.717136532
149.0743105 7.321547449
184.0968197 1.606552095
202.1073844 4.134745586
219.1339335 1.002071004
245.1495836 1.459868033
261.12674 15.90173396
279.1373046 14.47833497

Name: +ve in-silico MS/MS by CFM-ID for OPSWBYWEFPQBJO-UHFFFAOYSA-N
ID: OPSWBYWEFPQBJO-UHFFFAOYSA-N
Comment: Energy1
Num peaks: 23
44.04947561 7.331433126
55.01784114 1.149377611
55.05422664 2.131129741
57.06987671 1.983588325
61.01064758 8.67685221
72.04439023 2.582669634
73.06479133 2.467124143
75.08044139 1.446328557
78.03719668 20.77893272
101.0597059 4.068870019
113.0597059 1.279406841
115.0865894 1.255276578
131.0702706 1.444088695
132.0477614 6.158856991
149.0743105 4.188116856
156.1019051 1.381957893
158.1175552 1.145802792
174.1124698 1.324273824
184.0968197 1.853841263
202.1073844 1.406569063
243.1161753 1.129801499
261.12674 4.003785836
279.1373046 1.157659105

Name: +ve in-silico MS/MS by CFM-ID for OPSWBYWEFPQBJO-UHFFFAOYSA-N
ID: OPSWBYWEFPQBJO-UHFFFAOYSA-N
Comment: Energy2
Num peaks: 23
27.02292652 1.083190422
41.03857658 1.179812688
42.03382555 2.848494236
44.04947561 8.164849127
55.05422664 1.452062096
57.0334912 0.7408623846
57.06987671 1.594035241
61.01064758 12.59733107
69.0334912 0.7396962861
71.04914126 2.353799389
72.04439023 5.278734109
73.06479133 5.619737871
75.08044139 1.122924459
76.02154661 1.805295144
78.03719668 11.47281687
85.02840582 1.225407141
85.06479133 1.631897468
87.05528926 3.578996999
101.0597059 8.668129855
115.0865894 1.731809014
130.086255 0.8292822677
132.0477614 3.948884955
149.0743105 0.7359030762

Name: +ve in-silico MS/MS by CFM-ID for BBJQWDIRULURHT-UHFFFAOYSA-N
ID: BBJQWDIRULURHT-UHFFFAOYSA-N
Comment: Energy0
Num peaks: 6
147.0665226 20.60416975
148.0869237 9.96927676
150.1025738 4.834649392
252.1243719 2.233783788
279.1352709 4.598128251
296.16182 52.3651988

Name: +ve in-silico MS/MS by CFM-ID for BBJQWDIRULURHT-UHFFFAOYSA-N
ID: BBJQWDIRULURHT-UHFFFAOYSA-N
Comment: Energy1
Num peaks: 6
147.0665226 18.52919175
148.0869237 2.102118066
252.1243719 13.66009986
254.1400219 3.412411636
279.1352709 13.07619933
296.16182 29.55640433

Name: +ve in-silico MS/MS by CFM-ID for BBJQWDIRULURHT-UHFFFAOYSA-N
ID: BBJQWDIRULURHT-UHFFFAOYSA-N
Comment: Energy2
Num peaks: 13
78.03382555 2.387587811
80.04947561 2.620198902
104.0494756 7.073488165
105.0447246 7.785254818
106.0651257 3.988117926
107.0603746 5.835298982
121.0760247 5.934948006
130.0399735 2.12017718
131.0603746 4.04359244
133.0760247 3.305820813
147.0665226 10.13582773
148.0869237 21.79016413
150.1025738 3.153902673

Name: +ve in-silico MS/MS by CFM-ID for WQZYCZGBKFRJTD-UHFFFAOYSA-N
ID: WQZYCZGBKFRJTD-UHFFFAOYSA-N
Comment: Energy0
Num peaks: 6
133.0760247 8.789775299
136.0869237 4.066851236
147.0665226 24.90373533
161.0821727 12.07780227
279.1352709 5.40169308
296.16182 32.85923279

Name: +ve in-silico MS/MS by CFM-ID for WQZYCZGBKFRJTD-UHFFFAOYSA-N
ID: WQZYCZGBKFRJTD-UHFFFAOYSA-N
Comment: Energy1
Num peaks: 15
93.04472458 1.808283044
104.0494756 1.243599366
107.0603746 2.504965117
109.0760247 2.942976886
121.0760247 1.876879878
130.0399735 1.740832147
133.0760247 22.18728545
135.0916748 1.960041797
147.0665226 9.101118598
161.0821727 8.504036462
250.1087218 1.218447626
252.1243719 5.633926471
254.1400219 1.725876994
279.1352709 9.460809086
296.16182 9.216505635

Name: +ve in-silico MS/MS by CFM-ID for WQZYCZGBKFRJTD-UHFFFAOYSA-N
ID: WQZYCZGBKFRJTD-UHFFFAOYSA-N
Comment: Energy2
Num peaks: 21
63.02292652 1.093685426
65.03857658 1.5271622
79.02907452 1.081930149
91.02907452 1.161746239
91.05422664 0.9108883119
93.04472458 2.710290951
104.0494756 1.410274271
105.0447246 6.87387335
106.0651257 1.142379351
107.0603746 4.075506492
109.0760247 2.637548355
116.0494756 1.250800304
117.0447246 3.897710317
119.0603746 5.633037229
121.0760247 2.401462665
130.0399735 8.083133725
133.0760247 12.47603662
136.0869237 1.716132796
147.0665226 11.61055904
148.0869237 4.133864103
161.0821727 4.881954555

Name: +ve in-silico MS/MS by CFM-ID for JFJDMWXXHDITDE-UHFFFAOYSA-N
ID: JFJDMWXXHDITDE-UHFFFAOYSA-N
Comment: Energy0
Num peaks: 6
133.0760247 8.907033254
136.0869237 4.10418367
147.0665226 25.01909765
161.0821727 12.22514896
279.1352709 5.64491671
296.16182 33.29911103

Name: +ve in-silico MS/MS by CFM-ID for JFJDMWXXHDITDE-UHFFFAOYSA-N
ID: JFJDMWXXHDITDE-UHFFFAOYSA-N
Comment: Energy1
Num peaks: 12
107.0603746 1.678672584
109.0760247 2.993116211
121.0760247 3.513159424
123.0916748 2.260653622
130.0399735 1.82873347
133.0760247 22.96764729
135.0916748 2.007045804
147.0665226 8.873351599
161.0821727 8.855840609
252.1243719 6.063471893
279.1352709 9.943062128
296.16182 9.471192184

Name: +ve in-silico MS/MS by CFM-ID for JFJDMWXXHDITDE-UHFFFAOYSA-N
ID: JFJDMWXXHDITDE-UHFFFAOYSA-N
Comment: Energy2
Num peaks: 23
51.02292652 1.287001518
57.04472458 1.20469005
63.02292652 1.239019254
65.03857658 1.08387769
66.03382555 0.9039786962
77.01342445 1.157730313
79.02907452 1.896429494
90.03382555 1.025866823
93.04472458 2.11088468
105.0447246 7.791492535
106.0651257 1.833131098
107.0603746 4.045398336
109.0760247 2.745851314
116.0494756 1.173268188
119.0603746 2.319056212
121.0760247 4.689600879
130.0399735 8.071295201
131.0603746 0.9265573315
133.0760247 12.22561247
136.0869237 1.701556061
147.0665226 11.05162928
148.0869237 5.129861645
161.0821727 4.921157331

Name: +ve in-silico MS/MS by CFM-ID for HRAXFEKLIAKKTC-UHFFFAOYSA-N
ID: HRAXFEKLIAKKTC-UHFFFAOYSA-N
Comment: Energy0
Num peaks: 6
133.0760247 8.2080193
136.0869237 3.880961542
147.0665226 23.92088505
161.0821727 10.9441369
265.1196208 3.262785894
296.16182 30.30420447

Name: +ve in-silico MS/MS by CFM-ID for HRAXFEKLIAKKTC-UHFFFAOYSA-N
ID: HRAXFEKLIAKKTC-UHFFFAOYSA-N
Comment: Energy1
Num peaks: 16
104.0494756 2.315301258
107.0603746 2.724131332
109.0760247 2.552831848
121.0760247 2.901074486
123.0916748 2.940782383
131.0603746 9.116287581
132.0556236 1.569101088
133.0760247 18.5777487
135.0916748 1.829263324
147.0665226 8.812669128
161.0821727 6.476355129
238.1087218 2.183131567
252.1243719 2.207024215
265.1196208 5.482160052
279.1352709 2.598293859
296.16182 7.830981533

Name: +ve in-silico MS/MS by CFM-ID for HRAXFEKLIAKKTC-UHFFFAOYSA-N
ID: HRAXFEKLIAKKTC-UHFFFAOYSA-N
Comment: Energy2
Num peaks: 21
63.02292652 3.193723525
65.03857658 2.064130809
79.02907452 1.700069539
93.04472458 1.042160237
104.0494756 3.315097204
105.0447246 12.33678923
107.0603746 5.233124377
109.0760247 2.202992846
117.0447246 2.333228753
119.0603746 4.725955965
121.0760247 2.450713527
130.0399735 2.889393315
131.0603746 3.570588336
132.0556236 3.8219817
133.0760247 8.111727774
136.0869237 1.369080667
147.0665226 12.89231773
148.0869237 2.624671977
159.0665226 1.141772078
161.0821727 2.36546192
238.1087218 1.335033319

Name: +ve in-silico MS/MS by CFM-ID for GQGLLFKANIRNPG-UHFFFAOYSA-N
ID: GQGLLFKANIRNPG-UHFFFAOYSA-N
Comment: Energy0
Num peaks: 12
91.05422664 5.368084327
119.0491413 6.881306009
129.0658539 1.761151835
144.0655196 6.229057816
161.0920687 5.220081516
219.1128041 1.324776592
234.1124698 3.366541319
244.0968197 3.784103371
247.1077188 6.244218205
261.1233688 3.06309157
262.1073844 20.07293837
279.1339335 16.77712659

Name: +ve in-silico MS/MS by CFM-ID for GQGLLFKANIRNPG-UHFFFAOYSA-N
ID: GQGLLFKANIRNPG-UHFFFAOYSA-N
Comment: Energy1
Num peaks: 21
91.05422664 12.78293813
93.06987671 1.641452569
99.05528926 2.70548297
101.0385766 2.066379465
101.0709393 2.774283437
116.070605 3.306813652
119.0491413 9.157074814
127.0389705 1.140975026
129.0658539 2.02562105
143.081504 1.297610774
144.0655196 11.7140228
161.0920687 3.378627652
202.086255 2.528080152
219.1128041 1.541058894
232.0968197 1.55197402
234.1124698 2.86352946
244.0968197 3.427938457
247.1077188 1.327999461
261.1233688 2.353941407
262.1073844 8.222449592
279.1339335 2.418620004

Name: +ve in-silico MS/MS by CFM-ID for GQGLLFKANIRNPG-UHFFFAOYSA-N
ID: GQGLLFKANIRNPG-UHFFFAOYSA-N
Comment: Energy2
Num peaks: 28
41.00219107 0.751166457
49.00727645 1.334963416
51.02292652 1.079786792
58.02874017 1.056910243
63.02292652 1.362186222
65.03857658 2.497000382
68.0130901 0.6352041727
72.04439023 1.54596349
75.02292652 2.192295031
79.05422664 1.655952559
84.04439023 3.690985502
88.03930485 1.414409767
91.05422664 28.11134032
93.06987671 3.228359194
97.10117684 1.038451832
99.05528926 5.872569615
99.1168269 0.8194547267
101.0385766 1.921252481
101.0709393 3.834167368
114.0549549 0.8552781726
116.070605 2.612732407
117.0334912 1.153795494
119.0491413 3.606930478
127.0502039 1.086545354
129.0658539 2.609215794
144.0655196 1.912945069
174.0913404 1.706070456
263.1026334 0.7139175374

Name: +ve in-silico MS/MS by CFM-ID for BLJKDFSZFYRLOX-UHFFFAOYSA-N
ID: BLJKDFSZFYRLOX-UHFFFAOYSA-N
Comment: Energy0
Num peaks: 14
91.05422664 5.098722692
113.0709393 1.628708428
115.0865894 2.007626475
119.0491413 6.622240342
130.0498695 4.58248725
161.0920687 4.454912813
202.086255 2.425699491
220.0968197 1.610285651
230.0811697 4.869849651
232.0968197 1.300100584
233.1284542 6.15088273
248.0917343 20.30025353
261.1233688 3.725205815
279.1339335 15.88735285

Name: +ve in-silico MS/MS by CFM-ID for BLJKDFSZFYRLOX-UHFFFAOYSA-N
ID: BLJKDFSZFYRLOX-UHFFFAOYSA-N
Comment: Energy1
Num peaks: 23
32.04947561 1.253007536
58.02874017 1.177477101
86.0600403 1.670243229
91.05422664 12.97023052
93.06987671 1.709795741
98.0600403 1.515281272
101.0385766 2.389776682
102.0549549 2.177544106
113.0709393 5.191837192
115.0865894 11.09092755
119.0491413 9.151179844
130.0498695 2.770820172
136.0756904 1.055424814
143.081504 2.219950686
144.0655196 1.300541142
161.0920687 4.483636353
174.0913404 1.236271902
202.086255 1.860104553
220.0968197 1.821514959
233.1284542 5.923110404
248.0917343 2.562349469
261.1233688 2.03757495
279.1339335 3.234909419

Name: +ve in-silico MS/MS by CFM-ID for BLJKDFSZFYRLOX-UHFFFAOYSA-N
ID: BLJKDFSZFYRLOX-UHFFFAOYSA-N
Comment: Energy2
Num peaks: 31
15.02292652 0.5997736048
49.00727645 1.186564162
51.02292652 0.7365452095
58.02874017 1.802277588
63.02292652 0.8860539925
65.03857658 2.138445343
72.04439023 0.9931897766
74.02365479 0.8985498248
75.02292652 1.877493946
77.03857658 0.6001229001
79.05422664 1.688551974
85.02840582 1.041645148
86.0600403 0.6643149615
87.04405588 0.6552004454
88.03930485 0.8886175993
91.05422664 25.76409307
93.06987671 3.404385011
97.10117684 0.9194730509
98.0600403 2.08241041
99.1168269 0.8731180793
100.0393049 1.94226903
101.0385766 1.645371563
102.0549549 7.123824561
113.0709393 3.53167236
115.0865894 3.279888936
117.0334912 1.187254253
119.0491413 3.412571822
130.0498695 2.715881046
174.0913404 3.512746378
202.086255 1.259507008
204.1019051 0.677968669

Name: +ve in-silico MS/MS by CFM-ID for WBURTALOORBDML-UHFFFAOYSA-N
ID: WBURTALOORBDML-UHFFFAOYSA-N
Comment: Energy0
Num peaks: 10
91.05422664 2.87579575
119.0491413 3.185381875
144.0655196 4.246827534
161.0920687 5.278499296
233.1284542 4.721730987
234.1124698 3.648803978
244.0968197 6.503482382
261.1233688 6.149702659
262.1073844 23.78065941
279.1339335 20.10036999

Name: +ve in-silico MS/MS by CFM-ID for WBURTALOORBDML-UHFFFAOYSA-N
ID: WBURTALOORBDML-UHFFFAOYSA-N
Comment: Energy1
Num peaks: 18
91.05422664 14.68031652
93.06987671 1.525025463
101.0385766 1.066059532
113.0709393 1.133185241
115.0865894 6.34715294
116.070605 4.207770271
119.0491413 4.832978114
143.081504 1.418687272
144.0655196 13.28462506
150.0913404 0.9423413182
161.0920687 2.477376461
216.1019051 3.034379196
233.1284542 2.991198056
234.1124698 2.878440916
244.0968197 4.565683982
261.1233688 2.970888291
262.1073844 9.581729498
279.1339335 2.827807345

Name: +ve in-silico MS/MS by CFM-ID for WBURTALOORBDML-UHFFFAOYSA-N
ID: WBURTALOORBDML-UHFFFAOYSA-N
Comment: Energy2
Num peaks: 29
49.00727645 0.9475478028
51.02292652 0.8059237642
58.02874017 1.81685323
63.02292652 0.9553256111
65.03857658 1.996987325
68.0130901 0.8274291132
72.04439023 1.989247173
75.02292652 1.753297845
79.05422664 1.92752421
84.04439023 1.577812514
88.03930485 2.207541317
91.05422664 21.48500291
93.06987671 3.231410671
97.10117684 0.7705100865
101.0385766 1.628773619
102.0549549 1.14818561
113.0709393 10.02808292
114.0549549 2.253307496
115.0865894 3.752432587
116.070605 5.225506361
117.0334912 1.436735496
119.0491413 2.406408384
130.0498695 1.259380681
141.0658539 1.496738429
143.081504 1.495903982
144.0655196 1.87737422
145.0607686 1.788203258
161.0920687 0.7532606212
188.1069905 1.248188656

Name: +ve in-silico MS/MS by CFM-ID for CVHWCQPBMKMZKZ-UHFFFAOYSA-N
ID: CVHWCQPBMKMZKZ-UHFFFAOYSA-N
Comment: Energy0
Num peaks: 13
99.05528926 1.601290565
101.0709393 1.962590593
105.0698767 5.105144267
130.0498695 5.30408217
133.0647913 6.623928703
147.0764186 4.455599743
216.1019051 2.594205862
233.1284542 6.01246629
234.1124698 2.821369996
244.0968197 4.952941647
261.1233688 4.620809725
262.1073844 18.5894905
279.1339335 16.20825645

Name: +ve in-silico MS/MS by CFM-ID for CVHWCQPBMKMZKZ-UHFFFAOYSA-N
ID: CVHWCQPBMKMZKZ-UHFFFAOYSA-N
Comment: Energy1
Num peaks: 22
84.04439023 0.9878439973
91.05422664 1.067424437
99.05528926 3.251442832
101.0709393 7.422947823
102.0549549 2.973485182
105.0698767 11.05202987
107.0855268 1.490357212
113.0233204 0.9532817085
115.0542266 1.736597542
129.0658539 2.029343288
130.0498695 9.7227797
133.0647913 7.935108529
147.0764186 2.730038744
188.1069905 1.423807404
216.1019051 4.607272654
217.1335396 0.9384302189
233.1284542 3.745933888
234.1124698 1.948113532
244.0968197 3.348531455
261.1233688 2.018943852
262.1073844 6.830495272
279.1339335 1.978392756

Name: +ve in-silico MS/MS by CFM-ID for CVHWCQPBMKMZKZ-UHFFFAOYSA-N
ID: CVHWCQPBMKMZKZ-UHFFFAOYSA-N
Comment: Energy2
Num peaks: 31
49.00727645 1.3964665
53.03857658 0.673335561
58.02874017 1.051015167
63.02292652 1.762588318
65.03857658 1.688031507
72.04439023 1.458925402
74.02365479 1.825607689
75.02292652 1.38627453
77.03857658 2.831409431
79.05422664 3.068815756
84.04439023 3.725779115
88.03930485 1.032582079
89.03857658 0.7751300255
91.05422664 4.98307136
93.06987671 1.69476234
99.05528926 5.840516272
100.0393049 0.6729525302
101.0709393 4.520673973
102.0549549 3.049763348
103.0542266 2.053070589
105.0698767 19.26999299
107.0855268 2.568478448
111.1168269 1.021626255
113.132477 1.005329991
115.0542266 1.242953
127.0502039 0.855848833
130.0498695 1.790139474
131.0491413 1.190101243
133.0647913 2.369485932
188.1069905 1.225735418
263.1026334 0.9947526717

Name: +ve in-silico MS/MS by CFM-ID for WHUANWRSNZIBQN-UHFFFAOYSA-N
ID: WHUANWRSNZIBQN-UHFFFAOYSA-N
Comment: Energy0
Num peaks: 12
101.0709393 1.956475795
105.0698767 5.196355999
130.0498695 5.456716782
133.0647913 6.757217312
147.0764186 4.476062585
216.1019051 2.706539647
233.1284542 6.184820016
234.1124698 2.885836925
244.0968197 5.163970173
261.1233688 4.798129534
262.1073844 19.01543895
279.1339335 16.3055469

Name: +ve in-silico MS/MS by CFM-ID for WHUANWRSNZIBQN-UHFFFAOYSA-N
ID: WHUANWRSNZIBQN-UHFFFAOYSA-N
Comment: Energy1
Num peaks: 20
91.05422664 1.122476957
99.05528926 3.272842093
101.0709393 7.560547543
102.0549549 2.79059009
105.0698767 11.61871332
107.0855268 1.521449916
115.0542266 1.748126814
129.0658539 2.094343755
130.0498695 10.06038887
133.0647913 8.211553459
147.0764186 2.752266576
188.1069905 1.601807833
216.1019051 4.8329754
217.1335396 1.048963861
233.1284542 3.857234334
234.1124698 2.004510094
244.0968197 3.535921715
261.1233688 2.160675572
262.1073844 7.028513638
279.1339335 1.999933895

Name: +ve in-silico MS/MS by CFM-ID for WHUANWRSNZIBQN-UHFFFAOYSA-N
ID: WHUANWRSNZIBQN-UHFFFAOYSA-N
Comment: Energy2
Num peaks: 28
49.00727645 0.841995569
58.02874017 1.096868494
63.02292652 2.610969679
65.03857658 2.771254653
68.0130901 0.6519289733
72.04439023 1.527616635
74.02365479 1.623268184
79.05422664 1.612040087
84.04439023 3.43092977
88.03930485 0.6447101935
89.03857658 2.097908252
91.05422664 5.780548995
93.06987671 1.774923377
99.05528926 6.105818769
100.0393049 0.7013979386
101.0709393 4.313547972
102.0549549 2.758866823
105.0698767 25.1712504
107.0855268 2.665327146
111.1168269 1.066637034
113.132477 0.8411046337
115.0542266 1.292159731
127.0502039 0.8754812244
129.0658539 0.6449991022
130.0498695 1.912573761
131.0491413 1.247109547
133.0647913 2.797402094
188.1069905 1.486584003

Name: +ve in-silico MS/MS by CFM-ID for YEAITQOSWUSOKB-UHFFFAOYSA-N
ID: YEAITQOSWUSOKB-UHFFFAOYSA-N
Comment: Energy0
Num peaks: 13
99.05528926 1.604995367
101.0709393 1.967131312
105.0698767 5.127551676
130.0498695 5.315863799
133.0647913 6.64311753
147.0764186 4.471394189
216.1019051 2.600207909
233.1284542 6.033368441
234.1124698 2.83055748
244.0968197 4.964400948
261.1233688 4.636579852
262.1073844 18.6541604
279.1339335 16.2833432

Name: +ve in-silico MS/MS by CFM-ID for YEAITQOSWUSOKB-UHFFFAOYSA-N
ID: YEAITQOSWUSOKB-UHFFFAOYSA-N
Comment: Energy1
Num peaks: 22
84.04439023 0.9921289646
91.05422664 1.072366921
99.05528926 3.265546603
101.0709393 7.455146316
102.0549549 2.986383257
105.0698767 11.13961256
107.0855268 1.498169221
113.0233204 0.957416755
115.0542266 1.744130374
129.0658539 2.038145963
130.0498695 9.763045497
133.0647913 7.973355572
147.0764186 2.747790869
188.1069905 1.429983449
216.1019051 4.627257604
217.1335396 0.9425008442
233.1284542 3.771322274
234.1124698 1.959603359
244.0968197 3.363056367
261.1233688 2.031314648
262.1073844 6.874665285
279.1339335 1.995593315

Name: +ve in-silico MS/MS by CFM-ID for YEAITQOSWUSOKB-UHFFFAOYSA-N
ID: YEAITQOSWUSOKB-UHFFFAOYSA-N
Comment: Energy2
Num peaks: 31
49.00727645 0.7856605753
51.02292652 0.7552102803
53.03857658 0.8361304214
58.02874017 1.071557874
65.03857658 1.594869887
72.04439023 1.487319519
74.02365479 1.860598777
75.02292652 0.7427847877
77.03857658 2.846679869
79.05422664 2.628623717
84.04439023 3.797190439
88.03930485 1.05237339
89.03857658 0.9625361149
91.05422664 5.164705786
93.06987671 1.727668403
99.05528926 5.952460374
100.0393049 0.6858508876
101.0709393 4.6073209
102.0549549 3.108217601
103.0542266 2.094779288
105.0698767 22.30758718
107.0855268 2.781227235
111.1168269 1.041472757
113.132477 1.024864145
115.0542266 1.266776451
127.0502039 0.8555005769
130.0498695 1.819401714
131.0491413 1.213206328
133.0647913 2.416673234
188.1069905 1.249228864
263.1026334 0.7264459105

Name: +ve in-silico MS/MS by CFM-ID for AESZLBFTXPWWLB-UHFFFAOYSA-N
ID: AESZLBFTXPWWLB-UHFFFAOYSA-N
Comment: Energy0
Num peaks: 6
43.02907452 2.752002182
204.0978823 2.626304352
220.092797 3.783218702
237.1193461 7.337023908
261.1305794 14.90943029
279.1411441 54.12068182

Name: +ve in-silico MS/MS by CFM-ID for AESZLBFTXPWWLB-UHFFFAOYSA-N
ID: AESZLBFTXPWWLB-UHFFFAOYSA-N
Comment: Energy1
Num peaks: 13
60.05562361 1.917474514
76.05053823 7.282008473
146.0560175 2.134277169
148.0716676 2.516168715
202.0822323 2.342889177
219.1087814 10.03029717
220.092797 2.642905823
237.1193461 9.889106825
243.1200148 2.698970246
249.1305794 2.157048093
261.1305794 16.1394805
262.114595 6.459555393
279.1411441 15.15648221

Name: +ve in-silico MS/MS by CFM-ID for AESZLBFTXPWWLB-UHFFFAOYSA-N
ID: AESZLBFTXPWWLB-UHFFFAOYSA-N
Comment: Energy2
Num peaks: 6
43.02907452 18.45050321
59.02398914 1.823887136
60.05562361 39.26643532
72.05562361 1.298965504
76.05053823 19.06315021
202.0822323 2.357645236

Name: +ve in-silico MS/MS by CFM-ID for AURCYDLEAAPXKH-UHFFFAOYSA-N
ID: AURCYDLEAAPXKH-UHFFFAOYSA-N
Comment: Energy0
Num peaks: 13
57.06987671 2.792450162
123.0440559 1.460500577
125.0597059 10.10981803
127.075356 2.74436575
130.1590261 6.136745436
156.1382906 2.35971974
157.0317769 8.085626776
159.047427 5.243502688
185.0266916 1.026273009
190.1260117 1.241750499
258.1158409 1.312297738
296.1678765 6.792999851
314.1784412 30.83483974

Name: +ve in-silico MS/MS by CFM-ID for AURCYDLEAAPXKH-UHFFFAOYSA-N
ID: AURCYDLEAAPXKH-UHFFFAOYSA-N
Comment: Energy1
Num peaks: 31
39.02292652 1.439144835
49.00727645 1.146760373
51.02292652 0.7216275496
55.01784114 0.7031167108
57.06987671 5.183362687
72.08077574 2.431179613
81.0334912 1.125191976
83.04914126 1.232293417
100.0756904 3.216079555
100.1120759 1.901140246
107.0491413 1.161874927
109.0647913 0.9007046577
111.0440559 1.450236557
111.0804414 0.8760409685
123.0440559 1.721898121
125.0597059 13.06832906
127.075356 1.741109848
128.143376 1.820160971
129.0910061 0.9763009747
130.1590261 5.827664238
131.1066561 1.638524958
141.0368623 0.8047705692
156.1382906 12.23503223
157.0317769 2.415999316
159.047427 2.666791165
185.0266916 2.63416669
188.1103616 0.7349867961
202.1260117 1.70553076
284.131491 0.8596297188
296.1678765 2.225144676
314.1784412 3.898337218

Name: +ve in-silico MS/MS by CFM-ID for AURCYDLEAAPXKH-UHFFFAOYSA-N
ID: AURCYDLEAAPXKH-UHFFFAOYSA-N
Comment: Energy2
Num peaks: 27
27.02292652 1.280847549
29.03857658 1.169575507
39.02292652 2.126896865
41.03857658 5.070318706
49.00727645 2.720130754
51.02292652 6.707334588
53.03857658 3.230651681
55.01784114 0.8906662583
55.05422664 5.177779149
57.06987671 20.28094928
59.08552677 0.9359137627
67.01784114 0.9972340587
72.08077574 7.783072797
100.1120759 1.308365303
107.0491413 3.171171515
109.0647913 2.984181501
111.0804414 0.8738709565
114.1277259 1.113464113
125.0597059 2.129384252
130.1590261 2.544656947
132.0477614 1.168992514
139.0212123 0.8158081113
141.0368623 0.758294379
146.0634114 2.165336083
157.0317769 0.8748877655
240.1416617 0.7009174883
296.1678765 1.095355178

Name: +ve in-silico MS/MS by CFM-ID for FNQBKDJYTZCGST-UHFFFAOYSA-N
ID: FNQBKDJYTZCGST-UHFFFAOYSA-N
Comment: Energy0
Num peaks: 13
57.06987671 2.580183141
107.0491413 2.167597774
123.0440559 2.341190605
125.0597059 15.05392082
127.075356 2.561094314
130.1590261 5.805829549
156.1382906 2.174831292
157.0317769 7.338992906
159.047427 4.6539356
190.1260117 1.403623304
258.1158409 1.172040899
296.1678765 5.835097363
314.1784412 27.30956057

Name: +ve in-silico MS/MS by CFM-ID for FNQBKDJYTZCGST-UHFFFAOYSA-N
ID: FNQBKDJYTZCGST-UHFFFAOYSA-N
Comment: Energy1
Num peaks: 31
39.02292652 3.566506804
41.03857658 2.155346489
43.05422664 0.9846429592
51.02292652 0.7416753045
53.03857658 0.8931097276
57.06987671 4.394929025
72.08077574 2.002828861
95.04914126 1.174826192
100.0756904 2.74128554
100.1120759 1.056136994
107.0491413 3.284634991
109.0647913 0.7146262545
111.0440559 0.8703914135
111.0804414 0.6818679701
123.0440559 2.099267182
125.0597059 17.94767756
127.075356 1.258323194
128.143376 1.506761659
130.1590261 5.018764609
131.1066561 1.364478142
141.0368623 0.808678002
156.1382906 10.37805359
157.0317769 1.842838119
159.047427 1.969531907
185.0266916 1.971749461
202.1260117 1.013649438
214.1260117 0.658756
284.131491 0.6467609884
284.1678765 0.9578907712
296.1678765 1.850389219
314.1784412 2.832268278

Name: +ve in-silico MS/MS by CFM-ID for FNQBKDJYTZCGST-UHFFFAOYSA-N
ID: FNQBKDJYTZCGST-UHFFFAOYSA-N
Comment: Energy2
Num peaks: 30
27.02292652 0.9326327327
29.03857658 0.7458048584
39.02292652 4.365311929
41.03857658 5.255690345
49.00727645 1.197076425
51.02292652 5.896358287
53.03857658 2.371305779
55.01784114 1.497221224
55.05422664 2.395721783
57.0334912 0.8949116411
57.06987671 15.85494938
63.02292652 1.533895214
65.03857658 4.463068175
67.01784114 1.473668587
67.05422664 2.583577112
69.0334912 0.8283068732
69.06987671 0.6799938286
71.04914126 0.8446025468
72.08077574 5.432190426
95.04914126 0.9384998913
97.06479133 0.8214835091
105.0334912 0.8232821461
107.0491413 5.9404808
109.0647913 3.431195249
111.0804414 0.940607345
113.0960915 0.8279216543
125.0597059 4.031209774
130.1590261 2.119756432
131.1066561 0.6857988467
296.1678765 0.7343281725

Name: +ve in-silico MS/MS by CFM-ID for AMWRCFMXAWHYEB-UHFFFAOYSA-N
ID: AMWRCFMXAWHYEB-UHFFFAOYSA-N
Comment: Energy0
Num peaks: 14
57.06987671 2.538021204
107.0491413 2.15505659
123.0440559 2.319533658
125.0597059 14.93737147
127.075356 2.525950302
130.1590261 5.746561477
141.0368623 0.9753594727
156.1382906 2.155156545
157.0317769 7.251936962
159.047427 4.617150599
190.1260117 1.388706172
258.1158409 1.157955278
296.1678765 5.770146793
314.1784412 26.89383569

Name: +ve in-silico MS/MS by CFM-ID for AMWRCFMXAWHYEB-UHFFFAOYSA-N
ID: AMWRCFMXAWHYEB-UHFFFAOYSA-N
Comment: Energy1
Num peaks: 31
39.02292652 0.948776492
51.02292652 0.7672810352
53.03857658 0.9194433303
55.01784114 0.688767303
57.06987671 4.482159378
72.08077574 2.082535586
95.04914126 1.27042852
100.0756904 2.850380678
100.1120759 1.366432916
107.0491413 3.381670378
109.0647913 0.7410738775
111.0440559 0.9523596238
111.0804414 0.7131294717
123.0440559 2.227618711
125.0597059 18.6984944
127.075356 1.316541216
128.143376 1.577402786
129.0910061 0.6630036734
130.1590261 5.259330122
131.1066561 1.446074291
141.0368623 0.9624888373
156.1382906 10.51596299
157.0317769 2.072149881
159.047427 2.285741204
185.0266916 2.170576937
238.1260117 0.6989745709
284.131491 0.6850798754
284.1678765 1.309755098
286.1835266 0.8399294054
296.1678765 1.947995077
314.1784412 3.062186013

Name: +ve in-silico MS/MS by CFM-ID for AMWRCFMXAWHYEB-UHFFFAOYSA-N
ID: AMWRCFMXAWHYEB-UHFFFAOYSA-N
Comment: Energy2
Num peaks: 31
27.02292652 0.9330690368
29.03857658 0.7461537607
39.02292652 4.085723754
41.03857658 2.841815061
49.00727645 1.282621621
51.02292652 6.140375136
53.03857658 2.500396755
55.01784114 1.517701699
55.05422664 2.413785428
57.0334912 1.299271778
57.06987671 13.86610579
65.03857658 4.382118993
67.01784114 0.7057004991
67.05422664 2.883664432
69.0334912 1.478580959
69.06987671 0.7151975547
72.08077574 5.434731712
81.0334912 0.75490747
97.06479133 0.8640122487
105.0334912 0.9449643025
107.0491413 6.189016743
109.0284058 0.9444527071
109.0647913 3.594110925
111.0440559 1.086580426
111.0804414 1.203582972
113.0960915 1.275269435
125.0597059 4.152503697
130.1590261 2.120772101
131.1066561 1.046975354
238.1260117 0.8187536098
296.1678765 0.7346817386

Name: +ve in-silico MS/MS by CFM-ID for ZPESUHCBXABVII-UHFFFAOYSA-N
ID: ZPESUHCBXABVII-UHFFFAOYSA-N
Comment: Energy0
Num peaks: 8
57.06987671 2.773013906
107.0491413 18.7590102
109.0647913 3.576182252
130.1590261 6.208347667
139.0212123 9.101696747
141.0368623 6.256918827
156.1382906 2.385523704
296.1678765 32.80186641

Name: +ve in-silico MS/MS by CFM-ID for ZPESUHCBXABVII-UHFFFAOYSA-N
ID: ZPESUHCBXABVII-UHFFFAOYSA-N
Comment: Energy1
Num peaks: 17
57.06987671 5.18100643
65.03857658 1.573313391
72.08077574 2.446632552
79.05422664 1.435330878
100.0756904 3.414224224
100.1120759 1.740787499
107.0491413 28.07905839
109.0647913 1.912504709
113.0960915 1.779122751
115.1117415 1.832641001
128.143376 1.864514229
130.1590261 5.631318145
139.0212123 3.180611201
141.0368623 3.143203574
156.1382906 11.24165828
167.0161269 2.817463248
296.1678765 4.058393394

Name: +ve in-silico MS/MS by CFM-ID for ZPESUHCBXABVII-UHFFFAOYSA-N
ID: ZPESUHCBXABVII-UHFFFAOYSA-N
Comment: Energy2
Num peaks: 23
27.02292652 1.160977328
29.03857658 1.05999171
39.02292652 0.9440526468
41.03857658 3.091852521
55.05422664 2.250447901
57.06987671 12.0600245
63.02292652 2.402880322
65.03857658 8.202907171
72.08077574 6.581130124
79.05422664 15.35730413
81.0334912 0.9098347964
81.06987671 1.28802766
91.01784114 1.351070092
91.05422664 1.122474651
100.1120759 1.067349561
107.0491413 12.74309351
109.0647913 2.136145403
113.0960915 1.543943491
114.1277259 1.009258746
115.1117415 1.271004047
130.1590261 1.079975498
139.0212123 0.9682967587
156.1382906 0.9308285574

Name: +ve in-silico MS/MS by CFM-ID for HTUYIBAKQGQYNT-UHFFFAOYSA-N
ID: HTUYIBAKQGQYNT-UHFFFAOYSA-N
Comment: Energy0
Num peaks: 9
57.06987671 2.700909105
105.0334912 2.790117125
107.0491413 18.10719858
109.0647913 3.462838775
130.1590261 6.100933694
139.0212123 8.556880704
141.0368623 6.070423555
156.1382906 2.292731348
296.1678765 31.17393967

Name: +ve in-silico MS/MS by CFM-ID for HTUYIBAKQGQYNT-UHFFFAOYSA-N
ID: HTUYIBAKQGQYNT-UHFFFAOYSA-N
Comment: Energy1
Num peaks: 17
57.06987671 5.099209222
72.08077574 2.423408653
79.05422664 1.380047243
100.0756904 3.365243229
100.1120759 1.744756956
105.0334912 3.117801427
107.0491413 26.99598531
109.0647913 1.925159943
113.0960915 1.748812874
115.1117415 1.878746646
128.143376 1.832537974
130.1590261 5.733796472
139.0212123 2.787849906
141.0368623 3.12147023
156.1382906 10.81110902
167.0161269 2.632388717
296.1678765 3.942783968

Name: +ve in-silico MS/MS by CFM-ID for HTUYIBAKQGQYNT-UHFFFAOYSA-N
ID: HTUYIBAKQGQYNT-UHFFFAOYSA-N
Comment: Energy2
Num peaks: 21
27.02292652 1.131776906
41.03857658 2.30846776
53.03857658 1.322789005
55.05422664 2.181036402
57.06987671 11.89760888
65.03857658 3.636429638
72.08077574 6.470822129
75.02292652 4.018252665
77.03857658 8.354707885
79.01784114 1.054747806
79.05422664 13.43865983
81.0334912 1.099780856
81.06987671 1.318104099
91.05422664 1.206855964
100.1120759 1.037598223
105.0334912 2.573362557
107.0491413 11.17695144
109.0647913 2.224477971
113.0960915 1.479706973
115.1117415 1.512254184
130.1590261 1.264520297

Name: +ve in-silico MS/MS by CFM-ID for CKINYFOOPHPWBM-UHFFFAOYSA-N
ID: CKINYFOOPHPWBM-UHFFFAOYSA-N
Comment: Energy0
Num peaks: 9
57.06987671 2.722957635
105.0334912 2.774684115
107.0491413 18.04954804
109.0647913 3.443677382
130.1590261 6.086439757
139.0212123 8.542564408
141.0368623 6.018899154
156.1382906 2.291246193
296.1678765 30.92825542

Name: +ve in-silico MS/MS by CFM-ID for CKINYFOOPHPWBM-UHFFFAOYSA-N
ID: CKINYFOOPHPWBM-UHFFFAOYSA-N
Comment: Energy1
Num peaks: 19
49.00727645 3.279734897
57.06987671 5.026302756
72.08077574 2.364281817
77.03857658 1.1769593
79.05422664 3.88168916
100.0756904 3.283137315
100.1120759 1.57288209
105.0334912 2.709077712
107.0491413 22.68069713
109.0647913 1.453021093
113.0960915 1.37369657
115.1117415 1.657381061
128.143376 1.77927813
130.1590261 5.586491825
139.0212123 2.531054693
141.0368623 2.71972412
156.1382906 10.96858297
167.0161269 2.308983072
296.1678765 3.75273725

Name: +ve in-silico MS/MS by CFM-ID for CKINYFOOPHPWBM-UHFFFAOYSA-N
ID: CKINYFOOPHPWBM-UHFFFAOYSA-N
Comment: Energy2
Num peaks: 21
27.02292652 1.092855875
41.03857658 2.229081139
49.00727645 1.711852416
51.02292652 1.255402956
53.03857658 1.370879031
55.05422664 2.46174331
57.06987671 14.45118182
63.02292652 1.966468879
65.03857658 2.208668859
72.08077574 6.248294999
75.02292652 4.923719027
77.03857658 7.144318505
79.05422664 14.63756091
81.06987671 1.325563187
105.0334912 1.645068261
107.0491413 9.010885946
109.0647913 1.658124968
111.0262976 1.000636016
113.0960915 1.300946135
115.1117415 1.235457877
130.1590261 1.7286281

Name: +ve in-silico MS/MS by CFM-ID for SBYLTROZKDQETN-UHFFFAOYSA-N
ID: SBYLTROZKDQETN-UHFFFAOYSA-N
Comment: Energy0
Num peaks: 8
57.06987671 3.501921741
107.0491413 6.453799459
130.1590261 7.587251985
139.0212123 3.303321731
141.0368623 4.80225323
156.1382906 2.340449168
278.1573118 9.43799739
296.1678765 43.18197363

Name: +ve in-silico MS/MS by CFM-ID for SBYLTROZKDQETN-UHFFFAOYSA-N
ID: SBYLTROZKDQETN-UHFFFAOYSA-N
Comment: Energy1
Num peaks: 13
57.06987671 4.44554308
72.08077574 1.506475395
100.0756904 4.453530628
105.0334912 2.974996565
107.0491413 39.76349628
109.0647913 1.826331732
113.0960915 2.620980834
115.1117415 2.645868666
128.143376 1.405383206
130.1590261 3.426165308
141.0368623 1.452705275
156.1382906 12.55562327
296.1678765 1.777319587

Name: +ve in-silico MS/MS by CFM-ID for SBYLTROZKDQETN-UHFFFAOYSA-N
ID: SBYLTROZKDQETN-UHFFFAOYSA-N
Comment: Energy2
Num peaks: 20
27.02292652 2.197280172
29.03857658 2.008234007
41.03857658 4.783017928
49.00727645 1.148276579
51.02292652 1.437733589
53.03857658 1.123924037
55.05422664 4.849798521
57.06987671 25.75895085
63.02292652 1.876045002
72.08077574 13.44524963
79.05422664 4.459317832
91.05422664 1.271829268
100.1120759 2.310403251
105.0334912 1.360475178
107.0491413 4.473119819
114.1277259 2.351639029
123.0262976 1.220575405
128.143376 1.101364453
130.1590261 2.271161377
222.0947116 1.028453693

Name: +ve in-silico MS/MS by CFM-ID for KUFLBYBAXJMVNQ-UHFFFAOYSA-N
ID: KUFLBYBAXJMVNQ-UHFFFAOYSA-N
Comment: Energy0
Num peaks: 9
57.06987671 2.416818051
91.05422664 16.92591627
93.06987671 3.250387929
123.0262976 8.279474194
125.0419477 5.736953246
128.143376 2.734827065
146.1539407 3.918350523
278.1573118 15.28720619
296.1678765 23.74587239

Name: +ve in-silico MS/MS by CFM-ID for KUFLBYBAXJMVNQ-UHFFFAOYSA-N
ID: KUFLBYBAXJMVNQ-UHFFFAOYSA-N
Comment: Energy1
Num peaks: 18
57.06987671 3.017550906
91.05422664 28.10657166
93.06987671 2.189241905
97.10117684 1.775880584
99.1168269 1.583643362
114.1277259 1.567137861
116.070605 1.413459994
116.1069905 2.998248068
123.0262976 3.040051079
125.0419477 3.433139055
128.143376 9.359543262
146.1539407 2.218108104
151.0212123 2.663060534
154.1226406 3.692617096
172.1332052 5.31417294
266.1209263 1.233041485
278.1573118 4.582578639
296.1678765 2.774150216

Name: +ve in-silico MS/MS by CFM-ID for KUFLBYBAXJMVNQ-UHFFFAOYSA-N
ID: KUFLBYBAXJMVNQ-UHFFFAOYSA-N
Comment: Energy2
Num peaks: 18
41.03857658 3.996930387
49.00727645 1.166311687
51.02292652 1.422558175
55.05422664 3.079406702
57.06987671 8.154968469
63.02292652 1.458733801
65.03857658 3.52057835
72.08077574 5.920737896
75.02292652 2.575214989
79.05422664 2.040018521
88.07569036 2.569827324
91.05422664 27.3770031
93.06987671 5.249764456
95.08552677 1.45807439
97.10117684 2.551835109
99.1168269 2.031995311
123.0262976 2.066694611
128.143376 3.525373902

Name: +ve in-silico MS/MS by CFM-ID for SIZRGHAJGARFIG-UHFFFAOYSA-N
ID: SIZRGHAJGARFIG-UHFFFAOYSA-N
Comment: Energy0
Num peaks: 7
91.05422664 14.39241231
93.06987671 2.763729515
123.0262976 7.018769414
125.0419477 4.868548228
128.143376 5.947906722
278.1573118 32.12680466
296.1678765 13.29252907

Name: +ve in-silico MS/MS by CFM-ID for SIZRGHAJGARFIG-UHFFFAOYSA-N
ID: SIZRGHAJGARFIG-UHFFFAOYSA-N
Comment: Energy1
Num peaks: 15
57.06987671 2.388065878
91.05422664 26.30960168
93.06987671 2.048046673
97.10117684 1.707852042
99.1168269 1.403274896
100.1120759 1.785064582
123.0262976 2.935998607
125.0419477 3.308066749
128.143376 14.4658028
146.1539407 1.408782283
151.0212123 2.650519321
154.1226406 6.650291492
172.1332052 3.700259447
278.1573118 7.298990263
296.1678765 2.243730164

Name: +ve in-silico MS/MS by CFM-ID for SIZRGHAJGARFIG-UHFFFAOYSA-N
ID: SIZRGHAJGARFIG-UHFFFAOYSA-N
Comment: Energy2
Num peaks: 18
41.03857658 2.543725684
51.02292652 1.431275555
53.03857658 1.307534565
55.05422664 4.535368114
57.06987671 7.48703917
63.02292652 1.335416368
65.03857658 3.222958124
72.08077574 4.478247621
75.02292652 2.365481597
79.05422664 1.947798835
88.07569036 2.1349228
91.05422664 27.06135783
93.06987671 5.177486542
95.08552677 1.507420926
97.10117684 2.402673843
99.1168269 1.864952121
123.0262976 2.237270267
128.143376 7.768940607

Name: +ve in-silico MS/MS by CFM-ID for BACPGFGZYPAHIP-UHFFFAOYSA-N
ID: BACPGFGZYPAHIP-UHFFFAOYSA-N
Comment: Energy0
Num peaks: 9
57.06987671 2.004791608
91.05422664 16.0075886
93.06987671 3.051752158
123.0262976 7.830385265
125.0419477 5.441138345
128.143376 3.585888422
146.1539407 3.175392691
278.1573118 19.53752825
296.1678765 20.14257556

Name: +ve in-silico MS/MS by CFM-ID for BACPGFGZYPAHIP-UHFFFAOYSA-N
ID: BACPGFGZYPAHIP-UHFFFAOYSA-N
Comment: Energy1
Num peaks: 19
55.05422664 1.091936
57.06987671 2.377121931
73.06479133 1.312969734
91.05422664 25.25390652
93.06987671 1.942001145
97.10117684 1.642662265
99.1168269 1.268807563
100.1120759 9.061659261
123.0262976 2.772757277
125.0419477 3.212279283
126.0913404 1.677988464
128.143376 7.560793698
146.1539407 1.482008003
151.0212123 2.588755198
154.1226406 3.186357334
172.1332052 3.352262461
250.1260117 5.301402106
278.1573118 3.512488244
296.1678765 1.876835774

Name: +ve in-silico MS/MS by CFM-ID for BACPGFGZYPAHIP-UHFFFAOYSA-N
ID: BACPGFGZYPAHIP-UHFFFAOYSA-N
Comment: Energy2
Num peaks: 20
41.03857658 6.026577019
43.05422664 1.40704082
51.02292652 1.553064594
53.03857658 1.513671685
55.05422664 4.408551982
57.06987671 7.069216103
65.03857658 3.166727508
72.08077574 2.558774631
73.06479133 2.5294342
75.02292652 2.324211285
79.05422664 1.855133873
88.07569036 2.532842223
91.05422664 25.49591511
93.06987671 4.671773336
95.08552677 1.39608333
97.10117684 2.27250006
99.1168269 1.832114569
100.1120759 1.617522132
123.0262976 1.81006942
128.143376 4.363013214

Name: +ve in-silico MS/MS by CFM-ID for KCZZYIHMZJHEBL-UHFFFAOYSA-N
ID: KCZZYIHMZJHEBL-UHFFFAOYSA-N
Comment: Energy0
Num peaks: 9
57.06987671 2.715035062
105.0334912 2.780343453
107.0491413 18.0612493
109.0647913 3.391057066
130.1590261 6.097021617
139.0212123 8.370610931
141.0368623 6.046881784
156.1382906 2.286862287
296.1678765 31.01541127

Name: +ve in-silico MS/MS by CFM-ID for KCZZYIHMZJHEBL-UHFFFAOYSA-N
ID: KCZZYIHMZJHEBL-UHFFFAOYSA-N
Comment: Energy1
Num peaks: 20
39.02292652 0.9094783127
57.06987671 4.921048234
67.01784114 1.053820587
72.08077574 2.344036143
91.05422664 0.9400689171
93.0334912 1.046579584
100.0756904 3.103408798
100.1120759 1.487731083
105.0334912 2.978172065
107.0491413 26.86583577
109.0647913 1.985177298
113.0960915 1.502067256
128.143376 1.744389074
130.1590261 5.507923605
139.0212123 2.369080052
141.0368623 3.102170823
156.1382906 10.81288445
167.0161269 2.452175186
278.1573118 1.608745887
296.1678765 3.629976486

Name: +ve in-silico MS/MS by CFM-ID for KCZZYIHMZJHEBL-UHFFFAOYSA-N
ID: KCZZYIHMZJHEBL-UHFFFAOYSA-N
Comment: Energy2
Num peaks: 19
27.02292652 1.021870448
39.02292652 8.036938389
41.03857658 4.293996052
49.00727645 3.434444738
51.02292652 11.23264193
53.03857658 1.974806102
55.05422664 2.099616124
57.06987671 15.89463801
65.03857658 4.243758394
67.01784114 2.739945825
67.05422664 1.005028499
72.08077574 5.953693473
79.01784114 1.763138424
81.0334912 2.424405785
93.0334912 1.232206436
105.0334912 1.902805739
107.0491413 8.162420765
109.0647913 1.265252452
130.1590261 1.600407037

Name: +ve in-silico MS/MS by CFM-ID for SZTTVKLUGDSXIJ-UHFFFAOYSA-N
ID: SZTTVKLUGDSXIJ-UHFFFAOYSA-N
Comment: Energy0
Num peaks: 9
57.06987671 2.728003365
105.0334912 2.781258355
107.0491413 17.98975631
109.0647913 3.370642803
130.1590261 6.120449114
139.0212123 8.452920866
141.0368623 6.045832047
156.1382906 2.291192601
296.1678765 30.99625655

Name: +ve in-silico MS/MS by CFM-ID for SZTTVKLUGDSXIJ-UHFFFAOYSA-N
ID: SZTTVKLUGDSXIJ-UHFFFAOYSA-N
Comment: Energy1
Num peaks: 20
39.02292652 2.72050173
41.03857658 2.307090384
57.06987671 4.7849999
72.08077574 2.255315012
93.0334912 0.9460037541
100.0756904 2.9749285
100.1120759 1.426139412
105.0334912 2.83424984
107.0491413 25.63312296
109.0647913 1.905100991
113.0960915 1.43144067
128.143376 1.659048906
130.1590261 5.37966741
139.0212123 2.186809485
141.0368623 2.789291545
156.1382906 10.99713602
167.0161269 2.394437122
202.1260117 1.123552447
278.1573118 1.519749263
296.1678765 3.33563792

Name: +ve in-silico MS/MS by CFM-ID for SZTTVKLUGDSXIJ-UHFFFAOYSA-N
ID: SZTTVKLUGDSXIJ-UHFFFAOYSA-N
Comment: Energy2
Num peaks: 19
27.02292652 1.002808303
39.02292652 7.63294654
41.03857658 4.79533868
49.00727645 3.126273534
51.02292652 10.41139394
53.03857658 1.880411716
55.05422664 2.060056216
57.06987671 17.00056916
63.02292652 1.904000999
65.03857658 3.544298971
67.05422664 0.9466349059
72.08077574 5.962625043
79.01784114 2.168067381
81.0334912 4.494387986
105.0334912 1.699635721
107.0491413 7.698259906
109.0647913 1.279154959
113.0960915 0.9072804436
130.1590261 2.266876095

Name: +ve in-silico MS/MS by CFM-ID for RXSHTYRBODMJCD-UHFFFAOYSA-N
ID: RXSHTYRBODMJCD-UHFFFAOYSA-N
Comment: Energy0
Num peaks: 7
57.06987671 3.09675209
107.0491413 12.40780581
109.0647913 3.853549025
130.1590261 6.872450812
139.0212123 9.915841293
141.0368623 7.087912801
296.1678765 37.97040597

Name: +ve in-silico MS/MS by CFM-ID for RXSHTYRBODMJCD-UHFFFAOYSA-N
ID: RXSHTYRBODMJCD-UHFFFAOYSA-N
Comment: Energy1
Num peaks: 19
41.03857658 0.9565613359
51.02292652 0.9662962148
57.06987671 5.991681511
72.08077574 2.762065744
100.0756904 3.707138444
100.1120759 2.14411285
107.0491413 18.34967145
109.0647913 2.807913629
111.0804414 1.218428791
113.0960915 1.859434579
128.143376 2.160580345
130.1590261 6.569097828
139.0212123 3.115099729
141.0368623 3.955979216
156.1382906 13.49249513
167.0161269 3.329034255
266.1209263 1.058723811
278.1573118 1.297645874
296.1678765 5.17968618

Name: +ve in-silico MS/MS by CFM-ID for RXSHTYRBODMJCD-UHFFFAOYSA-N
ID: RXSHTYRBODMJCD-UHFFFAOYSA-N
Comment: Energy2
Num peaks: 15
27.02292652 1.631725466
39.02292652 4.375779917
41.03857658 6.739596718
49.00727645 3.728344479
51.02292652 12.32869556
53.03857658 2.317691626
55.05422664 4.136291851
57.06987671 21.32656923
72.08077574 9.545834441
81.0334912 2.448635842
100.1120759 1.655588161
107.0491413 5.345701096
114.1277259 1.844924546
130.1590261 1.563677349
139.0212123 1.552672528

Name: +ve in-silico MS/MS by CFM-ID for MWPXICUHWGSRGN-UHFFFAOYSA-N
ID: MWPXICUHWGSRGN-UHFFFAOYSA-N
Comment: Energy0
Num peaks: 9
57.06987671 3.270348796
95.04914126 13.03480398
130.1590261 7.109503579
139.0212123 2.043481944
141.0368623 5.670549312
190.1260117 5.849047227
202.1260117 4.99990755
240.1052762 1.699660394
296.1678765 37.27187827

Name: +ve in-silico MS/MS by CFM-ID for MWPXICUHWGSRGN-UHFFFAOYSA-N
ID: MWPXICUHWGSRGN-UHFFFAOYSA-N
Comment: Energy1
Num peaks: 15
57.06987671 7.590254445
72.08077574 2.085684685
95.04914126 2.783689529
100.0756904 7.770139725
100.1120759 1.674473253
107.0491413 11.89511193
109.0647913 1.763988461
128.143376 2.37604748
130.1590261 5.674069438
141.0368623 2.8881144
150.0913404 1.668309734
156.1382906 23.45437653
167.0161269 2.639469267
202.1260117 3.120485127
296.1678765 3.044104647

Name: +ve in-silico MS/MS by CFM-ID for MWPXICUHWGSRGN-UHFFFAOYSA-N
ID: MWPXICUHWGSRGN-UHFFFAOYSA-N
Comment: Energy2
Num peaks: 17
27.02292652 1.860336517
29.03857658 1.702344576
41.03857658 4.013981901
49.00727645 2.346982781
51.02292652 1.853585361
53.03857658 1.929775692
55.05422664 4.532023195
57.06987671 25.94783274
63.02292652 1.670636947
65.03857658 1.931190527
67.05422664 3.689454441
72.08077574 11.56381813
79.05422664 7.285929411
95.04914126 4.51964708
100.1120759 1.996074166
114.1277259 2.103405613
130.1590261 1.982508562

Name: +ve in-silico MS/MS by CFM-ID for SHJQCUDSSUYZIX-UHFFFAOYSA-N
ID: SHJQCUDSSUYZIX-UHFFFAOYSA-N
Comment: Energy0
Num peaks: 6
57.06987671 2.489570199
91.05422664 9.738538623
139.0212123 24.52465595
141.0368623 16.34008655
147.0838125 2.241135925
296.1678765 29.50702692

Name: +ve in-silico MS/MS by CFM-ID for SHJQCUDSSUYZIX-UHFFFAOYSA-N
ID: SHJQCUDSSUYZIX-UHFFFAOYSA-N
Comment: Energy1
Num peaks: 9
57.06987671 3.721132504
72.08077574 2.152658481
91.05422664 41.22720741
93.06987671 2.39807097
130.1590261 5.304607979
139.0212123 10.8851852
141.0368623 7.316895183
156.1382906 5.702773299
296.1678765 2.056567337

Name: +ve in-silico MS/MS by CFM-ID for SHJQCUDSSUYZIX-UHFFFAOYSA-N
ID: SHJQCUDSSUYZIX-UHFFFAOYSA-N
Comment: Energy2
Num peaks: 14
27.02292652 1.676402377
29.03857658 1.531372864
41.03857658 4.29275039
51.02292652 1.961989378
55.05422664 3.712079773
57.06987671 14.09084673
63.02292652 1.751251561
65.03857658 4.226554789
72.08077574 1.536768031
75.02292652 3.143966165
91.05422664 33.85279959
93.06987671 5.743315846
97.10117684 1.478672201
99.1168269 1.407231696

Name: +ve in-silico MS/MS by CFM-ID for SUAPDSFMKGWMKD-UHFFFAOYSA-N
ID: SUAPDSFMKGWMKD-UHFFFAOYSA-N
Comment: Energy0
Num peaks: 17
69.0334912 1.053552507
71.04914126 5.591373458
85.06479133 1.062811956
123.0804414 1.438459715
125.0960915 4.876631776
127.1117415 4.309624295
139.1117415 1.142981438
153.1273916 5.535009388
162.0549549 4.224310384
188.070605 1.123512682
228.1019051 1.911256754
242.1175552 1.325975266
270.1124698 1.745107988
272.1281199 1.09398221
274.1437699 0.9259605414
296.1645054 7.34658797
314.17507 35.91148741

Name: +ve in-silico MS/MS by CFM-ID for SUAPDSFMKGWMKD-UHFFFAOYSA-N
ID: SUAPDSFMKGWMKD-UHFFFAOYSA-N
Comment: Energy1
Num peaks: 31
39.02292652 1.501342824
41.03857658 1.177741958
43.05422664 3.145322474
55.01784114 1.144017146
55.05422664 1.471871747
65.03857658 1.962828528
67.05422664 2.452453569
69.0334912 2.550891537
69.06987671 1.016235767
71.04914126 20.06219781
73.06479133 1.717843379
81.06987671 0.7926870081
85.06479133 2.344712659
97.06479133 0.9315350186
99.08044139 1.240481556
123.0804414 1.378640101
125.0960915 2.603244809
135.1168269 1.053026569
151.1117415 0.9731197291
153.1273916 6.319124928
162.0549549 6.340214279
184.0393049 0.8944591389
186.0549549 1.111606733
188.070605 0.7704012572
212.070605 1.059778401
226.086255 1.13491726
228.1019051 3.659946309
242.1175552 1.856576328
270.1124698 0.8659720685
296.1645054 2.251071658
314.17507 4.440502683

Name: +ve in-silico MS/MS by CFM-ID for SUAPDSFMKGWMKD-UHFFFAOYSA-N
ID: SUAPDSFMKGWMKD-UHFFFAOYSA-N
Comment: Energy2
Num peaks: 31
39.02292652 2.293875088
41.03857658 4.4319884
43.05422664 6.214487093
51.02292652 1.310084043
53.00219107 0.5755700563
53.03857658 2.047470472
55.01784114 2.929281504
55.05422664 4.099206404
57.06987671 1.059410087
65.03857658 3.350018711
67.05422664 4.880867402
69.0334912 5.132372191
69.06987671 2.1511039
71.04914126 19.31236503
73.06479133 0.6458871922
75.08044139 0.5598342373
79.05422664 0.5933484
81.06987671 1.124067004
83.04914126 0.7047640823
85.06479133 1.129148999
95.04914126 0.7466409721
107.0855268 0.8064875511
109.1011768 0.6969595807
120.0443902 1.33650765
125.0960915 0.7865880716
134.0600403 0.9346049407
145.0284058 1.539394616
146.0600403 1.350868199
162.0549549 5.609583748
212.070605 0.763915936
298.1437699 1.374918136

Name: +ve in-silico MS/MS by CFM-ID for WSRYPCGCPNCCQM-UHFFFAOYSA-N
ID: WSRYPCGCPNCCQM-UHFFFAOYSA-N
Comment: Energy0
Num peaks: 10
69.06987671 3.978460274
105.0334912 6.426659367
107.0491413 3.145937802
171.0804414 6.05470286
173.0960915 3.033795885
223.075356 3.2200907
235.075356 4.695158807
237.0910061 4.179858836
261.1273916 2.356301596
279.1379563 43.981742

Name: +ve in-silico MS/MS by CFM-ID for WSRYPCGCPNCCQM-UHFFFAOYSA-N
ID: WSRYPCGCPNCCQM-UHFFFAOYSA-N
Comment: Energy1
Num peaks: 30
39.02292652 2.038273416
55.05422664 5.375913188
65.03857658 0.9490549392
67.05422664 2.326171013
69.06987671 7.4614247
105.0334912 10.61045401
107.0491413 3.731496824
119.0491413 1.120248492
129.0334912 0.85024112
143.0855268 1.3335505
157.0647913 1.6838312
159.0804414 1.735413196
167.0491413 0.9063312062
171.0804414 8.39213456
173.0960915 2.957372764
181.0647913 0.9418145196
183.0804414 0.939107962
185.0960915 1.546990063
195.0804414 1.157164199
209.0597059 0.8616715572
221.0597059 1.052480799
223.075356 5.707651788
235.075356 1.609899862
235.1117415 0.8683092737
237.0910061 0.9594994037
239.1066561 1.34725084
249.1273916 2.28174353
251.1430416 2.198548378
261.1273916 1.037645201
279.1379563 6.367535973

Name: +ve in-silico MS/MS by CFM-ID for WSRYPCGCPNCCQM-UHFFFAOYSA-N
ID: WSRYPCGCPNCCQM-UHFFFAOYSA-N
Comment: Energy2
Num peaks: 31
39.02292652 1.936302114
49.00727645 1.190572039
51.02292652 1.141102294
53.03857658 2.537128063
55.05422664 5.410041708
65.03857658 5.396297053
67.05422664 2.760992717
69.06987671 2.148518498
75.02292652 1.476150411
77.03857658 3.425832669
79.05422664 2.380199718
105.0334912 6.681042026
107.0491413 2.263756467
117.0334912 1.299631653
127.0542266 1.592215592
129.0334912 2.204022494
129.0698767 1.365267025
131.0491413 1.77709427
143.0855268 2.468678166
155.0491413 1.837800054
157.0647913 2.502140327
171.0804414 2.638677505
181.0647913 1.990180884
191.0491413 2.091491739
193.0647913 3.032443202
195.0804414 3.609659366
205.0647913 2.346695005
223.075356 1.243930194
233.0960915 1.427835941
247.1117415 1.083274516
249.1273916 1.124508198

Name: +ve in-silico MS/MS by CFM-ID for YDOFEJGZPVNYFU-UHFFFAOYSA-N
ID: YDOFEJGZPVNYFU-UHFFFAOYSA-N
Comment: Energy0
Num peaks: 7
55.05422664 4.341798613
69.06987671 2.519093558
187.075356 4.015106904
223.075356 4.109706128
235.075356 5.513850346
237.0910061 5.022730801
279.1379563 54.82806743

Name: +ve in-silico MS/MS by CFM-ID for YDOFEJGZPVNYFU-UHFFFAOYSA-N
ID: YDOFEJGZPVNYFU-UHFFFAOYSA-N
Comment: Energy1
Num peaks: 19
39.02292652 2.689036034
55.05422664 13.37871416
57.06987671 1.180545308
69.06987671 7.671931108
91.05422664 1.556591861
101.0385766 3.948095052
125.0385766 1.015831405
171.0440559 2.157038888
173.0597059 2.157007702
175.075356 1.657562805
177.0910061 1.337880093
187.075356 12.25053339
221.0597059 2.455898461
223.075356 10.34754644
235.075356 2.310878553
237.0910061 1.519584695
239.1066561 2.16696048
251.1430416 1.000027728
279.1379563 9.968896014

Name: +ve in-silico MS/MS by CFM-ID for YDOFEJGZPVNYFU-UHFFFAOYSA-N
ID: YDOFEJGZPVNYFU-UHFFFAOYSA-N
Comment: Energy2
Num peaks: 31
39.02292652 3.903613935
41.03857658 1.437280344
49.00727645 1.351301208
51.02292652 1.996733314
53.03857658 3.4231381
55.05422664 13.27743821
57.06987671 1.602722372
65.03857658 6.955846478
67.05422664 3.264184537
69.06987671 2.714418919
79.05422664 1.705117688
81.06987671 0.8579312479
83.08552677 1.167091657
91.05422664 1.897254853
101.0385766 5.005093744
121.0284058 4.777512915
125.0385766 3.427138852
127.0542266 1.186915964
133.0284058 1.626426375
145.0284058 1.75235698
145.0647913 1.080722759
147.0440559 1.649114639
167.0491413 0.8642264905
171.0440559 1.567739496
187.075356 3.515089274
193.0647913 0.8742435718
195.0804414 1.033123131
205.0647913 1.441040678
221.0597059 2.325259902
223.075356 1.945019324
263.1066561 1.159477721

Name: +ve in-silico MS/MS by CFM-ID for APMLOQHKUBXIKS-UHFFFAOYSA-N
ID: APMLOQHKUBXIKS-UHFFFAOYSA-N
Comment: Energy0
Num peaks: 19
43.05422664 0.6693043545
107.0491413 1.977551768
109.0647913 0.8822478296
121.0647913 0.6926026277
133.0647913 0.6698441923
147.0804414 0.7785227496
149.0960915 0.8931662261
166.1226406 1.461808987
168.1382906 0.6959458
175.1117415 0.8627722272
229.1586917 3.666808441
231.1743418 0.7055248048
239.1430416 1.147203426
242.1539407 2.062691475
246.1488553 0.8371821483
256.1695907 1.238027013
257.1536063 27.49896993
258.1488553 0.8241969182
274.1801554 32.97886307

Name: +ve in-silico MS/MS by CFM-ID for APMLOQHKUBXIKS-UHFFFAOYSA-N
ID: APMLOQHKUBXIKS-UHFFFAOYSA-N
Comment: Energy1
Num peaks: 31
39.02292652 1.015740454
41.03857658 1.125648249
43.05422664 1.277927157
67.05422664 1.350456463
107.0491413 2.683306512
121.0647913 1.474495283
121.1011768 0.9559724201
131.0491413 1.302984988
135.0804414 0.8374746865
147.0804414 1.534843658
149.0960915 1.792018881
159.0804414 0.8980303837
161.0960915 0.8450956564
162.0913404 0.8281034548
166.1226406 0.8475405375
173.0960915 0.9215493348
175.1117415 1.151214499
187.1117415 1.578825173
189.1273916 0.9267076751
201.1273916 1.215883173
215.1430416 0.8552678994
217.1223062 0.921875551
225.1273916 0.9888520267
227.1430416 1.791102913
229.1586917 6.058978983
231.1743418 3.72394421
239.1430416 1.916770605
241.1223062 0.8676715905
256.1695907 1.912333536
257.1536063 15.18162394
274.1801554 3.97520168

Name: +ve in-silico MS/MS by CFM-ID for APMLOQHKUBXIKS-UHFFFAOYSA-N
ID: APMLOQHKUBXIKS-UHFFFAOYSA-N
Comment: Energy2
Num peaks: 31
39.02292652 3.885757529
41.03857658 4.017120779
43.05422664 1.456900242
55.05422664 1.363054767
65.03857658 2.161439375
67.05422664 2.394514801
69.06987671 3.542762255
95.08552677 1.626486622
103.0542266 1.198672073
107.0491413 3.091239173
109.1011768 1.168696702
110.0600403 1.052017426
129.0698767 0.9069453102
145.0647913 1.318506134
147.0804414 1.510826019
149.0960915 0.8470876998
157.1011768 1.598501172
171.1168269 0.9892748008
173.0960915 1.199329527
175.1117415 1.749297232
185.0960915 1.145958503
187.1117415 2.006670773
189.1273916 1.869716579
197.132477 1.183736746
201.1273916 1.281930983
215.1430416 1.593808811
217.1223062 0.8240068186
227.1430416 1.057850015
241.1223062 0.9849022523
256.1695907 0.9326021146
258.1488553 1.78567329

Name: +ve in-silico MS/MS by CFM-ID for RJAKOMRLTJNUQH-UHFFFAOYSA-N
ID: RJAKOMRLTJNUQH-UHFFFAOYSA-N
Comment: Energy0
Num peaks: 10
15.02292652 1.662153773
107.0491413 0.9404253448
140.143376 1.363506821
225.1273916 1.689915958
232.1332052 0.8813475349
243.1379563 20.55358516
245.1536063 1.953734591
256.1695907 7.566804578
258.1488553 2.461825469
274.1801554 41.08849827

Name: +ve in-silico MS/MS by CFM-ID for RJAKOMRLTJNUQH-UHFFFAOYSA-N
ID: RJAKOMRLTJNUQH-UHFFFAOYSA-N
Comment: Energy1
Num peaks: 31
41.03857658 1.144568634
44.04947561 4.957283958
53.03857658 1.035522468
55.05422664 2.251703157
57.06987671 0.8987880395
105.0334912 2.881040135
107.0491413 3.142168295
109.1011768 1.302187548
133.0284058 1.071866659
137.0960915 1.141248418
138.1277259 1.150221597
140.143376 1.604144728
166.1226406 1.039474081
168.1382906 1.853938493
201.1273916 1.85428321
211.1117415 1.120134081
215.1066561 0.893029365
215.1430416 3.260816251
225.1273916 1.925401688
228.1382906 0.9451740807
230.1539407 2.415566572
232.1332052 1.621356973
232.1695907 2.403113701
243.1379563 7.879986423
244.1695907 1.558158072
245.1536063 1.249838867
246.1852408 6.023696293
247.1692564 1.262990132
256.1695907 2.55374071
258.1488553 1.6696082
274.1801554 6.316235018

Name: +ve in-silico MS/MS by CFM-ID for RJAKOMRLTJNUQH-UHFFFAOYSA-N
ID: RJAKOMRLTJNUQH-UHFFFAOYSA-N
Comment: Energy2
Num peaks: 31
39.02292652 1.346288132
41.03857658 2.586014277
43.05422664 1.390357356
51.02292652 1.125420231
53.03857658 3.967919619
55.05422664 4.233370302
57.06987671 1.207527041
66.03382555 2.189934745
72.08077574 1.648963631
105.0334912 1.332927252
107.0491413 1.409475883
109.1011768 3.810181061
134.0964258 1.107694375
151.1117415 1.877388615
176.1069905 0.9746318451
187.075356 1.605819418
187.1117415 0.9582672832
190.1226406 0.9413519828
201.0910061 1.501580485
201.1273916 4.224185136
202.1226406 1.481116928
213.1273916 1.090211659
215.1066561 2.513061962
215.1430416 2.359404143
225.1273916 1.240547402
228.1382906 1.256318063
230.1539407 2.470124012
232.1695907 0.973390827
244.1332052 1.201220475
248.1645054 0.96256531
258.1488553 2.505387927

Name: +ve in-silico MS/MS by CFM-ID for ADGWGRGXKXIMCX-UHFFFAOYSA-N
ID: ADGWGRGXKXIMCX-UHFFFAOYSA-N
Comment: Energy0
Num peaks: 30
43.01784114 0.9116576794
57.0334912 0.5235913229
81.0334912 0.80339202
83.04914126 1.522883
85.06479133 1.174180714
96.96852159 1.820133013
97.06479133 0.962564977
98.98417166 3.050564304
111.0804414 0.9191381569
137.132477 0.8098756084
151.1117415 1.153392646
151.148127 0.7230256269
153.1273916 1.209443803
155.1430416 0.707705858
163.148127 2.49551587
165.1637771 1.361212786
167.0467719 0.7288995457
167.1430416 1.199265929
179.1430416 4.451165182
181.062422 0.703106122
181.1586917 15.97749742
183.1743418 2.261193591
193.062422 0.7213361429
195.078072 0.7202067107
199.1692564 1.002995498
235.1093722 0.8486569667
243.1144576 1.341795411
249.1250222 1.354997287
261.1250222 7.073852602
279.1355869 21.48960362

Name: +ve in-silico MS/MS by CFM-ID for ADGWGRGXKXIMCX-UHFFFAOYSA-N
ID: ADGWGRGXKXIMCX-UHFFFAOYSA-N
Comment: Energy1
Num peaks: 31
43.01784114 2.037694258
53.03857658 1.742340486
55.05422664 1.50378215
57.0334912 0.9456699124
67.05422664 2.983189374
69.06987671 2.10866704
71.08552677 1.483711718
81.0334912 2.461782699
81.06987671 1.969347944
83.04914126 1.536471274
83.08552677 1.697676118
95.04914126 0.9924256466
96.96852159 2.787785635
97.06479133 2.250641117
97.10117684 1.519535497
98.98417166 6.181180245
111.0804414 1.932999485
121.1011768 1.481411615
123.1168269 1.346466096
125.0960915 0.9456699124
135.1168269 1.38704261
137.132477 2.869801697
139.148127 1.126650095
149.132477 1.049303943
151.148127 1.662311027
163.148127 4.71988407
165.1637771 1.579488193
179.1430416 3.096540502
181.1586917 13.62556451
183.1743418 1.065724877
279.1355869 1.06151369

Name: +ve in-silico MS/MS by CFM-ID for ADGWGRGXKXIMCX-UHFFFAOYSA-N
ID: ADGWGRGXKXIMCX-UHFFFAOYSA-N
Comment: Energy2
Num peaks: 31
39.02292652 1.634656052
41.03857658 1.73148813
43.01784114 2.555429239
53.03857658 3.184952897
55.05422664 6.087964574
57.06987671 1.719288688
67.05422664 4.697305148
69.06987671 3.633997717
71.08552677 1.421633184
81.0334912 1.707261453
81.06987671 2.251019233
83.04914126 3.7018737
83.08552677 1.641663762
85.06479133 1.172749632
85.10117684 1.052209072
95.08552677 1.873110694
96.96852159 1.471003239
97.06479133 2.794191147
97.10117684 1.508616212
98.98417166 1.089447713
107.0855268 1.049063439
109.1011768 3.3109901
111.0804414 2.270066924
121.1011768 1.568776146
123.1168269 4.894789321
125.132477 1.212349365
135.1168269 1.711476333
137.132477 3.933702718
139.148127 1.340394903
151.148127 1.330508277
181.1586917 1.635171938

Name: +ve in-silico MS/MS by CFM-ID for OGDVEMNWJVYAJL-UHFFFAOYSA-N
ID: OGDVEMNWJVYAJL-UHFFFAOYSA-N
Comment: Energy0
Num peaks: 6
268.1332052 4.833323267
283.1328709 2.34909876
285.148521 2.139169004
286.1437699 6.588378744
296.1645054 5.395570931
314.17507 62.30907796

Name: +ve in-silico MS/MS by CFM-ID for OGDVEMNWJVYAJL-UHFFFAOYSA-N
ID: OGDVEMNWJVYAJL-UHFFFAOYSA-N
Comment: Energy1
Num peaks: 20
44.04947561 2.35180381
47.04914126 1.279955098
55.01784114 1.505536374
58.06512568 1.166469158
256.1332052 2.302202215
257.1172208 1.145144249
258.1488553 1.370493818
260.1645054 1.261287322
268.1332052 8.610111407
270.1124698 1.488147423
270.1488553 1.808131673
282.1488553 1.147966637
283.1328709 3.225091318
284.1645054 4.445308306
285.148521 2.641143778
286.1437699 9.00471049
286.1801554 1.7434296
296.1645054 5.030892897
298.1437699 1.563277613
314.17507 27.54885755

Name: +ve in-silico MS/MS by CFM-ID for OGDVEMNWJVYAJL-UHFFFAOYSA-N
ID: OGDVEMNWJVYAJL-UHFFFAOYSA-N
Comment: Energy2
Num peaks: 31
15.02292652 1.424036211
29.03857658 1.996835099
39.02292652 1.894964949
44.04947561 1.463026056
55.01784114 2.367156209
56.04947561 1.890977163
57.0334912 1.770034443
58.06512568 1.160780931
212.1069905 3.93685636
214.1226406 1.927939629
225.0910061 1.663933012
227.1066561 1.722032776
230.1175552 4.093484456
239.1066561 2.536247738
240.1382906 1.314807708
241.1223062 1.461415047
242.1175552 2.591952895
243.1015708 1.640012665
250.1226406 2.244952383
252.1382906 2.014409153
254.1175552 2.796490242
254.1539407 1.045145653
255.1015708 1.314117032
256.1332052 2.736969847
257.1172208 1.996720729
266.1175552 1.106603045
268.1332052 6.60144032
270.1124698 3.921679727
270.1488553 2.318756807
286.1437699 2.017460599
298.1437699 2.580290018

Name: +ve in-silico MS/MS by CFM-ID for SYZQOEZSQPTJLQ-UHFFFAOYSA-N
ID: SYZQOEZSQPTJLQ-UHFFFAOYSA-N
Comment: Energy0
Num peaks: 9
107.0491413 1.017746722
121.0647913 1.653831896
140.070605 1.046565488
175.1117415 1.104050441
281.1536063 3.282958466
286.1801554 1.044942784
296.1645054 12.37008363
298.1437699 1.137819241
314.17507 58.21782453

Name: +ve in-silico MS/MS by CFM-ID for SYZQOEZSQPTJLQ-UHFFFAOYSA-N
ID: SYZQOEZSQPTJLQ-UHFFFAOYSA-N
Comment: Energy1
Num peaks: 31
56.0130901 1.876627447
58.02874017 1.279134202
107.0491413 1.902290827
121.0647913 3.454210538
133.0647913 1.028710427
135.0804414 1.832638799
159.0804414 1.007394657
161.0960915 1.083172717
173.0960915 1.061646863
175.1117415 1.262598113
180.1019051 1.26320957
187.1117415 1.672845443
189.1273916 1.08071421
225.1273916 1.040625321
239.1430416 1.593408326
241.1586917 1.517471754
253.1586917 5.487469119
264.1382906 1.124241439
268.1695907 1.389714011
270.1488553 1.254656601
271.1692564 1.866451638
272.1645054 1.494125968
278.1539407 1.337663548
281.1536063 3.719470007
282.1488553 1.498378336
283.1692564 1.320452457
284.1645054 2.922764649
286.1801554 5.623241173
296.1645054 6.658561059
298.1437699 1.62871864
314.17507 7.053600852

Name: +ve in-silico MS/MS by CFM-ID for SYZQOEZSQPTJLQ-UHFFFAOYSA-N
ID: SYZQOEZSQPTJLQ-UHFFFAOYSA-N
Comment: Energy2
Num peaks: 31
39.02292652 1.479947511
51.02292652 2.679289669
53.03857658 1.589099029
56.0130901 1.846460154
58.02874017 1.115292385
70.02874017 2.10636006
72.04439023 2.194190805
74.0600403 2.147130327
84.00800472 1.085702648
107.0491413 1.350271114
121.0647913 1.624184394
122.0600403 1.178692866
131.0491413 1.234714126
133.0647913 1.354531878
134.0600403 1.047273341
136.0756904 1.220466478
145.0647913 1.533629417
157.0647913 2.017508492
159.0804414 1.212266622
161.0960915 1.120078468
173.0960915 1.725179604
175.1117415 1.578830672
185.0960915 1.067769993
187.1117415 1.20654825
189.1273916 1.576158486
225.1273916 1.632395569
268.1332052 1.10902565
268.1695907 2.369968511
278.1539407 1.011365817
296.1645054 1.60745679
298.1437699 2.838260891

Name: +ve in-silico MS/MS by CFM-ID for CFUQNCHHTVAQFT-UHFFFAOYSA-N
ID: CFUQNCHHTVAQFT-UHFFFAOYSA-N
Comment: Energy0
Num peaks: 12
107.0491413 0.9787490794
121.0647913 1.531796677
135.0804414 0.9724240991
140.070605 1.008558118
175.1117415 1.06458099
180.1019051 0.941511116
194.1175552 1.437751125
208.1332052 0.941511116
281.1536063 3.185155771
286.1801554 1.003942818
296.1645054 12.02787404
314.17507 55.32611011

Name: +ve in-silico MS/MS by CFM-ID for CFUQNCHHTVAQFT-UHFFFAOYSA-N
ID: CFUQNCHHTVAQFT-UHFFFAOYSA-N
Comment: Energy1
Num peaks: 31
56.0130901 1.75730362
58.02874017 1.195614111
105.0334912 0.9462299406
107.0491413 1.730011542
119.0491413 1.119495282
121.0647913 2.874182684
135.0804414 1.707832693
161.0960915 1.16011156
173.0960915 0.9966994291
175.1117415 1.180900177
180.1019051 1.175921733
187.1117415 1.700283856
189.1273916 1.014997825
192.1019051 0.9344142819
194.1175552 1.487981458
208.1332052 1.175921733
239.1430416 1.521599141
241.1586917 1.437400495
253.1586917 5.223431623
264.1382906 1.11317891
268.1695907 1.331279203
271.1692564 1.745941801
278.1539407 1.367665919
281.1536063 3.623985091
282.1488553 1.410858624
283.1692564 1.235195756
284.1645054 2.739282017
286.1801554 5.131475688
296.1645054 6.476167195
298.1437699 1.447544957
314.17507 6.314109413

Name: +ve in-silico MS/MS by CFM-ID for CFUQNCHHTVAQFT-UHFFFAOYSA-N
ID: CFUQNCHHTVAQFT-UHFFFAOYSA-N
Comment: Energy2
Num peaks: 31
39.02292652 1.80364075
40.01817548 0.9494936267
51.02292652 1.956004208
53.03857658 1.32174279
56.0130901 1.731647571
58.02874017 1.084356219
70.02874017 1.803206064
72.04439023 2.212868147
74.0600403 2.159065933
84.00800472 1.01660986
105.0334912 1.13585888
122.0600403 1.066714202
131.0491413 1.010731794
134.0600403 1.102830294
136.0756904 1.177193439
145.0647913 1.567453718
157.0647913 1.287695544
159.0804414 1.389783951
161.0960915 1.79027082
173.0960915 1.648848977
175.1117415 1.48057029
185.0960915 1.287549146
187.1117415 1.407491295
189.1273916 1.506523157
225.1273916 1.254879126
229.1586917 0.9221589084
268.1695907 2.278957943
278.1539407 1.045652094
286.1437699 1.098538403
296.1645054 1.595716375
298.1437699 2.297711584

Name: +ve in-silico MS/MS by CFM-ID for QHGYKFSAZMFAMS-UHFFFAOYSA-N
ID: QHGYKFSAZMFAMS-UHFFFAOYSA-N
Comment: Energy0
Num peaks: 12
107.0491413 0.9790747689
121.0647913 1.532303789
135.0804414 0.9727474805
140.070605 1.008902058
175.1117415 1.064938113
180.1019051 0.9418294349
194.1175552 1.438239536
208.1332052 0.9418294349
281.1536063 3.186272933
286.1801554 1.004295241
296.1645054 12.03169875
314.17507 55.35215253

Name: +ve in-silico MS/MS by CFM-ID for QHGYKFSAZMFAMS-UHFFFAOYSA-N
ID: QHGYKFSAZMFAMS-UHFFFAOYSA-N
Comment: Energy1
Num peaks: 31
56.0130901 1.755377746
58.02874017 1.194235281
105.0334912 0.9452445771
107.0491413 1.72768252
119.0491413 1.118249994
121.0647913 2.870343515
135.0804414 1.705444128
161.0960915 1.15862147
173.0960915 0.9953502577
175.1117415 1.179599882
180.1019051 1.174518478
187.1117415 1.697924549
189.1273916 1.013595327
194.1175552 1.486145348
208.1332052 1.174518478
225.1273916 0.9571638798
239.1430416 1.520170658
241.1586917 1.436024064
253.1586917 5.21858864
264.1382906 1.108987457
268.1695907 1.328152183
271.1692564 1.743998247
278.1539407 1.363091715
281.1536063 3.619518691
282.1488553 1.409115293
283.1692564 1.233820756
284.1645054 2.735629568
286.1801554 5.124134708
296.1645054 6.45879778
298.1437699 1.445933574
314.17507 6.302406397

Name: +ve in-silico MS/MS by CFM-ID for QHGYKFSAZMFAMS-UHFFFAOYSA-N
ID: QHGYKFSAZMFAMS-UHFFFAOYSA-N
Comment: Energy2
Num peaks: 31
39.02292652 1.674903283
40.01817548 0.9454424779
51.02292652 2.352174277
53.03857658 1.321764408
56.0130901 1.731675986
58.02874017 1.078737997
70.02874017 1.803235557
72.04439023 2.206294373
74.0600403 2.152520573
84.00800472 1.016626934
105.0334912 1.206061342
122.0600403 1.066731649
131.0491413 1.017088321
134.0600403 1.097346009
136.0756904 1.172624075
145.0647913 1.567479355
157.0647913 1.341523535
159.0804414 1.200335905
161.0960915 1.785537361
173.0960915 1.644422648
175.1117415 1.480594895
185.0960915 1.277439594
187.1117415 1.398320719
189.1273916 1.502311352
225.1273916 1.422452785
229.1586917 0.9221742168
268.1695907 2.272006278
278.1539407 1.039309446
286.1437699 1.098556672
296.1645054 1.589977929
298.1437699 2.297749796

Name: +ve in-silico MS/MS by CFM-ID for MWFWXQUMXGXURI-UHFFFAOYSA-N
ID: MWFWXQUMXGXURI-UHFFFAOYSA-N
Comment: Energy0
Num peaks: 12
91.05422664 3.194043523
93.06987671 0.9931196172
133.1011768 1.224993309
142.086255 1.082706621
156.1019051 0.8381673494
182.1175552 1.635617585
196.1332052 2.283991301
228.1746761 14.87332982
230.1903262 0.8368345961
238.1590261 0.7579838813
256.1695907 19.06240343
274.1801554 33.94852008

Name: +ve in-silico MS/MS by CFM-ID for MWFWXQUMXGXURI-UHFFFAOYSA-N
ID: MWFWXQUMXGXURI-UHFFFAOYSA-N
Comment: Energy1
Num peaks: 31
91.05422664 7.601170049
93.06987671 0.8328285657
96.08077574 1.188286714
103.0542266 2.245079249
105.0698767 2.319634246
110.0964258 1.566195366
117.0698767 1.090300773
119.0855268 1.079674288
124.1120759 1.459646812
131.0855268 1.511595336
133.1011768 1.601366239
134.0964258 2.209360444
136.1120759 2.66077686
148.1120759 1.441984753
150.1277259 3.584860321
154.086255 0.8041030864
156.1019051 0.8464325329
162.0913404 0.8343640217
168.1019051 0.8291389329
170.1175552 0.8616779475
178.086255 1.582211625
178.1226406 0.9170620637
180.1019051 0.8374794264
182.1175552 1.878445497
192.1019051 1.076145165
196.1332052 3.164610339
201.1637771 0.7900788516
228.1746761 15.74128385
230.1903262 1.345675448
256.1695907 5.250294572
274.1801554 5.674337653

Name: +ve in-silico MS/MS by CFM-ID for MWFWXQUMXGXURI-UHFFFAOYSA-N
ID: MWFWXQUMXGXURI-UHFFFAOYSA-N
Comment: Energy2
Num peaks: 31
39.02292652 1.532263191
41.03857658 1.38926709
53.03857658 1.052258287
54.03382555 1.125831745
55.05422664 1.09110601
56.04947561 1.060908333
68.04947561 1.361061787
82.06512568 4.134370236
91.05422664 4.396019427
96.08077574 4.358493155
101.0385766 1.873008004
103.0542266 2.232337174
105.0698767 1.616355424
106.0651257 0.9113984048
108.0807757 0.9108916419
110.0964258 4.540658191
115.0542266 2.21576864
117.0698767 1.69375238
124.1120759 2.511787923
131.0855268 1.622587673
133.1011768 1.036808254
136.1120759 5.529475242
150.0549549 1.340968827
150.1277259 3.996570884
152.070605 0.9027732196
183.1168269 1.283322069
185.132477 0.9513407744
192.1019051 0.877353503
226.1590261 1.062826435
230.1903262 1.237182587
258.1488553 1.724548513

Name: +ve in-silico MS/MS by CFM-ID for BBTAVZBXJQUVOU-UHFFFAOYSA-N
ID: BBTAVZBXJQUVOU-UHFFFAOYSA-N
Comment: Energy0
Num peaks: 11
98.0964258 1.497190478
112.1120759 1.183463345
135.0440559 2.166134259
138.1277259 1.996368862
152.143376 2.800629601
226.1590261 1.488714109
228.1746761 11.86003827
230.1903262 1.8089782
238.1590261 1.108670484
256.1695907 25.22277958
274.1801554 29.92167194

Name: +ve in-silico MS/MS by CFM-ID for BBTAVZBXJQUVOU-UHFFFAOYSA-N
ID: BBTAVZBXJQUVOU-UHFFFAOYSA-N
Comment: Energy1
Num peaks: 31
91.05422664 1.033714205
96.08077574 1.80211073
98.0964258 1.951922588
103.0542266 0.8521133594
110.0964258 2.359208572
112.1120759 2.288195812
117.0334912 2.367725695
119.0491413 0.7687955136
122.0964258 0.7324934235
124.1120759 2.31912855
126.1277259 2.400983354
131.0491413 0.6373023256
131.0855268 0.6911828084
134.0964258 2.56770705
135.0440559 3.532668442
136.1120759 1.716407434
138.1277259 3.404012733
147.0440559 0.8415622119
148.1120759 1.744496502
149.0597059 0.8114780407
150.1277259 1.61288128
152.143376 6.069133328
226.1590261 1.339885718
228.1746761 10.65391653
230.1903262 2.59637349
231.1379563 0.8082464572
238.1590261 1.478915324
245.1536063 1.044206305
256.1695907 11.34761853
257.1536063 0.7387103605
274.1801554 5.271110107

Name: +ve in-silico MS/MS by CFM-ID for BBTAVZBXJQUVOU-UHFFFAOYSA-N
ID: BBTAVZBXJQUVOU-UHFFFAOYSA-N
Comment: Energy2
Num peaks: 31
56.04947561 1.187126571
58.06512568 1.196328784
80.04947561 2.335469904
82.06512568 6.523122792
84.08077574 2.700010747
91.05422664 1.736058868
94.06512568 1.005920154
96.08077574 5.384044621
98.0964258 3.104247955
103.0542266 1.744214705
106.0651257 1.651391363
108.0807757 2.806646494
110.0964258 3.313628631
112.1120759 2.51526136
114.1277259 0.8513810058
117.0698767 1.82129325
122.0964258 1.983385241
124.1120759 2.527531044
126.1277259 1.882210555
131.0855268 2.79184232
136.1120759 1.161184518
145.1011768 1.228793298
148.1120759 1.627665993
150.1277259 1.555923038
152.143376 1.794195903
159.0804414 1.275172499
200.143376 0.9817796509
202.1590261 1.460453209
212.143376 1.164741206
226.1590261 2.118571381
258.1488553 1.654463856

Name: +ve in-silico MS/MS by CFM-ID for VIIDTDPYZURTHE-UHFFFAOYSA-N
ID: VIIDTDPYZURTHE-UHFFFAOYSA-N
Comment: Energy0
Num peaks: 8
15.02292652 1.756456996
258.1488553 1.850868933
268.1332052 3.647020093
283.1328709 20.90262422
286.1437699 4.805417546
296.1645054 4.125928265
298.1437699 2.699169255
314.17507 41.52400979

Name: +ve in-silico MS/MS by CFM-ID for VIIDTDPYZURTHE-UHFFFAOYSA-N
ID: VIIDTDPYZURTHE-UHFFFAOYSA-N
Comment: Energy1
Num peaks: 27
15.02292652 0.9336478375
44.04947561 7.418380789
55.01784114 1.45223646
58.06512568 5.099493637
60.08077574 1.433252062
227.1066561 1.037056288
237.0910061 1.550668406
239.1066561 1.490005817
255.1015708 2.345710697
256.1332052 1.184515773
257.1172208 5.490900676
258.1488553 0.8829532195
260.1645054 0.949716727
265.1223062 1.7871493
268.1332052 3.279974511
269.1172208 1.372522584
270.1124698 1.030967547
270.1488553 0.9179729303
283.1328709 15.46610618
284.1645054 2.086718121
285.148521 1.221376825
286.1437699 4.104048621
286.1801554 0.9515645576
287.164171 1.486278084
296.1645054 2.010755867
298.1437699 1.424003424
314.17507 11.88280645

Name: +ve in-silico MS/MS by CFM-ID for VIIDTDPYZURTHE-UHFFFAOYSA-N
ID: VIIDTDPYZURTHE-UHFFFAOYSA-N
Comment: Energy2
Num peaks: 31
15.02292652 2.184545018
29.03857658 1.647813384
44.04947561 2.804702717
54.03382555 1.218268148
55.01784114 1.128880607
58.06512568 1.832180005
211.075356 1.843637468
212.1069905 2.061670847
213.0910061 1.376512081
214.1226406 1.265538998
223.075356 1.963590893
225.0910061 2.518112037
227.0702706 1.822411913
227.1066561 2.863248191
230.1175552 1.93592365
237.0910061 2.479650117
239.1066561 3.725017661
241.0859207 1.971002552
242.1175552 2.311756023
250.1226406 1.345974144
252.1382906 1.424499404
254.1175552 2.492404852
255.1015708 3.490640156
256.1332052 1.179952752
257.1172208 3.584233027
265.1223062 1.406784687
268.1332052 4.215564018
269.1172208 1.260771779
270.1124698 3.775786681
270.1488553 1.832672906
298.1437699 1.583857821

Name: +ve in-silico MS/MS by CFM-ID for GBPFQORZADHBQF-DTGOXKDASA-N
ID: GBPFQORZADHBQF-DTGOXKDASA-N
Comment: Energy0
Num peaks: 6
44.99710569 5.659726941
235.1441043 4.720082512
250.1550033 3.566479933
252.1706534 36.70095324
278.1499179 9.783077996
296.1604826 29.97391143

Name: +ve in-silico MS/MS by CFM-ID for GBPFQORZADHBQF-DTGOXKDASA-N
ID: GBPFQORZADHBQF-DTGOXKDASA-N
Comment: Energy1
Num peaks: 7
62.02365479 2.66340434
234.1600887 3.933596714
235.1441043 11.3085939
250.1550033 4.245527977
252.1706534 25.80821041
278.1499179 20.40765052
296.1604826 12.80232193

Name: +ve in-silico MS/MS by CFM-ID for GBPFQORZADHBQF-DTGOXKDASA-N
ID: GBPFQORZADHBQF-DTGOXKDASA-N
Comment: Energy2
Num peaks: 13
43.05422664 3.117886131
44.0130901 2.237702346
44.99710569 11.85494378
191.081504 3.421531533
208.1080531 7.503577532
217.1335396 3.071881192
219.1128041 3.002264011
234.1237032 2.321724755
234.1600887 19.14233288
235.1441043 8.166005037
236.1393532 7.243337294
250.1550033 2.405443018
252.1706534 7.666459257

Name: +ve in-silico MS/MS by CFM-ID for ZQZFCFVYVOTZAM-UHFFFAOYSA-N
ID: ZQZFCFVYVOTZAM-UHFFFAOYSA-N
Comment: Energy0
Num peaks: 23
44.04947561 1.419517398
44.99710569 2.112984258
69.06987671 1.404107014
72.04439023 1.327595087
87.08044139 1.899105318
88.03930485 0.7387941732
115.0865894 1.941286744
116.0342195 3.213170813
146.0997969 5.322151579
147.0586604 1.265167069
147.0838125 0.9065717469
159.0764186 3.599062112
164.1103616 3.484837872
175.0899605 0.7641158718
191.0484896 1.313632605
200.1103616 0.7467394049
215.1212606 2.981027337
217.1369107 17.1359895
218.1209263 1.999260555
233.1318253 0.9321209456
235.1474754 10.21940756
261.12674 10.68381004
279.1373046 5.168113855

Name: +ve in-silico MS/MS by CFM-ID for ZQZFCFVYVOTZAM-UHFFFAOYSA-N
ID: ZQZFCFVYVOTZAM-UHFFFAOYSA-N
Comment: Energy1
Num peaks: 30
44.04947561 6.472390326
62.02365479 0.6746007807
69.06987671 3.682610613
72.04439023 3.563287159
76.02154661 4.002470137
87.08044139 3.450996624
88.03930485 2.072036361
101.0419477 1.821991704
101.0709393 0.8757013582
103.0575978 3.199517218
104.0528467 1.307342174
115.0865894 1.592066794
116.0342195 2.362434028
119.0525124 1.739947047
121.0681625 2.142594284
129.0732478 1.594956077
146.0997969 10.0344826
147.0586604 3.290396842
147.0838125 1.785949968
159.0764186 0.908855171
164.1103616 5.024975497
175.0899605 1.095808733
191.0484896 1.025252912
200.1103616 1.049613553
217.1369107 7.544015002
218.1209263 1.740215403
235.1474754 2.253307075
243.1161753 0.8988430042
261.12674 2.158460346
279.1373046 0.8945544765

Name: +ve in-silico MS/MS by CFM-ID for ZQZFCFVYVOTZAM-UHFFFAOYSA-N
ID: ZQZFCFVYVOTZAM-UHFFFAOYSA-N
Comment: Energy2
Num peaks: 31
42.03382555 2.628521473
44.04947561 6.943391214
44.99710569 2.588186258
61.01064758 0.8849774686
69.06987671 2.842268484
70.02874017 0.860595429
72.04439023 3.892018204
76.02154661 2.743731091
87.05528926 2.486980994
87.08044139 4.466541822
90.03719668 1.189743897
101.0419477 0.9360934609
101.0709393 1.947224423
103.0575978 1.00000221
115.0865894 2.80711573
116.0342195 0.9467014619
119.0525124 1.321050815
121.0681625 0.9837112912
129.0732478 1.144938969
132.0477614 1.138165567
146.0997969 4.34513535
147.0586604 3.606791472
147.0838125 3.747764648
161.0743105 1.744521281
164.1103616 4.333002675
175.0899605 0.8539749704
198.0947116 0.7543452815
200.1103616 1.439480378
215.1212606 1.271950304
217.1369107 6.558331039
218.1209263 1.279573465

Name: +ve in-silico MS/MS by CFM-ID for WBCLSUOASXODKR-UHFFFAOYSA-N
ID: WBCLSUOASXODKR-UHFFFAOYSA-N
Comment: Energy0
Num peaks: 8
86.0964258 7.081676114
130.1226406 4.687942058
145.0647913 8.18627437
200.1069905 1.871057243
201.0910061 3.374706274
218.1175552 9.633218318
256.1695907 4.330177696
274.1801554 41.40679986

Name: +ve in-silico MS/MS by CFM-ID for WBCLSUOASXODKR-UHFFFAOYSA-N
ID: WBCLSUOASXODKR-UHFFFAOYSA-N
Comment: Energy1
Num peaks: 26
30.03382555 1.507163285
39.02292652 1.480368587
51.02292652 2.262232518
53.03857658 1.471312346
57.0334912 1.483794003
57.06987671 2.043514873
70.06512568 1.216048757
74.0600403 3.631454254
74.0964258 1.51596303
86.0964258 13.71998135
88.11207587 2.903435957
112.1120759 1.295039215
128.1069905 0.9707077512
130.1226406 5.198270972
145.0647913 5.539949871
157.0647913 0.8897952881
183.0804414 2.800772565
187.075356 1.153497081
200.1069905 4.894987174
201.0910061 4.183100589
218.1175552 7.037868529
222.1488553 0.9958122176
234.1488553 1.3276778
256.1695907 3.50903894
258.1488553 2.00667362
274.1801554 5.283633062

Name: +ve in-silico MS/MS by CFM-ID for WBCLSUOASXODKR-UHFFFAOYSA-N
ID: WBCLSUOASXODKR-UHFFFAOYSA-N
Comment: Energy2
Num peaks: 30
28.01817548 0.913943263
30.03382555 2.7325511
39.02292652 2.088772363
49.00727645 3.112255409
51.02292652 3.309780772
53.03857658 1.382188796
55.05422664 1.575704531
57.0334912 1.290337793
57.06987671 6.419978352
58.06512568 0.940282773
68.04947561 1.008043397
70.06512568 11.39046264
72.08077574 4.734651827
74.0600403 2.06792263
74.0964258 1.42495953
84.08077574 3.184679163
86.0964258 10.06652101
88.11207587 2.216199551
95.04914126 1.085234539
101.0385766 0.9846927551
103.0542266 1.920187631
112.1120759 1.288980386
114.0913404 1.057204288
115.0542266 1.605470127
117.0334912 1.0188048
117.0698767 3.875622078
119.0491413 1.694319326
129.0334912 1.129279155
129.0698767 0.9917382498
145.0647913 3.83275932

Name: +ve in-silico MS/MS by CFM-ID for DXOODBJVOCZWSR-UHFFFAOYSA-N
ID: DXOODBJVOCZWSR-UHFFFAOYSA-N
Comment: Energy0
Num peaks: 6
107.0491413 2.628253031
283.1328709 1.543876573
285.148521 3.640200658
296.1645054 2.196776069
298.1437699 1.739592771
314.17507 69.47701946

Name: +ve in-silico MS/MS by CFM-ID for DXOODBJVOCZWSR-UHFFFAOYSA-N
ID: DXOODBJVOCZWSR-UHFFFAOYSA-N
Comment: Energy1
Num peaks: 31
58.06512568 1.20388127
107.0491413 7.763288273
109.0647913 0.7663512371
117.0334912 1.27045741
119.0491413 5.937246489
121.0647913 3.225320619
149.0597059 1.080800712
151.075356 0.8263622607
161.0597059 1.221263695
163.075356 2.718737161
176.1069905 0.897027038
177.0910061 1.337463749
178.1226406 2.154342521
179.1066561 0.7694909683
194.1175552 1.115149463
202.086255 1.052535697
206.1175552 12.98438778
220.1332052 0.8986323425
269.1172208 1.155524089
270.1488553 1.665316844
271.1328709 1.297272115
272.1645054 0.8656261619
282.1488553 1.756836321
283.1328709 2.69542996
284.1645054 2.38984231
285.148521 3.193684073
286.1801554 2.239990459
287.164171 0.8482770664
296.1645054 1.250130755
298.1437699 1.086625591
314.17507 11.4798077

Name: +ve in-silico MS/MS by CFM-ID for DXOODBJVOCZWSR-UHFFFAOYSA-N
ID: DXOODBJVOCZWSR-UHFFFAOYSA-N
Comment: Energy2
Num peaks: 31
42.03382555 0.7884126745
65.03857658 2.339646606
75.02292652 2.692833151
77.03857658 3.215706895
79.05422664 4.785453222
91.05422664 1.803450179
107.0491413 7.517304291
119.0491413 2.611352755
121.0647913 1.037603874
134.0964258 1.245194822
149.0597059 2.21777913
161.0597059 0.9465590673
163.075356 4.344439095
165.0910061 0.9030895159
174.0913404 0.8552861199
177.0910061 3.33666829
179.1066561 1.731313703
190.086255 1.964598936
192.1019051 0.8762636339
202.086255 0.9658381261
206.1175552 1.278920124
216.1019051 1.014259805
242.1175552 0.7660352974
254.1175552 0.9953395781
256.1332052 1.002175012
267.1379563 1.105885491
270.1488553 1.198070017
282.1488553 0.9169078475
284.1645054 1.068561032
286.1437699 0.7818652553
298.1437699 1.494799324

Name: +ve in-silico MS/MS by CFM-ID for VFBIBWYWHIVWLT-UHFFFAOYSA-N
ID: VFBIBWYWHIVWLT-UHFFFAOYSA-N
Comment: Energy0
Num peaks: 6
107.0491413 2.618365213
283.1328709 1.535115259
285.148521 3.619407817
296.1645054 2.175820342
298.1437699 1.740778041
314.17507 68.81638355

Name: +ve in-silico MS/MS by CFM-ID for VFBIBWYWHIVWLT-UHFFFAOYSA-N
ID: VFBIBWYWHIVWLT-UHFFFAOYSA-N
Comment: Energy1
Num peaks: 31
58.06512568 1.036052968
107.0491413 7.975646732
109.0647913 0.7735054073
117.0334912 1.281867222
119.0491413 5.995311943
121.0647913 3.254077235
151.075356 0.841530085
161.0597059 1.079294318
163.075356 2.784347659
165.0910061 0.7772080674
177.0910061 1.387586826
178.1226406 2.306712271
179.1066561 0.8318020918
194.1175552 1.126233908
206.1175552 13.65109283
220.1332052 0.9070427999
255.1015708 0.9605783859
257.1172208 0.8905465525
269.1172208 1.166225198
270.1488553 1.901718626
271.1328709 1.309264612
272.1645054 1.046074396
282.1488553 1.773047937
283.1328709 2.752305354
284.1645054 2.454709704
285.148521 3.258913622
286.1801554 2.126259839
287.164171 0.8558368894
296.1645054 1.182975467
298.1437699 1.078251148
314.17507 11.64344381

Name: +ve in-silico MS/MS by CFM-ID for VFBIBWYWHIVWLT-UHFFFAOYSA-N
ID: VFBIBWYWHIVWLT-UHFFFAOYSA-N
Comment: Energy2
Num peaks: 31
39.02292652 0.7826068862
42.03382555 0.838645273
65.03857658 2.305011378
75.02292652 2.752751992
77.03857658 3.291911323
79.05422664 4.922914427
91.05422664 1.749651985
93.06987671 0.7625800728
105.0698767 0.8958163481
107.0491413 8.179000455
119.0491413 2.469044813
121.0647913 1.049944478
134.0964258 1.331876
149.0597059 1.435341738
161.0597059 0.8321024194
163.075356 4.682879244
165.0910061 1.041210893
174.0913404 0.8823918462
177.0910061 3.790498937
179.1066561 2.08713573
190.086255 2.050783388
192.1019051 1.176457733
193.1223062 0.7938689311
206.1175552 1.385482914
216.1019051 1.055401388
238.1226406 0.7934231503
270.1488553 1.607411635
282.1488553 0.9550746113
284.1645054 1.388253541
287.164171 0.7544022367
298.1437699 1.523746149

Name: +ve in-silico MS/MS by CFM-ID for BYSFZWNNJUHVBR-UHFFFAOYSA-N
ID: BYSFZWNNJUHVBR-UHFFFAOYSA-N
Comment: Energy0
Num peaks: 6
121.0647913 2.569528238
282.1488553 1.518121382
285.148521 3.575868726
296.1645054 2.149100948
298.1437699 2.154126287
314.17507 68.21302765

Name: +ve in-silico MS/MS by CFM-ID for BYSFZWNNJUHVBR-UHFFFAOYSA-N
ID: BYSFZWNNJUHVBR-UHFFFAOYSA-N
Comment: Energy1
Num peaks: 31
58.06512568 0.9817954254
107.0491413 2.199056995
121.0647913 7.106909346
131.0491413 1.212911309
133.0647913 5.429335882
135.0804414 3.052665343
137.0597059 0.7969409507
147.0440559 1.010799291
149.0597059 2.643827158
163.075356 1.300543842
164.1069905 2.031173909
165.0910061 0.7833149529
180.1019051 1.061009431
192.1019051 13.04744029
206.1175552 0.8574756844
255.1015708 0.8679212564
257.1172208 0.8441236529
268.1332052 0.84375672
269.1172208 1.103140237
270.1488553 2.675389631
271.1328709 1.238563299
272.1645054 1.819358677
282.1488553 1.67746831
283.1328709 2.554844333
284.1645054 2.311809197
285.148521 3.026615733
286.1801554 2.102683791
287.164171 0.8112233542
296.1645054 1.022230153
298.1437699 1.272232536
314.17507 10.68788776

Name: +ve in-silico MS/MS by CFM-ID for BYSFZWNNJUHVBR-UHFFFAOYSA-N
ID: BYSFZWNNJUHVBR-UHFFFAOYSA-N
Comment: Energy2
Num peaks: 31
39.02292652 0.8992988189
42.03382555 0.7790971125
65.03857658 1.869344952
79.05422664 4.131276831
91.05422664 3.143182718
93.06987671 4.158251779
103.0542266 1.55314781
105.0334912 1.025432585
105.0698767 1.310486554
107.0491413 2.965180183
120.0807757 1.570749958
121.0647913 5.627218207
133.0647913 1.970086823
135.0440559 1.339203791
149.0597059 4.318454063
151.075356 0.9948647733
160.0756904 0.8994128411
163.075356 3.436616403
165.0910061 2.024430816
176.070605 1.839504786
178.086255 0.8387008455
192.1019051 2.166969217
202.086255 0.9706122452
226.1226406 1.33243601
240.1382906 0.8027957032
267.1379563 0.9052656904
270.1488553 1.976937491
272.1645054 1.13088042
282.1488553 0.8764960183
284.1645054 1.024656833
298.1437699 2.091496636

Name: +ve in-silico MS/MS by CFM-ID for JCRMLGTXZKGEOI-UHFFFAOYSA-N
ID: JCRMLGTXZKGEOI-UHFFFAOYSA-N
Comment: Energy0
Num peaks: 8
121.0647913 2.53295413
282.1488553 1.493823061
283.1328709 1.492402556
285.148521 3.51888786
286.1801554 1.248258924
296.1645054 2.131397236
298.1437699 1.70547649
314.17507 66.74814025

Name: +ve in-silico MS/MS by CFM-ID for JCRMLGTXZKGEOI-UHFFFAOYSA-N
ID: JCRMLGTXZKGEOI-UHFFFAOYSA-N
Comment: Energy1
Num peaks: 31
58.06512568 0.968651893
105.0334912 1.338322137
107.0491413 2.052359136
121.0647913 7.026393082
131.0491413 1.198110477
133.0647913 5.401115071
135.0804414 2.989116225
147.0440559 0.9136507253
149.0597059 2.614181368
163.075356 1.286557443
164.1069905 2.01043094
180.1019051 1.045275884
192.1019051 12.61774138
206.1175552 0.8454904279
255.1015708 0.856356222
256.1332052 1.133027301
257.1172208 0.8328757212
258.1488553 1.028131569
269.1172208 1.088365111
270.1488553 1.774396707
271.1328709 1.204653091
272.1645054 0.9783317494
282.1488553 1.654343874
283.1328709 2.517008168
284.1645054 2.34475351
285.148521 2.981414719
286.1801554 2.102943809
287.164171 0.8004138183
296.1645054 1.176766093
298.1437699 1.050989813
314.17507 10.46010172

Name: +ve in-silico MS/MS by CFM-ID for JCRMLGTXZKGEOI-UHFFFAOYSA-N
ID: JCRMLGTXZKGEOI-UHFFFAOYSA-N
Comment: Energy2
Num peaks: 31
49.00727645 1.118616009
51.02292652 1.07998444
65.03857658 1.603823997
75.02292652 1.868924307
77.03857658 1.506760443
79.05422664 3.668778644
89.03857658 1.628721195
91.05422664 2.220263819
93.06987671 3.61151962
105.0334912 1.887285616
105.0698767 1.506313051
107.0491413 2.109587182
120.0807757 1.501546562
121.0647913 5.713613117
133.0647913 1.686112424
135.0440559 1.278480557
149.0597059 4.126477471
151.075356 0.9455133712
160.0756904 0.8588672985
163.075356 3.278636268
165.0910061 1.919113741
176.070605 1.949524899
192.1019051 1.637108799
202.086255 0.9285905332
224.1069905 1.046711644
226.1226406 1.274749491
267.1379563 1.014281426
270.1488553 1.219517805
284.1645054 1.062531856
286.1437699 0.9808896365
298.1437699 1.394946103

Name: +ve in-silico MS/MS by CFM-ID for DLDZDBDYUZLISX-UHFFFAOYSA-N
ID: DLDZDBDYUZLISX-UHFFFAOYSA-N
Comment: Energy0
Num peaks: 6
121.0647913 2.51398388
282.1488553 4.663367577
284.1645054 1.705058722
285.148521 3.479429403
298.1437699 1.859456344
314.17507 66.80716377

Name: +ve in-silico MS/MS by CFM-ID for DLDZDBDYUZLISX-UHFFFAOYSA-N
ID: DLDZDBDYUZLISX-UHFFFAOYSA-N
Comment: Energy1
Num peaks: 31
58.06512568 1.035953261
107.0491413 2.463914258
121.0647913 7.879491837
123.0804414 0.7999654504
131.0491413 1.234396332
133.0647913 5.95478469
135.0804414 3.210587318
137.0597059 0.8394309648
147.0440559 0.9482138442
149.0597059 2.757704463
151.075356 0.7687526138
162.0913404 0.8143878882
163.075356 1.340779574
164.1069905 2.124289832
165.0910061 0.8173780135
180.1019051 1.126113649
192.1019051 13.42296585
206.1175552 0.9069515803
255.1015708 0.9155652131
257.1172208 0.8904612561
269.1172208 1.171676951
270.1488553 1.017083696
271.1328709 1.291404662
282.1488553 3.616656223
283.1328709 2.711399527
284.1645054 2.045261751
285.148521 3.156246424
286.1801554 1.644826467
287.164171 0.8557549175
298.1437699 1.244543269
314.17507 11.64166579

Name: +ve in-silico MS/MS by CFM-ID for DLDZDBDYUZLISX-UHFFFAOYSA-N
ID: DLDZDBDYUZLISX-UHFFFAOYSA-N
Comment: Energy2
Num peaks: 31
51.02292652 1.176008189
63.02292652 2.356259143
65.03857658 1.78782526
75.02292652 2.15511917
77.03857658 3.167473517
79.05422664 1.36780142
91.05422664 3.506400233
103.0542266 1.463361313
105.0334912 1.40519877
105.0698767 0.9961416149
107.0491413 3.708936916
120.0807757 1.575799087
121.0647913 5.754309659
133.0647913 1.876555324
135.0440559 1.342247372
149.0597059 4.316450713
150.0913404 0.9469066222
151.075356 0.9925395354
163.075356 3.394241294
165.0910061 2.014015254
176.070605 1.963944327
192.1019051 2.455473748
202.086255 0.9754608912
226.1226406 1.339092129
253.1223062 1.008143252
255.1379563 0.9034931055
268.1332052 1.486626388
284.1645054 1.056537338
286.1437699 0.9406187739
296.1645054 1.084521688
298.1437699 1.352591341

Name: +ve in-silico MS/MS by CFM-ID for OLUSPPQKZNYGMF-UHFFFAOYSA-N
ID: OLUSPPQKZNYGMF-UHFFFAOYSA-N
Comment: Energy0
Num peaks: 6
43.05422664 1.87187351
111.1168269 1.79160954
113.132477 24.93226818
230.1175552 1.522049032
246.1852408 1.768935701
274.1801554 50.37090614

Name: +ve in-silico MS/MS by CFM-ID for OLUSPPQKZNYGMF-UHFFFAOYSA-N
ID: OLUSPPQKZNYGMF-UHFFFAOYSA-N
Comment: Energy1
Num peaks: 19
39.02292652 1.772963078
41.03857658 2.092200008
43.05422664 7.229165278
53.03857658 1.306986991
55.05422664 1.873083774
57.06987671 3.09949629
69.06987671 1.979990108
91.05422664 4.060174875
113.132477 13.25032807
162.0549549 2.118818874
164.070605 1.405877278
174.0549549 2.215676218
204.1019051 7.619115237
206.1175552 5.205078673
208.1332052 2.869701533
230.1175552 4.762441122
246.1852408 1.541088532
258.1488553 1.541362409
274.1801554 15.19826465

Name: +ve in-silico MS/MS by CFM-ID for OLUSPPQKZNYGMF-UHFFFAOYSA-N
ID: OLUSPPQKZNYGMF-UHFFFAOYSA-N
Comment: Energy2
Num peaks: 14
39.02292652 1.760440551
41.03857658 7.046706048
43.05422664 13.16866619
45.06987671 1.621954797
55.05422664 11.6971974
57.06987671 6.998961085
67.05422664 1.378856496
69.06987671 9.010923535
71.08552677 5.949446499
83.08552677 3.951871018
85.10117684 2.296430764
91.05422664 5.182600724
97.10117684 3.836522938
113.132477 6.825587588

Name: +ve in-silico MS/MS by CFM-ID for YWHPHHAHRQHERS-UHFFFAOYSA-N
ID: YWHPHHAHRQHERS-UHFFFAOYSA-N
Comment: Energy0
Num peaks: 6
43.05422664 1.875890778
111.1168269 1.796529454
113.132477 24.99923107
230.1175552 1.526281908
246.1852408 1.773918526
274.1801554 50.56121373

Name: +ve in-silico MS/MS by CFM-ID for YWHPHHAHRQHERS-UHFFFAOYSA-N
ID: YWHPHHAHRQHERS-UHFFFAOYSA-N
Comment: Energy1
Num peaks: 20
39.02292652 1.797366022
41.03857658 2.223005403
43.05422664 8.005242272
53.03857658 1.27623131
55.05422664 1.863320437
57.06987671 3.139462208
69.06987671 1.776206118
91.05422664 4.361258845
113.132477 14.66820049
128.143376 1.18737515
162.0549549 2.063082923
174.0549549 2.37591854
204.1019051 1.993756647
206.1175552 2.810825579
208.1332052 5.116305216
230.1175552 4.148344217
246.1488553 1.382716128
246.1852408 1.727211335
258.1488553 1.588437801
274.1801554 17.60977605

Name: +ve in-silico MS/MS by CFM-ID for YWHPHHAHRQHERS-UHFFFAOYSA-N
ID: YWHPHHAHRQHERS-UHFFFAOYSA-N
Comment: Energy2
Num peaks: 13
41.03857658 7.2302669
43.05422664 13.74936323
45.06987671 1.638038648
55.05422664 11.3101457
57.06987671 6.842626385
67.05422664 1.693202634
69.06987671 9.126271173
71.08552677 6.359641973
83.08552677 3.990979461
85.10117684 2.319156665
91.05422664 5.157436981
97.10117684 4.190906483
113.132477 6.946430975

Name: +ve in-silico MS/MS by CFM-ID for OEWGDFYOGIXBMX-UHFFFAOYSA-N
ID: OEWGDFYOGIXBMX-UHFFFAOYSA-N
Comment: Energy0
Num peaks: 6
43.05422664 1.863535591
111.1168269 1.788894079
113.132477 24.87317125
246.1488553 1.88751024
246.1852408 1.760990073
274.1801554 50.06769458

Name: +ve in-silico MS/MS by CFM-ID for OEWGDFYOGIXBMX-UHFFFAOYSA-N
ID: OEWGDFYOGIXBMX-UHFFFAOYSA-N
Comment: Energy1
Num peaks: 20
39.02292652 1.786806995
41.03857658 2.131421282
43.05422664 7.939484122
53.03857658 1.311722405
55.05422664 1.983897488
57.06987671 3.133707782
69.06987671 2.029552946
71.08552677 1.186086871
91.05422664 4.600674625
113.132477 15.48361571
174.0549549 2.495545279
206.1175552 1.678720336
208.1332052 2.428646353
230.1175552 4.801960345
232.1332052 1.288376359
244.1332052 1.988624382
246.1488553 2.297183611
246.1852408 1.819390067
258.1488553 1.585465161
274.1801554 18.82231649

Name: +ve in-silico MS/MS by CFM-ID for OEWGDFYOGIXBMX-UHFFFAOYSA-N
ID: OEWGDFYOGIXBMX-UHFFFAOYSA-N
Comment: Energy2
Num peaks: 13
41.03857658 6.89445356
43.05422664 13.63536935
45.06987671 1.657103011
55.05422664 11.52609497
57.06987671 6.934100122
67.05422664 1.702479021
69.06987671 8.900969996
71.08552677 6.367805676
83.08552677 4.037333107
85.10117684 2.346092751
91.05422664 5.289145232
97.10117684 4.228108173
113.132477 7.389990803

Name: +ve in-silico MS/MS by CFM-ID for ATYHUEXXUUSTTA-UHFFFAOYSA-N
ID: ATYHUEXXUUSTTA-UHFFFAOYSA-N
Comment: Energy0
Num peaks: 11
109.0284058 1.633827507
115.1229749 1.419576827
130.1338739 1.317327701
137.0233204 16.87748996
143.1178895 3.315847315
154.0498695 1.681920783
234.1124698 1.348726045
251.1390189 13.18944761
268.165568 16.37487234
279.1339335 7.539281508
296.1604826 16.49321249

Name: +ve in-silico MS/MS by CFM-ID for ATYHUEXXUUSTTA-UHFFFAOYSA-N
ID: ATYHUEXXUUSTTA-UHFFFAOYSA-N
Comment: Energy1
Num peaks: 23
29.00219107 1.023181024
46.02874017 2.079317909
98.0964258 5.338426189
107.0127558 0.6820696945
109.0284058 3.590393577
113.1073248 2.399049793
115.1229749 3.079239249
126.0913404 3.723090767
130.1338739 1.204705914
137.0233204 17.60125615
143.1178895 4.590777787
154.0498695 1.295316931
160.1444386 0.8184393591
166.0498695 0.9632487986
221.1284542 0.7311254732
234.1124698 7.275315411
237.1233688 1.56489463
251.1390189 10.4629195
266.1499179 0.7308462528
268.165568 3.387266366
278.1499179 0.8106598976
279.1339335 4.414608064
296.1604826 2.2820614

Name: +ve in-silico MS/MS by CFM-ID for ATYHUEXXUUSTTA-UHFFFAOYSA-N
ID: ATYHUEXXUUSTTA-UHFFFAOYSA-N
Comment: Energy2
Num peaks: 31
29.00219107 1.539723808
39.02292652 0.7488849919
44.0130901 0.6146220534
46.02874017 1.31802496
59.06037464 1.263988597
65.00219107 0.6359289444
67.01784114 1.220648999
77.00219107 3.121610036
79.01784114 2.684414379
81.0334912 3.697605714
84.08077574 1.048513402
95.01275576 0.6906043168
96.08077574 2.584221167
98.0964258 3.428582736
100.1120759 2.371586388
101.1073248 0.7662909646
107.0127558 1.264143765
109.0284058 5.334835372
111.0440559 0.7059188747
113.1073248 0.7786979456
115.1229749 8.795119261
126.0913404 0.7205940463
130.1338739 0.7905392203
135.0076704 1.47443276
137.0233204 20.21379838
143.1178895 1.628057991
152.0342195 0.6306369921
154.0498695 1.374693533
166.0498695 0.69699693
234.1124698 0.8294827876
251.1390189 1.355141878

Name: +ve in-silico MS/MS by CFM-ID for NDJSOMNAQRZHFG-UHFFFAOYSA-N
ID: NDJSOMNAQRZHFG-UHFFFAOYSA-N
Comment: Energy0
Num peaks: 11
29.00219107 1.555301516
109.0284058 1.579659554
115.1229749 1.639387325
130.1338739 1.919447845
137.0233204 10.90725876
143.1178895 3.279787259
154.0498695 1.485944845
251.1390189 12.12726973
268.165568 25.06180932
279.1339335 6.579340818
296.1604826 15.00682214

Name: +ve in-silico MS/MS by CFM-ID for NDJSOMNAQRZHFG-UHFFFAOYSA-N
ID: NDJSOMNAQRZHFG-UHFFFAOYSA-N
Comment: Energy1
Num peaks: 20
29.00219107 1.22463341
46.02874017 1.961943745
58.02874017 0.8056541257
98.0964258 3.962801443
109.0284058 3.421273439
113.1073248 4.457161797
115.1229749 4.187330459
126.0913404 3.843271515
130.1338739 1.081928895
137.0233204 16.64908445
143.1178895 3.34293174
154.0498695 1.087220229
234.1124698 4.379850093
237.1233688 1.619763208
238.1550033 1.693923605
240.1706534 0.7969737539
251.1390189 14.5640607
268.165568 5.773862732
279.1339335 3.571016853
296.1604826 1.89770963

Name: +ve in-silico MS/MS by CFM-ID for NDJSOMNAQRZHFG-UHFFFAOYSA-N
ID: NDJSOMNAQRZHFG-UHFFFAOYSA-N
Comment: Energy2
Num peaks: 31
29.00219107 2.264137828
39.02292652 0.9892676162
46.02874017 1.150482173
58.02874017 1.084181555
58.06512568 1.229363564
67.01784114 2.449299022
72.08077574 0.6818887224
77.00219107 2.283018024
79.01784114 2.232752085
81.0334912 2.777723386
84.08077574 0.86122585
96.08077574 2.187583845
98.0964258 3.331119844
100.1120759 2.018846654
107.0127558 0.848036468
109.0284058 4.011201846
113.1073248 2.316644577
115.1229749 11.67863198
126.0913404 0.8812604623
130.1338739 1.004440099
135.0076704 1.243322131
137.0233204 15.13954113
143.1178895 1.781949068
154.0498695 1.646457538
158.1287886 0.772147781
195.0764186 0.6616018256
234.1124698 0.7774411851
237.1233688 0.7941655464
238.1550033 0.8110188166
250.1550033 0.8388668025
251.1390189 1.991157346

Name: +ve in-silico MS/MS by CFM-ID for ZBKFZIUKXTWQTP-UHFFFAOYSA-N
ID: ZBKFZIUKXTWQTP-UHFFFAOYSA-N
Comment: Energy0
Num peaks: 6
107.0491413 2.625287818
282.1488553 2.713053875
284.1645054 1.639025412
285.148521 3.622802168
298.1437699 1.998304023
314.17507 68.90362807

Name: +ve in-silico MS/MS by CFM-ID for ZBKFZIUKXTWQTP-UHFFFAOYSA-N
ID: ZBKFZIUKXTWQTP-UHFFFAOYSA-N
Comment: Energy1
Num peaks: 30
58.06512568 1.061936284
107.0491413 8.145891932
117.0334912 1.313787038
119.0491413 6.152260428
121.0647913 3.337495484
151.075356 0.8702747037
161.0597059 1.101071534
163.075356 2.950211133
165.0910061 0.8290109254
176.1069905 1.034213232
177.0910061 1.438572781
179.1066561 0.9080729831
194.1175552 1.170085416
206.1175552 14.64323569
220.1332052 1.052894415
255.1015708 0.9384177347
257.1172208 0.9126871826
269.1172208 1.202558465
270.1488553 1.984151299
271.1328709 1.358746337
272.1645054 0.895053458
282.1488553 2.796165728
283.1328709 2.828288878
284.1645054 1.50796201
285.148521 3.349678334
286.1801554 1.033608972
287.164171 0.8771145732
296.1645054 0.9514942757
298.1437699 1.330565415
314.17507 12.10767527

Name: +ve in-silico MS/MS by CFM-ID for ZBKFZIUKXTWQTP-UHFFFAOYSA-N
ID: ZBKFZIUKXTWQTP-UHFFFAOYSA-N
Comment: Energy2
Num peaks: 31
42.03382555 0.8269781264
65.03857658 2.411236052
75.02292652 2.774480616
77.03857658 3.31159127
79.05422664 4.922206281
91.05422664 1.748231949
105.0698767 0.8951575667
107.0491413 7.596761476
119.0491413 2.579712477
120.0807757 0.8385015733
121.0647913 1.045620173
161.0597059 0.8262569587
163.075356 5.126143516
165.0910061 1.002605091
174.0913404 1.549700932
176.1069905 0.9513746939
177.0910061 3.709106689
179.1066561 1.984530653
190.086255 2.49073355
192.1019051 1.171237476
206.1175552 1.382382754
210.0913404 1.263304976
212.1069905 1.000413107
216.1019051 1.047847029
256.1332052 1.050067461
258.1488553 0.8934856785
268.1332052 0.8288026607
270.1488553 1.813694027
282.1488553 0.895112832
284.1645054 2.027612472
298.1437699 1.550745328

Name: +ve in-silico MS/MS by CFM-ID for ZVRTYUULJMILJQ-UHFFFAOYSA-N
ID: ZVRTYUULJMILJQ-UHFFFAOYSA-N
Comment: Energy0
Num peaks: 13
43.02907452 1.724040052
60.05562361 5.402853024
112.0869237 1.263723995
114.1025738 9.898982913
155.0702706 3.575167523
181.0495352 1.598465325
183.0651853 12.68328624
201.0757499 0.6908796656
255.1227001 3.283112189
272.1492492 4.40551402
282.1448325 0.7876344435
296.1604826 2.704572408
314.1710473 32.47794426

Name: +ve in-silico MS/MS by CFM-ID for ZVRTYUULJMILJQ-UHFFFAOYSA-N
ID: ZVRTYUULJMILJQ-UHFFFAOYSA-N
Comment: Energy1
Num peaks: 25
41.03857658 0.6119319196
43.02907452 0.6929800736
55.01784114 0.6912463966
55.05422664 8.202247205
57.06987671 2.081297282
60.05562361 13.78317177
71.01275576 0.6386432622
72.05562361 1.563389463
72.08077574 2.018609739
73.02840582 1.042345487
86.07127368 0.6705278449
112.0869237 1.215552601
114.1025738 12.64431214
153.0546206 1.443960266
155.0702706 4.889490519
165.0546206 1.69641515
181.0495352 0.7822903571
183.0651853 10.5785519
201.0757499 1.002743818
255.1227001 5.124210017
272.1492492 2.037078914
282.1448325 1.120182145
284.1604826 0.9284685469
296.1604826 1.094080511
314.1710473 3.545194137

Name: +ve in-silico MS/MS by CFM-ID for ZVRTYUULJMILJQ-UHFFFAOYSA-N
ID: ZVRTYUULJMILJQ-UHFFFAOYSA-N
Comment: Energy2
Num peaks: 31
39.02292652 1.106729314
41.03857658 1.854831067
43.02907452 6.417617158
45.0334912 1.208263469
53.03857658 1.152411996
55.01784114 0.6378232162
55.05422664 1.65462361
57.0334912 0.9632827287
57.06987671 0.8573241856
59.04914126 0.9602585244
60.05562361 23.69524726
62.07127368 1.3361595
72.05562361 1.682119295
73.02840582 0.6590140306
75.04405588 0.6663040953
81.0334912 1.249018463
83.04914126 0.9782066072
109.0284058 0.6533954001
114.1025738 0.6806055862
123.0440559 0.8558155543
125.0597059 1.00437382
129.0546206 1.118284441
137.0597059 0.998262073
139.0389705 1.179028127
141.0546206 1.02296471
153.0546206 2.823726751
155.0702706 5.209272997
157.0859207 0.6466724345
165.0546206 1.409492534
181.0495352 2.20353702
183.0651853 6.799248381

Name: +ve in-silico MS/MS by CFM-ID for UYONNBJCFBCRNT-UHFFFAOYSA-N
ID: UYONNBJCFBCRNT-UHFFFAOYSA-N
Comment: Energy0
Num peaks: 15
43.02907452 1.720053967
57.0334912 1.132249565
60.05562361 5.323500741
112.0869237 1.254052064
114.1025738 9.697052039
129.0546206 1.307157744
155.0702706 3.54949353
181.0495352 1.538951383
183.0651853 12.51708227
201.0757499 0.7014599969
255.1227001 3.267472304
272.1492492 4.464477106
282.1448325 0.8042941153
296.1604826 1.198225616
314.1710473 32.11739697

Name: +ve in-silico MS/MS by CFM-ID for UYONNBJCFBCRNT-UHFFFAOYSA-N
ID: UYONNBJCFBCRNT-UHFFFAOYSA-N
Comment: Energy1
Num peaks: 26
41.03857658 0.5533310189
43.02907452 0.7023159589
53.03857658 0.5329514178
55.05422664 8.295634461
57.06987671 2.082758126
60.05562361 14.15060738
70.06512568 0.5817456955
72.05562361 1.586700209
72.08077574 2.088316306
86.07127368 0.6813936608
112.0869237 1.235131914
114.1025738 11.55316726
125.0597059 0.8273740732
153.0546206 1.051233715
155.0702706 5.545643199
165.0546206 1.400856468
181.0495352 0.8239278205
183.0651853 10.98640122
201.0757499 1.059485595
255.1227001 5.233934813
272.1492492 2.127681367
282.1448325 1.062393635
284.1604826 1.018800689
286.1761327 0.5490659955
296.1604826 0.9040435141
314.1710473 3.639647956

Name: +ve in-silico MS/MS by CFM-ID for UYONNBJCFBCRNT-UHFFFAOYSA-N
ID: UYONNBJCFBCRNT-UHFFFAOYSA-N
Comment: Energy2
Num peaks: 31
27.02292652 1.560072922
39.02292652 0.6673992247
41.03857658 1.235584355
43.02907452 5.582011068
45.0334912 1.339786877
53.03857658 0.9474098833
55.01784114 4.131037411
55.05422664 1.360936174
57.0334912 4.400197972
57.06987671 0.6610085645
59.04914126 2.590795415
60.05562361 21.82305776
62.07127368 1.20448233
71.01275576 0.7735914459
72.05562361 1.516076308
79.01784114 0.960617452
81.0334912 3.030541944
83.04914126 1.301409005
95.01275576 1.084544962
97.02840582 0.7636712882
109.0284058 1.549088587
129.0546206 3.127611853
139.0389705 0.8315757906
141.0546206 0.8743586801
153.0546206 0.9884709228
155.0702706 3.545968077
183.0651853 4.735743219
185.0808353 1.243243127
189.1121354 0.5665995546
191.1277855 0.5665995546
270.1448325 0.6697716821

Name: +ve in-silico MS/MS by CFM-ID for UHZJCZWTALDRQK-UHFFFAOYSA-N
ID: UHZJCZWTALDRQK-UHFFFAOYSA-N
Comment: Energy0
Num peaks: 14
43.02907452 1.736703573
55.01784114 1.17175757
60.05562361 5.397439708
112.0869237 1.266664124
114.1025738 9.841850132
155.0702706 3.551290552
181.0495352 1.575024776
183.0651853 12.53342835
201.0757499 0.6924453329
255.1227001 3.306679713
272.1492492 4.53615909
282.1448325 0.8124831826
296.1604826 1.210386803
314.1710473 32.58772575

Name: +ve in-silico MS/MS by CFM-ID for UHZJCZWTALDRQK-UHFFFAOYSA-N
ID: UHZJCZWTALDRQK-UHFFFAOYSA-N
Comment: Energy1
Num peaks: 25
39.02292652 0.8474090581
43.02907452 0.7082536975
55.05422664 8.358083279
57.06987671 2.092494318
60.05562361 13.88312521
70.06512568 0.5910552606
72.05562361 1.601039727
72.08077574 2.113049618
86.07127368 0.6880876912
112.0869237 1.247192757
114.1025738 11.82189303
125.0597059 0.8222875896
153.0546206 1.041513083
155.0702706 5.418255847
165.0546206 1.374857782
181.0495352 0.8587062104
183.0651853 10.88434611
194.092403 0.6438848528
201.0757499 1.026607051
255.1227001 5.291558955
272.1492492 2.162347169
282.1448325 1.072707277
284.1604826 1.028606909
296.1604826 0.9131905355
314.1710473 3.698228364

Name: +ve in-silico MS/MS by CFM-ID for UHZJCZWTALDRQK-UHFFFAOYSA-N
ID: UHZJCZWTALDRQK-UHFFFAOYSA-N
Comment: Energy2
Num peaks: 31
27.02292652 0.7099154058
39.02292652 1.731616207
41.03857658 1.306447102
43.02907452 5.699335299
53.03857658 0.9986471995
55.01784114 3.393057655
55.05422664 1.490957069
57.0334912 2.563732396
57.06987671 0.7614109653
59.04914126 1.473821622
60.05562361 23.49720319
62.07127368 1.229953999
72.05562361 1.548191148
73.02840582 1.061637764
79.01784114 0.7286186772
81.0334912 0.7620468362
83.04914126 1.140932073
85.02840582 0.8579173693
111.0440559 2.121522873
114.1025738 1.444244699
129.0546206 2.625533661
131.0702706 0.90697948
139.0389705 1.14178129
141.0546206 1.782223828
153.0546206 1.185527063
155.0702706 3.858014509
157.0859207 0.6552665775
181.0495352 0.6653474147
183.0651853 5.248904452
183.1015708 0.5848144761
185.0808353 1.288886651

Name: +ve in-silico MS/MS by CFM-ID for NNPLLHIEPLZJSY-UHFFFAOYSA-N
ID: NNPLLHIEPLZJSY-UHFFFAOYSA-N
Comment: Energy0
Num peaks: 13
15.02292652 1.53063842
105.0334912 5.857594372
107.0491413 2.917057187
109.0647913 1.549741685
177.0910061 1.505543844
204.1019051 2.52479761
206.1175552 4.40366594
208.1332052 2.303525714
282.1488553 1.693841592
283.1328709 17.5858464
285.148521 1.72731623
298.1437699 2.320690116
314.17507 34.37137187

Name: +ve in-silico MS/MS by CFM-ID for NNPLLHIEPLZJSY-UHFFFAOYSA-N
ID: NNPLLHIEPLZJSY-UHFFFAOYSA-N
Comment: Energy1
Num peaks: 31
44.04947561 4.818387739
58.06512568 0.7381262898
105.0334912 10.22741411
107.0491413 3.868669898
109.0647913 1.168380982
117.0334912 0.8125864301
119.0491413 2.436425878
161.0597059 0.7281437016
163.075356 2.390596937
175.075356 0.7709457481
177.0910061 7.062847481
189.0910061 1.817563279
190.086255 1.49914204
192.1019051 0.7848992619
194.1175552 0.7064388612
204.1019051 6.936442153
206.1175552 5.004705168
208.1332052 2.235716983
220.1332052 1.341693195
251.1066561 1.038419067
253.1223062 0.7994689996
255.1015708 0.884122578
256.1332052 0.8644085685
270.1488553 1.795161555
271.1328709 0.8201659234
282.1488553 1.372542056
283.1328709 8.019529608
284.1645054 0.9153583591
285.148521 1.17470832
286.1801554 0.7745864872
314.17507 5.694588849

Name: +ve in-silico MS/MS by CFM-ID for NNPLLHIEPLZJSY-UHFFFAOYSA-N
ID: NNPLLHIEPLZJSY-UHFFFAOYSA-N
Comment: Energy2
Num peaks: 31
15.02292652 1.140454444
39.02292652 1.012205842
44.04947561 1.228030357
53.03857658 1.763589583
75.02292652 1.304673442
77.03857658 2.563462987
79.05422664 1.693501446
80.04947561 1.202173982
91.05422664 1.096184851
105.0334912 7.260917962
107.0491413 2.790515971
119.0491413 1.026951783
137.0597059 1.707568814
141.0334912 0.8963621711
163.075356 5.778526245
165.0910061 1.132662134
175.075356 2.679489461
177.0910061 7.111130375
188.070605 0.9050994885
189.0910061 2.020837694
192.1019051 1.990403751
197.0960915 1.409338657
204.1019051 1.208515773
251.1066561 1.434218986
253.1223062 0.9765483493
254.1175552 0.9477977873
267.1015708 1.779757229
270.1488553 2.546047709
282.1488553 1.067128688
284.1645054 1.666962791
298.1437699 1.136268216

Name: +ve in-silico MS/MS by CFM-ID for SBQQQZAGPYCDEY-UHFFFAOYSA-N
ID: SBQQQZAGPYCDEY-UHFFFAOYSA-N
Comment: Energy0
Num peaks: 8
15.02292652 2.570742803
107.0491413 3.494429692
206.1175552 2.051594592
282.1488553 2.230098712
283.1328709 13.48101721
285.148521 2.260596826
298.1437699 3.420598778
314.17507 51.57642065

Name: +ve in-silico MS/MS by CFM-ID for SBQQQZAGPYCDEY-UHFFFAOYSA-N
ID: SBQQQZAGPYCDEY-UHFFFAOYSA-N
Comment: Energy1
Num peaks: 31
51.02292652 0.6555446698
95.04914126 1.021462554
105.0334912 0.6950004009
107.0491413 10.00982078
109.0647913 1.30545554
119.0491413 1.079551411
150.0913404 1.423172861
163.075356 1.290599725
175.075356 5.360534249
177.0910061 1.343335848
202.086255 0.7306916266
206.1175552 7.952911688
220.1332052 1.237441059
254.1175552 0.7036859696
256.1332052 1.745418906
258.1488553 0.7037095623
268.1332052 0.9631417316
270.1488553 3.05883325
272.1645054 1.110977303
282.1488553 3.149057512
283.1328709 5.103352257
284.1281199 0.932671702
284.1645054 1.868742263
285.148521 0.6738335877
286.1437699 1.059499651
286.1801554 1.475237161
287.164171 0.6832990084
288.15942 1.018553547
296.1645054 1.132843403
298.1437699 2.469578102
314.17507 16.99449889

Name: +ve in-silico MS/MS by CFM-ID for SBQQQZAGPYCDEY-UHFFFAOYSA-N
ID: SBQQQZAGPYCDEY-UHFFFAOYSA-N
Comment: Energy2
Num peaks: 31
15.02292652 1.219993872
49.00727645 1.995005061
53.03857658 0.9086419395
65.03857658 2.634026387
75.02292652 2.372372379
77.03857658 3.271438143
79.05422664 4.847688534
91.05422664 1.696173319
105.0334912 0.8494809467
107.0491413 9.889935507
109.0647913 0.9023625087
119.0491413 1.882949367
149.0597059 0.9649078351
160.0756904 0.8437784052
161.0597059 0.9916700199
162.0913404 1.15246184
163.075356 2.572753614
174.0913404 2.150266647
175.075356 4.976948219
176.1069905 1.39727545
177.0910061 2.344948489
189.0910061 1.73217851
190.086255 3.023420222
192.1019051 1.43465745
206.1175552 1.512786174
220.1332052 0.8485879326
254.1175552 1.090538955
256.1332052 1.054551829
270.1488553 1.479850388
284.1645054 1.793205881
298.1437699 0.892803604

Name: +ve in-silico MS/MS by CFM-ID for NPOQFBZAECIVCX-UHFFFAOYSA-N
ID: NPOQFBZAECIVCX-UHFFFAOYSA-N
Comment: Energy0
Num peaks: 6
253.1223062 1.256157326
264.1382906 2.582773303
265.1223062 1.662683613
267.1379563 3.9270608
280.1332052 2.184280172
296.1645054 76.30030597

Name: +ve in-silico MS/MS by CFM-ID for NPOQFBZAECIVCX-UHFFFAOYSA-N
ID: NPOQFBZAECIVCX-UHFFFAOYSA-N
Comment: Energy1
Num peaks: 21
58.06512568 1.683989981
91.05422664 1.598306259
101.0385766 11.15114887
103.0542266 5.48945443
151.075356 1.148732426
161.0597059 1.775502277
163.075356 2.684649817
194.1175552 1.770490187
204.1019051 1.010152333
237.0910061 1.522422896
239.1066561 1.407074652
251.1066561 2.263011095
252.1382906 1.412729022
253.1223062 2.903918684
264.1382906 4.096285877
265.1223062 4.958303109
266.1539407 0.9267932398
267.1379563 5.877781013
268.1332052 0.9265839037
280.1332052 2.106161619
296.1645054 23.6645373

Name: +ve in-silico MS/MS by CFM-ID for NPOQFBZAECIVCX-UHFFFAOYSA-N
ID: NPOQFBZAECIVCX-UHFFFAOYSA-N
Comment: Energy2
Num peaks: 31
15.02292652 1.065099362
42.03382555 1.229357106
49.00727645 1.621662143
58.06512568 0.9710783576
75.02292652 1.221227156
91.05422664 5.230218288
101.0385766 8.852172776
103.0542266 4.549510853
105.0698767 2.699471562
107.0855268 1.016983407
109.1011768 1.016983407
132.0807757 0.8907111968
161.0597059 1.941235759
163.075356 5.636102775
165.0910061 1.028303655
177.0910061 1.575632473
188.070605 1.537771084
208.1120759 2.758108329
210.1277259 1.009671975
216.1019051 0.9411660901
235.1117415 1.86182329
237.0910061 1.334576358
237.1273916 2.416628822
238.1226406 0.9694135082
240.1382906 1.322933876
250.1226406 2.336141179
251.1066561 2.652144099
253.1223062 4.023183271
268.1332052 1.170887662
270.1488553 0.9184546058
280.1332052 2.59743874

Name: +ve in-silico MS/MS by CFM-ID for HSPZGTOUQICOBG-UHFFFAOYSA-N
ID: HSPZGTOUQICOBG-UHFFFAOYSA-N
Comment: Energy0
Num peaks: 12
79.05422664 0.7407166615
91.05422664 1.973866888
105.0698767 0.7574300921
133.1011768 1.859779069
147.1168269 1.761275984
148.0393049 1.707316991
162.0549549 1.899526174
204.1019051 1.76626295
218.1175552 1.763177436
268.1695907 0.8155592062
278.1539407 3.810903481
296.1645054 61.48299344

Name: +ve in-silico MS/MS by CFM-ID for HSPZGTOUQICOBG-UHFFFAOYSA-N
ID: HSPZGTOUQICOBG-UHFFFAOYSA-N
Comment: Energy1
Num peaks: 31
39.02292652 0.9737326196
53.03857658 0.9623618946
91.05422664 5.725021315
93.06987671 1.045543118
101.0385766 0.9874299835
103.0542266 1.023794262
105.0698767 1.954921057
115.0542266 0.9859662044
119.0855268 1.643262893
129.0698767 1.182253869
131.0855268 1.06055403
133.1011768 3.693737736
147.1168269 2.471329362
148.0393049 2.171974372
160.0393049 2.057648675
162.0549549 4.541195374
174.0549549 0.9176847865
176.070605 1.507825104
188.070605 0.8935852462
190.086255 1.414891745
204.1019051 2.841436321
216.1019051 0.922054861
218.1175552 2.40316644
221.132477 1.422547915
238.1590261 2.73441055
251.1430416 2.184160179
253.1586917 1.14416407
266.1539407 1.824762182
268.1695907 4.998650297
278.1539407 4.867874791
296.1645054 9.81329509

Name: +ve in-silico MS/MS by CFM-ID for HSPZGTOUQICOBG-UHFFFAOYSA-N
ID: HSPZGTOUQICOBG-UHFFFAOYSA-N
Comment: Energy2
Num peaks: 31
39.02292652 4.614153733
41.03857658 3.581563822
49.00727645 0.9792103977
53.03857658 2.429120035
55.05422664 1.680295204
75.02292652 0.764285459
79.05422664 1.495677034
91.05422664 8.314333356
93.06987671 0.9667236063
101.0385766 2.894255311
103.0542266 2.76593177
105.0698767 3.565542494
115.0542266 2.608594033
117.0698767 1.053570989
119.0855268 0.9581082129
127.0542266 0.876715208
129.0698767 2.230120408
131.0855268 0.9127178419
132.0443902 0.792841762
133.1011768 1.102755116
135.1168269 0.7302851791
144.0443902 1.045599117
148.0393049 4.771643954
159.1168269 0.720961894
160.0393049 1.859849166
162.0549549 4.048292294
219.1168269 0.8259354611
221.132477 1.9067461
223.148127 2.31690468
238.1590261 1.374213832
280.1332052 1.10821753

Name: +ve in-silico MS/MS by CFM-ID for ACOOBFFCOFTQCQ-UHFFFAOYSA-N
ID: ACOOBFFCOFTQCQ-UHFFFAOYSA-N
Comment: Energy0
Num peaks: 10
15.02292652 1.228497457
231.1379563 1.205123615
232.1695907 1.419772133
238.1590261 1.829031536
243.1379563 1.847501423
245.1536063 2.035863209
246.1852408 1.774316566
256.1695907 15.76067757
258.1488553 1.76271227
274.1801554 52.06676123

Name: +ve in-silico MS/MS by CFM-ID for ACOOBFFCOFTQCQ-UHFFFAOYSA-N
ID: ACOOBFFCOFTQCQ-UHFFFAOYSA-N
Comment: Energy1
Num peaks: 31
41.03857658 1.153740503
44.04947561 1.174216893
55.05422664 2.538275695
58.06512568 1.278083508
69.0334912 0.9479836249
108.0807757 1.91281954
110.0964258 2.234901025
112.1120759 0.9401479499
132.0807757 2.933057589
161.0597059 1.164436254
163.075356 1.558895205
190.1226406 1.112544985
192.1382906 1.211658097
202.1226406 1.041484572
204.1382906 1.330586058
206.1539407 1.846642206
228.1382906 2.435910832
230.1175552 1.501466122
230.1539407 1.980831051
232.1332052 0.8571334586
232.1695907 1.856986938
234.1488553 0.9336756366
238.1590261 1.082678872
242.1539407 3.054792435
243.1379563 1.595425581
244.1695907 2.206739923
245.1536063 1.686714872
246.1852408 7.370102571
256.1695907 6.381273332
258.1488553 1.876814386
274.1801554 10.1282529

Name: +ve in-silico MS/MS by CFM-ID for ACOOBFFCOFTQCQ-UHFFFAOYSA-N
ID: ACOOBFFCOFTQCQ-UHFFFAOYSA-N
Comment: Energy2
Num peaks: 31
15.02292652 1.412738442
39.02292652 1.725235587
41.03857658 0.9819850269
44.04947561 1.000639216
53.03857658 1.119106914
55.05422664 2.411335877
67.05422664 2.791439929
70.06512568 1.346484851
81.06987671 1.083000011
92.04947561 1.15493024
94.06512568 2.176709309
96.08077574 1.417618492
98.0964258 1.57273846
108.0807757 1.871893057
110.0964258 1.060391651
112.1120759 1.047592543
119.0491413 1.538227926
132.0807757 9.977643279
134.0964258 2.022963592
135.0804414 1.369097447
138.1277259 4.435490092
143.0491413 1.627638699
145.0647913 0.9733709737
147.0804414 2.206905312
172.1120759 1.040827199
217.1223062 1.228355925
225.1273916 1.156213123
226.1590261 1.041834658
228.1382906 0.9748186373
238.1590261 1.099454078
258.1488553 2.609560262

Name: +ve in-silico MS/MS by CFM-ID for KYLQNUSLOVSSMW-UHFFFAOYSA-N
ID: KYLQNUSLOVSSMW-UHFFFAOYSA-N
Comment: Energy0
Num peaks: 7
216.1019051 2.948411653
233.1284542 4.423923195
244.0968197 4.275067281
251.1390189 3.729422867
261.1233688 12.91626373
262.1073844 18.16077362
279.1339335 35.004457

Name: +ve in-silico MS/MS by CFM-ID for KYLQNUSLOVSSMW-UHFFFAOYSA-N
ID: KYLQNUSLOVSSMW-UHFFFAOYSA-N
Comment: Energy1
Num peaks: 31
71.01275576 0.901004954
117.0698767 0.6270617223
118.0498695 0.9759869045
130.0651257 0.8888899158
132.0807757 1.344142892
134.0964258 3.479430754
140.070605 0.6284911816
144.0291341 0.9467664127
160.1120759 0.8801645951
177.1022395 0.7606988858
186.0760843 0.6331496424
191.1178895 1.182277709
203.081504 0.631657031
204.1019051 0.8059911729
215.1178895 0.8924751677
216.1019051 5.598668104
217.1335396 0.9645453338
218.1175552 2.066625596
219.1128041 0.8435937855
231.1128041 0.8670533533
233.0920687 0.9110970853
233.1284542 7.77702734
234.1124698 2.116553453
235.1441043 5.117785169
243.1128041 1.857696464
244.0968197 4.351952667
251.1026334 1.827835305
251.1390189 2.698657013
261.1233688 10.08447118
262.1073844 6.293695323
279.1339335 8.592182022

Name: +ve in-silico MS/MS by CFM-ID for KYLQNUSLOVSSMW-UHFFFAOYSA-N
ID: KYLQNUSLOVSSMW-UHFFFAOYSA-N
Comment: Energy2
Num peaks: 31
27.02292652 0.8854943157
44.0130901 2.323096611
59.01275576 1.453991472
65.03857658 1.607245392
71.01275576 2.2104224
104.0342195 2.131354248
104.0494756 2.115498977
107.0855268 1.46862054
115.0542266 1.306975489
117.0698767 1.612214448
119.0855268 2.250107231
128.0494756 0.9224078049
129.0698767 1.015556852
130.0651257 2.117162802
131.0855268 1.025800614
132.0807757 3.276658469
134.0964258 1.175169045
138.1277259 0.9224078049
142.0651257 1.051118699
146.0964258 2.405074669
160.1120759 1.718297115
162.1277259 2.628287943
204.1019051 3.227732927
215.1178895 3.389003747
216.1019051 4.868414863
217.1335396 1.133573426
234.1124698 2.189004263
243.1128041 1.286135099
244.0968197 2.359309683
261.1233688 0.9142689928
262.1073844 1.116868992

Name: +ve in-silico MS/MS by CFM-ID for OWHFXYBSXREMNR-UHFFFAOYSA-N
ID: OWHFXYBSXREMNR-UHFFFAOYSA-N
Comment: Energy0
Num peaks: 17
91.05422664 1.728780617
133.1011768 1.625708149
147.1168269 1.492464842
148.0393049 1.403404336
162.0549549 1.55877992
204.1019051 1.509843333
218.1175552 1.511138687
223.148127 0.8831956143
238.1590261 1.124836695
240.1746761 2.429774145
251.1430416 1.750923892
253.1586917 1.511400749
264.1382906 0.9493933896
266.1539407 2.291183209
268.1695907 6.673822758
278.1539407 3.352214507
296.1645054 48.47260131

Name: +ve in-silico MS/MS by CFM-ID for OWHFXYBSXREMNR-UHFFFAOYSA-N
ID: OWHFXYBSXREMNR-UHFFFAOYSA-N
Comment: Energy1
Num peaks: 31
39.02292652 1.067425679
41.03857658 1.011358837
91.05422664 5.787332501
93.06987671 0.9718718107
103.0542266 0.9810708163
105.0698767 1.801983498
110.0236548 0.9545669962
115.0542266 0.9553029816
117.0698767 0.9301550103
119.0855268 1.559932723
129.0698767 1.082527861
133.1011768 3.681274397
147.1168269 2.299042712
148.0393049 1.969137055
160.0393049 1.900266375
162.0549549 4.317252201
164.070605 0.9718718107
174.0549549 0.9649220209
176.070605 1.508581203
188.070605 0.9742623433
190.086255 1.52079307
200.070605 0.9438404001
204.1019051 2.915772269
216.1019051 0.9780552231
218.1175552 2.398093381
223.148127 1.151171132
240.1746761 1.819724455
251.1430416 1.50134478
268.1695907 3.429582195
278.1539407 4.60985913
296.1645054 9.470603895

Name: +ve in-silico MS/MS by CFM-ID for OWHFXYBSXREMNR-UHFFFAOYSA-N
ID: OWHFXYBSXREMNR-UHFFFAOYSA-N
Comment: Energy2
Num peaks: 31
39.02292652 3.193818034
41.03857658 4.019750358
42.03382555 1.133690616
49.00727645 0.9906656689
51.02292652 1.682401278
53.03857658 0.9743069996
55.05422664 1.849254323
63.02292652 1.112389716
65.03857658 1.171313874
69.06987671 2.615833945
79.05422664 1.286132193
91.05422664 11.54255169
101.0385766 1.111389347
103.0542266 1.287438263
105.0698767 2.628178773
106.0651257 1.563925768
115.0542266 1.009899109
119.0855268 1.214818661
133.1011768 1.94701319
148.0393049 1.215884539
162.0549549 2.516715302
175.148127 1.197352685
185.132477 1.369670367
188.070605 1.057411747
199.148127 0.9351800925
211.148127 1.24609756
221.132477 0.973784364
223.148127 2.452144741
225.1637771 1.485658702
240.1746761 2.221929187
251.1430416 1.012606745

Name: +ve in-silico MS/MS by CFM-ID for YQTNBLZZKRDDDK-UHFFFAOYSA-N
ID: YQTNBLZZKRDDDK-UHFFFAOYSA-N
Comment: Energy0
Num peaks: 17
91.05422664 1.725910094
133.1011768 1.621356847
147.1168269 1.475853662
148.0393049 1.396233677
162.0549549 1.557968823
204.1019051 1.508204599
218.1175552 1.507087818
223.148127 0.8905641414
238.1590261 1.121692478
240.1746761 2.440778376
251.1430416 1.74730469
253.1586917 1.507377111
264.1382906 0.9468659224
266.1539407 2.284752482
268.1695907 6.654506565
278.1539407 3.343183908
296.1645054 48.28969237

Name: +ve in-silico MS/MS by CFM-ID for YQTNBLZZKRDDDK-UHFFFAOYSA-N
ID: YQTNBLZZKRDDDK-UHFFFAOYSA-N
Comment: Energy1
Num peaks: 31
39.02292652 1.144149509
91.05422664 5.772084905
93.06987671 0.9713595141
103.0542266 0.9805543541
105.0698767 1.799549068
110.0236548 1.086767827
115.0542266 0.9548060475
117.0698767 0.9296602762
119.0855268 1.546041311
129.0698767 1.081955176
133.1011768 3.670479537
147.1168269 2.240744593
148.0393049 1.941550685
160.0393049 1.868718902
162.0549549 4.242196608
164.070605 0.9713595141
174.0549549 0.9672566871
176.070605 1.500315892
188.070605 0.9737487866
190.086255 1.519973313
200.070605 0.959799441
202.086255 0.910768259
204.1019051 2.912441248
216.1019051 0.977539667
218.1175552 2.396760775
223.148127 1.186398274
240.1746761 1.862194781
251.1430416 1.500682152
268.1695907 3.427481975
278.1539407 4.60732945
296.1645054 9.462522583

Name: +ve in-silico MS/MS by CFM-ID for YQTNBLZZKRDDDK-UHFFFAOYSA-N
ID: YQTNBLZZKRDDDK-UHFFFAOYSA-N
Comment: Energy2
Num peaks: 31
39.02292652 4.614375448
41.03857658 2.333235566
42.03382555 1.118196431
49.00727645 1.683033879
51.02292652 1.072817214
53.03857658 3.09416873
63.02292652 1.455181052
65.03857658 1.385762297
67.05422664 2.619491861
79.05422664 1.524946914
91.05422664 11.13275677
101.0385766 0.8934892857
103.0542266 1.269662132
105.0698767 2.968079104
106.0651257 1.581149435
115.0542266 0.9959419804
119.0855268 1.247218024
133.1011768 1.762431529
148.0393049 0.9554708316
162.0549549 1.547946058
173.132477 1.180783846
185.132477 1.815318966
188.070605 1.042779396
199.148127 0.9222391697
211.148127 1.306335047
214.086255 0.8954795126
221.132477 0.9604281982
223.148127 2.535200176
225.1637771 1.465100314
240.1746761 2.222243609
251.1430416 0.9987027151

Name: +ve in-silico MS/MS by CFM-ID for RHKZGUIZYYUBIY-UHFFFAOYSA-N
ID: RHKZGUIZYYUBIY-UHFFFAOYSA-N
Comment: Energy0
Num peaks: 23
43.05422664 0.9856037976
55.05422664 0.7461688634
69.06987671 0.7951322006
79.05422664 1.512493544
81.06987671 0.6613012374
93.06987671 1.728911581
107.0855268 0.6714177798
121.1011768 0.6714177798
135.1168269 1.698023023
148.0393049 0.6620826048
149.132477 1.654468463
160.0393049 1.758311957
174.0549549 0.6620596658
188.070605 0.655927012
202.086255 1.640129836
216.1019051 1.601360725
230.1175552 0.8032747146
242.1175552 0.7106755139
254.1175552 0.9350200288
256.1332052 2.019285262
268.1695907 0.9095103652
278.1539407 3.652974337
296.1645054 53.28374458

Name: +ve in-silico MS/MS by CFM-ID for RHKZGUIZYYUBIY-UHFFFAOYSA-N
ID: RHKZGUIZYYUBIY-UHFFFAOYSA-N
Comment: Energy1
Num peaks: 31
39.02292652 1.743669183
41.03857658 1.341638305
53.03857658 1.246939472
55.05422664 1.19418251
63.02292652 1.323768077
65.03857658 0.9809967813
69.06987671 1.260485451
79.05422664 1.51733452
91.05422664 1.558972714
93.06987671 3.976644337
107.0855268 1.40488955
121.1011768 1.40488955
133.1011768 0.9629998792
135.1168269 3.097784971
149.132477 2.544044424
160.0393049 4.384496032
174.0549549 1.285722954
188.070605 1.18017275
202.086255 2.300127908
216.1019051 1.85815258
223.148127 1.222035906
224.070605 1.18097895
230.1175552 1.301259556
240.1746761 1.974713684
251.1430416 2.292253259
252.1019051 1.494474996
254.1175552 1.680040037
256.1332052 1.874076223
268.1695907 5.345590817
278.1539407 4.334815904
296.1645054 6.923119792

Name: +ve in-silico MS/MS by CFM-ID for RHKZGUIZYYUBIY-UHFFFAOYSA-N
ID: RHKZGUIZYYUBIY-UHFFFAOYSA-N
Comment: Energy2
Num peaks: 31
39.02292652 5.666148048
41.03857658 3.461102799
51.02292652 2.170872392
53.03857658 2.996760688
55.05422664 1.595221587
63.02292652 1.09640371
79.05422664 1.316160914
91.05422664 1.48091878
93.06987671 2.301495277
101.0385766 1.268337088
103.0542266 1.436932563
105.0698767 1.195035979
107.0855268 1.945733044
115.0542266 1.356173877
117.0698767 1.406291982
119.0855268 1.195035979
121.1011768 1.945733044
129.0698767 1.14486351
131.0855268 1.866204859
133.1011768 2.106106627
149.132477 1.543168534
160.0393049 7.902069731
223.148127 1.829955377
230.1175552 1.192711316
242.1175552 1.213448387
252.1019051 1.354118622
254.1175552 1.676091725
256.1332052 1.972475893
268.1332052 1.137798896
278.1539407 1.231925731
280.1332052 1.421708145

Name: +ve in-silico MS/MS by CFM-ID for NIOMNBKLJVEHSB-UHFFFAOYSA-N
ID: NIOMNBKLJVEHSB-UHFFFAOYSA-N
Comment: Energy0
Num peaks: 22
41.03857658 1.065380751
53.03857658 0.7503863259
79.05422664 1.558813468
81.06987671 0.6765536869
93.06987671 1.76394141
107.0855268 0.6869035602
121.1011768 0.6869035602
135.1168269 1.711703918
148.0393049 0.6773476678
149.132477 1.692627618
160.0393049 1.801891884
174.0549549 0.6771269969
188.070605 0.6672200715
202.086255 1.678622535
216.1019051 1.638662571
244.1332052 0.7270667465
256.1332052 0.8957259124
268.1695907 0.932329021
270.1488553 0.6497422939
278.1539407 3.737771433
280.1332052 0.8444167264
296.1645054 55.0179329

Name: +ve in-silico MS/MS by CFM-ID for NIOMNBKLJVEHSB-UHFFFAOYSA-N
ID: NIOMNBKLJVEHSB-UHFFFAOYSA-N
Comment: Energy1
Num peaks: 31
39.02292652 1.48571242
41.03857658 1.317677688
51.02292652 0.994130169
53.03857658 1.279527563
65.03857658 1.712087163
67.05422664 1.85966635
79.05422664 1.629207112
91.05422664 1.579053281
93.06987671 4.035756294
107.0855268 1.422985427
121.1011768 1.422985427
131.0855268 0.9316014425
135.1168269 3.012178923
149.132477 2.576813345
160.0393049 4.515980611
174.0549549 1.263864828
188.070605 1.152989022
202.086255 2.332635692
216.1019051 1.883623241
223.148127 1.235357267
228.1019051 1.679281912
230.1175552 1.513175959
240.1746761 1.999409159
251.1430416 2.317181033
252.1019051 1.476459672
253.1586917 0.9362304461
254.1175552 2.0874562
256.1332052 1.501272581
268.1695907 5.425392965
278.1539407 4.391306153
296.1645054 7.071235112

Name: +ve in-silico MS/MS by CFM-ID for NIOMNBKLJVEHSB-UHFFFAOYSA-N
ID: NIOMNBKLJVEHSB-UHFFFAOYSA-N
Comment: Energy2
Num peaks: 31
39.02292652 4.810907471
41.03857658 3.271750921
49.00727645 2.264991339
51.02292652 2.251767295
53.03857658 2.27175004
63.02292652 1.936607056
65.03857658 1.363907301
69.06987671 1.120571457
79.05422664 1.909242039
91.05422664 1.484535409
93.06987671 3.142313033
101.0385766 1.228613955
103.0542266 1.440427539
105.0698767 1.197954438
107.0855268 1.95048482
115.0542266 1.276775733
117.0698767 1.351619443
119.0855268 1.197954438
121.1011768 1.95048482
129.0698767 1.147633617
131.0855268 1.870753405
149.132477 1.546937187
160.0393049 9.044576454
223.148127 1.834385216
242.1175552 1.572205809
244.1332052 1.216411812
254.1175552 1.803961514
256.1332052 1.085610594
268.1332052 1.069459391
278.1539407 1.234946582
280.1332052 1.32358635

Name: +ve in-silico MS/MS by CFM-ID for FIRAJXUAVYVYHF-UHFFFAOYSA-N
ID: FIRAJXUAVYVYHF-UHFFFAOYSA-N
Comment: Energy0
Num peaks: 22
41.03857658 1.088625215
55.05422664 0.7477323328
69.06987671 0.8026130127
79.05422664 1.522431424
93.06987671 1.722963957
107.0855268 0.672395648
121.1011768 0.672395648
135.1168269 1.689583394
148.0393049 0.6630465391
149.132477 1.656878069
160.0393049 1.764496896
174.0549549 0.663027952
202.086255 1.642560065
216.1019051 1.603715953
230.1175552 0.8044446224
242.1175552 0.7117105581
254.1175552 0.9363818134
256.1332052 2.022226195
268.1695907 0.9109500604
278.1539407 3.658328593
280.1332052 1.002377712
296.1645054 53.39291827

Name: +ve in-silico MS/MS by CFM-ID for FIRAJXUAVYVYHF-UHFFFAOYSA-N
ID: FIRAJXUAVYVYHF-UHFFFAOYSA-N
Comment: Energy1
Num peaks: 31
39.02292652 1.698466718
41.03857658 1.731526001
53.03857658 1.277641991
55.05422664 1.207355406
63.02292652 1.334741297
69.06987671 1.285830767
79.05422664 1.61654437
91.05422664 1.537754672
93.06987671 4.043121907
107.0855268 1.416537545
121.1011768 1.416537545
131.0855268 0.9273871634
135.1168269 3.054855259
149.132477 2.565137197
160.0393049 4.485722072
174.0549549 1.29655423
188.070605 1.147552837
202.086255 2.321046849
216.1019051 1.87454453
223.148127 1.230615453
224.070605 1.190973551
230.1175552 1.312048351
240.1746761 1.990611199
251.1430416 2.308307992
252.1019051 1.506865748
253.1586917 0.9319881656
254.1175552 1.693969316
256.1332052 1.889614264
268.1695907 5.396936218
278.1539407 4.37117637
296.1645054 7.018341483

Name: +ve in-silico MS/MS by CFM-ID for FIRAJXUAVYVYHF-UHFFFAOYSA-N
ID: FIRAJXUAVYVYHF-UHFFFAOYSA-N
Comment: Energy2
Num peaks: 31
39.02292652 5.343278651
41.03857658 3.528436984
49.00727645 1.115926322
51.02292652 2.864892365
53.03857658 3.083121819
55.05422664 1.669298108
63.02292652 1.087319572
79.05422664 1.965848363
93.06987671 3.418299968
101.0385766 1.215545253
103.0542266 1.424984391
105.0698767 1.185059152
107.0855268 1.92948898
115.0542266 1.263195836
117.0698767 1.337118915
119.0855268 1.185059152
121.1011768 1.92948898
129.0698767 1.135392904
131.0855268 1.850655218
149.132477 1.530285303
160.0393049 8.533632755
223.148127 1.814810461
230.1175552 1.182753897
242.1175552 1.203317843
252.1019051 1.342813685
254.1175552 1.662098777
256.1332052 1.956008565
268.1332052 1.23420567
270.1488553 1.374910944
278.1539407 1.221599314
280.1332052 1.208838486

Name: +ve in-silico MS/MS by CFM-ID for WZFGKYJVSDKMAR-UHFFFAOYSA-N
ID: WZFGKYJVSDKMAR-UHFFFAOYSA-N
Comment: Energy0
Num peaks: 18
91.05422664 1.723983647
133.1011768 1.619143626
147.1168269 1.489976018
148.0393049 1.396195602
162.0549549 1.549887263
204.1019051 1.506068562
218.1175552 1.504983556
223.148127 0.8908508181
225.1637771 0.749886966
238.1590261 1.122117197
240.1746761 2.439775505
251.1430416 1.74542353
253.1586917 1.505286965
264.1382906 0.9455529874
266.1539407 2.281412284
268.1695907 6.644474089
278.1539407 3.338492925
296.1645054 48.19473439

Name: +ve in-silico MS/MS by CFM-ID for WZFGKYJVSDKMAR-UHFFFAOYSA-N
ID: WZFGKYJVSDKMAR-UHFFFAOYSA-N
Comment: Energy1
Num peaks: 31
39.02292652 1.068918355
91.05422664 5.7088828
93.06987671 0.9555829917
98.02365479 1.420492896
103.0542266 0.9662768968
105.0698767 1.774559127
115.0542266 0.9395003674
119.0855268 1.520458893
124.0393049 1.02109938
129.0698767 1.064319653
133.1011768 3.613594316
147.1168269 2.294853971
148.0393049 1.873934147
160.0393049 1.836704697
162.0549549 4.134799902
164.070605 0.9555829917
174.0549549 0.9515269353
176.070605 1.475336209
188.070605 0.9579334584
190.086255 1.494734513
200.070605 0.9424219453
202.086255 0.9764617619
204.1019051 2.860769302
216.1019051 0.9616627685
218.1175552 2.355745573
223.148127 1.206700387
240.1746761 1.874228335
251.1430416 1.480232265
268.1695907 3.362903733
278.1539407 4.529460163
296.1645054 9.214703867

Name: +ve in-silico MS/MS by CFM-ID for WZFGKYJVSDKMAR-UHFFFAOYSA-N
ID: WZFGKYJVSDKMAR-UHFFFAOYSA-N
Comment: Energy2
Num peaks: 31
39.02292652 4.322150918
41.03857658 2.635997963
44.04947561 0.9006134642
49.00727645 0.9181871281
51.02292652 1.12156343
53.03857658 3.045557496
63.02292652 1.020511596
65.03857658 1.246795181
67.05422664 2.21509371
79.05422664 1.446238833
81.06987671 0.9278572517
91.05422664 11.78304534
103.0542266 1.455393514
105.0698767 2.919566928
106.0651257 1.90934688
115.0542266 0.9743080834
119.0855268 1.219973706
133.1011768 1.84730878
148.0393049 0.9612288011
162.0549549 1.666221083
169.1011768 0.9150553326
173.132477 1.155102873
183.1168269 1.005951266
185.132477 1.248162447
188.070605 1.020099894
197.132477 0.9021813079
221.132477 1.145557686
223.148127 2.656446755
225.1637771 1.433235717
240.1746761 2.220736969
251.1430416 0.9771462174

Name: +ve in-silico MS/MS by CFM-ID for OMZMBBIUJHIREZ-UHFFFAOYSA-N
ID: OMZMBBIUJHIREZ-UHFFFAOYSA-N
Comment: Energy0
Num peaks: 7
227.1430416 3.20520214
229.1586917 1.434473427
238.1590261 3.367132135
243.1379563 1.200086514
245.1536063 1.18132534
256.1695907 37.17946143
274.1801554 32.86721712

Name: +ve in-silico MS/MS by CFM-ID for OMZMBBIUJHIREZ-UHFFFAOYSA-N
ID: OMZMBBIUJHIREZ-UHFFFAOYSA-N
Comment: Energy1
Num peaks: 31
41.03857658 1.169778835
44.04947561 1.222000271
58.06512568 1.29436257
67.01784114 0.868783497
69.0334912 1.022623785
108.0807757 1.857829089
110.0964258 2.303107418
112.1120759 0.9739940909
132.0807757 4.252268179
134.0964258 2.098298274
143.0491413 3.219392785
145.0647913 1.251103742
147.0804414 1.522968498
163.075356 1.20646387
188.1069905 0.9292778326
206.1539407 1.129922225
224.143376 1.008856189
225.1273916 1.130987224
228.1382906 1.014908229
228.1746761 1.647703653
230.1539407 1.326792308
232.1695907 0.8994525708
238.1590261 3.913288759
240.1382906 0.9822780331
242.1539407 1.146300199
243.1379563 0.9577570086
244.1695907 2.103674222
245.1536063 1.057485957
246.1852408 5.024372577
256.1695907 13.79328133
274.1801554 8.53510048

Name: +ve in-silico MS/MS by CFM-ID for OMZMBBIUJHIREZ-UHFFFAOYSA-N
ID: OMZMBBIUJHIREZ-UHFFFAOYSA-N
Comment: Energy2
Num peaks: 31
15.02292652 1.587099133
39.02292652 1.970105886
44.04947561 1.166158724
53.03857658 1.143122464
55.05422664 2.252325177
58.06512568 1.102028735
67.05422664 2.648334039
70.06512568 1.569849285
81.06987671 1.097761132
94.06512568 2.579567451
96.08077574 2.661340816
98.0964258 1.659455129
108.0807757 2.09927957
110.0964258 1.576709414
132.0807757 6.109753664
134.0964258 2.172766531
143.0491413 2.220871269
145.0647913 1.729778373
147.0804414 2.485964911
172.1120759 1.538620632
188.143376 1.615301745
199.1117415 1.266861354
211.1117415 1.516777333
212.143376 1.185489722
213.1273916 1.331283794
214.1590261 1.208174459
225.1273916 1.24601579
228.1746761 1.311228561
230.1539407 1.369720952
238.1590261 1.111128238
240.1382906 3.091582535

Name: +ve in-silico MS/MS by CFM-ID for SWYNUDMXTNTERF-UHFFFAOYSA-N
ID: SWYNUDMXTNTERF-UHFFFAOYSA-N
Comment: Energy0
Num peaks: 6
230.1175552 2.521000767
268.1332052 4.339246029
283.1328709 2.456176836
285.148521 2.220516462
286.1437699 7.089532803
314.17507 64.72751703

Name: +ve in-silico MS/MS by CFM-ID for SWYNUDMXTNTERF-UHFFFAOYSA-N
ID: SWYNUDMXTNTERF-UHFFFAOYSA-N
Comment: Energy1
Num peaks: 25
29.03857658 1.013837369
44.04947561 2.368681703
47.04914126 1.28906348
55.01784114 0.9421557165
57.0334912 1.573783179
58.06512568 1.252658259
61.06479133 0.9617824992
83.04914126 1.190234969
228.1019051 1.173548609
240.1382906 1.022731359
254.1175552 1.732079999
256.1332052 3.103365601
257.1172208 1.19035739
258.1488553 2.437408263
268.1332052 7.110913539
270.1124698 1.361832104
270.1488553 1.524574483
271.1328709 0.906747696
283.1328709 3.549233922
284.1645054 1.904525638
285.148521 2.729849784
286.1437699 8.475303958
286.1801554 2.168364177
298.1437699 1.552473687
314.17507 28.02396806

Name: +ve in-silico MS/MS by CFM-ID for SWYNUDMXTNTERF-UHFFFAOYSA-N
ID: SWYNUDMXTNTERF-UHFFFAOYSA-N
Comment: Energy2
Num peaks: 31
15.02292652 2.101775709
26.00252542 1.126144905
29.03857658 1.672769083
39.02292652 4.107193655
42.03382555 1.026899314
44.04947561 1.623439424
56.04947561 2.704806546
58.06512568 1.938834805
198.0913404 2.367928777
199.075356 2.20481936
200.1069905 1.885550694
201.0910061 1.182448528
202.1226406 1.088392314
213.0910061 1.029688651
214.086255 1.688233566
225.0910061 2.170764054
228.1019051 4.009783376
230.1175552 4.475642261
239.1066561 2.182366683
240.1019051 1.085532465
241.1223062 1.28164129
243.1015708 1.282458793
254.1175552 2.490237419
255.1015708 1.217880104
256.1332052 2.00745994
257.1172208 1.707428328
268.1332052 3.634166837
270.1124698 3.840229624
270.1488553 1.813292639
286.1437699 1.812626038
298.1437699 1.670263726

Name: +ve in-silico MS/MS by CFM-ID for ZRMZLCJPSJXKEO-UHFFFAOYSA-N
ID: ZRMZLCJPSJXKEO-UHFFFAOYSA-N
Comment: Energy0
Num peaks: 8
15.02292652 1.791802357
230.1175552 2.615996263
268.1332052 3.22724387
283.1328709 21.52344776
285.148521 1.926377814
286.1437699 5.218723208
298.1437699 2.740358967
314.17507 42.57055653

Name: +ve in-silico MS/MS by CFM-ID for ZRMZLCJPSJXKEO-UHFFFAOYSA-N
ID: ZRMZLCJPSJXKEO-UHFFFAOYSA-N
Comment: Energy1
Num peaks: 31
15.02292652 0.9292667305
39.02292652 0.9491411663
44.04947561 7.191549131
57.0334912 1.050275276
58.06512568 5.131632658
60.08077574 1.433895094
81.0334912 1.151134828
83.04914126 1.15478602
226.086255 0.9611025102
228.1019051 1.069603973
237.0910061 1.387909002
239.1066561 1.069400247
253.1223062 0.9032616552
254.1175552 0.9439687265
255.1015708 2.14291662
255.1379563 2.079676656
256.1332052 1.32289577
257.1172208 5.074960134
258.1488553 0.9989203658
268.1332052 2.709881401
269.1172208 1.329519511
270.1124698 0.9595935036
270.1488553 0.9504270662
283.1328709 14.425075
284.1645054 0.899852313
285.148521 1.243777332
286.1437699 3.870915649
286.1801554 1.193274759
287.164171 1.497542983
298.1437699 1.301167858
314.17507 11.8538737

Name: +ve in-silico MS/MS by CFM-ID for ZRMZLCJPSJXKEO-UHFFFAOYSA-N
ID: ZRMZLCJPSJXKEO-UHFFFAOYSA-N
Comment: Energy2
Num peaks: 31
15.02292652 2.001043351
29.03857658 1.622832212
39.02292652 1.979183793
41.03857658 2.531295097
44.04947561 2.324198515
54.03382555 1.261448613
58.06512568 2.050658071
185.0597059 1.607844956
199.075356 3.712872031
209.0597059 1.021735379
211.075356 3.190885479
214.086255 1.138590227
218.1175552 2.267894516
223.075356 1.589903646
225.0910061 3.0981919
227.0702706 1.862935585
228.1019051 1.206632225
230.1175552 1.429483546
237.0910061 1.848284764
239.1066561 2.205546037
241.0859207 2.057882234
242.1175552 1.103946106
254.1175552 2.527574263
255.1015708 3.191578433
256.1332052 1.108097286
257.1172208 3.692157994
268.1332052 2.551133306
269.1172208 1.117699711
270.1124698 3.852815209
270.1488553 1.935930213
298.1437699 1.354898879

Name: +ve in-silico MS/MS by CFM-ID for JUFVYKRPESQCSO-UHFFFAOYSA-N
ID: JUFVYKRPESQCSO-UHFFFAOYSA-N
Comment: Energy0
Num peaks: 6
212.1069905 2.578556291
250.1226406 4.333497729
265.1223062 2.456452859
267.1379563 2.247388644
268.1332052 7.233744209
296.1645054 65.78921031

Name: +ve in-silico MS/MS by CFM-ID for JUFVYKRPESQCSO-UHFFFAOYSA-N
ID: JUFVYKRPESQCSO-UHFFFAOYSA-N
Comment: Energy1
Num peaks: 20
29.03857658 1.103992038
39.02292652 1.194844122
44.04947561 2.488670193
47.04914126 1.389941169
57.0334912 1.696475523
58.06512568 1.313509538
83.04914126 1.291583158
210.0913404 1.607806423
236.1069905 1.27629329
238.1226406 2.277680467
239.1066561 1.375907036
250.1226406 8.68685224
252.1019051 1.836673065
265.1223062 3.683150777
266.1175552 1.111542986
267.1379563 2.952851672
268.1332052 10.58948615
270.1488553 1.152354765
280.1332052 1.732533573
296.1645054 31.30258746

Name: +ve in-silico MS/MS by CFM-ID for JUFVYKRPESQCSO-UHFFFAOYSA-N
ID: JUFVYKRPESQCSO-UHFFFAOYSA-N
Comment: Energy2
Num peaks: 31
15.02292652 1.950483784
26.00252542 1.481715083
29.03857658 2.045763789
39.02292652 5.699004095
44.04947561 1.209263274
56.04947561 3.051325144
58.06512568 1.569790741
180.0807757 3.070720518
181.0647913 2.905996453
182.0964258 3.358709935
183.0804414 1.827927972
184.1120759 2.130737095
200.1069905 1.301197145
207.0804414 2.416289102
209.0960915 1.316289641
210.0913404 5.91422559
212.1069905 5.20197942
221.0960915 2.686056531
222.0913404 1.031306046
223.1117415 1.639722184
225.0910061 1.585430083
234.0913404 1.019705866
236.1069905 2.568171931
237.0910061 1.322170312
238.1226406 1.276296113
239.1066561 2.021567135
250.1226406 2.858676187
252.1019051 4.194067395
252.1382906 1.158777719
268.1332052 1.826863085
280.1332052 1.850642

Name: +ve in-silico MS/MS by CFM-ID for ZTRDNFLOCXVVAS-UHFFFAOYSA-N
ID: ZTRDNFLOCXVVAS-UHFFFAOYSA-N
Comment: Energy0
Num peaks: 12
57.0334912 2.532982575
81.06987671 11.4029745
194.1175552 1.448930447
219.0764186 1.390571254
233.0920687 1.210513973
237.0869833 1.303397678
245.0920687 1.211379655
251.1026334 1.343629294
251.1390189 1.714254353
261.1233688 28.62273847
263.1026334 1.72024931
279.1339335 26.11487097

Name: +ve in-silico MS/MS by CFM-ID for ZTRDNFLOCXVVAS-UHFFFAOYSA-N
ID: ZTRDNFLOCXVVAS-UHFFFAOYSA-N
Comment: Energy1
Num peaks: 31
39.02292652 3.817956276
41.03857658 5.644410714
53.03857658 0.9242499539
57.0334912 2.919412475
58.02874017 0.9458612872
73.0396392 1.337461569
81.06987671 1.990462021
101.0345538 0.9394938948
179.0451185 0.8462547407
181.0607686 6.143508646
193.0243831 1.857373716
195.0400331 0.8551888051
197.0556832 1.036469806
199.0713333 1.219862936
207.0764186 1.246671502
208.1332052 0.8830104238
209.0920687 1.129434709
219.0764186 8.416817902
221.0920687 5.267573214
222.1124698 0.9514181997
223.0713333 1.106121327
223.1077188 2.527720051
234.1124698 0.9774356737
235.0713333 2.66245715
237.0869833 6.987035472
239.1026334 1.479697585
245.0920687 1.247718378
251.1390189 1.119137119
261.1233688 4.379186822
263.1026334 0.9630783417
279.1339335 3.114352153

Name: +ve in-silico MS/MS by CFM-ID for ZTRDNFLOCXVVAS-UHFFFAOYSA-N
ID: ZTRDNFLOCXVVAS-UHFFFAOYSA-N
Comment: Energy2
Num peaks: 27
25.00727645 2.436264814
27.02292652 1.926404567
29.03857658 2.136598168
39.02292652 16.09018742
41.03857658 5.984500721
44.0130901 1.086725412
49.00727645 1.535428596
51.02292652 2.490381844
53.00219107 1.023881246
53.03857658 3.225376193
55.01784114 1.752623011
55.05422664 0.8233297972
57.0334912 4.45057238
63.02292652 1.138827539
65.03857658 4.475501355
67.05422664 0.9477108777
73.0396392 0.7246026758
77.03857658 2.361993291
79.05422664 4.482997658
81.06987671 12.79561164
83.08552677 1.135525632
135.1168269 1.279893358
181.0607686 1.084859839
207.0764186 0.7529491915
219.0764186 1.902002025
221.0920687 0.812314591
245.0920687 1.163816089

Name: +ve in-silico MS/MS by CFM-ID for URQLUURFHHVBDC-UHFFFAOYSA-N
ID: URQLUURFHHVBDC-UHFFFAOYSA-N
Comment: Energy0
Num peaks: 16
53.03857658 1.02538855
77.03857658 0.8179160151
79.05422664 2.263366451
81.06987671 1.357594406
97.06479133 6.550284306
194.1175552 2.102955801
208.1332052 0.8053783942
219.0764186 1.227490304
237.0869833 1.6330104
245.0920687 0.8993540472
247.1077188 1.369354827
249.1233688 1.038727776
251.1390189 2.092302172
261.1233688 25.99529932
263.1026334 3.129374127
279.1339335 28.35468215

Name: +ve in-silico MS/MS by CFM-ID for URQLUURFHHVBDC-UHFFFAOYSA-N
ID: URQLUURFHHVBDC-UHFFFAOYSA-N
Comment: Energy1
Num peaks: 31
41.03857658 4.054524536
53.00219107 0.8598248247
53.03857658 2.281186359
55.01784114 0.8802880609
79.05422664 0.9241293305
96.04439023 2.761671794
97.06479133 1.044784427
98.0600403 1.995272864
110.0600403 1.986473072
112.0756904 1.388647363
149.0960915 2.078550336
152.070605 2.595191905
166.086255 1.911901991
176.1069905 2.961262487
177.0294684 1.427320196
177.0910061 2.784899778
179.0451185 2.096047058
181.0607686 3.541978021
183.0764186 4.027147842
190.1226406 2.095700522
194.1175552 4.169302085
208.1332052 3.101821927
209.0920687 0.8649046577
219.0764186 4.261342581
221.0920687 3.714792646
235.0713333 1.08540759
237.0869833 2.935916352
239.1026334 0.975101364
251.1390189 0.8618289848
261.1233688 3.13565653
279.1339335 1.049176664

Name: +ve in-silico MS/MS by CFM-ID for URQLUURFHHVBDC-UHFFFAOYSA-N
ID: URQLUURFHHVBDC-UHFFFAOYSA-N
Comment: Energy2
Num peaks: 31
39.02292652 1.688582422
41.03857658 3.788089975
44.0130901 0.821434325
45.0334912 1.649190809
49.00727645 4.157119945
51.02292652 3.583886872
53.00219107 1.777806799
53.03857658 5.588714124
55.01784114 1.770249645
55.05422664 2.143114604
57.0334912 2.988303579
65.03857658 3.536320313
67.05422664 1.758300077
75.02292652 0.8004196193
77.03857658 2.71224773
79.05422664 3.19755031
81.06987671 4.082393334
95.04914126 1.113563075
97.06479133 5.39129463
99.08044139 1.495998022
107.0491413 1.497589211
109.0647913 3.968363218
111.0804414 1.477456602
131.0855268 0.8603854054
133.1011768 4.099780018
135.1168269 2.268245007
137.0960915 1.044013487
149.0960915 1.138097346
192.1019051 0.8459556042
219.0764186 1.174336686
221.0920687 1.584599926

Name: +ve in-silico MS/MS by CFM-ID for IBBLGJPQTRGSSO-UHFFFAOYSA-N
ID: IBBLGJPQTRGSSO-UHFFFAOYSA-N
Comment: Energy0
Num peaks: 13
57.0334912 1.574012928
79.05422664 1.075448908
81.06987671 12.23304525
194.1175552 2.362721815
219.0764186 1.012685175
221.0920687 1.354371567
235.1077188 1.845468276
237.0869833 1.786191562
237.1233688 1.815159265
251.1390189 2.42667129
261.1233688 19.57586885
263.1026334 2.017554712
279.1339335 31.69987658

Name: +ve in-silico MS/MS by CFM-ID for IBBLGJPQTRGSSO-UHFFFAOYSA-N
ID: IBBLGJPQTRGSSO-UHFFFAOYSA-N
Comment: Energy1
Num peaks: 31
39.02292652 1.498709467
41.03857658 4.749412594
57.0334912 4.253257413
81.06987671 1.751750371
109.0647913 0.794747099
136.0756904 2.310554618
149.0960915 2.745469827
150.0913404 1.86502476
151.1117415 0.937032323
152.070605 4.279810745
154.086255 1.149497045
166.086255 3.211251348
176.1069905 1.21110019
177.0910061 4.159368376
181.0607686 1.946680816
188.070605 0.8343093113
190.1226406 0.7371909196
194.1175552 6.424045939
195.0764186 0.9562634769
197.0556832 1.000813316
199.0713333 0.8819019857
208.1332052 4.436701309
219.0764186 3.666205455
221.0556832 0.7720433655
221.0920687 3.146987697
223.0713333 0.7467907732
237.0869833 5.508510819
239.1026334 1.026463039
251.1390189 1.265624198
261.1233688 1.139058312
279.1339335 1.4952283

Name: +ve in-silico MS/MS by CFM-ID for IBBLGJPQTRGSSO-UHFFFAOYSA-N
ID: IBBLGJPQTRGSSO-UHFFFAOYSA-N
Comment: Energy2
Num peaks: 31
25.00727645 2.006289542
27.02292652 0.9507922365
29.03857658 1.808128117
39.02292652 11.73820604
41.03857658 5.551062581
49.00727645 1.511773423
51.02292652 2.243930886
53.03857658 3.290259573
57.0334912 1.9292178
63.02292652 1.043507811
65.03857658 3.937537007
67.05422664 0.8463153139
77.03857658 2.19193266
79.05422664 5.499053866
81.06987671 12.90935085
83.08552677 1.08076395
93.06987671 1.912971224
107.0491413 0.9333045748
109.0647913 2.007726119
109.1011768 0.9364560986
111.0804414 1.801278135
129.0698767 1.04289542
131.0855268 1.107253532
133.1011768 2.070841827
135.1168269 1.982837871
137.0960915 0.8011224016
205.0607686 0.8555320512
209.0920687 0.7910617214
219.0764186 1.617785051
243.1128041 1.115044865
245.0920687 0.7926883611

Name: +ve in-silico MS/MS by CFM-ID for OSKKLEOLVIZSMA-UHFFFAOYSA-N
ID: OSKKLEOLVIZSMA-UHFFFAOYSA-N
Comment: Energy0
Num peaks: 10
81.06987671 8.354685731
178.1226406 2.287565102
205.0607686 2.601042708
219.0764186 1.36420953
231.1128041 1.912927694
233.0920687 1.693357986
247.1077188 2.100156752
249.1233688 54.35699562
261.1233688 1.904080125
279.1339335 4.187069631

Name: +ve in-silico MS/MS by CFM-ID for OSKKLEOLVIZSMA-UHFFFAOYSA-N
ID: OSKKLEOLVIZSMA-UHFFFAOYSA-N
Comment: Energy1
Num peaks: 31
41.03857658 3.913994966
46.02874017 1.45497493
53.03857658 0.8436657337
81.06987671 1.510387176
133.1011768 2.356763668
135.1168269 1.458839296
136.0756904 2.250453219
138.0913404 0.9544264152
161.0960915 3.779475097
164.070605 0.7103972541
166.086255 3.638099447
167.0451185 1.555774794
168.1019051 1.221984142
172.0756904 0.7417883488
176.1069905 1.089317536
178.1226406 15.01433399
190.1226406 0.7082611653
191.0451185 0.8238756984
193.0607686 0.7031111357
195.0764186 1.046684954
202.086255 0.8634012857
205.0607686 5.185673477
206.1175552 1.436219297
207.0764186 9.947094865
208.1332052 4.522875623
209.0920687 1.443967875
219.0764186 0.7491154963
221.1284542 0.8771154101
[truncated: 1,419,031 more chars]
