# Supplementary material for: Ion mobility collision cross-section atlas for known and unknown metabolite annotation in untargeted metabolomics
Source: Nat Commun. 2020 Aug 28;11:4334. doi: 10.1038/s41467-020-18171-8 (PMC7455731; doi:10.1038/s41467-020-18171-8)
Supplement: Supplementary file 8 — Supplementary Data 5 [file 41467_2020_18171_MOESM8_ESM.zip › 01_positive_mode/L0727/cfmid_result.txt]

1 0.25454545 SAUSXWADFCQJIX-UHFFFAOYSA-N CCOP(=O)(OCC)C(CC=C(C)C)C(=O)OC
2 0.22727273 HWLKCNGVEITQMR-UHFFFAOYSA-N CCOC(=O)C=C(C)C1=CC2=C(C=C1)C1=CC=CC=C1C2
3 0.16949153 JHUPYQWRTWBNGV-UHFFFAOYSA-N CC(=O)CCC(=O)CCCC=CCCC1=CC=CS1
4 0.16326531 XKTYTMYYNOUZOV-UHFFFAOYSA-N CCOC(=O)C=C(C=CC1=CC=CC=C1)C1=CC=CC=C1
5 0.14285714 KXTIBXNAPDIXQE-UHFFFAOYSA-N [H]C12CC(CC(=O)OCC)(C3=CC=CC=C13)C1=CC=CC=C21
6 0.13333333 ZAJSJPKEEPLJEO-UHFFFAOYSA-N CCOC(=O)CCC(C)=C(C)CSC1=CC=CC=C1
7 0.13043478 OSKKLEOLVIZSMA-UHFFFAOYSA-N CCC#CC(C1(CC=C)C(=O)NC(=O)N(C1=O)CO)C
8 0.125 ZTRDNFLOCXVVAS-UHFFFAOYSA-N CCC#CC(C1(C(=O)NC(=O)N(C1=O)C)C(C=C)O)C
9 0.12244898 BHSQTZMQGXZZFJ-UHFFFAOYSA-N CC(C)CC(CCS([O-])(=O)=O)C\N=C(/O)[N+](C)=C
10 0.12244898 IBBLGJPQTRGSSO-UHFFFAOYSA-N CCC#CC(C1(CC(=C)O)C(=O)NC(=O)N(C1=O)C)C
11 0.095238095 AESZLBFTXPWWLB-UHFFFAOYSA-N NC(=N)NC1C(O)C(O)C(C(C1O)N(C(=N)N)O)O
12 0.095238095 BOVSVMCJRLZPAW-UHFFFAOYSA-N CC(C)(C)OC(=O)N1CCC2=C(C1)N=CC(=C2)C(O)=O
13 0.095238095 AKMALXRXYAFPLL-UHFFFAOYSA-N CC(C)(C)OC(=O)N1CCC2=C(C1)C=CC(=C2)[N+]([O-])=O
14 0.095238095 PCIRAIPLYZPRPV-UHFFFAOYSA-N CC(n1cncc1C(=O)OCC)C1=CC=CC(C1O)O
15 0.095238095 ORPORWAVIMUALB-UHFFFAOYSA-N CC(C)(C)OC(=O)N1CCC2=C(C1)C=CC=C2[N+]([O-])=O
16 0.095238095 IYVYVRRIXXHKPE-UHFFFAOYSA-N CC1CC(O)C(O)C2=C1C=C1C=CC3=CC=CC=C3C1=C2
17 0.095238095 FAOGZPITAFNVGW-UHFFFAOYSA-N CC(C)C(=O)OCC1=C2C=CC=CC2=CC2=CC=CC=C12
18 0.095238095 OCGYPQXNYRZYFZ-UHFFFAOYSA-N CC1(O)C(O)CCC2=C1C=C1C=CC3=CC=CC=C3C1=C2
19 0.095238095 LIAYDVBJEITZCR-UHFFFAOYSA-N CC1=C2C=C3C=CC4=C(CCC(O)C4O)C3=CC2=CC=C1
20 0.095238095 JAJLQJFUWLTRHB-UHFFFAOYSA-N CCCOC1=C(OC(=C1)C1=CC=CC=C1)C1=CC=CC=C1
21 0.095238095 DYEIOUCEYOYBPG-UHFFFAOYSA-N CCOC(=O)C1CCN(CC1)C1=CC=C(C=C1)[N+]([O-])=O
22 0.095238095 RFBFIJGVXOAJBX-UHFFFAOYSA-N COC(=O)C1=CC=C(C=C1)C(\N)=N\C(=O)OC(C)(C)C
23 0.095238095 CBBAMDHMDMGGRZ-ZBFHGGJFSA-N Cc1cccc2C3C(C)(C)CCCC3(C)S(=O)(=O)c12
24 0.095238095 CQYMOXYSVSNADQ-UHFFFAOYSA-N CC(C)CCC1=CC2=C(C=C1)C(=O)C1=CC=CC=C1C2=O
25 0.095238095 BVSNHVUSSUREGZ-UHFFFAOYSA-N CC(C)(C)OC(=O)NC1CCN(CC1)S(C)(=O)=O
26 0.095238095 DFGILVUDJJNFND-UHFFFAOYSA-N CCOC(=O)CCC1=CC2=CC3=CC=CC=C3C=C2C=C1
27 0.095238095 NLAKMBWHAOEAKT-UHFFFAOYSA-N CCOC(=O)c1cncn1C(C1(O)C=CC=CC1O)C
28 0.095238095 UONOADCYDVMJAM-UHFFFAOYSA-N Cc1cccc2cc3c4C(O)C(O)CCc4ccc3cc12
29 0.095238095 HNTPRPWTHDEASX-UHFFFAOYSA-N CC1(O)C(O)CCc2c1ccc1cc3ccccc3cc21
30 0.095238095 ZDGAPRZDZMONQX-UHFFFAOYSA-N CC(C)(C)[Si](C)(C)OC1=CC=C2C=COC(CO)=C12
31 0.095238095 AOHLYDHNBHVVKM-UHFFFAOYSA-N CC(C)CC1=CC(=CC=C1)C1C(=O)C2=CC=CC=C2C1=O
32 0.093023256 HIGAKJNHYVIESR-UHFFFAOYSA-N CCOC(=O)c1cncn1C(C1=CC(C(C=C1)O)O)C
33 0.093023256 DFTMLCCWJDCAEK-UHFFFAOYSA-N CC(C)(C)OC(=O)N=C(N)CC1=CC=C(C=C1)C(O)=O
34 0.093023256 FJNKHAYRXWMQLZ-UHFFFAOYSA-N CC(C)(C)OC(=O)N=C(N)CC1=CC(=CC=C1)C(O)=O
35 0.093023256 YDOFEJGZPVNYFU-UHFFFAOYSA-N CC(=CCc1c(O)cc(cc1O)C=CC1=CC#CC=C1)C
36 0.093023256 UPIFKAFMJSKJSC-UHFFFAOYSA-N CCOC(=O)C(C)=C=C(C1=CC=CC=C1)C1=CC=CC=C1
37 0.090909091 JAVJSOWASPNZFW-UHFFFAOYSA-N CCOC(=O)C(C=NC1=CC(C)=CC=N1)C(=O)OCC
38 0.090909091 URVMOAXBWMHYCI-UHFFFAOYSA-N COC1=CC(CCC(C)=O)=C(C=C1)C#CC1=CC=CC=C1
39 0.090909091 JSTWBHBDJIVGRU-UHFFFAOYSA-N CCOC(=O)C(C=NC1=CC=CC(C)=N1)C(=O)OCC
40 0.088888889 IUYBDUVPRVZPIM-UHFFFAOYSA-N CCCCC(Cl)CC(C(=O)OCC)C(=O)OCC
41 0.088888889 YWKQYPSNIBFGRV-UHFFFAOYSA-N CCOC(=O)C(C=NC1=CC=C(C)C=N1)C(=O)OCC
42 0.086956522 LMXMBUZAFFLDPM-UHFFFAOYSA-N CCOP(=S)(N1CCNCC1)N1CCNCC1
43 0.086956522 ADXHNLDASQDBHX-UHFFFAOYSA-N CCOC(=O)C(N=NC1=CC=C(C)C=C1)C(=O)OCC
44 0.086956522 KXBWBBAPCSBQIV-UHFFFAOYSA-N OC1C=CC(=CC1O)CC1NC(=O)C2N(C1=O)CCC2
45 0.086956522 PTQFRPBPMLIOCF-UHFFFAOYSA-N OC1C=CC=C(C1O)CC1NC(=O)C2N(C1=O)CCC2
46 0.086956522 WSRYPCGCPNCCQM-UHFFFAOYSA-N CC(=CCC1=C(O)C=C(C#C1)C=Cc1ccc(cc1)O)C
47 0.085106383 QUUCJJNPPBDNQT-UHFFFAOYSA-N CCOC(=O)C(CN=NC1=CC=CC=C1)C(=O)OCC
48 0.083333333 WQRHISGXRFLGKQ-UHFFFAOYSA-N CC1=C(CS(=O)(=O)C2=CC=CC=C2)C(C)(C)CCC1
49 0.081632653 ADENAGIXOIHEFR-UHFFFAOYSA-N CCC(OC(=O)C(C)=C)C(F)(F)C(=O)OC(C)(C)C
50 0.081632653 WOEXQNJOFGOZCJ-UHFFFAOYSA-N CCOC(=O)C(O[Si](C)(C)C)=CCC1=CC=CC=C1
51 0.081632653 CTMKJUUQPKWNPB-UHFFFAOYSA-N CC(C)(C)OC(=O)N1CCC(CC1)NS(C)(=O)=O
52 0.08 BUTLRPVAJSANIT-NSHDSACASA-N CC1(C)OC[C@@H](COP(O)(=O)CCCCC=C)O1
53 0.08 BUTLRPVAJSANIT-LLVKDONJSA-N CC1(C)OC[C@H](COP(O)(=O)CCCCC=C)O1
54 0.08 IQZPFZHOHGKLCT-UHFFFAOYSA-N CC(C)(C)OC(=O)N1CCCC(C1)NS(C)(=O)=O
55 0.08 MTMBJMKMFXBBIP-UHFFFAOYSA-N C=CCC1(C(=O)NC(=O)N(C1=O)C)C(C#CC(O)C)C
56 0.08 IQZPFZHOHGKLCT-UHFFFAOYSA-N CC(C)(C)OC(=O)N1CCCC(C1)NS(C)(=O)=O
57 0.078431373 QEPXQNDQYOHLRE-UHFFFAOYSA-N CC(C)(C)C(=O)CC1OCCC1SC1=CC=CC=C1
58 0.076923077 NLBRMIWFUVXSRS-UHFFFAOYSA-N CCCCCCOC1=NSN=C1C1=CC=C[N+](C)=C1
59 0.076923077 URQLUURFHHVBDC-UHFFFAOYSA-N CCC#CC(C1(CC=C)C(=O)NC(=O)N(C1=O)C)CO
60 0.072727273 FBRLHYUBQFTNBN-UHFFFAOYSA-N CC1CC(O)(C=CCOC2=CC=CC=C2)C(C)CS1
61 0.066666667 TXLXWCARAPIXGH-UHFFFAOYSA-N CC(C)(C)OC(=O)CC1CC(CCl)OC(C)(C)O1
62 0.047619048 QRKAYXCMKGJZHZ-UHFFFAOYSA-N CC(CO)(CO)NCc1cccc2ccc3ccccc3c12
63 0.047619048 HDYYWWYVFIEXQR-UHFFFAOYSA-N CC(CO)(CO)NCc1ccc2ccc3ccccc3c2c1
64 0.047619048 FFVXOUFXDCYDCV-UHFFFAOYSA-N CC(CO)(CO)NCc1ccc2cc3ccccc3cc2c1
65 0.047619048 PBIHNSRRIKSORF-UHFFFAOYSA-N CC(CO)(CO)NCc1cc2ccccc2c2ccccc12
66 0.047619048 HQRSCZPFPWBZII-UHFFFAOYSA-N CC(CO)(CO)NCc1ccc2c(ccc3ccccc23)c1
67 0.047619048 WGNUABUESDBLCY-SNAWJCMRSA-N COc1ccc(cc1)c2oc3ccc(C=CC)cc3c2C
68 0.047619048 KUPZBMGVLLMQLO-UHFFFAOYSA-N CC(CO)(CO)NCc1cccc2cc3ccccc3cc12
69 0.047619048 UMWZLYTVXQBTTE-UHFFFAOYSA-N CCCCCC1=CC2=C(C=C1)C(=O)C1=CC=CC=C1C2=O
70 0.047619048 VAAQGIJITBVELH-UHFFFAOYSA-N CC1C(=O)C(C)=C(C2=CC=CC=C2)C1(O)C1=CC=CC=C1
71 0.047619048 NPOQFBZAECIVCX-UHFFFAOYSA-N COc1cc2c(cc1OC)CCN(C2CC1=CC#CC=C1)C
72 0.047619048 PLUJUNWBJNQCBO-UHFFFAOYSA-N CCOC1=C(N2CC2)C(=O)C(OCC)=C(N2CC2)C1=O
73 0.047619048 SXUHGBWHQMOTEP-UHFFFAOYSA-N CN1CCC2=C(C1)C(c1ccccc1)C1(C2(O)C=CC=C1)O
74 0.047619048 RYPVKAIVQBMDRP-UHFFFAOYSA-N CC1(C)CCC(C)(C)C2=C1C=C(C=C2[N+]([O-])=O)[N+]([O-])=O
75 0.047619048 OPECTSSXLXTIME-UHFFFAOYSA-N CC1=C2C3=CC=CC=C3C=CC2=C(CCCC(O)=O)C=C1
76 0.047619048 HRAXFEKLIAKKTC-UHFFFAOYSA-N CNC(=N)c1ccc(cc1)NN=Nc1ccc(cc1)C(=N)N
77 0.047619048 FJPSGZKIIRMZHZ-UHFFFAOYSA-N O=C1C=C(N2CCOCC2)C(=O)C=C1N1CCOCC1
78 0.047619048 JUFVYKRPESQCSO-UHFFFAOYSA-N CCOC1C=CC2C34C1OC1=C4C(=CC#C1)CC2N(CC3)C
79 0.047619048 ORJVQPIHKOARKV-OAHLLOKOSA-N COc1cc2CCN(C)C3Cc4ccccc4c(c1OC)c23
80 0.047619048 BRMNMGRFCCRFNA-UHFFFAOYSA-N CNCCc1cc(OC)c(OC)c2c1ccc3ccccc23
81 0.047619048 LPBVGHBVEYCTCV-INIZCTEOSA-N COc1cc2CCN(C)C3Cc4ccc(O)c(C)c4c(c1)c23
82 0.047619048 ORJVQPIHKOARKV-UHFFFAOYSA-N COc1cc2CCN(C)C3Cc4ccccc4-c(c1OC)c23
83 0.047619048 WDCSWFQSAUATPF-UHFFFAOYSA-N CC1C(CN(C)C1=O)C(O)(C1=CC=CC=C1)C1=CC=CC=C1
84 0.047619048 LXKRJIGRGFNEKY-UHFFFAOYSA-N CC(C)C(CC=C)N(O)C(=O)C1=CC=C(C=C1)[N+]([O-])=O
85 0.047619048 SBLUSNLKVOMWGY-UHFFFAOYSA-N CC(C)OC1=C(OC(=C1)C1=CC=CC=C1)C1=CC=CC=C1
86 0.047619048 INPHIYULSHLAHR-UHFFFAOYSA-N CCCCCC1=C2C(=O)C3=CC=CC=C3C(=O)C2=CC=C1
87 0.047619048 UEUCHSHNQDHIOW-UHFFFAOYSA-N CC(CO)(CO)NCc1cccc2c1ccc1ccccc21
88 0.047619048 ANPGXBTZHALVJV-UHFFFAOYSA-N COC1=CC=C2C=C(C(O)CN(C)C)C3=CC=CC=C3C2=C1
89 0.047619048 QHLMXENRWUMJOB-UHFFFAOYSA-N CN(C)CCOC1(C)C2=CC=CC=C2C(=O)C2=CC=CC=C12
90 0.047619048 PEDPRRNAHWBKAN-UHFFFAOYSA-N CCC(C)OC(=O)C1=C2C=CC=CC2=CC2=CC=CC=C12
91 0.047619048 YELBDZGVGUPLRP-UHFFFAOYSA-N OC(=O)CCCCC1=CC2=CC=CC=C2C2=CC=CC=C12
92 0.047619048 YUEMJCIBNHREMW-UHFFFAOYSA-N CC(C)(C)OC(=O)C1=C2C=CC=CC2=CC2=CC=CC=C12
93 0.047619048 LEBZMXYJDNWXPS-UHFFFAOYSA-N OCCN(CCO)CC1=C2C=CC=CC2=CC2=CC=CC=C12
94 0.047619048 IRLXNPLFMCHTMQ-UHFFFAOYSA-N CC(=O)NC1=CC(=CC(NC(C)=O)=C1)N(CCO)CCO
95 0.047619048 UCYVOPKVSOBYLZ-UHFFFAOYSA-N O=C(NC1=CC=C(OCC2CO2)C=C1)N1CCOCC1
96 0.047619048 PABGJLFLFSPAHV-UHFFFAOYSA-N CCC1=NC(C)CC1(C1=CC=C(O)C=C1)C1=CC=C(O)C=C1
97 0.047619048 JACMJXVTWVRIGH-AWEZNQCLSA-N COc1c(O)cc2CCN(C)C3Cc4cccc(C)c4c1c23
98 0.047619048 ORJVQPIHKOARKV-HNNXBMFYSA-N COc1cc2CCN(C)C3Cc4ccccc4c(c1OC)c23
99 0.047619048 KOJKYQBVRHXTHM-UHFFFAOYSA-N CC1=C2OC(=O)C(C)(C)C2=CC(O[Si](C)(C)C)=C1C
100 0.047619048 SNLIINOXTBSEAQ-UHFFFAOYSA-N CCCCOC(=O)C1=CC=C(C=C1)C#CC1=CC=CC=C1
101 0.047619048 BTIJJZPHDDCRDA-UHFFFAOYSA-N COc1ccc(cc1)c2oc3ccc(CC=C)cc3c2C
102 0.047619048 VCAAEBALDRQXSA-UHFFFAOYSA-N CCOC1=C(OCC)C(OCC)=C2NC=NC(=O)C2=C1
103 0.047619048 GCXJNBMVOYFNMN-UHFFFAOYSA-N CC(C)C(C)C1=CC2=C(C=C1)C(=O)C1=CC=CC=C1C2=O
104 0.047619048 VBEZUCAXMREMFB-UHFFFAOYSA-N CN(C)C(=O)COC1C2=CC=CC=C2CCC2=CC=CC=C12
105 0.047619048 XMDCXOTXKWPBAR-UHFFFAOYSA-N CC(CO)C(O)NCC1=C2C=CC=CC2=CC2=CC=CC=C12
106 0.047619048 NJQMFRYWKICTLR-WQRHYEAKSA-N CN(CC(/C=C/1\c2ccccc2OCc2c1cccc2)O)C
107 0.047619048 JJINSCTUZNLBFN-UHFFFAOYSA-N OC(N(C)C)CC=C1c2ccccc2OCc2c1cccc2
108 0.047619048 QRYQKXWZOXSQAJ-INIZCTEOSA-N CN1C(CCc2ccc3OCOc3c2)CCc4ccccc14
109 0.047619048 WOZLQTVQMYASQB-UHFFFAOYSA-N CN(COCC=C1c2ccccc2OCc2c1cccc2)C
110 0.047619048 UOEHWISKCNLRGZ-UHFFFAOYSA-N OC(C1=CC2=C(O1)C=CC1=C2CCCC1)C1=CC=CC=C1
111 0.047619048 HEDHLABVCGGXKY-UHFFFAOYSA-N COC1=C(CN(C)C)C2=C(C=C1)C(O)C1=CC=CC=C1C=C2
112 0.047619048 ORJVQPIHKOARKV-UHFFFAOYSA-N COc1cc2CCN(C)C3Cc4ccccc4-c(c1OC)c23
113 0.047619048 UOKCFJSKJHPUDQ-UHFFFAOYSA-N CNCCCC12OC(C(O)C3=CC=CC=C13)C1=CC=CC=C21
114 0.047619048 DRVVGOFZCWCCSA-AWEZNQCLSA-N COc1cc2CCN(C)C3Cc4cccc(C)c4c(c1O)c23
115 0.047619048 YGDHAJQXOLBOAG-UHFFFAOYSA-N CCN(C)CCc1cccc2c1ccc1ccc(O)c(O)c21
116 0.046511628 YKLKGDGLPPMPRP-UHFFFAOYSA-N CCOC(OCC)N1N=C(C=O)C2=C1C=C(OC)C=C2
117 0.046511628 YIZCBUNMCOAVPD-UHFFFAOYSA-N COC(OC)C1(CCC2=CC=CC=C2)NC(=O)NC1=O
118 0.046511628 HXRKEJLGNHQPNK-UHFFFAOYSA-N COC1=C(OCC2CCN(C)CC2)C=C(N)C(=C1)[N+]([O-])=O
119 0.046511628 HWAFPVNDZVPFAO-UHFFFAOYSA-N CCN(CC)C(=O)OCC1C2=CC=CC=C2C2=CC=CC=C12
120 0.046511628 WXSCKEIFCAHHHH-UHFFFAOYSA-N CNCCCC(c1ccccc1C=O)c1ccccc1C=O
121 0.045454545 PDPWCKVFIFAQIQ-UHFFFAOYSA-N CNC(=O)C(OC)C1=C(COC2=C(C)C=CC(C)=C2)C=CC=C1
122 0.045454545 NOTXIAVTENLNDZ-UHFFFAOYSA-N CC(=O)C1=C(C)OC(C1)(C1=CC=CC=C1)C1=CC=CC=C1
123 0.045454545 ARLXCRCXELWQPE-UHFFFAOYSA-N ClC1=NC2=C(NC=C2)C(NCCC2CCCCC2)=N1
124 0.045454545 LLEODZRGXQFIOS-UHFFFAOYSA-N COC1=C(OC)C=C2C(CC3=CC=CC=C3C)=NCCC2=C1
125 0.045454545 MFSACCRFLZVJFT-UHFFFAOYSA-N CC1=CC(OCCNC(=O)C=CC2=CC=CC=C2)=CC(C)=C1
126 0.045454545 HJXXJXTUZFCFEJ-UHFFFAOYSA-N CC(C)NCC(O)COC1=CC=C2SCCCCC2=C1
127 0.045454545 AHHXLWYGFYJIFC-UHFFFAOYSA-N CC(C)(C)OC(=O)NCCCCC(=O)C1=CC=C(F)C=C1
128 0.045454545 GKBCRWFSVWNWQQ-UHFFFAOYSA-N CNCCC=C1C2=CC=CC=C2C(O)C(O)C2=CC=CC=C12
129 0.045454545 VZEODMLXOOKCGA-UHFFFAOYSA-N COC1=CC(=CC=C1)C1CN(C)CC(C1=O)C1=CC=CC=C1
130 0.044444444 ORFWQIGYRWNJSS-UHFFFAOYSA-N CC(C)(C)OC(=O)NCCCNC1=C(C=CC=N1)C(O)=O
131 0.044444444 WGNOOMBIYMTYPI-UHFFFAOYSA-N CCOC(C(=O)OCCNC)(C1=CC=CC=C1)C1=CC=CC=C1
132 0.043478261 QQPMVUFIMKJIBJ-UHFFFAOYSA-N CC(C)(C)OC(=O)C(=N)C(N)C1=CC=C(C=C1)C(O)=O
133 0.043478261 CPNXTNSNLRITGI-UHFFFAOYSA-N OCCNC(=O)C(N(C(=O)C=O)C)Cc1ccccc1
134 0.043478261 MVDLXGMKUHAJAA-UHFFFAOYSA-N CNC(=O)C1=CC=CC=C1CC1(O)CCCC2=CC=CC=C12
135 0.043478261 CIQUDYZCKKCMIR-UHFFFAOYSA-N CN1CCC2=C(C1)C(c1ccccc1)C1=C2C(O)C(C=C1)O
136 0.042553191 QLWRXODOBRRSIA-UHFFFAOYSA-N CN1CCC2=C(C1)C(c1c2cccc1)C1(O)C=CC=CC1O
137 0.042553191 OCXQYQKIYOWNOU-UHFFFAOYSA-N CC1(C)CCCC(=C)C1CS(=O)(=O)C1=CC=CC=C1
138 0.042553191 ACSZNZWWXRIMTI-UHFFFAOYSA-N CCC#CC(C1(CC=C)C(=O)NC(=O)N(C1=O)C)(O)C
139 0.042553191 VHUURJZMLNUPBT-UHFFFAOYSA-N CN1CCC2=C(C1)C(c1ccccc1)C1=C2C=CC(C1O)O
140 0.041666667 AJNNGTWMYIGNPC-UHFFFAOYSA-N CC(C)(C)OC(=O)CC(F)(F)C(N)C(=O)OC(C)(C)C
141 0.041666667 HYTRRYQNEMOENP-UHFFFAOYSA-N CC1=CC=C(C=CC(=O)C2=CC=CC=C2OCC=C)C=C1
142 0.041666667 ITMCYDJDPJXDON-UHFFFAOYSA-N CC(NC(=O)C(C)NC(=O)CC1=CC=CC=C1)C(O)=O
143 0.041666667 GJQORHCEPVMROJ-UHFFFAOYSA-N CCCCOC1=CC(=CC(N)=C1CC1=CC=CC=C1)C(=O)OC
144 0.040816327 OSEKTLUYXOKMJM-UHFFFAOYSA-N CC(NC(=O)C(CC1=CC=CC=C1)NC(C)=O)C(O)=O
145 0.040816327 MFKKLCLCFXQCTH-UHFFFAOYSA-N CCC#CC(C1(CC2OC2)C(=O)NC(=O)N(C1=O)C)C
146 0.040816327 OSEKTLUYXOKMJM-UHFFFAOYSA-N CC(NC(=O)C(CC1=CC=CC=C1)NC(C)=O)C(O)=O
147 0.040816327 YDAWJUXLOBMHGW-UHFFFAOYSA-N COC1=CC(C=CC(=O)OC2CNCCN2)=CC=C1O
148 0.04 SPGJAMAYEJQTBG-UHFFFAOYSA-N OCCC#CC(C1(CC=C)C(=O)NC(=O)N(C1=O)C)C
149 0.04 JJHRLVNJGLWFSD-UHFFFAOYSA-N CC(C)(O)C(C)(C)OB(O)C1=CSC(=N1)N1CCNCC1
150 0.04 KGUQYBLWIAYSJO-UHFFFAOYSA-N CN1CCC2=C(C1)C(C1=CC=CC(C1O)O)c1c2cccc1
151 0.039215686 QBBMSIHGKYMQDU-UHFFFAOYSA-N CCN(CC)C1=NC=CC(NP(=O)(N2CC2)N2CC2)=C1
152 0.039215686 WUXLHNSLVNVEQD-UHFFFAOYSA-N CN1CCC2=C(C1)C(C1=CC(C(C=C1)O)O)c1c2cccc1
153 0.038461538 OPSWBYWEFPQBJO-UHFFFAOYSA-N SCCNC(=O)CCNC(C(=O)C(CO)(C)C)O
154 0.038461538 ZNXZGRMVNNHPCA-UHFFFAOYSA-N CC(C)(CO)C(O)C(=O)NCCC(=O)NCCS
155 0.038461538 FORLJQGVUDHYKK-UHFFFAOYSA-N O=CNc1ccc(cc1C(=O)CCN(C(=O)C)C)OC
156 0.037735849 SIWXNWRVNHLZLY-UHFFFAOYSA-N CCOC1=C(OCC)C=C(C=C1)N=C(O)OCCC#N
157 0.037735849 ZNXZGRMVNNHPCA-VIFPVBQESA-N CC(C)(CO)[C@H](C(=O)NCCC(=O)NCCS)O
158 0.037037037 BLORPAGHSJJNFB-UHFFFAOYSA-N CC(C)N(CC(O)COC1=CC=C(CC(O)=N)C=C1)N=O
159 0.036363636 LLOGETIRRWTREL-UHFFFAOYSA-N CCCCCCCCCC(=O)CC(=O)SCCN
160 0.033898305 ZQZFCFVYVOTZAM-UHFFFAOYSA-N O=C(CCNC(=O)O)NCCSCCC(O)(C)C
161 0.03125 YNZMEQGRBKLROM-UHFFFAOYSA-N NCCSC(=O)CC(CC1CCC(=O)C1CC=CCC)O
162 0.03030303 ADGWGRGXKXIMCX-UHFFFAOYSA-N O=CCCC(=CCCC(CCOP(=O)(O)O)C)C
163 0.029850746 CUJXVJSJLDIHIR-UHFFFAOYSA-N NCCSC(=O)C=CCC1CCC(=O)C1CC=CCC
164 0 MJCANANSGRMBIC-COWYBJPUSA-N OC(=CC(=O)CCc1ccccc1)C=Cc2ccccc2
165 0 PMBXAKHNZRLXJE-CLCXKQKWSA-N COC1CC23C(CCN2CCCc4cc5OCOc5cc34)C=C1
166 0 ACOOBFFCOFTQCQ-WCGFVAAJSA-N CN1CCC2C(C1)CC34C(CC(=CC3=O)C)CC(=O)C24
167 0 OGGKNTCSNQEOIM-UHFFFAOYSA-N COc1ccc2CCN(C)CCc3ccc(OC)c(O)c3c2c1
168 0 BQESVZIPHFRYNG-QOKNQOGYSA-N COc1ccc2CN(CC=C)CCC34C=CC(O)CC3Oc1c24
169 0 BNWLWHSOEPNZKN-UHFFFAOYSA-N COc1ccc(cc1)c2c(C)c(C)cc3ccc(O)cc23
170 0 XAZRWJYBHVVNMC-UHFFFAOYSA-N CC(C)(C=C)c1cc2cc3C=CC(C)(C)Oc3cc2nc1O
171 0 OGPKDZFHCUWZQQ-YLFCFFPRSA-N CN1C2CCC1C(Cc3ccccc3)C(C2)OC(=O)C
172 0 BNUZUOWRDKPBQR-KRWDZBQOSA-N COc1ccc2C(Cc3ccc(OC)c(O)c3)N(C)CCc2c1
173 0 HGPQAWTZLJXCTC-SSTWWWIQSA-N COC1C=CC2C3Cc4ccc(OC)c5OC1C2(CCN3C)c45
174 0 SMFDNCHPNJLRJG-UHFFFAOYSA-N COc1ccc2CCN(C)CCc3cc(O)c(OC)cc3c2c1
175 0 MBLGPHJTZBIIBC-UHFFFAOYSA-N COc1ccc2c(CCN(C)CCc3ccc(OC)c(O)c23)c1
176 0 GIXGHUAQPPUMRA-KBXRYBNXSA-N Oc1ccc(CCC(=O)C=CC=Cc2ccccc2)cc1
177 0 XNFUSZFTBBBRHU-QGZVFWFLSA-N COc1cc2CCN(C)C(Cc3cccc(O)c3)c2cc1OC
178 0 SBKWDDFZATZPLR-BEFAXECRSA-N COC1CC=C2CCN3CCCc4cc5OCOc5cc4C23C1
179 0 IYAPESHZKSLHCA-UHFFFAOYSA-N COc1ccc2[nH]c3cc(O)c(C)cc3c2c1CC=C(C)C
180 0 ZUDSVIIZJCRBTA-ARLBYUKCSA-N CC(C)C1(O)CCC(C)(N=C=S)C2CCC(C)(O)C=C12
181 0 HRRLXMQMBJABIM-NSHDSACASA-N CCC(C)CCC1=C(C)C(=O)C(=O)c2c1[nH]c3ccccc23
182 0 AILGRWSIRAPLCJ-UHFFFAOYSA-N CC(C)CC1=C(C(=O)NC1=O)c2ccc(OCC=C(C)C)cc2
183 0 XFLPKTCBCLWABD-UHFFFAOYSA-N COc1ccc2c3cc(C)c(O)cc3[nH]c2c1CC=C(C)C
184 0 ZBKFZIUKXTWQTP-KRWDZBQOSA-N COc1cc2CCN(C)C(Cc3ccc(O)cc3)c2cc1OC
185 0 GSQTUTYKOKHICA-UHFFFAOYSA-N CC(C)C(=O)NCCc1ccc2OC(C)(C)C=Cc2c1
186 0 HLRUKOJSWOKCPP-MQYQWHSLSA-N Cc1cc2ncn(C3OC(CO)C(O)C3O)c2cc1C
187 0 PMBXAKHNZRLXJE-VCBZYWHSSA-N COC1CC23C(CCN2CCCc4cc5OCOc5cc34)C=C1
188 0 WJUUEQJJDGQOOB-LIRRHRJNSA-N COc1cc2CCN(C)C3CCC4(CCC(=O)C=C4)c(c1O)c23
189 0 NJINJTPENFSTIJ-HSFFGMMNSA-N Oc1ccc2CCC=C/C=C/Cc3ccc(O)c(c3)c1c2
190 0 HFKLKVAMFMBFCX-KBXRYBNXSA-N O=C(C=CCCC=Cc1ccc2OCOc2c1)N3CCCCC3
191 0 OSVHQDWAYRACIL-KRWDZBQOSA-N COc1ccc(cc1)C2(CCN(C)C)CCC(=O)C=C2
192 0 QZXYPJIKYJBSSC-UHFFFAOYSA-N COc1cc(CCN(C)C)c2ccc3ccccc3c2c1O
193 0 XPKBUMWSRMMYSD-ULQDDVLXSA-N CN1C(CC(O)c2ccccc2)CC=CC1CC(=O)C
194 0 BEWORMQXXHFGDT-UHFFFAOYSA-N Cc1cc(C)c2C(=O)C=C(Oc2c1)c3ccc(C)c(C)c3
195 0 LJYLXAOQGKAHFM-GQCTYLIASA-N CCCC(=O)CCc1cc(C)ccc1C=CCC(=O)N
196 0 QBSPTNMLIGDTQB-UHFFFAOYSA-N CCCC(=O)NCCc1ccc2OC(C)(C)C=Cc2c1
197 0 HLRUKOJSWOKCPP-UHFFFAOYSA-N OCC1OC(C(C1O)O)n1cnc2c1cc(C)c(c2)C
198 0 CZHINTJOYWQKED-UHFFFAOYSA-N ON=C1CC2C(C1=O)(C)CCC1C2CCc2c1ccc(c2)OC
199 0 OYUVBNURNIUQQA-UHFFFAOYSA-N O=C(C1CCCN1C(=O)O)NCCc1ccc(cc1)O
200 0 PCGLNVREPIMGFI-UHFFFAOYSA-N COc1cc2c(CCNC(CC(=O)O)O)c[nH]c2cc1
201 0 AUVZXKGZMVOHHH-UHFFFAOYSA-N COc1ccc2c3c1OC1C43CCN(C(C2)C4=C(CC1O)C)C
202 0 BEMLYCWJSMTTEV-UHFFFAOYSA-N COc1cc(C)c2c3c1OC1C43CCN(C(C2)C4=CCC1O)C
203 0 PIILEVDVSADGMN-UHFFFAOYSA-N COC1CC=C2C34C1Oc1c4c(CC2N(CC3)C)ccc1OC
204 0 NAXWDMXTVCAUKO-UHFFFAOYSA-N COc1c(C)cc2c3c1OC1C43CCN(C(C2)C4=CCC1O)C
205 0 WXVSPYOOFCCEII-UHFFFAOYSA-N COC1C=CC2=CCN3C2(C1)c1cc(OC)c(cc1CC3)OC
206 0 XJEOVNXJTRPMBX-UHFFFAOYSA-N COC1C=CC2=CCNC2(C1)c1cc(OC)c(cc1C=C)OC
207 0 BBJQWDIRULURHT-UHFFFAOYSA-N CN(c1ccc(cc1)C(=N)N)N=Nc1ccc(cc1)C(=N)N
208 0 WQZYCZGBKFRJTD-UHFFFAOYSA-N NC(=N)c1ccc(cc1)N=NNc1ccc(cc1C)C(=N)N
209 0 JFJDMWXXHDITDE-UHFFFAOYSA-N NC(=N)c1ccc(cc1)N=NNc1ccc(c(c1)C)C(=N)N
210 0 GQGLLFKANIRNPG-UHFFFAOYSA-N COC(=O)C(NC(=O)Cc1ccccc1)CCC(=O)N
211 0 BLJKDFSZFYRLOX-UHFFFAOYSA-N CNC(=O)CCC(C(=O)O)NC(=O)Cc1ccccc1
212 0 WBURTALOORBDML-UHFFFAOYSA-N CN(C(C(=O)O)CCC(=O)N)C(=O)Cc1ccccc1
213 0 CVHWCQPBMKMZKZ-UHFFFAOYSA-N O=C(Cc1ccccc1C)NC(C(=O)O)CCC(=O)N
214 0 WHUANWRSNZIBQN-UHFFFAOYSA-N O=C(NC(C(=O)O)CCC(=O)N)Cc1cccc(c1)C
215 0 YEAITQOSWUSOKB-UHFFFAOYSA-N O=C(Cc1ccc(cc1)C)NC(C(=O)O)CCC(=O)N
216 0 AURCYDLEAAPXKH-UHFFFAOYSA-N CCC(N(C(=O)SCC1(O)C=CC=CC1O)C(CC)C)C
217 0 FNQBKDJYTZCGST-UHFFFAOYSA-N CCC(N(C(=O)SCC1=CC=CC(C1O)O)C(CC)C)C
218 0 AMWRCFMXAWHYEB-UHFFFAOYSA-N CCC(N(C(=O)SCC1=CC(C(C=C1)O)O)C(CC)C)C
219 0 ZPESUHCBXABVII-UHFFFAOYSA-N CCC(N(C(=O)SCc1cccc(c1)O)C(CC)C)C
220 0 HTUYIBAKQGQYNT-UHFFFAOYSA-N CCC(N(C(=O)SCc1ccc(cc1)O)C(CC)C)C
221 0 CKINYFOOPHPWBM-UHFFFAOYSA-N CCC(N(C(=O)SCc1ccccc1O)C(CC)C)C
222 0 SBYLTROZKDQETN-UHFFFAOYSA-N CCC(N(C(=O)SC(c1ccccc1)O)C(CC)C)C
223 0 KUFLBYBAXJMVNQ-UHFFFAOYSA-N CCC(N(C(=O)SCc1ccccc1)C(CO)CC)C
224 0 SIZRGHAJGARFIG-UHFFFAOYSA-N CCC(N(C(C(O)C)C)C(=O)SCc1ccccc1)C
225 0 BACPGFGZYPAHIP-UHFFFAOYSA-N OCCC(N(C(=O)SCc1ccccc1)C(CC)C)C
226 0 KCZZYIHMZJHEBL-UHFFFAOYSA-N CCC(N(C(=O)SCC1=CC2C(C=C1)O2)C(CC)C)C
227 0 SZTTVKLUGDSXIJ-UHFFFAOYSA-N CCC(N(C(=O)SCC1=CC=CC2C1O2)C(CC)C)C
228 0 RXSHTYRBODMJCD-UHFFFAOYSA-N CCC(N(C(=O)SCC12C=CC=CC2O1)C(CC)C)C
229 0 MWPXICUHWGSRGN-UHFFFAOYSA-N CCC(N(C(=O)SCOc1ccccc1)C(CC)C)C
230 0 SHJQCUDSSUYZIX-UHFFFAOYSA-N CCC(N(C(=O)S(=O)Cc1ccccc1)C(CC)C)C
231 0 SUAPDSFMKGWMKD-UHFFFAOYSA-N CC(=CCOc1cc(=O)[nH]c2c1cccc2)CCC(=O)C(C)C
232 0 APMLOQHKUBXIKS-UHFFFAOYSA-N CCC1=C(CCC(C1C)C(=O)N)c1ccc(cc1)OC
233 0 RJAKOMRLTJNUQH-UHFFFAOYSA-N CNCCC12CCCCC1C(=O)Cc1c2cc(O)cc1
234 0 OGDVEMNWJVYAJL-UHFFFAOYSA-N CCOc1ccc2c3c1OC1C43CCN(C(C2)C4C=CC1O)C
235 0 SYZQOEZSQPTJLQ-UHFFFAOYSA-N ON=C1CC2C(C1=O)(C)CCC1C2CCc2c1c(C)cc(c2)O
236 0 CFUQNCHHTVAQFT-UHFFFAOYSA-N ON=C1CC2C(C1=O)(C)CCC1C2CCc2c1ccc(c2C)O
237 0 QHGYKFSAZMFAMS-UHFFFAOYSA-N ON=C1CC2C(C1=O)(C)CCC1C2CCc2c1cc(c(c2)O)C
238 0 MWFWXQUMXGXURI-UHFFFAOYSA-N OC(=O)C1NCC2C(C1)CC(CC2)Cc1ccccc1
239 0 BBTAVZBXJQUVOU-UHFFFAOYSA-N OC(=O)c1ccc(cc1)CC1CCC2C(C1)CCNC2
240 0 VIIDTDPYZURTHE-UHFFFAOYSA-N CNCCC12C3C=CC(C1Oc1c2c(C=C3)ccc1OCC)O
241 0 GBPFQORZADHBQF-DTGOXKDASA-N OC(=O)NC1/C=C\CCNC(=O)C=CC(NC1=O)C(C)C
242 0 WBCLSUOASXODKR-UHFFFAOYSA-N OC(COc1cccc2c1CCC#C2)CNC(C)(C)C
243 0 DXOODBJVOCZWSR-UHFFFAOYSA-N COc1cc2CCN(C(c2c(c1O)C)Cc1ccc(cc1)O)C
244 0 VFBIBWYWHIVWLT-UHFFFAOYSA-N COc1c(O)cc2c(c1C)CCN(C2Cc1ccc(cc1)O)C
245 0 BYSFZWNNJUHVBR-UHFFFAOYSA-N COc1cc2CCN(C(c2cc1O)Cc1ccc(cc1C)O)C
246 0 JCRMLGTXZKGEOI-UHFFFAOYSA-N COc1cc2CCN(C(c2cc1O)Cc1ccc(c(c1)C)O)C
247 0 DLDZDBDYUZLISX-UHFFFAOYSA-N COc1ccc(cc1)CC1N(C)CCc2c1cc(O)c(c2)OC
248 0 OLUSPPQKZNYGMF-UHFFFAOYSA-N CCCCC(CN1C(=O)C2=C3C=CC(C2C1=O)C3)CC
249 0 YWHPHHAHRQHERS-UHFFFAOYSA-N CCCCC(CN1C(=O)C2C(C1=O)C1=CC2C=C1)CC
250 0 OEWGDFYOGIXBMX-UHFFFAOYSA-N CCCCC(CN1C(=O)C2=C(C1=O)C1CC2C=C1)CC
251 0 ATYHUEXXUUSTTA-UHFFFAOYSA-N O=CNC(CCCCNC(=O)c1cccc(c1O)O)CN
252 0 NDJSOMNAQRZHFG-UHFFFAOYSA-N O=CNCCCCC(NC(=O)c1cccc(c1O)O)CN
253 0 ZBKFZIUKXTWQTP-UHFFFAOYSA-N COc1cc2c(cc1OC)CCN(C2Cc1ccc(cc1)O)C
254 0 ZVRTYUULJMILJQ-UHFFFAOYSA-N COC1C=C(C=C(C1O)OC)C(=O)OCCCCNC(=N)N
255 0 UYONNBJCFBCRNT-UHFFFAOYSA-N COC1CC(=CC(=C1O)OC)C(=O)OCCCCNC(=N)N
256 0 UHZJCZWTALDRQK-UHFFFAOYSA-N COC1=C(O)C(=CC(C1)C(=O)OCCCCNC(=N)N)OC
257 0 NNPLLHIEPLZJSY-UHFFFAOYSA-N CNCCc1cc(OC)c(cc1C=Cc1ccc(cc1)O)OC
258 0 SBQQQZAGPYCDEY-UHFFFAOYSA-N CNC(c1cc(OC)c(cc1C=C)OC)Cc1ccc(cc1)O
259 0 HSPZGTOUQICOBG-UHFFFAOYSA-N O=C1Nc2c(C1O)c(CCCCCc1ccccc1)ccc2
260 0 ACOOBFFCOFTQCQ-UHFFFAOYSA-N CN1CCC2C(C1)CC13C2C(=O)CC1CC(=CC3=O)C
261 0 KYLQNUSLOVSSMW-UHFFFAOYSA-N CCC1(CC(C(=O)O)C(NC1=O)O)c1ccc(cc1)N
262 0 OWHFXYBSXREMNR-UHFFFAOYSA-N O=C1C(=O)NC2=C1C(CCCCCc1ccccc1)CC=C2
263 0 YQTNBLZZKRDDDK-UHFFFAOYSA-N O=C1C(=O)NC2=C1C(=CCC2)CCCCCc1ccccc1
264 0 RHKZGUIZYYUBIY-UHFFFAOYSA-N O=C1Nc2c(C1=O)c(CCCCCC1=CCCC=C1)ccc2
265 0 NIOMNBKLJVEHSB-UHFFFAOYSA-N O=C1Nc2c(C1=O)c(CCCCCC1CC=CC=C1)ccc2
266 0 FIRAJXUAVYVYHF-UHFFFAOYSA-N O=C1Nc2c(C1=O)c(CCCCCC1=CC=CCC1)ccc2
267 0 WZFGKYJVSDKMAR-UHFFFAOYSA-N O=C1C(=O)NC2C1C(=CC=C2)CCCCCc1ccccc1
268 0 OMZMBBIUJHIREZ-UHFFFAOYSA-N CN1CCC2C(C1)CC13C2C(O)CC1=CC(=CC3=O)C
269 0 SWYNUDMXTNTERF-UHFFFAOYSA-N CCOC1C=CC2C34C1Oc1c4c(CC2N(CC3)C)ccc1O
270 0 ZRMZLCJPSJXKEO-UHFFFAOYSA-N CNCCC12C3C=CC(C1Oc1c2c(C=C3)ccc1O)OCC
271 0 MPTJTZNJYQVZMC-UHFFFAOYSA-N COC1=C(N)C=CC(C1O)(O)c1ccc(c(c1)OC)N
272 0 NFEXAHSPDFBKAS-UHFFFAOYSA-N COC1=C(N)C(C(C(=C1)c1ccc(c(c1)OC)N)O)O
273 0 PFJLOJWRMUOREE-UHFFFAOYSA-N COc1cc(ccc1N)C1=CC(C(C=C1)(N)O)(O)OC
274 0 NBOPKYWAVDZCRY-UHFFFAOYSA-N CN(CCOC(=O)C(=C1CCCC1)c1ccccc1)C
275 0 ZYOLQLDQGPOSAS-UHFFFAOYSA-N CCC(CC1C=CCC(N1)CC(=O)c1ccccc1)O
276 0 JSCUFZDMSRJAHF-UHFFFAOYSA-N C=CCN1CCC23C4C1CC1=C3C(OC2C(C=C4)O)C(C=C1)O
277 0 XCBFQWZMYMROES-UHFFFAOYSA-N C=CCN1CCC23C4C1CC1C3C(=C(C=C1)O)OC2C(C=C4)O
278 0 BUBXEOINWZKUKD-UHFFFAOYSA-N C=CCN1CCC23C4C1CC1=C3C(=C(CC1)O)OC2C(C=C4)O
279 0 FZHLMGKYQQQMMD-UHFFFAOYSA-N COc1c(OC)cc2c3c1C1(C=CC(C=C1)O)CC3N(CC2)C
280 0 ABQUDUAAINLKTQ-UHFFFAOYSA-N CC(c1ccccc1)C(=O)OC1CC2CCC(C1)N2C
281 0 ULRCDWZLSQCXDX-UHFFFAOYSA-N CN1C2CCC1CC(C2)OC(=O)C(=C)C1CC=CC=C1
282 0 JULUGUMCLDPJKD-UHFFFAOYSA-N CN1C2CCC1CC(C2)OC(=O)C(=C)C1=CC=CCC1
283 0 NWZMQDSEXGUIER-UHFFFAOYSA-N CN1C2CCC1CC(C2)OC(=O)C(=C)C1=CCCC=C1
284 0 YOSRJESCLFDWNU-UHFFFAOYSA-N COC1=C2C3C(C=C1OC)CCN(C3CC12C=CC(=O)C=C1)C
285 0 BIVWFEYWQBXILZ-UHFFFAOYSA-N COC1C(=CC2=C3C1C1(C=CC(=O)C=C1)CC3N(CC2)C)OC
286 0 NQTWHFWTMUXNQI-UHFFFAOYSA-N COC1CC2=C3C(=C1OC)C1(C=CC(=O)C=C1)CC3N(CC2)C
287 0 WTVDRHSULHNSJV-UHFFFAOYSA-N COc1c(OC)cc2c3c1C1(CCC(=O)C=C1)CC3N(CC2)C
288 0 XHXVUYZHQKSWBF-UHFFFAOYSA-N COC1C=C(C)C2C34C1Oc1c4c(CC2N(CC3)C)ccc1O
289 0 XHPPBDYLFYFZNR-UHFFFAOYSA-N COC1C=CC2C34C1Oc1c4c(CC2N(CC3)C)c(cc1O)C
290 0 QOGGIPGEPXWYDF-UHFFFAOYSA-N COC1C(=CC2C34C1Oc1c4c(CC2N(CC3)C)ccc1O)C
291 0 ASALUZZIRYLLJW-UHFFFAOYSA-N COC1C=CC2C34C1Oc1c4c(CC2N(CC3)C)cc(c1O)C
292 0 YHXNRRQNVDSKHG-GLANSHJTSA-N CCCCC(/C=C(/C=CC=CC(=O)N1C#CCC1)\C)O
293 0 MKSVLESZBTULCT-UHFFFAOYSA-N COC1=CC=C2C34C1OC1=C4C(=CCC1OC)CC2N(CC3)C
294 0 SPCKQJCVRXAREX-UHFFFAOYSA-N COC1=CC=C2C34C1OC1=C4C(CC2N(CC3)C)CC=C1OC
295 0 XJZOLKDBHJPTAT-UHFFFAOYSA-N COC1=CCC2C34C1Oc1c4c(CC2N(CC3)C)ccc1OC
296 0 XYTIOWADJLHIQF-UHFFFAOYSA-N COC1=CC=C2C34C1OC1C4C(=CC=C1OC)CC2N(CC3)C
297 0 INXGVTQTCDIWGZ-UHFFFAOYSA-N OC(COc1cccc2c1c(C)ccc2)CNC(C)C
298 0 WAJHJJRSNGRVKV-UHFFFAOYSA-N OC(COc1c(C)ccc2c1cccc2)CNC(C)C
299 0 INIIAIIRDKMVMR-UHFFFAOYSA-N OC(COc1ccc(c2c1cccc2)C)CNC(C)C
300 0 SIEQMFSLDQGIAI-UHFFFAOYSA-N OC(COc1cccc2c1cccc2C)CNC(C)C
301 0 HVYFMYOPIZGQRN-UHFFFAOYSA-N OC(COc1cccc2c1cc(C)cc2)CNC(C)C
302 0 FDIVKKRJLQTDAL-UHFFFAOYSA-N OC(COc1cc(C)cc2c1cccc2)CNC(C)C
303 0 JGZROJDFEQKMHH-UHFFFAOYSA-N OC(COc1cccc2c1ccc(c2)C)CNC(C)C
304 0 MQYLXXRHQMMERT-UHFFFAOYSA-N COC(COc1cccc2c1cccc2)CNC(C)C
305 0 LVHDXWKCKMZLRV-UHFFFAOYSA-N OC(CN(C(C)C)C)COc1cccc2c1cccc2
306 0 ZCMKBZDLTZTXMT-UHFFFAOYSA-N CNC(=O)Oc1ccc2c(c1)C1(C)C(O)COC1N2C
307 0 RJSUZGYUGNWSQZ-UHFFFAOYSA-N CCCCCCCCCC=CC(=O)OP(=O)(O)O
308 0 WCMAWDQNIUWMMB-UHFFFAOYSA-N O=C(C(Cc1ccc(cc1)O)NC(=O)O)N1CCCC1
309 0 WPOQKUGNLCQDHV-UHFFFAOYSA-N CN(CCC=C1c2ccccc2OCC2=CC=CC(C12O)O)C
310 0 XQGRFGZDYHVCMN-UHFFFAOYSA-N CN(CCC=C1c2ccccc2OCC2(C1=CC=CC2O)O)C
311 0 SIDMDOPWQVKPRH-UHFFFAOYSA-N CN(CCC=C1c2ccccc2COC2(C1=CC=CC2O)O)C
312 0 MSWDOULQYZAFEH-UHFFFAOYSA-N CN(CCC=C1c2ccccc2COC2=CC=CC(C12O)O)C
313 0 SGOXSFMORPOHQM-UHFFFAOYSA-N CN(CCC=C1C2=CC(O)C(C=C2COc2c1cccc2)O)C
314 0 LJWLXUFNUWMCHF-UHFFFAOYSA-N CN(CCC=C1C2=CC(O)C(C=C2OCc2c1cccc2)O)C
315 0 SCTIAZLYBAKHKA-UHFFFAOYSA-N CN(CCC=C1c2ccccc2OC(c2c1cccc2)O)C
316 0 HDGNSRKBZSMYOC-UHFFFAOYSA-N CN(CCC=C1c2ccccc2OCc2c1c(O)ccc2)C
317 0 JCZHLWUPQBSZCM-UHFFFAOYSA-N CN(CCC=C1c2ccccc2OCc2c1cc(O)cc2)C
318 0 VWDHCVNVAWECNP-UHFFFAOYSA-N CN(CCC=C1c2ccccc2OCc2c1ccc(c2)O)C
319 0 KFTOUDRZCUIWSJ-UHFFFAOYSA-N CN(CCC=C1c2ccccc2OCc2c1cccc2O)C
320 0 QJQILOIHGVVGNK-UHFFFAOYSA-N CN(CCC=C1c2ccccc2COc2c1cccc2O)C
321 0 OHKQNFCWNWKAIY-UHFFFAOYSA-N CN(CCC=C1c2ccccc2COc2c1ccc(c2)O)C
322 0 GRQPGTWGEQWMMM-UHFFFAOYSA-N CN(CCC=C1c2cc(O)ccc2OCc2c1cccc2)C
323 0 KEFOHRNDGGAUAJ-UHFFFAOYSA-N CN(CCC=C1c2ccccc2COc2c1c(O)ccc2)C
324 0 FCHCJHAXUWZDPD-UHFFFAOYSA-N CN(CCC(=C1c2ccccc2OCc2c1cccc2)O)C
325 0 PYFTUCCHVUOGTC-UHFFFAOYSA-N OCN(CCC=C1c2ccccc2OCc2c1cccc2)C
326 0 BRNJACLBRQTADH-UHFFFAOYSA-N CN(CCC=C1c2ccccc2OCC23C1=CC=CC3O2)C
327 0 INLYDSUSATUDAQ-UHFFFAOYSA-N CN(CCC=C1c2ccccc2OCC2=CC=CC3C12O3)C
328 0 VCTNGQMUVFPKKS-UHFFFAOYSA-N CN(CCC1OC21c1ccccc1OCc1c2cccc1)C
329 0 JVXMKJWOUKVCSO-UHFFFAOYSA-N CN(CCC=C1c2ccccc2COC2=CC=CC3C12O3)C
330 0 IYCWRSXTNFYPIO-UHFFFAOYSA-N CN(CCC=C1c2ccccc2COC23C1=CC=CC3O2)C
331 0 ILRDZBJVUUCTMU-UHFFFAOYSA-N CN(CCC=C1C2=CC3OC3C=C2COc2c1cccc2)C
332 0 ZSWBEAAYOZPEHW-UHFFFAOYSA-N CN(CCC=C1C2=CC3OC3C=C2OCc2c1cccc2)C
333 0 LGRPUBZBFUKLAY-UHFFFAOYSA-N OC(=O)Oc1ccc2c(c1)C1(C)CCN(OC1N2C)C
334 0 SMYYNNQXKIQWMA-UHFFFAOYSA-N O=C(N1CC2C(C1)CCCC2)C=C(C(=O)O)Cc1ccccc1
335 0 ZXVXJGMFEGAQEI-UHFFFAOYSA-N O=C(N1CC2C(C1)CCCC2)CC(=Cc1ccccc1)C(=O)O
336 0 SAUIGNVTZLGQPE-UHFFFAOYSA-N COC1=CC(=CC(C1(N)O)O)c1ccc(c(c1)OC)N
337 0 VMELHVORPIESJU-UHFFFAOYSA-N COC1=CC(O)(C(C=C1N)O)c1ccc(c(c1)OC)N
338 0 GWJOWIKHPSHAEO-UHFFFAOYSA-N COc1cc(ccc1N)C1=CC=C(C(C1O)(O)OC)N
339 0 TYYQMFXZCHNIFC-UHFFFAOYSA-N CC(=CCc1cc(ccc1O)C(=O)N)CCC=C(C)C
340 0 SAXAHUMUILPPFH-UHFFFAOYSA-N CCCCCCCc1c(C)c(=O)c2c(n1O)cccc2
341 0 XACTUIJAMFGXEJ-UHFFFAOYSA-N CCCCCCCc1cc(=O)c2c(n1O)cccc2C
342 0 IAZQJLSKZLMPKQ-UHFFFAOYSA-N CCCCCCCc1cc(=O)c2c(n1O)ccc(c2)C
343 0 XYOLSBYLZQAILO-UHFFFAOYSA-N CCCCCCCc1cc(=O)c2c(n1O)cc(cc2)C
344 0 DTGAIDIIJOEZCD-UHFFFAOYSA-N CCCCCCCc1cc(=O)c2c(n1O)c(C)ccc2
345 0 IEVJYJYREYMNQV-UHFFFAOYSA-N O=CNc1ccc(c(c1C(=O)CCNC(=O)C)C)OC
346 0 LMEDNOPPDHRQCU-UHFFFAOYSA-N O=CNc1c(C)cc(cc1C(=O)CCNC(=O)C)OC
347 0 UIUYYIFSJGLXFR-UHFFFAOYSA-N O=CN(c1ccc(cc1C(=O)CCNC(=O)C)OC)C
348 0 HZKNKFUBPXAJRY-UHFFFAOYSA-N O=CNc1cc(C)c(cc1C(=O)CCNC(=O)C)OC
349 0 XNYJBPPGSQVLIE-UHFFFAOYSA-N CCCCCCCCCCCC(=O)SCCN=O
350 0 MCAAUKKYJPHIDU-UHFFFAOYSA-N COC1=CC=CC2C1c1c(O)c(OC)cc3c1C(C2)N(C)CC3
351 0 APALNQZNXOSLJX-UHFFFAOYSA-N COC1C=C2CCN(C3C2=C(C1O)c1c(C3)cccc1OC)C
352 0 WEICCXRIGAAMLK-UHFFFAOYSA-N COC1=C(O)C2=C3C(C1)CCN(C3Cc1c2c(OC)ccc1)C
353 0 RMWHGRGCCVBKOT-UHFFFAOYSA-N COC1=CCCC2=C1c1c(O)c(OC)cc3c1C(C2)N(C)CC3
354 0 AYTOWVXOGRQEEJ-UHFFFAOYSA-N COC1=C(O)C2C3C(=C1)CCN(C3Cc1c2c(OC)ccc1)C
355 0 FFDQWQWRQMWPEI-UHFFFAOYSA-N COC1CC=CC2=C1c1c(O)c(OC)cc3c1C(C2)N(C)CC3
356 0 HAVMKORBGJSNLH-UHFFFAOYSA-N CCCCCCCCC=CCC(=O)OP(=O)(O)O
357 0 XXIDMBGCCWLEOD-UHFFFAOYSA-N Oc1ccc2c(c1)C1(C)CCCC(C1CC2)(C)C(=O)N
358 0 XJEYHXIDRTTYLG-UHFFFAOYSA-N NCCCC(C(=O)O)NC(=O)C(Cc1ccc(cc1)O)N
359 0 NHOOWMMDJJUCOO-UHFFFAOYSA-N CNC(=O)Oc1ccc2c(c1O)C1(C)CCOC1N2C
360 0 TWUWIDAKZAFSIS-UHFFFAOYSA-N CNC(=O)Oc1ccc2c(c1)C1(CO)CCOC1N2C
361 0 WBEPYPYVKHVYHY-UHFFFAOYSA-N CNC(=O)Oc1cc(O)c2c(c1)C1(C)CCOC1N2C
362 0 TVWXXHAZVJULRZ-UHFFFAOYSA-N CNC(=O)Oc1ccc2c(c1)C1(C)CC(OC1N2C)O
363 0 UMEDNMRXPBPPLE-UHFFFAOYSA-N OCN1c2ccc(cc2C2(C1OCC2)C)OC(=O)NC
364 0 RKCNSZIWDFVBBH-UHFFFAOYSA-N CNC(=O)Oc1cc2c(cc1O)N(C1C2(C)CCO1)C
365 0 UIDSJIWCRWYYSM-UHFFFAOYSA-N OCNC(=O)Oc1ccc2c(c1)C1(C)CCOC1N2C
366 0 FPOFQKWUCBQUEB-UHFFFAOYSA-N CNC(=O)OC1=CC23C(C=C1)(O2)N(C1C3(C)CCO1)C
367 0 WGHJLGAQIADCQG-UHFFFAOYSA-N CNC(=O)OC12C=CC3=C(C2O1)C1(C)CCOC1N3C
368 0 HPAQCWZPVNCJTO-UHFFFAOYSA-N CNC(=O)OC1=CC2=C(C3C1O3)N(C1C2(C)CCO1)C
369 0 OMOSIXLYLQRYKY-UHFFFAOYSA-N CNC(=O)Oc1ccc2c(c1)C1(C)COCOC1N2C
370 0 FSJPLVRBZKUAJX-UHFFFAOYSA-N O=C(N(O)C)Oc1ccc2c(c1)C1(C)CCOC1N2C
371 0 DTLLQIOMTOPZFA-UHFFFAOYSA-N COc1cc(C)c2c3c1OC1C43CCN(C(C2)C4CCC1=O)C
372 0 LAZXBWFSNYQVBQ-UHFFFAOYSA-N COc1c(C)cc2c3c1OC1C43CCN(C(C2)C4CCC1=O)C
373 0 CZFLWXUJDXRTFI-UHFFFAOYSA-N O=CCC12CCCCC1C(NC)Cc1c2cc(O)cc1
374 0 ZJMOADOQSCOOHG-UHFFFAOYSA-N CN1CC(O)C23C(C1Cc1c3cc(cc1)O)CCCC2
375 0 GOPIMCNUCZXXRL-UHFFFAOYSA-N Oc1ccc2c(c1)C13CCN(C(C2)C3CCCC1O)C
376 0 GCYSKUMHMCIMGF-UHFFFAOYSA-N Oc1ccc2c(c1)C13CCCC(C3C(C2)N(CC1)C)O
377 0 VCPXRQXUZJVACG-UHFFFAOYSA-N CN1CCC23C(C1Cc1c3c(O)c(cc1)O)CCCC2
378 0 PQXAHQFBOBSSNU-UHFFFAOYSA-N CN1C(O)CC23C(C1Cc1c3cc(cc1)O)CCCC2
379 0 COGHVMPBMULGFB-UHFFFAOYSA-N OC1CCC2C3(C1)CCN(C2Cc1c3cc(O)cc1)C
380 0 LTFUEGBINUHMDT-UHFFFAOYSA-N Oc1ccc2c(c1)C13CCCCC3C(C2O)N(CC1)C
381 0 FLJSROYWMBOUMT-UHFFFAOYSA-N OC1CCC23C(C1)C(Cc1c3cc(O)cc1)N(CC2)C
382 0 SOMYFCVRPTXAAV-UHFFFAOYSA-N Oc1cc(O)c2c(c1)C13CCCCC3C(C2)N(CC1)C
383 0 YNLGZSFQRPCSHM-UHFFFAOYSA-N OCN1CCC23C(C1Cc1c3cc(cc1)O)CCCC2
384 0 SRBUIBKILLVEPZ-UHFFFAOYSA-N Oc1cc2c(cc1O)CC1C3C2(CCCC3)CCN1C
385 0 PBLPOULVONFKGE-UHFFFAOYSA-N OC1=CC23C(C=C1)(O2)CC1C2C3(CCCC2)CCN1C
386 0 UHHFBGVKZFIGQP-UHFFFAOYSA-N CN1CCC23C(C1CC1=C3C3OC3(C=C1)O)CCCC2
387 0 VBORYKBPXIWREZ-UHFFFAOYSA-N CN1CCC23C(C1CC1=C3C=C(C3C1O3)O)CCCC2
388 0 ATWMMSAVJXMPMV-UHFFFAOYSA-N CN1COCC23C(C1Cc1ccc(cc21)O)CCCC3
389 0 SSNZPOAAUGBUMK-UHFFFAOYSA-N CN1CCC23C(C1Cc1c3cc(cc1)O)CCCOC2
390 0 CCBLFYJNJXPGSQ-UHFFFAOYSA-N Oc1ccc2c(c1)C13CCCOCC3C(C2)N(CC1)C
391 0 PBYINOBIOSENAW-UHFFFAOYSA-N Oc1ccc2c(c1)C13CCOCCC3C(C2)N(CC1)C
392 0 RHCCVERKZAOESA-UHFFFAOYSA-N Oc1ccc2c(c1)C13CCCCC3(C(C2)N(CC1)C)O
393 0 PHZQDXBOSYYHGW-UHFFFAOYSA-N CCC(C(c1ccc(cc1)O)C(N)C)c1cccc(c1)C(=O)O
394 0 NGJLATARWNEELY-UHFFFAOYSA-N CCCCc1oc2c(c1C(c1ccc(cc1)O)N)cccc2
395 0 CVUNPMGREQTFSP-UHFFFAOYSA-N O=C1NC(CC2(O)C=CC=CC2O)C(=O)N2C1CCC2
396 0 JYKUGLRQMRJMHZ-UHFFFAOYSA-N CCCCCCCC1=Nc2ccc(cc2C(=O)C1O)C
397 0 XVVZYTLJZGPNQG-UHFFFAOYSA-N CCCCCCCC1=Nc2cc(C)ccc2C(=O)C1O
398 0 PKCQJMCSUCFCPW-UHFFFAOYSA-N CCCCCCCC1=Nc2c(C)cccc2C(=O)C1O
399 0 QGKCAAILRJFALJ-UHFFFAOYSA-N CCCCCCCC1=Nc2cccc(c2C(=O)C1O)C
400 0 BVFSZYHSNBRGCY-UHFFFAOYSA-N CCCCCCCC1=Nc2ccccc2C(=O)C1OC
401 0 LTBVLZMPBGVXTM-UHFFFAOYSA-N COc1ccc(cc1)C=CN(Cc1ccc(c(c1)OC)OC)C
402 0 GGHLSQJHBWTLOF-UHFFFAOYSA-N COc1ccc2c3c1OC1C43CCN(C(C2)C4C(=CC1O)C)C
403 0 DERJUGPPXLHMEY-UHFFFAOYSA-N COc1cc(C)c2c3c1OC1C43CCN(C(C2)C4C=CC1O)C
404 0 WGNDVHRPUQRUGK-UHFFFAOYSA-N COc1ccc2c3c1OC1C43CCN(C(C2)C4C=C(C1O)C)C
405 0 QWNIHGBTDPMCHV-UHFFFAOYSA-N COc1c(C)cc2c3c1OC1C43CCN(C(C2)C4C=CC1O)C
406 0 PBNYHVUPWRFLQG-UHFFFAOYSA-N NC(=O)C1C2C3(C4C51CC(=C)C(C5)CC4)CC=CC2(C)C(=O)O3
407 0 JNGDEZYJZFIXPL-UHFFFAOYSA-N C=CCCCCCCC(C(=O)OP(=O)(O)O)CC
408 0 BLNGOHHCVPAGSG-UHFFFAOYSA-N CC1CC(=O)C23C(=CC(=O)C43CCCN(C4)CCC2)C1
409 0 QMKDGGGBDQZSMB-UHFFFAOYSA-N CC1=CC(=O)C23C(C1)CC(=O)C13CCCN(C1)CCC2
410 0 GKEKUGXTOMQMBR-UHFFFAOYSA-N CN(C(CC1=CC=CC(C1O)O)C)Cc1ccccc1
411 0 VCTUKVZMPFONIS-UHFFFAOYSA-N CN(C(CC1(O)C=CC=CC1O)C)Cc1ccccc1
412 0 KKJWFQQPXVDXLH-UHFFFAOYSA-N CN(C(CC1=CC(C(C=C1)O)O)C)Cc1ccccc1
413 0 DTFBKWSFHHTWGK-UHFFFAOYSA-N CN(C(Cc1ccccc1)C)CC1=CC=CC(C1O)O
414 0 FCTAELNJYBUQSB-UHFFFAOYSA-N CN(C(Cc1ccccc1)C)CC1=CC(C(C=C1)O)O
415 0 XFPKYDITLPPELQ-UHFFFAOYSA-N CN(C(Cc1ccccc1)C)CC1(O)C=CC=CC1O
416 0 OAVJZKFVBNRPMH-UHFFFAOYSA-N CCN(C(=O)C(OC1CC=Cc2c1cccc2)C)CC
417 0 YJRFAVVMZMQULI-UHFFFAOYSA-N CCN(C(=O)C(Oc1cccc2c1CCC=C2)C)CC
418 0 QEZBOBDDLABPPK-UHFFFAOYSA-N CCN(C(=O)C(OC1=CCCc2c1cccc2)C)CC
419 0 NKYRMHMBLAFCDR-UHFFFAOYSA-N CCN(C(=O)C(Oc1cccc2c1C=CCC2)C)CC
420 0 QZCQROIZTCCDCS-UHFFFAOYSA-N CCN(C(=O)C(OC1=CC=CC2C1C=CC=C2)C)CC
421 0 BSSQUPVBJTXKCM-UHFFFAOYSA-N O=C(OC(C)(C)C)NC1=CC=CC(C1O)(O)NC(=O)N(C)C
422 0 BNPFBKAYMNIPEO-UHFFFAOYSA-N O=C(OC(C)(C)C)NC1=CC(C(C(=C1)NC(=O)N(C)C)O)O
423 0 JAQMHPGMEUZFSM-UHFFFAOYSA-N O=C(NC1(O)C=C(C=CC1O)NC(=O)N(C)C)OC(C)(C)C
424 0 LAGUAKFKOLKICC-UHFFFAOYSA-N O=C(OC(C)(C)C)Nc1cc(ccc1O)NC(=O)N(C)C
425 0 LQSBJFRUPCSZFO-UHFFFAOYSA-N O=C(OC(C)(C)C)Nc1cc(cc(c1)O)NC(=O)N(C)C
426 0 RRJJRLPOTZABKV-UHFFFAOYSA-N O=C(OC(C)(C)C)Nc1ccc(c(c1)NC(=O)N(C)C)O
427 0 SUTJCCKQHZWLSX-UHFFFAOYSA-N O=C(OC(C)(C)C)Nc1cccc(c1O)NC(=O)N(C)C
428 0 FLVWTUVXYJYHQZ-UHFFFAOYSA-N OCN(C(=O)Nc1cccc(c1)NC(=O)OC(C)(C)C)C
429 0 LHFQELHMBODGCM-UHFFFAOYSA-N O=C(NC12C=C(C=CC2O1)NC(=O)N(C)C)OC(C)(C)C
430 0 YFOXIWKGDYFUSV-UHFFFAOYSA-N O=C(OC(C)(C)C)NC1=CC2C(C(=C1)NC(=O)N(C)C)O2
431 0 OKRUUHJIWXPVPL-UHFFFAOYSA-N O=C(OC(C)(C)C)NC1=CC=CC2(C1O2)NC(=O)N(C)C
432 0 COKUPZZRAFQJNH-UHFFFAOYSA-N O=C(OC(C)(C)C)Nc1cccc(c1)N(C(=O)N(C)C)O
433 0 BTGAJCKRXPNBFI-UHFFFAOYSA-N CCCN1CCc2cccc-3c2C1Cc1ccc(O)c(O)c-31
434 0 RYTBNRKHWAWLPQ-UHFFFAOYSA-N OC(=O)C1(CCN(CC2=CC=CC=C2)CC1)C1=CC=CC=C1
435 0 CBQGYUDMJHNJBX-UHFFFAOYSA-N CCOC1=C(OC(C2CNCCO2)C2=CC=CC=C2)C=CC=C1
436 0 OXCVYSSNGXXPOM-UHFFFAOYSA-N COc1cc2CCN(C)C3CC4CCC(=O)C=C4c(c1OC)c23
437 0 PDPSNOOQDLRFRO-UHFFFAOYSA-N [H]C12Cc3ccc(OCC)c4OC5C=CC(O)C1C5(CCN2C)c34
438 0 LFBFQFBQSDLVKV-UHFFFAOYSA-N CC1=CC(OC(=O)N2CCCCC2)=CC(C)=C1[N+]([O-])=O
439 0 QYDQZSAKACVNNF-UHFFFAOYSA-N [H]C12Cc3ccc(OC(C)=O)cc3C(C)(CCN1C)C2C
440 0 FZIIQIFEICZMFD-UHFFFAOYSA-N CCCCN1CCC(CC1)(OC(=O)CC)c1cccs1
441 0 UGTRYWJCAFVSQU-UHFFFAOYSA-N CCN(CC)CCSCCC1(C)OC2=CC=CC=C2O1
442 0 SGBVKPAARRKINA-UHFFFAOYSA-N CC1=CC(C)=C(C)C(C2C(=O)C3=CC=CC=C3C2=O)=C1C
443 0 ZVLISYHAVDSVIF-UHFFFAOYSA-N CC1(O)CN(Cc2ccccc2)C(CC1=O)c1ccccc1
444 0 QMVYJNVKAMKNIC-UHFFFAOYSA-N CCCSC1=CC=CC(=C1)C(=O)OCCN(CC)CC
445 0 DPGQOHPORFQQRU-UHFFFAOYSA-N CCCSC1=CC=CC=C1C(=O)OCCN(CC)CC
446 0 BCMABZCVMMKKEV-UHFFFAOYSA-N CCSC1=CC=CC(=C1)C(=O)OCCCN(CC)CC
447 0 AXKUWGGIGQOVHI-UHFFFAOYSA-N CCSC1=CC=CC=C1C(=O)OCCCN(CC)CC
448 0 ACGLEROPUXGLIS-UHFFFAOYSA-N CCSC1=CC=C(C=C1)C(=O)OCCCN(CC)CC
449 0 FYUQENWUXZLDKF-UHFFFAOYSA-N COC1=C(CCNC(=O)C2=CC=CC=C2)C=C2CCCC2=C1
450 0 KIBVWPFAMGQHER-UHFFFAOYSA-N CC(C)C1=CC2=C(C)C=C(NC(=O)CCC(O)=O)C2=C(C)C=C1
451 0 JECXVTBFHXMZLZ-UHFFFAOYSA-N COC1=C(OC)C=C(CCN2CC(=O)NC(=O)C2)C=C1
452 0 OGCKMDSDEJZJIZ-UHFFFAOYSA-N CCCCCCC1COC(OC1)C1=CC=C(C=C1)C#N
453 0 DFCSVONLISKVTJ-UHFFFAOYSA-N CC(C)OC1=CC=C(C=C1)C(CC=C)(CC=C)C(N)=O
454 0 IILIMOYXIZNSNS-UHFFFAOYSA-N CCCCN1C(C)=C(C)N(CCCC)P1(Cl)=O
455 0 WDEFBBTXULIOBB-UHFFFAOYSA-N CCOC(=O)C1(CCC=CC1N(C)C)C1=CC=CC=C1
456 0 CBQGYUDMJHNJBX-UHFFFAOYSA-N CCOC1=C(OC(C2CNCCO2)C2=CC=CC=C2)C=CC=C1
457 0 FMTBEQNFSHFHFK-UHFFFAOYSA-N CC[N+]1=CC(=CC=C1)N=NC1C(=O)C=CC2=CC=CC=C12
458 0 VZLDGXXCGYZERU-UHFFFAOYSA-N COC1=CC2=C(CCN(C)CC3=C2C(OC)=C(OC)C=C3)C=C1
459 0 GDYUVHBMFVMBAF-UHFFFAOYSA-N COC1=CC=CC(=C1)C(=O)CCNC(C)C(O)C1=CC=CC=C1
460 0 TVRFABREAYQAQA-UHFFFAOYSA-N CN1CCC(O)(C(C1)C(=O)C1=CC=CC=C1)C1=CC=CC=C1
461 0 MYZXSPBZLBCCGV-UHFFFAOYSA-N CN1N=CC2=C(NC(C)(C)CC(C)(C)C)N=C(Cl)N=C12
462 0 ZVCDTJFXCMCICP-UHFFFAOYSA-N [O-][N+](=O)C1=CC=C(C=C1)C(=O)OCC1CCCCCN1
463 0 WAZLHALAWYHYJS-UHFFFAOYSA-N COC1=C(OC)C(C=NC2=C(C)C=C(O)C(=C2)C(C)C)=CC=C1
464 0 AAWKQWNRGJWSKK-UHFFFAOYSA-N O=C(C(CC1=CC=CC=C1)N1CCOCC1)C1=CC=CC=C1
465 0 PSONCHPWSNITBC-UHFFFAOYSA-N O=C(CC(N1CCOCC1)C1=CC=CC=C1)C1=CC=CC=C1
466 0 ULECFARZHQEBLH-UHFFFAOYSA-N O=C(CC1=CC=CC=C1)C(N1CCOCC1)C1=CC=CC=C1
467 0 PVQAEGLMRWCGEB-UHFFFAOYSA-N COC1=C(OC)C=C(C=NC2=C(C)C=CC(C(C)C)=C2O)C=C1
468 0 DPGHCSXLIDZRCO-UHFFFAOYSA-N COC1=CC=C(C=C1)N=C(C1=CC=CC=C1)C1(O)CCCC1
469 0 SKNJHLFIABCHMG-UHFFFAOYSA-N COC1=CC=C(NC2(CCCCC2=O)C2=CC=CC=C2)C=C1
470 0 CBOGDPVZDITNCU-UHFFFAOYSA-N O=C1C=C(N2CCOCC2)C(=CC1=O)N1CCOCC1
471 0 OXPKWHXCMHDEON-UHFFFAOYSA-N CCCCCCCOC(=O)CC1=CNC2=CC=CC=C12
472 0 SXYDLIZRUGYYCB-UHFFFAOYSA-N COC(=O)C1C(N1C(C)C)C1=CC=C(C=C1)C1=CC=CC=C1
473 0 FEBWKEHGLBICHA-UHFFFAOYSA-N CCOC(=O)C1=C2OC(C)CC(C)(C)N2C=C1C1=CC=CC=C1
474 0 ALCBPTBNAKYVBG-UHFFFAOYSA-N O=C(NC1=CC=CC=C1)OC1CCCC2CCCCC12
475 0 KDIXOIOOKFBLEA-UHFFFAOYSA-N CC12CCC3=C(C=C(O3)C3=CC=CC=C3)C1=CCCC2=O
476 0 BMIVDYNUJHYROC-UHFFFAOYSA-N COC1CCC2=C(C1)C(=O)CC1N2CCC2=C(OC)C=CC=C12
477 0 JECXVTBFHXMZLZ-UHFFFAOYSA-N COC1=C(OC)C=C(CCN2CC(=O)NC(=O)C2)C=C1
478 0 AKOKSXHZJSIUNS-UHFFFAOYSA-N O=C(NC1=CC=CC=C1)OC1=CC=C(C=C1)C1CCCCC1
479 0 CDKIQMXSSYUUBK-UHFFFAOYSA-N CC1(C)C(=O)C=C(C2=CC=CC=C2)C1(O)C1=CC=CC=C1
480 0 GOUACEBSPNZFIR-UHFFFAOYSA-N NC1=NC2=NC=C(CNCCC3=CC=CC=C3)N=C2C(N)=N1
481 0 DBSWOIVXLYIEDN-UHFFFAOYSA-N CC1(C)CC2(OC2C2=CC=CC=C2)C(=O)C2=CC=CC=C12
482 0 PZJRVULQHBKVNU-UHFFFAOYSA-N CCCCCCC(C)OS(=O)(=O)C1=CC=C(C=C1)N(C)C
483 0 SOPKTPXXWFYNIK-UHFFFAOYSA-N COC1=CC=C(CC2=CC=CC=C2CO)C2=CC=CC=C12
484 0 VEMUAOIRRBAELB-UHFFFAOYSA-N COC1=CC=C(C=C1)C(=O)OC1(C)CC(C)(C)N=[N+]1[O-]
485 0 JJUCSNQBIUHRMR-UHFFFAOYSA-N CC(C)(C)C1(C(=O)C2=CC=CC=C2C1=O)C1=CC=CC=C1
486 0 HAPKDSPZOCTGFP-UHFFFAOYSA-N COC1=C(OC)C=C(CCCNC(=O)CC2=CC=CC=C2)C=C1
487 0 NZNKHJOMLMNGAW-UHFFFAOYSA-N COC1=CC=C(C=C1)C1=[N+]([O-])C(C)(C)C(C1)C1=CC=CC=C1
488 0 SDMVDLGNJLVBDT-UHFFFAOYSA-N COC1=CC=CC=C1C1=[N+]([O-])C(C)(C)C(C1)C1=CC=CC=C1
489 0 IOARJTUCFKGQFU-UHFFFAOYSA-N COC1=CC=C(C=C1)C12CC(C3=CC=CC=C3)C(C)(C)N1O2
490 0 QFEDOIIQCZRAAW-UHFFFAOYSA-N OC(=O)C(NC(=O)C1=CC=CC=C1)ON1CCCCC1
491 0 VEZYYQNRKVJDOV-UHFFFAOYSA-N CCN(CC)CC1=CN(C2CC(O)C(CO)O2)C(=O)NC1=O
492 0 KSBMLTGNOGAKFS-UHFFFAOYSA-N COC1=CC=C(CC2(OC(C)=O)OC(C)(C)N=N2)C=C1
493 0 OVMUXYDKITTXET-UHFFFAOYSA-N O=C(CCN1C(CC1=O)C1=CC=CO1)N1CCOCC1
494 0 BREBNYJPOXXELW-UHFFFAOYSA-N CC1=CCC(CC1)C(C)(C)OC(=O)NC1=CC=CC=C1
495 0 UCRBLXDCPGGVLB-UHFFFAOYSA-N CC(C)(C)OC(=O)NNC(=O)C(N)CC1=CC=C(O)C=C1
496 0 WJQHMJFQUXFEIW-UHFFFAOYSA-N CC1(C)CC(=O)C2CC3=C(CC(C)(C)CC3=O)N=C2C1
497 0 WTFSSDYAZCHKSU-UHFFFAOYSA-N CCN(CC)CCNC(=O)C1=C(OC)C=C(C=C1)[N+]([O-])=O
498 0 XTLHGYHVKNWIIV-UHFFFAOYSA-N CCN1CCOC(O)(C1C1=CC=CC=C1)C1=CC=C(OC)C=C1
499 0 ONXLSGONFRSTPA-UHFFFAOYSA-N COC(=O)C(CN1C(C)CCC1C)=CC1=CC=CC=C1
500 0 ZWVVFZXPLQRADA-UHFFFAOYSA-N [H]C12OC([H])(C=C1)C1C2C(=O)N(CCN2CCOCC2)C1=O
501 0 OCSNPDHAHJRADR-UHFFFAOYSA-N CCCCOC1=CC=C(C=NC2=CC=C(C=C2)C(C)=O)C=C1
502 0 HLDCSYXMVXILQC-UHFFFAOYSA-N CCN(CC)CCOC(=O)C1=CC=CC(=C1O)C1=CC=CC=C1
503 0 XUPWBUFVHLNUNE-UHFFFAOYSA-N CCOC(=O)C1CCN1C(C1=CC=CC=C1)C1=CC=CC=C1
504 0 VAOZQZJBAMIKTF-UHFFFAOYSA-N CC(=O)OC1C2=CC=CC=C2NC(C2=CC=CC=C2)C1(C)C
505 0 HLDCSYXMVXILQC-UHFFFAOYSA-N CCN(CC)CCOC(=O)C1=CC=CC(=C1O)C1=CC=CC=C1
506 0 YSHDPXQDVKNPKA-UHFFFAOYSA-N CC(C)(C)OC(=O)CN=C(C1=CC=CC=C1)C1=CC=CC=C1
507 0 ZBVWJSQPIHQKQJ-UHFFFAOYSA-N CC1(C)CCN2CCC(C)(C)C3=C(O)C(C=O)=CC1=C23
508 0 QUMZJYWZNLLZMT-UHFFFAOYSA-N COC1=C(OC)C=C2C(CC(C)(C)N=C2C2=CC=CC=C2)=C1
509 0 UBPJGTXNFOVYTF-UHFFFAOYSA-N CC(C)(C)C1=CC=C(OCCOC(=O)NC2=CC=CC=C2)C=C1
510 0 PAHBXRHZXQZIBT-UHFFFAOYSA-N CCCCCCCCCN1C(=O)C2=CC=CC=C2C1=O
511 0 SHHJMFQTFLCFFM-UHFFFAOYSA-N CCC1=CC=CC(CC)=C1NC(=O)CC(=O)C1=CC=CC=C1
512 0 FYKXWBBQYZXPFB-UHFFFAOYSA-N COC(=O)C1CN(CCN1)C(=O)OCC1=CC=CC=C1
513 0 YWDAXHITZJHBQM-UHFFFAOYSA-N CC(C)(C)C1=CC=C(C=C1)C(O)CC1=NC2=CC=CC=C2O1
514 0 WHZYYFWMJAKRBZ-UHFFFAOYSA-N CC1CN(CC(C)O1)C1=CC=C(C=C1[N+]([O-])=O)C(C)=O
515 0 WRTSBCJINMXFGX-UHFFFAOYSA-N CC1CC(C)=CC(C)C1COC(=O)NC1=CC=CC=C1
516 0 YVMJVMVBULDODL-UHFFFAOYSA-N COC1=CC=CC=C1C(CC#N)C1CCOC(C)(C)C1
517 0 ALTQUELLKAAKGO-UHFFFAOYSA-N COC1=CC(CNC2CCCC3=CC=CC=C23)=CC(OC)=C1O
518 0 OUPPYFQFNVASQA-UHFFFAOYSA-N CCC1(C)CC(CC#N)(CCO1)C1=CC=CC=C1OC
519 0 RKLPKKOKDXVKFJ-UHFFFAOYSA-N COC(=O)C1=CC(=C(NC2CCCCC2)C=C1)[N+]([O-])=O
520 0 XACYTACCRYOQML-UHFFFAOYSA-N COC1=CC=CC=C1CN1CCNC(=O)C1CC(O)=O
521 0 WCOWYUDKOPLQIM-UHFFFAOYSA-N COC1=CC=C(COC2CN(CC3=CC=CC=C3)CCO2)C=C1
522 0 QBJVQWUEWBTBFV-UHFFFAOYSA-N S=C1NCCOCCOCCOCCOCCN1
523 0 BSXVAZZGSMOSNR-UHFFFAOYSA-N CCOC(=O)C1CN(C1)C(C1=CC=CC=C1)C1=CC=CC=C1
524 0 BHYJQQBWODSXQS-UHFFFAOYSA-N CCCCCCCCCCCCS(=O)(=O)CC#N
525 0 GBSPBRGWMGSOAG-UHFFFAOYSA-N O=C(NCC(=O)N1CCOCC1)OCC1=CC=CC=C1
526 0 LMBPLPBKEIUCLL-UHFFFAOYSA-N CC1=CC=C(C=C1)C(=O)C(N1CCOCC1)C1=CC=CC=C1
527 0 ZJAKUJBUWAQOSP-UHFFFAOYSA-N CC(C)(C)OC(=O)N1CCOC(C)(C1)C1=CC=C(F)C=C1
528 0 YISULBDVNNGBTN-UHFFFAOYSA-N OC(C(=O)N1CCCCC1)(C1=CC=CC=C1)C1=CC=CC=C1
529 0 SMFUXASAFLIVJV-UHFFFAOYSA-N COCCCNC(=O)CN1C(=O)COC2=CC=CC=C12
530 0 HLFMMEPBDIVEFO-UHFFFAOYSA-N CCC(NC(=O)CC1=CC=C(OC)C(OC)=C1)C1=CC=CC=C1
531 0 AWMOYGUATQGECA-UHFFFAOYSA-N OCC(OC(=O)Nc1cccc(c1)NC(=O)N(C)C)(C)C
532 0 XAZSSOJBAUPJQU-UHFFFAOYSA-N ON1C2=CC=CC=C2C2(CCCO2)CC11CCCCC1
533 0 DCHFPDPBVJROEJ-UHFFFAOYSA-N OC1=C(CN2CCCCC2)C2=C(C=C1)C1=C(CCCC1)C(=O)O2
534 0 ZZWFXLQKPWUNLX-UHFFFAOYSA-N CC(C)=CCCC(C)=CCOC(=O)NC1=CC=CC=C1
535 0 FAWOLNVURVSLJJ-UHFFFAOYSA-N CCOC1=CC(C=NC2=C(C)C=C(O)C(=C2)C(C)C)C=CC1=O
536 0 YBODQPUFBBCGSU-UHFFFAOYSA-N NC1=NN(C(=N)C1N=NC1=CC=CC=C1)C1=CC=CC=C1
537 0 FYKXWBBQYZXPFB-UHFFFAOYSA-N COC(=O)C1CN(CCN1)C(=O)OCC1=CC=CC=C1
538 0 FYKXWBBQYZXPFB-UHFFFAOYSA-N COC(=O)C1CN(CCN1)C(=O)OCC1=CC=CC=C1
539 0 JXUCALGNDCQZRN-UHFFFAOYSA-N COC1=CC=C2C3CCC4(C)C(N=O)C5OC5C4C3CCC2=C1
540 0 SLMMNEJWUOAJLF-UHFFFAOYSA-N C(N=NC1=NN(CC2=CC=CC=C2)N=N1)C1=CC=CC=C1
541 0 HLRUKOJSWOKCPP-SYQHCUMBSA-N CC1=CC2=C(C=C1C)N(C=N2)[C@@H]3[C@@H]([C@@H]([C@H](O3)CO)O)O
542 0 GDYUVHBMFVMBAF-UHFFFAOYSA-N COC1=CC=CC(=C1)C(=O)CCNC(C)C(O)C1=CC=CC=C1
543 0 URXUAYQZIDJXGT-UHFFFAOYSA-N COC1=C(OC2CCCC2)C=C(C=C1)C1(CCC(=O)CC1)C#N
544 0 VZRSFLJYNPTJNK-UHFFFAOYSA-N CC(C)CC1NC(=O)OC1(C1=CC=CC=C1)C1=CC=CC=C1
545 0 VFVBVEMVTNQIMZ-UHFFFAOYSA-N OC(CCOC1=CC=CC2=CC=CC=C12)C1=CC=CC=C1
546 0 AQTNNBFADJJIQX-UHFFFAOYSA-N CCOC(=O)C(C)=C1CCN(CC2=CC=CC=C2)CC1
547 0 LXKJBTVDQUGPBU-UHFFFAOYSA-N CC(C)NCCC(C1=CC=CC=C1)C1=CC(=CC=C1O)C(O)=O
548 0 OLCRRCZCYBBWQA-UHFFFAOYSA-N CCN(CC)C(=O)C1=CC=C(C=C1)C(O)C1=CC=CC(OC)=C1
549 0 OGDVEMNWJVYAJL-LEPYJNQMSA-N CCOC1=C2C3=C(C[C@@H]4[C@H]5[C@]3(CCN4C)[C@@H](O2)[C@H](C=C5)O)C=C1
550 0 BOWCMANKKYEOIA-UHFFFAOYSA-N COC1=CC(CC2=CC=CC=C2)=C(OC)C2=CC=CC=C12
551 0 DGODWSYOXAETLD-UHFFFAOYSA-N CC1=C2NC3=C(C=C(OC(=O)C(C)(C)C)C=C3)C2=C(C)C=C1
552 0 YEBRGEJEELPMQG-UHFFFAOYSA-N [N-]=[N+]=NC(CC(N=[N+]=[N-])C1=CC=CC=C1)C1=CC=CC=C1
553 0 HHVUFQYJOSFTEH-UHFFFAOYSA-N O=C(NC1=CC=CC(=C1)C1=CC=CC=C1)OC1CCCCC1
554 0 LDLRZFBSMOWZOS-UHFFFAOYSA-N CB1NC(C2=CC=CC=C2)C(O1)(C1=CC=CC=C1)C1=CC=CC=C1
555 0 WDEFBBTXULIOBB-UHFFFAOYSA-N CCOC(=O)C1(CCC=CC1N(C)C)C1=CC=CC=C1
556 0 JAEDHYJDXPIIKQ-UHFFFAOYSA-N CCCCC1C(CC)CN1S(=O)(=O)C1=CC=C(C)C=C1
557 0 ZBKFZIUKXTWQTP-QGZVFWFLSA-N CN1CCC2=CC(=C(C=C2[C@H]1CC3=CC=C(C=C3)O)OC)OC
558 0 PAHPOEBEQPDDML-UHFFFAOYSA-N CC(=O)N(CCN(C(C)=O)C(C)=O)CCN(C(C)=O)C(C)=O
559 0 WQHWRUQEPFIWEI-UHFFFAOYSA-N CCCOC(OCCC)C(C)(O[Si](C)(C)C)C#N
560 0 IKLDRUCWNFCLNJ-UHFFFAOYSA-N CC1=CC=C2C(C=CC=[N+]2CC2=CC=CC=C2B(O)O)=C1
561 0 GUWWSVMOVFBYII-UHFFFAOYSA-N COC1=CC=C(C=C1)C1CC(=O)CCN1CC1=CC=CC=C1
562 0 SXURWAZBGBNMII-UHFFFAOYSA-N CC1C(N(O)C(C(C)C1=O)C1=CC=CC=C1)C1=CC=CC=C1
563 0 WXVSPYOOFCCEII-KXBFYZLASA-N CO[C@@H]1C[C@@]23C(=CCN2CCC4=CC(=C(C=C34)OC)OC)C=C1
564 0 CBOILEULVFQPKE-UHFFFAOYSA-N COC(=O)C1CN(CC2=CC=CC=C2)CC1C1=CC=CC=C1
565 0 UGTRYWJCAFVSQU-UHFFFAOYSA-N CCN(CC)CCSCCC1(C)OC2=CC=CC=C2O1
566 0 BTZWYGDKRAALMZ-UHFFFAOYSA-N CCCCCCC1CCN1S(=O)(=O)C1=CC=C(C)C=C1
567 0 LHYITTSBKHJXEU-UHFFFAOYSA-N O=C1OC2=C(C=C1)C=CC(OC1CCC3(CCNCC3)CC1)=C2
568 0 AWZJEZRSZBCIRO-UHFFFAOYSA-N COC1=C(O)C=C(CCC2=CC3=CC=CC=C3C=C2)C=C1
569 0 ACCBRVVTGSLRCA-UHFFFAOYSA-N CCCCC1=C2C=C3C(C)=CC(=O)OC3=CC2=NC(CC)=C1
570 0 SVRVCEHOEAHJMW-UHFFFAOYSA-N CC(C)C1=C(C(=O)OC1C1=CC=CC=C1)C1=CC=CC=C1
571 0 DUUHVKVJOKOUEU-UHFFFAOYSA-N CC(C)C(NC(=O)C1=CC=CC=C1)C(=O)NCC(O)=O
572 0 DOMGVTIXDZWVAE-UHFFFAOYSA-N COC1=CC=C(NC(C)CC(=O)N2CCOC2=O)C=C1
573 0 SVFKROHERZSFAP-UHFFFAOYSA-N CC[Si](CC)(CC)C(=O)C(=O)OCC1=CC=CC=C1
574 0 FLHIUGCVHMOCDQ-UHFFFAOYSA-N CC(=O)C1=CC=C(OCCCCCOC2=CC=C(N)C=C2)C=C1
575 0 NOAUVFDQZXZJGF-UHFFFAOYSA-N CCC(=O)OC1(CCN(CC1)C1CC1)c1ccccc1
576 0 GYVLHBKLHXNMSB-UHFFFAOYSA-N COC1=CC=C(CCNC(=O)CCC2=CC(OC)=CC=C2)C=C1
577 0 AHTNDQRAHULFOY-UHFFFAOYSA-N CCCCNC(=O)C1=CC=CC=C1C(=O)CC1=CC=CC=C1
578 0 QTERLNHMRBRQSX-UHFFFAOYSA-N COC1=CC2=C(CCNCCC3=CC(=C(C=C32)OC)OC)C=C1
579 0 SVTOENGNWAMDOJ-UHFFFAOYSA-N CCCCCC\N=C(/N)\N=C(/N)NC1=CC=C(Cl)C=C1
580 0 BTHYBBSEDAMNFO-UHFFFAOYSA-N CS(=O)(=O)NC1CCC(CC2CCCCC2)CC1
581 0 SIZNVUFWKMRSQK-UHFFFAOYSA-N OC(CC(=O)N1CCCCC1)C1=CC=C(C=C1)[N+]([O-])=O
582 0 ZSNQTNXQNSSTTB-UHFFFAOYSA-N CC1(C)OC(=O)CC11CCN(CC2=CC=CC=C2)CC1
583 0 XKHFXBGSASDDQG-UHFFFAOYSA-N CCN(CC)C1=CC(=O)C2=C(C)C=CC(C(C)C)=C2O1
584 0 CXOPAKPSVIDIOY-UHFFFAOYSA-N CC1CCC(O)(N(CC2=CC=CC=C2)C1=O)C1=CC=CC=C1
585 0 OSBVSHBIXVKJSK-UHFFFAOYSA-N CCCCN1C2=C(CCCC2)C=C1C1=CC(C(O)=O)=C(O)C=C1
586 0 SWYNUDMXTNTERF-SSTWWWIQSA-N CCO[C@H]1C=C[C@H]2[C@H]3CC4=C5[C@]2([C@H]1OC5=C(C=C4)O)CCN3C
587 0 FCWUFYOZJBURQE-UHFFFAOYSA-N COC1=C(C)C2=CC=CC=C2C(OC)=C1C1=CC=CC=C1
588 0 CZHINTJOYWQKED-JQQXAHOJSA-N C[C@]12CC[C@H]3[C@H]([C@@H]1C/C(=N\O)/C2=O)CCC4=C3C=CC(=C4)OC
589 0 JKOZLXNERUIICC-UHFFFAOYSA-N COC1=C(O)C=CC(CNC(=O)CCCCC2=CC=CC=C2)=C1
590 0 MNJDBFLEFFSBTF-UHFFFAOYSA-N FC(F)(F)CCC1=CC=CC=C1CCC1=CC=CC=C1
591 0 BUVKQQKZKQXQSX-UHFFFAOYSA-N FC(F)(F)CCC1=CC=C(CCC2=CC=CC=C2)C=C1
592 0 QGLXSDNHBRQLOP-UHFFFAOYSA-N [O-][N+](=O)C1=CC2=C(OCO2)C=C1CCN1CCCCC1
593 0 UECQJMMDAXSUEV-UHFFFAOYSA-N COC(C1=CC=CC=C1)C1(CCC1=O)O[Si](C)(C)C
594 0 BFKQPZKYXOYDQH-UHFFFAOYSA-N COC1=CC(=CC=C1)C12CCN(C)CC1CCC(=O)C2
595 0 BTANJTPOVYQNRW-UHFFFAOYSA-N CC(C)N1CCOC(COC2=CC=CC3=C2CC=C3)C1
596 0 OMCZUFXQRGIOIV-UHFFFAOYSA-N COC1=C(OC)C=C2C(=CN=C(C)C2=C1)C1CCCC(=O)C1C
597 0 RULCHCRTVBOSDR-UHFFFAOYSA-N CCOC(=O)C1=CC=C(NCCCC2=CC=CC=C2OC)C=C1
598 0 LGMDSNPMJPZYBK-UHFFFAOYSA-N C[Si](C)(C)N(SN1CCOCC1)[Si](C)(C)C
599 0 ZTMLRNMXBSODNO-UHFFFAOYSA-N COC1=C(OC)C=C(C(=O)CC2=CC=CC=C2)C(CN(C)C)=C1
600 0 SPNQRCTZKIBOAX-UHFFFAOYSA-N CCC(C)NC1=C(C=C(C=C1[N+](=O)[O-])C(C)(C)C)[N+](=O)[O-]
601 0 UWVQIROCRJWDKL-UHFFFAOYSA-N CC1=C(C(=CC=C1)C)N(C(=O)COC)N2CCOC2=O
602 0 HVZBEIWOGIGQLN-UHFFFAOYSA-N CC1=NC2=CC(=CC(=C2OC1=O)C(C)(C)C)C(C)(C)C
603 0 HLRUKOJSWOKCPP-RYSNWHEDSA-N CC1=CC2=C(C=C1C)N(C=N2)[C@H]1O[C@H](CO)C(O)C1O
604 0 DWCVGUQZYUFKHV-UHFFFAOYSA-N [H]C12CCC([H])(OO1)C1(CC2)C2=CC=CC=C2C2=CC=CC=C12
605 0 WJSNJMXOBDSZDL-UHFFFAOYSA-N NC(CC1=CC=CC=C1)C(=O)N1CC(O)CC1C(O)=O
606 0 HOMFKVGZLHRZOJ-UHFFFAOYSA-N C=CCNC(=O)C1=CC(OCC2CCCCC2)=CC=C1
607 0 CUROLVOKDFSRLS-UHFFFAOYSA-N CN(C)C1=NC=NC2=C1N=CN2CC1=CC=C(C=C1)C#N
608 0 MFLLVVOSNHPNDS-UHFFFAOYSA-N CN(C)C1=NC=NC2=C1N=CN2CC1=CC(=CC=C1)C#N
609 0 GZANJSHFALBLSZ-UHFFFAOYSA-N COC1=CC=C(C=C1)C(CN(C)C)C(=O)C1=CC=C(OC)C=C1
610 0 RFJCPFRYNOUJRT-UHFFFAOYSA-N O=C(C(CC1=CC=CC=C1)C1=CC=CC=C1)N1CCOCC1
611 0 CBQGYUDMJHNJBX-OALUTQOASA-N [H][C@]1(CNCCO1)[C@@H](OC1=CC=CC=C1OCC)C1=CC=CC=C1
612 0 DAQIJMOLTMGJLO-UHFFFAOYSA-N CC(C)C(NC(=O)C(N)CCCNC(N)=N)C(O)=O
613 0 TWLXWMNCTNNBJP-UHFFFAOYSA-N CCSC1=CC=CC(C)=C1C(=O)OCCN(CC)CC
614 0 BTGAJCKRXPNBFI-UHFFFAOYSA-N CCCN1CCc2cccc-3c2C1Cc1ccc(O)c(O)c-31
615 0 UILPSDWDTZXIMK-UHFFFAOYSA-N OC(=O)C(Cc1ccccc1)NC(=O)N1CCOCC1
616 0 WJSNJMXOBDSZDL-UHFFFAOYSA-N NC(CC1=CC=CC=C1)C(=O)N1CC(O)CC1C(O)=O
617 0 PVTGGYFBGTYCRU-UHFFFAOYSA-N CCNC1=C2C=CC(C)=CC2=C2C(OC)=C(OC)C=CC2=C1
618 0 OIDKVWTWGDWMHY-UHFFFAOYSA-N OC(=O)C(CC1=CC=C(O)C=C1)NC(=O)C1CCCN1
619 0 VNYDHJARLHNEGA-UHFFFAOYSA-N NC(CC1=CC=C(O)C=C1)C(=O)N1CCCC1C(O)=O
620 0 ICIOWIUPUCKEBJ-UHFFFAOYSA-N CC(CC(=O)C1=CC=CC=C1)C1CC2=CC=CC=C2C1=O
621 0 IBIDRSSEHFLGSD-UHFFFAOYSA-N CC(C)C(N)C(=O)NC(CCCNC(N)=N)C(O)=O
622 0 OSVHQDWAYRACIL-UHFFFAOYSA-N COC1=CC=C(C=C1)C1(CCN(C)C)CCC(=O)C=C1
623 0 MNCAZXXWLLLNQW-UHFFFAOYSA-N CCCC(CS(=O)(=O)C1=CC=C(C)C=C1)N1CCCC1
624 0 HGPQAWTZLJXCTC-UHFFFAOYSA-N COC1C=CC2C3CC4=C5C(OC1C25CCN3C)=C(OC)C=C4
625 0 VANLAWLPWTVXIB-JLHYYAGUSA-N COC1=CC=C(CCN(C)C(=O)\C=C\C2=CC=CC=C2)C=C1
626 0 FCEMMQWGASQRTL-UHFFFAOYSA-N CN(CCC(=O)C1=CC=CC=C1)CCC(=O)C1=CC=CC=C1
627 0 CFIMKZQVWMRPHZ-UHFFFAOYSA-N O=C1N(CC2CO2)N(CC2CO2)C(=O)N1C1CCCCC1
628 0 UNOWPAJZOKSQFA-UHFFFAOYSA-N CCN(CC)Cc1c(O)ccc2oc3CCCCc3c12
629 0 DMNGLOBRIGHHBD-UHFFFAOYSA-N CC(C)(C)NCc1c(O)ccc2oc3CCCCc3c12
630 0 IGBNRWWMKJGMLH-UHFFFAOYSA-N NC1(CCN(CC1)C(=O)OCC1=CC=CC=C1)C(O)=O
631 0 HOLPEQRNMJTIIX-UHFFFAOYSA-N COC(=O)C1CNCCN1C(=O)OCC1=CC=CC=C1
632 0 FBBVJXXJQWUBOF-UHFFFAOYSA-N OCC1CC(C(O1)N1C=CC(=O)NC1=O)N1CCCCC1
633 0 UVCJYPGXZAOBGE-UHFFFAOYSA-N CCCCCCCCC#CS(=O)(=O)C1=CC=CC=C1
634 0 CGXPMEIRJZQJQM-UHFFFAOYSA-N CN1CC(C)(O)C(O)(CC1c1ccc(C)cc1C)C#C
635 0 INVSKKCPWDDJPO-UHFFFAOYSA-N CC1=C(C)C(C(O)=O)=C(C)C(C)=C1C#CC1=CC=CC=C1
636 0 WSZFIGPTPSMWIO-UHFFFAOYSA-N NC(=O)C(NC(=O)CN(CCO)CCO)C1=CC=CC=C1
637 0 WHIJSULEEDNKPD-UHFFFAOYSA-N CC(C)=CCCC(C)(OC(=O)C1=CC=CC=C1N)C=C
638 0 WXPWHROYVFIWRT-UHFFFAOYSA-N COC1(OC(CC2=CC=CC=C2)=NC1(C)C)C1=CC=CC=C1
639 0 JLKXFJYJQIIJHO-UHFFFAOYSA-N CN(C)C1=CC=C(C=C1)C1=C2C=CC=CC2=[N+](C)C2=CC=CC=C12
640 0 AUTPRTXPSXUHFN-UHFFFAOYSA-N CCC(OC1=CC(C)=CC(C)=C1)C(=O)NC(C)(C)C#C
641 0 CREUBVKWQGIVDV-UHFFFAOYSA-N CC1CC(C(=O)C(C1=O)C1=CC=CC=C1)C1=CC=CC=C1
642 0 UHUIKPAIJHOKNF-UHFFFAOYSA-N CC1=CCC(CC1)C(C)(C)OC(=O)C1=CC=CC=C1N
643 0 IFMKEMYYSBDUOL-UHFFFAOYSA-N CCC1=C2NC3=C(CCOC3(CC)CCO)C2=CC=C1
644 0 QCWISSRKZJSPPZ-UHFFFAOYSA-N CC(C)N1C(=O)C(OC11CCCCC1)C1=CC=CC=C1
645 0 MJPVEPHMTRIGCL-UHFFFAOYSA-N CC1(C)N(C2CCCCC2)C(=O)C1(O)C1=CC=CC=C1
646 0 RKTZIVVGXNVNOV-UHFFFAOYSA-N CC1(C)OC(C(=O)N1C1CCCCC1)C1=CC=CC=C1
647 0 ZGPWQQJSNGPNCL-UHFFFAOYSA-N O=C1OC2=C(C=C1)C=C(OC1CCC3(CCNCC3)CC1)C=C2
648 0 UHGXHAWRKKYZKL-UHFFFAOYSA-N COC(=O)C1=CN(CCCC2CCCCC2=O)C2=CC=CC=C12
649 0 WGNKLEOMNXCKBY-UHFFFAOYSA-N COC1=CC=C(C=C1)C(=O)C1=CC=C(CN2CCCC2)C=C1
650 0 VZRSFLJYNPTJNK-UHFFFAOYSA-N CC(C)CC1NC(=O)OC1(C1=CC=CC=C1)C1=CC=CC=C1
651 0 SJOGUGAMXCIAOQ-UHFFFAOYSA-N CC(C)(C)C1NC(=O)OC1(C1=CC=CC=C1)C1=CC=CC=C1
652 0 VACFTPDKTBMOKP-UHFFFAOYSA-N CC(C)(C)OC(=O)N1CCC(CC1)OC1=CC=CC=C1F
653 0 DMYAHNRIJNKMAH-UHFFFAOYSA-N COC(=O)C1CC(N)CN1C(=O)OCC1=CC=CC=C1
654 0 SRYGMLVCVMGUTB-UHFFFAOYSA-N COC(=O)C1=C(O)C=C(C=C1)B1OC(C)(C)C(C)(C)O1
655 0 HTWFXPCUFWKXOP-UHFFFAOYSA-N CC(C)(C)NCC(O)COC1=CC=CC2=C1SCCC2
656 0 WZVLKXUZDXMYMI-UHFFFAOYSA-N CCCCN(CCCC)C1=CC=C(C=C1)C(F)(F)F
657 0 ZDNPOAPBZXTPOI-UHFFFAOYSA-N C(CCC1=NCCO1)COC1=CC=C(C=C1)C1=CC=CC=C1
658 0 QJCSDPQQGVJGQY-GZTJUZNOSA-N C[N+](C)([O-])CC\C=C1/C2=C(COC3=C1C=CC=C3)C=CC=C2
659 0 IDKSYGHOQPBHTC-UHFFFAOYSA-N C1COC2(CCC(CC2)N2CCC3=CC=CC=C3C2)O1
660 0 FYNBMVVUAIVIKJ-UHFFFAOYSA-N ClC1=CC2=C(NN=C2NCCCN2CCCC2)C=C1
661 0 UKAYOSWRYBIRNP-UHFFFAOYSA-N COC(=O)C1=CC=C(CCCN2CC2C2=CC=CC=C2)C=C1
662 0 GRQPGTWGEQWMMM-IUXPMGMMSA-N CN(C)CC\C=C1/C2=CC(O)=CC=C2OCC2=C1C=CC=C2
663 0 TVKMXGXFDFYPHN-UHFFFAOYSA-N COC(=O)C12CN(CC3=CC=CC=C3)CC1CCCC2
664 0 ZHXJTQUJLICXAK-UHFFFAOYSA-N CC1=CC=CC(C)=C1NC(=O)CNC(=O)CCC(O)=O
665 0 VCDLQTBUGZSJGH-UHFFFAOYSA-N OC(=O)CCCC#CCC1=CC=C(C=C1)C1=CC=CC=C1
666 0 ARSAEDZUMJVLOA-UHFFFAOYSA-N CC(C)(C)C1=CC(SCC(N)=O)=CC(=C1O)C(C)(C)C
667 0 BYTAWBSWBKUIJZ-UHFFFAOYSA-N CC(C)(C)O[Si](OC(C)(C)C)(OC(C)(C)C)[N+]#[C-]
668 0 YQQKEDKTJYOZLH-UHFFFAOYSA-N CC(C)(C)O[Si](OC(C)(C)C)(OC(C)(C)C)C#N
669 0 ZMRRRNDTHRRHHZ-ANPCEVTQSA-N [H]C(\C([H])=C(/[H])C1=CC(O)=CC=C1)=C([H])C(=O)CCC1=CC=CC=C1
670 0 RIXIXNURNISVGR-UHFFFAOYSA-N CCOC(=O)C1C=NC2=CC=C(C=C2C1=O)C1CCCCCC1
671 0 TYRBGUHCQFMEGO-UHFFFAOYSA-N CCN1C=C(C(O)=O)C(=O)C2=C1C=CC(=C2)C1CCCCCC1
672 0 BWCUFMFLILKOMD-UHFFFAOYSA-N CCO[Si](CCCOC1=CC=C(N)C=C1)(OCC)OCC
673 0 LIOJRSOOSFPEQA-UHFFFAOYSA-N CCN(CC)C(=O)C1=CC=CC=C1C(=O)C1=CC=C(C)C=C1
674 0 IQWBNWLLEUMLQK-UHFFFAOYSA-N CCCCCCCOCC1=C2C=CC=NC2=C(O)C=C1
675 0 YLRKASKCIVHQQE-ANPCEVTQSA-N [H]C(\C([H])=C(/[H])C1=CC=CC=C1)=C([H])C(=O)CCC1=CC(O)=CC=C1
676 0 VOYCWYOWHDJCEV-UHFFFAOYSA-N OC(=O)C1(CC2=CC=CC=C2)CCN(CC2=CC=CC=C2)C1
677 0 WLQIAVPVRXPZJA-UHFFFAOYSA-N CC(C)(C)C1=CC=C(C=C1)[P+](=O)C1=CC=C(C=C1)C(C)(C)C
678 0 KRNZHMDBIHOWMH-UHFFFAOYSA-N OC(=O)C1CCC(C2=CC=CC=C2)=C(C1)C1=CC=CC=C1
679 0 UWVAPBCWJJHQNM-UHFFFAOYSA-N CC1=CN(C2OC(CO)CC2N2CCCC2)C(=O)NC1=O
680 0 BECLORGBMXGXCB-UHFFFAOYSA-N CC1=C(NC2=NC=CC(=N2)C2=CN=CN=C2)C=C(N)C=C1
681 0 AHFXBVNXQOEBAE-UHFFFAOYSA-N CC(C)(C)C1=CC=CC(=C1)C1C(=O)C2=CC=CC=C2C1=O
682 0 YZBZCHWACVCMKP-UHFFFAOYSA-N CC(C)(C)OC(=O)N1CCC(O)(CC1)C1=CC=CC=C1F
683 0 PLFVMSMUQNQRLT-UHFFFAOYSA-N CCN(CC)CC(O)C1=CC=C(OC)C2=CC=CC=C12
684 0 NVNTZRWASUCWOR-HQMTTWOASA-N [H]C(\C([H])=C(/[H])C1=CC=C(O)C=C1)=C([H])C(=O)CCC1=CC=CC=C1
685 0 GYMIPMSSKSUEAZ-UHFFFAOYSA-N CCN(CC)CC(O)C1=C(OC)C=CC2=CC=CC=C12
686 0 SNPQRBGFIYYGGG-UHFFFAOYSA-N CC(=C)C[P+](CC(C)=C)(C1=CC=CC=C1)C1=CC=CC=C1
687 0 OFWRWKIOGHBYNK-UHFFFAOYSA-N O=C(OCC1CCCN2CCCCC12)C1=CC=CC=C1
688 0 KTHOLTRJOBPGJL-UHFFFAOYSA-N C[N+]1=CC=C2C=CC=CC2=C1CCCC1=NC=CC2=CC=CC=C12
689 0 BTGAJCKRXPNBFI-UHFFFAOYSA-N CCCN1CCc2cccc-3c2C1Cc1ccc(O)c(O)c-31
690 0 MDPIBSWCGDZSOV-UHFFFAOYSA-N CCN1CCOC(O)(C1C1=CC=C(OC)C=C1)C1=CC=CC=C1
691 0 PTKRZIVRJKUBBA-UHFFFAOYSA-N CNC1CC2=CC=C(OC)C3=C2C2(C=C)C(O3)C(OC)=CCC12
692 0 OLQBOGXUOWTTHQ-UHFFFAOYSA-N CC1=CC=CC=C1C(=O)C1=CC=C(CN2CCOCC2)C=C1
693 0 HAESQWNUOVYNRY-UHFFFAOYSA-N CC1=CC(=CC=C1)C(=O)C1=CC=C(CN2CCOCC2)C=C1
694 0 IEPLCFQVKQDBCG-UHFFFAOYSA-N CC1=CC=C(C=C1)C(=O)C1=CC=C(CN2CCOCC2)C=C1
695 0 BDQYLSATHKUFFP-UHFFFAOYSA-N O=C(C1CCCC1)C1=CC=C(CN2CCOCC2)C=C1
696 0 NTKAPCFYXAUZSI-UHFFFAOYSA-N COC1=CC=CC=C1C(=O)C1=CC=C(CN2CCCC2)C=C1
697 0 PNWURPPCXNCDGF-UHFFFAOYSA-N COC1=CC=CC(=C1)C(=O)C1=CC=C(CN2CCCC2)C=C1
698 0 BWMGIHINAPEYKG-UHFFFAOYSA-N CC1=CC=CC=C1C(=O)C1=CC=CC(CN2CCOCC2)=C1
699 0 HJMNYUKWTPPIRC-UHFFFAOYSA-N CC1=CC(=CC=C1)C(=O)C1=CC=CC(CN2CCOCC2)=C1
700 0 VRBRNKCNOLTSSK-UHFFFAOYSA-N CC1=CC=C(C=C1)C(=O)C1=CC=CC(CN2CCOCC2)=C1
701 0 KBWURVIOIWARRO-UHFFFAOYSA-N O=C(C1CCCC1)C1=CC=CC(CN2CCOCC2)=C1
702 0 JBCGRPAJWYPDDZ-UHFFFAOYSA-N COC1=CC=CC=C1C(=O)C1=CC=CC(CN2CCCC2)=C1
703 0 VKFFBLGDEOIYOM-UHFFFAOYSA-N COC1=CC=CC(=C1)C(=O)C1=CC=CC(CN2CCCC2)=C1
704 0 MRRDXGCFSJVULR-UHFFFAOYSA-N COC1=CC=C(C=C1)C(=O)C1=CC=CC(CN2CCCC2)=C1
705 0 OSNOFWMNFCGNTJ-UHFFFAOYSA-N CC1=CC=CC=C1C(=O)C1=CC=CC=C1CN1CCOCC1
706 0 KAWPPMJKLOEPFR-UHFFFAOYSA-N CC1=CC(=CC=C1)C(=O)C1=CC=CC=C1CN1CCOCC1
707 0 RQORBKHVXBKMRF-UHFFFAOYSA-N CC1=CC=C(C=C1)C(=O)C1=CC=CC=C1CN1CCOCC1
708 0 BLWHXLIQFYPWJH-UHFFFAOYSA-N O=C(C1CCCC1)C1=CC=CC=C1CN1CCOCC1
709 0 UPEUBFRAALBIIO-UHFFFAOYSA-N COC1=CC=CC=C1C(=O)C1=CC=CC=C1CN1CCCC1
710 0 YLFWCJLUZIUGDD-UHFFFAOYSA-N COC1=CC=CC(=C1)C(=O)C1=CC=CC=C1CN1CCCC1
711 0 XDDLZEZPXRJSJS-UHFFFAOYSA-N COC1=CC=C(C=C1)C(=O)C1=CC=CC=C1CN1CCCC1
712 0 CCHJBPYEROIUIH-UHFFFAOYSA-N C(N1CC2(C1)COC(OC2)C1=CC=CC=C1)C1=CC=CC=C1
713 0 XLEGNBXLLFAJCK-UHFFFAOYSA-N CCOC(=O)C1=NNC2=C1CN(CC2)C(=O)OC(C)(C)C
714 0 GIXGHUAQPPUMRA-HQMTTWOASA-N [H]C(\C([H])=C(/[H])C1=CC=CC=C1)=C([H])C(=O)CCC1=CC=C(O)C=C1
715 0 HOLPEQRNMJTIIX-UHFFFAOYSA-N COC(=O)C1CNCCN1C(=O)OCC1=CC=CC=C1
716 0 RLQGDPSBJWRQIM-BUHFOSPRSA-N [H]\C(=C(\[H])C(=O)CCC1=CC=CC=C1)C1OC1C1=CC=CC=C1
717 0 HOLPEQRNMJTIIX-UHFFFAOYSA-N COC(=O)C1CNCCN1C(=O)OCC1=CC=CC=C1
718 0 CEDWASDQOFFVNS-WYMLVPIESA-N [H]\C(=C(\[H])C1=CC=CC=C1)C1OC1C(=O)CCC1=CC=CC=C1
719 0 WGZSNIGVDLBCLS-UHFFFAOYSA-N CC(C)(C)OC(=O)N1CCC(CC1)=CC1=CC=CC=C1
720 0 HLDDPQMBELFWBU-UHFFFAOYSA-N OC(=O)C1CN(CC2=CC=CC=C2)CC11CCCCC1
721 0 STKKSISOELEKGJ-UHFFFAOYSA-N OC(=O)CN1CCN(CC1)C(=O)OCC1=CC=CC=C1
722 0 GDYUVHBMFVMBAF-UHFFFAOYSA-N COC1=CC=CC(=C1)C(=O)CCNC(C)C(O)C1=CC=CC=C1
723 0 AEZHSZIKAYFKIR-UHFFFAOYSA-O C[N+]1=CC=C(NC(=O)NC2=CC=CC3=CC=CC=C23)C=C1
724 0 IWNHLHJZIFVFOS-UHFFFAOYSA-N CCCCCCCCC1=CC(=O)C2=CC=CC=C2N1O
725 0 BXNQHFXIEKKDBA-UHFFFAOYSA-N CC1=CC=C(C=C1)C1CN(CC2=CC=CC=C2)CC1C(O)=O
726 0 DMYAHNRIJNKMAH-UHFFFAOYSA-N COC(=O)C1CC(N)CN1C(=O)OCC1=CC=CC=C1
727 0 FYKXWBBQYZXPFB-UHFFFAOYSA-N COC(=O)C1CN(CCN1)C(=O)OCC1=CC=CC=C1
728 0 FYKXWBBQYZXPFB-UHFFFAOYSA-N COC(=O)C1CN(CCN1)C(=O)OCC1=CC=CC=C1
729 0 FYKXWBBQYZXPFB-UHFFFAOYSA-N COC(=O)C1CN(CCN1)C(=O)OCC1=CC=CC=C1
730 0 HOLPEQRNMJTIIX-UHFFFAOYSA-N COC(=O)C1CNCCN1C(=O)OCC1=CC=CC=C1
731 0 HOLPEQRNMJTIIX-UHFFFAOYSA-N COC(=O)C1CNCCN1C(=O)OCC1=CC=CC=C1
732 0 MDYGFJHMKWJTTE-UHFFFAOYSA-N COC(=O)C1CC(CN1)NC(=O)OCC1=CC=CC=C1
733 0 DMYAHNRIJNKMAH-UHFFFAOYSA-N COC(=O)C1CC(N)CN1C(=O)OCC1=CC=CC=C1
734 0 ZNSRHQVDVKDXNO-HRZBVCMNSA-N [H]C(\C([H])=C(/[H])C1=CC=CC=C1)=C([H])C(=O)C(O)CC1=CC=CC=C1
735 0 DIVDBWIIXNIKDQ-UHFFFAOYSA-N CCN(CC)CC(O)COC1=CC=CC2=CC=CC=C12
736 0 HFSPRQVIZBSDKD-UHFFFAOYSA-N COC1=CC=C(CCNC(C)C(=O)C2=CC=C(OC)C=C2)C=C1
737 0 CXTSTJMTRHANCB-UHFFFAOYSA-N COC(=O)C1=CC(O)=CC(=C1)B1OC(C)(C)C(C)(C)O1
738 0 ZEDIRMKDJWTATP-UHFFFAOYSA-N COC1=CC(=CC(=C1)C(O)=O)B1OC(C)(C)C(C)(C)O1
739 0 AILWQHZCBRQEHX-UHFFFAOYSA-N CCOC(=O)N(C)C(C)C1=CC(OCC2=CC=CC=C2)=CC=C1
740 0 WKUKRFYTEUQNEF-UHFFFAOYSA-N O=C(CCC1=CC=CC=C1)CC(=O)C=CC1=CC=CC=C1
741 0 CZCQZPPJEGZYBA-UHFFFAOYSA-N COC1=CC=C(CC2=CC(CCC(O)=O)=CC(CCN)=C2)C=C1
742 0 WKUKRFYTEUQNEF-ACCUITESSA-N [H]\C(=C(\[H])C1=CC=CC=C1)C(=O)CC(=O)CCC1=CC=CC=C1
743 0 MYOXKNVRSSVPEC-UHFFFAOYSA-N CC(C)(C)OC(=O)N1CCC(O)(CC1)C1=CC=C(F)C=C1
744 0 LBSVJZNADORQET-UHFFFAOYSA-N CC(C)(C)OC(=O)N1CCC(CC1)OC1=CC=C(F)C=C1
745 0 UQNMISYKKAQDDT-UHFFFAOYSA-N CCOC(=O)C1=CN2CCN(CC2=N1)C(=O)OC(C)(C)C
746 0 CBQGYUDMJHNJBX-RTBURBONSA-N [H][C@@](OC1=CC=CC=C1OCC)(C1=CC=CC=C1)[C@@]1([H])CNCCO1
747 0 BUSGZYXMLDLWAC-UHFFFAOYSA-N CC1=C(O)C=CC(=C1)C1=CC=C(C=C1)C(=O)N1CCCCC1
748 0 PFVMAXFCTHGRJO-UHFFFAOYSA-N CC1=C(O)C=C(C=C1)C1=CC=C(C=C1)C(=O)N1CCCCC1
749 0 XGQMURGVEKMDMB-UHFFFAOYSA-N CC1=CC(=CC(O)=C1)C1=CC=C(C=C1)C(=O)N1CCCCC1
750 0 SRTWLLSJNUBXOM-UHFFFAOYSA-N CC1=CC=CC=C1C1CN(CC2=CC=CC=C2)CC1C(O)=O
751 0 MASKQPSXICNYCA-UHFFFAOYSA-N O=C(CCC(=O)C1CCCCC1)NCC1=CC=CC=C1
752 0 XUSBTLVYPZUOAW-WOPDTQHZSA-N [H][C@@]1(O)C[C@]([H])(O[C@@]1([H])CN1CCCC1)N1C=C(C)C(=O)NC1=O
753 0 ZFPZEYHRWGMJCV-ZHALLVOQSA-N COC(=O)N1CC[C@@H]2[C@H]1CCC[C@@]2(O)C#CC1=CC(C)=CC=C1
754 0 XHJLREKPQSDIJK-UHFFFAOYSA-N CC(C)(C)C1=CC=C(OC2=CC=CC(=C2)C(N)CC(O)=O)C=C1
755 0 WDEFBBTXULIOBB-UHFFFAOYSA-N CCOC(=O)C1(CCC=CC1N(C)C)C1=CC=CC=C1
756 0 HWRRSDLNMJQUGH-UHFFFAOYSA-N OC(=O)C(N1CCCCC1)C1=CC=C(C=C1)C1=CC=CC=C1
757 0 SPQYJFCABNACFV-UHFFFAOYSA-N C(ON=C1CCCOC2=CC=CC=C12)C1CCCCC1
758 0 DFDRZDKGEBFESQ-UHFFFAOYSA-N CCCCCCC1=C(CC(O)=O)N=C(O1)C=CC1=CC=CC=C1
759 0 DUUHVKVJOKOUEU-UHFFFAOYSA-N CC(C)C(NC(=O)C1=CC=CC=C1)C(=O)NCC(O)=O
760 0 HOXICVNWWKLDEA-UHFFFAOYSA-N CCOC(CSC(CCCCCCC#N)=CC=O)OCC
761 0 KMUMYGXXSDMTBD-UHFFFAOYSA-N CCN(CCOC(=O)C1=CC=C(OC)C=C1)C1=CC=CC(C)=C1
762 0 OPYOXMVFVWUFOG-UHFFFAOYSA-N COC1=CC=C(C=C1)C(C(C)[N+]([O-])=O)C1=CC=C(C=C1)C(C)C
763 0 OUFLCTDCVWAIPD-UHFFFAOYSA-N CCCCCCC1=CC2=C(OC(=N2)C2C=CC=CC2=O)C=C1
764 0 ZBCUFWQVFLIOEL-UHFFFAOYSA-N CCCNS(=O)(=O)OCC(=O)N1CCCCCC1
765 0 CYQQTCGLFBQQJR-UHFFFAOYSA-N NC(=N)C1=CC=C(C=C1)N1C=C2C=C(C=CC2=N1)C(N)=N
766 0 SDKQBIFOFDQZLC-UHFFFAOYSA-N O=C(CN1CCOCC1)C(C1=CC=CC=C1)C1=CC=CC=C1
767 0 UZKMEWQHRCKYGI-UHFFFAOYSA-N COC(=O)C1CC(CN1N)C(=O)OCC1=CC=CC=C1
768 0 GXTUEUWFEKEQHJ-KRWDZBQOSA-N COc1ccc(CC2NCCc3cc(OC)c(OC)cc23)cc1
769 0 UPBWTANZSKWBTB-UHFFFAOYSA-N CC1=C(NC2=NC=CC(=N2)C2=NC=CN=C2)C=C(N)C=C1
770 0 JUSKIZZMNSJFOK-UHFFFAOYSA-N CC(C)NS(=O)(=O)N1CCC(C)(C)C(C1)C(O)=O
771 0 DLDZDBDYUZLISX-QGZVFWFLSA-N COc1ccc(CC2N(C)CCc3cc(OC)c(O)cc23)cc1
772 0 PMBXAKHNZRLXJE-KHYOSLBOSA-N COC1CC23C(CCN2CCCc4cc5OCOc5cc34)C=C1
773 0 BIDZUBPUXBOEDD-BUINCNPSSA-N COC1CC=C(C)C(C1)N(C)C=C/c2ccc(O)cc2
774 0 KMKVJTMIHMKYBS-SLBVQIDZSA-N CC(C)C1=C2C(O)C(C)(O)CCC2C(C)(CC1)N=C=S
775 0 FDQHXUGBTSWDOI-UHFFFAOYSA-N CCO[Si](OCC)(OCC)N1CCC2=CC=CC=C2C1
776 0 QFYCGVNOKCQXQA-UHFFFAOYSA-N CS(=O)(=O)C1=CC=C(CCCCC2CCNCC2)C=C1
777 0 LOQNPEFJQXRRJK-UHFFFAOYSA-N CCN(CC)CCOc1ccc2-c3ccccc3C(=O)c2c1
778 0 YBFBCDSHHKGZOJ-UHFFFAOYSA-N CC(=O)NC(C)(C)C1=CC=C(C=C1)C(=O)CC1=CC=CC=C1
779 0 DLDZDBDYUZLISX-KRWDZBQOSA-N COc1ccc(CC2N(C)CCc3cc(OC)c(O)cc23)cc1
780 0 VDPUEGTVZTWRPQ-UHFFFAOYSA-N CC(O)(C(N1CCCC1=O)C1=CC=CC=C1)C1=CC=CC=C1
781 0 UZTGVLGUSVUFIJ-UHFFFAOYSA-N COC(C(N1CCCC1=O)C1=CC=CC=C1)C1=CC=CC=C1
782 0 LNMDBGRIEPCIOY-UHFFFAOYSA-N C(N1CCOC(C1)C1(CO1)C1=CC=CC=C1)C1=CC=CC=C1
783 0 MWPVKXIQMOGJEK-UHFFFAOYSA-N CC(N1CCOC(C1)C(=O)C1=CC=CC=C1)C1=CC=CC=C1
784 0 MWPVKXIQMOGJEK-UHFFFAOYSA-N CC(N1CCOC(C1)C(=O)C1=CC=CC=C1)C1=CC=CC=C1
785 0 BZOLXEXMZKSFBL-UHFFFAOYSA-N C[Si](C)(C)C1=CC=C(NC2=CC=C(C=C2)[Si](C)(C)C)C=C1
786 0 CPJQLTKBAMZDBW-UHFFFAOYSA-N [H]C12CC([H])(CN(CC3=CC=CC=C3)C1)C1C(O)C(O)CC21
787 0 SJZNASFTMNIRIR-LIRRHRJNSA-N COc1c(O)cc2CCN(C)C3CCC4(CCC(=O)C=C4)c1c23
788 0 OSVHQDWAYRACIL-QGZVFWFLSA-N COc1ccc(cc1)C2(CCN(C)C)CCC(=O)C=C2
789 0 LAYTVJPOBODDFN-UHFFFAOYSA-N CC(C)(C)N1CC(OCC1=O)C1=CC=C(C=C1)[N+]([O-])=O
790 0 LAYTVJPOBODDFN-UHFFFAOYSA-N CC(C)(C)N1CC(OCC1=O)C1=CC=C(C=C1)[N+]([O-])=O
791 0 CMECCVQUYULIPD-UHFFFAOYSA-N CO[Si](OC)(OCCN1CCCCC1)C1=CC=CC=C1
792 0 MJCANANSGRMBIC-HHEXEYPASA-N OC(=C/C(=O)CCc1ccccc1)C=Cc2ccccc2
793 0 LXKJBTVDQUGPBU-UHFFFAOYSA-N CC(C)NCCC(C1=CC=CC=C1)C1=CC(=CC=C1O)C(O)=O
794 0 VFOKWJACNKZQLS-UHFFFAOYSA-N COC1=CC=C(C=C1)C1=CC(=C2OC(C)=NC2=C1)C(C)(C)C
795 0 OIOQBNDENVAFEU-NTDBWNAOSA-N CC12CCC3C(CCc4cc(OC#N)ccc34)C1CCC2=O
796 0 QWQMQSSZQPXXTB-UHFFFAOYSA-N CCOC(=O)CC(CC(C)C)NC(=O)C1=CC=C(F)C=C1
797 0 XOJJPTTYDRFKOH-UHFFFAOYSA-N CCCCOP(=O)(CC(=O)C(C)=O)OCCCC
798 0 UXQXXUJCPVUCOJ-YDFGWWAZSA-N COc1ccc(C=CC=CCC(=O)NCC(C)C)cc1
799 0 QWPPREODZKCLLA-UHFFFAOYSA-N CC(=O)C(C(N1CCCCC1)C1=CC=CC=C1)C(C)=O
800 0 OCSPAHZJLGPXRF-UHFFFAOYSA-N COc1ccc2CCN(C)CCc3cc(OC)c(O)cc3c2c1
801 0 RLCDGQUGRNFBBI-UHFFFAOYSA-N COC1=CC=CC(CC=CC=CC(=O)NCC(C)C)=C1
802 0 LAOVHMUQEOKKIX-UHFFFAOYSA-N OC1CCCCCCCC(=O)C1SC1=CC=CC=C1
803 0 XANUJOOYVBCSSS-UHFFFAOYSA-N COC(=O)C=CCC(NCC1=CC=CC=C1)C1=CC=CC=C1
804 0 QHBZMRSPJISPRR-UHFFFAOYSA-N CCCCCCCC1=NC2=CC(OC)=CC=C2C(=O)C1
805 0 OQPPZPMITISRLR-UHFFFAOYSA-N NC(=O)OCCCN(CCCOC(N)=O)C1=CC=CC=C1
806 0 ANWLHLAFLBQGJW-UHFFFAOYSA-N COC1=CC2=C(C=C1)C1=C(C=C(OC)C=C1)C2N1CCCC1
807 0 OMBQGHSVPYWQNP-ADLMAVQZSA-N CNC1C2=C(CC(C2)C(=C)C)C(=O)c3cc(OC)cc(OC)c13
808 0 ALYNATYLKKNXIJ-UHFFFAOYSA-N OC(C1=CC=CC=C1)C12CC(C1)(C2)C(=O)C1=CC=CC=C1
809 0 CKDJFSNCSPIWKY-INIZCTEOSA-N COc1ccc2CCN(C)C(Cc3ccc(O)cc3)c2c1OC
810 0 GVCFRHSNPLCIDK-UHFFFAOYSA-N CCCCCCC(=C)C(=O)SC1=CC=C(OC)C=C1
811 0 CNNYMGVUSRNOJM-IMOPEGFDSA-N CCCC(O)C=Cc1cc(C)ccc1C=CCC(=O)N
812 0 RXZPZAHUEUJCJH-UHFFFAOYSA-N CC1(C)C=C2C(=O)OCC22C=CC(=CC12)C1=CC=CC=C1
813 0 WZLSVQKTHFSPLS-UHFFFAOYSA-N C[Si](C)(C)N1C(=O)N(C2=CC=CC=C12)[Si](C)(C)C
814 0 VHFQCHHECYTSAX-UHFFFAOYSA-N O=C1CCC(CC1)C1=CC=C(CN2CCOCC2)C=C1
815 0 KEHCIWKYTJKHIQ-UHFFFAOYSA-N CN(C1=CC=CC=C1)C1=CC=C(C=C1)N=NC1N=CN=N1
816 0 ZUHSYAGJFSINBV-UHFFFAOYSA-N O=C1CCCCC1CC1=CC=C(C=C1)C1CNCCO1
817 0 PVPTXCKWQPHINX-UHFFFAOYSA-N COC1=CC=C(C=CC(=O)C(C)=CC2=CC=CC=C2)C=C1
818 0 UIGMCMWQOVXERP-UHFFFAOYSA-N CC(N=NC1=CC=CC=C1)N=NC1=C2NC=NC2=CC=C1
819 0 OJVAQIORHSQTKR-UHFFFAOYSA-N CCCCN1C2=CC=CC=C2C(=O)C2=C1C=CC(OCC)=C2
820 0 VDOJCMQJJRSFHG-UHFFFAOYSA-N CCCCC(=O)C1=CC=C(C=C1)N=CC1=CC=C(OC)C=C1
821 0 ULIDWTPHYDWAPT-UHFFFAOYSA-N CCCCCCN1C(=O)CC(CC1=O)C1=CC=CC=C1
822 0 JOMHGGZJEHTPHW-UHFFFAOYSA-N CCSCCOC1=CC=C(OCC(O)CNC(C)C)C=C1
823 0 KVYOHONLAZXOEV-UHFFFAOYSA-N OCCCCCCCCCCC(=O)SC1=CC=CC=N1
824 0 KMKVJTMIHMKYBS-OEAJRASXSA-N CC(C)C1=C2C(O)C(C)(O)CCC2C(C)(CC1)N=C=S
825 0 XPKBUMWSRMMYSD-BBWFWOEESA-N CN1C(CC(O)c2ccccc2)CC=CC1CC(=O)C
826 0 DIRPGPBQDPCEJQ-UHFFFAOYSA-N O=C(CC=CC1=CC=CC=C1)OCC=CC1=CC=CC=C1
827 0 VEUCRXKUCYXHBY-UHFFFAOYSA-N CCCCC1(O)N(CC2=CC=CC=C2)C(=O)C2=CC=CC=C12
828 0 LWCLMQQHJMHMII-UHFFFAOYSA-N CC1=CC=CC=C1C1CCN(CC1)C(=O)OC1=CC=CC=C1
829 0 HZUVFLIXMGUMTC-UHFFFAOYSA-N O=C(OC1=CC=CC=C1)N1CCC(CC1)C1CCCC1
830 0 QMCLHHSPSLXNRD-UHFFFAOYSA-N CCCCCOC1=CC=C(C=C(COCC)C#N)C=C1
831 0 SVWCJDZVTYAYJS-UHFFFAOYSA-N OC(CC(=O)C1=CC=CC=C1)C=CC=CC1=CC=CC=C1
832 0 UUSAQJQSQANJPB-UHFFFAOYSA-N CC1(CC#CCN2CCCCC2)C(=O)c2ccccc2C1=O
833 0 WGYXLMQFYNUZPV-UHFFFAOYSA-N CC1CC(C2CCCCC2N1)C(=O)OC1=CC=CC=C1
834 0 KTDPLMHGJHDNFF-UHFFFAOYSA-N COC1=CC=C(C=CC=CC(=O)C2=CC=C(C)C=C2)C=C1
835 0 BDQOJPKKHOQQOU-UHFFFAOYSA-N COC1=CC=C(C=CC(=O)C=CC2=CC=C(C)C=C2)C=C1
836 0 JREMKMGZTFGVSM-UHFFFAOYSA-N CCN(CC)C1=CC=C(C2OC(=O)C3=CC=CC=C23)C(C)=C1
837 0 QPECTRXBDPNQHV-UHFFFAOYSA-N CC(=O)C(CC(=O)C=CC1=CC=CC=C1)C1=CC=CC=C1
838 0 QNZHXLHQSVEFSJ-UHFFFAOYSA-N CCCCCCC1=CC(=O)c2cccc(OC)c2N1C
839 0 FJVBIZGHLIPZNJ-UHFFFAOYSA-N Cc1ccc2c3C=CC(=O)C(C)(C)c3cc4OCCc1c24
840 0 BGSKBBSDEPFFJD-UHFFFAOYSA-N CC1=CC=C(C)N1P(N1C(C)=CC=C1C)N1C(C)=CC=C1C
841 0 NMMMOVSOKZJPHQ-UHFFFAOYSA-N COC1=CC=C(C=C1)C(=O)C1(C)C=C(C)C2=CC=CC=C12
842 0 QIKOMCYVJGKQRG-UHFFFAOYSA-N CCCCC#CCCCCS(=O)(=O)C1=CC=CC=C1
843 0 FADVSEQXVWWUCS-UHFFFAOYSA-N CC(C)(C)C(=O)ONC(=O)CNC(=O)C1=CC=CC=C1
844 0 NKVNUIVWQOIKTQ-UHFFFAOYSA-N COC(=O)C1=CC(NCC(C)=O)=CC(NCC(C)=O)=C1
845 0 BFKQPZKYXOYDQH-UHFFFAOYSA-N COC1=CC(=CC=C1)C12CCN(C)CC1CCC(=O)C2
846 0 IXVAWVJEQZDZBV-UHFFFAOYSA-N CC1(C)CC(O)(CCO1)C=CSCC1=CC=CC=C1
847 0 TWGCDUKVWGCXIY-UHFFFAOYSA-N COC(CC(=O)CC(C)=N)(C1=CC=CC=C1)C1=CC=CC=C1
848 0 KIFZEVAVBSPJRZ-UHFFFAOYSA-N CC1(C)COB(OB(ON1)C1=CC=CC=C1)C1=CC=CC=C1
849 0 ZSYXGDPHTITILK-UHFFFAOYSA-N CC(=O)N1CCN(CC1)C1=NC(=NC(NN)=N1)C1=CC=CC=C1
850 0 AKHLWLOUTUDTBF-UHFFFAOYSA-N CCO[Si]12CCCN(CCC(C)O1)CCC(C)O2
851 0 YUNKDDDGCRLMAF-UHFFFAOYSA-N CCOC(=O)C1(CCN(CC=C)CC1)C1=CC=CC=C1
852 0 ITXHHCJEJSBIBI-UHFFFAOYSA-N CCCCCCCCOS(=O)(=O)C1=CC=C(C=C1)N(C)C
853 0 VQSQMULEYLHEFC-UHFFFAOYSA-N CCCCCC(C)COS(=O)(=O)C1=CC=C(C=C1)N(C)C
854 0 YLSURLCSNAZMMB-UHFFFAOYSA-N CCCCNC(=O)OC1=CC=CC(C=C(C)[N+]([O-])=O)=C1
855 0 HPQFCXJBNUVUJT-UHFFFAOYSA-N CCCCNC(=O)OC1=CC=C(C=C(C)[N+]([O-])=O)C=C1
856 0 KWQXBTBILYPDCI-UHFFFAOYSA-N CCOP(=O)(OC(C)C(C)=O)OC1CCCCC1
857 0 BLSOICGWLIKUKF-UHFFFAOYSA-N CC1=CC=C2C(C=CC=[N+]2CC2=CC=C(C=C2)B(O)O)=C1
858 0 RAOSWLURKHTTGA-UHFFFAOYSA-N CC1=CC=C2C(C=CC=[N+]2CC2=CC(=CC=C2)B(O)O)=C1
859 0 IIUCOTLEWXPKHU-UHFFFAOYSA-N CC1=CC=C(O1)C=C1CCCC(=CC2=CC=CC=C2)C1=O
860 0 BLUUJFYFMKYDJN-UHFFFAOYSA-N CCOC(=O)NCCC(=CCCC=C)C1=CC=CC=C1
861 0 XJLOBDUSKDTMRR-UHFFFAOYSA-N C(COc1ccccc1Oc1ccccc1)CN1CCOCC1
862 0 TUWWAPGYZRMGEM-UHFFFAOYSA-N CCCCOC(=O)CCN1C2=CC=CC=C2C2=CC=CC=C12
863 0 RVPKSNZWKMBICP-RBUKOAKNSA-N COC1=CC23CCc4ccc(OC)cc4C2(CCN3C)CC1=O
864 0 IXNWSBUUPWWESK-UHFFFAOYSA-N CC1N(C)CCOC1(O)C1=CC=C(OCC2=CC=CC=C2)C=C1
865 0 IXNWSBUUPWWESK-UHFFFAOYSA-N CC1N(C)CCOC1(O)C1=CC=C(OCC2=CC=CC=C2)C=C1
866 0 PCBAPRNSJZVPSI-UHFFFAOYSA-N Cc1c(C)c(C)c2c3ccccc3cc(C(=O)O)c2c1C
867 0 HAXCAUFDFVXCQJ-UHFFFAOYSA-N CCCNC(=O)OCC(CO)(C1=CC=CC=C1)C1=CC=CC=C1
868 0 XGWJVYFOCWYRKX-UHFFFAOYSA-N CC(C)NC(=O)OCC(CO)(C1=CC=CC=C1)C1=CC=CC=C1
869 0 WNPSVNKFQVAULY-UHFFFAOYSA-N CNC(=O)OCC(CO)(C1=CC=C(C)C=C1)C1=CC=C(C)C=C1
870 0 IBBXHIXEWVENJU-UHFFFAOYSA-N CCCCCCC=CSC1=CC=CC=C1C(=O)OC
871 0 HPAVYIZEZYTQEG-UHFFFAOYSA-N COC(=O)C=CCCCC(C)=NC(C)C1=CC=CC=C1
872 0 IXSUMCUVRUUDBY-SNRMKQJTSA-N COc1ccc2CC3(C)C4CC(=O)C=CC4(CCN3C)c2c1O
873 0 JRSSATVNLLGOEF-UHFFFAOYSA-N CCOC(=O)C(CC)CCNC1=CC=CC=C1SCC
874 0 QSOOVEJJRNRAIO-UHFFFAOYSA-N COC1=CC=C(C=CC(=O)CCNCC2=CC=CC=C2)C=C1
875 0 WDEFBBTXULIOBB-UHFFFAOYSA-N CCOC(=O)C1(CCC=CC1N(C)C)C1=CC=CC=C1
876 0 DBYDLVLAMIGNAF-UHFFFAOYSA-N CCOC(=O)CCCN1CCC(=CC1)C1=CC=CC=C1
877 0 CAIVIVBMILYROV-UHFFFAOYSA-N COC1=C(CC2=CC=CC=C2)C(CC1=O)C1=CC=CC=C1
878 0 OUFXWKJGMNDBNH-KRWDZBQOSA-N COc1ccc(CC2N(C)CCc3cc(O)c(OC)cc23)cc1
879 0 VCEZLWCOHIHXKU-UHFFFAOYSA-N COC1=CC(=CC=C1)C1CCCCN1C(=O)C1=CC=CC=C1
880 0 VCEZLWCOHIHXKU-UHFFFAOYSA-N COC1=CC(=CC=C1)C1CCCCN1C(=O)C1=CC=CC=C1
881 0 GDDMBMFRXDCAMW-UHFFFAOYSA-N CCOC(=O)CC(=NC(C)C1=CC=CC=C1)C1=CC=CC=C1
882 0 IWPZIADJSSFACW-UHFFFAOYSA-N CC(C)OC1=CC=CC=C1N=C(C)CC(=O)C1=CC=CC=C1
883 0 UELSGHWEAOOLOR-UHFFFAOYSA-N CCCOC1=CC=CC=C1N=C(C)CC(=O)C1=CC=CC=C1
884 0 DDNBUYRHWPUPNS-UHFFFAOYSA-N Cc1ccccc1Oc1ccccc1OCCN1CCOCC1
885 0 SBQYYSYLNCMSKH-UHFFFAOYSA-N C[N+]1(CC2=CC=C3C=CC=CC3=C2)CC=C(C=C1)C1=CC=NC=C1
886 0 INWABDLQHCTFEM-LIRRHRJNSA-N COC1CC=C2CCN3CCCc4c5OCOc5ccc4C23C1
887 0 MXQFCHQIXAAODE-UHFFFAOYSA-N CC(O)(CN1CCCCC1)C(=O)C=CC1=CC=CC=C1
888 0 VLPNLKMVHPBSBT-UHFFFAOYSA-N CC(O)(CCO)CC(=O)NC(C1=CC=CC=C1)C1=CC=CC=C1
889 0 WTVDRHSULHNSJV-KUHUBIRLSA-N COc1cc2CCN(C)C3CC4(CCC(=O)C=C4)c(c1OC)c23
890 0 WDEFBBTXULIOBB-UHFFFAOYSA-N CCOC(=O)C1(CCC=CC1N(C)C)C1=CC=CC=C1
891 0 WTVDRHSULHNSJV-LIRRHRJNSA-N COc1cc2CCN(C)C3CC4(CCC(=O)C=C4)c(c1OC)c23
892 0 HDXYLJVWTXFAMK-CQSZACIVSA-N COc1ccc(CC2(O)N(C)C(=O)CN(C)C2=O)cc1
893 0 IHRWUVSXOBLEJV-DVBIZMGNSA-N COc1ccc(CC=CC=CC(=O)NCC(C)C)cc1
894 0 KPPFDBHPAAUETJ-UHFFFAOYSA-N CC(C)(C)C1=CC=C(C=C1)C1C(=O)C2=CC=CC=C2C1=O
895 0 RQMAGPLWBBHITD-UHFFFAOYSA-N CCC1=CC(=CC(CC)=C1)C1C(=O)C2=CC=CC=C2C1=O
896 0 KMKVJTMIHMKYBS-SYAUCNOPSA-N CC(C)C1=C2C(O)C(C)(O)CCC2C(C)(CC1)N=C=S
897 0 WCXBUBYOMYLZFB-UHFFFAOYSA-N NC1=NC(NCCC2=CC=CC=C2)=NC(=N1)N1CCNC(=O)C1
898 0 KBTRXOVQHFGXMN-UHFFFAOYSA-N COC1=CC=C(C=C1)C(CNC(C)=O)C1=CCCCC1
899 0 IBIDRSSEHFLGSD-YUMQZZPRSA-N CC(C)C(N)C(=O)NC(CCCNC(=N)N)C(=O)O
900 0 OJFZHBKHYAWBOC-UHFFFAOYSA-N CC12CCC3C(CCC4=CC(O)=CC=C34)C1CC1OC21C#N
901 0 CJJQNGKKOTUYJH-UHFFFAOYSA-N OCC(C(=O)OC1CC2CCC(C1)N2CC#C)C1=CC=CC=C1
902 0 FSHGJQLYPNSDQK-UHFFFAOYSA-N OC(C1CC1)(C(=O)OCC1=CN2CCC1CC2)C1=CC=CC=C1
903 0 NXXSDGZHVJSMIG-UHFFFAOYSA-N CC#CC(O)(C(=O)OC1C2CCN(CC2)C1C)C1=CC=CC=C1
904 0 YPVKSOYSHKHDNW-UHFFFAOYSA-N CN(C)CCOC(=O)C(O)(CC1=CC=CC=C1)C1=CC=CC=C1
905 0 BEESRXUFFXFIJA-UHFFFAOYSA-N CCC#CC(O)(C(=O)OC1CN2CCC1CC2)C1=CC=CC=C1
906 0 RWTLYBHKSFYKKK-UHFFFAOYSA-N CN1CC=CC1COC(=O)C(O)(C1=CCCC1)C1=CC=CC=C1
907 0 CHKLLTJYBURTQY-UHFFFAOYSA-N OC(C(CC1=CC=CC=C1)N1CCOCC1)C1=CC=C(O)C=C1
908 0 NRNQVJYBJWYAOG-UHFFFAOYSA-N CCC(=O)OC1(CCN(CC=C)C1C)C1=CC=CC=C1
909 0 RBTAFLUWPBOVDH-UHFFFAOYSA-N CCC(=O)OC1(CN(C)CC1CC=C)C1=CC=CC=C1
910 0 BHDBEMWNWGBDBB-UHFFFAOYSA-N CN(C)CCCC1(OC(=O)C2=CC=CC=C12)C1=CC=CC=C1
911 0 QVCOJNSOQPFNPA-UHFFFAOYSA-N CCOC(=O)C1CCCN(CC2=C(O)C=CC3=CC=CC=C23)C1
912 0 ZOWVTTZWBUVXQA-UHFFFAOYSA-N CC(OC1=CC=CC=C1)C(=O)OC(CN(C)C)C1=CC=CC=C1
913 0 SNONPXHEZTZKTF-UHFFFAOYSA-N COC1=CSC=C1OCC(O)CN1C(C)(C)CCC1(C)C
914 0 YWFJDJWWFMITEO-UHFFFAOYSA-N CCOC(=O)C1(CC2CCC1N(C)C2)C1=CC=CC=C1
915 0 VJOUFJIPIHWMDN-UHFFFAOYSA-N COC(=O)C(C)N(C(=O)CC(C)=O)C1=C(C)N(C)N=C1C
916 0 WJUUEQJJDGQOOB-KUHUBIRLSA-N COc1cc2CCN(C)C3CCC4(CCC(=O)C=C4)c(c1O)c23
917 0 NDHYZJYCHGVNMB-UHFFFAOYSA-N CC1=CC2=C(C=C1C)C(=O)C(CN1CCCCC1)CO2
918 0 DHLVAOIEKZBEEB-UHFFFAOYSA-N CC1=CC2=C(OCCC(CN3CCCCC3)C2=O)C=C1
919 0 AGEGFCGROUIHGU-BFAWYKCJSA-N CCCC=CC=CC1CC=CC(=O)/C/1=CNC2=CC(C)OC2=O
920 0 HCXNUWJYBNHDAE-UHFFFAOYSA-N COc1c(O)cc(CCN(C)C)c2ccc3ccccc3c12
921 0 GIXGHUAQPPUMRA-MVTUOISNSA-N Oc1ccc(CCC(=O)C=CC=C/c2ccccc2)cc1
922 0 WOQNPZDMMKKFPR-UHFFFAOYSA-N COC1=CC2=C(CCC(CN3CCCCC3)C2=O)C=C1
923 0 GTYCDNOLWOCMLF-UHFFFAOYSA-N COC(=O)C(CN1CCCC1)C1=CC=C(C=C1)N(=O)=O
924 0 OYAOJTDXTDEGKQ-UHFFFAOYSA-N CC(C)(C)C(CC(=O)C1=CC(O)=CC([O-])=C1)C[N+]1=CC=CC=C1
925 0 HLRLKFALZVILBO-HCFCEQCNSA-N CC=C(/C)C=CC=CC1C2CC2C3(O)C4OC4CCN13
926 0 TVJRPDWUZJHLAE-UHFFFAOYSA-N NCC1OC(=O)CCC(=O)OC(CN)C2=CC=C1C=C2
927 0 WTAJWGPWDIJGML-UHFFFAOYSA-N COC1=CC=CC=C1OC(C)(C1CNCCO1)C1=CC=CC=C1
928 0 CBQGYUDMJHNJBX-UHFFFAOYSA-N CCOC1=C(OC(C2CNCCO2)C2=CC=CC=C2)C=CC=C1
929 0 CBQGYUDMJHNJBX-UHFFFAOYSA-N CCOC1=C(OC(C2CNCCO2)C2=CC=CC=C2)C=CC=C1
930 0 SBOQBZKALAJGQM-UHFFFAOYSA-N O=C(OC(C#N)C1=CC=CC=C1)C12CCCC1C1CCC2C1
931 0 WPXKBKPTHANSNP-UHFFFAOYSA-N CC(=C)C(O)(C(=O)OCC1=CN2CCC1CC2)C1=CC=CC=C1
932 0 DNATWQLLXHUDBK-UHFFFAOYSA-N CC#CC(O)(C(=O)OC1CC2CCC(C1)N2C)C1=CC=CC=C1
933 0 WDEFBBTXULIOBB-UHFFFAOYSA-N CCOC(=O)C1(CCC=CC1N(C)C)C1=CC=CC=C1
934 0 SBKWDDFZATZPLR-KXBFYZLASA-N COC1CC=C2CCN3CCCc4cc5OCOc5cc4C23C1
935 0 OEKRASUYGJCBFM-UHFFFAOYSA-N CCN(CC)CC1=C(O)C2=C(C=C1)C1=C(CCCC1)O2
936 0 AYAYHFUDSSAHOG-UHFFFAOYSA-N CCOC(=O)C12CCN(C)CC1CCC1=CC=CC=C21
937 0 MUCSNTQEWAKICU-UHFFFAOYSA-N CC1(CCC(O)=NC1=O)N1C(=O)C2CCCCC2C1=O
938 0 PXOSFEFXPKAERS-UHFFFAOYSA-N COC1=CC(C(CCC(=O)N(C)C)C2=CC=CC=C2)=C(O)C=C1
939 0 MMKZDDDDODERSJ-UHFFFAOYSA-N COC(=O)C1C2CCC(CC1C1=CC=C(C)C=C1)N2C
940 0 RHZDBRUJAHXJKZ-UHFFFAOYSA-N CN(C)CCOCC(O)C1=CC=C2C=C(C)C=CC2=C1
941 0 YYIIKSXJEKQIMZ-UHFFFAOYSA-N CN(C)CCOCC(O)C1=CC2=CC=CC=C2C(C)=C1
942 0 PMBXAKHNZRLXJE-DOXZYTNZSA-N COC1CC23C(CCN2CCCc4cc5OCOc5cc34)C=C1
943 0 QSSNLQPWTLQYTB-UHFFFAOYSA-N CC1(C)N(O)C(C2=CC=C(C=C2)C(O)=O)=N(=O)C1(C)C
944 0 QSSNLQPWTLQYTB-UHFFFAOYSA-N CC1(C)N(O)C(C2=CC=C(C=C2)C(O)=O)=N(=O)C1(C)C
945 0 BPFRSVKLFVGOTM-UHFFFAOYSA-N COC1=CC2=C(CCNC2CC2=CC(OC)=C(OC)C=C2)C=C1
946 0 GDYUVHBMFVMBAF-UHFFFAOYSA-N COC1=CC=CC(=C1)C(=O)CCNC(C)C(O)C1=CC=CC=C1
947 0 BTGAJCKRXPNBFI-UHFFFAOYSA-N CCCN1CCc2cccc-3c2C1Cc1ccc(O)c(O)c-31
948 0 KHQVZQWUQCNGNN-UHFFFAOYSA-N COC1=CC(NC(O)=NC2CCNC2)=CC(OC)=C1OC
949 0 XXMGBFVVCBTZIE-UHFFFAOYSA-N CC1(C)N(C(=O)OCC2=COC(CC3=CC=CC=C3)=C2)C1(C)C
950 0 OOJUQSOXMJPIKU-UHFFFAOYSA-N CCN(CC)CCNC(=O)COc1ccc(cc1)[N+]([O-])=O
951 0 BVUDNRVDKDJDES-UHFFFAOYSA-N CC(=O)OC1(CCN2CCCCC2C1)C1=CC=CC=C1
952 0 CAZRPXALVAUTHU-UHFFFAOYSA-N CC(C)C1=C(O)C(C(O)=NCC(O)C2=CC=CC=C2)=C(C)C=C1
953 0 WDEFBBTXULIOBB-UHFFFAOYSA-N CCOC(=O)C1(CCC=CC1N(C)C)C1=CC=CC=C1
954 0 DKIGFMGFYCZXBZ-UHFFFAOYSA-N CN1C2CCC1CC(C2)OC(=O)CCC1=CC=CC=C1
955 0 QBPKUJFCXMEOGR-UHFFFAOYSA-N C[N+]1(CC2=CC3=C(OCO3)C=C2)CCN(CC1)C1=NC=CC=N1
956 0 CILPUBLECPRREJ-UHFFFAOYSA-N CC(C)NC(C)C(O)COC1=CC=CC2=CC=CC=C12
957 0 ASYPNTRQZFTOSA-UHFFFAOYSA-N CN1C2CCC1CC(C2)OC(=O)CC1=CC=C(C)C=C1
958 0 UJPOCGYIQPLQKX-UHFFFAOYSA-N CCCN(CCC)C1=CC(=O)C2=C(O1)C=CC1=CC=CC=C21
959 0 ZOCTZZQDDXGIRB-UHFFFAOYSA-N COC1=C2OC3C(O)C=CC4C=CC(C=C1)=C2C34CCN(C)C
960 0 SBWLGXPNHXYWAU-UHFFFAOYSA-N CN1C2CC(CC1CC(C2)C1=CC=CC=C1)OC(C)=O
961 0 NNOZHRVXPMQOLS-UHFFFAOYSA-N OC(COC1=CC=CC=C1OC1=CC=CC=C1)CN1CCCC1
962 0 FTXVDFOVPDQQOF-UHFFFAOYSA-N CN1C=C\C(=C/C2=[N+](C)C3=C(C=C2)C=C(C)C=C3)C2=CC=CC=C12
963 0 KIMPCQAMSPRQRE-UHFFFAOYSA-N OC1=CC2=C(CC3N(CC=C)CCC22CC(=O)CCC32O)C=C1
964 0 XCSGWBYVHSJVKU-UHFFFAOYSA-N CC(CC1=CC=CC=C1)NCC1COC2=CC=CC=C2C1=O
965 0 PZZOEXPDTYIBPI-UHFFFAOYSA-N OC1=CC=C(CCNCC2CCC3=CC=CC=C3C2=O)C=C1
966 0 HKXUDPBGEOFXSH-MRXNPFEDSA-N COc1ccc(CC2N(C)CCc3ccc(OC)c(O)c23)cc1
967 0 GCJXHLAUPMDQPQ-UHFFFAOYSA-N CC1CN(CC=C)C(C)CC1OC(=O)C1=CC=CC=C1
968 0 MFEJFAWVQXBYRU-UHFFFAOYSA-N O=C(C(CN1CCOCC1)C1=CC=CC=C1)C1=CC=CC=C1
969 0 IAIPCBDGCXSCGJ-UHFFFAOYSA-N COC1=CC=C2C(=O)C(CN3CCCCC3)CCC2=C1
970 0 LXBUUBJVUIYCJI-FPCVCCKLSA-N CC(=C)C1(CCC2(C)CCCC(C)(N=C=S)C2C1)OO
971 0 BJPNFXACWQYKND-UHFFFAOYSA-N ClCC(COC1CCCCO1)OC1CCCCO1
972 0 GXTUEUWFEKEQHJ-QGZVFWFLSA-N COc1ccc(C[C@H]2NCCc3cc(OC)c(OC)cc23)cc1
973 0 BHDBEMWNWGBDBB-UHFFFAOYSA-N CN(C)CCCC1(OC(=O)C2=CC=CC=C12)C1=CC=CC=C1
974 0 AXYCMYKREQIXNH-UHFFFAOYSA-N CCC1=CC(OC)=C(OCCCCN2CCSC2)C=C1
975 0 LBQGJHNNGUZLOH-UHFFFAOYSA-N CN(C)C1CCc2ccccc2C1OC(=O)c1ccccc1
976 0 PZZOEXPDTYIBPI-UHFFFAOYSA-N OC1=CC=C(CCNCC2CCC3=CC=CC=C3C2=O)C=C1
977 0 GVYBLNPJGJCBIX-UHFFFAOYSA-N CC(=O)C1(O)CCN(CC1)C1CCC2=CC=CC=C2C1
978 0 FOVMWSLTGDEKOQ-UHFFFAOYSA-N CN(C)CCOC(=O)CC1=CC2=C(CCCC=C2)C=C1
979 0 GXTUEUWFEKEQHJ-UHFFFAOYSA-N COC1=CC=C(CC2NCCC3=CC(OC)=C(OC)C=C23)C=C1
980 0 LBDNFNIZWIELCP-UHFFFAOYSA-N CCOC(=O)N1CC2=CC=CC=C2C(C1C)C1=CC=CC=C1
981 0 GIXGHUAQPPUMRA-UHFFFAOYSA-N Oc1ccc(CCC(=O)C=CC=Cc2ccccc2)cc1
982 0 DHJXQWPYVDZUOC-UHFFFAOYSA-N CCN1CCc2cc(OC)c(O)c3-c4ccccc4CC1c23
983 0 AITWWMQZEHPPKO-UHFFFAOYSA-N CCCCNCC(O)COC1=CC=CC2=CC=CC=C12
984 0 TVRFABREAYQAQA-UHFFFAOYSA-N CN1CCC(O)(C(C1)C(=O)C1=CC=CC=C1)C1=CC=CC=C1
985 0 DIVDBWIIXNIKDQ-UHFFFAOYSA-N CCN(CC)CC(O)COC1=CC=CC2=CC=CC=C12
986 0 QRWLKUWNIQAINT-SFHVURJKSA-N COc1ccc(CCN(C)C)c2CC(Oc12)c3ccc(O)cc3
987 0 ISXTXOLOXOSJLB-UHFFFAOYSA-N COC1C=CC2OC3=C(OC)C=CC4=C3C22CCN(C)C(C4)C12
988 0 QKDPNEKQTPDOSD-UHFFFAOYSA-N CC12CC3CC(C1)CC(C3)(C2)C(O)=NC1=CC=CC=C1C(O)=O
989 0 PKXBABIQJWWEGP-REDYYMJGSA-N Oc1ccc2CC=CC=C/CCc3ccc(Oc1c2)cc3
990 0 PABSTTBTKJAFQI-UHFFFAOYSA-N CCOC(=O)C1(CC2CCC(C1)N2C)C1=CC=CC=C1
991 0 QJRMKQSVIYYYBV-UHFFFAOYSA-N CCOC1=CC=C(C=C1)C(C(CC)N(=O)=O)C1=CC=C(C)C=C1
992 0 UULHZQYEEKIMDO-CLROSIBMSA-N CN1CCC[C@@]23[C@@H]1CC[C@]24[C@@H](CC3=O)C(=CCC4=O)C
993 0 BDAUOMNSOAFKNK-UHFFFAOYSA-N CC1=CC2=C(C=C1C)C(=O)C(CCO2)N1CCCCC1
994 0 IMYHAHXEGVXRLD-UHFFFAOYSA-N CC(C)NCCC(O)COC1=CC=CC2=CC=CC=C12
995 0 ZNHBCRGNNDKNGI-UHFFFAOYSA-N C(CC1=CNC2=CC=CC=C12)NC1=C2N=CN=C2NC=N1
996 0 BXFUGJYXDNMLFQ-UHFFFAOYSA-N COC1=C(CN2CCCC2)C=C(C=C1)C(=O)C1=CC=CC=C1
997 0 SIVHYBGQEOERHA-UHFFFAOYSA-N CCC(=O)OC1C2CCC(CN2C)C1C1=CC=CC=C1
998 0 QGLNIDVMFYMWCC-UHFFFAOYSA-N COCC1OC(C(OC)C1OC)N1C=CC(=NC1=O)N(C)C
999 0 RRPXDIIYDGVDCT-UHFFFAOYSA-N CCOC1=CC(=CC(OCC)=C1)C(O)=NC1=C(C)C=CC=C1C
1000 0 SRUKGIJUQNCJGV-UHFFFAOYSA-N CN(CC#C)C(C(O)C(=O)C(C)(C)C)C1=CC=CC=C1
1001 0 QBMWZOFSEMVRNE-UHFFFAOYSA-N CC1N(C)C2CC1(CCC2)C1=CC(OC(C)=O)=CC=C1
1002 0 XAEOQMBNJVPZDF-UHFFFAOYSA-N CN1(=O)CCC2(CC1)OC(C1=CC=CC=C21)C1=CC=CC=C1
1003 0 LUZBNAYUEOTTJP-UHFFFAOYSA-N CN1CCC(CC1)(OC(=O)c1ccccc1)c1ccccc1
1004 0 ADZSDLBQGUFKFI-UHFFFAOYSA-N CN1CCC2=CC(O)=C(O)C3=C2C1CCC31CCCC1
1005 0 YLQAFKJDMRHXNL-UHFFFAOYSA-N CCC1=CC2=C(CCC(CN3CCOCC3)C2=O)C=C1
1006 0 CBQGYUDMJHNJBX-UHFFFAOYSA-N CCOC1=C(OC(C2CNCCO2)C2=CC=CC=C2)C=CC=C1
1007 0 QCOFTFMIYPNLOG-UHFFFAOYSA-N COC1=C2OC3(C)C(=O)CCC4C5CC(C=C1)=C2C34CCN5C
1008 0 ZRHYOXCUPOMXIJ-UHFFFAOYSA-N COC1=C2CCCC(N3CCCC3)C2=C(C=C1)C(C)=O
1009 0 QUTNNXHPFYIFFD-UHFFFAOYSA-N CN1CCC2CCCC(OC(=O)C3=CC=CC=C3)C2C1
1010 0 DNTJGRQVJFVVDA-UHFFFAOYSA-N CC(=O)C1=CC(OCC(O)CNCCC2=CC=CC=C2)=CC=C1
1011 0 KIFLWUVRWAPWJO-UHFFFAOYSA-N CC(CCN1CCOCC1)(C(O)=O)C1=CC=CC2=CC=CC=C12
1012 0 LXGKZYCGOYXMQO-UHFFFAOYSA-N COC(C(=O)OCCN(C)C)(C1=CC=CC=C1)C1=CC=CC=C1
1013 0 UIXSVOKNHHJNNG-UHFFFAOYSA-N O=C(OCCNCC1=CC=CC=C1)C1(CC1)C1=CC=CC=C1
1014 0 IGCGIKXDHDPTID-UHFFFAOYSA-N CCN(CC)CCOC(=O)C1C=CCC2=CC=CC=C12
1015 0 VTUARKKLJAXYCH-UHFFFAOYSA-N CN(C)CC(OCC1=CC=CC=C1OC(C)=O)C1=CC=CC=C1
1016 0 INXSAGVVEUEREF-UHFFFAOYSA-N COC1=CC(CC2NCCC3=CC=CC=C23)=CC(OC)=C1OC
1017 0 UDBMORSDGOBDDA-UHFFFAOYSA-N COC1=CC23CCN(C)C(CC4=C2C(O)=C(OC)C=C4)C3=CC1
1018 0 UYMYPMATFSJOJS-UHFFFAOYSA-N CCCN1CCOC(COC2=CC=CC3=C2C=CC3)C1
1019 0 YFDFXQFRLVHLOA-UHFFFAOYSA-N CC(C)N1CCOC(COC2=CC=CC3=C2C=CC3)C1
1020 0 STMNPXSOIJUABF-UHFFFAOYSA-N COC1NC2=C(C=CC(C)=C2O)C(=O)N2CC(O)CC12
1021 0 ITOYELPZXLIFDW-UHFFFAOYSA-N CN(C)C1C(CCC2=CC=CC=C12)OC(=O)C1=CC=CC=C1
1022 0 PTWNVIAULWFEML-UHFFFAOYSA-N OC1=CC=C(C=C1)C(=O)CCN1CCC2CCC(C2)C1
1023 0 HPMVXMNPSHKAJD-UHFFFAOYSA-N CCCCN(C)C(C)CC1=CC(=CC=C1)C(F)(F)F
1024 0 YJBXEDXZRSSLCH-UHFFFAOYSA-N OC(CN1CCC(CC1)C1=CC=CC=C1)C1=CC(O)=CC(O)=C1
1025 0 CLWOXNLVWMXBRD-UHFFFAOYSA-N COC1=C([O-])C=C2C(CC3=CC=C(O)C=C3)[N+](C)(C)CCC2=C1
1026 0 GWDFIFGQRMJJMH-UHFFFAOYSA-N COC1=CC=C(CCC(CC(O)=N)C2=CC=C(OC)C=C2)C=C1
1027 0 IFHQWLHVCATXGU-UHFFFAOYSA-N CCCC(C)C1=CC2=C(C=C1)C(=O)C1=CC=CC=C1C2=O
1028 0 FNECAUUPWFQEGF-RPFQBYKKSA-N O=C(C=CC=CCCc1ccc2OCOc2c1)N3CCCCC3
1029 0 POJZOQWVMMYVBU-UHFFFAOYSA-N COC1=C([O-])C2=C(CC[N+](C)(C)C2CC2=CC=C(O)C=C2)C=C1
1030 0 ZQBJUBIMAQXWLF-UHFFFAOYSA-N CN(C)CC1C(C2=CC=CC=C2)C2(CCCC2)OC1=O
1031 0 RLASHAGLKSPKCV-UHFFFAOYSA-N COCC1CN(C(=O)O1)C1=CC=C(C=C1)C#CC1CCCCC1
1032 0 KUILOHHBEIBAET-UHFFFAOYSA-N CCC(C(=O)OC1CN2CCC1CC2)C1=CC=CC=C1
1033 0 AGYXQBXQVHXTNI-UHFFFAOYSA-N C(CN1CCCC1)C1OC2=CC=CC=C2OC2=CC=CC=C12
1034 0 JQLVSZDRHMFIHK-UHFFFAOYSA-N COC1=C(OC)C=C(CCNC2COC3=CC=CC=C3C2)C=C1
1035 0 VEILQBRMXYTWED-UHFFFAOYSA-N C1OC2(CNCC1O2)C1=CC=C(C=C1)C1CCCCC1
1036 0 OLGUEQZPXJUZPQ-UHFFFAOYSA-N CCOC(=O)C1(CC1CN1CCCC1)C1=CC=CC=C1
1037 0 JLIOAORNNIDMGP-UHFFFAOYSA-N CN(C)CCC(OC(=O)OC1=CC=CC=C1)C1=CC=C(C)C=C1
1038 0 ZPYJLAWSAXZXAF-UHFFFAOYSA-N COC1=CC=CC2=C1N=C(C)C1=C2OC(=C1)C(C)OCC(C)C
1039 0 UJAGXHAWXHMPBU-UHFFFAOYSA-N COC1=CC2=C(C=C1)N=C(C)C1=C2OC(=C1)C(C)OCC(C)C
1040 0 WCOWYUDKOPLQIM-UHFFFAOYSA-N COC1=CC=C(COC2CN(CC3=CC=CC=C3)CCO2)C=C1
1041 0 CBQGYUDMJHNJBX-UHFFFAOYSA-N CCOC1=C(OC(C2CNCCO2)C2=CC=CC=C2)C=CC=C1
1042 0 ASJXUARCQZTTEE-UHFFFAOYSA-N CCN(CC)CC1=CC2=C(C=C1OC)C1=CC=CC=C1C2=O
1043 0 NFDYPKDXZTVUDY-UHFFFAOYSA-N COC1=C(CN2CCCCC2)C2=C(C=C1)C1=CC=CC=C1O2
1044 0 QBUVZVXIRYFENV-UHFFFAOYSA-N OC1=CC2=C(C=C1O)C(CN(CC=C)CC2)C1=CC=CC=C1
1045 0 HDDNYFLPWFSBLN-UHFFFAOYSA-N [H]C12CCC([H])(CC(C1)OC(=O)C1=CC(C)=CC(C)=C1)N2C
1046 0 QBUVZVXIRYFENV-UHFFFAOYSA-N OC1=CC2=C(C=C1O)C(CN(CC=C)CC2)C1=CC=CC=C1
1047 0 DRIJZVBQIBQALY-UHFFFAOYSA-N [H]C12CC3([H])CC([H])(C1)CC(CC(=O)NC1=CC=CC=C1C(O)=O)(C2)C3
1048 0 AIUYHUNPKANBLG-UHFFFAOYSA-N COC1=CC(=CC(OC)=C1OC)C(=O)N1CCN=C1C
1049 0 QIXKSRMRGXDDEH-UHFFFAOYSA-N COC1=CC=C(CC(=O)NCCC2=CCCCC2)C=C1
1050 0 VLUYDNMXTSQQIO-UHFFFAOYSA-N CC(C)N(C(C)C)C1=CC(=O)C2=C(O1)C=CC1=CC=CC=C21
1051 0 ANEQRJBDUHMEEB-UHFFFAOYSA-N [H]C12Cc3ccc(O)c4OC5C(O)CCC1C5(CCN2CC=C)c34
1052 0 UHWURQRPEIFIAK-UHFFFAOYSA-N CC1=C(C=C2C(=C1[N+]([O-])=O)C(C)(C)CC2(C)C)[N+]([O-])=O
1053 0 QYIHLHUSBBADSL-UHFFFAOYSA-N CCOC(=O)OC(=S)N(C1CCCCC1)C1CCCCC1
1054 0 ZFPZEYHRWGMJCV-UHFFFAOYSA-N COC(=O)N1CCC2C1CCCC2(O)C#Cc1cccc(C)c1
1055 0 GNLUQBTZYGRPCP-UHFFFAOYSA-N CN(C)CCCOC(=O)C(O)(c1ccccc1)c1ccccc1
1056 0 WUKWGUZTPMOXOW-UHFFFAOYSA-N CCC(C)(C)C1=CC2=C(C=C1)C(=O)C1=C(C=CC=C1)C2=O
1057 0 GZMHCKYUJVVURL-UHFFFAOYSA-N CCN(CC)C1=CC(=O)C2=C(O1)C=CC1=C2C=C(C)C(C)=C1
1058 0 HQDQUGNEIKZWRM-UHFFFAOYSA-N CCCCCCCCOC1=C(CS(C)(=O)=O)C=C(N)C=C1
1059 0 HADDQVPXMQAUDK-UHFFFAOYSA-N COc1ccc2c3cc(C)cc(O)c3[nH]c2c1CC=C(C)C
1060 0 LBQGJHNNGUZLOH-UHFFFAOYSA-N CN(C)C1CCc2ccccc2C1OC(=O)c1ccccc1
