# Supplementary material for: Ion mobility collision cross-section atlas for known and unknown metabolite annotation in untargeted metabolomics
Source: Nat Commun. 2020 Aug 28;11:4334. doi: 10.1038/s41467-020-18171-8 (PMC7455731; doi:10.1038/s41467-020-18171-8)
Supplement: Supplementary file 8 — Supplementary Data 5 [file 41467_2020_18171_MOESM8_ESM.zip › 01_positive_mode/L0733/cfmid_pred_spec.msp]

Name: +ve in-silico MS/MS by CFM-ID for PYXFVCFISTUSOO-HKUCOEKDSA-N
ID: PYXFVCFISTUSOO-HKUCOEKDSA-N
Comment: Energy0
Num peaks: 19
55.05422664 0.8098548957
69.06987671 1.530956866
83.08552677 0.5539283268
313.2525921 0.5340199471
315.2682422 1.198822062
359.2944569 0.7747663252
373.310107 0.7051239567
387.325757 0.7379676157
399.325757 0.8755110453
401.3414071 0.8330744483
403.3570572 0.7434588267
413.3777926 0.6985818079
417.3363217 1.330139781
419.3519718 1.260524515
425.3777926 24.9923427
431.3883573 0.7137473472
443.3883573 29.84016506
445.3676218 0.8288477299
461.398922 11.24629491

Name: +ve in-silico MS/MS by CFM-ID for PYXFVCFISTUSOO-HKUCOEKDSA-N
ID: PYXFVCFISTUSOO-HKUCOEKDSA-N
Comment: Energy1
Num peaks: 31
55.05422664 2.500668934
69.06987671 4.395117642
83.08552677 1.70787224
155.1430416 0.8053941589
169.1586917 0.7575811452
189.1637771 1.017417757
207.1743418 0.8566171047
209.1899918 0.9008236965
273.221292 0.9649825759
287.236942 0.8787450167
301.2525921 0.8506048967
313.2525921 1.834733171
315.2682422 2.882747793
317.2838922 2.561431308
321.2788068 0.7790549899
333.2788068 0.9600529892
335.2944569 0.7653159591
341.2838922 0.7469357196
357.2788068 1.126408655
359.2944569 2.048966289
361.310107 1.204489877
369.3151924 1.42140986
371.2944569 0.8754706507
373.310107 1.38615825
385.310107 0.9069080388
387.325757 2.368025759
399.325757 0.8480420488
403.3570572 1.017823135
425.3777926 11.62274704
443.3883573 9.017017935
461.398922 2.443515698

Name: +ve in-silico MS/MS by CFM-ID for PYXFVCFISTUSOO-HKUCOEKDSA-N
ID: PYXFVCFISTUSOO-HKUCOEKDSA-N
Comment: Energy2
Num peaks: 31
53.03857658 2.433531832
55.05422664 2.843202552
67.05422664 1.37962257
69.06987671 3.439038414
121.1011768 1.571073462
123.1168269 1.12881591
149.132477 1.166590968
189.1637771 1.679880952
191.1794272 1.476029871
271.2056419 1.122746983
273.221292 1.554399521
275.236942 1.148009558
285.221292 1.122746983
287.236942 1.238581564
289.2525921 1.137209449
301.2525921 2.10620512
315.2682422 1.550633469
341.2838922 1.401066269
355.2995423 1.111551373
357.2788068 1.269323671
359.2944569 2.317086203
369.3151924 1.45966968
371.3308424 1.180498353
373.310107 1.403850445
385.310107 1.415290004
387.325757 2.739904567
411.3621425 1.77451699
413.3777926 3.487523188
425.3777926 1.691620273
427.3570572 1.556271398
445.3676218 1.765997732

Name: +ve in-silico MS/MS by CFM-ID for QAIWREXEZLJMTC-UHFFFAOYSA-N
ID: QAIWREXEZLJMTC-UHFFFAOYSA-N
Comment: Energy0
Num peaks: 26
59.01275576 0.4375389668
71.08552677 0.439822701
74.0964258 0.9224720108
85.10117684 0.6318843358
100.1120759 1.195985253
126.0913404 2.233250013
128.1069905 0.985854416
142.086255 1.587939119
144.1019051 12.11103498
146.1175552 0.8524601495
162.1124698 4.196461253
223.2420274 0.771233783
241.2525921 1.056658168
263.236942 0.6262382446
265.2525921 3.19849843
281.2475067 0.6195214049
283.2631568 6.04594324
380.3523061 1.065469007
382.3315707 0.8356849668
384.3472208 0.8565276154
385.2948508 0.6416802699
398.3628708 3.115621785
400.3785209 0.6889911964
408.3472208 6.052703906
426.3577854 18.31056413
444.3683501 10.82769324

Name: +ve in-silico MS/MS by CFM-ID for QAIWREXEZLJMTC-UHFFFAOYSA-N
ID: QAIWREXEZLJMTC-UHFFFAOYSA-N
Comment: Energy1
Num peaks: 31
43.05422664 0.636923197
60.08077574 1.197211754
71.01275576 0.6336158442
71.08552677 1.197047493
74.0964258 0.7155053654
85.02840582 2.472100689
85.10117684 1.555007698
98.0964258 0.6799632276
100.1120759 6.244284336
102.0913404 0.8212509073
118.1226406 0.976870491
125.132477 0.6593894378
126.0913404 4.022611663
128.1069905 1.19500686
142.086255 1.659241907
144.1019051 20.32693377
146.0811697 1.729499648
146.1175552 0.6697191793
162.1124698 4.619755684
223.2420274 1.381014724
237.2576775 1.138629418
241.2525921 1.135827529
255.2682422 1.118973238
265.2525921 3.39129686
283.2631568 3.951893008
380.3523061 0.9551739307
398.3628708 0.8521105743
400.3785209 0.6225794201
408.3472208 1.825376858
426.3577854 2.463231455
444.3683501 0.9396500859

Name: +ve in-silico MS/MS by CFM-ID for QAIWREXEZLJMTC-UHFFFAOYSA-N
ID: QAIWREXEZLJMTC-UHFFFAOYSA-N
Comment: Energy2
Num peaks: 31
39.02292652 0.8959664357
41.03857658 3.74912448
43.05422664 2.495110305
55.05422664 1.127199926
57.06987671 0.8542879257
59.01275576 1.593160198
69.06987671 0.8746920228
71.01275576 1.455832086
71.08552677 1.010018869
74.0964258 4.238735004
85.02840582 0.8697427777
85.10117684 1.105640881
86.0964258 2.022052211
98.0964258 1.438490401
100.1120759 3.790519325
102.0913404 0.8095049505
118.1226406 1.577270929
125.132477 4.152245246
139.148127 1.867362479
142.086255 0.8256287615
144.1019051 10.06866474
146.0811697 0.9735194738
162.1124698 4.293803137
167.1794272 0.769419536
181.1950772 0.769419536
221.2263773 1.093882313
223.2420274 1.153080889
225.2576775 1.310025333
237.2576775 1.166444902
263.236942 0.8184106196
283.2631568 2.333515428

Name: +ve in-silico MS/MS by CFM-ID for PVMLWBWORNCCPQ-UHFFFAOYSA-N
ID: PVMLWBWORNCCPQ-UHFFFAOYSA-N
Comment: Energy0
Num peaks: 8
71.08552677 1.314668302
151.148127 1.014433501
153.1637771 0.8520439975
207.1743418 0.6988193749
425.3777926 28.45053838
443.3883573 34.31443591
445.3676218 0.8852579587
461.398922 13.05159552

Name: +ve in-silico MS/MS by CFM-ID for PVMLWBWORNCCPQ-UHFFFAOYSA-N
ID: PVMLWBWORNCCPQ-UHFFFAOYSA-N
Comment: Energy1
Num peaks: 31
55.05422664 0.8856062184
57.06987671 0.7899518325
69.06987671 0.8851106969
71.08552677 2.391537795
83.08552677 1.509416638
85.10117684 1.286852189
121.1011768 0.7898247863
123.1168269 1.482680844
137.132477 1.148992616
141.1273916 0.8509391891
149.132477 0.9652281727
151.148127 2.913824945
153.1637771 1.126129325
155.1430416 0.9246889014
169.1586917 0.8509391891
189.1637771 1.629672945
207.1743418 1.234846823
209.1899918 0.8846371776
223.2056419 0.883102968
233.1899918 1.560752224
253.2162066 0.8786750709
341.2838922 0.9486958603
369.3151924 1.817930309
371.3308424 0.84206179
373.310107 0.7663522615
385.310107 0.8460136749
387.325757 1.291795777
425.3777926 17.05422628
443.3883573 13.46762292
445.3676218 1.229625866
461.398922 3.707928454

Name: +ve in-silico MS/MS by CFM-ID for PVMLWBWORNCCPQ-UHFFFAOYSA-N
ID: PVMLWBWORNCCPQ-UHFFFAOYSA-N
Comment: Energy2
Num peaks: 31
55.05422664 1.998522682
67.05422664 1.480954304
69.06987671 1.280282616
71.08552677 2.217272942
83.08552677 1.978762472
123.1168269 2.483831325
125.132477 1.470360638
135.1168269 1.313208829
137.132477 2.280426702
139.148127 1.222342105
149.132477 1.295585981
151.148127 4.322971822
153.1637771 2.185026129
189.1637771 1.037067448
191.1794272 1.554677106
203.1794272 1.201761443
233.1899918 1.189947226
341.2838922 1.868088468
343.2995423 1.254924791
355.2995423 1.47473982
369.3151924 1.937475272
371.3308424 1.597294705
373.310107 1.274662935
385.310107 1.520284169
387.325757 1.719940993
411.3621425 1.157151208
413.3777926 2.301701893
425.3777926 2.660263471
431.3519718 1.404274523
433.3676218 1.468936939
445.3676218 3.308589312

Name: +ve in-silico MS/MS by CFM-ID for PYXFVCFISTUSOO-UHFFFAOYSA-N
ID: PYXFVCFISTUSOO-UHFFFAOYSA-N
Comment: Energy0
Num peaks: 19
55.05422664 0.8098574482
69.06987671 1.530696593
83.08552677 0.5537276752
313.2525921 0.5338585582
315.2682422 1.19845976
359.2944569 0.7748627059
373.310107 0.7054977754
387.325757 0.7381739042
399.325757 0.8752464527
401.3414071 0.8328162151
403.3570572 0.7437721382
413.3777926 0.6990398301
417.3363217 1.329570441
419.3519718 1.25998877
425.3777926 25.02242468
431.3883573 0.7134470752
443.3883573 29.84790353
445.3676218 0.8285097673
461.398922 11.23949834

Name: +ve in-silico MS/MS by CFM-ID for PYXFVCFISTUSOO-UHFFFAOYSA-N
ID: PYXFVCFISTUSOO-UHFFFAOYSA-N
Comment: Energy1
Num peaks: 31
55.05422664 2.498041423
69.06987671 4.38779253
83.08552677 1.703852607
155.1430416 0.803343309
169.1586917 0.7564571093
189.1637771 1.017224792
207.1743418 0.8557407261
209.1899918 0.8998599888
273.221292 0.9640098947
287.236942 0.8768865861
301.2525921 0.8498741093
313.2525921 1.830852951
315.2682422 2.876651159
317.2838922 2.556014217
321.2788068 0.7771159568
333.2788068 0.9572793108
335.2944569 0.7629475377
341.2838922 0.7469764455
357.2788068 1.128848634
359.2944569 2.048500626
361.310107 1.203593878
369.3151924 1.422200164
371.2944569 0.8785107645
373.310107 1.38673852
385.310107 0.9087934834
387.325757 2.365925845
399.325757 0.846248551
403.3570572 1.016243133
425.3777926 11.67545955
443.3883573 9.01653638
461.398922 2.433191195

Name: +ve in-silico MS/MS by CFM-ID for PYXFVCFISTUSOO-UHFFFAOYSA-N
ID: PYXFVCFISTUSOO-UHFFFAOYSA-N
Comment: Energy2
Num peaks: 31
53.03857658 2.422474118
55.05422664 2.834856572
69.06987671 3.428361118
121.1011768 1.57249812
123.1168269 1.127278955
149.132477 1.165933114
189.1637771 1.673636966
191.1794272 1.471718739
207.1743418 1.087554421
271.2056419 1.117645337
273.221292 1.549227173
275.236942 1.142793122
285.221292 1.117645337
287.236942 1.232953579
289.2525921 1.132042088
301.2525921 2.098525424
315.2682422 1.543587552
341.2838922 1.398140107
355.2995423 1.108612471
357.2788068 1.266897196
359.2944569 2.309880824
369.3151924 1.455883902
371.3308424 1.179995453
373.310107 1.401674914
385.310107 1.411844991
387.325757 2.731486269
411.3621425 1.76645377
413.3777926 3.476508837
425.3777926 1.701245487
427.3570572 1.553500031
445.3676218 1.757860811

Name: +ve in-silico MS/MS by CFM-ID for GDNMTUAJVKFDCM-UHFFFAOYSA-N
ID: GDNMTUAJVKFDCM-UHFFFAOYSA-N
Comment: Energy0
Num peaks: 31
83.08552677 0.5632481123
85.10117684 1.500130413
87.1168269 0.5545768539
99.1168269 1.114986596
253.2525921 0.5574856444
285.221292 1.073016648
287.236942 0.6504227439
303.2318567 1.097035739
305.2475067 0.5937144092
313.2525921 0.7267683134
331.2631568 0.6585263772
343.2631568 1.249021848
361.2737215 1.06707257
399.325757 1.130544324
399.3621425 0.7066285918
401.3414071 1.542390767
403.3570572 0.6748576611
411.3621425 3.495395863
413.3777926 1.243992143
415.3570572 0.7258378123
415.3934427 0.6444709109
417.3727072 0.8669519352
419.3519718 1.025023717
425.3777926 11.00455509
429.3727072 2.480962505
431.3519718 0.4726179778
431.3883573 1.215497337
433.3676218 0.7509237859
443.3883573 25.56608525
445.3676218 0.9120386947
461.398922 14.08495975

Name: +ve in-silico MS/MS by CFM-ID for GDNMTUAJVKFDCM-UHFFFAOYSA-N
ID: GDNMTUAJVKFDCM-UHFFFAOYSA-N
Comment: Energy1
Num peaks: 31
55.05422664 0.6933884386
83.08552677 1.294935274
85.10117684 1.358443009
99.1168269 3.552185521
101.132477 0.7294789025
109.0647913 0.8528882535
239.236942 0.6779968338
267.2682422 0.6779968338
285.221292 1.166658536
303.2318567 0.9530096921
313.2525921 1.717557999
315.2682422 1.422678636
331.2631568 1.77577048
333.2788068 0.7307735957
343.2631568 6.160161533
345.2788068 1.206476162
347.2944569 0.7573782476
357.2788068 1.062071658
361.2737215 3.033781271
383.3308424 0.6990814023
397.3464925 0.7730059241
399.325757 1.112922059
401.3414071 2.168029285
403.3570572 1.457915383
411.3621425 2.068322677
413.3777926 1.286296859
425.3777926 4.777714418
429.3727072 1.111504171
443.3883573 7.219919534
445.3676218 1.001991978
461.398922 2.863361941

Name: +ve in-silico MS/MS by CFM-ID for GDNMTUAJVKFDCM-UHFFFAOYSA-N
ID: GDNMTUAJVKFDCM-UHFFFAOYSA-N
Comment: Energy2
Num peaks: 31
55.05422664 1.650322553
69.06987671 1.098771686
71.04914126 1.321351882
83.08552677 1.847158797
85.10117684 2.185312284
91.05422664 1.268258799
93.06987671 1.004349912
99.1168269 2.881558079
107.0855268 0.9121558164
139.1117415 2.276875235
153.1273916 1.439933088
167.1430416 2.416839763
193.1586917 2.697395266
285.221292 0.9666989164
287.236942 0.9575418474
313.2525921 2.129143297
315.2682422 0.8547535742
317.2475067 3.747148336
331.2631568 1.338693138
343.2631568 1.606522387
369.3151924 1.006729129
383.3308424 1.192500783
385.3464925 1.85287346
397.3464925 1.895154387
399.3621425 2.940209105
401.3414071 1.131314711
411.3621425 1.393075747
413.3777926 1.125072239
417.3727072 1.104131454
433.3676218 0.8455718132
445.3676218 2.130828296

Name: +ve in-silico MS/MS by CFM-ID for BKRIPHYESIGPJC-UHFFFAOYSA-N
ID: BKRIPHYESIGPJC-UHFFFAOYSA-N
Comment: Energy0
Num peaks: 23
59.04914126 0.616926349
89.05970595 1.631000679
117.0910061 0.5840977779
145.1223062 0.7504672141
255.2318567 0.4887358681
297.2576775 0.6627862157
315.2682422 0.6817691261
317.2838922 0.4800497807
339.3046277 0.9266670861
343.2995423 0.5976435892
353.3202777 0.9901453494
357.3151924 1.134530616
371.3308424 1.157678481
383.3308424 2.977466071
385.3464925 1.843103126
401.3414071 2.084440249
403.3570572 1.892755654
425.3777926 14.48671622
431.3883573 0.6463907296
433.3676218 0.5382945335
443.3883573 25.3624055
445.3676218 1.53706523
461.398922 18.04316486

Name: +ve in-silico MS/MS by CFM-ID for BKRIPHYESIGPJC-UHFFFAOYSA-N
ID: BKRIPHYESIGPJC-UHFFFAOYSA-N
Comment: Energy1
Num peaks: 31
71.04914126 1.489027632
73.06479133 1.449766213
85.06479133 1.151968839
89.05970595 2.568037313
91.07535601 0.8832422378
99.08044139 1.281989865
103.075356 0.850211909
117.0910061 0.9278918579
127.1117415 0.8023052572
221.1899918 0.8302122273
297.2576775 1.183416401
299.2733275 0.8191521711
339.3046277 2.353913944
341.2838922 0.80312956
341.3202777 0.8218047101
343.2995423 1.011326272
353.3202777 5.034021664
355.3359278 1.111985886
357.3151924 2.376381959
361.310107 0.8608385186
369.3151924 1.356178946
371.3308424 4.572280329
375.325757 0.9592038886
383.3308424 1.167838366
385.3464925 1.178063503
389.3414071 0.8964311942
403.3570572 0.8721506267
425.3777926 11.78597921
443.3883573 9.584110241
445.3676218 1.381821771
461.398922 3.980704222

Name: +ve in-silico MS/MS by CFM-ID for BKRIPHYESIGPJC-UHFFFAOYSA-N
ID: BKRIPHYESIGPJC-UHFFFAOYSA-N
Comment: Energy2
Num peaks: 31
41.03857658 1.077036136
59.04914126 1.19556935
71.04914126 2.275505895
83.08552677 1.105860854
85.06479133 1.595355075
99.08044139 1.004060945
221.1899918 0.9879225963
255.2107273 1.19825438
271.2420274 2.084656116
283.2420274 1.415366577
285.2576775 2.511518857
297.2576775 1.002452065
299.2733275 2.734409009
325.2889776 1.468737542
339.3046277 1.938189897
341.2838922 1.095216452
341.3202777 2.307700265
343.2995423 1.762732489
353.3202777 2.139370065
355.2995423 1.012584854
355.3359278 2.64474563
357.3151924 1.114141258
371.3308424 2.23951208
383.3308424 2.19474283
385.3464925 1.092051902
411.3621425 1.105893571
413.3777926 1.332105954
425.3777926 3.967070064
431.3519718 1.396935166
433.3676218 1.556862115
445.3676218 3.254350792

Name: +ve in-silico MS/MS by CFM-ID for PVLHOJXLNBFHDX-UHFFFAOYSA-N
ID: PVLHOJXLNBFHDX-UHFFFAOYSA-N
Comment: Energy0
Num peaks: 28
41.03857658 0.6087017879
43.05422664 0.8416050914
69.06987671 0.5696012183
73.06479133 4.808976766
83.08552677 0.7171589333
87.08044139 0.8705977434
155.1430416 0.63723697
169.1586917 0.5144963389
209.1899918 0.514645268
307.2631568 0.5524845321
315.2682422 1.822004497
317.2838922 0.6119010937
341.2838922 0.4572194758
359.2944569 0.7806946135
371.2944569 0.6494883793
373.310107 2.357591101
375.325757 0.6937719148
387.325757 0.8251171826
389.3050216 0.4743079664
391.3206717 2.149670812
405.3363217 0.5496530762
413.3777926 0.517104406
425.3777926 12.6263109
429.3727072 0.5898772252
431.3883573 1.022993605
443.3883573 27.810819
445.3676218 0.7694748127
461.398922 14.79346814

Name: +ve in-silico MS/MS by CFM-ID for PVLHOJXLNBFHDX-UHFFFAOYSA-N
ID: PVLHOJXLNBFHDX-UHFFFAOYSA-N
Comment: Energy1
Num peaks: 31
67.05422664 1.095993354
69.06987671 2.635863537
73.06479133 4.053721422
81.06987671 1.261534047
83.08552677 4.007467529
85.06479133 1.005359286
85.10117684 0.985971265
87.08044139 1.986437325
99.08044139 1.025285791
101.0960915 0.9533605742
155.1430416 0.9517748599
207.1743418 1.066149984
209.1899918 0.9514818607
315.2682422 1.039729694
317.2838922 1.0892517
341.2838922 1.75027441
357.2788068 2.157076347
359.2944569 3.409328073
361.310107 1.352938443
373.310107 2.973353415
377.3050216 1.468937177
383.3308424 2.586813873
385.310107 1.163121035
387.325757 3.318119072
391.3206717 1.436910281
401.3414071 1.742855468
403.3570572 1.375286906
405.3363217 1.29941957
425.3777926 4.769210928
443.3883573 5.809413562
461.398922 2.040232368

Name: +ve in-silico MS/MS by CFM-ID for PVLHOJXLNBFHDX-UHFFFAOYSA-N
ID: PVLHOJXLNBFHDX-UHFFFAOYSA-N
Comment: Energy2
Num peaks: 31
41.03857658 2.710117308
43.05422664 2.577489215
55.05422664 1.280501848
69.06987671 1.876370599
73.06479133 2.334711737
153.1273916 1.118294389
167.1430416 1.249991168
207.1743418 1.639133588
209.1899918 1.144384656
273.221292 1.716166444
275.236942 1.437767375
287.236942 1.442877516
289.2525921 1.359756309
301.2525921 2.409422961
315.2682422 1.248639039
341.2838922 2.632287978
343.2995423 1.790501682
345.3151924 1.900378065
355.2995423 1.074120837
359.2944569 1.444183287
369.3151924 1.40869931
371.3308424 1.190343067
373.310107 2.934960026
387.325757 2.761642975
397.3464925 0.993961066
399.3621425 1.187039714
411.3621425 1.798076204
413.3777926 3.837149855
415.3934427 1.091948645
425.3777926 1.183086848
445.3676218 2.410069973

Name: +ve in-silico MS/MS by CFM-ID for AKDNCHSRFCFLGP-UHFFFAOYSA-N
ID: AKDNCHSRFCFLGP-UHFFFAOYSA-N
Comment: Energy0
Num peaks: 31
43.05422664 0.4301850113
59.01275576 0.484222755
99.1168269 0.4243661541
113.132477 0.4706789028
127.148127 0.4999123762
141.1637771 0.4243661541
153.1273916 0.6179098199
155.1794272 0.4243661541
157.1223062 0.4976161382
169.1950772 0.4243661541
171.1379563 0.6587139958
181.1223062 0.5418801533
183.2107273 0.4243661541
197.2263773 0.4243661541
199.1328709 0.7128557481
211.2420274 0.4243661541
225.2576775 0.9071901488
239.2733275 1.200883175
267.2682422 1.190037642
295.2995423 0.4243661541
323.3308424 0.4243661541
337.3464925 0.4243661541
351.3621425 0.4243661541
377.3777926 0.6257003899
379.3934427 2.314083936
391.3934427 0.649154202
393.4090927 5.791558687
395.4247428 0.6643979458
403.3934427 4.985770977
421.4040074 18.3207816
439.414572 23.95528836

Name: +ve in-silico MS/MS by CFM-ID for AKDNCHSRFCFLGP-UHFFFAOYSA-N
ID: AKDNCHSRFCFLGP-UHFFFAOYSA-N
Comment: Energy1
Num peaks: 31
41.03857658 0.764967946
43.05422664 0.7937943167
95.08552677 1.002880526
97.10117684 1.446647439
109.1011768 1.248884606
111.1168269 2.186308901
113.132477 1.192208302
123.1168269 0.7982959273
125.132477 1.236305114
127.148127 1.124182433
139.1117415 1.138290221
153.1273916 1.386339024
157.1223062 0.9961164
169.1950772 0.7260789104
171.1379563 0.9193747038
181.1223062 1.064536105
199.1328709 1.062293462
223.2420274 1.015012494
225.2576775 3.057061396
239.2733275 2.821542658
249.2576775 0.8468634769
267.2682422 2.625836964
365.3777926 0.7260789104
375.3985281 0.8189323672
377.3777926 0.7962130111
379.3934427 2.170215634
393.4090927 3.882212234
395.4247428 0.8620241713
403.3934427 1.233532902
421.4040074 2.989528154
439.414572 2.032012717

Name: +ve in-silico MS/MS by CFM-ID for AKDNCHSRFCFLGP-UHFFFAOYSA-N
ID: AKDNCHSRFCFLGP-UHFFFAOYSA-N
Comment: Energy2
Num peaks: 31
41.03857658 2.639080217
43.05422664 1.515958774
55.05422664 1.812255238
69.06987671 1.790716419
83.08552677 1.623405392
95.08552677 1.479818374
97.10117684 3.075721784
99.1168269 0.9755854254
109.1011768 1.177421382
111.1168269 3.115084644
113.132477 1.37974387
125.132477 2.837177697
127.148127 1.682158854
141.1637771 0.9755854254
153.1273916 0.961845344
155.1794272 0.9755854254
169.1950772 0.9755854254
183.2107273 0.9755854254
197.2263773 0.9755854254
211.2420274 0.9755854254
221.2263773 1.025388195
225.2576775 1.758999582
239.2733275 3.149519876
267.2682422 0.964675122
295.2995423 0.9755854254
309.3151924 0.9755854254
323.3308424 0.9755854254
337.3464925 0.9755854254
351.3621425 0.9755854254
365.3777926 0.9755854254
377.3777926 2.032992993

Name: +ve in-silico MS/MS by CFM-ID for JMIGCFVTGQGONA-UHFFFAOYSA-N
ID: JMIGCFVTGQGONA-UHFFFAOYSA-N
Comment: Energy0
Num peaks: 31
43.05422664 0.430636764
59.01275576 0.4846157101
85.10117684 0.4673193023
99.1168269 0.5004045734
125.0960915 0.6189311323
127.148127 0.4248145317
129.0910061 0.4980562868
141.1637771 0.4248145317
143.1066561 0.6592966377
153.0910061 0.5426667745
155.1794272 0.4248145317
169.1950772 0.4248145317
171.1015708 0.7134963756
183.2107273 0.4248145317
197.2263773 0.4248145317
211.2420274 0.4248145317
225.2576775 0.4248145317
239.2733275 0.4248145317
253.2889776 0.9081308535
267.3046277 1.202128422
295.2995423 1.191349319
323.3308424 0.4248145317
365.3777926 0.4248145317
377.3777926 0.6262535148
379.3934427 2.316127423
391.3934427 0.6496545386
393.4090927 5.796818895
395.4247428 0.6649100315
403.3934427 5.000578775
421.4040074 18.36109897
439.414572 23.98308631

Name: +ve in-silico MS/MS by CFM-ID for JMIGCFVTGQGONA-UHFFFAOYSA-N
ID: JMIGCFVTGQGONA-UHFFFAOYSA-N
Comment: Energy1
Num peaks: 31
41.03857658 0.7658055541
43.05422664 0.794930397
67.05422664 1.003828602
69.06987671 1.418367334
81.06987671 1.249980892
83.08552677 2.188002823
85.10117684 1.139918317
95.08552677 0.7991207478
97.10117684 1.237426688
99.1168269 1.125517562
111.0804414 1.143587212
125.0960915 1.389314232
127.148127 0.7271741943
129.0910061 0.9969060989
143.1066561 0.9201035637
153.0910061 1.066959534
169.1950772 0.7271741943
171.1015708 1.063148805
251.2733275 1.016543632
253.2889776 3.06131154
267.3046277 2.825465368
277.2889776 0.847373686
295.2995423 2.630154751
375.3985281 0.8194257487
377.3777926 0.7971520644
379.3934427 2.172819144
393.4090927 3.886679081
395.4247428 0.8626083485
403.3934427 1.245613026
421.4040074 3.006464288
439.414572 2.034461904

Name: +ve in-silico MS/MS by CFM-ID for JMIGCFVTGQGONA-UHFFFAOYSA-N
ID: JMIGCFVTGQGONA-UHFFFAOYSA-N
Comment: Energy2
Num peaks: 31
41.03857658 2.64359434
43.05422664 1.518586601
55.05422664 1.815365429
67.05422664 1.482359367
69.06987671 2.777811611
81.06987671 1.179448911
83.08552677 3.120407013
97.10117684 2.842028185
99.1168269 1.685068886
113.132477 0.9772957099
125.0960915 0.9635938257
127.148127 0.9772957099
141.1637771 0.9772957099
155.1794272 0.9772957099
169.1950772 0.9772957099
183.2107273 0.9772957099
197.2263773 0.9772957099
211.2420274 0.9772957099
225.2576775 0.9772957099
239.2733275 0.9772957099
249.2576775 1.027185788
253.2889776 1.762069592
267.3046277 3.155016784
295.2995423 0.9663988888
323.3308424 0.9772957099
337.3464925 0.9772957099
351.3621425 0.9772957099
365.3777926 0.9772957099
377.3777926 2.036502881
377.4141781 0.9555006488
391.3934427 0.891496576

Name: +ve in-silico MS/MS by CFM-ID for PWZJXSPDNGIODC-UHFFFAOYSA-N
ID: PWZJXSPDNGIODC-UHFFFAOYSA-N
Comment: Energy0
Num peaks: 27
74.0964258 0.893284262
100.1120759 1.140209568
126.0913404 2.160243169
128.1069905 0.9392580121
142.086255 1.400095605
144.1019051 11.68395408
146.1175552 0.8139287749
162.1124698 4.027739303
202.1073844 0.688487273
211.2420274 0.6125387763
221.2263773 0.4801387307
223.2420274 1.32600617
239.236942 1.076563573
241.2525921 3.05485098
263.236942 0.6039337614
265.2525921 3.054623455
281.2475067 0.5918763319
283.2631568 5.737254672
380.3523061 0.9927271327
382.3315707 0.800665118
384.3472208 0.8191834396
385.2948508 0.6163296042
398.3628708 2.910068144
400.3785209 0.6585379546
408.3472208 5.785097035
426.3577854 17.35209474
444.3683501 10.14857429

Name: +ve in-silico MS/MS by CFM-ID for PWZJXSPDNGIODC-UHFFFAOYSA-N
ID: PWZJXSPDNGIODC-UHFFFAOYSA-N
Comment: Energy1
Num peaks: 31
43.05422664 0.5880269022
60.08077574 1.222971558
71.01275576 0.646714817
74.0964258 0.740296705
85.02840582 2.445473893
98.0964258 0.6726393986
100.1120759 6.329986009
102.0913404 0.8382289286
118.1226406 0.9802655136
126.0913404 4.108917202
128.1069905 1.265430265
142.086255 1.368030927
144.1019051 19.89216958
146.0811697 1.765254228
146.1175552 0.7019688405
155.1794272 0.5719212229
162.1124698 4.201924468
195.2107273 0.6392471838
197.2263773 1.284202944
211.2420274 1.712116631
223.2420274 1.752985134
237.2576775 0.7874787494
241.2525921 1.762295265
265.2525921 3.684342693
283.2631568 4.167376264
380.3523061 0.9375400337
398.3628708 0.8564066669
400.3785209 0.6399677805
408.3472208 1.915393793
426.3577854 2.578850901
444.3683501 0.978903143

Name: +ve in-silico MS/MS by CFM-ID for PWZJXSPDNGIODC-UHFFFAOYSA-N
ID: PWZJXSPDNGIODC-UHFFFAOYSA-N
Comment: Energy2
Num peaks: 31
41.03857658 1.226978981
43.05422664 1.481702168
59.01275576 1.376482541
71.01275576 1.474974339
74.0964258 4.665498939
86.0964258 2.048639504
98.0964258 1.272466673
99.1168269 1.13160604
100.1120759 3.746553382
113.132477 1.13160604
118.1226406 1.474692947
127.148127 1.13160604
141.1637771 1.13160604
142.086255 1.419359113
144.1019051 11.68310199
146.0811697 0.9863199583
155.1794272 1.13160604
162.1124698 2.506231251
169.1950772 1.13160604
183.2107273 1.13160604
193.1950772 0.9965384052
195.2107273 1.1708596
197.2263773 1.786032745
207.2107273 1.509480573
209.2263773 1.035528972
211.2420274 2.39954088
221.2263773 1.896047863
223.2420274 2.008072787
237.2576775 1.01521088
241.2525921 1.14866006
283.2631568 2.297940553

Name: +ve in-silico MS/MS by CFM-ID for PYXFVCFISTUSOO-XPHLTCFUSA-N
ID: PYXFVCFISTUSOO-XPHLTCFUSA-N
Comment: Energy0
Num peaks: 19
55.05422664 0.8095319886
69.06987671 1.530696593
83.08552677 0.5537276752
313.2525921 0.5338585582
315.2682422 1.19845976
359.2944569 0.7748627059
373.310107 0.7054977754
387.325757 0.7381739042
399.325757 0.8752464527
401.3414071 0.8328162151
403.3570572 0.7437721382
413.3777926 0.6990398301
417.3363217 1.329570441
419.3519718 1.25998877
425.3777926 25.02242468
431.3883573 0.7134470752
443.3883573 29.84790353
445.3676218 0.8285097673
461.398922 11.23949834

Name: +ve in-silico MS/MS by CFM-ID for PYXFVCFISTUSOO-XPHLTCFUSA-N
ID: PYXFVCFISTUSOO-XPHLTCFUSA-N
Comment: Energy1
Num peaks: 31
55.05422664 2.456471491
69.06987671 4.38779253
83.08552677 1.703852607
155.1430416 0.803343309
169.1586917 0.7564571093
189.1637771 1.017224792
207.1743418 0.8557407261
209.1899918 0.8998599888
273.221292 0.9640098947
287.236942 0.8768865861
301.2525921 0.8498741093
313.2525921 1.830852951
315.2682422 2.876651159
317.2838922 2.556014217
321.2788068 0.7771159568
333.2788068 0.9572793108
335.2944569 0.7629475377
341.2838922 0.7469764455
357.2788068 1.128848634
359.2944569 2.048500626
361.310107 1.203593878
369.3151924 1.422200164
371.2944569 0.8785107645
373.310107 1.38673852
385.310107 0.9087934834
387.325757 2.365925845
399.325757 0.846248551
403.3570572 1.016243133
425.3777926 11.67545955
443.3883573 9.01653638
461.398922 2.433191195

Name: +ve in-silico MS/MS by CFM-ID for PYXFVCFISTUSOO-XPHLTCFUSA-N
ID: PYXFVCFISTUSOO-XPHLTCFUSA-N
Comment: Energy2
Num peaks: 31
53.03857658 2.422474118
55.05422664 2.974884432
69.06987671 3.428361118
121.1011768 1.57249812
123.1168269 1.127278955
149.132477 1.165933114
189.1637771 1.673636966
191.1794272 1.471718739
207.1743418 1.087554421
271.2056419 1.117645337
273.221292 1.549227173
275.236942 1.142793122
285.221292 1.117645337
287.236942 1.232953579
289.2525921 1.132042088
301.2525921 2.098525424
315.2682422 1.543587552
341.2838922 1.398140107
355.2995423 1.108612471
357.2788068 1.266897196
359.2944569 2.309880824
369.3151924 1.455883902
371.3308424 1.179995453
373.310107 1.401674914
385.310107 1.411844991
387.325757 2.731486269
411.3621425 1.76645377
413.3777926 3.476508837
425.3777926 1.701245487
427.3570572 1.553500031
445.3676218 1.757860811

Name: +ve in-silico MS/MS by CFM-ID for PYXFVCFISTUSOO-VUFVRDRTSA-N
ID: PYXFVCFISTUSOO-VUFVRDRTSA-N
Comment: Energy0
Num peaks: 19
55.05422664 0.8095319886
69.06987671 1.530696593
83.08552677 0.5537276752
313.2525921 0.5338585582
315.2682422 1.19845976
359.2944569 0.7748627059
373.310107 0.7054977754
387.325757 0.7381739042
399.325757 0.8752464527
401.3414071 0.8328162151
403.3570572 0.7437721382
413.3777926 0.6990398301
417.3363217 1.329570441
419.3519718 1.25998877
425.3777926 25.02242468
431.3883573 0.7134470752
443.3883573 29.84790353
445.3676218 0.8285097673
461.398922 11.23949834

Name: +ve in-silico MS/MS by CFM-ID for PYXFVCFISTUSOO-VUFVRDRTSA-N
ID: PYXFVCFISTUSOO-VUFVRDRTSA-N
Comment: Energy1
Num peaks: 31
55.05422664 2.456471491
69.06987671 4.38779253
83.08552677 1.703852607
155.1430416 0.803343309
169.1586917 0.7564571093
189.1637771 1.017224792
207.1743418 0.8557407261
209.1899918 0.8998599888
273.221292 0.9640098947
287.236942 0.8768865861
301.2525921 0.8498741093
313.2525921 1.830852951
315.2682422 2.876651159
317.2838922 2.556014217
321.2788068 0.7771159568
333.2788068 0.9572793108
335.2944569 0.7629475377
341.2838922 0.7469764455
357.2788068 1.128848634
359.2944569 2.048500626
361.310107 1.203593878
369.3151924 1.422200164
371.2944569 0.8785107645
373.310107 1.38673852
385.310107 0.9087934834
387.325757 2.365925845
399.325757 0.846248551
403.3570572 1.016243133
425.3777926 11.67545955
443.3883573 9.01653638
461.398922 2.433191195

Name: +ve in-silico MS/MS by CFM-ID for PYXFVCFISTUSOO-VUFVRDRTSA-N
ID: PYXFVCFISTUSOO-VUFVRDRTSA-N
Comment: Energy2
Num peaks: 31
53.03857658 2.422474118
55.05422664 2.974884432
69.06987671 3.428361118
121.1011768 1.57249812
123.1168269 1.127278955
149.132477 1.165933114
189.1637771 1.673636966
191.1794272 1.471718739
207.1743418 1.087554421
271.2056419 1.117645337
273.221292 1.549227173
275.236942 1.142793122
285.221292 1.117645337
287.236942 1.232953579
289.2525921 1.132042088
301.2525921 2.098525424
315.2682422 1.543587552
341.2838922 1.398140107
355.2995423 1.108612471
357.2788068 1.266897196
359.2944569 2.309880824
369.3151924 1.455883902
371.3308424 1.179995453
373.310107 1.401674914
385.310107 1.411844991
387.325757 2.731486269
411.3621425 1.76645377
413.3777926 3.476508837
425.3777926 1.701245487
427.3570572 1.553500031
445.3676218 1.757860811

Name: +ve in-silico MS/MS by CFM-ID for XJQXKBUWPZIOBA-SOPKDLBESA-N
ID: XJQXKBUWPZIOBA-SOPKDLBESA-N
Comment: Energy0
Num peaks: 10
141.1273916 0.4543964404
413.3777926 0.7672999017
415.3934427 0.5198004546
425.3777926 28.51504155
427.3570572 0.4906307871
431.3883573 0.7879045324
433.3676218 0.5737709707
443.3883573 34.21207701
445.3676218 0.9433785881
461.398922 12.95118835

Name: +ve in-silico MS/MS by CFM-ID for XJQXKBUWPZIOBA-SOPKDLBESA-N
ID: XJQXKBUWPZIOBA-SOPKDLBESA-N
Comment: Energy1
Num peaks: 31
81.06987671 0.7190561777
101.0960915 0.8553190112
121.1011768 0.9720123106
139.1117415 0.9044458799
141.1273916 0.9508591665
207.1743418 0.7929542052
221.1899918 0.7977035996
235.2056419 0.7929542052
275.236942 1.071387428
277.2525921 0.8482001934
341.2838922 1.688308678
343.2995423 1.266842799
355.2995423 1.327458031
357.3151924 0.7945736675
361.310107 1.055986442
369.3151924 3.650267059
371.3308424 1.695734659
375.325757 1.037012073
383.3308424 1.893583448
387.325757 1.615651151
389.3414071 1.373781116
397.3464925 0.8038937354
401.3414071 0.7465393387
413.3777926 0.9037164211
415.3570572 0.8532131722
415.3934427 1.000298752
425.3777926 17.5410765
431.3883573 0.8362597033
443.3883573 13.44055431
445.3676218 0.978356223
461.398922 3.600868588

Name: +ve in-silico MS/MS by CFM-ID for XJQXKBUWPZIOBA-SOPKDLBESA-N
ID: XJQXKBUWPZIOBA-SOPKDLBESA-N
Comment: Energy2
Num peaks: 31
65.03857658 1.049598034
81.06987671 1.054680018
123.1168269 1.679974453
205.1586917 1.272032401
207.1743418 1.548122059
221.1899918 1.210380544
233.1899918 1.272032401
235.2056419 1.548122059
257.2263773 1.38048636
273.221292 1.349790791
275.236942 1.892395277
289.2525921 1.126001864
301.2525921 1.125151094
341.2838922 2.738821215
343.2995423 1.85420182
355.2995423 2.845128498
369.3151924 3.738987011
371.3308424 3.121810905
383.3308424 1.952156881
385.3464925 1.776265089
387.325757 1.246666574
397.3464925 1.219741435
399.3621425 1.601040171
411.3621425 2.206513037
413.3777926 4.421495309
415.3934427 1.401327517
425.3777926 2.599272718
427.3570572 1.117185447
431.3519718 1.197956541
433.3676218 1.574000944
445.3676218 2.566736676

Name: +ve in-silico MS/MS by CFM-ID for KKOJENOIJUTRDK-FHILKHTASA-N
ID: KKOJENOIJUTRDK-FHILKHTASA-N
Comment: Energy0
Num peaks: 31
59.04914126 1.198958936
71.04914126 0.7170296043
85.06479133 0.5287978035
123.0804414 0.4674238631
125.0960915 0.9006288528
127.1117415 0.6551629118
139.1117415 0.6720053031
153.1273916 0.6490918333
193.1586917 0.9553602639
195.1743418 0.6551629118
207.1743418 0.9968527141
221.1899918 1.023136862
235.2056419 1.130088484
289.2525921 0.5140267505
303.2682422 0.4512823298
357.3151924 0.5140267505
371.3308424 0.591699485
375.325757 0.4728043665
383.3308424 0.478894794
385.3464925 0.5630910522
389.3414071 0.6048765718
401.3414071 1.008495105
403.3570572 1.107444138
411.3621425 1.710984676
413.3777926 0.8432556336
425.3777926 18.77740257
429.3727072 0.9755493524
431.3883573 0.6694450682
443.3883573 24.98065593
445.3676218 0.5312340773
461.398922 9.683482014

Name: +ve in-silico MS/MS by CFM-ID for KKOJENOIJUTRDK-FHILKHTASA-N
ID: KKOJENOIJUTRDK-FHILKHTASA-N
Comment: Energy1
Num peaks: 31
67.05422664 0.989744737
71.04914126 1.364990539
121.1011768 1.412808306
135.1168269 1.026871991
139.1117415 1.111933044
149.132477 1.070730126
153.1273916 0.9651547108
167.1430416 0.9141315723
189.1637771 0.9896431323
203.1794272 0.9985332717
207.1743418 1.096086601
217.1950772 1.261283256
221.1899918 1.874060639
235.2056419 2.011988056
247.2056419 1.211118658
289.2525921 1.128902728
303.2682422 1.06300691
341.2838922 1.072995426
357.3151924 1.128902728
369.3151924 1.448195477
371.3308424 1.452349682
375.325757 1.110987709
383.3308424 2.449091003
389.3414071 1.102918549
401.3414071 1.520800052
403.3570572 1.038287586
411.3621425 1.283482377
413.3777926 0.982128837
425.3777926 8.762645001
443.3883573 6.007395013
461.398922 1.221096842

Name: +ve in-silico MS/MS by CFM-ID for KKOJENOIJUTRDK-FHILKHTASA-N
ID: KKOJENOIJUTRDK-FHILKHTASA-N
Comment: Energy2
Num peaks: 31
39.02292652 2.005897037
53.03857658 1.779093265
55.05422664 1.409555164
65.03857658 1.439235652
67.05422664 1.746594929
71.04914126 1.310934924
107.0855268 1.533000025
121.1011768 2.387331543
135.1168269 1.158596703
149.132477 1.199790195
175.148127 1.898234201
189.1637771 1.488189151
193.1586917 1.120570478
203.1794272 1.479602199
221.1899918 1.765849079
235.2056419 1.782456985
273.221292 1.313787876
275.236942 1.357890212
289.2525921 1.42721936
303.2682422 1.554865944
341.2838922 2.299803807
343.2995423 1.484437038
355.2995423 1.365092309
357.3151924 1.42721936
369.3151924 1.941702534
371.3308424 2.35995192
383.3308424 1.237207044
403.3570572 1.01260678
411.3621425 2.340373637
413.3777926 1.959215403
425.3777926 1.01353718

Name: +ve in-silico MS/MS by CFM-ID for PYXFVCFISTUSOO-FZKSQBOFSA-N
ID: PYXFVCFISTUSOO-FZKSQBOFSA-N
Comment: Energy0
Num peaks: 19
55.05422664 0.8098574482
69.06987671 1.530696593
83.08552677 0.5537276752
313.2525921 0.5338585582
315.2682422 1.19845976
359.2944569 0.7748627059
373.310107 0.7054977754
387.325757 0.7381739042
399.325757 0.8752464527
401.3414071 0.8328162151
403.3570572 0.7437721382
413.3777926 0.6990398301
417.3363217 1.329570441
419.3519718 1.25998877
425.3777926 25.02242468
431.3883573 0.7134470752
443.3883573 29.84790353
445.3676218 0.8285097673
461.398922 11.23949834

Name: +ve in-silico MS/MS by CFM-ID for PYXFVCFISTUSOO-FZKSQBOFSA-N
ID: PYXFVCFISTUSOO-FZKSQBOFSA-N
Comment: Energy1
Num peaks: 31
55.05422664 2.498041423
69.06987671 4.38779253
83.08552677 1.703852607
155.1430416 0.803343309
169.1586917 0.7564571093
189.1637771 1.017224792
207.1743418 0.8557407261
209.1899918 0.8998599888
273.221292 0.9640098947
287.236942 0.8768865861
301.2525921 0.8498741093
313.2525921 1.830852951
315.2682422 2.876651159
317.2838922 2.556014217
321.2788068 0.7771159568
333.2788068 0.9572793108
335.2944569 0.7629475377
341.2838922 0.7469764455
357.2788068 1.128848634
359.2944569 2.048500626
361.310107 1.203593878
369.3151924 1.422200164
371.2944569 0.8785107645
373.310107 1.38673852
385.310107 0.9087934834
387.325757 2.365925845
399.325757 0.846248551
403.3570572 1.016243133
425.3777926 11.67545955
443.3883573 9.01653638
461.398922 2.433191195

Name: +ve in-silico MS/MS by CFM-ID for PYXFVCFISTUSOO-FZKSQBOFSA-N
ID: PYXFVCFISTUSOO-FZKSQBOFSA-N
Comment: Energy2
Num peaks: 31
53.03857658 2.422474118
55.05422664 2.834856572
69.06987671 3.428361118
121.1011768 1.57249812
123.1168269 1.127278955
149.132477 1.165933114
189.1637771 1.673636966
191.1794272 1.471718739
207.1743418 1.087554421
271.2056419 1.117645337
273.221292 1.549227173
275.236942 1.142793122
285.221292 1.117645337
287.236942 1.232953579
289.2525921 1.132042088
301.2525921 2.098525424
315.2682422 1.543587552
341.2838922 1.398140107
355.2995423 1.108612471
357.2788068 1.266897196
359.2944569 2.309880824
369.3151924 1.455883902
371.3308424 1.179995453
373.310107 1.401674914
385.310107 1.411844991
387.325757 2.731486269
411.3621425 1.76645377
413.3777926 3.476508837
425.3777926 1.701245487
427.3570572 1.553500031
445.3676218 1.757860811

Name: +ve in-silico MS/MS by CFM-ID for CYNMAFQVEXSZRH-CPPRKDLYSA-N
ID: CYNMAFQVEXSZRH-CPPRKDLYSA-N
Comment: Energy0
Num peaks: 24
57.06987671 0.4818448827
69.06987671 0.6346838419
71.08552677 1.708354905
143.1066561 0.4823125831
155.1430416 0.5055238997
157.1223062 0.7015263187
171.1379563 0.4823125831
211.1692564 0.4823125831
225.1849065 0.7015263187
237.221292 0.5055238997
239.2005565 0.4823125831
293.2475067 0.4823125831
305.2838922 0.5055238997
307.2631568 0.7015263187
321.2788068 0.463885311
399.3621425 0.6396739594
405.3363217 0.6951144424
425.3777926 11.50584055
429.3727072 1.392724566
431.3883573 0.8684345409
433.3676218 0.485335528
443.3883573 28.58964305
445.3676218 1.389094313
461.398922 25.42696352

Name: +ve in-silico MS/MS by CFM-ID for CYNMAFQVEXSZRH-CPPRKDLYSA-N
ID: CYNMAFQVEXSZRH-CPPRKDLYSA-N
Comment: Energy1
Num peaks: 31
55.05422664 0.8808606511
57.06987671 0.855179584
69.06987671 1.296393906
71.08552677 2.527483036
83.08552677 1.36810178
85.10117684 1.313851791
143.1066561 0.8736523267
157.1223062 1.113770562
171.1379563 0.8736523267
211.1692564 0.8736523267
225.1849065 1.113770562
239.2005565 0.8736523267
293.2475067 0.8736523267
301.2525921 0.6204654569
307.2631568 1.113770562
319.2631568 0.7946205393
321.2788068 1.353863345
339.3046277 0.8453235578
371.2944569 0.649514366
385.310107 1.211042518
387.325757 0.8500458652
389.3050216 0.6794400603
405.3363217 0.8642204816
425.3777926 13.14415301
427.3570572 0.688802882
429.3727072 0.7700846894
431.3883573 0.8573971901
433.3676218 0.6265963192
443.3883573 14.48714656
445.3676218 1.755920973
461.398922 4.805458476

Name: +ve in-silico MS/MS by CFM-ID for CYNMAFQVEXSZRH-CPPRKDLYSA-N
ID: CYNMAFQVEXSZRH-CPPRKDLYSA-N
Comment: Energy2
Num peaks: 31
55.05422664 2.059947383
69.06987671 1.771273024
71.08552677 1.612940129
83.08552677 1.627266454
143.1066561 1.026472597
157.1223062 1.008950177
171.1379563 1.026472597
205.1950772 0.9072854061
211.1692564 1.026472597
225.1849065 1.008950177
233.2263773 0.9072854061
239.2005565 1.026472597
293.2475067 1.026472597
301.2525921 1.150176112
307.2631568 1.008950177
319.2631568 1.012727954
321.2788068 1.200060436
339.3046277 1.743320604
353.3202777 1.228276312
357.3151924 1.145548361
367.3359278 1.228276312
381.3515779 1.581821428
383.3672279 1.24403004
385.310107 1.955178876
387.325757 1.814570812
399.3621425 1.115420552
425.3777926 5.922367197
431.3519718 1.383447636
433.3676218 1.401919512
443.3883573 0.9722840839
445.3676218 3.896320659

Name: +ve in-silico MS/MS by CFM-ID for ASMOUVFUKZIYNJ-GYAQMUPLSA-N
ID: ASMOUVFUKZIYNJ-GYAQMUPLSA-N
Comment: Energy0
Num peaks: 31
57.0334912 0.4351270882
59.04914126 0.5599741194
89.05970595 1.536572882
91.07535601 0.3716368055
103.075356 0.3768710139
117.0910061 0.5583377139
125.0960915 0.3993537359
143.1066561 0.7039870701
155.1430416 0.4012084269
239.2005565 0.4656980176
299.2733275 0.6414280823
307.2631568 0.4656980176
317.2838922 0.6364806559
319.2995423 0.448601565
325.2889776 0.446660016
339.3046277 0.8933288042
341.3202777 0.3712997549
343.2995423 0.5220653111
353.3202777 0.9667163846
357.3151924 1.067969356
371.3308424 1.068014152
383.3308424 2.85640703
385.3464925 1.765716608
401.3414071 1.940723466
403.3570572 1.769102466
425.3777926 14.08445269
431.3883573 0.6062196803
433.3676218 0.5060209217
443.3883573 23.75289265
445.3676218 1.507708913
461.398922 16.39775294

Name: +ve in-silico MS/MS by CFM-ID for ASMOUVFUKZIYNJ-GYAQMUPLSA-N
ID: ASMOUVFUKZIYNJ-GYAQMUPLSA-N
Comment: Energy1
Num peaks: 31
71.04914126 1.32858631
73.06479133 1.283781048
85.06479133 1.082406753
89.05970595 2.204987478
91.07535601 0.7480612633
99.08044139 1.015283177
103.075356 0.7218400507
117.0910061 0.7984692656
125.0960915 0.7155134941
239.2005565 0.7250210677
297.2576775 1.043949114
299.2733275 0.9333520229
307.2631568 0.7250210677
315.2682422 0.7383997678
339.3046277 2.050387145
341.2838922 0.7074423773
353.3202777 4.84607793
355.3359278 0.9990390408
357.3151924 2.009366685
361.310107 0.9396409868
369.3151924 1.306220769
371.3308424 3.887441303
375.325757 0.7676410748
383.3308424 1.029879144
385.3464925 1.039508934
389.3414071 1.044451236
403.3570572 0.7400553165
425.3777926 10.67130954
443.3883573 8.001218908
445.3676218 1.466667231
461.398922 3.08378333

Name: +ve in-silico MS/MS by CFM-ID for ASMOUVFUKZIYNJ-GYAQMUPLSA-N
ID: ASMOUVFUKZIYNJ-GYAQMUPLSA-N
Comment: Energy2
Num peaks: 31
57.0334912 0.9113794613
69.0334912 1.035363051
71.04914126 1.841526738
85.06479133 1.436433253
205.1586917 0.961558785
233.1899918 0.961558785
269.2263773 1.289624052
271.2420274 1.008702337
273.221292 0.9469468656
297.2576775 1.028575841
299.2733275 1.501438135
301.2525921 0.924413037
325.2889776 1.136967792
339.3046277 2.785038823
341.2838922 1.478026137
341.3202777 1.564998866
343.2995423 0.8477553078
353.3202777 2.657383088
355.2995423 1.310677934
355.3359278 2.5533987
357.3151924 1.394683902
369.3151924 1.511271238
371.3308424 1.44737816
383.3308424 1.693478427
385.3464925 0.8445674739
389.3414071 0.9037905278
413.3777926 0.8581502017
425.3777926 3.637098961
431.3519718 1.073117293
433.3676218 1.195972224
445.3676218 2.621562952

Name: +ve in-silico MS/MS by CFM-ID for UFWDOQZJZKOECC-WJMGXSAOSA-N
ID: UFWDOQZJZKOECC-WJMGXSAOSA-N
Comment: Energy0
Num peaks: 8
383.3308424 2.820680706
385.3464925 2.492557068
401.3414071 0.9262712869
403.3570572 1.849010814
425.3777926 26.26414119
443.3883573 32.21696692
445.3676218 1.130365625
461.398922 12.43793158

Name: +ve in-silico MS/MS by CFM-ID for UFWDOQZJZKOECC-WJMGXSAOSA-N
ID: UFWDOQZJZKOECC-WJMGXSAOSA-N
Comment: Energy1
Num peaks: 31
139.1117415 0.6578658053
167.1430416 0.663475128
207.1743418 0.7262834095
221.1899918 0.7439251776
235.2056419 0.7262834095
257.2263773 0.7686678387
275.236942 1.0253267
285.2576775 0.8531457567
289.2525921 0.7326136658
303.2682422 1.0253267
325.2889776 0.9043579198
341.2838922 0.6218231789
343.2995423 1.181369054
345.3151924 1.364092614
355.2995423 0.7588287143
367.3359278 0.6866932615
369.3151924 1.685840156
371.3308424 0.8983940719
383.3308424 4.198185988
385.3464925 7.78217723
387.325757 0.6535894669
389.3414071 0.7172841635
401.3414071 1.302185562
403.3570572 2.945947377
425.3777926 15.06205428
431.3883573 0.8120760831
433.3676218 0.6062690064
433.4040074 0.6062384892
443.3883573 11.96353715
445.3676218 1.300593015
461.398922 3.310551086

Name: +ve in-silico MS/MS by CFM-ID for UFWDOQZJZKOECC-WJMGXSAOSA-N
ID: UFWDOQZJZKOECC-WJMGXSAOSA-N
Comment: Energy2
Num peaks: 31
205.1586917 1.390013263
207.1743418 1.706647628
221.1899918 1.348191396
233.1899918 1.390013263
235.2056419 1.706647628
257.2263773 1.345545469
269.2263773 1.292932838
273.221292 1.429785034
275.236942 1.952124469
285.2576775 1.380487143
287.2733275 0.9967258359
289.2525921 1.451119877
301.2525921 1.429785034
303.2682422 1.952124469
325.2889776 1.652214075
327.3046277 1.113558015
341.2838922 2.11915867
343.2995423 2.383573037
345.3151924 1.114218236
355.2995423 2.490727619
357.3151924 1.227650262
367.3359278 1.038727232
369.3151924 3.390999266
369.3515779 1.311080816
383.3308424 0.9660917639
385.3464925 1.412869175
425.3777926 2.868715503
427.3570572 1.455417854
431.3519718 1.594086407
433.3676218 1.812471963
445.3676218 3.933304858

Name: +ve in-silico MS/MS by CFM-ID for WXAKHNIYPJXFTM-HQWZFOBMSA-N
ID: WXAKHNIYPJXFTM-HQWZFOBMSA-N
Comment: Energy0
Num peaks: 11
383.3308424 2.066710993
385.3464925 1.629916999
401.3414071 1.315737861
403.3570572 1.53343073
411.3621425 1.014455204
413.3777926 0.7383297219
425.3777926 24.10230953
429.3727072 0.737605873
443.3883573 32.95882446
445.3676218 1.062468536
461.398922 13.08418882

Name: +ve in-silico MS/MS by CFM-ID for WXAKHNIYPJXFTM-HQWZFOBMSA-N
ID: WXAKHNIYPJXFTM-HQWZFOBMSA-N
Comment: Energy1
Num peaks: 31
55.05422664 1.469889367
57.06987671 1.256431506
69.06987671 0.7881862889
121.1011768 0.7703041109
141.1273916 1.173877781
149.132477 0.7703041109
155.1430416 0.9435957357
169.1586917 1.173877781
189.1637771 1.145763768
207.1743418 1.145257469
209.1899918 1.052836126
273.221292 1.261806586
293.2475067 0.7891272619
301.2525921 1.210111511
321.2788068 0.7891272619
341.2838922 1.477862549
343.2995423 1.314786897
361.310107 1.026671177
383.3308424 3.071167656
385.3464925 1.915037699
397.3464925 0.8775299918
401.3414071 1.466006653
403.3570572 1.327715162
411.3621425 1.481972418
413.3777926 1.737790592
415.3934427 1.139552497
425.3777926 17.88959657
431.3883573 1.039461108
443.3883573 13.40918626
445.3676218 1.171142035
461.398922 2.992854706

Name: +ve in-silico MS/MS by CFM-ID for WXAKHNIYPJXFTM-HQWZFOBMSA-N
ID: WXAKHNIYPJXFTM-HQWZFOBMSA-N
Comment: Energy2
Num peaks: 31
55.05422664 3.962647439
57.06987671 1.736597343
69.06987671 1.710718266
71.08552677 0.9723838807
121.1011768 1.263731986
123.1168269 1.22277023
135.1168269 0.993849312
137.132477 1.098302757
149.132477 1.263731986
151.148127 1.22277023
189.1637771 2.152304307
191.1794272 2.040114066
207.1743418 1.766414109
273.221292 1.709922104
275.236942 1.241938721
301.2525921 1.651206181
303.2682422 1.241938721
341.2838922 2.308751549
343.2995423 2.153276098
383.3308424 2.910352785
385.3464925 2.769169522
397.3464925 1.43770986
399.3621425 1.521772171
401.3414071 1.359617552
411.3621425 2.875621058
413.3777926 3.841000215
415.3934427 1.104419652
425.3777926 2.746251619
431.3519718 1.464484981
433.3676218 1.632145313
445.3676218 3.875383053

Name: +ve in-silico MS/MS by CFM-ID for CMCOTUOUAOOHNL-BFMHUFQKSA-N
ID: CMCOTUOUAOOHNL-BFMHUFQKSA-N
Comment: Energy0
Num peaks: 10
71.08552677 0.7793674574
383.3308424 2.804858936
385.3464925 1.966586772
401.3414071 1.081923535
403.3570572 1.70654898
425.3777926 26.17323801
431.3883573 0.744119725
443.3883573 31.9148225
445.3676218 1.146835144
461.398922 12.25732172

Name: +ve in-silico MS/MS by CFM-ID for CMCOTUOUAOOHNL-BFMHUFQKSA-N
ID: CMCOTUOUAOOHNL-BFMHUFQKSA-N
Comment: Energy1
Num peaks: 31
41.03857658 0.8658510028
43.05422664 0.9689603649
55.05422664 1.309678763
57.06987671 1.206301415
69.06987671 1.453105297
71.08552677 1.386010222
83.08552677 1.538700778
85.10117684 1.26452015
121.1011768 0.6460662536
123.1168269 1.200165911
207.1743418 0.7657337774
221.1899918 0.7397286601
235.2056419 0.7657337774
257.2263773 0.6390389022
273.221292 0.9210410251
275.236942 1.30424344
277.2525921 0.8745603779
341.2838922 0.6500763549
355.2995423 0.6500763549
383.3308424 3.924679301
385.3464925 6.775849801
397.3464925 0.7535202303
401.3414071 1.6875966
403.3570572 2.773846738
413.3777926 0.7358941842
415.3934427 0.9269667481
425.3777926 15.60583604
431.3883573 0.6859185043
443.3883573 11.88065368
445.3676218 1.301269992
461.398922 3.163732945

Name: +ve in-silico MS/MS by CFM-ID for CMCOTUOUAOOHNL-BFMHUFQKSA-N
ID: CMCOTUOUAOOHNL-BFMHUFQKSA-N
Comment: Energy2
Num peaks: 31
41.03857658 1.577611969
43.05422664 1.392546
55.05422664 3.68220984
57.06987671 1.736464543
67.05422664 1.495252755
69.06987671 2.419344775
71.08552677 1.412844235
81.06987671 1.254099586
83.08552677 1.665053657
85.10117684 1.345799907
123.1168269 2.300831765
205.1586917 1.347793776
207.1743418 1.648144214
221.1899918 1.267214381
233.1899918 1.369133643
235.2056419 1.648144214
257.2263773 1.428607874
273.221292 2.234547933
275.236942 2.320732977
289.2525921 1.216301841
369.3151924 1.797835644
397.3464925 1.26655017
411.3621425 2.291190068
413.3777926 4.490641648
415.3934427 1.477195825
417.3727072 1.209042592
425.3777926 2.788394313
427.3570572 1.174327904
431.3519718 1.36759989
433.3676218 1.670059511
445.3676218 3.725797946

Name: +ve in-silico MS/MS by CFM-ID for BSYZHDYBTPPPCC-CJPZEJHVSA-N
ID: BSYZHDYBTPPPCC-CJPZEJHVSA-N
Comment: Energy0
Num peaks: 8
71.08552677 1.38283195
331.2631568 1.260722632
419.3519718 1.154397716
431.3883573 1.124935745
443.3883573 35.36354574
449.398922 0.8090908725
461.398922 30.1832559
479.4094867 9.057672074

Name: +ve in-silico MS/MS by CFM-ID for BSYZHDYBTPPPCC-CJPZEJHVSA-N
ID: BSYZHDYBTPPPCC-CJPZEJHVSA-N
Comment: Energy1
Num peaks: 31
57.06987671 2.559883028
71.08552677 4.616371963
85.10117684 1.583361647
111.1168269 0.6214628222
205.1586917 0.7125364888
275.236942 0.6949505344
289.2162066 0.6770845239
303.2318567 0.6770845239
331.2631568 3.474944754
333.2788068 2.907591604
337.2737215 0.6409491756
349.2737215 0.7790922698
351.2893715 0.630133217
359.2944569 0.6731630997
375.2893715 1.901929002
377.3050216 0.6462824953
379.3206717 0.6799314626
387.325757 1.111590224
389.3050216 1.28996478
403.3206717 2.003311174
415.3570572 1.057293657
419.3519718 0.6743238324
429.3727072 0.8188341898
431.3883573 1.273701622
433.4040074 0.8184307984
435.3468864 0.624820674
435.3832719 0.7288074108
443.3883573 20.862313
449.398922 0.8026635437
461.398922 11.23492471
479.4094867 2.365603719

Name: +ve in-silico MS/MS by CFM-ID for BSYZHDYBTPPPCC-CJPZEJHVSA-N
ID: BSYZHDYBTPPPCC-CJPZEJHVSA-N
Comment: Energy2
Num peaks: 31
41.03857658 1.350816774
55.05422664 3.432415813
57.06987671 3.415014555
69.06987671 1.698005251
71.08552677 5.729298781
73.10117684 0.8891482601
123.1168269 1.755115288
193.1950772 0.7857055736
205.1586917 1.597101204
207.1743418 1.352795275
275.236942 0.8715308817
277.2525921 1.086117023
289.2162066 1.062116115
303.2318567 1.062116115
317.2475067 1.803808695
321.2788068 1.038164454
331.2631568 2.182701078
333.2788068 1.08575992
359.2944569 0.9586668516
375.2893715 2.323992454
389.3050216 1.429530723
403.3206717 2.944045858
415.3570572 1.7967781
417.3727072 0.850548239
429.3727072 3.250372732
431.3883573 6.39741605
433.4040074 1.542442647
435.3832719 1.59230828
443.3883573 4.123235135
445.3676218 1.905054717
463.3781865 1.635139178

Name: +ve in-silico MS/MS by CFM-ID for ILQOLRWKVAXWJC-XVGAYARYSA-N
ID: ILQOLRWKVAXWJC-XVGAYARYSA-N
Comment: Energy0
Num peaks: 15
67.05422664 0.8169473093
85.06479133 0.6334079337
317.2838922 0.5834079181
343.2995423 0.5548942531
369.3151924 0.7724056167
383.3308424 2.599932933
385.3464925 2.194110229
387.325757 1.222326348
401.3414071 1.28193116
403.3570572 1.732671254
425.3777926 29.510707
427.3570572 0.8757493197
443.3883573 28.98925328
445.3676218 0.7738594457
461.398922 7.789089724

Name: +ve in-silico MS/MS by CFM-ID for ILQOLRWKVAXWJC-XVGAYARYSA-N
ID: ILQOLRWKVAXWJC-XVGAYARYSA-N
Comment: Energy1
Num peaks: 31
67.05422664 2.838875691
73.06479133 1.092244432
81.06987671 1.20448709
85.06479133 1.610305023
125.0960915 0.7993965102
219.1743418 0.6245461485
297.2576775 0.951819551
299.2733275 1.668404832
301.2889776 1.710353144
303.2682422 0.7132291832
315.2682422 0.9049738026
317.2838922 1.482795598
319.2995423 1.249814728
341.2838922 1.494379687
343.2995423 1.79201991
355.2995423 1.136334544
357.3151924 1.160914372
361.310107 0.9980198059
369.3151924 4.777504152
371.3308424 0.7142822112
375.325757 0.7914905535
383.3308424 2.295018521
385.3464925 2.686333535
387.325757 2.118956394
401.3414071 0.8491993099
403.3570572 1.003449031
425.3777926 16.07159163
427.3570572 0.8717905352
443.3883573 9.622770099
445.3676218 0.765966084
461.398922 2.012342193

Name: +ve in-silico MS/MS by CFM-ID for ILQOLRWKVAXWJC-XVGAYARYSA-N
ID: ILQOLRWKVAXWJC-XVGAYARYSA-N
Comment: Energy2
Num peaks: 31
67.05422664 4.388581461
69.06987671 1.592827335
85.06479133 1.118860754
205.1586917 1.331932846
207.1743418 1.151197859
233.1899918 1.331932846
235.2056419 1.151197859
255.2107273 1.061274735
269.2263773 1.061274735
273.221292 1.670152248
275.236942 1.164085554
283.2420274 1.039427867
285.2576775 1.646141961
287.236942 1.422190795
289.2525921 1.058354187
299.2733275 1.087303828
301.2525921 1.562582313
303.2682422 3.092206896
313.2525921 1.320956602
341.2838922 2.510927663
343.2995423 2.585036961
355.2995423 1.625600224
357.3151924 1.321498996
369.3151924 3.750590375
371.3308424 1.26301327
383.3308424 2.09624259
385.3464925 2.03712935
413.3777926 1.686877332
425.3777926 3.142310117
427.3570572 1.792764741
445.3676218 1.813226557

Name: +ve in-silico MS/MS by CFM-ID for ZLSHPFYEUAHIBM-RZLBLDGYSA-N
ID: ZLSHPFYEUAHIBM-RZLBLDGYSA-N
Comment: Energy0
Num peaks: 10
383.3308424 2.823485338
385.3464925 2.034458722
401.3414071 0.9684758452
403.3570572 1.925872891
413.3777926 0.7148941758
425.3777926 25.87037811
431.3883573 0.7426836357
443.3883573 31.69559617
445.3676218 1.035141726
461.398922 12.22377671

Name: +ve in-silico MS/MS by CFM-ID for ZLSHPFYEUAHIBM-RZLBLDGYSA-N
ID: ZLSHPFYEUAHIBM-RZLBLDGYSA-N
Comment: Energy1
Num peaks: 31
81.06987671 0.7311647192
121.1011768 0.8850669381
139.1117415 0.8403972133
141.1273916 0.8163397656
207.1743418 0.7555515851
221.1899918 0.7345592541
235.2056419 0.7555515851
275.236942 1.036510283
277.2525921 0.8319402243
289.2525921 0.6566273757
341.2838922 1.524425195
343.2995423 1.09341677
355.2995423 1.259641747
357.3151924 0.9170966166
361.310107 0.9018212061
369.3151924 2.182258656
371.3308424 0.8187126217
375.325757 0.8239483866
383.3308424 4.260859986
385.3464925 7.023756592
387.325757 0.825454566
397.3464925 0.7549743642
401.3414071 1.452726205
403.3570572 3.032772571
413.3777926 0.729905151
415.3934427 0.9097582818
425.3777926 14.99672111
431.3883573 0.6876723286
443.3883573 11.67924243
445.3676218 1.149750935
461.398922 3.175955391

Name: +ve in-silico MS/MS by CFM-ID for ZLSHPFYEUAHIBM-RZLBLDGYSA-N
ID: ZLSHPFYEUAHIBM-RZLBLDGYSA-N
Comment: Energy2
Num peaks: 31
81.06987671 1.269912087
83.08552677 1.040757451
123.1168269 1.684684169
205.1586917 1.294978971
207.1743418 1.600637601
221.1899918 1.245804793
233.1899918 1.294978971
235.2056419 1.600637601
257.2263773 1.42258251
259.2420274 1.044537177
273.221292 1.371341649
275.236942 1.965485785
289.2525921 1.162992654
301.2525921 1.173596017
341.2838922 2.878139399
343.2995423 1.947096259
355.2995423 2.487418056
357.3151924 1.275573895
369.3151924 3.700080586
371.3308424 1.624371962
383.3308424 1.384632243
385.3464925 1.206900413
397.3464925 1.263779342
411.3621425 2.286177638
413.3777926 4.422275022
415.3934427 1.435081144
425.3777926 2.557085778
427.3570572 1.145856877
431.3519718 1.172909066
433.3676218 1.371505686
445.3676218 3.211900522

Name: +ve in-silico MS/MS by CFM-ID for HDGNTQDYNULCKE-MPLUCSPZSA-N
ID: HDGNTQDYNULCKE-MPLUCSPZSA-N
Comment: Energy0
Num peaks: 19
55.05422664 0.815345984
69.06987671 1.537228318
83.08552677 0.5552412287
155.1430416 0.6294814357
315.2682422 1.198003108
359.2944569 0.776261373
373.310107 0.7066833568
387.325757 0.7396958326
399.325757 0.8778588018
401.3414071 0.8353659474
403.3570572 0.7451195743
413.3777926 0.700643137
417.3363217 1.335196021
419.3519718 1.265282334
425.3777926 25.02797299
431.3883573 0.7164139305
443.3883573 29.94418739
445.3676218 0.8318488212
461.398922 11.30669156

Name: +ve in-silico MS/MS by CFM-ID for HDGNTQDYNULCKE-MPLUCSPZSA-N
ID: HDGNTQDYNULCKE-MPLUCSPZSA-N
Comment: Energy1
Num peaks: 31
55.05422664 2.605301647
69.06987671 4.495292059
83.08552677 1.726852025
141.1273916 0.8200538056
155.1430416 0.9976263232
167.1430416 0.755294034
169.1586917 0.952435044
189.1637771 0.9902188601
207.1743418 0.844272234
209.1899918 0.9403080746
313.2525921 1.858194572
315.2682422 2.91719401
317.2838922 2.589524563
333.2788068 0.9722344607
335.2944569 0.7757233667
341.2838922 0.7535251333
357.2788068 1.138712647
359.2944569 2.071435409
361.310107 1.21748371
369.3151924 1.433805557
371.2944569 0.8842003065
373.310107 1.400537822
385.310107 0.9168288076
387.325757 2.39324322
399.325757 0.8558947651
403.3570572 1.027979914
413.3777926 0.7282478345
425.3777926 11.76132112
443.3883573 9.156087462
445.3676218 0.7224960179
461.398922 2.488978244

Name: +ve in-silico MS/MS by CFM-ID for HDGNTQDYNULCKE-MPLUCSPZSA-N
ID: HDGNTQDYNULCKE-MPLUCSPZSA-N
Comment: Energy2
Num peaks: 31
39.02292652 1.128212517
53.03857658 2.355723313
55.05422664 2.788863243
67.05422664 1.335949207
69.06987671 4.054990386
135.1168269 1.246068871
149.132477 1.122754641
191.1794272 1.43078051
271.2056419 1.476505635
273.221292 1.157698984
285.221292 1.476505635
287.236942 1.100045741
299.236942 1.45471746
301.2525921 2.365066987
305.2838922 1.134390633
313.2525921 1.045717918
315.2682422 1.48711427
341.2838922 1.362372126
355.2995423 1.079757674
357.2788068 1.225710646
359.2944569 2.241739438
369.3151924 1.418049212
371.3308424 1.151377452
373.310107 1.362174552
385.310107 1.370552013
387.325757 2.652592051
411.3621425 1.717779479
413.3777926 3.380717182
425.3777926 1.640512041
427.3570572 1.51065339
445.3676218 1.708763413

Name: +ve in-silico MS/MS by CFM-ID for ROSZSEXRIVXBJD-UHFFFAOYSA-N
ID: ROSZSEXRIVXBJD-UHFFFAOYSA-N
Comment: Energy0
Num peaks: 31
43.05422664 0.4604131674
57.0334912 0.5715575805
83.01275576 0.5648955588
85.02840582 2.616274945
111.0440559 0.6741733128
151.0389705 0.8619713365
153.0546206 0.5694281507
165.0546206 1.139153024
197.2263773 0.4588525279
207.1015708 0.4588525279
267.3046277 0.4588525279
277.1798211 0.4588525279
295.3359278 1.186465346
309.3515779 0.9292139359
317.3202777 0.8743994003
319.3359278 0.8837554892
323.3672279 1.136302304
345.3515779 0.7418048836
347.3672279 1.380425295
349.382878 1.921682781
375.3621425 0.4727874862
377.3777926 0.7233192334
403.3570572 0.6276637659
425.3777926 0.9528320044
429.3727072 1.015927803
431.3883573 0.7407294672
433.3676218 0.476045705
433.4040074 0.777415959
443.3883573 9.492945775
445.3676218 0.6747838977
461.398922 30.80141599

Name: +ve in-silico MS/MS by CFM-ID for ROSZSEXRIVXBJD-UHFFFAOYSA-N
ID: ROSZSEXRIVXBJD-UHFFFAOYSA-N
Comment: Energy1
Num peaks: 31
43.05422664 0.8704103349
71.08552677 0.8412511547
141.1637771 0.8412511547
151.0389705 0.9178467052
155.1794272 0.8412511547
165.0546206 1.835264131
169.1950772 0.8412511547
183.2107273 0.8412511547
221.1172208 0.8412511547
281.3202777 0.8412511547
295.3359278 2.147354017
309.3515779 2.206482668
317.3202777 1.060535198
319.2267713 0.8412511547
333.2424213 0.8412511547
347.2580714 0.8412511547
347.3672279 1.13190953
349.382878 0.9727039532
361.2737215 0.8412511547
373.3464925 0.9439817834
375.2893715 0.8412511547
375.3621425 2.363504783
377.3777926 1.648330137
389.3050216 0.8412511547
403.3206717 0.8412511547
417.3363217 0.8412511547
429.3727072 1.390448476
431.3883573 1.412320709
433.4040074 2.398415267
443.3883573 3.380797991
461.398922 2.892832428

Name: +ve in-silico MS/MS by CFM-ID for ROSZSEXRIVXBJD-UHFFFAOYSA-N
ID: ROSZSEXRIVXBJD-UHFFFAOYSA-N
Comment: Energy2
Num peaks: 31
39.02292652 1.099484581
43.05422664 1.202701412
49.00727645 1.023843893
53.00219107 1.525348368
55.01784114 1.071743392
57.0334912 1.108716546
85.02840582 1.141336601
113.132477 0.7677839003
183.2107273 0.7677839003
193.0859207 0.7677839003
207.1015708 0.7677839003
253.2889776 0.7677839003
263.164171 0.7677839003
267.3046277 0.7677839003
293.3202777 0.8310671217
295.3359278 1.502113377
305.3202777 0.7685200818
309.3515779 0.8961775069
317.3202777 4.329004702
319.3359278 1.90883234
321.3515779 0.9963096409
323.3672279 3.318545082
345.3515779 3.406342567
347.3672279 1.932862746
349.382878 1.977857968
357.3515779 0.8764797019
373.3464925 0.9325250165
375.3621425 1.103717483
377.3777926 2.734153106
385.3464925 0.9403030846
445.3676218 0.8575966167

Name: +ve in-silico MS/MS by CFM-ID for PYXFVCFISTUSOO-FOVSKGRZSA-N
ID: PYXFVCFISTUSOO-FOVSKGRZSA-N
Comment: Energy0
Num peaks: 19
55.05422664 0.8098574482
69.06987671 1.530696593
83.08552677 0.5537276752
313.2525921 0.5338585582
315.2682422 1.19845976
359.2944569 0.7748627059
373.310107 0.7054977754
387.325757 0.7381739042
399.325757 0.8752464527
401.3414071 0.8328162151
403.3570572 0.7437721382
413.3777926 0.6990398301
417.3363217 1.329570441
419.3519718 1.25998877
425.3777926 25.02242468
431.3883573 0.7134470752
443.3883573 29.84790353
445.3676218 0.8285097673
461.398922 11.23949834

Name: +ve in-silico MS/MS by CFM-ID for PYXFVCFISTUSOO-FOVSKGRZSA-N
ID: PYXFVCFISTUSOO-FOVSKGRZSA-N
Comment: Energy1
Num peaks: 31
55.05422664 2.498041423
69.06987671 4.38779253
83.08552677 1.703852607
155.1430416 0.803343309
169.1586917 0.7564571093
189.1637771 1.017224792
207.1743418 0.8557407261
209.1899918 0.8998599888
273.221292 0.9640098947
287.236942 0.8768865861
301.2525921 0.8498741093
313.2525921 1.830852951
315.2682422 2.876651159
317.2838922 2.556014217
321.2788068 0.7771159568
333.2788068 0.9572793108
335.2944569 0.7629475377
341.2838922 0.7469764455
357.2788068 1.128848634
359.2944569 2.048500626
361.310107 1.203593878
369.3151924 1.422200164
371.2944569 0.8785107645
373.310107 1.38673852
385.310107 0.9087934834
387.325757 2.365925845
399.325757 0.846248551
403.3570572 1.016243133
425.3777926 11.67545955
443.3883573 9.01653638
461.398922 2.433191195

Name: +ve in-silico MS/MS by CFM-ID for PYXFVCFISTUSOO-FOVSKGRZSA-N
ID: PYXFVCFISTUSOO-FOVSKGRZSA-N
Comment: Energy2
Num peaks: 31
53.03857658 2.422474118
55.05422664 2.834856572
69.06987671 3.428361118
121.1011768 1.57249812
123.1168269 1.127278955
149.132477 1.165933114
189.1637771 1.673636966
191.1794272 1.471718739
207.1743418 1.087554421
271.2056419 1.117645337
273.221292 1.549227173
275.236942 1.142793122
285.221292 1.117645337
287.236942 1.232953579
289.2525921 1.132042088
301.2525921 2.098525424
315.2682422 1.543587552
341.2838922 1.398140107
355.2995423 1.108612471
357.2788068 1.266897196
359.2944569 2.309880824
369.3151924 1.455883902
371.3308424 1.179995453
373.310107 1.401674914
385.310107 1.411844991
387.325757 2.731486269
411.3621425 1.76645377
413.3777926 3.476508837
425.3777926 1.701245487
427.3570572 1.553500031
445.3676218 1.757860811

Name: +ve in-silico MS/MS by CFM-ID for RQBNSDSKUAGBOI-QWXVBYNVSA-N
ID: RQBNSDSKUAGBOI-QWXVBYNVSA-N
Comment: Energy0
Num peaks: 31
59.04914126 0.590113699
85.06479133 0.512934271
101.0597059 0.4629666238
103.075356 1.795339646
105.0910061 0.765979051
239.2005565 0.502534649
299.2733275 1.128681936
307.2631568 0.502534649
317.2838922 0.5065066108
319.2995423 0.5359834285
347.3308424 0.4320060001
353.3202777 0.609316933
355.2995423 1.026694518
355.3359278 0.6273140966
357.3151924 1.704278178
359.3308424 0.8746893571
361.310107 0.5351735878
371.3308424 0.9943311497
373.310107 1.125326642
375.325757 2.585832892
377.3414071 1.274750053
383.3308424 1.139643117
385.3464925 0.9693674459
401.3414071 0.9738960153
403.3570572 1.777875859
425.3777926 8.701382847
431.3883573 0.6645746011
433.3676218 0.4576045477
443.3883573 24.99137243
445.3676218 1.198649106
461.398922 18.41431286

Name: +ve in-silico MS/MS by CFM-ID for RQBNSDSKUAGBOI-QWXVBYNVSA-N
ID: RQBNSDSKUAGBOI-QWXVBYNVSA-N
Comment: Energy1
Num peaks: 31
81.06987671 2.614934074
83.08552677 0.7447590275
85.10117684 0.9046300334
89.05970595 1.895168756
97.06479133 1.104083989
99.08044139 1.430992197
101.0960915 0.898873603
239.2005565 0.7099608505
253.2162066 0.7296547198
299.2733275 0.9708817316
301.2889776 1.169393152
321.2788068 0.7296547198
341.2838922 1.468592326
343.2995423 1.407929737
353.3202777 1.406427632
355.2995423 1.586566243
357.3151924 2.510382964
359.2944569 1.236896863
361.310107 1.851939484
369.3151924 2.24163066
371.3308424 1.34560776
373.310107 1.071208912
373.3464925 0.7104017325
375.325757 3.160865607
387.325757 1.410609899
389.3414071 0.9065871987
403.3570572 0.7817026168
425.3777926 6.365185229
443.3883573 9.170104497
445.3676218 1.234560796
461.398922 4.054570416

Name: +ve in-silico MS/MS by CFM-ID for RQBNSDSKUAGBOI-QWXVBYNVSA-N
ID: RQBNSDSKUAGBOI-QWXVBYNVSA-N
Comment: Energy2
Num peaks: 31
57.06987671 1.308004178
207.1743418 1.12826958
221.1899918 1.009043779
257.2263773 1.025204102
271.2420274 1.025204102
273.221292 1.15087446
275.236942 1.441608628
285.2576775 2.200054978
289.2525921 1.428924451
301.2525921 1.137055632
303.2682422 1.565217431
329.3202777 2.057953298
341.2838922 1.99099043
343.2995423 1.55877053
353.3202777 1.331381347
355.2995423 1.981420795
355.3359278 1.170522193
357.3151924 1.793975274
359.3308424 1.565734627
369.3151924 2.900947085
371.3308424 2.521405226
375.325757 1.048808924
383.3308424 1.79736182
385.3464925 1.548637644
403.3570572 1.151286009
411.3621425 1.024838661
413.3777926 1.861109994
425.3777926 1.251171942
431.3519718 1.108758082
433.3676218 1.296492676
445.3676218 2.766951643

Name: +ve in-silico MS/MS by CFM-ID for WCTIXLYLQXMYKU-UHFFFAOYSA-N
ID: WCTIXLYLQXMYKU-UHFFFAOYSA-N
Comment: Energy0
Num peaks: 31
43.05422664 0.429510185
59.01275576 0.4836344191
99.1168269 0.4236963832
113.132477 0.4236963832
127.148127 0.4236963832
141.1637771 0.4236963832
155.1794272 0.4611244475
169.1950772 0.4874692283
183.2107273 0.9057848685
195.1743418 0.6221597365
197.2263773 1.19902295
199.1692564 0.500945878
213.1849065 0.6631217029
223.1692564 0.5449866699
225.221292 1.188078574
241.1798211 0.7152800556
253.2525921 0.4236963832
267.2682422 0.4236963832
281.2838922 0.4236963832
295.2995423 0.4236963832
323.3308424 0.4236963832
337.3464925 0.4236963832
365.3777926 0.4236963832
377.3777926 0.6248731244
379.3934427 2.311027172
391.3934427 0.6484050523
393.4090927 5.783690783
395.4247428 0.6636312042
403.3934427 4.963745725
421.4040074 18.26071764
439.414572 23.91368196

Name: +ve in-silico MS/MS by CFM-ID for WCTIXLYLQXMYKU-UHFFFAOYSA-N
ID: WCTIXLYLQXMYKU-UHFFFAOYSA-N
Comment: Energy1
Num peaks: 31
41.03857658 0.7667630408
43.05422664 0.7921280091
137.132477 1.011623225
139.148127 1.374332215
151.148127 1.256623803
153.1637771 2.133930163
155.1794272 1.059042971
165.1637771 0.7970789834
167.1794272 1.257379582
169.1950772 1.00118159
181.1586917 1.186617659
181.1950772 1.012768519
183.2107273 3.050824816
195.1743418 1.444082715
197.2263773 2.815786551
199.1692564 1.038019254
207.2107273 0.8460993142
213.1849065 0.9580493249
223.1692564 1.128626634
225.221292 2.61951662
241.1798211 1.110989126
253.2525921 0.7244737054
267.2682422 0.7244737054
375.3985281 0.818193408
377.3777926 0.7948299463
379.3934427 2.166376172
393.4090927 3.875604479
395.4247428 0.8611493694
403.3934427 1.216097169
421.4040074 2.964995092
439.414572 2.02834722

Name: +ve in-silico MS/MS by CFM-ID for WCTIXLYLQXMYKU-UHFFFAOYSA-N
ID: WCTIXLYLQXMYKU-UHFFFAOYSA-N
Comment: Energy2
Num peaks: 31
41.03857658 2.70313356
43.05422664 1.512035134
55.05422664 1.807610556
69.06987671 1.786126364
83.08552677 1.619239672
97.10117684 1.825044561
99.1168269 0.9730322826
111.1168269 1.825044561
125.132477 1.825044561
127.148127 0.9730322826
137.132477 1.504758038
139.148127 2.629762523
141.1637771 0.9730322826
151.148127 1.225842946
153.1637771 2.874001121
155.1794272 1.21267894
167.1794272 2.967116848
169.1950772 1.385087763
179.1794272 1.022704717
183.2107273 1.754416262
195.1743418 1.117358952
197.2263773 3.141313362
253.2525921 0.9730322826
267.2682422 0.9730322826
281.2838922 0.9730322826
309.3151924 0.9730322826
323.3308424 0.9730322826
337.3464925 0.9730322826
351.3621425 0.9730322826
365.3777926 0.9730322826
377.3777926 2.027751649

Name: +ve in-silico MS/MS by CFM-ID for JHBOJQROUIQDQH-JLDNBGJCSA-N
ID: JHBOJQROUIQDQH-JLDNBGJCSA-N
Comment: Energy0
Num peaks: 30
71.08552677 0.7259637408
85.06479133 0.8126900845
87.08044139 4.214674044
89.09609146 0.6007941254
153.1273916 0.5828523597
221.1899918 0.5583798127
235.2056419 0.4512433308
275.236942 0.4960062338
315.2682422 1.072435286
317.2838922 0.579139154
355.2995423 0.8289997842
357.3151924 0.4800872223
359.2944569 0.633014695
369.3151924 0.5850220198
371.3308424 0.5165524177
373.310107 0.6696729398
375.325757 0.5192851141
387.325757 0.5814332719
389.3414071 0.5828861703
411.3621425 1.431791362
413.3777926 0.6840444352
415.3934427 0.4846989276
425.3777926 12.75035233
427.3570572 0.4629437093
429.3727072 1.379718925
431.3883573 0.7854590478
433.4040074 0.5825981641
443.3883573 29.67841303
445.3676218 1.255645098
461.398922 15.20653959

Name: +ve in-silico MS/MS by CFM-ID for JHBOJQROUIQDQH-JLDNBGJCSA-N
ID: JHBOJQROUIQDQH-JLDNBGJCSA-N
Comment: Energy1
Num peaks: 31
55.05422664 2.127168279
83.08552677 1.033100146
85.06479133 1.202506873
87.08044139 6.297636504
127.1117415 0.8718173956
153.1273916 0.8965932997
207.1743418 0.9313716702
221.1899918 0.9149581626
235.2056419 0.9601606763
275.236942 0.9454726011
303.2682422 1.27254122
315.2682422 2.349577099
317.2838922 2.60771444
341.2838922 1.194111938
343.2995423 1.350068168
355.2995423 2.125912179
359.2944569 1.03820862
369.3151924 1.893838942
371.3308424 1.689012323
373.310107 1.688838341
373.3464925 0.8960200292
387.325757 1.012695273
411.3621425 1.593974237
413.3777926 1.211043807
415.3934427 2.002896044
425.3777926 8.405932281
429.3727072 1.060271216
433.4040074 1.338688941
443.3883573 8.5998967
445.3676218 1.117112916
461.398922 2.210935012

Name: +ve in-silico MS/MS by CFM-ID for JHBOJQROUIQDQH-JLDNBGJCSA-N
ID: JHBOJQROUIQDQH-JLDNBGJCSA-N
Comment: Energy2
Num peaks: 31
55.05422664 7.247364615
57.06987671 3.16135178
65.03857658 1.132176856
71.08552677 2.35801324
85.06479133 1.589376137
87.08044139 10.87872572
139.1117415 0.9026297519
151.1117415 1.04603925
207.1743418 0.9295687599
221.1899918 1.003293953
233.1899918 0.995263988
235.2056419 1.362039445
275.236942 1.441182441
277.2525921 1.036920002
283.2420274 1.590937626
289.2525921 1.093515235
291.2682422 0.9846513442
301.2525921 1.4640114
303.2682422 1.504963917
341.2838922 1.94224077
355.2995423 1.156628502
357.3151924 1.225314273
369.3151924 1.701157771
371.3308424 0.7975833321
373.3464925 1.064334897
401.3777926 0.8890668485
413.3777926 1.16080807
415.3934427 1.52422296
425.3777926 0.8882401621
433.3676218 0.8076675662
445.3676218 2.264197041

Name: +ve in-silico MS/MS by CFM-ID for KKOJENOIJUTRDK-RDIXPVEOSA-N
ID: KKOJENOIJUTRDK-RDIXPVEOSA-N
Comment: Energy0
Num peaks: 31
59.04914126 1.198316496
71.04914126 0.7166560133
85.06479133 0.528509315
123.0804414 0.4671784716
125.0960915 0.9001498354
127.1117415 0.654812869
139.1117415 0.6716376697
153.1273916 0.6487369403
193.1586917 0.954857614
195.1743418 0.654812869
207.1743418 0.9963650777
221.1899918 1.022637624
235.2056419 1.129513696
289.2525921 0.5138047993
303.2682422 0.451087471
357.3151924 0.5138047993
371.3308424 0.5914439956
375.325757 0.4725290539
383.3308424 0.4786880125
385.3464925 0.5628479156
389.3414071 0.6045208464
401.3414071 1.007926507
403.3570572 1.106828279
411.3621425 1.710245892
413.3777926 0.842891525
425.3777926 18.76929469
429.3727072 0.9749476087
431.3883573 0.6690405773
443.3883573 24.96438673
445.3676218 0.5309298735
461.398922 9.675121376

Name: +ve in-silico MS/MS by CFM-ID for KKOJENOIJUTRDK-RDIXPVEOSA-N
ID: KKOJENOIJUTRDK-RDIXPVEOSA-N
Comment: Energy1
Num peaks: 31
67.05422664 0.9891262687
71.04914126 1.364044189
121.1011768 1.411925475
135.1168269 1.026230323
139.1117415 1.11111487
149.132477 1.070061052
153.1273916 0.9644448769
167.1430416 0.9134519305
189.1637771 0.9890247274
203.1794272 0.9979093117
207.1743418 1.09531496
217.1950772 1.26049511
221.1899918 1.872807301
235.2056419 2.010611662
247.2056419 1.210329842
289.2525921 1.128197303
303.2682422 1.062342661
341.2838922 1.072324936
357.3151924 1.128197303
369.3151924 1.447290534
371.3308424 1.451442143
375.325757 1.110178401
383.3308424 2.447560623
389.3414071 1.102093108
401.3414071 1.519626734
403.3570572 1.037553971
411.3621425 1.282680359
413.3777926 0.9815151277
425.3777926 8.757169429
443.3883573 6.001884683
461.398922 1.219571249

Name: +ve in-silico MS/MS by CFM-ID for KKOJENOIJUTRDK-RDIXPVEOSA-N
ID: KKOJENOIJUTRDK-RDIXPVEOSA-N
Comment: Energy2
Num peaks: 31
39.02292652 2.00355604
53.03857658 1.777016961
55.05422664 1.407910132
65.03857658 1.437555981
67.05422664 1.744556553
71.04914126 1.309394146
107.0855268 1.531210926
121.1011768 2.38454539
135.1168269 1.157244555
149.132477 1.198389971
175.148127 1.896018853
189.1637771 1.486452349
193.1586917 1.119251458
203.1794272 1.477875418
221.1899918 1.763777245
235.2056419 1.780366332
273.221292 1.312254611
275.236942 1.356305476
289.2525921 1.425553713
303.2682422 1.553051326
341.2838922 2.297119804
343.2995423 1.482704615
355.2995423 1.363499168
357.3151924 1.425553713
369.3151924 1.939436456
371.3308424 2.357197721
383.3308424 1.235763152
403.3570572 1.011413436
411.3621425 2.337642287
413.3777926 1.956928887
425.3777926 1.012354323

Name: +ve in-silico MS/MS by CFM-ID for JDKLXPMSWZQNGC-ASDRRNSRSA-N
ID: JDKLXPMSWZQNGC-ASDRRNSRSA-N
Comment: Energy0
Num peaks: 30
57.0334912 0.4894773713
71.08552677 1.40703612
73.10117684 0.5591489248
125.132477 1.338070235
127.148127 0.5506966084
153.1637771 1.395524272
155.1794272 0.5506966084
181.1950772 0.4706824796
195.2107273 0.4706824796
213.148521 0.4275333935
235.2420274 0.4262007697
249.2576775 0.6199113759
263.2733275 0.4262007697
289.2162066 0.8857116386
301.2889776 0.9397289905
303.3046277 0.6124315773
307.2267713 0.7279174324
317.2475067 0.8857116386
335.2580714 0.7279174324
371.2944569 0.8857116386
389.3050216 0.7279174324
399.325757 0.964426048
401.3414071 1.592250153
417.3363217 0.5940228132
419.3519718 1.416912726
425.3777926 10.88386465
427.3570572 0.8754510962
443.3883573 25.92062508
445.3676218 1.327804307
461.398922 20.93350625

Name: +ve in-silico MS/MS by CFM-ID for JDKLXPMSWZQNGC-ASDRRNSRSA-N
ID: JDKLXPMSWZQNGC-ASDRRNSRSA-N
Comment: Energy1
Num peaks: 31
53.03857658 0.9032758377
71.08552677 1.982622186
97.10117684 1.731433805
99.1168269 2.786037229
111.1168269 1.764787334
113.132477 2.637214333
125.132477 1.524825964
153.1637771 1.871119038
235.2420274 0.7515350018
247.2420274 0.7707385601
249.2576775 0.9580900046
263.2733275 0.7515350018
287.2733275 0.909394024
289.2162066 1.262700878
317.2475067 1.262700878
329.2475067 1.429616169
331.2631568 1.347295919
343.2631568 1.429616169
345.2788068 1.347295919
347.2580714 0.7509919124
349.2737215 1.624066275
363.2893715 1.624066275
371.2944569 1.262700878
399.325757 1.085086343
401.3414071 1.830085577
403.3570572 1.84667066
425.3777926 9.066874722
427.3570572 1.005375178
443.3883573 9.22519776
445.3676218 0.9818795885
461.398922 4.294721717

Name: +ve in-silico MS/MS by CFM-ID for JDKLXPMSWZQNGC-ASDRRNSRSA-N
ID: JDKLXPMSWZQNGC-ASDRRNSRSA-N
Comment: Energy2
Num peaks: 31
39.02292652 1.79823097
53.03857658 1.666536731
55.05422664 1.109084403
165.1637771 1.1989025
167.1794272 1.16471052
179.1794272 1.088359586
181.1223062 1.098037171
181.1950772 1.078433015
193.1950772 1.088359586
195.2107273 1.078433015
207.1379563 1.252751904
209.1536063 1.098037171
233.2263773 1.642127728
235.2420274 1.27051023
247.2420274 1.187963261
249.2576775 1.248821961
261.2576775 1.642127728
263.2733275 1.27051023
275.2005565 1.022163921
277.2162066 0.9791434424
287.2733275 3.487396
301.2889776 3.766468503
303.3046277 1.395126686
383.3308424 1.178884039
401.3414071 1.560338426
403.3570572 1.22463547
415.3570572 1.286047655
425.3777926 6.447186412
427.3570572 3.042144328
443.3883573 1.029668192
445.3676218 2.590309863

Name: +ve in-silico MS/MS by CFM-ID for RQBNSDSKUAGBOI-WODPVNBQSA-N
ID: RQBNSDSKUAGBOI-WODPVNBQSA-N
Comment: Energy0
Num peaks: 31
59.04914126 0.590113699
85.06479133 0.512934271
101.0597059 0.4629666238
103.075356 1.795339646
105.0910061 0.765979051
239.2005565 0.502534649
299.2733275 1.128681936
307.2631568 0.502534649
317.2838922 0.5065066108
319.2995423 0.5359834285
347.3308424 0.4320060001
353.3202777 0.609316933
355.2995423 1.026694518
355.3359278 0.6273140966
357.3151924 1.704278178
359.3308424 0.8746893571
361.310107 0.5351735878
371.3308424 0.9943311497
373.310107 1.125326642
375.325757 2.585832892
377.3414071 1.274750053
383.3308424 1.139643117
385.3464925 0.9693674459
401.3414071 0.9738960153
403.3570572 1.777875859
425.3777926 8.701382847
431.3883573 0.6645746011
433.3676218 0.4576045477
443.3883573 24.99137243
445.3676218 1.198649106
461.398922 18.41431286

Name: +ve in-silico MS/MS by CFM-ID for RQBNSDSKUAGBOI-WODPVNBQSA-N
ID: RQBNSDSKUAGBOI-WODPVNBQSA-N
Comment: Energy1
Num peaks: 31
81.06987671 2.614934074
83.08552677 0.7447590275
85.10117684 0.9046300334
89.05970595 1.895168756
97.06479133 1.104083989
99.08044139 1.430992197
101.0960915 0.898873603
239.2005565 0.7099608505
253.2162066 0.7296547198
299.2733275 0.9708817316
301.2889776 1.169393152
321.2788068 0.7296547198
341.2838922 1.468592326
343.2995423 1.407929737
353.3202777 1.406427632
355.2995423 1.586566243
357.3151924 2.510382964
359.2944569 1.236896863
361.310107 1.851939484
369.3151924 2.24163066
371.3308424 1.34560776
373.310107 1.071208912
373.3464925 0.7104017325
375.325757 3.160865607
387.325757 1.410609899
389.3414071 0.9065871987
403.3570572 0.7817026168
425.3777926 6.365185229
443.3883573 9.170104497
445.3676218 1.234560796
461.398922 4.054570416

Name: +ve in-silico MS/MS by CFM-ID for RQBNSDSKUAGBOI-WODPVNBQSA-N
ID: RQBNSDSKUAGBOI-WODPVNBQSA-N
Comment: Energy2
Num peaks: 31
57.06987671 1.308004178
207.1743418 1.12826958
221.1899918 1.009043779
257.2263773 1.025204102
271.2420274 1.025204102
273.221292 1.15087446
275.236942 1.441608628
285.2576775 2.200054978
289.2525921 1.428924451
301.2525921 1.137055632
303.2682422 1.565217431
329.3202777 2.057953298
341.2838922 1.99099043
343.2995423 1.55877053
353.3202777 1.331381347
355.2995423 1.981420795
355.3359278 1.170522193
357.3151924 1.793975274
359.3308424 1.565734627
369.3151924 2.900947085
371.3308424 2.521405226
375.325757 1.048808924
383.3308424 1.79736182
385.3464925 1.548637644
403.3570572 1.151286009
411.3621425 1.024838661
413.3777926 1.861109994
425.3777926 1.251171942
431.3519718 1.108758082
433.3676218 1.296492676
445.3676218 2.766951643

Name: +ve in-silico MS/MS by CFM-ID for PYXFVCFISTUSOO-FVTNMGPZSA-N
ID: PYXFVCFISTUSOO-FVTNMGPZSA-N
Comment: Energy0
Num peaks: 19
55.05422664 0.8098574482
69.06987671 1.530696593
83.08552677 0.5537276752
313.2525921 0.5338585582
315.2682422 1.19845976
359.2944569 0.7748627059
373.310107 0.7054977754
387.325757 0.7381739042
399.325757 0.8752464527
401.3414071 0.8328162151
403.3570572 0.7437721382
413.3777926 0.6990398301
417.3363217 1.329570441
419.3519718 1.25998877
425.3777926 25.02242468
431.3883573 0.7134470752
443.3883573 29.84790353
445.3676218 0.8285097673
461.398922 11.23949834

Name: +ve in-silico MS/MS by CFM-ID for PYXFVCFISTUSOO-FVTNMGPZSA-N
ID: PYXFVCFISTUSOO-FVTNMGPZSA-N
Comment: Energy1
Num peaks: 31
55.05422664 2.498041423
69.06987671 4.38779253
83.08552677 1.703852607
155.1430416 0.803343309
169.1586917 0.7564571093
189.1637771 1.017224792
207.1743418 0.8557407261
209.1899918 0.8998599888
273.221292 0.9640098947
287.236942 0.8768865861
301.2525921 0.8498741093
313.2525921 1.830852951
315.2682422 2.876651159
317.2838922 2.556014217
321.2788068 0.7771159568
333.2788068 0.9572793108
335.2944569 0.7629475377
341.2838922 0.7469764455
357.2788068 1.128848634
359.2944569 2.048500626
361.310107 1.203593878
369.3151924 1.422200164
371.2944569 0.8785107645
373.310107 1.38673852
385.310107 0.9087934834
387.325757 2.365925845
399.325757 0.846248551
403.3570572 1.016243133
425.3777926 11.67545955
443.3883573 9.01653638
461.398922 2.433191195

Name: +ve in-silico MS/MS by CFM-ID for PYXFVCFISTUSOO-FVTNMGPZSA-N
ID: PYXFVCFISTUSOO-FVTNMGPZSA-N
Comment: Energy2
Num peaks: 31
53.03857658 2.422474118
55.05422664 2.834856572
69.06987671 3.428361118
121.1011768 1.57249812
123.1168269 1.127278955
149.132477 1.165933114
189.1637771 1.673636966
191.1794272 1.471718739
207.1743418 1.087554421
271.2056419 1.117645337
273.221292 1.549227173
275.236942 1.142793122
285.221292 1.117645337
287.236942 1.232953579
289.2525921 1.132042088
301.2525921 2.098525424
315.2682422 1.543587552
341.2838922 1.398140107
355.2995423 1.108612471
357.2788068 1.266897196
359.2944569 2.309880824
369.3151924 1.455883902
371.3308424 1.179995453
373.310107 1.401674914
385.310107 1.411844991
387.325757 2.731486269
411.3621425 1.76645377
413.3777926 3.476508837
425.3777926 1.701245487
427.3570572 1.553500031
445.3676218 1.757860811

Name: +ve in-silico MS/MS by CFM-ID for UFWDOQZJZKOECC-PXXLELNSSA-N
ID: UFWDOQZJZKOECC-PXXLELNSSA-N
Comment: Energy0
Num peaks: 8
383.3308424 2.820680706
385.3464925 2.492557068
401.3414071 0.9262712869
403.3570572 1.849010814
425.3777926 26.26414119
443.3883573 32.21696692
445.3676218 1.130365625
461.398922 12.43793158

Name: +ve in-silico MS/MS by CFM-ID for UFWDOQZJZKOECC-PXXLELNSSA-N
ID: UFWDOQZJZKOECC-PXXLELNSSA-N
Comment: Energy1
Num peaks: 31
139.1117415 0.6578658053
167.1430416 0.663475128
207.1743418 0.7262834095
221.1899918 0.7439251776
235.2056419 0.7262834095
257.2263773 0.7686678387
275.236942 1.0253267
285.2576775 0.8531457567
289.2525921 0.7326136658
303.2682422 1.0253267
325.2889776 0.9043579198
341.2838922 0.6218231789
343.2995423 1.181369054
345.3151924 1.364092614
355.2995423 0.7588287143
367.3359278 0.6866932615
369.3151924 1.685840156
371.3308424 0.8983940719
383.3308424 4.198185988
385.3464925 7.78217723
387.325757 0.6535894669
389.3414071 0.7172841635
401.3414071 1.302185562
403.3570572 2.945947377
425.3777926 15.06205428
431.3883573 0.8120760831
433.3676218 0.6062690064
433.4040074 0.6062384892
443.3883573 11.96353715
445.3676218 1.300593015
461.398922 3.310551086

Name: +ve in-silico MS/MS by CFM-ID for UFWDOQZJZKOECC-PXXLELNSSA-N
ID: UFWDOQZJZKOECC-PXXLELNSSA-N
Comment: Energy2
Num peaks: 31
205.1586917 1.390013263
207.1743418 1.706647628
221.1899918 1.348191396
233.1899918 1.390013263
235.2056419 1.706647628
257.2263773 1.345545469
269.2263773 1.292932838
273.221292 1.429785034
275.236942 1.952124469
285.2576775 1.380487143
287.2733275 0.9967258359
289.2525921 1.451119877
301.2525921 1.429785034
303.2682422 1.952124469
325.2889776 1.652214075
327.3046277 1.113558015
341.2838922 2.11915867
343.2995423 2.383573037
345.3151924 1.114218236
355.2995423 2.490727619
357.3151924 1.227650262
367.3359278 1.038727232
369.3151924 3.390999266
369.3515779 1.311080816
383.3308424 0.9660917639
385.3464925 1.412869175
425.3777926 2.868715503
427.3570572 1.455417854
431.3519718 1.594086407
433.3676218 1.812471963
445.3676218 3.933304858

Name: +ve in-silico MS/MS by CFM-ID for RYICRGSYTZEZSC-LPOIFMOKSA-N
ID: RYICRGSYTZEZSC-LPOIFMOKSA-N
Comment: Energy0
Num peaks: 9
383.3308424 2.841868821
385.3464925 1.979524354
401.3414071 1.104949237
403.3570572 2.175834611
411.3621425 0.5981431469
425.3777926 24.10705111
443.3883573 33.17031464
445.3676218 1.033197089
461.398922 13.20516081

Name: +ve in-silico MS/MS by CFM-ID for RYICRGSYTZEZSC-LPOIFMOKSA-N
ID: RYICRGSYTZEZSC-LPOIFMOKSA-N
Comment: Energy1
Num peaks: 31
81.06987671 0.675720294
139.1117415 0.662395215
167.1430416 0.6694273948
207.1743418 0.748075582
221.1899918 0.7490374375
235.2056419 0.748075582
257.2263773 0.7080918269
275.236942 1.018250829
285.2576775 0.7080918269
289.2525921 0.7100386576
303.2682422 1.018250829
341.2838922 1.216295307
343.2995423 0.9483885258
355.2995423 1.16190385
357.3151924 0.8254687875
361.310107 0.6846667432
369.3151924 2.398882089
371.3308424 0.8682942785
375.325757 0.6622740532
383.3308424 4.817799278
385.3464925 7.267860556
387.325757 1.001675633
401.3414071 1.321415601
403.3570572 2.666453602
411.3621425 0.7488226973
413.3777926 0.7073769692
425.3777926 16.81991597
433.3676218 0.6173440501
443.3883573 12.69048137
445.3676218 1.097224231
461.398922 2.850868489

Name: +ve in-silico MS/MS by CFM-ID for RYICRGSYTZEZSC-LPOIFMOKSA-N
ID: RYICRGSYTZEZSC-LPOIFMOKSA-N
Comment: Energy2
Num peaks: 31
67.05422664 0.9532183365
167.1430416 0.934967924
205.1586917 1.358607207
207.1743418 1.68348727
221.1899918 1.305689435
233.1899918 1.358607207
235.2056419 1.68348727
257.2263773 1.260599351
273.221292 1.396567501
275.236942 1.913646961
285.2576775 1.260599351
289.2525921 1.38574677
301.2525921 1.396567501
303.2682422 1.913646961
341.2838922 2.268165707
343.2995423 1.576422505
355.2995423 3.115142196
357.3151924 1.787404283
359.3308424 0.9207003963
369.3151924 5.293935355
371.3308424 1.748874234
383.3308424 1.257604761
385.3464925 0.9455239581
387.325757 1.488970196
411.3621425 1.782472845
413.3777926 2.521284488
425.3777926 2.743061728
427.3570572 1.198794732
431.3519718 1.762069129
433.3676218 1.913322347
445.3676218 3.512146848

Name: +ve in-silico MS/MS by CFM-ID for RQBNSDSKUAGBOI-BWGZCTCQSA-N
ID: RQBNSDSKUAGBOI-BWGZCTCQSA-N
Comment: Energy0
Num peaks: 31
59.04914126 0.590113699
85.06479133 0.512934271
101.0597059 0.4629666238
103.075356 1.795339646
105.0910061 0.765979051
239.2005565 0.502534649
299.2733275 1.128681936
307.2631568 0.502534649
317.2838922 0.5065066108
319.2995423 0.5359834285
347.3308424 0.4320060001
353.3202777 0.609316933
355.2995423 1.026694518
355.3359278 0.6273140966
357.3151924 1.704278178
359.3308424 0.8746893571
361.310107 0.5351735878
371.3308424 0.9943311497
373.310107 1.125326642
375.325757 2.585832892
377.3414071 1.274750053
383.3308424 1.139643117
385.3464925 0.9693674459
401.3414071 0.9738960153
403.3570572 1.777875859
425.3777926 8.701382847
431.3883573 0.6645746011
433.3676218 0.4576045477
443.3883573 24.99137243
445.3676218 1.198649106
461.398922 18.41431286

Name: +ve in-silico MS/MS by CFM-ID for RQBNSDSKUAGBOI-BWGZCTCQSA-N
ID: RQBNSDSKUAGBOI-BWGZCTCQSA-N
Comment: Energy1
Num peaks: 31
81.06987671 2.614934074
83.08552677 0.7447590275
85.10117684 0.9046300334
89.05970595 1.895168756
97.06479133 1.104083989
99.08044139 1.430992197
101.0960915 0.898873603
239.2005565 0.7099608505
253.2162066 0.7296547198
299.2733275 0.9708817316
301.2889776 1.169393152
321.2788068 0.7296547198
341.2838922 1.468592326
343.2995423 1.407929737
353.3202777 1.406427632
355.2995423 1.586566243
357.3151924 2.510382964
359.2944569 1.236896863
361.310107 1.851939484
369.3151924 2.24163066
371.3308424 1.34560776
373.310107 1.071208912
373.3464925 0.7104017325
375.325757 3.160865607
387.325757 1.410609899
389.3414071 0.9065871987
403.3570572 0.7817026168
425.3777926 6.365185229
443.3883573 9.170104497
445.3676218 1.234560796
461.398922 4.054570416

Name: +ve in-silico MS/MS by CFM-ID for RQBNSDSKUAGBOI-BWGZCTCQSA-N
ID: RQBNSDSKUAGBOI-BWGZCTCQSA-N
Comment: Energy2
Num peaks: 31
57.06987671 1.308004178
207.1743418 1.12826958
221.1899918 1.009043779
257.2263773 1.025204102
271.2420274 1.025204102
273.221292 1.15087446
275.236942 1.441608628
285.2576775 2.200054978
289.2525921 1.428924451
301.2525921 1.137055632
303.2682422 1.565217431
329.3202777 2.057953298
341.2838922 1.99099043
343.2995423 1.55877053
353.3202777 1.331381347
355.2995423 1.981420795
355.3359278 1.170522193
357.3151924 1.793975274
359.3308424 1.565734627
369.3151924 2.900947085
371.3308424 2.521405226
375.325757 1.048808924
383.3308424 1.79736182
385.3464925 1.548637644
403.3570572 1.151286009
411.3621425 1.024838661
413.3777926 1.861109994
425.3777926 1.251171942
431.3519718 1.108758082
433.3676218 1.296492676
445.3676218 2.766951643

Name: +ve in-silico MS/MS by CFM-ID for ZXIHJURPLTVHIE-LWBDSCKXSA-N
ID: ZXIHJURPLTVHIE-LWBDSCKXSA-N
Comment: Energy0
Num peaks: 31
59.01275576 0.3848070925
59.04914126 0.3383164013
83.04914126 0.2474725823
99.04405588 0.369048556
101.0597059 0.2693357245
267.2318567 0.2441653302
281.2475067 0.2441653302
323.2944569 0.2441653302
335.3308424 0.2817628892
337.3464925 0.4844860781
339.3621425 0.3642637683
347.3308424 0.2787040126
359.3672279 0.3900999112
361.3464925 0.428344081
361.382878 0.9862344822
365.3414071 0.3703422858
365.3777926 0.2713840973
373.382878 0.2554646172
375.3985281 2.909642592
377.3777926 0.3195202446
377.4141781 0.4575527911
379.3570572 0.4933395735
379.3934427 1.362022893
391.3934427 0.3251061335
393.4090927 3.625137437
395.4247428 0.3752878692
403.3934427 12.11370299
409.3676218 0.7370852739
411.3832719 0.4023786213
421.4040074 26.97275898
439.414572 17.1659504

Name: +ve in-silico MS/MS by CFM-ID for ZXIHJURPLTVHIE-LWBDSCKXSA-N
ID: ZXIHJURPLTVHIE-LWBDSCKXSA-N
Comment: Energy1
Num peaks: 31
41.03857658 1.097604558
55.01784114 0.5218991476
55.05422664 0.6835375676
59.04914126 0.5065682798
267.2318567 0.5078077979
281.2475067 0.5078077979
295.2631568 0.5078077979
309.2788068 0.5078077979
317.3202777 0.6620052591
319.3359278 1.642011731
323.2944569 0.5078077979
333.3515779 1.578106751
335.3308424 0.5431858191
335.3672279 0.5733785752
337.310107 0.5078077979
347.3308424 0.6644392838
351.325757 0.5078077979
359.3672279 0.8145807264
361.3464925 0.9164669292
361.382878 2.464507986
363.3621425 0.7253360332
365.3414071 0.8800753767
373.382878 0.5304099681
375.3985281 5.009982053
377.4141781 0.9260036242
379.3570572 1.116034992
379.3934427 1.76071081
393.4090927 4.189510885
403.3934427 3.766319266
421.4040074 5.427329954
439.414572 2.102283229

Name: +ve in-silico MS/MS by CFM-ID for ZXIHJURPLTVHIE-LWBDSCKXSA-N
ID: ZXIHJURPLTVHIE-LWBDSCKXSA-N
Comment: Energy2
Num peaks: 31
27.02292652 0.8427767935
41.03857658 2.805774272
55.05422664 1.875698542
67.05422664 1.282574275
69.06987671 1.3181506
81.06987671 0.8851031622
83.08552677 0.8229283752
95.08552677 1.32335797
97.10117684 0.8229283752
109.1011768 1.32335797
111.1168269 0.9126628308
123.1168269 1.32335797
125.132477 0.9126628308
137.132477 1.32335797
151.148127 1.32335797
165.1637771 1.32335797
179.1794272 1.32335797
193.1950772 1.32335797
195.2107273 0.8198140932
207.2107273 1.32335797
223.2420274 0.8198140932
237.2576775 0.8198140932
265.2889776 0.8198140932
319.3359278 3.554390892
321.3515779 1.022720252
333.3515779 3.559777188
347.3672279 0.8198140932
359.3672279 2.140072012
361.382878 1.489247255
373.382878 0.8437313824
375.3985281 1.713581508

Name: +ve in-silico MS/MS by CFM-ID for VYLJAYXZTOTZRR-UQEAZHMTSA-N
ID: VYLJAYXZTOTZRR-UQEAZHMTSA-N
Comment: Energy0
Num peaks: 18
43.05422664 0.682595942
69.06987671 0.7085744318
71.08552677 0.9764236088
155.1430416 0.7706941815
307.2631568 1.00864052
383.3308424 1.207713762
385.3464925 1.224112024
401.3414071 2.035469671
403.3570572 3.389867785
419.3519718 0.5219784772
425.3777926 11.77076141
427.3570572 0.8577589141
429.3727072 0.8512259707
431.3883573 0.7401228431
433.3676218 0.5901387426
443.3883573 28.75322105
445.3676218 1.712454886
461.398922 22.30063051

Name: +ve in-silico MS/MS by CFM-ID for VYLJAYXZTOTZRR-UQEAZHMTSA-N
ID: VYLJAYXZTOTZRR-UQEAZHMTSA-N
Comment: Energy1
Num peaks: 31
41.03857658 0.9909754895
43.05422664 1.09305973
55.05422664 1.418282255
57.06987671 1.344263103
69.06987671 1.422334148
71.08552677 1.449885798
83.08552677 1.538164703
85.10117684 1.333717446
123.1168269 2.718288648
125.132477 1.599695436
155.1430416 0.8808990513
189.1637771 0.9167237342
217.1950772 1.066454947
225.1849065 0.8390756859
253.2162066 0.8390756859
257.2263773 1.07937263
275.236942 0.7685086432
277.2525921 1.138891678
293.2475067 0.8292589712
307.2631568 1.431027915
321.2788068 0.8292589712
381.3515779 1.117457218
383.3308424 2.711607243
385.3464925 5.121578827
399.325757 0.7370039368
401.3414071 2.41214826
403.3570572 4.356615664
425.3777926 8.643710751
443.3883573 9.409892227
445.3676218 1.654492493
461.398922 4.320538291

Name: +ve in-silico MS/MS by CFM-ID for VYLJAYXZTOTZRR-UQEAZHMTSA-N
ID: VYLJAYXZTOTZRR-UQEAZHMTSA-N
Comment: Energy2
Num peaks: 31
41.03857658 1.839629581
43.05422664 1.390304031
53.03857658 1.243737269
55.05422664 3.7575418
57.06987671 1.105379996
67.05422664 1.643504339
69.06987671 2.063822898
71.08552677 1.103636051
83.08552677 1.282045466
123.1168269 1.76862584
125.132477 1.825640853
201.1637771 1.949484173
217.1950772 1.412878247
219.2107273 1.027414797
257.2263773 1.705523572
259.2420274 1.148538578
273.221292 1.053537602
293.2475067 1.11808436
307.2631568 1.441230643
321.2788068 1.11808436
341.2838922 1.211544619
355.2995423 1.211544619
361.310107 1.183799055
369.3151924 2.198182444
375.325757 1.183799055
381.3515779 1.49843741
415.3570572 1.95479946
425.3777926 3.53544084
427.3570572 1.863633315
431.3519718 1.173641952
445.3676218 4.196759358

Name: +ve in-silico MS/MS by CFM-ID for LQIRBEDHELCKSS-MKALVUJCSA-N
ID: LQIRBEDHELCKSS-MKALVUJCSA-N
Comment: Energy0
Num peaks: 31
57.0334912 0.4334855823
59.04914126 0.5578204578
89.05970595 1.53077267
103.075356 0.3753698866
117.0910061 0.5560936343
127.1117415 0.3973762669
145.1223062 0.7011666707
155.1430416 0.4057263629
255.2318567 0.4638140882
275.236942 0.3715976728
297.2576775 0.6352067717
299.2733275 0.3733663292
307.2631568 0.4638140882
315.2682422 0.633619589
317.2838922 0.4466138111
325.2889776 0.44570861
339.3046277 0.8923756062
343.2995423 0.5193468265
353.3202777 0.9595264705
357.3151924 1.063882037
371.3308424 1.056901325
383.3308424 2.849945298
385.3464925 1.761381296
401.3414071 1.931656604
403.3570572 1.761435585
425.3777926 14.0148177
431.3883573 0.6036753988
433.3676218 0.524651198
443.3883573 23.63024265
445.3676218 1.365004569
461.398922 16.29485542

Name: +ve in-silico MS/MS by CFM-ID for LQIRBEDHELCKSS-MKALVUJCSA-N
ID: LQIRBEDHELCKSS-MKALVUJCSA-N
Comment: Energy1
Num peaks: 31
55.05422664 0.7603148603
71.04914126 1.313979844
73.06479133 1.272434712
85.06479133 1.073438534
89.05970595 2.19256282
91.07535601 0.7437911893
99.08044139 1.009476564
103.075356 0.7177291155
117.0910061 0.79392034
127.1117415 0.7083359067
255.2318567 0.7204372619
297.2576775 1.067246588
307.2631568 0.7204372619
339.3046277 2.252387853
341.2838922 0.7018904568
341.3202777 0.6875553118
353.3202777 4.71667427
355.3359278 0.9968064881
357.3151924 2.144841642
361.310107 0.9826051107
369.3151924 1.295146665
371.3308424 3.768704388
375.325757 0.7627878122
383.3308424 1.025103272
385.3464925 1.034962306
389.3414071 1.037847894
403.3570572 0.7351963826
425.3777926 10.56455978
443.3883573 7.920644809
445.3676218 1.169673528
461.398922 3.049926889

Name: +ve in-silico MS/MS by CFM-ID for LQIRBEDHELCKSS-MKALVUJCSA-N
ID: LQIRBEDHELCKSS-MKALVUJCSA-N
Comment: Energy2
Num peaks: 31
55.05422664 1.046610232
57.0334912 0.9161661715
69.0334912 1.030100402
69.06987671 0.9406473316
71.04914126 1.845310627
85.06479133 1.437732604
203.1794272 1.077236445
219.1743418 1.044831589
269.2263773 1.089367766
271.2420274 1.029280915
297.2576775 1.058823426
299.2733275 1.094915264
301.2525921 0.8734228178
325.2889776 1.142326665
339.3046277 2.823754371
341.2838922 1.477571797
341.3202777 1.571846782
353.3202777 2.540687357
355.2995423 1.308386026
355.3359278 2.559719231
357.3151924 1.387063428
369.3151924 1.512738731
371.3308424 1.401226463
383.3308424 1.703197539
385.3464925 0.8488019641
389.3414071 0.9096183582
413.3777926 0.8636400615
425.3777926 3.602806339
431.3519718 0.9283438439
433.3676218 1.066896359
445.3676218 2.400843395

Name: +ve in-silico MS/MS by CFM-ID for NSXPBNHCHCRWKW-FOHVUNMDSA-N
ID: NSXPBNHCHCRWKW-FOHVUNMDSA-N
Comment: Energy0
Num peaks: 31
55.05422664 1.141023887
69.06987671 2.244644871
83.08552677 1.828022443
109.1011768 1.112154647
125.0960915 0.6235704853
127.1117415 1.635465527
157.1223062 1.507570841
171.1379563 0.6913773389
185.1536063 0.643861056
209.1536063 0.8239699556
211.1692564 1.550283033
213.1849065 1.310025722
225.1849065 0.8269893476
253.2162066 0.8306421814
265.2162066 1.208912472
267.2318567 1.041397928
293.2475067 0.7381152304
303.2682422 0.7499243983
307.2631568 1.540684652
321.2788068 1.565204377
351.2893715 1.357546032
395.3155863 1.130924197
409.3312363 0.6702651305
423.3468864 1.120954071
435.3468864 3.558884924
437.3625365 3.263355865
439.3781865 0.8681083649
443.3883573 5.676325273
461.398922 9.326549282
463.3781865 1.038740252
479.4094867 28.31937043

Name: +ve in-silico MS/MS by CFM-ID for NSXPBNHCHCRWKW-FOHVUNMDSA-N
ID: NSXPBNHCHCRWKW-FOHVUNMDSA-N
Comment: Energy1
Num peaks: 31
39.02292652 1.275469693
55.05422664 2.264996768
65.03857658 1.076054501
67.05422664 1.896174707
69.06987671 3.811399073
79.05422664 1.241502857
81.06987671 3.046391173
83.08552677 12.7155777
85.10117684 4.428543075
109.1011768 1.022770691
139.1117415 1.319575877
163.148127 1.516269078
171.1379563 1.160128303
191.1430416 1.221074993
221.1536063 1.020380722
263.2005565 1.014453237
265.2162066 1.379610075
303.2682422 2.483904434
305.2475067 1.115428108
307.2631568 1.04601045
321.2788068 2.100298753
333.2788068 1.113190748
351.2893715 1.04468974
353.3050216 0.963928444
409.3312363 1.008353079
423.3468864 1.827721492
435.3468864 1.09864731
439.3781865 0.9982592017
443.3883573 2.727028501
461.398922 2.006221249
479.4094867 2.178646111

Name: +ve in-silico MS/MS by CFM-ID for NSXPBNHCHCRWKW-FOHVUNMDSA-N
ID: NSXPBNHCHCRWKW-FOHVUNMDSA-N
Comment: Energy2
Num peaks: 31
39.02292652 1.849541123
53.03857658 2.587414741
55.05422664 3.60711338
65.03857658 2.239816487
67.05422664 5.420923339
69.06987671 4.555939997
79.05422664 2.154658988
83.08552677 3.364257729
95.08552677 1.585616338
107.0855268 2.534437276
109.1011768 2.179956301
139.1117415 1.267213701
149.132477 1.424331822
161.132477 1.066215393
163.148127 5.263127777
165.1637771 1.398372783
171.1379563 1.126134428
213.1849065 1.22512158
239.2005565 1.097585216
251.2005565 1.188051724
291.2318567 1.769454113
293.2475067 1.778959403
301.2525921 1.443727712
303.2682422 1.992338596
305.2475067 1.550111414
305.2838922 1.675123006
333.2788068 1.179778143
395.3155863 1.068496573
421.3312363 1.188051724
423.3468864 2.147345672
463.3781865 1.295022007

Name: +ve in-silico MS/MS by CFM-ID for ILQOLRWKVAXWJC-LHCDYCKUSA-N
ID: ILQOLRWKVAXWJC-LHCDYCKUSA-N
Comment: Energy0
Num peaks: 15
67.05422664 0.8169473093
85.06479133 0.6334079337
317.2838922 0.5834079181
343.2995423 0.5548942531
369.3151924 0.7724056167
383.3308424 2.599932933
385.3464925 2.194110229
387.325757 1.222326348
401.3414071 1.28193116
403.3570572 1.732671254
425.3777926 29.510707
427.3570572 0.8757493197
443.3883573 28.98925328
445.3676218 0.7738594457
461.398922 7.789089724

Name: +ve in-silico MS/MS by CFM-ID for ILQOLRWKVAXWJC-LHCDYCKUSA-N
ID: ILQOLRWKVAXWJC-LHCDYCKUSA-N
Comment: Energy1
Num peaks: 31
67.05422664 2.838875691
73.06479133 1.092244432
81.06987671 1.20448709
85.06479133 1.610305023
125.0960915 0.7993965102
219.1743418 0.6245461485
297.2576775 0.951819551
299.2733275 1.668404832
301.2889776 1.710353144
303.2682422 0.7132291832
315.2682422 0.9049738026
317.2838922 1.482795598
319.2995423 1.249814728
341.2838922 1.494379687
343.2995423 1.79201991
355.2995423 1.136334544
357.3151924 1.160914372
361.310107 0.9980198059
369.3151924 4.777504152
371.3308424 0.7142822112
375.325757 0.7914905535
383.3308424 2.295018521
385.3464925 2.686333535
387.325757 2.118956394
401.3414071 0.8491993099
403.3570572 1.003449031
425.3777926 16.07159163
427.3570572 0.8717905352
443.3883573 9.622770099
445.3676218 0.765966084
461.398922 2.012342193

Name: +ve in-silico MS/MS by CFM-ID for ILQOLRWKVAXWJC-LHCDYCKUSA-N
ID: ILQOLRWKVAXWJC-LHCDYCKUSA-N
Comment: Energy2
Num peaks: 31
67.05422664 4.388581461
69.06987671 1.592827335
85.06479133 1.118860754
205.1586917 1.331932846
207.1743418 1.151197859
233.1899918 1.331932846
235.2056419 1.151197859
255.2107273 1.061274735
269.2263773 1.061274735
273.221292 1.670152248
275.236942 1.164085554
283.2420274 1.039427867
285.2576775 1.646141961
287.236942 1.422190795
289.2525921 1.058354187
299.2733275 1.087303828
301.2525921 1.562582313
303.2682422 3.092206896
313.2525921 1.320956602
341.2838922 2.510927663
343.2995423 2.585036961
355.2995423 1.625600224
357.3151924 1.321498996
369.3151924 3.750590375
371.3308424 1.26301327
383.3308424 2.09624259
385.3464925 2.03712935
413.3777926 1.686877332
425.3777926 3.142310117
427.3570572 1.792764741
445.3676218 1.813226557

Name: +ve in-silico MS/MS by CFM-ID for UEEAECPGUNVURR-ZSSNMGRVSA-N
ID: UEEAECPGUNVURR-ZSSNMGRVSA-N
Comment: Energy0
Num peaks: 31
55.05422664 0.4784713159
57.06987671 0.5914086322
59.01275576 0.588798014
71.08552677 0.9057706129
73.02840582 0.5618909498
83.08552677 0.5833304293
85.10117684 0.881101276
155.1430416 0.4709869224
237.221292 0.4422124614
305.2838922 0.475784231
369.3515779 0.3946651133
377.3050216 0.4685822366
381.3515779 0.6297923313
383.3672279 1.709426102
387.325757 0.3991604984
387.3621425 0.6086348613
397.382878 2.323196104
399.3621425 0.5512038725
401.3777926 2.988650791
405.3363217 0.5738434432
411.3621425 0.5873057683
413.3777926 0.6113898661
415.3934427 4.090140291
417.4090927 0.4207443643
425.3777926 10.00057374
429.3727072 0.5297526743
431.3519718 0.5117281244
433.3676218 0.8521747019
443.3883573 25.50358855
445.3676218 1.203199967
461.398922 17.52413191

Name: +ve in-silico MS/MS by CFM-ID for UEEAECPGUNVURR-ZSSNMGRVSA-N
ID: UEEAECPGUNVURR-ZSSNMGRVSA-N
Comment: Energy1
Num peaks: 31
55.05422664 1.796588641
57.06987671 1.606383772
59.01275576 0.8377304192
69.06987671 0.6877858234
71.08552677 1.193282602
73.02840582 1.041575142
83.08552677 1.587921445
85.02840582 0.7211141478
85.10117684 1.509857688
303.2682422 0.7099205158
367.3359278 0.8474441528
369.3515779 0.7468976447
377.3050216 0.6947067781
381.3515779 1.312491375
383.3672279 4.358890837
385.310107 1.229624605
387.325757 0.9358036161
389.3050216 0.7126629644
395.3672279 0.8069915113
397.382878 7.15108888
399.3985281 1.407788161
401.3777926 2.397026881
403.3206717 0.8321318325
405.3363217 1.164337696
413.3777926 0.762185194
415.3934427 4.978904438
425.3777926 5.714150417
433.3676218 0.7019713157
443.3883573 9.113084693
445.3676218 1.368054685
461.398922 2.421813728

Name: +ve in-silico MS/MS by CFM-ID for UEEAECPGUNVURR-ZSSNMGRVSA-N
ID: UEEAECPGUNVURR-ZSSNMGRVSA-N
Comment: Energy2
Num peaks: 31
41.03857658 1.287629169
53.03857658 1.176492524
55.05422664 2.608449108
57.06987671 1.191339673
67.05422664 1.206504553
69.06987671 1.404146161
71.08552677 1.024460256
81.06987671 2.169316621
83.08552677 1.987697974
85.10117684 0.8032248227
153.1273916 0.833413034
219.1743418 0.7880785835
221.1899918 0.9424585562
273.2576775 1.064730474
275.2733275 1.388659116
289.2525921 0.9283252059
303.2682422 0.9406868083
367.3359278 0.9832455762
369.3515779 1.323321937
371.2944569 1.032556104
381.3515779 3.173597249
383.3672279 5.194666736
385.310107 1.993006526
387.325757 1.616711294
395.3672279 0.91472668
397.382878 2.167299834
399.3985281 0.9890217293
401.3777926 1.092672274
431.3519718 1.070036848
433.3676218 1.11658252
445.3676218 3.209335902

Name: +ve in-silico MS/MS by CFM-ID for WXEDFMFXCHAOME-DFGRPGRASA-N
ID: WXEDFMFXCHAOME-DFGRPGRASA-N
Comment: Energy0
Num peaks: 31
57.0334912 0.4334855823
59.04914126 0.5578204578
89.05970595 1.53077267
103.075356 0.3753698866
117.0910061 0.5560936343
127.1117415 0.3973762669
145.1223062 0.7011666707
155.1430416 0.4057263629
255.2318567 0.4638140882
297.2576775 0.6352067717
299.2733275 0.3733663292
307.2631568 0.4638140882
315.2682422 0.633619589
317.2838922 0.4466138111
325.2889776 0.44570861
339.3046277 0.8923756062
341.3202777 0.3706168482
343.2995423 0.5193468265
353.3202777 0.9595264705
357.3151924 1.063882037
371.3308424 1.056901325
383.3308424 2.849945298
385.3464925 1.761381296
401.3414071 1.931656604
403.3570572 1.761435585
425.3777926 14.0148177
431.3883573 0.6036753988
433.3676218 0.524651198
443.3883573 23.63024265
445.3676218 1.365004569
461.398922 16.29485542

Name: +ve in-silico MS/MS by CFM-ID for WXEDFMFXCHAOME-DFGRPGRASA-N
ID: WXEDFMFXCHAOME-DFGRPGRASA-N
Comment: Energy1
Num peaks: 31
55.05422664 0.7603148603
71.04914126 1.313979844
73.06479133 1.272434712
85.06479133 1.073438534
89.05970595 2.19256282
91.07535601 0.7437911893
99.08044139 1.009476564
103.075356 0.7177291155
117.0910061 0.79392034
127.1117415 0.7083359067
255.2318567 0.7204372619
297.2576775 1.067246588
307.2631568 0.7204372619
339.3046277 2.252387853
341.2838922 0.7018904568
341.3202777 0.6875553118
353.3202777 4.71667427
355.3359278 0.9968064881
357.3151924 2.144841642
361.310107 0.9826051107
369.3151924 1.295146665
371.3308424 3.768704388
375.325757 0.7627878122
383.3308424 1.025103272
385.3464925 1.034962306
389.3414071 1.037847894
403.3570572 0.7351963826
425.3777926 10.56455978
443.3883573 7.920644809
445.3676218 1.169673528
461.398922 3.049926889

Name: +ve in-silico MS/MS by CFM-ID for WXEDFMFXCHAOME-DFGRPGRASA-N
ID: WXEDFMFXCHAOME-DFGRPGRASA-N
Comment: Energy2
Num peaks: 31
55.05422664 1.046610232
57.0334912 0.9161661715
69.0334912 1.030100402
69.06987671 0.9406473316
71.04914126 1.845310627
85.06479133 1.437732604
177.1637771 0.9216320894
219.1743418 1.044831589
269.2263773 1.089367766
271.2420274 1.029280915
297.2576775 1.058823426
299.2733275 1.094915264
301.2525921 0.8734228178
325.2889776 1.142326665
339.3046277 2.823754371
341.2838922 1.477571797
341.3202777 1.571846782
353.3202777 2.540687357
355.2995423 1.308386026
355.3359278 2.559719231
357.3151924 1.387063428
369.3151924 1.512738731
371.3308424 1.401226463
383.3308424 1.703197539
385.3464925 0.8488019641
389.3414071 0.9096183582
413.3777926 0.8636400615
425.3777926 3.602806339
431.3519718 0.9283438439
433.3676218 1.066896359
445.3676218 2.400843395

Name: +ve in-silico MS/MS by CFM-ID for DHOXZZVHZKDVKN-FGGGPQFZSA-N
ID: DHOXZZVHZKDVKN-FGGGPQFZSA-N
Comment: Energy0
Num peaks: 31
43.05422664 0.4478287314
57.0334912 0.4661452289
57.06987671 0.4822701937
61.02840582 1.068634574
73.02840582 0.486818756
75.04405588 3.536786904
99.1168269 0.4464201239
131.0702706 0.4824435939
133.0859207 0.4739694225
145.0859207 0.8392134259
155.1794272 0.4464201239
169.1950772 0.4464201239
185.1172208 0.6386359066
187.1328709 0.489139317
197.2263773 0.4464201239
225.2576775 0.4464201239
251.2733275 0.7333758382
253.2889776 0.5443915833
293.3202777 1.046889547
305.3202777 0.5685651751
307.3359278 0.8961136443
309.3515779 0.5489430709
333.3515779 1.375102433
347.3672279 13.66217185
349.382878 1.02447689
353.4141781 0.5604875949
365.3777926 1.147355679
403.3934427 1.281498522
407.3883573 1.031105607
421.4040074 8.846374299
439.414572 25.57566541

Name: +ve in-silico MS/MS by CFM-ID for DHOXZZVHZKDVKN-FGGGPQFZSA-N
ID: DHOXZZVHZKDVKN-FGGGPQFZSA-N
Comment: Energy1
Num peaks: 31
43.05422664 0.8804610299
55.05422664 0.9888360845
57.0334912 3.421400059
57.06987671 0.8642567386
59.04914126 1.543641168
75.04405588 4.97365085
95.08552677 0.8967610238
99.1168269 0.85669875
113.132477 0.85669875
127.148127 0.85669875
141.1637771 0.85669875
155.1794272 0.85669875
169.1950772 0.85669875
183.2107273 0.85669875
197.2263773 0.85669875
211.2420274 0.85669875
225.2576775 0.85669875
239.2733275 0.85669875
249.2576775 1.355708995
251.2733275 0.9273007069
265.2889776 0.85669875
279.3046277 0.85669875
293.3202777 1.805008934
305.3202777 0.9108291151
307.3359278 1.470700946
333.3515779 4.613604098
335.3672279 1.049231426
347.3672279 7.401632521
403.3934427 2.712113178
421.4040074 4.763489607
439.414572 2.13087436

Name: +ve in-silico MS/MS by CFM-ID for DHOXZZVHZKDVKN-FGGGPQFZSA-N
ID: DHOXZZVHZKDVKN-FGGGPQFZSA-N
Comment: Energy2
Num peaks: 31
41.03857658 1.077941691
43.05422664 1.658425438
55.05422664 1.28502299
57.0334912 1.684751134
57.06987671 1.275079483
59.04914126 0.9444674983
71.08552677 1.061057405
95.08552677 2.015272091
99.1168269 1.314176035
113.132477 1.314176035
127.148127 1.314176035
141.1637771 1.314176035
155.1794272 1.314176035
169.1950772 1.314176035
183.2107273 1.314176035
197.2263773 1.314176035
211.2420274 1.314176035
225.2576775 1.314176035
239.2733275 1.314176035
241.1798211 0.8889645568
255.1954711 0.8889645568
265.2889776 1.314176035
279.3046277 1.314176035
291.3046277 1.422494655
293.3202777 1.739194521
297.2424213 0.8889645568
311.2580714 0.8889645568
333.3515779 4.046224778
339.2893715 0.8889645568
347.3672279 6.759837974
353.3050216 0.8889645568

Name: +ve in-silico MS/MS by CFM-ID for BKRIPHYESIGPJC-FACDIJBUSA-N
ID: BKRIPHYESIGPJC-FACDIJBUSA-N
Comment: Energy0
Num peaks: 23
59.04914126 0.616926349
89.05970595 1.631000679
117.0910061 0.5840977779
145.1223062 0.7504672141
255.2318567 0.4887358681
297.2576775 0.6627862157
315.2682422 0.6817691261
317.2838922 0.4800497807
339.3046277 0.9266670861
343.2995423 0.5976435892
353.3202777 0.9901453494
357.3151924 1.134530616
371.3308424 1.157678481
383.3308424 2.977466071
385.3464925 1.843103126
401.3414071 2.084440249
403.3570572 1.892755654
425.3777926 14.48671622
431.3883573 0.6463907296
433.3676218 0.5382945335
443.3883573 25.3624055
445.3676218 1.53706523
461.398922 18.04316486

Name: +ve in-silico MS/MS by CFM-ID for BKRIPHYESIGPJC-FACDIJBUSA-N
ID: BKRIPHYESIGPJC-FACDIJBUSA-N
Comment: Energy1
Num peaks: 31
71.04914126 1.489027632
73.06479133 1.449766213
85.06479133 1.151968839
89.05970595 2.568037313
91.07535601 0.8832422378
99.08044139 1.281989865
103.075356 0.850211909
117.0910061 0.9278918579
127.1117415 0.8023052572
221.1899918 0.8302122273
297.2576775 1.183416401
299.2733275 0.8191521711
339.3046277 2.353913944
341.2838922 0.80312956
341.3202777 0.8218047101
343.2995423 1.011326272
353.3202777 5.034021664
355.3359278 1.111985886
357.3151924 2.376381959
361.310107 0.8608385186
369.3151924 1.356178946
371.3308424 4.572280329
375.325757 0.9592038886
383.3308424 1.167838366
385.3464925 1.178063503
389.3414071 0.8964311942
403.3570572 0.8721506267
425.3777926 11.78597921
443.3883573 9.584110241
445.3676218 1.381821771
461.398922 3.980704222

Name: +ve in-silico MS/MS by CFM-ID for BKRIPHYESIGPJC-FACDIJBUSA-N
ID: BKRIPHYESIGPJC-FACDIJBUSA-N
Comment: Energy2
Num peaks: 31
41.03857658 1.077036136
59.04914126 1.19556935
71.04914126 2.275505895
83.08552677 1.105860854
85.06479133 1.595355075
99.08044139 1.004060945
221.1899918 0.9879225963
255.2107273 1.19825438
271.2420274 2.084656116
283.2420274 1.415366577
285.2576775 2.511518857
297.2576775 1.002452065
299.2733275 2.734409009
325.2889776 1.468737542
339.3046277 1.938189897
341.2838922 1.095216452
341.3202777 2.307700265
343.2995423 1.762732489
353.3202777 2.139370065
355.2995423 1.012584854
355.3359278 2.64474563
357.3151924 1.114141258
371.3308424 2.23951208
383.3308424 2.19474283
385.3464925 1.092051902
411.3621425 1.105893571
413.3777926 1.332105954
425.3777926 3.967070064
431.3519718 1.396935166
433.3676218 1.556862115
445.3676218 3.254350792

Name: +ve in-silico MS/MS by CFM-ID for WXEDFMFXCHAOME-MOPUHNFBSA-N
ID: WXEDFMFXCHAOME-MOPUHNFBSA-N
Comment: Energy0
Num peaks: 31
57.0334912 0.4334855823
59.04914126 0.5578204578
89.05970595 1.53077267
103.075356 0.3753698866
117.0910061 0.5560936343
127.1117415 0.3973762669
145.1223062 0.7011666707
155.1430416 0.4057263629
255.2318567 0.4638140882
297.2576775 0.6352067717
299.2733275 0.3733663292
307.2631568 0.4638140882
315.2682422 0.633619589
317.2838922 0.4466138111
325.2889776 0.44570861
339.3046277 0.8923756062
341.3202777 0.3706168482
343.2995423 0.5193468265
353.3202777 0.9595264705
357.3151924 1.063882037
371.3308424 1.056901325
383.3308424 2.849945298
385.3464925 1.761381296
401.3414071 1.931656604
403.3570572 1.761435585
425.3777926 14.0148177
431.3883573 0.6036753988
433.3676218 0.524651198
443.3883573 23.63024265
445.3676218 1.365004569
461.398922 16.29485542

Name: +ve in-silico MS/MS by CFM-ID for WXEDFMFXCHAOME-MOPUHNFBSA-N
ID: WXEDFMFXCHAOME-MOPUHNFBSA-N
Comment: Energy1
Num peaks: 31
55.05422664 0.7603148603
71.04914126 1.313979844
73.06479133 1.272434712
85.06479133 1.073438534
89.05970595 2.19256282
91.07535601 0.7437911893
99.08044139 1.009476564
103.075356 0.7177291155
117.0910061 0.79392034
127.1117415 0.7083359067
255.2318567 0.7204372619
297.2576775 1.067246588
307.2631568 0.7204372619
339.3046277 2.252387853
341.2838922 0.7018904568
341.3202777 0.6875553118
353.3202777 4.71667427
355.3359278 0.9968064881
357.3151924 2.144841642
361.310107 0.9826051107
369.3151924 1.295146665
371.3308424 3.768704388
375.325757 0.7627878122
383.3308424 1.025103272
385.3464925 1.034962306
389.3414071 1.037847894
403.3570572 0.7351963826
425.3777926 10.56455978
443.3883573 7.920644809
445.3676218 1.169673528
461.398922 3.049926889

Name: +ve in-silico MS/MS by CFM-ID for WXEDFMFXCHAOME-MOPUHNFBSA-N
ID: WXEDFMFXCHAOME-MOPUHNFBSA-N
Comment: Energy2
Num peaks: 31
55.05422664 1.046610232
57.0334912 0.9161661715
69.0334912 1.030100402
69.06987671 0.9406473316
71.04914126 1.845310627
85.06479133 1.437732604
177.1637771 0.9216320894
219.1743418 1.044831589
269.2263773 1.089367766
271.2420274 1.029280915
297.2576775 1.058823426
299.2733275 1.094915264
301.2525921 0.8734228178
325.2889776 1.142326665
339.3046277 2.823754371
341.2838922 1.477571797
341.3202777 1.571846782
353.3202777 2.540687357
355.2995423 1.308386026
355.3359278 2.559719231
357.3151924 1.387063428
369.3151924 1.512738731
371.3308424 1.401226463
383.3308424 1.703197539
385.3464925 0.8488019641
389.3414071 0.9096183582
413.3777926 0.8636400615
425.3777926 3.602806339
431.3519718 0.9283438439
433.3676218 1.066896359
445.3676218 2.400843395

Name: +ve in-silico MS/MS by CFM-ID for ARYNZYKWUXIZOG-LOXOPUSYSA-N
ID: ARYNZYKWUXIZOG-LOXOPUSYSA-N
Comment: Energy0
Num peaks: 31
55.05422664 0.9890199041
69.06987671 1.960475808
83.08552677 1.185624342
239.2005565 0.5852075396
297.2576775 0.7544686363
299.2733275 2.212198827
301.2889776 0.9328874074
307.2631568 0.5852075396
317.2838922 1.534235439
319.2995423 0.7120039374
357.2788068 0.5088294272
359.2944569 1.271957438
361.310107 0.7271231719
373.310107 0.6412440738
375.325757 0.4982232915
377.3050216 0.7900167233
387.325757 0.7561994397
399.325757 0.8640287969
401.3414071 0.8455741837
403.3570572 0.9147965865
405.3363217 0.5230717371
411.3621425 0.6304254026
417.3363217 2.355830866
419.3519718 2.237556952
421.3676218 0.5873465149
425.3777926 8.020812932
429.3727072 0.9104472064
431.3883573 1.002775355
443.3883573 23.20077022
445.3676218 0.9508363235
461.398922 19.1693972

Name: +ve in-silico MS/MS by CFM-ID for ARYNZYKWUXIZOG-LOXOPUSYSA-N
ID: ARYNZYKWUXIZOG-LOXOPUSYSA-N
Comment: Energy1
Num peaks: 31
41.03857658 0.6096616905
55.05422664 2.347131862
69.06987671 4.280313499
83.08552677 4.977296933
85.10117684 0.891179653
239.2005565 0.6911670861
293.2475067 0.5421581009
297.2576775 2.255251423
299.2733275 4.800064191
301.2889776 3.687856575
307.2631568 0.6911670861
315.2682422 1.940958089
317.2838922 3.228351508
319.2995423 2.053479631
359.2944569 1.437089792
361.310107 1.701183469
369.3151924 0.7465929471
373.310107 1.035932716
375.325757 1.102954563
387.325757 2.242679088
389.3414071 0.9317221335
391.3206717 0.5522916811
399.325757 0.8163800071
401.3414071 0.8041540634
403.3570572 1.133169582
405.3363217 0.7481258054
425.3777926 7.697492058
431.3883573 0.9133063513
443.3883573 6.533530621
445.3676218 0.8229418624
461.398922 2.525253266

Name: +ve in-silico MS/MS by CFM-ID for ARYNZYKWUXIZOG-LOXOPUSYSA-N
ID: ARYNZYKWUXIZOG-LOXOPUSYSA-N
Comment: Energy2
Num peaks: 31
41.03857658 0.9908345019
53.03857658 2.387425794
55.05422664 2.490577546
67.05422664 1.521268608
69.06987671 3.721084187
83.08552677 1.111958946
217.1950772 1.012098923
251.2005565 0.9193856416
255.2107273 1.123254223
269.2263773 1.123254223
273.2576775 1.030704659
283.2420274 1.092794807
285.2576775 1.717878449
287.2733275 1.055598985
291.2318567 0.9193856416
297.2576775 1.71986307
299.2733275 1.224069302
301.2889776 1.175816112
303.2682422 1.133723101
319.2631568 0.9193856416
359.2944569 2.221225057
361.310107 1.227467754
373.310107 1.508121425
385.310107 1.160583343
387.325757 2.766171438
389.3414071 0.9181549367
425.3777926 3.003314116
429.3727072 1.167786907
431.3883573 1.824322362
433.3676218 1.041765481
445.3676218 2.038804457

Name: +ve in-silico MS/MS by CFM-ID for RQBNSDSKUAGBOI-AWIOVYJHSA-N
ID: RQBNSDSKUAGBOI-AWIOVYJHSA-N
Comment: Energy0
Num peaks: 31
59.04914126 0.590113699
85.06479133 0.512934271
101.0597059 0.4629666238
103.075356 1.795339646
105.0910061 0.765979051
239.2005565 0.502534649
299.2733275 1.128681936
307.2631568 0.502534649
317.2838922 0.5065066108
319.2995423 0.5359834285
347.3308424 0.4320060001
353.3202777 0.609316933
355.2995423 1.026694518
355.3359278 0.6273140966
357.3151924 1.704278178
359.3308424 0.8746893571
361.310107 0.5351735878
371.3308424 0.9943311497
373.310107 1.125326642
375.325757 2.585832892
377.3414071 1.274750053
383.3308424 1.139643117
385.3464925 0.9693674459
401.3414071 0.9738960153
403.3570572 1.777875859
425.3777926 8.701382847
431.3883573 0.6645746011
433.3676218 0.4576045477
443.3883573 24.99137243
445.3676218 1.198649106
461.398922 18.41431286

Name: +ve in-silico MS/MS by CFM-ID for RQBNSDSKUAGBOI-AWIOVYJHSA-N
ID: RQBNSDSKUAGBOI-AWIOVYJHSA-N
Comment: Energy1
Num peaks: 31
81.06987671 2.614934074
83.08552677 0.7447590275
85.10117684 0.9046300334
89.05970595 1.895168756
97.06479133 1.104083989
99.08044139 1.430992197
101.0960915 0.898873603
239.2005565 0.7099608505
253.2162066 0.7296547198
299.2733275 0.9708817316
301.2889776 1.169393152
321.2788068 0.7296547198
341.2838922 1.468592326
343.2995423 1.407929737
353.3202777 1.406427632
355.2995423 1.586566243
357.3151924 2.510382964
359.2944569 1.236896863
361.310107 1.851939484
369.3151924 2.24163066
371.3308424 1.34560776
373.310107 1.071208912
373.3464925 0.7104017325
375.325757 3.160865607
387.325757 1.410609899
389.3414071 0.9065871987
403.3570572 0.7817026168
425.3777926 6.365185229
443.3883573 9.170104497
445.3676218 1.234560796
461.398922 4.054570416

Name: +ve in-silico MS/MS by CFM-ID for RQBNSDSKUAGBOI-AWIOVYJHSA-N
ID: RQBNSDSKUAGBOI-AWIOVYJHSA-N
Comment: Energy2
Num peaks: 31
57.06987671 1.308004178
207.1743418 1.12826958
221.1899918 1.009043779
257.2263773 1.025204102
271.2420274 1.025204102
273.221292 1.15087446
275.236942 1.441608628
285.2576775 2.200054978
289.2525921 1.428924451
301.2525921 1.137055632
303.2682422 1.565217431
329.3202777 2.057953298
341.2838922 1.99099043
343.2995423 1.55877053
353.3202777 1.331381347
355.2995423 1.981420795
355.3359278 1.170522193
357.3151924 1.793975274
359.3308424 1.565734627
369.3151924 2.900947085
371.3308424 2.521405226
375.325757 1.048808924
383.3308424 1.79736182
385.3464925 1.548637644
403.3570572 1.151286009
411.3621425 1.024838661
413.3777926 1.861109994
425.3777926 1.251171942
431.3519718 1.108758082
433.3676218 1.296492676
445.3676218 2.766951643

Name: +ve in-silico MS/MS by CFM-ID for RQBNSDSKUAGBOI-XOZCFOERSA-N
ID: RQBNSDSKUAGBOI-XOZCFOERSA-N
Comment: Energy0
Num peaks: 31
59.04914126 0.590113699
85.06479133 0.512934271
101.0597059 0.4629666238
103.075356 1.795339646
105.0910061 0.765979051
239.2005565 0.502534649
299.2733275 1.128681936
307.2631568 0.502534649
317.2838922 0.5065066108
319.2995423 0.5359834285
347.3308424 0.4320060001
353.3202777 0.609316933
355.2995423 1.026694518
355.3359278 0.6273140966
357.3151924 1.704278178
359.3308424 0.8746893571
361.310107 0.5351735878
371.3308424 0.9943311497
373.310107 1.125326642
375.325757 2.585832892
377.3414071 1.274750053
383.3308424 1.139643117
385.3464925 0.9693674459
401.3414071 0.9738960153
403.3570572 1.777875859
425.3777926 8.701382847
431.3883573 0.6645746011
433.3676218 0.4576045477
443.3883573 24.99137243
445.3676218 1.198649106
461.398922 18.41431286

Name: +ve in-silico MS/MS by CFM-ID for RQBNSDSKUAGBOI-XOZCFOERSA-N
ID: RQBNSDSKUAGBOI-XOZCFOERSA-N
Comment: Energy1
Num peaks: 31
81.06987671 2.614934074
83.08552677 0.7447590275
85.10117684 0.9046300334
89.05970595 1.895168756
97.06479133 1.104083989
99.08044139 1.430992197
101.0960915 0.898873603
239.2005565 0.7099608505
253.2162066 0.7296547198
299.2733275 0.9708817316
301.2889776 1.169393152
321.2788068 0.7296547198
341.2838922 1.468592326
343.2995423 1.407929737
353.3202777 1.406427632
355.2995423 1.586566243
357.3151924 2.510382964
359.2944569 1.236896863
361.310107 1.851939484
369.3151924 2.24163066
371.3308424 1.34560776
373.310107 1.071208912
373.3464925 0.7104017325
375.325757 3.160865607
387.325757 1.410609899
389.3414071 0.9065871987
403.3570572 0.7817026168
425.3777926 6.365185229
443.3883573 9.170104497
445.3676218 1.234560796
461.398922 4.054570416

Name: +ve in-silico MS/MS by CFM-ID for RQBNSDSKUAGBOI-XOZCFOERSA-N
ID: RQBNSDSKUAGBOI-XOZCFOERSA-N
Comment: Energy2
Num peaks: 31
57.06987671 1.308004178
207.1743418 1.12826958
221.1899918 1.009043779
257.2263773 1.025204102
271.2420274 1.025204102
273.221292 1.15087446
275.236942 1.441608628
285.2576775 2.200054978
289.2525921 1.428924451
301.2525921 1.137055632
303.2682422 1.565217431
329.3202777 2.057953298
341.2838922 1.99099043
343.2995423 1.55877053
353.3202777 1.331381347
355.2995423 1.981420795
355.3359278 1.170522193
357.3151924 1.793975274
359.3308424 1.565734627
369.3151924 2.900947085
371.3308424 2.521405226
375.325757 1.048808924
383.3308424 1.79736182
385.3464925 1.548637644
403.3570572 1.151286009
411.3621425 1.024838661
413.3777926 1.861109994
425.3777926 1.251171942
431.3519718 1.108758082
433.3676218 1.296492676
445.3676218 2.766951643

Name: +ve in-silico MS/MS by CFM-ID for CMCOTUOUAOOHNL-XEHZRMCKSA-N
ID: CMCOTUOUAOOHNL-XEHZRMCKSA-N
Comment: Energy0
Num peaks: 10
71.08552677 0.7793674574
383.3308424 2.804858936
385.3464925 1.966586772
401.3414071 1.081923535
403.3570572 1.70654898
425.3777926 26.17323801
431.3883573 0.744119725
443.3883573 31.9148225
445.3676218 1.146835144
461.398922 12.25732172

Name: +ve in-silico MS/MS by CFM-ID for CMCOTUOUAOOHNL-XEHZRMCKSA-N
ID: CMCOTUOUAOOHNL-XEHZRMCKSA-N
Comment: Energy1
Num peaks: 31
41.03857658 0.8658510028
43.05422664 0.9689603649
55.05422664 1.309678763
57.06987671 1.206301415
69.06987671 1.453105297
71.08552677 1.386010222
83.08552677 1.538700778
85.10117684 1.26452015
121.1011768 0.6460662536
123.1168269 1.200165911
207.1743418 0.7657337774
221.1899918 0.7397286601
235.2056419 0.7657337774
257.2263773 0.6390389022
273.221292 0.9210410251
275.236942 1.30424344
277.2525921 0.8745603779
341.2838922 0.6500763549
355.2995423 0.6500763549
383.3308424 3.924679301
385.3464925 6.775849801
397.3464925 0.7535202303
401.3414071 1.6875966
403.3570572 2.773846738
413.3777926 0.7358941842
415.3934427 0.9269667481
425.3777926 15.60583604
431.3883573 0.6859185043
443.3883573 11.88065368
445.3676218 1.301269992
461.398922 3.163732945

Name: +ve in-silico MS/MS by CFM-ID for CMCOTUOUAOOHNL-XEHZRMCKSA-N
ID: CMCOTUOUAOOHNL-XEHZRMCKSA-N
Comment: Energy2
Num peaks: 31
41.03857658 1.577611969
43.05422664 1.392546
55.05422664 3.68220984
57.06987671 1.736464543
67.05422664 1.495252755
69.06987671 2.419344775
71.08552677 1.412844235
81.06987671 1.254099586
83.08552677 1.665053657
85.10117684 1.345799907
123.1168269 2.300831765
205.1586917 1.347793776
207.1743418 1.648144214
221.1899918 1.267214381
233.1899918 1.369133643
235.2056419 1.648144214
257.2263773 1.428607874
273.221292 2.234547933
275.236942 2.320732977
289.2525921 1.216301841
369.3151924 1.797835644
397.3464925 1.26655017
411.3621425 2.291190068
413.3777926 4.490641648
415.3934427 1.477195825
417.3727072 1.209042592
425.3777926 2.788394313
427.3570572 1.174327904
431.3519718 1.36759989
433.3676218 1.670059511
445.3676218 3.725797946

Name: +ve in-silico MS/MS by CFM-ID for RQBNSDSKUAGBOI-GGWQMWHBSA-N
ID: RQBNSDSKUAGBOI-GGWQMWHBSA-N
Comment: Energy0
Num peaks: 31
59.04914126 0.590113699
85.06479133 0.512934271
101.0597059 0.4629666238
103.075356 1.795339646
105.0910061 0.765979051
239.2005565 0.502534649
299.2733275 1.128681936
307.2631568 0.502534649
317.2838922 0.5065066108
319.2995423 0.5359834285
347.3308424 0.4320060001
353.3202777 0.609316933
355.2995423 1.026694518
355.3359278 0.6273140966
357.3151924 1.704278178
359.3308424 0.8746893571
361.310107 0.5351735878
371.3308424 0.9943311497
373.310107 1.125326642
375.325757 2.585832892
377.3414071 1.274750053
383.3308424 1.139643117
385.3464925 0.9693674459
401.3414071 0.9738960153
403.3570572 1.777875859
425.3777926 8.701382847
431.3883573 0.6645746011
433.3676218 0.4576045477
443.3883573 24.99137243
445.3676218 1.198649106
461.398922 18.41431286

Name: +ve in-silico MS/MS by CFM-ID for RQBNSDSKUAGBOI-GGWQMWHBSA-N
ID: RQBNSDSKUAGBOI-GGWQMWHBSA-N
Comment: Energy1
Num peaks: 31
81.06987671 2.614934074
83.08552677 0.7447590275
85.10117684 0.9046300334
89.05970595 1.895168756
97.06479133 1.104083989
99.08044139 1.430992197
101.0960915 0.898873603
239.2005565 0.7099608505
253.2162066 0.7296547198
299.2733275 0.9708817316
301.2889776 1.169393152
321.2788068 0.7296547198
341.2838922 1.468592326
343.2995423 1.407929737
353.3202777 1.406427632
355.2995423 1.586566243
357.3151924 2.510382964
359.2944569 1.236896863
361.310107 1.851939484
369.3151924 2.24163066
371.3308424 1.34560776
373.310107 1.071208912
373.3464925 0.7104017325
375.325757 3.160865607
387.325757 1.410609899
389.3414071 0.9065871987
403.3570572 0.7817026168
425.3777926 6.365185229
443.3883573 9.170104497
445.3676218 1.234560796
461.398922 4.054570416

Name: +ve in-silico MS/MS by CFM-ID for RQBNSDSKUAGBOI-GGWQMWHBSA-N
ID: RQBNSDSKUAGBOI-GGWQMWHBSA-N
Comment: Energy2
Num peaks: 31
57.06987671 1.308004178
207.1743418 1.12826958
221.1899918 1.009043779
257.2263773 1.025204102
271.2420274 1.025204102
273.221292 1.15087446
275.236942 1.441608628
285.2576775 2.200054978
289.2525921 1.428924451
301.2525921 1.137055632
303.2682422 1.565217431
329.3202777 2.057953298
341.2838922 1.99099043
343.2995423 1.55877053
353.3202777 1.331381347
355.2995423 1.981420795
355.3359278 1.170522193
357.3151924 1.793975274
359.3308424 1.565734627
369.3151924 2.900947085
371.3308424 2.521405226
375.325757 1.048808924
383.3308424 1.79736182
385.3464925 1.548637644
403.3570572 1.151286009
411.3621425 1.024838661
413.3777926 1.861109994
425.3777926 1.251171942
431.3519718 1.108758082
433.3676218 1.296492676
445.3676218 2.766951643

Name: +ve in-silico MS/MS by CFM-ID for KKKINFVUBPRESA-BHMYSUCOSA-N
ID: KKKINFVUBPRESA-BHMYSUCOSA-N
Comment: Energy0
Num peaks: 24
155.1430416 0.4621834212
223.2056419 0.4621834212
225.1849065 0.4595581947
239.2005565 0.6779465013
253.2162066 0.4661010137
291.2682422 0.6940751417
293.2475067 0.4661010137
307.2631568 0.6779465013
321.2788068 0.4661010137
353.3202777 0.5850854537
361.310107 0.4486720679
371.3308424 1.449551763
373.3464925 0.7671885721
387.325757 0.5283684015
389.3414071 0.6784266145
403.3570572 0.6764018703
425.3777926 12.36658064
427.3570572 1.068639725
429.3727072 0.4638007263
431.3883573 0.7854729114
433.3676218 0.6088980298
443.3883573 29.72284313
445.3676218 1.9079208
461.398922 23.38483874

Name: +ve in-silico MS/MS by CFM-ID for KKKINFVUBPRESA-BHMYSUCOSA-N
ID: KKKINFVUBPRESA-BHMYSUCOSA-N
Comment: Energy1
Num peaks: 31
225.1849065 0.8557351513
239.2005565 1.134410278
253.2162066 0.8898423182
257.2263773 0.900231169
271.2420274 0.7993401069
277.2525921 0.8993832092
285.2576775 0.9170618443
291.2682422 0.9648458477
293.2475067 0.8898423182
305.2838922 0.8993832092
307.2631568 1.134410278
321.2788068 0.8898423182
325.2889776 1.707355304
343.2995423 1.209420923
345.3151924 0.9997029904
353.3202777 1.163405072
359.2944569 0.8047288091
361.310107 1.409969232
369.3151924 1.297776636
371.3308424 1.175822511
375.325757 1.194173474
387.325757 1.655719083
389.3414071 1.895625525
403.3570572 0.735374017
425.3777926 11.16864732
427.3570572 1.001209632
431.3883573 0.7460975603
433.3676218 0.7472506605
443.3883573 11.89840391
445.3676218 1.924022134
461.398922 5.498822047

Name: +ve in-silico MS/MS by CFM-ID for KKKINFVUBPRESA-BHMYSUCOSA-N
ID: KKKINFVUBPRESA-BHMYSUCOSA-N
Comment: Energy2
Num peaks: 31
135.1168269 1.900989693
253.2162066 0.9860111995
257.2263773 1.443629884
259.2420274 1.058812919
271.2420274 2.749363247
273.2576775 1.291978293
285.2576775 2.583437939
287.2733275 1.058812919
293.2475067 0.9860111995
297.2576775 1.400109099
299.2733275 2.491464701
321.2788068 0.9860111995
325.2889776 1.521581107
327.3046277 1.292422601
339.3046277 1.318923199
341.3202777 1.738174378
343.3359278 1.057097179
353.3202777 1.1462719
355.3359278 2.11969066
357.3515779 1.226914011
361.310107 1.155020338
369.3151924 1.268593601
371.3308424 2.246231311
389.3414071 1.549257735
403.3570572 1.181322652
413.3777926 1.032854688
425.3777926 3.447891559
427.3570572 1.275865792
431.3519718 1.667008837
433.3676218 1.773751398
445.3676218 3.560052238

Name: +ve in-silico MS/MS by CFM-ID for SGXXGLNXTMWPPI-ZDVKAQOMSA-N
ID: SGXXGLNXTMWPPI-ZDVKAQOMSA-N
Comment: Energy0
Num peaks: 6
413.3777926 0.8623046916
425.3777926 29.27744903
431.3883573 0.9485684016
443.3883573 35.0652808
445.3676218 1.058292855
461.398922 13.25306898

Name: +ve in-silico MS/MS by CFM-ID for SGXXGLNXTMWPPI-ZDVKAQOMSA-N
ID: SGXXGLNXTMWPPI-ZDVKAQOMSA-N
Comment: Energy1
Num peaks: 31
55.05422664 1.08131429
121.1011768 1.04746219
139.1117415 1.048687543
141.1273916 1.495872172
155.1430416 0.8649151485
203.1794272 0.7879164439
221.1899918 1.013923522
257.2263773 0.8117011392
277.2525921 1.346711297
321.2788068 0.8779305073
341.2838922 1.869579601
343.2995423 1.32242287
355.2995423 1.39665857
357.3151924 0.8091750073
359.2944569 0.8460674827
361.310107 1.16734152
369.3151924 1.795952612
371.3308424 0.8352983452
375.325757 0.9705246592
397.3464925 1.731755365
399.3621425 1.13514618
411.3621425 0.9660370769
413.3777926 1.445057361
415.3570572 0.8536181917
415.3934427 1.647846644
417.3727072 0.971001644
425.3777926 17.5435777
431.3883573 1.428430138
443.3883573 13.11826594
445.3676218 1.136947284
461.398922 3.433650688

Name: +ve in-silico MS/MS by CFM-ID for SGXXGLNXTMWPPI-ZDVKAQOMSA-N
ID: SGXXGLNXTMWPPI-ZDVKAQOMSA-N
Comment: Energy2
Num peaks: 31
55.05422664 1.24203357
57.06987671 0.9915375691
121.1011768 1.119053478
123.1168269 1.739425938
135.1168269 1.321286349
137.132477 1.571539376
139.1117415 0.9684364353
153.1273916 0.9790193883
175.148127 1.189419083
203.1794272 1.189419083
221.1899918 1.095534219
257.2263773 1.086118032
259.2420274 1.051436208
287.236942 1.063727674
315.2682422 1.063727674
341.2838922 3.662066151
343.2995423 2.475821756
355.2995423 2.665173843
357.3151924 2.126621329
359.2944569 1.046488047
369.3151924 1.891889119
371.3308424 1.600267377
383.3308424 1.433853401
397.3464925 2.610246938
399.3621425 2.495960057
411.3621425 2.878948081
413.3777926 5.367851274
415.3934427 1.750292451
425.3777926 2.783256867
433.3676218 0.9770793867
445.3676218 3.341624923

Name: +ve in-silico MS/MS by CFM-ID for PYXFVCFISTUSOO-WMQFBVARSA-N
ID: PYXFVCFISTUSOO-WMQFBVARSA-N
Comment: Energy0
Num peaks: 19
55.05422664 0.8098574482
69.06987671 1.530696593
83.08552677 0.5537276752
313.2525921 0.5338585582
315.2682422 1.19845976
359.2944569 0.7748627059
373.310107 0.7054977754
387.325757 0.7381739042
399.325757 0.8752464527
401.3414071 0.8328162151
403.3570572 0.7437721382
413.3777926 0.6990398301
417.3363217 1.329570441
419.3519718 1.25998877
425.3777926 25.02242468
431.3883573 0.7134470752
443.3883573 29.84790353
445.3676218 0.8285097673
461.398922 11.23949834

Name: +ve in-silico MS/MS by CFM-ID for PYXFVCFISTUSOO-WMQFBVARSA-N
ID: PYXFVCFISTUSOO-WMQFBVARSA-N
Comment: Energy1
Num peaks: 31
55.05422664 2.498041423
69.06987671 4.38779253
83.08552677 1.703852607
155.1430416 0.803343309
169.1586917 0.7564571093
189.1637771 1.017224792
207.1743418 0.8557407261
209.1899918 0.8998599888
273.221292 0.9640098947
287.236942 0.8768865861
301.2525921 0.8498741093
313.2525921 1.830852951
315.2682422 2.876651159
317.2838922 2.556014217
321.2788068 0.7771159568
333.2788068 0.9572793108
335.2944569 0.7629475377
341.2838922 0.7469764455
357.2788068 1.128848634
359.2944569 2.048500626
361.310107 1.203593878
369.3151924 1.422200164
371.2944569 0.8785107645
373.310107 1.38673852
385.310107 0.9087934834
387.325757 2.365925845
399.325757 0.846248551
403.3570572 1.016243133
425.3777926 11.67545955
443.3883573 9.01653638
461.398922 2.433191195

Name: +ve in-silico MS/MS by CFM-ID for PYXFVCFISTUSOO-WMQFBVARSA-N
ID: PYXFVCFISTUSOO-WMQFBVARSA-N
Comment: Energy2
Num peaks: 31
53.03857658 2.422474118
55.05422664 2.834856572
69.06987671 3.428361118
121.1011768 1.57249812
123.1168269 1.127278955
149.132477 1.165933114
189.1637771 1.673636966
191.1794272 1.471718739
207.1743418 1.087554421
271.2056419 1.117645337
273.221292 1.549227173
275.236942 1.142793122
285.221292 1.117645337
287.236942 1.232953579
289.2525921 1.132042088
301.2525921 2.098525424
315.2682422 1.543587552
341.2838922 1.398140107
355.2995423 1.108612471
357.2788068 1.266897196
359.2944569 2.309880824
369.3151924 1.455883902
371.3308424 1.179995453
373.310107 1.401674914
385.310107 1.411844991
387.325757 2.731486269
411.3621425 1.76645377
413.3777926 3.476508837
425.3777926 1.701245487
427.3570572 1.553500031
445.3676218 1.757860811

Name: +ve in-silico MS/MS by CFM-ID for JFEXJRXYTKYHOD-LCWRUPSGSA-N
ID: JFEXJRXYTKYHOD-LCWRUPSGSA-N
Comment: Energy0
Num peaks: 31
57.0334912 0.4361956559
59.04914126 0.5613890253
89.05970595 1.540498042
91.07535601 0.3726323126
103.075356 0.3779199062
117.0910061 0.5599137673
127.1117415 0.399370632
145.1223062 0.7059642957
255.2318567 0.4668146867
297.2576775 0.6382248065
299.2733275 0.3751460341
307.2631568 0.4668146867
315.2682422 0.6381771684
317.2838922 0.4497801737
325.2889776 0.447828105
339.3046277 0.8966391872
341.3202777 0.3723512426
343.2995423 0.5229400164
353.3202777 0.9640857976
357.3151924 1.071360039
371.3308424 1.0643933
383.3308424 2.863595678
385.3464925 1.769906244
401.3414071 1.94610051
403.3570572 1.77401732
425.3777926 14.08186084
431.3883573 0.6077279746
433.3676218 0.5072342786
443.3883573 23.80968929
445.3676218 1.294826793
461.398922 16.45882819

Name: +ve in-silico MS/MS by CFM-ID for JFEXJRXYTKYHOD-LCWRUPSGSA-N
ID: JFEXJRXYTKYHOD-LCWRUPSGSA-N
Comment: Energy1
Num peaks: 31
55.05422664 0.7690352218
71.04914126 1.329281736
73.06479133 1.287376699
85.06479133 1.085949841
89.05970595 2.221810944
91.07535601 0.7544973378
99.08044139 1.021511367
103.075356 0.7279249424
117.0910061 0.8052211015
127.1117415 0.7164601004
255.2318567 0.7299428462
297.2576775 1.078781182
307.2631568 0.7299428462
339.3046277 2.276514639
341.2838922 0.7099407249
353.3202777 4.76486705
355.3359278 1.006766109
357.3151924 2.175785403
361.310107 0.9953006607
369.3151924 1.310001231
371.3308424 3.825478603
375.325757 0.7728521776
383.3308424 1.036457813
385.3464925 1.046302641
387.325757 0.7072957666
389.3414071 1.051541454
403.3570572 0.7458591089
425.3777926 10.67171961
443.3883573 8.051291959
445.3676218 1.144327665
461.398922 3.120289811

Name: +ve in-silico MS/MS by CFM-ID for JFEXJRXYTKYHOD-LCWRUPSGSA-N
ID: JFEXJRXYTKYHOD-LCWRUPSGSA-N
Comment: Energy2
Num peaks: 31
55.05422664 1.038702657
57.0334912 0.9086044502
59.04914126 0.8369329018
69.0334912 1.022317566
69.06987671 0.9335403507
71.04914126 1.831363698
85.06479133 1.426858782
219.1743418 1.036885997
269.2263773 1.080604852
271.2420274 1.021504271
297.2576775 1.050365719
299.2733275 1.086373592
301.2525921 0.8667843897
325.2889776 1.132709886
339.3046277 2.800261003
341.2838922 1.466408129
341.3202777 1.558341477
353.3202777 2.514064746
355.2995423 1.298500627
355.3359278 2.535222238
357.3151924 1.376394031
369.3151924 1.501309362
371.3308424 1.390309098
383.3308424 1.689755168
385.3464925 0.8417871652
389.3414071 0.9026915583
413.3777926 0.8571149025
425.3777926 3.571624576
431.3519718 1.07181243
433.3676218 1.194517975
445.3676218 2.437857504

Name: +ve in-silico MS/MS by CFM-ID for YILTUZQNYINQBJ-MURIQRJQSA-N
ID: YILTUZQNYINQBJ-MURIQRJQSA-N
Comment: Energy0
Num peaks: 31
57.0334912 0.4338448714
59.04914126 0.5583399669
89.05970595 1.532602134
103.075356 0.3759664596
117.0910061 0.5570153988
127.1117415 0.3973762669
145.1223062 0.7023117979
155.1430416 0.4057263629
239.2005565 0.4638140882
297.2576775 0.6384943658
299.2733275 0.3751876465
307.2631568 0.4638140882
315.2682422 0.633619589
317.2838922 0.4466138111
325.2889776 0.4479803068
339.3046277 0.8965363755
341.3202777 0.3730476915
343.2995423 0.5193468265
353.3202777 0.9644855869
357.3151924 1.063882037
371.3308424 1.056901325
383.3308424 2.862576748
385.3464925 1.767476913
401.3414071 1.931656604
403.3570572 1.762819501
425.3777926 14.07855121
431.3883573 0.6036753988
433.3676218 0.524651198
443.3883573 23.70059753
445.3676218 1.365004569
461.398922 16.29485542

Name: +ve in-silico MS/MS by CFM-ID for YILTUZQNYINQBJ-MURIQRJQSA-N
ID: YILTUZQNYINQBJ-MURIQRJQSA-N
Comment: Energy1
Num peaks: 31
55.05422664 0.7603148603
71.04914126 1.313979844
73.06479133 1.272434712
85.06479133 1.073438534
89.05970595 2.198202573
91.07535601 0.7467828978
99.08044139 1.009476564
103.075356 0.7204300775
117.0910061 0.7969390889
127.1117415 0.7083359067
233.1899918 0.7593960318
239.2005565 0.7204372619
297.2576775 1.071398067
307.2631568 0.7204372619
339.3046277 2.262422815
341.2838922 0.7018904568
353.3202777 4.751390881
355.3359278 1.005467936
357.3151924 2.144841642
361.310107 0.9337002879
369.3151924 1.295146665
371.3308424 3.768704388
375.325757 0.7627878122
383.3308424 1.027471461
385.3464925 1.038078859
389.3414071 1.037847894
403.3570572 0.7361387829
425.3777926 10.6469282
443.3883573 7.960081206
445.3676218 1.169673528
461.398922 3.049926889

Name: +ve in-silico MS/MS by CFM-ID for YILTUZQNYINQBJ-MURIQRJQSA-N
ID: YILTUZQNYINQBJ-MURIQRJQSA-N
Comment: Energy2
Num peaks: 31
55.05422664 1.046610232
57.0334912 0.9191910664
59.04914126 0.8466908957
69.0334912 1.030100402
69.06987671 0.9406473316
71.04914126 1.845310627
85.06479133 1.437732604
135.1168269 1.345334266
269.2263773 1.092199764
271.2420274 1.029280915
297.2576775 1.061259416
299.2733275 1.096347165
301.2525921 0.8734228178
325.2889776 1.147572748
339.3046277 2.835239742
341.2838922 1.477571797
341.3202777 1.580515617
353.3202777 2.580200359
355.2995423 1.308386026
355.3359278 2.587157998
357.3151924 1.387063428
369.3151924 1.512738731
371.3308424 1.401226463
383.3308424 1.706251497
385.3464925 0.8520035183
389.3414071 0.9096183582
413.3777926 0.8636400615
425.3777926 3.623880892
431.3519718 0.9283438439
433.3676218 1.066896359
445.3676218 2.400843395

Name: +ve in-silico MS/MS by CFM-ID for GOASBXPFRRKRON-SBZHYFMGSA-N
ID: GOASBXPFRRKRON-SBZHYFMGSA-N
Comment: Energy0
Num peaks: 31
75.04405588 0.3827716343
155.1430416 0.4538738476
157.1223062 0.4543183057
171.1379563 0.6608084874
185.1536063 0.4543183057
223.2056419 0.4538738476
225.1849065 0.4543183057
239.2005565 0.6608084874
253.2162066 0.4543183057
291.2682422 0.4538738476
293.2475067 0.4543183057
307.2631568 0.6608084874
321.2788068 0.4543183057
361.310107 0.4371833451
367.3359278 2.57100563
369.3515779 1.162049667
371.3308424 0.3693699785
385.3464925 1.634798093
387.3621425 1.165746553
403.3570572 0.498590027
411.3621425 0.7588201797
417.3363217 0.3953288906
419.3519718 0.3903370329
425.3777926 9.107397821
427.3570572 0.6549032979
429.3727072 0.9875042666
431.3883573 1.017589577
433.3676218 0.688325627
443.3883573 27.33901587
445.3676218 1.604103893
461.398922 22.79181142

Name: +ve in-silico MS/MS by CFM-ID for GOASBXPFRRKRON-SBZHYFMGSA-N
ID: GOASBXPFRRKRON-SBZHYFMGSA-N
Comment: Energy1
Num peaks: 31
75.04405588 0.7186052638
157.1223062 0.7326492573
171.1379563 0.9340136236
185.1536063 0.7326492573
225.1849065 0.7326492573
239.2005565 0.9340136236
253.2162066 0.7326492573
293.2475067 0.7326492573
307.2631568 0.9340136236
321.2788068 0.7326492573
341.2838922 0.6481570486
353.3202777 0.6409845833
359.2944569 0.6938070113
361.310107 1.172800628
367.3359278 5.540470047
369.3151924 1.204975756
369.3515779 4.180924075
371.3308424 0.6921601362
373.3464925 0.6516554195
375.325757 0.9845875353
385.3464925 3.396550132
387.325757 1.184616817
387.3621425 2.492209537
389.3414071 1.239370621
415.3570572 0.6710953102
425.3777926 10.19592366
431.3883573 0.8452333039
433.3676218 0.7280877948
443.3883573 9.842318587
445.3676218 1.54095154
461.398922 4.142964735

Name: +ve in-silico MS/MS by CFM-ID for GOASBXPFRRKRON-SBZHYFMGSA-N
ID: GOASBXPFRRKRON-SBZHYFMGSA-N
Comment: Energy2
Num peaks: 31
157.1223062 0.9470395761
185.1536063 0.9470395761
225.1849065 0.9470395761
253.2162066 0.9470395761
285.2576775 1.151382378
293.2475067 0.9470395761
307.2631568 0.930873119
313.2889776 1.035298408
321.2788068 0.9470395761
325.2889776 1.075333934
339.3046277 1.075333934
341.2838922 1.55922378
353.3202777 2.310753409
355.2995423 1.130200112
355.3359278 1.320494923
357.3515779 1.706559167
359.2944569 1.005813091
361.310107 1.111775245
367.3359278 1.513363238
369.3151924 1.587547979
369.3515779 1.859250216
371.3308424 2.10607309
387.325757 1.064365139
389.3414071 1.20660883
403.3570572 0.9644449706
411.3621425 1.407636413
413.3777926 1.131038103
425.3777926 3.58458075
431.3519718 1.624857795
433.3676218 1.874862713
445.3676218 3.630079767

Name: +ve in-silico MS/MS by CFM-ID for LOSIFDMBAMXYSA-RPPYXEQPSA-N
ID: LOSIFDMBAMXYSA-RPPYXEQPSA-N
Comment: Energy0
Num peaks: 31
71.04914126 0.8113999795
85.06479133 0.5914032246
99.08044139 0.5274522365
125.0960915 1.396883918
127.1117415 1.043537367
139.1117415 0.998950155
141.1273916 0.5177795681
153.1273916 1.626438683
155.1430416 0.6606935832
167.1430416 0.7183777031
231.2107273 0.8897561733
249.221292 0.6848446089
275.236942 0.7069382211
289.2525921 0.6683840222
293.2475067 0.643909545
303.2682422 0.725526864
307.2631568 0.5788060689
321.2788068 0.6370794328
333.2788068 0.5108446338
343.2995423 0.6383369228
357.3151924 1.447475779
359.3308424 0.6278203404
371.3308424 1.744225894
375.325757 0.8836510782
389.3414071 0.6755543382
401.3414071 0.5746538927
425.3777926 13.01162612
431.3883573 0.5131577685
443.3883573 28.1214266
445.3676218 0.9839477853
461.398922 15.00808655

Name: +ve in-silico MS/MS by CFM-ID for LOSIFDMBAMXYSA-RPPYXEQPSA-N
ID: LOSIFDMBAMXYSA-RPPYXEQPSA-N
Comment: Energy1
Num peaks: 31
57.0334912 1.535491386
59.04914126 3.502035509
67.05422664 1.245428536
71.04914126 1.839798845
73.06479133 1.048942876
81.06987671 1.110252598
85.06479133 0.9506712963
95.08552677 1.158478721
139.1117415 1.088833686
153.1273916 1.623507163
229.1950772 0.8697803203
231.2107273 1.531245109
233.2263773 1.548039231
249.221292 1.471267239
251.236942 1.243841898
273.221292 0.9029046728
275.236942 1.28748369
289.2525921 0.9761687648
303.2682422 1.441119681
321.2788068 0.9760044259
357.3151924 2.27747636
371.3308424 2.778620306
375.325757 1.250608104
383.3308424 5.674934937
385.3464925 2.882843208
389.3414071 1.155749656
401.3414071 2.43713341
403.3570572 2.422092851
425.3777926 6.030441492
443.3883573 5.443916295
461.398922 1.726964551

Name: +ve in-silico MS/MS by CFM-ID for LOSIFDMBAMXYSA-RPPYXEQPSA-N
ID: LOSIFDMBAMXYSA-RPPYXEQPSA-N
Comment: Energy2
Num peaks: 31
41.03857658 0.9180641156
55.05422664 0.8847948879
65.03857658 0.8831642219
67.05422664 3.058845218
69.06987671 1.670486547
71.04914126 3.405311558
73.06479133 1.102710661
81.06987671 3.318966117
85.06479133 1.351357101
95.08552677 0.8792509214
133.1011768 0.9555984576
161.132477 1.149082478
201.1637771 1.121371946
215.1794272 1.091586964
217.1950772 0.9690187917
221.2263773 0.9002522588
231.2107273 1.089729472
273.221292 1.607652241
275.236942 2.332635826
289.2525921 1.521072569
301.2525921 1.845079456
303.2682422 2.696854254
341.2838922 1.039131384
343.2995423 2.576114805
355.2995423 0.8404336065
357.3151924 2.126630334
359.3308424 1.100327026
369.3151924 1.10173361
371.3308424 3.4678193
413.3777926 1.420544461
445.3676218 1.884220882

Name: +ve in-silico MS/MS by CFM-ID for ASMOUVFUKZIYNJ-VAGSCCGESA-N
ID: ASMOUVFUKZIYNJ-VAGSCCGESA-N
Comment: Energy0
Num peaks: 31
57.0334912 0.4351270882
59.04914126 0.5599741194
89.05970595 1.536572882
91.07535601 0.3716368055
103.075356 0.3768710139
117.0910061 0.5583377139
125.0960915 0.3993537359
143.1066561 0.7039870701
155.1430416 0.4012084269
239.2005565 0.4656980176
299.2733275 0.6414280823
307.2631568 0.4656980176
317.2838922 0.6364806559
319.2995423 0.448601565
325.2889776 0.446660016
339.3046277 0.8933288042
341.3202777 0.3712997549
343.2995423 0.5220653111
353.3202777 0.9667163846
357.3151924 1.067969356
371.3308424 1.068014152
383.3308424 2.85640703
385.3464925 1.765716608
401.3414071 1.940723466
403.3570572 1.769102466
425.3777926 14.08445269
431.3883573 0.6062196803
433.3676218 0.5060209217
443.3883573 23.75289265
445.3676218 1.507708913
461.398922 16.39775294

Name: +ve in-silico MS/MS by CFM-ID for ASMOUVFUKZIYNJ-VAGSCCGESA-N
ID: ASMOUVFUKZIYNJ-VAGSCCGESA-N
Comment: Energy1
Num peaks: 31
71.04914126 1.32858631
73.06479133 1.283781048
85.06479133 1.082406753
89.05970595 2.204987478
91.07535601 0.7480612633
99.08044139 1.015283177
103.075356 0.7218400507
117.0910061 0.7984692656
125.0960915 0.7155134941
239.2005565 0.7250210677
297.2576775 1.043949114
299.2733275 0.9333520229
307.2631568 0.7250210677
315.2682422 0.7383997678
339.3046277 2.050387145
341.2838922 0.7074423773
353.3202777 4.84607793
355.3359278 0.9990390408
357.3151924 2.009366685
361.310107 0.9396409868
369.3151924 1.306220769
371.3308424 3.887441303
375.325757 0.7676410748
383.3308424 1.029879144
385.3464925 1.039508934
389.3414071 1.044451236
403.3570572 0.7400553165
425.3777926 10.67130954
443.3883573 8.001218908
445.3676218 1.466667231
461.398922 3.08378333

Name: +ve in-silico MS/MS by CFM-ID for ASMOUVFUKZIYNJ-VAGSCCGESA-N
ID: ASMOUVFUKZIYNJ-VAGSCCGESA-N
Comment: Energy2
Num peaks: 31
57.0334912 0.9113794613
69.0334912 1.035363051
71.04914126 1.841526738
85.06479133 1.436433253
205.1586917 0.961558785
233.1899918 0.961558785
269.2263773 1.289624052
271.2420274 1.008702337
273.221292 0.9469468656
297.2576775 1.028575841
299.2733275 1.501438135
301.2525921 0.924413037
325.2889776 1.136967792
339.3046277 2.785038823
341.2838922 1.478026137
341.3202777 1.564998866
343.2995423 0.8477553078
353.3202777 2.657383088
355.2995423 1.310677934
355.3359278 2.5533987
357.3151924 1.394683902
369.3151924 1.511271238
371.3308424 1.44737816
383.3308424 1.693478427
385.3464925 0.8445674739
389.3414071 0.9037905278
413.3777926 0.8581502017
425.3777926 3.637098961
431.3519718 1.073117293
433.3676218 1.195972224
445.3676218 2.621562952

Name: +ve in-silico MS/MS by CFM-ID for OKPIBBOLEJSSTE-CIEUHDANSA-N
ID: OKPIBBOLEJSSTE-CIEUHDANSA-N
Comment: Energy0
Num peaks: 19
55.05422664 0.8222474653
69.06987671 1.558177662
83.08552677 0.5623027366
313.2525921 0.5343402677
315.2682422 1.202907997
359.2944569 0.7825502583
373.310107 0.7105554317
387.325757 0.7452856595
401.3414071 1.067984098
403.3570572 1.294365247
413.3777926 0.7049437158
417.3363217 0.5249312272
419.3519718 0.5850980107
421.3676218 0.7030071244
425.3777926 24.99092642
431.3883573 0.7287221991
443.3883573 30.31065486
445.3676218 0.8454667951
461.398922 11.58637462

Name: +ve in-silico MS/MS by CFM-ID for OKPIBBOLEJSSTE-CIEUHDANSA-N
ID: OKPIBBOLEJSSTE-CIEUHDANSA-N
Comment: Energy1
Num peaks: 31
55.05422664 2.539862272
69.06987671 4.538818158
83.08552677 1.728193268
155.1430416 0.8170392876
169.1586917 0.7252515198
189.1637771 1.030224478
207.1743418 0.8694490824
209.1899918 0.9146663517
273.221292 0.97425403
287.236942 0.8867631762
301.2525921 0.8593811015
313.2525921 1.844902307
315.2682422 2.903135531
317.2838922 2.584133504
321.2788068 0.7900622276
333.2788068 0.9758243436
335.2944569 0.7787922057
341.2838922 0.7562179934
357.2788068 1.138497532
359.2944569 2.072603226
361.310107 1.219551532
369.3151924 1.439220846
371.2944569 0.8867553338
373.310107 1.403686212
385.310107 0.9164968177
387.325757 2.3978
401.3414071 0.8738938338
413.3777926 0.7303254003
425.3777926 11.73605744
443.3883573 9.172721392
461.398922 2.502412861

Name: +ve in-silico MS/MS by CFM-ID for OKPIBBOLEJSSTE-CIEUHDANSA-N
ID: OKPIBBOLEJSSTE-CIEUHDANSA-N
Comment: Energy2
Num peaks: 31
53.03857658 2.483440742
55.05422664 3.018129495
69.06987671 3.482975372
121.1011768 1.579462949
123.1168269 1.13151793
149.132477 1.170224317
189.1637771 1.677304744
191.1794272 1.475504673
207.1743418 1.090673397
271.2056419 1.118586407
273.221292 1.550971687
275.236942 1.144383217
285.221292 1.118586407
287.236942 1.233598823
289.2525921 1.133606697
301.2525921 2.100333662
315.2682422 1.542769618
341.2838922 1.402090427
355.2995423 1.111630898
357.2788068 1.269036227
359.2944569 2.315182645
369.3151924 1.459861417
371.3308424 1.183691359
373.310107 1.405585997
385.310107 1.414957863
387.325757 2.737672109
411.3621425 1.770641209
413.3777926 3.485614533
425.3777926 1.703921922
427.3570572 1.393602192
445.3676218 1.749543159

Name: +ve in-silico MS/MS by CFM-ID for CVSDMKNZKYSCLE-CGXHKNHBSA-N
ID: CVSDMKNZKYSCLE-CGXHKNHBSA-N
Comment: Energy0
Num peaks: 23
69.06987671 1.022422487
71.08552677 0.5984673776
83.08552677 0.4393336517
87.08044139 0.6859155041
153.1273916 0.545534697
167.1430416 0.4111516821
221.1899918 0.5285832224
275.236942 0.4503807311
289.2525921 0.4402615673
315.2682422 0.935943724
317.2838922 0.5050556841
359.2944569 0.5595428963
369.3151924 0.796069138
383.3308424 1.911358861
385.3464925 1.636172038
387.325757 0.9626703686
401.3414071 1.844930785
403.3570572 2.422521622
425.3777926 20.19618248
427.3570572 1.251236019
443.3883573 31.27163454
445.3676218 1.078585092
461.398922 9.858841026

Name: +ve in-silico MS/MS by CFM-ID for CVSDMKNZKYSCLE-CGXHKNHBSA-N
ID: CVSDMKNZKYSCLE-CGXHKNHBSA-N
Comment: Energy1
Num peaks: 31
67.05422664 0.9257367165
69.06987671 2.941888624
83.08552677 1.129413196
87.08044139 1.606724184
153.1273916 1.044769359
167.1430416 0.8996247844
207.1743418 0.9487292513
221.1899918 1.085910116
235.2056419 0.9487292513
275.236942 0.8981300893
303.2682422 1.176747187
315.2682422 2.253169647
317.2838922 2.507344168
341.2838922 1.187064703
343.2995423 1.34039021
359.2944569 0.9721819662
369.3151924 3.183052573
371.3308424 1.546819942
373.310107 0.9016433748
383.3308424 1.845147261
385.3464925 2.567878013
387.325757 2.062607751
401.3414071 1.161397777
403.3570572 1.335555659
415.3934427 1.45896802
425.3777926 9.868770662
427.3570572 1.065765356
433.4040074 1.03765423
443.3883573 8.24126111
445.3676218 1.070191919
461.398922 2.153393388

Name: +ve in-silico MS/MS by CFM-ID for CVSDMKNZKYSCLE-CGXHKNHBSA-N
ID: CVSDMKNZKYSCLE-CGXHKNHBSA-N
Comment: Energy2
Num peaks: 31
67.05422664 2.732991024
69.06987671 4.121696011
71.08552677 1.45583013
87.08044139 2.399623071
151.1117415 1.097528254
205.1586917 1.145913189
207.1743418 1.438188178
221.1899918 1.193700388
233.1899918 1.145913189
235.2056419 1.438188178
273.221292 1.143034046
275.236942 1.501892385
277.2525921 1.106522565
283.2420274 1.528626514
289.2525921 1.268778909
301.2525921 2.527798738
303.2682422 1.525108487
313.2525921 1.242804503
341.2838922 2.761650682
343.2995423 1.389158587
357.3151924 1.124517316
369.3151924 4.07361854
371.3308424 1.341769262
373.3464925 1.10934936
383.3308424 1.620087847
385.3464925 1.777455003
387.3621425 1.146117772
415.3934427 1.535138202
425.3777926 2.160011194
427.3570572 1.753858169
445.3676218 2.008655166

Name: +ve in-silico MS/MS by CFM-ID for RQBNSDSKUAGBOI-VVGBCXFDSA-N
ID: RQBNSDSKUAGBOI-VVGBCXFDSA-N
Comment: Energy0
Num peaks: 31
59.04914126 0.590113699
85.06479133 0.512934271
101.0597059 0.4629666238
103.075356 1.795339646
105.0910061 0.765979051
239.2005565 0.502534649
299.2733275 1.128681936
307.2631568 0.502534649
317.2838922 0.5065066108
319.2995423 0.5359834285
347.3308424 0.4320060001
353.3202777 0.609316933
355.2995423 1.026694518
355.3359278 0.6273140966
357.3151924 1.704278178
359.3308424 0.8746893571
361.310107 0.5351735878
371.3308424 0.9943311497
373.310107 1.125326642
375.325757 2.585832892
377.3414071 1.274750053
383.3308424 1.139643117
385.3464925 0.9693674459
401.3414071 0.9738960153
403.3570572 1.777875859
425.3777926 8.701382847
431.3883573 0.6645746011
433.3676218 0.4576045477
443.3883573 24.99137243
445.3676218 1.198649106
461.398922 18.41431286

Name: +ve in-silico MS/MS by CFM-ID for RQBNSDSKUAGBOI-VVGBCXFDSA-N
ID: RQBNSDSKUAGBOI-VVGBCXFDSA-N
Comment: Energy1
Num peaks: 31
81.06987671 2.614934074
83.08552677 0.7447590275
85.10117684 0.9046300334
89.05970595 1.895168756
97.06479133 1.104083989
99.08044139 1.430992197
101.0960915 0.898873603
239.2005565 0.7099608505
253.2162066 0.7296547198
299.2733275 0.9708817316
301.2889776 1.169393152
321.2788068 0.7296547198
341.2838922 1.468592326
343.2995423 1.407929737
353.3202777 1.406427632
355.2995423 1.586566243
357.3151924 2.510382964
359.2944569 1.236896863
361.310107 1.851939484
369.3151924 2.24163066
371.3308424 1.34560776
373.310107 1.071208912
373.3464925 0.7104017325
375.325757 3.160865607
387.325757 1.410609899
389.3414071 0.9065871987
403.3570572 0.7817026168
425.3777926 6.365185229
443.3883573 9.170104497
445.3676218 1.234560796
461.398922 4.054570416

Name: +ve in-silico MS/MS by CFM-ID for RQBNSDSKUAGBOI-VVGBCXFDSA-N
ID: RQBNSDSKUAGBOI-VVGBCXFDSA-N
Comment: Energy2
Num peaks: 31
57.06987671 1.308004178
207.1743418 1.12826958
221.1899918 1.009043779
257.2263773 1.025204102
271.2420274 1.025204102
273.221292 1.15087446
275.236942 1.441608628
285.2576775 2.200054978
289.2525921 1.428924451
301.2525921 1.137055632
303.2682422 1.565217431
329.3202777 2.057953298
341.2838922 1.99099043
343.2995423 1.55877053
353.3202777 1.331381347
355.2995423 1.981420795
355.3359278 1.170522193
357.3151924 1.793975274
359.3308424 1.565734627
369.3151924 2.900947085
371.3308424 2.521405226
375.325757 1.048808924
383.3308424 1.79736182
385.3464925 1.548637644
403.3570572 1.151286009
411.3621425 1.024838661
413.3777926 1.861109994
425.3777926 1.251171942
431.3519718 1.108758082
433.3676218 1.296492676
445.3676218 2.766951643

Name: +ve in-silico MS/MS by CFM-ID for ILQOLRWKVAXWJC-NRGVDXAUSA-N
ID: ILQOLRWKVAXWJC-NRGVDXAUSA-N
Comment: Energy0
Num peaks: 15
67.05422664 0.8169473093
85.06479133 0.6334079337
317.2838922 0.5834079181
343.2995423 0.5548942531
369.3151924 0.7724056167
383.3308424 2.599932933
385.3464925 2.194110229
387.325757 1.222326348
401.3414071 1.28193116
403.3570572 1.732671254
425.3777926 29.510707
427.3570572 0.8757493197
443.3883573 28.98925328
445.3676218 0.7738594457
461.398922 7.789089724

Name: +ve in-silico MS/MS by CFM-ID for ILQOLRWKVAXWJC-NRGVDXAUSA-N
ID: ILQOLRWKVAXWJC-NRGVDXAUSA-N
Comment: Energy1
Num peaks: 31
67.05422664 2.838875691
73.06479133 1.092244432
81.06987671 1.20448709
85.06479133 1.610305023
125.0960915 0.7993965102
219.1743418 0.6245461485
297.2576775 0.951819551
299.2733275 1.668404832
301.2889776 1.710353144
303.2682422 0.7132291832
315.2682422 0.9049738026
317.2838922 1.482795598
319.2995423 1.249814728
341.2838922 1.494379687
343.2995423 1.79201991
355.2995423 1.136334544
357.3151924 1.160914372
361.310107 0.9980198059
369.3151924 4.777504152
371.3308424 0.7142822112
375.325757 0.7914905535
383.3308424 2.295018521
385.3464925 2.686333535
387.325757 2.118956394
401.3414071 0.8491993099
403.3570572 1.003449031
425.3777926 16.07159163
427.3570572 0.8717905352
443.3883573 9.622770099
445.3676218 0.765966084
461.398922 2.012342193

Name: +ve in-silico MS/MS by CFM-ID for ILQOLRWKVAXWJC-NRGVDXAUSA-N
ID: ILQOLRWKVAXWJC-NRGVDXAUSA-N
Comment: Energy2
Num peaks: 31
67.05422664 4.388581461
69.06987671 1.592827335
85.06479133 1.118860754
205.1586917 1.331932846
207.1743418 1.151197859
233.1899918 1.331932846
235.2056419 1.151197859
255.2107273 1.061274735
269.2263773 1.061274735
273.221292 1.670152248
275.236942 1.164085554
283.2420274 1.039427867
285.2576775 1.646141961
287.236942 1.422190795
289.2525921 1.058354187
299.2733275 1.087303828
301.2525921 1.562582313
303.2682422 3.092206896
313.2525921 1.320956602
341.2838922 2.510927663
343.2995423 2.585036961
355.2995423 1.625600224
357.3151924 1.321498996
369.3151924 3.750590375
371.3308424 1.26301327
383.3308424 2.09624259
385.3464925 2.03712935
413.3777926 1.686877332
425.3777926 3.142310117
427.3570572 1.792764741
445.3676218 1.813226557

Name: +ve in-silico MS/MS by CFM-ID for AOXTVVMIAYODJX-JQDWLEHUSA-N
ID: AOXTVVMIAYODJX-JQDWLEHUSA-N
Comment: Energy0
Num peaks: 22
67.05422664 0.476463971
71.04914126 1.173517495
85.06479133 0.6110596031
299.2733275 0.6916469511
317.2838922 0.6485251501
343.2995423 0.6561689218
357.3151924 0.9523020691
359.3308424 0.5095804181
361.310107 0.5522218505
371.3308424 0.7380303268
375.325757 0.5087788145
389.3414071 0.4266930364
399.325757 0.6393474239
401.3414071 1.421920159
403.3570572 0.8643017797
417.3363217 0.6943372549
419.3519718 0.8173861441
421.3676218 0.6151721968
425.3777926 25.09422069
443.3883573 30.0675432
445.3676218 0.8488026742
461.398922 11.36843802

Name: +ve in-silico MS/MS by CFM-ID for AOXTVVMIAYODJX-JQDWLEHUSA-N
ID: AOXTVVMIAYODJX-JQDWLEHUSA-N
Comment: Energy1
Num peaks: 31
41.03857658 1.808109174
43.05422664 1.655948983
55.05422664 0.8032134709
67.05422664 1.958523914
71.04914126 3.214944499
81.06987671 0.959208225
85.06479133 1.915031239
99.08044139 0.8236616023
125.0960915 0.8100040598
297.2576775 1.103466731
299.2733275 1.902904072
301.2889776 1.885982535
315.2682422 0.9426139007
317.2838922 1.533855432
319.2995423 1.261907665
341.2838922 1.60134139
343.2995423 1.935387495
355.2995423 1.594461932
357.3151924 2.500214005
359.2944569 0.6640378709
359.3308424 0.8812638083
361.310107 1.115219553
369.3151924 2.110535101
371.3308424 2.500651505
375.325757 1.285790107
389.3414071 1.19817561
401.3414071 0.6939139665
425.3777926 12.08591188
443.3883573 9.171916396
445.3676218 0.8924212815
461.398922 2.435125902

Name: +ve in-silico MS/MS by CFM-ID for AOXTVVMIAYODJX-JQDWLEHUSA-N
ID: AOXTVVMIAYODJX-JQDWLEHUSA-N
Comment: Energy2
Num peaks: 31
41.03857658 1.75562123
67.05422664 1.908387266
69.06987671 1.02582353
71.04914126 2.048699446
205.1586917 1.306297775
207.1743418 1.083101587
233.1899918 1.306297775
235.2056419 1.083101587
255.2107273 1.161890777
269.2263773 1.161890777
273.221292 1.626064557
275.236942 1.092068297
283.2420274 1.135103757
285.2576775 1.792666108
287.236942 1.30361835
289.2525921 1.081414646
289.2889776 0.9396466514
299.2733275 1.16506537
301.2525921 1.591574775
303.2682422 1.672645836
341.2838922 2.464754394
343.2995423 2.718760542
355.2995423 1.899581426
357.3151924 2.201330484
359.3308424 0.9557159246
369.3151924 2.670692197
371.3308424 3.637974392
413.3777926 1.733172699
425.3777926 1.763372352
433.3676218 1.047530354
445.3676218 2.20332474

Name: +ve in-silico MS/MS by CFM-ID for MGKVYQJGHXHGTN-OHVGJZEWSA-N
ID: MGKVYQJGHXHGTN-OHVGJZEWSA-N
Comment: Energy0
Num peaks: 31
99.1168269 0.8279671665
111.1168269 3.936457082
113.132477 1.914744506
115.148127 1.081556058
125.132477 0.8981097437
153.1637771 1.100283395
249.2576775 0.5673411834
287.2005565 0.4584450489
289.2162066 0.8195708445
307.2267713 0.5952219364
309.2424213 0.4830176202
317.2475067 0.5770485649
329.2475067 1.021066112
331.2631568 0.856779514
333.2788068 0.4525614427
343.2631568 0.504164055
347.2580714 2.411644786
349.2737215 1.253551166
351.2893715 0.5598542604
361.2737215 0.4652917082
399.325757 0.8186255349
399.3621425 0.4465043376
401.3414071 1.152974564
417.3363217 0.6155399125
419.3519718 1.275182247
425.3777926 9.968093454
429.3727072 0.9294306948
431.3883573 1.146429272
443.3883573 23.21249067
445.3676218 0.8709513148
461.398922 18.20008898

Name: +ve in-silico MS/MS by CFM-ID for MGKVYQJGHXHGTN-OHVGJZEWSA-N
ID: MGKVYQJGHXHGTN-OHVGJZEWSA-N
Comment: Energy1
Num peaks: 31
95.08552677 0.8507507871
97.10117684 1.099754585
99.1168269 1.113690945
109.1011768 2.097348406
111.1168269 6.467125097
113.132477 2.604312896
115.148127 0.9227328173
125.132477 1.672411756
153.1637771 1.308274517
247.2420274 0.6957298911
249.2576775 0.8648481977
287.2005565 0.9409384057
287.2733275 0.7502700683
289.2162066 0.98772982
289.2889776 1.085211787
315.2318567 0.7746261337
317.2475067 0.7968404906
329.2475067 3.847848614
331.2631568 2.338195078
343.2631568 1.229869883
347.2580714 2.260932815
349.2737215 1.48848934
399.325757 0.8371883185
401.3414071 1.239190648
415.3570572 0.6881444874
425.3777926 7.21812004
429.3727072 0.6921269494
431.3883573 1.014437392
443.3883573 7.659880198
445.3676218 0.9054998341
461.398922 3.618799801

Name: +ve in-silico MS/MS by CFM-ID for MGKVYQJGHXHGTN-OHVGJZEWSA-N
ID: MGKVYQJGHXHGTN-OHVGJZEWSA-N
Comment: Energy2
Num peaks: 31
67.05422664 1.185079136
95.08552677 0.9101976454
97.10117684 1.928462068
99.1168269 0.8335321124
109.1011768 5.245035563
111.1168269 4.697013986
113.132477 2.373352457
173.132477 1.298063708
177.0910061 0.8673171849
179.1066561 0.836330433
205.1223062 0.8673171849
207.1379563 0.836330433
233.2263773 1.09491263
235.2420274 0.8471312396
245.1536063 0.8430685504
259.1692564 0.8430685504
261.2576775 1.09491263
263.2733275 0.8471312396
289.2889776 0.9937890533
315.2318567 1.075415386
317.2475067 1.492881283
329.2475067 1.03444853
331.2631568 3.812616628
343.2631568 0.9556482559
367.3359278 1.501005105
383.3672279 0.9921206716
415.3570572 0.8992763265
425.3777926 2.333791616
429.3727072 1.910734515
431.3883573 0.9702268726
445.3676218 2.29983235

Name: +ve in-silico MS/MS by CFM-ID for HDGNTQDYNULCKE-MKQWPKGRSA-N
ID: HDGNTQDYNULCKE-MKQWPKGRSA-N
Comment: Energy0
Num peaks: 19
55.05422664 0.815345984
69.06987671 1.537228318
83.08552677 0.5552412287
155.1430416 0.6294814357
315.2682422 1.198003108
359.2944569 0.776261373
373.310107 0.7066833568
387.325757 0.7396958326
399.325757 0.8778588018
401.3414071 0.8353659474
403.3570572 0.7451195743
413.3777926 0.700643137
417.3363217 1.335196021
419.3519718 1.265282334
425.3777926 25.02797299
431.3883573 0.7164139305
443.3883573 29.94418739
445.3676218 0.8318488212
461.398922 11.30669156

Name: +ve in-silico MS/MS by CFM-ID for HDGNTQDYNULCKE-MKQWPKGRSA-N
ID: HDGNTQDYNULCKE-MKQWPKGRSA-N
Comment: Energy1
Num peaks: 31
55.05422664 2.605301647
69.06987671 4.495292059
83.08552677 1.726852025
141.1273916 0.8200538056
155.1430416 0.9976263232
167.1430416 0.755294034
169.1586917 0.952435044
189.1637771 0.9902188601
207.1743418 0.844272234
209.1899918 0.9403080746
313.2525921 1.858194572
315.2682422 2.91719401
317.2838922 2.589524563
333.2788068 0.9722344607
335.2944569 0.7757233667
341.2838922 0.7535251333
357.2788068 1.138712647
359.2944569 2.071435409
361.310107 1.21748371
369.3151924 1.433805557
371.2944569 0.8842003065
373.310107 1.400537822
385.310107 0.9168288076
387.325757 2.39324322
399.325757 0.8558947651
403.3570572 1.027979914
413.3777926 0.7282478345
425.3777926 11.76132112
443.3883573 9.156087462
445.3676218 0.7224960179
461.398922 2.488978244

Name: +ve in-silico MS/MS by CFM-ID for HDGNTQDYNULCKE-MKQWPKGRSA-N
ID: HDGNTQDYNULCKE-MKQWPKGRSA-N
Comment: Energy2
Num peaks: 31
39.02292652 1.128212517
53.03857658 2.355723313
55.05422664 2.788863243
67.05422664 1.335949207
69.06987671 4.054990386
135.1168269 1.246068871
149.132477 1.122754641
191.1794272 1.43078051
271.2056419 1.476505635
273.221292 1.157698984
285.221292 1.476505635
287.236942 1.100045741
299.236942 1.45471746
301.2525921 2.365066987
305.2838922 1.134390633
313.2525921 1.045717918
315.2682422 1.48711427
341.2838922 1.362372126
355.2995423 1.079757674
357.2788068 1.225710646
359.2944569 2.241739438
369.3151924 1.418049212
371.3308424 1.151377452
373.310107 1.362174552
385.310107 1.370552013
387.325757 2.652592051
411.3621425 1.717779479
413.3777926 3.380717182
425.3777926 1.640512041
427.3570572 1.51065339
445.3676218 1.708763413

Name: +ve in-silico MS/MS by CFM-ID for BKRIPHYESIGPJC-OVYBDXPLSA-N
ID: BKRIPHYESIGPJC-OVYBDXPLSA-N
Comment: Energy0
Num peaks: 23
59.04914126 0.616926349
89.05970595 1.631000679
117.0910061 0.5840977779
145.1223062 0.7504672141
255.2318567 0.4887358681
297.2576775 0.6627862157
315.2682422 0.6817691261
317.2838922 0.4800497807
339.3046277 0.9266670861
343.2995423 0.5976435892
353.3202777 0.9901453494
357.3151924 1.134530616
371.3308424 1.157678481
383.3308424 2.977466071
385.3464925 1.843103126
401.3414071 2.084440249
403.3570572 1.892755654
425.3777926 14.48671622
431.3883573 0.6463907296
433.3676218 0.5382945335
443.3883573 25.3624055
445.3676218 1.53706523
461.398922 18.04316486

Name: +ve in-silico MS/MS by CFM-ID for BKRIPHYESIGPJC-OVYBDXPLSA-N
ID: BKRIPHYESIGPJC-OVYBDXPLSA-N
Comment: Energy1
Num peaks: 31
71.04914126 1.489027632
73.06479133 1.449766213
85.06479133 1.151968839
89.05970595 2.568037313
91.07535601 0.8832422378
99.08044139 1.281989865
103.075356 0.850211909
117.0910061 0.9278918579
127.1117415 0.8023052572
221.1899918 0.8302122273
297.2576775 1.183416401
299.2733275 0.8191521711
339.3046277 2.353913944
341.2838922 0.80312956
341.3202777 0.8218047101
343.2995423 1.011326272
353.3202777 5.034021664
355.3359278 1.111985886
357.3151924 2.376381959
361.310107 0.8608385186
369.3151924 1.356178946
371.3308424 4.572280329
375.325757 0.9592038886
383.3308424 1.167838366
385.3464925 1.178063503
389.3414071 0.8964311942
403.3570572 0.8721506267
425.3777926 11.78597921
443.3883573 9.584110241
445.3676218 1.381821771
461.398922 3.980704222

Name: +ve in-silico MS/MS by CFM-ID for BKRIPHYESIGPJC-OVYBDXPLSA-N
ID: BKRIPHYESIGPJC-OVYBDXPLSA-N
Comment: Energy2
Num peaks: 31
41.03857658 1.077036136
59.04914126 1.19556935
71.04914126 2.275505895
83.08552677 1.105860854
85.06479133 1.595355075
99.08044139 1.004060945
221.1899918 0.9879225963
255.2107273 1.19825438
271.2420274 2.084656116
283.2420274 1.415366577
285.2576775 2.511518857
297.2576775 1.002452065
299.2733275 2.734409009
325.2889776 1.468737542
339.3046277 1.938189897
341.2838922 1.095216452
341.3202777 2.307700265
343.2995423 1.762732489
353.3202777 2.139370065
355.2995423 1.012584854
355.3359278 2.64474563
357.3151924 1.114141258
371.3308424 2.23951208
383.3308424 2.19474283
385.3464925 1.092051902
411.3621425 1.105893571
413.3777926 1.332105954
425.3777926 3.967070064
431.3519718 1.396935166
433.3676218 1.556862115
445.3676218 3.254350792

Name: +ve in-silico MS/MS by CFM-ID for WFJUVXCFHVKMKP-JLSVKIBISA-N
ID: WFJUVXCFHVKMKP-JLSVKIBISA-N
Comment: Energy0
Num peaks: 9
155.1430416 0.9288913175
383.3308424 2.83410845
385.3464925 2.034218101
401.3414071 0.9747535435
403.3570572 1.932126168
425.3777926 26.05188769
443.3883573 31.9309981
445.3676218 1.002560661
461.398922 12.31893655

Name: +ve in-silico MS/MS by CFM-ID for WFJUVXCFHVKMKP-JLSVKIBISA-N
ID: WFJUVXCFHVKMKP-JLSVKIBISA-N
Comment: Energy1
Num peaks: 31
121.1011768 0.9793053602
135.1168269 0.8668184009
139.1117415 1.007631102
141.1273916 1.272462667
149.132477 1.056877626
153.1273916 0.9912868795
155.1430416 1.462481795
167.1430416 1.023012437
169.1586917 1.272462667
189.1637771 1.195714242
207.1743418 1.131520631
209.1899918 1.068136441
301.2525921 0.8028884775
307.2631568 0.8109665294
341.2838922 1.447816084
343.2995423 0.998479567
355.2995423 1.180313418
357.3151924 0.8178664209
361.310107 0.8681700491
369.3151924 2.454969474
371.3308424 0.8268938513
383.3308424 4.338116944
385.3464925 6.978192501
387.325757 1.031737159
401.3414071 1.472778273
403.3570572 3.048527629
415.3934427 0.9231994527
425.3777926 15.37558948
443.3883573 11.93294621
445.3676218 1.088487367
461.398922 3.234795994

Name: +ve in-silico MS/MS by CFM-ID for WFJUVXCFHVKMKP-JLSVKIBISA-N
ID: WFJUVXCFHVKMKP-JLSVKIBISA-N
Comment: Energy2
Num peaks: 31
67.05422664 1.232706759
123.1168269 1.817380099
137.132477 1.949772405
149.132477 1.432988988
151.148127 1.878485538
167.1430416 1.16173987
189.1637771 1.45558315
191.1794272 1.864048147
207.1743418 1.159902374
273.221292 1.49992475
275.236942 1.039211533
301.2525921 1.520059724
303.2682422 1.039211533
341.2838922 3.373804089
343.2995423 2.366508132
355.2995423 2.985471595
357.3151924 1.694441034
369.3151924 5.090094895
371.3308424 1.609552878
383.3308424 1.368813352
385.3464925 1.173032146
387.325757 1.297206333
397.3464925 1.24981621
411.3621425 2.260918323
413.3777926 4.380100051
415.3934427 1.423665733
425.3777926 2.551602035
427.3570572 1.136120458
431.3519718 1.159815158
433.3676218 1.356194721
445.3676218 3.073198072

Name: +ve in-silico MS/MS by CFM-ID for NPWAQSYSDCQSKY-LYINBSFCSA-N
ID: NPWAQSYSDCQSKY-LYINBSFCSA-N
Comment: Energy0
Num peaks: 30
59.04914126 0.5537553414
89.05970595 1.979822149
141.0910061 0.7336577626
143.1066561 1.314898252
145.1223062 1.075461796
157.1223062 0.7042915554
171.1379563 0.7074024299
209.1536063 0.7468660764
211.1692564 1.331795885
213.1849065 1.241346508
225.1849065 0.7042915554
253.2162066 0.7074024299
265.2162066 0.9666376505
267.2318567 0.9868017548
307.2631568 0.7118153069
321.2788068 0.7149594139
333.2788068 0.9666376505
335.2944569 0.9868017548
357.3151924 0.8021297282
371.3308424 0.8926165621
375.325757 1.429163326
389.3414071 1.314464975
401.3414071 2.607812449
403.3570572 1.73081476
419.3519718 2.574520879
421.3676218 1.827767912
443.3883573 9.36295196
461.398922 13.14358289
463.3781865 1.087154285
479.4094867 26.13669719

Name: +ve in-silico MS/MS by CFM-ID for NPWAQSYSDCQSKY-LYINBSFCSA-N
ID: NPWAQSYSDCQSKY-LYINBSFCSA-N
Comment: Energy1
Num peaks: 31
67.05422664 0.9525711507
71.04914126 1.172547186
73.06479133 1.003818504
89.05970595 2.370599479
123.0804414 1.509606211
139.1117415 1.049684016
153.1273916 0.9959154665
157.1223062 0.892209032
191.1430416 1.575995541
193.1586917 0.9225160711
207.1743418 1.049684016
225.1849065 0.892209032
235.2056419 0.9959154665
247.2056419 1.01601826
267.2318567 1.063127624
289.2525921 1.107770524
299.2733275 1.468685195
303.2682422 1.051026576
305.2475067 1.028962026
307.2631568 0.9200197207
315.2682422 1.01601826
321.2788068 0.8728930374
335.2944569 1.063127624
357.3151924 1.97656615
371.3308424 5.075482039
373.3464925 1.10286765
375.325757 1.633266219
389.3414071 2.980374535
443.3883573 7.125617534
461.398922 4.103357345
479.4094867 3.426123756

Name: +ve in-silico MS/MS by CFM-ID for NPWAQSYSDCQSKY-LYINBSFCSA-N
ID: NPWAQSYSDCQSKY-LYINBSFCSA-N
Comment: Energy2
Num peaks: 31
39.02292652 0.9341806153
55.05422664 1.953093155
59.04914126 0.952111797
67.05422664 2.123036766
71.04914126 2.034433087
81.06987671 2.597774732
83.08552677 1.226952583
85.06479133 1.211496191
89.05970595 1.784745481
123.1168269 2.445018475
135.1168269 1.646261592
163.148127 1.124173171
203.1794272 2.69911357
213.1849065 1.482269411
217.1950772 1.460215638
221.1899918 1.138906446
231.2107273 1.613935848
233.1899918 1.257510197
285.2576775 1.706264258
287.2733275 1.184870441
299.2733275 2.87788281
301.2525921 1.257510197
301.2889776 1.998470201
305.2475067 1.010727753
343.2995423 1.845932601
357.3151924 1.565367917
359.3308424 1.398606907
371.3308424 4.637355282
373.3464925 4.77326688
443.3883573 2.805392657
463.3781865 1.222319966

Name: +ve in-silico MS/MS by CFM-ID for OAQDBYFTFNIXJN-YKOKQPDVSA-N
ID: OAQDBYFTFNIXJN-YKOKQPDVSA-N
Comment: Energy0
Num peaks: 27
57.06987671 0.622522894
71.08552677 0.8895491897
85.10117684 0.8787728285
139.148127 0.5276207022
241.1798211 0.5276207022
289.2889776 0.5276207022
323.2580714 0.5276207022
369.3515779 0.8015808148
371.3672279 2.013613478
373.382878 0.6750212237
377.3050216 0.890369892
383.3672279 1.458900004
385.382878 6.630653038
387.3985281 2.401556942
389.3050216 0.5817449423
391.3206717 0.890369892
397.382878 2.032085941
405.3363217 0.9005812881
413.3777926 1.096587406
415.3934427 11.54028565
417.4090927 0.7740633001
425.3777926 4.884371821
431.3519718 0.6572749467
433.3676218 1.104785801
443.3883573 14.87681154
445.3676218 1.568461282
461.398922 19.87513023

Name: +ve in-silico MS/MS by CFM-ID for OAQDBYFTFNIXJN-YKOKQPDVSA-N
ID: OAQDBYFTFNIXJN-YKOKQPDVSA-N
Comment: Energy1
Num peaks: 31
55.05422664 2.109136174
57.06987671 2.117720666
71.08552677 1.242385158
83.08552677 1.096910535
85.10117684 1.207534002
221.2263773 0.6990414452
241.1798211 0.6990414452
289.2889776 0.6990414452
323.2580714 0.6990414452
357.3515779 1.528088323
359.3672279 1.578833356
369.3515779 1.450058602
371.3672279 1.784738216
375.2893715 0.7917871691
377.3050216 1.247376269
385.310107 0.7147641946
385.382878 9.676162203
387.3985281 3.358059307
389.3050216 1.201733412
391.3206717 1.247376269
397.382878 3.486777289
399.3985281 0.796198385
403.3206717 1.551045836
405.3363217 1.852123169
415.3934427 8.396192268
425.3777926 3.74182266
431.3519718 0.8550663914
433.3676218 0.9547597899
443.3883573 4.777625564
445.3676218 1.809993688
461.398922 2.893739701

Name: +ve in-silico MS/MS by CFM-ID for OAQDBYFTFNIXJN-YKOKQPDVSA-N
ID: OAQDBYFTFNIXJN-YKOKQPDVSA-N
Comment: Energy2
Num peaks: 31
53.03857658 1.170624219
55.05422664 2.62780413
57.06987671 1.372738348
67.05422664 1.041450298
71.08552677 1.094237701
81.06987671 0.9902565787
121.1011768 0.9511669395
123.1168269 0.9112205715
149.132477 0.9511669395
203.1794272 0.9511669395
231.2107273 0.9511669395
233.2263773 0.9112205715
271.2420274 0.9511669395
299.2733275 0.9511669395
357.3515779 1.19259883
369.3515779 2.388811552
371.2944569 1.149804359
371.3672279 2.876353623
377.3050216 1.383637153
383.3672279 2.3849346
385.310107 1.423966698
385.382878 6.068159925
387.3985281 3.081661479
389.3050216 1.065300451
391.3206717 1.383637153
397.382878 1.876105512
403.3206717 1.313373225
405.3363217 1.595164353
431.3519718 1.555839387
433.3676218 1.654676513
445.3676218 3.88348758

Name: +ve in-silico MS/MS by CFM-ID for VYLJAYXZTOTZRR-PXXLELNSSA-N
ID: VYLJAYXZTOTZRR-PXXLELNSSA-N
Comment: Energy0
Num peaks: 18
43.05422664 0.682595942
69.06987671 0.7085744318
71.08552677 0.9764236088
155.1430416 0.7706941815
307.2631568 1.00864052
383.3308424 1.207713762
385.3464925 1.224112024
401.3414071 2.035469671
403.3570572 3.389867785
419.3519718 0.5219784772
425.3777926 11.77076141
427.3570572 0.8577589141
429.3727072 0.8512259707
431.3883573 0.7401228431
433.3676218 0.5901387426
443.3883573 28.75322105
445.3676218 1.712454886
461.398922 22.30063051

Name: +ve in-silico MS/MS by CFM-ID for VYLJAYXZTOTZRR-PXXLELNSSA-N
ID: VYLJAYXZTOTZRR-PXXLELNSSA-N
Comment: Energy1
Num peaks: 31
41.03857658 0.9909754895
43.05422664 1.09305973
55.05422664 1.418282255
57.06987671 1.344263103
69.06987671 1.422334148
71.08552677 1.449885798
83.08552677 1.538164703
85.10117684 1.333717446
123.1168269 2.718288648
125.132477 1.599695436
155.1430416 0.8808990513
189.1637771 0.9167237342
217.1950772 1.066454947
225.1849065 0.8390756859
253.2162066 0.8390756859
257.2263773 1.07937263
275.236942 0.7685086432
277.2525921 1.138891678
293.2475067 0.8292589712
307.2631568 1.431027915
321.2788068 0.8292589712
381.3515779 1.117457218
383.3308424 2.711607243
385.3464925 5.121578827
399.325757 0.7370039368
401.3414071 2.41214826
403.3570572 4.356615664
425.3777926 8.643710751
443.3883573 9.409892227
445.3676218 1.654492493
461.398922 4.320538291

Name: +ve in-silico MS/MS by CFM-ID for VYLJAYXZTOTZRR-PXXLELNSSA-N
ID: VYLJAYXZTOTZRR-PXXLELNSSA-N
Comment: Energy2
Num peaks: 31
41.03857658 1.839629581
43.05422664 1.390304031
53.03857658 1.243737269
55.05422664 3.7575418
57.06987671 1.105379996
67.05422664 1.643504339
69.06987671 2.063822898
71.08552677 1.103636051
83.08552677 1.282045466
123.1168269 1.76862584
125.132477 1.825640853
201.1637771 1.949484173
217.1950772 1.412878247
219.2107273 1.027414797
257.2263773 1.705523572
259.2420274 1.148538578
273.221292 1.053537602
293.2475067 1.11808436
307.2631568 1.441230643
321.2788068 1.11808436
341.2838922 1.211544619
355.2995423 1.211544619
361.310107 1.183799055
369.3151924 2.198182444
375.325757 1.183799055
381.3515779 1.49843741
415.3570572 1.95479946
425.3777926 3.53544084
427.3570572 1.863633315
431.3519718 1.173641952
445.3676218 4.196759358

Name: +ve in-silico MS/MS by CFM-ID for KFEVDPWXEVUUMW-UHFFFAOYSA-N
ID: KFEVDPWXEVUUMW-UHFFFAOYSA-N
Comment: Energy0
Num peaks: 31
43.05422664 0.447410992
95.04914126 0.5839903399
99.1168269 0.445966826
107.0491413 1.157089606
113.132477 0.445966826
119.0491413 1.131577793
121.0647913 10.3871757
123.0804414 0.540590712
127.148127 0.445966826
139.075356 1.686084979
141.1637771 0.445966826
155.1794272 0.445966826
169.1950772 0.445966826
179.0702706 0.6347509091
197.2263773 0.445966826
239.2733275 0.445966826
267.3046277 0.445966826
277.2889776 0.4971538685
279.3046277 0.6685464317
281.3202777 2.703994793
283.3359278 0.4689220185
295.3359278 0.972720806
305.3202777 1.389062782
321.3151924 1.918741445
323.3308424 9.728476093
341.3414071 0.5235801324
353.3414071 0.5976643185
367.3570572 0.5458412883
433.4040074 0.5510543002
443.3883573 4.121877763
461.398922 26.88321629

Name: +ve in-silico MS/MS by CFM-ID for KFEVDPWXEVUUMW-UHFFFAOYSA-N
ID: KFEVDPWXEVUUMW-UHFFFAOYSA-N
Comment: Energy1
Num peaks: 31
43.05422664 0.8415991755
57.06987671 0.8029505737
71.08552677 0.7942840314
85.10117684 0.7643340648
93.06987671 0.7155800922
95.04914126 1.099726864
99.1168269 0.8182657709
113.132477 0.8182657709
119.0491413 1.119565269
121.0647913 20.81170772
127.148127 0.8182657709
139.075356 2.123699888
141.1637771 0.8182657709
155.1794272 0.8182657709
169.1950772 0.8182657709
183.2107273 0.8182657709
197.2263773 0.8182657709
211.2420274 0.8182657709
225.2576775 0.8182657709
239.2733275 0.8182657709
253.2889776 0.8182657709
267.3046277 0.8182657709
279.3046277 0.8592328781
281.3202777 3.861690599
295.3359278 3.595772338
305.3202777 1.515345184
321.3151924 1.009940171
323.3308424 5.022136016
367.3570572 1.079105991
443.3883573 1.185350607
461.398922 2.054649989

Name: +ve in-silico MS/MS by CFM-ID for KFEVDPWXEVUUMW-UHFFFAOYSA-N
ID: KFEVDPWXEVUUMW-UHFFFAOYSA-N
Comment: Energy2
Num peaks: 31
41.03857658 1.917735384
43.05422664 1.426716671
55.05422664 1.13464667
57.06987671 0.7737818997
69.06987671 1.066678434
77.03857658 0.9128099371
79.05422664 1.812794364
91.05422664 0.8127599419
93.06987671 1.319315085
99.1168269 1.050445439
107.0491413 0.7490195326
113.132477 1.050445439
121.0647913 15.56877779
127.148127 1.050445439
141.1637771 1.050445439
155.1794272 1.050445439
169.1950772 1.050445439
183.2107273 1.050445439
197.2263773 1.050445439
211.2420274 1.050445439
225.2576775 1.050445439
239.2733275 1.050445439
253.2889776 1.050445439
267.3046277 1.050445439
277.2889776 1.960243561
279.3046277 2.093738099
281.3202777 2.603936068
283.3359278 1.530990959
293.3202777 0.7756495701
295.3359278 2.378783343
323.3308424 0.9296338599

Name: +ve in-silico MS/MS by CFM-ID for ILPRRIDIERTIPO-ALYQLORNSA-N
ID: ILPRRIDIERTIPO-ALYQLORNSA-N
Comment: Energy0
Num peaks: 31
55.05422664 0.6897667086
69.06987671 0.6641636278
89.05970595 1.163575334
109.1011768 1.020856786
111.1168269 0.7683195503
137.132477 0.6640712239
143.1066561 1.169221263
161.1172208 0.7596015478
173.1172208 0.6871522608
177.1637771 1.041726913
179.1794272 0.7760803112
191.1277855 0.6629675671
191.1794272 0.6611509029
219.2107273 0.6640712239
231.2107273 0.7161791954
245.1747357 0.8604397515
247.1903858 0.7760803112
273.2576775 1.326815898
287.2733275 1.371928002
317.2838922 0.7730105028
389.3414071 0.8901969127
401.3414071 1.657648662
403.3570572 0.9801044734
419.3519718 1.85561708
421.3676218 1.168467061
435.3468864 1.741435405
437.3625365 1.670064695
443.3883573 9.836387618
461.398922 12.30310227
463.3781865 1.295046951
479.4094867 12.68575968

Name: +ve in-silico MS/MS by CFM-ID for ILPRRIDIERTIPO-ALYQLORNSA-N
ID: ILPRRIDIERTIPO-ALYQLORNSA-N
Comment: Energy1
Num peaks: 31
55.05422664 1.361183493
69.06987671 1.044424207
71.04914126 0.9434488886
85.06479133 1.281876509
89.05970595 0.9568982628
97.06479133 1.403094223
99.08044139 5.186295863
101.0960915 2.479233575
103.075356 0.7601786359
107.0855268 0.8600628208
115.075356 1.248878885
117.0910061 2.397392879
119.1066561 0.8173327018
123.1168269 0.9251579823
137.132477 1.060267133
143.1066561 0.8001029491
173.1172208 0.9664470769
175.148127 1.171735835
177.1637771 0.7329908712
191.1794272 1.11750997
219.2107273 1.060267133
225.148521 0.9148641081
231.2107273 0.8003162546
273.2576775 1.840077137
287.2733275 4.348664636
357.3151924 0.7777883603
371.3308424 1.914241683
389.3414071 1.403909491
443.3883573 4.243462134
461.398922 2.192508905
479.4094867 0.8124882139

Name: +ve in-silico MS/MS by CFM-ID for ILPRRIDIERTIPO-ALYQLORNSA-N
ID: ILPRRIDIERTIPO-ALYQLORNSA-N
Comment: Energy2
Num peaks: 31
55.05422664 2.669969022
57.0334912 1.393352259
59.04914126 1.38518875
67.05422664 1.385929145
71.04914126 3.296255399
73.06479133 1.122768054
85.06479133 1.548040091
95.04914126 0.9416821948
97.06479133 1.156922466
99.08044139 1.791655116
101.0597059 1.017103366
101.0960915 1.629422217
137.132477 1.239552481
141.0910061 0.9038484693
143.1066561 1.281705208
177.1637771 1.269295081
191.1794272 1.121490621
219.2107273 1.239552481
227.164171 0.9443203426
259.2420274 1.026901989
273.2576775 2.114012124
287.2733275 4.928431995
289.2889776 1.343070743
323.2580714 0.9667756225
337.2737215 1.068550284
371.3308424 1.732325108
373.3464925 1.793778886
391.3206717 0.9667756225
405.3363217 1.068550284
443.3883573 1.677601093
463.3781865 1.330726114

Name: +ve in-silico MS/MS by CFM-ID for ZIKYMHRZGHFSCZ-QNEIBORRSA-N
ID: ZIKYMHRZGHFSCZ-QNEIBORRSA-N
Comment: Energy0
Num peaks: 25
57.0334912 0.5636010508
59.04914126 1.349052346
67.05422664 0.5034806681
71.04914126 0.7122561989
85.06479133 1.077226232
99.08044139 0.404666165
299.2733275 0.7224495032
317.2838922 0.6352606025
343.2995423 0.6618797024
357.3151924 0.4582235121
361.310107 0.5461103858
371.3308424 0.6888471811
383.3308424 0.5496036304
385.3464925 0.5777591349
389.3414071 0.4615584754
401.3414071 1.004349579
403.3570572 1.044719295
411.3621425 1.967653323
413.3777926 1.095918982
425.3777926 21.89479622
429.3727072 1.068545098
431.3883573 0.7485158283
443.3883573 29.22324291
445.3676218 0.8774092073
461.398922 11.34623799

Name: +ve in-silico MS/MS by CFM-ID for ZIKYMHRZGHFSCZ-QNEIBORRSA-N
ID: ZIKYMHRZGHFSCZ-QNEIBORRSA-N
Comment: Energy1
Num peaks: 31
67.05422664 2.309066788
71.04914126 1.519927657
81.06987671 1.055583262
85.06479133 1.999437752
125.0960915 0.8080388549
297.2576775 1.012398261
299.2733275 1.746432275
301.2889776 1.762337895
315.2682422 0.9219069936
317.2838922 1.512059943
319.2995423 1.276792641
341.2838922 1.487535551
343.2995423 1.843379721
355.2995423 1.141573407
357.3151924 0.9085598535
361.310107 1.036760558
369.3151924 2.019054976
371.3308424 2.148558957
375.325757 1.101426779
383.3308424 2.569570037
385.3464925 0.8504005398
387.325757 0.7581491514
389.3414071 1.01547532
401.3414071 1.393355188
403.3570572 0.842723732
411.3621425 1.841381377
413.3777926 1.390168213
425.3777926 13.53382906
443.3883573 9.664437446
445.3676218 0.8233367413
461.398922 2.054186815

Name: +ve in-silico MS/MS by CFM-ID for ZIKYMHRZGHFSCZ-QNEIBORRSA-N
ID: ZIKYMHRZGHFSCZ-QNEIBORRSA-N
Comment: Energy2
Num peaks: 31
39.02292652 1.331023628
53.03857658 2.153214575
55.05422664 1.286911082
67.05422664 2.001328934
69.06987671 1.247867927
205.1586917 1.227549946
207.1743418 1.030277651
233.1899918 1.227549946
235.2056419 1.030277651
255.2107273 1.083023436
269.2263773 1.083023436
273.221292 1.538687111
275.236942 1.043465817
283.2420274 1.057347429
285.2576775 1.668630597
287.236942 1.164437603
289.2525921 1.03342773
299.2733275 1.079740089
301.2525921 1.505467804
303.2682422 1.566003
341.2838922 2.287822195
343.2995423 2.561963753
355.2995423 1.448578998
369.3151924 2.538877961
371.3308424 3.172001798
383.3308424 1.2820217
385.3464925 1.515623701
411.3621425 3.264784368
413.3777926 2.710300394
425.3777926 1.617240088
445.3676218 2.084646846

Name: +ve in-silico MS/MS by CFM-ID for ASMOUVFUKZIYNJ-VLTKXOJZSA-N
ID: ASMOUVFUKZIYNJ-VLTKXOJZSA-N
Comment: Energy0
Num peaks: 31
57.0334912 0.4351270882
59.04914126 0.5599741194
89.05970595 1.536572882
91.07535601 0.3716368055
103.075356 0.3768710139
117.0910061 0.5583377139
125.0960915 0.3993537359
143.1066561 0.7039870701
155.1430416 0.4012084269
239.2005565 0.4656980176
299.2733275 0.6414280823
307.2631568 0.4656980176
317.2838922 0.6364806559
319.2995423 0.448601565
325.2889776 0.446660016
339.3046277 0.8933288042
341.3202777 0.3712997549
343.2995423 0.5220653111
353.3202777 0.9667163846
357.3151924 1.067969356
371.3308424 1.068014152
383.3308424 2.85640703
385.3464925 1.765716608
401.3414071 1.940723466
403.3570572 1.769102466
425.3777926 14.08445269
431.3883573 0.6062196803
433.3676218 0.5060209217
443.3883573 23.75289265
445.3676218 1.507708913
461.398922 16.39775294

Name: +ve in-silico MS/MS by CFM-ID for ASMOUVFUKZIYNJ-VLTKXOJZSA-N
ID: ASMOUVFUKZIYNJ-VLTKXOJZSA-N
Comment: Energy1
Num peaks: 31
71.04914126 1.32858631
73.06479133 1.283781048
85.06479133 1.082406753
89.05970595 2.204987478
91.07535601 0.7480612633
99.08044139 1.015283177
103.075356 0.7218400507
117.0910061 0.7984692656
125.0960915 0.7155134941
239.2005565 0.7250210677
297.2576775 1.043949114
299.2733275 0.9333520229
307.2631568 0.7250210677
315.2682422 0.7383997678
339.3046277 2.050387145
341.2838922 0.7074423773
353.3202777 4.84607793
355.3359278 0.9990390408
357.3151924 2.009366685
361.310107 0.9396409868
369.3151924 1.306220769
371.3308424 3.887441303
375.325757 0.7676410748
383.3308424 1.029879144
385.3464925 1.039508934
389.3414071 1.044451236
403.3570572 0.7400553165
425.3777926 10.67130954
443.3883573 8.001218908
445.3676218 1.466667231
461.398922 3.08378333

Name: +ve in-silico MS/MS by CFM-ID for ASMOUVFUKZIYNJ-VLTKXOJZSA-N
ID: ASMOUVFUKZIYNJ-VLTKXOJZSA-N
Comment: Energy2
Num peaks: 31
57.0334912 0.9113794613
69.0334912 1.035363051
71.04914126 1.841526738
85.06479133 1.436433253
205.1586917 0.961558785
233.1899918 0.961558785
269.2263773 1.289624052
271.2420274 1.008702337
273.221292 0.9469468656
297.2576775 1.028575841
299.2733275 1.501438135
301.2525921 0.924413037
325.2889776 1.136967792
339.3046277 2.785038823
341.2838922 1.478026137
341.3202777 1.564998866
343.2995423 0.8477553078
353.3202777 2.657383088
355.2995423 1.310677934
355.3359278 2.5533987
357.3151924 1.394683902
369.3151924 1.511271238
371.3308424 1.44737816
383.3308424 1.693478427
385.3464925 0.8445674739
389.3414071 0.9037905278
413.3777926 0.8581502017
425.3777926 3.637098961
431.3519718 1.073117293
433.3676218 1.195972224
445.3676218 2.621562952

Name: +ve in-silico MS/MS by CFM-ID for YQDBUANZKYBHHI-CHAFTWNYSA-N
ID: YQDBUANZKYBHHI-CHAFTWNYSA-N
Comment: Energy0
Num peaks: 23
59.04914126 0.6521785233
89.05970595 1.852378648
117.0910061 0.6343522661
145.1223062 0.7966403469
225.1849065 0.6009407478
239.2005565 0.6401326808
307.2631568 0.7461381297
309.2788068 0.5411851487
333.2788068 1.077184356
335.2944569 0.8274674394
361.310107 0.8172944759
375.325757 1.745782128
389.3414071 1.603691589
401.3414071 2.172486597
403.3570572 1.743273232
419.3519718 3.934160524
421.3676218 2.701426553
437.3625365 1.6992782
443.3883573 9.641486002
451.3781865 0.8657780426
461.398922 18.26857315
463.3781865 2.079587878
479.4094867 24.45465463

Name: +ve in-silico MS/MS by CFM-ID for YQDBUANZKYBHHI-CHAFTWNYSA-N
ID: YQDBUANZKYBHHI-CHAFTWNYSA-N
Comment: Energy1
Num peaks: 31
41.03857658 1.529857013
71.04914126 1.184305015
73.06479133 1.178020925
85.06479133 0.9762696388
89.05970595 2.545469212
99.08044139 1.043478691
323.2944569 0.8985002296
333.2788068 1.140835655
335.2944569 1.027927776
347.2944569 0.984080652
349.310107 0.898829566
357.3151924 1.026857431
361.310107 1.849854719
363.325757 1.534592315
371.3308424 2.093710376
375.325757 2.279995777
389.3414071 3.732465981
403.3570572 1.401017366
419.3519718 2.449354946
421.3676218 1.1324034
431.3519718 2.43066668
433.3676218 3.63967736
435.3832719 1.908741645
437.3625365 1.637118542
443.3883573 6.92939691
445.3676218 0.9894713847
449.3625365 1.380972242
451.3781865 3.896992085
461.398922 6.168061876
463.3781865 1.498681934
479.4094867 3.221073326

Name: +ve in-silico MS/MS by CFM-ID for YQDBUANZKYBHHI-CHAFTWNYSA-N
ID: YQDBUANZKYBHHI-CHAFTWNYSA-N
Comment: Energy2
Num peaks: 31
39.02292652 2.199236917
41.03857658 2.179524757
59.04914126 1.187070727
71.04914126 2.193054134
85.06479133 1.560248827
89.05970595 1.108645441
99.08044139 1.053224766
183.1379563 1.196892354
211.1692564 1.520426537
219.2107273 1.558145447
221.1899918 1.070594356
233.2263773 1.716627927
247.2420274 2.682741645
249.221292 1.070594356
291.2682422 1.195484944
307.2631568 1.027639654
317.2838922 1.157530126
321.2788068 1.044927094
343.2995423 1.1265468
357.3151924 1.330339783
359.3308424 1.049368776
361.310107 1.563182966
371.3308424 1.555973544
373.3464925 2.373712151
375.325757 1.45491483
401.3414071 1.685808823
403.3570572 1.382143497
419.3519718 1.05969562
443.3883573 3.247233633
445.3676218 1.33305965
463.3781865 2.686453848

Name: +ve in-silico MS/MS by CFM-ID for DKCBVIPOQXEXSD-ALWKUBFVSA-N
ID: DKCBVIPOQXEXSD-ALWKUBFVSA-N
Comment: Energy0
Num peaks: 8
383.3308424 2.882308852
385.3464925 2.082855686
401.3414071 0.9893606457
403.3570572 1.976172674
425.3777926 26.5655965
443.3883573 32.55737348
445.3676218 1.100305156
461.398922 12.5594961

Name: +ve in-silico MS/MS by CFM-ID for DKCBVIPOQXEXSD-ALWKUBFVSA-N
ID: DKCBVIPOQXEXSD-ALWKUBFVSA-N
Comment: Energy1
Num peaks: 31
121.1011768 0.9680797213
139.1117415 0.9581852988
141.1273916 1.138070255
155.1430416 0.8879421061
207.1743418 1.003254005
235.2056419 1.003254005
275.236942 1.114272698
277.2525921 1.331260323
301.2525921 0.8667117497
341.2838922 1.415175814
343.2995423 0.9758429996
355.2995423 1.153418051
357.3151924 0.7682145743
361.310107 0.8450386465
369.3151924 2.399299268
371.3308424 0.7871594998
375.325757 0.7684066077
383.3308424 4.232171872
385.3464925 6.916407704
387.325757 1.001640926
397.3464925 0.7773539955
401.3414071 1.430302129
403.3570572 2.974788145
413.3777926 0.8929808865
415.3934427 1.059143216
417.3727072 0.7862882221
425.3777926 14.83428719
431.3883573 0.9186615581
443.3883573 11.49398499
445.3676218 1.107517035
461.398922 3.111157482

Name: +ve in-silico MS/MS by CFM-ID for DKCBVIPOQXEXSD-ALWKUBFVSA-N
ID: DKCBVIPOQXEXSD-ALWKUBFVSA-N
Comment: Energy2
Num peaks: 31
123.1168269 1.64578814
135.1168269 1.147635445
137.132477 1.513318239
189.1637771 1.251766743
207.1743418 1.170341291
217.1950772 1.251766743
235.2056419 1.170341291
257.2263773 1.142971244
259.2420274 1.106725601
273.221292 1.511898229
275.236942 1.890999347
301.2525921 1.646798318
303.2682422 1.079340085
341.2838922 3.516157372
343.2995423 2.464323656
355.2995423 3.11115368
357.3151924 1.747531333
369.3151924 5.301649502
371.3308424 1.662159731
383.3308424 1.431158792
385.3464925 1.251019497
387.325757 1.349846894
397.3464925 1.337583862
411.3621425 1.881959989
413.3777926 3.233571077
415.3934427 1.078069524
425.3777926 2.74043152
427.3570572 1.428437621
431.3519718 1.198725911
433.3676218 1.401693832
445.3676218 3.346343794

Name: +ve in-silico MS/MS by CFM-ID for ZIKYMHRZGHFSCZ-GTCTUVDOSA-N
ID: ZIKYMHRZGHFSCZ-GTCTUVDOSA-N
Comment: Energy0
Num peaks: 25
57.0334912 0.5636010508
59.04914126 1.349052346
67.05422664 0.5034806681
71.04914126 0.7122561989
85.06479133 1.077226232
99.08044139 0.404666165
299.2733275 0.7224495032
317.2838922 0.6352606025
343.2995423 0.6618797024
357.3151924 0.4582235121
361.310107 0.5461103858
371.3308424 0.6888471811
383.3308424 0.5496036304
385.3464925 0.5777591349
389.3414071 0.4615584754
401.3414071 1.004349579
403.3570572 1.044719295
411.3621425 1.967653323
413.3777926 1.095918982
425.3777926 21.89479622
429.3727072 1.068545098
431.3883573 0.7485158283
443.3883573 29.22324291
445.3676218 0.8774092073
461.398922 11.34623799

Name: +ve in-silico MS/MS by CFM-ID for ZIKYMHRZGHFSCZ-GTCTUVDOSA-N
ID: ZIKYMHRZGHFSCZ-GTCTUVDOSA-N
Comment: Energy1
Num peaks: 31
67.05422664 2.309066788
71.04914126 1.519927657
81.06987671 1.055583262
85.06479133 1.999437752
125.0960915 0.8080388549
297.2576775 1.012398261
299.2733275 1.746432275
301.2889776 1.762337895
315.2682422 0.9219069936
317.2838922 1.512059943
319.2995423 1.276792641
341.2838922 1.487535551
343.2995423 1.843379721
355.2995423 1.141573407
357.3151924 0.9085598535
361.310107 1.036760558
369.3151924 2.019054976
371.3308424 2.148558957
375.325757 1.101426779
383.3308424 2.569570037
385.3464925 0.8504005398
387.325757 0.7581491514
389.3414071 1.01547532
401.3414071 1.393355188
403.3570572 0.842723732
411.3621425 1.841381377
413.3777926 1.390168213
425.3777926 13.53382906
443.3883573 9.664437446
445.3676218 0.8233367413
461.398922 2.054186815

Name: +ve in-silico MS/MS by CFM-ID for ZIKYMHRZGHFSCZ-GTCTUVDOSA-N
ID: ZIKYMHRZGHFSCZ-GTCTUVDOSA-N
Comment: Energy2
Num peaks: 31
39.02292652 1.331023628
53.03857658 2.153214575
55.05422664 1.286911082
67.05422664 2.001328934
69.06987671 1.247867927
205.1586917 1.227549946
207.1743418 1.030277651
233.1899918 1.227549946
235.2056419 1.030277651
255.2107273 1.083023436
269.2263773 1.083023436
273.221292 1.538687111
275.236942 1.043465817
283.2420274 1.057347429
285.2576775 1.668630597
287.236942 1.164437603
289.2525921 1.03342773
299.2733275 1.079740089
301.2525921 1.505467804
303.2682422 1.566003
341.2838922 2.287822195
343.2995423 2.561963753
355.2995423 1.448578998
369.3151924 2.538877961
371.3308424 3.172001798
383.3308424 1.2820217
385.3464925 1.515623701
411.3621425 3.264784368
413.3777926 2.710300394
425.3777926 1.617240088
445.3676218 2.084646846

Name: +ve in-silico MS/MS by CFM-ID for WWWOCVBEDWYMAJ-CHAFTWNYSA-N
ID: WWWOCVBEDWYMAJ-CHAFTWNYSA-N
Comment: Energy0
Num peaks: 29
71.04914126 1.247775032
73.06479133 0.6293964454
85.06479133 0.8245271274
99.08044139 1.237918066
127.1117415 1.461404265
129.1273916 0.6571005787
155.1430416 0.6016068381
169.1586917 0.6114547365
211.1692564 0.5696445429
225.1849065 0.8203583416
237.221292 0.8178452356
291.2682422 0.5728572923
293.2475067 0.6260136299
307.2631568 0.6228766134
333.2788068 1.506350242
335.2944569 1.027162041
357.3151924 0.5875667093
361.310107 1.093644778
371.3308424 0.6059272188
375.325757 2.20086994
377.3414071 0.6379015181
389.3414071 1.449052793
401.3414071 2.5611881
403.3570572 1.643973881
419.3519718 2.683411525
433.3676218 1.279756943
443.3883573 10.75197937
445.3676218 2.547265181
461.398922 38.66054339

Name: +ve in-silico MS/MS by CFM-ID for WWWOCVBEDWYMAJ-CHAFTWNYSA-N
ID: WWWOCVBEDWYMAJ-CHAFTWNYSA-N
Comment: Energy1
Num peaks: 31
39.02292652 0.9210013938
41.03857658 2.015504356
57.0334912 2.192779427
59.04914126 1.727439009
71.04914126 2.432511389
73.06479133 0.8783979674
85.06479133 1.060998454
305.2838922 0.8316208609
333.2788068 1.193753893
357.3151924 0.9478822557
359.2944569 0.8074273053
361.310107 2.357401713
371.3308424 1.186726833
373.310107 2.501380896
375.325757 5.028447197
383.3308424 2.375288982
385.3464925 0.8711576543
389.3414071 1.554128798
401.3414071 6.41558857
403.3570572 5.173511105
413.3414071 1.04239031
415.3570572 2.613713845
417.3363217 0.8990257368
417.3727072 1.651520375
419.3519718 1.807712816
425.3777926 1.4465419
431.3519718 1.638270177
433.3676218 3.522075592
443.3883573 4.268363735
445.3676218 1.953885629
461.398922 3.028683224

Name: +ve in-silico MS/MS by CFM-ID for WWWOCVBEDWYMAJ-CHAFTWNYSA-N
ID: WWWOCVBEDWYMAJ-CHAFTWNYSA-N
Comment: Energy2
Num peaks: 31
39.02292652 1.888009373
41.03857658 2.36016053
43.05422664 1.071092854
55.01784114 1.316965479
55.05422664 2.038397222
69.06987671 1.215751638
71.04914126 6.751950639
83.08552677 1.623630534
85.06479133 1.314544626
183.1379563 1.228318021
197.1536063 1.306927971
205.1950772 1.757083898
211.1692564 1.956681723
219.2107273 1.342257935
231.2107273 1.130478077
233.2263773 2.435649713
265.2162066 1.158571492
279.2318567 1.158571492
291.2682422 1.161309656
293.2475067 1.645698892
305.2838922 1.27889819
315.2682422 1.25361848
317.2838922 1.102635361
343.2995423 1.737206652
357.3151924 1.504328002
359.3308424 1.390700399
371.3308424 3.708487319
389.3414071 1.117254015
401.3414071 1.142871136
433.3676218 1.261653366
445.3676218 4.662231505

Name: +ve in-silico MS/MS by CFM-ID for DQHSLKUBDCBSFH-DZSPPTEKSA-N
ID: DQHSLKUBDCBSFH-DZSPPTEKSA-N
Comment: Energy0
Num peaks: 14
383.3308424 2.73991386
385.3464925 1.951653664
401.3414071 1.066999378
403.3570572 2.119089854
411.3621425 0.9372510509
413.3777926 0.6230800984
425.3777926 23.16923401
427.3570572 0.460290966
429.3727072 0.5935324155
431.3883573 0.564603216
433.3676218 0.3962965587
443.3883573 31.92514189
445.3676218 0.8505669422
461.398922 12.73125999

Name: +ve in-silico MS/MS by CFM-ID for DQHSLKUBDCBSFH-DZSPPTEKSA-N
ID: DQHSLKUBDCBSFH-DZSPPTEKSA-N
Comment: Energy1
Num peaks: 31
81.06987671 0.6454113246
153.1273916 0.7431453164
167.1430416 0.771296474
207.1743418 0.771296474
221.1899918 0.7431453164
223.2056419 0.6088874294
235.2056419 0.771296474
275.236942 0.771296474
289.2525921 0.7431453164
291.2682422 0.6088874294
303.2682422 1.026162907
305.2838922 0.7420211739
341.2838922 1.486620474
343.2995423 1.17018406
355.2995423 1.148214243
357.3151924 0.8154482605
361.310107 0.7503624356
369.3151924 2.371224427
371.3308424 0.8582778374
375.325757 0.6522637808
383.3308424 4.515237427
385.3464925 7.229935624
387.325757 0.9858356469
401.3414071 1.325881566
403.3570572 2.591035998
411.3621425 1.11131406
413.3777926 1.005158772
425.3777926 16.59383029
443.3883573 12.46003247
445.3676218 0.8891848078
461.398922 2.786465268

Name: +ve in-silico MS/MS by CFM-ID for DQHSLKUBDCBSFH-DZSPPTEKSA-N
ID: DQHSLKUBDCBSFH-DZSPPTEKSA-N
Comment: Energy2
Num peaks: 31
81.06987671 1.242396521
153.1273916 1.250860139
165.1273916 1.284906691
167.1430416 1.619960325
205.1586917 1.284906691
207.1743418 1.619960325
221.1899918 1.250860139
233.1899918 1.284906691
235.2056419 1.619960325
273.221292 1.284906691
275.236942 1.619960325
285.2576775 1.408089857
289.2525921 1.250860139
301.2525921 1.387124409
303.2682422 1.984218586
341.2838922 2.838477559
343.2995423 1.973864049
355.2995423 2.958249991
357.3151924 1.709377705
369.3151924 5.036029104
371.3308424 1.634743214
383.3308424 1.369598899
385.3464925 1.236360407
387.325757 1.425995056
411.3621425 2.103451165
413.3777926 2.636282245
425.3777926 2.458370827
427.3570572 1.139061431
431.3519718 1.481911394
433.3676218 1.519591735
445.3676218 2.603610131

Name: +ve in-silico MS/MS by CFM-ID for OAQDBYFTFNIXJN-GKLYEBTASA-N
ID: OAQDBYFTFNIXJN-GKLYEBTASA-N
Comment: Energy0
Num peaks: 27
57.06987671 0.622522894
71.08552677 0.8895491897
85.10117684 0.8787728285
139.148127 0.5276207022
241.1798211 0.5276207022
289.2889776 0.5276207022
323.2580714 0.5276207022
369.3515779 0.8015808148
371.3672279 2.013613478
373.382878 0.6750212237
377.3050216 0.890369892
383.3672279 1.458900004
385.382878 6.630653038
387.3985281 2.401556942
389.3050216 0.5817449423
391.3206717 0.890369892
397.382878 2.032085941
405.3363217 0.9005812881
413.3777926 1.096587406
415.3934427 11.54028565
417.4090927 0.7740633001
425.3777926 4.884371821
431.3519718 0.6572749467
433.3676218 1.104785801
443.3883573 14.87681154
445.3676218 1.568461282
461.398922 19.87513023

Name: +ve in-silico MS/MS by CFM-ID for OAQDBYFTFNIXJN-GKLYEBTASA-N
ID: OAQDBYFTFNIXJN-GKLYEBTASA-N
Comment: Energy1
Num peaks: 31
55.05422664 2.109136174
57.06987671 2.117720666
71.08552677 1.242385158
83.08552677 1.096910535
85.10117684 1.207534002
221.2263773 0.6990414452
241.1798211 0.6990414452
289.2889776 0.6990414452
323.2580714 0.6990414452
357.3515779 1.528088323
359.3672279 1.578833356
369.3515779 1.450058602
371.3672279 1.784738216
375.2893715 0.7917871691
377.3050216 1.247376269
385.310107 0.7147641946
385.382878 9.676162203
387.3985281 3.358059307
389.3050216 1.201733412
391.3206717 1.247376269
397.382878 3.486777289
399.3985281 0.796198385
403.3206717 1.551045836
405.3363217 1.852123169
415.3934427 8.396192268
425.3777926 3.74182266
431.3519718 0.8550663914
433.3676218 0.9547597899
443.3883573 4.777625564
445.3676218 1.809993688
461.398922 2.893739701

Name: +ve in-silico MS/MS by CFM-ID for OAQDBYFTFNIXJN-GKLYEBTASA-N
ID: OAQDBYFTFNIXJN-GKLYEBTASA-N
Comment: Energy2
Num peaks: 31
53.03857658 1.170624219
55.05422664 2.62780413
57.06987671 1.372738348
67.05422664 1.041450298
71.08552677 1.094237701
81.06987671 0.9902565787
121.1011768 0.9511669395
123.1168269 0.9112205715
149.132477 0.9511669395
203.1794272 0.9511669395
231.2107273 0.9511669395
233.2263773 0.9112205715
271.2420274 0.9511669395
299.2733275 0.9511669395
357.3515779 1.19259883
369.3515779 2.388811552
371.2944569 1.149804359
371.3672279 2.876353623
377.3050216 1.383637153
383.3672279 2.3849346
385.310107 1.423966698
385.382878 6.068159925
387.3985281 3.081661479
389.3050216 1.065300451
391.3206717 1.383637153
397.382878 1.876105512
403.3206717 1.313373225
405.3363217 1.595164353
431.3519718 1.555839387
433.3676218 1.654676513
445.3676218 3.88348758

Name: +ve in-silico MS/MS by CFM-ID for MSFXHDIRZHRFJN-NLAWULFOSA-N
ID: MSFXHDIRZHRFJN-NLAWULFOSA-N
Comment: Energy0
Num peaks: 9
399.325757 1.415839099
401.3414071 1.527005242
411.3621425 0.6619970296
419.3519718 1.202184794
425.3777926 25.44409756
431.3883573 0.7369511674
443.3883573 34.70639739
445.3676218 0.8493878753
461.398922 13.71136057

Name: +ve in-silico MS/MS by CFM-ID for MSFXHDIRZHRFJN-NLAWULFOSA-N
ID: MSFXHDIRZHRFJN-NLAWULFOSA-N
Comment: Energy1
Num peaks: 31
55.05422664 1.195249355
57.06987671 1.016931144
69.06987671 0.7967258929
167.1430416 0.7404550624
207.1743418 0.7860583338
221.1899918 0.7851794072
223.2056419 0.7032123702
235.2056419 0.7860583338
257.2263773 0.737103134
275.236942 1.072748411
285.2576775 0.737103134
289.2525921 0.7455024024
301.2525921 0.9431988151
303.2682422 1.355286655
341.2838922 1.656689935
343.2995423 1.016993361
369.3151924 1.732518298
371.3308424 0.8846199344
387.325757 0.6891155603
399.325757 1.58908609
401.3414071 1.738232521
403.3570572 1.219090247
411.3621425 1.040477399
413.3777926 1.312262629
415.3934427 1.801063842
425.3777926 17.7770373
431.3883573 0.8387538715
433.4040074 0.6859049416
443.3883573 13.57608007
445.3676218 1.015163781
461.398922 3.084607745

Name: +ve in-silico MS/MS by CFM-ID for MSFXHDIRZHRFJN-NLAWULFOSA-N
ID: MSFXHDIRZHRFJN-NLAWULFOSA-N
Comment: Energy2
Num peaks: 31
55.05422664 3.523548538
57.06987671 2.19884589
59.08552677 1.595326554
67.05422664 1.511633819
205.1586917 1.388387836
207.1743418 1.715229132
221.1899918 1.325212096
233.1899918 1.388387836
235.2056419 1.715229132
257.2263773 1.283396248
259.2420274 0.8855128391
271.2420274 0.8976230596
273.221292 1.435482209
275.236942 1.955292761
285.2576775 1.283396248
289.2525921 1.413912421
301.2525921 2.243747388
303.2682422 2.264598227
341.2838922 1.234500903
343.2995423 1.082740766
355.2995423 1.516958925
369.3151924 1.994780054
371.3308424 1.751769462
399.3621425 1.038056569
411.3621425 2.225771689
413.3777926 3.880430793
415.3934427 1.472922986
425.3777926 2.890661471
431.3519718 1.350515919
433.3676218 1.421762695
445.3676218 3.140412142

Name: +ve in-silico MS/MS by CFM-ID for AOXTVVMIAYODJX-ACCIQSHXSA-N
ID: AOXTVVMIAYODJX-ACCIQSHXSA-N
Comment: Energy0
Num peaks: 22
67.05422664 0.476463971
71.04914126 1.173517495
85.06479133 0.6110596031
299.2733275 0.6916469511
317.2838922 0.6485251501
343.2995423 0.6561689218
357.3151924 0.9523020691
359.3308424 0.5095804181
361.310107 0.5522218505
371.3308424 0.7380303268
375.325757 0.5087788145
389.3414071 0.4266930364
399.325757 0.6393474239
401.3414071 1.421920159
403.3570572 0.8643017797
417.3363217 0.6943372549
419.3519718 0.8173861441
421.3676218 0.6151721968
425.3777926 25.09422069
443.3883573 30.0675432
445.3676218 0.8488026742
461.398922 11.36843802

Name: +ve in-silico MS/MS by CFM-ID for AOXTVVMIAYODJX-ACCIQSHXSA-N
ID: AOXTVVMIAYODJX-ACCIQSHXSA-N
Comment: Energy1
Num peaks: 31
41.03857658 1.808109174
43.05422664 1.655948983
55.05422664 0.8032134709
67.05422664 1.958523914
71.04914126 3.214944499
81.06987671 0.959208225
85.06479133 1.915031239
99.08044139 0.8236616023
125.0960915 0.8100040598
297.2576775 1.103466731
299.2733275 1.902904072
301.2889776 1.885982535
315.2682422 0.9426139007
317.2838922 1.533855432
319.2995423 1.261907665
341.2838922 1.60134139
343.2995423 1.935387495
355.2995423 1.594461932
357.3151924 2.500214005
359.2944569 0.6640378709
359.3308424 0.8812638083
361.310107 1.115219553
369.3151924 2.110535101
371.3308424 2.500651505
375.325757 1.285790107
389.3414071 1.19817561
401.3414071 0.6939139665
425.3777926 12.08591188
443.3883573 9.171916396
445.3676218 0.8924212815
461.398922 2.435125902

Name: +ve in-silico MS/MS by CFM-ID for AOXTVVMIAYODJX-ACCIQSHXSA-N
ID: AOXTVVMIAYODJX-ACCIQSHXSA-N
Comment: Energy2
Num peaks: 31
41.03857658 1.75562123
67.05422664 1.908387266
69.06987671 1.02582353
71.04914126 2.048699446
205.1586917 1.306297775
207.1743418 1.083101587
233.1899918 1.306297775
235.2056419 1.083101587
255.2107273 1.161890777
269.2263773 1.161890777
273.221292 1.626064557
275.236942 1.092068297
283.2420274 1.135103757
285.2576775 1.792666108
287.236942 1.30361835
289.2525921 1.081414646
289.2889776 0.9396466514
299.2733275 1.16506537
301.2525921 1.591574775
303.2682422 1.672645836
341.2838922 2.464754394
343.2995423 2.718760542
355.2995423 1.899581426
357.3151924 2.201330484
359.3308424 0.9557159246
369.3151924 2.670692197
371.3308424 3.637974392
413.3777926 1.733172699
425.3777926 1.763372352
433.3676218 1.047530354
445.3676218 2.20332474

Name: +ve in-silico MS/MS by CFM-ID for BSYZHDYBTPPPCC-DLHMIPLTSA-N
ID: BSYZHDYBTPPPCC-DLHMIPLTSA-N
Comment: Energy0
Num peaks: 8
71.08552677 1.38283195
331.2631568 1.260722632
419.3519718 1.154397716
431.3883573 1.124935745
443.3883573 35.36354574
449.398922 0.8090908725
461.398922 30.1832559
479.4094867 9.057672074

Name: +ve in-silico MS/MS by CFM-ID for BSYZHDYBTPPPCC-DLHMIPLTSA-N
ID: BSYZHDYBTPPPCC-DLHMIPLTSA-N
Comment: Energy1
Num peaks: 31
57.06987671 2.559883028
71.08552677 4.616371963
85.10117684 1.583361647
111.1168269 0.6214628222
205.1586917 0.7125364888
275.236942 0.6949505344
289.2162066 0.6770845239
303.2318567 0.6770845239
331.2631568 3.474944754
333.2788068 2.907591604
337.2737215 0.6409491756
349.2737215 0.7790922698
351.2893715 0.630133217
359.2944569 0.6731630997
375.2893715 1.901929002
377.3050216 0.6462824953
379.3206717 0.6799314626
387.325757 1.111590224
389.3050216 1.28996478
403.3206717 2.003311174
415.3570572 1.057293657
419.3519718 0.6743238324
429.3727072 0.8188341898
431.3883573 1.273701622
433.4040074 0.8184307984
435.3468864 0.624820674
435.3832719 0.7288074108
443.3883573 20.862313
449.398922 0.8026635437
461.398922 11.23492471
479.4094867 2.365603719

Name: +ve in-silico MS/MS by CFM-ID for BSYZHDYBTPPPCC-DLHMIPLTSA-N
ID: BSYZHDYBTPPPCC-DLHMIPLTSA-N
Comment: Energy2
Num peaks: 31
41.03857658 1.350816774
55.05422664 3.432415813
57.06987671 3.415014555
69.06987671 1.698005251
71.08552677 5.729298781
73.10117684 0.8891482601
123.1168269 1.755115288
193.1950772 0.7857055736
205.1586917 1.597101204
207.1743418 1.352795275
275.236942 0.8715308817
277.2525921 1.086117023
289.2162066 1.062116115
303.2318567 1.062116115
317.2475067 1.803808695
321.2788068 1.038164454
331.2631568 2.182701078
333.2788068 1.08575992
359.2944569 0.9586668516
375.2893715 2.323992454
389.3050216 1.429530723
403.3206717 2.944045858
415.3570572 1.7967781
417.3727072 0.850548239
429.3727072 3.250372732
431.3883573 6.39741605
433.4040074 1.542442647
435.3832719 1.59230828
443.3883573 4.123235135
445.3676218 1.905054717
463.3781865 1.635139178

Name: +ve in-silico MS/MS by CFM-ID for JSGYXPFNUVLFNZ-LJKQBAFFSA-N
ID: JSGYXPFNUVLFNZ-LJKQBAFFSA-N
Comment: Energy0
Num peaks: 30
55.05422664 0.9995139778
69.06987671 2.004920569
83.08552677 1.198306744
109.1011768 0.6554961261
127.1117415 1.066804033
239.2005565 0.5914392411
307.2631568 0.5914392411
313.2525921 0.4861416948
315.2682422 1.428821214
333.2788068 0.8238620867
357.2788068 0.5170467817
359.2944569 1.30074197
361.310107 0.7387432395
373.310107 0.7162819484
375.325757 0.5051008421
377.3050216 0.7770477188
387.325757 0.7728720443
399.325757 0.9114913369
401.3414071 0.8168729096
403.3570572 0.9393592625
405.3363217 0.5132804914
417.3363217 2.339454141
419.3519718 2.336770416
421.3676218 0.5812927856
425.3777926 10.39319303
427.3570572 0.4482150147
431.3883573 0.7906198747
443.3883573 24.44864137
445.3676218 1.139115492
461.398922 19.4405097

Name: +ve in-silico MS/MS by CFM-ID for JSGYXPFNUVLFNZ-LJKQBAFFSA-N
ID: JSGYXPFNUVLFNZ-LJKQBAFFSA-N
Comment: Energy1
Num peaks: 31
55.05422664 2.60750175
69.06987671 4.698406041
83.08552677 5.548971723
85.10117684 0.9922010634
109.1011768 0.8683095887
239.2005565 0.7686248379
255.2107273 1.067149456
257.2263773 1.0704819
271.2420274 0.8725195282
273.221292 0.8869193966
283.2420274 1.257757021
285.2576775 0.7834466756
301.2525921 1.041012558
307.2631568 0.7686248379
315.2682422 1.518676097
317.2838922 1.502338409
359.2944569 1.580707656
361.310107 1.87261313
369.3151924 0.8692357375
373.310107 1.256624436
375.325757 1.232760803
387.325757 2.432897543
389.3414071 1.025481849
399.325757 0.9115374171
401.3414071 0.870537376
403.3570572 1.252903148
405.3363217 0.843104138
425.3777926 7.015560385
443.3883573 6.701649914
445.3676218 0.8900354273
461.398922 2.98689765

Name: +ve in-silico MS/MS by CFM-ID for JSGYXPFNUVLFNZ-LJKQBAFFSA-N
ID: JSGYXPFNUVLFNZ-LJKQBAFFSA-N
Comment: Energy2
Num peaks: 31
41.03857658 1.063334637
53.03857658 2.561839554
55.05422664 2.694905668
67.05422664 2.113921528
69.06987671 4.130952248
83.08552677 1.223697211
109.1011768 0.8892305863
215.1794272 1.1506954
217.1950772 1.122360213
233.1899918 1.14086882
255.2107273 1.275749485
269.2263773 1.486599036
271.2420274 1.338811751
273.221292 1.200019623
283.2420274 1.015287959
285.2576775 1.103130007
301.2525921 1.023893786
315.2682422 1.32046768
341.2838922 0.8939825886
359.2944569 2.346250186
361.310107 1.331073725
369.3151924 0.9680724206
373.310107 1.533886703
385.310107 1.294622499
387.325757 2.939111086
389.3414071 0.9858087223
401.3414071 0.9968611742
425.3777926 3.286842024
427.3570572 0.972956255
431.3883573 1.811777872
445.3676218 1.832293829

Name: +ve in-silico MS/MS by CFM-ID for OAQDBYFTFNIXJN-TWHPIQCZSA-N
ID: OAQDBYFTFNIXJN-TWHPIQCZSA-N
Comment: Energy0
Num peaks: 27
57.06987671 0.622522894
71.08552677 0.8895491897
85.10117684 0.8787728285
139.148127 0.5276207022
241.1798211 0.5276207022
289.2889776 0.5276207022
323.2580714 0.5276207022
369.3515779 0.8015808148
371.3672279 2.013613478
373.382878 0.6750212237
377.3050216 0.890369892
383.3672279 1.458900004
385.382878 6.630653038
387.3985281 2.401556942
389.3050216 0.5817449423
391.3206717 0.890369892
397.382878 2.032085941
405.3363217 0.9005812881
413.3777926 1.096587406
415.3934427 11.54028565
417.4090927 0.7740633001
425.3777926 4.884371821
431.3519718 0.6572749467
433.3676218 1.104785801
443.3883573 14.87681154
445.3676218 1.568461282
461.398922 19.87513023

Name: +ve in-silico MS/MS by CFM-ID for OAQDBYFTFNIXJN-TWHPIQCZSA-N
ID: OAQDBYFTFNIXJN-TWHPIQCZSA-N
Comment: Energy1
Num peaks: 31
55.05422664 2.109136174
57.06987671 2.117720666
71.08552677 1.242385158
83.08552677 1.096910535
85.10117684 1.207534002
221.2263773 0.6990414452
241.1798211 0.6990414452
289.2889776 0.6990414452
323.2580714 0.6990414452
357.3515779 1.528088323
359.3672279 1.578833356
369.3515779 1.450058602
371.3672279 1.784738216
375.2893715 0.7917871691
377.3050216 1.247376269
385.310107 0.7147641946
385.382878 9.676162203
387.3985281 3.358059307
389.3050216 1.201733412
391.3206717 1.247376269
397.382878 3.486777289
399.3985281 0.796198385
403.3206717 1.551045836
405.3363217 1.852123169
415.3934427 8.396192268
425.3777926 3.74182266
431.3519718 0.8550663914
433.3676218 0.9547597899
443.3883573 4.777625564
445.3676218 1.809993688
461.398922 2.893739701

Name: +ve in-silico MS/MS by CFM-ID for OAQDBYFTFNIXJN-TWHPIQCZSA-N
ID: OAQDBYFTFNIXJN-TWHPIQCZSA-N
Comment: Energy2
Num peaks: 31
53.03857658 1.170624219
55.05422664 2.62780413
57.06987671 1.372738348
67.05422664 1.041450298
71.08552677 1.094237701
81.06987671 0.9902565787
121.1011768 0.9511669395
123.1168269 0.9112205715
149.132477 0.9511669395
203.1794272 0.9511669395
231.2107273 0.9511669395
233.2263773 0.9112205715
271.2420274 0.9511669395
299.2733275 0.9511669395
357.3515779 1.19259883
369.3515779 2.388811552
371.2944569 1.149804359
371.3672279 2.876353623
377.3050216 1.383637153
383.3672279 2.3849346
385.310107 1.423966698
385.382878 6.068159925
387.3985281 3.081661479
389.3050216 1.065300451
391.3206717 1.383637153
397.382878 1.876105512
403.3206717 1.313373225
405.3363217 1.595164353
431.3519718 1.555839387
433.3676218 1.654676513
445.3676218 3.88348758

Name: +ve in-silico MS/MS by CFM-ID for PVMLWBWORNCCPQ-IVJFEJAPSA-N
ID: PVMLWBWORNCCPQ-IVJFEJAPSA-N
Comment: Energy0
Num peaks: 8
71.08552677 1.314668302
151.148127 1.014433501
153.1637771 0.8520439975
207.1743418 0.6988193749
425.3777926 28.45053838
443.3883573 34.31443591
445.3676218 0.8852579587
461.398922 13.05159552

Name: +ve in-silico MS/MS by CFM-ID for PVMLWBWORNCCPQ-IVJFEJAPSA-N
ID: PVMLWBWORNCCPQ-IVJFEJAPSA-N
Comment: Energy1
Num peaks: 31
55.05422664 0.8856062184
57.06987671 0.7899518325
69.06987671 0.8851106969
71.08552677 2.391537795
83.08552677 1.509416638
85.10117684 1.286852189
121.1011768 0.7898247863
123.1168269 1.482680844
137.132477 1.148992616
141.1273916 0.8509391891
149.132477 0.9652281727
151.148127 2.913824945
153.1637771 1.126129325
155.1430416 0.9246889014
169.1586917 0.8509391891
189.1637771 1.629672945
207.1743418 1.234846823
209.1899918 0.8846371776
223.2056419 0.883102968
233.1899918 1.560752224
253.2162066 0.8786750709
341.2838922 0.9486958603
369.3151924 1.817930309
371.3308424 0.84206179
373.310107 0.7663522615
385.310107 0.8460136749
387.325757 1.291795777
425.3777926 17.05422628
443.3883573 13.46762292
445.3676218 1.229625866
461.398922 3.707928454

Name: +ve in-silico MS/MS by CFM-ID for PVMLWBWORNCCPQ-IVJFEJAPSA-N
ID: PVMLWBWORNCCPQ-IVJFEJAPSA-N
Comment: Energy2
Num peaks: 31
55.05422664 1.998522682
67.05422664 1.480954304
69.06987671 1.280282616
71.08552677 2.217272942
83.08552677 1.978762472
123.1168269 2.483831325
125.132477 1.470360638
135.1168269 1.313208829
137.132477 2.280426702
139.148127 1.222342105
149.132477 1.295585981
151.148127 4.322971822
153.1637771 2.185026129
189.1637771 1.037067448
191.1794272 1.554677106
203.1794272 1.201761443
233.1899918 1.189947226
341.2838922 1.868088468
343.2995423 1.254924791
355.2995423 1.47473982
369.3151924 1.937475272
371.3308424 1.597294705
373.310107 1.274662935
385.310107 1.520284169
387.325757 1.719940993
411.3621425 1.157151208
413.3777926 2.301701893
425.3777926 2.660263471
431.3519718 1.404274523
433.3676218 1.468936939
445.3676218 3.308589312

Name: +ve in-silico MS/MS by CFM-ID for RQBNSDSKUAGBOI-LNFPZQHCSA-N
ID: RQBNSDSKUAGBOI-LNFPZQHCSA-N
Comment: Energy0
Num peaks: 31
59.04914126 0.590113699
85.06479133 0.512934271
101.0597059 0.4629666238
103.075356 1.795339646
105.0910061 0.765979051
239.2005565 0.502534649
299.2733275 1.128681936
307.2631568 0.502534649
317.2838922 0.5065066108
319.2995423 0.5359834285
347.3308424 0.4320060001
353.3202777 0.609316933
355.2995423 1.026694518
355.3359278 0.6273140966
357.3151924 1.704278178
359.3308424 0.8746893571
361.310107 0.5351735878
371.3308424 0.9943311497
373.310107 1.125326642
375.325757 2.585832892
377.3414071 1.274750053
383.3308424 1.139643117
385.3464925 0.9693674459
401.3414071 0.9738960153
403.3570572 1.777875859
425.3777926 8.701382847
431.3883573 0.6645746011
433.3676218 0.4576045477
443.3883573 24.99137243
445.3676218 1.198649106
461.398922 18.41431286

Name: +ve in-silico MS/MS by CFM-ID for RQBNSDSKUAGBOI-LNFPZQHCSA-N
ID: RQBNSDSKUAGBOI-LNFPZQHCSA-N
Comment: Energy1
Num peaks: 31
81.06987671 2.614934074
83.08552677 0.7447590275
85.10117684 0.9046300334
89.05970595 1.895168756
97.06479133 1.104083989
99.08044139 1.430992197
101.0960915 0.898873603
239.2005565 0.7099608505
253.2162066 0.7296547198
299.2733275 0.9708817316
301.2889776 1.169393152
321.2788068 0.7296547198
341.2838922 1.468592326
343.2995423 1.407929737
353.3202777 1.406427632
355.2995423 1.586566243
357.3151924 2.510382964
359.2944569 1.236896863
361.310107 1.851939484
369.3151924 2.24163066
371.3308424 1.34560776
373.310107 1.071208912
373.3464925 0.7104017325
375.325757 3.160865607
387.325757 1.410609899
389.3414071 0.9065871987
403.3570572 0.7817026168
425.3777926 6.365185229
443.3883573 9.170104497
445.3676218 1.234560796
461.398922 4.054570416

Name: +ve in-silico MS/MS by CFM-ID for RQBNSDSKUAGBOI-LNFPZQHCSA-N
ID: RQBNSDSKUAGBOI-LNFPZQHCSA-N
Comment: Energy2
Num peaks: 31
57.06987671 1.308004178
207.1743418 1.12826958
221.1899918 1.009043779
257.2263773 1.025204102
271.2420274 1.025204102
273.221292 1.15087446
275.236942 1.441608628
285.2576775 2.200054978
289.2525921 1.428924451
301.2525921 1.137055632
303.2682422 1.565217431
329.3202777 2.057953298
341.2838922 1.99099043
343.2995423 1.55877053
353.3202777 1.331381347
355.2995423 1.981420795
355.3359278 1.170522193
357.3151924 1.793975274
359.3308424 1.565734627
369.3151924 2.900947085
371.3308424 2.521405226
375.325757 1.048808924
383.3308424 1.79736182
385.3464925 1.548637644
403.3570572 1.151286009
411.3621425 1.024838661
413.3777926 1.861109994
425.3777926 1.251171942
431.3519718 1.108758082
433.3676218 1.296492676
445.3676218 2.766951643

Name: +ve in-silico MS/MS by CFM-ID for VYLJAYXZTOTZRR-QKJSLZMYSA-N
ID: VYLJAYXZTOTZRR-QKJSLZMYSA-N
Comment: Energy0
Num peaks: 18
43.05422664 0.682595942
69.06987671 0.7085744318
71.08552677 0.9764236088
155.1430416 0.7706941815
307.2631568 1.00864052
383.3308424 1.207713762
385.3464925 1.224112024
401.3414071 2.035469671
403.3570572 3.389867785
419.3519718 0.5219784772
425.3777926 11.77076141
427.3570572 0.8577589141
429.3727072 0.8512259707
431.3883573 0.7401228431
433.3676218 0.5901387426
443.3883573 28.75322105
445.3676218 1.712454886
461.398922 22.30063051

Name: +ve in-silico MS/MS by CFM-ID for VYLJAYXZTOTZRR-QKJSLZMYSA-N
ID: VYLJAYXZTOTZRR-QKJSLZMYSA-N
Comment: Energy1
Num peaks: 31
41.03857658 0.9909754895
43.05422664 1.09305973
55.05422664 1.418282255
57.06987671 1.344263103
69.06987671 1.422334148
71.08552677 1.449885798
83.08552677 1.538164703
85.10117684 1.333717446
123.1168269 2.718288648
125.132477 1.599695436
155.1430416 0.8808990513
189.1637771 0.9167237342
217.1950772 1.066454947
225.1849065 0.8390756859
253.2162066 0.8390756859
257.2263773 1.07937263
275.236942 0.7685086432
277.2525921 1.138891678
293.2475067 0.8292589712
307.2631568 1.431027915
321.2788068 0.8292589712
381.3515779 1.117457218
383.3308424 2.711607243
385.3464925 5.121578827
399.325757 0.7370039368
401.3414071 2.41214826
403.3570572 4.356615664
425.3777926 8.643710751
443.3883573 9.409892227
445.3676218 1.654492493
461.398922 4.320538291

Name: +ve in-silico MS/MS by CFM-ID for VYLJAYXZTOTZRR-QKJSLZMYSA-N
ID: VYLJAYXZTOTZRR-QKJSLZMYSA-N
Comment: Energy2
Num peaks: 31
41.03857658 1.839629581
43.05422664 1.390304031
53.03857658 1.243737269
55.05422664 3.7575418
57.06987671 1.105379996
67.05422664 1.643504339
69.06987671 2.063822898
71.08552677 1.103636051
83.08552677 1.282045466
123.1168269 1.76862584
125.132477 1.825640853
201.1637771 1.949484173
217.1950772 1.412878247
219.2107273 1.027414797
257.2263773 1.705523572
259.2420274 1.148538578
273.221292 1.053537602
293.2475067 1.11808436
307.2631568 1.441230643
321.2788068 1.11808436
341.2838922 1.211544619
355.2995423 1.211544619
361.310107 1.183799055
369.3151924 2.198182444
375.325757 1.183799055
381.3515779 1.49843741
415.3570572 1.95479946
425.3777926 3.53544084
427.3570572 1.863633315
431.3519718 1.173641952
445.3676218 4.196759358

Name: +ve in-silico MS/MS by CFM-ID for MGYWNNMDMOHPQN-BJVIHOAQSA-N
ID: MGYWNNMDMOHPQN-BJVIHOAQSA-N
Comment: Energy0
Num peaks: 18
239.2005565 0.7483640542
291.2682422 0.8042494595
293.2475067 0.5145144102
307.2631568 0.7483640542
321.2788068 0.5145144102
361.310107 0.5769025073
375.325757 0.6057851349
399.325757 1.276031984
401.3414071 1.233659534
403.3570572 0.7790909034
417.3363217 1.009418863
419.3519718 1.702013611
425.3777926 8.360462382
429.3727072 0.5339153514
431.3883573 0.8833503779
443.3883573 32.62925047
445.3676218 0.9807091159
461.398922 26.50837251

Name: +ve in-silico MS/MS by CFM-ID for MGYWNNMDMOHPQN-BJVIHOAQSA-N
ID: MGYWNNMDMOHPQN-BJVIHOAQSA-N
Comment: Energy1
Num peaks: 31
43.05422664 4.210433649
45.06987671 1.62009354
217.1950772 0.8598272649
237.221292 0.8640605959
239.2005565 1.092354081
253.2162066 0.8172851915
257.2263773 0.9604171481
259.2420274 1.173593042
277.2525921 2.004758774
285.2576775 0.8813024719
287.2733275 0.987694728
291.2682422 1.420814226
293.2475067 0.8568530333
305.2838922 1.724291579
307.2631568 1.092354081
321.2788068 0.8568530333
359.2944569 1.28286804
361.310107 1.853371699
369.3151924 1.73324338
373.310107 0.9728863133
375.325757 1.656236549
387.325757 2.273979007
389.3414071 1.8212633
399.325757 1.62686867
401.3414071 3.309814771
403.3570572 2.136577709
419.3519718 1.554940236
425.3777926 5.783703855
443.3883573 10.04719814
445.3676218 1.072974766
461.398922 5.163897813

Name: +ve in-silico MS/MS by CFM-ID for MGYWNNMDMOHPQN-BJVIHOAQSA-N
ID: MGYWNNMDMOHPQN-BJVIHOAQSA-N
Comment: Energy2
Num peaks: 31
43.05422664 2.445596378
57.06987671 1.58445085
123.1168269 1.108590851
151.148127 1.108590851
161.132477 1.235409299
173.132477 1.400907124
215.1794272 1.377759365
219.2107273 1.380965565
239.2005565 1.260527756
257.2263773 1.495149315
259.2420274 1.590370065
271.2420274 1.171437385
273.2576775 2.82196878
285.2576775 1.536991578
293.2475067 1.28241932
307.2631568 1.260527756
321.2788068 1.28241932
355.2995423 1.140663591
361.310107 1.596650484
369.3151924 1.592023577
373.310107 1.510672996
375.325757 1.236189674
387.325757 1.601876235
389.3414071 1.617104168
403.3570572 1.363118457
413.3777926 1.968186242
415.3570572 1.283673295
425.3777926 3.401702604
427.3570572 1.348051216
429.3727072 1.174541714
445.3676218 2.529097099

Name: +ve in-silico MS/MS by CFM-ID for MUDIIOVXLJPGOB-HJXUHABWSA-N
ID: MUDIIOVXLJPGOB-HJXUHABWSA-N
Comment: Energy0
Num peaks: 9
383.3308424 2.798670254
385.3464925 1.999494356
401.3414071 1.166837651
403.3570572 1.735159261
425.3777926 26.16904204
427.3570572 0.6790534134
443.3883573 31.98304401
445.3676218 1.241648653
461.398922 12.308276

Name: +ve in-silico MS/MS by CFM-ID for MUDIIOVXLJPGOB-HJXUHABWSA-N
ID: MUDIIOVXLJPGOB-HJXUHABWSA-N
Comment: Energy1
Num peaks: 31
41.03857658 0.7629308481
43.05422664 0.8975229255
57.06987671 0.7255772136
69.06987671 0.8659127951
71.08552677 0.9445922561
83.08552677 0.9762262577
85.10117684 0.7702902981
123.1168269 1.569423731
125.132477 1.269067373
137.132477 0.7274854157
235.2056419 0.9051780698
257.2263773 0.7356988437
273.221292 1.096964734
275.236942 1.54399511
277.2525921 1.298702454
293.2475067 0.7708505426
383.3308424 3.774014888
385.3464925 6.680641676
387.325757 0.7845917943
397.3464925 0.9039058917
399.325757 0.8300577375
401.3414071 1.768563133
403.3570572 2.654168998
413.3777926 1.039142456
415.3934427 1.193138436
417.3727072 1.242266724
425.3777926 14.51175669
431.3883573 1.124359218
443.3883573 11.09769953
445.3676218 1.198192426
461.398922 2.967782195

Name: +ve in-silico MS/MS by CFM-ID for MUDIIOVXLJPGOB-HJXUHABWSA-N
ID: MUDIIOVXLJPGOB-HJXUHABWSA-N
Comment: Energy2
Num peaks: 31
41.03857658 1.520859186
55.05422664 2.096995484
69.06987671 1.456162579
83.08552677 1.250661033
123.1168269 3.386732316
125.132477 1.805194288
137.132477 1.781365988
233.1899918 1.173134732
273.221292 1.933276058
275.236942 2.207814572
341.2838922 1.612764657
343.2995423 1.188769929
355.2995423 1.612764657
357.2788068 1.433479464
357.3151924 1.188769929
359.2944569 1.529922028
369.3151924 3.347343899
373.310107 1.261443422
385.310107 1.424448154
387.325757 1.941915856
397.3464925 1.556923629
399.325757 1.381347733
401.3414071 1.585815308
411.3621425 1.458905932
413.3777926 1.969838656
417.3727072 1.200382881
425.3777926 2.784430513
427.3570572 1.579492796
431.3519718 1.53066575
433.3676218 1.740362847
445.3676218 4.012907758

Name: +ve in-silico MS/MS by CFM-ID for RQBNSDSKUAGBOI-HXDGROSGSA-N
ID: RQBNSDSKUAGBOI-HXDGROSGSA-N
Comment: Energy0
Num peaks: 31
59.04914126 0.590113699
85.06479133 0.512934271
101.0597059 0.4629666238
103.075356 1.795339646
105.0910061 0.765979051
239.2005565 0.502534649
299.2733275 1.128681936
307.2631568 0.502534649
317.2838922 0.5065066108
319.2995423 0.5359834285
347.3308424 0.4320060001
353.3202777 0.609316933
355.2995423 1.026694518
355.3359278 0.6273140966
357.3151924 1.704278178
359.3308424 0.8746893571
361.310107 0.5351735878
371.3308424 0.9943311497
373.310107 1.125326642
375.325757 2.585832892
377.3414071 1.274750053
383.3308424 1.139643117
385.3464925 0.9693674459
401.3414071 0.9738960153
403.3570572 1.777875859
425.3777926 8.701382847
431.3883573 0.6645746011
433.3676218 0.4576045477
443.3883573 24.99137243
445.3676218 1.198649106
461.398922 18.41431286

Name: +ve in-silico MS/MS by CFM-ID for RQBNSDSKUAGBOI-HXDGROSGSA-N
ID: RQBNSDSKUAGBOI-HXDGROSGSA-N
Comment: Energy1
Num peaks: 31
81.06987671 2.614934074
83.08552677 0.7447590275
85.10117684 0.9046300334
89.05970595 1.895168756
97.06479133 1.104083989
99.08044139 1.430992197
101.0960915 0.898873603
239.2005565 0.7099608505
253.2162066 0.7296547198
299.2733275 0.9708817316
301.2889776 1.169393152
321.2788068 0.7296547198
341.2838922 1.468592326
343.2995423 1.407929737
353.3202777 1.406427632
355.2995423 1.586566243
357.3151924 2.510382964
359.2944569 1.236896863
361.310107 1.851939484
369.3151924 2.24163066
371.3308424 1.34560776
373.310107 1.071208912
373.3464925 0.7104017325
375.325757 3.160865607
387.325757 1.410609899
389.3414071 0.9065871987
403.3570572 0.7817026168
425.3777926 6.365185229
443.3883573 9.170104497
445.3676218 1.234560796
461.398922 4.054570416

Name: +ve in-silico MS/MS by CFM-ID for RQBNSDSKUAGBOI-HXDGROSGSA-N
ID: RQBNSDSKUAGBOI-HXDGROSGSA-N
Comment: Energy2
Num peaks: 31
57.06987671 1.308004178
207.1743418 1.12826958
221.1899918 1.009043779
257.2263773 1.025204102
271.2420274 1.025204102
273.221292 1.15087446
275.236942 1.441608628
285.2576775 2.200054978
289.2525921 1.428924451
301.2525921 1.137055632
303.2682422 1.565217431
329.3202777 2.057953298
341.2838922 1.99099043
343.2995423 1.55877053
353.3202777 1.331381347
355.2995423 1.981420795
355.3359278 1.170522193
357.3151924 1.793975274
359.3308424 1.565734627
369.3151924 2.900947085
371.3308424 2.521405226
375.325757 1.048808924
383.3308424 1.79736182
385.3464925 1.548637644
403.3570572 1.151286009
411.3621425 1.024838661
413.3777926 1.861109994
425.3777926 1.251171942
431.3519718 1.108758082
433.3676218 1.296492676
445.3676218 2.766951643

Name: +ve in-silico MS/MS by CFM-ID for RQBNSDSKUAGBOI-IUSUFAINSA-N
ID: RQBNSDSKUAGBOI-IUSUFAINSA-N
Comment: Energy0
Num peaks: 31
59.04914126 0.590113699
85.06479133 0.512934271
101.0597059 0.4629666238
103.075356 1.795339646
105.0910061 0.765979051
239.2005565 0.502534649
299.2733275 1.128681936
307.2631568 0.502534649
317.2838922 0.5065066108
319.2995423 0.5359834285
347.3308424 0.4320060001
353.3202777 0.609316933
355.2995423 1.026694518
355.3359278 0.6273140966
357.3151924 1.704278178
359.3308424 0.8746893571
361.310107 0.5351735878
371.3308424 0.9943311497
373.310107 1.125326642
375.325757 2.585832892
377.3414071 1.274750053
383.3308424 1.139643117
385.3464925 0.9693674459
401.3414071 0.9738960153
403.3570572 1.777875859
425.3777926 8.701382847
431.3883573 0.6645746011
433.3676218 0.4576045477
443.3883573 24.99137243
445.3676218 1.198649106
461.398922 18.41431286

Name: +ve in-silico MS/MS by CFM-ID for RQBNSDSKUAGBOI-IUSUFAINSA-N
ID: RQBNSDSKUAGBOI-IUSUFAINSA-N
Comment: Energy1
Num peaks: 31
81.06987671 2.614934074
83.08552677 0.7447590275
85.10117684 0.9046300334
89.05970595 1.895168756
97.06479133 1.104083989
99.08044139 1.430992197
101.0960915 0.898873603
239.2005565 0.7099608505
253.2162066 0.7296547198
299.2733275 0.9708817316
301.2889776 1.169393152
321.2788068 0.7296547198
341.2838922 1.468592326
343.2995423 1.407929737
353.3202777 1.406427632
355.2995423 1.586566243
357.3151924 2.510382964
359.2944569 1.236896863
361.310107 1.851939484
369.3151924 2.24163066
371.3308424 1.34560776
373.310107 1.071208912
373.3464925 0.7104017325
375.325757 3.160865607
387.325757 1.410609899
389.3414071 0.9065871987
403.3570572 0.7817026168
425.3777926 6.365185229
443.3883573 9.170104497
445.3676218 1.234560796
461.398922 4.054570416

Name: +ve in-silico MS/MS by CFM-ID for RQBNSDSKUAGBOI-IUSUFAINSA-N
ID: RQBNSDSKUAGBOI-IUSUFAINSA-N
Comment: Energy2
Num peaks: 31
57.06987671 1.308004178
207.1743418 1.12826958
221.1899918 1.009043779
257.2263773 1.025204102
271.2420274 1.025204102
273.221292 1.15087446
275.236942 1.441608628
285.2576775 2.200054978
289.2525921 1.428924451
301.2525921 1.137055632
303.2682422 1.565217431
329.3202777 2.057953298
341.2838922 1.99099043
343.2995423 1.55877053
353.3202777 1.331381347
355.2995423 1.981420795
355.3359278 1.170522193
357.3151924 1.793975274
359.3308424 1.565734627
369.3151924 2.900947085
371.3308424 2.521405226
375.325757 1.048808924
383.3308424 1.79736182
385.3464925 1.548637644
403.3570572 1.151286009
411.3621425 1.024838661
413.3777926 1.861109994
425.3777926 1.251171942
431.3519718 1.108758082
433.3676218 1.296492676
445.3676218 2.766951643

Name: +ve in-silico MS/MS by CFM-ID for NGTPHDFWKMGUMM-BHFMAYIZSA-N
ID: NGTPHDFWKMGUMM-BHFMAYIZSA-N
Comment: Energy0
Num peaks: 23
69.06987671 1.022422487
71.08552677 0.5984673776
83.08552677 0.4393336517
87.08044139 0.6859155041
153.1273916 0.545534697
167.1430416 0.4111516821
207.1743418 0.4300516186
275.236942 0.4503807311
289.2525921 0.4402615673
315.2682422 0.935943724
317.2838922 0.5050556841
359.2944569 0.5595428963
369.3151924 0.796069138
383.3308424 1.911358861
385.3464925 1.636172038
387.325757 0.9626703686
401.3414071 1.844930785
403.3570572 2.422521622
425.3777926 20.19618248
427.3570572 1.251236019
443.3883573 31.27163454
445.3676218 1.078585092
461.398922 9.858841026

Name: +ve in-silico MS/MS by CFM-ID for NGTPHDFWKMGUMM-BHFMAYIZSA-N
ID: NGTPHDFWKMGUMM-BHFMAYIZSA-N
Comment: Energy1
Num peaks: 31
67.05422664 0.9257367165
69.06987671 2.941888624
73.06479133 0.8970745144
83.08552677 1.129413196
87.08044139 1.606724184
153.1273916 1.044769359
167.1430416 0.8996247844
221.1899918 0.9487292513
275.236942 0.8981300893
289.2525921 0.8901663797
303.2682422 1.176747187
315.2682422 2.253169647
317.2838922 2.507344168
341.2838922 1.187064703
343.2995423 1.34039021
359.2944569 0.9721819662
369.3151924 3.183052573
371.3308424 1.546819942
373.310107 0.9016433748
383.3308424 1.845147261
385.3464925 2.567878013
387.325757 2.062607751
401.3414071 1.161397777
403.3570572 1.335555659
415.3934427 1.45896802
425.3777926 9.868770662
427.3570572 1.065765356
433.4040074 1.03765423
443.3883573 8.24126111
445.3676218 1.070191919
461.398922 2.153393388

Name: +ve in-silico MS/MS by CFM-ID for NGTPHDFWKMGUMM-BHFMAYIZSA-N
ID: NGTPHDFWKMGUMM-BHFMAYIZSA-N
Comment: Energy2
Num peaks: 31
67.05422664 2.732991024
69.06987671 4.121696011
71.08552677 1.45583013
87.08044139 2.399623071
151.1117415 1.097528254
153.1273916 1.035184847
167.1430416 1.046559162
219.1743418 1.145913189
221.1899918 1.438188178
273.221292 1.143034046
275.236942 1.501892385
277.2525921 1.106522565
283.2420274 1.528626514
289.2525921 1.268778909
291.2682422 1.014818491
301.2525921 2.527798738
303.2682422 1.525108487
313.2525921 1.242804503
341.2838922 2.761650682
343.2995423 1.389158587
357.3151924 1.124517316
369.3151924 4.07361854
371.3308424 1.341769262
373.3464925 1.10934936
383.3308424 1.620087847
385.3464925 1.777455003
387.3621425 1.146117772
415.3934427 1.535138202
425.3777926 2.160011194
427.3570572 1.753858169
445.3676218 2.008655166

Name: +ve in-silico MS/MS by CFM-ID for CZMPRYZUTNMZPT-WVKULLHUSA-N
ID: CZMPRYZUTNMZPT-WVKULLHUSA-N
Comment: Energy0
Num peaks: 19
99.08044139 0.5460692792
109.1011768 0.5101613616
315.2682422 0.5779897161
341.2838922 0.5933535749
355.2995423 0.5163239413
359.2944569 1.025756302
361.310107 0.5590967286
369.3151924 0.8497195772
383.3308424 2.561311825
385.3464925 2.162784588
387.325757 0.6502983987
401.3414071 1.256339758
403.3570572 1.699510329
413.3777926 0.7414886293
425.3777926 28.84214548
427.3570572 0.5357103258
443.3883573 28.27877418
445.3676218 0.7214181189
461.398922 7.593542217

Name: +ve in-silico MS/MS by CFM-ID for CZMPRYZUTNMZPT-WVKULLHUSA-N
ID: CZMPRYZUTNMZPT-WVKULLHUSA-N
Comment: Energy1
Num peaks: 31
69.06987671 1.52083023
73.06479133 1.05471118
81.06987671 1.262088852
87.08044139 1.060311362
99.08044139 0.7551634273
109.1011768 0.861944605
121.1011768 0.8170289361
189.1637771 1.122960087
209.1899918 0.8221841779
313.2525921 0.8675220909
315.2682422 0.9293426355
341.2838922 1.76265035
343.2995423 1.061688798
355.2995423 2.108016163
357.3151924 0.8257959672
359.2944569 0.825325321
361.310107 0.7979102375
369.3151924 4.50863272
371.3308424 0.7451868367
373.310107 1.103935089
383.3308424 2.423815882
385.3464925 2.813326363
387.325757 1.897127646
397.3464925 0.8194508124
401.3414071 0.8913151372
403.3570572 1.053480218
413.3777926 0.8026812379
425.3777926 17.52331572
443.3883573 10.36655713
445.3676218 0.760353442
461.398922 2.147158973

Name: +ve in-silico MS/MS by CFM-ID for CZMPRYZUTNMZPT-WVKULLHUSA-N
ID: CZMPRYZUTNMZPT-WVKULLHUSA-N
Comment: Energy2
Num peaks: 31
65.03857658 2.159701919
67.05422664 1.616932625
69.06987671 2.613614833
81.06987671 0.981651053
121.1011768 2.159856822
123.1168269 1.698025765
125.132477 1.214615206
135.1168269 1.526072653
137.132477 1.321946102
149.132477 1.668722093
151.148127 1.331018371
189.1637771 1.762766713
191.1794272 1.483710281
273.221292 0.9222522211
301.2525921 0.9250631602
315.2682422 1.194018844
341.2838922 2.919267868
343.2995423 1.945163329
355.2995423 3.088458664
369.3151924 4.578005015
371.3308424 1.292653196
383.3308424 2.156161634
385.3464925 2.089170323
397.3464925 1.121361554
399.3621425 1.268889635
411.3621425 1.82823403
413.3777926 3.440773935
415.3934427 1.016572681
425.3777926 3.322752492
427.3570572 1.091686216
445.3676218 1.951095112

Name: +ve in-silico MS/MS by CFM-ID for VYLJAYXZTOTZRR-BTPDVQIOSA-N
ID: VYLJAYXZTOTZRR-BTPDVQIOSA-N
Comment: Energy0
Num peaks: 18
43.05422664 0.682595942
69.06987671 0.7085744318
71.08552677 0.9764236088
155.1430416 0.7706941815
307.2631568 1.00864052
383.3308424 1.207713762
385.3464925 1.224112024
401.3414071 2.035469671
403.3570572 3.389867785
419.3519718 0.5219784772
425.3777926 11.77076141
427.3570572 0.8577589141
429.3727072 0.8512259707
431.3883573 0.7401228431
433.3676218 0.5901387426
443.3883573 28.75322105
445.3676218 1.712454886
461.398922 22.30063051

Name: +ve in-silico MS/MS by CFM-ID for VYLJAYXZTOTZRR-BTPDVQIOSA-N
ID: VYLJAYXZTOTZRR-BTPDVQIOSA-N
Comment: Energy1
Num peaks: 31
41.03857658 0.9909754895
43.05422664 1.09305973
55.05422664 1.418282255
57.06987671 1.344263103
69.06987671 1.422334148
71.08552677 1.449885798
83.08552677 1.538164703
85.10117684 1.333717446
123.1168269 2.718288648
125.132477 1.599695436
155.1430416 0.8808990513
189.1637771 0.9167237342
217.1950772 1.066454947
225.1849065 0.8390756859
253.2162066 0.8390756859
257.2263773 1.07937263
275.236942 0.7685086432
277.2525921 1.138891678
293.2475067 0.8292589712
307.2631568 1.431027915
321.2788068 0.8292589712
381.3515779 1.117457218
383.3308424 2.711607243
385.3464925 5.121578827
399.325757 0.7370039368
401.3414071 2.41214826
403.3570572 4.356615664
425.3777926 8.643710751
443.3883573 9.409892227
445.3676218 1.654492493
461.398922 4.320538291

Name: +ve in-silico MS/MS by CFM-ID for VYLJAYXZTOTZRR-BTPDVQIOSA-N
ID: VYLJAYXZTOTZRR-BTPDVQIOSA-N
Comment: Energy2
Num peaks: 31
41.03857658 1.839629581
43.05422664 1.390304031
53.03857658 1.243737269
55.05422664 3.7575418
57.06987671 1.105379996
67.05422664 1.643504339
69.06987671 2.063822898
71.08552677 1.103636051
83.08552677 1.282045466
123.1168269 1.76862584
125.132477 1.825640853
201.1637771 1.949484173
217.1950772 1.412878247
219.2107273 1.027414797
257.2263773 1.705523572
259.2420274 1.148538578
273.221292 1.053537602
293.2475067 1.11808436
307.2631568 1.441230643
321.2788068 1.11808436
341.2838922 1.211544619
355.2995423 1.211544619
361.310107 1.183799055
369.3151924 2.198182444
375.325757 1.183799055
381.3515779 1.49843741
415.3570572 1.95479946
425.3777926 3.53544084
427.3570572 1.863633315
431.3519718 1.173641952
445.3676218 4.196759358

Name: +ve in-silico MS/MS by CFM-ID for PVLHOJXLNBFHDX-VNBYBPKBSA-N
ID: PVLHOJXLNBFHDX-VNBYBPKBSA-N
Comment: Energy0
Num peaks: 28
41.03857658 0.6272347065
43.05422664 0.8400246229
69.06987671 0.5696012183
73.06479133 4.80946098
83.08552677 0.7161611126
87.08044139 0.8696894572
155.1430416 0.63723697
169.1586917 0.5144963389
209.1899918 0.5144457251
307.2631568 0.5520986547
315.2682422 1.816795648
317.2838922 0.6107184202
341.2838922 0.4565235522
359.2944569 0.7805149567
371.2944569 0.6488361313
373.310107 2.35656381
375.325757 0.6923437888
387.325757 0.8248036762
389.3050216 0.4743079664
391.3206717 2.149670812
405.3363217 0.5496530762
413.3777926 0.5163696449
425.3777926 12.58380281
429.3727072 0.5898772252
431.3883573 1.022993605
443.3883573 27.76367837
445.3676218 0.7694748127
461.398922 14.79346814

Name: +ve in-silico MS/MS by CFM-ID for PVLHOJXLNBFHDX-VNBYBPKBSA-N
ID: PVLHOJXLNBFHDX-VNBYBPKBSA-N
Comment: Energy1
Num peaks: 31
41.03857658 0.9997929908
67.05422664 1.087989629
69.06987671 2.635863537
73.06479133 4.090302901
81.06987671 1.450657502
83.08552677 4.087586994
85.06479133 0.9987253218
85.10117684 0.9824757693
87.08044139 1.971835451
99.08044139 1.018520392
155.1430416 0.9517748599
207.1743418 1.063697827
315.2682422 1.024583729
317.2838922 1.080835031
341.2838922 1.743987788
357.2788068 2.151041486
359.2944569 3.407565005
361.310107 1.344551627
369.3151924 0.9507863112
373.310107 2.96920526
377.3050216 1.468937177
383.3308424 2.569528927
385.310107 1.162517097
387.325757 3.314000151
391.3206717 1.436910281
401.3414071 1.742855468
403.3570572 1.359404684
405.3363217 1.29941957
425.3777926 4.674147533
443.3883573 5.742414911
461.398922 2.040232368

Name: +ve in-silico MS/MS by CFM-ID for PVLHOJXLNBFHDX-VNBYBPKBSA-N
ID: PVLHOJXLNBFHDX-VNBYBPKBSA-N
Comment: Energy2
Num peaks: 31
41.03857658 2.769136883
43.05422664 2.558762375
55.05422664 1.137136727
69.06987671 1.876370599
73.06479133 2.23933686
153.1273916 1.116535941
167.1430416 1.24823272
207.1743418 1.636547443
209.1899918 1.142261505
273.221292 1.710800412
275.236942 1.435424135
287.236942 1.437511484
289.2525921 1.357413068
301.2525921 2.401888269
315.2682422 1.238517681
341.2838922 2.629849878
343.2995423 1.787724758
345.3151924 1.896555894
355.2995423 1.074120837
359.2944569 1.441493582
369.3151924 1.40869931
371.3308424 1.190343067
373.310107 2.930130851
387.325757 2.757186555
397.3464925 0.993961066
399.3621425 1.184035974
411.3621425 1.798076204
413.3777926 3.834077576
415.3934427 1.089908083
425.3777926 1.171577576
445.3676218 2.410069973

Name: +ve in-silico MS/MS by CFM-ID for VKYVIIIEJKSVBR-XNWPAUOFSA-N
ID: VKYVIIIEJKSVBR-XNWPAUOFSA-N
Comment: Energy0
Num peaks: 8
387.325757 0.9054029895
401.3414071 2.787519481
403.3570572 2.334464103
419.3519718 0.9485628151
421.3676218 1.293732019
443.3883573 38.41057856
461.398922 27.57625439
479.4094867 6.319177141

Name: +ve in-silico MS/MS by CFM-ID for VKYVIIIEJKSVBR-XNWPAUOFSA-N
ID: VKYVIIIEJKSVBR-XNWPAUOFSA-N
Comment: Energy1
Num peaks: 31
69.06987671 2.630951768
73.06479133 0.8941643864
83.08552677 1.094317845
87.08044139 1.737542151
127.1117415 0.721107223
153.1273916 0.8100069037
155.1430416 0.7902266998
167.1430416 0.7781866688
169.1586917 0.699888046
207.1743418 1.021087951
209.1899918 0.8448393559
293.2475067 0.7467097427
307.2631568 0.757398573
315.2682422 2.255830463
317.2838922 2.080397268
333.2788068 1.101482575
335.2944569 0.8950081865
359.2944569 2.143461869
361.310107 0.9270030853
373.310107 1.406285235
377.3050216 0.6991996051
387.325757 4.646840695
389.3414071 0.7591320083
401.3414071 2.431599894
403.3570572 2.832795494
405.3363217 1.446590616
421.3676218 0.8130567757
431.3883573 0.797106684
443.3883573 23.82802289
461.398922 10.50095082
479.4094867 1.823433959

Name: +ve in-silico MS/MS by CFM-ID for VKYVIIIEJKSVBR-XNWPAUOFSA-N
ID: VKYVIIIEJKSVBR-XNWPAUOFSA-N
Comment: Energy2
Num peaks: 31
69.06987671 4.775547175
71.08552677 1.746191201
83.04914126 1.135258275
87.08044139 1.773006425
139.1117415 1.874290348
153.1273916 1.264030956
167.1430416 1.375158126
189.1637771 1.058290862
207.1743418 1.701702809
209.1899918 1.124984028
291.2318567 1.117476897
293.2475067 1.117326161
301.2525921 1.301504733
315.2682422 1.574128052
319.2631568 1.30570933
321.2788068 1.06410974
359.2944569 3.647386567
361.310107 1.35299229
373.310107 2.346127671
387.325757 6.275544418
389.3414071 1.522559979
401.3414071 2.49967907
403.3570572 2.404603275
415.3570572 1.050795453
417.3727072 1.322967776
429.3727072 1.979314687
431.3883573 3.743419416
433.4040074 1.079557519
443.3883573 5.833385287
445.3676218 1.633684543
463.3781865 1.692824348

Name: +ve in-silico MS/MS by CFM-ID for AOXTVVMIAYODJX-LQGCQMDJSA-N
ID: AOXTVVMIAYODJX-LQGCQMDJSA-N
Comment: Energy0
Num peaks: 22
67.05422664 0.476463971
71.04914126 1.173517495
85.06479133 0.6110596031
299.2733275 0.6916469511
317.2838922 0.6485251501
343.2995423 0.6561689218
357.3151924 0.9523020691
359.3308424 0.5095804181
361.310107 0.5522218505
371.3308424 0.7380303268
375.325757 0.5087788145
389.3414071 0.4266930364
399.325757 0.6393474239
401.3414071 1.421920159
403.3570572 0.8643017797
417.3363217 0.6943372549
419.3519718 0.8173861441
421.3676218 0.6151721968
425.3777926 25.09422069
443.3883573 30.0675432
445.3676218 0.8488026742
461.398922 11.36843802

Name: +ve in-silico MS/MS by CFM-ID for AOXTVVMIAYODJX-LQGCQMDJSA-N
ID: AOXTVVMIAYODJX-LQGCQMDJSA-N
Comment: Energy1
Num peaks: 31
41.03857658 1.808109174
43.05422664 1.655948983
55.05422664 0.8032134709
67.05422664 1.958523914
71.04914126 3.214944499
81.06987671 0.959208225
85.06479133 1.915031239
99.08044139 0.8236616023
125.0960915 0.8100040598
297.2576775 1.103466731
299.2733275 1.902904072
301.2889776 1.885982535
315.2682422 0.9426139007
317.2838922 1.533855432
319.2995423 1.261907665
341.2838922 1.60134139
343.2995423 1.935387495
355.2995423 1.594461932
357.3151924 2.500214005
359.2944569 0.6640378709
359.3308424 0.8812638083
361.310107 1.115219553
369.3151924 2.110535101
371.3308424 2.500651505
375.325757 1.285790107
389.3414071 1.19817561
401.3414071 0.6939139665
425.3777926 12.08591188
443.3883573 9.171916396
445.3676218 0.8924212815
461.398922 2.435125902

Name: +ve in-silico MS/MS by CFM-ID for AOXTVVMIAYODJX-LQGCQMDJSA-N
ID: AOXTVVMIAYODJX-LQGCQMDJSA-N
Comment: Energy2
Num peaks: 31
41.03857658 1.75562123
67.05422664 1.908387266
69.06987671 1.02582353
71.04914126 2.048699446
205.1586917 1.306297775
207.1743418 1.083101587
233.1899918 1.306297775
235.2056419 1.083101587
255.2107273 1.161890777
269.2263773 1.161890777
273.221292 1.626064557
275.236942 1.092068297
283.2420274 1.135103757
285.2576775 1.792666108
287.236942 1.30361835
289.2525921 1.081414646
289.2889776 0.9396466514
299.2733275 1.16506537
301.2525921 1.591574775
303.2682422 1.672645836
341.2838922 2.464754394
343.2995423 2.718760542
355.2995423 1.899581426
357.3151924 2.201330484
359.3308424 0.9557159246
369.3151924 2.670692197
371.3308424 3.637974392
413.3777926 1.733172699
425.3777926 1.763372352
433.3676218 1.047530354
445.3676218 2.20332474

Name: +ve in-silico MS/MS by CFM-ID for JFEXJRXYTKYHOD-GIXIAERCSA-N
ID: JFEXJRXYTKYHOD-GIXIAERCSA-N
Comment: Energy0
Num peaks: 31
57.0334912 0.4361956559
59.04914126 0.5613890253
89.05970595 1.540498042
91.07535601 0.3726323126
103.075356 0.3779199062
117.0910061 0.5599137673
127.1117415 0.399370632
145.1223062 0.7059642957
255.2318567 0.4668146867
297.2576775 0.6382248065
299.2733275 0.3751460341
307.2631568 0.4668146867
315.2682422 0.6381771684
317.2838922 0.4497801737
325.2889776 0.447828105
339.3046277 0.8966391872
341.3202777 0.3723512426
343.2995423 0.5229400164
353.3202777 0.9640857976
357.3151924 1.071360039
371.3308424 1.0643933
383.3308424 2.863595678
385.3464925 1.769906244
401.3414071 1.94610051
403.3570572 1.77401732
425.3777926 14.08186084
431.3883573 0.6077279746
433.3676218 0.5072342786
443.3883573 23.80968929
445.3676218 1.294826793
461.398922 16.45882819

Name: +ve in-silico MS/MS by CFM-ID for JFEXJRXYTKYHOD-GIXIAERCSA-N
ID: JFEXJRXYTKYHOD-GIXIAERCSA-N
Comment: Energy1
Num peaks: 31
55.05422664 0.7690352218
71.04914126 1.329281736
73.06479133 1.287376699
85.06479133 1.085949841
89.05970595 2.221810944
91.07535601 0.7544973378
99.08044139 1.021511367
103.075356 0.7279249424
117.0910061 0.8052211015
127.1117415 0.7164601004
255.2318567 0.7299428462
297.2576775 1.078781182
307.2631568 0.7299428462
339.3046277 2.276514639
341.2838922 0.7099407249
353.3202777 4.76486705
355.3359278 1.006766109
357.3151924 2.175785403
361.310107 0.9953006607
369.3151924 1.310001231
371.3308424 3.825478603
375.325757 0.7728521776
383.3308424 1.036457813
385.3464925 1.046302641
387.325757 0.7072957666
389.3414071 1.051541454
403.3570572 0.7458591089
425.3777926 10.67171961
443.3883573 8.051291959
445.3676218 1.144327665
461.398922 3.120289811

Name: +ve in-silico MS/MS by CFM-ID for JFEXJRXYTKYHOD-GIXIAERCSA-N
ID: JFEXJRXYTKYHOD-GIXIAERCSA-N
Comment: Energy2
Num peaks: 31
55.05422664 1.038702657
57.0334912 0.9086044502
59.04914126 0.8369329018
69.0334912 1.022317566
69.06987671 0.9335403507
71.04914126 1.831363698
85.06479133 1.426858782
219.1743418 1.036885997
269.2263773 1.080604852
271.2420274 1.021504271
297.2576775 1.050365719
299.2733275 1.086373592
301.2525921 0.8667843897
325.2889776 1.132709886
339.3046277 2.800261003
341.2838922 1.466408129
341.3202777 1.558341477
353.3202777 2.514064746
355.2995423 1.298500627
355.3359278 2.535222238
357.3151924 1.376394031
369.3151924 1.501309362
371.3308424 1.390309098
383.3308424 1.689755168
385.3464925 0.8417871652
389.3414071 0.9026915583
413.3777926 0.8571149025
425.3777926 3.571624576
431.3519718 1.07181243
433.3676218 1.194517975
445.3676218 2.437857504

Name: +ve in-silico MS/MS by CFM-ID for LTISVQJLBKGASW-UZXSNVDGSA-N
ID: LTISVQJLBKGASW-UZXSNVDGSA-N
Comment: Energy0
Num peaks: 31
57.0334912 0.4513988808
59.04914126 0.6094589579
89.05970595 1.526476749
91.07535601 0.3693180382
103.075356 0.3746245484
117.0910061 0.578832139
139.1117415 0.400380766
171.1379563 0.366159194
173.1536063 0.7942488247
255.2318567 0.4606557001
289.2525921 0.7497134794
303.2682422 0.5279277602
323.2944569 0.4606557001
325.2889776 0.4508500427
339.3046277 0.9013899227
341.3202777 0.366067926
343.2995423 0.4881434876
353.3202777 0.9839053746
357.3151924 1.058020432
371.3308424 1.194430857
383.3308424 2.97104272
385.3464925 1.902250389
387.325757 0.6892971556
389.3414071 0.6287383399
401.3414071 2.314476303
403.3570572 2.31444405
425.3777926 14.28614776
433.3676218 0.4981639065
443.3883573 23.74715027
445.3676218 1.745556731
461.398922 16.12275179

Name: +ve in-silico MS/MS by CFM-ID for LTISVQJLBKGASW-UZXSNVDGSA-N
ID: LTISVQJLBKGASW-UZXSNVDGSA-N
Comment: Energy1
Num peaks: 31
71.04914126 1.427836128
73.06479133 1.26959916
85.06479133 0.8133346498
89.05970595 1.995936171
99.08044139 0.9844502539
117.0910061 0.7256527361
123.0804414 0.9007571469
125.0960915 0.8130465687
139.1117415 0.7186455554
145.1223062 0.7312310393
153.1273916 0.921041322
173.1536063 0.8803713017
289.2525921 1.156452285
297.2576775 0.9313694449
303.2682422 0.9897760478
315.2682422 0.7182878777
317.2838922 0.927705641
339.3046277 2.085423902
353.3202777 4.677099315
355.3359278 0.9259560446
357.3151924 1.958394505
369.3151924 1.279837948
371.3308424 3.841996879
383.3308424 1.271343803
385.3464925 1.371688792
403.3570572 1.46938455
425.3777926 10.08537207
431.3883573 1.002196442
443.3883573 7.15331457
445.3676218 1.445913351
461.398922 2.596423782

Name: +ve in-silico MS/MS by CFM-ID for LTISVQJLBKGASW-UZXSNVDGSA-N
ID: LTISVQJLBKGASW-UZXSNVDGSA-N
Comment: Energy2
Num peaks: 31
55.05422664 1.312609922
69.0334912 1.314652918
69.06987671 0.9332746941
71.04914126 2.05178288
85.06479133 0.9940352024
97.10117684 0.9557617375
123.0804414 0.9754160008
155.1430416 1.043742524
219.1743418 0.9725218355
271.2420274 1.050906759
283.2420274 1.135342035
285.2576775 1.069157838
287.236942 1.099465883
297.2576775 1.13540914
299.2733275 1.821567708
315.2682422 0.918127007
325.2889776 1.06608183
339.3046277 2.634623329
341.2838922 0.9327137769
353.3202777 3.447764944
355.2995423 1.022773825
355.3359278 2.395840914
357.3151924 1.482738302
369.3151924 1.640049872
371.3308424 2.619246746
383.3308424 2.183034193
385.3464925 1.945965506
425.3777926 3.792435186
431.3519718 0.9988575373
433.3676218 1.085729464
445.3676218 3.07404652

Name: +ve in-silico MS/MS by CFM-ID for ILQOLRWKVAXWJC-VCOXBGKMSA-N
ID: ILQOLRWKVAXWJC-VCOXBGKMSA-N
Comment: Energy0
Num peaks: 15
67.05422664 0.8169473093
85.06479133 0.6334079337
317.2838922 0.5834079181
343.2995423 0.5548942531
369.3151924 0.7724056167
383.3308424 2.599932933
385.3464925 2.194110229
387.325757 1.222326348
401.3414071 1.28193116
403.3570572 1.732671254
425.3777926 29.510707
427.3570572 0.8757493197
443.3883573 28.98925328
445.3676218 0.7738594457
461.398922 7.789089724

Name: +ve in-silico MS/MS by CFM-ID for ILQOLRWKVAXWJC-VCOXBGKMSA-N
ID: ILQOLRWKVAXWJC-VCOXBGKMSA-N
Comment: Energy1
Num peaks: 31
67.05422664 2.838875691
73.06479133 1.092244432
81.06987671 1.20448709
85.06479133 1.610305023
125.0960915 0.7993965102
219.1743418 0.6245461485
297.2576775 0.951819551
299.2733275 1.668404832
301.2889776 1.710353144
303.2682422 0.7132291832
315.2682422 0.9049738026
317.2838922 1.482795598
319.2995423 1.249814728
341.2838922 1.494379687
343.2995423 1.79201991
355.2995423 1.136334544
357.3151924 1.160914372
361.310107 0.9980198059
369.3151924 4.777504152
371.3308424 0.7142822112
375.325757 0.7914905535
383.3308424 2.295018521
385.3464925 2.686333535
387.325757 2.118956394
401.3414071 0.8491993099
403.3570572 1.003449031
425.3777926 16.07159163
427.3570572 0.8717905352
443.3883573 9.622770099
445.3676218 0.765966084
461.398922 2.012342193

Name: +ve in-silico MS/MS by CFM-ID for ILQOLRWKVAXWJC-VCOXBGKMSA-N
ID: ILQOLRWKVAXWJC-VCOXBGKMSA-N
Comment: Energy2
Num peaks: 31
67.05422664 4.388581461
69.06987671 1.592827335
85.06479133 1.118860754
205.1586917 1.331932846
207.1743418 1.151197859
233.1899918 1.331932846
235.2056419 1.151197859
255.2107273 1.061274735
269.2263773 1.061274735
273.221292 1.670152248
275.236942 1.164085554
283.2420274 1.039427867
285.2576775 1.646141961
287.236942 1.422190795
289.2525921 1.058354187
299.2733275 1.087303828
301.2525921 1.562582313
303.2682422 3.092206896
313.2525921 1.320956602
341.2838922 2.510927663
343.2995423 2.585036961
355.2995423 1.625600224
357.3151924 1.321498996
369.3151924 3.750590375
371.3308424 1.26301327
383.3308424 2.09624259
385.3464925 2.03712935
413.3777926 1.686877332
425.3777926 3.142310117
427.3570572 1.792764741
445.3676218 1.813226557

Name: +ve in-silico MS/MS by CFM-ID for ILQOLRWKVAXWJC-PQQXMATDSA-N
ID: ILQOLRWKVAXWJC-PQQXMATDSA-N
Comment: Energy0
Num peaks: 15
67.05422664 0.8169473093
85.06479133 0.6334079337
317.2838922 0.5834079181
343.2995423 0.5548942531
369.3151924 0.7724056167
383.3308424 2.599932933
385.3464925 2.194110229
387.325757 1.222326348
401.3414071 1.28193116
403.3570572 1.732671254
425.3777926 29.510707
427.3570572 0.8757493197
443.3883573 28.98925328
445.3676218 0.7738594457
461.398922 7.789089724

Name: +ve in-silico MS/MS by CFM-ID for ILQOLRWKVAXWJC-PQQXMATDSA-N
ID: ILQOLRWKVAXWJC-PQQXMATDSA-N
Comment: Energy1
Num peaks: 31
67.05422664 2.838875691
73.06479133 1.092244432
81.06987671 1.20448709
85.06479133 1.610305023
125.0960915 0.7993965102
219.1743418 0.6245461485
297.2576775 0.951819551
299.2733275 1.668404832
301.2889776 1.710353144
303.2682422 0.7132291832
315.2682422 0.9049738026
317.2838922 1.482795598
319.2995423 1.249814728
341.2838922 1.494379687
343.2995423 1.79201991
355.2995423 1.136334544
357.3151924 1.160914372
361.310107 0.9980198059
369.3151924 4.777504152
371.3308424 0.7142822112
375.325757 0.7914905535
383.3308424 2.295018521
385.3464925 2.686333535
387.325757 2.118956394
401.3414071 0.8491993099
403.3570572 1.003449031
425.3777926 16.07159163
427.3570572 0.8717905352
443.3883573 9.622770099
445.3676218 0.765966084
461.398922 2.012342193

Name: +ve in-silico MS/MS by CFM-ID for ILQOLRWKVAXWJC-PQQXMATDSA-N
ID: ILQOLRWKVAXWJC-PQQXMATDSA-N
Comment: Energy2
Num peaks: 31
67.05422664 4.388581461
69.06987671 1.592827335
85.06479133 1.118860754
205.1586917 1.331932846
207.1743418 1.151197859
233.1899918 1.331932846
235.2056419 1.151197859
255.2107273 1.061274735
269.2263773 1.061274735
273.221292 1.670152248
275.236942 1.164085554
283.2420274 1.039427867
285.2576775 1.646141961
287.236942 1.422190795
289.2525921 1.058354187
299.2733275 1.087303828
301.2525921 1.562582313
303.2682422 3.092206896
313.2525921 1.320956602
341.2838922 2.510927663
343.2995423 2.585036961
355.2995423 1.625600224
357.3151924 1.321498996
369.3151924 3.750590375
371.3308424 1.26301327
383.3308424 2.09624259
385.3464925 2.03712935
413.3777926 1.686877332
425.3777926 3.142310117
427.3570572 1.792764741
445.3676218 1.813226557

Name: +ve in-silico MS/MS by CFM-ID for NPWAQSYSDCQSKY-NSOVKSMOSA-N
ID: NPWAQSYSDCQSKY-NSOVKSMOSA-N
Comment: Energy0
Num peaks: 30
59.04914126 0.5537553414
89.05970595 1.979822149
141.0910061 0.7336577626
143.1066561 1.314898252
145.1223062 1.075461796
157.1223062 0.7042915554
171.1379563 0.7074024299
209.1536063 0.7468660764
211.1692564 1.331795885
213.1849065 1.241346508
225.1849065 0.7042915554
253.2162066 0.7074024299
265.2162066 0.9666376505
267.2318567 0.9868017548
307.2631568 0.7118153069
321.2788068 0.7149594139
333.2788068 0.9666376505
335.2944569 0.9868017548
357.3151924 0.8021297282
371.3308424 0.8926165621
375.325757 1.429163326
389.3414071 1.314464975
401.3414071 2.607812449
403.3570572 1.73081476
419.3519718 2.574520879
421.3676218 1.827767912
443.3883573 9.36295196
461.398922 13.14358289
463.3781865 1.087154285
479.4094867 26.13669719

Name: +ve in-silico MS/MS by CFM-ID for NPWAQSYSDCQSKY-NSOVKSMOSA-N
ID: NPWAQSYSDCQSKY-NSOVKSMOSA-N
Comment: Energy1
Num peaks: 31
67.05422664 0.9525711507
71.04914126 1.172547186
73.06479133 1.003818504
89.05970595 2.370599479
123.0804414 1.509606211
139.1117415 1.049684016
153.1273916 0.9959154665
157.1223062 0.892209032
191.1430416 1.575995541
193.1586917 0.9225160711
207.1743418 1.049684016
225.1849065 0.892209032
235.2056419 0.9959154665
247.2056419 1.01601826
267.2318567 1.063127624
289.2525921 1.107770524
299.2733275 1.468685195
303.2682422 1.051026576
305.2475067 1.028962026
307.2631568 0.9200197207
315.2682422 1.01601826
321.2788068 0.8728930374
335.2944569 1.063127624
357.3151924 1.97656615
371.3308424 5.075482039
373.3464925 1.10286765
375.325757 1.633266219
389.3414071 2.980374535
443.3883573 7.125617534
461.398922 4.103357345
479.4094867 3.426123756

Name: +ve in-silico MS/MS by CFM-ID for NPWAQSYSDCQSKY-NSOVKSMOSA-N
ID: NPWAQSYSDCQSKY-NSOVKSMOSA-N
Comment: Energy2
Num peaks: 31
39.02292652 0.9341806153
55.05422664 1.953093155
59.04914126 0.952111797
67.05422664 2.123036766
71.04914126 2.034433087
81.06987671 2.597774732
83.08552677 1.226952583
85.06479133 1.211496191
89.05970595 1.784745481
123.1168269 2.445018475
135.1168269 1.646261592
163.148127 1.124173171
203.1794272 2.69911357
213.1849065 1.482269411
217.1950772 1.460215638
221.1899918 1.138906446
231.2107273 1.613935848
233.1899918 1.257510197
285.2576775 1.706264258
287.2733275 1.184870441
299.2733275 2.87788281
301.2525921 1.257510197
301.2889776 1.998470201
305.2475067 1.010727753
343.2995423 1.845932601
357.3151924 1.565367917
359.3308424 1.398606907
371.3308424 4.637355282
373.3464925 4.77326688
443.3883573 2.805392657
463.3781865 1.222319966

Name: +ve in-silico MS/MS by CFM-ID for DQHSLKUBDCBSFH-LTPUILILSA-N
ID: DQHSLKUBDCBSFH-LTPUILILSA-N
Comment: Energy0
Num peaks: 14
383.3308424 2.73991386
385.3464925 1.951653664
401.3414071 1.066999378
403.3570572 2.119089854
411.3621425 0.9372510509
413.3777926 0.6230800984
425.3777926 23.16923401
427.3570572 0.460290966
429.3727072 0.5935324155
431.3883573 0.564603216
433.3676218 0.3962965587
443.3883573 31.92514189
445.3676218 0.8505669422
461.398922 12.73125999

Name: +ve in-silico MS/MS by CFM-ID for DQHSLKUBDCBSFH-LTPUILILSA-N
ID: DQHSLKUBDCBSFH-LTPUILILSA-N
Comment: Energy1
Num peaks: 31
81.06987671 0.6454113246
153.1273916 0.7431453164
167.1430416 0.771296474
207.1743418 0.771296474
221.1899918 0.7431453164
223.2056419 0.6088874294
235.2056419 0.771296474
275.236942 0.771296474
289.2525921 0.7431453164
291.2682422 0.6088874294
303.2682422 1.026162907
305.2838922 0.7420211739
341.2838922 1.486620474
343.2995423 1.17018406
355.2995423 1.148214243
357.3151924 0.8154482605
361.310107 0.7503624356
369.3151924 2.371224427
371.3308424 0.8582778374
375.325757 0.6522637808
383.3308424 4.515237427
385.3464925 7.229935624
387.325757 0.9858356469
401.3414071 1.325881566
403.3570572 2.591035998
411.3621425 1.11131406
413.3777926 1.005158772
425.3777926 16.59383029
443.3883573 12.46003247
445.3676218 0.8891848078
461.398922 2.786465268

Name: +ve in-silico MS/MS by CFM-ID for DQHSLKUBDCBSFH-LTPUILILSA-N
ID: DQHSLKUBDCBSFH-LTPUILILSA-N
Comment: Energy2
Num peaks: 31
81.06987671 1.242396521
153.1273916 1.250860139
165.1273916 1.284906691
167.1430416 1.619960325
205.1586917 1.284906691
207.1743418 1.619960325
221.1899918 1.250860139
233.1899918 1.284906691
235.2056419 1.619960325
273.221292 1.284906691
275.236942 1.619960325
285.2576775 1.408089857
289.2525921 1.250860139
301.2525921 1.387124409
303.2682422 1.984218586
341.2838922 2.838477559
343.2995423 1.973864049
355.2995423 2.958249991
357.3151924 1.709377705
369.3151924 5.036029104
371.3308424 1.634743214
383.3308424 1.369598899
385.3464925 1.236360407
387.325757 1.425995056
411.3621425 2.103451165
413.3777926 2.636282245
425.3777926 2.458370827
427.3570572 1.139061431
431.3519718 1.481911394
433.3676218 1.519591735
445.3676218 2.603610131

Name: +ve in-silico MS/MS by CFM-ID for DGQPJVLUXGVGSA-RWENRCFFSA-N
ID: DGQPJVLUXGVGSA-RWENRCFFSA-N
Comment: Energy0
Num peaks: 15
155.1430416 0.4032302267
223.2056419 0.4032302267
291.2682422 0.4032302267
303.2682422 0.3947788854
371.3308424 0.4108927141
411.3621425 0.9951930603
413.3777926 0.6635958194
425.3777926 25.49268249
427.3570572 0.4901060832
429.3727072 0.6190597819
431.3883573 0.596285095
433.3676218 0.6340760854
443.3883573 34.42397597
445.3676218 0.9556272762
461.398922 13.49001354

Name: +ve in-silico MS/MS by CFM-ID for DGQPJVLUXGVGSA-RWENRCFFSA-N
ID: DGQPJVLUXGVGSA-RWENRCFFSA-N
Comment: Energy1
Num peaks: 31
81.06987671 0.6584658964
101.0960915 0.7780368863
153.1273916 0.7958135921
167.1430416 0.80477946
207.1743418 0.80477946
221.1899918 0.7958135921
235.2056419 0.80477946
275.236942 0.80477946
289.2525921 0.7958135921
303.2682422 1.055767928
305.2838922 0.798867759
341.2838922 1.627738663
343.2995423 1.342208795
355.2995423 1.280799437
357.3151924 0.8152878166
361.310107 0.8648297441
369.3151924 3.542506638
371.3308424 1.810769963
373.3464925 0.7100836964
375.325757 0.8566381775
383.3308424 1.815342448
385.3464925 0.7286975046
387.325757 1.532384013
389.3414071 1.136971
401.3414071 0.7144894972
411.3621425 1.201550071
413.3777926 1.128342959
425.3777926 18.80601272
443.3883573 13.95885445
445.3676218 0.9599725198
461.398922 3.087333551

Name: +ve in-silico MS/MS by CFM-ID for DGQPJVLUXGVGSA-RWENRCFFSA-N
ID: DGQPJVLUXGVGSA-RWENRCFFSA-N
Comment: Energy2
Num peaks: 31
81.06987671 1.047312683
153.1273916 1.219416939
165.1273916 1.258652622
167.1430416 1.56484442
205.1586917 1.258652622
207.1743418 1.56484442
221.1899918 1.219416939
233.1899918 1.258652622
235.2056419 1.56484442
273.221292 1.258652622
275.236942 1.56484442
285.2576775 1.373443939
289.2525921 1.219416939
301.2525921 1.334858189
303.2682422 1.907367119
341.2838922 2.694624938
343.2995423 1.881321918
355.2995423 2.780159468
369.3151924 3.654537831
371.3308424 3.164174687
383.3308424 1.90293129
385.3464925 1.792445061
387.325757 1.340405038
399.3621425 1.38084435
411.3621425 2.05410723
413.3777926 2.630856809
425.3777926 2.448128618
427.3570572 1.112456839
431.3519718 1.332708964
433.3676218 1.726065659
445.3676218 2.682695359

Name: +ve in-silico MS/MS by CFM-ID for YILTUZQNYINQBJ-VAFUVMQYSA-N
ID: YILTUZQNYINQBJ-VAFUVMQYSA-N
Comment: Energy0
Num peaks: 31
57.0334912 0.4338448714
59.04914126 0.5583399669
89.05970595 1.532602134
103.075356 0.3759664596
117.0910061 0.5570153988
127.1117415 0.3973762669
145.1223062 0.7023117979
155.1430416 0.4057263629
239.2005565 0.4638140882
297.2576775 0.6384943658
299.2733275 0.3751876465
307.2631568 0.4638140882
315.2682422 0.633619589
317.2838922 0.4466138111
325.2889776 0.4479803068
339.3046277 0.8965363755
341.3202777 0.3730476915
343.2995423 0.5193468265
353.3202777 0.9644855869
357.3151924 1.063882037
371.3308424 1.056901325
383.3308424 2.862576748
385.3464925 1.767476913
401.3414071 1.931656604
403.3570572 1.762819501
425.3777926 14.07855121
431.3883573 0.6036753988
433.3676218 0.524651198
443.3883573 23.70059753
445.3676218 1.365004569
461.398922 16.29485542

Name: +ve in-silico MS/MS by CFM-ID for YILTUZQNYINQBJ-VAFUVMQYSA-N
ID: YILTUZQNYINQBJ-VAFUVMQYSA-N
Comment: Energy1
Num peaks: 31
55.05422664 0.7603148603
71.04914126 1.313979844
73.06479133 1.272434712
85.06479133 1.073438534
89.05970595 2.198202573
91.07535601 0.7467828978
99.08044139 1.009476564
103.075356 0.7204300775
117.0910061 0.7969390889
127.1117415 0.7083359067
233.1899918 0.7593960318
239.2005565 0.7204372619
297.2576775 1.071398067
307.2631568 0.7204372619
339.3046277 2.262422815
341.2838922 0.7018904568
353.3202777 4.751390881
355.3359278 1.005467936
357.3151924 2.144841642
361.310107 0.9337002879
369.3151924 1.295146665
371.3308424 3.768704388
375.325757 0.7627878122
383.3308424 1.027471461
385.3464925 1.038078859
389.3414071 1.037847894
403.3570572 0.7361387829
425.3777926 10.6469282
443.3883573 7.960081206
445.3676218 1.169673528
461.398922 3.049926889

Name: +ve in-silico MS/MS by CFM-ID for YILTUZQNYINQBJ-VAFUVMQYSA-N
ID: YILTUZQNYINQBJ-VAFUVMQYSA-N
Comment: Energy2
Num peaks: 31
55.05422664 1.046610232
57.0334912 0.9191910664
59.04914126 0.8466908957
69.0334912 1.030100402
69.06987671 0.9406473316
71.04914126 1.845310627
85.06479133 1.437732604
135.1168269 1.345334266
269.2263773 1.092199764
271.2420274 1.029280915
297.2576775 1.061259416
299.2733275 1.096347165
301.2525921 0.8734228178
325.2889776 1.147572748
339.3046277 2.835239742
341.2838922 1.477571797
341.3202777 1.580515617
353.3202777 2.580200359
355.2995423 1.308386026
355.3359278 2.587157998
357.3151924 1.387063428
369.3151924 1.512738731
371.3308424 1.401226463
383.3308424 1.706251497
385.3464925 0.8520035183
389.3414071 0.9096183582
413.3777926 0.8636400615
425.3777926 3.623880892
431.3519718 0.9283438439
433.3676218 1.066896359
445.3676218 2.400843395

Name: +ve in-silico MS/MS by CFM-ID for ARYNZYKWUXIZOG-AYHBXSNGSA-N
ID: ARYNZYKWUXIZOG-AYHBXSNGSA-N
Comment: Energy0
Num peaks: 31
55.05422664 0.9890199041
69.06987671 1.960475808
83.08552677 1.185624342
239.2005565 0.5852075396
297.2576775 0.7544686363
299.2733275 2.212198827
301.2889776 0.9328874074
307.2631568 0.5852075396
317.2838922 1.534235439
319.2995423 0.7120039374
357.2788068 0.5088294272
359.2944569 1.271957438
361.310107 0.7271231719
373.310107 0.6412440738
375.325757 0.4982232915
377.3050216 0.7900167233
387.325757 0.7561994397
399.325757 0.8640287969
401.3414071 0.8455741837
403.3570572 0.9147965865
405.3363217 0.5230717371
411.3621425 0.6304254026
417.3363217 2.355830866
419.3519718 2.237556952
421.3676218 0.5873465149
425.3777926 8.020812932
429.3727072 0.9104472064
431.3883573 1.002775355
443.3883573 23.20077022
445.3676218 0.9508363235
461.398922 19.1693972

Name: +ve in-silico MS/MS by CFM-ID for ARYNZYKWUXIZOG-AYHBXSNGSA-N
ID: ARYNZYKWUXIZOG-AYHBXSNGSA-N
Comment: Energy1
Num peaks: 31
41.03857658 0.6096616905
55.05422664 2.347131862
69.06987671 4.280313499
83.08552677 4.977296933
85.10117684 0.891179653
239.2005565 0.6911670861
293.2475067 0.5421581009
297.2576775 2.255251423
299.2733275 4.800064191
301.2889776 3.687856575
307.2631568 0.6911670861
315.2682422 1.940958089
317.2838922 3.228351508
319.2995423 2.053479631
359.2944569 1.437089792
361.310107 1.701183469
369.3151924 0.7465929471
373.310107 1.035932716
375.325757 1.102954563
387.325757 2.242679088
389.3414071 0.9317221335
391.3206717 0.5522916811
399.325757 0.8163800071
401.3414071 0.8041540634
403.3570572 1.133169582
405.3363217 0.7481258054
425.3777926 7.697492058
431.3883573 0.9133063513
443.3883573 6.533530621
445.3676218 0.8229418624
461.398922 2.525253266

Name: +ve in-silico MS/MS by CFM-ID for ARYNZYKWUXIZOG-AYHBXSNGSA-N
ID: ARYNZYKWUXIZOG-AYHBXSNGSA-N
Comment: Energy2
Num peaks: 31
41.03857658 0.9908345019
53.03857658 2.387425794
55.05422664 2.490577546
67.05422664 1.521268608
69.06987671 3.721084187
83.08552677 1.111958946
217.1950772 1.012098923
251.2005565 0.9193856416
255.2107273 1.123254223
269.2263773 1.123254223
273.2576775 1.030704659
283.2420274 1.092794807
285.2576775 1.717878449
287.2733275 1.055598985
291.2318567 0.9193856416
297.2576775 1.71986307
299.2733275 1.224069302
301.2889776 1.175816112
303.2682422 1.133723101
319.2631568 0.9193856416
359.2944569 2.221225057
361.310107 1.227467754
373.310107 1.508121425
385.310107 1.160583343
387.325757 2.766171438
389.3414071 0.9181549367
425.3777926 3.003314116
429.3727072 1.167786907
431.3883573 1.824322362
433.3676218 1.041765481
445.3676218 2.038804457

Name: +ve in-silico MS/MS by CFM-ID for ASMOUVFUKZIYNJ-FNDNDOMKSA-N
ID: ASMOUVFUKZIYNJ-FNDNDOMKSA-N
Comment: Energy0
Num peaks: 31
57.0334912 0.4351270882
59.04914126 0.5599741194
89.05970595 1.536572882
91.07535601 0.3716368055
103.075356 0.3768710139
117.0910061 0.5583377139
125.0960915 0.3993537359
143.1066561 0.7039870701
155.1430416 0.4012084269
239.2005565 0.4656980176
299.2733275 0.6414280823
307.2631568 0.4656980176
317.2838922 0.6364806559
319.2995423 0.448601565
325.2889776 0.446660016
339.3046277 0.8933288042
341.3202777 0.3712997549
343.2995423 0.5220653111
353.3202777 0.9667163846
357.3151924 1.067969356
371.3308424 1.068014152
383.3308424 2.85640703
385.3464925 1.765716608
401.3414071 1.940723466
403.3570572 1.769102466
425.3777926 14.08445269
431.3883573 0.6062196803
433.3676218 0.5060209217
443.3883573 23.75289265
445.3676218 1.507708913
461.398922 16.39775294

Name: +ve in-silico MS/MS by CFM-ID for ASMOUVFUKZIYNJ-FNDNDOMKSA-N
ID: ASMOUVFUKZIYNJ-FNDNDOMKSA-N
Comment: Energy1
Num peaks: 31
71.04914126 1.32858631
73.06479133 1.283781048
85.06479133 1.082406753
89.05970595 2.204987478
91.07535601 0.7480612633
99.08044139 1.015283177
103.075356 0.7218400507
117.0910061 0.7984692656
125.0960915 0.7155134941
239.2005565 0.7250210677
297.2576775 1.043949114
299.2733275 0.9333520229
307.2631568 0.7250210677
315.2682422 0.7383997678
339.3046277 2.050387145
341.2838922 0.7074423773
353.3202777 4.84607793
355.3359278 0.9990390408
357.3151924 2.009366685
361.310107 0.9396409868
369.3151924 1.306220769
371.3308424 3.887441303
375.325757 0.7676410748
383.3308424 1.029879144
385.3464925 1.039508934
389.3414071 1.044451236
403.3570572 0.7400553165
425.3777926 10.67130954
443.3883573 8.001218908
445.3676218 1.466667231
461.398922 3.08378333

Name: +ve in-silico MS/MS by CFM-ID for ASMOUVFUKZIYNJ-FNDNDOMKSA-N
ID: ASMOUVFUKZIYNJ-FNDNDOMKSA-N
Comment: Energy2
Num peaks: 31
57.0334912 0.9113794613
69.0334912 1.035363051
71.04914126 1.841526738
85.06479133 1.436433253
205.1586917 0.961558785
233.1899918 0.961558785
269.2263773 1.289624052
271.2420274 1.008702337
273.221292 0.9469468656
297.2576775 1.028575841
299.2733275 1.501438135
301.2525921 0.924413037
325.2889776 1.136967792
339.3046277 2.785038823
341.2838922 1.478026137
341.3202777 1.564998866
343.2995423 0.8477553078
353.3202777 2.657383088
355.2995423 1.310677934
355.3359278 2.5533987
357.3151924 1.394683902
369.3151924 1.511271238
371.3308424 1.44737816
383.3308424 1.693478427
385.3464925 0.8445674739
389.3414071 0.9037905278
413.3777926 0.8581502017
425.3777926 3.637098961
431.3519718 1.073117293
433.3676218 1.195972224
445.3676218 2.621562952

Name: +ve in-silico MS/MS by CFM-ID for RQBNSDSKUAGBOI-RIDAXILQSA-N
ID: RQBNSDSKUAGBOI-RIDAXILQSA-N
Comment: Energy0
Num peaks: 31
59.04914126 0.590113699
85.06479133 0.512934271
101.0597059 0.4629666238
103.075356 1.795339646
105.0910061 0.765979051
239.2005565 0.502534649
299.2733275 1.128681936
307.2631568 0.502534649
317.2838922 0.5065066108
319.2995423 0.5359834285
347.3308424 0.4320060001
353.3202777 0.609316933
355.2995423 1.026694518
355.3359278 0.6273140966
357.3151924 1.704278178
359.3308424 0.8746893571
361.310107 0.5351735878
371.3308424 0.9943311497
373.310107 1.125326642
375.325757 2.585832892
377.3414071 1.274750053
383.3308424 1.139643117
385.3464925 0.9693674459
401.3414071 0.9738960153
403.3570572 1.777875859
425.3777926 8.701382847
431.3883573 0.6645746011
433.3676218 0.4576045477
443.3883573 24.99137243
445.3676218 1.198649106
461.398922 18.41431286

Name: +ve in-silico MS/MS by CFM-ID for RQBNSDSKUAGBOI-RIDAXILQSA-N
ID: RQBNSDSKUAGBOI-RIDAXILQSA-N
Comment: Energy1
Num peaks: 31
81.06987671 2.614934074
83.08552677 0.7447590275
85.10117684 0.9046300334
89.05970595 1.895168756
97.06479133 1.104083989
99.08044139 1.430992197
101.0960915 0.898873603
239.2005565 0.7099608505
253.2162066 0.7296547198
299.2733275 0.9708817316
301.2889776 1.169393152
321.2788068 0.7296547198
341.2838922 1.468592326
343.2995423 1.407929737
353.3202777 1.406427632
355.2995423 1.586566243
357.3151924 2.510382964
359.2944569 1.236896863
361.310107 1.851939484
369.3151924 2.24163066
371.3308424 1.34560776
373.310107 1.071208912
373.3464925 0.7104017325
375.325757 3.160865607
387.325757 1.410609899
389.3414071 0.9065871987
403.3570572 0.7817026168
425.3777926 6.365185229
443.3883573 9.170104497
445.3676218 1.234560796
461.398922 4.054570416

Name: +ve in-silico MS/MS by CFM-ID for RQBNSDSKUAGBOI-RIDAXILQSA-N
ID: RQBNSDSKUAGBOI-RIDAXILQSA-N
Comment: Energy2
Num peaks: 31
57.06987671 1.308004178
207.1743418 1.12826958
221.1899918 1.009043779
257.2263773 1.025204102
271.2420274 1.025204102
273.221292 1.15087446
275.236942 1.441608628
285.2576775 2.200054978
289.2525921 1.428924451
301.2525921 1.137055632
303.2682422 1.565217431
329.3202777 2.057953298
341.2838922 1.99099043
343.2995423 1.55877053
353.3202777 1.331381347
355.2995423 1.981420795
355.3359278 1.170522193
357.3151924 1.793975274
359.3308424 1.565734627
369.3151924 2.900947085
371.3308424 2.521405226
375.325757 1.048808924
383.3308424 1.79736182
385.3464925 1.548637644
403.3570572 1.151286009
411.3621425 1.024838661
413.3777926 1.861109994
425.3777926 1.251171942
431.3519718 1.108758082
433.3676218 1.296492676
445.3676218 2.766951643

Name: +ve in-silico MS/MS by CFM-ID for ILPRRIDIERTIPO-XEVVZDEMSA-N
ID: ILPRRIDIERTIPO-XEVVZDEMSA-N
Comment: Energy0
Num peaks: 31
55.05422664 0.6897667086
69.06987671 0.6641636278
89.05970595 1.163575334
109.1011768 1.020856786
111.1168269 0.7683195503
137.132477 0.6640712239
143.1066561 1.169221263
161.1172208 0.7596015478
173.1172208 0.6871522608
177.1637771 1.041726913
179.1794272 0.7760803112
191.1277855 0.6629675671
191.1794272 0.6611509029
219.2107273 0.6640712239
231.2107273 0.7161791954
245.1747357 0.8604397515
247.1903858 0.7760803112
273.2576775 1.326815898
287.2733275 1.371928002
317.2838922 0.7730105028
389.3414071 0.8901969127
401.3414071 1.657648662
403.3570572 0.9801044734
419.3519718 1.85561708
421.3676218 1.168467061
435.3468864 1.741435405
437.3625365 1.670064695
443.3883573 9.836387618
461.398922 12.30310227
463.3781865 1.295046951
479.4094867 12.68575968

Name: +ve in-silico MS/MS by CFM-ID for ILPRRIDIERTIPO-XEVVZDEMSA-N
ID: ILPRRIDIERTIPO-XEVVZDEMSA-N
Comment: Energy1
Num peaks: 31
55.05422664 1.361183493
69.06987671 1.044424207
71.04914126 0.9434488886
85.06479133 1.281876509
89.05970595 0.9568982628
97.06479133 1.403094223
99.08044139 5.186295863
101.0960915 2.479233575
103.075356 0.7601786359
107.0855268 0.8600628208
115.075356 1.248878885
117.0910061 2.397392879
119.1066561 0.8173327018
123.1168269 0.9251579823
137.132477 1.060267133
143.1066561 0.8001029491
173.1172208 0.9664470769
175.148127 1.171735835
177.1637771 0.7329908712
191.1794272 1.11750997
219.2107273 1.060267133
225.148521 0.9148641081
231.2107273 0.8003162546
273.2576775 1.840077137
287.2733275 4.348664636
357.3151924 0.7777883603
371.3308424 1.914241683
389.3414071 1.403909491
443.3883573 4.243462134
461.398922 2.192508905
479.4094867 0.8124882139

Name: +ve in-silico MS/MS by CFM-ID for ILPRRIDIERTIPO-XEVVZDEMSA-N
ID: ILPRRIDIERTIPO-XEVVZDEMSA-N
Comment: Energy2
Num peaks: 31
55.05422664 2.669969022
57.0334912 1.393352259
59.04914126 1.38518875
67.05422664 1.385929145
71.04914126 3.296255399
73.06479133 1.122768054
85.06479133 1.548040091
95.04914126 0.9416821948
97.06479133 1.156922466
99.08044139 1.791655116
101.0597059 1.017103366
101.0960915 1.629422217
137.132477 1.239552481
141.0910061 0.9038484693
143.1066561 1.281705208
177.1637771 1.269295081
191.1794272 1.121490621
219.2107273 1.239552481
227.164171 0.9443203426
259.2420274 1.026901989
273.2576775 2.114012124
287.2733275 4.928431995
289.2889776 1.343070743
323.2580714 0.9667756225
337.2737215 1.068550284
371.3308424 1.732325108
373.3464925 1.793778886
391.3206717 0.9667756225
405.3363217 1.068550284
443.3883573 1.677601093
463.3781865 1.330726114

Name: +ve in-silico MS/MS by CFM-ID for JFEXJRXYTKYHOD-IFNSRKHFSA-N
ID: JFEXJRXYTKYHOD-IFNSRKHFSA-N
Comment: Energy0
Num peaks: 31
57.0334912 0.4361956559
59.04914126 0.5613890253
89.05970595 1.540498042
91.07535601 0.3726323126
103.075356 0.3779199062
117.0910061 0.5599137673
127.1117415 0.399370632
145.1223062 0.7059642957
255.2318567 0.4668146867
297.2576775 0.6382248065
299.2733275 0.3751460341
307.2631568 0.4668146867
315.2682422 0.6381771684
317.2838922 0.4497801737
325.2889776 0.447828105
339.3046277 0.8966391872
341.3202777 0.3723512426
343.2995423 0.5229400164
353.3202777 0.9640857976
357.3151924 1.071360039
371.3308424 1.0643933
383.3308424 2.863595678
385.3464925 1.769906244
401.3414071 1.94610051
403.3570572 1.77401732
425.3777926 14.08186084
431.3883573 0.6077279746
433.3676218 0.5072342786
443.3883573 23.80968929
445.3676218 1.294826793
461.398922 16.45882819

Name: +ve in-silico MS/MS by CFM-ID for JFEXJRXYTKYHOD-IFNSRKHFSA-N
ID: JFEXJRXYTKYHOD-IFNSRKHFSA-N
Comment: Energy1
Num peaks: 31
55.05422664 0.7690352218
71.04914126 1.329281736
73.06479133 1.287376699
85.06479133 1.085949841
89.05970595 2.221810944
91.07535601 0.7544973378
99.08044139 1.021511367
103.075356 0.7279249424
117.0910061 0.8052211015
127.1117415 0.7164601004
255.2318567 0.7299428462
297.2576775 1.078781182
307.2631568 0.7299428462
339.3046277 2.276514639
341.2838922 0.7099407249
353.3202777 4.76486705
355.3359278 1.006766109
357.3151924 2.175785403
361.310107 0.9953006607
369.3151924 1.310001231
371.3308424 3.825478603
375.325757 0.7728521776
383.3308424 1.036457813
385.3464925 1.046302641
387.325757 0.7072957666
389.3414071 1.051541454
403.3570572 0.7458591089
425.3777926 10.67171961
443.3883573 8.051291959
445.3676218 1.144327665
461.398922 3.120289811

Name: +ve in-silico MS/MS by CFM-ID for JFEXJRXYTKYHOD-IFNSRKHFSA-N
ID: JFEXJRXYTKYHOD-IFNSRKHFSA-N
Comment: Energy2
Num peaks: 31
55.05422664 1.038702657
57.0334912 0.9086044502
59.04914126 0.8369329018
69.0334912 1.022317566
69.06987671 0.9335403507
71.04914126 1.831363698
85.06479133 1.426858782
219.1743418 1.036885997
269.2263773 1.080604852
271.2420274 1.021504271
297.2576775 1.050365719
299.2733275 1.086373592
301.2525921 0.8667843897
325.2889776 1.132709886
339.3046277 2.800261003
341.2838922 1.466408129
341.3202777 1.558341477
353.3202777 2.514064746
355.2995423 1.298500627
355.3359278 2.535222238
357.3151924 1.376394031
369.3151924 1.501309362
371.3308424 1.390309098
383.3308424 1.689755168
385.3464925 0.8417871652
389.3414071 0.9026915583
413.3777926 0.8571149025
425.3777926 3.571624576
431.3519718 1.07181243
433.3676218 1.194517975
445.3676218 2.437857504

Name: +ve in-silico MS/MS by CFM-ID for RQBNSDSKUAGBOI-JOTVTJJCSA-N
ID: RQBNSDSKUAGBOI-JOTVTJJCSA-N
Comment: Energy0
Num peaks: 31
59.04914126 0.590113699
85.06479133 0.512934271
101.0597059 0.4629666238
103.075356 1.795339646
105.0910061 0.765979051
239.2005565 0.502534649
299.2733275 1.128681936
307.2631568 0.502534649
317.2838922 0.5065066108
319.2995423 0.5359834285
347.3308424 0.4320060001
353.3202777 0.609316933
355.2995423 1.026694518
355.3359278 0.6273140966
357.3151924 1.704278178
359.3308424 0.8746893571
361.310107 0.5351735878
371.3308424 0.9943311497
373.310107 1.125326642
375.325757 2.585832892
377.3414071 1.274750053
383.3308424 1.139643117
385.3464925 0.9693674459
401.3414071 0.9738960153
403.3570572 1.777875859
425.3777926 8.701382847
431.3883573 0.6645746011
433.3676218 0.4576045477
443.3883573 24.99137243
445.3676218 1.198649106
461.398922 18.41431286

Name: +ve in-silico MS/MS by CFM-ID for RQBNSDSKUAGBOI-JOTVTJJCSA-N
ID: RQBNSDSKUAGBOI-JOTVTJJCSA-N
Comment: Energy1
Num peaks: 31
81.06987671 2.614934074
83.08552677 0.7447590275
85.10117684 0.9046300334
89.05970595 1.895168756
97.06479133 1.104083989
99.08044139 1.430992197
101.0960915 0.898873603
239.2005565 0.7099608505
253.2162066 0.7296547198
299.2733275 0.9708817316
301.2889776 1.169393152
321.2788068 0.7296547198
341.2838922 1.468592326
343.2995423 1.407929737
353.3202777 1.406427632
355.2995423 1.586566243
357.3151924 2.510382964
359.2944569 1.236896863
361.310107 1.851939484
369.3151924 2.24163066
371.3308424 1.34560776
373.310107 1.071208912
373.3464925 0.7104017325
375.325757 3.160865607
387.325757 1.410609899
389.3414071 0.9065871987
403.3570572 0.7817026168
425.3777926 6.365185229
443.3883573 9.170104497
445.3676218 1.234560796
461.398922 4.054570416

Name: +ve in-silico MS/MS by CFM-ID for RQBNSDSKUAGBOI-JOTVTJJCSA-N
ID: RQBNSDSKUAGBOI-JOTVTJJCSA-N
Comment: Energy2
Num peaks: 31
57.06987671 1.308004178
207.1743418 1.12826958
221.1899918 1.009043779
257.2263773 1.025204102
271.2420274 1.025204102
273.221292 1.15087446
275.236942 1.441608628
285.2576775 2.200054978
289.2525921 1.428924451
301.2525921 1.137055632
303.2682422 1.565217431
329.3202777 2.057953298
341.2838922 1.99099043
343.2995423 1.55877053
353.3202777 1.331381347
355.2995423 1.981420795
355.3359278 1.170522193
357.3151924 1.793975274
359.3308424 1.565734627
369.3151924 2.900947085
371.3308424 2.521405226
375.325757 1.048808924
383.3308424 1.79736182
385.3464925 1.548637644
403.3570572 1.151286009
411.3621425 1.024838661
413.3777926 1.861109994
425.3777926 1.251171942
431.3519718 1.108758082
433.3676218 1.296492676
445.3676218 2.766951643

Name: +ve in-silico MS/MS by CFM-ID for OKPIBBOLEJSSTE-HKUCOEKDSA-N
ID: OKPIBBOLEJSSTE-HKUCOEKDSA-N
Comment: Energy0
Num peaks: 19
55.05422664 0.8222474653
69.06987671 1.558177662
83.08552677 0.5623027366
313.2525921 0.5343402677
315.2682422 1.202907997
359.2944569 0.7825502583
373.310107 0.7105554317
387.325757 0.7452856595
401.3414071 1.067984098
403.3570572 1.294365247
413.3777926 0.7049437158
417.3363217 0.5249312272
419.3519718 0.5850980107
421.3676218 0.7030071244
425.3777926 24.99092642
431.3883573 0.7287221991
443.3883573 30.31065486
445.3676218 0.8454667951
461.398922 11.58637462

Name: +ve in-silico MS/MS by CFM-ID for OKPIBBOLEJSSTE-HKUCOEKDSA-N
ID: OKPIBBOLEJSSTE-HKUCOEKDSA-N
Comment: Energy1
Num peaks: 31
55.05422664 2.539862272
69.06987671 4.538818158
83.08552677 1.728193268
155.1430416 0.8170392876
169.1586917 0.7252515198
189.1637771 1.030224478
207.1743418 0.8694490824
209.1899918 0.9146663517
273.221292 0.97425403
287.236942 0.8867631762
301.2525921 0.8593811015
313.2525921 1.844902307
315.2682422 2.903135531
317.2838922 2.584133504
321.2788068 0.7900622276
333.2788068 0.9758243436
335.2944569 0.7787922057
341.2838922 0.7562179934
357.2788068 1.138497532
359.2944569 2.072603226
361.310107 1.219551532
369.3151924 1.439220846
371.2944569 0.8867553338
373.310107 1.403686212
385.310107 0.9164968177
387.325757 2.3978
401.3414071 0.8738938338
413.3777926 0.7303254003
425.3777926 11.73605744
443.3883573 9.172721392
461.398922 2.502412861

Name: +ve in-silico MS/MS by CFM-ID for OKPIBBOLEJSSTE-HKUCOEKDSA-N
ID: OKPIBBOLEJSSTE-HKUCOEKDSA-N
Comment: Energy2
Num peaks: 31
53.03857658 2.483440742
55.05422664 3.018129495
69.06987671 3.482975372
121.1011768 1.579462949
123.1168269 1.13151793
149.132477 1.170224317
189.1637771 1.677304744
191.1794272 1.475504673
207.1743418 1.090673397
271.2056419 1.118586407
273.221292 1.550971687
275.236942 1.144383217
285.221292 1.118586407
287.236942 1.233598823
289.2525921 1.133606697
301.2525921 2.100333662
315.2682422 1.542769618
341.2838922 1.402090427
355.2995423 1.111630898
357.2788068 1.269036227
359.2944569 2.315182645
369.3151924 1.459861417
371.3308424 1.183691359
373.310107 1.405585997
385.310107 1.414957863
387.325757 2.737672109
411.3621425 1.770641209
413.3777926 3.485614533
425.3777926 1.703921922
427.3570572 1.393602192
445.3676218 1.749543159

Name: +ve in-silico MS/MS by CFM-ID for STXUFCCSCNTKED-WMQFBVARSA-N
ID: STXUFCCSCNTKED-WMQFBVARSA-N
Comment: Energy0
Num peaks: 16
55.05422664 0.851273232
69.06987671 0.8356932882
83.08552677 1.235363286
331.2631568 0.6651797286
359.2944569 0.9270368431
373.310107 0.8896182681
387.325757 0.7652671641
399.325757 0.8959707804
401.3414071 0.8530542693
403.3570572 0.8610276121
417.3363217 1.374470626
419.3519718 1.30223465
425.3777926 25.72932847
443.3883573 30.99745878
445.3676218 0.6851013371
461.398922 11.77806379

Name: +ve in-silico MS/MS by CFM-ID for STXUFCCSCNTKED-WMQFBVARSA-N
ID: STXUFCCSCNTKED-WMQFBVARSA-N
Comment: Energy1
Num peaks: 31
55.05422664 2.962300396
69.06987671 2.545323933
83.08552677 3.386743671
111.1168269 1.449276288
189.1637771 0.9800373377
191.1794272 0.7513437732
207.1743418 0.7606244553
209.1899918 1.289548441
271.2056419 1.07423177
273.221292 1.208434728
275.236942 0.9022533013
285.221292 1.060756357
287.236942 1.208316057
289.2525921 1.075981444
293.2475067 0.8189683246
307.2631568 0.9835785238
331.2631568 1.228272218
341.2838922 0.7891903109
357.2788068 0.805536344
359.2944569 0.9724664637
369.3151924 1.501893301
371.2944569 1.359271701
373.310107 2.34761395
375.325757 0.8515702235
385.310107 0.9787789874
387.325757 2.555764427
399.325757 0.8958267051
403.3570572 1.115054495
425.3777926 12.42651503
443.3883573 9.861220439
461.398922 2.726643568

Name: +ve in-silico MS/MS by CFM-ID for STXUFCCSCNTKED-WMQFBVARSA-N
ID: STXUFCCSCNTKED-WMQFBVARSA-N
Comment: Energy2
Num peaks: 31
53.03857658 1.503100649
55.05422664 3.479504611
67.05422664 1.966996877
69.06987671 2.36130828
83.08552677 1.601623494
121.1011768 0.9823565121
133.1011768 1.992583575
149.132477 1.140531431
189.1637771 1.154050586
191.1794272 1.357886467
273.221292 1.344284657
275.236942 1.159140351
285.221292 1.203850565
287.236942 1.190546991
289.2525921 1.149414329
301.2525921 0.9849545639
341.2838922 1.688162156
343.2995423 1.131970121
355.2995423 1.335077246
359.2944569 1.62658568
369.3151924 1.753705514
371.2944569 1.33668713
371.3308424 1.435890625
373.310107 3.095254062
385.310107 1.815490292
387.325757 3.403868275
411.3621425 1.054090586
413.3777926 2.087187919
425.3777926 2.295464302
427.3570572 0.9432047744
445.3676218 1.905236204

Name: +ve in-silico MS/MS by CFM-ID for PITWSPAEJQCUAJ-DEVFKCJDSA-N
ID: PITWSPAEJQCUAJ-DEVFKCJDSA-N
Comment: Energy0
Num peaks: 31
57.06987671 0.6659281286
71.08552677 0.9981058471
85.10117684 0.9863457248
139.148127 0.5919942509
187.1328709 0.5919942509
275.2733275 0.5919942509
323.2580714 0.5919942509
355.3359278 0.7352152344
357.3515779 2.007675315
359.3672279 0.6978777007
369.3515779 1.569818512
371.3672279 7.195468733
373.382878 2.493201055
377.3050216 0.9990014704
383.3672279 0.6117804599
389.3050216 0.8258507175
391.3206717 0.9990014704
401.3777926 2.227028187
403.3206717 0.7107770161
405.3363217 1.058107669
411.3621425 2.134454832
413.3777926 1.393534292
425.3777926 0.8762166759
429.3727072 8.156381802
431.3519718 0.7374672527
431.3883573 1.088499149
433.3676218 1.239577674
433.4040074 0.809613243
443.3883573 9.296021162
445.3676218 1.789478871
461.398922 23.66951581

Name: +ve in-silico MS/MS by CFM-ID for PITWSPAEJQCUAJ-DEVFKCJDSA-N
ID: PITWSPAEJQCUAJ-DEVFKCJDSA-N
Comment: Energy1
Num peaks: 31
55.05422664 2.178789739
57.06987671 2.238999314
71.08552677 1.370261049
83.08552677 1.156687175
85.10117684 1.332314659
103.0389705 0.793962465
117.0546206 0.7920193309
221.2263773 0.7709527185
343.3359278 1.191179351
345.3515779 1.23073625
355.3359278 1.321044159
357.3515779 1.633491181
371.3672279 9.825313824
373.382878 3.460819054
375.2893715 0.9676849128
377.3050216 1.375695436
383.3672279 2.470390297
385.310107 0.9350209297
389.3050216 1.587880286
391.3206717 1.375695436
401.3777926 4.420605394
403.3206717 1.411509785
405.3363217 2.440221685
411.3621425 1.778929192
425.3777926 0.9169809091
429.3727072 2.93407252
431.3519718 0.9430281474
433.3676218 1.052977131
443.3883573 2.765731051
445.3676218 1.991783034
461.398922 3.430567965

Name: +ve in-silico MS/MS by CFM-ID for PITWSPAEJQCUAJ-DEVFKCJDSA-N
ID: PITWSPAEJQCUAJ-DEVFKCJDSA-N
Comment: Energy2
Num peaks: 31
53.03857658 1.102029518
55.05422664 3.953823209
57.06987671 2.366750385
59.01275576 1.004124565
67.05422664 0.9777932726
71.08552677 1.036916686
81.06987671 0.929148083
121.1011768 0.8921927017
149.132477 0.8921927017
203.1794272 0.8921927017
231.2107273 0.8921927017
257.2263773 0.8921927017
285.2576775 0.8921927017
341.3202777 1.231228627
355.3359278 1.979353108
357.3515779 2.569803169
369.3515779 2.246138082
371.3672279 3.80069007
373.382878 2.928968864
375.2893715 1.076822516
377.3050216 1.311305664
383.3672279 2.195315301
385.310107 1.195294035
389.3050216 1.695154215
391.3206717 1.311305664
401.3777926 0.8810100034
403.3206717 1.383106274
405.3363217 1.951772927
431.3519718 1.474505795
433.3676218 1.568176078
445.3676218 3.593276932

Name: +ve in-silico MS/MS by CFM-ID for HDGNTQDYNULCKE-VRDIIDNTSA-N
ID: HDGNTQDYNULCKE-VRDIIDNTSA-N
Comment: Energy0
Num peaks: 19
55.05422664 0.815345984
69.06987671 1.537228318
83.08552677 0.5552412287
155.1430416 0.6294814357
315.2682422 1.198003108
359.2944569 0.776261373
373.310107 0.7066833568
387.325757 0.7396958326
399.325757 0.8778588018
401.3414071 0.8353659474
403.3570572 0.7451195743
413.3777926 0.700643137
417.3363217 1.335196021
419.3519718 1.265282334
425.3777926 25.02797299
431.3883573 0.7164139305
443.3883573 29.94418739
445.3676218 0.8318488212
461.398922 11.30669156

Name: +ve in-silico MS/MS by CFM-ID for HDGNTQDYNULCKE-VRDIIDNTSA-N
ID: HDGNTQDYNULCKE-VRDIIDNTSA-N
Comment: Energy1
Num peaks: 31
55.05422664 2.605301647
69.06987671 4.495292059
83.08552677 1.726852025
141.1273916 0.8200538056
155.1430416 0.9976263232
167.1430416 0.755294034
169.1586917 0.952435044
189.1637771 0.9902188601
207.1743418 0.844272234
209.1899918 0.9403080746
313.2525921 1.858194572
315.2682422 2.91719401
317.2838922 2.589524563
333.2788068 0.9722344607
335.2944569 0.7757233667
341.2838922 0.7535251333
357.2788068 1.138712647
359.2944569 2.071435409
361.310107 1.21748371
369.3151924 1.433805557
371.2944569 0.8842003065
373.310107 1.400537822
385.310107 0.9168288076
387.325757 2.39324322
399.325757 0.8558947651
403.3570572 1.027979914
413.3777926 0.7282478345
425.3777926 11.76132112
443.3883573 9.156087462
445.3676218 0.7224960179
461.398922 2.488978244

Name: +ve in-silico MS/MS by CFM-ID for HDGNTQDYNULCKE-VRDIIDNTSA-N
ID: HDGNTQDYNULCKE-VRDIIDNTSA-N
Comment: Energy2
Num peaks: 31
39.02292652 1.128212517
53.03857658 2.355723313
55.05422664 2.788863243
67.05422664 1.335949207
69.06987671 4.054990386
135.1168269 1.246068871
149.132477 1.122754641
191.1794272 1.43078051
271.2056419 1.476505635
273.221292 1.157698984
285.221292 1.476505635
287.236942 1.100045741
299.236942 1.45471746
301.2525921 2.365066987
305.2838922 1.134390633
313.2525921 1.045717918
315.2682422 1.48711427
341.2838922 1.362372126
355.2995423 1.079757674
357.2788068 1.225710646
359.2944569 2.241739438
369.3151924 1.418049212
371.3308424 1.151377452
373.310107 1.362174552
385.310107 1.370552013
387.325757 2.652592051
411.3621425 1.717779479
413.3777926 3.380717182
425.3777926 1.640512041
427.3570572 1.51065339
445.3676218 1.708763413

Name: +ve in-silico MS/MS by CFM-ID for RQBNSDSKUAGBOI-LVQZKACASA-N
ID: RQBNSDSKUAGBOI-LVQZKACASA-N
Comment: Energy0
Num peaks: 31
59.04914126 0.590113699
85.06479133 0.512934271
101.0597059 0.4629666238
103.075356 1.795339646
105.0910061 0.765979051
239.2005565 0.502534649
299.2733275 1.128681936
307.2631568 0.502534649
317.2838922 0.5065066108
319.2995423 0.5359834285
347.3308424 0.4320060001
353.3202777 0.609316933
355.2995423 1.026694518
355.3359278 0.6273140966
357.3151924 1.704278178
359.3308424 0.8746893571
361.310107 0.5351735878
371.3308424 0.9943311497
373.310107 1.125326642
375.325757 2.585832892
377.3414071 1.274750053
383.3308424 1.139643117
385.3464925 0.9693674459
401.3414071 0.9738960153
403.3570572 1.777875859
425.3777926 8.701382847
431.3883573 0.6645746011
433.3676218 0.4576045477
443.3883573 24.99137243
445.3676218 1.198649106
461.398922 18.41431286

Name: +ve in-silico MS/MS by CFM-ID for RQBNSDSKUAGBOI-LVQZKACASA-N
ID: RQBNSDSKUAGBOI-LVQZKACASA-N
Comment: Energy1
Num peaks: 31
81.06987671 2.614934074
83.08552677 0.7447590275
85.10117684 0.9046300334
89.05970595 1.895168756
97.06479133 1.104083989
99.08044139 1.430992197
101.0960915 0.898873603
239.2005565 0.7099608505
253.2162066 0.7296547198
299.2733275 0.9708817316
301.2889776 1.169393152
321.2788068 0.7296547198
341.2838922 1.468592326
343.2995423 1.407929737
353.3202777 1.406427632
355.2995423 1.586566243
357.3151924 2.510382964
359.2944569 1.236896863
361.310107 1.851939484
369.3151924 2.24163066
371.3308424 1.34560776
373.310107 1.071208912
373.3464925 0.7104017325
375.325757 3.160865607
387.325757 1.410609899
389.3414071 0.9065871987
403.3570572 0.7817026168
425.3777926 6.365185229
443.3883573 9.170104497
445.3676218 1.234560796
461.398922 4.054570416

Name: +ve in-silico MS/MS by CFM-ID for RQBNSDSKUAGBOI-LVQZKACASA-N
ID: RQBNSDSKUAGBOI-LVQZKACASA-N
Comment: Energy2
Num peaks: 31
57.06987671 1.308004178
207.1743418 1.12826958
221.1899918 1.009043779
257.2263773 1.025204102
271.2420274 1.025204102
273.221292 1.15087446
275.236942 1.441608628
285.2576775 2.200054978
289.2525921 1.428924451
301.2525921 1.137055632
303.2682422 1.565217431
329.3202777 2.057953298
341.2838922 1.99099043
343.2995423 1.55877053
353.3202777 1.331381347
355.2995423 1.981420795
355.3359278 1.170522193
357.3151924 1.793975274
359.3308424 1.565734627
369.3151924 2.900947085
371.3308424 2.521405226
375.325757 1.048808924
383.3308424 1.79736182
385.3464925 1.548637644
403.3570572 1.151286009
411.3621425 1.024838661
413.3777926 1.861109994
425.3777926 1.251171942
431.3519718 1.108758082
433.3676218 1.296492676
445.3676218 2.766951643

Name: +ve in-silico MS/MS by CFM-ID for VYLJAYXZTOTZRR-NMGOXZSOSA-N
ID: VYLJAYXZTOTZRR-NMGOXZSOSA-N
Comment: Energy0
Num peaks: 18
43.05422664 0.682595942
69.06987671 0.7085744318
71.08552677 0.9764236088
155.1430416 0.7706941815
307.2631568 1.00864052
383.3308424 1.207713762
385.3464925 1.224112024
401.3414071 2.035469671
403.3570572 3.389867785
419.3519718 0.5219784772
425.3777926 11.77076141
427.3570572 0.8577589141
429.3727072 0.8512259707
431.3883573 0.7401228431
433.3676218 0.5901387426
443.3883573 28.75322105
445.3676218 1.712454886
461.398922 22.30063051

Name: +ve in-silico MS/MS by CFM-ID for VYLJAYXZTOTZRR-NMGOXZSOSA-N
ID: VYLJAYXZTOTZRR-NMGOXZSOSA-N
Comment: Energy1
Num peaks: 31
41.03857658 0.9909754895
43.05422664 1.09305973
55.05422664 1.418282255
57.06987671 1.344263103
69.06987671 1.422334148
71.08552677 1.449885798
83.08552677 1.538164703
85.10117684 1.333717446
123.1168269 2.718288648
125.132477 1.599695436
155.1430416 0.8808990513
189.1637771 0.9167237342
217.1950772 1.066454947
225.1849065 0.8390756859
253.2162066 0.8390756859
257.2263773 1.07937263
275.236942 0.7685086432
277.2525921 1.138891678
293.2475067 0.8292589712
307.2631568 1.431027915
321.2788068 0.8292589712
381.3515779 1.117457218
383.3308424 2.711607243
385.3464925 5.121578827
399.325757 0.7370039368
401.3414071 2.41214826
403.3570572 4.356615664
425.3777926 8.643710751
443.3883573 9.409892227
445.3676218 1.654492493
461.398922 4.320538291

Name: +ve in-silico MS/MS by CFM-ID for VYLJAYXZTOTZRR-NMGOXZSOSA-N
ID: VYLJAYXZTOTZRR-NMGOXZSOSA-N
Comment: Energy2
Num peaks: 31
41.03857658 1.839629581
43.05422664 1.390304031
53.03857658 1.243737269
55.05422664 3.7575418
57.06987671 1.105379996
67.05422664 1.643504339
69.06987671 2.063822898
71.08552677 1.103636051
83.08552677 1.282045466
123.1168269 1.76862584
125.132477 1.825640853
201.1637771 1.949484173
217.1950772 1.412878247
219.2107273 1.027414797
257.2263773 1.705523572
259.2420274 1.148538578
273.221292 1.053537602
293.2475067 1.11808436
307.2631568 1.441230643
321.2788068 1.11808436
341.2838922 1.211544619
355.2995423 1.211544619
361.310107 1.183799055
369.3151924 2.198182444
375.325757 1.183799055
381.3515779 1.49843741
415.3570572 1.95479946
425.3777926 3.53544084
427.3570572 1.863633315
431.3519718 1.173641952
445.3676218 4.196759358

Name: +ve in-silico MS/MS by CFM-ID for UKFWDFNNVJCRIS-BZLUUICUSA-N
ID: UKFWDFNNVJCRIS-BZLUUICUSA-N
Comment: Energy0
Num peaks: 27
67.05422664 0.7205471907
73.06479133 0.7427955845
81.06987671 0.6093864662
83.08552677 0.4232871428
109.1011768 0.9097385499
111.1168269 0.6922263293
127.1117415 0.4183602825
225.1849065 0.5439851073
331.2631568 0.4611163856
333.2788068 0.981509079
335.2944569 0.7528208215
361.310107 0.7165629866
375.325757 0.8253811655
383.3308424 1.486647594
385.3464925 1.292386789
387.325757 2.37568851
399.325757 0.4265125103
401.3414071 3.782575099
403.3570572 3.977144464
415.3570572 0.4217026617
419.3519718 0.9219431093
425.3777926 7.282332739
427.3570572 1.885394163
433.3676218 0.4300131655
443.3883573 32.78036816
445.3676218 1.064002496
461.398922 13.22696489

Name: +ve in-silico MS/MS by CFM-ID for UKFWDFNNVJCRIS-BZLUUICUSA-N
ID: UKFWDFNNVJCRIS-BZLUUICUSA-N
Comment: Energy1
Num peaks: 31
41.03857658 1.425607647
67.05422664 1.793172053
73.06479133 1.058886991
81.06987671 1.087331518
85.06479133 0.8891959253
109.1011768 1.033864264
271.2420274 0.8086497694
331.2631568 1.076887914
333.2788068 0.8857692873
359.2944569 1.534005813
361.310107 1.379956243
369.3151924 1.176608089
373.310107 1.018337076
375.325757 2.762164923
383.3308424 1.182940146
385.3464925 1.890886612
387.325757 2.709812956
399.325757 1.096784167
401.3414071 3.472144354
403.3570572 2.490367029
413.3414071 2.814437821
415.3570572 4.139346731
417.3727072 2.048071211
419.3519718 1.345916274
425.3777926 4.426905132
427.3570572 2.152386446
431.3519718 0.96463672
433.3676218 3.069377344
443.3883573 7.691996478
445.3676218 0.8425052994
461.398922 2.527320169

Name: +ve in-silico MS/MS by CFM-ID for UKFWDFNNVJCRIS-BZLUUICUSA-N
ID: UKFWDFNNVJCRIS-BZLUUICUSA-N
Comment: Energy2
Num peaks: 31
39.02292652 3.529355214
41.03857658 1.547456353
55.05422664 0.936878281
67.05422664 3.548329173
183.1379563 1.02874767
203.1794272 1.063555651
205.1950772 0.885261008
211.1692564 1.465397051
217.1950772 1.418533116
231.2107273 1.613315909
233.2263773 0.885261008
245.2263773 0.8368919572
271.2420274 1.824355879
273.2576775 1.144704423
285.2576775 1.438285832
299.2733275 2.114673942
301.2889776 0.9697738112
321.2788068 0.8603836514
343.2995423 0.9682845678
357.3151924 1.445580051
359.2944569 0.8747882229
361.310107 1.416348453
375.325757 1.284953615
383.3308424 1.671379287
385.3464925 1.67170753
401.3414071 1.418462393
413.3414071 0.8986444866
415.3570572 1.797604879
425.3777926 1.91161271
427.3570572 3.308465255
445.3676218 1.218602348

Name: +ve in-silico MS/MS by CFM-ID for KKOJENOIJUTRDK-CEPLBIGUSA-N
ID: KKOJENOIJUTRDK-CEPLBIGUSA-N
Comment: Energy0
Num peaks: 31
59.04914126 1.198316496
71.04914126 0.7166560133
85.06479133 0.528509315
123.0804414 0.4671784716
125.0960915 0.9001498354
127.1117415 0.654812869
139.1117415 0.6716376697
153.1273916 0.6487369403
193.1586917 0.954857614
195.1743418 0.654812869
207.1743418 0.9963650777
221.1899918 1.022637624
235.2056419 1.129513696
289.2525921 0.5138047993
303.2682422 0.451087471
357.3151924 0.5138047993
371.3308424 0.5914439956
375.325757 0.4725290539
383.3308424 0.4786880125
385.3464925 0.5628479156
389.3414071 0.6045208464
401.3414071 1.007926507
403.3570572 1.106828279
411.3621425 1.710245892
413.3777926 0.842891525
425.3777926 18.76929469
429.3727072 0.9749476087
431.3883573 0.6690405773
443.3883573 24.96438673
445.3676218 0.5309298735
461.398922 9.675121376

Name: +ve in-silico MS/MS by CFM-ID for KKOJENOIJUTRDK-CEPLBIGUSA-N
ID: KKOJENOIJUTRDK-CEPLBIGUSA-N
Comment: Energy1
Num peaks: 31
67.05422664 0.9891262687
71.04914126 1.364044189
121.1011768 1.411925475
135.1168269 1.026230323
139.1117415 1.11111487
149.132477 1.070061052
153.1273916 0.9644448769
167.1430416 0.9134519305
189.1637771 0.9890247274
203.1794272 0.9979093117
207.1743418 1.09531496
217.1950772 1.26049511
221.1899918 1.872807301
235.2056419 2.010611662
247.2056419 1.210329842
289.2525921 1.128197303
303.2682422 1.062342661
341.2838922 1.072324936
357.3151924 1.128197303
369.3151924 1.447290534
371.3308424 1.451442143
375.325757 1.110178401
383.3308424 2.447560623
389.3414071 1.102093108
401.3414071 1.519626734
403.3570572 1.037553971
411.3621425 1.282680359
413.3777926 0.9815151277
425.3777926 8.757169429
443.3883573 6.001884683
461.398922 1.219571249

Name: +ve in-silico MS/MS by CFM-ID for KKOJENOIJUTRDK-CEPLBIGUSA-N
ID: KKOJENOIJUTRDK-CEPLBIGUSA-N
Comment: Energy2
Num peaks: 31
39.02292652 2.00355604
53.03857658 1.777016961
55.05422664 1.407910132
65.03857658 1.437555981
67.05422664 1.744556553
71.04914126 1.309394146
107.0855268 1.531210926
121.1011768 2.38454539
135.1168269 1.157244555
149.132477 1.198389971
175.148127 1.896018853
189.1637771 1.486452349
193.1586917 1.119251458
203.1794272 1.477875418
221.1899918 1.763777245
235.2056419 1.780366332
273.221292 1.312254611
275.236942 1.356305476
289.2525921 1.425553713
303.2682422 1.553051326
341.2838922 2.297119804
343.2995423 1.482704615
355.2995423 1.363499168
357.3151924 1.425553713
369.3151924 1.939436456
371.3308424 2.357197721
383.3308424 1.235763152
403.3570572 1.011413436
411.3621425 2.337642287
413.3777926 1.956928887
425.3777926 1.012354323

Name: +ve in-silico MS/MS by CFM-ID for AOXTVVMIAYODJX-VBFRUXICSA-N
ID: AOXTVVMIAYODJX-VBFRUXICSA-N
Comment: Energy0
Num peaks: 22
67.05422664 0.476463971
71.04914126 1.173517495
85.06479133 0.6110596031
299.2733275 0.6916469511
317.2838922 0.6485251501
343.2995423 0.6561689218
357.3151924 0.9523020691
359.3308424 0.5095804181
361.310107 0.5522218505
371.3308424 0.7380303268
375.325757 0.5087788145
389.3414071 0.4266930364
399.325757 0.6393474239
401.3414071 1.421920159
403.3570572 0.8643017797
417.3363217 0.6943372549
419.3519718 0.8173861441
421.3676218 0.6151721968
425.3777926 25.09422069
443.3883573 30.0675432
445.3676218 0.8488026742
461.398922 11.36843802

Name: +ve in-silico MS/MS by CFM-ID for AOXTVVMIAYODJX-VBFRUXICSA-N
ID: AOXTVVMIAYODJX-VBFRUXICSA-N
Comment: Energy1
Num peaks: 31
41.03857658 1.808109174
43.05422664 1.655948983
55.05422664 0.8032134709
67.05422664 1.958523914
71.04914126 3.214944499
81.06987671 0.959208225
85.06479133 1.915031239
99.08044139 0.8236616023
125.0960915 0.8100040598
297.2576775 1.103466731
299.2733275 1.902904072
301.2889776 1.885982535
315.2682422 0.9426139007
317.2838922 1.533855432
319.2995423 1.261907665
341.2838922 1.60134139
343.2995423 1.935387495
355.2995423 1.594461932
357.3151924 2.500214005
359.2944569 0.6640378709
359.3308424 0.8812638083
361.310107 1.115219553
369.3151924 2.110535101
371.3308424 2.500651505
375.325757 1.285790107
389.3414071 1.19817561
401.3414071 0.6939139665
425.3777926 12.08591188
443.3883573 9.171916396
445.3676218 0.8924212815
461.398922 2.435125902

Name: +ve in-silico MS/MS by CFM-ID for AOXTVVMIAYODJX-VBFRUXICSA-N
ID: AOXTVVMIAYODJX-VBFRUXICSA-N
Comment: Energy2
Num peaks: 31
41.03857658 1.75562123
67.05422664 1.908387266
69.06987671 1.02582353
71.04914126 2.048699446
205.1586917 1.306297775
207.1743418 1.083101587
233.1899918 1.306297775
235.2056419 1.083101587
255.2107273 1.161890777
269.2263773 1.161890777
273.221292 1.626064557
275.236942 1.092068297
283.2420274 1.135103757
285.2576775 1.792666108
287.236942 1.30361835
289.2525921 1.081414646
289.2889776 0.9396466514
299.2733275 1.16506537
301.2525921 1.591574775
303.2682422 1.672645836
341.2838922 2.464754394
343.2995423 2.718760542
355.2995423 1.899581426
357.3151924 2.201330484
359.3308424 0.9557159246
369.3151924 2.670692197
371.3308424 3.637974392
413.3777926 1.733172699
425.3777926 1.763372352
433.3676218 1.047530354
445.3676218 2.20332474

Name: +ve in-silico MS/MS by CFM-ID for PYXFVCFISTUSOO-CIEUHDANSA-N
ID: PYXFVCFISTUSOO-CIEUHDANSA-N
Comment: Energy0
Num peaks: 19
55.05422664 0.8098574482
69.06987671 1.530696593
83.08552677 0.5537276752
313.2525921 0.5338585582
315.2682422 1.19845976
359.2944569 0.7748627059
373.310107 0.7054977754
387.325757 0.7381739042
399.325757 0.8752464527
401.3414071 0.8328162151
403.3570572 0.7437721382
413.3777926 0.6990398301
417.3363217 1.329570441
419.3519718 1.25998877
425.3777926 25.02242468
431.3883573 0.7134470752
443.3883573 29.84790353
445.3676218 0.8285097673
461.398922 11.23949834

Name: +ve in-silico MS/MS by CFM-ID for PYXFVCFISTUSOO-CIEUHDANSA-N
ID: PYXFVCFISTUSOO-CIEUHDANSA-N
Comment: Energy1
Num peaks: 31
55.05422664 2.498041423
69.06987671 4.38779253
83.08552677 1.703852607
155.1430416 0.803343309
169.1586917 0.7564571093
189.1637771 1.017224792
207.1743418 0.8557407261
209.1899918 0.8998599888
273.221292 0.9640098947
287.236942 0.8768865861
301.2525921 0.8498741093
313.2525921 1.830852951
315.2682422 2.876651159
317.2838922 2.556014217
321.2788068 0.7771159568
333.2788068 0.9572793108
335.2944569 0.7629475377
341.2838922 0.7469764455
357.2788068 1.128848634
359.2944569 2.048500626
361.310107 1.203593878
369.3151924 1.422200164
371.2944569 0.8785107645
373.310107 1.38673852
385.310107 0.9087934834
387.325757 2.365925845
399.325757 0.846248551
403.3570572 1.016243133
425.3777926 11.67545955
443.3883573 9.01653638
461.398922 2.433191195

Name: +ve in-silico MS/MS by CFM-ID for PYXFVCFISTUSOO-CIEUHDANSA-N
ID: PYXFVCFISTUSOO-CIEUHDANSA-N
Comment: Energy2
Num peaks: 31
53.03857658 2.422474118
55.05422664 2.834856572
69.06987671 3.428361118
121.1011768 1.57249812
123.1168269 1.127278955
149.132477 1.165933114
189.1637771 1.673636966
191.1794272 1.471718739
207.1743418 1.087554421
271.2056419 1.117645337
273.221292 1.549227173
275.236942 1.142793122
285.221292 1.117645337
287.236942 1.232953579
289.2525921 1.132042088
301.2525921 2.098525424
315.2682422 1.543587552
341.2838922 1.398140107
355.2995423 1.108612471
357.2788068 1.266897196
359.2944569 2.309880824
369.3151924 1.455883902
371.3308424 1.179995453
373.310107 1.401674914
385.310107 1.411844991
387.325757 2.731486269
411.3621425 1.76645377
413.3777926 3.476508837
425.3777926 1.701245487
427.3570572 1.553500031
445.3676218 1.757860811

Name: +ve in-silico MS/MS by CFM-ID for RQLAYFBJTRUEMT-CIUNGYTJSA-N
ID: RQLAYFBJTRUEMT-CIUNGYTJSA-N
Comment: Energy0
Num peaks: 11
387.325757 0.9497947948
401.3414071 2.555823388
403.3570572 2.129730406
419.3519718 1.282486335
421.3676218 1.707503054
429.3727072 3.586364464
431.3883573 1.778436332
443.3883573 28.46683919
447.3832719 1.373364543
461.398922 28.65227424
479.4094867 7.878253061

Name: +ve in-silico MS/MS by CFM-ID for RQLAYFBJTRUEMT-CIUNGYTJSA-N
ID: RQLAYFBJTRUEMT-CIUNGYTJSA-N
Comment: Energy1
Num peaks: 31
69.06987671 1.515487931
73.06479133 1.176672948
87.08044139 1.014948655
153.1273916 0.8930246581
155.1430416 0.8926575901
167.1430416 0.9050205424
169.1586917 0.786225798
207.1743418 1.158141385
209.1899918 0.9194731161
315.2682422 0.7751413839
317.2838922 0.7503124083
321.2788068 0.8439238059
359.2944569 2.652370867
361.310107 1.090089386
373.310107 1.030250968
377.3050216 1.552678705
387.325757 4.475624166
389.3414071 0.7660102337
401.3414071 2.473504646
403.3570572 2.8251484
405.3363217 1.982179871
415.3570572 0.8475386077
419.3519718 0.9372300874
421.3676218 1.09627814
429.3727072 2.818975435
431.3883573 2.204075848
433.4040074 0.867827335
443.3883573 17.37817149
447.3832719 0.8016865853
461.398922 10.80330466
479.4094867 2.332178181

Name: +ve in-silico MS/MS by CFM-ID for RQLAYFBJTRUEMT-CIUNGYTJSA-N
ID: RQLAYFBJTRUEMT-CIUNGYTJSA-N
Comment: Energy2
Num peaks: 31
69.06987671 1.988426137
83.04914126 1.0452007
83.08552677 1.391204309
139.1117415 1.540638738
153.1273916 1.173218918
167.1430416 1.380548724
189.1637771 1.129200606
207.1743418 1.751241452
209.1899918 1.109619826
291.2318567 1.184939952
301.2525921 1.379422807
305.2475067 0.9097818779
315.2682422 1.754108112
319.2631568 1.386985624
321.2788068 1.150458337
359.2944569 3.579190288
361.310107 1.651493283
373.310107 2.438827064
387.325757 5.041883387
389.3414071 1.443357154
401.3414071 2.377623589
403.3570572 2.091738029
405.3363217 1.086146364
415.3570572 1.278394705
417.3727072 1.420369285
429.3727072 3.325707561
431.3883573 4.392776321
433.4040074 1.215006951
443.3883573 3.476500768
445.3676218 1.797790178
463.3781865 1.80582403

Name: +ve in-silico MS/MS by CFM-ID for NPWAQSYSDCQSKY-OQSIWNGOSA-N
ID: NPWAQSYSDCQSKY-OQSIWNGOSA-N
Comment: Energy0
Num peaks: 30
59.04914126 0.5537553414
89.05970595 1.979822149
141.0910061 0.7336577626
143.1066561 1.314898252
145.1223062 1.075461796
157.1223062 0.7042915554
171.1379563 0.7074024299
209.1536063 0.7468660764
211.1692564 1.331795885
213.1849065 1.241346508
225.1849065 0.7042915554
253.2162066 0.7074024299
265.2162066 0.9666376505
267.2318567 0.9868017548
307.2631568 0.7118153069
321.2788068 0.7149594139
333.2788068 0.9666376505
335.2944569 0.9868017548
357.3151924 0.8021297282
371.3308424 0.8926165621
375.325757 1.429163326
389.3414071 1.314464975
401.3414071 2.607812449
403.3570572 1.73081476
419.3519718 2.574520879
421.3676218 1.827767912
443.3883573 9.36295196
461.398922 13.14358289
463.3781865 1.087154285
479.4094867 26.13669719

Name: +ve in-silico MS/MS by CFM-ID for NPWAQSYSDCQSKY-OQSIWNGOSA-N
ID: NPWAQSYSDCQSKY-OQSIWNGOSA-N
Comment: Energy1
Num peaks: 31
67.05422664 0.9525711507
71.04914126 1.172547186
73.06479133 1.003818504
89.05970595 2.370599479
123.0804414 1.509606211
139.1117415 1.049684016
153.1273916 0.9959154665
157.1223062 0.892209032
191.1430416 1.575995541
193.1586917 0.9225160711
207.1743418 1.049684016
225.1849065 0.892209032
235.2056419 0.9959154665
247.2056419 1.01601826
267.2318567 1.063127624
289.2525921 1.107770524
299.2733275 1.468685195
303.2682422 1.051026576
305.2475067 1.028962026
307.2631568 0.9200197207
315.2682422 1.01601826
321.2788068 0.8728930374
335.2944569 1.063127624
357.3151924 1.97656615
371.3308424 5.075482039
373.3464925 1.10286765
375.325757 1.633266219
389.3414071 2.980374535
443.3883573 7.125617534
461.398922 4.103357345
479.4094867 3.426123756

Name: +ve in-silico MS/MS by CFM-ID for NPWAQSYSDCQSKY-OQSIWNGOSA-N
ID: NPWAQSYSDCQSKY-OQSIWNGOSA-N
Comment: Energy2
Num peaks: 31
39.02292652 0.9341806153
55.05422664 1.953093155
59.04914126 0.952111797
67.05422664 2.123036766
71.04914126 2.034433087
81.06987671 2.597774732
83.08552677 1.226952583
85.06479133 1.211496191
89.05970595 1.784745481
123.1168269 2.445018475
135.1168269 1.646261592
163.148127 1.124173171
203.1794272 2.69911357
213.1849065 1.482269411
217.1950772 1.460215638
221.1899918 1.138906446
231.2107273 1.613935848
233.1899918 1.257510197
285.2576775 1.706264258
287.2733275 1.184870441
299.2733275 2.87788281
301.2525921 1.257510197
301.2889776 1.998470201
305.2475067 1.010727753
343.2995423 1.845932601
357.3151924 1.565367917
359.3308424 1.398606907
371.3308424 4.637355282
373.3464925 4.77326688
443.3883573 2.805392657
463.3781865 1.222319966

Name: +ve in-silico MS/MS by CFM-ID for ZLSHPFYEUAHIBM-QZZQDQJTSA-N
ID: ZLSHPFYEUAHIBM-QZZQDQJTSA-N
Comment: Energy0
Num peaks: 10
383.3308424 2.823485338
385.3464925 2.034458722
401.3414071 0.9684758452
403.3570572 1.925872891
413.3777926 0.7148941758
425.3777926 25.87037811
431.3883573 0.7426836357
443.3883573 31.69559617
445.3676218 1.035141726
461.398922 12.22377671

Name: +ve in-silico MS/MS by CFM-ID for ZLSHPFYEUAHIBM-QZZQDQJTSA-N
ID: ZLSHPFYEUAHIBM-QZZQDQJTSA-N
Comment: Energy1
Num peaks: 31
81.06987671 0.7311647192
121.1011768 0.8850669381
139.1117415 0.8403972133
141.1273916 0.8163397656
207.1743418 0.7555515851
221.1899918 0.7345592541
235.2056419 0.7555515851
275.236942 1.036510283
277.2525921 0.8319402243
289.2525921 0.6566273757
341.2838922 1.524425195
343.2995423 1.09341677
355.2995423 1.259641747
357.3151924 0.9170966166
361.310107 0.9018212061
369.3151924 2.182258656
371.3308424 0.8187126217
375.325757 0.8239483866
383.3308424 4.260859986
385.3464925 7.023756592
387.325757 0.825454566
397.3464925 0.7549743642
401.3414071 1.452726205
403.3570572 3.032772571
413.3777926 0.729905151
415.3934427 0.9097582818
425.3777926 14.99672111
431.3883573 0.6876723286
443.3883573 11.67924243
445.3676218 1.149750935
461.398922 3.175955391

Name: +ve in-silico MS/MS by CFM-ID for ZLSHPFYEUAHIBM-QZZQDQJTSA-N
ID: ZLSHPFYEUAHIBM-QZZQDQJTSA-N
Comment: Energy2
Num peaks: 31
81.06987671 1.269912087
83.08552677 1.040757451
123.1168269 1.684684169
205.1586917 1.294978971
207.1743418 1.600637601
221.1899918 1.245804793
233.1899918 1.294978971
235.2056419 1.600637601
257.2263773 1.42258251
259.2420274 1.044537177
273.221292 1.371341649
275.236942 1.965485785
289.2525921 1.162992654
301.2525921 1.173596017
341.2838922 2.878139399
343.2995423 1.947096259
355.2995423 2.487418056
357.3151924 1.275573895
369.3151924 3.700080586
371.3308424 1.624371962
383.3308424 1.384632243
385.3464925 1.206900413
397.3464925 1.263779342
411.3621425 2.286177638
413.3777926 4.422275022
415.3934427 1.435081144
425.3777926 2.557085778
427.3570572 1.145856877
431.3519718 1.172909066
433.3676218 1.371505686
445.3676218 3.211900522

Name: +ve in-silico MS/MS by CFM-ID for ARSMIGRQALJHLB-FLLHLITDSA-N
ID: ARSMIGRQALJHLB-FLLHLITDSA-N
Comment: Energy0
Num peaks: 15
85.06479133 0.4598573325
87.08044139 0.8288922254
375.325757 0.7821432227
387.325757 0.5620220955
389.3414071 0.5378109714
411.3621425 1.795188364
413.3777926 0.9127343452
425.3777926 22.2973809
429.3727072 1.079485135
431.3519718 0.5298973528
431.3883573 0.8266597301
433.3676218 0.6800160429
443.3883573 34.17599564
445.3676218 0.7592341683
461.398922 13.85965649

Name: +ve in-silico MS/MS by CFM-ID for ARSMIGRQALJHLB-FLLHLITDSA-N
ID: ARSMIGRQALJHLB-FLLHLITDSA-N
Comment: Energy1
Num peaks: 31
85.06479133 0.9362050853
87.08044139 1.292715909
101.0960915 0.6283486351
141.1273916 0.6367255134
153.1273916 0.6618805169
209.1899918 0.6367255134
221.1899918 0.8115574176
289.2525921 0.8391976758
291.2682422 0.6367255134
303.2682422 1.006463085
305.2838922 0.7756549809
355.2995423 1.629442414
357.3151924 1.182846963
369.3151924 2.296167764
371.3308424 1.711953206
373.310107 0.7203897002
375.325757 1.269773133
383.3308424 2.237868681
385.3464925 0.8389740025
387.325757 1.086349472
389.3414071 1.151438135
401.3414071 0.9155903054
403.3570572 0.8891161285
411.3621425 2.206985413
413.3777926 1.821718971
425.3777926 20.79583426
429.3727072 0.6460037484
431.3883573 0.6092048532
443.3883573 14.45127428
445.3676218 0.9049364577
461.398922 2.620824082

Name: +ve in-silico MS/MS by CFM-ID for ARSMIGRQALJHLB-FLLHLITDSA-N
ID: ARSMIGRQALJHLB-FLLHLITDSA-N
Comment: Energy2
Num peaks: 31
55.05422664 1.368246311
67.05422664 0.9687782541
69.06987671 1.664445645
85.06479133 0.9179725203
153.1273916 1.282917628
165.1273916 0.9506780073
219.1743418 1.178899714
221.1899918 1.50076423
247.2056419 0.9506780073
285.2576775 1.289662012
287.236942 0.9506780073
287.2733275 0.946628429
289.2525921 1.33802099
303.2682422 1.66130847
315.2682422 0.9506780073
317.2838922 0.9123316072
355.2995423 2.957922383
357.3151924 2.000812153
369.3151924 4.58694121
371.3308424 2.790779693
373.310107 0.9286349344
383.3308424 3.182372637
385.3464925 1.843053324
387.325757 1.557289751
401.3414071 0.96499125
411.3621425 2.854241124
413.3777926 2.894666325
425.3777926 2.191333024
431.3519718 1.872437417
433.3676218 1.747538267
445.3676218 2.608556183

Name: +ve in-silico MS/MS by CFM-ID for RPXWHPSUIQJXSQ-BQPSNPIRSA-N
ID: RPXWHPSUIQJXSQ-BQPSNPIRSA-N
Comment: Energy0
Num peaks: 19
59.04914126 0.4893660229
89.05970595 1.362377801
103.075356 0.6341698848
299.2733275 0.6887479497
317.2838922 0.637160916
343.2995423 0.4828724331
357.3151924 0.8842935804
359.3308424 0.4981594004
371.3308424 1.221545701
389.3414071 0.8131005763
401.3414071 3.227606923
403.3570572 1.963229943
419.3519718 1.338493219
421.3676218 1.13826078
443.3883573 23.88362269
445.3676218 0.4940626161
461.398922 27.09402335
463.3781865 1.296943923
479.4094867 12.25975864

Name: +ve in-silico MS/MS by CFM-ID for RPXWHPSUIQJXSQ-BQPSNPIRSA-N
ID: RPXWHPSUIQJXSQ-BQPSNPIRSA-N
Comment: Energy1
Num peaks: 31
71.04914126 1.185990614
73.06479133 1.174636125
85.06479133 2.498477955
89.05970595 2.07102337
91.07535601 0.7212634638
99.08044139 1.108637406
103.075356 1.725394772
117.0910061 0.6957887874
143.1066561 0.5954189341
299.2733275 1.862493737
301.2889776 1.869011932
317.2838922 1.764089487
319.2995423 1.392404782
343.2995423 1.358900432
345.3151924 0.6365663538
357.3151924 2.100390405
359.2944569 0.7498310187
359.3308424 0.8465533952
361.310107 0.9892158805
371.3308424 6.000801936
373.3464925 1.20610841
375.325757 1.215230336
387.325757 1.407343884
389.3414071 2.921538666
401.3414071 1.038567693
403.3570572 1.12328402
407.3519718 0.608560756
443.3883573 15.5086936
461.398922 8.862934117
463.3781865 1.040340564
479.4094867 2.470234712

Name: +ve in-silico MS/MS by CFM-ID for RPXWHPSUIQJXSQ-BQPSNPIRSA-N
ID: RPXWHPSUIQJXSQ-BQPSNPIRSA-N
Comment: Energy2
Num peaks: 31
59.04914126 0.9587372753
71.04914126 2.016436652
85.06479133 3.228732185
87.08044139 1.928376714
89.05970595 0.9109742353
99.08044139 1.325624441
285.2576775 1.834440389
287.236942 1.177745104
289.2889776 0.9616939229
299.2733275 1.174928303
303.2682422 1.959848134
317.2838922 1.261368926
343.2995423 1.81589379
357.3151924 1.758598049
359.2944569 1.648499571
359.3308424 0.9113349453
361.310107 1.32368545
371.3308424 3.788879492
373.310107 1.112715716
373.3464925 3.493457414
387.325757 1.695805031
389.3414071 1.960343805
401.3414071 1.79570735
403.3570572 1.475111465
429.3727072 0.9597021855
431.3883573 1.716154594
443.3883573 4.509151133
445.3676218 0.8568514515
449.3625365 0.935515892
451.3781865 1.093917169
463.3781865 2.590731774

Name: +ve in-silico MS/MS by CFM-ID for NVHHHACTEARYHN-OZAJZKJMSA-N
ID: NVHHHACTEARYHN-OZAJZKJMSA-N
Comment: Energy0
Num peaks: 31
59.04914126 1.196937276
71.04914126 0.6497298467
85.06479133 0.527898979
123.0804414 0.4666262162
125.0960915 0.8991035537
127.1117415 0.6540562916
139.1117415 0.6708842458
153.1273916 0.6479026396
193.1586917 1.014690917
195.1743418 0.8562533191
203.1794272 0.4482628257
207.1743418 0.9462283739
221.1899918 1.351360824
235.2056419 0.7402026207
289.2525921 0.5137877578
303.2682422 0.4509696671
335.2944569 0.519922324
357.3151924 0.5137877578
371.3308424 0.5454681645
375.325757 0.4716015443
385.3464925 0.4823306538
389.3414071 0.4769299384
401.3414071 0.9142576559
403.3570572 0.9733031004
411.3621425 1.710537269
413.3777926 0.8428260753
425.3777926 18.77892139
429.3727072 0.9729292671
431.3883573 0.6676838146
443.3883573 24.93553029
461.398922 9.647089055

Name: +ve in-silico MS/MS by CFM-ID for NVHHHACTEARYHN-OZAJZKJMSA-N
ID: NVHHHACTEARYHN-OZAJZKJMSA-N
Comment: Energy1
Num peaks: 31
67.05422664 0.9726610755
71.04914126 1.231092464
121.1011768 1.393464422
135.1168269 1.009194025
139.1117415 1.089363813
149.132477 1.230412992
153.1273916 0.9427444833
167.1430416 1.030920091
175.148127 0.9671851174
189.1637771 1.104537442
193.1586917 0.8276475922
203.1794272 1.666721711
207.1743418 1.677862269
221.1899918 2.012808527
235.2056419 1.489905761
289.2525921 1.106142546
303.2682422 1.04172091
321.2788068 0.8271019579
341.2838922 1.049275067
357.3151924 1.106142546
369.3151924 1.415004145
371.3308424 1.20650928
375.325757 1.089098086
383.3308424 1.664657882
389.3414071 1.05401967
401.3414071 1.133846285
411.3621425 1.251701556
413.3777926 0.9623264967
425.3777926 8.492610083
443.3883573 5.81993366
461.398922 1.182316915

Name: +ve in-silico MS/MS by CFM-ID for NVHHHACTEARYHN-OZAJZKJMSA-N
ID: NVHHHACTEARYHN-OZAJZKJMSA-N
Comment: Energy2
Num peaks: 31
39.02292652 2.141511226
53.03857658 1.67183834
55.05422664 1.232764808
67.05422664 1.633404386
71.04914126 1.104039499
107.0855268 1.43241801
121.1011768 2.559631034
135.1168269 1.080854389
149.132477 1.405991386
151.148127 1.049326674
161.132477 1.054143211
175.148127 2.489922852
177.1637771 1.50431062
189.1637771 2.57898473
193.1586917 1.312496051
203.1794272 1.296683337
207.1743418 1.482066248
221.1899918 1.269244086
235.2056419 1.609200709
273.221292 1.230263168
275.236942 1.268953051
289.2525921 1.335459224
303.2682422 1.455622656
341.2838922 2.147126395
343.2995423 1.317747149
355.2995423 1.183056263
357.3151924 1.335459224
369.3151924 1.81259159
371.3308424 1.645406385
411.3621425 2.180694962
413.3777926 1.835130293

Name: +ve in-silico MS/MS by CFM-ID for PVLHOJXLNBFHDX-XHJPDDKBSA-N
ID: PVLHOJXLNBFHDX-XHJPDDKBSA-N
Comment: Energy0
Num peaks: 28
41.03857658 0.6272347065
43.05422664 0.8400246229
69.06987671 0.5696012183
73.06479133 4.80946098
83.08552677 0.7161611126
87.08044139 0.8696894572
155.1430416 0.63723697
169.1586917 0.5144963389
209.1899918 0.5144457251
307.2631568 0.5520986547
315.2682422 1.816795648
317.2838922 0.6107184202
341.2838922 0.4565235522
359.2944569 0.7805149567
371.2944569 0.6488361313
373.310107 2.35656381
375.325757 0.6923437888
387.325757 0.8248036762
389.3050216 0.4743079664
391.3206717 2.149670812
405.3363217 0.5496530762
413.3777926 0.5163696449
425.3777926 12.58380281
429.3727072 0.5898772252
431.3883573 1.022993605
443.3883573 27.76367837
445.3676218 0.7694748127
461.398922 14.79346814

Name: +ve in-silico MS/MS by CFM-ID for PVLHOJXLNBFHDX-XHJPDDKBSA-N
ID: PVLHOJXLNBFHDX-XHJPDDKBSA-N
Comment: Energy1
Num peaks: 31
41.03857658 0.9997929908
67.05422664 1.087989629
69.06987671 2.635863537
73.06479133 4.090302901
81.06987671 1.450657502
83.08552677 4.087586994
85.06479133 0.9987253218
85.10117684 0.9824757693
87.08044139 1.971835451
99.08044139 1.018520392
155.1430416 0.9517748599
207.1743418 1.063697827
315.2682422 1.024583729
317.2838922 1.080835031
341.2838922 1.743987788
357.2788068 2.151041486
359.2944569 3.407565005
361.310107 1.344551627
369.3151924 0.9507863112
373.310107 2.96920526
377.3050216 1.468937177
383.3308424 2.569528927
385.310107 1.162517097
387.325757 3.314000151
391.3206717 1.436910281
401.3414071 1.742855468
403.3570572 1.359404684
405.3363217 1.29941957
425.3777926 4.674147533
443.3883573 5.742414911
461.398922 2.040232368

Name: +ve in-silico MS/MS by CFM-ID for PVLHOJXLNBFHDX-XHJPDDKBSA-N
ID: PVLHOJXLNBFHDX-XHJPDDKBSA-N
Comment: Energy2
Num peaks: 31
41.03857658 2.769136883
43.05422664 2.558762375
55.05422664 1.137136727
69.06987671 1.876370599
73.06479133 2.23933686
153.1273916 1.116535941
167.1430416 1.24823272
207.1743418 1.636547443
209.1899918 1.142261505
273.221292 1.710800412
275.236942 1.435424135
287.236942 1.437511484
289.2525921 1.357413068
301.2525921 2.401888269
315.2682422 1.238517681
341.2838922 2.629849878
343.2995423 1.787724758
345.3151924 1.896555894
355.2995423 1.074120837
359.2944569 1.441493582
369.3151924 1.40869931
371.3308424 1.190343067
373.310107 2.930130851
387.325757 2.757186555
397.3464925 0.993961066
399.3621425 1.184035974
411.3621425 1.798076204
413.3777926 3.834077576
415.3934427 1.089908083
425.3777926 1.171577576
445.3676218 2.410069973

Name: +ve in-silico MS/MS by CFM-ID for KQYNHPHEMFKRON-JWUQWVJQSA-N
ID: KQYNHPHEMFKRON-JWUQWVJQSA-N
Comment: Energy0
Num peaks: 31
53.03857658 1.048011925
55.05422664 2.083942619
57.06987671 1.089857116
71.08552677 0.8548411803
141.1637771 0.8175325383
163.075356 3.960764693
165.0910061 0.8371869198
197.2263773 0.8265068363
211.2420274 1.575137094
263.164171 0.8106635796
297.3151924 0.8797475588
321.3151924 0.8095456219
325.3464925 1.134588754
333.2424213 0.8106635796
349.3464925 0.9319943167
351.3621425 1.737501285
401.3414071 2.308700695
403.3206717 0.8199140656
403.3570572 2.701164905
405.3727072 1.169903956
407.3883573 1.196605929
409.4040074 1.574650899
417.3363217 0.9462048952
419.3519718 1.534634064
425.3777926 1.049134672
429.3727072 4.314167398
431.3883573 2.237246492
433.4040074 1.830121244
443.3883573 7.25872751
445.3676218 1.227916184
461.398922 17.63928851

Name: +ve in-silico MS/MS by CFM-ID for KQYNHPHEMFKRON-JWUQWVJQSA-N
ID: KQYNHPHEMFKRON-JWUQWVJQSA-N
Comment: Energy1
Num peaks: 31
53.03857658 1.26809183
55.05422664 1.829275639
57.06987671 2.243976319
71.08552677 1.812104441
127.148127 1.306697081
141.1637771 1.357175451
145.0647913 0.979770391
163.075356 3.710659009
197.2263773 1.558452911
211.2420274 2.254788019
235.1328709 0.8643749894
263.164171 1.424580206
283.2995423 0.8643749894
297.3151924 1.291840356
311.3308424 1.500477861
319.2267713 1.501491966
333.2424213 1.424580206
375.325757 1.199171373
377.3414071 1.660547476
379.3570572 1.667735963
389.3050216 1.501491966
401.3414071 1.781721486
403.3206717 1.460268512
403.3570572 2.349652545
405.3727072 1.302202164
407.3883573 0.8962933894
429.3727072 1.780471971
431.3883573 1.513395651
433.4040074 3.860781462
443.3883573 2.101484401
461.398922 1.458126559

Name: +ve in-silico MS/MS by CFM-ID for KQYNHPHEMFKRON-JWUQWVJQSA-N
ID: KQYNHPHEMFKRON-JWUQWVJQSA-N
Comment: Energy2
Num peaks: 31
39.02292652 2.143374684
49.00727645 1.657957616
51.02292652 3.023060986
53.03857658 4.035553121
55.05422664 5.078261585
57.06987671 3.474961398
71.08552677 1.883045047
123.0804414 1.057718005
135.0804414 1.258405593
147.0804414 1.022173142
165.0910061 1.089217333
179.1430416 0.9569750699
193.1586917 1.057718005
197.2263773 1.319357043
207.2107273 1.203500766
209.2263773 3.421645162
211.2420274 3.096197636
249.221292 0.9569750699
305.2111212 0.9274503426
323.3308424 1.553722827
347.3308424 2.298235915
349.3464925 1.191969326
351.3621425 1.798615739
401.3414071 2.906216123
403.3206717 1.119506424
403.3570572 2.033561387
405.3727072 1.161876922
407.3883573 1.134723528
431.3883573 1.407473546
433.4040074 1.543154976
445.3676218 1.49611747

Name: +ve in-silico MS/MS by CFM-ID for RQBNSDSKUAGBOI-ZSAHIRAPSA-N
ID: RQBNSDSKUAGBOI-ZSAHIRAPSA-N
Comment: Energy0
Num peaks: 31
59.04914126 0.590113699
85.06479133 0.512934271
101.0597059 0.4629666238
103.075356 1.795339646
105.0910061 0.765979051
239.2005565 0.502534649
299.2733275 1.128681936
307.2631568 0.502534649
317.2838922 0.5065066108
319.2995423 0.5359834285
347.3308424 0.4320060001
353.3202777 0.609316933
355.2995423 1.026694518
355.3359278 0.6273140966
357.3151924 1.704278178
359.3308424 0.8746893571
361.310107 0.5351735878
371.3308424 0.9943311497
373.310107 1.125326642
375.325757 2.585832892
377.3414071 1.274750053
383.3308424 1.139643117
385.3464925 0.9693674459
401.3414071 0.9738960153
403.3570572 1.777875859
425.3777926 8.701382847
431.3883573 0.6645746011
433.3676218 0.4576045477
443.3883573 24.99137243
445.3676218 1.198649106
461.398922 18.41431286

Name: +ve in-silico MS/MS by CFM-ID for RQBNSDSKUAGBOI-ZSAHIRAPSA-N
ID: RQBNSDSKUAGBOI-ZSAHIRAPSA-N
Comment: Energy1
Num peaks: 31
81.06987671 2.614934074
83.08552677 0.7447590275
85.10117684 0.9046300334
89.05970595 1.895168756
97.06479133 1.104083989
99.08044139 1.430992197
101.0960915 0.898873603
239.2005565 0.7099608505
253.2162066 0.7296547198
299.2733275 0.9708817316
301.2889776 1.169393152
321.2788068 0.7296547198
341.2838922 1.468592326
343.2995423 1.407929737
353.3202777 1.406427632
355.2995423 1.586566243
357.3151924 2.510382964
359.2944569 1.236896863
361.310107 1.851939484
369.3151924 2.24163066
371.3308424 1.34560776
373.310107 1.071208912
373.3464925 0.7104017325
375.325757 3.160865607
387.325757 1.410609899
389.3414071 0.9065871987
403.3570572 0.7817026168
425.3777926 6.365185229
443.3883573 9.170104497
445.3676218 1.234560796
461.398922 4.054570416

Name: +ve in-silico MS/MS by CFM-ID for RQBNSDSKUAGBOI-ZSAHIRAPSA-N
ID: RQBNSDSKUAGBOI-ZSAHIRAPSA-N
Comment: Energy2
Num peaks: 31
57.06987671 1.308004178
207.1743418 1.12826958
221.1899918 1.009043779
257.2263773 1.025204102
271.2420274 1.025204102
273.221292 1.15087446
275.236942 1.441608628
285.2576775 2.200054978
289.2525921 1.428924451
301.2525921 1.137055632
303.2682422 1.565217431
329.3202777 2.057953298
341.2838922 1.99099043
343.2995423 1.55877053
353.3202777 1.331381347
355.2995423 1.981420795
355.3359278 1.170522193
357.3151924 1.793975274
359.3308424 1.565734627
369.3151924 2.900947085
371.3308424 2.521405226
375.325757 1.048808924
383.3308424 1.79736182
385.3464925 1.548637644
403.3570572 1.151286009
411.3621425 1.024838661
413.3777926 1.861109994
425.3777926 1.251171942
431.3519718 1.108758082
433.3676218 1.296492676
445.3676218 2.766951643

Name: +ve in-silico MS/MS by CFM-ID for BKRIPHYESIGPJC-LEDYUWLESA-N
ID: BKRIPHYESIGPJC-LEDYUWLESA-N
Comment: Energy0
Num peaks: 23
59.04914126 0.616926349
89.05970595 1.631000679
117.0910061 0.5840977779
145.1223062 0.7504672141
255.2318567 0.4887358681
297.2576775 0.6627862157
315.2682422 0.6817691261
317.2838922 0.4800497807
339.3046277 0.9266670861
343.2995423 0.5976435892
353.3202777 0.9901453494
357.3151924 1.134530616
371.3308424 1.157678481
383.3308424 2.977466071
385.3464925 1.843103126
401.3414071 2.084440249
403.3570572 1.892755654
425.3777926 14.48671622
431.3883573 0.6463907296
433.3676218 0.5382945335
443.3883573 25.3624055
445.3676218 1.53706523
461.398922 18.04316486

Name: +ve in-silico MS/MS by CFM-ID for BKRIPHYESIGPJC-LEDYUWLESA-N
ID: BKRIPHYESIGPJC-LEDYUWLESA-N
Comment: Energy1
Num peaks: 31
71.04914126 1.489027632
73.06479133 1.449766213
85.06479133 1.151968839
89.05970595 2.568037313
91.07535601 0.8832422378
99.08044139 1.281989865
103.075356 0.850211909
117.0910061 0.9278918579
127.1117415 0.8023052572
221.1899918 0.8302122273
297.2576775 1.183416401
299.2733275 0.8191521711
339.3046277 2.353913944
341.2838922 0.80312956
341.3202777 0.8218047101
343.2995423 1.011326272
353.3202777 5.034021664
355.3359278 1.111985886
357.3151924 2.376381959
361.310107 0.8608385186
369.3151924 1.356178946
371.3308424 4.572280329
375.325757 0.9592038886
383.3308424 1.167838366
385.3464925 1.178063503
389.3414071 0.8964311942
403.3570572 0.8721506267
425.3777926 11.78597921
443.3883573 9.584110241
445.3676218 1.381821771
461.398922 3.980704222

Name: +ve in-silico MS/MS by CFM-ID for BKRIPHYESIGPJC-LEDYUWLESA-N
ID: BKRIPHYESIGPJC-LEDYUWLESA-N
Comment: Energy2
Num peaks: 31
41.03857658 1.077036136
59.04914126 1.19556935
71.04914126 2.275505895
83.08552677 1.105860854
85.06479133 1.595355075
99.08044139 1.004060945
221.1899918 0.9879225963
255.2107273 1.19825438
271.2420274 2.084656116
283.2420274 1.415366577
285.2576775 2.511518857
297.2576775 1.002452065
299.2733275 2.734409009
325.2889776 1.468737542
339.3046277 1.938189897
341.2838922 1.095216452
341.3202777 2.307700265
343.2995423 1.762732489
353.3202777 2.139370065
355.2995423 1.012584854
355.3359278 2.64474563
357.3151924 1.114141258
371.3308424 2.23951208
383.3308424 2.19474283
385.3464925 1.092051902
411.3621425 1.105893571
413.3777926 1.332105954
425.3777926 3.967070064
431.3519718 1.396935166
433.3676218 1.556862115
445.3676218 3.254350792

Name: +ve in-silico MS/MS by CFM-ID for NPWAQSYSDCQSKY-UMJYRESOSA-N
ID: NPWAQSYSDCQSKY-UMJYRESOSA-N
Comment: Energy0
Num peaks: 30
59.04914126 0.5537553414
89.05970595 1.979822149
141.0910061 0.7336577626
143.1066561 1.314898252
145.1223062 1.075461796
157.1223062 0.7042915554
171.1379563 0.7074024299
209.1536063 0.7468660764
211.1692564 1.331795885
213.1849065 1.241346508
225.1849065 0.7042915554
253.2162066 0.7074024299
265.2162066 0.9666376505
267.2318567 0.9868017548
307.2631568 0.7118153069
321.2788068 0.7149594139
333.2788068 0.9666376505
335.2944569 0.9868017548
357.3151924 0.8021297282
371.3308424 0.8926165621
375.325757 1.429163326
389.3414071 1.314464975
401.3414071 2.607812449
403.3570572 1.73081476
419.3519718 2.574520879
421.3676218 1.827767912
443.3883573 9.36295196
461.398922 13.14358289
463.3781865 1.087154285
479.4094867 26.13669719

Name: +ve in-silico MS/MS by CFM-ID for NPWAQSYSDCQSKY-UMJYRESOSA-N
ID: NPWAQSYSDCQSKY-UMJYRESOSA-N
Comment: Energy1
Num peaks: 31
67.05422664 0.9525711507
71.04914126 1.172547186
73.06479133 1.003818504
89.05970595 2.370599479
123.0804414 1.509606211
139.1117415 1.049684016
153.1273916 0.9959154665
157.1223062 0.892209032
191.1430416 1.575995541
193.1586917 0.9225160711
207.1743418 1.049684016
225.1849065 0.892209032
235.2056419 0.9959154665
247.2056419 1.01601826
267.2318567 1.063127624
289.2525921 1.107770524
299.2733275 1.468685195
303.2682422 1.051026576
305.2475067 1.028962026
307.2631568 0.9200197207
315.2682422 1.01601826
321.2788068 0.8728930374
335.2944569 1.063127624
357.3151924 1.97656615
371.3308424 5.075482039
373.3464925 1.10286765
375.325757 1.633266219
389.3414071 2.980374535
443.3883573 7.125617534
461.398922 4.103357345
479.4094867 3.426123756

Name: +ve in-silico MS/MS by CFM-ID for NPWAQSYSDCQSKY-UMJYRESOSA-N
ID: NPWAQSYSDCQSKY-UMJYRESOSA-N
Comment: Energy2
Num peaks: 31
39.02292652 0.9341806153
55.05422664 1.953093155
59.04914126 0.952111797
67.05422664 2.123036766
71.04914126 2.034433087
81.06987671 2.597774732
83.08552677 1.226952583
85.06479133 1.211496191
89.05970595 1.784745481
123.1168269 2.445018475
135.1168269 1.646261592
163.148127 1.124173171
203.1794272 2.69911357
213.1849065 1.482269411
217.1950772 1.460215638
221.1899918 1.138906446
231.2107273 1.613935848
233.1899918 1.257510197
285.2576775 1.706264258
287.2733275 1.184870441
299.2733275 2.87788281
301.2525921 1.257510197
301.2889776 1.998470201
305.2475067 1.010727753
343.2995423 1.845932601
357.3151924 1.565367917
359.3308424 1.398606907
371.3308424 4.637355282
373.3464925 4.77326688
443.3883573 2.805392657
463.3781865 1.222319966

Name: +ve in-silico MS/MS by CFM-ID for PZXBYHCLIVQHOP-IQLGONJTSA-N
ID: PZXBYHCLIVQHOP-IQLGONJTSA-N
Comment: Energy0
Num peaks: 31
57.06987671 0.9841957947
71.08552677 0.9684362739
127.148127 0.9092325334
141.1637771 0.9017964981
163.075356 1.55651195
165.0910061 0.7366383588
167.1066561 0.670065068
177.0910061 0.6689685256
181.0859207 1.157915874
193.0859207 1.388105381
195.1015708 9.590474726
197.1172208 1.015783751
197.2263773 0.9392775852
209.1172208 0.7775727297
211.2420274 1.727414778
225.2576775 0.7612852432
263.164171 0.7419058093
265.2889776 0.7936068022
283.2995423 4.130625777
297.3151924 1.707323747
319.2267713 0.7554379838
333.2424213 0.7587747734
389.3050216 0.8242057954
403.3206717 0.7587747734
417.3363217 0.955358966
419.3519718 1.5494809
429.3727072 7.746703184
431.3883573 2.248787495
443.3883573 0.9396471333
445.3676218 0.8695416427
461.398922 20.8108854

Name: +ve in-silico MS/MS by CFM-ID for PZXBYHCLIVQHOP-IQLGONJTSA-N
ID: PZXBYHCLIVQHOP-IQLGONJTSA-N
Comment: Energy1
Num peaks: 31
55.05422664 1.084959406
57.06987671 2.226662619
69.06987671 0.8316936521
71.08552677 1.932839137
83.08552677 0.8149632337
85.10117684 0.796801501
127.148127 1.41321065
141.1637771 1.295021086
155.1794272 0.826151187
163.075356 4.218352718
165.0910061 2.055566122
167.1066561 1.673316866
175.075356 0.7778726686
177.0910061 1.891545801
181.0859207 0.9060504878
193.0859207 2.589046138
193.1950772 0.8757957678
195.1015708 18.51111575
197.2263773 1.734520077
209.1172208 1.088659858
209.2263773 0.8467118688
211.2420274 1.892814427
225.2576775 0.8223839953
249.148521 0.865472406
283.2995423 1.196116207
297.3151924 1.048404422
389.3050216 0.7968214195
429.3727072 1.749736037
433.4040074 0.8550215498
443.3883573 0.7948209149
461.398922 1.658892691

Name: +ve in-silico MS/MS by CFM-ID for PZXBYHCLIVQHOP-IQLGONJTSA-N
ID: PZXBYHCLIVQHOP-IQLGONJTSA-N
Comment: Energy2
Num peaks: 31
45.0334912 2.006783238
47.04914126 0.978629155
55.05422664 3.425958831
57.06987671 3.686973277
69.06987671 1.775570063
71.08552677 1.935016349
83.08552677 0.9031154423
125.132477 0.9773368548
133.0647913 1.772518153
139.148127 1.178344377
163.075356 2.291996545
165.0910061 1.275167235
167.1066561 1.203155219
177.0910061 1.35804403
179.1066561 1.726566599
181.1950772 1.436850429
183.2107273 1.444569013
195.1015708 9.98362958
197.2263773 1.577629235
201.148521 0.7770781566
207.2107273 1.922129305
209.2263773 2.706344177
211.2420274 0.8118450897
213.2576775 0.8206504462
221.2263773 0.9284202658
263.2733275 1.302665231
267.3046277 0.8278115883
277.2889776 1.429285678
281.3202777 0.7913586061
443.3883573 0.7940304944
445.3676218 1.316325118

Name: +ve in-silico MS/MS by CFM-ID for WTIUITBIDPOHKN-COOQEHHOSA-N
ID: WTIUITBIDPOHKN-COOQEHHOSA-N
Comment: Energy0
Num peaks: 7
383.3308424 3.03648109
385.3464925 2.345302279
401.3414071 1.334364506
403.3570572 2.321143826
425.3777926 26.35984828
443.3883573 32.21830574
461.398922 12.39950854

Name: +ve in-silico MS/MS by CFM-ID for WTIUITBIDPOHKN-COOQEHHOSA-N
ID: WTIUITBIDPOHKN-COOQEHHOSA-N
Comment: Energy1
Num peaks: 31
55.05422664 1.250995989
57.06987671 1.197461161
69.06987671 0.7844807015
121.1011768 0.7702385192
141.1273916 1.058817997
149.132477 0.832042762
155.1430416 0.9573368063
169.1586917 1.058817997
189.1637771 1.16969933
207.1743418 1.103681611
209.1899918 1.042654856
273.221292 1.190217103
293.2475067 0.7808085834
301.2525921 1.260069122
321.2788068 0.7808085834
341.2838922 1.606478467
343.2995423 1.196269955
361.310107 1.101963405
369.3151924 0.743695547
383.3308424 4.80138211
385.3464925 7.719258162
397.3464925 0.8913046703
401.3414071 1.841538771
403.3570572 3.651492395
413.3777926 0.8950982848
415.3934427 1.062969654
425.3777926 14.88712624
431.3883573 0.9205985396
443.3883573 11.53301428
445.3676218 1.178799142
461.398922 3.121250213

Name: +ve in-silico MS/MS by CFM-ID for WTIUITBIDPOHKN-COOQEHHOSA-N
ID: WTIUITBIDPOHKN-COOQEHHOSA-N
Comment: Energy2
Num peaks: 31
39.02292652 1.284362833
55.05422664 2.941759883
57.06987671 1.242671592
123.1168269 1.19351352
135.1168269 1.087057432
151.148127 1.258815675
189.1637771 1.596522834
191.1794272 2.021503346
207.1743418 1.288602054
273.221292 1.78201068
275.236942 1.283549278
301.2525921 1.803119776
303.2682422 1.322514605
341.2838922 3.205499899
343.2995423 2.527874251
355.2995423 1.665559931
357.3151924 1.246376042
369.3151924 3.443844251
383.3308424 2.619339291
385.3464925 2.378141616
397.3464925 1.526775111
399.3621425 1.592436518
401.3414071 1.307932936
411.3621425 1.946600499
413.3777926 3.362993153
415.3934427 1.133662393
425.3777926 2.976018241
427.3570572 1.504775849
431.3519718 1.347174699
433.3676218 1.450373401
445.3676218 3.705418886

Name: +ve in-silico MS/MS by CFM-ID for GDNMTUAJVKFDCM-YCIPJHSJSA-N
ID: GDNMTUAJVKFDCM-YCIPJHSJSA-N
Comment: Energy0
Num peaks: 31
83.08552677 0.5632481123
85.10117684 1.500130413
87.1168269 0.5545768539
99.1168269 1.114986596
253.2525921 0.5574856444
285.221292 1.073016648
287.236942 0.6504227439
303.2318567 1.097035739
305.2475067 0.5937144092
313.2525921 0.7267683134
331.2631568 0.6585263772
343.2631568 1.249021848
361.2737215 1.06707257
399.325757 1.130544324
399.3621425 0.7066285918
401.3414071 1.542390767
403.3570572 0.6748576611
411.3621425 3.495395863
413.3777926 1.243992143
415.3570572 0.7258378123
415.3934427 0.6444709109
417.3727072 0.8669519352
419.3519718 1.025023717
425.3777926 11.00455509
429.3727072 2.480962505
431.3519718 0.4726179778
431.3883573 1.215497337
433.3676218 0.7509237859
443.3883573 25.56608525
445.3676218 0.9120386947
461.398922 14.08495975

Name: +ve in-silico MS/MS by CFM-ID for GDNMTUAJVKFDCM-YCIPJHSJSA-N
ID: GDNMTUAJVKFDCM-YCIPJHSJSA-N
Comment: Energy1
Num peaks: 31
55.05422664 0.6933884386
83.08552677 1.294935274
85.10117684 1.358443009
99.1168269 3.552185521
101.132477 0.7294789025
109.0647913 0.8528882535
239.236942 0.6779968338
267.2682422 0.6779968338
285.221292 1.166658536
303.2318567 0.9530096921
313.2525921 1.717557999
315.2682422 1.422678636
331.2631568 1.77577048
333.2788068 0.7307735957
343.2631568 6.160161533
345.2788068 1.206476162
347.2944569 0.7573782476
357.2788068 1.062071658
361.2737215 3.033781271
383.3308424 0.6990814023
397.3464925 0.7730059241
399.325757 1.112922059
401.3414071 2.168029285
403.3570572 1.457915383
411.3621425 2.068322677
413.3777926 1.286296859
425.3777926 4.777714418
429.3727072 1.111504171
443.3883573 7.219919534
445.3676218 1.001991978
461.398922 2.863361941

Name: +ve in-silico MS/MS by CFM-ID for GDNMTUAJVKFDCM-YCIPJHSJSA-N
ID: GDNMTUAJVKFDCM-YCIPJHSJSA-N
Comment: Energy2
Num peaks: 31
55.05422664 1.650322553
69.06987671 1.098771686
71.04914126 1.321351882
83.08552677 1.847158797
85.10117684 2.185312284
91.05422664 1.268258799
93.06987671 1.004349912
99.1168269 2.881558079
107.0855268 0.9121558164
139.1117415 2.276875235
153.1273916 1.439933088
167.1430416 2.416839763
193.1586917 2.697395266
285.221292 0.9666989164
287.236942 0.9575418474
313.2525921 2.129143297
315.2682422 0.8547535742
317.2475067 3.747148336
331.2631568 1.338693138
343.2631568 1.606522387
369.3151924 1.006729129
383.3308424 1.192500783
385.3464925 1.85287346
397.3464925 1.895154387
399.3621425 2.940209105
401.3414071 1.131314711
411.3621425 1.393075747
413.3777926 1.125072239
417.3727072 1.104131454
433.3676218 0.8455718132
445.3676218 2.130828296

Name: +ve in-silico MS/MS by CFM-ID for BKRIPHYESIGPJC-QVAZYKHBSA-N
ID: BKRIPHYESIGPJC-QVAZYKHBSA-N
Comment: Energy0
Num peaks: 23
59.04914126 0.616926349
89.05970595 1.631000679
117.0910061 0.5840977779
145.1223062 0.7504672141
255.2318567 0.4887358681
297.2576775 0.6627862157
315.2682422 0.6817691261
317.2838922 0.4800497807
339.3046277 0.9266670861
343.2995423 0.5976435892
353.3202777 0.9901453494
357.3151924 1.134530616
371.3308424 1.157678481
383.3308424 2.977466071
385.3464925 1.843103126
401.3414071 2.084440249
403.3570572 1.892755654
425.3777926 14.48671622
431.3883573 0.6463907296
433.3676218 0.5382945335
443.3883573 25.3624055
445.3676218 1.53706523
461.398922 18.04316486

Name: +ve in-silico MS/MS by CFM-ID for BKRIPHYESIGPJC-QVAZYKHBSA-N
ID: BKRIPHYESIGPJC-QVAZYKHBSA-N
Comment: Energy1
Num peaks: 31
71.04914126 1.489027632
73.06479133 1.449766213
85.06479133 1.151968839
89.05970595 2.568037313
91.07535601 0.8832422378
99.08044139 1.281989865
103.075356 0.850211909
117.0910061 0.9278918579
127.1117415 0.8023052572
221.1899918 0.8302122273
297.2576775 1.183416401
299.2733275 0.8191521711
339.3046277 2.353913944
341.2838922 0.80312956
341.3202777 0.8218047101
343.2995423 1.011326272
353.3202777 5.034021664
355.3359278 1.111985886
357.3151924 2.376381959
361.310107 0.8608385186
369.3151924 1.356178946
371.3308424 4.572280329
375.325757 0.9592038886
383.3308424 1.167838366
385.3464925 1.178063503
389.3414071 0.8964311942
403.3570572 0.8721506267
425.3777926 11.78597921
443.3883573 9.584110241
445.3676218 1.381821771
461.398922 3.980704222

Name: +ve in-silico MS/MS by CFM-ID for BKRIPHYESIGPJC-QVAZYKHBSA-N
ID: BKRIPHYESIGPJC-QVAZYKHBSA-N
Comment: Energy2
Num peaks: 31
41.03857658 1.077036136
59.04914126 1.19556935
71.04914126 2.275505895
83.08552677 1.105860854
85.06479133 1.595355075
99.08044139 1.004060945
221.1899918 0.9879225963
255.2107273 1.19825438
271.2420274 2.084656116
283.2420274 1.415366577
285.2576775 2.511518857
297.2576775 1.002452065
299.2733275 2.734409009
325.2889776 1.468737542
339.3046277 1.938189897
341.2838922 1.095216452
341.3202777 2.307700265
343.2995423 1.762732489
353.3202777 2.139370065
355.2995423 1.012584854
355.3359278 2.64474563
357.3151924 1.114141258
371.3308424 2.23951208
383.3308424 2.19474283
385.3464925 1.092051902
411.3621425 1.105893571
413.3777926 1.332105954
425.3777926 3.967070064
431.3519718 1.396935166
433.3676218 1.556862115
445.3676218 3.254350792

Name: +ve in-silico MS/MS by CFM-ID for DKCBVIPOQXEXSD-NPOVCAEKSA-N
ID: DKCBVIPOQXEXSD-NPOVCAEKSA-N
Comment: Energy0
Num peaks: 8
383.3308424 2.882308852
385.3464925 2.082855686
401.3414071 0.9893606457
403.3570572 1.976172674
425.3777926 26.5655965
443.3883573 32.55737348
445.3676218 1.100305156
461.398922 12.5594961

Name: +ve in-silico MS/MS by CFM-ID for DKCBVIPOQXEXSD-NPOVCAEKSA-N
ID: DKCBVIPOQXEXSD-NPOVCAEKSA-N
Comment: Energy1
Num peaks: 31
121.1011768 0.9680797213
139.1117415 0.9581852988
141.1273916 1.138070255
155.1430416 0.8879421061
207.1743418 1.003254005
235.2056419 1.003254005
275.236942 1.114272698
277.2525921 1.331260323
301.2525921 0.8667117497
341.2838922 1.415175814
343.2995423 0.9758429996
355.2995423 1.153418051
357.3151924 0.7682145743
361.310107 0.8450386465
369.3151924 2.399299268
371.3308424 0.7871594998
375.325757 0.7684066077
383.3308424 4.232171872
385.3464925 6.916407704
387.325757 1.001640926
397.3464925 0.7773539955
401.3414071 1.430302129
403.3570572 2.974788145
413.3777926 0.8929808865
415.3934427 1.059143216
417.3727072 0.7862882221
425.3777926 14.83428719
431.3883573 0.9186615581
443.3883573 11.49398499
445.3676218 1.107517035
461.398922 3.111157482

Name: +ve in-silico MS/MS by CFM-ID for DKCBVIPOQXEXSD-NPOVCAEKSA-N
ID: DKCBVIPOQXEXSD-NPOVCAEKSA-N
Comment: Energy2
Num peaks: 31
123.1168269 1.64578814
135.1168269 1.147635445
137.132477 1.513318239
189.1637771 1.251766743
207.1743418 1.170341291
217.1950772 1.251766743
235.2056419 1.170341291
257.2263773 1.142971244
259.2420274 1.106725601
273.221292 1.511898229
275.236942 1.890999347
301.2525921 1.646798318
303.2682422 1.079340085
341.2838922 3.516157372
343.2995423 2.464323656
355.2995423 3.11115368
357.3151924 1.747531333
369.3151924 5.301649502
371.3308424 1.662159731
383.3308424 1.431158792
385.3464925 1.251019497
387.325757 1.349846894
397.3464925 1.337583862
411.3621425 1.881959989
413.3777926 3.233571077
415.3934427 1.078069524
425.3777926 2.74043152
427.3570572 1.428437621
431.3519718 1.198725911
433.3676218 1.401693832
445.3676218 3.346343794

Name: +ve in-silico MS/MS by CFM-ID for RQBNSDSKUAGBOI-SGBSMNJDSA-N
ID: RQBNSDSKUAGBOI-SGBSMNJDSA-N
Comment: Energy0
Num peaks: 31
59.04914126 0.590113699
85.06479133 0.512934271
101.0597059 0.4629666238
103.075356 1.795339646
105.0910061 0.765979051
239.2005565 0.502534649
299.2733275 1.128681936
307.2631568 0.502534649
317.2838922 0.5065066108
319.2995423 0.5359834285
347.3308424 0.4320060001
353.3202777 0.609316933
355.2995423 1.026694518
355.3359278 0.6273140966
357.3151924 1.704278178
359.3308424 0.8746893571
361.310107 0.5351735878
371.3308424 0.9943311497
373.310107 1.125326642
375.325757 2.585832892
377.3414071 1.274750053
383.3308424 1.139643117
385.3464925 0.9693674459
401.3414071 0.9738960153
403.3570572 1.777875859
425.3777926 8.701382847
431.3883573 0.6645746011
433.3676218 0.4576045477
443.3883573 24.99137243
445.3676218 1.198649106
461.398922 18.41431286

Name: +ve in-silico MS/MS by CFM-ID for RQBNSDSKUAGBOI-SGBSMNJDSA-N
ID: RQBNSDSKUAGBOI-SGBSMNJDSA-N
Comment: Energy1
Num peaks: 31
81.06987671 2.614934074
83.08552677 0.7447590275
85.10117684 0.9046300334
89.05970595 1.895168756
97.06479133 1.104083989
99.08044139 1.430992197
101.0960915 0.898873603
239.2005565 0.7099608505
253.2162066 0.7296547198
299.2733275 0.9708817316
301.2889776 1.169393152
321.2788068 0.7296547198
341.2838922 1.468592326
343.2995423 1.407929737
353.3202777 1.406427632
355.2995423 1.586566243
357.3151924 2.510382964
359.2944569 1.236896863
361.310107 1.851939484
369.3151924 2.24163066
371.3308424 1.34560776
373.310107 1.071208912
373.3464925 0.7104017325
375.325757 3.160865607
387.325757 1.410609899
389.3414071 0.9065871987
403.3570572 0.7817026168
425.3777926 6.365185229
443.3883573 9.170104497
445.3676218 1.234560796
461.398922 4.054570416

Name: +ve in-silico MS/MS by CFM-ID for RQBNSDSKUAGBOI-SGBSMNJDSA-N
ID: RQBNSDSKUAGBOI-SGBSMNJDSA-N
Comment: Energy2
Num peaks: 31
57.06987671 1.308004178
207.1743418 1.12826958
221.1899918 1.009043779
257.2263773 1.025204102
271.2420274 1.025204102
273.221292 1.15087446
275.236942 1.441608628
285.2576775 2.200054978
289.2525921 1.428924451
301.2525921 1.137055632
303.2682422 1.565217431
329.3202777 2.057953298
341.2838922 1.99099043
343.2995423 1.55877053
353.3202777 1.331381347
355.2995423 1.981420795
355.3359278 1.170522193
357.3151924 1.793975274
359.3308424 1.565734627
369.3151924 2.900947085
371.3308424 2.521405226
375.325757 1.048808924
383.3308424 1.79736182
385.3464925 1.548637644
403.3570572 1.151286009
411.3621425 1.024838661
413.3777926 1.861109994
425.3777926 1.251171942
431.3519718 1.108758082
433.3676218 1.296492676
445.3676218 2.766951643

Name: +ve in-silico MS/MS by CFM-ID for BBEUDPAEKGPXDG-GDOFUNGGSA-N
ID: BBEUDPAEKGPXDG-GDOFUNGGSA-N
Comment: Energy0
Num peaks: 19
55.05422664 0.8398877359
69.06987671 0.8384086028
83.08552677 0.8053152311
111.1168269 0.94471528
331.2631568 1.071295676
359.2944569 0.8239817904
373.310107 0.7816168345
387.325757 0.6689573331
399.325757 0.8785627972
401.3414071 0.8360531335
403.3570572 0.7430426147
413.3777926 1.045392724
417.3363217 1.084620366
419.3519718 1.017800287
425.3777926 24.86320191
431.3883573 1.07582147
443.3883573 29.87535108
445.3676218 0.7535196643
461.398922 11.32483354

Name: +ve in-silico MS/MS by CFM-ID for BBEUDPAEKGPXDG-GDOFUNGGSA-N
ID: BBEUDPAEKGPXDG-GDOFUNGGSA-N
Comment: Energy1
Num peaks: 31
55.05422664 3.109452715
69.06987671 2.733516377
83.08552677 2.070268029
111.1168269 1.32856295
123.1168269 1.048257404
125.132477 0.7524535258
191.1794272 0.873843859
205.1586917 0.8101586026
329.2475067 1.314602493
331.2631568 1.283852413
357.2788068 1.21608498
359.2944569 1.215632073
369.3151924 1.012468106
371.2944569 1.430288605
373.310107 2.242862218
375.325757 0.8354153156
385.310107 1.019584902
387.325757 2.305963202
391.3206717 0.6917318776
397.3464925 1.06040088
399.325757 0.9053023174
403.3570572 1.099254358
411.3621425 0.8212406167
413.3777926 1.165529217
415.3934427 0.9494374259
417.3727072 0.7996802563
425.3777926 13.45291969
431.3883573 1.062809282
443.3883573 10.35250523
445.3676218 0.7164653823
461.398922 2.784630813

Name: +ve in-silico MS/MS by CFM-ID for BBEUDPAEKGPXDG-GDOFUNGGSA-N
ID: BBEUDPAEKGPXDG-GDOFUNGGSA-N
Comment: Energy2
Num peaks: 31
41.03857658 0.9873795157
53.03857658 1.186546175
55.05422664 4.848156474
65.03857658 0.9658816521
67.05422664 2.323588239
69.06987671 2.961013504
83.08552677 1.003639933
121.1011768 1.134245744
123.1168269 1.460972997
137.132477 1.337397436
139.148127 0.9281406395
151.148127 1.337397436
153.1637771 0.9281406395
191.1794272 1.116921944
203.1430416 1.51641604
205.1586917 1.495775151
207.1743418 1.001169141
257.2263773 1.164846742
357.2788068 1.267157697
359.2944569 1.911100036
371.2944569 1.172874869
373.310107 2.494538856
385.310107 1.524802808
387.325757 2.675827411
397.3464925 1.560864466
411.3621425 2.823604817
413.3777926 5.581937207
415.3934427 1.510874079
417.3727072 1.487191872
425.3777926 1.930521858
445.3676218 1.982709492

Name: +ve in-silico MS/MS by CFM-ID for BQFBQOYEINUWLM-KEQWOTHPSA-N
ID: BQFBQOYEINUWLM-KEQWOTHPSA-N
Comment: Energy0
Num peaks: 19
55.05422664 0.800994755
69.06987671 1.50229104
109.1011768 1.508586864
127.1117415 1.655923869
289.2525921 0.8089677708
315.2682422 1.099226883
317.2838922 0.5779516954
359.2944569 0.7587902145
373.310107 0.6906442347
387.325757 0.7229542956
399.325757 0.858787586
401.3414071 0.8167606237
403.3570572 0.7282529166
417.3363217 1.294353819
419.3519718 1.226846966
425.3777926 24.50715985
443.3883573 28.97371121
445.3676218 0.8697646899
461.398922 10.82075901

Name: +ve in-silico MS/MS by CFM-ID for BQFBQOYEINUWLM-KEQWOTHPSA-N
ID: BQFBQOYEINUWLM-KEQWOTHPSA-N
Comment: Energy1
Num peaks: 31
55.05422664 2.421631149
69.06987671 4.25368314
83.08552677 1.637542994
109.1011768 1.644189603
121.1011768 0.8651113547
127.1117415 0.9046602312
141.1273916 0.7694089497
151.1117415 1.157533318
269.2263773 1.228560385
271.2420274 1.25495657
287.236942 1.279040023
289.2525921 1.160846374
313.2525921 1.104299288
315.2682422 1.435121472
317.2838922 2.601282923
335.2944569 0.8116277315
357.2788068 1.048303242
359.2944569 1.939290315
361.310107 1.142304434
369.3151924 1.33441878
371.2944569 0.8074205444
373.310107 1.305542474
385.310107 0.8441845048
387.325757 2.249110455
399.325757 0.817535678
403.3570572 0.9741438066
415.3934427 0.8563151369
425.3777926 10.59296405
443.3883573 8.30287913
445.3676218 0.7844573247
461.398922 2.270877931

Name: +ve in-silico MS/MS by CFM-ID for BQFBQOYEINUWLM-KEQWOTHPSA-N
ID: BQFBQOYEINUWLM-KEQWOTHPSA-N
Comment: Energy2
Num peaks: 31
53.03857658 2.399739018
55.05422664 2.875006082
67.05422664 1.095380007
69.06987671 3.651708189
109.1011768 1.267942174
121.1011768 1.461500934
205.1586917 1.299585892
233.1899918 1.299585892
235.2056419 1.079501518
255.2107273 1.112327923
257.2263773 1.140761748
269.2263773 1.530231044
271.2420274 1.474499307
273.221292 1.494302532
275.236942 1.35838421
287.236942 1.360001813
289.2525921 1.510649174
301.2525921 1.295425162
341.2838922 1.396187481
355.2995423 1.105064629
357.2788068 1.282626179
359.2944569 2.308459927
369.3151924 1.451463004
371.3308424 1.184703744
373.310107 1.404778245
385.310107 1.417184774
387.325757 2.731203482
413.3777926 1.728899498
425.3777926 1.793060667
427.3570572 1.553390934
445.3676218 1.939616873

Name: +ve in-silico MS/MS by CFM-ID for ILQOLRWKVAXWJC-ZDQJKPQJSA-N
ID: ILQOLRWKVAXWJC-ZDQJKPQJSA-N
Comment: Energy0
Num peaks: 15
67.05422664 0.8169473093
85.06479133 0.6334079337
317.2838922 0.5834079181
343.2995423 0.5548942531
369.3151924 0.7724056167
383.3308424 2.599932933
385.3464925 2.194110229
387.325757 1.222326348
401.3414071 1.28193116
403.3570572 1.732671254
425.3777926 29.510707
427.3570572 0.8757493197
443.3883573 28.98925328
445.3676218 0.7738594457
461.398922 7.789089724

Name: +ve in-silico MS/MS by CFM-ID for ILQOLRWKVAXWJC-ZDQJKPQJSA-N
ID: ILQOLRWKVAXWJC-ZDQJKPQJSA-N
Comment: Energy1
Num peaks: 31
67.05422664 2.838875691
73.06479133 1.092244432
81.06987671 1.20448709
85.06479133 1.610305023
125.0960915 0.7993965102
219.1743418 0.6245461485
297.2576775 0.951819551
299.2733275 1.668404832
301.2889776 1.710353144
303.2682422 0.7132291832
315.2682422 0.9049738026
317.2838922 1.482795598
319.2995423 1.249814728
341.2838922 1.494379687
343.2995423 1.79201991
355.2995423 1.136334544
357.3151924 1.160914372
361.310107 0.9980198059
369.3151924 4.777504152
371.3308424 0.7142822112
375.325757 0.7914905535
383.3308424 2.295018521
385.3464925 2.686333535
387.325757 2.118956394
401.3414071 0.8491993099
403.3570572 1.003449031
425.3777926 16.07159163
427.3570572 0.8717905352
443.3883573 9.622770099
445.3676218 0.765966084
461.398922 2.012342193

Name: +ve in-silico MS/MS by CFM-ID for ILQOLRWKVAXWJC-ZDQJKPQJSA-N
ID: ILQOLRWKVAXWJC-ZDQJKPQJSA-N
Comment: Energy2
Num peaks: 31
67.05422664 4.388581461
69.06987671 1.592827335
85.06479133 1.118860754
205.1586917 1.331932846
207.1743418 1.151197859
233.1899918 1.331932846
235.2056419 1.151197859
255.2107273 1.061274735
269.2263773 1.061274735
273.221292 1.670152248
275.236942 1.164085554
283.2420274 1.039427867
285.2576775 1.646141961
287.236942 1.422190795
289.2525921 1.058354187
299.2733275 1.087303828
301.2525921 1.562582313
303.2682422 3.092206896
313.2525921 1.320956602
341.2838922 2.510927663
343.2995423 2.585036961
355.2995423 1.625600224
357.3151924 1.321498996
369.3151924 3.750590375
371.3308424 1.26301327
383.3308424 2.09624259
385.3464925 2.03712935
413.3777926 1.686877332
425.3777926 3.142310117
427.3570572 1.792764741
445.3676218 1.813226557

Name: +ve in-silico MS/MS by CFM-ID for OAQDBYFTFNIXJN-GLLGXNGSSA-N
ID: OAQDBYFTFNIXJN-GLLGXNGSSA-N
Comment: Energy0
Num peaks: 27
57.06987671 0.622522894
71.08552677 0.8895491897
85.10117684 0.8787728285
139.148127 0.5276207022
241.1798211 0.5276207022
289.2889776 0.5276207022
323.2580714 0.5276207022
369.3515779 0.8015808148
371.3672279 2.013613478
373.382878 0.6750212237
377.3050216 0.890369892
383.3672279 1.458900004
385.382878 6.630653038
387.3985281 2.401556942
389.3050216 0.5817449423
391.3206717 0.890369892
397.382878 2.032085941
405.3363217 0.9005812881
413.3777926 1.096587406
415.3934427 11.54028565
417.4090927 0.7740633001
425.3777926 4.884371821
431.3519718 0.6572749467
433.3676218 1.104785801
443.3883573 14.87681154
445.3676218 1.568461282
461.398922 19.87513023

Name: +ve in-silico MS/MS by CFM-ID for OAQDBYFTFNIXJN-GLLGXNGSSA-N
ID: OAQDBYFTFNIXJN-GLLGXNGSSA-N
Comment: Energy1
Num peaks: 31
55.05422664 2.109136174
57.06987671 2.117720666
71.08552677 1.242385158
83.08552677 1.096910535
85.10117684 1.207534002
221.2263773 0.6990414452
241.1798211 0.6990414452
289.2889776 0.6990414452
323.2580714 0.6990414452
357.3515779 1.528088323
359.3672279 1.578833356
369.3515779 1.450058602
371.3672279 1.784738216
375.2893715 0.7917871691
377.3050216 1.247376269
385.310107 0.7147641946
385.382878 9.676162203
387.3985281 3.358059307
389.3050216 1.201733412
391.3206717 1.247376269
397.382878 3.486777289
399.3985281 0.796198385
403.3206717 1.551045836
405.3363217 1.852123169
415.3934427 8.396192268
425.3777926 3.74182266
431.3519718 0.8550663914
433.3676218 0.9547597899
443.3883573 4.777625564
445.3676218 1.809993688
461.398922 2.893739701

Name: +ve in-silico MS/MS by CFM-ID for OAQDBYFTFNIXJN-GLLGXNGSSA-N
ID: OAQDBYFTFNIXJN-GLLGXNGSSA-N
Comment: Energy2
Num peaks: 31
53.03857658 1.170624219
55.05422664 2.62780413
57.06987671 1.372738348
67.05422664 1.041450298
71.08552677 1.094237701
81.06987671 0.9902565787
121.1011768 0.9511669395
123.1168269 0.9112205715
149.132477 0.9511669395
203.1794272 0.9511669395
231.2107273 0.9511669395
233.2263773 0.9112205715
271.2420274 0.9511669395
299.2733275 0.9511669395
357.3515779 1.19259883
369.3515779 2.388811552
371.2944569 1.149804359
371.3672279 2.876353623
377.3050216 1.383637153
383.3672279 2.3849346
385.310107 1.423966698
385.382878 6.068159925
387.3985281 3.081661479
389.3050216 1.065300451
391.3206717 1.383637153
397.382878 1.876105512
403.3206717 1.313373225
405.3363217 1.595164353
431.3519718 1.555839387
433.3676218 1.654676513
445.3676218 3.88348758

Name: +ve in-silico MS/MS by CFM-ID for MGKVYQJGHXHGTN-KQQFGPOKSA-N
ID: MGKVYQJGHXHGTN-KQQFGPOKSA-N
Comment: Energy0
Num peaks: 31
99.1168269 0.8279671665
111.1168269 3.936457082
113.132477 1.914744506
115.148127 1.081556058
125.132477 0.8981097437
153.1637771 1.100283395
249.2576775 0.5673411834
287.2005565 0.4584450489
289.2162066 0.8195708445
307.2267713 0.5952219364
309.2424213 0.4830176202
317.2475067 0.5770485649
329.2475067 1.021066112
331.2631568 0.856779514
333.2788068 0.4525614427
343.2631568 0.504164055
347.2580714 2.411644786
349.2737215 1.253551166
351.2893715 0.5598542604
361.2737215 0.4652917082
399.325757 0.8186255349
399.3621425 0.4465043376
401.3414071 1.152974564
417.3363217 0.6155399125
419.3519718 1.275182247
425.3777926 9.968093454
429.3727072 0.9294306948
431.3883573 1.146429272
443.3883573 23.21249067
445.3676218 0.8709513148
461.398922 18.20008898

Name: +ve in-silico MS/MS by CFM-ID for MGKVYQJGHXHGTN-KQQFGPOKSA-N
ID: MGKVYQJGHXHGTN-KQQFGPOKSA-N
Comment: Energy1
Num peaks: 31
95.08552677 0.8507507871
97.10117684 1.099754585
99.1168269 1.113690945
109.1011768 2.097348406
111.1168269 6.467125097
113.132477 2.604312896
115.148127 0.9227328173
125.132477 1.672411756
153.1637771 1.308274517
247.2420274 0.6957298911
249.2576775 0.8648481977
287.2005565 0.9409384057
287.2733275 0.7502700683
289.2162066 0.98772982
289.2889776 1.085211787
315.2318567 0.7746261337
317.2475067 0.7968404906
329.2475067 3.847848614
331.2631568 2.338195078
343.2631568 1.229869883
347.2580714 2.260932815
349.2737215 1.48848934
399.325757 0.8371883185
401.3414071 1.239190648
415.3570572 0.6881444874
425.3777926 7.21812004
429.3727072 0.6921269494
431.3883573 1.014437392
443.3883573 7.659880198
445.3676218 0.9054998341
461.398922 3.618799801

Name: +ve in-silico MS/MS by CFM-ID for MGKVYQJGHXHGTN-KQQFGPOKSA-N
ID: MGKVYQJGHXHGTN-KQQFGPOKSA-N
Comment: Energy2
Num peaks: 31
67.05422664 1.185079136
95.08552677 0.9101976454
97.10117684 1.928462068
99.1168269 0.8335321124
109.1011768 5.245035563
111.1168269 4.697013986
113.132477 2.373352457
173.132477 1.298063708
177.0910061 0.8673171849
179.1066561 0.836330433
205.1223062 0.8673171849
207.1379563 0.836330433
233.2263773 1.09491263
235.2420274 0.8471312396
245.1536063 0.8430685504
259.1692564 0.8430685504
261.2576775 1.09491263
263.2733275 0.8471312396
289.2889776 0.9937890533
315.2318567 1.075415386
317.2475067 1.492881283
329.2475067 1.03444853
331.2631568 3.812616628
343.2631568 0.9556482559
367.3359278 1.501005105
383.3672279 0.9921206716
415.3570572 0.8992763265
425.3777926 2.333791616
429.3727072 1.910734515
431.3883573 0.9702268726
445.3676218 2.29983235

Name: +ve in-silico MS/MS by CFM-ID for LQIRBEDHELCKSS-OUYZKTDMSA-N
ID: LQIRBEDHELCKSS-OUYZKTDMSA-N
Comment: Energy0
Num peaks: 31
57.0334912 0.4334855823
59.04914126 0.5578204578
89.05970595 1.53077267
103.075356 0.3753698866
117.0910061 0.5560936343
127.1117415 0.3973762669
145.1223062 0.7011666707
155.1430416 0.4057263629
255.2318567 0.4638140882
275.236942 0.3715976728
297.2576775 0.6352067717
299.2733275 0.3733663292
307.2631568 0.4638140882
315.2682422 0.633619589
317.2838922 0.4466138111
325.2889776 0.44570861
339.3046277 0.8923756062
343.2995423 0.5193468265
353.3202777 0.9595264705
357.3151924 1.063882037
371.3308424 1.056901325
383.3308424 2.849945298
385.3464925 1.761381296
401.3414071 1.931656604
403.3570572 1.761435585
425.3777926 14.0148177
431.3883573 0.6036753988
433.3676218 0.524651198
443.3883573 23.63024265
445.3676218 1.365004569
461.398922 16.29485542

Name: +ve in-silico MS/MS by CFM-ID for LQIRBEDHELCKSS-OUYZKTDMSA-N
ID: LQIRBEDHELCKSS-OUYZKTDMSA-N
Comment: Energy1
Num peaks: 31
55.05422664 0.7603148603
71.04914126 1.313979844
73.06479133 1.272434712
85.06479133 1.073438534
89.05970595 2.19256282
91.07535601 0.7437911893
99.08044139 1.009476564
103.075356 0.7177291155
117.0910061 0.79392034
127.1117415 0.7083359067
255.2318567 0.7204372619
297.2576775 1.067246588
307.2631568 0.7204372619
339.3046277 2.252387853
341.2838922 0.7018904568
341.3202777 0.6875553118
353.3202777 4.71667427
355.3359278 0.9968064881
357.3151924 2.144841642
361.310107 0.9826051107
369.3151924 1.295146665
371.3308424 3.768704388
375.325757 0.7627878122
383.3308424 1.025103272
385.3464925 1.034962306
389.3414071 1.037847894
403.3570572 0.7351963826
425.3777926 10.56455978
443.3883573 7.920644809
445.3676218 1.169673528
461.398922 3.049926889

Name: +ve in-silico MS/MS by CFM-ID for LQIRBEDHELCKSS-OUYZKTDMSA-N
ID: LQIRBEDHELCKSS-OUYZKTDMSA-N
Comment: Energy2
Num peaks: 31
55.05422664 1.046610232
57.0334912 0.9161661715
69.0334912 1.030100402
69.06987671 0.9406473316
71.04914126 1.845310627
85.06479133 1.437732604
203.1794272 1.077236445
219.1743418 1.044831589
269.2263773 1.089367766
271.2420274 1.029280915
297.2576775 1.058823426
299.2733275 1.094915264
301.2525921 0.8734228178
325.2889776 1.142326665
339.3046277 2.823754371
341.2838922 1.477571797
341.3202777 1.571846782
353.3202777 2.540687357
355.2995423 1.308386026
355.3359278 2.559719231
357.3151924 1.387063428
369.3151924 1.512738731
371.3308424 1.401226463
383.3308424 1.703197539
385.3464925 0.8488019641
389.3414071 0.9096183582
413.3777926 0.8636400615
425.3777926 3.602806339
431.3519718 0.9283438439
433.3676218 1.066896359
445.3676218 2.400843395

Name: +ve in-silico MS/MS by CFM-ID for ILQOLRWKVAXWJC-NNGJCSLZSA-N
ID: ILQOLRWKVAXWJC-NNGJCSLZSA-N
Comment: Energy0
Num peaks: 15
67.05422664 0.8169473093
85.06479133 0.6334079337
317.2838922 0.5834079181
343.2995423 0.5548942531
369.3151924 0.7724056167
383.3308424 2.599932933
385.3464925 2.194110229
387.325757 1.222326348
401.3414071 1.28193116
403.3570572 1.732671254
425.3777926 29.510707
427.3570572 0.8757493197
443.3883573 28.98925328
445.3676218 0.7738594457
461.398922 7.789089724

Name: +ve in-silico MS/MS by CFM-ID for ILQOLRWKVAXWJC-NNGJCSLZSA-N
ID: ILQOLRWKVAXWJC-NNGJCSLZSA-N
Comment: Energy1
Num peaks: 31
67.05422664 2.838875691
73.06479133 1.092244432
81.06987671 1.20448709
85.06479133 1.610305023
125.0960915 0.7993965102
219.1743418 0.6245461485
297.2576775 0.951819551
299.2733275 1.668404832
301.2889776 1.710353144
303.2682422 0.7132291832
315.2682422 0.9049738026
317.2838922 1.482795598
319.2995423 1.249814728
341.2838922 1.494379687
343.2995423 1.79201991
355.2995423 1.136334544
357.3151924 1.160914372
361.310107 0.9980198059
369.3151924 4.777504152
371.3308424 0.7142822112
375.325757 0.7914905535
383.3308424 2.295018521
385.3464925 2.686333535
387.325757 2.118956394
401.3414071 0.8491993099
403.3570572 1.003449031
425.3777926 16.07159163
427.3570572 0.8717905352
443.3883573 9.622770099
445.3676218 0.765966084
461.398922 2.012342193

Name: +ve in-silico MS/MS by CFM-ID for ILQOLRWKVAXWJC-NNGJCSLZSA-N
ID: ILQOLRWKVAXWJC-NNGJCSLZSA-N
Comment: Energy2
Num peaks: 31
67.05422664 4.388581461
69.06987671 1.592827335
85.06479133 1.118860754
205.1586917 1.331932846
207.1743418 1.151197859
233.1899918 1.331932846
235.2056419 1.151197859
255.2107273 1.061274735
269.2263773 1.061274735
273.221292 1.670152248
275.236942 1.164085554
283.2420274 1.039427867
285.2576775 1.646141961
287.236942 1.422190795
289.2525921 1.058354187
299.2733275 1.087303828
301.2525921 1.562582313
303.2682422 3.092206896
313.2525921 1.320956602
341.2838922 2.510927663
343.2995423 2.585036961
355.2995423 1.625600224
357.3151924 1.321498996
369.3151924 3.750590375
371.3308424 1.26301327
383.3308424 2.09624259
385.3464925 2.03712935
413.3777926 1.686877332
425.3777926 3.142310117
427.3570572 1.792764741
445.3676218 1.813226557

Name: +ve in-silico MS/MS by CFM-ID for PYXFVCFISTUSOO-BIJLFNHCSA-N
ID: PYXFVCFISTUSOO-BIJLFNHCSA-N
Comment: Energy0
Num peaks: 19
55.05422664 0.8098574482
69.06987671 1.530696593
83.08552677 0.5537276752
313.2525921 0.5338585582
315.2682422 1.19845976
359.2944569 0.7748627059
373.310107 0.7054977754
387.325757 0.7381739042
399.325757 0.8752464527
401.3414071 0.8328162151
403.3570572 0.7437721382
413.3777926 0.6990398301
417.3363217 1.329570441
419.3519718 1.25998877
425.3777926 25.02242468
431.3883573 0.7134470752
443.3883573 29.84790353
445.3676218 0.8285097673
461.398922 11.23949834

Name: +ve in-silico MS/MS by CFM-ID for PYXFVCFISTUSOO-BIJLFNHCSA-N
ID: PYXFVCFISTUSOO-BIJLFNHCSA-N
Comment: Energy1
Num peaks: 31
55.05422664 2.498041423
69.06987671 4.38779253
83.08552677 1.703852607
155.1430416 0.803343309
169.1586917 0.7564571093
189.1637771 1.017224792
207.1743418 0.8557407261
209.1899918 0.8998599888
273.221292 0.9640098947
287.236942 0.8768865861
301.2525921 0.8498741093
313.2525921 1.830852951
315.2682422 2.876651159
317.2838922 2.556014217
321.2788068 0.7771159568
333.2788068 0.9572793108
335.2944569 0.7629475377
341.2838922 0.7469764455
357.2788068 1.128848634
359.2944569 2.048500626
361.310107 1.203593878
369.3151924 1.422200164
371.2944569 0.8785107645
373.310107 1.38673852
385.310107 0.9087934834
387.325757 2.365925845
399.325757 0.846248551
403.3570572 1.016243133
425.3777926 11.67545955
443.3883573 9.01653638
461.398922 2.433191195

Name: +ve in-silico MS/MS by CFM-ID for PYXFVCFISTUSOO-BIJLFNHCSA-N
ID: PYXFVCFISTUSOO-BIJLFNHCSA-N
Comment: Energy2
Num peaks: 31
53.03857658 2.422474118
55.05422664 2.834856572
69.06987671 3.428361118
121.1011768 1.57249812
123.1168269 1.127278955
149.132477 1.165933114
189.1637771 1.673636966
191.1794272 1.471718739
207.1743418 1.087554421
271.2056419 1.117645337
273.221292 1.549227173
275.236942 1.142793122
285.221292 1.117645337
287.236942 1.232953579
289.2525921 1.132042088
301.2525921 2.098525424
315.2682422 1.543587552
341.2838922 1.398140107
355.2995423 1.108612471
357.2788068 1.266897196
359.2944569 2.309880824
369.3151924 1.455883902
371.3308424 1.179995453
373.310107 1.401674914
385.310107 1.411844991
387.325757 2.731486269
411.3621425 1.76645377
413.3777926 3.476508837
425.3777926 1.701245487
427.3570572 1.553500031
445.3676218 1.757860811

Name: +ve in-silico MS/MS by CFM-ID for ASMOUVFUKZIYNJ-WYAOSOTQSA-N
ID: ASMOUVFUKZIYNJ-WYAOSOTQSA-N
Comment: Energy0
Num peaks: 31
57.0334912 0.4351270882
59.04914126 0.5599741194
89.05970595 1.536572882
91.07535601 0.3716368055
103.075356 0.3768710139
117.0910061 0.5583377139
125.0960915 0.3993537359
143.1066561 0.7039870701
155.1430416 0.4012084269
239.2005565 0.4656980176
299.2733275 0.6414280823
307.2631568 0.4656980176
317.2838922 0.6364806559
319.2995423 0.448601565
325.2889776 0.446660016
339.3046277 0.8933288042
341.3202777 0.3712997549
343.2995423 0.5220653111
353.3202777 0.9667163846
357.3151924 1.067969356
371.3308424 1.068014152
383.3308424 2.85640703
385.3464925 1.765716608
401.3414071 1.940723466
403.3570572 1.769102466
425.3777926 14.08445269
431.3883573 0.6062196803
433.3676218 0.5060209217
443.3883573 23.75289265
445.3676218 1.507708913
461.398922 16.39775294

Name: +ve in-silico MS/MS by CFM-ID for ASMOUVFUKZIYNJ-WYAOSOTQSA-N
ID: ASMOUVFUKZIYNJ-WYAOSOTQSA-N
Comment: Energy1
Num peaks: 31
71.04914126 1.32858631
73.06479133 1.283781048
85.06479133 1.082406753
89.05970595 2.204987478
91.07535601 0.7480612633
99.08044139 1.015283177
103.075356 0.7218400507
117.0910061 0.7984692656
125.0960915 0.7155134941
239.2005565 0.7250210677
297.2576775 1.043949114
299.2733275 0.9333520229
307.2631568 0.7250210677
315.2682422 0.7383997678
339.3046277 2.050387145
341.2838922 0.7074423773
353.3202777 4.84607793
355.3359278 0.9990390408
357.3151924 2.009366685
361.310107 0.9396409868
369.3151924 1.306220769
371.3308424 3.887441303
375.325757 0.7676410748
383.3308424 1.029879144
385.3464925 1.039508934
389.3414071 1.044451236
403.3570572 0.7400553165
425.3777926 10.67130954
443.3883573 8.001218908
445.3676218 1.466667231
461.398922 3.08378333

Name: +ve in-silico MS/MS by CFM-ID for ASMOUVFUKZIYNJ-WYAOSOTQSA-N
ID: ASMOUVFUKZIYNJ-WYAOSOTQSA-N
Comment: Energy2
Num peaks: 31
57.0334912 0.9113794613
69.0334912 1.035363051
71.04914126 1.841526738
85.06479133 1.436433253
205.1586917 0.961558785
233.1899918 0.961558785
269.2263773 1.289624052
271.2420274 1.008702337
273.221292 0.9469468656
297.2576775 1.028575841
299.2733275 1.501438135
301.2525921 0.924413037
325.2889776 1.136967792
339.3046277 2.785038823
341.2838922 1.478026137
341.3202777 1.564998866
343.2995423 0.8477553078
353.3202777 2.657383088
355.2995423 1.310677934
355.3359278 2.5533987
357.3151924 1.394683902
369.3151924 1.511271238
371.3308424 1.44737816
383.3308424 1.693478427
385.3464925 0.8445674739
389.3414071 0.9037905278
413.3777926 0.8581502017
425.3777926 3.637098961
431.3519718 1.073117293
433.3676218 1.195972224
445.3676218 2.621562952

Name: +ve in-silico MS/MS by CFM-ID for GDNMTUAJVKFDCM-FWKALQMESA-N
ID: GDNMTUAJVKFDCM-FWKALQMESA-N
Comment: Energy0
Num peaks: 31
83.08552677 0.5632481123
85.10117684 1.500130413
87.1168269 0.5545768539
99.1168269 1.114986596
253.2525921 0.5574856444
285.221292 1.073016648
287.236942 0.6504227439
303.2318567 1.097035739
305.2475067 0.5937144092
313.2525921 0.7267683134
331.2631568 0.6585263772
343.2631568 1.249021848
361.2737215 1.06707257
399.325757 1.130544324
399.3621425 0.7066285918
401.3414071 1.542390767
403.3570572 0.6748576611
411.3621425 3.495395863
413.3777926 1.243992143
415.3570572 0.7258378123
415.3934427 0.6444709109
417.3727072 0.8669519352
419.3519718 1.025023717
425.3777926 11.00455509
429.3727072 2.480962505
431.3519718 0.4726179778
431.3883573 1.215497337
433.3676218 0.7509237859
443.3883573 25.56608525
445.3676218 0.9120386947
461.398922 14.08495975

Name: +ve in-silico MS/MS by CFM-ID for GDNMTUAJVKFDCM-FWKALQMESA-N
ID: GDNMTUAJVKFDCM-FWKALQMESA-N
Comment: Energy1
Num peaks: 31
55.05422664 0.6933884386
83.08552677 1.294935274
85.10117684 1.358443009
99.1168269 3.552185521
101.132477 0.7294789025
109.0647913 0.8528882535
239.236942 0.6779968338
267.2682422 0.6779968338
285.221292 1.166658536
303.2318567 0.9530096921
313.2525921 1.717557999
315.2682422 1.422678636
331.2631568 1.77577048
333.2788068 0.7307735957
343.2631568 6.160161533
345.2788068 1.206476162
347.2944569 0.7573782476
357.2788068 1.062071658
361.2737215 3.033781271
383.3308424 0.6990814023
397.3464925 0.7730059241
399.325757 1.112922059
401.3414071 2.168029285
403.3570572 1.457915383
411.3621425 2.068322677
413.3777926 1.286296859
425.3777926 4.777714418
429.3727072 1.111504171
443.3883573 7.219919534
445.3676218 1.001991978
461.398922 2.863361941

Name: +ve in-silico MS/MS by CFM-ID for GDNMTUAJVKFDCM-FWKALQMESA-N
ID: GDNMTUAJVKFDCM-FWKALQMESA-N
Comment: Energy2
Num peaks: 31
55.05422664 1.650322553
69.06987671 1.098771686
71.04914126 1.321351882
83.08552677 1.847158797
85.10117684 2.185312284
91.05422664 1.268258799
93.06987671 1.004349912
99.1168269 2.881558079
107.0855268 0.9121558164
139.1117415 2.276875235
153.1273916 1.439933088
167.1430416 2.416839763
193.1586917 2.697395266
285.221292 0.9666989164
287.236942 0.9575418474
313.2525921 2.129143297
315.2682422 0.8547535742
317.2475067 3.747148336
331.2631568 1.338693138
343.2631568 1.606522387
369.3151924 1.006729129
383.3308424 1.192500783
385.3464925 1.85287346
397.3464925 1.895154387
399.3621425 2.940209105
401.3414071 1.131314711
411.3621425 1.393075747
413.3777926 1.125072239
417.3727072 1.104131454
433.3676218 0.8455718132
445.3676218 2.130828296

Name: +ve in-silico MS/MS by CFM-ID for CUCNLJBIUCKPCT-NXUDHOIXSA-N
ID: CUCNLJBIUCKPCT-NXUDHOIXSA-N
Comment: Energy0
Num peaks: 11
141.1273916 0.4275381364
399.325757 1.406933697
401.3414071 1.50931091
403.3570572 0.4637436723
417.3363217 0.6520156221
419.3519718 1.189808852
425.3777926 25.30391007
431.3883573 0.5066817107
443.3883573 34.35293997
445.3676218 0.896850243
461.398922 13.51836017

Name: +ve in-silico MS/MS by CFM-ID for CUCNLJBIUCKPCT-NXUDHOIXSA-N
ID: CUCNLJBIUCKPCT-NXUDHOIXSA-N
Comment: Energy1
Num peaks: 31
55.05422664 0.8562188853
57.06987671 0.7359779113
83.08552677 0.9678573094
121.1011768 0.8817535937
123.1168269 0.8390703099
139.1117415 0.6781529616
141.1273916 1.196272075
207.1743418 0.8198388564
221.1899918 0.8158078966
235.2056419 0.8198388564
275.236942 1.100429452
277.2525921 0.837353512
289.2525921 0.7318184516
301.2525921 0.7200060041
341.2838922 0.9245369801
343.2995423 0.7230914881
357.2788068 0.9438815043
361.310107 0.9256689202
369.3151924 1.799557802
371.3308424 0.9192322621
373.310107 0.6926124135
387.325757 1.058149577
399.325757 1.679765227
401.3414071 1.844938742
403.3570572 1.290723738
413.3777926 0.8306189383
425.3777926 19.21865616
431.3883573 0.7701905311
443.3883573 14.53615221
445.3676218 1.081944461
461.398922 3.273798522

Name: +ve in-silico MS/MS by CFM-ID for CUCNLJBIUCKPCT-NXUDHOIXSA-N
ID: CUCNLJBIUCKPCT-NXUDHOIXSA-N
Comment: Energy2
Num peaks: 31
55.05422664 1.753058688
67.05422664 1.07370306
83.08552677 1.437555697
123.1168269 1.328732505
205.1586917 1.342783446
207.1743418 1.663290814
221.1899918 1.289619226
233.1899918 1.342783446
235.2056419 1.663290814
257.2263773 1.474581641
259.2420274 1.085733203
273.221292 1.438765552
275.236942 2.038364108
289.2525921 1.201218354
301.2525921 1.94518431
303.2682422 1.127410099
341.2838922 1.876996821
343.2995423 1.307833026
355.2995423 1.470250556
369.3151924 1.932956571
371.2944569 1.044135236
371.3308424 1.683843856
373.310107 1.433761126
385.310107 1.2623481
387.325757 1.396753744
411.3621425 1.24440848
413.3777926 2.441222744
425.3777926 2.789120294
431.3519718 1.552352563
433.3676218 1.519208393
445.3676218 3.365093322

Name: +ve in-silico MS/MS by CFM-ID for PYXFVCFISTUSOO-UZAJXNEJSA-N
ID: PYXFVCFISTUSOO-UZAJXNEJSA-N
Comment: Energy0
Num peaks: 19
55.05422664 0.8098574482
69.06987671 1.530696593
83.08552677 0.5537276752
313.2525921 0.5338585582
315.2682422 1.19845976
359.2944569 0.7748627059
373.310107 0.7054977754
387.325757 0.7381739042
399.325757 0.8752464527
401.3414071 0.8328162151
403.3570572 0.7437721382
413.3777926 0.6990398301
417.3363217 1.329570441
419.3519718 1.25998877
425.3777926 25.02242468
431.3883573 0.7134470752
443.3883573 29.84790353
445.3676218 0.8285097673
461.398922 11.23949834

Name: +ve in-silico MS/MS by CFM-ID for PYXFVCFISTUSOO-UZAJXNEJSA-N
ID: PYXFVCFISTUSOO-UZAJXNEJSA-N
Comment: Energy1
Num peaks: 31
55.05422664 2.498041423
69.06987671 4.38779253
83.08552677 1.703852607
155.1430416 0.803343309
169.1586917 0.7564571093
189.1637771 1.017224792
207.1743418 0.8557407261
209.1899918 0.8998599888
273.221292 0.9640098947
287.236942 0.8768865861
301.2525921 0.8498741093
313.2525921 1.830852951
315.2682422 2.876651159
317.2838922 2.556014217
321.2788068 0.7771159568
333.2788068 0.9572793108
335.2944569 0.7629475377
341.2838922 0.7469764455
357.2788068 1.128848634
359.2944569 2.048500626
361.310107 1.203593878
369.3151924 1.422200164
371.2944569 0.8785107645
373.310107 1.38673852
385.310107 0.9087934834
387.325757 2.365925845
399.325757 0.846248551
403.3570572 1.016243133
425.3777926 11.67545955
443.3883573 9.01653638
461.398922 2.433191195

Name: +ve in-silico MS/MS by CFM-ID for PYXFVCFISTUSOO-UZAJXNEJSA-N
ID: PYXFVCFISTUSOO-UZAJXNEJSA-N
Comment: Energy2
Num peaks: 31
53.03857658 2.422474118
55.05422664 2.834856572
69.06987671 3.428361118
121.1011768 1.57249812
123.1168269 1.127278955
149.132477 1.165933114
189.1637771 1.673636966
191.1794272 1.471718739
207.1743418 1.087554421
271.2056419 1.117645337
273.221292 1.549227173
275.236942 1.142793122
285.221292 1.117645337
287.236942 1.232953579
289.2525921 1.132042088
301.2525921 2.098525424
315.2682422 1.543587552
341.2838922 1.398140107
355.2995423 1.108612471
357.2788068 1.266897196
359.2944569 2.309880824
369.3151924 1.455883902
371.3308424 1.179995453
373.310107 1.401674914
385.310107 1.411844991
387.325757 2.731486269
411.3621425 1.76645377
413.3777926 3.476508837
425.3777926 1.701245487
427.3570572 1.553500031
445.3676218 1.757860811

Name: +ve in-silico MS/MS by CFM-ID for RQBNSDSKUAGBOI-OXJQSBPRSA-N
ID: RQBNSDSKUAGBOI-OXJQSBPRSA-N
Comment: Energy0
Num peaks: 31
59.04914126 0.590113699
85.06479133 0.512934271
101.0597059 0.4629666238
103.075356 1.795339646
105.0910061 0.765979051
239.2005565 0.502534649
299.2733275 1.128681936
307.2631568 0.502534649
317.2838922 0.5065066108
319.2995423 0.5359834285
347.3308424 0.4320060001
353.3202777 0.609316933
355.2995423 1.026694518
355.3359278 0.6273140966
357.3151924 1.704278178
359.3308424 0.8746893571
361.310107 0.5351735878
371.3308424 0.9943311497
373.310107 1.125326642
375.325757 2.585832892
377.3414071 1.274750053
383.3308424 1.139643117
385.3464925 0.9693674459
401.3414071 0.9738960153
403.3570572 1.777875859
425.3777926 8.701382847
431.3883573 0.6645746011
433.3676218 0.4576045477
443.3883573 24.99137243
445.3676218 1.198649106
461.398922 18.41431286

Name: +ve in-silico MS/MS by CFM-ID for RQBNSDSKUAGBOI-OXJQSBPRSA-N
ID: RQBNSDSKUAGBOI-OXJQSBPRSA-N
Comment: Energy1
Num peaks: 31
81.06987671 2.614934074
83.08552677 0.7447590275
85.10117684 0.9046300334
89.05970595 1.895168756
97.06479133 1.104083989
99.08044139 1.430992197
101.0960915 0.898873603
239.2005565 0.7099608505
253.2162066 0.7296547198
299.2733275 0.9708817316
301.2889776 1.169393152
321.2788068 0.7296547198
341.2838922 1.468592326
343.2995423 1.407929737
353.3202777 1.406427632
355.2995423 1.586566243
357.3151924 2.510382964
359.2944569 1.236896863
361.310107 1.851939484
369.3151924 2.24163066
371.3308424 1.34560776
373.310107 1.071208912
373.3464925 0.7104017325
375.325757 3.160865607
387.325757 1.410609899
389.3414071 0.9065871987
403.3570572 0.7817026168
425.3777926 6.365185229
443.3883573 9.170104497
445.3676218 1.234560796
461.398922 4.054570416

Name: +ve in-silico MS/MS by CFM-ID for RQBNSDSKUAGBOI-OXJQSBPRSA-N
ID: RQBNSDSKUAGBOI-OXJQSBPRSA-N
Comment: Energy2
Num peaks: 31
57.06987671 1.308004178
207.1743418 1.12826958
221.1899918 1.009043779
257.2263773 1.025204102
271.2420274 1.025204102
273.221292 1.15087446
275.236942 1.441608628
285.2576775 2.200054978
289.2525921 1.428924451
301.2525921 1.137055632
303.2682422 1.565217431
329.3202777 2.057953298
341.2838922 1.99099043
343.2995423 1.55877053
353.3202777 1.331381347
355.2995423 1.981420795
355.3359278 1.170522193
357.3151924 1.793975274
359.3308424 1.565734627
369.3151924 2.900947085
371.3308424 2.521405226
375.325757 1.048808924
383.3308424 1.79736182
385.3464925 1.548637644
403.3570572 1.151286009
411.3621425 1.024838661
413.3777926 1.861109994
425.3777926 1.251171942
431.3519718 1.108758082
433.3676218 1.296492676
445.3676218 2.766951643

Name: +ve in-silico MS/MS by CFM-ID for DPDFFNTXDWYSGP-PSTOXXEMSA-N
ID: DPDFFNTXDWYSGP-PSTOXXEMSA-N
Comment: Energy0
Num peaks: 31
71.08552677 1.099510666
83.08552677 0.6322179957
85.10117684 3.24094146
87.1168269 0.6859484248
99.1168269 1.074783311
125.132477 0.6430153996
127.148127 1.420784312
129.1637771 0.6027169666
155.1794272 0.5626027539
223.2420274 0.7409747811
239.164171 0.7296204354
333.2424213 1.517150997
335.2580714 1.074144839
361.2737215 1.086665825
371.3308424 1.214467294
373.3464925 0.6587625195
375.2893715 2.691476072
377.3050216 0.671671654
385.3464925 1.299241832
387.3621425 1.798439253
389.3050216 1.105904368
417.3363217 2.19908163
417.3727072 0.6865237436
419.3519718 3.962729509
419.3883573 0.7171080389
429.3727072 0.8296356837
431.3883573 0.7361245903
433.4040074 1.210683804
443.3883573 5.913935644
445.3676218 1.998124868
461.398922 33.040312

Name: +ve in-silico MS/MS by CFM-ID for DPDFFNTXDWYSGP-PSTOXXEMSA-N
ID: DPDFFNTXDWYSGP-PSTOXXEMSA-N
Comment: Energy1
Num peaks: 31
41.03857658 0.899960896
69.06987671 1.22543773
71.08552677 1.186351681
83.08552677 1.414939219
85.10117684 9.233414407
87.1168269 0.9212107527
99.1168269 1.437513675
125.132477 1.016528922
127.148127 1.160395114
157.1223062 0.897543561
223.2420274 0.8946100343
261.2576775 1.352629818
275.2733275 0.9709089596
277.2889776 1.112253345
333.2424213 1.447128187
335.2580714 0.9024802037
345.3151924 1.216341821
357.2788068 1.047275925
361.2737215 1.188843792
375.2893715 4.696839979
387.3621425 0.9113776748
389.3050216 1.561513992
417.3363217 1.533647724
417.3727072 0.968712229
419.3519718 1.39383609
429.3727072 1.552622419
431.3883573 1.244028217
433.4040074 2.497000308
443.3883573 1.852588171
445.3676218 1.592517858
461.398922 4.428771885

Name: +ve in-silico MS/MS by CFM-ID for DPDFFNTXDWYSGP-PSTOXXEMSA-N
ID: DPDFFNTXDWYSGP-PSTOXXEMSA-N
Comment: Energy2
Num peaks: 31
27.02292652 1.178460766
55.05422664 2.936357552
69.06987671 1.786293252
71.08552677 0.9062030853
79.05422664 1.302197413
81.06987671 1.211263464
83.08552677 3.079656783
85.10117684 9.833769553
205.1950772 1.061390715
207.2107273 1.016815255
233.2263773 1.061390715
235.2420274 1.016815255
259.2420274 1.673370279
261.2576775 1.518594709
273.221292 0.9824781515
287.236942 1.347918016
299.236942 0.9497707996
301.2525921 2.919030794
327.3046277 1.280408779
339.3046277 1.084522841
353.3202777 1.504063496
357.3151924 0.8702339644
359.3672279 1.544870577
361.2737215 1.173622851
367.3359278 0.8714278677
369.3515779 0.846872368
373.3464925 1.907911905
417.3727072 0.9306321234
429.3727072 0.9908947067
431.3883573 1.42847604
445.3676218 2.756225315

Name: +ve in-silico MS/MS by CFM-ID for AOXTVVMIAYODJX-HCOAJINSSA-N
ID: AOXTVVMIAYODJX-HCOAJINSSA-N
Comment: Energy0
Num peaks: 22
67.05422664 0.476463971
71.04914126 1.173517495
85.06479133 0.6110596031
299.2733275 0.6916469511
317.2838922 0.6485251501
343.2995423 0.6561689218
357.3151924 0.9523020691
359.3308424 0.5095804181
361.310107 0.5522218505
371.3308424 0.7380303268
375.325757 0.5087788145
389.3414071 0.4266930364
399.325757 0.6393474239
401.3414071 1.421920159
403.3570572 0.8643017797
417.3363217 0.6943372549
419.3519718 0.8173861441
421.3676218 0.6151721968
425.3777926 25.09422069
443.3883573 30.0675432
445.3676218 0.8488026742
461.398922 11.36843802

Name: +ve in-silico MS/MS by CFM-ID for AOXTVVMIAYODJX-HCOAJINSSA-N
ID: AOXTVVMIAYODJX-HCOAJINSSA-N
Comment: Energy1
Num peaks: 31
41.03857658 1.808109174
43.05422664 1.655948983
55.05422664 0.8032134709
67.05422664 1.958523914
71.04914126 3.214944499
81.06987671 0.959208225
85.06479133 1.915031239
99.08044139 0.8236616023
125.0960915 0.8100040598
297.2576775 1.103466731
299.2733275 1.902904072
301.2889776 1.885982535
315.2682422 0.9426139007
317.2838922 1.533855432
319.2995423 1.261907665
341.2838922 1.60134139
343.2995423 1.935387495
355.2995423 1.594461932
357.3151924 2.500214005
359.2944569 0.6640378709
359.3308424 0.8812638083
361.310107 1.115219553
369.3151924 2.110535101
371.3308424 2.500651505
375.325757 1.285790107
389.3414071 1.19817561
401.3414071 0.6939139665
425.3777926 12.08591188
443.3883573 9.171916396
445.3676218 0.8924212815
461.398922 2.435125902

Name: +ve in-silico MS/MS by CFM-ID for AOXTVVMIAYODJX-HCOAJINSSA-N
ID: AOXTVVMIAYODJX-HCOAJINSSA-N
Comment: Energy2
Num peaks: 31
41.03857658 1.75562123
67.05422664 1.908387266
69.06987671 1.02582353
71.04914126 2.048699446
205.1586917 1.306297775
207.1743418 1.083101587
233.1899918 1.306297775
235.2056419 1.083101587
255.2107273 1.161890777
269.2263773 1.161890777
273.221292 1.626064557
275.236942 1.092068297
283.2420274 1.135103757
285.2576775 1.792666108
287.236942 1.30361835
289.2525921 1.081414646
289.2889776 0.9396466514
299.2733275 1.16506537
301.2525921 1.591574775
303.2682422 1.672645836
341.2838922 2.464754394
343.2995423 2.718760542
355.2995423 1.899581426
357.3151924 2.201330484
359.3308424 0.9557159246
369.3151924 2.670692197
371.3308424 3.637974392
413.3777926 1.733172699
425.3777926 1.763372352
433.3676218 1.047530354
445.3676218 2.20332474

Name: +ve in-silico MS/MS by CFM-ID for RQBNSDSKUAGBOI-ZNYSIYOKSA-N
ID: RQBNSDSKUAGBOI-ZNYSIYOKSA-N
Comment: Energy0
Num peaks: 31
59.04914126 0.590113699
85.06479133 0.512934271
101.0597059 0.4629666238
103.075356 1.795339646
105.0910061 0.765979051
239.2005565 0.502534649
299.2733275 1.128681936
307.2631568 0.502534649
317.2838922 0.5065066108
319.2995423 0.5359834285
347.3308424 0.4320060001
353.3202777 0.609316933
355.2995423 1.026694518
355.3359278 0.6273140966
357.3151924 1.704278178
359.3308424 0.8746893571
361.310107 0.5351735878
371.3308424 0.9943311497
373.310107 1.125326642
375.325757 2.585832892
377.3414071 1.274750053
383.3308424 1.139643117
385.3464925 0.9693674459
401.3414071 0.9738960153
403.3570572 1.777875859
425.3777926 8.701382847
431.3883573 0.6645746011
433.3676218 0.4576045477
443.3883573 24.99137243
445.3676218 1.198649106
461.398922 18.41431286

Name: +ve in-silico MS/MS by CFM-ID for RQBNSDSKUAGBOI-ZNYSIYOKSA-N
ID: RQBNSDSKUAGBOI-ZNYSIYOKSA-N
Comment: Energy1
Num peaks: 31
81.06987671 2.614934074
83.08552677 0.7447590275
85.10117684 0.9046300334
89.05970595 1.895168756
97.06479133 1.104083989
99.08044139 1.430992197
101.0960915 0.898873603
239.2005565 0.7099608505
253.2162066 0.7296547198
299.2733275 0.9708817316
301.2889776 1.169393152
321.2788068 0.7296547198
341.2838922 1.468592326
343.2995423 1.407929737
353.3202777 1.406427632
355.2995423 1.586566243
357.3151924 2.510382964
359.2944569 1.236896863
361.310107 1.851939484
369.3151924 2.24163066
371.3308424 1.34560776
373.310107 1.071208912
373.3464925 0.7104017325
375.325757 3.160865607
387.325757 1.410609899
389.3414071 0.9065871987
403.3570572 0.7817026168
425.3777926 6.365185229
443.3883573 9.170104497
445.3676218 1.234560796
461.398922 4.054570416

Name: +ve in-silico MS/MS by CFM-ID for RQBNSDSKUAGBOI-ZNYSIYOKSA-N
ID: RQBNSDSKUAGBOI-ZNYSIYOKSA-N
Comment: Energy2
Num peaks: 31
57.06987671 1.308004178
207.1743418 1.12826958
221.1899918 1.009043779
257.2263773 1.025204102
271.2420274 1.025204102
273.221292 1.15087446
275.236942 1.441608628
285.2576775 2.200054978
289.2525921 1.428924451
301.2525921 1.137055632
303.2682422 1.565217431
329.3202777 2.057953298
341.2838922 1.99099043
343.2995423 1.55877053
353.3202777 1.331381347
355.2995423 1.981420795
355.3359278 1.170522193
357.3151924 1.793975274
359.3308424 1.565734627
369.3151924 2.900947085
371.3308424 2.521405226
375.325757 1.048808924
383.3308424 1.79736182
385.3464925 1.548637644
403.3570572 1.151286009
411.3621425 1.024838661
413.3777926 1.861109994
425.3777926 1.251171942
431.3519718 1.108758082
433.3676218 1.296492676
445.3676218 2.766951643

Name: +ve in-silico MS/MS by CFM-ID for RCRYHUPTBJZEQS-UHFFFAOYSA-N
ID: RCRYHUPTBJZEQS-UHFFFAOYSA-N
Comment: Energy0
Num peaks: 14
43.05422664 0.5414396308
141.1637771 0.5398680681
165.1637771 0.5805500677
167.1794272 0.7885282538
169.1950772 3.176754591
183.2107273 1.458814397
193.1950772 2.76449004
209.1899918 3.791306356
211.2056419 23.28826878
213.221292 0.7035785669
229.2162066 6.676079171
269.2111212 0.711551182
421.4040074 3.314185355
439.414572 31.83540444

Name: +ve in-silico MS/MS by CFM-ID for RCRYHUPTBJZEQS-UHFFFAOYSA-N
ID: RCRYHUPTBJZEQS-UHFFFAOYSA-N
Comment: Energy1
Num peaks: 31
39.02292652 0.7678982091
41.03857658 0.8676938953
43.05422664 1.505783985
55.05422664 0.7654687743
57.06987671 1.451378717
69.06987671 0.790545735
71.08552677 1.439178908
83.08552677 0.790545735
85.10117684 1.397018626
97.10117684 0.790545735
99.1168269 1.472937774
111.1168269 0.790545735
113.132477 1.472937774
125.132477 0.790545735
127.148127 1.472937774
139.148127 0.790545735
141.1637771 1.472937774
153.1637771 0.790545735
155.1794272 1.472937774
165.1637771 1.082542028
167.1794272 1.487373982
169.1950772 6.487826023
171.2107273 0.7351092399
183.2107273 6.62855559
193.1950772 4.291052612
195.2107273 0.9855969819
209.1899918 1.544286295
211.2056419 21.49829112
229.2162066 3.60913692
421.4040074 0.9159921043
439.414572 4.071478853

Name: +ve in-silico MS/MS by CFM-ID for RCRYHUPTBJZEQS-UHFFFAOYSA-N
ID: RCRYHUPTBJZEQS-UHFFFAOYSA-N
Comment: Energy2
Num peaks: 31
39.02292652 1.311764016
41.03857658 2.689294079
43.05422664 2.905674384
53.03857658 1.035184278
55.05422664 1.335107657
57.06987671 1.686056916
67.05422664 1.035184278
69.06987671 1.208149727
71.08552677 1.404221521
83.08552677 1.208149727
95.08552677 1.035184278
97.10117684 1.208149727
99.1168269 2.202837
111.1168269 1.208149727
113.132477 2.202837
125.132477 1.208149727
127.148127 2.202837
139.148127 1.208149727
141.1637771 2.202837
151.148127 1.035184278
153.1637771 1.208149727
155.1794272 2.202837
165.1637771 3.785043885
167.1794272 4.42240133
169.1950772 5.501454119
171.2107273 2.877701251
181.1950772 1.716331892
183.2107273 4.91221064
209.1899918 2.029903546
211.2056419 14.82007169
269.2111212 1.323130591

Name: +ve in-silico MS/MS by CFM-ID for WTIUITBIDPOHKN-RUKKCGOYSA-N
ID: WTIUITBIDPOHKN-RUKKCGOYSA-N
Comment: Energy0
Num peaks: 7
383.3308424 3.03648109
385.3464925 2.345302279
401.3414071 1.334364506
403.3570572 2.321143826
425.3777926 26.35984828
443.3883573 32.21830574
461.398922 12.39950854

Name: +ve in-silico MS/MS by CFM-ID for WTIUITBIDPOHKN-RUKKCGOYSA-N
ID: WTIUITBIDPOHKN-RUKKCGOYSA-N
Comment: Energy1
Num peaks: 31
55.05422664 1.250995989
57.06987671 1.197461161
69.06987671 0.7844807015
121.1011768 0.7702385192
141.1273916 1.058817997
149.132477 0.832042762
155.1430416 0.9573368063
169.1586917 1.058817997
189.1637771 1.16969933
207.1743418 1.103681611
209.1899918 1.042654856
273.221292 1.190217103
293.2475067 0.7808085834
301.2525921 1.260069122
321.2788068 0.7808085834
341.2838922 1.606478467
343.2995423 1.196269955
361.310107 1.101963405
369.3151924 0.743695547
383.3308424 4.80138211
385.3464925 7.719258162
397.3464925 0.8913046703
401.3414071 1.841538771
403.3570572 3.651492395
413.3777926 0.8950982848
415.3934427 1.062969654
425.3777926 14.88712624
431.3883573 0.9205985396
443.3883573 11.53301428
445.3676218 1.178799142
461.398922 3.121250213

Name: +ve in-silico MS/MS by CFM-ID for WTIUITBIDPOHKN-RUKKCGOYSA-N
ID: WTIUITBIDPOHKN-RUKKCGOYSA-N
Comment: Energy2
Num peaks: 31
39.02292652 1.284362833
55.05422664 2.941759883
57.06987671 1.242671592
123.1168269 1.19351352
135.1168269 1.087057432
151.148127 1.258815675
189.1637771 1.596522834
191.1794272 2.021503346
207.1743418 1.288602054
273.221292 1.78201068
275.236942 1.283549278
301.2525921 1.803119776
303.2682422 1.322514605
341.2838922 3.205499899
343.2995423 2.527874251
355.2995423 1.665559931
357.3151924 1.246376042
369.3151924 3.443844251
383.3308424 2.619339291
385.3464925 2.378141616
397.3464925 1.526775111
399.3621425 1.592436518
401.3414071 1.307932936
411.3621425 1.946600499
413.3777926 3.362993153
415.3934427 1.133662393
425.3777926 2.976018241
427.3570572 1.504775849
431.3519718 1.347174699
433.3676218 1.450373401
445.3676218 3.705418886

Name: +ve in-silico MS/MS by CFM-ID for BLPHPSBSZGKMLY-WCHXXFKISA-N
ID: BLPHPSBSZGKMLY-WCHXXFKISA-N
Comment: Energy0
Num peaks: 6
413.3777926 0.8031779141
425.3777926 30.14771547
431.3883573 0.8277500788
443.3883573 36.44107432
445.3676218 0.6832171414
461.398922 13.88765047

Name: +ve in-silico MS/MS by CFM-ID for BLPHPSBSZGKMLY-WCHXXFKISA-N
ID: BLPHPSBSZGKMLY-WCHXXFKISA-N
Comment: Energy1
Num peaks: 31
141.1273916 0.7381430343
149.132477 0.7694310835
155.1430416 0.7915410642
169.1586917 0.7512215046
273.221292 0.7355872059
287.236942 0.7029386961
293.2475067 0.7045671091
301.2525921 1.041213967
307.2631568 0.8292351561
321.2788068 0.9195102607
341.2838922 2.161708846
343.2995423 1.529906567
355.2995423 1.514731492
357.3151924 0.8898625858
359.2944569 1.030417702
361.310107 1.396173465
369.3151924 4.171228884
371.3308424 1.943742189
373.310107 0.7420133347
375.325757 1.204594668
383.3308424 0.8531574181
387.325757 1.714355141
389.3414071 1.396572874
397.3464925 0.900300359
413.3777926 1.021774314
415.3934427 1.145079203
425.3777926 20.77122275
431.3883573 0.9705553278
443.3883573 16.40338453
445.3676218 0.814559366
461.398922 4.516321294

Name: +ve in-silico MS/MS by CFM-ID for BLPHPSBSZGKMLY-WCHXXFKISA-N
ID: BLPHPSBSZGKMLY-WCHXXFKISA-N
Comment: Energy2
Num peaks: 31
123.1168269 1.115149434
151.148127 1.236244423
203.1794272 1.395771777
205.1950772 1.541771812
217.1950772 0.9838300651
231.2107273 1.112970777
273.221292 1.361358165
275.236942 1.121723393
287.236942 0.9770372201
301.2525921 1.848815158
303.2682422 1.240771451
341.2838922 4.313295646
343.2995423 2.928496225
355.2995423 3.369783132
357.3151924 1.192204145
359.2944569 1.212630693
369.3151924 4.431359427
371.3308424 3.800249527
383.3308424 1.416314197
385.3464925 1.860598084
387.325757 1.233127785
397.3464925 1.408093922
399.3621425 1.879082601
411.3621425 2.547242805
413.3777926 5.207971382
415.3934427 1.6866023
417.3363217 1.202881289
425.3777926 3.410996912
431.3519718 1.388203408
433.3676218 1.274242074
445.3676218 2.565316798

Name: +ve in-silico MS/MS by CFM-ID for WWWOCVBEDWYMAJ-YTXZDOLYSA-N
ID: WWWOCVBEDWYMAJ-YTXZDOLYSA-N
Comment: Energy0
Num peaks: 29
71.04914126 1.247775032
73.06479133 0.6293964454
85.06479133 0.8245271274
99.08044139 1.237918066
127.1117415 1.461404265
129.1273916 0.6571005787
155.1430416 0.6016068381
169.1586917 0.6114547365
211.1692564 0.5696445429
225.1849065 0.8203583416
237.221292 0.8178452356
291.2682422 0.5728572923
293.2475067 0.6260136299
307.2631568 0.6228766134
333.2788068 1.506350242
335.2944569 1.027162041
357.3151924 0.5875667093
361.310107 1.093644778
371.3308424 0.6059272188
375.325757 2.20086994
377.3414071 0.6379015181
389.3414071 1.449052793
401.3414071 2.5611881
403.3570572 1.643973881
419.3519718 2.683411525
433.3676218 1.279756943
443.3883573 10.75197937
445.3676218 2.547265181
461.398922 38.66054339

Name: +ve in-silico MS/MS by CFM-ID for WWWOCVBEDWYMAJ-YTXZDOLYSA-N
ID: WWWOCVBEDWYMAJ-YTXZDOLYSA-N
Comment: Energy1
Num peaks: 31
39.02292652 0.9210013938
41.03857658 2.015504356
57.0334912 2.192779427
59.04914126 1.727439009
71.04914126 2.432511389
73.06479133 0.8783979674
85.06479133 1.060998454
305.2838922 0.8316208609
333.2788068 1.193753893
357.3151924 0.9478822557
359.2944569 0.8074273053
361.310107 2.357401713
371.3308424 1.186726833
373.310107 2.501380896
375.325757 5.028447197
383.3308424 2.375288982
385.3464925 0.8711576543
389.3414071 1.554128798
401.3414071 6.41558857
403.3570572 5.173511105
413.3414071 1.04239031
415.3570572 2.613713845
417.3363217 0.8990257368
417.3727072 1.651520375
419.3519718 1.807712816
425.3777926 1.4465419
431.3519718 1.638270177
433.3676218 3.522075592
443.3883573 4.268363735
445.3676218 1.953885629
461.398922 3.028683224

Name: +ve in-silico MS/MS by CFM-ID for WWWOCVBEDWYMAJ-YTXZDOLYSA-N
ID: WWWOCVBEDWYMAJ-YTXZDOLYSA-N
Comment: Energy2
Num peaks: 31
39.02292652 1.888009373
41.03857658 2.36016053
43.05422664 1.071092854
55.01784114 1.316965479
55.05422664 2.038397222
69.06987671 1.215751638
71.04914126 6.751950639
83.08552677 1.623630534
85.06479133 1.314544626
183.1379563 1.228318021
197.1536063 1.306927971
205.1950772 1.757083898
211.1692564 1.956681723
219.2107273 1.342257935
231.2107273 1.130478077
233.2263773 2.435649713
265.2162066 1.158571492
279.2318567 1.158571492
291.2682422 1.161309656
293.2475067 1.645698892
305.2838922 1.27889819
315.2682422 1.25361848
317.2838922 1.102635361
343.2995423 1.737206652
357.3151924 1.504328002
359.3308424 1.390700399
371.3308424 3.708487319
389.3414071 1.117254015
401.3414071 1.142871136
433.3676218 1.261653366
445.3676218 4.662231505

Name: +ve in-silico MS/MS by CFM-ID for PYXFVCFISTUSOO-RXTYSLKBSA-N
ID: PYXFVCFISTUSOO-RXTYSLKBSA-N
Comment: Energy0
Num peaks: 19
55.05422664 0.8098574482
69.06987671 1.530696593
83.08552677 0.5537276752
313.2525921 0.5338585582
315.2682422 1.19845976
359.2944569 0.7748627059
373.310107 0.7054977754
387.325757 0.7381739042
399.325757 0.8752464527
401.3414071 0.8328162151
403.3570572 0.7437721382
413.3777926 0.6990398301
417.3363217 1.329570441
419.3519718 1.25998877
425.3777926 25.02242468
431.3883573 0.7134470752
443.3883573 29.84790353
445.3676218 0.8285097673
461.398922 11.23949834

Name: +ve in-silico MS/MS by CFM-ID for PYXFVCFISTUSOO-RXTYSLKBSA-N
ID: PYXFVCFISTUSOO-RXTYSLKBSA-N
Comment: Energy1
Num peaks: 31
55.05422664 2.498041423
69.06987671 4.38779253
83.08552677 1.703852607
155.1430416 0.803343309
169.1586917 0.7564571093
189.1637771 1.017224792
207.1743418 0.8557407261
209.1899918 0.8998599888
273.221292 0.9640098947
287.236942 0.8768865861
301.2525921 0.8498741093
313.2525921 1.830852951
315.2682422 2.876651159
317.2838922 2.556014217
321.2788068 0.7771159568
333.2788068 0.9572793108
335.2944569 0.7629475377
341.2838922 0.7469764455
357.2788068 1.128848634
359.2944569 2.048500626
361.310107 1.203593878
369.3151924 1.422200164
371.2944569 0.8785107645
373.310107 1.38673852
385.310107 0.9087934834
387.325757 2.365925845
399.325757 0.846248551
403.3570572 1.016243133
425.3777926 11.67545955
443.3883573 9.01653638
461.398922 2.433191195

Name: +ve in-silico MS/MS by CFM-ID for PYXFVCFISTUSOO-RXTYSLKBSA-N
ID: PYXFVCFISTUSOO-RXTYSLKBSA-N
Comment: Energy2
Num peaks: 31
53.03857658 2.422474118
55.05422664 2.834856572
69.06987671 3.428361118
121.1011768 1.57249812
123.1168269 1.127278955
149.132477 1.165933114
189.1637771 1.673636966
191.1794272 1.471718739
207.1743418 1.087554421
271.2056419 1.117645337
273.221292 1.549227173
275.236942 1.142793122
285.221292 1.117645337
287.236942 1.232953579
289.2525921 1.132042088
301.2525921 2.098525424
315.2682422 1.543587552
341.2838922 1.398140107
355.2995423 1.108612471
357.2788068 1.266897196
359.2944569 2.309880824
369.3151924 1.455883902
371.3308424 1.179995453
373.310107 1.401674914
385.310107 1.411844991
387.325757 2.731486269
411.3621425 1.76645377
413.3777926 3.476508837
425.3777926 1.701245487
427.3570572 1.553500031
445.3676218 1.757860811

Name: +ve in-silico MS/MS by CFM-ID for UDYWSIQCDWKDPW-LWQWOSQPSA-N
ID: UDYWSIQCDWKDPW-LWQWOSQPSA-N
Comment: Energy0
Num peaks: 23
155.1430416 0.4736994282
157.1223062 0.4786841152
171.1379563 0.6962486921
185.1536063 0.4786841152
223.2056419 0.4736994282
225.1849065 0.4786841152
239.2005565 0.6962486921
253.2162066 0.4786841152
291.2682422 0.4736994282
293.2475067 0.4786841152
307.2631568 0.6962486921
321.2788068 0.4608483231
387.325757 0.493047121
389.3414071 0.5180955973
399.3621425 0.5598047359
417.3363217 0.4819945162
425.3777926 12.84011285
427.3570572 0.5472086684
429.3727072 1.061506474
431.3883573 1.259684314
443.3883573 30.90728862
445.3676218 0.9742017186
461.398922 24.21186183

Name: +ve in-silico MS/MS by CFM-ID for UDYWSIQCDWKDPW-LWQWOSQPSA-N
ID: UDYWSIQCDWKDPW-LWQWOSQPSA-N
Comment: Energy1
Num peaks: 31
55.05422664 1.563477788
57.06987671 0.755254108
69.06987671 0.8304004141
71.08552677 0.6669526896
155.1430416 0.7189949664
157.1223062 0.923630392
171.1379563 1.177484807
185.1536063 0.923630392
223.2056419 0.7189949664
225.1849065 0.923630392
239.2005565 1.177484807
253.2162066 0.923630392
291.2682422 0.7189949664
293.2475067 0.923630392
301.2525921 0.6823391571
307.2631568 1.177484807
319.2631568 0.8498268339
321.2788068 1.461197451
325.2889776 0.8715010787
345.3151924 0.8017044813
361.310107 0.7729284131
369.3151924 1.36810144
375.325757 0.6864580973
387.325757 1.57390655
389.3414071 1.751163069
425.3777926 11.95594023
427.3570572 0.7886606835
431.3883573 1.149992271
443.3883573 12.66702196
445.3676218 1.368259009
461.398922 5.811660043

Name: +ve in-silico MS/MS by CFM-ID for UDYWSIQCDWKDPW-LWQWOSQPSA-N
ID: UDYWSIQCDWKDPW-LWQWOSQPSA-N
Comment: Energy2
Num peaks: 31
55.05422664 3.004417612
157.1223062 1.031842899
171.1379563 1.014228805
185.1536063 1.031842899
225.1849065 1.031842899
239.2005565 1.014228805
253.2162066 1.031842899
293.2475067 1.031842899
301.2525921 1.168353539
307.2631568 1.014228805
319.2631568 1.014855183
321.2788068 1.20820492
325.2889776 1.941774717
339.3046277 1.379068238
343.2995423 0.9678797656
361.310107 1.022159303
367.3359278 1.379068238
369.3151924 1.794678137
371.3308424 1.244606872
373.310107 1.048336107
375.325757 1.018601588
381.3515779 1.786851474
383.3672279 1.2183214
387.325757 1.244155083
389.3414071 1.532893158
415.3570572 1.144462135
425.3777926 4.90687564
427.3570572 1.418193257
429.3727072 1.416125673
431.3519718 1.27413867
445.3676218 2.2722636

Name: +ve in-silico MS/MS by CFM-ID for WFJUVXCFHVKMKP-XFBCITOJSA-N
ID: WFJUVXCFHVKMKP-XFBCITOJSA-N
Comment: Energy0
Num peaks: 9
155.1430416 0.9288913175
383.3308424 2.83410845
385.3464925 2.034218101
401.3414071 0.9747535435
403.3570572 1.932126168
425.3777926 26.05188769
443.3883573 31.9309981
445.3676218 1.002560661
461.398922 12.31893655

Name: +ve in-silico MS/MS by CFM-ID for WFJUVXCFHVKMKP-XFBCITOJSA-N
ID: WFJUVXCFHVKMKP-XFBCITOJSA-N
Comment: Energy1
Num peaks: 31
121.1011768 0.9793053602
135.1168269 0.8668184009
139.1117415 1.007631102
141.1273916 1.272462667
149.132477 1.056877626
153.1273916 0.9912868795
155.1430416 1.462481795
167.1430416 1.023012437
169.1586917 1.272462667
189.1637771 1.195714242
207.1743418 1.131520631
209.1899918 1.068136441
301.2525921 0.8028884775
307.2631568 0.8109665294
341.2838922 1.447816084
343.2995423 0.998479567
355.2995423 1.180313418
357.3151924 0.8178664209
361.310107 0.8681700491
369.3151924 2.454969474
371.3308424 0.8268938513
383.3308424 4.338116944
385.3464925 6.978192501
387.325757 1.031737159
401.3414071 1.472778273
403.3570572 3.048527629
415.3934427 0.9231994527
425.3777926 15.37558948
443.3883573 11.93294621
445.3676218 1.088487367
461.398922 3.234795994

Name: +ve in-silico MS/MS by CFM-ID for WFJUVXCFHVKMKP-XFBCITOJSA-N
ID: WFJUVXCFHVKMKP-XFBCITOJSA-N
Comment: Energy2
Num peaks: 31
67.05422664 1.232706759
123.1168269 1.817380099
137.132477 1.949772405
149.132477 1.432988988
151.148127 1.878485538
167.1430416 1.16173987
189.1637771 1.45558315
191.1794272 1.864048147
207.1743418 1.159902374
273.221292 1.49992475
275.236942 1.039211533
301.2525921 1.520059724
303.2682422 1.039211533
341.2838922 3.373804089
343.2995423 2.366508132
355.2995423 2.985471595
357.3151924 1.694441034
369.3151924 5.090094895
371.3308424 1.609552878
383.3308424 1.368813352
385.3464925 1.173032146
387.325757 1.297206333
397.3464925 1.24981621
411.3621425 2.260918323
413.3777926 4.380100051
415.3934427 1.423665733
425.3777926 2.551602035
427.3570572 1.136120458
431.3519718 1.159815158
433.3676218 1.356194721
445.3676218 3.073198072

Name: +ve in-silico MS/MS by CFM-ID for WXAKHNIYPJXFTM-ZLUKVZAHSA-N
ID: WXAKHNIYPJXFTM-ZLUKVZAHSA-N
Comment: Energy0
Num peaks: 11
383.3308424 2.066710993
385.3464925 1.629916999
401.3414071 1.315737861
403.3570572 1.53343073
411.3621425 1.014455204
413.3777926 0.7383297219
425.3777926 24.10230953
429.3727072 0.737605873
443.3883573 32.95882446
445.3676218 1.062468536
461.398922 13.08418882

Name: +ve in-silico MS/MS by CFM-ID for WXAKHNIYPJXFTM-ZLUKVZAHSA-N
ID: WXAKHNIYPJXFTM-ZLUKVZAHSA-N
Comment: Energy1
Num peaks: 31
55.05422664 1.469889367
57.06987671 1.256431506
69.06987671 0.7881862889
121.1011768 0.7703041109
141.1273916 1.173877781
149.132477 0.7703041109
155.1430416 0.9435957357
169.1586917 1.173877781
189.1637771 1.145763768
207.1743418 1.145257469
209.1899918 1.052836126
273.221292 1.261806586
293.2475067 0.7891272619
301.2525921 1.210111511
321.2788068 0.7891272619
341.2838922 1.477862549
343.2995423 1.314786897
361.310107 1.026671177
383.3308424 3.071167656
385.3464925 1.915037699
397.3464925 0.8775299918
401.3414071 1.466006653
403.3570572 1.327715162
411.3621425 1.481972418
413.3777926 1.737790592
415.3934427 1.139552497
425.3777926 17.88959657
431.3883573 1.039461108
443.3883573 13.40918626
445.3676218 1.171142035
461.398922 2.992854706

Name: +ve in-silico MS/MS by CFM-ID for WXAKHNIYPJXFTM-ZLUKVZAHSA-N
ID: WXAKHNIYPJXFTM-ZLUKVZAHSA-N
Comment: Energy2
Num peaks: 31
55.05422664 3.962647439
57.06987671 1.736597343
69.06987671 1.710718266
71.08552677 0.9723838807
121.1011768 1.263731986
123.1168269 1.22277023
135.1168269 0.993849312
137.132477 1.098302757
149.132477 1.263731986
151.148127 1.22277023
189.1637771 2.152304307
191.1794272 2.040114066
207.1743418 1.766414109
273.221292 1.709922104
275.236942 1.241938721
301.2525921 1.651206181
303.2682422 1.241938721
341.2838922 2.308751549
343.2995423 2.153276098
383.3308424 2.910352785
385.3464925 2.769169522
397.3464925 1.43770986
399.3621425 1.521772171
401.3414071 1.359617552
411.3621425 2.875621058
413.3777926 3.841000215
415.3934427 1.104419652
425.3777926 2.746251619
431.3519718 1.464484981
433.3676218 1.632145313
[truncated: 396,301 more chars]
