# Supplementary material for: Ion mobility collision cross-section atlas for known and unknown metabolite annotation in untargeted metabolomics
Source: Nat Commun. 2020 Aug 28;11:4334. doi: 10.1038/s41467-020-18171-8 (PMC7455731; doi:10.1038/s41467-020-18171-8)
Supplement: Supplementary file 8 — Supplementary Data 5 [file 41467_2020_18171_MOESM8_ESM.zip › 01_positive_mode/L0733/cfmid_result.txt]

1 0.20183486 VERUPQMZDYTFSW-UHFFFAOYSA-N CC(=CCCC(C1C(O)CC2C1(C)CCC1C2(C)CCC(C1(C)C)O)(O)C)CCC=C(C)C
2 0.20183486 CJOFHADYRKBKGL-DYTRJAOYSA-N OC(CC(C1CCC2C1(C)CCC1C2(C)CCC(C1(C)C)O)(O)C)/C=C(/CCC=C(C)C)\C
3 0.1981982 ILPRRIDIERTIPO-XEVVZDEMSA-N CC(=CCCC(=CCCC(=CCCC=C(C)CC[C@H](O)[C@@](C)(O)CC[C@H](O)C(C)(C)O)C)C)C
4 0.1981982 LSJGQFKKZZOSQB-UHFFFAOYSA-N CC(=CCCC(C1COCC2C1(C)CCC1C2(C)CCC(C1(C)C)O)(O)C)CCC=C(C)C
5 0.1981982 DMOGTLLSTSVCMW-UHFFFAOYSA-N OCC(C1CCC2C1(C)CCC1C2(C)CCC(C1(C)C)O)(CCC=C(CCC=C(C)C)C)O
6 0.1981982 ILPRRIDIERTIPO-ALYQLORNSA-N CC(=CCCC(=CCCC(=CCCC=C(/C)CCC(O)C(C)(O)CCC(O)C(C)(C)O)C)C)C
7 0.18348624 ZJCBQDRYBASUED-UHFFFAOYSA-N CC(=CCCC(C1CCC2C1(C)CC(O)C1C2(C)CCC(C1(C)C)O)(O)C)CCC=C(C)C
8 0.18018018 JTIPQFZMQHBNFL-UHFFFAOYSA-N CC(=CCCC(C1CCC2C1(C)CCC1C2(C)CC(C(C1(C)C)O)O)(O)C)CCC=C(C)C
9 0.18018018 ICEFARSOHLCQSX-UHFFFAOYSA-N CC(=CCCC(C1CCC2C1(C)COCC1C2(C)CCC(C1(C)C)O)(O)C)CCC=C(C)C
10 0.18018018 NDQHKCWZDJACQR-UHFFFAOYSA-N CC(=CCCC(C1(O)CCC2C1(C)CCC1C2(C)CCC(C1(C)C)O)(O)C)CCC=C(C)C
11 0.18018018 KIKLBYSACCCMNW-UHFFFAOYSA-N CC(=CCCC(C1CCC2C1(C)CCC1C2(C)COCC(C1(C)C)O)(O)C)CCC=C(C)C
12 0.18018018 INMIEXFIOGSZGA-UHFFFAOYSA-N CC(=CCOCC(C1CCC2C1(C)CCC1C2(C)CCC(C1(C)C)O)(O)C)CCC=C(C)C
13 0.18018018 YEPOALUALTXBGS-UHFFFAOYSA-N OCC1(C)C(O)CCC2(C1CCC1(C2CCC1C(CCC=C(CCC=C(C)C)C)(O)C)C)C
14 0.18018018 JLFCZIFJTVDYMK-UHFFFAOYSA-N CC(=CCC(C(C1CCC2C1(C)CCC1C2(C)CCC(C1(C)C)O)(O)C)O)CCC=C(C)C
15 0.16981132 KKTZQPAMPRPSGS-UHFFFAOYSA-N CC(=CCCC(C1CCC2C1(C)C(O)CC1C2(C)CCC(C1(C)C)O)(O)C)CCC=C(C)C
16 0.1682243 DZCWNGLYSAAWKM-UHFFFAOYSA-N CC(=CCCC(C1CC(C2C1(C)CCC1C2(C)CCC(C1(C)C)O)O)(O)C)CCC=C(C)C
17 0.1682243 AXVFJIYDSORXRX-UHFFFAOYSA-N OCC12CCC3C(C2CCC1C(CCC=C(CCC=C(C)C)C)(O)C)(C)CCC(C3(C)C)O
18 0.1682243 AHKRLJYIWIOZAX-UHFFFAOYSA-N CC(=CCCC(C1CCC2C1(C)CCC1(C2(C)CCC(C1(C)C)O)O)(O)C)CCC=C(C)C
19 0.16666667 VUOWZCZWXHYVOX-UHFFFAOYSA-N OCC12CCC(C(C2CCC2(C1CCC2C(CCC=C(CCC=C(C)C)C)(O)C)C)(C)C)O
20 0.16666667 BLOHBBQJCSFHQE-UHFFFAOYSA-N CC(=CCCC(C1CCC2(C1(C)CCC1C2(C)CCC(C1(C)C)O)O)(O)C)CCC=C(C)C
21 0.16666667 QWORGFUWTLFTNH-UHFFFAOYSA-N CC(=CCCC(C1CCC2C1(C)CCC1C2(C)C(O)CC(C1(C)C)O)(O)C)CCC=C(C)C
22 0.16216216 OTFJUPFBBXBNPX-UHFFFAOYSA-N CC(=CCCC(C1CCC2C1(C)CCC1C2(C)CCC(C1(C)C)O)(O)C)COCC=C(C)C
23 0.16216216 KYNXZXLZKQEAQF-UHFFFAOYSA-N OCC(=CCCC(C1CCC2C1(C)CCC1C2(C)CCC(C1(C)C)O)(O)C)CCC=C(C)C
24 0.16216216 NVHHHACTEARYHN-OZAJZKJMSA-N CC1C(O)(CCC=C(/C)CCC=C(/C)CCC=C(/C)CO)CCC2C(C)(C)C(O)CCC12C
25 0.16216216 HAOKHQRCUSZJQT-UHFFFAOYSA-N CC(=CCCC(=C(CCC(C1CCC2C1(C)CCC1C2(C)CCC(C1(C)C)O)(O)C)O)C)C
26 0.14953271 UKFWDFNNVJCRIS-BZLUUICUSA-N CC(CC=CC(C)(C)O)C1CCC2(C)C3CCC4(OCCCC4C3(C)CCC12C)C(C)(C)O
27 0.14678899 IZTNZVFUUYODKM-UHFFFAOYSA-N CC(=CCCC(C1COCC2(C1CCC1C2(C)CCC2C1(C)CCC(C2(C)C)O)C)(O)C)C
28 0.14414414 KKOJENOIJUTRDK-CEPLBIGUSA-N CC(=C/CCC(=CCCC(=CCCC1C(C)(O)CCC2C(C)(C)C(O)CCC12C)C)C)CO
29 0.14414414 KKOJENOIJUTRDK-FHILKHTASA-N C1C[C@]2(C)C(CC/C=C(\C)/CC/C=C(\C)/CC/C=C(/CO)\C)[C@@](O)(C)CC[C@@]2([H])C(C)(C)[C@H]1O
30 0.14414414 KKOJENOIJUTRDK-RDIXPVEOSA-N CC(=C/CCC(=CCCC(=CCCC1C(C)(O)CCC2C(C)(C)C(O)CCC12C)C)C)CO
31 0.14414414 CYINXTPQXCNYOZ-UHFFFAOYSA-N CC(=CCC(C(=CCCC(C1CCC2C1(C)CCC1C2(C)CCC(C1(C)C)O)(O)C)C)O)C
32 0.14414414 JUKCRRKQYPFIRU-UHFFFAOYSA-N CC(=CCC(C(C1CCC2(C1CCC1C2(C)CCC2C1(C)CCC(C2(C)C)O)C)(O)C)O)C
33 0.14414414 SGGKRKBDUJNPPN-UHFFFAOYSA-N CC(=CCCC1(C)OC1CCC(C1CCC2C1(C)CCC1C2(C)CCC(C1(C)C)O)(O)C)C
34 0.14285714 PXNFPCYAFHIKDM-UHFFFAOYSA-N CC(=CCCC(C1CCC2(C1(O)CCC1C2(C)CCC2C1(C)CCC(C2(C)C)O)C)(O)C)C
35 0.12844037 PZOPKLFFGANJBD-UHFFFAOYSA-N CC(=C(CCC(C1CCC2(C1CCC1C2(C)CCC2C1(C)CCC(C2(C)C)O)C)(O)C)O)C
36 0.12727273 JSGYXPFNUVLFNZ-LJKQBAFFSA-N CC(=CCCC(C)(O)C1(O)CCC2(C)C1CCC3C4(C)CCC(O)C(C)(C)C4CCC23C)C
37 0.12727273 JSGYXPFNUVLFNZ-UHFFFAOYSA-N CC(=CCCC(C1(O)CCC2(C1CCC1C2(C)CCC2C1(C)CCC(C2(C)C)O)C)(O)C)C
38 0.12612613 JYVWWKCXRGIEFX-UHFFFAOYSA-N CC(=CCCC(C1CCC2C1(C)CCC1C2(C)CCC(C1(C)C)O)(O)C)CC(C=C(C)C)O
39 0.12612613 IEDFFXAVKHFXPE-UHFFFAOYSA-N CC(=CCCC(C1CCC2C1(C)CCC1C2(C)CCC(C1(C)C)O)(O)C)CCC(=C(C)C)O
40 0.12612613 HPLVWURDTFIZQO-UHFFFAOYSA-N OCC(=CCCC(=CCCC(C1CCC2C1(C)CCC1C2(C)CCC(C1(C)C)O)(O)C)C)C
41 0.12612613 NUDCITMFDRHXCB-UHFFFAOYSA-N CC(=CCOCC(C1CCC2(C1CCC1C2(C)CCC2C1(C)CCC(C2(C)C)O)C)(O)C)C
42 0.12612613 RHKDOQTWWQRXCB-UHFFFAOYSA-N CC(=CCCC(C1CCC2C1(C)CCC1C2(C)CCC(C1(C)C)O)(O)C)OCCC=C(C)C
43 0.12121212 BQFBQOYEINUWLM-KEQWOTHPSA-N CC(=CCCC(C)(O)C1C(O)CC2(C)C1CCC3C4(C)CCC(O)C(C)(C)C4CCC23C)C
44 0.12121212 BQFBQOYEINUWLM-UHFFFAOYSA-N CC(=CCCC(C1C(O)CC2(C1CCC1C2(C)CCC2C1(C)CCC(C2(C)C)O)C)(O)C)C
45 0.12121212 BBEUDPAEKGPXDG-GDOFUNGGSA-N CC(CCC=C(C)C)C1CCC2(C)C1C(O)CC3C4(C)CCC(O)C(C)(C)C4C(O)CC23C
46 0.11881188 MPGHIDRFSWEIAR-UHFFFAOYSA-N CC(=CC(CC(C1CCC2(C1CCC1C2(C)CCC2C1(C)CCC(C2(C)C)O)C)(O)C)O)C
47 0.11650485 CVSDMKNZKYSCLE-CGXHKNHBSA-N CC(C)(O)CCCC(C)(O)C1CCC2(C)C1CCC3C4(C)CCC(=O)C(C)(C)C4CCC23C
48 0.11650485 NGTPHDFWKMGUMM-BHFMAYIZSA-N CC(C)(O)CCC[C@@](C)(O)[C@@H]1CC[C@]2(C)[C@@H]3CC[C@H]4C(C)(C)C(=O)CC[C@]4(C)[C@H]3CC[C@@]12C
49 0.11111111 PVLHOJXLNBFHDX-XHJPDDKBSA-N CC1(C)CCCC(C)(O1)C2CCC3(C)C2C(O)CC4C5(C)CCC(O)C(C)(C)C5CCC34C
50 0.11111111 UJSIEOKTWVGMIU-UHFFFAOYSA-N CC(O)(C=CC(O)(C1CCCCC1)C1CCCCC1)C(O)(C1CCCCC1)C1CCCCC1
51 0.11111111 PVLHOJXLNBFHDX-VNBYBPKBSA-N CC1(C)CCCC(C)(O1)C2CCC3(C)C2C(O)CC4C5(C)CCC(O)C(C)(C)C5CCC34C
52 0.11111111 PVLHOJXLNBFHDX-IIQGVEQKSA-N CC1(C)CCCC(C)(O1)C2CCC3(C)C2C(O)CC4C5(C)CCC(O)C(C)(C)C5CCC34C
53 0.11111111 PVLHOJXLNBFHDX-UHFFFAOYSA-N CC12CCC(C1C(O)CC1C3(C)CCC(O)C(C)(C)C3CCC21C)C1(C)CCCC(C)(C)O1
54 0.10810811 NSXPBNHCHCRWKW-FOHVUNMDSA-N CC(=CCCC(C)(O)C(O)CCC(=CCCC=C(/C)CCC(O)C(C)(O)CCC=C(C)C)C)C
55 0.10810811 LOSIFDMBAMXYSA-UHFFFAOYSA-N CC(=CCCC(C1CCC2C1(C)CCC1C2(C)CCC(C1(C)C)O)(O)C)CCC1OC1(C)C
56 0.10810811 ARYNZYKWUXIZOG-AYHBXSNGSA-N CC(=CCC[C@@](O)(CO)[C@H]1CC[C@]2(C)[C@@H]1CC[C@@H]3[C@@]4(C)CC[C@H](O)C(C)(C)[C@@H]4CC[C@@]23C)C
57 0.10810811 ARYNZYKWUXIZOG-LOXOPUSYSA-N CC(=CCCC(O)(CO)C1CCC2(C)C1CCC3C4(C)CCC(O)C(C)(C)C4CCC23C)C
58 0.10810811 ARYNZYKWUXIZOG-UHFFFAOYSA-N OCC(C1CCC2(C1CCC1C2(C)CCC2C1(C)CCC(C2(C)C)O)C)(CCC=C(C)C)O
59 0.10810811 LOSIFDMBAMXYSA-RPPYXEQPSA-N CC(=C/CCC(C)(O)C1CCC2C1(C)CCC3C(C)(C)C(O)CCC23C)CCC4OC4(C)C
60 0.10416667 STXUFCCSCNTKED-WMQFBVARSA-N CC(CCC=C(C)C)C1(O)CCC2(C)C1C(O)CC3C4(C)CCC(O)C(C)(C)C4CCC23C
61 0.10416667 CCKLWEXGCNMOGJ-UHFFFAOYSA-N CC(=CCCC(C1CCC2(C1CCC1C2(C)C(O)CC2C1(C)CCC(C2(C)C)O)C)(O)C)C
62 0.10309278 SOFRKDBOODGBCL-UHFFFAOYSA-N CC(C)=CCCC(C)(O)C1CCC2(C)C3CCC4C(C)(C)C(O)CCC4(C)C3CC(O)C12C
63 0.10204082 MQFLYIJZZVJKAS-UHFFFAOYSA-N OCC12CCC(C(C1CCC1(C2CCC2C1(C)CCC2C(CCC=C(C)C)(O)C)C)(C)C)O
64 0.10204082 HNXBTWAZBUQKLL-UHFFFAOYSA-N OCC12CCC3C(C1CCC1C2(C)CCC1C(CCC=C(C)C)(O)C)(C)CCC(C3(C)C)O
65 0.10204082 VMIAQHVWWSZKAJ-UHFFFAOYSA-N OCC12CCC(C1CCC1C2(C)CCC2C1(C)CCC(C2(C)C)O)C(CCC=C(C)C)(O)C
66 0.1010101 PYXFVCFISTUSOO-UHFFFAOYSA-N CC(C)=CCCC(C)(O)C1CCC2(C)C1C(O)CC1C3(C)CCC(O)C(C)(C)C3CCC21C
67 0.1010101 PYXFVCFISTUSOO-BIJLFNHCSA-N CC(=CCCC(C)(O)C1CCC2(C)C1C(O)CC3C4(C)CCC(O)C(C)(C)C4CCC23C)C
68 0.1010101 PYXFVCFISTUSOO-UZAJXNEJSA-N CC(=CCCC(C)(O)C1CCC2(C)C1C(O)CC3C4(C)CCC(O)C(C)(C)C4CCC23C)C
69 0.1010101 CZMPRYZUTNMZPT-WVKULLHUSA-N CC(=C/CCC(C)(C)O)[C@H]1CC[C@]2(C)[C@@H]1[C@H](O)C[C@H]3[C@@]4(C)CC[C@H](O)C(C)(C)[C@@H]4CC[C@@]23C
70 0.1010101 PYXFVCFISTUSOO-CIEUHDANSA-N CC(=CCCC(C)(O)C1CCC2(C)C1C(O)CC3C4(C)CCC(O)C(C)(C)C4CCC23C)C
71 0.1010101 PYXFVCFISTUSOO-XPHLTCFUSA-N C1C[C@]2(C)[C@@]3([H])C[C@@H](O)[C@]4([H])[C@@]([H])([C@@](O)(C)CC/C=C(\C)/C)CC[C@@]4(C)[C@]3(C)CC[C@@]2([H])C(C)(C)[C@@H]1O
72 0.1010101 PYXFVCFISTUSOO-VUFVRDRTSA-N C1C[C@]2(C)[C@@]3([H])C[C@@H](O)[C@]4([H])[C@@]([H])([C@@](O)(C)CC/C=C(\C)/C)CC[C@@]4(C)[C@]3(C)CC[C@@]2([H])C(C)(C)[C@H]1O
73 0.1010101 PYXFVCFISTUSOO-RXTYSLKBSA-N CC(=CCCC(C)(O)C1CCC2(C)C1C(O)CC3C4(C)CCC(O)C(C)(C)C4CCC23C)C
74 0.1010101 PYXFVCFISTUSOO-FZKSQBOFSA-N CC(=CCCC(C)(O)C1CCC2(C)C1C(O)CC3C4(C)CCC(O)C(C)(C)C4CCC23C)C
75 0.1010101 HDGNTQDYNULCKE-VRDIIDNTSA-N CC(=CCCC(C)(O)C1CCC2(C)C1CC(O)C3C4(C)CCC(O)C(C)(C)C4CCC23C)C
76 0.1010101 HDGNTQDYNULCKE-MPLUCSPZSA-N CC(=CCCC(C)(O)C1CCC2(C)C1CC(O)C3C4(C)CCC(O)C(C)(C)C4CCC23C)C
77 0.1010101 PYXFVCFISTUSOO-FOVSKGRZSA-N CC(=CCCC(C)(O)C1CCC2(C)C1C(O)CC3C4(C)CCC(O)C(C)(C)C4CCC23C)C
78 0.1010101 PYXFVCFISTUSOO-WMQFBVARSA-N CC(=CCCC(C)(O)C1CCC2(C)C1C(O)CC3C4(C)CCC(O)C(C)(C)C4CCC23C)C
79 0.1010101 HDGNTQDYNULCKE-MKQWPKGRSA-N CC(=CCCC(C)(O)C1CCC2(C)C1CC(O)C3C4(C)CCC(O)C(C)(C)C4CCC23C)C
80 0.1010101 ZIQCWBJYSSUYBL-UHFFFAOYSA-N CC(=CCCC(C1CCC2(C1CCC1(C2(C)CCC2C1(C)CCC(C2(C)C)O)O)C)(O)C)C
81 0.1010101 OKPIBBOLEJSSTE-HKUCOEKDSA-N CC(=C)CCC[C@](C)(O)[C@H]1CC[C@]2(C)[C@@H]1[C@H](O)C[C@@H]3[C@@]4(C)CC[C@H](O)C(C)(C)[C@@H]4CC[C@@]23C
82 0.1010101 PYXFVCFISTUSOO-FVTNMGPZSA-N CC(=CCCC(C)(O)C1CCC2(C)C1C(O)CC3C4(C)CCC(O)C(C)(C)C4CCC23C)C
83 0.1010101 CBCQKFLREKADHU-UHFFFAOYSA-N CC(=CCCC(C1CCC2(C1CCC1C2(C)CC(C2C1(C)CCC(C2(C)C)O)O)C)(O)C)C
84 0.1010101 OKPIBBOLEJSSTE-CIEUHDANSA-N CC(=C)CCCC(C)(O)C1CCC2(C)C1C(O)CC3C4(C)CCC(O)C(C)(C)C4CCC23C
85 0.1010101 PYXFVCFISTUSOO-HKUCOEKDSA-N CC(=CCC[C@@](C)([C@H]1CC[C@@]2([C@@H]1[C@@H](C[C@H]3[C@]2(CC[C@@H]4[C@@]3(CC[C@@H](C4(C)C)O)C)C)O)C)O)C
86 0.099009901 CZGZTUCXXDGLEV-UHFFFAOYSA-N OCC1(C)C(O)CCC2(C1CCC1(C2CCC2C1(C)CCC2C(CCC=C(C)C)(O)C)C)C
87 0.096153846 NULQRCUVFQEWAH-UHFFFAOYSA-N CC(=CCCC(C1CCC2(C1CCC1C2(C)COCC2C1(C)CCC(C2(C)C)O)C)(O)C)C
88 0.095238095 ZIKYMHRZGHFSCZ-QNEIBORRSA-N CC(=CCCC(C)(O)C1CCC2(C)C1CCC3C4(C)CCC(O)C(C)(C)C4CCC23C)CO
89 0.095238095 LWZWMESDSBUMBM-UHFFFAOYSA-N CC(=CCCC(C1CCC2(C1COCC1C2(C)CCC2C1(C)CCC(C2(C)C)O)C)(O)C)C
90 0.095238095 ZIKYMHRZGHFSCZ-GTCTUVDOSA-N CC(=C/CCC(C)(O)C1CCC2(C)C1CCC3C4(C)CCC(O)C(C)(C)C4CCC23C)CO
91 0.095238095 ZIKYMHRZGHFSCZ-UHFFFAOYSA-N OCC(=CCCC(C1CCC2(C1CCC1C2(C)CCC2C1(C)CCC(C2(C)C)O)C)(O)C)C
92 0.090909091 PVMLWBWORNCCPQ-UHFFFAOYSA-N CC1(C)CCC2(C)CCC3(C)C4(C)CCC5C(C)(C)C(O)CCC5(C)C4C(O)CC3(O)C2C1
93 0.090909091 PVMLWBWORNCCPQ-IVJFEJAPSA-N CC1(C)CCC2(C)CCC3(C)C4(C)CCC5C(C)(C)C(O)CCC5(C)C4C(O)CC3(O)C2C1
94 0.090909091 JHBOJQROUIQDQH-JLDNBGJCSA-N CC(C)(CO)CCC(C)(O)C1CCC2(C)C1CCC3C4(C)CCC(=O)C(C)(C)C4CCC23C
95 0.09009009 RLTQLYKINRNFGA-UHFFFAOYSA-N CCC1(C)C(CCC2(C1CCC1C2(C)CCC1C(CCC=C(C)C)(O)C)C)C(C(=O)O)(C)C
96 0.09009009 BAQDBLDBFFYCEK-UHFFFAOYSA-N OC(=O)CCC1(C)C(CCC2(C1CCC1C2(C)CCC1C(CCC=C(C)C)(O)C)C)C(C)C
97 0.09009009 XLUGFMOROJQIPO-FYGZUUNZSA-N CC(C)C(C)C(=CC(C)C1CCC(C2CCC3C(C)C(O)CCC3(C)C2=O)C1(C)CCO)C
98 0.09009009 PJHPQNBLMNJLSV-UHFFFAOYSA-N CCCCCCCCC=CCCCCCCCC(=O)OCCCCCCCC(CC)O
99 0.09009009 BLLGIWZPOKABTP-UHFFFAOYSA-N CCCCCCCCC=CCCCCCCCC(=O)OCCCCCCC(CCC)O
100 0.09009009 YPTSQHVKUBAHDI-UHFFFAOYSA-N CCCCCCCCC=CCCCCCCCC(=O)OCCCCCC(CCCC)O
101 0.09009009 WXEDFMFXCHAOME-FIPKDEMLSA-N CC(CCC(O)C(C)(C)O)C1CCC2(C)C3CCC4C(C)(C)C(O)CCC4(C)C3=CCC12C
102 0.09009009 BCIHNQNYYVVRAJ-UHFFFAOYSA-N CCCCCCCCCCOC(=O)CCCCCCCC=CCCCCC(CCC)O
103 0.09009009 KWAYZVXDPCDFAL-UHFFFAOYSA-N CCCCCCCCCCOC(=O)CCCCCCCC=CCCCCCC(CC)O
104 0.09009009 ZCKZMNLHVNJHRQ-UHFFFAOYSA-N CC(=CCCC(C1CCC2(C1CCC1C2(C)CCC2C1(C)CC(O)C(C2(C)C)O)C)(O)C)C
105 0.09009009 JFEXJRXYTKYHOD-GIXIAERCSA-N C[C@H](CC[C@H](O)C(C)(C)O)[C@@H]1CC[C@]2(C)C3=C(CC[C@@]12C)[C@@]4(C)CC[C@H](O)C(C)(C)[C@@H]4CC3
106 0.09009009 RJYYXSDTMCDNFP-UHFFFAOYSA-N CCCCCCCCCCOC(=O)CCCCCCCC=CCCCC(CCCC)O
107 0.09009009 YILTUZQNYINQBJ-VAFUVMQYSA-N C[C@H](CC[C@H](O)C(C)(C)O)[C@H]1CC[C@]2(C)C1=CC[C@H]3[C@@]4(C)CC[C@H](O)C(C)(C)[C@@H]4CC[C@@]23C
108 0.09009009 JFEXJRXYTKYHOD-IFNSRKHFSA-N CC(CCC(O)C(C)(C)O)C1CCC2(C)C3=C(CCC12C)C4(C)CCC(O)C(C)(C)C4CC3
109 0.09009009 YILTUZQNYINQBJ-MURIQRJQSA-N CC(CCC(O)C(C)(C)O)C1CCC2(C)C1=CCC3C4(C)CCC(O)C(C)(C)C4CCC23C
110 0.09009009 JFEXJRXYTKYHOD-LCWRUPSGSA-N CC(CCC(O)C(C)(C)O)C1CCC2(C)C3=C(CCC12C)C4(C)CCC(O)C(C)(C)C4CC3
111 0.09009009 WXEDFMFXCHAOME-MOPUHNFBSA-N CC(CCC(O)C(C)(C)O)C1CCC2(C)C3CCC4C(C)(C)C(O)CCC4(C)C3=CCC12C
112 0.09009009 WXEDFMFXCHAOME-DFGRPGRASA-N CC(CCC(O)C(C)(C)O)C1CCC2(C)C3CCC4C(C)(C)C(O)CCC4(C)C3=CCC12C
113 0.09009009 UEEAECPGUNVURR-ZSSNMGRVSA-N CCC1(C)CCC2C(C)(CCC3(C)C4CC(C)(C)CCC4(CO)CCC23C)C1CCC(=O)O
114 0.09009009 LQIRBEDHELCKSS-MKALVUJCSA-N CC(CCC(O)C(C)(C)O)C1CCC2(C)C3=CCC4C(C)(C)C(O)CCC4(C)C3CCC12C
115 0.09009009 WSWXGLSEASLMCG-UHFFFAOYSA-N CC(=CCCC(C1CCC2(C1CCC1C2(C)CCC2C1(C)COCC(C2(C)C)O)C)(O)C)C
116 0.09009009 LQIRBEDHELCKSS-UHFFFAOYSA-N CC(CCC(O)C(C)(C)O)C1CCC2(C)C3=CCC4C(C)(C)C(O)CCC4(C)C3CCC12C
117 0.09009009 LQIRBEDHELCKSS-OUYZKTDMSA-N CC(CCC(O)C(C)(C)O)C1CCC2(C)C3=CCC4C(C)(C)C(O)CCC4(C)C3CCC12C
118 0.084210526 ILQOLRWKVAXWJC-PQQXMATDSA-N CC(C)(O)C=CC[C@](C)(O)[C@H]1CC[C@]2(C)[C@@H]1CC[C@@H]3[C@@]4(C)CC[C@H](O)C(C)(C)[C@@H]4CC[C@@]23C
119 0.084210526 ILQOLRWKVAXWJC-VCOXBGKMSA-N CC(C)(O)C=CC[C@@](C)(O)[C@@H]1CC[C@]2(C)[C@H]1CC[C@@H]3[C@@]4(C)CC[C@H](O)C(C)(C)[C@@H]4CC[C@@]23C
120 0.084210526 ILQOLRWKVAXWJC-LHCDYCKUSA-N CC(C)(O)C=CCC(C)(O)C1CCC2(C)C1CCC3C4(C)CCC(O)C(C)(C)C4CCC23C
121 0.084210526 ILQOLRWKVAXWJC-ZDQJKPQJSA-N CC(C)(O)C=CCC(C)(O)C1CCC2(C)C1CCC3C4(C)CCC(O)C(C)(C)C4CCC23C
122 0.084210526 ILQOLRWKVAXWJC-NRGVDXAUSA-N CC(C)(O)C=CCC(C)(O)C1CCC2(C)C1CCC3C4(C)CCC(O)C(C)(C)C4CCC23C
123 0.084210526 ILQOLRWKVAXWJC-XVGAYARYSA-N CC(C)(O)C=CCC(C)(O)C1CCC2(C)C1CCC3C4(C)CCC(O)C(C)(C)C4CCC23C
124 0.084210526 OYMSRTDPCLOJPS-UHFFFAOYSA-N CC(=CCCC(C1CC(C2(C1CCC1C2(C)CCC2C1(C)CCC(C2(C)C)O)C)O)(O)C)C
125 0.084210526 ILQOLRWKVAXWJC-NNGJCSLZSA-N CC(C)(O)C=CCC(C)(O)C1CCC2(C)C1CCC3C4(C)CCC(O)C(C)(C)C4CCC23C
126 0.083333333 ZPFUXOLNXOTDQB-UHFFFAOYSA-N CC(=CCCC(C1CCC2(C1CCC1C2(C)CCC2(C1(C)CCC(C2(C)C)O)O)C)(O)C)C
127 0.081632653 VYLJAYXZTOTZRR-NMGOXZSOSA-N CC(C)(O)C1CCC2(C)C1CCC3(C)C2CCC4C5(C)CCCC(C)(C)C5C(O)C(O)C34C
128 0.081632653 SLRRPLNBPSXLNJ-UHFFFAOYSA-N CC(=CCCC(C1CCC2(C1CCC1C2(C)CCC2C1(C)C(O)CC(C2(C)C)O)C)(O)C)C
129 0.081632653 HDGNTQDYNULCKE-UHFFFAOYSA-N CC(=CCCC(C1CCC2(C1CC(O)C1C2(C)CCC2C1(C)CCC(C2(C)C)O)C)(O)C)C
130 0.081632653 VYLJAYXZTOTZRR-BTPDVQIOSA-N CC(C)(O)[C@H]1CC[C@@]2(C)[C@H]1CC[C@]3(C)[C@@H]2CC[C@@H]4[C@@]5(C)CCCC(C)(C)[C@@H]5[C@@H](O)[C@H](O)[C@@]34C
131 0.081632653 VYLJAYXZTOTZRR-PXXLELNSSA-N CC(C)(O)C1CCC2(C)C1CCC3(C)C2CCC4C5(C)CCCC(C)(C)C5C(O)C(O)C34C
132 0.081632653 VYLJAYXZTOTZRR-UQEAZHMTSA-N CC(C)(O)C1CCC2(C)C1CCC3(C)C2CCC4C5(C)CCCC(C)(C)C5C(O)C(O)C34C
133 0.081632653 VYLJAYXZTOTZRR-QKJSLZMYSA-N CC(C)(O)[C@H]1CC[C@@]2(C)[C@H]1CC[C@]3(C)[C@@H]2CC[C@@H]4[C@@]5(C)CCCC(C)(C)[C@@H]5[C@H](O)[C@H](O)[C@@]34C
134 0.081632653 PFQIANMIPNWTPY-UHFFFAOYSA-N CC1CCC(CCC(C)(C)OC(=O)CCCCC(=O)OC(C)(C)CCC2CCC(C)CC2)CC1
135 0.079207921 FWTBRZMBHIYQSW-SXIJTVBJSA-N CC1C(O)C(O)CC2C1(C)CCC3C2(C)CCC4(C)C5CC(C)(C)CCC5(C)C(O)CC34C
136 0.077669903 BKRIPHYESIGPJC-OVYBDXPLSA-N CC(CCC(O)C(C)(C)O)C1CCC2(C)C3CCC4C(C)(C)C(O)CCC45CC35CCC12C
137 0.077669903 BKRIPHYESIGPJC-FACDIJBUSA-N CC(CCC(O)C(C)(C)O)C1CCC2(C)C3CCC4C(C)(C)C(O)CCC45CC35CCC12C
138 0.077669903 BKRIPHYESIGPJC-LEDYUWLESA-N CC(CCC(O)C(C)(C)O)C1CCC2(C)C3CCC4C(C)(C)C(O)CCC45CC35CCC12C
139 0.077669903 BKRIPHYESIGPJC-QVAZYKHBSA-N CC(CCC(O)C(C)(C)O)C1CCC2(C)C3CCC4C(C)(C)C(O)CCC45CC35CCC12C
140 0.077669903 BKRIPHYESIGPJC-UHFFFAOYSA-N CC(CCC(O)C(C)(C)O)C1CCC2(C)C3CCC4C5(CC35CCC12C)CCC(O)C4(C)C
141 0.076923077 CYNMAFQVEXSZRH-CPPRKDLYSA-N CC1C(O)C(O)CC2C1(C)CCC3C2(C)CCC4(C)C5CC(C)(C)CCC5(CO)CCC34C
142 0.072072072 LTISVQJLBKGASW-UZXSNVDGSA-N CC(C)(O)[C@H](O)CC[C@]1(C)CC[C@]2(C)[C@H]3CC=C4[C@@H](CC[C@H](O)C4(C)C)[C@]3(C)CC[C@@]2(C)C1
143 0.072072072 MSGUSKVWHSLEDW-UHFFFAOYSA-N CCCCCCCCC=CCCCCCCCC(=O)OCCCCCCCCOCC
144 0.072072072 NCPSAQMMSRIZAA-UHFFFAOYSA-N CCCCCCCCCCOC(=O)CCCCCCCC=CCCCCCCCCO
145 0.072072072 GYHRYQIIBBJTPD-UHFFFAOYSA-N CCCCCCCCC=CCCCCCCCC(=O)OCCCCCCCCCCO
146 0.072072072 VLGSYDLPBHFGLU-UHFFFAOYSA-N CCCCCCCCCCOC(=O)CCCCCCCC=CCCC(CCCCC)O
147 0.072072072 IEPNJNDFGGYTAQ-UHFFFAOYSA-N CCCCCCCCC=CCCCCCCCC(=O)OCCCCC(CCCCC)O
148 0.072072072 KQYNHPHEMFKRON-JWUQWVJQSA-N COC(C)(CCCC(C)CCCC(C)CCCC(C)C)CCC1=C(C)C(=O)C(=C(C)C1=O)C
149 0.065217391 QCMCWSUTTLFDIG-UAPMTHOXSA-N CC1CCC2(C)CCC3(C)C4(C)CCC5C(C)(C)C(O)CCC5(C)C4CCC3(O)C2(O)C1C
150 0.058823529 AOXTVVMIAYODJX-LQGCQMDJSA-N CC(=C)C(O)CCC(C)(O)C1CCC2(C)C1CCC3C4(C)CCC(O)C(C)(C)C4CCC23C
151 0.058823529 AOXTVVMIAYODJX-HCOAJINSSA-N CC(=C)C(O)CCC(C)(O)C1CCC2(C)C1CCC3C4(C)CCC(O)C(C)(C)C4CCC23C
152 0.058823529 AOXTVVMIAYODJX-VBFRUXICSA-N CC(=C)C(O)CCC(C)(O)C1CCC2(C)C1CCC3C4(C)CCC(O)C(C)(C)C4CCC23C
153 0.058823529 AOXTVVMIAYODJX-JQDWLEHUSA-N CC(=C)C(O)CCC(C)(O)C1CCC2(C)C1CCC3C4(C)CCC(O)C(C)(C)C4CCC23C
154 0.058823529 AOXTVVMIAYODJX-ACCIQSHXSA-N CC(=C)C(O)CCC(C)(O)C1CCC2(C)C1CCC3C4(C)CCC(O)C(C)(C)C4CCC23C
155 0.056603774 JNLDBOUPXCABFS-UHFFFAOYSA-N OC1CCC2(C(C1(C)C)CCC1(C2CCC2C1(C)CCC2C(CCC1OC1(C)C)(O)C)C)C
156 0.056074766 OAQDBYFTFNIXJN-TWHPIQCZSA-N CCC1(C)CCC2C(C)(CCC3(C)C4CC(C)(C)CCC4(C)CCC23C)C1CC(O)C(=O)O
157 0.056074766 OAQDBYFTFNIXJN-GKLYEBTASA-N CCC1(C)CCC2C(C)(CCC3(C)C4CC(C)(C)CCC4(C)CCC23C)C1CC(O)C(=O)O
158 0.056074766 OAQDBYFTFNIXJN-GLLGXNGSSA-N CCC1(C)CCC2C(C)(CCC3(C)C4CC(C)(C)CCC4(C)CCC23C)C1CC(O)C(=O)O
159 0.056074766 OAQDBYFTFNIXJN-YKOKQPDVSA-N CCC1(C)CCC2C(C)(CCC3(C)C4CC(C)(C)CCC4(C)CCC23C)C1CC(O)C(=O)O
160 0.055045872 WWWOCVBEDWYMAJ-YTXZDOLYSA-N CC(CCC1OC1(C)C)C2CCC3(C)C4CCC5(OCCCC5C4(C)CCC23C)C(C)(C)O
161 0.055045872 WWWOCVBEDWYMAJ-CHAFTWNYSA-N CC(CCC1OC1(C)C)C2CCC3(C)C4CCC5(OCCCC5C4(C)CCC23C)C(C)(C)O
162 0.054054054 GDNMTUAJVKFDCM-UHFFFAOYSA-N CCC(CC(O)C(C)C1CCC2C3C(OC)C=C4CC(O)CCC4(C)C3CCC12C)C(C)C
163 0.054054054 RQBNSDSKUAGBOI-BWGZCTCQSA-N CC(C)(O)C1CCC(C)(O1)C2CCC3(C)C2CCC4C5(C)CCC(O)C(C)(C)C5CCC34C
164 0.054054054 RQBNSDSKUAGBOI-AWIOVYJHSA-N CC(C)(O)C1CCC(C)(O1)C2CCC3(C)C2CCC4C5(C)CCC(O)C(C)(C)C5CCC34C
165 0.054054054 MLLKUZIMBAJZDE-UHFFFAOYSA-N CCCCCCCOCCCOC(=O)CCCCCCCC=CCCCCCCCC
166 0.054054054 ASMOUVFUKZIYNJ-GYAQMUPLSA-N CC(C)(O)C(O)CCC(=C)C1CCC2(C)C1CCC3C4(C)CCC(O)C(C)(C)C4CCC23C
167 0.054054054 FQCPTMHBIDJPSF-UHFFFAOYSA-N CCCCCCCCCCOC(=O)OCCCCCCCC=CCCCCCCCC
168 0.054054054 YTLRWHPBEZJMRT-UHFFFAOYSA-N CCCCCCCCCCOC(=O)CCCCCC(CC=CCCCCCCCC)O
169 0.054054054 UMLHMZBGNGTRHO-UHFFFAOYSA-N CCCCCCCCCCOC(=O)CCCCC(CCC=CCCCCCCCC)O
170 0.054054054 YRYCISBQPPJJDQ-UHFFFAOYSA-N CCCCCCCCCCOC(=O)CCCCCCCC=CCCCCCCOCC
171 0.054054054 ASMOUVFUKZIYNJ-FNDNDOMKSA-N CC(C)(O)[C@@H](O)CCC(=C)[C@H]1CC[C@]2(C)[C@@H]1CC[C@@H]3[C@@]4(C)CC[C@@H](O)C(C)(C)[C@@H]4CC[C@@]23C
172 0.054054054 GOASBXPFRRKRON-UHFFFAOYSA-N OCC(C1CCC2(C1C1CCC3C(C1(C)CC2)(C)CCC1C3(C)CCC(C1(C)C)O)C)(O)C
173 0.054054054 ASMOUVFUKZIYNJ-VLTKXOJZSA-N CC(C)(O)C(O)CCC(=C)C1CCC2(C)C1CCC3C4(C)CCC(O)C(C)(C)C4CCC23C
174 0.054054054 RQBNSDSKUAGBOI-XOZCFOERSA-N CC(C)(O)C1CCC(C)(O1)C2CCC3(C)C2CCC4C5(C)CCC(O)C(C)(C)C5CCC34C
175 0.054054054 AWIYXPUEJUHMHY-UHFFFAOYSA-N CCCCCCCCC=CCCCCCCCC(=O)OCCC(CCCCCCC)O
176 0.054054054 RQBNSDSKUAGBOI-GHPULKMWSA-N CC(C)(O)C1CCC(C)(O1)C2CCC3(C)C2CCC4C5(C)CCC(O)C(C)(C)C5CCC34C
177 0.054054054 RQBNSDSKUAGBOI-GGWQMWHBSA-N CC(C)(O)C1CCC(C)(O1)C2CCC3(C)C2CCC4C5(C)CCC(O)C(C)(C)C5CCC34C
178 0.054054054 RQBNSDSKUAGBOI-ZNYSIYOKSA-N CC(C)(O)C1CCC(C)(O1)C2CCC3(C)C2CCC4C5(C)CCC(O)C(C)(C)C5CCC34C
179 0.054054054 QHKGQDWNKZECBZ-UHFFFAOYSA-N CCCCCCCCC=CCCCCCCCC(=O)OCCCC(CCCCCC)O
180 0.054054054 RQBNSDSKUAGBOI-OXJQSBPRSA-N CC(C)(O)C1CCC(C)(O1)C2CCC3(C)C2CCC4C5(C)CCC(O)C(C)(C)C5CCC34C
181 0.054054054 ZFVBTEZLNIBZFY-UHFFFAOYSA-N CCCCCCCCC=CCCCCCCCC(=O)OCCCCCCCCC(O)C
182 0.054054054 GDNMTUAJVKFDCM-FWKALQMESA-N CCC(CC(O)C(C)C1CCC2C3C(OC)C=C4CC(O)CCC4(C)C3CCC12C)C(C)C
183 0.054054054 ASMOUVFUKZIYNJ-WYAOSOTQSA-N CC(C)(O)C(O)CCC(=C)C1CCC2(C)C1CCC3C4(C)CCC(O)C(C)(C)C4CCC23C
184 0.054054054 MGKVYQJGHXHGTN-KQQFGPOKSA-N CC(C)C(C=CC(C)C1CCC2C3CC(O)C4CC(O)C(O)CC4(C)C3CCC12C)C(C)C
185 0.054054054 RQBNSDSKUAGBOI-SGBSMNJDSA-N CC(C)(O)C1CCC(C)(O1)C2CCC3(C)C2CCC4C5(C)CCC(O)C(C)(C)C5CCC34C
186 0.054054054 RQBNSDSKUAGBOI-QWXVBYNVSA-N CC(C)(O)C1CCC(C)(O1)C2CCC3(C)C2CCC4C5(C)CCC(O)C(C)(C)C5CCC34C
187 0.054054054 GDNMTUAJVKFDCM-YCIPJHSJSA-N CCC(CC(O)C(C)C1CCC2C3C(OC)C=C4CC(O)CCC4(C)C3CCC12C)C(C)C
188 0.054054054 ROSZSEXRIVXBJD-UHFFFAOYSA-N CCCCCCCCCCCCCCCCCCCCCCC1=C(C)C(=O)C=C(OC)C1=O
189 0.054054054 GOASBXPFRRKRON-SBZHYFMGSA-N CC(O)(CO)C1CCC2(C)CCC3(C)C(CCC4C5(C)CCC(O)C(C)(C)C5CCC34C)C12
190 0.054054054 ASMOUVFUKZIYNJ-VAGSCCGESA-N CC(C)(O)C(O)CCC(=C)C1CCC2(C)C1CCC3C4(C)CCC(O)C(C)(C)C4CCC23C
191 0.054054054 RQBNSDSKUAGBOI-ZSAHIRAPSA-N CC(C)(O)C1CCC(C)(O1)C2CCC3(C)C2CCC4C5(C)CCC(O)C(C)(C)C5CCC34C
192 0.054054054 RQBNSDSKUAGBOI-VVGBCXFDSA-N CC(C)(O)C1CCC(C)(O1)C2CCC3(C)C2CCC4C5(C)CCC(O)C(C)(C)C5CCC34C
193 0.054054054 MGKVYQJGHXHGTN-OHVGJZEWSA-N CC(C)C(C=C/C(C)C1CCC2C3CC(O)C4CC(O)C(O)CC4(C)C3CCC12C)C(C)C
194 0.054054054 IEULLDHLQFYJBI-UHFFFAOYSA-N CCCCCCCCCCCCCCCCCCCCCC(=O)OCCOC1=CC=CC=C1
195 0.054054054 RQBNSDSKUAGBOI-LVQZKACASA-N CC(C)(O)C1CCC(C)(O1)C2CCC3(C)C2CCC4C5(C)CCC(O)C(C)(C)C5CCC34C
196 0.054054054 PITWSPAEJQCUAJ-DEVFKCJDSA-N CCC1(C)CCC2C(CCC3(C)C4CC(C)(C)CCC4(C)CCC23C)C1CC(O)C(=O)OC
197 0.054054054 RQBNSDSKUAGBOI-JOTVTJJCSA-N CC(C)(O)C1CCC(C)(O1)C2CCC3(C)C2CCC4C5(C)CCC(O)C(C)(C)C5CCC34C
198 0.054054054 RQBNSDSKUAGBOI-RIDAXILQSA-N CC(C)(O)[C@@H]1CC[C@](C)(O1)[C@H]2CC[C@]3(C)[C@@H]2CC[C@H]4[C@@]5(C)CC[C@@H](O)C(C)(C)[C@@H]5CC[C@@]34C
199 0.054054054 RQBNSDSKUAGBOI-WODPVNBQSA-N CC(C)(O)C1CCC(C)(O1)C2CCC3(C)C2CCC4C5(C)CCC(O)C(C)(C)C5CCC34C
200 0.054054054 BHJJGANQBSBNPC-UHFFFAOYSA-N CCCCCCCCC=CCCCCCCCC(=O)OCCCCCOCCCCC
201 0.054054054 RQBNSDSKUAGBOI-IUSUFAINSA-N CC(C)(O)[C@@H]1CC[C@](C)(O1)[C@@H]2CC[C@]3(C)[C@H]2CC[C@@H]4[C@@]5(C)CC[C@@H](O)C(C)(C)[C@@H]5CC[C@@]34C
202 0.054054054 RQBNSDSKUAGBOI-HXDGROSGSA-N CC(C)(O)[C@@H]1CC[C@@](C)(O1)[C@H]2CC[C@]3(C)[C@@H]2CC[C@@H]4[C@@]5(C)CC[C@@H](O)C(C)(C)[C@@H]5CC[C@@]34C
203 0.054054054 CMYYVDJKUQKBBF-UHFFFAOYSA-N OC(=O)CC1(O)CCC2(C(C1)CCC1C2CCC2(C1CCC2C(CCC(C(C)C)C)C)C)C
204 0.054054054 RXOPLDAOZUYNLJ-UHFFFAOYSA-N CCCCCCCCC=CCCCCCCCC(=O)OCCCCCCCOCCC
205 0.054054054 LBRKIPKHZMHNPW-UHFFFAOYSA-N CCCCCCCCC=CCCCCCCCC(=O)OCCCCCCOCCCC
206 0.054054054 RQBNSDSKUAGBOI-LNFPZQHCSA-N CC(C)(O)C1CCC(C)(O1)C2CCC3(C)C2CCC4C5(C)CCC(O)C(C)(C)C5CCC34C
207 0.054054054 TXWLKCGKLFGYNO-UHFFFAOYSA-N CCCCCCCCCCOC(=O)CCCCCCCC=CCC(CCCCCC)O
208 0.054054054 HTEKYJRAXJJNSU-UHFFFAOYSA-N CCCCCCCCCCOC(=O)CCCCCCCC=CC(CCCCCCC)O
209 0.054054054 ZNRYTJIKXFHBCS-UHFFFAOYSA-N CCCCCCCCC=CCCCCCCCC(=O)OCCCCOCCCCCC
210 0.046511628 BLPHPSBSZGKMLY-AMIRSHGXSA-N CC1(C)C(O)CCC2(C)C1CCC3(C)CC4(O)CCC5C(C)(C)C(O)CCC5(C)C4CCC23
211 0.046511628 BLPHPSBSZGKMLY-WCHXXFKISA-N CC1(C)C(O)CCC2(C)C1CCC3(C)CC4(O)CCC5C(C)(C)C(O)CCC5(C)C4CCC23
212 0.046511628 SGXXGLNXTMWPPI-ZDVKAQOMSA-N CC1(C)CC2C(C)(CC1O)CC(O)C3(C)C4CCC5C(CC(O)CC5(C)C)C4(C)CCC23C
213 0.046511628 SAVBAAOPAKRGJA-UHFFFAOYSA-N OC1CCC2(C(C1(C)C)CCC1(C2CCC2C1(C)CCC1(C2(O)C(CC1)C(O)(C)C)C)C)C
214 0.045977011 WTIUITBIDPOHKN-RUKKCGOYSA-N CC(C)(O)C1CCC2(C)C1CCC3(C)C2CC(O)C4C5(C)C(O)CCC(C)(C)C5CCC34C
215 0.045977011 WTIUITBIDPOHKN-COOQEHHOSA-N CC(C)(O)C1CCC2(C)C1CCC3(C)C2CC(O)C4C5(C)C(O)CCC(C)(C)C5CCC34C
216 0.045454545 FTTYCUSHOHPMPX-UHFFFAOYSA-N OC1CC(O)C(C2C1(C)C1CCC3C(C1(CC2)C)(C)CCC1(C3C(CC1)C(O)(C)C)C)(C)C
217 0.045454545 UFWDOQZJZKOECC-WJMGXSAOSA-N CC(C)(O)C1CCC2(C)C1CCC3(C)C2CCC4C5(C)C(O)CC(O)C(C)(C)C5CCC34C
218 0.045454545 GSAULKBIOJLPMX-UHFFFAOYSA-N OC1CCC2(C(C1(C)C)(O)CCC1(C2CCC2C1(C)CCC1(C2C(CC1)C(O)(C)C)C)C)C
219 0.045454545 DKCBVIPOQXEXSD-NPOVCAEKSA-N CC(C)(O)C1CCC2(C)C1CC(O)C3(C)C2CCC4C5(C)CCC(O)C(C)(C)C5CCC34C
220 0.045454545 AYDPVJRYDOIEAI-UHFFFAOYSA-N OC1CCC2(C(C1(C)C)CCC1(C2CCC2C1(C)C(O)CC1(C2C(CC1)C(O)(C)C)C)C)C
221 0.045454545 DKCBVIPOQXEXSD-ALWKUBFVSA-N CC(C)(O)C1CCC2(C)C1CC(O)C3(C)C2CCC4C5(C)CCC(O)C(C)(C)C5CCC34C
222 0.045454545 ZSKYPJPCUTWXBQ-UHFFFAOYSA-N OC1CCC2(C(C1(C)C)CC(C1(C2CCC2C1(C)CCC1(C2C(CC1)C(O)(C)C)C)C)O)C
223 0.045454545 UFWDOQZJZKOECC-PXXLELNSSA-N CC(C)(O)C1CCC2(C)C1CCC3(C)C2CCC4C5(C)C(O)CC(O)C(C)(C)C5CCC34C
224 0.04494382 WFJUVXCFHVKMKP-XFBCITOJSA-N CC(C)(O)C1CCC2(C)CCC3(C)C(CC(O)C4C5(C)CCC(O)C(C)(C)C5CCC34C)C12
225 0.04494382 BOXCAVKHONXQDG-UHFFFAOYSA-N OCC12CCC3C(C1CCC1C2(C)CCC2(C1C(CC2)C(O)(C)C)C)(C)CCC(C3(C)C)O
226 0.04494382 ZKJAKWJJVQUXFC-UHFFFAOYSA-N OC1CCC2(C(C1(C)C)CCC1(C2(O)CCC2C1(C)CCC1(C2C(CC1)C(O)(C)C)C)C)C
227 0.04494382 MSFXHDIRZHRFJN-NLAWULFOSA-N CC(C)C1CC(O)C2(C)CCC3(C)C(CCC4C3(C)CCC5C(C)(C)C(O)CCC45CO)C12
228 0.04494382 RYICRGSYTZEZSC-UHFFFAOYSA-N OCC12CCC(C(C1CCC1(C2CCC2C1(C)CCC1(C2C(CC1)C(O)(C)C)C)C)(C)C)O
229 0.04494382 UJAKOCAWBFPVIT-UHFFFAOYSA-N OC1CC2(C)C(C3(C1C(C)(C)C(O)CC3)C)CCC1C2(C)CCC2(C1C(CC2)C(O)(C)C)C
230 0.04494382 WFJUVXCFHVKMKP-JLSVKIBISA-N CC(C)(O)C1CCC2(C)CCC3(C)C(CC(O)C4C5(C)CCC(O)C(C)(C)C5CCC34C)C12
231 0.04494382 DQGJEUFUYMADLP-UHFFFAOYSA-N OC1CCC2(C(C1(C)C)CCC1(C2CCC2(C1(C)CCC1(C2C(CC1)C(O)(C)C)C)O)C)C
232 0.04494382 MQZHQMOJCGKNJE-UHFFFAOYSA-N OCC12CCC3(C(C1CCC1C2(C)CCC2C1(C)CCC(C2(C)C)O)C(CC3)C(O)(C)C)C
233 0.04494382 RYICRGSYTZEZSC-LPOIFMOKSA-N CC(C)(O)C1CCC2(C)CCC3(C)C(CCC4C3(C)CCC5C(C)(C)C(O)CCC45CO)C12
234 0.04494382 MUDIIOVXLJPGOB-HJXUHABWSA-N CC(C)(O)[C@H]1CC[C@@]2(C)[C@H]1C[C@H](O)[C@]3(C)[C@@H]2CC[C@@H]4[C@@]5(C)CCCC(C)(C)[C@@H]5C[C@H](O)[C@@]34C
235 0.044444444 CMCOTUOUAOOHNL-XEHZRMCKSA-N CC(C)(O)C1CCC2(C)C1C(O)CC3(C)C2CCC4C5(C)CCCC(C)(C)C5C(O)CC34C
236 0.044444444 UTQGSPGYNBYSJL-UHFFFAOYSA-N OC1CC2C3(C)CCC(C(C3CCC2(C2(C1C1C(CCC1(C)CC2)C(O)(C)C)C)C)(C)C)O
237 0.044444444 NASIRFIDHPATKX-UHFFFAOYSA-N OC1CC2(C)C(C3C1(C)CCC3C(O)(C)C)CCC1C2(C)CCC2C1(C)CCC(C2(C)C)O
238 0.044444444 ZLSHPFYEUAHIBM-QZZQDQJTSA-N CC(C)(O)C1CCC2(C)C1C(O)CC3(C)C2CCC4C5(C)CCC(O)C(C)(C)C5CCC34C
239 0.044444444 XJQXKBUWPZIOBA-SOPKDLBESA-N C1C[C@]2(C)C3CC[C@]4([H])[C@@]5([H])[C@H](C)[C@@](C)(O)CC[C@]5(C)[C@@H](O)C[C@@]4(C)[C@]3(C)CCC2C(C)(C)[C@H]1O
240 0.044444444 WFJUVXCFHVKMKP-UHFFFAOYSA-N OC1CC2C3C(CCC3(C)CCC2(C2(C1C1(C)CCC(C(C1CC2)(C)C)O)C)C)C(O)(C)C
241 0.044444444 IZPLNKNARATGEG-UHFFFAOYSA-N OCC1(C)C(O)CCC2(C1CCC1(C2CCC2C1(C)CCC1(C2C(CC1)C(O)(C)C)C)C)C
242 0.044444444 YYHWLFJAUWNOSJ-UHFFFAOYSA-N OCC1(C)C(O)CCC2(C1CCC1(C2CCC2C1(C)CCC1(C2CC(CC1O)(C)C)C)C)C
243 0.044444444 ZLSHPFYEUAHIBM-RZLBLDGYSA-N CC(C)(O)C1CCC2(C)C1C(O)CC3(C)C2CCC4C5(C)CCC(O)C(C)(C)C5CCC34C
244 0.044444444 JZPFOJAMAVCMMR-UHFFFAOYSA-N OC1CCC2(C(C1(C)C)CCC1(C2CCC2C1(C)CCC1(C2C(CC1O)C(O)(C)C)C)C)C
245 0.044444444 CMCOTUOUAOOHNL-BFMHUFQKSA-N CC(C)(O)C1CCC2(C)C1C(O)CC3(C)C2CCC4C5(C)CCCC(C)(C)C5C(O)CC34C
246 0.043956044 WXAKHNIYPJXFTM-ZLUKVZAHSA-N CC(CO)C1CCC2(C)C1CCC3(C)C2CC(O)C4C5(C)C(O)CCC(C)(C)C5CCC34C
247 0.043956044 CUCNLJBIUCKPCT-NXUDHOIXSA-N CC(C)C1CCC2(CO)C(O)CC3(C)C(CCC4C5(C)CCC(O)C(C)(C)C5CCC34C)C12
248 0.043956044 WXAKHNIYPJXFTM-HQWZFOBMSA-N CC(CO)C1CCC2(C)C1CCC3(C)C2CC(O)C4C5(C)C(O)CCC(C)(C)C5CCC34C
249 0.043478261 QTESDLQUJUWTJO-UHFFFAOYSA-N OC1CC2(C(C1C(O)(C)C)C1CCC3C(C1(CC2)C)(C)CCC1C3(C)CCC(C1(C)C)O)C
250 0.042553191 DQHSLKUBDCBSFH-UHFFFAOYSA-N OCC12CCC(C2C2C(CC1)(C)C1(C)CCC3C(C1CC2)(C)CCC(C3(C)C)O)C(O)(C)C
251 0.042553191 SLTMLWDLXHPWQZ-UHFFFAOYSA-N OC1CCC2(C(C1(C)C)CCC1(C2COCC2C1(C)CCC1(C2C(CC1)C(O)(C)C)C)C)C
252 0.042553191 DQHSLKUBDCBSFH-DZSPPTEKSA-N CC(C)(O)C1CCC2(CO)CCC3(C)C(CCC4C5(C)CCC(O)C(C)(C)C5CCC34C)C12
253 0.042553191 DQHSLKUBDCBSFH-LTPUILILSA-N CC(C)(O)C1CCC2(CO)CCC3(C)C(CCC4C5(C)CCC(O)C(C)(C)C5CCC34C)C12
254 0.042105263 WYNBXRCMWJBLKZ-UHFFFAOYSA-N OC1CCC2(C(C1(C)C)COCC1(C2CCC2C1(C)CCC1(C2C(CC1)C(O)(C)C)C)C)C
255 0.042105263 ARSMIGRQALJHLB-FLLHLITDSA-N CC1C(O)CCC2C1(C)CCC3C2(C)CCC4(C)C5CC(C)(CO)CCC5(CO)CCC34C
256 0.042105263 DGQPJVLUXGVGSA-RWENRCFFSA-N CC1C2C3CCC4C5(C)CCC(O)C(C)(C)C5CCC4(C)C3(C)CCC2(CO)CCC1(C)O
257 0.041237113 PFXRZYCHRILJIC-UHFFFAOYSA-N OC1CCC2(C(C1(C)C)CCC1(C2CCC2C1(C)COCC1(C2C(CC1)C(O)(C)C)C)C)C
258 0.041237113 RFSDTKHRISEEFB-OBKBJDFJSA-N CC(CO)C1CCC2(CO)CCC3(C)C(CCC4C5(C)CCC(O)C(C)(C)C5CCC34C)C12
259 0.040816327 MGYWNNMDMOHPQN-BJVIHOAQSA-N CC(C)[C@]1(O)CC[C@]2(C)CC[C@]3(C)[C@H](CC[C@@H]4[C@@]5(C)CC[C@H](O)C(C)(C)[C@@H]5CC[C@@]34C)[C@@]12O
260 0.04040404 RPXWHPSUIQJXSQ-BQPSNPIRSA-N CC(C)(O)C(O)CCC(C)(O)C1CCC2(C)C3CCC4C(C)(C)C(O)CCC4(C)C3CCC12C
261 0.039215686 TXZRACDZKPRJJE-UHFFFAOYSA-N OC1CCC2(C(C1(C)C)CCC1(C2CCC2C1(C)CCC1(C2C(O)(CC1)C(O)(C)C)C)C)C
262 0.038834951 DJWAEKZIRXJUSY-UHFFFAOYSA-N OC1CC2(C)C(C(C1O)(C)C)CCC1(C2CCC2C1(C)CCC1(C2C(CC1)C(O)(C)C)C)C
263 0.038834951 UDYWSIQCDWKDPW-LWQWOSQPSA-N CC1(C)CCC2(C)C(CCC3(C)C2CCC4C5(C)CC(O)C(O)C(C)(C)C5CCC34C)C1O
264 0.038834951 UNEDEOPYNUPWHP-UHFFFAOYSA-N OC1CCC2(C(C1(C)C)CCC1(C2CCC2C1(C)CCC1(C2C(COC1)C(O)(C)C)C)C)C
265 0.038834951 YQDBUANZKYBHHI-CHAFTWNYSA-N CC(CCC(O)C(C)(C)O)C1CCC2(C)C3CCC4(OCCCC4C3(C)CCC12C)C(C)(C)O
266 0.038461538 KKKINFVUBPRESA-BHMYSUCOSA-N CC1(C)C(O)CCC2(C)C1CCC3(C)C2CCC4C5C(C)(CCC(C)(O)C5(C)O)CCC34C
267 0.037383178 KXYCEKAIEQKTCL-UHFFFAOYSA-N OC1COCC2(C(C1(C)C)CCC1(C2CCC2C1(C)CCC1(C2C(CC1)C(O)(C)C)C)C)C
268 0.037383178 XSCAIZHLESBRAF-UHFFFAOYSA-N CC(C)C(C)C(C)C(C)C(C)C(C)OC(=O)CCC1=CC(=C(O)C(=C1)C(C)(C)C)C(C)(C)C
269 0.037037037 OIYORFUWSNLSJC-UHFFFAOYSA-N CCCCCCCCCCCCC1OC(=O)C(CCCCCCCCCCCC)=C1OC(C)=O
270 0.036363636 JDKLXPMSWZQNGC-ASDRRNSRSA-N CC(C)C(C)C1(C)CC1C(C)C2CCC3C4CC(O)C5(O)CC(O)CCC5(C)C4CCC23C
271 0.036363636 NPWAQSYSDCQSKY-OQSIWNGOSA-N CC(=C/CCC=C(/C)CCC=C(/C)CCC(O)C(C)(C)O)CCC=C(/C)CCC(O)C(C)(C)O
272 0.036363636 NPWAQSYSDCQSKY-UMJYRESOSA-N CC(=CCCC=C(/C)CCC=C(C)/CCC(O)C(C)(C)O)CCC=C(/C)CCC(O)C(C)(C)O
273 0.036363636 NPWAQSYSDCQSKY-LYINBSFCSA-N CC(=C/CCC=C(/C)CCC=C(/C)CCC(O)C(C)(C)O)CCC=C(/C)CCC(O)C(C)(C)O
274 0.036363636 NPWAQSYSDCQSKY-NSOVKSMOSA-N CC(=CCCC=C(C)CCC=C(C)CC[C@H](O)C(C)(C)O)CCC=C(C)CC[C@H](O)C(C)(C)O
275 0.036036036 RBDPUONHVCNMBI-UHFFFAOYSA-N CCCCCCCCCCOC(=O)CCCCCCCC=CCCCOCCCCC
276 0.036036036 DHOXZZVHZKDVKN-FGGGPQFZSA-N CCCCCCCCCCCCCCCCCC=C/CCCC(=COCC(O)CO)C
277 0.036036036 USKHQGVLQQJSCX-UHFFFAOYSA-N CCCCCCCCCCOC(=O)CCCCCCCC=CCOCCCCCCC
278 0.036036036 CBKRDWWPOPMCNT-UHFFFAOYSA-N CCCCCCCCCCOC(=O)CCCCCCOCC=CCCCCCCCC
279 0.036036036 FWBBBIVPKUFGCC-UHFFFAOYSA-N CCCCCCCCCCOC(=O)CCCCOCCCC=CCCCCCCCC
280 0.036036036 PWIMIIWVGLAGOJ-UHFFFAOYSA-N CCCCCCCCCCOC(=O)CCCOCCCCC=CCCCCCCCC
281 0.036036036 BLBOCMRRJUFXQB-UHFFFAOYSA-N CCCCCCCCCCOC(=O)CCCCCCCC=CCCCCCCC(O)C
282 0.036036036 OKNMBCKQINZVDV-FCDQGJHFSA-N CCCCCCCCCCOC(=O)CCCCCCC(/C=C/CCCCCCCC)O
283 0.036036036 KFEVDPWXEVUUMW-UHFFFAOYSA-N CCCCCCCCCCCCCCCCCCCCCC(=O)OCCc1ccc(O)cc1
284 0.036036036 ZRIYUNMXRWWRFW-UHFFFAOYSA-N CCCCCCCCOCCOC(=O)CCCCCCCC=CCCCCCCCC
285 0.036036036 GLTHYVREBRHNLW-UHFFFAOYSA-N CCCCCCCCCCOC(=O)CCCCCOCCC=CCCCCCCCC
286 0.036036036 NEUIEQPPSPWXSX-UHFFFAOYSA-N CCO[Si](CCC(C)(O)CCCC(C)CCCC(C)CCCC(C)C)(OCC)OCC
287 0.036036036 MLMUGAFHJRFASW-UHFFFAOYSA-N CCCCCCCCCCOC(=O)CCCC(CCCC=CCCCCCCCC)O
288 0.036036036 PZXBYHCLIVQHOP-IQLGONJTSA-N COCc1c(C)c2OC(C)(CCCC(C)CCCC(C)CCCC(C)C)CCc2c(C)c1O
289 0.036036036 DPDFFNTXDWYSGP-PSTOXXEMSA-N COC1(CCC2(C)C3CCC4(C)C(CCC4C3CC(=O)C2C1)C(C)CCC(C)C(C)C)OC
290 0.036036036 WVRIWZPZJRKNIJ-UHFFFAOYSA-N CCCCCCCCCCOC(=O)CCCCCCCC=CCCCCCOCCC
291 0.036036036 SREQHVNZQFKZLW-UHFFFAOYSA-N CCCCCCCCCCOC(=O)CCCCCCCC=CCCCCOCCCC
292 0.036036036 XVFFZTDJMYYEEQ-UHFFFAOYSA-N CCCCCCCCCCOC(=O)CC(CCCCCC=CCCCCCCCC)O
293 0.036036036 HAAQMOLIPYBWGD-UHFFFAOYSA-N CC(=O)CCCCCCCCCCCCCCCCCCCCCCCCCC(O)=O
294 0.036036036 QDGYNDSYEUPCKC-UHFFFAOYSA-N CCCCCCCCCCOC(=O)CCCCCCCC=C(CCCCCCCC)O
295 0.022727273 VKYVIIIEJKSVBR-XNWPAUOFSA-N CC(C)(O)CCC[C@](C)(O)[C@H]1CC[C@]2(C)[C@@H]1[C@H](O)C[C@@H]3[C@@]4(C)CC[C@H](O)C(C)(C)[C@@H]4CC[C@@]23C
296 0.022727273 BSYZHDYBTPPPCC-CJPZEJHVSA-N CC(C)CCCC(C)(O)C1CCC2(C)C1C(O)CC3C4(C)CCC(O)C(C)(C)C4C(O)CC23C
297 0.022727273 BSYZHDYBTPPPCC-DLHMIPLTSA-N CC(C)CCCC(C)(O)C1CCC2(C)C1C(O)CC3C4(C)CCC(O)C(C)(C)C4C(O)CC23C
298 0.022727273 VKYVIIIEJKSVBR-UHFFFAOYSA-N CC(C)(O)CCCC(C)(O)C1CCC2(C)C1C(O)CC1C3(C)CCC(O)C(C)(C)C3CCC21C
299 0.021978022 RQLAYFBJTRUEMT-CIUNGYTJSA-N COC(CCCC(C)(C)O)C1CCC2(C)C1C(O)CC3C4(C)CCC(O)C(C)(C)C4CCC23C
300 0.02173913 VTHKHDICJFLCRO-CIUNGYTJSA-N COC(C)(C)CCCC(O)C1CCC2(C)C1C(O)CC3C4(C)CCC(O)C(C)(C)C4CCC23C
301 0.021276596 RCRYHUPTBJZEQS-UHFFFAOYSA-N CCCCCCCCCCCCCC(=O)OC(=O)CCCCCCCCCCCCC
302 0.018518519 RUNMTPVOSZRTLU-UHFFFAOYSA-N CCCCCCCCCCOC(=O)C(CCCCCCC=CCCCCCCCC)O
303 0.018518519 DZPAZDKFLLXYQE-UHFFFAOYSA-N CCCCCCCCC=CCCCCCCCC(=O)OC(CCCCCCCCC)O
304 0.018348624 BDFHAHCUWUXNCT-UHFFFAOYSA-N CCCCCCCCCCOC(=O)CCCCCCCC1OC1CCCCCCCC
305 0.018181818 QGTWJKDWXXLDEX-UHFFFAOYSA-N CCCCCCCCCCOC(=O)CCCCCCCC(=CCCCCCCCC)O
306 0.018018018 WCTIXLYLQXMYKU-UHFFFAOYSA-N CCCCCCCCCCCCCCC(=O)CCCCCCCCCCCCC(=O)O
307 0.018018018 BINZXBDYUKZXTC-UHFFFAOYSA-N CCCCCCCCC=CCCCCCCCC(=O)OCC(CCCCCCCC)O
308 0.018018018 JMIGCFVTGQGONA-UHFFFAOYSA-N C(CCCCCCCC(=O)CCCCCCCCCCCCCCCCCCC)(=O)O
309 0.018018018 APTOWXKEBRAFEZ-UHFFFAOYSA-N CCCCCCCCCCOC(=O)COCCCCCCC=CCCCCCCCC
310 0.018018018 MAMNKKQRGIYILN-UHFFFAOYSA-N CCCCCCCCCCOC(=O)CCOCCCCCC=CCCCCCCCC
311 0.018018018 ZXIHJURPLTVHIE-LWBDSCKXSA-N CCC(O)CCCCCCCCCCCCCCCCCCCC=CCCCC(=O)O
312 0.018018018 AKDNCHSRFCFLGP-UHFFFAOYSA-N C(CCCCCCCCCC(=O)CCCCCCCCCCCCCCCCC)(=O)O
313 0.018018018 RFKGIYSCGLKYRB-UHFFFAOYSA-N CCCCCCCCCCOC(=O)CCCCCCCC=CCCOCCCCCC
314 0.018018018 JKDQTEQGTUYXDC-UHFFFAOYSA-N CCCCCCCCCCCCC1CC(=O)N(CCC[N+](C)(C)CC2=CC=CC=C2)C1=O
315 0.018018018 BOTGHPMTAXYBLN-UHFFFAOYSA-N CCCCCCCCCCOC(=O)CCC(CCCCC=CCCCCCCCC)O
316 0.018018018 IFMDLEXQMACTLP-UHFFFAOYSA-N CCCCCCCCCCCCCCCCCC[N+]1=CC=C(C=CC=CC2=CC=CC=C2)C=C1
317 0 HZAAHXOEMCKUFW-UHFFFAOYSA-N CCCCCCCCCOCOC(=O)CCCCCCCC=CCCCCCCCC
318 0 ASMZRKHMXHTHPC-UHFFFAOYSA-N CCCCCCCCCCCCCCCC1=NCC[N+]1(CCO)CC(=O)C1=CC=CC=C1
319 0 QAIWREXEZLJMTC-UHFFFAOYSA-N CCCCCCC(O)CCCCCCCCCCC(=O)OC(CC([O-])=O)C[N+](C)(C)C
320 0 ROWWBWRLGBCCJB-UHFFFAOYSA-N CCCCCCCCCCCCCCCCCC[N+](C)(C)CC1=CC=CC2=CC=CC=C12
321 0 PWZJXSPDNGIODC-UHFFFAOYSA-N C(CCCCCCCCC)CCCCCC(O)CC(OC(C[N+](C)(C)C)CC([O-])=O)=O
322 0 HTLBCMHLTNILQQ-UHFFFAOYSA-N NCCNC(=O)CCN(CCCCCCCCCCCC[SiH3])CCC(=O)NCCN
323 0 ROWWBWRLGBCCJB-UHFFFAOYSA-N CCCCCCCCCCCCCCCCCC[N+](C)(C)CC1=CC=CC2=CC=CC=C12
