# Supplementary material for: Ion mobility collision cross-section atlas for known and unknown metabolite annotation in untargeted metabolomics
Source: Nat Commun. 2020 Aug 28;11:4334. doi: 10.1038/s41467-020-18171-8 (PMC7455731; doi:10.1038/s41467-020-18171-8)
Supplement: Supplementary file 8 — Supplementary Data 5 [file 41467_2020_18171_MOESM8_ESM.zip › 01_positive_mode/L0740/cfmid_pred_spec.msp]

Name: +ve in-silico MS/MS by CFM-ID for IQFYYKKMVGJFEH-XLPZGREQSA-N
ID: IQFYYKKMVGJFEH-XLPZGREQSA-N
Comment: Energy0
Num peaks: 6
84.04439023 3.137542412
99.05528926 1.747326294
109.0396392 2.764201363
110.0236548 1.965738534
127.0502039 74.56963812
243.097548 3.100242315

Name: +ve in-silico MS/MS by CFM-ID for IQFYYKKMVGJFEH-XLPZGREQSA-N
ID: IQFYYKKMVGJFEH-XLPZGREQSA-N
Comment: Energy1
Num peaks: 9
54.03382555 3.933630263
56.04947561 2.505076781
82.02874017 7.951565077
84.04439023 6.942446625
98.02365479 4.202637638
99.05528926 3.968079658
100.0393049 2.04585762
109.0396392 4.958862128
127.0502039 43.496499

Name: +ve in-silico MS/MS by CFM-ID for IQFYYKKMVGJFEH-XLPZGREQSA-N
ID: IQFYYKKMVGJFEH-XLPZGREQSA-N
Comment: Energy2
Num peaks: 13
54.03382555 1.079655519
56.04947561 3.507667378
73.02840582 1.173160733
80.0130901 1.613261175
82.02874017 7.604672718
84.04439023 6.459860256
97.0396392 9.204721259
99.05528926 5.919019524
109.0396392 5.464678395
110.0236548 2.901574617
125.0345538 1.961340689
127.0502039 31.22802277
169.0607686 2.325592967

Name: +ve in-silico MS/MS by CFM-ID for FXXWDCNDGPHMNA-FUHDGFEASA-N
ID: FXXWDCNDGPHMNA-FUHDGFEASA-N
Comment: Energy0
Num peaks: 6
177.0869833 1.885169303
185.1033021 2.493349942
186.0873177 8.15450593
203.1138668 31.50276479
204.0978823 7.851692589
221.1244314 37.49032021

Name: +ve in-silico MS/MS by CFM-ID for FXXWDCNDGPHMNA-FUHDGFEASA-N
ID: FXXWDCNDGPHMNA-FUHDGFEASA-N
Comment: Energy1
Num peaks: 18
60.05562361 3.72554184
70.03997355 1.190676792
84.05562361 1.167939969
90.05495492 0.9590190597
132.0655196 1.055572243
132.076753 0.9524143862
144.0655196 1.551491673
159.0764186 1.468976652
161.0920687 5.139655975
173.1033021 0.9861194904
177.0869833 2.027193722
179.1026334 1.397181292
185.1033021 7.651059022
186.0873177 10.38637962
191.1138668 1.263409207
203.1138668 26.98099922
204.0978823 3.707592443
221.1244314 8.426470361

Name: +ve in-silico MS/MS by CFM-ID for FXXWDCNDGPHMNA-FUHDGFEASA-N
ID: FXXWDCNDGPHMNA-FUHDGFEASA-N
Comment: Energy2
Num peaks: 22
41.00219107 0.8288934607
43.01784114 0.8134140882
43.02907452 7.79156115
45.04472458 3.055182589
56.0130901 0.8464617405
58.02874017 4.244151459
60.04439023 0.9521576134
60.05562361 42.13594674
70.02874017 0.7257104533
70.03997355 3.840250656
72.05562361 1.919265368
74.0600403 0.9727546421
74.07127368 1.104086823
84.05562361 1.244008874
88.03930485 1.170704151
100.0505382 1.66815056
102.0661883 2.547646488
141.0770873 0.8165534602
142.0498695 0.84746084
143.0927374 0.8410487595
185.1033021 0.799804722
186.0873177 0.8642335794

Name: +ve in-silico MS/MS by CFM-ID for RDJGLLICXDHJDY-UHFFFAOYSA-N
ID: RDJGLLICXDHJDY-UHFFFAOYSA-N
Comment: Energy0
Num peaks: 6
149.0597059 2.406922076
171.0804414 2.344071838
197.0960915 17.21299954
199.1117415 2.45854347
225.0910061 16.44150721
243.1015708 47.81011293

Name: +ve in-silico MS/MS by CFM-ID for RDJGLLICXDHJDY-UHFFFAOYSA-N
ID: RDJGLLICXDHJDY-UHFFFAOYSA-N
Comment: Energy1
Num peaks: 11
95.04914126 2.999408013
101.0385766 2.029152929
103.0542266 3.187312283
131.0491413 1.871917862
149.0597059 5.010084233
171.0804414 4.893363679
195.0804414 2.63676555
197.0960915 25.05217283
199.1117415 4.248602914
225.0910061 15.96492808
243.1015708 12.62156991

Name: +ve in-silico MS/MS by CFM-ID for RDJGLLICXDHJDY-UHFFFAOYSA-N
ID: RDJGLLICXDHJDY-UHFFFAOYSA-N
Comment: Energy2
Num peaks: 18
39.02292652 2.384860752
49.00727645 5.478260362
51.02292652 4.593103803
53.03857658 3.047985416
63.02292652 3.90917952
65.03857658 6.088901006
67.05422664 4.900109773
77.03857658 2.068488392
79.05422664 6.606183449
91.05422664 3.663347681
95.04914126 1.710146412
101.0385766 6.234507752
103.0542266 20.31932453
105.0698767 3.150964475
131.0491413 1.723369909
171.0804414 1.79446805
183.0804414 1.899675104
197.0960915 1.758782094

Name: +ve in-silico MS/MS by CFM-ID for PTIDGSWTMLSGAH-UHFFFAOYSA-N
ID: PTIDGSWTMLSGAH-UHFFFAOYSA-N
Comment: Energy0
Num peaks: 6
67.05422664 1.687875108
85.06479133 3.309667872
153.0546206 2.746812804
165.0546206 6.795902655
189.0910061 2.66008182
221.1172208 69.7929107

Name: +ve in-silico MS/MS by CFM-ID for PTIDGSWTMLSGAH-UHFFFAOYSA-N
ID: PTIDGSWTMLSGAH-UHFFFAOYSA-N
Comment: Energy1
Num peaks: 13
65.03857658 3.540230394
67.05422664 4.281581928
83.04914126 2.119098338
85.06479133 4.353463483
137.0597059 2.982490989
153.0546206 6.150684893
161.0597059 2.019696412
163.075356 2.107986843
165.0546206 9.069754179
179.0702706 9.108906645
189.0910061 4.379666282
203.1066561 2.269257351
221.1172208 28.38067157

Name: +ve in-silico MS/MS by CFM-ID for PTIDGSWTMLSGAH-UHFFFAOYSA-N
ID: PTIDGSWTMLSGAH-UHFFFAOYSA-N
Comment: Energy2
Num peaks: 31
39.02292652 2.952606475
41.03857658 1.740703307
49.00727645 2.650321098
51.02292652 2.130452721
53.03857658 1.844559264
55.05422664 1.681555268
57.06987671 1.117206571
65.03857658 8.057762692
67.05422664 4.121239889
69.0334912 1.481470524
69.06987671 2.271580596
81.0334912 1.192264661
83.01275576 0.9250092605
85.02840582 4.783272112
93.0334912 1.286294616
107.0127558 1.112019885
107.0491413 1.146664953
109.0284058 5.394794887
111.0440559 3.114605525
123.0440559 2.446255066
133.0647913 2.115385401
135.0440559 4.683442286
137.0597059 3.911967839
147.0440559 1.522274663
149.0597059 1.034068202
153.0546206 1.541219704
161.0597059 1.670542749
163.075356 2.298680787
165.0546206 6.985716085
177.0910061 1.049425929
179.0702706 1.192184111

Name: +ve in-silico MS/MS by CFM-ID for NIYXMGSLECQTQT-BPNCWPANSA-N
ID: NIYXMGSLECQTQT-BPNCWPANSA-N
Comment: Energy0
Num peaks: 11
171.0804414 2.807265317
185.0597059 1.718515762
187.075356 1.62024011
189.0910061 3.846239372
207.1015708 1.550968112
215.1066561 1.895418928
217.1223062 1.653137539
225.0910061 3.682781566
233.1172208 1.427513555
243.1015708 31.11625635
261.1121354 29.47152954

Name: +ve in-silico MS/MS by CFM-ID for NIYXMGSLECQTQT-BPNCWPANSA-N
ID: NIYXMGSLECQTQT-BPNCWPANSA-N
Comment: Energy1
Num peaks: 31
55.01784114 1.33499375
109.0284058 1.05151015
145.0647913 1.612956845
147.0440559 1.15539552
147.0804414 1.322605828
163.075356 1.152797457
169.0647913 2.344266273
171.0440559 1.671255841
171.0804414 5.394079836
173.0597059 2.183757989
173.0960915 2.042228144
175.075356 2.327766917
177.0910061 2.03643895
179.1066561 1.070858205
185.0597059 2.955445682
187.075356 1.960859621
189.0910061 2.296674733
191.1066561 1.314603613
195.0804414 1.812659343
197.0960915 1.428417408
199.1117415 1.742894653
211.075356 1.258673163
213.0910061 1.250644549
215.1066561 2.436311543
217.1223062 1.260820457
225.0910061 3.940363483
229.0859207 1.102169561
231.1015708 1.301332813
233.1172208 2.769335922
243.1015708 11.2862113
261.1121354 4.333794769

Name: +ve in-silico MS/MS by CFM-ID for NIYXMGSLECQTQT-BPNCWPANSA-N
ID: NIYXMGSLECQTQT-BPNCWPANSA-N
Comment: Energy2
Num peaks: 31
39.02292652 1.243300032
41.03857658 3.36873614
49.00727645 2.000827465
51.02292652 2.850919611
53.00219107 1.317341498
53.03857658 1.849711885
55.01784114 1.339164154
55.05422664 2.038367167
65.03857658 2.866159824
67.05422664 1.846050711
69.06987671 1.320428692
71.04914126 1.578685884
77.03857658 1.351927341
103.0542266 5.106541525
105.0698767 3.092278905
119.0491413 1.854640517
133.0647913 2.024214283
143.0491413 1.493122857
145.0647913 3.375290578
147.0804414 1.617244339
161.0960915 1.446384941
169.0647913 2.277475998
171.0804414 2.872667508
173.0597059 1.626824898
173.0960915 2.977799859
189.0910061 1.475077357
197.0960915 1.248141476
199.1117415 2.016079098
215.1066561 2.429402039
225.0910061 1.970599491
243.1015708 1.196241409

Name: +ve in-silico MS/MS by CFM-ID for KBMSVODXFLAQNJ-DXGHHDSJSA-N
ID: KBMSVODXFLAQNJ-DXGHHDSJSA-N
Comment: Energy0
Num peaks: 6
213.0910061 0.770462826
215.1066561 2.906593055
217.1223062 1.635868118
243.1015708 4.827793267
245.0808353 1.075979645
261.1121354 84.87905345

Name: +ve in-silico MS/MS by CFM-ID for KBMSVODXFLAQNJ-DXGHHDSJSA-N
ID: KBMSVODXFLAQNJ-DXGHHDSJSA-N
Comment: Energy1
Num peaks: 8
213.0910061 3.922355117
215.1066561 4.149898917
217.1223062 3.737042591
229.0859207 3.966448327
233.1172208 15.58189464
243.1015708 4.649247203
245.0808353 3.574035304
261.1121354 40.5253897

Name: +ve in-silico MS/MS by CFM-ID for KBMSVODXFLAQNJ-DXGHHDSJSA-N
ID: KBMSVODXFLAQNJ-DXGHHDSJSA-N
Comment: Energy2
Num peaks: 22
44.99710569 3.434559725
185.0960915 6.828621998
187.075356 1.283707892
187.1117415 6.646149321
189.0910061 1.981246426
191.1066561 1.359378952
197.0960915 1.57199008
199.1117415 2.814882024
201.0546206 3.41641243
201.0910061 2.372679745
203.0702706 2.964081836
211.075356 2.041817194
213.0910061 8.320628895
215.0702706 2.816330467
215.1066561 9.24370939
217.0859207 1.396128737
217.1223062 2.248418287
227.0702706 3.41224432
229.0859207 3.389515352
231.1015708 4.291292717
243.1015708 6.198252623
245.0808353 2.630085459

Name: +ve in-silico MS/MS by CFM-ID for YXMLGIGHGPSEKA-AWEZNQCLSA-N
ID: YXMLGIGHGPSEKA-AWEZNQCLSA-N
Comment: Energy0
Num peaks: 6
121.0284058 4.003852284
123.0440559 20.41433918
125.0597059 2.208471188
137.0597059 3.267710108
225.0910061 3.042961377
243.1015708 54.67624692

Name: +ve in-silico MS/MS by CFM-ID for YXMLGIGHGPSEKA-AWEZNQCLSA-N
ID: YXMLGIGHGPSEKA-AWEZNQCLSA-N
Comment: Energy1
Num peaks: 8
95.04914126 4.881976854
105.0334912 6.220015063
107.0491413 1.962390372
121.0284058 10.94691481
123.0440559 43.08518774
137.0597059 3.736001841
149.0597059 2.667609336
243.1015708 7.607995053

Name: +ve in-silico MS/MS by CFM-ID for YXMLGIGHGPSEKA-AWEZNQCLSA-N
ID: YXMLGIGHGPSEKA-AWEZNQCLSA-N
Comment: Energy2
Num peaks: 26
49.00727645 1.92949032
53.00219107 1.573903715
63.02292652 2.794395524
65.03857658 1.3774843
75.02292652 2.403305964
77.00219107 1.103879964
79.01784114 1.236304424
89.03857658 2.098785643
91.01784114 0.9868632377
93.0334912 3.780250102
93.06987671 1.888573347
95.04914126 6.059122724
103.0542266 1.225172186
105.0334912 11.16184694
105.0698767 1.127442153
107.0491413 7.688576594
109.0647913 1.528597295
117.0334912 5.45922359
119.0491413 3.448144112
121.0284058 5.697910182
123.0440559 6.452200482
125.0597059 1.624476782
129.0334912 1.860638465
131.0491413 3.150352743
137.0597059 1.105921925
227.0702706 1.331800018

Name: +ve in-silico MS/MS by CFM-ID for WWHRTLINNBKCGL-UHFFFAOYSA-N
ID: WWHRTLINNBKCGL-UHFFFAOYSA-N
Comment: Energy0
Num peaks: 6
217.0495352 1.71155849
219.0651853 5.800783831
231.1015708 1.751447816
233.1172208 1.272373431
243.1015708 11.58712774
261.1121354 72.33075277

Name: +ve in-silico MS/MS by CFM-ID for WWHRTLINNBKCGL-UHFFFAOYSA-N
ID: WWHRTLINNBKCGL-UHFFFAOYSA-N
Comment: Energy1
Num peaks: 16
41.03857658 1.266436233
43.05422664 3.714007625
175.0389705 1.635619078
189.0546206 4.328773025
191.0702706 4.455484577
201.0546206 2.035959857
203.1066561 2.417725728
215.1066561 2.195538963
217.0495352 2.87264033
219.0651853 8.882008186
221.0808353 1.211528617
229.0859207 1.892911732
231.1015708 6.731653647
233.1172208 9.546477138
243.1015708 7.174962757
261.1121354 19.81755704

Name: +ve in-silico MS/MS by CFM-ID for WWHRTLINNBKCGL-UHFFFAOYSA-N
ID: WWHRTLINNBKCGL-UHFFFAOYSA-N
Comment: Energy2
Num peaks: 31
39.02292652 0.8713147887
41.03857658 5.462193621
43.05422664 0.9000039466
55.05422664 6.844180368
57.06987671 6.989053246
71.01275576 0.8580874964
131.0491413 0.8276571185
145.0284058 0.9131991803
159.0440559 1.767464204
161.0960915 1.640320283
173.0960915 1.740073758
175.0389705 4.330350663
175.1117415 0.8263331029
177.0546206 4.008748386
183.0440559 0.9303201979
185.0960915 1.458358006
187.1117415 1.801220686
189.0546206 1.500273128
199.075356 2.152024596
201.0910061 2.75054592
203.1066561 3.953287925
213.0910061 2.233275985
215.1066561 8.499293097
217.0859207 2.74456322
225.0910061 1.594870999
227.0702706 1.304452851
229.0859207 2.409549368
231.1015708 1.447037187
233.1172208 2.034771529
243.1015708 3.124237767
245.0808353 1.263507411

Name: +ve in-silico MS/MS by CFM-ID for KXXZLMLLYMPYJE-UHFFFAOYSA-N
ID: KXXZLMLLYMPYJE-UHFFFAOYSA-N
Comment: Energy0
Num peaks: 6
107.0491413 4.55835975
125.0597059 2.394201478
137.0597059 3.196138265
229.0859207 3.917774198
243.1015708 2.426718936
261.1121354 70.63833868

Name: +ve in-silico MS/MS by CFM-ID for KXXZLMLLYMPYJE-UHFFFAOYSA-N
ID: KXXZLMLLYMPYJE-UHFFFAOYSA-N
Comment: Energy1
Num peaks: 16
65.03857658 1.003283772
79.05422664 2.38113147
81.0334912 1.213281648
107.0491413 15.95557186
125.0597059 3.083441019
137.0597059 8.233907851
161.0597059 1.130333738
179.0702706 1.237024441
181.0859207 0.988230687
201.0910061 1.24917654
217.0859207 1.862055494
229.0859207 3.932327279
233.1172208 5.309809843
243.1015708 2.339594528
245.0808353 2.49949105
261.1121354 27.99356613

Name: +ve in-silico MS/MS by CFM-ID for KXXZLMLLYMPYJE-UHFFFAOYSA-N
ID: KXXZLMLLYMPYJE-UHFFFAOYSA-N
Comment: Energy2
Num peaks: 21
39.02292652 3.334597954
41.00219107 1.102478359
41.03857658 1.183283724
55.01784114 1.387343414
55.05422664 2.237041023
57.0334912 1.125787855
63.02292652 1.64423283
65.03857658 5.679177894
79.01784114 2.059872513
79.05422664 10.40059106
81.0334912 3.164454353
83.04914126 1.353878916
95.04914126 3.502994669
97.02840582 1.756210419
97.06479133 1.775552148
107.0491413 25.40808576
109.0647913 1.699643459
123.0440559 1.704653524
125.0597059 3.614050016
137.0597059 3.813463224
245.0808353 2.529676305

Name: +ve in-silico MS/MS by CFM-ID for UCEGSXPHVOXHBN-KCJUWKMLSA-N
ID: UCEGSXPHVOXHBN-KCJUWKMLSA-N
Comment: Energy0
Num peaks: 6
121.0647913 1.119564762
185.0960915 3.875444102
189.0910061 1.964991616
191.1066561 1.166498263
203.1066561 42.7180597
221.1172208 35.05015795

Name: +ve in-silico MS/MS by CFM-ID for UCEGSXPHVOXHBN-KCJUWKMLSA-N
ID: UCEGSXPHVOXHBN-KCJUWKMLSA-N
Comment: Energy1
Num peaks: 24
39.02292652 1.678540806
41.03857658 2.298866412
55.05422664 1.422331995
69.0334912 2.80746012
71.04914126 2.845184175
73.06479133 1.852451277
121.0647913 3.297078
133.0647913 1.67416119
145.0647913 2.678907151
147.0804414 1.676865885
149.0597059 4.789289599
151.075356 2.950020683
163.075356 1.854493391
165.0910061 1.911680854
171.0804414 2.933228599
173.0960915 1.557139901
175.1117415 3.219824964
177.0910061 1.550708861
185.0960915 3.710151922
189.0910061 2.289531023
191.1066561 2.800313579
193.1223062 7.311583986
203.1066561 13.55064885
221.1172208 8.716375935

Name: +ve in-silico MS/MS by CFM-ID for UCEGSXPHVOXHBN-KCJUWKMLSA-N
ID: UCEGSXPHVOXHBN-KCJUWKMLSA-N
Comment: Energy2
Num peaks: 31
39.02292652 3.126462312
41.03857658 4.398614703
43.05422664 1.807408471
49.00727645 2.413519313
51.02292652 3.962783044
53.00219107 1.580835748
53.03857658 2.427682179
55.01784114 1.35872496
55.05422664 1.932453971
69.0334912 1.386661911
71.04914126 1.442774744
119.0491413 2.25240952
121.0647913 6.079274066
131.0491413 1.12628035
133.0647913 4.103528891
135.0440559 1.234599941
135.0804414 3.349955123
145.0647913 1.746060689
147.0440559 1.213885288
147.0804414 2.068150065
149.0597059 2.287062203
149.0960915 1.204709581
159.0804414 2.059514991
171.0804414 2.715379665
173.0960915 3.102870184
175.1117415 3.12557166
177.0910061 1.595985329
185.0960915 1.501941471
187.075356 4.151847419
203.1066561 1.67084849
205.0859207 1.001847423

Name: +ve in-silico MS/MS by CFM-ID for RDKDIPDDUFMMMT-UHFFFAOYSA-N
ID: RDKDIPDDUFMMMT-UHFFFAOYSA-N
Comment: Energy0
Num peaks: 6
107.0491413 1.17180607
211.075356 4.576994538
213.0910061 1.467676518
225.0910061 3.739637508
227.0702706 1.129673295
243.1015708 81.10786869

Name: +ve in-silico MS/MS by CFM-ID for RDKDIPDDUFMMMT-UHFFFAOYSA-N
ID: RDKDIPDDUFMMMT-UHFFFAOYSA-N
Comment: Energy1
Num peaks: 13
107.0491413 4.199099677
119.0491413 4.770847858
121.0647913 5.035787575
123.0440559 4.803759835
199.075356 3.809725984
201.0910061 4.247513506
211.075356 5.280196571
213.0910061 2.778746674
215.0702706 1.871320023
215.1066561 4.631098961
225.0910061 3.601551018
227.0702706 3.040691302
243.1015708 32.7052755

Name: +ve in-silico MS/MS by CFM-ID for RDKDIPDDUFMMMT-UHFFFAOYSA-N
ID: RDKDIPDDUFMMMT-UHFFFAOYSA-N
Comment: Energy2
Num peaks: 31
49.00727645 2.570883123
63.02292652 2.157564218
65.03857658 2.074535905
75.02292652 3.169163831
79.05422664 2.068927582
89.03857658 2.573290013
91.05422664 2.127812898
101.0385766 1.232018064
103.0542266 1.403714656
107.0491413 2.209028634
117.0334912 6.061393917
119.0491413 3.930767124
145.0647913 1.280349144
157.0647913 2.397791549
159.0804414 1.35701415
169.0647913 4.836502162
179.0491413 1.604624253
181.0647913 1.907076549
183.0804414 5.417823007
185.0597059 2.963171696
187.075356 1.95830621
195.0804414 1.520891714
197.0597059 2.312472533
199.075356 4.142121305
201.0910061 1.687899414
209.0597059 1.088382189
211.075356 1.771520905
213.0910061 1.273639231
215.1066561 1.464089105
225.0910061 1.307107357
227.0702706 3.856860547

Name: +ve in-silico MS/MS by CFM-ID for UZIPEBBTICXJHN-UHFFFAOYSA-N
ID: UZIPEBBTICXJHN-UHFFFAOYSA-N
Comment: Energy0
Num peaks: 6
107.0491413 1.405886128
211.075356 4.52296417
213.0910061 1.290261105
225.0910061 3.730055086
227.0702706 1.125716521
243.1015708 81.07709191

Name: +ve in-silico MS/MS by CFM-ID for UZIPEBBTICXJHN-UHFFFAOYSA-N
ID: UZIPEBBTICXJHN-UHFFFAOYSA-N
Comment: Energy1
Num peaks: 16
107.0491413 6.143170987
119.0491413 2.780571057
121.0647913 7.4067803
123.0440559 8.252154584
149.0597059 2.716318494
183.0804414 1.419468207
185.0597059 0.9640191641
199.075356 2.503327857
201.0910061 1.775506923
211.075356 4.197211139
213.0910061 4.898104981
215.0702706 1.575978976
215.1066561 6.265992028
225.0910061 2.61433228
227.0702706 2.529699046
243.1015708 24.4619461

Name: +ve in-silico MS/MS by CFM-ID for UZIPEBBTICXJHN-UHFFFAOYSA-N
ID: UZIPEBBTICXJHN-UHFFFAOYSA-N
Comment: Energy2
Num peaks: 31
39.02292652 1.571246577
49.00727645 2.073342403
51.02292652 1.504989829
57.0334912 1.31753738
65.03857658 1.499840932
75.02292652 2.086139989
79.05422664 1.804554134
89.03857658 2.005001829
105.0334912 1.830288383
117.0334912 4.198576423
119.0491413 2.805899111
157.0647913 2.561882932
167.0491413 1.250809285
169.0647913 4.997604329
173.0597059 2.761008192
179.0491413 2.121440288
181.0647913 2.446646082
183.0804414 5.047611781
185.0597059 1.591271535
185.0960915 1.365299012
187.075356 1.469093749
195.0804414 1.585861483
197.0597059 2.212851312
197.0960915 1.34431976
199.075356 5.215715802
201.0910061 1.828727279
211.075356 1.952813882
213.0910061 1.335136871
215.1066561 2.019141823
225.0910061 1.270140369
227.0702706 3.382089864

Name: +ve in-silico MS/MS by CFM-ID for WGENOABUKBFVAA-UHFFFAOYSA-N
ID: WGENOABUKBFVAA-UHFFFAOYSA-N
Comment: Energy0
Num peaks: 6
67.05422664 2.655868775
69.06987671 2.2556488
139.075356 4.036155875
215.0702706 3.704754994
225.0910061 13.56052941
243.1015708 58.65763024

Name: +ve in-silico MS/MS by CFM-ID for WGENOABUKBFVAA-UHFFFAOYSA-N
ID: WGENOABUKBFVAA-UHFFFAOYSA-N
Comment: Energy1
Num peaks: 14
69.06987671 1.690254005
105.0334912 4.968977038
109.0647913 1.790638332
111.0804414 2.55079771
133.0284058 6.234331568
185.0960915 1.861474386
187.075356 1.467511472
187.1117415 1.632730554
213.0910061 4.487913768
215.0702706 1.81322458
215.1066561 24.03425458
225.0910061 10.70739354
227.0702706 1.519129226
243.1015708 16.0475646

Name: +ve in-silico MS/MS by CFM-ID for WGENOABUKBFVAA-UHFFFAOYSA-N
ID: WGENOABUKBFVAA-UHFFFAOYSA-N
Comment: Energy2
Num peaks: 24
39.02292652 3.875851252
41.03857658 3.190557836
49.00727645 1.635777731
51.02292652 6.915342075
53.03857658 1.448346048
55.05422664 8.083648105
63.02292652 1.147866643
65.03857658 6.998681488
67.05422664 12.95627274
69.06987671 2.660639345
83.04914126 1.276575261
95.04914126 1.956197218
105.0334912 5.724779177
111.0440559 1.419406477
141.0698767 2.256524333
143.0855268 1.58628836
171.0804414 1.300775181
183.0804414 2.292028996
187.075356 1.657299056
197.0597059 3.297513694
199.075356 5.459819008
215.0702706 1.173616738
225.0910061 1.181647562
227.0702706 1.570022088

Name: +ve in-silico MS/MS by CFM-ID for CWPGNVFCJOPXFB-UHFFFAOYSA-N
ID: CWPGNVFCJOPXFB-UHFFFAOYSA-N
Comment: Energy0
Num peaks: 7
55.05422664 4.097722576
69.06987671 2.404478996
187.0389705 3.958139207
199.0389705 4.857044922
201.0546206 4.498409163
225.0910061 11.81121401
243.1015708 50.24942994

Name: +ve in-silico MS/MS by CFM-ID for CWPGNVFCJOPXFB-UHFFFAOYSA-N
ID: CWPGNVFCJOPXFB-UHFFFAOYSA-N
Comment: Energy1
Num peaks: 22
39.02292652 1.77317175
55.05422664 11.02925579
69.06987671 6.484822729
79.05422664 1.252757077
81.06987671 3.419782869
83.08552677 2.39621138
105.0334912 7.372907428
109.0647913 1.817515717
111.0804414 1.675664855
133.0284058 4.540008314
135.0440559 2.316895771
137.0597059 2.648033781
139.075356 1.797955162
159.0440559 1.877277822
185.0233204 1.58809286
187.0389705 6.191248536
199.0389705 1.273946925
203.0702706 1.007513733
213.0910061 2.178476937
215.1066561 9.067828037
225.0910061 3.692176275
243.1015708 5.561434124

Name: +ve in-silico MS/MS by CFM-ID for CWPGNVFCJOPXFB-UHFFFAOYSA-N
ID: CWPGNVFCJOPXFB-UHFFFAOYSA-N
Comment: Energy2
Num peaks: 20
39.02292652 6.523610549
41.03857658 2.597626637
49.00727645 2.135279801
51.02292652 2.134429095
53.03857658 2.245452558
55.05422664 11.70872655
57.06987671 1.686004554
63.02292652 2.731433957
65.03857658 6.538701826
67.05422664 7.755131305
69.06987671 2.276241812
79.05422664 7.075838167
81.06987671 3.67690215
83.08552677 5.261557313
89.03857658 1.300980355
105.0334912 7.461165121
109.0647913 1.207376134
129.0334912 2.607939592
133.0284058 2.221342643
135.0440559 1.489404056

Name: +ve in-silico MS/MS by CFM-ID for QZPQTZZNNJUOLS-UHFFFAOYSA-N
ID: QZPQTZZNNJUOLS-UHFFFAOYSA-N
Comment: Energy0
Num peaks: 6
69.06987671 1.160757724
139.075356 3.983899928
185.0233204 2.191606176
187.0389705 8.631924191
225.0910061 14.23580196
243.1015708 59.10551645

Name: +ve in-silico MS/MS by CFM-ID for QZPQTZZNNJUOLS-UHFFFAOYSA-N
ID: QZPQTZZNNJUOLS-UHFFFAOYSA-N
Comment: Energy1
Num peaks: 13
67.05422664 2.109868791
69.06987671 1.574787829
105.0334912 4.162576035
109.0647913 1.460915162
111.0804414 1.960324501
133.0284058 5.086375955
159.0440559 8.376249115
185.0233204 6.737401199
187.0389705 11.96936379
213.0910061 3.449805397
215.1066561 15.24759557
225.0910061 8.278771701
243.1015708 10.21745116

Name: +ve in-silico MS/MS by CFM-ID for QZPQTZZNNJUOLS-UHFFFAOYSA-N
ID: QZPQTZZNNJUOLS-UHFFFAOYSA-N
Comment: Energy2
Num peaks: 31
39.02292652 3.873672202
41.03857658 2.530290617
49.00727645 3.948513385
51.02292652 2.496515231
53.00219107 1.347633377
53.03857658 1.517749511
63.02292652 1.579176504
65.03857658 2.134123772
67.05422664 3.987795579
69.06987671 1.731711712
79.05422664 3.859206935
83.01275576 2.355763426
105.0334912 8.791132171
107.0491413 1.21330311
109.0284058 1.116557818
109.0647913 1.948271124
111.0440559 1.410422309
129.0334912 4.272560448
131.0491413 1.486851913
133.0284058 4.179823719
157.0284058 0.966318582
159.0440559 3.131186222
167.0491413 1.012719146
183.0440559 1.348335875
185.0233204 2.31078595
185.0597059 2.608287502
187.0389705 3.250320403
199.075356 2.178521588
207.0804414 1.012923945
225.0910061 2.147715238
227.0702706 1.685601581

Name: +ve in-silico MS/MS by CFM-ID for OIUJHGOLFKDBSU-HTQZYQBOSA-N
ID: OIUJHGOLFKDBSU-HTQZYQBOSA-N
Comment: Energy0
Num peaks: 10
71.01275576 2.902006977
138.0549549 3.960896251
156.0655196 5.470963714
162.0549549 2.247205192
163.0389705 2.278054149
180.0655196 10.34715633
190.0498695 4.934215449
208.0604342 19.40486994
209.0444498 4.054745541
226.0709989 25.56493987

Name: +ve in-silico MS/MS by CFM-ID for OIUJHGOLFKDBSU-HTQZYQBOSA-N
ID: OIUJHGOLFKDBSU-HTQZYQBOSA-N
Comment: Energy1
Num peaks: 23
25.00727645 2.572337516
52.01817548 1.358546943
53.00219107 1.512411827
54.03382555 2.074721186
55.01784114 1.150071825
71.01275576 4.630180605
108.0443902 3.215711481
110.0600403 3.203711239
112.0756904 1.297161297
120.0443902 2.984573181
126.0549549 1.613600244
134.0600403 2.845884943
138.0549549 12.67925085
156.0655196 6.328237515
162.0549549 3.803105839
163.0389705 2.360606522
164.070605 2.699112008
180.0655196 8.828898335
182.0811697 1.286097597
190.0498695 2.592998318
191.0338851 1.147957326
208.0604342 6.798316955
226.0709989 3.170641935

Name: +ve in-silico MS/MS by CFM-ID for OIUJHGOLFKDBSU-HTQZYQBOSA-N
ID: OIUJHGOLFKDBSU-HTQZYQBOSA-N
Comment: Energy2
Num peaks: 31
25.00727645 5.760631055
39.02292652 1.462788456
41.00219107 0.9775676397
50.00252542 1.659903109
52.01817548 2.330025722
53.00219107 1.007254045
54.03382555 4.046668912
56.04947561 1.188472784
59.01275576 1.488362943
64.01817548 1.036102748
66.03382555 3.042646636
68.04947561 0.8347302444
68.99710569 1.398039086
71.01275576 4.643576984
78.03382555 1.907938155
80.04947561 2.81822476
85.02840582 0.9289688506
94.06512568 2.077608386
108.0080047 1.48723642
108.0443902 13.03946945
109.0284058 0.9453775525
110.0600403 4.950358453
112.0393049 0.7438054099
112.0756904 1.238234706
120.0443902 1.11150381
126.0549549 1.672563819
134.0600403 4.586786761
138.0549549 5.736275623
139.0389705 1.165134198
156.0655196 1.595964792
163.0389705 1.099944727

Name: +ve in-silico MS/MS by CFM-ID for LLOQMOYWWWKULV-VQHVLOKHSA-N
ID: LLOQMOYWWWKULV-VQHVLOKHSA-N
Comment: Energy0
Num peaks: 6
41.03857658 10.67782714
137.0597059 3.520714048
139.075356 1.837264604
163.075356 10.5579867
189.0910061 2.083966101
221.1172208 53.67832305

Name: +ve in-silico MS/MS by CFM-ID for LLOQMOYWWWKULV-VQHVLOKHSA-N
ID: LLOQMOYWWWKULV-VQHVLOKHSA-N
Comment: Energy1
Num peaks: 13
39.02292652 3.821994496
41.03857658 29.96931953
59.04914126 2.742454352
83.04914126 1.317556943
119.0491413 1.181188792
133.0647913 2.247969934
137.0597059 2.012724964
151.075356 1.238479526
161.0597059 3.680115985
163.075356 20.57873569
181.0859207 1.592602508
189.0910061 1.396452307
221.1172208 9.24145439

Name: +ve in-silico MS/MS by CFM-ID for LLOQMOYWWWKULV-VQHVLOKHSA-N
ID: LLOQMOYWWWKULV-VQHVLOKHSA-N
Comment: Energy2
Num peaks: 27
15.02292652 1.544518912
25.00727645 1.427588537
27.02292652 1.126182992
39.02292652 3.892259131
41.03857658 19.48456772
43.05422664 2.173240826
45.06987671 1.556159575
49.00727645 2.129242275
51.02292652 2.386992966
77.03857658 2.077228607
93.0334912 1.106892924
107.0491413 3.01319898
117.0334912 1.634237363
119.0491413 2.957855376
121.0647913 2.241185125
123.0440559 2.239538736
131.0491413 3.025104734
133.0647913 4.502678431
137.0597059 4.309011921
147.0440559 3.359117366
149.0597059 2.161492072
151.075356 2.51386783
153.0910061 1.324852861
163.075356 4.683350722
165.0910061 1.164352441
169.1223062 1.161672067
175.075356 1.657795832

Name: +ve in-silico MS/MS by CFM-ID for NZZDOSANPOZUPK-UHFFFAOYSA-N
ID: NZZDOSANPOZUPK-UHFFFAOYSA-N
Comment: Energy0
Num peaks: 6
135.0804414 1.639371103
149.0597059 1.614230878
161.0960915 1.36617694
215.1066561 2.397202854
225.0910061 1.844535277
243.1015708 79.7993339

Name: +ve in-silico MS/MS by CFM-ID for NZZDOSANPOZUPK-UHFFFAOYSA-N
ID: NZZDOSANPOZUPK-UHFFFAOYSA-N
Comment: Energy1
Num peaks: 15
133.0647913 1.71396371
135.0804414 4.045349851
149.0597059 3.414769602
159.0804414 4.797043068
161.0960915 7.903642289
173.0960915 1.883616561
185.0960915 1.755373443
187.1117415 1.725651406
189.0910061 1.660879512
199.075356 1.72678459
201.0910061 1.941315321
213.0910061 3.773604398
215.1066561 11.84933201
225.0910061 1.779798879
243.1015708 30.4047937

Name: +ve in-silico MS/MS by CFM-ID for NZZDOSANPOZUPK-UHFFFAOYSA-N
ID: NZZDOSANPOZUPK-UHFFFAOYSA-N
Comment: Energy2
Num peaks: 31
51.02292652 1.279836851
53.00219107 1.327371483
65.03857658 2.755739439
91.05422664 2.240543669
103.0542266 1.427488175
105.0698767 1.24026788
107.0855268 1.118116305
117.0698767 3.181924756
129.0698767 2.46683963
131.0855268 3.327752518
133.0647913 3.441975285
133.1011768 1.964270307
135.0804414 4.212727486
143.0491413 1.571280704
143.0855268 4.536683154
145.0647913 1.341898252
145.1011768 2.953550631
155.0855268 1.399321191
157.1011768 1.985259257
159.0804414 7.499176361
161.0960915 2.205400531
169.1011768 1.205470853
171.0804414 1.117311656
173.0960915 1.217973819
185.0960915 4.515920163
187.1117415 1.617055975
197.0960915 1.347407903
199.075356 2.126775674
201.0910061 1.203041924
215.1066561 1.166198732
227.0702706 1.25951931

Name: +ve in-silico MS/MS by CFM-ID for ABSPGUJLBOZTPT-UHFFFAOYSA-N
ID: ABSPGUJLBOZTPT-UHFFFAOYSA-N
Comment: Energy0
Num peaks: 6
107.0491413 6.798203065
153.0546206 3.76877724
167.0702706 2.815534532
229.0859207 3.308039144
243.1015708 13.816961
261.1121354 53.7764135

Name: +ve in-silico MS/MS by CFM-ID for ABSPGUJLBOZTPT-UHFFFAOYSA-N
ID: ABSPGUJLBOZTPT-UHFFFAOYSA-N
Comment: Energy1
Num peaks: 19
95.04914126 2.815307747
107.0491413 17.25731977
109.0647913 1.292366727
135.0440559 6.508981053
137.0597059 2.041361879
149.0233204 2.47872726
149.0597059 1.63993533
151.0389705 1.771614123
153.0546206 8.699055258
165.0546206 1.270534174
167.0702706 4.699418653
215.1066561 1.318108152
219.1015708 1.609072196
225.0910061 1.88814245
229.0859207 1.539315969
231.1015708 1.610271404
233.1172208 1.380332311
243.1015708 10.58355037
261.1121354 10.20893197

Name: +ve in-silico MS/MS by CFM-ID for ABSPGUJLBOZTPT-UHFFFAOYSA-N
ID: ABSPGUJLBOZTPT-UHFFFAOYSA-N
Comment: Energy2
Num peaks: 26
39.02292652 1.119420811
51.02292652 1.004708088
63.02292652 1.792423091
65.03857658 4.032831691
75.02292652 3.168738877
77.03857658 5.878032794
79.01784114 1.242993945
79.05422664 8.817691293
91.05422664 2.436267403
95.04914126 3.116865932
105.0334912 2.707478136
107.0491413 12.07312935
109.0647913 1.119021964
121.0284058 5.475582145
123.0440559 4.363920754
125.0597059 1.610338886
133.0284058 1.717089939
135.0440559 5.402266881
137.0597059 3.539040032
147.0440559 1.084640539
149.0597059 1.436327325
153.0546206 1.065658547
215.1066561 2.553831575
219.1015708 1.247071258
225.0910061 1.716399971
243.1015708 1.222493345

Name: +ve in-silico MS/MS by CFM-ID for ADFCQWZHKCXPAJ-GFCCVEGCSA-N
ID: ADFCQWZHKCXPAJ-GFCCVEGCSA-N
Comment: Energy0
Num peaks: 6
105.0334912 2.259125638
121.0284058 11.75292046
123.0440559 28.99314985
125.0597059 4.119023299
225.0910061 1.983515007
243.1015708 36.63068236

Name: +ve in-silico MS/MS by CFM-ID for ADFCQWZHKCXPAJ-GFCCVEGCSA-N
ID: ADFCQWZHKCXPAJ-GFCCVEGCSA-N
Comment: Energy1
Num peaks: 13
95.04914126 3.711875319
105.0334912 5.208905528
119.0491413 3.697770138
121.0284058 13.21066432
121.0647913 2.904631026
123.0440559 20.24716275
133.0647913 2.249888992
149.0597059 5.185361624
209.0597059 2.318272928
213.0910061 3.010729466
215.1066561 2.216156246
227.0702706 7.903072828
243.1015708 8.575884196

Name: +ve in-silico MS/MS by CFM-ID for ADFCQWZHKCXPAJ-GFCCVEGCSA-N
ID: ADFCQWZHKCXPAJ-GFCCVEGCSA-N
Comment: Energy2
Num peaks: 26
49.00727645 3.205578354
63.02292652 1.463970492
65.03857658 1.271241344
75.02292652 4.291919704
77.03857658 2.129698351
79.01784114 1.203145823
79.05422664 2.748406667
89.03857658 1.588663032
91.05422664 2.577605972
93.0334912 2.327732291
95.04914126 4.530545529
103.0542266 1.379050451
105.0334912 14.27175853
107.0491413 6.154026571
117.0334912 5.665187988
119.0491413 4.887523428
121.0284058 3.765059506
121.0647913 1.498669583
123.0440559 5.856497623
133.0647913 1.254062249
199.075356 1.231730271
201.0910061 1.68517653
211.075356 1.369324124
213.0910061 1.446150409
215.1066561 1.42927133
227.0702706 1.466952191

Name: +ve in-silico MS/MS by CFM-ID for LTVSLKWNAZKBEX-UHFFFAOYSA-N
ID: LTVSLKWNAZKBEX-UHFFFAOYSA-N
Comment: Energy0
Num peaks: 7
57.06987671 3.903347089
83.04914126 2.051950656
85.06479133 11.53302054
159.0440559 21.97346802
177.0546206 1.991785345
243.1015708 8.232598481
261.1121354 30.57183848

Name: +ve in-silico MS/MS by CFM-ID for LTVSLKWNAZKBEX-UHFFFAOYSA-N
ID: LTVSLKWNAZKBEX-UHFFFAOYSA-N
Comment: Energy1
Num peaks: 11
39.02292652 5.046814817
41.03857658 4.95354143
43.05422664 12.81509193
45.06987671 3.612023316
57.06987671 6.857626287
67.05422664 2.358183073
85.06479133 7.405933404
159.0440559 29.65170501
177.0546206 3.509581669
243.1015708 2.931985709
261.1121354 3.194122084

Name: +ve in-silico MS/MS by CFM-ID for LTVSLKWNAZKBEX-UHFFFAOYSA-N
ID: LTVSLKWNAZKBEX-UHFFFAOYSA-N
Comment: Energy2
Num peaks: 14
39.02292652 2.485832009
41.03857658 11.96127339
43.05422664 4.960259585
45.06987671 2.143007163
55.05422664 4.071291358
57.06987671 14.63451154
59.08552677 2.51441296
85.06479133 2.916646438
115.0178411 3.085405497
129.0334912 2.23555734
131.0491413 12.28096086
145.0284058 2.228419688
159.0440559 13.72716722
161.0597059 1.557745208

Name: +ve in-silico MS/MS by CFM-ID for OKLGKGPAZUNROU-YUMQZZPRSA-N
ID: OKLGKGPAZUNROU-YUMQZZPRSA-N
Comment: Energy0
Num peaks: 9
71.01275576 2.971488645
138.0549549 4.162961484
156.0655196 5.828480035
162.0549549 3.37062392
180.0655196 9.100149691
190.0498695 4.778011168
208.0604342 19.59656533
209.0444498 4.229078648
226.0709989 27.11016146

Name: +ve in-silico MS/MS by CFM-ID for OKLGKGPAZUNROU-YUMQZZPRSA-N
ID: OKLGKGPAZUNROU-YUMQZZPRSA-N
Comment: Energy1
Num peaks: 31
25.00727645 2.46206619
53.00219107 1.470849472
55.01784114 0.9805407137
66.03382555 1.138360803
68.99710569 0.9132016456
71.01275576 4.683060999
82.02874017 0.8378879163
94.06512568 1.051425081
95.01275576 0.8329209374
98.02365479 1.203896313
100.0393049 0.8855676907
108.0443902 2.394476374
110.0600403 2.684631291
112.0393049 1.174437275
112.0756904 1.4781184
120.0443902 2.569905976
126.0549549 1.641982259
134.0600403 1.882810202
138.0549549 11.48557306
139.0389705 1.049030592
154.0498695 1.233805319
156.0655196 6.227189368
162.0549549 3.950758792
163.0389705 2.124044482
164.070605 2.392262887
180.0655196 7.608517706
182.0811697 1.689852903
190.0498695 2.296738769
191.0338851 1.057135431
208.0604342 6.133592595
226.0709989 2.944978699

Name: +ve in-silico MS/MS by CFM-ID for OKLGKGPAZUNROU-YUMQZZPRSA-N
ID: OKLGKGPAZUNROU-YUMQZZPRSA-N
Comment: Energy2
Num peaks: 31
25.00727645 5.071908727
39.02292652 1.705131926
41.00219107 0.9939123933
51.02292652 1.236551371
52.01817548 1.191220518
53.00219107 1.085865929
54.03382555 2.643098522
59.01275576 1.519974365
64.01817548 2.122965089
65.00219107 0.8508885937
66.03382555 4.403809434
67.01784114 1.234341362
68.04947561 1.10315107
68.99710569 1.381507443
71.01275576 6.159692861
78.03382555 1.58888571
80.0130901 1.192395703
80.04947561 2.677054519
94.06512568 1.06033409
95.01275576 1.198299461
100.0393049 0.9862934586
108.0443902 9.352095607
109.0284058 1.605526778
110.0600403 2.439014454
112.0393049 0.970546317
126.0549549 1.691625768
134.0600403 3.127834543
138.0549549 5.269735465
139.0389705 0.9872200039
156.0655196 0.9765271319
163.0389705 0.852929535

Name: +ve in-silico MS/MS by CFM-ID for PNENOUKIPPERMY-UHFFFAOYSA-N
ID: PNENOUKIPPERMY-UHFFFAOYSA-N
Comment: Energy0
Num peaks: 6
45.0334912 5.066529516
181.0607686 8.23870532
196.0968197 2.629087536
199.0713333 9.628291963
225.0869833 13.53643331
243.097548 45.80260055

Name: +ve in-silico MS/MS by CFM-ID for PNENOUKIPPERMY-UHFFFAOYSA-N
ID: PNENOUKIPPERMY-UHFFFAOYSA-N
Comment: Energy1
Num peaks: 14
45.0334912 14.08375421
134.0600403 1.299044864
163.0502039 3.827945013
165.0658539 2.934655878
178.086255 2.243739139
181.0607686 12.00613482
182.0447842 1.521954996
183.0764186 2.429559752
194.0811697 1.492501907
196.0968197 3.908029503
199.0713333 3.678654749
207.0764186 6.473244713
225.0869833 16.64221757
243.097548 7.548473451

Name: +ve in-silico MS/MS by CFM-ID for PNENOUKIPPERMY-UHFFFAOYSA-N
ID: PNENOUKIPPERMY-UHFFFAOYSA-N
Comment: Energy2
Num peaks: 30
27.02292652 1.489738027
31.01784114 1.22353686
41.00219107 0.8938625112
43.01784114 1.399541213
44.04947561 1.984050179
45.0334912 9.992757182
47.04914126 1.035995241
96.00800472 2.001665376
98.02365479 0.9070986973
124.0393049 1.016444908
125.0345538 2.60521815
139.0502039 1.511637616
140.0342195 1.2987862
151.0502039 1.882006615
152.070605 1.037562062
153.0294684 10.52280802
153.0658539 1.612529946
155.0451185 1.187921446
163.0502039 2.692765317
164.0342195 0.8647281542
165.0658539 1.978842547
167.0451185 2.895032282
167.081504 0.9310847104
179.0451185 0.9565668619
181.0607686 19.45752284
182.0447842 1.193881868
183.0764186 1.899006479
193.0607686 1.009539303
195.0764186 0.9735059248
199.0713333 2.369633873

Name: +ve in-silico MS/MS by CFM-ID for KUWZXOMQXYWKBS-NSCUHMNNSA-N
ID: KUWZXOMQXYWKBS-NSCUHMNNSA-N
Comment: Energy0
Num peaks: 6
105.0334912 7.861837409
107.0491413 3.934659258
137.0597059 3.934266131
211.075356 3.737003994
225.0910061 3.011710722
243.1015708 60.73605392

Name: +ve in-silico MS/MS by CFM-ID for KUWZXOMQXYWKBS-NSCUHMNNSA-N
ID: KUWZXOMQXYWKBS-NSCUHMNNSA-N
Comment: Energy1
Num peaks: 16
105.0334912 17.86035343
107.0491413 6.721253003
117.0334912 1.707626791
119.0491413 4.389941954
123.0440559 2.691756984
137.0597059 7.0065529
143.0491413 1.256534154
147.0440559 1.406761421
149.0597059 4.029840007
199.075356 2.651115263
201.0910061 1.809262456
211.075356 3.309095743
213.0910061 2.150335031
215.1066561 2.322252461
225.0910061 2.479025172
243.1015708 18.23352082

Name: +ve in-silico MS/MS by CFM-ID for KUWZXOMQXYWKBS-NSCUHMNNSA-N
ID: KUWZXOMQXYWKBS-NSCUHMNNSA-N
Comment: Energy2
Num peaks: 31
39.02292652 1.160003846
49.00727645 1.094084802
65.03857658 1.840920619
75.02292652 3.131424333
77.03857658 6.618627022
79.01784114 1.808973944
79.05422664 2.438301843
81.0334912 2.457355591
89.03857658 1.028496213
91.05422664 1.032744422
95.04914126 2.783002707
101.0385766 1.002831985
105.0334912 9.48996927
107.0491413 4.640096928
117.0334912 2.777054598
119.0491413 2.032111755
121.0647913 1.27316063
123.0440559 2.476201848
137.0597059 3.864578706
141.0334912 1.789213488
143.0491413 2.739031598
147.0440559 0.9630194047
169.0647913 1.031281792
181.0647913 1.218741141
183.0804414 2.954524241
185.0597059 1.447882361
187.075356 1.381704406
199.075356 3.145338449
201.0910061 1.918921622
211.075356 1.59571429
227.0702706 1.877182252

Name: +ve in-silico MS/MS by CFM-ID for XIMADJWJJOMVID-SOUVJXGZSA-N
ID: XIMADJWJJOMVID-SOUVJXGZSA-N
Comment: Energy0
Num peaks: 6
83.08552677 1.629670574
105.0334912 1.563163775
123.0440559 5.259121611
137.0597059 1.669753165
225.0910061 9.715071792
243.1015708 69.33264907

Name: +ve in-silico MS/MS by CFM-ID for XIMADJWJJOMVID-SOUVJXGZSA-N
ID: XIMADJWJJOMVID-SOUVJXGZSA-N
Comment: Energy1
Num peaks: 15
79.05422664 3.668481874
91.05422664 8.614722752
105.0334912 6.646895076
107.0491413 5.468107769
119.0491413 1.32708183
121.0284058 4.490475027
121.0647913 2.027323477
123.0440559 10.79692125
147.0440559 1.348522662
149.0597059 1.637836334
165.0546206 2.02516985
213.0910061 5.983209618
215.1066561 2.042318951
225.0910061 6.012092139
243.1015708 18.24969323

Name: +ve in-silico MS/MS by CFM-ID for XIMADJWJJOMVID-SOUVJXGZSA-N
ID: XIMADJWJJOMVID-SOUVJXGZSA-N
Comment: Energy2
Num peaks: 20
49.00727645 5.547421279
51.02292652 4.542957226
53.03857658 2.142527483
63.02292652 4.106365644
65.00219107 1.363207226
65.03857658 5.769084772
67.05422664 1.759552994
79.01784114 1.463362036
79.05422664 5.033794864
83.08552677 3.625012521
91.05422664 10.36634912
93.06987671 4.036134103
95.04914126 2.506421307
105.0334912 12.41770224
107.0491413 5.326225034
117.0334912 2.600023834
119.0491413 1.726452841
121.0284058 2.877066002
123.0440559 1.818312393
227.0702706 1.710274006

Name: +ve in-silico MS/MS by CFM-ID for GPXXZANYPSEVGT-CVRLYYSRSA-N
ID: GPXXZANYPSEVGT-CVRLYYSRSA-N
Comment: Energy0
Num peaks: 8
105.0334912 4.544915385
117.0334912 5.825636388
119.0491413 4.110543162
121.0284058 4.413714957
123.0440559 5.318311223
149.0597059 4.681836961
225.0910061 30.08624408
243.1015708 24.59558319

Name: +ve in-silico MS/MS by CFM-ID for GPXXZANYPSEVGT-CVRLYYSRSA-N
ID: GPXXZANYPSEVGT-CVRLYYSRSA-N
Comment: Energy1
Num peaks: 16
95.04914126 2.712798926
105.0334912 12.85547156
107.0491413 6.278578667
117.0334912 1.382909156
119.0491413 3.040161467
121.0284058 7.082661678
121.0647913 3.800241013
123.0440559 14.85667715
137.0597059 1.451198323
147.0440559 2.968100613
149.0597059 2.173285737
197.0960915 2.403083432
209.0597059 1.945493471
213.0910061 2.113835611
225.0910061 9.60051973
243.1015708 6.027884368

Name: +ve in-silico MS/MS by CFM-ID for GPXXZANYPSEVGT-CVRLYYSRSA-N
ID: GPXXZANYPSEVGT-CVRLYYSRSA-N
Comment: Energy2
Num peaks: 26
39.02292652 1.256277156
41.03857658 3.683735423
49.00727645 5.821251105
51.02292652 2.574572883
53.00219107 1.413137609
53.03857658 1.587118555
63.02292652 2.371039758
65.03857658 1.609175637
75.02292652 4.698208378
77.00219107 0.9998857903
77.03857658 1.209530791
79.05422664 4.422330403
81.06987671 3.519161127
83.08552677 3.467975149
89.03857658 2.178345169
91.05422664 4.955541618
93.06987671 1.694652115
105.0334912 7.449357538
107.0491413 4.114489459
117.0334912 8.213545295
119.0491413 4.774811426
147.0440559 1.775786394
193.0647913 1.292546752
195.0804414 1.445308478
197.0960915 2.420837801
227.0702706 1.177547413

Name: +ve in-silico MS/MS by CFM-ID for NRSOKLBABRGMGJ-UHFFFAOYSA-N
ID: NRSOKLBABRGMGJ-UHFFFAOYSA-N
Comment: Energy0
Num peaks: 7
102.0549549 3.402803629
114.0549549 5.105686992
197.0920687 6.482548869
225.0869833 19.87077573
226.0709989 5.957863207
243.097548 33.17513131
261.1081127 6.815612714

Name: +ve in-silico MS/MS by CFM-ID for NRSOKLBABRGMGJ-UHFFFAOYSA-N
ID: NRSOKLBABRGMGJ-UHFFFAOYSA-N
Comment: Energy1
Num peaks: 15
56.04947561 2.254328246
84.04439023 2.853315577
85.02840582 5.697543533
86.0600403 2.66859375
102.0549549 9.357454079
114.0549549 10.82434853
130.0498695 2.070989471
132.0655196 1.959027534
183.0764186 1.666055451
197.0920687 10.19146803
215.1026334 4.394796244
225.0869833 10.10279527
226.0709989 4.39428679
243.097548 10.2276927
261.1081127 1.710112348

Name: +ve in-silico MS/MS by CFM-ID for NRSOKLBABRGMGJ-UHFFFAOYSA-N
ID: NRSOKLBABRGMGJ-UHFFFAOYSA-N
Comment: Energy2
Num peaks: 27
27.02292652 1.293008813
40.01817548 2.074930125
42.03382555 2.170068678
56.0130901 0.8918979566
56.04947561 12.23188814
58.02874017 0.8995261742
58.06512568 3.833980973
59.01275576 2.433452234
61.02840582 0.7081578433
73.02840582 2.358316386
75.04405588 0.8026107627
84.04439023 7.861207867
85.02840582 2.862597271
86.0600403 3.251586601
102.0549549 9.07682389
112.0393049 2.565067754
114.0549549 12.72188061
130.0498695 1.520101756
132.0655196 2.402988352
140.0342195 0.8675664103
155.081504 0.7667970566
181.0607686 0.6740746696
183.0764186 0.8504125501
197.0920687 2.883639831
198.0760843 0.8249129858
225.0869833 0.855381708
226.0709989 0.7621504482

Name: +ve in-silico MS/MS by CFM-ID for IQFYYKKMVGJFEH-CSMHCCOUSA-N
ID: IQFYYKKMVGJFEH-CSMHCCOUSA-N
Comment: Energy0
Num peaks: 6
84.04439023 3.137542412
99.05528926 1.747326294
109.0396392 2.764201363
110.0236548 1.965738534
127.0502039 74.56963812
243.097548 3.100242315

Name: +ve in-silico MS/MS by CFM-ID for IQFYYKKMVGJFEH-CSMHCCOUSA-N
ID: IQFYYKKMVGJFEH-CSMHCCOUSA-N
Comment: Energy1
Num peaks: 9
54.03382555 3.933630263
56.04947561 2.505076781
82.02874017 7.951565077
84.04439023 6.942446625
98.02365479 4.202637638
99.05528926 3.968079658
100.0393049 2.04585762
109.0396392 4.958862128
127.0502039 43.496499

Name: +ve in-silico MS/MS by CFM-ID for IQFYYKKMVGJFEH-CSMHCCOUSA-N
ID: IQFYYKKMVGJFEH-CSMHCCOUSA-N
Comment: Energy2
Num peaks: 13
54.03382555 1.079655519
56.04947561 3.507667378
73.02840582 1.173160733
80.0130901 1.613261175
82.02874017 7.604672718
84.04439023 6.459860256
97.0396392 9.204721259
99.05528926 5.919019524
109.0396392 5.464678395
110.0236548 2.901574617
125.0345538 1.961340689
127.0502039 31.22802277
169.0607686 2.325592967

Name: +ve in-silico MS/MS by CFM-ID for NRSOKLBABRGMGJ-UHFFFAOYSA-N
ID: NRSOKLBABRGMGJ-UHFFFAOYSA-N
Comment: Energy0
Num peaks: 7
102.0549549 3.402803629
114.0549549 5.105686992
197.0920687 6.482548869
225.0869833 19.87077573
226.0709989 5.957863207
243.097548 33.17513131
261.1081127 6.815612714

Name: +ve in-silico MS/MS by CFM-ID for NRSOKLBABRGMGJ-UHFFFAOYSA-N
ID: NRSOKLBABRGMGJ-UHFFFAOYSA-N
Comment: Energy1
Num peaks: 15
56.04947561 2.254328246
84.04439023 2.853315577
85.02840582 5.697543533
86.0600403 2.66859375
102.0549549 9.357454079
114.0549549 10.82434853
130.0498695 2.070989471
132.0655196 1.959027534
183.0764186 1.666055451
197.0920687 10.19146803
215.1026334 4.394796244
225.0869833 10.10279527
226.0709989 4.39428679
243.097548 10.2276927
261.1081127 1.710112348

Name: +ve in-silico MS/MS by CFM-ID for NRSOKLBABRGMGJ-UHFFFAOYSA-N
ID: NRSOKLBABRGMGJ-UHFFFAOYSA-N
Comment: Energy2
Num peaks: 27
27.02292652 1.293008813
40.01817548 2.074930125
42.03382555 2.170068678
56.0130901 0.8918979566
56.04947561 12.23188814
58.02874017 0.8995261742
58.06512568 3.833980973
59.01275576 2.433452234
61.02840582 0.7081578433
73.02840582 2.358316386
75.04405588 0.8026107627
84.04439023 7.861207867
85.02840582 2.862597271
86.0600403 3.251586601
102.0549549 9.07682389
112.0393049 2.565067754
114.0549549 12.72188061
130.0498695 1.520101756
132.0655196 2.402988352
140.0342195 0.8675664103
155.081504 0.7667970566
181.0607686 0.6740746696
183.0764186 0.8504125501
197.0920687 2.883639831
198.0760843 0.8249129858
225.0869833 0.855381708
226.0709989 0.7621504482

Name: +ve in-silico MS/MS by CFM-ID for ZVPLGKIMIRTBMQ-UHFFFAOYSA-N
ID: ZVPLGKIMIRTBMQ-UHFFFAOYSA-N
Comment: Energy0
Num peaks: 8
68.04947561 3.558098702
86.0600403 4.174923694
114.0549549 3.162123304
197.0920687 8.209203747
215.1026334 3.852829283
225.0869833 19.09861293
243.097548 32.59339718
261.1081127 6.29101289

Name: +ve in-silico MS/MS by CFM-ID for ZVPLGKIMIRTBMQ-UHFFFAOYSA-N
ID: ZVPLGKIMIRTBMQ-UHFFFAOYSA-N
Comment: Energy1
Num peaks: 17
56.04947561 1.379771594
68.04947561 13.55388544
70.06512568 1.274862589
86.0600403 11.28860784
96.04439023 3.609961744
100.0393049 2.147863924
102.0549549 6.339247721
114.0549549 2.571953507
130.0498695 4.605327556
131.0338851 1.111130213
148.0604342 2.607663624
197.0920687 9.430569222
199.1077188 1.498895306
215.1026334 3.729031716
225.0869833 6.814678315
243.097548 7.401861666
261.1081127 1.099164247

Name: +ve in-silico MS/MS by CFM-ID for ZVPLGKIMIRTBMQ-UHFFFAOYSA-N
ID: ZVPLGKIMIRTBMQ-UHFFFAOYSA-N
Comment: Energy2
Num peaks: 24
41.00219107 0.8007294745
43.01784114 0.7194367637
53.00219107 0.7070425771
55.01784114 1.907636907
57.0334912 2.890769435
58.02874017 1.444717627
59.01275576 1.081071777
59.04914126 1.941735234
60.04439023 0.8132141934
68.04947561 33.56143193
70.06512568 5.103771269
71.01275576 0.6928752108
84.04439023 1.052187132
85.02840582 1.066073657
86.0600403 8.558763069
96.04439023 2.551226722
100.0393049 2.460197573
102.0549549 2.641173338
128.0342195 1.343892269
130.0498695 1.062774139
131.0338851 1.552262145
142.0498695 3.208694771
172.0604342 0.9539702897
197.0920687 1.964021175

Name: +ve in-silico MS/MS by CFM-ID for VRLJYLQPMSKUMO-UHFFFAOYSA-N
ID: VRLJYLQPMSKUMO-UHFFFAOYSA-N
Comment: Energy0
Num peaks: 6
199.075356 3.640597275
211.075356 3.475740974
213.0910061 2.333693376
225.0910061 2.000636217
227.0702706 2.815557664
243.1015708 74.1778369

Name: +ve in-silico MS/MS by CFM-ID for VRLJYLQPMSKUMO-UHFFFAOYSA-N
ID: VRLJYLQPMSKUMO-UHFFFAOYSA-N
Comment: Energy1
Num peaks: 15
45.0334912 7.054889249
91.05422664 1.07147817
163.0389705 1.280152389
165.0546206 2.181933996
185.0597059 1.441020488
197.0597059 6.860763629
199.075356 6.346608939
211.075356 2.397546342
213.0546206 2.370974955
213.0910061 8.020394954
215.0702706 5.476195643
215.1066561 5.672490261
225.0910061 5.271788797
227.0702706 4.687631558
243.1015708 20.57472594

Name: +ve in-silico MS/MS by CFM-ID for VRLJYLQPMSKUMO-UHFFFAOYSA-N
ID: VRLJYLQPMSKUMO-UHFFFAOYSA-N
Comment: Energy2
Num peaks: 31
39.02292652 1.286408366
45.0334912 0.9970924337
49.00727645 1.395414196
51.02292652 1.350923278
79.05422664 2.331051921
91.05422664 10.19887362
121.0284058 1.55839705
125.0385766 2.911235865
127.0542266 1.735369105
129.0698767 1.045372146
133.0284058 1.002762391
141.0698767 4.955589828
155.0491413 3.129921525
157.0647913 1.833537764
167.0491413 1.86781448
169.0647913 1.704899983
171.0804414 5.540852797
173.0960915 1.499454262
181.0647913 1.705750946
183.0804414 1.943315253
185.0597059 1.371024623
195.0804414 1.017756357
197.0597059 6.05923096
197.0960915 1.084064793
199.075356 4.871645222
209.0597059 1.927885557
211.075356 1.621371624
215.0702706 0.9945511448
215.1066561 1.208417949
217.0859207 0.9636556097
227.0702706 2.611288411

Name: +ve in-silico MS/MS by CFM-ID for FKPGGSOHTXQOGP-UHFFFAOYSA-N
ID: FKPGGSOHTXQOGP-UHFFFAOYSA-N
Comment: Energy0
Num peaks: 14
96.04439023 4.687390011
98.0600403 1.302983123
112.0393049 1.727344255
114.0549549 23.21289103
116.070605 1.84094621
118.0498695 1.281179233
197.0920687 6.475900678
198.0760843 1.131612416
215.1026334 8.841383669
225.0869833 3.179626817
226.0709989 2.392834214
243.097548 13.91243068
244.0815636 2.878554885
261.1081127 7.938757608

Name: +ve in-silico MS/MS by CFM-ID for FKPGGSOHTXQOGP-UHFFFAOYSA-N
ID: FKPGGSOHTXQOGP-UHFFFAOYSA-N
Comment: Energy1
Num peaks: 26
28.01817548 1.961553216
56.0130901 0.8441142327
71.04914126 0.7853327395
72.04439023 2.134140423
74.02365479 7.95886545
81.0334912 1.293563644
96.04439023 6.654202497
98.0600403 1.409295617
99.04405588 2.529953247
102.0549549 2.287187899
110.0236548 0.8848391849
114.0549549 18.1303153
116.070605 0.9332876556
117.0658539 1.755055383
145.0607686 0.651041502
146.0447842 1.231017663
168.0655196 0.790723599
186.0760843 0.8193951996
197.0920687 9.798062961
198.0760843 2.635602827
199.1077188 1.062199629
215.1026334 6.341910809
225.0869833 1.793833692
226.0709989 1.227259337
243.097548 3.511414865
261.1081127 0.7962061074

Name: +ve in-silico MS/MS by CFM-ID for FKPGGSOHTXQOGP-UHFFFAOYSA-N
ID: FKPGGSOHTXQOGP-UHFFFAOYSA-N
Comment: Energy2
Num peaks: 31
41.00219107 1.514198141
42.03382555 1.22991659
43.01784114 1.12064711
44.0130901 1.650757702
45.0334912 1.211050608
46.02874017 0.8136910886
48.04439023 1.192897327
57.0334912 0.8480930297
60.04439023 0.7780826594
65.99744004 0.8121571218
67.01784114 0.8527170169
68.0130901 1.002133989
69.0334912 2.059451597
70.02874017 0.9243221613
71.04914126 1.032290696
72.04439023 6.219110676
81.0334912 2.204116004
82.02874017 1.212751721
84.04439023 4.356338221
86.0600403 1.739258192
94.02874017 0.7297488769
96.04439023 21.19318542
97.02840582 1.143402524
98.02365479 1.112999483
98.0600403 2.195977061
99.04405588 2.487585736
100.0393049 0.7137784974
102.0549549 1.238602249
114.0549549 12.60129187
118.0498695 0.8574075851
197.0920687 2.190812421

Name: +ve in-silico MS/MS by CFM-ID for KATNIMBVOAPAGX-UHFFFAOYSA-N
ID: KATNIMBVOAPAGX-UHFFFAOYSA-N
Comment: Energy0
Num peaks: 6
191.0338851 1.786186009
229.0859207 1.445500565
233.0808353 1.187294884
235.0964854 1.615219281
243.1015708 7.990683463
261.1121354 76.3634127

Name: +ve in-silico MS/MS by CFM-ID for KATNIMBVOAPAGX-UHFFFAOYSA-N
ID: KATNIMBVOAPAGX-UHFFFAOYSA-N
Comment: Energy1
Num peaks: 17
67.05422664 2.098873256
69.06987671 4.134076506
191.0338851 3.240690141
193.0495352 1.715896073
201.0910061 1.681926502
215.1066561 1.847094426
217.0859207 3.795695125
217.1223062 1.573414048
219.1015708 1.237065264
229.0859207 4.107025299
231.0651853 1.753895111
231.1015708 5.464213935
233.0808353 1.559572157
233.1172208 12.60016521
235.0964854 1.848157029
243.1015708 6.754309668
261.1121354 25.19482651

Name: +ve in-silico MS/MS by CFM-ID for KATNIMBVOAPAGX-UHFFFAOYSA-N
ID: KATNIMBVOAPAGX-UHFFFAOYSA-N
Comment: Energy2
Num peaks: 31
15.02292652 1.218188931
53.03857658 1.617144797
65.03857658 2.056203233
67.05422664 2.335158412
69.06987671 2.240869284
91.05422664 2.757364442
93.06987671 1.265869172
115.0542266 1.056724588
159.0804414 2.79153775
161.0960915 2.204598664
163.1117415 1.379436457
177.0182351 1.161183099
187.075356 1.809932958
189.0910061 4.042578146
191.0338851 1.758464211
191.1066561 2.904291097
201.0546206 1.238567252
201.0910061 2.385173209
203.0702706 3.409543507
207.1015708 1.244293367
213.0910061 2.834346185
215.0702706 1.194300585
215.1066561 2.799706441
217.0859207 2.748767015
219.1015708 2.128070241
227.0702706 3.03450953
229.0495352 1.281020041
229.0859207 1.226837402
233.1172208 1.153284853
243.1015708 2.056100274
245.0808353 1.532263283

Name: +ve in-silico MS/MS by CFM-ID for NYTURSQQJRVHPG-UHFFFAOYSA-N
ID: NYTURSQQJRVHPG-UHFFFAOYSA-N
Comment: Energy0
Num peaks: 6
55.05422664 4.509784117
205.0495352 4.36168204
217.0495352 5.397155444
219.0651853 5.068432325
243.1015708 6.474180161
261.1121354 56.14918971

Name: +ve in-silico MS/MS by CFM-ID for NYTURSQQJRVHPG-UHFFFAOYSA-N
ID: NYTURSQQJRVHPG-UHFFFAOYSA-N
Comment: Energy1
Num peaks: 21
39.02292652 2.585173034
55.05422664 15.36944298
57.06987671 1.239971756
69.06987671 5.23635681
175.0389705 1.182445613
177.0546206 2.032630177
191.0338851 1.800285998
193.0495352 1.435892108
201.0910061 2.185545079
203.0338851 2.501288939
205.0495352 11.76830674
217.0495352 2.510702289
217.0859207 1.778086744
219.0651853 1.443235364
221.0808353 1.609550468
229.0859207 1.366770166
231.1015708 2.759077229
233.1172208 6.608060668
243.1015708 3.230251135
245.0808353 1.396964399
261.1121354 10.99668318

Name: +ve in-silico MS/MS by CFM-ID for NYTURSQQJRVHPG-UHFFFAOYSA-N
ID: NYTURSQQJRVHPG-UHFFFAOYSA-N
Comment: Energy2
Num peaks: 31
39.02292652 2.232509645
41.03857658 1.169611262
53.03857658 2.633611262
55.05422664 17.71267025
57.06987671 1.293639557
65.03857658 5.804507432
67.05422664 3.528523047
69.06987671 2.305328049
79.05422664 1.749371141
83.08552677 1.478337349
91.05422664 1.652639145
93.06987671 1.083387644
115.0542266 2.889878927
119.0127558 1.428875717
129.0698767 1.443641791
131.0491413 0.9978666511
133.0284058 3.025417513
135.0440559 1.976486182
159.0440559 1.073581627
161.0597059 1.15336341
173.0233204 1.978388931
175.0389705 2.06168489
177.0546206 1.234508188
187.0389705 1.74334935
187.075356 1.754913752
189.0182351 1.395790669
191.1066561 0.9060669093
203.0338851 1.285451632
205.0495352 1.584016445
217.0859207 1.059899492
245.0808353 1.541146068

Name: +ve in-silico MS/MS by CFM-ID for LNFVZUMSDAIQDQ-VOTSOKGWSA-N
ID: LNFVZUMSDAIQDQ-VOTSOKGWSA-N
Comment: Energy0
Num peaks: 6
73.06479133 1.860996636
201.0546206 4.281781823
203.0702706 4.874264817
225.0910061 4.785095
243.1015708 51.77746856
261.1121354 18.8010397

Name: +ve in-silico MS/MS by CFM-ID for LNFVZUMSDAIQDQ-VOTSOKGWSA-N
ID: LNFVZUMSDAIQDQ-VOTSOKGWSA-N
Comment: Energy1
Num peaks: 21
55.05422664 4.262889735
65.03857658 1.730001773
67.05422664 4.889285397
73.06479133 3.06059212
85.06479133 1.801704932
159.0440559 1.121246517
175.0389705 2.099131666
177.0546206 2.178632628
185.0597059 1.214255499
199.1117415 1.301979709
201.0546206 3.896828402
201.0910061 1.098272923
203.0702706 4.355933462
211.075356 1.796686353
213.0910061 1.774867207
215.1066561 2.879979694
225.0910061 4.772895489
227.0702706 1.778051069
233.1172208 2.888747042
243.1015708 23.60294173
261.1121354 7.830163569

Name: +ve in-silico MS/MS by CFM-ID for LNFVZUMSDAIQDQ-VOTSOKGWSA-N
ID: LNFVZUMSDAIQDQ-VOTSOKGWSA-N
Comment: Energy2
Num peaks: 31
39.02292652 2.10541483
55.05422664 7.549714083
57.0334912 1.17951278
65.03857658 4.261009512
67.05422664 5.119330423
69.06987671 3.494039319
79.05422664 1.308227207
81.06987671 2.675040735
89.03857658 3.214514716
119.0491413 1.084292533
131.0491413 1.35007203
159.0440559 2.180986198
171.0440559 1.180998776
171.0804414 0.9980590441
173.0960915 1.144183537
175.0389705 2.011048975
183.0440559 2.80559954
185.0597059 1.609238756
187.075356 1.954451716
195.0804414 1.205805501
197.0960915 1.140409924
199.075356 2.300445902
199.1117415 2.652574301
201.0546206 1.14112311
201.0910061 3.02482701
211.075356 2.941899138
213.0910061 2.730440982
215.1066561 1.786260154
225.0910061 4.302847061
227.0702706 4.750650119
243.1015708 2.302093174

Name: +ve in-silico MS/MS by CFM-ID for VCYVDHAWDPDCKW-UHFFFAOYSA-N
ID: VCYVDHAWDPDCKW-UHFFFAOYSA-N
Comment: Energy0
Num peaks: 6
85.06479133 5.405035657
175.0389705 1.880800507
189.0546206 2.010880609
229.0859207 4.924232877
231.1015708 5.412705287
261.1121354 67.386599

Name: +ve in-silico MS/MS by CFM-ID for VCYVDHAWDPDCKW-UHFFFAOYSA-N
ID: VCYVDHAWDPDCKW-UHFFFAOYSA-N
Comment: Energy1
Num peaks: 16
55.05422664 3.033970125
69.0334912 1.832349652
71.04914126 4.563015633
73.06479133 2.636741249
85.06479133 13.2882401
87.08044139 0.9125368226
175.0389705 2.054023959
189.0546206 6.524611232
191.0702706 2.07232797
215.1066561 2.479717962
217.1223062 1.987333376
219.1015708 0.8765269697
229.0859207 5.034417175
231.1015708 6.02961852
233.1172208 8.53840345
261.1121354 18.37000443

Name: +ve in-silico MS/MS by CFM-ID for VCYVDHAWDPDCKW-UHFFFAOYSA-N
ID: VCYVDHAWDPDCKW-UHFFFAOYSA-N
Comment: Energy2
Num peaks: 31
41.03857658 1.615118706
55.01784114 1.238122759
55.05422664 10.37686085
57.06987671 5.29015573
67.05422664 1.206939566
69.0334912 3.524020358
71.04914126 3.267520202
85.06479133 8.963359965
87.08044139 2.14724568
109.0647913 0.9205724476
119.0127558 1.556735416
121.0284058 3.203433004
131.0491413 1.379962997
147.0440559 1.228649698
159.0440559 1.953657425
163.075356 1.178122648
173.0597059 1.021577328
175.0389705 2.907315158
175.075356 1.679283568
185.0960915 1.001749783
187.1117415 1.405716758
189.0910061 2.504586819
191.1066561 1.241486734
199.075356 2.990359745
201.0910061 2.242267152
213.0910061 0.9164996786
215.0702706 1.961322373
215.1066561 1.676797895
217.0859207 1.129997495
229.0859207 1.163825083
231.1015708 0.9708462201

Name: +ve in-silico MS/MS by CFM-ID for LSZONYLDFHGRDP-UHFFFAOYSA-N
ID: LSZONYLDFHGRDP-UHFFFAOYSA-N
Comment: Energy0
Num peaks: 6
85.06479133 2.138720646
175.0389705 4.488092671
189.0546206 27.95862049
229.0859207 2.603572297
243.1015708 7.806126214
261.1121354 41.95422538

Name: +ve in-silico MS/MS by CFM-ID for LSZONYLDFHGRDP-UHFFFAOYSA-N
ID: LSZONYLDFHGRDP-UHFFFAOYSA-N
Comment: Energy1
Num peaks: 20
41.03857658 0.9779291369
55.05422664 1.111505761
57.0334912 2.84344551
59.04914126 6.758324439
67.05422664 2.828139559
71.04914126 10.95225847
73.06479133 1.952482005
83.04914126 2.211053231
85.06479133 10.51569995
87.08044139 1.553279829
159.0440559 0.9764759898
171.0440559 1.036312701
175.075356 1.138405394
185.0597059 1.068207907
189.0546206 5.147944459
201.0546206 11.87752813
203.0702706 6.357481098
233.1172208 1.774755037
243.1015708 4.905921702
261.1121354 4.2905217

Name: +ve in-silico MS/MS by CFM-ID for LSZONYLDFHGRDP-UHFFFAOYSA-N
ID: LSZONYLDFHGRDP-UHFFFAOYSA-N
Comment: Energy2
Num peaks: 31
15.02292652 1.064314909
39.02292652 0.6714507978
41.03857658 0.6564454243
53.00219107 0.7573519502
55.01784114 3.064920105
57.0334912 1.124918571
69.0334912 1.390858637
71.04914126 6.102779672
73.06479133 1.29851332
83.04914126 1.061413774
85.06479133 1.555107045
93.0334912 0.7853007843
119.0127558 4.864920411
121.0284058 8.912654038
131.0491413 2.173535298
133.0284058 3.591830446
135.0440559 3.138763473
143.0127558 2.400258981
145.0284058 2.22458072
145.0647913 5.147113144
147.0440559 0.9674260597
159.0440559 6.986593953
161.0597059 4.117828428
173.0233204 4.218607675
175.0389705 1.3438884
185.0960915 0.6445151128
189.0546206 6.530235173
189.0910061 1.096020246
191.1066561 0.6405430292
201.0546206 0.8944096144
215.1066561 0.7125656172

Name: +ve in-silico MS/MS by CFM-ID for SQSRYWNOKPJENY-UHFFFAOYSA-N
ID: SQSRYWNOKPJENY-UHFFFAOYSA-N
Comment: Energy0
Num peaks: 9
71.04914126 4.19709933
175.0389705 3.642694869
189.0546206 4.600665791
201.0546206 1.717093114
219.0651853 1.646596993
225.0910061 2.699027284
229.0859207 1.45723159
243.1015708 32.49363031
261.1121354 28.35787435

Name: +ve in-silico MS/MS by CFM-ID for SQSRYWNOKPJENY-UHFFFAOYSA-N
ID: SQSRYWNOKPJENY-UHFFFAOYSA-N
Comment: Energy1
Num peaks: 19
39.02292652 1.755735361
41.03857658 3.747214606
43.05422664 3.763657045
55.05422664 2.138111554
65.03857658 1.873667457
67.05422664 7.617560781
69.0334912 2.651891035
69.06987671 1.662839423
71.04914126 15.35903694
83.04914126 1.613714688
85.06479133 7.868564902
159.0440559 0.9362582781
189.0546206 10.67178772
191.0702706 1.735060611
215.1066561 1.12219693
225.0910061 2.105437038
233.1172208 1.709093231
243.1015708 8.461766748
261.1121354 4.114438901

Name: +ve in-silico MS/MS by CFM-ID for SQSRYWNOKPJENY-UHFFFAOYSA-N
ID: SQSRYWNOKPJENY-UHFFFAOYSA-N
Comment: Energy2
Num peaks: 31
39.02292652 5.741714442
41.03857658 6.925204017
43.05422664 1.756149772
55.01784114 1.797784252
55.05422664 2.253067579
65.03857658 1.788476083
67.05422664 1.969340482
69.0334912 4.156104423
69.06987671 1.715359364
71.04914126 8.647129434
93.0334912 1.408269766
119.0127558 2.591924504
121.0284058 4.380151157
131.0491413 1.517154622
133.0284058 1.639035783
135.0440559 1.540765294
145.0647913 3.028787298
147.0440559 1.12358825
149.0597059 1.716204646
159.0440559 3.841655104
161.0597059 1.37411318
173.0233204 1.506377592
175.0389705 2.934334863
189.0546206 2.132152149
199.075356 1.236063781
201.0546206 1.236196044
201.0910061 0.9986646604
211.075356 1.159971154
213.0910061 1.259477602
225.0910061 1.131701324
227.0702706 1.058275572

Name: +ve in-silico MS/MS by CFM-ID for YFUCCGZVKDFREC-LUAWRHEFSA-N
ID: YFUCCGZVKDFREC-LUAWRHEFSA-N
Comment: Energy0
Num peaks: 15
73.02840582 2.092604108
81.06987671 1.149774691
109.0647913 1.248736839
151.0389705 0.8651056217
185.0597059 0.8985166706
187.075356 1.736347979
189.0910061 0.8379501465
201.0910061 1.119012885
211.075356 4.644817898
213.0910061 1.468992298
229.0859207 25.84521405
231.1015708 2.997063127
233.1172208 1.556100777
243.1015708 6.016592541
261.1121354 27.52815115

Name: +ve in-silico MS/MS by CFM-ID for YFUCCGZVKDFREC-LUAWRHEFSA-N
ID: YFUCCGZVKDFREC-LUAWRHEFSA-N
Comment: Energy1
Num peaks: 31
39.02292652 1.351469141
43.05422664 1.148297092
53.03857658 0.7818399529
55.05422664 0.7608320311
57.06987671 1.751135218
65.03857658 1.089599128
67.05422664 1.171441745
69.06987671 2.037964535
73.02840582 2.403359405
75.04405588 0.7482861154
77.03857658 1.633729289
79.05422664 1.807236057
81.06987671 8.787670929
83.08552677 2.295363052
91.01784114 1.152819983
107.0127558 1.401270456
109.0647913 1.050075308
119.0127558 1.172156637
121.0284058 1.228515366
151.0389705 3.110990325
169.0647913 1.618763596
175.075356 1.456315587
179.0338851 0.8501671645
185.0597059 5.776415402
187.075356 11.30432897
189.0910061 3.854776149
201.0910061 2.082911049
211.075356 1.145148142
229.0859207 2.772929906
243.1015708 1.706017531
261.1121354 3.031378196

Name: +ve in-silico MS/MS by CFM-ID for YFUCCGZVKDFREC-LUAWRHEFSA-N
ID: YFUCCGZVKDFREC-LUAWRHEFSA-N
Comment: Energy2
Num peaks: 31
25.00727645 2.244542569
39.02292652 5.617866242
41.00219107 1.596077131
41.03857658 2.445999092
43.05422664 2.948747951
49.00727645 0.8958801529
51.02292652 2.027736328
53.00219107 1.390980236
53.03857658 1.992174177
55.01784114 1.528858698
55.05422664 0.9598040624
57.06987671 2.061508648
59.01275576 1.053909506
63.02292652 2.03604492
65.03857658 1.845579929
67.05422664 1.825719897
69.06987671 1.381886738
73.02840582 1.257312897
77.03857658 2.455997164
79.01784114 2.378456026
79.05422664 1.187361378
81.06987671 3.156001859
85.02840582 1.009409011
89.03857658 0.8923778703
91.01784114 8.275172414
93.0334912 2.03734397
105.0334912 1.526600538
109.0647913 0.9034821528
119.0127558 2.324812365
121.0284058 1.683744953
151.0389705 1.534555686

Name: +ve in-silico MS/MS by CFM-ID for SXPHHWILAWXFLE-UHFFFAOYSA-N
ID: SXPHHWILAWXFLE-UHFFFAOYSA-N
Comment: Energy0
Num peaks: 8
57.06987671 4.563556002
85.06479133 4.136979908
135.0440559 4.71644414
163.0389705 8.52010743
179.0702706 3.448160776
203.1066561 13.04534276
205.0859207 2.391610191
221.1172208 39.77952779

Name: +ve in-silico MS/MS by CFM-ID for SXPHHWILAWXFLE-UHFFFAOYSA-N
ID: SXPHHWILAWXFLE-UHFFFAOYSA-N
Comment: Energy1
Num peaks: 18
39.02292652 2.333220606
41.03857658 2.723823316
43.05422664 4.359246259
57.06987671 8.875059775
67.05422664 1.601771274
85.06479133 5.607258475
121.0284058 1.747052453
135.0440559 2.735643508
145.0284058 5.79671638
147.0440559 2.609506508
163.0389705 25.55745264
165.0546206 1.085269545
177.0546206 1.072575393
177.0910061 1.108054195
179.0702706 2.199324377
179.1066561 1.15765791
203.1066561 3.951756604
221.1172208 6.135501273

Name: +ve in-silico MS/MS by CFM-ID for SXPHHWILAWXFLE-UHFFFAOYSA-N
ID: SXPHHWILAWXFLE-UHFFFAOYSA-N
Comment: Energy2
Num peaks: 24
39.02292652 2.054225484
41.00219107 1.111544774
41.03857658 5.572226179
43.01784114 1.298348818
43.05422664 2.762202063
55.05422664 2.529799772
57.06987671 12.26645861
65.03857658 1.177253951
67.05422664 1.269654539
69.0334912 1.025865668
81.0334912 2.672792704
85.06479133 1.761744352
93.0334912 3.148240059
105.0334912 1.05228864
107.0491413 3.73313371
117.0334912 1.544759504
119.0491413 1.574355522
121.0284058 7.079763182
131.0127558 1.214399062
135.0440559 5.912403446
145.0284058 5.507397254
147.0076704 4.03416132
147.0440559 4.573725136
163.0389705 5.388605927

Name: +ve in-silico MS/MS by CFM-ID for HSJZJYCOXHKDBJ-UHFFFAOYSA-N
ID: HSJZJYCOXHKDBJ-UHFFFAOYSA-N
Comment: Energy0
Num peaks: 6
69.06987671 9.489333776
175.0389705 6.109287607
193.0495352 4.687015151
229.0859207 2.984722207
243.1015708 5.788655148
261.1121354 52.39705841

Name: +ve in-silico MS/MS by CFM-ID for HSJZJYCOXHKDBJ-UHFFFAOYSA-N
ID: HSJZJYCOXHKDBJ-UHFFFAOYSA-N
Comment: Energy1
Num peaks: 20
39.02292652 4.316955497
41.03857658 6.042286848
43.05422664 1.304546957
45.06987671 1.588867404
67.05422664 2.992612883
69.06987671 25.50566381
175.0389705 7.187902775
193.0495352 5.107931886
201.0910061 1.709378914
203.0702706 1.534034741
205.0495352 1.100053277
207.1015708 1.078848392
217.0495352 1.670257364
219.0651853 1.206672011
221.0808353 1.92287951
229.0859207 1.68679868
233.1172208 3.297974833
243.1015708 2.200595854
245.0808353 1.489792084
261.1121354 7.675979375

Name: +ve in-silico MS/MS by CFM-ID for HSJZJYCOXHKDBJ-UHFFFAOYSA-N
ID: HSJZJYCOXHKDBJ-UHFFFAOYSA-N
Comment: Energy2
Num peaks: 30
25.00727645 0.6557573575
39.02292652 1.766616301
41.03857658 2.77366507
43.05422664 1.165791912
53.03857658 6.162200618
55.01784114 1.15645441
55.05422664 12.71191048
57.0334912 0.8102560104
57.06987671 2.050918567
65.03857658 1.288641079
67.05422664 2.427120263
69.06987671 11.82894093
119.0127558 4.947239496
121.0284058 1.768364738
131.0491413 4.10739044
133.0284058 0.7859201677
135.0440559 2.208158354
147.0440559 3.342664141
149.0597059 0.7567992743
151.0389705 2.498790002
159.0440559 0.6906802391
163.0389705 0.7567460012
175.0389705 7.573605371
177.0546206 0.967759713
193.0495352 0.8863808501
201.0546206 0.9314972599
201.0910061 0.7044578991
203.0702706 0.7029726884
215.0702706 1.085528976
245.0808353 0.9817618686

Name: +ve in-silico MS/MS by CFM-ID for AYXCIWVJOBQVFH-VMPITWQZSA-N
ID: AYXCIWVJOBQVFH-VMPITWQZSA-N
Comment: Energy0
Num peaks: 15
107.0491413 1.48903833
121.0647913 3.7705848
139.0389705 2.089099045
141.0546206 2.037484215
145.0647913 1.312262347
157.0647913 2.631274829
159.0804414 5.305608259
161.0960915 4.083585015
201.0910061 2.521975683
215.1066561 1.550308717
217.1223062 1.696166471
229.0859207 2.887500866
231.1015708 1.243688027
243.1015708 6.293057468
261.1121354 41.22411993

Name: +ve in-silico MS/MS by CFM-ID for AYXCIWVJOBQVFH-VMPITWQZSA-N
ID: AYXCIWVJOBQVFH-VMPITWQZSA-N
Comment: Energy1
Num peaks: 26
39.02292652 3.064126824
41.00219107 2.811981577
43.01784114 4.208195289
49.00727645 0.7365451109
51.02292652 0.8454938193
53.03857658 0.8954002339
107.0491413 2.165487888
115.0542266 1.243635705
121.0647913 3.454526577
127.0389705 1.803411236
129.0698767 0.8648096267
133.0647913 0.9513405802
139.0389705 1.43761307
145.0647913 18.47622035
147.0804414 7.888710335
155.0491413 1.645877395
157.0647913 4.886449364
159.0804414 7.978871533
161.0960915 2.62023822
163.1117415 1.121619761
199.075356 1.635507055
201.0910061 1.930855711
203.0702706 1.327055092
217.1223062 0.6919127056
243.1015708 1.796295785
261.1121354 4.052074866

Name: +ve in-silico MS/MS by CFM-ID for AYXCIWVJOBQVFH-VMPITWQZSA-N
ID: AYXCIWVJOBQVFH-VMPITWQZSA-N
Comment: Energy2
Num peaks: 31
39.02292652 4.30179298
41.03857658 1.439699836
49.00727645 3.085100265
51.02292652 2.145954785
53.03857658 1.592984847
55.01784114 2.999095405
57.0334912 1.398809672
63.02292652 1.175026905
75.02292652 1.431209196
77.03857658 0.9888346636
85.02840582 1.201092797
89.03857658 1.089001474
91.05422664 1.562530268
101.0385766 2.638778126
103.0542266 2.105697621
105.0334912 1.02411395
107.0491413 5.638014889
115.0542266 2.947138363
117.0698767 2.004625464
121.0647913 2.91697693
129.0698767 2.810677309
131.0491413 1.332310612
131.0855268 1.134265405
133.0647913 0.9978326544
145.0647913 3.132901199
147.0804414 4.24142931
157.0647913 4.367394681
159.0804414 1.545352725
161.0960915 1.354832586
177.0910061 1.764222541
229.0859207 1.015485392

Name: +ve in-silico MS/MS by CFM-ID for CZCOHVXNUPVUBC-UHFFFAOYSA-N
ID: CZCOHVXNUPVUBC-UHFFFAOYSA-N
Comment: Energy0
Num peaks: 6
107.0491413 1.721959113
121.0647913 2.950457622
229.0859207 6.379261201
231.1015708 1.749381906
243.1015708 8.113730975
261.1121354 59.11622046

Name: +ve in-silico MS/MS by CFM-ID for CZCOHVXNUPVUBC-UHFFFAOYSA-N
ID: CZCOHVXNUPVUBC-UHFFFAOYSA-N
Comment: Energy1
Num peaks: 31
41.00219107 1.26622836
43.01784114 2.103061557
69.0334912 0.7519103717
91.05422664 0.7910524957
97.02840582 0.814115769
107.0491413 2.866575045
109.0647913 0.7750955374
121.0647913 10.18804967
123.0804414 1.803893871
125.0233204 3.86495916
135.0804414 2.355728999
139.0389705 3.36202181
145.0647913 2.635286528
147.0804414 3.851191383
151.0389705 0.9508679151
153.0546206 2.361510361
157.0647913 1.93569593
159.0804414 2.734671982
163.1117415 0.8965314627
199.075356 2.365524965
201.0910061 2.181854112
203.0702706 1.575189439
207.1015708 0.8538877861
213.0910061 1.238287961
215.1066561 0.8663010221
217.1223062 0.7879389412
229.0859207 3.837417916
233.1172208 0.800635837
243.1015708 3.824624688
245.0808353 1.282191593
261.1121354 12.16521452

Name: +ve in-silico MS/MS by CFM-ID for CZCOHVXNUPVUBC-UHFFFAOYSA-N
ID: CZCOHVXNUPVUBC-UHFFFAOYSA-N
Comment: Energy2
Num peaks: 31
39.02292652 1.306884715
49.00727645 1.513910736
51.02292652 1.077580182
55.01784114 1.688988702
57.0334912 1.309028809
63.02292652 1.599294834
68.99710569 3.753544195
75.02292652 2.14302478
77.03857658 3.421090441
79.05422664 1.585904921
91.05422664 3.84806993
97.02840582 1.164085816
103.0542266 1.389312349
105.0334912 1.654758284
107.0127558 1.289177387
107.0491413 5.515576195
109.0284058 1.643556632
111.0440559 1.320198122
121.0284058 1.807363811
121.0647913 4.221660738
123.0440559 1.678856655
125.0233204 3.790583922
147.0804414 1.508251721
157.0647913 2.159583204
159.0804414 1.254130422
177.0910061 1.07418686
203.0702706 1.084627894
205.0859207 1.410869567
215.0702706 1.303725415
227.0702706 1.366269285
245.0808353 1.246586346

Name: +ve in-silico MS/MS by CFM-ID for NEUWPSXOYGGGFO-UHFFFAOYSA-N
ID: NEUWPSXOYGGGFO-UHFFFAOYSA-N
Comment: Energy0
Num peaks: 6
67.05422664 1.924356631
69.06987671 6.465635327
71.08552677 1.593592221
191.0338851 2.301414958
243.1015708 3.542809656
261.1121354 71.0443934

Name: +ve in-silico MS/MS by CFM-ID for NEUWPSXOYGGGFO-UHFFFAOYSA-N
ID: NEUWPSXOYGGGFO-UHFFFAOYSA-N
Comment: Energy1
Num peaks: 15
65.03857658 4.032162961
67.05422664 12.36885913
69.06987671 15.46262436
71.08552677 3.456036471
153.0546206 1.476628413
215.1066561 1.796864129
217.1223062 2.003023566
229.0859207 2.338681885
231.0651853 1.551472604
231.1015708 2.559104747
233.0808353 1.499390531
233.1172208 6.440520795
235.0964854 1.584951807
243.1015708 3.982999571
261.1121354 19.53264884

Name: +ve in-silico MS/MS by CFM-ID for NEUWPSXOYGGGFO-UHFFFAOYSA-N
ID: NEUWPSXOYGGGFO-UHFFFAOYSA-N
Comment: Energy2
Num peaks: 31
25.00727645 1.201604836
27.02292652 1.047159856
39.02292652 1.45728039
41.03857658 1.47034305
49.00727645 0.8870678657
51.02292652 2.136565009
53.03857658 2.901927795
55.05422664 2.996056616
65.03857658 5.130545471
67.05422664 9.278894871
69.06987671 4.872775752
71.01275576 0.934206464
71.08552677 1.008122698
81.06987671 6.636659731
83.08552677 3.144658563
91.05422664 2.664206597
93.06987671 1.417308223
109.0284058 1.26145558
115.0542266 1.746964698
121.0284058 1.853970426
123.0440559 1.77892682
135.0440559 2.424091958
137.0233204 0.9056889634
151.0389705 4.80251106
173.0960915 1.068461584
187.075356 1.288797254
213.0910061 0.9439129061
215.1066561 1.193782454
229.0859207 1.034035485
243.1015708 1.211651456
245.0808353 1.15012783

Name: +ve in-silico MS/MS by CFM-ID for YNMSDIQQNIRGDP-UHFFFAOYSA-N
ID: YNMSDIQQNIRGDP-UHFFFAOYSA-N
Comment: Energy0
Num peaks: 6
91.05422664 1.746935958
103.0542266 1.744355009
105.0698767 14.44931345
121.0284058 17.80118637
225.0910061 2.672712846
243.1015708 48.95122932

Name: +ve in-silico MS/MS by CFM-ID for YNMSDIQQNIRGDP-UHFFFAOYSA-N
ID: YNMSDIQQNIRGDP-UHFFFAOYSA-N
Comment: Energy1
Num peaks: 8
79.05422664 2.843989933
103.0542266 2.840379307
105.0698767 38.66604365
121.0284058 21.45673519
139.0389705 1.815429555
165.0546206 1.794186657
225.0910061 2.122471681
243.1015708 8.881322499

Name: +ve in-silico MS/MS by CFM-ID for YNMSDIQQNIRGDP-UHFFFAOYSA-N
ID: YNMSDIQQNIRGDP-UHFFFAOYSA-N
Comment: Energy2
Num peaks: 22
39.02292652 1.321215991
49.00727645 8.558536003
51.02292652 9.8447734
53.03857658 2.922293138
63.02292652 2.694367803
65.03857658 4.249532364
77.03857658 1.503220557
79.01784114 1.405869128
79.05422664 5.627157944
89.00219107 1.43246097
89.03857658 1.486045875
91.01784114 1.451577248
91.05422664 5.904976281
93.0334912 3.433765399
93.06987671 2.531677537
95.04914126 1.459533874
101.0385766 1.362093688
103.0542266 2.153772752
105.0334912 2.14524254
105.0698767 10.10303573
121.0284058 8.312871189
227.0702706 1.236029699

Name: +ve in-silico MS/MS by CFM-ID for GMQGRIMALOVAPW-UHFFFAOYSA-N
ID: GMQGRIMALOVAPW-UHFFFAOYSA-N
Comment: Energy0
Num peaks: 6
99.04405588 4.015304348
135.0804414 2.077633446
217.0495352 1.932750701
219.0651853 3.937889927
243.1015708 15.38428511
261.1121354 55.11568508

Name: +ve in-silico MS/MS by CFM-ID for GMQGRIMALOVAPW-UHFFFAOYSA-N
ID: GMQGRIMALOVAPW-UHFFFAOYSA-N
Comment: Energy1
Num peaks: 30
55.01784114 1.180763651
57.0334912 0.8184783418
67.01784114 0.8216092202
69.0334912 1.182000434
95.01275576 1.072206338
97.02840582 1.821781573
99.04405588 4.994848252
133.0647913 4.447019198
135.0804414 3.390833428
159.0440559 1.621462225
161.0597059 7.412894385
163.075356 7.942820417
165.0910061 1.047569635
185.0597059 1.193200486
187.075356 1.029134151
189.0910061 1.264765479
191.1066561 1.888732618
205.0859207 0.8184624856
215.1066561 0.7139278831
217.0495352 1.865101031
217.0859207 1.507210905
219.0651853 1.845664094
219.1015708 1.134810227
225.0910061 0.8451064734
229.0859207 1.31639267
231.1015708 2.396711266
233.1172208 8.530468025
243.1015708 5.714288996
245.0808353 1.069951062
261.1121354 9.35881697

Name: +ve in-silico MS/MS by CFM-ID for GMQGRIMALOVAPW-UHFFFAOYSA-N
ID: GMQGRIMALOVAPW-UHFFFAOYSA-N
Comment: Energy2
Num peaks: 31
39.02292652 1.475700862
41.00219107 0.9490220951
45.0334912 1.027623293
53.00219107 1.543216848
55.01784114 2.112230398
65.03857658 2.309630279
67.05422664 1.112346938
69.0334912 2.083869996
71.04914126 1.42661567
89.03857658 1.475142103
99.04405588 1.74358833
105.0698767 1.150429188
107.0855268 1.889907252
117.0698767 1.099765654
119.0855268 0.9246516659
133.0647913 18.43990601
135.0804414 8.204154545
145.0647913 1.502919216
159.0440559 1.203963537
161.0597059 7.273192017
163.075356 3.527987876
169.0647913 1.015724995
173.0597059 1.663236546
185.0597059 0.7527511303
203.1066561 0.9538562007
211.075356 1.057223717
217.0859207 1.428605765
219.1015708 1.017452471
225.0910061 1.163783903
243.1015708 0.9446657355
245.0808353 2.218512223

Name: +ve in-silico MS/MS by CFM-ID for CJZUKWREGMGONS-UHFFFAOYSA-N
ID: CJZUKWREGMGONS-UHFFFAOYSA-N
Comment: Energy0
Num peaks: 6
55.05422664 1.431219541
215.1066561 1.530973042
217.1223062 1.680496265
243.1015708 12.83388958
245.0808353 1.901283818
261.1121354 67.35862136

Name: +ve in-silico MS/MS by CFM-ID for CJZUKWREGMGONS-UHFFFAOYSA-N
ID: CJZUKWREGMGONS-UHFFFAOYSA-N
Comment: Energy1
Num peaks: 22
53.00219107 0.9678885669
55.01784114 0.9467063732
55.05422664 3.463156707
57.06987671 1.763032406
65.03857658 1.91804633
67.05422664 1.88355263
69.06987671 4.423136917
163.0389705 0.9355671183
165.0546206 0.935877466
191.0338851 1.417040842
193.0495352 1.430273476
197.0960915 0.9792222968
203.0338851 2.5928833
205.0495352 1.055571761
213.0910061 6.557179133
215.1066561 3.398143797
217.1223062 4.206446582
233.1172208 2.599729304
235.0964854 0.9093374663
243.1015708 11.61716798
245.0808353 1.766548892
261.1121354 24.97936135

Name: +ve in-silico MS/MS by CFM-ID for CJZUKWREGMGONS-UHFFFAOYSA-N
ID: CJZUKWREGMGONS-UHFFFAOYSA-N
Comment: Energy2
Num peaks: 31
25.00727645 1.148423935
39.02292652 4.062910729
51.02292652 1.335793101
53.00219107 2.32810735
53.03857658 1.841784204
55.05422664 7.295858823
57.06987671 5.248759838
65.03857658 3.660246054
67.05422664 4.626104631
69.06987671 3.229808348
79.05422664 1.068236536
81.06987671 1.762581606
119.0491413 1.296826951
161.0233204 3.456693805
163.0389705 4.909609506
165.0546206 1.419297718
171.0804414 1.130596944
173.0960915 1.477629905
175.0389705 1.071266621
185.0233204 1.375187268
187.0389705 1.163639682
201.0546206 1.553889698
203.0338851 1.104865834
203.0702706 1.384403887
217.0859207 1.870445848
231.1015708 1.387341632
233.0808353 1.421052286
233.1172208 1.881276433
235.0964854 1.229918616
243.1015708 2.282092402
245.0808353 2.596602025

Name: +ve in-silico MS/MS by CFM-ID for QOFVVEZPQRISRL-UHFFFAOYSA-N
ID: QOFVVEZPQRISRL-UHFFFAOYSA-N
Comment: Energy0
Num peaks: 6
105.0334912 1.819155371
107.0491413 17.53788305
109.0647913 1.632385062
135.0440559 5.612623343
225.0910061 7.821477168
243.1015708 59.37904481

Name: +ve in-silico MS/MS by CFM-ID for QOFVVEZPQRISRL-UHFFFAOYSA-N
ID: QOFVVEZPQRISRL-UHFFFAOYSA-N
Comment: Energy1
Num peaks: 6
79.05422664 6.134181409
105.0334912 4.558103934
107.0491413 50.56124076
109.0647913 6.615467199
135.0440559 4.467664623
243.1015708 10.67999423

Name: +ve in-silico MS/MS by CFM-ID for QOFVVEZPQRISRL-UHFFFAOYSA-N
ID: QOFVVEZPQRISRL-UHFFFAOYSA-N
Comment: Energy2
Num peaks: 11
39.02292652 1.744190249
49.00727645 8.01296013
51.02292652 6.275470318
53.03857658 2.421664886
63.02292652 9.908368927
65.03857658 4.276560469
79.05422664 12.71908836
91.05422664 6.274795003
105.0334912 11.39830058
107.0491413 16.33378565
135.0440559 1.804885603

Name: +ve in-silico MS/MS by CFM-ID for XCSFLMDXLJMLBA-UHFFFAOYSA-N
ID: XCSFLMDXLJMLBA-UHFFFAOYSA-N
Comment: Energy0
Num peaks: 6
15.02292652 1.727335601
46.02874017 41.15435492
48.04439023 9.009267358
107.0491413 2.424107095
194.0447842 2.271619673
226.0709989 35.24299179

Name: +ve in-silico MS/MS by CFM-ID for XCSFLMDXLJMLBA-UHFFFAOYSA-N
ID: XCSFLMDXLJMLBA-UHFFFAOYSA-N
Comment: Energy1
Num peaks: 12
46.02874017 3.989001736
107.0491413 4.079912274
123.0440559 10.33192181
166.0498695 2.47988497
168.0655196 3.295633136
180.0655196 3.101984901
194.0447842 9.346489857
196.0604342 13.60622751
198.0760843 3.487454028
208.0604342 2.334505334
210.0396988 3.291396637
226.0709989 21.15681938

Name: +ve in-silico MS/MS by CFM-ID for XCSFLMDXLJMLBA-UHFFFAOYSA-N
ID: XCSFLMDXLJMLBA-UHFFFAOYSA-N
Comment: Energy2
Num peaks: 13
15.02292652 10.03263326
29.99744004 3.761393988
32.0130901 2.538415733
39.02292652 3.501571725
46.02874017 27.33426908
48.04439023 10.80124099
49.00727645 1.641466176
51.02292652 3.412297975
63.02292652 3.08490939
107.0491413 6.871906297
122.0600403 1.91653817
123.0440559 2.06895571
152.070605 3.085853617

Name: +ve in-silico MS/MS by CFM-ID for RJQNJKOCFCXTHZ-UHFFFAOYSA-N
ID: RJQNJKOCFCXTHZ-UHFFFAOYSA-N
Comment: Energy0
Num peaks: 6
47.04914126 4.687047301
117.0698767 2.347656257
175.075356 13.51044901
193.0859207 4.657793531
203.1066561 5.329250123
221.1172208 49.56297574

Name: +ve in-silico MS/MS by CFM-ID for RJQNJKOCFCXTHZ-UHFFFAOYSA-N
ID: RJQNJKOCFCXTHZ-UHFFFAOYSA-N
Comment: Energy1
Num peaks: 14
47.04914126 13.55981785
91.05422664 4.520116935
93.06987671 6.573429981
115.0542266 2.022875798
117.0698767 3.398216671
119.0855268 3.285051393
133.0647913 4.916959513
135.0804414 6.060656636
147.0804414 5.112738689
157.0647913 1.256766912
175.075356 15.33654701
193.0859207 2.444325232
203.1066561 1.975263403
221.1172208 10.64844939

Name: +ve in-silico MS/MS by CFM-ID for RJQNJKOCFCXTHZ-UHFFFAOYSA-N
ID: RJQNJKOCFCXTHZ-UHFFFAOYSA-N
Comment: Energy2
Num peaks: 29
15.02292652 1.209421667
29.03857658 6.423791806
41.00219107 3.450475762
43.01784114 1.141027356
44.99710569 1.608501347
45.0334912 1.897195217
47.04914126 6.464959237
49.00727645 0.9018497812
51.02292652 1.467814458
65.03857658 1.426606301
68.99710569 3.672210552
73.02840582 1.52450244
75.02292652 1.759378554
77.03857658 1.466028698
91.05422664 5.255310467
93.06987671 3.232000935
115.0542266 4.001909773
117.0698767 7.315829357
119.0491413 1.714743333
119.0855268 6.663324886
121.1011768 0.971701293
131.0855268 1.05140928
133.0647913 5.028500771
133.1011768 0.9028827199
135.0804414 2.102650282
147.0804414 3.150318725
149.0960915 1.29271773
175.075356 2.039924842
205.0859207 1.169197728

Name: +ve in-silico MS/MS by CFM-ID for KNVYLIIBQXVDKC-UHFFFAOYSA-N
ID: KNVYLIIBQXVDKC-UHFFFAOYSA-N
Comment: Energy0
Num peaks: 6
91.05422664 4.477801398
107.0491413 14.85337243
119.0491413 15.11693104
125.0597059 10.50028039
225.0910061 4.103168934
243.1015708 36.63970586

Name: +ve in-silico MS/MS by CFM-ID for KNVYLIIBQXVDKC-UHFFFAOYSA-N
ID: KNVYLIIBQXVDKC-UHFFFAOYSA-N
Comment: Energy1
Num peaks: 9
79.05422664 2.493068571
91.05422664 11.10746664
101.0385766 6.022590228
107.0491413 14.37727729
109.0284058 2.692520526
117.0334912 1.989969379
119.0491413 17.31626855
125.0597059 19.05385079
243.1015708 6.501998912

Name: +ve in-silico MS/MS by CFM-ID for KNVYLIIBQXVDKC-UHFFFAOYSA-N
ID: KNVYLIIBQXVDKC-UHFFFAOYSA-N
Comment: Energy2
Num peaks: 17
39.02292652 2.099947225
49.00727645 4.724188152
51.02292652 6.494942735
53.03857658 3.203219922
63.02292652 6.019566665
65.03857658 1.523363021
79.01784114 2.039494848
79.05422664 5.769869916
81.0334912 1.589205204
91.05422664 17.90374035
93.06987671 2.762315684
101.0385766 3.269263288
107.0491413 7.412369888
109.0284058 7.352951685
117.0334912 2.22480281
119.0491413 4.657701561
125.0597059 2.256407777

Name: +ve in-silico MS/MS by CFM-ID for RIOSBTRTZGOASU-JXWPTCDWSA-N
ID: RIOSBTRTZGOASU-JXWPTCDWSA-N
Comment: Energy0
Num peaks: 18
41.03857658 0.9064769819
53.00219107 0.7549419557
67.05422664 0.8259433017
73.02840582 2.060198069
79.05422664 1.153706069
109.0647913 1.279629071
151.0389705 0.9812104024
185.0597059 0.8800690451
187.075356 1.751929398
189.0910061 0.8121686352
201.0910061 1.098027002
211.075356 4.539258268
213.0910061 1.292918758
229.0859207 25.14399088
231.1015708 2.739850364
233.1172208 1.531356857
243.1015708 5.91121881
261.1121354 26.90752449

Name: +ve in-silico MS/MS by CFM-ID for RIOSBTRTZGOASU-JXWPTCDWSA-N
ID: RIOSBTRTZGOASU-JXWPTCDWSA-N
Comment: Energy1
Num peaks: 31
39.02292652 2.318324354
41.03857658 1.506284488
43.05422664 0.7896301703
51.02292652 0.9068161034
53.03857658 0.8869894563
55.05422664 1.038228961
63.02292652 1.47672799
65.03857658 1.2160681
67.05422664 2.195958292
73.02840582 2.361397543
75.02292652 1.431349713
77.03857658 1.899253093
79.05422664 11.09329093
81.06987671 2.952829621
91.01784114 1.1419764
109.0284058 1.15486709
109.0647913 1.092735241
121.0284058 1.700122849
133.0284058 0.7624193018
151.0389705 3.45618955
169.0647913 1.404151544
175.075356 1.600489225
181.0495352 0.8653471581
185.0597059 5.201600879
187.075356 8.996648373
189.0910061 3.301225601
201.0910061 2.159678194
211.075356 0.933017858
229.0859207 2.682912882
243.1015708 1.696613588
261.1121354 2.940675459

Name: +ve in-silico MS/MS by CFM-ID for RIOSBTRTZGOASU-JXWPTCDWSA-N
ID: RIOSBTRTZGOASU-JXWPTCDWSA-N
Comment: Energy2
Num peaks: 31
25.00727645 1.746340777
39.02292652 3.608510608
41.00219107 1.299329792
41.03857658 2.718832585
43.05422664 1.234426647
49.00727645 2.249820814
51.02292652 2.687540709
53.00219107 1.481345622
53.03857658 2.027795111
55.01784114 1.813366978
55.05422664 1.75705493
59.01275576 1.024644637
63.02292652 4.533893417
65.03857658 1.927859509
67.05422664 2.190148566
73.02840582 1.221758931
75.02292652 2.192133547
77.03857658 1.335820534
79.01784114 2.13594496
79.05422664 4.394820985
85.02840582 0.9809387022
91.01784114 7.923024385
93.0334912 1.586040295
105.0334912 0.9227627744
119.0127558 1.235672384
121.0284058 2.446611394
133.0284058 1.29154442
145.0284058 1.247102363
151.0389705 2.546953845
183.0804414 1.059451264
187.0389705 0.8757105394

Name: +ve in-silico MS/MS by CFM-ID for GHVNFLHFOPJJNP-SNAWJCMRSA-N
ID: GHVNFLHFOPJJNP-SNAWJCMRSA-N
Comment: Energy0
Num peaks: 6
55.05422664 4.1847713
201.0546206 2.271613316
203.0702706 3.423178424
211.075356 3.625405133
225.0910061 7.261192392
243.1015708 65.79810303

Name: +ve in-silico MS/MS by CFM-ID for GHVNFLHFOPJJNP-SNAWJCMRSA-N
ID: GHVNFLHFOPJJNP-SNAWJCMRSA-N
Comment: Energy1
Num peaks: 19
39.02292652 1.179412511
55.05422664 8.245469064
65.03857658 1.822548323
67.05422664 7.882674443
81.06987671 1.765507889
175.0389705 2.858316344
177.0546206 2.636079626
185.0597059 1.563811799
195.0804414 1.412296966
197.0960915 2.037365152
199.0389705 2.307671313
199.075356 2.17026786
199.1117415 2.331337349
201.0546206 2.115806027
211.075356 3.955689808
213.0910061 1.53741348
215.1066561 7.544097191
225.0910061 6.023613333
243.1015708 20.75143498

Name: +ve in-silico MS/MS by CFM-ID for GHVNFLHFOPJJNP-SNAWJCMRSA-N
ID: GHVNFLHFOPJJNP-SNAWJCMRSA-N
Comment: Energy2
Num peaks: 31
39.02292652 5.232927909
41.03857658 1.2556581
49.00727645 1.920999296
51.02292652 3.115469867
53.03857658 1.294980571
55.05422664 10.15548143
65.03857658 6.21027618
67.05422664 5.308404283
69.06987671 1.656785871
81.06987671 1.68921694
89.03857658 3.178185604
91.05422664 1.454571166
113.0385766 3.396869499
119.0127558 1.195614644
121.0284058 1.106017032
131.0491413 1.397332394
141.0698767 0.9305834237
159.0440559 1.438873474
167.0855268 2.164950691
169.0647913 1.312544621
171.0440559 0.9885560415
171.0804414 2.831212742
173.0960915 1.587384246
175.0389705 1.492912225
183.0440559 1.168574277
185.0597059 1.70915211
195.0804414 2.176529747
197.0960915 1.29404605
201.0910061 1.003624189
209.0597059 1.370729311
211.075356 1.145447345

Name: +ve in-silico MS/MS by CFM-ID for MKXDAWJZYZIEIP-UHFFFAOYSA-N
ID: MKXDAWJZYZIEIP-UHFFFAOYSA-N
Comment: Energy0
Num peaks: 9
71.04914126 4.56077881
143.0491413 2.082505378
161.0597059 2.775988727
165.0910061 1.805945295
179.0702706 6.316363807
199.075356 2.201566327
201.0910061 2.038084627
243.1015708 21.35075304
261.1121354 38.07068745

Name: +ve in-silico MS/MS by CFM-ID for MKXDAWJZYZIEIP-UHFFFAOYSA-N
ID: MKXDAWJZYZIEIP-UHFFFAOYSA-N
Comment: Energy1
Num peaks: 22
39.02292652 10.09435652
41.03857658 10.75532555
43.05422664 3.451241812
69.0334912 2.632613428
71.04914126 7.212035012
161.0597059 1.44066269
163.075356 1.407272725
187.0389705 1.058409585
187.075356 1.902162018
189.0910061 1.025126842
199.075356 4.622788841
201.0546206 1.410214002
201.0910061 3.921285581
203.0702706 1.549192068
205.0495352 2.357838903
215.0702706 1.212850039
217.0859207 3.793113067
225.0910061 1.916644189
231.1015708 1.040272199
233.1172208 2.710141935
243.1015708 8.236951696
261.1121354 6.683462075

Name: +ve in-silico MS/MS by CFM-ID for MKXDAWJZYZIEIP-UHFFFAOYSA-N
ID: MKXDAWJZYZIEIP-UHFFFAOYSA-N
Comment: Energy2
Num peaks: 31
39.02292652 1.864676323
41.03857658 5.004161588
43.05422664 1.427651228
55.01784114 0.8987995936
55.05422664 7.389400694
57.06987671 3.936266595
69.0334912 4.801549837
71.04914126 4.313170913
73.06479133 0.8565819692
91.05422664 1.032274815
103.0542266 4.203954682
105.0334912 2.489962884
105.0698767 1.115263946
117.0334912 2.321892023
119.0491413 3.779115163
121.0284058 1.101446894
135.0440559 2.161706889
137.0597059 0.9776978848
143.0491413 3.364753703
145.0284058 1.07074121
145.0647913 3.304147658
147.0804414 5.237887709
159.0440559 1.193646849
161.0597059 5.404921778
175.075356 1.759511141
185.0233204 1.719610899
187.0389705 1.642144131
201.0910061 1.392190233
225.0910061 1.149264792
243.1015708 0.9220127612
245.0808353 1.004066545

Name: +ve in-silico MS/MS by CFM-ID for XDWQYMXQMNUWID-UHFFFAOYSA-N
ID: XDWQYMXQMNUWID-UHFFFAOYSA-N
Comment: Energy0
Num peaks: 9
91.05422664 3.311660237
143.0702706 2.244129381
147.0804414 3.957138789
175.075356 13.23105209
177.0910061 2.958327296
179.1066561 2.572942022
193.0859207 3.577397896
203.1066561 7.459766222
221.1172208 40.84285759

Name: +ve in-silico MS/MS by CFM-ID for XDWQYMXQMNUWID-UHFFFAOYSA-N
ID: XDWQYMXQMNUWID-UHFFFAOYSA-N
Comment: Energy1
Num peaks: 23
47.04914126 1.945746701
69.0334912 3.2514653
91.05422664 16.5973952
93.06987671 2.739707204
97.02840582 1.529133401
99.04405588 0.9937914297
103.0542266 2.237157869
125.0233204 1.01972317
129.0698767 2.113743834
131.0491413 2.364581493
133.0647913 1.204286539
139.0389705 1.018730411
143.0702706 3.28977788
147.0804414 3.252748571
149.0960915 0.9900885247
157.0647913 2.124620821
159.0804414 1.188813107
175.075356 13.51969004
177.0910061 1.02681324
179.1066561 1.569339491
193.0859207 2.196435971
203.1066561 4.331808885
221.1172208 10.15805264

Name: +ve in-silico MS/MS by CFM-ID for XDWQYMXQMNUWID-UHFFFAOYSA-N
ID: XDWQYMXQMNUWID-UHFFFAOYSA-N
Comment: Energy2
Num peaks: 29
29.03857658 1.099620056
43.01784114 0.7917309751
49.00727645 0.8206873011
67.01784114 1.076335706
69.0334912 7.458295957
79.05422664 1.161255163
83.01275576 1.972745937
91.05422664 10.55984686
93.06987671 1.747797549
97.02840582 4.06870117
99.04405588 0.9777466555
103.0542266 6.395851129
105.0698767 1.343661887
111.0440559 0.806593835
127.0542266 1.247026454
129.0334912 0.8918918704
129.0698767 3.356266277
131.0491413 8.350791795
131.0855268 3.379304157
133.0647913 3.303671903
133.1011768 1.555795106
135.1168269 0.856176011
147.0804414 2.000221442
157.0647913 3.075020099
159.0440559 2.280023142
159.0804414 3.119945947
161.0960915 1.290431459
175.075356 4.399119649
195.1015708 1.141105767

Name: +ve in-silico MS/MS by CFM-ID for HJUDWPJIBKIYQS-UHFFFAOYSA-N
ID: HJUDWPJIBKIYQS-UHFFFAOYSA-N
Comment: Energy0
Num peaks: 6
73.06479133 8.260865154
203.0338851 2.988988736
205.0495352 17.570388
229.0859207 2.86256433
243.1015708 5.95829183
261.1121354 46.61693136

Name: +ve in-silico MS/MS by CFM-ID for HJUDWPJIBKIYQS-UHFFFAOYSA-N
ID: HJUDWPJIBKIYQS-UHFFFAOYSA-N
Comment: Energy1
Num peaks: 15
69.06987671 1.28346356
73.06479133 5.104103888
87.08044139 1.16025242
159.0440559 1.149157359
161.0597059 1.648242884
173.0233204 2.114393882
175.0389705 2.373056714
177.0546206 6.780007571
203.0338851 8.527192584
205.0495352 33.54451347
219.0651853 2.876328207
229.0859207 1.734824668
233.1172208 2.551125877
243.1015708 3.443410862
261.1121354 6.301908713

Name: +ve in-silico MS/MS by CFM-ID for HJUDWPJIBKIYQS-UHFFFAOYSA-N
ID: HJUDWPJIBKIYQS-UHFFFAOYSA-N
Comment: Energy2
Num peaks: 31
15.02292652 0.7044436266
41.03857658 1.508427397
53.00219107 1.051152805
53.03857658 1.080041485
55.05422664 7.10462555
57.0334912 1.072777749
65.03857658 2.619143672
67.05422664 5.358220188
69.06987671 3.72367089
73.06479133 2.847281277
131.0491413 0.9202172018
135.0076704 0.8436242631
135.0440559 1.059257957
147.0440559 1.053302264
151.0389705 1.044071126
159.0440559 4.435611977
161.0597059 3.94027878
171.0440559 0.8357893138
173.0233204 7.416613542
175.0389705 3.970394997
175.075356 0.8882118426
177.0546206 4.385741774
187.0389705 2.885118702
189.0182351 2.397484517
191.0702706 0.7691411921
199.0389705 0.7329219865
201.0546206 2.21614741
203.0338851 2.210526133
203.0702706 2.527783519
205.0495352 3.34814349
215.1066561 0.7713581241

Name: +ve in-silico MS/MS by CFM-ID for LOODYTDRRBLQNH-UHFFFAOYSA-N
ID: LOODYTDRRBLQNH-UHFFFAOYSA-N
Comment: Energy0
Num peaks: 7
59.01275576 4.61943372
74.02365479 9.038390516
123.0440559 4.569458604
151.0389705 3.339583448
180.0655196 10.75038738
208.0604342 12.93558136
226.0709989 35.41903466

Name: +ve in-silico MS/MS by CFM-ID for LOODYTDRRBLQNH-UHFFFAOYSA-N
ID: LOODYTDRRBLQNH-UHFFFAOYSA-N
Comment: Energy1
Num peaks: 16
28.01817548 5.190234187
56.0130901 2.531629662
58.02874017 1.194653945
59.01275576 6.48483752
74.02365479 11.01359238
119.0127558 1.410331542
123.0440559 7.630517869
125.0597059 1.278314219
149.0233204 1.848460861
151.0389705 10.852611
152.070605 2.181322378
153.0546206 3.339890373
180.0655196 12.09986973
182.0811697 1.207671009
208.0604342 6.563723406
226.0709989 5.613053434

Name: +ve in-silico MS/MS by CFM-ID for LOODYTDRRBLQNH-UHFFFAOYSA-N
ID: LOODYTDRRBLQNH-UHFFFAOYSA-N
Comment: Energy2
Num peaks: 24
15.02292652 1.770982019
28.01817548 4.95588599
41.00219107 1.428707354
49.00727645 1.874800895
51.02292652 4.373552826
53.03857658 1.34445544
55.01784114 1.049816226
56.0130901 6.639494552
59.01275576 3.0529345
74.02365479 5.736698085
79.01784114 5.55593518
81.0334912 2.045010053
93.0334912 1.432880843
95.04914126 3.483543188
97.02840582 2.643008308
109.0284058 2.836427447
121.0284058 3.865648611
123.0440559 12.73750102
125.0597059 1.820971632
135.0440559 3.872260022
137.0233204 1.134454475
149.0233204 3.385866761
151.0389705 1.496961844
153.0546206 1.585663741

Name: +ve in-silico MS/MS by CFM-ID for IEPWIPZLLIOZLU-ONEGZZNKSA-N
ID: IEPWIPZLLIOZLU-ONEGZZNKSA-N
Comment: Energy0
Num peaks: 6
81.06987671 1.632625285
83.08552677 13.53527423
95.04914126 1.639871457
121.0284058 17.03425271
203.1066561 2.562768743
221.1172208 45.52883195

Name: +ve in-silico MS/MS by CFM-ID for IEPWIPZLLIOZLU-ONEGZZNKSA-N
ID: IEPWIPZLLIOZLU-ONEGZZNKSA-N
Comment: Energy1
Num peaks: 11
39.02292652 3.204064368
41.03857658 3.552991037
43.05422664 1.481376239
55.05422664 1.72841566
81.06987671 2.34356484
83.08552677 34.81585991
121.0284058 20.2379699
139.0389705 1.66763417
177.0546206 1.342682696
203.1066561 2.029397208
221.1172208 7.850639659

Name: +ve in-silico MS/MS by CFM-ID for IEPWIPZLLIOZLU-ONEGZZNKSA-N
ID: IEPWIPZLLIOZLU-ONEGZZNKSA-N
Comment: Energy2
Num peaks: 20
39.02292652 7.439504929
41.03857658 8.61881558
43.05422664 2.634671342
49.00727645 4.980899455
51.02292652 8.174451578
53.03857658 6.639800237
55.05422664 3.028130114
63.02292652 2.193073932
65.03857658 3.87309666
67.05422664 2.457099722
77.00219107 1.315243827
77.03857658 1.344941674
79.05422664 1.414851732
83.08552677 5.298571589
89.00219107 1.296017725
91.01784114 1.31331316
93.0334912 3.108476793
95.04914126 1.696343292
105.0334912 2.217695767
121.0284058 11.54916671

Name: +ve in-silico MS/MS by CFM-ID for IEPWIPZLLIOZLU-ARJAWSKDSA-N
ID: IEPWIPZLLIOZLU-ARJAWSKDSA-N
Comment: Energy0
Num peaks: 6
81.06987671 1.632625285
83.08552677 13.53527423
95.04914126 1.639871457
121.0284058 17.03425271
203.1066561 2.562768743
221.1172208 45.52883195

Name: +ve in-silico MS/MS by CFM-ID for IEPWIPZLLIOZLU-ARJAWSKDSA-N
ID: IEPWIPZLLIOZLU-ARJAWSKDSA-N
Comment: Energy1
Num peaks: 11
39.02292652 3.204064368
41.03857658 3.552991037
43.05422664 1.481376239
55.05422664 1.72841566
81.06987671 2.34356484
83.08552677 34.81585991
121.0284058 20.2379699
139.0389705 1.66763417
177.0546206 1.342682696
203.1066561 2.029397208
221.1172208 7.850639659

Name: +ve in-silico MS/MS by CFM-ID for IEPWIPZLLIOZLU-ARJAWSKDSA-N
ID: IEPWIPZLLIOZLU-ARJAWSKDSA-N
Comment: Energy2
Num peaks: 20
39.02292652 7.439504929
41.03857658 8.61881558
43.05422664 2.634671342
49.00727645 4.980899455
51.02292652 8.174451578
53.03857658 6.639800237
55.05422664 3.028130114
63.02292652 2.193073932
65.03857658 3.87309666
67.05422664 2.457099722
77.00219107 1.315243827
77.03857658 1.344941674
79.05422664 1.414851732
83.08552677 5.298571589
89.00219107 1.296017725
91.01784114 1.31331316
93.0334912 3.108476793
95.04914126 1.696343292
105.0334912 2.217695767
121.0284058 11.54916671

Name: +ve in-silico MS/MS by CFM-ID for QRODIANDORLRBY-UHFFFAOYSA-N
ID: QRODIANDORLRBY-UHFFFAOYSA-N
Comment: Energy0
Num peaks: 7
59.01275576 4.676118829
74.02365479 9.193105382
123.0440559 4.488800877
151.0389705 3.376046725
180.0655196 11.15198545
208.0604342 13.69071246
226.0709989 35.86636359

Name: +ve in-silico MS/MS by CFM-ID for QRODIANDORLRBY-UHFFFAOYSA-N
ID: QRODIANDORLRBY-UHFFFAOYSA-N
Comment: Energy1
Num peaks: 11
28.01817548 5.349791567
56.0130901 2.609456632
59.01275576 6.820534089
74.02365479 11.21533658
123.0440559 7.770957093
125.0597059 1.676166599
151.0389705 13.30809924
153.0546206 4.125865192
180.0655196 13.53606835
208.0604342 7.992124101
226.0709989 5.963469362

Name: +ve in-silico MS/MS by CFM-ID for QRODIANDORLRBY-UHFFFAOYSA-N
ID: QRODIANDORLRBY-UHFFFAOYSA-N
Comment: Energy2
Num peaks: 23
15.02292652 0.8624752179
28.01817548 5.383862135
30.03382555 0.8806589855
39.02292652 3.391020944
41.00219107 1.582100529
56.0130901 7.212862319
58.02874017 0.9464013041
59.01275576 3.776711628
67.01784114 2.990958457
69.0334912 1.210816841
74.02365479 7.238098559
79.01784114 0.9524881582
81.0334912 4.38575222
95.04914126 6.934690035
97.02840582 2.75904509
107.0491413 0.9015437154
121.0284058 4.903915714
123.0440559 14.85435687
125.0597059 2.572225962
135.0440559 1.460564274
137.0233204 1.400259406
151.0389705 1.66979238
153.0546206 1.986458408

Name: +ve in-silico MS/MS by CFM-ID for WSJHHORRHYKAJD-UHFFFAOYSA-N
ID: WSJHHORRHYKAJD-UHFFFAOYSA-N
Comment: Energy0
Num peaks: 7
107.0491413 4.732113894
153.0546206 4.528497334
229.0859207 2.051353917
231.1015708 2.103786101
233.1172208 3.62820921
243.1015708 2.443922909
261.1121354 62.35383924

Name: +ve in-silico MS/MS by CFM-ID for WSJHHORRHYKAJD-UHFFFAOYSA-N
ID: WSJHHORRHYKAJD-UHFFFAOYSA-N
Comment: Energy1
Num peaks: 29
75.04405588 0.959295912
79.05422664 0.8211897211
95.04914126 0.9675737011
107.0491413 14.33766565
109.0647913 1.172921037
117.0334912 0.794001009
119.0491413 1.061053974
121.0284058 0.908820407
121.0647913 3.144697038
123.0440559 1.089123413
125.0597059 1.019810773
137.0233204 2.204682511
139.0389705 1.931216465
145.0647913 1.031169019
147.0804414 0.9668155157
151.0389705 2.668900893
153.0546206 12.00879699
165.0546206 1.12671555
167.0702706 3.346791636
201.0910061 0.861568838
215.0702706 0.9287540805
217.0859207 2.03009636
219.1015708 1.797213835
229.0859207 2.265226315
231.1015708 3.061449841
233.1172208 3.15250063
243.1015708 1.564671756
245.0808353 0.8601405767
261.1121354 12.18415881

Name: +ve in-silico MS/MS by CFM-ID for WSJHHORRHYKAJD-UHFFFAOYSA-N
ID: WSJHHORRHYKAJD-UHFFFAOYSA-N
Comment: Energy2
Num peaks: 31
39.02292652 1.483688234
49.00727645 1.393044317
65.03857658 3.351077129
79.01784114 1.81539931
79.05422664 5.866804968
81.0334912 2.932904119
91.05422664 1.857143705
95.04914126 3.225454364
97.06479133 1.559876841
107.0491413 8.526993007
109.0284058 1.220614578
109.0647913 1.550208584
117.0334912 1.201947982
121.0284058 2.313987239
123.0440559 2.495155201
125.0597059 1.997446449
135.0440559 1.313585297
137.0233204 2.801495915
139.0389705 1.217616257
145.0647913 3.328895048
151.0389705 2.109344578
153.0546206 2.480092224
171.0804414 1.461365554
187.075356 1.736611575
215.0702706 1.388762727
217.0859207 1.651909726
219.1015708 1.160092081
229.0859207 1.518993647
231.1015708 1.832970547
243.1015708 1.102425703
245.0808353 1.227679719

Name: +ve in-silico MS/MS by CFM-ID for LADOTFMTEWSZDA-UHFFFAOYSA-N
ID: LADOTFMTEWSZDA-UHFFFAOYSA-N
Comment: Energy0
Num peaks: 9
87.04405588 1.434899605
107.0491413 4.511140722
153.0546206 4.189482137
167.0702706 1.707592431
229.0859207 4.179302523
231.1015708 1.867315577
233.1172208 2.891887908
243.1015708 2.754716725
261.1121354 57.45130258

Name: +ve in-silico MS/MS by CFM-ID for LADOTFMTEWSZDA-UHFFFAOYSA-N
ID: LADOTFMTEWSZDA-UHFFFAOYSA-N
Comment: Energy1
Num peaks: 30
79.05422664 0.7781448659
83.01275576 0.7668055148
85.02840582 0.6914997027
95.04914126 0.7700670668
107.0491413 13.51658486
109.0647913 1.062752341
119.0491413 0.9696490769
121.0284058 0.7917071146
121.0647913 4.231602934
123.0440559 1.191195711
125.0597059 1.585362244
137.0233204 1.73435554
139.0389705 1.69295043
141.0546206 1.558058183
151.0389705 2.377326637
153.0546206 10.47920196
161.0597059 0.9661102934
163.0389705 0.7374014559
165.0546206 1.077395922
167.0702706 2.826208652
185.0597059 0.7627754589
215.0702706 1.003494632
217.0859207 2.462438041
219.1015708 1.763181151
229.0859207 2.790112251
231.1015708 3.905367603
233.1172208 3.756109999
243.1015708 1.601851783
245.0808353 1.175992241
261.1121354 11.17277934

Name: +ve in-silico MS/MS by CFM-ID for LADOTFMTEWSZDA-UHFFFAOYSA-N
ID: LADOTFMTEWSZDA-UHFFFAOYSA-N
Comment: Energy2
Num peaks: 31
39.02292652 1.16385649
49.00727645 2.611282361
55.01784114 1.233968413
65.03857658 2.72545506
79.05422664 4.546957253
89.03857658 1.102357138
91.05422664 1.841306796
93.06987671 1.390607383
95.04914126 1.104486155
101.0385766 1.050496625
103.0542266 1.064406399
105.0334912 1.304178778
107.0491413 8.148350178
109.0284058 1.85246819
111.0440559 1.807499025
117.0334912 1.597963853
121.0284058 3.530497469
123.0440559 3.010718085
125.0597059 2.211968137
133.0647913 1.21654346
137.0233204 1.349395686
145.0647913 4.441592086
153.0546206 1.948630721
161.0597059 1.315060848
171.0804414 1.933330843
215.0702706 1.139914932
217.0859207 2.568118276
219.1015708 1.054372933
229.0859207 2.013689891
231.1015708 1.77744867
243.1015708 1.552241769

Name: +ve in-silico MS/MS by CFM-ID for XDHPAQIZOIVINE-UHFFFAOYSA-N
ID: XDHPAQIZOIVINE-UHFFFAOYSA-N
Comment: Energy0
Num peaks: 6
123.0440559 6.211831182
137.0597059 6.28605502
229.0859207 3.917865645
233.1172208 1.901261822
243.1015708 2.788202438
261.1121354 59.69688415

Name: +ve in-silico MS/MS by CFM-ID for XDHPAQIZOIVINE-UHFFFAOYSA-N
ID: XDHPAQIZOIVINE-UHFFFAOYSA-N
Comment: Energy1
Num peaks: 24
93.0334912 0.9928884163
95.04914126 3.073668861
107.0491413 0.9532157227
109.0284058 1.90970497
109.0647913 0.9885974277
121.0284058 2.682778036
123.0440559 13.52553143
125.0597059 1.68122305
135.0440559 1.147471425
137.0597059 16.70334256
139.075356 1.457945841
147.0440559 0.9608233181
149.0597059 1.162245014
151.075356 3.25217544
161.0597059 1.012196906
163.075356 1.10189827
177.0910061 0.9556697338
201.0910061 1.26635575
217.0859207 1.402024931
229.0859207 3.003030763
231.1015708 3.872444813
233.1172208 3.549233461
243.1015708 1.584881707
261.1121354 12.34189961

Name: +ve in-silico MS/MS by CFM-ID for XDHPAQIZOIVINE-UHFFFAOYSA-N
ID: XDHPAQIZOIVINE-UHFFFAOYSA-N
Comment: Energy2
Num peaks: 31
39.02292652 1.147972446
49.00727645 3.034333251
51.02292652 2.444232663
65.03857658 4.02726069
67.05422664 1.519166803
75.02292652 1.926734416
81.0334912 2.336941965
91.01784114 1.028574871
93.0334912 2.056955468
95.04914126 4.734338592
105.0334912 1.347169573
107.0491413 5.766741938
109.0284058 1.889354829
109.0647913 1.489290752
117.0334912 1.320217663
119.0491413 1.095111144
121.0284058 2.412584753
121.0647913 1.615399653
123.0440559 8.752060289
125.0597059 1.157054886
137.0597059 5.394804478
147.0440559 1.14834219
161.0597059 1.422928983
189.0910061 1.064953858
201.0910061 1.359611094
215.0702706 2.25029649
217.0859207 1.403710233
219.1015708 1.140821235
229.0859207 1.295700733
231.1015708 1.083464772
245.0808353 1.087119113

Name: +ve in-silico MS/MS by CFM-ID for HECLVTMJHHEDAY-UHFFFAOYSA-N
ID: HECLVTMJHHEDAY-UHFFFAOYSA-N
Comment: Energy0
Num peaks: 6
123.0440559 6.143407377
137.0597059 6.265859125
151.075356 2.71272307
229.0859207 3.750212579
243.1015708 2.736507599
261.1121354 58.89958333

Name: +ve in-silico MS/MS by CFM-ID for HECLVTMJHHEDAY-UHFFFAOYSA-N
ID: HECLVTMJHHEDAY-UHFFFAOYSA-N
Comment: Energy1
Num peaks: 24
93.0334912 0.9571666599
95.04914126 2.948133727
109.0284058 0.9783169943
109.0647913 0.9829459203
121.0284058 2.536589699
123.0440559 12.62185532
125.0597059 1.595490535
135.0440559 1.166292116
137.0597059 16.0439643
139.075356 1.383271424
147.0440559 1.264885062
149.0597059 1.955503482
151.075356 5.869856452
161.0597059 1.240847995
163.075356 1.755523189
165.0910061 1.115943294
177.0910061 0.9085157634
201.0910061 1.00606112
217.0859207 1.143219798
229.0859207 2.670582231
231.1015708 3.876203863
233.1172208 3.996801502
243.1015708 1.474412006
261.1121354 11.38657068

Name: +ve in-silico MS/MS by CFM-ID for HECLVTMJHHEDAY-UHFFFAOYSA-N
ID: HECLVTMJHHEDAY-UHFFFAOYSA-N
Comment: Energy2
Num peaks: 31
39.02292652 2.564218103
49.00727645 2.412523898
51.02292652 1.718657802
63.02292652 1.804663259
65.03857658 3.145874613
67.05422664 1.576116508
75.02292652 1.570254558
81.0334912 1.806317763
93.0334912 1.798881914
95.04914126 4.162121891
105.0334912 1.331999637
107.0491413 4.209008005
109.0647913 1.58669466
117.0334912 2.222349122
119.0491413 2.376204933
121.0284058 1.823433929
121.0647913 2.073694986
123.0440559 6.99927733
125.0597059 1.108388962
135.0440559 1.231231039
137.0597059 7.189999367
147.0440559 1.101837644
149.0597059 1.847725133
161.0597059 1.747101942
163.075356 1.145430233
203.1066561 1.435416254
215.0702706 1.854778908
217.0859207 1.10757076
229.0859207 1.108078007
231.1015708 1.093382737
243.1015708 1.425629048

Name: +ve in-silico MS/MS by CFM-ID for IKRIKKOBZDKWBN-UHFFFAOYSA-N
ID: IKRIKKOBZDKWBN-UHFFFAOYSA-N
Comment: Energy0
Num peaks: 8
123.0440559 5.850368899
137.0597059 5.99595227
151.075356 2.593262443
229.0859207 3.629834279
231.1015708 1.75339158
233.1172208 2.050308495
243.1015708 4.214430256
261.1121354 55.33765594

Name: +ve in-silico MS/MS by CFM-ID for IKRIKKOBZDKWBN-UHFFFAOYSA-N
ID: IKRIKKOBZDKWBN-UHFFFAOYSA-N
Comment: Energy1
Num peaks: 22
95.04914126 1.441720542
121.0284058 2.643778816
123.0440559 13.88768592
125.0597059 1.911565247
135.0440559 1.104511877
137.0597059 15.82348466
139.075356 1.426241325
147.0440559 1.245496313
149.0597059 1.933541116
151.075356 5.990970185
161.0597059 1.222499277
163.075356 1.729071131
165.0910061 1.098835064
203.0702706 1.175506366
215.0702706 1.434029621
217.0859207 2.210674199
219.1015708 1.900201602
229.0859207 2.660193056
231.1015708 2.805189184
233.1172208 2.946512218
243.1015708 2.545263042
261.1121354 11.11354967

Name: +ve in-silico MS/MS by CFM-ID for IKRIKKOBZDKWBN-UHFFFAOYSA-N
ID: IKRIKKOBZDKWBN-UHFFFAOYSA-N
Comment: Energy2
Num peaks: 31
39.02292652 1.781588783
49.00727645 1.864942911
79.01784114 1.251559012
81.0334912 2.876060611
91.01784114 1.404530056
93.0334912 3.611318707
95.04914126 6.758183015
105.0334912 1.820728655
107.0491413 5.576601024
109.0647913 2.261716789
117.0334912 2.496904817
119.0491413 2.203283182
121.0284058 1.727443674
121.0647913 1.754736829
123.0440559 6.142625978
125.0597059 1.05682062
133.0647913 1.112052906
135.0440559 1.331208115
137.0597059 5.707793605
147.0440559 1.029717817
149.0597059 1.759819382
161.0597059 1.639642692
163.075356 1.074709478
175.075356 3.133508984
177.0910061 1.166737627
203.0702706 1.107232153
215.0702706 3.264260797
217.0859207 2.931869441
219.1015708 1.756772135
229.0859207 1.720900826
231.1015708 1.97219354

Name: +ve in-silico MS/MS by CFM-ID for SFVONSYRQXSTQO-UHFFFAOYSA-N
ID: SFVONSYRQXSTQO-UHFFFAOYSA-N
Comment: Energy0
Num peaks: 8
87.04405588 1.486119077
107.0491413 4.622777548
153.0546206 4.40797167
167.0702706 1.78722847
229.0859207 1.711558907
233.1172208 2.399034442
243.1015708 3.63733884
261.1121354 60.22151608

Name: +ve in-silico MS/MS by CFM-ID for SFVONSYRQXSTQO-UHFFFAOYSA-N
ID: SFVONSYRQXSTQO-UHFFFAOYSA-N
Comment: Energy1
Num peaks: 31
79.05422664 0.8002187721
83.01275576 0.7207991936
85.02840582 0.8492117678
107.0491413 13.07294101
109.0647913 1.024054173
119.0491413 0.9386533291
121.0284058 1.02013946
121.0647913 4.078606676
123.0440559 1.819325151
125.0597059 1.905145109
133.0647913 0.8049692618
137.0233204 1.527222892
139.0389705 1.395697285
141.0546206 1.27512223
143.0491413 0.6953783458
145.0647913 1.255980906
151.0389705 2.088327464
153.0546206 8.986313021
165.0546206 0.9273176403
167.0702706 2.401777264
175.075356 0.8575093565
201.0910061 0.9298173546
215.0702706 1.146544717
217.0859207 2.327147656
219.1015708 1.843910036
229.0859207 2.333774185
231.1015708 4.115255442
233.1172208 4.02366874
243.1015708 1.711501674
245.0808353 1.245968349
261.1121354 10.55265584

Name: +ve in-silico MS/MS by CFM-ID for SFVONSYRQXSTQO-UHFFFAOYSA-N
ID: SFVONSYRQXSTQO-UHFFFAOYSA-N
Comment: Energy2
Num peaks: 31
39.02292652 1.685774543
49.00727645 2.884878014
55.01784114 1.099166965
65.03857658 2.915078192
67.01784114 1.35497545
79.05422664 5.289191608
89.03857658 1.153449865
91.01784114 2.104102463
91.05422664 1.623501024
93.06987671 1.417436956
101.0385766 1.584581902
107.0491413 6.247315316
109.0284058 1.189734951
111.0440559 1.151263614
117.0334912 1.946327209
121.0284058 2.04748045
123.0440559 2.216961743
125.0597059 2.273302727
135.0440559 1.572128022
137.0233204 1.930719316
143.0491413 1.324091217
145.0647913 4.468860718
147.0804414 1.264380219
153.0546206 2.149058559
167.0491413 1.114359377
215.0702706 1.862768014
217.0859207 2.355842669
219.1015708 1.345267697
229.0859207 1.150392928
231.1015708 2.198453071
245.0808353 1.218896835

Name: +ve in-silico MS/MS by CFM-ID for ADFCQWZHKCXPAJ-UHFFFAOYSA-N
ID: ADFCQWZHKCXPAJ-UHFFFAOYSA-N
Comment: Energy0
Num peaks: 6
105.0334912 2.256916806
121.0284058 11.8523561
123.0440559 29.24198624
125.0597059 4.155681417
225.0910061 1.993978061
243.1015708 37.08500506

Name: +ve in-silico MS/MS by CFM-ID for ADFCQWZHKCXPAJ-UHFFFAOYSA-N
ID: ADFCQWZHKCXPAJ-UHFFFAOYSA-N
Comment: Energy1
Num peaks: 13
95.04914126 3.767218646
105.0334912 5.261788529
119.0491413 2.545971308
121.0284058 13.55772087
123.0440559 20.80506391
133.0647913 2.308954245
149.0597059 5.330944506
209.0597059 2.370024502
213.0910061 3.094846319
215.1066561 2.28050264
225.0910061 2.197019655
227.0702706 8.139865749
243.1015708 8.94884933

Name: +ve in-silico MS/MS by CFM-ID for ADFCQWZHKCXPAJ-UHFFFAOYSA-N
ID: ADFCQWZHKCXPAJ-UHFFFAOYSA-N
Comment: Energy2
Num peaks: 26
49.00727645 3.431415817
63.02292652 1.551351397
65.03857658 1.294218591
75.02292652 4.492756038
77.03857658 2.018515566
79.01784114 1.225016717
79.05422664 2.798083165
89.03857658 1.706160016
91.05422664 2.111850136
93.0334912 2.369805245
95.04914126 4.11041895
103.0542266 1.304384904
105.0334912 13.80808254
107.0491413 6.263034703
117.0334912 6.949957243
119.0491413 4.283069251
121.0284058 3.746965261
121.0647913 1.290049128
123.0440559 5.952124551
133.0647913 1.278251676
199.075356 1.254635417
201.0910061 1.716519691
211.075356 1.396343349
213.0910061 1.475062187
215.1066561 1.458282141
227.0702706 1.494357566

Name: +ve in-silico MS/MS by CFM-ID for QJRXKXPIKSHLOO-UHFFFAOYSA-N
ID: QJRXKXPIKSHLOO-UHFFFAOYSA-N
Comment: Energy0
Num peaks: 7
101.0385766 6.203520421
103.0542266 4.686615485
121.0284058 4.027306161
137.0233204 4.558913606
139.0389705 5.430493004
225.0910061 30.08312159
243.1015708 26.04656391

Name: +ve in-silico MS/MS by CFM-ID for QJRXKXPIKSHLOO-UHFFFAOYSA-N
ID: QJRXKXPIKSHLOO-UHFFFAOYSA-N
Comment: Energy1
Num peaks: 14
79.05422664 2.095775849
91.05422664 1.993239217
101.0385766 1.989180433
103.0542266 3.043137663
105.0698767 5.08222436
121.0284058 13.5692819
123.0440559 5.366690257
131.0491413 2.031942774
133.0647913 1.705955919
137.0233204 7.546337348
139.0389705 15.47937052
209.0597059 2.215860241
225.0910061 10.75407475
243.1015708 7.368255785

Name: +ve in-silico MS/MS by CFM-ID for QJRXKXPIKSHLOO-UHFFFAOYSA-N
ID: QJRXKXPIKSHLOO-UHFFFAOYSA-N
Comment: Energy2
Num peaks: 25
49.00727645 4.067593545
51.02292652 1.75678077
63.02292652 1.323345394
65.03857658 3.61453957
75.02292652 2.360323432
79.01784114 0.9879401215
79.05422664 5.06652596
81.06987671 1.249297297
91.05422664 5.284311342
93.06987671 1.409581207
95.04914126 1.701745929
97.06479133 1.064931022
99.08044139 1.923429519
101.0385766 18.5086509
103.0542266 7.958233082
105.0334912 3.167626999
105.0698767 2.73011594
107.0491413 3.05145774
107.0855268 1.277859773
121.0284058 3.73860828
123.0440559 1.763185668
131.0491413 2.645686302
195.0804414 1.296161294
197.0960915 1.153830705
227.0702706 1.146331059

Name: +ve in-silico MS/MS by CFM-ID for HGCKWBSCARPESJ-UHFFFAOYSA-N
ID: HGCKWBSCARPESJ-UHFFFAOYSA-N
Comment: Energy0
Num peaks: 6
105.0698767 3.577592676
131.0491413 2.053547043
133.0647913 16.90677355
137.0233204 4.65971522
225.0910061 11.24051805
243.1015708 51.86322292

Name: +ve in-silico MS/MS by CFM-ID for HGCKWBSCARPESJ-UHFFFAOYSA-N
ID: HGCKWBSCARPESJ-UHFFFAOYSA-N
Comment: Energy1
Num peaks: 12
53.00219107 2.318250258
55.01784114 2.665758156
79.05422664 3.63485351
105.0698767 4.911834495
121.0284058 1.425723188
131.0491413 1.961025446
133.0647913 27.53373178
137.0233204 16.63714232
163.0389705 1.289730143
165.0546206 1.779174305
225.0910061 5.3831971
243.1015708 11.6862538

Name: +ve in-silico MS/MS by CFM-ID for HGCKWBSCARPESJ-UHFFFAOYSA-N
ID: HGCKWBSCARPESJ-UHFFFAOYSA-N
Comment: Energy2
Num peaks: 24
49.00727645 2.736630778
51.02292652 1.215700403
53.00219107 4.262884008
55.01784114 1.76054627
63.02292652 1.294897003
67.01784114 2.200263508
69.0334912 1.101779843
79.05422664 10.32061216
81.0334912 1.12881305
91.05422664 1.036571264
92.99710569 2.72206817
95.01275576 1.243312778
101.0385766 1.136757846
103.0542266 5.654628857
105.0334912 1.350042331
105.0698767 12.2090044
107.0491413 1.056386208
109.0284058 1.773761376
117.0334912 5.529468934
121.0284058 3.202788458
123.0440559 0.9958963662
131.0491413 5.262188406
133.0647913 8.744586483
137.0233204 2.799045374

Name: +ve in-silico MS/MS by CFM-ID for PDCURUFVGMPDOX-UHFFFAOYSA-N
ID: PDCURUFVGMPDOX-UHFFFAOYSA-N
Comment: Energy0
Num peaks: 6
67.05422664 1.90847719
69.06987671 6.385434856
71.08552677 1.577718004
191.0338851 2.278390364
243.1015708 3.521565035
261.1121354 69.87955026

Name: +ve in-silico MS/MS by CFM-ID for PDCURUFVGMPDOX-UHFFFAOYSA-N
ID: PDCURUFVGMPDOX-UHFFFAOYSA-N
Comment: Energy1
Num peaks: 15
65.03857658 4.150405882
67.05422664 12.67082631
69.06987671 15.52256902
71.08552677 3.623519262
153.0546206 1.473490695
215.1066561 2.001315092
217.1223062 2.230749825
229.0859207 2.162865908
231.0651853 1.58659566
231.1015708 2.496289546
233.0808353 1.345221813
233.1172208 5.458477907
235.0964854 1.508001802
243.1015708 4.341760378
261.1121354 20.24922674

Name: +ve in-silico MS/MS by CFM-ID for PDCURUFVGMPDOX-UHFFFAOYSA-N
ID: PDCURUFVGMPDOX-UHFFFAOYSA-N
Comment: Energy2
Num peaks: 31
39.02292652 1.312920799
41.03857658 1.344771788
51.02292652 1.951538677
53.03857658 2.650414506
55.05422664 2.423957831
65.03857658 5.346430224
67.05422664 8.692359002
69.06987671 4.941623776
71.08552677 0.9186840868
81.06987671 5.734022805
91.05422664 2.740776252
93.06987671 1.272198212
95.01275576 1.030098662
121.0284058 1.460452583
123.0440559 1.95278162
135.0076704 1.101296715
137.0233204 1.673999945
151.0389705 4.293120758
161.0597059 1.270226382
173.0960915 0.977851803
175.075356 2.808343482
177.0910061 1.001058707
187.075356 2.813826433
201.0546206 0.8591926455
201.0910061 0.9237181893
213.0910061 0.8840551104
215.1066561 2.406763161
217.0859207 1.752566205
229.0859207 0.8731273647
243.1015708 1.077457545
245.0808353 0.9362730387

Name: +ve in-silico MS/MS by CFM-ID for KNZZAAGBIUZSNV-UHFFFAOYSA-N
ID: KNZZAAGBIUZSNV-UHFFFAOYSA-N
Comment: Energy0
Num peaks: 6
67.05422664 1.927404958
69.06987671 6.456802918
191.0338851 2.331681705
235.0964854 1.657047122
243.1015708 2.648796998
261.1121354 71.51061424

Name: +ve in-silico MS/MS by CFM-ID for KNZZAAGBIUZSNV-UHFFFAOYSA-N
ID: KNZZAAGBIUZSNV-UHFFFAOYSA-N
Comment: Energy1
Num peaks: 15
65.03857658 4.052763868
67.05422664 12.67463628
69.06987671 15.31641431
71.08552677 3.46030665
153.0546206 1.62500476
201.0910061 1.043376203
217.1223062 1.195719579
229.0859207 3.050920725
231.0651853 1.568454216
231.1015708 3.543217668
233.0808353 1.472091479
233.1172208 6.039226809
235.0964854 1.720656532
243.1015708 3.653479518
261.1121354 19.76324529

Name: +ve in-silico MS/MS by CFM-ID for KNZZAAGBIUZSNV-UHFFFAOYSA-N
ID: KNZZAAGBIUZSNV-UHFFFAOYSA-N
Comment: Energy2
Num peaks: 31
25.00727645 1.24632376
27.02292652 0.9058578597
39.02292652 1.958855489
41.03857658 1.688177085
49.00727645 1.301930854
51.02292652 2.632636786
53.03857658 3.374078298
55.05422664 2.949874444
65.03857658 5.264049994
67.05422664 8.792171084
69.06987671 5.113521759
71.08552677 1.151440741
81.06987671 5.79497383
91.05422664 3.116847792
93.0334912 2.084743296
93.06987671 1.983421549
95.04914126 1.875102882
95.08552677 0.9000996129
121.0284058 1.954538198
123.0440559 1.788258217
137.0233204 1.337763049
151.0389705 4.445971322
161.0597059 1.393683645
177.0182351 0.9204027192
191.0338851 1.09061696
213.0910061 1.115557247
215.1066561 1.891774093
227.0702706 1.333581046
231.0651853 0.9132625386
243.1015708 1.205943426
245.0808353 0.9723654781

Name: +ve in-silico MS/MS by CFM-ID for JXJVNPKQDNFVFE-UHFFFAOYSA-N
ID: JXJVNPKQDNFVFE-UHFFFAOYSA-N
Comment: Energy0
Num peaks: 8
59.01275576 4.632839787
74.02365479 9.245004401
123.0440559 2.21259575
149.0233204 3.240824413
151.0389705 3.332130878
180.0655196 10.68935232
208.0604342 13.29684333
226.0709989 35.34309807

Name: +ve in-silico MS/MS by CFM-ID for JXJVNPKQDNFVFE-UHFFFAOYSA-N
ID: JXJVNPKQDNFVFE-UHFFFAOYSA-N
Comment: Energy1
Num peaks: 12
28.01817548 5.438268431
56.0130901 2.869709084
59.01275576 7.001788435
74.02365479 12.41537812
123.0440559 2.858649835
149.0233204 2.281190184
151.0389705 13.9228767
153.0546206 3.97140012
180.0655196 13.69729248
182.0811697 1.653353522
208.0604342 7.921314922
226.0709989 6.162352674

Name: +ve in-silico MS/MS by CFM-ID for JXJVNPKQDNFVFE-UHFFFAOYSA-N
ID: JXJVNPKQDNFVFE-UHFFFAOYSA-N
Comment: Energy2
Num peaks: 28
15.02292652 0.8979296937
28.01817548 5.676110855
30.03382555 0.9284632298
39.02292652 1.142722661
41.00219107 1.381278415
55.01784114 0.9060591043
56.0130901 8.572206928
58.02874017 1.640727349
59.01275576 3.733732777
72.00800472 1.114260425
74.02365479 9.412334881
81.0334912 3.901979374
83.01275576 0.8417432618
95.04914126 2.022616392
97.02840582 1.566248582
107.0127558 3.691483667
109.0284058 1.72907199
111.0440559 0.764088463
121.0284058 8.106501468
123.0440559 5.817964353
125.0597059 1.179118676
135.0440559 4.908805677
137.0233204 1.313304742
148.0393049 0.7516620693
149.0233204 3.186116565
151.0389705 1.770332873
153.0546206 2.02283978
162.0549549 1.156656133

Name: +ve in-silico MS/MS by CFM-ID for XAWIYICCWWFWAM-WQLSENKSSA-N
ID: XAWIYICCWWFWAM-WQLSENKSSA-N
Comment: Energy0
Num peaks: 7
71.04914126 8.126931988
107.0491413 3.549311987
121.0647913 4.816727062
149.0597059 4.125326522
189.0910061 2.960239045
203.1066561 6.298778863
221.1172208 51.04751586

Name: +ve in-silico MS/MS by CFM-ID for XAWIYICCWWFWAM-WQLSENKSSA-N
ID: XAWIYICCWWFWAM-WQLSENKSSA-N
Comment: Energy1
Num peaks: 16
39.02292652 1.495856294
41.03857658 1.859627616
43.05422664 8.518906176
45.06987671 2.071025006
71.04914126 16.93920009
73.06479133 3.215987153
97.02840582 2.928842986
99.04405588 3.628132553
107.0491413 3.274746496
113.0597059 1.667617256
121.0647913 14.65310113
123.0804414 1.811493336
149.0597059 6.240875764
177.0546206 1.452979487
203.1066561 2.076597214
221.1172208 8.196375626

Name: +ve in-silico MS/MS by CFM-ID for XAWIYICCWWFWAM-WQLSENKSSA-N
ID: XAWIYICCWWFWAM-WQLSENKSSA-N
Comment: Energy2
Num peaks: 24
39.02292652 1.183675941
41.03857658 6.46759571
43.05422664 9.275181079
49.00727645 1.076677975
53.00219107 0.8648718638
55.01784114 5.72718043
55.05422664 2.818521649
57.06987671 0.9165713698
63.02292652 2.656869782
65.03857658 1.847493468
69.0334912 3.401307491
71.04914126 14.90600614
77.03857658 2.001897055
79.05422664 1.025353932
91.05422664 2.030243148
93.0334912 1.444761325
103.0178411 1.402466567
105.0334912 3.333177243
107.0491413 5.657207099
117.0334912 2.066903613
119.0491413 1.845040338
121.0647913 5.078501765
131.0491413 1.660312505
149.0597059 1.878361629

Name: +ve in-silico MS/MS by CFM-ID for AVPANDLCKSSRPK-UHFFFAOYSA-N
ID: AVPANDLCKSSRPK-UHFFFAOYSA-N
Comment: Energy0
Num peaks: 10
71.04914126 3.082810046
83.04914126 2.206088489
85.06479133 2.171013
135.0440559 6.92742718
137.0597059 3.946285474
149.0597059 2.30206418
177.0546206 2.092961002
189.0910061 2.714019819
203.1066561 8.682822126
221.1172208 47.25043508

Name: +ve in-silico MS/MS by CFM-ID for AVPANDLCKSSRPK-UHFFFAOYSA-N
ID: AVPANDLCKSSRPK-UHFFFAOYSA-N
Comment: Energy1
Num peaks: 27
39.02292652 0.9022775215
41.03857658 0.7926322005
43.05422664 3.260395704
45.06987671 0.8776679754
55.01784114 0.9671335065
65.03857658 0.9531375122
69.0334912 1.980299432
71.04914126 9.833952289
73.06479133 1.99787868
83.04914126 4.027511424
85.06479133 1.6212895
95.04914126 1.112677607
97.06479133 3.609354677
105.0334912 1.000667489
123.0440559 2.167508222
125.0597059 1.995401945
135.0440559 11.27996475
137.0597059 5.033617354
149.0597059 3.044777523
177.0546206 1.490701531
177.0910061 0.8425438113
189.0910061 2.101343566
191.1066561 1.01644386
193.1223062 1.348913821
203.1066561 3.984684724
205.0859207 1.044872421
221.1172208 12.00693676

Name: +ve in-silico MS/MS by CFM-ID for AVPANDLCKSSRPK-UHFFFAOYSA-N
ID: AVPANDLCKSSRPK-UHFFFAOYSA-N
Comment: Energy2
Num peaks: 31
39.02292652 2.201055687
41.03857658 5.682081046
43.05422664 5.786902388
53.00219107 1.312160945
55.01784114 2.658306745
55.05422664 1.142291412
65.03857658 2.90647211
67.05422664 1.315178473
69.0334912 4.121417018
71.04914126 5.462198232
81.0334912 2.214507928
81.06987671 0.960896141
83.04914126 1.208939979
93.0334912 2.649542115
95.04914126 1.481022311
105.0334912 6.367967149
107.0127558 0.8546305972
107.0491413 3.491111603
117.0334912 2.598870343
119.0491413 2.701725613
121.0284058 1.238247842
121.0647913 1.142318886
123.0440559 1.464459672
131.0491413 1.460930123
133.0284058 0.9374793093
135.0440559 5.076930098
137.0597059 1.863824034
147.0440559 1.176402077
149.0597059 1.681319039
163.075356 0.8858223365
175.075356 0.8214649991

Name: +ve in-silico MS/MS by CFM-ID for KLVJRBSSGDCVOR-UHFFFAOYSA-N
ID: KLVJRBSSGDCVOR-UHFFFAOYSA-N
Comment: Energy0
Num peaks: 6
71.04914126 13.67051725
73.06479133 2.343808068
149.0597059 2.422319567
189.0910061 2.941106439
203.1066561 6.508871423
221.1172208 53.60268314

Name: +ve in-silico MS/MS by CFM-ID for KLVJRBSSGDCVOR-UHFFFAOYSA-N
ID: KLVJRBSSGDCVOR-UHFFFAOYSA-N
Comment: Energy1
Num peaks: 18
41.03857658 1.784325129
43.05422664 8.726386869
45.06987671 2.471669213
69.0334912 1.768260747
71.04914126 15.31954861
73.06479133 3.779487727
85.06479133 1.516511809
107.0491413 3.145073892
109.0647913 2.622495825
121.0647913 7.854851043
123.0804414 1.588348188
135.0440559 2.02517103
137.0597059 4.429676617
149.0597059 5.636994792
177.0546206 1.853545441
189.0910061 1.576540795
203.1066561 3.16210518
221.1172208 11.06968862

Name: +ve in-silico MS/MS by CFM-ID for KLVJRBSSGDCVOR-UHFFFAOYSA-N
ID: KLVJRBSSGDCVOR-UHFFFAOYSA-N
Comment: Energy2
Num peaks: 22
41.03857658 5.529527897
43.05422664 8.398022397
53.00219107 1.058665454
55.01784114 5.529252817
55.05422664 3.769677468
63.02292652 1.671474307
65.03857658 2.594228165
69.0334912 5.082638723
69.06987671 1.111786902
71.04914126 12.9623483
73.06479133 1.190786739
81.0334912 1.278496494
91.05422664 1.32641101
93.0334912 2.353594009
103.0178411 1.559499319
105.0334912 5.425635505
107.0491413 8.34275549
119.0491413 2.517776376
121.0647913 2.579711086
135.0440559 3.244204322
137.0597059 1.119708046
149.0597059 2.283031713

Name: +ve in-silico MS/MS by CFM-ID for QZMAEPMLNMEWHX-UHFFFAOYSA-N
ID: QZMAEPMLNMEWHX-UHFFFAOYSA-N
Comment: Energy0
Num peaks: 12
59.04914126 2.515665732
87.04405588 2.089695057
99.04405588 1.491557985
101.0597059 1.318343747
107.0491413 1.321839856
121.0647913 2.91869849
133.0647913 2.026254336
161.0597059 2.043353108
185.0960915 2.435991949
189.0910061 2.244129691
203.1066561 30.64447473
221.1172208 29.3784577

Name: +ve in-silico MS/MS by CFM-ID for QZMAEPMLNMEWHX-UHFFFAOYSA-N
ID: QZMAEPMLNMEWHX-UHFFFAOYSA-N
Comment: Energy1
Num peaks: 28
39.02292652 1.170303686
41.03857658 1.501652351
43.05422664 1.716677017
53.00219107 1.097442477
55.01784114 1.229644794
59.04914126 1.842148542
61.06479133 1.112448745
69.0334912 3.463225528
71.04914126 1.859797722
83.01275576 1.604869628
83.04914126 1.174783716
85.02840582 1.159611174
87.04405588 5.39679242
89.05970595 1.451357799
95.04914126 1.831740459
97.02840582 2.315260133
99.04405588 2.301077883
107.0491413 2.284222429
113.0597059 1.034701107
121.0647913 3.763963688
133.0647913 3.226405975
161.0597059 6.745617347
185.0960915 3.876288238
187.075356 1.110900765
189.0910061 1.836961552
191.1066561 1.358679219
203.1066561 16.93172906
221.1172208 6.125408643

Name: +ve in-silico MS/MS by CFM-ID for QZMAEPMLNMEWHX-UHFFFAOYSA-N
ID: QZMAEPMLNMEWHX-UHFFFAOYSA-N
Comment: Energy2
Num peaks: 31
27.02292652 1.630089973
39.02292652 2.554158221
41.03857658 5.253631809
43.05422664 3.018823749
55.01784114 1.19832535
57.0334912 2.512317963
59.04914126 5.784350539
65.03857658 1.14991292
69.0334912 3.513791426
71.04914126 2.165074024
77.03857658 1.921449644
81.0334912 2.026512692
83.01275576 1.473254691
83.04914126 2.602165153
85.02840582 2.399321435
87.02292652 1.366137414
87.04405588 2.551371802
89.03857658 1.582020053
91.05422664 1.393138278
101.0385766 2.074589316
103.0542266 1.792465641
105.0334912 1.106819919
107.0491413 2.871857783
117.0334912 1.478168616
121.0647913 2.313608665
131.0491413 1.507017702
133.0647913 3.883368659
147.0804414 1.176920796
159.0804414 1.405628683
173.0960915 1.272865406
187.075356 1.244440754

Name: +ve in-silico MS/MS by CFM-ID for WDUZIWGNQKQNOU-UHFFFAOYSA-N
ID: WDUZIWGNQKQNOU-UHFFFAOYSA-N
Comment: Energy0
Num peaks: 7
133.0647913 2.680010564
161.0597059 5.493665811
163.075356 2.727767406
185.0960915 2.626066873
189.0910061 2.131344551
203.1066561 24.98473057
221.1172208 40.86569599

Name: +ve in-silico MS/MS by CFM-ID for WDUZIWGNQKQNOU-UHFFFAOYSA-N
ID: WDUZIWGNQKQNOU-UHFFFAOYSA-N
Comment: Energy1
Num peaks: 20
59.04914126 3.696304976
69.0334912 2.966698701
71.04914126 2.543052206
87.04405588 8.0347971
89.05970595 2.853416157
95.04914126 1.169570949
101.0597059 1.340752369
107.0491413 2.81898654
113.0597059 2.578229731
131.0491413 1.211502098
133.0647913 9.586151712
135.0804414 1.473124038
145.0647913 1.340704884
161.0597059 5.026301898
163.075356 3.152842845
185.0960915 3.034698446
189.0910061 1.813302358
203.1066561 11.33834707
205.0859207 1.156295942
221.1172208 13.90274567

Name: +ve in-silico MS/MS by CFM-ID for WDUZIWGNQKQNOU-UHFFFAOYSA-N
ID: WDUZIWGNQKQNOU-UHFFFAOYSA-N
Comment: Energy2
Num peaks: 31
39.02292652 3.609556214
41.03857658 5.298334933
43.05422664 1.119958234
49.00727645 1.541378716
51.02292652 1.266585629
57.0334912 2.729477915
59.04914126 6.215866438
63.02292652 2.499939748
69.0334912 3.004820139
71.04914126 1.654477064
75.02292652 1.16807933
77.03857658 2.6378783
83.04914126 3.323596218
87.02292652 2.787802456
87.04405588 1.536949349
89.03857658 4.325739325
91.05422664 1.37337546
93.0334912 1.361955222
95.04914126 1.497881688
97.06479133 1.098113321
101.0385766 4.390939885
103.0542266 4.651770922
107.0491413 2.973952881
117.0334912 2.644029971
119.0491413 2.26837547
131.0491413 2.482349795
133.0647913 4.538998622
173.0960915 1.502145071
185.0960915 1.547338616
187.075356 1.747675369
203.1066561 1.056065066

Name: +ve in-silico MS/MS by CFM-ID for LIHJEKGPJRKNLN-UHFFFAOYSA-N
ID: LIHJEKGPJRKNLN-UHFFFAOYSA-N
Comment: Energy0
Num peaks: 7
71.04914126 7.74611038
107.0491413 2.710874826
121.0647913 7.945705289
149.0597059 3.510479256
189.0910061 2.668154326
203.1066561 9.901369852
221.1172208 47.25910533

Name: +ve in-silico MS/MS by CFM-ID for LIHJEKGPJRKNLN-UHFFFAOYSA-N
ID: LIHJEKGPJRKNLN-UHFFFAOYSA-N
Comment: Energy1
Num peaks: 19
39.02292652 1.40155511
41.03857658 1.604522521
43.05422664 7.718679259
45.06987671 1.876086855
55.01784114 1.111056031
71.04914126 15.34968183
73.06479133 2.889666541
91.05422664 1.212648718
99.04405588 4.29124188
107.0491413 4.482268177
109.0647913 1.337316337
113.0597059 1.135221777
121.0647913 16.77398648
123.0804414 2.49658288
131.0491413 1.520451476
149.0597059 4.539352893
189.0910061 1.109087804
203.1066561 3.264179058
221.1172208 6.950495438

Name: +ve in-silico MS/MS by CFM-ID for LIHJEKGPJRKNLN-UHFFFAOYSA-N
ID: LIHJEKGPJRKNLN-UHFFFAOYSA-N
Comment: Energy2
Num peaks: 26
39.02292652 1.125421675
41.03857658 6.159856495
43.05422664 8.134839206
49.00727645 1.058439924
55.01784114 4.706970208
55.05422664 1.958678809
63.02292652 2.060379326
65.03857658 2.998096352
69.0334912 2.666394934
71.04914126 10.81836255
75.02292652 2.567454598
77.03857658 5.344357637
79.05422664 1.685427898
91.05422664 5.131164091
93.0334912 1.383507019
93.06987671 1.048582308
95.04914126 1.124133507
103.0178411 1.133707076
105.0334912 3.238151958
107.0491413 4.477076582
117.0334912 1.322903275
119.0491413 1.294890003
121.0647913 6.16607547
131.0491413 1.121831456
133.0647913 1.14633486
149.0597059 1.098739892

Name: +ve in-silico MS/MS by CFM-ID for ZMKVHXNOATXXLW-UHFFFAOYSA-N
ID: ZMKVHXNOATXXLW-UHFFFAOYSA-N
Comment: Energy0
Num peaks: 7
91.05422664 2.644768587
105.0698767 1.966823214
109.0284058 5.721845064
133.0647913 4.624467393
137.0233204 6.097433141
225.0910061 10.61100263
243.1015708 48.9291989

Name: +ve in-silico MS/MS by CFM-ID for ZMKVHXNOATXXLW-UHFFFAOYSA-N
ID: ZMKVHXNOATXXLW-UHFFFAOYSA-N
Comment: Energy1
Num peaks: 19
55.01784114 1.184275829
91.05422664 8.537121704
93.06987671 1.678120724
105.0698767 4.754180009
109.0284058 4.401002929
111.0440559 1.561430988
115.0542266 2.485336134
121.0284058 1.868168385
131.0491413 0.9496929015
133.0647913 7.533247087
135.0076704 3.061346099
137.0233204 21.36993923
139.0389705 1.819409949
151.0389705 2.789439921
165.0546206 1.836336615
213.0910061 1.318239254
215.1066561 1.52469505
225.0910061 3.301701778
243.1015708 8.165016922

Name: +ve in-silico MS/MS by CFM-ID for ZMKVHXNOATXXLW-UHFFFAOYSA-N
ID: ZMKVHXNOATXXLW-UHFFFAOYSA-N
Comment: Energy2
Num peaks: 31
41.00219107 1.225893045
49.00727645 1.862534206
53.00219107 4.678784393
55.01784114 2.182053648
57.0334912 0.8547043301
67.01784114 2.463704819
77.00219107 1.126309395
79.01784114 2.506713933
81.0334912 3.707714287
91.05422664 6.668320079
92.99710569 0.8435803176
93.06987671 2.42392404
95.01275576 0.9090305102
101.0385766 1.610072475
103.0542266 2.678046654
104.9971057 1.150392626
105.0698767 7.205398391
107.0127558 3.3955369
109.0284058 9.778531163
115.0542266 1.24401216
117.0698767 0.8938125381
121.0284058 3.272734306
123.0440559 1.958246953
129.0334912 2.083773026
131.0491413 1.423162789
133.0647913 1.112508865
135.0076704 1.840947518
137.0233204 2.722095276
157.0647913 0.9694989757
199.075356 0.9154093024
215.1066561 1.054614008

Name: +ve in-silico MS/MS by CFM-ID for OCJAWSCBUDTOOL-UHFFFAOYSA-N
ID: OCJAWSCBUDTOOL-UHFFFAOYSA-N
Comment: Energy0
Num peaks: 6
91.05422664 2.81941868
105.0698767 2.033982329
109.0284058 5.038718497
137.0233204 6.520403458
225.0910061 10.18813428
243.1015708 54.41333157

Name: +ve in-silico MS/MS by CFM-ID for OCJAWSCBUDTOOL-UHFFFAOYSA-N
ID: OCJAWSCBUDTOOL-UHFFFAOYSA-N
Comment: Energy1
Num peaks: 20
79.01784114 1.369089988
81.0334912 0.9123963404
91.05422664 8.696333933
93.06987671 1.805127709
105.0698767 4.493889158
107.0127558 1.660188875
109.0284058 9.982148313
111.0440559 1.825155951
115.0542266 0.8634497267
121.0284058 1.818598915
133.0647913 2.680929052
135.0076704 2.957386237
137.0233204 18.67465335
139.0389705 1.610744523
151.0389705 2.499213402
165.0546206 1.946663588
213.0910061 2.23077902
215.1066561 2.501540797
225.0910061 3.088619644
243.1015708 8.877591916

Name: +ve in-silico MS/MS by CFM-ID for OCJAWSCBUDTOOL-UHFFFAOYSA-N
ID: OCJAWSCBUDTOOL-UHFFFAOYSA-N
Comment: Energy2
Num peaks: 31
49.00727645 3.097384724
51.02292652 4.418937513
53.00219107 2.137858053
53.03857658 1.767211228
55.01784114 1.197060761
63.02292652 0.7466781408
65.03857658 0.7248438113
79.01784114 7.511376655
79.05422664 1.441700896
80.99710569 1.350289963
81.0334912 3.30419798
83.01275576 1.379710851
91.05422664 6.023769832
93.06987671 2.808805195
95.01275576 1.393403431
101.0385766 0.9214049608
103.0542266 1.932920599
104.9971057 0.7075569535
105.0698767 4.578906001
107.0127558 2.359035449
107.0855268 0.6977402484
109.0284058 13.66498985
111.0440559 0.7316001905
121.0284058 3.364141987
123.0440559 1.360404861
129.0334912 1.047484981
133.0284058 0.8082967631
135.0076704 1.984757205
137.0233204 3.054859298
225.0910061 0.6609533324
227.0702706 0.8782046865

Name: +ve in-silico MS/MS by CFM-ID for WQLNIMAMGSKMFW-UHFFFAOYSA-N
ID: WQLNIMAMGSKMFW-UHFFFAOYSA-N
Comment: Energy0
Num peaks: 6
107.0491413 2.943932327
121.0284058 6.958355707
121.0647913 2.081569386
149.0597059 3.990986095
225.0910061 11.87013398
243.1015708 56.47948657

Name: +ve in-silico MS/MS by CFM-ID for WQLNIMAMGSKMFW-UHFFFAOYSA-N
ID: WQLNIMAMGSKMFW-UHFFFAOYSA-N
Comment: Energy1
Num peaks: 20
79.01784114 0.9643206494
93.0334912 1.646057676
95.04914126 1.826819237
105.0334912 2.656143475
107.0491413 8.385024702
117.0334912 0.9133127024
121.0284058 26.00387304
121.0647913 4.040041451
123.0440559 2.225297104
131.0491413 1.89365498
135.0440559 2.978913092
145.0284058 1.138089786
147.0440559 1.762694037
149.0597059 6.410547539
199.075356 1.188076644
201.0910061 1.449756257
213.0910061 1.048517734
215.1066561 1.198902081
225.0910061 4.322259468
243.1015708 8.605468322

Name: +ve in-silico MS/MS by CFM-ID for WQLNIMAMGSKMFW-UHFFFAOYSA-N
ID: WQLNIMAMGSKMFW-UHFFFAOYSA-N
Comment: Energy2
Num peaks: 30
39.02292652 1.321049997
41.03857658 0.9140383872
49.00727645 4.08748799
51.02292652 1.736895432
53.00219107 2.141473178
63.02292652 2.52629321
65.00219107 1.676744712
65.03857658 2.498777089
67.01784114 2.256218551
75.02292652 1.453302063
77.00219107 0.9546535409
77.03857658 2.155450342
79.01784114 3.093475769
79.05422664 2.673692574
89.03857658 0.882578976
91.05422664 1.006871542
93.0334912 8.400430855
93.06987671 1.928359101
95.04914126 1.618663111
105.0334912 2.77642849
107.0491413 5.630998551
117.0334912 3.18225665
119.0491413 2.326150308
121.0284058 12.61276957
121.0647913 2.981319082
129.0334912 1.158165837
131.0491413 2.106947922
145.0284058 2.085184652
147.0440559 1.096821259
149.0597059 0.9037878496

Name: +ve in-silico MS/MS by CFM-ID for FSNVPQJTUCEONA-UHFFFAOYSA-N
ID: FSNVPQJTUCEONA-UHFFFAOYSA-N
Comment: Energy0
Num peaks: 6
91.05422664 3.058768593
105.0698767 2.214684807
137.0233204 7.279666457
165.0546206 1.677059862
225.0910061 11.34733092
243.1015708 60.96884801

Name: +ve in-silico MS/MS by CFM-ID for FSNVPQJTUCEONA-UHFFFAOYSA-N
ID: FSNVPQJTUCEONA-UHFFFAOYSA-N
Comment: Energy1
Num peaks: 11
91.05422664 10.57934885
105.0698767 5.382535601
111.0440559 2.232621488
133.0647913 3.292995418
137.0233204 31.58687223
139.0389705 2.867038481
151.0389705 3.841639388
165.0546206 2.651640011
225.0910061 5.311334314
227.0702706 1.169567367
243.1015708 11.94307602

Name: +ve in-silico MS/MS by CFM-ID for FSNVPQJTUCEONA-UHFFFAOYSA-N
ID: FSNVPQJTUCEONA-UHFFFAOYSA-N
Comment: Energy2
Num peaks: 31
39.02292652 0.8282948614
41.00219107 0.9291268406
49.00727645 1.346524885
51.02292652 0.8716566238
53.00219107 3.100477918
63.02292652 0.9600677811
65.03857658 1.137436206
69.0334912 0.899100999
75.02292652 0.8833356518
79.05422664 1.796999492
81.0334912 2.388396644
83.01275576 1.660010736
89.03857658 0.8084349036
91.05422664 9.883512888
95.01275576 3.577598058
101.0385766 1.524119085
103.0542266 2.820322922
105.0698767 5.879290729
111.0440559 2.628433692
121.0284058 1.561618437
123.0440559 2.148952718
129.0334912 1.49989584
133.0284058 2.910197552
137.0233204 17.5599786
139.0389705 1.212147906
147.0440559 1.169018569
151.0389705 1.863423479
161.0233204 1.238120429
199.075356 0.8500808548
225.0910061 1.149503153
227.0702706 1.184989831

Name: +ve in-silico MS/MS by CFM-ID for MALGDKWQMXBTLJ-UHFFFAOYSA-N
ID: MALGDKWQMXBTLJ-UHFFFAOYSA-N
Comment: Energy0
Num peaks: 6
107.0491413 6.407289388
121.0284058 16.29369392
135.0440559 2.049218418
207.0804414 3.661288556
225.0910061 33.35900659
243.1015708 24.62502596

Name: +ve in-silico MS/MS by CFM-ID for MALGDKWQMXBTLJ-UHFFFAOYSA-N
ID: MALGDKWQMXBTLJ-UHFFFAOYSA-N
Comment: Energy1
Num peaks: 12
79.01784114 1.458361376
79.05422664 2.684271214
93.0334912 2.109001711
105.0334912 3.544159161
107.0491413 11.9950933
121.0284058 36.83077918
123.0440559 2.606465525
131.0491413 1.560451281
135.0440559 3.203712512
207.0804414 3.023114288
225.0910061 8.392150416
243.1015708 3.92244753

Name: +ve in-silico MS/MS by CFM-ID for MALGDKWQMXBTLJ-UHFFFAOYSA-N
ID: MALGDKWQMXBTLJ-UHFFFAOYSA-N
Comment: Energy2
Num peaks: 22
39.02292652 2.138795023
41.03857658 1.523915651
49.00727645 2.94229845
51.02292652 2.351218098
63.02292652 4.461242548
65.00219107 2.175840195
65.03857658 2.059100631
67.01784114 3.416529651
77.00219107 1.21696937
79.01784114 5.436224403
79.05422664 3.100996413
93.0334912 14.07970426
95.04914126 1.349564797
101.0385766 1.198482087
103.0542266 3.241286664
105.0334912 4.578461255
105.0698767 1.493020108
107.0491413 6.488407139
117.0334912 1.560690625
119.0491413 1.842635585
121.0284058 13.13703777
123.0440559 1.22502875

Name: +ve in-silico MS/MS by CFM-ID for LPICOJWABCUWTF-UHFFFAOYSA-N
ID: LPICOJWABCUWTF-UHFFFAOYSA-N
Comment: Energy0
Num peaks: 6
107.0491413 2.982519534
121.0284058 7.048181165
121.0647913 2.119293081
149.0597059 3.165174559
225.0910061 12.23496267
243.1015708 57.6503032

Name: +ve in-silico MS/MS by CFM-ID for LPICOJWABCUWTF-UHFFFAOYSA-N
ID: LPICOJWABCUWTF-UHFFFAOYSA-N
Comment: Energy1
Num peaks: 16
79.01784114 1.315565328
93.0334912 1.797504556
107.0491413 9.190530181
121.0284058 28.74158398
121.0647913 4.485220211
123.0440559 2.418179977
131.0491413 1.518241578
135.0440559 3.283583231
147.0440559 1.256566892
149.0597059 5.130050066
197.0597059 1.103121939
199.075356 1.834937024
201.0910061 1.898438867
215.1066561 1.334596251
225.0910061 5.541185454
243.1015708 10.01359349

Name: +ve in-silico MS/MS by CFM-ID for LPICOJWABCUWTF-UHFFFAOYSA-N
ID: LPICOJWABCUWTF-UHFFFAOYSA-N
Comment: Energy2
Num peaks: 29
39.02292652 2.272363451
41.03857658 1.014021234
49.00727645 0.9915280315
51.02292652 1.282118016
53.00219107 1.632022594
63.02292652 2.662340586
65.00219107 1.943504844
65.03857658 2.980974892
67.01784114 2.226896837
77.00219107 0.9991385868
79.01784114 4.051479968
79.05422664 4.649956644
89.03857658 1.0587988
91.05422664 1.390891576
93.0334912 9.753600548
93.06987671 2.335044163
95.04914126 1.205363147
105.0334912 1.101025397
107.0491413 6.905156077
117.0334912 3.007857671
119.0491413 1.553597231
121.0284058 14.93182665
121.0647913 3.400788319
131.0491413 1.347866082
135.0440559 0.9658956431
141.0334912 1.031082084
145.0284058 1.712534607
225.0910061 1.056306326
227.0702706 1.34902327

Name: +ve in-silico MS/MS by CFM-ID for PECOWLIOSKJKSG-UHFFFAOYSA-N
ID: PECOWLIOSKJKSG-UHFFFAOYSA-N
Comment: Energy0
Num peaks: 6
107.0491413 2.986090077
121.0284058 7.032852163
121.0647913 2.116724984
149.0597059 3.154970136
225.0910061 12.06585908
243.1015708 57.55120371

Name: +ve in-silico MS/MS by CFM-ID for PECOWLIOSKJKSG-UHFFFAOYSA-N
ID: PECOWLIOSKJKSG-UHFFFAOYSA-N
Comment: Energy1
Num peaks: 17
79.01784114 1.42785841
93.0334912 1.792606631
105.0334912 2.99813007
107.0491413 9.217326794
121.0284058 27.50499717
121.0647913 4.577422688
123.0440559 2.409404149
131.0491413 1.407771697
135.0440559 3.275575115
147.0440559 1.215353079
149.0597059 5.102455349
199.075356 1.283521499
201.0910061 1.344820493
213.0910061 0.9810876654
215.1066561 1.25127645
225.0910061 4.855395046
243.1015708 9.957506007

Name: +ve in-silico MS/MS by CFM-ID for PECOWLIOSKJKSG-UHFFFAOYSA-N
ID: PECOWLIOSKJKSG-UHFFFAOYSA-N
Comment: Energy2
Num peaks: 29
39.02292652 1.429344956
41.03857658 0.9276779653
51.02292652 1.296524351
53.00219107 1.305524721
63.02292652 1.696209144
65.00219107 1.587713014
65.03857658 2.308089101
67.01784114 2.058238879
75.02292652 2.179880286
77.00219107 0.9054506641
77.03857658 3.258084255
79.01784114 4.337021281
79.05422664 3.468610966
89.03857658 1.198661844
91.05422664 1.506786189
93.0334912 9.60336794
93.06987671 2.326906306
95.04914126 1.340419223
103.0542266 0.966914412
105.0334912 3.97907642
107.0491413 6.397097273
117.0334912 3.059229278
119.0491413 2.483431847
121.0284058 12.45469817
121.0647913 3.521085048
131.0491413 1.009424122
135.0440559 0.9775629509
141.0334912 0.8796547825
145.0284058 1.924721432

Name: +ve in-silico MS/MS by CFM-ID for QZJZPKUONLGTQO-UHFFFAOYSA-N
ID: QZJZPKUONLGTQO-UHFFFAOYSA-N
Comment: Energy0
Num peaks: 6
105.0334912 19.27133989
119.0491413 3.105611478
123.0440559 4.89009536
207.0804414 3.562269786
225.0910061 32.68585587
243.1015708 24.88078701

Name: +ve in-silico MS/MS by CFM-ID for QZJZPKUONLGTQO-UHFFFAOYSA-N
ID: QZJZPKUONLGTQO-UHFFFAOYSA-N
Comment: Energy1
Num peaks: 8
105.0334912 47.76686181
107.0491413 3.130663814
119.0491413 5.128533267
121.0284058 3.127372205
123.0440559 6.200401098
207.0804414 2.807816094
225.0910061 7.907449584
243.1015708 4.045730354

Name: +ve in-silico MS/MS by CFM-ID for QZJZPKUONLGTQO-UHFFFAOYSA-N
ID: QZJZPKUONLGTQO-UHFFFAOYSA-N
Comment: Energy2
Num peaks: 17
39.02292652 1.475165181
49.00727645 7.406921433
51.02292652 5.719458087
63.02292652 7.005107139
65.03857658 1.538166186
79.01784114 4.047176871
79.05422664 2.208146253
93.0334912 1.904947564
95.04914126 3.105371837
101.0385766 2.380373459
103.0542266 1.590662157
105.0334912 28.98935254
107.0491413 2.037246055
119.0491413 4.627112065
121.0284058 2.222104142
121.0647913 1.650392251
123.0440559 2.319451168

Name: +ve in-silico MS/MS by CFM-ID for VWDLIENPFMYSKA-UHFFFAOYSA-N
ID: VWDLIENPFMYSKA-UHFFFAOYSA-N
Comment: Energy0
Num peaks: 6
107.0491413 3.008867024
121.0284058 7.11394903
121.0647913 2.136998608
149.0597059 3.198348383
225.0910061 12.34858036
243.1015708 58.57558151

Name: +ve in-silico MS/MS by CFM-ID for VWDLIENPFMYSKA-UHFFFAOYSA-N
ID: VWDLIENPFMYSKA-UHFFFAOYSA-N
Comment: Energy1
Num peaks: 15
79.01784114 1.373080636
93.0334912 1.645673878
105.0334912 3.482905855
107.0491413 9.345308994
121.0284058 28.10165676
121.0647913 4.712685803
123.0440559 2.252241099
131.0491413 1.467174228
135.0440559 3.393697225
147.0440559 1.215320714
149.0597059 5.340198379
201.0910061 1.139479797
215.1066561 1.227350071
225.0910061 5.462842531
243.1015708 10.59002353

Name: +ve in-silico MS/MS by CFM-ID for VWDLIENPFMYSKA-UHFFFAOYSA-N
ID: VWDLIENPFMYSKA-UHFFFAOYSA-N
Comment: Energy2
Num peaks: 25
53.00219107 1.356202207
55.01784114 1.238591395
63.02292652 1.844363708
65.03857658 1.91869058
75.02292652 2.332094072
77.00219107 4.113626581
77.03857658 3.467239101
79.01784114 4.473411105
79.05422664 3.698333401
89.00219107 2.383834855
89.03857658 1.250695166
91.01784114 3.105731806
91.05422664 1.343028956
93.0334912 7.27591931
93.06987671 2.427916168
95.04914126 1.122424731
105.0334912 5.375401735
107.0491413 6.323532505
117.0334912 2.974261394
119.0491413 2.533766342
121.0284058 11.79121229
121.0647913 3.471268555
129.0334912 1.439017129
131.0491413 1.140108723
145.0284058 1.760845354

Name: +ve in-silico MS/MS by CFM-ID for HRZBMERTVFCGHM-UHFFFAOYSA-N
ID: HRZBMERTVFCGHM-UHFFFAOYSA-N
Comment: Energy0
Num peaks: 6
105.0334912 7.190337338
109.0284058 1.67491036
123.0440559 2.908388372
137.0597059 2.088536408
225.0910061 10.68576906
243.1015708 57.93032148

Name: +ve in-silico MS/MS by CFM-ID for HRZBMERTVFCGHM-UHFFFAOYSA-N
ID: HRZBMERTVFCGHM-UHFFFAOYSA-N
Comment: Energy1
Num peaks: 17
79.05422664 1.951586128
95.04914126 1.570156791
105.0334912 30.42980457
107.0491413 3.050798516
109.0284058 1.749296391
109.0647913 1.368926415
111.0804414 1.36083334
119.0491413 3.438252961
121.0284058 2.332178232
123.0440559 6.789030607
133.0647913 2.259969892
137.0597059 3.851862121
165.0546206 2.504261398
213.0910061 1.876425497
215.1066561 2.10417746
225.0910061 3.906520225
243.1015708 9.557852017

Name: +ve in-silico MS/MS by CFM-ID for HRZBMERTVFCGHM-UHFFFAOYSA-N
ID: HRZBMERTVFCGHM-UHFFFAOYSA-N
Comment: Energy2
Num peaks: 31
39.02292652 1.993651544
49.00727645 7.038811972
51.02292652 5.358363553
53.00219107 0.9719932704
53.03857658 0.8492047617
63.02292652 4.506588507
65.03857658 3.519756026
67.05422664 1.105894857
75.02292652 1.71985376
77.03857658 0.8592691654
79.01784114 1.31425143
79.05422664 4.110156275
81.0334912 0.6989814301
91.05422664 1.546135806
93.0334912 1.608686179
93.06987671 0.770920823
95.04914126 1.540799977
101.0385766 1.889211545
103.0542266 1.023268152
105.0334912 21.6700687
107.0491413 1.194063058
109.0284058 2.669230366
109.0647913 1.264954688
111.0440559 0.7097082537
115.0542266 0.7213032732
119.0491413 1.964855493
121.0284058 1.938482357
123.0440559 2.793786061
129.0334912 0.9735582608
137.0597059 1.510128092
139.075356 0.7990601131

Name: +ve in-silico MS/MS by CFM-ID for XDTIWXQUWIKIMB-UHFFFAOYSA-N
ID: XDTIWXQUWIKIMB-UHFFFAOYSA-N
Comment: Energy0
Num peaks: 6
107.0491413 2.947994956
121.0284058 6.91926537
121.0647913 2.138637646
149.0597059 6.535795813
225.0910061 11.7029993
243.1015708 55.94134869

Name: +ve in-silico MS/MS by CFM-ID for XDTIWXQUWIKIMB-UHFFFAOYSA-N
ID: XDTIWXQUWIKIMB-UHFFFAOYSA-N
Comment: Energy1
Num peaks: 15
49.00727645 1.431291969
51.02292652 1.36055447
105.0334912 4.309839357
107.0491413 8.732340028
121.0284058 25.25639963
121.0647913 4.629614769
123.0440559 2.012086027
131.0491413 3.082454531
135.0440559 3.056362505
147.0440559 1.583047789
149.0597059 9.338968884
213.0910061 1.208976423
215.1066561 1.67442049
225.0910061 3.633098972
243.1015708 8.973724337

Name: +ve in-silico MS/MS by CFM-ID for XDTIWXQUWIKIMB-UHFFFAOYSA-N
ID: XDTIWXQUWIKIMB-UHFFFAOYSA-N
Comment: Energy2
Num peaks: 28
41.00219107 1.36526558
49.00727645 4.699845282
51.02292652 4.286663852
53.00219107 2.950823938
53.03857658 1.297475151
55.01784114 1.203688453
65.00219107 1.369780922
75.02292652 1.759061235
77.00219107 3.447163465
77.03857658 3.127060894
79.05422664 2.97749488
89.00219107 1.293523227
91.01784114 1.292168186
91.05422664 1.157291498
93.0334912 2.878942799
93.06987671 1.654565744
95.04914126 1.168654809
105.0334912 6.152711725
107.0491413 5.944145677
117.0334912 3.833795727
119.0491413 2.930637507
121.0284058 10.47243478
121.0647913 4.247332971
129.0334912 2.189432802
131.0491413 1.95705245
145.0284058 2.70185084
149.0597059 1.149857465
215.1066561 1.329119552

Name: +ve in-silico MS/MS by CFM-ID for UJOUIYPSJMBUGN-UHFFFAOYSA-N
ID: UJOUIYPSJMBUGN-UHFFFAOYSA-N
Comment: Energy0
Num peaks: 6
105.0334912 7.297605553
123.0440559 2.902738838
133.0647913 2.557833147
137.0597059 2.098543106
225.0910061 12.14684864
243.1015708 58.32532334

Name: +ve in-silico MS/MS by CFM-ID for UJOUIYPSJMBUGN-UHFFFAOYSA-N
ID: UJOUIYPSJMBUGN-UHFFFAOYSA-N
Comment: Energy1
Num peaks: 16
79.05422664 1.994268343
105.0334912 30.6430469
107.0491413 2.847747341
115.0542266 1.087192957
119.0491413 3.652850384
121.0284058 2.537026654
123.0440559 7.889132008
129.0334912 1.05233996
131.0491413 1.581101505
133.0647913 4.579262706
137.0597059 3.870808673
165.0546206 2.638063549
213.0910061 1.03935903
215.1066561 1.39220257
225.0910061 4.613274789
243.1015708 9.516076867

Name: +ve in-silico MS/MS by CFM-ID for UJOUIYPSJMBUGN-UHFFFAOYSA-N
ID: UJOUIYPSJMBUGN-UHFFFAOYSA-N
Comment: Energy2
Num peaks: 28
39.02292652 1.148005065
49.00727645 7.483639097
51.02292652 5.014932332
53.00219107 2.882253943
53.03857658 1.412250035
55.01784114 1.006908968
63.02292652 4.998019199
79.05422664 4.031534803
91.05422664 1.608750739
93.0334912 1.817880798
95.04914126 2.012907938
101.0385766 1.982581647
103.0542266 1.229048906
105.0334912 21.31476109
107.0491413 1.221080083
109.0647913 1.822611867
115.0542266 1.800671998
117.0334912 1.024095089
119.0491413 2.842854418
121.0284058 2.036401494
123.0440559 2.84022826
129.0334912 2.33952186
133.0284058 1.066243154
133.0647913 0.9686402438
137.0597059 1.565137526
161.0233204 1.212142041
197.0597059 1.111791589
227.0702706 0.9490486778

Name: +ve in-silico MS/MS by CFM-ID for OXJLPHGSBKKLIB-UHFFFAOYSA-N
ID: OXJLPHGSBKKLIB-UHFFFAOYSA-N
Comment: Energy0
Num peaks: 7
107.0491413 4.574209907
153.0546206 4.403777073
167.0702706 2.769066692
231.1015708 2.149663605
233.1172208 3.584032851
243.1015708 2.394550289
261.1121354 60.28825344

Name: +ve in-silico MS/MS by CFM-ID for OXJLPHGSBKKLIB-UHFFFAOYSA-N
ID: OXJLPHGSBKKLIB-UHFFFAOYSA-N
Comment: Energy1
Num peaks: 31
51.02292652 0.9125152236
53.03857658 0.9387852247
75.04405588 0.8744273058
95.04914126 1.054601244
105.0334912 2.533428224
107.0491413 12.29167524
109.0647913 1.067494808
117.0334912 0.7066694133
119.0491413 0.9490590447
121.0284058 0.9801474859
121.0647913 2.905167807
123.0440559 0.8279841235
125.0597059 0.9721140999
137.0233204 2.030738209
139.0389705 1.825051038
145.0647913 0.8321854604
147.0804414 0.9254668931
151.0389705 2.438112955
153.0546206 10.63776036
155.0702706 0.9132306118
163.0389705 1.013206961
165.0546206 1.615452831
167.0702706 5.416533488
205.1223062 0.7319367459
217.0859207 0.9291880792
219.1015708 0.8101796186
229.0859207 2.033988854
231.1015708 3.199821289
233.1172208 3.01558855
243.1015708 1.430986275
261.1121354 10.32443366

Name: +ve in-silico MS/MS by CFM-ID for OXJLPHGSBKKLIB-UHFFFAOYSA-N
ID: OXJLPHGSBKKLIB-UHFFFAOYSA-N
Comment: Energy2
Num peaks: 31
49.00727645 5.110595049
51.02292652 1.509064485
65.03857658 1.432843762
75.02292652 1.426541338
77.03857658 2.320263127
79.01784114 1.738224665
79.05422664 3.44497394
81.0334912 2.782102186
91.05422664 1.699221843
95.04914126 3.458440526
97.06479133 1.536876702
105.0334912 3.346089664
107.0491413 6.44695843
109.0284058 1.103068028
109.0647913 1.444974054
121.0284058 2.136404765
123.0440559 2.085063608
125.0597059 1.975195683
135.0440559 2.025218447
137.0233204 2.537795872
139.0389705 1.388214405
145.0647913 1.903404715
151.0389705 2.104918244
153.0546206 1.596605766
171.0804414 1.222953022
187.075356 2.279386574
215.0702706 1.040615557
217.0859207 2.052040558
229.0859207 1.327077741
231.1015708 2.377153371
233.1172208 1.10359388

Name: +ve in-silico MS/MS by CFM-ID for BFKUNZZSUOHBCD-UHFFFAOYSA-N
ID: BFKUNZZSUOHBCD-UHFFFAOYSA-N
Comment: Energy0
Num peaks: 10
87.04405588 1.41193542
107.0491413 4.331687204
121.0647913 1.375547272
153.0546206 4.064095523
167.0702706 2.547979762
229.0859207 4.003952879
231.1015708 1.871251466
233.1172208 2.835875539
243.1015708 2.714653753
261.1121354 55.30550421

Name: +ve in-silico MS/MS by CFM-ID for BFKUNZZSUOHBCD-UHFFFAOYSA-N
ID: BFKUNZZSUOHBCD-UHFFFAOYSA-N
Comment: Energy1
Num peaks: 31
51.02292652 0.8624529147
53.03857658 0.8875414986
83.01275576 0.6884381807
95.04914126 0.7670407317
105.0334912 2.306098635
107.0491413 11.50653255
109.0647913 1.03999569
119.0491413 0.8644743647
121.0647913 3.903284979
123.0440559 1.209701541
125.0597059 1.590893367
137.0233204 1.561187794
137.0597059 0.8104055171
139.0389705 1.630696246
141.0546206 1.57445916
151.0389705 2.197805005
153.0546206 9.180217967
155.0702706 0.843633584
161.0597059 0.7199978642
163.0389705 0.967439326
165.0546206 1.497708777
167.0702706 4.597640204
185.0597059 0.7423558597
217.0859207 1.570677277
219.1015708 0.8185058126
229.0859207 2.465958699
231.1015708 3.707608486
233.1172208 3.644653524
243.1015708 1.553746529
245.0808353 0.9736952305
261.1121354 9.408865098

Name: +ve in-silico MS/MS by CFM-ID for BFKUNZZSUOHBCD-UHFFFAOYSA-N
ID: BFKUNZZSUOHBCD-UHFFFAOYSA-N
Comment: Energy2
Num peaks: 31
49.00727645 6.664746084
51.02292652 1.422657812
55.01784114 1.191582269
75.02292652 1.161838151
77.03857658 1.723379457
79.05422664 3.171953103
93.06987671 1.490684555
95.04914126 1.255700117
101.0385766 1.03305891
103.0542266 1.241742188
105.0334912 3.065234889
107.0491413 4.835517411
109.0284058 1.699192945
111.0440559 1.73948876
117.0334912 1.080012584
121.0284058 2.644092394
123.0440559 3.125562031
125.0597059 2.503055539
129.0334912 1.030604013
135.0440559 2.308033104
137.0233204 1.190457858
137.0597059 1.714356571
139.0389705 1.013768192
139.075356 1.182093715
145.0647913 2.539195077
171.0804414 1.939680923
217.0859207 1.863427332
229.0859207 1.769599486
231.1015708 3.227611817
233.1172208 2.289108994
243.1015708 2.323572721

Name: +ve in-silico MS/MS by CFM-ID for QDNCTQZOUYMIHM-UHFFFAOYSA-N
ID: QDNCTQZOUYMIHM-UHFFFAOYSA-N
Comment: Energy0
Num peaks: 9
87.04405588 1.467289051
107.0491413 4.471912925
121.0647913 1.427575764
153.0546206 4.290307436
167.0702706 2.671200257
229.0859207 1.731689575
233.1172208 2.355794035
243.1015708 3.558010748
261.1121354 58.2402675

Name: +ve in-silico MS/MS by CFM-ID for QDNCTQZOUYMIHM-UHFFFAOYSA-N
ID: QDNCTQZOUYMIHM-UHFFFAOYSA-N
Comment: Energy1
Num peaks: 31
51.02292652 0.8353384994
53.03857658 0.859036988
85.02840582 0.7882467112
105.0334912 2.207393726
107.0491413 11.24722907
109.0647913 0.9720918111
119.0491413 0.8355770179
121.0647913 3.771606268
123.0440559 1.390417925
125.0597059 1.897264196
135.0440559 0.8271786194
137.0233204 1.374938055
137.0597059 1.342678212
139.0389705 1.329498842
139.075356 0.8874395345
141.0546206 1.285222248
145.0647913 1.174181565
151.0389705 1.926384294
153.0546206 7.903479484
163.0389705 0.8945412374
165.0546206 1.305871916
167.0702706 3.943861875
175.075356 0.8134040588
217.0859207 1.435820175
219.1015708 0.9202188339
229.0859207 2.535507385
231.1015708 3.742761172
233.1172208 3.797730864
243.1015708 1.555280317
245.0808353 0.9554772683
261.1121354 8.911821909

Name: +ve in-silico MS/MS by CFM-ID for QDNCTQZOUYMIHM-UHFFFAOYSA-N
ID: QDNCTQZOUYMIHM-UHFFFAOYSA-N
Comment: Energy2
Num peaks: 31
39.02292652 1.448316989
49.00727645 6.977269201
51.02292652 1.502437846
55.01784114 1.080914762
75.02292652 1.371265603
77.03857658 2.054331614
79.05422664 3.273306169
81.0334912 1.584758833
91.01784114 2.674071643
91.05422664 1.559105262
93.06987671 1.40854845
101.0385766 1.103943653
105.0334912 1.091377209
107.0491413 4.250761202
109.0284058 1.042558803
117.0334912 1.263426063
121.0284058 1.508911424
123.0440559 1.804566369
125.0597059 2.471463232
129.0334912 1.098058949
135.0440559 2.065176519
137.0233204 1.694794457
139.0389705 1.242320046
145.0647913 2.973841742
147.0804414 1.66905127
151.0389705 1.133722028
153.0546206 1.223257665
215.0702706 1.478612746
217.0859207 2.543228786
229.0859207 1.953571957
231.1015708 1.916681228

Name: +ve in-silico MS/MS by CFM-ID for LUDHUGMCVUOELB-UHFFFAOYSA-N
ID: LUDHUGMCVUOELB-UHFFFAOYSA-N
Comment: Energy0
Num peaks: 6
107.0491413 5.993316524
123.0440559 1.775561584
153.0546206 4.365788044
229.0859207 1.692176994
243.1015708 36.93365154
261.1121354 31.88128023

Name: +ve in-silico MS/MS by CFM-ID for LUDHUGMCVUOELB-UHFFFAOYSA-N
ID: LUDHUGMCVUOELB-UHFFFAOYSA-N
Comment: Energy1
Num peaks: 23
79.05422664 0.7531535149
95.04914126 2.211829808
105.0334912 2.224242807
107.0491413 15.01055018
109.0647913 2.165260364
119.0491413 0.9289393473
123.0440559 4.808639769
125.0597059 3.600385491
135.0440559 0.9942587111
137.0597059 2.889019332
147.0440559 0.8896242748
149.0597059 3.72242656
151.0389705 2.562522961
153.0546206 15.69372716
155.0702706 0.7394513887
165.0546206 0.8177484777
167.0702706 2.681406811
213.0910061 1.022765629
215.1066561 1.387759881
225.0910061 0.9010590398
229.0859207 0.8760290374
243.1015708 8.336613323
261.1121354 4.897233658

Name: +ve in-silico MS/MS by CFM-ID for LUDHUGMCVUOELB-UHFFFAOYSA-N
ID: LUDHUGMCVUOELB-UHFFFAOYSA-N
Comment: Energy2
Num peaks: 31
39.02292652 1.591289604
49.00727645 3.128963562
51.02292652 1.14219196
63.02292652 1.359486404
65.03857658 2.147693422
69.0334912 1.210855437
75.02292652 1.807427313
77.03857658 4.417218197
79.05422664 5.457192448
81.0334912 1.920157944
91.05422664 1.047464764
95.04914126 2.204722323
105.0334912 2.482431414
107.0491413 9.625623906
119.0491413 0.9812708373
121.0284058 2.148423091
123.0440559 6.278790414
125.0597059 2.452691153
135.0440559 1.310629343
137.0233204 0.9778592983
137.0597059 2.438572595
147.0440559 1.337943485
149.0597059 1.769109848
151.0389705 1.383348632
153.0546206 1.516459642
199.075356 0.9681197584
201.0910061 0.9484775155
211.075356 1.524496447
213.0910061 2.04997003
215.1066561 2.100598574
225.0910061 1.195518463

Name: +ve in-silico MS/MS by CFM-ID for JLZRLOVJRKHAMK-UHFFFAOYSA-N
ID: JLZRLOVJRKHAMK-UHFFFAOYSA-N
Comment: Energy0
Num peaks: 6
105.0334912 2.112854983
123.0440559 5.665219463
137.0597059 6.268912082
167.0702706 3.142390733
243.1015708 34.45058917
261.1121354 30.49925037

Name: +ve in-silico MS/MS by CFM-ID for JLZRLOVJRKHAMK-UHFFFAOYSA-N
ID: JLZRLOVJRKHAMK-UHFFFAOYSA-N
Comment: Energy1
Num peaks: 16
95.04914126 2.797475901
105.0334912 10.74589008
107.0491413 3.331583687
119.0491413 1.287454059
121.0284058 2.757556871
123.0440559 14.38344013
125.0597059 1.952219228
137.0597059 16.17210079
139.075356 2.445149023
149.0597059 3.705042778
167.0702706 2.749766217
211.075356 0.9669771765
213.0910061 1.135397226
215.1066561 2.082611819
243.1015708 8.244885865
261.1121354 5.278796194

Name: +ve in-silico MS/MS by CFM-ID for JLZRLOVJRKHAMK-UHFFFAOYSA-N
ID: JLZRLOVJRKHAMK-UHFFFAOYSA-N
Comment: Energy2
Num peaks: 31
39.02292652 2.429010517
49.00727645 2.589797054
51.02292652 2.092905815
65.00219107 1.662829296
67.01784114 1.475033554
77.00219107 1.619332379
79.01784114 0.8871012256
81.0334912 2.989190538
83.04914126 0.8202593565
95.04914126 5.163538046
105.0334912 6.559943991
107.0491413 7.769472897
109.0647913 1.69926503
119.0491413 1.053088396
121.0284058 1.790810219
121.0647913 1.464275955
123.0440559 8.785194506
125.0597059 1.644687487
133.0284058 1.185559382
135.0440559 1.422238991
137.0597059 7.720295082
139.075356 1.065616544
147.0440559 2.312935112
149.0597059 2.819572586
197.0597059 0.9364204601
211.075356 1.329133347
213.0910061 1.668693025
215.1066561 2.478589105
219.1015708 0.9318777235
225.0910061 1.078994999
245.0808353 1.137735481

Name: +ve in-silico MS/MS by CFM-ID for HOZJFFMWTLPBCS-UHFFFAOYSA-N
ID: HOZJFFMWTLPBCS-UHFFFAOYSA-N
Comment: Energy0
Num peaks: 6
59.01275576 4.760368033
74.02365479 9.307769428
123.0440559 4.696871991
180.0655196 11.48777631
208.0604342 13.61240974
226.0709989 36.80827568

Name: +ve in-silico MS/MS by CFM-ID for HOZJFFMWTLPBCS-UHFFFAOYSA-N
ID: HOZJFFMWTLPBCS-UHFFFAOYSA-N
Comment: Energy1
Num peaks: 13
28.01817548 5.24907769
56.0130901 2.560331634
59.01275576 6.637054323
74.02365479 11.49965571
123.0440559 7.947231956
125.0597059 1.338642268
151.0389705 12.27475484
152.070605 2.373677365
153.0546206 3.703420165
180.0655196 12.93140225
182.0811697 1.226526049
208.0604342 7.030277633
226.0709989 5.741049216

Name: +ve in-silico MS/MS by CFM-ID for HOZJFFMWTLPBCS-UHFFFAOYSA-N
ID: HOZJFFMWTLPBCS-UHFFFAOYSA-N
Comment: Energy2
Num peaks: 25
15.02292652 1.619902509
28.01817548 5.465146199
41.00219107 1.298576709
49.00727645 1.837994955
51.02292652 4.446980775
53.00219107 1.455444548
53.03857658 1.307620503
55.01784114 1.352396506
56.0130901 7.321760122
59.01275576 3.770630837
74.02365479 7.296947776
77.00219107 0.9849627618
79.01784114 4.015557564
81.0334912 2.186010172
93.0334912 1.867098598
95.04914126 3.443541606
97.02840582 2.622428253
109.0284058 2.512068353
121.0284058 2.363697657
123.0440559 14.68084881
125.0597059 2.159602917
135.0440559 0.9785412057
137.0233204 1.296426217
151.0389705 1.784505612
153.0546206 2.040235587

Name: +ve in-silico MS/MS by CFM-ID for ZUKLXLKVCGZHAA-UHFFFAOYSA-N
ID: ZUKLXLKVCGZHAA-UHFFFAOYSA-N
Comment: Energy0
Num peaks: 6
91.05422664 2.885956693
105.0698767 2.126219124
133.0647913 5.072873825
137.0233204 6.776170152
225.0910061 11.77272901
243.1015708 55.43648753

Name: +ve in-silico MS/MS by CFM-ID for ZUKLXLKVCGZHAA-UHFFFAOYSA-N
ID: ZUKLXLKVCGZHAA-UHFFFAOYSA-N
Comment: Energy1
Num peaks: 14
91.05422664 9.568563867
105.0698767 5.157677301
109.0284058 1.304118868
111.0440559 1.826590093
115.0542266 2.751027144
121.0284058 2.296764224
131.0491413 1.075013168
133.0647913 8.545942856
137.0233204 26.34570291
139.0389705 2.07758542
151.0389705 3.297554441
165.0546206 2.0974935
225.0910061 4.133346774
243.1015708 9.819128147

Name: +ve in-silico MS/MS by CFM-ID for ZUKLXLKVCGZHAA-UHFFFAOYSA-N
ID: ZUKLXLKVCGZHAA-UHFFFAOYSA-N
Comment: Energy2
Num peaks: 31
41.00219107 1.397545347
49.00727645 1.95050043
51.02292652 1.061389335
53.00219107 4.457835734
55.01784114 1.432666118
63.02292652 1.011110464
65.00219107 1.025833887
65.03857658 0.8223707076
67.01784114 5.158233092
69.0334912 1.316507021
79.05422664 1.890248208
81.0334912 1.61989006
91.05422664 8.456422102
92.99710569 5.068791471
95.01275576 2.064540815
101.0385766 1.827656687
103.0542266 3.409970065
105.0698767 6.644701505
107.0127558 1.533895292
109.0284058 3.805237265
111.0440559 1.42156067
115.0542266 1.636887393
121.0284058 3.49872518
123.0440559 1.925065771
129.0334912 2.915476751
131.0491413 1.9925108
133.0284058 1.640578668
133.0647913 1.641563242
137.0233204 5.393317483
151.0389705 0.9536560871
227.0702706 1.156127621

Name: +ve in-silico MS/MS by CFM-ID for SLHKDOGTVUCXKX-UHFFFAOYSA-N
ID: SLHKDOGTVUCXKX-UHFFFAOYSA-N
Comment: Energy0
Num peaks: 6
45.01423612 0.2156532666
145.0455363 0.3987452166
147.0611863 0.3146838838
199.0924864 0.8741377055
225.0888814 1.016886283
243.0994461 96.18202792

Name: +ve in-silico MS/MS by CFM-ID for SLHKDOGTVUCXKX-UHFFFAOYSA-N
ID: SLHKDOGTVUCXKX-UHFFFAOYSA-N
Comment: Energy1
Num peaks: 6
59.02988619 2.456544114
181.0819218 5.071976786
199.0924864 1.62964343
207.0783167 20.47664206
225.0888814 52.01354266
243.0994461 13.85503979

Name: +ve in-silico MS/MS by CFM-ID for SLHKDOGTVUCXKX-UHFFFAOYSA-N
ID: SLHKDOGTVUCXKX-UHFFFAOYSA-N
Comment: Energy2
Num peaks: 12
49.00727645 2.831149664
107.0298862 5.473318226
135.0611863 3.493161886
139.0542266 2.732669138
145.0455363 6.375467038
147.0611863 3.810483105
159.0611863 3.786720146
171.0611863 3.237450458
173.0768364 3.524116413
183.0611863 15.73816875
199.0924864 6.872827549
243.0994461 23.31608612

Name: +ve in-silico MS/MS by CFM-ID for MEPCJRCEYSZBDO-FNCVBFRFSA-N
ID: MEPCJRCEYSZBDO-FNCVBFRFSA-N
Comment: Energy0
Num peaks: 6
83.06037464 0.9497665886
109.0396392 1.127177695
111.0552893 72.87634204
215.1026334 1.206413262
225.0869833 3.407959562
243.097548 10.61330744

Name: +ve in-silico MS/MS by CFM-ID for MEPCJRCEYSZBDO-FNCVBFRFSA-N
ID: MEPCJRCEYSZBDO-FNCVBFRFSA-N
Comment: Energy1
Num peaks: 6
51.02292652 2.667809168
54.03382555 4.536775966
56.04947561 2.580755609
68.04947561 12.92533936
83.06037464 1.391193341
111.0552893 58.41166779

Name: +ve in-silico MS/MS by CFM-ID for MEPCJRCEYSZBDO-FNCVBFRFSA-N
ID: MEPCJRCEYSZBDO-FNCVBFRFSA-N
Comment: Energy2
Num peaks: 21
25.00727645 1.186416116
39.02292652 1.203914159
41.03857658 3.632838588
42.03382555 1.653088098
43.01784114 1.630157708
44.0130901 1.021204245
45.0334912 1.063285353
46.02874017 1.24773712
51.02292652 6.9266708
54.03382555 3.333909103
56.04947561 4.832344853
56.99710569 1.033802813
66.03382555 1.018598731
68.04947561 1.187724887
81.04472458 2.26684474
83.06037464 5.537483256
94.02874017 4.813082318
109.0396392 1.759140205
111.0552893 32.9007964
137.0345538 1.115655664
148.0604342 1.07195552

Name: +ve in-silico MS/MS by CFM-ID for AMDJRICBYOAHBZ-XLPZGREQSA-N
ID: AMDJRICBYOAHBZ-XLPZGREQSA-N
Comment: Energy0
Num peaks: 24
117.0546206 2.071665415
151.0502039 1.700813782
153.0294684 1.455651508
155.081504 0.653459174
167.0451185 1.06428005
168.0655196 1.044602773
169.0607686 1.26682432
171.0764186 0.7296858375
179.0451185 1.015347321
181.0607686 1.844201644
182.0447842 0.9464552636
183.0764186 0.7846671359
184.0604342 2.175243291
186.0760843 2.422349248
197.0556832 1.6738356
199.0713333 1.373540768
207.0764186 1.838595251
211.0713333 2.651453839
212.0553488 0.7312140852
213.0869833 1.654204171
214.0709989 0.6682728615
215.1026334 3.833673242
225.0869833 14.03617147
243.097548 32.72090026

Name: +ve in-silico MS/MS by CFM-ID for AMDJRICBYOAHBZ-XLPZGREQSA-N
ID: AMDJRICBYOAHBZ-XLPZGREQSA-N
Comment: Energy1
Num peaks: 31
42.03382555 3.786073774
44.0130901 1.047546697
44.04947561 1.596273015
67.01784114 0.7159027126
69.0334912 0.6466550962
91.0389705 0.6126144458
99.04405588 1.568378052
117.0546206 1.444722792
127.0502039 1.520152534
141.0546206 0.9446208143
151.0502039 1.282118537
153.0658539 0.8375101969
168.0655196 0.8806134875
170.0811697 0.6571253746
171.0651853 1.103921424
172.0968197 1.656191496
182.0447842 1.411420547
182.0811697 2.256468851
183.0764186 0.616535853
184.0604342 1.926012063
186.0760843 1.905660076
197.0920687 1.075642773
198.0760843 1.0640944
200.0553488 2.013503269
200.0917343 2.921869721
202.0709989 0.6017657346
207.0764186 7.198994304
213.0869833 0.6232899226
215.1026334 3.680663099
225.0869833 17.47293513
243.097548 12.90212499

Name: +ve in-silico MS/MS by CFM-ID for AMDJRICBYOAHBZ-XLPZGREQSA-N
ID: AMDJRICBYOAHBZ-XLPZGREQSA-N
Comment: Energy2
Num peaks: 31
41.00219107 1.74260557
43.01784114 1.600465423
67.01784114 5.543528508
69.0334912 3.223327729
71.01275576 2.273590528
71.04914126 2.193739669
73.02840582 1.412386489
83.01275576 3.057083638
85.02840582 2.713584391
97.02840582 1.155688202
99.04405588 1.627273483
111.0552893 1.166557661
125.0345538 1.194019998
125.0709393 1.716192416
127.0502039 1.693232877
140.0342195 1.784468526
141.0658539 1.73540278
142.0498695 1.352572013
149.0345538 1.25500465
153.0294684 1.365651227
155.0451185 1.4813096
168.0655196 1.702283229
169.0607686 2.244669659
170.0811697 1.785729939
171.0651853 1.407091249
171.0764186 2.751880997
179.0451185 2.007052599
181.0607686 2.49764231
183.0764186 2.328942339
197.0920687 1.444321233
207.0764186 1.306782257

Name: +ve in-silico MS/MS by CFM-ID for OGADSZTVCUXSOK-PEBGCTIMSA-N
ID: OGADSZTVCUXSOK-PEBGCTIMSA-N
Comment: Energy0
Num peaks: 6
111.0552893 11.12934833
208.0604342 5.013160333
215.1026334 1.505468869
225.0869833 11.13595133
226.0709989 18.77662526
243.097548 33.54802135

Name: +ve in-silico MS/MS by CFM-ID for OGADSZTVCUXSOK-PEBGCTIMSA-N
ID: OGADSZTVCUXSOK-PEBGCTIMSA-N
Comment: Energy1
Num peaks: 29
41.00219107 1.150882418
43.01784114 2.185502391
45.0334912 1.711308176
55.01784114 1.227515311
59.01275576 2.11154344
61.02840582 4.884118128
63.04405588 1.16288473
70.02874017 1.294368515
71.01275576 0.9954376802
73.02840582 2.05800053
75.04405588 0.9420270474
82.02874017 2.179256701
84.04439023 2.21343226
89.02332044 0.7691887145
91.0389705 1.043064316
94.02874017 0.835852194
111.0552893 17.51583362
133.0495352 0.8938202877
151.0502039 0.7448446665
181.0607686 1.256433829
183.0764186 1.212066129
197.0920687 0.8610715845
207.0764186 2.724419798
208.0604342 6.097739639
213.0869833 0.8387048393
215.1026334 1.471542881
225.0869833 8.991656733
226.0709989 4.433446019
243.097548 6.789731459

Name: +ve in-silico MS/MS by CFM-ID for OGADSZTVCUXSOK-PEBGCTIMSA-N
ID: OGADSZTVCUXSOK-PEBGCTIMSA-N
Comment: Energy2
Num peaks: 31
25.00727645 0.8822672719
41.00219107 1.698629757
43.01784114 2.966252519
45.0334912 2.200519106
49.00727645 1.108801283
50.00252542 2.758364942
51.02292652 1.346601282
52.01817548 6.87988729
54.03382555 5.967491805
56.04947561 0.9149716687
56.99710569 1.844036689
57.0334912 0.7086515206
59.01275576 2.607189162
63.04405588 0.7722605241
66.03382555 2.540982494
68.04947561 1.916409608
73.02840582 0.7672500417
83.06037464 1.524275368
89.02332044 0.8543958944
94.02874017 1.478661687
109.0396392 1.530927212
111.0552893 14.56651217
122.0236548 0.7418134451
123.0552893 0.755665371
137.0345538 3.362984168
139.0502039 2.674773687
141.0658539 1.647493957
143.081504 0.9279725294
153.0658539 0.758646573
183.0764186 1.429230188
208.0604342 1.264191234

Name: +ve in-silico MS/MS by CFM-ID for NIYXMGSLECQTQT-DDTOSNHZSA-N
ID: NIYXMGSLECQTQT-DDTOSNHZSA-N
Comment: Energy0
Num peaks: 11
171.0804414 2.813066645
185.0597059 1.723786772
187.075356 1.625187241
189.0910061 3.857495261
207.1015708 1.556012669
215.1066561 1.901346491
217.1223062 1.658587044
225.0910061 3.691180117
233.1172208 1.432196644
243.1015708 31.21976254
261.1121354 29.60610195

Name: +ve in-silico MS/MS by CFM-ID for NIYXMGSLECQTQT-DDTOSNHZSA-N
ID: NIYXMGSLECQTQT-DDTOSNHZSA-N
Comment: Energy1
Num peaks: 31
55.01784114 1.333386215
109.0284058 1.054303052
145.0647913 1.614788288
147.0440559 1.161022795
147.0804414 1.32452857
163.075356 1.156320016
169.0647913 2.349537542
171.0440559 1.675545695
171.0804414 5.356729891
173.0597059 2.282404918
173.0960915 2.046820256
175.075356 2.329947892
177.0910061 2.041840646
179.1066561 1.073686132
185.0597059 2.894719711
187.075356 1.966476487
189.0910061 2.270608643
191.1066561 1.196122767
195.0804414 1.816735252
197.0960915 1.431629317
199.1117415 1.74681369
211.075356 1.254835415
213.0910061 1.254277647
215.1066561 2.442366903
217.1223062 1.264599045
225.0910061 3.949223702
229.0859207 1.101131581
231.1015708 1.304929716
233.1172208 2.778121744
243.1015708 11.32342366
261.1121354 4.353306444

Name: +ve in-silico MS/MS by CFM-ID for NIYXMGSLECQTQT-DDTOSNHZSA-N
ID: NIYXMGSLECQTQT-DDTOSNHZSA-N
Comment: Energy2
Num peaks: 31
39.02292652 1.250979839
41.03857658 3.389478974
49.00727645 2.013122337
51.02292652 3.047756019
53.00219107 1.287988709
53.03857658 1.864354629
55.01784114 1.318399186
55.05422664 2.05393923
65.03857658 2.887745487
67.05422664 1.853848064
69.06987671 1.325784444
71.04914126 1.588386741
77.03857658 1.360234791
103.0542266 5.149660613
105.0698767 3.117362337
119.0491413 1.866037086
133.0647913 2.036652865
143.0491413 1.502297938
145.0647913 3.264407788
147.0804414 1.624749528
161.0960915 1.453519762
169.0647913 2.291470845
171.0804414 2.84006706
173.0597059 1.681484942
173.0960915 2.996098122
189.0910061 1.482001467
197.0960915 1.255811173
199.1117415 2.02846769
215.1066561 2.444450516
225.0910061 1.982708615
243.1015708 1.205199965

Name: +ve in-silico MS/MS by CFM-ID for MERPEJKVTRDNGI-UHFFFAOYSA-N
ID: MERPEJKVTRDNGI-UHFFFAOYSA-N
Comment: Energy0
Num peaks: 6
67.05422664 1.18644202
175.0389705 2.822654696
187.0389705 6.966899387
201.0546206 1.464733949
225.0910061 8.108964595
243.1015708 70.38270906

Name: +ve in-silico MS/MS by CFM-ID for MERPEJKVTRDNGI-UHFFFAOYSA-N
ID: MERPEJKVTRDNGI-UHFFFAOYSA-N
Comment: Energy1
Num peaks: 14
65.03857658 3.590636868
67.05422664 2.836580072
83.04914126 1.998076449
159.0440559 3.171941587
175.0389705 4.973025992
183.0440559 2.011651397
185.0597059 1.760233333
187.0389705 7.74706181
197.0960915 2.397550885
199.1117415 2.54009023
201.0546206 7.090581259
215.1066561 8.816531306
225.0910061 8.384046789
243.1015708 23.31521505

Name: +ve in-silico MS/MS by CFM-ID for MERPEJKVTRDNGI-UHFFFAOYSA-N
ID: MERPEJKVTRDNGI-UHFFFAOYSA-N
Comment: Energy2
Num peaks: 25
39.02292652 2.558510931
49.00727645 5.693026474
51.02292652 2.600504333
55.05422664 1.575704572
65.03857658 11.80540933
67.05422664 2.219436847
115.0542266 1.38468701
131.0491413 2.478961657
133.0284058 2.185783672
135.0440559 0.9954678703
141.0334912 1.352902275
143.0491413 6.968174401
157.0647913 2.396208792
159.0440559 8.338087264
161.0233204 1.403055858
169.0284058 5.860409737
173.0597059 1.41149937
175.0389705 1.990738043
175.075356 1.447271357
183.0440559 2.7282337
185.0597059 3.725396325
187.0389705 6.021452586
197.0960915 0.9055302542
201.0910061 1.151880478
225.0910061 0.9144082891

Name: +ve in-silico MS/MS by CFM-ID for TUHUIFVCBMJRTC-QMMMGPOBSA-N
ID: TUHUIFVCBMJRTC-QMMMGPOBSA-N
Comment: Energy0
Num peaks: 6
217.0495352 3.222923094
219.0651853 10.48621534
229.0859207 5.437385744
231.1015708 2.692742543
243.1015708 2.745155052
261.1121354 63.65209276

Name: +ve in-silico MS/MS by CFM-ID for TUHUIFVCBMJRTC-QMMMGPOBSA-N
ID: TUHUIFVCBMJRTC-QMMMGPOBSA-N
Comment: Energy1
Num peaks: 18
41.03857658 1.770142375
43.05422664 1.314525362
57.0334912 1.284673029
149.0597059 1.835719714
175.075356 1.197446152
187.0389705 2.057922982
189.0910061 1.180290973
191.1066561 1.23395236
203.0702706 2.135405003
217.0495352 11.42226604
219.0651853 29.34490564
227.0702706 2.077524308
229.0859207 1.405604518
231.1015708 1.960245533
235.0964854 1.330900266
243.1015708 2.679448805
245.0808353 8.711389337
261.1121354 7.65329227

Name: +ve in-silico MS/MS by CFM-ID for TUHUIFVCBMJRTC-QMMMGPOBSA-N
ID: TUHUIFVCBMJRTC-QMMMGPOBSA-N
Comment: Energy2
Num peaks: 31
39.02292652 10.10945533
41.03857658 1.774868305
79.01784114 0.7182786286
123.0440559 1.021560133
147.0440559 1.871160591
149.0597059 8.63935582
151.075356 2.733281914
153.0910061 1.529513387
159.0804414 2.946789811
163.0389705 2.914426213
163.075356 1.730408408
165.0546206 0.7160999002
173.0597059 5.545138862
175.075356 9.48391501
177.0910061 2.114476979
187.0389705 1.174774855
189.0546206 4.048943104
189.0910061 2.674001967
191.0702706 2.847230639
191.1066561 1.298706592
199.075356 0.9573831753
203.0702706 3.04254823
205.0859207 1.773218341
207.1015708 1.196915203
213.0910061 1.655632427
215.1066561 0.9679799949
217.0859207 1.058143104
229.0859207 0.7474007228
233.0808353 0.8714715445
233.1172208 0.7159715269
245.0808353 1.351770627

Name: +ve in-silico MS/MS by CFM-ID for HLVOANGXKWIPPP-BQYQJAHWSA-N
ID: HLVOANGXKWIPPP-BQYQJAHWSA-N
Comment: Energy0
Num peaks: 6
95.04914126 3.174089536
123.0440559 3.72467841
125.0597059 2.095871601
149.0597059 12.18261579
211.075356 3.446219675
243.1015708 61.25697681

Name: +ve in-silico MS/MS by CFM-ID for HLVOANGXKWIPPP-BQYQJAHWSA-N
ID: HLVOANGXKWIPPP-BQYQJAHWSA-N
Comment: Energy1
Num peaks: 15
95.04914126 11.52940205
117.0334912 1.450004281
119.0491413 4.457562042
121.0647913 2.258914448
123.0440559 3.137480457
137.0597059 1.602350252
147.0440559 3.410159942
149.0597059 21.02249748
199.075356 1.41656947
211.075356 3.348595938
213.0910061 1.291468392
215.1066561 1.377843824
225.0910061 1.324479173
227.0702706 1.701736749
243.1015708 21.10339709

Name: +ve in-silico MS/MS by CFM-ID for HLVOANGXKWIPPP-BQYQJAHWSA-N
ID: HLVOANGXKWIPPP-BQYQJAHWSA-N
Comment: Energy2
Num peaks: 24
39.02292652 1.966048193
49.00727645 4.487774525
51.02292652 4.355237516
53.03857658 2.549996568
63.02292652 2.026927322
65.03857658 5.923280948
67.05422664 4.500403816
79.05422664 3.019132798
81.0334912 1.422811804
91.01784114 1.610111317
93.0334912 2.100942383
95.04914126 6.72431646
105.0334912 1.516728734
107.0491413 4.620983515
117.0334912 6.20851623
119.0491413 5.242668702
121.0647913 4.230851712
123.0440559 1.819976195
131.0491413 2.856488387
133.0284058 4.112325243
137.0597059 1.306775213
143.0491413 1.404642852
149.0597059 4.832023364
227.0702706 1.599582736

Name: +ve in-silico MS/MS by CFM-ID for XYWLGCOVGGWHHO-UHFFFAOYSA-N
ID: XYWLGCOVGGWHHO-UHFFFAOYSA-N
Comment: Energy0
Num peaks: 6
123.0440559 6.753628806
125.0597059 1.831884347
137.0597059 6.754618519
151.075356 2.154458916
243.1015708 2.339924918
261.1121354 66.70748996

Name: +ve in-silico MS/MS by CFM-ID for XYWLGCOVGGWHHO-UHFFFAOYSA-N
ID: XYWLGCOVGGWHHO-UHFFFAOYSA-N
Comment: Energy1
Num peaks: 17
109.0647913 2.871960103
123.0440559 19.61335567
125.0597059 1.933596896
135.0440559 1.285557984
137.0597059 17.11000302
149.0597059 1.30091963
151.075356 3.282768946
161.0597059 1.271953841
163.075356 1.040917161
175.075356 1.545997564
177.0910061 1.335898363
217.0859207 1.805704205
229.0859207 2.68631149
231.1015708 3.701730106
233.1172208 3.08776648
243.1015708 1.326778213
261.1121354 15.02973193

Name: +ve in-silico MS/MS by CFM-ID for XYWLGCOVGGWHHO-UHFFFAOYSA-N
ID: XYWLGCOVGGWHHO-UHFFFAOYSA-N
Comment: Energy2
Num peaks: 31
39.02292652 1.207378351
49.00727645 3.78007634
51.02292652 2.769426956
65.03857658 2.226350453
67.05422664 1.554032422
75.02292652 2.238921301
81.0334912 3.156434929
93.0334912 1.898747683
95.04914126 1.293694932
107.0491413 3.109893197
109.0647913 2.819151611
119.0491413 1.178895372
121.0284058 2.459032849
123.0440559 16.60996723
125.0597059 1.391315353
133.0284058 1.519139345
135.0440559 1.432867548
137.0597059 4.569272465
147.0440559 1.390124554
149.0597059 1.341768598
151.075356 1.462218771
161.0597059 1.681930222
173.0597059 1.735390493
175.075356 2.450353714
187.075356 1.038289227
201.0910061 1.277757539
215.0702706 1.37119609
215.1066561 1.066874871
217.0859207 1.679839313
229.0859207 1.447140109
245.0808353 1.183627257

Name: +ve in-silico MS/MS by CFM-ID for GDMDPSVIWARJGW-JTQLQIEISA-N
ID: GDMDPSVIWARJGW-JTQLQIEISA-N
Comment: Energy0
Num peaks: 7
43.05422664 1.387579781
57.06987671 2.436930723
175.1117415 1.785194367
177.1273916 3.217536872
189.0910061 3.601075597
203.1066561 2.207218516
221.1172208 66.53777387

Name: +ve in-silico MS/MS by CFM-ID for GDMDPSVIWARJGW-JTQLQIEISA-N
ID: GDMDPSVIWARJGW-JTQLQIEISA-N
Comment: Energy1
Num peaks: 21
39.02292652 2.588114574
41.03857658 3.305022709
43.05422664 6.570168033
57.06987671 1.426113347
67.05422664 2.816015323
69.06987671 2.636484503
71.08552677 1.267891256
107.0491413 3.549169351
109.0647913 1.805806439
135.0440559 2.777663591
151.0389705 1.57911694
163.0389705 11.89580283
165.0546206 1.884645175
173.0960915 1.388897486
177.0546206 1.430665027
177.1273916 2.47335161
189.0910061 2.822357763
193.1223062 5.44409239
203.1066561 3.30555679
205.0859207 1.382560634
221.1172208 17.79499658

Name: +ve in-silico MS/MS by CFM-ID for GDMDPSVIWARJGW-JTQLQIEISA-N
ID: GDMDPSVIWARJGW-JTQLQIEISA-N
Comment: Energy2
Num peaks: 31
39.02292652 5.629335431
41.03857658 8.076272673
43.05422664 7.849481273
45.06987671 1.502128688
49.00727645 1.118105289
51.02292652 2.885048034
53.03857658 7.399494425
55.01784114 0.6792601502
55.05422664 3.800169294
57.06987671 6.030805244
59.08552677 1.355423299
65.03857658 2.831168999
67.05422664 2.780627264
69.06987671 1.079740036
71.08552677 2.091124871
79.05422664 0.8509274158
93.0334912 0.8943108847
107.0491413 4.210050211
113.0960915 0.8548749143
117.0698767 1.120202053
121.0647913 0.9924614122
133.0647913 1.610594517
135.0440559 2.818424358
137.0597059 1.071005812
139.075356 0.866499001
141.0910061 0.9667680725
143.0855268 0.7534298735
145.1011768 2.124491154
161.0960915 0.7655280829
163.0389705 1.659488173
205.0859207 0.9651447781

Name: +ve in-silico MS/MS by CFM-ID for LLUKLZVIROBDGI-ASEORRQLSA-N
ID: LLUKLZVIROBDGI-ASEORRQLSA-N
Comment: Energy0
Num peaks: 8
171.0804414 2.925188445
189.0910061 2.283624817
197.0960915 1.613204931
215.1066561 1.824341684
217.1223062 1.611906569
225.0910061 4.772559531
243.1015708 35.35416656
261.1121354 29.67734628

Name: +ve in-silico MS/MS by CFM-ID for LLUKLZVIROBDGI-ASEORRQLSA-N
ID: LLUKLZVIROBDGI-ASEORRQLSA-N
Comment: Energy1
Num peaks: 31
39.02292652 1.104436382
93.0334912 1.166131046
95.04914126 1.355506733
119.0491413 1.624045692
121.0647913 1.314794436
169.0647913 2.381317218
171.0440559 2.768368015
171.0804414 3.945725782
173.0597059 1.616490928
173.0960915 1.363687657
177.0910061 1.32084799
185.0597059 3.817670776
187.0389705 1.774996103
187.075356 1.872809062
189.0546206 1.881926236
189.0910061 1.625600336
191.0702706 1.651162944
191.1066561 1.209541772
193.0859207 1.877848892
195.0804414 1.832631863
197.0960915 1.429289328
199.1117415 1.413919079
211.075356 1.425231056
213.0910061 1.781975284
215.0702706 1.020774082
215.1066561 2.715921497
217.1223062 1.803885453
225.0910061 4.048223428
233.1172208 4.371259342
243.1015708 9.827457316
261.1121354 6.392456567

Name: +ve in-silico MS/MS by CFM-ID for LLUKLZVIROBDGI-ASEORRQLSA-N
ID: LLUKLZVIROBDGI-ASEORRQLSA-N
Comment: Energy2
Num peaks: 31
39.02292652 2.80262982
41.03857658 3.759409914
49.00727645 4.361263738
51.02292652 2.985943058
53.03857658 3.2478344
55.05422664 1.633360782
77.03857658 1.356926836
91.05422664 1.437660829
93.0334912 1.214130111
93.06987671 1.796469407
101.0385766 1.30283766
103.0542266 1.099026034
117.0334912 1.443951282
119.0491413 6.781295732
121.0647913 3.03146581
133.0647913 2.725701731
135.0804414 2.000716937
143.0491413 1.931787829
145.0647913 1.87393896
147.0804414 1.997090596
169.0647913 1.684099136
171.0440559 1.616130408
171.0804414 2.09893059
173.0960915 1.943827679
177.0910061 1.125752601
189.0910061 1.023923831
199.075356 1.004400314
199.1117415 1.46866686
215.1066561 1.898932697
225.0910061 1.484890532
227.0702706 1.732375713

Name: +ve in-silico MS/MS by CFM-ID for SQSRYWNOKPJENY-GFCCVEGCSA-N
ID: SQSRYWNOKPJENY-GFCCVEGCSA-N
Comment: Energy0
Num peaks: 9
71.04914126 4.186836743
175.0389705 3.63106861
189.0546206 4.590094184
201.0546206 1.713576161
219.0651853 1.640777198
225.0910061 2.694638913
229.0859207 1.437863039
243.1015708 32.39490384
261.1121354 28.21997374

Name: +ve in-silico MS/MS by CFM-ID for SQSRYWNOKPJENY-GFCCVEGCSA-N
ID: SQSRYWNOKPJENY-GFCCVEGCSA-N
Comment: Energy1
Num peaks: 20
39.02292652 1.720726011
41.03857658 3.627996551
43.05422664 3.737841756
55.05422664 2.122718257
65.03857658 1.860348979
67.05422664 7.562174996
69.0334912 2.26543578
69.06987671 1.651405698
71.04914126 15.32099533
83.04914126 1.600895924
85.06479133 7.800768177
159.0440559 0.9264229856
161.0597059 0.8698972654
189.0546206 10.6593368
191.0702706 1.722145829
215.1066561 1.108942226
225.0910061 2.080440904
233.1172208 1.694401424
243.1015708 8.374844107
261.1121354 4.065211556

Name: +ve in-silico MS/MS by CFM-ID for SQSRYWNOKPJENY-GFCCVEGCSA-N
ID: SQSRYWNOKPJENY-GFCCVEGCSA-N
Comment: Energy2
Num peaks: 31
39.02292652 5.552928694
41.03857658 6.670666069
43.05422664 1.799071891
55.01784114 1.289318035
55.05422664 2.244111201
65.03857658 1.783921731
67.05422664 1.997461728
69.0334912 3.639206414
69.06987671 1.708898352
71.04914126 8.735062448
81.06987671 0.9651409051
93.0334912 1.367866626
119.0127558 2.678047881
121.0284058 4.34353272
131.0491413 1.470386942
133.0284058 2.38247451
135.0440559 1.472617009
145.0647913 3.560755754
147.0440559 1.113816463
149.0597059 1.879057001
159.0440559 3.682971115
161.0597059 1.696782531
173.0233204 1.493276706
175.0389705 2.911266079
189.0546206 2.633313462
199.075356 0.9783303484
201.0546206 1.014383302
211.075356 1.056595604
213.0910061 1.169930619
225.0910061 1.1187147
227.0702706 0.9477453462

Name: +ve in-silico MS/MS by CFM-ID for KFKMQYCHFDVMKG-SNAWJCMRSA-N
ID: KFKMQYCHFDVMKG-SNAWJCMRSA-N
Comment: Energy0
Num peaks: 11
59.01275576 1.460879872
73.06479133 1.867987121
85.06479133 2.432253132
187.0389705 1.317114885
193.0495352 1.304421117
205.0495352 2.676348059
213.0910061 1.398601521
215.1066561 7.775750979
229.0859207 1.540677281
243.1015708 25.63875605
261.1121354 33.0226661

Name: +ve in-silico MS/MS by CFM-ID for KFKMQYCHFDVMKG-SNAWJCMRSA-N
ID: KFKMQYCHFDVMKG-SNAWJCMRSA-N
Comment: Energy1
Num peaks: 31
53.00219107 1.258405016
65.03857658 1.964219831
67.05422664 2.443449405
68.99710569 0.7841618128
69.06987671 0.8519234028
71.01275576 2.40265675
73.06479133 3.436449881
83.04914126 1.270048655
85.06479133 2.659686548
149.0597059 0.7825418974
159.0440559 5.901458782
161.0597059 0.8890024811
173.0597059 0.9681558553
175.0389705 1.599094941
175.075356 1.021900671
177.0546206 1.085258549
187.0389705 2.28997938
189.0910061 1.642130718
191.1066561 1.070287813
193.0495352 1.421384629
201.0546206 1.454738308
203.0338851 5.384627084
203.0702706 1.693399994
205.0495352 1.902124053
213.0910061 1.394173246
215.1066561 12.10247153
217.1223062 0.8479538183
219.0651853 2.181931641
229.0859207 1.003282101
243.1015708 9.882102656
261.1121354 6.934923761

Name: +ve in-silico MS/MS by CFM-ID for KFKMQYCHFDVMKG-SNAWJCMRSA-N
ID: KFKMQYCHFDVMKG-SNAWJCMRSA-N
Comment: Energy2
Num peaks: 31
25.00727645 3.06282791
39.02292652 1.985030725
41.03857658 1.298621085
49.00727645 1.713462392
51.02292652 1.509484351
55.05422664 4.450803255
59.01275576 1.119953265
65.03857658 5.648258764
67.05422664 2.767016124
68.99710569 1.855753606
69.06987671 2.220548578
71.01275576 2.04083559
92.99710569 1.145536489
116.9971057 1.079729417
131.0491413 3.573002949
135.0440559 0.9509354745
147.0440559 1.182111311
157.0647913 2.11577203
159.0440559 12.30494308
159.0804414 1.547889534
161.0597059 2.375669521
171.0804414 1.315966722
173.0233204 1.371277822
173.0597059 2.052478631
175.0389705 2.120695692
183.0804414 2.39942199
185.0960915 0.9573302146
187.0389705 1.266187672
199.075356 1.537891533
203.0702706 1.191986583
205.0495352 1.127068775

Name: +ve in-silico MS/MS by CFM-ID for CWLCIDOEGDSRAH-HNNXBMFYSA-N
ID: CWLCIDOEGDSRAH-HNNXBMFYSA-N
Comment: Energy0
Num peaks: 6
95.08552677 1.328543582
123.0076704 0.9276327086
225.0910061 1.342124868
243.1015708 22.67365915
245.0808353 0.9285973898
261.1121354 64.83305243

Name: +ve in-silico MS/MS by CFM-ID for CWLCIDOEGDSRAH-HNNXBMFYSA-N
ID: CWLCIDOEGDSRAH-HNNXBMFYSA-N
Comment: Energy1
Num peaks: 20
55.05422664 1.511032937
93.06987671 2.8010416
95.01275576 4.812733253
95.08552677 2.792402654
121.0647913 1.873902799
123.0076704 2.771426655
123.0804414 1.619886704
137.0960915 1.958423873
139.1117415 3.436274784
165.0910061 3.649500804
167.1066561 4.686619075
205.0495352 2.090664516
215.1066561 2.655823344
217.0859207 2.299489418
225.0910061 2.145830405
231.1015708 3.401166404
233.1172208 12.02448163
243.1015708 10.49107508
245.0808353 1.821554391
261.1121354 12.52650056

Name: +ve in-silico MS/MS by CFM-ID for CWLCIDOEGDSRAH-HNNXBMFYSA-N
ID: CWLCIDOEGDSRAH-HNNXBMFYSA-N
Comment: Energy2
Num peaks: 31
39.02292652 2.809505402
49.00727645 1.15717478
51.02292652 1.092748327
53.00219107 1.044104554
53.03857658 1.813700222
55.05422664 8.901571135
57.06987671 1.053437986
65.03857658 1.258817998
67.01784114 1.256901272
67.05422664 1.203050423
81.06987671 1.496843536
93.06987671 8.432199821
95.01275576 2.929574254
95.08552677 3.220875139
121.0647913 2.968726915
121.1011768 1.2016207
123.0076704 2.13348607
123.0804414 1.610574722
135.0804414 1.408527193
137.0960915 2.823007865
139.1117415 1.163828933
147.0804414 1.037869272
149.0960915 2.880998857
161.0960915 1.638348148
203.0702706 2.751498041
215.1066561 2.793045915
225.0910061 3.370173266
227.0702706 3.810274302
231.1015708 1.093068188
243.1015708 4.946136913
245.0808353 1.956070571

Name: +ve in-silico MS/MS by CFM-ID for NOCXLEOYPZOMHM-UHFFFAOYSA-N
ID: NOCXLEOYPZOMHM-UHFFFAOYSA-N
Comment: Energy0
Num peaks: 6
55.05422664 4.464360978
205.0495352 4.487916043
217.0495352 5.754836639
219.0651853 5.192555988
243.1015708 6.284500031
261.1121354 57.61635755

Name: +ve in-silico MS/MS by CFM-ID for NOCXLEOYPZOMHM-UHFFFAOYSA-N
ID: NOCXLEOYPZOMHM-UHFFFAOYSA-N
Comment: Energy1
Num peaks: 18
39.02292652 2.648809132
55.05422664 15.30074365
57.06987671 1.267556458
69.06987671 5.326519541
191.0338851 1.823721326
193.0495352 1.491498428
201.0910061 2.235464813
205.0495352 13.29814729
217.0495352 2.674838949
217.0859207 1.815975635
219.0651853 1.479799018
221.0808353 1.637354957
229.0859207 2.710773613
231.1015708 3.346190633
233.1172208 6.583906159
243.1015708 3.845446058
245.0808353 1.298183481
261.1121354 11.38861223

Name: +ve in-silico MS/MS by CFM-ID for NOCXLEOYPZOMHM-UHFFFAOYSA-N
ID: NOCXLEOYPZOMHM-UHFFFAOYSA-N
Comment: Energy2
Num peaks: 31
39.02292652 3.110032237
41.03857658 1.357050974
49.00727645 0.8838645635
51.02292652 1.240197953
53.03857658 2.236399971
55.05422664 17.36923913
57.06987671 1.506598908
63.02292652 1.058815518
65.03857658 5.640232685
67.05422664 2.098193964
69.06987671 2.448198161
71.08552677 0.8637946114
79.05422664 2.549935474
91.05422664 1.469821958
93.06987671 1.366060424
115.0542266 2.962433671
119.0127558 2.110989904
121.0284058 0.8894345713
133.0284058 2.40431283
135.0440559 2.082200038
159.0804414 0.8914680696
161.0597059 1.581395585
175.0389705 1.141197184
177.0546206 1.225549498
189.0182351 1.834181543
191.1066561 1.159539961
205.0495352 2.617700959
211.075356 0.907552613
217.0859207 1.144820806
243.1015708 1.021229041
245.0808353 1.107780392

Name: +ve in-silico MS/MS by CFM-ID for IRHUBAJNVOOYCE-UHFFFAOYSA-N
ID: IRHUBAJNVOOYCE-UHFFFAOYSA-N
Comment: Energy0
Num peaks: 6
177.0546206 1.113592534
179.0702706 1.076600636
189.0910061 3.094041086
191.1066561 1.358564912
205.0859207 1.626259219
221.1172208 86.64247337

Name: +ve in-silico MS/MS by CFM-ID for IRHUBAJNVOOYCE-UHFFFAOYSA-N
ID: IRHUBAJNVOOYCE-UHFFFAOYSA-N
Comment: Energy1
Num peaks: 6
43.05422664 2.278620703
177.0910061 3.091097459
189.0910061 8.404951709
191.1066561 2.285707947
205.0859207 3.275569661
221.1172208 62.29260157

Name: +ve in-silico MS/MS by CFM-ID for IRHUBAJNVOOYCE-UHFFFAOYSA-N
ID: IRHUBAJNVOOYCE-UHFFFAOYSA-N
Comment: Energy2
Num peaks: 31
15.02292652 1.210535321
41.03857658 1.429647821
43.05422664 1.811207131
49.00727645 3.434527341
55.01784114 2.435285583
65.03857658 9.609559875
69.0334912 1.855136491
85.02840582 1.139037381
89.03857658 1.99284406
107.0491413 2.659609609
109.0284058 1.895547859
109.0647913 1.055809032
121.0647913 3.595026935
133.0647913 7.092662846
135.0440559 3.570364344
135.0804414 3.467512568
137.0597059 1.240973904
145.0647913 1.046002231
147.0440559 1.535143319
147.0804414 1.99478964
159.0804414 1.194447424
163.0389705 1.640440667
165.0546206 3.277282882
173.0597059 1.942465067
175.075356 3.439501308
177.0910061 1.199608342
187.075356 1.140448653
189.0546206 2.344496426
189.0910061 1.330720614
203.1066561 1.19207188
205.0859207 2.842636907

Name: +ve in-silico MS/MS by CFM-ID for KCJJMMITMIZHFI-TZTCFGBESA-N
ID: KCJJMMITMIZHFI-TZTCFGBESA-N
Comment: Energy0
Num peaks: 11
185.0597059 3.854231526
187.075356 13.42170573
189.0910061 2.379181095
203.0702706 2.12323541
205.0859207 1.745611964
213.0910061 1.346532287
215.1066561 3.543135178
217.1223062 2.819923794
243.1015708 9.961015374
245.0808353 1.477872277
261.1121354 37.62058805

Name: +ve in-silico MS/MS by CFM-ID for KCJJMMITMIZHFI-TZTCFGBESA-N
ID: KCJJMMITMIZHFI-TZTCFGBESA-N
Comment: Energy1
Num peaks: 31
53.00219107 1.726650496
83.04914126 1.005645075
105.0334912 1.231784894
119.0491413 3.414488869
121.0647913 1.095044623
131.0491413 1.612824727
133.0647913 1.902002974
135.0804414 1.266370056
159.0804414 1.175659803
161.0960915 1.599983942
163.1117415 1.265621496
171.0804414 1.590378278
173.0960915 2.408511986
179.0702706 1.169495512
185.0597059 2.751585694
187.075356 8.204594724
189.0546206 1.716645113
189.0910061 2.791978427
191.1066561 7.016959726
203.0702706 1.40242522
205.0859207 1.548988467
207.1015708 1.617538282
213.0910061 1.491878143
215.1066561 1.678148629
217.1223062 1.682597826
219.1015708 1.042209682
225.0910061 1.044837892
231.1015708 0.985719423
233.1172208 4.261136305
243.1015708 7.386335929
261.1121354 7.864504793

Name: +ve in-silico MS/MS by CFM-ID for KCJJMMITMIZHFI-TZTCFGBESA-N
ID: KCJJMMITMIZHFI-TZTCFGBESA-N
Comment: Energy2
Num peaks: 31
41.03857658 1.507794035
49.00727645 3.330166914
51.02292652 6.371895553
53.00219107 1.282325134
53.03857658 3.915269709
57.06987671 1.052637403
63.02292652 1.26284515
65.03857658 3.317338563
75.02292652 2.52501774
77.03857658 4.232969951
79.01784114 1.591610121
79.05422664 4.110084561
81.06987671 1.326619134
105.0334912 3.338091924
107.0491413 0.9947365598
107.0855268 2.211215323
119.0491413 1.78092956
119.0855268 1.607605309
131.0491413 4.200499782
133.0647913 3.945607965
135.0804414 1.383100435
159.0804414 1.251934701
171.0804414 1.236276018
175.0389705 0.917321035
185.0597059 1.472935993
191.0702706 0.9940783388
199.1117415 0.9734907032
201.0546206 1.04698527
207.1015708 0.9877095694
233.0808353 1.225279143
245.0808353 2.179481985

Name: +ve in-silico MS/MS by CFM-ID for VJGTXUJDAADHGJ-UHFFFAOYSA-N
ID: VJGTXUJDAADHGJ-UHFFFAOYSA-N
Comment: Energy0
Num peaks: 6
107.0491413 1.17411079
211.075356 4.491326394
213.0910061 1.28429701
225.0910061 3.738897397
227.0702706 1.011785794
243.1015708 80.88824531

Name: +ve in-silico MS/MS by CFM-ID for VJGTXUJDAADHGJ-UHFFFAOYSA-N
ID: VJGTXUJDAADHGJ-UHFFFAOYSA-N
Comment: Energy1
Num peaks: 16
105.0334912 3.021760563
107.0491413 3.398249849
119.0491413 4.167316641
121.0647913 3.968994524
123.0440559 4.333117232
137.0597059 3.956303535
149.0597059 2.363149346
183.0804414 1.556149298
199.075356 2.885900547
201.0910061 1.908300817
211.075356 4.237869446
213.0910061 5.392464991
215.1066561 7.136262858
225.0910061 2.936361332
227.0702706 1.851477305
243.1015708 27.22627292

Name: +ve in-silico MS/MS by CFM-ID for VJGTXUJDAADHGJ-UHFFFAOYSA-N
ID: VJGTXUJDAADHGJ-UHFFFAOYSA-N
Comment: Energy2
Num peaks: 31
39.02292652 2.580670932
41.03857658 1.163213604
49.00727645 2.037236918
51.02292652 1.667594939
63.02292652 1.490316532
65.03857658 1.847226392
75.02292652 3.858261037
77.03857658 1.991583117
79.05422664 1.876086736
89.03857658 2.411575581
91.05422664 1.719616464
105.0334912 3.456901391
107.0491413 1.865637767
117.0334912 5.353125864
119.0491413 3.503974726
157.0647913 2.658424576
167.0491413 1.2337871
169.0647913 4.18537899
173.0597059 1.796969334
181.0647913 2.382436541
183.0804414 4.747346639
185.0960915 1.199683926
187.075356 2.031324539
195.0804414 1.47391241
197.0960915 1.263447647
199.075356 5.618629781
201.0910061 1.63814606
211.075356 1.484994292
215.1066561 1.790533117
225.0910061 1.118244903
227.0702706 2.334637502

Name: +ve in-silico MS/MS by CFM-ID for GTMXRTKUWSWHFI-UHFFFAOYSA-N
ID: GTMXRTKUWSWHFI-UHFFFAOYSA-N
Comment: Energy0
Num peaks: 6
107.0491413 1.600221976
109.0647913 1.125372482
153.0546206 2.318667652
229.0859207 5.914435496
231.1015708 1.917534108
261.1121354 80.05697975

Name: +ve in-silico MS/MS by CFM-ID for GTMXRTKUWSWHFI-UHFFFAOYSA-N
ID: GTMXRTKUWSWHFI-UHFFFAOYSA-N
Comment: Energy1
Num peaks: 23
49.00727645 0.9805621565
51.02292652 1.178178264
71.01275576 0.849567276
75.04405588 1.212874225
107.0491413 3.437681311
109.0647913 1.997098289
123.0440559 1.887375069
131.0491413 0.7838384164
153.0546206 4.32000134
165.0546206 0.7630187001
167.0702706 1.364968095
175.075356 0.7865159849
187.075356 1.411785048
199.075356 1.258273
201.0910061 3.459994622
203.0702706 1.158317767
217.0859207 2.151957128
229.0859207 9.507917524
231.1015708 7.877879611
233.0808353 0.9615979642
233.1172208 5.310544673
245.0808353 1.286594572
261.1121354 26.78573831

Name: +ve in-silico MS/MS by CFM-ID for GTMXRTKUWSWHFI-UHFFFAOYSA-N
ID: GTMXRTKUWSWHFI-UHFFFAOYSA-N
Comment: Energy2
Num peaks: 31
15.02292652 1.143658584
39.02292652 2.567028193
49.00727645 4.472575594
51.02292652 2.689992196
79.01784114 1.471971664
81.0334912 1.657192833
123.0440559 1.598106883
129.0334912 1.275526808
131.0491413 2.998856927
133.0647913 1.748191473
137.0233204 1.664798345
139.0389705 2.86645055
151.0389705 2.417784207
153.0546206 3.443216162
157.0647913 3.687634984
159.0804414 1.718315372
165.0546206 4.500118188
175.075356 1.585062683
177.0546206 1.187876534
179.0702706 1.322303738
187.075356 1.840353292
199.075356 2.5053925
201.0546206 2.235034505
201.0910061 1.370034008
203.0702706 1.432960883
213.0546206 2.29417906
215.0702706 5.473645206
217.0859207 1.964512371
229.0859207 3.301996302
231.1015708 1.467627732
245.0808353 2.080771759

Name: +ve in-silico MS/MS by CFM-ID for LLUKLZVIROBDGI-DOERSZECSA-N
ID: LLUKLZVIROBDGI-DOERSZECSA-N
Comment: Energy0
Num peaks: 8
171.0804414 2.925188445
189.0910061 2.283624817
197.0960915 1.613204931
215.1066561 1.824341684
217.1223062 1.611906569
225.0910061 4.772559531
243.1015708 35.35416656
261.1121354 29.67734628

Name: +ve in-silico MS/MS by CFM-ID for LLUKLZVIROBDGI-DOERSZECSA-N
ID: LLUKLZVIROBDGI-DOERSZECSA-N
Comment: Energy1
Num peaks: 31
39.02292652 1.104436382
93.0334912 1.166131046
95.04914126 1.355506733
119.0491413 1.624045692
121.0647913 1.314794436
169.0647913 2.381317218
171.0440559 2.768368015
171.0804414 3.945725782
173.0597059 1.616490928
173.0960915 1.363687657
177.0910061 1.32084799
185.0597059 3.817670776
187.0389705 1.774996103
187.075356 1.872809062
189.0546206 1.881926236
189.0910061 1.625600336
191.0702706 1.651162944
191.1066561 1.209541772
193.0859207 1.877848892
195.0804414 1.832631863
197.0960915 1.429289328
199.1117415 1.413919079
211.075356 1.425231056
213.0910061 1.781975284
215.0702706 1.020774082
215.1066561 2.715921497
217.1223062 1.803885453
225.0910061 4.048223428
233.1172208 4.371259342
243.1015708 9.827457316
261.1121354 6.392456567

Name: +ve in-silico MS/MS by CFM-ID for LLUKLZVIROBDGI-DOERSZECSA-N
ID: LLUKLZVIROBDGI-DOERSZECSA-N
Comment: Energy2
Num peaks: 31
39.02292652 2.80262982
41.03857658 3.759409914
49.00727645 4.361263738
51.02292652 2.985943058
53.03857658 3.2478344
55.05422664 1.633360782
77.03857658 1.356926836
91.05422664 1.437660829
93.0334912 1.214130111
93.06987671 1.796469407
101.0385766 1.30283766
103.0542266 1.099026034
117.0334912 1.443951282
119.0491413 6.781295732
121.0647913 3.03146581
133.0647913 2.725701731
135.0804414 2.000716937
143.0491413 1.931787829
145.0647913 1.87393896
147.0804414 1.997090596
169.0647913 1.684099136
171.0440559 1.616130408
171.0804414 2.09893059
173.0960915 1.943827679
177.0910061 1.125752601
189.0910061 1.023923831
199.075356 1.004400314
199.1117415 1.46866686
215.1066561 1.898932697
225.0910061 1.484890532
227.0702706 1.732375713

Name: +ve in-silico MS/MS by CFM-ID for LSQCSEQTJDZMSO-GLEZIHRCSA-N
ID: LSQCSEQTJDZMSO-GLEZIHRCSA-N
Comment: Energy0
Num peaks: 9
59.04914126 1.911083596
69.0334912 1.774124531
71.04914126 4.947840626
159.0440559 4.158799555
161.0597059 2.704512955
163.075356 1.96451981
179.0702706 8.029112079
243.1015708 8.54714033
261.1121354 47.49423967

Name: +ve in-silico MS/MS by CFM-ID for LSQCSEQTJDZMSO-GLEZIHRCSA-N
ID: LSQCSEQTJDZMSO-GLEZIHRCSA-N
Comment: Energy1
Num peaks: 28
39.02292652 8.756077282
41.03857658 10.11001689
43.05422664 3.480262835
45.0334912 1.052813877
45.06987671 1.191869624
59.04914126 1.532911569
69.0334912 2.481475672
71.04914126 7.436019238
159.0440559 1.700257448
161.0597059 1.662087968
163.075356 1.259588746
173.0597059 2.084586825
187.0389705 1.149946777
201.0546206 1.190861941
203.0702706 1.38428619
205.0495352 2.347469375
213.0910061 2.213806414
215.0702706 1.78198253
215.1066561 4.468607158
217.0495352 1.269017533
217.0859207 1.735259003
219.0651853 1.170639736
231.0651853 1.032769199
231.1015708 1.480837231
233.0808353 1.615981123
233.1172208 2.687330726
243.1015708 5.784254088
261.1121354 6.510915536

Name: +ve in-silico MS/MS by CFM-ID for LSQCSEQTJDZMSO-GLEZIHRCSA-N
ID: LSQCSEQTJDZMSO-GLEZIHRCSA-N
Comment: Energy2
Num peaks: 31
39.02292652 2.157132121
41.03857658 5.504398548
43.05422664 1.474272336
49.00727645 1.019788592
55.05422664 5.026337822
57.0334912 3.21454932
57.06987671 2.837441215
59.04914126 3.392789009
59.08552677 0.7299009315
69.0334912 3.533230801
71.04914126 3.221930457
83.04914126 0.9095822825
85.02840582 2.696468281
91.05422664 2.028458647
115.0542266 5.161777351
117.0334912 4.757840848
117.0698767 0.778303594
133.0284058 1.45798141
133.0647913 2.349784838
135.0440559 0.7940167362
143.0491413 1.807082883
145.0647913 1.441025004
159.0440559 9.412944808
161.0597059 3.892597457
171.0440559 0.9576845344
175.0389705 1.992105496
185.0233204 1.096794139
187.0389705 2.821919296
203.0338851 0.6336904444
217.0859207 0.9273747365
245.0808353 1.496984988

Name: +ve in-silico MS/MS by CFM-ID for DILARCNLBXHZHH-HNNXBMFYSA-N
ID: DILARCNLBXHZHH-HNNXBMFYSA-N
Comment: Energy0
Num peaks: 10
43.01784114 2.108878584
149.0597059 3.327248483
159.0440559 1.667808945
199.075356 1.438352017
201.0910061 10.20774861
203.0702706 3.277809558
219.1015708 13.20830128
231.0651853 1.95923553
243.1015708 12.46862551
261.1121354 31.06014395

Name: +ve in-silico MS/MS by CFM-ID for DILARCNLBXHZHH-HNNXBMFYSA-N
ID: DILARCNLBXHZHH-HNNXBMFYSA-N
Comment: Energy1
Num peaks: 28
39.02292652 0.818233873
43.01784114 2.23399564
57.0334912 3.096543311
61.02840582 0.7864337716
81.0334912 1.554889258
83.04914126 2.332967115
85.06479133 0.8936618073
107.0491413 1.744913981
119.0491413 1.085243377
135.0440559 6.927726449
143.0491413 1.576036224
149.0597059 3.060894796
159.0440559 1.430859316
161.0597059 1.30827844
169.0647913 2.552743536
173.0960915 1.540730147
177.0546206 13.71292408
179.0702706 1.04899522
183.0804414 2.999853191
191.1066561 1.358893125
199.075356 0.9307746075
201.0910061 9.291817619
203.0702706 1.326776417
219.1015708 6.212163505
231.0651853 1.081928732
233.1172208 2.224617385
243.1015708 3.548798892
261.1121354 3.850870764

Name: +ve in-silico MS/MS by CFM-ID for DILARCNLBXHZHH-HNNXBMFYSA-N
ID: DILARCNLBXHZHH-HNNXBMFYSA-N
Comment: Energy2
Num peaks: 31
25.00727645 0.8920983539
39.02292652 1.480744517
41.00219107 1.003799028
41.03857658 0.812062551
43.01784114 3.834292861
53.00219107 2.535191956
55.01784114 1.82770048
57.0334912 2.213419921
65.03857658 1.544859952
79.01784114 0.9353507346
79.05422664 1.809406235
91.05422664 1.620398667
105.0334912 1.056909151
107.0491413 5.454607906
131.0491413 1.636960741
143.0491413 9.150633798
145.0647913 2.727317068
149.0597059 2.628419543
157.0284058 0.9448146699
159.0440559 8.281358139
161.0597059 7.388236783
163.075356 1.48938119
183.0804414 1.904361095
187.0389705 0.88199033
187.075356 2.311657087
189.0546206 2.214300036
201.0910061 4.823140558
203.0702706 1.683937587
219.1015708 0.7926265458
225.0910061 0.799448637
245.0808353 1.041520502

Name: +ve in-silico MS/MS by CFM-ID for LKSUTKLZDIWZPN-MLXNANBUSA-N
ID: LKSUTKLZDIWZPN-MLXNANBUSA-N
Comment: Energy0
Num peaks: 6
59.04914126 2.430398999
213.0910061 0.7974442787
219.0651853 0.9194444779
243.1015708 14.04161636
245.0808353 0.8602474927
261.1121354 64.23247867

Name: +ve in-silico MS/MS by CFM-ID for LKSUTKLZDIWZPN-MLXNANBUSA-N
ID: LKSUTKLZDIWZPN-MLXNANBUSA-N
Comment: Energy1
Num peaks: 24
41.03857658 2.045951102
45.0334912 1.687069679
59.04914126 2.267446037
171.0440559 2.331021434
173.0597059 3.726713522
185.0597059 2.395132955
187.075356 1.079155278
201.0546206 2.951413221
203.0702706 2.266692342
213.0910061 4.023822628
215.0702706 3.327437695
215.1066561 8.550513449
217.0859207 3.696711175
217.1223062 1.038768842
219.0651853 1.046328387
219.1015708 1.881119694
225.0910061 1.473112289
231.0651853 1.618908963
231.1015708 1.670227989
233.0808353 3.285490845
235.0964854 1.748007433
243.1015708 10.95734097
245.0808353 1.167680424
261.1121354 13.91438724

Name: +ve in-silico MS/MS by CFM-ID for LKSUTKLZDIWZPN-MLXNANBUSA-N
ID: LKSUTKLZDIWZPN-MLXNANBUSA-N
Comment: Energy2
Num peaks: 31
25.00727645 0.8866774539
39.02292652 1.885131059
41.03857658 2.19307514
43.01784114 0.9980587115
43.05422664 1.053468112
45.0334912 1.111029111
51.02292652 9.916468318
53.03857658 1.051774146
57.0334912 5.733828265
59.04914126 5.319899106
71.04914126 1.114842466
83.04914126 0.9786831379
85.02840582 2.980048483
115.0542266 1.418911852
117.0334912 2.022300487
159.0440559 4.515049784
161.0597059 2.681298725
163.075356 0.95853738
171.0440559 2.259174137
185.0597059 1.21707643
189.0546206 1.609824275
197.0597059 0.8796294611
199.075356 1.454137022
201.0546206 1.255174009
203.0702706 1.343543584
205.0859207 0.8915031366
217.0859207 1.085906041
225.0910061 2.571067543
235.0964854 0.9420238958
243.1015708 1.37222707
245.0808353 1.589813762

Name: +ve in-silico MS/MS by CFM-ID for BLSOWDMSEJCMGU-OAHLLOKOSA-N
ID: BLSOWDMSEJCMGU-OAHLLOKOSA-N
Comment: Energy0
Num peaks: 6
199.1117415 1.25119714
215.1066561 1.25735761
225.0910061 4.326360737
229.0859207 1.167976302
243.1015708 38.82660479
261.1121354 36.846308

Name: +ve in-silico MS/MS by CFM-ID for BLSOWDMSEJCMGU-OAHLLOKOSA-N
ID: BLSOWDMSEJCMGU-OAHLLOKOSA-N
Comment: Energy1
Num peaks: 31
59.04914126 1.452425258
71.04914126 1.218450957
85.02840582 1.188296234
87.04405588 1.89809159
103.0542266 1.126257647
117.0698767 1.254887574
171.0440559 1.778144848
171.0804414 1.476672697
173.0597059 1.781227024
173.0960915 1.054455171
175.075356 1.136121702
175.1117415 1.018214789
185.0960915 5.426375957
187.075356 2.506810843
189.0910061 1.104852178
197.0960915 1.628214445
199.075356 1.983726655
199.1117415 2.801483991
201.0910061 3.339254369
203.1066561 5.53814116
211.075356 2.636614791
213.0910061 1.366321652
215.0702706 1.047244645
215.1066561 5.71310952
217.0859207 1.041855023
217.1223062 2.947421944
225.0910061 3.730613592
231.1015708 1.458952451
233.1172208 3.644198658
243.1015708 9.393763461
261.1121354 2.990777057

Name: +ve in-silico MS/MS by CFM-ID for BLSOWDMSEJCMGU-OAHLLOKOSA-N
ID: BLSOWDMSEJCMGU-OAHLLOKOSA-N
Comment: Energy2
Num peaks: 31
44.99710569 1.485721729
45.0334912 2.576061715
55.05422664 0.9085390825
68.99710569 1.138462579
69.0334912 1.467753205
103.0542266 5.446459963
117.0698767 4.373241307
127.0542266 1.099316852
143.0491413 0.9363574819
145.0647913 0.9746736925
159.0440559 1.194956566
171.0440559 2.807980435
171.0804414 3.869134939
173.0597059 1.24108628
173.0960915 1.693472286
183.0804414 2.136145978
185.0597059 1.240701266
185.0960915 8.128240852
187.075356 3.085410846
197.0960915 1.019661077
199.075356 1.898468164
199.1117415 2.405428545
201.0910061 1.410085977
203.1066561 0.9751738238
211.075356 1.39178658
213.0910061 2.076503825
215.1066561 2.167762825
225.0910061 5.005939032
227.0702706 2.281361412
243.1015708 2.298489474
245.0808353 0.9167830742

Name: +ve in-silico MS/MS by CFM-ID for BEGFRCSTDJAVIY-UHFFFAOYSA-N
ID: BEGFRCSTDJAVIY-UHFFFAOYSA-N
Comment: Energy0
Num peaks: 6
107.0491413 1.212816388
211.075356 1.765431831
213.0910061 1.06062018
225.0910061 2.806251923
227.0702706 0.9581324084
243.1015708 85.46658902

Name: +ve in-silico MS/MS by CFM-ID for BEGFRCSTDJAVIY-UHFFFAOYSA-N
ID: BEGFRCSTDJAVIY-UHFFFAOYSA-N
Comment: Energy1
Num peaks: 15
107.0491413 4.009904377
119.0491413 4.630601228
121.0647913 4.843957041
123.0440559 4.347140591
149.0597059 1.560867717
183.0804414 1.913183247
199.075356 3.101761389
201.0910061 3.838418286
211.075356 3.169198597
213.0910061 4.984883159
215.0702706 1.951352424
215.1066561 6.700236762
225.0910061 2.164543038
227.0702706 2.98508441
243.1015708 30.82748019

Name: +ve in-silico MS/MS by CFM-ID for BEGFRCSTDJAVIY-UHFFFAOYSA-N
ID: BEGFRCSTDJAVIY-UHFFFAOYSA-N
Comment: Energy2
Num peaks: 31
49.00727645 3.772649102
51.02292652 1.250947023
63.02292652 2.340820224
65.03857658 2.223596244
75.02292652 4.380536978
77.03857658 1.230336968
79.05422664 2.289150145
89.03857658 2.787658704
91.05422664 2.147245475
101.0385766 1.1218965
103.0542266 1.259293978
107.0491413 1.918050673
117.0334912 5.178602662
119.0491413 3.7369697
125.0385766 1.088932717
141.0334912 1.092984228
141.0698767 1.198696192
143.0855268 1.519727106
155.0491413 1.994230786
155.0855268 1.143139902
157.0647913 1.356849823
167.0491413 2.889827097
169.0647913 1.986743394
171.0804414 1.46110913
183.0804414 2.978486808
187.075356 1.145505756
199.075356 4.376574029
201.0910061 2.129301129
215.1066561 1.342597223
225.0910061 1.130310936
227.0702706 3.79419864

Name: +ve in-silico MS/MS by CFM-ID for OVWYWAKWCKVABI-LSDHHAIUSA-N
ID: OVWYWAKWCKVABI-LSDHHAIUSA-N
Comment: Energy0
Num peaks: 12
97.02840582 1.450658916
175.075356 2.672695693
191.0702706 1.504633012
193.0859207 2.836502969
201.0910061 14.33276088
215.1066561 2.708858895
217.1223062 1.895423016
229.0859207 1.278938837
231.1015708 1.314752905
233.1172208 1.514381609
243.1015708 26.75464045
261.1121354 22.72385643

Name: +ve in-silico MS/MS by CFM-ID for OVWYWAKWCKVABI-LSDHHAIUSA-N
ID: OVWYWAKWCKVABI-LSDHHAIUSA-N
Comment: Energy1
Num peaks: 31
39.02292652 1.178816005
65.03857658 1.196342246
81.0334912 3.13718998
83.04914126 0.9836667505
95.01275576 0.9800145844
97.02840582 1.318557799
105.0334912 1.026962504
105.0698767 1.344660365
119.0491413 1.096387065
121.0647913 2.869525266
133.0647913 1.69975592
147.0804414 1.774279913
149.0960915 1.699206856
165.0910061 1.862098451
175.075356 2.367464425
191.0702706 1.219474353
193.0859207 1.662221366
199.1117415 2.243738012
201.0910061 8.757524152
203.0702706 0.9778420549
213.0910061 1.537044242
215.0702706 1.639320755
215.1066561 4.271741697
217.0859207 1.848895806
217.1223062 1.222496696
229.0859207 2.328596498
231.1015708 1.507162366
233.1172208 3.43628294
243.1015708 12.71404828
245.0808353 1.163502506
261.1121354 3.290291622

Name: +ve in-silico MS/MS by CFM-ID for OVWYWAKWCKVABI-LSDHHAIUSA-N
ID: OVWYWAKWCKVABI-LSDHHAIUSA-N
Comment: Energy2
Num peaks: 31
39.02292652 2.212543412
41.03857658 1.13077787
51.02292652 2.705931622
65.03857658 4.793639178
67.05422664 3.193543606
69.0334912 1.35254414
79.05422664 1.289170311
81.0334912 6.387967571
83.04914126 1.263141448
91.05422664 1.894931942
95.01275576 1.293672637
97.02840582 1.885312024
105.0698767 1.22182029
109.0647913 1.210079862
119.0491413 1.747544727
119.0855268 2.150772981
131.0491413 1.143127261
133.0647913 2.177991218
135.0440559 2.639334376
135.0804414 1.755566667
137.0597059 1.975587308
143.0491413 1.340994176
145.0647913 1.17323311
147.0804414 2.393827454
149.0597059 1.713052044
149.0960915 1.240121018
161.0597059 4.049728374
163.075356 1.138162268
175.075356 3.791415216
199.1117415 1.313408081
225.0910061 1.160066531

Name: +ve in-silico MS/MS by CFM-ID for CMOGDVKTFYEQGC-OAHLLOKOSA-N
ID: CMOGDVKTFYEQGC-OAHLLOKOSA-N
Comment: Energy0
Num peaks: 13
43.01784114 3.116794956
133.0647913 1.366483158
135.0440559 2.49679713
147.0440559 1.416003375
149.0597059 5.926056774
183.0804414 1.329400045
199.075356 1.992391045
201.0910061 17.80927882
217.0859207 1.697127318
219.1015708 4.512323509
243.1015708 6.834906847
245.0808353 2.196720761
261.1121354 29.99333505

Name: +ve in-silico MS/MS by CFM-ID for CMOGDVKTFYEQGC-OAHLLOKOSA-N
ID: CMOGDVKTFYEQGC-OAHLLOKOSA-N
Comment: Energy1
Num peaks: 17
43.01784114 2.070084062
61.02840582 1.173628021
135.0440559 1.346439931
147.0440559 1.849767306
149.0597059 7.232096183
157.0647913 2.251492326
159.0804414 1.61601031
161.0597059 2.40077474
183.0804414 7.122807093
185.0597059 1.868531175
199.075356 1.428675366
201.0910061 31.22384621
217.0859207 1.397938756
219.1015708 4.982129171
243.1015708 4.156682565
245.0808353 2.044730812
261.1121354 6.393193338

Name: +ve in-silico MS/MS by CFM-ID for CMOGDVKTFYEQGC-OAHLLOKOSA-N
ID: CMOGDVKTFYEQGC-OAHLLOKOSA-N
Comment: Energy2
Num peaks: 31
15.02292652 1.044944787
39.02292652 2.196379748
41.00219107 1.249293543
43.01784114 4.795837712
57.0334912 1.337501362
65.03857658 2.505677927
73.02840582 1.228262852
93.0334912 1.178165767
95.04914126 1.327970986
103.0542266 1.825261809
105.0334912 2.836056601
107.0491413 2.352093801
115.0542266 2.848477917
117.0334912 1.217304047
117.0698767 2.605736412
119.0491413 3.362664027
121.0647913 2.613581459
123.0440559 1.716352117
129.0334912 4.074101646
131.0491413 5.780388869
133.0284058 4.016831988
133.0647913 7.496408123
135.0440559 0.9397184904
147.0440559 2.018161918
149.0597059 3.753735715
157.0647913 3.676998847
159.0440559 0.7576155044
159.0804414 1.391864448
183.0804414 2.147704606
185.0597059 2.515727741
201.0910061 2.14275199

Name: +ve in-silico MS/MS by CFM-ID for KBHJUIRMCYXTBK-UHFFFAOYSA-N
ID: KBHJUIRMCYXTBK-UHFFFAOYSA-N
Comment: Energy0
Num peaks: 6
55.05422664 1.905966497
69.06987671 9.900431428
175.0389705 4.689671314
193.0495352 4.863002103
243.1015708 5.789612685
261.1121354 55.75585063

Name: +ve in-silico MS/MS by CFM-ID for KBHJUIRMCYXTBK-UHFFFAOYSA-N
ID: KBHJUIRMCYXTBK-UHFFFAOYSA-N
Comment: Energy1
Num peaks: 18
39.02292652 4.526042789
41.03857658 6.302451526
43.05422664 1.401185705
45.06987671 1.708888088
67.05422664 3.116825525
69.06987671 27.29990231
175.0389705 5.364475527
193.0495352 5.426686583
201.0910061 1.333725634
205.0495352 1.196623001
217.0495352 1.946124845
217.0859207 2.117706965
219.0651853 1.33855399
221.0808353 2.136795854
233.1172208 3.519260637
243.1015708 2.190108404
245.0808353 1.09424535
261.1121354 8.647527454

Name: +ve in-silico MS/MS by CFM-ID for KBHJUIRMCYXTBK-UHFFFAOYSA-N
ID: KBHJUIRMCYXTBK-UHFFFAOYSA-N
Comment: Energy2
Num peaks: 28
39.02292652 2.568899638
41.03857658 2.828075364
43.05422664 1.337292482
51.02292652 0.6252455531
53.03857658 7.054480833
55.01784114 1.47846343
55.05422664 12.61350488
57.06987671 2.348200475
65.03857658 1.659901328
67.05422664 2.465611716
69.06987671 12.50313363
119.0127558 2.338143249
121.0284058 1.294409232
131.0491413 3.239463356
133.0284058 1.70529265
135.0440559 3.015389081
145.0647913 0.8665916916
147.0076704 0.9679301632
147.0440559 1.986469911
149.0233204 1.429552379
151.0389705 2.192817654
159.0440559 0.7808441037
163.0389705 0.6312610396
175.0389705 6.653691041
177.0182351 2.277464913
177.0546206 0.9642091278
193.0495352 1.137314921
245.0808353 1.354616117

Name: +ve in-silico MS/MS by CFM-ID for LAUAVZVVTPWDRH-UHFFFAOYSA-N
ID: LAUAVZVVTPWDRH-UHFFFAOYSA-N
Comment: Energy0
Num peaks: 6
107.0491413 1.455840739
211.075356 1.708879001
213.0910061 0.8958713401
225.0910061 2.800165347
227.0702706 0.9456716366
243.1015708 85.37581186

Name: +ve in-silico MS/MS by CFM-ID for LAUAVZVVTPWDRH-UHFFFAOYSA-N
ID: LAUAVZVVTPWDRH-UHFFFAOYSA-N
Comment: Energy1
Num peaks: 18
95.04914126 0.9346219551
107.0491413 6.005653099
117.0334912 0.9400550593
119.0491413 2.788514179
121.0647913 7.29934936
123.0440559 7.576753256
149.0597059 2.786807171
183.0804414 1.554053721
185.0960915 1.874361822
187.1117415 0.8776265462
199.075356 1.665154126
211.075356 3.014371729
213.0910061 6.322976481
215.0702706 1.69459434
215.1066561 7.570504562
225.0910061 1.659871238
227.0702706 2.509583986
243.1015708 23.28366689

Name: +ve in-silico MS/MS by CFM-ID for LAUAVZVVTPWDRH-UHFFFAOYSA-N
ID: LAUAVZVVTPWDRH-UHFFFAOYSA-N
Comment: Energy2
Num peaks: 31
39.02292652 1.631700098
49.00727645 4.710029567
51.02292652 1.159237838
65.03857658 2.101177968
75.02292652 4.385838586
77.03857658 1.551454741
79.05422664 2.192032561
89.03857658 2.241610723
117.0334912 3.190769083
119.0491413 1.873713782
125.0385766 1.440881624
139.0542266 1.123686248
143.0855268 1.586436774
147.0440559 1.112037644
155.0491413 1.922162679
157.0647913 1.547658617
167.0491413 2.701145967
169.0647913 2.081713035
171.0804414 1.250347821
173.0597059 2.765058692
175.075356 1.225582789
183.0804414 3.287763632
187.075356 1.418393155
197.0597059 1.147836308
197.0960915 1.158056045
199.075356 4.455565208
201.0910061 1.645779137
211.075356 1.175851567
215.1066561 1.718391402
225.0910061 1.188522781
227.0702706 3.727425029

Name: +ve in-silico MS/MS by CFM-ID for VWHLJQSPJMDCDE-UHFFFAOYSA-N
ID: VWHLJQSPJMDCDE-UHFFFAOYSA-N
Comment: Energy0
Num peaks: 6
69.06987671 4.400335334
187.0389705 4.369574117
199.0389705 6.108559928
201.0546206 5.627093091
225.0910061 2.663185331
243.1015708 63.27772645

Name: +ve in-silico MS/MS by CFM-ID for VWHLJQSPJMDCDE-UHFFFAOYSA-N
ID: VWHLJQSPJMDCDE-UHFFFAOYSA-N
Comment: Energy1
Num peaks: 13
39.02292652 3.041545602
55.05422664 8.50170731
65.03857658 2.147216758
67.05422664 6.306604894
69.06987671 17.59123932
185.0233204 2.002247784
187.0389705 13.98189236
199.0389705 3.158857454
201.0546206 2.046942603
203.0702706 1.972706664
225.0910061 3.758492295
227.0702706 2.392843186
243.1015708 14.18024651

Name: +ve in-silico MS/MS by CFM-ID for VWHLJQSPJMDCDE-UHFFFAOYSA-N
ID: VWHLJQSPJMDCDE-UHFFFAOYSA-N
Comment: Energy2
Num peaks: 20
39.02292652 3.917390989
41.03857658 1.693387054
49.00727645 1.409972525
51.02292652 1.628325569
53.03857658 3.183690906
55.05422664 9.543206764
57.06987671 1.897717559
65.03857658 5.021572243
67.05422664 4.339799189
69.06987671 3.065429188
89.03857658 5.572586373
91.05422664 2.177568711
119.0491413 2.944782345
135.0440559 6.136508447
141.0334912 3.733183831
143.0491413 3.301229565
159.0440559 5.778982557
161.0233204 1.66449483
185.0233204 5.409660844
187.0389705 7.8659164

Name: +ve in-silico MS/MS by CFM-ID for LLUKLZVIROBDGI-SCUASFONSA-N
ID: LLUKLZVIROBDGI-SCUASFONSA-N
Comment: Energy0
Num peaks: 8
171.0804414 2.925188445
189.0910061 2.283624817
197.0960915 1.613204931
215.1066561 1.824341684
217.1223062 1.611906569
225.0910061 4.772559531
243.1015708 35.35416656
261.1121354 29.67734628

Name: +ve in-silico MS/MS by CFM-ID for LLUKLZVIROBDGI-SCUASFONSA-N
ID: LLUKLZVIROBDGI-SCUASFONSA-N
Comment: Energy1
Num peaks: 31
39.02292652 1.104436382
93.0334912 1.166131046
95.04914126 1.355506733
119.0491413 1.624045692
121.0647913 1.314794436
169.0647913 2.381317218
171.0440559 2.768368015
171.0804414 3.945725782
173.0597059 1.616490928
173.0960915 1.363687657
177.0910061 1.32084799
185.0597059 3.817670776
187.0389705 1.774996103
187.075356 1.872809062
189.0546206 1.881926236
189.0910061 1.625600336
191.0702706 1.651162944
191.1066561 1.209541772
193.0859207 1.877848892
195.0804414 1.832631863
197.0960915 1.429289328
199.1117415 1.413919079
211.075356 1.425231056
213.0910061 1.781975284
215.0702706 1.020774082
215.1066561 2.715921497
217.1223062 1.803885453
225.0910061 4.048223428
233.1172208 4.371259342
243.1015708 9.827457316
261.1121354 6.392456567

Name: +ve in-silico MS/MS by CFM-ID for LLUKLZVIROBDGI-SCUASFONSA-N
ID: LLUKLZVIROBDGI-SCUASFONSA-N
Comment: Energy2
Num peaks: 31
39.02292652 2.80262982
41.03857658 3.759409914
49.00727645 4.361263738
51.02292652 2.985943058
53.03857658 3.2478344
55.05422664 1.633360782
77.03857658 1.356926836
91.05422664 1.437660829
93.0334912 1.214130111
93.06987671 1.796469407
101.0385766 1.30283766
103.0542266 1.099026034
117.0334912 1.443951282
119.0491413 6.781295732
121.0647913 3.03146581
133.0647913 2.725701731
135.0804414 2.000716937
143.0491413 1.931787829
145.0647913 1.87393896
147.0804414 1.997090596
169.0647913 1.684099136
171.0440559 1.616130408
171.0804414 2.09893059
173.0960915 1.943827679
177.0910061 1.125752601
189.0910061 1.023923831
199.075356 1.004400314
199.1117415 1.46866686
215.1066561 1.898932697
225.0910061 1.484890532
227.0702706 1.732375713

Name: +ve in-silico MS/MS by CFM-ID for MKGYIKJRURRPKS-UHFFFAOYSA-N
ID: MKGYIKJRURRPKS-UHFFFAOYSA-N
Comment: Energy0
Num peaks: 7
55.05422664 4.371702571
205.0495352 4.109555513
217.0495352 5.044762843
219.0651853 4.712227997
229.0859207 2.956686133
243.1015708 7.071105516
261.1121354 52.71619271

Name: +ve in-silico MS/MS by CFM-ID for MKGYIKJRURRPKS-UHFFFAOYSA-N
ID: MKGYIKJRURRPKS-UHFFFAOYSA-N
Comment: Energy1
Num peaks: 21
39.02292652 2.711419237
55.05422664 15.96953642
57.06987671 1.291033589
67.05422664 1.074333258
69.06987671 8.920877742
177.0546206 1.123165127
201.0910061 2.449804173
203.0338851 2.392262651
205.0495352 11.49553208
215.1066561 1.220830333
217.0495352 2.216828719
217.0859207 1.559678634
217.1223062 1.361452107
219.0651853 1.364202455
221.0808353 1.529515333
229.0859207 2.140069758
231.1015708 1.331811477
233.1172208 4.78318638
243.1015708 3.803548651
245.0808353 1.240783511
261.1121354 10.60755176

Name: +ve in-silico MS/MS by CFM-ID for MKGYIKJRURRPKS-UHFFFAOYSA-N
ID: MKGYIKJRURRPKS-UHFFFAOYSA-N
Comment: Energy2
Num peaks: 31
39.02292652 1.961548561
41.03857658 1.340005558
49.00727645 0.9653916354
51.02292652 1.467889705
53.03857658 2.814246071
55.05422664 17.88896869
57.06987671 1.483992493
65.03857658 6.128186349
67.05422664 3.317664545
69.06987671 3.398912905
71.08552677 1.079507547
89.03857658 6.194710538
93.06987671 0.8024497575
107.0127558 1.943374886
137.0233204 1.430328795
159.0440559 1.198672378
161.0597059 1.558206842
163.0389705 2.04683893
169.0647913 0.9326166486
171.0804414 0.800208994
173.0233204 3.443430853
175.0389705 2.428407647
177.0546206 1.019781043
187.0389705 1.482541506
189.0182351 1.126474893
191.0338851 0.8014292017
201.0910061 0.8283614636
203.0338851 0.906153729
205.0495352 1.238973468
215.0702706 0.9416172096
245.0808353 1.156636751

Name: +ve in-silico MS/MS by CFM-ID for RNNQKZPVFGNIMY-NSHDSACASA-N
ID: RNNQKZPVFGNIMY-NSHDSACASA-N
Comment: Energy0
Num peaks: 8
55.05422664 3.953039209
57.06987671 2.520285334
73.06479133 14.08929321
135.0440559 3.553304253
165.0546206 1.98890955
185.0960915 2.958377202
203.1066561 29.11546643
221.1172208 23.09239308

Name: +ve in-silico MS/MS by CFM-ID for RNNQKZPVFGNIMY-NSHDSACASA-N
ID: RNNQKZPVFGNIMY-NSHDSACASA-N
Comment: Energy1
Num peaks: 16
55.05422664 2.176652935
57.06987671 2.404708712
73.06479133 9.734630144
119.0491413 3.057362087
135.0440559 4.507385582
145.0647913 1.273790555
147.0440559 6.822587111
159.0804414 1.403204714
161.0597059 1.808536118
161.0960915 1.475967262
163.0389705 2.685790857
163.075356 5.280704206
165.0546206 6.79724749
185.0960915 5.001546027
203.1066561 16.50083957
221.1172208 10.01356973

Name: +ve in-silico MS/MS by CFM-ID for RNNQKZPVFGNIMY-NSHDSACASA-N
ID: RNNQKZPVFGNIMY-NSHDSACASA-N
Comment: Energy2
Num peaks: 25
39.02292652 3.446757036
41.03857658 3.213802875
55.05422664 13.90255613
57.06987671 8.420370064
65.03857658 5.257325562
67.05422664 3.056307268
73.06479133 2.523435143
81.0334912 0.9556723968
83.04914126 1.859739776
101.0385766 4.136459557
103.0542266 4.286692181
105.0334912 1.09270366
119.0491413 2.860019983
135.0440559 1.363066519
143.0491413 1.306395628
145.0647913 1.513195603
147.0440559 2.66590064
159.0440559 1.436364817
159.0804414 1.451120352
161.0597059 5.187510923
163.075356 4.848596186
185.0960915 1.708796112
187.075356 2.079708898
203.1066561 1.347231243
205.0859207 0.997544268

Name: +ve in-silico MS/MS by CFM-ID for DNCGLORTTICGDM-UHFFFAOYSA-N
ID: DNCGLORTTICGDM-UHFFFAOYSA-N
Comment: Energy0
Num peaks: 6
73.06479133 11.11988537
87.08044139 2.950477215
203.0338851 3.041402824
205.0495352 17.94028562
243.1015708 5.600283055
261.1121354 46.93052341

Name: +ve in-silico MS/MS by CFM-ID for DNCGLORTTICGDM-UHFFFAOYSA-N
ID: DNCGLORTTICGDM-UHFFFAOYSA-N
Comment: Energy1
Num peaks: 12
69.06987671 2.555779921
73.06479133 5.457080354
87.08044139 5.044423477
175.0389705 2.161387086
177.0546206 8.34068513
203.0338851 8.503785147
205.0495352 32.71420238
217.0859207 2.762448593
219.0651853 2.770518477
233.1172208 2.334335324
243.1015708 2.629231039
261.1121354 5.942628669

Name: +ve in-silico MS/MS by CFM-ID for DNCGLORTTICGDM-UHFFFAOYSA-N
ID: DNCGLORTTICGDM-UHFFFAOYSA-N
Comment: Energy2
Num peaks: 25
41.03857658 1.433020761
51.02292652 0.9600149308
55.05422664 11.5894719
57.0334912 2.705321241
65.03857658 4.624027665
67.05422664 8.000409825
69.06987671 7.451864314
71.04914126 1.372241269
73.06479133 5.008068277
83.04914126 3.051700713
85.06479133 1.689907273
87.08044139 1.965387777
133.0284058 1.622389421
135.0440559 1.174575925
159.0440559 1.251233183
161.0597059 2.496588837
173.0233204 4.225368979
175.0389705 2.917445044
177.0546206 3.943890496
187.0389705 2.042598916
189.0182351 2.040697172
201.0546206 1.404312445
203.0338851 2.321901012
203.0702706 1.597291772
205.0495352 3.235066141

Name: +ve in-silico MS/MS by CFM-ID for OPCVSKQBBWXUMQ-BDWDCIJZSA-N
ID: OPCVSKQBBWXUMQ-BDWDCIJZSA-N
Comment: Energy0
Num peaks: 9
171.0804414 3.153144907
185.0597059 1.965231628
187.075356 2.186310891
189.0910061 3.784018049
207.1015708 2.132873437
215.1066561 1.7987902
225.0910061 4.491693473
243.1015708 33.13275306
261.1121354 27.85050508

Name: +ve in-silico MS/MS by CFM-ID for OPCVSKQBBWXUMQ-BDWDCIJZSA-N
ID: OPCVSKQBBWXUMQ-BDWDCIJZSA-N
Comment: Energy1
Num peaks: 31
49.00727645 1.856609632
93.0334912 1.269216219
95.04914126 1.041744366
169.0647913 2.312188256
171.0440559 1.457650813
171.0804414 4.260709396
173.0597059 2.614488094
173.0960915 1.371124009
185.0597059 4.566940463
187.075356 2.989243568
189.0910061 2.823434639
191.0702706 1.030238576
191.1066561 1.515554946
195.0804414 1.74578006
197.0960915 1.319398553
199.1117415 1.249903053
201.0546206 1.86172667
203.0702706 1.528294275
205.0859207 1.236456884
207.1015708 1.422274118
211.075356 1.330817417
213.0910061 1.549197429
215.0702706 1.084854273
215.1066561 2.879097872
217.1223062 1.599829917
225.0910061 3.833729954
231.1015708 1.036184379
233.1172208 4.530057616
243.1015708 8.842799082
245.0808353 1.049234798
261.1121354 5.677338346

Name: +ve in-silico MS/MS by CFM-ID for OPCVSKQBBWXUMQ-BDWDCIJZSA-N
ID: OPCVSKQBBWXUMQ-BDWDCIJZSA-N
Comment: Energy2
Num peaks: 31
39.02292652 1.325606531
41.03857658 3.841423467
49.00727645 11.82249986
51.02292652 1.298326607
53.03857658 0.9707345043
65.03857658 1.123667247
67.01784114 1.192907641
67.05422664 1.181168225
93.0334912 1.800298545
117.0334912 1.29051946
119.0491413 2.89419147
121.0647913 3.183124057
133.0647913 5.516417594
135.0804414 2.624538542
143.0491413 0.9526177596
159.0804414 2.021862128
161.0960915 1.453713586
169.0647913 1.601755237
171.0804414 2.385360175
173.0960915 2.547831574
185.0597059 2.384119256
187.075356 1.740717221
189.0910061 2.625691724
191.1066561 1.438698251
199.1117415 1.606554107
213.0910061 1.493568928
215.0702706 0.935406716
215.1066561 2.815803154
217.0859207 1.216063311
225.0910061 2.21428147
243.1015708 1.214246537

Name: +ve in-silico MS/MS by CFM-ID for COQLYWLVXRALRG-VOTSOKGWSA-N
ID: COQLYWLVXRALRG-VOTSOKGWSA-N
Comment: Energy0
Num peaks: 6
73.06479133 1.874385675
201.0546206 4.372621093
203.0702706 5.144422501
225.0910061 1.569132148
243.1015708 51.89378042
261.1121354 19.0110311

Name: +ve in-silico MS/MS by CFM-ID for COQLYWLVXRALRG-VOTSOKGWSA-N
ID: COQLYWLVXRALRG-VOTSOKGWSA-N
Comment: Energy1
Num peaks: 18
55.05422664 3.909488381
65.03857658 4.770092135
67.05422664 9.92335347
69.06987671 2.894834733
73.06479133 2.948708641
83.04914126 1.290856372
85.06479133 3.84912535
137.0597059 1.340214676
201.0546206 3.846559295
203.0702706 4.543743818
211.075356 1.699079554
213.0910061 1.494842186
215.1066561 1.924153708
225.0910061 2.843220536
227.0702706 1.739133527
233.1172208 1.697146209
243.1015708 22.16509384
261.1121354 7.926840639

Name: +ve in-silico MS/MS by CFM-ID for COQLYWLVXRALRG-VOTSOKGWSA-N
ID: COQLYWLVXRALRG-VOTSOKGWSA-N
Comment: Energy2
Num peaks: 31
39.02292652 1.573497012
41.03857658 0.9172389112
55.05422664 6.830198526
57.0334912 1.375442711
65.03857658 6.987516787
67.05422664 7.123472421
69.06987671 4.467083577
79.05422664 1.59391195
83.04914126 1.016286068
89.03857658 2.461003603
105.0334912 1.455298915
107.0491413 1.189103873
135.0440559 4.689735579
159.0440559 0.9397745136
169.0284058 0.9009329525
171.0440559 1.134825328
175.0389705 1.88480857
183.0440559 1.807704588
185.0597059 2.515430232
187.0389705 0.905825068
187.075356 3.28475077
195.0804414 1.12502119
197.0960915 1.062538302
199.1117415 2.485375896
201.0546206 1.065162768
211.075356 2.361484115
213.0910061 2.573209238
215.1066561 2.883662048
225.0910061 3.453643494
227.0702706 3.723225514
243.1015708 2.060810047

Name: +ve in-silico MS/MS by CFM-ID for JZRVCRZHZQXYDH-CYBMUJFWSA-N
ID: JZRVCRZHZQXYDH-CYBMUJFWSA-N
Comment: Energy0
Num peaks: 6
71.04914126 1.528232491
189.0546206 29.36532266
201.0546206 1.802950913
229.0859207 2.744185975
243.1015708 8.259664047
261.1121354 45.01706304

Name: +ve in-silico MS/MS by CFM-ID for JZRVCRZHZQXYDH-CYBMUJFWSA-N
ID: JZRVCRZHZQXYDH-CYBMUJFWSA-N
Comment: Energy1
Num peaks: 21
41.03857658 1.099766402
55.05422664 1.307654005
57.0334912 2.553236616
59.04914126 6.277243966
67.05422664 1.087904969
71.04914126 12.14540407
73.06479133 2.248556558
85.06479133 3.983683082
159.0440559 1.074950596
171.0440559 1.124290705
175.0389705 3.187269861
175.075356 1.244038542
177.0546206 2.111427922
185.0597059 1.178887815
189.0546206 5.847026281
201.0546206 13.18041756
203.0702706 6.93063552
229.0859207 1.059225403
233.1172208 2.103853452
243.1015708 5.75746915
261.1121354 5.061050085

Name: +ve in-silico MS/MS by CFM-ID for JZRVCRZHZQXYDH-CYBMUJFWSA-N
ID: JZRVCRZHZQXYDH-CYBMUJFWSA-N
Comment: Energy2
Num peaks: 26
15.02292652 1.392287302
53.00219107 0.8554253266
55.01784114 2.964293988
57.0334912 1.160545706
71.04914126 6.917805218
73.06479133 1.487039262
83.04914126 1.030035161
85.06479133 2.00889603
109.0284058 1.142513866
121.0284058 2.164332596
131.0491413 2.142943833
133.0284058 7.248379617
135.0440559 3.56343543
145.0284058 2.84420894
145.0647913 6.928887105
159.0440559 9.115478484
161.0597059 5.558563149
163.0389705 1.81066874
173.0233204 5.538249914
185.0960915 0.8334540637
189.0546206 8.547364524
189.0910061 1.631350674
203.0702706 0.8328707919
213.0910061 0.9484969752
215.1066561 0.7979555026
229.0859207 0.7679846833

Name: +ve in-silico MS/MS by CFM-ID for NJMLHRWYACXVHJ-IFUGULHKSA-N
ID: NJMLHRWYACXVHJ-IFUGULHKSA-N
Comment: Energy0
Num peaks: 6
213.0910061 1.712117878
215.1066561 3.992144662
217.1223062 3.95056543
233.1172208 2.272266812
243.1015708 7.998752037
261.1121354 75.62091571

Name: +ve in-silico MS/MS by CFM-ID for NJMLHRWYACXVHJ-IFUGULHKSA-N
ID: NJMLHRWYACXVHJ-IFUGULHKSA-N
Comment: Energy1
Num peaks: 8
213.0910061 7.040766902
215.1066561 6.1252902
217.1223062 5.59084667
229.0859207 2.53265494
233.1172208 9.761474823
243.1015708 21.49364262
245.0808353 2.35878305
261.1121354 26.12403847

Name: +ve in-silico MS/MS by CFM-ID for NJMLHRWYACXVHJ-IFUGULHKSA-N
ID: NJMLHRWYACXVHJ-IFUGULHKSA-N
Comment: Energy2
Num peaks: 19
185.0960915 9.166761239
187.1117415 10.14880752
199.1117415 2.310151822
201.0546206 3.067308999
201.0910061 4.978117087
203.0702706 2.094746769
203.1066561 2.696617974
211.075356 1.809101216
213.0910061 8.287978327
215.0702706 2.024100118
215.1066561 11.64213091
217.0859207 1.687424995
217.1223062 4.836274931
227.0702706 1.794951026
229.0859207 2.836885938
231.1015708 3.633049242
233.1172208 3.135660439
243.1015708 3.394284469
245.0808353 2.002519707

Name: +ve in-silico MS/MS by CFM-ID for BRGBDGARGSNVOD-WRSFFWLLSA-N
ID: BRGBDGARGSNVOD-WRSFFWLLSA-N
Comment: Energy0
Num peaks: 9
53.03857658 2.002386789
55.05422664 8.29500423
71.04914126 2.250884467
73.06479133 13.98517276
91.07535601 5.207500382
131.0491413 13.70642258
149.0597059 2.953999685
203.1066561 12.22749684
221.1172208 21.10475247

Name: +ve in-silico MS/MS by CFM-ID for BRGBDGARGSNVOD-WRSFFWLLSA-N
ID: BRGBDGARGSNVOD-WRSFFWLLSA-N
Comment: Energy1
Num peaks: 10
53.03857658 2.928907076
55.05422664 17.54370776
57.06987671 2.274484587
73.06479133 21.03005365
91.05422664 3.779667292
91.07535601 7.029989751
103.0542266 5.644194463
131.0491413 15.40398881
203.1066561 3.32939237
221.1172208 3.056924313

Name: +ve in-silico MS/MS by CFM-ID for BRGBDGARGSNVOD-WRSFFWLLSA-N
ID: BRGBDGARGSNVOD-WRSFFWLLSA-N
Comment: Energy2
Num peaks: 19
45.0334912 1.403445154
49.00727645 1.27901759
51.02292652 1.549061662
53.00219107 1.713476512
53.03857658 4.062182794
55.05422664 10.40556031
57.06987671 4.222687953
67.01784114 3.628984551
69.0334912 1.65202819
71.01275576 1.362072485
71.04914126 3.581736095
73.06479133 19.39819218
91.05422664 4.091578116
91.07535601 1.347185788
93.06987671 2.609646918
101.0385766 2.862374753
103.0542266 9.338009373
105.0698767 1.12918719
131.0491413 5.32771292

Name: +ve in-silico MS/MS by CFM-ID for IZSUTXZRGHLNKV-OAHLLOKOSA-N
ID: IZSUTXZRGHLNKV-OAHLLOKOSA-N
Comment: Energy0
Num peaks: 6
75.04405588 2.32260357
185.0597059 18.6150095
199.075356 2.20533319
225.0910061 2.595112272
243.1015708 24.30604185
261.1121354 36.89208351

Name: +ve in-silico MS/MS by CFM-ID for IZSUTXZRGHLNKV-OAHLLOKOSA-N
ID: IZSUTXZRGHLNKV-OAHLLOKOSA-N
Comment: Energy1
Num peaks: 12
185.0597059 18.27260416
187.075356 2.814798937
199.075356 7.871923829
201.0546206 3.609579753
201.0910061 7.429970641
203.0702706 1.744110689
215.0702706 1.787222719
217.0859207 7.585713492
219.1015708 1.936372151
225.0910061 3.67310996
243.1015708 13.62815718
261.1121354 10.51299445

Name: +ve in-silico MS/MS by CFM-ID for IZSUTXZRGHLNKV-OAHLLOKOSA-N
ID: IZSUTXZRGHLNKV-OAHLLOKOSA-N
Comment: Energy2
Num peaks: 31
41.00219107 1.229576872
49.00727645 0.8828453845
51.02292652 16.70306399
53.03857658 1.25661021
57.0334912 2.953651398
71.04914126 1.167429472
79.01784114 1.723875845
117.0334912 1.607072772
119.0491413 0.8935155774
131.0491413 1.249618219
133.0284058 1.553039191
135.0440559 1.408852736
143.0491413 1.998576521
145.0284058 0.9948107558
145.0647913 1.448758298
147.0440559 1.082815138
161.0597059 2.545409239
163.075356 0.8783844898
171.0440559 1.148566482
173.0597059 0.9071689522
183.0804414 1.586304239
185.0597059 8.302724139
189.0546206 1.342408417
197.0597059 1.002126383
199.075356 1.813673761
201.0546206 2.282352879
201.0910061 2.679815934
217.0859207 1.785911006
225.0910061 2.895562143
243.1015708 1.266316113
245.0808353 1.278308878

Name: +ve in-silico MS/MS by CFM-ID for JPWMMPGBDKWYPX-UHFFFAOYSA-N
ID: JPWMMPGBDKWYPX-UHFFFAOYSA-N
Comment: Energy0
Num peaks: 9
133.0647913 1.404590122
147.0804414 5.535018425
161.0960915 1.451055613
171.0804414 4.289166362
189.0910061 30.03212466
191.1066561 3.604875594
193.1223062 1.685911974
203.1066561 3.195813197
221.1172208 29.78957715

Name: +ve in-silico MS/MS by CFM-ID for JPWMMPGBDKWYPX-UHFFFAOYSA-N
ID: JPWMMPGBDKWYPX-UHFFFAOYSA-N
Comment: Energy1
Num peaks: 26
55.01784114 0.8579857522
57.0334912 1.069424929
73.02840582 1.790055905
83.01275576 0.7128646112
85.02840582 0.8245672071
87.04405588 2.330362803
117.0698767 0.859166324
131.0491413 2.780131724
133.0647913 3.911525075
135.0804414 0.8963650183
145.0647913 2.151659697
147.0804414 11.16645075
149.0960915 1.593528165
159.0804414 1.299427254
161.0960915 8.422827455
163.075356 1.058274281
171.0804414 3.236953528
173.0960915 0.8935003657
189.0910061 12.77785213
191.0702706 0.9129740853
191.1066561 1.068484446
193.0859207 1.07722424
195.1015708 0.8529227067
203.1066561 2.986723416
205.0859207 1.852204721
221.1172208 12.71330716

Name: +ve in-silico MS/MS by CFM-ID for JPWMMPGBDKWYPX-UHFFFAOYSA-N
ID: JPWMMPGBDKWYPX-UHFFFAOYSA-N
Comment: Energy2
Num peaks: 31
15.02292652 0.8912434808
27.02292652 1.948498144
39.02292652 1.001828129
41.03857658 1.060471118
43.01784114 0.9050144807
49.00727645 2.730852737
53.00219107 0.9504016651
55.01784114 1.778823555
57.0334912 1.537971719
59.01275576 1.340290202
73.02840582 0.9305591208
77.03857658 1.060062886
89.03857658 1.964212098
91.05422664 4.463991957
101.0385766 3.982833191
103.0542266 4.580187778
105.0698767 2.189048448
115.0542266 4.237661016
117.0698767 5.031001781
119.0855268 1.08251067
129.0334912 0.8868753366
129.0698767 2.479483822
131.0491413 2.66520366
131.0855268 1.325039101
133.0647913 8.591716927
145.0647913 3.065885279
147.0804414 4.237986967
159.0804414 1.309751438
161.0960915 1.808820754
175.075356 0.9726836132
205.0859207 0.9106770991

Name: +ve in-silico MS/MS by CFM-ID for DKIQWJSYQVPEGA-CCLDXYKRSA-N
ID: DKIQWJSYQVPEGA-CCLDXYKRSA-N
Comment: Energy0
Num peaks: 6
213.0910061 1.539366512
215.1066561 3.41633948
217.1223062 3.436393783
233.1172208 2.274268026
243.1015708 10.34600085
261.1121354 68.3347765

Name: +ve in-silico MS/MS by CFM-ID for DKIQWJSYQVPEGA-CCLDXYKRSA-N
ID: DKIQWJSYQVPEGA-CCLDXYKRSA-N
Comment: Energy1
Num peaks: 19
39.02292652 1.475317083
41.03857658 1.269954784
81.0334912 3.57497299
91.05422664 2.992867785
109.0284058 13.23194275
111.0440559 2.547201651
151.075356 1.484871556
205.1223062 1.498387066
213.0910061 3.525991231
215.1066561 2.95273931
217.1223062 2.559271881
219.0651853 1.433056225
229.0859207 2.633999167
231.1015708 2.960468719
233.1172208 11.71994786
235.0964854 1.499747739
243.1015708 6.588651037
245.0808353 1.991909384
261.1121354 14.51184954

Name: +ve in-silico MS/MS by CFM-ID for DKIQWJSYQVPEGA-CCLDXYKRSA-N
ID: DKIQWJSYQVPEGA-CCLDXYKRSA-N
Comment: Energy2
Num peaks: 31
39.02292652 2.529417763
41.03857658 6.968941282
49.00727645 1.554706839
51.02292652 4.900333121
53.00219107 2.474104788
53.03857658 2.580576
79.01784114 1.203185911
81.0334912 1.848541256
91.05422664 5.208458392
93.06987671 1.312454602
95.04914126 1.163086367
109.0284058 2.066644026
119.0491413 6.020641514
121.0647913 0.9373907418
161.0597059 3.511883906
163.075356 1.276525037
173.0597059 2.454219323
175.0389705 1.342584956
177.0546206 1.034580386
177.0910061 2.011697397
189.0910061 1.558885572
201.0546206 1.253912124
203.0702706 1.306481002
213.0910061 1.240895335
215.1066561 1.854510105
217.0859207 1.116868118
225.0910061 1.657117942
231.0651853 1.150838288
233.0808353 0.9489673744
243.1015708 1.499024446
245.0808353 2.081933324

Name: +ve in-silico MS/MS by CFM-ID for NZQYGGXLOAWQMA-CWUOWYQYSA-N
ID: NZQYGGXLOAWQMA-CWUOWYQYSA-N
Comment: Energy0
Num peaks: 19
15.02292652 0.710297031
43.01784114 2.05587892
61.02840582 4.278790004
99.02292652 0.8384176039
101.0385766 0.6133887804
115.0389705 0.6951119229
117.0546206 0.5486185813
125.0385766 1.522934772
127.0542266 1.33819503
139.0542266 0.6164226706
141.0546206 0.6311878859
163.0542266 1.042254499
165.0698767 4.162521953
181.0647913 3.036078169
183.0804414 16.86818683
201.0910061 10.85606561
211.075356 0.6520444939
225.0910061 5.555448541
243.1015708 24.28435131

Name: +ve in-silico MS/MS by CFM-ID for NZQYGGXLOAWQMA-CWUOWYQYSA-N
ID: NZQYGGXLOAWQMA-CWUOWYQYSA-N
Comment: Energy1
Num peaks: 31
39.02292652 1.378738103
43.01784114 1.699058558
49.00727645 0.8522657202
51.02292652 1.496289237
61.02840582 3.004920851
63.02292652 1.41630555
73.00727645 0.8094044158
75.02292652 1.430542905
87.02292652 1.335376069
97.00727645 1.850946444
99.02292652 1.512165579
101.0385766 0.9283097417
111.0229265 0.6645867038
113.0233204 0.6999577577
113.0385766 1.195361555
115.0389705 0.7095717589
123.0229265 2.572068254
125.0385766 3.837771293
127.0542266 1.466287479
139.0389705 1.13701957
139.0542266 1.807846007
141.0698767 0.9875197596
151.0542266 1.082799328
153.0698767 0.9073346852
163.0542266 1.840953195
165.0698767 7.839237689
181.0647913 2.208711975
183.0804414 13.43625811
201.0910061 4.31957646
225.0910061 3.125046773
243.1015708 3.026100081

Name: +ve in-silico MS/MS by CFM-ID for NZQYGGXLOAWQMA-CWUOWYQYSA-N
ID: NZQYGGXLOAWQMA-CWUOWYQYSA-N
Comment: Energy2
Num peaks: 31
39.02292652 3.572870743
43.01784114 3.419836659
49.00727645 3.629789356
51.02292652 4.138496494
61.02840582 5.396785246
63.02292652 3.523478194
73.00727645 2.545444658
75.02292652 3.271694316
87.02292652 2.97460502
93.0334912 0.9953776706
97.00727645 1.129193955
99.02292652 1.152820559
105.0334912 1.220435908
111.0229265 1.332154267
113.0385766 1.297504135
117.0334912 1.220435908
125.0385766 1.534273473
125.0597059 1.002316427
129.0334912 1.220435908
137.0597059 0.9640018654
139.0542266 1.463867379
141.0334912 1.220435908
141.0698767 0.9518119794
149.0597059 0.9640018654
151.0542266 1.915718922
153.0698767 1.552999228
161.0597059 0.9640018654
163.0542266 0.9931292276
165.0698767 1.180229511
181.0647913 1.179965072
183.0804414 3.975817742

Name: +ve in-silico MS/MS by CFM-ID for UHDRCPRMNIQCES-CQCRHSALSA-N
ID: UHDRCPRMNIQCES-CQCRHSALSA-N
Comment: Energy0
Num peaks: 7
65.03857658 2.661626421
67.05422664 7.43652553
69.06987671 4.185111398
191.0702706 2.859415881
193.0859207 2.515548932
203.1066561 9.429345418
221.1172208 51.05171656

Name: +ve in-silico MS/MS by CFM-ID for UHDRCPRMNIQCES-CQCRHSALSA-N
ID: UHDRCPRMNIQCES-CQCRHSALSA-N
Comment: Energy1
Num peaks: 28
39.02292652 1.013380381
51.02292652 3.835645905
53.03857658 2.605998884
55.05422664 1.795603838
65.03857658 8.124950486
67.05422664 9.141086531
69.06987671 4.504632661
81.06987671 1.083595758
89.03857658 3.764693513
91.05422664 2.294184294
93.06987671 2.879171124
95.08552677 5.456784459
113.0597059 0.9504045279
131.0491413 1.182436867
133.0647913 1.731902221
139.0389705 3.233933403
153.0546206 1.24788211
159.0804414 1.414905879
161.0960915 1.021966042
163.0389705 1.497348312
163.1117415 1.454642015
165.0546206 2.022851976
189.0910061 1.573207026
191.0702706 1.060037084
195.1015708 1.009766992
203.1066561 3.918193405
205.0859207 1.488772577
221.1172208 9.40498109

Name: +ve in-silico MS/MS by CFM-ID for UHDRCPRMNIQCES-CQCRHSALSA-N
ID: UHDRCPRMNIQCES-CQCRHSALSA-N
Comment: Energy2
Num peaks: 31
39.02292652 4.747694506
41.00219107 1.226902224
41.03857658 1.187996784
49.00727645 2.617537754
51.02292652 7.318101304
53.03857658 12.42916814
55.05422664 6.026458344
57.06987671 0.7585380059
63.02292652 1.027931907
65.03857658 7.522253739
67.05422664 9.007055624
69.06987671 4.426800706
71.04914126 0.6758148129
77.03857658 3.398859347
79.05422664 1.260087071
81.06987671 1.575738535
83.01275576 0.5771508823
89.03857658 1.298350546
99.04405588 0.9077151613
103.0542266 1.383814982
105.0698767 0.7723329462
131.0491413 0.8002465003
135.0440559 0.8578899129
135.0804414 1.250081811
147.0440559 1.172039363
153.0546206 0.7242495389
165.0546206 0.60706818
173.0597059 0.6142331874
173.0960915 0.8278894588
193.1223062 0.5881085755
205.0859207 2.215675488

Name: +ve in-silico MS/MS by CFM-ID for NQLARBJMYNUODP-UHFFFAOYSA-N
ID: NQLARBJMYNUODP-UHFFFAOYSA-N
Comment: Energy0
Num peaks: 7
57.06987671 2.96038343
205.0495352 6.451444834
217.0859207 3.501426607
225.0910061 4.136916284
243.1015708 18.67215076
245.0808353 4.339067273
261.1121354 42.57324866

Name: +ve in-silico MS/MS by CFM-ID for NQLARBJMYNUODP-UHFFFAOYSA-N
ID: NQLARBJMYNUODP-UHFFFAOYSA-N
Comment: Energy1
Num peaks: 14
55.05422664 2.317254897
57.06987671 4.405398217
83.04914126 2.162392166
161.0597059 5.214149806
177.0546206 2.562157809
203.0338851 3.30170514
203.0702706 2.834500262
205.0495352 10.3211972
217.0859207 3.888622899
219.1015708 4.846720413
225.0910061 4.546410122
243.1015708 14.83469737
245.0808353 2.613510369
261.1121354 16.67809938

Name: +ve in-silico MS/MS by CFM-ID for NQLARBJMYNUODP-UHFFFAOYSA-N
ID: NQLARBJMYNUODP-UHFFFAOYSA-N
Comment: Energy2
Num peaks: 19
39.02292652 2.619592002
41.03857658 2.252999888
55.05422664 4.894065841
57.06987671 7.411884273
81.0334912 3.998663339
135.0440559 2.222180251
143.0491413 5.025890749
159.0440559 4.373691423
161.0233204 5.471013927
161.0597059 6.165317783
177.0546206 2.969988573
185.0233204 3.721520239
187.0389705 5.266212974
189.0182351 4.651201085
201.0546206 3.727735302
203.0338851 3.104457148
203.0702706 6.139967654
205.0495352 2.986034728
225.0910061 4.24757526

Name: +ve in-silico MS/MS by CFM-ID for RDEATVPFQZWYRR-LLVKDONJSA-N
ID: RDEATVPFQZWYRR-LLVKDONJSA-N
Comment: Energy0
Num peaks: 6
67.05422664 2.020979564
101.0597059 2.087676127
187.0389705 12.32817154
203.0702706 2.029685414
243.1015708 22.43241444
261.1121354 43.37088728

Name: +ve in-silico MS/MS by CFM-ID for RDEATVPFQZWYRR-LLVKDONJSA-N
ID: RDEATVPFQZWYRR-LLVKDONJSA-N
Comment: Energy1
Num peaks: 13
65.03857658 2.597591022
67.05422664 4.494287644
83.04914126 1.970042601
85.06479133 1.506082303
89.05970595 4.025597871
159.0440559 1.563632341
171.0440559 1.548086483
173.0597059 2.68575321
187.0389705 5.691956908
225.0910061 3.937763968
227.0702706 1.728307734
243.1015708 25.26128081
261.1121354 23.39293978

Name: +ve in-silico MS/MS by CFM-ID for RDEATVPFQZWYRR-LLVKDONJSA-N
ID: RDEATVPFQZWYRR-LLVKDONJSA-N
Comment: Energy2
Num peaks: 13
39.02292652 2.094045467
49.00727645 2.90051258
65.03857658 5.967900931
67.05422664 2.345737452
83.04914126 2.160828745
117.0334912 4.668315296
119.0491413 4.119896111
133.0284058 10.95426969
135.0440559 25.01569322
143.0491413 2.191447961
161.0233204 4.675029993
173.0597059 1.72030899
187.0389705 12.45354652

Name: +ve in-silico MS/MS by CFM-ID for JWFQYTGNEFSYSJ-AXIGGGFBSA-N
ID: JWFQYTGNEFSYSJ-AXIGGGFBSA-N
Comment: Energy0
Num peaks: 6
197.0960915 2.181853348
215.1066561 2.34867822
217.1223062 2.062329829
225.0910061 2.407886417
243.1015708 44.65226763
261.1121354 39.98300853

Name: +ve in-silico MS/MS by CFM-ID for JWFQYTGNEFSYSJ-AXIGGGFBSA-N
ID: JWFQYTGNEFSYSJ-AXIGGGFBSA-N
Comment: Energy1
Num peaks: 9
197.0960915 4.164675383
199.1117415 4.30030946
213.0910061 5.611340829
215.1066561 6.327467636
217.1223062 3.85872772
225.0910061 3.846441162
233.1172208 6.091098137
243.1015708 31.19091066
261.1121354 18.29639646

Name: +ve in-silico MS/MS by CFM-ID for JWFQYTGNEFSYSJ-AXIGGGFBSA-N
ID: JWFQYTGNEFSYSJ-AXIGGGFBSA-N
Comment: Energy2
Num peaks: 12
185.0960915 3.796327415
187.075356 1.722992264
187.1117415 3.797887879
197.0960915 5.156292313
199.1117415 12.02888952
201.0546206 2.564346262
211.075356 5.866094425
213.0910061 10.52432017
215.1066561 13.30332903
225.0910061 7.20041085
227.0702706 6.581714527
243.1015708 8.358851637

Name: +ve in-silico MS/MS by CFM-ID for ACDXWKPFNJLKPD-UHFFFAOYSA-N
ID: ACDXWKPFNJLKPD-UHFFFAOYSA-N
Comment: Energy0
Num peaks: 6
55.05422664 1.902276635
69.06987671 9.651722127
175.0389705 4.607634286
193.0495352 5.124192673
243.1015708 5.945209468
261.1121354 55.44994992

Name: +ve in-silico MS/MS by CFM-ID for ACDXWKPFNJLKPD-UHFFFAOYSA-N
ID: ACDXWKPFNJLKPD-UHFFFAOYSA-N
Comment: Energy1
Num peaks: 20
39.02292652 4.544910155
41.03857658 6.399401635
43.05422664 1.391564059
45.06987671 1.696928571
67.05422664 3.06301437
69.06987671 25.85564938
163.0389705 2.164073273
165.0546206 2.152611961
167.0702706 1.267285871
175.0389705 2.040719277
193.0495352 5.808340639
201.0910061 1.491304519
205.0495352 1.204438098
217.0495352 2.014955774
219.0651853 1.362564356
221.0808353 2.150802821
229.0859207 1.323250701
233.1172208 3.569997558
243.1015708 2.589293493
261.1121354 8.549078853

Name: +ve in-silico MS/MS by CFM-ID for ACDXWKPFNJLKPD-UHFFFAOYSA-N
ID: ACDXWKPFNJLKPD-UHFFFAOYSA-N
Comment: Energy2
Num peaks: 29
39.02292652 2.271347523
41.03857658 2.972283163
43.05422664 1.275081347
53.03857658 6.731219571
55.01784114 1.732249631
55.05422664 11.62661869
57.06987671 2.366880606
65.03857658 1.653246965
67.05422664 2.079438257
69.06987671 11.2990918
95.04914126 0.8586142854
119.0127558 2.02665694
121.0284058 2.148134707
123.0440559 0.9441253232
131.0491413 3.860210673
133.0284058 0.8909117577
135.0440559 2.035815725
147.0440559 3.352359815
149.0233204 1.760950837
151.0389705 2.17385275
159.0440559 0.8623870106
161.0597059 1.270876652
175.0389705 6.0558022
177.0182351 3.141813324
177.0546206 1.169113766
191.0338851 0.7997968615
193.0495352 1.380875111
201.0910061 0.712685819
245.0808353 1.014083251

Name: +ve in-silico MS/MS by CFM-ID for ADFCQWZHKCXPAJ-LBPRGKRZSA-N
ID: ADFCQWZHKCXPAJ-LBPRGKRZSA-N
Comment: Energy0
Num peaks: 6
105.0334912 2.256032802
121.0284058 11.84871177
123.0440559 29.24198624
125.0597059 4.155681417
225.0910061 1.993978061
243.1015708 37.08500506

Name: +ve in-silico MS/MS by CFM-ID for ADFCQWZHKCXPAJ-LBPRGKRZSA-N
ID: ADFCQWZHKCXPAJ-LBPRGKRZSA-N
Comment: Energy1
Num peaks: 13
95.04914126 3.767218646
105.0334912 5.26149455
119.0491413 2.545971308
121.0284058 13.4774363
123.0440559 20.80506391
133.0647913 2.308954245
149.0597059 5.330944506
209.0597059 2.370024502
213.0910061 3.094846319
215.1066561 2.28050264
225.0910061 2.197019655
227.0702706 8.139865749
243.1015708 8.94884933

Name: +ve in-silico MS/MS by CFM-ID for ADFCQWZHKCXPAJ-LBPRGKRZSA-N
ID: ADFCQWZHKCXPAJ-LBPRGKRZSA-N
Comment: Energy2
Num peaks: 26
49.00727645 3.405508451
53.00219107 1.257569164
63.02292652 1.551351397
65.03857658 1.337886478
75.02292652 4.464491966
77.03857658 1.979207133
79.05422664 2.777591243
89.03857658 1.706160016
91.05422664 2.111850136
93.0334912 2.294330737
95.04914126 4.11041895
103.0542266 1.304384904
105.0334912 13.73581841
107.0491413 6.251728829
117.0334912 6.949957243
119.0491413 4.283069251
121.0284058 3.555104253
121.0647913 1.290049128
123.0440559 5.952124551
133.0647913 1.278251676
199.075356 1.254635417
201.0910061 1.716519691
211.075356 1.396343349
213.0910061 1.475062187
215.1066561 1.458282141
227.0702706 1.494357566

Name: +ve in-silico MS/MS by CFM-ID for YPADSUHHVCZCNM-UHFFFAOYSA-N
ID: YPADSUHHVCZCNM-UHFFFAOYSA-N
Comment: Energy0
Num peaks: 6
108.0443902 6.04930521
148.0617716 3.063911136
216.0879864 4.610170836
225.0883207 5.711255712
226.0723363 4.628589351
243.0988854 67.21743543

Name: +ve in-silico MS/MS by CFM-ID for YPADSUHHVCZCNM-UHFFFAOYSA-N
ID: YPADSUHHVCZCNM-UHFFFAOYSA-N
Comment: Energy1
Num peaks: 8
108.0443902 13.56386022
136.0617716 23.67176013
148.0617716 7.617793473
213.0883207 2.265685637
216.0879864 4.720590099
225.0883207 4.268450762
226.0723363 5.469563867
243.0988854 18.94937557

Name: +ve in-silico MS/MS by CFM-ID for YPADSUHHVCZCNM-UHFFFAOYSA-N
ID: YPADSUHHVCZCNM-UHFFFAOYSA-N
Comment: Energy2
Num peaks: 24
39.02292652 1.921816534
43.02907452 1.66922403
49.00727645 1.080633695
51.02292652 4.023363869
52.01817548 0.863921088
53.03857658 5.642871201
56.0130901 1.573706834
77.00219107 0.9959128874
80.04947561 0.9745774575
81.04472458 1.547559735
82.03997355 0.9642986679
92.04947561 1.618998442
94.03997355 5.03881204
96.05562361 2.393968423
106.0287402 1.859121274
107.0352225 2.252127558
108.0443902 7.372665863
109.0508726 4.195844675
119.0352225 11.62211986
121.0508726 1.603938612
134.0461215 4.66554495
136.0617716 12.08648174
148.0617716 3.596848136
225.0883207 1.259360922

Name: +ve in-silico MS/MS by CFM-ID for LNNCIJIARMEHGZ-UHFFFAOYSA-N
ID: LNNCIJIARMEHGZ-UHFFFAOYSA-N
Comment: Energy0
Num peaks: 6
67.05422664 2.938782467
85.06479133 2.215581487
165.0546206 6.608762472
189.0910061 7.368925282
191.1066561 1.879450265
221.1172208 66.67429411

Name: +ve in-silico MS/MS by CFM-ID for LNNCIJIARMEHGZ-UHFFFAOYSA-N
ID: LNNCIJIARMEHGZ-UHFFFAOYSA-N
Comment: Energy1
Num peaks: 14
65.03857658 2.654060804
67.05422664 3.329456897
85.06479133 2.922930325
137.0597059 3.25930508
153.0546206 2.497415305
161.0597059 1.757806317
163.075356 2.556501554
165.0546206 8.499261841
167.1066561 3.428088815
179.0702706 9.1782735
189.0910061 7.939115203
203.1066561 2.065311147
205.0859207 1.918358341
221.1172208 28.05533116

Name: +ve in-silico MS/MS by CFM-ID for LNNCIJIARMEHGZ-UHFFFAOYSA-N
ID: LNNCIJIARMEHGZ-UHFFFAOYSA-N
Comment: Energy2
Num peaks: 30
39.02292652 1.690994691
41.03857658 1.402792898
49.00727645 1.076340306
51.02292652 1.609591795
55.05422664 2.960459102
57.0334912 1.578970176
65.03857658 8.102361088
67.05422664 7.01051074
81.0334912 1.066255957
83.04914126 1.228332096
107.0127558 2.110379672
107.0491413 1.405882134
109.0284058 2.342172859
109.0647913 1.569889766
111.0440559 1.511044365
123.0440559 2.280682417
131.0491413 2.40580348
133.0647913 2.411522656
135.0440559 9.496343195
137.0597059 3.569285547
147.0440559 4.194760503
149.0597059 1.888381243
153.0546206 1.074242275
161.0597059 1.608787641
163.0389705 1.224596187
163.075356 2.301625362
165.0546206 7.529028371
175.075356 1.67542702
179.0702706 1.179567188
189.0910061 1.126371172

Name: +ve in-silico MS/MS by CFM-ID for HGBVBPVTPLNHEP-SDBXPKJASA-N
ID: HGBVBPVTPLNHEP-SDBXPKJASA-N
Comment: Energy0
Num peaks: 11
133.0647913 1.911661362
135.0440559 2.810412803
147.0440559 1.644660006
149.0597059 5.800853583
151.075356 1.339226514
159.0804414 1.658280047
177.0910061 1.418700801
185.0960915 2.552374703
203.1066561 30.78092404
205.0859207 1.566097426
221.1172208 29.70616771

Name: +ve in-silico MS/MS by CFM-ID for HGBVBPVTPLNHEP-SDBXPKJASA-N
ID: HGBVBPVTPLNHEP-SDBXPKJASA-N
Comment: Energy1
Num peaks: 20
39.02292652 1.04448905
43.05422664 1.00935763
69.0334912 1.265922498
107.0491413 0.935974046
119.0491413 1.503492647
133.0647913 1.759219969
135.0440559 1.542928359
147.0440559 3.150081067
149.0597059 9.13829902
157.0647913 1.466446231
159.0804414 2.051473575
161.0597059 2.78762509
161.0960915 2.008957574
177.0910061 1.038577483
185.0960915 6.766689313
187.075356 2.340335488
189.0910061 0.9514581107
191.1066561 1.629047671
203.1066561 27.86414007
221.1172208 9.746683174

Name: +ve in-silico MS/MS by CFM-ID for HGBVBPVTPLNHEP-SDBXPKJASA-N
ID: HGBVBPVTPLNHEP-SDBXPKJASA-N
Comment: Energy2
Num peaks: 31
39.02292652 1.013886997
41.03857658 1.070288322
53.03857658 0.878527828
55.05422664 1.356618951
65.03857658 2.629384844
83.04914126 1.456813723
93.0334912 1.682675377
95.04914126 1.499084123
103.0542266 1.585957556
105.0334912 3.047032646
107.0491413 3.66709908
115.0542266 2.32904967
117.0334912 1.065130905
117.0698767 2.192968699
119.0491413 3.347866386
119.0855268 1.206980036
121.0647913 4.464779039
121.1011768 1.318374454
123.0804414 1.044528351
129.0334912 3.330819158
131.0491413 4.79474782
133.0284058 3.467319322
133.0647913 14.40538046
135.0440559 1.886915544
135.0804414 3.453101806
137.0960915 0.9270144568
139.1117415 1.031777777
147.0440559 2.688510227
149.0597059 3.949777455
151.075356 1.407016322
187.075356 0.8593398413

Name: +ve in-silico MS/MS by CFM-ID for SSHZULPBHFOUFE-VFZGTOFNSA-N
ID: SSHZULPBHFOUFE-VFZGTOFNSA-N
Comment: Energy0
Num peaks: 6
55.05422664 1.210285817
81.0334912 0.8292923355
109.0284058 3.421523143
225.0910061 4.424018469
243.1015708 43.32338718
261.1121354 31.45959517

Name: +ve in-silico MS/MS by CFM-ID for SSHZULPBHFOUFE-VFZGTOFNSA-N
ID: SSHZULPBHFOUFE-VFZGTOFNSA-N
Comment: Energy1
Num peaks: 27
39.02292652 1.7799669
41.03857658 1.079066226
51.02292652 1.823695055
53.03857658 3.037328676
55.05422664 1.815882139
57.06987671 1.521843083
81.0334912 1.519230433
109.0284058 6.019059137
111.0440559 0.9977400303
125.0960915 1.240109914
131.0491413 1.513050572
133.0647913 1.028887775
149.0597059 1.403370814
151.075356 3.21542524
175.0389705 2.295619803
177.0546206 1.75573344
203.0702706 1.958444636
215.1066561 4.324233782
217.0859207 1.904598536
225.0910061 4.595117888
227.0702706 1.208360701
229.0859207 1.738377958
231.1015708 1.540605006
233.1172208 6.129613371
243.1015708 16.29773507
245.0808353 1.007439149
261.1121354 7.38607272

Name: +ve in-silico MS/MS by CFM-ID for SSHZULPBHFOUFE-VFZGTOFNSA-N
ID: SSHZULPBHFOUFE-VFZGTOFNSA-N
Comment: Energy2
Num peaks: 31
39.02292652 6.435486013
41.00219107 1.348170072
41.03857658 5.687294638
51.02292652 5.57065145
53.03857658 4.123318567
55.05422664 3.847424198
57.06987671 1.793850799
65.03857658 3.421915658
67.05422664 4.351343423
79.01784114 1.2702321
81.0334912 2.176248042
105.0698767 1.15025123
107.0855268 1.835428178
109.0284058 3.147645718
121.0647913 1.565784821
133.0647913 1.059700978
149.0597059 1.042318474
159.0440559 1.252668156
161.0597059 2.741744538
175.0389705 1.085931566
177.0546206 1.821779679
179.0702706 1.09090537
189.0910061 1.889358153
201.0546206 1.146234816
203.0702706 1.639627126
215.0702706 1.434164019
215.1066561 1.401336654
217.0859207 1.147759244
225.0910061 2.231100604
227.0702706 2.037450501
243.1015708 1.580539442

Name: +ve in-silico MS/MS by CFM-ID for LZYYGYRHLIDHAL-CQSZACIVSA-N
ID: LZYYGYRHLIDHAL-CQSZACIVSA-N
Comment: Energy0
Num peaks: 6
107.0491413 2.200127714
123.0440559 3.043936821
137.0597059 2.163049467
225.0910061 1.705108961
243.1015708 39.21609606
261.1121354 33.98187077

Name: +ve in-silico MS/MS by CFM-ID for LZYYGYRHLIDHAL-CQSZACIVSA-N
ID: LZYYGYRHLIDHAL-CQSZACIVSA-N
Comment: Energy1
Num peaks: 26
95.04914126 1.702237179
105.0334912 0.9613116171
107.0491413 7.568750777
109.0647913 2.746295281
111.0440559 2.212204334
117.0334912 1.414398063
119.0491413 3.736136092
121.0284058 3.609309733
121.0647913 1.014673044
123.0440559 10.74733998
125.0597059 4.079693917
131.0491413 1.109941636
133.0284058 1.696586617
133.0647913 4.904962946
135.0440559 2.920551206
137.0597059 3.299913637
149.0597059 2.054246187
151.075356 2.333096037
153.0546206 1.596235882
215.1066561 1.795584099
217.0859207 1.046260498
219.1015708 1.130261732
225.0910061 1.337297738
233.1172208 0.9728754693
243.1015708 9.088727311
261.1121354 5.714469984

Name: +ve in-silico MS/MS by CFM-ID for LZYYGYRHLIDHAL-CQSZACIVSA-N
ID: LZYYGYRHLIDHAL-CQSZACIVSA-N
Comment: Energy2
Num peaks: 31
39.02292652 1.351187607
49.00727645 1.242988266
51.02292652 1.185352502
53.00219107 1.16300009
53.03857658 1.330089169
63.02292652 1.911642145
65.03857658 3.144805691
79.05422664 4.509934086
93.0334912 2.645955473
95.04914126 4.656590817
105.0334912 3.745744687
107.0491413 8.001706415
109.0647913 1.900178922
117.0334912 2.458028904
119.0491413 2.821140538
121.0284058 1.898908494
121.0647913 1.558850678
123.0440559 6.176686399
125.0597059 1.500887367
131.0491413 1.492822185
133.0284058 2.339344607
133.0647913 2.476046495
135.0440559 2.601054542
149.0597059 1.192691284
201.0910061 1.212761959
211.075356 1.58419455
213.0910061 1.486502321
215.1066561 2.675518555
225.0910061 1.847304301
243.1015708 1.132143513
245.0808353 1.141483824

Name: +ve in-silico MS/MS by CFM-ID for NIYXMGSLECQTQT-SWHYSGLUSA-N
ID: NIYXMGSLECQTQT-SWHYSGLUSA-N
Comment: Energy0
Num peaks: 11
171.0804414 2.813066645
185.0597059 1.723786772
187.075356 1.625187241
189.0910061 3.857495261
207.1015708 1.556012669
215.1066561 1.901346491
217.1223062 1.658587044
225.0910061 3.691180117
233.1172208 1.432196644
243.1015708 31.21976254
261.1121354 29.60610195

Name: +ve in-silico MS/MS by CFM-ID for NIYXMGSLECQTQT-SWHYSGLUSA-N
ID: NIYXMGSLECQTQT-SWHYSGLUSA-N
Comment: Energy1
Num peaks: 31
55.01784114 1.333386215
109.0284058 1.054303052
145.0647913 1.614788288
147.0440559 1.161022795
147.0804414 1.32452857
163.075356 1.156320016
169.0647913 2.349537542
171.0440559 1.675545695
171.0804414 5.356729891
173.0597059 2.282404918
173.0960915 2.046820256
175.075356 2.329947892
177.0910061 2.041840646
179.1066561 1.073686132
185.0597059 2.894719711
187.075356 1.966476487
189.0910061 2.270608643
191.1066561 1.196122767
195.0804414 1.816735252
197.0960915 1.431629317
199.1117415 1.74681369
211.075356 1.254835415
213.0910061 1.254277647
215.1066561 2.442366903
217.1223062 1.264599045
225.0910061 3.949223702
229.0859207 1.101131581
231.1015708 1.304929716
233.1172208 2.778121744
243.1015708 11.32342366
261.1121354 4.353306444

Name: +ve in-silico MS/MS by CFM-ID for NIYXMGSLECQTQT-SWHYSGLUSA-N
ID: NIYXMGSLECQTQT-SWHYSGLUSA-N
Comment: Energy2
Num peaks: 31
39.02292652 1.250979839
41.03857658 3.389478974
49.00727645 2.013122337
51.02292652 3.047756019
53.00219107 1.287988709
53.03857658 1.864354629
55.01784114 1.318399186
55.05422664 2.05393923
65.03857658 2.887745487
67.05422664 1.853848064
69.06987671 1.325784444
71.04914126 1.588386741
77.03857658 1.360234791
103.0542266 5.149660613
105.0698767 3.117362337
119.0491413 1.866037086
133.0647913 2.036652865
143.0491413 1.502297938
145.0647913 3.264407788
147.0804414 1.624749528
161.0960915 1.453519762
169.0647913 2.291470845
171.0804414 2.84006706
173.0597059 1.681484942
173.0960915 2.996098122
189.0910061 1.482001467
197.0960915 1.255811173
199.1117415 2.02846769
215.1066561 2.444450516
225.0910061 1.982708615
243.1015708 1.205199965

Name: +ve in-silico MS/MS by CFM-ID for SYWTYRLIJCHSLJ-QMMMGPOBSA-N
ID: SYWTYRLIJCHSLJ-QMMMGPOBSA-N
Comment: Energy0
Num peaks: 6
185.0597059 3.1791113
187.075356 2.507312346
199.0389705 3.293244704
201.0546206 11.61065013
225.0910061 11.99998616
243.1015708 53.17914757

Name: +ve in-silico MS/MS by CFM-ID for SYWTYRLIJCHSLJ-QMMMGPOBSA-N
ID: SYWTYRLIJCHSLJ-QMMMGPOBSA-N
Comment: Energy1
Num peaks: 19
41.03857658 1.466015343
65.00219107 3.14251632
80.99710569 4.30274595
83.01275576 5.156916741
91.05422664 1.457625851
119.0491413 1.298472442
159.0804414 1.631505992
173.0597059 5.992234238
185.0597059 1.766318686
185.0960915 1.893264398
199.0389705 10.69838943
201.0546206 7.382618955
209.0597059 2.318595712
213.0910061 3.13984679
215.1066561 9.965282995
217.0859207 1.084481928
225.0910061 5.034966617
227.0702706 6.406825763
243.1015708 6.849439659

Name: +ve in-silico MS/MS by CFM-ID for SYWTYRLIJCHSLJ-QMMMGPOBSA-N
ID: SYWTYRLIJCHSLJ-QMMMGPOBSA-N
Comment: Energy2
Num peaks: 31
39.02292652 5.183757408
41.03857658 1.799127394
49.00727645 1.492878658
53.00219107 1.407400048
69.0334912 1.093448999
91.05422664 2.767933524
115.0542266 1.467256774
117.0334912 3.995937398
119.0491413 2.685202752
129.0698767 2.685882465
131.0491413 2.581877654
131.0855268 3.093068172
141.0334912 1.989033916
143.0491413 3.397963672
145.0284058 1.69307314
145.0647913 2.243570499
155.0491413 2.049056222
155.0855268 1.142987852
157.0647913 4.000559015
159.0804414 4.503293605
171.0440559 1.287897504
171.0804414 2.607395659
173.0597059 2.810522503
183.0440559 1.136854677
185.0597059 7.111534874
189.0910061 1.668705639
191.1066561 1.553358518
195.0804414 1.107674344
201.0546206 1.210779122
225.0910061 1.245542978
227.0702706 1.399724048

Name: +ve in-silico MS/MS by CFM-ID for LTOSSAVPMIKCBC-VIFPVBQESA-N
ID: LTOSSAVPMIKCBC-VIFPVBQESA-N
Comment: Energy0
Num peaks: 6
201.0546206 5.203037852
203.0702706 1.356702752
215.1066561 1.3365762
225.0910061 14.45531884
227.0702706 1.541437483
243.1015708 65.13756551

Name: +ve in-silico MS/MS by CFM-ID for LTOSSAVPMIKCBC-VIFPVBQESA-N
ID: LTOSSAVPMIKCBC-VIFPVBQESA-N
Comment: Energy1
Num peaks: 17
69.0334912 1.622770089
80.99710569 1.548878454
145.0647913 4.899033532
159.0804414 2.48575954
161.0960915 1.960691248
171.0440559 2.506127412
173.0597059 7.965534659
175.075356 2.000763048
185.0597059 2.268832532
185.0960915 2.810275943
201.0546206 15.25304906
203.0702706 1.996809081
213.0910061 3.253904899
215.1066561 14.69433925
225.0910061 4.917678959
227.0702706 2.753097507
243.1015708 7.294364383

Name: +ve in-silico MS/MS by CFM-ID for LTOSSAVPMIKCBC-VIFPVBQESA-N
ID: LTOSSAVPMIKCBC-VIFPVBQESA-N
Comment: Energy2
Num peaks: 31
39.02292652 9.95365827
41.03857658 2.761142299
53.00219107 1.531728545
107.0855268 1.023650447
115.0542266 1.050858185
117.0698767 1.061666288
129.0698767 5.481141109
131.0855268 2.897898288
145.0647913 8.829199631
147.0804414 1.375188282
153.0698767 0.9529586297
155.0855268 2.181583928
157.0647913 2.120498373
157.1011768 1.147089415
159.0804414 2.568448022
161.0960915 1.559154848
169.0647913 2.535918534
171.0440559 1.103176329
171.0804414 2.930319724
173.0597059 1.65297481
173.0960915 1.10595126
183.0804414 2.661266746
185.0597059 2.375242067
185.0960915 3.628272322
187.075356 1.001031346
187.1117415 1.176171384
195.0804414 1.919559701
197.0960915 3.13687845
211.075356 0.8912623027
225.0910061 2.092195164
227.0702706 2.187749635

Name: +ve in-silico MS/MS by CFM-ID for KVLVLVUFTOCODT-BQPHKTIFSA-N
ID: KVLVLVUFTOCODT-BQPHKTIFSA-N
Comment: Energy0
Num peaks: 9
203.0702706 1.680450656
207.1015708 2.267402395
215.1066561 1.337869267
217.0859207 1.51357802
219.1015708 1.473958628
233.1172208 1.350082517
235.0964854 1.294413266
243.1015708 11.32648859
261.1121354 59.00690704

Name: +ve in-silico MS/MS by CFM-ID for KVLVLVUFTOCODT-BQPHKTIFSA-N
ID: KVLVLVUFTOCODT-BQPHKTIFSA-N
Comment: Energy1
Num peaks: 27
49.00727645 1.376994011
51.02292652 1.515882162
53.00219107 1.135998023
67.01784114 1.805451972
93.0334912 2.426077529
105.0334912 1.043207497
107.0491413 1.693476004
109.0647913 1.017156781
119.0491413 2.80674819
133.0647913 1.095301602
185.0597059 3.576783729
187.075356 3.222556979
189.0546206 8.244737661
189.0910061 2.401385512
191.0702706 1.98665213
193.0859207 2.541965613
201.0546206 4.91208892
203.0702706 2.392071372
205.0859207 2.011435497
207.1015708 1.891348812
209.1172208 1.231084473
229.0859207 1.979314558
231.1015708 1.159084094
233.1172208 6.095143365
243.1015708 6.512964426
245.0808353 1.273829015
261.1121354 13.16043379

Name: +ve in-silico MS/MS by CFM-ID for KVLVLVUFTOCODT-BQPHKTIFSA-N
ID: KVLVLVUFTOCODT-BQPHKTIFSA-N
Comment: Energy2
Num peaks: 31
39.02292652 1.997212012
41.03857658 1.731119918
49.00727645 11.86296561
51.02292652 8.487058663
53.03857658 3.380552976
55.05422664 2.206102688
65.03857658 3.716134782
67.01784114 2.036445372
67.05422664 1.83017764
77.03857658 2.172778245
79.05422664 2.538882662
81.06987671 1.795733943
91.05422664 1.478491737
93.0334912 1.696630941
93.06987671 1.057399334
105.0334912 1.095908718
107.0491413 2.289078635
109.0647913 1.637489715
119.0491413 1.450553541
121.0284058 2.209143634
133.0647913 2.106670259
145.0647913 1.495858003
149.0597059 1.256739441
163.0389705 2.468091265
165.0546206 1.449544436
189.0546206 1.821945846
201.0546206 2.300456018
203.0702706 1.829809107
233.1172208 1.210177596
243.1015708 1.119297345
245.0808353 1.213325833

Name: +ve in-silico MS/MS by CFM-ID for LMTUKVUCEZAYHD-UHFFFAOYSA-N
ID: LMTUKVUCEZAYHD-UHFFFAOYSA-N
Comment: Energy0
Num peaks: 6
69.06987671 9.505141999
175.0389705 4.361107692
193.0495352 4.945545466
229.0859207 3.055602166
243.1015708 5.779184708
261.1121354 54.2223202

Name: +ve in-silico MS/MS by CFM-ID for LMTUKVUCEZAYHD-UHFFFAOYSA-N
ID: LMTUKVUCEZAYHD-UHFFFAOYSA-N
Comment: Energy1
Num peaks: 19
39.02292652 4.661701168
41.03857658 6.505742505
43.05422664 1.396769866
45.06987671 1.70339902
67.05422664 3.143909424
69.06987671 26.26591354
165.0546206 1.188012974
175.0389705 4.435621591
193.0495352 5.817202144
201.0910061 1.659734923
205.0495352 1.19313694
217.0495352 1.860874868
217.0859207 1.176174176
219.0651853 1.333950859
221.0808353 2.128822771
229.0859207 1.794646181
233.1172208 3.542433711
243.1015708 2.557035935
261.1121354 8.602298324

Name: +ve in-silico MS/MS by CFM-ID for LMTUKVUCEZAYHD-UHFFFAOYSA-N
ID: LMTUKVUCEZAYHD-UHFFFAOYSA-N
Comment: Energy2
Num peaks: 30
39.02292652 2.634873939
41.03857658 2.788242238
43.05422664 1.271845399
53.00219107 0.8007791549
53.03857658 6.714392214
55.01784114 0.8134280893
55.05422664 12.21128922
57.06987671 2.241157243
65.03857658 1.253240665
67.05422664 2.352767661
69.0334912 0.9510230588
69.06987671 13.10468248
79.01784114 1.974012559
95.01275576 0.7918191871
105.0334912 1.018853872
119.0127558 2.432275753
131.0491413 3.633327734
135.0440559 1.170780076
147.0440559 3.306366374
149.0233204 1.603101168
151.0389705 2.446875561
161.0597059 0.8911544658
163.0389705 1.378567872
175.0389705 4.597902831
177.0182351 2.43973547
177.0546206 0.8884228576
189.0910061 1.124620656
193.0495352 1.225732237
213.0910061 0.9277700109
245.0808353 1.143545418

Name: +ve in-silico MS/MS by CFM-ID for KBVALMFOLUGDBB-UHFFFAOYSA-N
ID: KBVALMFOLUGDBB-UHFFFAOYSA-N
Comment: Energy0
Num peaks: 6
203.0702706 2.702909552
213.0910061 1.690207562
225.0910061 3.56770931
231.1015708 1.456447945
243.1015708 44.85507413
261.1121354 37.01684589

Name: +ve in-silico MS/MS by CFM-ID for KBVALMFOLUGDBB-UHFFFAOYSA-N
ID: KBVALMFOLUGDBB-UHFFFAOYSA-N
Comment: Energy1
Num peaks: 13
171.0440559 1.583993911
173.0597059 3.854100857
175.075356 2.262114493
185.0597059 1.802822417
201.0546206 2.234989563
203.0702706 10.51901452
213.0910061 4.188191061
215.1066561 8.528762942
225.0910061 5.318153007
231.1015708 3.038227647
233.1172208 3.452282029
243.1015708 21.02847686
261.1121354 13.23011236

Name: +ve in-silico MS/MS by CFM-ID for KBVALMFOLUGDBB-UHFFFAOYSA-N
ID: KBVALMFOLUGDBB-UHFFFAOYSA-N
Comment: Energy2
Num peaks: 30
39.02292652 2.269360867
41.03857658 1.383203401
49.00727645 1.495848641
51.02292652 1.139113277
53.03857658 0.9125777723
55.05422664 3.32576189
57.0334912 2.524492391
59.04914126 1.312327773
73.06479133 0.9191104055
117.0334912 2.205865425
119.0491413 0.9717613593
131.0491413 2.624711723
157.0284058 0.9419731386
159.0440559 0.9708922429
173.0597059 1.010432499
181.0647913 4.471300335
183.0804414 2.319434604
185.0960915 3.08835478
187.1117415 2.22821868
199.075356 1.506304421
201.0910061 2.217832042
211.075356 3.97365032
213.0910061 6.748947497
215.0702706 2.173294138
215.1066561 8.838476817
217.0859207 1.557948998
225.0910061 5.862709617
227.0702706 6.120967262
243.1015708 4.250847254
245.0808353 0.9047731762

Name: +ve in-silico MS/MS by CFM-ID for FNNQAZPVTHKZOI-UHFFFAOYSA-N
ID: FNNQAZPVTHKZOI-UHFFFAOYSA-N
Comment: Energy0
Num peaks: 6
123.0440559 6.263646298
125.0597059 1.996010972
137.0597059 7.803101637
151.075356 2.036804553
243.1015708 2.266955588
261.1121354 65.82440297

Name: +ve in-silico MS/MS by CFM-ID for FNNQAZPVTHKZOI-UHFFFAOYSA-N
ID: FNNQAZPVTHKZOI-UHFFFAOYSA-N
Comment: Energy1
Num peaks: 16
109.0647913 3.00183499
123.0440559 18.26191948
125.0597059 1.99616229
133.0284058 1.361224861
135.0440559 2.177746249
137.0597059 20.33760998
149.0597059 1.411737912
151.075356 3.388947916
175.075356 1.072748362
177.0910061 1.009487307
217.0859207 1.740357846
229.0859207 2.60388812
231.1015708 3.606000316
233.1172208 3.434998064
243.1015708 1.215410255
261.1121354 14.32506589

Name: +ve in-silico MS/MS by CFM-ID for FNNQAZPVTHKZOI-UHFFFAOYSA-N
ID: FNNQAZPVTHKZOI-UHFFFAOYSA-N
Comment: Energy2
Num peaks: 31
39.02292652 3.237316522
41.03857658 1.082668048
49.00727645 4.218153677
51.02292652 2.581985601
65.00219107 1.106768824
65.03857658 3.087127407
67.05422664 1.739231478
75.02292652 1.949381
81.0334912 2.466818657
91.01784114 1.142782549
93.0334912 1.634549439
107.0491413 3.071503149
109.0647913 3.542503894
117.0334912 1.368561414
119.0491413 1.764709139
121.0284058 1.905477968
121.0647913 1.592144687
123.0440559 13.39523897
125.0597059 1.203109003
133.0284058 2.980809101
135.0440559 2.160135237
137.0597059 5.032556546
147.0440559 1.511456521
149.0597059 1.168011579
151.075356 1.850657986
175.075356 1.362438313
187.075356 1.067808671
191.1066561 1.287274009
215.0702706 1.207047316
217.0859207 1.407421136
229.0859207 1.272959175

Name: +ve in-silico MS/MS by CFM-ID for ASIVTMRMNHENCL-QKCSRTOESA-N
ID: ASIVTMRMNHENCL-QKCSRTOESA-N
Comment: Energy0
Num peaks: 10
169.0647913 4.369572839
171.0804414 1.836199109
185.0597059 3.628722395
187.075356 7.402261767
189.0910061 1.818683548
197.0960915 1.510971441
215.1066561 1.559685472
225.0910061 4.360994374
243.1015708 31.01213633
261.1121354 23.94150975

Name: +ve in-silico MS/MS by CFM-ID for ASIVTMRMNHENCL-QKCSRTOESA-N
ID: ASIVTMRMNHENCL-QKCSRTOESA-N
Comment: Energy1
Num peaks: 31
39.02292652 1.063762692
41.03857658 0.8988529209
67.01784114 0.882415335
93.0334912 1.690837798
95.04914126 1.471384031
117.0334912 1.066028527
119.0491413 5.229994807
121.0647913 1.968162985
123.0804414 1.763847069
133.0647913 1.244422362
135.0804414 1.01805868
159.0804414 1.170374722
163.1117415 1.055352212
169.0647913 6.164764034
171.0440559 1.619267018
171.0804414 3.142824103
173.0960915 8.703278893
185.0597059 2.891462654
187.075356 7.745721048
189.0910061 2.380495401
191.1066561 6.278274518
195.0804414 1.239731804
197.0960915 0.9283470022
199.1117415 0.898717911
211.075356 0.8786266919
215.1066561 1.316458362
217.1223062 0.8321326375
225.0910061 2.410778479
233.1172208 1.938106147
243.1015708 5.013832632
261.1121354 2.186659879

Name: +ve in-silico MS/MS by CFM-ID for ASIVTMRMNHENCL-QKCSRTOESA-N
ID: ASIVTMRMNHENCL-QKCSRTOESA-N
Comment: Energy2
Num peaks: 31
39.02292652 2.692071387
41.03857658 4.160442182
49.00727645 2.301405161
51.02292652 2.626217716
53.03857658 1.105862722
55.05422664 2.661059661
63.02292652 1.478684851
65.03857658 3.849508185
67.05422664 4.190395704
91.05422664 1.797307153
93.0334912 1.411069309
105.0698767 1.571937382
107.0855268 2.502147571
117.0334912 1.092988223
117.0698767 1.49511882
119.0491413 5.652513709
119.0855268 1.030919648
121.0647913 1.046024823
133.0647913 5.276747244
135.0804414 3.369441878
145.0647913 1.253513212
169.0647913 2.193400106
171.0440559 1.386574112
171.0804414 1.710265204
173.0960915 1.039349306
185.0597059 1.514273166
199.1117415 1.003306313
215.1066561 1.673309934
217.0859207 1.102286693
225.0910061 1.848175987
227.0702706 1.597284633

Name: +ve in-silico MS/MS by CFM-ID for AZXBADPWXOWMKQ-ZETCQYMHSA-N
ID: AZXBADPWXOWMKQ-ZETCQYMHSA-N
Comment: Energy0
Num peaks: 9
134.0600403 8.111259776
151.0389705 4.509704028
162.0549549 4.570451665
163.0389705 3.499713644
180.0655196 24.07759568
191.0338851 3.339577459
208.0604342 8.9857115
209.0444498 5.524000493
226.0709989 18.66504608

Name: +ve in-silico MS/MS by CFM-ID for AZXBADPWXOWMKQ-ZETCQYMHSA-N
ID: AZXBADPWXOWMKQ-ZETCQYMHSA-N
Comment: Energy1
Num peaks: 11
105.0334912 2.524803221
134.0600403 19.94100745
136.0756904 2.997259359
151.0389705 3.166952386
162.0549549 8.774556961
163.0389705 9.559085988
164.070605 4.320166679
180.0655196 22.77230499
182.0811697 1.951079594
208.0604342 3.232913531
226.0709989 2.505521737

Name: +ve in-silico MS/MS by CFM-ID for AZXBADPWXOWMKQ-ZETCQYMHSA-N
ID: AZXBADPWXOWMKQ-ZETCQYMHSA-N
Comment: Energy2
Num peaks: 25
28.01817548 0.988058689
42.03382555 2.246401667
65.03857658 4.036839419
79.01784114 1.201576617
90.03382555 1.663157773
94.06512568 1.261900014
105.0334912 23.70456936
107.0491413 1.984212977
109.0284058 1.290438296
110.0600403 0.9815913959
121.0284058 1.566129856
133.0284058 2.959435411
134.0600403 11.82270252
135.0440559 3.855253028
136.0756904 0.7635486858
137.0597059 0.9957755146
138.0549549 0.9502001081
149.0233204 0.8889702842
150.0549549 1.322186519
151.0389705 5.811603027
153.0546206 1.296125517
162.0549549 3.739768691
163.0389705 1.939296165
164.070605 1.42159947
180.0655196 1.516495062

Name: +ve in-silico MS/MS by CFM-ID for FOUVOYMRQALSDO-AZEZGGBOSA-N
ID: FOUVOYMRQALSDO-AZEZGGBOSA-N
Comment: Energy0
Num peaks: 6
44.99710569 1.5106668
137.0233204 1.13719265
233.1172208 1.481524167
243.1015708 13.37513026
245.0808353 1.185309272
261.1121354 69.80033977

Name: +ve in-silico MS/MS by CFM-ID for FOUVOYMRQALSDO-AZEZGGBOSA-N
ID: FOUVOYMRQALSDO-AZEZGGBOSA-N
Comment: Energy1
Num peaks: 18
55.05422664 2.402287821
57.06987671 2.305899982
69.0334912 2.110022362
71.04914126 2.199561601
109.0647913 2.023802
151.0389705 1.695338676
177.0546206 1.925607572
189.0546206 6.834560448
191.0702706 3.276957727
193.0859207 2.405301045
213.0910061 4.287871097
215.1066561 2.828906924
217.1223062 2.976910999
229.0859207 3.000322946
231.1015708 2.295135943
233.1172208 7.241135958
243.1015708 10.77188012
261.1121354 19.48707721

Name: +ve in-silico MS/MS by CFM-ID for FOUVOYMRQALSDO-AZEZGGBOSA-N
ID: FOUVOYMRQALSDO-AZEZGGBOSA-N
Comment: Energy2
Num peaks: 29
39.02292652 4.495244394
41.03857658 3.187275414
43.05422664 0.9021600413
44.99710569 1.841853968
55.05422664 5.941983535
57.06987671 4.682959413
59.08552677 1.283567124
79.05422664 2.442455653
81.06987671 1.718430078
107.0855268 1.030486632
109.0284058 1.657627616
137.0233204 10.70479138
149.0233204 7.430638597
151.0389705 5.601372607
153.0546206 0.7910114172
165.0546206 1.768524648
169.0647913 1.787493416
171.0804414 0.9170269993
175.075356 1.166314039
177.0546206 2.276594798
187.0389705 0.8220711825
189.0546206 3.071613281
191.0702706 1.68365719
215.1066561 1.582493903
227.0702706 2.839439903
231.1015708 0.776800457
233.1172208 1.671548927
243.1015708 4.755503117
245.0808353 1.256016335

Name: +ve in-silico MS/MS by CFM-ID for YVYBHBIVBORLRD-UHFFFAOYSA-N
ID: YVYBHBIVBORLRD-UHFFFAOYSA-N
Comment: Energy0
Num peaks: 6
107.0491413 4.782088222
125.0597059 3.809626706
137.0597059 2.959859332
243.1015708 2.5545684
245.0808353 2.104541598
261.1121354 75.27057961

Name: +ve in-silico MS/MS by CFM-ID for YVYBHBIVBORLRD-UHFFFAOYSA-N
ID: YVYBHBIVBORLRD-UHFFFAOYSA-N
Comment: Energy1
Num peaks: 16
79.05422664 2.445161279
81.0334912 1.523013408
95.04914126 1.488393121
107.0491413 16.75047481
121.0284058 1.274210922
123.0440559 1.50992013
125.0597059 5.84814323
137.0597059 3.119504344
167.0702706 1.213513508
177.0546206 1.22085175
217.0859207 1.882892917
229.0859207 2.247014182
233.1172208 3.7636167
243.1015708 2.507117058
245.0808353 2.874568035
261.1121354 30.79687946

Name: +ve in-silico MS/MS by CFM-ID for YVYBHBIVBORLRD-UHFFFAOYSA-N
ID: YVYBHBIVBORLRD-UHFFFAOYSA-N
Comment: Energy2
Num peaks: 15
39.02292652 2.876190242
55.05422664 3.343767433
65.03857658 5.851897289
67.01784114 2.030696577
79.05422664 10.15765995
81.0334912 5.109173556
83.04914126 1.968150569
95.04914126 3.803414484
97.06479133 2.795078142
107.0491413 27.19729329
109.0647913 2.180452437
123.0440559 2.152784066
125.0597059 4.798624199
137.0597059 5.374880629
245.0808353 1.976303134

Name: +ve in-silico MS/MS by CFM-ID for DMNVYFQKAYHYMD-HNNXBMFYSA-N
ID: DMNVYFQKAYHYMD-HNNXBMFYSA-N
Comment: Energy0
Num peaks: 6
185.0960915 1.768530248
201.0910061 2.263973563
203.1066561 4.943201121
225.0910061 3.067154897
243.1015708 37.04390806
261.1121354 32.48847253

Name: +ve in-silico MS/MS by CFM-ID for DMNVYFQKAYHYMD-HNNXBMFYSA-N
ID: DMNVYFQKAYHYMD-HNNXBMFYSA-N
Comment: Energy1
Num peaks: 29
55.05422664 1.295528032
71.04914126 1.077905867
73.06479133 1.240923389
85.06479133 1.654078888
87.08044139 3.847279902
103.0542266 0.9942855198
145.0284058 2.057744871
147.0440559 2.162831006
159.0440559 3.791976903
161.0597059 3.000883375
173.0233204 0.968752707
175.0389705 1.390962013
175.1117415 0.9993871797
185.0960915 3.971732918
187.0389705 2.025165417
189.0546206 2.302857311
199.075356 1.435163489
199.1117415 1.583300755
201.0910061 3.295349382
203.1066561 2.473229342
213.0910061 1.522190549
215.1066561 5.553865003
217.1223062 1.032924893
225.0910061 3.670968727
229.0859207 1.64963461
231.1015708 2.373981874
233.1172208 5.421470848
243.1015708 14.25874758
261.1121354 3.806483622

Name: +ve in-silico MS/MS by CFM-ID for DMNVYFQKAYHYMD-HNNXBMFYSA-N
ID: DMNVYFQKAYHYMD-HNNXBMFYSA-N
Comment: Energy2
Num peaks: 31
39.02292652 1.925899213
41.00219107 1.332835809
41.03857658 1.253125266
53.00219107 1.594689974
55.01784114 1.194857815
55.05422664 2.851660473
57.0334912 1.280463977
57.06987671 1.885303945
69.0334912 4.62753068
71.04914126 2.064107653
87.08044139 1.299569704
103.0542266 7.744485348
117.0698767 1.452332384
145.0284058 3.386836056
157.0647913 1.690033167
159.0440559 4.120180751
159.0804414 1.329007488
161.0597059 1.588445257
173.0960915 1.806398007
175.1117415 2.101728517
183.0804414 1.935648582
185.0960915 9.089804028
199.075356 1.633797981
199.1117415 2.427444127
201.0910061 2.268810317
213.0910061 1.3328122
215.1066561 2.31939141
225.0910061 1.450951023
227.0702706 1.395470654
229.0859207 1.400025373
243.1015708 1.615739343

Name: +ve in-silico MS/MS by CFM-ID for XPINBVMNENJDHL-QMMMGPOBSA-N
ID: XPINBVMNENJDHL-QMMMGPOBSA-N
Comment: Energy0
Num peaks: 6
199.075356 3.552140322
201.0546206 12.26117564
215.0702706 3.66799609
225.0910061 10.0962115
227.0702706 3.01002855
243.1015708 56.91384563

Name: +ve in-silico MS/MS by CFM-ID for XPINBVMNENJDHL-QMMMGPOBSA-N
ID: XPINBVMNENJDHL-QMMMGPOBSA-N
Comment: Energy1
Num peaks: 6
173.0597059 5.522432507
187.075356 14.04866168
197.0597059 6.275058647
199.075356 3.148894256
201.0546206 3.236426731
215.0702706 55.30052203

Name: +ve in-silico MS/MS by CFM-ID for XPINBVMNENJDHL-QMMMGPOBSA-N
ID: XPINBVMNENJDHL-QMMMGPOBSA-N
Comment: Energy2
Num peaks: 21
39.02292652 6.156151624
41.00219107 2.324118412
141.0334912 1.87327764
157.0647913 3.747411351
159.0440559 1.477457827
167.0491413 3.393663212
173.0597059 6.119058963
181.0647913 6.211491299
183.0440559 10.08341935
183.0804414 5.891468562
185.0597059 9.7096646
197.0597059 2.2842669
197.0960915 1.477563683
199.0389705 1.338837526
199.075356 6.128251339
201.0546206 3.501246985
207.0804414 1.68916061
209.0597059 2.160364308
215.0702706 1.396186303
225.0910061 2.018486181
227.0702706 2.050520965

Name: +ve in-silico MS/MS by CFM-ID for WGENOABUKBFVAA-QMMMGPOBSA-N
ID: WGENOABUKBFVAA-QMMMGPOBSA-N
Comment: Energy0
Num peaks: 6
67.05422664 2.650627033
69.06987671 2.250960528
139.075356 4.039653883
215.0702706 3.693685058
225.0910061 13.53103202
243.1015708 58.48133949

Name: +ve in-silico MS/MS by CFM-ID for WGENOABUKBFVAA-QMMMGPOBSA-N
ID: WGENOABUKBFVAA-QMMMGPOBSA-N
Comment: Energy1
Num peaks: 15
67.05422664 1.395978366
69.06987671 1.619464489
105.0334912 4.686182852
109.0647913 1.737673575
111.0804414 2.429469087
133.0284058 5.965931652
185.0960915 1.831142177
187.075356 1.448117746
187.1117415 1.589530008
213.0910061 4.49140137
215.0702706 1.793934983
215.1066561 23.65898055
225.0910061 10.62332298
227.0702706 1.519608289
243.1015708 15.85460422

Name: +ve in-silico MS/MS by CFM-ID for WGENOABUKBFVAA-QMMMGPOBSA-N
ID: WGENOABUKBFVAA-QMMMGPOBSA-N
Comment: Energy2
Num peaks: 25
39.02292652 3.706064306
41.03857658 3.129998336
49.00727645 1.613124764
51.02292652 6.736298216
53.03857658 1.368280588
55.05422664 5.925087337
65.03857658 6.911906872
67.05422664 12.94764972
69.06987671 2.625316744
79.05422664 2.17199959
83.04914126 1.033216531
95.04914126 2.008675257
105.0334912 5.472297685
111.0440559 1.376965457
133.0284058 1.227568027
141.0698767 2.337979252
143.0855268 1.77136403
171.0804414 1.439161368
183.0804414 2.616660479
187.075356 1.640423901
197.0597059 3.028986424
199.075356 5.392254656
215.0702706 1.130097536
225.0910061 1.157522479
227.0702706 1.570121113

Name: +ve in-silico MS/MS by CFM-ID for ZXVIZFSHTAUXCC-UHFFFAOYSA-N
ID: ZXVIZFSHTAUXCC-UHFFFAOYSA-N
Comment: Energy0
Num peaks: 7
57.06987671 4.603619642
85.06479133 4.14538432
175.0389705 5.226412459
203.0338851 9.954087849
219.0651853 3.754008256
243.1015708 11.5551676
261.1121354 42.84090835

Name: +ve in-silico MS/MS by CFM-ID for ZXVIZFSHTAUXCC-UHFFFAOYSA-N
ID: ZXVIZFSHTAUXCC-UHFFFAOYSA-N
Comment: Energy1
Num peaks: 18
39.02292652 2.242264565
41.03857658 2.882665991
43.05422664 4.182166843
45.06987671 1.391148148
57.06987671 8.153188741
67.05422664 1.535985421
85.06479133 5.238490477
159.0440559 1.864908949
173.0233204 1.930344897
175.0389705 4.802858679
177.0546206 1.254214381
203.0338851 28.85781853
217.0495352 1.146183312
219.0651853 2.025211166
229.0859207 1.243849811
233.1172208 2.29513455
243.1015708 4.069577169
261.1121354 5.467925507

Name: +ve in-silico MS/MS by CFM-ID for ZXVIZFSHTAUXCC-UHFFFAOYSA-N
ID: ZXVIZFSHTAUXCC-UHFFFAOYSA-N
Comment: Energy2
Num peaks: 26
15.02292652 1.156330324
39.02292652 2.166012263
41.03857658 8.518195104
43.05422664 2.716215376
55.01784114 1.061118322
55.05422664 2.62967344
57.0334912 1.305322985
57.06987671 10.512908
65.03857658 1.133882269
67.05422664 1.207851852
81.0334912 2.078434939
85.06479133 1.844060298
119.0127558 1.89593632
121.0284058 2.043727678
131.0491413 2.208803108
135.0440559 1.54745115
147.0076704 3.593595271
147.0440559 1.308520382
149.0233204 2.350922965
159.0440559 5.407375448
163.0389705 1.508796795
173.0233204 6.661982333
175.0389705 7.057148914
187.0389705 1.109188701
189.0182351 1.360122769
203.0338851 6.277608009

Name: +ve in-silico MS/MS by CFM-ID for VYJSXZJWKPEEDQ-VOTSOKGWSA-N
ID: VYJSXZJWKPEEDQ-VOTSOKGWSA-N
Comment: Energy0
Num peaks: 6
55.05422664 3.29991201
69.06987671 11.8113712
175.0389705 5.919289664
229.0859207 3.023998011
243.1015708 5.883494818
261.1121354 53.25019306

Name: +ve in-silico MS/MS by CFM-ID for VYJSXZJWKPEEDQ-VOTSOKGWSA-N
ID: VYJSXZJWKPEEDQ-VOTSOKGWSA-N
Comment: Energy1
Num peaks: 23
39.02292652 4.203827969
41.03857658 2.4231684
43.05422664 2.986357367
45.06987671 1.060045318
55.05422664 2.484432636
57.06987671 1.046543423
67.05422664 2.51430524
69.06987671 17.45818856
175.0389705 8.065384384
193.0495352 4.945804476
201.0910061 2.220719256
203.0702706 1.469225199
207.1015708 1.276270305
215.1066561 1.108532733
217.0495352 1.347895645
217.0859207 1.25798343
217.1223062 1.251085631
219.0651853 2.206979924
229.0859207 2.207272104
233.1172208 4.365114847
243.1015708 3.03332062
245.0808353 1.820270515
261.1121354 10.09052736

Name: +ve in-silico MS/MS by CFM-ID for VYJSXZJWKPEEDQ-VOTSOKGWSA-N
ID: VYJSXZJWKPEEDQ-VOTSOKGWSA-N
Comment: Energy2
Num peaks: 21
39.02292652 0.9192388628
41.03857658 2.647349676
43.05422664 1.082631564
53.03857658 11.3218529
55.05422664 12.48203081
57.0334912 0.8382610942
57.06987671 1.687120129
65.03857658 2.364845218
67.05422664 2.427755066
69.06987671 17.96568981
119.0127558 4.007940778
121.0284058 1.407134082
131.0491413 3.139552696
135.0440559 2.031647766
147.0440559 2.657813043
151.0389705 2.249710975
163.0389705 1.242086842
173.0233204 0.8338425185
175.0389705 7.017988999
193.0495352 0.8360961656
215.0702706 0.8602691739

Name: +ve in-silico MS/MS by CFM-ID for BUJMPIXGZSXJHY-HQJQHLMTSA-N
ID: BUJMPIXGZSXJHY-HQJQHLMTSA-N
Comment: Energy0
Num peaks: 6
121.0647913 1.461504844
189.0910061 3.773387846
191.1066561 1.258558895
193.0859207 0.9393406757
203.1066561 12.90239808
221.1172208 67.44235484

Name: +ve in-silico MS/MS by CFM-ID for BUJMPIXGZSXJHY-HQJQHLMTSA-N
ID: BUJMPIXGZSXJHY-HQJQHLMTSA-N
Comment: Energy1
Num peaks: 25
41.03857658 1.058640375
43.05422664 2.071492559
69.0334912 0.8588992739
71.04914126 1.275860768
73.02840582 2.381420795
73.06479133 1.605703137
101.0597059 0.944304022
121.0647913 7.906909187
123.0804414 0.9363524184
145.0647913 1.179958675
147.0804414 3.106743038
149.0597059 2.518777232
149.0960915 6.395146737
151.075356 0.8436451564
161.0960915 2.28146151
163.1117415 2.325043599
173.0960915 0.8610276551
175.1117415 2.876072124
177.0910061 0.8606068572
185.0960915 0.8483247304
189.0910061 3.19413904
191.1066561 8.171046776
193.1223062 10.69443162
203.1066561 4.591498116
221.1172208 10.68444787

Name: +ve in-silico MS/MS by CFM-ID for BUJMPIXGZSXJHY-HQJQHLMTSA-N
ID: BUJMPIXGZSXJHY-HQJQHLMTSA-N
Comment: Energy2
Num peaks: 31
39.02292652 8.098966039
41.03857658 3.935663572
43.05422664 2.617055921
49.00727645 1.235446872
53.03857658 1.074975168
63.02292652 1.374392286
75.02292652 2.139916011
77.03857658 3.084256854
79.05422664 1.494439462
91.05422664 2.712705784
93.06987671 1.014143884
103.0542266 2.077282007
115.0542266 1.710987749
117.0698767 3.765930485
119.0855268 2.624985785
121.0647913 3.220826877
127.1117415 1.107672519
131.0855268 1.752536586
133.0647913 1.06079078
133.1011768 1.401195584
135.0804414 2.419301802
145.0647913 1.392276097
147.0804414 3.291690438
149.0597059 1.317456756
149.0960915 3.120553073
161.0960915 2.671339164
163.075356 1.089608792
173.0960915 1.881576021
175.1117415 1.075110022
203.1066561 0.9903885919
205.0859207 1.588963922

Name: +ve in-silico MS/MS by CFM-ID for OCLUXIQGSXDQNA-WCQYABFASA-N
ID: OCLUXIQGSXDQNA-WCQYABFASA-N
Comment: Energy0
Num peaks: 9
161.0960915 1.795507383
163.1117415 4.309033849
175.1117415 2.680018287
177.0910061 1.872039129
177.1273916 2.923712121
179.1066561 1.902298538
193.1223062 2.262429775
203.1066561 10.8908565
221.1172208 51.83685391

Name: +ve in-silico MS/MS by CFM-ID for OCLUXIQGSXDQNA-WCQYABFASA-N
ID: OCLUXIQGSXDQNA-WCQYABFASA-N
Comment: Energy1
Num peaks: 31
39.02292652 1.018556324
55.01784114 1.163612566
57.0334912 2.062471437
71.04914126 1.078882904
107.0855268 0.8159620462
109.0647913 1.867527541
111.0440559 0.7481666359
111.0804414 1.942776338
123.0804414 1.840707972
125.0960915 1.84878067
137.0960915 1.243565621
147.0440559 0.7945021093
149.0597059 2.129018394
151.075356 1.223038378
159.0804414 1.507790972
161.0960915 1.709264051
163.075356 2.542742417
163.1117415 3.892264159
165.0910061 2.21550974
173.0960915 2.908147316
175.075356 1.593360868
175.1117415 2.921171073
177.0910061 3.271722093
177.1273916 3.375374647
179.1066561 1.39005017
189.0910061 1.733794494
191.1066561 2.600167583
193.1223062 7.898814198
203.1066561 6.548005201
205.0859207 1.461731026
221.1172208 11.45944887

Name: +ve in-silico MS/MS by CFM-ID for OCLUXIQGSXDQNA-WCQYABFASA-N
ID: OCLUXIQGSXDQNA-WCQYABFASA-N
Comment: Energy2
Num peaks: 31
39.02292652 5.971101767
41.03857658 2.256176739
43.05422664 1.543615938
49.00727645 1.701321181
51.02292652 2.505875042
53.03857658 2.42196483
55.05422664 2.393011914
65.03857658 4.270394902
67.01784114 1.190241457
67.05422664 2.49665082
81.06987671 2.172044513
83.08552677 1.897943959
91.05422664 3.631874455
93.06987671 2.054977671
95.08552677 1.409325102
97.10117684 1.153521359
105.0698767 1.793018531
107.0491413 1.944149414
107.0855268 4.360776938
109.0647913 1.553396551
117.0698767 1.838567078
119.0855268 4.271598306
121.1011768 4.010333099
131.0855268 1.564199234
133.1011768 1.738835766
135.1168269 2.376391575
143.0855268 1.052500001
145.1011768 1.233002571
147.0440559 1.190474218
149.132477 1.097213868
205.0859207 1.515372724

Name: +ve in-silico MS/MS by CFM-ID for LEOLHPAUQLNHLR-UHFFFAOYSA-N
ID: LEOLHPAUQLNHLR-UHFFFAOYSA-N
Comment: Energy0
Num peaks: 6
67.05422664 1.518288498
85.06479133 2.246085653
153.0546206 2.719880938
165.0546206 6.718211413
189.0910061 5.060078636
221.1172208 67.91563933

Name: +ve in-silico MS/MS by CFM-ID for LEOLHPAUQLNHLR-UHFFFAOYSA-N
ID: LEOLHPAUQLNHLR-UHFFFAOYSA-N
Comment: Energy1
Num peaks: 12
65.03857658 3.484167905
67.05422664 4.136542493
83.04914126 1.77070247
85.06479133 3.098668663
137.0597059 3.631135217
153.0546206 5.578805537
165.0546206 9.042265628
177.0546206 1.625375371
179.0702706 8.500564606
189.0910061 6.638669196
205.0859207 2.014347333
221.1172208 30.60666218

Name: +ve in-silico MS/MS by CFM-ID for LEOLHPAUQLNHLR-UHFFFAOYSA-N
ID: LEOLHPAUQLNHLR-UHFFFAOYSA-N
Comment: Energy2
Num peaks: 31
39.02292652 2.064973221
41.03857658 1.696293214
49.00727645 1.828127358
51.02292652 1.457821304
53.03857658 1.562172875
55.01784114 2.741169604
55.05422664 2.003879327
57.06987671 1.071620387
65.03857658 9.663098504
67.05422664 5.284833546
69.06987671 2.404453629
81.0334912 1.025142283
83.04914126 1.103829639
95.04914126 1.46207105
107.0491413 1.661342467
109.0284058 4.880701709
109.0647913 1.103202432
111.0440559 3.383152021
123.0440559 3.325728326
131.0491413 1.153899621
135.0440559 6.69530597
137.0597059 3.427592904
147.0440559 2.351986325
149.0597059 1.377386826
153.0546206 1.154337959
161.0597059 1.570295552
163.075356 2.021862864
165.0546206 6.679752995
175.075356 1.032010132
179.0702706 1.052766664
203.1066561 1.08245575

Name: +ve in-silico MS/MS by CFM-ID for QMNXHFYGMWHEEN-SCDSUCTJSA-N
ID: QMNXHFYGMWHEEN-SCDSUCTJSA-N
Comment: Energy0
Num peaks: 8
169.0647913 4.514739675
171.0804414 1.899955031
185.0597059 3.725081617
187.075356 7.650077387
189.0910061 1.887469606
225.0910061 4.465244674
243.1015708 31.88135928
261.1121354 24.74371638

Name: +ve in-silico MS/MS by CFM-ID for QMNXHFYGMWHEEN-SCDSUCTJSA-N
ID: QMNXHFYGMWHEEN-SCDSUCTJSA-N
Comment: Energy1
Num peaks: 31
39.02292652 0.8469071745
67.01784114 0.9448823161
93.0334912 1.051592332
95.04914126 1.186477825
119.0491413 4.594264195
121.0647913 2.014524353
123.0804414 1.356311021
159.0804414 1.211720622
163.1117415 1.129237404
169.0647913 7.29535443
171.0440559 1.856352832
171.0804414 3.502459504
173.0597059 0.9340158055
173.0960915 9.745842185
185.0597059 3.464980476
187.0389705 1.06153602
187.075356 8.911515578
189.0546206 0.7928585127
189.0910061 2.646987931
191.1066561 6.856283658
195.0804414 1.232965166
197.0960915 0.9262731688
199.1117415 0.9262194842
211.075356 0.8360122027
213.0910061 0.7984834685
215.1066561 1.324414715
217.1223062 0.9350767165
225.0910061 2.350808626
233.1172208 1.752403748
243.1015708 4.893273192
261.1121354 2.30509746

Name: +ve in-silico MS/MS by CFM-ID for QMNXHFYGMWHEEN-SCDSUCTJSA-N
ID: QMNXHFYGMWHEEN-SCDSUCTJSA-N
Comment: Energy2
Num peaks: 31
39.02292652 2.387398093
41.03857658 3.759367541
49.00727645 4.048522836
51.02292652 2.980925345
53.03857658 2.745494743
55.05422664 1.693372792
77.03857658 1.292613938
91.05422664 1.443320376
93.0334912 1.634403636
93.06987671 1.627095693
101.0385766 1.274750903
103.0542266 1.071087411
117.0334912 2.406370993
119.0491413 6.117054858
121.0647913 2.146636385
123.0804414 1.169799235
133.0647913 3.311487404
135.0804414 1.54502467
143.0491413 2.177182483
145.0647913 3.103669634
147.0804414 1.427720557
159.0804414 1.221837025
169.0647913 2.93571386
171.0440559 1.606892227
171.0804414 2.446174818
173.0960915 1.38949344
185.0597059 1.722808017
199.1117415 1.441802761
215.1066561 2.099602761
225.0910061 1.76177785
227.0702706 1.787396998

Name: +ve in-silico MS/MS by CFM-ID for OVVAVVMDNSLTHN-UKOWJOKBSA-N
ID: OVVAVVMDNSLTHN-UKOWJOKBSA-N
Comment: Energy0
Num peaks: 9
55.05422664 2.014794938
85.06479133 13.90195405
135.0440559 3.313798317
165.0546206 1.839413596
177.0910061 2.12058778
193.0859207 1.808746146
203.1066561 15.11989891
205.0859207 2.438564663
221.1172208 38.78684923

Name: +ve in-silico MS/MS by CFM-ID for OVVAVVMDNSLTHN-UKOWJOKBSA-N
ID: OVVAVVMDNSLTHN-UKOWJOKBSA-N
Comment: Energy1
Num peaks: 22
25.00727645 1.141979753
27.02292652 2.310626007
55.05422664 3.675669697
57.06987671 1.851419048
67.05422664 3.106051807
69.0334912 1.357501258
81.0334912 1.001994873
83.04914126 1.798439928
85.06479133 27.54277358
135.0440559 1.672845573
147.0440559 1.880775781
149.0597059 1.270174465
163.0389705 1.279407439
165.0546206 4.607562716
167.0702706 1.375970415
177.0910061 2.147229064
179.1066561 1.546724102
185.0960915 1.284291496
191.0702706 1.018689285
203.1066561 6.72462443
205.0859207 1.476568546
221.1172208 10.43390568

Name: +ve in-silico MS/MS by CFM-ID for OVVAVVMDNSLTHN-UKOWJOKBSA-N
ID: OVVAVVMDNSLTHN-UKOWJOKBSA-N
Comment: Energy2
Num peaks: 18
39.02292652 1.647719781
49.00727645 1.822403846
51.02292652 4.500045613
53.03857658 12.55722553
55.05422664 17.1589318
57.06987671 4.006199515
65.03857658 3.671208782
67.05422664 6.586764118
69.0334912 4.544166878
79.01784114 1.859714689
81.0334912 4.654855631
83.04914126 2.658915208
85.06479133 7.654583985
107.0491413 1.845747636
121.0284058 1.765860553
135.0440559 1.587491914
147.0440559 1.254512262
149.0597059 1.20044603

Name: +ve in-silico MS/MS by CFM-ID for NMHATOSACVYKOU-UHFFFAOYSA-N
ID: NMHATOSACVYKOU-UHFFFAOYSA-N
Comment: Energy0
Num peaks: 6
67.05422664 1.780166996
83.04914126 1.532372743
187.0389705 7.395241619
201.0546206 1.624598523
225.0910061 3.485830089
243.1015708 76.52606673

Name: +ve in-silico MS/MS by CFM-ID for NMHATOSACVYKOU-UHFFFAOYSA-N
ID: NMHATOSACVYKOU-UHFFFAOYSA-N
Comment: Energy1
Num peaks: 10
65.03857658 2.379096368
183.0440559 2.623147987
185.0597059 1.960346309
187.0389705 10.55316794
199.0389705 1.930238769
201.0546206 10.35436503
215.1066561 5.927287685
225.0910061 8.520827109
227.0702706 2.422472525
243.1015708 34.64221272

Name: +ve in-silico MS/MS by CFM-ID for NMHATOSACVYKOU-UHFFFAOYSA-N
ID: NMHATOSACVYKOU-UHFFFAOYSA-N
Comment: Energy2
Num peaks: 18
39.02292652 4.910545256
49.00727645 4.20492585
51.02292652 5.504857096
65.03857658 18.33697823
67.01784114 2.254651541
67.05422664 4.762533438
81.06987671 2.122576149
83.04914126 2.938595557
117.0334912 3.577885019
119.0491413 1.732268545
133.0284058 5.488340541
135.0440559 6.935058377
143.0491413 4.659445736
157.0647913 2.5854224
161.0233204 2.004002511
183.0440559 2.280111108
185.0597059 2.936351812
187.0389705 2.775235049

Name: +ve in-silico MS/MS by CFM-ID for KQMGXHNRKZYDEK-UHFFFAOYSA-N
ID: KQMGXHNRKZYDEK-UHFFFAOYSA-N
Comment: Energy0
Num peaks: 6
107.0491413 1.40824299
211.075356 4.533437266
213.0910061 1.304107342
225.0910061 3.734380532
227.0702706 1.120722261
243.1015708 81.10219718

Name: +ve in-silico MS/MS by CFM-ID for KQMGXHNRKZYDEK-UHFFFAOYSA-N
ID: KQMGXHNRKZYDEK-UHFFFAOYSA-N
Comment: Energy1
Num peaks: 16
107.0491413 6.150968924
117.0334912 1.128564108
119.0491413 2.770177518
121.0647913 7.327464151
123.0440559 8.41889278
149.0597059 2.721228517
183.0804414 1.161140954
199.075356 2.242485159
201.0910061 1.023229243
211.075356 4.840551786
213.0910061 4.624039652
215.0702706 1.615836836
215.1066561 6.500277829
225.0910061 2.708110021
227.0702706 2.546484664
243.1015708 24.60085511

Name: +ve in-silico MS/MS by CFM-ID for KQMGXHNRKZYDEK-UHFFFAOYSA-N
ID: KQMGXHNRKZYDEK-UHFFFAOYSA-N
Comment: Energy2
Num peaks: 31
39.02292652 1.765817288
49.00727645 2.450056953
65.03857658 1.543420758
75.02292652 1.944278866
79.05422664 1.861125154
89.03857658 1.983618068
107.0491413 1.248219117
117.0334912 4.447982193
119.0491413 2.661554848
147.0440559 1.070225554
157.0647913 2.314106433
159.0804414 1.71920183
167.0491413 1.07978902
169.0647913 5.125086085
173.0597059 2.853748983
179.0491413 1.588400914
181.0647913 2.213087104
183.0440559 1.211350492
183.0804414 4.927471618
185.0597059 2.957744469
187.075356 2.308246104
195.0804414 1.501411928
197.0597059 2.630092477
197.0960915 1.242085634
199.075356 4.320663975
209.0597059 1.13198452
211.075356 2.280214528
213.0910061 1.315036915
215.1066561 1.875634871
225.0910061 1.406545839
227.0702706 3.615841921

Name: +ve in-silico MS/MS by CFM-ID for OKFZZNFCJHOAOL-BREBYQMCSA-N
ID: OKFZZNFCJHOAOL-BREBYQMCSA-N
Comment: Energy0
Num peaks: 6
159.0804414 2.366713934
161.0960915 11.44001296
175.1117415 5.418061044
177.1273916 3.905595097
203.1066561 9.597684308
221.1172208 58.74700683

Name: +ve in-silico MS/MS by CFM-ID for OKFZZNFCJHOAOL-BREBYQMCSA-N
ID: OKFZZNFCJHOAOL-BREBYQMCSA-N
Comment: Energy1
Num peaks: 10
43.01784114 4.453068849
143.0855268 2.817655423
159.0804414 4.240966578
161.0960915 15.64499636
173.0960915 2.587833457
175.1117415 3.630734416
177.1273916 3.830375778
193.1223062 4.242168717
203.1066561 13.620971
221.1172208 26.96852959

Name: +ve in-silico MS/MS by CFM-ID for OKFZZNFCJHOAOL-BREBYQMCSA-N
ID: OKFZZNFCJHOAOL-BREBYQMCSA-N
Comment: Energy2
Num peaks: 31
29.03857658 2.126048384
39.02292652 3.430415024
41.00219107 3.742075603
41.03857658 3.115705835
47.04914126 2.254008058
55.05422664 2.258953192
91.05422664 2.65613262
93.06987671 3.711550862
95.08552677 4.134550023
103.0542266 1.823595463
105.0698767 2.729211987
107.0855268 3.197950788
109.1011768 2.05683293
117.0698767 1.509530918
119.0855268 4.767836636
121.1011768 3.226105878
123.1168269 1.453061655
133.1011768 1.084431228
143.0855268 4.108839428
149.132477 2.133548559
157.1011768 1.219672366
159.0804414 2.931075586
159.1168269 2.511629881
161.0960915 3.407704013
173.0960915 1.198030535
175.1117415 2.089196558
177.1273916 2.053506399
185.0960915 1.986761114
187.075356 1.39298195
203.1066561 3.943952411
221.1172208 1.07595203

Name: +ve in-silico MS/MS by CFM-ID for IAKJWTWZFAUOIR-UHFFFAOYSA-N
ID: IAKJWTWZFAUOIR-UHFFFAOYSA-N
Comment: Energy0
Num peaks: 7
179.0702706 1.706893877
183.0804414 5.81355314
185.0960915 1.510797494
211.075356 18.27723633
213.0910061 2.546172126
225.0910061 1.426118267
243.1015708 48.85793047

Name: +ve in-silico MS/MS by CFM-ID for IAKJWTWZFAUOIR-UHFFFAOYSA-N
ID: IAKJWTWZFAUOIR-UHFFFAOYSA-N
Comment: Energy1
Num peaks: 28
39.02292652 2.821633861
49.00727645 1.604814633
51.02292652 2.919976654
63.02292652 4.732947887
75.02292652 0.8998337353
77.03857658 4.105180772
131.0491413 1.160984593
135.0440559 0.909034543
147.0440559 1.470612512
149.0597059 1.203421761
151.0542266 1.303521194
165.0546206 2.274874261
167.0491413 1.119168547
167.0702706 1.08787993
171.0804414 1.213705433
179.0702706 6.229024943
181.0647913 1.230839076
183.0804414 5.262629907
185.0960915 1.285321731
189.0546206 0.918234829
191.0702706 1.555170099
193.0647913 1.109251462
203.0702706 1.683675645
211.075356 11.52684639
213.0910061 1.057226667
225.0910061 2.574086457
227.0702706 1.531864911
243.1015708 15.60814815

Name: +ve in-silico MS/MS by CFM-ID for IAKJWTWZFAUOIR-UHFFFAOYSA-N
ID: IAKJWTWZFAUOIR-UHFFFAOYSA-N
Comment: Energy2
Num peaks: 31
39.02292652 5.510026686
49.00727645 4.604152559
51.02292652 7.060634373
63.02292652 6.191780673
65.03857658 0.9735131184
73.00727645 2.327695757
75.02292652 1.357369915
77.03857658 2.856854572
87.02292652 1.097459425
107.0491413 2.27850684
121.0647913 1.813207885
123.0229265 0.9345411827
125.0385766 0.9983169438
127.0542266 1.868433657
129.0698767 1.244158036
131.0491413 5.77000284
135.0440559 1.536664757
139.0542266 1.199846216
141.0698767 1.34360536
147.0440559 2.673513182
149.0597059 2.539256239
151.0542266 4.674624057
153.0698767 1.03251415
155.0491413 1.908179388
167.0491413 2.305291029
169.0647913 2.016395029
171.0804414 0.9804529684
179.0702706 0.9548414272
195.0804414 1.005083115
197.0597059 1.385783492
227.0702706 0.9705213467

Name: +ve in-silico MS/MS by CFM-ID for DAARURPOCNTVJM-UHFFFAOYSA-N
ID: DAARURPOCNTVJM-UHFFFAOYSA-N
Comment: Energy0
Num peaks: 6
55.05422664 4.48498821
205.0495352 4.268895859
217.0495352 5.555825943
219.0651853 5.01282268
243.1015708 6.769184564
261.1121354 55.36048435

Name: +ve in-silico MS/MS by CFM-ID for DAARURPOCNTVJM-UHFFFAOYSA-N
ID: DAARURPOCNTVJM-UHFFFAOYSA-N
Comment: Energy1
Num peaks: 22
39.02292652 2.507716048
55.05422664 15.63269782
69.06987671 4.862518787
175.0389705 1.208133435
177.0546206 2.584620501
191.0338851 1.59651811
193.0495352 1.335234797
201.0910061 3.17770925
203.0338851 2.227727651
205.0495352 9.765133611
215.1066561 1.516160371
217.0495352 2.47003578
217.0859207 1.527892781
217.1223062 1.345968416
219.0651853 1.382364922
221.0808353 1.528563772
229.0859207 1.647298732
231.1015708 2.860011102
233.1172208 6.671089977
243.1015708 3.644235334
245.0808353 1.327047996
261.1121354 10.32982373

Name: +ve in-silico MS/MS by CFM-ID for DAARURPOCNTVJM-UHFFFAOYSA-N
ID: DAARURPOCNTVJM-UHFFFAOYSA-N
Comment: Energy2
Num peaks: 31
39.02292652 2.122717261
53.03857658 2.57902683
55.05422664 20.72231617
57.06987671 1.520095407
65.03857658 4.674865775
67.05422664 2.579670932
69.06987671 2.489017107
81.06987671 0.9871760178
83.08552677 1.132562372
89.03857658 1.339538919
131.0491413 1.110913044
133.0284058 1.117718939
135.0076704 1.407901242
149.0233204 3.724668263
151.0389705 1.352387677
161.0597059 1.859613938
163.0389705 2.679162002
173.0233204 1.477263822
175.0389705 1.499359497
175.075356 0.9581696656
177.0546206 1.593908584
187.0389705 1.224875333
187.075356 1.255270055
189.0182351 1.127330702
189.0910061 1.574066421
191.1066561 1.587106496
201.0910061 1.488138311
203.0338851 0.9882531465
205.0495352 1.255339767
231.1015708 1.270633172
245.0808353 1.215017421

Name: +ve in-silico MS/MS by CFM-ID for WACVTIABRPEUPH-VOTSOKGWSA-N
ID: WACVTIABRPEUPH-VOTSOKGWSA-N
Comment: Energy0
Num peaks: 6
39.02292652 3.265847653
41.03857658 2.506130597
181.0859207 2.017419999
189.0910061 6.508247645
191.1066561 2.123680124
221.1172208 69.94852084

Name: +ve in-silico MS/MS by CFM-ID for WACVTIABRPEUPH-VOTSOKGWSA-N
ID: WACVTIABRPEUPH-VOTSOKGWSA-N
Comment: Energy1
Num peaks: 19
39.02292652 8.981316353
41.03857658 2.832280863
51.02292652 1.646166576
53.03857658 7.813728862
67.05422664 1.209894205
101.0597059 1.05012405
103.075356 1.027115477
117.0334912 1.78187386
161.0597059 1.260277777
163.075356 2.793518541
167.0702706 2.707681672
167.1066561 1.708898187
169.0859207 2.422560772
177.0910061 2.185249257
181.0859207 6.138874995
189.0910061 7.521459683
191.1066561 1.46844707
205.0859207 3.707937898
221.1172208 22.16915803

Name: +ve in-silico MS/MS by CFM-ID for WACVTIABRPEUPH-VOTSOKGWSA-N
ID: WACVTIABRPEUPH-VOTSOKGWSA-N
Comment: Energy2
Num peaks: 29
25.00727645 0.9856553649
39.02292652 13.53028991
41.03857658 6.03752967
49.00727645 6.346868633
51.02292652 3.705401951
53.03857658 6.552896803
55.01784114 1.690439308
55.05422664 1.71131071
57.0334912 1.643076543
63.02292652 1.777486192
67.05422664 1.192232148
75.02292652 2.919329021
77.03857658 4.881525837
121.0647913 1.3566985
125.0597059 0.9963624014
133.0647913 3.157280849
137.0597059 1.928928742
145.0647913 1.708476646
147.0804414 1.159270237
151.075356 1.328088771
153.0546206 1.195493808
163.075356 1.534605148
165.0546206 2.180545775
165.0910061 1.316727686
175.075356 4.492059894
181.0859207 0.9609359909
189.0910061 1.397325636
193.0859207 1.098226583
205.0859207 1.424342758

Name: +ve in-silico MS/MS by CFM-ID for LNAUVRRKJPTXHS-UHFFFAOYSA-N
ID: LNAUVRRKJPTXHS-UHFFFAOYSA-N
Comment: Energy0
Num peaks: 6
217.0859207 2.094943353
219.1015708 2.089186976
229.0859207 2.485938821
243.1015708 10.93158759
245.0808353 4.613723947
261.1121354 70.98869942

Name: +ve in-silico MS/MS by CFM-ID for LNAUVRRKJPTXHS-UHFFFAOYSA-N
ID: LNAUVRRKJPTXHS-UHFFFAOYSA-N
Comment: Energy1
Num peaks: 9
43.01784114 2.694274944
43.05422664 2.474549364
217.0859207 4.388049669
219.0651853 1.597218917
219.1015708 5.35157932
229.0859207 4.739757439
243.1015708 11.44008781
245.0808353 6.200399509
261.1121354 42.59799368

Name: +ve in-silico MS/MS by CFM-ID for LNAUVRRKJPTXHS-UHFFFAOYSA-N
ID: LNAUVRRKJPTXHS-UHFFFAOYSA-N
Comment: Energy2
Num peaks: 31
15.02292652 1.554622766
39.02292652 2.08714651
41.00219107 1.989926629
41.03857658 2.15323887
43.01784114 2.700235807
49.00727645 1.964460084
55.01784114 1.666003916
67.01784114 2.27312534
69.0334912 1.884616726
107.0491413 1.33045621
131.0491413 1.666355329
155.0491413 6.834042714
157.0647913 4.257005459
159.0440559 1.689914447
159.0804414 2.511366983
161.0597059 1.820671722
173.0597059 3.023235228
175.075356 4.028843374
187.075356 1.772668665
199.075356 1.487035308
203.0702706 1.577187655
211.075356 1.818729791
213.0910061 2.698559656
215.0702706 5.063225244
215.1066561 1.304041563
217.0859207 1.764435031
227.0702706 3.323253431
229.0495352 2.933564795
229.0859207 1.806453664
243.1015708 2.268610416
245.0808353 4.459323066

Name: +ve in-silico MS/MS by CFM-ID for ZAUNWRJDEILWNS-AATRIKPKSA-N
ID: ZAUNWRJDEILWNS-AATRIKPKSA-N
Comment: Energy0
Num peaks: 6
121.0284058 7.659975258
121.0647913 3.84444372
123.0440559 3.827517797
135.0440559 1.7502828
211.075356 3.805843056
243.1015708 59.17871763

Name: +ve in-silico MS/MS by CFM-ID for ZAUNWRJDEILWNS-AATRIKPKSA-N
ID: ZAUNWRJDEILWNS-AATRIKPKSA-N
Comment: Energy1
Num peaks: 21
93.0334912 2.212350476
107.0491413 3.294518675
109.0284058 2.336307667
109.0647913 0.941128731
111.0440559 0.9507161955
121.0284058 15.88686243
121.0647913 6.355767918
123.0440559 5.858813424
131.0491413 1.326631614
133.0284058 1.310137667
133.0647913 3.910294708
135.0440559 3.257017567
159.0804414 1.104738802
171.0804414 0.9434146064
183.0804414 1.184420754
185.0597059 1.325293288
211.075356 3.525932278
213.0910061 3.469638674
215.1066561 3.204053096
227.0702706 1.190767966
243.1015708 16.48935274

Name: +ve in-silico MS/MS by CFM-ID for ZAUNWRJDEILWNS-AATRIKPKSA-N
ID: ZAUNWRJDEILWNS-AATRIKPKSA-N
Comment: Energy2
Num peaks: 31
39.02292652 1.100265249
49.00727645 4.98205221
51.02292652 4.290916672
63.02292652 3.055251865
65.03857658 6.646596183
75.02292652 1.278191097
77.03857658 1.934948442
79.01784114 1.052201551
89.03857658 1.021911263
91.05422664 1.295283998
93.0334912 3.595781311
95.04914126 1.548545103
101.0385766 1.462819447
103.0542266 1.338824733
105.0334912 3.029584886
107.0491413 2.56982084
109.0284058 3.847397438
121.0284058 6.615510442
121.0647913 2.124026133
123.0440559 2.007526316
131.0127558 1.210876943
131.0491413 1.204842332
133.0284058 1.06276863
153.0698767 1.151950799
171.0804414 1.376798839
185.0597059 1.809188799
187.075356 1.267810113
197.0960915 1.310243427
199.075356 1.045366728
211.075356 1.20550146
227.0702706 1.541510256

Name: +ve in-silico MS/MS by CFM-ID for MDKAWXCQYALXRL-CMDGGOBGSA-N
ID: MDKAWXCQYALXRL-CMDGGOBGSA-N
Comment: Energy0
Num peaks: 6
73.06479133 1.840095761
201.0546206 4.19599966
203.0702706 4.820412531
225.0910061 4.676749473
243.1015708 50.57409369
261.1121354 18.48136426

Name: +ve in-silico MS/MS by CFM-ID for MDKAWXCQYALXRL-CMDGGOBGSA-N
ID: MDKAWXCQYALXRL-CMDGGOBGSA-N
Comment: Energy1
Num peaks: 20
55.05422664 4.179412337
65.03857658 2.654622515
67.05422664 7.023370873
69.06987671 1.004743818
73.06479133 3.065958759
85.06479133 3.164172532
159.0440559 1.112950666
199.1117415 1.290852046
201.0546206 3.782561626
201.0910061 1.079372494
203.0702706 4.278351584
211.075356 1.788110363
213.0910061 1.767943003
215.1066561 2.805671361
225.0910061 4.730417958
227.0702706 1.716503567
229.0859207 0.9753980894
233.1172208 2.848802418
243.1015708 23.39437812
261.1121354 7.871993038

Name: +ve in-silico MS/MS by CFM-ID for MDKAWXCQYALXRL-CMDGGOBGSA-N
ID: MDKAWXCQYALXRL-CMDGGOBGSA-N
Comment: Energy2
Num peaks: 31
39.02292652 1.870688738
55.05422664 7.180882328
57.0334912 1.38447339
65.03857658 7.039757763
67.05422664 6.539189889
69.06987671 3.862458275
81.06987671 1.288138948
119.0491413 1.062594053
121.0284058 1.506052989
125.0597059 1.077539072
131.0491413 1.165785723
145.0647913 2.039747078
159.0440559 2.048904348
171.0440559 0.9909592893
173.0960915 1.098338839
175.0389705 2.457584011
177.0546206 1.020246506
185.0597059 1.754908994
187.0389705 1.022700409
187.075356 1.422026369
195.0804414 1.160533119
197.0960915 1.097006175
199.075356 1.791805962
199.1117415 2.557182587
201.0910061 2.811195082
211.075356 2.67765981
213.0910061 2.795112163
215.1066561 1.657652719
225.0910061 4.109791834
227.0702706 3.897875096
243.1015708 2.183281532

Name: +ve in-silico MS/MS by CFM-ID for XBHWDGYEPSOCOH-UHFFFAOYSA-N
ID: XBHWDGYEPSOCOH-UHFFFAOYSA-N
Comment: Energy0
Num peaks: 11
39.02292652 2.075794322
41.03857658 2.22654622
43.05422664 1.928130344
71.04914126 5.401009645
149.0597059 5.248446041
177.0546206 3.503420681
177.0910061 1.99516753
179.0702706 2.023169188
203.1066561 13.34320765
205.0859207 2.195951362
221.1172208 40.43420993

Name: +ve in-silico MS/MS by CFM-ID for XBHWDGYEPSOCOH-UHFFFAOYSA-N
ID: XBHWDGYEPSOCOH-UHFFFAOYSA-N
Comment: Energy1
Num peaks: 21
39.02292652 13.32301415
41.03857658 8.957085532
43.05422664 3.494279425
69.0334912 2.023210004
71.04914126 13.32226883
73.06479133 1.210647991
83.04914126 2.055445224
85.06479133 5.400988743
93.0334912 1.349762755
105.0334912 1.383876164
107.0491413 1.632551503
119.0491413 1.064751968
121.0647913 1.832707584
131.0491413 1.860393408
135.0440559 1.532629372
147.0440559 1.453957577
149.0597059 8.248315432
151.075356 1.75357412
191.1066561 1.356305031
203.1066561 2.660103611
221.1172208 4.602607142

Name: +ve in-silico MS/MS by CFM-ID for XBHWDGYEPSOCOH-UHFFFAOYSA-N
ID: XBHWDGYEPSOCOH-UHFFFAOYSA-N
Comment: Energy2
Num peaks: 25
39.02292652 10.55419114
41.03857658 13.93152198
43.05422664 4.501357613
55.05422664 1.568331076
65.03857658 1.235069329
67.05422664 1.455266663
69.0334912 2.370364918
71.04914126 5.088701928
93.0334912 2.397184077
95.04914126 0.9171162376
105.0334912 5.831616215
107.0491413 5.317753251
109.0647913 0.8987629775
117.0334912 2.000006101
119.0491413 4.08427842
121.0647913 4.100700628
129.0334912 0.9412720841
131.0491413 2.019086101
133.0284058 2.016265101
133.0647913 2.808102879
135.0440559 1.180923571
147.0440559 1.260147091
149.0597059 1.950858267
175.1117415 1.009764466
205.0859207 1.22443047

Name: +ve in-silico MS/MS by CFM-ID for ALHZMSMLLKOLHZ-CLPVKGIJSA-N
ID: ALHZMSMLLKOLHZ-CLPVKGIJSA-N
Comment: Energy0
Num peaks: 8
185.0597059 2.534208751
189.0910061 5.931351062
207.1015708 2.859648109
215.1066561 2.773704387
217.1223062 2.806903894
233.1172208 2.890641477
243.1015708 9.787149831
261.1121354 51.43882566

Name: +ve in-silico MS/MS by CFM-ID for ALHZMSMLLKOLHZ-CLPVKGIJSA-N
ID: ALHZMSMLLKOLHZ-CLPVKGIJSA-N
Comment: Energy1
Num peaks: 31
67.01784114 1.090810425
69.0334912 1.764876715
71.04914126 1.512750216
93.0334912 1.313568085
95.04914126 1.162549596
133.0647913 1.200657028
157.0647913 1.019620577
159.0804414 1.02721137
161.0597059 1.06469748
163.075356 1.236220134
171.0804414 1.27935774
185.0597059 4.724965958
187.075356 4.056236108
189.0546206 1.751948202
189.0910061 4.375037046
191.0702706 1.728848586
191.1066561 1.536235593
193.0859207 1.108001113
201.0546206 1.621289674
203.0702706 2.290950826
205.0859207 1.573153742
207.1015708 1.178597643
213.0910061 3.084201429
215.1066561 2.447359563
217.1223062 2.624418447
225.0910061 1.488193735
231.1015708 0.9863431425
233.1172208 2.986527565
243.1015708 9.899586088
245.0808353 0.988146864
261.1121354 10.29398305

Name: +ve in-silico MS/MS by CFM-ID for ALHZMSMLLKOLHZ-CLPVKGIJSA-N
ID: ALHZMSMLLKOLHZ-CLPVKGIJSA-N
Comment: Energy2
Num peaks: 31
39.02292652 3.070417554
41.03857658 2.83908393
43.05422664 1.848544402
49.00727645 3.425593167
63.02292652 1.227463804
65.00219107 1.262005321
79.01784114 1.618038462
81.0334912 1.897393029
91.01784114 1.695369307
93.0334912 4.065108613
107.0491413 1.530321184
119.0491413 8.017244178
121.0647913 2.172644714
131.0491413 2.880170735
133.0284058 1.630895626
133.0647913 5.241500716
143.0491413 1.497765673
145.0647913 2.247142047
147.0804414 1.773056692
157.0647913 1.95635723
159.0804414 2.013614097
161.0597059 1.239278807
161.0960915 1.19395756
171.0440559 2.79921048
171.0804414 1.411147205
173.0597059 1.389135473
175.075356 1.323814925
185.0597059 2.101500535
187.075356 1.816109006
191.1066561 1.280856441
205.0859207 1.347059417

Name: +ve in-silico MS/MS by CFM-ID for VJMQHXVUFSIHDR-YCRREMRBSA-N
ID: VJMQHXVUFSIHDR-YCRREMRBSA-N
Comment: Energy0
Num peaks: 13
59.04914126 1.944565162
71.04914126 2.669159271
85.06479133 1.283701153
149.0597059 2.340957317
159.0804414 1.543210011
161.0597059 2.529522702
163.075356 2.506059159
177.0910061 1.285309502
185.0960915 2.663567784
189.0910061 2.434433228
203.1066561 29.367459
205.0859207 1.512043778
221.1172208 28.03539641

Name: +ve in-silico MS/MS by CFM-ID for VJMQHXVUFSIHDR-YCRREMRBSA-N
ID: VJMQHXVUFSIHDR-YCRREMRBSA-N
Comment: Energy1
Num peaks: 31
39.02292652 2.688032309
41.03857658 1.002458488
53.03857658 0.9886152736
55.01784114 1.90698557
55.05422664 1.707362733
65.03857658 1.221860042
67.05422664 3.691821387
69.0334912 1.298632836
71.04914126 6.47673848
85.06479133 2.157387802
93.0334912 0.9736507964
95.04914126 0.9830788643
131.0491413 1.465350996
143.0491413 1.163136255
147.0440559 1.933035038
149.0597059 6.15325965
157.0647913 1.085675406
159.0804414 1.596118245
161.0597059 4.667570531
161.0960915 1.572859014
163.075356 2.130951401
165.0910061 0.9929007867
175.1117415 1.013661136
179.1066561 1.057746179
185.0960915 4.378007992
187.075356 1.049912208
189.0910061 1.286546606
191.1066561 1.39073197
193.1223062 1.320905503
203.1066561 15.42698975
221.1172208 5.159462497

Name: +ve in-silico MS/MS by CFM-ID for VJMQHXVUFSIHDR-YCRREMRBSA-N
ID: VJMQHXVUFSIHDR-YCRREMRBSA-N
Comment: Energy2
Num peaks: 31
39.02292652 8.249522874
41.03857658 4.262689315
51.02292652 1.519526547
53.03857658 6.866245357
55.01784114 1.692730427
55.05422664 4.260084869
65.03857658 2.216894285
67.05422664 2.621690962
69.0334912 1.397300227
71.04914126 3.861648201
105.0334912 3.762501849
107.0491413 2.306521251
117.0334912 1.299588391
119.0491413 1.531353305
121.0647913 1.640629694
131.0491413 1.856349853
133.0284058 1.216824202
133.0647913 1.71025535
135.0440559 1.2822544
145.0647913 2.621873935
147.0440559 2.41160093
149.0597059 2.362778974
159.0804414 2.19097379
161.0960915 1.306396227
163.075356 1.098456736
171.0804414 1.980971315
173.0960915 1.347278727
175.1117415 2.357067754
185.0960915 1.78538395
187.075356 1.846507146
203.1066561 1.195282677

Name: +ve in-silico MS/MS by CFM-ID for GDYHQWOKOBLPRI-RUDMXATFSA-N
ID: GDYHQWOKOBLPRI-RUDMXATFSA-N
Comment: Energy0
Num peaks: 7
69.06987671 2.511510723
165.0546206 2.456313178
189.0910061 4.221340878
191.0702706 3.602979851
191.1066561 5.750879981
193.0859207 2.925790554
221.1172208 59.89832041

Name: +ve in-silico MS/MS by CFM-ID for GDYHQWOKOBLPRI-RUDMXATFSA-N
ID: GDYHQWOKOBLPRI-RUDMXATFSA-N
Comment: Energy1
Num peaks: 21
51.02292652 3.414119927
53.03857658 3.730738603
55.05422664 5.555707377
67.05422664 1.272857602
69.06987671 9.27165974
71.08552677 1.05835286
85.02840582 1.069607542
123.0440559 1.410807214
137.0597059 1.885862666
151.0389705 4.311201417
153.0546206 1.792251138
165.0546206 6.321924545
167.0702706 1.682984419
173.0960915 1.129313263
189.0910061 3.733098809
191.0702706 2.072536892
191.1066561 4.632380816
193.0859207 1.19020611
195.1015708 1.527915217
205.0859207 2.825483976
221.1172208 20.95451936

Name: +ve in-silico MS/MS by CFM-ID for GDYHQWOKOBLPRI-RUDMXATFSA-N
ID: GDYHQWOKOBLPRI-RUDMXATFSA-N
Comment: Energy2
Num peaks: 31
39.02292652 2.748785242
41.03857658 1.043006568
49.00727645 3.070493508
51.02292652 5.394245403
53.03857658 12.27144799
55.05422664 9.596888805
57.06987671 0.8993357883
65.03857658 3.749189488
67.05422664 1.85546858
69.06987671 4.360542594
71.08552677 1.422081757
77.03857658 8.757732365
79.05422664 1.108085031
93.06987671 1.926486184
95.01275576 1.655650275
95.08552677 1.689779226
105.0698767 1.100095829
107.0855268 1.021497807
119.0855268 1.028040704
121.0647913 1.605450517
123.0440559 0.803340384
135.0440559 1.711002562
143.0855268 1.450124639
151.0389705 1.210471378
159.0804414 0.9072603212
167.1066561 0.8626223659
173.0960915 1.049001272
175.1117415 1.54335686
177.0910061 1.470755179
189.0910061 0.9763886226
205.0859207 1.547165083

Name: +ve in-silico MS/MS by CFM-ID for JTPTVBWVUKUBPT-QOWGNGAJSA-N
ID: JTPTVBWVUKUBPT-QOWGNGAJSA-N
Comment: Energy0
Num peaks: 20
15.02292652 0.7486336538
41.00219107 0.7830941638
43.01784114 3.269563759
61.02840582 4.804032918
115.0389705 0.6835985545
125.0385766 1.533280442
127.0542266 1.281178331
139.0542266 1.33335447
141.0698767 0.7348781712
163.0542266 1.032674445
165.0698767 3.002052364
169.0647913 0.768420483
181.0647913 1.560199716
183.0804414 14.28282904
201.0910061 2.377884076
207.0804414 0.7406124251
213.0546206 0.8512973477
215.0702706 0.720164291
225.0910061 14.72976214
243.1015708 24.83800165

Name: +ve in-silico MS/MS by CFM-ID for JTPTVBWVUKUBPT-QOWGNGAJSA-N
ID: JTPTVBWVUKUBPT-QOWGNGAJSA-N
Comment: Energy1
Num peaks: 31
39.02292652 0.980295459
41.03857658 1.419984785
43.01784114 1.501984009
49.00727645 1.413471025
51.02292652 0.964373963
53.03857658 1.380133461
61.02840582 1.709912448
63.02292652 0.8550211449
65.03857658 1.392149187
73.00727645 1.472601429
75.02292652 0.9342494877
77.03857658 1.365992823
87.02292652 0.8381944098
89.03857658 1.353541989
97.00727645 1.186225347
99.02292652 0.8232183803
101.0385766 1.28247475
113.0385766 1.189947402
123.0229265 3.155503944
125.0385766 4.809544961
127.0542266 1.456860175
139.0542266 3.119606186
141.0698767 1.816228673
163.0542266 1.055715944
165.0698767 3.802762266
169.0647913 1.067053605
181.0647913 1.015098566
183.0804414 12.9072222
201.0910061 2.618490336
225.0910061 3.358075181
243.1015708 3.964172834

Name: +ve in-silico MS/MS by CFM-ID for JTPTVBWVUKUBPT-QOWGNGAJSA-N
ID: JTPTVBWVUKUBPT-QOWGNGAJSA-N
Comment: Energy2
Num peaks: 31
15.02292652 1.468444442
39.02292652 2.883517966
41.00219107 1.189582535
41.03857658 2.197749173
43.01784114 6.272745959
49.00727645 5.930733821
51.02292652 2.819260194
53.03857658 2.30728785
57.0334912 1.289068219
61.02840582 4.024297047
63.02292652 1.842147817
65.03857658 1.565688875
73.00727645 5.180951886
73.02840582 3.545231386
75.02292652 1.877900975
77.03857658 1.726216357
87.02292652 1.550433522
89.03857658 1.141522343
97.00727645 2.712760777
99.02292652 0.9870488802
101.0385766 0.9398415824
111.0229265 1.216483215
113.0385766 0.7512985099
125.0385766 1.240507326
141.0698767 1.346170105
151.0542266 1.522355824
163.0542266 1.674323007
165.0698767 1.013705654
169.0647913 1.078205988
183.0804414 1.19664486
227.0702706 0.8026996339

Name: +ve in-silico MS/MS by CFM-ID for KIQCVMGDSBIIGW-UHFFFAOYSA-N
ID: KIQCVMGDSBIIGW-UHFFFAOYSA-N
Comment: Energy0
Num peaks: 7
41.03857658 1.885186462
109.0284058 2.218613094
133.0647913 2.127272751
215.1066561 1.973442116
225.0910061 4.675858213
227.0702706 5.773268063
243.1015708 63.10831964

Name: +ve in-silico MS/MS by CFM-ID for KIQCVMGDSBIIGW-UHFFFAOYSA-N
ID: KIQCVMGDSBIIGW-UHFFFAOYSA-N
Comment: Energy1
Num peaks: 31
39.02292652 1.379352165
41.03857658 4.203967963
79.01784114 0.9199723481
89.03857658 2.1128516
91.05422664 1.555151036
105.0698767 0.8534816122
109.0284058 4.267195031
111.0440559 1.363202047
121.0284058 1.145302171
129.0334912 1.483461197
131.0491413 2.31885569
133.0647913 3.427040101
135.0804414 1.25540164
145.0647913 1.038937144
183.0440559 1.106353246
185.0597059 0.9780339372
185.0960915 1.022842638
187.075356 1.108944476
187.1117415 0.9369279214
197.0960915 1.061353907
199.075356 1.999899032
201.0546206 1.692846432
201.0910061 1.486006465
211.075356 1.702335475
213.0910061 5.131882324
215.0702706 1.455008799
215.1066561 5.09058608
217.0859207 0.8551162106
225.0910061 3.011675616
227.0702706 4.79158121
243.1015708 14.61650164

Name: +ve in-silico MS/MS by CFM-ID for KIQCVMGDSBIIGW-UHFFFAOYSA-N
ID: KIQCVMGDSBIIGW-UHFFFAOYSA-N
Comment: Energy2
Num peaks: 31
39.02292652 3.370076727
41.03857658 4.51084224
49.00727645 1.813507928
63.02292652 2.151723646
65.03857658 1.367594947
67.01784114 1.024208807
81.0334912 1.678098576
89.03857658 2.853425289
93.0334912 1.200643859
105.0334912 1.443073675
105.0698767 1.381652943
113.0385766 1.016848187
115.0542266 1.192147289
117.0698767 1.585993322
121.0284058 2.869582547
145.0647913 2.622279398
155.0491413 2.521513474
157.0647913 3.557658293
159.0804414 2.858570235
171.0440559 2.094470878
173.0597059 3.589306175
185.0597059 1.565054309
185.0960915 1.173569147
189.0910061 1.123475756
197.0960915 5.029200887
199.075356 2.975438525
201.0910061 1.661365841
211.075356 1.241126802
215.0702706 1.304492979
225.0910061 1.55321572
227.0702706 1.832518454

Name: +ve in-silico MS/MS by CFM-ID for WWIKJVHFHYAUTF-UHFFFAOYSA-N
ID: WWIKJVHFHYAUTF-UHFFFAOYSA-N
Comment: Energy0
Num peaks: 6
123.0440559 0.7945972414
211.075356 4.487420929
213.0910061 1.284506299
225.0910061 3.756374264
227.0702706 1.057217496
243.1015708 82.00678333

Name: +ve in-silico MS/MS by CFM-ID for WWIKJVHFHYAUTF-UHFFFAOYSA-N
ID: WWIKJVHFHYAUTF-UHFFFAOYSA-N
Comment: Energy1
Num peaks: 12
107.0491413 5.572593285
123.0440559 4.538437263
133.0647913 4.884274705
137.0597059 4.791292478
199.075356 2.458154929
211.075356 5.0389305
213.0910061 3.725330538
215.0702706 2.115825459
215.1066561 6.296061879
225.0910061 3.569655878
227.0702706 2.543088991
243.1015708 34.60268752

Name: +ve in-silico MS/MS by CFM-ID for WWIKJVHFHYAUTF-UHFFFAOYSA-N
ID: WWIKJVHFHYAUTF-UHFFFAOYSA-N
Comment: Energy2
Num peaks: 31
39.02292652 1.713877345
49.00727645 4.328554196
51.02292652 1.81120877
63.02292652 2.967874888
65.03857658 1.599575236
75.02292652 3.454585379
77.03857658 1.779228902
101.0385766 3.808016644
103.0542266 3.793934469
107.0491413 1.61162872
117.0334912 1.650031478
131.0491413 2.821907792
133.0284058 1.799385461
133.0647913 1.346853056
157.0647913 3.812084123
169.0647913 3.45630377
171.0804414 1.938511246
183.0440559 1.491873144
183.0804414 2.364417308
185.0597059 1.912943258
187.075356 1.406719348
189.0910061 1.244317293
195.0804414 2.338848336
197.0597059 2.363703918
197.0960915 1.960625424
199.075356 4.175663712
201.0910061 1.929797211
211.075356 1.977819975
213.0910061 1.490742429
215.1066561 1.473453937
227.0702706 2.883167461

Name: +ve in-silico MS/MS by CFM-ID for HGBMCQFAGYODOX-UHFFFAOYSA-N
ID: HGBMCQFAGYODOX-UHFFFAOYSA-N
Comment: Energy0
Num peaks: 7
55.05422664 5.990070787
83.04914126 4.799953181
137.0597059 5.860219982
165.0546206 4.029892709
189.0910061 5.414849306
203.1066561 7.846225681
221.1172208 49.0698277

Name: +ve in-silico MS/MS by CFM-ID for HGBMCQFAGYODOX-UHFFFAOYSA-N
ID: HGBMCQFAGYODOX-UHFFFAOYSA-N
Comment: Energy1
Num peaks: 14
39.02292652 6.098976474
41.03857658 4.323165766
55.05422664 7.826791775
57.06987671 1.677432218
65.03857658 3.351683286
83.04914126 11.53275693
137.0597059 3.649255063
139.075356 2.086291244
165.0546206 14.00312113
179.0702706 2.202292958
181.0859207 1.88984181
189.0910061 4.200890801
203.1066561 4.024986902
221.1172208 13.6561289

Name: +ve in-silico MS/MS by CFM-ID for HGBMCQFAGYODOX-UHFFFAOYSA-N
ID: HGBMCQFAGYODOX-UHFFFAOYSA-N
Comment: Energy2
Num peaks: 19
39.02292652 4.90302004
41.03857658 2.545524389
55.01784114 1.483002979
55.05422664 33.37938715
57.06987671 3.81032927
65.00219107 1.118498065
65.03857658 2.139789262
67.01784114 1.805400653
67.05422664 1.210256581
69.0334912 1.786813445
81.0334912 4.029169155
83.04914126 3.666137859
93.0334912 3.357211546
95.04914126 1.062257569
107.0491413 4.479105935
123.0440559 1.895905457
135.0440559 2.428578199
137.0597059 4.156412808
165.0546206 1.705682948

Name: +ve in-silico MS/MS by CFM-ID for RCRODHONKLSMIF-GFCCVEGCSA-N
ID: RCRODHONKLSMIF-GFCCVEGCSA-N
Comment: Energy0
Num peaks: 7
71.04914126 4.34881669
189.0546206 4.768184228
201.0546206 1.875621291
219.0651853 1.711761628
225.0910061 2.879347813
243.1015708 34.76735225
261.1121354 29.89802142

Name: +ve in-silico MS/MS by CFM-ID for RCRODHONKLSMIF-GFCCVEGCSA-N
ID: RCRODHONKLSMIF-GFCCVEGCSA-N
Comment: Energy1
Num peaks: 21
39.02292652 1.730149148
41.03857658 3.832181573
43.05422664 3.629595267
55.05422664 2.379459976
67.05422664 3.809350157
69.0334912 2.221996071
71.04914126 16.86365643
85.06479133 2.941611291
159.0440559 1.046426198
161.0597059 0.9905375657
175.0389705 3.139591088
177.0546206 1.97557409
189.0546206 12.07599757
191.0702706 1.920986348
213.0910061 0.9705689583
215.1066561 1.346267732
225.0910061 2.284658212
229.0859207 0.9634101139
233.1172208 1.965549995
243.1015708 9.692167013
261.1121354 4.777074979

Name: +ve in-silico MS/MS by CFM-ID for RCRODHONKLSMIF-GFCCVEGCSA-N
ID: RCRODHONKLSMIF-GFCCVEGCSA-N
Comment: Energy2
Num peaks: 31
39.02292652 5.137426002
41.03857658 6.884079187
43.05422664 2.017831462
55.01784114 1.143045836
55.05422664 2.684138116
65.03857658 1.483640382
67.05422664 2.300197827
69.0334912 3.572246264
69.06987671 1.996341461
71.04914126 9.271239047
121.0284058 1.247533306
133.0284058 3.616122746
135.0440559 1.326895794
145.0647913 3.685381747
149.0597059 2.171129181
159.0440559 4.692680345
161.0597059 2.068566379
173.0233204 1.967882277
173.0597059 1.068904448
175.0389705 2.450424988
187.075356 1.086059612
189.0546206 3.281427932
199.075356 1.141807643
201.0546206 1.115605058
201.0910061 1.188441972
211.075356 1.368092904
213.0910061 1.352250804
215.1066561 1.090149426
225.0910061 1.353469194
227.0702706 1.175567771
243.1015708 1.08570541

Name: +ve in-silico MS/MS by CFM-ID for KLGRCWHERPTUFN-UHFFFAOYSA-N
ID: KLGRCWHERPTUFN-UHFFFAOYSA-N
Comment: Energy0
Num peaks: 7
55.05422664 4.310311349
205.0495352 3.811970873
217.0495352 4.836233357
219.0651853 4.621922137
229.0859207 6.385893484
243.1015708 5.859303918
261.1121354 50.18514244

Name: +ve in-silico MS/MS by CFM-ID for KLGRCWHERPTUFN-UHFFFAOYSA-N
ID: KLGRCWHERPTUFN-UHFFFAOYSA-N
Comment: Energy1
Num peaks: 25
39.02292652 1.979763856
55.01784114 3.047176197
55.05422664 13.38478004
57.06987671 0.9857691004
65.03857658 1.062850745
67.05422664 1.722276965
69.06987671 5.998079505
159.0804414 1.061071641
173.0233204 1.163479292
175.0389705 1.858024876
175.075356 2.591476594
177.0546206 2.30540402
191.0702706 0.9813523911
201.0910061 1.953107056
203.0338851 1.456090553
205.0495352 6.783561503
213.0910061 1.628062614
215.1066561 2.135856563
217.0495352 1.288202123
217.1223062 1.530128955
229.0859207 3.532010394
231.1015708 3.254417397
233.1172208 10.74681211
243.1015708 1.995273381
261.1121354 6.072526082

Name: +ve in-silico MS/MS by CFM-ID for KLGRCWHERPTUFN-UHFFFAOYSA-N
ID: KLGRCWHERPTUFN-UHFFFAOYSA-N
Comment: Energy2
Num peaks: 31
39.02292652 1.862281345
41.03857658 0.9958694288
49.00727645 0.9054658769
51.02292652 1.064467875
53.03857658 2.151950848
55.05422664 15.42172817
57.06987671 1.037267497
65.03857658 8.186171419
67.05422664 5.806726038
69.06987671 3.604994436
91.05422664 1.040184292
105.0334912 1.699957736
121.0284058 1.436038658
133.0647913 0.9405177539
135.0440559 2.749623284
147.0440559 1.007067606
157.0647913 2.248941801
159.0440559 1.144337335
159.0804414 1.128676264
161.0597059 1.776690547
169.0647913 1.955200214
171.0804414 2.462862597
173.0233204 2.131449537
173.0960915 2.852559609
175.0389705 2.448420457
177.0910061 1.116747451
185.0597059 1.447233496
185.0960915 1.638453237
189.0910061 1.636685112
233.1172208 1.625026196
245.0808353 1.944528591

Name: +ve in-silico MS/MS by CFM-ID for LSZONYLDFHGRDP-GFCCVEGCSA-N
ID: LSZONYLDFHGRDP-GFCCVEGCSA-N
Comment: Energy0
Num peaks: 6
85.06479133 2.138720646
175.0389705 4.488092671
189.0546206 27.96576165
229.0859207 2.603572297
243.1015708 7.806126214
261.1121354 41.95422538

Name: +ve in-silico MS/MS by CFM-ID for LSZONYLDFHGRDP-GFCCVEGCSA-N
ID: LSZONYLDFHGRDP-GFCCVEGCSA-N
Comment: Energy1
Num peaks: 20
41.03857658 0.9779291369
55.05422664 1.111505761
57.0334912 2.84344551
59.04914126 6.758324439
67.05422664 2.828139559
71.04914126 10.95225847
73.06479133 1.952482005
83.04914126 2.211053231
85.06479133 10.51569995
87.08044139 1.553279829
159.0440559 0.9781255052
171.0440559 1.036312701
175.075356 1.138405394
185.0597059 1.068207907
189.0546206 5.171007223
201.0546206 11.87752813
203.0702706 6.357481098
233.1172208 1.774755037
243.1015708 4.905921702
261.1121354 4.2905217

Name: +ve in-silico MS/MS by CFM-ID for LSZONYLDFHGRDP-GFCCVEGCSA-N
ID: LSZONYLDFHGRDP-GFCCVEGCSA-N
Comment: Energy2
Num peaks: 31
15.02292652 1.065970824
39.02292652 0.6714507978
41.03857658 0.6564454243
53.00219107 0.7584951786
55.01784114 3.066814273
57.0334912 1.124918571
69.0334912 1.285776689
71.04914126 6.102779672
73.06479133 1.29851332
83.04914126 1.061413774
85.06479133 1.555107045
93.0334912 0.7872999167
119.0127558 4.875396332
121.0284058 8.929938338
131.0491413 2.173535298
133.0284058 3.598487589
135.0440559 3.141930921
143.0127558 2.405143958
145.0284058 2.228550407
145.0647913 5.156720519
147.0440559 0.9674260597
159.0440559 6.99939296
161.0597059 4.12439597
173.0233204 4.225914074
175.0389705 1.3438884
185.0960915 0.6445151128
189.0546206 6.542609875
189.0910061 1.096020246
191.1066561 0.6405430292
201.0546206 0.8944096144
215.1066561 0.7125656172

Name: +ve in-silico MS/MS by CFM-ID for BMWNMQFETMHGID-GFCCVEGCSA-N
ID: BMWNMQFETMHGID-GFCCVEGCSA-N
Comment: Energy0
Num peaks: 6
105.0334912 2.159065494
107.0491413 2.394297645
121.0284058 11.63261361
123.0440559 28.66631645
125.0597059 4.07404643
243.1015708 36.07476738

Name: +ve in-silico MS/MS by CFM-ID for BMWNMQFETMHGID-GFCCVEGCSA-N
ID: BMWNMQFETMHGID-GFCCVEGCSA-N
Comment: Energy1
Num peaks: 16
95.04914126 3.524111371
105.0334912 3.09350241
107.0491413 4.513356443
119.0491413 2.411174281
121.0284058 11.75330596
123.0440559 19.16303343
133.0647913 2.149523956
149.0597059 4.90585952
199.075356 2.038851523
201.0910061 1.887905082
209.0597059 2.716734298
213.0910061 2.873963433
215.1066561 2.045436618
225.0910061 1.999251734
227.0702706 8.841884411
243.1015708 7.924698786

Name: +ve in-silico MS/MS by CFM-ID for BMWNMQFETMHGID-GFCCVEGCSA-N
ID: BMWNMQFETMHGID-GFCCVEGCSA-N
Comment: Energy2
Num peaks: 25
49.00727645 2.953742514
53.00219107 1.064188934
63.02292652 3.035965111
65.03857658 2.633430578
75.02292652 5.650677711
77.03857658 1.674252453
79.05422664 6.16163044
89.03857658 2.151733896
91.01784114 1.344319298
91.05422664 4.190808415
93.0334912 2.00062325
95.04914126 3.456848978
105.0334912 8.263954281
107.0491413 8.441995114
109.0647913 1.497597508
117.0334912 6.307286408
119.0491413 3.351430188
121.0284058 3.040086501
123.0440559 3.652464808
199.075356 1.612137582
201.0910061 2.03481298
211.075356 1.701603221
213.0910061 1.147261335
215.1066561 1.081444847
227.0702706 1.90575687

Name: +ve in-silico MS/MS by CFM-ID for BZMZEWWDSNLUOM-UHFFFAOYSA-N
ID: BZMZEWWDSNLUOM-UHFFFAOYSA-N
Comment: Energy0
Num peaks: 6
73.06479133 10.56799978
87.08044139 2.639405633
203.0338851 2.920510971
205.0495352 17.1809904
243.1015708 5.704533692
261.1121354 44.44981892

Name: +ve in-silico MS/MS by CFM-ID for BZMZEWWDSNLUOM-UHFFFAOYSA-N
ID: BZMZEWWDSNLUOM-UHFFFAOYSA-N
Comment: Energy1
Num peaks: 14
69.06987671 1.302011393
73.06479133 5.725929947
87.08044139 1.228089976
161.0597059 1.575011779
173.0233204 1.849598717
175.0389705 3.866160035
177.0546206 9.181533042
203.0338851 8.3928116
205.0495352 31.6173151
217.0859207 1.331433097
219.0651853 2.902050658
233.1172208 2.644958057
243.1015708 3.073492852
261.1121354 6.455824622

Name: +ve in-silico MS/MS by CFM-ID for BZMZEWWDSNLUOM-UHFFFAOYSA-N
ID: BZMZEWWDSNLUOM-UHFFFAOYSA-N
Comment: Energy2
Num peaks: 31
41.03857658 1.174052501
55.01784114 1.464106316
55.05422664 10.09461643
57.0334912 2.10935514
65.03857658 3.010758414
67.05422664 6.874576083
69.0334912 0.9091364239
69.06987671 4.205994379
73.06479133 5.016087866
83.04914126 1.025706933
85.06479133 1.760146122
109.0284058 1.175964073
121.0284058 1.299323536
131.0491413 1.123395669
133.0284058 3.12937627
135.0440559 2.348160365
147.0440559 1.37117245
159.0440559 3.824590843
161.0597059 2.822390135
163.0389705 3.952153416
173.0233204 2.954071874
175.0389705 2.222425625
177.0546206 3.272657634
187.0389705 1.575269425
189.0182351 1.773818216
201.0546206 1.294378568
203.0338851 1.652031309
203.0702706 2.062821144
205.0495352 2.262896176
217.0859207 1.000016854
243.1015708 0.9447076994

Name: +ve in-silico MS/MS by CFM-ID for FYADCZYVWPMYFR-CQCRHSALSA-N
ID: FYADCZYVWPMYFR-CQCRHSALSA-N
Comment: Energy0
Num peaks: 10
65.03857658 2.522609423
67.05422664 7.091914494
69.06987671 3.981224337
151.0389705 2.261511434
153.0546206 2.221417866
189.0910061 2.718147481
191.0702706 2.945881487
193.0859207 2.538747018
203.1066561 6.86551854
221.1172208 47.26875904

Name: +ve in-silico MS/MS by CFM-ID for FYADCZYVWPMYFR-CQCRHSALSA-N
ID: FYADCZYVWPMYFR-CQCRHSALSA-N
Comment: Energy1
Num peaks: 31
41.03857658 1.315910263
51.02292652 3.675656768
53.03857658 2.376346882
55.05422664 1.620178998
65.03857658 7.826553925
67.05422664 9.150202825
69.06987671 4.192107343
71.08552677 0.978740515
89.03857658 1.705346858
91.05422664 1.341636831
93.06987671 3.152016683
95.08552677 2.263710592
109.0284058 0.9605935235
117.0698767 1.147916939
119.0855268 1.749651567
123.1168269 0.9318793268
139.0389705 5.791425855
141.0546206 1.229645069
149.0597059 1.116733792
151.0389705 3.189365714
153.0546206 1.144821796
159.0804414 1.923431643
161.0960915 1.643547287
163.0389705 1.329251956
165.0546206 1.692043118
189.0910061 1.43509221
191.0702706 1.270246948
193.0859207 0.9533961878
203.1066561 2.814346182
205.0859207 1.715308689
221.1172208 8.243695421

Name: +ve in-silico MS/MS by CFM-ID for FYADCZYVWPMYFR-CQCRHSALSA-N
ID: FYADCZYVWPMYFR-CQCRHSALSA-N
Comment: Energy2
Num peaks: 31
25.00727645 0.7676438289
39.02292652 5.147527408
41.03857658 1.62827292
45.0334912 1.044097978
49.00727645 3.024443578
51.02292652 6.134661778
53.00219107 1.0973692
53.03857658 10.89786849
55.05422664 5.23086151
57.0334912 1.297303168
63.02292652 0.938239514
65.03857658 6.014338516
67.05422664 9.233092371
69.06987671 4.164167092
77.03857658 3.30442627
79.05422664 1.011424244
81.06987671 2.190957359
83.01275576 0.7718942564
85.02840582 0.925675008
89.03857658 1.079767425
93.06987671 1.284838797
109.0284058 1.459344172
117.0698767 0.8654623592
121.0284058 1.26150158
121.1011768 1.252016392
123.0440559 1.043107417
133.0284058 0.9826356279
135.0440559 1.065236903
137.0960915 0.771127652
139.0389705 1.483811388
205.0859207 1.398540499

Name: +ve in-silico MS/MS by CFM-ID for BQOPGIGJYFACOV-UHFFFAOYSA-N
ID: BQOPGIGJYFACOV-UHFFFAOYSA-N
Comment: Energy0
Num peaks: 6
95.04914126 1.430409638
167.0702706 3.178176361
229.0859207 3.252094836
231.1015708 1.572283606
243.1015708 1.932765995
261.1121354 82.6978845

Name: +ve in-silico MS/MS by CFM-ID for BQOPGIGJYFACOV-UHFFFAOYSA-N
ID: BQOPGIGJYFACOV-UHFFFAOYSA-N
Comment: Energy1
Num peaks: 15
85.02840582 1.31912843
89.05970595 1.370298518
167.0702706 5.935905758
173.0597059 2.232470922
177.0910061 1.572617951
187.075356 1.905323418
215.0702706 3.755627323
217.0859207 9.432112555
219.1015708 1.879589021
229.0859207 5.429759686
231.1015708 2.778617362
233.1172208 2.366896748
243.1015708 2.076208652
245.0808353 1.737224209
261.1121354 37.36761908

Name: +ve in-silico MS/MS by CFM-ID for BQOPGIGJYFACOV-UHFFFAOYSA-N
ID: BQOPGIGJYFACOV-UHFFFAOYSA-N
Comment: Energy2
Num peaks: 31
15.02292652 1.139770971
55.01784114 1.040591824
63.02292652 1.899963386
65.03857658 1.34510063
79.01784114 1.899867198
81.0334912 1.123915328
105.0334912 1.414479267
117.0334912 5.311183651
119.0491413 2.369378308
137.0597059 1.492112806
143.0491413 3.511612878
145.0647913 1.580910123
147.0804414 1.229357458
167.0702706 2.522968622
173.0597059 2.865819098
175.075356 1.657982199
185.0597059 1.874929564
187.075356 1.424457855
199.075356 3.103617083
201.0546206 1.124230751
201.0910061 5.555827288
205.0859207 1.178897872
213.0910061 2.577846615
215.0702706 6.290022906
217.0859207 8.865588758
219.1015708 1.943150489
229.0859207 3.429211601
231.1015708 2.27484248
233.1172208 2.298261932
243.1015708 2.408364161
245.0808353 3.285825121

Name: +ve in-silico MS/MS by CFM-ID for BJZVPSQUDMLTBR-OSQNNJELSA-N
ID: BJZVPSQUDMLTBR-OSQNNJELSA-N
Comment: Energy0
Num peaks: 20
53.00219107 6.226210755
111.0076704 0.7880802379
149.0960915 2.471917465
151.0389705 1.011233864
183.0804414 1.046157259
185.0597059 2.641748632
185.0960915 1.45149729
187.075356 8.705396404
187.1117415 4.102888577
189.0910061 1.51696656
189.1273916 7.213681864
197.0960915 0.8960162352
213.0910061 1.90624325
215.1066561 4.90929774
217.1223062 4.350484115
231.1015708 1.188569119
233.1172208 0.9184256288
243.1015708 5.317185558
245.0808353 1.006400969
261.1121354 22.95673424

Name: +ve in-silico MS/MS by CFM-ID for BJZVPSQUDMLTBR-OSQNNJELSA-N
ID: BJZVPSQUDMLTBR-OSQNNJELSA-N
Comment: Energy1
Num peaks: 31
53.00219107 2.882116724
57.0334912 1.737441698
63.02292652 1.515019544
65.03857658 3.37860883
67.05422664 1.142763643
69.06987671 1.414366503
79.01784114 1.142494002
133.0647913 1.24073424
135.0804414 2.278634826
149.0960915 4.046640909
151.0389705 1.387222905
157.0647913 1.469034145
161.0960915 1.090715363
163.1117415 1.974518278
165.1273916 1.149653433
171.0804414 1.734263339
173.0960915 1.744616177
183.0804414 1.833732014
185.0597059 1.585937989
187.075356 4.058555654
187.1117415 2.313354867
189.0910061 1.529290289
189.1273916 1.704060317
191.0338851 1.291933117
191.1066561 4.176060267
213.0910061 1.79638558
215.1066561 1.324377254
217.1223062 2.651322129
233.1172208 1.605043818
243.1015708 3.844882851
261.1121354 3.697907541

Name: +ve in-silico MS/MS by CFM-ID for BJZVPSQUDMLTBR-OSQNNJELSA-N
ID: BJZVPSQUDMLTBR-OSQNNJELSA-N
Comment: Energy2
Num peaks: 31
39.02292652 2.899745576
41.03857658 1.127395549
51.02292652 3.412789117
53.00219107 4.219736698
53.03857658 1.415129657
55.01784114 1.059694812
63.02292652 7.533708237
65.03857658 3.550844058
67.05422664 1.867485621
77.03857658 6.009694356
79.01784114 2.23169305
79.05422664 6.445576931
81.06987671 3.807359467
83.08552677 1.52720357
105.0334912 0.9457838303
105.0698767 1.553376725
107.0491413 3.210181273
117.0698767 1.591357464
119.0491413 1.360229757
119.0855268 2.045933139
121.1011768 1.219841917
133.0647913 1.909680298
135.0804414 1.624446079
145.0647913 1.514216287
145.1011768 1.166102181
149.0960915 1.746105267
161.0960915 0.9490049662
171.1168269 0.9812090647
173.0960915 1.05797101
187.1117415 1.303317357
245.0808353 1.584489784

Name: +ve in-silico MS/MS by CFM-ID for MUPAOXGYJYRUDB-LBPRGKRZSA-N
ID: MUPAOXGYJYRUDB-LBPRGKRZSA-N
Comment: Energy0
Num peaks: 6
159.0440559 5.854007688
173.0233204 7.594059941
175.0389705 33.55223421
177.0546206 1.560943329
243.1015708 4.386177105
261.1121354 37.48522434

Name: +ve in-silico MS/MS by CFM-ID for MUPAOXGYJYRUDB-LBPRGKRZSA-N
ID: MUPAOXGYJYRUDB-LBPRGKRZSA-N
Comment: Energy1
Num peaks: 18
57.0334912 1.612313071
59.04914126 1.303099751
129.0334912 1.364133407
131.0491413 3.076038445
147.0440559 4.575116823
159.0440559 12.36569044
173.0233204 9.193981035
175.0389705 17.97083692
177.0546206 3.311607297
187.0389705 1.290027856
201.0546206 1.624875969
215.0702706 2.202217285
217.0495352 2.155834737
217.0859207 2.8701016
219.0651853 4.705171418
233.1172208 2.398650167
243.1015708 2.320331902
261.1121354 6.443959838

Name: +ve in-silico MS/MS by CFM-ID for MUPAOXGYJYRUDB-LBPRGKRZSA-N
ID: MUPAOXGYJYRUDB-LBPRGKRZSA-N
Comment: Energy2
Num peaks: 19
41.03857658 1.252830597
63.02292652 1.054344255
77.00219107 3.020881006
105.0334912 2.322847001
115.0542266 4.054402533
119.0127558 2.857234534
121.0284058 4.207189636
129.0334912 4.321444101
131.0491413 7.893610664
133.0284058 13.57465677
135.0440559 1.003619903
143.0127558 1.765040803
145.0284058 2.042577789
147.0440559 5.858550876
149.0233204 1.383439492
157.0284058 3.048123714
159.0440559 11.50413239
173.0233204 4.318723807
175.0389705 5.479122456

Name: +ve in-silico MS/MS by CFM-ID for IEBWEPWIIBEIII-UKRRQHHQSA-N
ID: IEBWEPWIIBEIII-UKRRQHHQSA-N
Comment: Energy0
Num peaks: 6
105.0334912 8.084303867
107.0491413 7.452142364
121.0284058 5.213494258
123.0440559 14.59966453
225.0910061 9.563667246
243.1015708 42.45310992

Name: +ve in-silico MS/MS by CFM-ID for IEBWEPWIIBEIII-UKRRQHHQSA-N
ID: IEBWEPWIIBEIII-UKRRQHHQSA-N
Comment: Energy1
Num peaks: 12
79.05422664 2.750408113
91.05422664 2.616160425
95.04914126 3.095578505
105.0334912 7.707639494
107.0491413 9.51688023
121.0284058 9.03944004
123.0440559 30.27568989
137.0597059 1.450566314
213.0910061 1.545811312
215.1066561 1.252880358
225.0910061 4.081131632
243.1015708 7.860419633

Name: +ve in-silico MS/MS by CFM-ID for IEBWEPWIIBEIII-UKRRQHHQSA-N
ID: IEBWEPWIIBEIII-UKRRQHHQSA-N
Comment: Energy2
Num peaks: 20
49.00727645 2.930534441
51.02292652 2.474149506
53.03857658 2.089518358
63.02292652 2.002090229
65.03857658 4.179669792
75.02292652 4.591097171
77.03857658 5.283368323
79.05422664 12.42971299
91.05422664 7.439709594
93.06987671 3.4355294
95.04914126 2.069063757
105.0334912 11.97795852
107.0491413 6.213272004
109.0647913 1.772422221
115.0542266 4.109826338
117.0334912 1.725105128
119.0491413 1.970942732
121.0284058 1.687629785
121.0647913 1.195677565
133.0284058 1.291262129

Name: +ve in-silico MS/MS by CFM-ID for KUVADPJAOZRLCV-UHFFFAOYSA-N
ID: KUVADPJAOZRLCV-UHFFFAOYSA-N
Comment: Energy0
Num peaks: 6
175.0389705 2.534048298
217.0495352 2.226047278
219.0651853 1.616894888
229.0859207 3.156046875
243.1015708 36.4486942
261.1121354 36.15754253

Name: +ve in-silico MS/MS by CFM-ID for KUVADPJAOZRLCV-UHFFFAOYSA-N
ID: KUVADPJAOZRLCV-UHFFFAOYSA-N
Comment: Energy1
Num peaks: 24
39.02292652 2.477678237
41.03857658 2.785254169
43.01784114 1.709682874
65.03857658 2.95812472
67.05422664 4.899888682
69.06987671 1.428933652
81.0334912 1.2261086
85.06479133 3.494244131
175.0389705 1.254091633
199.0389705 2.878633943
201.0546206 1.648561783
201.0910061 2.735828734
203.0702706 2.607715069
213.0910061 2.010110749
215.1066561 3.01775128
217.0495352 2.100190106
217.0859207 1.24023301
219.0651853 1.27343848
221.0808353 2.122042192
229.0859207 2.290223767
231.1015708 1.408435761
233.1172208 3.409250576
243.1015708 22.61402721
261.1121354 7.053392765

Name: +ve in-silico MS/MS by CFM-ID for KUVADPJAOZRLCV-UHFFFAOYSA-N
ID: KUVADPJAOZRLCV-UHFFFAOYSA-N
Comment: Energy2
Num peaks: 31
39.02292652 1.097473662
55.05422664 1.479327868
65.03857658 8.120154227
67.05422664 3.245132791
69.0334912 1.129270813
69.06987671 2.091923696
81.06987671 1.633658727
105.0334912 4.297403928
119.0127558 1.385003784
121.0284058 2.692034356
123.0804414 0.9306720917
131.0491413 2.064201034
135.0440559 2.090982103
173.0960915 1.853138889
175.0389705 1.486362444
185.0960915 0.9453065258
187.075356 2.911762974
189.0910061 1.593629715
199.075356 1.016440959
199.1117415 2.387925286
201.0910061 4.00556836
203.0702706 1.474881418
211.075356 2.519806935
213.0910061 3.293528702
215.1066561 3.092761662
217.0859207 1.380193231
225.0910061 1.656944146
227.0702706 2.747140623
229.0859207 0.9945937802
243.1015708 2.20909126
245.0808353 1.489733295

Name: +ve in-silico MS/MS by CFM-ID for IIEIJMSDKBAFFP-UHFFFAOYSA-N
ID: IIEIJMSDKBAFFP-UHFFFAOYSA-N
Comment: Energy0
Num peaks: 6
55.05422664 4.447907641
205.0495352 4.268431759
217.0495352 5.302662695
219.0651853 4.963766175
243.1015708 6.663973266
261.1121354 54.96456314

Name: +ve in-silico MS/MS by CFM-ID for IIEIJMSDKBAFFP-UHFFFAOYSA-N
ID: IIEIJMSDKBAFFP-UHFFFAOYSA-N
Comment: Energy1
Num peaks: 20
39.02292652 2.725800722
55.05422664 15.69660599
57.06987671 1.212468829
69.06987671 8.761452465
177.0546206 1.961374572
201.0910061 2.449988818
203.0338851 2.401339758
205.0495352 10.71897886
215.1066561 1.423384397
217.0495352 2.339220907
217.0859207 1.349001735
217.1223062 1.359894147
219.0651853 1.365215114
221.0808353 1.517475692
229.0859207 1.702448904
231.1015708 2.370759963
233.1172208 6.180534392
243.1015708 3.358756056
245.0808353 1.324876128
261.1121354 10.48914658

Name: +ve in-silico MS/MS by CFM-ID for IIEIJMSDKBAFFP-UHFFFAOYSA-N
ID: IIEIJMSDKBAFFP-UHFFFAOYSA-N
Comment: Energy2
Num peaks: 31
39.02292652 2.601206642
41.03857658 1.604877223
51.02292652 1.42380336
53.03857658 2.914450571
55.05422664 18.9876731
57.06987671 1.398483844
65.03857658 7.650453414
67.05422664 3.719996317
69.06987671 2.999142823
71.08552677 1.04790257
79.05422664 1.488586252
83.08552677 1.06628243
89.03857658 1.806423727
109.0284058 1.092610183
129.0698767 1.125071284
133.0284058 1.907163702
135.0440559 1.697029956
159.0440559 1.547726252
161.0597059 1.884298251
163.0389705 2.016776203
173.0233204 2.355853808
175.0389705 1.841696188
177.0546206 1.114940951
187.0389705 1.398292757
187.075356 1.575152071
189.0182351 1.257441278
199.075356 1.028577986
203.0338851 1.27866514
205.0495352 1.357410476
231.1015708 1.144996707
245.0808353 1.156864666

Name: +ve in-silico MS/MS by CFM-ID for NTQHBBDWBRQLIA-HUUCEWRRSA-N
ID: NTQHBBDWBRQLIA-HUUCEWRRSA-N
Comment: Energy0
Num peaks: 6
95.04914126 1.300573029
123.0440559 4.93532311
137.0597059 6.804108839
233.1172208 1.496831921
243.1015708 13.53688979
261.1121354 60.61296648

Name: +ve in-silico MS/MS by CFM-ID for NTQHBBDWBRQLIA-HUUCEWRRSA-N
ID: NTQHBBDWBRQLIA-HUUCEWRRSA-N
Comment: Energy1
Num peaks: 14
95.04914126 4.932705974
105.0334912 2.72915033
123.0440559 14.83703998
125.0597059 1.606104173
137.0597059 9.006403393
149.0597059 1.740774665
165.0546206 1.708993871
167.0702706 8.05773576
217.0859207 1.770622381
219.1015708 2.208970118
231.1015708 1.721222038
233.1172208 2.017987614
243.1015708 9.084308388
261.1121354 19.67248186

Name: +ve in-silico MS/MS by CFM-ID for NTQHBBDWBRQLIA-HUUCEWRRSA-N
ID: NTQHBBDWBRQLIA-HUUCEWRRSA-N
Comment: Energy2
Num peaks: 18
63.02292652 3.347789634
65.03857658 2.309088039
77.00219107 1.849584505
79.01784114 3.786571168
81.0334912 1.688107487
93.0334912 3.252509053
95.04914126 9.290030325
105.0334912 8.309226019
107.0491413 6.49272925
109.0647913 4.29863384
117.0334912 4.104878032
119.0491413 9.044351745
121.0284058 3.673492565
121.0647913 2.67196366
123.0440559 4.705993366
135.0440559 2.605377343
137.0597059 7.898971828
215.1066561 2.109498836

Name: +ve in-silico MS/MS by CFM-ID for MJLFWMACMGAXSW-ZXFLCMHBSA-N
ID: MJLFWMACMGAXSW-ZXFLCMHBSA-N
Comment: Energy0
Num peaks: 6
68.0130901 1.097158064
70.02874017 1.520073986
83.02398914 1.582490953
85.0396392 1.924701379
113.0345538 81.18039407
243.097548 3.268766275

Name: +ve in-silico MS/MS by CFM-ID for MJLFWMACMGAXSW-ZXFLCMHBSA-N
ID: MJLFWMACMGAXSW-ZXFLCMHBSA-N
Comment: Energy1
Num peaks: 6
68.0130901 12.35843636
70.02874017 12.37879576
84.00800472 3.244022711
85.0396392 4.558574747
96.00800472 1.589652751
113.0345538 48.03852331

Name: +ve in-silico MS/MS by CFM-ID for MJLFWMACMGAXSW-ZXFLCMHBSA-N
ID: MJLFWMACMGAXSW-ZXFLCMHBSA-N
Comment: Energy2
Num peaks: 13
40.01817548 3.317329695
42.03382555 9.082775875
44.0130901 1.386667176
53.00219107 2.019386216
65.99744004 1.292232843
68.0130901 8.032769853
70.02874017 4.933715669
71.02398914 2.227655869
83.02398914 12.68903777
85.0396392 8.820782949
96.00800472 2.711458725
113.0345538 22.91695651
169.0607686 1.45491638

Name: +ve in-silico MS/MS by CFM-ID for XWPLFOWMVZGBOX-QMMMGPOBSA-N
ID: XWPLFOWMVZGBOX-QMMMGPOBSA-N
Comment: Energy0
Num peaks: 6
67.05422664 2.728175633
69.06987671 2.243843966
139.075356 4.04085554
215.0702706 3.686695946
225.0910061 16.31520231
243.1015708 58.36437574

Name: +ve in-silico MS/MS by CFM-ID for XWPLFOWMVZGBOX-QMMMGPOBSA-N
ID: XWPLFOWMVZGBOX-QMMMGPOBSA-N
Comment: Energy1
Num peaks: 12
69.06987671 1.635443552
105.0334912 6.20233768
109.0647913 2.423667413
111.0804414 1.767514183
137.0597059 5.034937009
139.075356 7.442862237
213.0910061 3.707866946
215.0702706 2.071672431
215.1066561 16.04120972
225.0910061 13.12729605
227.0702706 1.694941866
243.1015708 19.02524922

Name: +ve in-silico MS/MS by CFM-ID for XWPLFOWMVZGBOX-QMMMGPOBSA-N
ID: XWPLFOWMVZGBOX-QMMMGPOBSA-N
Comment: Energy2
Num peaks: 23
39.02292652 3.803155993
41.03857658 3.304652342
49.00727645 1.519252034
51.02292652 7.248925684
53.00219107 1.407305162
53.03857658 1.427792173
55.05422664 5.458072183
65.03857658 7.848810047
67.05422664 14.32672492
69.06987671 2.695187148
79.05422664 1.921677593
95.04914126 1.36101424
105.0334912 6.699175977
111.0440559 1.433689414
129.0334912 2.853571315
133.0284058 1.487075284
159.0440559 1.692499262
171.0804414 1.434835831
183.0804414 2.023967478
187.075356 1.342099149
197.0597059 2.856440341
199.075356 5.430958873
227.0702706 1.301632294

Name: +ve in-silico MS/MS by CFM-ID for WDMBSFFTMHXNHA-MLPAPPSSSA-N
ID: WDMBSFFTMHXNHA-MLPAPPSSSA-N
Comment: Energy0
Num peaks: 19
81.0334912 1.341860357
95.04914126 1.203632312
109.0284058 1.977663853
109.0647913 1.093224152
135.0804414 1.218922329
147.0804414 2.440400057
149.0597059 1.481982411
151.075356 3.663673801
153.0910061 3.976022394
161.0597059 1.181810221
165.0910061 1.353843175
213.0910061 1.193900263
215.0702706 1.165355863
217.0859207 2.450443407
225.0910061 1.441564913
229.0859207 1.709082301
231.1015708 2.313692782
243.1015708 24.69699553
261.1121354 24.92681252

Name: +ve in-silico MS/MS by CFM-ID for WDMBSFFTMHXNHA-MLPAPPSSSA-N
ID: WDMBSFFTMHXNHA-MLPAPPSSSA-N
Comment: Energy1
Num peaks: 31
41.00219107 1.787205737
43.01784114 6.752180184
69.0334912 0.9086520182
81.0334912 3.572694738
95.01275576 3.323866431
95.04914126 2.682981678
105.0334912 1.070460846
107.0491413 1.924149484
109.0284058 2.102601758
109.0647913 2.452398812
111.0440559 1.131077514
131.0491413 1.546579183
133.0284058 0.9535110523
133.0647913 2.156325499
149.0597059 2.211406225
151.075356 1.76311956
161.0597059 1.519685981
165.0546206 1.308583047
173.0597059 0.9819360351
175.075356 2.052674834
191.0702706 0.9648234276
193.0859207 1.121694131
211.075356 1.385245898
213.0910061 1.894463991
215.1066561 3.895835988
225.0910061 1.864661902
229.0859207 2.940556064
231.1015708 1.919615036
233.1172208 2.148345911
243.1015708 8.863062092
261.1121354 2.960153141

Name: +ve in-silico MS/MS by CFM-ID for WDMBSFFTMHXNHA-MLPAPPSSSA-N
ID: WDMBSFFTMHXNHA-MLPAPPSSSA-N
Comment: Energy2
Num peaks: 31
49.00727645 4.496182632
51.02292652 1.48425482
53.03857658 1.409330828
55.01784114 1.205382794
63.02292652 2.706244988
69.0334912 4.26402199
71.04914126 1.452571856
81.0334912 6.863879795
83.04914126 2.814142539
91.01784114 1.808306646
95.04914126 3.005036634
97.06479133 1.709371435
105.0334912 2.400518763
107.0491413 3.003717566
109.0647913 2.104252674
119.0127558 1.080136109
119.0491413 3.232505515
121.0647913 1.63002288
123.0804414 1.446112799
131.0491413 1.478584884
133.0284058 1.701350468
133.0647913 3.798885728
135.0804414 2.208417705
145.0647913 1.066942689
147.0804414 2.018276112
149.0960915 1.326892766
161.0597059 1.516545321
185.0597059 1.195241008
197.0597059 1.59846527
199.075356 1.085565169
213.0910061 1.440854642

Name: +ve in-silico MS/MS by CFM-ID for FKPGGSOHTXQOGP-OOZYFLPDSA-N
ID: FKPGGSOHTXQOGP-OOZYFLPDSA-N
Comment: Energy0
Num peaks: 16
98.0600403 4.390145155
99.04405588 1.097461832
100.0393049 1.416927302
116.070605 7.962030782
118.0498695 1.677451293
146.0447842 3.522514959
163.0713333 1.025454547
197.0920687 8.057170619
198.0760843 1.472020796
199.1077188 1.049938113
215.1026334 13.22544966
225.0869833 2.411074556
226.0709989 3.677513521
243.097548 13.74293945
244.0815636 3.809411691
261.1081127 11.9509765

Name: +ve in-silico MS/MS by CFM-ID for FKPGGSOHTXQOGP-OOZYFLPDSA-N
ID: FKPGGSOHTXQOGP-OOZYFLPDSA-N
Comment: Energy1
Num peaks: 26
28.01817548 2.382096958
30.03382555 0.7379384294
42.03382555 0.6981881149
56.0130901 0.8279962845
72.04439023 2.529568168
74.02365479 8.989814345
76.03930485 0.6822934073
81.0334912 1.482398509
98.0600403 7.458834252
99.04405588 3.699918358
100.0393049 2.606138089
116.070605 7.852227108
117.0658539 2.369979336
118.0498695 0.7368020081
142.0498695 0.7474092486
146.0447842 1.660335884
168.0655196 1.166901943
186.0760843 1.128072627
197.0920687 11.85722953
198.0760843 3.502641058
199.1077188 1.798449695
215.1026334 8.397758223
225.0869833 1.3140557
226.0709989 1.448863624
243.097548 3.51395735
261.1081127 1.078701382

Name: +ve in-silico MS/MS by CFM-ID for FKPGGSOHTXQOGP-OOZYFLPDSA-N
ID: FKPGGSOHTXQOGP-OOZYFLPDSA-N
Comment: Energy2
Num peaks: 31
41.00219107 2.396559937
42.03382555 1.666527551
43.01784114 1.622299494
44.0130901 0.8757786973
45.0334912 2.023247035
46.02874017 0.6434749173
59.01275576 0.6387687746
69.0334912 2.922974342
71.04914126 0.7167686601
72.04439023 9.537665384
74.0600403 2.451051531
81.0334912 3.090441912
83.04914126 0.6086222965
84.04439023 1.790408497
86.0600403 1.167178949
88.03930485 0.9930739807
96.04439023 1.00277981
98.0600403 10.39514006
99.04405588 6.310750284
100.0393049 6.133170007
102.0549549 1.000674514
116.070605 6.936686421
118.0498695 1.217352705
124.0393049 0.9390987569
128.0342195 0.6354408463
142.0498695 0.6477378009
145.0607686 0.951275521
146.0447842 0.6966836797
168.0655196 0.7041042084
197.0920687 2.34152968
199.1077188 0.8724766907

Name: +ve in-silico MS/MS by CFM-ID for CIEYTVIYYGTCCI-UHFFFAOYSA-N
ID: CIEYTVIYYGTCCI-UHFFFAOYSA-N
Comment: Energy0
Num peaks: 7
55.05422664 3.999766456
69.06987671 2.345942264
187.0389705 3.876098154
199.0389705 4.580404782
201.0546206 4.343444462
225.0910061 13.22177831
243.1015708 48.54692544

Name: +ve in-silico MS/MS by CFM-ID for CIEYTVIYYGTCCI-UHFFFAOYSA-N
ID: CIEYTVIYYGTCCI-UHFFFAOYSA-N
Comment: Energy1
Num peaks: 21
39.02292652 1.751670466
55.05422664 10.90123425
69.06987671 6.407165524
81.06987671 3.171304289
83.08552677 2.673301364
105.0334912 7.896815854
107.0491413 1.560401877
109.0647913 1.729288448
111.0804414 1.355324991
133.0284058 3.612992963
135.0440559 3.024055693
137.0597059 2.920429644
139.075356 3.016974901
159.0440559 2.105149801
185.0233204 1.500676054
187.0389705 5.944169147
199.0389705 1.344466326
213.0910061 2.081303395
215.1066561 7.918249411
225.0910061 3.780087653
243.1015708 5.432188818

Name: +ve in-silico MS/MS by CFM-ID for CIEYTVIYYGTCCI-UHFFFAOYSA-N
ID: CIEYTVIYYGTCCI-UHFFFAOYSA-N
Comment: Energy2
Num peaks: 22
39.02292652 6.245077983
41.03857658 2.5213358
49.00727645 2.180171608
51.02292652 1.970838943
53.03857658 2.184035309
55.05422664 11.58284012
57.06987671 1.619558986
63.02292652 2.254618618
65.03857658 6.347443758
67.05422664 7.571378714
69.06987671 2.190796661
79.05422664 7.266163795
81.06987671 3.597375527
83.08552677 5.946509964
89.03857658 1.388935889
105.0334912 6.022849533
109.0647913 1.115947682
129.0334912 2.509313691
131.0491413 0.9924881059
133.0284058 2.915057607
135.0440559 1.093187327
187.0389705 1.397982273

Name: +ve in-silico MS/MS by CFM-ID for MTXUJMVVHXAADM-PWSUYJOCSA-N
ID: MTXUJMVVHXAADM-PWSUYJOCSA-N
Comment: Energy0
Num peaks: 6
69.0334912 2.795169872
147.0440559 3.055028437
149.0597059 4.439280525
163.0389705 7.670473739
243.1015708 6.492831518
261.1121354 56.78586662

Name: +ve in-silico MS/MS by CFM-ID for MTXUJMVVHXAADM-PWSUYJOCSA-N
ID: MTXUJMVVHXAADM-PWSUYJOCSA-N
Comment: Energy1
Num peaks: 31
39.02292652 1.351726766
41.03857658 1.426779862
43.05422664 4.577846698
45.06987671 2.121325793
51.02292652 1.148615616
55.05422664 1.178902437
57.06987671 1.026915266
69.0334912 4.11027627
71.04914126 1.430667364
73.06479133 5.058827108
109.0284058 4.551052414
111.0440559 0.9180419121
121.0284058 1.30701575
147.0440559 2.650830698
149.0597059 2.257305986
151.075356 2.737173533
163.0389705 1.106808589
163.075356 1.979501292
165.0910061 3.21687814
191.0702706 1.158565951
201.0910061 2.155275016
215.0702706 0.9792998486
215.1066561 1.281063877
217.0859207 2.376015362
217.1223062 1.621398012
229.0859207 1.570793799
231.1015708 1.168501597
233.1172208 4.813687778
243.1015708 4.099534251
245.0808353 2.455297469
261.1121354 11.71071101

Name: +ve in-silico MS/MS by CFM-ID for MTXUJMVVHXAADM-PWSUYJOCSA-N
ID: MTXUJMVVHXAADM-PWSUYJOCSA-N
Comment: Energy2
Num peaks: 31
39.02292652 3.886544248
41.03857658 4.810645536
43.05422664 2.582702524
49.00727645 6.176767715
51.02292652 3.740290176
53.00219107 1.7014664
55.01784114 1.734515634
55.05422664 4.735631695
57.0334912 0.8640294196
57.06987671 2.023750752
65.03857658 1.599302689
67.01784114 0.9534021143
69.0334912 6.624664785
71.04914126 4.271432985
73.06479133 1.35802694
93.0334912 0.8285849536
95.04914126 1.01231164
103.0542266 1.30509516
105.0334912 4.987250848
107.0491413 1.23873945
109.0284058 1.963581578
119.0491413 2.894609086
121.0284058 5.415630002
131.0491413 1.060088286
135.0440559 1.623538083
147.0440559 3.520589262
149.0597059 1.043000503
159.0440559 0.8656761409
163.0389705 1.496194448
175.0389705 1.654814888
245.0808353 1.992245144

Name: +ve in-silico MS/MS by CFM-ID for MRRABLIHPXQKAA-QTGCHDBNSA-N
ID: MRRABLIHPXQKAA-QTGCHDBNSA-N
Comment: Energy0
Num peaks: 6
55.05422664 0.9073178803
81.0334912 0.6665186965
109.0284058 1.799021981
243.1015708 14.10479388
245.0808353 1.262260083
261.1121354 73.39486125

Name: +ve in-silico MS/MS by CFM-ID for MRRABLIHPXQKAA-QTGCHDBNSA-N
ID: MRRABLIHPXQKAA-QTGCHDBNSA-N
Comment: Energy1
Num peaks: 19
41.03857658 1.424693701
53.03857658 1.84400815
55.05422664 1.798966269
81.0334912 2.342481496
109.0284058 2.748259886
123.0804414 1.454524434
125.0960915 1.522038316
151.075356 2.347995782
215.1066561 1.175354393
219.0651853 1.862419873
221.0808353 1.162575941
225.0910061 1.971958822
229.0859207 2.736777822
231.1015708 1.850622001
233.1172208 10.85760376
235.0964854 2.703870484
243.1015708 13.18423958
245.0808353 2.840228276
261.1121354 24.96390435

Name: +ve in-silico MS/MS by CFM-ID for MRRABLIHPXQKAA-QTGCHDBNSA-N
ID: MRRABLIHPXQKAA-QTGCHDBNSA-N
Comment: Energy2
Num peaks: 31
39.02292652 5.454951554
41.03857658 7.221058031
43.05422664 2.416935575
49.00727645 1.302741775
51.02292652 3.690139869
53.00219107 1.468686888
53.03857658 3.954141525
55.05422664 7.301694117
57.06987671 2.259888785
65.00219107 1.218029968
67.01784114 0.995786026
79.01784114 4.250281948
81.0334912 5.17418729
83.04914126 0.9610254536
95.01275576 1.521242677
95.04914126 1.577468498
107.0491413 1.278900805
109.0284058 2.145672783
133.0284058 1.097823626
135.0440559 1.490776345
153.0910061 1.302531688
189.0910061 2.223244189
201.0546206 1.086234813
203.0702706 1.718547329
213.0910061 1.157964115
215.1066561 1.34488757
219.0651853 0.9433447783
225.0910061 1.626544299
227.0702706 1.336824623
243.1015708 1.822191733
245.0808353 1.486661686

Name: +ve in-silico MS/MS by CFM-ID for TWVHUVBOFFNFOX-AATRIKPKSA-N
ID: TWVHUVBOFFNFOX-AATRIKPKSA-N
Comment: Energy0
Num peaks: 6
55.05422664 2.763574828
57.06987671 2.455010831
203.0338851 1.497617791
229.0859207 3.781391746
243.1015708 4.292672925
261.1121354 66.95532799

Name: +ve in-silico MS/MS by CFM-ID for TWVHUVBOFFNFOX-AATRIKPKSA-N
ID: TWVHUVBOFFNFOX-AATRIKPKSA-N
Comment: Energy1
Num peaks: 23
39.02292652 1.431590493
41.03857658 1.436689006
43.05422664 2.5729184
53.03857658 6.578017712
55.05422664 10.42371133
57.06987671 3.836163719
59.08552677 1.088749121
69.06987671 1.902066036
71.08552677 1.359063748
83.08552677 1.336041129
163.0389705 1.188623548
191.0338851 4.351058716
203.0338851 2.175067208
205.0495352 1.356580996
215.1066561 1.08370858
217.0495352 1.876310513
217.1223062 0.9996126215
229.0859207 3.108756748
231.1015708 3.486728609
233.1172208 6.322923971
243.1015708 4.436450638
245.0808353 1.272743249
261.1121354 16.45967056

Name: +ve in-silico MS/MS by CFM-ID for TWVHUVBOFFNFOX-AATRIKPKSA-N
ID: TWVHUVBOFFNFOX-AATRIKPKSA-N
Comment: Energy2
Num peaks: 31
39.02292652 5.176136312
41.03857658 4.594661866
43.05422664 4.638045397
51.02292652 1.382732415
53.03857658 3.307393196
55.01784114 1.412271782
55.05422664 7.241313232
57.06987671 3.820252873
65.03857658 2.879732446
67.01784114 1.064143864
67.05422664 0.9772987841
69.06987671 2.186944237
91.05422664 2.042816404
93.06987671 2.063751326
95.08552677 0.9139483225
103.0542266 1.568407885
109.0284058 0.8213006175
135.0440559 3.16762854
147.0440559 1.220458705
157.0647913 1.605485327
159.0440559 0.9488238111
161.0597059 2.465309833
163.0389705 1.157694472
173.0233204 0.8637937812
185.0960915 1.778031227
199.1117415 0.8136477756
201.0910061 1.139894374
203.0702706 0.8309822291
217.0859207 1.789855378
229.0859207 1.291598478
245.0808353 1.050781991

Name: +ve in-silico MS/MS by CFM-ID for IDXQUWYMCDPGHC-GZJNNQDGSA-N
ID: IDXQUWYMCDPGHC-GZJNNQDGSA-N
Comment: Energy0
Num peaks: 6
189.0910061 4.51232414
215.1066561 6.339265719
217.1223062 6.223097423
233.1172208 3.553684691
243.1015708 5.558157079
261.1121354 59.42081678

Name: +ve in-silico MS/MS by CFM-ID for IDXQUWYMCDPGHC-GZJNNQDGSA-N
ID: IDXQUWYMCDPGHC-GZJNNQDGSA-N
Comment: Energy1
Num peaks: 10
185.0597059 7.873634239
187.075356 7.323940725
189.0910061 5.953789078
191.1066561 2.223950921
213.0910061 9.031349374
215.1066561 6.78869882
217.1223062 8.781662589
233.1172208 6.910737953
243.1015708 6.956615562
261.1121354 19.27319375

Name: +ve in-silico MS/MS by CFM-ID for IDXQUWYMCDPGHC-GZJNNQDGSA-N
ID: IDXQUWYMCDPGHC-GZJNNQDGSA-N
Comment: Energy2
Num peaks: 22
143.0855268 10.70868114
145.1011768 5.659655151
147.1168269 2.383482335
159.0804414 2.465475154
161.0960915 1.737727756
163.1117415 2.420161562
169.1011768 2.932797106
171.0804414 3.379768865
171.1168269 2.030415633
173.0960915 1.786834058
173.132477 2.876062979
185.0597059 7.884514274
187.075356 8.418125224
189.0910061 3.898825526
189.1273916 3.530600305
191.1066561 2.01458438
199.1117415 1.892517732
201.0910061 3.225637846
213.0910061 2.904195468
215.1066561 4.953469388
217.1223062 2.260379981
233.1172208 1.375948039

Name: +ve in-silico MS/MS by CFM-ID for URXLWURDLTXTCV-QMMMGPOBSA-N
ID: URXLWURDLTXTCV-QMMMGPOBSA-N
Comment: Energy0
Num peaks: 6
67.05422664 2.893970251
69.06987671 2.65653869
87.08044139 1.952812621
233.0808353 2.614165683
243.1015708 7.454914729
261.1121354 68.10510768

Name: +ve in-silico MS/MS by CFM-ID for URXLWURDLTXTCV-QMMMGPOBSA-N
ID: URXLWURDLTXTCV-QMMMGPOBSA-N
Comment: Energy1
Num peaks: 19
69.06987671 1.793325736
189.0910061 1.76445943
191.0338851 3.079347673
203.0702706 1.803266165
205.0859207 2.953437516
213.0910061 1.471861487
215.0702706 1.883199054
215.1066561 2.189851309
217.0859207 5.263286207
217.1223062 2.605405419
219.1015708 1.504227495
229.0859207 1.974231747
231.0651853 2.928346486
231.1015708 1.591988436
233.0808353 8.073539088
233.1172208 8.981531986
235.0964854 1.94345337
243.1015708 6.465041401
261.1121354 22.79314073

Name: +ve in-silico MS/MS by CFM-ID for URXLWURDLTXTCV-QMMMGPOBSA-N
ID: URXLWURDLTXTCV-QMMMGPOBSA-N
Comment: Energy2
Num peaks: 31
39.02292652 2.633919865
41.03857658 2.666621735
51.02292652 4.292855081
53.03857658 0.8998034984
55.01784114 1.717408119
55.05422664 2.824505471
65.03857658 5.623380254
67.05422664 15.04187784
69.06987671 2.215299778
109.0284058 0.9814351308
121.0284058 0.9231728109
131.0491413 0.804998235
133.0284058 1.10177015
147.0440559 0.8857549509
159.0440559 0.9585524699
161.0597059 2.377327053
163.075356 2.348685875
175.075356 2.702182053
177.0546206 1.287842189
185.0597059 1.032675769
187.075356 1.162051724
189.0910061 3.477557639
191.0702706 3.742899797
201.0546206 1.460431158
203.0702706 2.801999012
205.0859207 2.622572038
215.0702706 3.311451754
217.0495352 1.613930065
217.0859207 3.947780062
219.0651853 1.7414929
233.0808353 1.478358625

Name: +ve in-silico MS/MS by CFM-ID for UHVRNQLMUKSUHB-GQCTYLIASA-N
ID: UHVRNQLMUKSUHB-GQCTYLIASA-N
Comment: Energy0
Num peaks: 7
55.05422664 7.186354093
57.06987671 3.50402931
203.0338851 6.988721597
205.0495352 3.448730493
219.0651853 2.857713968
243.1015708 6.468026784
261.1121354 51.32051132

Name: +ve in-silico MS/MS by CFM-ID for UHVRNQLMUKSUHB-GQCTYLIASA-N
ID: UHVRNQLMUKSUHB-GQCTYLIASA-N
Comment: Energy1
Num peaks: 18
39.02292652 2.948266578
55.05422664 13.12808148
57.06987671 5.275489115
59.08552677 1.592332614
69.06987671 8.681285486
175.0389705 1.522685917
201.0910061 2.450516139
203.0338851 11.56146615
205.0495352 3.807294086
215.1066561 1.613420785
217.0495352 1.292738119
217.0859207 1.367201317
229.0859207 1.702022802
231.1015708 2.427105531
233.1172208 6.189342225
243.1015708 3.423059254
245.0808353 1.343154896
261.1121354 10.48511808

Name: +ve in-silico MS/MS by CFM-ID for UHVRNQLMUKSUHB-GQCTYLIASA-N
ID: UHVRNQLMUKSUHB-GQCTYLIASA-N
Comment: Energy2
Num peaks: 31
39.02292652 1.708981432
41.03857658 2.167162839
51.02292652 1.356324963
53.03857658 2.887533053
55.05422664 15.91957789
57.06987671 5.872672962
59.08552677 1.272585785
65.03857658 7.38440691
67.05422664 3.319321546
69.06987671 2.912379853
71.08552677 0.9746781915
79.05422664 1.241511526
89.03857658 1.53900952
129.0698767 1.155205547
133.0284058 1.843233111
151.0389705 0.9326148484
159.0440559 2.246680217
161.0597059 0.9646885985
163.0389705 2.619227484
173.0233204 3.052454322
175.0389705 2.415316541
185.0597059 0.9385916461
187.0389705 1.147835581
187.075356 1.567917495
189.0182351 1.055080026
191.1066561 0.9488091864
199.075356 1.005956043
203.0338851 2.526727186
215.1066561 0.9246430939
231.1015708 1.101839538
245.0808353 1.11020588

Name: +ve in-silico MS/MS by CFM-ID for NJMLHRWYACXVHJ-GMXABZIVSA-N
ID: NJMLHRWYACXVHJ-GMXABZIVSA-N
Comment: Energy0
Num peaks: 6
213.0910061 1.712117878
215.1066561 3.992144662
217.1223062 3.95056543
233.1172208 2.272266812
243.1015708 7.998752037
261.1121354 75.62091571

Name: +ve in-silico MS/MS by CFM-ID for NJMLHRWYACXVHJ-GMXABZIVSA-N
ID: NJMLHRWYACXVHJ-GMXABZIVSA-N
Comment: Energy1
Num peaks: 8
213.0910061 7.040766902
215.1066561 6.1252902
217.1223062 5.59084667
229.0859207 2.53265494
233.1172208 9.761474823
243.1015708 21.49364262
245.0808353 2.35878305
261.1121354 26.12403847

Name: +ve in-silico MS/MS by CFM-ID for NJMLHRWYACXVHJ-GMXABZIVSA-N
ID: NJMLHRWYACXVHJ-GMXABZIVSA-N
Comment: Energy2
Num peaks: 19
185.0960915 9.166761239
187.1117415 10.14880752
199.1117415 2.310151822
201.0546206 3.067308999
201.0910061 4.978117087
203.0702706 2.094746769
203.1066561 2.696617974
211.075356 1.809101216
213.0910061 8.287978327
215.0702706 2.024100118
215.1066561 11.64213091
217.0859207 1.687424995
217.1223062 4.836274931
227.0702706 1.794951026
229.0859207 2.836885938
231.1015708 3.633049242
233.1172208 3.135660439
243.1015708 3.394284469
245.0808353 2.002519707

Name: +ve in-silico MS/MS by CFM-ID for YHDASZCBNPALIL-VZJVUDMVSA-N
ID: YHDASZCBNPALIL-VZJVUDMVSA-N
Comment: Energy0
Num peaks: 6
187.075356 2.120508991
189.0910061 3.777491036
207.1015708 2.582802113
233.1172208 1.91552189
243.1015708 14.90674454
261.1121354 54.95275253

Name: +ve in-silico MS/MS by CFM-ID for YHDASZCBNPALIL-VZJVUDMVSA-N
ID: YHDASZCBNPALIL-VZJVUDMVSA-N
Comment: Energy1
Num peaks: 31
49.00727645 0.9575429642
51.02292652 0.9123172259
53.03857658 1.584154984
55.05422664 0.9516104804
65.00219107 1.594782436
67.01784114 1.313501662
69.0334912 1.600533584
95.01275576 1.121836936
97.02840582 1.0339966
109.0284058 1.459710573
111.0440559 1.251206614
147.0440559 1.399664162
163.075356 1.392190948
171.0804414 2.221222939
187.075356 5.585712334
189.0910061 3.932551765
191.0702706 1.380261931
191.1066561 2.133942154
193.0859207 1.303180469
195.1015708 0.9484219242
207.1015708 1.449452591
213.0910061 2.00510238
215.1066561 1.645578147
217.1223062 2.202419009
225.0910061 1.836677322
229.0859207 1.289812042
231.1015708 0.8892410934
233.1172208 4.998096844
243.1015708 9.048092341
245.0808353 1.371897906
261.1121354 15.04928115

Name: +ve in-silico MS/MS by CFM-ID for YHDASZCBNPALIL-VZJVUDMVSA-N
ID: YHDASZCBNPALIL-VZJVUDMVSA-N
Comment: Energy2
Num peaks: 31
39.02292652 5.558286072
41.00219107 2.008562686
41.03857658 5.153308988
43.05422664 3.560276704
45.06987671 1.87618206
49.00727645 3.272477241
51.02292652 4.059041491
53.03857658 5.233298265
55.05422664 6.526324401
63.02292652 0.9497311957
65.00219107 2.847196718
67.05422664 0.9734144899
69.06987671 1.222877783
119.0491413 1.718874839
147.0804414 1.764804801
161.0960915 0.9592277856
165.0910061 1.095206627
169.0647913 2.097776235
171.0804414 4.034521571
173.0597059 1.090489534
173.0960915 3.017068727
187.075356 2.724249039
189.0910061 1.17674457
191.1066561 1.813951639
197.0960915 1.413673148
199.1117415 1.187163666
215.1066561 1.327134425
225.0910061 2.346242001
229.0859207 1.006775912
243.1015708 1.645776805
245.0808353 1.249705752

Name: +ve in-silico MS/MS by CFM-ID for KSTZCKLHDQOIJZ-RISCZKNCSA-N
ID: KSTZCKLHDQOIJZ-RISCZKNCSA-N
Comment: Energy0
Num peaks: 6
67.05422664 1.590587243
139.075356 3.960487958
185.0233204 2.357937874
187.0389705 5.920875541
225.0910061 16.57641141
243.1015708 58.84192093

Name: +ve in-silico MS/MS by CFM-ID for KSTZCKLHDQOIJZ-RISCZKNCSA-N
ID: KSTZCKLHDQOIJZ-RISCZKNCSA-N
Comment: Energy1
Num peaks: 19
65.03857658 4.315635639
67.05422664 5.549215035
69.06987671 1.191415357
105.0334912 6.191576953
109.0647913 1.588029378
137.0597059 2.962030633
139.075356 3.777375019
147.0440559 2.087684825
159.0440559 2.40232241
175.0389705 5.79917223
183.0440559 1.253101555
185.0233204 8.733900079
187.0389705 4.057177579
199.0389705 2.033505444
201.0546206 2.090772571
213.0910061 2.380576872
215.1066561 8.227734748
225.0910061 6.91338354
243.1015708 9.634095293

Name: +ve in-silico MS/MS by CFM-ID for KSTZCKLHDQOIJZ-RISCZKNCSA-N
ID: KSTZCKLHDQOIJZ-RISCZKNCSA-N
Comment: Energy2
Num peaks: 30
39.02292652 2.067671633
41.03857658 1.02709635
49.00727645 5.399984924
51.02292652 3.048179715
53.00219107 0.8823268574
55.05422664 1.853890822
63.02292652 1.97181486
65.03857658 8.391773326
67.05422664 5.573485319
79.05422664 2.192463626
83.01275576 0.9001416763
83.04914126 1.177202421
85.06479133 1.110968461
105.0334912 9.778319624
109.0647913 3.505782555
111.0804414 2.67469015
129.0334912 3.878931152
131.0491413 2.079527801
133.0284058 3.48605414
157.0284058 1.017998175
159.0440559 2.520654998
175.0389705 1.713391204
185.0233204 2.760909796
185.0597059 0.8992018278
187.0389705 2.583642286
199.075356 0.9686295359
207.0804414 1.288668029
209.0597059 1.219402242
225.0910061 3.376321518
227.0702706 1.137378313

Name: +ve in-silico MS/MS by CFM-ID for KSOOWBAETQQLMP-JQPXUNLUSA-N
ID: KSOOWBAETQQLMP-JQPXUNLUSA-N
Comment: Energy0
Num peaks: 6
189.0910061 7.161159003
207.1015708 2.690084016
215.1066561 3.263593402
217.1223062 3.190417929
243.1015708 6.401267965
261.1121354 58.37129408

Name: +ve in-silico MS/MS by CFM-ID for KSOOWBAETQQLMP-JQPXUNLUSA-N
ID: KSOOWBAETQQLMP-JQPXUNLUSA-N
Comment: Energy1
Num peaks: 25
51.02292652 1.633660831
53.03857658 1.237898994
55.05422664 1.125794051
109.0284058 2.558556438
111.0440559 1.508775257
163.075356 1.640848936
171.0440559 1.227096557
171.0804414 1.820529603
173.0597059 1.248650383
173.0960915 1.724254674
187.075356 5.331481392
189.0910061 6.429071233
191.1066561 2.008950549
197.0960915 0.9937016143
199.1117415 1.288761923
207.1015708 1.023832614
213.0910061 3.247610252
215.1066561 3.24859455
217.1223062 2.971276976
225.0910061 3.185026027
227.1066561 1.012875518
233.1172208 2.475134278
243.1015708 16.6734988
245.0808353 1.53800973
261.1121354 12.8527601

Name: +ve in-silico MS/MS by CFM-ID for KSOOWBAETQQLMP-JQPXUNLUSA-N
ID: KSOOWBAETQQLMP-JQPXUNLUSA-N
Comment: Energy2
Num peaks: 28
39.02292652 7.473518744
41.03857658 7.167014675
49.00727645 4.559006579
51.02292652 4.270258565
53.03857658 9.005500877
55.05422664 6.021328891
63.02292652 5.975776594
65.03857658 3.692627452
67.05422664 1.962834145
69.06987671 0.9444511972
77.03857658 2.163327417
79.05422664 2.134139156
89.03857658 3.24286458
123.0440559 1.049974865
125.0597059 1.026475526
135.0440559 1.228124697
155.0855268 1.104899436
157.1011768 1.539253131
171.0440559 1.176642011
173.0597059 1.962161631
175.075356 0.8790676628
187.075356 2.739703775
189.0910061 2.305364295
191.1066561 1.497121297
201.0910061 1.216955821
215.1066561 1.244510639
235.0964854 1.181544635
245.0808353 1.777705587

Name: +ve in-silico MS/MS by CFM-ID for LSZONYLDFHGRDP-LBPRGKRZSA-N
ID: LSZONYLDFHGRDP-LBPRGKRZSA-N
Comment: Energy0
Num peaks: 6
85.06479133 2.138720646
175.0389705 4.488092671
189.0546206 27.96576165
229.0859207 2.603572297
243.1015708 7.806126214
261.1121354 41.95422538

Name: +ve in-silico MS/MS by CFM-ID for LSZONYLDFHGRDP-LBPRGKRZSA-N
ID: LSZONYLDFHGRDP-LBPRGKRZSA-N
Comment: Energy1
Num peaks: 20
41.03857658 0.9779291369
55.05422664 1.111505761
57.0334912 2.84344551
59.04914126 6.758324439
67.05422664 2.828139559
71.04914126 10.95225847
73.06479133 1.952482005
83.04914126 2.211053231
85.06479133 10.51569995
87.08044139 1.553279829
159.0440559 0.9781255052
171.0440559 1.036312701
175.075356 1.138405394
185.0597059 1.068207907
189.0546206 5.171007223
201.0546206 11.87752813
203.0702706 6.357481098
233.1172208 1.774755037
243.1015708 4.905921702
261.1121354 4.2905217

Name: +ve in-silico MS/MS by CFM-ID for LSZONYLDFHGRDP-LBPRGKRZSA-N
ID: LSZONYLDFHGRDP-LBPRGKRZSA-N
Comment: Energy2
Num peaks: 31
15.02292652 1.065970824
39.02292652 0.6714507978
41.03857658 0.6564454243
53.00219107 0.7584951786
55.01784114 3.066814273
57.0334912 1.124918571
69.0334912 1.285776689
71.04914126 6.102779672
73.06479133 1.29851332
83.04914126 1.061413774
85.06479133 1.555107045
93.0334912 0.7872999167
119.0127558 4.875396332
121.0284058 8.929938338
131.0491413 2.173535298
133.0284058 3.598487589
135.0440559 3.141930921
143.0127558 2.405143958
145.0284058 2.228550407
145.0647913 5.156720519
147.0440559 0.9674260597
159.0440559 6.99939296
161.0597059 4.12439597
173.0233204 4.225914074
175.0389705 1.3438884
185.0960915 0.6445151128
189.0546206 6.542609875
189.0910061 1.096020246
191.1066561 0.6405430292
201.0546206 0.8944096144
215.1066561 0.7125656172

Name: +ve in-silico MS/MS by CFM-ID for CDXCKYLLBGIPQK-LBPRGKRZSA-N
ID: CDXCKYLLBGIPQK-LBPRGKRZSA-N
Comment: Energy0
Num peaks: 6
135.0440559 2.410686806
147.0440559 10.09411554
185.0960915 2.252646689
203.1066561 24.43024819
205.0859207 2.409185726
221.1172208 38.6026086

Name: +ve in-silico MS/MS by CFM-ID for CDXCKYLLBGIPQK-LBPRGKRZSA-N
ID: CDXCKYLLBGIPQK-LBPRGKRZSA-N
Comment: Energy1
Num peaks: 13
119.0491413 1.986097209
133.0647913 2.780145725
135.0440559 1.943481025
147.0440559 4.806749242
159.0804414 2.210729506
161.0960915 2.256969919
177.0910061 2.043838084
179.1066561 1.989466342
185.0960915 7.524595479
187.075356 2.271263307
203.1066561 25.64577235
205.0859207 1.666749412
221.1172208 23.09013709

Name: +ve in-silico MS/MS by CFM-ID for CDXCKYLLBGIPQK-LBPRGKRZSA-N
ID: CDXCKYLLBGIPQK-LBPRGKRZSA-N
Comment: Energy2
Num peaks: 13
65.03857658 4.021849405
77.00219107 1.692090419
83.04914126 1.189878556
93.0334912 2.711511487
95.04914126 3.021652166
105.0334912 6.911912198
115.0542266 2.179338381
117.0334912 2.700189986
117.0698767 1.997414822
119.0491413 5.508621478
129.0334912 32.48403228
133.0647913 2.717270014
147.0440559 13.20853966

Name: +ve in-silico MS/MS by CFM-ID for DZWVGWIVGSAXKU-JTQLQIEISA-N
ID: DZWVGWIVGSAXKU-JTQLQIEISA-N
Comment: Energy0
Num peaks: 6
85.06479133 2.907058071
151.075356 2.220032371
153.0546206 3.032866648
165.0546206 2.892314776
189.0910061 2.754433363
221.1172208 71.59226964

Name: +ve in-silico MS/MS by CFM-ID for DZWVGWIVGSAXKU-JTQLQIEISA-N
ID: DZWVGWIVGSAXKU-JTQLQIEISA-N
Comment: Energy1
Num peaks: 13
41.03857658 1.571307058
43.05422664 2.672086222
69.0334912 2.557198763
71.04914126 6.09426591
85.06479133 2.973300234
137.0597059 1.544501551
153.0546206 11.34526695
165.0546206 5.799920735
177.0910061 1.963588635
179.0702706 1.558360738
189.0910061 4.992304705
205.0859207 3.530555195
221.1172208 33.62056678

Name: +ve in-silico MS/MS by CFM-ID for DZWVGWIVGSAXKU-JTQLQIEISA-N
ID: DZWVGWIVGSAXKU-JTQLQIEISA-N
Comment: Energy2
Num peaks: 26
25.00727645 0.9535937716
39.02292652 3.218890816
41.03857658 1.873617116
49.00727645 4.786996665
51.02292652 1.254934223
57.06987671 1.002912291
65.03857658 15.4552031
67.05422664 1.818396272
69.0334912 3.489015258
71.04914126 1.131705534
83.04914126 1.343156115
85.02840582 2.441647941
89.03857658 1.239208887
95.04914126 2.077976797
105.0334912 1.095466418
107.0491413 2.350895525
109.0284058 1.715884351
109.0647913 1.506797074
111.0440559 4.944629315
121.0647913 3.944022519
133.0647913 2.400086365
135.0440559 4.805098025
137.0597059 8.742405087
151.075356 2.445895698
165.0546206 3.563302207
175.075356 1.028361117

Name: +ve in-silico MS/MS by CFM-ID for LQSMAOQNHULBNK-CQCRHSALSA-N
ID: LQSMAOQNHULBNK-CQCRHSALSA-N
Comment: Energy0
Num peaks: 10
65.03857658 2.563937718
67.05422664 7.272528923
69.06987671 4.11509157
151.0389705 2.401566169
153.0546206 2.300875088
189.0910061 2.955934803
191.0702706 3.161256474
193.0859207 2.601398583
203.1066561 3.623266904
221.1172208 49.58249942

Name: +ve in-silico MS/MS by CFM-ID for LQSMAOQNHULBNK-CQCRHSALSA-N
ID: LQSMAOQNHULBNK-CQCRHSALSA-N
Comment: Energy1
Num peaks: 29
39.02292652 1.674409802
51.02292652 3.340113683
53.00219107 1.535541506
53.03857658 2.320289911
55.01784114 1.898940596
55.05422664 1.58898423
57.0334912 3.15684666
65.03857658 7.248223989
67.05422664 8.647353217
69.06987671 4.004362011
81.06987671 0.9556104487
89.03857658 3.221121403
91.05422664 1.972314306
93.06987671 4.143407903
95.08552677 4.620743557
139.0389705 2.905294242
145.0647913 1.40059007
147.0804414 1.090263566
149.0960915 1.26976721
151.0389705 3.022187544
151.1117415 1.887584099
153.0546206 0.9965566647
163.0389705 1.286788502
165.0546206 1.899987115
189.0910061 1.50347863
191.0702706 1.105842757
203.1066561 2.05976859
205.0859207 1.558126148
221.1172208 7.711520427

Name: +ve in-silico MS/MS by CFM-ID for LQSMAOQNHULBNK-CQCRHSALSA-N
ID: LQSMAOQNHULBNK-CQCRHSALSA-N
Comment: Energy2
Num peaks: 31
25.00727645 1.580733671
39.02292652 3.75853303
41.03857658 1.015798615
45.0334912 1.971685824
49.00727645 1.783608142
51.02292652 6.041851197
53.03857658 10.50371875
55.01784114 2.425128342
55.05422664 4.893375128
57.0334912 2.078460466
61.06479133 1.064112168
65.03857658 5.651154379
67.05422664 9.082193412
69.06987671 3.890678941
77.03857658 2.756572759
79.05422664 1.061690391
81.06987671 0.9890464714
89.03857658 0.9646662832
93.06987671 1.519435107
95.01275576 0.99948675
99.04405588 1.159173862
103.0542266 2.951665493
105.0698767 1.172523339
107.0855268 1.111974414
119.0127558 1.124426647
121.0284058 1.520590485
121.0647913 0.866443738
123.0804414 1.735284989
135.0440559 0.82561696
165.0910061 1.25321952
205.0859207 1.477668376

Name: +ve in-silico MS/MS by CFM-ID for HBFNWMJHTGIQRB-CQSZACIVSA-N
ID: HBFNWMJHTGIQRB-CQSZACIVSA-N
Comment: Energy0
Num peaks: 6
107.0491413 2.18348973
123.0440559 3.038041123
137.0597059 2.349006334
225.0910061 1.706889391
243.1015708 39.1542792
261.1121354 33.97383355

Name: +ve in-silico MS/MS by CFM-ID for HBFNWMJHTGIQRB-CQSZACIVSA-N
ID: HBFNWMJHTGIQRB-CQSZACIVSA-N
Comment: Energy1
Num peaks: 25
95.04914126 1.640475176
105.0334912 2.414602258
107.0491413 7.283211672
109.0647913 2.736762736
111.0440559 2.1832884
117.0334912 1.391626393
119.0491413 3.732289306
121.0284058 3.553025057
121.0647913 0.9167676301
123.0440559 10.50620043
125.0597059 4.028245918
131.0491413 1.095579345
133.0284058 1.663646717
133.0647913 4.845191703
135.0440559 2.831640612
137.0597059 3.710610011
147.0440559 0.9272951546
149.0597059 2.026338777
151.075356 2.297584072
153.0546206 1.597959022
215.1066561 1.77017051
225.0910061 1.365216702
233.1172208 0.9575005629
243.1015708 8.947646389
261.1121354 5.596497928

Name: +ve in-silico MS/MS by CFM-ID for HBFNWMJHTGIQRB-CQSZACIVSA-N
ID: HBFNWMJHTGIQRB-CQSZACIVSA-N
Comment: Energy2
Num peaks: 31
39.02292652 1.148374037
49.00727645 1.225880598
53.03857658 1.499444145
65.03857658 1.774440741
75.02292652 2.078158681
77.03857658 3.406748495
79.05422664 3.830438408
81.0334912 1.038275378
93.0334912 2.087744284
95.04914126 4.517992255
105.0334912 5.831535402
107.0491413 7.277786601
109.0647913 1.953732352
117.0334912 2.509750507
119.0491413 2.974292811
121.0284058 1.629125029
121.0647913 1.422628085
123.0440559 4.866511829
125.0597059 1.532768937
129.0334912 1.535162272
131.0491413 1.456345878
133.0284058 2.157922268
133.0647913 2.472488521
135.0440559 2.348290782
137.0597059 1.372364186
149.0597059 1.163898803
211.075356 1.546964035
213.0910061 1.418519292
215.1066561 2.928787805
225.0910061 1.892373206
243.1015708 1.116554111

Name: +ve in-silico MS/MS by CFM-ID for YXMLGIGHGPSEKA-CQSZACIVSA-N
ID: YXMLGIGHGPSEKA-CQSZACIVSA-N
Comment: Energy0
Num peaks: 6
121.0284058 4.030839075
123.0440559 20.55418512
125.0597059 2.224026256
137.0597059 3.290269628
225.0910061 3.063987815
243.1015708 55.1955301

Name: +ve in-silico MS/MS by CFM-ID for YXMLGIGHGPSEKA-CQSZACIVSA-N
ID: YXMLGIGHGPSEKA-CQSZACIVSA-N
Comment: Energy1
Num peaks: 8
95.04914126 4.933518544
105.0334912 5.900344837
107.0491413 2.266149646
121.0284058 10.97116277
123.0440559 43.22043472
137.0597059 3.744355315
149.0597059 2.67374809
243.1015708 7.634891332

Name: +ve in-silico MS/MS by CFM-ID for YXMLGIGHGPSEKA-CQSZACIVSA-N
ID: YXMLGIGHGPSEKA-CQSZACIVSA-N
Comment: Energy2
Num peaks: 27
39.02292652 1.038782076
49.00727645 1.450140566
53.00219107 1.04315733
63.02292652 2.835125606
65.03857658 1.154810402
75.02292652 1.558091391
77.00219107 1.173875472
79.01784114 1.314841931
79.05422664 1.102717328
89.03857658 1.180162012
91.01784114 1.054883935
93.0334912 4.238417187
95.04914126 6.148100949
105.0334912 12.7056594
105.0698767 1.191864725
107.0491413 8.611574255
109.0647913 1.616470337
117.0334912 3.925149312
119.0491413 3.071704643
121.0284058 6.098579024
123.0440559 6.901146807
125.0597059 1.73114274
129.0334912 2.212318789
131.0491413 3.33803871
137.0597059 1.177269042
147.0440559 1.098558547
227.0702706 1.409743572

Name: +ve in-silico MS/MS by CFM-ID for UWVQKUQCCZIUHK-HNNXBMFYSA-N
ID: UWVQKUQCCZIUHK-HNNXBMFYSA-N
Comment: Energy0
Num peaks: 11
55.05422664 3.508156049
81.0334912 1.879367498
83.04914126 10.90034777
109.0284058 2.927725608
161.0233204 1.84475224
163.0389705 6.239106994
169.0859207 1.961326963
177.0546206 3.916568599
193.0859207 2.254452343
243.1015708 6.64726892
261.1121354 38.19833651

Name: +ve in-silico MS/MS by CFM-ID for UWVQKUQCCZIUHK-HNNXBMFYSA-N
ID: UWVQKUQCCZIUHK-HNNXBMFYSA-N
Comment: Energy1
Num peaks: 24
39.02292652 4.440668551
41.00219107 1.259334423
41.03857658 3.159636402
43.01784114 1.216413939
55.05422664 6.676724218
57.06987671 2.82044363
65.03857658 4.892919302
67.01784114 1.483380456
79.05422664 3.644552183
81.0334912 1.775656499
81.06987671 1.638002821
83.04914126 13.84503239
91.01784114 1.391209027
97.06479133 4.698691434
99.08044139 2.885400016
161.0233204 1.490225233
163.0389705 4.211943186
177.0546206 3.140416639
179.0702706 1.573871124
193.0859207 1.554523292
207.1015708 1.950350234
233.1172208 4.094731603
243.1015708 2.088817087
261.1121354 4.531166317

Name: +ve in-silico MS/MS by CFM-ID for UWVQKUQCCZIUHK-HNNXBMFYSA-N
ID: UWVQKUQCCZIUHK-HNNXBMFYSA-N
Comment: Energy2
Num peaks: 16
39.02292652 4.389637666
41.00219107 1.78313328
41.03857658 3.065479731
55.05422664 23.58137184
57.06987671 2.105213975
65.00219107 2.220763452
65.03857658 3.6795617
67.01784114 5.390398945
81.0334912 5.638702589
83.04914126 6.963070695
91.01784114 4.221545754
93.0334912 1.66586829
95.01275576 7.385331928
109.0284058 4.438423614
111.0440559 2.468090697
177.0546206 1.563092505

Name: +ve in-silico MS/MS by CFM-ID for BRGBDGARGSNVOD-QGNYPYLESA-N
ID: BRGBDGARGSNVOD-QGNYPYLESA-N
Comment: Energy0
Num peaks: 9
53.03857658 2.002386789
55.05422664 8.29500423
71.04914126 2.250884467
73.06479133 13.98517276
91.07535601 5.207500382
131.0491413 13.70642258
149.0597059 2.953999685
203.1066561 12.22749684
221.1172208 21.10475247

Name: +ve in-silico MS/MS by CFM-ID for BRGBDGARGSNVOD-QGNYPYLESA-N
ID: BRGBDGARGSNVOD-QGNYPYLESA-N
Comment: Energy1
Num peaks: 10
53.03857658 2.928907076
55.05422664 17.54370776
57.06987671 2.274484587
73.06479133 21.03005365
91.05422664 3.779667292
91.07535601 7.029989751
103.0542266 5.644194463
131.0491413 15.40398881
203.1066561 3.32939237
221.1172208 3.056924313

Name: +ve in-silico MS/MS by CFM-ID for BRGBDGARGSNVOD-QGNYPYLESA-N
ID: BRGBDGARGSNVOD-QGNYPYLESA-N
Comment: Energy2
Num peaks: 19
45.0334912 1.403445154
49.00727645 1.27901759
51.02292652 1.549061662
53.00219107 1.713476512
53.03857658 4.062182794
55.05422664 10.40556031
57.06987671 4.222687953
67.01784114 3.628984551
69.0334912 1.65202819
71.01275576 1.362072485
71.04914126 3.581736095
73.06479133 19.39819218
91.05422664 4.091578116
91.07535601 1.347185788
93.06987671 2.609646918
101.0385766 2.862374753
103.0542266 9.338009373
105.0698767 1.12918719
131.0491413 5.32771292

Name: +ve in-silico MS/MS by CFM-ID for ZBPDUCOIPHVDSN-UHFFFAOYSA-N
ID: ZBPDUCOIPHVDSN-UHFFFAOYSA-N
Comment: Energy0
Num peaks: 6
175.075356 9.608726254
201.0546206 6.343475712
203.0702706 1.346772654
217.0859207 1.621826198
227.0702706 1.10376085
243.1015708 71.4698973

Name: +ve in-silico MS/MS by CFM-ID for ZBPDUCOIPHVDSN-UHFFFAOYSA-N
ID: ZBPDUCOIPHVDSN-UHFFFAOYSA-N
Comment: Energy1
Num peaks: 12
133.0284058 3.273389814
147.0804414 4.446097989
149.0960915 2.992005451
175.075356 13.30888827
189.0910061 10.84913311
191.1066561 1.57493377
199.075356 1.812777847
201.0546206 6.254664721
215.1066561 13.19447147
225.0910061 1.789377252
227.0702706 1.725922812
243.1015708 18.78512523

Name: +ve in-silico MS/MS by CFM-ID for ZBPDUCOIPHVDSN-UHFFFAOYSA-N
ID: ZBPDUCOIPHVDSN-UHFFFAOYSA-N
Comment: Energy2
Num peaks: 20
39.02292652 3.505397923
41.03857658 1.63465441
53.00219107 1.896092643
55.05422664 4.896170965
65.03857658 1.561619275
79.05422664 3.094768763
93.0334912 3.261519428
95.01275576 4.516974025
109.0284058 2.213908267
119.0127558 4.034405003
123.0804414 3.038268163
131.0491413 1.754946892
133.0284058 10.98695568
135.0440559 4.354929225
147.0804414 5.901984914
159.0440559 7.048057789
173.0597059 2.093463153
175.075356 12.13823161
185.0597059 1.828634852
201.0546206 1.561452661

Name: +ve in-silico MS/MS by CFM-ID for XGHDADRUKBUYPP-UFBFGSQYSA-N
ID: XGHDADRUKBUYPP-UFBFGSQYSA-N
Comment: Energy0
Num peaks: 6
171.0804414 0.9461594472
185.0960915 19.65886022
187.075356 0.6875147056
189.0910061 0.703381918
203.1066561 47.54233391
221.1172208 25.20911725

Name: +ve in-silico MS/MS by CFM-ID for XGHDADRUKBUYPP-UFBFGSQYSA-N
ID: XGHDADRUKBUYPP-UFBFGSQYSA-N
Comment: Energy1
Num peaks: 14
119.0855268 1.524821013
131.0491413 3.004908416
133.0647913 2.888147913
135.0804414 1.908037513
143.0491413 1.719413349
147.0804414 1.558934045
161.0597059 1.549885189
171.0804414 5.145167142
173.0960915 2.04858781
175.1117415 4.940432701
185.0960915 19.82271095
193.1223062 3.287284992
203.1066561 23.87053135
221.1172208 7.078017124

Name: +ve in-silico MS/MS by CFM-ID for XGHDADRUKBUYPP-UFBFGSQYSA-N
ID: XGHDADRUKBUYPP-UFBFGSQYSA-N
Comment: Energy2
Num peaks: 30
39.02292652 2.724267757
41.03857658 2.295804489
65.03857658 1.486118781
79.05422664 1.145207044
91.05422664 1.285222863
93.0334912 0.8628513136
93.06987671 0.8573756078
107.0491413 1.172946275
117.0334912 0.9896192274
117.0698767 1.13788549
119.0855268 0.7779970824
131.0491413 2.919207685
133.0647913 2.738154979
135.0804414 1.264818578
145.0647913 3.163444848
147.0440559 0.7916161234
147.0804414 1.633327681
149.0960915 1.271384573
157.0647913 1.611712542
159.0804414 1.835208978
161.0960915 1.518042099
171.0804414 4.830803349
173.0597059 0.8514261037
173.0960915 3.210696113
175.075356 0.8956740291
175.1117415 2.295096609
177.0910061 1.643871741
185.0960915 18.92657471
187.075356 8.294812104
203.1066561 5.841528329

Name: +ve in-silico MS/MS by CFM-ID for JWFQYTGNEFSYSJ-UGCNIRMFSA-N
ID: JWFQYTGNEFSYSJ-UGCNIRMFSA-N
Comment: Energy0
Num peaks: 6
197.0960915 2.181853348
215.1066561 2.34867822
217.1223062 2.062329829
225.0910061 2.407886417
243.1015708 44.65226763
261.1121354 39.98300853

Name: +ve in-silico MS/MS by CFM-ID for JWFQYTGNEFSYSJ-UGCNIRMFSA-N
ID: JWFQYTGNEFSYSJ-UGCNIRMFSA-N
Comment: Energy1
Num peaks: 9
197.0960915 4.164675383
199.1117415 4.30030946
213.0910061 5.611340829
215.1066561 6.327467636
217.1223062 3.85872772
225.0910061 3.846441162
233.1172208 6.091098137
243.1015708 31.19091066
261.1121354 18.29639646

Name: +ve in-silico MS/MS by CFM-ID for JWFQYTGNEFSYSJ-UGCNIRMFSA-N
ID: JWFQYTGNEFSYSJ-UGCNIRMFSA-N
Comment: Energy2
Num peaks: 12
185.0960915 3.796327415
187.075356 1.722992264
187.1117415 3.797887879
197.0960915 5.156292313
199.1117415 12.02888952
201.0546206 2.564346262
211.075356 5.866094425
213.0910061 10.52432017
215.1066561 13.30332903
225.0910061 7.20041085
227.0702706 6.581714527
243.1015708 8.358851637

Name: +ve in-silico MS/MS by CFM-ID for AESSLYMIMCLSHB-HSSJLGHESA-N
ID: AESSLYMIMCLSHB-HSSJLGHESA-N
Comment: Energy0
Num peaks: 6
185.0597059 2.879264869
189.0910061 7.467693191
215.1066561 3.305884938
217.1223062 3.257611881
243.1015708 4.564085082
261.1121354 63.32871296

Name: +ve in-silico MS/MS by CFM-ID for AESSLYMIMCLSHB-HSSJLGHESA-N
ID: AESSLYMIMCLSHB-HSSJLGHESA-N
Comment: Energy1
Num peaks: 10
185.0597059 8.591771398
187.075356 9.133858257
189.0910061 10.54714612
191.1066561 2.917117774
213.0910061 5.431076319
215.1066561 4.023926328
217.1223062 4.997069878
233.1172208 3.887509449
243.1015708 7.324518922
261.1121354 23.93785578

Name: +ve in-silico MS/MS by CFM-ID for AESSLYMIMCLSHB-HSSJLGHESA-N
ID: AESSLYMIMCLSHB-HSSJLGHESA-N
Comment: Energy2
Num peaks: 19
143.0855268 9.375731739
145.1011768 6.026659267
147.1168269 2.398193144
161.0960915 1.748792882
163.1117415 2.682069068
169.1011768 2.340886192
171.0804414 4.834307168
171.1168269 2.078673305
173.0960915 2.40150668
173.132477 2.198897191
185.0597059 11.27111399
187.075356 10.56844842
189.0910061 6.740814076
189.1273916 2.653499365
191.1066561 3.288422694
199.1117415 2.296913574
201.0910061 2.048760291
213.0910061 2.161157981
215.1066561 3.464282046

Name: +ve in-silico MS/MS by CFM-ID for QEXKRFPEOUYPOW-GFCCVEGCSA-N
ID: QEXKRFPEOUYPOW-GFCCVEGCSA-N
Comment: Energy0
Num peaks: 6
199.1117415 1.482993575
213.0910061 1.077732702
215.1066561 1.190534878
225.0910061 4.949050832
243.1015708 44.02140549
261.1121354 35.32769343

Name: +ve in-silico MS/MS by CFM-ID for QEXKRFPEOUYPOW-GFCCVEGCSA-N
ID: QEXKRFPEOUYPOW-GFCCVEGCSA-N
Comment: Energy1
Num peaks: 25
55.05422664 1.24417735
73.06479133 1.608459287
159.0440559 2.04235297
173.0960915 2.096408274
175.1117415 1.625438133
185.0960915 5.053590596
187.0389705 1.530207663
187.075356 3.53876298
189.0910061 2.258526015
197.0960915 2.042588609
199.075356 1.831141974
199.1117415 2.722084647
201.0910061 4.377144716
203.1066561 7.651760211
213.0910061 2.441445631
215.0702706 1.190214058
215.1066561 6.447308226
217.0859207 1.540305001
217.1223062 4.226766586
225.0910061 3.081282007
229.0859207 1.16362756
231.1015708 1.73170438
233.1172208 5.559996628
243.1015708 9.239765361
261.1121354 4.16658964

Name: +ve in-silico MS/MS by CFM-ID for QEXKRFPEOUYPOW-GFCCVEGCSA-N
ID: QEXKRFPEOUYPOW-GFCCVEGCSA-N
Comment: Energy2
Num peaks: 31
39.02292652 1.099561015
44.99710569 1.899430748
45.0334912 1.321033212
49.00727645 2.814501157
53.03857658 1.012534427
55.05422664 1.236902082
57.06987671 1.633028211
63.02292652 1.508921437
68.99710569 1.379472289
69.0334912 1.289072163
77.03857658 1.260376726
103.0542266 1.504217593
133.0284058 0.9891729888
159.0440559 1.849168044
171.0804414 2.086399841
173.0597059 1.795827212
173.0960915 2.516995879
175.075356 1.665782776
185.0960915 10.44664816
187.075356 5.502484
189.0910061 1.33871263
197.0960915 1.914210263
199.075356 1.245769519
199.1117415 3.513886416
201.0910061 3.669446232
203.1066561 1.547643287
213.0910061 3.617806623
215.1066561 3.22257984
225.0910061 5.538293017
227.0702706 2.920999965
243.1015708 3.017893739

Name: +ve in-silico MS/MS by CFM-ID for OOAZOBQECSVLTJ-LLVKDONJSA-N
ID: OOAZOBQECSVLTJ-LLVKDONJSA-N
Comment: Energy0
Num peaks: 6
171.0440559 7.56832898
173.0597059 6.090285895
187.0389705 5.183889608
189.0546206 13.43967161
243.1015708 10.26740463
261.1121354 41.97624523

Name: +ve in-silico MS/MS by CFM-ID for OOAZOBQECSVLTJ-LLVKDONJSA-N
ID: OOAZOBQECSVLTJ-LLVKDONJSA-N
Comment: Energy1
Num peaks: 18
67.05422664 1.248007032
89.05970595 1.892137823
117.0334912 0.9439234005
159.0440559 2.694989271
171.0440559 4.272516553
173.0597059 4.088023577
175.075356 0.9354649691
183.0440559 1.081842892
187.0389705 9.598090834
189.0546206 29.23474311
191.0702706 1.71063834
193.0859207 1.187692548
201.0546206 2.577409013
203.0702706 2.250015887
219.0651853 2.394343934
225.0910061 0.9245095139
243.1015708 5.446118551
261.1121354 8.194991501

Name: +ve in-silico MS/MS by CFM-ID for OOAZOBQECSVLTJ-LLVKDONJSA-N
ID: OOAZOBQECSVLTJ-LLVKDONJSA-N
Comment: Energy2
Num peaks: 31
39.02292652 1.146204308
41.00219107 0.9643746948
41.03857658 1.193578612
43.01784114 1.152119145
49.00727645 1.807236482
51.02292652 0.8376083415
63.02292652 0.9088404144
65.03857658 3.570580987
67.05422664 5.148624499
69.0334912 1.68680458
83.04914126 3.321917218
85.06479133 1.890282331
91.05422664 1.270491298
107.0491413 1.255663108
117.0334912 0.8399594204
119.0491413 19.51620516
121.0647913 3.438202345
127.0542266 2.402769822
129.0698767 2.229652884
135.0440559 2.622937708
145.0647913 1.73613884
147.0440559 1.60538302
157.0647913 2.597906755
159.0440559 1.143358121
171.0440559 3.746510325
173.0597059 3.303808169
175.0389705 1.702221849
187.0389705 1.690599665
201.0546206 3.085345696
203.0702706 1.722119832
245.0808353 1.187324357

Name: +ve in-silico MS/MS by CFM-ID for LLUKLZVIROBDGI-IGHBBLSQSA-N
ID: LLUKLZVIROBDGI-IGHBBLSQSA-N
Comment: Energy0
Num peaks: 8
171.0804414 2.925188445
189.0910061 2.283624817
197.0960915 1.613204931
215.1066561 1.824341684
217.1223062 1.611906569
225.0910061 4.772559531
243.1015708 35.35416656
261.1121354 29.67734628

Name: +ve in-silico MS/MS by CFM-ID for LLUKLZVIROBDGI-IGHBBLSQSA-N
ID: LLUKLZVIROBDGI-IGHBBLSQSA-N
Comment: Energy1
Num peaks: 31
39.02292652 1.104436382
93.0334912 1.166131046
95.04914126 1.355506733
119.0491413 1.624045692
121.0647913 1.314794436
169.0647913 2.381317218
171.0440559 2.768368015
171.0804414 3.945725782
173.0597059 1.616490928
173.0960915 1.363687657
177.0910061 1.32084799
185.0597059 3.817670776
187.0389705 1.774996103
187.075356 1.872809062
189.0546206 1.881926236
189.0910061 1.625600336
191.0702706 1.651162944
191.1066561 1.209541772
193.0859207 1.877848892
195.0804414 1.832631863
197.0960915 1.429289328
199.1117415 1.413919079
211.075356 1.425231056
213.0910061 1.781975284
215.0702706 1.020774082
215.1066561 2.715921497
217.1223062 1.803885453
225.0910061 4.048223428
233.1172208 4.371259342
243.1015708 9.827457316
261.1121354 6.392456567

Name: +ve in-silico MS/MS by CFM-ID for LLUKLZVIROBDGI-IGHBBLSQSA-N
ID: LLUKLZVIROBDGI-IGHBBLSQSA-N
Comment: Energy2
Num peaks: 31
39.02292652 2.80262982
41.03857658 3.759409914
49.00727645 4.361263738
51.02292652 2.985943058
53.03857658 3.2478344
55.05422664 1.633360782
77.03857658 1.356926836
91.05422664 1.437660829
93.0334912 1.214130111
93.06987671 1.796469407
101.0385766 1.30283766
103.0542266 1.099026034
117.0334912 1.443951282
119.0491413 6.781295732
121.0647913 3.03146581
133.0647913 2.725701731
135.0804414 2.000716937
143.0491413 1.931787829
145.0647913 1.87393896
147.0804414 1.997090596
169.0647913 1.684099136
171.0440559 1.616130408
171.0804414 2.09893059
173.0960915 1.943827679
177.0910061 1.125752601
189.0910061 1.023923831
199.075356 1.004400314
199.1117415 1.46866686
215.1066561 1.898932697
225.0910061 1.484890532
227.0702706 1.732375713

Name: +ve in-silico MS/MS by CFM-ID for WKRNHBCXIBQLQB-OVECZWCDSA-N
ID: WKRNHBCXIBQLQB-OVECZWCDSA-N
Comment: Energy0
Num peaks: 19
15.02292652 0.7095219164
43.01784114 1.996384287
53.03857658 0.4757300751
61.02840582 4.260936135
115.0389705 0.6942952651
117.0546206 0.5479477773
125.0385766 1.524952947
127.0542266 1.335985491
139.0542266 0.6158178467
163.0542266 1.066756523
165.0698767 4.165199638
181.0647913 3.070144836
183.0804414 16.84798906
201.0910061 10.82759729
211.075356 0.651281646
213.0546206 0.9773584489
215.0702706 0.6911187877
225.0910061 5.583085218
243.1015708 24.2423536

Name: +ve in-silico MS/MS by CFM-ID for WKRNHBCXIBQLQB-OVECZWCDSA-N
ID: WKRNHBCXIBQLQB-OVECZWCDSA-N
Comment: Energy1
Num peaks: 31
39.02292652 0.7224084481
41.03857658 1.231872027
43.01784114 1.549603268
49.00727645 0.9187993551
51.02292652 0.7683079366
53.03857658 1.270133025
61.02840582 2.993680078
65.03857658 1.207463146
73.00727645 0.9621653389
75.02292652 0.7418919522
77.03857658 1.257733178
89.03857658 1.17360871
97.00727645 0.7337596945
101.0385766 1.184496645
113.0233204 0.7029484738
113.0385766 1.10335993
115.0389705 0.7126254042
123.0229265 2.539229253
125.0385766 3.890603789
127.0542266 1.422113297
139.0542266 1.797569518
141.0698767 0.9861107373
151.0542266 1.105907659
153.0698767 0.9271230392
163.0542266 2.037285219
165.0698767 7.688512183
181.0647913 2.457407333
183.0804414 13.3303815
201.0910061 4.317919972
225.0910061 3.170323914
243.1015708 3.048226256

Name: +ve in-silico MS/MS by CFM-ID for WKRNHBCXIBQLQB-OVECZWCDSA-N
ID: WKRNHBCXIBQLQB-OVECZWCDSA-N
Comment: Energy2
Num peaks: 31
39.02292652 2.358008278
41.03857658 2.190027953
43.01784114 3.003831298
49.00727645 4.797498931
51.02292652 2.528988746
53.03857658 2.49972445
61.02840582 4.964946869
63.02292652 1.712851696
65.03857658 1.590744512
73.00727645 3.783268492
75.02292652 1.636445749
77.03857658 1.948785678
87.02292652 1.436264877
89.03857658 1.188574055
97.00727645 1.512169293
101.0385766 1.203190072
111.0229265 1.246054582
113.0385766 1.024424309
115.0178411 0.9388173635
125.0385766 1.481155038
135.0440559 0.9093788233
139.0178411 0.9388173635
139.0542266 1.369618589
147.0440559 0.9093788233
151.0542266 2.172336517
153.0698767 1.748129614
159.0440559 0.9093788233
163.0542266 1.809922607
165.0698767 1.082166872
181.0647913 1.253393638
183.0804414 3.703660772

Name: +ve in-silico MS/MS by CFM-ID for NZQYGGXLOAWQMA-FTPUYCAPSA-N
ID: NZQYGGXLOAWQMA-FTPUYCAPSA-N
Comment: Energy0
Num peaks: 19
15.02292652 0.710297031
43.01784114 2.05587892
61.02840582 4.278790004
99.02292652 0.8384176039
101.0385766 0.6133887804
115.0389705 0.6951119229
117.0546206 0.5486185813
125.0385766 1.522934772
127.0542266 1.33819503
139.0542266 0.6164226706
141.0546206 0.6311878859
163.0542266 1.042254499
165.0698767 4.162521953
181.0647913 3.036078169
183.0804414 16.86818683
201.0910061 10.85606561
211.075356 0.6520444939
225.0910061 5.555448541
243.1015708 24.28435131

Name: +ve in-silico MS/MS by CFM-ID for NZQYGGXLOAWQMA-FTPUYCAPSA-N
ID: NZQYGGXLOAWQMA-FTPUYCAPSA-N
Comment: Energy1
Num peaks: 31
39.02292652 1.378738103
43.01784114 1.699058558
49.00727645 0.8522657202
51.02292652 1.496289237
61.02840582 3.004920851
63.02292652 1.41630555
73.00727645 0.8094044158
75.02292652 1.430542905
87.02292652 1.335376069
97.00727645 1.850946444
99.02292652 1.512165579
101.0385766 0.9283097417
111.0229265 0.6645867038
113.0233204 0.6999577577
113.0385766 1.195361555
115.0389705 0.7095717589
123.0229265 2.572068254
125.0385766 3.837771293
127.0542266 1.466287479
139.0389705 1.13701957
139.0542266 1.807846007
141.0698767 0.9875197596
151.0542266 1.082799328
153.0698767 0.9073346852
163.0542266 1.840953195
165.0698767 7.839237689
181.0647913 2.208711975
183.0804414 13.43625811
201.0910061 4.31957646
225.0910061 3.125046773
243.1015708 3.026100081

Name: +ve in-silico MS/MS by CFM-ID for NZQYGGXLOAWQMA-FTPUYCAPSA-N
ID: NZQYGGXLOAWQMA-FTPUYCAPSA-N
Comment: Energy2
Num peaks: 31
39.02292652 3.572870743
43.01784114 3.419836659
49.00727645 3.629789356
51.02292652 4.138496494
61.02840582 5.396785246
63.02292652 3.523478194
73.00727645 2.545444658
75.02292652 3.271694316
87.02292652 2.97460502
93.0334912 0.9953776706
97.00727645 1.129193955
99.02292652 1.152820559
105.0334912 1.220435908
111.0229265 1.332154267
113.0385766 1.297504135
117.0334912 1.220435908
125.0385766 1.534273473
125.0597059 1.002316427
129.0334912 1.220435908
137.0597059 0.9640018654
139.0542266 1.463867379
141.0334912 1.220435908
141.0698767 0.9518119794
149.0597059 0.9640018654
151.0542266 1.915718922
153.0698767 1.552999228
161.0597059 0.9640018654
163.0542266 0.9931292276
165.0698767 1.180229511
181.0647913 1.179965072
183.0804414 3.975817742

Name: +ve in-silico MS/MS by CFM-ID for QPVNSWUFYMZFDL-UHFFFAOYSA-N
ID: QPVNSWUFYMZFDL-UHFFFAOYSA-N
Comment: Energy0
Num peaks: 6
135.0440559 1.663776049
177.0910061 1.956619259
191.1066561 3.187706402
203.1066561 31.59145205
205.0859207 1.522871767
221.1172208 40.52125145

Name: +ve in-silico MS/MS by CFM-ID for QPVNSWUFYMZFDL-UHFFFAOYSA-N
ID: QPVNSWUFYMZFDL-UHFFFAOYSA-N
Comment: Energy1
Num peaks: 27
39.02292652 1.650071626
41.03857658 1.629623726
53.03857658 1.19888489
57.0334912 2.290142866
59.04914126 1.244288726
67.01784114 1.145154159
67.05422664 2.421656236
71.04914126 1.145547946
81.0334912 1.301899959
81.06987671 1.571357878
85.06479133 2.786133408
99.08044139 1.817779586
107.0491413 1.513284852
135.0440559 5.599376572
135.0804414 1.290171001
137.0597059 1.166082417
147.0440559 1.365386014
149.0597059 1.981470955
161.0597059 2.546339999
163.075356 5.683656024
173.0960915 1.417126262
175.1117415 1.611852504
177.0910061 1.476788464
191.1066561 2.483644057
203.1066561 17.53839327
205.0859207 1.188026371
221.1172208 13.01813142

Name: +ve in-silico MS/MS by CFM-ID for QPVNSWUFYMZFDL-UHFFFAOYSA-N
ID: QPVNSWUFYMZFDL-UHFFFAOYSA-N
Comment: Energy2
Num peaks: 31
39.02292652 5.159608763
41.00219107 1.353916688
41.03857658 3.843904585
43.01784114 1.566497918
43.05422664 1.258348521
51.02292652 2.586779528
53.03857658 3.238672511
55.05422664 1.504764254
57.0334912 1.856445119
65.03857658 2.527035431
67.01784114 2.187966783
67.05422664 3.520474567
69.0334912 1.313653365
71.04914126 1.254399151
81.0334912 2.09423054
83.04914126 1.152702894
91.05422664 1.993715897
103.0542266 1.846696099
105.0334912 1.980359279
107.0491413 1.514895364
115.0542266 1.279107315
117.0698767 3.452834175
119.0491413 1.205924323
131.0855268 2.168408136
133.0647913 3.232849051
135.0440559 3.386912298
157.1011768 1.256139159
159.1168269 1.747016889
173.0960915 2.487519388
175.1117415 3.691857381
205.0859207 1.16166266

Name: +ve in-silico MS/MS by CFM-ID for BVZFRLZZCDLQQH-CYBMUJFWSA-N
ID: BVZFRLZZCDLQQH-CYBMUJFWSA-N
Comment: Energy0
Num peaks: 10
71.04914126 4.285257944
149.0597059 3.946275529
159.0804414 1.825323552
161.0597059 1.722693184
179.0702706 1.616418975
181.0859207 1.289766515
185.0960915 3.454244914
203.1066561 33.01663746
205.0859207 1.358105392
221.1172208 27.63241038

Name: +ve in-silico MS/MS by CFM-ID for BVZFRLZZCDLQQH-CYBMUJFWSA-N
ID: BVZFRLZZCDLQQH-CYBMUJFWSA-N
Comment: Energy1
Num peaks: 23
39.02292652 1.838168215
41.03857658 3.834073088
43.05422664 3.629950857
55.05422664 2.23772526
67.05422664 3.632903683
69.0334912 2.472296479
71.04914126 16.40069457
85.06479133 2.827557631
93.0334912 1.064215084
95.04914126 0.9501283873
105.0334912 1.152794402
107.0491413 1.396105308
131.0491413 2.207463347
135.0440559 2.424737214
137.0597059 1.742847578
147.0440559 1.913980378
149.0597059 9.243749496
151.075356 2.053764163
159.0804414 1.085472084
161.0960915 1.100458055
185.0960915 3.018837396
203.1066561 9.236466644
221.1172208 4.797655931

Name: +ve in-silico MS/MS by CFM-ID for BVZFRLZZCDLQQH-CYBMUJFWSA-N
ID: BVZFRLZZCDLQQH-CYBMUJFWSA-N
Comment: Energy2
Num peaks: 28
39.02292652 6.207712549
41.03857658 6.83677881
43.05422664 2.006304904
55.01784114 2.101845173
55.05422664 2.88260071
65.03857658 1.770365267
67.05422664 2.382695931
69.0334912 3.282336004
71.04914126 6.991080838
93.0334912 2.029414316
105.0334912 5.830227653
107.0491413 4.708341438
117.0334912 1.493092641
119.0491413 3.943389649
121.0647913 3.749047537
131.0491413 2.603237657
133.0284058 2.210762037
133.0647913 3.011065216
135.0440559 1.730484441
147.0440559 1.870903525
149.0597059 2.100865472
159.0804414 1.607626283
161.0597059 1.330823802
161.0960915 1.330989075
175.1117415 1.474082141
185.0960915 1.811490729
187.075356 1.853427436
203.1066561 1.262303417

Name: +ve in-silico MS/MS by CFM-ID for VXCKZKCKFMIQKD-GFCCVEGCSA-N
ID: VXCKZKCKFMIQKD-GFCCVEGCSA-N
Comment: Energy0
Num peaks: 6
65.03857658 3.282792717
67.05422664 3.218623584
83.04914126 3.307203081
187.0389705 2.885016971
225.0910061 2.965526957
243.1015708 71.44906772

Name: +ve in-silico MS/MS by CFM-ID for VXCKZKCKFMIQKD-GFCCVEGCSA-N
ID: VXCKZKCKFMIQKD-GFCCVEGCSA-N
Comment: Energy1
Num peaks: 12
41.03857658 1.831403034
43.05422664 2.72146568
65.03857658 2.872985483
67.05422664 4.268688286
69.0334912 2.478630023
71.04914126 6.875601344
159.0440559 1.913572138
187.0389705 6.308620051
199.1117415 2.127990597
201.0546206 1.987610649
225.0910061 8.568688155
243.1015708 39.15420222

Name: +ve in-silico MS/MS by CFM-ID for VXCKZKCKFMIQKD-GFCCVEGCSA-N
ID: VXCKZKCKFMIQKD-GFCCVEGCSA-N
Comment: Energy2
Num peaks: 20
25.00727645 1.443633061
39.02292652 4.505061237
41.03857658 2.035714264
49.00727645 7.12311528
51.02292652 3.324453342
63.02292652 1.221734045
65.03857658 16.54032997
67.05422664 3.323178969
91.05422664 2.288649932
[truncated: 3,424,838 more chars]
