# Supplementary material for: Ion mobility collision cross-section atlas for known and unknown metabolite annotation in untargeted metabolomics
Source: Nat Commun. 2020 Aug 28;11:4334. doi: 10.1038/s41467-020-18171-8 (PMC7455731; doi:10.1038/s41467-020-18171-8)
Supplement: Supplementary file 8 — Supplementary Data 5 [file 41467_2020_18171_MOESM8_ESM.zip › 01_positive_mode/L0740/cfmid_result.txt]

1 0.28571429 HLVOANGXKWIPPP-BQYQJAHWSA-N COc1cc(O)cc(C=COc2ccccc2)c1
2 0.22857143 AIAMKMCUDQZZRB-UHFFFAOYSA-N COC1=CC=C(OC(=O)C2=CC=C(C)C=C2)C=C1
3 0.22857143 HJZNOASMPBTKJX-UHFFFAOYSA-N COC1=CC(C=O)=C(OCC2=CC=CC=C2)C=C1
4 0.22857143 ORSXISLPWNELTJ-UHFFFAOYSA-N O=C(COC1=CC=CC=C1)OCC1=CC=CC=C1
5 0.22857143 IHVRWFJGOIWMGC-NSCUHMNNSA-N COc1ccc(C=Cc2cc(O)cc(O)c2)cc1
6 0.22857143 GPAFDQWKRXEIFA-UHFFFAOYSA-N COC(=O)C1=CC=CC=C1OC1=CC=CC=C1C
7 0.22857143 VQEGUSMZKSIFJC-UHFFFAOYSA-N COC(=O)C1=CC(OCC2=CC=CC=C2)=CC=C1
8 0.22857143 YUVWKZDKWYOCFL-UHFFFAOYSA-N COC(=O)C1=CC=CC=C1OC1=CC=C(C)C=C1
9 0.22857143 KXBGOVZWCRLLOR-UHFFFAOYSA-N COC1=CC=CC(C=O)=C1OCC1=CC=CC=C1
10 0.22857143 SSXAFVFFDQRUTP-UHFFFAOYSA-N COC1=CC=C(OC(=O)C2=CC=CC=C2C)C=C1
11 0.22857143 LMIBNCKBNUUMRN-UHFFFAOYSA-N Oc1ccc(c(c1)C)C=Cc1cc(O)cc(c1)O
12 0.22857143 MCAORZBZTONBGH-UHFFFAOYSA-N CC1=CC=CC=C1OC(=O)COC1=CC=CC=C1
13 0.22857143 MIFJPQBYDMDXRO-UHFFFAOYSA-N Oc1cc(C=Cc2ccc(c(c2)C)O)cc(c1)O
14 0.22857143 ZAUNWRJDEILWNS-AATRIKPKSA-N COc1cccc(C=Cc2ccc(O)c(O)c2)c1
15 0.22857143 ZLLQTDQOTFCCDF-UHFFFAOYSA-N COC(=O)C1=CC=C(OCC2=CC=CC=C2)C=C1
16 0.22857143 IHVRWFJGOIWMGC-UHFFFAOYSA-N COc1ccc(C=Cc2cc(O)cc(O)c2)cc1
17 0.22857143 FULHVBYAYSGTKX-UHFFFAOYSA-N COC(=O)C1=CC=CC=C1OCC1=CC=CC=C1
18 0.22857143 DPSCCQUGLOXIEJ-UHFFFAOYSA-N COC(=O)C1=CC(OC2=CC=C(C)C=C2)=CC=C1
19 0.22857143 WMAXFAQWCDUBLS-UHFFFAOYSA-N O=C(OCCOC1=CC=CC=C1)C1=CC=CC=C1
20 0.22857143 OKXRQISDRKEMCB-UHFFFAOYSA-N CC1=COC2=C1C(C)(O)C1=C(C)C=CC=C1C2=O
21 0.22222222 CBDKNDBGSLUJCN-UHFFFAOYSA-N Oc1ccc(cc1)C(=Cc1ccc(c(c1)O)O)C
22 0.22222222 GNXRQZWWRMQWIB-UHFFFAOYSA-N Oc1ccccc1C1CC(O)c2c(O1)cccc2
23 0.21818182 DKBLBNIXCURCMW-UHFFFAOYSA-N O=CC=CC=CC=CC=CC=COC1=CC=CO1
24 0.21621622 DYMOKFZZBQZAPA-UHFFFAOYSA-N Oc1ccc(cc1)C=CCc1ccc(cc1O)O
25 0.21052632 YFCAXKMIXDVHSO-UHFFFAOYSA-N OC1=CC=C(C2C1O2)C=C(c1ccc(cc1)O)C
26 0.20833333 WKRNHBCXIBQLQB-OAHLLOKOSA-N CC=CC#CC#CC#CC=C[C@H](CO)OC(=O)C
27 0.20833333 WKRNHBCXIBQLQB-OVECZWCDSA-N CC=CC#CC#CC#CC=CC(CO)OC(=O)C
28 0.20833333 NZQYGGXLOAWQMA-CWUOWYQYSA-N CC#CC#CC#CC=C/C=C/C(CO)OC(=O)C
29 0.20833333 NZQYGGXLOAWQMA-FTPUYCAPSA-N CC#CC#CC#CC=CC=CC(CO)OC(=O)C
30 0.2 HGBVBPVTPLNHEP-SDBXPKJASA-N CC(CO)C1Cc2cc(ccc2O1)C(=O)C
31 0.2 HGBVBPVTPLNHEP-ISVAXAHUSA-N CC(CO)C1Cc2cc(ccc2O1)C(=O)C
32 0.2 AOTCPHMNQNWZGN-UHFFFAOYSA-N OC1C=CC=C(C1O)C1CCc2c(O1)cc(cc2)O
33 0.2 YPLXQICTHLDGJM-UHFFFAOYSA-N OC1CC(Oc2c1cccc2)C1=CC=CC2C1O2
34 0.2 HGBVBPVTPLNHEP-OQPBUACISA-N CC(CO)C1Cc2cc(ccc2O1)C(=O)C
35 0.19047619 CMOGDVKTFYEQGC-HNNXBMFYSA-N CC(=O)OCC(=C)C1Cc2cc(ccc2O1)C(=O)C
36 0.19047619 CMOGDVKTFYEQGC-OAHLLOKOSA-N CC(=O)OCC(=C)C1Cc2cc(ccc2O1)C(=O)C
37 0.18604651 KWWBIJCRUJVAFS-UHFFFAOYSA-N O=C1CCCC(=O)C1CC1=CCCCC1=O
38 0.17391304 AUECCEBBAHNMOO-UHFFFAOYSA-N O=CC1=C(C=O)C=CC1=C(C=CC(=O)C(=C)C)C
39 0.17391304 JFTSHUSOBXWULD-UHFFFAOYSA-N OC1C=CC(=CC1O)C1CC(O)c2c(O1)cccc2
40 0.17142857 PWGGNUAWDBAIGP-UHFFFAOYSA-N Cc1cc2c(o1)c(C)c1c(c2C)c(C)cc(=O)o1
41 0.17142857 RDMKPAGPKBMADK-UHFFFAOYSA-N OC(CC1=CC=CC=C1)C(=O)C1=CC=CC=C1O
42 0.17142857 DSHQZHVVWLPOBE-UHFFFAOYSA-N COC1=C(C=O)C(OCC2=CC=CC=C2)=CC=C1
43 0.17142857 QWOBYPRZSFOAJQ-UHFFFAOYSA-N COC1=CC=CC(COC2=CC=C(C=O)C=C2)=C1
44 0.17142857 ZKDVXYLPRGTJQM-UHFFFAOYSA-N COC1=CC=C(C=C1)C(=O)OC1=CC=CC=C1C
45 0.17142857 PDYNXWPJDVOHDW-UHFFFAOYSA-N CC1=CC(OC(=O)OC2=CC=CC(C)=C2)=CC=C1
46 0.17142857 YVMAOAIQLIRTGR-UHFFFAOYSA-N COc1ccc(c(c1)O)C(=O)c1cccc(c1)C
47 0.17142857 LAFHMZQSDSXTBN-UHFFFAOYSA-N CC(=O)C1=C(O)C=CC(OCC2=CC=CC=C2)=C1
48 0.17142857 VGFHSGPMFRAPBJ-UHFFFAOYSA-N Oc1ccc(cc1)C(=Cc1cc(O)cc(c1)O)C
49 0.17142857 MJVGBKJNTFCUJM-UHFFFAOYSA-N COc1ccc(c(c1)O)C(=O)c1ccc(cc1)C
50 0.17142857 PFZXOUAOLHEJAQ-UHFFFAOYSA-N O=CC1=CC=C(OCCOC2=CC=CC=C2)C=C1
51 0.17142857 WPCZKSLEFCXSBX-UHFFFAOYSA-N COC1=CC=CC(COC2=CC=CC=C2C=O)=C1
52 0.17142857 WKZZAEWFTDEEQA-UHFFFAOYSA-N COC1=CC=C(C=C1)C(=O)OC1=CC=CC(C)=C1
53 0.17142857 KNVYLIIBQXVDKC-UHFFFAOYSA-N COC1=CC=CC=C1OC(=O)CC1=CC=CC=C1
54 0.17142857 AGQNLHOTLJFJCG-UHFFFAOYSA-N CC(=O)C1=C(O)C=C(OCC2=CC=CC=C2)C=C1
55 0.17142857 TVTDRMGBCRLHSY-UHFFFAOYSA-N COc1ccc(c(c1)O)C(=O)c1ccccc1C
56 0.17142857 JSHLOPGSDZTEGQ-UHFFFAOYSA-N COc1cc(C=O)ccc1OCc1ccccc1
57 0.17142857 NVCYOONVBNOIEE-UHFFFAOYSA-N [H]C12C=CC([H])(C=C1)C2OC(=O)C1=CC=C(OC)C=C1
58 0.17142857 MQDDEPWGLGIWKE-UHFFFAOYSA-N COC(=O)C1=CC2=CC=CC=C2C(CC=C)=C1O
59 0.17142857 FDQLPUHWWLYVQV-UHFFFAOYSA-N COC1=CC=CC(COC2=CC=CC(C=O)=C2)=C1
60 0.17142857 SLUAOCXHEUTMJA-UHFFFAOYSA-N COC1=CC=CC=C1C1=C(C=O)C=CC=C1OC
61 0.17142857 PSWCFHRUHDIKNU-AWEZNQCLSA-N OC(COC(=O)c1ccccc1)c2ccccc2
62 0.17142857 RDMKPAGPKBMADK-AWEZNQCLSA-N OC(Cc1ccccc1)C(=O)c2ccccc2O
63 0.17142857 UCXXFMNDNSMKAD-UHFFFAOYSA-N COC1=C(O)C=C(C=C1)C1=CC(=CC=C1)C(C)=O
64 0.17142857 JLKWVASSCBEYTE-UHFFFAOYSA-N CC(=O)c1c(O)cccc1OCc2ccccc2
65 0.17142857 JGYJGCQFHUPJAM-UHFFFAOYSA-N COC(=O)C1=CC=CC(=C1)C1=CC(O)=CC(C)=C1
66 0.17142857 PKEYDCTUOCBKRP-UHFFFAOYSA-N OC1=CC=CC=C1OCCCOC1=CC=CC=C1O
67 0.17142857 VANIIUGEHGLNHB-AATRIKPKSA-N COc1cc(O)cc(C=Cc2cccc(O)c2)c1
68 0.17142857 HBUDZVKJYAVKED-UHFFFAOYSA-N COC1=C(O)C=CC(=C1)C1=CC(=CC=C1)C(C)=O
69 0.17142857 BZUHSQFJABFAHL-UHFFFAOYSA-N COc1ccccc1COC(=O)c2ccccc2
70 0.17142857 WYMYJTSWNPZKHM-UHFFFAOYSA-N COC1=CC(O)=C(C=C1)C(=O)CC1=CC=CC=C1
71 0.17142857 HZLNIOUBXRIFML-UHFFFAOYSA-N COC1=C(C=O)C=CC(OCC2=CC=CC=C2)=C1
72 0.17142857 VANIIUGEHGLNHB-WAYWQWQTSA-N COc1cc(O)cc(C=C/c2cccc(O)c2)c1
73 0.17142857 YBTFWFBOFYWTAG-UHFFFAOYSA-N CCOC1=CC=CC=C1C(=O)OC1=CC=CC=C1
74 0.17142857 NBRUXIIAIJSBDG-UHFFFAOYSA-N CC(=O)C1=C(OCC2=CC=CC=C2)C=CC(O)=C1
75 0.17142857 NQOXTICIDSITGA-UHFFFAOYSA-N COC1=CC(OCC2=CC=CC=C2)=C(C=O)C=C1
76 0.17142857 AIFQUEQBZCETDH-UHFFFAOYSA-N COC1=CC=C(CO[Si](C)(OC)OC)C=C1
77 0.17142857 QPZPDEQXYWACLE-UHFFFAOYSA-N COC1=CC(C(=O)CC2=CC=CC=C2)=C(O)C=C1
78 0.17142857 VQVQZFHUXRSRBZ-UHFFFAOYSA-N COC1=C(OCC2=CC=CC=C2)C=C(C=O)C=C1
79 0.17142857 POKDERXCZSCQOL-UHFFFAOYSA-N COC(=O)C1=CC=C(C=C1)C1=CC(O)=CC(C)=C1
80 0.17142857 DVOLAHSMUDBQNV-UHFFFAOYSA-N O=c1cc(C)c2c(o1)c(C)c1c(c2)c(c(o1)C)C
81 0.17142857 SWWYHGZVYNAAHI-UHFFFAOYSA-N COc1ccc(cc1)C(=O)OCc2ccccc2
82 0.17142857 PJWBFTULIBZVBG-UHFFFAOYSA-N COC(=O)C1=CC=CC=C1C1=CC=CC=C1OC
83 0.17142857 RZVVUWOQDFAFGW-UHFFFAOYSA-N COC(=O)C1=CC=CC(=C1)C1=CC=C(OC)C=C1
84 0.17142857 VWPITYIXOFCDEN-VFZGTOFNSA-N C[C@H]1C=CC(=O)C2=Cc3occ(C)c3C(=O)[C@@]12C
85 0.17142857 QEQSUVJMTPTKRW-UHFFFAOYSA-N COc1ccccc1C(=O)OCc2ccccc2
86 0.17142857 PNMVDUDLDLWOBC-UHFFFAOYSA-N COC1=CC(C(=O)C2=CC=C(C)C=C2)=C(O)C=C1
87 0.17142857 TWIPMPHQFPEIAW-UHFFFAOYSA-N OCC1=CC=C(OC(=O)CC2=CC=CC=C2)C=C1
88 0.17142857 CKZLXBIDMFDBJL-UHFFFAOYSA-N COC(=O)C1=CC=CC=C1C(O)C1=CC=CC=C1
89 0.17142857 OKXRQISDRKEMCB-HNNXBMFYSA-N Cc1coc2C(=O)c3cccc(C)c3C(C)(O)c12
90 0.17142857 AUKKIDIGWWRCKL-UHFFFAOYSA-N COC1=CC(=CC(O)=C1)C1=CC(=CC=C1)C(C)=O
91 0.17142857 XLANLXUWERJGIN-UHFFFAOYSA-N COC1=C(O)C=CC(=C1)C1=CC=C(C=C1)C(C)=O
92 0.17142857 KGFLKJLYPCLEIN-UHFFFAOYSA-N COC1=C(O)C=C(C=C1)C1=CC=C(C=C1)C(C)=O
93 0.17142857 JPPVGCBEGUSGHQ-UHFFFAOYSA-N COC1=CC(=CC(O)=C1)C1=CC=C(C=C1)C(C)=O
94 0.17142857 IBZMZJAELPYJLA-UHFFFAOYSA-N COC1=CC=CC(=C1)C1=CC(O)=C(C=C1)C(C)=O
95 0.17142857 YJOVQAHQGZBWIU-UHFFFAOYSA-N COC(=O)C1=CC=C(C=C1)C1=CC=C(OC)C=C1
96 0.17142857 CWMLLEACBSJVMX-UHFFFAOYSA-N OCC(C1=CC#CC=C1)(Cc1ccc(cc1)O)O
97 0.17142857 VZAWEXLHZPLCGE-UHFFFAOYSA-N CC(=O)C1=CC(O)=C(OCC2=CC=CC=C2)C=C1
98 0.17142857 AFFFSNJASGMADB-UHFFFAOYSA-N CC1=CC(=CC=C1)C(=O)C1=CC(CO)=C(O)C=C1
99 0.17142857 WWIKJVHFHYAUTF-UHFFFAOYSA-N COc1ccc2c(CCc3cc(O)cc(O)c23)c1
100 0.17142857 CRMSZGRTWXOBKL-UHFFFAOYSA-N COC1=CC=CC(=C1)C(=O)C1=CC(OC)=CC=C1
101 0.17142857 WBOKEHVGWRVHHZ-UHFFFAOYSA-N CC(O)(C(=O)OC1=CC=CC=C1)C1=CC=CC=C1
102 0.17142857 YNUDXDBNKZSVPT-UHFFFAOYSA-N CC(=O)OC1=CC=C(OCC2=CC=CC=C2)C=C1
103 0.17142857 ZKIRVFKSFKESAD-UHFFFAOYSA-N COC1=CC=CC=C1CC(=O)OC1=CC=CC=C1
104 0.16666667 VIWWLMUBPMSXTF-UHFFFAOYSA-N Oc1ccc(cc1)C1CC(O)c2c(O1)cccc2
105 0.16666667 KTXDFRUXERXMCP-UHFFFAOYSA-N Oc1ccc(cc1)C1CC(=O)C2=C(O1)C=CCC2
106 0.16666667 ASMYQWCYOLAPSA-MDZDMXLPSA-N OC1=CC2C(C=C1)(O2)/C=C(/c1ccc(cc1)O)\C
107 0.16666667 CFVOHJFCLVSZQE-UHFFFAOYSA-N Oc1cccc(c1)C1CC(=O)C2=C(O1)C=CCC2
108 0.16666667 IRQRBOZPLBEYPS-LBPRGKRZSA-N CC(=O)c1ccc2OC(C)(C)C(O)Cc2c1
109 0.16666667 YOFMPKMJBOGLII-UHFFFAOYSA-N Oc1ccc(cc1)C(=CC1=CC2C(C=C1)(O2)O)C
110 0.16666667 TYEPFFMRHZXHIH-UHFFFAOYSA-N Oc1cccc(c1)C1CC(=O)C2=C(O1)CCC=C2
111 0.16666667 HSQDDZOELAZDLW-UHFFFAOYSA-N Oc1cccc(c1)C1CC(O)c2c(O1)cccc2
112 0.16666667 IHRYBSUFCHAOGK-MSMJHJSDSA-N CCC=CC#CC(=O)C1=CCC(O1)/C=C/C(=O)OC
113 0.16666667 UNKQAGUNIXLHRM-UHFFFAOYSA-N OCC1=CC=C(C=C1)C1=CC2=C(OCCO2)C=C1
114 0.16326531 WPXNKSSBPIWBOL-VUHATZBZSA-N CC#CC#CC#CC=CC=CC(O)COC(=O)C
115 0.16326531 WPXNKSSBPIWBOL-USKNYQQNSA-N CC#CC#CC#CC=C/C=C/C(O)COC(=O)C
116 0.16326531 JTPTVBWVUKUBPT-QOWGNGAJSA-N CC=CC#CC#CC#CC=CC(O)COC(=O)C
117 0.16326531 JTPTVBWVUKUBPT-OVECZWCDSA-N CC=CC#CC#CC#CC=CC(O)COC(=O)C
118 0.16326531 JTPTVBWVUKUBPT-BXQOQEFWSA-N CC=C/C#CC#CC#CC=CC(O)COC(=O)C
119 0.16216216 RUVCIKKKBSYMOB-UHFFFAOYSA-N Oc1ccc(cc1)C1CC(=O)C2=C(O1)CCC=C2
120 0.16216216 GPXXZANYPSEVGT-CVRLYYSRSA-N C1C([C@H](C2=CC=CC=C2O1)O)C3=CC=CC=C3O
121 0.16216216 VPPCKDZLAFSUGF-UHFFFAOYSA-N CC=C(C)C(=O)OCCOC1=CC=CC=C1
122 0.16216216 YZCCUZAMJAXXKW-UHFFFAOYSA-N OC1=CC2C(C=C1)(O2)CC(c1ccc(cc1)O)(O)C
123 0.16 VSCKRAJVCXVUTB-UHFFFAOYSA-N O=CCSC(=O)CC(C(=C)C)CCC(=O)C
124 0.15789474 XYGARHNOHFERPB-UHFFFAOYSA-N O=C1CC(OC2C1C=CC=C2)c1cccc(c1)O
125 0.15789474 CITBBIDGKBBHGV-UHFFFAOYSA-N CC1=CC=C(C=C1)C(=O)CC(=O)CCCO
126 0.15789474 YBBZHQYJPSHIMD-CABCVRRESA-N CC(=O)OC1C(Oc2ccc(cc12)C(=O)C)C(=C)C
127 0.15789474 JYYGQUQIQMAUAS-UHFFFAOYSA-N CC(=O)OCCCC(=O)CC1=CC=CC=C1
128 0.15789474 UVUFQCUEENLXMS-UHFFFAOYSA-N COC1=CC=C(CC2=CC(=O)C(C)=CC2=O)C=C1
129 0.15789474 OTQWZYOILAHXHA-UHFFFAOYSA-N OC1=CC=C(C2C1O2)C(=Cc1ccc(cc1)O)C
130 0.15789474 PEQQPCYWRBNLHC-MDZDMXLPSA-N OC1=CC(C(C=C1)(O)/C=C(/c1ccc(cc1)O)\C)O
131 0.15789474 SJNAZZXOOUWJQE-UHFFFAOYSA-N O=C1C2=CCCC=C2OCC1c1ccccc1O
132 0.15789474 JEHSJWCIXFXQJH-UHFFFAOYSA-N O=C1CC(OC2C1C=CC=C2)c1ccc(cc1)O
133 0.15789474 GXTHEFYKQDZMPF-BJOHPYRUSA-N C[C@H]1C(=O)C=CC2=Cc3occ(C=O)c3C[C@]12C
134 0.15789474 GNCGSDZRCDBDTO-UHFFFAOYSA-N O=CC1C(C1(C)C)C(=O)OCc1ccc(o1)CC#C
135 0.15789474 YBBZHQYJPSHIMD-LSDHHAIUSA-N CC(=O)OC1C(Oc2ccc(cc12)C(=O)C)C(=C)C
136 0.15384615 HPMTULZWQMOMPF-UHFFFAOYSA-N CCOC(=O)CCC(=O)C1=CC=CC=C1C
137 0.15384615 CJUDFMVMEYCUPK-UHFFFAOYSA-N O=C(NCOC(=O)O)OCc1ccccc1
138 0.15384615 LFHSFGIXTQENJM-UHFFFAOYSA-N CCOC(=O)CCC(=O)C1=CC=C(C)C=C1
139 0.15384615 CAMCISUHNKVQDH-UHFFFAOYSA-N CC(=O)OCC=CC#CC#CC=CC1CC=CO1
140 0.15384615 POVDTTVWDQOIBN-UHFFFAOYSA-N O=C(C1C=CC=CC1O)C=Cc1ccc(cc1)O
141 0.15384615 CDGMHSBSEMTFNG-UHFFFAOYSA-N COC1=CC=C(C=C1)C(=O)CC1C(=O)CCCC1=O
142 0.15384615 MJAOZHICHCXDNA-UHFFFAOYSA-N OC(=O)C=CC=CC=CC=Cc1ccc(cc1)O
143 0.15 FTYPHLSUDHSLJX-UHFFFAOYSA-N OC1=CCC(C=C1)C1CC(=O)c2c(O1)cccc2
144 0.15 NXNPVJDHZHQVOY-UHFFFAOYSA-N OC1C=CC(=C(C1)O)C(=O)CCc1ccc(cc1)O
145 0.15 ORGPSJHOOQCAES-UHFFFAOYSA-N CCOC(=O)CCC(=O)CC1=CC=CC=C1
146 0.15 PRIZQCZUFZTFBI-UHFFFAOYSA-N Oc1ccc(cc1)C(=CC1=CC(C(C=C1)(O)O)O)C
147 0.15 VWXCIDHXVCIOQQ-UHFFFAOYSA-N OC1CC(Oc2c1cccc2)C1=CC2C(C=C1)O2
148 0.14814815 BAUOIEQACVHLBB-UHFFFAOYSA-N OC(=O)CSCCCCCC1=CCCC1=O
149 0.14634146 ZZECTYBWYQJWQT-UHFFFAOYSA-N O=C1CC(OC2C1C=CC(=C2)O)c1ccccc1
150 0.14634146 KZPPXDZOTHVMMG-UHFFFAOYSA-N OC1=CC=C(C(C1O)O)C=C(c1ccc(cc1)O)C
151 0.14285714 JZDSHTHBJZGNIA-UHFFFAOYSA-N OC1=CC(CC=C1)C1CC(=O)c2c(O1)cccc2
152 0.14285714 YGSTZLLYCFVSQA-UHFFFAOYSA-N CC(=O)OC1=C(CCC1)C(=O)C1CCC=C1
153 0.13953488 YRIUHHYUWKEVLM-UHFFFAOYSA-N OC1C=CC(=CC1O)C1CCc2c(O1)cc(cc2)O
154 0.13953488 CHORXUQBNMRTBR-HKBNWMJQSA-N CC=CC1=CC2=CC(=O)[C@@H](C)[C@H](O)[C@H]2CO1
155 0.13953488 DGJKTSOJTQXDLO-UHFFFAOYSA-N COC(=O)CC1=CC(CC1=O)O[Si](C)(C)C
156 0.13636364 OXGKOMGQMOOWOK-UHFFFAOYSA-N OC1=CC2C(C=C1)OC(CC2=O)c1ccccc1
157 0.13636364 RVCOTUHMPMKPLY-UHFFFAOYSA-N OC1=CC(C(C=C1)C(=O)CCc1ccc(cc1)O)O
158 0.13636364 JAISSLOZZVPYRM-UHFFFAOYSA-N O=C1C(=CC(=O)C(=C1C)C)CC1OC1(C)C
159 0.13636364 FIJZFPJIKPBBRP-UHFFFAOYSA-N OC1=CC(=C(CC1)C(=O)CCc1ccc(cc1)O)O
160 0.13636364 SMGHPVCPEJAQGZ-UHFFFAOYSA-N CC(=O)OCC=CC#CC#CCCc1ccco1
161 0.13333333 OXSFGCMOOILIFU-UHFFFAOYSA-N O=CC(=CC1=C(C=O)C=CC1=C(C=O)C)C(=C)C
162 0.13333333 JLZQULYSWXIWKO-UHFFFAOYSA-N CC(=CCC(=C(C(=O)c1ccccc1)O)C(=O)O)C
163 0.13333333 ORAFSROYLFPBPA-UHFFFAOYSA-N OC1C=CC=C(C1O)C1CC(O)c2c(O1)cccc2
164 0.13333333 UEVBTVHGZHLTHL-UHFFFAOYSA-N CCC=CC#CC(=O)C1CC=C(O1)C=CC(=O)OC
165 0.12244898 VDXWWTQNFYZBPB-UHFFFAOYSA-N OCC(=CCC1=CC(=O)C(=C(C1=O)C)C)C
166 0.11764706 FKNBVDDERIJMIW-UHFFFAOYSA-N CC(=C(CC1=CC(=O)C(=C(C1=O)C)C)O)C
167 0.11764706 XBACUCVSAQWRFF-UHFFFAOYSA-N O=C(CCC1=CC(=O)C=CC1=O)C1CCCCC1=O
168 0.11538462 SAKWFRFJGRMRIJ-UHFFFAOYSA-N O=CCSC(=O)C1CCC(CC1O)C(=C)C
169 0.11538462 NSQGERQDAZJNNB-UHFFFAOYSA-N OC1COC(OC1C=CC=CC=O)C1=CC=CC=C1
170 0.11538462 YJWNVEAEETXDRB-UHFFFAOYSA-N CC(=O)OCC=CC#CC#CC=CC1=CCCO1
171 0.11428571 LPICOJWABCUWTF-UHFFFAOYSA-N OC1=CC=CC(CCC(=O)C2=CC(O)=CC=C2)=C1
172 0.11428571 PECOWLIOSKJKSG-UHFFFAOYSA-N OC1=CC=C(CCC(=O)C2=CC(O)=CC=C2)C=C1
173 0.11428571 QZJZPKUONLGTQO-UHFFFAOYSA-N OC(CC(=O)C1=CC=CC=C1)C1=CC=C(O)C=C1
174 0.11428571 VWDLIENPFMYSKA-UHFFFAOYSA-N OC1=CC=C(CCC(=O)C2=CC=C(O)C=C2)C=C1
175 0.11428571 XDTIWXQUWIKIMB-UHFFFAOYSA-N OC1=CC=C(CCC(=O)C2=CC=CC=C2O)C=C1
176 0.11428571 UJOUIYPSJMBUGN-UHFFFAOYSA-N OC1=CC(O)=C(CCC(=O)C2=CC=CC=C2)C=C1
177 0.11428571 CVLNWZGNQXUREH-UHFFFAOYSA-N COc1cc(=O)oc(c1C)C=Cc1ccccc1
178 0.11428571 FSAOEULORUYGOB-UHFFFAOYSA-N COC1=CC(=C(C)C=C1)C1=CC(=CC=C1)C(O)=O
179 0.11428571 IPTDJCWCCVUXFE-UHFFFAOYSA-N COC1=CC(C)=CC(=C1)C1=CC(=CC=C1)C(O)=O
180 0.11428571 FYXQIMAAEMCZLV-UHFFFAOYSA-N CCOC(=O)C1=CC=C(C=C1)C1=CC=C(O)C=C1
181 0.11428571 ZUKLXLKVCGZHAA-UHFFFAOYSA-N C1(O)C=CC(C(=O)CCC2C=CC=CC=2)=C(O)C=1
182 0.11428571 ARVFPAWJDXGVDN-UHFFFAOYSA-N COc1cc(=O)oc(c1)C(=Cc1ccccc1)C
183 0.11428571 RFVHVYKVRGKLNK-UHFFFAOYSA-N COC1=CC=C(C=C1)C(=O)C1=CC=C(OC)C=C1
184 0.11428571 ALTYBKZUBTXQOK-UHFFFAOYSA-N COc1cc(C=Cc2ccccc2)oc(=O)c1C
185 0.11428571 SLWJRQGPKGBLCZ-UHFFFAOYSA-N COC1=C(C)C=CC(=C1)C1=CC(=CC=C1)C(O)=O
186 0.11428571 DNXSENXCKYSNPR-UHFFFAOYSA-N COc1cc(C=Cc2cccc(c2)C)oc(=O)c1
187 0.11428571 XYWLGCOVGGWHHO-UHFFFAOYSA-N COc1ccc(CCc2cc(O)cc(O)c2)cc1O
188 0.11428571 OFEQQTYRDPCJGU-UHFFFAOYSA-N COC1=CC=C(C=CC(=O)C2=CC=C(C)O2)C=C1
189 0.11428571 ICXPZMQQZWKKMN-UHFFFAOYSA-N COC1=CC=C(OC2=CC=C(C=C2)C(C)=O)C=C1
190 0.11428571 FIENJVBHWHHRTJ-UHFFFAOYSA-N Cc1cc2Cc3cccc(c3C(c2c(c1)O)O)O
191 0.11428571 RLWANJVPXRFRFT-UHFFFAOYSA-N COC1=CC=CC(=C1C)C1=CC(=CC=C1)C(O)=O
192 0.11428571 VJGTXUJDAADHGJ-UHFFFAOYSA-N COc1cc(O)cc2CCc3c(O)cccc3c12
193 0.11428571 LWGVRTXYXSFGIP-UHFFFAOYSA-N OC1C(OC2=C(C1=O)CCC=C2)c1ccccc1
194 0.11428571 ITDIIIQKIVPRSQ-UHFFFAOYSA-N OCC(c1ccc(cc1)O)(CC1=CC#CC=C1)O
195 0.11428571 FKGXYHAOXXNKQI-UHFFFAOYSA-N COC1=C(C=CC(C)=C1)C1=CC(=CC=C1)C(O)=O
196 0.11428571 XQQUFRICHMGIDA-UHFFFAOYSA-N OC1C(OC2=C(C1=O)C=CCC2)c1ccccc1
197 0.11428571 BEGFRCSTDJAVIY-UHFFFAOYSA-N COc1ccc2CCc3cc(O)ccc3c2c1O
198 0.11428571 UVARBIBHVOPEJJ-UHFFFAOYSA-N COC1=CC=CC(C)=C1C1=CC(=CC=C1)C(O)=O
199 0.11428571 LAUAVZVVTPWDRH-UHFFFAOYSA-N COc1ccc2CCc3cccc(O)c3c2c1O
200 0.11428571 XEMHABFHBIXNKT-UHFFFAOYSA-N CC1=CC2=CC=CC=C2C2=C1C1=C(C=C2)C(F)=CC=C1
201 0.11428571 SNBMALIRAOBZQT-UHFFFAOYSA-N COC1=CC(C)=C(C=C1)C1=CC=CC=C1C(O)=O
202 0.11428571 DCRIFAWDSXKUJE-UHFFFAOYSA-N COC1=CC(C(O)=O)=C(C=C1)C1=CC=CC(C)=C1
203 0.11428571 XKQZNZMZCMPMDC-UHFFFAOYSA-N COC1=CC(C(O)=O)=C(C=C1)C1=CC=CC=C1C
204 0.11428571 UJMQXIMMGHIXGK-UHFFFAOYSA-N COC1=C(C=C(C)C=C1)C1=CC=C(C=C1)C(O)=O
205 0.11428571 IQUVRKGPIQPCOJ-UHFFFAOYSA-N COC1=C(C=C(C)C=C1)C1=CC(=CC=C1)C(O)=O
206 0.11428571 DQZITUPTGXSTQM-UHFFFAOYSA-N OC(=O)CCC1=CC=CC=C1OC1=CC=CC=C1
207 0.11428571 DOCZPQBEGBAZCH-UHFFFAOYSA-N COC1=C(C=C(C)C=C1)C1=CC=CC=C1C(O)=O
208 0.11428571 OETNFNRANOTFFA-UHFFFAOYSA-N CCOC(=O)C1=CC=C(C=C1)C1=CC=CC=C1O
209 0.11428571 SVNNCFNZXSHIRO-UHFFFAOYSA-N COC1=C(C)C=C(C=C1)C1=CC(=CC=C1)C(O)=O
210 0.11428571 GPRLLJRYNAWUAA-UHFFFAOYSA-N O=c1cc(C)c2c(o1)c1c(C)coc1c(c2C)C
211 0.11428571 MWKIVWWFHMJUMY-UHFFFAOYSA-N OC1=CC=CC2C1C(=O)c1c(C2)cc(cc1O)C
212 0.11428571 XTPRUSBNWVESRD-UHFFFAOYSA-N Cc1cc2CC3=C(C(=O)c2c(c1)O)C(=CCC3)O
213 0.11428571 ZQGSZHFOGGIJJA-UHFFFAOYSA-N Cc1cc2CC3=C(C(=O)c2c(c1)O)C(CC=C3)O
214 0.11428571 KFCUPCVFZAWPRP-UHFFFAOYSA-N CC1=CC=CC=C1OC(=O)C1=CC=CC(C)=C1O
215 0.11428571 FNNQAZPVTHKZOI-UHFFFAOYSA-N COc1c(O)cccc1CCc2cc(O)cc(O)c2
216 0.11428571 YMUIGLXBLDWLPT-UHFFFAOYSA-N COC1=CC(C)=C(C=C1)C1=CC(=CC=C1)C(O)=O
217 0.11428571 JZJOTHHEMRLHTF-UHFFFAOYSA-N COC1=CC=CC=C1C1=CC=C(CC(O)=O)C=C1
218 0.11428571 XJHGAJLIKDAOPE-UHFFFAOYSA-N OC(=O)CC1=CC=C(OCC2=CC=CC=C2)C=C1
219 0.11428571 OJZOHUSVEFOVIQ-UHFFFAOYSA-N COC1=CC(C)=C(C=C1)C1=CC=C(C=C1)C(O)=O
220 0.11428571 CTEQMTHOEDTJGD-UHFFFAOYSA-N COC1=CC=CC=C1C1=C(C=C(C)C=C1)C(O)=O
221 0.11428571 WHINDHPAHJRWPF-UHFFFAOYSA-N COC1=CC(=CC(C=O)=C1O)C1=CC=C(C)C=C1
222 0.11428571 AJFCBPZTGFKFQI-UHFFFAOYSA-N COC1=C(C=CC(=C1)C1=CC=C(C)C=C1)C(O)=O
223 0.11428571 KQMGXHNRKZYDEK-UHFFFAOYSA-N COc1cc(O)c2c(CCc3cccc(O)c23)c1
224 0.11428571 LQABYSMUDKVHCO-UHFFFAOYSA-N CC1=CC(=CC=C1)C(=O)CCCCC(O)=O
225 0.11428571 HXQGQILONBHEAC-UHFFFAOYSA-N COc1cc(CCC23C=CC=CC3(O2)O)cc(c1)O
226 0.11428571 BMWNMQFETMHGID-GFCCVEGCSA-N Oc1cccc(c1)C2COc3cc(O)ccc3C2
227 0.11428571 SBYKYOKRTBCYTI-UHFFFAOYSA-N CC1=CC=CC=C1C(=O)CCCCC(O)=O
228 0.11428571 AGFBLMOECRWVDT-UHFFFAOYSA-N COC1=CC=CC=C1C1=CC=CC(CC(O)=O)=C1
229 0.11428571 JRXHBMKIJWVBBN-UHFFFAOYSA-N COC1=CC=CC=C1C1=CC=CC=C1CC(O)=O
230 0.11428571 JROOCSDXONZAPY-UHFFFAOYSA-N NN(C(C(=O)O)(Cc1ccc(c(c1)O)O)C)O
231 0.11428571 NTQHBBDWBRQLIA-HUUCEWRRSA-N CC(O)(C(O)c1ccc(O)cc1)c2ccc(O)cc2
232 0.11428571 UGDRDPIUCCRDNA-UHFFFAOYSA-N COC(=O)C1=C(OC)C=C(C=C1)C1=CC=CC=C1
233 0.11428571 ABDMYEWDLHJGIL-UHFFFAOYSA-N CC1=C(OCC2=CC=CC=C2)C=C(C=C1)C(O)=O
234 0.11428571 JGNBKQHCVAPTTM-UHFFFAOYSA-N COC(=O)C1=CC=C(C=C1)C1=CC(C)=C(O)C=C1
235 0.11428571 UWGVZGKYHWFZON-UHFFFAOYSA-N COC(=O)C1=CC=CC(=C1)C1=CC(C)=C(O)C=C1
236 0.11428571 MDDSOXBYVBQEEO-UHFFFAOYSA-N CCOC(=O)C1=CC=C(C=C1)C1=CC(O)=CC=C1
237 0.11428571 ZAONFNFNYNNCIV-UHFFFAOYSA-N COC1=CC(CC2=CC=CC=C2)=C(C=C1)C(O)=O
238 0.11428571 TWWOEXVZOBUJTL-UHFFFAOYSA-N COC1=CC(C(O)=O)=C(C=C1)C1=CC=C(C)C=C1
239 0.11428571 ZLBRGMOIKYKSKQ-UHFFFAOYSA-N COC1=C(C=CC(=C1)C1=CC=CC=C1C)C(O)=O
240 0.11428571 AOLDHHIJNRNIEB-UHFFFAOYSA-N COC(=O)C1=CC=C(C=C1)C1=CC=CC(CO)=C1
241 0.11428571 KQMLWNHZSPUOIT-UHFFFAOYSA-N COc1cc(OCCc2ccccc2O)cc(c1)O
242 0.11428571 XNZKHFWFUASCFO-UHFFFAOYSA-N OC(=O)CCC1=CC=C(OC2=CC=CC=C2)C=C1
243 0.11428571 LMMIVXXNHMOWKJ-UHFFFAOYSA-N COC(=O)C1=CC=CC(=C1)C1=CC=CC(CO)=C1
244 0.11428571 SRUZJXFKTNHVQL-UHFFFAOYSA-N OCC(c1ccc(cc1)O)Cc1ccc(cc1O)O
245 0.11428571 YXMLGIGHGPSEKA-CQSZACIVSA-N Oc1ccc(cc1)C2CCc3ccc(O)cc3O2
246 0.11428571 YYFXDSVQJCNVML-UHFFFAOYSA-N CC1=CC=C(OCC2=CC=C(C=C2)C(O)=O)C=C1
247 0.11428571 MZUPKIVDGOJXSR-UHFFFAOYSA-N COC1=CC=CC=C1C1=C(C)C=C(C=C1)C(O)=O
248 0.11428571 QWMUQTQEDIFKQK-UHFFFAOYSA-N COc1cccc2c1C(O)C(O)c1c2cccc1
249 0.11428571 ZLGDFTFXNZTHQW-UHFFFAOYSA-N COC1(O)C(O)C=Cc2c1ccc1c2cccc1
250 0.11428571 IJEOIPNMYMPNCI-UHFFFAOYSA-N COc1cccc2c1ccc1c2C=CC(C1O)O
251 0.11428571 SWKJDBPEMTVYEE-UHFFFAOYSA-N COc1cccc2c1ccc1c2C(O)C(C=C1)O
252 0.11428571 JFKWZVQEMSKSBU-UHFFFAOYSA-N OC(C(=O)OCC1=CC=CC=C1)C1=CC=CC=C1
253 0.11428571 RCCSDAAOKYVXAH-UHFFFAOYSA-N COC1=C(C)C=C(C=C1)C1=CC=C(C=C1)C(O)=O
254 0.11428571 OPPGAHUCKDKQJR-UHFFFAOYSA-N COc1cc(O)cc2CCc3cc(O)ccc3c12
255 0.11428571 GAKFWANCNDKESO-UHFFFAOYSA-N CC1=C(C=CC(OCC2=CC=CC=C2)=C1)C(O)=O
256 0.11428571 GAWUZCCSNXNIMZ-UHFFFAOYSA-N OC(=O)CC(c1ccccc1)Oc1ccccc1
257 0.11428571 LUILHZAMVIVGQQ-UHFFFAOYSA-N CC1CC(C(=O)O1)C(C)(O)C1=CC=CC=C1
258 0.11428571 QDPMVUZZMXVFJO-UHFFFAOYSA-N COC1=CC=CC=C1C(=O)C(O)C1=CC=CC=C1
259 0.11428571 LZNBBVMRVFFIGC-UHFFFAOYSA-N COC(=O)C1=CC=CC(=C1)C1=CC=C(CO)C=C1
260 0.11428571 DBBCPSYRQOBTOC-UHFFFAOYSA-N COC1=CC(=CC(=C1)C(O)=O)C1=CC=C(C)C=C1
261 0.11428571 NTQHBBDWBRQLIA-UHFFFAOYSA-N Oc1ccc(cc1)C(C(c1ccc(cc1)O)(O)C)O
262 0.11428571 MPZFTZAIHRWZFT-UHFFFAOYSA-N Oc1ccc(cc1)C(Cc1ccc(c(c1)O)O)(O)C
263 0.11428571 XTWQZUMPKVYXNU-UHFFFAOYSA-N Oc1ccc(cc1)C(Cc1ccc(cc1O)O)(O)C
264 0.11428571 KPFFMALTIRFAHW-UHFFFAOYSA-N COc1cc(CCc2cc(O)cc(O)c2)ccc1O
265 0.11428571 HEOKGSWLRRBGII-UHFFFAOYSA-N Oc1ccc(cc1)CC(c1ccc(cc1O)O)(O)C
266 0.11428571 MONNAPDKXVIYTJ-RFAUZJTJSA-N CC1C(Oc2ccc(O)cc12)c3ccc(O)cc3
267 0.11428571 XWRYUFJCAZIZPO-UHFFFAOYSA-N O=CC(c1ccc(cc1)O)(c1ccc(cc1)O)C
268 0.11428571 SYXIYNJPTBGTNT-UHFFFAOYSA-N COC1=C(C=CC(=C1)C(O)=O)C1=CC=CC=C1C
269 0.11428571 ALTYBKZUBTXQOK-CMDGGOBGSA-N COC1=C(C)C(=O)OC(=C1)C=Cc2ccccc2
270 0.11428571 PIZLBWGMERQCOC-UHFFFAOYSA-N O=C(OCC1=CC=CC=C1)OCC1=CC=CC=C1
271 0.11428571 JLMPGCFZWRLQMV-UHFFFAOYSA-N C(OC1=CC=C(OC2=CC=CC=C2)C=C1)C1CO1
272 0.11428571 XUHHJADVFLKRMJ-UHFFFAOYSA-N COC1=CC2=C(OC)C=C3C(=O)CCC3=C2C=C1
273 0.11428571 QBYWNAOUHZSKIM-UHFFFAOYSA-N C1COC(O1)C1=CC(OC2=CC=CC=C2)=CC=C1
274 0.11428571 YCOBHSWQEIQSDB-UHFFFAOYSA-N CC1=CC=C(C=C1)C(=O)CCCCC(O)=O
275 0.11428571 WITPVOIMJDRROF-UHFFFAOYSA-N OCC(c1ccc(cc1O)O)(c1ccc(cc1)O)C
276 0.11428571 FBWXTNZBGHUFLY-UHFFFAOYSA-N Oc1ccc2c(c1)OC(CC2)c1ccccc1O
277 0.11428571 DHYQSPOFBOKOSU-VFZGTOFNSA-N Oc1cc2C[C@@H]3COC4=CC=C[C@]4(C3)c2cc1O
278 0.11428571 BBSBPFNNHJAMLN-UHFFFAOYSA-N OCC(c1ccc(cc1)O)(c1ccc(cc1)O)CO
279 0.11428571 DRSAYGRVYJMBCR-UHFFFAOYSA-N Oc1cccc(c1)C1CCc2c(O1)cc(cc2)O
280 0.11428571 SDWLGFIEDXTJCG-UHFFFAOYSA-N CS(=O)(=O)CCCCCOC1=CC=CC=C1
281 0.11428571 OSCICYOINVFAOQ-UHFFFAOYSA-N OC(=O)CCc1cccc(c1)Oc1ccccc1
282 0.11428571 BBSSUXWNTVPCOT-UHFFFAOYSA-N OCC(C1=CC=C(C2C1O2)O)(c1ccc(cc1)O)C
283 0.11428571 OZBWMOVXDLPRHR-UHFFFAOYSA-N COc1cc(O)cc2CCc3ccccc3Oc12
284 0.11428571 PLHFLFWGPBWZHL-UHFFFAOYSA-N COc1cc(O)c2c(CCc3ccc(O)cc23)c1
285 0.11428571 VTGUCNPNGNBWAA-UHFFFAOYSA-N CC1=CC=C(C=C1)C(=O)CCCOCC(F)(F)F
286 0.11428571 WBBHYMRWGHBXLS-BQYQJAHWSA-N COc1cc(C=Cc2ccccc2)cc(O)c1O
287 0.11428571 QMNCSZAATSCKSO-UHFFFAOYSA-N OC(CC(=O)C1=CC=CC=C1)C1=CC=CC=C1O
288 0.11428571 DHIFEMYRGHSSEB-UHFFFAOYSA-N CC1=CC(C(O)=O)=C(OCC2=CC=CC=C2)C=C1
289 0.11428571 QBURWARFRCEQQA-UHFFFAOYSA-N OC(=O)CC1=CC=C(COC2=CC=CC=C2)C=C1
290 0.11428571 VFYKRBZHJFJOGQ-UHFFFAOYSA-N OC(=O)CC1=CC=CC=C1OCC1=CC=CC=C1
291 0.11428571 AIIGNXGDSFHBGR-UHFFFAOYSA-N COC1=C(C=C(C=C1)C(C)(C)C)S(C)(=O)=O
292 0.11428571 XHVPXWXGXLUREQ-UHFFFAOYSA-N Oc1ccc2c(c1)OC(CC2)C12C=CC=CC2O1
293 0.11428571 LEMCUHDZGXTCLV-UHFFFAOYSA-N Oc1ccc2c(c1)OC(CC2)C1=CC=CC2C1O2
294 0.11428571 HAKNZZCPMMZJOM-OAHLLOKOSA-N COc1ccc(cc1)C2Cc3cc(O)ccc3O2
295 0.11428571 LSHBRIJTBOXQGB-UHFFFAOYSA-N Oc1ccc2c(c1)OC(CC2)C1=CC2C(C=C1)O2
296 0.11428571 ZMMPJNGZIMNMNG-UHFFFAOYSA-N COc1cc(C)c2c(oc3cc(O)cc(C)c23)c1
297 0.11428571 WVGRASFFKYSVNW-UHFFFAOYSA-N CC(=O)C1=C(O)C(CC2=CC=CC=C2)=C(O)C=C1
298 0.11428571 BCLBUXXKJTVORM-SECBINFHSA-N CC1c2c(C)coc2C(=O)c3ccc(O)c(C)c13
299 0.11428571 GCJOBHLDPVQLSI-UHFFFAOYSA-N COC1=CC=CC(=C1)C(=O)C1=CC=CC=C1OC
300 0.11428571 MHWKUYDFZRLARI-UHFFFAOYSA-N COC1=CC=C(OCC(=O)C2=CC=CC=C2)C=C1
301 0.11428571 RHVKMIJTNRFDNQ-UHFFFAOYSA-N OC1=CC(OCCCOC2=CC=CC(O)=C2)=CC=C1
302 0.11428571 VTXWULOWVRFQDB-UHFFFAOYSA-N COc1c2occ(CO)c2cc3c(C)cccc13
303 0.11428571 SNJSHWRPKHKKRQ-UHFFFAOYSA-N OC1=CC=C(OCCCOC2=CC=C(O)C=C2)C=C1
304 0.11428571 LJFIHTFNTGQZJL-UHFFFAOYSA-N COC(=O)C(O)(C1=CC=CC=C1)C1=CC=CC=C1
305 0.11428571 TZDLUJJSBDRFIR-UHFFFAOYSA-N COC1=CC2=C(CC3=CC=CC=C3O2)C(OC)=C1
306 0.11428571 YXMLGIGHGPSEKA-UHFFFAOYSA-N Oc1ccc(cc1)C1CCc2c(O1)cc(cc2)O
307 0.11428571 ZZDCJLAAFPWNRR-UHFFFAOYSA-N COC1=C(C)C=C(C=C1)C1=CC=CC(C=O)=C1O
308 0.11428571 YXMLGIGHGPSEKA-AWEZNQCLSA-N C1CC2=C(C=C(C=C2)O)O[C@@H]1C3=CC=C(C=C3)O
309 0.11428571 QGOYXUYHKAZCPT-UHFFFAOYSA-N COC1=C(C)C=C(C=C1)C1=CC(O)=C(C=O)C=C1
310 0.11428571 JAZXHWIGGFTZDU-VFZGTOFNSA-N CC(C(O)c1cc(O)cc(O)c1)c2ccc(O)cc2
311 0.11428571 BOVDTHGPHGMHAT-UHFFFAOYSA-N CC1=CC(=CC=C1)C(=O)OCC1CCCO1
312 0.11428571 SDWBGJNCWSSJIX-UHFFFAOYSA-N OC(CCC1=CC=CO1)CCC1=CC=CO1
313 0.11428571 RDKDIPDDUFMMMT-UHFFFAOYSA-N COC1=CC(=C2C(=C1)CCC3=C2C=CC(=C3)O)O
314 0.11428571 UZIPEBBTICXJHN-UHFFFAOYSA-N COC1=C2C(=CC(=C1)O)CCC3=C2C(=CC=C3)O
315 0.11428571 MBSXPMFJWZHRBW-UHFFFAOYSA-N COC1=C(C)C=C(C=C1)C1=CC(C=O)=C(O)C=C1
316 0.11428571 KNQRYSAELBJEAD-UHFFFAOYSA-N Oc1ccc(O)c(c1)c2ccc(O)c(CC=C)c2
317 0.11428571 QPHDHXRUYLOULG-UHFFFAOYSA-N COC1=CC=C(CC2=CC=C(C=C2)C(O)=O)C=C1
318 0.11428571 QWWJLMQOKZOTNX-UHFFFAOYSA-N COC1=CC=C(C=C1)C(=O)C1=CC=CC=C1OC
319 0.11428571 GCUHRCUNPDMAIX-UHFFFAOYSA-N OC(=O)C(c1ccccc1)COc1ccccc1
320 0.11428571 GCITYIGMADSGJC-UHFFFAOYSA-N Oc1ccc(cc1)C(=C(c1ccc(cc1)O)C)O
321 0.11428571 RTVUGSBZUSWRRT-UHFFFAOYSA-N CC1=CC=CC=C1OCC1=CC=CC=C1C(O)=O
322 0.11428571 ADFCQWZHKCXPAJ-GFCCVEGCSA-N C1[C@H](COC2=C1C=CC(=C2)O)C3=CC=C(C=C3)O
323 0.11428571 BHIWGBOWBJKCNK-UHFFFAOYSA-N COC1=CC(C)=C(C=C1)C1=CC=CC(C=O)=C1O
324 0.11428571 IAGLSBDRBBPCIA-UHFFFAOYSA-N Oc1ccc(cc1)C(=Cc1ccc(cc1O)O)C
325 0.11428571 XSUJSUIVBJPHFR-UHFFFAOYSA-N COC1=CC=C(C=C1)C(=O)C1=CC(OC)=CC=C1
326 0.11428571 VKZMIOMZIBDFLC-UHFFFAOYSA-N COC(=O)C1=CC=C(C=C1)C1=CC=C(CO)C=C1
327 0.11428571 BRACDZBXXHTLDE-UHFFFAOYSA-N COC1=C(C)C=C(C=C1)C1=CC=CC=C1C(O)=O
328 0.11428571 COXYBORHISYFMV-UHFFFAOYSA-N Oc1cccc(O)c1C(=O)CCc2ccccc2
329 0.11428571 MJRCHHOWJTVZBM-UHFFFAOYSA-N OCC(=Cc1ccc(cc1)O)c1ccc(cc1)O
330 0.11428571 ORGSSPLLJXROKU-UHFFFAOYSA-N CC1=CC(O)=C(C=C1)C(=O)OCC1=CC=CC=C1
331 0.11428571 CHRPKAXGVZNLMG-UHFFFAOYSA-N OCC1=CC=CC=C1C(=O)OCC1=CC=CC=C1
332 0.11428571 INUPUFTWICMJDT-UHFFFAOYSA-N Oc1ccc(cc1)C1OC1(C)c1ccc(cc1)O
333 0.11428571 HAKNZZCPMMZJOM-UHFFFAOYSA-N COC1=CC=C(C=C1)C1CC2=CC(O)=CC=C2O1
334 0.11428571 IUGQFMIATSVYLK-UHFFFAOYSA-N OC1=CC=C(CC(=O)OCC2=CC=CC=C2)C=C1
335 0.11428571 VRLJYLQPMSKUMO-UHFFFAOYSA-N OC1=CC2=C(COCC2)C(=C1O)C1=CC=CC=C1
336 0.11428571 QFXWUCBCFKSKSH-UHFFFAOYSA-N COC(=O)C1=CC2=C(C=CC=C2CCC=O)C=C1
337 0.11428571 RRMVAGSWWRFHFY-UHFFFAOYSA-N CC1=CC=C(C=C1)C(=O)OCC1CCCO1
338 0.11428571 NYNULBKKGCBKDS-UHFFFAOYSA-N OC(=O)CC(C1=CC=CC=C1)C1=CC=C(O)C=C1
339 0.11428571 BXQHWWAUTWTWMU-UHFFFAOYSA-N COC1=CC(C)=C(C=C1)C1=CC(O)=C(C=O)C=C1
340 0.11428571 KLQMEDQFNREGIS-UHFFFAOYSA-N COC1=CC(C)=C(C=C1)C1=CC(C=O)=C(O)C=C1
341 0.11428571 IZJIAOFBVVYSMA-UHFFFAOYSA-N CC1=CC=C(OC(=O)OC2=CC=C(C)C=C2)C=C1
342 0.11428571 ALFOBMRIXXPJLQ-UHFFFAOYSA-N OC1=CC=CC(CC(=O)OCC2=CC=CC=C2)=C1
343 0.11428571 CGCJYMSJDSDSJZ-UHFFFAOYSA-N COC1=C(C=CC=C1C(O)=O)C1=CC=CC=C1C
344 0.11428571 GHZOBRISDGBAHL-UHFFFAOYSA-N COC1=CC(=CC(=C1)C(O)=O)C1=CC=CC=C1C
345 0.11428571 NHYUYGMPKZODPK-UHFFFAOYSA-N COC1=C(C=CC(=C1)C(O)=O)C1=CC=CC(C)=C1
346 0.11428571 MMPWKDQAQXMZDR-UHFFFAOYSA-N COC1=C(C=CC=C1C(O)=O)C1=CC=CC(C)=C1
347 0.11428571 FWWFXIQGSRMYAS-UHFFFAOYSA-N COC1=CC(=CC(=C1)C(O)=O)C1=CC=CC(C)=C1
348 0.11428571 OTDWWFGGVCSYJY-UHFFFAOYSA-N COC1=C(C=CC(=C1)C1=CC=CC(C)=C1)C(O)=O
349 0.11428571 MHBCAGYNOHMCFF-UHFFFAOYSA-N COC1=C(C=CC(=C1)C(O)=O)C1=CC=C(C)C=C1
350 0.11428571 DSFHZVRGUSLUGE-UHFFFAOYSA-N COC1=C(C=CC=C1C(O)=O)C1=CC=C(C)C=C1
351 0.11428571 JGGCVRPFGDMJCI-UHFFFAOYSA-N COC1=CC=CC=C1C1=CC=CC(C)=C1C(O)=O
352 0.11428571 JVKCNTHRHLGYSH-UHFFFAOYSA-N COC1=CC=CC=C1C1=C(C)C(=CC=C1)C(O)=O
353 0.11428571 YYHFBBQMCXAWJV-UHFFFAOYSA-N Oc1ccc(cc1)C=C(c1cc(O)cc(c1)O)C
354 0.11428571 HFRIQZQNKSAJKA-UHFFFAOYSA-N COC1=CC(=C(OC)C=C1)C1=CC=C(C=O)C=C1
355 0.11428571 XLVFAKYWMJJUNE-UHFFFAOYSA-N Oc1ccc(c(c1)C)C(=O)OCc1ccccc1
356 0.11428571 MNIJQGPSTIJVOH-UHFFFAOYSA-N O=C(c1ccc(c(c1)C)O)OCc1ccccc1
357 0.11428571 NLQKPMZDWHTVCF-UHFFFAOYSA-N CC1=C(OCC2=CC=CC=C2)C=CC(=C1)C(O)=O
358 0.11428571 HMICTNLNTBZSFW-UHFFFAOYSA-N COC1=CC2=C(C=C1)C=C(C=C2)C(C)=CC(O)=O
359 0.11428571 NPAMMRKFMJOSPC-UHFFFAOYSA-N COC(=O)C=CC1=C(OC)C=CC2=CC=CC=C12
360 0.11428571 PAHJQWRTENXZHF-UHFFFAOYSA-N CC1=CC(=CC(OCC2=CC=CC=C2)=C1)C(O)=O
361 0.11428571 RKYDAOVEVPBIBY-UHFFFAOYSA-N CC(C1=CC=CC=C1O)C(O)(O)C1=CC=CC=C1O
362 0.11428571 ICRIVBZRVXCIJH-UHFFFAOYSA-N COC(=O)C1=CC(OC)=C(C=C1)C1=CC=CC=C1
363 0.11428571 ZOZSCTGNLGEROS-UHFFFAOYSA-N COC1=CC=C(C=C1)C(=O)C1=C(O)C=C(C)C=C1
364 0.11428571 SFABXRFTURBSAN-UHFFFAOYSA-N COC(=O)C=CC1=CC2=C(C=C1)C=C(OC)C=C2
365 0.11428571 XJBFJOHDLKIPGF-UHFFFAOYSA-N COC1=C(C=C(C)C=C1)C1=CC=CC(C=O)=C1O
366 0.11428571 SHYOCMRVSFLFEK-UHFFFAOYSA-N COC1=C(C=C(C)C=C1)C1=CC(O)=C(C=O)C=C1
367 0.11428571 JRGIOJQESXVHDO-UHFFFAOYSA-N COC1=CC=C(CC2=CC=CC=C2C(O)=O)C=C1
368 0.11428571 PVSFIFPJPUEHPO-UHFFFAOYSA-N COC1=CC=C(C=C1)C(=O)C(O)C1=CC=CC=C1
369 0.11428571 ZDXOXQUTYJUCQB-UHFFFAOYSA-N COC1=C(C=C(C)C=C1)C1=CC(C=O)=C(O)C=C1
370 0.11428571 GQQTYGZUBWHIRE-UHFFFAOYSA-N COC(=O)C12CC=CC3=CC=CC(CCC1=O)=C23
371 0.11428571 IDONJUFIIVXVCU-UHFFFAOYSA-N OC1=CC2=C3C(C1)COc1c3c(CC2)cc(c1)O
372 0.11428571 XBSCHGWCQBUJQL-UHFFFAOYSA-N CC1=C(O)C=CC(=C1)C(=O)C1=CC=CC(CO)=C1
373 0.11428571 CEWNDAZXLQTTFN-UHFFFAOYSA-N OCC1=C(O)C=CC(CC2=CC(CO)=C(O)C=C2)=C1
374 0.11428571 RUFXMNHKKZBXFR-UHFFFAOYSA-N COC1=CC(=CC2=CC=CC=C2)C=C(OC)C1=O
375 0.11428571 ZYAIOQYGYHAZEI-UHFFFAOYSA-N OC1=CC2=C3C(C1)OCc1c3c(CC2)cc(c1)O
376 0.11428571 CFCWKCSRQNGFRW-UHFFFAOYSA-N COC1=CC2=C(OC)C=C3CCC(=O)C3=C2C=C1
377 0.11428571 QSORQSLEAOIDLH-UHFFFAOYSA-N COC1=C(C=CC(CC(O)=O)=C1)C1=CC=CC=C1
378 0.11428571 XFSRJEQNFLBYIS-UHFFFAOYSA-N COC(=O)C=CC1=CC=C(OC)C2=CC=CC=C12
379 0.11428571 BGTPJDGURCMYML-UHFFFAOYSA-N OC(=O)C(OCC1=CC=CC=C1)C1=CC=CC=C1
380 0.11428571 XPHQNMNGUGOWGU-UHFFFAOYSA-N CC(=O)OCC1=CC=CC(OC2=CC=CC=C2)=C1
381 0.11428571 RHMDHKFPODHLJH-UHFFFAOYSA-N OC1CC2=CC=CC=C2OC1C1=CC=C(O)C=C1
382 0.11428571 GSNBCDKAHGNAIE-UHFFFAOYSA-N COC1=CC=CC=C1C(=O)C1=CC=CC=C1OC
383 0.11428571 IAMGWSKZBAUVET-UHFFFAOYSA-N CC1=CC(OC(=O)C2=CC=CC=C2)=CC(C)=C1O
384 0.11428571 ADFCQWZHKCXPAJ-LBPRGKRZSA-N Oc1ccc(cc1)C2COc3cc(O)ccc3C2
385 0.11428571 JUMFHPAEVFSSKZ-UHFFFAOYSA-N CC1=CC=CC=C1OC(C(O)=O)C1=CC=CC=C1
386 0.11428571 ADFCQWZHKCXPAJ-UHFFFAOYSA-N OC1=CC=C(C=C1)C1COC2=C(C1)C=CC(O)=C2
387 0.11428571 MLXQMZVVJSJRFS-UHFFFAOYSA-N COC(=O)C1=CC=C(C=C1)C1=CC(O)=C(C)C=C1
388 0.11428571 ZHTBAYPUCDCQPX-UHFFFAOYSA-N NC1=NC2=NNN=C2C(OCC2=CC=CC=C2)=N1
389 0.11428571 DNOGGLLKUWNJEM-UHFFFAOYSA-N COC(=O)C1=CC=CC(=C1)C1=CC(O)=C(C)C=C1
390 0.11428571 FYLLNQDSIYVIED-UHFFFAOYSA-N OC(CC(O)=O)C1=CC=C(C=C1)C1=CC=CC=C1
391 0.11428571 WQLNIMAMGSKMFW-UHFFFAOYSA-N OC1=CC=CC(=C1)C(=O)CCC1=CC=CC=C1O
392 0.11428571 LLZKAZNUCYYBQO-UHFFFAOYSA-N OC(=O)CC1=CC(OCC2=CC=CC=C2)=CC=C1
393 0.11428571 BMWNMQFETMHGID-UHFFFAOYSA-N OC1=CC2=C(CC(CO2)C2=CC(O)=CC=C2)C=C1
394 0.11320755 QDIHUJOIPYIRQS-UHFFFAOYSA-N CN1C(O)=NC=C(C2CC(O)C(CO)O2)C1=O
395 0.11320755 AMDJRICBYOAHBZ-XLPZGREQSA-N [H][C@]1(O)C[C@@]([H])(O[C@]1([H])CO)C1=CN(C)C(=O)N=C1O
396 0.11320755 AHUVFNXKTINYRF-UHFFFAOYSA-N CNCCCC(=O)C(=C(N=O)O)C=CC(=O)O
397 0.11111111 BCFWITROSMBDIT-UHFFFAOYSA-N CC1=CC=CC=C1C(=O)CC(C)(C)C(O)=O
398 0.11111111 KGUJMCJWJHFHAA-UHFFFAOYSA-N OC1=CC=C(C2C1O2)CC(c1ccc(cc1)O)(O)C
399 0.11111111 KIQCVMGDSBIIGW-UHFFFAOYSA-N Oc1ccc(O)c(c1)c2cc(CC=C)ccc2O
400 0.11111111 VPOWOMIKYGPLQG-UHFFFAOYSA-N Oc1ccc(cc1)C=C(C1=CC2C(C=C1)(O2)O)C
401 0.11111111 VWKVIUQVIQYURO-UHFFFAOYSA-N COC(CF)(COC(=O)C1=CC=CC=C1)OC
402 0.11111111 IAKJWTWZFAUOIR-UHFFFAOYSA-N COC(=O)c1c(CC#CC#CC)cccc1OC
403 0.11111111 XHFZODBRACUFTI-UHFFFAOYSA-N OC(=O)C1CC(COCC2=CC=CC=C2)C1
404 0.11111111 PKXDEXNTZYEKAT-UHFFFAOYSA-N CC(CC(O)=O)CC(=O)C1=CC=CC(C)=C1
405 0.11111111 HFCQYKCGYMWUAH-UHFFFAOYSA-N COC1=CC=C2CC(CC(O)=O)CCC2=C1
406 0.11111111 PWLBYXXNGSSNAP-UHFFFAOYSA-N NCC12NC=C(C2(O1)CC(=O)O)CCC(=O)O
407 0.11111111 XQSHVUSGAKRWTR-UHFFFAOYSA-N [H]C12CCC([H])(O1)C(C2C(O)=O)C(=O)C1=CC=C(C)C=C1
408 0.11111111 HQSHAZLGVDYADJ-UHFFFAOYSA-N CCCC(C)OS(=O)(=O)C1=CC=C(C)C=C1
409 0.11111111 LIHJEKGPJRKNLN-UHFFFAOYSA-N COC1=CC=C(CC(=O)C(=O)C(C)C)C=C1
410 0.11111111 ZMKVHXNOATXXLW-UHFFFAOYSA-N OC1=CC(C(=O)CCC2=CC=CC=C2)=C(O)C=C1
411 0.11111111 BDWFFUPISWVWNI-UHFFFAOYSA-N CC1=CC=C(C=C1)C(=O)CC(C)(C)C(O)=O
412 0.11111111 BWYCWZASXKAFTD-UHFFFAOYSA-N OC1CC=C(C=C1)C1CC(=O)c2c(O1)cccc2
413 0.11111111 WRHLNSWGJFXMNZ-PKNBQFBNSA-N OC1C=CC=CC1(O)/C=C/C(=O)c1ccccc1
414 0.11111111 XAWIYICCWWFWAM-WQLSENKSSA-N [H]\C(=C(\O)C(=O)C(C)C)C1=CC=C(OC)C=C1
415 0.10810811 HRVMJHVAGLSFGT-UHFFFAOYSA-N Oc1ccc(cc1)C=C(c1ccc(c(c1)O)O)C
416 0.10810811 HIUZKKZPMWOVQS-UHFFFAOYSA-N OC1=CC=C(CC1)C1CC(=O)c2c(O1)cccc2
417 0.10810811 HLKUESMJCKWEMV-UHFFFAOYSA-N CCOC(=O)C1=CC(OCC=CC)=CC=C1
418 0.10810811 BFJWGLGVSHKZTC-UHFFFAOYSA-N CC(C1Oc2c(C1O)cc(cc2)C(=O)C)C
419 0.10810811 RSZCEXYQLHMLQD-UHFFFAOYSA-N O=C(Cc1ccc(cc1)O)NCOC(=O)O
420 0.10810811 WFCXNQRMOLKRMG-UHFFFAOYSA-N O=C(CC1=CC=CC=C1)OCC1CCCO1
421 0.10810811 IRRCFXIWRWKKSN-UHFFFAOYSA-N OC1=CC=C(C2C1O2)C(Cc1ccc(cc1)O)(O)C
422 0.10810811 BFQATGVHRHWRCG-UHFFFAOYSA-N CC(C1=CC=C(C)C=C1)=C1C(=O)OC(C)(C)OC1=O
423 0.10810811 QLFLVSLHVOQLTB-UHFFFAOYSA-N CC(CC(O)=O)CC(=O)C1=CC=C(C)C=C1
424 0.10810811 UATRFRBYMMHJIS-UHFFFAOYSA-N O=C1C2C=CC=CC2OC(C1O)c1ccccc1
425 0.10810811 OXELQYVTVNVAJW-UHFFFAOYSA-N OCOc1cc(CCc2ccccc2O)cc(c1)O
426 0.10810811 FDDNHMVGZDZORS-UHFFFAOYSA-N NCc1[nH]cc(c1CC(=O)O)C(CC(=O)O)O
427 0.10526316 LXJJLJUVHLWHOC-UHFFFAOYSA-N COC1=CC=C(OC(=O)CC=C(C)C)C=C1
428 0.10526316 FYMPBSMHVSLXDW-IMCPIYLLSA-N CC=CC(C(/C=C/c1cccc(c1)O)O)O
429 0.10526316 FBGXCVKXTGMFFA-UHFFFAOYSA-N CCOC(=O)CCC1=CC2=C(OCC2)C=C1
430 0.10526316 IGJZLMNIZUUZGB-UHFFFAOYSA-N COC1=CC=C(CC(=O)C2C(=O)CCCC2=O)C=C1
431 0.10526316 HRXFNCKGRYHBJN-UHFFFAOYSA-N CC(=O)OCCCC1=CC=C(C=C1)C(C)=O
432 0.10526316 POOINQOAENRNPY-UHFFFAOYSA-N OC(=O)CCCCC1SCC2CC(=O)CC12
433 0.10526316 WAZLGNUAGUKLMF-UHFFFAOYSA-N OCC(=CCC1=CC(=O)c2c(C1=O)cccc2)C
434 0.10526316 GFXWHYHVPGNVRA-UHFFFAOYSA-N O=C(NCC(=O)O)OCOc1ccccc1
435 0.10526316 BOYBLQMJGIRKDQ-UHFFFAOYSA-N CC(O)C1=CC(C(=O)C=C(C)C)=C(O)C=C1
436 0.10526316 QIOAHIHDYLMQLI-ONEGZZNKSA-N CC=CCCC(=O)c1ccc(O)c(C)c1O
437 0.10526316 RPAZXQQJAWXPFN-UHFFFAOYSA-N OC1C=CC=C(C1)C1CC(=O)c2c(O1)cccc2
438 0.10526316 CSHOFKBGGWKKCW-UHFFFAOYSA-N CCOC(=O)CCC(=O)C1=CC=CC(C)=C1
439 0.10526316 BOYBLQMJGIRKDQ-VIFPVBQESA-N CC(O)c1ccc(O)c(c1)C(=O)C=C(C)C
440 0.10526316 YTRFUZOBBOMREU-UHFFFAOYSA-N COc1cc(CCC2=C(O)C3C(C=C2)O3)cc(c1)O
441 0.10526316 GQDOWJSCADAMAJ-UHFFFAOYSA-N Oc1ccc2c(c1)OC(CC2)C1(O)C=CC=CC1O
442 0.10526316 PZLKKLWFFFEJHP-ONEGZZNKSA-N CC=CCCC(=O)c1cc(C)c(O)cc1O
443 0.10526316 UZCSQNRXGHSFIQ-UHFFFAOYSA-N CC(OC(C)=O)C(=O)CCC1=CC=CC=C1
444 0.10526316 GBTMUXIDJBIISN-UHFFFAOYSA-N C1OC(OOC1C1=CC=CC=C1)C1=CC=CC=C1
445 0.1025641 SBCSNONJCBCBDR-UHFFFAOYSA-N CC(=C)C1CC2=C(O1)CC(C(=C2)C(=O)C)O
446 0.1025641 FTWOOQFHXDIAQV-UHFFFAOYSA-N COc1cc(CCC2=C(O)C=CC3C2O3)cc(c1)O
447 0.1025641 BVZFRLZZCDLQQH-UHFFFAOYSA-N OC(C(=C)C)Cc1cc(ccc1O)C(=O)C
448 0.1025641 HUWDWNUAJGSKMF-UHFFFAOYSA-N C=CC1=CC=C(OCCC2OCCO2)C=C1
449 0.1025641 AVPANDLCKSSRPK-UHFFFAOYSA-N COC1=CC(O)=C(C=CC(=O)C(C)C)C=C1
450 0.1025641 BVZFRLZZCDLQQH-CYBMUJFWSA-N CC(=C)C(O)Cc1cc(ccc1O)C(=O)C
451 0.1025641 NDPIYGXEMWNFMC-UHFFFAOYSA-N CC1(C)OC(=O)C2(CC2CC2=CC=CC=C2)C(=O)O1
452 0.1 GDXNSFVXXGAUMU-UHFFFAOYSA-N CCOC(=O)CC(=O)CC1=CC=C(C)C=C1
453 0.1 MVFPHDFTAJMPOI-UHFFFAOYSA-N NC(=O)OCC(C1=CC2C(C=C1)O2)C(=O)O
454 0.1 SRFITAHRBKNZQS-UHFFFAOYSA-N OC1=CC(C(C=C1)C(=O)C=Cc1ccccc1)O
455 0.1 HIEQICIRMMICHQ-UHFFFAOYSA-N ONC(=O)OCC(c1ccccc1)C(=O)O
456 0.1 OBFLPUOSZHYPAG-UHFFFAOYSA-N CCC(=O)CCC(=O)C1=CC=C(OC)C=C1
457 0.1 FYODVEVSLOVQMC-UHFFFAOYSA-N OC1CC=C(C=C1)CCC(=O)c1ccc(cc1O)O
458 0.1 MBGAPDCKNUVWDU-UHFFFAOYSA-N CC(C)OC1=C(C(=O)C11OCCO1)C1=CC=CC=C1
459 0.1 IPMBVELMONFEDA-UHFFFAOYSA-N CCOC(=O)C=C(C)OCC1=CC=CC=C1
460 0.1 WVIMYDMDOZVSDT-UHFFFAOYSA-N CCC(=O)COC(=O)CCC1=CC=CC=C1
461 0.1 VWANMUVCXMDMGA-UHFFFAOYSA-N ONCc1[nH]cc(c1CC(=O)O)CCC(=O)O
462 0.1 IIVULKURJOPTPO-UHFFFAOYSA-N CCOC1=CC=C(C=C1)C(=O)CC(C)C=O
463 0.1 LCCIUSRDKNOGKA-UHFFFAOYSA-N CCOC(=O)CC(=O)CC1=CC=CC(C)=C1
464 0.1 SJTVJMOLKKHDNC-UHFFFAOYSA-N CC(=O)C1=CC2C(C=C1)OC(C2O)C(=C)C
465 0.1 ALARUAFWFHIVML-UHFFFAOYSA-N NC(=O)OCC(C1=CC=CC2C1O2)C(=O)O
466 0.097560976 OTBDIMNTJYABMO-UHFFFAOYSA-N CC(=C)C1CC2C(O1)C=C(C(=C2)C(=O)C)O
467 0.097560976 QZMAEPMLNMEWHX-UHFFFAOYSA-N COC1=CC=C(C=CC(=O)C(C)CO)C=C1
468 0.097560976 JEWLNYKKAJBIMD-UHFFFAOYSA-N OC1C=CC=CC1(O)C1CC(O)c2c(O1)cccc2
469 0.097560976 PFUSMUKHYFPSBY-UHFFFAOYSA-N OC1C(=CC=CC1O)C=CC(=O)c1ccccc1
470 0.097560976 LSNACRPTDXLMJD-UHFFFAOYSA-N CCOC(=O)CC(=O)CC1=CC=CC=C1C
471 0.097560976 RUSZDRJNUPQHML-UHFFFAOYSA-N CCOC(=O)CC=CC1=CC=C(OC)C=C1
472 0.097560976 QQQYUAOJENTAKV-UHFFFAOYSA-N OC1C=CC(=CC1O)C=CC(=O)c1ccccc1
473 0.097560976 KSUCNXSUWFLYFR-UHFFFAOYSA-N OC1=CC(=CCC1)C1CC(=O)c2c(O1)cccc2
474 0.097560976 CEMKFRKKGZICMS-UHFFFAOYSA-N CCOC(=O)CCCC1=CC=C(C=O)C=C1
475 0.097560976 PRDJGEFZGPKCSG-UHFFFAOYSA-N CCOC(=O)CC(=O)CCC1=CC=CC=C1
476 0.095238095 WQBYLZMEOZTGIG-UHFFFAOYSA-N C[Si](C)(C)CCOC(=O)C=CC=CC(O)=O
477 0.095238095 DWDVLYALFVZLJW-UHFFFAOYSA-N CCOC1CC[Si](OCC)(OCC)O1
478 0.095238095 BMMLPRAKMUDLCT-UHFFFAOYSA-N O=C(CCC1OCCCO1)C1=CC=CC=C1
479 0.095238095 VJMQHXVUFSIHDR-UHFFFAOYSA-N CC(=CCc1cc(ccc1O)C(=O)C)CO
480 0.095238095 VJMQHXVUFSIHDR-YCRREMRBSA-N CC(=C/Cc1cc(ccc1O)C(=O)C)CO
481 0.095238095 ZUIORIZXWHCMHC-UHFFFAOYSA-N CCOC(=O)CC=CC1=CC(OC)=CC=C1
482 0.093023256 UKJHGKSYAFMJHL-UHFFFAOYSA-N CCOC(=O)CC1CCOC2=CC=CC=C12
483 0.093023256 CNKDLHLHOSSWQY-UHFFFAOYSA-N OC1=CC=C(CC1)CCC(=O)c1ccc(cc1O)O
484 0.093023256 LIJQMKUTNSYUEY-UHFFFAOYSA-N O=C1OC2C(C1C)C(=O)CC1(C2=C(C)C(=O)C=C1)C
485 0.093023256 RUZCEINJENEZFK-UHFFFAOYSA-N O=CCCC(=CCc1ccc(cc1O)O)C
486 0.090909091 YFUCCGZVKDFREC-PKNBQFBNSA-N CCCCC#CC(=O)c1oc(C=CC(=O)OC)cc1
487 0.090909091 SCACJQDECACAQB-UHFFFAOYSA-N CC(=C)C1CC2=C(O1)C=CC(C2O)C(=O)C
488 0.090909091 PIUDVSMENPPKCF-UHFFFAOYSA-N CC(=CCc1cccc(c1O)O)CCC=O
489 0.090909091 AYXCIWVJOBQVFH-ZDUSSCGKSA-N COC1=CC(=O)O[C@H](C1)C=Cc2ccc(OC)cc2
490 0.090909091 YFUCCGZVKDFREC-UHFFFAOYSA-N CCCCC#CC(=O)c1oc(C=CC(=O)OC)cc1
491 0.090909091 YFUCCGZVKDFREC-LUAWRHEFSA-N CCCCC#CC(=O)C1=CC=C(O1)\C=C/C(=O)OC
492 0.090909091 AYXCIWVJOBQVFH-LJLILKBBSA-N COC1=CC(=O)OC(C1)C=Cc2ccc(OC)cc2
493 0.090909091 AYXCIWVJOBQVFH-VMPITWQZSA-N COC1=CC(=O)OC(C1)\C=C\C1=CC=C(OC)C=C1
494 0.088888889 PBUFBIACMNGNOK-UHFFFAOYSA-N CCC(=O)C1=CC2=C(OCCCCO2)C=C1
495 0.088888889 FHITYSDTTUBVOJ-UHFFFAOYSA-N COC1=CC(=O)OC(C1)C=CC1=CC=CC(OC)=C1
496 0.088888889 ZEIWBHLXWBFGST-UHFFFAOYSA-N CC(=CCc1cc(O)ccc1O)CCC=O
497 0.086956522 NBQICFUFQFZMHL-BJOHPYRUSA-N COC(=O)CC1=C[C@]2(C)[C@@H](C)C(=O)C=CC2=CC1=O
498 0.086956522 RTIGUSJGEDOLMM-UHFFFAOYSA-N CNCCCC(=O)C(=O)C=CC(=NC(=O)O)O
499 0.086956522 SEEUXMPVXHDPMA-UHFFFAOYSA-N CCOC(C)=C1C=C(OC1=O)C1=CC=C(OC)C=C1
500 0.086956522 QFTKUHWNLZNHQG-UHFFFAOYSA-N COC1C=C(C=Cc2ccc(cc2)OC)OC(=O)C1
501 0.085106383 ZODYGJLPEGDXPW-UHFFFAOYSA-N CCOC(=O)C=CC1=CC=C(C=CC(=O)OC)C=C1
502 0.085106383 RIOSBTRTZGOASU-YNDNYJNQSA-N CCC=C/C#CC(O)c1oc(C=CC(=O)OC)cc1
503 0.085106383 RIOSBTRTZGOASU-UHFFFAOYSA-N CCC=CC#CC(c1ccc(o1)C=CC(=O)OC)O
504 0.085106383 RIOSBTRTZGOASU-JXWPTCDWSA-N CC\C=C/C#CC(O)C1=CC=C(O1)\C=C/C(=O)OC
505 0.083333333 XOBFIEVVFAZJKN-UHFFFAOYSA-N COC(=O)CCCCCSC1=CCCC1=O
506 0.083333333 WISASEKIBJBUHU-UHFFFAOYSA-N CCOC(=O)C=COCCC1=CC=CC=C1
507 0.083333333 RUQUKOUMJCTYEY-UHFFFAOYSA-N CCOC(OCC)C#CC#CC#CC=CC(=O)OC
508 0.083333333 WDMBSFFTMHXNHA-MLPAPPSSSA-N OCC(=C/c1occ(C=O)c1)CCCc2cocc2
509 0.083333333 CPVJHMSBZUXEDK-UHFFFAOYSA-N OC1=CCC(C(=C1)C(=O)CC(=O)C(=O)O)N
510 0.081632653 ARJHCOWIKBCCDX-WGEIWTTOSA-N COC(=O)C=C/C#CC#CC=C/COC(=O)C(C)C
511 0.081632653 AJWVZWLMCIQXRE-UHFFFAOYSA-N OC1=CC=C(C(C1)C(=O)CC(=O)C(=O)O)N
512 0.081632653 ZENGDWDLFBWERL-UHFFFAOYSA-N CCC=CC#CC(=O)c1ccc(o1)CCC(=O)OC
513 0.081632653 BJZVPSQUDMLTBR-OSQNNJELSA-N CC1=C(C=O)C(C)(CC2=C(C)C(=O)OC2=O)C3CC13
514 0.076923077 KJCLIZWIRSAGDL-CABCVRRESA-N CC#CC#CC=C1O[C@@]2(CCCO2)C[C@H]1OC(=O)C
515 0.076923077 KJCLIZWIRSAGDL-LPVIATNSSA-N CC#CC#CC=C1/OC2(CCCO2)CC1OC(=O)C
516 0.076923077 MUAZQONGOUXUFK-UHFFFAOYSA-N O=CC=C(C=CC=C(C=CC(=O)OC)C)C
517 0.076923077 KJCLIZWIRSAGDL-CDWBCPPQSA-N CC#CC#CC=C1/O[C@]2(CCCO2)C[C@H]1OC(=O)C
518 0.075471698 BFMLZHSAXZRSJP-UHFFFAOYSA-N CNCCCC(=O)C(=CC=O)C(=NC(=O)O)O
519 0.070175439 FJFSYEJNMBCCOM-UHFFFAOYSA-N CC(=CC=CC(=O)C)C=CC=C(C(=O)O)C
520 0.057142857 GSEXEFVUCVMCOL-UHFFFAOYSA-N OC1=CCC(C=C1)C(c1ccc(cc1)O)(C(=O)O)C
521 0.057142857 XSDIEJPWKBGCCK-UHFFFAOYSA-N COc1cc(COCc2ccc(O)cc2)ccc1O
522 0.057142857 NUQDJSMHGCTKNL-UHFFFAOYSA-N O=C(c1ccccc1O)OC1CCCCC1
523 0.057142857 FTHOMYLIPCDOMG-LBPRGKRZSA-N COc1c(O)cc(cc1O)[C@@H](O)Cc2ccccc2
524 0.057142857 HUUKUVMIUNJFIH-MRVPVSSYSA-N C[C@@H]1CCc2cc3c(O)cccc3c(O)c2C1=O
525 0.057142857 YDQGBHYBGYGBPF-UHFFFAOYSA-N COc1cc(O)cc2CCC3(C=CC(=O)C=C3)c12
526 0.057142857 ITEQVIRQIFZFRE-UHFFFAOYSA-N Oc1ccc(cc1)CC(c1ccc(c(c1)O)O)(O)C
527 0.057142857 CRMCLADCNCBKRX-UHFFFAOYSA-N Oc1ccc2c(c1O)OC(CC2)c1ccccc1
528 0.057142857 SYWTYRLIJCHSLJ-MRVPVSSYSA-N C[C@@H]1COC2=C(C)C(=O)C(=O)c3c(C)ccc1c23
529 0.057142857 SDNVWEHVACJIGB-UHFFFAOYSA-N COc1cc(C)c(c(c1)O)OC1=CC(=CC#C1)C
530 0.057142857 SUIYAGVKFSSBMW-UHFFFAOYSA-N Oc1ccc(cc1O)c2cc(CC=C)ccc2O
531 0.057142857 KUWZXOMQXYWKBS-UHFFFAOYSA-N COc1cc(O)cc(C=Cc2ccc(O)cc2)c1
532 0.057142857 IEBWEPWIIBEIII-UHFFFAOYSA-N OC1Cc2ccc(cc2OC1c1ccccc1)O
533 0.057142857 LYGRGGGDGKVERI-UHFFFAOYSA-N OC(=O)CN(C(=O)Cc1ccc(cc1)O)O
534 0.057142857 BVWDHMPDLUFTLN-UHFFFAOYSA-N Oc1ccc(cc1)C(CC1=CC2C(C=C1)(O2)O)(O)C
535 0.057142857 GZRUPNWSLHRWNL-UHFFFAOYSA-N Oc1ccc(cc1)CC(C1=CC2C(C=C1)(O2)O)(O)C
536 0.057142857 PJCYDTKNZVGNGP-DAXSKMNVSA-N COc1ccc2C=CC(=O)Oc2c1C=C/C(=C)C
537 0.057142857 IWYGHUMVSHSEQZ-UHFFFAOYSA-N OC1=CC23C(C=C1)(O3)CCC(O2)c1ccccc1
538 0.057142857 NOWDSFJDVBOOBU-UHFFFAOYSA-N COc1cc(C=Cc2ccccc2O)cc(c1)O
539 0.057142857 GMPPSWCDYBPXEV-KFWWJZLASA-N Cc1coc2cc3C4CC(OCc3cc12)C(C)(O)O4
540 0.057142857 AUPWWEHIYIEMGJ-UHFFFAOYSA-N COC1=C(OC2C1=Cc1ccc(=O)oc1C2)C(C)C
541 0.057142857 MDCGXKBGSRLAND-UHFFFAOYSA-N COC1C(Oc2c1cc1ccc(=O)oc1c2)C(C)C
542 0.057142857 NOWDSFJDVBOOBU-VOTSOKGWSA-N COc1cc(O)cc(C=Cc2ccccc2O)c1
543 0.057142857 VBEDDEOOHAYPHV-UHFFFAOYSA-N COC1=C(OC2=Cc3c(CC12)ccc(=O)o3)C(C)C
544 0.057142857 IHOJMLDROWDGNT-UHFFFAOYSA-N Oc1ccc(cc1)C(=O)CC(c1ccccc1)O
545 0.057142857 SDUBPGPHJZRILZ-UHFFFAOYSA-N Oc1ccc2c(c1)OC(COC2)c1ccccc1
546 0.057142857 AESSLYMIMCLSHB-OGVWTTPKSA-N CC1=C/CC2C(CC3=CCC1OC3=O)OC(=O)C2=C
547 0.057142857 WTGAMNXTRLYTRJ-FEIQSMDQSA-N CC1=C/C2OC(=O)C(=C2C3OC3C(=C/CC1)C=O)C
548 0.057142857 IEGINJDAHDFRDT-UHFFFAOYSA-N O=c1cc(C)c2c(o1)c1C=CC(Oc1cc2)(C)C
549 0.057142857 CNNNEJYTXFHTSA-UHFFFAOYSA-N Cc1cc2c(o1)c(C)c1c(c2)c(C)c(c(=O)o1)C
550 0.057142857 WDPPERBMAUXJOJ-UHFFFAOYSA-N OC(=O)CC(c1ccccc1)(c1ccccc1)O
551 0.057142857 QOFVVEZPQRISRL-HIFRSBDPSA-N OC(C(O)c1ccccc1)C(=O)c2ccccc2
552 0.057142857 ICZDPHIXPSUICH-UHFFFAOYSA-N COc1cc2C3CC(C(c2cc1C)(O3)O)C
553 0.057142857 JLZDPNREBUKRNL-UHFFFAOYSA-N CC(C)C(=O)Oc1ccc(CC(=O)C)cc1
554 0.057142857 VOHHAHDBBPORJD-NSHDSACASA-N CC(O)c1ccc(OC(=O)c2ccccc2)cc1
555 0.057142857 GAQRLJKQPBBUSK-UHFFFAOYSA-N CC1(C)COC2=C(C1)C(=O)C(=O)c3ccccc23
556 0.057142857 XIMADJWJJOMVID-UHFFFAOYSA-N OC1C(Oc2c(C1O)cccc2)c1ccccc1
557 0.057142857 LYSXDJPKAGMDNO-UHFFFAOYSA-N COc1cc(O)c2c(CCC23C=CC(=O)C=C3)c1
558 0.057142857 PJCYDTKNZVGNGP-QPJJXVBHSA-N COc1ccc2C=CC(=O)Oc2c1C=CC(=C)C
559 0.057142857 VBRZQXVMKFFIAA-UHFFFAOYSA-N OC1CC(OC23C1(C=CC=C3)O2)c1ccccc1
560 0.057142857 LJABLUDQWNPNDU-VIFPVBQESA-N CC1Cc2cc(OC(=O)C)cc3cccc(O1)c23
561 0.057142857 SCYXMDJYZISEEM-UHFFFAOYSA-N COc1ccn(c(=O)n1)C1OC(C(C1O)O)C
562 0.057142857 UCEGSXPHVOXHBN-UHFFFAOYSA-N COc1cc2C(O)CC(C(=O)c2cc1C)C
563 0.057142857 RPQQZHJQUBDHHG-UHFFFAOYSA-N OCC1OC(C(C1O)O)n1cc(C)cnc1=O
564 0.057142857 USEJXTPDMFZHOZ-UHFFFAOYSA-N OCC1OC(C(C1O)O)n1ccc(nc1=O)C
565 0.057142857 ZZFWWIRSSNBPNL-UHFFFAOYSA-N COCC1OC(C(C1O)O)n1cccnc1=O
566 0.057142857 FOSCQSAFUOMRCQ-UHFFFAOYSA-N COC1C(CO)OC(C1O)n1cccnc1=O
567 0.057142857 FXJSOMLHRQWKHV-UHFFFAOYSA-N COC1C(O)C(OC1n1cccnc1=O)CO
568 0.057142857 ITVBIYUVWUDITM-UHFFFAOYSA-N Oc1ccc(cc1)C=Cc1cc(O)cc(c1C)O
569 0.057142857 IZFXJBZTOTXUMI-UHFFFAOYSA-N Oc1ccc(cc1)C=Cc1cc(O)c(c(c1)O)C
570 0.057142857 ZAHVOOIFLSWNHF-UHFFFAOYSA-N OC1CC2=C3C(=C1)COc1c3c(CC2)cc(c1)O
571 0.057142857 VXOCRHJNXDDCON-UHFFFAOYSA-N OC1CC2=C3C(=C1)OCc1c3c(CC2)cc(c1)O
572 0.057142857 UZIGJYVXYUACME-UHFFFAOYSA-N OC1=CC2CCc3c4C2C(=C1)OCc4cc(c3)O
573 0.057142857 FWCZXDHTJLKAAT-UHFFFAOYSA-N OC1=CC2CCc3c4C2C(=C1)COc4cc(c3)O
574 0.057142857 FKEFDJKABCQSKU-UHFFFAOYSA-N COC1=C(OCc2ccccc2)C=CC(C1O)C=O
575 0.057142857 KRMHTJWZQMSLOC-UHFFFAOYSA-N Cc1c(=O)oc2c(c1C)cc(c1c2c(C)co1)C
576 0.057142857 MPUUWXHHFKBETC-UHFFFAOYSA-N Oc1ccc(cc1)CCC(c1ccc(cc1O)O)O
577 0.057142857 NOQHCHIIYGAAAK-UHFFFAOYSA-N CC1=CC=CC2=CC(c3c(C1)occ3C)OC2=O
578 0.057142857 SRRMJNKKPSDPSE-UHFFFAOYSA-N Oc1ccc(cc1CC1OC1(C)C)C(=O)C
579 0.057142857 JASYERBWVNWWCD-UHFFFAOYSA-N OC(c1ccccc1)CC(=O)c1ccccc1O
580 0.057142857 OHGHNIXLHKCQSL-UHFFFAOYSA-N OC(C(c1ccc(cc1)O)(c1ccc(cc1)O)C)O
581 0.057142857 IYDWWZGOKWXTHM-UHFFFAOYSA-N OCC(c1ccc(cc1)O)(C1=CC2C(C=C1)(O2)O)C
582 0.057142857 MEXBKFKUBIPUKU-UHFFFAOYSA-N OCC(C12C=CC(=CC2O1)O)(c1ccc(cc1)O)C
583 0.057142857 MXFBMYYKSMZVQK-UHFFFAOYSA-N O=CC(Cc1ccc2c(c1)cccc2)CC(=O)O
584 0.057142857 QLOGWFJQLNRSEY-UHFFFAOYSA-N OC1CCc2c(C1O)nc(cc2O)C(=O)O
585 0.057142857 DYWPWTRSRRKVKA-UHFFFAOYSA-N OC1CC2=C(C=C1C(=O)C)C=CC(O2)(C)C
586 0.057142857 NOSRWJTWSZVRTD-UHFFFAOYSA-N CC(CC1=C(C(=O)C)C(=O)c2c(C1)cccc2O)O
587 0.057142857 MFGLHCQIDUPISR-UHFFFAOYSA-N CC1=CC=C(C=C1)C1=NN2C=NC3=CC=CC=C3C2=N1
588 0.057142857 AOQFUKGTDMOBMQ-UHFFFAOYSA-N Oc1ccc(cc1)C(CCc1ccc(cc1O)O)O
589 0.057142857 OTRSSSUDZLNRFV-UHFFFAOYSA-N COC1C(O)C(OC1n1ccc(nc1=O)O)C
590 0.057142857 NNNMQJGOGXZTRB-UHFFFAOYSA-N O=c1cc(C)c2c(o1)cc1c(c2)C=CC(O1)(C)C
591 0.057142857 KMDWNGANCAMQIP-UHFFFAOYSA-N CCC1=C(C)C2=C(OC1=O)C=C(OCC#C)C=C2
592 0.057142857 KYZJPMUCJBTDBQ-UHFFFAOYSA-N CC(=O)COC1=CC2=C(C=C1)C=C(C=C2)C(C)=O
593 0.057142857 VDSFTORZALGAEI-UHFFFAOYSA-N COC1=CC=C(C=C1)C1=CC=CC(CC(O)=O)=C1
594 0.057142857 WXWWKIJHGIAQPA-UHFFFAOYSA-N OCCNC1=C(C=CC(OCCO)=C1)[N+]([O-])=O
595 0.057142857 SKWVBQXMMPBKGW-UHFFFAOYSA-N C(C1=CC=CC=C1)[N+]1=CC=C2C=CC=CC2=C1
596 0.057142857 AEIGUJIDYBREEB-UHFFFAOYSA-N CC1=CC=CC=C1C(O)(C(O)=O)C1=CC=CC=C1
597 0.057142857 VDUKIUXNOZCBJE-UHFFFAOYSA-N NC1=NC(=O)C2N=NN(CC3=CC=CC=C3)C2=N1
598 0.057142857 CEIAQTSBIRBMGU-UHFFFAOYSA-N COC1=CC=CC=C1C(C(O)=O)C1=CC=CC=C1
599 0.057142857 NTZWJMKBBBBUGE-UHFFFAOYSA-N COC1=C(O)C=CC(CC2=CC(OC)=C(O)C=C2)=C1
600 0.057142857 IVVRRWKNAJCNEZ-UHFFFAOYSA-N CC(C)OC1=C(C=CC=C1[N+]([O-])=O)C(O)=O
601 0.057142857 SYFPIQBALPNLAJ-UHFFFAOYSA-N CCCOC1=C(C=CC=C1[N+]([O-])=O)C(O)=O
602 0.057142857 VSZOLCGBAYFGSE-UHFFFAOYSA-N CCNC1=CC(SCC2=CC=CC=C2)=NC(N)=N1
603 0.057142857 BYWBJGZDHWSVPO-UHFFFAOYSA-N CC1=CC(OC2=CC=CC=C2C(O)=O)=CC(C)=C1
604 0.057142857 FCQGKIBPYZALNB-UHFFFAOYSA-N CCOC(=O)C1CC1OCC1=CC=CC=C1
605 0.057142857 WBCHNORVHGIXDF-UHFFFAOYSA-N CC1=C2C=CC3=C(C(F)=CC=C3)C2=CC2=CC=CC=C12
606 0.057142857 PKEAHRFPMAHKBR-UHFFFAOYSA-N COC1=CC(C(=O)C2=CC=CC=C2)=C(OC)C=C1
607 0.057142857 WKDBTIBYHIUCDA-UHFFFAOYSA-N CC1=C2C(C=CC3=CC=CC=C23)=CC2=C1C=CC=C2F
608 0.057142857 VJKMJVAOMRMDGU-UHFFFAOYSA-N CC(=O)C1=CC=C(OC(=O)C(C)(C)C)C=C1
609 0.057142857 XLABTKLKILSFQJ-UHFFFAOYSA-N COC1=CC=CC2=C1CC1(CC2)OCCO1
610 0.057142857 NLVNHTJOSPBAHC-UHFFFAOYSA-N COC1=CC=CC=C1OC1CCCCC1=O
611 0.057142857 ZIUSUDLSXJPGTD-UHFFFAOYSA-N CC1=CC=C(C=C1)S(=O)(=O)OCC(C)(C)C
612 0.057142857 FRQLEOHJRISXFC-UHFFFAOYSA-N OC(=O)C1=CC=C(OCCC2=CC=CC=C2)C=C1
613 0.057142857 WCNOATOQNSHEFK-UHFFFAOYSA-N COC1=C(OC)C=C(C=C1)C(=O)C1=CC=CC=C1
614 0.057142857 OOVZRXJZSNEUPB-UHFFFAOYSA-N OC1=CC(CCCC2=C(O)C=CC(O)=C2)=C(O)C=C1
615 0.057142857 WBCHNORVHGIXDF-UHFFFAOYSA-N CC1=C2C=CC3=C(C(F)=CC=C3)C2=CC2=CC=CC=C12
616 0.057142857 YCYVQGXCUDZTIR-UHFFFAOYSA-N CC(OC(=O)OC1=CC=CC=C1)C1=CC=CC=C1
617 0.057142857 CUDGRTLTTAIWHF-UHFFFAOYSA-N OC(=O)CCCC(=O)C1=CC2=CC=CC=C2C=C1
618 0.057142857 YGOYTRWUVFOLIE-UHFFFAOYSA-N COC1=CC=C(CC2=CC(O)=C(OC)C=C2O)C=C1
619 0.057142857 PYNCEAUAQBMUKU-UHFFFAOYSA-N CC1=C(C)C=C(C=C1)C(=O)CCCC(O)=O
620 0.057142857 KSYDMUHAXTYBFC-UHFFFAOYSA-N OS(=O)(=O)CCCCCCC1=CC=CC=C1
621 0.057142857 USHZRNJOYADWDS-UHFFFAOYSA-N CC(C)OC1=C(C=CC(=C1)C(O)=O)[N+]([O-])=O
622 0.057142857 YRRVBDHDMOAQJG-UHFFFAOYSA-N CC1=CC=C(O1)C(C1=CC=CO1)C1=CC=C(C)O1
623 0.057142857 LIDWGCRVXZVCLN-UHFFFAOYSA-N COC1=CC(OC2=CC=CC=C2)=CC(OC)=C1OC
624 0.057142857 BFFOCBCZZGDXJT-UHFFFAOYSA-N COC1=CC(OC)=C(OC2=CC=CC=C2)C=C1OC
625 0.057142857 AVAXHSXXDPQPIR-UHFFFAOYSA-N CC(=O)OCC1=C(C)C(C=O)=C(C)C=C1C
626 0.057142857 YLETYJUVHBZQHL-UHFFFAOYSA-N COC1=CC=CC(OC)=C1C(=O)C1=CC=CC=C1
627 0.057142857 VCYLCTDXRMSZBE-UHFFFAOYSA-N CC(=O)COC1=C(C)C2=C(C=C1)C(C)=C(C)C(=O)O2
628 0.057142857 KJOHEDXEFMKOEF-UHFFFAOYSA-N COC1=CC=C(C=C1)C1=CC=C(CC(O)=O)C=C1
629 0.057142857 QYTGRAKPKIWJGN-UHFFFAOYSA-N COC1=CC=C(C=C1)C1=CC=CC=C1CC(O)=O
630 0.057142857 FNKKMCAPBFWQTQ-UHFFFAOYSA-N OC(=O)COC1=CC=CC=C1CC1=CC=CC=C1
631 0.057142857 BENLLRCXXCQLTC-UHFFFAOYSA-N CC1=CC(COC2=CC=CC=C2C(O)=O)=CC=C1
632 0.057142857 ZPIBWTYMFFSTBY-UHFFFAOYSA-N CC1OC=CC(O)C1OCC1=CC=CC=C1
633 0.057142857 ZIFRLJLCBCOSBF-UHFFFAOYSA-N COC1=CC(OC)=C(C=C1)C1=CC=CC(C=O)=C1
634 0.057142857 BAATVOBGWPDKKJ-UHFFFAOYSA-N COC1=CC(OC)=C(C=C1)C1=CC=C(C=O)C=C1
635 0.057142857 SROWSXKWTNIZBS-UHFFFAOYSA-N COC1=C(OC)C=C(C=C1)C1=CC=CC=C1C=O
636 0.057142857 PEIHWSWXATULIX-UHFFFAOYSA-N COC1=C(OC)C=C(C=C1)C1=CC=CC(C=O)=C1
637 0.057142857 GLQPTZAAUROJMO-UHFFFAOYSA-N COC1=C(OC)C=C(C=C1)C1=CC=C(C=O)C=C1
638 0.057142857 SXRAQQMGZKWORM-UHFFFAOYSA-N CC1=CC(=CC(C)=C1)C(=O)CCCC(O)=O
639 0.057142857 XYOHNGPCYXWZEG-UHFFFAOYSA-N CCOC1=CC=CC(=C1)C1=CC=CC=C1C(O)=O
640 0.057142857 MXTHFRNNBDCGFY-UHFFFAOYSA-N CCOC1=CC=CC(=C1)C1=CC(=CC=C1)C(O)=O
641 0.057142857 XPDQGPUCKPVYNI-UHFFFAOYSA-N CCOC1=CC=CC(=C1)C1=CC=C(C=C1)C(O)=O
642 0.057142857 FWKMYWRTBXKGBU-UHFFFAOYSA-N CCC1=CC=C(C=C1)C(=O)CCCC(O)=O
643 0.057142857 BWFLKFVOJFTSQU-UHFFFAOYSA-N COC1=CC=CC(=C1)C1=CC=CC=C1CC(O)=O
644 0.057142857 QJYWEINWHUVEEN-UHFFFAOYSA-N COC1=CC=CC(=C1)C1=CC=CC(CC(O)=O)=C1
645 0.057142857 RWCAHCLLXAXLGN-UHFFFAOYSA-N COC1=CC=CC(=C1)C1=CC=C(CC(O)=O)C=C1
646 0.057142857 JGIQCXPHDHHHMN-UHFFFAOYSA-N CCOC(=O)C1=CC=CC=C1OC1=CC=CC=C1
647 0.057142857 AEMVTGFZGFVODZ-UHFFFAOYSA-N COC(=O)COC1=CC=C(C=C1)C1=CC=CC=C1
648 0.057142857 ULLVPKLPBOZYMK-UHFFFAOYSA-N OCCN(CCO)C1=C(O)C=C(C=C1)[N+]([O-])=O
649 0.057142857 QFFLBMLWXFZRRN-UHFFFAOYSA-N COC1=CC=C(OCOC2=CC=C(OC)C=C2)C=C1
650 0.057142857 LLILURMTCOXPIU-UHFFFAOYSA-N COC1=CC=C(C=C1)C(C(O)=O)C1=CC=CC=C1
651 0.057142857 XEJFUPXFJHSZJZ-UHFFFAOYSA-N CCC1C(=S)N=C(N)N\C1=N\C1=CC=CC=C1C
652 0.057142857 GJFXENUPRQPECY-UHFFFAOYSA-N OC(=O)CN(CC(O)=O)C1=CC=CC=C1O
653 0.057142857 JNRPOURQJNXRPA-UHFFFAOYSA-N CC(=C)C(=O)OCCCOC1=CC=CC=C1
654 0.057142857 JVBDICQCEOOBBW-UHFFFAOYSA-N COC1=CC=C2C=CC=CC2=C1C=C(C)C(O)=O
655 0.057142857 AESSLYMIMCLSHB-UHFFFAOYSA-N CC1=CCC2C(CC3=CCC1OC3=O)OC(=O)C2=C
656 0.057142857 VTMJWLBDOQSXIE-UHFFFAOYSA-N COC1=CC(CC(N=O)C(O)=O)=CC=C1O
657 0.057142857 IHMSUPGBZMYZKQ-UHFFFAOYSA-N CC1=C2N=C(C3=CN=CC=C3)C3=CC=CC=C3C2=NN1
658 0.057142857 ORGWDGQXPXQPLJ-UHFFFAOYSA-N OC1=C(O)C=C(CCCC2=CC(O)=C(O)C=C2)C=C1
659 0.057142857 DXKPRQMRIWJOCB-UHFFFAOYSA-N CC1=C2N=C(C3=CC=CC=N3)C3=CC=CC=C3C2=NN1
660 0.057142857 CFTHHSJXPUUIDO-UHFFFAOYSA-N COC1=CC(=CC(OC)=C1)C1=CC(OC)=C(O)C=C1
661 0.057142857 BNTPBNVQOXHDCW-UHFFFAOYSA-N CC1=C2N=C(C3=CC=NC=C3)C3=CC=CC=C3C2=NN1
662 0.057142857 ZDZBHVAXPIPEGO-UHFFFAOYSA-N COC1=CC=CC(C=O)=C1OCC=C(C)C
663 0.057142857 NQBYEFQXZMHRMM-UHFFFAOYSA-N COC1=CC(C(=O)C2=COC=C2)=C(C=C1)C(C)=C
664 0.057142857 GJWMYLFHBXEWNZ-UHFFFAOYSA-N CC(C)(C)OC(=O)OC1=CC=C(C=C)C=C1
665 0.057142857 XLMGRHZTEMOJJU-UHFFFAOYSA-N CC(C)=CCOC1=CC(O)=C(C=C1)C(C)=O
666 0.057142857 UEVJKBFAIPMWAQ-UHFFFAOYSA-N COC1=CC(OCOC2=CC=CC(OC)=C2)=CC=C1
667 0.057142857 BLJNFPVZYXMNFI-UHFFFAOYSA-N CC(C)(O)C(C)(C)S(=O)(=O)C1=CC=CC=C1
668 0.057142857 SKWVBQXMMPBKGW-UHFFFAOYSA-N C(C1=CC=CC=C1)[N+]1=CC=C2C=CC=CC2=C1
669 0.057142857 JXIGNTKNHMSFJD-UHFFFAOYSA-N CC1=CC(CC2=C(O)C(O)=CC(C)=C2)=C(O)C(O)=C1
670 0.057142857 SYADPKXDDPKZIA-UHFFFAOYSA-N CC(O)C1=C(CC=C)C(=O)C2=CC=CC=C2C1=O
671 0.057142857 LBEYZAYLHABYFY-UHFFFAOYSA-N O=C1CCCC(COCC2=CC=CC=C2)O1
672 0.057142857 FZEZLPRNCLZMLN-UHFFFAOYSA-N CCCCOC(=O)C1=CC=C(C=C1)C(C)=O
673 0.057142857 ZKUNHKYTFSDCIL-UHFFFAOYSA-N COC1=CC=CC(OC)=C1C1=CC=C(C=O)C=C1
674 0.057142857 XSSGSGYCMVOOLB-UHFFFAOYSA-N N#CC1=C(N(CC2=CC=CC=C2)N=N1)C1=CC=CC=C1
675 0.057142857 GXHZDXCWQPFBFF-UHFFFAOYSA-N CNC1=NC=CN2C(=CN=C12)C1=CC=CC=C1F
676 0.057142857 PVOSMOVHDHSYCE-UHFFFAOYSA-N OC1=CC=C(C=C1)C(=O)OCCC1=CC=CC=C1
677 0.057142857 CPFJCSLRFAKWGH-UHFFFAOYSA-N COC1=CC(=C(OC)C=C1)C1=CC=CC(C=O)=C1
678 0.057142857 WPIYXOJXHQGKKO-UHFFFAOYSA-N CC1=CC(C(=O)CCCC(O)=O)=C(C)C=C1
679 0.057142857 OEASDQXKPVVKEW-UHFFFAOYSA-N COC1=C(C)C(OC)=C2C(C)=C(C)OC2=C1
680 0.057142857 NZAUCPQJKAWDCR-UHFFFAOYSA-N COC1OC(CC2=CC=CC=C2)(OC)C=C1
681 0.057142857 YUDYQQKYLMKELC-UHFFFAOYSA-N OC(=O)CCCC(=O)C1=CC=CC2=CC=CC=C12
682 0.057142857 ONPMYXAEDVOABR-UHFFFAOYSA-N CC(C)(OC1=CC=CC=C1[N+]([O-])=O)C(O)=O
683 0.057142857 FAZBCGZJAVBCAP-UHFFFAOYSA-N COCC1=C(CC(C)=O)OC2=C(C=C(C)C=C2)C1=O
684 0.057142857 RVRLWBZKHLMAEM-UHFFFAOYSA-N COC(=O)C1CCC2=CC(OC)=CC=C2C1
685 0.057142857 LGHVETGTLVYZEO-UHFFFAOYSA-N COC(=O)C1CCC2=CC=C(OC)C=C2C1
686 0.057142857 LPVPIHAVUIQSCD-UHFFFAOYSA-N COC(=O)C1CCC2=C(OC)C=CC=C2C1
687 0.057142857 NCSMHZHMSUMVES-UHFFFAOYSA-N CC(=O)C(=O)OCCC1=CC2=CC=CC=C2C=C1
688 0.057142857 NSMJWCDHRSHYBX-UHFFFAOYSA-N COC1=CC2=C3CCC(=O)C3=CC(OC)=C2C=C1
689 0.057142857 GHUBGBYWSVBZHA-UHFFFAOYSA-N CC1=CC=C(C=C1)C1=NN=C2N1N=CC1=CC=CC=C21
690 0.057142857 WAGJWYTUHLTTSJ-UHFFFAOYSA-N CC(C)(C)COS(=O)(=O)CC1=CC=CC=C1
691 0.057142857 XXBSZIQIMUVFHD-UHFFFAOYSA-N CCC(C)(C)C1=CC(=C(O)C=C1)S(C)(=O)=O
692 0.057142857 ROXGEZDIYLPSSX-UHFFFAOYSA-N CC1C(CO)OC(C1O)N1C=CC(=O)NC1=O
693 0.057142857 NRADNMCTIXLUCF-UHFFFAOYSA-N CCOC1=CC=C(C=C1)C1(CCC1)C(O)=O
694 0.057142857 JTEXNVPSIQHCFG-UHFFFAOYSA-N CC1=CC(C)(C)C2=C(O1)C1=CC=CC=C1OC2=O
695 0.057142857 WWMFRKPUQJRNBY-UHFFFAOYSA-N COC1=CC=CC(C(=O)C2=CC=CC=C2)=C1OC
696 0.057142857 FPUXSZJEGPAXIZ-UHFFFAOYSA-N CC1=CC(=CC=C1)N1N=C(N=C1C1=CC=CC=C1)C#N
697 0.057142857 GTAMIGBAPNHMHJ-UHFFFAOYSA-N CC1(COCC2=CC=CC=C2)CCC(=O)O1
698 0.057142857 WHBSBHYBVNVORL-UHFFFAOYSA-N OC(=O)C1CC2=C(CN1)C(O)=C(O)C(O)=C2
699 0.057142857 MACMBKKZFLACOS-UHFFFAOYSA-N COC1=CC=C(C=C1)C1=CC(C)=C(C=C1)C(O)=O
700 0.057142857 QXQXBZLXIAUIBG-UHFFFAOYSA-N CC(=O)C1=CC=C(C=C1)C(=O)OC(C)(C)C
701 0.057142857 BMWHEHYHAPNOJV-UHFFFAOYSA-N CC(C)(C)C(=O)C(=O)OCC1=CC=CC=C1
702 0.057142857 RHKZLOBAFOPZAV-UHFFFAOYSA-N CC(CS(=O)(=O)C1=CC=CC=C1)C(C)(C)O
703 0.057142857 OYWPANCMNOJQIN-UHFFFAOYSA-N COC1=C(OC)C(OC)=C(OC2=CC=CC=C2)C=C1
704 0.057142857 VQGBPCIONNQYIL-UHFFFAOYSA-N C(C1=CC=CC=C1)[N+]1=C2C=CC=CC2=CC=C1
705 0.057142857 VHSFUNYRPRTDAA-UHFFFAOYSA-N CC1(C)COC(=O)C1OCC1=CC=CC=C1
706 0.057142857 DUESGTQVTXWEOB-UHFFFAOYSA-N COC(OC)(C1=CC=C(O)C=C1)C1=CC=C(O)C=C1
707 0.057142857 PCZZZZSXMTUGGG-UHFFFAOYSA-N CC(C)CCOS(=O)(=O)C1=CC=C(C)C=C1
708 0.057142857 YRJMQBFZZKIYDN-UHFFFAOYSA-N CC(C)OC1=C(C=C(C=C1)C(O)=O)[N+]([O-])=O
709 0.057142857 CBKMKWATRHJMKA-UHFFFAOYSA-N OC(=O)C1=CC(OCCC2=CC=CC=C2)=CC=C1
710 0.057142857 OUBSEEGOQJJUQY-UHFFFAOYSA-N C[Si](C)(C)OC1=CC=C(C=C1)C1=CC=CC=C1F
711 0.057142857 WKBWRKZYENMFQB-UHFFFAOYSA-N CC1=CC=C(C=C1)C1(CCOCC1)C(O)=O
712 0.057142857 UIMHVEDXEBDFFT-UHFFFAOYSA-N CC1=CC(=CC=C1)C1(CCOCC1)C(O)=O
713 0.057142857 GJTUCHXNPLAZDW-UHFFFAOYSA-N CC1=CC=CC=C1C1(CCOCC1)C(O)=O
714 0.057142857 LEWICYODYSXXIA-UHFFFAOYSA-N CC1=CC(OC2=CC=C(C=C2)C(O)=O)=CC(C)=C1
715 0.057142857 JRAIXJWNBRXMKM-UHFFFAOYSA-N CC1=CC=C(NCCNC2=CC(Cl)=CC=C2)C=C1
716 0.057142857 NKACWRJUOBYVGP-UHFFFAOYSA-N CCCOC1=C(C=C(C=C1)C(O)=O)[N+]([O-])=O
717 0.057142857 QCUMDAGWIYWCIG-UHFFFAOYSA-N [H]C12COC(CCC3=CC=CC=C3)(O1)OCC2
718 0.057142857 MRCUSWNRSRTAQM-UHFFFAOYSA-N COC1(OC)OC(C)=CC1C1=CC=CC=C1
719 0.057142857 VJKHPZKUHNQYHL-UHFFFAOYSA-N CC(=O)C1=CC=C(CCCCC(O)=O)C=C1
720 0.057142857 GJMOOYUPIDSNJK-UHFFFAOYSA-N CCOC1=C(OCC(C)=C)C=CC(C=O)=C1
721 0.057142857 SUEQRQZZJPQAAU-UHFFFAOYSA-N CCOC1=CC=CC=C1OC1=CC=C(C=O)C=C1
722 0.057142857 CWVFILUMTNJKBN-UHFFFAOYSA-N CC(=C)C(=O)OCCOCC1=CC=CC=C1
723 0.057142857 KSEZNGSSIWZGGL-UHFFFAOYSA-N CC1=CC(O)=C(CC2=C(O)C=C(C)C(O)=C2)C=C1O
724 0.057142857 NLHZIBRSZUFDFU-UHFFFAOYSA-N CCOC1=CC=C(C=C1)C1=CC=C(C=C1)C(O)=O
725 0.057142857 NRDGYJVGNAAHDO-UHFFFAOYSA-N CC1=CN(C2OC(CO)C2CO)C(=O)NC1=O
726 0.057142857 KSYDMUHAXTYBFC-UHFFFAOYSA-N OS(=O)(=O)CCCCCCC1=CC=CC=C1
727 0.057142857 SKWVBQXMMPBKGW-UHFFFAOYSA-N C(C1=CC=CC=C1)[N+]1=CC=C2C=CC=CC2=C1
728 0.057142857 PNUMFXLNECWGOJ-UHFFFAOYSA-N COC1=CC=C(C=C1)C1=C(C=C(C)C=C1)C(O)=O
729 0.057142857 GOERNMSOEYAOTK-UHFFFAOYSA-N COC1=CC=CC(=C1)C1=C(C=C(C)C=C1)C(O)=O
730 0.057142857 QZJJXNYJXSFEGS-UHFFFAOYSA-N CC1=CC(B(O)O)=C(OCC2=CC=CC=C2F)C=C1
731 0.057142857 YESSMNWGVXXGJB-UHFFFAOYSA-N CC(=O)C1=CC(=CC=C1)C(=O)OC(C)(C)C
732 0.057142857 VZGIVELCAURNRK-UHFFFAOYSA-N COC1=C(C)C=CC=C1C1=CC(=CC=C1)C(O)=O
733 0.057142857 VSQXOFJLNDEBGX-UHFFFAOYSA-N CCOC1=CC=CC(=C1)C1=CC(C=O)=C(O)C=C1
734 0.057142857 DIORDMAHPRRSFI-UHFFFAOYSA-N CCOC1=CC=CC(=C1)C1=CC(O)=C(C=O)C=C1
735 0.057142857 KPMFYKPCNKZETI-UHFFFAOYSA-N CCOC1=CC=CC(=C1)C1=CC=CC(C=O)=C1O
736 0.057142857 RDJGLLICXDHJDY-UHFFFAOYSA-N CC(C1=CC(=CC=C1)OC2=CC=CC=C2)C(=O)O
737 0.057142857 KXXZLMLLYMPYJE-UHFFFAOYSA-N CC1=CC(=CC(=C1)OC2=C(C=C(C=C2C)OC)O)O
738 0.057142857 UCEGSXPHVOXHBN-KCJUWKMLSA-N C[C@@H]1C[C@@H](C2=CC(=C(C=C2C1=O)C)OC)O
739 0.057142857 INIVJLVIXXOVLI-UHFFFAOYSA-N OCC(C(=O)c1ccccc1O)c1ccccc1
740 0.057142857 MMNWPUXJWXVRNY-UHFFFAOYSA-N COC1=CC(OC)=C(C=C1)C1=CC(OC)=C(O)C=C1
741 0.057142857 VFFDMCQDIRSLIA-UHFFFAOYSA-N COC1=CC(OC)=C(C=C1)C1=CC(O)=C(OC)C=C1
742 0.057142857 UTWMFKULKYPOBK-UHFFFAOYSA-N COC1=CC(OC)=C(C=C1)C1=CC(O)=CC(OC)=C1
743 0.057142857 KNSGNVHPTQTMNG-UHFFFAOYSA-N COC1=CC(=C(OC)C=C1)C1=CC(OC)=C(O)C=C1
744 0.057142857 KQBGJDYSZBHTLV-UHFFFAOYSA-N COC1=CC(=C(OC)C=C1)C1=CC(O)=C(OC)C=C1
745 0.057142857 DBLWTVXCWHZPHD-UHFFFAOYSA-N COC1=CC(=C(OC)C=C1)C1=CC(O)=CC(OC)=C1
746 0.057142857 VRRARNWJALKYRT-UHFFFAOYSA-N COC1=C(O)C=CC(=C1)C1=CC(OC)=C(OC)C=C1
747 0.057142857 UPZMYCMUURVTJN-UHFFFAOYSA-N COC1=C(O)C=C(C=C1)C1=CC(OC)=C(OC)C=C1
748 0.057142857 WYJXSCLEKUPEIT-UHFFFAOYSA-N COC1=CC(=CC(O)=C1)C1=CC(OC)=C(OC)C=C1
749 0.057142857 WRGLKGQKMMGEIF-UHFFFAOYSA-N COC1=CC(=CC(OC)=C1)C1=CC(O)=C(OC)C=C1
750 0.057142857 CWXXVRCLEVOLJV-UHFFFAOYSA-N COC1=CC(=CC(O)=C1)C1=CC(OC)=CC(OC)=C1
751 0.057142857 FPFOIMVFHYUQTD-UHFFFAOYSA-N OC(=O)c1ccccc1OCCc1ccccc1
752 0.057142857 NZZDOSANPOZUPK-UHFFFAOYSA-N CC(C)(C1=CC=C(C=C1)O)C2=CC(=O)C(=O)C=C2
753 0.057142857 PNENOUKIPPERMY-UHFFFAOYSA-N C1=CC(=C(C=C1[N+](=O)[O-])OCCO)NCCO
754 0.057142857 KUWZXOMQXYWKBS-NSCUHMNNSA-N COC1=CC(=CC(=C1)O)/C=C/C2=CC=C(C=C2)O
755 0.057142857 XIMADJWJJOMVID-SOUVJXGZSA-N C1=CC=C(C=C1)[C@@H]2[C@H]([C@H](C3=CC=CC=C3O2)O)O
756 0.057142857 POEZDXXSAHPDGM-UHFFFAOYSA-N Oc1ccc(cc1)C=C(c1ccc(cc1O)O)C
757 0.057142857 PSUBKMCZYMYROB-UHFFFAOYSA-N Oc1ccc(c(c1)O)C(c1ccc(c(c1)O)O)(C)C
758 0.057142857 UQDFBFYLVVVHJH-UHFFFAOYSA-N CC(=Cc1ccc(cc1)O)Oc1ccc(cc1)O
759 0.057142857 CZCOHVXNUPVUBC-UHFFFAOYSA-N COC1=CC=C(CCC2=CC(OC)=CC(=O)O2)C=C1
760 0.057142857 BCCSHRVECNEDFO-UHFFFAOYSA-N CC1=CC(C)=C(C=C1)C1=CC(=CC(O)=C1)C(O)=O
761 0.057142857 AGBNAFVHKVSFBO-UHFFFAOYSA-N CC1=CC(C)=C(C=C1)C1=CC(O)=C(C=C1)C(O)=O
762 0.057142857 JDOYBFBIPUSIKI-UHFFFAOYSA-N CC1=CC(=CC(C)=C1)C1=C(O)C=C(C=C1)C(O)=O
763 0.057142857 CGPDYNRTKOYFEX-UHFFFAOYSA-N CC1=CC(=CC(C)=C1)C1=CC(O)=C(C=C1)C(O)=O
764 0.057142857 YNMSDIQQNIRGDP-UHFFFAOYSA-N OC1=CC=CC=C1C(=O)OCCC1=CC=CC=C1
765 0.057142857 BITJPPJAVHCIOK-UHFFFAOYSA-N COc1cc(O)c(cc1C)C(=O)c1ccccc1
766 0.057142857 YDBJUQJDEZXKRP-UHFFFAOYSA-N COC1=CC=CC(=C1)C1=CC=CC(C)=C1C(O)=O
767 0.057142857 MNFBEIAMJQNJQY-UHFFFAOYSA-N COC1=CC=CC(=C1)C1=C(C)C=C(C=C1)C(O)=O
768 0.057142857 WVJGGYREGCDPTN-UHFFFAOYSA-N COC1=CC=CC(=C1)C1=C(C)C(=CC=C1)C(O)=O
769 0.057142857 FPVPYIAJLDXVQR-UHFFFAOYSA-N COC1=CC=C(C=C1)C1=CC=CC(C)=C1C(O)=O
770 0.057142857 YOTSVFQKWZCFKL-UHFFFAOYSA-N COC1=CC=C(C=C1)C1=C(C)C=C(C=C1)C(O)=O
771 0.057142857 NPNKEJBRNFPAEG-UHFFFAOYSA-N COC1=CC=C(C=C1)C1=C(C)C(=CC=C1)C(O)=O
772 0.057142857 QOFVVEZPQRISRL-UHFFFAOYSA-N OC(C(O)C1=CC=CC=C1)C(=O)C1=CC=CC=C1
773 0.057142857 HYJWNSAWSHRGJI-UHFFFAOYSA-N COC1=CC=CC(=C1OC)C1=CC=CC(C=O)=C1
774 0.057142857 GHVNFLHFOPJJNP-SNAWJCMRSA-N COC1=CC2=C(C=CC(=O)O2)C=C1\C=C\C(C)=C
775 0.057142857 BTHGZZCVAJGTDS-UHFFFAOYSA-N O=C1CCCc2c1c(O)c1c(c2)c(C)ccc1O
776 0.057142857 IEPWIPZLLIOZLU-ONEGZZNKSA-N [H]\C(CC)=C(\[H])CCOC(=O)C1=CC=CC=C1O
777 0.057142857 IEPWIPZLLIOZLU-ARJAWSKDSA-N CC\C=C/CCOC(=O)C1=CC=CC=C1O
778 0.057142857 GLJXWAWXHQAWNW-UHFFFAOYSA-N Cc1cc2cc3CCCC(=O)c3c(c2c(c1)O)O
779 0.057142857 GCXZLYVKVWPSID-UHFFFAOYSA-N COc1cc(C)c(c(c1)O)C(=O)c1ccccc1
780 0.057142857 XDHPAQIZOIVINE-UHFFFAOYSA-N COC1=CC(CCC2=CC(O)=C(O)C=C2)=CC(O)=C1
781 0.057142857 HECLVTMJHHEDAY-UHFFFAOYSA-N COC1=CC(CCC2=C(O)C(O)=CC=C2)=CC(O)=C1
782 0.057142857 VQGBPCIONNQYIL-UHFFFAOYSA-N C(C1=CC=CC=C1)[N+]1=C2C=CC=CC2=CC=C1
783 0.057142857 OFFKPSILVYPTPG-UHFFFAOYSA-N COc1c2C(=O)CCCc2cc2c1c(O)ccc2
784 0.057142857 HGCKWBSCARPESJ-UHFFFAOYSA-N CC(C(=O)C1=C(O)C=C(O)C=C1)C1=CC=CC=C1
785 0.057142857 XOYYHTTVCNEROD-UHFFFAOYSA-N CCCCC=COC(=O)C1=CC=CC=C1O
786 0.057142857 BRFJPPSXGVJYRV-UHFFFAOYSA-N C=C1C(=O)OC2C1=CC13COC(C3C(C2)C)CC1=O
787 0.057142857 YWPDGABYTMCJDP-UHFFFAOYSA-N CC1(C)OC2=CC(O)=CC(O)=C2C2=CC=CC=C12
788 0.057142857 BCAWVHAEPRQBMC-UHFFFAOYSA-N C=C1C(=O)OC2=C1CC13COC(C3C(C2)C)CC1=O
789 0.057142857 MWVYAXLUWZOOLT-UHFFFAOYSA-N FC1=CC=C(CCCC(=O)C2=CC=C(F)C=C2)C=C1
790 0.057142857 SQBYTDVWYJHLDT-UHFFFAOYSA-N CNC1=NC=CN2C(=CN=C12)C1=CC=C(F)C=C1
791 0.057142857 KLVJRBSSGDCVOR-UHFFFAOYSA-N COC1=CC=C(C=C1)C1OC1C(=O)C(C)C
792 0.057142857 BWKUSQZMLVHSHU-UHFFFAOYSA-N CO[Si](C)(C)CCC1=CC=C(CCl)C=C1
793 0.057142857 OCJAWSCBUDTOOL-UHFFFAOYSA-N OC1=C(O)C=C(C=C1)C(=O)CCC1=CC=CC=C1
794 0.057142857 FSNVPQJTUCEONA-UHFFFAOYSA-N OC1=CC(=CC(O)=C1)C(=O)CCC1=CC=CC=C1
795 0.057142857 MALGDKWQMXBTLJ-UHFFFAOYSA-N OC(CC(=O)C1=CC(O)=CC=C1)C1=CC=CC=C1
796 0.057142857 HRZBMERTVFCGHM-UHFFFAOYSA-N OC1=C(O)C=C(CCC(=O)C2=CC=CC=C2)C=C1
797 0.057142857 LUDHUGMCVUOELB-UHFFFAOYSA-N COC1=CC(=CC(O)=C1)C(O)CC1=CC=CC=C1O
798 0.057142857 CFRXLWPTSRKLMP-UHFFFAOYSA-N CC(CCO)CS(=O)(=O)C1=CC=CC(C)=C1
799 0.057142857 BONZHVSXXNQXRN-UHFFFAOYSA-N CC(CCO)CS(=O)(=O)C1=CC=C(C)C=C1
800 0.057142857 JLZRLOVJRKHAMK-UHFFFAOYSA-N COC1=CC(CC(O)C2=CC=CC=C2O)=CC(O)=C1
801 0.057142857 HOZJFFMWTLPBCS-UHFFFAOYSA-N COC1=C(O)C=C(C=C1)C(O)=NCC(O)=O
802 0.057142857 CEBGLOIXFMEALA-UHFFFAOYSA-N OCC1=C(O)C(COCC2=CC=CC=C2O)=CC=C1
803 0.057142857 DRESMJLILRZYHM-UHFFFAOYSA-N CCOC(=O)C1=CC=C(C=C1)C1=CC=C(O1)C=C
804 0.057142857 BSYWDFXAEJLZSY-UHFFFAOYSA-N COc1cccc2c1c(O)c1c(c2)CCCC1=O
805 0.057142857 HNYQTPJMDTXLIT-UHFFFAOYSA-N COC1=CC=C(OC(=O)C(C)=C)C2=CC=CC=C12
806 0.057142857 QEZIFVUXOUNOIV-UHFFFAOYSA-N COc1cc(C=Cc2ccccc2C)oc(=O)c1
807 0.057142857 ZCURMKYGRCORRQ-UHFFFAOYSA-N COC1=CC2=C(OC)C=CC3=C2C(=C1)C(=O)CC3
808 0.057142857 QLUNYCJEMCODEG-UHFFFAOYSA-N COc1cc(C=Cc2ccc(cc2)C)oc(=O)c1
809 0.057142857 CUWRRXIHOSRXGN-UHFFFAOYSA-N COc1ccc(c(c1C)O)C(=O)c1ccccc1
810 0.057142857 WWVXYKPKRAMYDP-UHFFFAOYSA-N COc1cc(OC)ccc1C(=O)c1ccccc1
811 0.057142857 POIACCNOIZXNAA-UHFFFAOYSA-N C1C(NN=C1C1=CC=NC=C1)=C1C=NC2=C1C=CC=C2
812 0.057142857 JKJYUVQWELOIDX-UHFFFAOYSA-N CCOC(=O)C(=C)C1=CC=C(OCC)C=C1
813 0.057142857 KZYUJKKVVJZPAX-UHFFFAOYSA-N CCCCS[Si](C)(C)[Si](C)(C)C
814 0.057142857 NDGVGDKHEGUJEA-UHFFFAOYSA-N COC1=C(OC)C=C(C=C1)[Si](F)(F)C(C)(C)C
815 0.057142857 POZGCGJFBOZPCM-UHFFFAOYSA-N CC1=CC=CC=C1OC(=O)OC1=CC=CC=C1C
816 0.057142857 YXCMBKHIPFABIQ-UHFFFAOYSA-N CC1CC2=C(C(=C1)O)C(=O)c1c(C2)cccc1O
817 0.057142857 IEPWIPZLLIOZLU-UHFFFAOYSA-N CCC=CCCOC(=O)C1=CC=CC=C1O
818 0.057142857 IZSUTXZRGHLNKV-OAHLLOKOSA-N CC1=C(C)C(=O)c2ccc3CC(C)(O)OCc3c2O1
819 0.057142857 WATBUMFOJAFMRV-UHFFFAOYSA-N CC1=CC2=C(C(C1)O)C(=O)c1c(C2)cccc1O
820 0.057142857 PFFIZPKWXQMNGU-UHFFFAOYSA-N CC1=CC2Cc3cccc(c3C(=O)C2C(=C1)O)O
821 0.057142857 RXURGCVGOSMPGX-UHFFFAOYSA-N COC1=CC(=C(C#C1)Oc1cc(C)cc(c1)O)C
822 0.057142857 LZYYGYRHLIDHAL-CQSZACIVSA-N OC(Cc1cccc(O)c1)Cc2ccc(O)cc2O
823 0.057142857 AKXDUBPIPJUWID-UHFFFAOYSA-N COC1OOC1(C1=CC=CC=C1)C1=CC=CC=C1
824 0.057142857 SYWTYRLIJCHSLJ-QMMMGPOBSA-N CC1COC2=C(C)C(=O)C(=O)c3c(C)ccc1c23
825 0.057142857 ATULGSKPHOMODJ-UHFFFAOYSA-N CC1OC(OCC2=CC=CC=C2)C=CC1O
826 0.057142857 LTOSSAVPMIKCBC-VIFPVBQESA-N CC1COc2cc(C)c3C(=O)C(=O)C(=Cc3c12)C
827 0.057142857 DLCVCPSDGQGZMJ-UHFFFAOYSA-N COC(=O)OCC=CC1=CC2=CC=CC=C2C=C1
828 0.057142857 HNMYKZKMGVOVHC-UHFFFAOYSA-N COc1cc(CCc2c(O)cccc2O)cc(c1)O
829 0.057142857 UODGFVALOUZXGF-UHFFFAOYSA-N COc1cc(CCc2ccc(cc2O)O)cc(c1)O
830 0.057142857 GZVIIVYVMAAMII-UHFFFAOYSA-N COCOC1=C2C=CCCC2=C(OC)C=C1
831 0.057142857 ASXBKDUNGLFEKX-UHFFFAOYSA-N COC1=CC(OC)=C(OC)C(OC2=CC=CC=C2)=C1
832 0.057142857 JXAIRCQPQSEYNW-UHFFFAOYSA-N CC(=O)C1=CC=C(OC(C)(CO)C=C)C=C1
833 0.057142857 OTIZTAXUFMCICV-UHFFFAOYSA-N CC(C)(C)C(=O)OCC(=O)C1=CC=CC=C1
834 0.057142857 ASTUNMYDURHXIM-UHFFFAOYSA-N CC(C)(C)C1OC(C(=O)O1)C1=CC=CC=C1
835 0.057142857 GNQTXZMKNHCXOU-UHFFFAOYSA-N COC12C=C(CCc3ccccc3O)C=C(C2O1)O
836 0.057142857 CUDYCCMHDWRLSS-UHFFFAOYSA-N COC1=CC=CC=C1OCC1=CC(OC)=C(O)C=C1
837 0.057142857 ZPOZSJNQPJQTNJ-UHFFFAOYSA-N COC(=O)OCC=CC1=CC=CC2=CC=CC=C12
838 0.057142857 JFBQQAQOFNAINL-UHFFFAOYSA-N C=CCc1cc(C)c(c(c1)OC)OC(=O)C
839 0.057142857 YVYBHBIVBORLRD-UHFFFAOYSA-N COc1cc(C)cc(O)c1Oc2cc(C)cc(O)c2
840 0.057142857 VYJXWDFKEJHZLC-UHFFFAOYSA-N CC1=NC2=CC=NN2C(N)=C1C1=CC(F)=CC=C1
841 0.057142857 KRVUKKODAPCEOP-UHFFFAOYSA-N C=CCc1cc(OC)c(cc1C)OC(=O)C
842 0.057142857 XPINBVMNENJDHL-QMMMGPOBSA-N CC1Cc2c(C(=O)C)c(O)cc3cccc(O1)c23
843 0.057142857 BUJMPIXGZSXJHY-HQJQHLMTSA-N COc1cc2C(C)CC(O)C(=O)c2cc1C
844 0.057142857 HTWWGBVBMFKAMA-UHFFFAOYSA-N CC1=COC2=C(C)C3=C(C=C12)C(C)=C(C)C(=O)O3
845 0.057142857 OKFZZNFCJHOAOL-BREBYQMCSA-N CC1=CC2CCC1CCC3=CC(=O)OC23O
846 0.057142857 BQOPGIGJYFACOV-UHFFFAOYSA-N COc1cc(cc(OC)c1OC)c2ccc(O)cc2
847 0.057142857 HPEVJTNZYIMANV-UHFFFAOYSA-N CCC(C)COS(=O)(=O)C1=CC=C(C)C=C1
848 0.057142857 AGNVRDJSQZWARR-UHFFFAOYSA-N COC1=CC2=C(C=C1N)[O+]=C1C=C(N)C=CC1=N2
849 0.057142857 IEPWIPZLLIOZLU-UHFFFAOYSA-N CCC=CCCOC(=O)C1=CC=CC=C1O
850 0.057142857 MFABPXKHKBXOAA-UHFFFAOYSA-N CC12CC3C(CC1O2)C(=O)C1=C(C=CC=C1)C3=O
851 0.057142857 LZYYGYRHLIDHAL-UHFFFAOYSA-N OC(CC1=CC(O)=CC=C1)CC1=C(O)C=C(O)C=C1
852 0.057142857 CPMMXYMSSNBMHY-UHFFFAOYSA-N CC(=O)OC1C(O)CCCC2=CC=CC=C12
853 0.057142857 MBRXJUWVCSGEJE-UHFFFAOYSA-N COc1cc2OC(O)C(=O)N(c2cc1C)O
854 0.057142857 IEBWEPWIIBEIII-UKRRQHHQSA-N OC1Cc2ccc(O)cc2OC1c3ccccc3
855 0.057142857 AOGNACZDZNOTSN-UHFFFAOYSA-N OCC(O)(C(=O)C1=CC=CC=C1)C1=CC=CC=C1
856 0.057142857 JQNZXGHLINRAFV-UHFFFAOYSA-N COc1cc2OC(O)C(=O)N(c2c(c1)C)O
857 0.057142857 CCEYXMKHAYJBST-UHFFFAOYSA-N COc1ccc2c(c1C)OC(C(=O)N2O)O
858 0.057142857 ZGQMZVWPCVHENS-UHFFFAOYSA-N CC(C)(OC1=CC=C(C=C1)N(=O)=O)C(O)=O
859 0.057142857 YNDNIPMGZASSRG-UHFFFAOYSA-N COC(C(O)=O)(C1=CC=CC=C1)C1=CC=CC=C1
860 0.057142857 WSCAWNMENUGSEV-UHFFFAOYSA-N CCC1=C(C)C2=C(OC1=O)C(C)=C1OC=CC1=C2
861 0.057142857 VQGBPCIONNQYIL-UHFFFAOYSA-N C(C1=CC=CC=C1)[N+]1=C2C=CC=CC2=CC=C1
862 0.057142857 MTXUJMVVHXAADM-PWSUYJOCSA-N COC1=C(OC2C=C3OC(=O)C=CC3=CC12)C(C)C
863 0.057142857 LTOSSAVPMIKCBC-UHFFFAOYSA-N CC1COC2=CC(C)=C3C(=O)C(=O)C(C)=CC3=C12
864 0.057142857 SYWTYRLIJCHSLJ-UHFFFAOYSA-N CC1COC2=C(C)C(=O)C(=O)C3=C(C)C=CC1=C23
865 0.057142857 SCLURYMDNQEQKO-UHFFFAOYSA-N COC1C(C)OC(C1O)n1ccc(nc1=O)O
866 0.057142857 XVHVFWLEKAAUSQ-UHFFFAOYSA-N COC1=CC=C(C=C1)C(=O)OC1CCCC1
867 0.057142857 JPPCBYPJJZNXQS-UHFFFAOYSA-N CCOC(=O)C1(C)OC1(C)C1=CC=CC=C1
868 0.057142857 CDXCKYLLBGIPQK-LBPRGKRZSA-N CC(=O)c1ccc2OC(Cc2c1)C(C)(C)O
869 0.057142857 FHFHMOYELTZEQX-UHFFFAOYSA-N CC1=NC=C(CSC(N)=N)N1CC1=CC=CC=C1
870 0.057142857 XCUVKEVNSATDTD-UHFFFAOYSA-N OCC1CC(C(O)C1O)N1C=CC(O)=NC1=O
871 0.057142857 XSHSIVCJRWHGIV-UHFFFAOYSA-N COC1=CC=CC2(C1(O)C=Cc1c2cccc1)O
872 0.057142857 HBFNWMJHTGIQRB-CQSZACIVSA-N OC(Cc1ccc(O)cc1)Cc2ccc(O)cc2O
873 0.057142857 SUJPVAVHKOCVJY-UHFFFAOYSA-N COC1=CC(O)C(c2c1ccc1c2cccc1)O
874 0.057142857 ZBPDUCOIPHVDSN-UHFFFAOYSA-N CC1=CC2=CC(C)(C)OC(=C2C1=O)c3cocc3
875 0.057142857 AESSLYMIMCLSHB-HSSJLGHESA-N CC1=C/CC2C(CC3=CCC1OC3=O)OC(=O)C2=C
876 0.057142857 QPVNSWUFYMZFDL-UHFFFAOYSA-N CC(=O)CCCCc1ccc2OCOc2c1
877 0.057142857 MFLCJTLYUNKJEG-UHFFFAOYSA-N OC(=O)CC(c1ccc2c(c1)cc(o2)C(=C)C)(O)C
878 0.057142857 UXVQVQUEZWWVRN-UHFFFAOYSA-N COc1cc(CCOc2ccccc2O)cc(c1)O
879 0.057142857 QTLFATFHGLUPJB-UHFFFAOYSA-N OCC1=C2C=CC(O)C(O)C2=CC2=CC=CC=C12
880 0.057142857 IZFXJBZTOTXUMI-NSCUHMNNSA-N Cc1c(O)cc(C=Cc2ccc(O)cc2)cc1O
881 0.057142857 YAKFETHTYBAIJR-UHFFFAOYSA-N OC(C1CC1)(C1=CC=C(F)C=C1)C1=CC=C(F)C=C1
882 0.057142857 RNTIGDWQNJQAKZ-UHFFFAOYSA-N COC1=CC(CC(O)=O)=CC(=C1)C1=CC=CC=C1
883 0.057142857 VQGBPCIONNQYIL-UHFFFAOYSA-N C(C1=CC=CC=C1)[N+]1=C2C=CC=CC2=CC=C1
884 0.055555556 ZDLILMQNLSEPLK-UHFFFAOYSA-N COC1=CN=C(Cl)N=C1NC1CCNCC1
885 0.055555556 WRTWQOZLEIKMES-UHFFFAOYSA-N CCOC(=O)CC1(O)CC2=CC=CC=C2C1
886 0.055555556 KSPYLLNMCVNJFL-UHFFFAOYSA-N COC1=CC=C(OCC2CC(O)C=C2)C=C1
887 0.055555556 XLMVTJDLJQHYAY-UHFFFAOYSA-N CC(=CCOc1cc(ccc1O)C(=O)C)C
888 0.055555556 ZYCTURVYTQAFJB-UHFFFAOYSA-N CC(CC(O)=O)C(=O)C1=CC(C)=CC=C1C
889 0.055555556 VAWBZNCULSFGBS-UHFFFAOYSA-N CCOC(=O)C1=CC=C(OCC=CC)C=C1
890 0.055555556 BPTDWRNSKPNXDB-UHFFFAOYSA-N CCOC(=O)C1=CC=CC=C1OCC=CC
891 0.055555556 SNPCOPHVQCORTQ-UHFFFAOYSA-N NNC(C(=O)O)(Cc1ccc(c(c1)O)O)CO
892 0.055555556 MCHFIILRWZTRRP-UHFFFAOYSA-N CCCCSC(=S)NC1=CC=CC=C1
893 0.055555556 NCTYRIDOQXKYJJ-KHNKHLGUSA-N CC1=C2C(CC3CCC=C4C(=O)OC2C34C)OC1=O
894 0.055555556 YABHPHVVCQCKJX-UHFFFAOYSA-N CC1=C(C[N+]([O-])=O)CC2C(C1)C(=O)OC2=O
895 0.055555556 XDPDIBVNRXJOLJ-UHFFFAOYSA-N CC1=CC(O)=C(C)C2=C1OC(=O)CC2(C)C
896 0.055555556 BTENVNXKJIKUMO-UHFFFAOYSA-N ON(C(=O)OCc1ccccc1)CC(=O)O
897 0.055555556 DGYNFTPATSGSKV-AQUOVQTQSA-N CC(O)c1ccc2OC(C(O)c2c1)C(=C)C
898 0.055555556 PULHJIHQUIHMPP-UHFFFAOYSA-N C[Si](C)(C)C1=NN(CC(=O)C2=CC=CC=C2)N=N1
899 0.055555556 OPFGZUFDGCEXQI-UHFFFAOYSA-N COC1=CC=C(COCC(O)CC#C)C=C1
900 0.055555556 WDUZIWGNQKQNOU-UHFFFAOYSA-N COC1=CC=C(C=CC(=O)C(C)(C)O)C=C1
901 0.055555556 QTUYJWKFWYJIOM-UHFFFAOYSA-N CCCCC(=O)c1ccccc1C(=O)OC
902 0.055555556 PULNVLXLBUNGFM-UHFFFAOYSA-N C=C1C(=O)OC2C1CC13COC(=CC1=O)C3C(C2)C
903 0.055555556 BSCVYTIFSZYRNL-UHFFFAOYSA-N OC(=O)C(=C1CC=CC(=C1)Oc1ccccc1)C
904 0.055555556 QRODIANDORLRBY-UHFFFAOYSA-N COC1=CC(=CC(O)=C1)C(O)=NCC(O)=O
905 0.055555556 LOODYTDRRBLQNH-UHFFFAOYSA-N COC1=C(O)C=CC(=C1)C(O)=NCC(O)=O
906 0.055555556 XFGPWQXJIUPOGY-UHFFFAOYSA-N CC(O)(CC=C)C(=O)OCC1=CC=CC=C1
907 0.055555556 DGYNFTPATSGSKV-UHFFFAOYSA-N CC(=C)C1Oc2c(C1O)cc(cc2)C(O)C
908 0.055555556 APIPATAGEZXXFO-UHFFFAOYSA-N OC1=CC2C(C=C1)(O2)C(=Cc1ccc(cc1)O)C
909 0.055555556 JKIVKPPMLRZOLB-UHFFFAOYSA-N OC1CC(Oc2c1cccc2)C12C=CC=CC2O1
910 0.055555556 OEURNAGLKDSGSP-UHFFFAOYSA-N O=CCCCC(OCC1=CC=CC=C1)C=O
911 0.055555556 DSBCSPRQHLEMRA-UHFFFAOYSA-N OC(=O)CC1=C(CC(O)=O)C2=CC=CC=C2CCC1
912 0.055555556 BOJLXBMNOCGNQW-UHFFFAOYSA-N CC(CCO)=C=CC1=CC=C(C=C1)C(F)(F)F
913 0.055555556 HHLMLWCXDUSDHF-UHFFFAOYSA-N C=C1C(=O)OC2C1C=C1C(=C)C(=O)C=CC1(C2)C
914 0.055555556 JNZRFFBJVROMMM-UHFFFAOYSA-N CC(C)(NCCCS(O)(=O)=O)C(O)=O
915 0.055555556 WRSZZSHGIYWHAJ-UHFFFAOYSA-N O=C(CC1=CC2C(C=C1)(O2)O)NCC(=O)O
916 0.055555556 RZOBGPJAWFIEGO-UHFFFAOYSA-N O=CNC(C(=O)O)Cc1ccc(cc1O)O
917 0.055555556 VVSDOJZZQIOIDL-UHFFFAOYSA-N CCOC1=C(CC=C)C2=CC=CC=C2C(=O)C1=O
918 0.055555556 MDBVTFCTEMUVJD-UHFFFAOYSA-N O=C(NC(C(=O)O)O)Cc1ccc(cc1)O
919 0.055555556 FVXSCCVTOARPJI-UHFFFAOYSA-N O=C1CCCOC1COCC1=CC=CC=C1
920 0.055555556 BFNPRNSVLLAPKA-UHFFFAOYSA-N O=C(C1C(O)C=CC=C1O)C=Cc1ccccc1
921 0.055555556 COYIRJYVWHGOAE-UHFFFAOYSA-N CC(CC(=O)C1=CC(C)=CC(C)=C1)C(O)=O
922 0.055555556 STSXMTNFSINLPV-UHFFFAOYSA-N OC(=O)CNC(=O)C(c1ccc(cc1)O)O
923 0.055555556 HOGPCIFPJSTEFD-UHFFFAOYSA-N O=C(Cc1ccc(cc1O)O)NCC(=O)O
924 0.055555556 AAHNIBROSVVFRO-UHFFFAOYSA-N CCCCOC1=CC=C(C=CC(O)=O)C=C1
925 0.055555556 YCDARDMYSRGGGV-UHFFFAOYSA-N COC(=O)CCC(=O)C1=CC=CC2=CC=CC=C12
926 0.055555556 VOZPCJHYTAMUSJ-UHFFFAOYSA-N O=C(Cc1ccc(c(c1)O)O)NCC(=O)O
927 0.055555556 KIEQAQLZGVWIBK-UHFFFAOYSA-N O=CNC(C(=O)O)Cc1ccc(c(c1)O)O
928 0.055555556 DFEUKLAQUXACEA-UHFFFAOYSA-N COC1=CC=C(C=C1)C(=O)C(C)(C)C(C)=O
929 0.055555556 SUTZIVCVBFCEBY-UHFFFAOYSA-N COC(=O)CCC(=O)C1=CC2=CC=CC=C2C=C1
930 0.055555556 JDUYRHOPIWREKP-UHFFFAOYSA-N CCOC(=O)C=C(OCC)C1=CC=CC=C1
931 0.055555556 TVXDUWCRYZBQPT-UHFFFAOYSA-N C=CCc1ccc(c(c1C)OC)OC(=O)C
932 0.055555556 JZSWHNPKTGNPOX-UHFFFAOYSA-N CC=CCOC1=CC=C(CCC(O)=O)C=C1
933 0.055555556 WHGNXNCOTZPEEK-UHFFFAOYSA-N CO[Si](C)(CCCOCC1CO1)OC
934 0.055555556 DEVJBGWNDCATIL-UHFFFAOYSA-N CC(O)COC1=CC=C(C(=O)CO)C2=CC=CC=C12
935 0.055555556 SQDGOSHTGDYCQI-UHFFFAOYSA-N CC(C)(C)OC(=O)CS(=O)C(C)(C)C
936 0.055555556 KCIMHLFQVFKWQS-UHFFFAOYSA-N CCOC(=O)CC1CCC2=CC(O)=CC=C12
937 0.055555556 MDHCIWVCGOIFOR-UHFFFAOYSA-N O=CNC(C(c1ccc(cc1)O)O)C(=O)O
938 0.055555556 KOUCTZDKTJGHSS-UHFFFAOYSA-N CCCCCOS(=O)(=O)C1=CC=C(C)C=C1
939 0.055555556 GELQTZLDJBOCEO-UHFFFAOYSA-N COC1=C(OCC=C(C)C)C=CC(C=O)=C1
940 0.055555556 QINVXGVRGPLLRE-UHFFFAOYSA-N CC(=C)C(=O)OCC(O)CC1=CC=CC=C1
941 0.054054054 ALHZMSMLLKOLHZ-CLPVKGIJSA-N CC12OC1CC3=C(CCC4C(OC(=O)C4=C)C23)C=O
942 0.054054054 ZCOSXYMFVMQWAK-UHFFFAOYSA-N OC1=CC2(C(C=C1)(O)CCC(O2)c1ccccc1)O
943 0.054054054 OJMUOHDRMFMOPA-UHFFFAOYSA-N CC(=O)CCCCOC1=CC=CC=C1C=O
944 0.054054054 QALPTRWYOIUAGK-UHFFFAOYSA-N O=C(C1(O)C=CC=CC1O)C=Cc1ccccc1
945 0.054054054 MDKVSRLUAFPADP-UHFFFAOYSA-N CCC(C)[Si](F)(F)C1=CC=C(OC)C(OC)=C1
946 0.054054054 JXJVNPKQDNFVFE-UHFFFAOYSA-N COC1=CC(O)=C(C=C1)C(O)=NCC(O)=O
947 0.054054054 GVZPLASEIKBWEC-UHFFFAOYSA-N NC(=O)OC(C(c1ccccc1)C(=O)O)O
948 0.054054054 APITYFLEGCAZRD-UHFFFAOYSA-N O=CC1=CC2=C(C34C1(C3)C(O)OC4=O)CC(C2)(C)C
949 0.054054054 SRLMBNWLEZXCJC-UHFFFAOYSA-N O=C(CC1=CC=C(C2C1O2)O)NCC(=O)O
950 0.054054054 PMZXVTFIYKCDRT-UHFFFAOYSA-N OC(=O)CNC(=O)OCc1cccc(c1)O
951 0.054054054 DBFNEZMYRPLRIP-UHFFFAOYSA-N CCCCCC(=O)OC1=CC=C(C=O)C=C1
952 0.054054054 XBAKHQLXQGPVQG-UHFFFAOYSA-N CC(=O)C=C(CCC1=CC=CC=C1)C(F)(F)F
953 0.054054054 ODMKEKAKASDWLT-UHFFFAOYSA-N CCOC1=CC=C(OCCOCC#C)C=C1
954 0.054054054 NZYHGHUWOHDUSJ-UHFFFAOYSA-N CCC(=O)C(C)C(=O)OCC1=CC=CC=C1
955 0.054054054 FOSIJJWHNJBMAA-UHFFFAOYSA-N CC(=O)C1=CC=C(OC2CCCCO2)C=C1
956 0.054054054 VJKPOTVJDGYSII-UHFFFAOYSA-N O=CC=CC(=CC(=O)O)C(c1ccc(cc1)O)(C)C
957 0.054054054 QMNXHFYGMWHEEN-QKCSRTOESA-N CC1=CC(=O)C2=C(C)CC(O)C3=C(C)C(=O)OC3C12
958 0.054054054 SXPHHWILAWXFLE-UHFFFAOYSA-N CC(C)CC(=O)C1=C(O)C=CC(=C1)C(C)=O
959 0.054054054 FJGGVDWWVKQRAV-UHFFFAOYSA-N OC1C=CC2=C(C1)C(=O)CC(O2)c1ccccc1
960 0.054054054 KWZROPLHYHGUCS-UHFFFAOYSA-N CC(OCC1=CC=CC=C1)C(C=O)C(C)=O
961 0.054054054 IROPLABSGCVKHO-UHFFFAOYSA-N OC(=O)C(NC=O)CC1=CC=C(C2C1O2)O
962 0.054054054 OCMHIQFIJSIFDX-UHFFFAOYSA-N CC(=O)OCC1(C)OC2=CC=C(C=C2C=C1)C(C)=O
963 0.054054054 LNIFCHLLDTWCIH-UHFFFAOYSA-N CCOC(=O)C1CC1C1=CC=C(OC)C=C1
964 0.054054054 ZJCCKGLUXJRPHE-UHFFFAOYSA-N CC(=O)OCCOCN1C=C(C)C(=O)NC1=O
965 0.054054054 ZNGRXQFSSPVRCE-UHFFFAOYSA-N CC1=CC=C(C=C1)C1CC11C(=O)OC(C)(C)OC1=O
966 0.054054054 RGLHEMZXTOODQW-UHFFFAOYSA-N C=CC(=O)OCCCCOC1=CC=CC=C1
967 0.054054054 RNNQKZPVFGNIMY-NSHDSACASA-N CC(=O)c1ccc2OC(C)(C)CC(O)c2c1
968 0.054054054 IKRIKKOBZDKWBN-UHFFFAOYSA-N COC1=CC(CCC2=CC(O)=CC=C2O)=CC(O)=C1
969 0.054054054 YYQMNSBLYALANC-UHFFFAOYSA-N OC(=O)NC(C(=O)O)Cc1cccc(c1)O
970 0.054054054 SALXTZSXZSFOOW-UHFFFAOYSA-N CCOC(=O)Nc1cccc(c1)OC(=O)O
971 0.054054054 LSDGSJYZSOPREL-UHFFFAOYSA-N CCCCC(=O)C1=CC=C(C=C1)C(=O)OC
972 0.054054054 NXAHYDZYTLMBQZ-UHFFFAOYSA-N CCOC(=O)CC1CC2=CC=C(O)C=C2C1
973 0.054054054 IMSOYMDIEHJKNP-UHFFFAOYSA-N CC(C(=O)C1=CC=CC=C1)C1(O)C=CC(=O)C=C1
974 0.054054054 RDXCZCNBYVIVQS-UHFFFAOYSA-N CC=CCc1ccc(c(c1)OC)OC(=O)C
975 0.054054054 LNIFCHLLDTWCIH-UHFFFAOYSA-N CCOC(=O)C1CC1C1=CC=C(OC)C=C1
976 0.054054054 JQEZLSUFDXSIEK-UHFFFAOYSA-N OC(C(=O)O)NC(=O)OCc1ccccc1
977 0.054054054 CEBUQEACCUKHPB-UHFFFAOYSA-N O=C1OC2C(C1=C)CC1C(C2)(C)C2OC2C(=O)C1=C
978 0.054054054 ZVGMVAJOLADZJG-UHFFFAOYSA-N O=CNC(C(=O)O)CC1=CC2C(C=C1)(O2)O
979 0.054054054 QMNXHFYGMWHEEN-SCDSUCTJSA-N CC1=CC(=O)C2=C(C)CC(O)C3=C(C)C(=O)OC3C12
980 0.054054054 QIAPWIXLNTYQDG-UHFFFAOYSA-N COC1=CC=C(C=CCCCC(O)=O)C=C1
981 0.054054054 YSXVLMHKMPDWDY-UHFFFAOYSA-N COC1=CC=C(C=C1)C1(C)OCCCC1=O
982 0.054054054 OCMHIQFIJSIFDX-HNNXBMFYSA-N CC(=O)OCC1(C)Oc2ccc(cc2C=C1)C(=O)C
983 0.054054054 COSCRJLYEZUUMW-UHFFFAOYSA-N COC(=O)C1CC(C1)OCC1=CC=CC=C1
984 0.054054054 FQMLXIRYILZCBK-UHFFFAOYSA-N CC(=C1C=CC=C(C1)Oc1ccccc1)C(=O)O
985 0.054054054 CBMTXLJYTRWJSM-UHFFFAOYSA-N CCOC(=O)C1CC2=C3C=CC=CC3=CC=C2O1
986 0.054054054 JQEWLPIWVACUSU-UHFFFAOYSA-N COC(=O)C(C)=CCOCC1=CC=CC=C1
987 0.054054054 LNRGZUJUSKIPFA-UHFFFAOYSA-N OC1CC(OC2(C1(O)C=CC=C2)O)c1ccccc1
988 0.054054054 ODVKSTFPQDVPJZ-UHFFFAOYSA-N C1CC2(COC(OC2)C2=CC=CO2)CC=C1
989 0.054054054 RNNQKZPVFGNIMY-LLVKDONJSA-N CC(=O)c1ccc2OC(C)(C)C[C@@H](O)c2c1
990 0.054054054 CMFPGAFZPCBUKO-UHFFFAOYSA-N OC(=O)NC(C(=O)O)Cc1ccc(cc1)O
991 0.052631579 XFRWZVXVZIQXFI-UHFFFAOYSA-N CCOC(=O)C=CC1=CC=C(OCC)C=C1
992 0.052631579 HQHZZZIMCDBGLW-UHFFFAOYSA-N CC1C(=O)CC2C1C1OC(=O)C(=C)C1C(=CC2=C)O
993 0.052631579 VWESCCWYMWVACQ-UHFFFAOYSA-N C=C1C(=O)OC2C1=CC1C(=C)C(=O)C=CC1(C2)C
994 0.052631579 NQTWJSHIEGJKBX-UHFFFAOYSA-N O=CC1=CC2=CC(CC2C23C1(C2)C(O)OC3=O)(C)C
995 0.052631579 RZAPGGCCIASYRT-UHFFFAOYSA-N O=C1OC(C)(C)CCC1C1OC(=O)c2c1cccc2
996 0.052631579 KTSWNBXSASGTMI-UHFFFAOYSA-N CC(=C)C1CC2=C(O1)C=C(C(C2)C(=O)C)O
997 0.052631579 OVVAVVMDNSLTHN-UKOWJOKBSA-N CC=C(C)/C(O)c1cc(ccc1O)C(=O)C
998 0.052631579 JFFMMLPJMYOOOM-OJICRYGUSA-N CC1C2C(OC1=O)C3C(=CC(=O)C3=C(C)CC2=O)C
999 0.052631579 JPWMMPGBDKWYPX-UHFFFAOYSA-N COC(=O)CCc1ccc(OC)cc1C=C
1000 0.052631579 BRGBDGARGSNVOD-WRSFFWLLSA-N CC(O)C(C)OC(=O)C=Cc1ccccc1
1001 0.052631579 OPCVSKQBBWXUMQ-BDWDCIJZSA-N OC1CC2C(OC(=O)C2=C)C3C(CC(=O)C3=C)C1=C
1002 0.052631579 MZFMQWOFBJLJES-UHFFFAOYSA-N COC(=O)C=CC(O)CCC1=CC=CC=C1
1003 0.052631579 ZDDHYHVERQIEMY-UHFFFAOYSA-N Oc1ccc2c(c1)C(O)CC(O2)c1ccccc1
1004 0.052631579 GJWVHFFMTIDGFY-UHFFFAOYSA-N OC(c1ccccc1)OC(=O)NCC(=O)O
1005 0.052631579 QDNCTQZOUYMIHM-UHFFFAOYSA-N COC1=C(O)C(CCC2=CC=CC=C2O)=CC(O)=C1
1006 0.052631579 XDWQYMXQMNUWID-UHFFFAOYSA-N CCOC(=O)C(CC1=CC=CC=C1)C(C)=O
1007 0.052631579 CXVHWWVANOUFMF-QPPBUOOMSA-N CC1=CC(=O)C2=C(C)C(O)CC3C(OC(=O)C3=C)C12
1008 0.052631579 LORIDAQKSAOIRR-UHFFFAOYSA-N CC(=O)OCC(=O)c1ccc2OC(C)(C)C=Cc2c1
1009 0.052631579 VYKSRLDHXQURKA-UHFFFAOYSA-N COCCCCC(=O)c1ccc(cc1)C(F)(F)F
1010 0.052631579 ZUYAUQMEKQQDDD-UHFFFAOYSA-N OC1=CC2=C(CC1)C(=O)CC(O2)c1ccccc1
1011 0.052631579 JCENMKNGLNCJCQ-UHFFFAOYSA-N OC(=O)CNC(=O)OCC12C=CC=CC2O1
1012 0.052631579 YZVXEXSBDIMRGV-UHFFFAOYSA-N CC(CC(=O)C1=CC(C)=CC=C1C)C(O)=O
1013 0.052631579 BKHCYJLKVLXIQY-UHFFFAOYSA-N NCc1[nH]c(c(c1CC(=O)O)CCC(=O)O)O
1014 0.052631579 PCANUTXUTRHVTG-UHFFFAOYSA-N COC(=O)C1=CC=C(CCCC(C)=O)C=C1
1015 0.052631579 XDOQCUKWIUGFAC-UHFFFAOYSA-N CC(=CC(c1cc(ccc1O)C(=O)C)O)C
1016 0.052631579 AUOSKDROUSTSHI-UHFFFAOYSA-N COC(=O)OC(CCC1=CC=CC=C1)C=C
1017 0.052631579 GWYQQKIRHWBMAR-UHFFFAOYSA-N CCOC(OCC)[SiH2]COCC1CO1
1018 0.052631579 HMOXAKDKMKPIIL-UHFFFAOYSA-N CCCCOC1CCC1S(=O)(=O)CC
1019 0.052631579 YBKUKJXXOVVINI-UHFFFAOYSA-N OC1=CC2=C(CC1)OC(CC2=O)c1ccccc1
1020 0.052631579 VKNBWPLASCNTTJ-UHFFFAOYSA-N CC(=C)C(=O)OCCOC(=O)C1=CC=C(C=C)C=C1
1021 0.052631579 TYVFXSNPAQXYPK-UHFFFAOYSA-N CC1C(=O)CC2C1C1=C(C(CC2=C)O)C(=C)C(=O)O1
1022 0.052631579 KFIKGUVDOCFSRD-UHFFFAOYSA-N COC1=CC(=CC=C1)C(CC=C)OC(C)=O
1023 0.052631579 QZSUDKYHNOUOOX-UHFFFAOYSA-N CCOC(=O)C1=CC=C(CC(C)C=O)C=C1
1024 0.052631579 OVVAVVMDNSLTHN-ZDUSSCGKSA-N CC=C(C)[C@H](O)c1cc(ccc1O)C(=O)C
1025 0.052631579 WZJNSWUDUGZCEC-UHFFFAOYSA-N O=CNC(C(=O)O)CC12C=CC(=CC2O1)O
1026 0.052631579 FBZGRZWTHBLTMS-UHFFFAOYSA-N OC(=O)C(c1ccc(cc1)O)COC(=O)N
1027 0.052631579 AQHLRNBZYWTYMU-UHFFFAOYSA-N CC(=O)C1=CC2C=CC(OC2C=C1O)(C)C
1028 0.052631579 MNPMGRZBLIFXFV-UHFFFAOYSA-N NC(=O)OCC(c1cccc(c1)O)C(=O)O
1029 0.052631579 YXFQOSNILCJXEO-UHFFFAOYSA-N NC(=O)OCC(c1ccccc1O)C(=O)O
1030 0.052631579 OPXJESSFBDDJAJ-PXAVOJGESA-N CC1=C2CC3C(CC2(C)C4OC4C1=O)OC(=O)C3=C
1031 0.052631579 AKKKRTBMNJCLNP-UHFFFAOYSA-N CCO[Si](OCC)(OCC)C(C)C=O
1032 0.052631579 ZDPAUMPYEXMEMA-UHFFFAOYSA-N CCOC(=O)CCC1=CC=C(C=C1)C(C)=O
1033 0.052631579 ORTRRAQKJPYUNB-UHFFFAOYSA-N CCCC1(C)OC(C(=O)O1)C1=CC=CC=C1
1034 0.052631579 WJRLRVSUBGIUGI-UHFFFAOYSA-N CCOC(=O)C=CC1=C(OCC)C=CC=C1
1035 0.052631579 GZHYUCNKELAAIK-UHFFFAOYSA-N OC(=O)CC(=O)NC1=CCCC=C1C(=O)O
1036 0.052631579 BRGBDGARGSNVOD-QGNYPYLESA-N CC(O)C(C)OC(=O)C=C/c1ccccc1
1037 0.052631579 JYPDUQGYCHTMQS-UHFFFAOYSA-N O=Cc1c(c(C)ccc1C(C)C)C(=O)C(=O)C(=O)C
1038 0.052631579 OPCVSKQBBWXUMQ-ZCURGHERSA-N OC1CC2C(OC(=O)C2=C)C3C(CC(=O)C3=C)C1=C
1039 0.052631579 OVVAVVMDNSLTHN-GBVBUYCNSA-N CC=C(/C)[C@H](O)c1cc(ccc1O)C(=O)C
1040 0.052631579 CATWJJBYIYENLW-UHFFFAOYSA-N CCOC(=O)C(=Cc1ccc(cc1)OC)C
1041 0.052631579 XFRWZVXVZIQXFI-UHFFFAOYSA-N CCOC(=O)C=CC1=CC=C(OCC)C=C1
1042 0.052631579 HAFRYFCBEWEKOX-UHFFFAOYSA-N OC(=O)C1C(O)C=CC=C1CCc1ccc(cc1)O
1043 0.052631579 OPCVSKQBBWXUMQ-QXJJFIIZSA-N OC1CC2C(OC(=O)C2=C)C3C(CC(=O)C3=C)C1=C
1044 0.051282051 WRHUNPKMYWRGSV-UHFFFAOYSA-N CC1C(=O)CC2C1C1OC(=O)C(=C)C1=C(CC2=C)O
1045 0.051282051 IJTDPYFNHNHMQK-UHFFFAOYSA-N CC(C)C(CC1=CC=CC=C1)C(=O)C(O)=O
1046 0.051282051 KCMNMBFBKCSTII-UHFFFAOYSA-N COS(=O)(=O)NCCN(CCO)CCO
1047 0.051282051 AVFZSZKFMFOGQL-UHFFFAOYSA-N CCOC(=O)C=CCOCC1=CC=CC=C1
1048 0.051282051 WMJNNRQDFKPDKN-UHFFFAOYSA-N Oc1ccc2c(c1)OC(CC2=O)C1=CC=CCC1
1049 0.051282051 ZROBGXPODCTLMQ-UHFFFAOYSA-N OC(=O)CNC(=O)OCc1ccc(cc1)O
1050 0.051282051 RVALDTQCCVGPIC-UHFFFAOYSA-N COC(=O)C=CCCOCC1=CC=CC=C1
1051 0.051282051 FHXBWWQNTOQDBP-UHFFFAOYSA-N CCOC(=O)C=Cc1ccc(cc1C)OC
1052 0.051282051 CFNFDUJWLXMVHH-UHFFFAOYSA-N CCOC(=O)C=C(c1ccc(cc1)OC)C
1053 0.051282051 YKADZKPLWQSUKY-UHFFFAOYSA-N OC1CC=C(C=C1)CCc1cccc(c1C(=O)O)O
1054 0.051282051 CHWBCEMIISCGOB-UHFFFAOYSA-N CC(=O)C1C=CC2=C(C1)C(O)C(O2)C(=C)C
1055 0.051282051 ASIVTMRMNHENCL-QKCSRTOESA-N CC1=CC(=O)C2=C(C)CC3OC(=O)C(=C3C(O)C12)C
1056 0.051282051 WYCIPDZFDDAEAC-JWZAGAIZSA-N OC1CC(=C)C2CC(=O)C(=C)C2C3OC(=O)C(=C)C13
1057 0.051282051 WZXKPNYMUZGZIA-UHFFFAOYSA-N CCCOC(=O)C=CC1=CC=C(OC)C=C1
1058 0.051282051 DILARCNLBXHZHH-HNNXBMFYSA-N CCC(=O)C1(C)C(=O)c2c(OC(=O)C)c(C)ccc12
1059 0.051282051 FTSGEPYAOWCBMW-UHFFFAOYSA-N CC(=CCc1cc(ccc1O)OC(=O)C)C
1060 0.051282051 HOOUZFBQJDBCTQ-UHFFFAOYSA-N CC1C(=O)CC2C1C1OC(=O)C(=C)C1C(=O)CC2=C
1061 0.051282051 WYCIPDZFDDAEAC-QXALJWCJSA-N OC1CC(=C)C2CC(=O)C(=C)C2C3OC(=O)C(=C)C13
1062 0.051282051 PFSOMJBXGBPFBW-UHFFFAOYSA-N COC1=CC=C(C=C1)C(O)CC(=O)C=CC
1063 0.051282051 BFKUNZZSUOHBCD-UHFFFAOYSA-N COC1=CC(O)=C(O)C(CCC2=CC=CC=C2O)=C1
1064 0.051282051 DWCMIVYBTWRUMK-UHFFFAOYSA-N OC(=O)CCc1c[nH]c(c1CC(=O)O)C(O)N
1065 0.051282051 HGNDDYGLBVRKFR-UHFFFAOYSA-N OC(=O)CCC1C(=O)CCC2(C1CC#C2)C
1066 0.051282051 WYCIPDZFDDAEAC-UHFFFAOYSA-N C=C1C(=O)CC2C1C1OC(=O)C(=C)C1C(CC2=C)O
1067 0.051282051 XBYIXIAOQPIYHO-UHFFFAOYSA-N CCOC(=O)CCCC(=O)C1=CC=CC=C1
1068 0.051282051 JEJLQYWGDKHHJH-UHFFFAOYSA-N COC(=O)OCC=CCCC1=CC=CC=C1
1069 0.051282051 IMTXGFNWPYDBFW-UHFFFAOYSA-N OC1C=CC(C=C1)(CC(=O)C(=O)O)C(=O)N
1070 0.051282051 ZTQXOKHFGSZHGO-UHFFFAOYSA-N OC(=O)CNC(=O)OCc1ccccc1O
1071 0.051282051 YCHHSJAATVHONY-UHFFFAOYSA-N O=C(CC12C=CC(=CC2O1)O)NCC(=O)O
1072 0.051282051 LIUWIWZKMDCCMX-UHFFFAOYSA-N OC(=O)Cc1ccc(c(c1)CC=C(C)C)O
1073 0.051282051 YNUVDRFUICHRLF-UHFFFAOYSA-N COC1=CC2(C(C(=C1)CCc1ccccc1O)O2)O
1074 0.051282051 AKVAOQWLBCJYAU-UHFFFAOYSA-N CC1C(=O)CC2=C1C1OC(=O)C(=C)C1C(CC2=C)O
1075 0.05 NIYXMGSLECQTQT-SWHYSGLUSA-N CC1=C2C(C3OC(=O)C(=C)C3CC1)C(=CC2=O)CO
1076 0.05 XXUFWLOTDKGZMU-UHFFFAOYSA-N COC(=O)CCC1=CC=C(OCC=C)C=C1
1077 0.05 KNVUMLDLEOBTMU-UHFFFAOYSA-N OCC12C=CC(=O)C(=C)C2CC2C(C1)OC(=O)C2=C
1078 0.05 UQJRAPAEISLDNY-UHFFFAOYSA-N CC(=O)C(C1CCCCC1=O)c1ccoc1
1079 0.05 KCJJMMITMIZHFI-TZTCFGBESA-N CC1C(=O)C=CC2=CC3(O)OC(=O)C(=C3CC12C)C
1080 0.05 NIYXMGSLECQTQT-DDTOSNHZSA-N CC1=C2C(C3OC(=O)C(=C)C3CC1)C(=CC2=O)CO
1081 0.05 NIYXMGSLECQTQT-BPNCWPANSA-N CC1=C2[C@@H]([C@@H]3[C@@H](CC1)C(=C)C(=O)O3)C(=CC2=O)CO
1082 0.05 BGICTFFONJOCQF-UHFFFAOYSA-N OC1=CC=C(C(C1O)O)C(=Cc1ccc(cc1)O)C
1083 0.05 PMABEVHXGIBHSP-UHFFFAOYSA-N Oc1ccc(cc1)CCC1CC=CC(=C1C(=O)O)O
1084 0.05 OPHSBONLZSCIDX-UHFFFAOYSA-N CC1C(=O)C=C2C1C1OC(=O)C(=C)C1C(CC2=C)O
1085 0.05 HQGBPGXKVRBZMO-UHFFFAOYSA-N O=C1OC(C)(C)CC=C1C1OC(=O)C2=C1CCC=C2
1086 0.05 NIYXMGSLECQTQT-GDLCADMTSA-N CC1=C2C(C3OC(=O)C(=C)C3CC1)C(=CC2=O)CO
1087 0.05 OZXIAQOYGHGJEY-UHFFFAOYSA-N COC(=O)CC(=O)C(C)CC1=CC=CC=C1
1088 0.05 CIWMXKRPVADVDK-UHFFFAOYSA-N CCOC(=O)C=CCC(O)C1=CC=CC=C1
1089 0.05 TXXYIQQHQIBKNQ-UHFFFAOYSA-N OCC(=O)c1ccc(c(c1)CC=C(C)C)O
1090 0.05 DJSKTIQATPUQJD-UHFFFAOYSA-N OC(=O)CC(C(=O)O)Cc1ccc2c(c1)C=CCC2
1091 0.05 UQJRAPAEISLDNY-UHFFFAOYSA-N CC(=O)C(C1CCCCC1=O)c1ccoc1
1092 0.05 WPBCJCMEWHJJSW-UHFFFAOYSA-N Oc1ccc2c(c1)C(=O)CC(O2)C1CC=CC=C1
1093 0.05 RRNLPLAYJBGMPO-UHFFFAOYSA-N COC1=CC=C(OC(C)C=C(C)C=O)C=C1
1094 0.05 PEZUWYQAWFCUDC-UHFFFAOYSA-N Oc1ccc2c(c1)C(=O)CC(O2)C1=CCCC=C1
1095 0.05 DCMUFYPXUPQOND-UHFFFAOYSA-N COC(=O)CCC(O)CSC(C)(C)C
1096 0.05 IOPDXRDUYBDHRM-UHFFFAOYSA-N CC(=O)ON=C(C(C)=O)C(=O)N1CCOCC1
1097 0.05 BITKQCNZCVXVEZ-UHFFFAOYSA-N OC(=O)CNC(=O)OCC1=CC2C(C=C1)O2
1098 0.05 ZJERBJZCGGYXIO-UHFFFAOYSA-N CC(=O)C1=CC2=C(CC1)OC(C2O)C(=C)C
1099 0.05 CIWMXKRPVADVDK-UHFFFAOYSA-N CCOC(=O)C=CCC(O)C1=CC=CC=C1
1100 0.05 KKWCJSJUIQQXKS-UHFFFAOYSA-N CC1=C2C3OC(=O)C(=C)C3C(CC(=C)C2CC1=O)O
1101 0.05 KBAGQPCSNKCWGK-UHFFFAOYSA-N OC=C1CC(=O)C2=C(C)CCC3C(C12)OC(=O)C3=C
1102 0.05 LSFPGFTWTBIBCH-UHFFFAOYSA-N CC=CN(C(=O)NC(=O)O)C1C=CC(O1)CO
1103 0.05 DTHRICBZBGBFIN-UHFFFAOYSA-N OCC1=CC(=O)C2C1C1OC(=O)C(=C)C1CCC2=C
1104 0.05 GKLMLTJRFZBYPA-UHFFFAOYSA-N OCC1=CC(=O)C2C1C1OC(=O)C(=C)C1CC=C2C
1105 0.05 NIYXMGSLECQTQT-UHFFFAOYSA-N OCC1=CC(=O)C2=C(C)CCC3C(C12)OC(=O)C3=C
1106 0.05 XBHWDGYEPSOCOH-UHFFFAOYSA-N CC(=C(O)Cc1cc(ccc1O)C(=O)C)C
1107 0.048780488 VERKYJGWCCPGBE-UHFFFAOYSA-N OCC1C=CC(O1)NC=C(C(=O)NC(=O)O)C
1108 0.048780488 JBAINTSOJBDJDS-CABCVRRESA-N CC1=C2CC3(C)C(=CCC(=O)C3=CC2(O)OC1=O)C
1109 0.048780488 GPPWDZAUGHHLNI-UHFFFAOYSA-N OC(=O)CC(C(=O)O)CC1CC=c2c(=C1)cccc2
1110 0.048780488 LLSLMWLUNHVUQI-UHFFFAOYSA-N O=C1OC(C2C1C=CC=C2)C1=CCC(OC1=O)(C)C
1111 0.048780488 KODCVGDOFMCKIM-UHFFFAOYSA-N NCc1[nH]cc(c1CC(=O)O)COCC(=O)O
1112 0.048780488 HWOYTQJRTUSLOZ-UHFFFAOYSA-N COC1CC=C(C=C1)C=Cc1cc(OC)cc(=O)o1
1113 0.048780488 AQUPAOCPACUFQJ-UHFFFAOYSA-N OC1C(O)C=CC=C1C(=O)C=Cc1ccccc1
1114 0.048780488 JDPYEJCAKOGKMS-UHFFFAOYSA-N O=C1OC2C(C1=C)CC1C(C2O)(C)C=CC(=O)C1=C
1115 0.048780488 KMEQDMBKBAKWFW-UHFFFAOYSA-N OC(=O)CNC(=O)OCC1=CC=CC2C1O2
1116 0.048780488 OPIKBWYNOLONCP-UHFFFAOYSA-N CC(=CN(C(=O)O)C1OC(C=C1)CO)C(=O)N
1117 0.048780488 NGQYZFWEKSBVRU-UHFFFAOYSA-N OCC1=C2C3OC(=O)C(=C)C3CCC(=C2C(=O)C1)C
1118 0.048780488 HYYKIHSZNIGJCF-UHFFFAOYSA-N O=C1OC(C)(C)CC=C1C1OC(=O)C2=C1C=CCC2
1119 0.048780488 ZMKDZXHEGJPAJV-UHFFFAOYSA-N OC(=O)CC(C(=O)O)Cc1ccc2c(c1)CCC=C2
1120 0.048780488 OOLZRUOEVSARJM-UHFFFAOYSA-N NCc1[nH]cc(c1COC(=O)O)CCC(=O)O
1121 0.048780488 GXZNCCYOYUXFRN-UHFFFAOYSA-N OC(=O)CCC1C#CCC2(C1CCC2=O)C
1122 0.048780488 XIVIANRBGKUMQV-UHFFFAOYSA-N CSCCCCCCC(CC(=O)O)O
1123 0.048780488 DSXRUSRYPBPJRT-UHFFFAOYSA-N O=C1OCC(C(=O)N1)C1(O)C=CC=CC1O
1124 0.048780488 NOCUGGBLZVCIQR-UHFFFAOYSA-N CC1(C)OC(=O)C(C)(S1)C1CCCC(=O)C1
1125 0.048780488 CGHGEVOOTDCIFF-UHFFFAOYSA-N COC(=O)CC1=CC=C(CC(C)C(F)(F)F)C=C1
1126 0.048780488 DCCLQYGWMJHTAF-CHIMOYNISA-N CC1=C2C(C3OC(=O)C(=C)C3CC1)C(=C(O)C2=O)C
1127 0.048780488 QCKBITIKITTYOK-UHFFFAOYSA-N Oc1ccc(cc1)C=C(C1=CC(C(C=C1)(O)O)O)C
1128 0.048780488 VJZLNMIFPIYPSA-UHFFFAOYSA-N C=CCOCC1COC(O1)C1=CC=CC=C1
1129 0.048780488 NEINWEXJOKKOGF-UHFFFAOYSA-N COC(C=CC=CC1=CC=C(OC)C=C1)=CC(O)=O
1130 0.048780488 NAIPSDLJLKUCLB-UHFFFAOYSA-N C=CC12CCC3C(OC(=O)C3=C)C1C(=C)C(=O)OC2
1131 0.047619048 KAEQAZPVSQRGTM-UHFFFAOYSA-N OC(=O)CC(C(=O)O)CC1=CC=C2C(C1)C=CC=C2
1132 0.047619048 XCAFZAPBIFLUQG-UHFFFAOYSA-N OCCOCCOCCSC1=CC=CC=C1
1133 0.047619048 OHYHEYFQYKAQQC-UHFFFAOYSA-N NCc1[nH]cc(c1C(C(=O)O)O)CCC(=O)O
1134 0.047619048 QQISFYXNUPRBEZ-VMPITWQZSA-N COC1=CCC(C=C1)/C=C/c1cc(OC)cc(=O)o1
1135 0.047619048 VZZBFOHNVJVBBT-UHFFFAOYSA-N CC(=O)C1=CC=C(N\N=N\CCCl)C=C1
1136 0.047619048 BEPLBMUTHSQMPG-UHFFFAOYSA-N OC1=CCC(C=C1)CCC(=O)c1ccc(cc1O)O
1137 0.047619048 SQEBMLCQNJOCBG-HVHJFMEUSA-N COC1(OC(=O)C(=C1C)CO)C=Cc2ccccc2
1138 0.047619048 JUTXCVKLKLLIJZ-UHFFFAOYSA-N Oc1ccc(cc1)CCC1=CCCC(=C1C(=O)O)O
1139 0.047619048 QQSGODBGBAMWKS-UHFFFAOYSA-N Oc1ccc2c(c1)C(=O)CC(O2)C1=CC=CCC1
1140 0.047619048 ABKMVEDZJAPCGI-UHFFFAOYSA-N OC1=CCC(C=C1)CCc1cccc(c1C(=O)O)O
1141 0.047619048 FBUWIWLCKNWZCE-UHFFFAOYSA-N O=C1OCC(C(=O)N1)C1=CC(C(C=C1)O)O
1142 0.047619048 XDBLBZAOAARUGH-UHFFFAOYSA-N OC(=O)CC(C(=O)O)CC1=CCC2C(=C1)C=CC=C2
1143 0.047619048 DTWSPZYOKCSHJY-UHFFFAOYSA-N OC1=CC=C(CC1)CCc1cccc(c1C(=O)O)O
1144 0.047619048 HTUVIZRVHYGPHZ-UHFFFAOYSA-N O=C1OCC(C(=O)N1)C1=CC=CC(C1O)O
1145 0.046511628 IBJKLALJNOEYQQ-UHFFFAOYSA-N COC1=CC=C(C=C1)C1=CC(=O)C2(CCCCO2)O1
1146 0.046511628 HSUJGDBEFRERQG-HUWPVONUSA-N OCC=CC#CC#CC=CCC[C@H](O)CO
1147 0.046511628 JBCSMCYJZZLIHF-UHFFFAOYSA-N COC(CSC1CCCCC1O)OC
1148 0.046511628 CRWVSJINJPKGIZ-UHFFFAOYSA-N CC1C2C=C(C3COC(=O)C(=C)C23C=C1C)C(O)=O
1149 0.046511628 RYVGHNSGOOWUCY-UHFFFAOYSA-N CC(=CCC(=C(C(=O)O)O)C(=O)c1ccccc1)C
1150 0.046511628 MPVBAAGFQMLXSN-UHFFFAOYSA-N NCc1[nH]cc(c1CC(=O)O)CCOC(=O)O
1151 0.046511628 RFMQLLFLMKSGBJ-UHFFFAOYSA-N O=Cc1ccccc1C1=C(C(=O)O)C(C(O1)C)(C)C
1152 0.046511628 DVBLKQZOORWYKH-UHFFFAOYSA-N COC1=CC=C(CC1)C=Cc1cc(OC)cc(=O)o1
1153 0.046511628 DSSHLZSVOJEZLS-UHFFFAOYSA-N OC1C=CC2=C(C1O)C(O)CC(O2)c1ccccc1
1154 0.045454545 WAHWPNNEUCYZBM-UHFFFAOYSA-N CC(=CCOC1=CC(=O)C(=C(C1=O)C)C)C
1155 0.045454545 MNBCBDPMRBVWNI-UHFFFAOYSA-N CC(=CC(C1=CC(=O)C(=C(C1=O)C)C)O)C
1156 0.045454545 OYYNWTNOYKSWBO-UHFFFAOYSA-N COC(=O)C1=CC2(CCCCC2=O)CC=C1
1157 0.045454545 ZGUXFEVSLBWQGQ-UHFFFAOYSA-N OC1C=CC(=CC1O)C(=O)C=Cc1ccccc1
1158 0.045454545 SNCJUGHLORZYKO-FNORWQNLSA-N COC(=O)C=Cc1ccc(O)c(c1)C(=O)C=C(C)C
1159 0.045454545 JTPKNLGPTDSVNY-UHFFFAOYSA-N COC1=CC2=C(O)CC(C(=O)C2C=C1C)C
1160 0.045454545 AADOEBCAHFUAHM-UHFFFAOYSA-N [H]C12CC(CC3CCCOS3(=O)=O)C([H])(C1)C=C2
1161 0.044444444 QENRNZDAORUXJI-UHFFFAOYSA-N CC=CC(=O)CC(=O)C1=CC(OCC=C)=CC=C1O
1162 0.044444444 RDTFCQOMPPKGMK-UHFFFAOYSA-N OCC1OC(CC1O)NC=C(C(=O)NC(=O)O)C
1163 0.043478261 IDTBOYFQTUOOKH-UHFFFAOYSA-N OC(CCC1=CC=CC=C1)C1CCOC1=O
1164 0.043478261 AEFRTTIJROBNDZ-UHFFFAOYSA-N COc1cc(=O)oc(c1C)C=CC=CC=CC(=O)C
1165 0.043478261 OABDLSWGEMVREJ-UHFFFAOYSA-N CCOC(=O)C(C(C)=O)C(=O)C=CC1=CC=CC=C1
1166 0.043478261 AEFRTTIJROBNDZ-WUJFNTSISA-N COC1=CC(=O)OC(=C1C)C=CC=CC=CC(=O)C
1167 0.043478261 GADMIJGPIIRJII-UHFFFAOYSA-N CSCCCCCCCC(=CC(=O)O)C(=O)O
1168 0.041666667 QUCDJSNYZJGWIA-UHFFFAOYSA-N C=CCC(CC=C)=CCC1CC(=O)OC1=O
1169 0.041666667 PFRANMBTNGBJQI-UHFFFAOYSA-N COC1=CC=CC=C1C1CC(=O)CC(C)O1
1170 0.040816327 ZEXOSQSADBTBDX-UHFFFAOYSA-N COC(=O)C=CC(=NCC(C(=O)O)(C(O)C)N)O
1171 0.037037037 VRADHSIGZWQDKL-UHFFFAOYSA-N O=CCSC(=O)C(C(=O)CC(=C)C(C)C)C
1172 0.035087719 XCDNICGGKAYRIC-UHFFFAOYSA-N CNCCCC(=O)C(=CC=C(N=O)O)C(=O)O
1173 0 RXRGPDFITUKMEY-UHFFFAOYSA-N COc1cc(O)c2c(c1)c(C)c(c(c2O)C(=O)C)C
1174 0 ICQHSJVXCLARIG-UHFFFAOYSA-N COc1cc(O)c2c(c1C)cc(c(c2O)C(=O)C)C
1175 0 GFWWYGLCYZJXAB-UHFFFAOYSA-N COc1cc2cc(C)c(c(c2c(c1C)O)O)C(=O)C
1176 0 WJIMIWMYSRXXNH-UHFFFAOYSA-N COc1c(C(=O)C)c(C)cc2c1c(O)cc(c2)OC
1177 0 NFVLATKLCPPXNP-UHFFFAOYSA-N CC(=CCC=C(C(=O)c1ccccc1C(=O)O)O)C
1178 0 OMBFWKVYSUIYPP-UHFFFAOYSA-N OC=C(C(=O)c1ccccc1C(=O)O)CC=C(C)C
1179 0 FKPWHPRCHMZPTM-UHFFFAOYSA-N CC(=CCC1C(=O)c2ccccc2C(=O)C1(O)O)C
1180 0 DMCWGCCVRXMURS-UHFFFAOYSA-N CC(=CCC1=C(O)C(=O)C2(C(C1=O)C=CC=C2)O)C
1181 0 XUSYRYZSKMZRBD-UHFFFAOYSA-N CC(=CCC1(O)C(O)C(=O)c2c(C1=O)cccc2)C
1182 0 MXVSLQVKFQXPAW-UHFFFAOYSA-N CC(=CCC1=C(O)C(=O)C2C(C1=O)(O)C=CC=C2)C
1183 0 NBZIBUOFJIOUKZ-UHFFFAOYSA-N O=C1OC2C(C1=C)CCC1C3(C2(C)C#CC3OC1)O
1184 0 KBTHDLHMTHCIHG-UHFFFAOYSA-N CC(=CCC1C(=O)C(=O)c2c(C1=O)cccc2)C
1185 0 PLRZBJZKUXXTKN-UHFFFAOYSA-N CC(=CC=C1C(O)C(=O)c2c(C1=O)cccc2)C
1186 0 PRZQMHFAIBWSQK-UHFFFAOYSA-N OCC1OC(C(C1O)O)n1ccc(=N)c(c1)O
1187 0 LLWHEYFNULQEQD-UHFFFAOYSA-N CC(C1Cc2c(O1)c(C)cc1c2oc(=O)cc1)(O)C
1188 0 STCQGXIMZMUUQV-UHFFFAOYSA-N CC(C1Cc2c(O1)cc(c1c2oc(=O)cc1)C)(O)C
1189 0 PJFHANQUEZGZND-UHFFFAOYSA-N O=c1oc2c(cc1C)ccc1c2CC(O1)C(O)(C)C
1190 0 PNANYEQDWKIRST-UHFFFAOYSA-N O=c1cc(C)c2c(o1)c1CC(Oc1cc2)C(O)(C)C
1191 0 ZZZNAOMOCSZFHU-UHFFFAOYSA-N COC(C1Oc2c(C1)c1oc(=O)ccc1cc2)(C)C
1192 0 HKOCLKPVRUNNSD-UHFFFAOYSA-N O=C1C=CC2(C(=CC3C(C2)OC(=O)C3(C)O)C1=C)C
1193 0 PKWOZBMMJBJRKD-UHFFFAOYSA-N CC1=CC2=CC=CC=C2C2=C1C1=CC=CC=C1C(F)=C2
1194 0 XNAKJMFAMGFTJW-UHFFFAOYSA-N CC1=C2C(C=CC3=C2C=CC2=CC=CC=C32)=C(F)C=C1
1195 0 WFLUEQCOAQCQLP-UHFFFAOYSA-N OC(=O)C(O)(C1CCCC1)c1ccccc1
1196 0 WYWINKYOWCBNEB-UHFFFAOYSA-N CC1=CC2=CC=CC=C2C2=C1C1=C(C=CC(F)=C1)C=C2
1197 0 QVIRRVBPWMIWKD-UHFFFAOYSA-N CC1=C(F)C2=CC=CC=C2C2=C1C1=CC=CC=C1C=C2
1198 0 LGHAGIHRVWRJMX-UHFFFAOYSA-N CC1=CC2=C(C=CC=C2F)C2=C1C1=CC=CC=C1C=C2
1199 0 AMIHJYBUKVNSFM-UHFFFAOYSA-N CC1=CC2=C(C=C(F)C=C2)C2=C1C1=CC=CC=C1C=C2
1200 0 VDDOUBDAAMGGJQ-UHFFFAOYSA-N CC1=CC2=CC=CC=C2C2=C1C1=CC=CC=C1C=C2F
1201 0 FXXWDCNDGPHMNA-FUHDGFEASA-N [C@@H]1([C@@H]([C@H]([C@@H]([C@H]([C@@H]1O)O)O)N=C(N)N)O)N
1202 0 GUTIIFGBTVZGPV-UHFFFAOYSA-N COC1=C(OC)C2=C(OC(C)(C)C=C2)C=C1
1203 0 PTIDGSWTMLSGAH-UHFFFAOYSA-N CC1(C=CC2=CC(=C(C=C2O1)OC)OC)C
1204 0 OBXKLVWZVMNHJR-UHFFFAOYSA-N CC1=C2C3=CC=CC=C3C=CC2=C(F)C2=CC=CC=C12
1205 0 NA CC(=O)Nc1ccc(cc1)-c1nc(NC(N)=O)n[nH]1
1206 0 CRTBQADLERFRSD-UHFFFAOYSA-N CC(C)C1=CC=C(C=C1)C(=O)CCC(O)=O
1207 0 YXQANRITUWTASV-UHFFFAOYSA-N CCC12COC(OC1)(OC2)C1=CC=CC=C1
1208 0 BZLIVLPTBLSQBI-UHFFFAOYSA-N CC1=C2C(C=CC3=CC=CC=C23)=CC2=C1C=CC(F)=C2
1209 0 KBMSVODXFLAQNJ-DXGHHDSJSA-N C/C/1=C\CC[C@@]23[C@@H](O2)[C@H](C4=C(C1)OC=C4C)OC3=O
1210 0 LLUKLZVIROBDGI-UHFFFAOYSA-N CC1=CC(=O)C2=C(C)CC(O)C3C(OC(=O)C3=C)C12
1211 0 AMVJIJDIOTZNGD-UHFFFAOYSA-N N\C(NC#N)=N/C1=CC2=CC=CC=C2C2=CC=CC=C12
1212 0 LFHOIFAKXWBVBN-UHFFFAOYSA-N CC1=CC2=C(C=C1C)C1=C(CCC2)C(=O)C(=O)O1
1213 0 WWHRTLINNBKCGL-UHFFFAOYSA-N CC1=CC(=C2C(=C1)C(=C(C(=C2C=O)O)O)C(C)C)O
1214 0 PKBAHQLVXVZKDL-UHFFFAOYSA-N COP(=O)(OC)Oc1cccc(c1)[N+](C)(C)C
1215 0 QNQHIWFLURTUTI-UHFFFAOYSA-N C1N=C(C2=CC=CC=C2)C2=CC=CC=C2C2=NNN=C12
1216 0 IQCSFOBYTJBFFN-UHFFFAOYSA-N CC1CC2=C(C(C)O1)C(=O)c1ccccc1C2=O
1217 0 RMGHCRHRCZEWFH-UHFFFAOYSA-N Clc1cnc2ccccc2c1CC1CCNCC1
1218 0 WVMUUUBOMXOTAW-UHFFFAOYSA-N OCC1CC(OC1CO)N1C=CC(=O)NC1=O
1219 0 WGENOABUKBFVAA-UHFFFAOYSA-N CC1C(C2=C(O1)C3=CC=CC=C3C(=O)C2=O)(C)C
1220 0 FLBYLAFBYGBMTE-UHFFFAOYSA-N C1NC2=CC=CC=C2NCP1C1=CC=CC=C1
1221 0 NBNZUDHERZHGTE-UHFFFAOYSA-N CCC(=O)OC1=CC=C(CCC(C)=O)C=C1
1222 0 CWPGNVFCJOPXFB-UHFFFAOYSA-N CC(=CCC1=C(C2=CC=CC=C2C(=O)C1=O)O)C
1223 0 QZPQTZZNNJUOLS-UHFFFAOYSA-N CC1(CCC2=C(O1)C3=CC=CC=C3C(=O)C2=O)C
1224 0 LYBYLVMWDKBFTO-UHFFFAOYSA-N CCOCCOP(O)(=O)OCCOCC
1225 0 LMGPYVMSTVLFIS-UHFFFAOYSA-N OC(=O)CCC(=O)NCCNC(=O)CCC(O)=O
1226 0 LKPWWJFRGYSIFA-UHFFFAOYSA-N CCCCOCCOCCOP(O)(O)=O
1227 0 DFKNUKQYBKNNMA-UHFFFAOYSA-N CC(C)C1=C(C(C)C)C(=CC=C1)S(O)(=O)=O
1228 0 OIUJHGOLFKDBSU-HTQZYQBOSA-N C=C(C(=O)O)O[C@@H]1C=C(C=C[C@H]1N)C(=O)O
1229 0 VRBQCLCFBYTNPF-UHFFFAOYSA-N CCCCC1=CC(OC)=C2OC=CC2=C1O
1230 0 VFQHMVHBTUURKJ-UHFFFAOYSA-N CC(C)(C)C1=CC2=C(OCC(=O)CO2)C=C1
1231 0 LLOQMOYWWWKULV-VQHVLOKHSA-N COC1=C(C=C(C=C1)/C=C/OCC=C)OC
1232 0 KJKUAEMIKPSAOU-UHFFFAOYSA-N CC(O)(CC(O)=O)C1=CC=C(C=C1)[N+]([O-])=O
1233 0 ABSPGUJLBOZTPT-UHFFFAOYSA-N C1=CC(=CC=C1CC(CO)(C2=CC=C(C=C2)O)O)O
1234 0 LTVSLKWNAZKBEX-UHFFFAOYSA-N CC(C)CC(=O)OCC1=COC=C2C1=CC=C2C=O
1235 0 OKLGKGPAZUNROU-YUMQZZPRSA-N C=C(C(=O)O)O[C@H]1C=CC=C([C@@H]1N)C(=O)O
1236 0 NRSOKLBABRGMGJ-UHFFFAOYSA-N NC(CCC(O)=O)C(=O)N1CC(O)CC1C(O)=O
1237 0 IQFYYKKMVGJFEH-CSMHCCOUSA-N CC1=CN([C@@H]2C[C@@H](O)[C@H](CO)O2)C(=O)NC1=O
1238 0 LHSGWGYWHJLNRJ-UHFFFAOYSA-N CCOC(=O)C1=C(NC(C(O)=O)=C1C)C=O
1239 0 NRSOKLBABRGMGJ-UHFFFAOYSA-N NC(CCC(O)=O)C(=O)N1CC(O)CC1C(O)=O
1240 0 ZVPLGKIMIRTBMQ-UHFFFAOYSA-N OC1CNC(C1)C(=O)NC(CCC(O)=O)C(O)=O
1241 0 HSAUHTNZZYCVSU-UHFFFAOYSA-N CC1(C)CC(=O)C2=C(C1)OC(=O)C1=CC=CC=C21
1242 0 GWMKUZOZXKQDFF-UHFFFAOYSA-N CC(=O)OCCOC1=CC=C(C=C1)[N+]([O-])=O
1243 0 KCKLBBMONJISPQ-UHFFFAOYSA-N CCCCC(=O)OC1=CC2=C(C=C1)C(C)=CC(=O)O2
1244 0 FKPGGSOHTXQOGP-UHFFFAOYSA-N NC(CC(O)C(\O)=N\C1OCC=C1CO)C(O)=O
1245 0 KATNIMBVOAPAGX-UHFFFAOYSA-N COC1=C(O)C2=C(C=CC(=O)O2)C(=C1)C(C)(C)C=C
1246 0 NYTURSQQJRVHPG-UHFFFAOYSA-N COC1=C(O)C(CC=C(C)C)=CC2=C1OC(=O)C=C2
1247 0 LNFVZUMSDAIQDQ-VOTSOKGWSA-N COC1=CC2=C(C=CC(=O)O2)C=C1\C=C\C(C)(C)O
1248 0 VCYVDHAWDPDCKW-UHFFFAOYSA-N COC1=C(CC(C)(C)C=O)C2=C(C=CC(=O)O2)C=C1
1249 0 LSZONYLDFHGRDP-UHFFFAOYSA-N COC1=C(CC2OC2(C)C)C2=C(C=CC(=O)O2)C=C1
1250 0 SQSRYWNOKPJENY-UHFFFAOYSA-N COC1=C(CC(O)C(C)=C)C2=C(C=CC(=O)O2)C=C1
1251 0 HSJZJYCOXHKDBJ-UHFFFAOYSA-N COC1=CC(OCC=C(C)C)=C2C=CC(=O)OC2=C1
1252 0 NEUWPSXOYGGGFO-UHFFFAOYSA-N COC1=CC2=C(OC(=O)C(=C2)C(C)(C)C=C)C=C1O
1253 0 LNXMWBSIGLFCEE-UHFFFAOYSA-N OC1CCC(CC1)OC(=O)C1=CC=CC=C1
1254 0 MPTUXQOIIUTVGD-UHFFFAOYSA-N CCOC(=O)C(CC(C)=O)C1=CC=CC=C1
1255 0 OBOQOWSWYNLBFP-UHFFFAOYSA-N COC1=C(CCC(O)=O)C=C(C=C1)[N+]([O-])=O
1256 0 GMQGRIMALOVAPW-UHFFFAOYSA-N COC1=C(C)C(=O)C2=C(C=C(O)C=C2C1=O)C(C)C
1257 0 CJZUKWREGMGONS-UHFFFAOYSA-N CC1(C)C=CC(=O)C23C4C(OCC4=CCC12)OC3=O
1258 0 XCSFLMDXLJMLBA-UHFFFAOYSA-N CON1C(=O)C(O)OC2=C1C=CC(OC)=C2
1259 0 RJQNJKOCFCXTHZ-UHFFFAOYSA-N CCOC(=O)C1OC1(C)C1=CC=C(C)C=C1
1260 0 MKXDAWJZYZIEIP-UHFFFAOYSA-N CC(C)=C1OC2=C(C=CC3=C2COC(C)(O)C3)C1=O
1261 0 WPVWCISWXIIUIV-UHFFFAOYSA-N COC1=CC(=O)C2CC(C)=CCC2(C)C1=O
1262 0 HJUDWPJIBKIYQS-UHFFFAOYSA-N COC1=C2C=CC(=O)OC2=CC2=C1CCC(C)(C)O2
1263 0 WSJHHORRHYKAJD-UHFFFAOYSA-N COC1=CC(CCC2=CC(O)=CC=C2)=CC(O)=C1O
1264 0 LADOTFMTEWSZDA-UHFFFAOYSA-N COC1=CC(O)=C(O)C(CCC2=CC(O)=CC=C2)=C1
1265 0 DCKGJRRRPXIFNR-UHFFFAOYSA-N CSC1=NC(N)=NC2=C1N=CN2CCO
1266 0 SFVONSYRQXSTQO-UHFFFAOYSA-N COC1=C(O)C(CCC2=CC(O)=CC=C2)=CC(O)=C1
1267 0 QJRXKXPIKSHLOO-UHFFFAOYSA-N OC1C(COC2=C1C=CC(O)=C2)C1=CC=CC=C1
1268 0 LCIGCXTZZIFBCX-UHFFFAOYSA-N CC(C)(C=C)C1C(=O)C(=O)C2=CC=CC=C2C1=O
1269 0 BNQMAPHZYHJSMA-UHFFFAOYSA-N CC1=C2C(F)=CC=CC2=CC2=C1C=CC1=CC=CC=C21
1270 0 PDCURUFVGMPDOX-UHFFFAOYSA-N COC1=CC2=C(C=C1O)C=C(C(=O)O2)C(C)(C)C=C
1271 0 WNWIAHNGFVMYRD-UHFFFAOYSA-N CC(C)(O)CCC1C(=O)C(=O)C2=CC=CC=C2C1=O
1272 0 KNZZAAGBIUZSNV-UHFFFAOYSA-N COC1=C(O)C2=C(C=C1)C=C(C(=O)O2)C(C)(C)C=C
1273 0 DRGPRKWHEOQFQQ-UHFFFAOYSA-N OC1=C(C=C(C=C1)[N+]([O-])=O)C1OCCCO1
1274 0 OXJLPHGSBKKLIB-UHFFFAOYSA-N COC1=CC(CCC2=CC=CC=C2O)=CC(O)=C1O
1275 0 SLHKDOGTVUCXKX-UHFFFAOYSA-N OB(O)C1=CC=C(C=C1)C1=CC=C(C=C1)B(O)O
1276 0 QPXMSMPFOPOBCW-UHFFFAOYSA-N CC1=NN=C2N1N=C(C1=CC=CC=C1)C1=CC=CC=C21
1277 0 WPGWJFXWFYDTLR-UHFFFAOYSA-N O=C(NC1CCCCC1)NC1CSCSC1
1278 0 MEPCJRCEYSZBDO-FNCVBFRFSA-N [H][C@]1(CO)O[C@@]([H])(N2C=CC=CNC2=O)[C@]([H])(O)[C@]1([H])O
1279 0 OGADSZTVCUXSOK-PEBGCTIMSA-N [H][C@]1(CO)O[C@@]([H])(N2C=CC(N)=CC2=O)[C@]([H])(O)[C@]1([H])O
1280 0 QTHZTDVLJRQOGF-JTQLQIEISA-M [H][C@@]1(C[P@@]([H])([O-])=O)CCC2=CC(C)=CC=C2O1
1281 0 GRWNTSCXNLAJMX-UHFFFAOYSA-N CC1=CC2=C(C=C1)C(CCCC(O)=O)=C(C)C(=O)O2
1282 0 HQDSNAACHSHYQI-UHFFFAOYSA-N CC(OC(=O)C1=CC=CC=C1O)C1=CC=CC=C1
1283 0 MERPEJKVTRDNGI-UHFFFAOYSA-N Cc1c2C=CC(=O)Oc2cc3OC(C)(C)C=Cc13
1284 0 WMCKDNPVZDYHGP-UHFFFAOYSA-N NC1=CC=CC=C1N1N=C2C=CC3=CC=CC=C3C2=N1
1285 0 SLTQPAKHBCQZEY-UHFFFAOYSA-N CC(CC(=O)C1=CC=CC2=CC=CC=C12)C(O)=O
1286 0 YTQSBIFDAFVJOC-UHFFFAOYSA-N CC(CC(=O)C1=CC=C2C=CC=CC2=C1)C(O)=O
1287 0 TUHUIFVCBMJRTC-QMMMGPOBSA-N COc1cc(C)c2OC(=O)C(=C3OCC(C)c1c23)C
1288 0 RYDQHTYUCRVUBG-UHFFFAOYSA-N [H]C12COC3(OC1)C(C)=C(C)C(=O)C(C)=C3C2
1289 0 GDMDPSVIWARJGW-JTQLQIEISA-N CCCCC1OC(=O)c2c(OC)cccc12
1290 0 LLUKLZVIROBDGI-ASEORRQLSA-N CC1=CC(=O)C2=C(C)CC(O)C3C(OC(=O)C3=C)C12
1291 0 GFSBTKQESZRYHB-UHFFFAOYSA-N CC(C)(CCC(=O)C1=CC=CC=C1)C(O)=O
1292 0 LXKOAWNQKIDILE-UHFFFAOYSA-N CC(C)(CCC(O)=O)C(=O)C1=CC=CC=C1
1293 0 SQSRYWNOKPJENY-GFCCVEGCSA-N COc1ccc2C=CC(=O)Oc2c1CC(O)C(=C)C
1294 0 PYHONUSZEPZJSQ-UHFFFAOYSA-N NC1=NC(=O)C2=C(N1)N(C=N2)C1=CC=C(N)C=C1
1295 0 DYHFNINPHJQASC-UHFFFAOYSA-N CCOC(=O)COC1=CC=C(C=C1)[N+]([O-])=O
1296 0 KFKMQYCHFDVMKG-SNAWJCMRSA-N COc1cc2OC(C)(C)C=Cc2cc1C=CC(=O)O
1297 0 RKIVZBJACRLMMZ-UHFFFAOYSA-N CCOC(=O)NC1=CC(O)=C(C=C1)C(O)=O
1298 0 CWLCIDOEGDSRAH-HNNXBMFYSA-N CC1(C)CC2=C(C1)C(C)(O)C(=O)c3cocc3C2=O
1299 0 LDMKMQLBZMPVTE-UHFFFAOYSA-N NC1=CC=C(C=C1)N1N=C2C=CC3=CC=CC=C3C2=N1
1300 0 DRAQQDZPAHZFFN-UHFFFAOYSA-N CC1C=CC(C2C1C(=O)OC2=O)C1=CC=CC=C1
1301 0 IOVMPYNOJGIQRR-UHFFFAOYSA-N COC1=C(OC)C2=C(C=C1)C(=O)CCCC2
1302 0 NOCXLEOYPZOMHM-UHFFFAOYSA-N COc1c(O)c2OC(=O)C=Cc2cc1CC=C(C)C
1303 0 NZRZNJONGRRTNF-UHFFFAOYSA-N CCOC(=O)C(CC)C(=O)C1=CC=CC=C1
1304 0 IRHUBAJNVOOYCE-UHFFFAOYSA-N COc1cc2oc(cc2cc1OC)C(C)C
1305 0 UYDWGCLBVCIWKK-UHFFFAOYSA-N CCOC(=O)C1=CC2=C(C=C1)C=CC(OC)=C2OC
1306 0 JCLMXANLRJJDLD-UHFFFAOYSA-N COC1=CC(CC(O)=O)=C(C=C1C)[N+]([O-])=O
1307 0 YJUPZGZVGPFZEC-UHFFFAOYSA-N CCCCON1N=NC2=C1C=CC(Cl)=C2
1308 0 OJMBBKCPRNFVEH-UHFFFAOYSA-N C1=NN2C(=CN=C2C2=CC=CC=C2)N1C1=CC=CC=C1
1309 0 GTMXRTKUWSWHFI-UHFFFAOYSA-N COc1cc(cc(OC)c1O)c2ccccc2OC
1310 0 LCWSAJRYVNHNNS-UHFFFAOYSA-N OCC1OC(C(O)C1O)N1CC(=O)CCNC1=O
1311 0 AFCPPFFSVWTLEO-UHFFFAOYSA-N [H]C12C=CC([H])(C3C1C(=O)C1OC1(CO)C3=O)C2=C(C)C
1312 0 CJOQYAAZHIEKPX-UHFFFAOYSA-N COC1=CC(=C(OC)C=C1C(C)=O)[N+]([O-])=O
1313 0 LLUKLZVIROBDGI-DOERSZECSA-N CC1=CC(=O)C2=C(C)CC(O)C3C(OC(=O)C3=C)C12
1314 0 SLDAEGGTLLAFPL-UHFFFAOYSA-N CC(O)(C(C(O)=O)C1=CC=CC=C1)C1CC1
1315 0 LSQCSEQTJDZMSO-GLEZIHRCSA-N CC1Cc2ccc3C(=O)C(=C(C)C)Oc3c2C(O)O1
1316 0 LKSUTKLZDIWZPN-MLXNANBUSA-N CC1Cc2ccc3C(=O)C(=C(C)Oc3c2C(O)O1)C
1317 0 DOQWHEUDAHLEPT-UHFFFAOYSA-N OC(=O)CCCCCC(=O)C1=CC=CC=C1
1318 0 BLSOWDMSEJCMGU-OAHLLOKOSA-N Cc1c2CCOC(=O)c2cc3C(=O)C(C)(CO)Cc13
1319 0 QWOIQKXIBFKZKN-UHFFFAOYSA-N CC1=CC(C)=C(C(=O)CCC(O)=O)C(C)=C1
1320 0 OVWYWAKWCKVABI-LSDHHAIUSA-N CC12CCC=C(CO)C1=CC(=O)OC2c3cocc3
1321 0 KBHJUIRMCYXTBK-UHFFFAOYSA-N COc1c(OCC=C(C)C)ccc2C=CC(=O)Oc12
1322 0 VWHLJQSPJMDCDE-UHFFFAOYSA-N CC(=CCC1=C2OCc3cccc(OC1=O)c23)C
1323 0 GUEPETDUQIYFQY-UHFFFAOYSA-N NC1=C(Cl)N=CN=C1NC1CCC(CO)C1
1324 0 CEYXXWIJYAGDQA-UHFFFAOYSA-N COC1=C(OC)C=C(C=C1)C(=O)C[N+]([O-])=O
1325 0 KNSYKMZNAIPFGV-UHFFFAOYSA-N CC1=NN=C2N1C1=CC=CC=C1N=C2C1=CC=CC=C1
1326 0 LLUKLZVIROBDGI-SCUASFONSA-N CC1=CC(=O)C2=C(C)CC(O)C3C(OC(=O)C3=C)C12
1327 0 DWZGFBSQBUBZTL-UHFFFAOYSA-N CN(C)NP(=O)(C1=CC=CC=C1)C1=CC=CC=C1
1328 0 CFDWKHCYBDTMRV-UHFFFAOYSA-N [H]C12C=CC([H])(C3C1C=C3C1CC1)C1C2C(=O)OC1=O
1329 0 MKGYIKJRURRPKS-UHFFFAOYSA-N COc1cc(O)c2C=CC(=O)Oc2c1CC=C(C)C
1330 0 DNCGLORTTICGDM-UHFFFAOYSA-N COc1c2OC(C)(C)CCc2cc3C=CC(=O)Oc13
1331 0 COQLYWLVXRALRG-VOTSOKGWSA-N COc1ccc2C=C(C=CC(C)(C)O)C(=O)Oc2c1
1332 0 GIJYKQZUGLZCKZ-UHFFFAOYSA-N CC(C)(C)[Si](C)(C)OC1=CC=C(Cl)C=C1
1333 0 JZRVCRZHZQXYDH-CYBMUJFWSA-N COc1cc2OC(=O)C=Cc2cc1CC3OC3(C)C
1334 0 NJMLHRWYACXVHJ-IFUGULHKSA-N Cc1coc2CC3(C)OC3CCC4=CC(OC4=O)c12
1335 0 DKIQWJSYQVPEGA-CCLDXYKRSA-N Cc1coc2C(=O)C3CCCC4C(=O)OC(c12)C34C
1336 0 IGBBAFBZOHGCIZ-UHFFFAOYSA-N O=C1COCC(=O)OCC(=O)NCCOCCN1
1337 0 UHDRCPRMNIQCES-CQCRHSALSA-N COC1=C(C)C(=O)C=C(O1)C=CC(=CC)C
1338 0 ULWPSRBTOBHBKT-UHFFFAOYSA-N CCOC(=O)COC1=CC=CC=C1[N+]([O-])=O
1339 0 NQLARBJMYNUODP-UHFFFAOYSA-N CC(=O)c1cc(C(=O)C)c2OC(C)(C)CC(=O)c2c1
1340 0 RDEATVPFQZWYRR-LLVKDONJSA-N Cc1cccc2OC(=O)C3=C(OC(C3)C(C)(C)O)c12
1341 0 IFXGQFRAKNIUAW-UHFFFAOYSA-N CC(C)CC(O)C1C(=O)C(=O)C2=CC=CC=C2C1=O
1342 0 KOWZBVFGLGGOHC-UHFFFAOYSA-N COC1=C(OC)C=C(C(=O)C=CC)C(C)=C1
1343 0 JWFQYTGNEFSYSJ-AXIGGGFBSA-N CC1=Cc2occ(C)c2C3OC(=O)C(=C3)CCC1O
1344 0 JZRVCRZHZQXYDH-UHFFFAOYSA-N COC1=CC2=C(C=CC(=O)O2)C=C1CC1OC1(C)C
1345 0 ACDXWKPFNJLKPD-UHFFFAOYSA-N COc1ccc2C=CC(=O)Oc2c1OCC=C(C)C
1346 0 YPADSUHHVCZCNM-UHFFFAOYSA-N Nc1ncnc2c1ncn2Cc3ccc(O)cn3
1347 0 LNNCIJIARMEHGZ-UHFFFAOYSA-N COc1cc(OC)c2C=CC(C)(C)Oc2c1
1348 0 SSHZULPBHFOUFE-VFZGTOFNSA-N CC1=C2C(=O)c3c(C)coc3C(=O)C2(C)C(O)CC1
1349 0 QRUVJABMVMFXTD-UHFFFAOYSA-N CCC1=CC(=C(C#N)C#N)C(CC)=CC1=C(C#N)C#N
1350 0 KVLVLVUFTOCODT-BQPHKTIFSA-N CC1=C2CC34OC(C)(CC3OC(=O)C4=C)C2CC1=O
1351 0 ARAPWKABKMIXFP-UHFFFAOYSA-N CCCC1=CC=C(C=C1)C(=O)CCC(O)=O
1352 0 LMTUKVUCEZAYHD-UHFFFAOYSA-N COc1ccc(OCC=C(C)C)c2OC(=O)C=Cc12
1353 0 KBVALMFOLUGDBB-UHFFFAOYSA-N Cc1ccc(C=O)c2c(O)c(O)c(cc12)C(C)(C)O
1354 0 AZXBADPWXOWMKQ-ZETCQYMHSA-N NC(Cc1ccc(O)c(c1)C(=O)O)C(=O)O
1355 0 FOUVOYMRQALSDO-AZEZGGBOSA-N CC1(C)CC2=C(C3COC4OC(=O)C5(C2)CC345)C1=O
1356 0 IGNZBKSODFTDHY-UHFFFAOYSA-N CC1=CC2=NN(N=C2C=C1N)C1=CC=C(F)C=C1
1357 0 QPWYUPQPEVERKC-UHFFFAOYSA-N CCCC1=C(C)C2=C(OC1=O)C=C(OC(C)=O)C=C2
1358 0 XGOZJLFMEMBMRT-UHFFFAOYSA-N CCOC(=O)C1=C(C=C(OC)C=C1)[N+]([O-])=O
1359 0 DMNVYFQKAYHYMD-HNNXBMFYSA-N Cc1cc2C(=O)OCc2c3C(=O)CC(C)(CO)Cc13
1360 0 QCMRVCWFJSENQF-UHFFFAOYSA-N S=C1N=NC(N1C1CCCCC1)C1=CC=NC=C1
1361 0 WGENOABUKBFVAA-QMMMGPOBSA-N CC1OC2=C(C(=O)C(=O)c3ccccc23)C1(C)C
1362 0 ZXVIZFSHTAUXCC-UHFFFAOYSA-N COc1cc2OC(=O)C=Cc2cc1C(=O)CC(C)C
1363 0 VYJSXZJWKPEEDQ-VOTSOKGWSA-N COc1cc(OC=CC(C)C)c2C=CC(=O)Oc2c1
1364 0 OCLUXIQGSXDQNA-WCQYABFASA-N CC12CCC3=C(COC3=O)C1CCC(=O)C2
1365 0 LEOLHPAUQLNHLR-UHFFFAOYSA-N COc1cc(OC)c2OC(C)(C)C=Cc2c1
1366 0 KQNCVNIFIPRSBQ-UHFFFAOYSA-N CCC1=CC(=O)OC2=C1C(OCC(C)=O)=CC(C)=C2
1367 0 NMHATOSACVYKOU-UHFFFAOYSA-N Cc1cccc2OC(=O)C3=C(OC(C)(C)C=C3)c12
1368 0 DAARURPOCNTVJM-UHFFFAOYSA-N COc1cc2OC(=O)C=Cc2c(CC=C(C)C)c1O
1369 0 WACVTIABRPEUPH-VOTSOKGWSA-N COc1cc(OC)c(C=CC=C)cc1OC
1370 0 LNAUVRRKJPTXHS-UHFFFAOYSA-N COc1c(OC)c2oc(cc2cc1C(=O)C)C(=C)C
1371 0 MDKAWXCQYALXRL-CMDGGOBGSA-N COc1ccc2C=CC(=O)Oc2c1C=CC(C)(C)O
1372 0 GDYHQWOKOBLPRI-RUDMXATFSA-N COc1cc(CC(=CC)C)c2OCOc2c1
1373 0 UKOIJAUCGQUMDV-UHFFFAOYSA-N CC(C)(OC1=CC2=C(CCC2)C=C1)C(O)=O
1374 0 HGBMCQFAGYODOX-UHFFFAOYSA-N COc1ccc(OC)c(c1)C(=O)C=C(C)C
1375 0 RCRODHONKLSMIF-GFCCVEGCSA-N COc1cc2OC(=O)C=Cc2cc1CC(O)C(=C)C
1376 0 XAXILSBUFMJVHV-UHFFFAOYSA-N CC1=CC=CC=C1COC1=CC=CC=C1C(O)=O
1377 0 RHFHRWXJGBDBAA-UHFFFAOYSA-N ClC1=CC=C(C=C1)N=NN1CCOCC1
1378 0 KLGRCWHERPTUFN-UHFFFAOYSA-N COC1=Cc2cc(CC=C(C)C)c(O)cc2OC1=O
1379 0 FZFWPURYSWKIRT-UHFFFAOYSA-N COC1=C(OC2CCCC2)C=C(C=O)C=C1
1380 0 XRSPPFOBPRPYLD-UHFFFAOYSA-N CCOC(=O)C(=O)C1=C(C)C=C(C)C=C1C
1381 0 IENGAZSTLAONAR-UHFFFAOYSA-N C1CNCCN(C1)C1=NC(=NS1)C1=CC=CC=C1
1382 0 WFDWBRDIPYEMDO-UHFFFAOYSA-N CCOC(=O)COC1=CC=CC(=C1)[N+]([O-])=O
1383 0 OINIIZPIAZFCFG-UHFFFAOYSA-N NC1=C(C#N)C(=NN1C1=CC=CC=C1)C1=CC=CC=C1
1384 0 GQFSVZIFEKZYAX-UHFFFAOYSA-N CC(C)C1=CC=C(C=C1)C(=O)C1=CC(F)=C(F)C=C1
1385 0 AUDRLTIGZMBSTR-UHFFFAOYSA-N CC(C)C1=CC=C(C=C1)C(=O)C1=CC(F)=CC(F)=C1
1386 0 ULPQLILRACWPRT-UHFFFAOYSA-N CCCC1=CC=C(C=C1)C(=O)C1=CC(F)=C(F)C=C1
1387 0 BMNBCISMNRMMCK-UHFFFAOYSA-N CCCC1=CC=C(C=C1)C(=O)C1=CC(F)=CC(F)=C1
1388 0 LSZONYLDFHGRDP-GFCCVEGCSA-N COc1ccc2C=CC(=O)Oc2c1CC3OC3(C)C
1389 0 BZMZEWWDSNLUOM-UHFFFAOYSA-N COc1cc2C=CC(=O)Oc2c3CCC(C)(C)Oc13
1390 0 FYADCZYVWPMYFR-CQCRHSALSA-N COC1=CC(=O)OC(=C1C)C=CC(=CC)C
1391 0 MUPAOXGYJYRUDB-LBPRGKRZSA-N COC1Cc2c(OC1(C)C)ccc3C=CC(=O)Oc23
1392 0 KUVADPJAOZRLCV-UHFFFAOYSA-N COc1ccc2C=CC(=O)Oc2c1C(=C(C)C)CO
1393 0 IIEIJMSDKBAFFP-UHFFFAOYSA-N COc1cc2C=CC(=O)Oc2c(CC=C(C)C)c1O
1394 0 MJLFWMACMGAXSW-ZXFLCMHBSA-N COC1CC(OC1CO)N2C=CC(=O)NC2=O
1395 0 XWPLFOWMVZGBOX-QMMMGPOBSA-N CC1OC2=C(C(=O)c3ccccc3C2=O)C1(C)C
1396 0 FKPGGSOHTXQOGP-OOZYFLPDSA-N NC(CC(O)C(=O)NC1OCC=C1CO)C(=O)O
1397 0 CGCCWTUTQYRMIO-UHFFFAOYSA-N CCOC(=O)C(=O)C1=CC=C(C=C1)C(C)C
1398 0 CIEYTVIYYGTCCI-UHFFFAOYSA-N CC(=CCC1=C(O)C(=O)c2ccccc2C1=O)C
1399 0 MRRABLIHPXQKAA-QTGCHDBNSA-N CC1CCC2OC23C(=O)c4occ(C)c4C(=O)C13C
1400 0 TWVHUVBOFFNFOX-AATRIKPKSA-N CCCC=CC1=Cc2c(O)ccc(OC)c2C(=O)O1
1401 0 IDXQUWYMCDPGHC-GZJNNQDGSA-N CC1=C/C2OC(=O)C(=C)C2C3CC(=CCC1)C(=O)O3
1402 0 URXLWURDLTXTCV-QMMMGPOBSA-N COc1cc2C=CC(=O)Oc2c3c1OC(C)C3(C)C
1403 0 UHVRNQLMUKSUHB-GQCTYLIASA-N COc1cc2C=CC(=O)Oc2c(C=CC(C)C)c1O
1404 0 NJMLHRWYACXVHJ-GMXABZIVSA-N Cc1coc2CC3(C)OC3CCC4=CC(OC4=O)c12
1405 0 YHDASZCBNPALIL-VZJVUDMVSA-N CC1=C2C(=O)C=C(C)C2(O)C3OC(=O)C(=C)C3CC1
1406 0 KSTZCKLHDQOIJZ-RISCZKNCSA-N CC1(C)OC2C(C=C1)C(=O)c3ccccc3C2=O
1407 0 KSOOWBAETQQLMP-JQPXUNLUSA-N CC1=CCC2C(OC(=O)C2=C)C3C4(C)OOC13C=C4
1408 0 JFWSFANXHXCJOY-UHFFFAOYSA-N CCOC(=O)CC(=O)C1=CC=CC2=CC=CC=C12
1409 0 CMOYIKGRDXXXNU-UHFFFAOYSA-N CCOC(=O)CC(=O)C1=CC2=CC=CC=C2C=C1
1410 0 QZRBMAZJIXBVOZ-UHFFFAOYSA-N COC(=O)CC(=O)C1=C(C)C=C(C)C=C1C
1411 0 LSZONYLDFHGRDP-LBPRGKRZSA-N COc1ccc2C=CC(=O)Oc2c1CC3OC3(C)C
1412 0 NWJYQSXFBAIQQL-UHFFFAOYSA-N N1N=C(C2=C1C(=NN2)C1=CC=CC=C1)C1=CC=CC=C1
1413 0 DZWVGWIVGSAXKU-JTQLQIEISA-N COc1cc2CC(Oc2cc1OC)C(=C)C
1414 0 LQSMAOQNHULBNK-CQCRHSALSA-N COC1=C(C)C(=O)OC(=C1)C=CC(=CC)C
1415 0 UWVQKUQCCZIUHK-HNNXBMFYSA-N CC(=CC(=O)CC1(C)OC(=CC1=O)c2cocc2)C
1416 0 XGHDADRUKBUYPP-UFBFGSQYSA-N CC1C(O)c2cc(C)c(CO)c(C)c2C1=O
1417 0 JWFQYTGNEFSYSJ-UGCNIRMFSA-N CC1=Cc2occ(C)c2C3OC(=O)C(=C3)CCC1O
1418 0 QEXKRFPEOUYPOW-GFCCVEGCSA-N Cc1c2CCOC(=O)c2cc3C(O)C(C)(C)C(=O)c13
1419 0 QIKAOUAOUIRXOP-UHFFFAOYSA-N NNC(=O)C1=NN(C(=O)CC1=NN)C1=CC=CC=C1
1420 0 OOAZOBQECSVLTJ-LLVKDONJSA-N Cc1cccc2OC(=O)C3=C(OC(C)(C)C(O)C3)c12
1421 0 YFTHTJAPODJVSL-UHFFFAOYSA-N CC1(C)OB(OC1(C)C)C1=CC2=C(SC=C2)C=C1
1422 0 SHTFQESPDQMQDM-UHFFFAOYSA-N S=C(NCCCN1C=CN=C1)NC1=CC=CC=C1
1423 0 INWVHJGPNCHXOO-UHFFFAOYSA-N COCCO[Si](C)(OCCOC)C=C
1424 0 LLUKLZVIROBDGI-IGHBBLSQSA-N CC1=CC(=O)C2=C(C)CC(O)C3C(OC(=O)C3=C)C12
1425 0 KQKITKAUHIZELC-UHFFFAOYSA-N CCOC1=C(CC=C)C=C(C=O)C=C1OC
1426 0 VXCKZKCKFMIQKD-GFCCVEGCSA-N CC(=C)C1CC2=C(O1)c3c(C)cccc3OC2=O
1427 0 UMIUDSWQJWYRLW-UHFFFAOYSA-N COC1=C(OC2CCCC2)C=CC(C=O)=C1
1428 0 DPYKMCRUNZFSLD-MRVPVSSYSA-N COc1cc(OC)c2C=CC(C)Oc2c1C
1429 0 CPQZFVALGRYOJM-UHFFFAOYSA-N CCN(CC)C1=CC=C(C=C1)N=NC1=NC=CS1
1430 0 DZNZFKVXGBBLCI-UHFFFAOYSA-N CC(OC1=CC=C2C(C)=C(C)C(=O)OC2=C1)C(C)=O
1431 0 WTESJDVPXJINCQ-FIXIBIHLSA-N CC(=O)C12CC3C(CC1(C)C(=O)C=C2)OC(=O)C3=C
1432 0 WOWVFMALMORJJS-UHFFFAOYSA-N CC(OC1=CC=C(C(C)=C1)[N+]([O-])=O)C(O)=O
1433 0 AKDXIPQJXIUTOK-NKWVEPMBSA-N CC1COC2=C(C)C(=O)C(=C3C(C)CC(=O)C1=C23)O
1434 0 YUNUPXLLGHNNNK-UOVKNHIHSA-N CC1=C(C2C=C(C=O)C3(CC3(C)C2C1)C=O)C(=O)O
1435 0 FMBVVKHYOPPYEC-ABAIWWIYSA-N CC1=C2C(=O)c3c(C)coc3CC2(C)C(O)CC1=O
1436 0 NTTZXQQOJIQRAL-UHFFFAOYSA-N CN(C)C1=CC=C(C=C1)C1N=NC(=S)N1CC=C
1437 0 MEVOLXMPECOSQM-LURJTMIESA-N CC1CCC2=C(C)C(=O)Oc3c(C)c(O)c(O)c1c23
1438 0 PXOSMMQRWXMSBG-QMMMGPOBSA-N CC(O)c1ccc2OC(C)(C)CC(=O)c2c1
1439 0 QWOCFVIACPYANN-UHFFFAOYSA-N CC(OC1=CC=C(C)C=C1[N+]([O-])=O)C(O)=O
1440 0 SNMUKKBIVJARHV-UHFFFAOYSA-N COc1cc2OC(=O)C=Cc2cc1CC(=O)C(C)C
1441 0 QRPCBZXHJWLZKD-UHFFFAOYSA-N CCC1=CC(=O)OC2=CC(OC(C)C(C)=O)=CC=C12
1442 0 RCGHAGIMQPCIRT-MYZSUADSSA-N CC1=CCCC2(C)C(OC(=O)C3OC123)c4cocc4
1443 0 WUPLGASUDBCHAH-UHFFFAOYSA-N CC(=CCc1c(O)cc(O)c2C(=O)C=C(C)Oc12)C
1444 0 LIOGWDSGOPBCLW-UHFFFAOYSA-N CC(C)CC(=O)OC1=CC2=C(C=C1)C(C)=CC(=O)O2
1445 0 YVBCHASWLJBRCA-ZWNUICILSA-N CC1C2CCC3=C4C(OC3=O)C=C(C)C4C2OC1=O
1446 0 NZUIHGSLMBYAMW-UHFFFAOYSA-N CC(C)COC1=CC=C(C=CC(O)=O)C=C1
1447 0 LNFVZUMSDAIQDQ-SREVYHEPSA-N COc1cc2OC(=O)C=Cc2cc1C=C/C(C)(C)O
1448 0 HKGQTRSBDGGXBS-UHFFFAOYSA-N COC(=O)C1=CN=C(C)C(O)=C1C(=O)OC
1449 0 GAHRBGRFTWEZNA-CABCVRRESA-N CC1=CC2=C(COC2=O)C(=O)C34CC(C)(C)CC13O4
1450 0 BTRXVUWHEUEVOS-UHFFFAOYSA-N Cc1c(CCO)c(CO)cc2CCC(=O)c12
1451 0 CRALELCIWHSMCO-UHFFFAOYSA-N CCOC1=CC(C=O)=CC(CC=C)=C1OC
1452 0 CHCQNBTYGKQUQV-UHFFFAOYSA-N CC(C)c1cc2ccc(C)c3C(=O)Oc(c1O)c23
1453 0 YZDBQVAZHQGCTF-UHFFFAOYSA-N S=C1N=NC(N1C1=CC=CC=C1)N1CCCCC1
1454 0 ZASGCNOMAYYQIX-UHFFFAOYSA-N OC(=O)CNCC1=C(O)C=CC(=C1)C(O)=O
1455 0 JAFUHGPESJSRJX-UHFFFAOYSA-N CCOC1=CC(O)=C(C=C1)C(=O)C1=CC=CC=C1
1456 0 PVGWXYJWMOVCGL-UHFFFAOYSA-N COc1cc(O)c2OC(=O)C(=Cc2c1)C(C)(C)C=C
1457 0 DUVODKYLTOFNJW-UHFFFAOYSA-N CC=C(C)CCOC(=O)C1=C(O)C=CC=C1
1458 0 AKQVBBOVHAEKMA-UHFFFAOYSA-N C=COCCCCOC(=O)C1=CC=CC=C1
1459 0 OGUKTDIFFFAZCF-UHFFFAOYSA-N N1C=CC=C1C1=NC2=CC=CC=C2N=C1C1=CC=CN1
1460 0 CUUXUHGKFHFBSP-UHFFFAOYSA-N COc1c(O)c(C)cc2C(=CC(=O)C(=O)c12)C(C)C
1461 0 KBMSVODXFLAQNJ-DMHSLFGLSA-N CC1=CCC[C@@]23O[C@@H]2[C@H](OC3=O)c4c(C)coc4C1
1462 0 BWFYLSAIHIMPIL-UHFFFAOYSA-N NC1=NC2=C(NC=N2)C(OCC2=CC=CC=N2)=N1
1463 0 CTWSYQBTROEFSB-MRVPVSSYSA-N CC1CCC(=O)c2cc3occ(C=O)c3c(C)c12
1464 0 VOOBHYNGKGPJRX-UHFFFAOYSA-N CCCCC(=O)C1=C(O)C=CC2=C1OC(=O)C=C2C
1465 0 NYBDJZVNEBTWCZ-XCVCLJGOSA-N COc1ccc2C=CC(=O)Oc2c1CC=C(/C)CO
1466 0 QRXKBYPNTKDXIG-JGVFFNPUSA-N COc1cc2C[C@H](C)[C@@H](C)C(=O)c2cc1O
1467 0 VPYUTIMBVDBOIA-UHFFFAOYSA-N CC(C)C=CC1C(=O)C(=O)C2=CC=CC=C2C1=O
1468 0 RHPHHJSUEGEANH-UHFFFAOYSA-N CCC=CC(O)(C(=O)OC)C1=CC=CC=C1
1469 0 QRXKBYPNTKDXIG-HTQZYQBOSA-N COc1cc2C[C@@H](C)[C@@H](C)C(=O)c2cc1O
1470 0 QSKOPJVNDYDNKX-UHFFFAOYSA-N COC1=CC=C(C=C1)N=NC1N=C(N)C(=N1)C(N)=O
1471 0 LQSHAKTVKPSCBH-YTRLOHGQSA-N C[C@H](O)CC#CC#CC=C[C@H](O)[C@@H](O)C=C
1472 0 DBXNLMKACOVKCZ-UHFFFAOYSA-N COC1=CC(=CC=C1)N=NC1C(N)=NC(N)=NC1=O
1473 0 ZBBQUHIIIXLWEZ-UHFFFAOYSA-N COC1=CC=C(N\N=N\C2N=CN=C2C(N)=O)C=C1
1474 0 VHXPNGCBFUYUAQ-UHFFFAOYSA-N COC1=CC=CC=C1N=NC1C(N)=NC(N)=NC1=O
1475 0 AKQNYQDSIDKVJZ-UHFFFAOYSA-N C1=CC=C(C=C1)[SiH](C1=CC=CC=C1)C1=CC=CC=C1
1476 0 AKQNYQDSIDKVJZ-UHFFFAOYSA-N C1=CC=C(C=C1)[SiH](C1=CC=CC=C1)C1=CC=CC=C1
1477 0 KOJGQCKRPHCKMA-WXVIEYFRSA-N CCC1=C[C@@H](C)[C@H]2[C@@H]([C@@H]1O)C(=O)C=CC2=O
1478 0 PEWAHWLMFHMALZ-UHFFFAOYSA-N COc1c(C)c(C#CC(=C)C)c(OC)c2OCOc12
1479 0 IQFYYKKMVGJFEH-RNJXMRFFSA-N CC1=CN([C@@H]2C[C@H](O)[C@@H](CO)O2)C(=O)NC1=O
1480 0 RMSHLICXMPLWJL-UHFFFAOYSA-N CCOC(=O)C1=C(C)OC(=C1)C1=CC=C(OC)C=C1
1481 0 DMOIDXGZEBNECS-UHFFFAOYSA-N CN(C)C(=O)N=NCC1=CC=C(Cl)C=C1
1482 0 VUDLGISQTCSBDV-UHFFFAOYSA-N COC1=C2C=C3COC(C)C3=C(O)C2=C(OC)C=C1
1483 0 QBIVKKLJRCHHAV-UHFFFAOYSA-N COC(=O)C1=C(C)C(C(=O)OC)=C(N1)C=O
1484 0 UYUWZFRYAAHPDN-UHFFFAOYSA-N CC1=CN(C2OC(CO)CC2O)C(=O)NC1=O
1485 0 UHDRCPRMNIQCES-UHFFFAOYSA-N COC1=C(C)C(=O)C=C(O1)C=CC(=CC)C
1486 0 UHVRNQLMUKSUHB-UHFFFAOYSA-N COc1cc2C=CC(=O)Oc2c(C=CC(C)C)c1O
1487 0 MDKAWXCQYALXRL-UHFFFAOYSA-N COc1ccc2C=CC(=O)Oc2c1C=CC(C)(C)O
1488 0 VYJSXZJWKPEEDQ-UHFFFAOYSA-N COc1cc(OC=CC(C)C)c2C=CC(=O)Oc2c1
1489 0 JFANVEYKDLUTDQ-UHFFFAOYSA-N CCCCCOC(=O)C(O)CCSC
1490 0 KBMSVODXFLAQNJ-IPYPFGDCSA-N CC1=CCC[C@]23O[C@H]2[C@H](OC3=O)c4c(C)coc4C1
1491 0 VCMZMMIHEOEXSR-YNEHKIRRSA-N CC1=CCCC2=C[C@@H](OC2=O)[C@H]3[C@H](C1)OC(=O)C3=C
1492 0 IQFYYKKMVGJFEH-XLPZGREQSA-N CC1=CN(C(=O)NC1=O)[C@H]2C[C@@H]([C@H](O2)CO)O
1493 0 QRHLHCSHBDVRNB-UHFFFAOYSA-N OC(=O)C1=CC=CC(C2CCCCC2)=C1O
1494 0 JBJICFHPCUHZQM-NSHDSACASA-N COc1ccc2C=CC(=O)Oc2c1[C@@H](CO)C(=C)C
1495 0 KZEOMHLMKSCKRC-VIFPVBQESA-N COc1c(C)c(C)c(C)c2[C@H](C)OC(=O)c12
1496 0 GWSOYCBOZHTEPI-UHFFFAOYSA-N CSCCC(O)C(=O)OCCC(C)C
1497 0 FYPUKRQAGKRSOW-UHFFFAOYSA-N OCC(O)COC1=CC=C(OC2=CC=CC=C2)C=C1
1498 0 IUEANKKMYDGGAI-UHFFFAOYSA-N CCCCCCCCS(=O)CC(O)=O
1499 0 ZVLFGESHYMKNQP-UHFFFAOYSA-N COC1=CC(C(C)=O)=C(C=C1OC)[N+]([O-])=O
1500 0 LTSGSDOTQABJMA-UHFFFAOYSA-N CC1(C)OB(OC1(C)C)C1=CSC2=CC=CC=C12
1501 0 IQFYYKKMVGJFEH-BIIVOSGPSA-N CC1=CN([C@H]2C[C@H](O)[C@H](CO)O2)C(=O)NC1=O
1502 0 KBMSVODXFLAQNJ-YDHLFZDLSA-N CC1=CCC[C@]23O[C@H]2[C@@H](OC3=O)c4c(C)coc4C1
1503 0 XSEDQXODSZOFLR-LLVKDONJSA-N CC1(C)[C@H](O)CC2=C1C(=O)c3ccccc3C2=O
1504 0 WACVTIABRPEUPH-UHFFFAOYSA-N COc1cc(OC)c(C=CC=C)cc1OC
1505 0 XEYHBFFMDNLBAU-UHFFFAOYSA-N CC(CCC(C)=O)OC(=O)C1=CC=CC=C1
1506 0 VFBTUNRAFFHJBY-ABAIWWIYSA-N CC1=C2C[C@]3(C)[C@H](CCC=C3C=C2OC1=O)C(=O)O
1507 0 LNFVZUMSDAIQDQ-UHFFFAOYSA-N COc1cc2OC(=O)C=Cc2cc1C=CC(C)(C)O
1508 0 MKDRXVRMAGKWEO-UHFFFAOYSA-N COc1ccc(cc1)c2cc(OC)c(O)c(OC)c2
1509 0 SPZKJZJNPQNEKT-BMIGLBTASA-N CC1=CC(=O)C2=C(CO)CCC3CC12OC(=O)C3=C
1510 0 QTONOXMAHAVZIY-UHFFFAOYSA-N COc1cc2C=CC(=O)Oc2c(c1O)C(C)(C)C=C
1511 0 ZWXNRJCDXZFNLJ-UHFFFAOYSA-N OC(C(O)C(=O)NC1=CC=CC=C1)C(O)=O
1512 0 JJIFPBFUGHXSGM-UHFFFAOYSA-N COc1c(O)ccc2C=C(C(=O)Oc12)C(C)(C)C=C
1513 0 WOOBYFNNENQCSI-UHFFFAOYSA-N COc1c(O)cc(CCc2cccc(O)c2)cc1O
1514 0 NJMLHRWYACXVHJ-HCKVZZMMSA-N Cc1coc2CC3(C)OC3CCC4=CC(OC4=O)c12
1515 0 LRBLIVYQOCFXPX-UHFFFAOYSA-N C[Si](C)(C#CC1=CC=CC=C1)C#CC1=CC=CC=C1
1516 0 KANZBMWXONBQGE-UHFFFAOYSA-N COC1=C(CC=C(C)C)C(=O)c2c(C)coc2C1=O
1517 0 PJWHOPKRRBUSDH-UHFFFAOYSA-N CC1(C)CCC2=C(O1)C(=O)c3ccccc3C2=O
1518 0 CTWSYQBTROEFSB-QMMMGPOBSA-N CC1CCC(=O)c2cc3occ(C=O)c3c(C)c12
1519 0 DJLHZMCSQANWQQ-MYZSUADSSA-N CC1=CCCC2(C)C(OC(=O)C3OC123)c4occc4
1520 0 IDXQUWYMCDPGHC-MSPKLANSSA-N CC1=C/C2OC(=O)C(=C)C2C3CC(=C/CC1)C(=O)O3
1521 0 IBSMHZIMQAHZSK-UHFFFAOYSA-N OC(=O)C1=CC=C(OCCCCC=C)C=C1
1522 0 LYTSHZPVDBSGMH-UHFFFAOYSA-N COC(=O)CC1=C(C=CC(OC)=C1)[N+]([O-])=O
1523 0 FJCZNIHIOVFRJD-UHFFFAOYSA-N COC1=C(OC(C)C)C2=C(COC=C2)C=C1
1524 0 SQSRYWNOKPJENY-LBPRGKRZSA-N COc1ccc2C=CC(=O)Oc2c1CC(O)C(=C)C
1525 0 PXEDGGLZDRNQLK-UHFFFAOYSA-N FC(F)(F)C1=CC=C(C=C1)C1CCCC(=O)C1
1526 0 WTESJDVPXJINCQ-HKCMKHECSA-N CC(=O)C12CC3C(CC1(C)C(=O)C=C2)OC(=O)C3=C
1527 0 AAPVCRSIDGQONE-UHFFFAOYSA-N C[Si](C)(C)C#CC#CC#CC#C[Si](C)(C)C
1528 0 XWPLFOWMVZGBOX-MRVPVSSYSA-N CC1OC2=C(C(=O)c3ccccc3C2=O)C1(C)C
1529 0 CJZUKWREGMGONS-NFOTXUCKSA-N CC1(C)C=CC(=O)C23C1CC=C4COC(OC2=O)C34
1530 0 IFKWCRXYZPFPHK-UHFFFAOYSA-N FC(F)(F)C1=CC=C(C=C1)C1CCCCC1=O
1531 0 JTACHUIAXFOWNK-UHFFFAOYSA-N FC1=CC=C(C=C1)C(=CC=C)C1=CC=C(F)C=C1
1532 0 PCSGGIHZZMPECM-UHFFFAOYSA-N N1C=CN=C1C1=CC=CC=C1C1=NC2=CC=CC=C2N1
1533 0 AKUIDVVQFDMLAW-UHFFFAOYSA-N CC(C)(C)OC(=O)NCC1=NC(=CO1)C(O)=O
1534 0 QQPFWWNLWCDYNV-UHFFFAOYSA-N COc1ccc2C=CC(C)(C)Oc2c1OC
1535 0 FFJNJRJICPRCIY-UHFFFAOYSA-N COC1=CC2=C(C(=O)CC2(C)C)C(OC)=C1
1536 0 XGHDADRUKBUYPP-PRHODGIISA-N CC1C(O)c2cc(C)c(CO)c(C)c2C1=O
1537 0 ZWXNRJCDXZFNLJ-UHFFFAOYSA-N OC(C(O)C(=O)NC1=CC=CC=C1)C(O)=O
1538 0 GTRCPCGISSOHCV-SECBINFHSA-N CCOC(C)c1ccc2C(=O)C(=CC(=O)c2c1O)C
1539 0 CJZUKWREGMGONS-CGEWXTDFSA-N CC1(C)C=CC(=O)C23C1CC=C4COC(OC2=O)C34
1540 0 MWCMZIABKUJRHJ-RISCZKNCSA-N C=C1CCC(=O)C(=C)CC2OC(=O)C(=C)C2CC1=O
1541 0 UJJJESXBXYFZCR-UHFFFAOYSA-N COC(=O)C1=CC(CO)=CC(=N1)C(=O)OC
1542 0 RCGHAGIMQPCIRT-CTHBEMJXSA-N CC1=CCCC2(C)C(OC(=O)C3OC123)c4cocc4
1543 0 WHDGPKYQEIOXHA-UHFFFAOYSA-N FC1=CC=C(C=C1)C(=C1CC1)C1=CC=C(F)C=C1
1544 0 LNNPWZRLQGUTPT-UHFFFAOYSA-N COc1ccc(cc1CC=C(C)C)C(=O)O
1545 0 NKUYBNCXFLAOEC-UHFFFAOYSA-N CC(C)(C=C)C1=C(O)C(=O)c2ccccc2C1=O
1546 0 RIGJEEBBTHFHNB-UHFFFAOYSA-N FC(F)(F)C1(CCCCC1=O)C1=CC=CC=C1
1547 0 JGEUJXVLIVMCNU-UHFFFAOYSA-N COC1=CC(C=O)=C2C=CC(OC2=C1OC)C1CC1
1548 0 GDXJFEUROGCPHQ-QHSBEEBCSA-N CC12OCC3(CC4OC(=O)C(=C)C4CC=C3C=C1)O2
1549 0 ITKPJSFXLGJKAP-UHFFFAOYSA-N N#CCP(C1=CC=CC=C1)C1=CC=CC=C1
1550 0 AUQVJNVMPNTSOA-NSHDSACASA-N Cc1c2CC(C)(C)C(=O)c2cc3C(=O)OCC(O)c13
1551 0 LKPRNLWYYCZRGT-UHFFFAOYSA-N FC1=CC=C(C=C1)C(=C)C(=C)C1=CC=C(F)C=C1
1552 0 KQOGVLSIBVWZTO-UHFFFAOYSA-N COC(C)(C)c1oc2cc(C)c(O)cc2c1
1553 0 SFCUNKIVPDRXGX-UHFFFAOYSA-N CC1(C)CC(=O)c2cc(CCO)ccc2O1
1554 0 FKOIGOIMEKSAON-UHFFFAOYSA-N COc1cc(cc(OC)c1OC)c2ccccc2O
1555 0 AILSDVUYGNJLEI-UHFFFAOYSA-N CC(C)C(OC(C)=O)C(=O)C1=CC=CC=C1
1556 0 UKXNKELKYQIISI-UHFFFAOYSA-N O=CCCCCCOC(=O)C1=CC=CC=C1
1557 0 OMOYQLRHKFGVGN-UHFFFAOYSA-N COc1ccc2C=CC(=O)Oc2c1CC(=O)C(C)C
1558 0 RKOHTBFNQRVSEP-UHFFFAOYSA-N C[Si](C)(C1=CC=C(F)C=C1)C1=CC=CC=C1CO
1559 0 KBMSVODXFLAQNJ-IUKAEILTSA-N CC1=C/CCC23OC2C(OC3=O)c4c(C)coc4C1
1560 0 YDFZWNCZQFQERP-UHFFFAOYSA-N CCCCCCSCC1=CC=C(Cl)C=C1
1561 0 XPBHEEJRNAQTEN-UHFFFAOYSA-N NC1=NCC(CN1)OC1=CC=C(Cl)C=C1
1562 0 VCMZMMIHEOEXSR-GEEBZKHNSA-N CC1=C/CCC2=CC(OC2=O)C3C(C1)OC(=O)C3=C
1563 0 OOSHVFPYQURYMZ-UHFFFAOYSA-N CC(=C1Oc2c3COC(=Cc3ccc2C1=O)C)C
1564 0 WWKRKCXVOOQHPU-UHFFFAOYSA-N COC1=CC(OC)=C2C(OCC2(C)C=C)=C1
1565 0 NVAXXRJJKJIXOC-UHFFFAOYSA-N CCC1=C(C)C2=C(O1)C=C(OC)C=C2OC
1566 0 MWCRMRYQUDIAHU-UHFFFAOYSA-N CC(=C(C)C1=C(O)C(=O)c2ccccc2C1=O)C
1567 0 IURVFRJSLOFVBM-UHFFFAOYSA-N OC1=CC=C(C=C1)C(N1C=NC=N1)N1C=NC=N1
1568 0 RQIATWFGYKTVCM-UHFFFAOYSA-N CC1(C)OB(OC1(C)C)C1=CC2=CC=CC=C2S1
1569 0 AUFXKXVBENPEHQ-UHFFFAOYSA-N COC1=CC(C=C2CC2)=CC(OC)=C1OC
1570 0 ASERQHYIMHKJQY-UHFFFAOYSA-N COC(=O)C1=CC=C(C=C1)C(O)C(C)C=C
1571 0 SZQCEJPBOQESCL-UHFFFAOYSA-N COC(C)(C(=O)CC(C)=O)C1=CC=CC=C1
1572 0 SZQCEJPBOQESCL-UHFFFAOYSA-N COC(C)(C(=O)CC(C)=O)C1=CC=CC=C1
1573 0 MWTRFFPNXMAFAA-UHFFFAOYSA-N COC1=C(OC(C)C)C2=C(C=C1)C(O)C=C2
1574 0 WXXYZLXYMKNEBJ-UHFFFAOYSA-N NC1=NC(N)=C2C(=N)N(O)C3=CC=CC=C3C2=N1
1575 0 FEWAWCBXWAWLSS-UHFFFAOYSA-N COC1=CC(OC)=C(C=C1C(C)=O)[N+]([O-])=O
1576 0 LLZVGCZCFWZSIX-UHFFFAOYSA-N NC1=NC(=C2C(NC3=CC=CC=C23)=N1)C1=CC=CC=C1
1577 0 ZVBKCARFPZXFRV-UHFFFAOYSA-N CCCCCCC(Cl)SC1=CC=CC=C1
1578 0 XXTAUAPZZHKBBR-UHFFFAOYSA-N COC1=C(OC2=CC=C(CO)C=C2)C=C(CO)C=C1
1579 0 AJPHRWUGXPZXBM-LSDHHAIUSA-N CC(=CCC12OC1C(=O)c3ccccc3C2=O)C
1580 0 OJOWAFWCUHHNHF-UHFFFAOYSA-N COc1c(C)c(C#CC(=C)C)c2OCOc2c1OC
1581 0 KBMSVODXFLAQNJ-ZEBDJQDSSA-N CC1=CCCC23OC2C(OC3=O)c4c(C)coc4C1
1582 0 VTTIBUAIXVAPKR-UHFFFAOYSA-N COC(=O)c1ccc(O)c(CC=C(C)C)c1
1583 0 CIRXMVSFDSJPCY-UHFFFAOYSA-N CCOC1=CC(SCCO)=C(OCC)C=C1
1584 0 IUEHRQABKBYSDT-UHFFFAOYSA-N ClC1=NC=NC(N2CCCCC2)=C1C=O
1585 0 FHHUIFBQMMGHQW-UHFFFAOYSA-N COc1cc(OC)c2c(O)c(C(=O)C)c(C)cc2c1
1586 0 ZURNXIIBGQUXOK-UHFFFAOYSA-N OC1C(CCCC(O)=O)CC2=CC=CC=C12
1587 0 ZLPLFUBVEZVYDX-UHFFFAOYSA-N COc1cc2C=CC(=O)Oc2cc1OCC=C(C)C
1588 0 ZNJUZHBYOGQLPU-UHFFFAOYSA-N COc1c(O)cc(C)c2OC(C)(C)C=Cc12
1589 0 NRJHDFPXRCXVOW-JFHHLALISA-N CC1=C/C2OC(=O)C(=C2C(=O)CC(=C/CC1)C=O)C
1590 0 HUSCVHDGZBVEFK-UHFFFAOYSA-N CSC(C1=CC=CC=C1)=[N+]1CCCCC1
1591 0 CNRAQMXMKGZUGM-UHFFFAOYSA-N OC(=O)C(=CC1(CCCC1)C1=CC=CC=C1)C(O)=O
1592 0 TVQVDZKWITZCIB-UHFFFAOYSA-N COc1cc2OC(=O)C=Cc2cc1OCC=C(C)C
1593 0 FKPGGSOHTXQOGP-ZKWXMUAHSA-N NC(CC(O)C(=O)NC1OCC=C1CO)C(=O)O
1594 0 QCHMTOCQSIGPTQ-UHFFFAOYSA-N CCCCC1=C(C)N=C(N=C1Cl)C1=CC=CC=C1
1595 0 MMLHUQFNQPGRSM-UHFFFAOYSA-N CCCC1(OC1C(=O)OC)C1=CC=CC=C1
1596 0 WACVTIABRPEUPH-SREVYHEPSA-N COc1cc(OC)c(C=C/C=C)cc1OC
1597 0 SBFGHBUNYIJICS-UHFFFAOYSA-N CCC(=O)C1=C(CC)OC2=C(C(C)=CC(O)=C2)C1=O
1598 0 MGDZIJDKTXGHBL-UHFFFAOYSA-N CCC1=C(C)C2=CC=C(OCC3CO3)C=C2OC1=O
1599 0 GDXJFEUROGCPHQ-UXOAXIEHSA-N CC12OCC3(CC4OC(=O)C(=C)C4CC=C3C=C1)O2
1600 0 SWHQTQFJVVJCQA-QMMMGPOBSA-N CC1OC2=C(C(=O)Oc3ccc(O)c(C)c23)C1(C)C
1601 0 QUQPQXPWGMXNTH-UHFFFAOYSA-N CC1(C)CC(=O)C2=C(O1)C=C(O)C1=CC=CC=C21
1602 0 JVTKHPZYLZZLJT-UHFFFAOYSA-N CC1(C)CC(=O)C2=C(O1)C=CC1=C2C=C(O)C=C1
1603 0 MGIXDIZYSQAUDM-UHFFFAOYSA-N C[Si](C)(C=C)[Si](C)(C)C1=CC=CC=C1
1604 0 HGGSNIWZWMZXEQ-UHFFFAOYSA-N C1OB(OC2=C1C=CC1=CC=CC=C21)C1=CC=CC=C1
1605 0 XTDSTEKGYMFRGR-YDMHIXMGSA-N CC1C2CC=C3C4C(OC3=O)C=C(C)C4C2OC1=O
1606 0 QEBBZORCIZDBAX-UHFFFAOYSA-N C[Si](C)(C#C)C1=CC=C(C=C1)[Si](C)(C)C#C
1607 0 KTUVYMAZYSSBKC-UHFFFAOYSA-N CCCCCCOS(=O)(=O)C1=CC=CC=C1
1608 0 LUUXDOAQJILEER-UHFFFAOYSA-N CCOC(=O)C1(C=CC(=O)C=C1)C1=CC=CC=C1
1609 0 WGENOABUKBFVAA-MRVPVSSYSA-N CC1OC2=C(C(=O)C(=O)c3ccccc23)C1(C)C
1610 0 QVZKCYULUXLGPJ-UHFFFAOYSA-N [H]C12CC(C3=CC=CC=C3)C([H])(C1)C1C2C(=O)OC1=O
1611 0 SXLMNABKMWMBRO-VIFPVBQESA-N CC(C)C1COC2=C(C1)C(=O)c3c(C)coc3C2=O
1612 0 SKAHDOGTKBOBNX-UHFFFAOYSA-N CC(C(O)=O)C1=CC=C(C=C1)C1OC1(C)C
1613 0 UTFNEPGQCUXCCM-UHFFFAOYSA-N CC(C)(O)CC1=CC=C(C=C1)C(=C)C(O)=O
1614 0 BXVBHUOYUZLPLZ-UHFFFAOYSA-N CCOC(=O)C1C(CC(=O)CC1=O)C1=CC=CC=C1
1615 0 UGACQVFJGNWJKI-UHFFFAOYSA-N CN1C=NC2=C1C(NCCO)=NC(=S)N2
1616 0 OMDIYXYZAOFLJW-UHFFFAOYSA-N CCOC1=CC2=C(C=C1)C(=O)CC(C)(C)O2
1617 0 VCMZMMIHEOEXSR-YIKYYIFRSA-N CC1=CCCC2=CC(OC2=O)C3C(C1)OC(=O)C3=C
1618 0 OFECPTGTEKSUPH-CQSZACIVSA-N CC1=CC(=O)c2cc3CC(Oc3cc2O1)C(C)(C)O
1619 0 WRERZQSQSSQQKQ-UHFFFAOYSA-N C[N+]1=C(C=CC2=CC=CC=C12)C1=CC=CC=C1
1620 0 BCWBCEKOUDAVSA-UHFFFAOYSA-N COC(OC)C1(CCC1=O)C1=CC=CC=C1
1621 0 QNECLCOECOXTEW-UHFFFAOYSA-N NC(C(O)C1=CC=C2OCOC2=C1)C(O)=O
1622 0 SXLMNABKMWMBRO-SECBINFHSA-N CC(C)C1COC2=C(C1)C(=O)c3c(C)coc3C2=O
1623 0 ZOMRUDZLHQYQJF-UHFFFAOYSA-N CN1C2=CC=CC=C2P=C1C1=CC=CC=C1
1624 0 KBMSVODXFLAQNJ-GNCCPOQMSA-N CC1=CCCC23OC2C(OC3=O)c4c(C)coc4C1
1625 0 MKXDAWJZYZIEIP-OAHLLOKOSA-N CC(=C1Oc2c3COC(C)(O)Cc3ccc2C1=O)C
1626 0 NEPGNVTULGXEGX-VMPITWQZSA-N CC(C)(O)CC(=O)C=Cc1ccc(O)cc1
1627 0 KQHAEQVXPYLVRD-UHFFFAOYSA-N CCCCC[N+]1=C(C)SC2=CC=CC=C12
1628 0 MNRWJWLZUUIWRE-UHFFFAOYSA-N OC1COC(OC1)C1=CC=C(C=C1)[N+]([O-])=O
1629 0 ULXYWPKYMYLJBG-UHFFFAOYSA-N CC1(C)COC2=C(C1)C(=O)c3ccccc3C2=O
1630 0 JCHRVSYGNPJSFP-UHFFFAOYSA-N CC1=CC2=C(OC(=O)C3=C2OC(C)(C)C=C3)C=C1
1631 0 WJDWXVZIKZBEIK-UHFFFAOYSA-N CC1=CC2=C(C=C1)C1=C(C=CC(C)(C)O1)C(=O)O2
1632 0 XAZXWUQBOHSUKK-UHFFFAOYSA-N CC1=C2OC(=O)C3=C(OC(C)(C)C=C3)C2=CC=C1
1633 0 WGTZMBPREOVAOL-UHFFFAOYSA-N COC1=C2CCC(O)(CC2=CC=C1)C(C)=O
1634 0 WGNZKMQKDHDVMZ-UHFFFAOYSA-N COC1=Cc2ccc(O)c(CC=C(C)C)c2OC1=O
1635 0 XHQHSRCGFWLSCU-POYBYMJQSA-N NC(CC(O)C(=O)NC1=C(CO)COC1)C(=O)O
1636 0 BAHMQESJBKGPTE-CYBMUJFWSA-N CC1=C2C(=O)C=C(C)C2=CC3=C(C)C(=O)OC3C1
1637 0 BVLOJNBCUHLPPP-UHFFFAOYSA-N COC(=O)C1CCC2=C(C1)C(OC)=CC=C2
1638 0 DTNGBIGBPPPNNB-UHFFFAOYSA-N CC(=CCc1c(O)cc2OC(=CC(=O)c2c1O)C)C
1639 0 JGACJCGIFHPDSM-UHFFFAOYSA-N COC(=O)C1=C(O)C(=C(C)C=C1C)[N+]([O-])=O
1640 0 CKSIOZKMUHXSNT-UHFFFAOYSA-N COC(=O)C1=C(C)C=CC(=C1OC)[N+]([O-])=O
1641 0 AWFWNJFJNSFHHY-UHFFFAOYSA-N COC1Cc2cc3ccc(=O)oc3cc2OC1(C)C
1642 0 LKTGHOBTVTXRFL-UHFFFAOYSA-N O=c1ccc2c(o1)c(C)c1c(c2)CC(C(O1)(C)C)O
1643 0 CEZONMPYUWROAN-UHFFFAOYSA-N CC1(C)SN=C(C2=CC=CS2)C1(C)C
1644 0 KJCWYZHOLYKFOH-UHFFFAOYSA-N NC(CCCCCS(O)(=O)=O)C(O)=O
1645 0 DMYPQKUGVJWRRJ-UHFFFAOYSA-N COC(=O)C1=C(C)OC(C)=C1C1=CC=C(OC)C=C1
1646 0 YKYJONXOQLBURG-UHFFFAOYSA-N O=c1ccc2c(o1)cc1c(c2C)CC(C(O1)(C)C)O
1647 0 ICUFPQBGYOJIMW-UHFFFAOYSA-N O=c1cc(C)c2c(o1)cc1c(c2)CC(C(O1)(C)C)O
1648 0 XGWPCSAYWPPNDO-UHFFFAOYSA-N CC(=O)C1=CC(C(C)=O)=C(C(C)=O)C(C)=C1C(C)=O
1649 0 AOHTYJPWCAHBBT-UHFFFAOYSA-N CCOC(=O)C1(CC)OC1C1=CC=CC=C1
1650 0 RFCNJJFMRVEUEH-UHFFFAOYSA-N Cc1cc2cc3CC(O)C(Oc3cc2oc1=O)(C)C
1651 0 OCLCCGPFPYFENP-UHFFFAOYSA-N CC(=O)C(C(=O)OCc1ccccc1C)C
1652 0 PFYXDNOGHPAJLB-UHFFFAOYSA-N CC(=O)C(C(=O)OCc1cccc(c1)C)C
1653 0 YRXBWZJYORBJFG-UHFFFAOYSA-N CC(=O)C(C(=O)OCc1ccc(cc1)C)C
1654 0 BEKVSOQEEVCLPK-UHFFFAOYSA-N OC(=O)C(C(C(=O)O)N)c1ccc(cc1)O
1655 0 WRDNWKHWAYSXLW-UHFFFAOYSA-N CC(=O)C(C)(C)CC1=CC=C(OC(F)(F)F)C=C1
1656 0 QWFFBVJVVDTRDP-UHFFFAOYSA-N CCS(=O)(=O)C1=C(O)C=CC(=C1)C(C)(C)C
1657 0 PUPSJJMTEVXDCE-UHFFFAOYSA-N CC(=C)C1C2OC(=O)C1=C1C(C2)(C)C2(C3C1O3)CO2
1658 0 CHOTVUIPUFGRJF-UHFFFAOYSA-N OC(=O)CC(Nc1ccccc1C(=O)O)O
1659 0 GTQWAGXXXDOCSH-UHFFFAOYSA-N OCC1OC(CC1O)N(C(=O)O)C=C(C(=O)N)C
1660 0 ZLGWXNBXAXOQBG-UHFFFAOYSA-N CCO[Si](CCC(F)(F)F)(OCC)OCC
1661 0 OIORJFNPQQEVDG-UHFFFAOYSA-N CC=CN(C(=O)NC(=O)O)C1CC(C(O1)CO)O
1662 0 ZLVARELBORDLAV-UHFFFAOYSA-N FC1=CC=CC2=C1CN(C2)NC1=NCCN1
1663 0 UDPCBAOQWLYHOS-UHFFFAOYSA-N OCC1OC(CC1O)n1ccc(nc1=O)OC
1664 0 VWECSCQVQXTNKO-UHFFFAOYSA-N CC1=CC(C)(C)OC2=C1C(=O)OC1=CC=CC=C21
1665 0 QBDVWENTANXWMW-UHFFFAOYSA-N CCCCOc1ccc(cc1)C(=O)CC=O
1666 0 YBNCHKZCAAMXSM-UHFFFAOYSA-N CCCCCC(Cl)CSC1=CC=CC=C1
1667 0 WXDLQDKCNPOVNA-UHFFFAOYSA-N CCCCOC(=O)CC1=CC(=CC=C1)C(F)(F)F
1668 0 FDWXMOLUXFILJE-UHFFFAOYSA-N O=C1OC2C(C1=C)CC1C(C2)(C)C(=CC(=O)C1=C)O
1669 0 HXLGFKGGTKYTNQ-UHFFFAOYSA-N CCO[Si]1(OCC)OCCC(C)(C)O1
1670 0 GBRFZCISXDHBRJ-UHFFFAOYSA-N O=C1OC2C(C1=C)C(O)C1C(C2)(C)C=CC(=O)C1=C
1671 0 TYGNTNYJFOYXCE-UHFFFAOYSA-N CCCSCCC1(C)OCC(CO)O1
1672 0 VCTFXWKMGKXBML-UHFFFAOYSA-N CN1C(C)=NN(C1=O)C1=C(F)C=C(F)C=C1
1673 0 QPQWDESJQFOJBV-UHFFFAOYSA-N COC1=CC=C(O)C2=C1CC(CC2)C(C)=O
1674 0 RXPYLPQOBGTQRS-UHFFFAOYSA-N CC1=CC(=CC=C1)C1(CN2C=NC=N2)NCCS1
1675 0 JJHQCDAHEKHWIC-UHFFFAOYSA-N CC1=CC=C(C=C1)C1(CN2C=NC=N2)NCCS1
1676 0 GMWRLZCGZFSPCW-UHFFFAOYSA-N CC(=O)CC(=O)OC(C)(C)C1=CC=CC=C1
1677 0 UVRPXMLMMZLYBD-UHFFFAOYSA-N O=C1C(=CC2(C(C1=C)CC1C(C2)OC(=O)C1=C)C)O
1678 0 CESIVNIJNAIEJF-UHFFFAOYSA-N C=C1C(=O)OC2C1CC1C(C2)(C)C=CC(=O)C21OC2
1679 0 CULHJPMBZOWBOC-UHFFFAOYSA-N O=C1C=CC2(C(C1=C)CC1C(C2)OC(=O)C21OC2)C
1680 0 XRAFQOBNQLWXFZ-UHFFFAOYSA-N C=C1C(=O)OC2C1CC1(O)C(=C)C(=O)C=CC1(C2)C
1681 0 KYPKDGKHXSEBKJ-UHFFFAOYSA-N O=C1C=CC2(C(C1=C)CC1(C(C2)OC(=O)C1=C)O)C
1682 0 AUFBTXFUXKODSK-UHFFFAOYSA-N C=C1C(=O)OC2=C1CC1C(=C)C(=O)C=CC1(C2)C
1683 0 GIKGNSOCRAOUGY-UHFFFAOYSA-N C=C(C(=O)N)OC1C=CC=C(C1O)C(=O)O
1684 0 FGBFEFJZYZDLSZ-UHFFFAOYSA-N COC1=CC(OC)=C2C(=O)C(C)C(C)C2=C1
1685 0 KREMHKNKJWQFEY-UHFFFAOYSA-N COC(C)(C)C1=CC(Cl)=NN2C=CN=C12
1686 0 XSDSAKZEMLUBOQ-UHFFFAOYSA-N C=C(C(=O)O)OC1C=CC=C(C1O)C(=O)N
1687 0 VVURRWOVSIRWON-UHFFFAOYSA-N OC1C=CC(C=C1)(CC(=O)C(=O)N)C(=O)O
1688 0 CETWUEXBPKYLAG-UHFFFAOYSA-N CCN(c1ccc(cn1)C)Cc1ccc(cc1)Cl
1689 0 QXBDFTOTHDUPAV-UHFFFAOYSA-N CCCCCC1=CN=C(N=C1)C1=CC=C(Cl)C=C1
1690 0 UYUWZFRYAAHPDN-UHFFFAOYSA-N CC1=CN(C2OC(CO)CC2O)C(=O)NC1=O
1691 0 MULYPNWVFZMDDL-UHFFFAOYSA-N CC(C)C(=O)C1=C(C)C(=O)C2=CC=CC=C2C1=O
1692 0 NCWCPUJCGFOTOP-UHFFFAOYSA-N CCN(c1nccc(c1)C)Cc1ccc(cc1)Cl
1693 0 NUIHAFDXHFLVDX-UHFFFAOYSA-N CCN(c1ncccc1C)Cc1ccc(cc1)Cl
1694 0 SYSFRXFRWRDPIJ-UHFFFAOYSA-N CCCCCCC1=CC=CC=C1S(O)(=O)=O
1695 0 LOXMSIRYXCAGRB-UHFFFAOYSA-N CCN(c1ccccn1)Cc1ccc(cc1C)Cl
1696 0 LRKLRDYIJAZFPQ-UHFFFAOYSA-N CCN(c1ccccn1)Cc1ccc(c(c1)C)Cl
1697 0 CNUGDFBMFFQFEU-UHFFFAOYSA-N CCCOC(OCCC)C(=O)C1=CC=CS1
1698 0 CTQNGJPKOAHHDP-UHFFFAOYSA-N OC=C1C(=O)OC2C1CC1=C2C(C)CCC1
1699 0 SLRYILMUXHKOBP-UHFFFAOYSA-N O=C1OC2=CC=CC=C2C(OC2CCCC=C2)=C1
1700 0 PNEOCKRRJSZRHZ-UHFFFAOYSA-N CC1=CCCC2=CC(c3c(C1)oc(c3C)O)OC2=O
1701 0 HAFCSCBORMDMFL-UHFFFAOYSA-N COC(=O)CC1=CC(=C(OC)C=C1)[N+]([O-])=O
1702 0 FWNNPWKECFQNJY-UHFFFAOYSA-N C1COC2(CCC(=CC2)C2=CC3=C(OCO3)C=C2)O1
1703 0 KLYBDWRYCRILOJ-UHFFFAOYSA-N OCC1=CCCC2=CC(c3c(C1)occ3C)OC2=O
1704 0 LARLKGWCSHGPBQ-UHFFFAOYSA-N COC1=CC(OC)=C2CC(OC2=C1)C(C)=C
1705 0 LWWTWARXAVZQLO-UHFFFAOYSA-N OCc1coc2c1C1OC(=O)C(=C1)CCC=C(C2)C
1706 0 NJMLHRWYACXVHJ-UHFFFAOYSA-N O=C1OC2C=C1CCC1OC1(Cc1c2c(C)co1)C
1707 0 UQZYEQXZUOGYDU-UHFFFAOYSA-N CC(C)(C)COC(=O)C(=O)C1=CC=CC=C1
1708 0 QHWUGIIEJZXMCJ-UHFFFAOYSA-N CC1=CCCC2=CC(C34C(C1)(OC=C4C)O3)OC2=O
1709 0 INMUYMGIYFJURN-UHFFFAOYSA-N CC1=CCCC2=CC(C3=C(C1)OC1C3(O1)C)OC2=O
1710 0 WQNDZCRPEIPVCL-UHFFFAOYSA-N NC(=N)NCC(C(CC(C(=O)O)N)O)O
1711 0 LKNCQVLDWYQHLS-UHFFFAOYSA-N OCC(=O)OC(C1=CC=CC=C1)C1=CC=CC=C1
1712 0 WIMBPCIHPXPPDB-UHFFFAOYSA-N CC(=CCc1cc(C(=O)C)c(cc1O)O)C
1713 0 PPCGWKXIVVYTKU-UHFFFAOYSA-N OC(=O)C1CCC(CC1)C1=CC=C(O)C=C1
1714 0 AZFKINVWAOIKAQ-UHFFFAOYSA-N COC1=C2C(=O)CC(C)(C)C2=C(OC)C=C1
1715 0 MSYXJAUEGCGXEK-UHFFFAOYSA-N CC(=CCc1cc(cc(c1O)O)C(=O)C)C
1716 0 HUEWXRMYZUGMME-UHFFFAOYSA-N CC(=CCc1c(O)ccc(c1O)C(=O)C)C
1717 0 FWGSCBXLUQAPSJ-UHFFFAOYSA-N NC1=NC(=O)C2=C(N1)N(CC1=CN=CC=C1)C=N2
1718 0 IGPXLMBNQUCMJH-UHFFFAOYSA-N CCCCCCC1=CC(=C(CC)O1)S(O)(=O)=O
1719 0 HVXDROUCWFQYHJ-UHFFFAOYSA-N CC(=CCC1=CC2(OC2C=C1O)C(=O)C)C
1720 0 LLMJDYSVAYKBJC-UHFFFAOYSA-N CCOC(=O)C1=C(OC)C=CC(=C1)[N+]([O-])=O
1721 0 QAXKCCPPMGTAHL-UHFFFAOYSA-N COC(=O)C1=C(C(OC)=C(C)C=C1)[N+]([O-])=O
1722 0 NZTTYDMKMXUGAS-UHFFFAOYSA-N CSC(=S)NCCCC1=CC=CC=C1
1723 0 CXUAUJQBLHBYCG-UHFFFAOYSA-N CC1=CC(=O)NC(=O)N1C1CC(O)C(CO)O1
1724 0 UKUDUGHUVJEQAY-UHFFFAOYSA-N CC(=CCC1=CC(=CC2C1(O)O2)C(=O)C)C
1725 0 WKOKDGDDSJAVBV-UHFFFAOYSA-N CC(=CCC12OC2C(=CC=C1O)C(=O)C)C
1726 0 MPTODIKBGJACHZ-UHFFFAOYSA-N CC1(C)COC(OC1)C1=CC=C(C=O)C=C1
1727 0 JPKGEZXEQWVJRJ-UHFFFAOYSA-N CC1(C)COC(OC1)C1=CC=CC(C=O)=C1
1728 0 JNQMVIKTNZRIAU-UHFFFAOYSA-N CCCCCCCC(=O)CS(C)(=O)=O
1729 0 IHGWXBWYZUMHLR-UHFFFAOYSA-N CCC1=CC(CC)=C(C(CC)=C1)S(O)(=O)=O
1730 0 LAFRTAPTNHTVLV-UHFFFAOYSA-N CCOC(=O)C1=C(OC)C=C2C=CC(OC)=CC2=C1
1731 0 GSAHFRQIQURXHP-UHFFFAOYSA-N CCOC1=C(OCC)C=C2C(=O)CCC2=C1
1732 0 OEXUTOBUVQBHCH-UHFFFAOYSA-N C=CC(=O)OCCOC1=CC2=CC=CC=C2C=C1
1733 0 LYPAZUNNGCMJGX-UHFFFAOYSA-N [O-][N+](=O)C1=CC=C2C=[N+]3C=CC=CC3=CC2=C1
1734 0 NOHXWARIKPKNOB-UHFFFAOYSA-N OC(=O)C(=C(c1ccc(c(c1O)C)O)O)N
1735 0 MRODUHNLAXSPFV-UHFFFAOYSA-N CC1(O)CN(C2CC(O)C(CO)O2)C(=O)NC1=O
1736 0 SEYKRNISPOBNMJ-UHFFFAOYSA-N OC(=O)C1=CC(OC2CCCCC2)=CC=C1
1737 0 XSIBAZCNHSPJNN-UHFFFAOYSA-N CN(C)N=NC1=C(C=C(C=C1)C1=CN=CN1)[N+]([O-])=O
1738 0 OBGWCASZEQKZCY-UHFFFAOYSA-N COC(=O)C1=CC=CC(CC=C(C)C)=C1O
1739 0 FLUGQQCHUNCUGO-UHFFFAOYSA-N COC(=O)C1=CC2=C(OCO2)C(OC)=C1N
1740 0 VUNRDSCEYVPEKB-UHFFFAOYSA-N CCOC1=C(OC)C=CC(C=O)=C1CC=C
1741 0 PDVSPJSZHDOIFB-UHFFFAOYSA-N O=C1Oc2c(C)c(O)ccc2C(C1N)(O)O
1742 0 KYPVDKAIGIDYLB-UHFFFAOYSA-N Oc1ccc2c(c1)OC(CC2O)c1ccccc1
1743 0 HLYILZHUXNAPFI-UHFFFAOYSA-N OCC(c1ccc(c(c1)O)O)(c1ccc(cc1)O)C
1744 0 MVYWRJLALJITLR-UHFFFAOYSA-N Oc1ccc2c(c1)OC(CC2=O)C1CC=CC=C1
1745 0 AJLNSZXRKWSDGC-UHFFFAOYSA-N Nc1nc(nc2n(cnc12)C1CCC(CO)O1)C#N
1746 0 FXAORXFXGFSSME-UHFFFAOYSA-N Oc1ccc2c(c1)OC(CC2=O)C1=CCCC=C1
1747 0 DHIYEIAAWIHDAW-UHFFFAOYSA-N OC1C=CC2=C(C1)OC(CC2=O)c1ccccc1
1748 0 FPSBBTHWQQOYDM-UHFFFAOYSA-N OCC1=CC(OCC=C)=CC(OCC=C)=C1
1749 0 IQFYYKKMVGJFEH-UHFFFAOYSA-N OCC1OC(CC1O)n1cc(C)c(=O)[nH]c1=O
1750 0 QQMMZECFCWYSFJ-UHFFFAOYSA-N OC1C=CC(=CC1OC(=C)C(=O)N)C(=O)O
1751 0 LICOULHBERNBDF-UHFFFAOYSA-N COC1=C(O)C=C2OC(=O)C(CC=C(C)C)=CC2=C1
1752 0 GTMONXUDXSKDCE-UHFFFAOYSA-N CC(=O)C(O)C(O)C1=CC=C(C=C1)[N+]([O-])=O
1753 0 YJOYXCOMDDPRDI-UHFFFAOYSA-N CC1=C(C=CC(=C1)C(O)=O)C1=CC=C(CO)C=C1
1754 0 MIRHDPAAZCWTAT-UHFFFAOYSA-N CN1CC2CC2(C1)C1=CC(Cl)=C(F)C=C1
1755 0 CBJUNTBTKPFWJJ-UHFFFAOYSA-N OC1C=CC(=CC1OC(=C)C(=O)O)C(=O)N
1756 0 FPMCJSSLNXLPLT-UHFFFAOYSA-N COC1=CC=CC=C1N1C=C(N=N1)C(F)F
1757 0 RHNBXMRKBMFUQY-UHFFFAOYSA-N COC1=CC=C(C=C1)N1C=C(N=N1)C(F)F
1758 0 HEAVXRKCOQBPDN-UHFFFAOYSA-N CC(C)S(=O)CCC(=O)OC(C)(C)C
1759 0 RGAMPXKEIJSLAZ-UHFFFAOYSA-N COC1=C(OC)C2=C(C=C1)N(O)C(=O)CO2
1760 0 RYELXVJNQIUMFG-UHFFFAOYSA-N CC(=CCC1=C(O)C(=O)C(=C(C1=O)C)C)C
1761 0 BRRZSLZZTOPNLG-UHFFFAOYSA-N ClC(=O)N1CCN(CC1)C1=CC=CC=N1
1762 0 AZCGACDIANOMFE-UHFFFAOYSA-N COC1=C2OCOC2=C(OC)C(=C1)C(N)=O
1763 0 SHKPSWYANLFXMY-UHFFFAOYSA-N NC1=CC(Cl)=C(C=C1)N1CCNC(=O)C1
1764 0 YPBRRZJQNAFLIJ-UHFFFAOYSA-N CCC(OC1=CC=C(C=C1)[N+]([O-])=O)C(O)=O
1765 0 DZXWFHQLTZIANJ-UHFFFAOYSA-N OCC1=C(C)C(=O)C(=CC1=O)CC=C(C)C
1766 0 VXFGUJLPTYOQKS-UHFFFAOYSA-N [O-][N+](=O)C1=CC=C(OCC2OCCO2)C=C1
1767 0 DZZPJWJPJJNWHM-UHFFFAOYSA-N CC(C1=CC=CC=C1)C1=CC=CC(C(O)=O)=C1O
1768 0 XJAVEMSMSWYGGM-UHFFFAOYSA-N OCC1=C(C)C(=O)C=C(C1=O)CC=C(C)C
1769 0 CEMJOSZXXKTZLH-UHFFFAOYSA-N CC(=CCC1=CC(=O)C2(C(C1=O)(C)O2)C)C
1770 0 RDPBFQBYWVHSME-UHFFFAOYSA-N FC(F)(F)C1=CC=C(C=C1)C1CCC(=O)CC1
1771 0 DEDMZHOSUXEGPP-UHFFFAOYSA-N CC(=CCC12OC1C(=O)C(=C(C2=O)C)C)C
1772 0 DMJVAGRXHCTBFE-UHFFFAOYSA-N ON=C(NCCCC(C(=O)O)(CO)N)N
1773 0 ZRGRIBIALZXOIN-UHFFFAOYSA-N CCOC(=O)C1=CC(CC(C)=C)=C(O)C=C1
1774 0 XFXMPCAPHDKJLJ-UHFFFAOYSA-N OC(C(C1=CC=CC=C1)C1=CC=CC=C1)C(O)=O
1775 0 VQTBHVBQQXPXCS-UHFFFAOYSA-N COC(=O)C1=NC=C(OC)C(=C1)C(=O)OC
1776 0 SJXSGPSMJJLOAG-UHFFFAOYSA-N CCOC(=O)NC1=CC(C(O)=O)=C(O)C=C1
1777 0 HDYKTNLNPUNQSP-UHFFFAOYSA-N CSCCCCCCCC(C(=O)O)(C#CO)O
1778 0 NFHOVIGMSHFLFI-UHFFFAOYSA-N FC1=CC(=CC(F)=C1F)C1CCC(CC1)C=O
1779 0 HSNGPKBBTHINTG-UHFFFAOYSA-N CC(C)(C#N)C1=CC(=CC(CCl)=C1)C(C)(C)C#N
1780 0 GETPFAZRHRCFHW-UHFFFAOYSA-N CSCCCCCCCC1(O)CC(=O)OC1=O
1781 0 QRLVLIJLBQOUGY-UHFFFAOYSA-N CC(=CCC1=CC(=O)C2=C(C1=O)C(O)C(C=C2)O)C
1782 0 IXOVVPJVOKYIDG-UHFFFAOYSA-N ClC1=CC=C(C=C1)C1=CCN(CCCC#N)CC1
1783 0 CTHWEERTHXZZPO-UHFFFAOYSA-N COC1=CC(=CC(OC)=C1)C1CCCC1=O
1784 0 KNMGWZDKWGCPJI-UHFFFAOYSA-N CC(=CCC1=CC(=O)C2=C(C1=O)C=CC(C2O)O)C
1785 0 SQVCVESLJPLGGC-UHFFFAOYSA-N CC(=CCC1=CC(=O)C2(C(C1=O)(O)C=CC=C2)O)C
1786 0 HIPLUEBPFRTCRR-UHFFFAOYSA-N CCCN(C1=CC=C(N)C=C1)C1=CC=C(Cl)C=C1
1787 0 CYAFXDQSPLJMQZ-UHFFFAOYSA-N CC(=CCC1=CC(=O)c2c(C1=O)c(O)ccc2)C
1788 0 OPMVRHGNJBDIKL-UHFFFAOYSA-N COC1=CC(=CC=C1)C(O)CCC(=O)C=C
1789 0 MTGZPAGXDQXVFR-UHFFFAOYSA-N CC(=CCC1=CC(=O)c2c(C1=O)cccc2O)C
1790 0 LDUGCBUALSBEGP-UHFFFAOYSA-N N1N2C=C(N=C2N=C1C1=CC=CC=C1)C1=CC=CC=C1
1791 0 YZRYAPPTHIBIIZ-UHFFFAOYSA-N CC(=CCC1=CC(=O)c2c(C1=O)cc(cc2)O)C
1792 0 RSAFRZXVOMHAQZ-UHFFFAOYSA-N CC(=CCC1=CC(=O)c2c(C1=O)ccc(c2)O)C
1793 0 JZLVNEDLVOLLHB-UHFFFAOYSA-N CC(=CC(C1=CC(=O)c2c(C1=O)cccc2)O)C
1794 0 KADKLFJOWAFJLE-UHFFFAOYSA-N CC(=C(CC1=CC(=O)c2c(C1=O)cccc2)O)C
1795 0 QAHUIKQSFSGCLT-UHFFFAOYSA-N CC(=CCC1=CC(=O)C23C(C1=O)(C=CC=C3)O2)C
1796 0 OCOJSLDVZSEYJF-UHFFFAOYSA-N FC1=CC=C(C=C1)C(CC1CO1)C1=CC=C(F)C=C1
1797 0 BEEYPMNRZGWHAO-UHFFFAOYSA-N CCOC(=O)C1=CC=C(OC2CCC2)C=C1
1798 0 NPKJERXOEUWAOM-UHFFFAOYSA-N CC(C)(C)C(=O)C1=CC=C(CC(O)=O)C=C1
1799 0 XQWPMMGOXOZJQC-UHFFFAOYSA-N CC(=CCC1=CC(=O)C2=C(C1=O)C1OC1C=C2)C
1800 0 JURFYGRZJHVWJP-UHFFFAOYSA-N CC(=CCC1=CC(=O)C2=C(C1=O)C=CC1C2O1)C
1801 0 VHXARUOSXFGXBA-UHFFFAOYSA-N OCC1CCC(O1)N1C=C(CO)C(=O)NC1=O
1802 0 QVYDRSVFAAMRQP-UHFFFAOYSA-N CCOC(=O)C(CSC)(C(C)=C)C(=O)OCC
1803 0 HJHYHIRSJQFKEB-UHFFFAOYSA-N COC(=O)C1=CN=CC(OC)=C1C(=O)OC
1804 0 AJPHRWUGXPZXBM-UHFFFAOYSA-N CC(=CCC12OC1C(=O)c1c(C2=O)cccc1)C
1805 0 GQMJRBJIQKXIPN-UHFFFAOYSA-N CC(OC(=O)C1=CC=C(O)C=C1)C1=CC=CC=C1
1806 0 PQHAQYRBYAWNHV-UHFFFAOYSA-N C=CC(=O)OCCOC1=CC=CC2=CC=CC=C12
1807 0 RUNSXUMHNSDUHH-UHFFFAOYSA-N O=C1C(=CC(=O)c2c1cccc2)CC1OC1(C)C
1808 0 MMKIYIUWIYJYHV-UHFFFAOYSA-N COc1cc(CCc2ccc(cc2)O)cc(c1O)O
1809 0 XFZFQASPBARVAD-UHFFFAOYSA-N CC(=CCOC1=CC(=O)c2c(C1=O)cccc2)C
1810 0 FZCBJLIGJSVNQC-UHFFFAOYSA-N CCOC1=CC=CC2=C1CC(CC2)C(O)=O
1811 0 YKBJQXBEMKVADG-UHFFFAOYSA-N NCCC(=O)C1=CC(=CC(C1(O)NC=O)O)O
1812 0 OAOJBMHAQUUUTE-UHFFFAOYSA-N OC1=C(OCCC2=CC=CC=C2)C=CC(C=O)=C1
1813 0 CGUOEFKMUNDBKV-UHFFFAOYSA-N COC1=CC(OC)=CC(COC2=CC=CC=C2O)=C1
1814 0 DMNMLCQJTXQYMB-UHFFFAOYSA-N CCOC(=O)C1CCC2=CC(O)=CC=C2C1
1815 0 WIEXKDPBENTBMK-UHFFFAOYSA-N NCCC(=O)C1(O)C(O)C(=CC=C1NC=O)O
1816 0 MCALUCJIUQMFGC-UHFFFAOYSA-N CCO[Si](CCC=O)(OCC)OCC
1817 0 MSRYWPZMKNTNMA-UHFFFAOYSA-N CCSC1=C(N)C(SCC)=C(N)C(C)=C1
1818 0 DKEDAELHCPKXHP-UHFFFAOYSA-N NCCC(=O)C1=CC(O)(O)C(C=C1NC=O)O
1819 0 SESXUABUVPCHGS-UHFFFAOYSA-N OC(=O)C(CC(=O)C1C=CC=C(C1(N)O)O)N
1820 0 LDTTZBSHUNMVCW-UHFFFAOYSA-N CCOC1=CC(C=O)=CC(CC(C)=C)=C1O
1821 0 HUYGRUXPOKDGSO-UHFFFAOYSA-N COC1=CC=C(C=C1)C1C(C(O)=O)C1(C)C
1822 0 ZHKRWQPEYGZSDB-UHFFFAOYSA-N C1=CC=C2C(=C1)N(C1=CC=CC=C21)C1=CC=[C-]C=C1
1823 0 ISMJWECZVOBNTF-UHFFFAOYSA-N C=C1C(=O)OC2C1C(=O)C1(C)C(=O)C=CC1C(C2)C
1824 0 BWAFFESUGCROIF-UHFFFAOYSA-N O=c1[nH]c2C=CC(C(c2cc1C)(O)O)(O)O
1825 0 UFRDNAQOMSKPMZ-UHFFFAOYSA-N CCCC1=CC=C(C=C1)C1=CC(F)=C(C=O)C(F)=C1
1826 0 GLHPFWXHEIAXGK-UHFFFAOYSA-N OC1=C(O)c2c(C(C1O)O)[nH]c(=O)c(c2)C
1827 0 NJWLMMIPAPQNIZ-UHFFFAOYSA-N OCCCOC1=CC(C=O)=C(C=C1)[N+]([O-])=O
1828 0 BIJWVCNHTRPWGH-UHFFFAOYSA-N CC1=CC2(O)C(=C(O)C=CC2(NC1=O)O)O
1829 0 DAJHGFWIACKKQU-UHFFFAOYSA-N C=C1C(=O)OC2C1C(O)C1(C)C(=O)C=CC1=C(C2)C
1830 0 ASAYUVDDSWRODR-UHFFFAOYSA-N C=C1C(=O)OC2C1=C(O)C1(C)C(=O)C=CC1C(C2)C
1831 0 PLWBMJRGZQAGCT-UHFFFAOYSA-N C=C1C(=O)OC2=C1C(O)C1(C)C(=O)C=CC1C(C2)C
1832 0 FLSVKLPFKPFUAL-UHFFFAOYSA-N O=c1ccc2c(o1)cc1c(c2)C=C(C(O1)(C)C)C
1833 0 AKLFAEKKZRAXRH-UHFFFAOYSA-N O=c1ccc2c(o1)cc1c(c2)C(=CC(O1)(C)C)C
1834 0 ULMLUXSLSBDKTP-UHFFFAOYSA-N CC1(C)C=Cc2c(O1)c(C)c1c(c2)ccc(=O)o1
1835 0 UGLSTCJIJGWBAG-UHFFFAOYSA-N O=c1oc2cc3OC(C)(C)C=Cc3cc2cc1C
1836 0 MAEWUBAZNLCIAE-JTQLQIEISA-N CCO[C@H]1CCC2=C1C(=O)c3c(O)cc(C)cc3O2
1837 0 OUWPXYDIJLVUSG-UHFFFAOYSA-N COC1=CC=CC(=C1)C1(O)CCC(=O)CC1
1838 0 ITOSGUDGMQISMW-UHFFFAOYSA-N CCCCC(O)C#CC1=CC=C(F)C(F)=C1F
1839 0 CDQKTSONICCRIS-UHFFFAOYSA-N CC(NC(=O)CCC(=O)NC(C)C(O)=O)C(O)=O
1840 0 NLLYRFREPRRACU-UHFFFAOYSA-N C=CC(=CC(=O)C(=O)O)C(c1ccc(cc1)O)(C)C
1841 0 OXWMCENISSXJOA-UHFFFAOYSA-N CC(C)C(CO)CS(=O)(=O)C1=CC=CC=C1
1842 0 NASHANPGBYUWQY-UHFFFAOYSA-N O=CC=C(C(c1ccc(cc1)O)(C)C)C=CC(=O)O
1843 0 WSVFFZKZERFWHX-UHFFFAOYSA-N Oc1ccc(cc1)C(C(=C)C=CC(=O)C(=O)O)(C)C
1844 0 UMDNAGQYTFTWJW-UHFFFAOYSA-N CCCCN(C(S)=S)C1=CC=CC=C1
1845 0 IZBDQQAFJKRUJF-UHFFFAOYSA-N O=C1C(COC2(C1C=CC=C2)O)c1ccccc1
1846 0 VTGAWZYRQYPOHG-UHFFFAOYSA-N NC1=NC(=O)C2=C(N1)N(C=N2)C1=CC=CC(N)=C1
1847 0 GUHSLLXIJTWTJI-UHFFFAOYSA-N ClCCN1CC\[N+](N1)=C1/N=CN=C1C#N
1848 0 RTYLWBWBCMIRBY-UHFFFAOYSA-N CCOC(=O)C(=O)C1=CC=C(C)C2=CC=CC=C12
1849 0 PAYYIZNLYOSVAN-UHFFFAOYSA-N CCOC(=O)C(=O)C1=C(C)C=C(C)C(C)=C1
1850 0 PDYIDWQRBBRPBZ-UHFFFAOYSA-N FC(F)(F)C1=CC=CC=C1C(=O)C1CCCC1
1851 0 AVFDTWBLQYATME-UHFFFAOYSA-N FC(F)(F)C1=CC=CC(=C1)C(=O)C1CCCC1
1852 0 JOWBRWPITZSVFZ-UHFFFAOYSA-N FC(F)(F)C1=CC=C(C=C1)C(=O)C1CCCC1
1853 0 LOQRLYGDFIYONJ-UHFFFAOYSA-N FC1=CC(=CC(F)=C1F)C(=O)C1CCCCC1
1854 0 OEOOSHFOYQASKC-UHFFFAOYSA-N CC1=CC=CC=C1CCC(=O)C1=C(F)C=C(F)C=C1
1855 0 PMHYNFUFHNOMLH-UHFFFAOYSA-N CC1=CC=CC=C1CCC(=O)C1=CC(F)=C(F)C=C1
1856 0 QVYABUASVYJHLY-UHFFFAOYSA-N CC1=CC=CC=C1CCC(=O)C1=CC(F)=CC(F)=C1
1857 0 ZEIACFKCJLBYRY-UHFFFAOYSA-N CC1=CC(CCC(=O)C2=C(F)C=C(F)C=C2)=CC=C1
1858 0 PXZGDYXPCIZMHP-UHFFFAOYSA-N CC1=CC(CCC(=O)C2=CC(F)=C(F)C=C2)=CC=C1
1859 0 SHNGIUQYYKTCDG-UHFFFAOYSA-N CC1=CC(CCC(=O)C2=CC(F)=CC(F)=C2)=CC=C1
1860 0 KMUURVIGUXHECT-UHFFFAOYSA-N CC1=CC=C(CCC(=O)C2=C(F)C=C(F)C=C2)C=C1
1861 0 NRRBCSYCYHYSCL-UHFFFAOYSA-N CC1=CC=C(CCC(=O)C2=CC(F)=C(F)C=C2)C=C1
1862 0 JTQKMFYNYIMHOZ-UHFFFAOYSA-N CC1=CC=C(CCC(=O)C2=CC(F)=CC(F)=C2)C=C1
1863 0 BNCRSUQRVAHRMU-UHFFFAOYSA-N FC1=CC(CCC(=O)C2CCC2)=CC(F)=C1F
1864 0 NLSPYQGTWVRHMJ-UHFFFAOYSA-N OC1CC(=O)C(=O)C=C1C(c1ccc(cc1)O)(C)C
1865 0 JMVXTQCLUMEMSX-UHFFFAOYSA-N CC(C1(O)C=CC(=O)C(=O)C1)(c1ccc(cc1)O)C
1866 0 OTPHEAKUEAICPM-UHFFFAOYSA-N OC(=O)C1=CC=C(OC2CCCCC2)C=C1
1867 0 MRIGEGNOZZNKOT-UHFFFAOYSA-N O=C(C1C=CC=CC1(N)O)CC(=O)C(=O)O
1868 0 OMQTWJNRKGJMAG-UHFFFAOYSA-N CC1=CC(C)=C(C=C1C)C(=O)CCC(O)=O
1869 0 VJWGMHARBCKFNA-UHFFFAOYSA-N Oc1ccc(cc1)C(c1cc(O)c(c(c1)O)O)(C)C
1870 0 DUDHQMBWDYUTSK-UHFFFAOYSA-N Oc1ccc(cc1)C(c1ccc(c(c1O)O)O)(C)C
1871 0 SXCRGEMGJNCGSO-UHFFFAOYSA-N Oc1ccc(cc1)C(c1cc(O)c(cc1O)O)(C)C
1872 0 VZHGHOOLQWRHIG-UHFFFAOYSA-N Oc1ccc(cc1O)C(c1ccc(c(c1)O)O)(C)C
1873 0 KJIQKNBQPQRXBT-UHFFFAOYSA-N N#CC1=C2CCCN2C2=C1N=CN=C2C1=CC=CC=C1
1874 0 UYCYSOXRFSENIZ-UHFFFAOYSA-N NC(=N)NCCC(C(C(C(=O)O)N)O)O
1875 0 QTDIUPWSFYPEET-UHFFFAOYSA-N COC(=O)C1=CC(C=C)=C(OC(C)C)C=C1
1876 0 DNGQPGPTMOFPFA-UHFFFAOYSA-N CC1=C(C)C2=C(CCC(C)(C)O2)C(=O)C1=O
1877 0 NOLGZCNSKBQBGM-UHFFFAOYSA-N ClC1=NC(=CN=C1)C(=O)N1CCCCC1
1878 0 NXEXNCAPQLAGGG-UHFFFAOYSA-N COC1=C(OC(C)=O)C=C(N)C(=C1)C(O)=O
1879 0 HHOUQNWNZAJPJE-UHFFFAOYSA-N NN1C(NC2=CC=CC=C2)=NC2=C(C=NN2)C1=O
1880 0 LEPLEBOOLCIWQM-UHFFFAOYSA-N OC(CC(C(=O)O)N)CC(NC(=N)N)O
1881 0 INEQITUADVJHFE-UHFFFAOYSA-N Oc1ccc(cc1)C(C1=CC2C(C(=C1)O)(O2)O)(C)C
1882 0 FXZXBZFUYVHOIC-UHFFFAOYSA-N Oc1ccc(cc1)C(C1=CC=C(C2(C1O2)O)O)(C)C
1883 0 HNYSTRLBFIHNMY-UHFFFAOYSA-N Oc1ccc(cc1)C(C12C=C(O)C(=CC2O1)O)(C)C
1884 0 LQKSPSYRAQBIAD-UHFFFAOYSA-N OC1=CC2C(C=C1)(O2)C(c1ccc(c(c1)O)O)(C)C
1885 0 HLJKIDVDTCXSIY-UHFFFAOYSA-N Oc1ccc(cc1O)C(C1=CC2C(C=C1)(O2)O)(C)C
1886 0 DYGIREJHQKPDAM-UHFFFAOYSA-N OC1=CC=C(C2C1O2)C(c1ccc(c(c1)O)O)(C)C
1887 0 SQFSQIDWJKSHTO-UHFFFAOYSA-N OC(CC(C(=O)O)N)COCNC(=N)N
1888 0 PHVVYGPJGWZSGW-UHFFFAOYSA-N COC1=CC=CC=C1C1(CCOCC1)C=O
1889 0 UKXCDUUQXMHAFL-UHFFFAOYSA-N CC1=CC(B(O)O)=C(OCC2=CC=C(F)C=C2)C=C1
1890 0 OXODKPOWGXXKNW-UHFFFAOYSA-N CC1=CC(B(O)O)=C(OCC2=CC(F)=CC=C2)C=C1
1891 0 FOCUZZPSBJTSGD-UHFFFAOYSA-N ONC(C(=O)O)CC(CCNC(=N)N)O
1892 0 QXCUGYPKDRAMSP-UHFFFAOYSA-N CCOC1=C(C=C(C=C1)C(=O)OC)[N+]([O-])=O
1893 0 ALHAOIFZKFHHAJ-UHFFFAOYSA-N CCOC1=C(C=C(C=C1)[N+]([O-])=O)C(=O)OC
1894 0 HDLRPMQRFURTGE-UHFFFAOYSA-N C=C(C(=O)O)OC1=C(N)C(=CCC1)C(=O)O
1895 0 GNBINJDCHBUMKT-UHFFFAOYSA-N OC1CNCC2=CC(O)=C(O)C(C(O)=O)=C12
1896 0 QRCWUNKRQOZQSK-UHFFFAOYSA-N C=C(C(=O)O)OC1=C(N)C(CC=C1)C(=O)O
1897 0 BQZRLGJRSITFME-UHFFFAOYSA-N CC(C(=O)O)Oc1cccc(c1N)C(=O)O
1898 0 KDSFTDVMHULIFZ-UHFFFAOYSA-N CCC1=NC(C)=C(O)C(C(O)=O)=C1C(O)=O
1899 0 QMOHKSQJPRTOPK-UHFFFAOYSA-N CCCC1=NC=C(C(O)=O)C(C(O)=O)=C1O
1900 0 GIRPVUVYVGNIEF-UHFFFAOYSA-N COC1=CC=C(C=C1)C1(CC1(C)C)C(O)=O
1901 0 BKZLDTOQXSDVGZ-UHFFFAOYSA-N COc1cc(oc(=O)c1)C=C(c1ccccc1)C
1902 0 ITPJKYOGOLBIFN-UHFFFAOYSA-N CC1=C(Cl)C=CC2=C(C=CN=C12)N1CCCCC1
1903 0 SLMBURGYPGSXJL-UHFFFAOYSA-N COC1=C(OC)C(=C(C=C1)C(C)=O)[N+]([O-])=O
1904 0 KBMSVODXFLAQNJ-UHFFFAOYSA-N CC1=CCCC23OC3C(c3c(C1)occ3C)OC2=O
1905 0 TVALRQBAPYEIHF-UHFFFAOYSA-N CC1CC2=C(C(O1)(C)O)C(=O)c1c(C2)cccc1O
1906 0 URMHYERNBFGIOU-UHFFFAOYSA-N COC(=O)C1=C(OC)C(=CC(C)=C1)[N+]([O-])=O
1907 0 ZSXKTTVNXBGCRP-UHFFFAOYSA-N O=CC(C(C(C(CN)O)O)O)NC(=N)N
1908 0 FQZXIHYCZWCNQY-UHFFFAOYSA-N NCC(C(C(C(C=O)O)O)NC(=N)N)O
1909 0 GPWDYIOEUPABFJ-UHFFFAOYSA-N O=Cc1c2C#CC(=Cc2c(c(c1O)O)C(C)C)C
1910 0 BXDZETTZDYEHHO-UHFFFAOYSA-N CC1=CCCC2=C(C(c3c(C1)occ3C)OC2=O)O
1911 0 YTKUKZVLHNZTSM-UHFFFAOYSA-N O=Cc1c(O)cc(c2c1C(O)C(=O)C(=C2)C)C(C)C
1912 0 NAAISHQZJMRAFN-UHFFFAOYSA-N OCc1c(O)cc(c2c1C(=O)C(=O)C(=C2)C)C(C)C
1913 0 PUKUYSKOOOHDDB-UHFFFAOYSA-N O=Cc1c(O)cc(c2c1C(=O)C(O)C(=C2)C)C(C)C
1914 0 OPTLVCHPOUSCJX-UHFFFAOYSA-N CSCCCCCCCC(C(=O)O)O
1915 0 SFOWILAMGQVIEZ-UHFFFAOYSA-N OC(=O)C(CC(=O)c1cc(O)ccc1O)N
1916 0 HOBISWKYZKEZIT-UHFFFAOYSA-N O=CC1=C(O)CC(C2=C1C(=O)C(=O)C(=C2)C)C(C)C
1917 0 HGBRFHMNEYCYDA-UHFFFAOYSA-N O=Cc1c(O)cc(c2c1C(=O)C(=O)C(C2)C)C(C)C
1918 0 BULGBXHJNVCKOH-UHFFFAOYSA-N O=CC1C(O)C=C(C2=C1C(=O)C(=O)C(=C2)C)C(C)C
1919 0 FJVOLOSZEBEQBI-UHFFFAOYSA-N O=CC1=C(O)C=C(C2C1C(=O)C(=O)C(=C2)C)C(C)C
1920 0 PIVAHMJYMPDCKX-UHFFFAOYSA-N FC(F)(F)C1=CC=CC(OCC2CCCCO2)=C1
1921 0 JXLRDUQXXKNUBR-UHFFFAOYSA-N FC(F)(F)C1=CC(OCC2CCOCC2)=CC=C1
1922 0 OYCDTVZTYRXTIY-UHFFFAOYSA-N OC(=O)C(CC(=O)C1C(=CC=C(C1O)O)N)N
1923 0 XWKAIIVCZRKJRL-UHFFFAOYSA-N OC#CCC1C(=O)CCC2(C1CCC2=O)C
1924 0 UMXOEMPGBMDICF-UHFFFAOYSA-N O=CC(C(c1cc(C)c(=O)[nH]c1C=O)O)O
1925 0 UICFCNIVUDNZSW-UHFFFAOYSA-N CNCCC(c1ccccn1)c1ccc(cc1)Cl
1926 0 NOHRULUGWBGHOJ-UHFFFAOYSA-N OC(=O)C(CC(=O)c1cc(O)ccc1N)O
1927 0 FXXWDCNDGPHMNA-UHFFFAOYSA-N NC(=N)NC1C(O)C(N)C(C(C1O)O)O
1928 0 BZLNMLCPWXXGJV-UHFFFAOYSA-N OC(=O)C(CC(=O)c1cccc(c1N)O)O
1929 0 DVBLWPNLMOAJSX-UHFFFAOYSA-N O=C1OC2=C(C1=C)CCC(C1(C2(C)C(=O)C=C1)O)C
1930 0 ZYRKZOSQQRUGPV-UHFFFAOYSA-N O=C1OC2C(=CCC(C3(C2(C)C(=O)C=C3)O)C)C1=C
1931 0 ZXGWHYUQCPKCJL-UHFFFAOYSA-N O=c1ccc2c(o1)cc1c(c2C)CC(O1)C(O)(C)C
1932 0 LEDPZNYFRDTERZ-UHFFFAOYSA-N O=c1ccc2c(o1)c(C)c1c(c2)CC(O1)C(O)(C)C
1933 0 XGQMJHYUCZSPDS-UHFFFAOYSA-N O=c1cc(C)c2c(o1)cc1c(c2)CC(O1)C(O)(C)C
1934 0 WQBZUAZTZCYTRD-UHFFFAOYSA-N Cc1cc2cc3CC(Oc3cc2oc1=O)C(O)(C)C
1935 0 AKALQFWMCTZMKH-UHFFFAOYSA-N COC(C1Cc2c(O1)cc1c(c2)ccc(=O)o1)(C)C
1936 0 XKHIPCDZGJWMJE-UHFFFAOYSA-N O=C1C(=C(O)c2c(C1=O)cccc2)CCC(O)(C)C
1937 0 GWBKDCWUMBHFEZ-UHFFFAOYSA-N O=C(C1=C(OC(CC1)(C)C)c1ccccc1)C(=O)O
1938 0 PRIHHXHWVNIQPJ-UHFFFAOYSA-N O=CC1=C(OC(CC1)(C)C)c1ccccc1C(=O)O
1939 0 JMUXVZWTTFPJPH-UHFFFAOYSA-N OC(=O)C(=O)c1ccccc1C1=CCCC(O1)(C)C
1940 0 TUAFXYQAMQBQLA-UHFFFAOYSA-N O=Cc1ccccc1C1=C(CCC(O1)(C)C)C(=O)O
1941 0 HEOVFEUIQDGHFC-UHFFFAOYSA-N O=C1C(=O)C2=C(C3(C1C=CC=C3)O)OC(CC2)(C)C
1942 0 MYVIJKIYAPSQGM-UHFFFAOYSA-N O=C1C(=O)c2ccccc2C2(C1CCC(O2)(C)C)O
1943 0 GDXJFEUROGCPHQ-UHFFFAOYSA-N O=C1OC2C(C1=C)CC=C1C3(C2)COC(O3)(C)C=C1
1944 0 ONLCOODYAJRRHZ-UHFFFAOYSA-N O=C1OC2C(=CC=C3C4(C2)COC(O4)(C)CC3)C1=C
1945 0 RIIILILITZVKIF-UHFFFAOYSA-N O=C1OC2=C(C1=C)CC=C1C3(C2)COC(O3)(C)CC1
1946 0 HMQVOOIFIRGOFZ-UHFFFAOYSA-N COc1ccc2c(c1)OC(C(=O)N2O)OC
1947 0 DLRWLGUJFDKVFP-UHFFFAOYSA-N OCC1C=CC(O1)N(C(=O)N)C=C(C(=O)O)C
1948 0 SDNRETABCBVMKK-UHFFFAOYSA-N CC(C(C(=O)O)(CCS(=O)(=O)C)N)O
1949 0 PROQGAYXSNXSEC-UHFFFAOYSA-N O=C(C1C(O)C=CC=C1N)CC(=O)C(=O)O
1950 0 NUFBIAUZAMHTSP-UHFFFAOYSA-N OC(CS(=O)(=O)O)CN1CCOCC1
1951 0 GWNPEASUQRNPTQ-UHFFFAOYSA-N NC(=N)NCCCC(C(=O)O)(C(O)O)N
1952 0 QJHZHWOKJWLQJQ-UHFFFAOYSA-N OCC(C(=O)O)(CC1=CC(=O)C(=O)C=C1)N
1953 0 UWYKMFUFZJJEFC-UHFFFAOYSA-N CSCCCCCCC(C(=O)O)CO
1954 0 DUUJRQZPFQQQTD-UHFFFAOYSA-N COc1cccc2c1C=CC1(C2(O)C=CC=C1)O
1955 0 LGLPIGHEUNYHOW-UHFFFAOYSA-N CCC(=C(C(=O)NC(=CC(=O)O)C(=O)O)N)C
1956 0 PFZBLGGPTNMQPU-UHFFFAOYSA-N OC(=O)CCCNC(=O)C(NC(=O)C)CC(=O)O
1957 0 RWYMEDWOJYWCQK-UHFFFAOYSA-N CCC(C(=O)O)NC(=O)C(NC(=O)C)CC(=O)O
1958 0 OYEKBFDGDPUIGZ-UHFFFAOYSA-N OC(=O)CCC(C(=O)O)NC(=O)C(NC(=O)C)C
1959 0 NCCZINZKSZTMQP-UHFFFAOYSA-N CC1OC(=C2C(=Cc3c(C2=O)c(O)ccc3)C1)C
1960 0 CYFQZYMEMIHENQ-UHFFFAOYSA-N O=CC(C(=O)NC(C(=O)O)C)CCC(C(=O)O)N
1961 0 BHGITUKJLNPLMJ-UHFFFAOYSA-N NC(=O)OCC(C12C=CC=CC2O1)C(=O)O
1962 0 GWRDZHRHXJUFID-UHFFFAOYSA-N OC(=O)C(c1ccccc1)(COC(=O)N)O
1963 0 MHVVPVXRMHIATI-UHFFFAOYSA-N OC(=O)C(C1(O)CCCC1)c1ccccc1
1964 0 DBTSVTYNFGOCIU-UHFFFAOYSA-N CC1=C(C)C(=CC=C1)C1=C(O)C=C(C=C1)C(O)=O
1965 0 POBJRLNIKVOYLF-UHFFFAOYSA-N CC1=C(C)C(=CC=C1)C1=CC(=CC(O)=C1)C(O)=O
1966 0 NOKMYDYRIPQQDX-UHFFFAOYSA-N CC1=C(C)C(=CC=C1)C1=CC(O)=C(C=C1)C(O)=O
1967 0 TZBCFBPWTRNRNW-UHFFFAOYSA-N CC1=CC(=C(C)C=C1)C1=C(O)C=C(C=C1)C(O)=O
1968 0 ROMYLLGALACNEY-UHFFFAOYSA-N CC1=CC(=C(C)C=C1)C1=CC(=CC(O)=C1)C(O)=O
1969 0 LIBACRCZLRDHHG-UHFFFAOYSA-N CC1=CC(=C(C)C=C1)C1=CC(O)=C(C=C1)C(O)=O
1970 0 QHBNLVLJVUGSGE-UHFFFAOYSA-N CCC1=CC=C(C=C1)C1=C(O)C=C(C=C1)C(O)=O
1971 0 ZVJQFCSEVUCJSS-UHFFFAOYSA-N CCC1=CC=C(C=C1)C1=CC(=CC(O)=C1)C(O)=O
1972 0 RHFGMIGQUSUAKP-UHFFFAOYSA-N CCC1=CC=C(C=C1)C1=CC(O)=C(C=C1)C(O)=O
1973 0 POPJMRNRNMBXHT-UHFFFAOYSA-N CC1=CC(C)=C(C=C1)C1=C(O)C=C(C=C1)C(O)=O
1974 0 WBSDCTSKXWLOTM-UHFFFAOYSA-N NC(=N)NOCCC(C(=O)O)(C(O)C)N
1975 0 QSXVMVQNQUJHSD-UHFFFAOYSA-N OC1=CC=C(CC1)C(c1ccc(cc1)O)(C(=O)O)C
1976 0 YQQNZAUYOCHTCS-UHFFFAOYSA-N OC1CC=C(C=C1)C(c1ccc(cc1)O)(C(=O)O)C
1977 0 PFMBHNYJKVRVIR-UHFFFAOYSA-N CC1=CC(=CC(C)=C1)C1=CC(=CC(O)=C1)C(O)=O
1978 0 GHFXWGQLKOWGRL-UHFFFAOYSA-N CC1OC(C)c2c(C1)c(O)c1c(c2O)c(O)ccc1
1979 0 QWMGGEYAAPTDRL-UHFFFAOYSA-N CC1=C(C(O)=O)C(=CC=C1)C1=CC=CC=C1CO
1980 0 MACIZQHQDWNYOW-UHFFFAOYSA-N CC1=C(C=CC(=C1)C(O)=O)C1=CC=CC=C1CO
1981 0 ITRYTCDEGZJIJB-UHFFFAOYSA-N CC1=C(C=CC=C1C(O)=O)C1=CC=CC=C1CO
1982 0 QWHFCZZLIPWTBT-UHFFFAOYSA-N CC1=CC(C(O)=O)=C(C=C1)C1=CC=CC=C1CO
1983 0 MUBBVKZYRPHKFQ-UHFFFAOYSA-N CC1=C(C(O)=O)C(=CC=C1)C1=CC=CC(CO)=C1
1984 0 LZFCQFOYTUEARE-UHFFFAOYSA-N CC1=C(C=CC(=C1)C(O)=O)C1=CC=CC(CO)=C1
1985 0 HBFWDVGHYAKYRK-UHFFFAOYSA-N CC1=C(C=CC=C1C(O)=O)C1=CC=CC(CO)=C1
1986 0 DFTIMMNDZMLOIL-UHFFFAOYSA-N CC1=CC(C(O)=O)=C(C=C1)C1=CC=CC(CO)=C1
1987 0 NRCBGHIAFLHNKA-UHFFFAOYSA-N CC1=C(C(O)=O)C(=CC=C1)C1=CC=C(CO)C=C1
1988 0 DHLVXRWTRLZZSE-UHFFFAOYSA-N CC1=C(C=CC=C1C(O)=O)C1=CC=C(CO)C=C1
1989 0 SFUIICCGTNPJCC-UHFFFAOYSA-N CC1=CC(C(O)=O)=C(C=C1)C1=CC=C(CO)C=C1
1990 0 SMHZEFZGKQBKQP-UHFFFAOYSA-N OCC1OC(CC1O)N(C(=O)N)C=C(C(=O)O)C
1991 0 CECLXDKVJFMEMX-UHFFFAOYSA-N O=CNC1=CC=CC(C1C(=O)CC(=O)O)O
1992 0 ZKEFPZUJRGCRCE-UHFFFAOYSA-N COc1cc2C(N)CC(=O)Oc2c(c1O)O
1993 0 IQUFXDPHALTACI-UHFFFAOYSA-N COC1=CC2C=CC(=O)OC2(C(=C1O)O)N
1994 0 DQKCWBWQWIXQGD-UHFFFAOYSA-N NCC(C(=O)O)OC1C=C(C=CC1N)C(=O)O
1995 0 WPEBHTUDMFTFAG-UHFFFAOYSA-N NC1C=CC(C(C1OC(=C)C(=O)O)N)C(=O)O
1996 0 MYSDASTXYBZAAU-UHFFFAOYSA-N O=C(COc1ccc(cc1)O)NCC(=O)O
1997 0 NRDRKVRYQUXAIN-UHFFFAOYSA-N NC1C=CC(C=C1OC(=C)C(=O)O)C(=O)O
1998 0 MDBXQDUAOMXRAE-UHFFFAOYSA-N OCC1OC(C(C1O)O)N1CNC(=C1)CC(=O)O
1999 0 JGZKDEGYFJPIIR-UHFFFAOYSA-N OCC1OC(C(C1O)O)N1C=NC(C1)CC(=O)O
2000 0 CQLKFXWLIUUMNC-UHFFFAOYSA-N COC1=CC(CC[N+]([O-])=O)=CC2=C1OCO2
2001 0 AZXOQRSOWDOQJS-UHFFFAOYSA-N COC1=C(C=CC(O)(C1)OC)C(=O)C1=CC=CC=C1
2002 0 KZTDRLZXQAMFDL-UHFFFAOYSA-N CCC1=C(C)C2=CC(OC)=C(OC)C=C2O1
2003 0 OIUJHGOLFKDBSU-UHFFFAOYSA-N NC1C=CC(=CC1OC(=C)C(=O)O)C(=O)O
2004 0 YHEVXNGZGWHVPH-UHFFFAOYSA-N COC1=C2OC(C)(C)C=CC2Cc2c1oc(=O)cc2
2005 0 HECDBOBCPSHTIV-UHFFFAOYSA-N COC1=C2OC(C)(C)C=CC2=CC2C1OC(=O)C=C2
2006 0 VSORCGIVCMDNNY-UHFFFAOYSA-N COC1C2OC(C)(C)C=CC2=Cc2c1oc(=O)cc2
2007 0 UFXXQMPAKORXSR-UHFFFAOYSA-N COc1c2OC(=O)CCc2cc2c1OC(C)(C)C=C2
2008 0 YDBKJVYCLUTQCS-UHFFFAOYSA-N O=CCOCCNCCCS(=O)(=O)O
2009 0 BVJGKPOVRSRGSG-UHFFFAOYSA-N CCSC(=S)NCCC1=CC=CC=C1
2010 0 HHZRHOHIKDMETM-UHFFFAOYSA-N COc1c(oc2=CC3C(C=c12)C=CC(=O)O3)C(C)C
2011 0 GAKZNFCYARURJX-UHFFFAOYSA-N CCCCOC(=O)C=CC1=CC=CC=C1O
2012 0 JTWNZORGYDNRNP-UHFFFAOYSA-N COc1c(oc2c1cc1CCC(=O)Oc1c2)C(C)C
2013 0 DHZDRDGJWWFTSB-UHFFFAOYSA-N OC(N1CCOCC1)CCS(=O)(=O)O
2014 0 JKGZTYJPKGDFBP-UHFFFAOYSA-N COC(=O)C1=CC(O)=C(NC(C)=O)C(O)=C1
2015 0 JOWIYROFCATIHT-UHFFFAOYSA-N OC1COCCN1CCCS(=O)(=O)O
2016 0 CANGTLVPGKBIDF-UHFFFAOYSA-N OC1OCCN(C1)CCCS(=O)(=O)O
2017 0 LHWGFRUKQSKXMI-UHFFFAOYSA-N CCSC1=C(C)C(N)=C(SCC)C(N)=C1
2018 0 GPPTZRQVNKMFCS-UHFFFAOYSA-N OC(S(=O)(=O)O)CCN1CCOCC1
2019 0 LLSHNOYBSGEMPS-UHFFFAOYSA-N CC1=CC(C)(C)Oc2c1c1oc(=O)ccc1cc2
2020 0 OTRQJRYUVGTUPA-UHFFFAOYSA-N C[Si](C)(C)C=CC#CC#C[Si](C)(C)C
2021 0 ABBLQUAEMDCGKZ-UHFFFAOYSA-N O=c1ccc2c(o1)c1C=CC(Oc1cc2C)(C)C
2022 0 LHFCAEDCAHLOKM-UHFFFAOYSA-N CC1(C)C=Cc2c(O1)c(C)cc1c2oc(=O)cc1
2023 0 HRDKQXHTGATIDE-UHFFFAOYSA-N O=c1ccc2c(o1)c1C=C(C)C(Oc1cc2)(C)C
2024 0 RSNVCRRXSIEAOS-UHFFFAOYSA-N O=c1oc2c(cc1C)ccc1c2C=CC(O1)(C)C
2025 0 TZCWFUPTPIHVJU-UHFFFAOYSA-N COCC1=C(C(=O)OC)C(=CC=C1)[N+]([O-])=O
2026 0 URFZHMKEGXLPDV-UHFFFAOYSA-N C=CC(=O)OCCOCCC1=CC=CC=C1
2027 0 TVLJSNMTLVRSMC-UHFFFAOYSA-N O=CC(C(=O)O)CCNC(=O)CCC(C(=O)O)N
2028 0 BKGOLXHRZJXMSR-UHFFFAOYSA-N OS(=O)(=O)CCOCN1CCOCC1
2029 0 XDWYRANYCJPLGQ-UHFFFAOYSA-N CC(C)(C)OC(=O)C=CC1=CC=C(O)C=C1
2030 0 XEPISKMSORQJRU-UHFFFAOYSA-N CCCCOC(=O)C=CC1=CC=C(O)C=C1
2031 0 QHOFZPSROBUDJF-UHFFFAOYSA-N OS(=O)(=O)COCCN1CCOCC1
2032 0 ZQIPTHRHDSROBS-UHFFFAOYSA-N CCCOC1=CC=C(C=C(C)C(O)=O)C=C1
2033 0 SVJHNCFQMNKAMB-UHFFFAOYSA-N NC(N)=NCCSCC1=CC=C2C=CC=CC2=N1
2034 0 RIXYWNQQMFLWTH-UHFFFAOYSA-N OS(=O)(=O)CCCN1COCOCC1
2035 0 KJOAFWUQASCTJG-UHFFFAOYSA-N OC1CC(OC2=C1C=CC(C2O)O)c1ccccc1
2036 0 MAMLQTTUXSMYPX-UHFFFAOYSA-N OC(=O)C(OC1CCCC1)C1=CC=CC=C1
2037 0 KQTHIDLDBILMSE-UHFFFAOYSA-N CC1(C)OB(OC1(C)C)C1=C2C=CSC2=CC=C1
2038 0 UVEPSQUSODIJQR-UHFFFAOYSA-N OC1CC(Oc2c1cccc2O)c1ccccc1
2039 0 ZWIYJUAOKVQEDT-UHFFFAOYSA-N OC1CC(Oc2c1c(O)ccc2)c1ccccc1
2040 0 VMVAFGFNRGFMTP-UHFFFAOYSA-N OCCN(CC=O)CCCS(=O)(=O)O
2041 0 UUXGQSZASMLWDV-UHFFFAOYSA-N CC1(C)CO[P+](=O)OC1C1=CC=CC=C1
2042 0 XOTMRYLMVFWNPI-UHFFFAOYSA-N CCCOC1=CC(C=O)=CC(=C1O)[N+]([O-])=O
2043 0 UDMVBEHUAMATRF-UHFFFAOYSA-N FC(=C)C[SiH](C1=CC=CC=C1)C1=CC=CC=C1
2044 0 JTJSYACNOBTWDV-UHFFFAOYSA-N OC1CC(OC2=C1C=CC1C2O1)c1ccccc1
2045 0 XUAFLSRQBQNPBI-UHFFFAOYSA-N NNC(=O)C1=C(NCC2=CC=C(F)C=C2)N=CC=C1
2046 0 APSAUZALWMUOOT-UHFFFAOYSA-N NC1(CC2=C(Cl)C=C(F)C=C2)CCNCC1
2047 0 CXXVUIYOBSCLHG-UHFFFAOYSA-N OC(=O)COC1=CC=CC=C1C1CCCC1
2048 0 VRYZXXVNPBSUHJ-UHFFFAOYSA-N OC1CC(OC2=C1C1OC1C=C2)c1ccccc1
2049 0 RUUZNJIROJWKFB-UHFFFAOYSA-N CNC1=NC=C(N2C=CN=C12)C1=CC=C(F)C=C1
2050 0 LAYNFQVNBWTHPN-UHFFFAOYSA-N CSCCCCCCCC1C(=O)OC(=O)C1O
2051 0 UPXQPHMCPWGIPL-UHFFFAOYSA-N CC1=C2C=CC(=O)C2(C)C2C(CC1)C1(OC1)C(=O)O2
2052 0 ASEAXQDVEOMAGK-UHFFFAOYSA-N CC(OC(=O)C=C)C1=CC=CC2=CC=CC(O)=C12
2053 0 XAZODZRAKXZLMT-UHFFFAOYSA-N CCOC(=O)C1=CC(=CN1CCCO)[N+]([O-])=O
2054 0 ZUWZYZRHOUBSHD-UHFFFAOYSA-N CC(=CCc1c(O)ccc(c1C)C(=O)O)C
2055 0 CIJZIKPUOPDLJG-UHFFFAOYSA-N CC(CC1=CC=CC=C1)OC(=O)CC(C)=O
2056 0 ZNOCYNRWXAYNOU-UHFFFAOYSA-N ClC1=NN=C(C=C1)C(=O)NCCC1CC1
2057 0 FILBVTWXNNGPKK-UHFFFAOYSA-N CN(C)C1=NC(=NC(N)=N1)C1=CC(=CC=C1)[N+]([O-])=O
2058 0 WWMRWVQZJZYDOQ-UHFFFAOYSA-N COC1=CC=C(C=C(C(C)C)C(O)=O)C=C1
2059 0 QFEBPNLVHAZTNI-UHFFFAOYSA-N CC(=CCc1cc(C(=O)O)c(cc1O)C)C
2060 0 LTQQUKXYVBPJIR-UHFFFAOYSA-N OCOC(C(=O)C1=CC=CC=C1)C1=CC=CC=C1
2061 0 JPRINTHJKQUFIM-UHFFFAOYSA-N CC(=CCc1cc(cc(c1O)C)C(=O)O)C
2062 0 NCWHEDMDYWXROF-UHFFFAOYSA-N CC(=C(Cc1cc(ccc1O)C(=O)O)C)C
2063 0 RQAGBDMSRFJMFA-UHFFFAOYSA-N CCOC1=C(OC)C=C(C=CC(C)=O)C=C1
2064 0 SWXLTIKEYWONEY-UHFFFAOYSA-N CCOC(=O)C=Cc1ccc(c(c1)C)OC
2065 0 ZNKDCLXIWZAKRU-UHFFFAOYSA-N CCCCCC(=O)C1=CC=C(OC(F)(F)F)C=C1
2066 0 FCQJMWWTVYGMRP-UHFFFAOYSA-N OCC(C(CCNC(=N)N)O)(C(=O)O)N
2067 0 VZMICPCUUGIYQH-UHFFFAOYSA-N OC(C(C(=O)O)NC(=O)c1ccccc1)O
2068 0 LEFFKLVOBKTMEC-UHFFFAOYSA-N COC1=CC2=C(CC1)C(OC)=C(OC)C=C2
2069 0 JEUJPIVEEZPNLH-UHFFFAOYSA-N OC(=O)C(CC(=O)C1(O)C(O)C=CC=C1N)N
2070 0 PWWRTSNWFSJVDG-UHFFFAOYSA-N OC(=O)C(CC(=O)C1=CC=CC(C1(N)O)O)N
2071 0 RLYNAMUTWYDJHD-UHFFFAOYSA-N COC1=CC(=CC(OC)=C1)C12CCCC1O2
2072 0 BLYJVUFLXPVUKH-UHFFFAOYSA-N CCC(=O)C1=CC(OC)=C2C=CC=C(OC)C2=C1O
2073 0 GWAQBLHCLGSHFW-UHFFFAOYSA-N CCCCCCCSC1=CC(Cl)=CC=C1
2074 0 RKJQEISJHBPBMQ-UHFFFAOYSA-N S=C1SC2(CCCC2)N=C2CCCC12
2075 0 JTLWEODNXRAOMH-UHFFFAOYSA-N NC1=NC2=C(N1)C=C(C=C2)C(=CC#N)C1=CC=CC=C1
2076 0 GZEPXNUXMPYSOQ-UHFFFAOYSA-N OC(=O)C1=C(O)C=CC(=C1)C1CCCCC1
2077 0 MZXLEIFMJCJCEI-UHFFFAOYSA-N CCCC1=CC=C(C=C1)C1COC(=O)OC1
2078 0 IQAMQLTVGITTLP-UHFFFAOYSA-N CN(C)C1=NC(=NC(N)=N1)C1=CC=CC=C1[N+]([O-])=O
2079 0 NPJWHPCYFORDAI-UHFFFAOYSA-N CC1=C(CSCCC(=O)N=[N+]=[N-])N=CN1
2080 0 WAIGIUJJPZFGOU-UHFFFAOYSA-N OC(=O)C(CC(=O)C1=CC(O)C(C=C1N)O)N
2081 0 KKJLBYNTCFXUQZ-UHFFFAOYSA-N O=CCCc1c(O)cc(n(c1=O)C)C(=O)O
2082 0 FITZHOMFIDHPFO-UHFFFAOYSA-N O=CCCc1c(=O)[nH]c(c(c1O)C)C(=O)O
2083 0 HHWBRNZQJSRTHD-UHFFFAOYSA-N COC(=O)c1cc(O)c(c(=O)[nH]1)CCC=O
2084 0 MQUFZPNTGCIECL-UHFFFAOYSA-N O=CCCc1c(OC)cc([nH]c1=O)C(=O)O
2085 0 LNKHORQVLDACEV-UHFFFAOYSA-N CC1=CC=C(COC(=O)C2=CC(O)=CC=C2)C=C1
2086 0 HERZIRSHNUDONE-UHFFFAOYSA-N CC1=C2C=C(F)C=CC2=CC2=C1C=CC1=CC=CC=C21
2087 0 MOVTXHFIEXTPID-UHFFFAOYSA-N CC1=C2C=CC(F)=CC2=CC2=C1C=CC1=CC=CC=C21
2088 0 MDDDALOOVAWLCN-UHFFFAOYSA-N COC(=O)CC=C(OC)C1=CC=C(C)C=C1
2089 0 JZVDLRKUEBUBHK-UHFFFAOYSA-N CCOC(O)C(=O)OCC[Si](C)(C)C
2090 0 QWKIRKCSZDYCIO-UHFFFAOYSA-N COOC(C)(C)C=C[SiH2]C(OC)OC
2091 0 VZWVOBPRGRBNOU-UHFFFAOYSA-N CC(=O)CCc1c(O)cc([nH]c1=O)C(=O)O
2092 0 UTWYEZHPYLFVRH-UHFFFAOYSA-N CNC1=NC(C)=C(Cl)C(=N1)N1CCOCC1
2093 0 BQDFXLMZVIRTKF-UHFFFAOYSA-N OC(=O)C(CC(=O)c1cccc(c1O)O)N
2094 0 RXSKCGRKRAGRCU-UHFFFAOYSA-N COC1=CC=C2C(=O)CC(=O)OC2=C1CC=C(C)C
2095 0 FHRWNZYZFYDISG-UHFFFAOYSA-N OC(=O)CC(C(c1cccnc1)O)C(=O)O
2096 0 ZQJKCRKANPYLET-UHFFFAOYSA-N OC(C(C(=O)O)CC(=O)c1cccnc1)O
2097 0 OUNLSIYMHUJIOV-UHFFFAOYSA-N CCC(=O)C1=CC(C)=CC(C(=O)CC)=C1O
2098 0 GBROZUJTPNNBIY-UHFFFAOYSA-N N1C=NC(C2=CC=CC=C12)=C1N=CNC2=CC=CC=C12
2099 0 NFPYGFRDEISBDO-UHFFFAOYSA-N COC1=C(C(=O)CC(C)C)C2=C(C=CC(=O)O2)C=C1
2100 0 ZUMVEKQURMHMED-UHFFFAOYSA-N CC(C)=CCOC1=CC=CC=C1C=CC(=O)C(O)=O
2101 0 WUTXTBMMUGRQIY-UHFFFAOYSA-N COC1=C(OC(C)(C)C=C)C=C2OC(=O)C=CC2=C1
2102 0 LOQZGSPXCSLVKK-UHFFFAOYSA-N NCc1[nH]cc(c1CC(=O)O)CC(C(=O)O)O
2103 0 JFTVVEHJJRKCJI-UHFFFAOYSA-N CCCCCC(=O)OC1=CC2=C(C=CC(=O)O2)C=C1
2104 0 FAFJAQGZOOGIAX-UHFFFAOYSA-N OC(=O)C1C=C(O)C2=C(N1)C(O)C(C=C2)O
2105 0 YUHMMMSICFNDPJ-UHFFFAOYSA-N OC(=O)C1=NC2=C(C(C1)O)C=CC(C2O)O
2106 0 VLICVUJVZKRKNL-UHFFFAOYSA-N C[Si]1(C)CC[Si](C)(C)C2=CC=CC=C12
2107 0 QKTJVUATJBFZMY-UHFFFAOYSA-N CO[Si](CC=C)(OC)OOC(C)(C)C
2108 0 NFIRNYBABWFVNL-UHFFFAOYSA-N COC(=O)C1=CC(OC)=CC(=N1)C(=O)OC
2109 0 XVGUYVJUUDLHJT-UHFFFAOYSA-N CC(C)(C1=C(O)C=CC(O)=C1)C1=C(O)C=CC(O)=C1
2110 0 CXHHIFFZQWATDB-UHFFFAOYSA-N CCOC(=O)C=COC(C)C1=CC=CC=C1
2111 0 CCGBZTMYGNQCBD-UHFFFAOYSA-N CC1=C2C=CC3=C(C=C(F)C=C3)C2=CC2=CC=CC=C12
2112 0 ACGZBFOCMHBUTC-UHFFFAOYSA-N COC1=C(OC)C(C(C)C=C)=C(C=O)C=C1
2113 0 OLOFOSGJGUFSJV-UHFFFAOYSA-N CC1(C)CC(=O)C2=C(O1)C=C1C(O)=CC=CC1=C2
2114 0 SKHALPSMESKLJB-UHFFFAOYSA-N OC1=CC(=NC2C1C=CC(C2O)O)C(=O)O
2115 0 XUALHJZITHVGRS-UHFFFAOYSA-N CCCC=C(CC)C(=O)C(=C)C(F)(F)F
2116 0 LUFDCJHOHLUSOE-UHFFFAOYSA-O NC(=O)C1=CC=[N+](C=C1)C(=O)N1CCCC1
2117 0 OKSPRBDMBOSVMF-UHFFFAOYSA-N NC1=NC2=CC=CC=C2N2N=C(C=C12)C1=CC=CC=C1
2118 0 GGPVXZWZVQKTAL-UHFFFAOYSA-N NCC1=C(CC(=O)O)C2(C(N1)O2)CCC(=O)O
2119 0 NRLPMJPUGZHHRZ-UHFFFAOYSA-N COC(=C(C(=O)O)C)C1=C(C=O)C(=O)NC1
2120 0 RYAYCYFJCMJPMA-UHFFFAOYSA-N COC1=CC=C(C=C1)C(C)C(=O)CC(C)=O
2121 0 BPIJACJDRWYNRN-UHFFFAOYSA-N NC1=NC(C2=CC=CC=C12)=C1N=C(N)C2=CC=CC=C12
2122 0 GSKGLJFGYYHVCI-UHFFFAOYSA-N COC(=C1CNC(=O)C1=CC(=O)O)C(=O)C
2123 0 DJFNSEBCJQVVGY-UHFFFAOYSA-N [H]C12CC3([H])CC([H])(C1)C1(CC(=O)OC1=O)C([H])(C2)C3
2124 0 GTIMEDOGDQMFOX-UHFFFAOYSA-N CC1=CC2=CC3=C(C=CC4=C3C=CC(F)=C4)C=C2C=C1
2125 0 BYSOPPIXYBSLBJ-UHFFFAOYSA-N CC1=CC2=C(C=C1)C1=CC=CC3=C(C=CC2=C13)B(O)O
2126 0 LLOQMOYWWWKULV-UHFFFAOYSA-N C=CCOC=Cc1ccc(c(c1)OC)OC
2127 0 ACTLFOALJBQNLG-UHFFFAOYSA-N O=CC=C1CC(NC(=C1C)C(=O)O)C(=O)O
2128 0 RPTGNEYOQXECNC-UHFFFAOYSA-N COC1=CC(C=CC(O)=O)=CC2=C1OC(C)(C)C=C2
2129 0 BSSPAHOGFVUPDT-UHFFFAOYSA-N COC1=C2OC(C)(C)C=CC2=C(C=CC(O)=O)C=C1
2130 0 LOJADUZAWHEWNF-UHFFFAOYSA-N O=CC(=C1CC(NC(=C1)C(=O)O)C(=O)O)C
2131 0 NYDVAXBZYNNHEJ-UHFFFAOYSA-N CCCN1CC(CC)OP1(=O)CCl
2132 0 WVSGHYIJQLPWGT-UHFFFAOYSA-N CCCCN1CC(C)OP1(=O)CCl
2133 0 IVOSMRBRWJLECP-UHFFFAOYSA-N CC(=O)C=C1CC(NC(=C1)C(=O)O)C(=O)O
2134 0 XPNPLAVTYSLSCI-UHFFFAOYSA-N COC1=C(OC(=O)C(C)=C)C=CC(C=CC(C)=O)=C1
2135 0 OEHMLSQQBPCYNF-UHFFFAOYSA-N O=CC=C1CC(C(=O)O)N(C(=C1)C(=O)O)C
2136 0 OUUFVWUUKWAORE-UHFFFAOYSA-N C1C(NN=C1C1=CC=CN=C1)=C1C=NC2=C1C=CC=C2
2137 0 NOJNHCSNIYSQMU-UHFFFAOYSA-N CC(C)=CC(=O)C1=C(O)C2=CC=CC=C2C(O)=C1
2138 0 DRCPBHLBJBZQBG-UHFFFAOYSA-N C[Si](C)(C1=CC=C(C=C1)C#C)C1=CC=C(C=C1)C#C
2139 0 STOQCAYWENQVRZ-UHFFFAOYSA-N CC(=CC1=C(C=C(C)O1)C(O)=O)C1=CC=CC=C1
2140 0 JHQODCWSAZCOBX-UHFFFAOYSA-N O=CC=C1CC(NC(=C1)C(=O)O)C(=O)OC
2141 0 SQDGHNNRFSIUBX-UHFFFAOYSA-N CC1=CC(C)=C(C(=O)OO[N+]([O-])=O)C(C)=C1
2142 0 DYJZEHYTUFBEFT-UHFFFAOYSA-N O=CC=C1CC(NC(=C1)C(=O)OC)C(=O)O
2143 0 MRODUHNLAXSPFV-UHFFFAOYSA-N CC1(O)CN(C2CC(O)C(CO)O2)C(=O)NC1=O
2144 0 GQMJRBJIQKXIPN-UHFFFAOYSA-N CC(OC(=O)C1=CC=C(O)C=C1)C1=CC=CC=C1
2145 0 XEIFBJCHAGTNHI-UHFFFAOYSA-N OC(=O)C(CC1(C=CC(=O)C=C1)C(=O)O)N
2146 0 ILJMLZLDRIRZCQ-UHFFFAOYSA-N CSCCC(OCCC(C)C)C(O)=O
2147 0 IUOYWWBNYXWJIZ-UHFFFAOYSA-N CCCCCOC(CCSC)C(O)=O
2148 0 TWEBNKUHHZWBNR-UHFFFAOYSA-N OCC(CO)C(=O)C1=CC=C(C=C1)[N+]([O-])=O
2149 0 QLDFRFHNCOZGQP-ALCCZGGFSA-N OC1C=CC(C=C1)(/C=C(/C(=O)O)\N)C(=O)O
2150 0 IEUYGMCJYNUNJB-UHFFFAOYSA-N OCC(C(=O)O)(CCC(NC(=N)N)O)N
2151 0 WZOLDAVINXCKSX-UHFFFAOYSA-N CCOC(=O)C(C)(SC(C)=O)C=C(C)C=C
2152 0 UGVJJCLRTFGOIF-UHFFFAOYSA-N O=Cc1[nH]cc(c1CC(=O)O)CCC(=O)O
2153 0 BQOJWUCJCXYFRF-UHFFFAOYSA-N COC1=CC=CC=C1C1=C(CC(O)=O)C(=O)CCC1
2154 0 VVGKSTMFQLTJSB-UHFFFAOYSA-N CC(c1ccccc1)Oc1ccccc1C(=O)O
2155 0 YYIQZTUEWPIILT-UHFFFAOYSA-N O=C1CC(OC2(C1C=CC=C2)O)c1ccccc1
2156 0 SCBPCHHLWSUYRK-UHFFFAOYSA-N O=CC=C(C(c1ccc(cc1)O)CC)C=CC(=O)O
2157 0 XFESMEWOMXNTGY-UHFFFAOYSA-N CCN(CC)C1=NC(OC)=NC(OCCCl)=N1
2158 0 UZYAXQDEYFVLHU-UHFFFAOYSA-N CSC(=S)N(C(C)C)C1=CC=CC=C1
2159 0 VPENSWKMGXBPCU-UHFFFAOYSA-N CCSC(=S)N(CC)C1=CC=CC=C1
2160 0 GRBWXJFBMIFOOW-UHFFFAOYSA-N O=C(Nc1ccc(c(c1)O)O)CCC(=O)O
2161 0 WXGBQFMOBBIHOL-UHFFFAOYSA-N CC(C)C1=CC=C(C=C(C(O)=O)C(=C)C(O)=O)C=C1
2162 0 SLTWYXYRZBMRCN-UHFFFAOYSA-N N#CC1=NC2=CC=CC=C2C1C=NNC1=CC=CC=C1
2163 0 QQPQBBOFDWKOHH-UHFFFAOYSA-N S=C(SN1CCOCC1)N1CCCCCC1
2164 0 AKOXDXRNPGUQRQ-UHFFFAOYSA-N COC1=CC(C=CCO)=CC(=C1O)[N+]([O-])=O
2165 0 WLMHRFIFQLMLFL-UHFFFAOYSA-N C1N=NC(C2=CC=CC=C12)C1=NN=CC2=CC=CC=C12
2166 0 HQHISIKPAXKZMI-UHFFFAOYSA-N CN(C)C1=NC(=NC(N)=N1)C1=CC=C(C=C1)[N+]([O-])=O
2167 0 NMAYODARONKJPT-UHFFFAOYSA-N COC1=C(O)C2=C(C(C)=C1)C(=O)CCC2C
2168 0 AKQNYQDSIDKVJZ-UHFFFAOYSA-N C1=CC=C(C=C1)[SiH](C1=CC=CC=C1)C1=CC=CC=C1
2169 0 AKQNYQDSIDKVJZ-UHFFFAOYSA-N C1=CC=C(C=C1)[SiH](C1=CC=CC=C1)C1=CC=CC=C1
2170 0 BPKNAAUXHFFIDI-UHFFFAOYSA-N O=C1CC2N1CC(O2)C(C(C(=O)O)(C(O)C)N)O
2171 0 MXFFCFOTFSPXOE-UHFFFAOYSA-N CC1OC(C(C1O)O)n1cc(C)c(nc1=O)O
2172 0 HWUQMTHVEVHNBA-UHFFFAOYSA-N CSCCCCCCC(C(=O)O)(O)C
2173 0 BRQYFYRAMQCXLF-UHFFFAOYSA-O C[N+]1=CC(NC(=S)NC2=CC=C[N+](C)=C2)=CC=C1
2174 0 DTVQSAZZGHVNRK-UHFFFAOYSA-N Oc1ccc(cc1)C(=O)OCc1ccccc1C
2175 0 QHHSCAFWBRGKSW-UHFFFAOYSA-N CCC(=O)C1=CC=C(C=C1)C(C)OC(C)=O
2176 0 OENZZIRIUQEYTB-UHFFFAOYSA-N Oc1ccc(cc1)C(=O)OCc1cccc(c1)C
2177 0 BYFJLAHGKYACPI-UHFFFAOYSA-N Cc1ccc(cc1)COC(=O)c1ccc(cc1)O
2178 0 UTDMUVNSRUEMLM-UHFFFAOYSA-N O=C1CCCc2c1c(O)c1c(c2C)cccc1O
2179 0 IDGRDBXAKBLDAC-UHFFFAOYSA-N O=C1CCCc2c1c(O)c1c(c2)ccc(c1O)C
2180 0 LMGPYVMSTVLFIS-UHFFFAOYSA-N OC(=O)CCC(=O)NCCNC(=O)CCC(O)=O
2181 0 BHAOIVFCSCNYCZ-UHFFFAOYSA-N N#CC(C#N)=C1C=CC2=CC(C=CC2=C1)C1=NCCN1
2182 0 OCZVRTAZQFULRJ-UHFFFAOYSA-N N(C1=CC=CC=C1)C1=C2NC3=CC=CC=C3C2=CN=N1
2183 0 UMDNAGQYTFTWJW-UHFFFAOYSA-N CCCCN(C(S)=S)C1=CC=CC=C1
2184 0 HVQCKBMWTVXSES-UHFFFAOYSA-N Oc1ccc(c(c1)C(CC(=O)C(=O)O)O)N
2185 0 RYWNVLCQFNFRCW-UHFFFAOYSA-N C1N2C(CN3C1=NC1=CC=CC=C31)=NC1=CC=CC=C21
2186 0 PEFXEAAQDHIYTH-UHFFFAOYSA-N OC1CC=C(C(=C1)C(=O)CC(=O)C(=O)O)N
2187 0 WQDVUXKXPWVBKW-UHFFFAOYSA-N OC(=O)C1=CC2C3(C1=COC(=O)C3=C)CC(C2)(C)C
2188 0 XTVIMSVZNAMZTJ-UHFFFAOYSA-N OC(=O)C1=CC2=CC(CC32C1COC(=O)C3=C)(C)C
2189 0 LNYCCLOXZPMIBX-UHFFFAOYSA-N OS(=O)(=O)CCC[N+]1([O-])CCOCC1
2190 0 NPQQKXNCHCSZKW-UHFFFAOYSA-N COC1=CC2=C(C=CCO2)C(=C1)C(=O)C1(C)OC1C
2191 0 GTMONXUDXSKDCE-UHFFFAOYSA-N CC(=O)C(O)C(O)C1=CC=C(C=C1)[N+]([O-])=O
2192 0 GMELPGIIZLKVOC-UHFFFAOYSA-N OCC(C(=O)O)(CC(CNC(=N)N)O)N
2193 0 LUWCIMLWHYCZNH-UHFFFAOYSA-N CC(C(C(=O)O)(Cn1ccc(=O)c(c1)O)N)O
2194 0 UNZOXJNUOKJKHX-UHFFFAOYSA-N CCOC(=O)C1=C(C)C(OCC=C)=CC=C1
2195 0 UCHGZNOEXZRBSE-UHFFFAOYSA-N CCN(CC)C1=NC(NC(C)=O)=CC(Cl)=N1
2196 0 LTEPDNUYYHVILP-UHFFFAOYSA-N OC1CC2(C)C=CC(=O)C(=C2C2=C1C(C)C(=O)O2)C
2197 0 QJIPANULEYQBTI-UHFFFAOYSA-N OC1CC2(C)C=CC(=O)C(=C2C2C1=C(C)C(=O)O2)C
2198 0 OTNVTSCAZADKKR-UHFFFAOYSA-N OCCNC1=CC(=CC(=C1)C(O)=O)C(O)=O
2199 0 QYTBSXPYMHMIJE-UHFFFAOYSA-N O=C1OC2C(C1=C)C(O)CC1(C2=C(C)C(=O)C=C1)C
2200 0 GSIGZZKHXAAYOA-UHFFFAOYSA-N c1ccc(cc1)C1=NCc2n(c3c1cccc3)cnn2
2201 0 XJOJGXCXGQJNCX-UHFFFAOYSA-N COc1ccc2c(c1C(C=C(C)C)O)oc(=O)cc2
2202 0 OEZHDVBRMCYPRF-UHFFFAOYSA-N C[Si](C)(C)CCOC(=O)C1C=CC1C(O)=O
2203 0 LOMXCGIZJMLOOK-UHFFFAOYSA-N COc1ccc2c(c1CC=C(C)C)oc(=O)cc2O
2204 0 IGJZSNRZNHDOFW-UHFFFAOYSA-N CC1=C2C=C(F)C3=CC=CC=C3C2=CC2=CC=CC=C12
2205 0 FAWATVXCGMNRDG-UHFFFAOYSA-N COc1c(O)cc2c(c1CC=C(C)C)oc(=O)cc2
2206 0 FEVVPAWRIWDQNC-UHFFFAOYSA-N COc1ccc2c(c1CC(=C(C)C)O)oc(=O)cc2
2207 0 CPSTZXBHVSNATC-UHFFFAOYSA-N COc1ccc2c(c1CC=C(C)C)oc(=O)c(c2)O
2208 0 JGPRFIZCYYBETD-UHFFFAOYSA-N OCOc1ccc2c(c1CC=C(C)C)oc(=O)cc2
2209 0 XALAFIVMZXISPU-UHFFFAOYSA-N CC(C=C)=CC1=CC(OCC(O)=O)=C(C=C1)C(C)=O
2210 0 ARGMDPOEGOOKBS-UHFFFAOYSA-N FC(F)(F)OC1=CC=CC(=C1)C1=CCCCC1
2211 0 NYBDJZVNEBTWCZ-UHFFFAOYSA-N OCC(=CCc1c(OC)ccc2c1oc(=O)cc2)C
2212 0 YTMJGWZZUJCJPE-UHFFFAOYSA-N CC1=C2C(F)=CC3=CC=CC=C3C2=CC2=CC=CC=C12
2213 0 KFLXWGJLSSTRDP-UHFFFAOYSA-N COC1=C(CC=C(C)C)C23C(C=C1)(O3)C=CC(=O)O2
2214 0 NWXODWYMRIDIHV-UHFFFAOYSA-N C1=CC=C(C=C1)N=NC1=CC=NC(=C1)C1=CC=CC=N1
2215 0 ZFVPNRFMCMVXRX-UHFFFAOYSA-N CCCC=CC1=CC2=C(OC)C=CC(O)=C2C(=O)O1
2216 0 TWVHUVBOFFNFOX-UHFFFAOYSA-N CCCC=CC1=CC2=C(O)C=CC(OC)=C2C(=O)O1
2217 0 ZZSWIXFZTCVEJF-UHFFFAOYSA-N FC1=CC(Cl)=C(NCCN2CCCC2)C=C1
2218 0 GSBWUHKWQFCREF-UHFFFAOYSA-N OCCC=C(C1=CC=C(F)C=C1)C1=CC=C(F)C=C1
2219 0 CTMXIVLKAXHDCU-UHFFFAOYSA-N COC12C=Cc3c(C2(O1)CC=C(C)C)oc(=O)cc3
2220 0 NJYXOUGOAOLNPY-UHFFFAOYSA-N COC1=C(CC=C(C)C)c2c(C3C1O3)ccc(=O)o2
2221 0 XGAPUZHJJFBUPK-UHFFFAOYSA-N COc1ccc2c(c1CC=C(C)C)OC(=O)C1C2O1
2222 0 QOHWVPPRGSBZAD-UHFFFAOYSA-N COC(OC)C1(OC11CC1)C1=CC=CC=C1
2223 0 HQFMSMNZKRJZNM-UHFFFAOYSA-N FC1=CC2=C(NN=C2N2CCNCC2)C=C1
2224 0 DTSOSPJNIHYLNZ-UHFFFAOYSA-N C[Si](C)(C#C)[Si](C)(C)C#CC1=CC=CC=C1
2225 0 XOOBIAYNRGAFGD-UHFFFAOYSA-N CC1=C2C=CC3=C(C=CC(F)=C3)C2=CC2=CC=CC=C12
2226 0 OCUOUNOOUREBHX-UHFFFAOYSA-N OC1=C(O)C=C2C(CCCCC=C)=CC(=O)OC2=C1
2227 0 XVBCQDBBDRZERE-UHFFFAOYSA-N COC(=O)C=CC(C)C(O)C1=CC=CC=C1
2228 0 DDNAYNRCTQIQAC-UHFFFAOYSA-N CCOC(=O)C=CC(O)C(O)C#CC1=CC=CC=C1
2229 0 BTFXIEGOSDSOGN-UHFFFAOYSA-N OCC1OC(C(C1O)O)N1CC(C)C(=O)NC1=O
2230 0 XXUBKICAUTWPMW-UHFFFAOYSA-N CC(C)(C)[N+]1=CC=C(O1)C1=CC=C(F)C=C1
2231 0 KAAWPKGBVRGFFL-UHFFFAOYSA-N CC(C)(C)[N+]1=CC=C(O1)C1=CC=CC=C1F
2232 0 NLBPELWZLAVASV-UHFFFAOYSA-N COC(=O)C1=CC=CC(C=C)=C1OC(C)C
2233 0 FHMGPMZHKRXLAQ-UHFFFAOYSA-N CCOC(=O)CN1N=C(CN=[N+]=[N-])C2=C1N=CC=C2
2234 0 YFQJWNPENSCDFH-UHFFFAOYSA-N COc1cc(ccc1OC(=O)C)CC(=C)C
2235 0 BWQVKQTYTPLQNL-UHFFFAOYSA-N COC1=CC(C=CC(C)=O)=CC(OC)=C1OCC#C
2236 0 NCWRMANIYXCKNG-UHFFFAOYSA-N CC(=C)C1Oc2c(C1)cc(c(c2)O)C(O)C
2237 0 LUZIMRVVDJNWGM-UHFFFAOYSA-N COC(=O)C1=CC(CO)=NC(=C1)C(=O)OC
2238 0 IBKFUSGZZFCDHN-UHFFFAOYSA-N COC(=O)C1=CC(=NC(OC)=C1)C(=O)OC
2239 0 BKZBGYVDUSGMKZ-UHFFFAOYSA-N CC(C)(C)OC1=CC=CC(C=CC(O)=O)=C1
2240 0 ALRPDGZQZGDJEG-UHFFFAOYSA-N CC(C)=CC[N+]1(CCBr)CCCCC1
2241 0 LLZVGCZCFWZSIX-UHFFFAOYSA-N NC1=NC(=C2C(NC3=CC=CC=C23)=N1)C1=CC=CC=C1
2242 0 SKGUYNKWUJYESV-UHFFFAOYSA-N CC(C1Oc2c(C1)cc(c(c2)O)C(=O)C)C
2243 0 WREJOUJDAVODGC-UHFFFAOYSA-N CCCCN(CCCC)C(=O)N=C1SCS1
2244 0 YJLDZGKIGNIAQO-UHFFFAOYSA-N CC1C(O)N(C2CC(O)C(CO)O2)C(=O)NC1=O
2245 0 YJLDZGKIGNIAQO-UHFFFAOYSA-N CC1C(O)N(C2CC(O)C(CO)O2)C(=O)NC1=O
2246 0 ZLESGFADUJEFKG-UHFFFAOYSA-N COC1=CC(=CC=C1)C(CC(C)=O)C(C)=O
2247 0 MUBZIVLLSKWHJM-UHFFFAOYSA-N CC1=CP(=O)(C=C(C)S1)C1CCCCC1
2248 0 FELXQFHWJJUOCO-UHFFFAOYSA-N OC(=O)CC1=CNC2(C1=CC(=CC2O)O)O
2249 0 UVIFAGQDQGOQCE-UHFFFAOYSA-N OC(=O)CC1=CNC2=CC=C(C(C12O)O)O
2250 0 JOYQSANHJHUJCS-UHFFFAOYSA-N CC1=NC2=CC=NN2C(N)=C1C1=CC=C(F)C=C1
2251 0 IGVMEAKDPBGCQZ-UHFFFAOYSA-N C[Si](C)(C)[Si]1(C)CC2=CC=CC=C2C1
2252 0 JGWJEHLLDHJDML-UHFFFAOYSA-N C[Si](C)(C#C)C1=CC=CC=C1C#CC1=CC=CC=C1
2253 0 YJLDZGKIGNIAQO-UHFFFAOYSA-N CC1C(O)N(C2CC(O)C(CO)O2)C(=O)NC1=O
2254 0 NJEXJYCCYKATER-UHFFFAOYSA-N OC(=O)Cc1c[nH]c2=CC(C(C=c12)(O)O)O
2255 0 ANKFGULNZWGLMH-UHFFFAOYSA-N COC(=O)CC1CCC2=CC(OC)=CC=C12
2256 0 HFDOUUJZAVAVDK-UHFFFAOYSA-N CC1=C2C(C=C(F)C3=CC=CC=C23)=CC2=CC=CC=C12
2257 0 MTQJDFBYTNFYRA-UHFFFAOYSA-N OCC(O)C(O)C(O)C1NC(O)CS1
2258 0 WUVREVJKGRVUDF-UHFFFAOYSA-N OC(=O)CC(=O)NC1CC=CC=C1C(=O)O
2259 0 DFKNUKQYBKNNMA-UHFFFAOYSA-N CC(C)C1=C(C(C)C)C(=CC=C1)S(O)(=O)=O
2260 0 LKPWWJFRGYSIFA-UHFFFAOYSA-N CCCCOCCOCCOP(O)(O)=O
2261 0 CDRHDQOGKXFJSA-UHFFFAOYSA-N CNC1=CC(OCC(O)CO)=CC=C1[N+]([O-])=O
2262 0 VBOJHXQVOIZGQO-UHFFFAOYSA-N CC(CC(C)=C)OC(=O)C1=CC=CC=C1O
2263 0 SZZXOFHUMXKGCV-UHFFFAOYSA-N OC(=O)CCCOC1=CC=C(C=C1)[N+]([O-])=O
2264 0 WQRKAVYOYRBICK-UHFFFAOYSA-N OC1=CC=C(C(=O)C2CCCCC2)C(O)=C1
2265 0 WYZNQZJYCSWXRP-UHFFFAOYSA-N OC(=O)CC(=O)NC1=CC=CCC1C(=O)O
2266 0 UPKLHVUCHRZGRT-UHFFFAOYSA-N OC(=O)C(CCCC(=O)C(=O)NC(C(=O)O)C)N
2267 0 NTCGVLYAENBPDT-UHFFFAOYSA-N OC1C2=C(CCC(O2)c2ccccc2)C=CC1(O)O
2268 0 WETGLJBXPSYGIK-UHFFFAOYSA-N CCCOC(=O)C=CC1=CC=C(O1)[N+]([O-])=O
2269 0 GLLASCKJCAXNHF-UHFFFAOYSA-N CC(C)OC(=O)C=CC1=CC=C(O1)[N+]([O-])=O
2270 0 GDGQYNBBEAWSMR-UHFFFAOYSA-N OC(=O)COC1=CC=C(C=C1)C1CCCC1
2271 0 JQPFNXYTGGNMTB-UHFFFAOYSA-N OC1=CC2=C(C(C1O)O)CCC(O2)c1ccccc1
2272 0 AKQNYQDSIDKVJZ-UHFFFAOYSA-N C1=CC=C(C=C1)[SiH](C1=CC=CC=C1)C1=CC=CC=C1
2273 0 YFLAFNQHWRFTGP-UHFFFAOYSA-N Oc1cc2OC(CCc2c(c1)O)c1ccccc1
2274 0 GZKIAPLXSBWPRY-UHFFFAOYSA-N CCC(=O)OC1=C(OC)C=C(CC=C)C=C1
2275 0 SVDCMXMRTJEAHD-UHFFFAOYSA-N CCCCCCCCC=CS(O)(=O)=O
2276 0 DDSPVUALJNYESE-UHFFFAOYSA-N Oc1cc2CCC(Oc2cc1O)c1ccccc1
2277 0 QRISBXMPYXNSJX-UHFFFAOYSA-N CCCCN1C(=O)CC(=O)N(CC(O)=O)C1=O
2278 0 KMKHGILOQAWBII-UHFFFAOYSA-N OC1=CC2C(C=C1)(O2)C(Cc1ccc(cc1)O)(O)C
2279 0 GZDBKJQGSJQWRZ-UHFFFAOYSA-N OC12C=CC3=C(C2O1)OC(CC3)c1ccccc1
2280 0 DLWPCXLFHSLSMZ-UHFFFAOYSA-N CCCC=CCOC(=O)C1=CC=CC=C1O
2281 0 MYHAPBCDMICCDS-UHFFFAOYSA-N OC1=CC2=C(C3C1O3)CCC(O2)c1ccccc1
2282 0 WKCKACRRWOQYQF-UHFFFAOYSA-N Oc1ccc(cc1)OCC(c1ccc(cc1)O)(O)C
2283 0 ICFSBDLWCKPBRZ-UHFFFAOYSA-N O=C1c2ccccc2C(=C(C1=O)C(C(O)C)(C)C)O
2284 0 PQXGNHKDFJJCLJ-UHFFFAOYSA-N COC1=C(O)C=CC(=C1)C1CC(C)=CCO1
2285 0 FCOURWMCEWGKGO-UHFFFAOYSA-N COC1=C(O)C=CC(=C1)C1CC(=C)CCO1
2286 0 CDINAQYMBJWKKQ-UHFFFAOYSA-N CC1=CC2=CC3=C(C=CC4=C3C=CC=C4F)C=C2C=C1
2287 0 LKPWWJFRGYSIFA-UHFFFAOYSA-N CCCCOCCOCCOP(O)(O)=O
2288 0 LKPWWJFRGYSIFA-UHFFFAOYSA-N CCCCOCCOCCOP(O)(O)=O
2289 0 OCLUXIQGSXDQNA-UHFFFAOYSA-N CC12CCC3=C(COC3=O)C1CCC(=O)C2
2290 0 ILIUITZNOPFHKC-UHFFFAOYSA-N CN(C)C1=CC=C(C=C1)C1SCCS1
2291 0 LSYFWXAFODVPSO-UHFFFAOYSA-N OC(=O)C(=O)c1ccccc1C1=CC(C(O1)C)(C)C
2292 0 OMOXUGXHLCKGKX-UHFFFAOYSA-N CC(=O)C1=CC2=C(OCCCCCO2)C=C1
2293 0 IJNPUDVDDKVMJQ-UHFFFAOYSA-N OCC1=CC(CC2=CC=C(O)C=C2)=CC(CO)=C1O
2294 0 PODOKRBZPJMGKO-UHFFFAOYSA-N CCSCC(C)C1(C)OCC(CO)O1
2295 0 PJNXXWPQNHTLAO-UHFFFAOYSA-N CCOC(=O)C1OC1C1=CC=C(CC)C=C1
2296 0 COLXVPXCZXVSRC-UHFFFAOYSA-N O=CC1=C(OC(C1(C)C)C)c1ccccc1C(=O)O
2297 0 SQLYYCFZFZIPAE-UHFFFAOYSA-N OC(=O)C(=O)C1=C(OC(C1(C)C)C)c1ccccc1
2298 0 SZTFORJKIVHMFP-UHFFFAOYSA-N COC1=C2OC(C)(C)C=CC2=C(OC)C=C1
2299 0 SIVJPBZJFPGWKS-UHFFFAOYSA-N O=C1c2ccccc2C2(C(C1=O)C(C)(C)C(O2)C)O
2300 0 YXPHFWYCSAYUAB-UHFFFAOYSA-N COC(=O)C(O)(C1CCC1)C1=CC=CC=C1
2301 0 ICLNMDJCGDDSPU-UHFFFAOYSA-N O=C1C(=O)C2=C(C3(C1C=CC=C3)O)OC(C2(C)C)C
2302 0 BOQFUAFLFCHLMJ-UHFFFAOYSA-N OC(=O)C1C2CC(CC#N)C(O2)C1C(O)=O
2303 0 ZTSLSWUGHMGGCM-UHFFFAOYSA-N OCC1OC(CC1O)n1ccc(=O)n(c1=O)C
2304 0 BQBFWCWEKVUCLZ-UHFFFAOYSA-N CCC1=CC=C(C=C1)C#CC1=CC(F)=C(F)C=C1
2305 0 PNTLMFABGCHLMN-UHFFFAOYSA-N OCCOC1=CC=C(C=C1)C(=O)C1=CC=CC=C1
2306 0 MJLFWMACMGAXSW-UHFFFAOYSA-N COC1CC(OC1CO)n1ccc(=O)[nH]c1=O
2307 0 JHKHMDFMKIXBIR-UHFFFAOYSA-N COCC1OC(CC1O)n1ccc(=O)[nH]c1=O
2308 0 LLYAFACVUYLLLQ-UHFFFAOYSA-N NC(CC1=CC(O)=C(C=C1)C(O)=O)C(O)=O
2309 0 PUIFWNXBJRRUQH-UHFFFAOYSA-N NNC(C(=O)O)(CC1=CC(=C(C(C1O)O)O)O)C
2310 0 ATLWKGZBNRCNMN-UHFFFAOYSA-N C(C1=CC=CC2=CC=CC=C12)[N+]1=CC=CC=C1
2311 0 IMLRUCVOPUBTAE-UHFFFAOYSA-N CCC(C(O)=O)C1=CC2=C(OC(C)=C(C)C2=O)C=C1
2312 0 JAHSHBHANHXBLY-UHFFFAOYSA-N NNC(C(=O)O)(CC1=CC(C(C=C1)(O)O)(O)O)C
2313 0 NLBSYRSJITTWDQ-UHFFFAOYSA-N CC(C(O)C1=CC=CC=C1)N1C=C(N)[O+]=N1
2314 0 MFWYAJVOUCTAQI-UHFFFAOYSA-N C[Si](C)(O[Si](C)(C)C=C)O[Si](C)(C)C=C
2315 0 DCZVVFMMWIYMEK-UHFFFAOYSA-N NNC(C(=O)O)(CC1(O)C=CC(=C(C1O)O)O)C
2316 0 ADHTVJSHWYFKCY-UHFFFAOYSA-N NCCSC(SCCN)C1=CC=CC=C1
2317 0 KSNNVLHHVDLJAJ-UHFFFAOYSA-N CC1=C2C=CC3=CC=CC=C3C2=C(F)C2=CC=CC=C12
2318 0 BJYXVWFXFVSEGZ-UHFFFAOYSA-N OC1CN=C(O)C(O)C2=CC(O)=C(O)C=C12
2319 0 SDIDMUGFQCMLAB-UHFFFAOYSA-N NCCNC(C1=CC=CC=C1)C1=CC=C(Cl)C=C1
2320 0 SROZUOLPZNBAAB-UHFFFAOYSA-N FC1=CC=CC(Cl)=C1CN1CCCNCC1
2321 0 BEYUSYFEYBDGDQ-UHFFFAOYSA-N C[N+]1=CC=C2C(C=CC=C2C2=CC=CC=C2)=C1
2322 0 BNIXMGBGYGZYND-UHFFFAOYSA-N CCOC(=O)C(C)(C)C(=O)C1=CC=CC=C1
2323 0 WEEHWJSSYPQDMN-UHFFFAOYSA-N OCC1OC(C(O)C1O)N1C=CC(=N)CC1=O
2324 0 GGNSCLQBXWHWME-UHFFFAOYSA-N CC(C)C1=CC=C(C=C1C(C)C)S(O)(=O)=O
2325 0 ALHIWSSQOBGOQP-UHFFFAOYSA-N CC(C)C1=CC=C(C(C)C)C(=C1)S(O)(=O)=O
2326 0 UCEMZKVDAYZQLE-UHFFFAOYSA-N NNC(C(c1ccc(c(c1)O)O)O)(C(=O)O)C
2327 0 SSAMECAWEUZNFK-UHFFFAOYSA-N NNC(C(=O)O)(Cc1ccc(c(c1O)O)O)C
2328 0 AZXBADPWXOWMKQ-UHFFFAOYSA-N NC(Cc1ccc(O)c(c1)C(O)=O)C(O)=O
2329 0 LMHXVJQXGLHGSC-UHFFFAOYSA-N COC1=CC=C(CCN2C=C(N)[O+]=N2)C=C1
2330 0 MRODUHNLAXSPFV-UHFFFAOYSA-N CC1(O)CN(C2CC(O)C(CO)O2)C(=O)NC1=O
2331 0 XFUFBSNLZRMYNR-UHFFFAOYSA-N NNC(C(=O)O)(Cc1cc(O)c(cc1O)O)C
2332 0 SWEHHQLBBNUKMP-UHFFFAOYSA-N CC(=C)C(=O)OC(OC(=O)C(C)=C)C1=CC=CC=C1
2333 0 ZVSMMBNGVHMCOE-UHFFFAOYSA-N NNC(C(=O)O)(Cc1cc(O)c(c(c1)O)O)C
2334 0 UAJROFSGERVSIU-UHFFFAOYSA-N NNC(C(=O)O)(CC12C=CC(=C(C2O1)O)O)C
2335 0 QHZWTXPVCGIFJF-UHFFFAOYSA-N NNC(C(=O)O)(CC1=CC(=C(C2C1O2)O)O)C
2336 0 IOKFVZRGRMVBDA-UHFFFAOYSA-N CC1=C2C3=CC=CC=C3C=C(F)C2=CC2=CC=CC=C12
2337 0 AZXBADPWXOWMKQ-UHFFFAOYSA-N NC(Cc1ccc(O)c(c1)C(O)=O)C(O)=O
2338 0 VHQZRMCDYDICCK-UHFFFAOYSA-N CC1(C)OC2CC3=C(CC2O1)C(O)=CC=C3
2339 0 MYAOCXAYHJWMBS-UHFFFAOYSA-N NNC(C(=O)O)(CC1=CC2(C(C=C1)(O2)O)O)C
2340 0 ODFJPGYOTXZHDX-UHFFFAOYSA-N NNC(C(=O)O)(COc1ccc(c(c1)O)O)C
2341 0 OPOWREBDOCAJDQ-UHFFFAOYSA-N CCCCCCCN=C(O)C(Cl)Cl
2342 0 PRTKMICNYGEWGB-UHFFFAOYSA-N CC(C)(C)OC(=O)CC(=O)C1=CC=CC=C1
2343 0 MNOUEENIDCJOOZ-UHFFFAOYSA-N OC1CCCCC1C1=CC=C(C=C1)C(O)=O
2344 0 SHLDFCNQGMQVSJ-UHFFFAOYSA-N OC(C(C(O)=O)C1=CC=CC=C1)C1=CC=CC=C1
2345 0 JQCPKEOELPISLK-UHFFFAOYSA-N NCCCC(C(=O)O)NC(=CCC(=O)O)C(=O)O
2346 0 KXKSMJNTUSBXSN-ARJAWSKDSA-N NCCCC(C(=O)O)NC(C(=O)O)/C=C\C(=O)O
2347 0 GQDITHZKLNZHHU-UHFFFAOYSA-N CC1=CC=C(COC2=CC=C(C=C2)C(O)=O)C=C1
2348 0 SCEUZLWOPBNTIY-UHFFFAOYSA-N CC(C)(C)NCC(O)C1=CC(Cl)=C(N)C(F)=C1
2349 0 PJHVTNGHRYIBEJ-UHFFFAOYSA-N NCCC=C(C(=O)O)NC(C(=O)O)CCC(=O)O
2350 0 ZDFHUWAFIXKBCY-UHFFFAOYSA-N CC(c1cc2C=CC(Oc2cc1O)(C)C)O
2351 0 XTNIKZXSMKJBCQ-UHFFFAOYSA-N CC(=O)C1CC2=C(C=C1O)OC(C=C2)(C)C
2352 0 ZGIPZUGDKRTAHH-UHFFFAOYSA-N CC(=O)c1cc2CCC(Oc2cc1O)(C)C
2353 0 PAVQITQTHGMQOW-UHFFFAOYSA-N CC1=CN(C2CC(O)C(CO)O2)C(=O)C=N1=O
2354 0 FTBYHWFDBZEWJI-UHFFFAOYSA-N OC(=O)C(=O)CC(c1cccc(c1N)O)O
2355 0 OTJHAXYAYMWTPV-UHFFFAOYSA-N COC1=C(OC)C2=C(C=C1)C1COCC1C2
2356 0 KZWDHPJFSSRUBQ-UHFFFAOYSA-N OC1C=CC=C(C1N)C(=O)CC(=O)C(=O)O
2357 0 BNXYGYJTTAFHEE-UHFFFAOYSA-N CC(C(O)=O)C(=O)C1=C(C)C=C(C)C=C1C
2358 0 ILGHHVUJHATVFF-UHFFFAOYSA-N ClCCN(CCCl)CC1CCCO1
2359 0 ZEYMPOFBYBLTEZ-UHFFFAOYSA-N COC(=O)N1CCC(C(O)N=O)C2(C1)OCCO2
2360 0 PLYXNRLVTAAANZ-UHFFFAOYSA-N O=C(C1CC=CC(=C1N)O)CC(=O)C(=O)O
2361 0 DEBZEVJNWCNATM-UHFFFAOYSA-N CP1(C)=NP(C)(C)=NP(C)(C)=N1
2362 0 WPVWCISWXIIUIV-UHFFFAOYSA-N COC1=CC(=O)C2CC(C)=CCC2(C)C1=O
2363 0 ILGHHVUJHATVFF-UHFFFAOYSA-N ClCCN(CCCl)CC1CCCO1
2364 0 YCKCNLRLSYJYLR-UHFFFAOYSA-N NC(=N)NCC(O)CNC1=CC=CC=C1Cl
2365 0 CXHKYNGLOYMSAH-UHFFFAOYSA-N COC1=C(C=CC(=C1)N1CCOCC1)[N+]#N
2366 0 AGLWSYRPFAPZNS-UHFFFAOYSA-N OC(=O)C(=O)CC(=O)C1=CCCC(=C1N)O
2367 0 YJLDZGKIGNIAQO-UHFFFAOYSA-N CC1C(O)N(C2CC(O)C(CO)O2)C(=O)NC1=O
2368 0 WVUQICBNBSUDLH-UHFFFAOYSA-N O=Cc1ccc2c1cocc2COC#CC(C)C
2369 0 VPMPPQGKQPJBLY-UHFFFAOYSA-N COC1=CC=C(NC2=NC(=N)N=C(N)C2N=O)C=C1
2370 0 ANOFMPHPAFPOPS-UHFFFAOYSA-N OC1C(Oc2c(C1=O)cccc2)C1=CC=CCC1
2371 0 LEBZHJZDKQCFLI-UHFFFAOYSA-N OC1C(Oc2c(C1=O)cccc2)C1=CCCC=C1
2372 0 BJALSSVHDGXABC-UHFFFAOYSA-N CC(=O)C1=CC=C(OCC(O)CO)C2=CC=CC=C12
2373 0 DLVMBTQYARIKDO-UHFFFAOYSA-N OC1C(Oc2c(C1=O)cccc2)C1CC=CC=C1
2374 0 UWDQCUJVTIQUDQ-UHFFFAOYSA-N O=CCCC(c1ccc(cc1)F)c1ccc(cc1)F
2375 0 NSSXJEVMCSWVID-UHFFFAOYSA-N C[Si](C)(C)O[Si]1(CC=CC1)O[Si](C)(C)C
2376 0 KYEDLQFODOWDRO-UHFFFAOYSA-N COC1=C(OC)C=C2C(=C1)C(=O)CC2(C)C
2377 0 AVTSDKCONHHYQN-UHFFFAOYSA-N COC1=CC(=CC2(C1O2)CCc1ccccc1O)O
2378 0 PXOSMMQRWXMSBG-UHFFFAOYSA-N CC(O)C1=CC2=C(OC(C)(C)CC2=O)C=C1
2379 0 NJKQQKRUNCFXBN-UHFFFAOYSA-N COc1cc(COCc2ccccc2O)cc(c1)O
2380 0 OKLGKGPAZUNROU-UHFFFAOYSA-N C=C(C(=O)O)OC1C=CC=C(C1N)C(=O)O
2381 0 ANCVGZZUPPXBQJ-UHFFFAOYSA-N [O-][N+](=O)OC1COC2C(COC12)N1CCOCC1
2382 0 GEWJEYUJKXFZDA-UHFFFAOYSA-N C=C(C(=O)O)OC1C=CC(C(C1N)C(=O)O)N
2383 0 QFLGKIYWAODOLP-UHFFFAOYSA-N COC1=CC=C(C=C1)[Si]1(C)NCCS1
2384 0 HBBFGNODJADALS-UHFFFAOYSA-N CCO[Si](C)(CCCC(O)=O)OCC
2385 0 ZQIOEUGLAFXNGQ-UHFFFAOYSA-N NCC(C(=O)O)OC1C=CC=C(C1N)C(=O)O
2386 0 ASAKIAZJKSOKFJ-UHFFFAOYSA-N NC1CC=C(C(C1OC(=C)C(=O)O)N)C(=O)O
2387 0 IJNLNNLEVYVBGS-UHFFFAOYSA-N OC(=O)C(=C)OC1CC2OC(=O)C(=C2)C1N
2388 0 OMMROWIAJMZSLF-UHFFFAOYSA-N COC1=CC=C(C=C1)C1(CCCC1)C(O)=O
2389 0 XENQGGFBIYOFES-UHFFFAOYSA-N OCC(C(O)=O)(C1=CC=CC=C1)C1=CC=CC=C1
2390 0 JUOPKDAPLAKLEL-UHFFFAOYSA-N O=CNC(C(=O)O)COc1ccc(cc1)O
2391 0 BHHSNSZCPGLDIX-UHFFFAOYSA-N CNC(=O)OCC1=CC(=O)C(OC)=CC1=O
2392 0 DQMFQXYZUBWVFV-UHFFFAOYSA-N CNC(=O)OCC1=CC(=O)C=C(OC)C1=O
2393 0 KNQXNYIMTDJMLW-UHFFFAOYSA-N O=CN(C(C(=O)O)Cc1ccc(cc1)O)O
2394 0 FJEDCBJSNFURKI-UHFFFAOYSA-N CC(=O)CCC(=O)OCCC1=CC=CC=C1
2395 0 SOTLOSSEATUDLE-UHFFFAOYSA-N COc1cc(O)c(c(c1)O)NC(=O)C(=O)C
2396 0 BCIPEJZZNBCBIU-UHFFFAOYSA-N CN1CCN(CC1)C1=NN=C(S1)C1=CC=CC=C1
2397 0 QHCRCWCMHKPKHK-UHFFFAOYSA-N OC(=O)C(CC(=O)C1C(O)C=CC(=C1N)O)N
2398 0 YWMMTVPVYNHPTG-UHFFFAOYSA-N FC1=CC=C(C=C1)C1(CCCO1)C1=CC=C(F)C=C1
