# Supplementary material for: Ion mobility collision cross-section atlas for known and unknown metabolite annotation in untargeted metabolomics
Source: Nat Commun. 2020 Aug 28;11:4334. doi: 10.1038/s41467-020-18171-8 (PMC7455731; doi:10.1038/s41467-020-18171-8)
Supplement: Supplementary file 8 — Supplementary Data 5 [file 41467_2020_18171_MOESM8_ESM.zip › 01_positive_mode/L0742/cfmid_pred_spec.msp]

Name: +ve in-silico MS/MS by CFM-ID for OYHQOLUKZRVURQ-HZJYTTRNSA-N
ID: OYHQOLUKZRVURQ-HZJYTTRNSA-N
Comment: Energy0
Num peaks: 30
43.05422664 0.5528667134
57.06987671 0.5431482946
59.01275576 0.5598769982
71.08552677 0.5345622625
81.06987671 0.4075453146
83.08552677 1.002991654
85.10117684 0.7170607256
97.10117684 0.5601566271
111.1168269 0.5818951151
123.1168269 1.006284286
125.132477 0.7212149716
137.132477 0.5837917655
151.148127 0.5865052345
155.1066561 0.5664401576
157.1223062 0.4964948071
165.1637771 0.5442410468
179.1794272 0.5442410468
193.1950772 0.5442410468
195.1379563 0.5664401576
197.1536063 0.4964948071
207.2107273 0.5135662813
219.2107273 0.7442775573
221.2263773 2.99487494
233.2263773 0.8135073574
235.2420274 7.351049983
237.2576775 0.7812892793
245.2263773 2.933796677
253.2162066 0.4728717298
263.236942 20.83749787
281.2475067 30.49907467

Name: +ve in-silico MS/MS by CFM-ID for OYHQOLUKZRVURQ-HZJYTTRNSA-N
ID: OYHQOLUKZRVURQ-HZJYTTRNSA-N
Comment: Energy1
Num peaks: 31
41.03857658 1.339015269
43.05422664 1.530472183
55.05422664 1.095952596
57.06987671 1.401678158
69.06987671 1.119998749
71.08552677 1.351847235
81.06987671 2.058520483
83.08552677 2.011859483
85.10117684 1.049240876
97.10117684 1.465881595
111.1168269 1.704638628
121.1011768 2.076332772
123.1168269 2.129820442
125.132477 1.104122219
137.132477 1.672054926
151.148127 1.798795456
153.0910061 1.151051745
163.148127 1.111190113
165.1637771 1.277387356
177.1637771 1.111190113
179.1794272 1.277387356
191.1794272 1.111190113
193.1950772 1.277387356
207.2107273 1.09321444
219.2107273 1.183066953
221.2263773 5.433739407
235.2420274 7.735038385
237.2576775 1.254866591
245.2263773 1.098777333
263.236942 4.216278103
281.2475067 3.917210039

Name: +ve in-silico MS/MS by CFM-ID for OYHQOLUKZRVURQ-HZJYTTRNSA-N
ID: OYHQOLUKZRVURQ-HZJYTTRNSA-N
Comment: Energy2
Num peaks: 31
27.02292652 1.068646305
39.02292652 2.422308823
41.03857658 5.239913735
43.05422664 4.079900209
53.03857658 1.78713066
55.05422664 2.61764856
57.06987671 2.229453639
69.06987671 2.334477792
71.08552677 1.539641165
83.08552677 2.234243021
95.08552677 1.07643441
97.10117684 1.930941894
109.1011768 1.486534408
111.1168269 2.006051744
123.1168269 3.422933133
125.132477 1.020480717
135.1168269 1.044839129
137.132477 3.303379563
149.132477 1.07643441
151.148127 3.203896829
163.148127 2.293681654
165.1637771 1.659232814
177.1637771 2.293681654
179.1794272 1.659232814
191.1794272 2.293681654
193.1950772 1.659232814
207.2107273 1.529056346
219.2107273 3.179383382
221.2263773 3.959984569
233.2263773 1.393810561
237.2576775 1.020612656

Name: +ve in-silico MS/MS by CFM-ID for JBYXPOFIGCOSSB-GOJKSUSPSA-N
ID: JBYXPOFIGCOSSB-GOJKSUSPSA-N
Comment: Energy0
Num peaks: 30
43.05422664 0.5531186546
57.06987671 0.5448743398
59.01275576 0.5600057057
71.08552677 0.53503358
85.10117684 0.5320046063
97.10117684 0.9936649985
99.1168269 0.7218490945
111.1168269 0.5823739929
121.1011768 0.4060766385
123.1168269 1.001343969
125.132477 0.7218490945
137.132477 0.5869848486
151.148127 0.5447896676
155.1066561 0.5665775569
157.1223062 0.4966089423
165.1637771 0.5447896676
179.1794272 0.5447896676
181.1223062 0.5665775569
183.1379563 0.4966089423
193.1950772 0.5447896676
207.2107273 0.5138144026
219.2107273 0.7445187219
221.2263773 2.995771585
233.2263773 0.8138023553
235.2420274 7.394710379
237.2576775 0.7814584763
245.2263773 2.941384128
253.2162066 0.4729741355
263.236942 20.86878518
281.2475067 30.50881841

Name: +ve in-silico MS/MS by CFM-ID for JBYXPOFIGCOSSB-GOJKSUSPSA-N
ID: JBYXPOFIGCOSSB-GOJKSUSPSA-N
Comment: Energy1
Num peaks: 31
41.03857658 1.407807302
43.05422664 1.566149871
55.05422664 1.19612259
57.06987671 1.428513745
69.06987671 1.130617269
71.08552677 1.368400818
83.08552677 1.118218043
85.10117684 1.258481117
95.08552677 1.952829398
97.10117684 1.874452
99.1168269 1.117942013
111.1168269 1.722353683
121.1011768 2.102321282
123.1168269 2.034925849
125.132477 1.117942013
137.132477 1.816820497
149.132477 1.129371339
151.148127 1.292066886
153.0910061 1.155706804
163.148127 1.129371339
165.1637771 1.292066886
177.1637771 1.129371339
179.1794272 1.292066886
191.1794272 1.129371339
193.1950772 1.292066886
219.2107273 1.188421246
221.2263773 5.456668463
235.2420274 8.014333704
237.2576775 1.259682726
263.236942 4.267218951
281.2475067 3.943045246

Name: +ve in-silico MS/MS by CFM-ID for JBYXPOFIGCOSSB-GOJKSUSPSA-N
ID: JBYXPOFIGCOSSB-GOJKSUSPSA-N
Comment: Energy2
Num peaks: 31
27.02292652 1.075784292
39.02292652 1.756880422
41.03857658 6.018772991
43.05422664 3.856427405
53.03857658 1.525328233
55.05422664 3.088956085
57.06987671 2.167287112
69.06987671 2.356721669
71.08552677 1.560753859
83.08552677 2.204802798
97.10117684 1.837795726
99.1168269 1.033602081
109.1011768 1.503114475
111.1168269 2.030279812
123.1168269 3.041728328
125.132477 1.033602081
135.1168269 1.090275228
137.132477 3.236125863
149.132477 2.3177315
151.148127 1.676709879
163.148127 2.3177315
165.1637771 1.676709879
177.1637771 2.3177315
179.1794272 1.676709879
191.1794272 2.3177315
193.1950772 1.676709879
207.2107273 1.539483103
219.2107273 3.200936855
221.2263773 3.986824431
233.2263773 1.403255211
237.2576775 1.027506647

Name: +ve in-silico MS/MS by CFM-ID for JSFATNQSLKRBCI-VAEKSGALSA-N
ID: JSFATNQSLKRBCI-VAEKSGALSA-N
Comment: Energy0
Num peaks: 31
43.05422664 0.3910679649
57.06987671 0.6346165385
59.01275576 0.4446854157
71.08552677 0.8372996001
99.04405588 0.4406823679
101.0960915 0.3404497349
113.0960915 0.4130193648
115.1117415 0.4093538622
139.075356 0.4415471362
139.1117415 0.4874780154
141.1273916 0.3664794004
179.1066561 0.4415471362
179.1430416 0.4874780154
181.1586917 0.3664794004
187.1117415 0.362314039
189.1273916 0.34576036
205.1223062 0.7666104811
207.1379563 0.7646283019
219.1379563 0.482116996
219.1743418 0.4874780154
221.1899918 0.3664794004
241.1950772 0.3744510935
243.2107273 0.9645999317
257.2263773 2.83018983
259.2420274 0.439301092
261.221292 1.363534545
275.236942 3.625583185
277.2525921 0.374677578
285.221292 11.92597613
303.2318567 26.84066263
321.2424213 17.12655589

Name: +ve in-silico MS/MS by CFM-ID for JSFATNQSLKRBCI-VAEKSGALSA-N
ID: JSFATNQSLKRBCI-VAEKSGALSA-N
Comment: Energy1
Num peaks: 31
41.03857658 0.7679784361
43.05422664 0.867218416
53.03857658 0.8306511039
55.05422664 1.296214826
57.06987671 2.004034613
67.05422664 0.6925954282
71.08552677 2.545996699
73.10117684 0.8791523134
83.08552677 0.6718698905
95.08552677 0.7038515066
97.02840582 0.8744212082
121.1011768 0.7350383975
137.0597059 0.8886426164
159.1168269 1.448465792
161.132477 1.63567643
173.132477 1.348838248
175.148127 0.9673698026
177.0910061 0.8886426164
187.1117415 0.7989544397
203.1430416 0.6844603786
205.1223062 1.433821475
219.1379563 0.9283529897
231.1379563 0.8406957505
243.2107273 2.259278626
257.2263773 4.450173868
259.2420274 0.8278516141
261.221292 1.749505935
275.236942 3.970253365
285.221292 3.522066605
303.2318567 4.976699259
321.2424213 2.070095434

Name: +ve in-silico MS/MS by CFM-ID for JSFATNQSLKRBCI-VAEKSGALSA-N
ID: JSFATNQSLKRBCI-VAEKSGALSA-N
Comment: Energy2
Num peaks: 31
27.02292652 0.8096672117
39.02292652 1.290221132
41.03857658 3.863405848
43.05422664 1.788200691
51.02292652 0.9277140943
53.03857658 1.732118151
55.05422664 2.336050459
57.06987671 1.995202866
65.03857658 1.097756356
67.05422664 2.81695659
71.08552677 2.158992943
81.06987671 1.464880352
95.08552677 1.151768089
107.0855268 1.861764323
121.1011768 2.049326933
135.1168269 1.170361078
147.1168269 2.104939017
159.1168269 3.575288711
161.132477 3.512939328
173.132477 2.624659097
175.148127 1.470369347
189.1637771 1.012754974
215.1794272 1.012754974
229.1950772 1.012754974
231.1379563 0.8100431725
241.1950772 1.48998659
243.2107273 1.590749377
255.2107273 0.941527359
257.2263773 1.458955937
259.1692564 1.068161049
259.2420274 0.8646680585

Name: +ve in-silico MS/MS by CFM-ID for KGIJOOYOSFUGPC-JGKLHWIESA-N
ID: KGIJOOYOSFUGPC-JGKLHWIESA-N
Comment: Energy0
Num peaks: 31
43.05422664 0.4269562902
57.06987671 0.3823388977
59.01275576 0.4441125351
71.08552677 0.3770889243
73.02840582 0.3599445108
83.08552677 0.687842656
85.10117684 0.4570143348
87.04405588 0.4818353824
97.10117684 0.3797357113
111.1168269 0.3820486474
123.1168269 0.6920322438
125.132477 0.4601243041
137.132477 0.3820486474
151.148127 0.3820486474
163.148127 0.6920322438
165.1637771 0.4601243041
177.1637771 0.3820486474
187.148127 0.3949848036
189.1637771 1.271802654
191.1794272 1.093733595
203.1794272 0.8497776971
241.1950772 0.3770008132
243.2107273 0.9754897148
257.2263773 2.804878279
259.2420274 0.4388720192
261.221292 1.376111117
275.236942 3.59747021
277.2525921 0.3741551655
285.221292 11.9927346
303.2318567 26.90338702
321.2424213 17.09284879

Name: +ve in-silico MS/MS by CFM-ID for KGIJOOYOSFUGPC-JGKLHWIESA-N
ID: KGIJOOYOSFUGPC-JGKLHWIESA-N
Comment: Energy1
Num peaks: 31
39.02292652 1.094983614
41.03857658 1.876801802
43.05422664 1.485613906
57.06987671 0.8067176822
71.08552677 0.769664148
73.02840582 0.9063781974
81.06987671 1.203932933
83.08552677 0.9852910326
87.04405588 0.9581675623
97.10117684 0.7513552397
111.1168269 0.7984420344
121.1011768 1.263518883
123.1168269 1.047038385
137.132477 0.7984420344
151.148127 0.7984420344
161.132477 1.263518883
163.148127 1.047038385
177.1637771 0.7984420344
187.148127 2.210087881
189.1637771 3.265277536
191.1794272 1.301143579
203.1794272 2.562832371
205.1950772 0.8811434457
243.2107273 2.434783108
257.2263773 4.137724504
259.2420274 0.8206719389
261.221292 1.879957768
275.236942 3.732579371
285.221292 3.557450148
303.2318567 4.948206263
321.2424213 2.041938783

Name: +ve in-silico MS/MS by CFM-ID for KGIJOOYOSFUGPC-JGKLHWIESA-N
ID: KGIJOOYOSFUGPC-JGKLHWIESA-N
Comment: Energy2
Num peaks: 31
27.02292652 1.483955203
39.02292652 1.705772787
41.03857658 5.650359442
43.05422664 3.250688592
55.05422664 0.7480396493
57.06987671 1.345350251
68.99710569 0.8797627702
71.04914126 0.9441950698
97.06479133 0.8726373774
111.1168269 1.258918766
123.0804414 1.013586561
123.1168269 1.019703022
137.132477 1.258918766
151.148127 1.258918766
163.148127 1.019703022
177.1637771 1.258918766
187.148127 1.044869465
189.1637771 2.459560794
191.1794272 2.058801537
201.1637771 1.114053545
203.1794272 3.039625065
205.1950772 0.7730674987
215.1794272 0.753265984
231.1379563 1.065036814
241.1950772 2.336931775
243.2107273 2.772711727
245.1536063 1.065036814
255.2107273 0.9386804975
257.2263773 1.472545378
259.1692564 1.065036814
259.2420274 0.862016974

Name: +ve in-silico MS/MS by CFM-ID for RSWGJHLUYNHPMX-ONCXSQPRSA-N
ID: RSWGJHLUYNHPMX-ONCXSQPRSA-N
Comment: Energy0
Num peaks: 24
57.06987671 0.6792813052
69.06987671 0.6183905762
81.06987671 0.674937006
83.08552677 1.199079262
85.10117684 0.8389326292
97.10117684 0.5999128419
121.1011768 0.705039823
135.1168269 1.088105583
149.132477 0.6018082889
169.1223062 0.6026186882
213.1637771 1.129487609
221.1536063 1.138731026
229.1950772 0.8682176114
233.1536063 0.7237320739
235.1692564 0.7261537444
255.2107273 1.662526276
257.2263773 12.38163098
259.1692564 1.128414096
259.2420274 2.042955628
261.1849065 2.481066446
275.2005565 0.7761586626
285.221292 11.24299728
287.2005565 1.465060438
303.2318567 34.82545111

Name: +ve in-silico MS/MS by CFM-ID for RSWGJHLUYNHPMX-ONCXSQPRSA-N
ID: RSWGJHLUYNHPMX-ONCXSQPRSA-N
Comment: Energy1
Num peaks: 31
55.05422664 0.9825245843
57.06987671 1.442238644
67.05422664 1.22036052
69.06987671 1.316525616
81.06987671 2.133326745
83.08552677 1.828362653
97.10117684 1.017888089
117.0698767 0.9036177355
119.0855268 1.408506392
121.1011768 1.086084373
123.1168269 0.8939265772
133.1011768 1.230494219
135.1168269 2.040028562
147.1168269 0.9909012529
149.132477 1.037330002
173.132477 0.9852373269
187.148127 2.185937
189.1637771 1.301617993
201.1637771 1.422166618
213.1637771 1.886384043
215.1794272 1.71000339
217.1223062 0.9893645587
217.1950772 1.510435792
255.2107273 1.58373143
257.2263773 9.178041967
259.1692564 1.053011143
259.2420274 3.053072093
261.1849065 1.504878728
285.221292 5.430509882
287.2005565 1.423711548
303.2318567 5.512657537

Name: +ve in-silico MS/MS by CFM-ID for RSWGJHLUYNHPMX-ONCXSQPRSA-N
ID: RSWGJHLUYNHPMX-ONCXSQPRSA-N
Comment: Energy2
Num peaks: 31
51.02292652 1.703904613
55.05422664 1.349825958
65.03857658 2.144852144
67.05422664 1.729937809
69.06987671 1.748515617
81.06987671 2.443838861
83.08552677 1.361051837
109.1011768 1.564952614
119.0855268 1.347381036
121.1011768 1.206425231
123.1168269 1.695626664
133.1011768 2.156105473
135.1168269 3.664572109
145.1011768 1.504005116
147.1168269 1.507530279
149.132477 1.166372512
161.132477 1.312468968
173.132477 1.818197497
175.148127 1.115073702
185.132477 2.100699854
187.148127 5.639587686
189.1637771 2.105400283
201.1637771 3.040250529
213.1637771 1.876892131
215.1794272 2.969341067
229.1950772 2.39862727
255.2107273 1.708027633
259.2420274 1.371574258
273.1849065 1.898808341
275.2005565 1.886317634
287.2005565 3.292481141

Name: +ve in-silico MS/MS by CFM-ID for JAZBEHYOTPTENJ-JLNKQSITSA-N
ID: JAZBEHYOTPTENJ-JLNKQSITSA-N
Comment: Energy0
Num peaks: 31
41.03857658 0.9156012281
43.05422664 0.6219728655
55.05422664 0.5263022635
59.01275576 0.5142750611
81.06987671 0.8882408633
83.08552677 0.6173220205
95.08552677 0.5002996012
99.04405588 0.5025832973
109.1011768 0.4802142075
121.1011768 0.8969670484
123.1168269 0.6173220205
135.1168269 0.5031577354
139.075356 0.503650854
161.132477 0.8969670484
163.148127 0.6173220205
175.148127 0.4802142075
179.1066561 0.503650854
189.1637771 0.4802142075
201.1637771 0.889265819
203.1794272 0.6173220205
215.1794272 0.4802142075
219.1379563 0.5159899213
241.1950772 0.6682323874
243.2107273 2.690667531
255.2107273 0.7296275248
257.2263773 6.584082769
259.1692564 0.5159899213
259.2420274 0.703497897
267.2107273 2.473149368
285.221292 17.69336603
303.2318567 26.10071515

Name: +ve in-silico MS/MS by CFM-ID for JAZBEHYOTPTENJ-JLNKQSITSA-N
ID: JAZBEHYOTPTENJ-JLNKQSITSA-N
Comment: Energy1
Num peaks: 31
39.02292652 1.788251047
41.03857658 1.680437314
55.05422664 1.398875441
67.05422664 1.015159331
69.06987671 0.9775647417
79.05422664 1.547996356
81.06987671 1.481766214
95.08552677 1.195231023
97.02840582 0.8800216046
107.0855268 0.9392983889
109.1011768 1.013931633
119.0855268 1.604526953
121.1011768 1.589475073
135.1168269 1.248251037
147.1168269 0.9618977689
149.132477 1.013931633
159.1168269 1.604526953
161.132477 1.589475073
175.148127 1.013931633
177.0910061 0.8959257189
189.1637771 1.013931633
199.148127 1.604526953
201.1637771 1.490684312
215.1794272 1.013931633
217.1223062 0.8959257189
241.1950772 0.9243438811
243.2107273 4.261242336
257.2263773 5.577322064
259.2420274 0.9886424063
285.221292 2.783650481
303.2318567 2.588952842

Name: +ve in-silico MS/MS by CFM-ID for JAZBEHYOTPTENJ-JLNKQSITSA-N
ID: JAZBEHYOTPTENJ-JLNKQSITSA-N
Comment: Energy2
Num peaks: 31
27.02292652 0.8626673974
39.02292652 2.482753428
41.03857658 3.253388885
43.05422664 0.9231142528
51.02292652 1.028099008
53.03857658 1.890972636
55.05422664 2.323211387
65.03857658 0.7742541668
67.05422664 2.204160395
69.06987671 0.7715260381
81.06987671 1.686935728
93.06987671 1.086732883
95.08552677 1.205303745
107.0855268 2.202589359
109.1011768 1.428864703
121.1011768 2.702590901
135.1168269 2.083915961
147.1168269 2.461682079
149.132477 1.428864703
161.132477 2.702590901
175.148127 1.428864703
187.148127 1.863735569
189.1637771 1.428864703
201.1637771 2.104644391
213.1637771 0.7556786363
215.1794272 1.428864703
229.1950772 1.23038044
241.1950772 2.560009197
243.2107273 3.188612839
255.2107273 1.122337837
259.2420274 0.8221139663

Name: +ve in-silico MS/MS by CFM-ID for GCKMFJBGXUYNAG-HLXURNFRSA-N
ID: GCKMFJBGXUYNAG-HLXURNFRSA-N
Comment: Energy0
Num peaks: 15
109.0647913 0.6360999425
123.0804414 0.8432491406
127.1117415 0.6076905846
137.0960915 0.7213077195
163.1117415 0.7220507839
177.1273916 0.9052840808
191.1430416 0.7036635795
233.1899918 0.6731624861
259.2056419 0.5894516582
261.221292 0.6621127537
267.2107273 3.47482018
269.1899918 0.947037523
285.221292 36.94590837
287.2005565 1.566227702
303.2318567 30.27740434

Name: +ve in-silico MS/MS by CFM-ID for GCKMFJBGXUYNAG-HLXURNFRSA-N
ID: GCKMFJBGXUYNAG-HLXURNFRSA-N
Comment: Energy1
Num peaks: 31
57.0334912 0.9403100554
67.01784114 1.197740004
107.0491413 0.9539386887
109.0647913 0.9557836312
123.0804414 1.197510391
127.1117415 0.996749551
137.0960915 1.098015502
161.0960915 0.9831687228
163.1117415 1.046163164
175.1117415 1.139418301
177.1273916 1.568460418
189.1273916 1.545852297
191.1430416 1.765351605
225.1637771 0.9352483735
229.1586917 2.13709767
231.1743418 1.924136416
233.1899918 1.149647603
243.1743418 2.403269358
243.2107273 1.424897274
245.1899918 1.876659561
247.2056419 1.274650342
257.1899918 1.973410042
257.2263773 2.297334254
259.2056419 1.395112986
261.221292 2.29395187
267.2107273 3.659510785
269.1899918 0.9701311625
275.236942 4.576784356
285.221292 11.69438533
287.2005565 1.166913213
303.2318567 6.98431668

Name: +ve in-silico MS/MS by CFM-ID for GCKMFJBGXUYNAG-HLXURNFRSA-N
ID: GCKMFJBGXUYNAG-HLXURNFRSA-N
Comment: Energy2
Num peaks: 31
39.02292652 4.672593703
41.03857658 1.803957892
51.02292652 1.960131572
53.03857658 1.422493317
91.05422664 1.267292974
95.08552677 1.678604054
119.0855268 2.235912338
123.1168269 1.512968203
149.132477 1.512968203
161.132477 1.463786016
171.1168269 2.253081919
173.132477 1.653575531
175.148127 1.196426202
177.1273916 1.536048188
177.1637771 1.200830997
189.1273916 1.264142239
191.1430416 1.898922841
213.1637771 1.936600536
215.1794272 2.043275719
217.1950772 1.239470511
225.1637771 1.316949693
227.1794272 1.519581833
229.1950772 1.490630593
241.1950772 1.68050547
243.1743418 1.418072535
243.2107273 1.99991828
245.1899918 1.207400386
257.1899918 1.751168959
257.2263773 2.283841574
269.1899918 2.730829532
287.2005565 1.683251752

Name: +ve in-silico MS/MS by CFM-ID for XMVQWNRDPAAMJB-QGZVFWFLSA-N
ID: XMVQWNRDPAAMJB-QGZVFWFLSA-N
Comment: Energy0
Num peaks: 31
39.02292652 0.4327121551
41.03857658 0.6811606638
59.01275576 0.5652604703
67.05422664 1.219436133
69.06987671 0.5803502723
79.05422664 0.3875675402
81.06987671 1.399438147
83.08552677 0.5168828197
95.08552677 0.5527518831
109.1011768 0.5492955508
123.1168269 0.5492955508
137.132477 0.5565963685
151.148127 0.5720015101
165.1637771 0.5750042191
179.1794272 0.5461735975
181.1586917 0.3742993535
193.1950772 0.5678063617
195.1743418 0.5470650935
199.1692564 0.763884178
207.2107273 0.5146914021
213.1849065 0.7440007047
219.2107273 0.7489577289
221.2263773 2.935825768
233.2263773 0.8178142102
235.2420274 6.788035764
237.2576775 0.7883643522
241.2162066 0.3711847405
245.2263773 2.781331854
253.2162066 0.4118509386
263.236942 20.40623145
281.2475067 30.90714348

Name: +ve in-silico MS/MS by CFM-ID for XMVQWNRDPAAMJB-QGZVFWFLSA-N
ID: XMVQWNRDPAAMJB-QGZVFWFLSA-N
Comment: Energy1
Num peaks: 31
39.02292652 0.9638645179
41.03857658 1.171942174
53.03857658 1.101952632
55.05422664 1.337054963
67.05422664 1.745826634
69.06987671 1.05484579
79.05422664 1.417712675
81.06987671 4.1211832
83.08552677 1.287073358
95.08552677 1.618776737
109.1011768 1.549682527
123.1168269 1.549682527
137.132477 2.028130044
139.148127 1.38572269
151.148127 1.780064194
153.1637771 1.180153386
165.1637771 1.535911401
167.1794272 0.8983963124
177.1637771 0.9148991849
179.1794272 1.396336557
193.1950772 1.507276987
199.1692564 1.18628095
207.2107273 1.170349848
213.1849065 1.011752764
219.2107273 1.270673269
221.2263773 4.593170055
235.2420274 6.354775667
237.2576775 1.354699025
245.2263773 1.067412219
263.236942 4.443389623
281.2475067 4.464945569

Name: +ve in-silico MS/MS by CFM-ID for XMVQWNRDPAAMJB-QGZVFWFLSA-N
ID: XMVQWNRDPAAMJB-QGZVFWFLSA-N
Comment: Energy2
Num peaks: 31
27.02292652 1.092317481
39.02292652 2.421997599
41.03857658 3.793342857
51.02292652 1.633405389
53.03857658 1.761985222
55.05422664 2.894683997
67.05422664 1.591743726
69.06987671 2.036061999
81.06987671 2.692058668
83.08552677 2.363939469
95.08552677 2.023001259
97.10117684 2.182150324
109.1011768 1.753631217
111.1168269 2.255825717
123.1168269 1.753631217
125.132477 2.408982064
135.1168269 1.039264759
137.132477 2.962076381
139.148127 3.782949316
151.148127 1.840137557
153.1637771 2.999852202
165.1637771 1.762279702
167.1794272 1.29206352
177.1637771 1.087024296
179.1794272 1.812211026
191.1794272 1.124149155
193.1950772 2.766289725
207.2107273 1.562004772
219.2107273 3.249583304
233.2263773 1.424641169
237.2576775 1.043478601

Name: +ve in-silico MS/MS by CFM-ID for HPSSZFFAYWBIPY-UHFFFAOYSA-N
ID: HPSSZFFAYWBIPY-UHFFFAOYSA-N
Comment: Energy0
Num peaks: 31
43.05422664 0.5119736023
57.06987671 0.5059597806
59.01275576 0.5223817688
71.08552677 0.5005278476
85.10117684 0.4917721179
99.1168269 1.311785346
111.0804414 0.5034691766
113.132477 1.223173191
115.075356 0.7050814577
125.132477 0.5765308259
127.148127 1.110419152
129.0910061 0.67364793
139.148127 0.5765308259
141.1637771 1.110419152
143.1066561 0.6236572081
149.132477 0.5498225435
151.148127 1.095440498
157.1223062 0.6236572081
165.1637771 1.249229505
167.1066561 0.6172396223
179.1794272 0.4963891706
181.1223062 0.6964509118
193.1950772 0.4963891706
219.2107273 0.6893141725
221.2263773 2.611419931
233.2263773 0.7591123041
235.2420274 6.288007212
237.2576775 0.7318973038
245.2263773 2.574774956
263.236942 18.58842074
281.2475067 27.68709809

Name: +ve in-silico MS/MS by CFM-ID for HPSSZFFAYWBIPY-UHFFFAOYSA-N
ID: HPSSZFFAYWBIPY-UHFFFAOYSA-N
Comment: Energy1
Num peaks: 31
41.03857658 1.231079033
43.05422664 1.221099931
53.03857658 1.140128981
55.05422664 1.495827067
57.06987671 1.118509156
69.06987671 1.481493238
71.08552677 1.092376141
83.08552677 1.082952867
95.08552677 1.547031256
99.1168269 2.890418355
109.1011768 1.395496879
113.132477 1.847775028
121.1011768 3.224552562
123.1168269 1.833631562
125.132477 1.146204912
127.148127 1.840532082
129.1637771 1.003380791
135.1168269 2.867558108
137.132477 2.087070405
139.148127 1.146204912
141.1637771 1.840532082
149.132477 1.348134539
163.148127 1.457281661
165.1637771 2.416136536
179.1794272 1.020390919
193.1950772 1.020390919
221.2263773 2.995356043
235.2420274 4.67090357
237.2576775 1.049465007
263.236942 3.023913043
281.2475067 2.874371734

Name: +ve in-silico MS/MS by CFM-ID for HPSSZFFAYWBIPY-UHFFFAOYSA-N
ID: HPSSZFFAYWBIPY-UHFFFAOYSA-N
Comment: Energy2
Num peaks: 31
27.02292652 1.101448098
39.02292652 1.598025874
41.03857658 6.794678307
43.05422664 4.56083131
51.02292652 1.429838613
53.03857658 2.167454636
55.05422664 4.815635375
57.06987671 2.312592798
67.05422664 0.9968308267
69.06987671 3.72002033
71.08552677 1.248425057
83.08552677 1.626556567
95.08552677 1.780638023
99.1168269 5.770703181
107.0855268 1.050206237
109.1011768 2.17092882
113.132477 1.37647574
121.1011768 2.591538306
135.1168269 1.593291177
137.132477 1.122267279
149.132477 2.771786974
163.148127 2.659814186
165.1637771 1.357790734
177.1637771 2.306713337
179.1794272 1.735555302
191.1794272 2.306713337
193.1950772 1.735555302
205.1950772 0.9678493447
207.2107273 1.575832431
233.2263773 1.436874994
237.2576775 1.052301615

Name: +ve in-silico MS/MS by CFM-ID for RGTIBVZDHOMOKC-UHFFFAOYSA-N
ID: RGTIBVZDHOMOKC-UHFFFAOYSA-N
Comment: Energy0
Num peaks: 24
43.05422664 0.5703903296
57.06987671 0.5650985426
59.01275576 0.5784675908
71.08552677 0.5559214031
85.10117684 0.5778829724
99.1168269 0.6993385132
111.1168269 0.4921465859
113.132477 2.046586885
125.0960915 0.5366734175
143.1066561 1.112672041
151.148127 0.5394107144
165.1637771 0.5537298836
179.1794272 0.5537298836
193.1950772 0.5595096566
207.2107273 0.5291905317
219.2107273 0.728411637
221.2263773 2.920549264
233.2263773 0.8385608708
235.2420274 7.436712577
237.2576775 0.8057046123
245.2263773 3.003909908
253.2162066 0.4876489974
263.236942 21.55934505
281.2475067 31.91266155

Name: +ve in-silico MS/MS by CFM-ID for RGTIBVZDHOMOKC-UHFFFAOYSA-N
ID: RGTIBVZDHOMOKC-UHFFFAOYSA-N
Comment: Energy1
Num peaks: 31
41.03857658 1.162393847
43.05422664 1.269471894
55.05422664 1.087258887
57.06987671 1.17282275
69.06987671 1.079593215
71.08552677 1.128435281
81.06987671 1.618121177
83.08552677 1.776632723
85.10117684 1.465861449
95.08552677 1.346960077
97.10117684 2.40323457
99.1168269 1.188050574
107.0855268 1.619479276
109.1011768 2.839976412
111.1168269 1.939881353
113.132477 5.75867961
121.1011768 2.050374504
123.1168269 1.115101379
125.0960915 1.11381562
125.132477 2.088891149
135.1168269 1.555118601
137.132477 2.673003801
143.1066561 1.885498575
151.148127 1.634895579
167.1066561 1.129923308
193.1950772 0.9847546174
221.2263773 2.13538662
235.2420274 4.519806933
237.2576775 1.039151368
263.236942 2.887029224
281.2475067 2.825187221

Name: +ve in-silico MS/MS by CFM-ID for RGTIBVZDHOMOKC-UHFFFAOYSA-N
ID: RGTIBVZDHOMOKC-UHFFFAOYSA-N
Comment: Energy2
Num peaks: 31
27.02292652 1.131455795
39.02292652 1.718041237
41.03857658 6.555034713
43.05422664 4.193055509
53.03857658 1.474506295
55.05422664 3.613031021
57.06987671 2.318928492
67.05422664 0.8620654186
69.06987671 3.011551188
71.08552677 1.632613176
81.06987671 2.702377129
83.08552677 3.665511039
85.10117684 1.868412393
95.08552677 1.347894414
97.10117684 3.294990561
99.1168269 0.8220724067
109.1011768 1.607034616
111.1168269 1.500395645
113.132477 5.934569069
121.1011768 1.117586906
135.1168269 1.92106379
149.132477 1.760090543
151.148127 1.707978616
163.148127 2.436778749
177.1637771 2.436778749
191.1794272 2.436778749
193.1950772 1.763567036
205.1950772 0.9952587393
207.2107273 1.620459845
233.2263773 1.476844525
237.2576775 1.081310133

Name: +ve in-silico MS/MS by CFM-ID for MXYATHGRPJZBNA-KRFUXDQASA-N
ID: MXYATHGRPJZBNA-KRFUXDQASA-N
Comment: Energy0
Num peaks: 21
69.06987671 0.6169301665
81.06987671 0.8361137994
83.08552677 1.703520493
97.10117684 0.5777010527
121.1011768 0.6803502253
135.1168269 1.076405935
149.132477 0.5945749038
169.1223062 0.5921149435
221.1536063 1.184229887
229.1950772 1.006651698
235.1692564 0.8141803958
255.2107273 1.627722428
257.2263773 12.52715831
259.2420274 2.009790653
269.1899918 1.192919503
273.1849065 0.8824302132
275.2005565 1.250779795
277.2162066 1.167498428
285.221292 11.08924524
287.2005565 5.125621173
303.2318567 34.0030508

Name: +ve in-silico MS/MS by CFM-ID for MXYATHGRPJZBNA-KRFUXDQASA-N
ID: MXYATHGRPJZBNA-KRFUXDQASA-N
Comment: Energy1
Num peaks: 31
41.03857658 0.971399713
53.03857658 1.966617146
55.05422664 2.214216737
67.05422664 1.29846032
69.06987671 1.26713335
81.06987671 1.98261336
83.08552677 2.396756293
95.08552677 0.9100067888
97.10117684 0.9014408175
117.0698767 0.8791770293
119.0855268 1.337657081
133.1011768 1.171152666
135.1168269 1.947448679
147.1168269 0.9410579074
149.132477 0.9851512433
187.148127 1.521650028
189.1637771 1.541980475
203.1794272 1.058897977
215.1794272 1.239431256
221.1536063 0.9792722251
229.1950772 1.000967601
255.2107273 1.191810591
257.2263773 8.902720468
259.2420274 2.877503807
269.1899918 1.358267415
273.1849065 1.34065671
275.2005565 1.116953753
277.2162066 0.9105079666
285.221292 4.913983573
287.2005565 3.308955377
303.2318567 4.988832069

Name: +ve in-silico MS/MS by CFM-ID for MXYATHGRPJZBNA-KRFUXDQASA-N
ID: MXYATHGRPJZBNA-KRFUXDQASA-N
Comment: Energy2
Num peaks: 31
41.03857658 1.692901282
51.02292652 1.659360407
53.03857658 1.99573268
55.05422664 1.227862279
65.03857658 2.302329677
67.05422664 2.830942612
69.06987671 1.874194151
81.06987671 2.073502365
109.1011768 1.166740326
119.0855268 1.195775204
123.1168269 1.506911288
133.1011768 1.914792665
135.1168269 3.256264303
145.1011768 1.396556106
147.1168269 1.337904631
161.132477 1.166740326
171.1168269 1.130944491
175.148127 1.788173118
185.132477 1.984241859
187.148127 1.753901363
189.1637771 2.956257477
201.1637771 1.780108052
203.1794272 1.456116257
213.1273916 1.381493539
213.1637771 1.517860369
215.1794272 2.616684003
229.1950772 2.166687936
259.2420274 1.218147327
273.1849065 1.83855023
275.2005565 1.839693648
287.2005565 3.242810374

Name: +ve in-silico MS/MS by CFM-ID for QOWLIQGNZBOQNG-JECYIRHJSA-N
ID: QOWLIQGNZBOQNG-JECYIRHJSA-N
Comment: Energy0
Num peaks: 16
53.03857658 1.296016498
55.05422664 1.123201598
81.06987671 1.135865791
83.08552677 2.119114075
95.08552677 0.8620265468
245.1899918 0.685211444
257.1899918 0.8966875582
259.2056419 0.7911358281
267.2107273 3.165958806
269.1899918 1.990537011
273.221292 1.124220793
275.2005565 0.6633286984
275.236942 0.8176976943
285.221292 33.07112844
287.2005565 3.798048078
303.2318567 26.70418705

Name: +ve in-silico MS/MS by CFM-ID for QOWLIQGNZBOQNG-JECYIRHJSA-N
ID: QOWLIQGNZBOQNG-JECYIRHJSA-N
Comment: Energy1
Num peaks: 31
51.02292652 1.532463511
53.03857658 3.993017327
55.05422664 3.166566548
67.05422664 1.10974289
69.06987671 1.145889149
81.06987671 1.973309078
83.08552677 2.005476042
91.05422664 1.046327621
93.06987671 1.556655536
95.08552677 1.17180392
119.0855268 0.931865876
121.1011768 2.714126449
149.0960915 1.161610969
155.1430416 1.080635084
201.1273916 1.623089161
203.1430416 1.531185986
215.1430416 1.748180608
217.1586917 1.415403188
229.1586917 2.634658214
231.1743418 1.573939897
233.1536063 0.9435700483
257.1899918 1.485181925
257.2263773 1.628181659
259.2056419 1.722107895
267.2107273 2.652208651
269.1899918 2.771321264
273.221292 1.252343718
275.236942 3.720803851
285.221292 7.962934271
287.2005565 2.39402584
303.2318567 4.472906806

Name: +ve in-silico MS/MS by CFM-ID for QOWLIQGNZBOQNG-JECYIRHJSA-N
ID: QOWLIQGNZBOQNG-JECYIRHJSA-N
Comment: Energy2
Num peaks: 31
39.02292652 2.003661901
49.00727645 1.434559348
51.02292652 3.593219826
53.03857658 9.512895298
55.05422664 2.823521048
57.06987671 1.278270041
65.03857658 3.652437576
67.05422664 3.067802784
79.05422664 1.039733537
81.06987671 2.043457783
83.08552677 1.460046899
91.05422664 1.138060675
93.06987671 0.9741636332
123.1168269 1.044805527
137.132477 1.561222563
201.1273916 1.052251075
203.1430416 1.661655813
211.148127 1.172833362
213.1273916 1.088431171
215.1430416 1.447791363
217.1586917 1.487631733
229.1586917 1.64341194
231.1743418 2.034929381
245.1899918 1.038498325
253.1950772 1.394361747
257.1899918 1.326565201
257.2263773 1.103158793
259.2056419 1.919736043
269.1899918 1.957904087
273.221292 2.537371093
287.2005565 1.246395063

Name: +ve in-silico MS/MS by CFM-ID for MHVJRKBZMUDEEV-APQLOABGSA-N
ID: MHVJRKBZMUDEEV-APQLOABGSA-N
Comment: Energy0
Num peaks: 20
53.03857658 1.425398012
55.05422664 1.164150012
81.06987671 0.6668646279
83.08552677 1.471131967
95.08552677 0.6786916014
121.1011768 0.5965267455
135.1168269 0.887051969
149.132477 0.5965267455
169.1223062 0.5949215001
229.1950772 1.15304186
255.2107273 1.634911842
257.2263773 12.5189853
259.2420274 2.001994455
269.1899918 1.222410508
273.1849065 0.9459927667
275.2005565 1.408956531
277.2162066 0.9777834539
285.221292 11.10213971
287.2005565 5.267629802
303.2318567 34.22244664

Name: +ve in-silico MS/MS by CFM-ID for MHVJRKBZMUDEEV-APQLOABGSA-N
ID: MHVJRKBZMUDEEV-APQLOABGSA-N
Comment: Energy1
Num peaks: 31
41.03857658 0.9532869303
51.02292652 1.745702826
53.03857658 4.345536899
55.05422664 3.583178661
67.05422664 1.329986044
69.06987671 1.504577465
81.06987671 1.350867328
83.08552677 1.86347195
93.06987671 1.253875551
119.0855268 0.8555920772
121.1011768 0.9553103328
133.1011768 0.9498613214
135.1168269 1.420145484
147.1168269 0.9125526145
149.132477 0.9553103328
187.148127 1.268398684
189.1637771 1.491471335
215.1794272 0.9519202166
217.1223062 0.9429497148
219.1379563 0.8921573508
229.1950772 1.31577258
233.1536063 1.008253401
255.2107273 1.162799914
257.2263773 8.517351257
259.2420274 2.582097872
269.1899918 1.376974543
273.1849065 1.150821918
275.2005565 1.320438261
285.221292 4.640000213
287.2005565 3.160112056
303.2318567 4.792398059

Name: +ve in-silico MS/MS by CFM-ID for MHVJRKBZMUDEEV-APQLOABGSA-N
ID: MHVJRKBZMUDEEV-APQLOABGSA-N
Comment: Energy2
Num peaks: 31
39.02292652 1.794847284
41.03857658 2.168464109
49.00727645 1.449663085
51.02292652 3.154789519
53.03857658 13.45828929
55.05422664 2.884141526
57.06987671 1.21143331
65.03857658 1.645059236
67.05422664 1.669195816
69.06987671 1.343105928
81.06987671 1.60513391
109.1011768 1.090163661
121.1011768 0.9641799369
123.1168269 1.101926002
135.1168269 1.044029977
137.132477 1.237493736
147.1168269 1.24619745
149.132477 0.9641799369
161.132477 2.097264382
175.148127 0.9665535614
189.1637771 2.41580493
201.1637771 1.631600842
203.1794272 1.540077091
229.1950772 2.170144349
231.1379563 1.155853467
241.1950772 1.050967065
243.2107273 0.9218678061
255.2107273 0.8795836959
273.1849065 1.723127648
275.2005565 2.200391162
287.2005565 2.731467807

Name: +ve in-silico MS/MS by CFM-ID for NIKHGUQULKYIGE-OTCXFQBHSA-N
ID: NIKHGUQULKYIGE-OTCXFQBHSA-N
Comment: Energy0
Num peaks: 7
229.1950772 1.11728096
255.2107273 1.983782503
257.2263773 15.30998561
259.2420274 2.398891976
285.221292 13.93049815
287.2005565 1.666754544
303.2318567 43.91743994

Name: +ve in-silico MS/MS by CFM-ID for NIKHGUQULKYIGE-OTCXFQBHSA-N
ID: NIKHGUQULKYIGE-OTCXFQBHSA-N
Comment: Energy1
Num peaks: 31
41.03857658 1.554539019
43.05422664 0.7347987141
119.0855268 1.702961479
121.1011768 1.750001041
123.1168269 0.8269865378
131.0855268 0.7407055604
133.1011768 1.844645892
135.1168269 2.212739231
137.132477 0.7668412833
147.1168269 1.394365102
149.132477 1.46148183
169.1223062 0.8507809823
187.148127 1.601176642
189.1637771 1.081671406
201.1637771 1.006942994
213.1637771 1.123857805
215.1794272 2.128800596
217.1950772 1.291759856
227.1794272 0.7662594087
229.1950772 1.351449576
241.1950772 0.8134195378
255.2107273 2.009590996
257.2263773 14.61258867
259.2420274 4.192569557
261.1849065 1.195410247
267.2107273 1.022264519
273.1849065 0.8239766839
275.2005565 0.8890101143
285.221292 8.630749229
287.2005565 1.880371562
303.2318567 9.30620399

Name: +ve in-silico MS/MS by CFM-ID for NIKHGUQULKYIGE-OTCXFQBHSA-N
ID: NIKHGUQULKYIGE-OTCXFQBHSA-N
Comment: Energy2
Num peaks: 31
39.02292652 2.778373851
41.03857658 3.34632549
65.03857658 3.311264303
67.05422664 2.976795884
69.06987671 1.62640788
105.0698767 1.223406637
109.1011768 1.808265904
117.0698767 2.297658294
119.0855268 2.369934908
121.1011768 2.095848474
123.1168269 2.227729787
133.1011768 1.359511406
135.1168269 2.140834767
137.132477 2.413612692
145.1011768 1.259163543
147.1168269 1.814272229
149.132477 1.660234741
185.132477 1.755448373
187.148127 2.067777798
201.1637771 1.980070304
213.1637771 2.372056109
229.1950772 1.319760223
231.2107273 1.412209156
255.1743418 2.040381742
255.2107273 2.097979711
257.1899918 2.514650166
259.1692564 1.229163434
259.2420274 1.904934016
273.1849065 1.24614366
275.2005565 1.131431049
287.2005565 3.896391094

Name: +ve in-silico MS/MS by CFM-ID for RWWVEQKPFPXLGL-ONCXSQPRSA-N
ID: RWWVEQKPFPXLGL-ONCXSQPRSA-N
Comment: Energy0
Num peaks: 23
57.06987671 0.6864490587
69.06987671 0.624861187
81.06987671 0.7534660677
83.08552677 1.668447419
95.08552677 0.6344314757
121.1011768 0.6248298476
135.1168269 0.9036448678
149.132477 0.6081559382
169.1223062 0.6092167782
213.1637771 1.141643459
221.1536063 0.8809732534
229.1950772 0.8772101818
233.1536063 0.553046211
235.1692564 0.837696064
255.2107273 1.679463409
257.2263773 12.57247306
259.1692564 1.1409073
259.2420274 2.063768419
261.1849065 2.508787909
275.2005565 0.7840658476
285.221292 11.38016291
287.2005565 1.479985871
303.2318567 35.34384371

Name: +ve in-silico MS/MS by CFM-ID for RWWVEQKPFPXLGL-ONCXSQPRSA-N
ID: RWWVEQKPFPXLGL-ONCXSQPRSA-N
Comment: Energy1
Num peaks: 31
55.05422664 1.08281952
57.06987671 1.469551018
67.05422664 1.261516318
69.06987671 1.33982816
81.06987671 1.712001551
83.08552677 2.020578668
93.06987671 1.254573643
119.0855268 1.009549972
121.1011768 1.235485814
133.1011768 1.352904812
135.1168269 1.562828338
147.1168269 1.009549972
149.132477 1.056852508
175.148127 1.020646037
187.148127 1.713486248
189.1637771 1.642513275
201.1637771 1.448715389
213.1637771 1.924895039
215.1794272 1.746813257
217.1223062 1.084519307
217.1950772 1.546810208
219.1379563 0.9484074944
221.1536063 0.9616884089
255.2107273 1.609305967
257.2263773 9.441218773
259.1692564 1.071869347
259.2420274 3.102373952
261.1849065 1.531880284
285.221292 5.569348284
287.2005565 1.446702039
303.2318567 5.662940121

Name: +ve in-silico MS/MS by CFM-ID for RWWVEQKPFPXLGL-ONCXSQPRSA-N
ID: RWWVEQKPFPXLGL-ONCXSQPRSA-N
Comment: Energy2
Num peaks: 31
51.02292652 1.898874012
55.05422664 1.244513612
65.03857658 2.454879159
67.05422664 2.258774296
69.06987671 1.753739683
81.06987671 1.490208598
83.08552677 1.178587909
109.1011768 1.569954056
119.0855268 1.514455898
121.1011768 1.258626924
123.1168269 1.315087874
133.1011768 1.337884713
135.1168269 1.287103236
137.132477 1.473326967
145.1011768 1.511250398
147.1168269 1.514455898
161.132477 2.524723852
175.148127 2.174673411
185.132477 2.167692089
187.148127 3.268229456
189.1637771 3.336497626
201.1637771 3.046947224
213.1273916 1.553894875
213.1637771 1.878473773
215.1794272 2.973168699
229.1950772 2.403923999
255.2107273 1.707628856
259.2420274 1.371254034
273.1849065 1.898365022
275.2005565 1.885877231
287.2005565 3.291712438

Name: +ve in-silico MS/MS by CFM-ID for KGMSWPSAVZAMKR-ONCXSQPRSA-N
ID: KGMSWPSAVZAMKR-ONCXSQPRSA-N
Comment: Energy0
Num peaks: 23
69.06987671 0.5989164831
81.06987671 0.7213397061
83.08552677 1.596057782
95.08552677 0.6527622423
121.1011768 0.5995235229
135.1168269 0.8668051602
149.132477 0.5827480335
215.1794272 0.9550158736
221.1536063 0.8398558827
229.1950772 0.839065958
235.1692564 0.8327378478
241.1586917 1.152148859
243.1743418 0.5907367995
255.2107273 1.602028779
257.2263773 12.26730877
259.1692564 4.312132661
259.2420274 1.973520905
261.1849065 2.892633706
263.2005565 0.8916278392
275.2005565 0.7166988266
285.221292 10.63987687
287.2005565 1.289256137
303.2318567 33.10889106

Name: +ve in-silico MS/MS by CFM-ID for KGMSWPSAVZAMKR-ONCXSQPRSA-N
ID: KGMSWPSAVZAMKR-ONCXSQPRSA-N
Comment: Energy1
Num peaks: 31
41.03857658 1.017520096
55.05422664 2.225652316
67.05422664 1.197848667
69.06987671 1.257389381
81.06987671 1.59966583
83.08552677 1.888912919
93.06987671 1.048201249
119.0855268 0.9472557711
121.1011768 1.169409711
133.1011768 1.277585447
135.1168269 1.478650665
147.1168269 0.9472557711
149.132477 0.9916395083
175.148127 0.9676375041
187.148127 1.367385874
189.1637771 1.790740184
215.1794272 3.254497597
217.1223062 1.00658262
217.1950772 1.050273101
233.1536063 0.958876704
241.1586917 1.000546124
245.1899918 1.851386513
255.2107273 1.204857927
257.2263773 8.987994503
259.1692564 1.942594051
259.2420274 2.879428408
261.1849065 1.598287874
263.2005565 1.791384977
285.221292 5.060571805
287.2005565 1.28877993
303.2318567 4.994476355

Name: +ve in-silico MS/MS by CFM-ID for KGMSWPSAVZAMKR-ONCXSQPRSA-N
ID: KGMSWPSAVZAMKR-ONCXSQPRSA-N
Comment: Energy2
Num peaks: 31
51.02292652 1.745048415
55.05422664 1.531006688
65.03857658 2.439541564
67.05422664 2.244843503
69.06987671 1.742191365
81.06987671 1.480494388
109.1011768 1.308635211
119.0855268 1.5051931
121.1011768 1.251595617
123.1168269 1.305158713
133.1011768 1.330248917
135.1168269 1.280269748
137.132477 1.463246323
145.1011768 2.242414521
147.1168269 1.5051931
161.132477 2.507092365
175.148127 2.159296711
185.132477 2.031575962
187.148127 2.661423632
189.1637771 4.492331274
201.1637771 1.461317092
203.1794272 1.193196769
213.1637771 1.718009425
215.1794272 2.615806947
229.1950772 2.38819748
231.1379563 1.383240682
255.2107273 1.610339649
259.2420274 1.360804831
273.1849065 2.117868486
275.2005565 2.082485992
287.2005565 3.352608465

Name: +ve in-silico MS/MS by CFM-ID for MLBYBBUZURKHAW-MISYRCLQSA-N
ID: MLBYBBUZURKHAW-MISYRCLQSA-N
Comment: Energy0
Num peaks: 23
57.06987671 0.6866098603
69.06987671 0.6250131647
81.06987671 0.6829868853
83.08552677 1.212070998
85.10117684 0.8481431285
121.1011768 0.6248422261
135.1168269 0.9037033179
149.132477 0.6082986674
169.1223062 0.609714317
213.1637771 1.138653186
221.1536063 1.152285476
229.1950772 0.8776676323
233.1536063 0.7323713075
235.1692564 0.734789044
255.2107273 1.680740069
257.2263773 12.52331434
259.1692564 1.141849424
259.2420274 2.065337212
261.1849065 2.510878511
275.2005565 0.7500426025
285.221292 11.39449383
287.2005565 1.349237633
303.2318567 35.38298915

Name: +ve in-silico MS/MS by CFM-ID for MLBYBBUZURKHAW-MISYRCLQSA-N
ID: MLBYBBUZURKHAW-MISYRCLQSA-N
Comment: Energy1
Num peaks: 31
55.05422664 1.013301788
57.06987671 1.487209825
67.05422664 1.260592503
69.06987671 1.355994075
81.06987671 2.210467459
83.08552677 1.88584015
97.10117684 1.049610901
119.0855268 1.021685905
121.1011768 1.247541139
133.1011768 1.275148964
135.1168269 1.578241425
147.1168269 1.021685905
149.132477 1.069557072
173.132477 1.01079105
187.148127 2.249942655
189.1637771 1.339774541
201.1637771 1.463148539
213.1637771 1.937462468
215.1794272 1.761664937
217.1223062 1.021621449
217.1950772 1.554008367
219.1379563 0.90395859
229.1950772 0.8826638614
255.2107273 1.632821203
257.2263773 9.509298625
259.1692564 1.089245482
259.2420274 3.147705952
261.1849065 1.556760687
285.221292 5.680724653
287.2005565 1.408856093
303.2318567 5.802325319

Name: +ve in-silico MS/MS by CFM-ID for MLBYBBUZURKHAW-MISYRCLQSA-N
ID: MLBYBBUZURKHAW-MISYRCLQSA-N
Comment: Energy2
Num peaks: 31
51.02292652 1.73785767
55.05422664 1.333136036
65.03857658 1.996568646
67.05422664 1.973415255
69.06987671 1.726874605
81.06987671 2.589527188
83.08552677 1.344101827
109.1011768 1.296355931
119.0855268 1.488796726
121.1011768 1.233649713
123.1168269 1.299197122
133.1011768 1.74071057
135.1168269 1.259605863
137.132477 1.470268828
145.1011768 1.485304943
147.1168269 1.488796726
149.132477 1.151878407
161.132477 1.296355931
173.132477 1.795875686
185.132477 2.074617553
187.148127 5.56988826
189.1637771 2.079438341
201.1637771 3.00270095
213.1637771 1.853557492
215.1794272 2.932423966
229.1950772 2.368801333
255.2107273 1.686804455
259.2420274 1.354531698
273.1849065 2.108105388
275.2005565 2.072886003
287.2005565 3.337153377

Name: +ve in-silico MS/MS by CFM-ID for XGTCGDUVXWLURC-FZNBEQTOSA-N
ID: XGTCGDUVXWLURC-FZNBEQTOSA-N
Comment: Energy0
Num peaks: 31
41.03857658 0.9149148804
43.05422664 0.6223289819
55.05422664 0.5259325256
59.01275576 0.5145942484
81.06987671 0.900419191
83.08552677 0.6176760887
99.04405588 0.5029153757
109.1011768 0.4798241732
123.1168269 0.4798241732
125.0597059 0.5039834025
137.132477 0.4798241732
149.132477 0.869140099
151.075356 0.5039834025
151.148127 0.6176760887
163.148127 0.4798241732
175.148127 0.8525490395
177.1637771 0.6176760887
189.1637771 0.4798241732
201.1637771 0.8885678737
203.1794272 0.6176760887
215.1794272 0.4798241732
219.1379563 0.5163279037
241.1950772 0.6686219768
243.2107273 2.692240151
255.2107273 0.7300512395
257.2263773 6.463397023
259.1692564 0.5163279037
259.2420274 0.7039125093
267.2107273 2.4742385
285.221292 17.70491757
303.2318567 26.12370882

Name: +ve in-silico MS/MS by CFM-ID for XGTCGDUVXWLURC-FZNBEQTOSA-N
ID: XGTCGDUVXWLURC-FZNBEQTOSA-N
Comment: Energy1
Num peaks: 31
39.02292652 1.76018647
41.03857658 1.657427105
55.05422664 1.381473984
67.05422664 0.9030624768
69.06987671 0.9596412915
79.05422664 1.60779621
81.06987671 1.601974055
93.06987671 0.9045455532
95.08552677 0.9429675361
97.02840582 0.8813267674
109.1011768 0.9960532407
123.1168269 0.9960532407
133.1011768 0.8953901081
137.132477 0.9960532407
147.1168269 1.797028065
149.0597059 0.8972505865
149.132477 1.306176192
163.148127 0.9960532407
173.132477 1.576234747
175.148127 1.260950946
189.1637771 0.9960532407
199.148127 1.576234747
201.1637771 1.467439004
215.1794272 0.9960532407
217.1223062 0.8972505865
241.1950772 0.9256412153
243.2107273 4.267237151
257.2263773 5.130285229
259.2420274 0.9900372932
285.221292 2.788791307
303.2318567 2.595372114

Name: +ve in-silico MS/MS by CFM-ID for XGTCGDUVXWLURC-FZNBEQTOSA-N
ID: XGTCGDUVXWLURC-FZNBEQTOSA-N
Comment: Energy2
Num peaks: 31
27.02292652 0.8646696929
39.02292652 2.471923304
41.03857658 3.232517902
43.05422664 0.9252718365
51.02292652 1.030498825
53.03857658 1.89537749
55.05422664 2.293513734
67.05422664 1.907347264
81.06987671 1.50765289
93.06987671 2.05803705
105.0698767 0.9808305193
107.0855268 1.577849348
109.1011768 1.397091225
119.0855268 2.07083384
123.1168269 1.397091225
133.1011768 2.330527927
137.132477 1.397091225
147.1168269 2.264683457
149.132477 1.13162039
161.132477 1.839634089
163.148127 1.397091225
175.148127 1.162750707
187.148127 1.839634089
189.1637771 1.397091225
201.1637771 2.081107113
215.1794272 1.397091225
229.1950772 1.233261958
241.1950772 2.566004912
243.2107273 3.196080796
255.2107273 1.124966436
259.2420274 0.8240394604

Name: +ve in-silico MS/MS by CFM-ID for PTQMMNYJKCSPET-OMHQDGTGSA-N
ID: PTQMMNYJKCSPET-OMHQDGTGSA-N
Comment: Energy0
Num peaks: 17
95.04914126 0.5748934303
109.0647913 0.8826843718
137.0960915 0.7179520639
163.1117415 0.718208628
177.1273916 0.8392248014
191.1430416 0.6149472793
195.1743418 0.5515210866
231.1743418 0.5650544338
233.1899918 0.667606787
259.2056419 0.7824955903
261.221292 0.6567684969
267.2107273 3.440142835
269.1899918 0.9203847847
275.2005565 0.6376409706
285.221292 36.52332713
287.2005565 1.490652604
303.2318567 29.94534142

Name: +ve in-silico MS/MS by CFM-ID for PTQMMNYJKCSPET-OMHQDGTGSA-N
ID: PTQMMNYJKCSPET-OMHQDGTGSA-N
Comment: Energy1
Num peaks: 31
57.0334912 0.9234039
67.01784114 1.175000076
95.04914126 0.9222930588
107.0491413 1.015226877
109.0647913 1.176142593
135.0804414 0.9059308401
137.0960915 1.144886638
161.0960915 0.9653230146
163.1117415 1.148180003
175.1117415 0.9086669478
177.1273916 1.329895325
189.1273916 1.604662437
191.1430416 1.843690545
225.1637771 0.9211118885
227.1794272 0.904118823
229.1586917 2.146315833
231.1743418 1.889002799
233.1899918 1.128279683
243.1743418 2.648077611
243.2107273 1.401937557
245.1899918 1.930246699
247.2056419 1.251503151
257.1899918 1.999047594
257.2263773 2.262900712
259.2056419 1.506270988
261.221292 2.252141232
267.2107273 3.593831642
275.236942 4.493285749
285.221292 11.41118217
287.2005565 1.079560457
303.2318567 6.790357139

Name: +ve in-silico MS/MS by CFM-ID for PTQMMNYJKCSPET-OMHQDGTGSA-N
ID: PTQMMNYJKCSPET-OMHQDGTGSA-N
Comment: Energy2
Num peaks: 31
39.02292652 3.52753826
41.03857658 2.241230453
51.02292652 2.095800741
53.03857658 1.702895417
119.0855268 2.266084739
123.1168269 1.177614508
137.0960915 1.944520187
143.0855268 1.165408645
149.132477 1.483376368
163.1117415 1.912881144
171.1168269 2.207063122
173.132477 1.385058709
177.1273916 1.337103923
189.1637771 1.173560587
191.1430416 1.755920948
191.1794272 1.177614508
213.1637771 1.900206108
215.1794272 2.004519162
217.1950772 1.215767718
225.1637771 1.290381024
227.1794272 1.48947939
229.1950772 1.460942607
231.1743418 1.125845403
241.1950772 1.64815382
243.1743418 2.072681205
243.2107273 1.96148512
245.1899918 1.234393549
257.1899918 1.909468205
257.2263773 2.237951561
269.1899918 2.435506843
287.2005565 1.511398964

Name: +ve in-silico MS/MS by CFM-ID for GYBGISLVORKLBN-YNZDMMAESA-N
ID: GYBGISLVORKLBN-YNZDMMAESA-N
Comment: Energy0
Num peaks: 16
123.0804414 0.7082578842
137.0960915 0.831354888
151.1117415 0.8207004101
177.1273916 0.7116203398
191.1430416 0.831354888
245.1899918 0.6333667682
257.1899918 0.7445491386
259.2056419 1.023349252
267.2107273 3.450947852
273.221292 0.6705222652
275.2005565 1.042359207
275.236942 0.8503542503
277.2162066 1.197233376
285.221292 36.37506488
287.2005565 0.8991127553
303.2318567 29.33807803

Name: +ve in-silico MS/MS by CFM-ID for GYBGISLVORKLBN-YNZDMMAESA-N
ID: GYBGISLVORKLBN-YNZDMMAESA-N
Comment: Energy1
Num peaks: 31
39.02292652 1.226487072
41.03857658 1.07835672
69.0334912 1.04971578
83.04914126 1.025322599
121.0647913 1.063978638
123.0804414 0.9938637387
137.0960915 1.297992739
151.1117415 1.431252545
177.1273916 1.116783479
191.1430416 1.297992739
201.1637771 1.26519763
203.1430416 1.398665258
205.1586917 1.592079113
213.1637771 1.21422151
215.1794272 1.027790006
217.1950772 1.192160817
231.1743418 1.479290337
235.2056419 1.591835528
243.1743418 2.702935481
245.1899918 1.677782707
247.2056419 1.036060461
257.1899918 1.270982111
257.2263773 2.334662948
259.2056419 1.01748876
267.2107273 3.5472711
271.2056419 1.00518593
273.221292 1.637161852
275.236942 5.429255105
285.221292 11.14529457
287.2005565 1.213368538
303.2318567 6.482205783

Name: +ve in-silico MS/MS by CFM-ID for GYBGISLVORKLBN-YNZDMMAESA-N
ID: GYBGISLVORKLBN-YNZDMMAESA-N
Comment: Energy2
Num peaks: 31
39.02292652 2.335017752
41.03857658 1.622052131
65.03857658 1.35977735
95.08552677 1.752382284
109.1011768 1.366398117
121.0647913 1.228998046
131.0855268 1.513662008
135.1168269 1.085483392
137.0960915 1.230797546
151.1117415 1.488110632
161.132477 1.082468864
163.148127 1.085483392
177.1273916 1.807937332
185.132477 2.577565902
191.1430416 1.230797546
201.1637771 1.575093485
205.1586917 1.460651762
213.1637771 1.368206387
215.1794272 1.593159165
217.1950772 2.400968796
227.1794272 2.298640947
229.1586917 1.079194329
229.1950772 1.484658636
231.2107273 1.393191878
243.1743418 1.773822014
245.1899918 1.117236016
257.1899918 1.778274947
257.2263773 2.080515073
259.2056419 1.144846781
273.221292 1.868641546
287.2005565 1.979476871

Name: +ve in-silico MS/MS by CFM-ID for HZWZHWTZLZZBFF-UQYBFTDGSA-N
ID: HZWZHWTZLZZBFF-UQYBFTDGSA-N
Comment: Energy0
Num peaks: 18
109.0647913 0.6091299452
113.0960915 0.6409595789
123.0804414 0.9688501497
151.1117415 0.8201340181
177.1273916 0.6283543483
181.1586917 0.6409595789
191.1430416 0.9701461256
245.1899918 0.5954460805
259.2056419 0.7984090219
261.221292 0.6331665217
267.2107273 3.4132649
269.1899918 0.6227137695
273.221292 0.6717215611
275.2005565 0.6297579487
275.236942 0.863547859
285.221292 36.08835033
287.2005565 1.046224266
303.2318567 29.41447038

Name: +ve in-silico MS/MS by CFM-ID for HZWZHWTZLZZBFF-UQYBFTDGSA-N
ID: HZWZHWTZLZZBFF-UQYBFTDGSA-N
Comment: Energy1
Num peaks: 31
57.0334912 0.9069978807
67.01784114 1.156890871
107.0491413 0.9349667021
109.0647913 1.24778606
121.0647913 0.9910930226
123.0804414 1.402629345
151.1117415 1.441778248
175.1117415 1.038391598
177.1273916 1.230789483
189.1273916 1.015039742
191.1430416 1.407454952
203.1430416 1.408759437
205.1586917 1.603061276
229.1586917 1.10651713
231.1743418 1.116374642
243.1743418 1.929355833
243.2107273 1.084300648
245.1899918 1.930774859
247.2056419 1.559168484
253.1950772 0.9737752515
257.1899918 1.806732575
257.2263773 2.654734162
259.2056419 1.377902697
261.221292 1.249101432
267.2107273 3.595776781
271.2056419 1.01089717
273.221292 1.646010951
275.236942 5.932911135
285.221292 11.31933027
287.2005565 1.05810908
303.2318567 6.537898877

Name: +ve in-silico MS/MS by CFM-ID for HZWZHWTZLZZBFF-UQYBFTDGSA-N
ID: HZWZHWTZLZZBFF-UQYBFTDGSA-N
Comment: Energy2
Num peaks: 31
39.02292652 2.937447512
41.03857658 1.887745151
51.02292652 1.564584815
53.03857658 2.225867935
95.08552677 1.30488698
109.1011768 1.10422575
123.0804414 1.495824058
133.1011768 1.378007501
135.1168269 1.775237255
151.1117415 1.514823281
157.1011768 1.090331491
163.148127 1.30488698
175.148127 1.66136774
177.1273916 1.431369371
177.1637771 1.10422575
185.132477 2.624816247
191.1430416 1.818777196
205.1586917 1.486555283
213.1637771 2.354265995
215.1794272 1.881008053
217.1950772 1.14049317
227.1794272 1.395290631
229.1950772 1.368258177
241.1950772 1.54570282
243.1743418 1.895480098
243.2107273 1.687259588
245.1899918 1.305584609
257.1899918 2.063607471
257.2263773 2.792921673
273.221292 1.903532379
287.2005565 1.696033114

Name: +ve in-silico MS/MS by CFM-ID for NNDIXBJHNLFJJP-DTLRTWKJSA-N
ID: NNDIXBJHNLFJJP-DTLRTWKJSA-N
Comment: Energy0
Num peaks: 31
59.01275576 0.4447879339
99.04405588 0.4400430809
99.08044139 0.5314643902
101.0960915 0.3881912221
139.075356 0.4409151255
139.1117415 0.5314643902
141.1273916 0.3881912221
167.1430416 0.2882048027
179.1066561 0.4409151255
179.1430416 0.5314643902
181.1586917 0.3881912221
219.1379563 0.4509944189
219.1743418 0.5314643902
221.1899918 0.3881912221
233.1899918 0.2882048027
241.1950772 0.3006167437
243.2107273 1.034732652
257.2263773 2.24278693
259.2056419 0.5221143336
259.2420274 0.4175622878
261.221292 1.529244634
271.2056419 1.21049197
273.221292 0.8662580722
275.2005565 0.3578573654
275.236942 3.936266123
277.2525921 0.3822604235
285.221292 8.990351497
289.2162066 1.220624334
291.2318567 0.4189023737
303.2318567 27.72058474
321.2424213 17.41598012

Name: +ve in-silico MS/MS by CFM-ID for NNDIXBJHNLFJJP-DTLRTWKJSA-N
ID: NNDIXBJHNLFJJP-DTLRTWKJSA-N
Comment: Energy1
Num peaks: 31
41.03857658 0.8397954863
55.01784114 0.6154795294
55.05422664 0.9556252984
81.06987671 0.7136036223
95.08552677 0.8145949941
97.02840582 0.9196647246
97.06479133 0.6233887013
121.1011768 0.7113630967
135.1168269 0.80149888
137.0597059 0.9339210809
137.0960915 0.6233887013
161.132477 0.6228076294
175.148127 0.5914563191
177.0910061 0.9339210809
177.1273916 0.6233887013
201.1637771 0.6228076294
215.1794272 0.6270553886
217.1586917 0.6233887013
219.1379563 0.7122661529
229.1950772 1.011891389
241.1950772 0.7971251174
243.2107273 3.193544745
257.2263773 4.989540469
259.2056419 0.6156708003
259.2420274 0.9903123512
261.221292 1.818226216
273.221292 0.6049131327
275.236942 3.974915455
285.221292 2.661717349
303.2318567 6.73962678
321.2424213 2.080282155

Name: +ve in-silico MS/MS by CFM-ID for NNDIXBJHNLFJJP-DTLRTWKJSA-N
ID: NNDIXBJHNLFJJP-DTLRTWKJSA-N
Comment: Energy2
Num peaks: 31
27.02292652 1.166608092
39.02292652 0.9932403618
41.03857658 3.487698974
53.03857658 0.8311565141
55.05422664 2.269588478
67.05422664 1.730324113
81.06987671 2.226670693
83.08552677 0.7362535097
95.08552677 1.884389998
107.0855268 2.064124153
121.1011768 2.074236454
123.1168269 0.7362535097
135.1168269 1.771094935
147.1168269 2.064124153
149.132477 0.9939898397
161.132477 1.516668474
163.148127 0.7362535097
175.148127 1.160278415
187.148127 1.506556172
189.1637771 0.9939898397
201.1637771 1.516668474
203.1794272 0.7362535097
215.1794272 1.877308763
229.1950772 3.508098502
241.1950772 2.275669314
243.2107273 3.48177654
255.2107273 0.882916569
257.2263773 1.471983879
259.2056419 0.9088460299
259.2420274 0.9421691864
273.221292 0.7168645779

Name: +ve in-silico MS/MS by CFM-ID for XFUXZHQUWPFWPR-DZBJBCEBSA-N
ID: XFUXZHQUWPFWPR-DZBJBCEBSA-N
Comment: Energy0
Num peaks: 31
59.01275576 0.3967645284
99.04405588 0.3992287473
99.08044139 0.2818291646
101.0597059 0.2925476888
139.075356 0.3999426699
139.1117415 0.2823447726
141.0910061 0.2982467768
179.1066561 0.3999426699
179.1430416 0.2823447726
181.1223062 0.2982467768
219.1379563 0.4081943537
219.1743418 0.2823447726
221.1536063 0.2982467768
229.1950772 0.3379607373
241.1950772 0.504306502
243.2107273 1.252352469
255.2107273 0.2889608283
257.1899918 0.7224090605
257.2263773 3.710100264
259.2056419 0.6833699069
259.2420274 0.6738837418
261.1849065 0.313646494
261.221292 0.9439702202
275.2005565 0.8078389438
275.236942 2.245558012
277.2162066 0.5652261781
285.221292 17.84734472
287.2005565 0.3540003963
303.2318567 31.01961332
305.2111212 0.3149455249
321.2424213 11.67274213

Name: +ve in-silico MS/MS by CFM-ID for XFUXZHQUWPFWPR-DZBJBCEBSA-N
ID: XFUXZHQUWPFWPR-DZBJBCEBSA-N
Comment: Energy1
Num peaks: 31
55.05422664 0.9147175636
67.05422664 0.6909596158
79.05422664 0.8215357539
81.06987671 0.907717228
95.08552677 0.7900037177
97.02840582 0.9293529277
107.0855268 0.624119658
119.0855268 0.8215357539
121.1011768 0.9389550983
135.1168269 0.7988621758
137.0597059 0.9434456201
147.1168269 0.624119658
159.1168269 0.8215357539
161.132477 0.8514162538
177.0910061 0.9434456201
199.148127 0.8215357539
201.1637771 0.8514162538
215.1794272 1.234903887
219.1379563 0.7208665267
229.1950772 0.747367278
241.1950772 1.031654891
243.2107273 3.369548532
255.2107273 0.6737490842
257.2263773 7.306577211
259.2420274 1.097753503
261.1849065 0.8827295176
261.221292 1.309761837
275.236942 3.237079666
285.221292 5.887460923
303.2318567 6.838365041
321.2424213 2.032792758

Name: +ve in-silico MS/MS by CFM-ID for XFUXZHQUWPFWPR-DZBJBCEBSA-N
ID: XFUXZHQUWPFWPR-DZBJBCEBSA-N
Comment: Energy2
Num peaks: 31
27.02292652 0.8073182289
41.03857658 2.367567398
53.03857658 1.184117994
55.05422664 1.969755431
67.05422664 2.375486781
69.06987671 0.9843181263
81.06987671 1.972034193
83.08552677 0.8255177172
95.08552677 1.59734097
107.0855268 2.186837537
109.1011768 1.198926674
121.1011768 2.377848634
123.1168269 0.8255177172
135.1168269 1.811949518
147.1168269 2.186837537
149.132477 1.198926674
161.132477 1.818266669
163.148127 0.8255177172
175.148127 1.198926674
187.148127 1.627255571
189.1637771 1.198926674
201.1637771 1.818266669
203.1794272 0.8255177172
215.1794272 3.065186291
229.1950772 1.782153258
241.1950772 2.734291739
243.2107273 3.386498023
255.2107273 1.040365607
257.2263773 3.473354188
259.2056419 0.7427614378
259.2420274 1.098082051

Name: +ve in-silico MS/MS by CFM-ID for VBQNSZQZRAGRIX-QNEBEIHSSA-N
ID: VBQNSZQZRAGRIX-QNEBEIHSSA-N
Comment: Energy0
Num peaks: 31
41.03857658 0.5498125262
43.05422664 0.5697425974
57.06987671 0.4944297807
59.01275576 0.48872337
81.0334912 0.7338860853
83.08552677 0.7744761753
85.10117684 0.574900739
87.04405588 0.5164902915
97.02840582 0.5417229853
99.04405588 1.525809845
103.075356 0.5702678517
123.1168269 0.779423434
125.132477 0.5785731342
163.148127 0.779423434
165.1637771 0.5785731342
177.1637771 0.7575694937
191.1794272 0.947918828
201.1637771 0.7000163788
203.1794272 2.63623426
205.1950772 0.5585867695
207.2107273 1.042438473
233.1899918 0.5128677215
235.1328709 0.4824115681
259.2056419 0.6151708869
261.221292 2.34828873
273.221292 0.617326842
275.236942 5.678829183
277.2525921 0.6318232008
285.221292 3.021904204
303.2318567 17.47181813
321.2424213 23.83422819

Name: +ve in-silico MS/MS by CFM-ID for VBQNSZQZRAGRIX-QNEBEIHSSA-N
ID: VBQNSZQZRAGRIX-QNEBEIHSSA-N
Comment: Energy1
Num peaks: 31
39.02292652 1.853939099
41.03857658 4.100940295
43.05422664 2.204979839
51.02292652 0.8373773746
53.03857658 0.9965182093
55.05422664 1.690157241
57.06987671 1.137273871
69.0334912 0.9429681116
81.06987671 0.9912770941
87.04405588 1.271082081
97.02840582 1.119574518
99.04405588 1.526946415
101.0597059 1.285250921
121.1011768 1.025957531
123.1168269 0.8501787591
161.132477 1.025957531
163.148127 0.8501787591
177.1637771 1.653286096
189.1637771 1.416123421
191.1794272 3.515821746
193.1950772 1.5605956
201.1637771 1.859770923
203.1794272 3.186883657
205.1950772 3.147967314
207.2107273 0.8297468043
259.2420274 0.8718008572
261.221292 1.893571544
275.236942 2.619367219
285.221292 1.561479783
303.2318567 3.659378536
321.2424213 1.634049058

Name: +ve in-silico MS/MS by CFM-ID for VBQNSZQZRAGRIX-QNEBEIHSSA-N
ID: VBQNSZQZRAGRIX-QNEBEIHSSA-N
Comment: Energy2
Num peaks: 31
27.02292652 1.423091601
39.02292652 4.100331117
41.03857658 7.456779065
43.05422664 4.902587778
53.03857658 1.885480068
55.05422664 2.707595439
57.06987671 1.51402437
65.00219107 0.8921444956
68.99710569 0.8718695474
83.01275576 0.9793705774
93.06987671 1.456617046
111.1168269 1.139001774
119.0855268 0.9655048027
123.1168269 0.9225722758
133.1011768 1.456617046
137.132477 1.139001774
149.132477 0.6995554211
151.148127 1.139001774
163.148127 0.9225722758
175.148127 1.247439115
177.1637771 2.09017632
189.1637771 0.923333555
191.1794272 1.732101578
193.1950772 1.091122902
201.1637771 1.173064437
203.1794272 2.775664863
205.1950772 1.165012313
207.2107273 1.215205383
233.1899918 1.025057124
259.1692564 0.7001680092
259.2056419 1.9156195

Name: +ve in-silico MS/MS by CFM-ID for DBWQSCSXHFNTMO-TYAUOURKSA-N
ID: DBWQSCSXHFNTMO-TYAUOURKSA-N
Comment: Energy0
Num peaks: 31
59.01275576 0.4830236045
81.06987671 0.664683226
83.08552677 0.868529961
85.10117684 0.5731448095
97.10117684 0.4881155136
121.0647913 0.7365441091
123.1168269 0.7770462755
125.132477 0.5768085478
127.075356 0.5101043721
137.0597059 0.5412931236
137.132477 0.7544511582
139.075356 1.525568682
143.1066561 0.5688580774
151.148127 0.9440169694
161.132477 0.6978814035
163.148127 2.625394315
165.1637771 0.556287494
167.1794272 1.039259147
193.1586917 0.5113035296
195.1015708 0.4807345532
219.1743418 0.7770462755
221.1899918 0.5768085478
235.1328709 0.4807345532
259.2056419 0.5730625837
261.221292 2.270010164
273.221292 0.6153724933
275.236942 5.568254298
277.2525921 0.6600942876
285.221292 3.014780695
303.2318567 17.41069487
321.2424213 23.72199219

Name: +ve in-silico MS/MS by CFM-ID for DBWQSCSXHFNTMO-TYAUOURKSA-N
ID: DBWQSCSXHFNTMO-TYAUOURKSA-N
Comment: Energy1
Num peaks: 31
39.02292652 0.8517829322
53.03857658 0.9933408454
67.05422664 2.571889526
69.06987671 1.031403344
79.05422664 0.9563159853
81.06987671 4.054966639
83.08552677 1.660677632
95.08552677 1.738562529
97.10117684 1.058269677
121.1011768 1.020108374
123.1168269 0.845331746
127.075356 1.154791251
137.0597059 1.211616632
137.132477 1.636530831
139.075356 1.581720124
141.0910061 1.290705451
149.132477 1.408049862
151.148127 3.480190571
153.1637771 1.55169838
161.132477 1.849168054
163.148127 3.156283599
165.1637771 3.116064169
167.1794272 0.8250162773
217.1586917 1.020108374
219.1743418 0.845331746
259.2420274 0.8673069005
261.221292 1.266039477
275.236942 2.525126191
285.221292 1.553430671
303.2318567 3.633925149
321.2424213 1.617246094

Name: +ve in-silico MS/MS by CFM-ID for DBWQSCSXHFNTMO-TYAUOURKSA-N
ID: DBWQSCSXHFNTMO-TYAUOURKSA-N
Comment: Energy2
Num peaks: 31
27.02292652 0.7900444043
39.02292652 2.94876874
41.03857658 3.377113931
43.05422664 2.276397612
53.03857658 3.194870517
55.05422664 1.523121187
57.06987671 1.20922087
65.03857658 1.439920009
67.05422664 5.720630796
69.06987671 2.348384
77.03857658 1.07884294
79.05422664 2.025026946
81.06987671 4.26448278
83.08552677 0.8298187926
95.08552677 2.629616126
111.1168269 1.12462915
123.0804414 0.8499264364
123.1168269 0.9109306922
133.1011768 1.048319134
135.1168269 1.231698162
137.132477 2.021815133
147.1168269 2.201530738
149.132477 0.9116823651
151.148127 1.675451562
153.1637771 1.077354443
161.132477 1.158261989
163.148127 2.685044583
165.1637771 1.126909487
167.1794272 1.199871175
193.1586917 1.012122324
219.1743418 0.9109306922

Name: +ve in-silico MS/MS by CFM-ID for DXOYQVHGIODESM-KROJNAHFSA-N
ID: DXOYQVHGIODESM-KROJNAHFSA-N
Comment: Energy0
Num peaks: 31
59.01275576 0.4824675153
83.08552677 0.777470744
85.10117684 0.574921625
97.10117684 0.7434488475
107.0855268 0.5352012793
111.1168269 0.9216906794
121.1011768 1.072625262
123.1168269 2.58625033
125.132477 0.5430161593
127.148127 1.032603199
139.075356 0.4705760131
153.1273916 0.528982912
161.0960915 0.7383200929
165.1273916 0.4836111145
167.1066561 0.5118925648
177.0910061 0.5447162874
179.1066561 1.530783432
179.1430416 0.7794512568
181.1586917 0.5785937874
183.1379563 0.5746580001
219.1743418 0.7794512568
221.1899918 0.5785937874
235.1328709 0.4823664295
259.2056419 0.5748629628
261.221292 2.277164612
273.221292 0.6172742467
275.236942 5.704291665
277.2525921 0.6317693704
285.221292 3.024481103
303.2318567 17.47970395
321.2424213 23.83120601

Name: +ve in-silico MS/MS by CFM-ID for DXOYQVHGIODESM-KROJNAHFSA-N
ID: DXOYQVHGIODESM-KROJNAHFSA-N
Comment: Energy1
Num peaks: 31
39.02292652 1.521895214
43.05422664 1.133038114
53.03857658 1.285819704
57.06987671 0.9925113989
71.08552677 0.9300078322
81.06987671 1.317012391
83.08552677 0.8912696031
93.06987671 0.9732799579
97.10117684 1.409528171
107.0855268 2.231335892
109.1011768 2.012816842
111.1168269 2.806564921
113.132477 1.413457208
119.0855268 1.416697662
121.1011768 5.429344333
123.1168269 3.411222797
125.132477 2.51450775
135.1168269 1.535049553
149.0960915 0.8892244525
163.1117415 1.08258263
167.1066561 1.161717379
177.0910061 1.243789851
177.1273916 1.025410004
179.1066561 1.590327791
181.1223062 1.298097896
217.1586917 1.025410004
261.221292 1.273660674
275.236942 2.641156858
285.221292 1.561240229
303.2318567 3.657685401
321.2424213 1.632285428

Name: +ve in-silico MS/MS by CFM-ID for DXOYQVHGIODESM-KROJNAHFSA-N
ID: DXOYQVHGIODESM-KROJNAHFSA-N
Comment: Energy2
Num peaks: 31
27.02292652 0.7993761351
39.02292652 5.505679504
41.03857658 3.890120659
43.05422664 4.538645308
53.03857658 4.638162752
55.05422664 1.763917591
57.06987671 2.785169224
67.05422664 2.864973461
69.06987671 0.8136194384
71.08552677 1.907448487
79.05422664 1.111394778
81.06987671 1.790458365
93.06987671 1.660121503
95.08552677 0.8998974481
105.0698767 1.537131542
107.0855268 5.283967467
109.1011768 2.430808148
119.0855268 1.710409671
121.1011768 6.065537179
123.1168269 0.949673407
135.1168269 2.296361596
153.1273916 0.8955496855
159.0804414 0.7346205599
163.1117415 1.209914891
165.1273916 0.7857068913
167.1430416 0.8065688562
179.1430416 0.9218141662
205.1586917 0.6989805722
219.1743418 0.9218141662
231.1743418 0.6989805722
259.1692564 0.699605841

Name: +ve in-silico MS/MS by CFM-ID for JBSCUHKPLGKXKH-ILYOTBPNSA-N
ID: JBSCUHKPLGKXKH-ILYOTBPNSA-N
Comment: Energy0
Num peaks: 31
57.06987671 0.7623344173
59.01275576 0.4843232826
71.08552677 0.9421969127
81.06987671 0.7530121663
83.08552677 2.619424242
85.10117684 0.5612472539
87.1168269 1.037684674
99.04405588 0.4714792486
113.0960915 0.4901504382
139.075356 0.4725021408
139.1117415 0.7828924366
141.1273916 0.5811482066
179.1066561 0.4725021408
179.1430416 0.7828924366
181.1586917 0.5811482066
201.1273916 0.7459529716
205.1586917 0.5538643475
207.1379563 0.5181625183
207.1743418 0.5721224188
219.1379563 1.54286615
219.1743418 0.7828924366
221.1899918 0.5811482066
223.1692564 0.5770837024
259.2056419 0.5772023833
261.221292 2.284403049
273.221292 0.6195559172
275.236942 5.65495278
277.2525921 0.6645289521
285.221292 3.052882226
303.2318567 17.6202706
321.2424213 23.9623991

Name: +ve in-silico MS/MS by CFM-ID for JBSCUHKPLGKXKH-ILYOTBPNSA-N
ID: JBSCUHKPLGKXKH-ILYOTBPNSA-N
Comment: Energy1
Num peaks: 31
39.02292652 1.159617051
41.03857658 0.9607548144
43.05422664 0.9683808097
53.03857658 1.430458016
55.05422664 1.09021507
57.06987671 1.747701366
69.06987671 1.352604204
71.08552677 3.542657259
73.10117684 1.581270814
79.05422664 0.9384920987
81.06987671 2.089182868
83.08552677 2.963745422
85.10117684 3.148298606
137.0960915 1.105358064
147.1168269 2.054766581
161.132477 2.885355825
163.148127 1.114507432
175.148127 1.544031136
177.1273916 1.246398614
189.1273916 1.201788618
191.1430416 1.08695174
203.1430416 1.252909261
207.1379563 1.265848465
217.1586917 1.064444844
219.1379563 1.687629551
221.1536063 1.482250857
261.221292 1.363868559
275.236942 2.852720691
285.221292 1.623548524
303.2318567 3.840379766
321.2424213 1.74285951

Name: +ve in-silico MS/MS by CFM-ID for JBSCUHKPLGKXKH-ILYOTBPNSA-N
ID: JBSCUHKPLGKXKH-ILYOTBPNSA-N
Comment: Energy2
Num peaks: 31
27.02292652 0.8246205986
39.02292652 4.647400323
41.03857658 5.117715998
43.05422664 3.439950135
53.03857658 3.915629191
55.05422664 1.963586851
57.06987671 2.371159964
67.05422664 3.175961525
71.08552677 1.246653116
79.05422664 1.366049846
81.06987671 1.627449155
83.08552677 0.8427595507
93.06987671 1.351331543
107.0855268 1.229418234
119.0855268 1.034878003
121.1011768 1.477084014
123.0804414 0.8960246126
133.1011768 1.545045586
139.1117415 0.9514016864
147.1168269 4.430111022
149.132477 1.58435635
161.132477 3.367088371
163.148127 0.9169628038
175.148127 3.318310766
177.1273916 0.927581193
179.1430416 0.9514016864
191.1430416 1.011897445
203.1430416 1.562010501
205.1586917 1.217150316
219.1743418 0.9514016864
277.2525921 0.7855417628

Name: +ve in-silico MS/MS by CFM-ID for NLUNAYAEIJYXRB-VYOQERLCSA-N
ID: NLUNAYAEIJYXRB-VYOQERLCSA-N
Comment: Energy0
Num peaks: 31
43.05422664 0.390082984
57.06987671 0.3818125178
59.01275576 0.4448910739
71.08552677 0.3776721212
81.06987671 0.4034125323
83.08552677 0.7250278649
85.10117684 0.4563700687
97.10117684 0.3792122277
99.04405588 0.439414569
111.1168269 0.3815225904
113.0597059 0.3579524914
123.1168269 0.691079359
125.132477 0.4594765779
127.075356 0.4769429812
137.132477 0.3815225904
147.1168269 0.3942211187
149.132477 1.26932158
151.148127 1.091544741
163.148127 0.8481214825
219.1743418 0.4870958514
221.1899918 0.3661860328
241.1950772 0.3736686154
243.2107273 0.9582197457
257.2263773 2.766798836
259.2420274 0.4383837418
261.221292 1.355477589
275.236942 3.551862183
277.2525921 0.3735657636
285.221292 11.9793918
303.2318567 26.85846923
321.2424213 17.05483584

Name: +ve in-silico MS/MS by CFM-ID for NLUNAYAEIJYXRB-VYOQERLCSA-N
ID: NLUNAYAEIJYXRB-VYOQERLCSA-N
Comment: Energy1
Num peaks: 31
41.03857658 0.8009979877
43.05422664 0.9152730048
55.05422664 0.7152927842
57.06987671 0.8049224537
65.03857658 0.7677162298
67.05422664 1.813498885
71.08552677 0.7728040725
81.06987671 2.424933648
83.08552677 1.53163759
97.02840582 0.8649666281
97.10117684 0.7496713257
111.1168269 0.7966634453
121.1011768 1.260704301
123.1168269 1.044706029
127.075356 0.8823571912
137.132477 0.7966634453
139.075356 0.7515940345
147.1168269 2.181989413
149.132477 3.223016138
151.148127 1.283922841
163.148127 2.52970114
165.1637771 0.8791637309
175.075356 0.7138050081
243.2107273 2.088485775
257.2263773 3.834733942
259.2420274 0.819021855
261.221292 1.623005441
275.236942 3.504887377
285.221292 3.550297361
303.2318567 4.933458663
321.2424213 2.03373579

Name: +ve in-silico MS/MS by CFM-ID for NLUNAYAEIJYXRB-VYOQERLCSA-N
ID: NLUNAYAEIJYXRB-VYOQERLCSA-N
Comment: Energy2
Num peaks: 31
39.02292652 1.709097999
41.03857658 3.48811039
43.05422664 2.40410916
53.03857658 1.356543497
55.05422664 1.446865356
57.06987671 1.327825747
65.03857658 1.506581013
67.05422664 5.241918816
69.06987671 1.139875386
81.06987671 3.037717105
83.08552677 0.9734766864
111.1168269 1.24251217
123.1168269 1.006413955
137.0960915 1.000476788
137.132477 1.24251217
147.1168269 0.9972259045
149.132477 2.346278029
151.148127 1.96144343
159.1168269 1.831342247
161.132477 1.099524524
163.148127 2.899168295
215.1794272 0.9966238507
229.1950772 0.9966238507
231.1379563 1.051261581
241.1950772 1.466219043
243.2107273 1.294847683
245.1536063 1.051261581
255.2107273 0.9265395628
257.2263773 1.299644712
259.1692564 1.051261581
259.2420274 0.8508676087

Name: +ve in-silico MS/MS by CFM-ID for ZNHVWPKMFKADKW-LQWMCKPYSA-N
ID: ZNHVWPKMFKADKW-LQWMCKPYSA-N
Comment: Energy0
Num peaks: 31
43.05422664 0.3962817286
57.06987671 0.3858058421
59.01275576 0.4443131389
71.08552677 0.3791818482
83.08552677 0.6870589554
85.10117684 0.4564141185
97.10117684 0.6211486058
99.04405588 0.4402956088
111.1168269 0.8248226697
139.075356 0.4411598234
141.1273916 0.3400917366
147.0804414 0.3595772764
153.1273916 0.4125450592
155.1430416 0.4089005458
165.0910061 0.7630685433
167.1066561 0.7527732244
179.1066561 0.4816766827
179.1430416 0.4869688887
181.1586917 0.3660985133
219.1743418 0.4869688887
221.1899918 0.3660985133
241.1950772 0.3742137596
243.2107273 0.9596176901
257.2263773 2.817252397
259.2420274 0.4390232987
261.221292 1.357217227
275.236942 3.609307788
277.2525921 0.3743378538
285.221292 11.91115232
303.2318567 26.8054244
321.2424213 17.10463465

Name: +ve in-silico MS/MS by CFM-ID for ZNHVWPKMFKADKW-LQWMCKPYSA-N
ID: ZNHVWPKMFKADKW-LQWMCKPYSA-N
Comment: Energy1
Num peaks: 31
41.03857658 0.8615767503
43.05422664 1.057972955
55.05422664 0.7882529933
57.06987671 0.8955964625
67.05422664 0.7490885732
71.08552677 0.8249219149
81.06987671 1.404373072
83.08552677 0.9845233079
95.08552677 1.100078972
97.02840582 0.86779305
97.10117684 1.715010362
111.1168269 2.079774791
113.132477 0.8804230105
119.0855268 0.8593018205
121.1011768 1.300748424
133.1011768 1.778962679
135.1168269 0.9805628867
137.0597059 0.8819287964
147.0804414 0.7695481385
163.075356 1.319876748
165.0910061 1.386703745
179.1066561 0.9208340138
191.1066561 0.7512154854
243.2107273 2.094380495
257.2263773 4.156776794
259.2420274 0.8213335318
261.221292 1.626739706
275.236942 3.74528988
285.221292 3.494249014
303.2318567 4.924298441
321.2424213 2.045232369

Name: +ve in-silico MS/MS by CFM-ID for ZNHVWPKMFKADKW-LQWMCKPYSA-N
ID: ZNHVWPKMFKADKW-LQWMCKPYSA-N
Comment: Energy2
Num peaks: 31
39.02292652 2.604954233
41.03857658 3.88886496
43.05422664 3.819949857
53.03857658 2.364170266
55.05422664 1.807580035
57.06987671 1.877058743
67.05422664 2.450082686
69.06987671 0.89449042
71.08552677 0.9681300348
81.06987671 1.321899183
95.08552677 1.111392133
103.0542266 0.8760257126
107.0855268 2.569826901
109.1011768 1.114873053
117.0698767 1.097988529
119.0855268 3.122462539
121.1011768 2.218073535
133.1011768 3.550330867
135.1168269 0.942964202
149.132477 1.010669274
163.1117415 0.9312145648
175.148127 1.010669274
189.1637771 1.010669274
215.1794272 1.010669274
229.1950772 1.010669274
241.1950772 1.486882473
243.2107273 1.313095976
245.1536063 1.065844761
255.2107273 0.9395972878
257.2263773 1.382053453
259.1692564 1.065844761

Name: +ve in-silico MS/MS by CFM-ID for JEKNPVYFNMZRJG-STHMYGMFSA-N
ID: JEKNPVYFNMZRJG-STHMYGMFSA-N
Comment: Energy0
Num peaks: 31
43.05422664 0.640228351
57.06987671 0.8538910303
59.01275576 0.4439438808
87.08044139 0.3360291368
99.04405588 0.4398969782
99.08044139 0.4122631797
101.0960915 0.4086282096
139.075356 0.4407607871
139.1117415 0.4866574625
141.1273916 0.365865171
179.1066561 0.4407607871
179.1430416 0.4866574625
181.1586917 0.365865171
201.1273916 0.3618566438
203.1430416 0.345154283
217.1586917 0.3722382062
219.1379563 0.7653026138
219.1743418 0.5226952835
221.1536063 0.7634666789
221.1899918 0.365865171
233.1536063 0.4839371572
241.1950772 0.3737295559
243.2107273 0.9630187999
257.2263773 2.82523683
259.2420274 0.4383719146
261.221292 1.361284968
275.236942 3.619569358
277.2525921 0.3740889352
285.221292 11.89329
303.2318567 26.77403914
321.2424213 17.08857645

Name: +ve in-silico MS/MS by CFM-ID for JEKNPVYFNMZRJG-STHMYGMFSA-N
ID: JEKNPVYFNMZRJG-STHMYGMFSA-N
Comment: Energy1
Num peaks: 31
39.02292652 0.9136435548
41.03857658 1.314095273
43.05422664 2.102054766
55.05422664 0.900787486
57.06987671 2.591486635
59.08552677 0.8687589507
69.06987671 0.6570229975
81.06987671 0.6939389729
97.02840582 0.8689754819
119.0855268 0.654127935
121.1011768 0.7319167947
137.0597059 0.8831364938
159.1168269 0.654127935
173.132477 1.07875753
175.148127 1.561238406
177.0910061 0.8831364938
187.148127 1.370418727
189.1637771 0.9623113764
201.1273916 0.7946338596
217.1586917 0.9829502884
219.1379563 1.425373412
233.1536063 0.9722954622
243.2107273 2.242929749
245.1536063 0.8343071939
257.2263773 4.421475409
259.2420274 0.8210352933
261.221292 1.739505708
275.236942 3.947298882
285.221292 3.473399715
303.2318567 4.919473231
321.2424213 2.052549972

Name: +ve in-silico MS/MS by CFM-ID for JEKNPVYFNMZRJG-STHMYGMFSA-N
ID: JEKNPVYFNMZRJG-STHMYGMFSA-N
Comment: Energy2
Num peaks: 31
27.02292652 0.8027714274
39.02292652 2.912663355
41.03857658 3.622977806
43.05422664 2.893972094
53.03857658 2.344436946
55.05422664 1.511161702
57.06987671 2.8846284
65.03857658 1.005877203
67.05422664 1.705848231
79.05422664 0.8594518806
81.06987671 1.61667349
95.08552677 1.170975357
107.0855268 1.837709813
121.1011768 2.031873199
135.1168269 1.15959215
147.1168269 2.08654392
161.132477 1.475442789
163.1117415 0.7024626639
173.132477 3.969218945
175.148127 3.892422582
187.148127 2.845244937
189.1637771 1.457045304
215.1794272 1.003328347
217.1586917 0.8061795838
229.1950772 1.003328347
241.1950772 1.474651005
243.2107273 1.573807812
245.1536063 0.8025201052
255.2107273 0.9331321963
257.2263773 1.439475979
259.2420274 0.8554474095

Name: +ve in-silico MS/MS by CFM-ID for KATOYYZUTNAWSA-VBLHFSPLSA-N
ID: KATOYYZUTNAWSA-VBLHFSPLSA-N
Comment: Energy0
Num peaks: 31
43.05422664 0.389574408
57.06987671 0.3813024701
59.01275576 0.4443841454
71.08552677 0.3771613367
81.06987671 0.3811682698
83.08552677 0.6859697082
85.10117684 0.4556741143
97.10117684 0.3787017173
99.04405588 0.4395219934
111.1168269 0.3810124912
123.1168269 0.6901553794
125.0597059 0.7616968417
125.132477 0.4587811762
127.075356 0.7487825008
137.132477 0.6341105536
139.075356 0.4770644957
151.148127 0.8475984155
193.1586917 0.4117932203
195.1743418 0.4081732779
219.1743418 0.4861355741
221.1899918 0.3654740306
241.1950772 0.3737351075
243.2107273 0.9583902553
257.2263773 2.813648885
259.2420274 0.4384617496
261.221292 1.354744551
275.236942 3.602703972
277.2525921 0.3736599013
285.221292 11.89591691
303.2318567 26.75390028
321.2424213 17.06090599

Name: +ve in-silico MS/MS by CFM-ID for KATOYYZUTNAWSA-VBLHFSPLSA-N
ID: KATOYYZUTNAWSA-VBLHFSPLSA-N
Comment: Energy1
Num peaks: 31
41.03857658 0.8007441011
43.05422664 0.9145644516
57.06987671 0.8041533534
71.08552677 0.7720173496
79.05422664 0.7936978355
81.06987671 2.25328087
83.08552677 0.9820345142
93.06987671 1.670584381
95.08552677 1.013887594
97.02840582 0.8655159028
97.10117684 0.7488719103
107.0491413 0.7678032603
111.1168269 0.7958898136
121.1011768 1.259480044
123.0440559 1.239932871
123.1168269 1.043691525
125.0597059 1.382814982
135.1168269 0.9841623775
137.132477 1.994670624
139.075356 0.8829821392
151.075356 0.7495121748
151.148127 2.556414546
153.1637771 0.8781918052
243.2107273 2.089631684
257.2263773 4.147351693
259.2420274 0.8194712352
261.221292 1.622020809
275.236942 3.734024057
285.221292 3.486326132
303.2318567 4.907714474
321.2424213 2.035968139

Name: +ve in-silico MS/MS by CFM-ID for KATOYYZUTNAWSA-VBLHFSPLSA-N
ID: KATOYYZUTNAWSA-VBLHFSPLSA-N
Comment: Energy2
Num peaks: 31
39.02292652 1.708913234
41.03857658 3.491676986
43.05422664 2.406409963
53.03857658 1.157616875
55.05422664 1.448246677
57.06987671 1.328974324
65.03857658 1.172425835
67.05422664 2.141039585
77.03857658 1.281976999
79.05422664 2.881223763
81.06987671 1.874127024
93.06987671 3.487296994
95.08552677 1.365344569
111.1168269 1.243569413
123.1168269 1.007270305
133.1011768 1.059002711
135.1168269 1.442749126
137.132477 2.231206371
147.1168269 1.860002495
149.132477 1.100437256
151.148127 2.943164566
177.1273916 0.9566983136
189.1637771 0.9976907963
215.1794272 0.9976907963
229.1950772 0.9976907963
231.1379563 1.052157749
241.1950772 1.467788719
243.2107273 1.296233896
245.1536063 1.052157749
257.2263773 1.364305858
259.1692564 1.052157749

Name: +ve in-silico MS/MS by CFM-ID for GCZRCCHPLVMMJE-WXMXURGXSA-N
ID: GCZRCCHPLVMMJE-WXMXURGXSA-N
Comment: Energy0
Num peaks: 31
43.05422664 0.4015735972
57.06987671 0.3926668752
59.01275576 0.4430671755
71.08552677 0.3834872087
83.08552677 0.6910666941
85.10117684 0.4561428652
97.10117684 0.3790159738
99.04405588 0.4390009168
107.0855268 0.4668283987
109.1011768 1.249358179
111.1168269 1.070917262
123.1168269 0.8285657299
139.075356 0.4398632811
153.0910061 0.3603804458
153.1273916 0.3362172631
167.1066561 0.4764750856
179.1430416 0.4868772963
181.1586917 0.3660206377
219.1743418 0.4868772963
221.1899918 0.3660206377
235.1328709 0.3327640978
241.1950772 0.3734125184
243.2107273 0.9575630216
257.2263773 2.81730913
259.2420274 0.4380832917
261.221292 1.354382649
275.236942 3.608770187
277.2525921 0.3732032807
285.221292 11.98930032
303.2318567 26.85449719
321.2424213 17.03146649

Name: +ve in-silico MS/MS by CFM-ID for GCZRCCHPLVMMJE-WXMXURGXSA-N
ID: GCZRCCHPLVMMJE-WXMXURGXSA-N
Comment: Energy1
Num peaks: 31
41.03857658 0.7898300154
43.05422664 1.136174959
55.05422664 0.7129627386
57.06987671 1.014731109
67.05422664 0.8171696734
71.08552677 0.8563744985
81.06987671 1.397521529
83.08552677 1.051398734
93.06987671 0.7435631381
97.02840582 0.8615983489
97.10117684 0.7472836946
105.0698767 0.7980890587
107.0855268 3.027279486
109.1011768 2.738568055
111.1168269 1.121273466
121.1011768 1.996262717
123.1168269 2.183488311
125.132477 0.8763675481
137.0597059 0.8756468568
149.0960915 0.7329183293
153.0910061 0.7194369507
167.1066561 0.878526206
179.1066561 0.7499055722
243.2107273 2.081455059
257.2263773 4.454464726
259.2420274 0.8162646851
261.221292 1.616738841
275.236942 3.957428286
285.221292 3.560590934
303.2318567 4.918902098
321.2424213 2.020066029

Name: +ve in-silico MS/MS by CFM-ID for GCZRCCHPLVMMJE-WXMXURGXSA-N
ID: GCZRCCHPLVMMJE-WXMXURGXSA-N
Comment: Energy2
Num peaks: 31
27.02292652 0.7917184903
39.02292652 2.84571924
41.03857658 3.484118336
43.05422664 3.970257571
53.03857658 1.740073153
55.05422664 1.437699112
57.06987671 2.331557356
67.05422664 2.625051331
71.08552677 1.291749372
81.06987671 1.295336006
93.06987671 1.078328239
95.08552677 1.293967854
105.0698767 1.365546041
107.0855268 4.68403269
121.1011768 4.379715798
123.1168269 1.135959536
145.0647913 0.8695131698
151.1117415 0.8134304544
175.148127 0.9902851516
177.1273916 0.8351126683
189.1637771 0.9902851516
215.1794272 0.9902851516
229.1950772 0.9902851516
231.1379563 1.044671262
241.1950772 1.456893638
243.2107273 1.286612229
245.1536063 1.044671262
255.2107273 0.9206466119
257.2263773 1.545558219
259.1692564 1.044671262
259.2420274 0.8454559444

Name: +ve in-silico MS/MS by CFM-ID for ZNHVWPKMFKADKW-ZYBDYUKJSA-N
ID: ZNHVWPKMFKADKW-ZYBDYUKJSA-N
Comment: Energy0
Num peaks: 31
43.05422664 0.3962817286
57.06987671 0.3858058421
59.01275576 0.4443131389
71.08552677 0.3791818482
83.08552677 0.6870589554
85.10117684 0.4564141185
97.10117684 0.6211486058
99.04405588 0.4402956088
111.1168269 0.8248226697
139.075356 0.4411598234
141.1273916 0.3400917366
147.0804414 0.3595772764
153.1273916 0.4125450592
155.1430416 0.4089005458
165.0910061 0.7630685433
167.1066561 0.7527732244
179.1066561 0.4816766827
179.1430416 0.4869688887
181.1586917 0.3660985133
219.1743418 0.4869688887
221.1899918 0.3660985133
241.1950772 0.3742137596
243.2107273 0.9596176901
257.2263773 2.817252397
259.2420274 0.4390232987
261.221292 1.357217227
275.236942 3.609307788
277.2525921 0.3743378538
285.221292 11.91115232
303.2318567 26.8054244
321.2424213 17.10463465

Name: +ve in-silico MS/MS by CFM-ID for ZNHVWPKMFKADKW-ZYBDYUKJSA-N
ID: ZNHVWPKMFKADKW-ZYBDYUKJSA-N
Comment: Energy1
Num peaks: 31
41.03857658 0.8615767503
43.05422664 1.057972955
55.05422664 0.7882529933
57.06987671 0.8955964625
67.05422664 0.7490885732
71.08552677 0.8249219149
81.06987671 1.404373072
83.08552677 0.9845233079
95.08552677 1.100078972
97.02840582 0.86779305
97.10117684 1.715010362
111.1168269 2.079774791
113.132477 0.8804230105
119.0855268 0.8593018205
121.1011768 1.300748424
133.1011768 1.778962679
135.1168269 0.9805628867
137.0597059 0.8819287964
147.0804414 0.7695481385
163.075356 1.319876748
165.0910061 1.386703745
179.1066561 0.9208340138
191.1066561 0.7512154854
243.2107273 2.094380495
257.2263773 4.156776794
259.2420274 0.8213335318
261.221292 1.626739706
275.236942 3.74528988
285.221292 3.494249014
303.2318567 4.924298441
321.2424213 2.045232369

Name: +ve in-silico MS/MS by CFM-ID for ZNHVWPKMFKADKW-ZYBDYUKJSA-N
ID: ZNHVWPKMFKADKW-ZYBDYUKJSA-N
Comment: Energy2
Num peaks: 31
39.02292652 2.604954233
41.03857658 3.88886496
43.05422664 3.819949857
53.03857658 2.364170266
55.05422664 1.807580035
57.06987671 1.877058743
67.05422664 2.450082686
69.06987671 0.89449042
71.08552677 0.9681300348
81.06987671 1.321899183
95.08552677 1.111392133
103.0542266 0.8760257126
107.0855268 2.569826901
109.1011768 1.114873053
117.0698767 1.097988529
119.0855268 3.122462539
121.1011768 2.218073535
133.1011768 3.550330867
135.1168269 0.942964202
149.132477 1.010669274
163.1117415 0.9312145648
175.148127 1.010669274
189.1637771 1.010669274
215.1794272 1.010669274
229.1950772 1.010669274
241.1950772 1.486882473
243.2107273 1.313095976
245.1536063 1.065844761
255.2107273 0.9395972878
257.2263773 1.382053453
259.1692564 1.065844761

Name: +ve in-silico MS/MS by CFM-ID for NLUNAYAEIJYXRB-GTYUHVKWSA-N
ID: NLUNAYAEIJYXRB-GTYUHVKWSA-N
Comment: Energy0
Num peaks: 31
43.05422664 0.390082984
57.06987671 0.3818125178
59.01275576 0.4448910739
71.08552677 0.3776721212
81.06987671 0.4034125323
83.08552677 0.7250278649
85.10117684 0.4563700687
97.10117684 0.3792122277
99.04405588 0.439414569
111.1168269 0.3815225904
113.0597059 0.3579524914
123.1168269 0.691079359
125.132477 0.4594765779
127.075356 0.4769429812
137.132477 0.3815225904
147.1168269 0.3942211187
149.132477 1.26932158
151.148127 1.091544741
163.148127 0.8481214825
219.1743418 0.4870958514
221.1899918 0.3661860328
241.1950772 0.3736686154
243.2107273 0.9582197457
257.2263773 2.766798836
259.2420274 0.4383837418
261.221292 1.355477589
275.236942 3.551862183
277.2525921 0.3735657636
285.221292 11.9793918
303.2318567 26.85846923
321.2424213 17.05483584

Name: +ve in-silico MS/MS by CFM-ID for NLUNAYAEIJYXRB-GTYUHVKWSA-N
ID: NLUNAYAEIJYXRB-GTYUHVKWSA-N
Comment: Energy1
Num peaks: 31
41.03857658 0.8009979877
43.05422664 0.9152730048
55.05422664 0.7152927842
57.06987671 0.8049224537
65.03857658 0.7677162298
67.05422664 1.813498885
71.08552677 0.7728040725
81.06987671 2.424933648
83.08552677 1.53163759
97.02840582 0.8649666281
97.10117684 0.7496713257
111.1168269 0.7966634453
121.1011768 1.260704301
123.1168269 1.044706029
127.075356 0.8823571912
137.132477 0.7966634453
139.075356 0.7515940345
147.1168269 2.181989413
149.132477 3.223016138
151.148127 1.283922841
163.148127 2.52970114
165.1637771 0.8791637309
175.075356 0.7138050081
243.2107273 2.088485775
257.2263773 3.834733942
259.2420274 0.819021855
261.221292 1.623005441
275.236942 3.504887377
285.221292 3.550297361
303.2318567 4.933458663
321.2424213 2.03373579

Name: +ve in-silico MS/MS by CFM-ID for NLUNAYAEIJYXRB-GTYUHVKWSA-N
ID: NLUNAYAEIJYXRB-GTYUHVKWSA-N
Comment: Energy2
Num peaks: 31
39.02292652 1.709097999
41.03857658 3.48811039
43.05422664 2.40410916
53.03857658 1.356543497
55.05422664 1.446865356
57.06987671 1.327825747
65.03857658 1.506581013
67.05422664 5.241918816
69.06987671 1.139875386
81.06987671 3.037717105
83.08552677 0.9734766864
111.1168269 1.24251217
123.1168269 1.006413955
137.0960915 1.000476788
137.132477 1.24251217
147.1168269 0.9972259045
149.132477 2.346278029
151.148127 1.96144343
159.1168269 1.831342247
161.132477 1.099524524
163.148127 2.899168295
215.1794272 0.9966238507
229.1950772 0.9966238507
231.1379563 1.051261581
241.1950772 1.466219043
243.2107273 1.294847683
245.1536063 1.051261581
255.2107273 0.9265395628
257.2263773 1.299644712
259.1692564 1.051261581
259.2420274 0.8508676087

Name: +ve in-silico MS/MS by CFM-ID for QRHBXQAFGLVWFW-BEQVDIJNSA-N
ID: QRHBXQAFGLVWFW-BEQVDIJNSA-N
Comment: Energy0
Num peaks: 18
109.0647913 0.6106039042
113.0960915 0.6425780685
137.0960915 0.8318372901
151.1117415 0.8221397324
177.1273916 0.5719038352
191.1430416 0.9724753663
245.1899918 0.5969194448
257.1899918 0.557345972
259.2056419 0.8004190971
261.221292 0.6347993805
267.2107273 3.420760085
269.1899918 0.6241708379
273.221292 0.6733496924
275.2005565 0.6313014415
275.236942 0.865713435
285.221292 36.1921664
287.2005565 1.048786208
303.2318567 29.5182508

Name: +ve in-silico MS/MS by CFM-ID for QRHBXQAFGLVWFW-BEQVDIJNSA-N
ID: QRHBXQAFGLVWFW-BEQVDIJNSA-N
Comment: Energy1
Num peaks: 31
67.01784114 1.169031288
107.0491413 0.9443051748
109.0647913 1.260551614
113.0960915 0.8904200202
137.0960915 1.321181005
149.0960915 0.9402019649
151.1117415 1.456824355
177.1273916 1.03634707
189.1273916 1.025364104
191.1430416 1.421609562
203.1430416 1.423206579
205.1586917 1.618987192
227.1794272 0.8991716376
229.1586917 1.040470931
231.1743418 1.128715686
243.1743418 1.949301514
243.2107273 1.093684153
245.1899918 1.951302875
247.2056419 1.575670833
253.1950772 0.9822783572
257.1899918 1.825182474
257.2263773 2.677024166
259.2056419 1.392628056
261.221292 1.262829785
267.2107273 3.627487803
271.2056419 1.022010464
273.221292 1.663221774
275.236942 5.996443196
285.221292 11.46110791
287.2005565 1.069009314
303.2318567 6.646616468

Name: +ve in-silico MS/MS by CFM-ID for QRHBXQAFGLVWFW-BEQVDIJNSA-N
ID: QRHBXQAFGLVWFW-BEQVDIJNSA-N
Comment: Energy2
Num peaks: 31
39.02292652 3.40749437
41.03857658 1.888940383
51.02292652 1.245788582
53.03857658 1.56965688
95.08552677 1.305777699
109.1011768 1.105517858
131.0855268 1.541742232
133.1011768 1.271056413
135.1168269 1.687167919
137.0960915 1.253822113
151.1117415 1.516313252
173.132477 1.346271762
175.148127 1.663041351
177.1273916 1.27559722
177.1637771 1.105517858
185.132477 2.625782953
191.1430416 1.820363646
205.1586917 1.488028586
213.1637771 2.357268657
215.1794272 1.883712545
217.1950772 1.142003324
227.1794272 1.396436172
229.1950772 1.369274243
241.1950772 1.547604946
243.1743418 1.897174814
243.2107273 1.689512832
245.1899918 1.306820807
257.1899918 2.065041256
257.2263773 2.794461871
273.221292 1.904246458
287.2005565 1.696669572

Name: +ve in-silico MS/MS by CFM-ID for KQHKUOHLCRQQSG-CZUADDKVSA-N
ID: KQHKUOHLCRQQSG-CZUADDKVSA-N
Comment: Energy0
Num peaks: 12
141.0910061 0.5082257769
195.1379563 0.5123736929
229.1950772 0.6892041696
247.2056419 1.17257709
249.221292 0.5912015779
263.2005565 0.6379802601
285.221292 15.93307586
289.2162066 0.5913663156
291.2318567 0.8077313603
303.2318567 38.221086
305.2111212 0.6387642137
321.2424213 20.07805985

Name: +ve in-silico MS/MS by CFM-ID for KQHKUOHLCRQQSG-CZUADDKVSA-N
ID: KQHKUOHLCRQQSG-CZUADDKVSA-N
Comment: Energy1
Num peaks: 31
41.00219107 0.7395862665
45.0334912 0.9464594294
127.1117415 0.7510722813
175.148127 0.9794057002
181.1586917 0.7510722813
193.1586917 0.9214639306
195.1743418 0.655886302
227.1794272 1.281095707
229.1586917 0.9608549503
229.1950772 1.583746707
231.1743418 0.9636299022
233.2263773 0.7050526905
235.2056419 0.6712992078
243.1743418 1.406242976
245.1899918 2.076449673
247.1692564 0.6692896854
247.2056419 1.362198297
249.1849065 0.7424430694
257.1899918 1.221735537
261.1849065 0.9764470222
263.2005565 1.089788088
271.2056419 2.532689019
273.221292 0.9101778582
275.2005565 0.9602044969
275.236942 1.590964632
285.221292 13.63575447
289.2162066 0.8640114802
291.2318567 1.080477878
293.2475067 1.176154332
303.2318567 15.34748007
321.2424213 4.36979476

Name: +ve in-silico MS/MS by CFM-ID for KQHKUOHLCRQQSG-CZUADDKVSA-N
ID: KQHKUOHLCRQQSG-CZUADDKVSA-N
Comment: Energy2
Num peaks: 31
39.02292652 1.044415708
51.02292652 1.053186949
57.06987671 1.071208482
107.0855268 1.17466155
137.0960915 1.01413391
163.1117415 1.610378893
173.132477 3.478438944
175.148127 4.078767402
177.1273916 1.020665331
189.1273916 1.214666225
191.1430416 1.981981484
213.1637771 1.475205576
217.1950772 1.80778091
219.2107273 1.45619405
227.1794272 1.958188166
229.1586917 1.383938083
229.1950772 1.297484757
231.1743418 2.279894713
231.2107273 1.725114187
233.2263773 1.389740084
243.1743418 2.211569098
245.1899918 2.350897432
257.1899918 1.805023723
259.2056419 1.50756429
271.2056419 1.52460605
273.221292 1.80824177
275.236942 1.391401986
285.221292 3.099981897
293.2111212 1.030340717
303.2318567 1.013878671
305.2111212 1.612311718

Name: +ve in-silico MS/MS by CFM-ID for FWRAUZJFURIEHP-SLHNCBLASA-N
ID: FWRAUZJFURIEHP-SLHNCBLASA-N
Comment: Energy0
Num peaks: 18
109.0647913 0.8141829507
123.0804414 0.6400167289
149.0960915 0.6464493129
163.1117415 0.820452527
177.1273916 0.683434661
243.2107273 0.6248845227
245.1899918 0.8167464379
255.1743418 0.6910906341
257.1899918 0.7999114893
259.2056419 1.214900306
261.221292 1.04941752
267.2107273 3.281675516
273.1849065 0.9723524295
275.2005565 1.057242184
275.236942 0.9515755515
285.221292 35.10856432
287.2005565 0.7848628838
303.2318567 29.2440926

Name: +ve in-silico MS/MS by CFM-ID for FWRAUZJFURIEHP-SLHNCBLASA-N
ID: FWRAUZJFURIEHP-SLHNCBLASA-N
Comment: Energy1
Num peaks: 31
57.0334912 0.9176278839
107.0491413 0.926201166
109.0647913 1.116708153
123.0804414 1.041859884
149.0960915 1.089331407
163.1117415 1.237348393
175.1117415 1.466390159
177.1273916 1.633706722
213.1637771 1.141327401
215.1430416 1.024769425
225.1637771 1.330373731
227.1794272 1.270729483
229.1586917 2.172936412
229.1950772 1.006805666
231.1743418 2.163453934
233.1899918 1.207907449
241.1950772 1.554204957
243.1743418 2.337763906
245.1899918 1.882245763
247.2056419 2.16558748
249.221292 0.9959165655
251.236942 1.143566966
253.1950772 1.044320794
257.1899918 1.316356636
257.2263773 1.781670962
259.2056419 1.469592411
267.2107273 2.97253337
275.236942 3.421312693
285.221292 9.613219836
287.2005565 1.389024009
303.2318567 6.354962867

Name: +ve in-silico MS/MS by CFM-ID for FWRAUZJFURIEHP-SLHNCBLASA-N
ID: FWRAUZJFURIEHP-SLHNCBLASA-N
Comment: Energy2
Num peaks: 31
39.02292652 1.297695845
41.03857658 1.764787076
67.05422664 1.042188216
79.05422664 1.375354558
81.06987671 1.049083692
103.0542266 1.510145105
105.0698767 1.613319304
123.0804414 1.42380243
129.0698767 1.014031629
137.132477 1.003650588
149.0960915 1.646555474
157.1011768 2.64400305
163.1117415 1.140048625
163.148127 1.346141867
175.1117415 1.21902584
177.1273916 1.66409333
211.148127 2.090349034
213.1637771 1.456049259
225.1637771 1.485336075
227.1794272 2.029366796
229.1950772 2.405998223
231.1743418 1.76034539
239.1794272 1.934699743
241.1950772 2.168619131
243.2107273 2.699519715
245.1899918 2.026937131
255.2107273 1.242549193
257.1899918 1.662748855
257.2263773 3.590181316
259.2056419 1.182058562
287.2005565 1.812217716

Name: +ve in-silico MS/MS by CFM-ID for ZSMYLYMVTJVQIR-UHFFFAOYSA-N
ID: ZSMYLYMVTJVQIR-UHFFFAOYSA-N
Comment: Energy0
Num peaks: 11
135.0804414 0.9362311408
149.0960915 1.369454615
155.1430416 0.9852668398
163.1117415 0.9336115662
215.1430416 0.867113297
217.1586917 1.404552954
243.1743418 1.280906475
261.1849065 1.533743399
271.2056419 1.388354217
285.221292 33.04690676
303.2318567 36.92437365

Name: +ve in-silico MS/MS by CFM-ID for ZSMYLYMVTJVQIR-UHFFFAOYSA-N
ID: ZSMYLYMVTJVQIR-UHFFFAOYSA-N
Comment: Energy1
Num peaks: 31
41.03857658 0.9729984844
43.05422664 1.721507099
55.05422664 0.9918594122
133.0647913 1.24362554
135.0804414 2.248177586
137.132477 1.270897684
141.1273916 1.143932792
147.0804414 1.48104964
149.0960915 3.172038049
151.148127 0.9413165819
155.1430416 1.723889655
161.0960915 1.260606914
163.1117415 2.230959542
169.1586917 1.143932792
201.1273916 1.483732409
203.1430416 1.930300655
215.1430416 1.289203818
217.1586917 2.039569371
229.1586917 1.382719529
231.1743418 1.463090109
241.1586917 2.260753301
243.1743418 4.256631693
245.1899918 2.785515691
257.2263773 0.975249241
261.1849065 1.787199881
269.1899918 1.248800357
271.2056419 1.212479896
273.221292 1.258531146
285.221292 15.69167459
287.2005565 1.222901448
303.2318567 6.550683013

Name: +ve in-silico MS/MS by CFM-ID for ZSMYLYMVTJVQIR-UHFFFAOYSA-N
ID: ZSMYLYMVTJVQIR-UHFFFAOYSA-N
Comment: Energy2
Num peaks: 31
39.02292652 1.74668294
55.05422664 2.459040249
67.05422664 1.17183175
69.06987671 1.679915087
121.1011768 1.269609544
133.0647913 1.560009051
135.1168269 1.20258669
137.0960915 1.41958688
137.132477 1.235286928
147.0804414 1.327206363
149.0960915 1.419885475
161.0960915 1.2720721
189.1637771 1.306851289
199.1117415 1.467732173
201.1273916 2.844607113
203.1430416 3.853767401
207.1743418 1.252906705
215.1430416 1.812094051
217.1586917 2.561502271
229.1586917 1.213686382
231.1743418 2.097277128
243.1743418 1.703139033
245.1899918 1.691031772
255.1743418 1.151369076
257.1899918 2.083974967
257.2263773 1.172247294
267.2107273 1.549070119
269.1899918 2.84705383
271.2056419 1.4744625
285.221292 1.220993216
287.2005565 2.284974724

Name: +ve in-silico MS/MS by CFM-ID for QKKCZNAIRYQRKP-WDCLZLQXSA-N
ID: QKKCZNAIRYQRKP-WDCLZLQXSA-N
Comment: Energy0
Num peaks: 24
69.0334912 1.041436459
123.0804414 0.6780748582
137.0960915 0.7920442327
151.1117415 0.7842940212
167.1430416 0.5216759555
177.1273916 0.6792515676
191.1430416 0.7920442327
205.1586917 0.5250214443
217.1950772 0.5255230931
229.1950772 0.5842267444
233.1899918 0.742300861
235.2056419 1.305092876
243.1743418 0.6325052725
245.1899918 0.8640629731
247.2056419 1.068105178
249.221292 0.7871676568
255.2107273 1.414304045
267.2107273 2.275612033
271.2056419 0.6127870981
273.221292 1.46435335
275.236942 1.066049906
285.221292 32.7798294
287.2005565 0.6590023736
303.2318567 27.71817

Name: +ve in-silico MS/MS by CFM-ID for QKKCZNAIRYQRKP-WDCLZLQXSA-N
ID: QKKCZNAIRYQRKP-WDCLZLQXSA-N
Comment: Energy1
Num peaks: 31
69.0334912 1.795284195
121.0647913 1.153818143
123.0804414 1.17602864
135.0804414 0.9691501153
137.0960915 1.370591307
149.0960915 1.006226787
151.1117415 1.520699555
175.1117415 1.029539232
177.1273916 1.180344102
189.1273916 0.9691501153
191.1430416 1.370591307
203.1430416 1.532434948
205.1586917 1.680862126
215.1794272 1.577346659
217.1950772 1.170660022
227.1794272 1.063054061
229.1950772 1.628472636
231.2107273 0.9609107145
233.1899918 1.213253515
235.2056419 1.954428209
243.1743418 2.587609019
245.1899918 2.10959676
247.2056419 1.559173033
249.221292 1.42676235
257.1899918 1.185588515
257.2263773 1.28930337
267.2107273 3.288097234
273.221292 1.760339284
275.236942 1.996064335
285.221292 12.02076711
303.2318567 7.089028835

Name: +ve in-silico MS/MS by CFM-ID for QKKCZNAIRYQRKP-WDCLZLQXSA-N
ID: QKKCZNAIRYQRKP-WDCLZLQXSA-N
Comment: Energy2
Num peaks: 31
39.02292652 2.183837721
41.03857658 1.291179458
53.03857658 1.329956902
121.0647913 1.992318378
123.0804414 1.425403431
131.0855268 1.314037232
135.1168269 1.008954378
137.0960915 1.145342831
151.1117415 1.654276327
163.148127 1.008954378
175.1117415 1.08168585
177.1273916 1.690086815
185.132477 2.261749749
191.1430416 1.145342831
203.1794272 1.008954378
205.1586917 1.362358467
215.1794272 2.340658886
217.1950772 2.459435997
227.1794272 3.167651468
229.1950772 3.098516745
231.2107273 1.912419848
233.1899918 1.151235297
241.1950772 1.298256406
243.1743418 2.301655489
245.1899918 1.573805047
247.2056419 1.42686644
255.2107273 1.317829167
257.1899918 1.325471769
257.2263773 1.084686458
273.221292 1.651329625
287.2005565 1.686908312

Name: +ve in-silico MS/MS by CFM-ID for OKOKLFXLKDXQOK-VDBAHQDGSA-N
ID: OKOKLFXLKDXQOK-VDBAHQDGSA-N
Comment: Energy0
Num peaks: 12
155.1066561 0.5177032414
167.1430416 0.4809338437
209.1536063 0.5177032414
233.1899918 0.5011706952
235.2056419 0.4929787625
247.2056419 1.021669633
249.221292 0.5148637535
285.221292 16.14458447
291.2318567 0.5063916962
303.2318567 38.71971221
305.2111212 0.5889645449
321.2424213 20.29736489

Name: +ve in-silico MS/MS by CFM-ID for OKOKLFXLKDXQOK-VDBAHQDGSA-N
ID: OKOKLFXLKDXQOK-VDBAHQDGSA-N
Comment: Energy1
Num peaks: 31
85.02840582 0.7619896119
87.04405588 0.8783264641
113.0960915 0.768621056
151.1117415 0.850739425
167.1430416 0.768621056
201.1637771 0.9506239393
203.1430416 0.8543446256
213.1637771 0.8417451529
215.1794272 1.060094661
217.1950772 0.7485161443
219.1743418 0.8743831188
223.1692564 0.7690334116
229.1950772 0.7104978273
233.1899918 1.012981359
235.2056419 1.60962606
243.1743418 1.191335569
245.1899918 0.9476896999
247.2056419 1.099533901
257.1899918 0.978508213
259.2056419 0.7119612633
261.1849065 0.7447030734
271.2056419 1.284721398
273.221292 0.9581007723
275.236942 2.145057284
285.221292 14.41026381
289.2162066 0.8856878617
291.2318567 1.05820223
293.2475067 1.494366105
303.2318567 16.09360602
305.2111212 0.7896207854
321.2424213 4.541884526

Name: +ve in-silico MS/MS by CFM-ID for OKOKLFXLKDXQOK-VDBAHQDGSA-N
ID: OKOKLFXLKDXQOK-VDBAHQDGSA-N
Comment: Energy2
Num peaks: 31
41.03857658 1.196158104
67.01784114 1.125275298
95.08552677 1.705113831
109.1011768 0.9338259187
123.0804414 1.680767826
135.1168269 0.9338259187
147.1168269 2.011213069
149.0960915 1.36106934
149.132477 3.0980538
151.1117415 1.873766759
163.148127 0.9338259187
177.1273916 1.926425468
179.1430416 0.9763036666
199.148127 1.533197692
201.1637771 1.354790873
203.1430416 1.170542902
205.1586917 1.230500382
215.1794272 1.886359731
217.1586917 1.024065126
217.1950772 2.111043871
227.1794272 1.484809441
231.2107273 1.661013624
233.1899918 1.307992707
243.1743418 1.410163732
245.1899918 1.976997186
257.1899918 1.56376007
273.221292 1.380261233
275.236942 1.522440181
285.221292 3.138374108
303.2318567 1.03144767
305.2111212 1.589471634

Name: +ve in-silico MS/MS by CFM-ID for RVSSFXUENQNQJK-ROGQGFJNSA-N
ID: RVSSFXUENQNQJK-ROGQGFJNSA-N
Comment: Energy0
Num peaks: 16
125.0960915 1.280993415
139.1117415 0.9345656141
151.1117415 1.030278817
179.1430416 1.285062993
193.1586917 0.9345656141
233.1899918 0.9579716751
245.1899918 1.349064834
247.2056419 1.736919446
259.2056419 1.396357
261.221292 1.664150744
267.2107273 1.763212011
273.221292 1.038398869
275.236942 2.503154322
285.221292 14.61167453
287.2005565 1.587840992
303.2318567 46.20023789

Name: +ve in-silico MS/MS by CFM-ID for RVSSFXUENQNQJK-ROGQGFJNSA-N
ID: RVSSFXUENQNQJK-ROGQGFJNSA-N
Comment: Energy1
Num peaks: 31
69.0334912 1.122943375
71.04914126 1.339144895
123.0804414 1.295621634
125.0960915 1.603427731
139.1117415 1.210143735
151.1117415 1.69983525
153.1273916 1.044086104
165.1273916 1.210143735
177.1273916 1.501173763
179.1430416 1.898496737
193.1586917 1.210143735
205.1586917 1.484138294
207.1743418 1.056778048
217.1586917 1.484138294
219.1743418 1.056778048
229.1586917 1.570469513
231.1743418 1.952770015
233.1899918 2.534251276
243.1743418 2.006433019
245.1899918 3.007083413
247.2056419 2.134379138
257.1899918 2.579284882
259.2056419 2.398846311
261.221292 1.302688985
267.2107273 1.171147552
271.2056419 2.830191407
273.221292 2.444373994
275.236942 7.98468248
285.221292 6.005813988
287.2005565 1.765804598
303.2318567 7.348996599

Name: +ve in-silico MS/MS by CFM-ID for RVSSFXUENQNQJK-ROGQGFJNSA-N
ID: RVSSFXUENQNQJK-ROGQGFJNSA-N
Comment: Energy2
Num peaks: 31
39.02292652 1.135901929
51.02292652 2.810256011
53.03857658 1.799300397
55.05422664 1.06396482
57.06987671 1.444121265
105.0698767 1.10156296
119.0855268 1.412092302
149.0960915 1.61408304
151.1117415 1.2794733
153.1273916 1.244714517
159.1168269 2.616720494
175.1117415 2.429841216
179.1430416 1.916680491
187.148127 3.027144903
199.148127 1.671498897
203.1430416 1.792403087
213.1637771 1.969032543
227.1794272 2.943764907
229.1586917 1.142081999
231.1743418 1.474533006
233.1899918 2.342674435
241.1950772 1.646127686
243.1743418 2.644123472
247.2056419 2.604063768
247.2420274 2.220284827
255.2107273 1.93773998
257.1899918 2.171371104
257.2263773 1.556866798
261.221292 2.178858715
271.2056419 1.107972999
287.2005565 2.355365798

Name: +ve in-silico MS/MS by CFM-ID for GKKUXCSIYRLCSI-AGVUXJGHSA-N
ID: GKKUXCSIYRLCSI-AGVUXJGHSA-N
Comment: Energy0
Num peaks: 6
285.221292 30.34887676
287.2005565 0.891997553
291.2318567 0.836843626
303.2318567 36.93549771
305.2111212 0.9177842484
321.2424213 14.1616276

Name: +ve in-silico MS/MS by CFM-ID for GKKUXCSIYRLCSI-AGVUXJGHSA-N
ID: GKKUXCSIYRLCSI-AGVUXJGHSA-N
Comment: Energy1
Num peaks: 31
93.06987671 1.180267507
95.08552677 0.8601823543
107.0855268 0.9130288501
109.0647913 1.266487961
111.0804414 1.204848701
113.0960915 1.173230022
125.0960915 1.481189694
137.0960915 0.8717152585
139.1117415 1.031084768
163.1117415 1.02841392
189.1273916 1.509469292
207.1379563 0.8565269868
229.1586917 2.20331211
231.1743418 1.67584157
243.1743418 2.117651437
245.1899918 1.303372383
247.1692564 0.9382833791
249.1849065 1.496973524
257.1899918 1.860340164
261.1849065 0.9714975036
261.221292 1.524673664
263.2005565 1.227024995
273.221292 0.9649569959
275.2005565 1.170388734
275.236942 1.146226909
277.2162066 1.088243686
285.221292 20.50401561
287.2005565 1.103625976
291.2318567 0.9325047907
303.2318567 16.43731256
321.2424213 4.584947819

Name: +ve in-silico MS/MS by CFM-ID for GKKUXCSIYRLCSI-AGVUXJGHSA-N
ID: GKKUXCSIYRLCSI-AGVUXJGHSA-N
Comment: Energy2
Num peaks: 31
41.03857658 1.429192251
51.02292652 1.660130585
53.03857658 1.286010488
65.03857658 1.37378649
91.05422664 2.42417939
93.06987671 2.822530585
95.08552677 2.362034749
107.0855268 1.873514781
109.0647913 1.104698725
109.1011768 1.811436767
111.0804414 1.103695849
121.1011768 1.416592892
147.1168269 1.214373811
161.0960915 1.083903453
163.1117415 1.5019707
189.1273916 1.87376487
191.1430416 1.04956338
229.1586917 2.371697164
231.1743418 2.72106577
233.1899918 1.52061771
243.1743418 3.317645664
245.1899918 2.875663759
257.1899918 2.098835757
259.2056419 2.348104945
271.2056419 3.088415028
273.221292 5.456180892
275.2005565 1.189766826
275.236942 1.977741396
285.221292 4.322746359
287.2005565 2.687163887
305.2111212 2.03064773

Name: +ve in-silico MS/MS by CFM-ID for LNILKVZKBQKVRH-HCHYHSJESA-N
ID: LNILKVZKBQKVRH-HCHYHSJESA-N
Comment: Energy0
Num peaks: 15
123.0804414 0.8268586685
137.0960915 0.7128340422
163.1117415 0.7130896369
177.1273916 0.8913799327
191.1430416 0.6936019754
245.1899918 0.6986773064
257.1899918 0.6849823875
259.2056419 1.404350792
261.221292 1.159227118
267.2107273 3.373773974
269.1899918 0.8028597233
275.236942 0.9349761605
285.221292 36.05409955
287.2005565 1.443660803
303.2318567 29.69983313

Name: +ve in-silico MS/MS by CFM-ID for LNILKVZKBQKVRH-HCHYHSJESA-N
ID: LNILKVZKBQKVRH-HCHYHSJESA-N
Comment: Energy1
Num peaks: 31
109.0647913 1.005848507
121.0647913 0.9909458779
123.0804414 1.19044679
127.1117415 1.009808286
135.0804414 0.9592277326
137.0960915 1.130423102
163.1117415 1.133670179
175.1117415 1.107684192
177.1273916 1.526984287
189.1273916 1.551446505
191.1430416 1.727229545
199.148127 1.223027693
211.148127 0.9776017787
229.1586917 1.53790204
231.1743418 1.718867516
233.1899918 1.765096297
235.2056419 1.054863805
241.1950772 1.674974509
243.1743418 2.000536602
243.2107273 1.232013543
245.1899918 1.149047426
253.1950772 1.181526277
257.1899918 1.701929142
257.2263773 1.621243575
259.2056419 1.904145532
261.221292 1.944466891
267.2107273 3.34242708
275.236942 3.172846234
285.221292 10.85481175
287.2005565 1.594535408
303.2318567 6.838746294

Name: +ve in-silico MS/MS by CFM-ID for LNILKVZKBQKVRH-HCHYHSJESA-N
ID: LNILKVZKBQKVRH-HCHYHSJESA-N
Comment: Energy2
Num peaks: 31
39.02292652 3.511764261
41.03857658 2.685626874
51.02292652 1.495997523
53.03857658 1.111982445
65.03857658 1.065962031
95.08552677 1.545123299
103.0542266 1.049330505
123.1168269 1.041261089
137.0960915 1.692416078
149.132477 1.041261089
161.132477 1.515335866
163.1117415 1.66127508
171.1168269 2.235674921
173.132477 1.469455321
177.1273916 1.331674224
189.1273916 1.267053641
191.1430416 1.944826317
211.148127 1.171735844
215.1794272 1.910061393
227.1794272 1.146745973
231.1743418 1.338502635
239.1794272 2.011476115
241.1950772 2.239215349
243.2107273 2.945995189
245.1899918 1.213379401
255.2107273 1.282333968
257.1899918 1.8580766
257.2263773 2.908822529
259.2056419 1.889986062
269.1899918 1.666138773
287.2005565 2.023855485

Name: +ve in-silico MS/MS by CFM-ID for KQNNECHJCBGGIY-RGJFDMQWSA-N
ID: KQNNECHJCBGGIY-RGJFDMQWSA-N
Comment: Energy0
Num peaks: 15
125.0960915 0.5781231917
143.1066561 0.7654674934
179.1430416 0.5781231917
197.1536063 0.7654674934
263.2005565 0.7835912907
271.2056419 1.300185371
273.221292 0.5807743415
275.2005565 0.7579256833
277.2162066 0.7761218416
285.221292 6.690543842
289.2162066 1.214083347
291.2318567 1.331450739
303.2318567 34.02639333
305.2111212 0.8458853977
321.2424213 29.03748686

Name: +ve in-silico MS/MS by CFM-ID for KQNNECHJCBGGIY-RGJFDMQWSA-N
ID: KQNNECHJCBGGIY-RGJFDMQWSA-N
Comment: Energy1
Num peaks: 31
109.0647913 0.9950941508
123.0804414 0.8521789746
125.0960915 1.062636636
143.1066561 1.269836387
157.1223062 0.9667892138
173.132477 1.142754432
177.1273916 0.855089236
179.1430416 1.062636636
183.1379563 0.9960718581
191.1430416 1.24272163
193.1586917 1.37323586
197.1536063 1.269836387
207.1379563 1.276714307
213.1637771 1.054615008
227.1794272 1.19120128
231.1743418 0.9383719415
247.1692564 1.254276496
249.1849065 1.557005126
261.1849065 1.623102014
263.2005565 2.320238385
271.2056419 1.67460352
273.221292 1.459101952
275.2005565 1.625765668
277.2162066 1.562332409
285.221292 5.904949176
289.2162066 1.203125263
291.2318567 1.440920094
293.2475067 0.9885991043
303.2318567 13.95852941
305.2111212 0.8635810496
321.2424213 7.998275286

Name: +ve in-silico MS/MS by CFM-ID for KQNNECHJCBGGIY-RGJFDMQWSA-N
ID: KQNNECHJCBGGIY-RGJFDMQWSA-N
Comment: Energy2
Num peaks: 31
51.02292652 1.992226681
53.03857658 1.733495978
55.05422664 1.34376792
91.05422664 2.090606648
93.06987671 1.888766942
119.0855268 1.645246915
121.1011768 1.169105772
147.1168269 1.169105772
157.1011768 1.317960566
159.1168269 2.154444087
163.148127 1.186274362
173.132477 1.904064707
175.148127 1.466952158
189.1273916 1.516418581
191.1430416 1.804638547
201.1637771 1.154451056
215.1794272 1.552391196
217.1950772 1.139626162
231.1743418 1.817438273
257.1899918 2.025770362
259.2056419 1.172567718
261.1849065 1.177685004
263.2005565 2.240033559
271.2056419 1.756236089
273.221292 2.074252621
275.2005565 2.272214778
277.2162066 2.768746572
285.221292 1.415186681
287.2005565 1.693185099
289.2162066 1.308878265
305.2111212 1.602384746

Name: +ve in-silico MS/MS by CFM-ID for QRHBXQAFGLVWFW-JQMFHEMUSA-N
ID: QRHBXQAFGLVWFW-JQMFHEMUSA-N
Comment: Energy0
Num peaks: 18
109.0647913 0.6106039042
113.0960915 0.6425780685
137.0960915 0.8318372901
151.1117415 0.8221397324
177.1273916 0.5719038352
191.1430416 0.9724753663
245.1899918 0.5969194448
257.1899918 0.557345972
259.2056419 0.8004190971
261.221292 0.6347993805
267.2107273 3.420760085
269.1899918 0.6241708379
273.221292 0.6733496924
275.2005565 0.6313014415
275.236942 0.865713435
285.221292 36.1921664
287.2005565 1.048786208
303.2318567 29.5182508

Name: +ve in-silico MS/MS by CFM-ID for QRHBXQAFGLVWFW-JQMFHEMUSA-N
ID: QRHBXQAFGLVWFW-JQMFHEMUSA-N
Comment: Energy1
Num peaks: 31
67.01784114 1.169031288
107.0491413 0.9443051748
109.0647913 1.260551614
113.0960915 0.8904200202
137.0960915 1.321181005
149.0960915 0.9402019649
151.1117415 1.456824355
177.1273916 1.03634707
189.1273916 1.025364104
191.1430416 1.421609562
203.1430416 1.423206579
205.1586917 1.618987192
227.1794272 0.8991716376
229.1586917 1.040470931
231.1743418 1.128715686
243.1743418 1.949301514
243.2107273 1.093684153
245.1899918 1.951302875
247.2056419 1.575670833
253.1950772 0.9822783572
257.1899918 1.825182474
257.2263773 2.677024166
259.2056419 1.392628056
261.221292 1.262829785
267.2107273 3.627487803
271.2056419 1.022010464
273.221292 1.663221774
275.236942 5.996443196
285.221292 11.46110791
287.2005565 1.069009314
303.2318567 6.646616468

Name: +ve in-silico MS/MS by CFM-ID for QRHBXQAFGLVWFW-JQMFHEMUSA-N
ID: QRHBXQAFGLVWFW-JQMFHEMUSA-N
Comment: Energy2
Num peaks: 31
39.02292652 3.40749437
41.03857658 1.888940383
51.02292652 1.245788582
53.03857658 1.56965688
95.08552677 1.305777699
109.1011768 1.105517858
131.0855268 1.541742232
133.1011768 1.271056413
135.1168269 1.687167919
137.0960915 1.253822113
151.1117415 1.516313252
173.132477 1.346271762
175.148127 1.663041351
177.1273916 1.27559722
177.1637771 1.105517858
185.132477 2.625782953
191.1430416 1.820363646
205.1586917 1.488028586
213.1637771 2.357268657
215.1794272 1.883712545
217.1950772 1.142003324
227.1794272 1.396436172
229.1950772 1.369274243
241.1950772 1.547604946
243.1743418 1.897174814
243.2107273 1.689512832
245.1899918 1.306820807
257.1899918 2.065041256
257.2263773 2.794461871
273.221292 1.904246458
287.2005565 1.696669572

Name: +ve in-silico MS/MS by CFM-ID for DOIUYMHEABAPBH-VDMKTYGSSA-N
ID: DOIUYMHEABAPBH-VDMKTYGSSA-N
Comment: Energy0
Num peaks: 15
111.0804414 0.8976490417
125.0960915 1.234301313
151.1117415 0.9890533885
165.1273916 0.8976490417
179.1430416 1.234301313
193.1586917 0.8976490417
245.1899918 1.421396724
257.1899918 1.443415299
259.2056419 3.724994158
261.221292 3.223681117
267.2107273 1.717572795
275.236942 1.504614139
285.221292 14.03137031
287.2005565 3.276680546
303.2318567 43.61752497

Name: +ve in-silico MS/MS by CFM-ID for DOIUYMHEABAPBH-VDMKTYGSSA-N
ID: DOIUYMHEABAPBH-VDMKTYGSSA-N
Comment: Energy1
Num peaks: 31
57.0334912 2.188384258
111.0804414 1.252517119
123.0804414 1.550148439
125.0960915 1.964972916
139.1117415 1.252517119
149.0960915 1.019356866
151.1117415 1.760339174
153.1273916 1.080644952
165.1273916 1.252517119
177.1273916 1.555705431
179.1430416 1.964972916
193.1586917 1.252517119
207.1743418 0.982486458
217.1586917 1.002122164
229.1586917 1.248745334
231.1743418 2.540173295
233.1899918 1.781518006
243.1743418 3.042476712
245.1899918 3.044834474
247.2056419 2.22325629
257.1899918 2.216514824
259.2056419 3.714176285
261.221292 2.94935361
267.2107273 1.343976602
271.2056419 1.042247401
273.221292 1.337881615
275.2005565 0.886011085
275.236942 4.95676315
285.221292 6.728885787
287.2005565 2.290716999
303.2318567 7.777110976

Name: +ve in-silico MS/MS by CFM-ID for DOIUYMHEABAPBH-VDMKTYGSSA-N
ID: DOIUYMHEABAPBH-VDMKTYGSSA-N
Comment: Energy2
Num peaks: 31
39.02292652 2.211626693
41.03857658 3.251525409
59.04914126 2.077686006
69.06987671 1.152597271
105.0698767 1.513620876
121.0647913 1.528690217
125.0960915 1.893973666
149.0960915 1.594840566
151.1117415 1.264194931
153.1273916 1.229968442
159.1168269 1.813534713
175.1117415 2.401034503
179.1430416 1.893973666
203.1430416 1.277632467
213.1637771 2.111937503
215.1430416 1.428119284
227.1794272 3.777264988
229.1586917 3.395320214
233.1899918 1.445927156
241.1950772 2.531808976
243.1743418 2.445544942
245.1899918 1.321374259
247.2056419 1.876594523
255.2107273 1.217982011
257.1899918 2.77238349
259.2056419 1.315564249
261.221292 2.630822764
267.2107273 1.255903117
273.1849065 1.249542898
275.2005565 1.463754001
287.2005565 2.793920876

Name: +ve in-silico MS/MS by CFM-ID for JQIGNJUHWXILBM-OHLKBTDQSA-N
ID: JQIGNJUHWXILBM-OHLKBTDQSA-N
Comment: Energy0
Num peaks: 17
109.0647913 0.6302412373
123.0804414 0.805427553
127.1117415 0.6026672316
137.0960915 0.7174682895
163.1117415 0.717640014
177.1273916 0.8969937954
181.1586917 0.5513171128
191.1430416 0.6973175304
219.1743418 0.5460751362
233.1899918 0.6067279577
245.1899918 0.5556681674
267.2107273 3.43248853
269.1899918 0.9223013311
275.2005565 0.5717419326
285.221292 36.4529415
287.2005565 1.54050845
303.2318567 29.93000767

Name: +ve in-silico MS/MS by CFM-ID for JQIGNJUHWXILBM-OHLKBTDQSA-N
ID: JQIGNJUHWXILBM-OHLKBTDQSA-N
Comment: Energy1
Num peaks: 31
41.03857658 1.054893879
107.0491413 0.9052409679
123.0804414 1.049771577
127.1117415 0.9368281899
137.0960915 1.091458982
161.0960915 0.9188892055
163.1117415 1.093847985
175.1117415 1.065719978
177.1273916 1.467807765
189.1273916 1.488386297
191.1430416 1.656896496
215.1430416 0.941750203
215.1794272 0.8950468707
217.1586917 1.006873493
225.1637771 1.685828725
227.1794272 1.858132575
229.1586917 1.601802365
231.1743418 2.016461543
233.1899918 1.706725608
243.1743418 2.628900113
243.2107273 0.9420350413
245.1899918 1.942873702
247.2056419 0.9584330841
257.1899918 1.512940604
257.2263773 1.995430087
261.221292 1.732896323
267.2107273 3.383655301
275.236942 4.022773553
285.221292 10.57706081
287.2005565 0.9339772105
303.2318567 6.342312182

Name: +ve in-silico MS/MS by CFM-ID for JQIGNJUHWXILBM-OHLKBTDQSA-N
ID: JQIGNJUHWXILBM-OHLKBTDQSA-N
Comment: Energy2
Num peaks: 31
39.02292652 3.853084084
41.03857658 3.013733909
51.02292652 1.459884744
53.03857658 1.336091801
95.08552677 1.301658836
105.0698767 1.170376448
123.1168269 1.147021281
137.0960915 1.808496821
143.0855268 1.142063324
149.132477 1.446658157
161.132477 1.255901813
163.1117415 1.752263173
171.1168269 2.749353195
173.132477 1.312025703
177.1273916 1.467743897
177.1637771 1.147021281
189.1273916 1.400277826
191.1430416 1.815157303
199.148127 1.655230211
201.1637771 1.948452884
213.1637771 1.454646109
215.1794272 2.053285954
225.1637771 1.50440209
229.1586917 1.309988752
231.1743418 1.848645816
241.1950772 1.218572557
243.2107273 1.430719266
257.1899918 1.502088734
257.2263773 1.666637026
269.1899918 1.92669439
287.2005565 2.13626075

Name: +ve in-silico MS/MS by CFM-ID for FFZVTLPCFSOGJI-RABCQHRBSA-N
ID: FFZVTLPCFSOGJI-RABCQHRBSA-N
Comment: Energy0
Num peaks: 19
109.0647913 0.6395018719
123.0804414 0.8840818307
127.1117415 0.5911574348
137.0960915 0.7040514714
163.1117415 0.7049884328
177.1273916 0.8805888233
181.1586917 0.5911574348
191.1430416 0.6848619013
231.1743418 0.6189207703
245.1899918 0.7169591274
257.1899918 0.5936666783
259.2056419 0.6195781735
267.2107273 3.394197915
271.2056419 0.675057476
273.221292 1.139444661
275.236942 0.8742756096
285.221292 35.83227445
287.2005565 0.986643082
303.2318567 28.99747319

Name: +ve in-silico MS/MS by CFM-ID for FFZVTLPCFSOGJI-RABCQHRBSA-N
ID: FFZVTLPCFSOGJI-RABCQHRBSA-N
Comment: Energy1
Num peaks: 31
39.02292652 1.343559593
41.03857658 1.053089705
67.01784114 1.133164663
107.0491413 1.022825867
109.0647913 0.9614334377
121.0647913 1.078993324
123.0804414 1.725115198
127.1117415 0.964730928
137.0960915 1.103279212
163.1117415 1.104480422
175.1117415 1.078993324
177.1273916 1.484658755
181.1586917 0.964730928
189.1273916 1.501950702
191.1430416 1.67224387
229.1586917 2.245940303
231.1743418 1.930964924
243.1743418 1.325108868
243.2107273 1.062289819
245.1899918 1.834364053
247.2056419 1.292830572
257.1899918 1.80052165
257.2263773 2.196051756
259.2056419 1.267838777
261.221292 1.139611299
267.2107273 3.487131079
273.221292 1.341301754
275.236942 4.955711502
285.221292 10.97437077
287.2005565 1.163584899
303.2318567 6.366916842

Name: +ve in-silico MS/MS by CFM-ID for FFZVTLPCFSOGJI-RABCQHRBSA-N
ID: FFZVTLPCFSOGJI-RABCQHRBSA-N
Comment: Energy2
Num peaks: 31
39.02292652 1.609717728
41.03857658 1.400940945
43.05422664 1.13320392
53.03857658 1.183230386
123.0804414 1.528089598
137.0960915 1.440100252
163.1117415 1.673826332
171.1168269 2.230734746
173.132477 1.496688335
177.1273916 1.281001027
177.1637771 1.34026382
189.1273916 1.220273711
191.1430416 1.867830018
213.1637771 2.137545367
215.1794272 1.705597355
225.1637771 1.15389722
227.1794272 1.271530182
229.1586917 2.258874054
229.1950772 1.24768773
231.1743418 1.459857276
241.1950772 1.403925676
243.1743418 1.227380266
243.2107273 1.531191841
245.1899918 1.613756069
245.2263773 1.556555708
253.1950772 1.634532573
255.2107273 1.695660378
257.1899918 1.647322153
257.2263773 2.161159377
259.2056419 1.142968177
287.2005565 2.046586174

Name: +ve in-silico MS/MS by CFM-ID for RNPQQCQDRWIESD-CGAVUXQXSA-N
ID: RNPQQCQDRWIESD-CGAVUXQXSA-N
Comment: Energy0
Num peaks: 6
125.0960915 1.059635068
285.221292 19.50289747
287.2005565 0.9669044893
303.2318567 38.94506892
305.2111212 1.028673307
321.2424213 19.4137563

Name: +ve in-silico MS/MS by CFM-ID for RNPQQCQDRWIESD-CGAVUXQXSA-N
ID: RNPQQCQDRWIESD-CGAVUXQXSA-N
Comment: Energy1
Num peaks: 31
57.0334912 1.53199279
109.0647913 1.34252288
111.0804414 1.793438414
123.0804414 1.11023144
125.0960915 1.842217944
137.0960915 1.428865954
139.1117415 1.530393166
163.1117415 1.473304845
229.1586917 1.292329891
231.1743418 2.035034346
233.1899918 1.069456778
243.1743418 1.774307254
245.1899918 1.826543886
247.2056419 1.063236181
249.1849065 1.600712169
257.1899918 1.560681873
259.2056419 1.947673943
261.221292 2.319444982
263.2005565 1.037589248
271.2056419 1.718444989
273.221292 1.240141937
275.2005565 1.221320364
275.236942 2.557807056
277.2162066 1.449340163
279.2318567 1.294123582
285.221292 11.90429998
291.2318567 1.05164861
293.2475067 2.519228059
303.2318567 13.73832205
305.2111212 1.184274896
321.2424213 5.148862896

Name: +ve in-silico MS/MS by CFM-ID for RNPQQCQDRWIESD-CGAVUXQXSA-N
ID: RNPQQCQDRWIESD-CGAVUXQXSA-N
Comment: Energy2
Num peaks: 31
53.03857658 1.82578775
65.03857658 1.412373546
91.05422664 1.194893748
97.10117684 1.986719079
109.1011768 1.199606211
119.0855268 1.238215542
125.0960915 1.044597289
139.1117415 1.655108141
145.1011768 1.012665972
161.0960915 1.019570848
163.1117415 1.283738794
165.1273916 1.508032838
189.1273916 1.269540251
191.1430416 1.143343062
229.1586917 2.245017804
231.1743418 2.814069467
233.1899918 1.673958743
243.1743418 2.394978637
245.1899918 3.314501018
247.2056419 2.137732095
257.1899918 2.794608961
259.2056419 2.939630257
261.221292 3.404999762
271.2056419 2.079209162
273.221292 3.887962464
275.2005565 1.631897528
275.236942 3.682214248
277.2162066 1.097434259
285.221292 3.095053835
287.2005565 2.565816966
305.2111212 1.614419698

Name: +ve in-silico MS/MS by CFM-ID for RSOKUNXLBOCFIH-INAMJSSCSA-N
ID: RSOKUNXLBOCFIH-INAMJSSCSA-N
Comment: Energy0
Num peaks: 20
113.0960915 0.5317519765
123.0804414 0.694732817
137.0960915 0.8128149898
151.1117415 0.8030136928
167.1430416 0.5317519765
177.1273916 0.6960077346
191.1430416 0.8128149898
205.1586917 0.5389485131
245.1899918 0.741721822
247.2056419 0.836760558
257.1899918 0.7287963106
259.2056419 1.003088894
267.2107273 3.362166328
273.221292 0.6567854412
275.2005565 1.114914268
275.236942 0.843690077
277.2162066 1.170576675
285.221292 35.28716801
287.2005565 0.8018481353
303.2318567 28.4663271

Name: +ve in-silico MS/MS by CFM-ID for RSOKUNXLBOCFIH-INAMJSSCSA-N
ID: RSOKUNXLBOCFIH-INAMJSSCSA-N
Comment: Energy1
Num peaks: 31
81.0334912 1.350247657
121.0647913 1.015193413
123.0804414 1.085123447
135.0804414 0.864937831
137.0960915 1.267140973
149.0960915 0.8615459388
151.1117415 1.400003567
175.1117415 0.9230112443
177.1273916 1.089835259
189.1273916 0.864937831
191.1430416 1.267140973
203.1430416 1.364605813
205.1586917 1.554531745
215.1430416 1.000037249
217.1586917 1.081506534
227.1794272 1.049196303
229.1950772 1.44756946
243.1743418 3.005210253
245.1899918 1.972996899
247.2056419 2.193668494
249.221292 0.9952260967
257.1899918 1.23986649
257.2263773 2.585016502
259.2056419 0.991992657
267.2107273 3.466290653
271.2056419 1.106032351
273.221292 1.597317474
275.236942 5.753270642
285.221292 10.79602802
287.2005565 1.074822383
303.2318567 6.233187288

Name: +ve in-silico MS/MS by CFM-ID for RSOKUNXLBOCFIH-INAMJSSCSA-N
ID: RSOKUNXLBOCFIH-INAMJSSCSA-N
Comment: Energy2
Num peaks: 31
39.02292652 2.31927074
41.03857658 1.225088703
65.03857658 1.160016528
109.1011768 1.345708635
121.0647913 1.054369822
123.0804414 1.468389764
135.1168269 1.067242056
137.0960915 1.210985723
151.1117415 1.546928176
157.1011768 1.061372922
159.1168269 1.30264874
161.132477 1.062505199
163.148127 1.067242056
175.1117415 1.040730365
177.1273916 1.782765454
185.132477 2.555102656
191.1430416 1.210985723
199.148127 2.273272011
201.1637771 1.813654612
203.1794272 1.100776339
205.1586917 1.438655197
227.1794272 2.955318346
229.1950772 2.78092694
231.2107273 1.50070867
243.1743418 2.011692144
245.1899918 1.445205171
257.1899918 1.75145579
257.2263773 2.714319785
259.2056419 1.127909189
273.221292 1.852062157
287.2005565 1.854534849

Name: +ve in-silico MS/MS by CFM-ID for XYSMGHMDSVPTRB-JXCDLVPQSA-N
ID: XYSMGHMDSVPTRB-JXCDLVPQSA-N
Comment: Energy0
Num peaks: 14
125.0960915 1.087113524
139.1117415 0.9465614552
163.1117415 0.8659601222
165.1273916 0.8353810689
177.1273916 1.088676492
245.1899918 0.9517004593
259.2056419 1.12856029
261.221292 1.08271011
267.2107273 3.356021386
269.1899918 1.023269409
275.236942 0.9576230871
285.221292 35.81630351
287.2005565 1.62932406
303.2318567 29.53349441

Name: +ve in-silico MS/MS by CFM-ID for XYSMGHMDSVPTRB-JXCDLVPQSA-N
ID: XYSMGHMDSVPTRB-JXCDLVPQSA-N
Comment: Energy1
Num peaks: 31
57.0334912 1.660219121
111.0804414 1.196407974
125.0960915 1.727608816
137.0960915 1.424711264
139.1117415 1.416561485
161.0960915 1.327633805
165.1273916 1.191752785
177.1273916 1.742270956
189.1273916 1.590148522
191.1430416 1.481638315
213.1637771 1.216767219
225.1637771 1.216529363
227.1794272 1.348374484
229.1586917 1.373239087
231.1743418 2.632618162
233.1899918 1.381867272
241.1950772 1.642875338
243.1743418 1.49248632
243.2107273 1.256469439
245.1899918 1.772383133
247.2056419 1.385580644
253.1950772 1.156500811
257.1899918 1.57876488
257.2263773 1.805152537
259.2056419 1.870563803
261.221292 2.083324474
267.2107273 3.268096337
275.236942 3.431005249
285.221292 10.54112937
287.2005565 1.556700319
303.2318567 6.601335819

Name: +ve in-silico MS/MS by CFM-ID for XYSMGHMDSVPTRB-JXCDLVPQSA-N
ID: XYSMGHMDSVPTRB-JXCDLVPQSA-N
Comment: Energy2
Num peaks: 31
39.02292652 1.536724219
41.03857658 1.327653185
51.02292652 2.159437148
53.03857658 1.209001392
91.05422664 1.524471056
119.0855268 2.192172758
125.0960915 1.450484706
135.0804414 1.75710234
139.1117415 1.358823999
157.1011768 1.508426522
161.132477 1.721603473
171.1168269 2.565061479
173.132477 1.464681778
177.1273916 1.570961078
191.1430416 1.573286074
211.148127 1.465083036
213.1637771 1.532218779
225.1637771 1.751248195
227.1794272 2.132297669
229.1950772 1.944430338
231.1743418 1.693180645
239.1794272 2.037951226
241.1950772 2.276637756
243.2107273 2.890713012
245.1899918 1.734719089
255.2107273 1.304108738
257.1899918 1.823795583
257.2263773 3.123428922
259.2056419 1.405602049
269.1899918 2.366087143
287.2005565 1.828774459

Name: +ve in-silico MS/MS by CFM-ID for MXYATHGRPJZBNA-BDUQCRIQSA-N
ID: MXYATHGRPJZBNA-BDUQCRIQSA-N
Comment: Energy0
Num peaks: 21
69.06987671 0.6169301665
81.06987671 0.8361137994
83.08552677 1.703520493
97.10117684 0.5777010527
121.1011768 0.6803502253
135.1168269 1.076405935
149.132477 0.5945749038
169.1223062 0.5921149435
221.1536063 1.184229887
229.1950772 1.006651698
235.1692564 0.8141803958
255.2107273 1.627722428
257.2263773 12.52715831
259.2420274 2.009790653
269.1899918 1.192919503
273.1849065 0.8824302132
275.2005565 1.250779795
277.2162066 1.167498428
285.221292 11.08924524
287.2005565 5.125621173
303.2318567 34.0030508

Name: +ve in-silico MS/MS by CFM-ID for MXYATHGRPJZBNA-BDUQCRIQSA-N
ID: MXYATHGRPJZBNA-BDUQCRIQSA-N
Comment: Energy1
Num peaks: 31
41.03857658 0.971399713
53.03857658 1.966617146
55.05422664 2.214216737
67.05422664 1.29846032
69.06987671 1.26713335
81.06987671 1.98261336
83.08552677 2.396756293
95.08552677 0.9100067888
97.10117684 0.9014408175
117.0698767 0.8791770293
119.0855268 1.337657081
133.1011768 1.171152666
135.1168269 1.947448679
147.1168269 0.9410579074
149.132477 0.9851512433
187.148127 1.521650028
189.1637771 1.541980475
203.1794272 1.058897977
215.1794272 1.239431256
221.1536063 0.9792722251
229.1950772 1.000967601
255.2107273 1.191810591
257.2263773 8.902720468
259.2420274 2.877503807
269.1899918 1.358267415
273.1849065 1.34065671
275.2005565 1.116953753
277.2162066 0.9105079666
285.221292 4.913983573
287.2005565 3.308955377
303.2318567 4.988832069

Name: +ve in-silico MS/MS by CFM-ID for MXYATHGRPJZBNA-BDUQCRIQSA-N
ID: MXYATHGRPJZBNA-BDUQCRIQSA-N
Comment: Energy2
Num peaks: 31
41.03857658 1.692901282
51.02292652 1.659360407
53.03857658 1.99573268
55.05422664 1.227862279
65.03857658 2.302329677
67.05422664 2.830942612
69.06987671 1.874194151
81.06987671 2.073502365
109.1011768 1.166740326
119.0855268 1.195775204
123.1168269 1.506911288
133.1011768 1.914792665
135.1168269 3.256264303
145.1011768 1.396556106
147.1168269 1.337904631
161.132477 1.166740326
171.1168269 1.130944491
175.148127 1.788173118
185.132477 1.984241859
187.148127 1.753901363
189.1637771 2.956257477
201.1637771 1.780108052
203.1794272 1.456116257
213.1273916 1.381493539
213.1637771 1.517860369
215.1794272 2.616684003
229.1950772 2.166687936
259.2420274 1.218147327
273.1849065 1.83855023
275.2005565 1.839693648
287.2005565 3.242810374

Name: +ve in-silico MS/MS by CFM-ID for REZQHIIQALKSCD-WKSOIMLMSA-N
ID: REZQHIIQALKSCD-WKSOIMLMSA-N
Comment: Energy0
Num peaks: 10
55.05422664 1.018052289
135.1168269 1.027773608
229.1950772 0.9919573209
255.2107273 1.899700121
257.2263773 14.85909095
259.2420274 2.335635011
275.2005565 0.9562035571
285.221292 13.46072789
287.2005565 1.660380375
303.2318567 42.26814939

Name: +ve in-silico MS/MS by CFM-ID for REZQHIIQALKSCD-WKSOIMLMSA-N
ID: REZQHIIQALKSCD-WKSOIMLMSA-N
Comment: Energy1
Num peaks: 31
41.03857658 1.43880299
51.02292652 0.7522678558
53.03857658 1.432908412
55.05422664 1.958321182
119.0855268 1.546666011
121.1011768 1.59762939
123.1168269 0.7736186772
133.1011768 1.733983043
135.1168269 2.019894294
147.1168269 1.291120775
149.132477 1.351616331
169.1223062 0.7829673665
187.148127 1.622690361
189.1637771 0.9990441662
201.1637771 1.175447734
203.1794272 1.380045362
213.1637771 0.820350021
215.1794272 2.045805688
217.1950772 1.414727735
229.1950772 1.016511986
249.1849065 0.7829673665
255.2107273 1.801205687
257.2263773 13.26934391
259.2420274 3.89314045
261.1849065 1.185254523
267.2107273 0.9160351528
273.1849065 0.7491362182
275.2005565 0.9108544144
285.221292 7.695073258
287.2005565 1.824349072
303.2318567 8.248580563

Name: +ve in-silico MS/MS by CFM-ID for REZQHIIQALKSCD-WKSOIMLMSA-N
ID: REZQHIIQALKSCD-WKSOIMLMSA-N
Comment: Energy2
Num peaks: 31
39.02292652 1.813059312
41.03857658 2.703162725
53.03857658 2.048878728
55.05422664 1.751360623
65.03857658 2.673455259
67.05422664 3.059876317
69.06987671 1.22083901
109.1011768 1.658245111
117.0698767 1.549759897
119.0855268 1.503384771
121.1011768 1.647058426
123.1168269 2.042651875
133.1011768 1.658389084
135.1168269 1.692852868
137.132477 2.213221145
147.1168269 1.962665118
149.132477 1.51850923
185.132477 3.061480507
187.148127 2.22447552
201.1637771 1.939335731
203.1794272 2.289488462
213.1637771 2.089649071
215.1794272 3.925708942
217.1950772 1.675612206
231.2107273 1.909978457
255.1743418 1.871063996
255.2107273 1.911714387
257.1899918 2.147273011
259.1692564 1.178370622
259.2420274 1.74485799
287.2005565 4.026923286

Name: +ve in-silico MS/MS by CFM-ID for MUVSVZOWXAYLSD-UHFFFAOYSA-N
ID: MUVSVZOWXAYLSD-UHFFFAOYSA-N
Comment: Energy0
Num peaks: 6
71.08552677 1.228562581
259.1692564 2.635437158
261.1849065 7.378317473
285.221292 1.44452802
287.2005565 1.562121461
303.2318567 66.33160939

Name: +ve in-silico MS/MS by CFM-ID for MUVSVZOWXAYLSD-UHFFFAOYSA-N
ID: MUVSVZOWXAYLSD-UHFFFAOYSA-N
Comment: Energy1
Num peaks: 31
41.03857658 1.035531321
43.05422664 2.757595391
55.05422664 1.380234027
71.08552677 1.669158886
83.08552677 1.133927694
85.10117684 1.195269417
123.1168269 2.726240368
125.132477 2.859669246
137.132477 1.902096141
139.148127 2.358010629
151.075356 1.949927021
151.148127 2.739145937
153.1637771 2.859669246
165.0910061 1.760261273
177.0910061 1.236866863
179.1066561 2.126674936
219.1379563 1.302894313
231.1379563 1.094896039
231.1743418 2.165019193
233.1536063 1.361043816
233.1899918 2.338549399
247.1692564 1.067615842
259.1692564 4.056549658
261.1849065 7.830192309
263.2005565 1.20237751
273.1849065 1.050776436
273.221292 2.887616455
275.2005565 1.593090576
275.236942 4.824770741
287.2005565 2.348026175
303.2318567 11.51720148

Name: +ve in-silico MS/MS by CFM-ID for MUVSVZOWXAYLSD-UHFFFAOYSA-N
ID: MUVSVZOWXAYLSD-UHFFFAOYSA-N
Comment: Energy2
Num peaks: 31
41.03857658 2.278597571
43.05422664 0.9269652965
53.03857658 1.663479368
55.05422664 9.21405054
57.06987671 5.241224423
65.03857658 3.120328279
71.08552677 1.222513956
81.06987671 1.47638089
123.1168269 1.186150826
125.132477 1.321674889
133.1011768 1.057505499
135.1168269 0.9472703274
137.132477 2.275169164
139.148127 1.675424033
149.132477 2.092356392
151.148127 2.438596106
153.1637771 1.321674889
173.132477 1.748659508
175.148127 2.182861437
189.1637771 1.138003834
219.1379563 1.910500906
231.1379563 1.644650182
233.1536063 1.728904699
247.1692564 1.758930556
259.1692564 3.229840393
261.1849065 3.189592743
271.2056419 1.791965856
273.1849065 2.540112071
275.2005565 2.943103857
285.221292 2.329600959
287.2005565 4.962441348

Name: +ve in-silico MS/MS by CFM-ID for PRYXPGFZVGZNBL-UHFFFAOYSA-N
ID: PRYXPGFZVGZNBL-UHFFFAOYSA-N
Comment: Energy0
Num peaks: 9
149.0960915 1.367203753
155.1430416 0.8631704366
163.1117415 0.9220807149
243.1743418 1.417546731
261.1849065 1.221090562
273.221292 1.12939607
285.221292 37.96589842
287.2005565 0.8532094312
303.2318567 35.07711631

Name: +ve in-silico MS/MS by CFM-ID for PRYXPGFZVGZNBL-UHFFFAOYSA-N
ID: PRYXPGFZVGZNBL-UHFFFAOYSA-N
Comment: Energy1
Num peaks: 31
43.05422664 1.929893553
57.06987671 0.9612738855
133.0647913 1.368922716
135.0804414 2.382427314
135.1168269 0.9215853326
137.132477 1.047376804
141.1273916 1.575692145
147.0804414 1.626936595
149.0960915 3.527747599
153.1273916 0.9807003006
155.1430416 2.02062054
161.0960915 1.407649736
163.1117415 2.34205092
169.1586917 1.458265455
201.1273916 1.697295317
203.1430416 2.15703101
215.1430416 1.465321295
217.1586917 1.144479898
241.1586917 1.817704328
243.1743418 4.090076358
245.1899918 3.222844546
257.1899918 2.616811036
259.1692564 0.9491939125
259.2056419 1.545874046
261.1849065 2.18261968
269.1899918 1.301138259
273.221292 1.123454341
275.236942 1.289898843
285.221292 12.79218368
287.2005565 1.034928556
303.2318567 9.003089303

Name: +ve in-silico MS/MS by CFM-ID for PRYXPGFZVGZNBL-UHFFFAOYSA-N
ID: PRYXPGFZVGZNBL-UHFFFAOYSA-N
Comment: Energy2
Num peaks: 31
39.02292652 1.191395734
55.05422664 2.399588489
67.05422664 1.613564045
79.05422664 1.245213504
81.06987671 1.873332863
83.08552677 1.665237184
133.0647913 1.502304432
135.1168269 1.418407427
147.0804414 1.248152679
149.0960915 1.523082156
151.148127 1.211024849
161.0960915 1.436308495
173.0960915 1.286232079
175.148127 1.25055535
187.1117415 1.431394995
201.1273916 1.809735125
203.1430416 2.507630535
205.1586917 1.303355386
215.1430416 2.744892508
217.1586917 3.056588113
243.1743418 1.781814747
245.1899918 1.91726553
255.2107273 1.440026259
257.1899918 5.254515422
257.2263773 1.293352689
259.2056419 3.428582099
267.2107273 1.831920522
269.1899918 3.514244448
275.236942 1.677989927
285.221292 1.255714987
287.2005565 1.949450528

Name: +ve in-silico MS/MS by CFM-ID for RKUSAVLJYNJIBF-UHFFFAOYSA-N
ID: RKUSAVLJYNJIBF-UHFFFAOYSA-N
Comment: Energy0
Num peaks: 29
41.03857658 0.6976499226
67.05422664 0.8798061311
81.06987671 0.8678544991
95.08552677 0.6100770904
121.1011768 0.6063295127
135.1168269 0.8819096283
149.132477 0.6076232087
155.1066561 0.6063295127
169.1223062 0.8819096283
183.1379563 0.6063295127
187.148127 0.8357759526
201.1637771 0.8357470675
209.1536063 0.6063295127
223.1692564 0.8819096283
229.1950772 0.7159266144
235.1692564 1.118044392
237.1849065 1.371033165
243.2107273 1.13013004
245.2263773 0.9095498292
267.2107273 0.6454802757
271.2056419 1.28093044
273.1849065 1.091651329
273.221292 2.665101901
275.2005565 1.533377081
275.236942 1.937388435
277.2162066 1.3620935
285.221292 9.453822787
287.2005565 1.984056169
303.2318567 42.52618462

Name: +ve in-silico MS/MS by CFM-ID for RKUSAVLJYNJIBF-UHFFFAOYSA-N
ID: RKUSAVLJYNJIBF-UHFFFAOYSA-N
Comment: Energy1
Num peaks: 31
39.02292652 1.100143323
41.03857658 2.056254027
67.05422664 1.110278233
73.02840582 1.042302793
81.06987671 1.101298964
135.1168269 1.133067043
169.1223062 1.133067043
187.148127 1.320457619
199.148127 1.27690871
201.1637771 2.266497899
223.1692564 1.133067043
227.1794272 1.505151179
229.1586917 1.255369241
229.1950772 1.336972921
231.1379563 0.9996267088
233.1536063 1.657268407
235.1692564 1.693418802
237.1849065 1.643052084
257.2263773 1.405903139
259.1692564 1.283586424
261.1849065 0.9638001623
267.2107273 0.9341076693
271.2056419 1.418971205
273.1849065 1.722207022
273.221292 3.946808677
275.2005565 1.44623517
275.236942 3.805999602
277.2162066 1.156259119
285.221292 4.125324924
287.2005565 2.197903817
303.2318567 6.590789481

Name: +ve in-silico MS/MS by CFM-ID for RKUSAVLJYNJIBF-UHFFFAOYSA-N
ID: RKUSAVLJYNJIBF-UHFFFAOYSA-N
Comment: Energy2
Num peaks: 31
39.02292652 1.424692198
41.03857658 2.381145521
49.00727645 1.30407813
51.02292652 1.971978549
57.06987671 1.31292069
95.08552677 2.322597547
117.0698767 1.145557917
145.1011768 1.145557917
147.1168269 1.097447668
149.132477 1.732909369
179.1066561 1.145557917
185.132477 1.576828085
187.148127 3.036241829
199.148127 1.418225909
201.1637771 5.14668116
203.1794272 1.529395182
227.1794272 1.282539563
229.1950772 2.0947999
231.2107273 1.119751866
233.1536063 1.29877707
235.1692564 1.61190828
237.1849065 1.390310801
241.1950772 1.364255988
243.2107273 1.805539898
245.2263773 1.688073717
247.1692564 1.145557917
257.2263773 2.002752432
273.1849065 1.434674789
273.221292 1.267964647
275.2005565 1.590426471
287.2005565 2.490929551

Name: +ve in-silico MS/MS by CFM-ID for JBSCUHKPLGKXKH-LLZJRKGESA-N
ID: JBSCUHKPLGKXKH-LLZJRKGESA-N
Comment: Energy0
Num peaks: 31
57.06987671 0.6412106165
71.08552677 0.793299904
81.06987671 0.6379950545
83.08552677 2.205084858
85.10117684 0.4721319769
87.1168269 0.8765285682
113.0960915 0.4155041537
139.1117415 0.6607978321
141.1273916 0.4905162665
177.1273916 0.597671786
179.1430416 0.6607978321
181.1586917 0.4905162665
189.1273916 1.393487991
191.1430416 0.6688703645
193.1586917 0.5320524924
201.1273916 1.251393535
203.1430416 0.8647818422
205.1586917 0.622870896
207.1379563 0.4354024678
219.1379563 1.0207068
219.1743418 0.6607978321
221.1899918 0.4905162665
223.1692564 0.4770553095
259.2056419 0.4420442267
261.221292 1.718920692
273.221292 0.4409420036
275.236942 4.248944883
277.2525921 0.4747923965
285.221292 6.009394636
303.2318567 30.72989747
321.2424213 14.29142512

Name: +ve in-silico MS/MS by CFM-ID for JBSCUHKPLGKXKH-LLZJRKGESA-N
ID: JBSCUHKPLGKXKH-LLZJRKGESA-N
Comment: Energy1
Num peaks: 31
39.02292652 1.107284105
43.05422664 0.9389474338
53.03857658 1.379071468
55.05422664 1.040305956
57.06987671 1.692215923
69.06987671 1.31530838
71.08552677 3.43350736
73.10117684 1.535560088
81.06987671 2.035812453
83.08552677 2.87050856
85.10117684 3.05177363
137.0960915 1.080923219
147.1168269 2.021018719
161.132477 2.725411108
163.148127 1.057844609
175.148127 1.376055906
177.1273916 1.230161088
189.1273916 2.282715833
191.1430416 1.69399214
201.1273916 1.074903594
203.1430416 1.449161266
205.1586917 1.003077574
207.1379563 1.283174877
217.1586917 1.033128272
219.1379563 1.526977383
221.1536063 1.215184938
261.221292 1.306125712
275.236942 2.698571806
285.221292 2.313615133
303.2318567 4.547547258
321.2424213 1.57014658

Name: +ve in-silico MS/MS by CFM-ID for JBSCUHKPLGKXKH-LLZJRKGESA-N
ID: JBSCUHKPLGKXKH-LLZJRKGESA-N
Comment: Energy2
Num peaks: 31
27.02292652 0.9228155397
39.02292652 4.540677933
41.03857658 5.079384334
43.05422664 3.397659651
53.03857658 3.837226257
55.05422664 1.93241504
57.06987671 2.35879161
67.05422664 3.186253789
71.08552677 1.253871225
79.05422664 1.347020641
81.06987671 1.64260478
83.08552677 0.8822412215
93.06987671 1.336927462
107.0855268 1.237891062
119.0855268 1.009711724
121.1011768 1.51553759
123.0804414 0.9112605497
133.1011768 1.537229484
139.1117415 0.9510222182
147.1168269 4.400815195
149.132477 1.545827795
161.132477 3.311813917
163.148127 0.8946639993
175.148127 3.059771263
177.1273916 0.9636495424
179.1430416 0.9510222182
189.1273916 0.8997330901
191.1430416 1.115764765
203.1430416 1.942326237
205.1586917 1.110577327
219.1743418 0.9510222182

Name: +ve in-silico MS/MS by CFM-ID for WWDMJSSVVPXVSV-YCNIQYBTSA-N
ID: WWDMJSSVVPXVSV-YCNIQYBTSA-N
Comment: Energy0
Num peaks: 31
55.05422664 0.4856412618
57.06987671 0.7972509668
59.01275576 0.6850211706
69.06987671 0.4839211443
71.08552677 0.7969464926
105.0698767 0.5200962133
125.132477 0.7983784649
135.1168269 2.145492753
137.132477 3.743787349
139.148127 1.727806823
145.0647913 0.9087245347
147.0804414 0.853297448
151.148127 0.5082102092
163.075356 1.419080439
165.0910061 0.7075047088
175.148127 0.6932092848
177.1637771 1.434311543
179.1794272 0.9741238495
191.1794272 0.8964257674
201.1637771 0.6431129305
203.1794272 1.197706848
241.1950772 3.46960397
243.2107273 4.994855445
255.2107273 0.5127047912
257.2263773 5.894706402
259.2420274 0.755333763
261.1849065 0.5191849203
267.2107273 3.886247579
285.221292 24.31982752
287.2005565 0.5004304272
303.2318567 10.68120432

Name: +ve in-silico MS/MS by CFM-ID for WWDMJSSVVPXVSV-YCNIQYBTSA-N
ID: WWDMJSSVVPXVSV-YCNIQYBTSA-N
Comment: Energy1
Num peaks: 31
39.02292652 0.8926028443
55.05422664 0.9697951077
65.03857658 1.517965419
69.06987671 0.9527259224
103.0542266 3.274388295
105.0698767 2.489071923
111.1168269 1.132808528
113.132477 1.036416845
119.0855268 3.29087128
121.1011768 1.439643704
125.132477 0.9743121688
131.0855268 1.048408728
135.1168269 7.521905398
137.132477 5.77840728
139.148127 1.788234219
151.148127 1.050472881
163.075356 0.9906361177
175.148127 2.489431759
177.1637771 1.557288511
187.148127 1.268469539
189.1637771 0.9792738759
191.1794272 2.063511483
201.1637771 2.16777143
203.1794272 1.296484095
225.1637771 1.409435592
241.1950772 3.984923474
243.2107273 5.026329538
257.2263773 4.505253941
259.2420274 1.337566114
285.221292 2.249581596
303.2318567 1.017091143

Name: +ve in-silico MS/MS by CFM-ID for WWDMJSSVVPXVSV-YCNIQYBTSA-N
ID: WWDMJSSVVPXVSV-YCNIQYBTSA-N
Comment: Energy2
Num peaks: 31
39.02292652 3.706178975
41.03857658 1.24293677
51.02292652 1.337175643
53.03857658 1.421843485
55.05422664 2.265424949
57.06987671 1.085086033
65.03857658 2.854663607
67.05422664 2.283539582
69.06987671 1.764939972
81.06987671 1.08324909
83.08552677 1.076802781
91.05422664 1.04367373
103.0542266 3.352611785
105.0698767 3.961866829
107.0855268 1.164300062
111.1168269 1.199483497
119.0855268 1.726237336
123.1168269 1.208482675
125.132477 1.735446944
131.0855268 1.17325298
135.1168269 5.058068389
137.132477 4.326452201
139.148127 2.474356486
175.148127 1.791046677
177.1637771 2.932360953
179.1794272 1.335036239
187.148127 1.164396647
189.1637771 1.114048308
191.1794272 1.226111945
201.1637771 1.062481135
287.2005565 1.494394615

Name: +ve in-silico MS/MS by CFM-ID for DXOYQVHGIODESM-ATELOPIESA-N
ID: DXOYQVHGIODESM-ATELOPIESA-N
Comment: Energy0
Num peaks: 31
59.01275576 0.40070247
83.08552677 0.6552815234
85.10117684 0.4847198384
97.10117684 0.6253926189
107.0855268 0.4478014849
111.1168269 0.7759163393
121.1011768 0.8843857929
123.1168269 2.178151752
125.132477 0.4571408174
127.148127 0.8708229589
149.0960915 1.391556949
151.1117415 0.6194615494
153.1273916 0.5960938408
161.0960915 1.234903409
163.1117415 0.8144461548
165.1273916 0.5473757335
167.1066561 0.4276805783
179.1066561 1.013674281
179.1430416 0.6568119816
181.1586917 0.4875575332
183.1379563 0.4756556317
219.1743418 0.6568119816
221.1899918 0.4875575332
259.2056419 0.4401171895
261.221292 1.713430648
273.221292 0.4397389403
275.236942 4.287026932
277.2525921 0.4500650966
285.221292 5.917436082
303.2318567 30.39755076
321.2424213 14.23094182

Name: +ve in-silico MS/MS by CFM-ID for DXOYQVHGIODESM-ATELOPIESA-N
ID: DXOYQVHGIODESM-ATELOPIESA-N
Comment: Energy1
Num peaks: 31
39.02292652 1.474463889
43.05422664 1.092983559
53.03857658 1.258690007
57.06987671 0.9541558535
81.06987671 1.279975729
93.06987671 0.9528813813
97.10117684 1.364515246
107.0855268 2.172534048
109.1011768 1.936681727
111.1168269 2.720249524
113.132477 1.369212927
119.0855268 1.348211144
121.1011768 5.11419945
123.1168269 3.301466787
125.132477 2.43714508
135.1168269 1.395339917
149.0960915 1.847328171
151.1117415 1.368084681
161.0960915 0.9922796186
163.1117415 1.249790982
167.1066561 1.173011861
177.0910061 1.173218716
177.1273916 0.9915830165
179.1066561 1.44424682
181.1223062 1.083056305
217.1586917 0.9915830165
261.221292 1.21714247
275.236942 2.496856671
285.221292 2.153148864
303.2318567 4.251535794
321.2424213 1.475363001

Name: +ve in-silico MS/MS by CFM-ID for DXOYQVHGIODESM-ATELOPIESA-N
ID: DXOYQVHGIODESM-ATELOPIESA-N
Comment: Energy2
Num peaks: 31
27.02292652 0.8952314572
39.02292652 5.458460825
41.03857658 3.881245357
43.05422664 4.470641258
53.03857658 4.610556552
55.05422664 1.724627576
57.06987671 2.745661197
67.05422664 2.848235542
69.06987671 0.8105152224
71.08552677 1.888646957
79.05422664 1.085154692
81.06987671 1.785632479
93.06987671 1.664784694
95.08552677 0.8807296438
105.0698767 1.510697197
107.0855268 5.29024127
109.1011768 2.394699474
119.0855268 1.629526105
121.1011768 5.941547637
123.1168269 0.9901292091
135.1168269 2.274475147
149.0960915 0.8163074267
151.1117415 0.7098368922
153.1273916 0.9153622798
159.0804414 0.7456769202
163.1117415 1.470172499
167.1430416 0.7954788255
179.1430416 0.921286982
205.1586917 0.6985808262
219.1743418 0.921286982
245.1899918 0.6985808262

Name: +ve in-silico MS/MS by CFM-ID for GCZRCCHPLVMMJE-RSPKXIRXSA-N
ID: GCZRCCHPLVMMJE-RSPKXIRXSA-N
Comment: Energy0
Num peaks: 31
43.05422664 0.354115139
57.06987671 0.3456583058
59.01275576 0.4040846752
71.08552677 0.3383063237
83.08552677 0.6099383563
85.10117684 0.3920324303
97.10117684 0.334725318
99.04405588 0.3354303351
107.0855268 0.4120544397
109.1011768 1.088743313
111.1168269 0.9193746393
123.1168269 0.7256703947
139.075356 0.3360345317
149.0960915 0.5304416882
151.1117415 0.3178254301
153.0910061 0.3332719073
167.1066561 0.4374507209
179.1430416 0.4259192985
181.1586917 0.3198536644
219.1743418 0.4259192985
221.1899918 0.3198536644
231.1379563 0.3006531112
241.1950772 0.3542117944
243.2107273 0.8589655421
257.2263773 2.58301506
259.2420274 0.430451387
261.221292 1.055317966
275.236942 2.813425597
285.221292 15.50487902
303.2318567 34.52462576
321.2424213 10.92463947

Name: +ve in-silico MS/MS by CFM-ID for GCZRCCHPLVMMJE-RSPKXIRXSA-N
ID: GCZRCCHPLVMMJE-RSPKXIRXSA-N
Comment: Energy1
Num peaks: 31
41.03857658 0.777863358
43.05422664 1.107721848
57.06987671 0.9871172074
67.05422664 0.8061887113
71.08552677 0.8373946582
81.06987671 1.377526637
83.08552677 1.030413843
93.06987671 0.7354474973
97.02840582 0.8161161064
97.10117684 0.7342518011
105.0698767 0.7672691636
107.0855268 2.963181555
109.1011768 2.686291591
111.1168269 1.098022346
121.1011768 1.891183039
123.1168269 2.151582166
125.132477 0.857802249
137.0597059 0.8295400292
149.0960915 0.9811495082
151.1117415 0.952439828
153.0910061 0.7234275319
167.1066561 0.8777739658
179.1066561 0.7757461579
243.2107273 1.999554273
257.2263773 4.257421689
259.2420274 0.7871950427
261.221292 1.553896015
275.236942 3.745282733
285.221292 3.878547916
303.2318567 6.021144124
321.2424213 1.805791464

Name: +ve in-silico MS/MS by CFM-ID for GCZRCCHPLVMMJE-RSPKXIRXSA-N
ID: GCZRCCHPLVMMJE-RSPKXIRXSA-N
Comment: Energy2
Num peaks: 31
27.02292652 0.8868559867
39.02292652 2.78687987
41.03857658 3.469614349
43.05422664 3.921754543
53.03857658 1.706227976
55.05422664 1.408932897
57.06987671 2.308601382
67.05422664 2.616246891
71.08552677 1.293094233
81.06987671 1.304765711
93.06987671 1.088180479
95.08552677 1.255818432
105.0698767 1.349450605
107.0855268 4.689116439
121.1011768 4.371418691
123.1168269 1.186852031
145.0647913 0.8491922096
151.1117415 0.8677806544
175.148127 0.9683228153
177.1273916 0.8298172352
189.1637771 0.9683228153
215.1794272 0.9683228153
229.1950772 0.9683228153
231.1379563 1.045970822
241.1950772 1.426745594
243.2107273 1.261546181
245.1536063 1.045970822
255.2107273 0.8996854639
257.2263773 1.51983741
259.1692564 1.045970822
259.2420274 0.8284340225

Name: +ve in-silico MS/MS by CFM-ID for JBYXPOFIGCOSSB-XBLVEGMJSA-N
ID: JBYXPOFIGCOSSB-XBLVEGMJSA-N
Comment: Energy0
Num peaks: 28
43.01784114 0.3868312583
43.05422664 0.4603530842
57.06987671 0.4540459394
59.01275576 0.4352384766
71.08552677 0.4466619922
85.10117684 0.4428508015
97.10117684 0.8285270489
99.1168269 0.6003461131
111.1168269 0.4737720411
123.1168269 0.8372109065
125.132477 0.6003461131
137.132477 0.4772317653
151.148127 0.4524439853
155.1066561 0.3568196387
165.1637771 0.4524439853
179.1794272 0.4524439853
181.1223062 0.3568196387
193.1950772 0.4524439853
207.2107273 0.4292019058
219.2107273 0.5545383082
221.2263773 2.18935575
233.1899918 0.415234997
233.2263773 0.6240114707
235.2420274 5.396133136
237.2576775 0.5342746269
245.2263773 5.967500925
263.236942 38.06481057
281.2475067 17.17691985

Name: +ve in-silico MS/MS by CFM-ID for JBYXPOFIGCOSSB-XBLVEGMJSA-N
ID: JBYXPOFIGCOSSB-XBLVEGMJSA-N
Comment: Energy1
Num peaks: 31
41.03857658 1.355150104
43.05422664 1.509079966
55.05422664 1.152681686
57.06987671 1.378795222
69.06987671 1.093474674
71.08552677 1.323164348
83.08552677 1.081976614
85.10117684 1.216443867
95.08552677 1.889191195
97.10117684 1.808446466
99.1168269 1.078174247
111.1168269 1.598650997
121.1011768 2.027536884
123.1168269 1.971153748
125.132477 1.078174247
137.132477 1.686074315
149.132477 1.102502463
151.148127 1.247525464
163.148127 1.102502463
165.1637771 1.247525464
177.1637771 1.102502463
179.1794272 1.247525464
191.1794272 1.102502463
193.1950772 1.247525464
219.2107273 1.128843635
221.2263773 5.096088525
235.2420274 7.399221228
237.2576775 1.151359845
245.2263773 1.798812836
263.236942 6.67327133
281.2475067 3.376974568

Name: +ve in-silico MS/MS by CFM-ID for JBYXPOFIGCOSSB-XBLVEGMJSA-N
ID: JBYXPOFIGCOSSB-XBLVEGMJSA-N
Comment: Energy2
Num peaks: 31
27.02292652 1.195036105
39.02292652 1.745578878
41.03857658 5.96471457
43.05422664 3.806927052
53.03857658 1.521318659
55.05422664 3.078526425
57.06987671 2.160729562
69.06987671 2.372754018
71.08552677 1.573297067
83.08552677 2.242375683
97.10117684 1.881579205
99.1168269 1.032939068
109.1011768 1.51331669
111.1168269 1.791382744
123.1168269 3.039985931
125.132477 1.032939068
135.1168269 1.089575862
137.132477 2.959254663
149.132477 2.374690297
151.148127 1.678671664
163.148127 2.374690297
165.1637771 1.678671664
177.1637771 2.374690297
179.1794272 1.678671664
191.1794272 2.374690297
193.1950772 1.678671664
207.2107273 1.545766391
219.2107273 3.142609589
221.2263773 3.91113367
233.2263773 1.375334139
237.2576775 0.9947954993

Name: +ve in-silico MS/MS by CFM-ID for JBYXPOFIGCOSSB-UQGDGPGGSA-N
ID: JBYXPOFIGCOSSB-UQGDGPGGSA-N
Comment: Energy0
Num peaks: 28
43.01784114 0.3868312583
43.05422664 0.4603530842
57.06987671 0.4540459394
59.01275576 0.4352384766
71.08552677 0.4466619922
85.10117684 0.4428508015
97.10117684 0.8285270489
99.1168269 0.6003461131
111.1168269 0.4737720411
123.1168269 0.8372109065
125.132477 0.6003461131
137.132477 0.4772317653
151.148127 0.4524439853
155.1066561 0.3568196387
165.1637771 0.4524439853
179.1794272 0.4524439853
181.1223062 0.3568196387
193.1950772 0.4524439853
207.2107273 0.4292019058
219.2107273 0.5545383082
221.2263773 2.18935575
233.1899918 0.415234997
233.2263773 0.6240114707
235.2420274 5.396133136
237.2576775 0.5342746269
245.2263773 5.967500925
263.236942 38.06481057
281.2475067 17.17691985

Name: +ve in-silico MS/MS by CFM-ID for JBYXPOFIGCOSSB-UQGDGPGGSA-N
ID: JBYXPOFIGCOSSB-UQGDGPGGSA-N
Comment: Energy1
Num peaks: 31
41.03857658 1.355150104
43.05422664 1.509079966
55.05422664 1.152681686
57.06987671 1.378795222
69.06987671 1.093474674
71.08552677 1.323164348
83.08552677 1.081976614
85.10117684 1.216443867
95.08552677 1.889191195
97.10117684 1.808446466
99.1168269 1.078174247
111.1168269 1.598650997
121.1011768 2.027536884
123.1168269 1.971153748
125.132477 1.078174247
137.132477 1.686074315
149.132477 1.102502463
151.148127 1.247525464
163.148127 1.102502463
165.1637771 1.247525464
177.1637771 1.102502463
179.1794272 1.247525464
191.1794272 1.102502463
193.1950772 1.247525464
219.2107273 1.128843635
221.2263773 5.096088525
235.2420274 7.399221228
237.2576775 1.151359845
245.2263773 1.798812836
263.236942 6.67327133
281.2475067 3.376974568

Name: +ve in-silico MS/MS by CFM-ID for JBYXPOFIGCOSSB-UQGDGPGGSA-N
ID: JBYXPOFIGCOSSB-UQGDGPGGSA-N
Comment: Energy2
Num peaks: 31
27.02292652 1.195036105
39.02292652 1.745578878
41.03857658 5.96471457
43.05422664 3.806927052
53.03857658 1.521318659
55.05422664 3.078526425
57.06987671 2.160729562
69.06987671 2.372754018
71.08552677 1.573297067
83.08552677 2.242375683
97.10117684 1.881579205
99.1168269 1.032939068
109.1011768 1.51331669
111.1168269 1.791382744
123.1168269 3.039985931
125.132477 1.032939068
135.1168269 1.089575862
137.132477 2.959254663
149.132477 2.374690297
151.148127 1.678671664
163.148127 2.374690297
165.1637771 1.678671664
177.1637771 2.374690297
179.1794272 1.678671664
191.1794272 2.374690297
193.1950772 1.678671664
207.2107273 1.545766391
219.2107273 3.142609589
221.2263773 3.91113367
233.2263773 1.375334139
237.2576775 0.9947954993

Name: +ve in-silico MS/MS by CFM-ID for ZNHVWPKMFKADKW-FYMOKONMSA-N
ID: ZNHVWPKMFKADKW-FYMOKONMSA-N
Comment: Energy0
Num peaks: 31
43.05422664 0.3503009556
57.06987671 0.3405886902
59.01275576 0.4049303568
71.08552677 0.3352858083
83.08552677 0.6075031073
85.10117684 0.392816838
97.10117684 0.5431064188
99.04405588 0.3361875742
111.1168269 0.7208503986
139.075356 0.3367928087
149.0960915 0.348271777
153.1273916 0.3696290629
155.1430416 0.3632152498
161.0960915 0.4932417938
163.1117415 0.3167018859
165.0910061 0.5623047716
167.1066561 0.4471123117
179.1066561 0.4445104611
179.1430416 0.4268004441
181.1586917 0.3205140852
219.1743418 0.4268004441
221.1899918 0.3205140852
241.1950772 0.3548202508
243.2107273 0.8604410522
257.2263773 2.582567178
259.2420274 0.4311908059
261.221292 1.057732999
275.236942 2.814309408
285.221292 15.52775862
303.2318567 34.6068108
321.2424213 10.96220387

Name: +ve in-silico MS/MS by CFM-ID for ZNHVWPKMFKADKW-FYMOKONMSA-N
ID: ZNHVWPKMFKADKW-FYMOKONMSA-N
Comment: Energy1
Num peaks: 31
41.03857658 0.8384914411
43.05422664 1.035417674
57.06987671 0.8761301824
71.08552677 0.8093316324
81.06987671 1.386695558
83.08552677 0.9694118608
95.08552677 1.057834751
97.02840582 0.8216192343
97.10117684 1.685139811
111.1168269 2.047702876
113.132477 0.8636596088
119.0855268 0.8377180899
121.1011768 1.168929072
133.1011768 1.668516229
135.1168269 0.9267859681
137.0597059 0.8351219454
147.0804414 0.8084804195
161.0960915 0.8531714549
163.075356 1.246523452
163.1117415 1.015613934
165.0910061 1.239816259
179.1066561 0.9254736002
191.1066561 0.7807637251
243.2107273 2.011290145
257.2263773 3.974903335
259.2420274 0.7918152824
261.221292 1.565785947
275.236942 3.546979821
285.221292 3.911641674
303.2318567 6.078836449
321.2424213 1.827050931

Name: +ve in-silico MS/MS by CFM-ID for ZNHVWPKMFKADKW-FYMOKONMSA-N
ID: ZNHVWPKMFKADKW-FYMOKONMSA-N
Comment: Energy2
Num peaks: 31
27.02292652 0.9046759092
39.02292652 2.550173641
41.03857658 3.881927027
43.05422664 3.773107754
53.03857658 2.314267689
55.05422664 1.768835669
57.06987671 1.86352896
67.05422664 2.444773803
69.06987671 0.8914265482
71.08552677 0.976269199
81.06987671 1.330436899
95.08552677 1.090548336
107.0855268 2.489721777
109.1011768 1.117093281
117.0698767 1.092322675
119.0855268 3.07433035
121.1011768 1.967989469
133.1011768 3.543502565
135.1168269 0.9204838456
149.132477 0.9877796808
163.1117415 0.9974677633
175.148127 0.9877796808
189.1637771 0.9877796808
215.1794272 0.9877796808
229.1950772 0.9877796808
241.1950772 1.455413716
243.2107273 1.286894891
245.1536063 1.065905146
255.2107273 0.9177631739
257.2263773 1.359713796
259.1692564 1.065905146

Name: +ve in-silico MS/MS by CFM-ID for PPCHNRUZQWLEMF-LFFPGIGVSA-N
ID: PPCHNRUZQWLEMF-LFFPGIGVSA-N
Comment: Energy0
Num peaks: 31
59.01275576 0.4058914087
59.04914126 0.3004477163
99.04405588 0.3369525533
99.08044139 0.4278102532
101.0960915 0.3212134991
139.075356 0.3375593593
139.1117415 0.4295208144
141.1273916 0.3225430382
179.1066561 0.3375593593
179.1430416 0.4295208144
181.1586917 0.3225430382
219.1379563 0.3445488809
219.1743418 0.4295208144
221.1899918 0.3225430382
231.1743418 0.3060323539
241.1950772 0.3547110513
243.1743418 0.4975115257
243.2107273 0.8644614827
245.1899918 0.3135556024
247.1692564 0.3382044625
257.2263773 2.552332971
259.2420274 0.4308231127
261.1849065 0.450144246
261.221292 1.066779239
273.1849065 0.4260541565
275.236942 2.792699254
285.221292 15.71430385
291.1954711 0.3479487737
293.2111212 0.3036110165
303.2318567 34.83548528
321.2424213 11.01920473

Name: +ve in-silico MS/MS by CFM-ID for PPCHNRUZQWLEMF-LFFPGIGVSA-N
ID: PPCHNRUZQWLEMF-LFFPGIGVSA-N
Comment: Energy1
Num peaks: 31
41.03857658 1.035399481
55.05422664 0.7681681327
67.05422664 0.6878831905
81.06987671 0.6733719941
95.08552677 0.6410243868
97.02840582 0.8491577445
119.0855268 0.6354902802
121.1011768 0.7320239026
135.1168269 0.6776654295
137.0597059 0.8630617117
159.1168269 0.6354902802
161.132477 0.6465669616
177.0910061 0.8630617117
187.148127 0.6444693595
199.148127 0.6354902802
201.1637771 1.86394222
215.1794272 1.48062995
229.1586917 0.6213520521
241.1950772 0.6496285011
243.1743418 0.9197152459
243.2107273 2.211615014
245.1899918 1.079258051
247.1692564 0.8026377238
257.2263773 4.061241362
259.2420274 0.8135688781
261.1849065 1.020390117
261.221292 1.73889609
275.236942 3.67664648
285.221292 4.221168104
303.2318567 6.444723166
321.2424213 1.937252239

Name: +ve in-silico MS/MS by CFM-ID for PPCHNRUZQWLEMF-LFFPGIGVSA-N
ID: PPCHNRUZQWLEMF-LFFPGIGVSA-N
Comment: Energy2
Num peaks: 31
27.02292652 1.071628624
39.02292652 1.001230591
41.03857658 3.155684491
51.02292652 0.6890756072
53.03857658 1.804408042
55.05422664 1.662886336
67.05422664 3.012018737
69.06987671 1.260395747
81.06987671 1.422143972
93.06987671 1.296953449
95.08552677 1.145364853
107.0855268 2.215316792
121.1011768 2.128611897
135.1168269 1.300082373
147.1168269 2.183738614
161.132477 1.566228691
163.1117415 0.7624220804
175.148127 1.169828819
187.148127 2.153326529
189.1637771 1.013841374
201.1637771 5.147750324
203.1430416 0.7624220804
203.1794272 0.9186528976
215.1794272 3.11602964
229.1950772 1.013841374
241.1950772 1.489698083
243.2107273 1.589709629
245.1899918 0.8219428816
255.2107273 0.9430113146
257.2263773 1.285288421
259.2420274 0.8640876017

Name: +ve in-silico MS/MS by CFM-ID for OYHQOLUKZRVURQ-AVQMFFATSA-N
ID: OYHQOLUKZRVURQ-AVQMFFATSA-N
Comment: Energy0
Num peaks: 28
43.01784114 0.3860145413
43.05422664 0.4600182762
57.06987671 0.4526047712
59.01275576 0.4351697269
71.08552677 0.4461620436
83.08552677 0.8371139779
85.10117684 0.5965566768
97.10117684 0.4676728127
111.1168269 0.4732688437
123.1168269 0.842560146
125.132477 0.5996739113
137.132477 0.4883296296
151.148127 0.4767281533
155.1066561 0.3567570576
165.1637771 0.4518865066
179.1794272 0.4518865066
193.1950772 0.4518865066
195.1379563 0.3567570576
207.2107273 0.4288689872
219.2107273 0.5542967372
221.2263773 2.188533771
233.1899918 0.4144783258
233.2263773 0.6236835498
235.2420274 5.362936012
237.2576775 0.5341918447
245.2263773 5.953047296
263.236942 38.00745309
281.2475067 17.17280332

Name: +ve in-silico MS/MS by CFM-ID for OYHQOLUKZRVURQ-AVQMFFATSA-N
ID: OYHQOLUKZRVURQ-AVQMFFATSA-N
Comment: Energy1
Num peaks: 31
41.03857658 1.291194446
43.05422664 1.475464341
55.05422664 1.059652524
57.06987671 1.3533421
69.06987671 1.08332113
71.08552677 1.307215312
81.06987671 1.992944308
83.08552677 1.946442625
85.10117684 1.01405837
97.10117684 1.413606172
111.1168269 1.581865168
121.1011768 2.00249937
123.1168269 2.071951138
125.132477 1.06486016
137.132477 1.618609124
151.148127 1.669022937
153.0910061 1.051875954
163.148127 1.085317172
165.1637771 1.233309063
177.1637771 1.085317172
179.1794272 1.233309063
191.1794272 1.085317172
193.1950772 1.233309063
207.2107273 1.062826468
219.2107273 1.123595944
221.2263773 5.074929351
235.2420274 7.141659768
237.2576775 1.147321319
245.2263773 1.769014659
263.236942 6.595791332
281.2475067 3.356490543

Name: +ve in-silico MS/MS by CFM-ID for OYHQOLUKZRVURQ-AVQMFFATSA-N
ID: OYHQOLUKZRVURQ-AVQMFFATSA-N
Comment: Energy2
Num peaks: 31
27.02292652 1.187354965
39.02292652 2.390024876
41.03857658 5.210299305
43.05422664 4.02328055
53.03857658 1.774720978
55.05422664 2.621759394
57.06987671 2.220547924
69.06987671 2.350829673
71.08552677 1.552319183
83.08552677 2.280946589
95.08552677 1.075899193
97.10117684 1.981423544
109.1011768 1.496916411
111.1168269 1.769003106
123.1168269 3.432662686
125.132477 1.019973321
135.1168269 1.045292506
137.132477 3.303355555
149.132477 1.075899193
151.148127 2.929368484
163.148127 2.350753433
165.1637771 1.661283665
177.1637771 2.350753433
179.1794272 1.661283665
191.1794272 2.350753433
193.1950772 1.661283665
207.2107273 1.535180325
219.2107273 3.121763418
221.2263773 3.885219033
233.2263773 1.366233763
237.2576775 0.9883320383

Name: +ve in-silico MS/MS by CFM-ID for KATOYYZUTNAWSA-DLJQHUEDSA-N
ID: KATOYYZUTNAWSA-DLJQHUEDSA-N
Comment: Energy0
Num peaks: 31
43.05422664 0.3450104838
57.06987671 0.3370622721
59.01275576 0.4050781873
71.08552677 0.3337462146
83.08552677 0.6067728516
85.10117684 0.3923343102
97.10117684 0.334979691
99.04405588 0.3357352116
109.0647913 0.3469220822
111.1168269 0.3368300683
121.0647913 0.4717835173
123.1168269 0.6101245733
125.0597059 0.5615257249
125.132477 0.3948223239
127.075356 0.4454006865
137.132477 0.5536222653
139.075356 0.4378446395
151.148127 0.7392706401
193.1586917 0.3691354057
195.1743418 0.362738382
219.1743418 0.4262552718
221.1899918 0.3201056131
241.1950772 0.3544568286
243.2107273 0.8595597515
257.2263773 2.579922002
259.2420274 0.4307491617
261.221292 1.056271464
275.236942 2.810406781
285.221292 15.51185442
303.2318567 34.55575982
321.2424213 10.93975945

Name: +ve in-silico MS/MS by CFM-ID for KATOYYZUTNAWSA-DLJQHUEDSA-N
ID: KATOYYZUTNAWSA-DLJQHUEDSA-N
Comment: Energy1
Num peaks: 31
41.03857658 0.781048643
43.05422664 0.8999252985
57.06987671 0.7897527551
79.05422664 0.772248534
81.06987671 2.109812331
83.08552677 0.9671174925
93.06987671 1.577812093
95.08552677 0.9843520611
97.02840582 0.8195968484
107.0491413 0.806747586
111.1168269 0.7819414404
121.0647913 0.7708068735
121.1011768 1.237407016
123.0440559 1.17043198
123.0804414 0.8069825704
123.1168269 1.025400302
125.0597059 1.236530138
135.1168269 0.961254287
137.132477 1.949605216
139.075356 0.8818823219
151.075356 0.7790902974
151.148127 2.498385875
153.1637771 0.8616101019
243.2107273 2.006979304
257.2263773 3.966383839
259.2420274 0.7901181677
261.221292 1.561559736
275.236942 3.537034978
285.221292 3.903257768
303.2318567 6.059645895
321.2424213 1.819227409

Name: +ve in-silico MS/MS by CFM-ID for KATOYYZUTNAWSA-DLJQHUEDSA-N
ID: KATOYYZUTNAWSA-DLJQHUEDSA-N
Comment: Energy2
Num peaks: 31
39.02292652 1.670130634
41.03857658 3.49417977
43.05422664 2.393437216
53.03857658 1.130960946
55.05422664 1.418450712
57.06987671 1.328522362
65.03857658 1.066139383
67.05422664 2.046698049
77.03857658 1.274046054
79.05422664 2.833852724
81.06987671 1.713122459
93.06987671 3.474641497
95.08552677 1.362440397
111.1168269 1.245127982
123.1168269 1.00853272
133.1011768 1.061444833
135.1168269 1.440945554
137.132477 2.227490191
147.1168269 1.857677317
149.132477 1.102974929
151.148127 2.938670883
177.1273916 0.9341161086
189.1637771 0.9753937482
215.1794272 0.9753937482
229.1950772 0.9753937482
231.1379563 1.052539585
241.1950772 1.437164043
243.2107273 1.270758303
245.1536063 1.052539585
257.2263773 1.34266412
259.1692564 1.052539585

Name: +ve in-silico MS/MS by CFM-ID for DXOYQVHGIODESM-IQCOFVSKSA-N
ID: DXOYQVHGIODESM-IQCOFVSKSA-N
Comment: Energy0
Num peaks: 31
59.01275576 0.40070247
83.08552677 0.6552815234
85.10117684 0.4847198384
97.10117684 0.6253926189
107.0855268 0.4478014849
111.1168269 0.7759163393
121.1011768 0.8843857929
123.1168269 2.178151752
125.132477 0.4571408174
127.148127 0.8708229589
149.0960915 1.391556949
151.1117415 0.6194615494
153.1273916 0.5960938408
161.0960915 1.234903409
163.1117415 0.8144461548
165.1273916 0.5473757335
167.1066561 0.4276805783
179.1066561 1.013674281
179.1430416 0.6568119816
181.1586917 0.4875575332
183.1379563 0.4756556317
219.1743418 0.6568119816
221.1899918 0.4875575332
259.2056419 0.4401171895
261.221292 1.713430648
273.221292 0.4397389403
275.236942 4.287026932
277.2525921 0.4500650966
285.221292 5.917436082
303.2318567 30.39755076
321.2424213 14.23094182

Name: +ve in-silico MS/MS by CFM-ID for DXOYQVHGIODESM-IQCOFVSKSA-N
ID: DXOYQVHGIODESM-IQCOFVSKSA-N
Comment: Energy1
Num peaks: 31
39.02292652 1.474463889
43.05422664 1.092983559
53.03857658 1.258690007
57.06987671 0.9541558535
81.06987671 1.279975729
93.06987671 0.9528813813
97.10117684 1.364515246
107.0855268 2.172534048
109.1011768 1.936681727
111.1168269 2.720249524
113.132477 1.369212927
119.0855268 1.348211144
121.1011768 5.11419945
123.1168269 3.301466787
125.132477 2.43714508
135.1168269 1.395339917
149.0960915 1.847328171
151.1117415 1.368084681
161.0960915 0.9922796186
163.1117415 1.249790982
167.1066561 1.173011861
177.0910061 1.173218716
177.1273916 0.9915830165
179.1066561 1.44424682
181.1223062 1.083056305
217.1586917 0.9915830165
261.221292 1.21714247
275.236942 2.496856671
285.221292 2.153148864
303.2318567 4.251535794
321.2424213 1.475363001

Name: +ve in-silico MS/MS by CFM-ID for DXOYQVHGIODESM-IQCOFVSKSA-N
ID: DXOYQVHGIODESM-IQCOFVSKSA-N
Comment: Energy2
Num peaks: 31
27.02292652 0.8952314572
39.02292652 5.458460825
41.03857658 3.881245357
43.05422664 4.470641258
53.03857658 4.610556552
55.05422664 1.724627576
57.06987671 2.745661197
67.05422664 2.848235542
69.06987671 0.8105152224
71.08552677 1.888646957
79.05422664 1.085154692
81.06987671 1.785632479
93.06987671 1.664784694
95.08552677 0.8807296438
105.0698767 1.510697197
107.0855268 5.29024127
109.1011768 2.394699474
119.0855268 1.629526105
121.1011768 5.941547637
123.1168269 0.9901292091
135.1168269 2.274475147
149.0960915 0.8163074267
151.1117415 0.7098368922
153.1273916 0.9153622798
159.0804414 0.7456769202
163.1117415 1.470172499
167.1430416 0.7954788255
179.1430416 0.921286982
205.1586917 0.6985808262
219.1743418 0.921286982
245.1899918 0.6985808262

Name: +ve in-silico MS/MS by CFM-ID for ZUOCVLADVGGUGH-OVMCANAPSA-N
ID: ZUOCVLADVGGUGH-OVMCANAPSA-N
Comment: Energy0
Num peaks: 31
43.05422664 0.3477957843
57.06987671 0.3398918918
59.01275576 0.4016810619
71.08552677 0.3365943245
83.08552677 0.6026432241
85.10117684 0.3895926964
97.10117684 0.3347564575
99.04405588 0.3332789456
111.1168269 0.3345399167
121.1011768 0.3427221407
123.0804414 0.3448362924
123.1168269 1.078627869
125.132477 0.9300155757
135.0804414 0.4685682396
137.132477 0.7236722116
139.075356 0.5572962231
141.0910061 0.4419156571
153.0910061 0.4346708867
179.1430416 0.3662821917
181.1586917 0.3599914407
219.1743418 0.4231322084
221.1899918 0.3177667456
241.1950772 0.3524803812
243.2107273 0.8547668557
257.2263773 2.546818393
259.2420274 0.4283473091
261.221292 1.048174465
275.236942 2.767423561
285.221292 15.40606601
303.2318567 34.26185579
321.2424213 10.81809962

Name: +ve in-silico MS/MS by CFM-ID for ZUOCVLADVGGUGH-OVMCANAPSA-N
ID: ZUOCVLADVGGUGH-OVMCANAPSA-N
Comment: Energy1
Num peaks: 31
41.03857658 0.7764695442
43.05422664 1.019497412
57.06987671 0.9100126586
71.08552677 0.8798249502
81.06987671 1.541363551
83.08552677 0.9598695774
93.06987671 1.075420091
95.08552677 1.319476789
97.02840582 0.8137252546
97.10117684 0.7909628979
107.0855268 1.713999354
109.1011768 0.9548329978
111.1168269 0.7761369221
121.0647913 0.8011845632
121.1011768 2.127592753
123.1168269 2.572421257
125.132477 1.2508379
137.0597059 1.234468982
137.0960915 0.799814633
137.132477 2.170799246
139.075356 1.226994517
139.148127 0.8551225526
153.0910061 0.874953381
243.2107273 1.994450047
257.2263773 3.788511534
259.2420274 0.7851855843
261.221292 1.548544869
275.236942 3.394029893
285.221292 3.859230164
303.2318567 5.993471364
321.2424213 1.796584009

Name: +ve in-silico MS/MS by CFM-ID for ZUOCVLADVGGUGH-OVMCANAPSA-N
ID: ZUOCVLADVGGUGH-OVMCANAPSA-N
Comment: Energy2
Num peaks: 31
39.02292652 1.108470423
41.03857658 3.543147185
43.05422664 3.052319528
53.03857658 1.687266434
55.05422664 1.407700333
57.06987671 1.995616627
67.05422664 2.247350712
71.08552677 1.43253557
81.06987671 2.118558001
91.05422664 1.125382581
93.06987671 3.291456853
95.08552677 2.143352251
107.0855268 3.672655345
109.1011768 1.330364328
111.1168269 1.235832145
121.1011768 0.9956599218
125.132477 1.959929682
133.1011768 1.829928904
135.1168269 1.094765689
163.1117415 0.926893617
175.148127 0.9678721252
189.1637771 0.9678721252
215.1794272 0.9678721252
229.1950772 0.9678721252
231.1379563 1.04472666
241.1950772 1.426081538
243.2107273 1.260959015
245.1536063 1.04472666
255.2107273 0.8992667199
257.2263773 1.299945627
259.1692564 1.04472666

Name: +ve in-silico MS/MS by CFM-ID for SAKQICHVWOJSNI-BWWNDVLWSA-N
ID: SAKQICHVWOJSNI-BWWNDVLWSA-N
Comment: Energy0
Num peaks: 31
43.05422664 0.3478613718
57.06987671 0.3360153945
59.01275576 0.4018627204
71.08552677 0.3315879699
81.06987671 0.3635630013
83.08552677 1.08996861
85.10117684 0.9246191314
97.10117684 0.7223494459
99.04405588 0.3334414976
139.075356 0.3340429642
139.1117415 0.3664019868
141.1273916 0.3601103458
161.0960915 0.3326517406
163.1117415 0.4208666706
175.1117415 0.4893622191
177.1273916 0.4428895414
179.1066561 0.5584316629
179.1430416 0.4922979238
181.1223062 0.447622711
181.1586917 0.3178734543
193.1223062 0.4409244188
219.1743418 0.423274123
241.1950772 0.3526113426
243.2107273 0.8550844378
257.2263773 2.547764644
259.2420274 0.4285064582
261.221292 1.048645427
275.236942 2.768669519
285.221292 15.40535825
303.2318567 34.27457047
321.2424213 10.82613988

Name: +ve in-silico MS/MS by CFM-ID for SAKQICHVWOJSNI-BWWNDVLWSA-N
ID: SAKQICHVWOJSNI-BWWNDVLWSA-N
Comment: Energy1
Num peaks: 31
41.03857658 0.8885694478
43.05422664 1.016599814
57.06987671 0.815934284
67.05422664 0.8370052312
81.06987671 2.108404678
83.08552677 2.747037406
85.10117684 1.175688926
95.08552677 0.7744187875
97.02840582 0.809382604
97.10117684 2.147122306
99.1168269 0.8504814721
133.1011768 0.9742551149
135.1168269 1.343342849
137.0597059 0.8227099607
147.1168269 1.334045416
149.132477 0.8074041242
161.0960915 0.8660723275
175.1117415 0.837751861
177.0910061 1.251382159
177.1273916 1.269046091
179.1066561 1.232652881
193.1223062 0.9105010943
205.1223062 0.8471978755
243.2107273 1.98517032
257.2263773 3.770884442
259.2420274 0.7815322923
261.221292 1.539149664
275.236942 3.372791098
285.221292 3.832466901
303.2318567 5.947740016
321.2424213 1.779904699

Name: +ve in-silico MS/MS by CFM-ID for SAKQICHVWOJSNI-BWWNDVLWSA-N
ID: SAKQICHVWOJSNI-BWWNDVLWSA-N
Comment: Energy2
Num peaks: 31
27.02292652 0.8919970375
39.02292652 2.61764948
41.03857658 4.676963731
43.05422664 4.030563009
53.03857658 1.714666746
55.05422664 1.676226284
57.06987671 1.376852723
67.05422664 2.063745281
81.06987671 1.510320558
83.08552677 0.8531781728
95.08552677 1.063278164
97.10117684 0.8905316163
107.0855268 1.822244776
121.1011768 1.980684376
131.0855268 1.482228602
133.1011768 3.406932324
135.1168269 2.95352493
147.1168269 3.301206643
149.132477 0.9047176219
163.1117415 0.8899548309
175.148127 0.9739361244
177.1273916 0.8660620296
189.1637771 0.9739361244
215.1794272 0.9739361244
229.1950772 0.9739361244
241.1950772 1.435016352
243.2107273 1.268859288
245.1536063 1.05107115
255.2107273 0.9049008864
257.2263773 1.308090163
259.1692564 1.05107115

Name: +ve in-silico MS/MS by CFM-ID for OPPIPPRXLIDJKN-JPURVOHMSA-N
ID: OPPIPPRXLIDJKN-JPURVOHMSA-N
Comment: Energy0
Num peaks: 31
43.05422664 0.7667331966
59.01275576 0.4096917549
73.06479133 0.3006480718
99.04405588 0.34036953
99.08044139 0.4320890152
101.0960915 0.3247275456
137.0960915 0.2965619204
139.075356 0.3409809423
139.1117415 0.4342304535
141.1273916 0.3260671773
177.1273916 0.2965619204
179.1066561 0.3409809423
179.1430416 0.4342304535
181.1586917 0.3260671773
217.1586917 0.4480117442
219.1379563 0.3480235216
219.1743418 0.4342304535
221.1899918 0.3260671773
229.1586917 0.5036791827
231.1743418 0.3173043972
233.1536063 0.3415560844
241.1950772 0.3575314022
243.2107273 0.8712368519
247.1692564 0.4546116839
257.2263773 2.566184599
259.2420274 0.4342778509
261.221292 1.078356383
275.236942 2.816146009
285.221292 15.91109242
303.2318567 35.28829309
321.2424213 11.187134

Name: +ve in-silico MS/MS by CFM-ID for OPPIPPRXLIDJKN-JPURVOHMSA-N
ID: OPPIPPRXLIDJKN-JPURVOHMSA-N
Comment: Energy1
Num peaks: 31
41.03857658 0.9483292339
43.05422664 2.736957693
45.06987671 0.8866966782
55.05422664 1.0677551
79.05422664 0.6634713582
81.06987671 0.6638919906
95.08552677 0.634454431
97.02840582 0.8389983175
121.1011768 0.7253505738
135.1168269 0.6676659296
137.0597059 0.8527755324
161.132477 0.6406726815
177.0910061 0.8527755324
187.148127 1.619562385
201.1637771 1.509150675
203.1794272 0.711692419
217.1586917 0.7744847794
229.1586917 0.9006888606
231.1743418 1.061006406
233.1536063 0.7928190301
241.1950772 0.639314897
243.2107273 2.184103912
247.1692564 1.008027484
257.2263773 3.924299554
259.1692564 0.8795944485
259.2420274 0.8025606633
261.221292 1.716625361
275.236942 3.563254271
285.221292 4.107015612
303.2318567 6.304397492
321.2424213 1.902092201

Name: +ve in-silico MS/MS by CFM-ID for OPPIPPRXLIDJKN-JPURVOHMSA-N
ID: OPPIPPRXLIDJKN-JPURVOHMSA-N
Comment: Energy2
Num peaks: 31
27.02292652 1.045675106
39.02292652 3.618880904
41.03857658 2.884973775
43.05422664 4.258319085
45.06987671 0.7983219666
53.03857658 1.247451694
55.05422664 1.606278259
67.05422664 1.595528766
81.06987671 1.346521741
93.06987671 1.295634838
95.08552677 1.119594123
107.0855268 1.901643283
121.1011768 2.125853693
135.1168269 1.284728064
147.1168269 2.181270928
161.132477 1.56419921
173.132477 1.186201189
175.148127 1.15464329
187.148127 5.171605919
189.1637771 1.227124596
201.1637771 2.642278958
203.1794272 0.9963791199
215.1794272 1.013147659
229.1950772 1.013147659
231.1743418 0.8181912237
241.1950772 1.489815109
243.2107273 1.590275752
255.2107273 0.9420806228
257.2263773 1.241950919
259.1692564 0.8179709816
259.2420274 0.8644045428

Name: +ve in-silico MS/MS by CFM-ID for YMIVWYONPRZBEJ-LXKVQUBZSA-N
ID: YMIVWYONPRZBEJ-LXKVQUBZSA-N
Comment: Energy0
Num peaks: 18
58.06512568 3.21066193
59.01275576 1.150410332
60.08077574 2.718756586
81.06987671 2.188634725
83.08552677 3.616090725
85.10117684 1.471240847
97.10117684 0.8719926632
100.1120759 0.8488515392
125.0960915 2.761440487
144.1019051 3.689447676
162.1124698 2.025737946
214.1801554 0.8420088418
238.1801554 1.349139435
240.1958055 14.06166646
242.2114556 2.541320457
250.1801554 2.100121859
268.1907201 13.75247886
286.2012848 21.01458262

Name: +ve in-silico MS/MS by CFM-ID for YMIVWYONPRZBEJ-LXKVQUBZSA-N
ID: YMIVWYONPRZBEJ-LXKVQUBZSA-N
Comment: Energy1
Num peaks: 26
41.03857658 0.7645988835
43.05422664 0.8911390684
57.06987671 0.8103539418
60.08077574 6.036862762
71.01275576 1.955184023
81.06987671 3.357189433
83.08552677 5.766675602
85.02840582 2.860882915
85.10117684 1.923931846
86.0964258 2.022104256
97.10117684 2.493283473
100.1120759 7.137682586
102.0913404 0.9284576796
107.0855268 1.485126623
118.1226406 1.059502701
123.0804414 0.7619512048
125.0960915 5.701562264
126.0913404 5.111351029
128.1069905 1.408532166
144.1019051 18.43051392
146.0811697 1.010376882
162.1124698 3.504114118
226.1801554 1.1874132
240.1958055 1.504581544
268.1907201 1.417620082
286.2012848 1.144514518

Name: +ve in-silico MS/MS by CFM-ID for YMIVWYONPRZBEJ-LXKVQUBZSA-N
ID: YMIVWYONPRZBEJ-LXKVQUBZSA-N
Comment: Energy2
Num peaks: 31
25.00727645 0.8945685047
27.02292652 4.703350891
39.02292652 4.697616029
41.03857658 6.746793637
43.05422664 5.217104606
53.03857658 3.212031906
55.05422664 2.688861667
57.06987671 3.175317052
59.01275576 1.681962247
60.08077574 1.613728475
67.05422664 1.259501203
69.06987671 1.345928374
71.01275576 1.892773553
71.08552677 1.646370971
73.02840582 1.120579872
81.06987671 5.38566472
83.08552677 5.227286809
85.10117684 2.027476475
90.09134042 1.92559349
93.06987671 0.9051888253
95.08552677 0.7886309149
97.10117684 2.71447906
99.1168269 0.9914153104
100.1120759 3.143714623
118.1226406 1.453743451
125.0960915 1.539763873
144.1019051 2.541105105
156.1019051 1.786036686
170.1175552 1.09982571
184.1332052 0.862876172
198.1488553 0.9031788555

Name: +ve in-silico MS/MS by CFM-ID for AWGFYZFANDHELM-SCPMJEMWSA-N
ID: AWGFYZFANDHELM-SCPMJEMWSA-N
Comment: Energy0
Num peaks: 29
39.02292652 0.3469615229
41.03857658 0.8455785272
43.01784114 0.3830486186
43.05422664 0.6061060362
55.05422664 0.4787378078
59.01275576 0.4341596559
69.06987671 0.4701775711
83.08552677 0.4749019877
97.10117684 0.4686512515
111.1168269 0.4722311254
123.1168269 0.8386432772
125.132477 0.596811774
137.132477 0.4858184172
151.148127 0.4864664328
155.1066561 0.3558377452
165.1637771 0.4864664328
179.1794272 0.4864664328
193.1950772 0.4612322607
207.2107273 0.427150131
219.2107273 0.5526009631
221.2263773 2.182205594
233.1899918 0.411650536
233.2263773 0.6216191688
235.2420274 5.275363908
237.1849065 0.3558377452
237.2576775 0.5329755725
245.2263773 5.901793659
263.236942 37.76144661
281.2475067 17.11235262

Name: +ve in-silico MS/MS by CFM-ID for AWGFYZFANDHELM-SCPMJEMWSA-N
ID: AWGFYZFANDHELM-SCPMJEMWSA-N
Comment: Energy1
Num peaks: 31
39.02292652 2.153432542
41.03857658 2.118454392
43.05422664 1.131554226
53.03857658 0.8614266351
55.05422664 1.623699594
69.06987671 1.575503189
83.08552677 1.541123423
97.10117684 1.433165184
109.1011768 0.8252488311
111.1168269 1.569136246
121.1011768 1.945548203
123.1168269 2.02051681
125.132477 1.034575492
135.1168269 0.8905297382
137.132477 1.574050114
149.132477 0.8905297382
151.148127 1.607060574
153.0910061 1.038779033
163.148127 0.8905297382
165.1637771 1.607060574
177.1637771 0.8905297382
179.1794272 1.607060574
193.1950772 1.476175374
207.2107273 1.044786352
219.2107273 1.106673157
221.2263773 5.005582229
235.2420274 6.659401872
237.2576775 1.133720198
245.2263773 1.682346132
263.236942 6.361978763
281.2475067 3.287839912

Name: +ve in-silico MS/MS by CFM-ID for AWGFYZFANDHELM-SCPMJEMWSA-N
ID: AWGFYZFANDHELM-SCPMJEMWSA-N
Comment: Energy2
Num peaks: 31
27.02292652 1.161451062
39.02292652 3.057087859
41.03857658 5.155614559
43.05422664 1.702433787
53.03857658 1.861954628
55.05422664 3.824218087
67.05422664 0.9260141683
69.06987671 2.898499117
83.08552677 2.38577735
95.08552677 1.048362124
97.10117684 2.104625328
109.1011768 1.460194229
111.1168269 1.827500841
123.1168269 3.352413509
125.132477 0.9938676446
135.1168269 1.019090539
137.132477 3.225567186
149.132477 1.019090539
151.148127 3.57501173
163.148127 1.019090539
165.1637771 3.57501173
177.1637771 1.019090539
179.1794272 3.57501173
191.1794272 1.048362124
193.1950772 2.441291486
205.1950772 0.9211468459
207.2107273 1.499792382
219.2107273 3.05172083
221.2263773 3.798130497
233.2263773 1.33564435
237.2576775 0.9665412583

Name: +ve in-silico MS/MS by CFM-ID for OJKMRECJBIPPRG-UHFFFAOYSA-N
ID: OJKMRECJBIPPRG-UHFFFAOYSA-N
Comment: Energy0
Num peaks: 17
55.05422664 1.517258302
69.06987671 2.580175328
81.06987671 0.8882061889
83.08552677 1.494280965
85.10117684 3.302967992
99.1168269 0.951909809
109.1011768 1.911231612
125.0960915 1.959632495
127.1117415 11.97516173
135.1168269 1.468327888
137.132477 8.87814356
155.1430416 7.420313187
225.1849065 0.9090341515
237.1849065 2.978382913
239.2005565 2.615759996
263.236942 3.1408347
281.2475067 26.20435593

Name: +ve in-silico MS/MS by CFM-ID for OJKMRECJBIPPRG-UHFFFAOYSA-N
ID: OJKMRECJBIPPRG-UHFFFAOYSA-N
Comment: Energy1
Num peaks: 31
39.02292652 1.226710828
41.03857658 1.046743739
43.05422664 1.298975007
51.02292652 1.985856098
53.03857658 2.114585668
55.05422664 5.375872981
57.06987671 1.995768745
65.03857658 0.9542897522
67.05422664 1.975062424
69.0334912 1.048544722
69.06987671 6.562030152
71.04914126 1.012527218
71.08552677 1.312116322
79.05422664 0.930277062
81.06987671 1.925737646
83.08552677 3.115656115
85.06479133 0.8957993917
85.10117684 5.543349151
95.08552677 1.11172403
99.1168269 3.563689323
109.1011768 3.34215683
125.0960915 1.379625177
127.1117415 9.146416472
135.1168269 0.8234909118
137.132477 7.624174923
155.1430416 7.47710571
197.1536063 0.8477396305
225.1849065 0.8545631287
263.236942 0.9136496969
265.2162066 0.8196330119
281.2475067 2.594072608

Name: +ve in-silico MS/MS by CFM-ID for OJKMRECJBIPPRG-UHFFFAOYSA-N
ID: OJKMRECJBIPPRG-UHFFFAOYSA-N
Comment: Energy2
Num peaks: 28
39.02292652 2.932044556
41.03857658 5.674363944
43.05422664 4.551968156
51.02292652 1.361950527
53.03857658 4.890515459
55.05422664 8.709176198
57.06987671 2.864004707
65.03857658 2.768694626
67.05422664 6.179544043
69.06987671 9.568903253
71.04914126 1.97420694
71.08552677 2.43916014
79.05422664 1.843210573
81.06987671 2.821655494
83.08552677 2.62155127
85.06479133 1.510428223
85.10117684 1.673298908
87.1168269 1.028194346
95.08552677 0.9071635701
97.06479133 1.251393704
97.10117684 1.203362999
99.08044139 2.429514191
99.1168269 1.06344367
107.0855268 0.8593908937
127.1117415 1.982880585
137.132477 2.271707905
139.1117415 1.147481172
155.1430416 2.133137007

Name: +ve in-silico MS/MS by CFM-ID for QUHRGXQJTPAPQQ-PEMGLXIVSA-N
ID: QUHRGXQJTPAPQQ-PEMGLXIVSA-N
Comment: Energy0
Num peaks: 29
43.05422664 0.5584008375
47.04914126 2.494537792
57.06987671 0.5509945248
71.08552677 0.5418013359
85.02840582 0.6505781405
85.10117684 0.5438192729
87.04405588 1.240018181
99.1168269 0.5421697305
111.0440559 0.823450814
113.0597059 0.6190812159
113.132477 0.5355252242
127.148127 0.5490009376
141.1637771 0.5490009376
155.1794272 0.5294702562
167.1794272 0.9590676264
169.1950772 0.7119246592
181.1950772 0.5294702562
191.1794272 2.377496053
193.1950772 3.975880012
195.2107273 1.689638602
197.2263773 1.000200081
207.2107273 1.239050216
217.1950772 1.527177764
235.2056419 12.31560319
237.221292 0.4832181028
251.2005565 0.5954961257
253.2162066 3.442398537
263.236942 4.016000959
281.2475067 34.87276602

Name: +ve in-silico MS/MS by CFM-ID for QUHRGXQJTPAPQQ-PEMGLXIVSA-N
ID: QUHRGXQJTPAPQQ-PEMGLXIVSA-N
Comment: Energy1
Num peaks: 31
39.02292652 1.101916311
41.03857658 0.9044852219
43.05422664 1.456075689
47.04914126 5.696648648
53.03857658 0.8916556325
57.06987671 1.383400286
67.05422664 0.8958781847
71.08552677 1.334667656
81.06987671 0.8801026875
85.10117684 1.281007691
99.1168269 1.234605717
113.132477 1.165631457
127.148127 1.348186472
137.132477 0.8221366406
141.1637771 1.348186472
151.148127 0.8221366406
155.1794272 1.102196084
165.1637771 1.744203718
167.1794272 1.445366799
169.1950772 0.9275074331
177.1637771 0.9280468433
181.1950772 1.102196084
191.1794272 3.701452721
193.1950772 5.812830835
195.2107273 3.511333332
207.2107273 4.863652448
217.1950772 1.731402602
235.2056419 6.476005115
253.2162066 0.97668262
263.236942 1.302964625
281.2475067 3.62991635

Name: +ve in-silico MS/MS by CFM-ID for QUHRGXQJTPAPQQ-PEMGLXIVSA-N
ID: QUHRGXQJTPAPQQ-PEMGLXIVSA-N
Comment: Energy2
Num peaks: 31
39.02292652 2.593969466
41.03857658 4.257233162
43.05422664 3.681894028
51.02292652 1.165361217
53.03857658 1.532936845
55.05422664 1.693285224
57.06987671 2.246788177
67.01784114 1.174215052
67.05422664 1.41618745
71.08552677 1.522014347
79.05422664 1.158604087
81.06987671 1.225655035
93.06987671 1.158604087
95.08552677 1.286062069
107.0855268 1.430808679
109.1011768 1.286062069
121.1011768 1.430808679
123.1168269 1.286062069
127.148127 2.070798122
135.1168269 1.430808679
137.132477 1.286062069
141.1637771 2.070798122
149.132477 1.523773646
151.148127 1.286062069
155.1794272 1.656445638
163.148127 1.409740367
167.1794272 1.341693101
181.1950772 1.656445638
195.2107273 2.761865938
205.1950772 1.242516128
207.2107273 3.703835665

Name: +ve in-silico MS/MS by CFM-ID for GDBJCCBRRCYCEG-UHFFFAOYSA-N
ID: GDBJCCBRRCYCEG-UHFFFAOYSA-N
Comment: Energy0
Num peaks: 21
43.05422664 0.4846647115
57.06987671 0.4593981246
59.01275576 0.4463305844
69.0334912 1.011942751
71.08552677 0.4528219416
85.10117684 0.4542654367
87.04405588 0.8893494015
99.1168269 0.453085466
113.132477 0.4483324375
127.148127 0.4579720477
141.1637771 0.453982718
155.1794272 0.5694482623
169.1950772 1.630286595
219.2107273 0.5582994075
221.2263773 2.183121382
233.2263773 0.6377921156
235.2420274 5.246491515
237.2576775 0.5476269624
245.2263773 6.010484296
263.236942 38.84431054
281.2475067 17.84439416

Name: +ve in-silico MS/MS by CFM-ID for GDBJCCBRRCYCEG-UHFFFAOYSA-N
ID: GDBJCCBRRCYCEG-UHFFFAOYSA-N
Comment: Energy1
Num peaks: 31
39.02292652 1.840993167
41.03857658 2.112189558
43.05422664 1.452866256
51.02292652 1.337753136
53.03857658 1.587298907
57.06987671 1.109104717
65.03857658 1.486930224
69.0334912 1.466852726
71.04914126 0.9582920603
71.08552677 1.068303663
85.10117684 1.023377232
87.04405588 2.211214583
99.1168269 0.9845275028
111.0440559 1.083735921
127.148127 1.079622197
141.1637771 0.9805106647
155.1794272 1.061238947
165.1637771 1.631465259
167.1794272 1.896804908
169.1950772 4.695495648
177.1637771 1.200435529
181.1950772 2.266443848
191.1794272 1.184899834
193.1950772 2.567182526
207.2107273 1.516974857
221.2263773 2.521464349
235.2420274 4.209504742
237.2576775 0.978943218
245.2263773 1.139569099
263.236942 4.605404063
281.2475067 2.544483785

Name: +ve in-silico MS/MS by CFM-ID for GDBJCCBRRCYCEG-UHFFFAOYSA-N
ID: GDBJCCBRRCYCEG-UHFFFAOYSA-N
Comment: Energy2
Num peaks: 31
27.02292652 1.24719538
39.02292652 1.869408339
41.03857658 7.777782929
43.05422664 4.346403879
53.03857658 1.718048599
55.05422664 1.988771213
57.06987671 2.303567992
65.03857658 1.350981194
69.06987671 1.289862491
71.08552677 1.55834344
79.05422664 1.247083705
85.10117684 1.096331
93.06987671 1.285297344
97.10117684 1.357046742
107.0855268 1.336732172
111.1168269 1.357046742
121.1011768 1.528234138
125.132477 1.357046742
127.148127 2.122612079
135.1168269 1.704057494
139.148127 1.136247273
141.1637771 1.850014481
149.132477 1.751662424
155.1794272 1.625467174
163.148127 1.386916365
167.1794272 1.487351001
169.1950772 4.903927786
177.1637771 1.884747514
191.1794272 1.960990715
207.2107273 1.621882202
233.2263773 1.491886959

Name: +ve in-silico MS/MS by CFM-ID for BFPAVSSBPLQXJZ-UHFFFAOYSA-N
ID: BFPAVSSBPLQXJZ-UHFFFAOYSA-N
Comment: Energy0
Num peaks: 18
69.06987671 0.5767046391
81.06987671 0.7827888131
83.08552677 1.596438727
135.1168269 0.8272332657
221.1536063 1.001069201
229.1950772 0.9372876295
235.1692564 0.6882539674
255.2107273 1.39177289
257.2263773 10.82917294
259.2420274 1.718802899
267.2107273 1.059208086
269.1899918 1.13940672
273.1849065 0.773911348
275.2005565 1.040874871
277.2162066 0.824021226
285.221292 23.5092739
287.2005565 4.405198729
303.2318567 26.99378156

Name: +ve in-silico MS/MS by CFM-ID for BFPAVSSBPLQXJZ-UHFFFAOYSA-N
ID: BFPAVSSBPLQXJZ-UHFFFAOYSA-N
Comment: Energy1
Num peaks: 31
41.03857658 0.9839452543
53.03857658 1.958816691
55.05422664 2.192986026
67.05422664 1.269769646
69.06987671 1.243757716
81.06987671 1.979205254
83.08552677 2.397417917
95.08552677 0.9093832329
97.10117684 0.9044877412
119.0855268 0.9381908002
121.1011768 0.9821497976
133.1011768 1.168297726
135.1168269 1.448520853
147.1168269 0.9381908002
149.132477 0.9821497976
187.148127 1.546735586
189.1637771 1.515503748
203.1794272 1.045886491
215.1794272 1.284908102
221.1536063 0.8850274567
229.1950772 0.9879978691
255.2107273 1.087429974
257.2263773 8.22320642
259.2420274 2.634377319
267.2107273 1.185616361
269.1899918 1.439637243
273.1849065 1.110954398
275.2005565 1.037235682
285.221292 9.157077637
287.2005565 2.968523483
303.2318567 4.293955654

Name: +ve in-silico MS/MS by CFM-ID for BFPAVSSBPLQXJZ-UHFFFAOYSA-N
ID: BFPAVSSBPLQXJZ-UHFFFAOYSA-N
Comment: Energy2
Num peaks: 31
41.03857658 1.679022037
51.02292652 1.633328505
53.03857658 1.963798513
55.05422664 1.215678443
65.03857658 2.256787278
67.05422664 2.75581807
69.06987671 1.831991493
81.06987671 2.066673878
109.1011768 1.180386548
117.0698767 1.254066492
119.0855268 1.337980151
123.1168269 1.165857221
133.1011768 1.534996044
137.132477 1.33308394
145.1011768 1.396634937
147.1168269 1.337980151
161.132477 1.180386548
175.148127 1.80898954
185.132477 1.995570654
187.148127 1.765923562
189.1637771 3.007187425
201.1637771 1.793723631
203.1794272 1.5055787
213.1273916 1.399899963
213.1637771 1.552679469
215.1794272 2.585250303
229.1950772 2.17058339
259.2420274 1.156156624
273.1849065 1.943770892
275.2005565 1.925323651
287.2005565 3.163600394

Name: +ve in-silico MS/MS by CFM-ID for LKXILSFITASWCO-UHFFFAOYSA-N
ID: LKXILSFITASWCO-UHFFFAOYSA-N
Comment: Energy0
Num peaks: 11
41.03857658 0.6637816061
43.05422664 1.051601748
235.1692564 0.7042613929
257.2263773 5.825410804
259.2420274 0.8895269559
273.221292 1.034180451
275.236942 7.197587511
277.2525921 1.134202425
285.221292 7.005265553
303.2318567 34.19360876
321.2424213 20.85351949

Name: +ve in-silico MS/MS by CFM-ID for LKXILSFITASWCO-UHFFFAOYSA-N
ID: LKXILSFITASWCO-UHFFFAOYSA-N
Comment: Energy1
Num peaks: 31
41.03857658 1.665916746
43.05422664 1.705243837
121.1011768 0.7768183299
135.1168269 0.8026270943
139.1117415 0.5882602498
153.1273916 0.6629574639
155.1430416 0.7499323499
167.1066561 0.5917120926
167.1430416 0.5882602498
175.148127 0.6035566042
203.1794272 0.5920839772
219.1379563 0.6824389273
221.1536063 0.675762106
229.1950772 1.043690418
233.1536063 0.6392501395
235.1692564 0.7531734087
243.2107273 1.241919537
245.1899918 0.627073599
247.1692564 0.6824389273
247.2056419 0.7569736895
255.2107273 1.879701577
257.2263773 8.737221691
259.2420274 2.674259071
271.2056419 0.8523995007
273.221292 1.33964259
275.236942 6.080473203
277.2525921 0.9006940168
285.221292 9.181695938
303.2318567 16.68227901
305.2111212 0.8206209704
321.2424213 3.881024604

Name: +ve in-silico MS/MS by CFM-ID for LKXILSFITASWCO-UHFFFAOYSA-N
ID: LKXILSFITASWCO-UHFFFAOYSA-N
Comment: Energy2
Num peaks: 31
39.02292652 1.343187352
41.03857658 3.536897544
43.05422664 2.276217835
107.0855268 1.589011524
121.1011768 1.993338209
123.1168269 1.211061202
135.1168269 2.028753989
137.0960915 2.027953019
137.132477 1.064941999
139.1117415 1.205229294
147.1168269 1.81540453
151.148127 1.128105247
165.1273916 1.112443102
167.1430416 1.205229294
175.148127 2.593650879
189.1637771 2.047405393
203.1794272 1.992499666
217.1950772 1.538414442
227.1794272 1.707149592
229.1950772 2.356340938
233.2263773 1.328823273
243.2107273 2.764019355
245.1899918 1.246392354
247.2056419 1.946879755
255.2107273 1.709348306
257.2263773 3.171709639
259.2420274 1.753745569
261.221292 1.139824622
291.1954711 1.604330949
293.2111212 1.592182687
305.2111212 2.940712372

Name: +ve in-silico MS/MS by CFM-ID for CTULHRFLFQFJDU-UHFFFAOYSA-N
ID: CTULHRFLFQFJDU-UHFFFAOYSA-N
Comment: Energy0
Num peaks: 8
217.1586917 1.243596578
267.2107273 2.894880125
271.2056419 1.575530603
273.221292 1.124505179
275.236942 1.102504173
285.221292 36.52807371
287.2005565 1.088256107
303.2318567 35.2314948

Name: +ve in-silico MS/MS by CFM-ID for CTULHRFLFQFJDU-UHFFFAOYSA-N
ID: CTULHRFLFQFJDU-UHFFFAOYSA-N
Comment: Energy1
Num peaks: 31
119.0855268 1.437118586
121.1011768 3.096775089
123.1168269 0.9198785924
133.1011768 0.9016154159
137.132477 1.201022559
139.1117415 0.9244660748
147.0804414 0.9836207437
149.0960915 1.535843434
155.1430416 1.240840026
163.1117415 1.413059044
201.1273916 1.424798241
203.1430416 1.571773384
215.1430416 1.302342824
217.1586917 1.624753987
229.1586917 1.406331321
231.1743418 1.344713618
241.1586917 1.200518236
241.1950772 0.9365851408
243.1743418 2.263245233
245.1899918 1.60127792
253.1950772 1.678101732
257.2263773 2.135094329
259.2056419 1.793280559
261.1849065 0.8884454891
267.2107273 4.176776933
271.2056419 1.682348068
273.221292 1.912153577
275.236942 3.07837561
285.221292 17.36092179
287.2005565 1.366417703
303.2318567 6.883274174

Name: +ve in-silico MS/MS by CFM-ID for CTULHRFLFQFJDU-UHFFFAOYSA-N
ID: CTULHRFLFQFJDU-UHFFFAOYSA-N
Comment: Energy2
Num peaks: 31
39.02292652 1.542654897
41.03857658 2.396205957
55.05422664 1.470802087
65.03857658 1.623146577
67.05422664 2.047330632
69.06987671 1.818889395
91.05422664 1.361407654
117.0698767 3.417662327
119.0855268 1.547571934
121.1011768 3.296986787
123.1168269 1.742788643
125.132477 1.225864135
137.132477 2.415845247
175.148127 1.177701242
187.148127 1.216089751
189.1637771 1.475647704
201.1273916 1.164193456
203.1794272 1.177701242
239.1794272 1.457785798
241.1950772 1.265099167
243.2107273 1.844712765
245.1899918 1.445332327
255.1743418 1.444073157
255.2107273 1.442998138
257.1899918 2.15942578
257.2263773 2.14507383
259.2056419 1.67273125
269.1899918 1.194674799
271.2056419 1.261579049
273.221292 1.48029529
287.2005565 2.528356614

Name: +ve in-silico MS/MS by CFM-ID for BDWKHKXSYDEDRO-UHFFFAOYSA-N
ID: BDWKHKXSYDEDRO-UHFFFAOYSA-N
Comment: Energy0
Num peaks: 6
43.05422664 1.118409115
235.1692564 0.7639900979
271.2056419 0.8665108455
285.221292 16.16324874
303.2318567 42.18338357
321.2424213 23.74579157

Name: +ve in-silico MS/MS by CFM-ID for BDWKHKXSYDEDRO-UHFFFAOYSA-N
ID: BDWKHKXSYDEDRO-UHFFFAOYSA-N
Comment: Energy1
Num peaks: 31
41.03857658 1.93503569
43.05422664 1.960817271
121.1011768 0.9927014767
123.1168269 0.8204842965
135.0804414 0.9207028998
137.0960915 1.552697361
139.1117415 1.190402393
141.1273916 0.9938266694
201.1273916 0.934062407
203.1430416 0.7427028172
215.1430416 0.7874483028
217.1586917 0.7284325746
219.1379563 0.8708898346
221.1536063 1.038204768
229.1586917 0.9046488366
231.1743418 0.7344669736
233.1536063 0.7917697552
235.1692564 1.119764848
245.1899918 4.012180067
247.1692564 0.8332438865
249.1849065 0.8544897311
261.1849065 0.9334686232
263.2005565 1.203866129
271.2056419 0.9725288101
273.221292 0.7234630707
285.221292 20.44601245
287.2005565 1.015583264
289.2162066 0.6698574906
291.2318567 0.8182422866
303.2318567 22.45376542
321.2424213 6.110043002

Name: +ve in-silico MS/MS by CFM-ID for BDWKHKXSYDEDRO-UHFFFAOYSA-N
ID: BDWKHKXSYDEDRO-UHFFFAOYSA-N
Comment: Energy2
Num peaks: 31
39.02292652 1.791485669
41.03857658 5.58210653
43.05422664 3.633021673
55.05422664 2.560615681
65.03857658 1.270600182
67.05422664 2.364377586
69.06987671 1.911476344
79.05422664 1.414770762
81.06987671 1.54266676
83.08552677 1.168477356
123.1168269 2.408563353
133.0647913 1.891637948
135.1168269 1.106118674
137.132477 1.801424851
161.0960915 1.066009259
165.1273916 2.271855014
201.1273916 1.317187208
203.1430416 2.035536542
215.1430416 1.188608902
217.1586917 2.190961254
219.1379563 1.566008284
229.1586917 1.154293207
231.1743418 1.935571893
245.1899918 1.90055377
261.1849065 1.351940026
271.2056419 1.719669324
275.2005565 1.560445123
285.221292 3.055226305
287.2005565 3.246427937
303.2318567 1.386113241
305.2111212 1.413248734

Name: +ve in-silico MS/MS by CFM-ID for JPKPHLVETUEKFT-UHFFFAOYSA-N
ID: JPKPHLVETUEKFT-UHFFFAOYSA-N
Comment: Energy0
Num peaks: 9
149.0960915 0.9127716589
259.2056419 0.8589247888
267.2107273 3.540088921
269.1899918 1.029574342
273.221292 1.436362167
275.236942 1.398585574
285.221292 38.19303801
287.2005565 1.242771976
303.2318567 31.61742534

Name: +ve in-silico MS/MS by CFM-ID for JPKPHLVETUEKFT-UHFFFAOYSA-N
ID: JPKPHLVETUEKFT-UHFFFAOYSA-N
Comment: Energy1
Num peaks: 31
121.1011768 0.9208956473
133.0647913 1.154548627
135.0804414 1.228354011
135.1168269 0.8814330869
147.0804414 1.238222222
149.0960915 1.716902548
155.1430416 1.271902992
161.0960915 1.014345858
163.1117415 1.259731417
201.1273916 1.682419452
203.1430416 1.860444514
215.1430416 1.372331183
217.1586917 1.60626587
229.1586917 3.041795399
231.1743418 2.0905626
241.1950772 1.071265245
243.1743418 1.071014593
245.1899918 1.081755481
253.1950772 1.778706727
255.2107273 1.161663491
257.1899918 1.705381994
257.2263773 2.319913535
259.2056419 1.569779587
267.2107273 4.397589481
269.1899918 1.237584438
271.2056419 1.299324036
273.221292 2.010981749
275.236942 4.85899576
285.221292 15.64843447
287.2005565 1.317910176
303.2318567 9.75448384

Name: +ve in-silico MS/MS by CFM-ID for JPKPHLVETUEKFT-UHFFFAOYSA-N
ID: JPKPHLVETUEKFT-UHFFFAOYSA-N
Comment: Energy2
Num peaks: 31
39.02292652 1.624325198
65.03857658 1.593103622
67.05422664 1.563018335
119.0855268 1.219722599
121.1011768 1.258415761
123.1168269 1.370022682
133.0647913 1.10743652
135.1168269 1.911484273
137.132477 1.247041014
149.132477 1.516124781
151.148127 1.370022682
173.132477 1.37797705
175.148127 1.697624064
183.1168269 1.117581844
201.1637771 1.440164412
203.1794272 1.409210611
211.148127 1.989176345
239.1794272 2.263401678
241.1950772 1.447216964
243.1743418 1.10257673
243.2107273 1.8418114
245.1899918 1.695052657
245.2263773 2.469029595
253.1950772 2.275728977
255.2107273 2.961335255
257.1899918 1.973748979
257.2263773 3.918094637
259.2056419 1.910418351
269.1899918 2.741527789
273.221292 1.446415083
287.2005565 1.421451819

Name: +ve in-silico MS/MS by CFM-ID for AFZCVSRIUXFFJO-UHFFFAOYSA-N
ID: AFZCVSRIUXFFJO-UHFFFAOYSA-N
Comment: Energy0
Num peaks: 7
151.1117415 0.9777121447
267.2107273 3.66059844
269.1899918 1.009530745
275.236942 0.9909720915
285.221292 39.78537264
287.2005565 1.225787313
303.2318567 32.71482718

Name: +ve in-silico MS/MS by CFM-ID for AFZCVSRIUXFFJO-UHFFFAOYSA-N
ID: AFZCVSRIUXFFJO-UHFFFAOYSA-N
Comment: Energy1
Num peaks: 31
55.01784114 1.108702983
57.0334912 1.102416349
99.08044139 1.211812197
135.0804414 0.9769895821
137.0960915 1.806114343
139.1117415 1.165081551
149.0960915 1.226883517
151.1117415 2.073639425
153.1273916 1.655906027
165.1273916 1.748779561
167.1430416 1.309305823
185.132477 1.468265962
203.1430416 1.262103188
211.148127 1.26868444
213.1637771 2.296628067
215.1794272 1.19019626
225.1637771 0.9216315848
227.1794272 0.9291345979
231.1743418 2.250675522
233.1899918 1.517735464
241.1950772 0.9428193823
247.2056419 1.506356438
253.1950772 1.462559616
255.2107273 0.9280343858
257.2263773 1.704891885
267.2107273 3.949536878
269.1899918 1.324896745
275.236942 3.543774323
285.221292 14.09922294
287.2005565 0.9881498017
303.2318567 9.172493917

Name: +ve in-silico MS/MS by CFM-ID for AFZCVSRIUXFFJO-UHFFFAOYSA-N
ID: AFZCVSRIUXFFJO-UHFFFAOYSA-N
Comment: Energy2
Num peaks: 31
41.03857658 1.247442009
65.03857658 4.142957482
67.05422664 2.717343098
93.06987671 2.186474702
95.08552677 1.081278664
115.0542266 1.271646098
117.0698767 1.127124791
119.0855268 1.17154855
133.0647913 2.862726835
133.1011768 1.977323745
135.0804414 3.413288988
143.0855268 1.072025278
147.1168269 2.071371566
149.0960915 1.459818193
151.1117415 1.054028524
153.1273916 1.516182761
161.0960915 2.129957483
163.1117415 2.062184364
167.1430416 1.585708787
187.148127 1.326830855
211.148127 1.196415334
215.1794272 2.086445352
227.1794272 1.187193986
229.1950772 2.194254397
239.1794272 1.259630824
241.1950772 1.202103932
243.2107273 1.656936203
255.2107273 1.373597619
257.1899918 1.395617396
257.2263773 2.0901608
269.1899918 3.229837107

Name: +ve in-silico MS/MS by CFM-ID for TZCSIFOYBLPUIF-FRKPEAEDSA-N
ID: TZCSIFOYBLPUIF-FRKPEAEDSA-N
Comment: Energy0
Num peaks: 31
43.05422664 0.6789418507
55.05422664 1.00529394
71.08552677 0.6749972837
80.99710569 0.9705793776
83.01275576 2.000090806
85.02840582 1.985737487
97.02840582 2.162065538
111.0440559 0.8750633977
139.148127 0.6789418507
165.0910061 0.6789418507
191.1794272 1.058308822
203.1794272 0.5848030153
205.1950772 2.952546673
207.2107273 0.6154406432
215.1794272 0.6528673651
217.1950772 1.960614947
219.2107273 2.077706858
233.1536063 0.6789418507
247.1692564 0.7438585341
249.1849065 0.6789418507
259.1692564 0.6074587464
259.2056419 0.6668049123
261.1849065 1.272751198
267.2107273 1.482211765
271.2056419 0.8936624912
273.221292 3.90771174
275.2005565 0.800367383
275.236942 1.486587033
285.221292 13.00049099
287.2005565 1.249658181
303.2318567 29.04726315

Name: +ve in-silico MS/MS by CFM-ID for TZCSIFOYBLPUIF-FRKPEAEDSA-N
ID: TZCSIFOYBLPUIF-FRKPEAEDSA-N
Comment: Energy1
Num peaks: 31
41.00219107 2.530313435
43.01784114 8.674227694
45.0334912 6.496055651
53.00219107 2.349474526
55.05422664 1.195597836
67.01784114 0.8356830825
80.99710569 1.248517385
81.0334912 0.9284109764
97.02840582 1.606089213
177.1637771 0.9592148763
179.1794272 0.9910686572
187.148127 1.506135588
191.1794272 0.885898086
201.1637771 1.981383361
203.1794272 0.9319856699
205.1950772 5.882624202
215.1794272 1.852307831
217.1950772 3.852418298
219.2107273 1.740389325
221.2263773 0.8161750187
241.1950772 0.9655765906
247.1692564 0.8675504326
257.1899918 2.34249094
259.2056419 2.008594167
261.1849065 1.348421838
261.221292 1.715170825
273.221292 1.945608933
275.236942 1.073160962
285.221292 3.240133653
287.2005565 0.9996702611
303.2318567 2.349473181

Name: +ve in-silico MS/MS by CFM-ID for TZCSIFOYBLPUIF-FRKPEAEDSA-N
ID: TZCSIFOYBLPUIF-FRKPEAEDSA-N
Comment: Energy2
Num peaks: 31
39.02292652 0.9533797235
41.03857658 1.397568832
43.01784114 1.661798376
53.00219107 1.528360579
53.03857658 1.143253269
55.01784114 1.493413309
55.05422664 2.752767709
67.01784114 3.525105717
80.99710569 0.9822641839
81.0334912 2.133087885
81.06987671 1.122323414
83.08552677 1.220777927
121.1011768 1.635746221
123.1168269 1.700105587
149.132477 1.774635339
151.148127 1.700105587
177.1637771 1.119328698
189.1637771 1.127726511
191.1794272 1.691672808
201.1637771 1.717836698
203.1794272 1.568355709
205.1950772 2.190347838
217.1950772 1.268356043
219.2107273 1.675938064
247.1692564 1.180241234
259.1692564 1.38533401
261.1849065 2.202844685
273.1849065 1.510909566
275.2005565 2.078539096
277.2162066 1.005474967
287.2005565 2.519157177

Name: +ve in-silico MS/MS by CFM-ID for POQLUTMXUBSNEN-UHFFFAOYSA-N
ID: POQLUTMXUBSNEN-UHFFFAOYSA-N
Comment: Energy0
Num peaks: 22
51.02292652 0.815276046
53.03857658 0.816677638
57.06987671 0.7636779855
67.05422664 2.270144714
83.04914126 0.8800925628
85.06479133 4.226230974
99.08044139 1.214940864
207.1743418 0.7419036261
221.1536063 0.8636573222
233.1536063 1.185789473
235.1692564 2.841017418
239.164171 1.352020679
249.148521 1.003090816
251.164171 1.353103812
253.1798211 3.855602333
273.221292 1.210745777
275.236942 8.884846751
277.2525921 1.487795973
285.221292 1.269346628
303.2318567 19.87100412
305.2111212 1.6805704
321.2424213 21.92819416

Name: +ve in-silico MS/MS by CFM-ID for POQLUTMXUBSNEN-UHFFFAOYSA-N
ID: POQLUTMXUBSNEN-UHFFFAOYSA-N
Comment: Energy1
Num peaks: 31
51.02292652 1.199941005
53.03857658 2.42415737
55.05422664 1.228240512
67.05422664 2.665625139
79.05422664 0.9913276139
81.06987671 2.276123694
85.06479133 2.394930026
97.06479133 1.31703929
99.08044139 2.587608836
201.1637771 0.9542831293
203.1430416 0.997900779
203.1794272 1.981351393
205.1586917 1.075494664
205.1950772 0.9277275858
207.1743418 3.170787968
221.1536063 1.564591512
231.1743418 2.118481224
233.1536063 2.633492902
235.1692564 6.667652161
237.1849065 1.139680651
239.164171 1.009010592
247.1692564 2.283886913
249.1849065 2.394219482
251.164171 1.982081619
253.1798211 4.470422836
275.236942 3.366078269
277.2525921 1.125483958
285.221292 1.004022406
303.2318567 4.692307759
305.2111212 1.366562631
321.2424213 1.906983808

Name: +ve in-silico MS/MS by CFM-ID for POQLUTMXUBSNEN-UHFFFAOYSA-N
ID: POQLUTMXUBSNEN-UHFFFAOYSA-N
Comment: Energy2
Num peaks: 31
41.03857658 2.844875566
51.02292652 2.468935367
53.03857658 3.149926413
57.06987671 1.412244212
65.03857658 4.720514262
67.05422664 4.464828035
69.06987671 2.032174696
79.05422664 1.852889764
81.06987671 2.013059193
85.06479133 1.368625172
109.1011768 1.790805874
123.1168269 1.044667965
135.1168269 1.049961132
137.0960915 2.033212849
137.132477 1.902017835
139.1117415 1.48074319
153.1273916 1.146294371
163.1117415 1.251898297
165.1273916 2.935480791
167.1430416 1.442790131
179.1066561 1.040865314
181.1586917 1.182307723
207.1743418 2.26727703
233.1536063 1.215377761
235.1692564 1.536844274
237.1849065 1.261524937
273.221292 1.312783704
277.2525921 1.054186888
291.1954711 1.327081431
293.2111212 1.246902457
305.2111212 2.119488863

Name: +ve in-silico MS/MS by CFM-ID for MXYATHGRPJZBNA-UHFFFAOYSA-N
ID: MXYATHGRPJZBNA-UHFFFAOYSA-N
Comment: Energy0
Num peaks: 19
69.06987671 0.5719079578
81.06987671 0.7762362278
83.08552677 1.583020432
121.1011768 0.6317717201
135.1168269 0.983042451
221.1536063 0.9915757607
229.1950772 0.9296226267
235.1692564 0.6817270482
255.2107273 1.379465951
257.2263773 10.73092056
259.2420274 1.703623407
267.2107273 1.052225468
269.1899918 1.131895409
273.1849065 0.748002666
275.2005565 1.060238654
277.2162066 0.9896441939
285.221292 23.2890171
287.2005565 4.473085125
303.2318567 26.63905245

Name: +ve in-silico MS/MS by CFM-ID for MXYATHGRPJZBNA-UHFFFAOYSA-N
ID: MXYATHGRPJZBNA-UHFFFAOYSA-N
Comment: Energy1
Num peaks: 31
41.03857658 0.9621723512
53.03857658 1.913862773
55.05422664 2.143063027
67.05422664 1.241394908
69.06987671 1.215811061
81.06987671 1.933638461
83.08552677 2.342067491
95.08552677 0.8884161715
97.10117684 0.8835147171
117.0698767 0.8563569199
119.0855268 1.302936564
133.1011768 1.021206308
135.1168269 1.834987374
147.1168269 0.9166316046
149.132477 0.9595804443
187.148127 1.512061057
189.1637771 1.482602218
203.1794272 1.023271728
215.1794272 1.255615388
221.1536063 0.8607639366
229.1950772 0.9656165776
255.2107273 1.060355692
257.2263773 8.000906112
259.2420274 2.571124551
267.2107273 1.161246236
269.1899918 1.410045766
273.1849065 1.197911667
275.2005565 0.9980272516
285.221292 8.892915935
287.2005565 2.938169646
303.2318567 4.119246922

Name: +ve in-silico MS/MS by CFM-ID for MXYATHGRPJZBNA-UHFFFAOYSA-N
ID: MXYATHGRPJZBNA-UHFFFAOYSA-N
Comment: Energy2
Num peaks: 31
41.03857658 1.700191199
51.02292652 1.653905591
53.03857658 1.988537615
55.05422664 1.231008917
65.03857658 2.285198821
67.05422664 2.790471267
69.06987671 1.855044172
81.06987671 2.092764999
83.08552677 1.088552852
109.1011768 1.195165713
119.0855268 1.210948257
123.1168269 1.539728158
133.1011768 1.509563588
135.1168269 3.145455322
145.1011768 1.414276844
147.1168269 1.354881147
161.132477 1.195165713
175.148127 1.8316392
185.132477 2.020741939
187.148127 1.788349726
189.1637771 3.044910845
201.1637771 1.816328927
203.1794272 1.524474689
213.1273916 1.41742757
213.1637771 1.572305485
215.1794272 2.617934941
229.1950772 2.198009496
259.2420274 1.170784456
273.1849065 1.767065431
275.2005565 1.768164392
287.2005565 3.129962944

Name: +ve in-silico MS/MS by CFM-ID for SXSAPQYSINCHJK-UHFFFAOYSA-N
ID: SXSAPQYSINCHJK-UHFFFAOYSA-N
Comment: Energy0
Num peaks: 23
57.06987671 0.8350921667
81.0334912 3.664533198
83.04914126 0.8294886192
95.04914126 1.281459054
139.1117415 0.8361879782
151.1117415 0.9271629101
165.1273916 0.8361879782
179.1430416 0.8421330361
207.1743418 1.146193592
219.1743418 0.8688426488
221.1899918 3.121499392
233.1899918 0.8341098623
235.2056419 1.037720669
247.1692564 0.8361879782
257.1899918 2.256524199
259.2056419 5.621528159
261.221292 1.618508852
271.2056419 0.8593155235
273.221292 2.100370888
275.236942 1.429791423
285.221292 7.42639796
287.2005565 1.995820252
303.2318567 39.39070141

Name: +ve in-silico MS/MS by CFM-ID for SXSAPQYSINCHJK-UHFFFAOYSA-N
ID: SXSAPQYSINCHJK-UHFFFAOYSA-N
Comment: Energy1
Num peaks: 31
81.0334912 9.903030359
83.04914126 0.8921064418
95.04914126 1.657378765
121.0647913 1.322191322
123.0804414 1.695321262
151.1117415 1.284292822
165.1273916 0.8589795856
177.1273916 0.9261622414
179.1430416 1.759508768
181.1586917 1.438578252
189.1637771 0.9125248959
203.1430416 1.353848274
203.1794272 1.289243715
205.1586917 1.036714295
207.1743418 0.9127629007
217.1586917 2.796646385
219.1743418 2.246097229
221.1899918 4.572158935
231.1743418 2.303407757
233.1899918 3.017400578
235.2056419 2.613767603
247.1692564 0.8589795856
257.1899918 1.884621824
259.1692564 0.9327913595
259.2056419 2.929893283
271.2056419 2.830786651
273.221292 1.708235711
275.236942 4.91432517
285.221292 2.570242274
287.2005565 2.157787365
303.2318567 4.131868428

Name: +ve in-silico MS/MS by CFM-ID for SXSAPQYSINCHJK-UHFFFAOYSA-N
ID: SXSAPQYSINCHJK-UHFFFAOYSA-N
Comment: Energy2
Num peaks: 31
39.02292652 4.525088685
41.03857658 1.319939375
49.00727645 1.767719606
51.02292652 1.881488293
53.03857658 1.086903295
55.05422664 1.221348261
81.0334912 11.58401086
105.0698767 1.185393688
125.0960915 1.071032005
133.1011768 1.620603109
149.0960915 1.472615649
151.1117415 1.330710286
153.1273916 1.04671062
173.132477 1.775864315
179.1430416 1.079031819
181.1586917 1.007569206
189.1637771 1.09242951
205.1586917 1.066898096
217.1586917 1.397315445
219.1743418 2.506277474
231.1743418 2.201808636
233.1899918 1.212070037
241.1950772 2.187879103
245.1899918 1.523309379
257.1899918 2.582026599
259.2056419 3.21668885
261.221292 2.169285397
273.1849065 1.050114436
273.221292 2.170324115
275.2005565 1.367569358
287.2005565 2.087862645

Name: +ve in-silico MS/MS by CFM-ID for MLBYBBUZURKHAW-UHFFFAOYSA-N
ID: MLBYBBUZURKHAW-UHFFFAOYSA-N
Comment: Energy0
Num peaks: 22
57.06987671 0.6324261783
81.06987671 0.6289708201
83.08552677 1.091269952
85.10117684 0.7787128722
135.1168269 0.8316219042
213.1637771 1.012488213
221.1536063 0.9591395042
229.1950772 0.8095371681
233.1536063 0.6217839253
235.1692564 0.6117303219
241.1586917 0.9678090199
243.1743418 0.8595591623
255.2107273 1.419499702
257.2263773 10.66607144
259.1692564 0.9504048632
259.2420274 1.744318239
261.1849065 2.090939701
267.2107273 1.035231933
275.2005565 0.6334621699
285.221292 23.42387508
287.2005565 1.139523269
303.2318567 27.59262679

Name: +ve in-silico MS/MS by CFM-ID for MLBYBBUZURKHAW-UHFFFAOYSA-N
ID: MLBYBBUZURKHAW-UHFFFAOYSA-N
Comment: Energy1
Num peaks: 31
55.05422664 0.9721069578
57.06987671 1.424503452
67.05422664 1.192921297
69.06987671 1.281598894
81.06987671 2.119602207
83.08552677 1.764214921
97.10117684 1.005176067
119.0855268 0.9773767027
121.1011768 1.183751265
133.1011768 1.210146645
135.1168269 1.498110237
147.1168269 0.9773767027
149.132477 1.023171758
173.132477 0.9119486405
187.148127 2.13154207
189.1637771 1.281802173
201.1637771 1.393794915
213.1637771 1.690413797
215.1794272 1.708903817
217.1950772 1.472176089
241.1586917 1.170725812
243.1743418 1.127403183
255.2107273 1.445188123
257.2263773 8.422607556
259.1692564 0.9515926456
259.2420274 2.785992274
261.1849065 1.235699973
267.2107273 1.212424917
285.221292 9.655756145
287.2005565 1.246959611
303.2318567 4.72302299

Name: +ve in-silico MS/MS by CFM-ID for MLBYBBUZURKHAW-UHFFFAOYSA-N
ID: MLBYBBUZURKHAW-UHFFFAOYSA-N
Comment: Energy2
Num peaks: 31
51.02292652 1.663907731
55.05422664 1.31638282
65.03857658 2.110046846
67.05422664 1.965759597
69.06987671 1.712438926
81.06987671 2.658791957
83.08552677 1.344720457
109.1011768 1.322276461
119.0855268 1.501762728
121.1011768 1.240201916
123.1168269 1.305842462
133.1011768 1.721849772
135.1168269 1.264045609
137.132477 1.49344344
145.1011768 1.501765173
147.1168269 1.501762728
149.132477 1.161910172
161.132477 1.322276461
173.132477 1.719456943
185.132477 2.112193674
187.148127 5.404887201
189.1637771 2.129424414
201.1637771 2.955683937
213.1637771 1.900172286
215.1794272 2.921209813
229.1950772 2.395865637
255.2107273 1.614194677
259.2420274 1.296224852
273.1849065 2.017360391
275.2005565 1.983657052
287.2005565 3.193503076

Name: +ve in-silico MS/MS by CFM-ID for VEPUCZUJLKAVNM-UHFFFAOYSA-N
ID: VEPUCZUJLKAVNM-UHFFFAOYSA-N
Comment: Energy0
Num peaks: 20
43.05422664 0.5679209136
57.06987671 0.5606037021
71.08552677 0.5515425994
85.10117684 0.5534175684
99.1168269 0.5498554622
113.132477 0.5441923077
127.148127 0.550637949
133.0284058 0.477011868
141.1637771 0.5530823952
151.0389705 1.040536623
155.1794272 0.5530823952
169.1950772 1.316859996
183.2107273 1.293920508
273.221292 0.906730605
275.236942 9.291113057
277.2525921 3.486089807
285.221292 1.351756327
293.2111212 0.4687386147
303.2318567 25.54781378
321.2424213 30.1064349

Name: +ve in-silico MS/MS by CFM-ID for VEPUCZUJLKAVNM-UHFFFAOYSA-N
ID: VEPUCZUJLKAVNM-UHFFFAOYSA-N
Comment: Energy1
Num peaks: 31
41.03857658 1.152643944
43.05422664 1.693409889
55.05422664 1.004072304
57.06987671 1.583639782
69.06987671 0.89094388
71.08552677 1.534092526
83.08552677 0.8652628991
85.10117684 1.473995656
97.10117684 0.9112400734
99.1168269 1.393898383
111.1168269 0.9112400734
113.132477 1.312165662
125.132477 0.9112400734
127.148127 1.386165341
133.0284058 1.295929237
139.148127 0.8354490846
141.1637771 1.45882341
151.0389705 2.101799791
153.1637771 0.8354490846
155.1794272 1.45882341
165.1637771 0.9458779617
167.1794272 0.9999695476
169.1950772 2.693318534
183.2107273 2.377122843
247.2420274 1.128686687
273.221292 1.282091833
275.236942 6.063016491
277.2525921 3.468721137
285.221292 1.492835919
303.2318567 9.437647992
321.2424213 4.553019992

Name: +ve in-silico MS/MS by CFM-ID for VEPUCZUJLKAVNM-UHFFFAOYSA-N
ID: VEPUCZUJLKAVNM-UHFFFAOYSA-N
Comment: Energy2
Num peaks: 31
39.02292652 1.540541066
41.03857658 4.956049526
43.05422664 5.276417716
53.03857658 1.207412716
55.05422664 2.399749297
57.06987671 2.697047472
69.06987671 1.11550957
71.08552677 2.004392129
85.10117684 1.481055717
97.10117684 1.443194802
109.1011768 1.028032447
111.1168269 1.443194802
119.0491413 1.284370863
125.132477 1.443194802
133.0647913 1.284370863
139.148127 1.231539427
141.1637771 2.005167209
151.0389705 1.725459556
153.1637771 1.231539427
155.1794272 2.005167209
165.1637771 1.653771394
167.1794272 2.170439547
175.1117415 1.182519078
179.1794272 1.030322366
183.2107273 1.549324159
189.1273916 1.459884264
203.1430416 1.459884264
217.1586917 1.459884264
231.1743418 1.459884264
231.2107273 1.29839242
233.2263773 1.723401203

Name: +ve in-silico MS/MS by CFM-ID for SVKMTDSTFGJBCS-UHFFFAOYSA-N
ID: SVKMTDSTFGJBCS-UHFFFAOYSA-N
Comment: Energy0
Num peaks: 8
151.1117415 1.615652315
153.1273916 1.209059749
231.1743418 1.203868036
245.1899918 1.638750244
275.236942 1.728789283
285.221292 12.57962369
287.2005565 1.37766132
303.2318567 58.93338767

Name: +ve in-silico MS/MS by CFM-ID for SVKMTDSTFGJBCS-UHFFFAOYSA-N
ID: SVKMTDSTFGJBCS-UHFFFAOYSA-N
Comment: Energy1
Num peaks: 31
55.01784114 1.08810976
57.0334912 1.062268864
85.06479133 0.8555865875
99.08044139 1.175956061
137.0960915 2.155031914
139.1117415 1.240052829
149.0960915 1.157770808
151.1117415 2.574028003
153.1273916 1.824625433
163.1117415 1.177747704
165.1273916 2.820695425
167.1430416 1.457875095
203.1430416 2.514404677
205.1586917 1.310959354
215.1430416 0.9512627851
217.1586917 1.39315825
227.1794272 0.8975721582
229.1586917 1.71391844
231.1743418 3.629142937
233.1899918 1.842967496
243.1743418 1.397954195
245.1899918 4.898974958
247.2056419 2.620316768
259.2056419 1.41757791
267.2107273 1.243531609
271.2056419 1.303079468
273.221292 1.552096394
275.236942 3.776931787
285.221292 9.968827064
287.2005565 1.670151189
303.2318567 11.16936916

Name: +ve in-silico MS/MS by CFM-ID for SVKMTDSTFGJBCS-UHFFFAOYSA-N
ID: SVKMTDSTFGJBCS-UHFFFAOYSA-N
Comment: Energy2
Num peaks: 31
39.02292652 2.8621182
41.03857658 2.228368058
65.03857658 4.492278772
67.05422664 3.994574429
69.06987671 1.467770801
79.05422664 2.502729876
81.06987671 1.23203796
93.06987671 2.728612706
95.08552677 2.526103703
107.0855268 1.282999885
109.1011768 1.47733134
111.1168269 1.208812479
121.1011768 1.737657666
123.1168269 1.605779015
135.1168269 1.336737065
147.1168269 1.456373781
149.0960915 1.24535477
151.1117415 1.676823704
153.1273916 1.794328197
161.0960915 2.117132146
163.1117415 1.595343788
167.1430416 1.723300615
173.132477 1.50364307
175.148127 1.212484283
203.1430416 1.938148867
217.1586917 1.787324506
227.1794272 1.164009463
245.1899918 1.484868869
247.2056419 1.311504454
261.221292 1.117218287
287.2005565 3.312842937

Name: +ve in-silico MS/MS by CFM-ID for HFKTUZJPXRDTKA-UHFFFAOYSA-N
ID: HFKTUZJPXRDTKA-UHFFFAOYSA-N
Comment: Energy0
Num peaks: 6
151.1117415 1.128440993
259.2056419 1.169286316
263.2005565 1.330229578
285.221292 6.681570051
303.2318567 20.15446516
321.2424213 53.26348545

Name: +ve in-silico MS/MS by CFM-ID for HFKTUZJPXRDTKA-UHFFFAOYSA-N
ID: HFKTUZJPXRDTKA-UHFFFAOYSA-N
Comment: Energy1
Num peaks: 26
41.03857658 0.626296927
135.0804414 0.9693924793
137.0960915 2.036914334
149.0960915 1.43342525
151.1117415 2.42054667
155.1066561 0.8700655494
157.1223062 1.175416033
163.1117415 1.273453841
165.1273916 2.628302264
169.1223062 0.9189306097
171.1379563 1.42105338
183.1379563 1.533791055
185.1536063 1.240153424
203.1430416 1.841687202
205.1586917 1.894067175
217.1586917 1.058802967
219.1743418 0.7583523127
245.1899918 4.527873205
247.2056419 0.7707386122
259.2056419 1.201786665
263.2005565 2.986970023
265.2162066 1.002348248
285.221292 11.69266029
303.2318567 17.73135897
305.2111212 1.156314204
321.2424213 15.02894412

Name: +ve in-silico MS/MS by CFM-ID for HFKTUZJPXRDTKA-UHFFFAOYSA-N
ID: HFKTUZJPXRDTKA-UHFFFAOYSA-N
Comment: Energy2
Num peaks: 31
39.02292652 3.520592668
41.03857658 2.177186165
55.05422664 1.940789547
65.03857658 1.42621115
67.05422664 3.147280456
69.06987671 1.441004378
79.05422664 1.955491737
81.06987671 2.555866264
83.08552677 1.345723805
93.06987671 1.178530373
95.08552677 1.800252759
107.0855268 1.885518736
109.1011768 1.508737307
123.1168269 2.035740711
139.1117415 1.610970394
147.1168269 2.138196493
149.0960915 1.870890209
151.1117415 2.379334094
161.0960915 1.636955216
161.132477 1.56746724
163.1117415 1.977919845
165.1273916 1.927490399
167.1430416 1.808535095
189.1637771 1.243610818
203.1430416 2.462295011
203.1794272 2.093807415
245.1899918 1.400423922
247.2056419 1.469530118
273.221292 1.564397013
285.221292 2.137146704
305.2111212 2.707903094

Name: +ve in-silico MS/MS by CFM-ID for RSUQJXHMFVYBBS-UHFFFAOYSA-N
ID: RSUQJXHMFVYBBS-UHFFFAOYSA-N
Comment: Energy0
Num peaks: 6
171.1379563 0.7263404283
259.2056419 0.6429913509
285.221292 14.80757618
293.2111212 0.6677241101
303.2318567 37.3359244
321.2424213 29.7764737

Name: +ve in-silico MS/MS by CFM-ID for RSUQJXHMFVYBBS-UHFFFAOYSA-N
ID: RSUQJXHMFVYBBS-UHFFFAOYSA-N
Comment: Energy1
Num peaks: 31
131.0855268 0.7421623774
137.0960915 1.444396455
145.1011768 0.734300808
149.0960915 0.9208325578
151.1117415 1.602046866
155.1066561 0.7392403708
157.1223062 1.0010442
163.1117415 1.015312993
165.1273916 1.968281369
169.1223062 0.8031689664
171.1379563 1.25791174
183.1379563 1.232650884
185.132477 1.138402288
185.1536063 1.06704489
187.148127 0.6801017258
203.1430416 0.9837088092
205.1586917 1.272990809
241.1950772 0.8015909919
243.1743418 0.6803945091
245.1899918 1.166695065
263.2005565 0.7535700803
265.2162066 0.9087555014
275.236942 1.871278121
285.221292 15.59455902
287.2005565 1.145064057
289.2162066 0.6861156247
291.2318567 2.510317989
293.2475067 1.996021772
303.2318567 19.7137651
305.2111212 0.9302364232
321.2424213 9.872860022

Name: +ve in-silico MS/MS by CFM-ID for RSUQJXHMFVYBBS-UHFFFAOYSA-N
ID: RSUQJXHMFVYBBS-UHFFFAOYSA-N
Comment: Energy2
Num peaks: 31
39.02292652 2.015869809
41.03857658 1.759557165
55.05422664 2.0482986
67.05422664 1.499302196
69.06987671 1.503407702
81.06987671 1.641275585
95.08552677 1.575556793
107.0855268 1.136716537
109.1011768 1.547733188
123.1168269 1.266954203
133.1011768 1.434986465
145.1011768 1.217248855
147.1168269 1.827808413
151.1117415 1.277569829
163.1117415 2.182669248
167.1430416 1.79649685
185.132477 1.16538047
187.148127 1.374563449
201.1637771 1.676760582
203.1430416 1.15967133
227.1794272 1.222248215
229.1586917 1.201046683
229.1950772 1.345229745
243.1743418 1.350933713
243.2107273 2.245398817
245.1899918 1.997152959
271.2056419 1.213040999
275.2005565 1.802244234
285.221292 4.379453676
287.2005565 2.147560678
291.2318567 1.301472127

Name: +ve in-silico MS/MS by CFM-ID for NXPBEWQMSGGADR-XUDYDAPFSA-N
ID: NXPBEWQMSGGADR-XUDYDAPFSA-N
Comment: Energy0
Num peaks: 12
55.05422664 2.16488984
81.0334912 1.390558977
83.04914126 13.43315699
219.1743418 1.88806513
221.1899918 12.73169192
223.2056419 1.466910919
239.2005565 3.041756975
279.1954711 1.465834086
293.2111212 2.079886425
303.2318567 4.485700929
305.2111212 1.135348178
321.2424213 34.83578734

Name: +ve in-silico MS/MS by CFM-ID for NXPBEWQMSGGADR-XUDYDAPFSA-N
ID: NXPBEWQMSGGADR-XUDYDAPFSA-N
Comment: Energy1
Num peaks: 31
25.00727645 2.018827555
27.02292652 3.873395951
29.03857658 1.195805561
43.05422664 1.536095104
51.02292652 1.445014189
53.03857658 1.683814445
55.01784114 1.183045579
55.05422664 7.421977344
65.03857658 1.316547838
83.04914126 11.54611883
95.08552677 1.753413731
97.10117684 2.080527525
119.0855268 1.340688927
121.1011768 1.239869465
123.1168269 1.262683434
125.132477 1.155587904
135.1168269 1.153998769
137.132477 1.692207562
149.132477 1.492241661
177.1273916 1.02712164
179.1430416 1.395260441
181.1586917 1.196892211
221.1899918 5.78790411
239.2005565 2.317416562
277.1798211 2.063774683
279.1954711 4.1633324
291.1954711 1.175546644
295.2267713 1.077481753
303.2318567 1.91516359
305.2111212 1.129278787
321.2424213 3.999632266

Name: +ve in-silico MS/MS by CFM-ID for NXPBEWQMSGGADR-XUDYDAPFSA-N
ID: NXPBEWQMSGGADR-XUDYDAPFSA-N
Comment: Energy2
Num peaks: 31
25.00727645 1.679387939
27.02292652 1.856299858
29.03857658 1.035775032
39.02292652 1.82584718
41.03857658 1.806427054
51.02292652 2.00250842
53.03857658 7.47081789
55.05422664 13.32602034
57.06987671 1.295194465
65.03857658 2.057997659
67.01784114 1.884534423
67.05422664 2.056374416
83.04914126 6.65963875
93.06987671 1.957577507
95.08552677 2.451459105
97.10117684 1.780384997
119.0855268 1.264377718
121.1011768 1.709279706
125.132477 2.007533623
133.1011768 1.002290753
135.1168269 3.148501013
137.132477 1.877137589
141.1637771 1.017425695
149.132477 1.285008204
151.148127 6.728174003
167.1430416 1.193517445
221.1899918 1.273293943
237.1849065 0.8718227346
291.1954711 1.127359136
293.2111212 1.104670189
305.2111212 1.979704606

Name: +ve in-silico MS/MS by CFM-ID for JEGUVXRNDRXUDN-UHFFFAOYSA-N
ID: JEGUVXRNDRXUDN-UHFFFAOYSA-N
Comment: Energy0
Num peaks: 26
51.02292652 0.5092525726
53.03857658 0.8572553852
65.03857658 0.6158927631
67.05422664 3.109629439
69.06987671 0.663461843
81.06987671 1.191700224
121.1011768 0.4937696008
135.1168269 0.7286911694
149.132477 0.4937696008
169.1223062 0.4769257083
189.1637771 1.013253208
217.1586917 0.8097959599
221.1536063 0.6977445723
229.1950772 0.8586369314
235.1692564 1.872438355
249.1849065 0.9421166151
255.2107273 1.337211373
257.2263773 9.707956544
259.2420274 1.52461411
267.2107273 0.914282195
273.1849065 1.095238809
275.2005565 1.173537813
277.2162066 1.11172046
285.221292 21.00834065
287.2005565 1.923913066
303.2318567 25.23862466

Name: +ve in-silico MS/MS by CFM-ID for JEGUVXRNDRXUDN-UHFFFAOYSA-N
ID: JEGUVXRNDRXUDN-UHFFFAOYSA-N
Comment: Energy1
Num peaks: 31
41.03857658 0.8400394899
49.00727645 1.443651344
51.02292652 1.709746031
53.03857658 1.193398853
65.03857658 1.460014701
67.05422664 8.926991617
69.06987671 0.9662032219
81.06987671 2.01847198
93.06987671 1.410162604
95.08552677 1.456991539
135.1168269 0.9689702977
187.148127 3.067716543
189.1637771 3.815684649
191.1794272 0.8818875466
203.1794272 1.15835267
215.1430416 1.5596558
217.1223062 0.9149976924
217.1586917 1.897974299
231.1379563 1.113461027
231.1743418 0.8108820479
235.1692564 2.997014537
245.1536063 0.8187916202
249.1849065 1.030590171
255.2107273 1.118661154
257.2263773 5.515043879
259.2420274 1.245517681
273.1849065 1.000509252
275.2005565 0.83420717
285.221292 6.128067415
287.2005565 2.106248248
303.2318567 3.040661469

Name: +ve in-silico MS/MS by CFM-ID for JEGUVXRNDRXUDN-UHFFFAOYSA-N
ID: JEGUVXRNDRXUDN-UHFFFAOYSA-N
Comment: Energy2
Num peaks: 31
41.03857658 1.809178894
49.00727645 1.76279571
51.02292652 6.114130953
53.03857658 4.933241517
55.05422664 0.956431012
65.03857658 2.005118868
67.05422664 7.635246588
69.06987671 1.357613772
81.06987671 0.943896489
109.1011768 1.013737529
121.1011768 1.828882783
123.1168269 1.06323146
135.1168269 0.9337634762
137.132477 1.133449285
145.1011768 1.698800731
147.1168269 1.208345838
149.132477 1.828882783
163.148127 1.444629981
175.148127 2.428273557
187.148127 1.607891032
189.1637771 5.916304694
191.1794272 1.132825164
201.1637771 1.134790463
203.1794272 1.574931335
213.1637771 1.395639407
245.1536063 0.9510464292
255.2107273 1.312101734
273.1849065 1.942828846
275.2005565 1.731497376
277.2162066 1.120992236
287.2005565 3.108731386

Name: +ve in-silico MS/MS by CFM-ID for ANJQEDFWRSLVBR-VHUDCFPWSA-N
ID: ANJQEDFWRSLVBR-VHUDCFPWSA-N
Comment: Energy0
Num peaks: 14
123.0804414 0.7262256749
137.0960915 0.8521759025
151.1117415 0.8420000549
177.1273916 0.7296528146
191.1430416 0.8521759025
259.2056419 0.7265110621
261.221292 0.6498459232
267.2107273 3.51906948
269.1899918 0.6621191832
273.221292 0.6883410086
275.236942 0.8708237061
285.221292 37.39704545
287.2005565 1.136404014
303.2318567 30.47769841

Name: +ve in-silico MS/MS by CFM-ID for ANJQEDFWRSLVBR-VHUDCFPWSA-N
ID: ANJQEDFWRSLVBR-VHUDCFPWSA-N
Comment: Energy1
Num peaks: 31
39.02292652 1.058083477
41.03857658 1.089073039
121.0647913 0.9227542386
123.0804414 1.017926548
135.0804414 0.9076966249
137.0960915 1.328129636
149.0960915 0.9453737137
151.1117415 1.467008852
175.1117415 0.9686263297
177.1273916 1.143382716
191.1430416 1.328129636
201.1637771 1.287785085
203.1430416 1.433004264
205.1586917 1.630014442
233.1899918 0.9817027793
235.2056419 1.406091247
243.1743418 1.285724319
243.2107273 1.092143031
245.1899918 1.521844256
253.1950772 0.9789772357
257.1899918 1.780063232
257.2263773 2.465076876
259.2056419 1.515133672
261.221292 1.276143589
267.2107273 3.607428252
271.2056419 1.03278821
273.221292 1.679902554
275.236942 5.708183616
285.221292 11.43916424
287.2005565 1.145491735
303.2318567 6.752484264

Name: +ve in-silico MS/MS by CFM-ID for ANJQEDFWRSLVBR-VHUDCFPWSA-N
ID: ANJQEDFWRSLVBR-VHUDCFPWSA-N
Comment: Energy2
Num peaks: 31
39.02292652 2.980532451
41.03857658 1.78888738
51.02292652 1.19855905
53.03857658 1.053691438
95.08552677 1.837329136
109.1011768 1.433701963
131.0855268 1.587817061
135.1168269 1.139293972
137.0960915 1.292354524
149.132477 1.049864193
151.1117415 1.563032781
157.1011768 1.122133473
159.1168269 1.118562906
161.132477 1.136467424
163.148127 1.433701963
175.1117415 1.1165496
177.1273916 1.898264046
185.132477 2.701374945
191.1430416 1.292354524
201.1637771 1.653196068
203.1794272 1.152581592
205.1586917 1.533430402
217.1950772 2.068671256
241.1950772 1.595093428
243.2107273 1.741745091
257.1899918 1.941030726
257.2263773 2.791791444
259.2056419 1.117054764
269.1899918 1.342433142
273.221292 1.960113841
287.2005565 1.877523153

Name: +ve in-silico MS/MS by CFM-ID for HVRRTPWRYUQZPF-RMOYYRCGSA-N
ID: HVRRTPWRYUQZPF-RMOYYRCGSA-N
Comment: Energy0
Num peaks: 31
43.05422664 0.3850979852
57.06987671 0.3756416627
59.01275576 0.3995694807
71.08552677 0.3708216411
83.08552677 0.6662661297
85.10117684 0.4945754337
97.10117684 0.7732442112
111.1168269 1.305989104
139.1117415 0.4550370052
149.0960915 0.4703677273
151.1117415 0.4076944259
161.0960915 0.6648353423
163.1117415 0.6161449946
167.1430416 0.3792000219
177.0910061 0.5803257218
179.1066561 1.101908706
179.1430416 0.6700805166
181.1223062 0.5247674785
181.1586917 0.4974068879
191.1066561 0.4183186813
219.1743418 0.6700805166
221.1899918 0.4974068879
257.2263773 0.5940456319
259.2056419 0.4400524098
261.221292 1.770075472
273.221292 0.543340598
275.236942 4.548595086
277.2525921 0.472185356
285.221292 7.404917461
303.2318567 33.77112868
321.2424213 14.16841723

Name: +ve in-silico MS/MS by CFM-ID for HVRRTPWRYUQZPF-RMOYYRCGSA-N
ID: HVRRTPWRYUQZPF-RMOYYRCGSA-N
Comment: Energy1
Num peaks: 31
41.03857658 0.8535063555
43.05422664 1.023760341
57.06987671 0.9000236065
81.06987671 1.275170554
83.08552677 0.8592982711
95.08552677 1.152653963
97.10117684 2.638533854
107.0855268 1.22332369
109.1011768 1.964289155
111.1168269 4.542579954
113.132477 1.781806261
121.1011768 1.427392063
135.1168269 1.786234516
137.0960915 0.9319514394
139.1117415 1.107429551
149.0960915 0.8614613958
159.0804414 1.009238064
161.0960915 1.131179453
163.1117415 1.706685338
177.0910061 2.459965488
177.1273916 1.488433708
179.1066561 1.666951237
179.1430416 0.9154327549
181.1223062 1.27695685
217.1586917 1.104703122
219.1743418 0.9154327549
261.221292 2.540238388
275.236942 4.366650921
285.221292 1.49945209
303.2318567 4.0160827
321.2424213 1.687584416

Name: +ve in-silico MS/MS by CFM-ID for HVRRTPWRYUQZPF-RMOYYRCGSA-N
ID: HVRRTPWRYUQZPF-RMOYYRCGSA-N
Comment: Energy2
Num peaks: 31
39.02292652 1.805380377
41.03857658 3.932230135
43.05422664 3.070004622
53.03857658 2.045879546
55.05422664 1.782205211
57.06987671 1.679613715
67.05422664 2.494452452
69.06987671 0.8957070675
71.08552677 1.210014431
81.06987671 1.428226997
95.08552677 1.523602277
107.0855268 3.586908111
109.1011768 1.630711393
111.1168269 2.23650591
117.0698767 1.655105519
119.0855268 1.07820213
121.1011768 2.845569809
135.1168269 2.469333328
163.1117415 2.003550022
165.1273916 1.136002261
167.1430416 1.246278569
179.1430416 0.9144116355
193.1586917 1.1289267
207.1743418 1.1289267
219.1743418 0.9144116355
233.1899918 1.1289267
241.1950772 1.629478371
243.2107273 1.690319795
247.2056419 1.1289267
257.2263773 1.738301112
273.221292 1.01099407

Name: +ve in-silico MS/MS by CFM-ID for GKJZMAHZJGSBKD-JPDBVBESSA-N
ID: GKJZMAHZJGSBKD-JPDBVBESSA-N
Comment: Energy0
Num peaks: 28
43.01784114 0.3860145413
43.05422664 0.4587612582
57.06987671 0.4513477533
59.01275576 0.4351697269
71.08552677 0.4449050257
83.08552677 0.8369257497
85.10117684 0.5964169533
97.10117684 0.473722399
109.1011768 0.8076610678
111.1168269 0.6276153152
123.1168269 0.4414501757
137.132477 0.4881414014
151.148127 0.4766242386
165.1637771 0.4517467831
169.1223062 0.3567570576
179.1794272 0.4517467831
193.1950772 0.4517467831
195.1379563 0.3567570576
207.2107273 0.4288689872
219.2107273 0.5542967372
221.2263773 2.188533771
233.1899918 0.4144783258
233.2263773 0.6236835498
235.2420274 5.343391858
237.2576775 0.5341918447
245.2263773 5.953047296
263.236942 38.00745309
281.2475067 17.17280332

Name: +ve in-silico MS/MS by CFM-ID for GKJZMAHZJGSBKD-JPDBVBESSA-N
ID: GKJZMAHZJGSBKD-JPDBVBESSA-N
Comment: Energy1
Num peaks: 31
41.03857658 1.289421039
43.05422664 1.443315108
55.05422664 1.057879116
57.06987671 1.321192866
69.06987671 1.081547722
71.08552677 1.275066079
81.06987671 1.98804393
83.08552677 1.942381835
85.10117684 1.011452517
97.10117684 1.52237213
107.0855268 1.997598992
109.1011768 1.655347498
111.1168269 1.337037494
123.1168269 1.29950374
137.132477 1.614548335
151.148127 1.665926293
163.148127 1.081256383
165.1637771 1.230703211
167.1066561 1.051875954
177.1637771 1.081256383
179.1794272 1.230703211
191.1794272 1.081256383
193.1950772 1.230703211
207.2107273 1.062826468
219.2107273 1.123595944
221.2263773 5.074929351
235.2420274 7.068403639
237.2576775 1.147321319
245.2263773 1.769014659
263.236942 6.595791332
281.2475067 3.356490543

Name: +ve in-silico MS/MS by CFM-ID for GKJZMAHZJGSBKD-JPDBVBESSA-N
ID: GKJZMAHZJGSBKD-JPDBVBESSA-N
Comment: Energy2
Num peaks: 31
27.02292652 1.187354965
39.02292652 2.387260719
41.03857658 5.207073295
43.05422664 3.631239567
53.03857658 1.771956821
55.05422664 2.618533384
57.06987671 1.828506941
69.06987671 2.347603663
71.08552677 1.1602782
83.08552677 2.276692134
95.08552677 1.340408194
97.10117684 2.319582414
109.1011768 1.414639226
111.1168269 2.448339862
121.1011768 1.054091485
123.1168269 2.08598921
125.132477 1.63130283
135.1168269 1.042808784
137.132477 3.2991011
149.132477 1.072673183
151.148127 2.92411596
163.148127 2.346498978
165.1637771 1.658225345
177.1637771 2.346498978
179.1794272 1.658225345
191.1794272 2.346498978
193.1950772 1.658225345
207.2107273 1.535180325
219.2107273 3.121763418
221.2263773 3.885219033
233.2263773 1.366233763

Name: +ve in-silico MS/MS by CFM-ID for ZMKDEQUXYDZSNN-UTJQPWESSA-N
ID: ZMKDEQUXYDZSNN-UTJQPWESSA-N
Comment: Energy0
Num peaks: 27
43.01784114 0.3888404041
43.05422664 0.4591662857
57.06987671 0.4537250555
59.01275576 0.4359145208
71.08552677 0.4420723036
85.10117684 0.4434582848
99.1168269 0.4406950785
113.132477 0.4436353959
125.132477 0.8098629893
127.148127 0.6011686942
139.148127 0.4470991957
153.1637771 0.4470991957
163.148127 0.3787310097
165.1637771 0.8020499317
167.1794272 0.6011686942
179.1794272 0.4528672205
193.1950772 0.4528672205
207.2107273 0.4303607804
219.2107273 0.5556782039
221.2263773 2.19360641
233.1899918 0.4171496551
233.2263773 0.6254004741
235.2420274 5.300309441
237.2576775 0.535088644
245.2263773 6.002234792
263.236942 38.23108573
281.2475067 17.21741301

Name: +ve in-silico MS/MS by CFM-ID for ZMKDEQUXYDZSNN-UTJQPWESSA-N
ID: ZMKDEQUXYDZSNN-UTJQPWESSA-N
Comment: Energy1
Num peaks: 31
41.03857658 1.340015277
43.05422664 1.444762516
55.05422664 1.050282361
57.06987671 1.360004341
69.06987671 1.107892027
71.08552677 1.261839021
85.10117684 1.205946574
99.1168269 1.14332677
109.1011768 1.072152522
113.132477 1.183160932
123.1168269 1.870891669
125.132477 1.666984706
127.148127 1.069722029
139.148127 1.271195669
149.132477 1.027393684
153.1637771 1.271195669
163.148127 2.173244592
165.1637771 1.577736097
167.1794272 1.069722029
177.1637771 1.081413803
179.1794272 1.241089582
191.1794272 1.081413803
193.1950772 1.241089582
207.2107273 1.081241651
219.2107273 1.140675099
221.2263773 5.144190635
235.2420274 6.901220195
237.2576775 1.160670959
245.2263773 1.862637567
263.236942 6.842513952
281.2475067 3.424375284

Name: +ve in-silico MS/MS by CFM-ID for ZMKDEQUXYDZSNN-UTJQPWESSA-N
ID: ZMKDEQUXYDZSNN-UTJQPWESSA-N
Comment: Energy2
Num peaks: 31
27.02292652 1.213191379
39.02292652 1.748274421
41.03857658 6.001449369
43.05422664 3.71902703
53.03857658 1.329398318
55.05422664 2.858108859
57.06987671 2.234697687
69.06987671 1.576195866
71.08552677 1.3819573
81.06987671 2.163331674
95.08552677 2.386517812
97.10117684 1.078324627
109.1011768 2.127181571
111.1168269 1.078324627
121.1011768 1.61788478
125.132477 1.422092339
135.1168269 1.870707323
139.148127 1.755706018
149.132477 2.23571892
151.148127 1.072416472
153.1637771 1.755706018
163.148127 2.151861358
165.1637771 1.379949348
177.1637771 2.373825569
179.1794272 1.678398476
191.1794272 2.373825569
193.1950772 1.678398476
207.2107273 1.570645823
219.2107273 3.191776971
221.2263773 3.972263294
233.2263773 1.396804182

Name: +ve in-silico MS/MS by CFM-ID for ZNHVWPKMFKADKW-SEXNTHKDSA-N
ID: ZNHVWPKMFKADKW-SEXNTHKDSA-N
Comment: Energy0
Num peaks: 31
43.05422664 0.3503009556
57.06987671 0.3407993427
59.01275576 0.4049303568
71.08552677 0.3352858083
83.08552677 0.6075031073
85.10117684 0.392816838
97.10117684 0.5431064188
99.04405588 0.3361875742
111.1168269 0.7208503986
139.075356 0.3367928087
147.0804414 0.3149849224
149.0960915 0.348271777
153.1273916 0.3696290629
155.1430416 0.3632152498
161.0960915 0.4932417938
165.0910061 0.5623047716
167.1066561 0.4471123117
179.1066561 0.4445104611
179.1430416 0.4268004441
181.1586917 0.3205140852
219.1743418 0.4268004441
221.1899918 0.3205140852
241.1950772 0.3548202508
243.2107273 0.8604410522
257.2263773 2.582567178
259.2420274 0.4311908059
261.221292 1.057732999
275.236942 2.814309408
285.221292 15.52775862
303.2318567 34.6068108
321.2424213 10.96220387

Name: +ve in-silico MS/MS by CFM-ID for ZNHVWPKMFKADKW-SEXNTHKDSA-N
ID: ZNHVWPKMFKADKW-SEXNTHKDSA-N
Comment: Energy1
Num peaks: 31
41.03857658 0.8326355389
43.05422664 1.035417674
57.06987671 0.8790053629
71.08552677 0.8093316324
81.06987671 1.401302788
83.08552677 0.9694118608
95.08552677 1.057834751
97.02840582 0.8216192343
97.10117684 1.685139811
111.1168269 2.047702876
113.132477 0.8636596088
119.0855268 0.8377180899
121.1011768 1.168929072
133.1011768 1.668516229
135.1168269 0.9267859681
137.0597059 0.8351219454
147.0804414 0.8084804195
161.0960915 0.8531714549
163.075356 1.246523452
163.1117415 0.902351494
165.0910061 1.239816259
179.1066561 0.9254736002
191.1066561 0.859637713
243.2107273 2.011290145
257.2263773 3.974903335
259.2420274 0.7918152824
261.221292 1.565785947
275.236942 3.546979821
285.221292 3.911641674
303.2318567 6.078836449
321.2424213 1.827050931

Name: +ve in-silico MS/MS by CFM-ID for ZNHVWPKMFKADKW-SEXNTHKDSA-N
ID: ZNHVWPKMFKADKW-SEXNTHKDSA-N
Comment: Energy2
Num peaks: 31
27.02292652 0.9046759092
39.02292652 2.576557667
41.03857658 3.731387482
43.05422664 3.773107754
53.03857658 2.314267689
55.05422664 1.779058749
57.06987671 1.945018038
67.05422664 2.444773803
69.06987671 0.8914265482
71.08552677 0.976269199
81.06987671 1.36288026
95.08552677 1.090548336
107.0855268 2.489721777
109.1011768 1.117093281
117.0698767 1.092322675
119.0855268 3.07433035
121.1011768 1.967989469
133.1011768 3.543502565
135.1168269 0.9204838456
149.132477 0.9877796808
175.148127 0.9877796808
189.1637771 0.9877796808
215.1794272 0.9877796808
229.1950772 0.9877796808
241.1950772 1.455413716
243.2107273 1.286894891
245.1536063 1.065905146
255.2107273 0.9177631739
257.2263773 1.359713796
259.1692564 1.065905146
259.2420274 0.8450800511

Name: +ve in-silico MS/MS by CFM-ID for JSFATNQSLKRBCI-UDQWCNDOSA-N
ID: JSFATNQSLKRBCI-UDQWCNDOSA-N
Comment: Energy0
Num peaks: 31
43.05422664 0.3441533732
57.06987671 0.5546241197
59.01275576 0.4051822421
71.08552677 0.7377019315
99.04405588 0.3364128213
113.0960915 0.3704669035
115.1117415 0.3639922203
139.075356 0.3370183661
139.1117415 0.4276279227
141.1273916 0.3211302254
179.1066561 0.3370183661
179.1430416 0.4276279227
181.1586917 0.3211302254
187.1117415 0.317294834
189.1273916 0.424654583
201.1273916 0.4764989087
203.1430416 0.3084036274
205.1223062 0.5646935647
207.1379563 0.4518779014
219.1379563 0.4448053858
219.1743418 0.4276279227
221.1899918 0.3211302254
241.1950772 0.3549986855
243.2107273 0.8643755907
257.2263773 2.592793211
259.2420274 0.4314068472
261.221292 1.063011208
275.236942 2.827960441
285.221292 15.60169058
303.2318567 34.68981673
321.2424213 10.97344883

Name: +ve in-silico MS/MS by CFM-ID for JSFATNQSLKRBCI-UDQWCNDOSA-N
ID: JSFATNQSLKRBCI-UDQWCNDOSA-N
Comment: Energy1
Num peaks: 31
41.03857658 0.7313733362
43.05422664 0.854265369
53.03857658 0.8200266154
55.05422664 1.237981342
57.06987671 1.970056937
67.05422664 0.6914569762
71.08552677 2.517315256
73.10117684 0.865097286
97.02840582 0.8275910293
121.1011768 0.7149687285
137.0597059 0.8411710527
159.1168269 1.394262009
161.132477 1.467341904
173.132477 1.317194408
175.148127 0.9185558018
177.0910061 0.8411710527
187.1117415 0.8411253387
189.1273916 0.7085579365
201.1273916 0.8140880188
203.1430416 0.9958616639
205.1223062 1.279063676
219.1379563 0.9324850669
231.1379563 0.8702024089
243.2107273 2.166958369
257.2263773 4.251571092
259.2420274 0.7979715308
261.221292 1.685084203
275.236942 3.763000777
285.221292 4.04111527
303.2318567 6.193726992
321.2424213 1.84803308

Name: +ve in-silico MS/MS by CFM-ID for JSFATNQSLKRBCI-UDQWCNDOSA-N
ID: JSFATNQSLKRBCI-UDQWCNDOSA-N
Comment: Energy2
Num peaks: 31
27.02292652 0.9064812562
39.02292652 1.267274195
41.03857658 3.488493271
43.05422664 1.879500152
51.02292652 0.9150236787
53.03857658 1.71025763
55.05422664 2.187019812
57.06987671 2.130340285
65.03857658 1.080970299
67.05422664 2.950294208
71.08552677 2.317680932
81.06987671 1.455949587
95.08552677 1.097290665
107.0855268 1.855687008
121.1011768 2.073430312
135.1168269 1.11664731
147.1168269 2.128419058
159.1168269 3.516243509
161.132477 2.988489323
173.132477 2.617464597
175.148127 1.436453449
189.1273916 0.9066914936
189.1637771 0.9897704162
203.1430416 0.8689539595
215.1794272 0.9897704162
229.1950772 0.9897704162
241.1950772 1.458382655
243.2107273 1.557865784
255.2107273 0.9196038204
257.2263773 1.434739397
259.1692564 1.068994123

Name: +ve in-silico MS/MS by CFM-ID for PPCHNRUZQWLEMF-XBOCNYGYSA-N
ID: PPCHNRUZQWLEMF-XBOCNYGYSA-N
Comment: Energy0
Num peaks: 31
59.01275576 0.4058914087
59.04914126 0.3004477163
99.04405588 0.3369525533
99.08044139 0.4278102532
101.0960915 0.3212134991
139.075356 0.3375593593
139.1117415 0.4295208144
141.1273916 0.3225430382
179.1066561 0.3375593593
179.1430416 0.4295208144
181.1586917 0.3225430382
219.1379563 0.3445488809
219.1743418 0.4295208144
221.1899918 0.3225430382
231.1743418 0.3060323539
241.1950772 0.3547110513
243.1743418 0.4975115257
243.2107273 0.8644614827
245.1899918 0.3135556024
247.1692564 0.3382044625
257.2263773 2.552332971
259.2420274 0.4308231127
261.1849065 0.450144246
261.221292 1.066779239
273.1849065 0.4260541565
275.236942 2.792699254
285.221292 15.71430385
291.1954711 0.3479487737
293.2111212 0.3036110165
303.2318567 34.83548528
321.2424213 11.01920473

Name: +ve in-silico MS/MS by CFM-ID for PPCHNRUZQWLEMF-XBOCNYGYSA-N
ID: PPCHNRUZQWLEMF-XBOCNYGYSA-N
Comment: Energy1
Num peaks: 31
41.03857658 1.035399481
55.05422664 0.7681681327
67.05422664 0.6878831905
81.06987671 0.6733719941
95.08552677 0.6410243868
97.02840582 0.8491577445
119.0855268 0.6354902802
121.1011768 0.7320239026
135.1168269 0.6776654295
137.0597059 0.8630617117
159.1168269 0.6354902802
161.132477 0.6465669616
177.0910061 0.8630617117
187.148127 0.6444693595
199.148127 0.6354902802
201.1637771 1.86394222
215.1794272 1.48062995
229.1586917 0.6213520521
241.1950772 0.6496285011
243.1743418 0.9197152459
243.2107273 2.211615014
245.1899918 1.079258051
247.1692564 0.8026377238
257.2263773 4.061241362
259.2420274 0.8135688781
261.1849065 1.020390117
261.221292 1.73889609
275.236942 3.67664648
285.221292 4.221168104
303.2318567 6.444723166
321.2424213 1.937252239

Name: +ve in-silico MS/MS by CFM-ID for PPCHNRUZQWLEMF-XBOCNYGYSA-N
ID: PPCHNRUZQWLEMF-XBOCNYGYSA-N
Comment: Energy2
Num peaks: 31
27.02292652 1.071628624
39.02292652 1.001230591
41.03857658 3.155684491
51.02292652 0.6890756072
53.03857658 1.804408042
55.05422664 1.662886336
67.05422664 3.012018737
69.06987671 1.260395747
81.06987671 1.422143972
93.06987671 1.296953449
95.08552677 1.145364853
107.0855268 2.215316792
121.1011768 2.128611897
135.1168269 1.300082373
147.1168269 2.183738614
161.132477 1.566228691
163.1117415 0.7624220804
175.148127 1.169828819
187.148127 2.153326529
189.1637771 1.013841374
201.1637771 5.147750324
203.1430416 0.7624220804
203.1794272 0.9186528976
215.1794272 3.11602964
229.1950772 1.013841374
241.1950772 1.489698083
243.2107273 1.589709629
245.1899918 0.8219428816
255.2107273 0.9430113146
257.2263773 1.285288421
259.2420274 0.8640876017

Name: +ve in-silico MS/MS by CFM-ID for RXLAEFPIBOZBTL-QVHNZMLNSA-N
ID: RXLAEFPIBOZBTL-QVHNZMLNSA-N
Comment: Energy0
Num peaks: 31
43.05422664 0.3426180216
57.06987671 0.3349244825
59.01275576 0.4045376306
83.04914126 0.3447874373
83.08552677 0.6025430851
85.10117684 0.3895265447
95.04914126 0.4685018547
97.10117684 0.3326445736
99.04405588 0.5557585202
101.0597059 0.4418277478
111.1168269 0.3344843725
113.0597059 0.4345908032
123.1168269 0.6058756454
125.132477 0.3920003347
137.132477 0.3344843725
151.148127 0.3344843725
161.132477 0.3426651455
163.148127 1.097678099
165.1637771 0.9298585144
177.1637771 0.7338327285
219.1743418 0.3662145772
221.1899918 0.3599261138
241.1950772 0.3524304432
243.2107273 0.8546457556
257.2263773 2.546457569
259.2420274 0.4282866225
261.221292 1.047974297
275.236942 2.766892114
285.221292 15.40388334
303.2318567 34.25486964
321.2424213 10.81503451

Name: +ve in-silico MS/MS by CFM-ID for RXLAEFPIBOZBTL-QVHNZMLNSA-N
ID: RXLAEFPIBOZBTL-QVHNZMLNSA-N
Comment: Energy1
Num peaks: 31
41.03857658 0.8047713778
43.05422664 0.892884897
53.03857658 1.134894274
55.05422664 1.299568187
57.06987671 0.786306183
67.05422664 1.535088496
69.06987671 0.954318723
81.0334912 0.7971780165
81.06987671 1.191181271
83.08552677 0.9593238245
97.02840582 1.236042904
97.06479133 0.7994026093
99.04405588 1.221948124
113.0597059 0.8743859791
121.1011768 1.227526884
123.1168269 1.017212946
137.132477 0.7756979935
151.148127 0.7756979935
161.132477 2.126398084
163.148127 3.139712878
165.1637771 1.25013263
177.1637771 2.464379065
179.1794272 0.8546350685
243.2107273 1.993422609
257.2263773 3.786559886
259.2420274 0.7847810967
261.221292 1.54754113
275.236942 3.39172692
285.221292 3.857242086
303.2318567 5.988925194
321.2424213 1.794733469

Name: +ve in-silico MS/MS by CFM-ID for RXLAEFPIBOZBTL-QVHNZMLNSA-N
ID: RXLAEFPIBOZBTL-QVHNZMLNSA-N
Comment: Energy2
Num peaks: 31
27.02292652 0.8855246621
39.02292652 1.856105296
41.03857658 3.654522505
43.05422664 2.372815824
51.02292652 1.367381326
53.03857658 3.72115882
55.05422664 2.245474309
57.06987671 1.396971923
59.01275576 1.025473586
67.05422664 3.405543689
69.06987671 1.328980129
111.1168269 1.234542356
123.0804414 0.969423189
123.1168269 0.9999585401
137.132477 1.234542356
151.148127 1.234542356
161.132477 0.9946214892
163.148127 2.340659163
165.1637771 1.957884858
173.132477 1.828019712
175.148127 1.093622365
177.1637771 2.892430912
215.1794272 0.9668691949
229.1950772 0.9668691949
231.1379563 1.043644092
241.1950772 1.424603801
243.2107273 1.259652381
245.1536063 1.043644092
255.2107273 0.8983348801
257.2263773 1.298598595
259.1692564 1.043644092

Name: +ve in-silico MS/MS by CFM-ID for NLUNAYAEIJYXRB-HEJOTXCHSA-N
ID: NLUNAYAEIJYXRB-HEJOTXCHSA-N
Comment: Energy0
Num peaks: 31
43.05422664 0.3447734032
57.06987671 0.3370367306
59.01275576 0.4054967593
71.08552677 0.3335107387
81.06987671 0.355281619
83.08552677 0.6396702044
85.10117684 0.3920257281
97.10117684 0.3347440395
99.04405588 0.3356723707
109.0647913 0.4705424491
111.1168269 0.3365941531
113.0597059 0.3289833031
123.1168269 0.6096972431
125.132477 0.3945133873
127.075356 0.4377634457
137.132477 0.3365941531
147.1168269 0.3447142485
149.132477 1.104252941
151.148127 0.9354553422
163.148127 0.7382274508
219.1743418 0.4258541376
221.1899918 0.3198073214
241.1950772 0.354406329
243.2107273 0.8594372896
257.2263773 2.542438285
259.2420274 0.4306877927
261.221292 1.055742923
275.236942 2.766634655
285.221292 15.4709031
303.2318567 34.51488183
321.2424213 10.93664248

Name: +ve in-silico MS/MS by CFM-ID for NLUNAYAEIJYXRB-HEJOTXCHSA-N
ID: NLUNAYAEIJYXRB-HEJOTXCHSA-N
Comment: Energy1
Num peaks: 31
41.03857658 0.7623219717
43.05422664 0.8985277135
57.06987671 0.7912798127
65.03857658 0.73459364
67.05422664 1.750786877
71.08552677 0.7580506795
81.06987671 2.335370352
83.08552677 1.494882015
97.02840582 0.819108931
97.10117684 0.7361832243
109.0647913 0.7645221015
111.0804414 0.8023067494
111.1168269 0.7806050164
121.1011768 1.235292152
123.1168269 1.023647779
127.075356 0.8813062863
137.132477 0.7806050164
139.075356 0.7769192889
147.1168269 2.128859817
149.132477 3.142993778
151.148127 1.25125872
163.148127 2.466972575
165.1637771 0.860045078
243.2107273 2.005938918
257.2263773 3.670959149
259.2420274 0.7897085834
261.221292 1.559035659
275.236942 3.315818676
285.221292 3.861938481
303.2318567 6.033934779
321.2424213 1.817341783

Name: +ve in-silico MS/MS by CFM-ID for NLUNAYAEIJYXRB-HEJOTXCHSA-N
ID: NLUNAYAEIJYXRB-HEJOTXCHSA-N
Comment: Energy2
Num peaks: 31
39.02292652 1.702413415
41.03857658 3.35258112
43.05422664 2.391690908
53.03857658 1.334522643
55.05422664 1.417431999
57.06987671 1.408271352
59.01275576 1.023690721
65.03857658 1.493355699
67.05422664 5.202255487
69.06987671 1.139727511
81.06987671 3.067008387
83.08552677 0.9871174072
111.1168269 1.244580815
123.1168269 1.008089523
137.0960915 0.9769489986
137.132477 1.244580815
147.1168269 0.9962290029
149.132477 2.344235432
151.148127 1.960413767
159.1168269 1.83038088
161.132477 1.102552573
163.148127 2.896766737
215.1794272 0.9743751775
229.1950772 0.9743751775
231.1379563 1.052058055
241.1950772 1.435663261
243.2107273 1.269431293
245.1536063 1.052058055
255.2107273 0.9053088182
257.2263773 1.279546183
259.1692564 1.052058055

Name: +ve in-silico MS/MS by CFM-ID for ADHNUPOJJCKWRT-JLXBFWJWSA-N
ID: ADHNUPOJJCKWRT-JLXBFWJWSA-N
Comment: Energy0
Num peaks: 22
43.05422664 0.462728791
57.06987671 0.4593849002
59.01275576 0.7312390071
71.08552677 0.45616234
85.10117684 0.4560872623
99.1168269 0.4528810559
113.132477 0.4542186934
127.148127 0.4576863065
141.1637771 0.4576863065
155.1794272 0.4576863065
169.1950772 0.4576863065
183.2107273 0.449098627
195.2107273 0.8134847032
197.2263773 0.5824494094
219.2107273 1.715237046
221.2263773 2.751261316
233.2263773 0.6282037773
235.2420274 5.161838752
237.2576775 0.5358506431
245.2263773 6.122689768
263.236942 38.71246311
281.2475067 17.25534213

Name: +ve in-silico MS/MS by CFM-ID for ADHNUPOJJCKWRT-JLXBFWJWSA-N
ID: ADHNUPOJJCKWRT-JLXBFWJWSA-N
Comment: Energy1
Num peaks: 31
39.02292652 1.240393557
41.03857658 0.8277921482
43.05422664 1.498402305
53.03857658 0.9152170291
57.06987671 1.42887569
67.05422664 0.9068681634
71.08552677 1.388554158
81.06987671 0.9034168952
85.10117684 1.339752914
95.08552677 0.8505967535
99.1168269 1.279248833
109.1011768 0.8505967535
113.132477 1.301151154
127.148127 1.387680165
141.1637771 1.387680165
151.148127 0.7979473441
155.1794272 1.387680165
169.1950772 1.387680165
183.2107273 1.235626677
193.1950772 1.832977877
195.2107273 1.620341245
197.2263773 0.9008088769
205.1950772 0.9363883044
209.2263773 1.070469067
219.2107273 5.135974612
221.2263773 5.612180214
235.2420274 6.26228037
237.2576775 1.137772188
245.2263773 1.9533943
263.236942 6.912009769
281.2475067 3.308237632

Name: +ve in-silico MS/MS by CFM-ID for ADHNUPOJJCKWRT-JLXBFWJWSA-N
ID: ADHNUPOJJCKWRT-JLXBFWJWSA-N
Comment: Energy2
Num peaks: 31
25.00727645 1.419172007
39.02292652 2.622649031
41.03857658 3.441349555
43.05422664 4.023683227
51.02292652 1.539461432
53.03857658 1.446650841
55.05422664 1.292217831
57.06987671 2.438040364
65.03857658 1.239494852
71.08552677 1.703035302
79.05422664 1.272515496
95.08552677 1.170049603
107.0855268 1.554037806
109.1011768 1.170049603
121.1011768 1.554037806
123.1168269 1.161637469
127.148127 1.994713802
135.1168269 1.554037806
141.1637771 1.994713802
149.132477 1.554037806
155.1794272 1.994713802
163.148127 1.554037806
169.1950772 1.994713802
177.1637771 1.554037806
179.1794272 1.161637469
183.2107273 1.758483827
191.1794272 1.554037806
195.2107273 1.424342317
209.2263773 1.608278571
219.2107273 3.193692032
233.2263773 1.427803205

Name: +ve in-silico MS/MS by CFM-ID for NMHPTAUYAAPPFD-SDNWHVSQSA-N
ID: NMHPTAUYAAPPFD-SDNWHVSQSA-N
Comment: Energy0
Num peaks: 30
43.05422664 0.530768608
53.03857658 0.5175998124
55.05422664 0.5131251144
59.01275576 0.4238237643
137.0960915 0.6285806176
149.0960915 0.8711727834
151.1117415 1.11340027
153.1273916 0.4798747211
163.1117415 0.7777650877
165.1273916 1.800765464
167.1430416 0.5889149106
169.1223062 0.6585728896
169.1586917 0.5225383878
171.1379563 0.5975204424
183.1379563 0.6812858347
219.1743418 0.4326443797
233.1899918 0.4795595091
259.1692564 0.9169711688
259.2056419 0.4870225837
261.1849065 0.4859774554
261.221292 1.944267856
273.1849065 0.4186870597
273.221292 0.599748801
275.2005565 0.5275708993
275.236942 4.70247683
277.1798211 0.8918985224
277.2525921 0.5205259862
285.221292 5.333892958
303.2318567 35.15646645
321.2424213 16.49696987

Name: +ve in-silico MS/MS by CFM-ID for NMHPTAUYAAPPFD-SDNWHVSQSA-N
ID: NMHPTAUYAAPPFD-SDNWHVSQSA-N
Comment: Energy1
Num peaks: 31
29.03857658 1.016612365
43.05422664 1.067290634
95.04914126 0.9838100609
111.1168269 1.002817063
125.132477 1.275501663
135.0804414 0.8661201988
137.0960915 6.446821475
139.1117415 1.503164474
147.0804414 0.8486220255
149.0960915 1.636563401
151.1117415 1.650917578
163.1117415 1.219048776
167.1066561 1.693134512
169.1223062 1.81361893
177.1273916 1.009052214
191.1430416 0.9284618873
205.1586917 1.061746305
217.1586917 1.391348048
219.1743418 1.463578828
231.1743418 1.744414194
233.1899918 1.846362842
247.2056419 1.012863948
259.1692564 0.9964799874
261.221292 3.567644196
275.236942 5.836222336
277.1798211 2.073104711
277.2525921 1.090816864
285.221292 1.7106394
295.2267713 0.8157158422
303.2318567 6.473587632
321.2424213 3.074729512

Name: +ve in-silico MS/MS by CFM-ID for NMHPTAUYAAPPFD-SDNWHVSQSA-N
ID: NMHPTAUYAAPPFD-SDNWHVSQSA-N
Comment: Energy2
Num peaks: 31
27.02292652 1.422141542
39.02292652 1.6185904
41.03857658 2.222061935
51.02292652 1.262595589
53.03857658 1.495560695
55.05422664 2.052591499
69.06987671 1.470225235
83.08552677 1.693225302
95.04914126 2.302128569
95.08552677 1.157292415
97.10117684 1.762993771
107.0491413 1.832045521
107.0855268 1.383263318
109.1011768 1.234076179
111.1168269 2.233989049
121.0647913 1.599906663
123.1168269 2.473379607
125.132477 1.61753129
135.0804414 1.283872508
137.0960915 1.483446127
137.132477 3.043391118
161.0960915 1.178252052
163.1117415 1.085632557
179.1066561 1.212486945
215.1430416 1.218465872
217.1586917 2.97049674
219.1743418 1.897694518
231.1743418 3.850878081
233.1899918 1.296246824
247.2056419 1.371127014
273.221292 1.224639358

Name: +ve in-silico MS/MS by CFM-ID for UNDSCTSUAHGQSH-YIXHJXPBSA-N
ID: UNDSCTSUAHGQSH-YIXHJXPBSA-N
Comment: Energy0
Num peaks: 26
41.03857658 1.393661884
43.05422664 0.5247454487
53.03857658 0.5314246412
55.05422664 0.5432019498
59.01275576 0.432882321
135.0804414 1.836777335
137.0960915 0.5017178676
139.1117415 0.5413838174
149.0960915 0.5037927547
151.1117415 0.4615172483
153.1273916 0.5057103539
163.1117415 0.4329606128
167.1430416 0.6017721581
171.1379563 0.4690599723
177.1273916 0.4355104614
219.1743418 0.4584521332
233.1899918 0.5031748597
259.2056419 0.534122375
261.221292 2.053542973
273.221292 0.6105959545
275.236942 5.101373067
277.2525921 0.5314373851
285.221292 5.803835704
291.1954711 0.4304982992
303.2318567 37.39938731
321.2424213 17.03598583

Name: +ve in-silico MS/MS by CFM-ID for UNDSCTSUAHGQSH-YIXHJXPBSA-N
ID: UNDSCTSUAHGQSH-YIXHJXPBSA-N
Comment: Energy1
Num peaks: 31
41.03857658 1.084007761
95.04914126 0.8059924808
109.1011768 1.457318337
111.1168269 1.514142021
123.1168269 0.8568063098
125.132477 1.872188598
135.0804414 7.742645628
137.0960915 0.9929546968
149.0960915 1.653266149
151.1117415 1.827304857
153.1273916 1.556474549
155.1430416 0.8086013181
163.1117415 0.958615632
171.1379563 1.424324164
177.1273916 0.9793608158
191.1430416 0.788828439
205.1586917 0.788828439
217.1586917 1.143737353
219.1743418 1.615048355
231.1743418 1.130661199
233.1899918 2.038299971
247.2056419 0.8499187926
261.1849065 1.107776793
261.221292 2.619655266
275.236942 5.232486443
277.2525921 1.103697743
279.1954711 1.962493715
285.221292 1.517924043
295.2267713 0.8509647398
303.2318567 6.15820094
321.2424213 3.138157886

Name: +ve in-silico MS/MS by CFM-ID for UNDSCTSUAHGQSH-YIXHJXPBSA-N
ID: UNDSCTSUAHGQSH-YIXHJXPBSA-N
Comment: Energy2
Num peaks: 31
27.02292652 1.238666848
39.02292652 2.654386318
41.03857658 8.74124521
43.05422664 1.002538804
49.00727645 0.9261556037
51.02292652 2.390762474
53.03857658 2.072383813
55.05422664 3.163026227
57.06987671 0.6820233349
67.05422664 1.137007
69.06987671 1.984019937
83.08552677 2.131217249
95.04914126 2.221404376
97.10117684 1.770752704
107.0855268 0.5845731827
109.1011768 1.435419266
111.1168269 2.972617286
113.132477 0.6342678835
119.0491413 0.8828944169
121.0647913 0.9091301014
125.132477 2.535715839
135.0804414 13.51066599
139.148127 0.8225956939
149.0960915 1.186780662
167.1066561 0.626815021
217.1586917 1.233299214
219.1743418 0.9810239651
231.1743418 1.167203511
233.1899918 1.229117162
245.1899918 0.8438056477
277.2525921 0.8899072493

Name: +ve in-silico MS/MS by CFM-ID for YUHICVAXAPACQN-NIOMPZRHSA-N
ID: YUHICVAXAPACQN-NIOMPZRHSA-N
Comment: Energy0
Num peaks: 31
57.06987671 1.425564769
59.01275576 0.5446156355
71.08552677 0.5162936434
85.10117684 0.4929410542
99.1168269 0.5001949671
113.0597059 0.5481715737
113.132477 0.5018748717
125.132477 0.9227755009
127.148127 0.6849846829
139.148127 0.5075718383
153.0910061 0.5501596103
153.1637771 0.5132367302
163.148127 0.5020766599
165.1637771 0.9613164317
167.1794272 0.695326665
179.1794272 0.6385657932
193.1950772 0.6548963824
207.2107273 0.4988241095
219.1743418 0.8780082304
219.2107273 0.7368526587
221.1899918 0.7853270071
221.2263773 2.722365224
223.1692564 0.7393641935
233.2263773 0.7912606215
235.2420274 6.38285101
237.1849065 0.8965422703
237.2576775 0.7612103337
239.2005565 1.42446054
245.2263773 2.780010532
263.236942 19.8916022
281.2475067 29.34807007

Name: +ve in-silico MS/MS by CFM-ID for YUHICVAXAPACQN-NIOMPZRHSA-N
ID: YUHICVAXAPACQN-NIOMPZRHSA-N
Comment: Energy1
Num peaks: 31
41.03857658 1.180918324
55.05422664 1.886646637
57.06987671 4.584276085
69.06987671 1.463615332
71.08552677 1.220948282
81.06987671 1.248564601
85.10117684 1.119192502
95.08552677 1.044134165
109.1011768 1.219165212
111.0440559 1.101991398
113.132477 1.028245367
123.1168269 1.703867488
125.132477 1.411311655
135.1168269 1.107832317
139.148127 1.071037293
153.1637771 1.142382467
163.148127 3.069089602
165.1637771 1.724817862
167.1794272 1.033005252
177.1637771 1.695152575
179.1794272 1.499317215
193.1950772 1.365585186
207.2107273 1.090844616
219.2107273 1.139689009
221.2263773 4.306019602
223.1692564 1.119768581
235.2420274 5.780519407
237.2576775 1.250581249
245.2263773 1.111489426
263.236942 4.229098761
281.2475067 3.894273358

Name: +ve in-silico MS/MS by CFM-ID for YUHICVAXAPACQN-NIOMPZRHSA-N
ID: YUHICVAXAPACQN-NIOMPZRHSA-N
Comment: Energy2
Num peaks: 31
27.02292652 1.12345738
39.02292652 1.384944936
41.03857658 4.603173968
43.05422664 1.061951538
51.02292652 0.7921950756
55.05422664 4.912716999
57.06987671 11.38402476
67.05422664 1.10795318
69.06987671 3.382763682
71.08552677 1.161386283
81.06987671 2.94278616
83.08552677 1.18893283
95.08552677 1.911624275
109.1011768 1.981411724
121.1011768 1.58102048
135.1168269 2.340822694
137.132477 1.137480376
149.132477 1.909688588
151.148127 1.137480376
163.148127 5.452534272
165.1637771 1.476946152
167.1794272 1.009479878
177.1637771 3.016047127
179.1794272 2.146666414
191.1794272 1.268176706
193.1950772 1.772649357
205.1950772 0.9881969465
207.2107273 1.608961979
219.2107273 0.7628595635
233.2263773 1.466309612
237.2576775 1.073576282

Name: +ve in-silico MS/MS by CFM-ID for KKJAXBPWKAUMLB-IVCPHRBRSA-N
ID: KKJAXBPWKAUMLB-IVCPHRBRSA-N
Comment: Energy0
Num peaks: 31
57.06987671 1.405239415
59.01275576 0.5428187528
71.08552677 0.5434525537
83.08552677 0.999728606
85.10117684 0.7157510543
97.10117684 0.5627101988
111.1168269 0.567097464
123.1168269 0.9859867738
125.132477 0.7117747459
137.132477 0.5667440303
151.148127 0.5823135395
155.1066561 0.5482442401
157.1223062 0.4813678919
165.1637771 0.5395137345
179.1794272 0.6359493392
193.1950772 0.6517940153
195.1379563 0.5482442401
207.2107273 0.4969372256
219.1743418 0.8728643898
219.2107273 0.7430354772
221.1899918 0.7823842754
221.2263773 2.713137676
223.1692564 0.7367358582
233.2263773 0.788509072
235.2420274 6.34125852
237.1849065 0.8934094441
237.2576775 0.7588440347
239.2005565 1.419447652
245.2263773 2.754293923
263.236942 19.75223574
281.2475067 29.2131252

Name: +ve in-silico MS/MS by CFM-ID for KKJAXBPWKAUMLB-IVCPHRBRSA-N
ID: KKJAXBPWKAUMLB-IVCPHRBRSA-N
Comment: Energy1
Num peaks: 31
39.02292652 1.012365531
55.05422664 1.791557021
57.06987671 4.292391352
67.05422664 1.098327349
69.06987671 1.217240657
71.08552677 1.356005317
81.06987671 1.880461138
83.08552677 2.092339674
85.10117684 1.115290072
97.10117684 1.442714255
111.1168269 1.616943846
121.1011768 1.76137443
123.1168269 1.956771153
125.132477 1.055073714
137.132477 1.507705232
151.148127 1.814056896
153.0910061 1.131371792
163.148127 1.709066355
165.1637771 1.313462801
177.1637771 1.657228177
179.1794272 1.467851155
193.1950772 1.335374987
207.2107273 1.073303088
219.2107273 1.196940219
221.2263773 4.242691767
223.1692564 1.102782589
235.2420274 5.569225087
237.2576775 1.234490299
245.2263773 1.054853712
263.236942 4.072999647
281.2475067 3.808581289

Name: +ve in-silico MS/MS by CFM-ID for KKJAXBPWKAUMLB-IVCPHRBRSA-N
ID: KKJAXBPWKAUMLB-IVCPHRBRSA-N
Comment: Energy2
Num peaks: 31
27.02292652 1.096907485
39.02292652 1.749233573
41.03857658 3.275403494
53.03857658 1.918751179
55.05422664 4.329646855
57.06987671 9.76147723
67.05422664 2.765218379
69.06987671 2.820749316
71.08552677 1.373792996
79.05422664 0.7364281096
81.06987671 0.9158710207
83.08552677 2.725005969
97.10117684 1.87908273
109.1011768 0.7650409929
111.1168269 1.951669534
123.1168269 2.489673067
135.1168269 1.097292232
137.132477 2.172384273
149.132477 1.114571204
151.148127 3.304370293
163.148127 4.335143165
165.1637771 1.76364534
177.1637771 2.945273138
179.1794272 2.096138449
191.1794272 1.238177195
193.1950772 1.730586994
205.1950772 0.9643812307
207.2107273 1.570185719
219.2107273 1.111272539
233.2263773 1.431163547
237.2576775 1.047913764

Name: +ve in-silico MS/MS by CFM-ID for JYGBGHZWUDFYIP-UAOWLTOQSA-N
ID: JYGBGHZWUDFYIP-UAOWLTOQSA-N
Comment: Energy0
Num peaks: 29
43.05422664 0.4887868123
57.06987671 0.4849002721
59.01275576 1.073145827
71.08552677 0.4811646761
79.01784114 0.8430857397
81.0334912 0.5479468754
85.10117684 0.4810774147
97.02840582 1.574199111
99.04405588 1.449259198
111.0440559 0.8370937127
113.132477 0.4755267201
127.148127 1.130947937
141.1637771 0.6847648722
153.0910061 0.6083006621
167.1794272 0.5624988311
169.1950772 1.341668758
179.1794272 1.899090078
181.1950772 3.44125282
183.2107273 1.766204678
185.2263773 0.4943768248
209.2263773 0.7233743844
219.2107273 4.405323844
221.2263773 6.182372731
233.2263773 0.6758785623
235.2420274 5.437841859
237.2576775 0.6524713562
245.2263773 2.245369451
263.236942 15.93738154
281.2475067 23.31018757

Name: +ve in-silico MS/MS by CFM-ID for JYGBGHZWUDFYIP-UAOWLTOQSA-N
ID: JYGBGHZWUDFYIP-UAOWLTOQSA-N
Comment: Energy1
Num peaks: 31
43.05422664 1.475841952
53.03857658 1.534090127
55.05422664 1.212794522
57.06987671 1.408262976
65.03857658 1.187721544
67.05422664 1.093175603
71.08552677 1.369779743
85.10117684 1.322345561
95.08552677 1.220427836
97.02840582 1.430558171
99.1168269 1.186065688
109.1011768 1.182222221
111.0440559 1.231729385
113.132477 1.224121753
127.148127 2.512124482
141.1637771 1.605789882
163.148127 1.021474149
165.1637771 1.965804835
167.1794272 1.212831828
169.1950772 1.729061382
179.1794272 3.188571753
181.1950772 3.537136397
183.2107273 2.357982424
205.1950772 1.938282883
207.2107273 1.081140092
219.2107273 2.728128156
221.2263773 4.135595295
235.2420274 5.186678481
237.2576775 1.101132385
263.236942 3.409452487
281.2475067 3.125487326

Name: +ve in-silico MS/MS by CFM-ID for JYGBGHZWUDFYIP-UAOWLTOQSA-N
ID: JYGBGHZWUDFYIP-UAOWLTOQSA-N
Comment: Energy2
Num peaks: 31
39.02292652 1.938271731
41.03857658 3.480932415
43.05422664 4.571099803
53.03857658 3.814498094
55.05422664 2.90805571
57.06987671 3.127879686
67.05422664 1.348558058
69.06987671 1.463261367
71.08552677 2.47366124
79.05422664 1.385435095
81.06987671 1.680436147
85.10117684 1.799545435
93.06987671 1.306504937
95.08552677 2.263986256
107.0855268 1.529149559
109.1011768 1.858801324
113.132477 1.282436554
121.1011768 1.769985992
123.1168269 2.169595019
125.132477 1.934624971
127.148127 1.330037682
135.1168269 1.486717182
137.132477 1.345744073
149.132477 1.486717182
163.148127 2.132098212
165.1637771 1.870992908
167.1794272 2.749930094
177.1637771 1.601009426
179.1794272 1.335256785
207.2107273 2.26422933
209.2263773 2.276392491

Name: +ve in-silico MS/MS by CFM-ID for IKCOREQMJNIDSQ-KSSGDZMESA-N
ID: IKCOREQMJNIDSQ-KSSGDZMESA-N
Comment: Energy0
Num peaks: 31
43.05422664 0.499186716
57.06987671 0.4938367629
59.01275576 0.9650689457
71.01275576 0.6800385172
71.08552677 0.4898915558
83.01275576 0.7731196811
85.02840582 0.7913897357
85.10117684 0.4866417992
99.1168269 0.4807349247
111.0440559 0.8148357639
113.132477 1.287586521
125.0597059 0.9062348858
127.148127 0.7051822664
153.1637771 0.6354532806
155.1794272 1.444430897
167.1066561 0.6620417769
167.1794272 0.5002547623
169.1950772 1.667372216
171.2107273 0.8175705609
193.1950772 0.9308016493
195.2107273 1.916825308
197.2263773 1.382340992
209.2263773 1.12779118
219.2107273 1.971648664
221.2263773 3.103573361
233.2263773 0.7273229435
235.2420274 5.867700113
237.2576775 0.7016723951
245.2263773 2.442668996
263.236942 17.54739555
281.2475067 25.99953566

Name: +ve in-silico MS/MS by CFM-ID for IKCOREQMJNIDSQ-KSSGDZMESA-N
ID: IKCOREQMJNIDSQ-KSSGDZMESA-N
Comment: Energy1
Num peaks: 31
39.02292652 1.333524368
43.05422664 1.365414835
57.06987671 1.309530099
67.05422664 1.327557633
71.01275576 1.288617781
71.08552677 1.271890522
79.05422664 1.140990095
81.06987671 1.10405345
85.10117684 1.169683879
99.1168269 1.095764239
109.1011768 1.379903038
113.132477 3.345266046
123.1168269 1.099295798
125.0597059 1.158445641
127.148127 1.426038106
151.148127 1.256429227
153.1637771 1.513547482
155.1794272 1.749563239
165.1637771 1.802635899
167.1794272 1.538034871
169.1950772 3.33679184
193.1950772 2.992517014
195.2107273 1.609471437
205.1950772 1.924918043
209.2263773 1.821819208
219.2107273 2.964933451
221.2263773 4.283863129
235.2420274 5.041472445
237.2576775 1.073445556
263.236942 3.308771181
281.2475067 2.989951256

Name: +ve in-silico MS/MS by CFM-ID for IKCOREQMJNIDSQ-KSSGDZMESA-N
ID: IKCOREQMJNIDSQ-KSSGDZMESA-N
Comment: Energy2
Num peaks: 31
25.00727645 2.319598722
39.02292652 2.202368812
41.03857658 3.885012527
43.05422664 4.316593707
51.02292652 1.258069353
53.03857658 1.633908438
55.05422664 2.392369603
57.06987671 3.012655214
65.03857658 2.204850104
67.05422664 2.049675924
69.06987671 1.853868971
71.08552677 2.321100631
81.06987671 1.638762795
83.08552677 1.199167424
95.08552677 2.139922516
97.10117684 1.196015706
107.0855268 1.439845622
109.1011768 2.405591945
113.132477 3.552306782
123.1168269 1.250346619
135.1168269 1.246132171
149.132477 1.588459005
151.148127 1.272926808
153.1637771 4.659124322
155.1794272 1.283376186
163.148127 1.367018132
177.1637771 1.246132171
191.1794272 1.498849885
193.1950772 1.976563422
197.2263773 1.658158809
233.2263773 1.354605836

Name: +ve in-silico MS/MS by CFM-ID for HNLWSHWQZXSOLR-SYMGANTGSA-N
ID: HNLWSHWQZXSOLR-SYMGANTGSA-N
Comment: Energy0
Num peaks: 31
43.05422664 0.5275291667
55.05422664 0.4696363417
57.06987671 0.6080909798
59.01275576 0.7195546182
71.08552677 0.5755560256
83.08552677 1.004100747
85.10117684 0.6981637773
97.10117684 0.5774664075
101.0597059 0.4670405009
111.1168269 0.5452417188
115.075356 0.7026316831
125.132477 0.5452417188
137.132477 0.9889460951
139.148127 0.7021503773
141.0910061 0.5305839698
143.1066561 0.4563000041
151.148127 0.5625566599
165.1637771 1.369714624
179.1794272 0.7729288916
195.1379563 0.5322059041
205.1950772 0.479695459
207.2107273 0.8250210838
219.2107273 1.008421268
221.2263773 5.105617978
233.2263773 0.7684226138
235.2420274 6.359310177
237.2576775 0.7389953904
245.2263773 2.713735473
253.2162066 0.4472735487
263.236942 19.23388247
281.2475067 28.0871438

Name: +ve in-silico MS/MS by CFM-ID for HNLWSHWQZXSOLR-SYMGANTGSA-N
ID: HNLWSHWQZXSOLR-SYMGANTGSA-N
Comment: Energy1
Num peaks: 31
43.05422664 1.388231748
53.03857658 1.030290445
55.05422664 1.935620321
57.06987671 1.581740828
67.05422664 1.233285034
69.06987671 1.970094613
71.08552677 1.692380035
81.06987671 2.022665763
83.08552677 2.07371728
85.10117684 1.043452561
97.10117684 1.729720923
109.1011768 1.200569862
111.1168269 1.399316593
115.075356 1.123128731
123.1168269 1.200569862
125.132477 1.399316593
135.1168269 2.060827188
137.132477 2.079142092
139.148127 1.095876884
151.148127 1.695915429
163.148127 1.309289408
165.1637771 3.396472846
177.1637771 1.368469647
179.1794272 1.683122648
205.1950772 1.171626073
221.2263773 3.896908309
235.2420274 5.510451923
237.2576775 1.189820148
245.2263773 1.008635702
263.236942 3.859038741
281.2475067 3.574316906

Name: +ve in-silico MS/MS by CFM-ID for HNLWSHWQZXSOLR-SYMGANTGSA-N
ID: HNLWSHWQZXSOLR-SYMGANTGSA-N
Comment: Energy2
Num peaks: 31
39.02292652 2.545476041
41.03857658 2.930202721
43.05422664 3.242786032
53.03857658 1.369750017
55.05422664 7.648272778
57.06987671 2.652423412
67.05422664 1.561425028
69.06987671 3.922585329
71.08552677 1.716166492
83.08552677 2.197895509
93.06987671 1.514894274
95.08552677 1.470439715
97.10117684 1.774762991
107.0855268 1.573119303
109.1011768 2.413845233
111.1168269 2.04379067
121.1011768 1.573119303
123.1168269 2.413845233
125.132477 2.04379067
137.132477 2.68918532
139.148127 0.9969180618
149.132477 1.470439715
151.148127 2.873762116
163.148127 3.14195677
165.1637771 3.929956655
177.1637771 1.667055153
179.1794272 1.049047757
205.1950772 2.363217847
207.2107273 2.375912762
233.2263773 1.336512421
237.2576775 0.978757298

Name: +ve in-silico MS/MS by CFM-ID for BTAPSSPXWIGXBH-ZBXVJARNSA-N
ID: BTAPSSPXWIGXBH-ZBXVJARNSA-N
Comment: Energy0
Num peaks: 31
43.05422664 0.550591066
57.06987671 0.5379562791
59.01275576 0.5598769982
71.08552677 0.5336833041
81.06987671 0.4656440012
83.08552677 0.9551486621
85.10117684 0.7161595346
97.10117684 0.5348163422
99.04405588 0.5652861517
101.0597059 0.4884833579
111.1168269 0.5387297364
125.132477 0.5357093858
139.148127 0.5357093858
153.1637771 0.5357093858
167.1794272 0.5357093858
177.1637771 0.4262047125
179.1794272 0.9703690115
181.1950772 0.7203137805
193.1950772 0.5433398558
195.1379563 0.5664401576
197.1536063 0.4964948071
207.2107273 0.5135662813
219.2107273 0.7442775573
221.2263773 2.99487494
233.2263773 0.8135073574
235.2420274 7.224993765
237.2576775 0.7812892793
245.2263773 2.933796677
253.2162066 0.4728717298
263.236942 20.83749787
281.2475067 30.49907467

Name: +ve in-silico MS/MS by CFM-ID for BTAPSSPXWIGXBH-ZBXVJARNSA-N
ID: BTAPSSPXWIGXBH-ZBXVJARNSA-N
Comment: Energy1
Num peaks: 31
39.02292652 1.078964827
41.03857658 1.235410675
43.05422664 1.497948854
55.05422664 1.242943286
57.06987671 1.324406477
67.05422664 1.186101584
71.08552677 1.281323955
81.06987671 2.301979708
83.08552677 1.499861118
95.08552677 1.27037857
97.02840582 1.131488727
97.10117684 1.113948771
109.1011768 1.267553991
111.1168269 1.156553071
123.1168269 1.142481556
125.132477 1.280372917
139.148127 1.280372917
151.148127 1.219973417
153.1637771 1.280372917
167.1794272 1.280372917
177.1637771 2.224282567
179.1794272 1.679019307
193.1950772 1.250709899
207.2107273 1.09321444
219.2107273 1.183066953
221.2263773 5.433739407
235.2420274 6.985077469
237.2576775 1.254866591
245.2263773 1.098777333
263.236942 4.216278103
281.2475067 3.917210039

Name: +ve in-silico MS/MS by CFM-ID for BTAPSSPXWIGXBH-ZBXVJARNSA-N
ID: BTAPSSPXWIGXBH-ZBXVJARNSA-N
Comment: Energy2
Num peaks: 31
27.02292652 1.068646305
39.02292652 2.536694778
41.03857658 4.798856408
43.05422664 4.155406549
53.03857658 1.753040346
55.05422664 2.027802518
57.06987671 2.148689544
67.05422664 2.259517617
71.08552677 1.437460763
81.06987671 2.051255711
95.08552677 2.855611956
109.1011768 2.952198535
123.1168269 3.063459534
125.132477 1.726075267
137.132477 2.653359536
139.148127 1.726075267
151.148127 2.511394349
153.1637771 1.726075267
163.148127 2.137724366
165.1637771 1.060125926
167.1794272 1.726075267
177.1637771 1.989668146
179.1794272 1.398091929
181.1950772 1.005019957
191.1794272 2.272174058
193.1950772 1.643772054
207.2107273 1.529056346
219.2107273 3.179383382
221.2263773 3.959984569
233.2263773 1.393810561
237.2576775 1.020612656

Name: +ve in-silico MS/MS by CFM-ID for BTAPSSPXWIGXBH-PGWWRHNCSA-N
ID: BTAPSSPXWIGXBH-PGWWRHNCSA-N
Comment: Energy0
Num peaks: 31
43.05422664 0.550591066
57.06987671 0.5379562791
59.01275576 0.5598769982
71.08552677 0.5336833041
81.06987671 0.4656440012
83.08552677 0.9551486621
85.10117684 0.7161595346
97.10117684 0.5348163422
99.04405588 0.5652861517
101.0597059 0.4884833579
111.1168269 0.5387297364
125.132477 0.5357093858
139.148127 0.5357093858
153.1637771 0.5357093858
167.1794272 0.5357093858
177.1637771 0.4262047125
179.1794272 0.9703690115
181.1950772 0.7203137805
193.1950772 0.5433398558
195.1379563 0.5664401576
197.1536063 0.4964948071
207.2107273 0.5135662813
219.2107273 0.7442775573
221.2263773 2.99487494
233.2263773 0.8135073574
235.2420274 7.224993765
237.2576775 0.7812892793
245.2263773 2.933796677
253.2162066 0.4728717298
263.236942 20.83749787
281.2475067 30.49907467

Name: +ve in-silico MS/MS by CFM-ID for BTAPSSPXWIGXBH-PGWWRHNCSA-N
ID: BTAPSSPXWIGXBH-PGWWRHNCSA-N
Comment: Energy1
Num peaks: 31
39.02292652 1.078964827
41.03857658 1.235410675
43.05422664 1.497948854
55.05422664 1.242943286
57.06987671 1.324406477
67.05422664 1.186101584
71.08552677 1.281323955
81.06987671 2.301979708
83.08552677 1.499861118
95.08552677 1.27037857
97.02840582 1.131488727
97.10117684 1.113948771
109.1011768 1.267553991
111.1168269 1.156553071
123.1168269 1.142481556
125.132477 1.280372917
139.148127 1.280372917
151.148127 1.219973417
153.1637771 1.280372917
167.1794272 1.280372917
177.1637771 2.224282567
179.1794272 1.679019307
193.1950772 1.250709899
207.2107273 1.09321444
219.2107273 1.183066953
221.2263773 5.433739407
235.2420274 6.985077469
237.2576775 1.254866591
245.2263773 1.098777333
263.236942 4.216278103
281.2475067 3.917210039

Name: +ve in-silico MS/MS by CFM-ID for BTAPSSPXWIGXBH-PGWWRHNCSA-N
ID: BTAPSSPXWIGXBH-PGWWRHNCSA-N
Comment: Energy2
Num peaks: 31
27.02292652 1.068646305
39.02292652 2.536694778
41.03857658 4.798856408
43.05422664 4.155406549
53.03857658 1.753040346
55.05422664 2.027802518
57.06987671 2.148689544
67.05422664 2.259517617
71.08552677 1.437460763
81.06987671 2.051255711
95.08552677 2.855611956
109.1011768 2.952198535
123.1168269 3.063459534
125.132477 1.726075267
137.132477 2.653359536
139.148127 1.726075267
151.148127 2.511394349
153.1637771 1.726075267
163.148127 2.137724366
165.1637771 1.060125926
167.1794272 1.726075267
177.1637771 1.989668146
179.1794272 1.398091929
181.1950772 1.005019957
191.1794272 2.272174058
193.1950772 1.643772054
207.2107273 1.529056346
219.2107273 3.179383382
221.2263773 3.959984569
233.2263773 1.393810561
237.2576775 1.020612656

Name: +ve in-silico MS/MS by CFM-ID for BTAPSSPXWIGXBH-HVADFRLWSA-N
ID: BTAPSSPXWIGXBH-HVADFRLWSA-N
Comment: Energy0
Num peaks: 31
43.05422664 0.550591066
57.06987671 0.5379562791
59.01275576 0.5598769982
71.08552677 0.5336833041
81.06987671 0.4422837426
83.08552677 0.9654844883
85.10117684 0.7161595346
97.10117684 0.5271858722
99.04405588 0.5652861517
101.0597059 0.4884833579
111.1168269 0.5310992664
125.132477 0.5433398558
139.148127 0.5433398558
153.1637771 0.5357093858
167.1794272 0.5357093858
177.1637771 0.4495649711
179.1794272 0.9600331853
181.1950772 0.7203137805
193.1950772 0.5433398558
195.1379563 0.5664401576
197.1536063 0.4964948071
207.2107273 0.5135662813
219.2107273 0.7442775573
221.2263773 2.99487494
233.2263773 0.8135073574
235.2420274 7.224993765
237.2576775 0.7812892793
245.2263773 2.933796677
253.2162066 0.4728717298
263.236942 20.83749787
281.2475067 30.49907467

Name: +ve in-silico MS/MS by CFM-ID for BTAPSSPXWIGXBH-HVADFRLWSA-N
ID: BTAPSSPXWIGXBH-HVADFRLWSA-N
Comment: Energy1
Num peaks: 31
41.03857658 1.235410675
43.05422664 1.497948854
55.05422664 1.162968021
57.06987671 1.324406477
67.05422664 1.186101584
71.08552677 1.281323955
81.06987671 2.35272373
83.08552677 1.587796261
95.08552677 1.13213118
97.02840582 1.131488727
97.10117684 1.143611788
109.1011768 1.129306601
111.1168269 1.186216089
123.1168269 1.280728947
125.132477 1.250709899
137.132477 1.163337695
139.148127 1.250709899
151.148127 1.299948682
153.1637771 1.280372917
167.1794272 1.280372917
177.1637771 2.173538545
179.1794272 1.591084164
193.1950772 1.250709899
207.2107273 1.09321444
219.2107273 1.183066953
221.2263773 5.433739407
235.2420274 6.985077469
237.2576775 1.254866591
245.2263773 1.098777333
263.236942 4.216278103
281.2475067 3.917210039

Name: +ve in-silico MS/MS by CFM-ID for BTAPSSPXWIGXBH-HVADFRLWSA-N
ID: BTAPSSPXWIGXBH-HVADFRLWSA-N
Comment: Energy2
Num peaks: 31
27.02292652 1.068646305
39.02292652 2.536694778
41.03857658 4.798856408
43.05422664 4.155406549
53.03857658 1.753040346
55.05422664 1.951789251
57.06987671 2.148689544
67.05422664 2.259517617
71.08552677 1.437460763
81.06987671 1.984836572
95.08552677 2.817035598
109.1011768 2.913622177
123.1168269 3.102035892
125.132477 1.643772054
137.132477 2.691935894
139.148127 1.643772054
151.148127 2.587407616
153.1637771 1.726075267
163.148127 2.137724366
165.1637771 1.053835981
167.1794272 1.726075267
177.1637771 2.056087286
179.1794272 1.353225626
181.1950772 1.005019957
191.1794272 2.272174058
193.1950772 1.643772054
207.2107273 1.529056346
219.2107273 3.179383382
221.2263773 3.959984569
233.2263773 1.393810561
237.2576775 1.020612656

Name: +ve in-silico MS/MS by CFM-ID for BTAPSSPXWIGXBH-ZGDGPSKSSA-N
ID: BTAPSSPXWIGXBH-ZGDGPSKSSA-N
Comment: Energy0
Num peaks: 31
43.05422664 0.550591066
57.06987671 0.5379562791
59.01275576 0.5598769982
71.08552677 0.5336833041
81.06987671 0.4422837426
83.08552677 0.9654844883
85.10117684 0.7161595346
97.10117684 0.5271858722
99.04405588 0.5652861517
101.0597059 0.4884833579
111.1168269 0.5310992664
125.132477 0.5433398558
139.148127 0.5433398558
153.1637771 0.5357093858
167.1794272 0.5357093858
177.1637771 0.4495649711
179.1794272 0.9600331853
181.1950772 0.7203137805
193.1950772 0.5433398558
195.1379563 0.5664401576
197.1536063 0.4964948071
207.2107273 0.5135662813
219.2107273 0.7442775573
221.2263773 2.99487494
233.2263773 0.8135073574
235.2420274 7.224993765
237.2576775 0.7812892793
245.2263773 2.933796677
253.2162066 0.4728717298
263.236942 20.83749787
281.2475067 30.49907467

Name: +ve in-silico MS/MS by CFM-ID for BTAPSSPXWIGXBH-ZGDGPSKSSA-N
ID: BTAPSSPXWIGXBH-ZGDGPSKSSA-N
Comment: Energy1
Num peaks: 31
41.03857658 1.235410675
43.05422664 1.497948854
55.05422664 1.162968021
57.06987671 1.324406477
67.05422664 1.186101584
71.08552677 1.281323955
81.06987671 2.35272373
83.08552677 1.587796261
95.08552677 1.13213118
97.02840582 1.131488727
97.10117684 1.143611788
109.1011768 1.129306601
111.1168269 1.186216089
123.1168269 1.280728947
125.132477 1.250709899
137.132477 1.163337695
139.148127 1.250709899
151.148127 1.299948682
153.1637771 1.280372917
167.1794272 1.280372917
177.1637771 2.173538545
179.1794272 1.591084164
193.1950772 1.250709899
207.2107273 1.09321444
219.2107273 1.183066953
221.2263773 5.433739407
235.2420274 6.985077469
237.2576775 1.254866591
245.2263773 1.098777333
263.236942 4.216278103
281.2475067 3.917210039

Name: +ve in-silico MS/MS by CFM-ID for BTAPSSPXWIGXBH-ZGDGPSKSSA-N
ID: BTAPSSPXWIGXBH-ZGDGPSKSSA-N
Comment: Energy2
Num peaks: 31
27.02292652 1.068646305
39.02292652 2.536694778
41.03857658 4.798856408
43.05422664 4.155406549
53.03857658 1.753040346
55.05422664 1.951789251
57.06987671 2.148689544
67.05422664 2.259517617
71.08552677 1.437460763
81.06987671 1.984836572
95.08552677 2.817035598
109.1011768 2.913622177
123.1168269 3.102035892
125.132477 1.643772054
137.132477 2.691935894
139.148127 1.643772054
151.148127 2.587407616
153.1637771 1.726075267
163.148127 2.137724366
165.1637771 1.053835981
167.1794272 1.726075267
177.1637771 2.056087286
179.1794272 1.353225626
181.1950772 1.005019957
191.1794272 2.272174058
193.1950772 1.643772054
207.2107273 1.529056346
219.2107273 3.179383382
221.2263773 3.959984569
233.2263773 1.393810561
237.2576775 1.020612656

Name: +ve in-silico MS/MS by CFM-ID for CNKMVAJDUBKHMS-AQASXUMVSA-N
ID: CNKMVAJDUBKHMS-AQASXUMVSA-N
Comment: Energy0
Num peaks: 30
43.05422664 0.5497778931
57.06987671 0.5451663655
59.01275576 0.561907335
71.08552677 0.5359972104
85.10117684 0.5358971449
99.1168269 0.5294834191
113.0597059 0.566576042
113.132477 0.5334066666
115.075356 0.4918117094
127.148127 0.5380283935
139.075356 0.568607791
139.148127 0.9745695972
141.0910061 0.4982952692
141.1637771 0.7234319137
153.1637771 0.5380283935
163.148127 0.4514251303
165.1637771 0.9642102334
167.1794272 0.7234319137
179.1794272 0.5456762402
193.1950772 0.5456762402
207.2107273 0.5158348629
219.2107273 0.7471203869
221.2263773 3.00603698
233.2263773 0.8167325814
235.2420274 7.251993268
237.2576775 0.7839580629
245.2263773 2.969935273
253.2162066 0.4744869988
263.236942 21.02162107
281.2475067 30.65285089

Name: +ve in-silico MS/MS by CFM-ID for CNKMVAJDUBKHMS-AQASXUMVSA-N
ID: CNKMVAJDUBKHMS-AQASXUMVSA-N
Comment: Energy1
Num peaks: 31
41.03857658 1.35000658
43.05422664 1.506426847
55.05422664 1.106568831
57.06987671 1.417460335
69.06987671 1.21426208
71.08552677 1.323231645
85.10117684 1.269346997
95.08552677 1.185065474
99.1168269 1.183493042
111.0440559 1.12618762
113.132477 1.226724266
127.148127 1.322266612
137.132477 1.94049192
139.148127 1.733956679
141.1637771 1.112698665
153.1637771 1.322266612
163.148127 2.237886885
165.1637771 1.637594514
167.1794272 1.112698665
177.1637771 1.109773542
179.1794272 1.289760921
191.1794272 1.109773542
193.1950772 1.289760921
207.2107273 1.11717232
219.2107273 1.20682092
221.2263773 5.535837623
235.2420274 7.494490358
237.2576775 1.276427695
245.2263773 1.180137428
263.236942 4.436850893
281.2475067 4.033341808

Name: +ve in-silico MS/MS by CFM-ID for CNKMVAJDUBKHMS-AQASXUMVSA-N
ID: CNKMVAJDUBKHMS-AQASXUMVSA-N
Comment: Energy2
Num peaks: 31
27.02292652 1.101309589
39.02292652 1.770051289
41.03857658 5.683505981
43.05422664 4.079473204
53.03857658 1.35718682
55.05422664 2.892170793
57.06987671 2.368278611
69.06987671 1.709719341
71.08552677 1.465662514
81.06987671 1.858709336
95.08552677 2.423462598
97.10117684 1.082864994
107.0855268 1.44727342
111.1168269 1.082864994
121.1011768 1.601690571
125.132477 1.082864994
127.148127 1.76309855
135.1168269 1.601690571
139.148127 1.428080166
149.132477 1.859283366
153.1637771 1.76309855
163.148127 2.105866548
165.1637771 1.38564226
177.1637771 2.328692459
179.1794272 1.685250014
191.1794272 2.328692459
193.1950772 1.685250014
207.2107273 1.576743315
219.2107273 3.278007556
221.2263773 4.082800249
233.2263773 1.43702892

Name: +ve in-silico MS/MS by CFM-ID for QJKCKUNKNNYJNS-BNFZFUHLSA-N
ID: QJKCKUNKNNYJNS-BNFZFUHLSA-N
Comment: Energy0
Num peaks: 30
43.05422664 0.5474615905
57.06987671 0.5428572999
59.01275576 0.5606382838
71.08552677 0.538580289
85.10117684 0.535140784
99.1168269 0.5287371236
111.1168269 0.9731934877
113.132477 0.722410415
125.132477 0.5372686879
135.1168269 0.4510240851
137.132477 0.962559094
139.148127 0.722410415
141.0910061 0.5672528768
143.1066561 0.4971698999
151.148127 0.5451195766
165.1637771 0.5451195766
167.1066561 0.5672528768
169.1223062 0.4971698999
179.1794272 0.5451195766
193.1950772 0.5451195766
207.2107273 0.5144859431
219.2107273 0.7453838679
221.2263773 2.999185495
233.2263773 0.814776631
235.2420274 7.352204744
237.2576775 0.7822900211
245.2263773 2.950851249
253.2162066 0.4734774241
263.236942 20.91950862
281.2475067 30.55671623

Name: +ve in-silico MS/MS by CFM-ID for QJKCKUNKNNYJNS-BNFZFUHLSA-N
ID: QJKCKUNKNNYJNS-BNFZFUHLSA-N
Comment: Energy1
Num peaks: 31
41.03857658 1.311395346
43.05422664 1.476543461
55.05422664 1.141085841
57.06987671 1.388247136
69.06987671 1.130223669
71.08552677 1.344859972
85.10117684 1.272857079
97.10117684 1.24918894
99.1168269 1.187649864
109.1011768 2.39000732
111.1168269 1.738036869
123.1168269 1.343476093
125.132477 1.32537805
135.1168269 2.209083197
137.132477 1.634365386
139.075356 1.139223485
149.132477 1.121532395
151.148127 1.290406719
163.148127 1.121532395
165.1637771 1.290406719
177.1637771 1.121532395
179.1794272 1.290406719
191.1794272 1.121532395
193.1950772 1.290406719
219.2107273 1.194477361
221.2263773 5.482769052
235.2420274 7.818195337
237.2576775 1.265216347
245.2263773 1.137978284
263.236942 4.322364659
281.2475067 3.972804214

Name: +ve in-silico MS/MS by CFM-ID for QJKCKUNKNNYJNS-BNFZFUHLSA-N
ID: QJKCKUNKNNYJNS-BNFZFUHLSA-N
Comment: Energy2
Num peaks: 31
27.02292652 1.084160233
39.02292652 1.759917611
41.03857658 5.462658493
43.05422664 3.643989701
53.03857658 1.526562581
55.05422664 2.85984366
57.06987671 1.959441462
69.06987671 2.362651072
71.08552677 1.237887514
83.08552677 1.866621006
95.08552677 1.273745495
97.10117684 2.558681232
109.1011768 2.275868966
111.1168269 1.432668557
121.1011768 1.365956511
123.1168269 2.642425661
125.132477 1.768763348
135.1168269 1.77444829
137.132477 1.38323899
149.132477 2.319351592
151.148127 1.678089236
163.148127 2.319351592
165.1637771 1.678089236
177.1637771 2.319351592
179.1794272 1.678089236
191.1794272 2.319351592
193.1950772 1.678089236
207.2107273 1.551706016
219.2107273 3.226221306
221.2263773 4.018311138
233.2263773 1.41433536

Name: +ve in-silico MS/MS by CFM-ID for WBTBKRBXTLZUJG-NQLNTKRDSA-N
ID: WBTBKRBXTLZUJG-NQLNTKRDSA-N
Comment: Energy0
Num peaks: 31
43.05422664 0.5508206959
57.06987671 0.5450574582
59.01275576 0.5600057057
71.08552677 0.5395304444
85.10117684 0.5345566842
95.08552677 0.3993945334
97.10117684 0.9926332011
99.1168269 0.7216227922
111.1168269 0.5399525097
125.132477 0.5366829197
135.1168269 0.4059493321
137.132477 1.022266068
139.148127 0.7216227922
141.0910061 0.5665775569
143.1066561 0.4966089423
151.148127 0.5445633654
165.1637771 0.5445633654
179.1794272 0.5445633654
181.1223062 0.5665775569
183.1379563 0.4966089423
193.1950772 0.5445633654
207.2107273 0.5138144026
219.2107273 0.7445187219
221.2263773 2.995771585
233.2263773 0.8138023553
235.2420274 7.363055823
237.2576775 0.7814584763
245.2263773 2.941384128
253.2162066 0.4729741355
263.236942 20.86878518
281.2475067 30.50881841

Name: +ve in-silico MS/MS by CFM-ID for WBTBKRBXTLZUJG-NQLNTKRDSA-N
ID: WBTBKRBXTLZUJG-NQLNTKRDSA-N
Comment: Energy1
Num peaks: 31
41.03857658 1.3584375
43.05422664 1.56463358
55.05422664 1.18876706
57.06987671 1.426837947
69.06987671 1.127238633
71.08552677 1.373495639
85.10117684 1.27027399
95.08552677 1.826008154
97.10117684 1.993784018
109.1011768 1.332167324
111.1168269 1.192635491
125.132477 1.322597883
135.1168269 2.092985248
137.132477 2.222714085
139.075356 1.133955217
139.148127 1.112977432
149.132477 1.121634861
151.148127 1.287102305
163.148127 1.121634861
165.1637771 1.287102305
177.1637771 1.121634861
179.1794272 1.287102305
191.1794272 1.121634861
193.1950772 1.287102305
219.2107273 1.188421246
221.2263773 5.456668463
235.2420274 7.874768607
237.2576775 1.259682726
245.2263773 1.117832215
263.236942 4.267218951
281.2475067 3.943045246

Name: +ve in-silico MS/MS by CFM-ID for WBTBKRBXTLZUJG-NQLNTKRDSA-N
ID: WBTBKRBXTLZUJG-NQLNTKRDSA-N
Comment: Energy2
Num peaks: 31
27.02292652 1.075784292
39.02292652 1.751024792
41.03857658 5.593679278
43.05422664 4.128903927
53.03857658 1.519472603
55.05422664 3.010973118
57.06987671 2.267303587
67.05422664 0.9693660998
69.06987671 2.349887642
71.08552677 1.639210978
83.08552677 1.857689775
97.10117684 1.904048217
99.1168269 1.027123291
109.1011768 2.968614002
123.1168269 2.687316762
125.132477 1.764036719
137.132477 2.889802189
139.148127 1.027123291
149.132477 2.308718799
151.148127 1.670231089
163.148127 2.308718799
165.1637771 1.670231089
177.1637771 2.308718799
179.1794272 1.670231089
191.1794272 2.308718799
193.1950772 1.670231089
207.2107273 1.539483103
219.2107273 3.200936855
221.2263773 3.986824431
233.2263773 1.403255211
237.2576775 1.027506647

Name: +ve in-silico MS/MS by CFM-ID for JBYXPOFIGCOSSB-QRLRYFCNSA-N
ID: JBYXPOFIGCOSSB-QRLRYFCNSA-N
Comment: Energy0
Num peaks: 30
43.05422664 0.5509890006
57.06987671 0.5452257629
59.01275576 0.5600057057
71.08552677 0.5396987491
85.10117684 0.5347249889
97.10117684 0.9936649985
99.1168269 0.7218490945
111.1168269 0.5823739929
121.1011768 0.4060766385
123.1168269 1.001343969
125.132477 0.7218490945
137.132477 0.5869848486
151.148127 0.5447896676
155.1066561 0.5665775569
157.1223062 0.4966089423
165.1637771 0.5447896676
179.1794272 0.5447896676
181.1223062 0.5665775569
183.1379563 0.4966089423
193.1950772 0.5447896676
207.2107273 0.5138144026
219.2107273 0.7445187219
221.2263773 2.995771585
233.2263773 0.8138023553
235.2420274 7.394710379
237.2576775 0.7814584763
245.2263773 2.941384128
253.2162066 0.4729741355
263.236942 20.86878518
281.2475067 30.50881841

Name: +ve in-silico MS/MS by CFM-ID for JBYXPOFIGCOSSB-QRLRYFCNSA-N
ID: JBYXPOFIGCOSSB-QRLRYFCNSA-N
Comment: Energy1
Num peaks: 31
41.03857658 1.361816135
43.05422664 1.5705332
55.05422664 1.192145696
57.06987671 1.432737568
69.06987671 1.130617269
71.08552677 1.379395259
83.08552677 1.118218043
85.10117684 1.27617361
95.08552677 1.952829398
97.10117684 1.874452
99.1168269 1.117942013
111.1168269 1.722353683
121.1011768 2.102321282
123.1168269 2.034925849
125.132477 1.117942013
137.132477 1.816820497
149.132477 1.129371339
151.148127 1.292066886
153.0910061 1.155706804
163.148127 1.129371339
165.1637771 1.292066886
177.1637771 1.129371339
179.1794272 1.292066886
191.1794272 1.129371339
193.1950772 1.292066886
219.2107273 1.188421246
221.2263773 5.456668463
235.2420274 8.014333704
237.2576775 1.259682726
263.236942 4.267218951
281.2475067 3.943045246

Name: +ve in-silico MS/MS by CFM-ID for JBYXPOFIGCOSSB-QRLRYFCNSA-N
ID: JBYXPOFIGCOSSB-QRLRYFCNSA-N
Comment: Energy2
Num peaks: 31
27.02292652 1.075784292
39.02292652 1.756880422
41.03857658 5.600513304
43.05422664 4.140030949
53.03857658 1.525328233
55.05422664 3.017807144
57.06987671 2.278430609
69.06987671 2.356721669
71.08552677 1.650338
83.08552677 2.204802798
97.10117684 1.837795726
99.1168269 1.033602081
109.1011768 1.503114475
111.1168269 2.030279812
123.1168269 3.041728328
125.132477 1.033602081
135.1168269 1.090275228
137.132477 3.236125863
149.132477 2.3177315
151.148127 1.676709879
163.148127 2.3177315
165.1637771 1.676709879
177.1637771 2.3177315
179.1794272 1.676709879
191.1794272 2.3177315
193.1950772 1.676709879
207.2107273 1.539483103
219.2107273 3.200936855
221.2263773 3.986824431
233.2263773 1.403255211
237.2576775 1.027506647

Name: +ve in-silico MS/MS by CFM-ID for OYHQOLUKZRVURQ-KQHSAVHASA-N
ID: OYHQOLUKZRVURQ-KQHSAVHASA-N
Comment: Energy0
Num peaks: 30
43.05422664 0.5589167282
57.06987671 0.5511550929
59.01275576 0.5598769982
71.08552677 0.5468821179
81.06987671 0.4082937932
83.08552677 1.00445292
85.10117684 0.7168547268
97.10117684 0.578389219
111.1168269 0.5817419103
123.1168269 1.006006776
125.132477 0.7210089727
137.132477 0.5651284579
151.148127 0.5863520297
155.1066561 0.5664401576
157.1223062 0.4964948071
165.1637771 0.5362264118
179.1794272 0.5362264118
193.1950772 0.5362264118
195.1379563 0.5664401576
197.1536063 0.4964948071
207.2107273 0.5135662813
219.2107273 0.7442775573
221.2263773 2.99487494
233.2263773 0.8135073574
235.2420274 7.322235404
237.2576775 0.7812892793
245.2263773 2.933796677
253.2162066 0.4728717298
263.236942 20.83749787
281.2475067 30.49907467

Name: +ve in-silico MS/MS by CFM-ID for OYHQOLUKZRVURQ-KQHSAVHASA-N
ID: OYHQOLUKZRVURQ-KQHSAVHASA-N
Comment: Energy1
Num peaks: 31
39.02292652 1.183889311
41.03857658 1.435769048
43.05422664 1.48476088
53.03857658 1.086144549
55.05422664 1.237754481
57.06987671 1.360998203
67.05422664 0.9567439773
69.06987671 1.265764479
71.08552677 1.317915682
81.06987671 2.063272044
83.08552677 2.012348247
85.10117684 1.039038462
97.10117684 1.518125405
111.1168269 1.692514672
121.1011768 2.057146848
123.1168269 2.11392167
125.132477 1.093919806
137.132477 1.591788387
151.148127 1.7866715
153.0910061 1.151051745
165.1637771 1.299950904
179.1794272 1.299950904
193.1950772 1.299950904
207.2107273 1.09321444
219.2107273 1.183066953
221.2263773 5.433739407
235.2420274 7.44822652
237.2576775 1.254866591
245.2263773 1.098777333
263.236942 4.216278103
281.2475067 3.917210039

Name: +ve in-silico MS/MS by CFM-ID for OYHQOLUKZRVURQ-KQHSAVHASA-N
ID: OYHQOLUKZRVURQ-KQHSAVHASA-N
Comment: Energy2
Num peaks: 31
27.02292652 1.068646305
39.02292652 2.452769389
41.03857658 4.92080915
43.05422664 4.089460289
53.03857658 1.775921852
55.05422664 2.591993874
57.06987671 2.247360283
69.06987671 2.379499963
71.08552677 1.536131502
83.08552677 2.270691191
95.08552677 1.045566945
97.10117684 1.889706142
109.1011768 1.487479739
111.1168269 2.007590913
123.1168269 3.424179834
125.132477 1.021376909
135.1168269 1.077379741
137.132477 3.347401185
149.132477 1.077379741
151.148127 3.205435998
163.148127 2.250851516
165.1637771 1.754167575
177.1637771 2.250851516
179.1794272 1.754167575
191.1794272 2.250851516
193.1950772 1.754167575
207.2107273 1.529056346
219.2107273 3.179383382
221.2263773 3.959984569
233.2263773 1.393810561
237.2576775 1.020612656

Name: +ve in-silico MS/MS by CFM-ID for OYHQOLUKZRVURQ-IXWMQOLASA-N
ID: OYHQOLUKZRVURQ-IXWMQOLASA-N
Comment: Energy0
Num peaks: 30
43.05422664 0.5589167282
57.06987671 0.5511550929
59.01275576 0.5598769982
71.08552677 0.5468821179
81.06987671 0.4082937932
83.08552677 1.00445292
85.10117684 0.7168547268
97.10117684 0.578389219
111.1168269 0.5817419103
123.1168269 1.006006776
125.132477 0.7210089727
137.132477 0.5651284579
151.148127 0.5863520297
155.1066561 0.5664401576
157.1223062 0.4964948071
165.1637771 0.5362264118
179.1794272 0.5362264118
193.1950772 0.5362264118
195.1379563 0.5664401576
197.1536063 0.4964948071
207.2107273 0.5135662813
219.2107273 0.7442775573
221.2263773 2.99487494
233.2263773 0.8135073574
235.2420274 7.322235404
237.2576775 0.7812892793
245.2263773 2.933796677
253.2162066 0.4728717298
263.236942 20.83749787
281.2475067 30.49907467

Name: +ve in-silico MS/MS by CFM-ID for OYHQOLUKZRVURQ-IXWMQOLASA-N
ID: OYHQOLUKZRVURQ-IXWMQOLASA-N
Comment: Energy1
Num peaks: 31
39.02292652 1.183889311
41.03857658 1.435769048
43.05422664 1.48476088
53.03857658 1.086144549
55.05422664 1.237754481
57.06987671 1.360998203
67.05422664 0.9567439773
69.06987671 1.265764479
71.08552677 1.317915682
81.06987671 2.063272044
83.08552677 2.012348247
85.10117684 1.039038462
97.10117684 1.518125405
111.1168269 1.692514672
121.1011768 2.057146848
123.1168269 2.11392167
125.132477 1.093919806
137.132477 1.591788387
151.148127 1.7866715
153.0910061 1.151051745
165.1637771 1.299950904
179.1794272 1.299950904
193.1950772 1.299950904
207.2107273 1.09321444
219.2107273 1.183066953
221.2263773 5.433739407
235.2420274 7.44822652
237.2576775 1.254866591
245.2263773 1.098777333
263.236942 4.216278103
281.2475067 3.917210039

Name: +ve in-silico MS/MS by CFM-ID for OYHQOLUKZRVURQ-IXWMQOLASA-N
ID: OYHQOLUKZRVURQ-IXWMQOLASA-N
Comment: Energy2
Num peaks: 31
27.02292652 1.068646305
39.02292652 2.452769389
41.03857658 4.92080915
43.05422664 4.089460289
53.03857658 1.775921852
55.05422664 2.591993874
57.06987671 2.247360283
69.06987671 2.379499963
71.08552677 1.536131502
83.08552677 2.270691191
95.08552677 1.045566945
97.10117684 1.889706142
109.1011768 1.487479739
111.1168269 2.007590913
123.1168269 3.424179834
125.132477 1.021376909
135.1168269 1.077379741
137.132477 3.347401185
149.132477 1.077379741
151.148127 3.205435998
163.148127 2.250851516
165.1637771 1.754167575
177.1637771 2.250851516
179.1794272 1.754167575
191.1794272 2.250851516
193.1950772 1.754167575
207.2107273 1.529056346
219.2107273 3.179383382
221.2263773 3.959984569
233.2263773 1.393810561
237.2576775 1.020612656

Name: +ve in-silico MS/MS by CFM-ID for GKJZMAHZJGSBKD-NMMTYZSQSA-N
ID: GKJZMAHZJGSBKD-NMMTYZSQSA-N
Comment: Energy0
Num peaks: 31
43.05422664 0.5495861063
57.06987671 0.5418244711
59.01275576 0.5598769982
71.08552677 0.5375514961
81.06987671 0.408304928
83.08552677 1.004479585
85.10117684 0.7168745203
97.10117684 0.5657495246
107.0855268 0.4056151624
109.1011768 0.9713322027
111.1168269 0.7496902033
123.1168269 0.5277919259
137.132477 0.5835409194
151.148127 0.5863667504
165.1637771 0.5440548415
169.1223062 0.5664401576
171.1379563 0.4964948071
179.1794272 0.5440548415
193.1950772 0.5440548415
195.1379563 0.5664401576
197.1536063 0.4964948071
207.2107273 0.5135662813
219.2107273 0.7442775573
221.2263773 2.99487494
233.2263773 0.8135073574
235.2420274 7.325004068
237.2576775 0.7812892793
245.2263773 2.933796677
253.2162066 0.4728717298
263.236942 20.83749787
281.2475067 30.49907467

Name: +ve in-silico MS/MS by CFM-ID for GKJZMAHZJGSBKD-NMMTYZSQSA-N
ID: GKJZMAHZJGSBKD-NMMTYZSQSA-N
Comment: Energy1
Num peaks: 31
41.03857658 1.288087499
43.05422664 1.494919874
55.05422664 1.090072933
57.06987671 1.371157197
69.06987671 1.118082931
71.08552677 1.328074675
81.06987671 2.077164074
83.08552677 2.023860135
85.10117684 1.046425765
97.10117684 1.570846776
107.0855268 2.071038878
109.1011768 1.716204823
111.1168269 1.379969636
123.1168269 1.334028374
137.132477 1.667668042
151.148127 1.795450142
163.148127 1.106803229
165.1637771 1.274572246
167.1066561 1.151051745
177.1637771 1.106803229
179.1794272 1.274572246
191.1794272 1.106803229
193.1950772 1.274572246
207.2107273 1.09321444
219.2107273 1.183066953
221.2263773 5.433739407
235.2420274 7.655899545
237.2576775 1.254866591
245.2263773 1.098777333
263.236942 4.216278103
281.2475067 3.917210039

Name: +ve in-silico MS/MS by CFM-ID for GKJZMAHZJGSBKD-NMMTYZSQSA-N
ID: GKJZMAHZJGSBKD-NMMTYZSQSA-N
Comment: Energy2
Num peaks: 31
27.02292652 1.068646305
39.02292652 2.461124759
41.03857658 4.872456769
43.05422664 3.777255813
53.03857658 1.784277221
55.05422664 2.543641494
57.06987671 1.935155807
69.06987671 2.331147582
71.08552677 1.223927027
83.08552677 2.265052616
95.08552677 1.336636832
97.10117684 2.263540909
109.1011768 1.415207651
111.1168269 2.460719866
121.1011768 1.053922314
123.1168269 2.073140271
125.132477 1.919701626
135.1168269 1.042275184
137.132477 3.298987689
149.132477 1.0731042
151.148127 3.198474649
163.148127 2.28928978
165.1637771 1.65607571
177.1637771 2.28928978
179.1794272 1.65607571
191.1794272 2.28928978
193.1950772 1.65607571
207.2107273 1.529056346
219.2107273 3.179383382
221.2263773 3.959984569
233.2263773 1.393810561

Name: +ve in-silico MS/MS by CFM-ID for GKJZMAHZJGSBKD-BLHCBFLLSA-N
ID: GKJZMAHZJGSBKD-BLHCBFLLSA-N
Comment: Energy0
Num peaks: 31
43.05422664 0.5495861063
57.06987671 0.5418244711
59.01275576 0.5598769982
71.08552677 0.5375514961
81.06987671 0.408304928
83.08552677 1.004479585
85.10117684 0.7168745203
97.10117684 0.5657495246
107.0855268 0.4056151624
109.1011768 0.9713322027
111.1168269 0.7496902033
123.1168269 0.5277919259
137.132477 0.5835409194
151.148127 0.5863667504
165.1637771 0.5440548415
169.1223062 0.5664401576
171.1379563 0.4964948071
179.1794272 0.5440548415
193.1950772 0.5440548415
195.1379563 0.5664401576
197.1536063 0.4964948071
207.2107273 0.5135662813
219.2107273 0.7442775573
221.2263773 2.99487494
233.2263773 0.8135073574
235.2420274 7.325004068
237.2576775 0.7812892793
245.2263773 2.933796677
253.2162066 0.4728717298
263.236942 20.83749787
281.2475067 30.49907467

Name: +ve in-silico MS/MS by CFM-ID for GKJZMAHZJGSBKD-BLHCBFLLSA-N
ID: GKJZMAHZJGSBKD-BLHCBFLLSA-N
Comment: Energy1
Num peaks: 31
41.03857658 1.288087499
43.05422664 1.494919874
55.05422664 1.090072933
57.06987671 1.371157197
69.06987671 1.118082931
71.08552677 1.328074675
81.06987671 2.077164074
83.08552677 2.023860135
85.10117684 1.046425765
97.10117684 1.570846776
107.0855268 2.071038878
109.1011768 1.716204823
111.1168269 1.379969636
123.1168269 1.334028374
137.132477 1.667668042
151.148127 1.795450142
163.148127 1.106803229
165.1637771 1.274572246
167.1066561 1.151051745
177.1637771 1.106803229
179.1794272 1.274572246
191.1794272 1.106803229
193.1950772 1.274572246
207.2107273 1.09321444
219.2107273 1.183066953
221.2263773 5.433739407
235.2420274 7.655899545
237.2576775 1.254866591
245.2263773 1.098777333
263.236942 4.216278103
281.2475067 3.917210039

Name: +ve in-silico MS/MS by CFM-ID for GKJZMAHZJGSBKD-BLHCBFLLSA-N
ID: GKJZMAHZJGSBKD-BLHCBFLLSA-N
Comment: Energy2
Num peaks: 31
27.02292652 1.068646305
39.02292652 2.461124759
41.03857658 4.872456769
43.05422664 3.777255813
53.03857658 1.784277221
55.05422664 2.543641494
57.06987671 1.935155807
69.06987671 2.331147582
71.08552677 1.223927027
83.08552677 2.265052616
95.08552677 1.336636832
97.10117684 2.263540909
109.1011768 1.415207651
111.1168269 2.460719866
121.1011768 1.053922314
123.1168269 2.073140271
125.132477 1.919701626
135.1168269 1.042275184
137.132477 3.298987689
149.132477 1.0731042
151.148127 3.198474649
163.148127 2.28928978
165.1637771 1.65607571
177.1637771 2.28928978
179.1794272 1.65607571
191.1794272 2.28928978
193.1950772 1.65607571
207.2107273 1.529056346
219.2107273 3.179383382
221.2263773 3.959984569
233.2263773 1.393810561

Name: +ve in-silico MS/MS by CFM-ID for ZODRLJLUCBBQSJ-AFJQJTPPSA-N
ID: ZODRLJLUCBBQSJ-AFJQJTPPSA-N
Comment: Energy0
Num peaks: 31
43.05422664 0.5465796462
57.06987671 0.5409208591
59.01275576 0.5592459766
67.05422664 0.4061548687
69.06987671 1.000881175
71.08552677 0.7238475127
83.08552677 0.5708202114
97.10117684 0.5648271717
107.0855268 0.4049349745
109.1011768 0.9697033475
111.1168269 0.7484586381
123.1168269 0.5270330796
137.132477 0.5824318995
151.148127 0.5828461591
165.1637771 0.5601239311
169.1223062 0.5657665454
171.1379563 0.4959352297
179.1794272 0.543076122
193.1950772 0.543076122
207.2107273 0.5128976917
209.1536063 0.5657665454
211.1692564 0.5150047953
219.2107273 0.7434152605
221.2263773 2.991471606
233.2263773 0.8125365743
235.2420274 7.276364272
237.2576775 0.7804597135
245.2263773 2.924420779
253.2162066 0.4723696389
263.236942 20.78715657
281.2475067 30.45131227

Name: +ve in-silico MS/MS by CFM-ID for ZODRLJLUCBBQSJ-AFJQJTPPSA-N
ID: ZODRLJLUCBBQSJ-AFJQJTPPSA-N
Comment: Energy1
Num peaks: 31
39.02292652 0.9685388293
41.03857658 1.222097023
43.05422664 1.442615631
53.03857658 0.964714787
55.05422664 1.070118822
57.06987671 1.355143551
67.05422664 1.967846772
69.06987671 1.950722205
71.08552677 1.130673174
83.08552677 1.622518313
97.10117684 1.554089061
107.0855268 2.046065703
109.1011768 1.695510338
111.1168269 1.36565143
123.1168269 1.32202237
137.132477 1.647730287
151.148127 1.675425304
165.1637771 1.580101511
167.1066561 1.145790036
177.1637771 1.089745686
179.1794272 1.260353618
191.1794272 1.089745686
193.1950772 1.260353618
207.2107273 1.087291385
219.2107273 1.177152258
221.2263773 5.408169238
235.2420274 7.401606353
237.2576775 1.249421147
245.2263773 1.079771329
263.236942 4.163693211
281.2475067 3.888072386

Name: +ve in-silico MS/MS by CFM-ID for ZODRLJLUCBBQSJ-AFJQJTPPSA-N
ID: ZODRLJLUCBBQSJ-AFJQJTPPSA-N
Comment: Energy2
Num peaks: 31
27.02292652 1.060507462
39.02292652 3.0242272
41.03857658 4.217389327
43.05422664 3.473293457
53.03857658 1.969632095
55.05422664 2.54870559
57.06987671 1.911079088
69.06987671 2.310421155
83.08552677 2.368199901
95.08552677 1.32072141
97.10117684 2.236963199
109.1011768 1.396865347
111.1168269 2.436541531
121.1011768 1.040961428
123.1168269 2.051528913
125.132477 1.895946151
135.1168269 1.029889592
137.132477 3.266255758
149.132477 1.029889592
151.148127 3.584767578
163.148127 1.05919585
165.1637771 2.529838555
177.1637771 2.264334442
179.1794272 1.637931692
191.1794272 2.264334442
193.1950772 1.637931692
207.2107273 1.51718628
219.2107273 3.154824911
221.2263773 3.929401757
233.2263773 1.383048421
237.2576775 1.012753266

Name: +ve in-silico MS/MS by CFM-ID for MVAGWEQBBLEOBC-YMXLJGMHSA-N
ID: MVAGWEQBBLEOBC-YMXLJGMHSA-N
Comment: Energy0
Num peaks: 31
41.03857658 0.530697425
55.05422664 0.4864464137
59.01275576 0.5141474246
67.05422664 0.8966098248
69.06987671 0.618389423
81.06987671 0.5057464686
85.02840582 0.5023714943
95.08552677 0.5012849474
107.0855268 0.8983700489
109.1011768 0.618389423
121.1011768 0.525598194
135.1168269 0.5083187667
139.075356 0.5035178782
149.132477 0.5041425781
161.132477 0.8987535082
163.148127 0.618389423
175.148127 0.517898321
193.1223062 0.5035178782
215.1794272 0.8910536353
217.1950772 0.618389423
233.1536063 0.5158547722
241.1950772 0.6686019044
243.2107273 2.691667931
255.2107273 0.7302384936
257.2263773 6.624346981
259.2420274 0.7033320983
267.2107273 2.518373713
273.1849065 0.7441312099
275.2005565 0.5770539234
285.221292 17.85785753
303.2318567 26.09152165

Name: +ve in-silico MS/MS by CFM-ID for MVAGWEQBBLEOBC-YMXLJGMHSA-N
ID: MVAGWEQBBLEOBC-YMXLJGMHSA-N
Comment: Energy1
Num peaks: 31
41.03857658 1.483937074
53.03857658 1.036111288
55.05422664 1.0783587
65.03857658 1.559917548
67.05422664 1.632957234
81.06987671 1.206681444
83.01275576 0.8846624798
95.08552677 1.203822569
105.0698767 1.616859607
107.0855268 1.578140063
121.1011768 1.334756175
135.1168269 1.282723093
137.0597059 0.8829336897
149.132477 1.257076043
159.1168269 1.616859607
161.132477 1.600838954
175.148127 1.235530415
189.1637771 1.021724876
191.1066561 0.9006366237
201.1637771 0.8703465354
203.1794272 1.021724876
213.1637771 1.616859607
215.1794272 1.501613194
229.1950772 0.8546049646
231.1379563 0.9006366237
241.1950772 0.9294658651
243.2107273 4.283854838
257.2263773 5.659603156
259.2420274 0.9936016515
285.221292 2.8201454
303.2318567 2.611802584

Name: +ve in-silico MS/MS by CFM-ID for MVAGWEQBBLEOBC-YMXLJGMHSA-N
ID: MVAGWEQBBLEOBC-YMXLJGMHSA-N
Comment: Energy2
Num peaks: 31
27.02292652 0.8442308247
39.02292652 2.608655258
41.03857658 3.746928225
51.02292652 1.108309994
53.03857658 2.32591321
55.05422664 1.742859832
67.05422664 2.143784871
77.03857658 0.9378298112
81.06987671 1.744394502
93.06987671 1.06334725
95.08552677 1.192293156
107.0855268 2.401602949
119.0855268 0.8373699675
121.1011768 2.883905268
133.1011768 0.8373699675
135.1168269 2.923286674
147.1168269 0.7393681586
149.132477 2.052128033
161.132477 2.655158446
173.132477 0.8373699675
175.148127 2.298737825
187.148127 0.7393681586
189.1637771 1.411076261
201.1637771 1.834281928
203.1794272 1.411076261
215.1794272 2.069991003
229.1950772 1.203824055
241.1950772 2.50479058
243.2107273 3.119836979
255.2107273 1.098130548
259.2420274 0.8043883294

Name: +ve in-silico MS/MS by CFM-ID for BLVGMDACRQJPKY-KQWYESAVSA-N
ID: BLVGMDACRQJPKY-KQWYESAVSA-N
Comment: Energy0
Num peaks: 31
43.05422664 0.5520876489
53.03857658 0.4142832542
55.05422664 1.008154592
57.06987671 0.7229839576
59.01275576 0.5586162438
69.06987671 0.5824616544
83.08552677 0.5883070467
97.10117684 0.5786853075
107.0855268 0.4045864439
109.1011768 0.9454966505
111.1168269 0.7581577184
123.1168269 0.5406712347
137.132477 0.5637379238
151.148127 0.5641518592
165.1637771 0.5641518592
169.1223062 0.5650943473
171.1379563 0.4953767951
179.1794272 0.5596437613
193.1950772 0.5348811214
207.2107273 0.5127268247
219.2107273 0.7428446809
221.2263773 2.988974486
223.1692564 0.5650943473
225.1849065 0.5144314349
233.2263773 0.8119985576
235.2420274 7.219053862
237.2576775 0.7796317867
245.2263773 2.940271367
253.2162066 0.47186854
263.236942 20.83028319
281.2475067 30.40366197

Name: +ve in-silico MS/MS by CFM-ID for BLVGMDACRQJPKY-KQWYESAVSA-N
ID: BLVGMDACRQJPKY-KQWYESAVSA-N
Comment: Energy1
Num peaks: 31
39.02292652 1.192924823
41.03857658 1.36322981
43.05422664 1.371976557
53.03857658 2.219603709
55.05422664 1.970061657
57.06987671 1.105766885
67.05422664 0.9768638123
69.06987671 1.65835937
81.06987671 0.9489394132
83.08552677 1.659440452
95.08552677 0.9840205895
97.10117684 1.579448286
107.0855268 2.013111547
109.1011768 1.719553975
111.1168269 1.436085139
123.1168269 1.388643815
137.132477 1.561794855
151.148127 1.589387059
165.1637771 1.589387059
167.1066561 1.140574589
179.1794272 1.558211146
191.1794272 0.9251754171
193.1950772 1.272124145
207.2107273 1.082724338
219.2107273 1.172152417
221.2263773 5.385020306
235.2420274 6.999153748
237.2576775 1.244021826
245.2263773 1.076694697
263.236942 4.1424861
281.2475067 3.859258633

Name: +ve in-silico MS/MS by CFM-ID for BLVGMDACRQJPKY-KQWYESAVSA-N
ID: BLVGMDACRQJPKY-KQWYESAVSA-N
Comment: Energy2
Num peaks: 31
27.02292652 1.052491654
39.02292652 3.406728817
41.03857658 4.293907957
43.05422664 2.91684288
53.03857658 1.90615143
55.05422664 2.810867606
67.05422664 1.020573119
69.06987671 2.30468257
83.08552677 2.302591693
95.08552677 1.276633043
97.10117684 2.196484233
109.1011768 1.311907277
111.1168269 2.45638496
121.1011768 1.04466563
123.1168269 2.104803674
125.132477 1.87095723
135.1168269 1.04466563
137.132477 3.270051939
149.132477 1.04466563
151.148127 3.586156299
163.148127 1.04466563
165.1637771 3.586156299
177.1637771 1.04466563
179.1794272 2.500094085
191.1794272 2.200398113
193.1950772 1.700903129
207.2107273 1.505733683
219.2107273 3.130827784
221.2263773 3.899505035
233.2263773 1.372522269
237.2576775 1.005013982

Name: +ve in-silico MS/MS by CFM-ID for BLVGMDACRQJPKY-WPAMCMATSA-N
ID: BLVGMDACRQJPKY-WPAMCMATSA-N
Comment: Energy0
Num peaks: 31
43.05422664 0.5520876489
53.03857658 0.4142832542
55.05422664 1.008154592
57.06987671 0.7229839576
59.01275576 0.5586162438
69.06987671 0.5824616544
83.08552677 0.5883070467
97.10117684 0.5786853075
107.0855268 0.4045864439
109.1011768 0.9454966505
111.1168269 0.7581577184
123.1168269 0.5406712347
137.132477 0.5637379238
151.148127 0.5641518592
165.1637771 0.5641518592
169.1223062 0.5650943473
171.1379563 0.4953767951
179.1794272 0.5596437613
193.1950772 0.5348811214
207.2107273 0.5127268247
219.2107273 0.7428446809
221.2263773 2.988974486
223.1692564 0.5650943473
225.1849065 0.5144314349
233.2263773 0.8119985576
235.2420274 7.219053862
237.2576775 0.7796317867
245.2263773 2.940271367
253.2162066 0.47186854
263.236942 20.83028319
281.2475067 30.40366197

Name: +ve in-silico MS/MS by CFM-ID for BLVGMDACRQJPKY-WPAMCMATSA-N
ID: BLVGMDACRQJPKY-WPAMCMATSA-N
Comment: Energy1
Num peaks: 31
39.02292652 1.192924823
41.03857658 1.36322981
43.05422664 1.371976557
53.03857658 2.219603709
55.05422664 1.970061657
57.06987671 1.105766885
67.05422664 0.9768638123
69.06987671 1.65835937
81.06987671 0.9489394132
83.08552677 1.659440452
95.08552677 0.9840205895
97.10117684 1.579448286
107.0855268 2.013111547
109.1011768 1.719553975
111.1168269 1.436085139
123.1168269 1.388643815
137.132477 1.561794855
151.148127 1.589387059
165.1637771 1.589387059
167.1066561 1.140574589
179.1794272 1.558211146
191.1794272 0.9251754171
193.1950772 1.272124145
207.2107273 1.082724338
219.2107273 1.172152417
221.2263773 5.385020306
235.2420274 6.999153748
237.2576775 1.244021826
245.2263773 1.076694697
263.236942 4.1424861
281.2475067 3.859258633

Name: +ve in-silico MS/MS by CFM-ID for BLVGMDACRQJPKY-WPAMCMATSA-N
ID: BLVGMDACRQJPKY-WPAMCMATSA-N
Comment: Energy2
Num peaks: 31
27.02292652 1.052491654
39.02292652 3.406728817
41.03857658 4.293907957
43.05422664 2.91684288
53.03857658 1.90615143
55.05422664 2.810867606
67.05422664 1.020573119
69.06987671 2.30468257
83.08552677 2.302591693
95.08552677 1.276633043
97.10117684 2.196484233
109.1011768 1.311907277
111.1168269 2.45638496
121.1011768 1.04466563
123.1168269 2.104803674
125.132477 1.87095723
135.1168269 1.04466563
137.132477 3.270051939
149.132477 1.04466563
151.148127 3.586156299
163.148127 1.04466563
165.1637771 3.586156299
177.1637771 1.04466563
179.1794272 2.500094085
191.1794272 2.200398113
193.1950772 1.700903129
207.2107273 1.505733683
219.2107273 3.130827784
221.2263773 3.899505035
233.2263773 1.372522269
237.2576775 1.005013982

Name: +ve in-silico MS/MS by CFM-ID for ACYNXSLKOYLYFV-UTOQUPLUSA-N
ID: ACYNXSLKOYLYFV-UTOQUPLUSA-N
Comment: Energy0
Num peaks: 31
43.05422664 0.5553111655
53.03857658 0.4165092734
55.05422664 1.004176934
57.06987671 0.7220663898
59.01275576 0.5586162438
69.06987671 0.5831621397
83.08552677 0.5874732311
93.06987671 0.3996656734
95.08552677 0.9422978548
97.10117684 0.7628754583
109.1011768 0.5242445754
123.1168269 0.5341987109
137.132477 0.5341987109
151.148127 0.5634694487
165.1637771 0.5634694487
179.1794272 0.5589613508
183.1379563 0.5650943473
185.1536063 0.4953767951
193.1950772 0.5341987109
207.2107273 0.512231018
219.2107273 0.7425550151
221.2263773 2.988076073
223.1692564 0.5650943473
225.1849065 0.5144314349
233.2263773 0.8115682258
235.2420274 7.181498204
237.2576775 0.7796317867
245.2263773 2.915093626
253.2162066 0.47186854
263.236942 20.73703246
281.2475067 30.40366197

Name: +ve in-silico MS/MS by CFM-ID for ACYNXSLKOYLYFV-UTOQUPLUSA-N
ID: ACYNXSLKOYLYFV-UTOQUPLUSA-N
Comment: Energy1
Num peaks: 31
39.02292652 1.249738512
41.03857658 1.327813867
43.05422664 1.460248562
53.03857658 2.29498389
55.05422664 1.924561499
57.06987671 1.101279851
67.05422664 0.969712716
69.06987671 1.682916445
81.06987671 0.941788317
83.08552677 1.652844943
93.06987671 1.843314052
95.08552677 1.690810038
97.10117684 1.537197949
109.1011768 1.281292399
123.1168269 1.266792013
137.132477 1.266792013
139.148127 0.8515963941
151.148127 1.584054927
165.1637771 1.584054927
179.1794272 1.552879014
181.1223062 1.140574589
191.1794272 0.9221217749
193.1950772 1.266792013
207.2107273 1.081449921
219.2107273 1.17130847
221.2263773 5.382868701
235.2420274 6.90023151
237.2576775 1.244021826
245.2263773 1.061305747
263.236942 4.112337696
281.2475067 3.859258633

Name: +ve in-silico MS/MS by CFM-ID for ACYNXSLKOYLYFV-UTOQUPLUSA-N
ID: ACYNXSLKOYLYFV-UTOQUPLUSA-N
Comment: Energy2
Num peaks: 31
27.02292652 1.052491654
39.02292652 3.562217802
41.03857658 3.951046717
43.05422664 3.598587896
53.03857658 2.652856685
55.05422664 2.532095438
67.05422664 1.017396612
69.06987671 2.692499414
83.08552677 2.297162755
97.10117684 2.783965397
107.0855268 1.040582858
111.1168269 2.224824842
121.1011768 1.040582858
123.1168269 1.694255645
125.132477 1.968496573
135.1168269 1.040582858
137.132477 1.694255645
139.148127 1.864544395
149.132477 1.040582858
151.148127 3.579508815
163.148127 1.040582858
165.1637771 3.579508815
177.1637771 1.040582858
179.1794272 2.493446601
191.1794272 2.196315342
193.1950772 1.694255645
207.2107273 1.505499033
219.2107273 3.130642859
221.2263773 3.899287623
233.2263773 1.372451177
237.2576775 1.005013982

Name: +ve in-silico MS/MS by CFM-ID for HHELYEVVXBEXIZ-KPDBFRNYSA-N
ID: HHELYEVVXBEXIZ-KPDBFRNYSA-N
Comment: Energy0
Num peaks: 31
39.02292652 0.4182343192
41.03857658 1.018424062
43.05422664 0.7280772203
55.05422664 0.5911008787
59.01275576 0.5579877961
69.06987671 0.5773891645
83.08552677 0.5836499101
93.06987671 0.4006042286
95.08552677 0.9419157434
97.10117684 0.762443538
109.1011768 0.5286030199
123.1168269 0.5339308333
137.132477 0.5339308333
151.148127 0.5631786786
165.1637771 0.5631786786
179.1794272 0.5631786786
183.1379563 0.5644235591
185.1536063 0.4948195002
193.1950772 0.5586741064
207.2107273 0.5120592814
219.2107273 0.7419848566
221.2263773 2.985581696
233.2263773 0.8110302235
235.2420274 7.160631972
237.1849065 0.5644235591
237.2576775 0.7788054942
239.2005565 0.5138592375
245.2263773 2.930851635
253.2162066 0.4713684303
263.236942 20.77985274
281.2475067 30.35612342

Name: +ve in-silico MS/MS by CFM-ID for HHELYEVVXBEXIZ-KPDBFRNYSA-N
ID: HHELYEVVXBEXIZ-KPDBFRNYSA-N
Comment: Energy1
Num peaks: 31
39.02292652 2.2625241
41.03857658 2.245407938
43.05422664 1.157107834
53.03857658 1.139199448
55.05422664 1.70968108
67.05422664 0.9598467935
69.06987671 1.643139094
81.06987671 0.9490106714
83.08552677 1.601482947
93.06987671 1.880832206
95.08552677 1.684807207
97.10117684 1.531849338
109.1011768 1.370080157
111.1168269 0.8169479628
123.1168269 1.262174974
137.132477 1.262174974
139.148127 0.8489304843
151.148127 1.578264471
165.1637771 1.578264471
179.1794272 1.578264471
181.1223062 1.13540481
193.1950772 1.547203864
207.2107273 1.076923797
219.2107273 1.166352394
221.2263773 5.359919098
233.2263773 0.8143714373
235.2420274 6.880423257
237.2576775 1.238668054
245.2263773 1.058283995
263.236942 4.091406218
281.2475067 3.830763997

Name: +ve in-silico MS/MS by CFM-ID for HHELYEVVXBEXIZ-KPDBFRNYSA-N
ID: HHELYEVVXBEXIZ-KPDBFRNYSA-N
Comment: Energy2
Num peaks: 31
27.02292652 1.044596111
39.02292652 2.759046293
41.03857658 5.374859676
43.05422664 1.732612878
53.03857658 1.970403853
55.05422664 3.362811566
69.06987671 2.293858582
83.08552677 2.322768119
97.10117684 2.765746186
107.0855268 1.034800291
109.1011768 1.584357218
111.1168269 2.21077141
121.1011768 1.034800291
123.1168269 1.684840587
125.132477 1.956366055
135.1168269 1.034800291
137.132477 1.684840587
139.148127 1.853816997
149.132477 1.034800291
151.148127 3.555951034
163.148127 1.034800291
165.1637771 3.555951034
177.1637771 1.034800291
179.1794272 3.555951034
191.1794272 1.034800291
193.1950772 2.478036202
207.2107273 1.49421977
219.2107273 3.107009391
221.2263773 3.869843985
233.2263773 1.362084556
237.2576775 0.9973920711

Name: +ve in-silico MS/MS by CFM-ID for ZKLAMZVXHZVASN-BLWKUPHCSA-N
ID: ZKLAMZVXHZVASN-BLWKUPHCSA-N
Comment: Energy0
Num peaks: 31
41.03857658 0.6002397883
55.05422664 0.5915948839
59.01275576 0.5596352131
69.06987671 0.5874182814
79.05422664 0.4050256772
81.06987671 0.9478322074
83.08552677 0.766744628
95.08552677 0.525706078
109.1011768 0.5307946247
123.1168269 0.536040671
137.132477 0.536040671
151.148127 0.536040671
165.1637771 0.5653485037
179.1794272 0.5653485037
193.1950772 0.5653485037
197.1536063 0.5661820488
199.1692564 0.4962803969
207.2107273 0.5145047867
219.2107273 0.7446451321
221.2263773 2.995735717
233.1899918 0.3545122256
233.2263773 0.8141723093
235.2056419 0.3499144387
235.2420274 7.114699224
237.2576775 0.7809714257
245.2263773 2.99087172
251.2005565 0.8359643056
253.2162066 0.6487331357
255.2318567 0.3844968715
263.236942 21.04290257
281.2475067 30.48077209

Name: +ve in-silico MS/MS by CFM-ID for ZKLAMZVXHZVASN-BLWKUPHCSA-N
ID: ZKLAMZVXHZVASN-BLWKUPHCSA-N
Comment: Energy1
Num peaks: 31
39.02292652 1.179438571
41.03857658 1.881975986
53.03857658 1.115962534
55.05422664 1.716181776
67.05422664 0.9757560576
69.06987671 1.679352131
79.05422664 1.989123568
81.06987671 1.718887031
83.08552677 1.530240533
95.08552677 1.30794647
97.10117684 0.8079307282
109.1011768 1.380366798
111.1168269 0.8170589712
123.1168269 1.276843877
125.132477 0.8303028228
137.132477 1.276843877
151.148127 1.276843877
153.1637771 0.8528640688
165.1637771 1.598151436
179.1794272 1.598151436
193.1950772 1.598151436
195.1379563 1.158448399
207.2107273 1.099116151
219.2107273 1.189774803
221.2263773 5.465582636
233.2263773 0.8305533896
235.2420274 6.786120015
237.2576775 1.262518541
245.2263773 1.096245753
263.236942 4.232958097
281.2475067 3.958285826

Name: +ve in-silico MS/MS by CFM-ID for ZKLAMZVXHZVASN-BLWKUPHCSA-N
ID: ZKLAMZVXHZVASN-BLWKUPHCSA-N
Comment: Energy2
Num peaks: 31
27.02292652 1.037528799
39.02292652 2.960173591
41.03857658 5.626786688
53.03857658 2.044633508
55.05422664 3.0820543
67.05422664 1.247634603
69.06987671 2.427565847
83.08552677 2.224546711
97.10117684 2.110135588
107.0855268 1.015796164
109.1011768 1.564299913
111.1168269 2.180115555
121.1011768 1.015796164
123.1168269 1.653898458
125.132477 2.325589855
135.1168269 1.015796164
137.132477 1.653898458
139.148127 1.927431403
149.132477 1.015796164
151.148127 1.653898458
153.1637771 1.821897564
163.148127 1.015796164
165.1637771 3.512349733
177.1637771 1.015796164
179.1794272 3.512349733
191.1794272 1.015796164
193.1950772 3.512349733
207.2107273 1.483926571
219.2107273 3.085701743
221.2263773 3.843308944
233.2263773 1.352746624

Name: +ve in-silico MS/MS by CFM-ID for JVDHPAUNFBGCFT-CWWKMNTPSA-N
ID: JVDHPAUNFBGCFT-CWWKMNTPSA-N
Comment: Energy0
Num peaks: 31
39.02292652 0.4260360161
41.03857658 1.021710189
43.05422664 0.7256826287
55.05422664 0.5893595461
59.01275576 0.5579877961
69.06987671 0.5769271153
79.05422664 0.4027871145
81.06987671 0.9401591267
83.08552677 0.7581683564
95.08552677 0.523331943
109.1011768 0.5284100744
123.1168269 0.5336757509
137.132477 0.5336757509
151.148127 0.5336757509
165.1637771 0.5629235962
179.1794272 0.5629235962
193.1950772 0.558419024
197.1536063 0.5644235591
199.1692564 0.4948195002
207.2107273 0.5120592814
219.2107273 0.7419848566
221.2263773 2.985581696
233.2263773 0.8110302235
235.2420274 7.112656372
237.1849065 0.5644235591
237.2576775 0.7788054942
239.2005565 0.5138592375
245.2263773 2.930851635
253.2162066 0.4713684303
263.236942 20.77985274
281.2475067 30.35612342

Name: +ve in-silico MS/MS by CFM-ID for JVDHPAUNFBGCFT-CWWKMNTPSA-N
ID: JVDHPAUNFBGCFT-CWWKMNTPSA-N
Comment: Energy1
Num peaks: 31
39.02292652 2.394514461
41.03857658 2.204163185
43.05422664 1.124799248
53.03857658 1.089379706
55.05422664 1.685910907
67.05422664 0.9468870874
69.06987671 1.632399793
79.05422664 1.902317005
81.06987671 1.638169489
83.08552677 1.463399488
95.08552677 1.285876235
109.1011768 1.357120451
111.1168269 0.8062086616
123.1168269 1.253985485
125.132477 0.819237432
137.132477 1.253985485
151.148127 1.253985485
153.1637771 0.8407409951
165.1637771 1.570074982
179.1794272 1.570074982
193.1950772 1.539014375
195.1379563 1.13540481
207.2107273 1.076923797
219.2107273 1.166352394
221.2263773 5.359919098
233.2263773 0.8143714373
235.2420274 6.686687604
237.2576775 1.238668054
245.2263773 1.058283995
263.236942 4.091406218
281.2475067 3.830763997

Name: +ve in-silico MS/MS by CFM-ID for JVDHPAUNFBGCFT-CWWKMNTPSA-N
ID: JVDHPAUNFBGCFT-CWWKMNTPSA-N
Comment: Energy2
Num peaks: 31
27.02292652 1.044596111
39.02292652 3.294608306
41.03857658 4.776052696
43.05422664 1.397563766
53.03857658 2.078948905
55.05422664 3.253894278
69.06987671 2.280822464
83.08552677 2.146715754
93.06987671 1.024915442
97.10117684 2.127278644
107.0855268 1.024915442
109.1011768 1.576746823
111.1168269 2.197735292
121.1011768 1.024915442
123.1168269 1.66874628
125.132477 2.344200516
135.1168269 1.024915442
137.132477 1.66874628
139.148127 1.943329937
149.132477 1.024915442
151.148127 1.66874628
153.1637771 1.83772269
163.148127 1.024915442
165.1637771 3.539856727
177.1637771 1.024915442
179.1794272 3.539856727
193.1950772 2.461941895
207.2107273 1.49421977
219.2107273 3.107009391
221.2263773 3.869843985
233.2263773 1.362084556

Name: +ve in-silico MS/MS by CFM-ID for ZSCQSJYYQBIMGK-AATRIKPKSA-N
ID: ZSCQSJYYQBIMGK-AATRIKPKSA-N
Comment: Energy0
Num peaks: 31
41.03857658 0.5811905638
55.05422664 0.5815608429
59.01275576 0.5509073529
65.03857658 0.4019137387
67.05422664 0.9325494253
69.06987671 0.7411900077
81.06987671 0.5178789918
95.08552677 0.5169071415
109.1011768 0.5219403601
123.1168269 0.5270095983
137.132477 0.5270095983
151.148127 0.5270095983
165.1637771 0.5270095983
179.1794272 0.5559987646
193.1950772 0.5559987646
207.2107273 0.5061995401
209.1536063 0.3068966516
211.1692564 0.5568687349
213.1849065 0.4885407035
219.2107273 0.8045170235
221.2263773 3.046457833
233.2263773 0.8015604261
235.2420274 6.910253447
237.2576775 0.7694921784
245.2263773 2.909194206
247.2056419 1.095307418
251.2005565 0.3627592093
255.2318567 0.4657315889
263.236942 20.52485805
265.2162066 2.182141794
281.2475067 29.82153601

Name: +ve in-silico MS/MS by CFM-ID for ZSCQSJYYQBIMGK-AATRIKPKSA-N
ID: ZSCQSJYYQBIMGK-AATRIKPKSA-N
Comment: Energy1
Num peaks: 31
39.02292652 1.124228106
41.03857658 1.780038849
53.03857658 1.138508421
55.05422664 1.678135806
65.03857658 1.916254652
67.05422664 1.634711873
69.06987671 1.432579104
81.06987671 1.319325086
95.08552677 1.274128432
109.1011768 1.345475308
123.1168269 1.247403615
125.132477 0.8087273596
137.132477 1.247403615
139.148127 0.8087273596
151.148127 1.247403615
165.1637771 1.247403615
167.1794272 0.8330478056
179.1794272 1.563948588
193.1950772 1.563948588
207.2107273 1.079034533
209.1536063 1.137410681
219.2107273 1.240647446
221.2263773 5.929491338
233.2263773 0.8158421137
235.2420274 6.488711266
237.2576775 1.240745519
245.2263773 1.06373639
247.2056419 0.8208200673
263.236942 4.107908288
265.2162066 1.352108693
281.2475067 3.841811982

Name: +ve in-silico MS/MS by CFM-ID for ZSCQSJYYQBIMGK-AATRIKPKSA-N
ID: ZSCQSJYYQBIMGK-AATRIKPKSA-N
Comment: Energy2
Num peaks: 31
27.02292652 1.027145871
39.02292652 2.83231347
41.03857658 4.309451849
51.02292652 1.093139456
53.03857658 2.300121895
55.05422664 3.045069086
67.05422664 1.059046153
69.06987671 1.954053836
83.08552677 2.059485601
93.06987671 1.001001
97.10117684 2.083041628
109.1011768 1.544980222
111.1168269 2.15232128
121.1011768 1.001001
123.1168269 1.629809276
125.132477 2.296339766
137.132477 1.629809276
139.148127 2.296339766
149.132477 1.001001
151.148127 1.629809276
153.1637771 1.902165831
163.148127 1.001001
165.1637771 1.629809276
167.1794272 1.796292066
179.1794272 3.469662354
193.1950772 3.469662354
203.1794272 1.152246321
207.2107273 1.468885297
219.2107273 1.983844718
221.2263773 4.828280475
233.2263773 1.339054

Name: +ve in-silico MS/MS by CFM-ID for NWHQABJQXFAPON-QFBDUHRLSA-N
ID: NWHQABJQXFAPON-QFBDUHRLSA-N
Comment: Energy0
Num peaks: 31
41.03857658 0.597785245
55.05422664 0.5912758079
59.01275576 0.5596352131
65.03857658 0.4040574415
67.05422664 0.9408181463
69.06987671 0.7679582562
81.06987671 0.531968534
95.08552677 0.5255728362
109.1011768 0.5306613829
123.1168269 0.5358645194
137.132477 0.5358645194
151.148127 0.5358645194
165.1637771 0.5358645194
179.1794272 0.5651723521
193.1950772 0.5651723521
207.2107273 0.5145047867
211.1692564 0.5661820488
213.1849065 0.4962803969
219.2107273 0.7446451321
221.2263773 2.995735717
233.1899918 0.3545122256
233.2263773 0.8141723093
235.2056419 0.3499144387
235.2420274 7.081568845
237.2576775 0.7809714257
245.2263773 2.99087172
251.2005565 0.8359643056
253.2162066 0.6487331357
255.2318567 0.3844968715
263.236942 21.04290257
281.2475067 30.48077209

Name: +ve in-silico MS/MS by CFM-ID for NWHQABJQXFAPON-QFBDUHRLSA-N
ID: NWHQABJQXFAPON-QFBDUHRLSA-N
Comment: Energy1
Num peaks: 31
39.02292652 1.165944684
41.03857658 1.839728782
53.03857658 1.093625785
55.05422664 1.711548008
65.03857658 1.879832874
67.05422664 1.656156552
69.06987671 1.531111579
81.06987671 1.387406027
83.08552677 0.8152645532
95.08552677 1.302354647
109.1011768 1.374774975
111.1168269 0.8124252036
123.1168269 1.273310296
125.132477 0.8256690552
137.132477 1.273310296
139.148127 0.8256690552
151.148127 1.273310296
165.1637771 1.273310296
167.1794272 0.8493304879
179.1794272 1.594617855
193.1950772 1.594617855
207.2107273 1.099116151
209.1536063 1.158448399
219.2107273 1.189774803
221.2263773 5.465582636
233.2263773 0.8305533896
235.2420274 6.702527425
237.2576775 1.262518541
245.2263773 1.096245753
263.236942 4.232958097
281.2475067 3.958285826

Name: +ve in-silico MS/MS by CFM-ID for NWHQABJQXFAPON-QFBDUHRLSA-N
ID: NWHQABJQXFAPON-QFBDUHRLSA-N
Comment: Energy2
Num peaks: 31
27.02292652 1.037528799
39.02292652 3.25651834
41.03857658 5.189579654
51.02292652 1.059818671
53.03857658 1.829056287
55.05422664 3.078042481
69.06987671 2.471520173
83.08552677 2.082329624
97.10117684 2.106123768
107.0855268 1.012754137
109.1011768 1.561957841
111.1168269 2.176103736
121.1011768 1.012754137
123.1168269 1.648945491
125.132477 2.321578035
137.132477 1.648945491
139.148127 2.321578035
149.132477 1.012754137
151.148127 1.648945491
153.1637771 1.923419584
163.148127 1.012754137
165.1637771 1.648945491
167.1794272 1.816944598
177.1637771 1.012754137
179.1794272 3.507396766
191.1794272 1.012754137
193.1950772 3.507396766
207.2107273 1.483926571
219.2107273 3.085701743
221.2263773 3.843308944
233.2263773 1.352746624

Name: +ve in-silico MS/MS by CFM-ID for XUJZXUBHXZOWMW-SNAWJCMRSA-N
ID: XUJZXUBHXZOWMW-SNAWJCMRSA-N
Comment: Energy0
Num peaks: 31
41.03857658 0.577786021
51.02292652 0.4038882043
53.03857658 0.9410561695
55.05422664 0.7407946888
59.01275576 0.5509073529
67.05422664 0.5171376029
81.06987671 0.5177531886
95.08552677 0.5209334269
109.1011768 0.5218145569
123.1168269 0.5268432809
137.132477 0.5268432809
151.148127 0.5268432809
165.1637771 0.5268432809
179.1794272 0.5268432809
193.1950772 0.5558324472
207.2107273 0.5061995401
219.2107273 0.8039206613
221.2263773 3.046457833
223.1692564 0.3068966516
225.1849065 0.5568687349
227.2005565 0.5074120462
233.2263773 0.8015604261
235.2420274 6.878972669
237.2576775 0.7694921784
245.2263773 2.909194206
247.2056419 1.095307418
251.2005565 0.3627592093
255.2318567 0.4657315889
263.236942 20.52485805
265.2162066 2.182141794
281.2475067 29.82153601

Name: +ve in-silico MS/MS by CFM-ID for XUJZXUBHXZOWMW-SNAWJCMRSA-N
ID: XUJZXUBHXZOWMW-SNAWJCMRSA-N
Comment: Energy1
Num peaks: 31
39.02292652 1.134694122
41.03857658 1.769895059
51.02292652 2.011948653
53.03857658 1.865479764
55.05422664 1.42197255
67.05422664 1.348217161
81.06987671 1.314227261
83.08552677 0.794252671
95.08552677 1.33072234
109.1011768 1.340377483
111.1168269 0.7914554076
123.1168269 1.244182201
125.132477 0.804502952
137.132477 1.244182201
139.148127 0.804502952
151.148127 1.244182201
165.1637771 1.244182201
179.1794272 1.244182201
193.1950772 1.560727173
207.2107273 1.079034533
219.2107273 1.236398918
221.2263773 5.929491338
223.1692564 1.137410681
233.2263773 0.8158421137
235.2420274 6.41250348
237.2576775 1.240745519
245.2263773 1.06373639
247.2056419 0.8208200673
263.236942 4.107908288
265.2162066 1.352108693
281.2475067 3.841811982

Name: +ve in-silico MS/MS by CFM-ID for XUJZXUBHXZOWMW-SNAWJCMRSA-N
ID: XUJZXUBHXZOWMW-SNAWJCMRSA-N
Comment: Energy2
Num peaks: 31
27.02292652 1.027145871
39.02292652 2.983334792
41.03857658 4.389883381
51.02292652 1.17502593
53.03857658 2.283217651
55.05422664 1.914747026
67.05422664 1.011087715
69.06987671 1.82624909
83.08552677 2.055848548
97.10117684 2.079404575
109.1011768 1.542856935
111.1168269 2.148684227
123.1168269 1.625318994
125.132477 2.292702713
135.1168269 0.9982431454
137.132477 1.625318994
139.148127 2.292702713
149.132477 0.9982431454
151.148127 1.625318994
153.1637771 1.898528778
165.1637771 1.625318994
167.1794272 2.207020809
177.1637771 0.9982431454
179.1794272 1.625318994
181.1950772 1.176837848
193.1950772 3.465172072
203.1794272 1.152246321
207.2107273 1.468885297
219.2107273 1.981743758
221.2263773 4.828280475
233.2263773 1.339054

Name: +ve in-silico MS/MS by CFM-ID for VXVWCUMIPQWFRF-CANNQBONSA-N
ID: VXVWCUMIPQWFRF-CANNQBONSA-N
Comment: Energy0
Num peaks: 26
43.05422664 0.554684036
57.06987671 0.5502356606
59.01275576 1.078934861
71.08552677 0.5459600498
85.10117684 0.545860174
99.1168269 0.53945861
111.0440559 0.5633909031
113.0597059 0.4839685893
113.132477 0.5433744182
127.148127 0.5479873813
141.1637771 0.5479873813
155.1794272 0.5479873813
167.1794272 0.9926090295
169.1950772 0.721688483
181.1950772 0.5479873813
195.2107273 0.536731775
209.2263773 0.5153950893
219.2107273 2.354106901
221.2263773 3.629801724
233.2263773 0.8154022689
235.2420274 7.083927106
237.2576775 0.7819427823
245.2263773 3.007305928
253.2162066 0.4732672594
263.236942 21.12205958
281.2475067 30.53671275

Name: +ve in-silico MS/MS by CFM-ID for VXVWCUMIPQWFRF-CANNQBONSA-N
ID: VXVWCUMIPQWFRF-CANNQBONSA-N
Comment: Energy1
Num peaks: 31
39.02292652 1.167143023
41.03857658 1.106629139
43.05422664 1.526242238
53.03857658 1.401152073
57.06987671 1.451813411
67.05422664 1.293209467
71.08552677 1.409429492
81.06987671 0.9128667118
85.10117684 1.357187349
95.08552677 0.8641483054
99.1168269 1.273950386
109.1011768 0.8641483054
113.132477 1.31586384
127.148127 1.408493875
141.1637771 1.408493875
155.1794272 1.408493875
165.1637771 2.228913973
167.1794272 1.847030953
169.1950772 1.058471888
179.1794272 0.8710080926
181.1950772 1.408493875
195.2107273 1.257826653
205.1950772 0.9390914608
209.2263773 1.082212647
219.2107273 5.421435646
221.2263773 5.493104951
235.2420274 6.654579146
237.2576775 1.231210989
245.2263773 1.194065278
263.236942 4.33657222
281.2475067 3.791201543

Name: +ve in-silico MS/MS by CFM-ID for VXVWCUMIPQWFRF-CANNQBONSA-N
ID: VXVWCUMIPQWFRF-CANNQBONSA-N
Comment: Energy2
Num peaks: 31
25.00727645 1.320452236
39.02292652 3.174436546
41.03857658 3.944016409
43.05422664 4.011900112
53.03857658 3.004762722
55.05422664 1.553422211
57.06987671 2.39873323
67.05422664 1.83006919
71.08552677 1.667477119
79.05422664 1.247962149
95.08552677 1.153439249
107.0855268 1.482405474
109.1011768 1.153439249
121.1011768 1.482405474
123.1168269 1.144678555
127.148127 1.964218653
135.1168269 1.482405474
141.1637771 1.964218653
149.132477 1.482405474
151.148127 1.144678555
155.1794272 1.964218653
163.148127 1.482405474
167.1794272 1.590984066
177.1637771 2.116886318
179.1794272 1.296789377
181.1950772 1.964218653
191.1794272 2.116886318
195.2107273 1.729911114
209.2263773 1.573482056
219.2107273 3.206975819
233.2263773 1.433775096

Name: +ve in-silico MS/MS by CFM-ID for HTDYFMGWIACGSV-AUGURXLVSA-N
ID: HTDYFMGWIACGSV-AUGURXLVSA-N
Comment: Energy0
Num peaks: 26
43.05422664 0.555317408
57.06987671 0.5508655404
59.01275576 1.080117805
71.08552677 0.5465752055
85.10117684 0.5464752513
97.02840582 0.5664058405
99.04405588 0.4892377253
99.1168269 0.5422066888
113.132477 0.543987544
127.148127 0.5486041285
141.1637771 0.5486041285
155.1794272 0.5486041285
169.1950772 0.5486041285
181.1950772 0.993726188
183.2107273 0.7224517706
195.2107273 0.5372994447
209.2263773 0.5160745606
219.2107273 2.356404921
221.2263773 3.641733756
233.2263773 0.8163838801
235.2420274 7.068223031
237.2576775 0.7827752874
245.2263773 3.017147331
253.2162066 0.4737711293
263.236942 21.17419073
281.2475067 30.58467631

Name: +ve in-silico MS/MS by CFM-ID for HTDYFMGWIACGSV-AUGURXLVSA-N
ID: HTDYFMGWIACGSV-AUGURXLVSA-N
Comment: Energy1
Num peaks: 31
39.02292652 1.470137596
41.03857658 0.961070543
43.05422664 1.538847823
53.03857658 1.346279108
57.06987671 1.464144131
67.05422664 0.9252406851
71.08552677 1.420820184
81.06987671 0.9215324292
85.10117684 1.368385111
95.08552677 0.8726341056
99.1168269 1.303375786
109.1011768 0.8726341056
113.132477 1.326908994
127.148127 1.419881112
141.1637771 1.419881112
155.1794272 1.419881112
169.1950772 1.419881112
179.1794272 2.246934053
181.1950772 1.861963626
183.2107273 1.063504645
191.1794272 0.8562493122
195.2107273 1.26380729
205.1950772 0.9556937243
209.2263773 1.088340823
219.2107273 5.446631583
221.2263773 5.64043011
235.2420274 6.672281675
237.2576775 1.236501626
245.2263773 1.217041145
263.236942 4.396363317
281.2475067 3.819255091

Name: +ve in-silico MS/MS by CFM-ID for HTDYFMGWIACGSV-AUGURXLVSA-N
ID: HTDYFMGWIACGSV-AUGURXLVSA-N
Comment: Energy2
Num peaks: 31
25.00727645 1.330954241
39.02292652 3.522138159
41.03857658 3.750381558
43.05422664 4.061520379
53.03857658 2.330465702
55.05422664 1.286075041
57.06987671 2.435523432
65.03857658 1.223920499
71.08552677 1.681812736
79.05422664 1.254466926
95.08552677 1.165334472
107.0855268 1.490774859
109.1011768 1.165334472
121.1011768 1.490774859
123.1168269 1.156741568
127.148127 1.980914356
135.1168269 1.490774859
137.132477 1.156741568
141.1637771 1.980914356
149.132477 1.490774859
151.148127 1.156741568
155.1794272 1.980914356
163.148127 1.490774859
169.1950772 1.980914356
177.1637771 1.490774859
181.1950772 1.604507305
191.1794272 2.131628283
195.2107273 1.739689943
209.2263773 1.586256906
219.2107273 3.231438464
233.2263773 1.445345594

Name: +ve in-silico MS/MS by CFM-ID for VXVWCUMIPQWFRF-NQJJCMTOSA-N
ID: VXVWCUMIPQWFRF-NQJJCMTOSA-N
Comment: Energy0
Num peaks: 26
43.05422664 0.554684036
57.06987671 0.5502356606
59.01275576 1.078934861
71.08552677 0.5459600498
85.10117684 0.545860174
99.1168269 0.53945861
111.0440559 0.5633909031
113.0597059 0.4839685893
113.132477 0.5433744182
127.148127 0.5479873813
141.1637771 0.5479873813
155.1794272 0.5479873813
167.1794272 0.9926090295
169.1950772 0.721688483
181.1950772 0.5479873813
195.2107273 0.536731775
209.2263773 0.5153950893
219.2107273 2.354106901
221.2263773 3.629801724
233.2263773 0.8154022689
235.2420274 7.083927106
237.2576775 0.7819427823
245.2263773 3.007305928
253.2162066 0.4732672594
263.236942 21.12205958
281.2475067 30.53671275

Name: +ve in-silico MS/MS by CFM-ID for VXVWCUMIPQWFRF-NQJJCMTOSA-N
ID: VXVWCUMIPQWFRF-NQJJCMTOSA-N
Comment: Energy1
Num peaks: 31
39.02292652 1.167143023
41.03857658 1.106629139
43.05422664 1.526242238
53.03857658 1.401152073
57.06987671 1.451813411
67.05422664 1.293209467
71.08552677 1.409429492
81.06987671 0.9128667118
85.10117684 1.357187349
95.08552677 0.8641483054
99.1168269 1.273950386
109.1011768 0.8641483054
113.132477 1.31586384
127.148127 1.408493875
141.1637771 1.408493875
155.1794272 1.408493875
165.1637771 2.228913973
167.1794272 1.847030953
169.1950772 1.058471888
179.1794272 0.8710080926
181.1950772 1.408493875
195.2107273 1.257826653
205.1950772 0.9390914608
209.2263773 1.082212647
219.2107273 5.421435646
221.2263773 5.493104951
235.2420274 6.654579146
237.2576775 1.231210989
245.2263773 1.194065278
263.236942 4.33657222
281.2475067 3.791201543

Name: +ve in-silico MS/MS by CFM-ID for VXVWCUMIPQWFRF-NQJJCMTOSA-N
ID: VXVWCUMIPQWFRF-NQJJCMTOSA-N
Comment: Energy2
Num peaks: 31
25.00727645 1.320452236
39.02292652 3.174436546
41.03857658 3.944016409
43.05422664 4.011900112
53.03857658 3.004762722
55.05422664 1.553422211
57.06987671 2.39873323
67.05422664 1.83006919
71.08552677 1.667477119
79.05422664 1.247962149
95.08552677 1.153439249
107.0855268 1.482405474
109.1011768 1.153439249
121.1011768 1.482405474
123.1168269 1.144678555
127.148127 1.964218653
135.1168269 1.482405474
141.1637771 1.964218653
149.132477 1.482405474
151.148127 1.144678555
155.1794272 1.964218653
163.148127 1.482405474
167.1794272 1.590984066
177.1637771 2.116886318
179.1794272 1.296789377
181.1950772 1.964218653
191.1794272 2.116886318
195.2107273 1.729911114
209.2263773 1.573482056
219.2107273 3.206975819
233.2263773 1.433775096

Name: +ve in-silico MS/MS by CFM-ID for UCMXZDHSKOOQEN-YBAIQQBHSA-N
ID: UCMXZDHSKOOQEN-YBAIQQBHSA-N
Comment: Energy0
Num peaks: 30
43.05422664 0.5450188433
57.06987671 0.5405588217
59.01275576 0.5624874603
71.01275576 0.5677944564
71.08552677 0.5362606286
73.02840582 0.4968013081
85.10117684 0.5361604913
99.1168269 0.5318841105
113.132477 0.5336682276
125.0597059 0.567194013
127.075356 0.4988097128
127.148127 0.5382932678
141.1637771 0.5382932678
151.148127 0.4071674065
153.1637771 0.975049383
155.1794272 0.7237880631
167.1794272 0.5382932678
181.1950772 0.5382932678
195.2107273 0.5382932678
207.2107273 0.9355998703
209.2263773 0.6945043295
219.2107273 0.7479509524
221.2263773 3.009282922
233.2263773 0.817681328
235.2420274 7.179154805
237.2576775 0.7847205056
245.2263773 2.981858983
253.2162066 0.4749484637
263.236942 21.08015744
281.2475067 30.69681678

Name: +ve in-silico MS/MS by CFM-ID for UCMXZDHSKOOQEN-YBAIQQBHSA-N
ID: UCMXZDHSKOOQEN-YBAIQQBHSA-N
Comment: Energy1
Num peaks: 31
39.02292652 1.311848255
41.03857658 0.9959333946
43.05422664 1.432136669
53.03857658 1.232911998
57.06987671 1.355098095
67.05422664 1.096696122
68.99710569 1.60017693
71.08552677 1.310420049
81.06987671 1.247767567
85.10117684 1.256346105
99.1168269 1.189304899
113.132477 1.213573643
127.148127 1.309451626
141.1637771 1.309451626
151.148127 2.072181554
153.1637771 1.717151723
155.1794272 1.101914744
163.148127 0.8862230772
167.1794272 1.309451626
181.1950772 1.309451626
195.2107273 1.309451626
205.1950772 1.778142962
207.2107273 1.473491183
209.2263773 0.9455551532
219.2107273 1.21302182
221.2263773 5.561735104
235.2420274 7.060537623
237.2576775 1.281664291
245.2263773 1.20776969
263.236942 4.505940336
281.2475067 4.06172949

Name: +ve in-silico MS/MS by CFM-ID for UCMXZDHSKOOQEN-YBAIQQBHSA-N
ID: UCMXZDHSKOOQEN-YBAIQQBHSA-N
Comment: Energy2
Num peaks: 31
39.02292652 3.333576596
41.03857658 3.764754358
43.05422664 3.839088456
53.03857658 2.796237361
55.05422664 1.492679931
57.06987671 2.209425382
67.05422664 1.963808818
71.08552677 1.454015298
81.06987671 1.769789748
93.06987671 1.364728839
107.0855268 1.439595123
111.1168269 1.077148641
121.1011768 1.595227094
125.132477 1.077148641
127.148127 1.753791301
135.1168269 1.595227094
139.148127 1.077148641
141.1637771 1.753791301
149.132477 1.169267425
153.1637771 1.420541451
163.148127 2.141791125
165.1637771 1.077148641
167.1794272 1.753791301
177.1637771 2.141791125
181.1950772 1.753791301
191.1794272 2.141791125
195.2107273 1.753791301
207.2107273 1.287487207
219.2107273 3.304278266
221.2263773 4.115508018
233.2263773 1.448535763

Name: +ve in-silico MS/MS by CFM-ID for JSTMUVZUZPLTFI-OYAITDOQSA-N
ID: JSTMUVZUZPLTFI-OYAITDOQSA-N
Comment: Energy0
Num peaks: 31
43.05422664 0.5451915799
57.06987671 0.5375847847
59.01275576 0.5598211264
71.01275576 0.5649524724
71.08552677 0.533312106
73.02840582 0.4944434745
81.06987671 0.4649674396
83.08552677 0.9546503009
85.10117684 0.7156605216
97.10117684 0.5343171883
111.1168269 0.5382303112
125.132477 0.5353380472
139.148127 0.5353380472
153.1637771 0.5353380472
167.1794272 0.5353380472
181.1950772 0.5353380472
195.1379563 0.5663805132
195.2107273 0.5353380472
197.1536063 0.4964452611
205.1950772 0.3884647789
207.2107273 0.9302619438
209.2263773 0.6905419378
219.2107273 0.7442365471
221.2263773 2.994683211
233.2263773 0.813473902
235.2420274 7.154744891
237.2576775 0.7812158302
245.2263773 2.936038019
253.2162066 0.4728272751
263.236942 20.84441628
281.2475067 30.49484511

Name: +ve in-silico MS/MS by CFM-ID for JSTMUVZUZPLTFI-OYAITDOQSA-N
ID: JSTMUVZUZPLTFI-OYAITDOQSA-N
Comment: Energy1
Num peaks: 31
39.02292652 1.372330265
43.05422664 1.430266919
53.03857658 1.242537591
57.06987671 1.318557395
67.05422664 1.17830023
68.99710569 1.566130934
71.08552677 1.275487371
81.06987671 2.29424555
83.08552677 1.495000582
95.08552677 1.262571197
97.10117684 1.109085338
109.1011768 1.259747437
111.1168269 1.15167728
123.1168269 1.139020468
125.132477 1.274536609
137.132477 1.02166327
139.148127 1.274536609
151.148127 1.21648985
153.1637771 1.274536609
167.1794272 1.274536609
181.1950772 1.274536609
195.2107273 1.274536609
205.1950772 1.730072306
207.2107273 1.433656542
219.2107273 1.18294603
221.2263773 5.432613986
235.2420274 6.845322005
237.2576775 1.254442448
245.2263773 1.103492486
263.236942 4.224318428
281.2475067 3.914937723

Name: +ve in-silico MS/MS by CFM-ID for JSTMUVZUZPLTFI-OYAITDOQSA-N
ID: JSTMUVZUZPLTFI-OYAITDOQSA-N
Comment: Energy2
Num peaks: 31
39.02292652 3.952414226
41.03857658 3.110262422
43.05422664 3.884327562
53.03857658 2.988346566
55.05422664 1.22997152
57.06987671 2.133859894
67.05422664 2.247423115
71.08552677 1.422702418
81.06987671 2.039176314
95.08552677 2.843467204
109.1011768 2.9400441
123.1168269 3.054176595
125.132477 1.711287986
137.132477 2.644117712
139.148127 1.711287986
151.148127 2.502166758
153.1637771 1.711287986
163.148127 2.125642075
165.1637771 1.051043831
167.1794272 1.711287986
177.1637771 2.125642075
179.1794272 1.051043831
181.1950772 1.711287986
191.1794272 2.125642075
193.1950772 1.051043831
195.2107273 1.711287986
207.2107273 1.238473367
219.2107273 3.179147665
221.2263773 3.959684931
233.2263773 1.393702553
237.2576775 1.020509189

Name: +ve in-silico MS/MS by CFM-ID for VMZIKKGYJROZNC-QGLGPCELSA-N
ID: VMZIKKGYJROZNC-QGLGPCELSA-N
Comment: Energy0
Num peaks: 30
43.05422664 0.5455872618
57.06987671 0.5411237298
59.01275576 0.5631251337
71.01275576 0.5684742401
71.08552677 0.5368221536
73.02840582 0.4973652032
85.10117684 0.5367219375
99.1168269 0.5324421908
111.0440559 0.5678733241
113.0597059 0.4928818741
113.132477 0.5342277122
127.148127 0.5388563927
141.1637771 0.5388563927
155.1794272 0.5388563927
165.1637771 0.4075933566
167.1794272 0.9760694118
169.1950772 0.7245452397
181.1950772 0.5388563927
195.2107273 0.5388563927
207.2107273 0.936830794
209.2263773 0.6954180554
219.2107273 0.7488244629
221.2263773 3.012728467
233.2263773 0.8186656074
235.2420274 7.162599339
237.2576775 0.7855585282
245.2263773 2.991541091
253.2162066 0.475455673
263.236942 21.13182215
281.2475067 30.74515818

Name: +ve in-silico MS/MS by CFM-ID for VMZIKKGYJROZNC-QGLGPCELSA-N
ID: VMZIKKGYJROZNC-QGLGPCELSA-N
Comment: Energy1
Num peaks: 31
39.02292652 1.31687298
41.03857658 1.00026376
43.05422664 1.438928986
53.03857658 1.201738022
57.06987671 1.361595895
67.05422664 1.237418241
68.99710569 1.607337082
71.08552677 1.316747044
85.10117684 1.262466377
99.1168269 1.195168873
113.132477 1.219530395
127.148127 1.315774919
141.1637771 1.315774919
155.1794272 1.315774919
165.1637771 2.082188042
167.1794272 1.725443785
169.1950772 1.10723585
177.1637771 0.8902996712
181.1950772 1.315774919
191.1794272 0.8902996712
195.2107273 1.315774919
205.1950772 1.788387903
207.2107273 1.481980844
209.2263773 0.9510030599
219.2107273 1.219403549
221.2263773 5.589034123
235.2420274 7.079999054
237.2576775 1.287389078
245.2263773 1.230734212
263.236942 4.567322181
281.2475067 4.092844748

Name: +ve in-silico MS/MS by CFM-ID for VMZIKKGYJROZNC-QGLGPCELSA-N
ID: VMZIKKGYJROZNC-QGLGPCELSA-N
Comment: Energy2
Num peaks: 31
39.02292652 3.356755662
41.03857658 3.792474112
43.05422664 3.865575065
53.03857658 2.822975473
55.05422664 1.50214283
57.06987671 2.22281712
67.05422664 1.680149218
71.08552677 1.461337071
79.05422664 1.291190269
93.06987671 1.371963791
107.0855268 1.44743165
111.1168269 1.083124991
121.1011768 1.604314174
127.148127 1.763521872
135.1168269 1.604314174
139.148127 1.083124991
141.1637771 1.763521872
149.132477 1.174931781
153.1637771 1.083124991
155.1794272 1.763521872
163.148127 1.510978979
167.1794272 1.428423049
177.1637771 2.156705747
179.1794272 1.083124991
181.1950772 1.763521872
191.1794272 2.156705747
195.2107273 1.763521872
207.2107273 1.298044951
219.2107273 3.331229022
221.2263773 4.149069234
233.2263773 1.460345703

Name: +ve in-silico MS/MS by CFM-ID for UCMXZDHSKOOQEN-ATNUXVQMSA-N
ID: UCMXZDHSKOOQEN-ATNUXVQMSA-N
Comment: Energy0
Num peaks: 30
43.05422664 0.5450188433
57.06987671 0.5405588217
59.01275576 0.5624874603
71.01275576 0.5677944564
71.08552677 0.5362606286
73.02840582 0.4968013081
85.10117684 0.5361604913
99.1168269 0.5318841105
113.132477 0.5336682276
125.0597059 0.567194013
127.075356 0.4988097128
127.148127 0.5382932678
141.1637771 0.5382932678
151.148127 0.4071674065
153.1637771 0.975049383
155.1794272 0.7237880631
167.1794272 0.5382932678
181.1950772 0.5382932678
195.2107273 0.5382932678
207.2107273 0.9355998703
209.2263773 0.6945043295
219.2107273 0.7479509524
221.2263773 3.009282922
233.2263773 0.817681328
235.2420274 7.179154805
237.2576775 0.7847205056
245.2263773 2.981858983
253.2162066 0.4749484637
263.236942 21.08015744
281.2475067 30.69681678

Name: +ve in-silico MS/MS by CFM-ID for UCMXZDHSKOOQEN-ATNUXVQMSA-N
ID: UCMXZDHSKOOQEN-ATNUXVQMSA-N
Comment: Energy1
Num peaks: 31
39.02292652 1.311848255
41.03857658 0.9959333946
43.05422664 1.432136669
53.03857658 1.232911998
57.06987671 1.355098095
67.05422664 1.096696122
68.99710569 1.60017693
71.08552677 1.310420049
81.06987671 1.247767567
85.10117684 1.256346105
99.1168269 1.189304899
113.132477 1.213573643
127.148127 1.309451626
141.1637771 1.309451626
151.148127 2.072181554
153.1637771 1.717151723
155.1794272 1.101914744
163.148127 0.8862230772
167.1794272 1.309451626
181.1950772 1.309451626
195.2107273 1.309451626
205.1950772 1.778142962
207.2107273 1.473491183
209.2263773 0.9455551532
219.2107273 1.21302182
221.2263773 5.561735104
235.2420274 7.060537623
237.2576775 1.281664291
245.2263773 1.20776969
263.236942 4.505940336
281.2475067 4.06172949

Name: +ve in-silico MS/MS by CFM-ID for UCMXZDHSKOOQEN-ATNUXVQMSA-N
ID: UCMXZDHSKOOQEN-ATNUXVQMSA-N
Comment: Energy2
Num peaks: 31
39.02292652 3.333576596
41.03857658 3.764754358
43.05422664 3.839088456
53.03857658 2.796237361
55.05422664 1.492679931
57.06987671 2.209425382
67.05422664 1.963808818
71.08552677 1.454015298
81.06987671 1.769789748
93.06987671 1.364728839
107.0855268 1.439595123
111.1168269 1.077148641
121.1011768 1.595227094
125.132477 1.077148641
127.148127 1.753791301
135.1168269 1.595227094
139.148127 1.077148641
141.1637771 1.753791301
149.132477 1.169267425
153.1637771 1.420541451
163.148127 2.141791125
165.1637771 1.077148641
167.1794272 1.753791301
177.1637771 2.141791125
181.1950772 1.753791301
191.1794272 2.141791125
195.2107273 1.753791301
207.2107273 1.287487207
219.2107273 3.304278266
221.2263773 4.115508018
233.2263773 1.448535763

Name: +ve in-silico MS/MS by CFM-ID for HQDZXXJLRBJIPD-ZNGCIPOTSA-N
ID: HQDZXXJLRBJIPD-ZNGCIPOTSA-N
Comment: Energy0
Num peaks: 31
43.05422664 0.543833462
57.06987671 0.5393801354
59.01275576 0.5612721589
71.08552677 0.5350997658
85.02840582 0.5666880404
85.10117684 0.5349997788
87.04405588 0.4977320077
99.1168269 0.5285910897
113.132477 0.5325112563
123.1168269 0.4062870168
125.132477 0.9729411018
127.148127 0.7222230667
139.148127 0.5371293538
153.0910061 0.5679296201
153.1637771 0.5371293538
155.1066561 0.4977320077
167.1794272 0.5371293538
181.1950772 0.5371293538
191.1794272 0.4273151101
193.1950772 0.9729411018
195.2107273 0.7222230667
207.2107273 0.5151594265
219.2107273 0.7462510867
221.2263773 3.002607283
233.2263773 0.8157533694
235.2420274 7.204627006
237.2576775 0.7831232151
245.2263773 2.960368173
253.2162066 0.4739817109
263.236942 20.97045341
281.2475067 30.60472694

Name: +ve in-silico MS/MS by CFM-ID for HQDZXXJLRBJIPD-ZNGCIPOTSA-N
ID: HQDZXXJLRBJIPD-ZNGCIPOTSA-N
Comment: Energy1
Num peaks: 31
41.03857658 1.438299173
43.05422664 1.41506676
53.03857658 1.219873991
57.06987671 1.338588116
67.05422664 1.19413692
71.08552677 1.295036916
81.06987671 1.199792329
83.01275576 1.146679383
85.10117684 1.241355992
95.08552677 1.114629493
99.1168269 1.15582663
109.1011768 1.255885223
113.132477 1.198894407
123.1168269 2.047849187
125.132477 1.696988255
127.148127 1.08897563
139.148127 1.294075532
153.1637771 1.294075532
167.1794272 1.294075532
181.1950772 1.294075532
191.1794272 2.248121934
193.1950772 1.696988255
195.2107273 1.08897563
207.2107273 1.110903707
219.2107273 1.200609904
221.2263773 5.509156641
235.2420274 6.953555212
237.2576775 1.270797799
245.2263773 1.158737598
263.236942 4.378889928
281.2475067 4.002901354

Name: +ve in-silico MS/MS by CFM-ID for HQDZXXJLRBJIPD-ZNGCIPOTSA-N
ID: HQDZXXJLRBJIPD-ZNGCIPOTSA-N
Comment: Energy2
Num peaks: 31
27.02292652 1.092667626
39.02292652 1.968320395
41.03857658 4.868369585
43.05422664 3.772350136
53.03857658 2.760537745
55.05422664 1.533466163
57.06987671 2.168095885
67.05422664 2.286707303
71.08552677 1.440879912
81.06987671 2.231515065
95.08552677 2.413109597
109.1011768 2.478873197
111.1168269 1.066210454
121.1011768 1.578550201
125.132477 1.406116192
135.1168269 1.78524444
139.148127 1.73598197
149.132477 2.113415214
151.148127 1.066210454
153.1637771 1.73598197
163.148127 2.113415214
165.1637771 1.066210454
167.1794272 1.73598197
177.1637771 2.113415214
181.1950772 1.73598197
191.1794272 2.020730272
193.1950772 1.406116192
207.2107273 1.56412451
219.2107273 3.25190831
221.2263773 4.050299057
233.2263773 1.425591849

Name: +ve in-silico MS/MS by CFM-ID for ZUJRIJVETNXFEO-RICRECKTSA-N
ID: ZUJRIJVETNXFEO-RICRECKTSA-N
Comment: Energy0
Num peaks: 30
43.05422664 0.5443953131
57.06987671 0.5399384867
59.01275576 0.561907335
71.08552677 0.5356547531
85.02840582 0.5673652355
85.10117684 0.5355546875
87.04405588 0.4982952692
99.1168269 0.5291409618
113.132477 0.5330642092
127.148127 0.5376859361
139.075356 0.568607791
139.148127 0.9739492794
141.0910061 0.4982952692
141.1637771 0.7229714461
153.1637771 0.5376859361
167.1794272 0.5376859361
181.1950772 0.5376859361
191.1794272 0.4277526376
193.1950772 0.9739492794
195.2107273 0.7229714461
207.2107273 0.5158348629
219.2107273 0.7471203869
221.2263773 3.00603698
233.2263773 0.8167325814
235.2420274 7.187584289
237.2576775 0.7839580629
245.2263773 2.969935273
253.2162066 0.4744869988
263.236942 21.02162107
281.2475067 30.65285089

Name: +ve in-silico MS/MS by CFM-ID for ZUJRIJVETNXFEO-RICRECKTSA-N
ID: ZUJRIJVETNXFEO-RICRECKTSA-N
Comment: Energy1
Num peaks: 31
39.02292652 0.8920413003
41.03857658 1.444090277
43.05422664 1.421646808
53.03857658 1.224471161
57.06987671 1.344877921
67.05422664 1.198636416
71.08552677 1.30116144
81.06987671 1.094409003
83.01275576 1.15205121
85.10117684 1.247276791
95.08552677 1.260881497
99.1168269 1.161422836
113.132477 1.20465406
127.148127 1.300196407
137.132477 2.057535351
139.148127 1.705014875
141.1637771 1.094126398
153.1637771 1.300196407
167.1794272 1.300196407
181.1950772 1.300196407
191.1794272 2.258568152
193.1950772 1.705014875
195.2107273 1.094126398
207.2107273 1.11717232
219.2107273 1.20682092
221.2263773 5.535837623
235.2420274 6.972383827
237.2576775 1.276427695
245.2263773 1.180137428
263.236942 4.436850893
281.2475067 4.033341808

Name: +ve in-silico MS/MS by CFM-ID for ZUJRIJVETNXFEO-RICRECKTSA-N
ID: ZUJRIJVETNXFEO-RICRECKTSA-N
Comment: Energy2
Num peaks: 31
27.02292652 1.101309589
39.02292652 1.980866771
41.03857658 4.901894567
43.05422664 3.797302352
53.03857658 2.778345048
55.05422664 1.542758895
57.06987671 2.180359974
67.05422664 2.300767058
71.08552677 1.447392413
81.06987671 1.896785453
95.08552677 2.493477719
107.0855268 1.432474945
121.1011768 1.586892096
125.132477 1.071643809
127.148127 1.744828448
135.1168269 1.164257349
139.148127 1.41328169
149.132477 2.127560369
151.148127 1.071643809
153.1637771 1.744828448
163.148127 2.127560369
165.1637771 1.071643809
167.1794272 1.744828448
177.1637771 2.127560369
181.1950772 1.744828448
191.1794272 2.034403109
193.1950772 1.41328169
207.2107273 1.576743315
219.2107273 3.278007556
221.2263773 4.082800249
233.2263773 1.43702892

Name: +ve in-silico MS/MS by CFM-ID for QKPOMFIVYLKGDE-HDXUUTQWSA-N
ID: QKPOMFIVYLKGDE-HDXUUTQWSA-N
Comment: Energy0
Num peaks: 30
43.05422664 0.5449720144
57.06987671 0.5405116825
59.01275576 0.5625438157
71.08552677 0.5362131904
85.02840582 0.5680438608
85.10117684 0.5361130461
87.04405588 0.4988596876
99.1168269 0.5318363678
113.132477 0.533620609
125.0597059 0.5672540466
127.075356 0.4988596876
127.148127 0.538245971
141.1637771 0.538245971
153.1637771 0.974963711
155.1794272 0.7237244679
167.1794272 0.538245971
181.1950772 0.538245971
191.1794272 0.4281928026
193.1950772 0.974963711
195.2107273 0.7237244679
207.2107273 0.5165122625
219.2107273 0.7479917772
221.2263773 3.009474617
233.2263773 0.817714278
235.2420274 7.170836965
237.2576775 0.7847945695
245.2263773 2.979552928
253.2162066 0.4749932905
263.236942 21.07301311
281.2475067 30.70108843

Name: +ve in-silico MS/MS by CFM-ID for QKPOMFIVYLKGDE-HDXUUTQWSA-N
ID: QKPOMFIVYLKGDE-HDXUUTQWSA-N
Comment: Energy1
Num peaks: 31
39.02292652 0.8960609946
41.03857658 1.451019938
43.05422664 1.429139807
53.03857658 1.229137982
57.06987671 1.352078464
67.05422664 1.092881846
71.08552677 1.307387212
81.06987671 1.244925973
83.01275576 1.157471766
85.10117684 1.253297287
99.1168269 1.186236266
113.132477 1.210512182
127.148127 1.306418503
141.1637771 1.306418503
151.148127 2.067381696
153.1637771 1.713174232
155.1794272 1.099362345
163.148127 0.8846972117
167.1794272 1.306418503
181.1950772 1.306418503
191.1794272 2.269180343
193.1950772 1.713174232
195.2107273 1.099362345
207.2107273 1.123535558
219.2107273 1.213112551
221.2263773 5.562818661
235.2420274 6.991704917
237.2576775 1.282106658
245.2263773 1.202206669
263.236942 4.496306924
281.2475067 4.064130817

Name: +ve in-silico MS/MS by CFM-ID for QKPOMFIVYLKGDE-HDXUUTQWSA-N
ID: QKPOMFIVYLKGDE-HDXUUTQWSA-N
Comment: Energy2
Num peaks: 31
27.02292652 1.110089342
39.02292652 1.993798107
41.03857658 4.949763011
43.05422664 3.839631972
53.03857658 2.796679472
55.05422664 1.492915164
57.06987671 2.209799163
67.05422664 1.964164229
71.08552677 1.4543104
81.06987671 1.770175361
93.06987671 1.365086043
107.0855268 1.439960125
111.1168269 1.077349064
121.1011768 1.595608306
125.132477 1.077349064
127.148127 1.754117626
135.1168269 1.595608306
141.1637771 1.754117626
149.132477 1.169604272
153.1637771 1.420805769
163.148127 2.142089802
167.1794272 1.754117626
177.1637771 2.142089802
179.1794272 1.077349064
181.1950772 1.754117626
191.1794272 2.048436589
193.1950772 1.420805769
207.2107273 1.589567316
219.2107273 3.304529047
221.2263773 4.115827167
233.2263773 1.448650954

Name: +ve in-silico MS/MS by CFM-ID for ZUJRIJVETNXFEO-JPTBNZNUSA-N
ID: ZUJRIJVETNXFEO-JPTBNZNUSA-N
Comment: Energy0
Num peaks: 30
43.05422664 0.5443953131
57.06987671 0.5399384867
59.01275576 0.561907335
71.08552677 0.5356547531
85.02840582 0.5673652355
85.10117684 0.5355546875
87.04405588 0.4982952692
99.1168269 0.5291409618
113.132477 0.5330642092
127.148127 0.5376859361
139.075356 0.568607791
139.148127 0.9739492794
141.0910061 0.4982952692
141.1637771 0.7229714461
153.1637771 0.5376859361
167.1794272 0.5376859361
181.1950772 0.5376859361
191.1794272 0.4277526376
193.1950772 0.9739492794
195.2107273 0.7229714461
207.2107273 0.5158348629
219.2107273 0.7471203869
221.2263773 3.00603698
233.2263773 0.8167325814
235.2420274 7.187584289
237.2576775 0.7839580629
245.2263773 2.969935273
253.2162066 0.4744869988
263.236942 21.02162107
281.2475067 30.65285089

Name: +ve in-silico MS/MS by CFM-ID for ZUJRIJVETNXFEO-JPTBNZNUSA-N
ID: ZUJRIJVETNXFEO-JPTBNZNUSA-N
Comment: Energy1
Num peaks: 31
39.02292652 0.8920413003
41.03857658 1.444090277
43.05422664 1.421646808
53.03857658 1.224471161
57.06987671 1.344877921
67.05422664 1.198636416
71.08552677 1.30116144
81.06987671 1.094409003
83.01275576 1.15205121
85.10117684 1.247276791
95.08552677 1.260881497
99.1168269 1.161422836
113.132477 1.20465406
127.148127 1.300196407
137.132477 2.057535351
139.148127 1.705014875
141.1637771 1.094126398
153.1637771 1.300196407
167.1794272 1.300196407
181.1950772 1.300196407
191.1794272 2.258568152
193.1950772 1.705014875
195.2107273 1.094126398
207.2107273 1.11717232
219.2107273 1.20682092
221.2263773 5.535837623
235.2420274 6.972383827
237.2576775 1.276427695
245.2263773 1.180137428
263.236942 4.436850893
281.2475067 4.033341808

Name: +ve in-silico MS/MS by CFM-ID for ZUJRIJVETNXFEO-JPTBNZNUSA-N
ID: ZUJRIJVETNXFEO-JPTBNZNUSA-N
Comment: Energy2
Num peaks: 31
27.02292652 1.101309589
39.02292652 1.980866771
41.03857658 4.901894567
43.05422664 3.797302352
53.03857658 2.778345048
55.05422664 1.542758895
57.06987671 2.180359974
67.05422664 2.300767058
71.08552677 1.447392413
81.06987671 1.896785453
95.08552677 2.493477719
107.0855268 1.432474945
121.1011768 1.586892096
125.132477 1.071643809
127.148127 1.744828448
135.1168269 1.164257349
139.148127 1.41328169
149.132477 2.127560369
151.148127 1.071643809
153.1637771 1.744828448
163.148127 2.127560369
165.1637771 1.071643809
167.1794272 1.744828448
177.1637771 2.127560369
181.1950772 1.744828448
191.1794272 2.034403109
193.1950772 1.41328169
207.2107273 1.576743315
219.2107273 3.278007556
221.2263773 4.082800249
233.2263773 1.43702892

Name: +ve in-silico MS/MS by CFM-ID for HRZZKTOXWMPYMT-VQDFZMDMSA-N
ID: HRZZKTOXWMPYMT-VQDFZMDMSA-N
Comment: Energy0
Num peaks: 31
43.05422664 0.5545324784
57.06987671 0.5373994459
59.01275576 0.5606382838
71.08552677 0.5331224349
85.10117684 0.5345606843
99.04405588 0.5660977809
99.1168269 0.528157024
101.0597059 0.4891508837
109.1011768 0.4580652005
111.1168269 0.9617790932
113.132477 0.7216304142
125.132477 0.5366885882
139.148127 0.5366885882
153.1637771 0.5366885882
167.1066561 0.5672528768
167.1794272 0.5366885882
169.1223062 0.4971698999
177.1637771 0.4269652128
179.1794272 0.9721427114
181.1950772 0.7216304142
193.1950772 0.5366885882
207.2107273 0.5144859431
219.2107273 0.7453838679
221.2263773 2.999185495
233.2263773 0.814776631
235.2420274 7.243100296
237.2576775 0.7822900211
245.2263773 2.950851249
253.2162066 0.4734774241
263.236942 20.91950862
281.2475067 30.55671623

Name: +ve in-silico MS/MS by CFM-ID for HRZZKTOXWMPYMT-VQDFZMDMSA-N
ID: HRZZKTOXWMPYMT-VQDFZMDMSA-N
Comment: Energy1
Num peaks: 31
41.03857658 1.397211512
43.05422664 1.415598161
55.05422664 1.294271876
57.06987671 1.307249476
67.05422664 1.198174851
71.08552677 1.263862312
81.06987671 1.203808959
85.10117684 1.241991119
95.08552677 1.228043264
97.02840582 1.141355649
99.1168269 1.156783904
109.1011768 2.277716803
111.1168269 1.608391417
113.132477 1.089342998
123.1168269 1.231512408
125.132477 1.29451209
139.148127 1.29451209
153.1637771 1.29451209
167.1794272 1.29451209
177.1637771 2.24805845
179.1794272 1.697560737
181.1950772 1.089342998
193.1950772 1.29451209
207.2107273 1.104726828
219.2107273 1.194477361
221.2263773 5.482769052
235.2420274 7.088010972
237.2576775 1.265216347
245.2263773 1.137978284
263.236942 4.322364659
281.2475067 3.972804214

Name: +ve in-silico MS/MS by CFM-ID for HRZZKTOXWMPYMT-VQDFZMDMSA-N
ID: HRZZKTOXWMPYMT-VQDFZMDMSA-N
Comment: Energy2
Num peaks: 31
27.02292652 1.084160233
39.02292652 1.831416391
41.03857658 5.417049475
43.05422664 3.534189303
53.03857658 1.487489381
55.05422664 2.323461884
57.06987671 1.759586146
67.05422664 2.279864943
81.06987671 2.225102426
95.08552677 2.748211454
109.1011768 2.34730029
111.1168269 1.364112703
121.1011768 1.329584062
123.1168269 2.538506237
125.132477 1.735914836
135.1168269 1.778422314
137.132477 1.066169221
139.148127 1.735914836
149.132477 2.104037985
153.1637771 1.735914836
163.148127 2.104037985
165.1637771 1.066169221
167.1794272 1.735914836
177.1637771 2.011356628
179.1794272 1.406061815
191.1794272 2.256676713
193.1950772 1.735914836
207.2107273 1.551706016
219.2107273 3.226221306
221.2263773 4.018311138
233.2263773 1.41433536

Name: +ve in-silico MS/MS by CFM-ID for GMEOMWBQHUIYIE-SCCLZRITSA-N
ID: GMEOMWBQHUIYIE-SCCLZRITSA-N
Comment: Energy0
Num peaks: 31
43.05422664 0.5574631461
57.06987671 0.5392628102
59.01275576 0.5600057057
71.08552677 0.5337357964
85.10117684 0.5336359662
95.08552677 0.4629574234
97.10117684 0.9491420271
99.04405588 0.5654233666
99.1168269 0.7203847967
101.0597059 0.4885962135
111.1168269 0.5387145142
125.132477 0.5357622017
139.148127 0.5357622017
153.1637771 0.5357622017
167.1794272 0.5357622017
177.1637771 0.4262480156
179.1794272 0.9704646808
181.1223062 0.5665775569
181.1950772 0.7203847967
183.1379563 0.4966089423
193.1950772 0.5357622017
207.2107273 0.5138144026
219.2107273 0.7445187219
221.2263773 2.995771585
233.2263773 0.8138023553
235.2420274 7.189888282
237.2576775 0.7814584763
245.2263773 2.941384128
253.2162066 0.4729741355
263.236942 20.86878518
281.2475067 30.50881841

Name: +ve in-silico MS/MS by CFM-ID for GMEOMWBQHUIYIE-SCCLZRITSA-N
ID: GMEOMWBQHUIYIE-SCCLZRITSA-N
Comment: Energy1
Num peaks: 31
41.03857658 1.437061557
43.05422664 1.496892528
55.05422664 1.335577004
57.06987671 1.338575708
67.05422664 1.188161794
71.08552677 1.285233399
81.06987671 1.19377476
85.10117684 1.231955337
95.08552677 2.232714006
97.02840582 1.136079381
97.10117684 1.437719972
99.1168269 1.080731958
109.1011768 1.269973559
111.1168269 1.160390016
125.132477 1.28427923
137.132477 1.22381291
139.148127 1.28427923
153.1637771 1.28427923
167.1794272 1.28427923
177.1637771 2.23111648
179.1794272 1.684141857
181.1950772 1.080731958
193.1950772 1.28427923
207.2107273 1.098638936
219.2107273 1.188421246
221.2263773 5.456668463
235.2420274 6.968278695
237.2576775 1.259682726
245.2263773 1.117832215
263.236942 4.267218951
281.2475067 3.943045246

Name: +ve in-silico MS/MS by CFM-ID for GMEOMWBQHUIYIE-SCCLZRITSA-N
ID: GMEOMWBQHUIYIE-SCCLZRITSA-N
Comment: Energy2
Num peaks: 31
27.02292652 1.075784292
39.02292652 1.820004967
41.03857658 5.547689657
43.05422664 4.01430174
53.03857658 1.479590153
55.05422664 2.47915208
57.06987671 2.06586991
67.05422664 2.26702878
71.08552677 1.437777301
81.06987671 2.212689343
95.08552677 2.079363744
109.1011768 2.964355208
123.1168269 2.665379915
125.132477 1.728319596
137.132477 2.522466476
139.148127 1.728319596
149.132477 2.144422015
151.148127 1.061504355
153.1637771 1.728319596
163.148127 2.144422015
165.1637771 1.061504355
167.1794272 1.728319596
177.1637771 1.998567571
179.1794272 1.399909798
191.1794272 2.242814294
193.1950772 1.728319596
207.2107273 1.539483103
219.2107273 3.200936855
221.2263773 3.986824431
233.2263773 1.403255211
237.2576775 1.027506647

Name: +ve in-silico MS/MS by CFM-ID for YXJXBVWHSBEPDQ-UHFFFAOYSA-N
ID: YXJXBVWHSBEPDQ-UHFFFAOYSA-N
Comment: Energy0
Num peaks: 29
43.05422664 0.5594621904
57.06987671 0.5521641709
59.01275576 0.5692096307
71.08552677 0.5456452288
81.0334912 0.4774380812
85.10117684 0.5455876606
97.02840582 0.4467286612
99.04405588 1.009808509
99.1168269 0.5413066288
101.0597059 0.4435594543
113.132477 0.5350658574
127.148127 0.5461333397
141.1637771 0.5396367604
155.1794272 0.5396367604
165.1637771 0.5790987928
167.1794272 1.719671095
169.1950772 0.6507126692
179.1794272 0.4989510762
193.1950772 0.5396367604
207.2107273 0.5106132002
219.2107273 0.7315658295
221.2263773 2.93830908
233.2263773 0.818846587
235.2420274 7.303724762
237.2576775 0.7858785802
245.2263773 2.983833909
253.2162066 0.475649383
263.236942 21.10931482
281.2475067 30.76362517

Name: +ve in-silico MS/MS by CFM-ID for YXJXBVWHSBEPDQ-UHFFFAOYSA-N
ID: YXJXBVWHSBEPDQ-UHFFFAOYSA-N
Comment: Energy1
Num peaks: 31
41.03857658 2.096181512
43.05422664 1.314080524
51.02292652 0.9511784811
53.03857658 0.9460339664
55.05422664 3.453582994
57.06987671 1.287381012
67.05422664 1.336835031
71.08552677 1.183248304
79.01784114 1.626611339
81.0334912 1.664528232
83.04914126 1.102351999
85.10117684 1.147846193
97.02840582 4.041689125
99.04405588 2.472857267
99.1168269 1.100343869
101.0597059 1.85804446
113.132477 1.048646638
127.148127 1.044971399
165.1637771 6.200349994
167.1794272 5.291199196
169.1950772 3.856078488
171.2107273 0.8962181074
177.1637771 3.416709615
179.1794272 1.812021319
181.1950772 1.962248035
193.1950772 0.8355937515
221.2263773 1.865249058
235.2420274 3.637911357
237.2576775 0.8637346271
263.236942 2.218148033
281.2475067 2.039187113

Name: +ve in-silico MS/MS by CFM-ID for YXJXBVWHSBEPDQ-UHFFFAOYSA-N
ID: YXJXBVWHSBEPDQ-UHFFFAOYSA-N
Comment: Energy2
Num peaks: 31
27.02292652 1.156864512
39.02292652 1.736787203
41.03857658 8.514199468
43.05422664 4.393008059
53.03857658 1.548669188
55.05422664 2.752940206
57.06987671 2.458485457
67.05422664 1.118211237
69.06987671 1.154063138
71.08552677 1.629964552
79.05422664 1.391271075
93.06987671 1.462740304
97.10117684 1.222952502
107.0855268 1.485951454
111.1168269 1.222952502
121.1011768 1.56398046
125.132477 1.222952502
127.148127 2.056712261
135.1168269 1.726187095
141.1637771 1.907558656
149.132477 1.740143439
155.1794272 1.907558656
163.148127 1.252325762
165.1637771 1.510150283
167.1794272 2.918601581
169.1950772 1.064507213
177.1637771 1.996319693
191.1794272 2.490804141
193.1950772 1.907558656
233.2263773 1.510615152
237.2576775 1.105886894

Name: +ve in-silico MS/MS by CFM-ID for DFJAXEWDHVOILU-MOWBSHMWSA-N
ID: DFJAXEWDHVOILU-MOWBSHMWSA-N
Comment: Energy0
Num peaks: 31
43.05422664 0.5565699808
57.06987671 0.5394764919
59.01275576 0.5612721589
71.08552677 0.5351961223
85.10117684 0.5350961353
99.04405588 0.5667736171
99.1168269 0.5286874462
101.0597059 0.4897066943
113.132477 0.5326076128
123.1168269 0.4063599013
125.132477 0.9731156392
127.148127 0.7223526274
139.148127 0.5372257103
153.0910061 0.5679296201
153.1637771 0.5372257103
155.1066561 0.4977320077
167.1794272 0.5372257103
177.1637771 0.4273879945
179.1794272 0.9731156392
181.1950772 0.7223526274
193.1950772 0.5372257103
207.2107273 0.5151594265
219.2107273 0.7462510867
221.2263773 3.002607283
233.2263773 0.8157533694
235.2420274 7.222749619
237.2576775 0.7831232151
245.2263773 2.960368173
253.2162066 0.4739817109
263.236942 20.97045341
281.2475067 30.60472694

Name: +ve in-silico MS/MS by CFM-ID for DFJAXEWDHVOILU-MOWBSHMWSA-N
ID: DFJAXEWDHVOILU-MOWBSHMWSA-N
Comment: Energy1
Num peaks: 31
41.03857658 1.397751263
43.05422664 1.450898865
55.05422664 1.295820471
57.06987671 1.341428882
67.05422664 1.197862163
71.08552677 1.297877682
81.06987671 1.203517572
85.10117684 1.244196758
95.08552677 1.118354736
97.02840582 1.146679383
99.1168269 1.158667396
109.1011768 1.258725989
113.132477 1.201735173
123.1168269 2.052344644
125.132477 1.700713499
127.148127 1.091366159
139.148127 1.296916298
153.1637771 1.296916298
167.1794272 1.296916298
177.1637771 2.25261739
179.1794272 1.700713499
181.1950772 1.091366159
193.1950772 1.296916298
207.2107273 1.110903707
219.2107273 1.200609904
221.2263773 5.509156641
235.2420274 7.020758141
237.2576775 1.270797799
245.2263773 1.158737598
263.236942 4.378889928
281.2475067 4.002901354

Name: +ve in-silico MS/MS by CFM-ID for DFJAXEWDHVOILU-MOWBSHMWSA-N
ID: DFJAXEWDHVOILU-MOWBSHMWSA-N
Comment: Energy2
Num peaks: 31
27.02292652 1.092667626
39.02292652 1.842085431
41.03857658 5.453146009
43.05422664 3.965705663
53.03857658 1.494315122
55.05422664 2.333744187
57.06987671 2.173794053
67.05422664 2.291322723
71.08552677 1.446578079
81.06987671 2.236130484
95.08552677 2.417725017
109.1011768 2.484571364
111.1168269 1.069710171
121.1011768 1.58316562
125.132477 1.410731612
135.1168269 1.788243118
137.132477 1.069710171
139.148127 1.741680137
149.132477 2.116413891
153.1637771 1.741680137
163.148127 2.116413891
165.1637771 1.069710171
167.1794272 1.741680137
177.1637771 2.023424722
179.1794272 1.410731612
191.1794272 2.269559561
193.1950772 1.741680137
207.2107273 1.56412451
219.2107273 3.25190831
221.2263773 4.050299057
233.2263773 1.425591849

Name: +ve in-silico MS/MS by CFM-ID for GMEOMWBQHUIYIE-WRKWTSPFSA-N
ID: GMEOMWBQHUIYIE-WRKWTSPFSA-N
Comment: Energy0
Num peaks: 31
43.05422664 0.5574631461
57.06987671 0.5392628102
59.01275576 0.5600057057
71.08552677 0.5337357964
85.10117684 0.5336359662
95.08552677 0.4629574234
97.10117684 0.9491420271
99.04405588 0.5654233666
99.1168269 0.7203847967
101.0597059 0.4885962135
111.1168269 0.5387145142
125.132477 0.5357622017
139.148127 0.5357622017
153.1637771 0.5357622017
167.1794272 0.5357622017
177.1637771 0.4262480156
179.1794272 0.9704646808
181.1223062 0.5665775569
181.1950772 0.7203847967
183.1379563 0.4966089423
193.1950772 0.5357622017
207.2107273 0.5138144026
219.2107273 0.7445187219
221.2263773 2.995771585
233.2263773 0.8138023553
235.2420274 7.189888282
237.2576775 0.7814584763
245.2263773 2.941384128
253.2162066 0.4729741355
263.236942 20.86878518
281.2475067 30.50881841

Name: +ve in-silico MS/MS by CFM-ID for GMEOMWBQHUIYIE-WRKWTSPFSA-N
ID: GMEOMWBQHUIYIE-WRKWTSPFSA-N
Comment: Energy1
Num peaks: 31
41.03857658 1.437061557
43.05422664 1.496892528
55.05422664 1.335577004
57.06987671 1.338575708
67.05422664 1.188161794
71.08552677 1.285233399
81.06987671 1.19377476
85.10117684 1.231955337
95.08552677 2.232714006
97.02840582 1.136079381
97.10117684 1.437719972
99.1168269 1.080731958
109.1011768 1.269973559
111.1168269 1.160390016
125.132477 1.28427923
137.132477 1.22381291
139.148127 1.28427923
153.1637771 1.28427923
167.1794272 1.28427923
177.1637771 2.23111648
179.1794272 1.684141857
181.1950772 1.080731958
193.1950772 1.28427923
207.2107273 1.098638936
219.2107273 1.188421246
221.2263773 5.456668463
235.2420274 6.968278695
237.2576775 1.259682726
245.2263773 1.117832215
263.236942 4.267218951
281.2475067 3.943045246

Name: +ve in-silico MS/MS by CFM-ID for GMEOMWBQHUIYIE-WRKWTSPFSA-N
ID: GMEOMWBQHUIYIE-WRKWTSPFSA-N
Comment: Energy2
Num peaks: 31
27.02292652 1.075784292
39.02292652 1.820004967
41.03857658 5.547689657
43.05422664 4.01430174
53.03857658 1.479590153
55.05422664 2.47915208
57.06987671 2.06586991
67.05422664 2.26702878
71.08552677 1.437777301
81.06987671 2.212689343
95.08552677 2.079363744
109.1011768 2.964355208
123.1168269 2.665379915
125.132477 1.728319596
137.132477 2.522466476
139.148127 1.728319596
149.132477 2.144422015
151.148127 1.061504355
153.1637771 1.728319596
163.148127 2.144422015
165.1637771 1.061504355
167.1794272 1.728319596
177.1637771 1.998567571
179.1794272 1.399909798
191.1794272 2.242814294
193.1950772 1.728319596
207.2107273 1.539483103
219.2107273 3.200936855
221.2263773 3.986824431
233.2263773 1.403255211
237.2576775 1.027506647

Name: +ve in-silico MS/MS by CFM-ID for UQQPKQIHIFHHKO-XVTLYKPTSA-N
ID: UQQPKQIHIFHHKO-XVTLYKPTSA-N
Comment: Energy0
Num peaks: 30
43.05422664 0.5570933309
57.06987671 0.540033726
59.01275576 0.561907335
71.08552677 0.5357499924
85.10117684 0.5356499268
99.04405588 0.5674508794
99.1168269 0.5292362011
101.0597059 0.4902636486
113.132477 0.5331594485
127.148127 0.5377811754
139.075356 0.568607791
139.148127 0.9741217933
141.0910061 0.4982952692
141.1637771 0.7230995047
153.1637771 0.5377811754
167.1794272 0.5377811754
177.1637771 0.427824677
179.1794272 0.9741217933
181.1950772 0.7230995047
193.1950772 0.5377811754
207.2107273 0.5158348629
219.2107273 0.7471203869
221.2263773 3.00603698
233.2263773 0.8167325814
235.2420274 7.205496786
237.2576775 0.7839580629
245.2263773 2.969935273
253.2162066 0.4744869988
263.236942 21.02162107
281.2475067 30.65285089

Name: +ve in-silico MS/MS by CFM-ID for UQQPKQIHIFHHKO-XVTLYKPTSA-N
ID: UQQPKQIHIFHHKO-XVTLYKPTSA-N
Comment: Energy1
Num peaks: 31
39.02292652 1.000078765
41.03857658 1.403091578
43.05422664 1.457726371
55.05422664 1.301044568
57.06987671 1.347703182
67.05422664 1.202341328
71.08552677 1.303986701
81.06987671 1.098113914
85.10117684 1.250102052
95.08552677 1.263706758
97.02840582 1.15205121
99.1168269 1.164248098
113.132477 1.207479321
127.148127 1.303021668
137.132477 2.062006272
139.148127 1.708719787
141.1637771 1.09650388
153.1637771 1.303021668
167.1794272 1.303021668
177.1637771 2.263039073
179.1794272 1.708719787
181.1950772 1.09650388
193.1950772 1.303021668
207.2107273 1.11717232
219.2107273 1.20682092
221.2263773 5.535837623
235.2420274 7.039219974
237.2576775 1.276427695
245.2263773 1.180137428
263.236942 4.436850893
281.2475067 4.033341808

Name: +ve in-silico MS/MS by CFM-ID for UQQPKQIHIFHHKO-XVTLYKPTSA-N
ID: UQQPKQIHIFHHKO-XVTLYKPTSA-N
Comment: Energy2
Num peaks: 31
27.02292652 1.101309589
39.02292652 1.854197567
41.03857658 5.491995257
43.05422664 3.994132519
53.03857658 1.502903404
55.05422664 2.346882135
57.06987671 2.185762654
67.05422664 2.305143138
71.08552677 1.452795093
81.06987671 1.901161534
95.08552677 2.498880399
97.10117684 1.074962043
107.0855268 1.436851025
121.1011768 1.591268176
125.132477 1.074962043
127.148127 1.750231128
135.1168269 1.16863343
139.148127 1.417657771
149.132477 2.130403546
153.1637771 1.750231128
163.148127 2.130403546
165.1637771 1.074962043
167.1794272 1.750231128
177.1637771 2.036957835
179.1794272 1.417657771
191.1794272 2.284301103
193.1950772 1.750231128
207.2107273 1.576743315
219.2107273 3.278007556
221.2263773 4.082800249
233.2263773 1.43702892

Name: +ve in-silico MS/MS by CFM-ID for DFJAXEWDHVOILU-OMRPVRGDSA-N
ID: DFJAXEWDHVOILU-OMRPVRGDSA-N
Comment: Energy0
Num peaks: 31
43.05422664 0.5565699808
57.06987671 0.5394764919
59.01275576 0.5612721589
71.08552677 0.5351961223
85.10117684 0.5350961353
99.04405588 0.5667736171
99.1168269 0.5286874462
101.0597059 0.4897066943
113.132477 0.5326076128
123.1168269 0.4063599013
125.132477 0.9731156392
127.148127 0.7223526274
139.148127 0.5372257103
153.0910061 0.5679296201
153.1637771 0.5372257103
155.1066561 0.4977320077
167.1794272 0.5372257103
177.1637771 0.4273879945
179.1794272 0.9731156392
181.1950772 0.7223526274
193.1950772 0.5372257103
207.2107273 0.5151594265
219.2107273 0.7462510867
221.2263773 3.002607283
233.2263773 0.8157533694
235.2420274 7.222749619
237.2576775 0.7831232151
245.2263773 2.960368173
253.2162066 0.4739817109
263.236942 20.97045341
281.2475067 30.60472694

Name: +ve in-silico MS/MS by CFM-ID for DFJAXEWDHVOILU-OMRPVRGDSA-N
ID: DFJAXEWDHVOILU-OMRPVRGDSA-N
Comment: Energy1
Num peaks: 31
41.03857658 1.397751263
43.05422664 1.450898865
55.05422664 1.295820471
57.06987671 1.341428882
67.05422664 1.197862163
71.08552677 1.297877682
81.06987671 1.203517572
85.10117684 1.244196758
95.08552677 1.118354736
97.02840582 1.146679383
99.1168269 1.158667396
109.1011768 1.258725989
113.132477 1.201735173
123.1168269 2.052344644
125.132477 1.700713499
127.148127 1.091366159
139.148127 1.296916298
153.1637771 1.296916298
167.1794272 1.296916298
177.1637771 2.25261739
179.1794272 1.700713499
181.1950772 1.091366159
193.1950772 1.296916298
207.2107273 1.110903707
219.2107273 1.200609904
221.2263773 5.509156641
235.2420274 7.020758141
237.2576775 1.270797799
245.2263773 1.158737598
263.236942 4.378889928
281.2475067 4.002901354

Name: +ve in-silico MS/MS by CFM-ID for DFJAXEWDHVOILU-OMRPVRGDSA-N
ID: DFJAXEWDHVOILU-OMRPVRGDSA-N
Comment: Energy2
Num peaks: 31
27.02292652 1.092667626
39.02292652 1.842085431
41.03857658 5.453146009
43.05422664 3.965705663
53.03857658 1.494315122
55.05422664 2.333744187
57.06987671 2.173794053
67.05422664 2.291322723
71.08552677 1.446578079
81.06987671 2.236130484
95.08552677 2.417725017
109.1011768 2.484571364
111.1168269 1.069710171
121.1011768 1.58316562
125.132477 1.410731612
135.1168269 1.788243118
137.132477 1.069710171
139.148127 1.741680137
149.132477 2.116413891
153.1637771 1.741680137
163.148127 2.116413891
165.1637771 1.069710171
167.1794272 1.741680137
177.1637771 2.023424722
179.1794272 1.410731612
191.1794272 2.269559561
193.1950772 1.741680137
207.2107273 1.56412451
219.2107273 3.25190831
221.2263773 4.050299057
233.2263773 1.425591849

Name: +ve in-silico MS/MS by CFM-ID for DFJAXEWDHVOILU-KWUOUXIESA-N
ID: DFJAXEWDHVOILU-KWUOUXIESA-N
Comment: Energy0
Num peaks: 31
43.05422664 0.5565699808
57.06987671 0.5394764919
59.01275576 0.5612721589
71.08552677 0.5351961223
85.10117684 0.5350961353
99.04405588 0.5667736171
99.1168269 0.5286874462
101.0597059 0.4897066943
113.132477 0.5326076128
123.1168269 0.4063599013
125.132477 0.9731156392
127.148127 0.7223526274
139.148127 0.5372257103
153.0910061 0.5679296201
153.1637771 0.5372257103
155.1066561 0.4977320077
167.1794272 0.5372257103
177.1637771 0.4273879945
179.1794272 0.9731156392
181.1950772 0.7223526274
193.1950772 0.5372257103
207.2107273 0.5151594265
219.2107273 0.7462510867
221.2263773 3.002607283
233.2263773 0.8157533694
235.2420274 7.222749619
237.2576775 0.7831232151
245.2263773 2.960368173
253.2162066 0.4739817109
263.236942 20.97045341
281.2475067 30.60472694

Name: +ve in-silico MS/MS by CFM-ID for DFJAXEWDHVOILU-KWUOUXIESA-N
ID: DFJAXEWDHVOILU-KWUOUXIESA-N
Comment: Energy1
Num peaks: 31
41.03857658 1.397751263
43.05422664 1.450898865
55.05422664 1.295820471
57.06987671 1.341428882
67.05422664 1.197862163
71.08552677 1.297877682
81.06987671 1.203517572
85.10117684 1.244196758
95.08552677 1.118354736
97.02840582 1.146679383
99.1168269 1.158667396
109.1011768 1.258725989
113.132477 1.201735173
123.1168269 2.052344644
125.132477 1.700713499
127.148127 1.091366159
139.148127 1.296916298
153.1637771 1.296916298
167.1794272 1.296916298
177.1637771 2.25261739
179.1794272 1.700713499
181.1950772 1.091366159
193.1950772 1.296916298
207.2107273 1.110903707
219.2107273 1.200609904
221.2263773 5.509156641
235.2420274 7.020758141
237.2576775 1.270797799
245.2263773 1.158737598
263.236942 4.378889928
281.2475067 4.002901354

Name: +ve in-silico MS/MS by CFM-ID for DFJAXEWDHVOILU-KWUOUXIESA-N
ID: DFJAXEWDHVOILU-KWUOUXIESA-N
Comment: Energy2
Num peaks: 31
27.02292652 1.092667626
39.02292652 1.842085431
41.03857658 5.453146009
43.05422664 3.965705663
53.03857658 1.494315122
55.05422664 2.333744187
57.06987671 2.173794053
67.05422664 2.291322723
71.08552677 1.446578079
81.06987671 2.236130484
95.08552677 2.417725017
109.1011768 2.484571364
111.1168269 1.069710171
121.1011768 1.58316562
125.132477 1.410731612
135.1168269 1.788243118
137.132477 1.069710171
139.148127 1.741680137
149.132477 2.116413891
153.1637771 1.741680137
163.148127 2.116413891
165.1637771 1.069710171
167.1794272 1.741680137
177.1637771 2.023424722
179.1794272 1.410731612
191.1794272 2.269559561
193.1950772 1.741680137
207.2107273 1.56412451
219.2107273 3.25190831
221.2263773 4.050299057
233.2263773 1.425591849

Name: +ve in-silico MS/MS by CFM-ID for RTJZUCGIUVBZCN-GEJAPMDVSA-N
ID: RTJZUCGIUVBZCN-GEJAPMDVSA-N
Comment: Energy0
Num peaks: 31
43.05422664 0.5578301452
57.06987671 0.5520669075
59.01275576 0.5600057057
71.08552677 0.5340087398
85.10117684 0.5339089096
95.08552677 0.4634518253
97.10117684 0.9495090262
99.1168269 0.7207517958
111.1168269 0.5390815133
113.0597059 0.564550587
115.075356 0.490140633
125.132477 0.5360351451
139.148127 0.5360351451
153.1637771 0.5360351451
163.148127 0.4264544712
165.1637771 0.9709590827
167.1794272 0.7207517958
179.1794272 0.5360351451
181.1223062 0.5665775569
183.1379563 0.4966089423
193.1950772 0.5360351451
207.2107273 0.5138144026
219.2107273 0.7445187219
221.2263773 2.995771585
233.2263773 0.8138023553
235.2420274 7.241223147
237.2576775 0.7814584763
245.2263773 2.941384128
253.2162066 0.4729741355
263.236942 20.86878518
281.2475067 30.50881841

Name: +ve in-silico MS/MS by CFM-ID for RTJZUCGIUVBZCN-GEJAPMDVSA-N
ID: RTJZUCGIUVBZCN-GEJAPMDVSA-N
Comment: Energy1
Num peaks: 31
41.03857658 1.518514768
43.05422664 1.502733946
55.05422664 1.277817429
57.06987671 1.364938314
69.06987671 1.273630631
71.08552677 1.292175002
81.06987671 1.202877644
85.10117684 1.238896939
95.08552677 2.24181689
97.10117684 1.44356139
99.1168269 1.086573376
109.1011768 1.279076442
111.0440559 1.110506941
111.1168269 1.166231435
125.132477 1.291220833
137.132477 1.227788275
139.148127 1.291220833
153.1637771 1.291220833
163.148127 2.242101431
165.1637771 1.69324474
167.1794272 1.086573376
179.1794272 1.291220833
193.1950772 1.291220833
207.2107273 1.098638936
219.2107273 1.188421246
221.2263773 5.456668463
235.2420274 7.132493575
237.2576775 1.259682726
245.2263773 1.117832215
263.236942 4.267218951
281.2475067 3.943045246

Name: +ve in-silico MS/MS by CFM-ID for RTJZUCGIUVBZCN-GEJAPMDVSA-N
ID: RTJZUCGIUVBZCN-GEJAPMDVSA-N
Comment: Energy2
Num peaks: 31
27.02292652 1.075784292
39.02292652 1.728336386
41.03857658 5.770826491
43.05422664 4.021923664
53.03857658 1.325040969
55.05422664 3.044186699
57.06987671 2.160323324
67.05422664 1.050200165
69.06987671 1.759776607
71.08552677 1.450867603
81.06987671 2.223292267
95.08552677 2.089966668
109.1011768 2.974958132
123.1168269 2.673419755
125.132477 1.741409897
137.132477 2.530506316
139.148127 1.741409897
149.132477 2.155024939
151.148127 1.069544194
153.1637771 1.741409897
163.148127 2.004757484
165.1637771 1.410512722
177.1637771 2.250854133
179.1794272 1.741409897
191.1794272 2.250854133
193.1950772 1.741409897
207.2107273 1.539483103
219.2107273 3.200936855
221.2263773 3.986824431
233.2263773 1.403255211
237.2576775 1.027506647

Name: +ve in-silico MS/MS by CFM-ID for VHWOFKOZZDNTLJ-AFAJWACHSA-N
ID: VHWOFKOZZDNTLJ-AFAJWACHSA-N
Comment: Energy0
Num peaks: 31
43.05422664 0.5546995656
57.06987671 0.550095275
59.01275576 0.5606382838
71.08552677 0.5332467004
85.10117684 0.5346849498
99.1168269 0.5282812895
109.1011768 0.4582902915
111.1168269 0.9619461803
113.0597059 0.5652243164
113.132477 0.7217975013
115.075356 0.4906965151
125.132477 0.5368128537
139.148127 0.5368128537
153.1637771 0.5368128537
163.148127 0.4270592078
165.1637771 0.9723678025
167.1066561 0.5672528768
167.1794272 0.7217975013
169.1223062 0.4971698999
179.1794272 0.5368128537
193.1950772 0.5368128537
207.2107273 0.5144859431
219.2107273 0.7453838679
221.2263773 2.999185495
233.2263773 0.814776631
235.2420274 7.266472001
237.2576775 0.7822900211
245.2263773 2.950851249
253.2162066 0.4734774241
263.236942 20.91950862
281.2475067 30.55671623

Name: +ve in-silico MS/MS by CFM-ID for VHWOFKOZZDNTLJ-AFAJWACHSA-N
ID: VHWOFKOZZDNTLJ-AFAJWACHSA-N
Comment: Energy1
Num peaks: 31
41.03857658 1.47600274
43.05422664 1.419556484
55.05422664 1.234398812
57.06987671 1.331260159
69.06987671 1.280726277
71.08552677 1.268566155
81.06987671 1.209977351
85.10117684 1.246694961
95.08552677 1.234211656
99.1168269 1.161487746
109.1011768 2.283885195
111.0440559 1.115686891
111.1168269 1.61234974
113.132477 1.093301321
123.1168269 1.234206237
125.132477 1.299215933
139.148127 1.299215933
153.1637771 1.299215933
163.148127 2.255502188
165.1637771 1.703729129
167.1794272 1.093301321
179.1794272 1.299215933
193.1950772 1.299215933
207.2107273 1.104726828
219.2107273 1.194477361
221.2263773 5.482769052
235.2420274 7.199287994
237.2576775 1.265216347
245.2263773 1.137978284
263.236942 4.322364659
281.2475067 3.972804214

Name: +ve in-silico MS/MS by CFM-ID for VHWOFKOZZDNTLJ-AFAJWACHSA-N
ID: VHWOFKOZZDNTLJ-AFAJWACHSA-N
Comment: Energy2
Num peaks: 31
27.02292652 1.084160233
39.02292652 1.737662511
41.03857658 5.639574207
43.05422664 3.540181685
53.03857658 1.331227079
55.05422664 2.89170509
57.06987671 1.855633446
69.06987671 1.764624878
81.06987671 2.23343848
95.08552677 2.756547509
109.1011768 2.355636345
111.1168269 1.370105085
121.1011768 1.335000069
123.1168269 2.544827186
125.132477 1.746206475
135.1168269 1.783838321
137.132477 1.07249017
139.148127 1.746206475
149.132477 2.109453992
151.148127 1.07249017
153.1637771 1.746206475
163.148127 2.016223159
165.1637771 1.414397869
177.1637771 2.262997662
179.1794272 1.746206475
191.1794272 2.262997662
193.1950772 1.746206475
207.2107273 1.551706016
219.2107273 3.226221306
221.2263773 4.018311138
233.2263773 1.41433536

Name: +ve in-silico MS/MS by CFM-ID for RTJZUCGIUVBZCN-LQZWXTFHSA-N
ID: RTJZUCGIUVBZCN-LQZWXTFHSA-N
Comment: Energy0
Num peaks: 31
43.05422664 0.5578301452
57.06987671 0.5520669075
59.01275576 0.5600057057
71.08552677 0.5340087398
85.10117684 0.5339089096
95.08552677 0.4634518253
97.10117684 0.9495090262
99.1168269 0.7207517958
111.1168269 0.5390815133
113.0597059 0.564550587
115.075356 0.490140633
125.132477 0.5360351451
139.148127 0.5360351451
153.1637771 0.5360351451
163.148127 0.4264544712
165.1637771 0.9709590827
167.1794272 0.7207517958
179.1794272 0.5360351451
181.1223062 0.5665775569
183.1379563 0.4966089423
193.1950772 0.5360351451
207.2107273 0.5138144026
219.2107273 0.7445187219
221.2263773 2.995771585
233.2263773 0.8138023553
235.2420274 7.241223147
237.2576775 0.7814584763
245.2263773 2.941384128
253.2162066 0.4729741355
263.236942 20.86878518
281.2475067 30.50881841

Name: +ve in-silico MS/MS by CFM-ID for RTJZUCGIUVBZCN-LQZWXTFHSA-N
ID: RTJZUCGIUVBZCN-LQZWXTFHSA-N
Comment: Energy1
Num peaks: 31
41.03857658 1.518514768
43.05422664 1.502733946
55.05422664 1.277817429
57.06987671 1.364938314
69.06987671 1.273630631
71.08552677 1.292175002
81.06987671 1.202877644
85.10117684 1.238896939
95.08552677 2.24181689
97.10117684 1.44356139
99.1168269 1.086573376
109.1011768 1.279076442
111.0440559 1.110506941
111.1168269 1.166231435
125.132477 1.291220833
137.132477 1.227788275
139.148127 1.291220833
153.1637771 1.291220833
163.148127 2.242101431
165.1637771 1.69324474
167.1794272 1.086573376
179.1794272 1.291220833
193.1950772 1.291220833
207.2107273 1.098638936
219.2107273 1.188421246
221.2263773 5.456668463
235.2420274 7.132493575
237.2576775 1.259682726
245.2263773 1.117832215
263.236942 4.267218951
281.2475067 3.943045246

Name: +ve in-silico MS/MS by CFM-ID for RTJZUCGIUVBZCN-LQZWXTFHSA-N
ID: RTJZUCGIUVBZCN-LQZWXTFHSA-N
Comment: Energy2
Num peaks: 31
27.02292652 1.075784292
39.02292652 1.728336386
41.03857658 5.770826491
43.05422664 4.021923664
53.03857658 1.325040969
55.05422664 3.044186699
57.06987671 2.160323324
67.05422664 1.050200165
69.06987671 1.759776607
71.08552677 1.450867603
81.06987671 2.223292267
95.08552677 2.089966668
109.1011768 2.974958132
123.1168269 2.673419755
125.132477 1.741409897
137.132477 2.530506316
139.148127 1.741409897
149.132477 2.155024939
151.148127 1.069544194
153.1637771 1.741409897
163.148127 2.004757484
165.1637771 1.410512722
177.1637771 2.250854133
179.1794272 1.741409897
191.1794272 2.250854133
193.1950772 1.741409897
207.2107273 1.539483103
219.2107273 3.200936855
221.2263773 3.986824431
233.2263773 1.403255211
237.2576775 1.027506647

Name: +ve in-silico MS/MS by CFM-ID for MPYXXVUQSWUMGN-GYIPPJPDSA-N
ID: MPYXXVUQSWUMGN-GYIPPJPDSA-N
Comment: Energy0
Num peaks: 31
43.05422664 0.5585951975
57.06987671 0.5508335623
59.01275576 0.5598769982
71.08552677 0.5339612024
81.06987671 0.4661473785
83.08552677 0.9555223237
85.10117684 0.7165331961
97.10117684 0.5351900037
111.1168269 0.539103398
113.0597059 0.5644135115
115.075356 0.4900275308
125.132477 0.5359872841
139.148127 0.5359872841
153.1637771 0.5359872841
163.148127 0.426414916
165.1637771 0.9708723887
167.1794272 0.7206874421
179.1794272 0.5359872841
193.1950772 0.5359872841
195.1379563 0.5664401576
197.1536063 0.4964948071
207.2107273 0.5135662813
219.2107273 0.7442775573
221.2263773 2.99487494
233.2263773 0.8135073574
235.2420274 7.27726055
237.2576775 0.7812892793
245.2263773 2.933796677
253.2162066 0.4728717298
263.236942 20.83749787
281.2475067 30.49907467

Name: +ve in-silico MS/MS by CFM-ID for MPYXXVUQSWUMGN-GYIPPJPDSA-N
ID: MPYXXVUQSWUMGN-GYIPPJPDSA-N
Comment: Energy1
Num peaks: 31
39.02292652 1.164114464
41.03857658 1.455057815
43.05422664 1.474245298
55.05422664 1.18624942
57.06987671 1.350482621
69.06987671 1.270699762
71.08552677 1.288405834
81.06987671 2.311266542
83.08552677 1.505820579
95.08552677 1.279665404
97.10117684 1.119908232
109.1011768 1.276840825
111.0440559 1.106000201
111.1168269 1.162512533
123.1168269 1.146537255
125.132477 1.287454796
139.148127 1.287454796
151.148127 1.224029116
153.1637771 1.287454796
163.148127 2.235489501
165.1637771 1.688306141
179.1794272 1.287454796
193.1950772 1.287454796
207.2107273 1.09321444
219.2107273 1.183066953
221.2263773 5.433739407
235.2420274 7.152610797
237.2576775 1.254866591
245.2263773 1.098777333
263.236942 4.216278103
281.2475067 3.917210039

Name: +ve in-silico MS/MS by CFM-ID for MPYXXVUQSWUMGN-GYIPPJPDSA-N
ID: MPYXXVUQSWUMGN-GYIPPJPDSA-N
Comment: Energy2
Num peaks: 31
27.02292652 1.068646305
39.02292652 2.446292291
41.03857658 5.060215927
43.05422664 4.081484741
53.03857658 1.598841067
55.05422664 2.58842204
57.06987671 2.239384735
67.05422664 1.049769856
69.06987671 1.758796601
71.08552677 1.451855437
81.06987671 2.062915155
95.08552677 2.867271399
109.1011768 2.963857979
123.1168269 3.072300497
125.132477 1.74046994
137.132477 2.662200499
139.148127 1.74046994
151.148127 2.520235312
153.1637771 1.74046994
163.148127 1.996474849
165.1637771 1.409751373
167.1794272 1.013401361
177.1637771 2.242438663
179.1794272 1.74046994
191.1794272 2.242438663
193.1950772 1.74046994
207.2107273 1.529056346
219.2107273 3.179383382
221.2263773 3.959984569
233.2263773 1.393810561
237.2576775 1.020612656

Name: +ve in-silico MS/MS by CFM-ID for ZMKDEQUXYDZSNN-OKLKQMLOSA-N
ID: ZMKDEQUXYDZSNN-OKLKQMLOSA-N
Comment: Energy0
Num peaks: 30
43.05422664 0.5567348859
57.06987671 0.5521269797
59.01275576 0.5612721589
71.08552677 0.535318765
85.10117684 0.535218778
99.1168269 0.5288100889
113.0597059 0.5658994667
113.132477 0.5327302555
115.075356 0.4912535395
125.132477 0.9733377908
127.148127 0.7225175325
139.148127 0.537348353
153.0910061 0.5679296201
153.1637771 0.537348353
155.1066561 0.4977320077
163.148127 0.427480762
165.1637771 0.9733377908
167.1794272 0.7225175325
179.1794272 0.537348353
193.1950772 0.537348353
207.2107273 0.5151594265
219.2107273 0.7462510867
221.2263773 3.002607283
233.2263773 0.8157533694
235.2420274 7.245816115
237.2576775 0.7831232151
245.2263773 2.960368173
253.2162066 0.4739817109
263.236942 20.97045341
281.2475067 30.60472694

Name: +ve in-silico MS/MS by CFM-ID for ZMKDEQUXYDZSNN-OKLKQMLOSA-N
ID: ZMKDEQUXYDZSNN-OKLKQMLOSA-N
Comment: Energy1
Num peaks: 31
41.03857658 1.476548494
43.05422664 1.454684846
55.05422664 1.234031122
57.06987671 1.366054694
69.06987671 1.282001074
71.08552677 1.302376724
81.06987671 1.209417398
85.10117684 1.248695799
95.08552677 1.124254562
99.1168269 1.163166437
109.1011768 1.263225031
111.0440559 1.120913577
113.132477 1.206234214
123.1168269 2.059464288
125.132477 1.706613325
127.148127 1.095152141
139.148127 1.301415339
153.1637771 1.301415339
163.148127 2.259737035
165.1637771 1.706613325
167.1794272 1.095152141
179.1794272 1.301415339
193.1950772 1.301415339
207.2107273 1.110903707
219.2107273 1.200609904
221.2263773 5.509156641
235.2420274 7.127190261
237.2576775 1.270797799
245.2263773 1.158737598
263.236942 4.378889928
281.2475067 4.002901354

Name: +ve in-silico MS/MS by CFM-ID for ZMKDEQUXYDZSNN-OKLKQMLOSA-N
ID: ZMKDEQUXYDZSNN-OKLKQMLOSA-N
Comment: Energy2
Num peaks: 31
27.02292652 1.092667626
39.02292652 1.747166381
41.03857658 5.67668121
43.05422664 3.971216224
53.03857658 1.337541655
55.05422664 2.907249596
57.06987671 2.273449354
69.06987671 1.769613729
71.08552677 1.456042212
81.06987671 2.243796273
95.08552677 2.425390805
109.1011768 2.494035497
111.1168269 1.07552288
121.1011768 1.590831409
125.132477 1.4183974
135.1168269 1.793223647
137.132477 1.07552288
139.148127 1.75114427
149.132477 2.12139442
151.148127 1.07552288
153.1637771 1.75114427
163.148127 2.027899956
165.1637771 1.4183974
177.1637771 2.27537227
179.1794272 1.75114427
191.1794272 2.27537227
193.1950772 1.75114427
207.2107273 1.56412451
219.2107273 3.25190831
221.2263773 4.050299057
233.2263773 1.425591849

Name: +ve in-silico MS/MS by CFM-ID for RTJZUCGIUVBZCN-QOTUMQCOSA-N
ID: RTJZUCGIUVBZCN-QOTUMQCOSA-N
Comment: Energy0
Num peaks: 31
43.05422664 0.5578301452
57.06987671 0.5520669075
59.01275576 0.5600057057
71.08552677 0.5340087398
85.10117684 0.5339089096
95.08552677 0.4634518253
97.10117684 0.9495090262
99.1168269 0.7207517958
111.1168269 0.5390815133
113.0597059 0.564550587
115.075356 0.490140633
125.132477 0.5360351451
139.148127 0.5360351451
153.1637771 0.5360351451
163.148127 0.4264544712
165.1637771 0.9709590827
167.1794272 0.7207517958
179.1794272 0.5360351451
181.1223062 0.5665775569
183.1379563 0.4966089423
193.1950772 0.5360351451
207.2107273 0.5138144026
219.2107273 0.7445187219
221.2263773 2.995771585
233.2263773 0.8138023553
235.2420274 7.241223147
237.2576775 0.7814584763
245.2263773 2.941384128
253.2162066 0.4729741355
263.236942 20.86878518
281.2475067 30.50881841

Name: +ve in-silico MS/MS by CFM-ID for RTJZUCGIUVBZCN-QOTUMQCOSA-N
ID: RTJZUCGIUVBZCN-QOTUMQCOSA-N
Comment: Energy1
Num peaks: 31
41.03857658 1.518514768
43.05422664 1.502733946
55.05422664 1.277817429
57.06987671 1.364938314
69.06987671 1.273630631
71.08552677 1.292175002
81.06987671 1.202877644
85.10117684 1.238896939
95.08552677 2.24181689
97.10117684 1.44356139
99.1168269 1.086573376
109.1011768 1.279076442
111.0440559 1.110506941
111.1168269 1.166231435
125.132477 1.291220833
137.132477 1.227788275
139.148127 1.291220833
153.1637771 1.291220833
163.148127 2.242101431
165.1637771 1.69324474
167.1794272 1.086573376
179.1794272 1.291220833
193.1950772 1.291220833
207.2107273 1.098638936
219.2107273 1.188421246
221.2263773 5.456668463
235.2420274 7.132493575
237.2576775 1.259682726
245.2263773 1.117832215
263.236942 4.267218951
281.2475067 3.943045246

Name: +ve in-silico MS/MS by CFM-ID for RTJZUCGIUVBZCN-QOTUMQCOSA-N
ID: RTJZUCGIUVBZCN-QOTUMQCOSA-N
Comment: Energy2
Num peaks: 31
27.02292652 1.075784292
39.02292652 1.728336386
41.03857658 5.770826491
43.05422664 4.021923664
53.03857658 1.325040969
55.05422664 3.044186699
57.06987671 2.160323324
67.05422664 1.050200165
69.06987671 1.759776607
71.08552677 1.450867603
81.06987671 2.223292267
95.08552677 2.089966668
109.1011768 2.974958132
123.1168269 2.673419755
125.132477 1.741409897
137.132477 2.530506316
139.148127 1.741409897
149.132477 2.155024939
151.148127 1.069544194
153.1637771 1.741409897
163.148127 2.004757484
165.1637771 1.410512722
177.1637771 2.250854133
179.1794272 1.741409897
191.1794272 2.250854133
193.1950772 1.741409897
207.2107273 1.539483103
219.2107273 3.200936855
221.2263773 3.986824431
233.2263773 1.403255211
237.2576775 1.027506647

Name: +ve in-silico MS/MS by CFM-ID for HHCDDEIDPPGDBH-PHFMIZANSA-N
ID: HHCDDEIDPPGDBH-PHFMIZANSA-N
Comment: Energy0
Num peaks: 31
43.05422664 0.5587809258
57.06987671 0.5510192906
59.01275576 0.5598769982
71.08552677 0.5467463156
81.06987671 0.4018349619
83.08552677 0.9978755226
85.10117684 0.7167189244
97.10117684 0.535375732
111.1168269 0.5392891263
125.132477 0.5361254134
127.075356 0.5644135115
129.0910061 0.4964948071
139.148127 0.5361254134
149.132477 0.4055276318
151.148127 1.02124821
153.1637771 0.7208731704
165.1637771 0.5361254134
179.1794272 0.5361254134
193.1950772 0.5361254134
195.1379563 0.5664401576
197.1536063 0.4964948071
207.2107273 0.5135662813
219.2107273 0.7442775573
221.2263773 2.99487494
233.2263773 0.8135073574
235.2420274 7.303239733
237.2576775 0.7812892793
245.2263773 2.933796677
253.2162066 0.4728717298
263.236942 20.83749787
281.2475067 30.49907467

Name: +ve in-silico MS/MS by CFM-ID for HHCDDEIDPPGDBH-PHFMIZANSA-N
ID: HHCDDEIDPPGDBH-PHFMIZANSA-N
Comment: Energy1
Num peaks: 31
39.02292652 1.172237548
41.03857658 1.426113598
43.05422664 1.478564874
55.05422664 1.228099032
57.06987671 1.354802197
69.06987671 1.147798535
71.08552677 1.311719676
81.06987671 1.893887184
83.08552677 2.018157931
95.08552677 1.286396749
97.10117684 1.124227808
109.1011768 1.28357217
111.1168269 1.166832109
123.1168269 1.149476934
125.0597059 1.129371534
125.132477 1.29258793
139.148127 1.29258793
149.132477 2.045495085
151.148127 2.181758081
153.1637771 1.0877238
165.1637771 1.29258793
179.1794272 1.29258793
193.1950772 1.29258793
207.2107273 1.09321444
219.2107273 1.183066953
221.2263773 5.433739407
235.2420274 7.274043412
237.2576775 1.254866591
245.2263773 1.098777333
263.236942 4.216278103
281.2475067 3.917210039

Name: +ve in-silico MS/MS by CFM-ID for HHCDDEIDPPGDBH-PHFMIZANSA-N
ID: HHCDDEIDPPGDBH-PHFMIZANSA-N
Comment: Energy2
Num peaks: 31
27.02292652 1.068646305
39.02292652 2.453260192
41.03857658 4.921649865
43.05422664 4.090064637
53.03857658 1.776412655
55.05422664 2.592834589
57.06987671 2.247964632
67.05422664 0.9607880166
69.06987671 2.042319483
71.08552677 1.536735851
83.08552677 1.651885143
95.08552677 2.879206967
109.1011768 2.975793547
123.1168269 3.081350835
125.132477 1.755205515
137.132477 2.671250837
139.148127 1.755205515
151.148127 2.872955364
153.1637771 1.021981258
163.148127 2.251489001
165.1637771 1.755205515
177.1637771 2.251489001
179.1794272 1.755205515
191.1794272 2.251489001
193.1950772 1.755205515
205.1950772 0.9391202724
207.2107273 1.529056346
219.2107273 3.179383382
221.2263773 3.959984569
233.2263773 1.393810561
237.2576775 1.020612656

Name: +ve in-silico MS/MS by CFM-ID for UNQVCNJXEMDZNO-MURFETPASA-N
ID: UNQVCNJXEMDZNO-MURFETPASA-N
Comment: Energy0
Num peaks: 31
43.05422664 0.5548685336
57.06987671 0.550264243
59.01275576 0.5606382838
71.08552677 0.5459872321
85.10117684 0.5348106141
99.1168269 0.5284069538
109.1011768 0.4585179163
111.1168269 0.9621151483
113.132477 0.7219664693
125.132477 0.536938518
127.075356 0.5652243164
129.0910061 0.4971698999
139.148127 0.536938518
149.132477 0.4271542608
151.148127 0.9725954273
153.1637771 0.7219664693
165.1637771 0.536938518
167.1066561 0.5672528768
169.1223062 0.4971698999
179.1794272 0.536938518
193.1950772 0.536938518
207.2107273 0.5144859431
219.2107273 0.7453838679
221.2263773 2.999185495
233.2263773 0.814776631
235.2420274 7.290106796
237.2576775 0.7822900211
245.2263773 2.950851249
253.2162066 0.4734774241
263.236942 20.91950862
281.2475067 30.55671623

Name: +ve in-silico MS/MS by CFM-ID for UNQVCNJXEMDZNO-MURFETPASA-N
ID: UNQVCNJXEMDZNO-MURFETPASA-N
Comment: Energy1
Num peaks: 31
41.03857658 1.446556843
43.05422664 1.423716009
55.05422664 1.276247338
57.06987671 1.335419684
69.06987671 1.156308792
71.08552677 1.29203252
83.08552677 1.26893444
85.10117684 1.2516379
95.08552677 1.240693587
99.1168269 1.166430685
109.1011768 2.290367127
111.1168269 1.616509265
113.132477 1.097460846
123.1168269 1.237036993
125.0597059 1.139223485
125.132477 1.304158871
139.148127 1.304158871
149.132477 2.263324292
151.148127 1.71021106
153.1637771 1.097460846
165.1637771 1.304158871
179.1794272 1.304158871
193.1950772 1.304158871
207.2107273 1.104726828
219.2107273 1.194477361
221.2263773 5.482769052
235.2420274 7.316221225
237.2576775 1.265216347
245.2263773 1.137978284
263.236942 4.322364659
281.2475067 3.972804214

Name: +ve in-silico MS/MS by CFM-ID for UNQVCNJXEMDZNO-MURFETPASA-N
ID: UNQVCNJXEMDZNO-MURFETPASA-N
Comment: Energy2
Num peaks: 31
27.02292652 1.084160233
39.02292652 1.743105001
41.03857658 5.496210325
43.05422664 3.546883272
53.03857658 1.509749972
55.05422664 2.893395492
57.06987671 1.862335033
69.06987671 2.053274533
71.08552677 1.140781085
83.08552677 1.61000821
95.08552677 2.765870144
109.1011768 2.36495898
111.1168269 1.376806672
121.1011768 1.341057066
123.1168269 2.551896226
125.132477 1.75771614
135.1168269 1.789895317
137.132477 1.07955921
139.148127 1.75771614
149.132477 2.021665649
151.148127 1.423720505
163.148127 2.270066702
165.1637771 1.75771614
177.1637771 2.270066702
179.1794272 1.75771614
191.1794272 2.270066702
193.1950772 1.75771614
207.2107273 1.551706016
219.2107273 3.226221306
221.2263773 4.018311138
233.2263773 1.41433536

Name: +ve in-silico MS/MS by CFM-ID for GCADTFSRGKGSJO-MQEUWQHPSA-N
ID: GCADTFSRGKGSJO-MQEUWQHPSA-N
Comment: Energy0
Num peaks: 31
43.05422664 0.5582535255
57.06987671 0.5524902878
59.01275576 0.5600057057
71.08552677 0.546963274
85.10117684 0.5342237846
95.08552677 0.4640221811
97.10117684 0.9499324065
99.1168269 0.7211751761
111.1168269 0.5395048935
125.132477 0.5363500201
127.075356 0.564550587
129.0910061 0.4966089423
139.148127 0.5363500201
149.132477 0.426692644
151.148127 0.9715294385
153.1637771 0.7211751761
165.1637771 0.5363500201
179.1794272 0.5363500201
181.1223062 0.5665775569
183.1379563 0.4966089423
193.1950772 0.5363500201
207.2107273 0.5138144026
219.2107273 0.7445187219
221.2263773 2.995771585
233.2263773 0.8138023553
235.2420274 7.300444459
237.2576775 0.7814584763
245.2263773 2.941384128
253.2162066 0.4729741355
263.236942 20.86878518
281.2475067 30.50881841

Name: +ve in-silico MS/MS by CFM-ID for GCADTFSRGKGSJO-MQEUWQHPSA-N
ID: GCADTFSRGKGSJO-MQEUWQHPSA-N
Comment: Energy1
Num peaks: 31
41.03857658 1.495145778
43.05422664 1.510706576
55.05422664 1.325475338
57.06987671 1.372910944
69.06987671 1.155279833
71.08552677 1.319568635
83.08552677 1.266432862
85.10117684 1.248371151
95.08552677 2.254240914
97.10117684 1.45153402
99.1168269 1.094546006
109.1011768 1.291500466
111.1168269 1.174204065
125.0597059 1.133955217
125.132477 1.300695044
137.132477 1.233214032
139.148127 1.300695044
149.132477 2.257094185
151.148127 1.705668764
153.1637771 1.094546006
165.1637771 1.300695044
179.1794272 1.300695044
193.1950772 1.300695044
207.2107273 1.098638936
219.2107273 1.188421246
221.2263773 5.456668463
235.2420274 7.356621419
237.2576775 1.259682726
245.2263773 1.117832215
263.236942 4.267218951
281.2475067 3.943045246

Name: +ve in-silico MS/MS by CFM-ID for GCADTFSRGKGSJO-MQEUWQHPSA-N
ID: GCADTFSRGKGSJO-MQEUWQHPSA-N
Comment: Energy2
Num peaks: 31
27.02292652 1.075784292
39.02292652 1.73341356
41.03857658 5.628016464
43.05422664 4.028175421
53.03857658 1.501861371
55.05422664 3.045310304
57.06987671 2.166575081
69.06987671 2.043945832
71.08552677 1.538482473
83.08552677 1.605670826
95.08552677 2.098663541
99.1168269 1.020200415
109.1011768 2.983655005
123.1168269 2.6800143
125.132477 1.752147
137.132477 2.537100861
139.148127 1.752147
149.132477 2.009834658
151.148127 1.419209595
153.1637771 1.020200415
163.148127 2.257448679
165.1637771 1.752147
177.1637771 2.257448679
179.1794272 1.752147
191.1794272 2.257448679
193.1950772 1.752147
207.2107273 1.539483103
219.2107273 3.200936855
221.2263773 3.986824431
233.2263773 1.403255211
237.2576775 1.027506647

Name: +ve in-silico MS/MS by CFM-ID for WBTBKRBXTLZUJG-ZDVGBALWSA-N
ID: WBTBKRBXTLZUJG-ZDVGBALWSA-N
Comment: Energy0
Num peaks: 31
43.05422664 0.5584258121
57.06987671 0.5526625744
59.01275576 0.5600057057
71.08552677 0.5471355606
85.10117684 0.5421618004
95.08552677 0.3993184376
97.10117684 0.9924284339
99.1168269 0.7213474627
111.1168269 0.5396771801
125.132477 0.5364781525
135.1168269 0.4057944453
137.132477 1.021895158
139.148127 0.7213474627
141.0910061 0.5665775569
143.1066561 0.4966089423
151.148127 0.5364781525
165.1637771 0.5364781525
179.1794272 0.5364781525
181.1223062 0.5665775569
183.1379563 0.4966089423
193.1950772 0.5364781525
207.2107273 0.5138144026
219.2107273 0.7445187219
221.2263773 2.995771585
233.2263773 0.8138023553
235.2420274 7.324543454
237.2576775 0.7814584763
245.2263773 2.941384128
253.2162066 0.4729741355
263.236942 20.86878518
281.2475067 30.50881841

Name: +ve in-silico MS/MS by CFM-ID for WBTBKRBXTLZUJG-ZDVGBALWSA-N
ID: WBTBKRBXTLZUJG-ZDVGBALWSA-N
[truncated: 4,894,703 more chars]
