# Supplementary material for: Ion mobility collision cross-section atlas for known and unknown metabolite annotation in untargeted metabolomics
Source: Nat Commun. 2020 Aug 28;11:4334. doi: 10.1038/s41467-020-18171-8 (PMC7455731; doi:10.1038/s41467-020-18171-8)
Supplement: Supplementary file 8 — Supplementary Data 5 [file 41467_2020_18171_MOESM8_ESM.zip › 01_positive_mode/L0742/cfmid_result.txt]

1 0.34 HXGUELDOCRWTJW-UHFFFAOYSA-N CCC=CCC=CCC=CCC=CCC=CCC(C(=O)O)C
2 0.32 JAZBEHYOTPTENJ-UHFFFAOYSA-N CCC=CCC=CCC=CCC=CCC=CCCCC(=O)O
3 0.32 JAZBEHYOTPTENJ-IKHGVYGUSA-N C(CCC/C=C\C/C=C\C/C=C/C/C=C\C/C=C\CC)(=O)O
4 0.32 HXWJFEZDFPRLBG-SPDOGPIASA-N C(CCC/C=C/C/C=C\C/C=C\C/C=C\C=C/CCC)(=O)O
5 0.32 HXWJFEZDFPRLBG-UHFFFAOYSA-N CCCC=CC=CCC=CCC=CCC=CCCCC(=O)O
6 0.32 JAZBEHYOTPTENJ-JLNKQSITSA-N CC/C=C\C/C=C\C/C=C\C/C=C\C/C=C\CCCC(=O)O
7 0.32 HXWJFEZDFPRLBG-JGOQDUPWSA-N CCCC=C/C=CCC=C/CC=C/CC=C/CCCC(=O)O
8 0.32 HXWJFEZDFPRLBG-HKZLZWMISA-N CCCC=CC=CCC=CCC=CCC=CCCCC(=O)O
9 0.32 JAZBEHYOTPTENJ-VNTCEETBSA-N C(CCC/C=C\C/C=C\C/C=C/C/C=C\C/C=C/CC)(=O)O
10 0.32 JAZBEHYOTPTENJ-RCHUDCCISA-N CCC=CCC=CCC=CCC=CCC=CCCCC(=O)O
11 0.3 JRIRFMAEFQQZTF-UHFFFAOYSA-N CCC=CCC=CCCCC=CC=CC=CCC(C(=O)O)C
12 0.28571429 UYXJLXQRHUUPOO-PNWYBZRESA-N CC(C)CC(=O)OCC(=C/CCC(C)c1ccc(C)cc1)C
13 0.28 COSHGIJBNXUCMD-UHFFFAOYSA-N CC(=CC=CC(=CC(O)O)C)C=CC1=C(C)CCCC1(C)C
14 0.28 XGTCGDUVXWLURC-UHFFFAOYSA-N CCC=CCC=CCCCC=CC=CC=CCCCC(=O)O
15 0.28 XGTCGDUVXWLURC-DDQIWDDQSA-N CCC=C/CC=C/CCCC=CC=C/C=C/CCCC(=O)O
16 0.28 XGTCGDUVXWLURC-FZNBEQTOSA-N CC/C=C\C/C=C\CCC/C=C/C=C/C=C\CCCC(=O)O
17 0.28 MVAGWEQBBLEOBC-YMXLJGMHSA-N C(C/C=C/C/C=C/C/C=C/C)/C=C/CC/C=C/CCC(=O)O
18 0.28 YXIWYGQKTGFZLE-UHFFFAOYSA-N C1(CC2C3C=CCCC3C2C=C1)CCCCCCCC(=O)O
19 0.28 XTOYXKSKSDVOOD-VORCTXEISA-N OC(=O)CC(/C=C/C=C(C=CC1=C(C)CCCC1(C)C)C)C
20 0.26 QRINGOPCSWYDCI-RKBZZOKASA-N CC(=CC(=O)CC1(C)OC1CCC(=CCCC(=C)C=C)C)C
21 0.26 UMNSTYZLJRBRDG-JLNKQSITSA-N COC(=O)CCCC=C/CC=C/CC=C/CC=C/CC=C/C
22 0.26 QRINGOPCSWYDCI-IUPIIVDYSA-N CC(=CC(=O)CC1(C)OC1CCC(=CCCC(=C)C=C)C)C
23 0.24175824 PHUOOIAJUSOCEO-RBAVWITASA-N CCC(C)C(=O)OCC(=C/CCC(C)c1ccc(C)cc1)C
24 0.24175824 POIIAOQGMXPFKH-NSISKUIASA-N CC(C)C1=C2[C@H]3CCC(=CC[C@]3(C)CC[C@@]2(C)CC1)C(=O)O
25 0.24 UNPJBXKBTGCTDU-JFFPHPEKSA-N OCC=C(C1OC1/C=C(/C=CC1=C(C)CCCC1(C)C)\C)C
26 0.24 SJVWORBPZZGMOK-UHFFFAOYSA-N OCC=C(C(=CC=C(C=CC1=C(C)CCCC1(C)C)C)O)C
27 0.24 IVCCYTZTEQOIJX-UHFFFAOYSA-N CC(=CCCC(=CC(=O)O)C)C=CC1=C(C)CCCC1(C)C
28 0.24 QQXWWCIEPUFZQL-JMFSJNRSSA-N C(CCC/C=C\C/C=C\C=C\C=C\C=C/CCCCC)(=O)O
29 0.24 HQOAEUUDHIWDFP-RTBSWYQQSA-N OCC1OC1(C)/C=C/C=C(C=CC1=C(C)CCCC1(C)C)C
30 0.24 YOGFFZZXEYYWHY-UHFFFAOYSA-N OCC=C(C=CC(=C(C=CC1=C(C)CCCC1(C)C)C)O)C
31 0.24 PWUCSTGNRWELJL-UHFFFAOYSA-N CCCCC=CCC=CCC=CCC=CCC=CCC(O)=O
32 0.22222222 IRGQKVKJPAFLOT-UHFFFAOYSA-N CCCCC(CC)C(=O)OCC=C(C)CCC=C(C)C
33 0.22 MVTARBLEGWMIMR-UHFFFAOYSA-N OCC=C(C=C(C=C(C=CC1=C(C)CCCC1(C)C)C)O)C
34 0.22 CMCBHGAXGCXMIP-MDAAKZFYSA-N O(C(=O)C)CCCCCCCCC/C=C\C=C\CCC
35 0.22 JDEZPVDDXSKIMP-DEQVHDEQSA-N O(C(=O)C)CCCCCCCCCC/C=C\C=C\CC
36 0.22 CMCBHGAXGCXMIP-IGTJQSIKSA-N O(C(=O)C)CCCCCCCCC/C=C/C=C\CCC
37 0.22 JDEZPVDDXSKIMP-YTXTXJHMSA-N O(C(=O)C)CCCCCCCCCC/C=C/C=C/CC
38 0.22 NSOPDUMLFDNMEX-AFJQJTPPSA-N CCOC(=O)CCCCCCCCC=C/CC=C/CC
39 0.22 XFEMAWVCSOBMBK-YLRAASNFSA-N CC(=C/CCC1=CC(=O)OC1)CCC2C(=C)CCCC2(C)C
40 0.22 JGFMXQLVWUGIPI-UHFFFAOYSA-N CCCCC=CC=CCCCCCCCCCC(=O)O
41 0.22 JDEZPVDDXSKIMP-RZSVFLSASA-N O(C(=O)C)CCCCCCCCCC/C=C\C=C/CC
42 0.22 AYZMGUHJPVGYEB-WLKFQOHSSA-N CC1CCC2(C)C(CCC(=CC(=O)O)C)C(=C)CCC2C1=C
43 0.22 JDEZPVDDXSKIMP-SCFJQAPRSA-N O(C(=O)C)CCCCCCCCCC/C=C/C=C\CC
44 0.22 WUHOVSGGPXLETP-HBWUDTEPSA-N CC(=CC(=O)CC(=CCCC(C)(O)C=CC=C(/C)C=C)C)C
45 0.22 IBKYPQHBQFSHTB-UHFFFAOYSA-N CCOC(=O)CCCCCCCCCC=CC=CCC
46 0.22 CMCBHGAXGCXMIP-BSWSSELBSA-N O(C(=O)C)CCCCCCCCC/C=C/C=C/CCC
47 0.22 VGCBBIXUNNBXPC-IJJPYCETSA-N C(CCC/C=C\C/C=C\CC#CC/C=C\CCCCC)(=O)O
48 0.22 XMVQWNRDPAAMJB-KRWDZBQOSA-N C(CCC[C@]1([H])CCC=C1)CCCCCCCCC(=O)O
49 0.22 WUHOVSGGPXLETP-OOZPCVFQSA-N CC(=CC(=O)CC(=CCCC(C)(O)C=CC=C(C)/C=C)C)C
50 0.22 JVDHPAUNFBGCFT-CWWKMNTPSA-N C(CCCCCCCCCC/C=C\C/C=C\CC)(=O)O
51 0.22 NSOPDUMLFDNMEX-UHFFFAOYSA-N CCOC(=O)CCCCCCCCC=CCC=CCC
52 0.22 WUHOVSGGPXLETP-YIIKLNAQSA-N CC(=CC(=O)CC(=CCCC(C)(O)C=C/C=C(C)/C=C)C)C
53 0.22 HHELYEVVXBEXIZ-KPDBFRNYSA-N C(CCCCCCCCC/C=C\CC/C=C\CC)(=O)O
54 0.22 KQOFEULTMQJSHA-KMXXQSJUSA-N CC(/C=C/C1=C(C)CCCC1(C)C)CC=CC(=CC(=O)O)C
55 0.22 ACYNXSLKOYLYFV-UTOQUPLUSA-N C(CCCCCCCCC/C=C\C/C=C\CCC)(=O)O
56 0.22 HHELYEVVXBEXIZ-ODYTWBPASA-N C(CCCCCCCCC/C=C/CC/C=C\CC)(=O)O
57 0.22 DXPWRTQUIOJZOI-VNDNRQFVSA-N OCC=C(C=CC1OC1(C)/C=C/C1=C(C)CCCC1(C)C)C
58 0.21978022 YYBMOGCOPQVSLQ-UHFFFAOYSA-N CCCCCCCC(=O)OCC=C(C)CCC=C(C)C
59 0.21978022 YYBMOGCOPQVSLQ-SAPNQHFASA-N O=C(CCCCCCC)OC/C=C(\C)/CC/C=C(\C)/C
60 0.21978022 YYBMOGCOPQVSLQ-VKAVYKQESA-N O=C(CCCCCCC)OC/C=C(/C)\CC/C=C(\C)/C
61 0.21505376 ZKKJRZDMLYQUNK-UHFFFAOYSA-N C1C2C3C4C5CC(CCCCCCCC(=O)O)C5C4C3C2C1
62 0.21052632 ASEBSYWRZMWAJU-HWCXBFGISA-N CC=C(/C)C1CC2C(=CCC3C(C)(C)CCCC23C)C(=O)O1
63 0.20833333 OPBGZGDSHTZYCN-UHFFFAOYSA-N CCC1(C)C(=CC(=O)O)CCC2C1CCC1=C2CCC1(C)C
64 0.20833333 OYARUPGUBJDJCZ-MDSDPEQZSA-N CC(=C/CC1C(=CCC2C(C)(C)CCCC12C)C(=O)O)C=C
65 0.20833333 OYARUPGUBJDJCZ-UKFJPLJESA-N CC(=C/CC1C(=CCC2C(C)(C)CCCC12C)C(=O)O)C=C
66 0.20408163 KGFMVFJMZIGUCV-UHFFFAOYSA-N CCC=CCCCC=CCCCCCCCCC(O)=O
67 0.2 INSDFZDMOJZHPC-UHFFFAOYSA-N OC(=O)C(CCCCCCCCCCC1C=CCC1)C
68 0.2 NLUNAYAEIJYXRB-UHFFFAOYSA-N CCCCCC=CCC=CC=CC(CC=CCCCC(=O)O)O
69 0.2 ZODRLJLUCBBQSJ-HHWLVVFRSA-N CCCCC=CCC=CCCCCCCCCC(=O)O
70 0.2 BUMACBGHLLVANS-UHFFFAOYSA-N OCC(=C(C=CC=C(C=CC1=C(C)CCCC1(C)C)C)C)O
71 0.2 JSYYMFKURXHFCO-UHFFFAOYSA-N OCC=C(C=CC=C(C=CC1=C(C)CCCC1(C)C)C)CO
72 0.2 BUAUVOXSKORZFZ-UHFFFAOYSA-N OCC=C(C=CC=C(C(=CC1=C(C)CCCC1(C)C)O)C)C
73 0.2 ZODRLJLUCBBQSJ-UHFFFAOYSA-N C(CCCCCCCCC=CCC=CCCCC)(=O)O
74 0.2 IBKYPQHBQFSHTB-ISTTXYCBSA-N O=C(CCCCCCCCC/C=C\C=C/CC)OCC
75 0.2 OYQWHVSOWXQMIM-FDTUMDBZSA-N O(C(=O)C)CCCCCCCCCC/C=C\C/C=C/C
76 0.2 PVWRDCRRLIFQRN-NMMTYZSQSA-N O(C(=O)C)CCCCCCCC/C=C/C=C\CCCC
77 0.2 NLUNAYAEIJYXRB-XXSSMXECSA-N C(CCC/C=C/CC(O)/C=C\C=C/C/C=C\CCCCC)(=O)O
78 0.2 XMVQWNRDPAAMJB-QGZVFWFLSA-N C1C[C@@H](C=C1)CCCCCCCCCCCCC(=O)O
79 0.2 CUACFKVMQBDRJA-UHFFFAOYSA-N CC(=CC=CC(=CC(=O)O)C)CCC1=C(C)CCCC1(C)C
80 0.2 ZODRLJLUCBBQSJ-AFJQJTPPSA-N C(=C/C/C=C\CCCC)/CCCCCCCCC(=O)O
81 0.2 HZGINAUBYAMOBF-AVNCOZOESA-N CC(=CCCC(=CCCC(=CCCC(=C/C=O)C=O)C)C)C
82 0.2 BLVGMDACRQJPKY-KQWYESAVSA-N C(CCCCCCCC/C=C/CC/C=C/CCC)(=O)O
83 0.2 NLUNAYAEIJYXRB-VYOQERLCSA-N CCCCC/C=C\C/C=C\C=C\[C@H](C/C=C\CCCC(=O)O)O
84 0.2 NLUNAYAEIJYXRB-HEJOTXCHSA-N [H]\C(CCCCC)=C(/[H])C\C([H])=C(\[H])/C(/[H])=C(\[H])C(O)C\C([H])=C(\[H])CCCC(O)=O
85 0.2 NLUNAYAEIJYXRB-GTYUHVKWSA-N CCCCC/C=C\C/C=C\C=C\[C@@H](C/C=C\CCCC(=O)O)O
86 0.2 OSOMZOCXIVYKAU-UHFFFAOYSA-N OCC=C1CCC(C(OC1)(C)CCCC(C#CC=C(C)C)C)O
87 0.2 ZKLAMZVXHZVASN-BLWKUPHCSA-N C(CCCCCCCCCC/C=C/CC/C=C/C)(=O)O
88 0.2 VYYQGUQHIAJOHJ-UHFFFAOYSA-N OCC=C(C=CC=C(C=C(C1=C(C)CCCC1(C)C)O)C)C
89 0.2 BLVGMDACRQJPKY-WPAMCMATSA-N C(CCCCCCCC/C=C\CC/C=C\CCC)(=O)O
90 0.19565217 RWWVEQKPFPXLGL-UHFFFAOYSA-N CC(C1=CCC2C(=C1)CCC1C2(C)CCCC1(C)C(=O)O)C
91 0.19565217 RWWVEQKPFPXLGL-ONCXSQPRSA-N CC(C)C1=CC[C@H]2C(=C1)CC[C@@H]3[C@@]2(CCC[C@@]3(C)C(=O)O)C
92 0.19565217 RPSGVWNIMVDVMD-UHFFFAOYSA-N O=C(CCCCCC1CCCCC1)OCCC1=CC=CC=C1
93 0.19565217 ZNQLKSAREFWPBW-UHFFFAOYSA-N OCC1(C=O)CCCC2(C1CC=C1C2CCC(C1)(C)C=C)C
94 0.19354839 RSWGJHLUYNHPMX-IZBJGVDFSA-N CC(C)C1=CC2=CCC3C(C)(CCCC3(C)C(=O)O)C2CC1
95 0.19354839 RSWGJHLUYNHPMX-RAUXBKROSA-N CC(C)C1=CC2=CCC3C(C)(CCCC3(C)C(=O)O)C2CC1
96 0.19354839 RSWGJHLUYNHPMX-CUDHKJQZSA-N CC(C)C1=CC2=CCC3C(C)(CCCC3(C)C(=O)O)C2CC1
97 0.19354839 RSWGJHLUYNHPMX-PIKOESSRSA-N CC(C)C1=CC2=CCC3C(C)(CCCC3(C)C(=O)O)C2CC1
98 0.19354839 JATONPRVKINGTP-STNJDDFNSA-N CC1(C)C(CC2(C)C3CCC(C)(C=C)C=C3CCC12)C(=O)O
99 0.19354839 SVEWRSMYLUUVBT-UHFFFAOYSA-N CC(C1CCC2C(=C1)C=CC1C2(C)CCCC1(C)C(=O)O)C
100 0.19354839 RSWGJHLUYNHPMX-ONCXSQPRSA-N CC(C)C1=CC2=CC[C@@H]3[C@@]([C@H]2CC1)(CCC[C@@]3(C)C(=O)O)C
101 0.19354839 RSWGJHLUYNHPMX-UMGGQSCQSA-N CC(C)C1=CC2=CCC3C(C)(CCCC3(C)C(=O)O)C2CC1
102 0.19354839 RSWGJHLUYNHPMX-BWPNAZKDSA-N CC(C)C1=CC2=CCC3C(C)(CCCC3(C)C(=O)O)C2CC1
103 0.19354839 XMILFTMTXRWXBC-UHFFFAOYSA-N COC(=O)C(CC=CCCCC=C)=CCC=CCCCC=C
104 0.19354839 RSWGJHLUYNHPMX-UHFFFAOYSA-N CC(C1=CC2=CCC3C(C2CC1)(C)CCCC3(C)C(=O)O)C
105 0.19148936 YDRYPZHHMLBRDV-UHFFFAOYSA-N CC(C1=CC=C2C(C1)CCC1C2(C)CCCC1(C)C(=O)O)C
106 0.19148936 QGOYLTVHJMTEMA-UHFFFAOYSA-N OCC1(C=O)CCCC2(C1CC=C1C2CCC(=C1)C(C)C)C
107 0.19148936 AKARDCJUGQYTMY-OIGVQNGMSA-N CC1=C(CCC2C1CCC3C2(C)CCCC3(C)C(=O)O)C=C
108 0.18947368 YGBZFOQXPOGACY-GEQVISEXSA-N CC(=CCC1C(=C)CCC2C1(C)CCCC2(C)C(=O)O)C=C
109 0.18947368 YGBZFOQXPOGACY-NLCOOVJESA-N CC(=CCC1C(=C)CCC2C1(C)CCCC2(C)C(=O)O)C=C
110 0.18947368 YGBZFOQXPOGACY-VWVSFFKRSA-N CC(=C/CC1C(=C)CCC2C1(C)CCCC2(C)C(=O)O)C=C
111 0.18947368 YGBZFOQXPOGACY-VLSHKJCESA-N CC(=CCC1C(=C)CCC2C1(C)CCCC2(C)C(=O)O)C=C
112 0.18947368 YGBZFOQXPOGACY-ZCWLZPOOSA-N CC(=C/C[C@@H]1C(=C)CC[C@@H]2[C@]1(C)CCC[C@]2(C)C(=O)O)C=C
113 0.18947368 JEGUVXRNDRXUDN-ONCXSQPRSA-N CC12CCCC(C)(C1CCC(=C)C2CCC(=C)C=C)C(=O)O
114 0.18947368 YGBZFOQXPOGACY-CUDHKJQZSA-N CC(=CC[C@H]1C(=C)CC[C@@H]2[C@]1(C)CCC[C@]2(C)C(=O)O)C=C
115 0.18947368 YGBZFOQXPOGACY-HNBVOPMISA-N CC(=CC[C@@H]1C(=C)CC[C@@H]2[C@]1(C)CCC[C@@]2(C)C(=O)O)C=C
116 0.18947368 YGBZFOQXPOGACY-ONIUZDBUSA-N CC(=C/CC1C(=C)CCC2C1(C)CCCC2(C)C(=O)O)C=C
117 0.18947368 YGBZFOQXPOGACY-XAUHAWNSSA-N CC(=CCC1C(=C)CCC2C1(C)CCCC2(C)C(=O)O)C=C
118 0.18947368 YGBZFOQXPOGACY-JOEMONGWSA-N CC(=CCC1C(=C)CCC2C1(C)CCCC2(C)C(=O)O)C=C
119 0.18947368 UELNUDPWYBGVFQ-WOTMYXIFSA-N CC1(CC=C2C(CCC3C(C)(CO)C(=O)CCC23C)C1)C=C
120 0.18947368 JEGUVXRNDRXUDN-UMGGQSCQSA-N CC12CCCC(C)(C1CCC(=C)C2CCC(=C)C=C)C(=O)O
121 0.18947368 JEGUVXRNDRXUDN-XEYPJELSSA-N CC12CCCC(C)(C1CCC(=C)C2CCC(=C)C=C)C(=O)O
122 0.18947368 YGBZFOQXPOGACY-XKSVSVDPSA-N CC(=CCC1C(=C)CCC2C1(C)CCCC2(C)C(=O)O)C=C
123 0.18947368 FIPNJRUBJUIJIC-UHFFFAOYSA-N C=CC1(C)CCC2C(=CCC3C2(C)CC(O)CC3(C)C=O)C1
124 0.18947368 YGBZFOQXPOGACY-YDIJZAQFSA-N CC(=C/CC1C(=C)CCC2C1(C)CCCC2(C)C(=O)O)C=C
125 0.18947368 YGBZFOQXPOGACY-YOZUWMERSA-N CC(=CCC1C(=C)CCC2C1(C)CCCC2(C)C(=O)O)C=C
126 0.18947368 JEGUVXRNDRXUDN-CUDHKJQZSA-N CC12CCCC(C)(C1CCC(=C)C2CCC(=C)C=C)C(=O)O
127 0.18947368 JEGUVXRNDRXUDN-BWPNAZKDSA-N CC12CCCC(C)(C1CCC(=C)C2CCC(=C)C=C)C(=O)O
128 0.18947368 JEGUVXRNDRXUDN-PIKOESSRSA-N CC12CCCC(C)(C1CCC(=C)C2CCC(=C)C=C)C(=O)O
129 0.18947368 YGBZFOQXPOGACY-HLOZOPEHSA-N CC(=CCC1C(=C)CCC2C1(C)CCCC2(C)C(=O)O)C=C
130 0.18947368 YGBZFOQXPOGACY-DTOITAGASA-N CC(=C/CC1C(=C)CCC2C1(C)CCCC2(C)C(=O)O)C=C
131 0.1875 PCLDEDSUWNZZDJ-BDBJVFIPSA-N CC(=C/C(=O)O)CCC1C(=C)CCC2C3(C)CC3CCC12C
132 0.1875 CHAVWXSUVDIUSK-DCZRLQFRSA-N CC(=CCC=C(C)/C1CCC2CCC=C3COC(O)C3C12)C
133 0.1875 HKFZBGDCJPXQHN-WAPOTWQKSA-N CC1(CO)CC(=O)CC2(C)C3CCC(C)(C=C)C=C3CCC12
134 0.1875 PCLDEDSUWNZZDJ-WAKWZFOWSA-N CC(=C/C(=O)O)CCC1C(=C)CCC2C3(C)CC3CCC12C
135 0.1875 RJAGUPBSTRDLCG-UHFFFAOYSA-N COC(=O)C1CCCC2(C)C1CC=C1C=C(CCC21)C(C)C
136 0.1875 VJGJPHDFEMLGTQ-PPLKHSGQSA-N CC(=O)CC1OC2(CCC(C)(O2)C=C)C3(C)CCCC(C)(C)C13
137 0.1875 QIFASFDEIZHFKF-FJVJQVBJSA-N CC1CCC2(O)C1C3C(CCC23C=O)C(=C/CC=C(C)C)C
138 0.1875 CHAVWXSUVDIUSK-IMZDSIPASA-N CC(=CCC=C(C)/C1CCC2CCC=C3COC(O)C3C12)C
139 0.1875 KQJJTUIKMUZTCL-UHFFFAOYSA-N O=CC1(C)CC(O)CC2(C1CCC1=C2CCC(=C1)C(C)C)C
140 0.1875 PCLDEDSUWNZZDJ-MPUUQHMZSA-N CC(=C/C(=O)O)CCC1C(=C)CCC2C3(C)CC3CCC12C
141 0.1875 GDELSSGPFSBJTK-UHFFFAOYSA-N O=CC1(C)CC(O)CC2(C1CCC1=CC(=CCC21)C(C)C)C
142 0.18604651 RXEQRZFQTQKNLN-FRYIKTPZSA-N CC1(C)CCCC2(C)C1CC(=O)C3=CC(C)(CCC23O)C=C
143 0.18390805 WITGPQSHEQXEKO-PDKYLHCFSA-N CC1(CCC2C(=C1)CCC3C4(C)COC(CC23C)C4O)C=C
144 0.18367347 XMVQWNRDPAAMJB-UHFFFAOYSA-N OC(=O)CCCCCCCCCCCCC1C=CCC1
145 0.18367347 AWGFYZFANDHELM-SCPMJEMWSA-N CC\C=C\CCCC\C=C\CCCCCCCC(O)=O
146 0.18367347 DPFIEELODSNQPS-UHFFFAOYSA-N O=CC1(C)CC(O)CC2(C1CC=C1C2CCC(=C1)C(C)C)C
147 0.18367347 UVCUJKGIHXMZTR-MWRQYBNOSA-N CC1CCC2(C)C(CC=CC2=C)C1(C)CCC(=CC(=O)O)C
148 0.18367347 RKUSAVLJYNJIBF-UHFFFAOYSA-N CC1C2CCC3C(C)(C)C(O)C(=O)CC3(C)C2CC=C1C=C
149 0.18181818 IXHZJQBOONNARJ-UHFFFAOYSA-N CCOC(=O)CCCCCCCCCCC1CCC=C1
150 0.18181818 ZQSBWDQQFVYZQG-UHFFFAOYSA-N OC(=O)CCC1(C)C(=C)CCC2C1CCC1=C2CCC1(C)C
151 0.18 KATOYYZUTNAWSA-ABTOWWTLSA-N CCCCCC=CCC=CCC(/C=C/C=CCCCC(=O)O)O
152 0.18 KQSKHMWKZRVEFH-PKGUEVMLSA-N CCCCCC=CCC=CCC(/C=C/C=CCC(C(=O)O)C)O
153 0.18 YETMSTXPNJOICF-URZBRJKDSA-N C(CCC/C=C\CC#CC/C=C\C/C=C\CCCCC)(=O)O
154 0.18 RWNRWEHDBKWVOP-XJKZGEHFSA-N CC(=C/CCC(=C/C=O)C=O)CCC1C(=CCCC1(C)C)C
155 0.18 GCZRCCHPLVMMJE-IITLTHAWSA-N C(CCC/C=C/C/C=C\CC(O)/C=C\C=C/CCCCC)(=O)O
156 0.18 KATOYYZUTNAWSA-VBLHFSPLSA-N CCCCC/C=C\C/C=C\C[C@@H](/C=C/C=C\CCCC(=O)O)O
157 0.18 GCZRCCHPLVMMJE-WXMXURGXSA-N CCCCC/C=C\C=C\[C@@H](C/C=C\C/C=C\CCCC(=O)O)O
158 0.18 SNYOZNXXRLGJEK-KJVIKWATSA-N CCCCC(/C=C/CC=CCC=CCC=CCC(C(=O)O)C)O
159 0.18 GCZRCCHPLVMMJE-UHFFFAOYSA-N CCCCCC=CC=CC(CC=CCC=CCCCC(=O)O)O
160 0.18 QRLOGVJZQFVNRV-UHFFFAOYSA-N CCCCC=CC=CCCCCCCCCC(=O)OC
161 0.18 GKJZMAHZJGSBKD-NMMTYZSQSA-N C(=C/C=C\CCCCC)\CCCCCCCCC(=O)O
162 0.18 GKJZMAHZJGSBKD-BLHCBFLLSA-N C(=C/C=C/CCCCC)\CCCCCCCCC(=O)O
163 0.18 PTZHXFYJEGLBBA-QPHGKBKNSA-N C(CCCCCCC/C=C/CC/C=C/CCCC)(=O)O
164 0.18 XUJZXUBHXZOWMW-SNAWJCMRSA-N C(CCCCCCCCCCCC/C=C/CC=C)(=O)O
165 0.18 GCZRCCHPLVMMJE-RLZWZWKOSA-N C(O)(=O)CCC/C=C\C/C=C\CC(O)/C=C/C=C\CCCCC
166 0.18 KATOYYZUTNAWSA-AZFZJQGOSA-N [C@@H](O)(C/C=C\C/C=C\CCCCC)/C=C/C=C\CCCC(=O)O
167 0.18 QRCKBAYHVKKEEF-UHFFFAOYSA-N CCCCCC=CC=CC(CC=CCC=CCC(C(=O)O)C)O
168 0.18 DNCKUZFFSFNBMT-UHFFFAOYSA-N CCCCCC=CCC=CC=CC(CC=CCCC#CO)O
169 0.18 MAFXITWYNDZAFJ-UHFFFAOYSA-N CCCCC=CC=CCCCCCCCC(=O)OCC
170 0.18 GKJZMAHZJGSBKD-UHFFFAOYSA-N CCCCCC=CC=CCCCCCCCCC(=O)O
171 0.18 XUJZXUBHXZOWMW-UHFFFAOYSA-N C(CCCCCCCCCCCCC=CCC=C)(=O)O
172 0.18 KATOYYZUTNAWSA-JNIQGBGXSA-N C(CCC/C=C/C=C\[C@H](O)C/C=C\C/C=C\CCCCC)(=O)O
173 0.18 GCZRCCHPLVMMJE-RSPKXIRXSA-N CCCCC\C=C/C=C\[C@H](O)C\C=C/C\C=C\CCCC(O)=O
174 0.18 WWDMJSSVVPXVSV-YCNIQYBTSA-N CC1CCCC(C)(C)C1\C=C\C(\C)=C\C=C\C(\C)=C\C(O)=O
175 0.18 NWHQABJQXFAPON-QFBDUHRLSA-N C(CCCCCCCCCCC/C=C\C/C=C\C)(=O)O
176 0.18 NWHQABJQXFAPON-UHFFFAOYSA-N C(CCCCCCCCCCCC=CCC=CC)(=O)O
177 0.18 PTZHXFYJEGLBBA-UHFFFAOYSA-N CCCCC=CCCC=CCCCCCCCC(=O)O
178 0.18 GKJZMAHZJGSBKD-MUIOLIGRSA-N C(CCCCCCCC/C=C\C=C\CCCCC)(=O)O
179 0.18 YNPALDSZCTWWOU-UHFFFAOYSA-N CCCCCC=CCC=CCC=CC=CC(CC(C(=O)O)C)O
180 0.18 KATOYYZUTNAWSA-QSZWASLHSA-N CCCCCC=CCC=CCC(O)C=CC=CCCCC(=O)O
181 0.18 GCZRCCHPLVMMJE-YZGNWCGPSA-N C(O)(=O)CCC/C=C\C/C=C\C[C@H](O)/C=C/C=C\CCCCC
182 0.18 QSWZUFIJHZWOES-UHFFFAOYSA-N CCCCCC1OC1CC=CCC=CCC=CCC(C(=O)O)C
183 0.18 GCZRCCHPLVMMJE-GUHLWOGCSA-N CCCCCC=C/C=CC(O)CC=C/CC=C/CCCC(=O)O
184 0.18 WJNOFLRHEFZTFJ-PORYHQCQSA-N O=CCC(/C=C/C=C(C=CC1=C(C)CCCC1(C)C)C)(O)C
185 0.18 GCZRCCHPLVMMJE-IBGZPJMESA-N CCCCCC=CC=C[C@H](O)CC=CCC=CCCCC(=O)O
186 0.18 POSWDQXCDDGCSV-UHFFFAOYSA-N CCC1C(=CC(=O)O)CCC2C1CCC1(C2CCC1=CC)C
187 0.18 GCZRCCHPLVMMJE-UEFJMJDMSA-N CCCCCC=CC=C[C@H](O)CC=CCC=CCCCC(=O)O
188 0.18 ZSCQSJYYQBIMGK-AATRIKPKSA-N C(CCCCCCCCCCC/C=C/CCC=C)(=O)O
189 0.17977528 MHVJRKBZMUDEEV-XIHRTOKZSA-N CC1(CCC2C(=C1)CCC3C2(C)CCCC3(C)C(=O)O)C=C
190 0.17977528 MHVJRKBZMUDEEV-KRFUXDQASA-N CC1(CCC2C(=C1)CCC3C2(C)CCCC3(C)C(=O)O)C=C
191 0.17977528 MHVJRKBZMUDEEV-CZKCSJLSSA-N CC1(CCC2C(=C1)CCC3C2(C)CCCC3(C)C(=O)O)C=C
192 0.17977528 MHVJRKBZMUDEEV-JVJLKXRTSA-N CC1(CCC2C(=C1)CCC3C2(C)CCCC3(C)C(=O)O)C=C
193 0.17977528 IGKFNPVVYQKSIH-MMPHEUFTSA-N CC(=CCCC1C2CCC(=CCCC(=C)C2COC1=O)C)C
194 0.17977528 MHVJRKBZMUDEEV-APQLOABGSA-N C[C@]1(CC[C@H]2C(=C1)CC[C@@H]3[C@@]2(CCC[C@@]3(C)C(=O)O)C)C=C
195 0.17977528 MHVJRKBZMUDEEV-ZJXIFLPPSA-N CC1(CCC2C(=C1)CCC3C2(C)CCCC3(C)C(=O)O)C=C
196 0.17977528 IGKFNPVVYQKSIH-BSNKOYPYSA-N CC(=CCCC1C2CCC(=CCCC(=C)C2COC1=O)C)C
197 0.17977528 MHVJRKBZMUDEEV-LWASTNQWSA-N CC1(CCC2C(=C1)CCC3C2(C)CCCC3(C)C(=O)O)C=C
198 0.17977528 MHVJRKBZMUDEEV-FLFBIERCSA-N CC1(CCC2C(=C1)CCC3C2(C)CCCC3(C)C(=O)O)C=C
199 0.17977528 MHVJRKBZMUDEEV-UHFFFAOYSA-N C=CC1(C)CCC2C(=C1)CCC1C2(C)CCCC1(C)C(=O)O
200 0.17977528 MHVJRKBZMUDEEV-ZRSLWSEBSA-N CC1(CCC2C(=C1)CCC3C2(C)CCCC3(C)C(=O)O)C=C
201 0.17977528 MHVJRKBZMUDEEV-ORFRNNEJSA-N CC1(CCC2C(=C1)CCC3C2(C)CCCC3(C)C(=O)O)C=C
202 0.17977528 IGKFNPVVYQKSIH-AXKWSNIUSA-N CC(=CCCC1C2CCC(=CCCC(=C)C2COC1=O)C)C
203 0.17977528 RRYPRCLLARNSER-XTDQBWQRSA-N CC1(CCC2CCC3C(C)(CCCC3(C)C2=C1)C(=O)O)C=C
204 0.17777778 GHJGFBLULGDFKQ-UHFFFAOYSA-N CC12CCC3C(CC=C4CCCCC34C)C1CCC2C(O)=O
205 0.17777778 MXYATHGRPJZBNA-ZRSLWSEBSA-N CC1(CCC2C(=CCC3C2(C)CCCC3(C)C(=O)O)C1)C=C
206 0.17777778 MXYATHGRPJZBNA-XIHRTOKZSA-N CC1(CCC2C(=CCC3C2(C)CCCC3(C)C(=O)O)C1)C=C
207 0.17777778 MXYATHGRPJZBNA-BDUQCRIQSA-N C[C@]1(CC[C@@H]2C(=CC[C@@H]3[C@@]2(CCC[C@]3(C)C(=O)O)C)C1)C=C
208 0.17777778 MXYATHGRPJZBNA-ZJXIFLPPSA-N CC1(CCC2C(=CCC3C2(C)CCCC3(C)C(=O)O)C1)C=C
209 0.17777778 MXYATHGRPJZBNA-FLFBIERCSA-N CC1(CCC2C(=CCC3C2(C)CCCC3(C)C(=O)O)C1)C=C
210 0.17777778 MXYATHGRPJZBNA-LWASTNQWSA-N CC1(CCC2C(=CCC3C2(C)CCCC3(C)C(=O)O)C1)C=C
211 0.17777778 MXYATHGRPJZBNA-KRFUXDQASA-N C[C@@]1(CC[C@H]2C(=CC[C@@H]3[C@@]2(CCC[C@@]3(C)C(=O)O)C)C1)C=C
212 0.17777778 MXYATHGRPJZBNA-APQLOABGSA-N CC1(CCC2C(=CCC3C2(C)CCCC3(C)C(=O)O)C1)C=C
213 0.17777778 TVHDZSRRHQKNEZ-UHFFFAOYSA-N CC1(CC=C2C(CCC3C(C)(CCCC23C)C(O)=O)C1)C=C
214 0.17582418 TVHDZSRRHQKNEZ-AZBIJLPYSA-N C[C@@]1(CC=C2[C@@H](CC[C@H]3[C@@](C)(CCC[C@@]23C)C(=O)O)C1)C=C
215 0.17582418 TVHDZSRRHQKNEZ-IHXHSXLNSA-N CC1(CC=C2C(CCC3C(C)(CCCC23C)C(=O)O)C1)C=C
216 0.17582418 TVHDZSRRHQKNEZ-XZANERMPSA-N CC1(CC=C2C(CCC3C(C)(CCCC23C)C(=O)O)C1)C=C
217 0.17582418 TVHDZSRRHQKNEZ-YANNOABASA-N CC1(CC=C2C(CCC3C(C)(CCCC23C)C(=O)O)C1)C=C
218 0.17582418 TVHDZSRRHQKNEZ-IMWRDGPWSA-N CC1(CC=C2C(CCC3C(C)(CCCC23C)C(=O)O)C1)C=C
219 0.17582418 TVHDZSRRHQKNEZ-MGFONVBGSA-N CC1(CC=C2C(CCC3C(C)(CCCC23C)C(=O)O)C1)C=C
220 0.17582418 TVHDZSRRHQKNEZ-ARSBKQPYSA-N CC1(CC=C2C(CCC3C(C)(CCCC23C)C(=O)O)C1)C=C
221 0.17391304 IYDVFMFKIKZKEK-UHFFFAOYSA-N CCCCCCCCCSCCCCCCCC(O)=O
222 0.17391304 MLBYBBUZURKHAW-SXLOBPIMSA-N CC(C)C1=CC2=C(CC1)C3(C)CCCC(C)(C3CC2)C(=O)O
223 0.17391304 MLBYBBUZURKHAW-RLLQIKCJSA-N CC(C)C1=CC2=C(CC1)C3(C)CCCC(C)(C3CC2)C(=O)O
224 0.17391304 TXAGANMAHBPFEQ-JYYPGJHSSA-N CC=C(C)/C(=O)OCC(=C)C1CCC2(C)CCCC(=C)C2C1
225 0.17391304 KGMSWPSAVZAMKR-RAUXBKROSA-N CC(=C1CCC2C(=C1)CCC3C2(C)CCCC3(C)C(=O)O)C
226 0.17391304 MLBYBBUZURKHAW-MISYRCLQSA-N CC(C)C1=CC2=C(CC1)[C@]3(CCC[C@@]([C@@H]3CC2)(C)C(=O)O)C
227 0.17391304 KGMSWPSAVZAMKR-ONCXSQPRSA-N CC(=C1CC[C@H]2C(=C1)CC[C@@H]3[C@@]2(CCC[C@@]3(C)C(=O)O)C)C
228 0.17391304 KGMSWPSAVZAMKR-UMGGQSCQSA-N CC(=C1CCC2C(=C1)CCC3C2(C)CCCC3(C)C(=O)O)C
229 0.17391304 KGMSWPSAVZAMKR-UHFFFAOYSA-N CC(=C1CCC2C(=C1)CCC1C2(C)CCCC1(C)C(=O)O)C
230 0.17391304 MLBYBBUZURKHAW-DFQSSKMNSA-N CC(C)C1=CC2=C(CC1)C3(C)CCCC(C)(C3CC2)C(=O)O
231 0.17391304 SXYUVCKZPGGBEV-UHFFFAOYSA-N CC(C1=CC2=CC=C3C(C2CC1)(C)CCCC3(C)C(O)O)C
232 0.17391304 WZWMNSVAOMVWCT-UHFFFAOYSA-N OCC1(C=O)CCCC2(C1CCC1=CC(=CCC21)C(C)C)C
233 0.17391304 KGMSWPSAVZAMKR-CUDHKJQZSA-N CC(=C1CCC2C(=C1)CCC3C2(C)CCCC3(C)C(=O)O)C
234 0.17204301 YCRGSONJHDHGKH-UHFFFAOYSA-N CC(C1CC=C2C(=C1)CCC1C2(C)CCCC1(C)C(=O)O)C
235 0.17204301 GSLLHNJXWJMSDS-UHFFFAOYSA-N C=CC1(C)CCC2C(=CCC3(C2(C)CCCC3(C)C=O)O)C1
236 0.17204301 YGFJYNUISIIDLE-UHFFFAOYSA-N OCC1(C=O)CCCC2(C1CCC1=C2CCC(=C1)C(C)C)C
237 0.17021277 BHVNJCKMTIIXSC-UHFFFAOYSA-N O=CCC1(O)CCC2C1(C)CCC1C2CCC2=CCCCC12
238 0.17021277 YGBZFOQXPOGACY-UHFFFAOYSA-N CC(C=C)=CCC1C(=C)CCC2C1(C)CCCC2(C)C(O)=O
239 0.17021277 MXWOLEGLQDCGRA-UHFFFAOYSA-N O=CC1(C)C(O)CCC2(C1CCC1=CC(=CCC21)C(C)C)C
240 0.16842105 JEGUVXRNDRXUDN-UHFFFAOYSA-N CC12CCCC(C)(C1CCC(=C)C2CCC(=C)C=C)C(O)=O
241 0.16842105 CGNKNPUOEKFUNR-UHFFFAOYSA-N O(C(=O)C)CCCCCCCCCCC#CCCCC
242 0.16842105 WNKNKGJWCUEXEQ-UHFFFAOYSA-N O=CC1(C)C(O)CCC2(C1CCC1=C2CCC(=C1)C(C)C)C
243 0.16842105 WSSJXBDFHNJLSN-UHFFFAOYSA-N O=CC1(C)CC(O)CC2(C1CCC1=CC(=C(C)C)CCC21)C
244 0.16666667 VUCJVLWNEGZVMR-UHFFFAOYSA-N O=CC1(C)C(O)CCC2(C1CC=C1C2CCC(=C1)C(C)C)C
245 0.16666667 DIOSZJPVLADMBV-UHFFFAOYSA-N C=CC1(C)CCC2C(=CC(C3C2(C)CCCC3(C)C=O)O)C1
246 0.16494845 MJBVUPLNHJEAOA-UHFFFAOYSA-N O=CC1(C)CCCC2(C1C(O)C=C1C2CCC(=C1)C(C)C)C
247 0.16494845 GKJZMAHZJGSBKD-JPDBVBESSA-N CCCCC\C=C/C=C\CCCCCCCCC(O)=O
248 0.16470588 KYBKYVNAFVMTMY-MLFXPBNUSA-N CC=CC=C/CCC=CC(=O)O[C@H]1C[C@@H]2CC[C@@]1(C)C2(C)C
249 0.1627907 OJKMRECJBIPPRG-UHFFFAOYSA-N CCCCCCCC(=O)OC(C)(CCC=C(C)C)C=C
250 0.1627907 NOWSFOHDHMDSDK-ANWQCZHASA-N CCCCCC1CCC(OCCC=C/CC=C/CC)O1
251 0.16161616 BXJHOKLLMOYSRQ-WFKFFMJQSA-N O(C(=O)C)CCCCCC/C=C\CC/C=C/CCCC
252 0.16161616 BXJHOKLLMOYSRQ-QOXWLJPHSA-N O(C(=O)C)CCCCCC/C=C\CC/C=C\CCCC
253 0.16161616 PYPLKNKCAXASCM-QRLRYFCNSA-N O(C(=O)C)CCCCCCC/C=C\C=C/CCCCC
254 0.16 RUMLFTVKTXQEKW-UHFFFAOYSA-N CCCCCC=CCC=CC=CC(CC=CCC(C(=O)O)C)O
255 0.16 KGIJOOYOSFUGPC-CABOLEKPSA-N C(/C/C=C\C/C=C\CCCCC)=C/C=C/[C@H](O)CCCC(=O)O
256 0.16 OANCFQPDMGFQMG-UHFFFAOYSA-N CCCCCC=CCC=CCC=CCC=CC(CCC(=O)O)O
257 0.16 ZUOCVLADVGGUGH-LWZFADKSSA-N C(CCC/C=C\C/C=C\[C@@H](O)/C=C\C/C=C\CCCCC)(=O)O
258 0.16 SAKQICHVWOJSNI-ZQQIKTLFSA-N CCCCCC=CC(/C=C/CC=CCC=CCCCC(=O)O)O
259 0.16 KGIJOOYOSFUGPC-UHFFFAOYSA-N CCCCCC=CCC=CCC=CC=CC(CCCC(=O)O)O
260 0.16 ZUOCVLADVGGUGH-OVMCANAPSA-N CCCCC\C=C/C\C=C/C(O)\C=C/C\C=C/CCCC(O)=O
261 0.16 KATOYYZUTNAWSA-OIZRIKEUSA-N C(O)(=O)CCC/C=C\C=C\C(O)C/C=C\C/C=C\CCCCC
262 0.16 SAKQICHVWOJSNI-BWWNDVLWSA-N CCCCC\C=C/C(O)\C=C/C\C=C/C\C=C/CCCC(O)=O
263 0.16 BXJHOKLLMOYSRQ-MVQNEBOGSA-N CCCCC=CCCC=CCCCCCCOC(=O)C
264 0.16 UQAZJLKNFRUKDH-UHFFFAOYSA-N CCCCCC=CCC=CCC=CC=CC(CCC#CO)O
265 0.16 IOAMLRWLTANBPN-RCIDRGNJSA-N CC(=C)C1CCC(=C)C(CC=C(/C)C=C)C1(C)CCC(=O)O
266 0.16 KGIJOOYOSFUGPC-XTDASVJISA-N C(O)(=O)CCCC(O)/C=C/C=C\C/C=C\C/C=C\CCCCC
267 0.16 GGIWGPRLZWXKJY-OGIMHEHYSA-N C(CCC/C=C/C/C=C\C/C=C\CC(O)/C=C\CCCC)(=O)O
268 0.16 IOAMLRWLTANBPN-CENOODMHSA-N CC(=C)C1CCC(=C)C(CC=C(/C)C=C)C1(C)CCC(=O)O
269 0.16 ZYWHCDRAABRVKM-NAZFHJLOSA-N CC(=CCCC(=CCCC(=C/CCC(=CCO)C)C(=O)O)C)C
270 0.16 BXJHOKLLMOYSRQ-UHFFFAOYSA-N CCCCC=CCCC=CCCCCCCOC(C)=O
271 0.16 BXJHOKLLMOYSRQ-UHFFFAOYSA-N CCCCC=CCCC=CCCCCCCOC(C)=O
272 0.16 CAHGMSYLSRIZSJ-YFFARGKUSA-N CC(=CCCC(=CC(CC(C)(O)C=C)OC(=O)C=C(C)C)C)C
273 0.16 JWQOQCVQJXONQA-UHFFFAOYSA-N CCCCCC=CC=CC(CC=CCC=CCCC#CO)O
274 0.16 ZYWHCDRAABRVKM-NHYVKCKZSA-N CC(=CCCC(=CCCC(=CCCC(=C/CO)C)C(=O)O)C)C
275 0.16 RVWZEHGLKCIQNS-GPFBUILBSA-N CCCCCC(/C=C/C=CCC=CCC=CCC(C(=O)O)C)O
276 0.16 KCRFVILSVQNHOR-MEAOTZBNSA-N CC(CCC=C(C)C)C1CCC(C)C12CC=C(C(O)C2)C(=O)O
277 0.16 RXLAEFPIBOZBTL-QVHNZMLNSA-N [H]\C(CCCCC)=C(/[H])CC([H])=C([H])C\C([H])=C(\[H])C(O)C(\[H])=C(\[H])CCCC(O)=O
278 0.16 BXJHOKLLMOYSRQ-UHFFFAOYSA-N CCCCC=CCCC=CCCCCCCOC(C)=O
279 0.16 KATOYYZUTNAWSA-DLJQHUEDSA-N CCCCC\C=C/C\C=C/CC(O)\C=C/C=C/CCCC(O)=O
280 0.16 GNZAIVKYPXEFAK-UHFFFAOYSA-N CCCCCC=CCC1OC1CC=CCC=CCCC#CO
281 0.16 WWDMJSSVVPXVSV-UHFFFAOYSA-N CC(=CC=CC(=CC(=O)O)C)C=CC1C(C)CCCC1(C)C
282 0.16 SQYNBQLGYSEMCV-UHFFFAOYSA-N CCC1C(=CC(=O)O)CCC2C1CCC1=C2CCC1(C)CC
283 0.16 RXLAEFPIBOZBTL-HGHAEPTCSA-N CCCCCC=CCC=CCC=CC(/C=C/CCCC(=O)O)O
284 0.16 ZUOCVLADVGGUGH-BJDQCBPBSA-N CCCCCC=CCC=CC(/C=C/CC=CCCCC(=O)O)O
285 0.16 KGIJOOYOSFUGPC-JGKLHWIESA-N CCCCC/C=C\C/C=C\C/C=C\C=C\[C@H](CCCC(=O)O)O
286 0.15909091 FGAJKFKCAIFNLR-RVAKKYIQSA-N CC(=C)C=CC=C(C)/C1CCC2(C)C(O)C3OC3(C)CCC12
287 0.15909091 PFAVBDISXGWGPS-UNNPPQAFSA-N CC(=C)[C@H]1CC[C@]2(C)CC[C@@]3(C)CC=C(CC[C@@H]3[C@@H]12)C(=O)O
288 0.15909091 XLAKZNYRVDWECT-UHFFFAOYSA-N OC(=O)C1CCC2C1(C)CCC1C2CCC2C1(C)CC=CC2
289 0.15909091 FGAJKFKCAIFNLR-JTZXWVNQSA-N CC(=C)C=CC=C(/C)C1CCC2(C)C(O)C3OC3(C)CCC12
290 0.15730337 BFPAVSSBPLQXJZ-VBSBHUPXSA-N CC1(CCC2=C(CCC3C(C)(CCCC23C)C(=O)O)C1)C=C
291 0.15730337 WVXAEAKBUFFUSD-UHFFFAOYSA-N O=CC1(C)COCCC2(C1CCC1=CC(=CCC21)C(C)C)C
292 0.15730337 BFPAVSSBPLQXJZ-IJXRJRJASA-N CC1(CCC2=C(CCC3C(C)(CCCC23C)C(=O)O)C1)C=C
293 0.15730337 VCPVUPOLSZCXEM-UHFFFAOYSA-N O=CC1(C)COCCC2(C1CCC1=C2CCC(=C1)C(C)C)C
294 0.15730337 BFPAVSSBPLQXJZ-GSEOLPGOSA-N CC1(CCC2=C(CCC3C(C)(CCCC23C)C(=O)O)C1)C=C
295 0.15555556 XNQUQVODEZSLTQ-UHFFFAOYSA-N O=CC1(C)CCCC2(C1(O)CCC1=CC(=CCC21)C(C)C)C
296 0.15555556 LLGNOJUKHFGFPW-UHFFFAOYSA-N O=CC1(C)COCCC2(C1CC=C1C2CCC(=C1)C(C)C)C
297 0.15384615 PSQJRRAIHLHTRZ-QSQZVVNTSA-N CC1(CCC2(C)C(CCC3C2=CCCC3(C)C(=O)O)C1)C=C
298 0.15384615 PSQJRRAIHLHTRZ-VTGOLOIOSA-N CC1(CCC2(C)C(CCC3C2=CCCC3(C)C(=O)O)C1)C=C
299 0.15217391 YDVNGHMXZNRYKV-APNJTCTJSA-N C[C@@]1(CC[C@H]2C(=C1)CC[C@@H]3[C@]2(C)CC[C@H](O)[C@@]3(C)C=O)C=C
300 0.15217391 BCFPHHFBPLYSII-UHFFFAOYSA-N OCC1(C=O)CCCC2(C1CCC1=CC(=C(C)C)CCC21)C
301 0.15217391 SIQMYYRJLSNVEO-HPUSYDDDSA-N CC(=C)C1CCC23CC(CCC2C1(C)CCC(=O)O)C(=C)C3
302 0.15217391 YYYPMBJVCODEPB-UHFFFAOYSA-N COC(=O)C1CCCC2(C)C1CCC1=CC(C)(CCC21)C=C
303 0.15217391 YZQSVXLWYQGUTQ-UHFFFAOYSA-N C=CC1(C)CCC2C(=CCC3C2(C)CCCC3(C)C=O)C1O
304 0.15217391 XQLQPBPIBHJNGB-JYYPGJHSSA-N CC=C(C)/C(=O)OCC(=C)C1CCC2(C)CCC=C(C)C2C1
305 0.15053763 AQBFYVGLACCUEY-ZTSKHSERSA-N CC=C(/C)C(=O)OC1CCC(C)(O)C2CC(=CCC12C)C(C)C
306 0.15053763 XTCRCACCAYYFKY-UHFFFAOYSA-N CC(=O)C1(O)CCC2C1(C)CCC1C2CCC2=CCCCC12
307 0.15053763 JHNODZDJDYADGX-LQJIQPLVSA-N CC1CCC2(C)C(CCCC2=C)C1(C)CCC3=CC(=O)OC3
308 0.15053763 WOODIAIJIMWFJU-UHFFFAOYSA-N CCCC1CCC(CC1)C1CCC(O)(OC1)C1=CC=CC=C1
309 0.15053763 AQBFYVGLACCUEY-XCEDWEIYSA-N CC=C(C)/C(=O)OC1CCC(C)(O)C2CC(=CCC12C)C(C)C
310 0.15053763 BRIHGTNMLPJKAN-UHFFFAOYSA-N O=CC1(C)C(O)CCC2(C1CCC1=CC(=C(C)C)CCC21)C
311 0.14893617 GHFFEVBBQCPYNY-VLIAUNLRSA-N CC1CCC2=C(CCCC2(C)C)C1(C)CCC3=CC(=O)OC3
312 0.14893617 JYRCRMSEWJSPSU-ZCNNSNEGSA-N CC(=CCCC1(C)CCCC2(C=O)C1CCC(=C2C=O)C)C
313 0.14893617 JYRCRMSEWJSPSU-XUVXKRRUSA-N CC(=CCCC1(C)CCCC2(C=O)C1CCC(=C2C=O)C)C
314 0.14893617 NEQJTNSFHXSDMD-FGSPNWDHSA-N CC1CCC2(O)C1C3C(CCC23C=O)C(=C)CCC=C(C)C
315 0.14893617 FMLHOBWBRXUHIR-UHFFFAOYSA-N C=CC1(C)CCC2C(=CCC3C2(C)CCC(C3(C)C=O)O)C1
316 0.14814815 SKBMVFLRYDINQT-XBMGPAMUSA-N CC1C2CCC(=CCCC(=CC2OC13OC(C)(C)C=C3)C)C
317 0.14814815 SKBMVFLRYDINQT-QUPPYPRISA-N CC1C2CCC(=CCCC(=CC2OC13OC(C)(C)C=C3)C)C
318 0.14736842 HLOCMMHCYCJIHS-JDOLVTGXSA-N CC(=CC[C@@H]1C(=C)C(=O)C[C@@H]2C(C)(C)[C@H](O)CC[C@@]12C)C=C
319 0.14736842 IYEASKNQCFYZNW-UXLLHSPISA-N CC(CCC=C(C)C)C1CCC(C)c2c(O)cc(CO)cc12
320 0.14736842 ZBDQBRWQPQEXBY-UHFFFAOYSA-N O=CC1(C)CCCC2(C1C(O)CC1=CC(=CCC21)C(C)C)C
321 0.14736842 PCVOVDNCIYDNRQ-UHFFFAOYSA-N O=CC1(C)CCCC2(C1C(O)CC1=C2CCC(=C1)C(C)C)C
322 0.14736842 MGIJBVDAWHPXLV-UHFFFAOYSA-N C(CCCCCCCCCCCC#CCCCC)(=O)O
323 0.14583333 ALOQUAHOSUFKRA-TVFZMDHNSA-N CC1(CCC2(C)C(CCC3C2=CC(=O)CC3(C)CO)C1)C=C
324 0.14583333 ODSHNZLPLVELRO-JOOWZKRYSA-N CC1CCC2(C)C(CCC=C2C(=O)O)C1(C)CC=C(/C)C=C
325 0.14583333 ODSHNZLPLVELRO-QJYQCJMRSA-N CC1CCC2(C)C(CCC=C2C(=O)O)C1(C)CC=C(C)/C=C
326 0.14583333 LTFVKHVLIPDUQW-GPGBYLDCSA-N CC(CCO)CCC1(C)C(C)CCC2C1=CC3CC2(C)C(=O)O3
327 0.14583333 UPYCZJSGFYRBFV-KKVAFCGZSA-N CC1CCC2C(=CCCC2(C)C)C1(C)CCC3=CC(=O)OC3
328 0.14457831 IYJGFAJKVHCJFH-UHFFFAOYSA-N CC(C)C1CCC(C)CC1OC(=O)CC(C)C1=CC=CC=C1
329 0.1443299 OYHQOLUKZRVURQ-AVQMFFATSA-N CCCCC\C=C\C\C=C\CCCCCCCC(O)=O
330 0.1443299 LBQWDYLLVDXBDY-UHFFFAOYSA-N CCCCC=CCCCC=CCCCCCCC(O)=O
331 0.14285714 SBNCTTZUMQKSDX-UHFFFAOYSA-N C(CCCCCCCCCCCCC#CCCC)(=O)O
332 0.14285714 LZQXGLPPZQKUDB-MZIGQENKSA-N CC1(CCC2C(=C1)CCC3C(C)(CO)C(O)C(O)CC23C)C=C
333 0.14141414 OYHQOLUKZRVURQ-HZJYTTRNSA-N CCCCC/C=C\C/C=C\CCCCCCCC(=O)O
334 0.14141414 MPUBKBOFSPEADN-FTNYQUAISA-N CC1CC(=O)C2C(C)(CO)CCCC2(C)C13CCC(C)(O3)C=C
335 0.14141414 OYHQOLUKZRVURQ-KQHSAVHASA-N C(CCCCCCC(=O)O)/C=C\C/C=C/CCCCC
336 0.14141414 OYHQOLUKZRVURQ-IXWMQOLASA-N C(CCCCCCC(=O)O)/C=C/C/C=C\CCCCC
337 0.14141414 OYHQOLUKZRVURQ-UHFFFAOYSA-N CCCCCC=CCC=CCCCCCCCC(=O)O
338 0.14141414 UKLCZNQUVJSJSF-UHFFFAOYSA-N CCCCCCCCC1OC1CCCCCCC#CO
339 0.14117647 GBYXSNJOBJLJGM-IEYYFSCXSA-N CC1(C)CCC(=O)C2(C)C3CCC(C)(C=C)C=C3C(O)CC12
340 0.14 JSFATNQSLKRBCI-UHFFFAOYSA-N CCCCCC(O)C=CC=CCC=CCC=CCCCC(O)=O
341 0.14 JSFATNQSLKRBCI-VAEKSGALSA-N CCCCC[C@@H](/C=C/C=C\C/C=C\C/C=C\CCCC(=O)O)O
342 0.14 ZNHVWPKMFKADKW-UHFFFAOYSA-N CCCCCC=CCC(O)C=CC=CCC=CCCCC(O)=O
343 0.14 FVIFMUSFIUXENC-MVQNEBOGSA-N C(CCCCCC/C=C/CC/C=C/CCCCC)(=O)O
344 0.14 IFPCWRDOHFTYMB-BWGKZPQXSA-N C(/C=C/C/C=C\C/C=C\C/C=C\C/C=C\CCCCC)(=O)O
345 0.14 HVRRTPWRYUQZPF-RMOYYRCGSA-N CCCCC\C=C/C\C(O)=C/C\C=C/C\C=C\CCCC(O)=O
346 0.14 JSFATNQSLKRBCI-UHFFFAOYSA-N CCCCCC(O)C=CC=CCC=CCC=CCCCC(O)=O
347 0.14 ZNHVWPKMFKADKW-SEXNTHKDSA-N [H]\C(CCCC(O)=O)=C(\[H])CC([H])=C([H])C([H])=C([H])[C@@]([H])(O)C\C([H])=C(\[H])CCCCC
348 0.14 JSFATNQSLKRBCI-UDQWCNDOSA-N [H]\C(CCCC(O)=O)=C(/[H])C\C([H])=C(\[H])C\C([H])=C(\[H])C([H])=C([H])[C@]([H])(O)CCCCC
349 0.14 ZNHVWPKMFKADKW-UHFFFAOYSA-N CCCCCC=CCC(O)C=CC=CCC=CCCCC(O)=O
350 0.14 XQZUWQQUDZZOHA-ZULIPRJHSA-N CC(=C)C1CC=C2CC(C)(CCC2C1(C)CCC(=O)O)C=C
351 0.14 UGAQWVZYCXNCJH-UHFFFAOYSA-N CCCCCC=CCC=CCCCCCC(C(=O)O)C
352 0.14 ZNHVWPKMFKADKW-FKNSPLGOSA-N CCCCCC=CCC(/C=C/C=CCC=CCCCC(=O)O)O
353 0.14 RPTKUKDHXBAGMO-HXUPABGDSA-N CCCCCC=CCC(/C=C/C=CCC=CCC(C(=O)O)C)O
354 0.14 DXOYQVHGIODESM-KROJNAHFSA-N CCCCC/C=C\CC1C(O1)C/C=C\C/C=C\CCCC(=O)O
355 0.14 DXOYQVHGIODESM-FYVRRLHDSA-N CCCCCC=C/CC1OC1CC=C/CC=C/CCCC(=O)O
356 0.14 ZNHVWPKMFKADKW-LQWMCKPYSA-N CCCCC/C=C\C[C@@H](/C=C/C=C\C/C=C\CCCC(=O)O)O
357 0.14 JEKNPVYFNMZRJG-STHMYGMFSA-N CCCC[C@H](/C=C\C/C=C\C/C=C\C/C=C\CCCC(=O)O)O
358 0.14 ZNHVWPKMFKADKW-ZYBDYUKJSA-N CCCCC/C=C\C[C@H](/C=C/C=C\C/C=C\CCCC(=O)O)O
359 0.14 VIRYEZHLSRFWIZ-MNLZFVCYSA-N CC(=CC(=O)C=C(C)/CCCC(=CC=CC(C)(O)C=C)C)C
360 0.14 HVJLGJXEWCPPDB-RDZFPPNYSA-N CCCCCC=C/CC=C/CC=C/CC=C/CC(O)CC(=O)O
361 0.14 KROOJMCNWRRPCC-UHFFFAOYSA-N CCCCCC=CCC=CCC=C(O)CC=CCCCC(=O)O
362 0.14 YJZGFOZCXWCRQH-BJLQDIEVSA-N CC(C)C1=CC2=CCC(C(=C)C)C(C)(CCC(=O)O)C2CC1
363 0.14 YWSGVQQCCOWDMO-UHFFFAOYSA-N CCCCCC=CCC=CCC(=CCC=CCCCC(=O)O)O
364 0.14 GIOQWSLKUVKKAO-QNEBEIHSSA-N C(CCCC#CC/C=C\C/C=C\C/C=C\CCCCC)(=O)O
365 0.14 ZNHVWPKMFKADKW-SVDRWAFQSA-N C(CCC/C=C\C/C=C\C=C/C(O)C/C=C\CCCCC)(=O)O
366 0.14 WUTNFDVILUENNQ-HBSSDYDPSA-N CC(=CCC(O)C(=CCCC(=CCCC(=CC(=O)O)C)C)C)C
367 0.14 YFNYNKRWITWQEL-UHFFFAOYSA-N CCCCCC=CCC=C(CC=CCC=CCCCC(=O)O)O
368 0.14 ATTOMBRFKMGKDS-UHFFFAOYSA-N CCCCCC=CCC=CCC=CCC=C(CCCC(=O)O)O
369 0.14 HVJLGJXEWCPPDB-UHFFFAOYSA-N CCCCCC=CCC=CCC=CCC=CCC(CC(=O)O)O
370 0.14 OPPIPPRXLIDJKN-UHFFFAOYSA-N CCCC(CC=CCC=CCC=CCC=CCCCC(=O)O)O
371 0.14 GDGDXUMFTDFNER-UHFFFAOYSA-N CCCCOCC=CCC=CCC=CCC=CCCCC(=O)O
372 0.14 HVJLGJXEWCPPDB-VXFQMENQSA-N C(/C/C=C\C/C=C\CCCCC)=C/C/C=C\C[C@@H](O)CC(=O)O
373 0.14 RDQJANOYLNUONG-CVJUOOOLSA-N C(CC/C=C/C(O)C/C=C\C/C=C\C/C=C\CCCCC)(=O)O
374 0.14 ZNHVWPKMFKADKW-JKNRQTOGSA-N C(CCC/C=C/C/C=C\C=C/[C@@H](O)C/C=C\CCCCC)(=O)O
375 0.14 JSFATNQSLKRBCI-CHCUHQEOSA-N C(CCC/C=C/C/C=C\C/C=C\C=C/C(O)CCCCC)(=O)O
376 0.14 JSFATNQSLKRBCI-PIWBHNOUSA-N C(CCC/C=C/C/C=C\C/C=C\C=C/[C@H](O)CCCCC)(=O)O
377 0.14 JSFATNQSLKRBCI-USWFWKISSA-N C(O)(=O)CCC/C=C\C/C=C\C/C=C\C=C\C(O)CCCCC
378 0.14 ZNHVWPKMFKADKW-VXBMJZGYSA-N C(/CCCC(=O)O)=C/C/C=C\C=C\C(O)C/C=C\CCCCC
379 0.14 DXOYQVHGIODESM-ATELOPIESA-N CCCCC\C=C\CC1OC1C\C=C\C\C=C\CCCC(O)=O
380 0.14 IFPCWRDOHFTYMB-UHFFFAOYSA-N CCCCCC=CCC=CCC=CCC=CCC=CC(=O)O
381 0.14 JEKNPVYFNMZRJG-UFINWASNSA-N C(CC(O)=O)C/C=C\C/C=C\C/C=C\C/C=C\C(O)CCCC
382 0.14 ZNHVWPKMFKADKW-FYMOKONMSA-N CCCCC\C=C/CC(O)\C=C/C=C\C\C=C\CCCC(O)=O
383 0.14 DLHNJAVLZBTUGB-MOSKZXKDSA-N CCCCCC=CCC=CCC(/C=C/C=CCCC#CO)O
384 0.14 DXOYQVHGIODESM-IQCOFVSKSA-N CCCCC\C=C\CC1OC1C\C=C/C\C=C\CCCC(O)=O
385 0.14 OPPIPPRXLIDJKN-JPURVOHMSA-N CCCC(O)C\C=C/C\C=C/C\C=C/C\C=C/CCCC(O)=O
386 0.14 JSFATNQSLKRBCI-LLKUHULHSA-N CCCCCC(/C=C/C=CCC=CCC=CCCCC(=O)O)O
387 0.14 DXOYQVHGIODESM-LZXKBWHHSA-N C(/C=C\C/C=C\CCCC(=O)O)[C@@H]1O[C@@H]1C/C=C\CCCCC
388 0.14 DXOYQVHGIODESM-MFYAFOOZSA-N C(/C=C\C/C=C\CCCC(=O)O)[C@H]1O[C@H]1C/C=C\CCCCC
389 0.14 FFZHNWRTGSOKBN-UHFFFAOYSA-N OCC=C(C=CC=C(C1OC1C1=C(C)CCCC1(C)C)C)C
390 0.14 DXOYQVHGIODESM-UHFFFAOYSA-N CCCCCC=CCC1OC1CC=CCC=CCCCC(=O)O
391 0.14 KROOJMCNWRRPCC-ZKLDUSITSA-N CCCCCC=CCC=CCC=C(/O)CC=CCCCC(=O)O
392 0.14 AUEOSVAUPCRVBG-UHFFFAOYSA-N CCCCCC=CCC=CCC=CCC1OC1CC(C(=O)O)C
393 0.14 YSMCZMSDSZAAJC-UHFFFAOYSA-N CCCCCC=CCC=CC=CCCC1OC1CCCC(=O)O
394 0.14 YABSIULMMGXUKC-BIXBEFAMSA-N O(C(=O)C)CCCCC/C=C/CCC/C=C\CCCC
395 0.14 SWKXNTDQWAXGKK-UHFFFAOYSA-N CCCCCC=CCC=CCC1OC1CC=CCCC#CO
396 0.14 UBMZFMYNSZQLMB-UHFFFAOYSA-N CCCCCC=CCC=CCC1OC1CC=CCC(C(=O)O)C
397 0.14 DBXXBGSQTAIDSO-UHFFFAOYSA-N CCCCCC=CCC=CCC(=O)CCC=CCCCC(=O)O
398 0.14 FWDQSXPZRIMPSQ-UHFFFAOYSA-N CCCCCC(=CCC=CCC=CCC=CCCCC(=O)O)O
399 0.14 JEKNPVYFNMZRJG-LLKUHULHSA-N CCCCC(/C=C/CC=CCC=CCC=CCCCC(=O)O)O
400 0.14 ZNHVWPKMFKADKW-UHFFFAOYSA-N CCCCCC=CCC(O)C=CC=CCC=CCCCC(O)=O
401 0.13953488 QORKOWOJVQTEOU-YDWUEFBCSA-N CC1=CCC2C(CCC3C2(C)CCCC3(C)C(=O)O)C1C=C
402 0.13953488 KVPVMNDFHPRGBI-UHFFFAOYSA-N CO[Si](C)(C)CCCCCCCCCCCCCCCl
403 0.13793103 XMIVPSDPPJDOHP-AEEMCCEDSA-N CC1(CO)CCCC2(C)C3CCC(C)(C=C)C=C3C(=O)CC12
404 0.13793103 GWENPRUHSSRYLN-NRKLIOEPSA-N CC(CCC=C(C)C)C1CCC(C)C2CC2C3=C1C(=O)OC3
405 0.13793103 GYSCVVITPWEGKZ-LKSSOPPLSA-N CC1CCC2(C)C(CCC=C2C)C1(CC=C(C)/C=C)C(=O)O
406 0.13793103 GWENPRUHSSRYLN-UHFFFAOYSA-N CC(CCC=C(C)C)C1CCC(C)C2CC2C2=C1C(=O)OC2
407 0.13793103 XMIVPSDPPJDOHP-ONSCTEFMSA-N CC1(CO)CCCC2(C)C3CCC(C)(C=C)C=C3C(=O)CC12
408 0.13636364 VOLYJTIOHDCTPZ-OFQRWUPVSA-N CC(CCC=C(C)C)C1CCC(C)c2c(O)c(O)c(C)cc12
409 0.13636364 DRTJNGMUJFMHEI-UHFFFAOYSA-N O=CC1(C)CCCC2(C1COCC1=CC(=CCC21)C(C)C)C
410 0.13636364 AAKIQAHIRCHPFB-SSGANFLRSA-N CC1(C)CCC(=O)C2(C)C3CCC(C)(C=C)C=C3CC(O)C12
411 0.13636364 MXYATHGRPJZBNA-UHFFFAOYSA-N CC1(CCC2C(C1)=CCC1C2(C)CCCC1(C)C(O)=O)C=C
412 0.13483146 OWSGIFYIVMTONY-IVDHNXQLSA-N CC1(C)CCCC2(C)C1(O)C=CC(C)(O)C23CCC(C)(O3)C=C
413 0.13483146 GUICWXSLAJZXAP-UHFFFAOYSA-N O=CC1(C)COCCC2(C1CCC1=CC(=C(C)C)CCC21)C
414 0.13333333 YYAGGFDBVXIXOR-GNVJSZRZSA-N CC1(C)CCCC2(C)C1CC(=O)C3=CC(C)(CC(O)C23)C=C
415 0.13333333 QEQBWVGEGRAMEW-HSUIOLILSA-N CC(=CC=CC(=C)C1CCC2(C)C(O)C3OC3(C)CCC12)C
416 0.13333333 KBTUCOQSODITRA-UHFFFAOYSA-N CC(C1=CC2=CCC3C(C2=CC1)(C)CCCC3(C)C(O)O)C
417 0.13333333 NVQMSTNGSLMEJX-ZESOOZHZSA-N CC1(CCC2(C)C(CC=C3C2CCCC3(C)C(=O)O)C1)C=C
418 0.13333333 SYXANWNLDGBLSM-UHFFFAOYSA-N CC(=C)C1=CC2=CCC3C(C2CC1)(C)CCCC3(C)C(O)O
419 0.13333333 YYAGGFDBVXIXOR-OIGVQNGMSA-N CC1(C)CCCC2(C)C1CC(=O)C3=CC(C)(CC(O)C23)C=C
420 0.13186813 ZNIOGFAPKXCFKH-UHFFFAOYSA-N CC(C1C=CC(=C2C(C1O)C(=CC2)C)C)CCC1OC1(C)C
421 0.13186813 UFYIOKQDNAYUSI-UHFFFAOYSA-N O=CC1(C)CCCC2(C1(O)CCC1=C2CCC(=C1)C(C)C)C
422 0.13186813 ZDYQJRZAQZKQKM-OJAHFUOMSA-N CC(CCC=C(C)C)C1CCC2(C)CCC=C(C=O)C12C=O
423 0.13186813 JIAKZIZZTWHJAI-YQXATGRUSA-N CC(=C)[C@H]1CC[C@@]23CC[C@@H](C[C@H]2[C@]1(C)CCC(=O)O)C(=C)C3
424 0.13186813 JTIMBAFQIQXLAR-UHFFFAOYSA-N CCCCCCSCCCCCCCCCCC(O)=O
425 0.13043478 MKLNOOOCCVNPCA-ZACQAIPSSA-N CC1CCC(C(CO)CCC=C(C)C)c2cc(C)cc(O)c12
426 0.12903226 AGSHIDBRPZRUMH-HPUSYDDDSA-N CC(=C)[C@H]1CC[C@@]23C[C@@H](CC[C@H]2[C@]1(C)CCC(=O)O)C(=C3)C
427 0.12903226 JAUZEOQHWJRJPW-UHFFFAOYSA-N C=CC1(C)CCC(C(=C1)C(=O)O)C1(C)CCC(C(C1C)(C)C)O
428 0.12903226 WTKGBZPKHBXMLB-UHFFFAOYSA-N CC=C1CCC2C1(C)CCC1C2CCC2(C1CCC(=O)C2)O
429 0.12903226 QPBXGHPGNJJSFO-GVEXGNBASA-N CC1(CCC2(C)C(CCC3C2=CC(=O)C(O)C3(C)C)C1)C=C
430 0.12903226 GIJUGCGITHMRFW-UHFFFAOYSA-N O=CC1(C)CCCC2(C1(O)CC=C1C2CCC(=C1)C(C)C)C
431 0.12903226 RLWQDHRIPBACLZ-CUDHKJQZSA-N CC(=CCCC1(C)CCCC2(C)C1CC=C3COC(=O)C23)C
432 0.12765957 UTJWKGZXCAQRPW-UHFFFAOYSA-N C(CCCCCCCCCCC#CCCCCC)(=O)O
433 0.12765957 XFPZMCXVOVGVEC-LQJIQPLVSA-N CC1CCC2(C)C(CCC=C2C)C1(C)CCC3=CC(=O)OC3
434 0.12765957 RRUPJFUYGNMEPN-IHMOKREYSA-N CC(=C)C1CC(CCC1(C)C=C)C(C)(O)C=CC(=O)C(C)(C)O
435 0.12765957 FMHOXSAJDKABBK-UHFFFAOYSA-N O=CC1(C)CCCC2(C1C(O)CC1=CC(=C(C)C)CCC21)C
436 0.12658228 GNMDLUYPNGIDTC-RNQOJCNYSA-N CC(C)C1=C2C3CC4(CCCC(=C)C4(O)CC2(C)CC1)CO3
437 0.12631579 CJRSLLMDIKKFIM-UAFMIMERSA-N CC(=CCCC1(C)CCCC2(C)C1CC=C(C=O)C2C=O)C
438 0.12631579 CJRSLLMDIKKFIM-MTQWCTHYSA-N CC(=CCCC1(C)CCCC2(C)C1CC=C(C=O)C2C=O)C
439 0.12631579 RGFQNZZPWJKQGG-UHFFFAOYSA-N C=CC1(C)CCC(C=C1)C1(C)CCC(C(C1CC(=O)O)(C)C)O
440 0.12631579 CJRSLLMDIKKFIM-IYWMVGAKSA-N CC(=CCCC1(C)CCCC2(C)C1CC=C(C=O)C2C=O)C
441 0.12631579 CJRSLLMDIKKFIM-VNTMZGSJSA-N C1C[C@]2(C)[C@@H](C=O)C(C=O)=CC[C@@]2([H])[C@@](CC/C=C(/C)\C)(C)C1
442 0.125 CJJZEVAUBPFXFN-WSTLGDPDSA-N CC1CCC2(C)C(CCC=C2C(=O)O)C1(C)CCC(=C)C=C
443 0.125 WKRNXBWIIHEZTF-RBLKCTMESA-N CC1(C)C(O)C(=O)CC2(C)C1CCC3(C)OC(C)(CCC23)C=C
444 0.125 WKRNXBWIIHEZTF-CJEFFJQMSA-N CC1(C)C(O)C(=O)CC2(C)C1CCC3(C)OC(C)(CCC23)C=C
445 0.125 MIUGEKCBUJPQFK-UHFFFAOYSA-N CCCCCCCC=C=CCCCCCCCC(O)=O
446 0.125 LVGAEQWFJYHNAW-RAUXBKROSA-N CC(=CCCC1(C)CCCC2(C)C3COC(=O)C3=CCC12)C
447 0.12371134 JBYXPOFIGCOSSB-UQGDGPGGSA-N CCCCCC\C=C/C=C/CCCCCCCC(O)=O
448 0.12371134 JBYXPOFIGCOSSB-XBLVEGMJSA-N CCCCCC\C=C\C=C\CCCCCCCC(O)=O
449 0.12371134 MPYXXVUQSWUMGN-UHFFFAOYSA-N CCCCCC=CCCCCC=CCCCCC(O)=O
450 0.12371134 SVFACCMCEHBXFZ-PJACHSRJSA-N CC1C(=O)CC2C(C)(CO)CCCC2(C)C13CCC(C)(O3)C=C
451 0.12244898 HXSDZVQOGYNJMZ-VBFKICNWSA-N CC(C)CC(=O)C=C(C)/CCCC(=CCCC(C)O)C
452 0.12244898 HXSDZVQOGYNJMZ-QNKSZLNVSA-N CC(C)CC(=O)C=C(/C)CCCC(=CCCC(C)O)C
453 0.12195122 WKQPFJNAQNETCI-JYLNUJPASA-N CC1(C)CC(O)C(O)C2(C)C3CCC(C)(C=C)C=C3C(O)CC12
454 0.12121212 JBYXPOFIGCOSSB-QRLRYFCNSA-N C(/C=C\C=C/CCCCCC)CCCCCCC(=O)O
455 0.12121212 WFWZEVUAJFNRMA-NEFSCSKUSA-N CC(=C/CO)CCC1(C)C(CCC2(C)C1CCC=C2C)C(=O)O
456 0.12121212 JBYXPOFIGCOSSB-UHFFFAOYSA-N CCCCCCC=CC=CCCCCCCCC(=O)O
457 0.12121212 JBYXPOFIGCOSSB-GOJKSUSPSA-N CCCCCC/C=C/C=C\CCCCCCCC(=O)O
458 0.12121212 DTBFQLRDDMCLOS-UHFFFAOYSA-N C(CCCCCCCCCCCCCC#CCC)(=O)O
459 0.12048193 DOYIFPWFLYRUJU-HRSMJWBKSA-N CC1(C)CC(O)CC2(C)C3CCC(C)(C=C)C=C3C(=O)CC12
460 0.12048193 UPGAHZUAKBEVCT-UHFFFAOYSA-N CCCCCCCC(=O)OC(C)(C)C1CCC(C)=CC1
461 0.12048193 UGKNFEHFTHPYCN-RACLHMPKSA-N CC1(C)CCCC2(C)C3CCC(C)(OC3(C)OC=CC12O)C=C
462 0.12048193 XRHPKGGPYDCYHK-TWRRNRRFSA-N CC1C=C2CCC3C(C)(CCCC3(C)C(=O)O)C2CC=C1C
463 0.12048193 VBKOVNPWBRQAGF-MOTRRSQXSA-N CC1(C)CCCC2(C)C3CCC(C)(C=C)C(O)C3(O)C(=O)CC12
464 0.12 USXGDFAHMRCBBX-PFZXPCEQSA-N CC(=CCCC(=C/CCC(=CCCC(=CCO)C)C)C(=O)O)C
465 0.12 QAUIEDVFBQRSRD-SNNDVXJCSA-N CC(=O)C(CC=C(/C)C=C)C1(C)CCCC(C)(C)C1CC(=O)O
466 0.12 MNKGBSOFDLFDLB-UHFFFAOYSA-N OCCCCCC=CCC=CCC=CCC=CCC(C(=O)O)C
467 0.12 XCTHELNVENEYHF-UHFFFAOYSA-N CCCCCC=CCC(=O)C=CCCCC=CCCCC(=O)O
468 0.12 BOOUUQYMYDAADY-UHFFFAOYSA-N CCCCCC=CCC=CCC=CCC=CC=CCC(=O)O
469 0.12 FSXNDLCTAREABW-UHFFFAOYSA-N CCOCCCC=CCC=CCC=CCC=CCCCC(=O)O
470 0.12 WBTBKRBXTLZUJG-NQLNTKRDSA-N C(=C/C/C=C\CCCCCC)/CCCCCCC(=O)O
471 0.12 PQPZCPFVNMCCAG-UHFFFAOYSA-N CCCOCCC=CCC=CCC=CCC=CCCCC(=O)O
472 0.12 QAUIEDVFBQRSRD-XMQSCRNLSA-N CC(=O)C(CC=C(/C)C=C)C1(C)CCCC(C)(C)C1CC(=O)O
473 0.12 VBQNSZQZRAGRIX-QNEBEIHSSA-N CCCCC/C=C\C/C=C\C/C=C\CC1C(O1)CCCC(=O)O
474 0.12 DBWQSCSXHFNTMO-TYAUOURKSA-N CCCCC/C=C\C/C=C\CC1C(O1)C/C=C\CCCC(=O)O
475 0.12 JBSCUHKPLGKXKH-ILYOTBPNSA-N CCCCCC1C(O1)C/C=C\C/C=C\C/C=C\CCCC(=O)O
476 0.12 DXIFQDQNWLQSCN-LHDHZVESSA-N CC(=C)C1CCC2(C)OC(C)(CCC2C1(C)CCC(=O)O)C=C
477 0.12 JIWNVQOYJLBRNV-UHFFFAOYSA-N CCCCCCC=CC=CCCCCCC(C(=O)O)C
478 0.12 PPCHNRUZQWLEMF-UHFFFAOYSA-N CCC(CCC=CCC=CCC=CCC=CCCCC(=O)O)O
479 0.12 YJFZUQCTMYDSCN-UHFFFAOYSA-N CCCCCC=CCC=CCC=CCC=CCCC(C(=O)O)O
480 0.12 JBHNGBCIVVWDCA-FZKCXLPTSA-N CCCCC=C/CCCCCCC=C/CCCC(=O)O
481 0.12 HVRRTPWRYUQZPF-UHFFFAOYSA-N CCCCCC=CCC(=CCC=CCC=CCCCC(=O)O)O
482 0.12 SBIGJTWRKSSGBW-UHFFFAOYSA-N CCCCCC=C(CC=CCC=CCC=CCCCC(=O)O)O
483 0.12 UCKHUGXNJNCONK-QPRBYRDTSA-N CC(=CCCC(C=O)C1CCC(=CCCC(=CCO)C)CO1)C
484 0.12 BWOJVDUDWHXMMH-UHFFFAOYSA-N CCCCCC=CCC=CCCC(=O)CC=CCCCC(=O)O
485 0.12 VSBANESZVWEDJZ-FJPJVJIJSA-N CC=C(C)/C(=O)OCC(=C/CCC(=CCCC(C)(O)C=C)C)C
486 0.12 HHCDDEIDPPGDBH-PHFMIZANSA-N C(CCCCC/C=C/CCC/C=C/CCCCC)(=O)O
487 0.12 VTCVTKOHQDHQCV-CHYPQRCASA-N O=CC=C(C=CCC(/C=C/C1=C(C)CC(CC1(C)C)O)C)C
488 0.12 WBTBKRBXTLZUJG-ZDVGBALWSA-N C(CCCCCC/C=C/C/C=C/CCCCCC)(=O)O
489 0.12 HLBSMZODWAXZCR-UHFFFAOYSA-N C(CCCCCCCCCCCCCCC#CC)(=O)O
490 0.12 DZIILFGADWDKMF-UHFFFAOYSA-N C(CCCCCCCCCCCCCCCC#C)(=O)O
491 0.12 DGJJIXQYRHCGFI-ALDADMPJSA-N CC(=C/CO)CCC1C(=CCC2C(C)(C)CCCC12C)C(=O)O
492 0.12 DXIFQDQNWLQSCN-QVHQYWGISA-N CC(=C)C1CCC2(C)OC(C)(CCC2C1(C)CCC(=O)O)C=C
493 0.12 PPCHNRUZQWLEMF-LFFPGIGVSA-N CC[C@@H](O)CC\C=C/C\C=C/C\C=C/C\C=C/CCCC(O)=O
494 0.12 UCKHUGXNJNCONK-UTQGQJBBSA-N CC(=CCCC(C=O)C1CCC(=CCCC(=CCO)C)CO1)C
495 0.12 VBQNSZQZRAGRIX-SWFISBABSA-N C(/C=C\C[C@@H]1O[C@@H]1CCCC(=O)O)/C=C\C/C=C\CCCCC
496 0.12 DBWQSCSXHFNTMO-CALMLMJYSA-N CCCCCC=C/CC=C/CC1OC1CC=C/CCCC(=O)O
497 0.12 VBQNSZQZRAGRIX-GSKBNKFLSA-N C(/C=C\C[C@H]1O[C@H]1CCCC(=O)O)/C=C\C/C=C\CCCCC
498 0.12 DBWQSCSXHFNTMO-QJVNBQAESA-N C([C@@H]1O[C@@H]1C/C=C\CCCC(=O)O)/C=C\C/C=C\CCCCC
499 0.12 DBWQSCSXHFNTMO-UHFFFAOYSA-N CCCCCC=CCC=CCC1OC1CC=CCCCC(=O)O
500 0.12 DBWQSCSXHFNTMO-ZZMPYBMWSA-N C([C@H]1O[C@H]1C/C=C\CCCC(=O)O)/C=C\C/C=C\CCCCC
501 0.12 LPJGXKVYNPSGEM-VHMYEWAPSA-N CC(CCCC(=C/CCC(=C/CO)C)C=O)C(=O)CC=C(C)C
502 0.12 USXGDFAHMRCBBX-AGZUIYMTSA-N CC(=CCCC(=CCCC(=CCCC(=CCO)C)C)C(=O)O)C
503 0.12 SBACPAUMKIVWMJ-ZDVGBALWSA-N CCCCCC=CCC=CCCCCCCC(=O)OC
504 0.12 QJARGKVEXXKZOK-BFFVDYHGSA-N CC(=C/C=C/C(C)(O)C1CCC(C)(C=C)C(C1)C(=C)C)C=O
505 0.12 JBSCUHKPLGKXKH-UHFFFAOYSA-N CCCCCC1OC1CC=CCC=CCC=CCCCC(=O)O
506 0.12 KOGQVZPWHUCOTQ-VKESLTNKSA-N CC(=C)C1CCC2C(CCC(=C)C2C=C)C1(C)CCC(=O)O
507 0.12 ZAKDOMSYORWYTN-UHFFFAOYSA-N CCCCCC=CCC=CCC=CCC=CCCCOC(=O)O
508 0.12 UAOLCKXKNLFYNI-UHFFFAOYSA-N CCCCCCC=CC1C(O)CC(C1CC=CCCC#CO)O
509 0.12 JWKJTISQDMPQLR-UHFFFAOYSA-N OCC=C(C=CC=C(C=CC1=C(C)CCCC1(C)C)CO)C
510 0.12 VBQNSZQZRAGRIX-UHFFFAOYSA-N CCCCCC=CCC=CCC=CCC1OC1CCCC(=O)O
511 0.12 TYOVOHGBHLSVTO-UHFFFAOYSA-N CCCCCC=CCC1OC1CC=CCC=CCC(C(=O)O)C
512 0.12 PPCHNRUZQWLEMF-XBOCNYGYSA-N CCC(O)CC\C=C/C\C=C/C\C=C/C\C=C/CCCC(O)=O
513 0.12 HNLWSHWQZXSOLR-UHFFFAOYSA-N CCCCCC=CCCC=CCCC(C)CCC(O)=O
514 0.12 QGNDVLDNGSKNDS-UHFFFAOYSA-N CCCCCC=CCC(C(CC=CCC=CCCC#CO)O)O
515 0.12 VZJILOQUQUWATJ-UHFFFAOYSA-N CC=C1CCC2C1(C)CCC1C2CCC(=C)C1CCC(=O)O
516 0.12 LLODCLVMJRUILZ-UHFFFAOYSA-N CCCCCC=CCC=CCCCC=CC(=O)CCCC(=O)O
517 0.12 HNLWSHWQZXSOLR-SYMGANTGSA-N C(CC[C@H](C)CC/C=C\CC/C=C\CCCCC)(=O)O
518 0.12 QVFPGSFRRPGEGU-UHFFFAOYSA-N CCCCCC=CCC(=O)CCC=CCC=CCCCC(=O)O
519 0.11904762 AVEJDPSSJVIMGT-UHFFFAOYSA-N CC(C1=CC2=C(C(C1(O)O)O)C1(C(CC2)C(C)(C)CCC1)C)C
520 0.11904762 XFHAKDIYTJGGSQ-DZXGNUPDSA-N CC12CCCC(C)(C1CCC3C2CCC(=C)C3C=C)C(=O)O
521 0.11904762 XFHAKDIYTJGGSQ-YNTQHKJPSA-N C1CC[C@]2(C)C3CCC(=C)[C@H](C=C)[C@]3([H])CC[C@@]2([H])[C@@]1(C(=O)O)C
522 0.11904762 XFHAKDIYTJGGSQ-YSFZOSMKSA-N CC12CCCC(C)(C1CCC3C2CCC(=C)C3C=C)C(=O)O
523 0.11904762 XFHAKDIYTJGGSQ-FKAIMOKRSA-N CC12CCCC(C)(C1CCC3C2CCC(=C)C3C=C)C(=O)O
524 0.11764706 ZMYWQRQTUKPLRA-UHFFFAOYSA-N CCCCC1CCC(CC1)C(=O)OC1=CC=C(CCC)C=C1
525 0.11764706 JBDGMKIVDKWNHE-IPKGWLELSA-N CC(CCC=C(C)C)C1CCC(=CCCC2=C1C(=O)OC2)C
526 0.11764706 CFFYNPNYBAFIRT-GNVSMLMZSA-N CC1(CCC2=C(CCC3C4(C)COC(CC23C)C4O)C1)C=C
527 0.11764706 OKFFNIVTSMRGQI-UHFFFAOYSA-N CCCCCCCC(=O)NCCN(CCO)CCC(O)=O
528 0.11764706 SJDKFSZFYZKZPF-UHFFFAOYSA-N CCCCOC1=CC=C(C=C1)C1(C)OCC(C)(C)C(O1)C(C)C
529 0.11764706 OKFFNIVTSMRGQI-UHFFFAOYSA-N CCCCCCCC(=O)NCCN(CCO)CCC(O)=O
530 0.11627907 NXLGBKUVXJCGJY-KBQDZVIYSA-N CC(CCC=C(C)C)C1CCC(=CCC=C2/C1COC2=O)C
531 0.11627907 NHLJWEPPPHTLEQ-UHFFFAOYSA-N CC1(COC(CCCCCCCCC=C)OC1)[N+]([O-])=O
532 0.11627907 MFRPASSMPOECIY-AKIVOZEDSA-N CC1(CCC2C(=CCC3C(C)(CO)C(O)C(O)CC23C)C1)C=C
533 0.11627907 NXLGBKUVXJCGJY-DWVFOJLJSA-N CC(CCC=C(C)C)C1CCC(=CCC=C2/C1COC2=O)C
534 0.11627907 NXLGBKUVXJCGJY-JHFLEFDESA-N CC(CCC=C(C)C)C1CCC(=CCC=C2/C1COC2=O)C
535 0.11494253 GGPQVYIBFAAXCB-ONCXSQPRSA-N CC1(C)CCCC2(C)C1CC(=O)C3=C2CC(O)C(C)(C3)C=C
536 0.11494253 GGPQVYIBFAAXCB-KVPLUYHFSA-N CC1(C)CCCC2(C)C1CC(=O)C3=C2CC(O)C(C)(C3)C=C
537 0.11494253 QQESMLUDRJAVFE-UHFFFAOYSA-N O=C1CCC2(C(C1)(O)CCC1C2CCC2=C1CCC2(C)C)C
538 0.11494253 HZIVLEURBJZLRD-UHFFFAOYSA-N CCCCCCCCCCCC(=O)OC=CC1=CC=CC=C1
539 0.11494253 RHHDYRYEKCMQOM-FYQPLNBISA-N CC1(CCC2=C(C1)C(=O)CC3C(C)(CO)CCCC23C)C=C
540 0.11494253 KZZZMGYKNXOAJH-UHFFFAOYSA-N CCCCOC(=O)NCCCCCCNC(=O)OC(C)C
541 0.11494253 GGPQVYIBFAAXCB-HNBVOPMISA-N CC1(C)CCCC2(C)C1CC(=O)C3=C2CC(O)C(C)(C3)C=C
542 0.11494253 RHHDYRYEKCMQOM-LWYYNNOASA-N CC1(CCC2=C(C1)C(=O)CC3C(C)(CO)CCCC23C)C=C
543 0.11494253 XWOJPPAKRATBNH-SWSAAOHUSA-N CC1(C)CC(=O)C=C2C1CCC3CC(C)(C=C)C(O)CC23C
544 0.11494253 BFPAVSSBPLQXJZ-UHFFFAOYSA-N CC1(CCC2=C(CCC3C(C)(CCCC23C)C(O)=O)C1)C=C
545 0.11494253 RHHDYRYEKCMQOM-FUMNGEBKSA-N CC1(CCC2=C(C1)C(=O)CC3C(C)(CO)CCCC23C)C=C
546 0.11363636 QZDSIIZLTLMEDA-UHFFFAOYSA-N C=CC1(C)CCC2C(=CCC3C2(C)CCOCC3(C)C=O)C1
547 0.11363636 NHVZWPLPJCPARC-UHFFFAOYSA-N C=CC1(C)CCC2C(=CCC3C2(CO)CCCC3(C)C=O)C1
548 0.11363636 YSANDRPLTYFXMF-VTGOLOIOSA-N CC1CCC23CC2(C)CCCC3C1(C)CCC4=CC(=O)OC4
549 0.11363636 UDWZCWDVSLSUQZ-FRYIKTPZSA-N CC1=CC(=O)C2C(C)(C)CCCC2(C)C1(O)CCC(C)(O)C=C
550 0.11363636 WDILQAJLZVUUEY-KCQAYJSMSA-N CCC1=CC(=O)C2C(CCC3C(C)(C)CC(O)C(O)C23C)C1C
551 0.11235955 DWFJIDNZLQXWEL-UHFFFAOYSA-N OC(=O)CCCCCCCCCC=C1CCCCCC1
552 0.11235955 LHBFAWDJGYDZKV-UHFFFAOYSA-N CC(C1=CC2=CCC3C(C2CC1)(C)CCOCC3(C)C(O)O)C
553 0.11235955 FOBNKQDUTZTNEF-FAIMWSGPSA-N CC1(C)CCCC2C1=CC(=O)C3CC(C)(CC(O)C23C)C=C
554 0.11111111 OMIBNTWPNMKIGZ-UHFFFAOYSA-N CCCCCCCCSCCCCCCCCC(O)=O
555 0.11111111 UCUDKTSGKVWOST-UHFFFAOYSA-N CC12CCCC1C1CC=C3CC(CCC3(C)C1CC2)OC=O
556 0.11111111 IDFBKACEWOZHRY-ZULIPRJHSA-N CC1=CCCC2C(C)(CCC(=C)C=C)C(CCC12C)C(=O)O
557 0.11111111 AZVDGFALOQJRGB-JECYIRHJSA-N CC1(C)CCCC2(C)C3CCC(C)(C=C3C(=O)CC12)C4CO4
558 0.11111111 VYYQHKVFFRYRIH-NLJVLMKCSA-N CC(=CCC1C(C)(O)CCC2C1(C)CCCC2(C)C(=O)O)C=C
559 0.11111111 QAODRMXZSAAAEJ-UHFFFAOYSA-N O=CC1(C)CCCC2(C1(O)CCC1=CC(=C(C)C)CCC21)C
560 0.10989011 MLBYBBUZURKHAW-UHFFFAOYSA-N CC(C)C1=CC2=C(CC1)C1(C)CCCC(C)(C1CC2)C(O)=O
561 0.10989011 XRDMWBASXREZHU-RTXHNSRMSA-N CC(CCC=C(C)C)C1CC=C2COC3C=C(C)C(C1O)C23
562 0.10989011 GJYCSCFUJNJVHU-IHXHSXLNSA-N CC1=C(O)C(=O)CC2C3(C)CCC(C)(CC3CCC12C)C=C
563 0.10989011 QSBSWAUSLLQUDV-FCZHJMSUSA-N CC1(C)CCCC2(C)C1C(O)CC3(C)OC(C)(CC(=O)C23)C=C
564 0.10989011 GJYCSCFUJNJVHU-TVFZMDHNSA-N CC1=C(O)C(=O)CC2C3(C)CCC(C)(CC3CCC12C)C=C
565 0.10989011 QSBSWAUSLLQUDV-UHFFFAOYSA-N CC1(C)CCCC2(C)C1C(O)CC1(C)OC(C)(CC(=O)C21)C=C
566 0.10989011 IANXAXPKWZWQEL-UHFFFAOYSA-N O=CC1(C)CCC(C2(C1CCC1=CC(=CCC21)C(C)C)C)O
567 0.10869565 KTMRENYEKLIDBV-GGGDOAPKSA-N CC(CCC=C(/C)C=O)CC(=O)OC1CC2CCC1(C)C2(C)C
568 0.10869565 JLUBDVDAMBHIGI-UHFFFAOYSA-N CC(C1CCC2C(=C1O)CCC1C2(C)CCCC1(C)C(=O)O)C
569 0.10869565 PJAUFAVQRREMBU-YUCWNLPMSA-N CC1(C)C2CCC3(C)OC(C)(CCC3C2(C)CC(O)C1=O)C=C
570 0.10869565 UZZGZSLOSSSRRL-CBFGRJNTSA-N CC(CCC=C(C)C)C1CC2C(O)C(CC=C2C=O)C(=C)C1
571 0.10869565 YHSDCFMUFDRYAP-UHFFFAOYSA-N O=CC1(C)CCC(C2(C1CCC1=C2CCC(=C1)C(C)C)C)O
572 0.10869565 JPYCZNZJJGAYJR-JLLMCQIPSA-N CC1CCC2(C)C(CCC=C2C)C1(CO)CCC(=C/C(=O)O)C
573 0.10752688 GBZYEKAQPBLIRP-UHFFFAOYSA-N C(CCCCCCCCC#CCCCCCCC)(=O)O
574 0.10752688 YUFJVYKNTCVDJU-UHFFFAOYSA-N O=CC1(C)CCC(C2(C1CC=C1C2CCC(=C1)C(C)C)C)O
575 0.10638298 GDRONPBCNLMFBT-UHFFFAOYSA-N C(CCCCCCCCCC#CCCCCCC)(=O)O
576 0.10638298 CMVYUUYNWUMURT-UHFFFAOYSA-N CCCCC=CCCCCCCCCCCC(=O)C(F)(F)F
577 0.10526316 NLQNGKMQUWEKQY-XNNJJLOPSA-N CC(=C/C(=O)O)C1CC12C(=CCC3C(C)(C)CCCC23C)C
578 0.10526316 GFRWNCUQTMDADX-PGVYFQRJSA-N CC(=CC=O)CCC1(C)C(CCC2(C)C1CCC=C2C)C=O
579 0.10526316 BPLZGSCDXJUDTI-SBUWESJJSA-N CC(CCC=C(C)C)C1CC=C(C=O)C2CC=C(C)C2C1O
580 0.10526316 WFIRRHJNPNGJBS-VZNPGGIZSA-N CC(CCC=C(C)C)C1CC2OC(=O)CC3C(O)CCC1(C)C23
581 0.10526316 BPLZGSCDXJUDTI-RBUQIHAASA-N CC(CCC=C(C)C)C1CC=C(C=O)C2CC=C(C)C2C1O
582 0.10526316 GFRWNCUQTMDADX-DBHWQBRNSA-N CC(=C/C=O)CCC1(C)C(CCC2(C)C1CCC=C2C)C=O
583 0.10416667 OMWYCTDCGPWCDM-YGBSJELFSA-N CC(O)(CCC1C(C)(O)C(=O)C=C2C(C)(C)CCCC12C)C=C
584 0.10416667 URPINZMXYYKSJU-JQZTVVIASA-N CC(CCO)CCC1(C)C(C)CCC23COC(=O)C2=CCCC13
585 0.10416667 SVNVMUQIFJRYOM-UHFFFAOYSA-N CCCCCCCCC=C=CCCCCCCC(O)=O
586 0.10416667 RUXYUBRFOACSMM-HLIPFELVSA-N CC1(C)CCCC2(C)C(CCC3=CC(=O)OC3)C(=C)CCC12
587 0.10416667 RUXYUBRFOACSMM-ABSDTBQOSA-N CC1(C)CCCC2(C)C(CCC3=CC(=O)OC3)C(=C)CCC12
588 0.10309278 GMEOMWBQHUIYIE-UHFFFAOYSA-N CCCCCCC=CCCCCC=CCCCC(O)=O
589 0.10309278 KYQQLZYPEFRXEG-QRCPMIHRSA-N CC(CCC(O)C(=C)C)C1CCC(C)c2cc(O)c(C)cc12
590 0.10309278 XLRQASJLHKRLKG-UHFFFAOYSA-N OCC=C(C=CC=C(C=CC12OC2(C)CCCC1(C)C)C)C
591 0.10309278 LRUXWKFVLKWKRF-KXAOQFNBSA-N CC1CCC2C(=CCCC2(C)C(=O)O)C1(C)CCC(C)(O)C=C
592 0.10309278 LRUXWKFVLKWKRF-CGKHISLQSA-N CC1CCC2C(=CCCC2(C)C(=O)O)C1(C)CCC(C)(O)C=C
593 0.10309278 LRUXWKFVLKWKRF-IMWRDGPWSA-N CC1CCC2C(=CCCC2(C)C(=O)O)C1(C)CCC(C)(O)C=C
594 0.10309278 XWPVKPKUCAMTKK-RDZMKUIZSA-N CC(C)CC(=O)CC(=CCCC(=CCCC(C)O)C)C
595 0.1025641 KZKCIAUBLOUTEW-BFMIXLMOSA-N CC(=CCCC1(C)C2CCC3(C)OC3CC(=O)C(=C/C12)C)C
596 0.1025641 XSFZCZALWHMHCA-TYBDRBSTSA-N CC(=CC(=O)OCC1(C)C2CCC(=CCCC(=CC12)C)C)C
597 0.10204082 SKUJBWORJQITFK-FVCZOJIISA-N CC(=C)CCCC1C(=O)CCC2CC(C)(CCC12C)C(=O)CO
598 0.10204082 RAPHXYUQUCCBAG-SREVYHEPSA-N CCCCC=C/CCCCCCCc1cc(O)c(OC)c(O)c1
599 0.10204082 HELSLPPFBNDURG-ILRUJRCLSA-N CC1(C)CCCC2(C)C1CCC(=C)C2C=CC3=CCOC3O
600 0.10126582 BNXPDWNNGVVMNN-UHFFFAOYSA-N CC(C1=CC23CCC4C(C3(C=C1O)O2)(C)CCCC4(C)C)C
601 0.10126582 WRAJYVCWLBXQEW-WOGUSJMUSA-N CC(C)C1=CC2CC(C1C(=O)C2(C)O)C(=C)CCC=C(C)C
602 0.10126582 WRAJYVCWLBXQEW-BOLBYERCSA-N CC(C)C1=CC2CC(C1C(=O)C2(C)O)C(=C)CCC=C(C)C
603 0.1010101 DAUNBCQXEUSDOH-RFVXBFLTSA-N CC(=CCCC1(C)CCC(O)C2(C)C1CC=C3COC(O)C23)C
604 0.1010101 FHUQFDMHMZDRRT-NMLACTOBSA-N CC1CCC2(C)C(CC(=O)C=C2CO)C1(C)CCC(=C)C=C
605 0.1010101 XLWWERNKTLITEF-MVJPYGJCSA-N CC1=CCC2C(C)(C)CCCC2(C)C13CCC(C)(CC(=O)O)O3
606 0.1010101 QJKCKUNKNNYJNS-BNFZFUHLSA-N C(=C/CCCCCCC)\C=C\CCCCCCC(=O)O
607 0.1010101 XLWWERNKTLITEF-XLNTUCKNSA-N CC1=CCC2C(C)(C)CCCC2(C)C13CCC(C)(CC(=O)O)O3
608 0.1010101 XLWWERNKTLITEF-JOCLIGHLSA-N CC1=CCC2C(C)(C)CCCC2(C)C13CCC(C)(CC(=O)O)O3
609 0.1 UNQVCNJXEMDZNO-UHFFFAOYSA-N C(CCCCCC=CCC=CCCCCCCC)(=O)O
610 0.1 UVPWMWNBXKSSAA-HROONELDSA-N CC1(CO)CCCC2(C)C(CCC3CCOC3=O)C(=C)CCC12
611 0.1 SUBVYYXSCOEAJU-UHFFFAOYSA-N CCCCCC1OC1CC=CCC=CCC=CCCC#CO
612 0.1 UWHSBIOQNLPOLH-UHFFFAOYSA-N CCCCCCCCCCCC1OC1CCCC#CO
613 0.1 VCGMIMCOBZEHDO-UHFFFAOYSA-N CCCCCCC=CC=CCCCCCC(=O)OCC
614 0.1 SFGABANRHKAHGP-CSZCQIDVSA-N CC(=CCCC(=CCCC(=C/CCC(=CCO)C)C=O)CO)C
615 0.1 JBSCUHKPLGKXKH-KZTFMOQPSA-N C(O)(=O)CCC/C=C\C/C=C\C/C=C\C[C@@H]1O[C@@H]1CCCCC
616 0.1 JTLDLOMBCROKSH-UHFFFAOYSA-N CCC1(C)CCC2=C1CCC1C2CCC(=C)C1CCC(=O)O
617 0.1 XFUXZHQUWPFWPR-UHFFFAOYSA-N CC(CCCC=CCC=CCC=CCC=CCCCC(=O)O)O
618 0.1 XFUXZHQUWPFWPR-TWVHMNNTSA-N C(C/C=C\C/C=C\C/C=C\C/C=C\CCCC(=O)O)CC(O)C
619 0.1 GZUZFYFYLHOPQM-UHFFFAOYSA-N CCCCCC(=O)CCC=CCC=CCC=CCCCC(=O)O
620 0.1 HSJZBWSHLZFUSH-NTELZIGSSA-N CC1CCC2C(=CCCC2(C)C(=O)O)C1(C)CCC(=C/CO)C
621 0.1 CMEOBUBWMVWVIM-GADYQEPMSA-N CC(=CC(=O)CC(=CCCC(=CC=CC(C)(O)C=C)C)C)C
622 0.1 QVQRRSWZZSIFII-UUVPGAJSSA-N CC1(C)CCCC2(C)C1C(O)C(O)C3=C2CCC(C)(C=C)C3O
623 0.1 FVXUUVSFGPLNBJ-BUSOZCJTSA-N CCCCCC=CCC=CCC=CCC(O)C1CCCC(=O)O1
624 0.1 NNDIXBJHNLFJJP-UHFFFAOYSA-N OCCCCCC=CCC=CCC=CCC=CCCCC(=O)O
625 0.1 ZTQZZQKVYHVDSM-UHFFFAOYSA-N CCCC1CC=CCC1CCCCCCCCC(O)=O
626 0.1 PRGCPANFOSSMKJ-UHFFFAOYSA-N CCCCCC=CCC=CCC(C(CC=CCCC#CO)O)O
627 0.1 AVOWIYAPVARFRS-UHFFFAOYSA-N CCCCCC=CCC=CC=CCCCC1OC1CCC(=O)O
628 0.1 NNDIXBJHNLFJJP-DTLRTWKJSA-N C(CC/C=C\C/C=C\C/C=C\C/C=C\CCCC(=O)O)CCO
629 0.1 XFUXZHQUWPFWPR-DZBJBCEBSA-N C[C@@H](CCC/C=C\C/C=C\C/C=C\C/C=C\CCCC(=O)O)O
630 0.1 NSSZNJLWUCLPBR-UHFFFAOYSA-N OC#CCCC=CCC=CCC=CCC=CC(CCCC)O
631 0.1 SSDZLCXKWOTHAY-LORLSGHGSA-N CCCCCC=CCC(/C=C/C=CCC=CCCC#CO)O
632 0.1 OPVDTHBPJCXWEP-UHFFFAOYSA-N OCC=C(CCC=C(C=CC1=C(C)C(=O)CCC1(C)C)C)C
633 0.1 VZOCRPSYJHCMSB-XYNBGEFLSA-N CC1(C)CCCC2(C)C(CC=C(C=O)/C3CO3)C(=C)CCC12
634 0.1 STUMRNKQSMWTDU-UHFFFAOYSA-N O=CC=C(CCC=C(C=CC1=C(C)CC(CC1(C)C)O)C)C
635 0.1 HSJZBWSHLZFUSH-OWHFDWFOSA-N C[C@H]1CC[C@@H]2C(=CCC[C@]2(C)C(=O)O)[C@@]1(C)CCC(=CCO)C
636 0.1 HSJZBWSHLZFUSH-RKOGWWSCSA-N C[C@H]1CC[C@@H]2C(=CCC[C@]2(C)C(=O)O)[C@@]1(C)CCC(=CCO)C
637 0.1 JBSCUHKPLGKXKH-LLZJRKGESA-N CCCCC[C@@H]1O[C@@H]1C\C=C/C\C=C/C\C=C/CCCC(O)=O
638 0.1 HNLWSHWQZXSOLR-CVXWSWCOSA-N CCCCCC=C/CCC=C/CCC(C)CCC(=O)O
639 0.1 GCADTFSRGKGSJO-MQEUWQHPSA-N C(CCCCC/C=C\CC/C=C\CCCCCC)(=O)O
640 0.1 KKJAXBPWKAUMLB-IVCPHRBRSA-N C(CCCCCCC/C=C\C/C=C\CCC(C)C)(=O)O
641 0.1 BTAPSSPXWIGXBH-ZBXVJARNSA-N C(=C/CCCCC/C=C\CCCCC)/CCCC(=O)O
642 0.1 BTAPSSPXWIGXBH-PGWWRHNCSA-N C(=C/CCCCC/C=C/CCCCC)/CCCC(=O)O
643 0.1 UNQVCNJXEMDZNO-MURFETPASA-N C(CCCCC/C=C\C/C=C\CCCCCCC)(=O)O
644 0.1 BTAPSSPXWIGXBH-HVADFRLWSA-N C(C/C=C\CCCCC)CCC/C=C/CCCC(=O)O
645 0.1 BTAPSSPXWIGXBH-ZGDGPSKSSA-N C(C/C=C/CCCCC)CCC/C=C/CCCC(=O)O
646 0.1 DKSTUBPHCLFFAR-YDEGEXOCSA-N CC(=CC(=O)CC(=CCCC(C)(O)C=CCC(=CCO)C)C)C
647 0.1 JSTMUVZUZPLTFI-OYAITDOQSA-N C(C/C=C\CCCCCCC/C=C\CCCCC)(=O)O
648 0.1 MPYXXVUQSWUMGN-GYIPPJPDSA-N C(CCCC/C=C/CCCC/C=C/CCCCC)(=O)O
649 0.1 OGEXTCAUFBJURW-UHFFFAOYSA-N CCCCCC=CCC=CCC=CCC=CCOCCC(=O)O
650 0.1 KKJAXBPWKAUMLB-QHROSOOBSA-N CC(C)CCC=CCC=CCCCCCCCC(=O)O
651 0.1 DJDUFPPDXLRUQN-WRTKXGNFSA-N O=CC=CC=CC=C/C(=C/C(C(/C(=C/C(CC)C)/C)O)C)/C
652 0.1 NBZWAVQGMJYVDY-UHFFFAOYSA-N CCCCCC=CCC=CCC=CCC1OC1CCC#CO
653 0.1 HSJZBWSHLZFUSH-ZPJQLTTDSA-N CC1CCC2C(=CCCC2(C)C(=O)O)C1(C)CCC(=CCO)C
654 0.1 BCDRILXWEXQAMJ-UHFFFAOYSA-N CCCCCC=CCC=CCCC=CC1OC1CCCC(=O)O
655 0.1 RHEHVLIPKYPSSK-IWONCEEBSA-N CC=C(C)/C(=O)OCC1=CC(O)C(CC1)C(C)CCC=C(C)C
656 0.1 NNDIXBJHNLFJJP-LOQMXVOYSA-N OCCCCCC=CCC=CCC=CCC=CCCCC(=O)O
657 0.1 MMYQWBFYFXJJQA-UHFFFAOYSA-N C=CC(CCC1C(=C)CCC2C1(C)CC(=O)C(C2(C)C)O)(O)C
658 0.1 HJNIOZNZFDMVNP-UHFFFAOYSA-N CCCCCCCCC1=C(C1)CCCCC(C(=O)O)C
659 0.1 KIBWYMLZPZXOEP-UHFFFAOYSA-N CCCCCC=CCC=CCC=CCC(=CCCCC(=O)O)O
660 0.1 SOBYMLTWZSESRW-XKBGQOJESA-N CC1CCC2(C)C(CC(=C2C)C(=O)O)C1(C)CCC(C)(O)C=C
661 0.1 XQDOKQYTBRGDJC-UHFFFAOYSA-N C=CC(CCC1C(=C)CCC2C1(C)CC(=O)OCC2(C)C)(O)C
662 0.1 WESDTJVWGKSKQT-UHFFFAOYSA-N CCCCCC=CCC=CCC=CCCC(=O)CCCC(=O)O
663 0.1 AWWDUEWNBOJYIW-UHFFFAOYSA-N CCCCCC=CCC=CCC=CCC(=O)CCCCC(=O)O
664 0.1 MVFPHQGMZUMNFE-YDETXVTLSA-N CC(=CCC[C@@](C)(O)[C@@H]1[C@@H](O)CC(=C)[C@@H]2CC=C(C)[C@H]2[C@@H]1O)C
665 0.1 UXUKSTIBMBCMFY-UHFFFAOYSA-N CCCCCC(C(CC=CCC=CCC=CCCC#CO)O)O
666 0.1 QVQRRSWZZSIFII-FPMBYBGASA-N CC1(C)CCCC2(C)C1C(O)C(O)C3=C2CCC(C)(C=C)C3O
667 0.1 MVFPHQGMZUMNFE-GPBSYSOESA-N CC(=CCCC(C)(O)C1C(O)CC(=C)C2CC=C(C)C2C1O)C
668 0.098765432 HDHUFXWTHGICQY-XWPNQZOQSA-N CC1(C)CCC(=O)C2(C)C1CCC3=CC(C)(CCC23O)C=C
669 0.098765432 DBVYADIKQNVHCB-SXGWCWSVSA-N OCC1CCC2C1=CC1(C)CCC(=C1C(C(C2C)O)O)C(C)C
670 0.098765432 HZNMITPJIOWUOR-UHFFFAOYSA-N CC(C1=CC2(O)CCC3C(C2(C=C1O)O)(C)CCCC3(C)C)C
671 0.097560976 BRJUMLJGYHBEBT-NELGOJTGSA-N CC(C)CC(=O)OC1C(C)(C)C2CCC(C)C23C=CC(O)C13C
672 0.097560976 CEZMXELOONMPNC-UHFFFAOYSA-N CC(C)=CCCC(C)(O)C#CC#CC(C)(O)CCC=C(C)C
673 0.097560976 FFNRZJMOPKJSEP-GOOUEOIKSA-N CC(CCC=C(C)C)C1CCC(=CCC=C(C=O)/C1C=O)C
674 0.097560976 MPJJVQISBAIZQG-UHFFFAOYSA-N CC(C1=CC2=CCC3(C(C2CC1)(C)CCCC3(C)C(O)O)O)C
675 0.097560976 ORQJSAVFCXFQDQ-UHFFFAOYSA-N CC(=C)CCCC(C)(O)C#CC#CC(C)(O)CCCC(C)=C
676 0.097560976 BRJUMLJGYHBEBT-PSAGRIAESA-N CC(C)CC(=O)OC1C(C)(C)C2CCC(C)C23C=CC(O)C13C
677 0.097560976 FFNRZJMOPKJSEP-JIJICBDGSA-N CC(CCC=C(C)C)C1CCC(=CCC=C(C=O)/C1C=O)C
678 0.096385542 IQWDFKJTAWTCEH-VPAKFMSCSA-N CC1(CCC2C(=C1)CCC3C(CO)(CO)CC(O)CC23C)C=C
679 0.096385542 IQWDFKJTAWTCEH-APAFKAMOSA-N CC1(CCC2C(=C1)CCC3C(CO)(CO)CC(O)CC23C)C=C
680 0.096385542 IQWDFKJTAWTCEH-HVMFNXBNSA-N CC1(CCC2C(=C1)CCC3C(CO)(CO)CC(O)CC23C)C=C
681 0.096385542 QEJQGPXJSLFQMR-HZVDNRATSA-N CC1(C)CCCC2(C)C1CC(O)C3=C2CCC(C)(C=C)C3=O
682 0.096385542 IQWDFKJTAWTCEH-MTHXSQLBSA-N CC1(CCC2C(=C1)CCC3C(CO)(CO)CC(O)CC23C)C=C
683 0.096385542 QEJQGPXJSLFQMR-IQGAEYHTSA-N CC1(C)CCCC2(C)C1CC(O)C3=C2CCC(C)(C=C)C3=O
684 0.096385542 MZUWEWUZVPCHBE-VITWEKAKSA-N CCC1C2C(O)CC3C(C)(CCCC3(C)C(=O)O)C2CC=C1C
685 0.095238095 NAXNRDRTMUJWHS-AMJMMNQYSA-N CC1(CCC2C3(C)CCCC(C)(CO)C3CC(=O)C2(O)C1)C=C
686 0.095238095 NXDYUTUEIUQVAK-BWRABQIVSA-N CC(=CCC=C(/CO)C1CCC2(C)CC(=CCC2O)C1CO)C
687 0.094117647 QOWLIQGNZBOQNG-UHFFFAOYSA-N C=CC1(C)CCC2C(=C1)C(=O)CC1C2(C)CCC(C1(C)C)O
688 0.094117647 QOWLIQGNZBOQNG-ABWNYZJXSA-N CC1(C)C(O)CCC2(C)C3CCC(C)(C=C)C=C3C(=O)CC12
689 0.094117647 QOWLIQGNZBOQNG-JECYIRHJSA-N C[C@]1(CC[C@@H]2C(=C1)C(=O)C[C@H]3[C@]2(CC[C@H](C3(C)C)O)C)C=C
690 0.093023256 CGIZFCGSAOUCQV-UHFFFAOYSA-N OC1CC2CCC3C(C2(CC1C(=O)O)C)CCC1(C3CCC1)C
691 0.093023256 GUXYSEJEKDEKNZ-UHFFFAOYSA-N CC(C1CCC2C1(C)CCCC2=O)CCCC(O)(C)C
692 0.093023256 JEXXIARQVKWIJS-ILNMQHDMSA-N CC1(C)CC(O)C(O)C2(C)C1CCC3=CC(C)(CC(O)C23)C=C
693 0.091954023 TYNPEWOTEIMLQP-UHFFFAOYSA-N CC1=C2CC=C(C2C(C(CC1)(O)C(CCC1OC1(C)C)C)O)C
694 0.091954023 JQQHFIYBHXOKCW-QWFGBESBSA-N CC(=C)C1CCC2(C)C1CCC3(C)CC(=O)C(C)(O)C=CC23
695 0.091954023 JLSZZWSWDCYBKR-UHFFFAOYSA-N CC(C1C=C2CCC3C(C2CC1O)(C)CCCC3(C)C(=O)O)C
696 0.091954023 PXSJRGPXOFSGMO-UHFFFAOYSA-N O=CC1(C)CCCC2(C1COCC1=C2CCC(=C1)C(C)C)C
697 0.091954023 PXSLLXAAZWPICX-UHFFFAOYSA-N CC1(C)C2CC(O)C3=CC(C)(CCC3C2(C)CCC1=O)C=C
698 0.091954023 PXSLLXAAZWPICX-YMBUTIGBSA-N CC1(CCC2C(=C1)C(O)CC3C(C)(C)C(=O)CCC23C)C=C
699 0.091954023 RBWWLDVDLQPQNE-UHFFFAOYSA-N OCC12CCCC(C2CCC2=CC(=CCC12)C(C)C)(C)C=O
700 0.090909091 CUCAPGMQQFZEDR-XRCRNOGCSA-N CC(CCC=C(C)C)C1C(O)CC2(C)C=CC3C4OCC1C234
701 0.090909091 HTUPTVDNBWCUJL-UXANRKEVSA-N CC1(C)CCCC2(C)C3CC(O)C(C)(C=C)C=C3C(=O)CC12
702 0.090909091 FRQWGBOUKABOHN-XCVIRLNASA-N CC1(CC(O)C2C(=C1)CCC3C(C)(C)C(=O)CCC23C)C=C
703 0.090909091 YHDWDUDATWXRBI-UHFFFAOYSA-N OC1CC(C)(C(O)O)C2C(C1)(C)C1CCC(=CC1=CC2)C(C)C
704 0.090909091 FRQWGBOUKABOHN-HGAKGQHFSA-N CC1(CC(O)C2C(=C1)CCC3C(C)(C)C(=O)CCC23C)C=C
705 0.090909091 DCIMKDWNNQKBSB-UHFFFAOYSA-N O=CC1(C)CCCC2(C1CC(O)C1=C2CCC(=C1)C(C)C)C
706 0.090909091 MAZGOCNDAUEUOJ-UHFFFAOYSA-N O=CC1(C)CCCC2(C1COCC1=CC(=C(C)C)CCC21)C
707 0.090909091 MYANTVBIPNJNRJ-UHFFFAOYSA-N O=CC1(C)CCCC2(C1CC(O)C1=CC(=CCC21)C(C)C)C
708 0.08988764 QWDWHSDVOXLVLL-UHFFFAOYSA-N OCC12CCCC(C2CC=C2C1CCC(=C2)C(C)C)(C)C=O
709 0.08988764 DTOYIIPWMBSADM-UHFFFAOYSA-N CC(C)(O)CCCC(C)(CC(O)COCC1=CC=CC=C1)C=C
710 0.08988764 MKLFMHXTRGQKPQ-UHFFFAOYSA-N OCC1(CCCC2(C1CCC1=CC(CCC21)C(C)C)C)C(=O)O
711 0.08988764 NODAHTOKKBJSRR-UHFFFAOYSA-N C=CC(CCC1C(=C)CCC2(C1(C)CC(=O)CC2(C)C)O)(O)C
712 0.08988764 CHTNJNLLXNEPBK-HDPYBKQUSA-N CC=C(/C)C(=O)OC1CC(C(C)C)C2C=C(C)CCC2=C1C
713 0.088888889 NPOWRDFGFIYMIY-QKMNUUQDSA-N CC1(C)CCCC2(C)C1CCC3(C)C2CC=C(C=O)C3C=O
714 0.088888889 SQNUJIBCOGUBTB-KDDNCGOXSA-N CC1(C)C(O)CCC2(C)C3CCC(C)(OC3(C)C(=O)CC12)C=C
715 0.088888889 NPOWRDFGFIYMIY-UHFFFAOYSA-N CC1(C)CCCC2(C)C1CCC1(C)C2CC=C(C=O)C1C=O
716 0.088888889 AZVIJSYTQXKXMV-DGWIIEBVSA-N CC1(CCC2C(C)(CCC3C(C)(C)C(=O)C=CC23C)O1)C=C
717 0.088888889 RFZPTEOGKUWZOI-UHFFFAOYSA-N CC(C1CCC2C(=C1)CCC1C2(C)CCC(C1(C)C(=O)O)O)C
718 0.088888889 FFPXYBGZJNLIRP-RBUQIHAASA-N CC(CCC=C(C)C)C1CCC(=C)C2CC=C(C=O)C1C2O
719 0.088888889 FFPXYBGZJNLIRP-QSWMPLQWSA-N CC(CCC=C(C)C)C1CCC(=C)C2CC=C(C=O)C1C2O
720 0.088888889 NPOWRDFGFIYMIY-NIMBFUQJSA-N CC1(C)CCCC2(C)C1CCC3(C)C2CC=C(C=O)C3C=O
721 0.088888889 NPOWRDFGFIYMIY-FNBBUQMSSA-N C1CC[C@]2(C)C3CC=C(C=O)C(C=O)[C@]3(C)CC[C@@]2([H])C1(C)C
722 0.088888889 FFPXYBGZJNLIRP-UYYRZJCPSA-N CC(CCC=C(C)C)C1CCC(=C)C2CC=C(C=O)C1C2O
723 0.088888889 RVKOFNPKKTXOIG-LIVBEALHSA-N C[C@@H]1CCC2=C(CCCC2(C)C)[C@@]1(C)[C@@H]3CC(=CC(=O)O3)C
724 0.088888889 AJPDSTASZZPRRT-UHFFFAOYSA-N O=CC1(C)CCC(C2(C1CCC1=CC(=C(C)C)CCC21)C)O
725 0.087912088 POQLUTMXUBSNEN-UHFFFAOYSA-N CC1(CCC2C(C)(CCC3C2(C)CCCC3(C)C(O)=O)O1)C=C
726 0.087912088 NOWOEIPMVUPNHW-UHFFFAOYSA-N C=CC1(C)CC2=CCC3C(C2CC1O)(C)CCCC3(C)C=O
727 0.086956522 POQLUTMXUBSNEN-BPEACIIKSA-N CC1(CCC2C(C)(CCC3C2(C)CCCC3(C)C(=O)O)O1)C=C
728 0.086956522 NEDCRICGWATJMM-UHFFFAOYSA-N CCCC1=CC=C(OCC=C(C)CCC2OC2(C)CC)C=C1
729 0.086956522 POQLUTMXUBSNEN-GVLXGFFOSA-N CC1(CCC2C(C)(CCC3C2(C)CCCC3(C)C(=O)O)O1)C=C
730 0.086956522 POQLUTMXUBSNEN-AFMPOKAISA-N CC1(CCC2C(C)(CCC3C2(C)CCCC3(C)C(=O)O)O1)C=C
731 0.086956522 POQLUTMXUBSNEN-UMBUOUCESA-N CC1(CCC2C(C)(CCC3C2(C)CCCC3(C)C(=O)O)O1)C=C
732 0.086956522 POQLUTMXUBSNEN-FMPVVUMJSA-N CC1(CCC2C(C)(CCC3C2(C)CCCC3(C)C(=O)O)O1)C=C
733 0.086956522 POQLUTMXUBSNEN-ULFLFZEMSA-N CC1(CCC2C(C)(CCC3C2(C)CCCC3(C)C(=O)O)O1)C=C
734 0.086956522 ZVWZBKWRDAIJLK-XUMMFJMYSA-N CC1(C)C2CCC3=CC(C)(C=C)C(O)CC3C2(C)CCC1=O
735 0.086956522 POQLUTMXUBSNEN-BRGLROSXSA-N CC1(CCC2C(C)(CCC3C2(C)CCCC3(C)C(=O)O)O1)C=C
736 0.086956522 JOIFXPCUYPWJKT-SIRBJWHBSA-N CC(=CCC(O)C1(C)CCCC23C(O)OCC2C(=C)CCC13)C
737 0.086956522 POQLUTMXUBSNEN-PDURBABISA-N CC1(CCC2C(C)(CCC3C2(C)CCCC3(C)C(=O)O)O1)C=C
738 0.086956522 POQLUTMXUBSNEN-VQSWZGCSSA-N CC1(CCC2C(C)(CCC3C2(C)CCCC3(C)C(=O)O)O1)C=C
739 0.086956522 NSOFQABPZBEMPW-QRUIDMHPSA-N CC1(C)C2CCC3(C)OC(C)(CCC3C2(C)C(O)CC1=O)C=C
740 0.086956522 POQLUTMXUBSNEN-BEUOHLRXSA-N CC1(CCC2C(C)(CCC3C2(C)CCCC3(C)C(=O)O)O1)C=C
741 0.086021505 YQNPESKMFNFNCE-UHFFFAOYSA-N COC(=O)CCC1C(CCC23CC4C(CC12)C4(C)C3)C(C)=C
742 0.086021505 VJQROBIGBBHPEH-UHFFFAOYSA-N CCCCCCCCCCCC1CC2=CC=CC=C2C(=O)O1
743 0.086021505 MFNCDXHQPSWWAH-UHFFFAOYSA-N CCC1(C)CCC2=C1CCC1C2CCC2(C1CCC(=O)C2)O
744 0.086021505 FBCSZWSRRAFNQJ-UHFFFAOYSA-N CC(C1CCC2C(=C1)CCC1C2(C)CCOCC1(C)C(=O)O)C
745 0.085106383 HZCDZXIWIJAPAP-UHFFFAOYSA-N OCC1(C)OC1CCC(C1CCC(=C2C(C1O)C(=CC2)C)C)C
746 0.085106383 QRSZRBGLKUGJGQ-UHFFFAOYSA-N COC(=O)CCCCCCCCCCCCCCCS
747 0.085106383 HWMQXCKSSOGAEL-FUHWJXTLSA-N CCCCCCCCCCCCC1C(=O)C=CC1(C)O
748 0.085106383 CZXDHMZKNAOPHQ-VOTSOKGWSA-N CCCC(=CCCC=CCCCCOC(=O)C)CCC
749 0.085106383 CZXDHMZKNAOPHQ-SREVYHEPSA-N CCCC(=CCCC=C/CCCCOC(=O)C)CCC
750 0.085106383 XJXDFXXKUNZHEY-VDWQKOAOSA-N CC(O)(CCC1C(=CC(O)C2C(C)(C)CCCC12C)C=O)C=C
751 0.085106383 QXNSPPIPQRBVIK-UHFFFAOYSA-N C=CC(CCC1C(=C)CCC2C1(C)C(O)C(=O)CC2(C)C)(O)C
752 0.085106383 JYXAGLOJJYLOFX-UHFFFAOYSA-N CCCCCCC=CC(C(O)C1=CC=CC=C1)C(=O)CCC
753 0.085106383 VEAIQEDVYSCGPM-UHFFFAOYSA-N CCCCCC1(C)OC1CCC(C)=CCOC1=CC=CC=C1
754 0.084210526 UNDSCTSUAHGQSH-YIXHJXPBSA-N [H]\C(C)=C(\[H])C1=C(C)C(C)=C(CCCCCCCCCCC(O)=O)O1
755 0.084210526 XLWWERNKTLITEF-UHFFFAOYSA-N CC1=CCC2C(C)(C)CCCC2(C)C11CCC(C)(CC(O)=O)O1
756 0.083333333 LMODNMXJBXUOQF-MSJBJCGKSA-N CC(O)(CCC1C(=C)CCC2C1(C)CCCC2(C)C(=O)O)C=C
757 0.083333333 LMODNMXJBXUOQF-AFKBCAQJSA-N CC(O)(CCC1C(=C)CCC2C1(C)CCCC2(C)C(=O)O)C=C
758 0.083333333 ZJHKZXGHGYLOBB-UHFFFAOYSA-N CCCCCCC=CCCCCCCCC=CC(=O)O
759 0.083333333 LMODNMXJBXUOQF-KRFUXDQASA-N CC(O)(CCC1C(=C)CCC2C1(C)CCCC2(C)C(=O)O)C=C
760 0.083333333 LMODNMXJBXUOQF-APQLOABGSA-N CC(O)(CCC1C(=C)CCC2C1(C)CCCC2(C)C(=O)O)C=C
761 0.083333333 LMODNMXJBXUOQF-ZRSLWSEBSA-N CC(O)(CCC1C(=C)CCC2C1(C)CCCC2(C)C(=O)O)C=C
762 0.083333333 LMODNMXJBXUOQF-LWASTNQWSA-N CC(O)(CCC1C(=C)CCC2C1(C)CCCC2(C)C(=O)O)C=C
763 0.083333333 LMODNMXJBXUOQF-CVYSASLGSA-N CC(O)(CCC1C(=C)CCC2C1(C)CCCC2(C)C(=O)O)C=C
764 0.082474227 OZZHGCYPWHSLKA-UFHDJZAFSA-N CC1=CCC2C(C)(CCCC2(C)C(=O)O)C1CCC(C)(O)C=C
765 0.082474227 DVCPCCPPWBALGF-HLIPFELVSA-N CC1=CCC2C(C)(C)CCCC2(C)C1CCC3=CC(=O)OC3
766 0.082474227 OZZHGCYPWHSLKA-MSJBJCGKSA-N CC1=CCC2C(C)(CCCC2(C)C(=O)O)C1CCC(C)(O)C=C
767 0.082474227 QNWYOOQKZQBDKS-XKGZKEIXSA-N CC1(C)CCCC2(C)C(Cc3occc3CO)C(=C)CCC12
768 0.081632653 OYUJDMHXNJZOKQ-UHFFFAOYSA-N O=C1CC(C)(C)C2C(C1)(C)C(CCC(C1CO1)(O)C)C(=C)CC2
769 0.081632653 AAPJXXBZLAKZSR-KFOHHENISA-N CC1CCC2C(C)(CCCC2(C)C13CCC(C)(O3)C=C)C(=O)O
770 0.081632653 AAPJXXBZLAKZSR-GFBDQPOWSA-N CC1CCC2C(C)(CCCC2(C)C13CCC(C)(O3)C=C)C(=O)O
771 0.081632653 AAPJXXBZLAKZSR-ULFLFZEMSA-N CC1CCC2C(C)(CCCC2(C)C13CCC(C)(O3)C=C)C(=O)O
772 0.081632653 YONIQALMYRGWBD-AFYVEPGGSA-N CC1=C(CCC(C)(O)C=C)C2(C)CCCC(C)(C2CC1)C(=O)O
773 0.080808081 HWPDWZDRIFADHK-CVBRBELLSA-N CC1(C)CCCC2(C)C1CCC(=C)C2C=CC(=C/CO)C=O
774 0.080808081 YSIWCSGRHGCCHJ-LYYGHALDSA-N CC1=CCOOC1CC2C(=C)CCC3C(C)(C)C(O)CCC23C
775 0.08 GZUWIUZECLXLRW-GDVLXBNMSA-N CC(=CC(=O)CC(=CCCC(=CCCC(=CC=O)C)C)C)C
776 0.08 DXCYGSQDXRDESW-HLIPFELVSA-N CC1(C)CCCC2(C)C(CCC3=CCOC3=O)C(=C)CCC12
777 0.08 FTOYWFFJNNHSLW-JWWIWJDOSA-N CC(CCC1C(=CCC2C(C)(C)CCCC12C)C(=O)O)CC=O
778 0.08 RTJZUCGIUVBZCN-QOTUMQCOSA-N C(CCCC/C=C\CCC/C=C\CCCCCC)(=O)O
779 0.08 HYXULMWPHCMLGR-TWRRNRRFSA-N CC(CCC1C(=C)CCC2C1(C)CCCC2(C)C(=O)O)CC=O
780 0.08 GUUZVDQTHMDHEH-SDKGRYJGSA-N CC(CCCC(C)C(=O)O)C1CCC(C)C12CC=C(C)C(=O)C2
781 0.08 CFTRDBHNDIMVNY-UHFFFAOYSA-N CCCCCC=CCC=CCC=CCC=CCCOCC(=O)O
782 0.08 PITYMPDCKNKSDP-UHFFFAOYSA-N OCC=C(C=CC=C(C=CC1=C(CO)CCCC1(C)C)C)C
783 0.08 HRPMSNOFHGTYPT-UHFFFAOYSA-N CCCCCC=CCCCC=CC=CC1OC1CCCC(=O)O
784 0.08 HJODEDKXJPYIBN-HLNWXESRSA-N CC1(C)CCCC2(C)C(CC(O)c3cocc3)C(=C)CCC12
785 0.08 GZUWIUZECLXLRW-IOBQTAGVSA-N CC(=CC(=O)CC(=CCCC(=CCCC(=C/C=O)C)C)C)C
786 0.08 UAAZTLQDFUORHE-BRMFGTPPSA-N CC(=CC(=O)CC(=CCCC(=C)C(O)CCC(=CCO)C)C)C
787 0.08 HYXULMWPHCMLGR-NZODBCNPSA-N CC(CCC1C(=C)CCC2C1(C)CCCC2(C)C(=O)O)CC=O
788 0.08 HPSSZFFAYWBIPY-UHFFFAOYSA-N CCCCCCCCC1=C(C1)CCCCCCC(=O)O
789 0.08 KHBWVVURFCWYNT-ZSQQTYLHSA-N COC(CCC#CC=CCCCC(C)CCCCC=C)C(=O)O
790 0.08 XGKGQFWDBLFNSJ-UTZABIFNSA-N CC(=C/CO)CCC1=C(C)CCC2C(C)(CCCC12C)C(=O)O
791 0.08 FJXSANCWZRXECC-UHFFFAOYSA-N CCCCCC=CCC=CCCC=CCC1OC1CCC(=O)O
792 0.08 RMFOHDNAEOCEQV-OXXHCNNESA-N CC(=C/CO)CCC1C(=CCC2C(C)(C)C(O)C(=O)CC12C)C
793 0.08 GFLZVIUGJVSYJX-OFWUXJPWSA-N CC1(C)CCC[C@]2(C)[C@@H](CC=C3/CCOC3=O)C(=C)CC[C@@H]12
794 0.08 HYXULMWPHCMLGR-BEUFEYIVSA-N CC(CCC1C(=C)CCC2C1(C)CCCC2(C)C(=O)O)CC=O
795 0.08 ZVENUXRGGULVSM-JXZNPPMDSA-N CC(=C/CCC(C)(O)C=C)CCC=C(/C)CC(=O)C1OC1(C)C
796 0.08 UAAZTLQDFUORHE-QFPNVKNWSA-N CC(=CC(=O)CC(=CCCC(=C)C(O)CCC(=CCO)C)C)C
797 0.08 DOYKMKZYLAAOGH-XYGIKKSVSA-N CC(=C/CO)CCC1C(=C)CCC2C1(C)CCCC2(C)C(=O)O
798 0.08 UQMOLLPKNHFRAC-UHFFFAOYSA-N CCCCO[Si](OCCCC)(OCCCC)OCCCC
799 0.08 YJDATNPLHWBMEW-UXXBJIPHSA-N CCC(/C=C/CCCC=CCC=CCC=CCCCC(=O)O)O
800 0.08 HYXULMWPHCMLGR-WGLCMCTQSA-N CC(CCC1C(=C)CCC2C1(C)CCCC2(C)C(=O)O)CC=O
801 0.08 DOYKMKZYLAAOGH-UGUQBNQJSA-N CC(=C/CO)CCC1C(=C)CCC2C1(C)CCCC2(C)C(=O)O
802 0.08 JHOAGXGAQFBBAI-UHFFFAOYSA-N CCCCCCC(=O)CC=CCC=CCC=CCCCC(=O)O
803 0.08 URGHRZVTTBFQLL-ORZNMBHWSA-N CC1CCC2(C)C(CCC=C2C)C1(C)CCC(CC(=O)O)C=O
804 0.08 TVYYZQQFYMYKLH-CRTFNBAWSA-N CC(=CC(=O)O)CC[C@H]1C(=CC[C@H]2C(C)(C)CCC[C@]12C)CO
805 0.08 QKCMIPQMYBKEPP-UHFFFAOYSA-N CC(C)CO[Si](OCC(C)C)(OCC(C)C)OCC(C)C
806 0.08 SPJVWDAFXGPZNU-UHFFFAOYSA-N CC1CCC2C(C1)C(=CC(C2CCC1CC(O)CC(=O)O1)C)C
807 0.08 IKCOREQMJNIDSQ-KSSGDZMESA-N C(/C=C/C=C(\C)/C[C@@H](C)CCCCCCCCC)(=O)O
808 0.08 HRZZKTOXWMPYMT-VQDFZMDMSA-N C(CCC/C=C/CCC/C=C/CCCCCCC)(=O)O
809 0.08 RMDJGNNYVITJJT-UHFFFAOYSA-N CCCCCC=CCCC(=O)CC=CCC=CCCCC(=O)O
810 0.08 GMEOMWBQHUIYIE-SCCLZRITSA-N C(CCC/C=C/CCCC/C=C/CCCCCC)(=O)O
811 0.08 OBODKGDXEIUEIH-UHFFFAOYSA-N OCC=C(C=CC=C(C=CC1=C(C)CC(CC1(C)C)O)C)C
812 0.08 KHBWVVURFCWYNT-YMHTTXFNSA-N COC(CCC#CC=C/CCCC(C)CCCCC=C)C(=O)O
813 0.08 HYXULMWPHCMLGR-YESPVIGUSA-N CC(CCC1C(=C)CCC2C1(C)CCCC2(C)C(=O)O)CC=O
814 0.08 DOYKMKZYLAAOGH-IWQKGILHSA-N CC(=C/CO)CCC1C(=C)CCC2C1(C)CCCC2(C)C(=O)O
815 0.08 KBJGWLZTIIMUAH-DYICZSQZSA-N CCCCCC(/C=C/C=CCC=CCC=CCCC#CO)O
816 0.08 AKLLLKUMCSIQMZ-RPELPBHHSA-N CC(CCC1(C)C(C)C(=O)CC2(C)C1CCC=C2C)CC(=O)O
817 0.08 GMEOMWBQHUIYIE-WRKWTSPFSA-N C(CCC/C=C\CCCC/C=C\CCCCCC)(=O)O
818 0.08 IAIWCKQJMRWNRJ-UHFFFAOYSA-N CCCCCCC=CC1C2CC(C1CC=CCCCC(=O)O)O2
819 0.08 DOYKMKZYLAAOGH-DOEMEAPXSA-N CC(=C/CO)CCC1C(=C)CCC2C1(C)CCCC2(C)C(=O)O
820 0.08 DOYKMKZYLAAOGH-RBRLXMAOSA-N CC(=C/CO)CCC1C(=C)CCC2C1(C)CCCC2(C)C(=O)O
821 0.08 RTJZUCGIUVBZCN-GEJAPMDVSA-N C(CCCC/C=C/CCC/C=C/CCCCCC)(=O)O
822 0.08 VHWOFKOZZDNTLJ-AFAJWACHSA-N C(CCCC/C=C/CC/C=C/CCCCCCC)(=O)O
823 0.08 RTJZUCGIUVBZCN-LQZWXTFHSA-N C(CCCC/C=C/CCC/C=C\CCCCCC)(=O)O
824 0.08 LQTADMSVJQUTPA-POSZSDEYSA-N CC1=CCC2C(C)(C)CCCC2(C)C1CC3C(O)C=CC3=O
825 0.08 HRZZKTOXWMPYMT-UHFFFAOYSA-N CCCCCCCC=CCCCC=CCCCC(=O)O
826 0.08 FCBWPZUMDLQAIK-HLIPFELVSA-N CC1=CCC2C(C)(C)CCCC2(C)C1CCC3=CCOC3=O
827 0.077922078 UNSRJNURRUUQKZ-UHFFFAOYSA-N CC1CC(C)(C)N=C(O1)C([Si](C)(C)C)[Si](C)(C)C
828 0.077922078 VGDNXVJIUATSSW-GPBXIHIWSA-N CC=C(C)/C(=O)OCC(=C)C1CCC(=CCCC(=CC1)C)C
829 0.076923077 GUKLNFJOOSUNJB-FTQSXLKMSA-N CC(=CC(=O)OCC1(C)CC2C1CCC(=CCCC2=C)C)C
830 0.075949367 NUKPUVSAHBEDBI-UHFFFAOYSA-N CC(C1=CC2=C(C3C1(O)O3)C1(C(CC2)C(C)(C)CCC1)C)C
831 0.075949367 LFAUHXBAHWVZDB-SLOHPKBISA-N CC1(CO)CCCC2(C)C3CCC(C)(C=C)C(O)C3=CC(O)C12
832 0.075949367 REZQHIIQALKSCD-UHFFFAOYSA-N C=C1CCC23CC1CC2CCC1C3(C)CCCC1(C)C(=O)O
833 0.075949367 REZQHIIQALKSCD-WKSOIMLMSA-N C[C@@]1(CCC[C@]2([C@H]1CC[C@@H]3[C@]24CCC(=C)[C@@H](C3)C4)C)C(=O)O
834 0.075949367 BFGODRWMJQEXTO-IOFZNDEASA-N CC(C)C1=CC(=O)C2(C)CCC3(C)CC4OC4(C)CCC3C12
835 0.075949367 YDVCZLQBIRHXMG-UHFFFAOYSA-N O=CC1(C)CCCC2(C1CC1OC31C2CCC(=C3)C(C)C)C
836 0.075949367 GOPQMHRRJQRZMP-PBLSSQBWSA-N CC(=CCCC1(C)C2CCC(C)(O)C=CC(=O)C(=C/C12)C)C
837 0.075949367 GOPQMHRRJQRZMP-KRVYURTOSA-N CC(=CCCC1(C)C2CCC(C)(O)C=CC(=O)C(=C/C12)C)C
838 0.075949367 AQPZQBGBDBGSGB-UHFFFAOYSA-N C=CC1(C)CCC2C(C1O)C(=O)CC1C2(C)CCC(C1(C)C)O
839 0.075 QUNPMTQLZSEZDS-VPAKFMSCSA-N CC1(CCC2C(=C1)CCC3C2(C)CCC(O)C3(CO)CO)C=C
840 0.075 LKXILSFITASWCO-UHFFFAOYSA-N CC1(CO)CCCC2(C)C3CCC4CC3(CC4C(O)=O)CCC12
841 0.075 QUNPMTQLZSEZDS-ZSXDVEMLSA-N CC1(CCC2C(=C1)CCC3C2(C)CCC(O)C3(CO)CO)C=C
842 0.075 NWFRKUSAZFQODI-AEQHSMIFSA-N CC(=C)C1CCC2(C)C1CCC3(C)CC(=O)C4(C)OC4CC23
843 0.074074074 MOIRVQWYMSQLSJ-IHYOUEMGSA-N CC=C(C)/C(=O)OC1C=C(C)CCC2(O)C(CCC12C)C(C)C
844 0.074074074 LKXILSFITASWCO-SZBWWIKHSA-N CC1(CO)CCCC2(C)C1CCC34CC(CCC23)C(C4)C(=O)O
845 0.074074074 LKXILSFITASWCO-XKBPDVHJSA-N CC1(CO)CCCC2(C)C1CCC34CC(CCC23)C(C4)C(=O)O
846 0.074074074 MOIRVQWYMSQLSJ-JFQVTATKSA-N CC=C(C)/C(=O)OC1C=C(C)CCC2(O)C(CCC12C)C(C)C
847 0.074074074 LKXILSFITASWCO-ZDHQBLGZSA-N CC1(CO)CCCC2(C)C1CCC34CC(CCC23)C(C4)C(=O)O
848 0.073170732 SNPQJNDRKOIUIF-APQLOABGSA-N CC1=CC2(CCC3C(C)(CCCC3(C)C(=O)O)C2CC1)C=C
849 0.073170732 NGIQXIBUTQYTHM-MGHWNKPDSA-N CC1CCC2=C(C)CC(OC(=O)C=C(C)C)C(CC12)C(C)(C)O
850 0.073170732 RSQQQISKAKDLSC-DRWSJJBTSA-N CC1(C)C(O)C(=O)CC2(C)C1CCC34CC(CCC23)C(=C)C4
851 0.073170732 VQQOCWRRQBNSOW-UHFFFAOYSA-N CC(C1CCC(=C2C(C1O)C(=CC2)C)C)COCC1OC1(C)C
852 0.073170732 JFNMDFQLQLNEDU-UHFFFAOYSA-N CC(C)C1=CC23CCC4C(C)(CCCC4(C)C(O)=O)C2CC13
853 0.072289157 BTSHZVXIDIPJPE-UHFFFAOYSA-N CC(C1=CC2=CCC3C(C2C=C1)(C)CCCC3(C)C(O)O)C
854 0.072289157 FRCNFVPZHHRRPQ-BLRDAJAISA-N CC1C2CCC3C(C)(C)CC(O)CC3(C)C2C(=O)C=C1C=C
855 0.071428571 CDIODFIMDUGWCA-WERJQJQSSA-N CC(=C/C=C/C(C)(C)O)C1CCC2(C)C(O)C3OC3(C)CCC12
856 0.071428571 JWCQQFALQCNQGI-FEHORTKBSA-N CC1(C)CCCC2(C)C1CC(=O)C3=C2C(O)CC(C)(C3)C=C
857 0.071428571 CDIODFIMDUGWCA-YXZKLMADSA-N CC(=CC=CC(C)(C)O)C1CCC2(C)C(O)C3OC3(C)CCC12
858 0.071428571 YXOPIDIAJAHOCT-JHXMCCTFSA-N CC1CCC23CCC(CC12O)C(C)(C)C3CCC=C(/C)C(=O)O
859 0.071428571 MWZMWBTXXMAUEQ-UHFFFAOYSA-N CC(C1=CC2=CCC3C(C2CC1)(C)C(O)CCC3(C)C(O)O)C
860 0.071428571 NKIJDWIHUKJRGW-UHFFFAOYSA-N CCCC(C)(COC(O)=NCC(C)C)COC(=O)N(C)C
861 0.071428571 MFXMFYDAHORRBV-XCLNPWKQSA-N CC1(C)CCC(=O)C2(C)C1CCC(C)(O)C2(O)CCC(=C)C=C
862 0.071428571 IDBAGCMLFXVSNU-UHFFFAOYSA-N CCCCCCCC(O[Si](C)(C)C)C(C)(C)C(=O)OC
863 0.070588235 LNMWUFNTMRHVCW-PKGXZFMSSA-N CC1CCC2C1C3C(CC(O)C23C)C(=C)CC(O)C4OC4(C)C
864 0.070588235 MYZLOJUQFZDOLJ-OVWALXMSSA-N CC1(C)CCC(=O)C2(C)C3CCC(C)(C=C)C(O)C3=CCC12
865 0.070588235 WHHYAYNALHPDGJ-UHFFFAOYSA-N CC(C)(C)OC(=O)NCCCOCCOCCOCCCN
866 0.070588235 UEGUTJKTQMJANM-UHFFFAOYSA-N O=CC1(C)CCCC2(C1CCC1=CC(=C(C)C)CCC21O)C
867 0.070588235 JPHNPVOSTFGSRX-UHFFFAOYSA-N OC1C=C2C=C(CCC2C2(C1C(C)(CCC2)C(O)O)C)C(C)C
868 0.070588235 ZJGRTYYOPSVQQN-ZGXWSNOMSA-N CC(C)C(=O)CCC1(C)CC23OC1(O)CCC2(C)CCCC3=C
869 0.069767442 ZEVZUJMCBTVCIU-CPLUKWAASA-N CC(=CC(=O)OC1CCC(C)(C)C2(C)C(=C)C(CO)CC12C)C
870 0.069767442 KNLLXERQHPCIRN-WOQKOERCSA-N CC(CCC=C(C)C)C1CCC2(C)OC2CC=C/3COC(O)C13
871 0.069767442 APIDLHSNPUNEAS-UHFFFAOYSA-N OC(=O)CCCCCCCCCCCCCCCCS
872 0.069767442 WWOKEZLDOVSYHX-JSGUPEHPSA-N C[C@@H]1CC[C@]2(C)[C@H](CCCC2=C)[C@@]1(C)[C@@H](O)CC(=CC(=O)O)C
873 0.069767442 FCAOSKLQQPVMIG-UHFFFAOYSA-N O=CC1(C)CCCC2(C1CCC1=CC(=CCC21O)C(C)C)C
874 0.069767442 SVJHVNPWNRGWBF-UHFFFAOYSA-N C=CC(COCC1C(=C)CCC2C1(C)CC(=O)CC2(C)C)(O)C
875 0.069767442 DICMUCWOVFPFEP-UHFFFAOYSA-N O=CC1(C)CCCC2(C1CC=C1C2C(O)CC(=C1)C(C)C)C
876 0.069767442 AXIGYXLFTGICHT-HBWRTXEVSA-N CC1(C)CCC[C@]2(C)[C@H]3CCC(=C(CO)[C@@H]3O[C@@H](O)C[C@@H]12)C=C
877 0.069767442 DWDOXTINEVOYSV-LSTHTHJFSA-N CC(C)C1=CC2(O)CCC3C(C)(C)CCCC3(C)C2=CC1=O
878 0.069767442 XEOLFTFTJPBNEG-VDXOJLEMSA-N CC1(C)CCCC2(C)C1CCC3(O)CC(C)(C=C)C(O)C(=O)C23
879 0.069767442 LOSHAHDSFZXVCT-LXKVQUBZSA-N [C@H](CC([O-])=O)(C[N+](C)(C)C)OC(=O)/C=C/CCCCC
880 0.069767442 LOSHAHDSFZXVCT-MDZDMXLPSA-N O=C(OC(CC([O-])=O)C[N+](C)(C)C)/C=C/CCCCC
881 0.069767442 DWDOXTINEVOYSV-FFZOFVMBSA-N CC(C)C1=CC2(O)CCC3C(C)(C)CCCC3(C)C2=CC1=O
882 0.068965517 RSUHVBODVQIFJD-UHFFFAOYSA-N CC(C1=CC2=CCC3C(C2CC1)(C)CCC(C3(C)C(O)O)O)C
883 0.068965517 NKNBWLXFSRLYGQ-MWHZBGGUSA-N C[C@@H]1CC[C@H]2C(C)(C)CCC[C@]2(C)[C@@]1(O)CCC3=CC(=O)OC3
884 0.068965517 BSIILBQJWZEBBD-UHFFFAOYSA-N OCC1(CCCC2(C1CC=C1C2CCC(=C1)C(C)C)C)C(O)O
885 0.068965517 RVJGUQGUWNDSST-UHFFFAOYSA-N C=CC1(C)CCC2(C(=CCC3C2(C)CCCC3(C)C=O)C1)O
886 0.068965517 YMIVWYONPRZBEJ-LXKVQUBZSA-N CCCCC\C=C\C(=O)O[C@@H](CCC([O-])=O)[N+](C)(C)C
887 0.068965517 PWHHPARZCOJWOT-DWIKVQACSA-N C[C@@]1(CO)CCC[C@@]2(C)[C@H]1C[C@@H](O)C3=C[C@@](C)(C=C)C=C[C@H]23
888 0.068965517 RDMSGQUVQLIUIL-UHFFFAOYSA-N O=CC1(C)CCCC2(C1CC(O)C1=CC(=C(C)C)CCC21)C
889 0.068965517 FXNOCMSEAUJNFV-UHFFFAOYSA-N OCC(C1CCC(=C2C(C1O)C(=CC2)C)C)CCC1OC1(C)C
890 0.068181818 IWPQJXFOWKXLSP-QUCCMNQESA-N CC(C)CC(=O)C=C(C)[C@H]1CCC=C(C)[C@@H]1C(=O)C=C(C)C
891 0.068181818 IWPQJXFOWKXLSP-YUQIZHSSSA-N CC(C)CC(=O)C=C(/C)[C@@H]1CCC=C(C)[C@H]1C(=O)C=C(C)C
892 0.068181818 CGGITVRBERXNTD-IZBJGVDFSA-N CC1(C)CCCC2(C)C1CC(=O)C3=C2CCC(C)(C3)C4CO4
893 0.068181818 KRLDRNPNHBAHGK-UHFFFAOYSA-N CCCCCC#CCCCCCCOC1CCCCO1
894 0.068181818 DCIMKDWNNQKBSB-UAFMIMERSA-N CC(C)C1=CC2=C(CC1)C3(C)CCCC(C)(C=O)C3CC2O
895 0.068181818 GLJAIAUSSXSYNI-UHFFFAOYSA-N OC1=C2C=C(CCC2C2(C(C1)C(C)(CCC2)C(O)O)C)C(C)C
896 0.068181818 RZBPTNNBCFSQSL-UHFFFAOYSA-N C=CC1(C)CCC2C(=C(O)CC3C2(C)CCCC3(C)C=O)C1
897 0.068181818 UEDUPDORWMKTOQ-YLKQWYNWSA-N CC1(CO)CCCC2(C)C1CCC34CC(CCC23)C(=C4)COO
898 0.068181818 CGGITVRBERXNTD-KVPLUYHFSA-N CC1(C)CCCC2(C)C1CC(=O)C3=C2CCC(C)(C3)C4CO4
899 0.068181818 DCIMKDWNNQKBSB-IYWMVGAKSA-N CC(C)C1=CC2=C(CC1)C3(C)CCCC(C)(C=O)C3CC2O
900 0.068181818 TULQSOIJEHVLNT-LERVOYGESA-N CC1(O)CCC2C(C)(CCCC2(C)C(=O)O)C1CCC(=C)C=C
901 0.06741573 CEHOPNRYQMPRON-VDAUWTRLSA-N CC(CO)CCCC1(C)C2CC3(CC=C2C)C(CCC13)C(=O)O
902 0.06741573 WZOZVXFTOYPKBM-MZCKYBGVSA-N CC(=C/C(=O)O)CC[C@H]1C(=C)C[C@@H](O)[C@H]2C(C)(C)CCC[C@]12C
903 0.06741573 WZOZVXFTOYPKBM-LDMFOAIDSA-N CC(=C/C(=O)O)CCC1C(=C)CC(O)C2C(C)(C)CCCC12C
904 0.06741573 CMHJRVRWFDDFCR-DLVXIWMQSA-N CC(CC(=O)C=C(C)C)C1CCC2(C)C1CCC(=CC2=O)C
905 0.06741573 GRRCBBWJYFYQOU-UHFFFAOYSA-N OC(=O)CCC1(C)C2CCC3(C(C2CC(C1=C)C)CCC3O)C
906 0.06741573 DTMVHHZSMOCYDC-UHFFFAOYSA-N OC(=O)CCCCCCCCCCCCOCC1=CC=CC=C1
907 0.06741573 ZMSIPKAIEUNIPB-UHFFFAOYSA-N CCCCCCCCCCCCSCC(C)C(=O)OC
908 0.06741573 WZOZVXFTOYPKBM-MRTDXDCRSA-N CC(=C/C(=O)O)CCC1C(=C)CC(O)C2C(C)(C)CCCC12C
909 0.06741573 NBUQZULJERHSPC-UHFFFAOYSA-N C=CC(CCC1C(=C)CCC2C1(CO)CC(=O)CC2(C)C)(O)C
910 0.06741573 NBZDMFQICOUYJB-UHFFFAOYSA-N O=CC1(C)CCCC2(C1CC(=C1C2CCC(=C1)C(C)C)O)C
911 0.06741573 SHQODQUJXFCRSZ-VROUVPMXSA-N CC1(C)CC(=O)CC2(C)C3CC(O)C(C)(C=C)C=C3CCC12
912 0.06741573 SXCVPGXYCJAUPB-YZLZLFLDSA-N CC(=C)C1CCC2(C)CC(CC(=C)C2C1)OC(=O)CC(C)(C)O
913 0.066666667 BAHUFPHECNZDPN-UHFFFAOYSA-N CC(C1CCC2C(=C1)COCC1C2(C)CCCC1(C)C(=O)O)C
914 0.066666667 BLPRLFHGKBFYQF-UHFFFAOYSA-N CCCCCCCCCCCCC1=CC(=O)OC1CC
915 0.066666667 QRBFACFZMHDBKJ-UHFFFAOYSA-N C=CC(CCC1C2(CCC3C1(C)CC(=O)CC3(C)C)CO2)(O)C
916 0.066666667 HDVDSXSESKCSKB-UHFFFAOYSA-N C=CC(CCC1(O)C(=C)CCC2C1(C)CC(=O)CC2(C)C)(O)C
917 0.066666667 BQQIWANTQQHPOM-UFRHCUBXSA-N CC(=C/C=C/C(C)(C)O)C1CCC2(C)CC(=O)C=C(C)C2C1
918 0.065934066 JCSUKWHVDFFXLE-UHFFFAOYSA-N C=CC1(C)CCC2C(=CCC3C2(C)C(O)CCC3(C)C=O)C1
919 0.065934066 PLEOFMLHVUEEMZ-LGKHCZOZSA-N CC1CC(O)C2(C)C(CCC=C2C)C1(C)CCc3cocc3
920 0.065934066 PIEJXLWRDIVKRI-UHFFFAOYSA-N OCCCCCC=CCC=CCC=CCC=CCCC#CO
921 0.065934066 ZQCBSXVSZJCTMK-UHFFFAOYSA-N CCCCCCCCCCCCC1C(=O)C(C)(C)C1=O
922 0.065934066 RHGPNSHMEJUHGA-HNAWSFBYSA-N Cc1ccoc1CC2C(=C)C(O)CC3C(C)(C)CCCC23C
923 0.065217391 SXSAPQYSINCHJK-LQQYDMKDSA-N CC1CCC2(C)C(C)CC(=O)CC2C1(C)CCc3cocc3
924 0.065217391 YQWCFLCUZYWSHB-UHFFFAOYSA-N OC1CC2(C)C3CCC(C=C3CCC2C(C1)(C)C(=O)O)C(C)C
925 0.065217391 SPVICFWCEKFWAW-BOLBYERCSA-N CC1(C)CCC[C@@]2(C)[C@H]1CC[C@@H]3[C@@H]2C(=O)C=C(CCO)C3=C
926 0.065217391 XGGIAKWAYXZMGM-RBMZFJRISA-N CC1(C)C2CCC3(C)OC(C)(CC(O)C3C2(C)CCC1=O)C=C
927 0.065217391 DCFIJMVSAFTYKV-MWTROVGWSA-N CC1(C)CCCC2(C)C1CCC3(C)C4COC(=O)C4=CCC23
928 0.065217391 SXSAPQYSINCHJK-UHFFFAOYSA-N CC1CCC2(C)C(C)CC(=O)CC2C1(C)CCC1=COC=C1
929 0.065217391 XGGIAKWAYXZMGM-BNTRGMOMSA-N CC1(C)C2CCC3(C)OC(C)(CC(O)C3C2(C)CCC1=O)C=C
930 0.065217391 RLPIFBXKICKCIX-HIBPSGHXSA-N C[C@H](CC(=O)C=C(C)C)[C@H]1CC[C@]2(C)CC(=O)C=C(C)[C@H]2C1
931 0.065217391 DCFIJMVSAFTYKV-ZGMAETJZSA-N CC1(C)CCCC2(C)C1CCC3(C)C4COC(=O)C4=CCC23
932 0.065217391 JHQFLTCPJYIJLE-UHFFFAOYSA-N OC(=O)C(CC1C(=C)CCC2C1CCC1(C2CCC1(C)O)C)C
933 0.065217391 VAUMKDLRBDVQSP-UHFFFAOYSA-N C=CC1=C(C)C(=CC2C1CCC1C2(C)CCC(C1(C)C)O)O
934 0.064516129 WVXROCNFAQJVAO-JSJNYSNDSA-N CC1(C)CCCC2(C)C3CCC(CC3=CCC12)(C=C)C(=O)O
935 0.064516129 UZMHSOXTTHVKPU-AFKBCAQJSA-N CC1(CO)CCCC2(C)C3CCC(C)(C=C3CCC12)C(=O)CO
936 0.064516129 NNZPKJGWSFLBKX-PQJPPNLASA-N CC1(CCC2(C)C(CCC3(C)C2CCC(=O)/C/3=CO)C1)C=C
937 0.064516129 OLARATMIAPUAGB-UHFFFAOYSA-N C=CC(CC=C1C(=C)CCC2C1(C)CC(=O)CC2(C)C)(O)C
938 0.064516129 SDNCUWYLZFLTRE-GXKRJDOPSA-N CC1CCC2(C)C(CC(O)C=C2C)C1(C)CCC(=C/C(=O)O)C
939 0.064516129 SDNCUWYLZFLTRE-MNWPKSPASA-N CC1CCC2(C)C(CC(O)C=C2C)C1(C)CCC(=C/C(=O)O)C
940 0.064516129 NNZPKJGWSFLBKX-BSKKOURMSA-N CC1(CCC2(C)C(CCC3(C)C2CCC(=O)/C/3=CO)C1)C=C
941 0.063829787 CPHCLMZVTCAVOA-KRUJCJHPSA-N CC1CCC2(C)C(C)C(=O)CCC2C1(C)CCc3cocc3
942 0.063829787 HAJOZSCGDNIJGQ-YYXRFELFSA-N CC1CCC2(C)C(CCC(O)C2=C)C1(C)CCC(=CC(=O)O)C
943 0.063829787 WYBAKEWJZOYMRO-UHFFFAOYSA-N OC(=O)CCC1C(C)CCC2C1CCC1(C2CCC1C(=O)C)C
944 0.063829787 RIKKFPMNTBDXFR-UHFFFAOYSA-N C=CC(CCC1C(=C)CCC2C1(C)COC(=O)CC2(C)C)(O)C
945 0.063829787 NBFRJCCXFNPEPM-UHFFFAOYSA-N C=CC(CCC1C(=C)C=CC2C1(C)CC(=O)CC2(C)C)(O)C
946 0.063829787 YGILXMANNHJYJZ-UHFFFAOYSA-N CC(CCC1C(=C)CCC2C(C)(CO)CCCC12C)=CC(O)=O
947 0.063829787 RBEZVGRAXRSLIS-UHFFFAOYSA-N C=CC1C(C)C(=CC2=C1CCC1C2(C)CCC(C1(C)C)O)O
948 0.063829787 RCXCFPDAOAQODP-UHFFFAOYSA-N COC(C)(C)CCCC(C)CC(C)OC1=CC=C2CCOC2=C1
949 0.063829787 CPHCLMZVTCAVOA-OBNKQFAMSA-N C[C@H]1CC[C@]2(C)[C@H](C)C(=O)CC[C@H]2[C@]1(C)CCc3cocc3
950 0.063829787 MSQQPHBOZBGZMO-UHFFFAOYSA-N CCCCCCCCC#CCCCCCC(C(=O)O)C
951 0.063829787 VZPRTHXWRBQXOY-NTXOTOOJSA-N CC(=C/C=O)CCC1C(=CCC2C(C)(C)CC(=O)CC12C)C
952 0.063829787 JJGYRVZPUJUFTR-SECMTKEISA-N CC(CCC1C(=CC(=O)C2C(C)(C)CCCC12C)C)CC(=O)O
953 0.063157895 TYJNALKXEGOQSJ-UHFFFAOYSA-N O=C1CC(C)(C)C2C(C1)(C)C(CCC(C(=C)O)(O)C)C(=C)CC2
954 0.0625 GRMLARZTNKSLSB-UHFFFAOYSA-N CCCCCCC(CC=CCCCCCCC#CO)O
955 0.0625 AJYXFWSQBPIZLT-NDRHOYOBSA-N CC(C)C(=O)CCC(=CC1C(C(=C)C)C(=O)CC1(C)C=C)C
956 0.0625 JUDVSKZBHCGCJO-UHFFFAOYSA-N CCCCCCCCC=CCCCCCC=CC(=O)O
957 0.0625 QJMVJGKDMPTXSM-UHFFFAOYSA-N CC=C1CCC2C(C1(C)CCC(=O)O)CCC1(C2CCC1O)C
958 0.0625 VRPANQODGRNWRV-UHFFFAOYSA-N CCCCCC1CCC(CC1)C1CCC(CC1)C(O)=O
959 0.0625 QKPOMFIVYLKGDE-UHFFFAOYSA-N CCCCCCCCCCC=CCC=CCCC(O)=O
960 0.0625 IIRKXXJQXIWYDY-UHFFFAOYSA-N CCCCCCCCCCC=CC=CCCCC(O)=O
961 0.0625 ZMKDEQUXYDZSNN-UTJQPWESSA-N CCCCCCCC\C=C/C\C=C/CCCCC(O)=O
962 0.0625 VMZIKKGYJROZNC-UHFFFAOYSA-N CCCCCCCCCCCC=CCC=CCC(O)=O
963 0.0625 AJYXFWSQBPIZLT-ZGVCDKPGSA-N CC(C)C(=O)CCC(=C/C1C(C(=C)C)C(=O)CC1(C)C=C)C
964 0.06185567 JBLVUPDQNCHQFH-UHFFFAOYSA-N CCCC1CCC(CC1)C1CCC(CC1)C1=CC(F)=CC(F)=C1
965 0.06185567 RSUPFNSKWJMBPB-UHFFFAOYSA-N CC(C1CCOC(=C2C(C1O)C(=CC2)C)C)CCC1OC1(C)C
966 0.06185567 LHFRWJDSLFOXLZ-VOWNWEJOSA-N CC(=C/CO)CCC1C(=C)CCC2C1(C)CCC(O)C2(C)C=O
967 0.06185567 MOXYLPQLRNVREI-HTRKUNOGSA-N CC(C)CC(=O)CC(C)CCCC(=CCCC(=O)C)C
968 0.06185567 LHFRWJDSLFOXLZ-ZNNZPXDCSA-N CC(=C/CO)CCC1C(=C)CCC2C1(C)CCC(O)C2(C)C=O
969 0.06122449 VDOBUMDPVLFOKL-UHFFFAOYSA-N CCCCCCCCCC(=O)CCCCc1ccc(O)c(O)c1
970 0.06122449 MEYXPCCYDYTIFL-MUGJNUQGSA-N CC1=CCCC2C(C)(CCc3cocc3)C(CO)CCC12C
971 0.06122449 FSWZOZXLWVWJAH-UHFFFAOYSA-N CCCC1CCC(CC1)C1CCC(CC1)C1=CC(F)=C(F)C=C1
972 0.06122449 FZOWADKCRJKMDU-ZRNYENFQSA-N CC1(CO)CCCC2(C)C(CCc3cocc3)C(=C)CCC12
973 0.06122449 CZFNHQLYRHMVSB-UHFFFAOYSA-N CCCCCCCCCCCCC1CC(=O)CCC1=O
974 0.06122449 AQXRDZXOSYSYNB-UHFFFAOYSA-N OC(=O)CCC1C(C)CCC2C1CCC1C2(C)CC(C(=O)C1)C
975 0.06122449 RNWHJFUXZQBBLK-IKWNAHHTSA-N CC(CCC1(C)C(C)CCC2(C)C1CC(=O)C=C2C)CC(=O)O
976 0.06122449 JFONZGCOPDZQDS-UHFFFAOYSA-N OC(=O)C(CC1(C)C(C)CCC2C1CCC1(C2CCC1=O)C)C
977 0.06122449 SKYPTGAPVVHCBN-UHFFFAOYSA-N CCCCCCCCCCCCC1CCCC(=O)C1=O
978 0.06122449 SMKXSKYPQDSQIO-UHFFFAOYSA-N O=CC1=C(CCC(=O)C(C)C)C2(C(CC1)C(C)(CO)CCC2)C
979 0.06122449 FZOWADKCRJKMDU-FYQPLNBISA-N CC1(CO)CCCC2(C)C(CCc3cocc3)C(=C)CCC12
980 0.06122449 FZOWADKCRJKMDU-MTQWCTHYSA-N CC1(CO)CCCC2(C)C(CCc3cocc3)C(=C)CCC12
981 0.06122449 RNWHJFUXZQBBLK-YURUWKFZSA-N CC(CCC1(C)C(C)CCC2(C)C1CC(=O)C=C2C)CC(=O)O
982 0.060606061 HACBQSMIIGXKGA-UHFFFAOYSA-N CCCCCCCCC=CC=CCCCCCC(=O)O
983 0.060606061 YGILXMANNHJYJZ-AOCSJKNISA-N CC(=C/C(=O)O)CCC1C(=C)CCC2C(C)(CO)CCCC12C
984 0.060606061 YGILXMANNHJYJZ-ZTTUDDFZSA-N CC(=CC(=O)O)CCC1C(=C)CCC2C(C)(CO)CCCC12C
985 0.060606061 UCMXZDHSKOOQEN-ATNUXVQMSA-N C(C/C=C\CC/C=C\CCCCCCCCCC)(=O)O
986 0.060606061 YGILXMANNHJYJZ-HFHLTBSCSA-N CC(=C/C(=O)O)CCC1C(=C)CCC2C(C)(CO)CCCC12C
987 0.060606061 QKPOMFIVYLKGDE-HDXUUTQWSA-N C(CC/C=C\C/C=C\CCCCCCCCCC)(=O)O
988 0.060606061 HACBQSMIIGXKGA-XAZJVICWSA-N C(CCCCC/C=C/C=C\CCCCCCCC)(=O)O
989 0.060606061 PVXKRIJXCOEEKG-UHFFFAOYSA-N OCC=C(C=CC=C(C=CC1=C(C)OCCCC1(C)C)C)C
990 0.060606061 YGILXMANNHJYJZ-KDVUIGMVSA-N CC(=C/C(=O)O)CCC1C(=C)CCC2C(C)(CO)CCCC12C
991 0.060606061 YGILXMANNHJYJZ-GQSMEJGBSA-N CC(=C/C(=O)O)CCC1C(=C)CCC2C(C)(CO)CCCC12C
992 0.060606061 URCBBNIDLPRQMV-UHFFFAOYSA-N C=CC(CCC1C(=C)CCC2C1(C)CC(=O)CC2(C)CO)(O)C
993 0.060606061 UCMXZDHSKOOQEN-YBAIQQBHSA-N C(C/C=C/CC/C=C/CCCCCCCCCC)(=O)O
994 0.060606061 HCQKUIBZXJOAOA-RCWDKCQFSA-N O(C(=O)C)CCC/C=C/C=C\CCCCCCCCC
995 0.060606061 YGILXMANNHJYJZ-ANYKCGFJSA-N CC(=C/C(=O)O)CCC1C(=C)CCC2C(C)(CO)CCCC12C
996 0.060606061 RHULDSMZUNDRJY-DQLOYZPXSA-N CC1CCC2(C)C(CCC=C2C)C1(C)CCC(=CC(=O)O)CO
997 0.060606061 RHULDSMZUNDRJY-LQJIQPLVSA-N C[C@@H]1CC[C@]2(C)[C@H](CCC=C2C)[C@@]1(C)CCC(=CC(=O)O)CO
998 0.060606061 DSHIPNNTYAPSQW-UHFFFAOYSA-N CCCCCCC=CCCCCCC=CC(=O)OCC
999 0.06 JTDRSNOKRMUJNT-OFAUANGGSA-N OCC=C(C=CCC(/C=C/C1=C(C)C(=O)CCC1(C)C)C)C
1000 0.06 QBPIYFGMPLYNKM-GQSMEJGBSA-N CC(=C/C(=O)O)CCC1C(=CCC2C(C)(CO)CCCC12C)C
1001 0.06 CRRYSPWWXDUWED-PGCDZXDESA-N OCCC(/C=C/C=C(C=CC1=C(C)C(=O)CCC1(C)C)C)C
1002 0.06 KDCTZGCFEOQNCM-UHFFFAOYSA-N CCOC(=O)C=C(C=C(CC(CCCC(C)C)C)C)C
1003 0.06 BELRLABPSNSGCK-CKNLXJGOSA-N CC(CCC1(C)C(C)CCC2=C1CCC(=O)C2(C)C)CC(=O)O
1004 0.06 WFFPYISFOFMHHG-IHSNIMORSA-N CC(CCC1C=CCC2C(C)(C)C(=O)CCC12C)CCC(=O)O
1005 0.06 UNZCLEKDHAUBPB-UHFFFAOYSA-N OCC=C(C=CC=C(C=CC1=C(C)CCC(C1(C)C)O)C)C
1006 0.06 TZCSIFOYBLPUIF-NLWGTHIKSA-N CC1(C)CCC[C@]2(C)[C@@H](CC=C(CC=O)C=O)C(=C)CC[C@H]12
1007 0.06 GPKLPIBVWXEDDW-HZCSMASTSA-N CC1CCC2(C)C(CCCC2=C)C1(C)CC=C(/CC=O)C=O
1008 0.06 TZCSIFOYBLPUIF-RDKFDOJLSA-N CC1(C)CCCC2(C)C(CC=C(CC=O)/C=O)C(=C)CCC12
1009 0.06 NPUVNTXDTYEVCJ-XLSPSMHOSA-N CC1(C)CCCC2(C)C(CCC(CC(=O)O)C=O)C(=C)CCC12
1010 0.06 QBPIYFGMPLYNKM-JLLMCQIPSA-N CC(=CC(=O)O)CCC1C(=CCC2C(C)(CO)CCCC12C)C
1011 0.06 GPKLPIBVWXEDDW-DACOXNJISA-N CC1CCC2(C)C(CCCC2=C)C1(C)CC=C(CC=O)/C=O
1012 0.06 WLKSZZAYIXDXJI-GJWNNSPJSA-N C(C/C=C\CCCC/C=C\CCCCCCCC)(=O)O
1013 0.06 DFJAXEWDHVOILU-KWUOUXIESA-N C(CCC/C=C\CC/C=C\CCCCCCCC)(=O)O
1014 0.06 DFJAXEWDHVOILU-OMRPVRGDSA-N C(CCC/C=C\CC/C=C/CCCCCCCC)(=O)O
1015 0.06 CEMLVCAMSZUTAU-UHFFFAOYSA-N CCCCCC=CCC=CCC=CCC(C(CCC#CO)O)O
1016 0.06 ONWPIJATRKQYNM-NINZOSPHSA-N CC1CCC2(C)C(CCC=C2C)C1(C)CC=C(/CC=O)C=O
1017 0.06 NCWJWINFIHGVHZ-UHFFFAOYSA-N O=CC=C(C=CC=C(C=CC=C(CCCC(O)(C)C)C)C)C
1018 0.06 DFJAXEWDHVOILU-MOWBSHMWSA-N C(CCC/C=C/CC/C=C\CCCCCCCC)(=O)O
1019 0.06 WLFSWVRRRLUZSL-MAUYSGHVSA-N CC(=CC(=O)CC(=CCCC(=CCCC(=C/CO)C)CO)C)C
1020 0.06 XZCAMMNTVAQDPZ-YFPPZXJZSA-N CC1=CCC2C(C)(C)CCCC2(C)C1CCC(=CC(=O)O)CO
1021 0.06 ONWPIJATRKQYNM-DACOXNJISA-N CC1CCC2(C)C(CCC=C2C)C1(C)CC=C(CC=O)/C=O
1022 0.06 IOJVPVSNCYHILP-JOOWZKRYSA-N CC1CCC2(C)C(CCC=C2C(=O)O)C1(C)CCC(=CCO)C
1023 0.06 LGOBAIBEBCMDCC-WJCADGGCSA-N CC(CCC1C(=CCC2C(C)(C)C(=O)CCC12C)C)CC(=O)O
1024 0.06 GXLOXGUJBZCKLY-UHFFFAOYSA-N CC(CCCC=CCC=CCC=CCC=CCC(C(=O)O)C)O
1025 0.06 HQDZXXJLRBJIPD-ZNGCIPOTSA-N C(CC/C=C/CCC/C=C/CCCCCCCC)(=O)O
1026 0.06 AKIUOASIMQPHHW-MCBHFWOFSA-N C([C@H]1O[C@@H]1C#C/C=C/CCCCCCCCCC)CCC(O)=O
1027 0.06 JNBXBMRMWOJURW-QKDJTJGBSA-N CC(CCC1(C)C(C)CCC2(C)C1CCC(=O)C2=C)CC(=O)O
1028 0.06 BTXKMDYYTWIGIE-UHFFFAOYSA-N OCC=C(C=CC=C(C=CC1=C(C)CCCC1(C)CO)C)C
1029 0.06 XZCAMMNTVAQDPZ-WITNYINYSA-N CC1=CCC2C(C)(C)CCCC2(C)C1CCC(=C/C(=O)O)CO
1030 0.06 YHGWNWASLZNQFI-UHFFFAOYSA-N CC1CCC2C(C1)C=C(C(C2CCC1CC(O)CC(=O)O1)C)C
1031 0.06 IOELQUUUYMBPSA-UHFFFAOYSA-N OCC=C(C=CC=C(C=CC1=C(C)C(O)CCC1(C)C)C)C
1032 0.06 TZCSIFOYBLPUIF-WWOBORMLSA-N CC1(C)CCC[C@]2(C)[C@@H](CC=C(/CC=O)C=O)C(=C)CC[C@H]12
1033 0.06 TZCSIFOYBLPUIF-OQONWLFBSA-N CC1(C)CCCC2(C)C(CC=C(/CC=O)C=O)C(=C)CCC12
1034 0.06 TZCSIFOYBLPUIF-ISHNMNSGSA-N CC1(C)CCCC2(C)C(CC=C(/CC=O)C=O)C(=C)CCC12
1035 0.06 ULKMOFUMZUBVCE-UHFFFAOYSA-N CCCCCC=CCCCC=CC=CCC1OC1CCC(=O)O
1036 0.06 LPNXXVJSERXFHP-HXUWFJFHSA-N CC(=C[C@@H](O)CC(=CCCC(=CCCc1cocc1)C)C)C
1037 0.06 UUFWIQNOFSEUPP-RHGHSNSYSA-N CC(=CCCC(=C/CCC(=CCCC(=CCO)C)CO)C=O)C
1038 0.06 CBDXCUYKDIXPFD-NBPAUJCUSA-N C[C@H]1CC[C@@H]2C(C)(C)CCC[C@@]2(C)[C@]1(O)CCC3=CCOC3=O
1039 0.06 LGOBAIBEBCMDCC-CQNRTFJUSA-N CC(CCC1C(=CCC2C(C)(C)C(=O)CCC12C)C)CC(=O)O
1040 0.06 TZCSIFOYBLPUIF-CMKODMSKSA-N CC1(C)CCC[C@]2(C)[C@@H](CC=C(CC=O)C=O)C(=C)CC[C@@H]12
1041 0.06 QDMMSQJFRJGCBE-AVKNJUIQSA-N CCCCCCCCC=C/C=C/C=C/C1OC1CCCC(=O)O
1042 0.06 TZCSIFOYBLPUIF-FRKPEAEDSA-N CC1(C)CCCC2(C)C(C\C=C(/CC=O)C=O)C(=C)CCC12
1043 0.06 VTWVFZJENVTEJI-UHFFFAOYSA-N O=CC=C(C=CC=C(CCC1=C(C)CC(CC1(C)C)O)C)C
1044 0.06 ONWPIJATRKQYNM-HZCSMASTSA-N CC1CCC2(C)C(CCC=C2C)C1(C)CC=C(/CC=O)C=O
1045 0.06 LPNXXVJSERXFHP-ZHHWLGTCSA-N CC(=CC(O)CC(=CCCC(=CCCc1cocc1)C)C)C
1046 0.06 ONWPIJATRKQYNM-RLSXYVLESA-N CC1CCC2(C)C(CCC=C2C)C1(C)CC=C(/CC=O)C=O
1047 0.06 OIDXBHNVKHSNLY-UHFFFAOYSA-N O=CC=C(C=CC=C(C=CC1C(C)CC(CC1(C)C)O)C)C
1048 0.06 CELLCQIQJWLELH-PGCDZXDESA-N O=CCC(/C=C/C=C(C=CC1=C(C)CC(CC1(C)C)O)C)C
1049 0.06 CBDXCUYKDIXPFD-MWHZBGGUSA-N C[C@@H]1CC[C@H]2C(C)(C)CCC[C@]2(C)[C@@]1(O)CCC3=CCOC3=O
1050 0.053333333 MLQMIURMODQIOF-GSXOEQPUSA-N CC=C(C)/C(=O)OC1CC(=CCCC(=CC2C1C2(C)C)C)C
1051 0.053333333 AWUVOFBNYLNJQK-BIQIWWBVSA-N CC=C(C)/C(=O)OCC1=C/CCC(=C)C=CC(C)(C)CCC1
1052 0.053333333 MLZOTJKUDBBLDQ-UHFFFAOYSA-N CCCCCCC1CC=CCCCCCCCC(=O)O1
1053 0.053333333 ZSPXEMQYKDXZCE-ULOQKRAOSA-N CC=C(C)/C(=O)OC1CC=C(/C)CCC2C(C=C1/C)C2(C)C
1054 0.053333333 OQTSOKXAWXRIAC-UHFFFAOYSA-N CCC(C)O[Si](OC(C)CC)(OC(C)CC)OC(C)CC
1055 0.053333333 MLQMIURMODQIOF-VSGMKPQDSA-N CC=C(C)/C(=O)OC1CC(=CCCC(=CC2C1C2(C)C)C)C
1056 0.053333333 OUSMULGWGKEVHU-KMDWOBIYSA-N CCCCCC1CCC=C/CCCCCCCC(=O)O1
1057 0.053333333 UORKGCGVAYLWPF-OWPNWBAQSA-N CC(=C)[C@H]1C[C@H]2O[C@H]1CC(=CCC[C@]3(C)O[C@H]3CC[C@]2(C)O)C
1058 0.053333333 UORKGCGVAYLWPF-JIFZMYKYSA-N CC(=C)[C@H]1C[C@H]2O[C@H]1CC(=CCC[C@]3(C)O[C@H]3CC[C@]2(C)O)C
1059 0.053333333 ZSPXEMQYKDXZCE-FMFFMQBWSA-N CC=C(/C)C(=O)OC1CC=C(/C)CCC2C(C=C1/C)C2(C)C
1060 0.053333333 FOVCIGLWPXWAJU-XYWYMZAVSA-N CC=C(C)/C(=O)OC1C=C(/C)CCC=C(/C)CC=CC1(C)C
1061 0.053333333 WOFDPEXWMLWXBH-UHFFFAOYSA-N CC1=CC(C)=C(OB(CC2=CC=CC=C2)C2CCCCC2)C(C)=C1
1062 0.053333333 GNBBSCLQJJURKI-KSVUCXBSSA-N CCCCCCCC1OC(=O)CCCCCCCC=C/1
1063 0.053333333 JPGMIFOMFPOCLA-UVIHBWEYSA-N CC(C)[C@H]1CC=C(C)[C@@H]2[C@H]3CC(=C)[C@@H](O)CC[C@@](C)(O)[C@H](O3)[C@H]12
1064 0.052631579 XXAIWJXSJHIEOV-LBFMRGRLSA-N CC(C)C1CCC(=C)C2C3CC4(C)OC(C)(CCC4O)C(O3)C12
1065 0.052631579 XXAIWJXSJHIEOV-RCCSBHPXSA-N CC(C)C1CCC(=C)C2C3CC4(C)OC(C)(CCC4O)C(O3)C12
1066 0.052631579 XXAIWJXSJHIEOV-RVFGVNAFSA-N CC(C)C1CCC(=C)C2C3CC4(C)OC(C)(CCC4O)C(O3)C12
1067 0.052631579 XXAIWJXSJHIEOV-HXLIGKHCSA-N CC(C)C1CCC(=C)C2C3CC4(C)OC(C)(CCC4O)C(O3)C12
1068 0.052631579 PMJUFRYZMSQUQD-NBUFYSGYSA-N CC1(C)CC(O)CC2C3(C)CC(=O)C(C)(CC3CCC12O)C=C
1069 0.051948052 QVOXBXKDKGXLKN-UHFFFAOYSA-N O=CC1(C)CCCC2(C1CCC13C2CC=C(C3O1)C(C)C)C
1070 0.051948052 GKAPQYAUPGGAGQ-UHFFFAOYSA-N CC(C1=CC23C(CC1)C1(C)CCCC(C1CC3O2)(C)C(O)O)C
1071 0.051948052 ABMWPEGMCJFKLH-UHFFFAOYSA-N C=CC1(C)CC(O)C2(C(C1)C(=O)CC1(C2CCCC1(C)C)O)C
1072 0.051948052 XVPDOCBZABKZFW-YKXHTNLXSA-N CC(=CCC(=O)C1(C)CC2C1CCC3(C)OC3CCC2=C)C
1073 0.051948052 ABMWPEGMCJFKLH-UYWHKNEXSA-N CC1(C)CCCC2C3(C)C(O)CC(C)(CC3C(=O)CC12O)C=C
1074 0.051948052 ZOUZPOKBVQWDJL-UHFFFAOYSA-N O=CC1(C)CCCC2(C1CCC13C2(CCC(=C3)C(C)C)O1)C
1075 0.051948052 MEOLQGMNYLGIPH-UHFFFAOYSA-N O=CC1(C)CCCC2(C1(O)CCC13C2CCC(C1)C(=C)C3)C
1076 0.051948052 LYZYFLSREOTMAJ-UHFFFAOYSA-N CCCC(NCCCCCNC(CCC)C(O)=O)C(O)=O
1077 0.051282051 MIIMOZSUCXJQND-HKUYMTLNSA-N CC(C)C1=CC(O)C2(C)CCC3(C)C(CCC(=CC3=O)C)C12
1078 0.051282051 QYAGHCHYJBWUOC-XAMWDVODSA-N CC(C)C1=C[C@]23CC[C@H]4C(C)(C)CCC[C@@]4([C@H]2CC1)C(=O)O3
1079 0.051282051 IAAZLVLEDYGAGH-UHFFFAOYSA-N OC(=O)C1C(O)C2C(C3(C1CCCC3)C)CCC1(C2CCC1)C
1080 0.051282051 WFSJUNZXGBJBSF-FDIPDKTDSA-N C1C(=C)[C@@]2([H])CCC(C(=O)O)=CCCC(C)=C[C@]2([H])[C@@H](C(C)C)C1
1081 0.051282051 BQIXXGFKDYWWLH-JUSBFGHESA-N CC(C)C1=CC(=O)C2(C)C(O)CC3(C)CC=C(C)CCC3C12
1082 0.050632911 NYWYTVLBFMICLI-SLBIIXIFSA-N CC1(CO)CCCC2(C)C1CCC34CC(CCC23)C(=C)C4=O
1083 0.050632911 CNFJKVOXPKJCBT-SPBSJPQISA-N CC1(C)CCCC2(C)C1CCC34CC(CC(O)C23)C(=C)C4=O
1084 0.050632911 CNFJKVOXPKJCBT-ODSSTKGDSA-N CC1(C)CCCC2(C)C1CCC34CC(CC(O)C23)C(=C)C4=O
1085 0.050632911 FDPBZQQEFHBCHG-TUQNUKJHSA-N CC(CC=CC(C)(C)O)C1CC(O)C(=C)C2CC=C(C)C2C1O
1086 0.050632911 CNFJKVOXPKJCBT-KYMCYIMRSA-N CC1(C)CCCC2(C)C1CCC34CC(CC(O)C23)C(=C)C4=O
1087 0.050632911 CNFJKVOXPKJCBT-QETMQDACSA-N CC1(C)CCCC2(C)C1CCC34CC(CC(O)C23)C(=C)C4=O
1088 0.050632911 NYWYTVLBFMICLI-FDGFBPQASA-N CC1(CO)CCCC2(C)C1CCC34CC(CCC23)C(=C)C4=O
1089 0.050632911 SDVIEZGCTLJTQL-UHFFFAOYSA-N O=CC1(C)CCCC2(C1C(O)CC13C2CCC(C3)C(=C)C1)C
1090 0.050632911 NYWYTVLBFMICLI-HEMOKCEJSA-N CC1(CO)CCCC2(C)C1CCC34CC(CCC23)C(=C)C4=O
1091 0.050632911 YSBBDAHDCXMXID-SZBDGJFISA-N CC1C=CC(=O)C2(C)CC(O)C3C4C(C)(C)CCC4(C)CC123
1092 0.050632911 CNFJKVOXPKJCBT-OQTPBVATSA-N CC1(C)CCCC2(C)C1CCC34CC(CC(O)C23)C(=C)C4=O
1093 0.050632911 JGBUWIWBVRCWJB-JAMFEHFPSA-N CC1=CCC2C(CCC2(C)CC1=O)C(C)(O)CC=CC(C)(C)O
1094 0.050632911 VLUGUFKIJBWGCW-QQBOBMDFSA-N CC(C)C1CCC2C3C=CC(=CCC3(C)CCC12C(=O)O)C
1095 0.05 COTLKOPMPRAKRJ-GZOAKEPSSA-N CC1(C)CCCC2(C)C1CCC34C(O)C(CCC23)C(=C)C4=O
1096 0.05 MOWAGYSHJYUQCB-UHFFFAOYSA-N OC1CC(=CC2=CCC3C(C12)(C)CCCC3(C)C(O)O)C(C)C
1097 0.05 ACIODEMNMSESPB-UXESJPJBSA-N CC12CCC3C4(C)CC(=O)C(O)C(C)(C)C4CCC3(C1)C=C2
1098 0.05 KCQNXASTIDSWCH-JQZTVVIASA-N CC1(C)CCCC2(C)C1CCC3(C)C2CCC4=CC(=O)OC34
1099 0.05 CTCROMXVKZUKQD-BVTPCJTOSA-N CC1(CCC2(C)C(CCC3C4(C)CCCC23OC4=O)C1)C=C
1100 0.05 GPSVNHQUZLUPFI-VFXRMCHZSA-N CC1C2CC(O)C3C(C)(C)CCCC3(C)C2Cc4occc14
1101 0.05 COTLKOPMPRAKRJ-HQWWHFISSA-N CC1(C)CCCC2(C)C1CCC34C(O)C(CCC23)C(=C)C4=O
1102 0.05 CTCROMXVKZUKQD-BPEACIIKSA-N CC1(CCC2(C)C(CCC3C4(C)CCCC23OC4=O)C1)C=C
1103 0.05 YIHHPDCIFLDDHM-UHFFFAOYSA-N O=CC1(C)CC(O)CC2(C1CCC13C2CCC(C3)C(=C)C1)C
1104 0.05 ACIODEMNMSESPB-PCMNTEJDSA-N CC12CCC3C4(C)CC(=O)C(O)C(C)(C)C4CCC3(C1)C=C2
1105 0.05 COTLKOPMPRAKRJ-RTNFRNHWSA-N CC1(C)CCCC2(C)C1CCC34C(O)C(CCC23)C(=C)C4=O
1106 0.05 FALUXMVPGFKLAM-UHFFFAOYSA-N COC(=O)C(CC1CCCCC1)NC(=O)OC(C)(C)C
1107 0.05 JHAOQGVHOPJNOE-UHFFFAOYSA-N CCCCCCOC1=C(C)C(C)=C(OC(=O)C(C)(C)C)C=C1C
1108 0.05 COTLKOPMPRAKRJ-NGZXWKFYSA-N CC1(C)CCC[C@]2(C)[C@@H]1CC[C@@]34[C@H](O)[C@H](CC[C@@H]23)C(=C)C4=O
1109 0.05 LNHJZZJINJOOJE-MTEHYEEQSA-N CC(C)C1=CC(O)C2(C)CCC3(C)CC(=O)C(=CCC3C12)C
1110 0.05 KCQNXASTIDSWCH-FXRFXEHHSA-N CC1(C)CCCC2(C)C1CCC3(C)C2CCC4=CC(=O)OC34
1111 0.049382716 QNJGSTVOLOYKCR-SPMRQNITSA-N CC=C(C)/C(=O)OC1CC(=CCC2(C)CCC(O)(C(C)C)C12)C
1112 0.049382716 DTGDFYCZENUAMR-LEEVSCAKSA-N CC1(C)CCCC2(C)C1CCC34CC(CCC23)(C=C4)C(=O)O
1113 0.049382716 AWTRJROHUHRHRE-YHUSEBDRSA-N CC1(CCC2C3(C)CCC(=O)C(C)(C)C3CC(O)C2(O)C1)C=C
1114 0.049382716 MXGSLCNVYMDELJ-WFDVMHAPSA-N CC1(CCC2(C)C(CCC3(O)C2CCCC3(C)C(=O)O)C1)C=C
1115 0.049382716 QTZKHXDNTPVLTH-UHFFFAOYSA-N OC(=O)C1C(O)CCC2(C1CCC1C2CCC2(C1CCC2)C)C
1116 0.049382716 PKPLIZDGCOLWBH-UHFFFAOYSA-N OCC1CC(=O)C2(C(CC1O)C1=C(CCC1(CC2)C)C(C)C)C
1117 0.049382716 HHJWEXFSRKTUEZ-UHFFFAOYSA-N OC(C(C1CCC(=C2C(C1O)C(=CC2)C)C)C)CC1OC1(C)C
1118 0.049382716 AWTRJROHUHRHRE-LYSHTCLHSA-N CC1(CCC2C3(C)CCC(=O)C(C)(C)C3CC(O)C2(O)C1)C=C
1119 0.049382716 MXGSLCNVYMDELJ-MRLXWHFUSA-N CC1(CCC2(C)C(CCC3(O)C2CCCC3(C)C(=O)O)C1)C=C
1120 0.048780488 QTQJXLVBOFJYKO-QHHOHCCESA-N CC(C(O)CC=C(C)C)C1CC(O)C(=C)C2CC=C(C)C2C1O
1121 0.048780488 BLOKZEQTLODTTC-UHFFFAOYSA-N OCC12CCCC(C2CC=C2C1CCC(=C2)C(C)C)(C)C(O)O
1122 0.048780488 QTQJXLVBOFJYKO-UHFFFAOYSA-N CC(C(O)CC=C(C)C)C1CC(O)C(=C)C2CC=C(C)C2C1O
1123 0.048780488 LMKQDWXVLOQYEK-XRTDWUIWSA-N CC1C2C(O)CC3C(C)(C)CCCC3(C)C2Cc4occc14
1124 0.048192771 QWIXXDJUHXOKPB-HOQSQFABSA-N CC(C)C1=CC2C(O)CC3C(C)(CCCC3(C)C(=O)O)C2CC1
1125 0.048192771 SNZVKQNAGYCUCT-UHFFFAOYSA-N CC(C1C(O)CC(=C2C(C1O)C(=CC2)C)C)CCC1OC1(C)C
1126 0.048192771 GGHRMOUQTLLYKI-UHFFFAOYSA-N O=C(CCCCCC1CCCCC1)OC1CCCCC1
1127 0.048192771 PFYWSGHEJFCJQN-UHFFFAOYSA-N O=CC1(C)CCOCC2(C1CCC1=CC(=CCC21)C(C)C)C
1128 0.048192771 GPNRBKQGDIWQEJ-UHFFFAOYSA-N OC1CC(C=C2C1C1(C)CCCC(C1CC2)(C)C(=O)O)C(C)C
1129 0.048192771 PYQHBNJKAYDINT-UHFFFAOYSA-N CC(CCC1OC1(C)C)=CCOC1=CC=C(C=C1)C(C)(C)C
1130 0.048192771 ILGIKSSJAUQFNN-UHFFFAOYSA-N C=CC1(C)CCC2C(=CCC3C2(C)COCCC3(C)C=O)C1
1131 0.047619048 OHHPOQOZWVKWBQ-UHFFFAOYSA-N CC(C1CCC2(C(=C1)CCC1C2(C)CCCC1(C)C(=O)O)O)C
1132 0.047619048 PNNCXBCSHQXVBL-UHFFFAOYSA-N CC(C1CCC2C(=C1)CCC1(C2(C)CCCC1(C)C(=O)O)O)C
1133 0.047619048 OMMOLQPOKJSECK-UHFFFAOYSA-N O=CC1(C)CCCC2(C1CCC1=CC(=CC(C21)O)C(C)C)C
1134 0.047619048 HKSKPYAOOMFGEA-UHFFFAOYSA-N OC(=O)CCC1(C)C(=C)CCC2C1CCC1(C2CCC1(C)O)C
1135 0.047619048 MLJNWOAXCOQXTQ-OBGOAFBDSA-N CC1(CC2CC=C3C(CC4OC4C3(C)C)C2(C)CC1O)C=C
1136 0.047619048 ZFCORTSQUDARFO-FJSYCPKZSA-N CC1C2CCC3C(C)(CO)CCCC3(C)C2Cc4occc14
1137 0.047619048 DGCYQUKMIHUIGP-UHFFFAOYSA-N O=CC1(C)CCOCC2(C1CCC1=CC(=C(C)C)CCC21)C
1138 0.047619048 KJAKRKQFPAGJMP-UHFFFAOYSA-N O=CC1(C)CCCC2(C1CCC1=C2C(O)CC(=C1)C(C)C)C
1139 0.047619048 BJMXLMHAHQUQQH-PYIMGILASA-N CC(CCC(O)C(=C)C)C1CC(O)C(=C)C2CC=C(C)C2C1O
1140 0.047619048 VAGISOKOJIOABM-UHFFFAOYSA-N CC(C1CCC(=C2C(C1O)C(=CC2)C)C)CC(C1OC1(C)C)O
1141 0.047619048 BJMXLMHAHQUQQH-TYWJVBAISA-N CC(CCC(O)C(=C)C)C1CC(O)C(=C)C2CC=C(C)C2C1O
1142 0.047619048 AZOJSAXKYCOSKF-RPYXOJERSA-N CC1(C)CCCC2(C)C3CCC4(C)C(O)COC4C3=CC(O)C12
1143 0.047619048 KDRGMPBSQJTQSS-UHFFFAOYSA-N CC(C1=CC2=CCC3C(C2CCO1)(C)CCCC3(C)C(O)O)C
1144 0.047058824 CRENVNKSLGXMGW-KUIMHTBBSA-N CC1(CO)CCCC2(C)C1CCC34CC(CCC23)C(=C4)C=O
1145 0.047058824 XRFKEEKMWMTJGH-UHFFFAOYSA-N CC(C1CCC2C(=C1)C(O)CC1C2(C)CCCC1(C)C(=O)O)C
1146 0.047058824 NDROUXDZPPPVIM-UPWFSPPHSA-N CC1(C)CCCC2(C)C1CCC3(C)OC(C)(CC(=O)C23O)C=C
1147 0.047058824 SQRDVSLNJDVGSP-UHFFFAOYSA-N CC(C)(C)C(NC(=O)OCC(C)(C)CCC=C)C(O)=O
1148 0.047058824 VAMGKZIBERSHSB-AJNLLHPNSA-N CC(=O)C1=CCC2(C)CCC(C2C1)C(C)(O)CC=CC(C)(C)O
1149 0.047058824 RTVGYKKKDFPHQR-UHFFFAOYSA-N OC(=O)CCC1(C)C(C)CCC2C1=CCC1(C2CCC1(C)O)C
1150 0.047058824 YMVUWZJKMWBTFR-STOLFRJFSA-N CC1CC(C=C(C)C)C23C=C(C)C=C(O)C2C(C)C(O)CC13
1151 0.047058824 RUNPGTSPOKHSDD-VQSWZGCSSA-N CC(=C)C1CCC2(C)CCC3(C)CC(=O)C(=CC(O)C3C12)C
1152 0.047058824 BRUDJMZMUIWOBQ-UHFFFAOYSA-N O=CC1(C)CCOCC2(C1CC=C1C2CCC(=C1)C(C)C)C
1153 0.047058824 NDROUXDZPPPVIM-OITRIXBGSA-N CC1(C)CCCC2(C)C1CCC3(C)OC(C)(CC(=O)C23O)C=C
1154 0.047058824 RUNPGTSPOKHSDD-UMBUOUCESA-N CC(=C)C1CCC2(C)CCC3(C)CC(=O)C(=CC(O)C3C12)C
1155 0.047058824 KWVKUAKMOIEELN-GJJHYRHESA-N CC1(C)CCCC2(C)C1CCC34CC(=C(C3)C(=O)O)CCC24
1156 0.047058824 NDROUXDZPPPVIM-UHFFFAOYSA-N CC1(C)CCCC2(C)C1CCC1(C)OC(C)(CC(=O)C21O)C=C
1157 0.046511628 CWGVDUJPSKTZMT-UHFFFAOYSA-N O=CC1(C)CCCC2(C1CC=C1C2CCC(C1)(C)C1OC1)C
1158 0.046511628 PMFFJJNLHYDXIM-UHFFFAOYSA-N O=CC1(C)CCCC2(C1CC=C1C2CCC(C1)(C)C(=C)O)C
1159 0.046511628 RIRTZENMYZJOBZ-UHFFFAOYSA-N CCCCCC1(CCC(CC1)C1CCCCC1)C(O)=O
1160 0.046511628 YYDPUPRPKKVEAT-UHFFFAOYSA-N OC(=O)CCC1C(=C)CC(C2C1CCC1(C2CCC1(C)O)C)C
1161 0.046511628 IPQYREFAGRPQPJ-YDMLNEHTSA-N CC(=C)C1CCC23CCC(CC2C1(C)CCC(=O)O)C(C)(O)C3
1162 0.046511628 LLZTVHBBHWSDLT-UHFFFAOYSA-N O=CC1(C)CCCC2(C1CCC1=C(O)C(=CCC21)C(C)C)C
1163 0.046511628 BVDAYXMWORUKEG-UHFFFAOYSA-N CC(C1CCC(=C2C(C1=O)C(=CC2)C)C)CCC1OC1(C)C
1164 0.046511628 XRSINAWRRZSPGL-UHFFFAOYSA-N O=CC1(C)CCCC2(C1CC=C1C2(O)CCC(=C1)C(C)C)C
1165 0.046511628 OVHPXDGLWNRHCR-UHFFFAOYSA-N OCC12CCCC(C2CCC2=CC(=C(C)C)CCC12)(C)C=O
1166 0.046511628 IPQYREFAGRPQPJ-ICHMTLFLSA-N CC(=C)C1CCC23CCC(CC2C1(C)CCC(=O)O)C(C)(O)C3
1167 0.045977011 NJJHFZUSAPSTBN-UHFFFAOYSA-N CC(C1CCC2C(=C1)CCC1C2(C)C(O)CCC1(C)C(=O)O)C
1168 0.045977011 ORWBWWYCEKHYLB-UHFFFAOYSA-N COC1CCC2(C(=CC=C3C2CCC2(C3CC(C2)O)C)C1)C
1169 0.045977011 VBMVDDBMNKMPFQ-UHFFFAOYSA-N OC(=O)CCC1(C)C(=C)CC(C2C1CCC1(C2CCC1O)C)C
1170 0.045977011 APIBPVFHEZFMPD-UHFFFAOYSA-N OCC12CCCC(C2CCC2=C1CCC(=C2)C(C)C)(C)C=O
1171 0.045977011 JEAINOSOAIAFEZ-UHFFFAOYSA-N CC(C1=CC2=CCC3C(C2CC1)(C)COCCC3(C)C(O)O)C
1172 0.045977011 VLMWBWYAHNRUGC-UHFFFAOYSA-N CCCCCCCCCCCCCOC(=O)C1=CC=CC=C1O
1173 0.045977011 KWECNHHTYRGROD-UHFFFAOYSA-N OC(=O)CCC1(C)C(=C)CCC2C1CCC1(C2CCCC1O)C
1174 0.045454545 PWHGVWUKASOUNS-UHFFFAOYSA-N CCOC(=O)CC1C(C)CCC2C(C)(C)CCCC12C
1175 0.045454545 VHQSTIAIPGOSMC-ONCXSQPRSA-N CC1(C)CCCC2(C)C1CC(=O)C3=C2CCC(C)(C3)C(O)CO
1176 0.045454545 AKVYEIVWNCVUPZ-UHFFFAOYSA-N CCCCCCCCCCCCCOC(=O)C1=CC=C(O)C=C1
1177 0.045454545 QYHMLTVCBNFGAU-UHFFFAOYSA-N CCCCCCCCCCCCCOC1=CC=C(C=C1)C(O)=O
1178 0.045454545 SSKKXRIKYHEFTJ-UHFFFAOYSA-N CCOC(=O)C(CCC1CCCCC1)NC(C)C(O)=O
1179 0.045454545 BMUDVDADXZOUGL-MTMXWMHZSA-N C[C@@H]1[C@@H](O)C[C@H]2C(C)(C)CCC[C@]2(C)[C@@]1(O)CCc3cocc3
1180 0.045454545 VGHIHIBHGFWPCH-TYQNEONJSA-N CC(C)CC(=O)C1C(CCC=C1C)C(=CC(=O)C=C(C)C)C
1181 0.045454545 ZWFXMPWSFNEDAR-UHFFFAOYSA-N OC1CC2=CC(CCC2C2(C1C(C)(CCC2)C(=O)O)C)C(C)C
1182 0.045454545 JLYOJJPFMRDLFQ-UHFFFAOYSA-N OCC1(C=C)CCC2C(=CCC3C2(C)CCCC3(C)C=O)C1
1183 0.045454545 YAYNQSYSVPIREP-UHFFFAOYSA-N C=CC(CCC1C(=C)CC(C2C1(C)CC(=O)CC2(C)C)O)(O)C
1184 0.045454545 IMUVKMQILICFCE-UHFFFAOYSA-N CC(C1=C(O)C2=CCC3C(C2CC1)(C)CCCC3(C)C(O)O)C
1185 0.045454545 YGNQCQVWGBKVSY-UHFFFAOYSA-N OC1CC2CCC3C(C2(CC1C)C)CCC1(C3CCOC1=O)C
1186 0.04494382 PYMZBODKDYIROQ-UHFFFAOYSA-N C(CC#CCCCCCCCCCCCCCC)(=O)O
1187 0.04494382 HLOKKRKRTNIZKT-UHFFFAOYSA-N CC1CC2(C)C(CC1O)CCC1C2CCC2(C1CC(C2=O)O)C
1188 0.04494382 KNVNKUQETOSTHE-UHFFFAOYSA-N CCCC1C(=CC(=O)O)CCC2C1CCC1(C2CCC1(C)O)C
1189 0.04494382 DRMAPFJISUWUEF-UHFFFAOYSA-N CCCCCCCCCCCC(=O)OCC1=CC=C(OC)C=C1
1190 0.04494382 RUQADWJQSROYIO-UHFFFAOYSA-N C=CC(CCC1C(=C)COCC2C1(C)CC(=O)CC2(C)C)(O)C
1191 0.04494382 WGXUPWMWBZWPHE-UHFFFAOYSA-N C=CC(CCC1C(=C)C(O)CC2C1(C)CC(=O)CC2(C)C)(O)C
1192 0.04494382 RYIPUFTVAFKGEU-HNAWSFBYSA-N CC1(C)C2CCC(=C)C(C(O)CC(=C)C=C)C2(C)CCC1=O
1193 0.04494382 SYRHFTIOBXYPMI-UHFFFAOYSA-N OCC(C1=CC2=CCC3C(C2CC1)(C)CCCC3(C)C(O)O)C
1194 0.04494382 RZZWGRWWEZGAEN-KUIXFMFUSA-N CC(=C)C1CCC23CCC(CC2C1(C)CCC(=O)O)C(CO)C3
1195 0.04494382 VEPUCZUJLKAVNM-UHFFFAOYSA-N CCCCCCCCCCCCCC1=C(C(O)=O)C(O)=CC=C1
1196 0.04494382 RVVYNVUSNRIPJU-UHFFFAOYSA-N CCCCCCCCCC#CCCOC1CCCCO1
1197 0.044444444 LVUKYXURSMTVCE-UHFFFAOYSA-N CCC1=C(CCC2C1CCC1(C2CCC1(O)CC)C)CC(=O)O
1198 0.044444444 GDBJCCBRRCYCEG-UHFFFAOYSA-N CCCCCCCCCCCCC#CCCCC(O)=O
1199 0.044444444 MGPKHEQIZWBDEQ-UHFFFAOYSA-N CCCCCCCCCCCCCCOC1=CC=CO1
1200 0.044444444 KIOSHBXNKOBBCM-UHFFFAOYSA-N CCCCCCCCCCCCOC1=CC=C(C=C1)C(=O)OC
1201 0.044444444 KOQIOIDWZPDZBR-GALXQHASSA-N CC1=C(CCC(C)(O)C=C)C2(C)CC(O)CC(C)(C)C2CC1=O
1202 0.044444444 UGWAIUADKLHWOS-UHFFFAOYSA-N CCCCCCCCCCCCCC(=O)c1c(O)cccc1O
1203 0.044444444 SXAMVLLELNWDFC-VDGAXYAQSA-N CC(C)C1=CC2(CC1=O)C(=O)CCC3C(C)(C)CCCC23C
1204 0.044444444 QMWWPJQKMMFEGS-CGBFIWBNSA-N CC1(C)CCC[C@]2(C)[C@H]3CC=C(C[C@H](O)CC3=CC[C@@H]12)C=O
1205 0.044444444 UMRPDFAYBDODQL-UHFFFAOYSA-N CCCCCCCCCCC#CCOC1CCCCO1
1206 0.044444444 KAGCRWLNBYIZTL-GCAZHLJYSA-N CC1CC(=O)OC12CC3C(C)(CCC4C(C)(C)CCCC34C)O2
1207 0.043956044 POMXMOPYYSXRGD-UHFFFAOYSA-N C(CCC#CCCCCCCCCCCCCC)(=O)O
1208 0.043956044 YRZSMHZSFQRLLO-VAWYXSNFSA-N OC(=O)/C(=C/C1(C)C(C)CCC2C1CCC1(C2CCC1O)C)/C
1209 0.043956044 PVGNYZQQBOPXJX-UHFFFAOYSA-N CC(C(CCC(C1CCC2C1(C)CCCC2=O)C)O)C
1210 0.043956044 HHMBSSMLKDNOKC-UHFFFAOYSA-N CC(C1CCC(=C2C(C1O)C(=C(C2)O)C)C)CCC1OC1(C)C
1211 0.043956044 VPBKJPPUTRSULS-UHFFFAOYSA-N OCC(C1=CC2=C(CC1)C1(C)CCCC(C1CC2)(C)C=O)C
1212 0.043956044 RRGXTNAHUODMQF-QFFKMUHGSA-N CC1CCCC2C1(C)CC(O)C(=C)C2(C)CCC(=CC(=O)O)C
1213 0.043956044 ADHNUPOJJCKWRT-JLXBFWJWSA-N [H]\C(CCCCCCCCCCCCC)=C(\[H])/C(/[H])=C(\[H])C(O)=O
1214 0.043956044 ARYQWVKPOYFAII-UHFFFAOYSA-N CCCCCCCCOC(=O)NCCCCC(N)C(O)=O
1215 0.043956044 DBEYBHRAOBMKDB-UHFFFAOYSA-N OCC(C1=CC2=CCC3C(C2CC1)(C)CCCC3(C)C=O)C
1216 0.043478261 AIFIAZSRVCWZJR-PVWYTQBRSA-N CC1(C)CCCC2(C)C3CCC4C(COC4=O)C3(C)C(O)CC12
1217 0.043478261 IIFAIQXAEXUOHZ-UHFFFAOYSA-N CCCCCCCCCC(C)(O)C1CC=C(C)C(=O)C1
1218 0.043478261 ZKTRNIAGKXVOQI-DPTKRKJISA-N CCC(C)CC(C)CC(C)C=C(/C)C1=C(C)C(=C(C)C(=O)O1)O
1219 0.043478261 QUCJSOVSFBNYDE-UHFFFAOYSA-N CCCCCCCCCCCCCC(=O)OC1=CC=CC=C1O
1220 0.043478261 DNOUZCXUTYVRSR-UHFFFAOYSA-N CCCCCCCCCCCCOC1=C(OC)C=C(C=O)C=C1
1221 0.043478261 CUOBXRXYCJZJJM-YTYFBAJQSA-N CC1(C)CCCC2(C)C3CCC(C)(C=C3C(=O)CC12)C(O)CO
1222 0.043478261 IBKHLRHUPFBYGV-UHFFFAOYSA-N CCC1C2CCC3C(C2CCC1(C)C(=O)O)(C)CC(C(=O)C3)C
1223 0.043478261 PUWSLGIIKGDKAD-ATJHLMDKSA-N CC(=C/C(=O)O)CCC1C(=C)CCC2C(C)(C)CC(O)CC12C
1224 0.043478261 XBSQLKUAFRZBGA-UHFFFAOYSA-N CCCCCCCCCCCCCCCCS(=O)(=O)OC
1225 0.043478261 HKKBRHKNRCWQKW-UHFFFAOYSA-N CC=CC1(C)C(CCC2C1CCC1(C2CCC1O)C)CC(=O)O
1226 0.043478261 WEAGGGHXTMXZQA-UHFFFAOYSA-N C(C#CCCCCCCCCCCCCCCC)(=O)O
1227 0.043478261 PUWSLGIIKGDKAD-SEKSTTIBSA-N CC(=C/C(=O)O)CCC1C(=C)CCC2C(C)(C)CC(O)CC12C
1228 0.043478261 JURSEJJYZBHHGP-UHFFFAOYSA-N CCOC(C)(C)CCCC(C)CCOC1=CC=C2CCOC2=C1
1229 0.043478261 HTDYFMGWIACGSV-UHFFFAOYSA-N CCCCCCCCCCCCC=CCC=CC(O)=O
1230 0.043478261 PUWSLGIIKGDKAD-FYHPMAHLSA-N CC(=CC(=O)O)CCC1C(=C)CCC2C(C)(C)CC(O)CC12C
1231 0.043010753 UMMVRDLPKAVUII-UHFFFAOYSA-N C(CCCCCCC#CCCCCCCCCC)(=O)O
1232 0.043010753 XXUPLYBCNPLTIW-UHFFFAOYSA-N C(CCCCCC#CCCCCCCCCCC)(=O)O
1233 0.043010753 GVZXZHWIIXHZOB-UHFFFAOYSA-N C(CCCCC#CCCCCCCCCCCC)(=O)O
1234 0.043010753 RAEJIZHFOZNGMP-WTGUMLROSA-N CC1=C(CCC(C)(O)C=C)C2(C)CCCC(C)(CO)C2CC1=O
1235 0.043010753 VKLKRGLKYBVHLB-DCDDNHAVSA-N CC1=CCC2C1C(O)C(CCC2=C)C3(C)CCC(O3)C(C)(C)O
1236 0.043010753 JOYQSMXBQJIRSC-UHFFFAOYSA-N CCCCCCCCCCCCOC1=CC=CC(=C1)C(=O)OC
1237 0.043010753 MKJWSVYSMLJSSF-NTXOTOOJSA-N CC(=C/C=O)CCC1C(=C)CCC2C(C)(C)CC(=O)CC12C
1238 0.043010753 RGTIBVZDHOMOKC-UHFFFAOYSA-N CCCCCCCCC#CCCCCCCCC(=O)O
1239 0.043010753 MKJWSVYSMLJSSF-JLRYAYOWSA-N CC(=CC=O)CCC1C(=C)CCC2C(C)(C)CC(=O)CC12C
1240 0.042553191 FBXIWRSHMFUUKD-CGBFIWBNSA-N CC(=O)CCC1C(=CCC2C(C)(C)C(CCC12C)OC(=O)C)C
1241 0.042553191 YTABPUUHANHXPE-UHFFFAOYSA-N CCCCCCCCCCCCCC(=O)OC1=CC=C(O)C=C1
1242 0.042553191 LNWOKEZJIRLIDO-OGNFBWPZSA-N CC(=CC(=O)O)CC[C@H]1C(=C)CC[C@H]2C(C)(C)[C@@H](O)CC[C@]12C
1243 0.042553191 LNWOKEZJIRLIDO-XIHLUDHKSA-N CC(=CC(=O)O)CCC1C(=C)CCC2C(C)(C)C(O)CCC12C
1244 0.042553191 LNWOKEZJIRLIDO-AMTUBQSJSA-N CC(=C/C(=O)O)CCC1C(=C)CCC2C(C)(C)C(O)CCC12C
1245 0.042553191 LNWOKEZJIRLIDO-OHFXNVFCSA-N CC(=C/C(=O)O)CCC1C(=C)CCC2C(C)(C)C(O)CCC12C
1246 0.042553191 LNWOKEZJIRLIDO-YDQXQCNRSA-N CC(=C/C(=O)O)CCC1C(=C)CCC2C(C)(C)C(O)CCC12C
1247 0.042553191 ADHNUPOJJCKWRT-UHFFFAOYSA-N CCCCCCCCCCCCCC=CC=CC(=O)O
1248 0.042553191 IOZDTPHPBHRFMD-UHFFFAOYSA-N OCC(C1CCC2C(=C1)CCC1C2(C)CCCC1(C)C(=O)O)C
1249 0.042553191 RBKVKJQKWUIINA-UHFFFAOYSA-N CCCCCCCCCCCCCCCCCS(O)(=O)=O
1250 0.042553191 LNWOKEZJIRLIDO-ZJGHDVHGSA-N CC(=C/C(=O)O)CCC1C(=C)CCC2C(C)(C)C(O)CCC12C
1251 0.042553191 LNWOKEZJIRLIDO-FCFWMCEOSA-N CC(=C/C(=O)O)CCC1C(=C)CCC2C(C)(C)C(O)CCC12C
1252 0.042105263 IHFQYDMTHUFNRO-TXQFFYKVSA-N CC(=C/C(=O)O)C1CC2C(C)(CCC3C(C)(C)CCCC23C)O1
1253 0.042105263 MFJQEKNPFKHQHP-UHFFFAOYSA-N CCCCCCCCC=CCCCCC1CCC(=O)O1
1254 0.042105263 HTDYFMGWIACGSV-AUGURXLVSA-N C(/C=C\C/C=C\CCCCCCCCCCCC)(=O)O
1255 0.042105263 MFJQEKNPFKHQHP-QGZVFWFLSA-N CCCCCCCCC=CCCCC[C@@H]1CCC(=O)O1
1256 0.042105263 RNZXOWSAIKLDFO-UHFFFAOYSA-N CCCCCCCC1CCC2CC(CCC2C1)C(O)=O
1257 0.042105263 VXVWCUMIPQWFRF-CANNQBONSA-N C(/C=C/CC/C=C/CCCCCCCCCCC)(=O)O
1258 0.042105263 VXVWCUMIPQWFRF-NQJJCMTOSA-N C(/C=C\CC/C=C\CCCCCCCCCCC)(=O)O
1259 0.042105263 MFJQEKNPFKHQHP-DOOKAGJSSA-N C1(O[C@H](CCCC/C=C\CCCCCCCC)CC1)=O
1260 0.042105263 RFKYQQXPLMUXTJ-XFKSJGNHSA-N CC1(C)CC(O)CC2(C)C(CCc3cocc3)C(=C)CCC12
1261 0.042105263 MFJQEKNPFKHQHP-MDZDMXLPSA-N C1(OC(CCCC/C=C/CCCCCCCC)CC1)=O
1262 0.042105263 MFJQEKNPFKHQHP-UHFFFAOYSA-N CCCCCCCCC=CCCCCC1CCC(=O)O1
1263 0.042105263 VXVWCUMIPQWFRF-UHFFFAOYSA-N CCCCCCCCCCCC=CCCC=CC(=O)O
1264 0.042105263 YAROMOHJGQYJJX-UHFFFAOYSA-N O=C1OCCC1CCC1C2(CCC3C1(C)CCCC3(C)C)OC2
1265 0.042105263 RAWBRRFIYOMBJI-UHFFFAOYSA-N CCC1(O)CCC2C1(C)CCC1C2CCC(=C1CCC(=O)O)C
1266 0.042105263 MFJQEKNPFKHQHP-OAGJVSPASA-N CCCCCCCCC=CCCCC[C@@H]1CCC(=O)O1
1267 0.041666667 KFWGTOAALSCZHD-YANRSIDTSA-N CC(=CC(=O)O)CCC1C(=CCC2C(C)(C)C(O)CCC12C)C
1268 0.041666667 KFWGTOAALSCZHD-YDQXQCNRSA-N CC(=C/C(=O)O)CCC1C(=CCC2C(C)(C)C(O)CCC12C)C
1269 0.041666667 RTEAMZXNKIVURE-UHFFFAOYSA-N CCCCCCCCCCCCCC#CC(=O)OCC
1270 0.041666667 QJVZFCHAWMXXQS-UHFFFAOYSA-N CCCCCCCCCCCCC1=CC=C(OCC(O)=O)C=C1
1271 0.041666667 KFWGTOAALSCZHD-ZJGHDVHGSA-N CC(=C/C(=O)O)CCC1C(=CCC2C(C)(C)C(O)CCC12C)C
1272 0.041666667 RPBBHWOCEQFKAP-CCEQCLNRSA-N CC1CC(O)C2C(C)(C)CCCC2(C)C13CCC4(COC=C4)O3
1273 0.041666667 SFLYEWVKFHGVIX-SBUWESJJSA-N CC1CCC2(C)C(CCC(O)C2=C)C1(C)CCc3cocc3
1274 0.041237113 HBPXTFBGGKSWCC-UHFFFAOYSA-N CC(C1COCC(=C2C(C1O)C(=CC2)C)C)CCC1OC1(C)C
1275 0.041237113 QDBSAAZIAMLNBF-WUOIFLIFSA-N CC1(C)CCCC2(C)C1CCC3(C)OC(CC23)c4cocc4
1276 0.041237113 FESYLDKBOOCXRD-UHFFFAOYSA-N CCCCCCCCCCCCCCCCOS(C)(=O)=O
1277 0.041237113 ASOVLMFHINHVMW-UHFFFAOYSA-N O=CCC1C(=CC(=O)C(C)C)CCC2C1(C)CCCC2(C)CO
1278 0.041237113 ORNXHPOXIVQOKU-RMJJICAUSA-N CC1(C)CCCC2(C)C(CCc3cocc3)C(=C)C(O)CC12
1279 0.041237113 ZXZNPKPEZYSHIX-UHFFFAOYSA-N CCCCCCCCCCCCC=CC1CCOC1=O
1280 0.041237113 RAPDNHHQZNDYKH-OHTHRQAUSA-N CC(=C/CO)CC(O)C=C(/C)CCC1C(=C)CCC(=O)C1(C)C
1281 0.041237113 QDBSAAZIAMLNBF-VBYALHQYSA-N CC1(C)CCCC2(C)C1CCC3(C)OC(CC23)c4cocc4
1282 0.040816327 WOWBZVWYOQOVBM-CGBFIWBNSA-N CC1=CC[C@H]2C(C)(C)[C@@H](O)CC[C@]2(C)[C@H]1CCc3cocc3
1283 0.040816327 XLCAQEQONUSLBK-UHFFFAOYSA-N OCC(CCC1C(=C)CCC2C1(C)CC(=O)CC2(C)C)(C=C)O
1284 0.040816327 DRMKQMUOMUJTSW-CZCYGEDCSA-N CC(C)c1ccoc1CC(=CCCC(=CCCC(=O)C)C)C
1285 0.040816327 YKJPQLLJSDWXDB-UHFFFAOYSA-N CCOC(=O)C(=C(C=CCC(CCCC(C)C)C)C)C
1286 0.040816327 HEWMLBASHHIPHP-QPIKJRODSA-N CC1CCC2(C)C(CCC=C2C)C1(C)CCC3CC(=O)OC3O
1287 0.040816327 JYGBGHZWUDFYIP-UAOWLTOQSA-N C(/C=C/C(/C)=C/[C@@H](C)CCCCCCCCCC)(=O)O
1288 0.040816327 YXJXBVWHSBEPDQ-UHFFFAOYSA-N C(CCCC=C=CCCCCCCCCCCC)(=O)O
1289 0.040816327 YXJXBVWHSBEPDQ-CYBMUJFWSA-N C(CCCCCCCCC)CC=[C@@]=C([H])CCCC(=O)O
1290 0.040816327 QUHRGXQJTPAPQQ-PEMGLXIVSA-N CCCCCCCCCCC\C=C/C=C/C(=O)OCC
1291 0.040816327 OGJVDZXCTTXWDL-UHFFFAOYSA-N OCC=C(C=CC=C(C=CC1=C(C)COCCC1(C)C)C)C
1292 0.040816327 HEWMLBASHHIPHP-URTLRTLISA-N CC1CCC2(C)C(CCC=C2C)C1(C)CCC3CC(=O)OC3O
1293 0.040816327 QUHRGXQJTPAPQQ-UHFFFAOYSA-N CCCCCCCCCCCC=CC=CC(=O)OCC
1294 0.040816327 YXJXBVWHSBEPDQ-ZDUSSCGKSA-N C(CCCCCCCCC)CC=[C@]=C([H])CCCC(=O)O
1295 0.04040404 ZMKDEQUXYDZSNN-OKLKQMLOSA-N C(CCCC/C=C/C/C=C/CCCCCCCC)(=O)O
1296 0.04040404 NMHPTAUYAAPPFD-SDNWHVSQSA-N [H]\C(CCCCCCCCC(O)=O)=C(\[H])C1=C(C)C(C)=C(CCC)O1
1297 0.04040404 UDRNVEPHBJFOHV-UHFFFAOYSA-N CCCC1(C)C(CCC2C1CCC1(C2CCC1=O)C)CC(=O)O
1298 0.04040404 ZUJRIJVETNXFEO-RICRECKTSA-N C(CC/C=C/CC/C=C/CCCCCCCCC)(=O)O
1299 0.04040404 PJSQIDIRJGWHOB-UHFFFAOYSA-N CCCCCCCCCCCC=CC=CCCC(=O)O
1300 0.04040404 FBHGYEZCVVTTHW-UHFFFAOYSA-N CCC1C(CCC2C1CCC1(C2CCC1C(=O)C)C)CC(=O)O
1301 0.04040404 CNKMVAJDUBKHMS-UHFFFAOYSA-N CCCCCCCCCC=CC=CCCCCC(=O)O
1302 0.04040404 ZUJRIJVETNXFEO-JPTBNZNUSA-N C(CC/C=C\CC/C=C\CCCCCCCCC)(=O)O
1303 0.04040404 CNKMVAJDUBKHMS-AQASXUMVSA-N C(CCCCCCCC)/C=C/C=C/CCCCC(=O)O
1304 0.04040404 UQQPKQIHIFHHKO-XVTLYKPTSA-N C(CCC/C=C\C/C=C\CCCCCCCCC)(=O)O
1305 0.04040404 AETQKLIUKSESEY-WSTZPKSXSA-N CC1=C(CCc2cocc2)C3(C)CCC(O)C(C)(C)C3CC1
1306 0.04040404 VMZIKKGYJROZNC-QGLGPCELSA-N C(C/C=C\C/C=C\CCCCCCCCCCC)(=O)O
1307 0.04 PZBCGOJEWTUDAL-UHFFFAOYSA-N CCCCCC(=O)C=CCCCC=CCC=CCCCC(=O)O
1308 0.04 DWTRZZZOVRPXRB-UHFFFAOYSA-N CCOC(=O)C=C(C(=CCC(CCCC(C)C)C)C)C
1309 0.04 WALNBYJTLJXJLX-IJLZKUKUSA-N CC(=CC(=O)CC(=CCCC(=CCCC(=C)C(O)CO)C)C)C
1310 0.04 OACSWPFHEOKUGW-IKWNAHHTSA-N CC(CCC1(C)C(C)CCC2(C)C1CC(=C2C)C=O)CC(=O)O
1311 0.04 BHXCSUCHIUZBFZ-JVBXVMCVSA-N CC1(C)CCCC2(C)C(CC(O)C(=C/CO)C=O)C(=C)CCC12
1312 0.04 KZLGFUZEKMOLGG-MTNOHMLPSA-N CCC[C@H](C)C[C@H](C)C=C(/C)C=C(/C)C1=C(C)C(=O)[C@@](C)(O)O1
1313 0.04 YKUBJKXDFHYMRG-SGCPRXINSA-N CC1(C)CCCC2(C)C(CC=C(C=O)/C(O)CO)C(=C)CCC12
1314 0.04 LTXVHDUNIFEKNO-NQAGYIRISA-N CC(CCC1C(=C)CCC2C(C)(CCCC12C)C=O)CC(=O)O
1315 0.04 HODQXFDHUOMDMB-UHFFFAOYSA-N COC1CC(CCC2C(C)C=CC3C2CCC(C3)C)OC(=O)C1
1316 0.04 CUIQJFFRKSRGBO-DBXJBYPCSA-N CC(=C/CO)CCC=C(/C)CCC=C(/C)CCC=C(/C)C(=O)O
1317 0.04 PFNQAMJQPRENKC-WGTHDFPRSA-N CC1(C)CCCC2(C)C1CCC3(C)OC(CC23)C(=C/CO)C=O
1318 0.04 WALNBYJTLJXJLX-HXUWFJFHSA-N CC(=CC(=O)CC(=CCCC(=CCCC(=C)[C@H](O)CO)C)C)C
1319 0.04 KHIGQKHDPOLRRR-GIRNQLJLSA-N CC(=CC(=O)CC(=CCCC(=CCCC1(C)OC1CO)C)C)C
1320 0.04 CBEDFJLNGRMUQV-UHFFFAOYSA-N CCCCCCCCCCCCCC1=CC(=O)C=C(OC)C1=O
1321 0.04 ICVDWVDHHWQZLB-OGJIFNPOSA-N CC(C)CC(=O)CC(=CCCC(=CCCC(=CC(=O)O)C)C)C
1322 0.04 TZPFWDHZUWQCLM-GOSISDBHSA-N CCCCCCCCCCCC1Cc2cc(O)cc(O)c2CO1
1323 0.04 WDPCCOWWQYAAIQ-UHFFFAOYSA-N OCC=C(C=CC=C(C=CC1C(C)C(=O)CCC1(C)C)C)C
1324 0.04 CASWWQVDGSTYMZ-UDVNOLRYSA-N CC(=CCC(=O)C(=CCCC(=CCCC(=C/CO)C)CO)C)C
1325 0.04 FGJMOLPEXIBPFG-OSTKQRCHSA-N COC(=O)CC(C)CCC1(C)C(C)CCC2C1CC(=O)C=C2C
1326 0.04 NCGFVCSHBVQLHK-NBOPCUGUSA-N CC(CCC=C(/C)C(=O)O)C1CCC(C)C12CC=C(C)C(O)C2
1327 0.04 PARJAFBQPWQWKC-IVPKFJTLSA-N CC1CCC2C(C)(C)C(O)CCC2(C)C13CCC4(COC=C4)O3
1328 0.04 KZLGFUZEKMOLGG-OEDDZMFJSA-N CCC[C@H](C)C[C@H](C)C=C(/C)C=C(C)/C1=C(C)C(=O)[C@@](C)(O)O1
1329 0.04 DZRCZGSKSCJAQO-LQSIBPKLSA-N CC1(C)CCCC2(C)C3CCC(=C(CO)/C=O)C=C3CCC12
1330 0.04 SLOWYSAJLSLLBS-GGPKGHCWSA-N CC1(C)CCCC2(C)C(CCc3cocc3)C(=CCC12)CO
1331 0.026666667 RNDQBEJGUFPCKX-AAMISZCHSA-N CC1(C)CC(O)C(=O)C2(C)C1CCC34CC(C)(CCC23)C=C4
1332 0.026666667 AXSRWSSRKVIZHD-GWFUDMHJSA-N CC1(CO)CCCC2(C)C3CCC(C)(CC34OC4C(O)C12)C=C
1333 0.026666667 HUQBQHDAVDLYEP-JLVMWRPASA-N CC1=C/CCC(=CCC(CCC(=CCC1)C)C(=C)C(=O)O)C
1334 0.026666667 GVWSMQKNQGVTAK-RFMQOLPOSA-N CC1=CCC(CCC(=C/CCC(=C/CC1)C(=O)O)C)C(C)(C)O
1335 0.026666667 GDDHFADDDLNPSH-UHFFFAOYSA-N CC(c1cc2CCC3(C(c2cc1O)(C)CCCC3(C)C)O)C
1336 0.026666667 MYKXARBAFQQWEL-UHFFFAOYSA-N Cc1cccc(C)c1N1C(N)=NC(N)=NC11CCCCC1
1337 0.026666667 MHAQPTOIDHNSCM-UHFFFAOYSA-N CCc1ccccc1N1C(N)=NC(N)=NC11CCCCC1
1338 0.026666667 ISPRHUJIKNEKQV-XSMYQPMNSA-N CC1(CO)CCCC2(C)C3CCC4CC3(C=C4CO)C(O)CC12
1339 0.026666667 HQCVRJOFBONDTQ-CBSVMGIZSA-N CC(C)C1=CC(=O)C2(C)CC=C(/C)CC(O)C=C(/C)CCC12
1340 0.026666667 KBVCTDDCRBZGIO-SHAPNJEPSA-N CC12CCCC(C)(C1CCC34CCC(CC23)C(=C)C4)C(=O)O
1341 0.026666667 UWEWYWFHCIKFMR-LJDSDSDDSA-N CC1(C)CCC[C@]2(C)[C@@]3(O)CC[C@@](C)(C[C@@]34CC[C@@]12OO4)C=C
1342 0.026666667 ISPRHUJIKNEKQV-XMBTWWKRSA-N CC1(CO)CCCC2(C)C3CCC4CC3(C=C4CO)C(O)CC12
1343 0.026666667 OZAJHJQSQQYTRD-UHFFFAOYSA-N CC(C)C1(O)CCC2(C)CC3(O)C(=C)CCCC3(C)C(O)C=C12
1344 0.026666667 KUDNZZJFTVEEJP-ZWOHWCSTSA-N CC1(O)CC23CCC1CC2C4(C)CCCC(C)(C4CC3)C(=O)O
1345 0.026666667 BHLWYXNPQWHDHX-UHFFFAOYSA-N CC(C)C1(O)CCC2(C)CC3(O)C(=C)CCC(O)C3(C)CC=C12
1346 0.026666667 DKXSZOQAGLAGBI-SDUHSUHWSA-N CC1=C/C(O)C2CCC(=C)C(CC(O)C(=CC(O)C1)C)C2(C)C
1347 0.026666667 MWAMRLIQNGNHLA-DZCDCVRZSA-N CC12CC3CCC4C(C)(CCCC4(C)C35CC1C2C5)C(=O)O
1348 0.026666667 AQCWXXFWDZMZFD-XDKCKUNGSA-N CC1(C)CCC[C@]2(C)[C@@H]1C[C@H](O)[C@]34C[C@](CO)(C=C3)[C@H](O)C[C@@H]24
1349 0.026666667 KUDNZZJFTVEEJP-DKUWUMJMSA-N CC1(O)CC23CCC1CC2C4(C)CCCC(C)(C4CC3)C(=O)O
1350 0.026666667 ZHAIQJLGKAVXSD-UHFFFAOYSA-N [H]C12CC3(CC1=C)C(O)CC1C(C)(CO)C(O)CCC1(C)C3CC2
1351 0.026666667 USEMRPYUFJNFQN-UHFFFAOYSA-N CC1=NN(C(C)=C1)C1=NC(C)=CC(NC2CCCCC2)=N1
1352 0.026666667 ZHAIQJLGKAVXSD-SSADKFRXSA-N CC1(CO)C(O)CCC2(C)C3CCC4CC3(CC4=C)C(O)CC12
1353 0.026666667 JXHXWPLGLBBOQS-QZTJIDSGSA-N CC1=CCCC(=C[C@@H]2[C@@H](CCC(=CCC1)C)C2(C)C)C(=O)O
1354 0.026666667 PSTBRYHJMYQAKG-SROBTCQMSA-N CC(=C)[C@H]1C[C@H]2O[C@H]1CC(=CCC[C@](C)(O)C=CC[C@]2(C)O)C
1355 0.026666667 PSTBRYHJMYQAKG-YABSAJJVSA-N CC(=C)[C@H]1C[C@H]2O[C@H]1CC(=CCC[C@@](C)(O)C=CC[C@]2(C)O)C
1356 0.026666667 MLSYHUFQDGSRNM-UIWVKPTASA-N CC12CC(O)CC(CO)(CO)C1CCC34CC(CCC23)C(=C)C4
1357 0.026666667 PDRYQKYYJPFATG-BDUQCRIQSA-N CC(C)C1=C2C(O)CC3(C)C(O)CCC(=C)C3(O)CC2(C)CC1
1358 0.026666667 KUDNZZJFTVEEJP-SZTHHFOZSA-N CC1(O)CC23CCC1CC2C4(C)CCCC(C)(C4CC3)C(=O)O
1359 0.026666667 BDWKHKXSYDEDRO-NOKCLISQSA-N CC1(CO)CCCC2(C)C3CCC4CC3(C(O)CC12)C5OC45C
1360 0.026666667 XJSSRXITQUJZLO-IESDJGKPSA-N CC1(O)CC23CCC4C(C)(CCCC4(C)C(=O)O)C2CCC1C3
1361 0.026666667 MVCPPAWXGSLXQJ-MSPXFKQSSA-N CC12CCC3C(CCC4C3(C)CCCC4(C)C(=O)O)(C1)C=C2
1362 0.026666667 URNIZNROVUIVOM-SFHVURJKSA-N CC(C)[C@@H]1CCC(=CCCC(=CCC=C(C)C=C1)C)C(=O)O
1363 0.026666667 RNDQBEJGUFPCKX-FMLPJPNWSA-N CC1(C)CC(O)C(=O)C2(C)C1CCC34CC(C)(CCC23)C=C4
1364 0.026666667 PAJQNXUWYZXFIX-UHFFFAOYSA-N CCCCN(CCCC)SSN(CCCC)CCCC
1365 0.026666667 GEANNTVLCDDBTE-SSKYDLQKSA-N CC12CC34CCC5C(C)(CCC(=O)C5(C)CO)C3CC1C2C4
1366 0.026666667 PJVZQWKLUCVIQA-UHFFFAOYSA-N CC(C)C1=CC=C(C)CCC=C(C)CCC=C(CC1)C(=O)O
1367 0.026666667 WZMNIACHVDKCII-OGDMOPOQSA-N CC(=C)C1CCC(CO)CCCC(=CCCC(=CC1)C)C(=O)O
1368 0.026666667 SMJRKTGCQAVGTN-OYHGJPMPSA-N CC1(CO)CCCC2(C)C3CCC4CC3(C(O)CC12)C(O)C4=C
1369 0.026666667 LJSYRQSDMJDHAQ-RNAQZQGESA-N C[C@]1(CO)CCC[C@]2(C)[C@@H]1CC[C@@]34C[C@@H]([C@@H](O)C[C@@H]23)C(=C)[C@H]4O
1370 0.026666667 LDZCJAGHLQSBQE-CALFIEGDSA-N CC1=CC23CC1CCC2C4(C)CCC(O)C(C)(CO)C4CC3O
1371 0.026666667 WMHREDSUBDBVMM-UKMGTTNKSA-N CC1(C)CCC[C@]2(C)[C@H]3CC(=O)[C@@]4(C)[C@H](CO)[C@H]4[C@@H]3CC[C@@]12O
1372 0.026666667 LDZCJAGHLQSBQE-SSADKFRXSA-N CC1=CC23CC1CCC2C4(C)CCC(O)C(C)(CO)C4CC3O
1373 0.026666667 UADIKEUOAMACNA-UHFFFAOYSA-N CN1C(C)=CC2=C1N=C(N=C2N1CCCC1)N1CCCC1
1374 0.026666667 PJVZQWKLUCVIQA-RJVZQQKXSA-N CC(C)C1=CC=C(/C)CCC=C(/C)CCC=C(CC1)/C(=O)O
1375 0.026666667 XQEWZLFDJKFNOB-ZRNYENFQSA-N CC(C)C1=C2CCC3(CO)C(O)CCC(=C)C3(O)CC2(C)CC1
1376 0.026666667 BDWKHKXSYDEDRO-SCYLNOJRSA-N CC1(CO)CCCC2(C)C3CCC4CC3(C(O)CC12)C5OC45C
1377 0.026666667 MVCPPAWXGSLXQJ-GFBDQPOWSA-N CC12CCC3C(CCC4C3(C)CCCC4(C)C(=O)O)(C1)C=C2
1378 0.026666667 XJSSRXITQUJZLO-IVJAHPGJSA-N CC1(O)CC23CCC4C(C)(CCCC4(C)C(=O)O)C2CCC1C3
1379 0.026666667 KVXIIWXASNGZCV-UHFFFAOYSA-N CCN(CC)CCCC(C)NC1=CC(N)=NC2=C1N=CC=N2
1380 0.026666667 XJSSRXITQUJZLO-UREAJCHJSA-N CC1(O)CC23CCC4C(C)(CCCC4(C)C(=O)O)C2CCC1C3
1381 0.026666667 PFARKZSZUSTYKQ-JBFVKFSPSA-N CC(C)C1CCC(=CCCC(=CCCC2=CC1OC2=O)C)C
1382 0.026666667 URNIZNROVUIVOM-SQJXKLOBSA-N CC(C)C1CCC(=CCCC(=CCC=C(C)/C=C/1)C)C(=O)O
1383 0.026666667 UADIKEUOAMACNA-UHFFFAOYSA-N CN1C(C)=CC2=C1N=C(N=C2N1CCCC1)N1CCCC1
1384 0.026666667 FHMXLTFKWLTIJN-UHFFFAOYSA-N [H]C12CCC([H])(C1)C(C2)C(C)(OC(=O)C(C)=C)C1CC2([H])CCC1([H])C2
1385 0.026666667 IMTALAQFNMNFQQ-UHFFFAOYSA-N CC[Si](CC)(CC)[SiH](C1=C(C)C=C(C)C=C1C)C(C)(C)C
1386 0.026666667 FLGAFUAMEXILLB-BCXNIRJGSA-N CC12CC34CCC5C(C)(CCCC5(C)C(=O)O)C3CC1C2C4
1387 0.026666667 XJSSRXITQUJZLO-WKSAYYPHSA-N CC1(O)CC23CCC4C(C)(CCCC4(C)C(=O)O)C2CCC1C3
1388 0.026666667 MVCPPAWXGSLXQJ-PDURBABISA-N CC12CCC3C(CCC4C3(C)CCCC4(C)C(=O)O)(C1)C=C2
1389 0.026666667 FLGAFUAMEXILLB-UHFFFAOYSA-N [H]C12CC34CC1(C)C2CC3C1(C)CCCC(C)(C1CC4)C(O)=O
1390 0.026666667 ISPRHUJIKNEKQV-ZCPFRKCISA-N CC1(CO)CCCC2(C)C3CCC4CC3(C=C4CO)C(O)CC12
1391 0.026666667 MVCPPAWXGSLXQJ-UAMWHYHDSA-N CC12CCC3C(CCC4C3(C)CCCC4(C)C(=O)O)(C1)C=C2
1392 0.026666667 RRYTXWAMRRHHAA-UMBUOUCESA-N CC12CCC3C(CCC4C(C)(C)C5(O)CCC34CO5)(C1)C=C2
1393 0.026666667 VYEDTAFUFNTUOQ-UVCVXWOUSA-N CC(C)C1CCC(=C)C2C3CC(C)(O)C4CCC(C)(O4)C(O3)C12
1394 0.026666667 ZHOQSUGYUQVEER-MXPJZEDJSA-N CC(C)C1CCC(=CCCC(C)CC(O)CC2=CC1OC2=O)C
1395 0.026666667 YQRHFPSCUBKRIZ-RJHYLEMXSA-N CC(C)C1=CCC2(C)CC=C(/C)CCC=C(CCC12)/C(=O)O
1396 0.026666667 CKQYYRHXSSLNHM-UHFFFAOYSA-N O=C1CC2CCC3C(C2(CC1C)C)CCC1(C3(O)CCC1O)C
1397 0.026666667 ISPRHUJIKNEKQV-UHFFFAOYSA-N CC1(CO)CCCC2(C)C3CCC4CC3(C=C4CO)C(O)CC12
1398 0.026666667 SMJRKTGCQAVGTN-UHFFFAOYSA-N CC1(CO)CCCC2(C)C3CCC4CC3(C(O)C4=C)C(O)CC12
1399 0.026666667 PJBVNWALMGORST-UHFFFAOYSA-N COCC1=C(C)C(C2CCCC2)=C(O)C(C2CCCC2)=C1C
1400 0.026666667 BHLWYXNPQWHDHX-WKWVNEEDSA-N CC(C)C1(O)CCC2(C)CC3(O)C(=C)CCC(O)C3(C)CC=C12
1401 0.026666667 PJVZQWKLUCVIQA-UTPOLXMRSA-N CC(C)C1=CC=C(/C)CCC=C(/C)CCC=C(/CC1)C(=O)O
1402 0.026666667 MVCPPAWXGSLXQJ-UHFFFAOYSA-N CC12CC3(CCC4C(C)(CCCC4(C)C(O)=O)C3CC1)C=C2
1403 0.026666667 XJSSRXITQUJZLO-UHFFFAOYSA-N CC1(O)CC23CC1CCC2C1(C)CCCC(C)(C1CC3)C(O)=O
1404 0.026666667 FLGAFUAMEXILLB-SSKYDLQKSA-N CC12CC34CCC5C(C)(CCCC5(C)C(=O)O)C3CC1C2C4
1405 0.026666667 VKALYCIKIXGXBW-XRNRSJMDSA-N CC1(CCC2=C(C1)C(O)CC3C(C)(CO)C(O)CCC23C)C=C
1406 0.026666667 FLGAFUAMEXILLB-KWCFOIOVSA-N CC12CC34CCC5C(C)(CCCC5(C)C(=O)O)C3CC1C2C4
1407 0.026666667 OGHMLISGZARJGS-UHFFFAOYSA-N CC1CC23CC1(O)CCC2C1(C)CCC(C)(CC1CC3)C(O)=O
1408 0.026666667 HADOPAZPQPTQTQ-LMOGBVFGSA-N CC1(O)CC23CCC4C5(C)CCCC4(C(O)OC5)C2CCC1C3
1409 0.026666667 LDNAOWMCPDDNLK-MXZSYGRSSA-N CC1(C)CCCC2(C1CCC34CC(CCC23)C(C)(O)C4)C(=O)O
1410 0.026666667 DCOUNUNOWWJFAA-NQOFJFAASA-N CC12CCCC(C)(C1CCC34CCC(CC23)C(CO)C4)C(=O)O
1411 0.026666667 MLSYHUFQDGSRNM-BVPSZOQCSA-N CC12CC(O)CC(CO)(CO)C1CCC34CC(CCC23)C(=C)C4
1412 0.026666667 XJSSRXITQUJZLO-BHHNFVLOSA-N CC1(O)CC23CCC4C(C)(CCCC4(C)C(=O)O)C2CCC1C3
1413 0.026666667 OZAJHJQSQQYTRD-SLHNCBLASA-N CC(C)C1(O)CCC2(C)CC3(O)C(=C)CCCC3(C)C(O)C=C12
1414 0.026666667 YUSMZTPENPSNCC-UHFFFAOYSA-N OC1C(O)CCC2C1C1CCC3=CCCC4C3C1C(C2)CC4
1415 0.026666667 URNIZNROVUIVOM-BRQOXNKISA-N CC(C)[C@@H]1CCC(=CCCC(=CCC=C(C)/C=C/1)C)C(=O)O
1416 0.026666667 VEFNCYGNRHYTPX-WHDWYGJZSA-N CC(=C)C1CCC(=C/CCC(=CCCC(=C/C1)C)C(=O)O)C
1417 0.026666667 CCVFQDDNSUGDTB-UHFFFAOYSA-N OC1CC2(C)C(C3C1C1(C)CCC#CC1CC3)CCC2(C)O
1418 0.026666667 MVCPPAWXGSLXQJ-VQSWZGCSSA-N CC12CCC3C(CCC4C3(C)CCCC4(C)C(=O)O)(C1)C=C2
1419 0.026666667 WPJBQAROQHYNMO-LFFOPEAISA-N CC(C)C1=CC=C(/C)CCC=C(CCC=C(/C)CC1)/C(=O)O
1420 0.026666667 BDWKHKXSYDEDRO-JUBVGSPESA-N CC1(CO)CCCC2(C)C3CCC4CC3(C(O)CC12)C5OC45C
1421 0.026666667 HUQJLDLNVNPKBC-ZQYNSNHWSA-N CC1(CO)CCCC2(C)C3CCC4(C)C=CC3(C(O)CC12)C4O
1422 0.026666667 PENQGZMPAYQBKA-UHFFFAOYSA-N OC(=O)C12C(O)CC3C(C1CCC1(C2CCC1)C)(C)CCCC3
1423 0.026666667 IVILGQFEEVXKDO-QGKRQCMOSA-N CC1C=CC(=O)C2(C)CCC3C4C(C)(C)CC(O)C4(C)CC123
1424 0.026666667 YUMOQULICSTAGN-DCGFJQNMSA-N CC1(C)CCCC2(C)C1CCC34CC(O)(CO)C(C=C3)C(O)C24
1425 0.026666667 XSTDCUOYLNXBIN-PSBVTDFSSA-N C1(=O)C=C(C)C[C@@]2([H])[C@H](C(C)C)CC[C@@]2(C)C2CC[C@@]3(O[C@]123)C
1426 0.026666667 PDRYQKYYJPFATG-CZKCSJLSSA-N CC(C)C1=C2C(O)CC3(C)C(O)CCC(=C)C3(O)CC2(C)CC1
1427 0.026666667 CKAOSCJYGKNKHG-UHFFFAOYSA-N CC1CC23CC1CCC3C1(C(CC2O)C(C)(CCC1)C(=O)O)C
1428 0.026666667 FFDZEKYNUVRVOG-UHFFFAOYSA-N OC(=O)C1(C)CCCC2(C1CCC13C2CCC(C3)(C(C1)C)O)C
1429 0.026666667 BDWKHKXSYDEDRO-UHFFFAOYSA-N CC12OC1C13CC2CCC1C1(C)CCCC(C)(CO)C1CC3O
1430 0.026666667 IRCRXYQGZNICPX-IOGCSYSISA-N CC(=C)C1=C2CC(=CCCC(=CCC[C@](C)(O2)[C@@H](O)C1)C)C
1431 0.026666667 VEFNCYGNRHYTPX-KMUGVEAXSA-N CC(=C)[C@H]1CCC(=CCCC(=CCCC(=C/C1)C)C(=O)O)C
1432 0.026666667 VMHMAHKEDYZBCR-UHFFFAOYSA-N OC1CC2(C)C(O)CCC2C2C1C1(C)CCC(=O)C(C1CC2)C
1433 0.026666667 ICYKWERMXSXUJL-UHFFFAOYSA-N OC1C(O)C=C2C3C1CCCC3C1C3C2CCCC3CCC1
1434 0.026666667 XJSSRXITQUJZLO-IOWKLJEMSA-N CC1(O)CC23CCC4C(C)(CCCC4(C)C(=O)O)C2CCC1C3
1435 0.026666667 JPEXTCWYTZQUJJ-UHFFFAOYSA-N O=C1CCC2(C(C1C)CCC1C2CCC2(C1(O)CCC2O)C)C
1436 0.026666667 SMJRKTGCQAVGTN-SSKHUGDLSA-N CC1(CO)CCCC2(C)C3CCC4CC3(C(O)CC12)C(O)C4=C
1437 0.026666667 LUPKGTNCHGSWNL-UHFFFAOYSA-N OC1C2CC3CCCCC3C3C2C2C(C1O)CCC=C2CC3
1438 0.026666667 UZCLHCGBVQQBGJ-UHFFFAOYSA-N OC1C2=CCCC3C2C2C(C1O)C1CCCCC1CC2CC3
1439 0.026666667 MVCPPAWXGSLXQJ-JKXAUXGLSA-N CC12CCC3C(CCC4C3(C)CCCC4(C)C(=O)O)(C1)C=C2
1440 0.026666667 FKUNRSJLNKRKMY-QAINLGQKSA-N CC1(C)CCCC2(C)C3CCC4C(O)C3(CC4=C)C(=O)CC12
1441 0.026666667 SYEJJTJVSSKDSP-ZGRNZVCFSA-N CC1C2CC(O)C3C4(C)CCCC(C)(C)C4C(O)CC3(C2)C1=O
1442 0.026666667 UOOSOJLICIHJEA-KMOKFDNISA-N CC(C)C1=CC(=O)C2(C)CC=C(/C)CCC3OC3(C)CCC12
1443 0.026666667 JXHXWPLGLBBOQS-ZUAPZGLESA-N CC1=C/CCC(=CC2C(CCC(=CCC1)C)C2(C)C)C(=O)O
1444 0.026666667 ZHAIQJLGKAVXSD-CALFIEGDSA-N CC1(CO)C(O)CCC2(C)C3CCC4CC3(CC4=C)C(O)CC12
1445 0.026666667 AQCWXXFWDZMZFD-KHUABEEFSA-N CC1(C)CCCC2(C)C1CC(O)C34CC(CO)(C=C3)C(O)CC24
1446 0.026666667 HQCVRJOFBONDTQ-BZVGYOAPSA-N CC(C)C1=CC(=O)C2(C)CC=C(/C)CC(O)C=C(/C)CCC12
1447 0.026666667 SMJRKTGCQAVGTN-RLRKYXOPSA-N CC1(CO)CCCC2(C)C3CCC4CC3(C(O)CC12)C(O)C4=C
1448 0.026666667 CUMUGEMLYYDSSL-OTBGIOJWSA-N CC12CC34CCC5C(CO)(CO)CC(O)CC5(C)C3CC1C2C4
1449 0.026666667 CDOFKINRSVUFQV-UHFFFAOYSA-N CC1C2CCC3C(C1O)(C2)CCC1C3(C)CCCC1(C)C(=O)O
1450 0.026666667 AMMSAEDIYFGJOT-UHFFFAOYSA-N C=CC1(C)CCC2C(=C1)C1(O)OC3CCC2(C)C(C1)C3(C)C
1451 0.026666667 MVCPPAWXGSLXQJ-NRWMGAILSA-N CC12CCC3C(CCC4C3(C)CCCC4(C)C(=O)O)(C1)C=C2
1452 0.026666667 WZMNIACHVDKCII-IQYVIMFFSA-N CC(=C)C1CCC(CO)CCCC(=CCCC(=CC1)C)C(=O)O
1453 0.026666667 BDWKHKXSYDEDRO-RJCCPDKISA-N CC1(CO)CCCC2(C)C3CCC4CC3(C(O)CC12)C5OC45C
1454 0.026666667 AFGDEAFJDXIVRK-CWHZZVQRSA-N CC12CC34CCC5C(C)(CCC(O)C5(CO)CO)C3CC1C2C4
1455 0.026666667 SMJRKTGCQAVGTN-MVPCEKCOSA-N CC1(CO)CCCC2(C)C3CCC4CC3(C(O)CC12)C(O)C4=C
1456 0.026666667 ZXZOOXSGJLRGME-UHFFFAOYSA-N OC1C=CCC2(C1(C)C1CCC3(C(C1CC2)CCC3(C)O)C)O
1457 0.026666667 BHLWYXNPQWHDHX-UEDWAMCQSA-N CC(C)C1(O)CCC2(C)CC3(O)C(=C)CCC(O)C3(C)CC=C12
1458 0.026666667 PRJHBPDLCPVDAO-RUSOHIBLSA-N CC1(C)CCCC2(C)C1CC(O)C34CC(O)(CO)C(CC23)C=C4
1459 0.026666667 RSEPFMSDFDKJDO-CYWCEOHPSA-N CC(=C)C1CCC2(C)CC=C(/C)CCC=C(CCC12)/C(=O)O
1460 0.026315789 RMHPXSJFXKVIDV-UHFFFAOYSA-N O=C1CC2CCC3C(C2(CC1C)C)CC(C1(C3CCC1O)C)O
1461 0.026315789 QNWYJYRNHBMZCC-CCOVMOLUSA-N CC1(C)CCCC2(C)C3CCC4CC3(CC(O)C12)C(=O)C4=C
1462 0.026315789 VAKFOZRYGYXCLM-UHFFFAOYSA-N COC(=O)C1CCCC2(C)C1CCC13CC4C(CC21)C4(C)C3
1463 0.026315789 NIKHGUQULKYIGE-XPWCJWLUSA-N CC12CCCC(C)(C1CCC34CC(CCC23)C(=C)C4)C(=O)O
1464 0.026315789 NSHAHXGLWQWJEE-UHFFFAOYSA-N O=CC1(C)CCCC2(C1CC(O)C13C2CCC(C3)C(=C)C1)C
1465 0.026315789 NIKHGUQULKYIGE-FUPFEQNASA-N CC12CCCC(C)(C1CCC34CC(CCC23)C(=C)C4)C(=O)O
1466 0.026315789 VWLKKOMOVVKIAN-UHFFFAOYSA-N O=C1CCC2(C(C1C)CCC1C2(O)CCC2(C1CCC2O)C)C
1467 0.026315789 LXHRQKRVBJFDRM-GRLHSABHSA-N CC1(CCC2C(=C1)C(O)CC3C(C)(CO)C(O)CCC23C)C=C
1468 0.026315789 UTKODYLDECQIFP-RUTGWLNGSA-N C[C@@H]1[C@@H]2CC[C@@]3(O)C(C)(C)CCC[C@]3(C)[C@H]2Cc4occc14
1469 0.026315789 ATRODRMHXAPTQO-UHFFFAOYSA-N O=CC1(C)CCOCC2(C1CCC13C2CCC(C3)C(=C)C1)C
1470 0.026315789 DDEGWWICXAREPU-UHFFFAOYSA-N OCC1(C=O)CCCC2(C1CCC13C2CCC(C3)C(=C)C1)C
1471 0.026315789 QNWYJYRNHBMZCC-YSBNHYEQSA-N CC1(C)CCCC2(C)C3CCC4CC3(CC(O)C12)C(=O)C4=C
1472 0.026315789 LXHRQKRVBJFDRM-OWLVHUDESA-N CC1(CCC2C(=C1)C(O)CC3C(C)(CO)C(O)CCC23C)C=C
1473 0.026315789 NIKHGUQULKYIGE-UHFFFAOYSA-N C=C1CC23CC1CCC3C1(C(CC2)C(C)(CCC1)C(=O)O)C
1474 0.026315789 YZXGGAJSUJTZGM-UHFFFAOYSA-N O=C1CC2CCC3C(C2(CC1C)C)(O)CCC1(C3CCC1O)C
1475 0.026315789 NIKHGUQULKYIGE-ANOHPKFUSA-N CC12CCCC(C)(C1CCC34CC(CCC23)C(=C)C4)C(=O)O
1476 0.026315789 NIKHGUQULKYIGE-JSQCUCEHSA-N CC12CCCC(C)(C1CCC34CC(CCC23)C(=C)C4)C(=O)O
1477 0.026315789 ACHVPRMUSGKURD-UHFFFAOYSA-N OC1CC2(C)C(O)CCC2C2C1C1(C)CC(C)C(=O)CC1CC2
1478 0.026315789 NIKHGUQULKYIGE-SLBIIXIFSA-N CC12CCCC(C)(C1CCC34CC(CCC23)C(=C)C4)C(=O)O
1479 0.026315789 NIKHGUQULKYIGE-HEMOKCEJSA-N CC12CCCC(C)(C1CCC34CC(CCC23)C(=C)C4)C(=O)O
1480 0.026315789 NIKHGUQULKYIGE-XLQBFBSWSA-N CC12CCCC(C)(C1CCC34CC(CCC23)C(=C)C4)C(=O)O
1481 0.026315789 PEVPTRLNHNJRMF-FKSZAOESSA-N CC1(C)CCCC2(C)C1CC(O)C3=C2C(O)CC(C)(C=C)C3O
1482 0.026315789 UTKODYLDECQIFP-NTNYXWSSSA-N CC1C2CCC3(O)C(C)(C)CCCC3(C)C2Cc4occc14
1483 0.026315789 NIKHGUQULKYIGE-ZHAUUAPESA-N CC12CCCC(C)(C1CCC34CC(CCC23)C(=C)C4)C(=O)O
1484 0.026315789 NIKHGUQULKYIGE-MHHCCDILSA-N [C@@]123CC([C@@H](CC[C@@]1([H])[C@]1(C)CCC[C@@](C)(C(O)=O)[C@@]1([H])CC2)C3)=C
1485 0.026315789 DKQIFANEGGFWQF-YWOWCHBYSA-N CC=C(C)/C(=O)OC1CC=C(/C)CCC(C(C)C)C(O)C=C1/C
1486 0.026315789 NIKHGUQULKYIGE-FDGFBPQASA-N CC12CCCC(C)(C1CCC34CC(CCC23)C(=C)C4)C(=O)O
1487 0.026315789 VPMYNGIVKGYVTJ-UHFFFAOYSA-N O=CC1(C)COCCC2(C1CCC13C2CCC(C3)C(=C)C1)C
1488 0.026315789 GKQDJPUYLAZGNR-UHFFFAOYSA-N CC(C)(C)C1=CC(OCC=O)(C=C(C1=O)C(C)(C)C)C(C)(C)C
1489 0.026315789 NIKHGUQULKYIGE-OTCXFQBHSA-N C[C@@]12CCC[C@@]([C@H]1CC[C@]34[C@H]2CC[C@H](C3)C(=C)C4)(C)C(=O)O
1490 0.026315789 NIKHGUQULKYIGE-YZOVGUKHSA-N C[C@@]12CCC[C@@](C)([C@H]1CC[C@]34C[C@H](CC[C@@H]23)C(=C)C4)C(=O)O
1491 0.026315789 DLJPRZAOAHGUNE-XSBFNCLBSA-N CC1(C)CCC(O)C2(C)C1C(O)CC3=CC(C)(CCC23O)C=C
1492 0.026315789 QPVVDMDIDPTHLM-UHFFFAOYSA-N O=C1CCC2(C(C1C)CCC1C2CC(O)C2(C1CCC2O)C)C
1493 0.026315789 HHAMKMUMKLXDFQ-UHFFFAOYSA-N CC12CCCC(C)(C1CCC13CC(CO)C(C1)CCC23)C(O)=O
1494 0.025974026 RMUAUSHZJJJLAG-OTCXFQBHSA-N CC1=CC23CCC4C(C)(CCCC4(C)C(=O)O)C2CCC1C3
1495 0.025974026 CERVTUAUCFTECC-BZBIEECJSA-N CC(C)C1CCC(=CCC(OC(=O)C=C(C)C)C(=CC1O)C)C
1496 0.025974026 IFUJUCUWCLVMER-LWFIEOFISA-N CC1(C)CCCC2(C)C1CC(O)C34CC(CCC23)C(=C)C4=O
1497 0.025974026 IFUJUCUWCLVMER-XNCJAFBWSA-N CC1(C)CCCC2(C)C1CC(O)C34CC(CCC23)C(=C)C4=O
1498 0.025974026 GVRSRBHKKBQMPF-UHFFFAOYSA-N O=CC1(C)CCC(C2(C1CCC13C2CCC(C3)C(=C)C1)C)O
1499 0.025974026 VJFSJIVJRPXIHG-NUOCWCKFSA-N CC(C)C1C(CC(=CCCC(=CC1O)C)C)OC(=O)C=C(C)C
1500 0.025974026 NAXNFKLYIAMLNJ-AENSMRSESA-N CC1=CC2CCC3C(C)(CCCC3(C)C24CCC1C4)C(=O)O
1501 0.025974026 RMUAUSHZJJJLAG-JSQCUCEHSA-N CC1=CC23CCC4C(C)(CCCC4(C)C(=O)O)C2CCC1C3
1502 0.025974026 PKQHNSVYCSSAAW-UROSTWFSSA-N CC=C(C)/C(=O)OC1CC(=CCCC(=CC(O)C1C(C)C)C)C
1503 0.025974026 JTYZBWKZGUVYMS-UHFFFAOYSA-N OC1CC2(C)C(C3C1C1(C)CC#CCC1CC3)CCC2(C)O
1504 0.025974026 HCCCYDLUFISNCU-UHFFFAOYSA-N CC(C)(C)OC(=O)NC(CCC=C)C(=O)OC(C)(C)C
1505 0.025974026 GZZIKLZSDKTZKI-UHFFFAOYSA-N OC1CC(C2(C1C1CCC3C(C1CC2)(C)CC(C(=O)C3)C)C)O
1506 0.025974026 PKQHNSVYCSSAAW-PKZSKHQKSA-N CC=C(C)/C(=O)O[C@H]1CC(=CCCC(=C[C@H](O)[C@H]1C(C)C)C)C
1507 0.025641026 PJBQQIKTIGUTST-PDURBABISA-N CC1(CCC2C(O)(CCC3C2(C)CCCC3(C)C(=O)O)C1)C=C
1508 0.025641026 JDHFPLQEBDVGBA-QJHGETCDSA-N CC=C(C)/C(=O)OC1CC(=CCCC(C)(O)C=CC1C(C)C)C
1509 0.025641026 LRZJASNGRXSNCR-PCMNTEJDSA-N CC(C)C1CCC2C3C=CC(C)(O)CCC3(C)CCC12C(=O)O
1510 0.025641026 CNXNDDAYXSUMQT-SZBDGJFISA-N CC1C=CC(=O)C2(C)CCC3C4C(C)(C)C(O)CC4(C)CC123
1511 0.025641026 HHAMKMUMKLXDFQ-GVUXFJDWSA-N CC12CCCC(C)(C1CCC34CC(CO)C(CCC23)C4)C(=O)O
1512 0.025641026 PJBQQIKTIGUTST-FMPVVUMJSA-N CC1(CCC2C(O)(CCC3C2(C)CCCC3(C)C(=O)O)C1)C=C
1513 0.025641026 YPFUORWOJTXNAK-QVHKTLOISA-N CC(C)C(O)(OC(=O)CC1CCN2CCCC12)C(C)O
1514 0.025641026 LRZJASNGRXSNCR-MXFTUIMMSA-N CC(C)C1CCC2C3C=CC(C)(O)CCC3(C)CCC12C(=O)O
1515 0.025641026 VUSWSCOSLIOLCY-VKLGIJBQSA-N CC1CCC2C1C3C(CC(O)C23C)C(=C)C(O)C=CC(C)(C)O
1516 0.025641026 DXXSFIAPOIOUMX-UHFFFAOYSA-N CCCC(C)(COC(=O)NC(C)C)COC(=O)NC(C)C
1517 0.025641026 SGFFQVZZQJPQCZ-UHFFFAOYSA-N COC1CCC2(C(=CCC3C2(O)CCC2(C3CC(C2)O)C)C1)C
1518 0.025641026 DBXFBBIACMFIML-UHFFFAOYSA-N C=CC1(C)CCC2C3(C1)OC3CC1C2(C)CCCC1(C)C=O
1519 0.025641026 CBKJHFNAXLEAEZ-JADWYGHVSA-N CC1(C)[C@H](O)CC[C@@]2(C)[C@H]1CCC3=C[C@](C)(C[C@@H](O)[C@]23O)C=C
1520 0.025641026 QEKFQDWHWQXURE-KUZDCQBHSA-N CC1(C)C(O)CCC2(C)C1CCC34CC(CCC23)C(C4)C(=O)O
1521 0.025641026 SLYATEMHIZLPFQ-UHFFFAOYSA-N O=CC1(C)CCCC2(C1CC=C1C2CCC2(C1O2)C(C)C)C
1522 0.025641026 BYSCILLICJJVAQ-OGTXFPKISA-N CC1(C)CCCC2(C)C1CCC34CC(CC(=O)C23)C(O)(CO)C4
1523 0.025641026 GPSPSNASZGKBJQ-GNLOLKOISA-N CC1(C)CCC(O)C2(C)C1CC(O)C3=CC(C)(CC(O)C23)C=C
1524 0.025641026 HHAMKMUMKLXDFQ-IHAQYFQTSA-N CC12CCCC(C)(C1CCC34CC(CO)C(CCC23)C4)C(=O)O
1525 0.025641026 PJBQQIKTIGUTST-BEUOHLRXSA-N C[C@@]1(CC[C@@H]2[C@](O)(CC[C@H]3[C@@]2(C)CCC[C@]3(C)C(=O)O)C1)C=C
1526 0.025641026 PEUNHTSHSYXJKN-UHFFFAOYSA-N O=CC1(C)C(O)CCC2(C1CCC13C2CCC(C1)C(=C)C3)C
1527 0.025316456 SZCSQVCKEKGMCP-NPOZLBJPSA-N CC1=CC[C@@H]2[C@@H]1[C@H](O)[C@@H](CCC2=C)[C@@](C)(O)CC=C/C(C)(C)O
1528 0.025316456 BUPPRASFVFZARE-DBVUQKKJSA-N CC(C)C1(O)CCC2=C(CCC3C(C)(C)CCCC23C(=O)O)C1
1529 0.025316456 XIHVWXFBGJURKU-RACLHMPKSA-N CC(C)C1=CC(=O)C2(C)CCC3(C)C=CC(C)(O)CCC3C12
1530 0.025316456 KCPKSEZMDZTRNW-UHFFFAOYSA-N OCCCCCCCCC=CCCCCCCC#CO
1531 0.025316456 QGCYTPYLLIAKGA-FXAWDEMLSA-N CC(C)(O)c1cc2CCC3C(C)(C)CCCC3(C)c2cc1O
1532 0.025316456 DBUNJQDVQLDKBA-UHFFFAOYSA-N OCC12CCC3C(C2CCC1O)CCC1C3(C)CCC(=O)C1C
1533 0.025316456 ZWHMNPKOSMHLTD-IICBUUCQSA-N CC(C)(O)C=CC(O)C(=C)C1CCC2(C)CC3OC3(C)CCC12
1534 0.025316456 GRMFWMNUOYVJMZ-UHFFFAOYSA-N OCC12CCC3C(C2CCC1O)CCC1C3(C)CC(C)C(=O)C1
1535 0.025316456 OULIPXLQCGDSIU-UHFFFAOYSA-N CC(C)(C)C1=CC(=CC(=C1O)C(C)(C)C)C1OCC(C)(C)CO1
1536 0.025316456 QGCYTPYLLIAKGA-UHFFFAOYSA-N Oc1cc2c(cc1C(O)(C)C)CCC1C2(C)CCCC1(C)C
1537 0.025316456 SZCSQVCKEKGMCP-MTRKHWBZSA-N CC1=CC[C@@H]2[C@@H]1[C@H](O)[C@@H](CCC2=C)[C@@](C)(O)CC=CC(C)(C)O
1538 0.025316456 OWAANMSIPJPLRQ-UHFFFAOYSA-N CCN1CCCC1CNC(=N)NC(=N)NC1=CC=C(C)C=C1
1539 0.025 JZGWALQXORPSGB-UHFFFAOYSA-N COC1CCC2(C(=CCC3C2COCC2(C3CC(C2)O)C)C1)C
1540 0.025 VIIXCDVJZSQQTK-UHFFFAOYSA-N O=C1CCC2(C(C1C)CCC1C2COCC2(C1CCC2O)C)C
1541 0.025 KVNFPGXPSIORTH-UHFFFAOYSA-N CCC(C(CC)C1CCC(=O)CC1)C1CCC(O)CC1
1542 0.025 GUVAPHMUDZCZOQ-UHFFFAOYSA-N O=C1CC2CCC3C(C2(CC1C)C)COCC1(C3CCC1O)C
1543 0.025 IHYSOTMRKCTTIE-UHFFFAOYSA-N CCCC(C)(C)C1=CC(=C(OCC(O)=O)C=C1)C(C)(C)CCC
1544 0.025 CGEJKJFJFDUHTL-UHFFFAOYSA-N CCCCCN=C(CCN=C(C(C(CO)(C)C)OC)O)O
1545 0.025 CNEAFYADRZPYEP-UGCNJCKESA-N CC1(C)CCCC2(C)C3CCC4CC3(CC4(O)CO)C(=O)CC12
1546 0.025 LRWQWYRVQFMNCS-UHFFFAOYSA-N CC(C1=CC2=CCC3C(C2(CC1)O)(C)CCCC3(C)C(O)O)C
1547 0.025 PYSDMCONUUFYRW-UHFFFAOYSA-N CC(C12OC2C2=C(C=C1O)C1(C)CCCC(C1CC2)(C)C)C
1548 0.024691358 LHGMGNQBUKKVNM-UHFFFAOYSA-N CC(C1CCC2(C3(C(C1O)C(=CC3)C)O2)C)CCC1OC1(C)C
1549 0.024691358 SXGCIBIVJREBBY-OXFYLXMTSA-N CC(C)C1CCC2=C(CCC3C(C)(CCCC23C)C(=O)O)C1O
1550 0.024691358 DUXNDCQVGKLHKE-FQFOHHTNSA-N CC1(CO)C(O)CCC2(C)C3CCC(CC3=CCC12)C(=C)CO
1551 0.024691358 KTDOLCHRZYHEBZ-IBMXSDLOSA-N CC1(C)CCC[C@]2(C)[C@H]3CC=C(CCO)[C@H](O)[C@@]3(C)C(=O)C[C@@H]12
1552 0.024691358 ORMGKNXHPOZEJR-UHFFFAOYSA-N CCCCCN=C(CCN=C(C(C(CO)(C)C)O)OC)O
1553 0.024691358 NXPBEWQMSGGADR-XUDYDAPFSA-N C\C=C(\C)C(=O)O[C@H]1C=C(C)[C@@]2(C)CCCC[C@]2([H])[C@@]1(O)C(C)C
1554 0.024691358 NXPBEWQMSGGADR-XPYIYTLYSA-N CC=C(C)/C(=O)OC1C=C(C)C2(C)CCCCC2C1(O)C(C)C
1555 0.024691358 YDQPOTSRXOJPRD-UHFFFAOYSA-N CC(C1=CC2=CCC3C(C2CC1O)(C)CCCC3(C)C(O)O)C
1556 0.024691358 SXGCIBIVJREBBY-PZTNVXNFSA-N CC(C)[C@@H]1CCC2=C(CC[C@H]3[C@@](C)(CCC[C@]23C)C(=O)O)[C@@H]1O
1557 0.024691358 STUZCDLGYBIYQE-BTKYANAOSA-N CC(CCCC1C(C)(C)C2CCC13C(O)CC(C)C3=C2)C(=O)O
1558 0.024691358 QHGGAWPAZRLCDP-IQWQSGHPSA-N CC(O)CCC1C(=C)CCC2C(C)(C)C(O)CCC12C
1559 0.024390244 UQFRWBRHRWRNEJ-SHMZWRJYSA-N CC1=C/CCC(=C)[C@H](O)C[C@@H](CC1)C2=CC[C@@H](OC2)C(C)(C)O
1560 0.024390244 ISHIYWKXVFDYOE-UHFFFAOYSA-N OC(=O)C1(C)CCCC2(C1CCC1=CC(CCC21)C(O)(C)C)C
1561 0.024390244 SLDSLSLMMUPWNO-UHFFFAOYSA-N OCOC1CCC2(C(=CCC3C2CCC2(C3CC(C2)O)C)C1)C
1562 0.024390244 WXDDMOJVZBYBSW-QAJMTZOZSA-N CC1C=CC(=O)C2(C)CCC3C4C(C)(CO)CCC4(C)CC123
1563 0.024390244 UQFRWBRHRWRNEJ-BVSRWBKESA-N CC1=C/CCC(=C)[C@H](O)C[C@H](CC1)C2=CC[C@@H](OC2)C(C)(C)O
1564 0.024390244 JNOKEPZOXZKFMG-UHFFFAOYSA-N CCCC(C)(COC(=O)N(CC)CC)CN(CC)C(O)=O
1565 0.024390244 CVLCDEHQZDEWPF-UHFFFAOYSA-N CCCCCN=C(CCN=C(C(C(COC)(C)C)O)O)O
1566 0.024390244 PDKAQNNCLCGPJX-UHFFFAOYSA-N CC(=O)CCC1C(C)(O)CCC2C1(C)CCCC2(C)C
1567 0.024096386 ZZCJELQHFFDEEG-UHFFFAOYSA-N CC(C1CCC(=C2C(C1O)C(=CC2O)C)C)CCC1OC1(C)C
1568 0.024096386 VLJWSURPSRTHEX-UHFFFAOYSA-N CC(C1(O)CCC2C(=C1)CCC1C2(C)CCCC1(C)C(=O)O)C
1569 0.024096386 DWMNUTWJRXHFPI-UHFFFAOYSA-N OC(C1(C)CCCC2(C1CC=C1C2CCC(=C1)C(O)(C)C)C)O
1570 0.024096386 HFALIYAKJASDFR-UHFFFAOYSA-N O=CC1CCC2C1(C)CCC1C2CCC2C1(C)CCC(=O)C2
1571 0.024096386 KAYNWSHMWUZCOT-UHFFFAOYSA-N CC(C1CCC(=C2C(C1O)(O)C(=CC2)C)C)CCC1OC1(C)C
1572 0.024096386 KRHURCVSAPBMKW-UHFFFAOYSA-N CC(C1CCC(=C2C(C1O)C1(C)OC1C2)C)CCC1OC1(C)C
1573 0.024096386 APBNXBFZYHVPSH-UHFFFAOYSA-N CC(C1CC(O)C(=C2C(C1O)C(=CC2)C)C)CCC1OC1(C)C
1574 0.024096386 KLBDWUYEEAGQGW-UHFFFAOYSA-N CC12CCC3C(CCC4CC5(CO5)CCC34C)C1CCC2=O
1575 0.024096386 UCTXPSRWMVVBGH-UHFFFAOYSA-N O=CC1(C)CCCC2(C1CC=C1C2CCOC(=C1)C(C)C)C
1576 0.024096386 SATJSFOAGCKHSH-UHFFFAOYSA-N CCC1C(=CC(=O)O)CC(C2C1CCC1(C2CCC1(C)O)C)C
1577 0.024096386 HCPBKHUJNFIXQX-WGCQEYRFSA-N CC1CC(=O)CC2CCC3C4CCC(=O)C4(C)CCC3C12C
1578 0.024096386 AROONXYXTJQFLU-UHFFFAOYSA-N CC1=C2CC=C(C2C(C(CC1)C(CCC1OC1(C)C)(O)C)O)C
1579 0.024096386 XYSMGHMDSVPTRB-UHFFFAOYSA-N O=C1CCC2(C(C1)CCC1C2=CCC2(C1CCC2(C)O)C)C
1580 0.024096386 XYSMGHMDSVPTRB-JXCDLVPQSA-N C[C@]12CCC(=O)C[C@@H]1CC[C@@H]3C2=CC[C@]4([C@H]3CC[C@]4(C)O)C
1581 0.023809524 DQGOVBPOWDSBMH-UHFFFAOYSA-N O=CC1(C)CCOCC2(C1CCC1=C2CCC(=C1)C(C)C)C
1582 0.023809524 DLDCBORKRFVXTJ-UHFFFAOYSA-N CCCCCCC1=CC=C(CCCCCCCCO)O1
1583 0.023809524 DOIUYMHEABAPBH-UHFFFAOYSA-N O=C1CCC2C(C1)CCC1C2CCC2(C1CCC2C(=O)C)C
1584 0.023809524 HHUCTBWMRRWQII-UHFFFAOYSA-N OCC(c1cc2CCC3C(c2cc1O)(C)CCCC3(C)C)C
1585 0.023809524 MINQDQAGQOTQDE-MDMHHNQBSA-N CC(C)[C@H]1[C@@H](O)[C@H](O)C2=CC3=C(CO)CCC[C@@]3(C)CC[C@]12C
1586 0.023809524 YXJHPTOIWPMJLC-UHFFFAOYSA-N C=CC1=C(C)C(O)CC2=C1CCC1C2(C)CCC(C1(C)C)O
1587 0.023809524 FLVHYNITDVDNAB-UHFFFAOYSA-N O=CC1(C)CCCC2(C1CCC1=CC(=C(C)C)OCCC21)C
1588 0.023809524 HHUCTBWMRRWQII-ORPRQENYSA-N CC(CO)c1cc2CCC3C(C)(C)CCCC3(C)c2cc1O
1589 0.023809524 BTCPLDVGNZXRAF-UHFFFAOYSA-N CCC1(C)C(=CC(=O)O)CCC2C1CCC1(C2CCC1(C)O)C
1590 0.023809524 DLDCBORKRFVXTJ-UHFFFAOYSA-N CCCCCCC1=CC=C(CCCCCCCCO)O1
1591 0.023809524 DLDCBORKRFVXTJ-UHFFFAOYSA-N CCCCCCC1=CC=C(CCCCCCCCO)O1
1592 0.023809524 VTOSMCMRQBEUBM-UHFFFAOYSA-N CC(C1(O)C(=CC2=C(C1O)CCC1C2(C)CCCC1(C)C)O)C
1593 0.023809524 ZFLZUTLFLVHDCJ-UHFFFAOYSA-N OC1C=C2C(C1)(C)C1CCC3(C(C1CC2)CCC3C(=O)C)C
1594 0.023809524 QJRMNWIABBGWKF-UHFFFAOYSA-N O=C1CCC2(C(C1C)CCC1C2CCC2(C1CCC2=O)C)C
1595 0.023809524 OJVSSCWLDLYDFI-WRPXMVFYSA-N CC1(C)C(O)CCC2(C)C1CCC3=C2CCC4(C)C(O)COC34
1596 0.023809524 HHUCTBWMRRWQII-MJWYBRSISA-N CC(CO)c1cc2CCC3C(C)(C)CCCC3(C)c2cc1O
1597 0.023809524 XIZGNYFOOFKQNG-UHFFFAOYSA-N O=C1CCC2(C(C(O1)C)CCC1C2CCC2(C1CCC2O)C)C
1598 0.023529412 MVHHYHKNJGYFIC-CYQMMEFHSA-N CC1CCC2(C)C(CCC3OC23C)C1(C)CCc4cocc4
1599 0.023529412 SIZAHOUGIFIGKC-WGLCMCTQSA-N CC1CC(O)C2C(C)(C)CCCC2(C)C1(O)CCc3cocc3
1600 0.023529412 RYEKYKSIPVXONA-OAUQMPPISA-N CC(C)C1(O)CCC(=O)C2CCC3C(C)(CCCC3(C)C12)C=O
1601 0.023529412 UVPDCBPWPDFLIS-UHFFFAOYSA-N OC(=O)CC1=C(C(C)C)C2C(CC1)C1CCC(C1(CC2)C)(C)O
1602 0.023529412 KAYYIYDHRSEWHR-UHFFFAOYSA-N OC1CCC2(C(C1)CCC1C2CCC2(C1CCC2C(=O)O)C)C
1603 0.023529412 IIUBVYGZFFNDST-UHFFFAOYSA-N O=CC1(C)CCCC2(C1CCC1=CC(=CCC21)C(O)(C)C)C
1604 0.023529412 MVHHYHKNJGYFIC-ZBMCGTDOSA-N CC1CCC2(C)C(CCC3OC23C)C1(C)CCc4cocc4
1605 0.023529412 RVSSFXUENQNQJK-ROGQGFJNSA-N C[C@@H]1C[C@]2([C@@H](CC[C@@H]3[C@@H]2CC[C@]4([C@H]3CCC4=O)C)CC1=O)C
1606 0.023529412 PMJXAZIECUXHMB-UHFFFAOYSA-N CC(C1CCC(=C2C(=C1O)C(=CC2)C)C)CCC1OC1(C)C
1607 0.023529412 RYEKYKSIPVXONA-VFNZLGRZSA-N CC(C)C1(O)CCC(=O)C2CCC3C(C)(CCCC3(C)C12)C=O
1608 0.023529412 SQDSKKFAWPZTCT-UHFFFAOYSA-N O=CC1(C)CCCC2(C1CCC1=C2CCC(=C1)C(O)(C)C)C
1609 0.023529412 KQUPXBDSFYTEGZ-UHFFFAOYSA-N OCC12CCCC(C2CCC2=CC(CCC12)C(C)C)(C)C(=O)O
1610 0.023529412 DOTRFVYZOJXVNM-UHFFFAOYSA-N OCC1=C2CC=C(C2C(C(CC1)C(CCC1OC1(C)C)C)O)C
1611 0.023529412 CCCLSCCSLVONID-UHFFFAOYSA-N CC1OC(=O)CC2C(C1)(C)C1CCC3(C(C1CC2)CCC3O)C
1612 0.023529412 RVSSFXUENQNQJK-UHFFFAOYSA-N CC1CC2(C)C(CC1=O)CCC1C2CCC2(C1CCC2=O)C
1613 0.023255814 KAVOUTPEMJOWIB-UHFFFAOYSA-N O=CC1(C)CCCC2(C1CC=C1C2CCC(=C1)C(O)(C)C)C
1614 0.023255814 CGBYTQUYXPUDAH-UHFFFAOYSA-N C=CC(CC(C1C(=C)CCC2C1(C)CC(=O)CC2(C)C)O)(O)C
1615 0.023255814 DUMVREHZTJJZCX-VBYALHQYSA-N CC1(C)CCCC2(C)C(CC(O)c3cocc3)C(C)(O)CCC12
1616 0.023255814 SZJJDDWPVIABQY-UHFFFAOYSA-N OCC1=CCC2=C(C)CCC(C(C12)O)C(CCC1OC1(C)C)C
1617 0.023255814 BZJQWRNYDKRDPD-RSPOEFSDSA-N CC1CCC2(O)CC(=CCCC2C1(C)CCc3cocc3)C
1618 0.023255814 DUMVREHZTJJZCX-RISVGRPXSA-N CC1(C)CCCC2(C)C(CC(O)c3cocc3)C(C)(O)CCC12
1619 0.023255814 SRCUGAJTUBSCHO-QPAVJXABSA-N CC1(CC(O)C2=C(CCC3C(C)(C)C(=O)CCC23C)C1)C=C
1620 0.023255814 FLCAHAJJOOEIKL-UHFFFAOYSA-N COC1CCC2(C(=CCC3C2CCC2(C3CCC2=O)C)C1)C
1621 0.023255814 DUMVREHZTJJZCX-WUOIFLIFSA-N CC1(C)CCCC2(C)C(CC(O)c3cocc3)C(C)(O)CCC12
1622 0.023255814 NGEXGIKQIZPZHJ-UHFFFAOYSA-N O=CC1CCC2C1(C)CCC1C2CC=C2C1(C)CCC(C2)O
1623 0.023255814 QQJFAMQEXIPLRA-UHFFFAOYSA-N OC(=O)C=CCCCCCCCCC1CCCCCC1
1624 0.023255814 ROXYDHLXRMKAQX-UHFFFAOYSA-N O=C1CCC2(C(=C1)CCC1C2C(O)C(C)C2(C1CCC2)C)C
1625 0.023255814 WNVQFIPZLJYUTL-UHFFFAOYSA-N COC1CCC2(C(=CCC3C2CCC2(C3C(O)C(C2)O)C)C1)C
1626 0.023255814 MVEBBWYTJTVGCU-UHFFFAOYSA-N OC(=O)CC(C1=C(C)CCC2C1CCC1(C2CCC1(C)O)C)C
1627 0.023255814 DTGHVQOYLAVTMA-UHFFFAOYSA-N C=CC1(C)CC(O)C2C(=CCC3C2(C)CCCC3(C)C=O)C1
1628 0.023255814 RRLRSXVOBYGUOY-UHFFFAOYSA-N CCC1(C)C(CCC2C1=CCC1(C2CCC1(C)O)C)CC(=O)O
1629 0.023255814 QWUKITUPKRDVAA-VWJUVAHCSA-N CC1=CCCC2C3(C)CCC(C)(CC3C(=O)CC12C)C(O)CO
1630 0.023255814 FLCAHAJJOOEIKL-WDYSCTGBSA-N COC1CCC2(C)C3CCC4(C)C(CCC4=O)C3CC=C2C1
1631 0.023255814 UJNIFZPVFVHCMO-UHFFFAOYSA-N O=CC1(C)CCCC2(C1CCC1=C2CCC(=C1O)C(C)C)C
1632 0.022988506 VUVKOGWPQURSNF-UHFFFAOYSA-N O=CC1(C)CCCC2(C1CC=C1C2CC(C(=C1)C(C)C)O)C
1633 0.022988506 GILYBARIVWBKAY-UHFFFAOYSA-N OC1CCC2C(=C1)CCC1C2CCC2(C1CCC2C(=O)C)C
1634 0.022988506 DUFXZWVKPRANKG-UHFFFAOYSA-N CCC1(C)C2CCC3(C(C2CC(C1=CC(=O)O)C)CCC3O)C
1635 0.022988506 LLFVYKSZMYVXBD-GNBUJSLZSA-N CC1(C)C(O)CCC2(C)C1CCC(=C)C2C(=O)CC(=C)C=C
1636 0.022988506 JPZIPCONPIVLJB-LQYQHUGMSA-N CC1C(O)CC2(C)C(CC(=O)C=C2C)C1(C)CCC(C)(O)C=C
1637 0.022988506 LKSKFTKRRHRCOU-UHFFFAOYSA-N O=CC1(C)CCCC2(C1CC=C1C2CCC(=C1O)C(C)C)C
1638 0.022988506 JPZIPCONPIVLJB-CETDPJCDSA-N CC1C(O)CC2(C)C(CC(=O)C=C2C)C1(C)CCC(C)(O)C=C
1639 0.022988506 TUXDQGNVTATORJ-UHFFFAOYSA-N CCCCCCCCCCCCOC1=CC(O)=C(C=C1)C(C)=O
1640 0.022988506 JPZIPCONPIVLJB-QYEVSOCMSA-N CC1C(O)CC2(C)C(CC(=O)C=C2C)C1(C)CCC(C)(O)C=C
1641 0.022988506 YQQZNYZVQKGMNP-UHFFFAOYSA-N O=C1OCCC2(C(C1C)CCC1C2CCC2(C1CCC2O)C)C
1642 0.022988506 BLWHSCJNXZERFW-UHFFFAOYSA-N CCC1(C)C(=CC(=O)O)CC(C2C1CCC1(C2CCC1O)C)C
1643 0.022988506 XFYLNURISHQPIU-UHFFFAOYSA-N O=CC1(C)CCCC2(C1CCC1=C(O)C(=C(C)C)CCC21)C
1644 0.022988506 GJXOYLAGGXLISX-UHFFFAOYSA-N CC(C)CCCCCCCCCCOC(=O)C1=CC=CC=C1O
1645 0.022988506 JQRVMTAFZUKIIO-UHFFFAOYSA-N O=C1CCC2(C(C1C)CCC1C2CCC2(C1CC(C2O)O)C)C
1646 0.022988506 HWYJCPANXFVVGH-MFKWGIFDSA-N CC1(O)CCC2C(C)(CO)CCCC2(C)C1CCc3cocc3
1647 0.022988506 RGMVVXHSVDFSBR-UHFFFAOYSA-N CCCCCCCC1(CCCCCCC#C)OCCO1
1648 0.022988506 ASIMWJSZESQUQU-UHFFFAOYSA-N CCCCCCCCCCCCOC(=O)C1=CC=C(OC)C=C1
1649 0.022988506 LLFVYKSZMYVXBD-XFKSJGNHSA-N CC1(C)C(O)CCC2(C)C1CCC(=C)C2C(=O)CC(=C)C=C
1650 0.022727273 YWQFPAUGLVZHQW-UHFFFAOYSA-N COC1CCC2(C(=CCC3C2CCC2(C3CC(=O)C2)C)C1)C
1651 0.022727273 NQXNNCAQMVIHBL-DFNWWWCKSA-N CC1(C)C2CCC3(C)OC(C)(CCC3C2(C)CCC1=O)C4CO4
1652 0.022727273 QUBMMHUOTQYUMC-UHFFFAOYSA-N COC1CCC2(C(=CCC3C2CCC2(C3CC(C2O)O)C)C1)C
1653 0.022727273 UPQNIINFYGMUOO-UHFFFAOYSA-N O=CCC1(C)C(CCC2C1CCC1(C2CCC1O)C)CC(=O)C
1654 0.022727273 AOBJJIQCLHDHTP-UHFFFAOYSA-N CC1CC2(C)C(CC1=O)CCC1C2CCC2(C1CC(C2O)O)C
1655 0.022727273 ULCFZVKLBWIEIL-UHFFFAOYSA-N CC(C1CCC2C(=C1)CCC1C2(C)COCCC1(C)C(=O)O)C
1656 0.022727273 NQXNNCAQMVIHBL-AZUSZAEESA-N CC1(C)C2CCC3(C)OC(C)(CCC3C2(C)CCC1=O)C4CO4
1657 0.022727273 UYDMDORFBJYWKN-UHFFFAOYSA-N COC1=CCC2C(C1)CCC1C2CCC2(C1CC(C2O)(C)O)C
1658 0.022727273 NQXNNCAQMVIHBL-UHFFFAOYSA-N CC1(CCC2C(C)(CCC3C(C)(C)C(=O)CCC23C)O1)C1CO1
1659 0.022727273 VINLDSTZNWURGA-PANQXIRQSA-N CC1(C)C2CCC3C(CC=C(CO)C3C=C)C2(C)CCC1=O
1660 0.022727273 BXVUXDXZLRLJDN-UHFFFAOYSA-N O=C1CCC2(C(C1C)CCC1C2CCC2(C1COCC2O)C)C
1661 0.022727273 YEFGWMDISBDFNP-UHFFFAOYSA-N O=C1CCC2C(O1)(C)CCC1C2CCC2C1(C)CC(C(C2)O)C
1662 0.022727273 YMNJLMNUIAUIBD-UHFFFAOYSA-N CCC1(C)C(=CC(=O)O)CCC2C1CCC1(C2CCCC1O)C
1663 0.022727273 QZNBENJOXGSWEQ-UHFFFAOYSA-N C=CC(CCC1C(=C)OCCC2C1(C)CC(=O)CC2(C)C)(O)C
1664 0.022727273 CROWQRZXLRPEJT-UHFFFAOYSA-N CCC1C2CCC(O)C2(CC)CCC1c1ccc(OC)cc1
1665 0.02247191 ZIERSMJBWUDONC-XYHGBDLASA-N CC1CCC2(C)C(CCC3OC23C)C1(C)CCC(=CC(=O)O)C
1666 0.02247191 UXOGMRKNFBWYNW-UHFFFAOYSA-N O=C1OCC2C(CC1C)(C)C1CCC3(C(C1CC2)CCC3O)C
1667 0.02247191 GEZRVCVXNUNJDA-YLQCGQSFSA-N CC=C(/C)C1OC2(C)CCC3C(C)(C)CCC(=O)C3(C)C2C1O
1668 0.02247191 XKRMXHJZTCMZBQ-UHFFFAOYSA-N OC1CCC2(C(C1)CCC1C2CCC2(C1CC(C(=O)O2)C)C)C
1669 0.02247191 KKSRPYFDSRXBHV-PIGWEYSDSA-N C[C@@H]1CC[C@]2(C)[C@@H](CCC(=CC(=O)O)C)C(=C)CC[C@H]2[C@]1(C)O
1670 0.02247191 ZFPOOXOHYITZFO-UHFFFAOYSA-N CCCCCCCCCCCCCCOC(=O)CCS
1671 0.02247191 HISLSZRHWMNNKF-UHFFFAOYSA-N O=C1CC2CCC3C(C2(CC1C)C)CCC1(C3COCC1O)C
1672 0.02247191 CSRHEZQOPPNDRK-IEYYFSCXSA-N CC1(C)C(O)CCC2(C)C3CCC(C)(CC3=CCC12)C(=O)CO
1673 0.022222222 QGFYQEJEXQQZOU-QKMNUUQDSA-N CC1(C)CC(=O)CC2(C)C3CCC(C)(C=C3CCC12)C(O)CO
1674 0.022222222 YHLZWNCGYBWHTJ-UHFFFAOYSA-N OC1CC2CCC3C(C2(CC1C)C)CCC1(C3COCC1=O)C
1675 0.022222222 OWXXRDGGTZWLQY-UHFFFAOYSA-N CCCCCCCCCCCCCCSCCC(O)=O
1676 0.022222222 LWTGBFDZZCRIAS-UHFFFAOYSA-N CCCCCCC=CC(C(O)C1=CC=CC=C1)C(=O)C(C)C
1677 0.022222222 QPLUSCGQBUSKOF-WKKSIBQESA-N CC1(C)C(O)CCC2(C)C3CCC(C)(C=C3CCC12)C(=O)CO
1678 0.022222222 SUWOMTFOTLRLNL-UHFFFAOYSA-N CCCCCCCCCCCCOC(=O)C=CC=CC
1679 0.021978022 XSAIAQPPQRTIGN-BIQFIRCYSA-N CC1(C)C(O)CCC2(C)C3CC(=O)C(C)(C=C)C=C3CCC12
1680 0.021978022 XMRVHTDSRAOLQH-UHFFFAOYSA-N OCC(C1=CCC2C(=C1)CCC1C2(C)CCCC1(C)C=O)C
1681 0.021978022 BPKVXWLQELEKII-WCIQWLHISA-N CCCCCC1C(CO)C=CC(CO)C1(C)CCc2cocc2
1682 0.021978022 XSAIAQPPQRTIGN-AFJOWOCMSA-N CC1(C)C(O)CCC2(C)C3CC(=O)C(C)(C=C)C=C3CCC12
1683 0.021978022 YTULBIIRXFWHFX-YAJHFMINSA-N CC1(C)C2CCC3=CC(CO)(CCC3C2(C)CCC1=O)C=C
1684 0.021978022 FQUSLEQFAZWKIA-MSJBJCGKSA-N CC1(CCO)CCC2C(=CCC3C2(C)CCCC3(C)C(=O)O)C1
1685 0.021978022 XSAIAQPPQRTIGN-KACZPEKHSA-N CC1(C)C(O)CCC2(C)C3CC(=O)C(C)(C=C)C=C3CCC12
1686 0.02173913 JZGCHVPKWZIFQB-CTZQRVGRSA-N CC1(CCC2C(=CCC3C(C)(C)C(=O)CCC23C)C1)C(O)CO
1687 0.02173913 JZGCHVPKWZIFQB-FXRFXEHHSA-N CC1(CCC2C(=CCC3C(C)(C)C(=O)CCC23C)C1)C(O)CO
1688 0.02173913 DFNCRWKAFBGLFR-UHFFFAOYSA-N CCC1(C)C2CCC3(C(C2CCC1=C(C(=O)O)C)CCC3O)C
1689 0.02173913 BEUJNAFTSHPCIB-UHFFFAOYSA-N OCC(=C1CCC2C(=C1)CCC1C2(C)CCCC1(C)C=O)C
1690 0.021505376 NJXWVTRVRLDUEH-UHFFFAOYSA-N COC1=C(C)CC2=C(C1)CCC1C2CCC2(C1CCC2O)C
1691 0.021276596 RJDRLIYBEQIDAY-UHFFFAOYSA-N FCCCCCCCCCCCCCCC(C(=O)O)C(O)O
1692 0.021052632 ZGYGCIAETHPBOA-UHFFFAOYSA-N O=CC(C1C(CCC2C1(C)CCCC2(C)C)C(C(=O)C=C)C)O
1693 0.020833333 YQRXYOHAFOQXMN-XCLNPWKQSA-N CC1CCC2(C)C(CCC=C2CO)C1(C)CCc3cocc3
1694 0.020833333 AHTWDRQYHUGSCT-XUNIJZHUSA-N CC1CCC2(C)C(CCCC23CO3)C1(C)CCC(=C/C(=O)O)C
1695 0.020833333 SULKXQMMQODDRN-NVRFMJDISA-N CC(C)CC(=O)C[C@@H](C)[C@H]1CC[C@]2(C)CC(=O)C=C(C)[C@@]2(O)C1
1696 0.020833333 SULKXQMMQODDRN-HIBPSGHXSA-N CC(C)CC(=O)C[C@@H](C)[C@H]1CC[C@]2(C)CC(=O)C=C(C)[C@]2(O)C1
1697 0.020833333 YQRXYOHAFOQXMN-KCUHQSDYSA-N CC1CCC2(C)C(CCC=C2CO)C1(C)CCc3cocc3
1698 0.020833333 AHTWDRQYHUGSCT-NDXSPJDJSA-N CC1CCC2(C)C(CCCC23CO3)C1(C)CCC(=C/C(=O)O)C
1699 0.020833333 YQRXYOHAFOQXMN-NMLACTOBSA-N CC1CCC2(C)C(CCC=C2CO)C1(C)CCc3cocc3
1700 0.020833333 AHTWDRQYHUGSCT-RQAZMWMKSA-N CC1CCC2(C)C(CCCC23CO3)C1(C)CCC(=CC(=O)O)C
1701 0.020833333 AHTWDRQYHUGSCT-AURNZOGRSA-N CC1CCC2(C)C(CCCC23CO3)C1(C)CCC(=CC(=O)O)C
1702 0.020618557 ZAIYYAAHCIFKEO-UHFFFAOYSA-N OCC=C(C=CC=C(C=CC1=C(C)CCOCC1(C)C)C)C
1703 0.020618557 PCCOLWBPVHEWFN-DSVUEQLOSA-N COC1=CCCC2C(C)(CCC3COC(=O)C3)C(C)CCC12C
1704 0.020408163 JMCANWUIUPPWFV-UHFFFAOYSA-N C=CC(C(CC1C(=C)CCC2C1(C)CC(=O)CC2(C)C)O)(O)C
1705 0.020408163 OSHCSGKZRIPLMT-UHFFFAOYSA-N OCCCCCCCCCCCCC1=CC(=O)CCC1
1706 0.02 YUHICVAXAPACQN-QFXXITGJSA-N CC(C)CCCCCC=CCC=CCCCCC(=O)O
1707 0.02 WCCWIUQUMOJVIO-UHFFFAOYSA-N OCC=C(C=CC=C(CCC1=C(C)C(=O)CCC1(C)C)C)C
1708 0.02 YWMLRNLAYOGYAY-VIPLHTEESA-N CC1(C)[C@H]2CCC(=C)[C@@H](CCC(=C)[C@H](O)CO)[C@]2(C)CCC1=O
1709 0.02 DSOUILGUTVXRJO-UHFFFAOYSA-N OC#CCCC=CCC=CCC=CCC=CCCCC(O)C
1710 0.02 OFOHMBHZMFNVJA-DHIOLEBQSA-N C(=O)(O)/C=C/C=C/C=C/C=C/CCCCCCCCCCCO
1711 0.02 YUHICVAXAPACQN-NIOMPZRHSA-N C(CCCC/C=C\C/C=C\CCCCCC(C)C)(=O)O
1712 0 ZAKITPKIZFTDJV-OVBDAQPSSA-N CC1(C)CC(O)CC2(C)C1CCC34C(O)C(CCC23)C(=C)C4O
1713 0 NMAOWZNPWXGFTF-IUFWWUAMSA-N CC(=C)C1CC=C(/C)CC=CC(C)(O)CC(O)C=C(/C)C(O)C1
1714 0 OXYCLRYUYLGPSO-UHFFFAOYSA-N OCC12CC(C)C(=O)CC1CCC1C2CCC2(C1CCC2O)C
1715 0 FCBPGJGLXFXABE-HUTLCRKWSA-N CC1(CCCC2(C)C3CCC4(O)CC3(CCC12)CC4=C)C=O
1716 0 RTUZORNRPXKYFG-SQZQTGHLSA-N CC(=C)C(O)CCC1(C)CC=C(CO)/CCC2OC2(C)CC=C1
1717 0 KRLWHAXLRGQYFO-HNULKUCHSA-N CC(C)C1(O)CCC2(C)C1CCC3(C)C=CC(C(=C3)C)C2=O
1718 0 VDLPWIMNANCAAQ-ROBXYXLOSA-N CC1=CCCC(C2CC(CCC(=C/CC1)C)C(C)(C)O2)C(=O)O
1719 0 ZSMYLYMVTJVQIR-VAMGGRTRSA-N CC(C)c1cc2CCC3C(C)(CO)CCCC3(C)c2cc1O
1720 0 LHDOFIYEALRHPZ-XWPNQZOQSA-N CC1CCC2(CO)C(CCC=C2C)C1(C)CCc3cocc3
1721 0 AWEQBHZSWLHAGK-LWMNRSPGSA-N CC(C)C1CCC(=C)C2CCC(C)(CC(=O)CC(C)(O)C=C1)O2
1722 0 VDNRJEFHOMIKAY-IYWMVGAKSA-N CC(C)c1ccc2c(CCC3C(C)(CO)C(O)CCC23C)c1
1723 0 FKCPLBHSZGVMNG-YSIASYRMSA-N CC(C)(O)c1ccc2c(CCC3C(C)(CO)CCCC23C)c1
1724 0 JVWZWSDWGZGHPG-IHGOUVDKSA-N CC1(CC=C2C(CCC3C(C)(C)C(=O)CCC23C)C1)C(O)CO
1725 0 PZTRPASJULRPGF-HPLSJYOCSA-N CC(C)C1=CC(O)C2(C)CCC3(C)CC(O)C4(C)OC4CC3C12
1726 0 OQTLYSXEGAWSHV-GGJVZGPPSA-N CC1=C/C(O)CC(=CCC(=O)C(=CC2C(CC1)C2(C)C)C)C
1727 0 ZLDARLMVRWMFLG-NQOFJFAASA-N CC1(C)CCC(O)C2(C)C1CCC34CC(O)(CO)C(CC23)C=C4
1728 0 AOIMAYBIPUIYPH-XSBFNCLBSA-N CC(C)(O)C1=CCC2(C)CC3OC3(C)CCC4OC4(C)CCC12
1729 0 OOGPNMXOOVXZFH-UHFFFAOYSA-N O=C1CC2COCC3C(C2(CC1C)C)CCC1(C3CCC1O)C
1730 0 SLPJNFMUVKAIQK-QZUIZHQGSA-N CC1(CO)CC(O)CC2(C)C1CCC34CC(CCC23)C(=C)C4O
1731 0 UCTWDHCQJPTNMZ-MAPHFDCTSA-N CC1(CCCC2(C)C3CCC4CC3(CCC12)CC45CO5)C=O
1732 0 ULVWQZZGISYHTA-VUIFUHPBSA-N CC1CCCC(=C/2CCC3(C)C(O)C(O)C(=CC1)C(=C)C23)C
1733 0 LPOXGUVBIVOTBZ-XKFBJQMHSA-N CC1(CO)C(O)CCC2(C)C1CCC34C=CC(C)(CCC23)C4O
1734 0 BWQSLRZZOVFVHJ-JLNYLFASSA-N CC(C)C(O)(C(C)O)C(=O)OCC1CCN2CCCC12
1735 0 GUSAEAVUMKCIQK-KCAVMMMUSA-N CC(=C)C1CC(=O)C2(C)CC3OC3(C)CCC=C(/C)CCC12
1736 0 UIPGEHOBGFGQCF-IJXRJRJASA-N CC(C)c1ccc2c(CCC3C(C)(CO)CC(O)CC23C)c1
1737 0 DAAUGGLPOJTNDZ-HSOUXXPUSA-N CC(=C1C2CCC3(C)OC3CCC(=CCC2(C)CC1=O)C)C
1738 0 DNMOUFPNUKOAMB-UHFFFAOYSA-N OC1CCC2C1(C)CCC1C2CCC2C1(C)CC(C)(O)C(=O)C2
1739 0 YCPBKRBWWVBEHT-UHFFFAOYSA-N O=C1CC2(O)CCC3C(C2(CC1C)C)CCC1(C3CCC1O)C
1740 0 BZVZXNIQMBLVBS-UHFFFAOYSA-N O=C1CC2CCC3(C(C2(CC1C)C)CCC1(C3CCC1O)C)O
1741 0 PORHOKHIMOFMMH-FUMNGEBKSA-N CC(C)c1ccc2c(c1)C(O)CC3C(C)(CO)CCCC23C
1742 0 ODFCWXVQZAQDSO-CMKODMSKSA-N CC(C)c1cc2CCC3C(C)(C)C(O)CCC3(C)c2cc1O
1743 0 AIJPLLCYKKDRHR-QZTJIDSGSA-N CC1=CCC(=O)C(=C[C@@H]2[C@@H](CCC(=CCC1)C)C2(C)C)CO
1744 0 VPJVJMGXZXEERF-GUDVDZBRSA-N CC1=CC[C@@H](O)C(=C[C@@H]2[C@@H](CCC(=CCC1)C)C2(C)C)C=O
1745 0 GGSVAHYPLRMGPQ-WSTZPKSXSA-N CC(C)c1cc2[C@H](O)C[C@H]3C(C)(C)CCC[C@]3(C)c2cc1O
1746 0 KCXPYNUPXRHIEV-YDIYEOSVSA-N CC(=C)[C@H]1CC(=O)[C@]2(C)C[C@@H]3[C@@](C)(O)CC[C@H](O)[C@@]3(C)CC[C@@H]12
1747 0 CRLWWIJCRZSNJO-YEOODCCFSA-N CC(=C)[C@H]1CC(=O)[C@]2(C)CC=C(/C)CC[C@@H](O)C(=CC[C@@H]12)C
1748 0 OQGXDKRHMBRZCS-SLFFLAALSA-N CC1=CCC[C@@]2(C)O[C@H]2CCC(=C[C@@H]3OCC(=C3CC1)C)C
1749 0 JHDXFOYSDHJKKR-KUIMHTBBSA-N C[C@@]1(CCC[C@@]2(C)[C@H]1CC[C@]34C[C@H](CC[C@H]23)C(=C4)CO)C=O
1750 0 XLMMFECNAVKJCD-KXKYWDDVSA-N CC(=C)[C@@H]1CCC(=C)[C@@H](O)CC[C@@](C)(O)C=CC[C@](C)(O)C=C1
1751 0 HVUQARQVJLOZSN-WWDXOQLFSA-N CC1CCC2C(C=C(/C)C(=O)CC=C(/C)CC(=O)C1)C2(C)C
1752 0 DAAUGGLPOJTNDZ-SBXWZWAOSA-N CC(=C1C2CCC3(C)OC3CCC(=CCC2(C)CC1=O)C)C
1753 0 DXZARVMGCPQDSK-ZYRLFZHTSA-N C[C@@]1(CCC[C@]2(C)[C@H]3CC[C@@H](C[C@@H]3[C@@H](O)C[C@@H]12)C(=C)CO)C=O
1754 0 WWGUAFPAWUAFQG-FLNBYBTLSA-N CC(C)C1=C[C@H]2[C@@H](CC[C@]2(C)O)C(=C)CCC=C(C)[C@@H](O)[C@@H]1O
1755 0 OQTLYSXEGAWSHV-MDYRNKDISA-N CC1=C/[C@H](O)CC(=CCC(=O)C(=C[C@H]2[C@@H](CC1)C2(C)C)C)C
1756 0 BWQSLRZZOVFVHJ-BHPKHCPMSA-N CC(C)[C@](O)([C@@H](C)O)C(=O)OC[C@H]1CCN2CCC[C@H]12
1757 0 BLRDVLLMUBPRMX-UHFFFAOYSA-N CCc1c2CCC3C(c2cc(c1C)O)(C)CCC(C3(C)C)O
1758 0 AAZGRQTWBUHIFO-RMJJICAUSA-N C[C@@H]1[C@H]2CCC(=CCCC(=CCC[C@](C)(O)[C@@H](C2)OC1=O)C)C
1759 0 OFYVBNYSANLAMI-UHFFFAOYSA-N O=CC1(C)CCCC2(C1CCC1=C2CC(C(=C1)C(C)C)O)C
1760 0 KQTCRXYOOKEUPO-VLIYOEBASA-N CC1(C)CC(=O)C[C@]2(C)[C@@H]1CC[C@@]34C[C@H](CC[C@@H]23)[C@@](O)(CO)C4
1761 0 HITKWSRNQQUDFB-YPKCHMIUSA-N CC1(C)[C@H]2CC[C@]34CC(=C)[C@H](CC[C@H]3[C@]2(C)CCC1=O)[C@H]4O
1762 0 BFJMMMAQWMCVJR-UFYCRDLUSA-N CC(C)c1ccc2O[C@@]3(C)CCC[C@@](C)(CO)[C@@H]3CCc2c1
1763 0 JPLBDWOXWVPINR-GGXOADOPSA-N CC(=CC=C[C@@]1(C)[C@@H]2CCC(=C)[C@@H]3CC[C@](C)(O)[C@@H]3[C@@H]12)CO
1764 0 KIJDWHHNWPIOBX-KKMIJOEASA-N CC(C)C1=C[C@H]2[C@@H](CC[C@]2(C)O)C(=C)CC[C@@H]3O[C@]3(C)C[C@@H]1O
1765 0 AWVQZWOBDVEDKE-SKOVYTBMSA-N CC1CC23CCC4C(C)(C)CC(=O)CC4(C)C2CC(=O)C1C3
1766 0 VPECGYVLLWTQSD-KFMLYGGKSA-N C[C@@H]1CC[C@H]2C[C@H]3[C@]4(C)CC(=O)C4=C(CO)CC[C@@]13C2(C)C
1767 0 BJFPNIQQNPIQSM-UHFFFAOYSA-N O=CC1(C)CCCC2(C1CCC1=C2CCC2(C1O2)C(C)C)C
1768 0 VXXSPOVQLBTGOO-FUHIMQAGSA-N CC(C)(O)c1ccc2c(CC[C@@H]3C(C)(C)[C@@H](O)CC[C@]23C)c1
1769 0 PPFLBIXSRCFAHE-UHFFFAOYSA-N O=CC1(C)CCCC2(C1CCC1=C2COCC(=C1)C(C)C)C
1770 0 OWSINURAIGXMNK-UHFFFAOYSA-N O=CC1(C)CCCC2(C1CCC1=C2CCOC(=C1)C(C)C)C
1771 0 KIZAKRQUJAYYGA-LGLDLRFUSA-N CC(C)C1CCC(=C)C2C3CC(=C)C(O)CCC(C)(O)C(O3)C12
1772 0 JBNFGDCWMOEPTN-CYDCGANESA-N CC1(C)CC[C@@H](O)[C@]2(C)[C@@H]1C[C@H](O)C3=C2CC[C@](C)(C=C)[C@@H]3O
1773 0 OQGXDKRHMBRZCS-UFYCRDLUSA-N CC1=CCC[C@]2(C)O[C@H]2CCC(=C[C@@H]3OCC(=C3CC1)C)C
1774 0 CYCUDJXIJBGDKE-CMKODMSKSA-N CC(C)c1cc2c(CC[C@H]3C(C)(C)[C@@H](O)CC[C@]23C)cc1O
1775 0 ZYGGNHTWHGKIQC-UHFFFAOYSA-N COC1CCC2(C(C1)CCC1C2C(O)CC2(C1CCC2=O)C)C
1776 0 KERCAMAKVAEGCA-UHFFFAOYSA-N COC1CC2(C)C(=O)CCC2C2C1C1(C)CCC(CC1CC2)O
1777 0 IGVFEOWNFOUWDH-UHFFFAOYSA-N COC1(C)CCC2C1(C)CCC1C2CCC2C1(C)COC(=O)C2
1778 0 VPJVJMGXZXEERF-FWLBMXHZSA-N CC1=C/C[C@H](O)C(=C[C@@H]2[C@@H](CCC(=CCC1)C)C2(C)C)C=O
1779 0 DBNCAIQJJKDMHN-FXTGKKEZSA-N CC1=CCCC(=CC2OCC(=C2CCC(=CCC1)C)CO)C
1780 0 MQWPDQKLLPDSQK-MJWYYFFNSA-N CC1(C)[C@@H](O)CC[C@]2(C)[C@@H]1CC[C@@]34C[C@@H](C[C@H](O)[C@@H]23)C(=C)[C@H]4O
1781 0 QXGXQFHTSZQPIJ-DZXGNUPDSA-N CC(=C)[C@H]1CC(=O)[C@]2(C)C[C@@H]3C(=CC[C@H](O)[C@@]3(C)CC[C@@H]12)C
1782 0 FFWTUIUYSDYNQL-UHFFFAOYSA-N O=CCC1(C)C(CC=O)CCC2C1CCC1(C2CCC1(C)O)C
1783 0 CRLWWIJCRZSNJO-VVIPXGQISA-N CC(=C)[C@H]1CC(=O)[C@]2(C)CC=C(C)/CC[C@@H](O)C(=CC[C@@H]12)C
1784 0 RSOKUNXLBOCFIH-UHFFFAOYSA-N O=C1CCC2(C(=C1C)CCC1C2CCC2(C1CCC2O)C)C
1785 0 VFGNIWFPXSNVLI-IHAQYFQTSA-N COC(=O)C1CC23CCC4C(C)(O)CCCC4(C)C2CCC1C3
1786 0 HDMZCALPGJWRNN-YIVKGZRPSA-N CC1(C)[C@H]2CC[C@@]34C[C@@H](CC[C@H]3[C@]2(C)CCC1=O)C(=C4)CO
1787 0 GDCBIDVGXGAFBS-UHFFFAOYSA-N O=C1CCC2(C(=CCC3C2CCC2(C3CCC2O)C)C1C)C
1788 0 YZESRUDTHNKIGA-UHFFFAOYSA-N O=CC1CC2(C)C(CC1O)CCC1C2CCC2(C1CCC2O)C
1789 0 KRLWHAXLRGQYFO-CVYSASLGSA-N CC(C)C1(O)CCC2(C)C1CCC3(C)C=CC(C(=C3)C)C2=O
1790 0 OBUUFWIMEGVAQS-UHFFFAOYSA-N C=CC1(C)CC(O)C2(C)C(C)CCC3(C(C1O)C)C2C(=O)CC3
1791 0 CJTRMZGCYNUWEN-RVQMKAGTSA-N CC(C)C1CCC(C)(O)C=CCC(=CC(=O)CC(C)(O)C=C1)C
1792 0 JLJMRDTYYDTGQL-DTPLOUEJSA-N CC(=C)[C@@H]1CC=C(/C)CCC=C(/C)CC[C@@H]2O[C@@]2(C)CC1=O
1793 0 NKGGFTFDYGTUSL-QUCCMNQESA-N CC(C)c1cc2CCC3C(C)(C)CCCC3(CO)c2cc1O
1794 0 DIUGFLVFCPLMGG-UHFFFAOYSA-N OC1=C2CCC3C(C2(CCC1O)C)CCC1(C3CCC1(C)O)C
1795 0 NPNHMRZGWYXIGM-UHFFFAOYSA-N O=C1CCC2(C(C1O)CCC1C2CCC2(C1CCC2(C)O)C)C
1796 0 UVVDBOFXJISVGV-NLWGTHIKSA-N CC(C)c1cc2CC[C@H]3C(C)(C)CC[C@@H](O)[C@]3(C)c2cc1O
1797 0 LVLOAIXQFWCRNC-DOADOZAASA-N CC(C)c1ccc2c(c1)[C@H](O)C[C@H]3C(C)(C)[C@@H](O)CC[C@]23C
1798 0 BWQSLRZZOVFVHJ-COMQUAJESA-N CC(C)C(O)(C(C)O)C(=O)OCC1CCN2CCCC12
1799 0 BGCBFCPMURPDPJ-WIFYINSBSA-N CC(=C)C1CC(=O)C2(C)CC=C(C)/CCC3OC3(C)CCC12
1800 0 FWRAUZJFURIEHP-UHFFFAOYSA-N CCC1(O)CCC2C1(C)CCC1C2CCC2=C1CCC(=O)C2
1801 0 RNPQQCQDRWIESD-UHFFFAOYSA-N O=C1CCC2(C(C1)CCC1C2C(O)CC2(C1CCC2(C)O)C)C
1802 0 AFZCVSRIUXFFJO-NJQZYEBPSA-N CC1(O)CC23CCC4C(C)(C)C(=O)CCC4(C)C2CC1C=C3
1803 0 BPCYMUXHHKFEGG-MCZIAJGYSA-N CC(=C1C2CCC(=CCCC(=C)C(O)CC2(C)CC1=O)C)C
1804 0 CUMXILZMQFRPNI-QQIVVAOHSA-N CC1=C/CC[C@](C)(O)[C@H]2C[C@@H]([C@H](CC(=CCC1)C)O2)[C@]3(C)CO3
1805 0 VDNRJEFHOMIKAY-WCIQWLHISA-N CC(C)c1ccc2c(CC[C@H]3[C@](C)(CO)[C@@H](O)CC[C@]23C)c1
1806 0 CAYPXRVDKAIIKY-SSCWMJKZSA-N CC(C)C1=Cc2oc(C[C@@H](C)CC[C@@H]3O[C@@]3(C)CC1)cc2C
1807 0 JRYHJBUPWUJUNV-UHFFFAOYSA-N O=C1CCC2(C(C1)CCC1C2C2CC3(C1CCC3(O2)C)C)C
1808 0 ZDHCJEIGTNNEMY-UHFFFAOYSA-N CCC1(O)CCC2C1(C)CCC1C2CCC2=CC(=O)CCC12
1809 0 OSJWMAZWNQTCBI-RJOXDYJBSA-N CC(C)C1(O)CCC2(C)CC3OC3(C)CCC=C(/C)C(=O)CC12
1810 0 YZNPGPYMYZNIQX-IMFGXOCKSA-N CC(C)c1ccc2c(C[C@@H](O)[C@H]3C(C)(C)CCC[C@]23C)c1O
1811 0 UCOLQSNNKIYDRU-GXWVSVBJSA-N CC(=C)C1CCC(=CCCC(=C/C(=O)CC2(C)OC2C1)C)C
1812 0 MBWIIGIOFZQUEZ-YSDUZXLGSA-N CC12CCC3C(CCC4C(C)(CO)CCC(=O)C34C)(C1)C=C2
1813 0 VXXSPOVQLBTGOO-ABSDTBQOSA-N CC(C)(O)c1ccc2c(CC[C@H]3C(C)(C)[C@@H](O)CC[C@]23C)c1
1814 0 OQGXDKRHMBRZCS-WRZZVLGPSA-N CC1=C/CC[C@]2(C)O[C@@H]2CCC(=C[C@@H]3OCC(=C3CC1)C)C
1815 0 JSICAMHPRQJNMG-WWWUCTDISA-N CC1(CO)C(O)CCC2(C)C1CCC34CC(CCC23)C(=C)C4O
1816 0 AIJPLLCYKKDRHR-BMOYDIKJSA-N CC1=C/CCC(=CCC(=O)C(=C[C@@H]2[C@@H](CC1)C2(C)C)CO)C
1817 0 HJNUJRDGRMXBAR-CTZQRVGRSA-N CC1(C)CCC(=O)[C@@]2(C)[C@@H]3CC[C@@](C)(CC3=CC[C@H]12)[C@H](O)CO
1818 0 NHMNKDPDCJYGIO-JESKAKGHSA-N CC(C)C1=C[C@H](O)C(=C)CCC=C(/CO)CC[C@@H]2O[C@@]2(C)CC1
1819 0 ANJQEDFWRSLVBR-UHFFFAOYSA-N O=C1CC2CCC3C(C2(C(=C1)C)C)CCC1(C3CCC1O)C
1820 0 SAKVDMFQESNVEV-UHFFFAOYSA-N COC1CCC2C1(C)CCC1C2CCC2C1(C)C=CC(=O)C2
1821 0 NHMNKDPDCJYGIO-MPYWPFMGSA-N CC(C)C1=C[C@H](O)C(=C)CCC=C(CO)/CC[C@@H]2O[C@@]2(C)CC1
1822 0 SBGIYBFICMPTKN-NFGRDMJDSA-N CC(C)[C@]12CC[C@](C)(O1)[C@@H](O)CCC(=CCC=C(C)/C=C/2)CO
1823 0 UAZZJDNAIZCLNF-JIWQXBQZSA-N C[C@]12CCC(=O)C(C)(C)[C@H]1CC[C@@]34C[C@H]5C[C@@](O)(C3)[C@H]5C[C@H]24
1824 0 OMWFJAIDJSZDFV-VTKGVCQTSA-N CC1(C)[C@H](O)C(=O)C[C@]2(C)[C@@H]1CC[C@]34C[C@H](CO)[C@H](CC[C@@H]23)C4
1825 0 MPDUJZZNNBJFAB-FOQSWYGASA-N CC1(C)[C@@H]2CC[C@]34C[C@H](CC[C@@H]3[C@@]2(C)CCC1=O)[C@@](O)(CO)C4
1826 0 BDQDKUYAUAKYCZ-NOVPWKCJSA-N CC(C)C1CCC(=CC(O)CC(=CC(=O)CC(C)(O)C=C1)C)C
1827 0 GINOPLHYEYFURE-UHFFFAOYSA-N O=C1CCC2(C(=CCC3C2CCC2(C3CCC2(C)O)C)C1)C
1828 0 LMMZVHYQOQHVCE-DQIJQRSUSA-N CC(=C1C2CCC3(C)C(O)CCC(=C)C3CC2(C)CC1=O)C
1829 0 IDRLVDGCLJBJLE-UHFFFAOYSA-N OC1CC2=CCC3C(C2(CC1O)C)CCC1(C3CCC1(C)O)C
1830 0 RIOUCGDLNQXENE-UHFFFAOYSA-N OC1CCC2(C(=CCC3C2CCC2(C3CCC2(C)O)C)C1O)C
1831 0 CMQDTYKYFHANSF-UHFFFAOYSA-N OC1CC(O)C2(C(=CCC3C2CCC2(C3CCC2(C)O)C)C1)C
1832 0 UJJMVOZZPDSAKP-UHFFFAOYSA-N OC1CCC2(C(=C(O)CC3C2CCC2(C3CCC2(C)O)C)C1)C
1833 0 QBDSEEQTPMGYHF-UHFFFAOYSA-N OC1CCC2(C(=CC(C3C2CCC2(C3CCC2(C)O)C)O)C1)C
1834 0 LJDYTZKODBIODR-UHFFFAOYSA-N OC1CCC2(C(=CCC3C2CC(O)C2(C3CCC2(C)O)C)C1)C
1835 0 RCGMFQGSQUIZMN-UHFFFAOYSA-N OC1CCC2(C(=CCC3C2CCC2(C3C(O)CC2(C)O)C)C1)C
1836 0 SVIQULYKTZBWGQ-UHFFFAOYSA-N OC1CCC2(C(=CCC3C2CCC2(C3CC(C2(C)O)O)C)C1)C
1837 0 MIGZQPMOTLHQMO-UHFFFAOYSA-N OCC12CCC3C(C1CCC2(C)O)CC=C1C3(C)CCC(C1)O
1838 0 SHSSCYPJISZJMP-UHFFFAOYSA-N OCC1(O)CCC2C1(C)CCC1C2CC=C2C1(C)CCC(C2)O
1839 0 UGXZGMZYVUFWSB-UHFFFAOYSA-N OCC12CCC(CC1=CCC1C2CCC2(C1CCC2(C)O)C)O
1840 0 RVZJHRJUGAOKET-UHFFFAOYSA-N OC1CCC2(C3(C1)OC3CC1C2CCC2(C1CCC2(C)O)C)C
1841 0 OYXGCJGNZKFVRY-UHFFFAOYSA-N OC1COCC2(C(=CCC3C2CCC2(C3CCC2(C)O)C)C1)C
1842 0 HIDJWDACYSAHRB-UHFFFAOYSA-N OC1CCC2(C(=CCC3C2COCC2(C3CCC2(C)O)C)C1)C
1843 0 GMDCYMSCPQAQGH-UHFFFAOYSA-N OC1CCC2(C(=CCC3C2CCC2(C3COCC2(C)O)C)C1)C
1844 0 RZPCGTYJHNOGJI-UHFFFAOYSA-N OC1CCC2(C(=CCC3(C2CCC2(C3CCC2(C)O)C)O)C1)C
1845 0 IJIIVQTVCLXMAN-UHFFFAOYSA-N OC1CCC2(C(=CCC3C2(O)CCC2(C3CCC2(C)O)C)C1)C
1846 0 YTQDUJGSQSHHCB-UHFFFAOYSA-N OC1CCC2(C(=CCC3C2CCC2(C3(O)CCC2(C)O)C)C1)C
1847 0 MPDUJZZNNBJFAB-GCAZHLJYSA-N CC1(C)[C@@H]2CC[C@]34C[C@H](CC[C@@H]3[C@@]2(C)CCC1=O)[C@](O)(CO)C4
1848 0 OQGXDKRHMBRZCS-FXFXMZOASA-N CC1=C/CCC2(C)OC2CCC(=CC3OCC(=C3CC1)C)C
1849 0 KJJHMXXVXCQXRS-MWDXBVQZSA-N CC1CCC(=O)C(C)CCC(CC(=O)C(C)CC(=O)C1)C(=C)C
1850 0 FDURHOQSEBKJRE-UHFFFAOYSA-N OC1CCC2(C(=CC=C3C2CCC2(C3CCC2(C)O)C)C1)C
1851 0 AIIMMHXMORVCMX-UHFFFAOYSA-N OC1=CC2=CCC3C(C2(CC1)C)CCC1(C3CCC1(C)O)C
1852 0 ZGQGBEGMJCXLOB-RLLQIKCJSA-N CC(C)c1ccc2c(CC[C@@H]3[C@@](C)(CO)CCC[C@@]23C)c1O
1853 0 FBCYNTCAJCSDGD-HTNFGQCZSA-N CC1CCC2OC2(C)CCC(CC(=O)C(=C/C=C/1)C)C(=C)C
1854 0 GODWWTDBDJRXIU-UPHRSURJSA-N O=C1CCCCCCCC=C/CCCCCCCCO1
1855 0 SERTTYWXOQCADY-KKUMVBAPSA-N CC(C)[C@@H]1CCc2coc(CC(=CCC[C@](C)(O)C=C1)C)c2
1856 0 FKCPLBHSZGVMNG-YZGWKJHDSA-N CC(C)(O)c1ccc2c(CCC3C(C)(CO)CCCC23C)c1
1857 0 IMOGGJYMWTWRHW-BNLCHGIRSA-N CC1(CO)CCCC2(C)C1CC3OC34CC(C)(CCC24O)C=C
1858 0 KXPOJWWZRQCMOF-WUGFTYQZSA-N CC(C)C1=CC=C(/C)CC(=O)CC(C)CCC=C(/C)CC1=O
1859 0 FFFWGTGVTNAQNE-LEEVSCAKSA-N CC1(C)C2CCC34CC(CO)(CCC3C2(C)CCC1=O)C=C4
1860 0 IRGVGKNVASOSJW-FCECOGMUSA-N CC1CCC(=C/C2OC2(C)CCC=C(/C)CC(=O)C1)C(C)(C)O
1861 0 OQGXDKRHMBRZCS-FYMBVOBGSA-N CC1=C/CCC2(C)OC2CCC(=CC3OCC(=C3CC1)C)C
1862 0 BWQSLRZZOVFVHJ-UKTARXLSSA-N CC(C)C(O)(C(C)O)C(=O)OCC1CCN2CCCC12
1863 0 BTROLTCJFGRZPV-AKRVOMGESA-N CC1CCC2CC(O)C3(C)CC(=O)C4C3C2(C)C1CC=C4C
1864 0 IKHYSYOLYFYYDO-ASGGNBOOSA-N CC(=C)C1CC=C(/C)CCC(O)C(=C)CC(O)C=C(/C)C(O)C1
1865 0 VXHXPUWLVSAWNZ-WQBXYVDTSA-N CC1CCCC(=C)C2CCC3(C)C(O)C(=O)C(=C(C)C23)CC1
1866 0 KANUKEKMGYJLQI-UHFFFAOYSA-N O=CC1(C)CCCC2(C1CC=C1C2COCC(=C1)C(C)C)C
1867 0 HGDMSESHMACQLG-ZFEHHOQYSA-N CC(C)C1CCC2(C)CC(=O)C3(C)C(O)C(O)CC(=CC3C12)C
1868 0 PRYXPGFZVGZNBL-HEFCMCLBSA-N CC(C)c1cc2CCC3C(C)(C)CC(O)CC3(C)c2cc1O
1869 0 VGHBPRLIBBSXGG-OGIZJXODSA-N CC1(C)C2CCC3(C)OC(CO)(CCC3C2(C)CCC1=O)C=C
1870 0 OQTLYSXEGAWSHV-CXHGBHSPSA-N CC1=C/C(O)CC(=CCC(=O)C(=CC2C(CC1)C2(C)C)C)C
1871 0 PRYXPGFZVGZNBL-BOUXLOLZSA-N CC(C)c1cc2CCC3C(C)(C)CC(O)CC3(C)c2cc1O
1872 0 BDQDKUYAUAKYCZ-KIKHZQGUSA-N CC(C)C1CCC(=CC(O)CC(=CC(=O)CC(C)(O)C=C1)C)C
1873 0 PGIJBYNITPTFBE-UHFFFAOYSA-N O=CC1(O)CCC2C1(C)CCC1C2CCC2C1(C)CCC(C2)O
1874 0 CCCCFLLMPJQTTQ-GVLXGFFOSA-N CC1(CCC2C(O)(CCC3C2(C)CCC(=O)C3(C)CO)C1)C=C
1875 0 ACIODAKBJVREKJ-KSLKBLKXSA-N CC1(CCCC2(C)C3CCC4CC3(CCC12)CC4(O)CO)C=O
1876 0 NKGGFTFDYGTUSL-ICSRJNTNSA-N CC(C)c1cc2CCC3C(C)(C)CCCC3(CO)c2cc1O
1877 0 BKIITODBJFJABE-HHZYLZNASA-N CC(=C)C1CCC(=CCCC2(C)OC2CCC(=C/C1)C=O)C
1878 0 DHTDEBCLNDJWNI-UHFFFAOYSA-N OC1CCC2(C(C1=C)CC1CC(C(=C(CC2O)C1(C)C)C)O)C
1879 0 VJFBQRZPSGYSLF-UHFFFAOYSA-N OC1CC2(C)C(C3C1C1(C)C(CC3)CC=CC1O)CCC2(C)O
1880 0 UWXJGQPTBMQNOW-UHFFFAOYSA-N COC1CCC2C1(C)CCC1C2CCC2=CC(=O)CCC12C
1881 0 LKOKCLMYMYOOIB-RKENTIFWSA-N CC(C)C1CC=C(/C)C2CCC(C)(CC(=O)CC(C)(O)C=C1)O2
1882 0 NWVJHHNURGENGL-BNALDDQTSA-N CC1CCC2C(C)(C)C(O)CCC2(C)C1(O)CCc3cocc3
1883 0 LXFVJPXFMHKULK-AZFOIECZSA-N CC1(C)CCC(O)C2(C)C1CCC34CC(CO)(C=C3)C(O)CC24
1884 0 AOQFKDCPNFPFLK-UHFFFAOYSA-N C=CC1(C)CC(O)C2(C(=C1)C(O)CC1(C2CCCC1(C)C)O)C
1885 0 MPDUJZZNNBJFAB-NBUFYSGYSA-N CC1(C)C2CCC34CC(CCC3C2(C)CCC1=O)C(O)(CO)C4
1886 0 RSUQJXHMFVYBBS-MJWYYFFNSA-N CC1(C)C(O)C(O)CC2(C)C1CCC34CC(CCC23)C(=C)C4O
1887 0 PMKRDHYIJLQVRT-AEEMCCEDSA-N CC(C)C1(O)CCC2C(=C1)C(=O)CC3C(C)(CO)CCCC23C
1888 0 PTQMMNYJKCSPET-UHFFFAOYSA-N O=C1CCC2C(=C1)CC(C1C2CCC2(C1CCC2(C)O)C)C
1889 0 MPDUJZZNNBJFAB-IPWGKGBGSA-N CC1(C)C2CCC34CC(CCC3C2(C)CCC1=O)C(O)(CO)C4
1890 0 BAYZMDRQKPFVTM-OPNAGEFPSA-N CC(C)C1(O)CCC2(C)CC=C(/C)CCC3OC3(C)C(=O)CC12
1891 0 FDBYIAJPUAZFPP-UHFFFAOYSA-N O=C1CCC2C(C1)(O)CC(C1C2CCC2(C1CCC2(C)O)C)C
1892 0 KTFJKEVVFJKJIN-UHFFFAOYSA-N O=C1CCC2=C(C1)CC(C1C2CCC2(C1CCC2(C)O)C)C
1893 0 FFWSSPXMEMPHCV-UHFFFAOYSA-N O=C1CCC2C(=CC(C3C2CCC2(C3CCC2(C)O)C)C)C1
1894 0 VNKIHXUIEBJFOC-NBNWQDEMSA-N CC=C(/C)C(=O)OC1C=C(/C)C(O)CC=C(/C)CCCC1(C)C
1895 0 MPDUJZZNNBJFAB-TZDGYNBYSA-N CC1(C)C2CCC34CC(CCC3C2(C)CCC1=O)C(O)(CO)C4
1896 0 LEHGCRRJAVFPSZ-LEEVSCAKSA-N CC1(C)CCC(=O)C2(C)C1CCC34CC(CO)(CCC23)C=C4
1897 0 XWUIGIQNNFPWFK-DXQDBEQBSA-N CC1CCC2C3C1CC=C(CO)C3C2(CO)CCC=C(/C)CO
1898 0 AIAZQWPYYSEAAV-KGDCXYFXSA-N CC(C)C1=CC2OC2(C)CCC=C(/C)CCC3OC3(C)C(O)C1
1899 0 AXCMGKNYSHCRNG-ITACGYSUSA-N CC1CCCC(=C)C2CCC3(C)C(O)C(O)C(=CC1)C(=C)C23
1900 0 HGSLTWCHZKTSMQ-OFCXZWIOSA-N CC1(C)CCCC2(C=O)C1CCC34CC(C)(O)C(CCC23)C4O
1901 0 NORGIWDZGWMMGU-FUHIMQAGSA-N CC(C)c1c(O)ccc2c1CCC3C(C)(C)C(O)CCC23C
1902 0 WIQJIYQQVYRKPQ-UMOXGGLZSA-N CC(=C1C2CCC(=CCCC3(C)OC3CC2(C)CC1=O)C)C
1903 0 HACHOOOQCLDTSB-HKTJMPSSSA-N CC1=C/CCC(=CC2OCC(=C2CCC3(C)OC3CC1)C)C
1904 0 ACIODAKBJVREKJ-MAPHFDCTSA-N CC1(CCCC2(C)C3CCC4CC3(CCC12)CC4(O)CO)C=O
1905 0 ZSMYLYMVTJVQIR-XUVXKRRUSA-N CC(C)c1cc2CCC3C(C)(CO)CCCC3(C)c2cc1O
1906 0 HFKTUZJPXRDTKA-WUQYPFNDSA-N CC1(C)C(O)C(O)CC2(C)C1CCC34CC(CCC23)C5(C)OC45
1907 0 JCLDBXDZGZQKGX-FBGDQMQVSA-N CC1C2CCC3C4(CO)CCCC(C)(C)C4CC(O)C3(C2)C1=O
1908 0 KJJHMXXVXCQXRS-YYIAUSFCSA-N CC1CCC(=O)C(C)CCC(CC(=O)C(C)CC(=O)C1)C(=C)C
1909 0 QBIVWQLRWPGBLK-OXJNMPFZSA-N CC(C)c1c(O)c(O)cc2c1CCC3C(C)(C)CCCC23C
1910 0 DQSWOHODJZKEPC-UHFFFAOYSA-N C=CC1(C)COCC2C(=CCC3C2(C)CCCC3(C)C=O)C1
1911 0 UBCRZTCACCTRMI-XVAUXIKLSA-N CC1=CC(=O)CC2C3(C)CCC(C)(CC3CCC12C)C(O)CO
1912 0 XCZDELNYRRPFNI-LWASTNQWSA-N CC(C)C1(O)CCC2(C)C1CCC3(C)C=CC=C(C)C3C2=O
1913 0 NWECRLCQJHNNSA-SCDLFQHWSA-N CC(C)C1=CC(O)C2(C)C(O)CC3(C)C=CC(C)(O)CCC3C12
1914 0 YRMQMHXRZLWDJD-UHFFFAOYSA-N OC1CCC2(C(=C(C)CC3C2CCC2(C3CC(=O)C2)C)C1)C
1915 0 KTBLWUQBIXVFDQ-PRKYCTQKSA-N CC1CCC=C(C)/C2CCC3(C)C(O)C(=O)C(=C(C)C23)CC1
1916 0 QTXCVQHTAWTJQP-UHFFFAOYSA-N O=CC1(C)CCCC2(C1CCC13C2C(O)CC(C3)C(=C)C1)C
1917 0 BZBOJGIBFBPGBB-ZUUSULIISA-N COC1CCC2(C)C(CCC3C2CCC4(C)C3CC(O)C4=O)C1
1918 0 WYRMNFIEEYYETD-HUHSQHJXSA-N CC1CCC2(O)C(C)(C)CCCC2(C)C1CCC(=O)C
1919 0 ZBBPQNDRLQAZDM-UHFFFAOYSA-N OCC12CCCC(C2CCC23C1CCC(C3)C(=C)C2)(C)C=O
1920 0 YXSCVYKEFLSQJU-UHFFFAOYSA-N O=CC1(C)CCCC2(C1CCC13C2CC(C(C3)C(=C)C1)O)C
1921 0 XEJHUBFVQWSNJW-QWFCFKBJSA-N CC(C)c1cc2CC(O)C3C(C)(C)CCCC3(C)c2cc1O
1922 0 DJXDNTHKXUFZMG-KYMCYIMRSA-N CC1(C)C(O)CCC2(C)C1CCC34CC(CCC23)C(=C)C4=O
1923 0 XWUIGIQNNFPWFK-OERXVKALSA-N CC1CCC2C3C1CC=C(CO)C3C2(CO)CCC=C(/C)CO
1924 0 UGPWQPGNYXBMQZ-UHFFFAOYSA-N O=CC1(C)CCCC2(C1CCC13C2CCC(C1)C(=C)C3O)C
1925 0 UCTWDHCQJPTNMZ-UHFFFAOYSA-N O=CC1(C)CCCC2(C1CCC13C2CCC(C1)C1(C3)CO1)C
1926 0 FPJUPUUOVVTIEH-UHFFFAOYSA-N O=CC1(C)CCCC2(C1COCC13C2CCC(C3)C(=C)C1)C
1927 0 BFURPVJKUMPICW-UHFFFAOYSA-N O=CC1(C)CCCC2(C1CCC13C2COCC(C3)C(=C)C1)C
1928 0 TVFWMJRRCBGWKC-RNEXODBNSA-N CC1(C)CCC(=O)C2(C)C1CCC34CC(=C)C(O)(CCC23)C4
1929 0 ZQOSPWBIGSWAEY-FUMNGEBKSA-N CC(C)c1ccc2c(CCC3C(C)(CO)CCC(O)C23C)c1
1930 0 JZBWOBZAIYQPLU-UHFFFAOYSA-N O=CC1(C)CCCC2(C1CCC13C2CCC(C3)C(=C)OC1)C
1931 0 SVKMTDSTFGJBCS-BBZAIXERSA-N CC12CCC(=O)C(C)(C)C1CCC34CC(CCC23)C5(C)OC45
1932 0 OPAGONUZFKEKKL-UHFFFAOYSA-N O=CC1(C)CCCC2(C1CCC13C2(O)CCC(C1)C(=C)C3)C
1933 0 LPXNMVVVTSLRCC-UHFFFAOYSA-N O=CC1(C)CCCC2(C1CCC13C2CCC(C3O)C(=C)C1)C
1934 0 FCBPGJGLXFXABE-UHFFFAOYSA-N O=CC1(C)CCCC2(C1CCC13C2CCC(C3)(C(=C)C1)O)C
1935 0 FFKOVFHESHSZPF-LBVAQWGJSA-N CC1CCC2C(=C(C)C)C(=O)CC2(C)CC=C(/C)CCC1=O
1936 0 BRAOSVPITSNBCN-NJQZYEBPSA-N CC1(O)CC23CCC1CC2C4(C)CCC(=O)OC(C)(C)C4CC3
1937 0 NFEAIVZJRVEKFD-SXLOBPIMSA-N CC(C)c1c(O)ccc2c1CCC3C(C)(CO)CCCC23C
1938 0 VLOCIMCKBBUPCR-AHXPBYAWSA-N CC(C)C1(O)CCC2(C)CC(O)C3(C)CC(=O)C4(C)CC4C3C12
1939 0 VRMOMSAMFMVIOD-ZCFAZBHYSA-N CC(=C)C1CC2OC2(C)CCC=C(/C)CCC=C(/C)CC1=O
1940 0 ZAKITPKIZFTDJV-YCAXSKKRSA-N CC1(C)CC(O)CC2(C)C1CCC34C(O)C(CCC23)C(=C)C4O
1941 0 HYGCEEXMJDJDBU-UHFFFAOYSA-N OC1CCC2(C(=C1)CCC1C2=CCC2(C1CCC2(C)O)C)C
1942 0 IZGCYVMPBWIHIO-UHFFFAOYSA-N OC1C=CC2(C(=C1)CC(C1C2CCC2(C1CCC2O)C)C)C
1943 0 ICOIJNJKOSCYOL-UHFFFAOYSA-N O=C1C=CC2(C(C1)CC(C1C2CCC2(C1CCC2O)C)C)C
1944 0 FFZVTLPCFSOGJI-UHFFFAOYSA-N O=C1CCC2(C(=C1)CCC1C2CCC2(C1CCCC2O)C)C
1945 0 CJQJESUGQUNJHK-JIWXIQHESA-N CC1=CC(O)C2(C)C(O)CC3(C)CCC(C3C2CC1)C(=C)CO
1946 0 XSTDCUOYLNXBIN-IYNNTIGKSA-N CC(C)C1CCC2(C)C1CC(=CC(=O)C34OC3(C)CCC24)C
1947 0 JWECFJBEHWUIRI-UHFFFAOYSA-N O=C1CCC2(C(C1)(O)CCC1C2CCC2(C1CCCC2O)C)C
1948 0 XQKPRQNVSBCXGV-UHFFFAOYSA-N O=C1CCC2(C(=CCC3C2CCC2(C3CCCC2O)C)C1)C
1949 0 DGGVUVULOBAEEF-JAGNCIKBSA-N CC1=C/CCC(C)(O)C(O)CCC(=CC2OCC(=C2CC1)C)C
1950 0 AOKWRIUNTPXSIR-FWJICIDOSA-N CC1C2CCC3C4(C)CCC(=O)C(C)(C)C4CCC3(C2)C1=O
1951 0 RERIXTNWRBMNFC-OXJNMPFZSA-N CC(C)c1cc(O)c2c(CCC3C(C)(C)CCCC23C)c1O
1952 0 VXHXPUWLVSAWNZ-SGAUTPTISA-N CC1CCCC(=C)C2CCC3(C)C(O)C(=O)C(=C(C)C23)CC1
1953 0 NEOYPGHELBWBAN-UHFFFAOYSA-N O=C1CCC2(C(=C1)C(C)CC1C2C(O)CC2(C1CCC2)C)C
1954 0 YYOVRMHRPKTHLK-UHFFFAOYSA-N OC1CCCC2C1N(C)C1C(C2O)CC(O1)C(O)(C)C
1955 0 UCTWDHCQJPTNMZ-ABHMGBDOSA-N CC1(CCCC2(C)C3CCC4CC3(CCC12)CC45CO5)C=O
1956 0 LHDOFIYEALRHPZ-GEALJGNFSA-N CC1CCC2(CO)C(CCC=C2C)C1(C)CCc3cocc3
1957 0 NVECILAMICWAEO-VYJAJWGXSA-N CC(C)C12CCC3(OO1)C(=C2)CCC4C(C)(CO)CCCC34C
1958 0 FXWITRNCYJJENB-UHFFFAOYSA-N CCCCCN=C(CCN=C(C(C(CO)(C)C)O)O)OC
1959 0 XVLUZPKWCBLGKQ-QYBVRUJRSA-N CC(C)C1=C2CCC(=CCCC(=C)C(O)CC2(C)CC1=O)C
1960 0 XSOSIACAJIVFGA-ZLARMEDBSA-N CC(C)C1CC(=O)C2=CC3C(C)(O)CC(O)CC3(C)CCC12C
1961 0 YRKVRXLMMSWTLQ-UHFFFAOYSA-N OC1CCC2C(C1)C(O)C1C(N2C)OC(C1)C(O)(C)C
1962 0 KTESLAVYKYMODC-RZQQEMMASA-N CC(C)c1c(O)ccc2c1C(O)CC3C(C)(C)CCCC23C
1963 0 HVUQARQVJLOZSN-RAGBSRIKSA-N CC1CCC2C(C=C(/C)C(=O)CC=C(/C)CC(=O)C1)C2(C)C
1964 0 KNKCTWZGPBSVOR-UHFFFAOYSA-N OC1CC2CC3C(=C)C(=O)CCC3(CCC(=C1C)C2(C)C)C
1965 0 XIESUJKDWJVELP-UHFFFAOYSA-N OC1CCC2(C(C1=C)CC1CC(=O)C(=C(CC2)C1(C)C)C)C
1966 0 DCSILADFNYMXNC-UHFFFAOYSA-N OC1CCC2(C(C1=C)C(O)C1CC(C(=C(CC2)C1(C)C)C)O)C
1967 0 ZPSDCACPVGFLMA-UHFFFAOYSA-N OC1CC(O)C2(C(C1=C)CC1CC(C(=C(CC2)C1(C)C)C)O)C
1968 0 YQDKHYHVHWSAIP-UHFFFAOYSA-N OCC12CCC(C(=C)C2CC2C(C(=C(C)C(C2)O)CC1)(C)C)O
1969 0 GRTLOYNAUPPVIU-UHFFFAOYSA-N OC1C(O)CC2(C(C1=C)CC1CC(C(=C(CC2)C1(C)C)C)O)C
1970 0 HKSVWQAWXAWXTR-UHFFFAOYSA-N OC1CCC2(C(C1=C)CC1C(O)C(C(=C(CC2)C1(C)C)C)O)C
1971 0 LIMDADQDZUPTLW-UHFFFAOYSA-N OC1CCC2(C(C1=C)CC1CC(C(=C(C(C2)O)C1(C)C)C)O)C
1972 0 JBUIZTMACPGBFX-UHFFFAOYSA-N OCC1(C)C2CC(C(=C1CCC1(C(C2)C(=C)C(O)CC1)C)C)O
1973 0 AZMOLIGLFWEJAQ-UHFFFAOYSA-N OCC1=C2CCC3(C(CC(CC1O)C2(C)C)C(=C)C(CC3)O)C
1974 0 MWCCTAJTQDWEBZ-UHFFFAOYSA-N OC1CC2CC3C(CCC(=C1C)C2(C)C)(C)CCC(C13OC1)O
1975 0 IVWRHWFNTAKYCQ-UHFFFAOYSA-N OC1CCC2(C(C1=C)CC1CC(C3(C(CC2)(C1(C)C)O3)C)O)C
1976 0 OGCSNKVAOKATSW-UHFFFAOYSA-N OC1CCC2(C(C1=C)CC1CC(O)C(=C(C1(C)C)COC2)C)C
1977 0 DCCOMBPIWFWBDZ-UHFFFAOYSA-N OC1COCC2(C(C1=C)CC1CC(O)C(=C(C1(C)C)CC2)C)C
1978 0 HMUCPBWIGDYKAJ-UHFFFAOYSA-N OC1CC2CC3(O)C(=C)C(O)CCC3(CCC(=C1C)C2(C)C)C
1979 0 VBAZUSBQFQJIPV-UHFFFAOYSA-N OC1CCC2(C(C1=C)CC1(O)CC(C(=C(CC2)C1(C)C)C)O)C
1980 0 OKOKLFXLKDXQOK-UHFFFAOYSA-N OCC1CC2(C)C(CC1=O)CCC1C2CCC2(C1CCC2O)C
1981 0 OQDZFEMFERNWCF-YBEGLDIGSA-N OC1CCC2(C(=CC3CC(C(=C(CC2)C3(C)C)C)O)C1=C)C
1982 0 NBWXGEWPWROMAI-UHFFFAOYSA-N OC1CC2CC3C(=C)C(=CCC3(CCC(=C1C)C2(C)C)C)O
1983 0 VUIMGRMRFRYJLA-UHFFFAOYSA-N OC1CCC2(C(C1=C)CC1CC(C(=C(C=C2)C1(C)C)C)O)C
1984 0 MLRQLQFNEXPSLS-UHFFFAOYSA-N OC1CCC2(C(C1=C)CC1C=C(C(=C(CC2)C1(C)C)C)O)C
1985 0 YWIYVBWIVDJODT-UHFFFAOYSA-N OCC1C#CC2C(C1)(C)C1CCC3(C(C1CC2)CCC3O)C
1986 0 NFEAIVZJRVEKFD-MISYRCLQSA-N CC(C)c1c(O)ccc2c1CCC3C(C)(CO)CCCC23C
1987 0 COJBNIWQOBKWQK-QKBCHJTESA-N CC(C)C1CCC(=C)C2OC2CC(=CC(O)CC(C)(O)C=C1)C
1988 0 HGDMSESHMACQLG-KGUMHCDKSA-N CC(C)C1CCC2(C)CC(=O)C3(C)C(O)C(O)CC(=CC3C12)C
1989 0 LLUFWVWPKVWQRC-LTRJMQNCSA-N CC(C)C1(O)CCC2(C)CC3C4(C)CCC5OC3(CC12)C5(C)O4
1990 0 BYOCGMJOFRZFLY-OTSATVMLSA-N COC1CC2C3CCC4CC(O)CCC4(C)C3CCC2(C)C1=O
1991 0 BWQSLRZZOVFVHJ-ABHRYQDASA-N CC(C)C(O)(C(C)O)C(=O)OCC1CCN2CCCC12
1992 0 HRKBEXCHYPMKAT-DFGNRJDGSA-N CC(C)C1(O)CCC2(C)C=CC(C)(O)CCC=C(/C)C(=O)CC12
1993 0 ZKSRMNKTEQEGRN-IKQUXGDSSA-N CC1CCC(O)C2(C)OC3C(O)C(=C(C)C4C2CCC34C)CC1
1994 0 HZWZHWTZLZZBFF-UHFFFAOYSA-N O=C1CCC2(C(=C1)CC(C1C2CCC2(C1CCC2O)C)C)C
1995 0 HVUQARQVJLOZSN-IMJCGNIVSA-N CC1CCC2C(C=C(/C)C(=O)CC=C(/C)CC(=O)C1)C2(C)C
1996 0 RTUZORNRPXKYFG-FQMCYKEASA-N CC(=C)C(O)CCC1(C)CC=C(CO)/CCC2OC2(C)CC=C1
1997 0 JEYZNIACMNLNAU-UHFFFAOYSA-N O=C1CCC2(C(C1)(O)CC(C1C2CCC2(C1CCC2O)C)C)C
1998 0 RHZBPWYMMOHOKW-KXWFMHKRSA-N CC(C)C1(O)CCC2(C)C=CC(C)(O)CC=C/C(C)C(=O)CC12
1999 0 ATHXJJBGDYIFLL-UHFFFAOYSA-N O=C1CCC2(C(=CC(C3C2CCC2(C3CCC2O)C)C)C1)C
2000 0 PIJPBDSFAHXVGP-HXBCMNQYSA-N CC1(C)CCC(O)C2(C)C1CCC3=CC(C)(CC(O)C23)C4CO4
2001 0 DPDZKJQFRFZZCW-UHFFFAOYSA-N C#CC1(O)CCC2C1(C)CCC1C2CCC2C1CCC(C2)O
2002 0 YRQOXRMIOKJPRU-SSADKFRXSA-N CC12CCC3C4(C)CCCC(C)(C=O)C4CCC3(C1)C5OC25
2003 0 YQGDZWWLYAMTAU-UHFFFAOYSA-N OCC1=CC(O)C2(C(CC1O)C1=C(CCC1(CC2)C)C(C)C)C
2004 0 ODFCWXVQZAQDSO-WSTZPKSXSA-N CC(C)c1cc2CCC3C(C)(C)C(O)CCC3(C)c2cc1O
2005 0 GKKUXCSIYRLCSI-UHFFFAOYSA-N OC1CCC2(C(=CCC3C2C(O)CC2(C3CCC2(C)O)C)C1)C
2006 0 GFMRAAZMCOCUCY-XYYNDNLRSA-N CC1(C)C2CCC34CCC(CC3C2(C)CCC1=O)C(O)(CO)C4
2007 0 WAHBVQZKLOWOGJ-UHFFFAOYSA-N OC1CCC2(C(=CCC3C2C2CC4(C3CCC4(O2)C)C)C1)C
2008 0 KJJHMXXVXCQXRS-YLFCFFPRSA-N CC1CCC(=O)C(C)CCC(CC(=O)C(C)CC(=O)C1)C(=C)C
2009 0 ILZNRSYFYLVOJM-UHFFFAOYSA-N OC1CCC2(C(=C1)CCC1C2C(O)C(C)C2(C1CCC2O)C)C
2010 0 PLBZCESKAWSSIT-PCMNTEJDSA-N CC1(C)CC(=O)C(O)C2(C)C1CCC34CC(C)(CCC23)C=C4
2011 0 UGQWTAIWBWXDKI-UHFFFAOYSA-N OCC1=CC(=O)C2(C(CC1O)C1C(CCC1(CC2)C)C(C)C)C
2012 0 NEINFDASFADQSY-UHFFFAOYSA-N O=C1CCC2C(=C1C)CCC1C2CCC2(C1CCC2(C)O)C
2013 0 BSLYFDICJYABIE-UHFFFAOYSA-N O=C1CCC2(C(C1)CCC1C2C(O)C(C)C2(C1CCC2O)C)C
2014 0 FZYSDSGSOYBFHJ-UHFFFAOYSA-N O=C1C(C)CC2C(=C1C)CCC1C2CCC2(C1CCC2O)C
2015 0 CPKRCNZQNFQPDJ-UHFFFAOYSA-N COC1CCC2C1(C)CCC1C2CCC2=CC(=O)C(CC12)C
2016 0 LNILKVZKBQKVRH-UHFFFAOYSA-N O=C1CC(C)C2=C(C1)CCC1C2CCC2(C1CCC2(C)O)C
2017 0 AOONZFVTMRYFMR-UHFFFAOYSA-N COC1CCC2C1(C)CCC1C2CCC2=C(C(=O)CCC12)C
2018 0 XOSIHHLNFJOZFD-UHFFFAOYSA-N COC1(C)CCC2C1(C)CCC1C2CCC2=CC(=O)CCC12
2019 0 LUCIDJBINAIGTD-UHFFFAOYSA-N OCC1CCC2C1(C)CCC1C2CCC2=CC(=O)CCC12C
2020 0 ZBOAOYIZZZBGQO-UHFFFAOYSA-N O=CC1CCC2C1(C)CC(O)C1C2CCC2C1(C)CCC(C2)O
2021 0 ZJRFNLOQEMHDEK-UHFFFAOYSA-N O=C1CC(C)C2C(=C1)CCC1C2CCC2(C1CCC2(C)O)C
2022 0 BGCBFCPMURPDPJ-DKMZEYLLSA-N CC(=C)C1CC(=O)C2(C)CC=C(/C)CCC3OC3(C)CCC12
2023 0 ACIODAKBJVREKJ-HSXTZPDUSA-N CC1(CCCC2(C)C3CCC4CC3(CCC12)CC4(O)CO)C=O
2024 0 JQIGNJUHWXILBM-UHFFFAOYSA-N O=C1C=C2CCC3C(C2CC1C)CCC1(C3CCC1(C)O)C
2025 0 BWQSLRZZOVFVHJ-OSFYFWSMSA-N CC(C)C(O)(C(C)O)C(=O)OCC1CCN2CCCC12
2026 0 OAZJGXYQZDNBCP-KILMGPMYSA-N CC1(C)CCCC2(C)C1C(O)CC34CC(CC(O)C23)C(=C)C4O
2027 0 KTUJHZXZYLNMRD-UHFFFAOYSA-N O=C1CC2(O)CCC3C(C2CC1C)CCC1(C3CCC1(C)O)C
2028 0 CCOXATIKMLMICR-UHFFFAOYSA-N OC1CCC2(C(C1)CCC1=C2C(O)CC2(C1CCC2(C)O)C)C
2029 0 FVKNWWOZCBMRAK-UHFFFAOYSA-N OC1CCC2(C(C1)CCC1C32OC3CC2(C1CCC2(C)O)C)C
2030 0 VVCUYUYSAAJGJB-UHFFFAOYSA-N O=C1CC2=C(CC1C)C1C(CC2)C2CCC(C2(CC1)C)(C)O
2031 0 LYVBTXMLRUEIDN-UHFFFAOYSA-N O=C1CC2=CCC3C(C2CC1C)CCC1(C3CCC1(C)O)C
2032 0 UGPWQPGNYXBMQZ-WLWSEXLFSA-N CC1(CCCC2(C)C1CCC34CC(CCC23)C(=C)C4O)C=O
2033 0 DMFRMEFCVZUAEB-JGKKSEDXSA-N CC1(C)C2CCC3=CC(C)(CCC3C2(C)CCC1=O)C(O)CO
2034 0 QMHNJIBUSLNSHK-HOMHHWFXSA-N CC(=C)C1CC(O)C(=CC(O)CC(=CCCC2(C)OC2C1)C)C
2035 0 FCBPGJGLXFXABE-YRIPFXIYSA-N CC1(CCCC2(C)C3CCC4(O)CC3(CCC12)CC4=C)C=O
2036 0 FAFDFQFBHSBAGX-GZZXEUMKSA-N CC(C)C1=CC(O)C2(C)C(O)CC3(C)CC4OC4(C)CCC3C12
2037 0 PVBHKDWHAKOECD-WJMILYJBSA-N CC(C)C1CCC2C1(C)CCC34CCC(C)(OC3=O)C5CC245
2038 0 JLJMRDTYYDTGQL-XATULALDSA-N CC(=C)C1CC=C(/C)CCC=C(C)/CCC2OC2(C)CC1=O
2039 0 UZNOTFOFROXACM-ICSRJNTNSA-N CC(C)c1cc2CCC3C(C)(C)CCCC3(O)Cc2cc1O
2040 0 VTIWZUFTYYPLIX-UHFFFAOYSA-N CC(C12CCC3C(=CCC4C3(C)CCCC4(C)C(O)O)C2O1)C
2041 0 BWQSLRZZOVFVHJ-GUIRCDHDSA-N CC(C)C(O)(C(C)O)C(=O)OCC1CCN2CCCC12
2042 0 JTJCHPFCEBWBMD-UHFFFAOYSA-N CC(C1=CC2=CCC3C(C2COC1)(C)CCCC3(C)C(O)O)C
2043 0 LLUFWVWPKVWQRC-OROIVELOSA-N CC(C)C1(O)CCC2(C)CC3C4(C)CCC5OC3(CC12)C5(C)O4
2044 0 DPCRJMSIFGEPEE-JVJLKXRTSA-N CC(C)C1(O)CCC2(C)CC3C(=CC=CC3(C)C(=O)CC12)C
2045 0 VOVNVULYSGPWDO-SMRUAWDESA-N CC12CCC3C4(C)CCC(=O)C(C)(C)C4CCC3(C1)C5OC25
2046 0 MPDUJZZNNBJFAB-SNDCPDFKSA-N CC1(C)C2CCC34CC(CCC3C2(C)CCC1=O)C(O)(CO)C4
2047 0 JEUDEIATJGQHJG-PYNNRZRQSA-N CC1(CCC2(C)C(CCC3(C)C2C(=O)CCC3=C)C1)C(O)CO
2048 0 MPDUJZZNNBJFAB-JTZLQOMOSA-N CC1(C)C2CCC34CC(CCC3C2(C)CCC1=O)C(O)(CO)C4
2049 0 VFGNIWFPXSNVLI-NCLNHVEOSA-N COC(=O)C1CC23CCC4C(C)(O)CCCC4(C)C2CCC1C3
2050 0 FQSGKFWFVBTTIQ-KTZHRMJCSA-N CC1=C/CCC2(C)OC2C3OCC(=C3CCC(=CCC1)C)C
2051 0 NKHTWDHIBRDYEV-MDTDKSHQSA-N CC(C)C1C(O)CC2(C)CC(=O)C(=C)CCC=C(/C)CC=C1/2
2052 0 VPJVJMGXZXEERF-BTKLOSLWSA-N CC1=C/CC(O)C(=CC2C(CCC(=CCC1)C)C2(C)C)C=O
2053 0 OBUUFWIMEGVAQS-KWMSOUESSA-N CC1CCC23CCC(=O)C2C1(C)C(O)CC(C)(C=C)C(O)C3C
2054 0 NKFLLONQDGMPPI-UQRRTPESSA-N CC(C)C1CCC2(C)OC2C(=O)CC(=CCCC(C)(O)C=C1)C
2055 0 JAXXZFYKICGBBA-UHFFFAOYSA-N OC1C=C2CCC3C(C2(C=C1C)C)CCC1(C3CCC1O)C
2056 0 ZGQGBEGMJCXLOB-DFQSSKMNSA-N CC(C)c1ccc2c(CCC3C(C)(CO)CCCC23C)c1O
2057 0 CYGIFCNWAGBMNK-CTZQRVGRSA-N CC1(C)CCC(=O)C2(C)C3CCC(C)(C=C3CCC12)C(O)CO
2058 0 JNPOHYISLKLRPI-UHFFFAOYSA-N CC(C1COCC2C(=C1)CCC1C2(C)CCCC1(C)C(=O)O)C
2059 0 CNOGNHFPIBORED-UHFFFAOYSA-N O=C1CCC2C(=C1)CCC1C2CCC2(C1CCC2C(O)C)C
2060 0 WOLYTRXQEBGVJK-BIEDPOGDSA-N CC12CCC3C(C)(CCCC3(C)C1CCC(CO)(O2)C=C)C=O
2061 0 KTBLWUQBIXVFDQ-IKNMJGSGSA-N CC1CCC=C(C)/C2CCC3(C)C(O)C(=O)C(=C(C)C23)CC1
2062 0 VZFJKMILHUWBJL-KCCAZCGWSA-N CC1=C/CCC(=C)C(O)CCC(=CC2OCC(=C2CC1)C)C
2063 0 NXIBRPAZIRXAKA-UHFFFAOYSA-N O=C1CC2CCC3C(C2(CC1=C)C)CCC1(C3CCC1O)C
2064 0 PRYXPGFZVGZNBL-DJKXOVBDSA-N CC(C)c1cc2CCC3C(C)(C)CC(O)CC3(C)c2cc1O
2065 0 KTESLAVYKYMODC-GQIGUUNPSA-N CC(C)c1c(O)ccc2c1C(O)CC3C(C)(C)CCCC23C
2066 0 QHNAUKRTMMVXFK-UNLOAFCFSA-N CC(C)C1=CCC2(C)C1C3CCC4(C)OC4CC3(C)CC2=O
2067 0 SQKQROXBIUWNIQ-UVJHWCRFSA-N CC1CC(=O)C2CC(=CCCC2C1(C)CCC(=CCO)CO)C
2068 0 DPCRJMSIFGEPEE-HNULKUCHSA-N CC(C)C1(O)CCC2(C)CC3C(=CC=CC3(C)C(=O)CC12)C
2069 0 GCKMFJBGXUYNAG-UHFFFAOYSA-N O=C1CCC2(C(=C1)CCC1C2CCC2(C1CCC2(C)O)C)C
2070 0 HSGBINLKOKRGCU-AFHPCAKNSA-N CC1(C)OC1C(O)CC2(C)CC3C2CCC4(C)OC4CCC3=C
2071 0 DQBIJIPNCOWHOS-UHFFFAOYSA-N OCC12CCC(CC1=C(C)CC1C2CCC2(C1CCC2O)C)O
2072 0 GJKYUSFMOIWBRH-UHFFFAOYSA-N COC1CCC2(C(=CCC3C2CCC2(C3CCC2O)C)C1)CO
2073 0 JLVFGZLQLQTXCE-UHFFFAOYSA-N COC1CCC2C1(C)CCC1C2CC=C2C1(CO)CCC(C2)O
2074 0 XOHUASMLUMJPPL-UHFFFAOYSA-N COCC12CCC(CC1=CCC1C2CCC2(C1CCC2O)C)O
2075 0 ZOSURCBMSFGUEZ-UHFFFAOYSA-N O=CC1=CC2(C(C1)C1CCC3C(C1CC2)(C)CCC(C3)O)C
2076 0 RERIXTNWRBMNFC-UZLBHIALSA-N CC(C)c1cc(O)c2c(CCC3C(C)(C)CCCC23C)c1O
2077 0 XUMKGXYFJLQZOV-WDYSCTGBSA-N CC1(C)[C@@H](O)CC[C@@]2(C)[C@H]1CCC3=C2C[C@H](O)[C@](C)(C=C)[C@@H]3O
2078 0 ZDIFHYDITPKCCE-UHFFFAOYSA-N O=C1CCC2(C(C1)(O)CCC1C2CCC2(C1CCC2(C)O)C)C
2079 0 KWZMGCRXHMPTSZ-UHFFFAOYSA-N O=C1C=CCC2C1(C)C1CCC3(C(C1CC2)CCC3(C)O)C
2080 0 HQXQSZIKIHDMLY-UHFFFAOYSA-N OC1CC2CC=CC(C2(C2C1C1CCC(C1(CC2)C)(C)O)C)O
2081 0 PYMBDGIEAMHDGU-UHFFFAOYSA-N OC1CC(C2(C1C1CCC3C(C1CC2)(C)C(O)C=CC3)C)(C)O
2082 0 FBJNFNQGXRSDMI-UHFFFAOYSA-N OC1CC2C(C3(C1CC=CC3O)C)CCC1(C2CCC1(C)O)C
2083 0 CVRJUINFUSCZSH-UHFFFAOYSA-N OCC12C(CC=CC1O)CCC1C2CCC2(C1CCC2(C)O)C
2084 0 ZBQNAPACQAIUHS-UHFFFAOYSA-N OC1C=CCC2C1(C)C1CC(O)C3(C(C1CC2)CCC3(C)O)C
2085 0 OUGIWDLAILENAJ-UHFFFAOYSA-N OCC12CCC3C(C1CCC2(C)O)CCC1C3(C)C(O)C=CC1
2086 0 MHPQFHWUVHQRGC-UHFFFAOYSA-N OC1C=CCC2C1(C)C1CCC3(C(C1CC2)CC(C3(C)O)O)C
2087 0 IJAJDGKYWAOANQ-UHFFFAOYSA-N OC1C=CC(C2(C1CCC1C2CCC2(C1CCC2(C)O)C)C)O
2088 0 VVVDNXDYFCZTMG-UHFFFAOYSA-N OC1=CCC2C(C1O)(C)C1CCC3(C(C1CC2)CCC3(C)O)C
2089 0 JIBKUJVABLGCBR-UHFFFAOYSA-N OC1=CC(C2(C(C1)CCC1C2CCC2(C1CCC2(C)O)C)C)O
2090 0 BDTAASQAZOVMOZ-UHFFFAOYSA-N OCC1(O)CCC2C1(C)CCC1C2CCC2C1(C)C(O)C=CC2
2091 0 OKIILRSZGAIJJF-UHFFFAOYSA-N OC1C2OC2CC2C1(C)C1CCC3(C(C1CC2)CCC3(C)O)C
2092 0 GYBGISLVORKLBN-UHFFFAOYSA-N O=C1CC2CCC3C(C2(C=C1C)C)CCC1(C3CCC1O)C
2093 0 YZDXTCHYNOUFPW-UHFFFAOYSA-N OC1C=CCC2C1(C)C1CCC3(C(C1COC2)CCC3(C)O)C
2094 0 HWHQMYINHUUWJQ-UHFFFAOYSA-N OC1C=CCC2C1(C)C1COCC3(C(C1CC2)CCC3(C)O)C
2095 0 LNDCKAHLBPMLEG-UHFFFAOYSA-N OC1C=CCC2C1(C)C1CCC3(C(C1CC2)COCC3(C)O)C
2096 0 KWWIIUDJNJBAST-UHFFFAOYSA-N OC1C=CCC2C1(C)C1CCC3(C(C1(CC2)O)CCC3(C)O)C
2097 0 DPTVOJWCHLZCRV-UHFFFAOYSA-N OC1C=CCC2C1(C)C1(O)CCC3(C(C1CC2)CCC3(C)O)C
2098 0 FZDNCFHWWJBOJX-UHFFFAOYSA-N OC1C=CCC2C1(C)C1CCC3(C(C1CC2)(O)CCC3(C)O)C
2099 0 VRMOMSAMFMVIOD-BZVCYJGKSA-N CC(=C)C1CC2OC2(C)CCC=C(/C)CCC=C(/C)CC1=O
2100 0 ZQQSDPINIZTYGW-UHFFFAOYSA-N OC1C=CC=C2C1(C)C1CCC3(C(C1CC2)CCC3(C)O)C
2101 0 YZYHJPGXVXTWII-UHFFFAOYSA-N COC1CCC2(C(C1)CCC1C2CCC2(C1CCC(=O)O2)C)C
2102 0 PORHOKHIMOFMMH-LWYYNNOASA-N CC(C)c1ccc2c(c1)C(O)CC3C(C)(CO)CCCC23C
2103 0 RSUQJXHMFVYBBS-AYLCPGAOSA-N CC1(C)C(O)C(O)CC2(C)C1CCC34CC(CCC23)C(=C)C4O
2104 0 UBCRZTCACCTRMI-MWVHYEFZSA-N CC1=CC(=O)CC2C3(C)CCC(C)(CC3CCC12C)C(O)CO
2105 0 LUVLKZXUYIMQHY-UHFFFAOYSA-N O=C1C=C2CCC3C(C2(CC1C)C)CCC1(C3CCC1O)C
2106 0 OCGKWGADQOSSPQ-FHZWTMRJSA-N CC12CCC3C(CCC4C(C)(CCCC34C)C=O)(CC1=O)C2
2107 0 HRKBEXCHYPMKAT-DJBDKMFYSA-N CC(C)C1(O)CCC2(C)C=CC(C)(O)CCC=C(C)/C(=O)CC12
2108 0 VPJVJMGXZXEERF-GKUAIFFXSA-N CC1=C/CC(O)C(=C/C2C(CCC(=CCC1)C)C2(C)C)C=O
2109 0 OCMSXDINEKCCAU-NCJORANTSA-N CC1=CCCC(=C/CCC(CO)C2CC(CC1)C(C)(C)O2)C=O
2110 0 QKKCZNAIRYQRKP-UHFFFAOYSA-N O=CC1=CCC2C(C1)(C)C1CCC3(C(C1CC2)CCC3O)C
2111 0 RXZGMGYDSLVSIY-UHFFFAOYSA-N O=CC1C=CC2C(C1)(C)C1CCC3(C(C1CC2)CCC3O)C
2112 0 OQGXDKRHMBRZCS-JAGNCIKBSA-N CC1=C/CCC2(C)OC2CCC(=CC3OCC(=C3CC1)C)C
2113 0 QINJSZQKVPOZCC-MUOQQGGZSA-N CC(C)C1CCC2(C)C(O)CC3(C)CC(O)C4(CC4C3C12)C=O
2114 0 VSFYXCKAFONQNT-UHFFFAOYSA-N COC1=CCC2=C(C1)CCC1C2CCC2(C1CCC2OC)C
2115 0 SEVCXVHBUBTDHK-DQIJQRSUSA-N CC(=C1C2CCC3(C)C(O)CC=C(C)C3CC2(C)CC1=O)C
2116 0 VYKXENBERGSDBY-HIFZTRGFSA-N CC(C)C1CCC(=CC(=O)CC(=CC(O)CC(C)(O)C=C1)C)C
2117 0 FLJAFHRJXPAASR-LDTXXPTRSA-N CC(=C)C1CCC(=CCCC2(C)OC2CCC(=C/C1O)CO)C
2118 0 XMRFJFANWJJSCX-UCNVPPAKSA-N CC(C)C(=O)CCC1(C)CC=C(/C)CC(=O)C=C(/C)CC=C1
2119 0 QKYDQSUAFNWVTI-MILMJNAHSA-N CC12CCC3C(C)(CCC4=CC(=O)CCC34C)C1CCC2O
2120 0 VPJVJMGXZXEERF-GBDDUDKMSA-N CC1=C/CC(O)C(=C/C2C(CCC(=CCC1)C)C2(C)C)C=O
2121 0 ONSDAFWXDSEOMD-UHFFFAOYSA-N O=C1CC2CCC3C(C2(C(C1C)O)C)CCC1(C3CCC1O)C
2122 0 MSNGXFBOZYYCED-UHFFFAOYSA-N OC1CCC2(C(=C1)CC(C1C2CCC2(C1CCC2(C)O)C)O)C
2123 0 XCZOLGXLRXUKLG-UHFFFAOYSA-N O=C1CCC2(C(C1)CC(C1C2CCC2(C1CCC2(C)O)C)O)C
2124 0 QYBPNIKCCKAUCS-UHFFFAOYSA-N COC1CCC2(C(=C(O)CC3C2CCC2(C3CC(C2)O)C)C1)C
2125 0 FRLUPDQFNFCEEX-SMRUAWDESA-N CC1(C)CCC(=O)C2(C)C1CCC34CC(C)(CCC23)C5OC45
2126 0 XYGZKBQEGUFULA-DXINRFBRSA-N CC(C)C1=CC2OC2(C)CCC=C(/C)CCC=C(/C)CC1=O
2127 0 UJOZZULXDHSDPH-UHFFFAOYSA-N OC1CCC2(C(=C1)C=CC1C2CCC2(C1CCC2(C)O)C)C
2128 0 XEJHUBFVQWSNJW-WSTZPKSXSA-N CC(C)c1cc2CC(O)C3C(C)(C)CCCC3(C)c2cc1O
2129 0 ZQOSPWBIGSWAEY-LWYYNNOASA-N CC(C)c1ccc2c(CCC3C(C)(CO)CCC(O)C23C)c1
2130 0 MPDUJZZNNBJFAB-XYYNDNLRSA-N CC1(C)C2CCC34CC(CCC3C2(C)CCC1=O)C(O)(CO)C4
2131 0 NQUWVDWNFTXZNH-UHFFFAOYSA-N O=C1C=C2C(C1)(C)C1CCC3(C(C1CC2)CCC3C(O)C)C
2132 0 KXSXFANVRYTOGS-UHFFFAOYSA-N O=C1CC2C(C1)(C)C1CCC3(C(C1CC2)CCC3C(=O)C)C
2133 0 UVVDBOFXJISVGV-UHFFFAOYSA-N OC1CCC(C2C1(C)c1cc(O)c(cc1CC2)C(C)C)(C)C
2134 0 NKGGFTFDYGTUSL-UHFFFAOYSA-N OCC12CCCC(C2CCc2c1cc(O)c(c2)C(C)C)(C)C
2135 0 DNJTWMCOCMOMTB-UHFFFAOYSA-N CC(c1c(O)cc2c(c1O)CCC1C2(C)CCCC1(C)C)C
2136 0 GGSVAHYPLRMGPQ-UHFFFAOYSA-N OC1CC2C(C)(C)CCCC2(c2c1cc(C(C)C)c(c2)O)C
2137 0 XEJHUBFVQWSNJW-UHFFFAOYSA-N OC1Cc2cc(C(C)C)c(cc2C2(C1C(C)(C)CCC2)C)O
2138 0 ODFCWXVQZAQDSO-UHFFFAOYSA-N CC(c1cc2CCC3C(c2cc1O)(C)CCC(C3(C)C)O)C
2139 0 QRHBXQAFGLVWFW-UHFFFAOYSA-N O=C1CCC2(C(=C1)C(C)CC1C2CCC2(C1CCC2O)C)C
2140 0 QPSIIKWZPZNTQE-NGZXWKFYSA-N CC1(C)C2CCC34CC(CCC3C2(C)CCC1=O)C(=C)C4O
2141 0 CECHGFZFJNLAFP-ZNNUXXTPSA-N CC1=C/CCC2(C)OC2CC(CCC(=CCC1)C)C(=C)C=O
2142 0 FWIBQGZDVKKPNE-UHFFFAOYSA-N O=C1CCC2(C(C1)(O)C(C)CC1C2CCC2(C1CCC2O)C)C
2143 0 OVEDDXXWUZPVQL-UHFFFAOYSA-N CC(c1cc2CCC3C(c2cc1O)(C)COCCC3(C)C)C
2144 0 SISXNFLIMRMYDJ-UHFFFAOYSA-N CC(c1cc2COCC3C(c2cc1O)(C)CCCC3(C)C)C
2145 0 LPKFBTTXMUWKHF-UHFFFAOYSA-N CC(c1cc2CCC3C(c2cc1O)(C)CCOCC3(C)C)C
2146 0 ZPPKMGCLOXYJLG-UHFFFAOYSA-N O=C1CCC2(C(=C(C)CC3C2CCC2(C3CCC2O)C)C1)C
2147 0 HOHHDGHACFQMQB-UHFFFAOYSA-N OC1CC2CC(O)C(CC2(C2C1C1CCC(=O)C1(CC2)C)C)C
2148 0 NZMIKBWACQZPSS-UHFFFAOYSA-N O=C1CCC2(C(C1)C=CC1C2CCC2(C1CCC2(C)O)C)C
2149 0 GDGCRBHXUNBSBW-UHFFFAOYSA-N OC1CC2(C)C(=O)CCC2C2C1C1(C)CC(C)C(CC1CC2)O
2150 0 OXSUMMAHWFUKEX-UHFFFAOYSA-N OC1CC(=O)C2(C1C1CCC3C(C1CC2)(C)CC(C(C3)O)C)C
2151 0 FVWYWWSQGRHLQB-UHFFFAOYSA-N OC1CC2C(C3(C1CC(O)C(C3)C)C)CCC1(C2CCC1=O)C
2152 0 KQHKUOHLCRQQSG-UHFFFAOYSA-N OCC1CC2C(C1=O)(C)CCC1C2CCC2C1(C)CCC(C2)O
2153 0 YBYVGRCFUQATJY-UHFFFAOYSA-N OC1CCC2(C(C1)CCC1C2CCC2(C1CC(=C)C2=O)C)C
2154 0 ISBSNSKKPNKXIF-UHFFFAOYSA-N OC1CCC2(C(C1)CCC1C2C(=O)CC2(C1CCC2(C)O)C)C
2155 0 KQNNECHJCBGGIY-UHFFFAOYSA-N COC1C(O)CC2C1(C)CCC1C2CC=C2C1(C)CCC(C2)O
2156 0 ARRCTCPLXMWUHZ-UHFFFAOYSA-N OC1CC2CCC3C(C2(C(C1C)O)C)CCC1(C3CCC1=O)C
2157 0 SREROKOUUIEOCT-UHFFFAOYSA-N OCC12CC(C)C(CC1CCC1C2CCC2(C1CCC2=O)C)O
2158 0 DNZOPRYPMWJVOH-UHFFFAOYSA-N OC1CC2CCC3C(C2(CC1C)C)CC(C1(C3CCC1=O)C)O
2159 0 LRHFBWFQKZFCQC-UHFFFAOYSA-N OCC12CCC3C(C2CCC1=O)CCC1C3(C)CC(C)C(C1)O
2160 0 FCKLFGKATYPJPG-UHFFFAOYSA-N CCC1CC2C3CCC4=CC(=O)CCC4C3CCC2(C)C1O
2161 0 FVNDVDDHIZTLES-WXHLHWQHSA-N CC1=C/CCC(=CC2OC(C)(CCC2C3(C)CO3)C(O)CC1)C
2162 0 MWZDWTGXNMHEQT-UHFFFAOYSA-N OC1C(C)CC2(C(C1O)CCC1C2CCC2(C1CCC2=O)C)C
2163 0 KBIHYOYGAFMTFO-UHFFFAOYSA-N OCC1CC2(C)C(CC1O)CCC1C2CCC2(C1CCC2=O)C
2164 0 PCBBPDDCYCHRMB-UHFFFAOYSA-N OC1CC2COCC3C(C2(CC1C)C)CCC1(C3CCC1=O)C
2165 0 ZVXVLAIIWFXIDU-UHFFFAOYSA-N OC1CC2CCC3C(C2(CC1C)C)COCC1(C3CCC1=O)C
2166 0 RQAGOQPWWLBECE-DSJDWBEOSA-N CC1(O)CCC2C(C)(C)C(O)CCC2(C)C1CCc3cocc3
2167 0 KJJHMXXVXCQXRS-QBPKDAKJSA-N CC1CCC(=O)C(C)CCC(CC(=O)C(C)CC(=O)C1)C(=C)C
2168 0 OZMNLMXPVSEPME-UHFFFAOYSA-N OC1CC2CCC3(C(C2(CC1C)C)CCC1(C3CCC1=O)C)O
2169 0 LAKFSBPAHXHARK-UHFFFAOYSA-N OC1CC2CCC3C(C2(CC1C)C)(O)CCC1(C3CCC1=O)C
2170 0 ZQSBSBYYLKMEGN-UHFFFAOYSA-N O=P(N1CC1)(N1CCCCCC1)N1CCCCCC1
2171 0 QSGAFYTZAFNRKL-UHFFFAOYSA-N OC1CC2CCC3C(C2(CC1C)C)CCC1(C3(O)CCC1=O)C
2172 0 AZBLTXMJLIUFLU-UHFFFAOYSA-N OC1CC2(O)CCC3C(C2(CC1C)C)CCC1(C3CCC1=O)C
2173 0 OSGRVHXQLPLNRA-UHFFFAOYSA-N O=C1CCCCCCCCC(=O)CCCCCCCC1
2174 0 OAJBTAUNJLOMFY-UHFFFAOYSA-N OC1CC2CCC3C(C2(CC1(C)O)C)CCC1(C3CCC1=O)C
2175 0 BTROLTCJFGRZPV-AHKAVNGUSA-N CC1CCC2CC(O)C3(C)CC(=O)C4C3C2(C)C1CC=C4C
2176 0 XYRXXFUTNVWUFJ-UHFFFAOYSA-N CCOC(=O)CCN(C)C1CCCCC1C(=O)OCC
2177 0 ZZDAVSAWSIGBGZ-UHFFFAOYSA-N OC1CC2CCC3C(C2(CC1C)C)CCC1(C3C=CC1=O)C
2178 0 SVKMTDSTFGJBCS-QAPSXAOSSA-N CC12CCC(=O)C(C)(C)C1CCC34CC(CCC23)C5(C)OC45
2179 0 IJROHRQGLISDER-UHFFFAOYSA-N O=C1C(C)CC2(C(C1O)CCC1C2CCC2(C1CCC2O)C)C
2180 0 OWLAORDUGLXNBF-ILVZAAKISA-N CC1(C)CC(=O)CC2(C)C1C(O)CC3CC4CC23CCC4(C)O
2181 0 BWQSLRZZOVFVHJ-XPCVCDNBSA-N CC(C)C(O)(C(C)O)C(=O)OCC1CCN2CCCC12
2182 0 JCLDBXDZGZQKGX-QKDPBZMOSA-N CC1C2CCC3C4(CO)CCCC(C)(C)C4CC(O)C3(C2)C1=O
2183 0 BJAFNPIVPFPJOH-UHFFFAOYSA-N OC1CCC2(C(C1=C)CC1C(O)CC(=C(C(C2)O)C1(C)C)C)C
2184 0 GBTCTHBJMJVTNO-UHFFFAOYSA-N COC1CC2C(C1O)(C)CCC1C2CCC2=CC(CCC12C)O
2185 0 AWEQBHZSWLHAGK-MBJQOWPYSA-N CC(C)C1CCC(=C)C2CCC(C)(CC(=O)CC(C)(O)C=C1)O2
2186 0 GVMQRYCIHSDNRX-UHFFFAOYSA-N CC1C(CC(CC1=O)C(C)=C)C1CC(CC(=O)C1C)C(C)=C
2187 0 MNIODTAGDULTFT-UHFFFAOYSA-N COC1CC2C(C1O)(C)CCC1C2CCC2C1(C)CCC(=O)C2
2188 0 JQIYAFOPICLBFW-UHFFFAOYSA-N OC1CCC2(C(=C1)CCC1C2C(O)CC2(C1CCC2(C)O)C)C
2189 0 AOIMAYBIPUIYPH-ZHAUUAPESA-N CC(C)(O)C1=CCC2(C)CC3OC3(C)CCC4OC4(C)CCC12
2190 0 PEHOVSYWKFYAKR-NAIXLZJVSA-N CC=C(C)/C(=O)OC1CC=C(/C)CCCC(C)(C)C(O)C=C/1C
2191 0 OQGXDKRHMBRZCS-PWFXJFPMSA-N CC1=C/CCC2(C)OC2CCC(=CC3OCC(=C3CC1)C)C
2192 0 VYKXENBERGSDBY-NWKQZXCQSA-N CC(C)C1CCC(=CC(=O)CC(=CC(O)CC(C)(O)C=C1)C)C
2193 0 LZSDVFDKDUZVFK-UHFFFAOYSA-N CCC(C)(C)C1=CC(=C(OCCCC(O)=O)C=C1)C(C)(C)CC
2194 0 DAAUGGLPOJTNDZ-FANFRPAQSA-N CC(=C1C2CCC3(C)OC3CCC(=CCC2(C)CC1=O)C)C
2195 0 PIJPBDSFAHXVGP-NGMKBNETSA-N CC1(C)CCC(O)C2(C)C1CCC3=CC(C)(CC(O)C23)C4CO4
2196 0 LPOXGUVBIVOTBZ-RNAQZQGESA-N CC1(CO)C(O)CCC2(C)C1CCC34C=CC(C)(CCC23)C4O
2197 0 UCOLQSNNKIYDRU-YBINWXTOSA-N CC(=C)C1CCC(=CCCC(=CC(=O)CC2(C)OC2C1)C)C
2198 0 DGGVUVULOBAEEF-WRZZVLGPSA-N CC1=C/CCC(C)(O)C(O)CCC(=CC2OCC(=C2CC1)C)C
2199 0 FLJAFHRJXPAASR-UHFFFAOYSA-N CC(=C)C1CCC(C)=CCCC2(C)OC2CCC(CO)=CC1O
2200 0 KZCXXTWHGHQJCK-UHFFFAOYSA-N OC1CC2C(C3(C1CC(=O)C(C3)C)C)CCC1(C2CCC1O)C
2201 0 BWQSLRZZOVFVHJ-SFDCQRBFSA-N CC(C)C(O)(C(C)O)C(=O)OCC1CCN2CCCC12
2202 0 WIQJIYQQVYRKPQ-UHFFFAOYSA-N CC(C)=C1C2CCC(C)=CCCC3(C)OC3CC2(C)CC1=O
2203 0 KTESLAVYKYMODC-TWOQFEAHSA-N CC(C)c1c(O)ccc2c1C(O)CC3C(C)(C)CCCC23C
2204 0 QWVFFFTVHJYDDV-OGZKURDBSA-N CC1=C/CCC(=CCC2(C)C(CC1)C(=CC2=O)C(C)(C)O)C
2205 0 OQGXDKRHMBRZCS-SKYPZCFOSA-N CC1=C/CCC2(C)OC2CCC(=CC3OCC(=C3CC1)C)C
2206 0 OQGXDKRHMBRZCS-ODNUSGDOSA-N CC1=CC2OCC(=C2CCC(=CCCC3(C)OC3CC1)C)C
2207 0 HQAAQSKXONDGQH-UHFFFAOYSA-N CCCCCCCCCCCCOC1=CC=C(CC(O)=O)C=C1
2208 0 ZDHCJEIGTNNEMY-XGXHKTLJSA-N CC[C@]1(O)CC[C@H]2[C@@H]3CCC4=CC(=O)CC[C@@H]4[C@H]3CC[C@]12C
2209 0 JRNSSSJKIGAFCT-YDSAWKJFSA-N [H][C@@]12CC[C@](C)(O)[C@@]1(C)CC[C@@]1([H])[C@@]2([H])CC[C@@]2([H])CC(=O)C=C[C@]12C
2210 0 SGQZFSSIGUHGFA-UHFFFAOYSA-N OC1CC2CC(=O)C(CC2(C2C1C1CCC(C1(CC2)C)O)C)C
2211 0 XWUIGIQNNFPWFK-WEHVBUNISA-N C1[C@@]([H])(C)[C@@]2([H])CC=C(CO)[C@@]3([H])C(CO)(CC/C=C(/CO)\C)[C@]([H])([C@@]23[H])C1
2212 0 WOKPPKKFNCMWGJ-WBRVHCQUSA-N [C@]12(C)CC=C3C(C)=CC[C@@]4([H])[C@](C)([C@@]13[H])[C@]([H])([C@@H](O)C[C@H]4C)C[C@@H]2O
2213 0 VGYZKPWMARHMDW-UHFFFAOYSA-N CCCCCCCCCCCC(=O)CC(=O)C1=CC=CC=C1
2214 0 KAOHOKXHLIOZPO-UHFFFAOYSA-N CCOC(=O)CCC1CCCCN1C(=O)OC(C)(C)C
2215 0 CQBMUHFERZKRSJ-JHBMXPPKSA-N [C@]12(CO)[C@H](O)C[C@@]3([H])C(=C)CCC[C@H](C)CCC(=C(C)[C@@]13[H])C[C@@H]2O
2216 0 HMKFWGVTZPRBQX-QMNUTNMBSA-N [C@@H]1(O)CC[C@@]2(C)[C@]3([H])CC[C@@]4(C=C[C@]3(C4)CC[C@]2([H])[C@]1(C)CO)CO
2217 0 OOHNCSHNPCQKRI-STXHMFSFSA-N CC(C)C1CCCCC2C(=C3C(=O)CC(=O)C3(C1)C2(C)C)C
2218 0 BIKGCWNRKORTHO-ABSDTBQOSA-N CC(C)c1c(O)ccc2c1CCC3C(C)(C)CCC(O)C23C
2219 0 ANJQEDFWRSLVBR-VHUDCFPWSA-N [H][C@]1(O)CC[C@@]2([H])[C@]3([H])CC[C@@]4([H])CC(=O)C=C(C)[C@]4(C)[C@@]3([H])CC[C@]12C
2220 0 GHLSTJDFKKJQNN-UHFFFAOYSA-N COC1CCC2(C(=CC(C3C2CCC2(C3CC(C2)O)C)O)C1)C
2221 0 JUCMIDDOFZGDDI-UHFFFAOYSA-N CCCCCCCCCCCCC(O)CSCC(O)CO
2222 0 ZPWCHSLPXNJVOX-UHFFFAOYSA-N COC1CCC2(C(=CCC3C2C(O)CC2(C3CC(C2)O)C)C1)C
2223 0 RSUQJXHMFVYBBS-UHFFFAOYSA-N CC1(C)C(O)C(O)CC2(C)C3CCC4CC3(CCC12)C(O)C4=C
2224 0 ZPUKCRKHNOUTJA-UHFFFAOYSA-N CC(C)(C)OC(=O)NC(CCCCCCC=C)C(O)=O
2225 0 JWISCFIOIWZHBY-UHFFFAOYSA-N COC1CC(O)C2(C(=CCC3C2CCC2(C3CC(C2)O)C)C1)C
2226 0 ZLSHMNOEDMNJMX-UHFFFAOYSA-N COC1CCC2(C(=CCC3C2CCC2(C3CC(C2)O)C)C1)CO
2227 0 QDIZJHRTYIZPRZ-UHFFFAOYSA-N COC1CCC2(C(=CCC3C2CC(O)C2(C3CC(C2)O)C)C1)C
2228 0 XTPTVAPEXHUUDR-UHFFFAOYSA-N C1CCN(C1)C1=CC(=NC(=N1)N1CCCC1)N1CCNCC1
2229 0 HFKTUZJPXRDTKA-UHFFFAOYSA-N CC12OC1C13CC2CCC1C1(C)CC(O)C(O)C(C)(C)C1CC3
2230 0 HPNLHNFIJXJLSD-UHFFFAOYSA-N COC1CCC2(C(=CCC3C2CCC2(C3CC(C2)O)CO)C1)C
2231 0 JLHCXGGNHZVFRZ-UHFFFAOYSA-N CCCCCCC(O[Si](C)(C)C)(C#N)[Si](C)(C)C
2232 0 RKIZMEIXMQRMIJ-UHFFFAOYSA-N COC1CCC2(C(=CCC3C2CCC2(C3CC(C2)O)C)C1O)C
2233 0 MLKRQRFJSFRYRD-UHFFFAOYSA-N COC1CC2=CCC3C(C2(CC1O)C)CCC1(C3CC(C1)O)C
2234 0 SVKMTDSTFGJBCS-UHFFFAOYSA-N CC12OC1C13CC2CCC1C1(C)CCC(=O)C(C)(C)C1CC3
2235 0 HVMUJOKHXXKWOM-UHFFFAOYSA-N COC1CCC2(C3(C1)OC3CC1C2CCC2(C1CC(C2)O)C)C
2236 0 AFZCVSRIUXFFJO-UHFFFAOYSA-N CC1(O)CC23CCC4C(C)(C)C(=O)CCC4(C)C2CC1C=C3
2237 0 PILWQDHTQDGSCD-UHFFFAOYSA-N COC1COCC2(C(=CCC3C2CCC2(C3CC(C2)O)C)C1)C
2238 0 BCMCYLFPXCTYAZ-UHFFFAOYSA-N CCOC(=O)COC1=C(C=C(C=C1)C(C)(C)CC)C(C)(C)CC
2239 0 JPKPHLVETUEKFT-UHFFFAOYSA-N CC12CC3(CCC4C(C)(C)C(O)CCC4(C)C3CC1=O)C=C2
2240 0 XUFNDYMQDXEMSS-UHFFFAOYSA-N COC1CCC2(C(=CCC3(C2CCC2(C3CC(C2)O)C)O)C1)C
2241 0 FIBAFRJLUXGPPW-UHFFFAOYSA-N CC(C)(C)OC(=O)NC(CC1CCCCC1)CC(O)=O
2242 0 ZPJWRASPBMSPLW-UHFFFAOYSA-N CCOC(=O)CCC1CCCN(C1)C(=O)OC(C)(C)C
2243 0 CTULHRFLFQFJDU-UHFFFAOYSA-N CC1=CC23CC1CCC2C1(C)CCCC(C)(CO)C1CC3=O
2244 0 KZFHJCLDWCGYSR-UHFFFAOYSA-N COC1CCC2(C(=CCC3C2CCC2(C3(O)CC(C2)O)C)C1)C
2245 0 PRYXPGFZVGZNBL-UHFFFAOYSA-N CC(C)C1=CC2=C(C=C1O)C3(C)CC(O)CC(C)(C)C3CC2
2246 0 LOMUFJYCJDQUID-UHFFFAOYSA-N CCOC(=O)CCC1CCN(CC1)C(=O)OC(C)(C)C
2247 0 MUVSVZOWXAYLSD-UHFFFAOYSA-N CC(C)C1=CC2=C(C(=C1O)O)C3(C)CCCC(C)(C)C3CC2
2248 0 PCMPQYVVQCDGLT-UHFFFAOYSA-O CCCCCCCCCCNC(=O)C[N+]1=CC=CC(=C1)C(N)=O
2249 0 RSOKUNXLBOCFIH-INAMJSSCSA-N CC1=C2CC[C@H]3[C@@H]4CC[C@@H]([C@]4(CC[C@@H]3[C@]2(CCC1=O)C)C)O
2250 0 RNPQQCQDRWIESD-CGAVUXQXSA-N C[C@]12CCC(=O)C[C@@H]1CC[C@@H]3[C@@H]2[C@H](C[C@]4([C@H]3CC[C@]4(C)O)C)O
2251 0 FFZVTLPCFSOGJI-RABCQHRBSA-N C[C@]12CC[C@H]3[C@H]([C@@H]1CCC[C@@H]2O)CCC4=CC(=O)CC[C@]34C
2252 0 KDYRPQNFCURCQB-UHFFFAOYSA-N COC(=O)CCN(O)C(=O)CCCCCCCCN(C)C
2253 0 JLXSBKSGHPCYMR-UHFFFAOYSA-N CCOC(=O)C1(CC)CCN(CC1)C(=O)OC(C)(C)C
2254 0 SXMGXWMQUWQFIK-UHFFFAOYSA-N COC1=CC2=CCC3C(C2(CC1)C)CCC1(C3CC(C1)O)C
2255 0 JQIGNJUHWXILBM-OHLKBTDQSA-N C[C@@H]1C[C@@H]2[C@H]3CC[C@]4([C@H]([C@@H]3CCC2=CC1=O)CC[C@]4(C)O)C
2256 0 DOIUYMHEABAPBH-VDMKTYGSSA-N CC(=O)[C@H]1CC[C@@H]2[C@@]1(CC[C@H]3[C@H]2CC[C@@H]4[C@@H]3CCC(=O)C4)C
2257 0 QRHBXQAFGLVWFW-JQMFHEMUSA-N C[C@H]1C[C@H]2[C@@H]3CC[C@@H]([C@]3(CC[C@@H]2[C@@]4(C1=CC(=O)CC4)C)C)O
2258 0 KDZIYWWYPXMERC-UHFFFAOYSA-N OC1CC2C(C)C(=O)CCC2(C2C1C1CCC(C1(CC2)C)O)C
2259 0 KQNNECHJCBGGIY-RGJFDMQWSA-N C[C@]12CC[C@@H](CC1=CC[C@@H]3[C@@H]2CC[C@]4([C@H]3C[C@@H]([C@@H]4OC)O)C)O
2260 0 GINVJUOFKLDJNZ-UHFFFAOYSA-N OC1CC(C2(C1C1CCC3C(C1CC2)(C)CCC(=O)C3C)C)O
2261 0 FOWREYGIQQYMCN-UHFFFAOYSA-N OC1CC2C(C3(C1C(C)C(=O)CC3)C)CCC1(C2CCC1O)C
2262 0 LMRYQZSUOHSBAO-UHFFFAOYSA-N O=C1CC(O)C2(C(C1C)CCC1C2CCC2(C1CCC2O)C)C
2263 0 YHDXOOCSOPAAMV-UHFFFAOYSA-N OCC12CCC(=O)C(C2CCC2C1CCC1(C2CCC1O)C)C
2264 0 LNILKVZKBQKVRH-HCHYHSJESA-N CC1CC(=O)CC2=C1[C@H]3CC[C@]4([C@H]([C@@H]3CC2)CC[C@]4(C)O)C
2265 0 GKKUXCSIYRLCSI-AGVUXJGHSA-N C[C@]12CC[C@@H](CC1=CC[C@@H]3[C@@H]2[C@H](C[C@]4([C@H]3CC[C@]4(C)O)C)O)O
2266 0 OKOKLFXLKDXQOK-VDBAHQDGSA-N C[C@]12CC[C@H]3[C@H]([C@@H]1CC[C@@H]2O)CC[C@@H]4[C@@]3(C[C@H](C(=O)C4)CO)C
2267 0 QVBLJCJKKPEJDP-UHFFFAOYSA-N O=C1C(O)CC2(C(C1C)CCC1C2CCC2(C1CCC2O)C)C
2268 0 OWXHHKRAOQQPHN-UHFFFAOYSA-N OCC1C(=O)CCC2(C1CCC1C2CCC2(C1CCC2O)C)C
2269 0 PTUNPHBIKYQQLK-UHFFFAOYSA-N O=C1CCC2(C(C1C)COCC1C2CCC2(C1CCC2O)C)C
2270 0 QKKCZNAIRYQRKP-WDCLZLQXSA-N C[C@]12CC[C@H]3[C@H]([C@@H]1CC[C@@H]2O)CC[C@@H]4[C@@]3(CC(=CC4)C=O)C
2271 0 ZYSMRQQLDCYFRD-UHFFFAOYSA-N CCC(C)(C)C1=CC(=C(OC(C)(C)C(O)=O)C=C1)C(C)(C)CC
2272 0 ZSMYLYMVTJVQIR-UHFFFAOYSA-N CC(C)C1=C(C=C2C(=C1)CCC3C2(CCCC3(C)CO)C)O
2273 0 JLFRAQUMJXJURA-UHFFFAOYSA-N O=C1COCC2(C(C1C)CCC1C2CCC2(C1CCC2O)C)C
2274 0 FWRAUZJFURIEHP-SLHNCBLASA-N CC[C@@]1(CC[C@@H]2[C@@]1(CC[C@H]3[C@H]2CCC4=C3CCC(=O)C4)C)O
2275 0 PLTORIADZLFWNV-UHFFFAOYSA-N O=C1CCC2(C(C1C)CCC1(C2CCC2(C1CCC2O)C)O)C
2276 0 KQHKUOHLCRQQSG-CZUADDKVSA-N C[C@]12CC[C@@H](C[C@@H]1CC[C@@H]3[C@@H]2CC[C@]4([C@H]3C[C@@H](C4=O)CO)C)O
2277 0 QRHBXQAFGLVWFW-BEQVDIJNSA-N C[C@@H]1C[C@H]2[C@@H]3CC[C@@H]([C@]3(CC[C@@H]2[C@@]4(C1=CC(=O)CC4)C)C)O
2278 0 IMWUATDJHGVONS-UHFFFAOYSA-N O=C1CCC2(C(C1C)(O)CCC1C2CCC2(C1CCC2O)C)C
2279 0 QCVBLMZAILJJFA-UHFFFAOYSA-N OC1CCC2C1(C)CCC1C2CCC2C1(C)CCC(=O)C2(C)O
2280 0 HZWZHWTZLZZBFF-UQYBFTDGSA-N C[C@@H]1CC2=CC(=O)CC[C@@]2([C@@H]3[C@@H]1[C@@H]4CC[C@@H]([C@]4(CC3)C)O)C
2281 0 GYBGISLVORKLBN-YNZDMMAESA-N CC1=C[C@]2([C@@H](CC[C@@H]3[C@@H]2CC[C@]4([C@H]3CC[C@@H]4O)C)CC1=O)C
2282 0 PTQMMNYJKCSPET-OMHQDGTGSA-N C[C@@H]1CC2=CC(=O)CC[C@@H]2[C@@H]3[C@@H]1[C@@H]4CC[C@]([C@]4(CC3)C)(C)O
2283 0 BVDDAGNWXBYGHQ-UHFFFAOYSA-N CC(CNC(=O)CCCCCO)NC(=O)CCCCCO
2284 0 GCKMFJBGXUYNAG-HLXURNFRSA-N C[C@]12CCC(=O)C=C1CC[C@@H]3[C@@H]2CC[C@]4([C@H]3CC[C@]4(C)O)C
2285 0 ZETZHOMOTOVDGV-UHFFFAOYSA-N COC1(OC(=CC(=C1)C(C)(C)C)C(C)(C)C)C(C)(C)C
2286 0 MMYGYYDUKGNYIM-UHFFFAOYSA-N O=C1CCC2(C(C1=C)CCC1C2CCC2(C1CCC2O)C)C
2287 0 CWCHUXPTLHUHLR-UHFFFAOYSA-N CCCCCCCCCCCCOS(=O)(=O)CCCCC
2288 0 MCUCVEHSWHSNRW-UHFFFAOYSA-N CCCCCCC1=CC(C=O)=C(CCCCCC)C=C1C=O
2289 0 CTUDZBOGXIDTGO-UHFFFAOYSA-N O=C1C=CC2(C(C1C)CCC1C2CCC2(C1CCC2O)C)C
2290 0 BWQSLRZZOVFVHJ-UHFFFAOYSA-N CC(C(C(=O)OCC1CCN2C1CCC2)(C(O)C)O)C
2291 0 IIXOXBCKYPAAJZ-UHFFFAOYSA-N OC=C1CC2(C)C(CC1O)CCC1C2CCC2(C1CCC2O)C
2292 0 RISJPXOCBJFWSD-UHFFFAOYSA-N O=C1CCCCCCCCC=CCCCCCCCO1
2293 0 NFEAIVZJRVEKFD-IHPCNDPISA-N CC(C)c1c(O)ccc2c1CCC3C(C)(CO)CCCC23C
2294 0 KIZAKRQUJAYYGA-UVIHBWEYSA-N CC(C)C1CCC(=C)C2C3CC(=C)C(O)CCC(C)(O)C(O3)C12
2295 0 LXVJIIPPHPSUHW-UHFFFAOYSA-N O=CC1(C)CCCC2(C1CCC1=CC(=C(C)C)CC(C21)O)C
2296 0 LMLLURWLQBVGGW-UHFFFAOYSA-N CCCCCCCCCC(CCCCCCC)S(O)(=O)=O
2297 0 UKEJNESAYQSDBQ-UHFFFAOYSA-N CCOCCOCCN1CN(CCOCCOCC)C=C1
2298 0 GDTAUVOSWZODNO-UHFFFAOYSA-N O=CC1(C)CCCC2(C1CCC1=CC(=C(C)C)C(CC21)O)C
2299 0 MPDUJZZNNBJFAB-UZPSGNAWSA-N CC1(C)C2CCC34CC(CCC3C2(C)CCC1=O)C(O)(CO)C4
2300 0 VYKXENBERGSDBY-QWWBKYKLSA-N CC(C)C1CCC(=CC(=O)CC(=CC(O)CC(C)(O)C=C1)C)C
2301 0 MORUUHVEQPVJJU-UHFFFAOYSA-N CC(C)(C)C1CC(C(=O)C(C1=O)C(C)(C)C)C(C)(C)C
2302 0 BOMXRJAXIRVADT-BIFFXOMGSA-N CC1C2CC(C1=O)C3=C(CCC4C(C)(C)CCC(O)C34C)C2
2303 0 KNDKWZIZEPJABD-BPBWPEBBSA-N CC1CCC(=C/C(C)C(=O)CCC=C(/C)CC(=O)C1)C(C)(C)O
2304 0 OEPTXZKKXAKLNP-UISZKESGSA-N CC(=C)C1CC2OC2(C)CCC=C(/C)CCC=C(/C)C(=O)C1
2305 0 CTULHRFLFQFJDU-ZZLHTRIOSA-N CC1=CC23CC1CCC2C4(C)CCCC(C)(CO)C4CC3=O
2306 0 UXAIJDRRMCKVHA-ASQCYKGBSA-N CC12CCC3C4CCC(=O)C4(C)CC=C3C1(C)CCC(O)C2
2307 0 COJBNIWQOBKWQK-JEEVHMFWSA-N CC(C)C1CCC(=C)C2OC2CC(=CC(O)CC(C)(O)C=C1)C
2308 0 NDASUOIAONDVCI-UHFFFAOYSA-N O=CC1(C)CCCC2(C1CCC1=CC3(CCC21)OC3(C)C)C
2309 0 XUIQCXZYWADQGF-UHFFFAOYSA-N O=CC1(C)CCCC2(C1CCC13C2CCC(=C(C)C)C3O1)C
2310 0 NQWLBMQCVPWOPP-UHFFFAOYSA-N O=CC1(C)CCCC2(C1CCC1=CC(=C(C)C)COCC21)C
2311 0 YSEVFKWFUGTGAQ-WSFPDLPKSA-N CC12CCC3C(CCC4CC(O)CC(=C)C34C)C1CCC2=O
2312 0 IEFOVVVAKRWGFT-HFTJROMGSA-N CC1(CCC2(C)C(CCC3(C)C2CCC(=O)C3=C)C1)C(O)CO
2313 0 BHGOCANCGPQCRY-ABSDTBQOSA-N CC(C)(O)c1ccc2c(c1)C(O)CC3C(C)(C)CCCC23C
2314 0 BOOGBDQYTURVDV-SUQNTFLGSA-N CC1=CC(=O)C2C(CCC3C(C)(C)CCCC23C)C1C4CO4
2315 0 ZSMYLYMVTJVQIR-SLFFLAALSA-N CC(C)c1cc2CCC3C(C)(CO)CCCC3(C)c2cc1O
2316 0 JYPUJTPKNBWCGO-UHFFFAOYSA-N CCCCCCCCC(C)C=CC1=C(C)C(=O)C(C)=C(OC)O1
2317 0 GUSAEAVUMKCIQK-GXPRELNASA-N CC(=C)C1CC(=O)C2(C)CC3OC3(C)CCC=C(/C)CCC12
2318 0 ODFCWXVQZAQDSO-NLWGTHIKSA-N CC(C)c1cc2CCC3C(C)(C)C(O)CCC3(C)c2cc1O
2319 0 YHUKDDAMJMEQCF-UHFFFAOYSA-N COC1=CCC2=C(CC(C)C3C4CCC(O)C4(C)CCC23)C1
2320 0 YHUKDDAMJMEQCF-UHFFFAOYSA-N COC1=CCC2=C(CC(C)C3C4CCC(O)C4(C)CCC23)C1
2321 0 PHCYXPLSQNMCRY-UHFFFAOYSA-N CCC(OC1=CC=C(C=C1C(C)(C)CC)C(C)(C)CC)C(O)=O
2322 0 JVVMUHJDTNMVHZ-AZBDOTAUSA-N OC(C=CCCCCCCCCCCC=CC(O)C#C)C#C
2323 0 WPYAHLOQFOWBIE-UHFFFAOYSA-N O=CC1(C)CCCC2(C1CCC1=CC(=C(CC21)O)C(C)C)C
2324 0 SSPROOYSWKLLIA-ABSDTBQOSA-N CC(C)c1ccc2c(CCC3C(C)(C)C(O)CCC23C)c1O
2325 0 JRNSSSJKIGAFCT-UHFFFAOYSA-N CC1(O)CCC2C3CCC4CC(=O)C=CC4(C)C3CCC12C
2326 0 IHMBHDULEBMWFM-DYYDJZIZSA-N CC1CCC2C(C=C(/C)C(=O)C(O)CC(C)C(=O)CC1)C2(C)C
2327 0 XCZDELNYRRPFNI-ZRSLWSEBSA-N CC(C)C1(O)CCC2(C)C1CCC3(C)C=CC=C(C)C3C2=O
2328 0 DHFSZFPDRAAZAV-YLLORCDKSA-N CC(C)C1=CC(=O)C2(C)CCC(C)C3(CCC(C)(O)C=C3)C12
2329 0 MPDUJZZNNBJFAB-FFCBISMGSA-N CC1(C)C2CCC34CC(CCC3C2(C)CCC1=O)C(O)(CO)C4
2330 0 IIOBLRRZWCLQJK-FCDYIUBMSA-N CC1CCC=C(/C)CCC2=C(C)COC2C=C(/C)CCC1=O
2331 0 GRWHYYURDARQCI-NDOHKFJASA-N CC1CCC=C(/C)CCC2C(=C(C)C)C(=O)CC2(C)C(=O)C1
2332 0 KSJJQCZCDJYYDJ-UHFFFAOYSA-N CC12CC(O)(CC1CCC1C3CCC(O)C3(C)CCC21)C#C
2333 0 HFKTUZJPXRDTKA-PHXLAFSQSA-N CC1(C)C(O)C(O)CC2(C)C1CCC34CC(CCC23)C5(C)OC45
2334 0 WQMIRICNVAHRHC-UHFFFAOYSA-N O=CC1(C)CCCC2(C1CCC1=CC3(C(CC21)O3)C(C)C)C
2335 0 UZNOTFOFROXACM-UHFFFAOYSA-N CC(C)C1=C(O)C=C2CC3(O)CCCC(C)(C)C3CCC2=C1
2336 0 FKCPLBHSZGVMNG-DFQSSKMNSA-N CC(C)(O)c1ccc2c(CCC3C(C)(CO)CCCC23C)c1
2337 0 NFEAIVZJRVEKFD-DFQSSKMNSA-N CC(C)c1c(O)ccc2c1CCC3C(C)(CO)CCCC23C
2338 0 OHQNWKGVTLXYOM-QHYCLKELSA-N CC(C)C1CCC2(C)OC2CCC(=CC(=O)CC(C)(O)C=C1)C
2339 0 MJJWFTPLZIOGRM-UHFFFAOYSA-N CCOC(=O)C(C(C)CN1CCCCC1)C(=O)OCC
2340 0 XMRFJFANWJJSCX-PXNLCEMCSA-N CC(C)C(=O)CCC1(C)CC=C(/C)CC(=O)C=C(C)/CC=C1
2341 0 GFMRAAZMCOCUCY-UHFFFAOYSA-N CC1(C)C2CCC34CCC(CC3C2(C)CCC1=O)C(O)(CO)C4
2342 0 PMUKMASMUOTCMA-QVFZOTCZSA-N CC1(O)CC23CCC4C(C)(C)C(=O)CCC4(C)C2(O)CCC1C3
2343 0 MPDUJZZNNBJFAB-UHFFFAOYSA-N CC1(C)C2CCC34CC(CCC3C2(C)CCC1=O)C(O)(CO)C4
2344 0 ZAKITPKIZFTDJV-MJWYYFFNSA-N CC1(C)CC(O)CC2(C)C1CCC34C(O)C(CCC23)C(=C)C4O
2345 0 JZICZFMBIMGGDS-UHFFFAOYSA-N CC1(O)CCC2C3CC4C(CCC(O)CC4=C)=C3CCC12C
2346 0 DJXDNTHKXUFZMG-QETMQDACSA-N CC1(C)C(O)CCC2(C)C1CCC34CC(CCC23)C(=C)C4=O
2347 0 CJQJESUGQUNJHK-VLPZOFFVSA-N CC1=CC(O)C2(C)C(O)CC3(C)CCC(C3C2CC1)C(=C)CO
2348 0 IDXXTDOAOYDXQO-UHFFFAOYSA-N OC1CCC2(C(=C(C)CC3C2CCC2(C3CCC2=O)C)C1)C
2349 0 NFEAIVZJRVEKFD-UHFFFAOYSA-N CC(C)C1=C(O)C=CC2=C1CCC1C(C)(CO)CCCC21C
2350 0 BWQSLRZZOVFVHJ-PWNZVWSESA-N CC(C)C(O)(C(C)O)C(=O)OCC1CCN2CCCC12
2351 0 ZQOSPWBIGSWAEY-UHFFFAOYSA-N CC(C)C1=CC2=C(C=C1)C1(C)C(O)CCC(C)(CO)C1CC2
2352 0 OQGXDKRHMBRZCS-HKTJMPSSSA-N CC1=C/CCC2(C)OC2CCC(=CC3OCC(=C3CC1)C)C
2353 0 OEPTXZKKXAKLNP-ZZPDWTAGSA-N CC(=C)C1CC2OC2(C)CCC=C(/C)CCC=C(C)/C(=O)C1
2354 0 MQKCILYFKAJWDB-UHFFFAOYSA-N CC1(O)CCC2C3CC=C4CC(O)C=CC4(C)C3CCC12C
2355 0 YSEVFKWFUGTGAQ-UHFFFAOYSA-N CC12CCC3C(CCC4CC(O)CC(=C)C34C)C1CCC2=O
2356 0 QBIVWQLRWPGBLK-OXQOHEQNSA-N CC(C)c1c(O)c(O)cc2c1CCC3C(C)(C)CCCC23C
2357 0 OBUUFWIMEGVAQS-AFCLQYRASA-N CC1CCC23CCC(=O)C2C1(C)C(O)CC(C)(C=C)C(O)C3C
2358 0 VGHBPRLIBBSXGG-LEEVSCAKSA-N CC1(C)C2CCC3(C)OC(CO)(CCC3C2(C)CCC1=O)C=C
2359 0 GFMRAAZMCOCUCY-AZBDUMLBSA-N CC1(C)C2CCC34CCC(CC3C2(C)CCC1=O)C(O)(CO)C4
2360 0 CCCCFLLMPJQTTQ-BRGLROSXSA-N CC1(CCC2C(O)(CCC3C2(C)CCC(=O)C3(C)CO)C1)C=C
2361 0 JVWZWSDWGZGHPG-HRSMJWBKSA-N CC1(CC=C2C(CCC3C(C)(C)C(=O)CCC23C)C1)C(O)CO
2362 0 NORGIWDZGWMMGU-ABSDTBQOSA-N CC(C)c1c(O)ccc2c1CCC3C(C)(C)C(O)CCC23C
2363 0 TXWGNRBCSDBZHF-XOVRAZFTSA-N CC1=C/CCC(=CCC(=O)C(=CC2C(CC1)C2(C)C)C)CO
2364 0 ZZTNOKXWKFKVLW-UHFFFAOYSA-N CC(C)N(CCSSCCN(C(C)C)C(C)C)C(C)C
2365 0 AFKGYZOXBWQJLK-UHFFFAOYSA-N C[N+](C)(C)C(=O)OCCC1CC1CCOC(=O)[N+](C)(C)C
2366 0 FXQBEXUSIJHRRD-CIOCWZRSSA-N CC(C)C1CCC(=C)C(=O)CCC(=CC(O)CC(C)(O)C=C1)C
2367 0 BWQSLRZZOVFVHJ-QVHKTLOISA-N CC(C)C(O)(C(C)O)C(=O)OCC1CCN2CCCC12
2368 0 SVKMTDSTFGJBCS-GCUDLBRFSA-N CC12CCC(=O)C(C)(C)C1CCC34CC(CCC23)C5(C)OC45
2369 0 OFFLKHATLLVTNS-UHFFFAOYSA-N CC(C1CCC2C3(C1O3)CCC1C2(C)CCCC1(C)C(=O)O)C
2370 0 WOGLLNATOODCPC-BHNCTZQBSA-N CC1(CCCC2(C)C3CCC4CC3(CCC12)CC4C=O)C=O
2371 0 HFOYWBKBWBSCMJ-OXOSNATJSA-N CC1=C/CCC(=C)C2CC(C)(C2CC1)C(=O)C=CC(C)(C)O
2372 0 JYCITEUSLNKPHC-UHFFFAOYSA-N CC1(C)CC2C3CCC4=CC(=O)CCC4C3CCC2(C)C1O
2373 0 KROXBRXHRBCDNO-UHFFFAOYSA-N CC1CC(=O)C=C2CCC3C4CCC(O)C4(C)CCC3C12C
