# Supplementary material for: Ion mobility collision cross-section atlas for known and unknown metabolite annotation in untargeted metabolomics
Source: Nat Commun. 2020 Aug 28;11:4334. doi: 10.1038/s41467-020-18171-8 (PMC7455731; doi:10.1038/s41467-020-18171-8)
Supplement: Supplementary file 8 — Supplementary Data 5 [file 41467_2020_18171_MOESM8_ESM.zip › 01_positive_mode/L0743/cfmid_pred_spec.msp]

Name: +ve in-silico MS/MS by CFM-ID for YTTRPBWEMMPYSW-HRRFRDKFSA-N
ID: YTTRPBWEMMPYSW-HRRFRDKFSA-N
Comment: Energy0
Num peaks: 21
43.01784114 1.783560152
70.02874017 1.853820167
87.05528926 2.998185952
116.0342195 7.275149397
133.0607686 3.774740938
177.0869833 1.721617301
203.1026334 2.432484519
204.086649 1.847454202
221.1131981 7.817551495
246.108447 1.204534568
248.1240971 1.68150716
272.1240971 2.619373339
273.1081127 1.374422429
276.1190117 1.720069783
277.1030273 1.79196532
290.1346618 12.19211587
294.1295764 3.900682326
301.1030273 2.132739292
318.1295764 5.704446163
319.113592 3.642809045
336.1401411 11.36090936

Name: +ve in-silico MS/MS by CFM-ID for YTTRPBWEMMPYSW-HRRFRDKFSA-N
ID: YTTRPBWEMMPYSW-HRRFRDKFSA-N
Comment: Energy1
Num peaks: 29
42.03382555 1.24037228
43.01784114 0.9893708475
58.02874017 2.454850724
70.02874017 2.15234404
73.02840582 0.7957153993
74.02365479 3.714565303
85.0396392 4.526003177
87.05528926 15.00091838
88.03930485 1.159442522
115.0502039 2.683004474
116.0342195 6.48989577
133.0607686 5.049360399
150.0760843 0.7797440239
162.0760843 1.012589721
177.0869833 2.36393987
192.086649 1.148237307
203.1026334 4.781922589
204.086649 1.470350655
221.1131981 4.919242303
231.097548 1.007922032
246.108447 0.9042766003
248.1240971 1.768654794
272.1240971 3.067028333
273.1081127 1.497501557
276.1190117 1.60826175
290.1346618 4.444514569
294.1295764 0.8291981498
318.1295764 1.380103728
336.1401411 0.7815538633

Name: +ve in-silico MS/MS by CFM-ID for YTTRPBWEMMPYSW-HRRFRDKFSA-N
ID: YTTRPBWEMMPYSW-HRRFRDKFSA-N
Comment: Energy2
Num peaks: 31
41.00219107 0.9468967792
42.03382555 5.677903421
43.01784114 3.420968681
44.04947561 0.6849530945
46.02874017 0.7084086706
58.02874017 1.597169802
60.04439023 1.374850523
70.02874017 12.72208922
72.04439023 1.56865704
85.0396392 2.879149569
87.05528926 2.76212152
88.03930485 3.104092223
98.02365479 0.8054872792
100.0393049 2.015701406
114.0549549 0.773518074
115.0502039 1.365896672
116.0342195 6.436353866
117.0658539 0.7280184577
130.0498695 2.791693839
133.0607686 2.49171612
147.0764186 0.9895696421
162.0760843 4.023219751
177.0869833 2.53227406
188.0917343 0.7967382959
203.1026334 3.012587173
204.086649 1.028033285
216.0978823 0.6856932031
231.097548 1.451795961
272.1240971 1.264315186
274.1397472 0.9839606165
276.1190117 0.9191712747

Name: +ve in-silico MS/MS by CFM-ID for DYHOLQACRGJEHX-ZDUSSCGKSA-N
ID: DYHOLQACRGJEHX-ZDUSSCGKSA-N
Comment: Energy0
Num peaks: 9
117.0334912 4.50018881
119.0491413 2.34879868
121.0647913 2.857302624
137.0597059 2.134886215
153.0546206 2.971931387
165.0546206 1.505670713
181.0495352 7.128805758
283.0964854 10.75458898
301.1070501 45.98043297

Name: +ve in-silico MS/MS by CFM-ID for DYHOLQACRGJEHX-ZDUSSCGKSA-N
ID: DYHOLQACRGJEHX-ZDUSSCGKSA-N
Comment: Energy1
Num peaks: 21
95.04914126 1.3221922
105.0334912 8.144234024
107.0491413 7.275511706
109.0647913 1.168606134
119.0491413 1.363972734
121.0284058 1.297711796
121.0647913 2.552499692
123.0440559 2.715829546
135.0440559 1.832824951
137.0597059 1.424959969
147.0440559 1.792400738
153.0546206 1.257921435
161.0233204 3.207589029
163.0389705 7.304397635
165.0546206 6.754032901
179.0338851 2.270327568
181.0495352 7.560676792
271.0964854 1.574870006
273.1121354 4.013867721
283.0964854 5.989390273
301.1070501 9.411726367

Name: +ve in-silico MS/MS by CFM-ID for DYHOLQACRGJEHX-ZDUSSCGKSA-N
ID: DYHOLQACRGJEHX-ZDUSSCGKSA-N
Comment: Energy2
Num peaks: 31
49.00727645 2.738398647
75.02292652 3.093099177
77.00219107 1.278473511
79.01784114 1.414721006
89.03857658 1.704607686
91.05422664 1.432131781
93.0334912 2.684832513
93.06987671 1.3670161
105.0334912 3.527987529
107.0127558 1.915202301
107.0491413 2.441143329
109.0284058 1.392596436
109.0647913 1.509697328
117.0334912 7.742488002
119.0491413 1.927718914
121.0284058 2.544917947
123.0440559 1.397223391
133.0284058 2.294334702
135.0440559 3.869993156
137.0597059 1.240729911
139.075356 1.23853895
145.0284058 1.185643948
153.0546206 1.324507659
161.0233204 2.302797847
163.0389705 3.649382342
165.0546206 2.475739317
175.002585 1.156020484
175.0389705 1.782428089
177.0546206 1.561868491
273.1121354 1.827803821
283.0964854 1.25545767

Name: +ve in-silico MS/MS by CFM-ID for VABYUUZNAVQNPG-BQYQJAHWSA-N
ID: VABYUUZNAVQNPG-BQYQJAHWSA-N
Comment: Energy0
Num peaks: 6
98.0600403 16.36814852
193.0859207 2.554785529
221.0808353 8.813644872
286.1073844 1.873295022
300.1230345 3.438492417
318.1335992 47.57879867

Name: +ve in-silico MS/MS by CFM-ID for VABYUUZNAVQNPG-BQYQJAHWSA-N
ID: VABYUUZNAVQNPG-BQYQJAHWSA-N
Comment: Energy1
Num peaks: 27
80.04947561 1.946616251
85.02840582 0.7908792982
89.05970595 0.8433554956
96.04439023 1.580312879
98.0600403 19.91311654
124.0393049 2.354543365
136.0393049 1.182475063
146.0236548 0.7914048864
148.0393049 1.169639458
149.0597059 1.410287891
150.0549549 2.786424879
167.0702706 2.137361484
169.0859207 0.8688227246
177.0546206 0.8011595587
181.0859207 1.898398197
193.0859207 7.880043375
221.0808353 5.5111926
230.0811697 0.8692324351
234.1124698 0.9436519562
244.0968197 0.7749766157
250.1073844 1.117132903
272.0917343 1.485341136
274.1073844 3.229515177
286.1073844 1.924023027
290.1386845 1.076302811
300.1230345 2.00884197
318.1335992 13.0490792

Name: +ve in-silico MS/MS by CFM-ID for VABYUUZNAVQNPG-BQYQJAHWSA-N
ID: VABYUUZNAVQNPG-BQYQJAHWSA-N
Comment: Energy2
Num peaks: 31
39.02292652 3.251347229
41.00219107 2.62404876
41.03857658 2.43557196
51.02292652 1.552010963
53.00219107 1.515467308
53.03857658 4.593096353
55.01784114 1.06671406
55.05422664 2.152364377
69.0334912 1.558704606
80.04947561 3.516346152
81.0334912 2.357276494
96.04439023 2.191804454
98.0600403 7.285263347
107.0491413 1.564061401
135.0440559 1.738063063
137.0597059 1.921819774
151.075356 1.221577579
161.0597059 1.907813176
163.075356 2.131008433
165.0546206 1.137971467
167.0702706 3.77957628
174.0549549 1.070944788
177.0546206 3.22382032
179.0702706 1.405358067
181.0859207 1.418682912
189.0546206 1.069423221
191.0702706 3.44681822
193.0859207 4.563320834
205.0495352 1.362180527
221.0808353 1.47664523
288.1230345 1.318374611

Name: +ve in-silico MS/MS by CFM-ID for QLYYIQVXUQYKGV-UHFFFAOYSA-N
ID: QLYYIQVXUQYKGV-UHFFFAOYSA-N
Comment: Energy0
Num peaks: 6
257.0808353 0.6869882682
269.0808353 3.811484014
271.0964854 2.268633561
283.0964854 3.278720293
285.0757499 1.369844283
301.1070501 85.20658305

Name: +ve in-silico MS/MS by CFM-ID for QLYYIQVXUQYKGV-UHFFFAOYSA-N
ID: QLYYIQVXUQYKGV-UHFFFAOYSA-N
Comment: Energy1
Num peaks: 7
257.0808353 5.056961514
269.0808353 6.872738878
271.0964854 9.437492083
273.1121354 7.078895961
283.0964854 6.071625222
285.0757499 4.899138736
301.1070501 44.24199935

Name: +ve in-silico MS/MS by CFM-ID for QLYYIQVXUQYKGV-UHFFFAOYSA-N
ID: QLYYIQVXUQYKGV-UHFFFAOYSA-N
Comment: Energy2
Num peaks: 31
39.02292652 2.420480344
147.0440559 1.919498404
171.0440559 1.911548509
173.0233204 1.597770212
183.0440559 1.739274029
185.0597059 3.497347604
187.0389705 1.540847579
187.075356 1.087434223
195.0440559 2.217036466
197.0597059 6.918266544
199.075356 4.398601044
211.0389705 3.862914823
211.075356 1.040021128
213.0546206 3.383570424
215.0702706 2.684484578
217.0859207 1.169421453
225.0546206 3.596438464
227.0702706 4.716309991
229.0859207 2.027417625
239.0702706 2.276806857
253.0859207 1.217196029
255.0651853 3.586820627
257.0808353 4.865841616
259.0964854 1.088401411
267.0651853 1.16881713
269.0808353 1.879921886
271.0964854 2.245087685
273.0757499 1.132083353
273.1121354 1.130592239
283.0964854 1.412388994
285.0757499 2.779731187

Name: +ve in-silico MS/MS by CFM-ID for YHSXPHNOIMTWTH-LRDDRELGSA-N
ID: YHSXPHNOIMTWTH-LRDDRELGSA-N
Comment: Energy0
Num peaks: 6
109.0647913 2.052246475
123.0440559 3.506406075
137.0233204 2.84045803
139.0389705 27.87566668
269.0808353 4.644462115
301.1070501 45.44839193

Name: +ve in-silico MS/MS by CFM-ID for YHSXPHNOIMTWTH-LRDDRELGSA-N
ID: YHSXPHNOIMTWTH-LRDDRELGSA-N
Comment: Energy1
Num peaks: 19
95.04914126 1.223057451
107.0491413 1.534795384
109.0284058 1.325409234
111.0440559 1.489670704
123.0440559 7.445156707
137.0233204 5.624292229
139.0389705 14.93317397
153.0546206 2.135680715
161.0597059 2.841586292
163.075356 1.048166834
177.0546206 1.996307127
179.0702706 2.302948777
241.0859207 1.218511284
269.0808353 5.505076374
271.0964854 3.854261065
273.1121354 2.827792544
283.0964854 1.472127802
285.0757499 4.228387726
301.1070501 17.85757723

Name: +ve in-silico MS/MS by CFM-ID for YHSXPHNOIMTWTH-LRDDRELGSA-N
ID: YHSXPHNOIMTWTH-LRDDRELGSA-N
Comment: Energy2
Num peaks: 27
15.02292652 0.9636849671
39.02292652 3.224571066
49.00727645 1.819390048
51.02292652 3.60671502
53.00219107 2.09206643
55.01784114 0.7885648816
63.02292652 0.8334674639
65.03857658 4.248852861
79.01784114 7.563372047
81.0334912 7.212727771
83.04914126 7.655449237
93.0334912 1.327026544
95.04914126 2.374170208
107.0127558 0.9547842194
107.0491413 1.764936225
109.0284058 6.60531835
109.0647913 2.529459304
111.0440559 4.455505954
111.0804414 0.9077716897
123.0440559 3.930348068
125.0233204 1.249526355
137.0233204 1.556718908
139.0389705 7.359357791
147.0440559 2.70072773
161.0597059 0.8883701976
271.0964854 1.185355243
283.0964854 0.7465514

Name: +ve in-silico MS/MS by CFM-ID for QXSOYBBYHNOUSH-SJCJKPOMSA-N
ID: QXSOYBBYHNOUSH-SJCJKPOMSA-N
Comment: Energy0
Num peaks: 6
95.04914126 2.099025407
137.0597059 6.744606798
153.0546206 27.50841632
269.0808353 2.684379959
271.0964854 1.575060735
301.1070501 46.08669733

Name: +ve in-silico MS/MS by CFM-ID for QXSOYBBYHNOUSH-SJCJKPOMSA-N
ID: QXSOYBBYHNOUSH-SJCJKPOMSA-N
Comment: Energy1
Num peaks: 13
137.0597059 5.93141544
147.0440559 3.908153355
153.0546206 18.29018101
163.0389705 1.929624401
165.0546206 3.006143571
167.0702706 2.06338839
257.0808353 2.622580864
269.0808353 4.287963861
271.0964854 4.593821505
273.1121354 3.05405381
283.0964854 4.506267046
285.0757499 5.170076087
301.1070501 21.88984623

Name: +ve in-silico MS/MS by CFM-ID for QXSOYBBYHNOUSH-SJCJKPOMSA-N
ID: QXSOYBBYHNOUSH-SJCJKPOMSA-N
Comment: Energy2
Num peaks: 26
15.02292652 1.217144131
49.00727645 3.433707071
51.02292652 4.27586101
53.00219107 1.142956507
65.03857658 3.974012775
67.01784114 1.300842145
69.0334912 4.039780597
79.01784114 1.022357879
81.0334912 3.34851082
83.01275576 0.9346856508
85.02840582 4.236035237
93.0334912 1.444422261
95.01275576 2.248683854
95.04914126 3.845745824
97.02840582 7.832208395
97.06479133 1.097971791
105.0334912 1.137696465
107.0491413 3.563803251
111.0440559 3.003221784
123.0440559 6.971932811
125.0597059 3.650395119
137.0233204 2.948252586
137.0597059 6.844051966
141.0910061 0.9758650693
153.0546206 4.852078171
271.0964854 1.325545293

Name: +ve in-silico MS/MS by CFM-ID for VVPGAJNPGZZNBM-SJORKVTESA-N
ID: VVPGAJNPGZZNBM-SJORKVTESA-N
Comment: Energy0
Num peaks: 6
107.0491413 6.238553254
111.0804414 3.571496494
123.0440559 5.356241691
125.0597059 3.834465622
269.0808353 7.281185786
301.1070501 61.30384599

Name: +ve in-silico MS/MS by CFM-ID for VVPGAJNPGZZNBM-SJORKVTESA-N
ID: VVPGAJNPGZZNBM-SJORKVTESA-N
Comment: Energy1
Num peaks: 11
107.0491413 16.58514596
109.0647913 2.045847736
123.0440559 2.04032054
137.0597059 2.423323659
179.0702706 2.98266817
195.0651853 3.756595579
269.0808353 9.387430592
271.0964854 3.076250944
283.0964854 3.51226463
285.0757499 5.479845651
301.1070501 28.75347805

Name: +ve in-silico MS/MS by CFM-ID for VVPGAJNPGZZNBM-SJORKVTESA-N
ID: VVPGAJNPGZZNBM-SJORKVTESA-N
Comment: Energy2
Num peaks: 18
39.02292652 5.132858514
49.00727645 1.092813268
51.02292652 3.089591982
53.03857658 1.253413902
63.02292652 2.568372262
65.03857658 4.721071298
67.01784114 4.382156939
79.01784114 1.786505015
81.0334912 7.297532208
95.04914126 6.900767065
97.02840582 1.517495774
107.0127558 1.504869004
107.0491413 19.97137413
109.0647913 1.352687048
111.0804414 1.259690827
123.0440559 12.89193189
125.0597059 3.025421474
245.0808353 1.32923826

Name: +ve in-silico MS/MS by CFM-ID for HHEOZJCKMANJQV-CUQLUGJVSA-N
ID: HHEOZJCKMANJQV-CUQLUGJVSA-N
Comment: Energy0
Num peaks: 6
270.1124698 1.416781462
286.1073844 2.4141744
288.1230345 5.967643441
290.1386845 1.610462518
300.1230345 13.48674945
318.1335992 68.01148259

Name: +ve in-silico MS/MS by CFM-ID for HHEOZJCKMANJQV-CUQLUGJVSA-N
ID: HHEOZJCKMANJQV-CUQLUGJVSA-N
Comment: Energy1
Num peaks: 17
148.0756904 2.033431768
150.0913404 1.554246134
154.086255 1.543673039
166.086255 2.984836667
168.1019051 7.842883309
230.0811697 7.92103337
232.0968197 4.934105519
270.1124698 1.504155081
272.0917343 1.313894919
272.1281199 1.998597622
274.1073844 1.363574761
282.1124698 2.880296194
286.1073844 2.054947564
288.1230345 3.510067382
290.1386845 1.120907291
300.1230345 12.00878767
318.1335992 24.19003054

Name: +ve in-silico MS/MS by CFM-ID for HHEOZJCKMANJQV-CUQLUGJVSA-N
ID: HHEOZJCKMANJQV-CUQLUGJVSA-N
Comment: Energy2
Num peaks: 31
148.0756904 1.162127064
157.0859207 1.078172472
188.070605 2.11799693
200.070605 2.473483671
214.086255 1.628532128
216.1019051 3.197247793
226.086255 2.373321748
228.1019051 2.669422926
230.0811697 4.742191178
230.1175552 1.946551018
232.0968197 1.675364333
240.1019051 2.171850936
244.0968197 2.646478946
246.1124698 2.784103611
252.1019051 1.389426849
254.0811697 1.078412427
254.1175552 2.873902961
256.0968197 3.303695113
256.1332052 1.219785592
258.1124698 2.511074856
268.0968197 2.315405202
270.1124698 5.276853192
272.0917343 1.198286869
272.1281199 4.034771507
274.1073844 3.143000598
284.0917343 1.192702915
286.1073844 1.055896041
288.1230345 1.352106994
290.1386845 1.013936538
300.1230345 1.825483607
302.102299 1.409996713

Name: +ve in-silico MS/MS by CFM-ID for ZSTPNQLNQBRLQF-MTJLQIHRSA-N
ID: ZSTPNQLNQBRLQF-MTJLQIHRSA-N
Comment: Energy0
Num peaks: 6
268.0968197 5.55026098
270.1124698 3.331524401
286.1073844 5.135894823
288.1230345 4.2174357
300.1230345 39.87440245
318.1335992 30.55305952

Name: +ve in-silico MS/MS by CFM-ID for ZSTPNQLNQBRLQF-MTJLQIHRSA-N
ID: ZSTPNQLNQBRLQF-MTJLQIHRSA-N
Comment: Energy1
Num peaks: 15
214.0498695 1.125045207
230.0811697 1.157420088
240.0655196 2.699099819
242.0811697 1.248606181
244.0604342 1.724035432
244.0968197 1.382174433
258.0760843 1.079505476
268.0968197 5.646243498
270.1124698 8.025758438
272.1281199 9.447186856
282.1124698 1.335653528
286.1073844 2.505882071
288.1230345 4.358652125
300.1230345 30.47337682
318.1335992 8.307369518

Name: +ve in-silico MS/MS by CFM-ID for ZSTPNQLNQBRLQF-MTJLQIHRSA-N
ID: ZSTPNQLNQBRLQF-MTJLQIHRSA-N
Comment: Energy2
Num peaks: 31
49.00727645 1.139851137
53.03857658 2.449844016
123.0440559 1.719085806
125.0597059 1.797234758
200.070605 1.052373947
202.086255 0.9547890043
212.070605 1.67722382
214.086255 2.279538604
226.086255 4.736995312
228.1019051 4.11731406
230.0811697 3.384690132
240.0655196 1.472557567
240.1019051 0.9924797008
242.0811697 5.59239358
244.0968197 9.85469016
246.1124698 1.799892809
254.0811697 1.61060801
254.1175552 1.821332553
256.0968197 6.130575384
258.0760843 2.496443776
268.0968197 1.919793418
270.1124698 2.91250276
272.0917343 1.463701962
272.1281199 2.257405616
274.1073844 1.866979623
282.1124698 1.044477869
284.0917343 1.010749957
286.1073844 1.036804526
288.1230345 0.8280657384
300.1230345 1.101082842
302.102299 0.8631368471

Name: +ve in-silico MS/MS by CFM-ID for QOGSPMDZSUNSAJ-ARLBYUKCSA-N
ID: QOGSPMDZSUNSAJ-ARLBYUKCSA-N
Comment: Energy0
Num peaks: 6
274.1437699 1.89847852
286.1073844 1.668596696
289.1070501 1.507154301
290.1386845 1.763326498
300.1230345 8.934290398
318.1335992 67.87477838

Name: +ve in-silico MS/MS by CFM-ID for QOGSPMDZSUNSAJ-ARLBYUKCSA-N
ID: QOGSPMDZSUNSAJ-ARLBYUKCSA-N
Comment: Energy1
Num peaks: 31
55.01784114 0.8903176322
80.04947561 4.551101077
82.06512568 1.933158582
86.0964258 0.7768981365
94.06512568 1.408888974
96.08077574 2.134162053
123.0440559 1.200198875
124.0756904 1.854407789
126.0913404 0.7454436783
137.0597059 2.92852147
149.0233204 0.7661901822
150.0913404 1.089875085
152.1069905 1.163026531
165.0546206 0.7254917986
168.1019051 1.459704839
191.0338851 2.355022948
193.0495352 1.707235448
195.0651853 0.7070770066
260.1281199 1.113911973
270.1124698 0.9760682293
272.1281199 2.329101209
273.0757499 0.7261060896
274.1073844 1.197944464
274.1437699 2.819727043
286.1073844 2.992185969
287.0914 0.8048165478
288.1230345 4.795161536
290.1386845 12.8685049
300.1230345 5.528295384
302.102299 0.9469730764
318.1335992 12.60221546

Name: +ve in-silico MS/MS by CFM-ID for QOGSPMDZSUNSAJ-ARLBYUKCSA-N
ID: QOGSPMDZSUNSAJ-ARLBYUKCSA-N
Comment: Energy2
Num peaks: 31
15.02292652 1.588169672
44.04947561 1.056899293
49.00727645 1.181669
53.03857658 1.12895083
65.00219107 1.911181995
65.03857658 2.813106691
79.01784114 1.941786831
80.04947561 4.201964876
81.0334912 0.8548742175
82.06512568 1.715622462
94.06512568 7.938573312
95.04914126 0.921274079
96.08077574 2.108199314
100.1120759 0.890934782
104.0494756 1.427307174
106.0651257 1.173139731
108.0807757 1.179704603
122.0600403 2.948535253
123.0440559 1.850514341
124.0756904 5.629598039
137.0597059 2.680993239
147.0440559 2.131864042
149.0597059 1.517342924
191.0338851 0.8944467873
242.0811697 0.7878395051
244.0968197 0.9708433624
270.1124698 0.8605185045
273.0757499 1.023001329
274.1073844 0.9037827603
275.0914 1.162785633
302.102299 1.428816874

Name: +ve in-silico MS/MS by CFM-ID for BMLZFLQMBMYVHG-UHFFFAOYSA-N
ID: BMLZFLQMBMYVHG-UHFFFAOYSA-N
Comment: Energy0
Num peaks: 6
69.06987671 9.406696115
215.0338851 4.513411853
233.0444498 4.935356231
269.0808353 3.541090901
283.0964854 5.718006038
301.1070501 53.33802943

Name: +ve in-silico MS/MS by CFM-ID for BMLZFLQMBMYVHG-UHFFFAOYSA-N
ID: BMLZFLQMBMYVHG-UHFFFAOYSA-N
Comment: Energy1
Num peaks: 19
39.02292652 4.372327936
41.03857658 6.515733663
43.05422664 1.319351606
45.06987671 1.607239537
67.05422664 2.967246638
69.06987671 25.59758328
205.0495352 2.660039868
215.0338851 1.957535961
233.0444498 5.3153038
241.0859207 1.545212838
257.0444498 1.803659458
257.0808353 1.371372857
259.0600999 1.288137067
261.0757499 1.965292574
269.0808353 2.808984338
273.1121354 5.420285716
283.0964854 2.443548811
285.0757499 2.498034168
301.1070501 7.822292938

Name: +ve in-silico MS/MS by CFM-ID for BMLZFLQMBMYVHG-UHFFFAOYSA-N
ID: BMLZFLQMBMYVHG-UHFFFAOYSA-N
Comment: Energy2
Num peaks: 30
39.02292652 2.304244935
41.03857658 2.90209776
43.05422664 1.159516426
45.0334912 0.8045373674
53.00219107 1.12897307
53.03857658 6.129483211
55.05422664 10.64487982
57.06987671 2.237919924
65.03857658 1.313192432
67.05422664 2.098589344
69.06987671 12.19118464
105.0334912 2.638345267
163.0389705 0.9622055665
171.0440559 4.705561368
175.0389705 1.97817448
187.0389705 4.126419317
189.0546206 1.175496864
191.0338851 3.037141137
201.0546206 1.218193182
203.0338851 1.420961333
205.0495352 0.9024508627
215.0338851 6.993918002
217.0131497 2.389016114
217.0495352 1.00184639
231.0287997 0.8606973455
233.0444498 0.7482510046
241.0859207 0.7105457137
253.0859207 0.7876864866
255.0651853 0.7937211936
285.0757499 1.092022573

Name: +ve in-silico MS/MS by CFM-ID for UOVGCLXUTLXAEC-WFASDCNBSA-N
ID: UOVGCLXUTLXAEC-WFASDCNBSA-N
Comment: Energy0
Num peaks: 6
95.04914126 1.96424795
139.075356 2.058445066
153.0546206 1.958811675
269.0808353 3.681449467
283.0964854 2.07368906
301.1070501 72.52825276

Name: +ve in-silico MS/MS by CFM-ID for UOVGCLXUTLXAEC-WFASDCNBSA-N
ID: UOVGCLXUTLXAEC-WFASDCNBSA-N
Comment: Energy1
Num peaks: 20
95.04914126 1.285452573
111.0440559 1.564250763
123.0440559 3.465264826
125.0597059 1.159918598
137.0597059 2.935923038
139.075356 1.706659826
147.0440559 0.9787854837
153.0546206 4.870329784
177.0546206 0.9562882749
191.0702706 2.27856715
207.0651853 2.309299608
255.0651853 2.011414554
257.0808353 4.824828447
259.0964854 1.071781669
269.0808353 4.273879447
271.0964854 4.16279391
273.1121354 3.230558112
283.0964854 4.451059918
285.0757499 6.029230367
301.1070501 27.32300174

Name: +ve in-silico MS/MS by CFM-ID for UOVGCLXUTLXAEC-WFASDCNBSA-N
ID: UOVGCLXUTLXAEC-WFASDCNBSA-N
Comment: Energy2
Num peaks: 31
39.02292652 1.950879743
49.00727645 2.793373635
51.02292652 3.429687967
53.00219107 1.719392724
55.01784114 1.044965685
63.02292652 2.291759078
65.03857658 9.274021261
67.01784114 1.673428594
69.0334912 1.766552434
79.01784114 1.047032122
79.05422664 2.106386241
81.0334912 3.643245333
91.01784114 0.8491696864
93.0334912 1.190926604
95.04914126 8.405586368
97.06479133 3.376505274
107.0491413 2.105289123
111.0440559 2.279349952
123.0440559 7.066495881
137.0597059 1.457432202
139.075356 2.351011424
147.0440559 2.734181527
149.0597059 1.238452806
163.0389705 1.888642488
165.0546206 0.9565784646
177.0546206 2.26548496
255.0651853 0.8701452813
257.0808353 0.8597893605
269.0808353 1.46504123
283.0964854 0.9571320822
285.0757499 1.433513156

Name: +ve in-silico MS/MS by CFM-ID for NNDOCYLWULORAM-UHFFFAOYSA-N
ID: NNDOCYLWULORAM-UHFFFAOYSA-N
Comment: Energy0
Num peaks: 6
55.05422664 1.870840909
69.06987671 9.746545106
215.0338851 6.262442852
233.0444498 4.657583519
283.0964854 5.699350047
301.1070501 54.45466068

Name: +ve in-silico MS/MS by CFM-ID for NNDOCYLWULORAM-UHFFFAOYSA-N
ID: NNDOCYLWULORAM-UHFFFAOYSA-N
Comment: Energy1
Num peaks: 17
39.02292652 4.142696366
41.03857658 6.059946174
43.05422664 1.290108796
45.06987671 1.570955252
67.05422664 2.918348178
69.06987671 25.86937447
215.0338851 7.314071566
233.0444498 4.747315592
241.0859207 1.214820169
257.0444498 1.699475574
257.0808353 2.882411734
261.0757499 1.865946039
269.0808353 1.828639417
273.1121354 5.186360347
283.0964854 2.033978547
285.0757499 2.353067318
301.1070501 7.534187615

Name: +ve in-silico MS/MS by CFM-ID for NNDOCYLWULORAM-UHFFFAOYSA-N
ID: NNDOCYLWULORAM-UHFFFAOYSA-N
Comment: Energy2
Num peaks: 27
39.02292652 2.391048649
41.03857658 2.613980006
43.05422664 1.243090408
45.0334912 0.7177613774
53.00219107 1.191768301
53.03857658 6.564807078
55.05422664 10.45984175
57.06987671 2.268988193
65.03857658 1.510181226
67.05422664 2.410325674
69.06987671 14.55115668
105.0334912 2.755638746
163.0389705 0.7647598974
171.0440559 3.754711474
175.0389705 2.290299099
185.0597059 0.7593373497
187.0389705 2.487362206
189.0546206 1.085589373
191.0338851 2.652074843
201.0546206 0.7201783472
203.0338851 2.741376604
205.0495352 0.7432174904
215.0338851 9.014174119
217.0131497 1.967276048
217.0495352 0.8804944844
233.0444498 1.04648975
285.0757499 0.76077649

Name: +ve in-silico MS/MS by CFM-ID for PPDBOQMNKNNODG-ZROIWOOFSA-N
ID: PPDBOQMNKNNODG-ZROIWOOFSA-N
Comment: Energy0
Num peaks: 6
70.03997355 4.931989996
125.0152543 8.820786512
192.1131385 5.824249017
206.1287886 3.32085339
300.1262017 8.578662106
318.1367664 48.54945888

Name: +ve in-silico MS/MS by CFM-ID for PPDBOQMNKNNODG-ZROIWOOFSA-N
ID: PPDBOQMNKNNODG-ZROIWOOFSA-N
Comment: Energy1
Num peaks: 26
43.02907452 0.7851390696
69.06987671 0.8107686996
70.03997355 1.796684301
71.08552677 1.045837109
125.0152543 3.061133753
137.0152543 0.9028961096
163.0309044 0.8094078705
164.1069905 5.268482342
165.0465544 0.9983545019
192.1131385 0.7873818127
203.0622045 0.8027733996
206.1287886 0.8377080667
209.1091547 0.7953256726
235.0884192 3.713642739
240.1382906 2.269576489
247.0884192 0.9237324324
249.1040693 6.127857169
256.0887536 1.033892234
258.1044036 4.460731886
260.0836682 1.936871398
264.1149683 2.528944571
274.0993183 3.244551549
276.1149683 30.99974789
291.1258674 2.408766215
300.1262017 0.8661284171
318.1367664 1.038247172

Name: +ve in-silico MS/MS by CFM-ID for PPDBOQMNKNNODG-ZROIWOOFSA-N
ID: PPDBOQMNKNNODG-ZROIWOOFSA-N
Comment: Energy2
Num peaks: 31
28.01817548 0.8463227933
39.02292652 1.50905873
42.03382555 8.528434956
43.02907452 3.168791636
49.00727645 1.251032732
51.02292652 1.819940778
53.01342445 2.920819544
53.03857658 1.503862209
55.02907452 1.133992962
55.05422664 1.53810657
57.06987671 1.50111686
65.03857658 3.107701956
67.05422664 4.076973341
69.06987671 1.68431853
70.03997355 12.82204265
71.08552677 1.676656568
82.03997355 1.517687258
125.0152543 8.57360639
134.9996042 1.692388742
136.0756904 0.8791340731
137.0152543 1.113728289
138.0913404 0.9369188028
140.1069905 0.9228799521
152.1069905 0.9145998717
158.9996042 1.862851253
161.0152543 2.728884646
163.0309044 1.375743715
165.0465544 1.170944704
235.0884192 1.778998811
249.1040693 1.31669297
264.1149683 1.142718147

Name: +ve in-silico MS/MS by CFM-ID for UXUFMIJZNYXWDX-VMPITWQZSA-N
ID: UXUFMIJZNYXWDX-VMPITWQZSA-N
Comment: Energy0
Num peaks: 9
105.0334912 6.84828702
107.0491413 3.818996316
119.0491413 2.367339493
153.0546206 5.264352125
181.0495352 2.716827413
195.0651853 2.048850928
269.0808353 5.048334537
283.0964854 9.304110594
301.1070501 43.78925814

Name: +ve in-silico MS/MS by CFM-ID for UXUFMIJZNYXWDX-VMPITWQZSA-N
ID: UXUFMIJZNYXWDX-VMPITWQZSA-N
Comment: Energy1
Num peaks: 22
105.0334912 12.65136974
107.0491413 5.265014483
119.0491413 3.654381247
129.0334912 1.756281021
147.0440559 5.457385845
151.0389705 1.309372876
153.0546206 2.205929777
155.0702706 1.204559747
179.0338851 1.862996609
181.0495352 9.28222849
183.0651853 1.815206254
195.0651853 1.421626183
207.0651853 2.498304246
243.0651853 1.869842252
247.0964854 1.621651814
257.0808353 1.377329459
269.0808353 3.735762181
271.0964854 2.009849296
273.1121354 1.564737649
283.0964854 4.9243248
285.0757499 1.189168025
301.1070501 11.7029112

Name: +ve in-silico MS/MS by CFM-ID for UXUFMIJZNYXWDX-VMPITWQZSA-N
ID: UXUFMIJZNYXWDX-VMPITWQZSA-N
Comment: Energy2
Num peaks: 31
51.02292652 0.906205571
55.01784114 1.145403625
57.0334912 1.584136573
65.03857658 0.9327510614
75.02292652 2.281181869
77.03857658 4.352898788
79.05422664 1.862369288
87.02292652 1.143441203
89.03857658 2.47760242
91.05422664 2.705352776
97.02840582 3.084269849
101.0385766 1.209412913
105.0334912 7.597979207
107.0491413 2.256337459
111.0440559 2.551774233
117.0334912 2.239534736
119.0491413 5.369330818
123.0440559 2.99744392
139.0389705 2.812775713
149.0233204 2.13101145
151.0389705 2.346979829
153.0546206 4.514981669
165.0546206 1.155139899
177.0546206 2.022839264
181.0495352 1.479235944
225.0546206 0.8731154267
245.0808353 2.079103102
257.0808353 1.233679706
259.0964854 0.8921458147
269.0808353 0.8428439015
271.0964854 3.544100102

Name: +ve in-silico MS/MS by CFM-ID for JICUYFPHCQPXNY-UHFFFAOYSA-N
ID: JICUYFPHCQPXNY-UHFFFAOYSA-N
Comment: Energy0
Num peaks: 8
117.0334912 4.623526172
119.0491413 2.449949861
121.0647913 2.914222226
137.0597059 3.569992606
153.0546206 3.474652916
181.0495352 7.793142123
283.0964854 8.655526762
301.1070501 47.38511341

Name: +ve in-silico MS/MS by CFM-ID for JICUYFPHCQPXNY-UHFFFAOYSA-N
ID: JICUYFPHCQPXNY-UHFFFAOYSA-N
Comment: Energy1
Num peaks: 20
95.04914126 1.477438856
105.0334912 8.91937673
107.0491413 7.609239678
121.0284058 1.643105212
121.0647913 2.551533924
123.0440559 3.713879545
137.0597059 3.538382732
147.0440559 1.570486435
153.0546206 1.829445402
165.0546206 7.631942139
179.0338851 3.180401479
179.0702706 1.669761751
181.0495352 8.933123367
257.0808353 3.058578797
259.0964854 1.454429519
269.0808353 2.352141507
271.0964854 1.763945121
273.1121354 2.950114614
283.0964854 4.152751646
301.1070501 10.42302162

Name: +ve in-silico MS/MS by CFM-ID for JICUYFPHCQPXNY-UHFFFAOYSA-N
ID: JICUYFPHCQPXNY-UHFFFAOYSA-N
Comment: Energy2
Num peaks: 31
41.00219107 1.545379292
43.01784114 1.220133367
49.00727645 2.799766283
75.02292652 3.921112433
77.00219107 1.525930662
79.01784114 3.991877785
81.0334912 1.317001051
83.04914126 1.017229135
89.03857658 1.994071721
91.01784114 1.165659606
93.0334912 2.35740461
93.06987671 1.002464213
95.04914126 2.075619571
105.0334912 5.051799873
107.0127558 1.89233627
107.0491413 2.500973662
109.0284058 1.672648671
117.0334912 10.97835168
119.0491413 3.050629523
121.0284058 6.42334485
123.0440559 3.512197876
137.0233204 1.022353658
137.0597059 1.603249653
145.0284058 1.364899949
149.0233204 1.273862296
151.0389705 1.102663885
153.0546206 1.391348914
165.0546206 2.594497215
181.0495352 1.257692476
271.0964854 1.80952369
273.1121354 1.345005758

Name: +ve in-silico MS/MS by CFM-ID for RURQJVCNVGERHF-WEVVVXLNSA-N
ID: RURQJVCNVGERHF-WEVVVXLNSA-N
Comment: Energy0
Num peaks: 9
105.0334912 6.860062012
107.0491413 3.896145325
119.0491413 2.399570061
147.0440559 4.26424414
153.0546206 5.263188654
181.0495352 2.813605718
195.0651853 2.089023216
283.0964854 9.095460193
301.1070501 44.78247893

Name: +ve in-silico MS/MS by CFM-ID for RURQJVCNVGERHF-WEVVVXLNSA-N
ID: RURQJVCNVGERHF-WEVVVXLNSA-N
Comment: Energy1
Num peaks: 23
53.00219107 1.014536261
89.05970595 1.0820963
105.0334912 11.59381036
107.0491413 4.946707998
119.0491413 3.518763768
129.0334912 3.070255673
131.0491413 1.014130551
145.0284058 1.142255056
147.0440559 9.210408912
153.0546206 2.872190843
155.0702706 1.315647554
179.0338851 1.812882369
181.0495352 8.360189473
183.0651853 1.660224338
195.0651853 1.305767754
205.0495352 0.8475441352
207.0651853 2.211054922
257.0808353 1.539075306
269.0808353 2.71481991
271.0964854 2.70362324
273.1121354 2.405968435
283.0964854 3.866204637
301.1070501 10.44449721

Name: +ve in-silico MS/MS by CFM-ID for RURQJVCNVGERHF-WEVVVXLNSA-N
ID: RURQJVCNVGERHF-WEVVVXLNSA-N
Comment: Energy2
Num peaks: 31
53.00219107 1.046016197
75.02292652 2.150459055
77.03857658 4.101292308
79.01784114 1.750296511
79.05422664 1.815647538
81.0334912 1.543589597
87.02292652 1.074376374
89.03857658 1.593645527
91.05422664 2.703742206
101.0385766 1.018784861
105.0334912 8.483093721
107.0127558 1.979825677
107.0491413 3.115635512
109.0284058 4.114807816
111.0440559 2.555807886
117.0334912 3.831996199
119.0491413 5.17280907
123.0440559 2.492364531
129.0334912 1.137360201
131.0491413 0.8882013618
137.0233204 2.396439738
139.0389705 2.265739911
145.0284058 1.101622253
147.0440559 2.308522418
151.0389705 1.57071013
153.0546206 3.39016597
179.0338851 1.007627453
181.0495352 0.9529919393
197.0597059 1.271162582
271.0964854 2.367835156
273.1121354 2.062485175

Name: +ve in-silico MS/MS by CFM-ID for YHSXPHNOIMTWTH-UHFFFAOYSA-N
ID: YHSXPHNOIMTWTH-UHFFFAOYSA-N
Comment: Energy0
Num peaks: 6
109.0647913 2.052246475
123.0440559 3.506406075
137.0233204 2.84045803
139.0389705 27.87566668
269.0808353 4.644462115
301.1070501 45.44839193

Name: +ve in-silico MS/MS by CFM-ID for YHSXPHNOIMTWTH-UHFFFAOYSA-N
ID: YHSXPHNOIMTWTH-UHFFFAOYSA-N
Comment: Energy1
Num peaks: 19
95.04914126 1.223057451
107.0491413 1.534795384
109.0284058 1.325409234
111.0440559 1.489670704
123.0440559 7.445156707
137.0233204 5.624292229
139.0389705 14.93317397
153.0546206 2.135680715
161.0597059 2.841586292
163.075356 1.048166834
177.0546206 1.996307127
179.0702706 2.302948777
241.0859207 1.218511284
269.0808353 5.505076374
271.0964854 3.854261065
273.1121354 2.827792544
283.0964854 1.472127802
285.0757499 4.228387726
301.1070501 17.85757723

Name: +ve in-silico MS/MS by CFM-ID for YHSXPHNOIMTWTH-UHFFFAOYSA-N
ID: YHSXPHNOIMTWTH-UHFFFAOYSA-N
Comment: Energy2
Num peaks: 27
15.02292652 0.9636849671
39.02292652 3.224571066
49.00727645 1.819390048
51.02292652 3.60671502
53.00219107 2.09206643
55.01784114 0.7885648816
63.02292652 0.8334674639
65.03857658 4.248852861
79.01784114 7.563372047
81.0334912 7.212727771
83.04914126 7.655449237
93.0334912 1.327026544
95.04914126 2.374170208
107.0127558 0.9547842194
107.0491413 1.764936225
109.0284058 6.60531835
109.0647913 2.529459304
111.0440559 4.455505954
111.0804414 0.9077716897
123.0440559 3.930348068
125.0233204 1.249526355
137.0233204 1.556718908
139.0389705 7.359357791
147.0440559 2.70072773
161.0597059 0.8883701976
271.0964854 1.185355243
283.0964854 0.7465514

Name: +ve in-silico MS/MS by CFM-ID for KIKDCPYSYOMXEJ-UHFFFAOYSA-N
ID: KIKDCPYSYOMXEJ-UHFFFAOYSA-N
Comment: Energy0
Num peaks: 6
107.0491413 6.508182482
123.0440559 27.37143955
125.0597059 2.127162764
269.0808353 4.328862941
271.0964854 1.842854389
301.1070501 42.29267191

Name: +ve in-silico MS/MS by CFM-ID for KIKDCPYSYOMXEJ-UHFFFAOYSA-N
ID: KIKDCPYSYOMXEJ-UHFFFAOYSA-N
Comment: Energy1
Num peaks: 16
107.0491413 5.267381148
123.0440559 18.71390043
125.0597059 1.345236126
137.0597059 2.48981867
139.0389705 4.008440212
177.0546206 3.442703514
179.0702706 1.671939244
193.0495352 1.871457097
195.0651853 2.582202705
241.0859207 1.196479621
269.0808353 5.409924507
271.0964854 4.139609302
273.1121354 2.77281687
283.0964854 2.910012271
285.0757499 4.663684223
301.1070501 18.1355903

Name: +ve in-silico MS/MS by CFM-ID for KIKDCPYSYOMXEJ-UHFFFAOYSA-N
ID: KIKDCPYSYOMXEJ-UHFFFAOYSA-N
Comment: Energy2
Num peaks: 25
39.02292652 5.587403955
49.00727645 2.038920353
51.02292652 5.418670506
53.00219107 2.272592355
53.03857658 1.058798488
63.02292652 2.830241133
65.00219107 0.8030582451
65.03857658 3.892173886
67.01784114 4.088941042
69.0334912 0.8894322468
79.01784114 1.881050508
81.0334912 6.736396401
95.04914126 5.849709005
97.02840582 1.475524926
107.0127558 1.901273073
107.0491413 10.21404266
109.0284058 3.103948596
109.0647913 1.238801436
123.0440559 13.72804845
125.0597059 1.139738071
137.0597059 0.8820930618
149.0597059 0.8803287147
269.0808353 0.9590563282
271.0964854 0.9486074236
285.0757499 0.8189349933

Name: +ve in-silico MS/MS by CFM-ID for YVBGQNQUTOVRER-UHFFFAOYSA-N
ID: YVBGQNQUTOVRER-UHFFFAOYSA-N
Comment: Energy0
Num peaks: 6
109.0647913 1.974153273
123.0440559 7.872433761
139.0389705 26.76125533
269.0808353 4.329315059
271.0964854 1.728957021
301.1070501 42.78538565

Name: +ve in-silico MS/MS by CFM-ID for YVBGQNQUTOVRER-UHFFFAOYSA-N
ID: YVBGQNQUTOVRER-UHFFFAOYSA-N
Comment: Energy1
Num peaks: 18
107.0491413 1.574972503
111.0440559 1.897447389
123.0440559 8.571066664
139.0389705 15.42640272
147.0440559 1.027970116
153.0546206 2.020576915
161.0597059 3.308374838
163.075356 1.028578365
175.0389705 1.235908501
177.0546206 2.54376518
179.0702706 3.014668507
257.0808353 1.358547579
269.0808353 5.93288485
271.0964854 3.564350007
273.1121354 3.231946117
283.0964854 2.879905592
285.0757499 4.53837292
301.1070501 17.34500551

Name: +ve in-silico MS/MS by CFM-ID for YVBGQNQUTOVRER-UHFFFAOYSA-N
ID: YVBGQNQUTOVRER-UHFFFAOYSA-N
Comment: Energy2
Num peaks: 29
15.02292652 1.159941243
39.02292652 1.928967443
49.00727645 2.833106997
51.02292652 4.986017252
53.00219107 2.751258094
53.03857658 0.9911982205
55.01784114 1.70871358
65.03857658 3.719074351
67.01784114 3.77233865
69.0334912 3.427439803
71.01275576 2.328770815
81.0334912 1.500445826
93.0334912 1.42772905
95.01275576 2.580501086
95.04914126 3.536290593
97.02840582 4.995561755
107.0491413 1.976743774
109.0284058 2.532944907
109.0647913 1.84405904
111.0440559 5.188394188
113.0233204 1.041426087
123.0440559 6.687813096
125.0233204 1.095160676
125.0597059 0.7746584355
127.075356 0.7528796949
139.0389705 7.126264996
147.0440559 4.049723857
175.0389705 2.943107896
269.0808353 1.001567468

Name: +ve in-silico MS/MS by CFM-ID for IPDALSAPRYQWGQ-UHFFFAOYSA-N
ID: IPDALSAPRYQWGQ-UHFFFAOYSA-N
Comment: Energy0
Num peaks: 6
109.0647913 2.070769003
123.0440559 3.530663717
139.0389705 28.33311265
269.0808353 4.727745681
271.0964854 1.52834792
301.1070501 45.90091524

Name: +ve in-silico MS/MS by CFM-ID for IPDALSAPRYQWGQ-UHFFFAOYSA-N
ID: IPDALSAPRYQWGQ-UHFFFAOYSA-N
Comment: Energy1
Num peaks: 18
107.0491413 1.682596369
109.0647913 1.114422496
111.0440559 1.972083389
123.0440559 8.224126354
139.0389705 17.1381942
153.0546206 2.318142176
161.0597059 3.138796653
163.075356 1.146930055
175.0389705 1.183647874
177.0546206 2.276770142
179.0702706 2.597886936
257.0808353 1.474284217
269.0808353 5.437913632
271.0964854 2.371223983
273.1121354 1.779425063
283.0964854 1.759850926
285.0757499 4.865803012
301.1070501 20.50155523

Name: +ve in-silico MS/MS by CFM-ID for IPDALSAPRYQWGQ-UHFFFAOYSA-N
ID: IPDALSAPRYQWGQ-UHFFFAOYSA-N
Comment: Energy2
Num peaks: 31
15.02292652 1.844051017
39.02292652 4.26314289
41.03857658 0.8801315954
49.00727645 1.788094224
51.02292652 3.278253298
53.00219107 3.554596955
65.00219107 1.990595633
65.03857658 3.925642502
67.01784114 1.36990414
77.00219107 1.199118508
79.01784114 1.320081912
81.0334912 1.692544662
92.99710569 4.140503495
93.0334912 0.8845499906
95.01275576 3.285199884
95.04914126 1.55756061
97.02840582 0.8540528846
107.0491413 1.644979633
109.0284058 1.82383193
109.0647913 2.434358036
111.0440559 4.635871543
111.0804414 0.848164237
123.0440559 3.664891268
125.0233204 1.416345038
139.0389705 13.99376052
147.0440559 4.597127862
161.0597059 0.8515093377
175.0389705 3.330163569
177.0546206 0.8466112923
269.0808353 1.24907163
271.0964854 0.8301026019

Name: +ve in-silico MS/MS by CFM-ID for UOVGCLXUTLXAEC-UHFFFAOYSA-N
ID: UOVGCLXUTLXAEC-UHFFFAOYSA-N
Comment: Energy0
Num peaks: 6
95.04914126 1.96424795
139.075356 2.058445066
153.0546206 1.958811675
269.0808353 3.681449467
283.0964854 2.07368906
301.1070501 72.52825276

Name: +ve in-silico MS/MS by CFM-ID for UOVGCLXUTLXAEC-UHFFFAOYSA-N
ID: UOVGCLXUTLXAEC-UHFFFAOYSA-N
Comment: Energy1
Num peaks: 20
95.04914126 1.285452573
111.0440559 1.564250763
123.0440559 3.465264826
125.0597059 1.159918598
137.0597059 2.935923038
139.075356 1.706659826
147.0440559 0.9787854837
153.0546206 4.870329784
177.0546206 0.9562882749
191.0702706 2.27856715
207.0651853 2.309299608
255.0651853 2.011414554
257.0808353 4.824828447
259.0964854 1.071781669
269.0808353 4.273879447
271.0964854 4.16279391
273.1121354 3.230558112
283.0964854 4.451059918
285.0757499 6.029230367
301.1070501 27.32300174

Name: +ve in-silico MS/MS by CFM-ID for UOVGCLXUTLXAEC-UHFFFAOYSA-N
ID: UOVGCLXUTLXAEC-UHFFFAOYSA-N
Comment: Energy2
Num peaks: 31
39.02292652 1.950879743
49.00727645 2.793373635
51.02292652 3.429687967
53.00219107 1.719392724
55.01784114 1.044965685
63.02292652 2.291759078
65.03857658 9.274021261
67.01784114 1.673428594
69.0334912 1.766552434
79.01784114 1.047032122
79.05422664 2.106386241
81.0334912 3.643245333
91.01784114 0.8491696864
93.0334912 1.190926604
95.04914126 8.405586368
97.06479133 3.376505274
107.0491413 2.105289123
111.0440559 2.279349952
123.0440559 7.066495881
137.0597059 1.457432202
139.075356 2.351011424
147.0440559 2.734181527
149.0597059 1.238452806
163.0389705 1.888642488
165.0546206 0.9565784646
177.0546206 2.26548496
255.0651853 0.8701452813
257.0808353 0.8597893605
269.0808353 1.46504123
283.0964854 0.9571320822
285.0757499 1.433513156

Name: +ve in-silico MS/MS by CFM-ID for VVPGAJNPGZZNBM-UHFFFAOYSA-N
ID: VVPGAJNPGZZNBM-UHFFFAOYSA-N
Comment: Energy0
Num peaks: 6
107.0491413 6.244572282
111.0804414 3.569842898
123.0440559 5.356234453
125.0597059 3.834465212
269.0808353 7.281185786
301.1070501 61.30384599

Name: +ve in-silico MS/MS by CFM-ID for VVPGAJNPGZZNBM-UHFFFAOYSA-N
ID: VVPGAJNPGZZNBM-UHFFFAOYSA-N
Comment: Energy1
Num peaks: 12
107.0491413 16.47064084
109.0647913 2.054783364
123.0440559 2.032055974
137.0597059 2.418882768
177.0546206 1.760643154
179.0702706 2.976769049
195.0651853 3.756595579
269.0808353 9.387430592
271.0964854 3.076250944
283.0964854 3.51226463
285.0757499 5.366145246
301.1070501 28.75347805

Name: +ve in-silico MS/MS by CFM-ID for VVPGAJNPGZZNBM-UHFFFAOYSA-N
ID: VVPGAJNPGZZNBM-UHFFFAOYSA-N
Comment: Energy2
Num peaks: 18
39.02292652 4.994709759
49.00727645 1.155361673
51.02292652 3.144457705
53.03857658 1.275760765
63.02292652 2.709326616
65.03857658 4.670643168
67.01784114 4.382156939
79.01784114 1.814628023
81.0334912 6.865474764
95.04914126 6.890133239
97.02840582 1.517495774
107.0127558 1.504869004
107.0491413 20.1744358
109.0647913 1.468228309
111.0804414 1.253958426
123.0440559 12.8772863
125.0597059 3.025440474
245.0808353 1.32923826

Name: +ve in-silico MS/MS by CFM-ID for UCRYORFHYVRBIO-PPNLDZOPSA-N
ID: UCRYORFHYVRBIO-PPNLDZOPSA-N
Comment: Energy0
Num peaks: 23
43.01784114 0.7731801743
73.02840582 1.786839079
81.04472458 0.8765580234
85.02840582 1.329515273
91.0389705 0.9888075148
103.0389705 1.739005078
105.0546206 1.069226148
122.0712737 2.410589025
124.0869237 1.128168617
139.0502039 3.459353399
150.0661883 2.109209964
152.0818384 1.409183714
156.076753 0.8361800722
163.0600999 2.534435171
168.076753 11.69743872
170.092403 0.9538818141
180.086649 0.8476508353
254.1135324 1.351301013
272.1240971 6.384250006
282.108447 2.026231269
300.1190117 15.55009514
301.1030273 1.769590126
318.1295764 17.12155844

Name: +ve in-silico MS/MS by CFM-ID for UCRYORFHYVRBIO-PPNLDZOPSA-N
ID: UCRYORFHYVRBIO-PPNLDZOPSA-N
Comment: Energy1
Num peaks: 31
41.00219107 1.97916615
43.01784114 2.116321025
45.0334912 1.068896171
47.04914126 0.9053876787
55.01784114 1.04566823
71.01275576 0.832627662
73.02840582 1.390387811
75.04405588 0.8202774311
81.04472458 3.424316658
93.04472458 1.943086255
110.0712737 1.253922315
122.0712737 4.453608922
124.0869237 1.436287206
139.0502039 1.410276755
141.0658539 1.36736996
145.0495352 1.7536421
150.0661883 1.181395151
162.0760843 1.288210895
163.0600999 2.071928042
168.076753 7.94458658
180.086649 2.111374796
245.1131981 1.264863416
254.1135324 5.557756373
272.1240971 8.696884502
274.0921283 1.598555088
282.108447 2.962578849
289.1030273 0.8530530867
290.1346618 0.8378618795
291.1186774 1.669306624
300.1190117 7.978897267
318.1295764 3.414539816

Name: +ve in-silico MS/MS by CFM-ID for UCRYORFHYVRBIO-PPNLDZOPSA-N
ID: UCRYORFHYVRBIO-PPNLDZOPSA-N
Comment: Energy2
Num peaks: 31
31.01784114 0.7827647129
41.00219107 2.39279424
43.01784114 3.620754382
45.0334912 2.810893101
47.04914126 1.272387801
59.01275576 0.7992935465
71.01275576 1.190975601
73.02840582 2.263459859
75.04405588 2.681003141
81.04472458 4.936576896
83.06037464 1.840550975
85.02840582 0.8297313169
87.00767038 0.7644415992
87.04405588 1.443088574
89.02332044 1.145805909
89.05970595 1.053182179
91.0389705 1.143439294
93.04472458 2.332642618
93.05462057 1.971066311
108.0556236 3.305966698
122.0712737 15.67537517
124.0869237 2.003004526
139.0502039 2.404614734
141.0658539 1.65317174
145.0495352 0.8526712068
153.0658539 1.089391333
159.1128041 0.7379832647
162.0760843 0.8926043451
168.076753 8.117735251
170.092403 0.9603516887
254.1135324 0.9524162532

Name: +ve in-silico MS/MS by CFM-ID for JOVYBWHPTQRVNZ-UHFFFAOYSA-N
ID: JOVYBWHPTQRVNZ-UHFFFAOYSA-N
Comment: Energy0
Num peaks: 8
137.0233204 7.850439525
137.0597059 2.399043282
161.0597059 4.156542771
163.0389705 5.57182248
165.0910061 2.740366401
269.0808353 5.014501002
283.0964854 8.123244571
301.1070501 44.20407551

Name: +ve in-silico MS/MS by CFM-ID for JOVYBWHPTQRVNZ-UHFFFAOYSA-N
ID: JOVYBWHPTQRVNZ-UHFFFAOYSA-N
Comment: Energy1
Num peaks: 25
121.0284058 2.777571438
123.0440559 2.558875832
137.0233204 10.52405931
137.0597059 6.524562144
139.075356 3.159158045
149.0233204 1.263123102
151.0389705 1.396730892
151.075356 8.576733588
153.0910061 0.9812504564
161.0597059 0.9577047262
163.0389705 1.75158261
163.075356 1.568120089
165.0910061 2.3826923
177.0546206 1.117097211
181.0859207 0.9092849992
191.0702706 1.856273953
207.0651853 1.610886881
243.0651853 1.962350739
247.0964854 1.575066026
269.0808353 3.410646164
271.0964854 3.130706593
273.1121354 4.07164704
283.0964854 5.039142152
285.0757499 1.380268843
301.1070501 10.31786566

Name: +ve in-silico MS/MS by CFM-ID for JOVYBWHPTQRVNZ-UHFFFAOYSA-N
ID: JOVYBWHPTQRVNZ-UHFFFAOYSA-N
Comment: Energy2
Num peaks: 31
49.00727645 4.096089187
53.00219107 1.214944019
65.03857658 2.072769828
67.01784114 1.585595877
81.0334912 1.042986493
93.0334912 1.526468449
95.01275576 0.9521947098
95.04914126 2.406669468
105.0334912 6.472905359
107.0491413 2.325093073
109.0284058 2.120839412
109.0647913 0.8453565306
121.0284058 6.009911643
121.0647913 2.220340457
123.0440559 3.075723433
131.0491413 2.02492935
133.0647913 8.377677721
135.0440559 1.986883249
135.0804414 1.115596637
137.0233204 7.146000958
137.0597059 1.894166439
147.0440559 1.37965542
149.0597059 1.610530605
151.075356 1.445533235
161.0597059 4.896092356
163.075356 1.294636584
207.0651853 1.222652131
255.0651853 0.9242295336
257.0808353 0.9857561698
271.0964854 2.585565981
285.0757499 0.8288209968

Name: +ve in-silico MS/MS by CFM-ID for SJULMVKFURWCFM-VMPITWQZSA-N
ID: SJULMVKFURWCFM-VMPITWQZSA-N
Comment: Energy0
Num peaks: 8
105.0334912 7.107797201
107.0491413 4.009484309
119.0491413 2.453978048
153.0546206 5.548951077
181.0495352 2.954075204
269.0808353 2.752063795
283.0964854 9.898605668
301.1070501 46.91672772

Name: +ve in-silico MS/MS by CFM-ID for SJULMVKFURWCFM-VMPITWQZSA-N
ID: SJULMVKFURWCFM-VMPITWQZSA-N
Comment: Energy1
Num peaks: 19
105.0334912 13.52688546
107.0491413 5.732145572
119.0491413 3.880495709
129.0334912 1.876350244
147.0440559 5.801712943
153.0546206 2.1352986
155.0702706 1.376472558
179.0338851 2.157955249
181.0495352 11.22373651
183.0651853 2.150147055
195.0651853 1.558226707
207.0651853 2.773079963
257.0808353 1.502203116
259.0964854 1.148434812
269.0808353 2.25085485
271.0964854 1.671159044
273.1121354 1.521131824
283.0964854 5.493615334
301.1070501 13.35776225

Name: +ve in-silico MS/MS by CFM-ID for SJULMVKFURWCFM-VMPITWQZSA-N
ID: SJULMVKFURWCFM-VMPITWQZSA-N
Comment: Energy2
Num peaks: 31
49.00727645 0.8512621014
55.01784114 2.114696531
65.03857658 1.05292791
75.02292652 2.575092279
77.03857658 4.913731874
79.01784114 1.087652977
79.05422664 2.102319346
87.02292652 1.290763641
89.03857658 2.796819908
91.05422664 3.053913912
97.02840582 5.052485975
99.04405588 2.29528835
101.0385766 1.365235231
105.0334912 8.000306306
107.0491413 2.602024697
117.0334912 2.850840024
119.0491413 4.942538704
123.0440559 3.230153491
137.0597059 0.8293883624
139.0389705 2.328808806
149.0233204 2.04126951
151.0389705 2.307870591
153.0546206 6.68230099
155.0702706 0.9862416793
165.0546206 1.295932269
171.0440559 0.828977511
177.0546206 1.606060499
179.0338851 1.288292813
181.0495352 2.243664397
269.0808353 0.7758201842
271.0964854 2.579315412

Name: +ve in-silico MS/MS by CFM-ID for ZUPNDQXBQBIBPZ-UHFFFAOYSA-N
ID: ZUPNDQXBQBIBPZ-UHFFFAOYSA-N
Comment: Energy0
Num peaks: 11
107.0491413 1.369224947
131.0491413 4.354279146
133.0647913 2.28501885
135.0804414 2.805280295
139.0389705 3.10550457
151.075356 1.595470761
165.0182351 1.469104488
167.0338851 7.045246365
269.0808353 2.524824427
283.0964854 9.143515819
301.1070501 45.06296992

Name: +ve in-silico MS/MS by CFM-ID for ZUPNDQXBQBIBPZ-UHFFFAOYSA-N
ID: ZUPNDQXBQBIBPZ-UHFFFAOYSA-N
Comment: Energy1
Num peaks: 24
107.0491413 1.15159015
109.0647913 1.42092222
121.0284058 2.037749873
121.0647913 8.075740413
123.0440559 1.313547288
131.0491413 0.9667798542
133.0647913 1.585286068
135.0440559 1.810189522
135.0804414 2.854989029
137.0597059 3.075550231
139.0389705 1.639863655
149.0233204 8.101788157
151.0389705 7.165667242
161.0597059 1.504424988
163.075356 0.9465135624
165.0182351 2.946836525
165.0546206 1.241604512
167.0338851 8.438001343
193.0495352 1.219318847
269.0808353 1.977682564
271.0964854 1.203443537
273.1121354 3.24874398
283.0964854 5.399308303
301.1070501 11.04999815

Name: +ve in-silico MS/MS by CFM-ID for ZUPNDQXBQBIBPZ-UHFFFAOYSA-N
ID: ZUPNDQXBQBIBPZ-UHFFFAOYSA-N
Comment: Energy2
Num peaks: 31
49.00727645 1.770822762
53.03857658 1.236340429
63.02292652 1.595596373
75.02292652 2.975170518
77.03857658 1.455430741
95.01275576 2.083292704
95.04914126 1.321743177
97.02840582 1.321326358
101.0385766 1.47734695
103.0542266 6.677768663
105.0334912 2.151044984
105.0698767 1.170643183
107.0491413 4.72937237
121.0284058 4.088375068
121.0647913 2.522723798
123.0440559 1.074534749
131.0491413 6.106579744
133.0647913 1.505982117
135.0440559 2.383434854
137.0233204 1.841055497
139.0389705 2.396173337
147.0440559 1.144160069
149.0233204 4.268673233
149.0597059 1.094027027
151.0389705 2.821200167
153.0546206 1.570131411
163.0389705 1.841736105
167.0338851 1.303261527
257.0808353 1.186834883
271.0964854 1.16741362
285.0757499 1.454688091

Name: +ve in-silico MS/MS by CFM-ID for QDPNXXWOKFBCPC-UHFFFAOYSA-N
ID: QDPNXXWOKFBCPC-UHFFFAOYSA-N
Comment: Energy0
Num peaks: 10
107.0491413 5.942864167
109.0647913 1.50615044
131.0491413 4.192747063
133.0647913 2.195425675
135.0804414 2.731871906
139.0389705 2.830019993
167.0338851 6.823467999
269.0808353 2.810891827
283.0964854 9.103311246
301.1070501 42.8356949

Name: +ve in-silico MS/MS by CFM-ID for QDPNXXWOKFBCPC-UHFFFAOYSA-N
ID: QDPNXXWOKFBCPC-UHFFFAOYSA-N
Comment: Energy1
Num peaks: 23
107.0491413 8.04755889
109.0647913 2.272263443
121.0647913 9.489455704
123.0804414 1.199329718
133.0647913 1.88679229
135.0804414 3.177244965
139.0389705 1.643146469
149.0233204 3.282096963
151.0389705 3.133282989
153.0546206 1.314020333
161.0597059 1.724834552
163.075356 1.104709339
165.0182351 2.989922291
167.0338851 8.081439003
179.0338851 1.274870407
179.0702706 2.805778368
181.0495352 1.461590102
269.0808353 1.993097154
271.0964854 2.201804831
273.1121354 3.547015608
283.0964854 6.046532701
285.0757499 1.259134214
301.1070501 10.62015279

Name: +ve in-silico MS/MS by CFM-ID for QDPNXXWOKFBCPC-UHFFFAOYSA-N
ID: QDPNXXWOKFBCPC-UHFFFAOYSA-N
Comment: Energy2
Num peaks: 31
49.00727645 2.510011082
53.03857658 2.104433335
63.02292652 2.010193407
65.03857658 1.484183104
75.02292652 3.269748503
77.03857658 2.018739828
91.05422664 1.638833381
95.01275576 2.133127123
95.04914126 1.608110545
97.02840582 1.295861939
101.0385766 1.417119798
103.0542266 6.548902596
105.0334912 1.958581596
105.0698767 1.112009739
107.0491413 4.098578857
109.0647913 1.313838535
121.0284058 5.160437428
121.0647913 3.060204389
123.0440559 1.223465768
131.0491413 5.66749136
133.0647913 1.823920822
137.0233204 1.634176984
139.0389705 1.770196364
147.0440559 1.361417248
149.0233204 4.386473704
151.0389705 4.337403856
153.0546206 2.070711297
167.0338851 1.131002563
271.0964854 1.161722193
273.1121354 1.13577849
285.0757499 1.419414747

Name: +ve in-silico MS/MS by CFM-ID for SONYXKDIIZEDNN-UHFFFAOYSA-N
ID: SONYXKDIIZEDNN-UHFFFAOYSA-N
Comment: Energy0
Num peaks: 8
121.0284058 3.300873596
135.0440559 2.4550975
165.0546206 7.410536566
179.0702706 2.43386742
269.0808353 2.293754717
273.1121354 1.644972476
283.0964854 10.31364738
301.1070501 51.68562363

Name: +ve in-silico MS/MS by CFM-ID for SONYXKDIIZEDNN-UHFFFAOYSA-N
ID: SONYXKDIIZEDNN-UHFFFAOYSA-N
Comment: Energy1
Num peaks: 29
53.00219107 0.6366752876
75.04405588 0.8061772906
93.0334912 0.5775117475
95.04914126 2.116123235
97.02840582 0.6111674225
121.0284058 11.30355286
123.0440559 2.203421546
135.0440559 1.969571889
137.0597059 0.8158662173
145.0284058 1.047676816
147.0440559 4.324699276
149.0597059 0.641750314
153.0546206 1.895802274
155.0702706 1.559486351
161.0597059 0.7001590426
165.0546206 11.33616338
179.0702706 2.832639578
189.0546206 0.9063268206
207.0651853 3.065571587
227.0702706 0.568000699
255.0651853 1.053768541
257.0808353 2.837159747
259.0964854 1.400052374
269.0808353 2.395380348
271.0964854 2.592919499
273.1121354 2.458313988
283.0964854 5.12700671
285.0757499 1.10147302
301.1070501 11.57530302

Name: +ve in-silico MS/MS by CFM-ID for SONYXKDIIZEDNN-UHFFFAOYSA-N
ID: SONYXKDIIZEDNN-UHFFFAOYSA-N
Comment: Energy2
Num peaks: 31
39.02292652 2.192210159
51.02292652 1.288973071
53.00219107 1.152183518
63.02292652 2.290996115
65.00219107 1.150842496
65.03857658 2.066795984
67.01784114 1.262005541
77.00219107 1.88928355
79.01784114 3.869745652
81.0334912 1.365818156
89.00219107 2.328847408
91.01784114 0.9882338284
93.0334912 4.732991535
95.04914126 2.5088964
107.0491413 2.04680619
117.0334912 2.336200277
119.0491413 1.588941057
121.0284058 9.993193708
131.0491413 1.115496581
135.0440559 4.365503995
137.0597059 1.409690987
147.0440559 2.430457334
149.0597059 1.372308363
161.0597059 1.144476969
163.0389705 2.053856875
165.0546206 3.066817467
179.0702706 1.845539532
193.0284058 1.00087639
197.0597059 1.616692272
255.0651853 1.026785299
271.0964854 1.889313417

Name: +ve in-silico MS/MS by CFM-ID for KPAIMZNQRSGSEQ-UHFFFAOYSA-N
ID: KPAIMZNQRSGSEQ-UHFFFAOYSA-N
Comment: Energy0
Num peaks: 16
57.06987671 1.114094273
80.96409131 1.869753559
91.05422664 4.244176501
93.06987671 1.388163301
171.1168269 1.47542196
183.1168269 2.097797377
185.132477 3.053352762
201.1273916 1.398655332
203.1430416 5.447571178
205.0529063 1.286349547
209.0478209 1.231006124
223.063471 1.262598615
243.0321709 1.285386982
265.0892918 1.726604583
283.0998565 27.83696651
301.1104212 23.38813253

Name: +ve in-silico MS/MS by CFM-ID for KPAIMZNQRSGSEQ-UHFFFAOYSA-N
ID: KPAIMZNQRSGSEQ-UHFFFAOYSA-N
Comment: Energy1
Num peaks: 31
39.02292652 0.9512880935
41.03857658 1.265849501
43.05422664 2.403400292
57.06987671 2.790285557
69.06987671 1.541391978
80.96409131 1.218265984
87.08044139 1.219497755
91.05422664 4.863522294
93.06987671 1.685788461
96.95900593 1.389556132
98.974656 0.724042116
110.974656 1.79481449
115.0542266 4.177153108
117.0698767 3.564034511
123.0804414 1.178232492
125.0960915 1.584569028
145.0647913 1.973981755
147.0804414 2.042308555
183.1168269 1.076450113
185.132477 9.719173052
187.148127 2.763457917
189.0216062 0.6519599784
201.1273916 0.7453412433
203.1430416 14.48557912
205.0529063 1.199633187
223.063471 0.7462429197
227.0372563 0.7565620115
243.0321709 0.9910988987
265.0892918 2.103183057
283.0998565 4.604500215
301.1104212 1.954744914

Name: +ve in-silico MS/MS by CFM-ID for KPAIMZNQRSGSEQ-UHFFFAOYSA-N
ID: KPAIMZNQRSGSEQ-UHFFFAOYSA-N
Comment: Energy2
Num peaks: 31
39.02292652 2.772268974
41.03857658 5.040230082
43.05422664 5.595025724
45.06987671 0.9467658102
51.02292652 0.9367208836
53.03857658 2.989049671
55.05422664 1.942384722
57.06987671 6.569665633
59.08552677 0.9288829812
65.03857658 1.242034932
69.06987671 0.9065577133
80.96409131 0.9743382646
91.05422664 5.533603537
101.0385766 4.438661958
103.0542266 1.929783319
110.974656 0.8403707636
111.0804414 1.869587754
113.0960915 1.217979489
115.0542266 3.482741251
117.0698767 2.275133102
123.0804414 0.8122469229
129.0334912 0.9694917018
131.0491413 4.178191544
133.0647913 0.9531382062
145.0647913 1.045218416
169.1011768 1.80281612
171.1168269 3.624627646
173.132477 1.359116991
183.1168269 1.113124398
185.132477 0.8946192026
187.148127 0.9246499277

Name: +ve in-silico MS/MS by CFM-ID for LSLACMGLCMQJEZ-UHFFFAOYSA-N
ID: LSLACMGLCMQJEZ-UHFFFAOYSA-N
Comment: Energy0
Num peaks: 19
57.06987671 2.263785399
91.05422664 4.321858028
93.06987671 1.435941237
115.0542266 1.118913737
133.0647913 1.229534306
135.0804414 0.8396097677
165.0216062 1.093969494
167.0372563 3.135922078
183.1168269 1.04404505
185.132477 0.842789853
201.1273916 1.166286044
203.1430416 2.573055825
205.0529063 1.123500268
209.0478209 1.346266752
223.063471 1.408522985
243.0321709 4.757729868
265.0892918 1.274103893
283.0998565 25.38030767
301.1104212 23.97361581

Name: +ve in-silico MS/MS by CFM-ID for LSLACMGLCMQJEZ-UHFFFAOYSA-N
ID: LSLACMGLCMQJEZ-UHFFFAOYSA-N
Comment: Energy1
Num peaks: 31
39.02292652 0.9612792145
41.03857658 1.256282405
43.05422664 2.427207807
57.06987671 2.30809627
67.05422664 1.050951481
69.06987671 1.083140169
71.08552677 1.297479554
80.96409131 1.766035261
91.05422664 5.331778682
93.06987671 1.743266993
115.0542266 1.291335532
117.0698767 1.711696997
129.0334912 1.183179703
133.0647913 0.8386870232
135.0804414 1.037008079
149.0266916 1.260101427
151.0423416 0.8091983564
164.9852207 1.092153219
165.0216062 1.14964246
167.0372563 3.67434431
185.132477 1.519699903
203.1430416 10.36473365
205.0529063 1.76361445
221.1536063 2.750983824
223.063471 0.9067078945
225.0216062 1.214888549
227.0372563 2.855949079
243.0321709 3.974170786
265.0892918 2.919028218
283.0998565 7.613269116
301.1104212 2.288938752

Name: +ve in-silico MS/MS by CFM-ID for LSLACMGLCMQJEZ-UHFFFAOYSA-N
ID: LSLACMGLCMQJEZ-UHFFFAOYSA-N
Comment: Energy2
Num peaks: 31
39.02292652 2.248231541
41.03857658 4.627258842
43.05422664 4.079664823
45.06987671 0.8541381061
51.02292652 1.234228353
53.03857658 8.552226499
55.05422664 2.276025071
57.06987671 8.359760452
59.08552677 0.9774024396
67.05422664 1.93783631
69.06987671 0.7889135954
71.08552677 0.7501124263
79.05422664 0.7530397379
91.05422664 5.304748263
93.06987671 0.7534991288
101.0385766 5.096307323
103.0542266 1.058825917
115.0542266 2.307951764
117.0698767 1.633446158
129.0334912 2.548455088
131.0491413 1.288938589
133.0647913 3.996319845
145.0647913 1.658051365
147.0804414 2.385622834
164.9852207 2.634972738
183.1168269 1.222851458
187.148127 1.184456145
189.0216062 0.9231465877
211.0059561 1.322615563
227.0372563 1.422528215
243.0321709 0.8920524945

Name: +ve in-silico MS/MS by CFM-ID for MFJHGQHLPGRXPM-LCYFTJDESA-N
ID: MFJHGQHLPGRXPM-LCYFTJDESA-N
Comment: Energy0
Num peaks: 21
57.06987671 1.308929722
71.08552677 0.9720224544
95.08552677 0.7442044177
97.10117684 0.8166685089
109.1011768 1.115229591
111.0804414 1.371410751
113.0960915 2.496571721
115.1117415 2.316809556
127.1117415 1.613024526
172.9903061 1.807781106
183.1168269 1.112181374
185.132477 0.9135211061
187.0059561 3.642964255
191.1430416 1.017011152
201.1273916 1.221348455
203.1430416 2.752566118
243.0321709 0.845586673
265.0892918 1.434614828
269.0842064 1.029286781
283.0998565 27.1101312
301.1104212 25.09003675

Name: +ve in-silico MS/MS by CFM-ID for MFJHGQHLPGRXPM-LCYFTJDESA-N
ID: MFJHGQHLPGRXPM-LCYFTJDESA-N
Comment: Energy1
Num peaks: 31
41.03857658 0.802486009
43.05422664 1.394557724
53.03857658 0.9491493305
55.05422664 0.8972006759
57.06987671 3.344629759
67.05422664 1.274861891
69.06987671 2.106781621
71.08552677 3.610222254
80.96409131 1.993629406
93.06987671 1.348109237
95.08552677 1.683879041
107.0491413 0.912300993
107.0855268 0.83353609
109.1011768 2.147912541
111.0804414 1.9582584
113.0960915 1.404594995
127.1117415 2.20850389
163.075356 0.8486224946
172.9903061 2.598582244
185.132477 2.342123119
187.0059561 2.325144753
187.148127 0.8120510501
201.1273916 0.858571905
203.1430416 13.73246052
221.1536063 3.535564516
227.0372563 0.8563126735
243.0321709 0.9092648297
265.0892918 4.507713848
283.0998565 10.39666949
285.0791211 0.7565897071
301.1104212 3.020429699

Name: +ve in-silico MS/MS by CFM-ID for MFJHGQHLPGRXPM-LCYFTJDESA-N
ID: MFJHGQHLPGRXPM-LCYFTJDESA-N
Comment: Energy2
Num peaks: 31
39.02292652 2.03650447
41.03857658 3.450845517
43.05422664 4.312361381
51.02292652 1.001899538
53.03857658 2.763200943
55.05422664 3.330553534
57.06987671 6.348542684
63.02292652 3.838692031
65.03857658 2.227082553
67.05422664 1.974505587
69.06987671 2.125238259
71.04914126 0.9324495662
71.08552677 2.437963025
93.06987671 0.9900359288
95.08552677 3.026726702
97.10117684 1.762891954
111.0804414 0.9304326447
119.0491413 1.313589475
133.0647913 1.800567854
147.0804414 1.452584334
157.1011768 1.176482651
159.1168269 1.588280732
161.132477 1.424933324
171.1168269 1.841787763
172.9903061 1.220383833
173.132477 1.495491221
183.1168269 1.825817349
187.0059561 1.795506702
187.148127 1.498101957
211.0059561 1.937103442
213.0216062 1.17047507

Name: +ve in-silico MS/MS by CFM-ID for KRPWBDRPWQWCJT-LCYFTJDESA-N
ID: KRPWBDRPWQWCJT-LCYFTJDESA-N
Comment: Energy0
Num peaks: 16
57.06987671 1.390573805
71.08552677 1.140555294
80.96409131 2.18984187
107.0491413 4.634672392
109.0647913 0.9005195857
189.1273916 3.156725325
191.0372563 1.736825878
191.1430416 0.6550524258
193.0529063 3.366577599
201.1273916 2.990711578
203.1430416 9.704970011
205.1586917 1.080615931
207.0685564 2.274251425
243.0321709 1.161290773
283.0998565 7.51293532
301.1104212 36.34819884

Name: +ve in-silico MS/MS by CFM-ID for KRPWBDRPWQWCJT-LCYFTJDESA-N
ID: KRPWBDRPWQWCJT-LCYFTJDESA-N
Comment: Energy1
Num peaks: 31
43.05422664 1.501068347
53.03857658 1.037493319
55.05422664 0.9660175998
57.06987671 2.141577451
67.05422664 1.246646966
69.06987671 2.004406406
71.08552677 3.391626808
80.96409131 1.321758706
93.06987671 0.9347318681
95.08552677 1.299291784
96.95900593 1.460581738
97.10117684 1.258004221
107.0491413 3.989184386
107.0855268 2.602115509
109.0647913 1.284938503
109.1011768 3.018962631
111.1168269 0.9784016438
131.0491413 1.46702529
133.0647913 0.9551300136
147.0804414 2.271468537
161.132477 1.557176311
175.148127 1.187742254
191.0372563 1.297684173
199.1117415 1.226464194
201.1273916 1.578452394
203.1430416 22.98886028
205.1586917 1.071126274
207.0685564 1.076854636
221.1536063 1.084083355
283.0998565 2.868835316
301.1104212 2.475997489

Name: +ve in-silico MS/MS by CFM-ID for KRPWBDRPWQWCJT-LCYFTJDESA-N
ID: KRPWBDRPWQWCJT-LCYFTJDESA-N
Comment: Energy2
Num peaks: 31
39.02292652 2.608041634
41.03857658 4.120327484
43.05422664 5.152189668
53.03857658 2.904307459
55.05422664 3.010717085
57.06987671 4.725429951
65.03857658 1.194500658
67.05422664 1.971976602
69.06987671 2.025915975
71.08552677 2.6606803
79.05422664 3.893240348
80.96409131 0.7652071164
81.06987671 1.530199147
83.08552677 1.700506506
93.06987671 1.936830516
95.08552677 3.906406365
97.10117684 1.321937253
107.0491413 3.554389485
107.0855268 1.902126412
117.0334912 2.572108437
119.0491413 1.076196751
131.0491413 5.830225601
133.0647913 2.513829779
145.0647913 2.083618425
147.0804414 1.186324147
159.0804414 0.9267441342
159.1168269 2.592211394
161.132477 2.246878012
171.1168269 1.18644228
173.0960915 0.8275209722
255.0685564 1.358814551

Name: +ve in-silico MS/MS by CFM-ID for IJXTVVKWOUKKSW-RAXLEYEMSA-N
ID: IJXTVVKWOUKKSW-RAXLEYEMSA-N
Comment: Energy0
Num peaks: 19
57.06987671 1.323827295
71.08552677 0.9792056659
109.1011768 1.127163642
111.0804414 1.387561278
113.0960915 2.547033701
115.1117415 2.36844857
127.1117415 1.634211882
172.9903061 1.82606427
183.1168269 1.124457152
185.132477 0.9212199145
187.0059561 3.616770852
191.1430416 1.001162379
201.1273916 1.234029128
203.1430416 2.776764081
243.0321709 0.8517131507
265.0892918 1.445178208
269.0842064 1.039190044
283.0998565 27.46715075
301.1104212 25.45225188

Name: +ve in-silico MS/MS by CFM-ID for IJXTVVKWOUKKSW-RAXLEYEMSA-N
ID: IJXTVVKWOUKKSW-RAXLEYEMSA-N
Comment: Energy1
Num peaks: 31
41.03857658 0.8158887631
43.05422664 1.417849336
53.03857658 0.9649994868
55.05422664 0.9118595678
57.06987671 3.401358806
67.05422664 1.295528211
69.06987671 2.140696292
71.08552677 3.66666208
80.96409131 2.148825356
93.06987671 1.371940918
95.08552677 1.713356125
107.0491413 0.8921813764
107.0855268 0.8518223877
109.1011768 2.189452114
111.0804414 1.988260752
113.0960915 1.428157001
127.1117415 2.241169146
163.075356 0.855174716
172.9903061 2.650481311
185.132477 2.38248401
187.0059561 2.318349224
187.148127 0.8306623186
201.1273916 0.8739480497
203.1430416 13.77369159
211.0059561 0.7555677201
221.1536063 3.553643087
227.0372563 0.8726849584
243.0321709 0.92940832
265.0892918 4.572773658
283.0998565 10.67135767
301.1104212 3.121845924

Name: +ve in-silico MS/MS by CFM-ID for IJXTVVKWOUKKSW-RAXLEYEMSA-N
ID: IJXTVVKWOUKKSW-RAXLEYEMSA-N
Comment: Energy2
Num peaks: 31
39.02292652 2.143516215
41.03857658 3.609471839
43.05422664 4.509583808
51.02292652 1.049006384
53.03857658 2.888777959
55.05422664 3.239015116
57.06987671 7.000161944
63.02292652 3.316075943
67.05422664 2.057630941
69.06987671 2.216400763
71.04914126 0.9610333503
71.08552677 2.318578708
77.03857658 3.280244787
93.06987671 1.045159942
95.08552677 3.191530745
97.10117684 1.871337392
111.0804414 1.194924472
113.0960915 1.129206454
119.0491413 1.0327943
131.0491413 1.177184441
133.0647913 1.751345875
147.0804414 1.241897903
159.1168269 1.30060671
171.1168269 1.941707212
172.9903061 1.274425795
173.132477 1.56052243
183.1168269 1.959404403
187.0059561 1.150230987
187.148127 1.591039952
211.0059561 1.967017716
213.0216062 1.211666943

Name: +ve in-silico MS/MS by CFM-ID for HBVYIGKEMAUXMB-RAXLEYEMSA-N
ID: HBVYIGKEMAUXMB-RAXLEYEMSA-N
Comment: Energy0
Num peaks: 16
57.06987671 1.347618486
71.08552677 1.034629926
80.96409131 2.019962085
105.0334912 6.389627289
107.0491413 4.239703385
189.1273916 2.865713507
191.0372563 1.612976487
193.0529063 3.114354202
195.0685564 3.020822414
201.1273916 2.781663106
203.1430416 8.634246101
205.1586917 0.9989229752
207.0685564 2.092246906
243.0321709 1.007494646
283.0998565 6.714405872
301.1104212 32.40585862

Name: +ve in-silico MS/MS by CFM-ID for HBVYIGKEMAUXMB-RAXLEYEMSA-N
ID: HBVYIGKEMAUXMB-RAXLEYEMSA-N
Comment: Energy1
Num peaks: 31
43.05422664 1.373758189
53.03857658 0.9737343808
55.05422664 0.8836628497
57.06987671 3.279880628
67.05422664 1.151205697
69.06987671 1.855399896
71.08552677 3.146299098
80.96409131 1.237805234
95.08552677 1.25585091
96.95900593 1.399165454
97.10117684 2.454954752
105.0334912 7.651910659
107.0491413 3.644736915
107.0855268 2.115068197
109.0647913 1.183306412
109.1011768 2.618955294
111.1168269 0.9420227878
131.0491413 1.263491973
145.0647913 1.91103304
147.0804414 1.850321541
175.148127 1.048839498
191.0372563 1.300482442
199.1117415 1.20760402
201.1273916 1.631760779
203.1430416 20.21197085
205.1586917 1.026086278
207.0685564 1.020466848
221.1536063 1.034432942
265.0892918 0.8435788335
283.0998565 2.623672621
301.1104212 2.295295841

Name: +ve in-silico MS/MS by CFM-ID for HBVYIGKEMAUXMB-RAXLEYEMSA-N
ID: HBVYIGKEMAUXMB-RAXLEYEMSA-N
Comment: Energy2
Num peaks: 31
39.02292652 2.396466844
41.03857658 3.626267481
43.05422664 4.737828907
53.03857658 2.819317058
55.05422664 2.790824412
57.06987671 5.047256654
65.03857658 0.8603008425
67.05422664 1.784539373
69.06987671 1.712240335
71.08552677 2.276735642
75.02292652 0.9456596106
77.03857658 1.858061436
79.05422664 4.292187104
81.06987671 1.756287725
83.08552677 3.29394896
93.06987671 1.798099423
95.08552677 4.010082063
97.10117684 2.466018863
105.0334912 4.927236441
107.0491413 2.933077515
107.0855268 0.8153137995
117.0334912 2.166735523
129.0334912 1.071488516
131.0491413 4.962721376
133.0647913 1.497149343
145.0647913 2.6963759
147.0804414 0.8603929484
159.0804414 0.8681070077
159.1168269 1.980214091
161.132477 1.151821553
171.1168269 1.102356283

Name: +ve in-silico MS/MS by CFM-ID for GKUCBFAFIHBUAA-UVTDQMKNSA-N
ID: GKUCBFAFIHBUAA-UVTDQMKNSA-N
Comment: Energy0
Num peaks: 17
80.96409131 1.579672007
91.05422664 3.368083832
171.1168269 2.584054927
183.1168269 2.863838277
185.132477 3.796919879
187.148127 0.964317331
189.1273916 0.9788555908
191.0372563 0.9345990517
203.1430416 3.381095911
205.0529063 1.734939648
209.0478209 1.160016281
227.0372563 0.9198437635
255.0685564 1.279081613
257.0842064 0.9933103836
265.0892918 1.947712817
283.0998565 37.40821884
301.1104212 14.18769428

Name: +ve in-silico MS/MS by CFM-ID for GKUCBFAFIHBUAA-UVTDQMKNSA-N
ID: GKUCBFAFIHBUAA-UVTDQMKNSA-N
Comment: Energy1
Num peaks: 31
55.05422664 1.394542757
67.05422664 0.9405926946
69.06987671 1.949772682
80.96409131 1.070156927
85.06479133 0.7797933204
87.08044139 1.098587132
91.05422664 3.114814087
93.06987671 1.120778651
96.95900593 1.436170392
98.974656 0.7607666316
110.974656 0.7143474011
113.0960915 0.6581736548
123.0804414 0.7888084664
125.0960915 1.223290902
131.0855268 1.412154641
143.0855268 1.093469181
145.1011768 0.8980616749
181.1011768 0.9280085839
183.1168269 1.966163679
185.132477 17.97485788
187.148127 4.802400425
189.0216062 1.479816993
191.0372563 0.8359891652
203.0372563 0.8177131625
203.1430416 13.02752282
205.0529063 1.890232242
223.063471 0.6753721957
227.0372563 1.003077304
265.0892918 3.397522759
283.0998565 6.628305198
301.1104212 1.811999012

Name: +ve in-silico MS/MS by CFM-ID for GKUCBFAFIHBUAA-UVTDQMKNSA-N
ID: GKUCBFAFIHBUAA-UVTDQMKNSA-N
Comment: Energy2
Num peaks: 31
41.03857658 1.888791931
51.02292652 1.41360983
53.03857658 2.339790202
55.05422664 3.829268881
57.06987671 1.045684372
65.03857658 1.547982929
67.05422664 1.251918067
69.06987671 1.702678692
71.08552677 1.141801178
91.05422664 4.051155815
95.04914126 1.511167307
99.08044139 1.073905111
101.0385766 1.697238483
109.0647913 1.281926261
111.0804414 2.481597068
115.0542266 3.705784623
117.0698767 1.227006508
129.0698767 2.69745061
131.0855268 1.325843108
143.0855268 4.200785971
145.1011768 1.059579367
167.0855268 2.021889378
169.1011768 3.774677058
171.1168269 8.488572638
173.132477 3.578712548
183.1168269 2.299550717
185.132477 1.931228964
187.148127 1.063108301
189.0216062 1.135732471
191.0372563 1.092954702
227.0372563 1.162319132

Name: +ve in-silico MS/MS by CFM-ID for SUGCUZLVYGTWLA-UVTDQMKNSA-N
ID: SUGCUZLVYGTWLA-UVTDQMKNSA-N
Comment: Energy0
Num peaks: 22
91.05422664 3.304021355
93.06987671 0.6142470854
98.974656 1.075388958
124.9903061 0.8211606737
147.0804414 0.819018275
157.1011768 1.093493584
171.0804414 0.9563486175
175.1117415 1.374792175
183.1168269 4.751554675
185.132477 5.347346613
187.148127 1.626150787
201.1273916 7.152486131
203.1430416 12.55296815
205.0529063 0.5933613655
205.1586917 1.638650299
207.0321709 0.8582725369
209.0478209 1.383263023
223.063471 0.9081763051
265.0892918 0.9419728127
283.0998565 15.74428335
285.0791211 0.6441906433
301.1104212 15.83534256

Name: +ve in-silico MS/MS by CFM-ID for SUGCUZLVYGTWLA-UVTDQMKNSA-N
ID: SUGCUZLVYGTWLA-UVTDQMKNSA-N
Comment: Energy1
Num peaks: 23
39.02292652 0.9982414571
41.03857658 0.9188451237
53.03857658 2.375660893
55.05422664 2.099457614
57.06987671 0.8344097345
67.05422664 1.987717989
69.06987671 4.173393854
71.08552677 1.849843282
91.05422664 3.044694034
93.06987671 1.025232487
98.974656 1.214561587
123.0804414 2.52281095
125.0960915 2.627475283
145.0647913 0.8814782903
147.0804414 2.22182304
171.1168269 1.971875899
181.1011768 1.568220613
183.1168269 2.590779972
185.132477 18.62438979
187.148127 3.400518585
199.1117415 1.539972432
201.1273916 3.073124822
203.1430416 18.83471334

Name: +ve in-silico MS/MS by CFM-ID for SUGCUZLVYGTWLA-UVTDQMKNSA-N
ID: SUGCUZLVYGTWLA-UVTDQMKNSA-N
Comment: Energy2
Num peaks: 31
39.02292652 1.564723121
41.03857658 4.355244718
43.05422664 3.721151797
53.03857658 4.018983319
55.05422664 1.974449299
57.06987671 1.267957961
67.05422664 1.418791618
71.08552677 1.321717457
81.0334912 1.688646047
83.04914126 1.188050901
85.06479133 1.516152704
91.05422664 9.80299165
95.04914126 1.297576115
97.06479133 2.417905817
98.974656 1.094556684
101.0385766 1.380151101
115.0542266 2.315426345
123.0804414 1.806121965
131.0491413 1.993870189
133.0647913 1.563378541
141.0698767 1.067711575
143.0855268 3.413922261
147.0804414 1.747077047
155.0855268 1.361182057
157.1011768 2.346794595
159.1168269 1.604857306
171.1168269 1.25021384
175.1117415 1.148565822
183.1168269 1.946538242
185.132477 1.471081835
187.148127 1.10095114

Name: +ve in-silico MS/MS by CFM-ID for WOTHSDMFJMLDDU-UHFFFAOYSA-N
ID: WOTHSDMFJMLDDU-UHFFFAOYSA-N
Comment: Energy0
Num peaks: 12
57.06987671 3.48974604
71.08552677 1.046085255
79.05422664 1.342827376
80.96409131 3.035664895
91.05422664 1.426661111
93.06987671 2.057689239
98.974656 1.473528476
105.0334912 1.153638257
189.1273916 2.608342436
203.1430416 2.559096534
283.0998565 9.285452587
301.1104212 51.37533419

Name: +ve in-silico MS/MS by CFM-ID for WOTHSDMFJMLDDU-UHFFFAOYSA-N
ID: WOTHSDMFJMLDDU-UHFFFAOYSA-N
Comment: Energy1
Num peaks: 28
39.02292652 0.7981398682
41.03857658 1.155517927
43.05422664 1.709461083
53.03857658 1.734192506
55.05422664 2.147757813
57.06987671 7.894197962
67.05422664 0.926748556
69.06987671 2.323202721
71.08552677 14.09542376
73.10117684 6.896670847
80.96409131 1.659703565
91.05422664 1.890888275
93.06987671 1.506926124
96.95900593 0.6753221463
97.10117684 1.216969362
105.0334912 1.65372332
107.0491413 3.668838136
110.974656 2.510580147
203.1430416 2.565647635
205.0529063 0.787448887
221.1536063 1.975352018
223.063471 1.413730591
229.0165208 0.8943671562
243.0321709 1.323592976
257.0478209 0.8636737209
265.0892918 2.453595815
283.0998565 7.447458851
301.1104212 6.229308657

Name: +ve in-silico MS/MS by CFM-ID for WOTHSDMFJMLDDU-UHFFFAOYSA-N
ID: WOTHSDMFJMLDDU-UHFFFAOYSA-N
Comment: Energy2
Num peaks: 27
39.02292652 2.350989319
41.03857658 4.828642674
43.05422664 4.000376461
49.00727645 2.473787376
51.02292652 2.23129668
53.03857658 5.67442788
55.05422664 6.619372262
57.06987671 8.597754909
59.08552677 1.50294163
63.02292652 2.739791451
65.03857658 1.263878821
67.05422664 2.060606839
71.08552677 1.031137957
79.05422664 4.846920727
80.96409131 1.082134629
81.06987671 1.051514887
83.08552677 2.874782658
85.10117684 2.135871543
91.05422664 5.997401471
93.06987671 3.910360417
97.10117684 1.408804464
98.974656 1.271924523
105.0334912 5.17476915
107.0491413 1.303658695
131.0491413 1.947234753
145.0647913 1.606307868
187.1117415 0.9517473296

Name: +ve in-silico MS/MS by CFM-ID for LYJZFCUQOWGAHF-KAMYIIQDSA-N
ID: LYJZFCUQOWGAHF-KAMYIIQDSA-N
Comment: Energy0
Num peaks: 22
80.96409131 1.76224431
91.05422664 3.733528657
98.974656 0.9207453005
147.0804414 0.9129882001
153.0216062 0.7595084993
167.0372563 0.6783429063
171.1168269 1.475467579
183.1168269 2.003435759
185.132477 2.950308649
187.148127 0.8492578548
189.1273916 1.883761441
201.1273916 2.719676113
203.1430416 7.421555652
205.0529063 0.9092491096
205.1586917 0.746097718
207.0321709 1.147361183
209.0478209 2.047363799
223.063471 1.283628765
265.0892918 1.278218449
269.0842064 0.8612797466
283.0998565 22.75465637
301.1104212 21.48712664

Name: +ve in-silico MS/MS by CFM-ID for LYJZFCUQOWGAHF-KAMYIIQDSA-N
ID: LYJZFCUQOWGAHF-KAMYIIQDSA-N
Comment: Energy1
Num peaks: 31
39.02292652 0.8930029393
41.03857658 0.8154283715
53.03857658 1.748227356
55.05422664 1.646369903
57.06987671 0.9922913886
67.05422664 1.460432101
69.06987671 3.11183254
71.08552677 1.7958786
80.96409131 0.9731972514
91.05422664 3.330410934
93.06987671 1.073055627
96.95900593 1.017859438
98.974656 1.437109136
110.974656 0.7141966975
123.0804414 1.837903396
125.0960915 2.285559933
145.0647913 0.7687595864
147.0804414 2.092960604
171.1168269 1.600563228
173.132477 0.83233118
181.1011768 0.8895914602
183.1168269 1.707089549
185.132477 15.27897974
187.148127 4.400124536
189.0216062 0.734513121
199.1117415 0.7485914569
201.1273916 1.429428712
203.1430416 17.46311661
265.0892918 1.280126468
283.0998565 3.022161432
301.1104212 0.921278166

Name: +ve in-silico MS/MS by CFM-ID for LYJZFCUQOWGAHF-KAMYIIQDSA-N
ID: LYJZFCUQOWGAHF-KAMYIIQDSA-N
Comment: Energy2
Num peaks: 31
39.02292652 4.1300818
41.03857658 5.462682431
43.05422664 2.143714957
53.03857658 3.074202804
55.05422664 3.967538583
57.06987671 2.429260371
67.05422664 1.140336058
91.05422664 8.550456353
95.04914126 1.75798237
99.08044139 1.06231239
101.0385766 1.629615087
109.0647913 1.013696286
111.0804414 2.429043189
113.0960915 1.017438032
115.0542266 2.813766226
117.0698767 1.273555897
123.0804414 1.031695574
131.0491413 1.105934074
133.0647913 1.204165152
143.0855268 1.499628804
145.0647913 1.021994561
147.0804414 2.651414416
157.1011768 3.155046033
159.1168269 1.010877602
167.0855268 1.158682298
169.1011768 1.091767147
171.1168269 3.641817066
173.132477 1.552140519
183.1168269 1.164940569
187.148127 1.044571358
191.0372563 1.352609744

Name: +ve in-silico MS/MS by CFM-ID for LRHWOJFUKDKSBT-KAMYIIQDSA-N
ID: LRHWOJFUKDKSBT-KAMYIIQDSA-N
Comment: Energy0
Num peaks: 20
73.06479133 0.7311393444
80.96409131 1.805835454
91.05422664 3.844243133
93.06987671 0.7788214528
171.1168269 1.88186936
183.1168269 1.661895354
185.132477 2.329814213
189.1273916 1.743035191
201.1273916 1.609249041
203.1430416 5.678076283
205.0529063 1.084409978
207.0321709 1.184432343
209.0478209 2.072435368
223.063471 1.347814861
227.0372563 0.993720351
265.0892918 1.227475819
269.0842064 1.908987986
271.0998565 0.6309750179
283.0998565 25.19763621
301.1104212 22.51060164

Name: +ve in-silico MS/MS by CFM-ID for LRHWOJFUKDKSBT-KAMYIIQDSA-N
ID: LRHWOJFUKDKSBT-KAMYIIQDSA-N
Comment: Energy1
Num peaks: 31
55.05422664 1.251142266
69.06987671 1.460646075
73.06479133 0.8798444381
80.96409131 1.139013301
85.06479133 1.092532045
87.08044139 1.505383037
91.05422664 3.362305149
93.06987671 1.18606628
96.95900593 1.428552789
111.0804414 0.810497771
113.0960915 0.9144442036
115.0542266 0.8748653437
123.0804414 1.272669955
125.0960915 1.798942165
131.0855268 1.615650718
157.1011768 0.8000955198
171.1168269 1.736726111
173.132477 1.081563001
183.1168269 1.335933571
185.132477 12.19180337
187.148127 3.748352618
189.0216062 1.082336947
201.1273916 0.9610840115
203.1430416 15.72991673
205.0529063 1.43035686
207.0321709 0.8769070589
223.063471 0.7750420279
227.0372563 0.9366361392
265.0892918 2.425268508
283.0998565 5.708957889
301.1104212 1.929664679

Name: +ve in-silico MS/MS by CFM-ID for LRHWOJFUKDKSBT-KAMYIIQDSA-N
ID: LRHWOJFUKDKSBT-KAMYIIQDSA-N
Comment: Energy2
Num peaks: 31
27.02292652 0.8460279968
39.02292652 1.389108358
41.03857658 4.874706565
43.05422664 1.625867925
53.03857658 1.051600647
55.01784114 0.8616128701
55.05422664 3.222439628
57.06987671 1.173802757
59.04914126 1.273507266
65.03857658 1.101332858
71.08552677 0.8706469379
91.05422664 3.967059658
95.04914126 1.884319298
97.06479133 1.29425542
99.08044139 1.469989963
101.0385766 1.859680652
109.0647913 1.625599504
111.0804414 3.134289744
113.0960915 1.160919542
115.0542266 4.220343308
117.0698767 1.318804919
129.0698767 1.437858364
143.0855268 3.52047189
145.1011768 1.367728467
157.1011768 4.98764763
159.1168269 1.682129286
167.0855268 1.084450127
169.1011768 2.249677821
171.1168269 5.458110006
173.132477 2.676091755
183.1168269 1.20629826

Name: +ve in-silico MS/MS by CFM-ID for DZLGAMWUNCLNIH-UHFFFAOYSA-N
ID: DZLGAMWUNCLNIH-UHFFFAOYSA-N
Comment: Energy0
Num peaks: 6
95.04914126 2.226113924
137.0597059 2.181718469
153.0546206 29.77976303
269.0808353 2.964079447
283.0964854 1.523684659
301.1070501 50.16491203

Name: +ve in-silico MS/MS by CFM-ID for DZLGAMWUNCLNIH-UHFFFAOYSA-N
ID: DZLGAMWUNCLNIH-UHFFFAOYSA-N
Comment: Energy1
Num peaks: 16
95.04914126 1.510183226
125.0597059 1.625775398
137.0597059 4.323351094
147.0440559 3.398044097
153.0546206 17.9112047
163.0389705 1.544542442
165.0546206 2.27549037
167.0702706 2.234132358
255.0651853 1.403793084
257.0808353 4.183134072
269.0808353 3.634736148
271.0964854 2.689193448
273.1121354 2.602953877
283.0964854 2.960975856
285.0757499 5.070560914
301.1070501 22.99442005

Name: +ve in-silico MS/MS by CFM-ID for DZLGAMWUNCLNIH-UHFFFAOYSA-N
ID: DZLGAMWUNCLNIH-UHFFFAOYSA-N
Comment: Energy2
Num peaks: 26
15.02292652 1.08462158
39.02292652 2.079270998
49.00727645 1.585272388
51.02292652 2.924791116
53.00219107 1.737422037
65.03857658 4.802637987
79.01784114 5.741409825
81.0334912 6.206869705
83.04914126 5.888445392
95.04914126 5.50998583
97.06479133 1.364465918
105.0334912 1.220848234
107.0127558 3.260952328
107.0491413 3.049715652
109.0284058 3.96086477
111.0440559 1.319765867
123.0440559 7.153542662
125.0597059 2.975075647
133.0284058 1.289237877
135.0440559 0.974592093
137.0233204 3.74598975
137.0597059 2.746875373
141.0910061 0.8889163478
147.0440559 1.45364955
153.0546206 6.603671914
165.0546206 0.9307996197

Name: +ve in-silico MS/MS by CFM-ID for KGDDTBAZKWUFLB-UHFFFAOYSA-N
ID: KGDDTBAZKWUFLB-UHFFFAOYSA-N
Comment: Energy0
Num peaks: 10
107.0491413 5.879377058
123.0440559 2.432715479
131.0491413 4.132758365
133.0647913 2.153741816
135.0804414 2.700194523
139.0389705 3.180937351
167.0338851 7.069914236
269.0808353 3.456910003
283.0964854 7.306572568
301.1070501 42.07066229

Name: +ve in-silico MS/MS by CFM-ID for KGDDTBAZKWUFLB-UHFFFAOYSA-N
ID: KGDDTBAZKWUFLB-UHFFFAOYSA-N
Comment: Energy1
Num peaks: 21
107.0491413 7.792858752
109.0647913 2.357244607
121.0647913 9.132788836
123.0440559 2.069751057
133.0647913 1.813115393
135.0804414 2.909346196
139.0389705 1.661796904
151.0389705 2.553525856
153.0546206 2.008030697
161.0597059 2.363782816
163.075356 1.52186385
165.0182351 3.236124026
167.0338851 8.734981493
179.0702706 3.432040875
181.0495352 1.423678995
269.0808353 3.307362664
271.0964854 3.522124785
273.1121354 3.665706757
283.0964854 4.606339726
285.0757499 1.884613806
301.1070501 10.2152204

Name: +ve in-silico MS/MS by CFM-ID for KGDDTBAZKWUFLB-UHFFFAOYSA-N
ID: KGDDTBAZKWUFLB-UHFFFAOYSA-N
Comment: Energy2
Num peaks: 31
49.00727645 2.635348776
51.02292652 1.702094217
63.02292652 3.249955493
65.03857658 2.112059575
67.01784114 1.850834505
75.02292652 4.508812869
77.03857658 1.828669521
81.0334912 1.088866291
85.02840582 1.191823941
91.05422664 1.375731512
101.0385766 1.16513845
103.0542266 5.328535181
107.0491413 2.204785623
109.0284058 1.513409778
109.0647913 1.34545675
111.0440559 1.168246868
121.0647913 3.692640291
123.0440559 2.146140388
125.0233204 1.165996284
131.0491413 8.638871328
133.0647913 2.185328087
135.0076704 1.101465337
137.0233204 2.448506183
139.0389705 2.067267088
151.0389705 3.254754576
153.0546206 1.588653863
167.0338851 1.345902982
243.0651853 1.247433361
245.0808353 1.091623053
271.0964854 1.503759308
285.0757499 1.468171284

Name: +ve in-silico MS/MS by CFM-ID for RGUMMSJMTRBYAI-UHFFFAOYSA-N
ID: RGUMMSJMTRBYAI-UHFFFAOYSA-N
Comment: Energy0
Num peaks: 9
107.0491413 2.413110765
123.0440559 9.12331712
147.0440559 4.156767905
149.0597059 2.170048181
151.0389705 7.202083589
151.075356 2.660990611
269.0808353 4.06610842
283.0964854 7.279645483
301.1070501 41.70288566

Name: +ve in-silico MS/MS by CFM-ID for RGUMMSJMTRBYAI-UHFFFAOYSA-N
ID: RGUMMSJMTRBYAI-UHFFFAOYSA-N
Comment: Energy1
Num peaks: 20
107.0491413 2.545946584
123.0440559 7.712135809
125.0597059 1.664314591
135.0440559 6.138405844
137.0597059 9.622218447
149.0233204 2.998345898
149.0597059 1.733155681
151.0389705 9.127491675
151.075356 2.581492749
165.0546206 1.607102788
167.0702706 1.34467665
177.0546206 3.048570432
179.0702706 1.836250328
195.0651853 3.267033334
269.0808353 3.713209339
271.0964854 3.440147843
273.1121354 3.478627011
283.0964854 4.238266429
285.0757499 1.733610187
301.1070501 9.094914746

Name: +ve in-silico MS/MS by CFM-ID for RGUMMSJMTRBYAI-UHFFFAOYSA-N
ID: RGUMMSJMTRBYAI-UHFFFAOYSA-N
Comment: Energy2
Num peaks: 31
15.02292652 0.9112186377
39.02292652 1.932547103
49.00727645 4.699409326
51.02292652 2.859909282
63.02292652 1.277835242
65.03857658 3.074740685
67.01784114 1.223916111
75.02292652 2.995134717
77.03857658 2.230874801
79.01784114 0.8975780876
81.0334912 2.509524145
93.0334912 1.100856168
95.04914126 2.068615882
105.0334912 2.083446349
107.0127558 1.228244416
107.0491413 4.595048264
109.0284058 2.569761909
109.0647913 0.8773953508
119.0491413 2.018816685
121.0284058 2.384727847
123.0440559 5.114602594
125.0597059 1.237296789
131.0127558 1.741380095
135.0440559 6.978355819
137.0597059 4.354586787
147.0440559 5.78785543
149.0233204 0.9529371895
149.0597059 2.573147625
151.0389705 2.429426362
245.0808353 1.252684738
285.0757499 1.215561358

Name: +ve in-silico MS/MS by CFM-ID for VTBLDVNDPNJHHN-UHFFFAOYSA-N
ID: VTBLDVNDPNJHHN-UHFFFAOYSA-N
Comment: Energy0
Num peaks: 9
107.0491413 2.424046622
123.0440559 9.18172125
147.0440559 4.184082471
149.0597059 2.179568276
151.0389705 7.235087215
151.075356 2.704306634
269.0808353 3.670016732
283.0964854 7.330942685
301.1070501 42.0932631

Name: +ve in-silico MS/MS by CFM-ID for VTBLDVNDPNJHHN-UHFFFAOYSA-N
ID: VTBLDVNDPNJHHN-UHFFFAOYSA-N
Comment: Energy1
Num peaks: 20
93.0334912 1.977233495
95.04914126 1.374273836
107.0491413 2.097088324
123.0440559 8.121727122
125.0597059 1.550500456
135.0440559 2.483254845
137.0597059 10.57611707
149.0233204 3.131405943
149.0597059 1.789413402
151.0389705 9.367754449
151.075356 2.712000613
165.0546206 1.66141382
177.0546206 3.136588756
179.0702706 1.913739851
195.0651853 3.405680043
269.0808353 3.706488688
271.0964854 3.613030001
273.1121354 3.574666809
283.0964854 4.437483036
301.1070501 9.717554376

Name: +ve in-silico MS/MS by CFM-ID for VTBLDVNDPNJHHN-UHFFFAOYSA-N
ID: VTBLDVNDPNJHHN-UHFFFAOYSA-N
Comment: Energy2
Num peaks: 31
15.02292652 1.018885967
39.02292652 1.472591636
49.00727645 4.226039266
51.02292652 2.958873052
63.02292652 0.8571127241
65.03857658 2.720716566
67.01784114 1.295665338
75.02292652 3.323204064
77.03857658 2.539135374
79.01784114 1.231502837
81.0334912 2.623473122
93.0334912 1.708046448
95.04914126 2.195931673
107.0127558 1.300247379
107.0491413 3.834159648
109.0284058 2.625276325
109.0647913 1.028764544
119.0491413 2.299825245
121.0284058 2.686182666
123.0440559 6.110272736
125.0597059 1.241226121
131.0127558 1.998451546
135.0440559 4.247427823
137.0597059 5.194568764
147.0440559 6.371719339
149.0233204 1.365785478
149.0597059 2.718943801
151.0389705 2.06000481
245.0808353 1.296762585
283.0964854 0.9038524773
285.0757499 1.170778162

Name: +ve in-silico MS/MS by CFM-ID for SDVPVQSRXRGBGT-UHFFFAOYSA-N
ID: SDVPVQSRXRGBGT-UHFFFAOYSA-N
Comment: Energy0
Num peaks: 7
137.0233204 8.21160981
137.0597059 6.493137424
161.0597059 4.5726897
163.075356 2.390162368
165.0910061 2.982006957
283.0964854 8.956910268
301.1070501 48.64819545

Name: +ve in-silico MS/MS by CFM-ID for SDVPVQSRXRGBGT-UHFFFAOYSA-N
ID: SDVPVQSRXRGBGT-UHFFFAOYSA-N
Comment: Energy1
Num peaks: 18
121.0284058 3.103275085
123.0440559 2.553979331
137.0233204 10.92129155
137.0597059 8.679374938
139.075356 2.21867198
149.0233204 1.422694077
151.0389705 1.568598581
151.075356 10.11021594
163.075356 1.872765061
165.0910061 2.814426464
191.0702706 2.438951873
207.0651853 1.515971382
257.0808353 2.143117808
269.0808353 2.408981534
271.0964854 3.598371971
273.1121354 4.796428391
283.0964854 5.969669122
301.1070501 12.45062235

Name: +ve in-silico MS/MS by CFM-ID for SDVPVQSRXRGBGT-UHFFFAOYSA-N
ID: SDVPVQSRXRGBGT-UHFFFAOYSA-N
Comment: Energy2
Num peaks: 31
15.02292652 1.075648426
49.00727645 3.337050085
51.02292652 1.662644442
65.03857658 2.905566385
67.01784114 1.98931185
75.02292652 2.927516911
77.03857658 2.934757534
93.0334912 2.484800929
95.01275576 1.018329666
95.04914126 1.953229012
105.0334912 2.757080824
107.0491413 2.348448328
109.0284058 2.268142921
121.0284058 6.179192922
121.0647913 2.412422486
123.0440559 4.265981915
131.0491413 0.8357597781
133.0647913 5.100847888
135.0440559 1.334155165
135.0804414 1.049916877
137.0233204 5.436230097
137.0597059 5.036667917
139.075356 1.581477348
149.0597059 1.054572217
151.075356 2.545929275
161.0597059 7.016168029
163.075356 1.642096932
165.0910061 0.8041140217
255.0651853 0.7995501713
257.0808353 1.218158697
271.0964854 1.567259341

Name: +ve in-silico MS/MS by CFM-ID for DZSZMLRWEPVCHM-UHFFFAOYSA-N
ID: DZSZMLRWEPVCHM-UHFFFAOYSA-N
Comment: Energy0
Num peaks: 9
107.0491413 6.065080409
131.0491413 4.255647231
133.0647913 2.228504018
135.0804414 2.787034758
139.0389705 3.334058922
167.0338851 7.357579521
269.0808353 3.578842978
283.0964854 7.145698743
301.1070501 44.13266205

Name: +ve in-silico MS/MS by CFM-ID for DZSZMLRWEPVCHM-UHFFFAOYSA-N
ID: DZSZMLRWEPVCHM-UHFFFAOYSA-N
Comment: Energy1
Num peaks: 22
107.0491413 7.779989312
109.0647913 2.361534043
121.0647913 9.366165745
123.0440559 1.51082673
133.0647913 1.742603535
135.0804414 3.045257234
137.0233204 1.025781973
139.0389705 2.103771693
151.0389705 2.31083498
153.0546206 2.163804093
161.0597059 2.312234211
163.075356 1.566767651
165.0182351 3.331432034
167.0338851 8.957697191
179.0702706 2.210238371
181.0495352 1.523274142
269.0808353 4.277855278
271.0964854 3.379663587
273.1121354 3.581748905
283.0964854 3.819900156
285.0757499 1.707391024
301.1070501 10.69279966

Name: +ve in-silico MS/MS by CFM-ID for DZSZMLRWEPVCHM-UHFFFAOYSA-N
ID: DZSZMLRWEPVCHM-UHFFFAOYSA-N
Comment: Energy2
Num peaks: 31
39.02292652 1.131004889
49.00727645 2.497434087
51.02292652 1.119298513
63.02292652 3.522046263
65.03857658 2.288884124
75.02292652 4.864036066
77.03857658 1.968228076
79.01784114 1.923227155
81.0334912 1.758364703
83.04914126 1.422152515
91.05422664 1.490909657
101.0385766 1.297779382
103.0542266 5.788420946
105.0698767 1.12037813
107.0127558 2.927569076
107.0491413 3.166944525
109.0284058 3.453960293
109.0647913 1.947623574
111.0440559 3.124553244
119.0491413 1.164640582
121.0647913 3.987698875
123.0440559 1.307858841
131.0491413 5.979758627
133.0647913 1.870269013
137.0233204 1.930506336
139.0389705 2.675765371
147.0440559 1.30240851
151.0389705 2.881141747
153.0546206 1.32463675
167.0338851 2.118665768
271.0964854 1.933412194

Name: +ve in-silico MS/MS by CFM-ID for UDUCBWCZMOMWKK-UHFFFAOYSA-N
ID: UDUCBWCZMOMWKK-UHFFFAOYSA-N
Comment: Energy0
Num peaks: 9
107.0491413 5.956534253
131.0491413 4.193568743
133.0647913 2.160642456
135.0804414 2.70178034
139.0389705 3.027214979
167.0338851 7.061781123
269.0808353 4.854878685
283.0964854 7.942215598
301.1070501 42.23002214

Name: +ve in-silico MS/MS by CFM-ID for UDUCBWCZMOMWKK-UHFFFAOYSA-N
ID: UDUCBWCZMOMWKK-UHFFFAOYSA-N
Comment: Energy1
Num peaks: 23
107.0491413 8.103215334
109.0647913 2.224486744
121.0647913 9.399083941
133.0647913 1.742414713
135.0804414 3.070942472
139.0389705 1.843105359
149.0233204 2.296477069
151.0389705 2.561181335
153.0546206 1.289662658
161.0597059 1.709893563
165.0182351 3.234176439
167.0338851 8.912812178
179.0338851 1.211366894
179.0702706 2.743938484
181.0495352 1.368251042
243.0651853 1.971538586
247.0964854 1.305197844
269.0808353 3.466979858
271.0964854 2.357038494
273.1121354 3.221830778
283.0964854 5.23504063
285.0757499 1.549578322
301.1070501 10.26819379

Name: +ve in-silico MS/MS by CFM-ID for UDUCBWCZMOMWKK-UHFFFAOYSA-N
ID: UDUCBWCZMOMWKK-UHFFFAOYSA-N
Comment: Energy2
Num peaks: 31
39.02292652 1.100423643
49.00727645 2.100638589
63.02292652 3.311175207
65.03857658 2.151844637
75.02292652 4.593745797
77.03857658 1.863116339
81.0334912 1.545979168
83.04914126 1.125046865
91.05422664 1.705018065
95.04914126 1.921414258
97.02840582 2.674403777
101.0385766 1.187686245
103.0542266 5.429544968
107.0491413 4.218899379
109.0647913 1.299270962
121.0647913 3.683437413
123.0076704 1.536567153
123.0440559 1.570071505
131.0491413 7.074626272
133.0647913 1.959298093
137.0233204 1.308675733
139.0389705 3.309971553
147.0440559 1.362831638
149.0233204 3.202836148
151.0389705 3.338599471
153.0546206 1.63312297
167.0338851 1.508943788
245.0808353 1.329438377
271.0964854 1.199243766
273.1121354 1.129231256
285.0757499 1.539871832

Name: +ve in-silico MS/MS by CFM-ID for WOGYXYDORXIAGE-UHFFFAOYSA-N
ID: WOGYXYDORXIAGE-UHFFFAOYSA-N
Comment: Energy0
Num peaks: 10
117.0334912 4.391961583
119.0491413 2.295268258
121.0647913 2.815847028
137.0597059 2.117797103
153.0546206 2.91503398
165.0546206 1.466541819
181.0495352 6.967016496
207.0651853 2.784434127
283.0964854 10.48136053
301.1070501 44.37717293

Name: +ve in-silico MS/MS by CFM-ID for WOGYXYDORXIAGE-UHFFFAOYSA-N
ID: WOGYXYDORXIAGE-UHFFFAOYSA-N
Comment: Energy1
Num peaks: 24
49.00727645 1.266942732
51.02292652 1.171792404
105.0334912 7.091713129
107.0491413 6.110736892
109.0647913 1.092489896
119.0491413 1.248774031
121.0284058 1.204737086
121.0647913 2.338107436
123.0440559 2.550456871
135.0440559 1.788565157
137.0597059 1.412854768
147.0440559 1.713944319
153.0546206 1.114953177
161.0233204 3.092920511
163.0389705 7.153942524
165.0546206 6.572954734
179.0338851 2.291212879
179.0702706 1.223340796
181.0495352 7.516046888
207.0651853 2.415826106
271.0964854 1.441950994
273.1121354 3.79128949
283.0964854 5.75248702
301.1070501 8.837745354

Name: +ve in-silico MS/MS by CFM-ID for WOGYXYDORXIAGE-UHFFFAOYSA-N
ID: WOGYXYDORXIAGE-UHFFFAOYSA-N
Comment: Energy2
Num peaks: 31
41.03857658 2.23414958
49.00727645 3.152030871
51.02292652 1.36085596
75.02292652 2.589334242
77.00219107 2.291918024
89.03857658 1.166346531
93.0334912 1.91949825
93.06987671 1.86098902
105.0334912 2.854026642
107.0127558 1.550318915
107.0491413 1.736938989
109.0284058 1.373174989
117.0334912 5.930201998
119.0491413 1.702769381
121.0284058 2.193425102
123.0440559 1.122234253
133.0284058 3.984817114
135.0440559 4.316243998
137.0597059 1.50954155
139.075356 1.306688137
147.0076704 1.229767554
151.0389705 1.550147954
153.0546206 3.197275965
161.0233204 2.070801405
163.0389705 3.285435154
165.0546206 2.35039072
175.0389705 1.662672609
177.0546206 1.407664242
181.0495352 1.146064125
273.1121354 1.241846619
283.0964854 1.124891241

Name: +ve in-silico MS/MS by CFM-ID for SOKJFSQGBKBOSR-UHFFFAOYSA-N
ID: SOKJFSQGBKBOSR-UHFFFAOYSA-N
Comment: Energy0
Num peaks: 9
101.0385766 3.843589277
103.0542266 2.039826391
105.0698767 2.535364331
169.0495352 1.795425494
179.0338851 1.581094289
197.0444498 4.515111576
265.0859207 3.406121108
283.0964854 32.00026567
301.1070501 29.58960579

Name: +ve in-silico MS/MS by CFM-ID for SOKJFSQGBKBOSR-UHFFFAOYSA-N
ID: SOKJFSQGBKBOSR-UHFFFAOYSA-N
Comment: Energy1
Num peaks: 23
79.05422664 1.337054823
91.05422664 7.484028369
93.06987671 1.009340728
103.0542266 1.428768094
105.0334912 1.246189194
105.0698767 2.640762925
107.0491413 2.738272777
131.0491413 1.435930302
151.0389705 1.160288069
161.0233204 2.989111529
163.0389705 2.865420607
175.002585 1.092785749
177.0182351 3.228729783
179.0338851 5.827480458
179.0702706 1.03271741
181.0495352 4.209460689
195.0287997 1.260459295
197.0444498 4.093854838
255.1015708 1.331900996
265.0859207 5.910171862
273.1121354 1.701761781
283.0964854 17.83382049
301.1070501 6.273253968

Name: +ve in-silico MS/MS by CFM-ID for SOKJFSQGBKBOSR-UHFFFAOYSA-N
ID: SOKJFSQGBKBOSR-UHFFFAOYSA-N
Comment: Energy2
Num peaks: 31
49.00727645 2.526489487
51.02292652 1.05331983
63.02292652 1.022610925
75.02292652 1.332587105
79.05422664 1.741690599
91.05422664 3.225626714
93.06987671 2.519869873
95.08552677 1.176089331
101.0385766 11.04896442
103.0542266 3.249277927
105.0334912 2.284810046
105.0698767 3.693092176
107.0127558 2.59032335
107.0491413 1.409320498
123.0076704 1.262801163
129.0334912 1.14516258
135.0440559 1.460450483
137.0597059 1.085523982
149.0233204 1.956530928
151.0389705 4.536513615
175.002585 1.785812838
175.0389705 1.260376278
177.0182351 1.783153094
177.0546206 1.614891567
179.0338851 4.300709628
179.0702706 1.056576277
181.0495352 2.270574209
189.0182351 1.163370876
191.0338851 1.315843374
259.0964854 0.9393655695
265.0859207 1.759085606

Name: +ve in-silico MS/MS by CFM-ID for MVLNRAIYCOGRPD-UHFFFAOYSA-N
ID: MVLNRAIYCOGRPD-UHFFFAOYSA-N
Comment: Energy0
Num peaks: 9
101.0385766 3.849658756
103.0542266 2.036012108
105.0698767 2.530134573
169.0495352 1.791634937
179.0338851 1.463280614
197.0444498 4.614401016
265.0859207 3.392559559
283.0964854 31.90780291
301.1070501 29.51511278

Name: +ve in-silico MS/MS by CFM-ID for MVLNRAIYCOGRPD-UHFFFAOYSA-N
ID: MVLNRAIYCOGRPD-UHFFFAOYSA-N
Comment: Energy1
Num peaks: 24
79.05422664 1.330726133
91.05422664 7.448239087
93.06987671 1.004346081
103.0542266 1.421972422
105.0334912 1.240368165
105.0698767 2.625884844
107.0491413 2.725126458
131.0491413 1.429027822
151.0389705 1.117764745
161.0233204 3.165838224
163.0389705 3.018760586
175.002585 1.089946265
177.0182351 3.221384308
177.0546206 0.997870549
179.0338851 5.51771186
179.0702706 1.028327311
181.0495352 4.063413076
195.0287997 1.254238781
197.0444498 4.200926162
255.1015708 1.321162307
265.0859207 5.882484563
273.1121354 1.697607287
283.0964854 17.72548485
301.1070501 6.221425515

Name: +ve in-silico MS/MS by CFM-ID for MVLNRAIYCOGRPD-UHFFFAOYSA-N
ID: MVLNRAIYCOGRPD-UHFFFAOYSA-N
Comment: Energy2
Num peaks: 31
49.00727645 2.845332375
51.02292652 1.07638211
53.03857658 1.164530573
63.02292652 1.045026553
75.02292652 1.361710266
79.05422664 1.778582045
91.05422664 3.293873891
93.06987671 2.575316248
95.08552677 1.20194741
101.0385766 10.83203919
103.0542266 3.317860918
105.0334912 2.332702036
105.0698767 3.548281492
107.0491413 1.438029022
121.0284058 0.9581615221
129.0334912 1.169320649
135.0440559 1.489050995
137.0597059 1.105229236
149.0233204 1.954471271
151.0389705 4.342829481
153.0546206 0.9502002445
163.0389705 0.9977627521
175.002585 2.250476878
175.0389705 1.283974223
177.0182351 2.192441816
177.0546206 1.646751274
179.0338851 4.736188109
179.0702706 1.076178726
181.0495352 2.33133832
191.0338851 1.357087814
265.0859207 1.311619235

Name: +ve in-silico MS/MS by CFM-ID for DYHOLQACRGJEHX-UHFFFAOYSA-N
ID: DYHOLQACRGJEHX-UHFFFAOYSA-N
Comment: Energy0
Num peaks: 9
117.0334912 4.500327995
119.0491413 2.348789666
121.0647913 2.857291478
137.0597059 2.134877781
153.0546206 2.943137364
165.0546206 1.511385834
181.0495352 7.127091771
283.0964854 10.77515181
301.1070501 45.98017988

Name: +ve in-silico MS/MS by CFM-ID for DYHOLQACRGJEHX-UHFFFAOYSA-N
ID: DYHOLQACRGJEHX-UHFFFAOYSA-N
Comment: Energy1
Num peaks: 21
95.04914126 1.322257508
105.0334912 8.144659296
107.0491413 7.275900341
109.0647913 1.168669746
119.0491413 1.364045286
121.0284058 1.297777515
121.0647913 2.552638371
123.0440559 2.717568917
135.0440559 1.832769709
137.0597059 1.425033883
147.0440559 1.794826693
161.0233204 3.2084037
163.0389705 7.322654036
165.0546206 6.765166432
179.0338851 2.27045772
179.0702706 1.146152453
181.0495352 7.618613129
271.0964854 1.574954398
273.1121354 4.014089775
283.0964854 6.003647053
301.1070501 9.412543282

Name: +ve in-silico MS/MS by CFM-ID for DYHOLQACRGJEHX-UHFFFAOYSA-N
ID: DYHOLQACRGJEHX-UHFFFAOYSA-N
Comment: Energy2
Num peaks: 31
49.00727645 2.739603668
75.02292652 3.094460282
77.00219107 1.277216053
79.01784114 1.415345166
89.03857658 1.705357791
91.05422664 1.432761984
93.0334912 2.668613683
93.06987671 1.36761765
95.04914126 1.121525821
105.0334912 3.529547245
107.0127558 1.719681146
107.0491413 2.442226527
109.0284058 1.792665103
109.0647913 1.510370752
117.0334912 7.748868502
119.0491413 1.928576906
121.0284058 2.53516469
123.0440559 1.3920603
133.0284058 2.290636958
135.0440559 3.865529185
137.0597059 1.241297092
139.075356 1.239092293
145.0284058 1.188956234
153.0546206 1.422502274
161.0233204 2.307949114
163.0389705 3.543236552
165.0546206 2.494841744
175.0389705 1.759981945
177.0546206 1.56256078
273.1121354 1.828618197
283.0964854 1.257407463

Name: +ve in-silico MS/MS by CFM-ID for JUXTVSIDLXEBJM-UHFFFAOYSA-N
ID: JUXTVSIDLXEBJM-UHFFFAOYSA-N
Comment: Energy0
Num peaks: 9
117.0334912 4.491257635
119.0491413 2.344999387
121.0647913 2.894776714
137.0597059 2.133143097
153.0546206 2.940429433
165.0546206 1.511672578
181.0495352 7.12111021
283.0964854 10.68163256
301.1070501 45.92670183

Name: +ve in-silico MS/MS by CFM-ID for JUXTVSIDLXEBJM-UHFFFAOYSA-N
ID: JUXTVSIDLXEBJM-UHFFFAOYSA-N
Comment: Energy1
Num peaks: 23
95.04914126 1.443163621
107.0491413 7.661859748
109.0647913 1.241972083
119.0491413 1.459507441
121.0284058 1.353940436
121.0647913 2.63626717
123.0440559 2.989925072
135.0440559 1.918849893
137.0597059 1.495003945
147.0440559 2.341480835
153.0546206 1.18043241
161.0233204 3.344494385
163.0389705 7.643296602
165.0546206 7.051129431
179.0338851 2.326693398
179.0702706 1.200310065
181.0495352 7.977375209
257.0808353 1.328868709
259.0964854 1.472747888
271.0964854 1.645765096
273.1121354 3.992242815
283.0964854 6.228129584
301.1070501 10.1056308

Name: +ve in-silico MS/MS by CFM-ID for JUXTVSIDLXEBJM-UHFFFAOYSA-N
ID: JUXTVSIDLXEBJM-UHFFFAOYSA-N
Comment: Energy2
Num peaks: 31
49.00727645 1.910407379
75.02292652 5.46066338
77.00219107 1.15903315
79.05422664 1.321454262
89.03857658 1.750266445
91.05422664 1.484139738
93.0334912 2.778246318
93.06987671 1.397366201
95.04914126 1.366557155
107.0127558 1.750765662
107.0491413 2.621673648
109.0284058 1.815656455
109.0647913 1.923904679
117.0334912 7.265495215
119.0491413 2.096047263
121.0284058 2.616975132
121.0647913 1.783393688
123.0440559 1.509073738
133.0284058 2.332629372
135.0440559 3.969245642
137.0597059 1.305400725
145.0284058 1.213657017
147.0440559 1.213020333
153.0546206 1.451351523
161.0233204 2.35453153
163.0389705 3.61325506
165.0546206 2.557135615
175.002585 1.054231985
175.0389705 1.792599964
273.1121354 1.861992404
283.0964854 1.276771621

Name: +ve in-silico MS/MS by CFM-ID for VUYULHYUVGSVQX-UHFFFAOYSA-N
ID: VUYULHYUVGSVQX-UHFFFAOYSA-N
Comment: Energy0
Num peaks: 9
105.0334912 6.823457502
107.0491413 3.923756329
119.0491413 2.357002139
153.0546206 5.382395119
181.0495352 2.801691491
193.0495352 2.036702326
195.0651853 2.145723358
283.0964854 10.82783434
301.1070501 45.40111517

Name: +ve in-silico MS/MS by CFM-ID for VUYULHYUVGSVQX-UHFFFAOYSA-N
ID: VUYULHYUVGSVQX-UHFFFAOYSA-N
Comment: Energy1
Num peaks: 30
49.00727645 1.266261315
51.02292652 1.354746536
53.00219107 0.9507568092
95.04914126 1.31293946
105.0334912 9.02904669
107.0491413 3.999083922
109.0647913 0.9189267759
119.0491413 2.914257798
129.0334912 1.320615121
147.0440559 4.05911488
153.0546206 1.695857057
155.0702706 1.122432933
163.0389705 1.810061993
175.0389705 0.966645733
177.0182351 2.22964833
179.0338851 1.538189028
181.0495352 8.472360897
183.0651853 1.881370748
189.0546206 0.7126639421
191.0338851 3.244797134
193.0495352 2.995949677
195.0651853 1.253310156
205.0495352 0.7606190811
207.0651853 3.270849627
215.0338851 0.8022627304
269.0808353 0.7079819474
271.0964854 2.443468784
273.1121354 3.006664007
283.0964854 5.025876157
301.1070501 9.269725786

Name: +ve in-silico MS/MS by CFM-ID for VUYULHYUVGSVQX-UHFFFAOYSA-N
ID: VUYULHYUVGSVQX-UHFFFAOYSA-N
Comment: Energy2
Num peaks: 31
39.02292652 1.437683994
49.00727645 2.590398904
51.02292652 1.673982764
53.00219107 2.327981245
63.02292652 1.177932177
75.02292652 1.730655996
77.03857658 2.280424785
79.05422664 2.291168949
87.02292652 1.261492178
89.03857658 2.228418581
91.05422664 3.202444301
92.99710569 1.484013515
105.0334912 4.049775321
107.0491413 1.530231684
109.0284058 3.436310951
111.0440559 2.026004312
117.0334912 1.32725553
119.0491413 2.307327563
135.0440559 4.097718294
137.0597059 1.762209941
149.0233204 2.450765857
151.0389705 1.196304643
153.0546206 5.282923745
155.0702706 1.250369718
161.0233204 1.559092094
163.0389705 2.030667013
165.0546206 1.0795212
175.0389705 1.66485331
177.0546206 1.530348197
181.0495352 2.234659835
273.1121354 1.131024958

Name: +ve in-silico MS/MS by CFM-ID for BEHJULILUCRAQJ-UHFFFAOYSA-N
ID: BEHJULILUCRAQJ-UHFFFAOYSA-N
Comment: Energy0
Num peaks: 9
105.0334912 6.82236215
107.0491413 3.905105604
119.0491413 2.34811169
153.0546206 5.370980757
181.0495352 2.776411618
193.0495352 2.027555724
195.0651853 2.136327772
283.0964854 10.70313826
301.1070501 45.1212095

Name: +ve in-silico MS/MS by CFM-ID for BEHJULILUCRAQJ-UHFFFAOYSA-N
ID: BEHJULILUCRAQJ-UHFFFAOYSA-N
Comment: Energy1
Num peaks: 22
105.0334912 11.76816997
107.0491413 5.149700927
109.0647913 1.075295362
119.0491413 3.369294271
129.0334912 1.720036707
147.0440559 5.130600657
153.0546206 1.78357503
155.0702706 1.269031774
163.0389705 1.973910053
175.0389705 1.080507593
177.0182351 2.506035805
179.0338851 1.733735878
181.0495352 8.671441754
183.0651853 1.885710468
191.0338851 3.595965667
193.0495352 3.398992705
195.0651853 1.414481482
207.0651853 2.563402642
271.0964854 1.395187564
273.1121354 1.719992864
283.0964854 5.606516533
301.1070501 11.2248701

Name: +ve in-silico MS/MS by CFM-ID for BEHJULILUCRAQJ-UHFFFAOYSA-N
ID: BEHJULILUCRAQJ-UHFFFAOYSA-N
Comment: Energy2
Num peaks: 31
53.00219107 1.812449129
75.02292652 2.363389708
77.03857658 3.913591239
79.05422664 2.254040382
87.02292652 1.180757224
89.03857658 2.531718823
91.05422664 3.387930965
92.99710569 1.570357985
101.0385766 1.250185227
105.0334912 5.842432201
107.0491413 2.429678173
109.0284058 3.55068833
111.0440559 2.050581418
117.0334912 2.152569167
119.0491413 3.13332873
135.0440559 3.86922667
137.0597059 1.901246335
149.0233204 2.028073123
151.0389705 1.292358126
153.0546206 4.899627446
155.0702706 1.353218844
161.0233204 1.544861175
163.0389705 2.087805148
165.0546206 1.272966548
175.0389705 1.817595411
177.0546206 1.680398962
181.0495352 1.477543026
241.0495352 1.115374032
243.0651853 1.081998127
271.0964854 1.239998928
273.1121354 1.20398984

Name: +ve in-silico MS/MS by CFM-ID for ATJOEOCIJVXNEH-UHFFFAOYSA-N
ID: ATJOEOCIJVXNEH-UHFFFAOYSA-N
Comment: Energy0
Num peaks: 10
107.0491413 5.967363351
123.0440559 2.457609905
131.0491413 4.180041663
133.0647913 2.182016896
135.0804414 2.732257972
139.0389705 3.241422511
167.0338851 7.053116351
269.0808353 3.308640142
283.0964854 7.418569609
301.1070501 42.84894411

Name: +ve in-silico MS/MS by CFM-ID for ATJOEOCIJVXNEH-UHFFFAOYSA-N
ID: ATJOEOCIJVXNEH-UHFFFAOYSA-N
Comment: Energy1
Num peaks: 22
107.0491413 8.043705962
109.0647913 2.318817321
121.0647913 9.250533706
123.0440559 2.002216362
133.0647913 1.786816833
135.0804414 2.898063739
139.0389705 1.997824292
149.0233204 2.177351598
151.0389705 2.461432442
153.0546206 1.963676382
161.0597059 2.323964028
163.075356 1.494363911
165.0182351 3.162028907
167.0338851 8.280758848
177.0546206 1.264714111
179.0702706 3.373394373
181.0495352 1.381543581
269.0808353 2.961696378
271.0964854 3.035071627
273.1121354 3.800796369
283.0964854 4.530149449
301.1070501 9.925853208

Name: +ve in-silico MS/MS by CFM-ID for ATJOEOCIJVXNEH-UHFFFAOYSA-N
ID: ATJOEOCIJVXNEH-UHFFFAOYSA-N
Comment: Energy2
Num peaks: 31
49.00727645 2.733964949
51.02292652 2.083821654
63.02292652 2.066082849
65.03857658 1.528003855
71.01275576 1.184253821
75.02292652 3.199092021
77.03857658 2.067782579
85.02840582 1.132641048
91.05422664 1.639444376
95.04914126 1.154555021
97.02840582 2.431143851
101.0385766 1.411020534
103.0542266 6.654951536
105.0334912 1.277106107
105.0698767 1.0978392
107.0491413 3.548350789
109.0284058 1.083021045
109.0647913 1.504171079
111.0440559 1.351014325
113.0233204 1.721527174
121.0647913 3.346065162
123.0440559 2.360310725
131.0491413 7.902334734
133.0647913 2.361684624
139.0389705 2.704580738
149.0233204 2.95419085
151.0389705 3.721851608
153.0546206 1.687411377
167.0338851 1.196836623
271.0964854 1.566390442
285.0757499 1.298988369

Name: +ve in-silico MS/MS by CFM-ID for PTQXQIDDMDYWCX-VOTSOKGWSA-N
ID: PTQXQIDDMDYWCX-VOTSOKGWSA-N
Comment: Energy0
Num peaks: 8
107.0491413 4.088938851
119.0491413 2.570639881
147.0440559 2.345325064
153.0546206 5.570911131
181.0495352 2.910122956
269.0808353 5.519538934
283.0964854 10.30373042
301.1070501 48.22673819

Name: +ve in-silico MS/MS by CFM-ID for PTQXQIDDMDYWCX-VOTSOKGWSA-N
ID: PTQXQIDDMDYWCX-VOTSOKGWSA-N
Comment: Energy1
Num peaks: 24
107.0491413 5.719101116
119.0491413 4.198964026
147.0440559 7.680767211
149.0233204 0.952628619
151.0389705 1.425079706
153.0546206 2.412816846
155.0702706 1.370834904
165.0546206 0.9430871883
179.0338851 2.020202183
181.0495352 10.14495563
183.0651853 1.909493989
205.0495352 1.08226078
207.0651853 2.710659286
243.0651853 1.987613681
247.0964854 1.768768506
255.0651853 1.146426436
257.0808353 2.454408748
259.0964854 2.030851264
269.0808353 4.274462402
271.0964854 1.967396125
273.1121354 1.637437
283.0964854 6.01756392
285.0757499 1.587610284
301.1070501 13.4302761

Name: +ve in-silico MS/MS by CFM-ID for PTQXQIDDMDYWCX-VOTSOKGWSA-N
ID: PTQXQIDDMDYWCX-VOTSOKGWSA-N
Comment: Energy2
Num peaks: 31
55.01784114 1.784898176
57.0334912 1.476293793
65.03857658 1.483263965
75.02292652 1.309689758
77.03857658 1.366205256
79.05422664 2.018348973
89.03857658 2.546140401
91.05422664 3.119578494
97.02840582 4.205327424
99.04405588 1.022598567
101.0385766 1.258475331
107.0491413 2.503119413
111.0440559 3.000242352
117.0334912 3.103861692
119.0491413 8.799249527
123.0440559 3.310310797
137.0597059 0.9564872559
139.0389705 2.695792225
149.0233204 2.371261935
151.0389705 2.59933302
153.0546206 5.974383362
165.0182351 1.120861202
181.0495352 1.537161376
213.0546206 1.151938051
225.0546206 0.979886032
253.0859207 1.156723254
255.0651853 1.462519787
257.0808353 1.748912698
259.0964854 1.411930004
271.0964854 1.154143558
285.0757499 0.9648312065

Name: +ve in-silico MS/MS by CFM-ID for IAYOHSHBLLHXFB-CMDGGOBGSA-N
ID: IAYOHSHBLLHXFB-CMDGGOBGSA-N
Comment: Energy0
Num peaks: 10
91.05422664 4.081292433
103.0542266 2.481322851
131.0491413 2.291577195
169.0495352 5.162263964
197.0444498 2.800791862
209.0444498 2.048316487
269.0808353 3.804175455
273.1121354 2.191694182
283.0964854 8.624707153
301.1070501 46.850213

Name: +ve in-silico MS/MS by CFM-ID for IAYOHSHBLLHXFB-CMDGGOBGSA-N
ID: IAYOHSHBLLHXFB-CMDGGOBGSA-N
Comment: Energy1
Num peaks: 23
53.00219107 0.8752402534
79.05422664 0.9508918933
91.05422664 6.280789512
93.06987671 1.368454422
103.0542266 4.267928863
131.0491413 8.485359839
167.0338851 1.917010543
169.0495352 2.320340847
171.0651853 1.479713013
181.0495352 0.9745662694
191.0338851 1.053599062
195.0287997 2.05251427
197.0444498 9.777353712
199.0600999 1.882939794
209.0444498 3.962504006
221.0444498 1.213979451
223.0600999 2.930002301
269.0808353 3.882313389
271.0964854 2.41581802
273.1121354 1.798081981
283.0964854 4.972384137
285.0757499 1.44622424
301.1070501 13.92571238

Name: +ve in-silico MS/MS by CFM-ID for IAYOHSHBLLHXFB-CMDGGOBGSA-N
ID: IAYOHSHBLLHXFB-CMDGGOBGSA-N
Comment: Energy2
Num peaks: 31
49.00727645 1.203100367
55.01784114 1.554157182
75.02292652 1.310349691
91.05422664 4.583710086
93.06987671 0.9190802495
97.02840582 1.764576671
101.0385766 3.531375014
103.0542266 7.879860794
105.0698767 1.470646709
111.0076704 1.072806438
111.0440559 2.644338219
113.0233204 2.415165301
125.0233204 2.24852235
127.0389705 2.08448339
131.0491413 1.140784874
137.0233204 4.070449874
139.0389705 3.056696627
141.0182351 1.447002237
141.0546206 1.13678534
153.0182351 2.623698911
155.0338851 2.223756984
165.0182351 1.558327237
167.0338851 1.680857406
169.0495352 3.059291409
171.0440559 1.804233685
181.0495352 0.9894695187
185.0597059 2.401870357
187.075356 1.185310728
229.0859207 1.063894204
271.0964854 0.9546373847
283.0964854 1.504862553

Name: +ve in-silico MS/MS by CFM-ID for NSCHSKNKTHUCKD-CMDGGOBGSA-N
ID: NSCHSKNKTHUCKD-CMDGGOBGSA-N
Comment: Energy0
Num peaks: 9
91.05422664 4.215549015
103.0542266 2.583365216
131.0491413 2.389656137
169.0495352 5.62585255
197.0444498 3.015628068
209.0444498 2.173069849
269.0808353 1.949189182
283.0964854 9.840499048
301.1070501 49.80803446

Name: +ve in-silico MS/MS by CFM-ID for NSCHSKNKTHUCKD-CMDGGOBGSA-N
ID: NSCHSKNKTHUCKD-CMDGGOBGSA-N
Comment: Energy1
Num peaks: 26
79.05422664 0.8742976767
91.05422664 5.87321903
93.06987671 1.255884736
103.0542266 4.101097669
131.0491413 8.34168946
139.0389705 0.9082107528
167.0338851 2.839915775
169.0495352 3.070068636
171.0651853 1.416515489
181.0495352 1.014153337
185.0597059 0.9794236134
191.0338851 0.9393647032
195.0287997 1.767975041
197.0444498 8.109850005
199.0600999 1.478979653
209.0444498 3.538613134
215.0702706 1.603505253
221.0444498 1.00225006
223.0600999 2.336683681
241.0859207 0.9729904733
269.0808353 3.91345978
271.0964854 3.677608295
273.1121354 2.630571111
283.0964854 4.864362337
285.0757499 1.137823509
301.1070501 12.15853266

Name: +ve in-silico MS/MS by CFM-ID for NSCHSKNKTHUCKD-CMDGGOBGSA-N
ID: NSCHSKNKTHUCKD-CMDGGOBGSA-N
Comment: Energy2
Num peaks: 31
49.00727645 1.160171643
53.00219107 1.034660437
55.01784114 3.514147112
57.0334912 1.514663941
75.02292652 1.430987564
91.05422664 4.512441041
93.06987671 1.005252763
97.02840582 3.968435998
99.04405588 1.694583436
101.0385766 4.205537957
103.0542266 9.148069658
105.0698767 1.608533823
113.0233204 0.9847989
123.0076704 1.012189808
131.0491413 1.091665164
137.0233204 3.670728669
139.0389705 1.020028712
141.0546206 0.9051638423
153.0182351 2.534661297
153.0546206 0.951150998
155.0338851 2.126948654
165.0182351 1.169001296
167.0338851 2.775161294
169.0495352 4.284397905
171.0440559 0.9689496019
181.0131497 1.04642222
181.0495352 1.230159956
191.0338851 1.497907145
197.0597059 1.270752397
283.0964854 0.9024201516
285.0757499 0.8857787104

Name: +ve in-silico MS/MS by CFM-ID for CSMZREZNTAJKEO-UHFFFAOYSA-N
ID: CSMZREZNTAJKEO-UHFFFAOYSA-N
Comment: Energy0
Num peaks: 8
101.0385766 4.736778254
103.0542266 2.510000376
105.0698767 3.047884687
121.0647913 2.961854484
169.0495352 3.483964837
197.0444498 7.72378999
283.0964854 8.137167853
301.1070501 48.63292889

Name: +ve in-silico MS/MS by CFM-ID for CSMZREZNTAJKEO-UHFFFAOYSA-N
ID: CSMZREZNTAJKEO-UHFFFAOYSA-N
Comment: Energy1
Num peaks: 20
79.05422664 1.68722712
91.05422664 9.066581169
93.06987671 1.524763886
103.0542266 1.922350446
105.0334912 1.854710084
105.0698767 3.386386348
107.0491413 4.572651581
131.0491413 2.625998469
153.0546206 3.633217829
169.0495352 2.078787749
181.0495352 8.227002563
195.0287997 3.411657793
195.0651853 1.880711394
197.0444498 9.541052403
223.0600999 1.550438572
269.0808353 2.098267355
271.0964854 1.59572648
273.1121354 3.174435636
283.0964854 4.414329665
301.1070501 12.68144795

Name: +ve in-silico MS/MS by CFM-ID for CSMZREZNTAJKEO-UHFFFAOYSA-N
ID: CSMZREZNTAJKEO-UHFFFAOYSA-N
Comment: Energy2
Num peaks: 31
41.00219107 1.67560672
43.01784114 1.31684715
49.00727645 4.605777318
51.02292652 2.720722164
55.01784114 0.7393326165
63.02292652 3.298558833
65.03857658 0.804675858
75.02292652 1.524979983
79.05422664 2.562344399
91.05422664 3.182828156
93.06987671 1.832563587
97.02840582 1.215867229
101.0385766 16.8701736
103.0542266 5.210643443
105.0334912 7.568583652
105.0698767 4.142733942
107.0491413 2.780979664
121.0647913 1.254816905
129.0334912 1.839037314
131.0491413 0.9537443118
139.0389705 1.146541421
153.0182351 0.7593920754
165.0182351 1.475876846
167.0338851 2.164099944
169.0495352 1.44524313
181.0131497 0.9176196199
181.0495352 1.810855574
183.0287997 0.9316004522
197.0444498 0.8112249154
257.0808353 0.7256984081
271.0964854 1.104117194

Name: +ve in-silico MS/MS by CFM-ID for QBVAHQKQNDXQST-UHFFFAOYSA-N
ID: QBVAHQKQNDXQST-UHFFFAOYSA-N
Comment: Energy0
Num peaks: 8
117.0334912 4.626188135
119.0491413 2.453133918
121.0647913 2.94265707
137.0597059 3.569149899
153.0546206 3.425825268
181.0495352 7.797726301
283.0964854 8.705117187
301.1070501 47.42559249

Name: +ve in-silico MS/MS by CFM-ID for QBVAHQKQNDXQST-UHFFFAOYSA-N
ID: QBVAHQKQNDXQST-UHFFFAOYSA-N
Comment: Energy1
Num peaks: 21
95.04914126 1.720602505
107.0491413 8.260504993
119.0491413 1.67679753
121.0284058 1.731597186
121.0647913 2.82264786
123.0440559 4.161381126
137.0597059 3.717665264
147.0440559 2.303085458
153.0546206 1.864894849
165.0546206 8.129080794
179.0338851 3.292064767
179.0702706 1.764537646
181.0495352 9.406597951
255.0651853 1.76562419
257.0808353 3.013367067
259.0964854 1.936330308
269.0808353 2.54931067
271.0964854 1.861439694
273.1121354 3.117071402
283.0964854 4.689845507
301.1070501 11.36145583

Name: +ve in-silico MS/MS by CFM-ID for QBVAHQKQNDXQST-UHFFFAOYSA-N
ID: QBVAHQKQNDXQST-UHFFFAOYSA-N
Comment: Energy2
Num peaks: 31
39.02292652 1.706580215
41.00219107 1.489807988
41.03857658 1.609341746
43.01784114 1.230350928
49.00727645 1.910024706
67.01784114 1.031719858
75.02292652 6.480961331
77.00219107 1.546354964
79.01784114 2.050412635
81.0334912 1.310635315
89.03857658 1.857405045
93.0334912 2.452626931
95.04914126 2.397528152
105.0334912 1.198163962
107.0127558 1.912724251
107.0491413 2.899185599
109.0284058 1.688910231
117.0334912 10.41846103
119.0491413 3.514146426
121.0284058 6.442813174
123.0440559 3.465994488
137.0233204 1.027032855
137.0597059 1.604801271
145.0284058 1.350232279
147.0440559 1.086782618
149.0233204 1.291454938
153.0546206 1.27094736
165.0546206 2.64865063
181.0495352 1.279012833
271.0964854 1.853687881
273.1121354 1.471941312

Name: +ve in-silico MS/MS by CFM-ID for WXIZLKAUPCCVOG-SOFGYWHQSA-N
ID: WXIZLKAUPCCVOG-SOFGYWHQSA-N
Comment: Energy0
Num peaks: 7
107.0491413 4.172158579
119.0491413 2.63438286
147.0440559 5.283055647
153.0546206 5.570613716
181.0495352 3.024557452
283.0964854 9.977507333
301.1070501 49.36566207

Name: +ve in-silico MS/MS by CFM-ID for WXIZLKAUPCCVOG-SOFGYWHQSA-N
ID: WXIZLKAUPCCVOG-SOFGYWHQSA-N
Comment: Energy1
Num peaks: 26
53.00219107 1.288966213
89.05970595 1.014150947
95.04914126 0.8688820814
107.0491413 5.274177526
119.0491413 4.127050259
131.0491413 1.173487625
145.0284058 1.235506497
147.0440559 12.7074379
151.0389705 0.8230000616
153.0546206 3.094009483
155.0702706 1.432670333
179.0338851 1.934750972
181.0495352 9.182700534
183.0651853 1.802004941
205.0495352 0.9171981083
207.0651853 2.356086879
233.0808353 0.9038267916
255.0651853 1.149118288
257.0808353 2.540402056
259.0964854 1.760207262
269.0808353 2.405012993
271.0964854 2.915923632
273.1121354 2.183553561
283.0964854 4.373414556
285.0757499 0.9765742141
301.1070501 11.78746378

Name: +ve in-silico MS/MS by CFM-ID for WXIZLKAUPCCVOG-SOFGYWHQSA-N
ID: WXIZLKAUPCCVOG-SOFGYWHQSA-N
Comment: Energy2
Num peaks: 31
53.00219107 1.320602361
65.03857658 1.389942127
75.02292652 1.221760394
77.03857658 1.285684877
79.01784114 1.186841298
79.05422664 1.899685047
81.0334912 2.541019636
89.03857658 2.28207162
91.05422664 2.605224156
101.0385766 1.046658649
103.0178411 0.9592850662
107.0127558 2.129567791
107.0491413 3.49771629
109.0284058 4.1063162
111.0440559 3.097477851
117.0334912 4.7378733
119.0491413 8.029119516
123.0440559 1.834338523
131.0491413 1.13322361
137.0233204 2.388133363
139.0389705 2.195791227
145.0284058 1.219328213
147.0440559 3.432381668
149.0233204 0.9483365766
151.0389705 1.470793248
153.0546206 3.699554615
181.0495352 1.34995359
197.0597059 1.445888838
255.0651853 1.042381948
257.0808353 1.077603816
271.0964854 2.56163551

Name: +ve in-silico MS/MS by CFM-ID for KVDNSLPRNTZIKF-CMDGGOBGSA-N
ID: KVDNSLPRNTZIKF-CMDGGOBGSA-N
Comment: Energy0
Num peaks: 7
91.05422664 4.337872429
103.0542266 2.676959778
131.0491413 2.457745678
169.0495352 5.720059425
197.0444498 3.042205784
283.0964854 10.32548753
301.1070501 51.80929899

Name: +ve in-silico MS/MS by CFM-ID for KVDNSLPRNTZIKF-CMDGGOBGSA-N
ID: KVDNSLPRNTZIKF-CMDGGOBGSA-N
Comment: Energy1
Num peaks: 20
53.00219107 0.9912138406
79.05422664 1.07075665
91.05422664 6.961362875
103.0542266 4.887198494
131.0491413 9.547858699
169.0495352 2.568121249
171.0651853 1.497619069
181.0495352 1.089376955
195.0287997 2.394945742
197.0444498 11.35771202
199.0600999 2.210997066
221.0444498 1.255255233
223.0600999 3.28540635
257.0808353 1.804981747
269.0808353 2.274020034
271.0964854 1.959172092
273.1121354 1.183301639
283.0964854 6.360823358
285.0757499 1.396680876
301.1070501 16.83189465

Name: +ve in-silico MS/MS by CFM-ID for KVDNSLPRNTZIKF-CMDGGOBGSA-N
ID: KVDNSLPRNTZIKF-CMDGGOBGSA-N
Comment: Energy2
Num peaks: 31
49.00727645 1.17110102
51.02292652 0.9960528515
65.03857658 0.9001653567
75.02292652 1.461021727
83.01275576 2.078243072
91.05422664 4.776538209
97.02840582 1.922473836
101.0385766 3.961948469
103.0542266 10.24792754
105.0698767 1.642927689
113.0233204 2.461059803
123.0076704 1.469412861
125.0233204 3.406972747
127.0389705 5.014134195
127.0542266 1.10993021
139.0389705 1.66914113
141.0182351 1.287369063
143.0491413 0.8557660597
151.002585 0.8612344034
153.0182351 2.265187175
155.0338851 2.407073291
165.0182351 1.248458797
167.0338851 1.168325142
169.0495352 3.105242658
171.0440559 4.179790373
173.0597059 0.9145458788
179.0338851 0.9633349885
201.0546206 1.006544833
229.0859207 1.017555389
271.0964854 1.942305115
285.0757499 0.9308799524

Name: +ve in-silico MS/MS by CFM-ID for XTTNKPDBVMBREL-CMDGGOBGSA-N
ID: XTTNKPDBVMBREL-CMDGGOBGSA-N
Comment: Energy0
Num peaks: 9
91.05422664 4.084665304
103.0542266 2.554486551
131.0491413 5.17284275
169.0495352 5.424317472
197.0444498 2.922368811
209.0444498 2.100579576
269.0808353 1.886492739
283.0964854 9.120827853
301.1070501 47.51738695

Name: +ve in-silico MS/MS by CFM-ID for XTTNKPDBVMBREL-CMDGGOBGSA-N
ID: XTTNKPDBVMBREL-CMDGGOBGSA-N
Comment: Energy1
Num peaks: 24
53.00219107 1.546277403
79.05422664 0.9241764385
91.05422664 5.513699841
93.06987671 1.228295122
103.0542266 3.996325272
115.0542266 1.202080093
129.0334912 1.276970555
131.0491413 13.75265932
155.0491413 1.187912982
167.0338851 1.473357106
169.0495352 3.52436252
171.0651853 1.811004094
191.0338851 0.9555903144
195.0287997 1.94860221
197.0444498 8.665999915
199.0600999 1.709147273
209.0444498 3.653410519
223.0600999 2.363862933
269.0808353 2.398595904
271.0964854 2.195113071
273.1121354 2.163895438
283.0964854 4.171431328
285.0757499 1.255830173
301.1070501 11.73626793

Name: +ve in-silico MS/MS by CFM-ID for XTTNKPDBVMBREL-CMDGGOBGSA-N
ID: XTTNKPDBVMBREL-CMDGGOBGSA-N
Comment: Energy2
Num peaks: 31
49.00727645 1.727283264
53.00219107 3.687076015
55.01784114 1.54066592
75.02292652 1.300327329
79.05422664 1.023463455
91.05422664 4.703724863
97.02840582 2.389366224
101.0385766 6.024167849
103.0542266 10.18111929
105.0698767 1.459210213
125.0233204 1.579231059
127.0389705 1.027402758
129.0334912 1.957596948
131.0491413 2.660871037
137.0233204 1.696887701
139.0389705 2.057572411
153.0182351 2.040726913
153.0334912 1.019801368
153.0546206 1.49398388
155.0338851 2.225033737
155.0491413 1.985253356
157.0647913 1.609229489
165.0182351 1.084905943
167.0338851 3.22298161
169.0495352 2.884188416
181.0131497 0.9230318745
181.0495352 1.077000367
191.0338851 1.143257919
195.0287997 0.9518634345
257.0808353 1.094687411
271.0964854 1.478534455

Name: +ve in-silico MS/MS by CFM-ID for LVGODDJKTQMJGR-UHFFFAOYSA-N
ID: LVGODDJKTQMJGR-UHFFFAOYSA-N
Comment: Energy0
Num peaks: 10
135.0440559 1.97741469
179.0855268 3.966063123
207.0804414 3.416401104
209.0960915 4.956769229
225.0910061 8.458773642
237.0910061 6.673469555
255.1015708 14.53764218
265.0859207 3.433579825
283.0964854 21.28635143
301.1070501 12.81031792

Name: +ve in-silico MS/MS by CFM-ID for LVGODDJKTQMJGR-UHFFFAOYSA-N
ID: LVGODDJKTQMJGR-UHFFFAOYSA-N
Comment: Energy1
Num peaks: 14
119.0491413 2.703551103
147.0440559 2.218924147
177.0546206 2.016592425
179.0855268 3.993331363
207.0804414 4.837234988
209.0960915 11.48757343
211.1117415 2.51638355
225.0910061 4.251154113
237.0910061 11.76442268
239.1066561 3.253171371
255.1015708 15.56345197
265.0859207 4.447491811
283.0964854 9.762847031
301.1070501 2.789381999

Name: +ve in-silico MS/MS by CFM-ID for LVGODDJKTQMJGR-UHFFFAOYSA-N
ID: LVGODDJKTQMJGR-UHFFFAOYSA-N
Comment: Energy2
Num peaks: 10
79.05422664 3.552664485
91.05422664 3.34736187
147.0440559 4.131414754
179.0855268 40.77539113
181.1011768 6.546480124
207.0804414 4.823783353
209.0960915 10.09273894
211.1117415 1.850310264
225.0910061 2.320575322
237.0910061 3.851324058

Name: +ve in-silico MS/MS by CFM-ID for DEHXJVMBVRMECV-UHFFFAOYSA-N
ID: DEHXJVMBVRMECV-UHFFFAOYSA-N
Comment: Energy0
Num peaks: 13
107.0491413 1.425231985
121.0284058 8.468031582
121.0647913 10.92303477
123.0440559 2.11964136
125.0597059 1.997380393
139.075356 1.8463911
145.0284058 1.723229121
161.0233204 2.263631639
163.0389705 11.46006325
179.0702706 1.424903669
273.1121354 1.423334723
283.0964854 5.043464403
301.1070501 30.48772232

Name: +ve in-silico MS/MS by CFM-ID for DEHXJVMBVRMECV-UHFFFAOYSA-N
ID: DEHXJVMBVRMECV-UHFFFAOYSA-N
Comment: Energy1
Num peaks: 27
93.0334912 0.6296023275
93.06987671 1.089955852
95.04914126 1.587448241
103.0542266 0.7552684382
105.0334912 0.9348811415
107.0491413 1.607944097
109.0284058 1.074021813
119.0491413 1.666669549
121.0284058 9.806967802
121.0647913 22.89806066
123.0440559 3.357741287
131.0127558 0.7122976439
133.0284058 0.8919275443
135.0440559 5.472510167
139.075356 2.998441362
145.0284058 2.666582594
161.0233204 1.257613261
163.0389705 8.580176651
175.0389705 1.076050994
177.0546206 1.06898839
181.0495352 0.7749579369
191.0702706 0.8194180115
207.0651853 0.7582296128
271.0964854 1.627524713
273.1121354 1.223769413
283.0964854 1.489497695
301.1070501 3.488112766

Name: +ve in-silico MS/MS by CFM-ID for DEHXJVMBVRMECV-UHFFFAOYSA-N
ID: DEHXJVMBVRMECV-UHFFFAOYSA-N
Comment: Energy2
Num peaks: 31
25.00727645 1.45896563
41.00219107 0.9120508115
49.00727645 1.890745758
51.02292652 1.278213247
53.00219107 0.7575280441
53.03857658 1.182446735
65.03857658 4.98386859
75.02292652 2.032449397
77.03857658 3.323020541
79.01784114 1.128103009
79.05422664 3.681893468
89.03857658 1.229292004
91.05422664 1.734639491
93.0334912 1.573750401
93.06987671 3.42237479
95.04914126 1.843681591
103.0542266 0.8273486513
105.0334912 4.143489401
107.0491413 6.044619798
109.0284058 1.093011332
109.0647913 1.308795135
117.0334912 1.402554662
119.0491413 0.8074917587
121.0284058 8.011951265
121.0647913 8.034873009
123.0440559 1.31926257
133.0284058 1.377527083
135.0440559 2.016385869
137.0597059 0.9461170873
163.0389705 2.440281338
271.0964854 0.9822189432

Name: +ve in-silico MS/MS by CFM-ID for JSRZDPROOJRCNF-UHFFFAOYSA-N
ID: JSRZDPROOJRCNF-UHFFFAOYSA-N
Comment: Energy0
Num peaks: 8
135.0440559 3.192873769
137.0597059 3.779128859
148.0393049 1.807179159
150.0549549 4.591550782
152.070605 33.68935916
154.086255 5.875549769
300.1230345 5.138873992
318.1335992 22.87658021

Name: +ve in-silico MS/MS by CFM-ID for JSRZDPROOJRCNF-UHFFFAOYSA-N
ID: JSRZDPROOJRCNF-UHFFFAOYSA-N
Comment: Energy1
Num peaks: 18
109.0284058 1.728619991
122.0600403 1.507187748
123.0440559 2.090713845
124.0756904 1.690123319
131.0127558 1.248076632
135.0440559 18.07175564
137.0597059 5.202669258
147.0440559 0.9166298929
148.0393049 1.633464767
152.070605 33.79640315
154.086255 1.892801473
165.0546206 2.722885132
167.0702706 0.7766572345
194.0811697 1.208648857
288.1230345 1.273487824
290.1386845 1.428057964
300.1230345 1.279427307
318.1335992 1.681760731

Name: +ve in-silico MS/MS by CFM-ID for JSRZDPROOJRCNF-UHFFFAOYSA-N
ID: JSRZDPROOJRCNF-UHFFFAOYSA-N
Comment: Energy2
Num peaks: 31
42.03382555 1.02703235
52.01817548 1.040934493
64.01817548 2.360681941
65.03857658 1.147460068
68.04947561 1.033000539
75.02292652 1.796813892
79.05422664 0.8344313273
90.03382555 3.062233798
92.04947561 3.276891159
94.06512568 3.714285076
95.04914126 0.7199432138
96.08077574 0.8154589054
109.0284058 7.290070732
109.0647913 0.8648275328
111.0440559 1.647451537
121.0284058 1.252971865
122.0600403 0.7905861003
123.0440559 6.404587826
124.0756904 1.868829297
125.0597059 2.197024554
133.0284058 0.8120347628
134.0600403 2.664020347
135.0440559 4.192908398
136.0756904 0.8072241179
137.0597059 5.482318719
139.075356 1.332221514
149.0597059 0.86690743
152.070605 10.11434795
163.0389705 0.8067189449
164.070605 0.7875955051
300.1230345 0.887517533

Name: +ve in-silico MS/MS by CFM-ID for NXHNEWMDVUHUCV-UHFFFAOYSA-N
ID: NXHNEWMDVUHUCV-UHFFFAOYSA-N
Comment: Energy0
Num peaks: 8
121.0647913 4.09347524
133.0647913 2.485530772
139.0389705 5.779229337
161.0597059 2.233066115
167.0338851 3.043043658
269.0808353 5.483683677
283.0964854 8.897200916
301.1070501 48.40174307

Name: +ve in-silico MS/MS by CFM-ID for NXHNEWMDVUHUCV-UHFFFAOYSA-N
ID: NXHNEWMDVUHUCV-UHFFFAOYSA-N
Comment: Energy1
Num peaks: 20
107.0491413 2.969534111
109.0647913 1.007217854
121.0647913 6.632898813
133.0647913 4.383709978
137.0233204 1.002422548
139.0389705 2.675391763
141.0546206 1.771632863
151.0389705 1.000203278
161.0597059 7.935960242
165.0182351 2.516271398
167.0338851 12.37506793
169.0495352 2.249015774
181.0495352 1.746753681
191.0338851 1.209520909
193.0495352 3.102972936
243.0651853 1.000933728
269.0808353 4.874610722
271.0964854 1.232437534
283.0964854 5.209046044
301.1070501 15.9133851

Name: +ve in-silico MS/MS by CFM-ID for NXHNEWMDVUHUCV-UHFFFAOYSA-N
ID: NXHNEWMDVUHUCV-UHFFFAOYSA-N
Comment: Energy2
Num peaks: 31
51.02292652 1.089569954
63.02292652 1.112542963
65.03857658 1.34151901
75.02292652 1.188520804
77.03857658 2.330250193
83.01275576 1.316074516
87.02292652 1.599296971
89.03857658 1.844117608
91.05422664 1.621971378
97.02840582 6.72378637
101.0385766 2.784292522
103.0542266 2.163960831
105.0334912 1.59757876
107.0491413 2.898579424
111.0440559 1.772029783
117.0334912 1.373465993
121.0647913 2.423965887
123.0076704 1.074167629
123.0440559 1.382124972
131.0491413 2.082816917
133.0647913 5.889401298
137.0233204 2.968635105
139.0389705 9.370272155
141.0546206 1.834059516
151.0389705 1.292256043
163.0389705 1.574292737
165.0182351 1.801433826
167.0338851 2.256893513
245.0808353 1.076336427
255.0651853 1.387515609
257.0808353 1.36653637

Name: +ve in-silico MS/MS by CFM-ID for YROJPKUFDFWHAO-UHFFFAOYSA-N
ID: YROJPKUFDFWHAO-UHFFFAOYSA-N
Comment: Energy0
Num peaks: 9
121.0647913 4.005160483
133.0647913 2.444867194
139.0389705 5.659557292
161.0597059 2.184002355
167.0338851 2.954394841
181.0495352 2.161202935
269.0808353 5.362141939
283.0964854 9.807487099
301.1070501 46.93775213

Name: +ve in-silico MS/MS by CFM-ID for YROJPKUFDFWHAO-UHFFFAOYSA-N
ID: YROJPKUFDFWHAO-UHFFFAOYSA-N
Comment: Energy1
Num peaks: 23
107.0491413 2.84078682
109.0647913 0.9644734272
121.0647913 6.33180685
133.0647913 4.232081414
137.0233204 0.9371148998
139.0389705 2.50518204
141.0546206 1.685311179
149.0233204 1.055843083
151.0389705 1.0599414
161.0597059 7.571655336
165.0182351 2.404390725
167.0338851 11.5263867
169.0495352 2.053132672
181.0495352 1.662611768
191.0338851 1.1119338
193.0495352 2.958152465
257.0808353 1.092124574
269.0808353 4.644013207
271.0964854 1.361196203
273.1121354 0.9361946899
283.0964854 5.78952073
285.0757499 1.036140869
301.1070501 14.85466722

Name: +ve in-silico MS/MS by CFM-ID for YROJPKUFDFWHAO-UHFFFAOYSA-N
ID: YROJPKUFDFWHAO-UHFFFAOYSA-N
Comment: Energy2
Num peaks: 31
55.01784114 2.062186148
65.03857658 1.242843519
75.02292652 1.099616907
77.03857658 2.159631401
83.01275576 1.46006889
87.02292652 1.498135452
89.03857658 2.213498716
91.05422664 1.780975864
97.02840582 5.75588001
99.04405588 1.374760733
101.0385766 2.448014464
103.0542266 2.027082209
105.0334912 1.470575225
107.0491413 2.715917518
111.0440559 1.741750599
117.0334912 1.286589128
121.0647913 2.06970764
123.0440559 1.620890271
131.0491413 1.949948103
133.0647913 6.033689108
137.0233204 2.183571958
139.0389705 9.031004563
141.0546206 1.521807608
149.0233204 1.39792526
151.0389705 1.203168809
163.0389705 1.577931648
165.0182351 1.446912716
167.0338851 2.078513578
243.0651853 1.052296496
255.0651853 1.113668275
273.1121354 1.542480892

Name: +ve in-silico MS/MS by CFM-ID for UXUFMIJZNYXWDX-UHFFFAOYSA-N
ID: UXUFMIJZNYXWDX-UHFFFAOYSA-N
Comment: Energy0
Num peaks: 9
105.0334912 6.84828702
107.0491413 3.818996316
119.0491413 2.367339493
153.0546206 5.264352125
181.0495352 2.716827413
195.0651853 2.048850928
269.0808353 5.048334537
283.0964854 9.304110594
301.1070501 43.78925814

Name: +ve in-silico MS/MS by CFM-ID for UXUFMIJZNYXWDX-UHFFFAOYSA-N
ID: UXUFMIJZNYXWDX-UHFFFAOYSA-N
Comment: Energy1
Num peaks: 22
105.0334912 12.65136974
107.0491413 5.265014483
119.0491413 3.654381247
129.0334912 1.756281021
147.0440559 5.457385845
151.0389705 1.309372876
153.0546206 2.205929777
155.0702706 1.204559747
179.0338851 1.862996609
181.0495352 9.28222849
183.0651853 1.815206254
195.0651853 1.421626183
207.0651853 2.498304246
243.0651853 1.869842252
247.0964854 1.621651814
257.0808353 1.377329459
269.0808353 3.735762181
271.0964854 2.009849296
273.1121354 1.564737649
283.0964854 4.9243248
285.0757499 1.189168025
301.1070501 11.7029112

Name: +ve in-silico MS/MS by CFM-ID for UXUFMIJZNYXWDX-UHFFFAOYSA-N
ID: UXUFMIJZNYXWDX-UHFFFAOYSA-N
Comment: Energy2
Num peaks: 31
51.02292652 0.906205571
55.01784114 1.145403625
57.0334912 1.584136573
65.03857658 0.9327510614
75.02292652 2.281181869
77.03857658 4.352898788
79.05422664 1.862369288
87.02292652 1.143441203
89.03857658 2.47760242
91.05422664 2.705352776
97.02840582 3.084269849
101.0385766 1.209412913
105.0334912 7.597979207
107.0491413 2.256337459
111.0440559 2.551774233
117.0334912 2.239534736
119.0491413 5.369330818
123.0440559 2.99744392
139.0389705 2.812775713
149.0233204 2.13101145
151.0389705 2.346979829
153.0546206 4.514981669
165.0546206 1.155139899
177.0546206 2.022839264
181.0495352 1.479235944
225.0546206 0.8731154267
245.0808353 2.079103102
257.0808353 1.233679706
259.0964854 0.8921458147
269.0808353 0.8428439015
271.0964854 3.544100102

Name: +ve in-silico MS/MS by CFM-ID for ONIYXBSQSPCBOF-BQYQJAHWSA-N
ID: ONIYXBSQSPCBOF-BQYQJAHWSA-N
Comment: Energy0
Num peaks: 9
105.0334912 6.876893461
107.0491413 3.842019756
119.0491413 2.377744449
153.0546206 5.279109603
181.0495352 2.725804179
195.0651853 2.05829753
269.0808353 4.95736194
283.0964854 9.354171532
301.1070501 44.07304457

Name: +ve in-silico MS/MS by CFM-ID for ONIYXBSQSPCBOF-BQYQJAHWSA-N
ID: ONIYXBSQSPCBOF-BQYQJAHWSA-N
Comment: Energy1
Num peaks: 30
49.00727645 1.306502395
51.02292652 1.394869143
53.00219107 0.8723761698
77.03857658 0.7012046218
95.04914126 1.473972145
105.0334912 9.853461299
107.0491413 4.14881845
119.0491413 3.180440945
129.0334912 1.330693889
147.0440559 4.306994055
149.0233204 0.7004828293
151.0389705 1.156080878
153.0546206 2.102127655
155.0702706 1.138535174
179.0338851 1.66189512
181.0495352 8.79364374
183.0651853 1.609639337
189.0546206 0.7155227977
195.0651853 1.268716968
205.0495352 0.852997342
207.0651853 3.1127709
243.0651853 1.634253225
247.0964854 1.453977405
257.0808353 1.460422954
269.0808353 3.377284762
271.0964854 3.050255383
273.1121354 2.717015295
283.0964854 4.207290301
285.0757499 1.322664988
301.1070501 9.78958614

Name: +ve in-silico MS/MS by CFM-ID for ONIYXBSQSPCBOF-BQYQJAHWSA-N
ID: ONIYXBSQSPCBOF-BQYQJAHWSA-N
Comment: Energy2
Num peaks: 31
49.00727645 2.580168533
51.02292652 1.63183096
55.01784114 1.006750606
57.0334912 1.377959061
63.02292652 1.143530354
75.02292652 1.6844495
77.03857658 2.209509058
79.05422664 1.962888361
87.02292652 1.253532044
89.03857658 2.223753424
91.05422664 2.93895739
97.02840582 2.957466865
101.0385766 0.9068854214
105.0334912 6.044313382
107.0491413 1.531375214
111.0440559 2.44467711
117.0334912 1.610111486
119.0491413 4.471495824
123.0440559 2.719583479
139.0389705 2.776451029
149.0233204 1.945750239
151.0389705 2.161999315
153.0546206 5.737960204
165.0546206 1.098511766
177.0546206 1.333285567
181.0495352 1.60201389
245.0808353 1.950445443
255.0651853 1.333552412
257.0808353 1.990874795
259.0964854 0.9368198646
271.0964854 2.480461891

Name: +ve in-silico MS/MS by CFM-ID for SEXFFYIXMCVNNG-AWEZNQCLSA-N
ID: SEXFFYIXMCVNNG-AWEZNQCLSA-N
Comment: Energy0
Num peaks: 9
123.0440559 2.026982036
135.0440559 2.832961508
137.0597059 17.15606704
139.075356 1.661815324
163.075356 2.86833007
195.0651853 2.968762752
269.0808353 3.303632461
271.0964854 4.426840369
301.1070501 42.86703646

Name: +ve in-silico MS/MS by CFM-ID for SEXFFYIXMCVNNG-AWEZNQCLSA-N
ID: SEXFFYIXMCVNNG-AWEZNQCLSA-N
Comment: Energy1
Num peaks: 18
105.0334912 2.552728344
107.0491413 1.402718775
109.0647913 2.202512477
121.0647913 1.805072726
123.0440559 1.492685194
135.0440559 8.312157673
137.0597059 37.38758579
149.0233204 1.438040801
151.0389705 1.292841554
151.075356 2.281481908
163.075356 1.501871905
167.0338851 1.599506423
193.0495352 1.582645049
195.0651853 5.23707825
269.0808353 1.369259487
271.0964854 1.561969042
283.0964854 1.585119084
301.1070501 5.60865135

Name: +ve in-silico MS/MS by CFM-ID for SEXFFYIXMCVNNG-AWEZNQCLSA-N
ID: SEXFFYIXMCVNNG-AWEZNQCLSA-N
Comment: Energy2
Num peaks: 31
39.02292652 2.438343159
41.03857658 1.260185042
49.00727645 1.3244443
51.02292652 1.608149524
53.00219107 0.976188612
55.01784114 0.9408311583
57.0334912 1.064722492
63.02292652 1.045782891
75.02292652 2.131377902
81.0334912 1.421914921
95.04914126 1.115842791
103.0542266 2.796206024
105.0334912 5.608929378
107.0491413 4.380036349
109.0647913 1.332764661
117.0334912 0.9716348425
119.0491413 1.55712897
121.0284058 2.299108227
121.0647913 3.6691302
123.0440559 3.338498848
129.0334912 0.9314930236
131.0491413 3.269535657
133.0647913 3.178472991
135.0440559 3.643304878
137.0597059 9.957491164
139.0389705 0.9820464205
149.0233204 1.644461049
163.075356 1.126907845
175.0389705 1.312289871
245.0808353 0.9270718441
283.0964854 1.066144019

Name: +ve in-silico MS/MS by CFM-ID for DGASCIUHCLOTGU-UHFFFAOYSA-N
ID: DGASCIUHCLOTGU-UHFFFAOYSA-N
Comment: Energy0
Num peaks: 10
107.0491413 2.449543185
123.0440559 2.57408349
147.0440559 4.283201263
151.0389705 7.175314048
151.075356 2.605193389
177.0546206 5.252527795
269.0808353 5.3298935
271.0964854 2.114468406
283.0964854 7.723383105
301.1070501 40.63298859

Name: +ve in-silico MS/MS by CFM-ID for DGASCIUHCLOTGU-UHFFFAOYSA-N
ID: DGASCIUHCLOTGU-UHFFFAOYSA-N
Comment: Energy1
Num peaks: 22
107.0491413 2.315233614
123.0440559 5.966674472
125.0597059 2.960992895
135.0440559 5.961971869
137.0597059 8.872827224
149.0233204 2.772715694
149.0597059 1.691932272
151.0389705 8.483529784
151.075356 2.408135619
163.0389705 2.707570178
165.0546206 3.551630225
175.0389705 1.570991023
177.0546206 3.248762768
179.0702706 1.556457602
193.0495352 1.276758247
195.0651853 2.59130136
269.0808353 3.854439623
271.0964854 2.289685679
273.1121354 2.780458162
283.0964854 4.231887117
285.0757499 1.799738377
301.1070501 7.638729968

Name: +ve in-silico MS/MS by CFM-ID for DGASCIUHCLOTGU-UHFFFAOYSA-N
ID: DGASCIUHCLOTGU-UHFFFAOYSA-N
Comment: Energy2
Num peaks: 31
39.02292652 1.233144434
41.03857658 1.315499823
49.00727645 3.028622528
51.02292652 1.808582843
63.02292652 1.121011447
65.03857658 2.059629894
81.0334912 2.780285371
93.0334912 1.179024263
105.0334912 3.658172612
107.0127558 1.620063771
107.0491413 5.316559169
109.0284058 1.782789322
117.0334912 1.133537423
119.0491413 5.696252914
121.0284058 2.632945367
121.0647913 1.248721979
123.0440559 3.118733319
135.0440559 7.184757358
137.0597059 4.261450564
141.0910061 0.8891425638
147.0440559 7.07755503
149.0233204 1.063862451
149.0597059 2.28951401
151.0389705 3.182296629
163.0389705 1.41075442
243.0651853 0.972842845
245.0808353 1.763554485
271.0964854 1.294984455
273.1121354 0.9442064749
283.0964854 1.288637033
285.0757499 1.465178238

Name: +ve in-silico MS/MS by CFM-ID for DJXCJBFCXJKLIJ-UHFFFAOYSA-N
ID: DJXCJBFCXJKLIJ-UHFFFAOYSA-N
Comment: Energy0
Num peaks: 6
107.0491413 6.636481584
109.0647913 1.358836324
123.0440559 27.20125371
269.0808353 6.061376211
271.0964854 2.004376688
301.1070501 43.17543231

Name: +ve in-silico MS/MS by CFM-ID for DJXCJBFCXJKLIJ-UHFFFAOYSA-N
ID: DJXCJBFCXJKLIJ-UHFFFAOYSA-N
Comment: Energy1
Num peaks: 17
107.0491413 5.485598342
123.0440559 17.31228972
127.075356 1.469884221
137.0597059 2.718752717
161.0597059 1.34291058
177.0546206 3.477100837
193.0495352 1.837484378
195.0651853 2.620083749
243.0651853 2.306478998
245.0808353 1.328431008
247.0964854 1.439513219
269.0808353 6.832592218
271.0964854 2.999685055
273.1121354 1.548240854
283.0964854 4.021672902
285.0757499 5.151931837
301.1070501 18.9187772

Name: +ve in-silico MS/MS by CFM-ID for DJXCJBFCXJKLIJ-UHFFFAOYSA-N
ID: DJXCJBFCXJKLIJ-UHFFFAOYSA-N
Comment: Energy2
Num peaks: 24
39.02292652 6.007548952
49.00727645 1.674568864
51.02292652 5.468149655
53.00219107 1.732022363
63.02292652 3.532378662
65.03857658 4.391135823
67.01784114 5.074663774
69.0334912 1.176224657
79.01784114 1.908216439
81.0334912 6.369995584
95.04914126 6.60348029
97.02840582 1.757391877
107.0127558 1.946978614
107.0491413 10.00908877
109.0647913 1.91689769
111.0440559 0.8192508483
123.0440559 11.77948058
125.0597059 1.132396144
127.075356 0.8467261523
135.0440559 2.389506634
137.0597059 0.8331591781
163.0389705 1.42374588
273.1121354 0.8183842161
285.0757499 1.013195469

Name: +ve in-silico MS/MS by CFM-ID for VDHFFCPQILOKFG-UHFFFAOYSA-N
ID: VDHFFCPQILOKFG-UHFFFAOYSA-N
Comment: Energy0
Num peaks: 6
109.0647913 2.659373641
111.0804414 1.74215257
123.0440559 5.237927931
269.0808353 5.356511759
283.0964854 2.473582231
301.1070501 64.2176578

Name: +ve in-silico MS/MS by CFM-ID for VDHFFCPQILOKFG-UHFFFAOYSA-N
ID: VDHFFCPQILOKFG-UHFFFAOYSA-N
Comment: Energy1
Num peaks: 22
95.04914126 1.687986816
97.06479133 0.9241920546
107.0491413 2.074133924
109.0647913 1.447913221
123.0440559 9.1456586
127.075356 1.499760566
147.0440559 3.014209166
149.0597059 1.810271201
153.0546206 4.201103005
155.0702706 1.456995576
191.0702706 1.049477317
239.0702706 2.458148379
241.0859207 4.480857286
243.0651853 1.076491617
257.0808353 2.914330297
259.0964854 1.016524001
269.0808353 7.264092703
271.0964854 1.789316872
273.1121354 2.122640476
283.0964854 3.696546489
285.0757499 2.112486573
301.1070501 23.39120009

Name: +ve in-silico MS/MS by CFM-ID for VDHFFCPQILOKFG-UHFFFAOYSA-N
ID: VDHFFCPQILOKFG-UHFFFAOYSA-N
Comment: Energy2
Num peaks: 31
39.02292652 3.132135184
45.0334912 1.005046114
49.00727645 1.567827262
51.02292652 3.260515377
63.02292652 2.299591174
65.03857658 9.6378513
79.05422664 1.152050278
81.0334912 2.144943553
93.0334912 1.491480259
95.04914126 5.494217618
97.06479133 1.811301754
107.0491413 4.024936328
109.0647913 3.952103055
111.0440559 0.7834907228
111.0804414 0.8597677853
117.0334912 0.7909506897
119.0491413 1.066233288
121.0284058 7.89525942
121.0647913 2.488518456
123.0440559 2.085098461
125.0597059 0.7548206792
135.0440559 2.312923649
147.0440559 4.084483755
175.0389705 3.811297244
239.0702706 1.542712775
243.0651853 1.156635706
245.0808353 0.9067996775
255.0651853 1.411396975
257.0808353 1.73288416
269.0808353 1.206991669
285.0757499 1.840932947

Name: +ve in-silico MS/MS by CFM-ID for PYIXHKGTJKCVBJ-UHFFFAOYSA-N
ID: PYIXHKGTJKCVBJ-UHFFFAOYSA-N
Comment: Energy0
Num peaks: 7
105.0334912 1.995931123
121.0284058 10.64421827
123.0440559 26.49449995
125.0597059 3.62233332
269.0808353 3.45267071
271.0964854 4.13822226
301.1070501 30.58901566

Name: +ve in-silico MS/MS by CFM-ID for PYIXHKGTJKCVBJ-UHFFFAOYSA-N
ID: PYIXHKGTJKCVBJ-UHFFFAOYSA-N
Comment: Energy1
Num peaks: 21
95.04914126 1.440575434
105.0334912 2.82826678
121.0284058 11.95869537
123.0440559 19.14778263
135.0440559 1.536690373
147.0440559 3.334624712
149.0597059 3.019107559
151.0389705 2.206175748
153.0546206 1.897758099
165.0546206 3.236478978
177.0546206 1.853999565
179.0702706 1.471003227
191.0702706 1.655234399
207.0651853 2.305920228
267.0651853 1.461863921
269.0808353 1.651859692
271.0964854 3.520692449
273.1121354 1.61601654
283.0964854 1.877390877
285.0757499 6.668063146
301.1070501 6.006575892

Name: +ve in-silico MS/MS by CFM-ID for PYIXHKGTJKCVBJ-UHFFFAOYSA-N
ID: PYIXHKGTJKCVBJ-UHFFFAOYSA-N
Comment: Energy2
Num peaks: 31
39.02292652 1.263809729
49.00727645 1.369033449
77.03857658 1.025995781
79.05422664 2.465157569
93.0334912 1.776088625
95.04914126 2.39017844
105.0334912 7.277349942
107.0491413 4.818068354
109.0647913 1.06015632
119.0127558 1.145751706
119.0491413 1.414519407
121.0284058 5.590247391
123.0440559 13.65633982
131.0491413 3.137585813
135.0440559 2.904472963
137.0597059 1.315800193
145.0284058 0.8527742178
147.0440559 3.253106766
149.0597059 1.001138734
151.0389705 1.79789578
161.0597059 1.147633946
163.075356 1.190764872
165.0546206 1.625994231
175.0389705 2.108383505
177.0546206 1.616818279
255.0651853 1.124291938
269.0808353 1.378156338
271.0964854 1.51226303
273.1121354 1.35768524
283.0964854 1.062897098
285.0757499 1.249364328

Name: +ve in-silico MS/MS by CFM-ID for PYXRJDSEUPSUBK-UHFFFAOYSA-N
ID: PYXRJDSEUPSUBK-UHFFFAOYSA-N
Comment: Energy0
Num peaks: 8
121.0284058 9.547548455
123.0440559 2.753213202
125.0597059 10.45954247
147.0440559 2.302984407
177.0546206 1.835803529
269.0808353 2.941241604
271.0964854 2.255396635
301.1070501 49.09924059

Name: +ve in-silico MS/MS by CFM-ID for PYXRJDSEUPSUBK-UHFFFAOYSA-N
ID: PYXRJDSEUPSUBK-UHFFFAOYSA-N
Comment: Energy1
Num peaks: 22
95.04914126 1.347770589
105.0334912 3.522762132
107.0491413 1.967682033
121.0284058 3.128890226
123.0440559 14.69938104
125.0597059 1.833905485
135.0440559 1.538801147
139.075356 3.458909347
147.0440559 4.566729784
149.0597059 1.374313813
151.0389705 2.42247692
153.0546206 2.091309992
155.0702706 1.478080715
167.0702706 9.5402952
193.0495352 1.32959389
207.0651853 1.386772523
269.0808353 3.505812733
271.0964854 5.032461019
273.1121354 3.362735293
283.0964854 1.771781377
285.0757499 4.259188081
301.1070501 7.032316412

Name: +ve in-silico MS/MS by CFM-ID for PYXRJDSEUPSUBK-UHFFFAOYSA-N
ID: PYXRJDSEUPSUBK-UHFFFAOYSA-N
Comment: Energy2
Num peaks: 31
49.00727645 0.9043765454
51.02292652 0.8189532478
53.03857658 1.267134265
65.03857658 1.623656199
67.01784114 0.7613600936
77.03857658 2.84835803
79.01784114 1.073673471
93.0334912 5.4969972
95.04914126 5.615224755
103.0178411 1.814510178
105.0334912 6.505467021
107.0491413 5.879273743
109.0647913 0.8435080435
121.0284058 10.268556
123.0440559 3.045546787
125.0597059 1.385590208
135.0440559 0.8298812516
147.0440559 0.9920068235
149.0597059 1.02394973
151.0389705 11.26486359
159.0440559 1.158859578
167.0702706 2.500424925
171.0440559 1.024929977
177.0546206 1.221544736
195.0440559 0.8066622764
197.0597059 3.062961747
269.0808353 0.8376393176
271.0964854 2.076618677
273.1121354 0.7743609246
283.0964854 1.399853252
285.0757499 1.046381257

Name: +ve in-silico MS/MS by CFM-ID for JGINXZCTOGQYKS-UHFFFAOYSA-N
ID: JGINXZCTOGQYKS-UHFFFAOYSA-N
Comment: Energy0
Num peaks: 9
121.0284058 9.338061489
123.0440559 2.697597451
125.0597059 10.25150407
147.0440559 2.241519169
177.0546206 1.815100238
269.0808353 2.977286078
271.0964854 2.238392387
283.0964854 2.051371647
301.1070501 47.85858332

Name: +ve in-silico MS/MS by CFM-ID for JGINXZCTOGQYKS-UHFFFAOYSA-N
ID: JGINXZCTOGQYKS-UHFFFAOYSA-N
Comment: Energy1
Num peaks: 23
95.04914126 1.310064754
105.0334912 3.603208204
107.0491413 1.880864466
121.0284058 3.349277917
123.0440559 12.18869563
135.0440559 2.785079769
137.0597059 2.912494566
139.075356 1.15623783
147.0440559 4.385373259
151.0389705 2.720017214
153.0546206 2.358806921
155.0702706 1.804704351
165.0546206 3.964403176
167.0702706 10.33966721
193.0495352 1.370035348
207.0651853 1.476706212
257.0808353 1.422634398
269.0808353 2.102623226
271.0964854 3.685295404
273.1121354 2.855515874
283.0964854 1.857301899
285.0757499 3.746944207
301.1070501 7.021331407

Name: +ve in-silico MS/MS by CFM-ID for JGINXZCTOGQYKS-UHFFFAOYSA-N
ID: JGINXZCTOGQYKS-UHFFFAOYSA-N
Comment: Energy2
Num peaks: 31
39.02292652 1.102125918
49.00727645 1.235909486
51.02292652 1.369098581
53.03857658 1.15890606
65.03857658 1.472148718
67.01784114 0.9313798196
77.00219107 2.925785012
77.03857658 2.630442536
79.01784114 1.635719877
81.0334912 2.078632021
89.00219107 1.093916651
91.01784114 1.028497568
93.0334912 3.044942993
95.04914126 3.967637102
105.0334912 5.148369137
107.0491413 4.592946769
121.0284058 9.722194208
123.0440559 7.364441577
125.0597059 0.9927345623
133.0284058 0.8471557398
135.0440559 4.653068825
137.0597059 1.248794458
149.0597059 1.038127963
151.0389705 7.803505991
159.0440559 1.151136924
165.0546206 2.114794539
167.0702706 1.925037574
177.0546206 1.199334761
271.0964854 1.897455603
273.1121354 1.125703799
283.0964854 1.247216942

Name: +ve in-silico MS/MS by CFM-ID for SZZKTMJLZNFNGL-UHFFFAOYSA-N
ID: SZZKTMJLZNFNGL-UHFFFAOYSA-N
Comment: Energy0
Num peaks: 9
121.0284058 9.358738577
123.0440559 2.695620418
125.0597059 10.25714758
147.0440559 2.245934835
177.0546206 1.813012998
269.0808353 2.95389972
271.0964854 2.078957419
283.0964854 2.028082307
301.1070501 47.87303151

Name: +ve in-silico MS/MS by CFM-ID for SZZKTMJLZNFNGL-UHFFFAOYSA-N
ID: SZZKTMJLZNFNGL-UHFFFAOYSA-N
Comment: Energy1
Num peaks: 23
93.0334912 1.251804154
95.04914126 1.276528651
105.0334912 3.534618514
107.0491413 1.881148862
121.0284058 3.045535996
123.0440559 12.07607497
135.0440559 3.40431861
137.0597059 3.52844287
139.075356 1.54755058
147.0440559 4.272907838
151.0389705 2.460267903
153.0546206 2.331417641
155.0702706 1.700618334
165.0546206 3.764964262
167.0702706 9.548026206
193.0495352 1.352389248
207.0651853 1.430090316
269.0808353 2.261474861
271.0964854 4.025079979
273.1121354 3.093814275
283.0964854 1.807570431
285.0757499 3.639393504
301.1070501 6.770108795

Name: +ve in-silico MS/MS by CFM-ID for SZZKTMJLZNFNGL-UHFFFAOYSA-N
ID: SZZKTMJLZNFNGL-UHFFFAOYSA-N
Comment: Energy2
Num peaks: 31
39.02292652 0.80485886
49.00727645 1.167856089
51.02292652 1.193586161
53.03857658 0.9021933597
65.03857658 1.470596638
67.01784114 0.7942152207
77.03857658 2.749875239
79.01784114 0.8026639683
93.0334912 5.827407767
95.04914126 4.441883299
103.0178411 1.586116971
105.0334912 5.903157125
107.0491413 4.996408286
121.0284058 8.574531283
123.0440559 6.421166717
125.0597059 1.227832795
133.0284058 1.153190353
135.0440559 5.230952426
137.0597059 1.799698549
139.0389705 1.010349831
149.0597059 0.9354210927
151.0389705 7.750279199
159.0440559 1.528872235
165.0546206 1.93076301
167.0702706 1.916437878
177.0546206 1.079268842
197.0597059 1.814773659
269.0808353 0.8262955071
271.0964854 1.874813791
283.0964854 1.001947087
285.0757499 0.8054010309

Name: +ve in-silico MS/MS by CFM-ID for BEHFIWGOMWQJQZ-UHFFFAOYSA-N
ID: BEHFIWGOMWQJQZ-UHFFFAOYSA-N
Comment: Energy0
Num peaks: 10
139.0389705 2.195132626
147.0440559 1.84700841
151.0389705 8.897172118
153.0546206 2.493187788
155.0702706 9.879204917
177.0546206 3.10763628
179.0702706 2.380248641
269.0808353 4.094424772
271.0964854 1.92014262
301.1070501 44.62537573

Name: +ve in-silico MS/MS by CFM-ID for BEHFIWGOMWQJQZ-UHFFFAOYSA-N
ID: BEHFIWGOMWQJQZ-UHFFFAOYSA-N
Comment: Energy1
Num peaks: 21
105.0334912 1.353178564
121.0284058 2.199615936
123.0440559 4.606574238
125.0597059 3.525923329
135.0440559 5.950193084
137.0233204 1.226327524
137.0597059 12.34195843
139.0389705 2.43297942
147.0440559 2.051519677
151.0389705 3.009145534
153.0546206 10.14902021
165.0546206 1.674399063
167.0702706 2.182576614
175.0389705 4.095295933
177.0546206 4.93666635
179.0702706 2.883064911
269.0808353 2.076695022
271.0964854 2.366229058
273.1121354 2.450397322
285.0757499 3.245591629
301.1070501 6.211647399

Name: +ve in-silico MS/MS by CFM-ID for BEHFIWGOMWQJQZ-UHFFFAOYSA-N
ID: BEHFIWGOMWQJQZ-UHFFFAOYSA-N
Comment: Energy2
Num peaks: 31
39.02292652 0.8750298939
49.00727645 2.079414043
51.02292652 1.535229146
53.03857658 1.279502669
65.03857658 0.9849052711
77.00219107 1.312164491
79.01784114 2.547084987
81.0334912 2.727917018
93.0334912 2.549463698
105.0334912 6.20270428
107.0127558 1.518220333
107.0491413 3.52819109
109.0284058 3.017083343
117.0334912 1.310045845
119.0491413 1.904226944
121.0284058 8.301627525
123.0440559 2.197226806
125.0597059 0.8267165158
133.0284058 1.786819207
135.0440559 8.018764975
137.0233204 1.058127821
137.0597059 4.112203693
139.0389705 1.07218188
147.0440559 4.747801261
149.0597059 1.801575295
151.0389705 3.970708866
153.0546206 1.056551403
255.0651853 1.184365336
257.0808353 1.089710724
273.1121354 1.504233762
283.0964854 0.9071963723

Name: +ve in-silico MS/MS by CFM-ID for BJJFYNLYABNPSS-NSHDSACASA-N
ID: BJJFYNLYABNPSS-NSHDSACASA-N
Comment: Energy0
Num peaks: 12
85.02840582 3.361714281
163.075356 2.986331124
173.0597059 1.26882271
177.0910061 2.538034134
189.0910061 1.238248356
259.0964854 1.467313686
269.0808353 2.178768718
271.0964854 1.506345668
273.1121354 1.59156101
283.0964854 13.24051445
285.0757499 6.141665397
301.1070501 42.56996746

Name: +ve in-silico MS/MS by CFM-ID for BJJFYNLYABNPSS-NSHDSACASA-N
ID: BJJFYNLYABNPSS-NSHDSACASA-N
Comment: Energy1
Num peaks: 31
85.02840582 1.472456619
123.0440559 1.524958192
137.0233204 1.72355918
139.0389705 0.8425807397
145.0647913 0.9513660244
147.0804414 0.9327146803
161.0597059 1.739608244
163.075356 2.262207925
173.0597059 2.272938456
175.075356 2.292930955
177.0546206 1.319760956
177.0910061 2.19375877
185.0597059 1.202300395
187.075356 1.782600955
189.0910061 2.318110896
197.0597059 0.9241901655
199.0389705 1.769734638
201.0546206 2.868426817
203.0702706 1.645918749
215.0702706 3.619218904
217.0859207 2.271002346
241.0859207 1.321247988
257.0808353 1.894301218
269.0808353 3.704194456
271.0964854 3.63787272
273.0757499 1.042594231
273.1121354 4.328772722
275.0914 0.9659510674
283.0964854 7.048781042
285.0757499 5.872734014
301.1070501 9.951285266

Name: +ve in-silico MS/MS by CFM-ID for BJJFYNLYABNPSS-NSHDSACASA-N
ID: BJJFYNLYABNPSS-NSHDSACASA-N
Comment: Energy2
Num peaks: 31
41.00219107 1.572393775
49.00727645 1.735768002
51.02292652 1.633563308
53.00219107 3.567799266
55.01784114 2.306568708
57.0334912 1.257455715
85.02840582 1.433247358
87.02292652 1.933585707
101.0385766 1.16759356
113.0385766 1.333715687
115.0542266 1.647421875
123.0440559 2.201667138
143.0491413 1.867041929
145.0647913 2.636152322
147.0440559 1.976767364
147.0804414 1.224111386
149.0597059 1.152528177
157.0647913 1.752494059
161.0597059 4.642350326
173.0597059 4.506373077
175.075356 2.818108632
177.0910061 1.344953823
185.0597059 2.303096554
187.075356 3.534938719
189.0910061 1.613237061
197.0597059 1.361096932
201.0546206 1.69140249
203.0702706 1.152999248
215.0702706 2.581772925
257.0808353 1.287290797
271.0964854 1.699851348

Name: +ve in-silico MS/MS by CFM-ID for XQFOJEJSFFKOCN-GFCCVEGCSA-N
ID: XQFOJEJSFFKOCN-GFCCVEGCSA-N
Comment: Energy0
Num peaks: 8
133.0647913 3.344845967
269.0808353 2.322443687
271.0964854 1.179005272
273.1121354 1.281777095
275.0914 1.198707083
283.0964854 12.61581286
285.0757499 7.328741032
301.1070501 51.22768272

Name: +ve in-silico MS/MS by CFM-ID for XQFOJEJSFFKOCN-GFCCVEGCSA-N
ID: XQFOJEJSFFKOCN-GFCCVEGCSA-N
Comment: Energy1
Num peaks: 31
85.02840582 0.9587732509
87.04405588 0.9453266546
129.0334912 1.087176494
131.0491413 1.771715599
133.0647913 3.125461073
143.0491413 3.076850903
145.0647913 2.602766988
155.0491413 1.271094428
157.0647913 2.531718599
159.0804414 3.101241298
167.0338851 2.08815564
169.0284058 1.032044083
169.0495352 0.9181986746
171.0440559 1.22233585
185.0597059 1.819047547
187.075356 1.142397868
205.0495352 0.827908392
207.0651853 1.679249044
255.0651853 0.8618473073
257.0808353 1.533360547
259.0964854 1.068885395
265.0859207 1.180847026
269.0808353 2.992764473
271.0600999 1.047454076
271.0964854 2.579994121
273.0757499 1.077962666
273.1121354 3.744805392
275.0914 1.374161966
283.0964854 8.577991352
285.0757499 7.558750047
301.1070501 13.77964553

Name: +ve in-silico MS/MS by CFM-ID for XQFOJEJSFFKOCN-GFCCVEGCSA-N
ID: XQFOJEJSFFKOCN-GFCCVEGCSA-N
Comment: Energy2
Num peaks: 31
41.00219107 1.311082754
49.00727645 1.356437344
53.00219107 1.032543299
71.01275576 1.061925652
85.02840582 1.433409746
87.02292652 1.891312806
101.0385766 1.052167141
105.0334912 1.387861952
113.0385766 2.708165323
115.0542266 4.04187543
117.0334912 1.426024718
127.0542266 2.37847143
129.0698767 1.108686425
131.0491413 1.061800854
135.0804414 0.9989930184
143.0491413 4.232430544
145.0647913 4.077076468
153.0334912 2.65165728
155.0491413 7.57165847
157.0647913 7.612388134
159.0804414 1.716211006
167.0491413 0.9637231925
171.0440559 1.319505639
185.0597059 5.6986501
187.075356 0.9755070489
195.0440559 1.238774517
197.0597059 1.650932605
257.0808353 0.9727334433
269.0808353 1.010117558
271.0964854 2.083990865
285.0757499 1.195143405

Name: +ve in-silico MS/MS by CFM-ID for ZMMIEHPFMMRMMN-XVNBXDOJSA-N
ID: ZMMIEHPFMMRMMN-XVNBXDOJSA-N
Comment: Energy0
Num peaks: 7
137.0233204 3.418335345
151.0389705 2.44071111
163.075356 2.654317553
191.0702706 5.425654152
269.0808353 2.128324157
283.0964854 11.44352095
301.1070501 54.6099974

Name: +ve in-silico MS/MS by CFM-ID for ZMMIEHPFMMRMMN-XVNBXDOJSA-N
ID: ZMMIEHPFMMRMMN-XVNBXDOJSA-N
Comment: Energy1
Num peaks: 21
53.00219107 1.397796795
111.0440559 2.370284652
121.0284058 1.357399905
137.0233204 12.62077676
137.0597059 2.803308271
139.0389705 2.105724095
151.0389705 1.61065723
161.0233204 1.277290689
161.0597059 1.231268899
163.0389705 2.7518067
163.075356 3.963257982
189.0546206 1.395126745
191.0702706 12.93036316
243.0651853 1.485722295
257.0808353 2.560775256
269.0808353 2.655353919
271.0964854 2.154684893
273.1121354 1.771708146
283.0964854 6.252052318
285.0757499 1.012056686
301.1070501 14.5214846

Name: +ve in-silico MS/MS by CFM-ID for ZMMIEHPFMMRMMN-XVNBXDOJSA-N
ID: ZMMIEHPFMMRMMN-XVNBXDOJSA-N
Comment: Energy2
Num peaks: 31
49.00727645 1.78013475
51.02292652 1.211973375
53.00219107 2.103615105
67.01784114 2.670141627
81.0334912 2.358206425
92.99710569 3.97736077
95.01275576 1.191018441
105.0334912 1.14552106
107.0491413 1.697666916
109.0284058 1.684604191
111.0440559 1.245469918
119.0491413 1.357725322
121.0284058 2.527256443
123.0440559 1.106931727
131.0491413 2.512434058
133.0284058 1.707092035
133.0647913 2.076681414
137.0233204 4.549096885
137.0597059 3.438900184
145.0284058 1.689288467
147.0440559 3.490583298
149.0597059 1.849247715
159.0440559 1.580666549
161.0597059 3.735833502
163.075356 5.329689475
175.0389705 1.424465105
189.0546206 1.367870009
191.0702706 1.570080996
255.0651853 1.255581685
257.0808353 1.831128472
271.0964854 2.15028294

Name: +ve in-silico MS/MS by CFM-ID for VSQPLPYTWAWJLY-WEVVVXLNSA-N
ID: VSQPLPYTWAWJLY-WEVVVXLNSA-N
Comment: Energy0
Num peaks: 9
121.0647913 4.014454651
133.0647913 2.478619221
139.0389705 5.579273239
161.0597059 4.885265874
167.0338851 2.963514337
181.0495352 2.170758629
269.0808353 3.632305884
283.0964854 8.850817777
301.1070501 47.02398139

Name: +ve in-silico MS/MS by CFM-ID for VSQPLPYTWAWJLY-WEVVVXLNSA-N
ID: VSQPLPYTWAWJLY-WEVVVXLNSA-N
Comment: Energy1
Num peaks: 23
53.00219107 1.389997164
107.0491413 2.593613133
121.0647913 5.65138354
131.0491413 1.102285602
133.0647913 3.939530018
139.0389705 3.866101976
141.0546206 1.806664388
145.0647913 1.083373489
159.0440559 1.16101905
161.0597059 12.07533489
165.0182351 2.179425512
167.0338851 9.362136693
169.0495352 1.898590505
181.0495352 1.483004966
191.0338851 0.9777832736
193.0495352 2.502830601
251.0702706 0.8286018838
257.0808353 1.031539126
269.0808353 3.392502943
271.0964854 3.094436406
273.1121354 2.719596102
283.0964854 4.101374083
301.1070501 12.41078871

Name: +ve in-silico MS/MS by CFM-ID for VSQPLPYTWAWJLY-WEVVVXLNSA-N
ID: VSQPLPYTWAWJLY-WEVVVXLNSA-N
Comment: Energy2
Num peaks: 31
53.00219107 2.462416056
65.00219107 1.73506811
65.03857658 1.198556074
67.01784114 2.229305105
77.03857658 2.42105763
87.02292652 1.423927209
89.03857658 1.648942029
91.05422664 1.452070253
92.99710569 1.595844817
95.01275576 2.708285596
97.02840582 2.216911958
101.0385766 2.380521442
103.0542266 1.878174688
105.0334912 1.625954577
107.0491413 2.21071769
117.0334912 1.78065906
121.0647913 2.143256381
123.0076704 1.618010809
125.0233204 1.95017194
129.0334912 1.223107322
131.0491413 3.838584323
133.0647913 4.600957412
139.0389705 3.824673876
161.0597059 1.209488432
165.0182351 1.641147875
167.0338851 1.329463307
229.0859207 1.180564229
255.0651853 1.29101637
257.0808353 1.800254121
271.0964854 1.157732605
283.0964854 1.240181622

Name: +ve in-silico MS/MS by CFM-ID for YROJPKUFDFWHAO-VMPITWQZSA-N
ID: YROJPKUFDFWHAO-VMPITWQZSA-N
Comment: Energy0
Num peaks: 9
121.0647913 4.005160483
133.0647913 2.445127314
139.0389705 5.659307917
161.0597059 2.189457268
167.0338851 2.953726218
181.0495352 2.161202935
269.0808353 5.378672032
283.0964854 9.807487099
301.1070501 46.93775213

Name: +ve in-silico MS/MS by CFM-ID for YROJPKUFDFWHAO-VMPITWQZSA-N
ID: YROJPKUFDFWHAO-VMPITWQZSA-N
Comment: Energy1
Num peaks: 23
107.0491413 2.832332677
121.0647913 6.33180685
133.0647913 4.236749538
137.0233204 0.9354873394
139.0389705 2.468289956
141.0546206 1.583835801
149.0233204 1.053938383
151.0389705 1.0599414
161.0597059 7.627195664
165.0182351 2.400528234
167.0338851 11.51295404
169.0495352 2.053132672
181.0495352 1.662611768
191.0338851 1.120381035
193.0495352 2.996115699
251.0702706 0.8867145193
257.0808353 1.092124574
269.0808353 4.665504166
271.0964854 1.361196203
273.1121354 0.9361946899
283.0964854 5.78952073
285.0757499 1.036140869
301.1070501 14.85466722

Name: +ve in-silico MS/MS by CFM-ID for YROJPKUFDFWHAO-VMPITWQZSA-N
ID: YROJPKUFDFWHAO-VMPITWQZSA-N
Comment: Energy2
Num peaks: 31
55.01784114 2.063038972
63.02292652 1.042170456
65.03857658 1.242843519
75.02292652 1.099616907
77.03857658 2.520228175
83.01275576 2.166003111
87.02292652 1.498135452
89.03857658 2.213498716
91.05422664 1.780975864
97.02840582 4.992212153
99.04405588 1.342468919
101.0385766 2.496189357
103.0542266 2.053483574
105.0334912 1.47322152
107.0491413 2.201595488
111.0440559 1.842330552
117.0334912 1.294856795
121.0647913 2.06970764
123.0440559 1.620890271
131.0491413 1.88646806
133.0647913 6.049948235
137.0233204 2.073059867
139.0389705 8.204737437
149.0233204 1.359176183
151.0389705 1.203168809
163.0389705 1.800169511
165.0182351 1.395305534
167.0338851 2.079856779
243.0651853 1.052296496
255.0651853 1.113668275
273.1121354 1.542480892

Name: +ve in-silico MS/MS by CFM-ID for NXHNEWMDVUHUCV-VMPITWQZSA-N
ID: NXHNEWMDVUHUCV-VMPITWQZSA-N
Comment: Energy0
Num peaks: 8
121.0647913 4.09347524
133.0647913 2.485794918
139.0389705 5.777813244
161.0597059 2.238605445
167.0338851 3.043043658
269.0808353 5.483683677
283.0964854 8.897200916
301.1070501 48.40174307

Name: +ve in-silico MS/MS by CFM-ID for NXHNEWMDVUHUCV-VMPITWQZSA-N
ID: NXHNEWMDVUHUCV-VMPITWQZSA-N
Comment: Energy1
Num peaks: 20
107.0491413 2.960783882
121.0647913 6.632898813
133.0647913 4.388541591
137.0233204 1.002422548
139.0389705 2.669191302
141.0546206 1.771632863
151.0389705 1.000203278
161.0597059 7.993445736
165.0182351 2.516271398
167.0338851 12.37506793
169.0495352 2.249015774
181.0495352 1.746753681
191.0338851 1.209520909
193.0495352 3.102972936
243.0651853 1.000933728
269.0808353 4.874610722
271.0964854 1.232437534
283.0964854 5.209046044
285.0757499 0.9414669851
301.1070501 15.9133851

Name: +ve in-silico MS/MS by CFM-ID for NXHNEWMDVUHUCV-VMPITWQZSA-N
ID: NXHNEWMDVUHUCV-VMPITWQZSA-N
Comment: Energy2
Num peaks: 31
51.02292652 1.089569954
63.02292652 1.112542963
65.03857658 1.34151901
75.02292652 1.188520804
77.03857658 2.715196246
83.01275576 1.316074516
87.02292652 1.599296971
89.03857658 1.844117608
91.05422664 1.621971378
97.02840582 6.72378637
101.0385766 2.784292522
103.0542266 2.163960831
105.0334912 1.600403746
107.0491413 2.349527825
111.0440559 1.772029783
117.0334912 1.382291933
121.0647913 2.423965887
123.0076704 1.074167629
123.0440559 1.382124972
131.0491413 2.015050388
133.0647913 5.906758321
137.0233204 2.968635105
139.0389705 8.898352601
141.0546206 1.834059516
151.0389705 1.292256043
163.0389705 1.574292737
165.0182351 1.801433826
167.0338851 2.256893513
245.0808353 1.076336427
255.0651853 1.387515609
257.0808353 1.36653637

Name: +ve in-silico MS/MS by CFM-ID for BXMWIRIMYNWIGQ-CMDGGOBGSA-N
ID: BXMWIRIMYNWIGQ-CMDGGOBGSA-N
Comment: Energy0
Num peaks: 7
91.05422664 4.351940822
103.0542266 2.711788372
169.0495352 5.779804575
197.0444498 3.077049738
269.0808353 3.786927796
283.0964854 9.644438028
301.1070501 52.18711839

Name: +ve in-silico MS/MS by CFM-ID for BXMWIRIMYNWIGQ-CMDGGOBGSA-N
ID: BXMWIRIMYNWIGQ-CMDGGOBGSA-N
Comment: Energy1
Num peaks: 19
53.00219107 0.9812598184
79.05422664 0.9524681159
91.05422664 6.88368508
103.0542266 4.916330749
131.0491413 9.700306967
167.0338851 1.095819428
169.0495352 2.956642893
171.0651853 1.575553453
195.0287997 2.352945558
197.0444498 11.08474327
199.0600999 2.21519226
221.0444498 1.240619493
223.0600999 3.177842929
269.0808353 3.147810143
271.0964854 2.591555763
273.1121354 2.270807014
283.0964854 5.718378722
285.0757499 1.31839141
301.1070501 16.53652464

Name: +ve in-silico MS/MS by CFM-ID for BXMWIRIMYNWIGQ-CMDGGOBGSA-N
ID: BXMWIRIMYNWIGQ-CMDGGOBGSA-N
Comment: Energy2
Num peaks: 31
49.00727645 1.279024866
51.02292652 1.081500813
53.00219107 0.9721032844
55.01784114 1.994066181
65.03857658 0.9730237675
75.02292652 1.588451859
83.01275576 1.404878219
91.05422664 5.015282566
97.02840582 1.720365854
101.0385766 4.643648379
103.0542266 12.46297349
105.0698767 1.778599742
113.0233204 0.9182455024
115.0542266 0.9888349206
125.0233204 3.247414454
127.0389705 2.018495194
131.0491413 1.214302006
139.0389705 3.58463663
153.0182351 2.619988123
155.0338851 3.332387082
165.0182351 2.69334086
167.0338851 2.544599618
169.0495352 4.116204515
171.0440559 1.335377471
181.0131497 1.276827026
181.0495352 1.011412583
197.0444498 0.8984908353
257.0808353 0.9189933359
271.0964854 1.269465449
273.1121354 1.009584657
285.0757499 0.988485777

Name: +ve in-silico MS/MS by CFM-ID for KJFNNCGVGSDNRR-BQYQJAHWSA-N
ID: KJFNNCGVGSDNRR-BQYQJAHWSA-N
Comment: Energy0
Num peaks: 9
107.0491413 4.461203635
135.0440559 3.040407865
149.0597059 2.08825562
151.0389705 6.634107504
153.0546206 3.771088256
165.0546206 2.228652791
269.0808353 5.130969985
283.0964854 9.484028511
301.1070501 44.67875635

Name: +ve in-silico MS/MS by CFM-ID for KJFNNCGVGSDNRR-BQYQJAHWSA-N
ID: KJFNNCGVGSDNRR-BQYQJAHWSA-N
Comment: Energy1
Num peaks: 23
53.00219107 0.8764214223
105.0334912 0.7890583696
107.0491413 6.81975096
109.0647913 1.978640875
121.0284058 1.153745892
131.0491413 0.7604867837
135.0440559 10.47484396
137.0597059 2.068166395
149.0597059 1.361509586
151.0389705 11.03171149
153.0546206 4.940136794
159.0440559 0.8995146334
161.0597059 6.713729902
165.0546206 2.92788958
175.0389705 0.8864106677
193.0495352 2.989198237
243.0651853 0.884569065
257.0808353 1.020139122
269.0808353 3.60165909
271.0964854 1.052898666
283.0964854 4.882776532
285.0757499 0.9092835262
301.1070501 11.2401041

Name: +ve in-silico MS/MS by CFM-ID for KJFNNCGVGSDNRR-BQYQJAHWSA-N
ID: KJFNNCGVGSDNRR-BQYQJAHWSA-N
Comment: Energy2
Num peaks: 31
39.02292652 2.726217771
49.00727645 0.9614116777
51.02292652 1.513138421
53.00219107 1.36300803
63.02292652 5.268139244
65.03857658 1.310744336
79.01784114 0.9259596467
79.05422664 1.140935629
81.0334912 1.359229106
83.01275576 0.9700715535
91.01784114 1.349285881
93.0334912 0.8683265052
97.02840582 1.009329919
105.0334912 1.852106533
107.0491413 12.39718679
121.0284058 4.802725702
123.0440559 2.436813424
129.0334912 0.9854034273
131.0491413 2.106698653
133.0284058 2.053668327
135.0440559 5.737065923
137.0233204 0.9012764374
139.0389705 2.29281466
147.0440559 2.493507914
149.0233204 0.9280152801
151.0389705 4.450984561
153.0546206 1.297432122
163.0389705 1.248941035
165.0546206 3.398716415
245.0808353 0.9225271839
273.1121354 0.8524645351

Name: +ve in-silico MS/MS by CFM-ID for KXRUALBXWXRUTD-MDZDMXLPSA-N
ID: KXRUALBXWXRUTD-MDZDMXLPSA-N
Comment: Energy0
Num peaks: 6
91.05422664 4.713715011
103.0542266 2.202100272
155.0338851 5.201883972
269.0808353 4.404490941
283.0964854 6.402316261
301.1070501 58.61245659

Name: +ve in-silico MS/MS by CFM-ID for KXRUALBXWXRUTD-MDZDMXLPSA-N
ID: KXRUALBXWXRUTD-MDZDMXLPSA-N
Comment: Energy1
Num peaks: 27
71.01275576 2.575619912
73.02840582 1.056749037
79.05422664 0.9733003791
85.02840582 2.230635396
87.04405588 1.80591579
89.05970595 2.285553464
91.05422664 7.104322583
103.0542266 1.207414423
145.0647913 2.841993021
155.0338851 1.140085497
157.0647913 3.36879657
159.0804414 1.243402648
167.0338851 1.383959504
183.0440559 0.9952496311
185.0597059 2.645498313
187.075356 1.223827561
197.0444498 9.575573422
199.0600999 2.101473199
213.0546206 1.174817562
217.0859207 1.316029285
221.0444498 1.256738924
223.0600999 3.711201226
269.0808353 3.622294872
271.0964854 1.026074423
283.0964854 4.518040837
285.0757499 1.325948146
301.1070501 17.10027685

Name: +ve in-silico MS/MS by CFM-ID for KXRUALBXWXRUTD-MDZDMXLPSA-N
ID: KXRUALBXWXRUTD-MDZDMXLPSA-N
Comment: Energy2
Num peaks: 31
41.00219107 1.670678883
49.00727645 1.449628079
51.02292652 1.013943201
63.02292652 1.131024733
65.03857658 1.47728591
68.99710569 4.117469043
75.02292652 1.781704775
79.05422664 0.9566143932
91.05422664 9.318774614
101.0385766 4.664308555
103.0542266 9.135374748
105.0698767 2.191049622
115.0542266 1.853097783
125.0385766 2.263854585
127.0542266 2.949621579
129.0698767 3.895131256
139.0389705 1.080014025
141.0182351 1.285306977
145.0647913 1.735847945
155.0338851 3.319215862
157.0647913 4.162905447
167.0338851 2.820670957
169.0647913 1.108944048
183.0287997 0.9331737255
183.0440559 1.372696502
185.0597059 2.087471177
193.0495352 1.059840117
197.0444498 0.9736673228
217.0859207 0.9033442657
271.0964854 1.448518694
285.0757499 1.526016622

Name: +ve in-silico MS/MS by CFM-ID for HKKGGXRAYMJKFW-UHFFFAOYSA-N
ID: HKKGGXRAYMJKFW-UHFFFAOYSA-N
Comment: Energy0
Num peaks: 8
91.05422664 2.560495918
105.0698767 1.910979075
133.0647913 2.034898185
167.0338851 5.116196543
169.0495352 1.619387512
195.0287997 5.516774238
283.0964854 15.81675629
301.1070501 45.98904317

Name: +ve in-silico MS/MS by CFM-ID for HKKGGXRAYMJKFW-UHFFFAOYSA-N
ID: HKKGGXRAYMJKFW-UHFFFAOYSA-N
Comment: Energy1
Num peaks: 20
91.05422664 8.718443303
93.06987671 1.695553362
105.0698767 4.760938584
115.0542266 1.367860528
133.0647913 4.455980127
167.0338851 1.603556172
175.002585 1.05922893
177.0182351 4.839059924
179.0338851 2.924889283
188.9818496 1.31410383
190.9974996 2.665704976
193.0131497 2.690469784
195.0287997 19.15543646
197.0444498 1.987020857
209.0444498 2.698130945
223.0600999 1.893368321
271.0964854 1.131000421
273.1121354 1.21267576
283.0964854 6.117276748
301.1070501 8.304184951

Name: +ve in-silico MS/MS by CFM-ID for HKKGGXRAYMJKFW-UHFFFAOYSA-N
ID: HKKGGXRAYMJKFW-UHFFFAOYSA-N
Comment: Energy2
Num peaks: 31
49.00727645 1.058216854
53.00219107 1.565356316
71.01275576 0.8499156134
91.05422664 5.288301391
92.99710569 3.840310712
93.06987671 2.290016068
95.01275576 0.9618419031
101.0385766 0.9976124506
103.0542266 1.571595244
105.0698767 5.660089449
120.9920203 5.430645824
123.0076704 3.320748859
125.0233204 2.689728983
129.0334912 1.509709284
135.0076704 1.79904349
136.9869349 1.084445605
137.0233204 0.9670350191
149.0233204 3.831219589
151.0389705 2.180520929
163.002585 0.8813191018
165.0182351 1.47475356
167.0338851 4.4964319
175.002585 2.436776144
177.0182351 3.313521287
179.0338851 2.689202491
181.0495352 1.115716371
191.0338851 0.9186561528
193.0131497 0.873052897
195.0287997 1.682612756
273.1121354 1.700084593
285.0757499 0.8314254137

Name: +ve in-silico MS/MS by CFM-ID for KFGFEKHSEPSVNO-UHFFFAOYSA-N
ID: KFGFEKHSEPSVNO-UHFFFAOYSA-N
Comment: Energy0
Num peaks: 10
131.0491413 4.403390594
133.0647913 2.280239573
135.0804414 2.803299642
139.0389705 3.177258351
151.075356 1.592004213
167.0338851 7.337674402
269.0808353 5.142436715
271.0964854 1.594216936
283.0964854 8.176114133
301.1070501 44.92799395

Name: +ve in-silico MS/MS by CFM-ID for KFGFEKHSEPSVNO-UHFFFAOYSA-N
ID: KFGFEKHSEPSVNO-UHFFFAOYSA-N
Comment: Energy1
Num peaks: 21
107.0491413 1.160739322
109.0647913 1.439349819
121.0647913 8.295287219
123.0440559 1.354473777
133.0647913 1.607726862
135.0440559 1.961079432
135.0804414 2.902381864
137.0597059 3.139614727
139.0389705 1.698233451
149.0233204 7.682384483
151.0389705 7.973100438
161.0597059 1.528783884
165.0182351 3.493733422
165.0546206 1.396319766
167.0338851 9.591808393
193.0495352 1.236668906
269.0808353 3.791013564
271.0964854 1.296993107
273.1121354 2.967286181
283.0964854 4.999474971
301.1070501 11.28395081

Name: +ve in-silico MS/MS by CFM-ID for KFGFEKHSEPSVNO-UHFFFAOYSA-N
ID: KFGFEKHSEPSVNO-UHFFFAOYSA-N
Comment: Energy2
Num peaks: 31
49.00727645 1.843757347
55.01784114 2.122844937
63.02292652 1.661313938
67.01784114 1.373089202
75.02292652 3.097708374
77.03857658 1.515375327
83.01275576 1.016094296
97.02840582 3.108720117
101.0385766 1.538194195
103.0542266 6.952804819
105.0334912 1.686732284
105.0698767 1.218858271
107.0491413 4.787373858
119.0491413 0.9603820224
121.0647913 2.668502883
123.0440559 1.126025509
131.0491413 8.290346764
133.0647913 1.576348918
135.0440559 2.718745562
135.0804414 1.019339502
137.0233204 1.324074346
137.0597059 1.262667416
139.0389705 3.089609614
149.0233204 3.264433129
151.0389705 3.413941801
153.0546206 1.020843087
163.0389705 1.014783195
165.0182351 1.55359179
167.0338851 2.315067529
257.0808353 1.197532141
271.0964854 1.21270266

Name: +ve in-silico MS/MS by CFM-ID for LNRAFJFUMJDPEP-CQSZACIVSA-N
ID: LNRAFJFUMJDPEP-CQSZACIVSA-N
Comment: Energy0
Num peaks: 10
117.0334912 4.503310327
119.0491413 2.321260303
121.0647913 2.863794226
137.0597059 2.122157494
153.0546206 2.851968826
165.0546206 1.518598136
181.0495352 6.91218441
269.0808353 2.836726692
283.0964854 9.386910851
301.1070501 45.26544411

Name: +ve in-silico MS/MS by CFM-ID for LNRAFJFUMJDPEP-CQSZACIVSA-N
ID: LNRAFJFUMJDPEP-CQSZACIVSA-N
Comment: Energy1
Num peaks: 23
95.04914126 1.317493969
105.0334912 8.359015615
107.0491413 7.251835299
109.0647913 1.162336839
119.0491413 1.35592404
121.0284058 1.333230119
121.0647913 2.63234637
123.0440559 2.762964109
135.0440559 1.867438184
137.0597059 1.276453482
147.0440559 1.109917224
153.0546206 1.206590318
163.0389705 6.966936269
165.0546206 7.218706703
179.0338851 2.825406449
179.0702706 1.106062775
181.0495352 7.224642104
207.0651853 1.090636663
269.0808353 2.130215674
271.0964854 1.716796257
273.1121354 3.821223642
283.0964854 4.961709848
301.1070501 9.353424498

Name: +ve in-silico MS/MS by CFM-ID for LNRAFJFUMJDPEP-CQSZACIVSA-N
ID: LNRAFJFUMJDPEP-CQSZACIVSA-N
Comment: Energy2
Num peaks: 31
49.00727645 2.474723259
75.02292652 3.726372894
79.05422664 1.028639787
89.03857658 2.014971127
91.05422664 1.485185207
93.0334912 1.886801918
93.06987671 1.457910616
95.04914126 1.151217623
105.0334912 4.075940488
107.0127558 1.128817078
107.0491413 2.638141304
109.0284058 1.688215994
109.0647913 1.586093079
117.0334912 10.84405227
119.0491413 1.986082909
121.0284058 3.450901476
121.0647913 1.479801179
123.0440559 2.687556444
135.0440559 2.895267604
137.0597059 1.437993722
145.0284058 1.278566752
147.0440559 1.21835423
149.0233204 2.160508572
151.0389705 1.572048216
153.0546206 1.086421148
163.0389705 3.158313693
165.0546206 2.53045273
177.0546206 1.348309637
245.0808353 1.043344037
273.1121354 1.944998607
283.0964854 1.2097111

Name: +ve in-silico MS/MS by CFM-ID for SLKIIKQMXLBVTD-UHFFFAOYSA-N
ID: SLKIIKQMXLBVTD-UHFFFAOYSA-N
Comment: Energy0
Num peaks: 10
117.0334912 4.529765445
119.0491413 2.334599768
121.0647913 2.883184583
137.0597059 2.135063516
153.0546206 2.890987824
165.0546206 1.503425144
181.0495352 6.95039954
269.0808353 2.85362748
283.0964854 9.342372314
301.1070501 45.63934992

Name: +ve in-silico MS/MS by CFM-ID for SLKIIKQMXLBVTD-UHFFFAOYSA-N
ID: SLKIIKQMXLBVTD-UHFFFAOYSA-N
Comment: Energy1
Num peaks: 23
95.04914126 1.276520953
105.0334912 8.345886074
107.0491413 7.241667527
109.0647913 1.163962117
119.0491413 1.357616186
121.0284058 1.359611515
121.0647913 2.643917329
123.0440559 2.769213114
135.0440559 1.871595812
137.0597059 1.319001431
147.0440559 1.110069635
153.0546206 1.251549706
163.0389705 7.04334031
165.0546206 7.160465362
179.0338851 2.825524574
179.0702706 1.107602228
181.0495352 7.269838453
257.0808353 1.232473222
269.0808353 2.133202273
271.0964854 1.719057693
273.1121354 3.824526216
283.0964854 4.896665542
301.1070501 9.373386053

Name: +ve in-silico MS/MS by CFM-ID for SLKIIKQMXLBVTD-UHFFFAOYSA-N
ID: SLKIIKQMXLBVTD-UHFFFAOYSA-N
Comment: Energy2
Num peaks: 31
49.00727645 2.494694489
75.02292652 3.756445044
77.03857658 1.002081065
79.05422664 1.036940998
89.03857658 2.031232118
91.05422664 1.683969723
93.06987671 1.435096287
97.02840582 0.9880934873
105.0334912 4.153354476
107.0491413 2.583993758
109.0284058 1.050909342
109.0647913 1.623513162
117.0334912 10.57171276
119.0491413 1.997865122
121.0284058 3.261471494
121.0647913 1.84185058
123.0076704 1.594859204
123.0440559 2.653007415
135.0440559 2.865661811
137.0597059 1.517284867
145.0284058 1.281914915
147.0440559 1.21964643
149.0233204 2.071593265
151.0389705 1.400423137
153.0546206 1.090957389
163.0389705 3.217358185
165.0546206 2.534323667
177.0546206 1.447958536
271.0964854 0.995280422
273.1121354 1.959341451
283.0964854 1.214463636

Name: +ve in-silico MS/MS by CFM-ID for CKEXCBVNKRHAMX-UHFFFAOYSA-N
ID: CKEXCBVNKRHAMX-UHFFFAOYSA-N
Comment: Energy0
Num peaks: 10
131.0491413 4.407854084
133.0647913 2.282493986
135.0804414 2.806108146
139.0389705 3.187107991
151.075356 1.593637833
167.0338851 7.394559572
269.0808353 5.133908721
271.0964854 1.597276851
283.0964854 8.16443476
301.1070501 44.99159217

Name: +ve in-silico MS/MS by CFM-ID for CKEXCBVNKRHAMX-UHFFFAOYSA-N
ID: CKEXCBVNKRHAMX-UHFFFAOYSA-N
Comment: Energy1
Num peaks: 22
109.0647913 1.413119076
121.0647913 8.142684272
123.0440559 1.226758062
133.0647913 1.578461563
135.0440559 1.926357456
135.0804414 2.848018177
137.0597059 3.081912025
139.0389705 1.576113793
149.0233204 7.412997327
151.0389705 8.019279786
161.0597059 1.500218058
165.0182351 3.431429674
165.0546206 1.370171888
167.0338851 9.580489907
193.0495352 1.211979853
243.0651853 1.567531693
269.0808353 3.69919551
271.0964854 1.35999638
273.1121354 3.016118544
283.0964854 4.836557033
285.0757499 1.192863844
301.1070501 10.9513952

Name: +ve in-silico MS/MS by CFM-ID for CKEXCBVNKRHAMX-UHFFFAOYSA-N
ID: CKEXCBVNKRHAMX-UHFFFAOYSA-N
Comment: Energy2
Num peaks: 31
49.00727645 1.822083791
63.02292652 1.641785023
75.02292652 3.061294497
77.03857658 1.497561935
81.0334912 1.01495332
95.04914126 1.135332163
97.02840582 2.082437867
101.0385766 1.520112566
103.0542266 6.87107389
105.0334912 1.666904574
105.0698767 1.204530468
107.0491413 4.943975754
121.0647913 2.636809192
123.0440559 1.523093173
131.0491413 8.550421777
133.0647913 1.557467412
135.0440559 2.687366826
135.0804414 1.006637937
137.0233204 1.663470492
137.0597059 1.247522033
139.0389705 3.912449731
147.0440559 0.9739716034
149.0233204 3.205714229
151.0389705 3.269278219
153.0546206 1.183405666
165.0182351 1.700261539
167.0338851 1.792946353
257.0808353 1.22639931
271.0964854 1.234387319
273.1121354 0.9753968959
285.0757499 1.338807097

Name: +ve in-silico MS/MS by CFM-ID for REBBZOCNEVVAPX-UHFFFAOYSA-N
ID: REBBZOCNEVVAPX-UHFFFAOYSA-N
Comment: Energy0
Num peaks: 8
117.0334912 4.601788932
119.0491413 2.342690763
121.0647913 2.921475796
153.0546206 3.08459878
181.0495352 7.501510617
269.0808353 5.469891113
283.0964854 8.355635854
301.1070501 45.86619233

Name: +ve in-silico MS/MS by CFM-ID for REBBZOCNEVVAPX-UHFFFAOYSA-N
ID: REBBZOCNEVVAPX-UHFFFAOYSA-N
Comment: Energy1
Num peaks: 20
95.04914126 1.372592046
105.0334912 9.278367349
107.0491413 7.644439039
119.0491413 1.458288333
121.0284058 1.400675772
121.0647913 2.87852219
123.0440559 3.129874024
137.0597059 1.502302836
153.0546206 1.49788144
165.0546206 8.584084785
179.0338851 3.06182957
179.0702706 1.398769452
181.0495352 9.166764487
207.0651853 1.375626839
243.0651853 1.636178044
269.0808353 4.079053678
271.0964854 1.926317243
273.1121354 3.475337236
283.0964854 4.613810996
301.1070501 10.56758473

Name: +ve in-silico MS/MS by CFM-ID for REBBZOCNEVVAPX-UHFFFAOYSA-N
ID: REBBZOCNEVVAPX-UHFFFAOYSA-N
Comment: Energy2
Num peaks: 31
41.00219107 0.9815621133
49.00727645 3.094295345
55.01784114 1.419285741
65.03857658 0.9618941642
75.02292652 4.499384226
79.01784114 1.133603955
79.05422664 1.872054712
89.03857658 2.288356341
91.05422664 1.075196216
93.06987671 1.087544917
95.04914126 1.393524313
97.02840582 1.545481799
105.0334912 3.763414921
107.0491413 2.431098189
111.0440559 1.990801784
117.0334912 13.99844023
119.0491413 2.274888811
121.0284058 2.420233023
121.0647913 1.357076326
123.0440559 4.212253422
137.0597059 1.300101064
145.0284058 1.428140385
149.0233204 3.756632463
151.0389705 1.360753993
153.0546206 1.79066281
165.0546206 3.752689893
167.0338851 1.032940291
179.0338851 1.021221052
181.0495352 1.872671666
245.0808353 1.55869968
271.0964854 1.125455921

Name: +ve in-silico MS/MS by CFM-ID for FAUVORGACLCWKX-UHFFFAOYSA-N
ID: FAUVORGACLCWKX-UHFFFAOYSA-N
Comment: Energy0
Num peaks: 7
101.0385766 4.845205178
103.0542266 2.533630657
105.0698767 3.134532519
169.0495352 3.293448678
197.0444498 7.775187263
283.0964854 8.428018151
301.1070501 50.68725133

Name: +ve in-silico MS/MS by CFM-ID for FAUVORGACLCWKX-UHFFFAOYSA-N
ID: FAUVORGACLCWKX-UHFFFAOYSA-N
Comment: Energy1
Num peaks: 18
79.05422664 1.66749828
91.05422664 8.867179222
103.0542266 1.892689382
105.0334912 1.544104375
105.0698767 3.364685709
107.0491413 3.534396516
131.0491413 1.802125248
169.0495352 1.663722334
179.0338851 7.695415264
181.0495352 8.751945248
195.0287997 3.531841498
195.0651853 1.483514291
197.0444498 9.674375748
269.0808353 2.18380172
271.0964854 1.481077338
273.1121354 3.336736564
283.0964854 4.985525245
301.1070501 12.70863725

Name: +ve in-silico MS/MS by CFM-ID for FAUVORGACLCWKX-UHFFFAOYSA-N
ID: FAUVORGACLCWKX-UHFFFAOYSA-N
Comment: Energy2
Num peaks: 31
41.00219107 1.240379956
49.00727645 3.830509292
51.02292652 1.758760465
63.02292652 1.555354791
75.02292652 1.941984115
79.05422664 2.725797974
89.03857658 0.8491261155
91.05422664 3.168464116
97.02840582 1.275827087
101.0385766 20.28605842
103.0542266 4.305755681
105.0334912 2.807340085
105.0698767 3.287740441
107.0491413 1.73203838
107.0855268 0.91348891
113.0233204 1.35457024
123.0076704 0.8582862029
127.0389705 1.852646645
129.0334912 1.575225759
131.0491413 0.8876983828
139.0389705 1.769683381
141.0182351 2.017500549
153.0182351 0.9040955924
153.0546206 0.8742726614
155.0338851 0.8005930655
165.0182351 1.245473671
169.0495352 1.15117643
179.0338851 2.091670075
181.0495352 3.328784705
183.0287997 0.938010414
271.0964854 1.533057585

Name: +ve in-silico MS/MS by CFM-ID for XVCRDIQXUUPWPZ-UHFFFAOYSA-N
ID: XVCRDIQXUUPWPZ-UHFFFAOYSA-N
Comment: Energy0
Num peaks: 8
101.0385766 4.79567149
103.0542266 2.516441646
105.0698767 3.107129826
169.0495352 3.277288283
197.0444498 7.933598796
269.0808353 2.108240743
283.0964854 7.985773456
301.1070501 49.99898105

Name: +ve in-silico MS/MS by CFM-ID for XVCRDIQXUUPWPZ-UHFFFAOYSA-N
ID: XVCRDIQXUUPWPZ-UHFFFAOYSA-N
Comment: Energy1
Num peaks: 19
79.05422664 1.655995812
91.05422664 9.237429672
103.0542266 1.880817035
105.0698767 3.337312708
107.0491413 3.49998637
131.0491413 1.788551644
153.0546206 1.815845111
167.0338851 1.603873729
169.0495352 1.922997754
181.0495352 8.78968579
195.0287997 3.204491728
195.0651853 1.565769723
197.0444498 9.295798856
223.0600999 1.538454893
269.0808353 4.015134914
271.0964854 3.33762484
273.1121354 4.794458938
283.0964854 4.947703233
301.1070501 12.56571321

Name: +ve in-silico MS/MS by CFM-ID for XVCRDIQXUUPWPZ-UHFFFAOYSA-N
ID: XVCRDIQXUUPWPZ-UHFFFAOYSA-N
Comment: Energy2
Num peaks: 31
41.00219107 1.168805826
49.00727645 3.609677457
51.02292652 1.657350353
63.02292652 1.465522867
75.02292652 1.830248591
79.05422664 2.567974331
89.03857658 0.800270128
91.05422664 3.14054726
93.06987671 2.204649285
97.02840582 1.632761649
101.0385766 19.91846727
103.0542266 4.437125231
105.0334912 2.644090947
105.0698767 3.219907756
107.0491413 1.464972629
107.0855268 0.8589845288
121.0647913 0.9091992912
129.0334912 1.461355104
131.0491413 0.9886169569
137.0233204 1.187776753
139.0389705 1.911793911
153.0546206 1.265856011
155.0338851 0.8005467022
165.0182351 1.898015017
167.0338851 2.613814948
169.0495352 1.496454298
181.0131497 1.159387075
181.0495352 3.286338129
183.0287997 1.048814932
197.0444498 1.010978226
271.0964854 1.358048363

Name: +ve in-silico MS/MS by CFM-ID for VPGMCCIECGDASG-UHFFFAOYSA-N
ID: VPGMCCIECGDASG-UHFFFAOYSA-N
Comment: Energy0
Num peaks: 8
101.0385766 4.767443369
103.0542266 2.514910296
105.0698767 3.057298315
121.0647913 2.974061471
169.0495352 3.178218193
197.0444498 7.671866625
283.0964854 8.850040209
301.1070501 48.70628519

Name: +ve in-silico MS/MS by CFM-ID for VPGMCCIECGDASG-UHFFFAOYSA-N
ID: VPGMCCIECGDASG-UHFFFAOYSA-N
Comment: Energy1
Num peaks: 20
79.05422664 1.690241334
91.05422664 8.662597877
103.0542266 1.811570258
105.0334912 2.248076916
105.0698767 3.263678158
107.0491413 4.597938861
131.0491413 1.920914906
149.0597059 1.594833672
153.0546206 1.40355582
169.0495352 1.609191297
179.0338851 5.264621255
181.0495352 7.742862095
195.0287997 3.381864827
195.0651853 1.78099627
197.0444498 9.369104457
257.0808353 2.460523716
269.0808353 2.244215071
273.1121354 3.185811156
283.0964854 4.980569828
301.1070501 11.85503891

Name: +ve in-silico MS/MS by CFM-ID for VPGMCCIECGDASG-UHFFFAOYSA-N
ID: VPGMCCIECGDASG-UHFFFAOYSA-N
Comment: Energy2
Num peaks: 30
41.00219107 2.312505887
43.01784114 1.690338237
49.00727645 4.581689646
51.02292652 2.573823679
63.02292652 3.120415617
75.02292652 1.442713049
79.05422664 2.815313319
91.05422664 2.427620804
97.02840582 1.122151149
101.0385766 16.18542652
103.0542266 4.918285706
105.0334912 8.936626944
105.0698767 4.06351804
107.0491413 3.056225898
113.0233204 0.9673523106
119.0491413 0.8929094551
121.0647913 1.506068109
125.0233204 0.8449294987
127.0389705 1.225922012
129.0334912 2.531062906
131.0491413 1.455832911
139.0389705 1.891272685
141.0182351 1.682706289
147.0440559 1.028988488
165.0182351 0.9281777622
179.0338851 1.08993738
181.0495352 1.51712385
183.0287997 0.8813441122
271.0964854 1.153238506
285.0757499 1.240023977

Name: +ve in-silico MS/MS by CFM-ID for TVWVHFSJQNXIRZ-UHFFFAOYSA-N
ID: TVWVHFSJQNXIRZ-UHFFFAOYSA-N
Comment: Energy0
Num peaks: 8
101.0385766 4.696802858
105.0698767 3.040025326
121.0647913 2.924174178
169.0495352 3.067872674
197.0444498 7.544840136
269.0808353 3.876854863
283.0964854 7.569147112
301.1070501 47.58058608

Name: +ve in-silico MS/MS by CFM-ID for TVWVHFSJQNXIRZ-UHFFFAOYSA-N
ID: TVWVHFSJQNXIRZ-UHFFFAOYSA-N
Comment: Energy1
Num peaks: 19
79.05422664 1.691097739
91.05422664 9.227082563
103.0542266 1.807043222
105.0334912 2.274343436
105.0698767 3.407246506
107.0491413 4.591335039
131.0491413 1.916983402
149.0597059 1.59580704
153.0546206 1.701886931
169.0495352 1.520549206
181.0495352 7.885498797
195.0287997 3.165806067
195.0651853 1.88073051
197.0444498 9.306632209
269.0808353 4.454205214
271.0964854 3.141870433
273.1121354 4.473339839
283.0964854 4.096117064
301.1070501 11.86499631

Name: +ve in-silico MS/MS by CFM-ID for TVWVHFSJQNXIRZ-UHFFFAOYSA-N
ID: TVWVHFSJQNXIRZ-UHFFFAOYSA-N
Comment: Energy2
Num peaks: 31
41.00219107 2.273065745
43.01784114 1.661517259
49.00727645 4.50354359
51.02292652 2.529928993
63.02292652 3.067185718
75.02292652 1.418129336
79.05422664 2.76717184
91.05422664 2.590494841
93.06987671 1.70273892
97.02840582 0.8450881525
101.0385766 14.55301141
103.0542266 4.418344236
105.0334912 8.452119729
105.0698767 3.057954527
107.0491413 2.677933882
113.0233204 1.150398506
121.0647913 1.468928762
125.0233204 1.035193995
127.0389705 1.010242171
129.0334912 2.485872572
131.0491413 1.426453854
137.0233204 1.408618309
139.0389705 2.233862598
141.0182351 1.67591714
147.0440559 1.06796488
165.0182351 1.396461195
167.0338851 1.165472566
181.0495352 1.493304696
183.0287997 0.86632608
271.0964854 1.339118881
285.0757499 1.839588677

Name: +ve in-silico MS/MS by CFM-ID for WJCOVMMXCJSTCP-UHFFFAOYSA-N
ID: WJCOVMMXCJSTCP-UHFFFAOYSA-N
Comment: Energy0
Num peaks: 6
137.0597059 2.882011029
163.0389705 4.500365737
181.0495352 5.780881031
269.0808353 2.871912476
283.0964854 13.04735853
301.1070501 51.6407084

Name: +ve in-silico MS/MS by CFM-ID for WJCOVMMXCJSTCP-UHFFFAOYSA-N
ID: WJCOVMMXCJSTCP-UHFFFAOYSA-N
Comment: Energy1
Num peaks: 21
79.05422664 2.60571214
91.05422664 0.7325321361
105.0334912 3.320470451
107.0491413 2.225910123
109.0647913 0.6833426767
119.0491413 1.698370304
121.0647913 4.611376217
133.0284058 1.052575078
135.0440559 3.694189504
137.0597059 1.806706048
163.0389705 20.97790407
179.0338851 2.1956984
181.0495352 5.258642481
243.0651853 0.9304431532
247.0964854 0.7968062398
265.0859207 1.031630285
269.0808353 2.216070958
271.0964854 0.9476704945
273.1121354 2.372459736
283.0964854 9.529359384
301.1070501 11.91249426

Name: +ve in-silico MS/MS by CFM-ID for WJCOVMMXCJSTCP-UHFFFAOYSA-N
ID: WJCOVMMXCJSTCP-UHFFFAOYSA-N
Comment: Energy2
Num peaks: 31
41.00219107 1.030490337
49.00727645 1.677024482
51.02292652 1.553152553
63.02292652 1.556530877
77.00219107 2.501202875
79.01784114 1.379285516
79.05422664 4.83675747
81.0334912 2.331225551
91.05422664 1.360152799
93.0334912 4.605958339
95.04914126 1.415814995
105.0334912 5.132400054
107.0127558 2.530429562
107.0491413 3.140913635
109.0284058 2.970362546
109.0647913 1.709576278
111.0440559 1.08391011
121.0284058 1.247582616
133.0284058 1.912385537
135.0440559 3.952727351
137.0597059 2.24046363
147.0076704 1.447514501
147.0440559 0.9774583506
149.0233204 3.322488591
151.0389705 1.871048959
153.0546206 2.460126237
159.0440559 1.525163715
163.0389705 6.052597881
165.0182351 1.251292299
179.0702706 1.06587342
181.0495352 1.361946465

Name: +ve in-silico MS/MS by CFM-ID for GTJNJTZVMPKMRD-UHFFFAOYSA-N
ID: GTJNJTZVMPKMRD-UHFFFAOYSA-N
Comment: Energy0
Num peaks: 6
137.0597059 2.911821726
163.0389705 4.575055947
181.0495352 5.840935954
269.0808353 2.88957593
283.0964854 13.18524577
301.1070501 52.40645454

Name: +ve in-silico MS/MS by CFM-ID for GTJNJTZVMPKMRD-UHFFFAOYSA-N
ID: GTJNJTZVMPKMRD-UHFFFAOYSA-N
Comment: Energy1
Num peaks: 19
79.05422664 2.634336282
91.05422664 0.7441508343
105.0334912 3.332301638
107.0491413 2.25221979
119.0491413 1.715024647
121.0647913 4.655527377
133.0284058 0.9100053233
135.0440559 3.889706753
137.0597059 1.750400892
163.0389705 21.58781109
179.0338851 2.221310447
181.0495352 5.331791111
265.0859207 1.043685066
269.0808353 2.152809679
271.0964854 0.955657479
273.1121354 2.551392101
275.0914 0.8777017122
283.0964854 9.629227934
301.1070501 12.06929968

Name: +ve in-silico MS/MS by CFM-ID for GTJNJTZVMPKMRD-UHFFFAOYSA-N
ID: GTJNJTZVMPKMRD-UHFFFAOYSA-N
Comment: Energy2
Num peaks: 31
41.00219107 1.047009713
49.00727645 2.337240463
51.02292652 1.913952104
53.03857658 2.228893515
63.02292652 1.58139668
67.01784114 1.823791959
77.00219107 1.192576423
79.05422664 5.104682429
81.0334912 1.453869714
91.05422664 1.393601349
105.0334912 5.255991786
107.0491413 3.669088532
109.0284058 2.474085742
109.0647913 2.153578076
111.0440559 1.210649715
121.0284058 1.408000394
123.0076704 2.873616791
125.0233204 0.9232024733
133.0284058 2.481197399
135.0440559 5.298253615
137.0597059 2.484312453
147.0440559 1.09106571
149.0233204 3.282523333
151.0389705 1.813850148
153.0546206 2.372698934
159.0440559 1.519134235
161.0597059 1.010598061
163.0389705 6.823106971
165.0182351 1.138252101
179.0702706 1.150397365
181.0495352 1.39334581

Name: +ve in-silico MS/MS by CFM-ID for XHPVKSBYQJUMTF-UHFFFAOYSA-N
ID: XHPVKSBYQJUMTF-UHFFFAOYSA-N
Comment: Energy0
Num peaks: 6
137.0597059 1.982348196
163.0389705 4.401560108
269.0808353 9.004573655
271.0964854 2.704533013
285.0757499 1.128705649
301.1070501 70.3596514

Name: +ve in-silico MS/MS by CFM-ID for XHPVKSBYQJUMTF-UHFFFAOYSA-N
ID: XHPVKSBYQJUMTF-UHFFFAOYSA-N
Comment: Energy1
Num peaks: 15
135.0440559 1.215590405
137.0597059 1.484784515
139.075356 1.537431931
163.0389705 8.99341872
241.0495352 1.284630642
241.0859207 2.344461962
243.0651853 3.405554615
245.0808353 1.278577517
247.0964854 2.782761402
257.0808353 2.272647437
269.0808353 11.61347496
271.0964854 4.099858581
273.1121354 3.377284955
285.0757499 1.735484342
301.1070501 33.59724668

Name: +ve in-silico MS/MS by CFM-ID for XHPVKSBYQJUMTF-UHFFFAOYSA-N
ID: XHPVKSBYQJUMTF-UHFFFAOYSA-N
Comment: Energy2
Num peaks: 31
53.00219107 0.9685492744
57.0334912 1.693368213
93.0334912 4.025992288
107.0127558 8.319736535
107.0491413 2.980867485
109.0284058 3.723521388
119.0127558 1.376097558
121.0284058 3.136572721
123.0440559 3.22863602
135.0440559 2.146315784
137.0597059 1.59933903
147.0440559 1.964827366
149.0233204 4.10183407
151.0389705 1.592414774
163.0389705 11.77891783
165.0546206 1.561441445
189.0546206 0.9612742025
199.075356 1.03848584
213.0546206 5.623108163
215.0702706 2.165797206
217.0859207 1.280915111
225.0546206 1.019325452
227.0702706 1.264541253
229.0495352 0.9204234567
239.0702706 1.76397749
243.0651853 1.159126426
245.0808353 1.13420076
255.0651853 3.531556587
257.0808353 1.282566826
269.0808353 1.441925779
273.1121354 1.208292371

Name: +ve in-silico MS/MS by CFM-ID for FIADGNVRKBPQEU-UHFFFAOYSA-N
ID: FIADGNVRKBPQEU-UHFFFAOYSA-N
Comment: Energy0
Num peaks: 7
94.06512568 4.091908989
96.08077574 5.575186521
98.0964258 3.301644925
199.0575978 3.382440599
265.104548 2.343856483
267.120198 3.769669599
296.1467471 58.86673384

Name: +ve in-silico MS/MS by CFM-ID for FIADGNVRKBPQEU-UHFFFAOYSA-N
ID: FIADGNVRKBPQEU-UHFFFAOYSA-N
Comment: Energy1
Num peaks: 28
44.04947561 1.102146377
58.06512568 1.936151381
67.05422664 1.181697445
72.08077574 1.071496144
91.05422664 2.0324848
94.06512568 6.646671774
96.08077574 6.074295619
97.01064758 1.412058429
98.0964258 1.670540036
105.0698767 1.383817275
108.0807757 3.988306788
110.0964258 5.176549419
184.1120759 1.213095047
186.1277259 1.603810279
192.0841469 1.118772698
199.0575978 1.786128706
201.0732478 1.910894686
209.0419477 1.040020976
212.143376 1.090180868
237.0732478 1.528327032
251.0888979 1.742227574
265.104548 4.078221019
267.120198 2.913625506
268.115447 1.855187471
269.1358481 0.9970881493
270.1310971 1.448288793
280.115447 2.363312264
296.1467471 19.72153037

Name: +ve in-silico MS/MS by CFM-ID for FIADGNVRKBPQEU-UHFFFAOYSA-N
ID: FIADGNVRKBPQEU-UHFFFAOYSA-N
Comment: Energy2
Num peaks: 31
15.02292652 1.598335542
44.04947561 1.162898786
53.03857658 1.383801453
58.06512568 2.606525832
65.03857658 2.541289884
67.05422664 2.514311569
70.06512568 1.069790763
79.05422664 1.924154899
81.06987671 1.557625434
82.06512568 1.890300817
91.05422664 1.433577585
94.06512568 4.48253976
96.08077574 2.7147742
101.0385766 1.834276947
103.0542266 1.678048826
105.0698767 1.120322127
106.0651257 1.591561144
108.0807757 1.232221964
153.0698767 1.564825996
179.0855268 1.527313667
184.1120759 1.156992826
193.1011768 2.460036436
194.0964258 1.839548615
207.1168269 3.200633902
219.1168269 1.081319117
221.132477 6.303903536
223.148127 3.029226087
236.143376 1.280926894
237.0732478 0.987323345
268.115447 1.056636327
280.115447 5.071799346

Name: +ve in-silico MS/MS by CFM-ID for UKRVQKUVWNDGMN-UHFFFAOYSA-N
ID: UKRVQKUVWNDGMN-UHFFFAOYSA-N
Comment: Energy0
Num peaks: 6
121.0647913 4.527574912
214.0723363 4.375534504
228.0879864 1.705468771
304.1192865 3.378217494
319.1189521 8.757619554
336.1455012 57.9824219

Name: +ve in-silico MS/MS by CFM-ID for UKRVQKUVWNDGMN-UHFFFAOYSA-N
ID: UKRVQKUVWNDGMN-UHFFFAOYSA-N
Comment: Energy1
Num peaks: 22
91.05422664 0.9777792433
107.0491413 2.560510186
121.0647913 16.01632148
123.0804414 1.228131517
135.0804414 0.9229775895
187.0614373 0.949119992
197.0457872 1.074407155
200.0566862 1.632676246
202.0723363 2.750155871
212.0566862 3.009945908
214.0723363 13.72952639
216.0879864 1.323722633
224.0566862 0.8746809057
226.0723363 1.219970989
228.0879864 3.268990263
277.0971541 0.8447339916
292.1080531 2.455191843
294.1237032 1.016755431
304.1192865 2.64691337
309.1346022 2.616609329
319.1189521 5.620891433
336.1455012 13.7150695

Name: +ve in-silico MS/MS by CFM-ID for UKRVQKUVWNDGMN-UHFFFAOYSA-N
ID: UKRVQKUVWNDGMN-UHFFFAOYSA-N
Comment: Energy2
Num peaks: 31
43.02907452 1.28796222
49.00727645 1.03704247
51.02292652 1.141179819
63.02292652 1.596308967
65.03857658 2.189101701
75.02292652 2.111198555
77.03857658 3.315783067
79.05422664 1.03909728
91.05422664 3.94691802
105.0334912 1.54630681
107.0491413 2.651686444
121.0647913 7.573758165
129.0447246 1.952990651
144.0556236 5.294609245
158.0712737 1.483088973
172.0505382 1.548549232
186.0774217 0.8702903318
187.0614373 1.303275998
197.0457872 2.377382163
198.0774217 1.106678514
199.0614373 2.643149535
200.0566862 1.088992099
212.0566862 2.156997384
214.0723363 4.593958573
224.0566862 1.237939622
226.0723363 0.8109826778
249.1022395 2.0701668
251.1178895 0.8116318927
292.1080531 2.644026972
293.1396876 1.015596706
320.1142011 0.948191903

Name: +ve in-silico MS/MS by CFM-ID for IBYCYJFUEJQSMK-UHFFFAOYSA-N
ID: IBYCYJFUEJQSMK-UHFFFAOYSA-N
Comment: Energy0
Num peaks: 6
44.04947561 0.9921943438
79.05422664 1.567927638
231.0571191 9.568699711
256.0523681 2.949063575
273.0789172 5.690721911
301.1102173 70.21676801

Name: +ve in-silico MS/MS by CFM-ID for IBYCYJFUEJQSMK-UHFFFAOYSA-N
ID: IBYCYJFUEJQSMK-UHFFFAOYSA-N
Comment: Energy1
Num peaks: 10
29.03857658 1.887963399
44.04947561 2.263594895
101.0385766 5.606694129
103.0542266 4.019340504
213.0465544 20.80631763
215.0622045 20.54326231
231.0571191 7.876206214
256.0523681 4.177044763
273.0789172 6.895745009
301.1102173 7.493999486

Name: +ve in-silico MS/MS by CFM-ID for IBYCYJFUEJQSMK-UHFFFAOYSA-N
ID: IBYCYJFUEJQSMK-UHFFFAOYSA-N
Comment: Energy2
Num peaks: 31
27.02292652 0.9883345818
29.03857658 2.021111876
40.01817548 2.131371586
42.03382555 1.165677089
44.04947561 6.220412389
46.06512568 1.838375011
49.00727645 2.471767548
51.02292652 1.135968957
63.02292652 1.508056743
79.05422664 1.594144411
96.98395416 1.906813922
98.99960423 2.534403496
103.0542266 1.130331427
115.0309044 1.120763596
119.0491413 2.4614625
128.0261533 1.429267965
130.0418034 0.9785807157
153.0101689 1.385236556
154.0054179 8.805450178
175.0057522 1.672497432
177.0214023 1.466980366
183.031967 1.095307416
193.0163169 1.783246987
195.031967 2.062821605
197.047617 1.523918016
213.0465544 5.408073657
215.0622045 1.02488156
231.0571191 7.388208215
256.0523681 1.556240134
273.0789172 1.083134774
285.0789172 1.676411361

Name: +ve in-silico MS/MS by CFM-ID for PHTUQLWOUWZIMZ-GZTJUZNOSA-N
ID: PHTUQLWOUWZIMZ-GZTJUZNOSA-N
Comment: Energy0
Num peaks: 6
84.08077574 2.526074722
86.0964258 2.353163594
211.0575978 2.211938604
251.0888979 15.71619887
280.115447 1.671029235
296.1467471 58.56528416

Name: +ve in-silico MS/MS by CFM-ID for PHTUQLWOUWZIMZ-GZTJUZNOSA-N
ID: PHTUQLWOUWZIMZ-GZTJUZNOSA-N
Comment: Energy1
Num peaks: 19
41.03857658 2.907903873
53.03857658 2.12799726
58.06512568 6.639483626
72.08077574 2.03350061
82.06512568 2.879098723
84.08077574 3.754012505
86.0964258 1.244519744
96.08077574 2.827841372
98.0964258 3.75860755
121.0106476 1.108132523
123.0262976 4.467222574
199.0575978 1.028168068
204.0841469 1.26131876
211.0575978 2.856838834
223.0575978 3.6668448
250.1590261 1.144902678
251.0888979 17.87895612
280.115447 2.697965817
296.1467471 16.17339631

Name: +ve in-silico MS/MS by CFM-ID for PHTUQLWOUWZIMZ-GZTJUZNOSA-N
ID: PHTUQLWOUWZIMZ-GZTJUZNOSA-N
Comment: Energy2
Num peaks: 31
15.02292652 1.694258177
39.02292652 1.750040658
41.03857658 5.078985103
51.02292652 1.288781402
53.03857658 2.795873861
58.06512568 7.646625997
70.06512568 1.313298505
72.08077574 1.718499818
81.06987671 1.409391746
83.08552677 1.114588208
91.05422664 2.993456154
103.0542266 2.359971691
123.0262976 1.195815566
129.0698767 1.392525119
145.0106476 1.259543836
159.0262976 1.207118241
161.0419477 1.083663629
179.0855268 1.928395872
191.0855268 1.112588559
197.0419477 1.089612268
199.0575978 1.189607053
205.1011768 3.337723935
211.0575978 3.023653883
223.0575978 3.612718681
235.0575978 1.333634531
237.0732478 1.834991921
251.0888979 2.609086587
253.104548 1.074056849
254.0997969 1.159729173
270.1310971 1.586492581
280.115447 4.593055364

Name: +ve in-silico MS/MS by CFM-ID for GCZHGOLJMYRJHB-YYWQGFNFSA-N
ID: GCZHGOLJMYRJHB-YYWQGFNFSA-N
Comment: Energy0
Num peaks: 6
260.1281199 0.4476114267
266.102299 0.403892682
268.1179491 0.2931199018
278.1386845 13.07838626
280.1179491 1.001704449
296.1492492 84.082111

Name: +ve in-silico MS/MS by CFM-ID for GCZHGOLJMYRJHB-YYWQGFNFSA-N
ID: GCZHGOLJMYRJHB-YYWQGFNFSA-N
Comment: Energy1
Num peaks: 6
260.1281199 2.83854404
262.1073844 0.8891496086
268.1179491 0.4208725734
278.1386845 24.29729409
280.1179491 1.997616602
296.1492492 68.36719706

Name: +ve in-silico MS/MS by CFM-ID for GCZHGOLJMYRJHB-YYWQGFNFSA-N
ID: GCZHGOLJMYRJHB-YYWQGFNFSA-N
Comment: Energy2
Num peaks: 8
250.1073844 6.99709888
252.1230345 7.519397832
260.1281199 11.08849532
262.1073844 17.22919865
268.1179491 4.509480167
278.1386845 19.90821483
280.1179491 8.358765837
296.1492492 4.567521581

Name: +ve in-silico MS/MS by CFM-ID for ZSTPNQLNQBRLQF-XQZRWRMTSA-N
ID: ZSTPNQLNQBRLQF-XQZRWRMTSA-N
Comment: Energy0
Num peaks: 6
268.0968197 5.55026098
270.1124698 3.332632763
286.1073844 5.135894823
288.1230345 4.219442773
300.1230345 39.87440245
318.1335992 30.55305952

Name: +ve in-silico MS/MS by CFM-ID for ZSTPNQLNQBRLQF-XQZRWRMTSA-N
ID: ZSTPNQLNQBRLQF-XQZRWRMTSA-N
Comment: Energy1
Num peaks: 15
214.0498695 1.125045207
230.0811697 1.159145757
240.0655196 2.699100026
242.0811697 1.248616786
244.0604342 1.724035432
244.0968197 1.382353082
258.0760843 1.079505476
268.0968197 5.646243498
270.1124698 8.02797729
272.1281199 9.447186856
282.1124698 1.335653528
286.1073844 2.505882071
288.1230345 4.360123375
300.1230345 30.47337682
318.1335992 8.307369518

Name: +ve in-silico MS/MS by CFM-ID for ZSTPNQLNQBRLQF-XQZRWRMTSA-N
ID: ZSTPNQLNQBRLQF-XQZRWRMTSA-N
Comment: Energy2
Num peaks: 31
49.00727645 1.139851137
53.03857658 2.449844016
123.0440559 1.722788817
125.0597059 1.797234758
176.070605 0.8838890062
200.070605 0.8447691462
202.086255 0.9547890043
212.070605 1.67722382
214.086255 2.279538604
226.086255 4.749060816
228.1019051 4.131182657
230.0811697 3.453506322
240.0655196 1.475047176
240.1019051 0.9924797008
242.0811697 5.637206889
244.0968197 9.930772608
246.1124698 1.799892809
254.0811697 1.622625859
254.1175552 1.821332553
256.0968197 6.142792334
258.0760843 2.496443776
268.0968197 1.919793418
270.1124698 2.944332369
272.0917343 1.474417522
272.1281199 2.257405616
274.1073844 1.866979623
282.1124698 1.044477869
284.0917343 1.010749957
286.1073844 1.036804526
300.1230345 1.101082842
302.102299 0.8631368471

Name: +ve in-silico MS/MS by CFM-ID for IERGURVELWCYAW-LLVKDONJSA-N
ID: IERGURVELWCYAW-LLVKDONJSA-N
Comment: Energy0
Num peaks: 9
107.0491413 2.234079688
121.0647913 4.948511912
145.0647913 4.09056395
147.0804414 2.359972483
153.0182351 14.34737969
193.0495352 2.461436546
269.0808353 2.7907099
283.0964854 8.331401778
301.1070501 39.66704782

Name: +ve in-silico MS/MS by CFM-ID for IERGURVELWCYAW-LLVKDONJSA-N
ID: IERGURVELWCYAW-LLVKDONJSA-N
Comment: Energy1
Num peaks: 21
107.0491413 4.333576974
121.0647913 9.829474307
123.0804414 1.481351654
133.0647913 1.826881617
135.0804414 4.37778534
137.0233204 3.008802374
145.0647913 1.418187478
147.0804414 2.682925981
149.0960915 4.054401386
153.0182351 17.88509877
175.0389705 1.081310352
175.075356 2.298398309
179.0338851 1.053193677
191.0338851 1.401384399
193.0495352 3.986403535
269.0808353 1.407159497
271.0964854 1.719182164
273.1121354 2.984450929
283.0964854 4.112130754
285.0757499 1.738807855
301.1070501 7.638009107

Name: +ve in-silico MS/MS by CFM-ID for IERGURVELWCYAW-LLVKDONJSA-N
ID: IERGURVELWCYAW-LLVKDONJSA-N
Comment: Energy2
Num peaks: 31
39.02292652 2.051572041
63.02292652 2.092681726
65.03857658 1.093491928
69.0334912 1.817624199
75.02292652 2.849824213
77.03857658 2.199779621
79.05422664 1.520030708
81.0334912 0.9011362889
83.01275576 1.923149374
85.02840582 2.056168297
89.03857658 2.039891162
91.05422664 2.645451551
99.04405588 0.8908955671
103.0542266 2.775329699
105.0334912 1.03224676
105.0698767 1.209280814
107.0491413 4.006285034
111.0076704 1.276731893
117.0698767 3.551509013
121.0647913 3.900989351
125.0233204 1.192461351
129.0334912 1.230494885
131.0491413 1.001631166
133.0647913 1.325531595
137.0233204 5.581251726
139.0389705 1.970645361
145.0647913 3.442464054
147.0804414 1.228080712
153.0182351 9.675695156
161.0597059 1.009048609
273.1121354 1.411052138

Name: +ve in-silico MS/MS by CFM-ID for POMCQPYWKLKBSX-UHFFFAOYSA-N
ID: POMCQPYWKLKBSX-UHFFFAOYSA-N
Comment: Energy0
Num peaks: 6
257.0444498 1.631376432
269.0808353 3.655318408
273.0757499 1.387270769
283.0964854 13.38636302
285.0757499 1.19750366
301.1070501 65.51315404

Name: +ve in-silico MS/MS by CFM-ID for POMCQPYWKLKBSX-UHFFFAOYSA-N
ID: POMCQPYWKLKBSX-UHFFFAOYSA-N
Comment: Energy1
Num peaks: 21
27.02292652 0.8734733715
29.03857658 3.413142308
41.03857658 1.037416396
43.05422664 4.440038999
45.06987671 1.30019618
215.0338851 0.9560653649
231.0651853 1.570041245
241.0495352 0.9976160279
255.0651853 1.095339285
257.0444498 6.677378948
257.0808353 1.659064764
259.0964854 1.515666709
265.0859207 1.433855942
269.0808353 4.315785291
271.0600999 1.131687775
271.0964854 2.318414708
273.0757499 1.494289216
273.1121354 4.223322654
283.0964854 11.21549415
285.0757499 1.846702812
301.1070501 26.8435715

Name: +ve in-silico MS/MS by CFM-ID for POMCQPYWKLKBSX-UHFFFAOYSA-N
ID: POMCQPYWKLKBSX-UHFFFAOYSA-N
Comment: Energy2
Num peaks: 31
25.00727645 1.869934874
27.02292652 0.9859805207
29.03857658 1.030328259
39.02292652 3.437095125
43.05422664 3.683870543
49.00727645 0.9047167744
51.02292652 7.382666356
53.03857658 3.028316856
55.01784114 1.655575903
55.05422664 1.687468692
57.0334912 2.273697246
65.03857658 6.88051109
67.05422664 1.038634717
137.0597059 1.808626739
163.0389705 1.109063195
189.0546206 1.37538858
205.0495352 3.675525774
215.0338851 2.109389858
217.0495352 1.855884729
229.0495352 1.236462873
241.0495352 3.181831626
243.0651853 2.520256088
253.0859207 1.081279786
255.0651853 0.9685385824
257.0444498 2.571006196
257.0808353 1.731384311
265.0859207 1.269454012
267.0651853 1.251865055
269.0808353 1.082851886
283.0964854 1.198191711
285.0757499 1.695967276

Name: +ve in-silico MS/MS by CFM-ID for RAEBFGPECBAEAA-DLBZAZTESA-N
ID: RAEBFGPECBAEAA-DLBZAZTESA-N
Comment: Energy0
Num peaks: 6
153.0546206 2.777990542
181.0495352 4.789822657
269.0808353 6.834427617
271.0964854 2.535488388
283.0964854 8.799156947
301.1070501 57.80030531

Name: +ve in-silico MS/MS by CFM-ID for RAEBFGPECBAEAA-DLBZAZTESA-N
ID: RAEBFGPECBAEAA-DLBZAZTESA-N
Comment: Energy1
Num peaks: 19
79.05422664 3.183414921
91.05422664 7.367715039
105.0334912 2.681473796
107.0491413 7.068646448
121.0647913 1.62134031
137.0597059 3.237294434
165.0546206 5.180466246
179.0338851 3.543473566
181.0495352 9.972652747
195.0651853 1.360478232
223.0600999 1.648632003
243.0651853 1.936708585
247.0964854 1.621652093
269.0808353 4.797406761
271.0964854 2.560886946
273.1121354 2.354256001
283.0964854 4.77887947
285.0757499 1.792675044
301.1070501 13.61680585

Name: +ve in-silico MS/MS by CFM-ID for RAEBFGPECBAEAA-DLBZAZTESA-N
ID: RAEBFGPECBAEAA-DLBZAZTESA-N
Comment: Energy2
Num peaks: 31
49.00727645 2.470680394
51.02292652 1.893539211
55.01784114 1.9400723
56.99710569 1.116598948
57.0334912 1.081581784
63.02292652 2.806091756
65.03857658 1.865162487
79.05422664 2.657490514
81.0334912 0.9154492497
83.04914126 0.9262964577
91.05422664 7.265388199
93.06987671 2.771007798
97.02840582 2.639964544
105.0334912 6.135809122
107.0491413 4.354705586
111.0440559 3.348761308
117.0334912 1.814641562
119.0491413 0.9612536892
123.0440559 5.321553849
135.0440559 1.325517567
137.0597059 1.711293055
149.0233204 5.299821039
151.0389705 2.978061881
153.0546206 3.441964795
165.0182351 2.572522563
165.0546206 2.693393375
179.0338851 0.8513091132
181.0495352 1.015316313
243.0651853 1.454982448
245.0808353 2.017598575
285.0757499 0.8560866322

Name: +ve in-silico MS/MS by CFM-ID for KGAWRWQNTRNZSG-AATRIKPKSA-N
ID: KGAWRWQNTRNZSG-AATRIKPKSA-N
Comment: Energy0
Num peaks: 11
58.06512568 2.775548244
72.08077574 17.81762978
90.09134042 1.979949164
130.086255 1.32254028
165.0546206 8.098799617
167.0702706 2.067362269
169.0859207 1.799398695
189.0546206 1.574883171
207.0651853 10.90907167
278.1386845 3.425184762
296.1492492 29.01219821

Name: +ve in-silico MS/MS by CFM-ID for KGAWRWQNTRNZSG-AATRIKPKSA-N
ID: KGAWRWQNTRNZSG-AATRIKPKSA-N
Comment: Energy1
Num peaks: 21
46.06512568 1.095819384
58.06512568 7.814522883
72.08077574 23.7718022
74.0600403 2.036680019
90.09134042 2.418737458
126.0549549 1.031476927
128.070605 1.037986653
135.0440559 1.00448571
137.0597059 1.430685696
149.0597059 1.077309126
153.0546206 1.177143024
165.0546206 9.014613193
167.0702706 3.256212618
177.0546206 1.359899058
179.0702706 4.890313864
189.0546206 2.578124608
207.0651853 8.404354879
264.1230345 1.181463308
266.1386845 1.344850333
278.1386845 1.073448438
296.1492492 3.702641482

Name: +ve in-silico MS/MS by CFM-ID for KGAWRWQNTRNZSG-AATRIKPKSA-N
ID: KGAWRWQNTRNZSG-AATRIKPKSA-N
Comment: Energy2
Num peaks: 31
15.02292652 2.072639313
25.00727645 1.572794682
41.00219107 1.418838233
42.03382555 0.7480228302
44.04947561 0.9145700675
46.06512568 1.935485128
55.01784114 0.7488903258
56.04947561 2.055699126
58.06512568 8.940438833
68.04947561 0.8635682997
70.06512568 1.689038439
72.08077574 12.03376359
79.01784114 1.426803024
81.0334912 0.6597226017
95.04914126 3.820243273
107.0491413 1.056697476
135.0440559 4.793070583
137.0597059 3.083984694
147.0440559 0.9654395106
149.0597059 1.236679991
151.0389705 1.17974954
153.0546206 3.585481799
155.0702706 0.9270104024
163.0389705 1.291129574
165.0546206 9.050225142
166.086255 0.799545896
167.0702706 1.944404359
177.0546206 1.225355524
179.0702706 2.511454304
207.0651853 1.608967375
209.0808353 0.6739591298

Name: +ve in-silico MS/MS by CFM-ID for QETFXXXVFOYOIP-KPKJPENVSA-N
ID: QETFXXXVFOYOIP-KPKJPENVSA-N
Comment: Energy0
Num peaks: 8
135.0440559 3.642524548
161.0233204 3.131743167
163.0389705 4.225872927
177.0546206 3.834586498
269.0808353 6.185098415
271.0964854 3.880347045
283.0964854 8.595004157
301.1070501 47.78028209

Name: +ve in-silico MS/MS by CFM-ID for QETFXXXVFOYOIP-KPKJPENVSA-N
ID: QETFXXXVFOYOIP-KPKJPENVSA-N
Comment: Energy1
Num peaks: 24
41.00219107 2.128227969
53.00219107 2.178335841
123.0440559 3.586221283
125.0597059 2.680810424
135.0440559 10.01247828
137.0597059 1.821801742
147.0440559 2.58997289
149.0597059 0.9359053569
159.0440559 1.44566906
161.0233204 5.798208301
163.0389705 5.41488645
165.0546206 1.081500262
173.0233204 2.083672942
175.0389705 3.988075383
177.0546206 6.801485936
179.0702706 1.709269283
191.0702706 1.086391226
243.0651853 0.9106194847
257.0808353 1.272305612
269.0808353 3.831531299
271.0964854 3.087527936
273.1121354 3.267803134
283.0964854 4.528183282
301.1070501 8.525434474

Name: +ve in-silico MS/MS by CFM-ID for QETFXXXVFOYOIP-KPKJPENVSA-N
ID: QETFXXXVFOYOIP-KPKJPENVSA-N
Comment: Energy2
Num peaks: 31
53.00219107 1.480012032
55.01784114 2.115394564
65.00219107 1.254873124
81.0334912 1.35435265
105.0334912 4.590530832
107.0491413 2.755803424
121.0284058 1.24145301
123.0440559 1.400575258
133.0284058 3.459970421
135.0440559 9.65344149
137.0597059 1.917372174
147.0440559 6.399199857
149.0597059 2.474979358
159.0440559 1.363509943
161.0233204 2.917002107
161.0597059 1.167240208
163.0389705 3.023064165
175.0389705 1.03784172
177.0546206 1.177187324
201.0546206 1.021186285
239.0702706 1.267701622
243.0651853 1.087548338
245.0808353 1.603250391
253.0859207 1.497762072
255.0651853 2.805229948
257.0808353 1.571989487
259.0964854 1.297912084
269.0808353 1.439530891
271.0964854 1.51023322
273.1121354 2.47857096
285.0757499 1.378721684

Name: +ve in-silico MS/MS by CFM-ID for TWLNYYJLBFJFPS-NSCUHMNNSA-N
ID: TWLNYYJLBFJFPS-NSCUHMNNSA-N
Comment: Energy0
Num peaks: 8
121.0284058 14.23197205
135.0440559 5.59517256
137.0597059 2.89715587
139.0389705 3.031471172
161.0597059 2.40927986
163.075356 17.35008685
283.0964854 2.421227131
301.1070501 32.3833993

Name: +ve in-silico MS/MS by CFM-ID for TWLNYYJLBFJFPS-NSCUHMNNSA-N
ID: TWLNYYJLBFJFPS-NSCUHMNNSA-N
Comment: Energy1
Num peaks: 19
39.02292652 2.150697613
121.0284058 15.22975883
123.0440559 2.025572241
131.0491413 2.457927711
133.0647913 3.583525193
135.0440559 3.257119706
135.0804414 6.286731281
137.0597059 1.47142609
139.0389705 1.279209952
161.0233204 1.56235595
161.0597059 1.982699358
163.075356 28.25170922
177.0546206 1.167042894
257.0808353 0.9828607308
269.0808353 1.08793045
271.0964854 1.302203844
273.1121354 1.10114276
283.0964854 1.43888024
301.1070501 4.290454054

Name: +ve in-silico MS/MS by CFM-ID for TWLNYYJLBFJFPS-NSCUHMNNSA-N
ID: TWLNYYJLBFJFPS-NSCUHMNNSA-N
Comment: Energy2
Num peaks: 31
39.02292652 1.581917081
49.00727645 1.971046549
51.02292652 1.047865231
55.01784114 0.7719732413
63.02292652 3.643511889
65.03857658 2.582410374
67.01784114 0.9296631916
67.05422664 0.6245825096
77.00219107 3.681795503
79.01784114 4.352221518
79.05422664 0.7878990836
89.00219107 1.558472992
91.01784114 2.499528796
91.05422664 1.224103842
93.0334912 6.005991186
95.04914126 1.617488888
105.0334912 3.692150598
107.0491413 2.442438256
109.0284058 0.7923228927
109.0647913 1.087411482
119.0491413 0.7940031955
121.0284058 19.4237867
123.0440559 2.977661572
131.0491413 0.7747703845
133.0647913 1.160109413
135.0440559 2.613447414
135.0804414 0.6206263421
137.0597059 1.120115492
147.0440559 1.723477263
163.075356 2.3271298
257.0808353 0.7395036412

Name: +ve in-silico MS/MS by CFM-ID for YVBGQNQUTOVRER-SJCJKPOMSA-N
ID: YVBGQNQUTOVRER-SJCJKPOMSA-N
Comment: Energy0
Num peaks: 6
109.0647913 1.977327188
123.0440559 7.877472693
139.0389705 26.79124768
269.0808353 4.33419974
271.0964854 1.730931373
301.1070501 42.85399472

Name: +ve in-silico MS/MS by CFM-ID for YVBGQNQUTOVRER-SJCJKPOMSA-N
ID: YVBGQNQUTOVRER-SJCJKPOMSA-N
Comment: Energy1
Num peaks: 18
107.0491413 1.571588195
111.0440559 1.898294787
123.0440559 8.565895691
139.0389705 15.43549944
147.0440559 1.028521265
153.0546206 2.02172684
161.0597059 3.310086425
163.075356 1.029172849
175.0389705 1.236622607
177.0546206 2.545246758
179.0702706 3.016708386
257.0808353 1.35930901
269.0808353 5.936385173
271.0964854 3.566610324
273.1121354 3.23409416
283.0964854 2.881615529
285.0757499 4.541116783
301.1070501 17.36050148

Name: +ve in-silico MS/MS by CFM-ID for YVBGQNQUTOVRER-SJCJKPOMSA-N
ID: YVBGQNQUTOVRER-SJCJKPOMSA-N
Comment: Energy2
Num peaks: 29
15.02292652 1.159551165
39.02292652 1.769053276
49.00727645 2.88096393
51.02292652 5.099606087
53.00219107 2.750334519
53.03857658 0.9908654834
55.01784114 1.708139979
65.03857658 3.679422452
67.01784114 3.774057987
69.0334912 3.42628924
71.01275576 2.327989066
81.0334912 1.500144503
93.0334912 1.425848992
95.01275576 2.579634833
95.04914126 3.543610871
97.02840582 4.995344353
107.0491413 1.964397061
109.0284058 2.532094619
109.0647913 1.827292136
111.0440559 5.186652487
113.0233204 1.041076489
123.0440559 6.718844664
125.0233204 1.09479304
125.0597059 0.7743791866
139.0389705 7.123747925
147.0440559 4.048359669
175.0389705 2.942094106
243.0651853 0.7613009608
269.0808353 1.001217859

Name: +ve in-silico MS/MS by CFM-ID for ALLCCEWBLKBKBO-UHFFFAOYSA-N
ID: ALLCCEWBLKBKBO-UHFFFAOYSA-N
Comment: Energy0
Num peaks: 6
269.0808353 4.650941663
271.0964854 1.935336342
273.1121354 0.8540879408
283.0964854 1.695064063
285.0757499 1.401564352
301.1070501 86.10995832

Name: +ve in-silico MS/MS by CFM-ID for ALLCCEWBLKBKBO-UHFFFAOYSA-N
ID: ALLCCEWBLKBKBO-UHFFFAOYSA-N
Comment: Energy1
Num peaks: 7
241.0859207 2.452826708
257.0808353 4.23494166
269.0808353 8.804247948
271.0964854 5.143749482
273.1121354 6.545878847
285.0757499 2.770050876
301.1070501 50.4523047

Name: +ve in-silico MS/MS by CFM-ID for ALLCCEWBLKBKBO-UHFFFAOYSA-N
ID: ALLCCEWBLKBKBO-UHFFFAOYSA-N
Comment: Energy2
Num peaks: 26
15.02292652 1.250366147
143.0491413 1.644364759
171.0440559 2.434536938
173.0597059 3.330861846
183.0440559 1.808279383
185.0597059 3.844667484
187.075356 2.185485009
197.0597059 1.532440913
199.075356 3.449445115
201.0546206 2.435084795
213.0546206 6.741038308
215.0702706 5.492612937
225.0546206 3.146639842
227.0702706 4.27189489
229.0859207 3.314893354
239.0702706 4.00086723
241.0859207 2.191150204
253.0495352 2.194198111
253.0859207 1.768218986
255.0651853 8.288425755
257.0808353 5.034127997
267.0651853 1.704682795
269.0444498 1.946638033
269.0808353 2.541902576
271.0964854 1.381918243
285.0757499 2.81175473

Name: +ve in-silico MS/MS by CFM-ID for ICUCUXZJAYHKLS-SJKOYZFVSA-N
ID: ICUCUXZJAYHKLS-SJKOYZFVSA-N
Comment: Energy0
Num peaks: 6
95.04914126 1.959849502
139.075356 2.580859463
269.0808353 3.726951439
271.0964854 2.17505196
283.0964854 2.122222644
301.1070501 72.7358373

Name: +ve in-silico MS/MS by CFM-ID for ICUCUXZJAYHKLS-SJKOYZFVSA-N
ID: ICUCUXZJAYHKLS-SJKOYZFVSA-N
Comment: Energy1
Num peaks: 18
95.04914126 1.042306586
111.0440559 1.133854081
123.0440559 3.520865796
137.0597059 2.067345496
147.0440559 1.034053217
153.0546206 5.407407062
165.0546206 0.9799069695
177.0546206 1.048010458
191.0702706 2.330895656
207.0651853 2.397520365
257.0808353 3.224133509
259.0964854 1.125095273
269.0808353 5.197140735
271.0964854 4.940252735
273.1121354 3.570142134
283.0964854 5.336854001
285.0757499 6.905605902
301.1070501 29.33683709

Name: +ve in-silico MS/MS by CFM-ID for ICUCUXZJAYHKLS-SJKOYZFVSA-N
ID: ICUCUXZJAYHKLS-SJKOYZFVSA-N
Comment: Energy2
Num peaks: 31
39.02292652 1.833512843
49.00727645 2.713956568
51.02292652 3.764110235
53.00219107 1.788298168
63.02292652 2.165517136
65.03857658 8.684124824
67.01784114 1.638106879
69.0334912 3.326691395
79.01784114 1.326828783
79.05422664 1.77513327
81.0334912 3.324029446
93.0334912 0.9088163674
95.04914126 6.524162726
97.06479133 4.375788599
107.0491413 1.859119685
111.0440559 2.542523602
121.0284058 1.203110734
123.0440559 7.366267492
137.0597059 1.931326317
139.075356 2.088049271
147.0440559 2.418964091
149.0597059 1.201691965
151.075356 0.9159888595
163.0389705 1.626605445
169.0284058 1.25588813
177.0546206 2.595653251
213.0546206 1.155629973
243.0651853 1.085044404
257.0808353 1.504722102
269.0808353 1.893578121
285.0757499 1.465319592

Name: +ve in-silico MS/MS by CFM-ID for MCOTTYOKTYHERV-UHFFFAOYSA-N
ID: MCOTTYOKTYHERV-UHFFFAOYSA-N
Comment: Energy0
Num peaks: 8
215.0702706 3.059245108
229.0495352 4.227769782
231.0651853 2.320813885
233.0808353 5.371472652
241.0859207 5.188882376
269.0808353 14.33834067
283.0964854 3.12256745
301.1070501 44.53715567

Name: +ve in-silico MS/MS by CFM-ID for MCOTTYOKTYHERV-UHFFFAOYSA-N
ID: MCOTTYOKTYHERV-UHFFFAOYSA-N
Comment: Energy1
Num peaks: 24
41.00219107 2.302276366
41.03857658 2.007125901
57.0334912 1.105873809
59.04914126 3.419002366
69.0334912 2.47174385
73.06479133 1.097235552
171.0440559 1.104449523
199.0389705 2.586522609
201.0546206 1.270385866
215.0338851 2.369392395
217.0495352 2.357637122
227.0338851 1.254525042
229.0495352 2.976212478
231.0651853 3.287353958
241.0495352 2.502135548
241.0859207 5.909681083
243.0651853 1.613913493
243.1015708 1.188643492
257.0444498 2.394941264
259.0600999 6.906044071
269.0808353 9.535403307
273.1121354 1.359003593
283.0964854 4.032206591
301.1070501 15.27739829

Name: +ve in-silico MS/MS by CFM-ID for MCOTTYOKTYHERV-UHFFFAOYSA-N
ID: MCOTTYOKTYHERV-UHFFFAOYSA-N
Comment: Energy2
Num peaks: 31
41.03857658 1.455705297
49.00727645 1.589175122
51.02292652 1.398418861
69.0334912 1.336732829
83.04914126 1.518001715
115.0542266 2.955077891
129.0334912 1.022862323
131.0491413 1.139968917
141.0334912 6.661969012
143.0491413 2.882087796
157.0284058 2.54898985
157.0647913 4.771533262
159.0440559 1.056060418
171.0440559 7.194411956
173.0597059 2.871278327
183.0440559 8.756582419
185.0233204 1.832566142
185.0597059 1.83799911
187.075356 1.091351857
197.0233204 2.094955775
199.0389705 5.450406584
201.0546206 3.52475574
203.0702706 1.062244054
213.0546206 1.606174591
215.0338851 1.408988021
215.0702706 4.941739914
227.0702706 1.537808073
229.0495352 1.824102902
231.0651853 0.9759594371
241.0859207 1.028762877
253.0859207 0.9812165164

Name: +ve in-silico MS/MS by CFM-ID for ATGABXDKTMWXAQ-GIFBOUKESA-N
ID: ATGABXDKTMWXAQ-GIFBOUKESA-N
Comment: Energy0
Num peaks: 6
272.1281199 1.71375233
274.1437699 1.68482393
288.1230345 4.94375463
290.1386845 2.264400337
300.1230345 12.96767074
318.1335992 58.29229046

Name: +ve in-silico MS/MS by CFM-ID for ATGABXDKTMWXAQ-GIFBOUKESA-N
ID: ATGABXDKTMWXAQ-GIFBOUKESA-N
Comment: Energy1
Num peaks: 24
82.06512568 2.266917719
84.08077574 2.56802235
94.06512568 1.482679997
96.08077574 1.706696215
106.0651257 1.339598315
108.0807757 2.184693802
110.0964258 1.468056601
126.0913404 2.146261047
128.1069905 1.118327412
135.0440559 3.238340784
152.1069905 1.000674916
170.1175552 1.383388918
256.1332052 1.652043449
260.1281199 1.888496072
270.1124698 2.032448216
272.1281199 4.296890753
274.1437699 3.072714172
282.1124698 1.397478314
286.1073844 1.673976439
288.1230345 4.571510152
290.1386845 13.3966202
300.1230345 8.648425602
302.102299 1.053149082
318.1335992 14.45484538

Name: +ve in-silico MS/MS by CFM-ID for ATGABXDKTMWXAQ-GIFBOUKESA-N
ID: ATGABXDKTMWXAQ-GIFBOUKESA-N
Comment: Energy2
Num peaks: 31
15.02292652 1.242321825
30.03382555 0.7204326899
44.04947561 0.9900819316
51.02292652 1.113363028
53.03857658 0.9853807181
55.05422664 1.323207649
67.01784114 0.7938551378
80.04947561 3.236720919
81.0334912 1.298610923
82.06512568 6.934343226
84.08077574 1.911773456
94.06512568 1.84266757
96.08077574 8.089774652
98.0964258 1.736010754
106.0651257 4.258282156
108.0807757 1.342789886
110.0964258 2.043202873
124.0756904 5.339129137
126.0913404 3.899837992
135.0440559 3.928075794
163.0389705 0.73717099
254.1175552 1.028650456
256.1332052 1.374307035
260.1281199 1.086091342
270.1124698 1.796257226
272.1281199 1.840457433
275.0914 0.7268052609
287.0914 0.9075284617
289.1070501 0.87828473
300.1230345 0.7852224379
302.102299 1.151921222

Name: +ve in-silico MS/MS by CFM-ID for RAEBFGPECBAEAA-IAGOWNOFSA-N
ID: RAEBFGPECBAEAA-IAGOWNOFSA-N
Comment: Energy0
Num peaks: 6
153.0546206 2.777990542
181.0495352 4.789822657
269.0808353 6.834427617
271.0964854 2.535488388
283.0964854 8.799156947
301.1070501 57.80030531

Name: +ve in-silico MS/MS by CFM-ID for RAEBFGPECBAEAA-IAGOWNOFSA-N
ID: RAEBFGPECBAEAA-IAGOWNOFSA-N
Comment: Energy1
Num peaks: 19
79.05422664 3.183414921
91.05422664 7.367715039
105.0334912 2.681473796
107.0491413 7.068646448
121.0647913 1.62134031
137.0597059 3.237294434
165.0546206 5.180466246
179.0338851 3.543473566
181.0495352 9.972652747
195.0651853 1.360478232
223.0600999 1.648632003
243.0651853 1.936708585
247.0964854 1.621652093
269.0808353 4.797406761
271.0964854 2.560886946
273.1121354 2.354256001
283.0964854 4.77887947
285.0757499 1.792675044
301.1070501 13.61680585

Name: +ve in-silico MS/MS by CFM-ID for RAEBFGPECBAEAA-IAGOWNOFSA-N
ID: RAEBFGPECBAEAA-IAGOWNOFSA-N
Comment: Energy2
Num peaks: 31
49.00727645 2.470680394
51.02292652 1.893539211
55.01784114 1.9400723
56.99710569 1.116598948
57.0334912 1.081581784
63.02292652 2.806091756
65.03857658 1.865162487
79.05422664 2.657490514
81.0334912 0.9154492497
83.04914126 0.9262964577
91.05422664 7.265388199
93.06987671 2.771007798
97.02840582 2.639964544
105.0334912 6.135809122
107.0491413 4.354705586
111.0440559 3.348761308
117.0334912 1.814641562
119.0491413 0.9612536892
123.0440559 5.321553849
135.0440559 1.325517567
137.0597059 1.711293055
149.0233204 5.299821039
151.0389705 2.978061881
153.0546206 3.441964795
165.0182351 2.572522563
165.0546206 2.693393375
179.0338851 0.8513091132
181.0495352 1.015316313
243.0651853 1.454982448
245.0808353 2.017598575
285.0757499 0.8560866322

Name: +ve in-silico MS/MS by CFM-ID for ATGABXDKTMWXAQ-YDJYNKLNSA-N
ID: ATGABXDKTMWXAQ-YDJYNKLNSA-N
Comment: Energy0
Num peaks: 6
272.1281199 1.71375233
274.1437699 1.68482393
288.1230345 4.94375463
290.1386845 2.264400337
300.1230345 12.96767074
318.1335992 58.29229046

Name: +ve in-silico MS/MS by CFM-ID for ATGABXDKTMWXAQ-YDJYNKLNSA-N
ID: ATGABXDKTMWXAQ-YDJYNKLNSA-N
Comment: Energy1
Num peaks: 24
82.06512568 2.266917719
84.08077574 2.56802235
94.06512568 1.482679997
96.08077574 1.706696215
106.0651257 1.339598315
108.0807757 2.184693802
110.0964258 1.468056601
126.0913404 2.146261047
128.1069905 1.118327412
135.0440559 3.238340784
152.1069905 1.000674916
170.1175552 1.383388918
256.1332052 1.652043449
260.1281199 1.888496072
270.1124698 2.032448216
272.1281199 4.296890753
274.1437699 3.072714172
282.1124698 1.397478314
286.1073844 1.673976439
288.1230345 4.571510152
290.1386845 13.3966202
300.1230345 8.648425602
302.102299 1.053149082
318.1335992 14.45484538

Name: +ve in-silico MS/MS by CFM-ID for ATGABXDKTMWXAQ-YDJYNKLNSA-N
ID: ATGABXDKTMWXAQ-YDJYNKLNSA-N
Comment: Energy2
Num peaks: 31
15.02292652 1.242321825
30.03382555 0.7204326899
44.04947561 0.9900819316
51.02292652 1.113363028
53.03857658 0.9853807181
55.05422664 1.323207649
67.01784114 0.7938551378
80.04947561 3.236720919
81.0334912 1.298610923
82.06512568 6.934343226
84.08077574 1.911773456
94.06512568 1.84266757
96.08077574 8.089774652
98.0964258 1.736010754
106.0651257 4.258282156
108.0807757 1.342789886
110.0964258 2.043202873
124.0756904 5.339129137
126.0913404 3.899837992
135.0440559 3.928075794
163.0389705 0.73717099
254.1175552 1.028650456
256.1332052 1.374307035
260.1281199 1.086091342
270.1124698 1.796257226
272.1281199 1.840457433
275.0914 0.7268052609
287.0914 0.9075284617
289.1070501 0.87828473
300.1230345 0.7852224379
302.102299 1.151921222

Name: +ve in-silico MS/MS by CFM-ID for FZXGYDDZQUQTJO-UHFFFAOYSA-N
ID: FZXGYDDZQUQTJO-UHFFFAOYSA-N
Comment: Energy0
Num peaks: 6
241.0859207 6.544501198
243.1015708 1.672248933
269.0808353 20.46109826
271.0964854 2.744680005
283.0964854 2.814316822
301.1070501 55.04894062

Name: +ve in-silico MS/MS by CFM-ID for FZXGYDDZQUQTJO-UHFFFAOYSA-N
ID: FZXGYDDZQUQTJO-UHFFFAOYSA-N
Comment: Energy1
Num peaks: 15
201.0910061 0.9534114652
209.0597059 1.06404236
225.0546206 1.48440032
227.0702706 1.170578852
229.0859207 1.445967782
239.0702706 2.251470353
241.0859207 9.031976788
243.1015708 2.022091805
251.0702706 2.568333451
269.0808353 19.813839
271.0964854 2.154205244
273.1121354 1.030300858
283.0964854 5.62768548
285.0757499 2.431386721
301.1070501 26.9995349

Name: +ve in-silico MS/MS by CFM-ID for FZXGYDDZQUQTJO-UHFFFAOYSA-N
ID: FZXGYDDZQUQTJO-UHFFFAOYSA-N
Comment: Energy2
Num peaks: 31
79.01784114 1.477073312
109.0284058 0.8217129892
141.0334912 0.9019127622
169.0647913 2.807009925
171.0440559 0.9069783254
183.0440559 1.598414902
185.0597059 2.431463182
187.075356 2.602490042
197.0597059 5.600306562
199.075356 3.081185592
201.0910061 1.741284541
209.0597059 6.749910968
211.0389705 0.802253305
211.075356 2.381657012
213.0546206 4.497536994
213.0910061 2.544160498
215.0702706 0.9757331384
223.075356 2.897570338
225.0546206 4.765869135
227.0702706 6.271522732
237.0546206 0.9470710616
239.0702706 2.431668096
241.0859207 2.518118304
243.1015708 0.8283509041
251.0702706 1.767713804
253.0495352 1.646528065
253.0859207 2.302219589
255.0651853 1.576750791
255.1015708 1.095440865
257.0808353 1.066022416
269.0808353 1.795453097

Name: +ve in-silico MS/MS by CFM-ID for OULHPFWOLICMIL-LBPRGKRZSA-N
ID: OULHPFWOLICMIL-LBPRGKRZSA-N
Comment: Energy0
Num peaks: 6
85.06479133 2.165508619
215.0338851 4.552479508
229.0495352 28.42312422
269.0808353 2.627453072
283.0964854 7.87035953
301.1070501 42.49932296

Name: +ve in-silico MS/MS by CFM-ID for OULHPFWOLICMIL-LBPRGKRZSA-N
ID: OULHPFWOLICMIL-LBPRGKRZSA-N
Comment: Energy1
Num peaks: 20
55.05422664 1.047338094
57.0334912 2.753330379
59.04914126 6.691856783
67.05422664 2.740685187
71.04914126 10.86073537
73.06479133 1.876073768
83.04914126 2.143394144
85.06479133 10.33398714
87.08044139 1.490944915
199.0389705 0.9650606301
211.0389705 0.9759004346
213.0546206 1.40069322
215.0702706 1.989172057
225.0546206 0.9994121253
229.0495352 5.159884721
241.0495352 11.55647368
243.0651853 5.733262804
273.1121354 2.776460725
283.0964854 4.697017671
301.1070501 4.009911044

Name: +ve in-silico MS/MS by CFM-ID for OULHPFWOLICMIL-LBPRGKRZSA-N
ID: OULHPFWOLICMIL-LBPRGKRZSA-N
Comment: Energy2
Num peaks: 26
15.02292652 1.713289303
53.00219107 2.423492061
55.01784114 3.188675038
57.0334912 1.088256945
71.04914126 6.057819998
73.06479133 1.330780224
83.04914126 1.264973366
85.06479133 1.60506218
121.0284058 0.7390873853
171.0440559 1.978417219
175.0389705 2.064857672
175.075356 1.012123397
185.0597059 8.874051157
187.0389705 1.369730762
199.0389705 12.01121612
201.0546206 6.684459392
203.0702706 1.502848751
213.0182351 7.060211309
215.0338851 2.116891475
227.0702706 0.8113667009
229.0495352 11.09859147
229.0859207 0.7823953405
241.0859207 0.8124678163
253.0859207 0.7549280857
255.1015708 0.8365731373
257.0808353 1.124160609

Name: +ve in-silico MS/MS by CFM-ID for KIKDCPYSYOMXEJ-SJKOYZFVSA-N
ID: KIKDCPYSYOMXEJ-SJKOYZFVSA-N
Comment: Energy0
Num peaks: 6
107.0491413 6.529078244
123.0440559 27.4080369
125.0597059 2.129617169
269.0808353 4.333705931
271.0964854 1.844926456
301.1070501 42.36009878

Name: +ve in-silico MS/MS by CFM-ID for KIKDCPYSYOMXEJ-SJKOYZFVSA-N
ID: KIKDCPYSYOMXEJ-SJKOYZFVSA-N
Comment: Energy1
Num peaks: 16
107.0491413 5.187649823
123.0440559 18.70430248
125.0597059 1.346090733
137.0597059 2.469032645
139.0389705 4.010788855
177.0546206 3.444548375
179.0702706 1.672940498
193.0495352 1.872568864
195.0651853 2.584000533
241.0859207 1.197026015
269.0808353 5.413278075
271.0964854 4.142167669
273.1121354 2.774554514
283.0964854 2.911794266
285.0757499 4.666569493
301.1070501 18.15215797

Name: +ve in-silico MS/MS by CFM-ID for KIKDCPYSYOMXEJ-SJKOYZFVSA-N
ID: KIKDCPYSYOMXEJ-SJKOYZFVSA-N
Comment: Energy2
Num peaks: 25
39.02292652 4.959617167
49.00727645 2.900532638
51.02292652 5.862571866
53.00219107 2.26716546
53.03857658 1.167416072
63.02292652 2.854949831
65.00219107 0.7952692459
65.03857658 3.874433989
67.01784114 4.042209927
69.0334912 0.8794031689
79.01784114 1.588273426
81.0334912 6.123151409
95.04914126 5.76912929
97.02840582 1.458077821
107.0127558 1.8807095
107.0491413 10.26280526
109.0284058 3.102898345
109.0647913 1.223250394
123.0440559 13.63167687
125.0597059 1.139321788
137.0597059 0.8758272969
149.0597059 0.880030847
269.0808353 0.9587182234
271.0964854 0.9482773092
285.0757499 0.8186484015

Name: +ve in-silico MS/MS by CFM-ID for PRKAMQKRPBLSND-YCRREMRBSA-N
ID: PRKAMQKRPBLSND-YCRREMRBSA-N
Comment: Energy0
Num peaks: 24
95.04914126 0.6760738893
98.0600403 1.037992825
100.0756904 0.7290753127
112.0756904 1.660557227
126.0913404 0.9718398012
205.0495352 0.8162847635
223.0600999 1.584070389
235.0600999 0.8070743418
237.0757499 0.6607943739
272.1281199 0.8371207953
273.1121354 2.386953695
275.1277855 1.17490299
278.1386845 0.7410122229
286.1073844 0.6145527338
287.0914 0.6149470398
291.1227001 2.751125418
292.1543346 0.7818420272
300.1230345 1.417088836
301.1070501 9.43544422
304.1179491 1.502798401
306.1335992 0.7231241737
318.1335992 15.73243641
319.1176147 17.23446371
336.1441638 15.17916131

Name: +ve in-silico MS/MS by CFM-ID for PRKAMQKRPBLSND-YCRREMRBSA-N
ID: PRKAMQKRPBLSND-YCRREMRBSA-N
Comment: Energy1
Num peaks: 31
65.03857658 0.8084142661
67.05422664 1.017172411
93.0334912 1.451279107
95.04914126 2.451053017
96.04439023 1.31829679
108.0443902 1.178656301
109.0647913 1.743175116
112.0756904 2.947870705
126.0913404 1.648936889
205.0495352 2.690805409
219.0287997 1.278749188
221.0444498 0.9659325424
223.0600999 3.52779818
235.0600999 0.9043307172
259.0964854 0.8994602244
261.1121354 0.8945078415
273.1121354 2.457910788
275.1277855 1.930084719
286.1073844 0.7519991614
287.0914 0.9986696322
289.1070501 1.061589409
290.1386845 1.013324827
291.1227001 3.239266576
300.1230345 2.495167232
301.1070501 9.874284921
304.1179491 0.8613849407
306.1335992 0.9002741757
308.1492492 1.469826486
318.1335992 5.938328521
319.1176147 6.281024837
336.1441638 1.814217501

Name: +ve in-silico MS/MS by CFM-ID for PRKAMQKRPBLSND-YCRREMRBSA-N
ID: PRKAMQKRPBLSND-YCRREMRBSA-N
Comment: Energy2
Num peaks: 31
51.02292652 2.164653336
53.03857658 2.659462077
55.05422664 3.232159953
65.03857658 3.160024369
67.05422664 4.262962944
68.0130901 1.358618001
69.06987671 1.521584663
72.04439023 1.132984592
81.06987671 1.282686737
96.04439023 1.106909295
98.0600403 1.039287532
112.0756904 3.64736294
163.0389705 2.050936384
165.0546206 2.520926174
177.0546206 1.75924194
179.0702706 1.717277742
191.0338851 1.347259716
193.0495352 1.117779654
205.0495352 1.579057913
217.0859207 1.096000662
223.0600999 1.174668573
233.1172208 1.231221901
260.1281199 1.136062083
272.1281199 1.021365713
273.1121354 1.073217828
274.1437699 1.522049496
275.1277855 1.029923592
286.1073844 1.277633696
288.1230345 1.054256271
290.1386845 1.101102237
300.1230345 1.151928104

Name: +ve in-silico MS/MS by CFM-ID for HAWHWUJMXJUFKL-UHFFFAOYSA-N
ID: HAWHWUJMXJUFKL-UHFFFAOYSA-N
Comment: Energy0
Num peaks: 6
243.0651853 3.180767805
245.0808353 2.024440903
269.0808353 4.097076476
271.0964854 1.786576778
283.0964854 36.57757104
301.1070501 37.39871285

Name: +ve in-silico MS/MS by CFM-ID for HAWHWUJMXJUFKL-UHFFFAOYSA-N
ID: HAWHWUJMXJUFKL-UHFFFAOYSA-N
Comment: Energy1
Num peaks: 18
39.02292652 2.728684295
53.00219107 1.68289708
71.04914126 3.982535385
229.0495352 2.592082958
241.0495352 2.611074735
241.0859207 1.448286828
243.0651853 4.443931685
251.0702706 1.573381906
253.0859207 3.611727922
255.1015708 8.169181633
257.0808353 1.378153063
265.0859207 1.591912619
267.0651853 1.724179127
269.0808353 3.119339618
271.0964854 3.175829905
273.1121354 3.027116702
283.0964854 24.8426848
301.1070501 8.967510213

Name: +ve in-silico MS/MS by CFM-ID for HAWHWUJMXJUFKL-UHFFFAOYSA-N
ID: HAWHWUJMXJUFKL-UHFFFAOYSA-N
Comment: Energy2
Num peaks: 31
39.02292652 6.285752398
41.03857658 3.457027218
51.02292652 3.487642164
55.05422664 5.220647732
67.05422664 1.13132413
69.0334912 1.075064865
71.04914126 2.583772636
173.0233204 1.465833404
183.0440559 1.191163708
187.0389705 2.442002067
197.0597059 1.223107291
209.0597059 1.205231521
211.0389705 1.401985576
211.075356 1.678649173
213.0546206 3.461390579
215.0702706 2.093347583
227.0702706 3.801224309
229.0495352 2.178935738
241.0859207 2.206395615
243.0651853 1.219712869
251.0702706 2.604179229
253.0495352 1.150168004
253.0859207 2.239374687
255.0651853 1.42867291
255.1015708 2.973236688
257.0808353 1.749939097
265.0859207 1.663744335
267.0651853 2.63471265
269.0808353 1.410691981
283.0964854 2.034483698
285.0757499 1.252592073

Name: +ve in-silico MS/MS by CFM-ID for BCSTZWWDLXOTAE-XDJHFCHBSA-N
ID: BCSTZWWDLXOTAE-XDJHFCHBSA-N
Comment: Energy0
Num peaks: 6
258.0661883 5.398444503
272.0818384 0.5477650392
274.0974884 1.073830939
283.0978228 5.632419926
284.0818384 57.84984774
301.1083875 26.79711058

Name: +ve in-silico MS/MS by CFM-ID for BCSTZWWDLXOTAE-XDJHFCHBSA-N
ID: BCSTZWWDLXOTAE-XDJHFCHBSA-N
Comment: Energy1
Num peaks: 6
256.0869237 1.738280964
272.0818384 7.516179547
274.0974884 3.660319165
283.0978228 4.851981969
284.0818384 61.09513806
301.1083875 11.54521492

Name: +ve in-silico MS/MS by CFM-ID for BCSTZWWDLXOTAE-XDJHFCHBSA-N
ID: BCSTZWWDLXOTAE-XDJHFCHBSA-N
Comment: Energy2
Num peaks: 23
27.02292652 1.201480104
50.00252542 1.164022912
52.01817548 2.142767901
53.00219107 2.404930492
55.01784114 1.539148289
203.0603746 4.035084572
205.0760247 1.568520825
206.0712737 1.334763396
217.0760247 2.35876131
218.0712737 1.548968296
231.0552893 6.684164986
232.0869237 5.62797805
234.1025738 1.085061153
244.0869237 1.398501069
246.1025738 1.216598249
254.0712737 5.173682428
256.0869237 9.161207367
257.0709393 2.980092351
257.0821727 3.651804035
258.0661883 13.27073263
269.0821727 1.276037792
283.0978228 2.396268161
284.0818384 7.635351145

Name: +ve in-silico MS/MS by CFM-ID for LLRLPRUFUGWYOL-UHFFFAOYSA-N
ID: LLRLPRUFUGWYOL-UHFFFAOYSA-N
Comment: Energy0
Num peaks: 6
269.0808353 4.71652855
271.0964854 2.231504546
273.1121354 0.6326407463
283.0964854 1.142989426
285.0757499 1.365694565
301.1070501 86.835186

Name: +ve in-silico MS/MS by CFM-ID for LLRLPRUFUGWYOL-UHFFFAOYSA-N
ID: LLRLPRUFUGWYOL-UHFFFAOYSA-N
Comment: Energy1
Num peaks: 8
227.0702706 2.083184332
241.0859207 3.661819193
257.0808353 4.0148744
269.0808353 8.32767089
271.0964854 9.59226363
273.1121354 8.364219636
285.0757499 2.118411424
301.1070501 42.81426423

Name: +ve in-silico MS/MS by CFM-ID for LLRLPRUFUGWYOL-UHFFFAOYSA-N
ID: LLRLPRUFUGWYOL-UHFFFAOYSA-N
Comment: Energy2
Num peaks: 27
155.0491413 2.4843333
157.0647913 3.357078371
173.0597059 3.992302621
183.0440559 1.238314221
185.0597059 4.307014079
197.0597059 7.184110896
199.075356 5.963040872
203.0702706 1.177919725
211.0389705 1.590067497
213.0546206 2.601936414
215.0702706 5.432314296
223.0389705 1.04024857
225.0546206 2.133858893
227.0702706 7.359797902
229.0859207 3.673394391
239.0702706 2.653864261
241.0495352 0.9772531277
241.0859207 1.922098455
253.0495352 2.245415577
253.0859207 1.302932035
255.0651853 6.379622144
257.0808353 3.060103857
269.0444498 1.290386685
269.0808353 1.719363361
271.0964854 1.188103795
273.1121354 1.756161858
285.0757499 2.132316289

Name: +ve in-silico MS/MS by CFM-ID for RCTMSAUURUEHIC-VMPITWQZSA-N
ID: RCTMSAUURUEHIC-VMPITWQZSA-N
Comment: Energy0
Num peaks: 11
105.0334912 6.531536525
107.0491413 3.709936275
119.0491413 2.255139149
147.0440559 1.825198984
153.0546206 4.923561382
181.0495352 2.544833351
193.0495352 1.903993081
195.0651853 2.000399279
269.0808353 2.477698361
283.0964854 9.993023488
301.1070501 41.94570529

Name: +ve in-silico MS/MS by CFM-ID for RCTMSAUURUEHIC-VMPITWQZSA-N
ID: RCTMSAUURUEHIC-VMPITWQZSA-N
Comment: Energy1
Num peaks: 25
105.0334912 11.67815878
107.0491413 5.058013976
109.0647913 1.056769881
119.0491413 3.376568902
129.0334912 1.696795042
147.0440559 5.186964923
153.0546206 1.836293981
155.0702706 1.089675922
163.0389705 1.992169412
177.0182351 2.368189715
179.0338851 1.837470545
181.0495352 8.03230279
183.0651853 1.885278264
193.0495352 3.364566862
195.0651853 1.336350621
205.0495352 0.9500073222
207.0651853 2.523058823
257.0808353 1.219971113
259.0964854 0.9441877704
265.0859207 0.9378904867
269.0808353 2.000938703
271.0964854 1.797202422
273.1121354 1.967896718
283.0964854 5.354362669
301.1070501 10.92357177

Name: +ve in-silico MS/MS by CFM-ID for RCTMSAUURUEHIC-VMPITWQZSA-N
ID: RCTMSAUURUEHIC-VMPITWQZSA-N
Comment: Energy2
Num peaks: 31
75.02292652 2.141649032
77.03857658 3.546405766
79.05422664 2.042559204
87.02292652 1.069974857
89.03857658 1.587116663
91.05422664 3.070064597
97.02840582 2.027408926
101.0385766 1.132888906
105.0334912 5.488305561
107.0491413 2.161350939
109.0284058 2.054726458
111.0440559 2.575967197
117.0334912 2.322648304
119.0491413 3.442867733
121.0284058 2.616795361
123.0076704 1.643224111
123.0440559 1.883970432
135.0440559 3.036831101
137.0233204 1.638838849
139.0389705 1.452936325
149.0233204 1.706904587
151.0389705 1.069032454
153.0546206 2.945896532
163.0389705 2.081877833
175.0389705 1.079445623
177.0546206 1.073811478
245.0808353 1.188101903
257.0808353 0.9807345802
269.0808353 0.9644924453
271.0964854 1.301809557
273.1121354 3.223508712

Name: +ve in-silico MS/MS by CFM-ID for BNNZKHPAYFIGHL-JRUMGLEVSA-N
ID: BNNZKHPAYFIGHL-JRUMGLEVSA-N
Comment: Energy0
Num peaks: 6
274.1437699 2.008442314
286.1073844 10.9240454
288.1230345 7.896856684
290.1386845 2.587555523
300.1230345 2.261231378
318.1335992 58.67948416

Name: +ve in-silico MS/MS by CFM-ID for BNNZKHPAYFIGHL-JRUMGLEVSA-N
ID: BNNZKHPAYFIGHL-JRUMGLEVSA-N
Comment: Energy1
Num peaks: 19
152.1069905 1.405395013
170.1175552 1.512587976
204.0655196 0.9346094698
230.0447842 2.208909576
232.0604342 1.989585587
244.0604342 2.422583683
246.0760843 2.160114592
258.0760843 3.72947361
258.1124698 2.542926208
260.1281199 2.148257454
270.1124698 2.02073504
272.1281199 3.029356759
274.1437699 3.391738217
286.1073844 6.405989077
288.1230345 5.550926312
290.1386845 16.59359227
300.1230345 4.429562241
302.102299 1.156528523
318.1335992 17.01927062

Name: +ve in-silico MS/MS by CFM-ID for BNNZKHPAYFIGHL-JRUMGLEVSA-N
ID: BNNZKHPAYFIGHL-JRUMGLEVSA-N
Comment: Energy2
Num peaks: 31
52.01817548 1.305234393
55.05422664 1.121085741
106.0651257 2.198283034
108.0807757 1.46718878
126.0913404 1.058851599
188.070605 1.026378647
202.0498695 1.102890544
202.086255 1.039253907
204.0655196 1.147627147
226.086255 4.092774038
228.1019051 7.415744599
228.1382906 0.987968629
229.0495352 1.527983177
230.1175552 3.414748734
232.0968197 1.564278121
240.1019051 1.544790668
242.0811697 1.018109401
242.1175552 2.030277419
244.0968197 6.289334656
244.1332052 1.585823747
246.1124698 2.621659982
256.0968197 3.20214254
258.0760843 2.134901166
258.1124698 1.038090511
260.1281199 1.099082072
270.1124698 1.406076835
272.0917343 1.017724096
272.1281199 1.347591012
274.1073844 1.610821236
286.1073844 1.073044344
302.102299 1.040223059

Name: +ve in-silico MS/MS by CFM-ID for HHEOZJCKMANJQV-TZNZZTCVSA-N
ID: HHEOZJCKMANJQV-TZNZZTCVSA-N
Comment: Energy0
Num peaks: 6
270.1124698 1.416781462
286.1073844 2.4141744
288.1230345 5.967643441
290.1386845 1.610462518
300.1230345 13.48674945
318.1335992 68.01148259

Name: +ve in-silico MS/MS by CFM-ID for HHEOZJCKMANJQV-TZNZZTCVSA-N
ID: HHEOZJCKMANJQV-TZNZZTCVSA-N
Comment: Energy1
Num peaks: 17
148.0756904 2.033431768
150.0913404 1.554246134
154.086255 1.543673039
166.086255 2.984836667
168.1019051 7.842883309
230.0811697 7.92103337
232.0968197 4.934105519
270.1124698 1.504155081
272.0917343 1.313505047
272.1281199 1.998597622
274.1073844 1.356888765
282.1124698 2.880296194
286.1073844 2.054947564
288.1230345 3.510067382
290.1386845 1.120907291
300.1230345 12.00878767
318.1335992 24.19003054

Name: +ve in-silico MS/MS by CFM-ID for HHEOZJCKMANJQV-TZNZZTCVSA-N
ID: HHEOZJCKMANJQV-TZNZZTCVSA-N
Comment: Energy2
Num peaks: 31
148.0756904 1.162127064
157.0859207 1.078172472
188.070605 2.11799693
200.070605 2.448255969
214.086255 1.759061842
216.1019051 3.71320317
226.086255 2.373321748
228.1019051 2.633110779
230.0811697 4.742191178
230.1175552 1.946551018
232.0968197 1.675364333
240.1019051 2.171850936
244.0968197 2.646478946
246.1124698 2.784103611
252.1019051 1.389426849
254.0811697 1.026517303
254.1175552 2.873902961
256.0968197 2.94255782
256.1332052 1.219785592
258.1124698 2.511074856
268.0968197 2.315405202
270.1124698 5.276853192
272.0917343 1.182606552
272.1281199 4.034771507
274.1073844 2.988182513
284.0917343 1.192702915
286.1073844 1.055896041
288.1230345 1.352106994
290.1386845 1.013936538
300.1230345 1.825483607
302.102299 1.409996713

Name: +ve in-silico MS/MS by CFM-ID for WKNXOKHAEDTQCX-CQSZACIVSA-N
ID: WKNXOKHAEDTQCX-CQSZACIVSA-N
Comment: Energy0
Num peaks: 7
167.0702706 2.857917488
181.0859207 3.17317914
255.1015708 1.924880685
257.1172208 3.369869635
269.0808353 2.398868173
283.0964854 4.302583496
301.1070501 63.14813453

Name: +ve in-silico MS/MS by CFM-ID for WKNXOKHAEDTQCX-CQSZACIVSA-N
ID: WKNXOKHAEDTQCX-CQSZACIVSA-N
Comment: Energy1
Num peaks: 19
107.0491413 2.699748385
121.0284058 3.969096244
133.0284058 3.296709424
135.0440559 2.83496353
137.0597059 2.028807438
139.075356 1.965423949
151.0389705 6.43881223
163.0389705 1.950265974
163.075356 3.149177903
165.0546206 5.043364903
167.0702706 6.684517364
255.1015708 1.582364392
257.0808353 2.116731417
257.1172208 3.016742592
269.0808353 3.352029123
271.0964854 1.806474479
273.1121354 8.243997437
283.0964854 5.180411368
301.1070501 15.34431783

Name: +ve in-silico MS/MS by CFM-ID for WKNXOKHAEDTQCX-CQSZACIVSA-N
ID: WKNXOKHAEDTQCX-CQSZACIVSA-N
Comment: Energy2
Num peaks: 31
49.00727645 2.155037693
63.02292652 1.311430286
65.03857658 1.220207385
79.05422664 1.255312711
93.0334912 1.791387225
105.0334912 1.28587333
107.0491413 5.159718893
117.0334912 1.523803773
119.0491413 2.163281267
123.0440559 2.60271857
133.0284058 2.866129622
133.0647913 1.61755254
135.0440559 1.955193
137.0597059 7.362025172
139.075356 1.210502022
141.0334912 2.205162744
151.0389705 1.458544966
161.0597059 3.582506314
163.075356 2.461717084
165.0546206 2.298068419
167.0491413 1.270355284
169.0647913 1.393616807
171.0804414 1.117007386
179.0702706 1.088732724
213.0546206 1.531325915
225.0910061 5.087263551
227.1066561 1.295423243
239.1066561 1.365440191
241.0859207 2.346271058
257.0808353 1.511129094
285.0757499 1.518496651

Name: +ve in-silico MS/MS by CFM-ID for GWGSQIYXPWREGY-UHFFFAOYSA-N
ID: GWGSQIYXPWREGY-UHFFFAOYSA-N
Comment: Energy0
Num peaks: 6
269.0808353 8.113955722
271.0964854 2.190691126
275.0914 0.5877155097
283.0964854 4.595269771
285.0757499 1.451556467
301.1070501 76.32367973

Name: +ve in-silico MS/MS by CFM-ID for GWGSQIYXPWREGY-UHFFFAOYSA-N
ID: GWGSQIYXPWREGY-UHFFFAOYSA-N
Comment: Energy1
Num peaks: 13
243.0651853 2.071445998
253.0859207 1.855589287
255.1015708 2.376607907
257.0808353 3.545430838
257.1172208 1.831594133
259.0964854 1.333072562
269.0808353 9.429803513
271.0964854 2.159962575
273.1121354 6.373779069
275.0914 4.121181967
283.0964854 7.919316376
285.0757499 2.601590062
301.1070501 34.63658401

Name: +ve in-silico MS/MS by CFM-ID for GWGSQIYXPWREGY-UHFFFAOYSA-N
ID: GWGSQIYXPWREGY-UHFFFAOYSA-N
Comment: Energy2
Num peaks: 31
39.02292652 1.63200422
53.00219107 2.731184376
55.01784114 3.477608486
57.0334912 1.73389878
151.0389705 1.059739339
185.0597059 1.794480814
189.0546206 2.33951916
197.0597059 3.808160066
199.075356 2.167125947
213.0546206 1.858711178
215.0702706 4.684211449
217.0859207 1.532064172
223.075356 2.377776846
225.0910061 6.529109123
227.1066561 1.460743674
229.0495352 1.326063919
229.0859207 1.279845017
239.0702706 2.592045433
241.0859207 5.337353364
243.0651853 1.306526937
251.0702706 2.615801158
253.0495352 1.215579465
253.0859207 3.849770312
255.0651853 2.584478794
255.1015708 2.039719281
257.0808353 2.041683936
267.0651853 2.262242649
269.0808353 1.798126727
273.1121354 1.537180205
283.0964854 1.177019456
285.0757499 1.605135075

Name: +ve in-silico MS/MS by CFM-ID for YTTRPBWEMMPYSW-LUMHZVFVSA-N
ID: YTTRPBWEMMPYSW-LUMHZVFVSA-N
Comment: Energy0
Num peaks: 21
43.01784114 1.783651382
70.02874017 1.853820167
87.05528926 2.998185952
116.0342195 7.275149397
133.0607686 3.774740938
177.0869833 1.721617301
203.1026334 2.432484519
204.086649 1.847454202
221.1131981 7.817551495
246.108447 1.204534568
248.1240971 1.68150716
272.1240971 2.619373339
273.1081127 1.374422429
276.1190117 1.720069783
277.1030273 1.79196532
290.1346618 12.19211587
294.1295764 3.900682326
301.1030273 2.132739292
318.1295764 5.704446163
319.113592 3.642809045
336.1401411 11.36090936

Name: +ve in-silico MS/MS by CFM-ID for YTTRPBWEMMPYSW-LUMHZVFVSA-N
ID: YTTRPBWEMMPYSW-LUMHZVFVSA-N
Comment: Energy1
Num peaks: 29
42.03382555 1.24037228
43.01784114 1.048768132
58.02874017 2.454850724
70.02874017 2.15234404
73.02840582 0.9627174874
74.02365479 3.714565303
85.0396392 4.526003177
87.05528926 15.00091838
88.03930485 1.159442522
115.0502039 2.683004474
116.0342195 6.48989577
133.0607686 5.049360399
150.0760843 0.7797440239
162.0760843 1.012589721
177.0869833 2.36393987
192.086649 1.148237307
203.1026334 4.781922589
204.086649 1.470350655
221.1131981 4.919242303
231.097548 1.007922032
246.108447 0.9042766003
248.1240971 1.768654794
272.1240971 3.067028333
273.1081127 1.497501557
276.1190117 1.60826175
290.1346618 4.444514569
294.1295764 0.8291981498
318.1295764 1.380103728
336.1401411 0.7815538633

Name: +ve in-silico MS/MS by CFM-ID for YTTRPBWEMMPYSW-LUMHZVFVSA-N
ID: YTTRPBWEMMPYSW-LUMHZVFVSA-N
Comment: Energy2
Num peaks: 31
41.00219107 0.9468967792
42.03382555 5.677903421
43.01784114 3.44992959
44.04947561 0.6849530945
46.02874017 0.7084086706
58.02874017 1.597169802
60.04439023 1.374850523
70.02874017 12.72208922
72.04439023 1.56865704
85.0396392 2.879149569
87.05528926 2.76212152
88.03930485 3.104092223
98.02365479 0.8054872792
100.0393049 2.015701406
114.0549549 0.773518074
115.0502039 1.365896672
116.0342195 6.436353866
117.0658539 0.7280184577
130.0498695 2.791693839
133.0607686 2.49171612
147.0764186 0.9895696421
162.0760843 4.023219751
177.0869833 2.53227406
188.0917343 0.7967382959
203.1026334 3.012587173
204.086649 1.028033285
216.0978823 0.6856932031
231.097548 1.451795961
272.1240971 1.264315186
274.1397472 0.9839606165
276.1190117 0.9191712747

Name: +ve in-silico MS/MS by CFM-ID for VVPGAJNPGZZNBM-DLBZAZTESA-N
ID: VVPGAJNPGZZNBM-DLBZAZTESA-N
Comment: Energy0
Num peaks: 6
107.0491413 3.783456136
109.0647913 5.678546524
123.0440559 25.62523375
125.0597059 3.02905876
269.0808353 5.743269903
301.1070501 44.47561923

Name: +ve in-silico MS/MS by CFM-ID for VVPGAJNPGZZNBM-DLBZAZTESA-N
ID: VVPGAJNPGZZNBM-DLBZAZTESA-N
Comment: Energy1
Num peaks: 12
107.0491413 4.561968737
109.0647913 2.596712458
123.0440559 4.058890296
137.0597059 2.660310886
177.0546206 1.955754119
179.0702706 3.314220039
195.0651853 4.158725331
269.0808353 10.37837532
271.0964854 3.407506699
283.0964854 3.890406204
285.0757499 6.088744458
301.1070501 33.32240688

Name: +ve in-silico MS/MS by CFM-ID for VVPGAJNPGZZNBM-DLBZAZTESA-N
ID: VVPGAJNPGZZNBM-DLBZAZTESA-N
Comment: Energy2
Num peaks: 17
39.02292652 5.019467125
49.00727645 1.586299525
51.02292652 3.19141903
53.03857658 1.249935092
63.02292652 2.451610113
65.03857658 8.429201484
67.01784114 4.195991163
79.01784114 1.71142811
81.0334912 6.52303384
95.04914126 6.515075879
97.02840582 1.453028485
107.0127558 1.453820783
107.0491413 17.73662502
109.0647913 3.017276186
123.0440559 12.15647098
125.0597059 2.781163393
245.0808353 1.228624227

Name: +ve in-silico MS/MS by CFM-ID for JOVYBWHPTQRVNZ-CQSZACIVSA-N
ID: JOVYBWHPTQRVNZ-CQSZACIVSA-N
Comment: Energy0
Num peaks: 8
137.0233204 7.890954825
137.0597059 2.416581263
161.0597059 4.184205281
163.0389705 5.602724293
165.0910061 2.755648116
269.0808353 5.043344245
283.0964854 8.170307342
301.1070501 44.55193831

Name: +ve in-silico MS/MS by CFM-ID for JOVYBWHPTQRVNZ-CQSZACIVSA-N
ID: JOVYBWHPTQRVNZ-CQSZACIVSA-N
Comment: Energy1
Num peaks: 24
121.0284058 2.784489943
123.0440559 2.565999932
137.0233204 10.55462123
137.0597059 6.434457693
139.075356 3.16865002
149.0233204 1.266838651
151.0389705 1.400858982
151.075356 8.602180042
153.0910061 0.9844401814
161.0597059 0.9609177434
163.0389705 1.757065899
163.075356 1.572578352
165.0910061 2.389917014
177.0546206 1.120441318
191.0702706 1.862083682
207.0651853 1.615572261
243.0651853 1.96848364
247.0964854 1.579647219
269.0808353 3.421789804
271.0964854 3.140054255
273.1121354 4.083723711
283.0964854 5.055256404
285.0757499 1.384336682
301.1070501 10.36618215

Name: +ve in-silico MS/MS by CFM-ID for JOVYBWHPTQRVNZ-CQSZACIVSA-N
ID: JOVYBWHPTQRVNZ-CQSZACIVSA-N
Comment: Energy2
Num peaks: 31
49.00727645 4.106435192
53.00219107 1.21549548
65.03857658 2.074634201
67.01784114 1.584374189
81.0334912 1.023023806
93.0334912 1.527841445
95.01275576 0.9510423612
95.04914126 2.408860005
105.0334912 6.487086929
107.0491413 2.340437371
109.0284058 2.11912818
109.0647913 0.8489066447
121.0284058 6.015343227
121.0647913 2.222337564
123.0440559 3.078502376
131.0491413 2.032554576
133.0647913 8.407240292
135.0440559 1.989779398
135.0804414 1.116600071
137.0233204 7.148363499
137.0597059 1.903702161
147.0440559 1.380896365
149.0597059 1.611979212
151.075356 1.446932078
161.0597059 4.908238476
163.075356 1.295834755
207.0651853 1.223768419
255.0651853 0.9250733604
257.0808353 0.9866561708
271.0964854 2.587936438
285.0757499 0.82960232

Name: +ve in-silico MS/MS by CFM-ID for DGASCIUHCLOTGU-CQSZACIVSA-N
ID: DGASCIUHCLOTGU-CQSZACIVSA-N
Comment: Energy0
Num peaks: 10
107.0491413 2.458077007
123.0440559 2.581223193
147.0440559 4.285390537
151.0389705 7.195928588
151.075356 2.612762587
177.0546206 5.267815254
269.0808353 5.34570033
271.0964854 2.120612224
283.0964854 7.746673842
301.1070501 40.80116772

Name: +ve in-silico MS/MS by CFM-ID for DGASCIUHCLOTGU-CQSZACIVSA-N
ID: DGASCIUHCLOTGU-CQSZACIVSA-N
Comment: Energy1
Num peaks: 20
107.0491413 2.545634108
123.0440559 6.425741944
125.0597059 3.195168157
135.0440559 5.985748968
137.0597059 9.408742913
149.0233204 2.978794032
149.0597059 1.816921886
151.0389705 9.147627009
151.075356 2.597330871
165.0546206 1.510846028
175.0389705 1.696564093
177.0546206 3.515405906
179.0702706 1.687187144
195.0651853 2.816236228
269.0808353 4.172599209
271.0964854 2.47689743
273.1121354 3.007705807
283.0964854 4.594946442
285.0757499 1.941169938
301.1070501 8.645265829

Name: +ve in-silico MS/MS by CFM-ID for DGASCIUHCLOTGU-CQSZACIVSA-N
ID: DGASCIUHCLOTGU-CQSZACIVSA-N
Comment: Energy2
Num peaks: 31
39.02292652 1.193606943
41.03857658 1.336823781
49.00727645 3.306651465
51.02292652 1.875581631
63.02292652 1.068894501
65.03857658 2.093016033
81.0334912 2.73333487
93.0334912 1.198135982
105.0334912 3.711751885
107.0127558 1.646359871
107.0491413 5.323052149
109.0284058 1.811687937
117.0334912 1.15191181
119.0491413 5.788587897
121.0284058 2.675624821
121.0647913 1.268963482
123.0440559 3.169373649
135.0440559 7.037897705
137.0597059 4.265278247
141.0910061 0.9037619688
147.0440559 7.119053358
149.0233204 1.055019984
149.0597059 2.327073759
151.0389705 3.235322167
163.0389705 1.36645408
243.0651853 0.9888182273
245.0808353 1.792514411
271.0964854 1.316553615
273.1121354 0.9597287975
283.0964854 1.310425054
285.0757499 1.489416768

Name: +ve in-silico MS/MS by CFM-ID for KXHMBKASJFMDCK-DOMZBBRYSA-N
ID: KXHMBKASJFMDCK-DOMZBBRYSA-N
Comment: Energy0
Num peaks: 6
89.05970595 11.10492918
264.086649 4.625247659
304.1179491 2.161721086
306.1335992 1.444146238
318.1335992 9.258412509
336.1441638 59.40940889

Name: +ve in-silico MS/MS by CFM-ID for KXHMBKASJFMDCK-DOMZBBRYSA-N
ID: KXHMBKASJFMDCK-DOMZBBRYSA-N
Comment: Energy1
Num peaks: 25
41.03857658 3.345778469
57.0334912 0.9052614365
59.04914126 1.17652319
71.04914126 1.691460451
73.06479133 1.774905514
89.05970595 3.672529072
101.0597059 1.597193405
218.0811697 5.562892406
234.0760843 0.8455575349
236.0917343 0.8736254145
246.0760843 4.561190468
248.0917343 5.323959851
250.1073844 1.081806443
262.0709989 3.488255362
264.086649 8.070805637
266.102299 1.645553115
276.086649 1.35849166
278.102299 1.598032083
294.0972137 1.436852024
304.1179491 4.895337059
306.1335992 4.150409551
308.1492492 1.316988898
318.1335992 5.513773858
320.1128637 1.473109275
336.1441638 13.31260892

Name: +ve in-silico MS/MS by CFM-ID for KXHMBKASJFMDCK-DOMZBBRYSA-N
ID: KXHMBKASJFMDCK-DOMZBBRYSA-N
Comment: Energy2
Num peaks: 31
39.02292652 0.8893140192
41.03857658 2.975418189
57.0334912 5.313407857
59.04914126 2.323876013
69.0334912 3.372202729
71.04914126 6.47191596
73.06479133 3.336446115
87.04405588 1.690133329
89.05970595 7.211899675
101.0597059 1.436200169
150.0185694 2.80864809
152.0342195 2.057223743
165.0546206 0.8806746574
166.086255 1.657295988
176.0342195 1.046521442
178.0498695 1.157017532
194.0811697 0.929262445
204.0655196 2.886262813
218.0811697 1.827203399
232.0604342 1.592515986
234.0760843 2.790140482
246.0760843 4.26909275
248.0553488 1.499582629
248.0917343 2.347499442
250.0709989 0.9128538346
250.1073844 1.640820282
264.086649 1.315109369
290.102299 1.001021666
306.1335992 1.064800432
318.1335992 0.9131583417
320.1128637 0.9645009679

Name: +ve in-silico MS/MS by CFM-ID for AUBKSTFKLTVQCK-UHFFFAOYSA-N
ID: AUBKSTFKLTVQCK-UHFFFAOYSA-N
Comment: Energy0
Num peaks: 6
269.0808353 4.792955916
271.0964854 2.238962396
273.1121354 0.6160847392
283.0964854 1.143931547
285.0757499 1.298038666
301.1070501 86.93660547

Name: +ve in-silico MS/MS by CFM-ID for AUBKSTFKLTVQCK-UHFFFAOYSA-N
ID: AUBKSTFKLTVQCK-UHFFFAOYSA-N
Comment: Energy1
Num peaks: 7
241.0859207 4.302907061
243.1015708 1.905685344
257.0808353 4.055837818
269.0808353 11.11354458
271.0964854 9.272282121
273.1121354 7.821545919
301.1070501 42.19866769

Name: +ve in-silico MS/MS by CFM-ID for AUBKSTFKLTVQCK-UHFFFAOYSA-N
ID: AUBKSTFKLTVQCK-UHFFFAOYSA-N
Comment: Energy2
Num peaks: 25
15.02292652 1.130487194
145.0647913 1.21300422
147.0440559 1.122630121
157.0647913 1.264799341
173.0597059 5.342199782
197.0597059 7.79834262
199.075356 6.861140057
201.0546206 2.239153711
213.0546206 3.329827205
215.0702706 5.535791977
227.0702706 3.668674592
229.0859207 4.240419403
237.0546206 1.159456954
239.0702706 2.023404297
241.0859207 2.453079698
253.0495352 3.053597459
253.0859207 2.312205332
255.0651853 7.435108569
257.0808353 4.988241295
267.0651853 2.229227646
269.0444498 1.981295307
269.0808353 3.472343497
271.0964854 1.806252024
283.0964854 1.260467885
285.0757499 2.741000408

Name: +ve in-silico MS/MS by CFM-ID for ZSTPNQLNQBRLQF-GKSQQYPGSA-N
ID: ZSTPNQLNQBRLQF-GKSQQYPGSA-N
Comment: Energy0
Num peaks: 6
268.0968197 5.55026098
270.1124698 3.332632763
286.1073844 5.135894823
288.1230345 4.219442773
300.1230345 39.87440245
318.1335992 30.55305952

Name: +ve in-silico MS/MS by CFM-ID for ZSTPNQLNQBRLQF-GKSQQYPGSA-N
ID: ZSTPNQLNQBRLQF-GKSQQYPGSA-N
Comment: Energy1
Num peaks: 15
214.0498695 1.125045207
230.0811697 1.159145757
240.0655196 2.699100026
242.0811697 1.248616786
244.0604342 1.724035432
244.0968197 1.382353082
258.0760843 1.079505476
268.0968197 5.646243498
270.1124698 8.02797729
272.1281199 9.447186856
282.1124698 1.335653528
286.1073844 2.505882071
288.1230345 4.360123375
300.1230345 30.47337682
318.1335992 8.307369518

Name: +ve in-silico MS/MS by CFM-ID for ZSTPNQLNQBRLQF-GKSQQYPGSA-N
ID: ZSTPNQLNQBRLQF-GKSQQYPGSA-N
Comment: Energy2
Num peaks: 31
49.00727645 1.139851137
53.03857658 2.449844016
123.0440559 1.722788817
125.0597059 1.797234758
176.070605 0.8838890062
200.070605 0.8447691462
202.086255 0.9547890043
212.070605 1.67722382
214.086255 2.279538604
226.086255 4.749060816
228.1019051 4.131182657
230.0811697 3.453506322
240.0655196 1.475047176
240.1019051 0.9924797008
242.0811697 5.637206889
244.0968197 9.930772608
246.1124698 1.799892809
254.0811697 1.622625859
254.1175552 1.821332553
256.0968197 6.142792334
258.0760843 2.496443776
268.0968197 1.919793418
270.1124698 2.944332369
272.0917343 1.474417522
272.1281199 2.257405616
274.1073844 1.866979623
282.1124698 1.044477869
284.0917343 1.010749957
286.1073844 1.036804526
300.1230345 1.101082842
302.102299 0.8631368471

Name: +ve in-silico MS/MS by CFM-ID for ZQLQBAUVRGDBJL-BIVLZKPYSA-N
ID: ZQLQBAUVRGDBJL-BIVLZKPYSA-N
Comment: Energy0
Num peaks: 6
270.1124698 1.55365152
274.1073844 1.361726834
286.1073844 1.768789814
288.1230345 5.149037369
300.1230345 17.61666334
318.1335992 62.9797765

Name: +ve in-silico MS/MS by CFM-ID for ZQLQBAUVRGDBJL-BIVLZKPYSA-N
ID: ZQLQBAUVRGDBJL-BIVLZKPYSA-N
Comment: Energy1
Num peaks: 11
214.086255 2.330300811
268.0968197 1.31468725
270.1124698 2.97229857
272.1281199 5.276117969
282.1124698 2.097804233
286.1073844 2.239523712
288.1230345 8.403744606
290.1386845 2.205472761
300.1230345 19.44903019
302.102299 1.769736126
318.1335992 32.36003873

Name: +ve in-silico MS/MS by CFM-ID for ZQLQBAUVRGDBJL-BIVLZKPYSA-N
ID: ZQLQBAUVRGDBJL-BIVLZKPYSA-N
Comment: Energy2
Num peaks: 31
45.0334912 2.261188502
57.0334912 1.278822938
79.05422664 1.297976718
123.0440559 1.286748472
125.0597059 1.640582755
127.075356 0.9972462936
173.0233204 1.320721549
184.0756904 1.34490888
202.086255 1.336436373
212.070605 1.293771993
214.086255 2.4822823
224.070605 1.195754754
226.086255 5.226134647
228.1019051 3.436508599
230.0811697 1.822270935
242.0811697 4.39234561
244.0968197 6.37536038
246.1124698 1.497547948
252.1019051 1.221951244
254.0811697 1.872198464
254.1175552 2.345455924
256.0968197 7.060573207
256.1332052 0.9974384521
268.0968197 1.821797024
270.1124698 5.011628891
272.1281199 2.787229512
274.1073844 2.277118085
282.1124698 1.222409998
284.0917343 1.118842238
300.1230345 1.395225455
302.102299 1.366006218

Name: +ve in-silico MS/MS by CFM-ID for VTBAWGQQXHUBOM-UHFFFAOYSA-N
ID: VTBAWGQQXHUBOM-UHFFFAOYSA-N
Comment: Energy0
Num peaks: 6
269.0808353 3.827051334
271.0964854 2.467428993
273.1121354 0.7480997277
283.0964854 2.49050177
285.0757499 1.238311248
301.1070501 86.21745483

Name: +ve in-silico MS/MS by CFM-ID for VTBAWGQQXHUBOM-UHFFFAOYSA-N
ID: VTBAWGQQXHUBOM-UHFFFAOYSA-N
Comment: Energy1
Num peaks: 7
257.0808353 4.761506726
269.0808353 6.671547022
271.0964854 8.179040626
273.1121354 6.043699909
283.0964854 3.34071353
285.0757499 14.15894725
301.1070501 39.93862525

Name: +ve in-silico MS/MS by CFM-ID for VTBAWGQQXHUBOM-UHFFFAOYSA-N
ID: VTBAWGQQXHUBOM-UHFFFAOYSA-N
Comment: Energy2
Num peaks: 29
55.01784114 1.28457854
171.0440559 4.358935809
173.0597059 2.324948509
175.075356 2.763144598
187.075356 1.856088638
197.0597059 4.535416559
199.075356 4.256327933
211.075356 1.395279986
213.0910061 1.208841523
215.0702706 1.414145367
225.0546206 1.828728073
227.0702706 6.596674087
229.0859207 2.44193004
239.0702706 2.420747918
241.0495352 1.61397938
241.0859207 3.870857569
243.0651853 1.640182011
251.0702706 1.755978945
253.0495352 1.203230048
253.0859207 1.872015401
255.0651853 6.532292256
257.0808353 8.575347774
259.0964854 1.647282922
267.0651853 2.549063457
269.0808353 2.342358892
271.0964854 2.017784221
273.1121354 1.575605723
283.0964854 1.862868762
285.0757499 2.849045518

Name: +ve in-silico MS/MS by CFM-ID for XVCRDIQXUUPWPZ-LBPRGKRZSA-N
ID: XVCRDIQXUUPWPZ-LBPRGKRZSA-N
Comment: Energy0
Num peaks: 8
101.0385766 4.79567149
103.0542266 2.516441646
105.0698767 3.107129826
169.0495352 3.277288283
197.0444498 7.933598796
269.0808353 2.108240743
283.0964854 7.985773456
301.1070501 49.99898105

Name: +ve in-silico MS/MS by CFM-ID for XVCRDIQXUUPWPZ-LBPRGKRZSA-N
ID: XVCRDIQXUUPWPZ-LBPRGKRZSA-N
Comment: Energy1
Num peaks: 19
79.05422664 1.655995812
91.05422664 9.237429672
103.0542266 1.880817035
105.0698767 3.337312708
107.0491413 3.49998637
131.0491413 1.788551644
153.0546206 1.815845111
167.0338851 1.603873729
169.0495352 1.922997754
181.0495352 8.78968579
195.0287997 3.204491728
195.0651853 1.565769723
197.0444498 9.295798856
223.0600999 1.538454893
269.0808353 4.015134914
271.0964854 3.33762484
273.1121354 4.794458938
283.0964854 4.947703233
301.1070501 12.56571321

Name: +ve in-silico MS/MS by CFM-ID for XVCRDIQXUUPWPZ-LBPRGKRZSA-N
ID: XVCRDIQXUUPWPZ-LBPRGKRZSA-N
Comment: Energy2
Num peaks: 31
41.00219107 1.168805826
49.00727645 3.609677457
51.02292652 1.657350353
63.02292652 1.465522867
75.02292652 1.830248591
79.05422664 2.567974331
89.03857658 0.800270128
91.05422664 3.14054726
93.06987671 2.204649285
97.02840582 1.632761649
101.0385766 19.91846727
103.0542266 4.437125231
105.0334912 2.644090947
105.0698767 3.219907756
107.0491413 1.464972629
107.0855268 0.8589845288
121.0647913 0.9091992912
129.0334912 1.461355104
131.0491413 0.9886169569
137.0233204 1.187776753
139.0389705 1.911793911
153.0546206 1.265856011
155.0338851 0.8005467022
165.0182351 1.898015017
167.0338851 2.613814948
169.0495352 1.496454298
181.0131497 1.159387075
181.0495352 3.286338129
183.0287997 1.048814932
197.0444498 1.010978226
271.0964854 1.358048363

Name: +ve in-silico MS/MS by CFM-ID for XGYYXBDYFNKQER-UHFFFAOYSA-N
ID: XGYYXBDYFNKQER-UHFFFAOYSA-N
Comment: Energy0
Num peaks: 6
269.0808353 4.693635493
271.0964854 2.110708909
273.1121354 0.8434661623
283.0964854 1.702245069
285.0757499 1.298108155
301.1070501 86.26101341

Name: +ve in-silico MS/MS by CFM-ID for XGYYXBDYFNKQER-UHFFFAOYSA-N
ID: XGYYXBDYFNKQER-UHFFFAOYSA-N
Comment: Energy1
Num peaks: 8
241.0859207 2.563432274
257.0808353 5.302817577
269.0808353 9.176630749
271.0964854 6.534704485
273.1121354 6.260352329
283.0964854 1.739203909
285.0757499 1.997367582
301.1070501 48.03224922

Name: +ve in-silico MS/MS by CFM-ID for XGYYXBDYFNKQER-UHFFFAOYSA-N
ID: XGYYXBDYFNKQER-UHFFFAOYSA-N
Comment: Energy2
Num peaks: 25
171.0440559 1.825672488
173.0597059 2.864409049
183.0440559 2.778721333
185.0597059 8.718551621
187.075356 1.707251337
199.075356 2.97489104
201.0546206 2.722302107
211.0389705 4.728589138
213.0546206 5.26564954
215.0702706 3.981068514
225.0546206 3.262155344
227.0702706 4.502547044
229.0859207 3.061776635
239.0702706 3.254969262
241.0859207 2.253551304
253.0495352 2.619982822
253.0859207 1.799498654
255.0651853 6.872823408
257.0808353 4.354523453
267.0651853 1.920062018
269.0444498 1.651875429
269.0808353 2.788539741
271.0964854 1.483137122
273.1121354 1.597432951
285.0757499 2.154057369

Name: +ve in-silico MS/MS by CFM-ID for WSGNACAVADSXNC-GFCCVEGCSA-N
ID: WSGNACAVADSXNC-GFCCVEGCSA-N
Comment: Energy0
Num peaks: 9
71.04914126 4.423499322
246.0760843 4.69094572
258.0760843 1.827095414
268.0968197 1.786377391
276.086649 1.6786346
286.1073844 2.884162536
288.1230345 2.071847872
300.1230345 31.64950016
318.1335992 29.54778904

Name: +ve in-silico MS/MS by CFM-ID for WSGNACAVADSXNC-GFCCVEGCSA-N
ID: WSGNACAVADSXNC-GFCCVEGCSA-N
Comment: Energy1
Num peaks: 19
39.02292652 1.812593334
41.03857658 4.000401512
43.05422664 3.893233264
55.05422664 2.350552056
65.03857658 1.375085926
67.05422664 4.682196011
69.0334912 2.242216873
69.06987671 2.257545147
71.04914126 17.62146827
85.06479133 4.103660721
216.0655196 1.473710459
218.0811697 2.865379105
246.0760843 10.39486732
248.0917343 1.87740741
268.0968197 1.579133008
272.1281199 1.906518446
286.1073844 1.80405043
300.1230345 8.63083895
318.1335992 5.220799925

Name: +ve in-silico MS/MS by CFM-ID for WSGNACAVADSXNC-GFCCVEGCSA-N
ID: WSGNACAVADSXNC-GFCCVEGCSA-N
Comment: Energy2
Num peaks: 31
39.02292652 4.928429144
41.03857658 6.474170308
43.05422664 1.723521843
55.05422664 2.085594186
65.03857658 1.594314046
67.05422664 1.904233826
69.0334912 3.900037385
69.06987671 1.919749093
71.04914126 10.42667439
85.06479133 0.8673137362
93.0334912 1.145290672
165.0546206 0.7686825812
178.0498695 5.617432809
202.0498695 1.740098092
202.086255 2.858047691
204.1019051 0.8199258069
216.0655196 6.107039517
218.0811697 1.985615706
230.0447842 1.341883027
232.0604342 2.033919205
240.1019051 2.384798108
243.1015708 0.8484492196
246.0760843 1.933713626
252.1019051 1.190393427
254.1175552 2.238090596
256.1332052 0.714300773
268.0968197 2.032213278
270.1124698 3.714730588
272.1281199 1.628007089
284.0917343 0.9507251399
300.1230345 0.7815178022

Name: +ve in-silico MS/MS by CFM-ID for QYKCKNWUIWVHCX-SOFGYWHQSA-N
ID: QYKCKNWUIWVHCX-SOFGYWHQSA-N
Comment: Energy0
Num peaks: 6
73.06479133 1.851219579
241.0495352 4.222483583
243.0651853 4.847955645
265.0859207 4.77710334
283.0964854 51.29030907
301.1070501 18.65135143

Name: +ve in-silico MS/MS by CFM-ID for QYKCKNWUIWVHCX-SOFGYWHQSA-N
ID: QYKCKNWUIWVHCX-SOFGYWHQSA-N
Comment: Energy1
Num peaks: 19
55.05422664 4.029021503
65.03857658 2.557907985
67.05422664 6.751675153
73.06479133 2.907775425
85.06479133 3.018190219
199.0389705 1.026735996
239.0702706 0.9833406063
239.1066561 1.241072328
241.0495352 3.547653013
241.0859207 1.222924674
243.0651853 3.728431696
251.0702706 1.713546437
253.0859207 2.163571974
255.1015708 4.92961154
265.0859207 4.646657771
267.0651853 2.539934193
273.1121354 3.89712644
283.0964854 22.11707757
301.1070501 7.237808613

Name: +ve in-silico MS/MS by CFM-ID for QYKCKNWUIWVHCX-SOFGYWHQSA-N
ID: QYKCKNWUIWVHCX-SOFGYWHQSA-N
Comment: Energy2
Num peaks: 27
39.02292652 1.338753486
41.03857658 1.02276437
53.00219107 1.108933781
55.05422664 8.091126789
57.0334912 1.276580724
65.03857658 7.901524277
67.05422664 7.164617623
69.06987671 4.273799405
85.06479133 1.06587064
171.0440559 1.265585325
199.0389705 2.296003133
211.0389705 1.264791648
213.0546206 1.294289147
215.0338851 3.248735276
227.0338851 1.276221383
235.075356 1.264103508
237.0910061 1.196758361
239.0702706 2.391442207
239.1066561 2.772142167
241.0495352 1.109505479
241.0859207 3.835672842
251.0702706 2.962148816
253.0859207 5.434117437
255.1015708 3.179794529
265.0859207 4.55037982
267.0651853 5.088393095
283.0964854 2.427153942

Name: +ve in-silico MS/MS by CFM-ID for AJKRAAXHMVEUPY-KMKOMSMNSA-N
ID: AJKRAAXHMVEUPY-KMKOMSMNSA-N
Comment: Energy0
Num peaks: 9
59.04914126 2.068884757
71.04914126 2.746387199
229.0495352 2.830758834
241.0495352 2.945215948
243.0651853 2.809910889
265.0859207 2.395994207
269.0808353 3.633642303
283.0964854 31.19509064
301.1070501 30.5633682

Name: +ve in-silico MS/MS by CFM-ID for AJKRAAXHMVEUPY-KMKOMSMNSA-N
ID: AJKRAAXHMVEUPY-KMKOMSMNSA-N
Comment: Energy1
Num peaks: 27
39.02292652 2.426669888
41.03857658 0.9564885326
55.01784114 1.829856037
55.05422664 1.66671689
65.03857658 1.116520877
67.05422664 3.023296292
69.0334912 1.280671844
71.04914126 6.448702142
85.06479133 1.320826378
215.0338851 1.664099749
217.0495352 1.539152936
229.0495352 7.207117969
239.0702706 1.86772389
241.0495352 5.102891258
241.0859207 1.888267134
243.0651853 1.679751118
253.0859207 1.508738393
255.1015708 3.800683054
257.0808353 1.375200736
265.0859207 2.669687853
267.0651853 1.230917044
269.0808353 2.610826611
271.0964854 1.637411319
273.1121354 3.707622027
283.0964854 14.82118529
285.0757499 1.395126158
301.1070501 4.561337787

Name: +ve in-silico MS/MS by CFM-ID for AJKRAAXHMVEUPY-KMKOMSMNSA-N
ID: AJKRAAXHMVEUPY-KMKOMSMNSA-N
Comment: Energy2
Num peaks: 31
39.02292652 6.51910158
41.03857658 3.657125384
51.02292652 1.054579326
53.03857658 3.888856275
55.01784114 1.076330921
55.05422664 3.138185432
65.03857658 3.934772404
67.05422664 1.533930064
69.0334912 1.468909627
69.06987671 1.461061649
71.04914126 3.833181572
93.0334912 1.873036681
159.0440559 1.493632023
185.0233204 1.225979112
185.0597059 1.639611711
201.0546206 1.846734757
211.0389705 1.496635248
211.075356 3.485428314
213.0546206 1.248511761
215.0338851 1.942676216
225.0546206 1.944940208
227.0702706 2.491012889
229.0495352 1.715090527
239.0702706 4.644661784
241.0859207 2.105738014
253.0859207 1.866434861
255.0651853 2.098067801
255.1015708 1.070436306
265.0859207 1.893254385
267.0651853 1.590704683
283.0964854 1.006242669

Name: +ve in-silico MS/MS by CFM-ID for HBAURZDCJUZLMR-AWEZNQCLSA-N
ID: HBAURZDCJUZLMR-AWEZNQCLSA-N
Comment: Energy0
Num peaks: 7
59.04914126 2.5708045
103.075356 3.805231847
198.0549549 5.435465203
216.0655196 7.931749637
286.1073844 1.988076061
300.1230345 19.44078928
318.1335992 39.00735786

Name: +ve in-silico MS/MS by CFM-ID for HBAURZDCJUZLMR-AWEZNQCLSA-N
ID: HBAURZDCJUZLMR-AWEZNQCLSA-N
Comment: Energy1
Num peaks: 18
41.03857658 2.258238184
59.04914126 4.144914203
61.06479133 1.424384882
85.06479133 7.892030812
87.08044139 1.802779807
101.0597059 1.553105765
103.075356 9.312443363
198.0549549 9.102807652
216.0655196 8.243678579
228.0655196 3.739864924
258.0760843 2.094690437
260.0917343 3.196851435
282.1124698 1.321581865
284.0917343 1.437445723
286.1073844 1.382255119
300.1230345 9.787561537
302.102299 1.9562114
318.1335992 10.00200561

Name: +ve in-silico MS/MS by CFM-ID for HBAURZDCJUZLMR-AWEZNQCLSA-N
ID: HBAURZDCJUZLMR-AWEZNQCLSA-N
Comment: Energy2
Num peaks: 19
39.02292652 4.827802508
41.03857658 3.651800918
43.05422664 1.499543088
57.0334912 3.369332684
59.04914126 3.599878972
71.04914126 2.303866246
83.04914126 1.388983926
85.06479133 6.431767939
87.08044139 2.037049296
170.0600403 1.742609118
172.0393049 2.663229973
174.0549549 3.505351893
186.0549549 6.644135942
188.070605 4.779061977
198.0549549 17.52372393
200.070605 2.428113525
214.0498695 3.502829338
216.0655196 7.590572896
228.0655196 1.39440207

Name: +ve in-silico MS/MS by CFM-ID for GIVSZLKTIBWYRM-UHFFFAOYSA-N
ID: GIVSZLKTIBWYRM-UHFFFAOYSA-N
Comment: Energy0
Num peaks: 6
269.0808353 7.370314334
271.0964854 2.548630748
273.1121354 0.8881566462
283.0964854 2.692702557
285.0757499 1.385157995
301.1070501 81.56603344

Name: +ve in-silico MS/MS by CFM-ID for GIVSZLKTIBWYRM-UHFFFAOYSA-N
ID: GIVSZLKTIBWYRM-UHFFFAOYSA-N
Comment: Energy1
Num peaks: 8
257.0808353 6.484098085
259.0964854 3.778334922
269.0808353 11.22098092
271.0964854 4.749422421
273.1121354 4.74304503
283.0964854 3.202518793
285.0757499 3.25782999
301.1070501 44.4140753

Name: +ve in-silico MS/MS by CFM-ID for GIVSZLKTIBWYRM-UHFFFAOYSA-N
ID: GIVSZLKTIBWYRM-UHFFFAOYSA-N
Comment: Energy2
Num peaks: 26
105.0334912 3.415334254
157.0284058 1.805801915
173.0597059 1.880594046
183.0440559 3.798384508
185.0597059 5.774415751
187.075356 1.59640951
199.075356 1.9494577
201.0546206 2.192733923
211.0389705 2.303997262
213.0546206 4.640916542
215.0702706 3.069577886
225.0546206 2.884166927
227.0702706 6.286504874
229.0859207 2.96172574
237.0546206 1.523530632
239.0702706 3.976908005
241.0859207 3.1035985
253.0495352 2.554017821
253.0859207 2.095336028
255.0651853 5.895777073
257.0808353 7.191483794
267.0651853 1.740154966
269.0808353 2.540401097
271.0964854 1.460547772
273.1121354 1.282797034
285.0757499 2.117255807

Name: +ve in-silico MS/MS by CFM-ID for AGLKVEJMTGPYSI-FDRIWYBQSA-N
ID: AGLKVEJMTGPYSI-FDRIWYBQSA-N
Comment: Energy0
Num peaks: 11
39.02292652 3.470264214
41.03857658 2.333089923
43.05422664 1.71723165
55.05422664 3.122896869
81.0334912 1.619077581
83.04914126 9.396119386
178.086255 6.459414445
196.0968197 9.922850888
260.1281199 3.213724863
278.1386845 23.45777401
296.1492492 15.85073799

Name: +ve in-silico MS/MS by CFM-ID for AGLKVEJMTGPYSI-FDRIWYBQSA-N
ID: AGLKVEJMTGPYSI-FDRIWYBQSA-N
Comment: Energy1
Num peaks: 15
39.02292652 20.23398375
41.03857658 15.89424816
43.05422664 3.664645907
45.06987671 2.527948446
55.05422664 4.380535022
65.03857658 1.211233053
68.04947561 1.298438853
80.04947561 1.669292152
82.06512568 1.446042352
83.04914126 5.025426863
86.0600403 1.357563392
178.086255 8.932143799
196.0968197 7.827316579
260.1281199 1.512970276
278.1386845 4.100262413

Name: +ve in-silico MS/MS by CFM-ID for AGLKVEJMTGPYSI-FDRIWYBQSA-N
ID: AGLKVEJMTGPYSI-FDRIWYBQSA-N
Comment: Energy2
Num peaks: 31
39.02292652 12.73619579
41.03857658 8.783861372
43.05422664 2.661513942
47.04914126 0.6002670547
55.05422664 14.70731523
57.0334912 0.8613236541
57.06987671 1.874674707
65.03857658 0.6116227722
68.04947561 0.7829739384
70.06512568 1.079819054
81.0334912 0.6511413886
82.02874017 0.9481209788
83.04914126 3.638881794
84.04439023 1.814489418
86.0600403 0.5813634408
96.04439023 1.898486423
98.0600403 1.048933137
109.0284058 1.560605858
111.0440559 0.783197094
113.0597059 2.419110173
134.0600403 1.217950309
136.0393049 0.9012649349
136.0756904 0.6180255182
138.0549549 2.643269352
150.0913404 0.768126664
152.1069905 1.828613815
168.0655196 1.029704194
168.1019051 0.7843715447
176.070605 1.588232608
178.086255 4.105787145
196.0968197 3.119279517

Name: +ve in-silico MS/MS by CFM-ID for WAMHXKPQXFJOBW-CQSZACIVSA-N
ID: WAMHXKPQXFJOBW-CQSZACIVSA-N
Comment: Energy0
Num peaks: 6
99.08044139 10.27494143
203.0338851 2.95359599
215.0338851 3.038324317
229.0495352 6.688557163
283.0964854 8.847419131
301.1070501 50.57840011

Name: +ve in-silico MS/MS by CFM-ID for WAMHXKPQXFJOBW-CQSZACIVSA-N
ID: WAMHXKPQXFJOBW-CQSZACIVSA-N
Comment: Energy1
Num peaks: 25
39.02292652 1.4805939
41.03857658 2.377863377
57.0334912 2.952406026
59.04914126 6.551570915
71.04914126 2.719245398
73.06479133 1.020217928
81.06987671 1.949245668
97.06479133 0.9260105427
99.08044139 7.512601818
175.0389705 0.9893454265
203.0338851 5.228359478
213.0546206 1.404683475
215.0702706 1.922767053
225.0546206 0.9758704822
229.0495352 3.412229948
241.0495352 13.1572444
241.0859207 1.445484804
243.0651853 5.596747816
255.1015708 1.361452318
269.0808353 0.9306173664
271.0964854 0.8333570087
273.1121354 3.234380913
283.0964854 6.051988755
285.0757499 1.740329793
301.1070501 5.002496177

Name: +ve in-silico MS/MS by CFM-ID for WAMHXKPQXFJOBW-CQSZACIVSA-N
ID: WAMHXKPQXFJOBW-CQSZACIVSA-N
Comment: Energy2
Num peaks: 31
25.00727645 1.11736567
27.02292652 13.617865
41.03857658 0.8914887176
53.00219107 0.9946984161
55.01784114 0.9187210756
57.0334912 1.224227161
71.04914126 3.145616354
73.06479133 2.056877433
81.06987671 0.8914066155
83.04914126 3.207259938
95.04914126 2.61158407
97.06479133 1.11478582
99.08044139 7.586884944
141.0334912 1.160886914
145.0284058 2.884070429
157.0284058 1.168834265
159.0440559 0.9131355502
161.0233204 2.482695344
171.0440559 3.137148519
173.0233204 2.478293344
173.0597059 1.012550581
175.0389705 3.496610687
185.0233204 1.63316776
187.0389705 7.39691259
189.0546206 1.05092192
199.0389705 2.779923784
203.0338851 3.549243999
211.0389705 0.9605362991
215.0338851 2.738945466
217.0495352 1.013008911
285.0757499 1.304478654

Name: +ve in-silico MS/MS by CFM-ID for QBJGRCDEWYDKKG-UHFFFAOYSA-N
ID: QBJGRCDEWYDKKG-UHFFFAOYSA-N
Comment: Energy0
Num peaks: 6
257.0444498 1.632682081
269.0808353 3.648441845
273.0757499 1.388652912
283.0964854 13.37001189
285.0757499 1.195347953
301.1070501 65.60069249

Name: +ve in-silico MS/MS by CFM-ID for QBJGRCDEWYDKKG-UHFFFAOYSA-N
ID: QBJGRCDEWYDKKG-UHFFFAOYSA-N
Comment: Energy1
Num peaks: 22
27.02292652 0.8617072249
29.03857658 3.36451196
31.05422664 0.783060541
41.03857658 1.023241309
43.05422664 4.376694808
45.06987671 1.282543528
215.0338851 0.9423270169
231.0651853 1.547968688
241.0495352 0.9795684618
255.0651853 1.042671161
257.0444498 6.579367954
257.0808353 1.48350403
259.0964854 1.287349505
265.0859207 1.405931753
269.0808353 4.352737351
271.0600999 1.116171136
271.0964854 2.652686474
273.0757499 1.472969744
273.1121354 4.809133738
283.0964854 10.98023824
285.0757499 1.830710065
301.1070501 26.30220928

Name: +ve in-silico MS/MS by CFM-ID for QBJGRCDEWYDKKG-UHFFFAOYSA-N
ID: QBJGRCDEWYDKKG-UHFFFAOYSA-N
Comment: Energy2
Num peaks: 31
25.00727645 2.057536587
27.02292652 1.004575739
29.03857658 1.052979632
39.02292652 3.457596059
43.05422664 3.762110797
49.00727645 0.9215298149
51.02292652 7.522197249
53.03857658 3.086309014
55.01784114 1.697162734
55.05422664 1.610706144
57.0334912 2.123490473
65.03857658 6.986624682
67.05422664 1.058156136
189.0546206 1.291830723
199.0389705 1.301272717
205.0495352 3.616916165
215.0338851 2.005264589
217.0495352 1.243108424
229.0495352 1.241558425
241.0495352 3.267136616
243.0651853 2.57228536
251.0702706 1.021903055
253.0859207 1.105015905
257.0444498 2.580017129
257.0808353 1.238660119
265.0859207 1.303451932
267.0651853 1.275898378
269.0808353 1.161496249
273.1121354 1.731877482
283.0964854 1.235760922
285.0757499 1.743497392

Name: +ve in-silico MS/MS by CFM-ID for QDPNXXWOKFBCPC-GFCCVEGCSA-N
ID: QDPNXXWOKFBCPC-GFCCVEGCSA-N
Comment: Energy0
Num peaks: 10
107.0491413 5.942864167
109.0647913 1.50615044
131.0491413 4.192747063
133.0647913 2.195425675
135.0804414 2.731871906
139.0389705 2.830019993
167.0338851 6.823467999
269.0808353 2.810891827
283.0964854 9.103311246
301.1070501 42.8356949

Name: +ve in-silico MS/MS by CFM-ID for QDPNXXWOKFBCPC-GFCCVEGCSA-N
ID: QDPNXXWOKFBCPC-GFCCVEGCSA-N
Comment: Energy1
Num peaks: 23
107.0491413 8.04755889
109.0647913 2.272263443
121.0647913 9.489455704
123.0804414 1.199329718
133.0647913 1.88679229
135.0804414 3.177244965
139.0389705 1.643146469
149.0233204 3.282096963
151.0389705 3.133282989
153.0546206 1.314020333
161.0597059 1.724834552
163.075356 1.104709339
165.0182351 2.989922291
167.0338851 8.081439003
179.0338851 1.274870407
179.0702706 2.805778368
181.0495352 1.461590102
269.0808353 1.993097154
271.0964854 2.201804831
273.1121354 3.547015608
283.0964854 6.046532701
285.0757499 1.259134214
301.1070501 10.62015279

Name: +ve in-silico MS/MS by CFM-ID for QDPNXXWOKFBCPC-GFCCVEGCSA-N
ID: QDPNXXWOKFBCPC-GFCCVEGCSA-N
Comment: Energy2
Num peaks: 31
49.00727645 2.510011082
53.03857658 2.104433335
63.02292652 2.010193407
65.03857658 1.484183104
75.02292652 3.269748503
77.03857658 2.018739828
91.05422664 1.638833381
95.01275576 2.133127123
95.04914126 1.608110545
97.02840582 1.295861939
101.0385766 1.417119798
103.0542266 6.548902596
105.0334912 1.958581596
105.0698767 1.112009739
107.0491413 4.098578857
109.0647913 1.313838535
121.0284058 5.160437428
121.0647913 3.060204389
123.0440559 1.223465768
131.0491413 5.66749136
133.0647913 1.823920822
137.0233204 1.634176984
139.0389705 1.770196364
147.0440559 1.361417248
149.0233204 4.386473704
151.0389705 4.337403856
153.0546206 2.070711297
167.0338851 1.131002563
271.0964854 1.161722193
273.1121354 1.13577849
285.0757499 1.419414747

Name: +ve in-silico MS/MS by CFM-ID for SLKIIKQMXLBVTD-HNNXBMFYSA-N
ID: SLKIIKQMXLBVTD-HNNXBMFYSA-N
Comment: Energy0
Num peaks: 10
117.0334912 4.529765445
119.0491413 2.334599768
121.0647913 2.883184583
137.0597059 2.135063516
153.0546206 2.890987824
165.0546206 1.503425144
181.0495352 6.95039954
269.0808353 2.85362748
283.0964854 9.342372314
301.1070501 45.63934992

Name: +ve in-silico MS/MS by CFM-ID for SLKIIKQMXLBVTD-HNNXBMFYSA-N
ID: SLKIIKQMXLBVTD-HNNXBMFYSA-N
Comment: Energy1
Num peaks: 23
95.04914126 1.276520953
105.0334912 8.345886074
107.0491413 7.241667527
109.0647913 1.163962117
119.0491413 1.357616186
121.0284058 1.359628619
121.0647913 2.643917329
123.0440559 2.769215415
135.0440559 1.871595812
137.0597059 1.319001431
147.0440559 1.110069635
153.0546206 1.251549706
163.0389705 7.04334031
165.0546206 7.160465362
179.0338851 2.825524574
179.0702706 1.107602228
181.0495352 7.269838453
257.0808353 1.232473222
269.0808353 2.133202273
271.0964854 1.719057693
273.1121354 3.824526216
283.0964854 4.896665542
301.1070501 9.373386053

Name: +ve in-silico MS/MS by CFM-ID for SLKIIKQMXLBVTD-HNNXBMFYSA-N
ID: SLKIIKQMXLBVTD-HNNXBMFYSA-N
Comment: Energy2
Num peaks: 31
49.00727645 2.494694489
75.02292652 3.756445044
77.03857658 1.002081065
79.05422664 1.036940998
89.03857658 2.031232118
91.05422664 1.683969723
93.06987671 1.435096287
97.02840582 1.059626334
105.0334912 4.153354476
107.0491413 2.583993758
109.0284058 1.050909342
109.0647913 1.623513162
117.0334912 10.57171276
119.0491413 1.997865122
121.0284058 3.341546558
121.0647913 1.84185058
123.0076704 1.594859204
123.0440559 2.689808017
135.0440559 2.865661811
137.0597059 1.517284867
145.0284058 1.281914915
147.0440559 1.21964643
149.0233204 2.071593265
151.0389705 1.455107932
153.0546206 1.090957389
163.0389705 3.217358185
165.0546206 2.534323667
177.0546206 1.447958536
271.0964854 0.995280422
273.1121354 1.959341451
283.0964854 1.214463636

Name: +ve in-silico MS/MS by CFM-ID for YHSXPHNOIMTWTH-MLGOLLRUSA-N
ID: YHSXPHNOIMTWTH-MLGOLLRUSA-N
Comment: Energy0
Num peaks: 6
109.0647913 2.055619705
123.0440559 3.510448519
137.0233204 2.843736906
139.0389705 27.90804798
269.0808353 4.649885332
301.1070501 45.52350787

Name: +ve in-silico MS/MS by CFM-ID for YHSXPHNOIMTWTH-MLGOLLRUSA-N
ID: YHSXPHNOIMTWTH-MLGOLLRUSA-N
Comment: Energy1
Num peaks: 19
95.04914126 1.223265258
107.0491413 1.53224633
109.0284058 1.326009847
111.0440559 1.490036256
123.0440559 7.449518134
137.0233204 5.627585158
139.0389705 14.94224688
153.0546206 2.136907099
161.0597059 2.843118491
163.075356 1.048782972
177.0546206 1.997513375
179.0702706 2.304530276
241.0859207 1.219063455
269.0808353 5.508558048
271.0964854 3.856732169
273.1121354 2.829658841
283.0964854 1.473002678
285.0757499 4.230998163
301.1070501 17.87376531

Name: +ve in-silico MS/MS by CFM-ID for YHSXPHNOIMTWTH-MLGOLLRUSA-N
ID: YHSXPHNOIMTWTH-MLGOLLRUSA-N
Comment: Energy2
Num peaks: 27
15.02292652 0.9632894344
39.02292652 2.917610193
49.00727645 1.978114208
51.02292652 3.755082761
53.00219107 2.091210503
55.01784114 0.788241978
63.02292652 0.8250406046
65.03857658 4.201362079
79.01784114 7.560277647
81.0334912 7.205831791
83.04914126 7.652316071
93.0334912 1.324875874
95.04914126 2.389138052
107.0127558 0.9543935887
107.0491413 1.76974138
109.0284058 6.602615918
109.0647913 2.525292774
111.0440559 4.477610308
111.0804414 0.9103263667
123.0440559 3.928699442
125.0233204 1.249015137
137.0233204 1.556059728
139.0389705 7.356120833
147.0440559 2.699614219
161.0597059 0.8880045307
271.0964854 1.184856698
283.0964854 0.746240261

Name: +ve in-silico MS/MS by CFM-ID for LCYOEQRSFIXYFW-PYERRIOISA-N
ID: LCYOEQRSFIXYFW-PYERRIOISA-N
Comment: Energy0
Num peaks: 15
101.0385766 3.103402993
103.0542266 1.412222642
105.0698767 1.193725975
151.0389705 2.06198869
153.0546206 1.352981565
169.0495352 1.686152308
197.0444498 3.828736825
223.075356 1.125656628
241.0859207 1.345265193
255.1015708 1.223149674
257.1172208 1.15288578
265.0859207 2.335914958
273.1121354 1.915674799
283.0964854 17.68131364
301.1070501 38.87553693

Name: +ve in-silico MS/MS by CFM-ID for LCYOEQRSFIXYFW-PYERRIOISA-N
ID: LCYOEQRSFIXYFW-PYERRIOISA-N
Comment: Energy1
Num peaks: 31
79.05422664 1.311960519
91.05422664 3.577813773
101.0385766 1.302351014
103.0542266 1.665633934
105.0698767 1.724113719
131.0491413 1.590959419
151.0389705 2.340753952
153.0546206 1.087442252
161.0233204 1.70984756
163.0389705 0.9975902018
177.0182351 2.606204707
179.0338851 3.180680252
181.0495352 2.432794561
195.0287997 0.9432667892
197.0444498 1.798135558
223.075356 2.134274111
235.075356 1.440731656
239.0702706 2.550488129
239.1066561 0.9892800108
241.0859207 1.092587583
253.0859207 1.042950928
255.0651853 1.541340594
255.1015708 1.536759717
257.0808353 1.35850608
257.1172208 1.569046544
259.0964854 2.319131144
265.0859207 4.096162851
271.0964854 1.028686201
273.1121354 4.488486325
283.0964854 10.04693309
301.1070501 10.21818046

Name: +ve in-silico MS/MS by CFM-ID for LCYOEQRSFIXYFW-PYERRIOISA-N
ID: LCYOEQRSFIXYFW-PYERRIOISA-N
Comment: Energy2
Num peaks: 31
41.00219107 1.639269654
41.03857658 1.177424266
49.00727645 1.917756759
51.02292652 1.055599015
53.00219107 1.097317058
55.01784114 0.9640910081
63.02292652 1.235623986
65.00219107 1.392940909
67.01784114 1.041136227
75.02292652 1.113469206
79.05422664 1.511643092
81.0334912 1.641910288
91.05422664 3.165112053
93.06987671 1.12433761
101.0385766 13.73606355
103.0542266 2.504493729
105.0334912 2.075454027
105.0698767 2.694341878
107.0127558 2.16445681
107.0491413 1.628578904
127.0389705 1.335353279
129.0334912 1.019914597
151.0389705 2.925101524
167.0338851 1.080818596
169.0495352 1.252435996
175.0389705 1.406843687
177.0182351 1.836845712
177.0546206 1.357182913
179.0338851 2.4359511
181.0495352 2.434033594
191.0338851 1.475477666

Name: +ve in-silico MS/MS by CFM-ID for LNRAFJFUMJDPEP-AWEZNQCLSA-N
ID: LNRAFJFUMJDPEP-AWEZNQCLSA-N
Comment: Energy0
Num peaks: 10
117.0334912 4.503310327
119.0491413 2.321260303
121.0647913 2.863794226
137.0597059 2.122157494
153.0546206 2.851968826
165.0546206 1.518598136
181.0495352 6.91218441
269.0808353 2.836726692
283.0964854 9.386910851
301.1070501 45.26544411

Name: +ve in-silico MS/MS by CFM-ID for LNRAFJFUMJDPEP-AWEZNQCLSA-N
ID: LNRAFJFUMJDPEP-AWEZNQCLSA-N
Comment: Energy1
Num peaks: 23
95.04914126 1.317493969
105.0334912 8.359015615
107.0491413 7.251835299
109.0647913 1.162336839
119.0491413 1.35592404
121.0284058 1.333230119
121.0647913 2.63234637
123.0440559 2.762964109
135.0440559 1.867438184
137.0597059 1.276453482
147.0440559 1.109917224
153.0546206 1.206590318
163.0389705 6.966936269
165.0546206 7.218706703
179.0338851 2.825406449
179.0702706 1.106062775
181.0495352 7.224642104
207.0651853 1.090636663
269.0808353 2.130215674
271.0964854 1.716796257
273.1121354 3.821223642
283.0964854 4.961709848
301.1070501 9.353424498

Name: +ve in-silico MS/MS by CFM-ID for LNRAFJFUMJDPEP-AWEZNQCLSA-N
ID: LNRAFJFUMJDPEP-AWEZNQCLSA-N
Comment: Energy2
Num peaks: 31
49.00727645 2.474723259
75.02292652 3.726372894
79.05422664 1.028639787
89.03857658 2.014971127
91.05422664 1.485185207
93.0334912 1.886801918
93.06987671 1.457910616
95.04914126 1.151217623
105.0334912 4.075940488
107.0127558 1.128817078
107.0491413 2.638141304
109.0284058 1.688215994
109.0647913 1.586093079
117.0334912 10.84405227
119.0491413 1.986082909
121.0284058 3.450901476
121.0647913 1.479801179
123.0440559 2.687556444
135.0440559 2.895267604
137.0597059 1.437993722
145.0284058 1.278566752
147.0440559 1.21835423
149.0233204 2.160508572
151.0389705 1.572048216
153.0546206 1.086421148
163.0389705 3.158313693
165.0546206 2.53045273
177.0546206 1.348309637
245.0808353 1.043344037
273.1121354 1.944998607
283.0964854 1.2097111

Name: +ve in-silico MS/MS by CFM-ID for YTVCXBVFGQEBAL-ARJAWSKDSA-N
ID: YTVCXBVFGQEBAL-ARJAWSKDSA-N
Comment: Energy0
Num peaks: 6
137.0597059 3.970158044
165.0546206 3.871515777
269.0808353 3.898522578
271.0964854 6.574025837
273.1121354 2.715649592
301.1070501 60.44241222

Name: +ve in-silico MS/MS by CFM-ID for YTVCXBVFGQEBAL-ARJAWSKDSA-N
ID: YTVCXBVFGQEBAL-ARJAWSKDSA-N
Comment: Energy1
Num peaks: 23
123.0440559 2.748447152
137.0597059 7.309054937
147.0440559 1.647618187
149.0597059 4.386168745
151.0389705 2.937971128
153.0546206 0.9255551532
165.0546206 7.509755135
175.0389705 1.512431816
177.0546206 3.933322566
199.0389705 0.7615202949
201.0546206 1.267495383
203.0702706 1.326094894
215.0702706 0.8689511723
241.0859207 1.872203195
253.0859207 0.8591967444
255.1015708 0.9962641861
257.0808353 2.168035169
269.0808353 4.639404224
271.0964854 6.170493753
273.1121354 3.227002109
283.0964854 1.026315377
285.0757499 1.78617128
301.1070501 20.63554275

Name: +ve in-silico MS/MS by CFM-ID for YTVCXBVFGQEBAL-ARJAWSKDSA-N
ID: YTVCXBVFGQEBAL-ARJAWSKDSA-N
Comment: Energy2
Num peaks: 31
49.00727645 2.394303785
51.02292652 1.599966016
65.03857658 2.003289378
79.01784114 1.273232173
95.04914126 1.028479539
107.0491413 2.385943706
109.0647913 1.174131248
121.0284058 2.036153952
121.0647913 1.625733589
123.0440559 5.490294454
131.0491413 3.008975084
135.0440559 3.245410635
137.0597059 5.961233201
147.0440559 3.053214495
149.0597059 1.732020161
151.0389705 2.129893414
165.0546206 1.89929828
173.0597059 1.815776792
181.0647913 1.059600536
215.0702706 1.91395181
223.075356 3.139509027
237.0910061 1.021413866
239.0702706 2.574645946
241.0859207 2.492133347
253.0859207 1.575634275
255.0651853 2.2237405
255.1015708 1.806708891
257.0808353 4.124688832
269.0808353 2.071556374
271.0964854 1.300127221
285.0757499 1.194245302

Name: +ve in-silico MS/MS by CFM-ID for PYIXHKGTJKCVBJ-NSHDSACASA-N
ID: PYIXHKGTJKCVBJ-NSHDSACASA-N
Comment: Energy0
Num peaks: 7
105.0334912 1.995931123
121.0284058 10.64421827
123.0440559 26.49160444
125.0597059 3.62233332
269.0808353 3.45267071
271.0964854 4.13822226
301.1070501 30.58901566

Name: +ve in-silico MS/MS by CFM-ID for PYIXHKGTJKCVBJ-NSHDSACASA-N
ID: PYIXHKGTJKCVBJ-NSHDSACASA-N
Comment: Energy1
Num peaks: 21
95.04914126 1.440575434
105.0334912 2.82826678
121.0284058 11.95869537
123.0440559 19.08606598
135.0440559 1.536690373
147.0440559 3.334624712
149.0597059 3.019107559
151.0389705 2.206175748
153.0546206 1.897758099
165.0546206 3.236478978
177.0546206 1.853999565
179.0702706 1.471003227
191.0702706 1.655234399
207.0651853 2.305920228
267.0651853 1.461863921
269.0808353 1.651859692
271.0964854 3.520692449
273.1121354 1.61601654
283.0964854 1.877390877
285.0757499 6.668063146
301.1070501 6.006575892

Name: +ve in-silico MS/MS by CFM-ID for PYIXHKGTJKCVBJ-NSHDSACASA-N
ID: PYIXHKGTJKCVBJ-NSHDSACASA-N
Comment: Energy2
Num peaks: 31
39.02292652 1.263809729
49.00727645 1.369033449
77.03857658 1.025995781
79.05422664 2.465157569
93.0334912 1.776088625
95.04914126 2.39017844
105.0334912 7.277349942
107.0491413 4.818068354
109.0647913 1.06015632
119.0127558 1.145751706
119.0491413 1.414519407
121.0284058 5.590247391
123.0440559 13.11901992
131.0491413 3.137585813
135.0440559 2.904472963
137.0597059 1.315800193
147.0440559 3.253106766
149.0597059 1.001138734
151.0389705 1.79789578
161.0597059 1.147633946
163.075356 1.190764872
165.0546206 1.625994231
175.0389705 2.108383505
177.0546206 1.616818279
255.0651853 1.124291938
257.0808353 1.306398825
269.0808353 1.378156338
271.0964854 1.51226303
273.1121354 1.35768524
283.0964854 1.062897098
285.0757499 1.249364328

Name: +ve in-silico MS/MS by CFM-ID for ZSTPNQLNQBRLQF-VKUSEKQFSA-N
ID: ZSTPNQLNQBRLQF-VKUSEKQFSA-N
Comment: Energy0
Num peaks: 6
268.0968197 5.55026098
270.1124698 3.332632763
286.1073844 5.135894823
288.1230345 4.219442773
300.1230345 39.87440245
318.1335992 30.55305952

Name: +ve in-silico MS/MS by CFM-ID for ZSTPNQLNQBRLQF-VKUSEKQFSA-N
ID: ZSTPNQLNQBRLQF-VKUSEKQFSA-N
Comment: Energy1
Num peaks: 15
214.0498695 1.125045207
230.0811697 1.159145757
240.0655196 2.699100026
242.0811697 1.248616786
244.0604342 1.724035432
244.0968197 1.382353082
258.0760843 1.079505476
268.0968197 5.646243498
270.1124698 8.02797729
272.1281199 9.447186856
282.1124698 1.335653528
286.1073844 2.505882071
288.1230345 4.360123375
300.1230345 30.47337682
318.1335992 8.307369518

Name: +ve in-silico MS/MS by CFM-ID for ZSTPNQLNQBRLQF-VKUSEKQFSA-N
ID: ZSTPNQLNQBRLQF-VKUSEKQFSA-N
Comment: Energy2
Num peaks: 31
49.00727645 1.139851137
53.03857658 2.449844016
123.0440559 1.722788817
125.0597059 1.797234758
176.070605 0.8838890062
200.070605 0.8447691462
202.086255 0.9547890043
212.070605 1.67722382
214.086255 2.279538604
226.086255 4.749060816
228.1019051 4.131182657
230.0811697 3.453506322
240.0655196 1.475047176
240.1019051 0.9924797008
242.0811697 5.637206889
244.0968197 9.930772608
246.1124698 1.799892809
254.0811697 1.622625859
254.1175552 1.821332553
256.0968197 6.142792334
258.0760843 2.496443776
268.0968197 1.919793418
270.1124698 2.944332369
272.0917343 1.474417522
272.1281199 2.257405616
274.1073844 1.866979623
282.1124698 1.044477869
284.0917343 1.010749957
286.1073844 1.036804526
300.1230345 1.101082842
302.102299 0.8631368471

Name: +ve in-silico MS/MS by CFM-ID for QBHDCTMZQYPUCI-VBCDNDGESA-N
ID: QBHDCTMZQYPUCI-VBCDNDGESA-N
Comment: Energy0
Num peaks: 6
268.0968197 1.322989704
270.1124698 2.636892352
282.1124698 1.707758601
288.1230345 3.028458391
300.1230345 47.90390992
318.1335992 35.24660663

Name: +ve in-silico MS/MS by CFM-ID for QBHDCTMZQYPUCI-VBCDNDGESA-N
ID: QBHDCTMZQYPUCI-VBCDNDGESA-N
Comment: Energy1
Num peaks: 19
214.086255 2.011110795
224.070605 4.721859571
226.0498695 0.9218919138
226.086255 5.700846387
228.1019051 2.589127201
230.0811697 2.563705265
230.1175552 2.131917209
242.0811697 2.448985454
244.0968197 2.190600814
254.1175552 0.9198498876
268.0968197 1.969634063
270.1124698 3.100313169
272.1281199 6.884902341
274.1073844 2.544494272
282.1124698 3.038615143
286.1073844 0.9590722067
288.1230345 2.167853325
300.1230345 26.33514383
318.1335992 7.055104493

Name: +ve in-silico MS/MS by CFM-ID for QBHDCTMZQYPUCI-VBCDNDGESA-N
ID: QBHDCTMZQYPUCI-VBCDNDGESA-N
Comment: Energy2
Num peaks: 31
39.02292652 1.134484012
125.0597059 1.197746376
172.0756904 1.81384678
186.0913404 1.28408377
188.070605 1.799659027
196.0756904 1.882374548
198.0913404 2.148411169
200.070605 3.420773911
202.086255 2.734025415
214.086255 4.868700245
216.0655196 4.286225518
218.0811697 1.916181946
226.086255 2.011226616
228.1019051 2.380106768
230.0811697 2.477026071
232.0968197 2.773667722
242.0811697 3.254969996
244.0968197 1.986133696
254.1175552 2.945797534
256.0968197 2.040316696
256.1332052 1.033044781
258.1124698 1.211182423
268.0968197 1.735716885
270.1124698 6.656958716
272.1281199 3.245346255
274.1073844 1.508750118
284.0917343 1.41833967
286.1073844 1.225422478
288.1230345 1.438624829
300.1230345 1.422115555
302.102299 1.138964005

Name: +ve in-silico MS/MS by CFM-ID for DVZQGZOFFSCMJP-UHFFFAOYSA-N
ID: DVZQGZOFFSCMJP-UHFFFAOYSA-N
Comment: Energy0
Num peaks: 6
137.0597059 2.116486587
269.0808353 8.311470119
271.0964854 2.143710331
283.0964854 1.848549628
285.0757499 1.277654692
301.1070501 76.41510756

Name: +ve in-silico MS/MS by CFM-ID for DVZQGZOFFSCMJP-UHFFFAOYSA-N
ID: DVZQGZOFFSCMJP-UHFFFAOYSA-N
Comment: Energy1
Num peaks: 9
137.0597059 4.301753307
139.075356 2.328597152
163.0389705 4.864460217
243.0651853 2.179690369
247.0964854 3.223806807
269.0808353 12.02646529
283.0964854 2.947877817
285.0757499 5.021620137
301.1070501 43.13775337

Name: +ve in-silico MS/MS by CFM-ID for DVZQGZOFFSCMJP-UHFFFAOYSA-N
ID: DVZQGZOFFSCMJP-UHFFFAOYSA-N
Comment: Energy2
Num peaks: 31
39.02292652 1.396023514
57.0334912 1.954125071
81.0334912 2.506110317
105.0334912 1.25904175
107.0491413 4.880113774
109.0284058 1.255197383
121.0284058 4.06620485
123.0440559 4.766682565
135.0440559 3.910827314
137.0597059 4.313872664
147.0440559 1.21080784
151.0389705 2.275370039
163.0389705 5.647363402
165.0546206 1.19988525
187.0389705 1.869594665
189.0546206 1.157014469
203.0702706 1.801065938
213.0546206 4.618772005
215.0702706 1.443180681
227.0702706 2.4795147
229.0495352 1.109675472
239.0702706 3.400611473
241.0859207 1.717229292
245.0808353 2.425223801
247.0964854 1.211503278
253.0859207 1.623855561
255.0651853 5.072440957
257.0808353 1.60852884
269.0808353 3.068957795
283.0964854 1.636724345
285.0757499 3.10339228

Name: +ve in-silico MS/MS by CFM-ID for UFSDNXBDTQSQFM-SWLSCSKDSA-N
ID: UFSDNXBDTQSQFM-SWLSCSKDSA-N
Comment: Energy0
Num peaks: 6
87.04405588 2.338526151
89.05970595 8.50681216
300.1230345 1.609326349
304.1179491 3.355880068
318.1335992 24.51683008
336.1441638 42.69893047

Name: +ve in-silico MS/MS by CFM-ID for UFSDNXBDTQSQFM-SWLSCSKDSA-N
ID: UFSDNXBDTQSQFM-SWLSCSKDSA-N
Comment: Energy1
Num peaks: 20
59.04914126 2.254901664
69.0334912 1.261548087
71.04914126 2.978837771
73.06479133 3.03596594
81.0334912 2.240762351
83.04914126 6.40620934
85.06479133 1.341672242
87.04405588 2.259021449
89.05970595 15.18455002
101.0597059 3.143675747
218.0811697 2.08194295
262.0709989 2.433045975
286.1073844 2.559530023
288.1230345 2.456739198
300.1230345 1.662338105
302.102299 1.296354314
304.1179491 3.3644565
306.1335992 3.277211292
318.1335992 10.80562176
336.1441638 10.59350965

Name: +ve in-silico MS/MS by CFM-ID for UFSDNXBDTQSQFM-SWLSCSKDSA-N
ID: UFSDNXBDTQSQFM-SWLSCSKDSA-N
Comment: Energy2
Num peaks: 30
39.02292652 0.9417506146
55.05422664 1.183391193
57.0334912 2.822175465
57.06987671 2.134364198
59.04914126 5.283076757
69.0334912 3.294413769
71.04914126 4.530603593
73.06479133 8.479777462
81.0334912 1.546876832
83.04914126 1.228175324
87.04405588 1.462302199
89.05970595 1.345934324
150.0185694 1.385439013
152.0342195 1.200699238
176.070605 2.818180704
178.0498695 1.851579596
188.070605 2.795126198
194.0811697 1.844595801
204.0655196 6.851799655
218.0811697 1.9823645
219.0651853 0.9771783465
220.0968197 1.261545055
230.0447842 2.745910955
232.0604342 5.855447341
234.0760843 4.699531165
246.0396988 3.480649964
262.0709989 3.395748465
288.1230345 1.446539088
300.1230345 0.943898702
302.102299 0.931973909

Name: +ve in-silico MS/MS by CFM-ID for JNVXYCUYUJCFHK-HNNXBMFYSA-N
ID: JNVXYCUYUJCFHK-HNNXBMFYSA-N
Comment: Energy0
Num peaks: 10
131.0491413 4.41898107
133.0647913 2.318919898
135.0804414 2.847474645
139.0389705 3.170594595
151.075356 1.620041533
165.0182351 1.500115574
167.0338851 7.583272196
269.0808353 3.698990681
283.0964854 7.719508134
301.1070501 46.0218594

Name: +ve in-silico MS/MS by CFM-ID for JNVXYCUYUJCFHK-HNNXBMFYSA-N
ID: JNVXYCUYUJCFHK-HNNXBMFYSA-N
Comment: Energy1
Num peaks: 22
107.0491413 1.557565741
109.0647913 1.489129872
121.0647913 8.597518015
123.0440559 1.435461662
123.0804414 1.097486513
133.0647913 1.663263558
135.0440559 1.425184807
135.0804414 3.002280855
137.0233204 1.442687017
137.0597059 3.266310032
139.0389705 1.770077451
151.0389705 8.648185052
161.0597059 1.58787589
165.0182351 3.361010786
165.0546206 1.721012854
167.0338851 9.739279748
193.0495352 1.336996766
269.0808353 3.511115312
271.0964854 2.582562943
273.1121354 4.542689925
283.0964854 4.850417139
301.1070501 11.92352203

Name: +ve in-silico MS/MS by CFM-ID for JNVXYCUYUJCFHK-HNNXBMFYSA-N
ID: JNVXYCUYUJCFHK-HNNXBMFYSA-N
Comment: Energy2
Num peaks: 31
49.00727645 2.081688552
51.02292652 1.092042356
63.02292652 1.662483653
75.02292652 3.099889442
77.03857658 1.516442288
91.05422664 1.197097016
93.0334912 0.9927761635
97.02840582 1.541874256
101.0385766 1.521359495
103.0542266 6.938716333
105.0334912 1.687919896
105.0698767 1.195370438
107.0491413 6.082078032
109.0284058 2.263715975
121.0647913 2.674294558
123.0440559 1.255824689
125.0233204 1.032949306
131.0491413 7.120974383
133.0647913 1.577480121
135.0076704 0.9616906506
135.0440559 1.89852982
137.0233204 2.901538093
137.0597059 1.024660855
139.0389705 2.357241603
147.0440559 1.150214922
151.0389705 3.417997069
153.0546206 1.266523059
165.0182351 1.438269907
167.0338851 1.511451778
271.0964854 1.660957314
285.0757499 1.223193575

Name: +ve in-silico MS/MS by CFM-ID for ZSTPNQLNQBRLQF-ODONNLBESA-N
ID: ZSTPNQLNQBRLQF-ODONNLBESA-N
Comment: Energy0
Num peaks: 6
268.0968197 5.55026098
270.1124698 3.332632763
286.1073844 5.135894823
288.1230345 4.219442773
300.1230345 39.87440245
318.1335992 30.55305952

Name: +ve in-silico MS/MS by CFM-ID for ZSTPNQLNQBRLQF-ODONNLBESA-N
ID: ZSTPNQLNQBRLQF-ODONNLBESA-N
Comment: Energy1
Num peaks: 15
214.0498695 1.125045207
230.0811697 1.159145757
240.0655196 2.699100026
242.0811697 1.248616786
244.0604342 1.724035432
244.0968197 1.382353082
258.0760843 1.079505476
268.0968197 5.646243498
270.1124698 8.02797729
272.1281199 9.447186856
282.1124698 1.335653528
286.1073844 2.505882071
288.1230345 4.360123375
300.1230345 30.47337682
318.1335992 8.307369518

Name: +ve in-silico MS/MS by CFM-ID for ZSTPNQLNQBRLQF-ODONNLBESA-N
ID: ZSTPNQLNQBRLQF-ODONNLBESA-N
Comment: Energy2
Num peaks: 31
49.00727645 1.139851137
53.03857658 2.449844016
123.0440559 1.722788817
125.0597059 1.797234758
176.070605 0.8838890062
200.070605 0.8447691462
202.086255 0.9547890043
212.070605 1.67722382
214.086255 2.279538604
226.086255 4.749060816
228.1019051 4.131182657
230.0811697 3.453506322
240.0655196 1.475047176
240.1019051 0.9924797008
242.0811697 5.637206889
244.0968197 9.930772608
246.1124698 1.799892809
254.0811697 1.622625859
254.1175552 1.821332553
256.0968197 6.142792334
258.0760843 2.496443776
268.0968197 1.919793418
270.1124698 2.944332369
272.0917343 1.474417522
272.1281199 2.257405616
274.1073844 1.866979623
282.1124698 1.044477869
284.0917343 1.010749957
286.1073844 1.036804526
300.1230345 1.101082842
302.102299 0.8631368471

Name: +ve in-silico MS/MS by CFM-ID for ZSTPNQLNQBRLQF-QSZRTONLSA-N
ID: ZSTPNQLNQBRLQF-QSZRTONLSA-N
Comment: Energy0
Num peaks: 6
268.0968197 5.55026098
270.1124698 3.332632763
286.1073844 5.135894823
288.1230345 4.219442773
300.1230345 39.87440245
318.1335992 30.55305952

Name: +ve in-silico MS/MS by CFM-ID for ZSTPNQLNQBRLQF-QSZRTONLSA-N
ID: ZSTPNQLNQBRLQF-QSZRTONLSA-N
Comment: Energy1
Num peaks: 15
214.0498695 1.125045207
230.0811697 1.159145757
240.0655196 2.699100026
242.0811697 1.248616786
244.0604342 1.724035432
244.0968197 1.382353082
258.0760843 1.079505476
268.0968197 5.646243498
270.1124698 8.02797729
272.1281199 9.447186856
282.1124698 1.335653528
286.1073844 2.505882071
288.1230345 4.360123375
300.1230345 30.47337682
318.1335992 8.307369518

Name: +ve in-silico MS/MS by CFM-ID for ZSTPNQLNQBRLQF-QSZRTONLSA-N
ID: ZSTPNQLNQBRLQF-QSZRTONLSA-N
Comment: Energy2
Num peaks: 31
49.00727645 1.139851137
53.03857658 2.449844016
123.0440559 1.722788817
125.0597059 1.797234758
176.070605 0.8838890062
200.070605 0.8447691462
202.086255 0.9547890043
212.070605 1.67722382
214.086255 2.279538604
226.086255 4.749060816
228.1019051 4.131182657
230.0811697 3.453506322
240.0655196 1.475047176
240.1019051 0.9924797008
242.0811697 5.637206889
244.0968197 9.930772608
246.1124698 1.799892809
254.0811697 1.622625859
254.1175552 1.821332553
256.0968197 6.142792334
258.0760843 2.496443776
268.0968197 1.919793418
270.1124698 2.944332369
272.0917343 1.474417522
272.1281199 2.257405616
274.1073844 1.866979623
282.1124698 1.044477869
284.0917343 1.010749957
286.1073844 1.036804526
300.1230345 1.101082842
302.102299 0.8631368471

Name: +ve in-silico MS/MS by CFM-ID for SHJLZOSBYIZAPB-HNNXBMFYSA-N
ID: SHJLZOSBYIZAPB-HNNXBMFYSA-N
Comment: Energy0
Num peaks: 11
95.04914126 1.368154446
109.0284058 2.361973618
121.0284058 5.957182474
123.0440559 3.817157039
125.0597059 2.974372369
135.0440559 1.569956328
153.0546206 1.67252696
269.0808353 2.373428124
271.0964854 1.301189358
283.0964854 2.276227087
301.1070501 54.47914735

Name: +ve in-silico MS/MS by CFM-ID for SHJLZOSBYIZAPB-HNNXBMFYSA-N
ID: SHJLZOSBYIZAPB-HNNXBMFYSA-N
Comment: Energy1
Num peaks: 23
93.0334912 2.957321565
95.04914126 2.418866971
105.0334912 2.116028355
107.0491413 4.538399279
109.0284058 2.791695261
121.0284058 5.153326646
123.0440559 21.68832843
125.0597059 1.954650115
135.0440559 3.129174877
165.0546206 2.430833808
167.0702706 2.061812314
181.0495352 0.9408552178
183.0651853 2.395890308
189.0546206 1.642990332
191.0702706 1.261489881
207.0651853 1.249469793
257.0808353 1.73565637
259.0964854 1.287030633
269.0808353 2.091144998
271.0964854 1.721721737
273.1121354 1.826695967
283.0964854 1.801230127
301.1070501 11.46983702

Name: +ve in-silico MS/MS by CFM-ID for SHJLZOSBYIZAPB-HNNXBMFYSA-N
ID: SHJLZOSBYIZAPB-HNNXBMFYSA-N
Comment: Energy2
Num peaks: 31
39.02292652 3.266525105
55.01784114 0.9434009023
63.02292652 1.244913584
65.03857658 3.425325727
67.01784114 1.231128256
77.00219107 1.392575874
79.01784114 2.107659732
79.05422664 0.7798570816
81.0334912 1.021986273
89.03857658 0.8069279328
91.01784114 1.575444171
91.05422664 1.617048349
93.0334912 7.276935379
95.04914126 6.728390483
103.0178411 2.24326187
105.0334912 4.223994143
107.0491413 4.669535544
109.0284058 1.440241446
117.0334912 1.762711642
119.0491413 3.8628775
121.0284058 11.75356206
123.0440559 4.708641299
133.0284058 1.088395418
135.0440559 1.177394107
153.0546206 1.366760364
165.0546206 1.379534518
167.0702706 0.7259464874
257.0808353 0.7538155447
259.0964854 0.7320247378
271.0964854 1.058037021
273.0757499 0.8345605612

Name: +ve in-silico MS/MS by CFM-ID for RAOVRJTUJVMJOT-UHFFFAOYSA-N
ID: RAOVRJTUJVMJOT-UHFFFAOYSA-N
Comment: Energy0
Num peaks: 6
269.0808353 4.638453352
271.0964854 2.035928349
273.1121354 0.8120772661
283.0964854 3.846734051
285.0757499 1.430805502
301.1070501 83.68196156

Name: +ve in-silico MS/MS by CFM-ID for RAOVRJTUJVMJOT-UHFFFAOYSA-N
ID: RAOVRJTUJVMJOT-UHFFFAOYSA-N
Comment: Energy1
Num peaks: 10
241.0859207 2.255583987
255.0651853 1.938531034
257.0808353 8.061441199
259.0964854 3.55743262
269.0808353 6.904690679
271.0964854 7.645898931
273.1121354 8.443502059
283.0964854 4.027369154
285.0757499 2.695537691
301.1070501 35.50773428

Name: +ve in-silico MS/MS by CFM-ID for RAOVRJTUJVMJOT-UHFFFAOYSA-N
ID: RAOVRJTUJVMJOT-UHFFFAOYSA-N
Comment: Energy2
Num peaks: 24
105.0334912 1.920830709
159.0440559 3.404314222
171.0440559 4.445719995
181.0284058 2.278574092
183.0440559 11.95611408
185.0597059 5.561555916
187.075356 4.125145069
197.0597059 1.472054999
199.075356 2.384925788
211.0389705 3.289284904
213.0546206 2.456395293
215.0702706 2.330410206
227.0702706 1.889480334
241.0859207 4.218459102
243.1015708 1.578851006
253.0859207 1.62972666
255.0651853 4.287427247
257.0808353 10.86035703
267.0651853 1.647466111
269.0808353 1.740999152
271.0964854 1.570946669
273.1121354 2.145781203
283.0964854 1.358769886
285.0757499 1.921559166

Name: +ve in-silico MS/MS by CFM-ID for SASIPXDKBHBLOH-LNZZRTEVSA-N
ID: SASIPXDKBHBLOH-LNZZRTEVSA-N
Comment: Energy0
Num peaks: 12
57.0334912 1.000089055
91.05422664 3.767037838
103.0542266 2.428054001
131.0491413 1.238434707
169.0495352 6.460715847
171.0651853 1.130751061
197.0444498 2.645120291
223.0600999 1.231883821
257.0808353 1.195859817
259.0964854 0.9692196249
283.0964854 15.11501696
301.1070501 43.18402571

Name: +ve in-silico MS/MS by CFM-ID for SASIPXDKBHBLOH-LNZZRTEVSA-N
ID: SASIPXDKBHBLOH-LNZZRTEVSA-N
Comment: Energy1
Num peaks: 29
55.01784114 0.6639804551
79.05422664 0.8430389559
91.05422664 5.915284218
103.0542266 4.488660559
105.0698767 0.7951644813
129.0334912 1.657140713
129.0546206 0.9186630717
131.0491413 7.502612935
133.0647913 0.7620509532
143.0491413 1.585860461
145.0647913 0.7207634788
169.0495352 1.959288769
171.0440559 0.9447383709
181.0495352 1.74202692
195.0287997 2.027912922
197.0444498 10.15473283
199.0600999 1.899594022
205.0495352 0.8551156865
221.0444498 1.214788129
223.0600999 2.62569919
255.0651853 0.7844838754
259.0964854 1.236604176
265.0859207 1.25198203
269.0808353 1.191499637
271.0964854 0.8125227365
273.1121354 1.152797729
283.0964854 9.84633682
285.0757499 1.242380832
301.1070501 13.66438206

Name: +ve in-silico MS/MS by CFM-ID for SASIPXDKBHBLOH-LNZZRTEVSA-N
ID: SASIPXDKBHBLOH-LNZZRTEVSA-N
Comment: Energy2
Num peaks: 31
41.00219107 1.363883768
49.00727645 1.399769728
53.00219107 1.873169753
55.01784114 2.536351099
57.0334912 1.991785995
68.99710569 1.350908756
75.02292652 1.192380975
83.01275576 2.118910448
91.05422664 3.931351566
97.02840582 2.110817257
101.0385766 5.976580689
103.0542266 10.49418453
105.0698767 1.360818788
123.0076704 3.220748317
125.0233204 1.450153902
125.0385766 1.587985817
127.0389705 1.014382414
129.0334912 1.069438918
129.0698767 1.436693718
143.0491413 6.659554106
149.0233204 0.823587995
151.0389705 1.014038843
153.0334912 0.8771334969
153.0546206 1.245354353
169.0495352 1.06920035
171.0440559 2.141772896
181.0495352 0.7894026483
197.0597059 1.406718577
209.0597059 1.257638763
271.0964854 1.114719998
285.0757499 1.024072961

Name: +ve in-silico MS/MS by CFM-ID for ZUPNDQXBQBIBPZ-OAHLLOKOSA-N
ID: ZUPNDQXBQBIBPZ-OAHLLOKOSA-N
Comment: Energy0
Num peaks: 11
107.0491413 1.369224947
131.0491413 4.354279146
133.0647913 2.28501885
135.0804414 2.805280295
139.0389705 3.10550457
151.075356 1.595470761
165.0182351 1.469104488
167.0338851 7.045246365
269.0808353 2.524824427
283.0964854 9.143515819
301.1070501 45.06296992

Name: +ve in-silico MS/MS by CFM-ID for ZUPNDQXBQBIBPZ-OAHLLOKOSA-N
ID: ZUPNDQXBQBIBPZ-OAHLLOKOSA-N
Comment: Energy1
Num peaks: 24
107.0491413 1.15159015
109.0647913 1.42092222
121.0284058 2.037749873
121.0647913 8.075740413
123.0440559 1.313547288
131.0491413 0.9667798542
133.0647913 1.585286068
135.0440559 1.810189522
135.0804414 2.854989029
137.0597059 3.075550231
139.0389705 1.639863655
149.0233204 8.101788157
151.0389705 7.165667242
161.0597059 1.504424988
163.075356 0.9465135624
165.0182351 2.946836525
165.0546206 1.241604512
167.0338851 8.438001343
193.0495352 1.219318847
269.0808353 1.977682564
271.0964854 1.203443537
273.1121354 3.24874398
283.0964854 5.399308303
301.1070501 11.04999815

Name: +ve in-silico MS/MS by CFM-ID for ZUPNDQXBQBIBPZ-OAHLLOKOSA-N
ID: ZUPNDQXBQBIBPZ-OAHLLOKOSA-N
Comment: Energy2
Num peaks: 31
49.00727645 1.770822762
53.03857658 1.236340429
63.02292652 1.595596373
75.02292652 2.975170518
77.03857658 1.455430741
95.01275576 2.083292704
95.04914126 1.321743177
97.02840582 1.321326358
101.0385766 1.47734695
103.0542266 6.677768663
105.0334912 2.151044984
105.0698767 1.170643183
107.0491413 4.72937237
121.0284058 4.088375068
121.0647913 2.522723798
123.0440559 1.074534749
131.0491413 6.106579744
133.0647913 1.505982117
135.0440559 2.383434854
137.0233204 1.841055497
139.0389705 2.396173337
147.0440559 1.144160069
149.0233204 4.268673233
149.0597059 1.094027027
151.0389705 2.821200167
153.0546206 1.570131411
163.0389705 1.841736105
167.0338851 1.303261527
257.0808353 1.186834883
271.0964854 1.16741362
285.0757499 1.454688091

Name: +ve in-silico MS/MS by CFM-ID for LPJABIWTUZMHHA-GJZGRUSLSA-N
ID: LPJABIWTUZMHHA-GJZGRUSLSA-N
Comment: Energy0
Num peaks: 6
201.0546206 7.325247518
217.0495352 3.886320909
241.0859207 6.068527956
269.0808353 16.45924156
283.0964854 3.262263644
301.1070501 48.98761386

Name: +ve in-silico MS/MS by CFM-ID for LPJABIWTUZMHHA-GJZGRUSLSA-N
ID: LPJABIWTUZMHHA-GJZGRUSLSA-N
Comment: Energy1
Num peaks: 17
41.03857658 1.681512274
81.0334912 1.423807654
83.04914126 1.436393658
85.06479133 0.9748581979
201.0546206 22.14302036
213.0910061 1.082788534
217.0495352 1.173341413
241.0495352 1.220810886
241.0859207 6.456241218
243.1015708 1.405446696
251.0702706 2.704109846
259.0600999 2.192936259
269.0808353 11.21192582
271.0964854 1.047316825
283.0964854 5.57579117
285.0757499 1.365541972
301.1070501 17.09477417

Name: +ve in-silico MS/MS by CFM-ID for LPJABIWTUZMHHA-GJZGRUSLSA-N
ID: LPJABIWTUZMHHA-GJZGRUSLSA-N
Comment: Energy2
Num peaks: 26
39.02292652 1.03056829
41.03857658 1.412722883
49.00727645 2.075028416
51.02292652 1.8375039
57.0334912 0.8615427983
81.0334912 2.082797109
83.04914126 1.404890978
101.0385766 1.149086227
107.0491413 1.086579912
117.0334912 0.9439760741
119.0491413 1.547751251
129.0334912 1.647053038
159.0440559 8.978713155
171.0440559 3.932149667
173.0597059 3.509511952
185.0233204 16.51320235
187.0389705 7.000219103
189.0546206 4.902384605
199.075356 2.258302716
201.0546206 5.911937628
213.0910061 1.905907347
215.0338851 1.335818472
217.0495352 2.599579819
223.075356 1.624971581
227.0702706 2.306053826
241.0859207 0.9909602971

Name: +ve in-silico MS/MS by CFM-ID for KFGFEKHSEPSVNO-AWEZNQCLSA-N
ID: KFGFEKHSEPSVNO-AWEZNQCLSA-N
Comment: Energy0
Num peaks: 10
131.0491413 4.403390594
133.0647913 2.280239573
135.0804414 2.803299642
139.0389705 3.175237026
151.075356 1.592004213
167.0338851 7.337674402
269.0808353 5.142436715
271.0964854 1.594216936
283.0964854 8.176114133
301.1070501 44.92799395

Name: +ve in-silico MS/MS by CFM-ID for KFGFEKHSEPSVNO-AWEZNQCLSA-N
ID: KFGFEKHSEPSVNO-AWEZNQCLSA-N
Comment: Energy1
Num peaks: 21
107.0491413 1.160739322
109.0647913 1.439349819
121.0647913 8.295287219
123.0440559 1.354473777
133.0647913 1.607726862
135.0440559 1.961079432
135.0804414 2.902381864
137.0597059 3.139614727
139.0389705 1.694728479
149.0233204 7.669596519
151.0389705 7.973100438
161.0597059 1.528783884
165.0182351 3.493733422
165.0546206 1.396319766
167.0338851 9.591808393
193.0495352 1.236668906
269.0808353 3.791013564
271.0964854 1.296993107
273.1121354 2.967286181
283.0964854 4.999474971
301.1070501 11.28395081

Name: +ve in-silico MS/MS by CFM-ID for KFGFEKHSEPSVNO-AWEZNQCLSA-N
ID: KFGFEKHSEPSVNO-AWEZNQCLSA-N
Comment: Energy2
Num peaks: 31
49.00727645 1.843757347
55.01784114 2.084991305
63.02292652 1.661313938
67.01784114 1.383346275
75.02292652 3.097708374
77.03857658 1.515375327
83.01275576 1.009298629
97.02840582 3.230053589
101.0385766 1.538194195
103.0542266 6.952804819
105.0334912 1.686732284
105.0698767 1.218858271
107.0491413 4.787373858
119.0491413 0.9603820224
121.0647913 2.668502883
123.0440559 1.126025509
131.0491413 8.290346764
133.0647913 1.576348918
135.0440559 2.718745562
135.0804414 1.019339502
137.0233204 1.324074346
137.0597059 1.262667416
139.0389705 3.036712862
149.0233204 3.272028159
151.0389705 3.413941801
153.0546206 1.020843087
163.0389705 1.014783195
165.0182351 1.55359179
167.0338851 2.315067529
257.0808353 1.197532141
271.0964854 1.21270266

Name: +ve in-silico MS/MS by CFM-ID for VDHFFCPQILOKFG-YESZJQIVSA-N
ID: VDHFFCPQILOKFG-YESZJQIVSA-N
Comment: Energy0
Num peaks: 6
109.0647913 2.659841608
111.0804414 1.739660547
123.0440559 5.237927931
269.0808353 5.356511759
283.0964854 2.473582231
301.1070501 64.2176578

Name: +ve in-silico MS/MS by CFM-ID for VDHFFCPQILOKFG-YESZJQIVSA-N
ID: VDHFFCPQILOKFG-YESZJQIVSA-N
Comment: Energy1
Num peaks: 22
95.04914126 1.672865385
97.06479133 0.9231620185
107.0491413 2.061472141
109.0647913 1.441122455
123.0440559 9.1456586
127.075356 1.499760566
147.0440559 2.965992427
149.0597059 1.810271201
153.0546206 4.201103005
155.0702706 1.456995576
191.0702706 1.049477317
239.0702706 2.458148379
241.0859207 4.480857286
243.0651853 1.076491617
257.0808353 2.935387923
259.0964854 1.016524001
269.0808353 7.264092703
271.0964854 1.759836594
273.1121354 2.105594624
283.0964854 3.696546489
285.0757499 2.109677254
301.1070501 23.39120009

Name: +ve in-silico MS/MS by CFM-ID for VDHFFCPQILOKFG-YESZJQIVSA-N
ID: VDHFFCPQILOKFG-YESZJQIVSA-N
Comment: Energy2
Num peaks: 31
39.02292652 3.574985175
45.0334912 1.005046114
49.00727645 1.888190366
51.02292652 3.249762444
63.02292652 2.138561413
65.03857658 9.432589565
79.05422664 1.143523592
81.0334912 2.136822583
93.0334912 1.488467343
95.04914126 5.512211743
97.06479133 1.802944893
107.0491413 3.971670333
109.0647913 3.917210923
111.0440559 0.7834907228
111.0804414 0.846687953
117.0334912 0.7909506897
119.0491413 1.066233288
121.0284058 7.89525942
121.0647913 2.488518456
123.0440559 2.085098461
125.0597059 0.7548206792
135.0440559 2.312923649
147.0440559 3.881658945
175.0389705 3.811297244
239.0702706 1.542712775
243.0651853 1.156635706
245.0808353 0.9067996775
255.0651853 1.411396975
257.0808353 1.933362359
269.0808353 1.206991669
285.0757499 1.583558538

Name: +ve in-silico MS/MS by CFM-ID for ZSTPNQLNQBRLQF-VOLCMEBKSA-N
ID: ZSTPNQLNQBRLQF-VOLCMEBKSA-N
Comment: Energy0
Num peaks: 6
268.0968197 5.55026098
270.1124698 3.332632763
286.1073844 5.135894823
288.1230345 4.219442773
300.1230345 39.87440245
318.1335992 30.55305952

Name: +ve in-silico MS/MS by CFM-ID for ZSTPNQLNQBRLQF-VOLCMEBKSA-N
ID: ZSTPNQLNQBRLQF-VOLCMEBKSA-N
Comment: Energy1
Num peaks: 15
214.0498695 1.125045207
230.0811697 1.159145757
240.0655196 2.699100026
242.0811697 1.248616786
244.0604342 1.724035432
244.0968197 1.382353082
258.0760843 1.079505476
268.0968197 5.646243498
270.1124698 8.02797729
272.1281199 9.447186856
282.1124698 1.335653528
286.1073844 2.505882071
288.1230345 4.360123375
300.1230345 30.47337682
318.1335992 8.307369518

Name: +ve in-silico MS/MS by CFM-ID for ZSTPNQLNQBRLQF-VOLCMEBKSA-N
ID: ZSTPNQLNQBRLQF-VOLCMEBKSA-N
Comment: Energy2
Num peaks: 31
49.00727645 1.139851137
53.03857658 2.449844016
123.0440559 1.722788817
125.0597059 1.797234758
176.070605 0.8838890062
200.070605 0.8447691462
202.086255 0.9547890043
212.070605 1.67722382
214.086255 2.279538604
226.086255 4.749060816
228.1019051 4.131182657
230.0811697 3.453506322
240.0655196 1.475047176
240.1019051 0.9924797008
242.0811697 5.637206889
244.0968197 9.930772608
246.1124698 1.799892809
254.0811697 1.622625859
254.1175552 1.821332553
256.0968197 6.142792334
258.0760843 2.496443776
268.0968197 1.919793418
270.1124698 2.944332369
272.0917343 1.474417522
272.1281199 2.257405616
274.1073844 1.866979623
282.1124698 1.044477869
284.0917343 1.010749957
286.1073844 1.036804526
300.1230345 1.101082842
302.102299 0.8631368471

Name: +ve in-silico MS/MS by CFM-ID for AOZWMGSGVJVCON-DLBZAZTESA-N
ID: AOZWMGSGVJVCON-DLBZAZTESA-N
Comment: Energy0
Num peaks: 6
123.0440559 6.90652953
151.0389705 4.721919798
269.0808353 6.357286471
271.0964854 2.376251278
283.0964854 8.455338275
301.1070501 53.19947455

Name: +ve in-silico MS/MS by CFM-ID for AOZWMGSGVJVCON-DLBZAZTESA-N
ID: AOZWMGSGVJVCON-DLBZAZTESA-N
Comment: Energy1
Num peaks: 20
107.0491413 4.059845156
109.0647913 3.079088083
111.0804414 1.129207122
121.0647913 7.233563465
123.0440559 1.259226978
135.0440559 5.209667027
149.0233204 4.118003547
151.0389705 11.58925982
151.075356 1.929276598
177.0546206 1.402009076
179.0702706 1.828133261
181.0495352 2.053195235
193.0495352 1.620156432
243.0651853 1.243602669
269.0808353 4.829198856
271.0964854 2.894450933
273.1121354 4.28984737
283.0964854 5.14665206
285.0757499 1.380697926
301.1070501 14.18983284

Name: +ve in-silico MS/MS by CFM-ID for AOZWMGSGVJVCON-DLBZAZTESA-N
ID: AOZWMGSGVJVCON-DLBZAZTESA-N
Comment: Energy2
Num peaks: 31
39.02292652 2.413621234
63.02292652 0.9603266157
65.03857658 2.224715177
67.01784114 3.661686802
77.03857658 1.117342443
79.01784114 1.674881481
81.0334912 4.934407911
91.05422664 2.531965235
93.0334912 0.7121770561
95.04914126 4.228551477
97.02840582 0.986213774
105.0334912 1.905912366
107.0127558 2.557949165
107.0491413 9.63513442
109.0284058 0.7135579831
109.0647913 0.8211810756
119.0491413 0.9351207888
121.0284058 2.563313007
121.0647913 4.020229316
123.0440559 10.51076842
135.0440559 5.715489899
137.0597059 1.641697834
149.0233204 2.313494908
149.0597059 0.7622537169
151.0389705 2.415170639
241.0495352 0.895709077
243.0651853 1.259817621
245.0808353 2.180795327
255.0651853 1.044211783
271.0964854 1.265790339
285.0757499 0.908091552

Name: +ve in-silico MS/MS by CFM-ID for MYHPJEHBGONSAG-XDJHFCHBSA-N
ID: MYHPJEHBGONSAG-XDJHFCHBSA-N
Comment: Energy0
Num peaks: 6
258.0661883 5.398349578
272.0818384 0.5478205156
274.0974884 1.018146521
283.0978228 5.632419926
284.0818384 57.78349661
301.1083875 26.79711058

Name: +ve in-silico MS/MS by CFM-ID for MYHPJEHBGONSAG-XDJHFCHBSA-N
ID: MYHPJEHBGONSAG-XDJHFCHBSA-N
Comment: Energy1
Num peaks: 6
257.0709393 1.842605587
272.0818384 7.516160022
274.0974884 3.476746375
283.0978228 4.851981969
284.0818384 60.82142213
301.1083875 11.54521492

Name: +ve in-silico MS/MS by CFM-ID for MYHPJEHBGONSAG-XDJHFCHBSA-N
ID: MYHPJEHBGONSAG-XDJHFCHBSA-N
Comment: Energy2
Num peaks: 23
27.02292652 1.195469802
50.00252542 1.161174734
52.01817548 2.138819442
53.00219107 2.416555835
55.01784114 1.539148289
203.0603746 4.02423937
205.0760247 1.100768002
206.0712737 1.334763396
217.0760247 2.522633028
218.0712737 1.529170826
231.0552893 6.522087578
232.0869237 5.799458324
244.0869237 1.484972801
246.1025738 1.231137363
254.0712737 5.113496425
256.0869237 9.059067799
257.0709393 3.541882191
257.0821727 3.651804035
258.0661883 13.24241286
259.0978228 1.067810015
269.0821727 1.276037792
283.0978228 2.396268161
284.0818384 7.520364031

Name: +ve in-silico MS/MS by CFM-ID for AOQKBSQBUASZKT-SIVJFFJCSA-N
ID: AOQKBSQBUASZKT-SIVJFFJCSA-N
Comment: Energy0
Num peaks: 7
254.1175552 7.551771909
270.1124698 2.331248863
272.1281199 8.067686097
282.1124698 5.510787145
288.1230345 2.715189078
300.1230345 29.6891571
318.1335992 24.32423258

Name: +ve in-silico MS/MS by CFM-ID for AOQKBSQBUASZKT-SIVJFFJCSA-N
ID: AOQKBSQBUASZKT-SIVJFFJCSA-N
Comment: Energy1
Num peaks: 27
80.04947561 1.432208701
82.06512568 1.011923241
106.0651257 0.8926373251
134.0964258 0.8894152689
145.0284058 0.7095910518
147.0440559 0.9897659614
152.1069905 0.8941872761
161.0233204 0.8845387869
179.0338851 2.483331743
189.0182351 0.9296026406
191.0338851 1.237197409
193.0495352 0.7386180736
242.1175552 1.02447536
244.1332052 1.97915856
252.1019051 2.103613014
254.1175552 9.694845431
256.1332052 2.878086534
270.1124698 2.450915587
272.0917343 0.721844673
272.1281199 11.80190921
274.1437699 1.53152451
282.1124698 7.804579258
286.1073844 0.7398474753
288.1230345 2.018303137
300.1230345 14.61288582
302.102299 0.7456228769
318.1335992 6.888138112

Name: +ve in-silico MS/MS by CFM-ID for AOQKBSQBUASZKT-SIVJFFJCSA-N
ID: AOQKBSQBUASZKT-SIVJFFJCSA-N
Comment: Energy2
Num peaks: 31
15.02292652 1.000046971
49.00727645 1.593435046
53.03857658 2.281683258
55.05422664 1.500010244
65.03857658 1.227534073
67.05422664 1.341553175
80.04947561 2.554039852
82.06512568 0.8801696972
94.06512568 7.158504892
96.08077574 2.503334642
104.0494756 0.969937796
108.0807757 1.110270551
145.0284058 2.391867793
147.0440559 1.833632318
189.0182351 2.151643083
191.0338851 1.977416401
193.0495352 0.9492187531
226.086255 1.157166175
226.1226406 1.798486905
228.1019051 1.78828966
242.1175552 3.048016292
252.1019051 1.749594497
254.1175552 5.090640299
256.0968197 1.497937749
256.1332052 2.092915397
269.0808353 0.9816251184
270.1124698 2.635406157
271.0964854 1.13165775
272.1281199 3.23611774
273.1121354 1.017906645
302.102299 0.9645812224

Name: +ve in-silico MS/MS by CFM-ID for HDEMWSJTNCFIGR-DOTOQJQBSA-N
ID: HDEMWSJTNCFIGR-DOTOQJQBSA-N
Comment: Energy0
Num peaks: 6
137.0597059 2.289124876
153.0546206 2.634581851
165.0546206 1.754459838
181.0495352 4.649405484
283.0964854 11.56180956
301.1070501 58.42509082

Name: +ve in-silico MS/MS by CFM-ID for HDEMWSJTNCFIGR-DOTOQJQBSA-N
ID: HDEMWSJTNCFIGR-DOTOQJQBSA-N
Comment: Energy1
Num peaks: 22
79.05422664 3.073584199
91.05422664 6.57043162
93.06987671 0.9785000003
105.0334912 2.353122979
107.0491413 6.168878499
121.0647913 1.639296148
135.0440559 3.141014759
137.0597059 2.959337004
147.0440559 1.124951565
149.0597059 1.104768768
161.0233204 2.305054519
163.0389705 4.848694505
165.0546206 4.45890568
179.0338851 2.569135384
181.0495352 8.914703908
195.0651853 1.133128859
223.0600999 1.439786207
271.0964854 2.230440271
273.1121354 3.088931663
275.0914 1.028476304
283.0964854 6.833923575
301.1070501 12.94010961

Name: +ve in-silico MS/MS by CFM-ID for HDEMWSJTNCFIGR-DOTOQJQBSA-N
ID: HDEMWSJTNCFIGR-DOTOQJQBSA-N
Comment: Energy2
Num peaks: 31
49.00727645 2.36369666
51.02292652 1.623286607
53.03857658 1.514044457
63.02292652 1.996894578
65.03857658 0.9984316147
77.00219107 1.310638815
79.01784114 0.9339550806
79.05422664 1.88614411
81.0334912 1.140935146
91.05422664 4.511350062
93.0334912 4.455873331
93.06987671 3.341876092
105.0334912 5.238930156
107.0127558 2.156414188
107.0491413 1.635738984
109.0284058 2.742830173
109.0647913 0.9421544253
117.0334912 1.182827412
133.0284058 6.184098308
135.0440559 7.369372567
137.0597059 3.882794064
147.0440559 1.087144109
149.0597059 1.190018787
151.0389705 2.710454021
153.0546206 1.740041206
161.0233204 3.031932167
163.0389705 3.179039291
165.0546206 1.965641715
177.0182351 0.896576992
181.0495352 1.046961295
241.0495352 0.910616256

Name: +ve in-silico MS/MS by CFM-ID for JCDZCINPOHYFPL-UHFFFAOYSA-N
ID: JCDZCINPOHYFPL-UHFFFAOYSA-N
Comment: Energy0
Num peaks: 6
245.0808353 0.9688356273
269.0808353 12.20494127
271.0964854 3.075044396
283.0964854 2.857218377
285.0757499 1.749074847
301.1070501 74.31608072

Name: +ve in-silico MS/MS by CFM-ID for JCDZCINPOHYFPL-UHFFFAOYSA-N
ID: JCDZCINPOHYFPL-UHFFFAOYSA-N
Comment: Energy1
Num peaks: 6
257.1172208 2.42746301
269.0808353 17.51548002
273.1121354 8.274298327
283.0964854 7.095045896
285.0757499 5.10833825
301.1070501 41.32974346

Name: +ve in-silico MS/MS by CFM-ID for JCDZCINPOHYFPL-UHFFFAOYSA-N
ID: JCDZCINPOHYFPL-UHFFFAOYSA-N
Comment: Energy2
Num peaks: 29
39.02292652 1.33568904
55.01784114 2.117759231
57.0334912 1.186537085
79.01784114 1.402002122
137.0597059 2.379565493
149.0597059 1.288007932
161.0597059 1.41528687
189.0546206 1.42412321
201.0910061 3.828887052
213.0546206 6.689951337
215.0702706 4.860377953
217.0859207 2.58554925
227.1066561 2.364515177
229.0495352 3.129310758
229.0859207 1.110367657
231.0651853 2.513453614
239.0702706 7.235737068
241.0859207 2.686198129
243.1015708 1.21636554
245.0808353 1.919531459
247.0964854 1.611031341
253.0859207 3.405764384
255.0651853 9.100185042
257.0808353 2.637779534
257.1172208 1.467418183
269.0808353 3.957877796
271.0964854 1.09184867
273.1121354 1.429966812
285.0757499 3.66935359

Name: +ve in-silico MS/MS by CFM-ID for ONNAYQNJOKQYOH-UHFFFAOYSA-N
ID: ONNAYQNJOKQYOH-UHFFFAOYSA-N
Comment: Energy0
Num peaks: 6
99.04405588 1.627233671
165.0546206 1.258121372
269.0808353 8.130019281
271.0964854 2.367400333
283.0964854 1.748558866
301.1070501 73.73224694

Name: +ve in-silico MS/MS by CFM-ID for ONNAYQNJOKQYOH-UHFFFAOYSA-N
ID: ONNAYQNJOKQYOH-UHFFFAOYSA-N
Comment: Energy1
Num peaks: 20
123.0440559 1.998195215
137.0597059 1.296821626
147.0440559 1.038020209
153.0546206 1.16481539
163.0389705 1.166934235
165.0546206 2.039952011
179.0702706 1.480157043
231.0651853 1.023516759
233.0808353 1.122535982
241.0859207 2.027464846
243.0651853 1.06095617
243.1015708 1.120968074
245.0808353 1.710296857
257.0808353 2.940113846
269.0808353 9.974574996
271.0964854 5.818365189
273.1121354 7.016926794
283.0964854 1.524791378
285.0757499 1.320834821
301.1070501 33.42635492

Name: +ve in-silico MS/MS by CFM-ID for ONNAYQNJOKQYOH-UHFFFAOYSA-N
ID: ONNAYQNJOKQYOH-UHFFFAOYSA-N
Comment: Energy2
Num peaks: 31
67.01784114 2.997741203
69.0334912 2.105903761
81.0334912 1.278756316
105.0334912 1.665186666
107.0127558 1.235110296
107.0491413 1.593311135
109.0284058 4.348956908
111.0440559 1.43228728
117.0334912 1.65911206
121.0284058 4.068399282
123.0440559 2.140914286
133.0284058 4.919277754
135.0440559 6.4272381
137.0233204 1.236976648
137.0597059 1.620658878
147.0440559 3.071897965
149.0233204 1.754520581
149.0597059 1.765212848
151.0389705 1.527462196
163.0389705 2.699888185
165.0546206 1.744190441
175.0389705 1.112539754
201.0546206 1.334472278
243.0651853 1.198780923
245.0808353 2.352659327
247.0964854 1.101530598
255.0651853 1.867025398
257.0808353 2.589489448
269.0808353 1.636916539
283.0964854 2.996867338
285.0757499 1.356632673

Name: +ve in-silico MS/MS by CFM-ID for WJCOVMMXCJSTCP-KRWDZBQOSA-N
ID: WJCOVMMXCJSTCP-KRWDZBQOSA-N
Comment: Energy0
Num peaks: 6
137.0597059 2.882011029
163.0389705 4.500365737
181.0495352 5.780881031
269.0808353 2.871912476
283.0964854 13.04735853
301.1070501 51.6407084

Name: +ve in-silico MS/MS by CFM-ID for WJCOVMMXCJSTCP-KRWDZBQOSA-N
ID: WJCOVMMXCJSTCP-KRWDZBQOSA-N
Comment: Energy1
Num peaks: 21
79.05422664 2.60571214
91.05422664 0.7325321361
105.0334912 3.320470451
107.0491413 2.225910123
109.0647913 0.6833426767
119.0491413 1.698370304
121.0647913 4.611376217
133.0284058 1.052575078
135.0440559 3.694189504
137.0597059 1.806706048
163.0389705 20.97790407
179.0338851 2.1956984
181.0495352 5.258642481
243.0651853 0.9304431532
247.0964854 0.7968062398
265.0859207 1.031630285
269.0808353 2.216070958
271.0964854 0.9476704945
273.1121354 2.372459736
283.0964854 9.529359384
301.1070501 11.91249426

Name: +ve in-silico MS/MS by CFM-ID for WJCOVMMXCJSTCP-KRWDZBQOSA-N
ID: WJCOVMMXCJSTCP-KRWDZBQOSA-N
Comment: Energy2
Num peaks: 31
41.00219107 1.030490337
49.00727645 1.677024482
51.02292652 1.553152553
63.02292652 1.556530877
77.00219107 2.501202875
79.01784114 1.379285516
79.05422664 4.83675747
81.0334912 2.331225551
91.05422664 1.360152799
93.0334912 4.605958339
95.04914126 1.415814995
105.0334912 5.132400054
107.0127558 2.530429562
107.0491413 3.140913635
109.0284058 2.970362546
109.0647913 1.709576278
111.0440559 1.08391011
121.0284058 1.247582616
133.0284058 1.912385537
135.0440559 3.952727351
137.0597059 2.24046363
147.0076704 1.447514501
147.0440559 0.9774583506
149.0233204 3.322488591
151.0389705 1.871048959
153.0546206 2.460126237
159.0440559 1.525163715
163.0389705 6.052597881
165.0182351 1.251292299
179.0702706 1.06587342
181.0495352 1.361946465

Name: +ve in-silico MS/MS by CFM-ID for BLUFKOASZPTGNZ-GUFYHEMZSA-N
ID: BLUFKOASZPTGNZ-GUFYHEMZSA-N
Comment: Energy0
Num peaks: 13
43.01784114 2.100992726
61.02840582 2.144963329
103.0542266 2.029912469
128.070605 3.381570906
131.0491413 3.917466395
144.0655196 1.913323242
188.0917343 7.658404486
216.1019051 2.379803426
256.0968197 1.701170992
258.1124698 13.15744367
276.1230345 10.44465263
300.1230345 2.628394779
318.1335992 28.12145037

Name: +ve in-silico MS/MS by CFM-ID for BLUFKOASZPTGNZ-GUFYHEMZSA-N
ID: BLUFKOASZPTGNZ-GUFYHEMZSA-N
Comment: Energy1
Num peaks: 18
43.01784114 2.02732771
91.05422664 1.538153611
103.0542266 7.473710716
128.070605 13.57011321
131.0491413 7.366312866
144.0655196 6.347135014
146.0811697 2.40312424
160.0756904 1.44601369
188.0917343 5.4363338
196.0756904 1.219285255
198.0913404 2.030146266
216.1019051 3.270474411
234.1124698 1.616302381
240.086649 1.339907751
258.1124698 10.83980478
276.1230345 5.779601928
300.1230345 1.650494846
318.1335992 5.624749625

Name: +ve in-silico MS/MS by CFM-ID for BLUFKOASZPTGNZ-GUFYHEMZSA-N
ID: BLUFKOASZPTGNZ-GUFYHEMZSA-N
Comment: Energy2
Num peaks: 31
43.01784114 3.293368789
53.00219107 1.011165811
61.02840582 1.343980718
77.03857658 0.8759452369
91.05422664 3.983751801
93.06987671 0.8215650024
101.0385766 1.500229362
103.0542266 12.13416882
105.0698767 1.555023384
124.0393049 1.149881461
126.0549549 5.019829769
128.070605 13.79625688
129.0334912 1.204099062
131.0491413 3.448282732
142.0498695 1.411403686
144.0655196 11.05694101
146.0811697 1.073369638
154.0498695 0.8385796807
170.0811697 0.7941426703
172.0604342 0.8807723072
188.0917343 0.9839862111
196.0756904 0.9630508462
198.0913404 0.9510160466
214.086255 1.282597758
216.1019051 2.756676385
224.0553488 0.8651121147
232.0968197 1.250009803
236.0553488 0.9190299493
238.0709989 0.9109299865
258.1124698 0.8899910997
300.1230345 0.9819051593

Name: +ve in-silico MS/MS by CFM-ID for WCXFKFDHRIMXRF-XPQDNOAISA-N
ID: WCXFKFDHRIMXRF-XPQDNOAISA-N
Comment: Energy0
Num peaks: 17
43.01784114 2.042913482
61.02840582 1.298490994
77.03857658 0.7706656099
139.0389705 0.8347509155
161.0597059 1.064337483
181.0647913 1.116487857
189.0546206 0.8155892311
197.0597059 1.683851735
199.075356 2.704656075
215.0702706 1.341772965
239.0702706 2.307146283
241.0859207 15.71671413
259.0964854 20.52213774
271.0600999 0.9992711986
273.0757499 0.797965669
283.0964854 2.645662607
301.1070501 23.85226454

Name: +ve in-silico MS/MS by CFM-ID for WCXFKFDHRIMXRF-XPQDNOAISA-N
ID: WCXFKFDHRIMXRF-XPQDNOAISA-N
Comment: Energy1
Num peaks: 31
39.02292652 1.649602588
41.03857658 1.582752373
43.01784114 1.928778915
49.00727645 0.9142093831
53.03857658 1.38566774
61.02840582 0.9922418381
65.03857658 1.40773708
69.0334912 1.441462991
73.00727645 1.297702282
75.02292652 1.574308957
77.03857658 2.988093602
87.02292652 1.026037625
89.03857658 4.360803884
91.05422664 2.232227457
99.02292652 1.060314393
101.0385766 4.705364764
103.0542266 1.166335073
117.0334912 2.298277924
161.0597059 4.525729482
199.075356 2.186326227
211.0600999 1.005715714
215.0702706 1.582143505
217.0859207 3.766786973
231.1015708 1.191675709
239.0702706 0.8947025763
241.0859207 6.491630047
259.0964854 10.29671096
269.0808353 1.152544464
273.1121354 1.136658016
283.0964854 1.992504722
301.1070501 4.101845843

Name: +ve in-silico MS/MS by CFM-ID for WCXFKFDHRIMXRF-XPQDNOAISA-N
ID: WCXFKFDHRIMXRF-XPQDNOAISA-N
Comment: Energy2
Num peaks: 31
39.02292652 3.445910275
41.03857658 2.921908549
43.01784114 3.769265929
49.00727645 2.906363255
51.02292652 1.571994743
53.03857658 2.161800706
61.02840582 2.432900537
63.02292652 1.429396031
65.03857658 1.673707338
69.0334912 2.146039326
73.00727645 2.853018205
75.02292652 2.666249437
77.03857658 2.302796519
81.0334912 1.574431077
89.03857658 1.254411478
97.02840582 1.152232322
99.02292652 1.165985506
101.0385766 2.601342572
107.0127558 1.186487493
139.0389705 1.134818386
157.0284058 1.713168483
161.0597059 1.189205451
173.0597059 2.381303071
179.0491413 3.05816067
181.0647913 1.690660653
191.0702706 1.23641185
197.0597059 1.941580679
199.075356 4.760136778
215.0702706 2.019227015
241.0859207 1.15776302
283.0964854 1.189940664

Name: +ve in-silico MS/MS by CFM-ID for KPNJVOOFZSPOCT-UHFFFAOYSA-N
ID: KPNJVOOFZSPOCT-UHFFFAOYSA-N
Comment: Energy0
Num peaks: 6
55.05422664 1.929125827
69.06987671 9.650003658
215.0338851 6.356092498
233.0444498 5.023296261
283.0964854 3.614631741
301.1070501 56.08921429

Name: +ve in-silico MS/MS by CFM-ID for KPNJVOOFZSPOCT-UHFFFAOYSA-N
ID: KPNJVOOFZSPOCT-UHFFFAOYSA-N
Comment: Energy1
Num peaks: 13
39.02292652 4.64457008
41.03857658 6.616777187
67.05422664 3.050966404
69.06987671 26.75844397
205.0495352 2.159839185
215.0338851 9.095921079
233.0444498 5.831077118
257.0444498 1.919047384
261.0757499 2.649360785
271.0964854 1.855993661
273.1121354 4.374640915
283.0964854 2.968807493
301.1070501 9.858911854

Name: +ve in-silico MS/MS by CFM-ID for KPNJVOOFZSPOCT-UHFFFAOYSA-N
ID: KPNJVOOFZSPOCT-UHFFFAOYSA-N
Comment: Energy2
Num peaks: 24
39.02292652 3.262034143
41.03857658 3.003465939
43.05422664 1.433911611
53.03857658 7.555613635
55.05422664 11.15509545
57.06987671 2.538691755
65.03857658 1.785100159
67.05422664 2.205831425
69.06987671 8.056027609
121.0284058 2.764934061
163.0389705 2.247222074
173.0233204 1.356976586
173.0597059 2.204938288
187.0389705 3.489178874
189.0546206 4.518088275
199.0389705 1.677775518
205.0495352 1.193999922
213.0910061 1.002225569
215.0338851 13.16309836
229.1223062 1.015751407
231.0287997 1.306604388
233.0444498 1.400953445
239.0702706 0.920185712
239.1066561 0.9970495751

Name: +ve in-silico MS/MS by CFM-ID for PVCPEINKJJCRCO-UHFFFAOYSA-N
ID: PVCPEINKJJCRCO-UHFFFAOYSA-N
Comment: Energy0
Num peaks: 6
257.0444498 1.633650738
269.0808353 3.598558105
273.0757499 1.390538331
283.0964854 13.38489319
285.0757499 1.196946781
301.1070501 65.72013813

Name: +ve in-silico MS/MS by CFM-ID for PVCPEINKJJCRCO-UHFFFAOYSA-N
ID: PVCPEINKJJCRCO-UHFFFAOYSA-N
Comment: Energy1
Num peaks: 21
27.02292652 0.9094351711
29.03857658 3.549307512
41.03857658 1.080759644
43.05422664 4.617357109
45.06987671 1.354162349
215.0338851 1.047536254
231.0651853 1.763308993
241.0495352 0.8591055194
251.0702706 1.117844232
255.0651853 1.063407596
257.0444498 6.901818705
257.0808353 1.189564088
265.0859207 1.465785276
269.0808353 4.490107768
271.0600999 1.179138039
271.0964854 1.483812299
273.0757499 1.5595613
273.1121354 2.352050616
283.0964854 11.64305967
285.0757499 1.936818878
301.1070501 28.51504537

Name: +ve in-silico MS/MS by CFM-ID for PVCPEINKJJCRCO-UHFFFAOYSA-N
ID: PVCPEINKJJCRCO-UHFFFAOYSA-N
Comment: Energy2
Num peaks: 31
25.00727645 2.053768367
27.02292652 1.002717483
29.03857658 1.045388229
39.02292652 3.451254893
43.05422664 3.739421905
51.02292652 7.588570468
53.03857658 3.080512325
55.05422664 1.607691388
65.03857658 6.865131419
67.05422664 1.056205431
137.0597059 1.683932638
163.0389705 1.167300609
189.0546206 1.320716549
203.0338851 0.9466518801
205.0495352 3.805045574
215.0338851 2.611552282
217.0495352 1.876731641
229.0495352 1.448807932
241.0495352 3.890479535
243.0651853 2.108821119
245.0808353 1.342431142
251.0702706 1.422236771
253.0859207 1.330791723
255.0651853 1.432254779
257.0444498 2.293532504
257.0808353 1.159589112
265.0859207 1.35929144
267.0651853 1.27218099
269.0808353 1.090018659
283.0964854 1.273731093
285.0757499 1.740132924

Name: +ve in-silico MS/MS by CFM-ID for SVJMXXOFWBJHRJ-UHFFFAOYSA-N
ID: SVJMXXOFWBJHRJ-UHFFFAOYSA-N
Comment: Energy0
Num peaks: 6
137.0597059 1.950880659
269.0808353 7.672075645
271.0964854 2.110022689
283.0964854 3.418921348
285.0757499 1.923838866
301.1070501 70.46283043

Name: +ve in-silico MS/MS by CFM-ID for SVJMXXOFWBJHRJ-UHFFFAOYSA-N
ID: SVJMXXOFWBJHRJ-UHFFFAOYSA-N
Comment: Energy1
Num peaks: 15
135.0440559 1.653237757
137.0597059 3.391369205
139.075356 1.994931994
163.0389705 4.267066744
201.0546206 1.663029013
243.0651853 3.057345899
245.0808353 1.532393232
247.0964854 2.161049909
257.0808353 2.765448997
269.0808353 10.18827307
271.0964854 2.701418065
273.1121354 3.001605291
283.0964854 4.535960597
285.0757499 3.876227684
301.1070501 34.7260317

Name: +ve in-silico MS/MS by CFM-ID for SVJMXXOFWBJHRJ-UHFFFAOYSA-N
ID: SVJMXXOFWBJHRJ-UHFFFAOYSA-N
Comment: Energy2
Num peaks: 31
49.00727645 1.00106837
55.01784114 1.565453309
81.0334912 1.947667004
105.0334912 3.995723767
107.0127558 1.092603554
107.0491413 4.199840517
109.0284058 1.724004687
121.0284058 4.946978302
123.0440559 3.947011471
131.0491413 1.668388162
135.0440559 5.255901058
137.0233204 2.916169872
137.0597059 1.858423787
151.0389705 2.106161595
159.0440559 2.794759502
163.0389705 3.382737162
201.0546206 2.951942619
213.0546206 1.913956054
227.0702706 1.014253706
229.0495352 0.9652289822
239.0702706 1.424684343
241.0859207 1.567775312
243.0651853 1.222807169
245.0808353 1.998821641
253.0859207 1.511097602
255.0651853 1.79080697
257.0808353 1.614219384
259.0964854 1.136081154
269.0808353 1.524420389
283.0964854 1.319807877
285.0757499 1.600453133

Name: +ve in-silico MS/MS by CFM-ID for JSPXSZOTOPIHQU-GRYCIOLGSA-N
ID: JSPXSZOTOPIHQU-GRYCIOLGSA-N
Comment: Energy0
Num peaks: 29
15.02292652 0.734355774
41.00219107 0.9675439249
43.01784114 1.801218735
59.01275576 4.013667906
61.02840582 1.411350095
88.03930485 0.8562414619
101.0960915 0.6412731456
112.0393049 0.6669443965
130.0498695 6.830823593
155.1066561 1.447462446
162.0219405 1.51273234
164.0375906 1.560427555
173.1172208 0.9828122467
189.0943772 1.081710749
201.0943772 1.02354695
203.1100273 0.7118633088
205.0892918 0.7937757234
207.1049419 0.737618384
219.1049419 1.092295321
256.1001909 0.6941174827
258.1158409 0.979513629
272.131491 2.291264638
276.1264056 5.117046594
277.1104212 0.9112177925
290.1420557 2.762609243
294.1369703 3.501509297
300.1264056 8.298787647
318.1369703 16.7667605
336.147535 10.30437922

Name: +ve in-silico MS/MS by CFM-ID for JSPXSZOTOPIHQU-GRYCIOLGSA-N
ID: JSPXSZOTOPIHQU-GRYCIOLGSA-N
Comment: Energy1
Num peaks: 31
41.00219107 1.042901987
43.01784114 2.76156863
57.06987671 1.497545358
59.01275576 16.82869172
61.02840582 6.680206811
71.08552677 1.467747321
74.02365479 0.9529184126
83.08552677 1.438678626
101.0960915 1.448721083
102.9848268 1.159523082
105.0004768 2.692637955
120.0113759 0.8833280729
130.0498695 1.538085882
147.0838125 0.9061625581
161.0994626 0.7873379822
162.0219405 1.713906255
164.0375906 1.134842651
187.0787271 1.130726305
189.0943772 2.24307643
205.0892918 1.768205271
207.1049419 1.909524983
248.131491 2.177194587
259.0998565 0.9884481388
272.131491 1.28426446
276.1264056 3.078595483
277.1104212 0.8995968363
290.1420557 2.05293791
294.1369703 1.468231157
300.1264056 1.214087321
318.1369703 2.894233503
336.147535 1.361038126

Name: +ve in-silico MS/MS by CFM-ID for JSPXSZOTOPIHQU-GRYCIOLGSA-N
ID: JSPXSZOTOPIHQU-GRYCIOLGSA-N
Comment: Energy2
Num peaks: 31
15.02292652 1.097172345
41.00219107 2.05892251
41.03857658 1.61928953
43.01784114 4.294650004
43.05422664 1.456085681
53.03857658 1.108886545
55.05422664 1.370996106
57.06987671 1.77936279
59.01275576 5.242358978
61.02840582 3.272027121
69.06987671 0.9830170141
71.08552677 1.197255053
84.04439023 4.833610324
88.03930485 3.07552906
102.9848268 2.591358643
105.0004768 3.111644986
116.0164612 3.245635516
120.0113759 3.891327174
130.0498695 2.481600757
135.0110415 1.026084965
159.0838125 1.860797194
161.0994626 1.222721879
162.0219405 1.348342403
164.0375906 1.373829878
187.0787271 1.822367364
189.0943772 4.422546208
199.0787271 1.179732577
201.0943772 1.093338423
203.1100273 1.352509984
205.0892918 1.277893963
272.131491 1.417797788

Name: +ve in-silico MS/MS by CFM-ID for ASDRLEIRFUEAND-OQTUPIFJSA-N
ID: ASDRLEIRFUEAND-OQTUPIFJSA-N
Comment: Energy0
Num peaks: 9
43.01784114 1.929487326
259.0964854 2.26618587
276.1230345 10.69670021
277.1070501 2.127800373
294.1335992 14.3983833
301.1070501 1.982187761
318.1335992 6.160502736
319.1176147 13.87892077
336.1441638 27.57770118

Name: +ve in-silico MS/MS by CFM-ID for ASDRLEIRFUEAND-OQTUPIFJSA-N
ID: ASDRLEIRFUEAND-OQTUPIFJSA-N
Comment: Energy1
Num peaks: 31
43.01784114 2.031089004
55.01784114 0.905277755
61.02840582 0.8191357557
68.0130901 0.6598328247
70.02874017 1.233881176
72.04439023 1.055276512
112.0393049 0.9783813771
177.0546206 1.645033809
179.0702706 3.449807832
191.0702706 0.878947785
192.0655196 1.029564129
193.0859207 0.8231857929
194.0811697 0.8081843795
205.0859207 0.9997537108
207.1015708 0.8439173569
218.0811697 0.6916719871
220.0968197 1.011811987
222.1124698 0.7013550448
247.0964854 0.6825374614
257.0808353 0.9130230029
258.1124698 1.761349623
259.0964854 3.547383772
265.1070501 0.7350288107
274.1073844 0.826098953
276.1230345 6.88424586
277.1070501 7.164270662
294.1335992 7.936180347
301.1070501 5.086773404
318.1335992 4.903039041
319.1176147 11.9636268
336.1441638 4.756752722

Name: +ve in-silico MS/MS by CFM-ID for ASDRLEIRFUEAND-OQTUPIFJSA-N
ID: ASDRLEIRFUEAND-OQTUPIFJSA-N
Comment: Energy2
Num peaks: 31
25.00727645 1.141976405
43.01784114 5.652405876
51.02292652 1.878168546
65.03857658 4.779906735
79.01784114 1.481000805
97.02840582 1.277487963
99.04405588 0.9008882871
107.0491413 2.290538351
109.0647913 0.9215113378
138.0549549 0.9556534194
147.0804414 1.063362493
149.0960915 1.194882245
161.0597059 2.260624543
165.0910061 1.136070892
167.1066561 1.193999664
189.0910061 0.9060326771
192.0655196 5.368187024
193.0859207 1.36109678
194.0811697 1.693834688
203.0702706 0.9897226021
205.0859207 1.439038182
207.1015708 1.424268044
220.0968197 3.383380674
232.0604342 1.663337951
234.0760843 1.914590319
234.1124698 0.9875617583
260.0917343 1.477731018
276.1230345 1.688591731
277.1070501 1.013072499
318.1335992 1.504169059
320.1128637 0.9695727106

Name: +ve in-silico MS/MS by CFM-ID for UXEZMBCBKXCZBP-UHFFFAOYSA-N
ID: UXEZMBCBKXCZBP-UHFFFAOYSA-N
Comment: Energy0
Num peaks: 6
269.0808353 4.735068813
271.0964854 2.225616069
273.1121354 0.6208785655
283.0964854 1.145011494
285.0757499 1.372126619
301.1070501 87.30824402

Name: +ve in-silico MS/MS by CFM-ID for UXEZMBCBKXCZBP-UHFFFAOYSA-N
ID: UXEZMBCBKXCZBP-UHFFFAOYSA-N
Comment: Energy1
Num peaks: 7
241.0859207 4.333608935
257.0808353 4.355987606
269.0808353 8.761329003
271.0964854 9.723459864
273.1121354 8.107381134
285.0757499 2.206044139
301.1070501 43.99262472

Name: +ve in-silico MS/MS by CFM-ID for UXEZMBCBKXCZBP-UHFFFAOYSA-N
ID: UXEZMBCBKXCZBP-UHFFFAOYSA-N
Comment: Energy2
Num peaks: 23
145.0647913 1.284477157
157.0647913 1.222893276
173.0597059 5.202956778
185.0597059 3.928714719
197.0597059 7.329569268
199.075356 6.917899567
201.0546206 2.549780757
213.0546206 3.076881798
215.0702706 4.719767337
227.0702706 4.197556182
229.0859207 4.081800682
239.0702706 1.984672763
241.0859207 2.983849073
253.0495352 3.317097168
253.0859207 2.388093789
255.0651853 8.28203713
257.0808353 5.143826286
267.0651853 1.347418636
269.0444498 2.008513302
269.0808353 2.480166102
271.0964854 1.625185775
283.0964854 1.292884064
285.0757499 3.078759179

Name: +ve in-silico MS/MS by CFM-ID for ZSTPNQLNQBRLQF-KNKFVVRESA-N
ID: ZSTPNQLNQBRLQF-KNKFVVRESA-N
Comment: Energy0
Num peaks: 6
268.0968197 5.55026098
270.1124698 3.332632763
286.1073844 5.135894823
288.1230345 4.219442773
300.1230345 39.87440245
318.1335992 30.55305952

Name: +ve in-silico MS/MS by CFM-ID for ZSTPNQLNQBRLQF-KNKFVVRESA-N
ID: ZSTPNQLNQBRLQF-KNKFVVRESA-N
Comment: Energy1
Num peaks: 15
214.0498695 1.125045207
230.0811697 1.159145757
240.0655196 2.699100026
242.0811697 1.248616786
244.0604342 1.724035432
244.0968197 1.382353082
258.0760843 1.079505476
268.0968197 5.646243498
270.1124698 8.02797729
272.1281199 9.447186856
282.1124698 1.335653528
286.1073844 2.505882071
288.1230345 4.360123375
300.1230345 30.47337682
318.1335992 8.307369518

Name: +ve in-silico MS/MS by CFM-ID for ZSTPNQLNQBRLQF-KNKFVVRESA-N
ID: ZSTPNQLNQBRLQF-KNKFVVRESA-N
Comment: Energy2
Num peaks: 31
49.00727645 1.139851137
53.03857658 2.449844016
123.0440559 1.722788817
125.0597059 1.797234758
176.070605 0.8838890062
200.070605 0.8447691462
202.086255 0.9547890043
212.070605 1.67722382
214.086255 2.279538604
226.086255 4.749060816
228.1019051 4.131182657
230.0811697 3.453506322
240.0655196 1.475047176
240.1019051 0.9924797008
242.0811697 5.637206889
244.0968197 9.930772608
246.1124698 1.799892809
254.0811697 1.622625859
254.1175552 1.821332553
256.0968197 6.142792334
258.0760843 2.496443776
268.0968197 1.919793418
270.1124698 2.944332369
272.0917343 1.474417522
272.1281199 2.257405616
274.1073844 1.866979623
282.1124698 1.044477869
284.0917343 1.010749957
286.1073844 1.036804526
300.1230345 1.101082842
302.102299 0.8631368471

Name: +ve in-silico MS/MS by CFM-ID for COVYMSXAVAIXCI-NSHDSACASA-N
ID: COVYMSXAVAIXCI-NSHDSACASA-N
Comment: Energy0
Num peaks: 10
107.0491413 4.493406484
131.0491413 3.727076934
133.0647913 2.142528493
139.0389705 9.391699833
165.0182351 3.467927533
167.0338851 11.7648056
207.0651853 2.109596002
269.0808353 2.792742223
283.0964854 7.618202409
301.1070501 33.24087497

Name: +ve in-silico MS/MS by CFM-ID for COVYMSXAVAIXCI-NSHDSACASA-N
ID: COVYMSXAVAIXCI-NSHDSACASA-N
Comment: Energy1
Num peaks: 24
105.0334912 1.505920647
107.0491413 8.298846083
109.0647913 1.19083534
119.0491413 1.391656037
121.0647913 3.574116539
131.0491413 1.276878533
133.0647913 2.552176179
135.0804414 3.68964825
139.0389705 7.374573198
149.0233204 2.959950834
151.0389705 2.10313042
161.0597059 3.088980561
163.075356 1.55940941
165.0182351 5.397557376
167.0338851 12.77995847
179.0702706 1.126179144
205.0495352 1.072112329
207.0651853 2.99756183
269.0808353 1.57010359
271.0964854 2.100521848
273.1121354 2.346479394
283.0964854 3.749604126
285.0757499 1.297360256
301.1070501 5.430233638

Name: +ve in-silico MS/MS by CFM-ID for COVYMSXAVAIXCI-NSHDSACASA-N
ID: COVYMSXAVAIXCI-NSHDSACASA-N
Comment: Energy2
Num peaks: 31
39.02292652 1.62080792
55.01784114 2.630518415
67.01784114 1.562214485
75.02292652 2.724462094
77.03857658 2.090008982
79.05422664 2.658003191
81.0334912 1.366469045
89.03857658 2.053422379
91.05422664 1.240772559
97.02840582 4.187574463
103.0542266 1.416280804
105.0334912 2.543271658
107.0491413 3.804556246
109.0647913 1.121174968
117.0334912 1.329978797
119.0491413 1.234058861
123.0440559 1.605601276
129.0334912 1.08412602
131.0491413 4.996198442
133.0647913 1.27392061
137.0233204 1.093571378
139.0389705 4.350415687
149.0233204 3.686602547
151.0389705 2.587663948
153.0546206 1.424464181
165.0182351 1.524592654
167.0338851 3.638176708
255.0651853 1.233039014
269.0808353 1.112756567
271.0964854 2.32419852
283.0964854 1.387745931

Name: +ve in-silico MS/MS by CFM-ID for JOVYBWHPTQRVNZ-AWEZNQCLSA-N
ID: JOVYBWHPTQRVNZ-AWEZNQCLSA-N
Comment: Energy0
Num peaks: 8
137.0233204 7.890954825
137.0597059 2.416581263
161.0597059 4.184205281
163.0389705 5.602724293
165.0910061 2.755648116
269.0808353 5.043344245
283.0964854 8.170307342
301.1070501 44.55193831

Name: +ve in-silico MS/MS by CFM-ID for JOVYBWHPTQRVNZ-AWEZNQCLSA-N
ID: JOVYBWHPTQRVNZ-AWEZNQCLSA-N
Comment: Energy1
Num peaks: 24
121.0284058 2.784489943
123.0440559 2.565999932
137.0233204 10.55462123
137.0597059 6.434457693
139.075356 3.16865002
149.0233204 1.266838651
151.0389705 1.400858982
151.075356 8.602180042
153.0910061 0.9844401814
161.0597059 0.9609177434
163.0389705 1.757065899
163.075356 1.572578352
165.0910061 2.389917014
177.0546206 1.120441318
191.0702706 1.862083682
207.0651853 1.615572261
243.0651853 1.96848364
247.0964854 1.579647219
269.0808353 3.421789804
271.0964854 3.140054255
273.1121354 4.083723711
283.0964854 5.055256404
285.0757499 1.384336682
301.1070501 10.36618215

Name: +ve in-silico MS/MS by CFM-ID for JOVYBWHPTQRVNZ-AWEZNQCLSA-N
ID: JOVYBWHPTQRVNZ-AWEZNQCLSA-N
Comment: Energy2
Num peaks: 31
49.00727645 4.106435192
53.00219107 1.21549548
65.03857658 2.074634201
67.01784114 1.584374189
81.0334912 1.023023806
93.0334912 1.527841445
95.01275576 0.9510423612
95.04914126 2.408860005
105.0334912 6.487086929
107.0491413 2.340437371
109.0284058 2.11912818
109.0647913 0.8489066447
121.0284058 6.015343227
121.0647913 2.222337564
123.0440559 3.078502376
131.0491413 2.032554576
133.0647913 8.407240292
135.0440559 1.989779398
135.0804414 1.116600071
137.0233204 7.148363499
137.0597059 1.903702161
147.0440559 1.380896365
149.0597059 1.611979212
151.075356 1.446932078
161.0597059 4.908238476
163.075356 1.295834755
207.0651853 1.223768419
255.0651853 0.9250733604
257.0808353 0.9866561708
271.0964854 2.587936438
285.0757499 0.82960232

Name: +ve in-silico MS/MS by CFM-ID for GHTMZKMSGXXDAX-CYBMUJFWSA-N
ID: GHTMZKMSGXXDAX-CYBMUJFWSA-N
Comment: Energy0
Num peaks: 7
161.0597059 1.929081448
241.0859207 14.02374158
257.1172208 2.544461082
269.0808353 5.416166299
273.1121354 2.380174577
283.0964854 6.92811546
301.1070501 46.90981587

Name: +ve in-silico MS/MS by CFM-ID for GHTMZKMSGXXDAX-CYBMUJFWSA-N
ID: GHTMZKMSGXXDAX-CYBMUJFWSA-N
Comment: Energy1
Num peaks: 20
107.0491413 2.551925721
121.0647913 3.293915209
123.0440559 1.093399115
131.0491413 2.515906205
133.0647913 4.066057018
135.0804414 3.003415273
139.0389705 1.436173392
193.0495352 1.157161026
227.0702706 1.234217992
241.0859207 5.515403742
243.0651853 1.085803896
255.1015708 3.257210715
257.0808353 4.748016735
257.1172208 3.766761912
259.0964854 8.164912131
269.0808353 2.360008421
271.0964854 2.023109736
273.1121354 21.29483358
283.0964854 3.063429436
301.1070501 5.181733123

Name: +ve in-silico MS/MS by CFM-ID for GHTMZKMSGXXDAX-CYBMUJFWSA-N
ID: GHTMZKMSGXXDAX-CYBMUJFWSA-N
Comment: Energy2
Num peaks: 31
49.00727645 0.9834853449
53.00219107 1.057910959
67.01784114 1.046754954
75.02292652 1.822872024
77.03857658 0.8145886058
81.0334912 1.091462839
101.0385766 1.182118606
103.0542266 4.065069976
105.0698767 0.9437665787
107.0491413 4.314045342
121.0647913 1.227918919
123.0440559 1.13817882
131.0491413 7.349123907
133.0647913 6.158280736
135.0440559 3.219338267
135.0804414 1.53415386
159.0440559 1.625564374
185.0597059 1.070324425
187.075356 0.80299685
197.0597059 1.597423169
211.075356 5.008070561
213.0910061 2.037976607
225.0546206 1.669731785
225.0910061 2.96450888
241.0859207 4.972184342
243.0651853 1.428477931
255.0651853 2.202274433
255.1015708 1.060538818
257.0808353 1.293155018
273.1121354 1.353037468
285.0757499 0.8919326715

Name: +ve in-silico MS/MS by CFM-ID for XQFOJEJSFFKOCN-LBPRGKRZSA-N
ID: XQFOJEJSFFKOCN-LBPRGKRZSA-N
Comment: Energy0
Num peaks: 8
133.0647913 3.339045185
269.0808353 2.317903503
271.0964854 1.176739093
273.1121354 1.279280169
275.0914 1.196363455
283.0964854 12.59024998
285.0757499 7.306658627
301.1070501 51.08885716

Name: +ve in-silico MS/MS by CFM-ID for XQFOJEJSFFKOCN-LBPRGKRZSA-N
ID: XQFOJEJSFFKOCN-LBPRGKRZSA-N
Comment: Energy1
Num peaks: 31
71.01275576 1.693913872
85.02840582 0.9155602569
87.04405588 0.9333167872
129.0334912 1.073901965
131.0491413 1.747866439
133.0647913 3.119799513
143.0491413 3.037269169
145.0647913 2.572794918
155.0491413 1.217595953
157.0647913 2.505096362
159.0804414 3.062917131
167.0338851 2.037492322
169.0284058 1.018826071
169.0495352 0.9061464038
171.0440559 1.210652139
185.0597059 1.775390078
187.075356 1.15336531
207.0651853 1.655745264
255.0651853 0.8505516313
257.0808353 1.513335577
259.0964854 1.055142173
265.0859207 1.180047328
269.0808353 2.953390062
271.0600999 1.033554907
271.0964854 2.546900774
273.0757499 1.063435222
273.1121354 3.692594897
275.0914 1.355736338
283.0964854 8.529343296
285.0757499 7.444131652
301.1070501 13.50359196

Name: +ve in-silico MS/MS by CFM-ID for XQFOJEJSFFKOCN-LBPRGKRZSA-N
ID: XQFOJEJSFFKOCN-LBPRGKRZSA-N
Comment: Energy2
Num peaks: 31
41.00219107 1.310897412
45.0334912 1.093283752
49.00727645 1.201084118
71.01275576 0.9573819213
85.02840582 1.221490259
87.02292652 1.911769569
101.0385766 1.063547561
105.0334912 1.402873304
113.0385766 2.737457302
115.0542266 4.085593046
117.0334912 1.43513238
127.0542266 2.404197384
129.0698767 1.120678167
131.0491413 1.058401719
135.0804414 1.010001755
143.0491413 4.221070527
145.0647913 4.152370318
153.0334912 2.626268446
155.0491413 7.444794105
157.0647913 7.631952078
159.0804414 1.74880252
169.0647913 0.9380146619
171.0440559 1.343673658
185.0597059 5.729727744
187.075356 0.999178475
195.0440559 1.233321639
197.0597059 1.466870433
257.0808353 0.9715918456
269.0808353 1.021704671
271.0964854 2.107137806
285.0757499 1.200996112

Name: +ve in-silico MS/MS by CFM-ID for KJFNNCGVGSDNRR-FPLPWBNLSA-N
ID: KJFNNCGVGSDNRR-FPLPWBNLSA-N
Comment: Energy0
Num peaks: 9
107.0491413 4.465415822
135.0440559 3.040211435
149.0597059 2.08825562
151.0389705 6.634107504
153.0546206 3.771088256
165.0546206 2.228652791
269.0808353 5.130969985
283.0964854 9.484028511
301.1070501 44.67875635

Name: +ve in-silico MS/MS by CFM-ID for KJFNNCGVGSDNRR-FPLPWBNLSA-N
ID: KJFNNCGVGSDNRR-FPLPWBNLSA-N
Comment: Energy1
Num peaks: 23
53.00219107 0.8209501298
105.0334912 0.7797903586
107.0491413 6.878667053
109.0647913 2.173532442
121.0284058 1.153745892
131.0491413 0.7500187805
135.0440559 10.46813306
137.0597059 2.068166395
149.0597059 1.361509586
151.0389705 11.03171149
153.0546206 4.940136794
159.0440559 0.8803175178
161.0597059 6.581362111
165.0546206 2.92788958
175.0389705 0.8864106677
193.0495352 2.989198237
243.0651853 0.884569065
257.0808353 1.020139122
269.0808353 3.60165909
271.0964854 1.052898666
283.0964854 4.882776532
285.0757499 0.9092835262
301.1070501 11.2401041

Name: +ve in-silico MS/MS by CFM-ID for KJFNNCGVGSDNRR-FPLPWBNLSA-N
ID: KJFNNCGVGSDNRR-FPLPWBNLSA-N
Comment: Energy2
Num peaks: 31
39.02292652 2.726217771
49.00727645 0.9614116777
51.02292652 1.513138421
53.00219107 1.143514843
63.02292652 5.268139244
65.03857658 1.310744336
79.01784114 0.9259596467
79.05422664 1.140935629
81.0334912 1.359229106
83.01275576 0.9700715535
91.01784114 1.349285881
93.0334912 0.8683265052
97.02840582 1.009329919
105.0334912 1.634432946
107.0491413 13.68274941
121.0284058 4.802725702
123.0440559 2.436813424
131.0491413 1.829782942
133.0284058 2.053668327
135.0440559 5.72034721
137.0233204 0.9012764374
139.0389705 2.29281466
147.0440559 2.493507914
149.0233204 0.9280152801
151.0389705 4.450984561
153.0546206 1.297432122
163.0389705 1.248941035
165.0546206 3.398716415
243.0651853 0.8506705711
245.0808353 0.9225271839
273.1121354 0.8524645351

Name: +ve in-silico MS/MS by CFM-ID for UEHVFWBKXUSZEQ-LBPRGKRZSA-N
ID: UEHVFWBKXUSZEQ-LBPRGKRZSA-N
Comment: Energy0
Num peaks: 9
89.05970595 2.442720968
246.0760843 15.63969214
248.0917343 2.384795107
276.086649 3.409535209
278.102299 2.43626718
300.1230345 7.255822512
304.1179491 2.658790874
318.1335992 16.14189446
336.1441638 28.56072399

Name: +ve in-silico MS/MS by CFM-ID for UEHVFWBKXUSZEQ-LBPRGKRZSA-N
ID: UEHVFWBKXUSZEQ-LBPRGKRZSA-N
Comment: Energy1
Num peaks: 19
69.0334912 1.433646507
71.04914126 4.30639958
73.06479133 2.311719167
85.06479133 4.89769578
87.04405588 1.881592975
87.08044139 1.941718931
89.05970595 9.692275421
103.075356 3.256804605
216.0655196 2.545428369
218.0811697 5.245914118
232.0604342 1.41577886
234.0760843 1.319298681
246.0760843 19.80041987
248.0917343 2.657784426
286.1073844 1.543736439
300.1230345 4.598626213
304.1179491 1.619675583
318.1335992 5.770978629
336.1441638 4.592467341

Name: +ve in-silico MS/MS by CFM-ID for UEHVFWBKXUSZEQ-LBPRGKRZSA-N
ID: UEHVFWBKXUSZEQ-LBPRGKRZSA-N
Comment: Energy2
Num peaks: 31
39.02292652 1.342651156
41.03857658 1.1326302
57.0334912 1.513653812
59.04914126 1.817081155
69.0334912 1.855075117
71.04914126 2.686656378
73.06479133 1.480179847
83.04914126 1.103956563
85.06479133 1.427207369
87.08044139 1.444775846
89.05970595 1.700977701
165.0546206 1.106184089
178.0498695 10.89234051
189.0546206 1.284723455
191.0702706 1.37168455
202.0498695 2.119425404
202.086255 5.334947792
216.0655196 12.11647847
218.0811697 4.946374717
230.0447842 2.308166905
232.0604342 3.606022439
234.0760843 0.8443334029
246.0760843 5.060973277
248.0917343 1.227268593
258.1124698 0.8756348034
270.1124698 1.073264155
272.1281199 2.10276546
286.1073844 1.207991152
288.1230345 1.850889334
290.1386845 1.403068427
300.1230345 2.059067442

Name: +ve in-silico MS/MS by CFM-ID for JGGPBBZWGYVZLP-BQYQJAHWSA-N
ID: JGGPBBZWGYVZLP-BQYQJAHWSA-N
Comment: Energy0
Num peaks: 6
98.0600403 16.22169091
193.0859207 2.558679341
221.0808353 8.822124807
286.1073844 1.992635733
300.1230345 3.432843275
318.1335992 47.46963659

Name: +ve in-silico MS/MS by CFM-ID for JGGPBBZWGYVZLP-BQYQJAHWSA-N
ID: JGGPBBZWGYVZLP-BQYQJAHWSA-N
Comment: Energy1
Num peaks: 30
39.02292652 0.8186775676
41.03857658 2.029215702
43.05422664 0.9677607108
53.03857658 1.389078115
70.06512568 2.723324796
80.04947561 1.522024344
89.05970595 0.7666976742
96.04439023 1.34720416
98.0600403 16.49532523
124.0393049 2.117167083
136.0393049 1.072685463
148.0393049 1.061070636
149.0597059 1.24819089
150.0549549 2.601712641
167.0702706 1.938143586
169.0859207 0.7898500285
177.0546206 0.747280016
181.0859207 1.76864251
193.0859207 7.446724471
221.0808353 5.538616563
230.0811697 0.8212707709
234.1124698 0.8563054091
244.0968197 0.7369196303
272.0917343 1.332862626
274.1073844 3.016275813
286.1073844 2.187555086
288.1230345 0.8154550173
290.1386845 3.145562127
300.1230345 1.81474018
318.1335992 11.18182586

Name: +ve in-silico MS/MS by CFM-ID for JGGPBBZWGYVZLP-BQYQJAHWSA-N
ID: JGGPBBZWGYVZLP-BQYQJAHWSA-N
Comment: Energy2
Num peaks: 31
39.02292652 3.842477026
41.00219107 2.865526204
41.03857658 2.589013256
43.05422664 4.308992226
51.02292652 1.292761452
53.00219107 1.491087059
53.03857658 2.163511173
55.05422664 1.857681311
70.02874017 1.252651337
70.06512568 1.460274922
80.04947561 2.500261633
81.0334912 1.862069014
96.04439023 2.285580933
98.0600403 6.894216626
107.0491413 1.585229111
135.0440559 1.781798475
137.0597059 1.895221157
151.075356 1.198669517
161.0597059 1.479235232
163.075356 2.088530215
165.0546206 1.118734187
167.0702706 3.737714385
177.0546206 3.165194006
179.0702706 1.421474656
181.0859207 1.468200362
191.0702706 3.410493482
193.0859207 4.959642759
205.0495352 1.360758058
221.0808353 1.875909411
262.1073844 1.21339775
288.1230345 1.336564041

Name: +ve in-silico MS/MS by CFM-ID for VFQJJICIZYJQOU-HZPDHXFCSA-N
ID: VFQJJICIZYJQOU-HZPDHXFCSA-N
Comment: Energy0
Num peaks: 9
95.04914126 2.860413299
117.0334912 3.215655479
133.0284058 4.793119216
135.0440559 3.735307093
137.0597059 3.411437159
153.0546206 2.498461094
255.0651853 3.171466974
283.0964854 29.51740788
301.1070501 27.70924755

Name: +ve in-silico MS/MS by CFM-ID for VFQJJICIZYJQOU-HZPDHXFCSA-N
ID: VFQJJICIZYJQOU-HZPDHXFCSA-N
Comment: Energy1
Num peaks: 18
41.00219107 1.621518358
43.01784114 2.134328378
45.0334912 17.22331436
47.04914126 3.404978592
95.04914126 1.560246167
117.0334912 5.178168618
119.0491413 3.791045051
121.0647913 5.35952358
133.0284058 2.636581339
135.0440559 3.417360163
137.0597059 3.60780039
255.1015708 2.777764093
265.0859207 2.777337076
269.0808353 1.558781288
271.0964854 1.347436625
273.1121354 1.32959211
283.0964854 14.97007886
301.1070501 6.417291422

Name: +ve in-silico MS/MS by CFM-ID for VFQJJICIZYJQOU-HZPDHXFCSA-N
ID: VFQJJICIZYJQOU-HZPDHXFCSA-N
Comment: Energy2
Num peaks: 31
39.02292652 1.597729927
41.00219107 1.110106105
45.0334912 0.8387029548
51.02292652 1.017683931
53.00219107 3.458946747
55.01784114 1.552478795
59.04914126 0.8436946371
65.03857658 3.633974954
81.06987671 0.9229801207
91.01784114 2.47350409
95.04914126 4.753875845
97.06479133 1.010857124
99.08044139 1.547850432
105.0334912 8.565285561
107.0491413 2.533038031
109.0647913 1.695962044
111.0440559 0.8974826073
117.0334912 2.99201948
119.0491413 6.332074198
121.0284058 2.089420299
121.0647913 3.70408212
133.0284058 5.407780815
135.0440559 7.289353193
137.0597059 2.130866479
147.0440559 1.167788535
171.0440559 1.185944562
187.0389705 1.012610878
255.0651853 0.8965635104
255.1015708 1.257762979
265.0859207 1.870668948
283.0964854 0.8691076566

Name: +ve in-silico MS/MS by CFM-ID for MCVAANPKIGGVAL-APPDUMDISA-N
ID: MCVAANPKIGGVAL-APPDUMDISA-N
Comment: Energy0
Num peaks: 6
95.04914126 2.692830789
135.0440559 2.719084783
153.0546206 3.046576116
269.0808353 4.47752214
283.0964854 3.516486416
301.1070501 64.28017665

Name: +ve in-silico MS/MS by CFM-ID for MCVAANPKIGGVAL-APPDUMDISA-N
ID: MCVAANPKIGGVAL-APPDUMDISA-N
Comment: Energy1
Num peaks: 20
123.0440559 1.156343312
135.0440559 4.030016349
137.0597059 3.669439473
147.0440559 3.322058915
149.0597059 1.404326435
151.0389705 4.560299956
153.0546206 13.27791921
163.0389705 1.370022278
165.0546206 3.896519004
167.0702706 2.661756289
191.0702706 1.120149369
243.0651853 1.448603675
247.0964854 1.446343783
257.0808353 1.102559508
269.0808353 3.260648287
271.0964854 3.324950018
273.1121354 3.313224462
283.0964854 5.003793525
285.0757499 3.666294468
301.1070501 17.54315205

Name: +ve in-silico MS/MS by CFM-ID for MCVAANPKIGGVAL-APPDUMDISA-N
ID: MCVAANPKIGGVAL-APPDUMDISA-N
Comment: Energy2
Num peaks: 31
39.02292652 1.799119477
51.02292652 1.004265377
53.00219107 2.641999952
55.01784114 1.512985278
65.03857658 5.121225866
67.01784114 1.478883007
77.00219107 1.483923807
81.0334912 2.688763484
81.06987671 1.532640739
95.04914126 6.114258088
97.06479133 1.647572827
99.08044139 2.303106463
105.0334912 3.774044809
107.0491413 3.28625461
111.0440559 1.170127762
121.0284058 3.043204007
121.0647913 1.320589593
123.0440559 3.08862808
125.0597059 1.066773372
133.0284058 1.963421141
135.0440559 5.504544315
137.0597059 2.592926667
147.0440559 1.761883239
149.0597059 1.736683101
153.0546206 1.528690091
161.0597059 2.296733414
163.0389705 1.511692425
189.0546206 2.590280282
257.0808353 1.244914765
273.1121354 1.106503268
285.0757499 1.142704294

Name: +ve in-silico MS/MS by CFM-ID for HFXUHBMPXWSONG-YVEFUNNKSA-N
ID: HFXUHBMPXWSONG-YVEFUNNKSA-N
Comment: Energy0
Num peaks: 6
95.04914126 2.803585398
137.0597059 2.692675984
153.0546206 3.334901716
269.0808353 8.359533179
271.0964854 2.824419487
301.1070501 67.11108174

Name: +ve in-silico MS/MS by CFM-ID for HFXUHBMPXWSONG-YVEFUNNKSA-N
ID: HFXUHBMPXWSONG-YVEFUNNKSA-N
Comment: Energy1
Num peaks: 16
107.0491413 1.549970359
137.0597059 3.864676718
147.0440559 3.539879611
153.0546206 16.12630811
165.0546206 2.004815483
167.0702706 2.992340397
191.0702706 1.6702041
243.0651853 3.131038109
245.0808353 1.634381777
247.0964854 2.040245403
269.0808353 6.412058312
271.0964854 3.8385245
273.1121354 2.849096475
283.0964854 4.110310318
285.0757499 5.177171148
301.1070501 19.44583288

Name: +ve in-silico MS/MS by CFM-ID for HFXUHBMPXWSONG-YVEFUNNKSA-N
ID: HFXUHBMPXWSONG-YVEFUNNKSA-N
Comment: Energy2
Num peaks: 31
15.02292652 0.9807327285
39.02292652 1.425930891
51.02292652 1.23724118
53.00219107 2.178795246
55.01784114 1.326028073
57.0334912 2.658828684
63.02292652 1.000810928
65.03857658 6.263711273
79.01784114 1.091763867
79.05422664 1.117331439
81.0334912 7.875530183
95.04914126 9.740510097
97.02840582 1.729400367
97.06479133 2.20540637
105.0334912 1.256020934
107.0491413 6.767607034
111.0440559 1.471487123
123.0440559 5.355946912
125.0597059 1.467120474
133.0284058 1.80610964
135.0440559 1.522899568
137.0597059 4.188108533
147.0440559 2.593809405
153.0546206 2.828463548
161.0233204 1.283400107
165.0546206 1.381269695
239.0702706 1.319174685
255.0651853 1.467894034
257.0808353 1.452757372
269.0808353 1.397441996
273.1121354 1.239421861

Name: +ve in-silico MS/MS by CFM-ID for VFPMUOCOLCTVTF-INIZCTEOSA-N
ID: VFPMUOCOLCTVTF-INIZCTEOSA-N
Comment: Energy0
Num peaks: 11
107.0491413 2.473545379
123.0440559 1.707753227
147.0440559 4.266477715
149.0597059 3.061980087
151.0389705 7.785127988
151.075356 2.909609921
167.0702706 1.553326311
269.0808353 5.232927457
271.0964854 1.588511106
283.0964854 7.992945872
301.1070501 42.93377033

Name: +ve in-silico MS/MS by CFM-ID for VFPMUOCOLCTVTF-INIZCTEOSA-N
ID: VFPMUOCOLCTVTF-INIZCTEOSA-N
Comment: Energy1
Num peaks: 19
107.0491413 4.432088853
123.0440559 2.420783222
135.0440559 8.053489527
137.0597059 8.727273199
149.0233204 3.391430844
149.0597059 2.825976473
151.0389705 11.40620668
151.075356 2.937747601
153.0546206 3.052145767
175.0389705 1.234554684
177.0546206 3.626962484
179.0702706 1.212098234
243.0651853 1.177965261
269.0808353 4.067783364
271.0964854 1.51399203
273.1121354 2.641348787
283.0964854 5.094191336
285.0757499 2.083400805
301.1070501 10.77148743

Name: +ve in-silico MS/MS by CFM-ID for VFPMUOCOLCTVTF-INIZCTEOSA-N
ID: VFPMUOCOLCTVTF-INIZCTEOSA-N
Comment: Energy2
Num peaks: 31
49.00727645 1.583818633
51.02292652 1.405416752
63.02292652 0.9854981644
65.03857658 2.334033448
81.0334912 2.183552757
91.01784114 2.168664681
93.0334912 1.365191791
95.04914126 1.286091408
105.0334912 2.596073478
107.0127558 1.05148555
107.0491413 3.687132396
117.0334912 1.319329974
119.0491413 6.711284847
121.0284058 3.090349166
121.0647913 1.164766893
123.0440559 6.791236634
131.0491413 0.9725792547
133.0647913 1.239056596
135.0440559 4.576954115
137.0597059 4.297758308
147.0440559 8.748016495
149.0233204 1.600586327
149.0597059 2.024668301
151.0389705 3.833269653
153.0546206 1.193423791
243.0651853 1.325541373
245.0808353 1.832277711
255.0651853 0.9820809056
257.0808353 1.081587004
271.0964854 1.140809574
283.0964854 1.263169354

Name: +ve in-silico MS/MS by CFM-ID for WFTSRWNFCSPOAG-UHFFFAOYSA-N
ID: WFTSRWNFCSPOAG-UHFFFAOYSA-N
Comment: Energy0
Num peaks: 6
123.0440559 1.897465385
177.0546206 2.11283507
269.0808353 2.928985283
271.0964854 1.964723344
273.1121354 1.88860243
301.1070501 77.38184568

Name: +ve in-silico MS/MS by CFM-ID for WFTSRWNFCSPOAG-UHFFFAOYSA-N
ID: WFTSRWNFCSPOAG-UHFFFAOYSA-N
Comment: Energy1
Num peaks: 16
69.0334912 0.848693863
123.0440559 1.809319987
149.0597059 1.673289566
177.0546206 9.808649188
201.0546206 1.231072629
203.0702706 0.8126466694
241.0859207 2.975708515
243.1015708 1.63418663
257.0808353 3.155127092
269.0808353 4.878041896
271.0964854 7.122793242
273.1121354 6.26939233
275.0914 1.34262054
283.0964854 1.322185691
285.0757499 2.103476416
301.1070501 33.82037863

Name: +ve in-silico MS/MS by CFM-ID for WFTSRWNFCSPOAG-UHFFFAOYSA-N
ID: WFTSRWNFCSPOAG-UHFFFAOYSA-N
Comment: Energy2
Num peaks: 31
49.00727645 1.179490641
53.00219107 1.012541155
55.01784114 1.028665956
77.00219107 2.08887912
105.0334912 0.9643662276
107.0491413 2.844346104
109.0284058 0.9053522544
121.0284058 5.077324667
123.0440559 4.357832706
133.0284058 1.462531761
135.0440559 1.585768422
147.0440559 4.375658446
149.0597059 2.889966029
161.0233204 2.441204713
161.0597059 1.050792452
163.0389705 3.152575341
173.0597059 1.140774421
177.0546206 11.41323085
201.0546206 2.553783401
213.0546206 1.264994636
215.0702706 2.024122301
217.0859207 1.379907351
227.0702706 3.762401308
229.0495352 1.019035214
229.0859207 1.180844575
241.0859207 2.412854239
255.0651853 2.122244523
257.0808353 2.513246546
269.0808353 0.8902554279
273.1121354 0.9136547629
285.0757499 1.746834399

Name: +ve in-silico MS/MS by CFM-ID for WOGYXYDORXIAGE-ZDUSSCGKSA-N
ID: WOGYXYDORXIAGE-ZDUSSCGKSA-N
Comment: Energy0
Num peaks: 10
117.0334912 4.391961583
119.0491413 2.295268258
121.0647913 2.815847028
137.0597059 2.117797103
153.0546206 2.91503398
165.0546206 1.466541819
181.0495352 6.967016496
207.0651853 2.784434127
283.0964854 10.48136053
301.1070501 44.37717293

Name: +ve in-silico MS/MS by CFM-ID for WOGYXYDORXIAGE-ZDUSSCGKSA-N
ID: WOGYXYDORXIAGE-ZDUSSCGKSA-N
Comment: Energy1
Num peaks: 24
49.00727645 1.266942732
51.02292652 1.171792404
105.0334912 7.091713129
107.0491413 6.110736892
109.0647913 1.092489896
119.0491413 1.248774031
121.0284058 1.204737086
121.0647913 2.338107436
123.0440559 2.550456871
135.0440559 1.788565157
137.0597059 1.412854768
147.0440559 1.713944319
153.0546206 1.114953177
161.0233204 3.092920511
163.0389705 7.153942524
165.0546206 6.572954734
179.0338851 2.291212879
179.0702706 1.223340796
181.0495352 7.516046888
207.0651853 2.415826106
271.0964854 1.441950994
273.1121354 3.79128949
283.0964854 5.75248702
301.1070501 8.837745354

Name: +ve in-silico MS/MS by CFM-ID for WOGYXYDORXIAGE-ZDUSSCGKSA-N
ID: WOGYXYDORXIAGE-ZDUSSCGKSA-N
Comment: Energy2
Num peaks: 31
41.03857658 2.23414958
49.00727645 3.152030871
51.02292652 1.36085596
75.02292652 2.589334242
77.00219107 2.291918024
89.03857658 1.166346531
93.0334912 1.91949825
93.06987671 1.86098902
105.0334912 2.854026642
107.0127558 1.550318915
107.0491413 1.736938989
109.0284058 1.373174989
117.0334912 5.930201998
119.0491413 1.702769381
121.0284058 2.193425102
123.0440559 1.122234253
133.0284058 3.984817114
135.0440559 4.316243998
137.0597059 1.50954155
139.075356 1.306688137
147.0076704 1.229767554
151.0389705 1.550147954
153.0546206 3.197275965
161.0233204 2.070801405
163.0389705 3.285435154
165.0546206 2.35039072
175.0389705 1.662672609
177.0546206 1.407664242
181.0495352 1.146064125
273.1121354 1.241846619
283.0964854 1.124891241

Name: +ve in-silico MS/MS by CFM-ID for GPNGHAHASCWLMV-VHNVRGPLSA-N
ID: GPNGHAHASCWLMV-VHNVRGPLSA-N
Comment: Energy0
Num peaks: 6
268.0968197 1.223639925
270.1124698 2.531135106
282.1124698 9.065784705
288.1230345 2.777743457
300.1230345 44.60297345
318.1335992 32.16714241

Name: +ve in-silico MS/MS by CFM-ID for GPNGHAHASCWLMV-VHNVRGPLSA-N
ID: GPNGHAHASCWLMV-VHNVRGPLSA-N
Comment: Energy1
Num peaks: 11
178.086255 1.777093854
214.086255 1.909374554
256.0968197 1.455228092
268.0968197 2.196158998
270.1124698 3.333396338
272.1281199 8.36460922
274.1073844 1.786633553
282.1124698 14.8823157
288.1230345 2.140938354
300.1230345 34.37232436
318.1335992 8.96868643

Name: +ve in-silico MS/MS by CFM-ID for GPNGHAHASCWLMV-VHNVRGPLSA-N
ID: GPNGHAHASCWLMV-VHNVRGPLSA-N
Comment: Energy2
Num peaks: 31
27.02292652 1.660014384
45.0334912 1.774564806
49.00727645 0.984151065
55.01784114 4.589051416
57.0334912 4.278866543
79.05422664 1.456634499
123.0440559 1.057242372
125.0597059 1.819972826
127.075356 1.093630186
214.086255 2.958557665
226.086255 3.341177383
228.1019051 2.389957029
230.0811697 0.9484353933
240.1019051 0.955215692
242.0811697 1.305232348
244.0968197 2.470098613
252.1019051 2.075685483
254.0811697 1.682217396
254.1175552 4.550244769
256.0968197 5.14437691
256.1332052 1.600507215
268.0968197 2.877714625
270.1124698 8.200104678
272.1281199 3.770131631
274.1073844 2.223321592
282.1124698 3.651585881
284.0917343 2.354758079
286.1073844 1.197747847
288.1230345 1.197007407
300.1230345 2.124783778
302.102299 1.173501515

Name: +ve in-silico MS/MS by CFM-ID for DFOCCDUEYLZMRH-UQCMEYCASA-N
ID: DFOCCDUEYLZMRH-UQCMEYCASA-N
Comment: Energy0
Num peaks: 6
288.1230345 1.753520503
300.1230345 7.140225313
304.1179491 2.394306996
306.1335992 5.108734923
318.1335992 21.13115649
336.1441638 53.90193177

Name: +ve in-silico MS/MS by CFM-ID for DFOCCDUEYLZMRH-UQCMEYCASA-N
ID: DFOCCDUEYLZMRH-UQCMEYCASA-N
Comment: Energy1
Num peaks: 17
164.070605 1.275929905
166.086255 3.191359886
168.1019051 2.832756129
184.0968197 2.606882102
186.1124698 8.039134835
262.1073844 2.075929302
274.1073844 1.273967681
286.1073844 1.159802611
288.1230345 2.288666818
290.1386845 2.488025243
300.1230345 8.682967654
304.1179491 1.871468064
306.1335992 3.350352435
308.1492492 1.125845544
318.1335992 16.73562678
320.1128637 1.042418005
336.1441638 20.2568875

Name: +ve in-silico MS/MS by CFM-ID for DFOCCDUEYLZMRH-UQCMEYCASA-N
ID: DFOCCDUEYLZMRH-UQCMEYCASA-N
Comment: Energy2
Num peaks: 31
152.070605 1.084659598
218.0811697 1.46407988
230.0811697 2.377593446
232.0968197 2.590258525
234.1124698 1.541152234
244.0968197 1.899530128
246.0760843 0.984136106
248.0917343 2.826196824
248.1281199 1.110913525
258.0760843 1.090990622
258.1124698 1.476821967
260.0917343 3.96710247
262.1073844 0.9876837519
264.1230345 2.042816367
266.1386845 1.37986892
270.1124698 2.413934531
272.0917343 1.107864142
272.1281199 4.747139007
274.1073844 2.369790248
274.1437699 1.534202498
286.1073844 3.204226486
288.1230345 8.588095497
290.1386845 3.857103096
292.1179491 2.089865472
300.1230345 5.731502937
302.102299 1.854326442
304.1179491 1.25158735
306.1335992 0.936299255
308.1128637 1.044100781
318.1335992 2.0477842
320.1128637 1.538979528

Name: +ve in-silico MS/MS by CFM-ID for ZQLLSZOQHBGUJG-UHFFFAOYSA-N
ID: ZQLLSZOQHBGUJG-UHFFFAOYSA-N
Comment: Energy0
Num peaks: 6
123.0440559 2.307515544
269.0808353 2.948597355
271.0964854 1.990046188
273.1121354 1.915688875
283.0964854 1.65997327
301.1070501 78.68520514

Name: +ve in-silico MS/MS by CFM-ID for ZQLLSZOQHBGUJG-UHFFFAOYSA-N
ID: ZQLLSZOQHBGUJG-UHFFFAOYSA-N
Comment: Energy1
Num peaks: 19
123.0440559 4.303702426
177.0546206 2.944864535
179.0702706 1.513151269
201.0546206 1.410872676
203.0702706 1.406434583
241.0859207 2.403614999
243.1015708 1.338374422
245.0808353 2.416165589
247.0964854 2.978419862
257.0808353 3.53814196
259.0600999 1.609358085
259.0964854 3.812898115
269.0808353 3.609131691
271.0964854 5.279151993
273.1121354 4.681249916
275.0914 10.79836608
283.0964854 1.370067659
285.0757499 1.972733551
301.1070501 23.07763177

Name: +ve in-silico MS/MS by CFM-ID for ZQLLSZOQHBGUJG-UHFFFAOYSA-N
ID: ZQLLSZOQHBGUJG-UHFFFAOYSA-N
Comment: Energy2
Num peaks: 31
49.00727645 1.45963154
51.02292652 1.63711467
93.0334912 1.109174307
95.04914126 1.243557614
109.0284058 1.729649251
121.0284058 3.236923338
123.0440559 3.585743569
137.0597059 4.792573436
149.0597059 1.295358573
151.0389705 1.720871404
163.0389705 1.101741985
173.0597059 1.609139326
189.0546206 1.088222293
201.0546206 1.69328169
203.0702706 1.73851949
213.0546206 2.347555773
215.0702706 4.346010158
217.0859207 1.72762022
227.0702706 4.443040173
229.0495352 1.729399893
229.0859207 1.474347037
241.0859207 2.551408852
243.0651853 4.696112888
245.0808353 2.243794879
255.0651853 2.973522509
257.0808353 4.838622253
259.0600999 2.755950869
259.0964854 1.703219525
273.1121354 1.145685646
283.0964854 1.445012283
285.0757499 2.214180925

Name: +ve in-silico MS/MS by CFM-ID for IDJCIWTUMGTOMT-QPEQYQDCSA-N
ID: IDJCIWTUMGTOMT-QPEQYQDCSA-N
Comment: Energy0
Num peaks: 8
135.0440559 3.762718382
161.0233204 3.286341514
163.0389705 4.366245721
177.0546206 4.038421346
269.0808353 2.995157069
271.0964854 4.245777924
283.0964854 7.760003772
301.1070501 50.78668173

Name: +ve in-silico MS/MS by CFM-ID for IDJCIWTUMGTOMT-QPEQYQDCSA-N
ID: IDJCIWTUMGTOMT-QPEQYQDCSA-N
Comment: Energy1
Num peaks: 22
93.0334912 0.9849921626
123.0440559 4.354291005
131.0127558 1.63375985
135.0440559 11.4614831
137.0597059 2.175661258
147.0440559 1.64759888
149.0597059 1.729028756
161.0233204 6.027885434
163.0389705 5.917013981
165.0546206 1.501008573
175.0389705 1.223552449
177.0546206 6.256320745
179.0702706 1.583829506
241.0859207 1.582403122
243.1015708 0.9273574249
257.0808353 2.154636209
269.0808353 3.85417385
271.0964854 6.014946041
273.1121354 4.174955168
283.0964854 4.320351851
285.0757499 0.9274577674
301.1070501 10.4175291

Name: +ve in-silico MS/MS by CFM-ID for IDJCIWTUMGTOMT-QPEQYQDCSA-N
ID: IDJCIWTUMGTOMT-QPEQYQDCSA-N
Comment: Energy2
Num peaks: 31
39.02292652 1.099312493
49.00727645 2.652943399
51.02292652 2.498701367
65.03857658 3.264972044
77.00219107 1.112060601
79.01784114 1.054995581
91.01784114 2.535805412
93.0334912 1.145926633
95.04914126 1.13022126
105.0334912 3.908609744
107.0491413 2.984507528
121.0284058 1.739001181
123.0440559 4.250425434
125.0597059 1.032696014
133.0284058 1.727139672
135.0440559 13.4156062
137.0597059 4.338089284
147.0440559 2.70065924
149.0597059 1.503369921
159.0440559 1.181289841
161.0233204 4.598036378
163.0389705 1.509877774
191.0702706 1.245231719
227.0702706 1.916059549
231.1015708 1.327882545
255.0651853 1.468876141
257.0808353 1.902704699
269.0808353 1.244441476
271.0964854 2.741855285
283.0964854 1.08456257
285.0757499 1.143541021

Name: +ve in-silico MS/MS by CFM-ID for PJAWURWFLOLDDW-WFASDCNBSA-N
ID: PJAWURWFLOLDDW-WFASDCNBSA-N
Comment: Energy0
Num peaks: 6
109.0284058 6.232858281
137.0597059 1.71004999
165.0546206 2.083904843
269.0808353 7.665282764
271.0964854 2.168174525
301.1070501 69.01460484

Name: +ve in-silico MS/MS by CFM-ID for PJAWURWFLOLDDW-WFASDCNBSA-N
ID: PJAWURWFLOLDDW-WFASDCNBSA-N
Comment: Energy1
Num peaks: 17
95.04914126 2.827706625
107.0491413 2.625473104
109.0284058 3.142095652
123.0440559 1.685207118
137.0597059 8.935322141
139.075356 2.39250731
153.0546206 1.549702761
191.0702706 2.960172819
243.0651853 3.768225367
245.0808353 2.251345159
247.0964854 3.457999806
269.0808353 7.055905759
271.0964854 2.432741745
273.1121354 2.207625729
283.0964854 3.183993738
285.0757499 2.219995205
301.1070501 27.4877614

Name: +ve in-silico MS/MS by CFM-ID for PJAWURWFLOLDDW-WFASDCNBSA-N
ID: PJAWURWFLOLDDW-WFASDCNBSA-N
Comment: Energy2
Num peaks: 27
39.02292652 1.866640109
41.03857658 0.9522252858
45.0334912 1.023502436
49.00727645 3.54908881
51.02292652 3.509963078
53.00219107 1.803882942
53.03857658 5.7705146
55.01784114 2.469177093
57.0334912 3.099006231
65.03857658 2.321989436
77.00219107 1.248799908
79.01784114 2.887151761
81.0334912 7.471405086
95.04914126 2.226801307
97.02840582 1.032873221
107.0491413 3.319438657
109.0284058 16.38338447
111.0440559 1.093723167
121.0284058 1.220420839
123.0440559 4.372328916
137.0597059 2.692212657
147.0440559 1.027349559
153.0546206 1.499786587
161.0597059 1.581769914
165.0546206 2.837483838
177.0546206 2.504937128
255.0651853 0.9016686665

Name: +ve in-silico MS/MS by CFM-ID for FAUVORGACLCWKX-GFCCVEGCSA-N
ID: FAUVORGACLCWKX-GFCCVEGCSA-N
Comment: Energy0
Num peaks: 7
101.0385766 4.845205178
103.0542266 2.533630657
105.0698767 3.134532519
169.0495352 3.293448678
197.0444498 7.775187263
283.0964854 8.428018151
301.1070501 50.68725133

Name: +ve in-silico MS/MS by CFM-ID for FAUVORGACLCWKX-GFCCVEGCSA-N
ID: FAUVORGACLCWKX-GFCCVEGCSA-N
Comment: Energy1
Num peaks: 18
79.05422664 1.66749828
91.05422664 8.867179222
103.0542266 1.892689382
105.0334912 1.544104375
105.0698767 3.364685709
107.0491413 3.534396516
131.0491413 1.802125248
169.0495352 1.663722334
179.0338851 7.695415264
181.0495352 8.751945248
195.0287997 3.531841498
195.0651853 1.483514291
197.0444498 9.674375748
269.0808353 2.18380172
271.0964854 1.481077338
273.1121354 3.336736564
283.0964854 4.985525245
301.1070501 12.70863725

Name: +ve in-silico MS/MS by CFM-ID for FAUVORGACLCWKX-GFCCVEGCSA-N
ID: FAUVORGACLCWKX-GFCCVEGCSA-N
Comment: Energy2
Num peaks: 31
41.00219107 1.240379956
49.00727645 3.830509292
51.02292652 1.758760465
63.02292652 1.555354791
75.02292652 1.941984115
79.05422664 2.725797974
89.03857658 0.8491261155
91.05422664 3.168464116
97.02840582 1.275827087
101.0385766 20.28605842
103.0542266 4.305755681
105.0334912 2.807340085
105.0698767 3.287740441
107.0491413 1.73203838
107.0855268 0.91348891
113.0233204 1.35457024
123.0076704 0.8582862029
127.0389705 1.852646645
129.0334912 1.575225759
131.0491413 0.8876983828
139.0389705 1.769683381
141.0182351 2.017500549
153.0182351 0.9040955924
153.0546206 0.8742726614
155.0338851 0.8005930655
165.0182351 1.245473671
169.0495352 1.15117643
179.0338851 2.091670075
181.0495352 3.328784705
183.0287997 0.938010414
271.0964854 1.533057585

Name: +ve in-silico MS/MS by CFM-ID for VPGMCCIECGDASG-CYBMUJFWSA-N
ID: VPGMCCIECGDASG-CYBMUJFWSA-N
Comment: Energy0
Num peaks: 8
101.0385766 4.767443369
103.0542266 2.514899265
105.0698767 3.057298315
121.0647913 2.974061471
169.0495352 3.178218193
197.0444498 7.671866625
283.0964854 8.850040209
301.1070501 48.70628519

Name: +ve in-silico MS/MS by CFM-ID for VPGMCCIECGDASG-CYBMUJFWSA-N
ID: VPGMCCIECGDASG-CYBMUJFWSA-N
Comment: Energy1
Num peaks: 20
79.05422664 1.690241334
91.05422664 8.662597877
103.0542266 1.809892221
105.0334912 2.248076916
105.0698767 3.263678158
107.0491413 4.597938861
131.0491413 1.907069024
149.0597059 1.594833672
153.0546206 1.40355582
169.0495352 1.609191297
179.0338851 5.264621255
181.0495352 7.742862095
195.0287997 3.381864827
195.0651853 1.78099627
197.0444498 9.369104457
257.0808353 2.460523716
269.0808353 2.244215071
273.1121354 3.185811156
283.0964854 4.980569828
301.1070501 11.85503891

Name: +ve in-silico MS/MS by CFM-ID for VPGMCCIECGDASG-CYBMUJFWSA-N
ID: VPGMCCIECGDASG-CYBMUJFWSA-N
Comment: Energy2
Num peaks: 31
41.00219107 2.312505887
43.01784114 1.690338237
49.00727645 4.581689646
51.02292652 2.573823679
63.02292652 3.120415617
75.02292652 1.442713049
79.05422664 2.815313319
91.05422664 2.427620804
97.02840582 1.122151149
101.0385766 16.18542652
103.0542266 4.849094441
105.0334912 8.936626944
105.0698767 4.06351804
107.0491413 3.056225898
113.0233204 0.9673523106
119.0491413 0.8929094551
121.0647913 1.506068109
125.0233204 0.8449294987
127.0389705 1.225922012
129.0334912 2.531062906
131.0491413 1.416319774
139.0389705 1.891272685
141.0182351 1.682706289
147.0440559 1.028988488
165.0182351 0.9281777622
169.0495352 0.8443751892
179.0338851 1.08993738
181.0495352 1.51712385
183.0287997 0.8813441122
271.0964854 1.153238506
285.0757499 1.240023977

Name: +ve in-silico MS/MS by CFM-ID for OPBJEKKLMMJPPR-QGZVFWFLSA-N
ID: OPBJEKKLMMJPPR-QGZVFWFLSA-N
Comment: Energy0
Num peaks: 7
55.05422664 4.556361245
245.0444498 3.821756464
257.0444498 5.341334143
259.0600999 4.790594254
269.0808353 3.503443939
283.0964854 7.589653076
301.1070501 53.01140568

Name: +ve in-silico MS/MS by CFM-ID for OPBJEKKLMMJPPR-QGZVFWFLSA-N
ID: OPBJEKKLMMJPPR-QGZVFWFLSA-N
Comment: Energy1
Num peaks: 21
39.02292652 2.361658309
55.05422664 14.44612237
57.06987671 1.148951971
69.06987671 1.595972334
95.01275576 1.521064811
123.0076704 1.905798575
231.0287997 5.684753356
241.0859207 2.011578228
245.0444498 7.78167355
245.1172208 1.11563495
255.1015708 1.367195458
257.0444498 2.330452692
257.0808353 1.611690539
259.0600999 1.144192478
261.0757499 1.479019179
269.0808353 3.51816093
271.0964854 2.79630781
273.1121354 9.725995065
283.0964854 4.819010833
285.0757499 2.927720652
301.1070501 8.883385651

Name: +ve in-silico MS/MS by CFM-ID for OPBJEKKLMMJPPR-QGZVFWFLSA-N
ID: OPBJEKKLMMJPPR-QGZVFWFLSA-N
Comment: Energy2
Num peaks: 31
39.02292652 3.609279027
41.00219107 0.9315561317
41.03857658 1.606513532
53.00219107 1.464759029
55.01784114 1.127065725
55.05422664 16.68731355
57.06987671 3.951085882
109.0647913 2.25843129
111.0804414 1.045715305
123.0076704 0.9122488806
133.0647913 2.261064526
137.0233204 2.650543079
161.0233204 1.463804853
165.0182351 3.091966441
175.075356 1.275100896
187.0389705 1.512745081
201.0546206 2.30521776
203.0338851 1.388607836
203.0702706 1.276035627
213.0182351 3.260261084
215.0338851 2.380805545
215.0702706 0.9459630258
217.0131497 1.187504778
217.0495352 1.347660055
219.0287997 1.006672363
229.0495352 1.24943252
229.0859207 0.8996413758
231.0287997 2.432956155
245.0444498 1.959839217
257.0808353 1.560431687
285.0757499 1.355649798

Name: +ve in-silico MS/MS by CFM-ID for CSVMMXIRYXYBLD-XVNBXDOJSA-N
ID: CSVMMXIRYXYBLD-XVNBXDOJSA-N
Comment: Energy0
Num peaks: 9
123.0440559 6.45863978
135.0440559 6.641217995
137.0597059 3.663317397
149.0597059 2.378343999
151.0389705 2.762722075
177.0546206 5.144841192
269.0808353 3.659174782
283.0964854 8.447128287
301.1070501 41.77937881

Name: +ve in-silico MS/MS by CFM-ID for CSVMMXIRYXYBLD-XVNBXDOJSA-N
ID: CSVMMXIRYXYBLD-XVNBXDOJSA-N
Comment: Energy1
Num peaks: 23
53.00219107 1.042825852
107.0491413 0.8901210064
123.0440559 4.567150058
125.0597059 2.155934561
135.0440559 10.49633323
137.0597059 4.241417341
147.0440559 1.459811045
149.0233204 1.717254834
149.0597059 3.690426478
151.0389705 8.567790652
153.0546206 1.683278961
159.0440559 2.477742373
161.0597059 0.9360728169
165.0546206 1.200291212
175.0389705 1.59432686
177.0546206 9.023627106
241.0859207 1.120081047
257.0808353 1.555535494
269.0808353 3.601026389
271.0964854 2.786547072
273.1121354 3.21168068
283.0964854 3.4366777
301.1070501 9.163346013

Name: +ve in-silico MS/MS by CFM-ID for CSVMMXIRYXYBLD-XVNBXDOJSA-N
ID: CSVMMXIRYXYBLD-XVNBXDOJSA-N
Comment: Energy2
Num peaks: 31
39.02292652 1.438983017
49.00727645 1.424675682
51.02292652 1.034936975
53.00219107 1.513668774
55.01784114 1.605764007
65.03857658 1.790554778
67.01784114 1.955189045
77.03857658 1.126934583
79.01784114 1.028861105
81.0334912 1.400781889
95.04914126 2.583429122
105.0334912 3.256067542
107.0127558 1.838324888
107.0491413 3.122570162
109.0284058 1.131579579
119.0491413 1.214634913
121.0284058 3.453439088
123.0440559 8.035696505
135.0440559 7.375816326
137.0597059 1.968213195
145.0284058 1.177552099
147.0440559 3.103763942
149.0233204 1.24470909
149.0597059 4.499305843
151.0389705 1.192307314
173.0233204 1.198453449
255.0651853 1.048357273
269.0808353 1.446323133
271.0964854 1.195735959
283.0964854 1.057931445
285.0757499 1.5389629

Name: +ve in-silico MS/MS by CFM-ID for VDHFFCPQILOKFG-ZACQAIPSSA-N
ID: VDHFFCPQILOKFG-ZACQAIPSSA-N
Comment: Energy0
Num peaks: 6
109.0647913 2.659841608
111.0804414 1.739660547
123.0440559 5.237927931
269.0808353 5.356511759
283.0964854 2.473582231
301.1070501 64.2176578

Name: +ve in-silico MS/MS by CFM-ID for VDHFFCPQILOKFG-ZACQAIPSSA-N
ID: VDHFFCPQILOKFG-ZACQAIPSSA-N
Comment: Energy1
Num peaks: 22
95.04914126 1.672865385
97.06479133 0.9231620185
107.0491413 2.061472141
109.0647913 1.441122455
123.0440559 9.1456586
127.075356 1.499760566
147.0440559 2.965992427
149.0597059 1.810271201
153.0546206 4.201103005
155.0702706 1.456995576
191.0702706 1.049477317
239.0702706 2.458148379
241.0859207 4.480857286
243.0651853 1.076491617
257.0808353 2.935387923
259.0964854 1.016524001
269.0808353 7.264092703
271.0964854 1.759836594
273.1121354 2.105594624
283.0964854 3.696546489
285.0757499 2.109677254
301.1070501 23.39120009

Name: +ve in-silico MS/MS by CFM-ID for VDHFFCPQILOKFG-ZACQAIPSSA-N
ID: VDHFFCPQILOKFG-ZACQAIPSSA-N
Comment: Energy2
Num peaks: 31
39.02292652 3.574985175
45.0334912 1.005046114
49.00727645 1.888190366
51.02292652 3.249762444
63.02292652 2.138561413
65.03857658 9.432589565
79.05422664 1.143523592
81.0334912 2.136822583
93.0334912 1.488467343
95.04914126 5.512211743
97.06479133 1.802944893
107.0491413 3.971670333
109.0647913 3.917210923
111.0440559 0.7834907228
111.0804414 0.846687953
117.0334912 0.7909506897
119.0491413 1.066233288
121.0284058 7.89525942
121.0647913 2.488518456
123.0440559 2.085098461
125.0597059 0.7548206792
135.0440559 2.312923649
147.0440559 3.881658945
175.0389705 3.811297244
239.0702706 1.542712775
243.0651853 1.156635706
245.0808353 0.9067996775
255.0651853 1.411396975
257.0808353 1.933362359
269.0808353 1.206991669
285.0757499 1.583558538

Name: +ve in-silico MS/MS by CFM-ID for JGJZCWFRFKPKTD-UHFFFAOYSA-N
ID: JGJZCWFRFKPKTD-UHFFFAOYSA-N
Comment: Energy0
Num peaks: 6
269.0808353 4.79708169
271.0964854 2.156647805
273.1121354 0.5936902865
283.0964854 1.146214907
285.0757499 1.295109852
301.1070501 86.71282639

Name: +ve in-silico MS/MS by CFM-ID for JGJZCWFRFKPKTD-UHFFFAOYSA-N
ID: JGJZCWFRFKPKTD-UHFFFAOYSA-N
Comment: Energy1
Num peaks: 9
227.0702706 1.661114302
241.0859207 5.324868291
243.1015708 2.445850822
257.0808353 3.350874142
269.0808353 9.953026449
271.0964854 9.869942977
273.1121354 10.04837745
285.0757499 1.577677552
301.1070501 36.96255276

Name: +ve in-silico MS/MS by CFM-ID for JGJZCWFRFKPKTD-UHFFFAOYSA-N
ID: JGJZCWFRFKPKTD-UHFFFAOYSA-N
Comment: Energy2
Num peaks: 26
145.0647913 1.174547383
155.0491413 2.641402849
157.0647913 3.562813647
173.0597059 4.006435333
197.0597059 7.949133589
199.075356 6.835016846
201.0546206 2.468352383
201.0910061 1.388973286
211.0389705 1.404825938
213.0546206 2.817292847
213.0910061 1.033079454
215.0702706 6.295582874
227.0702706 4.253000084
229.0859207 3.780473465
239.0702706 2.150474962
241.0859207 4.194778436
253.0495352 2.272887374
253.0859207 1.42905814
255.0651853 6.461150241
257.0808353 4.293853551
267.0651853 1.480193498
269.0444498 1.428133136
269.0808353 2.028527746
271.0964854 1.299292996
273.1121354 1.982918703
285.0757499 2.022013491

Name: +ve in-silico MS/MS by CFM-ID for JUCNRAJYHMZLOT-TWGQIWQCSA-N
ID: JUCNRAJYHMZLOT-TWGQIWQCSA-N
Comment: Energy0
Num peaks: 7
137.0233204 3.423888123
151.0389705 2.441683516
163.075356 2.648746397
191.0702706 5.413561862
269.0808353 2.129990773
283.0964854 11.46859958
301.1070501 54.60229532

Name: +ve in-silico MS/MS by CFM-ID for JUCNRAJYHMZLOT-TWGQIWQCSA-N
ID: JUCNRAJYHMZLOT-TWGQIWQCSA-N
Comment: Energy1
Num peaks: 28
53.00219107 2.197915786
81.0334912 1.091047561
111.0440559 2.328106617
121.0284058 1.066487678
137.0233204 11.99820235
137.0597059 2.427890821
139.0389705 1.889309899
139.075356 2.09120505
145.0284058 1.372535236
147.0440559 1.25067666
151.0389705 1.456361199
161.0233204 1.105748676
161.0597059 1.003597216
163.0389705 3.516534882
163.075356 3.222872294
189.0546206 1.275008005
191.0702706 10.26866193
213.0546206 0.7378913236
217.0495352 0.75186751
217.0859207 1.175861512
255.0651853 0.7926015293
257.0808353 2.852164484
269.0808353 2.380788195
271.0964854 1.939781008
273.1121354 1.857772793
283.0964854 5.411114529
285.0757499 0.7985482087
301.1070501 12.39843559

Name: +ve in-silico MS/MS by CFM-ID for JUCNRAJYHMZLOT-TWGQIWQCSA-N
ID: JUCNRAJYHMZLOT-TWGQIWQCSA-N
Comment: Energy2
Num peaks: 31
39.02292652 1.45430066
41.00219107 1.496705379
49.00727645 1.273913603
53.00219107 2.795403222
55.01784114 1.518725803
65.00219107 1.406622689
67.01784114 3.175475189
73.00727645 3.117862624
81.0334912 2.065943688
92.99710569 3.123983591
93.0334912 1.490082242
95.01275576 1.068918247
101.0021911 2.604604142
109.0284058 1.512820499
111.0440559 1.876541308
117.0334912 1.822717845
119.0491413 3.134978318
121.0284058 1.452710417
131.0491413 1.613203271
133.0284058 1.679802469
133.0647913 1.180118089
137.0233204 6.94104699
137.0597059 1.922170104
145.0284058 3.087613727
147.0440559 3.529250881
159.0440559 1.168535025
161.0597059 2.156748942
163.075356 3.580707204
227.0702706 1.14394669
257.0808353 1.194896832
271.0964854 1.146126383

Name: +ve in-silico MS/MS by CFM-ID for CSVMMXIRYXYBLD-UHFFFAOYSA-N
ID: CSVMMXIRYXYBLD-UHFFFAOYSA-N
Comment: Energy0
Num peaks: 9
123.0440559 6.45863978
135.0440559 6.641217995
137.0597059 3.663317397
149.0597059 2.378343999
151.0389705 2.762722075
177.0546206 5.144841192
269.0808353 3.659174782
283.0964854 8.447128287
301.1070501 41.77937881

Name: +ve in-silico MS/MS by CFM-ID for CSVMMXIRYXYBLD-UHFFFAOYSA-N
ID: CSVMMXIRYXYBLD-UHFFFAOYSA-N
Comment: Energy1
Num peaks: 23
53.00219107 1.042825852
107.0491413 0.8901210064
123.0440559 4.567150058
125.0597059 2.155934561
135.0440559 10.49633323
137.0597059 4.241417341
147.0440559 1.459811045
149.0233204 1.717254834
149.0597059 3.690426478
151.0389705 8.567790652
153.0546206 1.683278961
159.0440559 2.477742373
161.0597059 0.9360728169
165.0546206 1.200291212
175.0389705 1.59432686
177.0546206 9.023627106
241.0859207 1.120081047
257.0808353 1.555535494
269.0808353 3.601026389
271.0964854 2.786547072
273.1121354 3.21168068
283.0964854 3.4366777
301.1070501 9.163346013

Name: +ve in-silico MS/MS by CFM-ID for CSVMMXIRYXYBLD-UHFFFAOYSA-N
ID: CSVMMXIRYXYBLD-UHFFFAOYSA-N
Comment: Energy2
Num peaks: 31
39.02292652 1.438983017
49.00727645 1.424675682
51.02292652 1.034936975
53.00219107 1.513668774
55.01784114 1.605764007
65.03857658 1.790554778
67.01784114 1.955189045
77.03857658 1.126934583
79.01784114 1.028861105
81.0334912 1.400781889
95.04914126 2.583429122
105.0334912 3.256067542
107.0127558 1.838324888
107.0491413 3.122570162
109.0284058 1.131579579
119.0491413 1.214634913
121.0284058 3.453439088
123.0440559 8.035696505
135.0440559 7.375816326
137.0597059 1.968213195
145.0284058 1.177552099
147.0440559 3.103763942
149.0233204 1.24470909
149.0597059 4.499305843
151.0389705 1.192307314
173.0233204 1.198453449
255.0651853 1.048357273
269.0808353 1.446323133
271.0964854 1.195735959
283.0964854 1.057931445
285.0757499 1.5389629

Name: +ve in-silico MS/MS by CFM-ID for BFVOQLBTLZMHPR-LLVKDONJSA-N
ID: BFVOQLBTLZMHPR-LLVKDONJSA-N
Comment: Energy0
Num peaks: 12
107.0491413 4.389439174
131.0491413 3.644246165
133.0647913 2.126947863
135.0804414 1.601884396
137.0233204 1.689379187
139.0389705 8.901518895
149.0233204 1.249309302
165.0182351 3.009263964
167.0338851 11.15195525
207.0651853 2.082810932
283.0964854 8.501953982
301.1070501 32.88671805

Name: +ve in-silico MS/MS by CFM-ID for BFVOQLBTLZMHPR-LLVKDONJSA-N
ID: BFVOQLBTLZMHPR-LLVKDONJSA-N
Comment: Energy1
Num peaks: 26
105.0334912 1.446870201
107.0491413 7.736421988
109.0647913 1.154007685
119.0491413 1.336170651
121.0284058 1.33769842
121.0647913 3.77311791
131.0491413 1.202085219
133.0647913 2.493240491
135.0804414 3.690791406
137.0233204 2.224737588
139.0389705 6.420139082
147.0076704 1.46348746
149.0233204 3.930907081
151.0389705 2.006586444
161.0597059 2.992605848
163.075356 1.50810486
165.0182351 4.084287302
167.0338851 10.92601961
179.0702706 1.093138468
203.0338851 1.143057667
205.0495352 1.051641479
207.0651853 2.991931574
271.0964854 1.833598464
273.1121354 2.877721212
283.0964854 4.174517459
301.1070501 5.154844507

Name: +ve in-silico MS/MS by CFM-ID for BFVOQLBTLZMHPR-LLVKDONJSA-N
ID: BFVOQLBTLZMHPR-LLVKDONJSA-N
Comment: Energy2
Num peaks: 31
39.02292652 1.834032273
75.02292652 1.996229703
77.00219107 1.61663968
77.03857658 1.986484323
79.01784114 2.086468794
79.05422664 2.538303464
89.03857658 1.680016894
91.05422664 1.191899609
92.99710569 1.555796326
95.01275576 2.879748395
95.04914126 1.932060624
97.02840582 1.435989041
103.0542266 1.384881786
105.0334912 2.555521833
107.0491413 3.02394601
109.0284058 1.596484382
117.0334912 1.228631801
121.0284058 5.602768448
131.0491413 3.1780533
133.0647913 1.199356445
137.0233204 2.077437589
139.0389705 3.092848234
147.0076704 1.240754353
149.0233204 3.704529516
151.0389705 2.691190696
153.0546206 1.73462453
163.002585 1.441853381
165.0182351 1.303849657
167.0338851 2.708657283
273.1121354 2.044245081
283.0964854 2.188915896

Name: +ve in-silico MS/MS by CFM-ID for BXMWIRIMYNWIGQ-UHFFFAOYSA-N
ID: BXMWIRIMYNWIGQ-UHFFFAOYSA-N
Comment: Energy0
Num peaks: 7
91.05422664 4.354691009
103.0542266 2.713473621
169.0495352 5.786351415
197.0444498 3.079039385
269.0808353 3.789432363
283.0964854 9.650674266
301.1070501 52.23375886

Name: +ve in-silico MS/MS by CFM-ID for BXMWIRIMYNWIGQ-UHFFFAOYSA-N
ID: BXMWIRIMYNWIGQ-UHFFFAOYSA-N
Comment: Energy1
Num peaks: 19
53.00219107 0.9777147803
79.05422664 0.9480359179
91.05422664 6.851799675
103.0542266 4.894177618
131.0491413 9.654304143
167.0338851 1.091860516
169.0495352 2.946636677
171.0651853 1.567892045
195.0287997 2.341708485
197.0444498 11.03006635
199.0600999 2.203896252
221.0444498 1.234690813
223.0600999 3.161805623
269.0808353 3.131355705
271.0964854 2.578996003
273.1121354 2.260240082
283.0964854 5.689275672
285.0757499 1.311930671
301.1070501 16.41725609

Name: +ve in-silico MS/MS by CFM-ID for BXMWIRIMYNWIGQ-UHFFFAOYSA-N
ID: BXMWIRIMYNWIGQ-UHFFFAOYSA-N
Comment: Energy2
Num peaks: 31
49.00727645 1.279723018
51.02292652 1.082090011
53.00219107 0.9726313715
55.01784114 2.013514333
65.03857658 0.9735523547
75.02292652 1.589314773
83.01275576 1.084483251
91.05422664 5.01809106
97.02840582 1.725439599
101.0385766 4.646206947
103.0542266 12.46984654
105.0698767 1.779585517
113.0233204 0.9307144753
115.0542266 0.989372097
123.0076704 0.8999582542
125.0233204 3.339231118
127.0389705 2.022863613
131.0491413 1.215006568
139.0389705 3.71448395
153.0182351 2.669391481
155.0338851 3.334201317
165.0182351 2.694803995
167.0338851 2.54598195
169.0495352 4.199810353
171.0440559 1.336106148
181.0131497 1.277520652
181.0495352 1.011962025
257.0808353 0.9195026804
271.0964854 1.270182997
273.1121354 1.010144211
285.0757499 0.9890639486

Name: +ve in-silico MS/MS by CFM-ID for JUCNRAJYHMZLOT-UHFFFAOYSA-N
ID: JUCNRAJYHMZLOT-UHFFFAOYSA-N
Comment: Energy0
Num peaks: 7
137.0233204 3.423888123
151.0389705 2.441683516
163.075356 2.648746397
191.0702706 5.413561862
269.0808353 2.129990773
283.0964854 11.46859958
301.1070501 54.60229532

Name: +ve in-silico MS/MS by CFM-ID for JUCNRAJYHMZLOT-UHFFFAOYSA-N
ID: JUCNRAJYHMZLOT-UHFFFAOYSA-N
Comment: Energy1
Num peaks: 28
53.00219107 2.197915786
81.0334912 1.091047561
111.0440559 2.328106617
121.0284058 1.066487678
137.0233204 11.99820235
137.0597059 2.427890821
139.0389705 1.889309899
139.075356 2.09120505
145.0284058 1.372535236
147.0440559 1.25067666
151.0389705 1.456361199
161.0233204 1.105748676
161.0597059 1.003597216
163.0389705 3.516534882
163.075356 3.222872294
189.0546206 1.275008005
191.0702706 10.26866193
213.0546206 0.7378913236
217.0495352 0.75186751
217.0859207 1.175861512
255.0651853 0.7926015293
257.0808353 2.852164484
269.0808353 2.380788195
271.0964854 1.939781008
273.1121354 1.857772793
283.0964854 5.411114529
285.0757499 0.7985482087
301.1070501 12.39843559

Name: +ve in-silico MS/MS by CFM-ID for JUCNRAJYHMZLOT-UHFFFAOYSA-N
ID: JUCNRAJYHMZLOT-UHFFFAOYSA-N
Comment: Energy2
Num peaks: 31
39.02292652 1.45430066
41.00219107 1.496705379
49.00727645 1.273913603
53.00219107 2.795403222
55.01784114 1.518725803
65.00219107 1.406622689
67.01784114 3.175475189
73.00727645 3.117862624
81.0334912 2.065943688
92.99710569 3.123983591
93.0334912 1.490082242
95.01275576 1.068918247
101.0021911 2.604604142
109.0284058 1.512820499
111.0440559 1.876541308
117.0334912 1.822717845
119.0491413 3.134978318
121.0284058 1.452710417
131.0491413 1.613203271
133.0284058 1.679802469
133.0647913 1.180118089
137.0233204 6.94104699
137.0597059 1.922170104
145.0284058 3.087613727
147.0440559 3.529250881
159.0440559 1.168535025
161.0597059 2.156748942
163.075356 3.580707204
227.0702706 1.14394669
257.0808353 1.194896832
271.0964854 1.146126383

Name: +ve in-silico MS/MS by CFM-ID for PBIGYJVEQGHDGC-UHFFFAOYSA-N
ID: PBIGYJVEQGHDGC-UHFFFAOYSA-N
Comment: Energy0
Num peaks: 14
57.0334912 0.9554915278
85.02840582 0.9642437194
105.0334912 6.231298051
119.0491413 1.170116119
133.0647913 1.954287486
167.0338851 1.28264484
181.0495352 2.278511642
195.0651853 1.573199244
217.0859207 0.9752438995
223.0600999 1.216844465
269.0808353 1.915462488
271.0964854 0.9662397073
283.0964854 16.13791022
301.1070501 42.9973227

Name: +ve in-silico MS/MS by CFM-ID for PBIGYJVEQGHDGC-UHFFFAOYSA-N
ID: PBIGYJVEQGHDGC-UHFFFAOYSA-N
Comment: Energy1
Num peaks: 31
55.01784114 0.7054201991
79.05422664 1.568745986
85.02840582 0.757875122
105.0334912 26.37692197
107.0491413 2.14603299
111.0804414 1.002391804
115.0542266 0.9731112069
119.0491413 2.429593443
131.0491413 0.6039866118
133.0647913 4.206263838
143.0491413 0.8805371564
145.0647913 1.100863064
147.0804414 1.442213867
153.0334912 0.6603879335
169.0284058 2.691945038
171.0440559 1.069306895
173.0597059 0.7632578441
177.0546206 0.716263119
181.0495352 5.741652005
195.0651853 2.249107086
205.0495352 0.8872296511
215.0702706 0.9074640044
217.0859207 0.7299685626
223.0600999 1.716854454
257.0808353 0.5902431683
265.0859207 0.6745467778
269.0808353 1.981731572
271.0964854 1.576736473
273.1121354 1.651909895
283.0964854 5.068307137
301.1070501 5.792361085

Name: +ve in-silico MS/MS by CFM-ID for PBIGYJVEQGHDGC-UHFFFAOYSA-N
ID: PBIGYJVEQGHDGC-UHFFFAOYSA-N
Comment: Energy2
Num peaks: 31
25.00727645 0.7839469607
39.02292652 6.127532813
41.00219107 0.8612413016
41.03857658 2.987793203
49.00727645 3.959010859
51.02292652 2.422887961
53.00219107 2.618379785
55.01784114 1.899530982
57.0334912 0.8943822264
63.02292652 2.066436078
65.00219107 4.603546129
67.01784114 0.693248558
69.0334912 0.8810929988
79.05422664 2.713810222
83.01275576 1.516123564
85.02840582 0.9808037127
91.05422664 0.7508215778
101.0385766 0.8521699296
105.0334912 25.17824543
107.0491413 0.7477627529
113.0233204 0.94526806
117.0698767 0.9104228363
125.0385766 1.132214647
129.0334912 1.712218128
129.0698767 0.9917563707
143.0491413 1.011217024
153.0334912 1.031208466
157.0647913 0.8275458353
169.0284058 1.255120337
185.0597059 1.128955897
271.0964854 1.055005638

Name: +ve in-silico MS/MS by CFM-ID for KZUWROKPMZSJPQ-TXCZRRACSA-N
ID: KZUWROKPMZSJPQ-TXCZRRACSA-N
Comment: Energy0
Num peaks: 6
91.05422664 3.207479909
195.0287997 1.390290182
209.0444498 1.482981751
223.0600999 1.717572418
283.0964854 16.3183349
301.1070501 62.34376596

Name: +ve in-silico MS/MS by CFM-ID for KZUWROKPMZSJPQ-TXCZRRACSA-N
ID: KZUWROKPMZSJPQ-TXCZRRACSA-N
Comment: Energy1
Num peaks: 28
79.05422664 0.9226286371
91.05422664 13.08753499
93.06987671 2.649039857
105.0698767 3.121047343
107.0855268 0.920773669
169.0495352 0.8184544349
177.0182351 1.313054676
191.0338851 1.871112485
195.0287997 3.583969491
197.0597059 1.862905893
199.075356 1.927862068
205.0131497 1.037141488
205.0495352 1.015597419
207.0287997 1.132629311
209.0444498 4.125034442
219.0287997 0.9436108963
221.0444498 1.167945106
223.0600999 3.282421945
227.0702706 0.7957289193
229.0859207 1.304993635
257.0808353 0.7623682551
259.0964854 1.275905612
265.0859207 1.867901153
271.0964854 1.331098612
273.1121354 1.694312428
283.0964854 9.853163452
285.0757499 0.7654387198
301.1070501 15.73820153

Name: +ve in-silico MS/MS by CFM-ID for KZUWROKPMZSJPQ-TXCZRRACSA-N
ID: KZUWROKPMZSJPQ-TXCZRRACSA-N
Comment: Energy2
Num peaks: 31
39.02292652 1.319600548
41.00219107 2.099697554
43.01784114 2.004253058
49.00727645 2.733212011
53.00219107 0.9899357554
68.99710569 2.883749756
75.02292652 0.8752951528
83.01275576 2.770544273
91.05422664 8.475163386
92.99710569 2.621854305
93.06987671 2.818166546
96.99202031 0.9245982267
101.0385766 1.174671786
103.0542266 1.624004085
105.0698767 4.171191988
115.0542266 2.433233351
117.0698767 1.281875473
127.0542266 2.443567814
129.0334912 3.404932492
129.0698767 1.16522638
131.0491413 1.383649172
155.0491413 1.461226255
157.0647913 0.9061103754
159.0804414 1.469350861
177.0182351 2.523654495
179.0338851 1.17087393
181.0495352 1.250226499
190.9974996 1.00967784
191.0338851 1.546439077
265.0859207 0.8221255773
283.0964854 1.375818907

Name: +ve in-silico MS/MS by CFM-ID for VNGDRRQGKMEADM-LLVKDONJSA-N
ID: VNGDRRQGKMEADM-LLVKDONJSA-N
Comment: Energy0
Num peaks: 6
239.0702706 2.182531848
265.0859207 8.857501246
267.0651853 1.665640575
283.0964854 44.07101589
285.0757499 1.592140625
301.1070501 33.34067138

Name: +ve in-silico MS/MS by CFM-ID for VNGDRRQGKMEADM-LLVKDONJSA-N
ID: VNGDRRQGKMEADM-LLVKDONJSA-N
Comment: Energy1
Num peaks: 15
59.04914126 2.295551147
215.0702706 7.242323363
239.0702706 2.208401078
241.0495352 2.130065481
241.0859207 3.012207786
243.0651853 3.564043599
255.0651853 1.618483843
255.1015708 4.378380289
257.0808353 4.476990394
259.0964854 2.313542419
265.0859207 11.16221972
271.0964854 2.391121327
273.1121354 3.302948596
283.0964854 20.11936212
301.1070501 10.65451917

Name: +ve in-silico MS/MS by CFM-ID for VNGDRRQGKMEADM-LLVKDONJSA-N
ID: VNGDRRQGKMEADM-LLVKDONJSA-N
Comment: Energy2
Num peaks: 28
39.02292652 1.802218493
41.00219107 1.166289694
41.03857658 1.38521778
43.01784114 1.654695653
53.00219107 1.461898639
65.00219107 2.252145285
67.01784114 2.542405527
157.0284058 1.237046829
173.0597059 1.340533223
189.0546206 1.31543506
197.0597059 1.698342088
199.0389705 2.572841569
199.075356 1.89113918
213.0546206 2.774792423
215.0702706 1.776960604
225.0546206 1.871317108
229.0859207 1.268020653
239.0702706 5.048999593
241.0495352 1.656492319
241.0859207 4.187786835
253.0859207 1.481006336
255.0651853 1.242180107
255.1015708 5.860089808
257.0808353 2.180075473
265.0859207 15.10024593
267.0651853 7.978942636
[truncated: 2,024,834 more chars]
