# Supplementary material for: Ion mobility collision cross-section atlas for known and unknown metabolite annotation in untargeted metabolomics
Source: Nat Commun. 2020 Aug 28;11:4334. doi: 10.1038/s41467-020-18171-8 (PMC7455731; doi:10.1038/s41467-020-18171-8)
Supplement: Supplementary file 8 — Supplementary Data 5 [file 41467_2020_18171_MOESM8_ESM.zip › 01_positive_mode/L0743/cfmid_result.txt]

1 0.23333333 YXMCZHIAGJLERG-UHFFFAOYSA-N O=C(C=Cc1ccc(c(c1)O)O)OCCC1=CC2C(C=C1)O2
2 0.21818182 NKSQFDREVYRDSD-GOEBONIOSA-N OC1CC(Oc2c3CCOc3ccc12)c4ccc(O)cc4O
3 0.21818182 KYBNGWHCRSAQLH-UHFFFAOYSA-N COc1ccc(c(c1)O)C1COc2c(C1=O)ccc(c2C)O
4 0.20338983 RGGHVKMUGXOCLZ-UHFFFAOYSA-N O=C(C=Cc1ccc(c(c1)O)O)OCCC1=CC=CC2C1O2
5 0.18867925 GPWBJZTZPPUIRQ-UHFFFAOYSA-N CO[Si](CC(=O)COCC1=CC=CC=C1O)(OC)OC
6 0.18867925 JXKXJMMBGIOSLQ-UHFFFAOYSA-N COc1ccc(c(c1)O)C1COc2c(C1=O)cc(c(c2)O)C
7 0.16 BJLUFUXTTZLMMG-UHFFFAOYSA-N COc1cc(O)ccc1C(=O)CC(=O)c1ccc(cc1C)O
8 0.15686275 RURQJVCNVGERHF-WEVVVXLNSA-N COC1=C(OC)C(O)=C(C=C1)C(=O)\C=C\C1=CC=C(O)C=C1
9 0.15686275 WUPWYYNVALYBSV-UHFFFAOYSA-N COc1cc(O)ccc1C(=O)CC(=O)c1ccc(c(c1)C)O
10 0.15384615 NNMYWPDXZNYIKG-UHFFFAOYSA-N COc1ccc(c(c1)O)C1COc2c(C1=O)c(C)cc(c2)O
11 0.1509434 RCTMSAUURUEHIC-VMPITWQZSA-N COc1cc(O)c(C(=O)C=Cc2ccc(O)cc2)c(O)c1C
12 0.1509434 MBHHNGCEOSEGJM-UHFFFAOYSA-N OC(Cc1ccccc1)OC(=O)C=Cc1ccc(c(c1)O)O
13 0.14545455 VSDBIPPFPCWFLD-UHFFFAOYSA-N CC(=O)CC(C1C(=O)Oc2c(C1O)cccc2)c1ccco1
14 0.14545455 SYTATKZKOXMGRK-UHFFFAOYSA-N O=C(C=Cc1ccc(c(c1)O)O)OCC(c1ccccc1)O
15 0.14545455 XPDUTOCDMXPOBG-UHFFFAOYSA-N O=C(C=CC12C=CC(=C(C2O1)O)O)OCCc1ccccc1
16 0.14285714 AQPCOFDXYWHRGZ-WPXJQGDPSA-N O[C@H]1CC(=O)C(=C(/O)C=Cc2ccccc2)[C@H]3CC(=O)O[C@@H]13
17 0.125 ZZCUSJZJSAUEII-UHFFFAOYSA-N COc1ccc(cc1)C(=C(c1ccc(cc1O)O)C)C(=O)O
18 0.12244898 GNVZCZIPKFBAPT-UHFFFAOYSA-N COC1=C(O)C=C(O)C(C(=O)C=CC2=CC=CC=C2)=C1OC
19 0.12244898 KVDNSLPRNTZIKF-CMDGGOBGSA-N [H]\C(=C(\[H])C1=CC=CC=C1)C(=O)C1=C(O)C(OC)=C(OC)C=C1O
20 0.12244898 WXIZLKAUPCCVOG-SOFGYWHQSA-N [H]\C(=C(\[H])C1=CC(O)=CC=C1)C(=O)C1=C(O)C(OC)=C(OC)C=C1
21 0.12121212 FGAAITINKOLXAL-UHFFFAOYSA-N CCOC(=O)NCCOC1(O)C=CC(=CC1O)Oc1ccccc1
22 0.12 KRBQEBBGAUTUBG-UHFFFAOYSA-N CCCOC(=O)C1=CC=CC=C1OC(=O)OC1=CC=CC=C1
23 0.12 TWLNYYJLBFJFPS-NSCUHMNNSA-N COc1cc(C=CCOC(=O)c2ccc(O)cc2)ccc1O
24 0.12 CHMPIVCGVXDTTL-UHFFFAOYSA-N CCOC(=O)C1=CC=C(OC(=O)C2=CC=C(OC)C=C2)C=C1
25 0.12 QETFXXXVFOYOIP-KPKJPENVSA-N COc1ccc(C(=Cc2ccc(O)cc2OC)C=O)c(O)c1
26 0.12 ZOGSNRBCBBWRGW-CQSZACIVSA-N Oc1ccc(COC2COc3c(C2)ccc4OCOc34)cc1
27 0.12 IDJCIWTUMGTOMT-QPEQYQDCSA-N COc1cc(C=C(C=O)/c2ccc(O)c(OC)c2)ccc1O
28 0.12 SJULMVKFURWCFM-VMPITWQZSA-N COC1=CC(O)=CC(OC)=C1C(=O)\C=C\C1=CC=C(O)C=C1
29 0.12 PTQXQIDDMDYWCX-VOTSOKGWSA-N [H]\C(=C(\[H])C1=CC(O)=CC=C1)C(=O)C1=C(O)C=C(OC)C=C1OC
30 0.12 MVJCHOKMVGSOHW-UHFFFAOYSA-N CC(OC1=CC=C(O)C=C1)C(=O)OCC(=O)C1=CC=CC=C1
31 0.11764706 XTTNKPDBVMBREL-CMDGGOBGSA-N [H]\C(=C(\[H])C1=CC=CC=C1)C(=O)C1=CC(O)=C(OC)C(OC)=C1O
32 0.11764706 VQMFENKLZQXECA-UHFFFAOYSA-N COc1cc(O)ccc1C(=O)CC(=O)c1ccc(cc1)OC
33 0.11764706 UXUFMIJZNYXWDX-UHFFFAOYSA-N COC1=CC(O)=C(C(=O)C=CC2=CC=C(O)C=C2)C(OC)=C1
34 0.11764706 ONIYXBSQSPCBOF-BQYQJAHWSA-N [H]\C(=C(\[H])C1=CC=CC=C1O)C(=O)C1=C(O)C=C(OC)C=C1OC
35 0.11764706 KJFNNCGVGSDNRR-UHFFFAOYSA-N COc1ccc(cc1)C(=O)C=Cc2c(O)cc(O)cc2OC
36 0.11764706 VUYULHYUVGSVQX-UHFFFAOYSA-N CC1=C(O)C(C(=O)C=CC2=CC=CC=C2O)=C(O)C(C)=C1O
37 0.11764706 KJFNNCGVGSDNRR-FPLPWBNLSA-N COc1ccc(cc1)C(=O)C=C/c2c(O)cc(O)cc2OC
38 0.11764706 UXUFMIJZNYXWDX-VMPITWQZSA-N COC1=CC(O)=C(C(=O)\C=C\C2=CC=C(O)C=C2)C(OC)=C1
39 0.11764706 CSVMMXIRYXYBLD-XVNBXDOJSA-N COc1cc(C=CC(=O)c2ccc(O)cc2OC)ccc1O
40 0.11764706 ONIYXBSQSPCBOF-UHFFFAOYSA-N COc1cc(O)c(C(=O)C=Cc2ccccc2O)c(OC)c1
41 0.11764706 KJFNNCGVGSDNRR-BQYQJAHWSA-N C1(OC)=CC=C(C(=O)/C=C/C2C(O)=CC(O)=CC=2OC)C=C1
42 0.11764706 IXOZOZGISZNBRB-CYBMUJFWSA-N COc1ccc(cc1)C2COc3cc(OC)cc(O)c3C2=O
43 0.11764706 RUYALWJWIKWWEP-UHFFFAOYSA-N COc1ccc(cc1)C1COc2c(C1=O)c(OC)cc(c2)O
44 0.11764706 IXOZOZGISZNBRB-UHFFFAOYSA-N COc1ccc(cc1)C1COc2c(C1=O)c(O)cc(c2)OC
45 0.11764706 CSVMMXIRYXYBLD-UHFFFAOYSA-N COc1cc(C=CC(=O)c2ccc(O)cc2OC)ccc1O
46 0.11764706 RGUMMSJMTRBYAI-UHFFFAOYSA-N COC1=CC2=C(C=C1)C(=O)C(CO2)C1=CC(OC)=C(O)C=C1
47 0.11764706 VTBLDVNDPNJHHN-UHFFFAOYSA-N COC1=CC2=C(C=C1)C(=O)C(CO2)C1=CC(O)=C(OC)C=C1
48 0.11764706 DZSZMLRWEPVCHM-UHFFFAOYSA-N COC1=CC=CC(=C1)C1COC2=C(C=CC(OC)=C2O)C1=O
49 0.11764706 UDUCBWCZMOMWKK-UHFFFAOYSA-N COC1=CC=CC(=C1)C1COC2=CC(OC)=CC(O)=C2C1=O
50 0.11764706 CPYJWZUCIDBVHH-UHFFFAOYSA-N COC1=CC=C(OC(=O)C2=CC=C(OCC3CO3)C=C2)C=C1
51 0.11764706 BEHJULILUCRAQJ-UHFFFAOYSA-N CC1=C(O)C(C(=O)C=CC2=CC=C(O)C=C2)=C(O)C(C)=C1O
52 0.11764706 NSCHSKNKTHUCKD-CMDGGOBGSA-N [H]\C(=C(\[H])C1=CC=CC=C1)C(=O)C1=C(OC)C(O)=C(OC)C=C1O
53 0.11538462 COVYMSXAVAIXCI-NSHDSACASA-N COc1cc(O)cc2OCC(Cc3ccc(O)cc3)C(=O)c12
54 0.11538462 DGASCIUHCLOTGU-CQSZACIVSA-N COc1ccc(C2COc3cc(OC)ccc3C2=O)c(O)c1
55 0.11538462 RRLSJZPCMWWTBO-INIZCTEOSA-N COc1ccc2C(=O)CC(Oc2c1)c3ccc(OC)c(O)c3
56 0.11538462 ATJOEOCIJVXNEH-UHFFFAOYSA-N COC1=CC=C(C=C1)C1COC2=CC(O)=C(OC)C=C2C1=O
57 0.11538462 FULPZMATFBTFNA-NSHDSACASA-N COc1cc(O)c2C(=O)C(Cc3ccc(O)cc3)COc2c1
58 0.11538462 KGDDTBAZKWUFLB-UHFFFAOYSA-N COC1=CC=CC(=C1)C1COC2=CC(OC)=C(O)C=C2C1=O
59 0.11538462 ATJOEOCIJVXNEH-CYBMUJFWSA-N COc1ccc(cc1)[C@H]2COc3cc(O)c(OC)cc3C2=O
60 0.11538462 SYDWOFSBEWXFKQ-UHFFFAOYSA-N COC(=O)C1=CC=C(OCCOC2=CC=C(C=O)C=C2)C=C1
61 0.11538462 JETIMNJULYYRQB-UHFFFAOYSA-N COc1ccc(c(c1C)O)C1COc2c(C1=O)ccc(c2)O
62 0.11538462 QDPNXXWOKFBCPC-UHFFFAOYSA-N COC1=CC=C(C=C1)C1COC2=C(C)C(O)=CC(O)=C2C1=O
63 0.11538462 PACXLLZMSDXZLV-UHFFFAOYSA-N CO[Si](COC(=O)COC1=CC=CC=C1C)(OC)OC
64 0.11538462 QCRFSXFSMSANKT-UHFFFAOYSA-N COC(=O)C1=CC=C(OCCOC2=CC=CC(C=O)=C2)C=C1
65 0.11538462 QDPNXXWOKFBCPC-GFCCVEGCSA-N COc1ccc(cc1)C2COc3c(C)c(O)cc(O)c3C2=O
66 0.11538462 DGASCIUHCLOTGU-UHFFFAOYSA-N C1(OC)=CC2OCC(C3=CC=C(OC)C=C3O)C(=O)C=2C=C1
67 0.11538462 BRSVCEQKQXFGCO-UHFFFAOYSA-N COc1cc(O)c(cc1C)C1COc2c(C1=O)ccc(c2)O
68 0.11538462 IAYOHSHBLLHXFB-CMDGGOBGSA-N [H]\C(=C(\[H])C1=CC=CC=C1)C(=O)C1=C(O)C(O)=C(OC)C=C1OC
69 0.11538462 COVYMSXAVAIXCI-LLVKDONJSA-N COc1cc(O)cc2OC[C@@H](Cc3ccc(O)cc3)C(=O)c12
70 0.11538462 BMUVIWZVIHIFBK-UHFFFAOYSA-N COc1ccc(cc1)C1=CC(O)c2c(O1)cc(cc2O)OC
71 0.11538462 VQOBVZYVOFCLCM-UHFFFAOYSA-N COc1ccc(cc1)C1COc2c(C1=O)c(O)c(c(c2)O)C
72 0.11320755 VFAYDBUDLWHMLW-UHFFFAOYSA-N COC(=O)C1=CC(OCCOC2=CC=C(C=O)C=C2)=CC=C1
73 0.11320755 VFZVZHLIWRGKOS-CQSZACIVSA-N COc1ccc(cc1)[C@H]2CC(=O)c3c(O)c(C)c(O)cc3O2
74 0.11320755 ZUPNDQXBQBIBPZ-OAHLLOKOSA-N COc1ccc(cc1)C2CC(=O)c3c(O)cc(O)c(C)c3O2
75 0.11320755 BOSYWPGYQGOARI-UHFFFAOYSA-N COC(=O)C1=CC(OCCOC2=CC=CC(C=O)=C2)=CC=C1
76 0.11320755 ZUPNDQXBQBIBPZ-HNNXBMFYSA-N COc1ccc(cc1)[C@@H]2CC(=O)c3c(O)cc(O)c(C)c3O2
77 0.11320755 VFZVZHLIWRGKOS-UHFFFAOYSA-N COc1ccc(cc1)C1CC(=O)c2c(O1)cc(c(c2O)C)O
78 0.11320755 VFPMUOCOLCTVTF-INIZCTEOSA-N COc1ccc2C(=O)C[C@H](Oc2c1)c3cc(O)cc(OC)c3
79 0.11320755 ZUPNDQXBQBIBPZ-UHFFFAOYSA-N COC1=CC=C(C=C1)C1CC(=O)C2=C(O)C=C(O)C(C)=C2O1
80 0.11320755 LUFISBHUMAIDBH-UHFFFAOYSA-N COc1cc2OC(CC(=O)c2c(c1)O)c1ccc(c(c1)C)O
81 0.11320755 DZRFPNJWYGRJQW-UHFFFAOYSA-N O=C(C=Cc1ccc(c(c1)O)O)OCOCc1ccccc1
82 0.11111111 LBXVJHOVVKCWST-UHFFFAOYSA-N NCCc1cc(OC)c(cc1C(=O)Cc1ccc(c(c1)O)O)O
83 0.11111111 SASIPXDKBHBLOH-LNZZRTEVSA-N COC1=CC(=O)C(=C(O)/C=C/c2ccccc2)C(=O)C1(C)O
84 0.11111111 BFVOQLBTLZMHPR-NSHDSACASA-N Cc1c(O)cc2OCC(Cc3ccc(O)cc3)C(=O)c2c1O
85 0.11111111 BFVOQLBTLZMHPR-LLVKDONJSA-N Cc1c(O)cc2OC[C@@H](Cc3ccc(O)cc3)C(=O)c2c1O
86 0.11111111 WOTHSDMFJMLDDU-UHFFFAOYSA-N CCCCCC1(COS(O)(=O)=O)OC1C1=CC=CC=C1
87 0.10909091 DEHXJVMBVRMECV-UHFFFAOYSA-N OC1=CC=C(CCOC(=O)C=CC2=CC(O)=C(O)C=C2)C=C1
88 0.10909091 AORSAHJMPMPCQF-UHFFFAOYSA-N O=C(C=Cc1ccc(c(c1)O)O)OCCc1ccccc1O
89 0.10909091 CJJZWJWQDGEJBZ-UHFFFAOYSA-N O=C(C=Cc1ccc(c(c1)O)O)OCCc1cccc(c1)O
90 0.10714286 LESVIUROACKMOR-UHFFFAOYSA-N COC1=CC2C(C=C1)C(=O)C(=CO2)c1ccc(c(c1)OC)O
91 0.10714286 PBIGYJVEQGHDGC-UHFFFAOYSA-N COC1=CC(=O)C(=C(OC)C1=O)CCC(=O)c2ccccc2
92 0.10344828 UFJWVFMBIBFZMD-UHFFFAOYSA-N O=C(C=CC1=CC(=C(C2C1O2)O)O)OCCc1ccccc1
93 0.10344828 ULVKVTGCPWITQJ-UHFFFAOYSA-N COC1=CC2OC(=CC(=O)C2C(=C1)O)c1ccc(cc1)OC
94 0.10344828 HBVYIGKEMAUXMB-RAXLEYEMSA-N [H]\C(=C(/CCCCC)COS(O)(=O)=O)C1=CC=C(O)C=C1
95 0.10169492 GKUCBFAFIHBUAA-UVTDQMKNSA-N [H]\C(=C(/CCCC(C)O)COS(O)(=O)=O)C1=CC=CC=C1
96 0.10169492 WCXFKFDHRIMXRF-XPQDNOAISA-N CC=CC#CC#CC(OC(=O)C)C(OC(=O)C)c1occc1
97 0.10169492 LMWSHNLEYBZEOC-UHFFFAOYSA-N CC(C)CN=C(O)OCC(O)C1COC2=CC=CC=C2O1
98 0.098360656 LSLACMGLCMQJEZ-UHFFFAOYSA-N CCCCC(OS(O)(=O)=O)C(CO)=CC1=CC=CC=C1
99 0.096774194 OSHJUNVBBOHVAI-UHFFFAOYSA-N CCCCN=C(O)OCC(O)C1COC2=CC=CC=C2O1
100 0.083333333 RVWFWQXFUXJPID-UHFFFAOYSA-N COC1=CC(=CC(OC)=C1OC)C(=O)C(=O)C1=CC=CC=C1
101 0.083333333 VABYUUZNAVQNPG-FPLPWBNLSA-N COc1cc(C=C/C(=O)N2CCC=CC2=O)cc(OC)c1OC
102 0.083333333 KXRUALBXWXRUTD-MDZDMXLPSA-N C1(OC)C(=O)/C(=C(\OC)/C=C/C2C=CC=CC=2)/C(=O)C=1OC
103 0.083333333 CDBDGQJXEZUYSN-UHFFFAOYSA-N NC1=NC=C(C#N)C(=N1)C1=CC=CC=C1C(=O)C1=CC=CC=C1
104 0.083333333 GFNJGJVJJLVTAZ-UHFFFAOYSA-N O=C(C1=CC=CC=C1)C1=C2C=NN(C2=NC=N1)C1=CC=CC=C1
105 0.083333333 LSDQPHGAMNDNCK-UHFFFAOYSA-N COC1(O)C(=O)C2=CC=CC=C2OC1(OC)C1=CC=CC=C1
106 0.083333333 VABYUUZNAVQNPG-UHFFFAOYSA-N COc1cc(C=CC(=O)N2CCC=CC2=O)cc(c1OC)OC
107 0.083333333 VXVYGHXNSIYHBD-UHFFFAOYSA-N COC1=C(N2N=C(CC3=CC=CC=C3)N=NC2=N1)C1=CC=CC=C1
108 0.083333333 JKWXBIUHICOLEO-UHFFFAOYSA-N CCOC1=CC=CC=C1C(=O)OCC1=CC2=C(OCO2)C=C1
109 0.083333333 IWMCKUIMIWPPEE-UHFFFAOYSA-N COc1cc(C=CC(=O)N2CC=CCC2=O)cc(c1OC)OC
110 0.083333333 KBSZCOCKVFKJIF-UHFFFAOYSA-N O=C(c1ccccc1)OCC1C2C#CC3(OC1OC3(C2)O)C
111 0.083333333 RSESVNHFSMOHCX-UHFFFAOYSA-N Oc1cc(C)c2c(c1)OCC1(C2c2cc(O)c(cc2C1)O)O
112 0.083333333 XATCYADIDIIBQU-UHFFFAOYSA-N COc1c(O)ccc2c1OC1C2COc2c1cc(C)c(c2)O
113 0.083333333 FXTAUARYYVIGID-UHFFFAOYSA-N Oc1cc2CC3(C(c2cc1O)c1ccc(c(c1OC3)C)O)O
114 0.083333333 FBSKLHWFHAVRDH-UHFFFAOYSA-N Oc1cc2OCC3(C(c2cc1C)c1cc(O)c(cc1C3)O)O
115 0.083333333 RSXXDYGKFCWQHW-UHFFFAOYSA-N COc1c(O)ccc2c1OC1C2COc2c1ccc(c2C)O
116 0.083333333 KXRUALBXWXRUTD-UHFFFAOYSA-N COC(=C1C(=O)C(=C(OC)C1=O)OC)C=Cc2ccccc2
117 0.083333333 JGGPBBZWGYVZLP-BQYQJAHWSA-N COc1cc(C=CC(=O)N2C=CCCC2=O)cc(OC)c1OC
118 0.083333333 BKIRPZBPHBRAIY-UHFFFAOYSA-N O=C(CC1=CC=CC=C1)N=C1CNNC1=C1N=C2C=CC=CC2=N1
119 0.083333333 AMNPMHIFVVKTQD-UHFFFAOYSA-N O=C(NC1=C2N=CN(CC3=CC=CC=C3)C2=NN1)C1=CC=CC=C1
120 0.083333333 VABYUUZNAVQNPG-BQYQJAHWSA-N COC1=CC(=CC(=C1OC)OC)/C=C/C(=O)N2CCC=CC2=O
121 0.083333333 LXLDGQXVDCXAHM-UHFFFAOYSA-N COc1cc(O)c(c(c1)OC)C(=O)C=C(c1ccccc1)O
122 0.081632653 JUCNRAJYHMZLOT-UHFFFAOYSA-N COc1cccc(C=CC(=O)c2ccc(O)cc2O)c1OC
123 0.081632653 BXMWIRIMYNWIGQ-UHFFFAOYSA-N COc1cc(O)c(OC)c(O)c1C(=O)C=Cc2ccccc2
124 0.081632653 SDVPVQSRXRGBGT-UHFFFAOYSA-N COC1=C(OC)C=C(C=C1)C1COC2=C(C=CC(O)=C2)C1=O
125 0.081632653 OSPYVKUTNYBQCV-UHFFFAOYSA-N COC1=C(OC)C=C(C=C1)C(=O)C1=CC=C(OC(C)=O)C=C1
126 0.081632653 ZMMIEHPFMMRMMN-XVNBXDOJSA-N C1(O)=CC=C(C(=O)/C=C/C2C=CC(OC)=C(OC)C=2)C(O)=C1
127 0.081632653 VNTLWAJBEHFPCE-UHFFFAOYSA-N COC1=CC(=CC(OC)=C1)C(=O)C1=CC(OC(C)=O)=CC=C1
128 0.081632653 WSFQGUCKUZKNKK-UHFFFAOYSA-N COC1=C(OC)C=C(C=C1)C(=O)C1=CC(OC(C)=O)=CC=C1
129 0.081632653 BFMSQOWOAUPEBG-UHFFFAOYSA-N COC1=CC=CC(C(=O)C2=CC(OC(C)=O)=CC=C2)=C1OC
130 0.081632653 BXMWIRIMYNWIGQ-CMDGGOBGSA-N C1(O)=C(OC)C(O)=C(C(=O)/C=C/C2C=CC=CC=2)C(OC)=C1
131 0.081632653 ZMMIEHPFMMRMMN-UHFFFAOYSA-N COc1ccc(C=CC(=O)c2ccc(O)cc2O)cc1OC
132 0.081632653 JUCNRAJYHMZLOT-TWGQIWQCSA-N COc1cccc(C=C/C(=O)c2ccc(O)cc2O)c1OC
133 0.081632653 JWCNMHITTZWSHB-UHFFFAOYSA-N CC1(C)OC2C(O1)C(=O)C=CC2NC(=O)OCC1=CC=CC=C1
134 0.081632653 XUGRNSSQYYXXBH-UHFFFAOYSA-N CCC1=CC(C(=O)CC2=CC3=C(OCO3)C=C2)=C(O)C=C1O
135 0.08 HKKGGXRAYMJKFW-UHFFFAOYSA-N C1(O)C(C=O)=C(O)C(C(=O)CCC2C=CC=CC=2)=C(O)C=1C
136 0.08 IOHAHDUDGVCFAC-UHFFFAOYSA-N COC1=CC(C(=O)C2=CC=C(OC(C)=O)C=C2)=C(OC)C=C1
137 0.08 JOVYBWHPTQRVNZ-AWEZNQCLSA-N COc1ccc(C2COc3cc(O)ccc3C2=O)c(OC)c1
138 0.08 JOVYBWHPTQRVNZ-CQSZACIVSA-N COc1ccc(C2COc3cc(O)ccc3C2=O)c(OC)c1
139 0.08 NXHNEWMDVUHUCV-VMPITWQZSA-N C1(OC)=CC(O)=C(C(=O)/C=C/C2C=CC(OC)=CC=2)C(O)=C1
140 0.08 JOVYBWHPTQRVNZ-UHFFFAOYSA-N COC1=CC(OC)=C(C=C1)C1COC2=C(C=CC(O)=C2)C1=O
141 0.08 AWPHRDKRMVPMAF-UHFFFAOYSA-N COC1=CC(C(=O)C2=CC(OC(C)=O)=CC=C2)=C(OC)C=C1
142 0.08 VFBWNBMMDLTVAO-UHFFFAOYSA-N COC1=CC(OC)=C(C=C1)C(=O)C1=CC(OC(C)=O)=CC=C1
143 0.08 NXHNEWMDVUHUCV-UHFFFAOYSA-N COC1=CC=C(C=CC(=O)C2=C(O)C=C(OC)C=C2O)C=C1
144 0.08 IHUTUDOHCAKUSC-UHFFFAOYSA-N COc1cc(C)c(c(c1)O)C1COc2c(C1=O)ccc(c2)O
145 0.08 YPTDMZGWVPZODR-UHFFFAOYSA-N COc1ccc(cc1)C1C(O)Oc2c(C1=O)cc(c(c2)O)C
146 0.08 PYXRJDSEUPSUBK-UHFFFAOYSA-N C1(O)C=CC2C=C(C3=CC=C(OC)C(O)=C3OC)COC=2C=1
147 0.08 JHBANOQYSNAWKV-UHFFFAOYSA-N CCOC(=O)C1=CC=C(OCC2=CC=CC=C2C(O)=O)C=C1
148 0.08 AFCQOHXXUCVPAL-UHFFFAOYSA-N O=C(OC1COC(OC1)C1=CC=CC=C1)OC1=CC=CC=C1
149 0.078431373 BFXQJNWAUCCTJZ-UHFFFAOYSA-N O=C(c1c(O)cc(c(c1O)C(=O)C)O)CCc1ccccc1
150 0.078431373 RXLNQRQINAWQME-UHFFFAOYSA-N COc1c(C(=O)CCc2ccccc2)c(O)cc(c1C=O)O
151 0.078431373 FSGITGCEHBBICM-UHFFFAOYSA-N COc1cc(O)c(c(c1C(=O)CCc1ccccc1)O)C=O
152 0.078431373 RXJJAHWZJIHVQG-UHFFFAOYSA-N COC1=CCC(C=C1)c1coc2c(c1=O)cc(c(c2)O)OC
153 0.078431373 YROJPKUFDFWHAO-VMPITWQZSA-N C1(O)C=C(O)C(C(/C=C/C2C=CC(OC)=CC=2)=O)=C(OC)C=1
154 0.078431373 NILTTWWKYOTHAQ-UHFFFAOYSA-N COc1ccc(cc1)C1=COc2c(C1O)cc(c(c2)O)OC
155 0.078431373 VSQPLPYTWAWJLY-WEVVVXLNSA-N C1(O)=CC=C(C(=O)/C=C/C2C=CC(OC)=CC=2)C(O)=C1OC
156 0.078431373 CKEXCBVNKRHAMX-OAHLLOKOSA-N COc1ccc(cc1)C2CC(=O)c3c(O)cc(OC)cc3O2
157 0.078431373 MNSMFYLDLRBZKZ-UHFFFAOYSA-N COc1ccc(cc1)C1C(O)Oc2c(C1=O)ccc(c2C)O
158 0.078431373 UEHSURNWDJSRDZ-UHFFFAOYSA-N COc1ccc(cc1)C1Oc2ccccc2C(C1C(=O)O)O
159 0.078431373 SZZKTMJLZNFNGL-UHFFFAOYSA-N C1(O)=CC2OCC(C3C(O)=C(OC)C(OC)=CC=3)=CC=2C=C1
160 0.078431373 AOCKNMDSCBGWMS-UHFFFAOYSA-N COc1cc2OC(CC(=O)c2c(c1)O)c1ccc(cc1C)O
161 0.078431373 JGINXZCTOGQYKS-UHFFFAOYSA-N C1(O)C=CC2C=C(C3=CC=C(O)C(OC)=C3OC)COC=2C=1
162 0.078431373 XHVOLOVSZGGQRT-UHFFFAOYSA-N COc1ccc2c(c1)OC=C(C2O)c1ccc(c(c1)OC)O
163 0.078431373 CKEXCBVNKRHAMX-HNNXBMFYSA-N COc1ccc(cc1)C2CC(=O)c3c(O)cc(OC)cc3O2
164 0.078431373 SEXFFYIXMCVNNG-AWEZNQCLSA-N C1(OC)=CC2O[C@H](C3C(O)=CC4OCOC=4C=3)CCC=2C=C1
165 0.078431373 YROJPKUFDFWHAO-UHFFFAOYSA-N COC1=CC=C(C=CC(=O)C2=C(O)C=C(O)C=C2OC)C=C1
166 0.078431373 IUPFFJUFFWRGKA-JTQLQIEISA-N CC1Cc2cc(Oc3ccc(O)cc3C)cc(O)c2C(=O)O1
167 0.078431373 IEHCYCXVTMLRTA-UHFFFAOYSA-N COc1ccc(cc1)CC(=O)C(=O)c1ccc(cc1O)OC
168 0.078431373 UZBSNIBSUWTMEZ-UHFFFAOYSA-N COc1ccc2c(c1)occ(c2=O)C1CC=C(C(=C1)OC)O
169 0.078431373 VFQJJICIZYJQOU-HZPDHXFCSA-N OCCc1c(O)ccc2C3CC(Oc12)c4ccc(O)cc4O3
170 0.078431373 YTMNKNFQLNKDDB-UHFFFAOYSA-N COc1ccc(cc1)C=C(C(=O)c1ccc(cc1O)OC)O
171 0.076923077 KFGFEKHSEPSVNO-AWEZNQCLSA-N COc1ccc(cc1)C2CC(=O)c3c(OC)cc(O)cc3O2
172 0.076923077 JNVXYCUYUJCFHK-HNNXBMFYSA-N COc1ccc(cc1)C2CC(=O)c3c(O2)ccc(O)c3OC
173 0.076923077 PVGRYICVBXLJGB-HNNXBMFYSA-N COc1cc(O)c2C(=O)CC(Oc2c1)c3ccccc3OC
174 0.076923077 CKEXCBVNKRHAMX-UHFFFAOYSA-N C1(OC)=CC2OC(C3C=CC(OC)=CC=3)CC(=O)C=2C(O)=C1
175 0.076923077 BEHFIWGOMWQJQZ-UHFFFAOYSA-N C1(O)=C(OC)C2OCC(C3C(O)=CC(OC)=CC=3)=CC=2C=C1
176 0.076923077 KFGFEKHSEPSVNO-UHFFFAOYSA-N C1C(O)=CC2OC(C3C=CC(OC)=CC=3)CC(=O)C=2C=1OC
177 0.076923077 LUBVTQDCBMZRBS-UHFFFAOYSA-N COc1cc(O)c(c(c1C=O)O)C(=O)CCc1ccccc1
178 0.075471698 KEAGVDFEWUYBPK-UHFFFAOYSA-N O=C(C1OC1c1ccc(c(c1)O)O)OCCc1ccccc1
179 0.075471698 ZBZYBAQRABRTKV-UHFFFAOYSA-N CCOC(=O)CCC(NC(=O)C1=CC=C(C=O)C=C1)C(=O)OCC
180 0.075471698 JRNSRTLQWPKQIJ-UHFFFAOYSA-N COC(=O)C1CC(CN(C1)C(=O)OCC1=CC=CC=C1)C(=O)OC
181 0.075471698 RJBUDMUKVGCHKZ-UHFFFAOYSA-N CCC1(CC)N=C(CC2=CC=CC=C2)SC2=CC=CC=C12
182 0.075471698 FPQTZPVKCREGLF-UHFFFAOYSA-N OC(C=CC(=O)C1=CC=C2OCOC2=C1)C(=O)N1CCCCC1
183 0.075471698 XMWUGYKYWMJNPX-UHFFFAOYSA-N COc1ccc(cc1)C1=COC2C(C1=O)C=C(C(=C2)O)OC
184 0.075471698 STWUEFUJTHGFMN-UHFFFAOYSA-N COc1cc(C=CC(=O)NC(=O)C=CC=C)cc(c1OC)OC
185 0.074074074 QJEKLVWUQDJCQE-UHFFFAOYSA-N O=C(C=Cc1cc(O)c(cc1O)O)OCCc1ccccc1
186 0.074074074 COUZOAATCDRXRK-UHFFFAOYSA-N O=C(C=Cc1cc(O)c(c(c1)O)O)OCCc1ccccc1
187 0.072727273 KEGGPKIRWQIHQT-UHFFFAOYSA-N CC(C)(C)OC(=O)C(CO)NC(=O)OCC1=CC=CC=C1
188 0.072727273 BLUFKOASZPTGNZ-GUFYHEMZSA-N CC(=O)OC1CN(CC1OC(=O)C)C(=O)C=Cc2ccccc2
189 0.072727273 GKNIUEBTGOANEL-KGLIPLIRSA-N COc1cc(O)c(C=O)c2O[C@@H](C[C@@H](O)c12)c3ccccc3
190 0.072727273 AGXYBWKXBGKLQP-UHFFFAOYSA-N O=C(C=Cc1ccc(c(c1)O)O)OCCOc1ccccc1
191 0.072727273 GLIFSOKVWZLIRL-UHFFFAOYSA-N CC(C)CC(NC(=O)OCC1=CC=CC=C1)C(O)C(O)=O
192 0.072727273 HBPDXBJOQBPACG-UHFFFAOYSA-N C=CCCN(C(=O)C=Cc1cc(OC)c(c(c1)OC)OC)C(=O)O
193 0.072727273 BLUFKOASZPTGNZ-FHQWLQQXSA-N CC(=O)OC1CN(CC1OC(=O)C)C(=O)C=Cc2ccccc2
194 0.071428571 ZDUHPZUNABSZRQ-UHFFFAOYSA-N CC(=O)CC(C1=C(O)C2C(OC1=O)C=CC=C2)c1ccco1
195 0.071428571 UMBFVTUGHKRXOW-UHFFFAOYSA-N O=C(C=Cc1ccc(c(c1)O)O)OCCC12C=CC=CC2O1
196 0.070175439 IYDALUYXSNTXNF-UHFFFAOYSA-N CNCCc1cc(O)c(cc1C(=O)Cc1ccc(c(c1)O)O)O
197 0.068965517 KPAIMZNQRSGSEQ-UHFFFAOYSA-N CCCCC(O)C(COS(O)(=O)=O)=CC1=CC=CC=C1
198 0.068965517 KRPWBDRPWQWCJT-LCYFTJDESA-N [H]\C(=C(/CCCCC)COS(O)(=O)=O)C1=CC(O)=CC=C1
199 0.06779661 OZKBMEPRZZYJCP-UHFFFAOYSA-N COc1cc(C=CC(=O)NCCC=CC(=O)O)cc(c1OC)OC
200 0.06779661 CEEWHAMHKUWUMK-UHFFFAOYSA-N CC(=O)OC1CCCN(C1OC(C)=O)C(=O)OCC1=CC=CC=C1
201 0.064516129 LRHWOJFUKDKSBT-KAMYIIQDSA-N [H]\C(=C(/CCCCCO)COS(O)(=O)=O)C1=CC=CC=C1
202 0.064516129 HQDQISYFQXRCLB-UHFFFAOYSA-N COc1cc2OC(CC(c2c(c1O)OC)N)c1ccc(cc1)O
203 0.064516129 YKTWUFCBQLLNCS-UHFFFAOYSA-N COC1=CC=C(OC)C(=C1)C1CCCC1CS(O)(=O)=O
204 0.064516129 YKTWUFCBQLLNCS-UHFFFAOYSA-N COC1=CC=C(OC)C(=C1)C1CCCC1CS(O)(=O)=O
205 0.064516129 XBKQLRPRXKVBHG-UHFFFAOYSA-N CCCCSCCC1(CC=C)C(=O)NC(=S)NC1=O
206 0.064516129 XBKQLRPRXKVBHG-UHFFFAOYSA-N CCCCSCCC1(CC=C)C(=O)NC(S)=NC1=O
207 0.0625 SUGCUZLVYGTWLA-UVTDQMKNSA-N [H]\C(=C(\CO)CCCC(C)OS(O)(=O)=O)C1=CC=CC=C1
208 0.0625 LYJZFCUQOWGAHF-KAMYIIQDSA-N [H]\C(=C(\CO)CCCCCOS(O)(=O)=O)C1=CC=CC=C1
209 0.041666667 WJCOVMMXCJSTCP-UHFFFAOYSA-N C1(OC)C=C2OC(O)(C3C=CC=CC=3)CC(=O)C2=C(O)C=1C
210 0.041666667 GTJNJTZVMPKMRD-UHFFFAOYSA-N C1(OC)C(C)=C2OC(O)(C3C=CC=CC=3)CC(=O)C2=C(O)C=1
211 0.041666667 XHPVKSBYQJUMTF-UHFFFAOYSA-N C1(OC)=CC(OC)=C(C2OC3C=C(OC)C(O)=CC=3C=2)C=C1
212 0.041666667 HRRAOGKGGZFKSW-ARJAWSKDSA-N COc1ccc(C=C/c2cc(O)c3OCOc3c2)cc1OC
213 0.041666667 IBYCYJFUEJQSMK-UHFFFAOYSA-N CCNC1=NC2=CC=C(Cl)C=C2C(C)(O1)C1=CC=CC=C1
214 0.041666667 NOWCRNXXBGFATM-UHFFFAOYSA-N COc1ccc(cc1)C1C(O)Oc2c(C1=O)c(C)cc(c2)O
215 0.041666667 XENGECOAJYASHF-UHFFFAOYSA-N COc1ccc(cc1)C1C(O)Oc2c(C1=O)ccc(c2)OC
216 0.041666667 KIKDCPYSYOMXEJ-SJCJKPOMSA-N COc1ccc2C3Oc4cc(OC)c(O)cc4C3COc2c1
217 0.041666667 ZFYUXBUQOXTKGV-UHFFFAOYSA-N COC1Oc2cc(O)ccc2C(=O)C1c1ccc(cc1)OC
218 0.041666667 GTJNJTZVMPKMRD-QGZVFWFLSA-N COc1cc(O)c2C(=O)CC(O)(Oc2c1C)c3ccccc3
219 0.041666667 KIKDCPYSYOMXEJ-SJKOYZFVSA-N COc1ccc2C3Oc4cc(OC)c(O)cc4C3COc2c1
220 0.041666667 VVPGAJNPGZZNBM-DLBZAZTESA-N COc1ccc2C3Oc4cc(OC)ccc4C3(O)COc2c1
221 0.041666667 FKBQZESMEWLFCO-UHFFFAOYSA-N Oc1ccc2c(c1)OCC1(C2c2c(C1)cc(c(c2C)O)O)O
222 0.041666667 OAXUINWYJACGMU-UHFFFAOYSA-N COC12COc3c(C2c2c(C1)cc(c(c2)O)O)ccc(c3)O
223 0.041666667 LSNMZGZCKCKOCN-UHFFFAOYSA-N Oc1ccc2c(c1)OCC1(C2c2cc(O)c(c(c2C1)C)O)O
224 0.041666667 RDWWRPSMRUBPHK-UHFFFAOYSA-N COc1cc2CC3(C(c2cc1O)c1ccc(cc1OC3)O)O
225 0.041666667 BVVNGKULSZBUPJ-UHFFFAOYSA-N COc1c(ccc(c1C)O)C(=O)CC(=O)c1ccc(cc1)O
226 0.041666667 OBCLDLVOACJYAT-UHFFFAOYSA-N COc1cc(O)cc(c1C(=O)CC(=O)c1ccc(cc1)O)C
227 0.041666667 BNPGHZOIGDZVPU-UHFFFAOYSA-N COc1cc(O)c(cc1C(=O)CC(=O)c1ccc(cc1)O)C
228 0.041666667 GCBADRSMMMEBOC-QGZVFWFLSA-N Cc1cc(O)cc2c1C(=O)c3c(O)c(CO)ccc3C2(C)O
229 0.041666667 LDSISSPVRGZWBG-UHFFFAOYSA-N COc1cc(OC)c2c(c1)OCC(=C2)c1ccc(cc1O)O
230 0.041666667 WJCOVMMXCJSTCP-KRWDZBQOSA-N COc1cc2OC(O)(CC(=O)c2c(O)c1C)c3ccccc3
231 0.041666667 MCVAANPKIGGVAL-APPDUMDISA-N COc1cc2OC[C@@H]3[C@@H](Oc4cc(O)ccc34)c2c(O)c1C
232 0.041666667 WFTSRWNFCSPOAG-UHFFFAOYSA-N COc1ccc(cc1O)c2oc3cc(OC)c(O)cc3c2C
233 0.041666667 SRLIVDZKWAZWFG-UHFFFAOYSA-N COc1cc(OC)c2c(c1)OC=C(C2)c1ccc(cc1O)O
234 0.041666667 SBTDMSXXILGYIF-UHFFFAOYSA-N COC1=Cc2c(C(C1)O)c(=O)cc(o2)c1ccc(cc1)OC
235 0.041666667 BMVVPGZAMMSACP-UHFFFAOYSA-N COC1C=C(O)c2c(C1)oc(cc2=O)c1ccc(cc1)OC
236 0.041666667 KZUWROKPMZSJPQ-TXCZRRACSA-N O[C@H]1[C@H]2O[C@H]2C3=C(OC(=CC3=O)CCc4ccccc4)[C@@H]1O
237 0.041666667 FLADMORRGKOTND-SNVBAGLBSA-N COc1cc(O)c2C(=O)C[C@@H](Cc2c1)c3ccc(O)c(O)c3
238 0.041666667 DASFXFQOTADKEI-INIZCTEOSA-N COCc1ccc(C=O)n1[C@@H](Cc2ccc(O)cc2)C(=O)OC
239 0.041666667 GZBVVMVTFXJGHM-UHFFFAOYSA-N COc1c(O)ccc2c1OC1C2COc2c1c(C)cc(c2)O
240 0.041666667 FSWPNWATPWCOIN-UHFFFAOYSA-N COC1=CC(=CC(OC)=C1)C(=O)C1=CC=C(OC(C)=O)C=C1
241 0.041666667 DJXCJBFCXJKLIJ-SJKOYZFVSA-N COc1ccc2C3Oc4cc(OC)cc(O)c4C3COc2c1
242 0.041666667 YNGUFTHOYVRQDO-INIZCTEOSA-N COc1ccc(cc1)C2OC(=O)c3c(OC)cc(OC)cc23
243 0.041666667 HIWOMGXGALUKFI-UHFFFAOYSA-N COc1ccc2c(c1)OCC1C2Oc2c1ccc(c2OC)O
244 0.041666667 ACALBTZOBDYVMD-UHFFFAOYSA-N OC(C(c1cccc(c1)C(=O)c1ccccc1)(C(=O)O)C)O
245 0.041666667 VQERUHAIQZALQZ-UHFFFAOYSA-N COC1=CC(=CCC1O)c1coc2c(c1=O)ccc(c2)OC
246 0.041666667 ADPXCZDPUSAENM-UHFFFAOYSA-N COc1ccc(c(c1)O)c1oc2c(c1)cc(c(c2C)OC)O
247 0.041666667 UAHQWIALBZLXHK-UHFFFAOYSA-N COc1ccc(c(c1)O)c1oc2c(c1C)cc(c(c2)OC)O
248 0.041666667 LXQYRPXQHLYDTH-UHFFFAOYSA-N COc1ccc(c(c1)O)c1cc2c(o1)cc(c(c2C)O)OC
249 0.041666667 YGWSBXVUVPXDLA-UHFFFAOYSA-N COc1ccc(c(c1)O)c1cc2c(o1)cc(c(c2)OC)OC
250 0.041666667 NOOSMUUIHMASER-UHFFFAOYSA-N COc1cc(C)c(c(c1)O)c1cc2c(o1)cc(c(c2)O)OC
251 0.041666667 XZPZWEKWURJPDX-UHFFFAOYSA-N COc1cc2oc(cc2cc1O)c1ccc(c(c1O)C)OC
252 0.041666667 DYXOSGAYZCNLMJ-UHFFFAOYSA-N COc1cc(O)c(cc1C)c1cc2c(o1)cc(c(c2)O)OC
253 0.041666667 SQCYNSLIBXNEBR-UHFFFAOYSA-N COc1cc(cc(c1OC)OC)C(=O)NCc1ccc(cc1)O
254 0.041666667 YLCQILCDABEGLN-UHFFFAOYSA-N COc1cc(OC)c(c2c1cc(o2)c1cc(O)cc(c1)O)C
255 0.041666667 QJYRVDKCUSOFKT-UHFFFAOYSA-N COc1cc(OC)cc2c1c(C)c(o2)c1cc(O)cc(c1)O
256 0.041666667 YYPDUQTUWIOVAI-UHFFFAOYSA-N COc1c(C)c(OC)cc2c1cc(o2)c1cc(O)cc(c1)O
257 0.041666667 KRHPAJGMFMSJFG-UHFFFAOYSA-N COc1ccc(cc1)C1C(=O)Oc2c(C1(C)O)ccc(c2)O
258 0.041666667 OVOQBWLEGVFFND-UHFFFAOYSA-N COc1ccc(cc1)c1coc2c(c1=O)CC(C(=C2)O)OC
259 0.041666667 ZVUMNQBSQOMEME-UHFFFAOYSA-N COC1=Cc2c(CC1O)occ(c2=O)c1ccc(cc1)OC
260 0.041666667 QOADMOCKMSBEPF-UHFFFAOYSA-N O=C(c1ccccc1)OC1CC2CCC(C1(C(O)O)C(=O)O)N2C
261 0.041666667 IXNQKNGDBLDBQK-UHFFFAOYSA-N COc1c(ccc(c1O)OC)C1=COc2c(C1)ccc(c2)O
262 0.041666667 QJMKZHNAVLJIBG-UHFFFAOYSA-N ClC1=CC=CC=C1N1CCN(CC1)C(=O)C1=CC=CC=C1
263 0.041666667 GMFXKTPSYBSNQM-UHFFFAOYSA-N COC1=C(OCC2=CC=CC=C2)C=C(CC(=O)C(O)=O)C=C1
264 0.041666667 CCMIWMVOYLQPGU-UHFFFAOYSA-N NC1=NC(=O)C2=C(N(CC3=CC=CC=C3)NC2=N1)C1=CC=CC=C1
265 0.041666667 ZHWSMZIPTHEVFQ-UHFFFAOYSA-N CC1=CC=C(C=C1)N1C(=O)C2=CC=CC=C2NC1(C)CCl
266 0.041666667 NIHAEKBRSKEYEJ-UHFFFAOYSA-N CCOC1=CC2=C(OCO2)C=C1CC1=CC2=C(OCO2)C=C1
267 0.041666667 YBPFUQMJALVNAF-UHFFFAOYSA-N ClC1=CC=CC(=C1)N1CCN(CC1)C(=O)C1=CC=CC=C1
268 0.041666667 AZGRQTIQIDZZBP-UHFFFAOYSA-N COC1=CC=C(C=C1)C1=NC(N=N)N(NC(=O)C2=CC=CC=C2)C=C1
269 0.041666667 PMCHYQBCKYTKGR-UHFFFAOYSA-N O1C2=CC=CC=C2C=C[Si]1(C1=CC=CC=C1)C1=CC=CC=C1
270 0.041666667 QKTGRHAGQYQUJE-UHFFFAOYSA-N C(C1=CC=CC=C1)C1(CC2=CC=CC=C2)SCCCS1
271 0.041666667 YBJCOYYAEPJXRS-UHFFFAOYSA-N CC1=CC(=CC=C1)N1CC(=O)N=C1NC1=NC(C)=CC(C)=N1
272 0.041666667 LCEZYCSYLHPTHC-UHFFFAOYSA-N COC1=CC=C(NC2=C3C=NN(C3=NC=N2)C2=CC=CC=C2)C=C1
273 0.041666667 JTEWTRNUWVJWKQ-UHFFFAOYSA-N COC1=CC=CC=C1NC1=C2C=NN(C2=NC=N1)C1=CC=CC=C1
274 0.041666667 UEOFECQMBDNUQK-UHFFFAOYSA-N S=C(N(CC1=CC=CC=C1)CC1=CC=CC=C1)C1=CC=CC=C1
275 0.041666667 BOQCORYQJJYJTF-UHFFFAOYSA-N COC(=O)C1=CC(=CC(OCC2=CC=CC=C2)=C1)C(=O)OC
276 0.041666667 HXQGJLZXQGNWMG-UHFFFAOYSA-N CC1=CC=C(C=C1)C1(SCCCS1)C1=CC=C(C)C=C1
277 0.041666667 RXCCFFBJDDOUPF-UHFFFAOYSA-N COC1=CC=C(C=C1)C1OC2=CC(OC)=CC(OC)=C2C1=O
278 0.041666667 HXQLCEYDWVQIBB-UHFFFAOYSA-N COC1=CC=C(C2OC(=O)C3=C(OC)C=CC=C23)C(OC)=C1
279 0.041666667 PIUMQDGJHVKPCI-UHFFFAOYSA-N COC(=O)C1=CC=CC=C1C1=CC(OC)=C(OC)C=C1C=O
280 0.041666667 BTSOQKYRCHDSCC-UHFFFAOYSA-N O=C1C(C#N)C(=NCC2=CC=CC=C2)C(C#N)=C2C=CC=CN12
281 0.041666667 WFXRRZCUQPMBHJ-UHFFFAOYSA-N C(SC1=C2C=CC=CC2=CC2=CC=CC=C12)C1=CC=CC=C1
282 0.041666667 HHWWCMSNKNXPMG-UHFFFAOYSA-N CC(C)SC1=CC(SC(C)C)=CC(SC(C)C)=C1
283 0.041666667 PMXOASNGMJAYTN-UHFFFAOYSA-N FC1=CC2=C(NC3=C2CN(CCC2=CC=NC=C2)CC3)C=C1
284 0.041666667 PMXOASNGMJAYTN-UHFFFAOYSA-N FC1=CC2=C(NC3=C2CN(CCC2=CC=NC=C2)CC3)C=C1
285 0.041666667 NTQWRKGYAPEFTH-UHFFFAOYSA-N CC(C)CC(NC(=O)C1=CC=CC=C1)C1=NC(Cl)=CC(C)=N1
286 0.041666667 JOPVBIJXAWCVET-UHFFFAOYSA-N COC1=CC=CC=C1NC1=CN=C2N(N=CC2=N1)C1=CC=CC=C1
287 0.041666667 HFZCVCHKWVQQNU-UHFFFAOYSA-N COC1=CC=CC2=C1C1=C(OC)C(OC)=C(OC)C=C1C2=O
288 0.041666667 DGSYESOJKSVYRY-UHFFFAOYSA-N CCCCNC1=NC=C(C#N)C(NC(=O)C2=CC=CC=C2)=N1
289 0.041666667 VZGDVVYGRIUWEA-UHFFFAOYSA-N CC1=CC(=O)N(CC2=CC3=CC=CC=C3C=C2)C2=C1C=C(F)C=C2
290 0.041666667 HNLWXHFLXLLBON-UHFFFAOYSA-N CCC(C)N(C(C)CC)C(=S)SCC1=CC=CC=C1
291 0.041666667 VEURNDDZNDNAKO-UHFFFAOYSA-N CN1C(C2=CC=CC=C2)P(=O)(N(C)C1=O)C1=CC=CC=C1
292 0.041666667 GVQBMABOIJEXFI-UHFFFAOYSA-N OC(COC1=CC=CC=C1C=O)COC1=CC=CC=C1C=O
293 0.041666667 XESOFFCUZUTHQC-UHFFFAOYSA-N CCCCN(C(=O)C1=CC=CC=C1)C1=CC=C(S1)C1=CC=CC=C1
294 0.041666667 JODDLEHSDPHMNZ-UHFFFAOYSA-N FC1=CC=C(C=C2C3=CC=CC=C3C(=O)C3=CC=CC=C23)C=C1
295 0.041666667 PMXOASNGMJAYTN-UHFFFAOYSA-N FC1=CC2=C(NC3=C2CN(CCC2=CC=NC=C2)CC3)C=C1
296 0.041666667 ATKZONNUYVPZTJ-UHFFFAOYSA-N COC1=CC=CC(C(=O)C2=CC=CC=C2OC(C)=O)=C1OC
297 0.041666667 BVJVSROPLWWXBG-UHFFFAOYSA-N COC1=CC=CC(OC)=C1C(=O)C1=CC=CC=C1OC(C)=O
298 0.041666667 SUXCVSGIOZLPLX-UHFFFAOYSA-N COC1=C(OC)C=C(C=C1)C(=O)C1=CC=CC=C1OC(C)=O
299 0.041666667 CJFMODMURUVMTE-UHFFFAOYSA-N COC1=CC(=CC(OC)=C1)C(=O)C1=CC=CC=C1OC(C)=O
300 0.041666667 URTSFHCTDKBGFC-UHFFFAOYSA-N COC1=CC=CC(OC)=C1C(=O)C1=CC(OC(C)=O)=CC=C1
301 0.041666667 UQYNNGFKYHWLDA-UHFFFAOYSA-N COC1=CC=CC(C(=O)C2=CC=C(OC(C)=O)C=C2)=C1OC
302 0.041666667 NPAOYHAYSLKSGM-UHFFFAOYSA-N COC1=CC=CC(OC)=C1C(=O)C1=CC=C(OC(C)=O)C=C1
303 0.041666667 OAMCZSMFDRTMOM-UHFFFAOYSA-N CC1=C(NC2=NC=CC(=N2)N2C=NC3=CC=CC=C23)C=C(O)C=C1
304 0.041666667 RMVSRYRNISQHES-UHFFFAOYSA-N CC1=C(NC2=NC(=NC=C2)N2C=NC3=CC=CC=C23)C=C(O)C=C1
305 0.041666667 YNGUFTHOYVRQDO-UHFFFAOYSA-N COC1=CC=C(C=C1)C1OC(=O)C2=C(OC)C=C(OC)C=C12
306 0.041666667 VHENNGKCCKIURS-UHFFFAOYSA-N COC(C[N+]([O-])=O)C1=CC=C(OC)C(OCC2=CC=CC=C2)=C1
307 0.041666667 KXXJOEOUYMKMJN-UHFFFAOYSA-N COC1C=CC23C(C1)NCC3(O)OCc1c2cc2OCOc2c1
308 0.041666667 RDWWRPSMRUBPHK-DLBZAZTESA-N COc1cc2CC3(O)COc4cc(O)ccc4C3c2cc1O
309 0.041666667 YNQQQYOFVFYADI-UHFFFAOYSA-N ClCCCOC1=NN(CC2=CC=CC=C2)C2=CC=CC=C12
310 0.041666667 OFOLYIFDVXMXQP-UHFFFAOYSA-N COC(=O)C1=C(C(=O)C2=CC=CC=C2)C(OC)=CC(OC)=C1
311 0.041666667 YNQQQYOFVFYADI-UHFFFAOYSA-N ClCCCOC1=NN(CC2=CC=CC=C2)C2=CC=CC=C12
312 0.041666667 FGHKAQXSLCSTGT-UHFFFAOYSA-N CC(=NC1=CC=C(C)C=C1)C(Cl)C(=O)NC1=CC=CC=C1
313 0.041666667 HWVNYWUSFKCUAI-UHFFFAOYSA-N COCC1=C(OC2=C1C=CC(OC)=C2)C1=C(O)C=C(O)C=C1
314 0.041666667 VVPGAJNPGZZNBM-SJORKVTESA-N COC1=CC2=C(C=C1)[C@@H]3[C@](CO2)(C4=C(O3)C=C(C=C4)OC)O
315 0.041666667 LKKRRBUXCKCFSA-UHFFFAOYSA-N COC(=O)C1=CC=CC=C1C(=O)C1=C(OC)C=CC=C1OC
316 0.041666667 VUYGFCNDNCAYOK-UHFFFAOYSA-N C=C(CCSC1=CC=CC=C1)CCSC1=CC=CC=C1
317 0.041666667 SJLHMPKOJFHXQA-PWBULWKKSA-N CN1CC2(O)OCc3cc4OCOc4cc3C25C=CC(O)CC15
318 0.041666667 PRIAJRUFZKQNJZ-UHFFFAOYSA-N COc1cc(cc(c1)OC)OC(=CC(=O)O)c1ccccc1
319 0.041666667 ZHGVXMLALDQOSN-UHFFFAOYSA-N CC1N(Cc2ccccc2)Cc2cc(Cl)ccc2NC1=O
320 0.041666667 SJLHMPKOJFHXQA-GNCDUGFZSA-N CN1CC2(O)OCc3cc4OCOc4cc3C25C=CC(O)CC15
321 0.041666667 KIKDCPYSYOMXEJ-UHFFFAOYSA-N COC1=CC2=C(C=C1)C1OC3=CC(OC)=C(O)C=C3C1CO2
322 0.041666667 RDWWRPSMRUBPHK-IAGOWNOFSA-N COc1cc2CC3(O)COc4cc(O)ccc4C3c2cc1O
323 0.041666667 JOFKFLIUDORBQV-UHFFFAOYSA-N COC1=CC=CC(=C1)C1=NN=C2C=CC(=NN12)N1CCCC1
324 0.041666667 QYLVHPJBLFLPNS-UHFFFAOYSA-N COC1=CC(=C(C=O)C=C1)C1=CC(OC)=C(OC)C=C1C=O
325 0.041666667 XQELUVLZEBMNPU-UHFFFAOYSA-N COc1cc(OC(=C)c2ccccc2)c(c(c1)OC)C(=O)O
326 0.041666667 XFPYZAKQILECFU-UHFFFAOYSA-N COC1=C2OC(=C(OC)C(=O)C2(O)CC=C1)C1=CC=CC=C1
327 0.041666667 RNHMENCCVPUKOB-UHFFFAOYSA-N COC1=CC(O)=C(C(=O)CC(=O)C2=CC=CC=C2)C(OC)=C1
328 0.041666667 VVPGAJNPGZZNBM-UHFFFAOYSA-N COC1=CC2=C(C=C1)C1(O)COC3=C(C=CC(OC)=C3)C1O2
329 0.041666667 SPNLEVRDOJTHOX-UHFFFAOYSA-N COc1cc(OC)c2c(c1)OC(CC2=O)(O)c1ccccc1
330 0.041666667 GCBADRSMMMEBOC-UHFFFAOYSA-N CC1=CC(O)=CC2=C1C(=O)C1=C(C=CC(CO)=C1O)C2(C)O
331 0.041666667 DJXCJBFCXJKLIJ-UHFFFAOYSA-N C1(OC)=CC2OCC3C4C(O)=CC(OC)=CC=4OC3C=2C=C1
332 0.040816327 KRIKOMWZCFNKCP-UHFFFAOYSA-N COC1=CC=C(C=C1)N=NC1=C(C)N(N=C1C)C(=O)C1=CC=NC=C1
333 0.040816327 AOJJPWVAHMIAMP-ZDUSSCGKSA-N COc1c(O)cc2OC(CC(=O)c2c1OC)c3ccccc3
334 0.040816327 PYIXHKGTJKCVBJ-NSHDSACASA-N COc1cc2OCOc2cc1C3COc4cc(O)ccc4C3
335 0.040816327 FAUVORGACLCWKX-LBPRGKRZSA-N COc1cc2OC(CC(=O)c2c(O)c1OC)c3ccccc3
336 0.040816327 PXXBLQJTYZEZCN-UHFFFAOYSA-N COC1=CC(OCC(=O)NC2=CC(OC)=CC(OC)=C2)=CC=C1
337 0.040816327 FAUVORGACLCWKX-GFCCVEGCSA-N COc1cc2O[C@H](CC(=O)c2c(O)c1OC)c3ccccc3
338 0.040816327 YERZALYPJSHKBR-UHFFFAOYSA-N COC1=CC(OC)=C(C=C1)C(=O)C1=CC=CC=C1OC(C)=O
339 0.040816327 OPJCEQVOQZLOKQ-UHFFFAOYSA-N COC(=O)C(OC1=CC(C=O)=CC=C1OC)C1=CC=CC=C1
340 0.040816327 RLMMCWWHALGBRA-UHFFFAOYSA-N COC1=CC=C(C=C1)C1=C(OC)C=C2C(=O)CC(O)C=C2O1
341 0.040816327 BQADRZHPZVQGCW-UHFFFAOYSA-N CC(C)(C)OC(=O)NC(CO)C(=O)OCC1=CC=CC=C1
342 0.040816327 DYFHMWGOGLVKJW-UHFFFAOYSA-N COC1=CC(C(=O)C2=CC=CC=C2OC(C)=O)=C(OC)C=C1
343 0.040816327 BIISUCYHADWURU-UHFFFAOYSA-N COC1=CC2(C(C(=C1)OC)C(=O)C=C(O2)c1ccccc1)O
344 0.040816327 AZTRITPMWHSZNR-UHFFFAOYSA-N CCOC(=O)C1=CC=C(C=C1)N1NC2=NC(N)=NC(=O)C2=N1
345 0.040816327 ISCPERRDBYXMEF-UHFFFAOYSA-N COc1c2OC3C(c2cc(c1O)C)COc1c3ccc(c1)O
346 0.040816327 FAUVORGACLCWKX-UHFFFAOYSA-N C1(OC)=CC2OC(C3C=CC=CC=3)CC(=O)C=2C(O)=C1OC
347 0.040816327 GHTMZKMSGXXDAX-CYBMUJFWSA-N COc1ccc(cc1)C2CC(=O)Oc3cc(OC)cc(O)c23
348 0.040816327 BMVQVFZWBZFZQG-NVXWUHKLSA-N COC1C(OC2=C1C(=O)c3cc(OC)ccc3C2=O)C(=C)C
349 0.040816327 WRMOGESZDCMVNC-UHFFFAOYSA-N COC(=O)C1=C(OCC2=CC=CC=C2)C=CC(OC(C)=O)=C1
350 0.040816327 FAEPGUYHVPROLX-UHFFFAOYSA-N CC(OC1=C(C=O)C=CC(OCC2=CC=CC=C2)=C1)C(O)=O
351 0.040816327 BQADRZHPZVQGCW-UHFFFAOYSA-N CC(C)(C)OC(=O)NC(CO)C(=O)OCC1=CC=CC=C1
352 0.040816327 BMVQVFZWBZFZQG-RDJZCZTQSA-N COC1C(OC2=C1C(=O)c3cc(OC)ccc3C2=O)C(=C)C
353 0.040816327 MIHCWPIVGPBWIG-UHFFFAOYSA-N COC1=CC(OC)=C(C=C1)C(=O)C1=CC=C(OC(C)=O)C=C1
354 0.040816327 PYIXHKGTJKCVBJ-UHFFFAOYSA-N C1(O)C=CC2CC(C3C=C4OCOC4=CC=3OC)COC=2C=1
355 0.04 SDSNOOUQLDLHRH-UHFFFAOYSA-N CCOC(=O)OC1=C(C=O)C=CC=C1OCC1=CC=CC=C1
356 0.04 APVBZIOLJVJCLT-UHFFFAOYSA-N CN(C(CC1=CC=C(O)C=C1)C(O)=O)C(=O)OC(C)(C)C
357 0.04 WXCYAXOWHICNKA-UHFFFAOYSA-N NC1C=CC=CC1C(=O)OCC1C2OC3(C(O2)(CC1C(=O)C3)O)C
358 0.04 VPGMCCIECGDASG-UHFFFAOYSA-N C1(OC)=C(OC)C2OC(C3C=CC=CC=3)CC(=O)C=2C(O)=C1
359 0.04 QNRBLFYIKWGLSZ-UHFFFAOYSA-N CN(C)N=NC1=CC=C(C=C1)C(=O)N=NCC1=CC=CC=C1
360 0.04 XVCRDIQXUUPWPZ-UHFFFAOYSA-N C1(OC)=CC2OC(C3C=CC=CC=3)CC(=O)C=2C(OC)=C1O
361 0.04 GBKRXXWMGNSTGL-UHFFFAOYSA-N COc1cc(C2=Cc3ccc(O)cc3OC2)c(OC)cc1O
362 0.04 DIYDDJNMKANSMJ-UHFFFAOYSA-N NC1CC=C(C=C1)C(=O)OCC1C2OC3(C(O2)(CC1C(=O)C3)O)C
363 0.04 REBBZOCNEVVAPX-UHFFFAOYSA-N C1(OC)=CC2OC(C3C=CC(O)=CC=3)CC(=O)C=2C(OC)=C1
364 0.04 MADDYFAJSUAVJV-UHFFFAOYSA-N CCCSC1=NC(=O)C2C=NN(C2=N1)C1=CC=C(C)C=C1
365 0.04 VZZLCBKDUFUIRL-UHFFFAOYSA-N Oc1ccc(cc1)C1CC(=O)C2=C(O1)C(C)C(C(=C2O)C)(N)O
366 0.04 VPGMCCIECGDASG-ZDUSSCGKSA-N COc1cc(O)c2C(=O)CC(Oc2c1OC)c3ccccc3
367 0.04 XQFOJEJSFFKOCN-LBPRGKRZSA-N COC1=C(OC)C(=O)C(=CC1=O)C(C=C)c2ccc(O)cc2
368 0.04 FMFUWFYPONWFSJ-UHFFFAOYSA-N C(CSCC1=CC=CC=C1)NCCSCC1=CC=CC=C1
369 0.04 SONYXKDIIZEDNN-UHFFFAOYSA-N COC1=C(O)C=CC(C=CC(=O)C2=CC(O)=CC=C2)=C1OC
370 0.04 CSMZREZNTAJKEO-UHFFFAOYSA-N COC1=C(O)C=C2C(=O)CC(OC2=C1OC)C1=CC=CC=C1
371 0.04 REBBZOCNEVVAPX-AWEZNQCLSA-N COc1cc(OC)c2C(=O)CC(Oc2c1)c3ccc(O)cc3
372 0.04 WUSDEXXUMXDKBQ-UHFFFAOYSA-N CC(C)(C)OC(=O)NCC(OCC1=CC=CC=C1)C(O)=O
373 0.04 APVBZIOLJVJCLT-UHFFFAOYSA-N CN(C(CC1=CC=C(O)C=C1)C(O)=O)C(=O)OC(C)(C)C
374 0.04 QBVAHQKQNDXQST-UHFFFAOYSA-N COC1=C(OC)C2=C(C=C1)C(=O)CC(O2)C1=CC(O)=CC=C1
375 0.04 XPVVXQAJUDIGAJ-LBPRGKRZSA-N COc1cc(OC)c2OC(CC(=O)c2c1O)c3ccccc3
376 0.04 XVCRDIQXUUPWPZ-LBPRGKRZSA-N COc1cc2OC(CC(=O)c2c(OC)c1O)c3ccccc3
377 0.04 CURRALXVCQCJRK-UHFFFAOYSA-N CCOC(CN(C1=CC(OC)=CC=C1)S(C)(=O)=O)OCC
378 0.04 JZZSBDFSIVHTTG-UHFFFAOYSA-N CCOC(CN(C1=CC=CC=C1OC)S(C)(=O)=O)OCC
379 0.04 UJLSPRKZZUTMBG-UHFFFAOYSA-N CC(=O)CC(c1c(=O)oc2c(c1O)CCC=C2)c1ccco1
380 0.04 JICUYFPHCQPXNY-HNNXBMFYSA-N COc1ccc2C(=O)CC(Oc2c1OC)c3ccc(O)cc3
381 0.04 PUURHSFOWZMNKA-UHFFFAOYSA-N CCC1=C(C(=O)c2ccc(cc2)O)C2(C(=CC=CC2O)O1)O
382 0.04 XQFOJEJSFFKOCN-GFCCVEGCSA-N C1(OC)C(=O)C=C([C@@]([H])(C2C=CC(O)=CC=2)C=C)C(=O)C=1OC
383 0.04 JICUYFPHCQPXNY-UHFFFAOYSA-N COC1=C(OC)C2=C(C=C1)C(=O)CC(O2)C1=CC=C(O)C=C1
384 0.04 VPGMCCIECGDASG-CYBMUJFWSA-N COc1cc(O)c2C(=O)C[C@@H](Oc2c1OC)c3ccccc3
385 0.04 JSRZDPROOJRCNF-UHFFFAOYSA-N OC(CCC1=CC(O)=C(O)C=C1)=NCCC1=CC(O)=C(O)C=C1
386 0.039215686 PCKKNWLSHJASTD-UHFFFAOYSA-N CCOC(=O)C1=CC=C(C=C1)C1=CC(=CC(OC)=C1)C(O)=O
387 0.039215686 ZBWAEMVQQUEGRX-UHFFFAOYSA-N CCOC(=O)C1=CC=C(C=C1)C1=CC(OC)=C(C=C1)C(O)=O
388 0.039215686 ULIUQVRAYLOAOJ-UHFFFAOYSA-N CN(C)CCC=C1C2=CC=CC=C2SC2=CC=C(C)C=C12
389 0.039215686 UQMMEMCMQWHTFZ-UHFFFAOYSA-N FC(F)(F)C(=O)N(CCC1OCCCO1)CC1=CC=CC=C1
390 0.039215686 CRCPVBJGMNNHDJ-UHFFFAOYSA-N O=C(C=CC1=CC2(C(C=C1)(O2)O)O)OCCc1ccccc1
391 0.039215686 DMBKPDOAQVGTST-UHFFFAOYSA-N CC(C)(C)OC(=O)NC(COCc1ccccc1)C(O)=O
392 0.039215686 IERGURVELWCYAW-LLVKDONJSA-N COc1ccc(CC2COc3cc(O)cc(O)c3C2=O)cc1
393 0.039215686 FPEWJDXCHAXYMI-UHFFFAOYSA-N COC(=O)C1C2CCC(CC1OC(=O)C1=CC=CC=C1)N2C=O
394 0.039215686 FIOYSXHNQSFGHW-UHFFFAOYSA-N COc1ccc(cc1)C(C(C(=O)O)CN1CCOCC1)O
395 0.039215686 NQIFXJSLCUJHBB-UHFFFAOYSA-N COC(=O)C(CC1=CC=C(O)C=C1)NC(=O)OC(C)(C)C
396 0.039215686 DMBKPDOAQVGTST-UHFFFAOYSA-N CC(C)(C)OC(=O)NC(COCc1ccccc1)C(O)=O
397 0.039215686 UGDWXMZDIGNSRO-ZDUSSCGKSA-N COc1cc(O)cc2O[C@@H](CCc12)c3ccc4OCOc4c3
398 0.039215686 DMBKPDOAQVGTST-UHFFFAOYSA-N CC(C)(C)OC(=O)NC(COCc1ccccc1)C(O)=O
399 0.039215686 JAQHHCMWNYDFIP-UHFFFAOYSA-N CCOC(CN(C1=CC=C(OC)C=C1)S(C)(=O)=O)OCC
400 0.039215686 JUXTVSIDLXEBJM-UHFFFAOYSA-N CC1=C(O)C(C)=C2OC(CC(=O)C2=C1O)C1=CC(O)=CC=C1
401 0.039215686 DYHOLQACRGJEHX-UHFFFAOYSA-N CC1=C(O)C(C)=C2OC(CC(=O)C2=C1O)C1=CC=C(O)C=C1
402 0.039215686 MVLNRAIYCOGRPD-UHFFFAOYSA-N CC1=C(O)C(CO)=C(O)C2=C1OC(CC2=O)C1=CC=CC=C1
403 0.039215686 SOKJFSQGBKBOSR-UHFFFAOYSA-N CC1=C(O)C(CO)=C2OC(CC(=O)C2=C1O)C1=CC=CC=C1
404 0.039215686 XKILLNRKSNUJNE-UHFFFAOYSA-N Oc1ccc(cc1)C1CC(=O)C2C(O1)(N)C(=C(C(=C2O)C)O)C
405 0.039215686 NQIFXJSLCUJHBB-UHFFFAOYSA-N COC(=O)C(CC1=CC=C(O)C=C1)NC(=O)OC(C)(C)C
406 0.039215686 RZOUYSPBFMUBEN-UHFFFAOYSA-N CC(=O)CC(c1c(=O)oc2c(c1O)C=CCC2)c1ccco1
407 0.039215686 IERGURVELWCYAW-NSHDSACASA-N COc1ccc(CC2COc3cc(O)cc(O)c3C2=O)cc1
408 0.039215686 DYHOLQACRGJEHX-ZDUSSCGKSA-N CC1=C(C2=C(C(=C1O)C)O[C@@H](CC2=O)C3=CC=C(C=C3)O)O
409 0.038461538 WOGYXYDORXIAGE-UHFFFAOYSA-N CC1=C(O)C(C)=C2OC(CC(=O)C2=C1O)C1=CC=CC=C1O
410 0.038461538 LNRAFJFUMJDPEP-AWEZNQCLSA-N COc1cc2OC(CC(=O)c2c(O)c1C)c3ccc(O)cc3
411 0.038461538 YGPRVWCIFQYDMI-UHFFFAOYSA-N CCCCCCC(Cl)CNS(=O)(=O)C1=CC=C(C)C=C1
412 0.038461538 OSEZAUXNHYXVNS-UHFFFAOYSA-N O=C1OC2C(C1COC(=O)c1ccccc1)C#CC(C2)(C)O
413 0.038461538 LNRAFJFUMJDPEP-CQSZACIVSA-N C1(OC)C=C2O[C@@H](C3C=CC(O)=CC=3)CC(=O)C2=C(O)C=1C
414 0.038461538 LNRAFJFUMJDPEP-UHFFFAOYSA-N COc1cc2OC(CC(=O)c2c(c1C)O)c1ccc(cc1)O
415 0.038461538 URJNPCRTQLXDBY-UHFFFAOYSA-N CC1OC(C)(C)OC1COS(=O)(=O)C1=CC=C(C)C=C1
416 0.038461538 ONQJWNUBKOGDHF-UHFFFAOYSA-N COC1=CC(C=O)=CC=C1OCCNC(=O)OC(C)(C)C
417 0.038461538 CODMKWVXOBTMKC-UHFFFAOYSA-N CCOC1=CC(NC(=O)OC(C)C)=CC(C=O)=C1OCC
418 0.038461538 IWKRVNIIELWFMT-UHFFFAOYSA-N CCOC(=O)C1=CC=C(C=C1)C1=C(C=C(OC)C=C1)C(O)=O
419 0.038461538 REJGIEGPDXNLFE-UHFFFAOYSA-N CCC1=C(C(=O)c2ccc(cc2)O)C2=CC=CC(C2(O1)O)O
420 0.038461538 LVGODDJKTQMJGR-UHFFFAOYSA-N OC(C(C(C(O)=O)C1=CC=CC=C1)C1=CC=CC=C1)C(O)=O
421 0.038461538 SLKIIKQMXLBVTD-HNNXBMFYSA-N COc1cc(O)c2C(=O)CC(Oc2c1C)c3ccc(O)cc3
422 0.038461538 SLKIIKQMXLBVTD-UHFFFAOYSA-N C1(OC)C(C)=C2OC(C3C=CC(O)=CC=3)CC(=O)C2=C(O)C=1
423 0.038461538 WOGYXYDORXIAGE-ZDUSSCGKSA-N Cc1c(O)c(C)c2OC(CC(=O)c2c1O)c3ccccc3O
424 0.038461538 VNIUUXAOFGBCQC-UHFFFAOYSA-N C=CCNC(=O)NP(=O)(C1=CC=CC=C1)C1=CC=CC=C1
425 0.037735849 NXSQTPYLLPZLCM-UHFFFAOYSA-N CCOC(=O)OC1=C(OC)C=C(C=C1)C(=O)NCC(C)C
426 0.037735849 YQJYICMLXIPBTJ-UHFFFAOYSA-N N#CCCCCCCP(C1=CC=CC=C1)C1=CC=CC=C1
427 0.037735849 PDJWXDTUPQJHIE-UHFFFAOYSA-N CCOC(OCC)N1N=CN=C1NC(=S)NCC1=CC=CC=C1
428 0.037735849 WNEQHZQQABKEQP-UHFFFAOYSA-N CC1(C)OC2(CC(O)C(O)C(C2)OC(=O)C2=CC=CC=C2)C(O)=N1
429 0.037735849 KGAWRWQNTRNZSG-AATRIKPKSA-N COc1cc(C=CC(=O)OCCN(C)C)cc(OC)c1O
430 0.037735849 YDNPHAAVMMJDAR-UHFFFAOYSA-N CC(=O)CC(c1c(=O)oc2c(c1O)cccc2)C1=CCCO1
431 0.037735849 SHJLZOSBYIZAPB-HNNXBMFYSA-N COc1c(O)ccc(C2Oc3ccc(O)cc3C=C2)c1OC
432 0.037735849 YOFKHNYLVUNAQT-UHFFFAOYSA-N CC(=O)CC(c1c(=O)oc2c(c1O)cccc2)C1CC=CO1
433 0.037735849 CNJOJYZDMBPQTJ-UHFFFAOYSA-N O=C(CCC(=O)c1ccc2OCOc2c1)C(=O)N3CCCCC3
434 0.037735849 KGAWRWQNTRNZSG-UHFFFAOYSA-N COc1cc(C=CC(=O)OCCN(C)C)cc(OC)c1O
435 0.037037037 UVIGAGVVSYYJTQ-UHFFFAOYSA-N CCOC(=O)C1=C(OCC)C=CC(NC(=O)OC(C)C)=C1
436 0.037037037 YQJIFSJSSWETJT-UHFFFAOYSA-N NC(CC1=CC=C(O)C(O)=C1)C(=O)OCCOC1=CC=CC=C1
437 0.037037037 BJJFYNLYABNPSS-NSHDSACASA-N C1(OC)C(=O)C=C([C@]([H])(C2C=C(O)C(OC)=CC=2)C=C)C(=O)C=1
438 0.037037037 NPZRWPJZLLYQSM-UHFFFAOYSA-N C(C1CCCC1)C(SC1=CC=CC=C1)=CC1=CN=CC=C1
439 0.036363636 TXDGEONUWGOCJG-UHFFFAOYSA-N CC(C)(C)OCC(N=C(O)OCC1=CC=CC=C1)C(O)=O
440 0.036363636 VHRKWOLYJLHEFT-UHFFFAOYSA-N CCOC(=O)C(CC(=O)C1=CC=CC=C1)(NC(C)=O)C(=O)OCC
441 0.036363636 TXDGEONUWGOCJG-UHFFFAOYSA-N CC(C)(C)OCC(N=C(O)OCC1=CC=CC=C1)C(O)=O
442 0.036363636 FNEKXKSALYUCNS-UHFFFAOYSA-N O=C(C=Cc1ccc(c(c1O)O)O)OCCc1ccccc1
443 0.036363636 OZIGNWQWGOUFQD-UHFFFAOYSA-N COC(CC1OCC(CO1)NC(=O)C1=CC=CC=C1)OC
444 0.036363636 TXDGEONUWGOCJG-UHFFFAOYSA-N CC(C)(C)OCC(N=C(O)OCC1=CC=CC=C1)C(O)=O
445 0.035714286 ARXCMFYWRRNRRE-UHFFFAOYSA-N COC1=CC(OCC(=O)NC(CC(C)C)C(O)=O)=CC=C1
446 0.035714286 MYQZLNXRSCBVTE-UHFFFAOYSA-N COC(=O)C(C)N=NP(C1=CC=CC=C1)C1=CC=CC=C1
447 0.035087719 LCYOEQRSFIXYFW-PYERRIOISA-N OC1CC2=C(C3CC(=O)OC13)C(=O)CC(O2)c4ccccc4
448 0.035087719 SOCJNVONGVHBBU-UHFFFAOYSA-N COC(=CC1=C(C=O)C(NCC1)Cc1ccc(cc1)O)C(=O)O
449 0.035087719 BHGLAVLGUQSYBP-UHFFFAOYSA-N CCOC(=O)NCCOc1ccc(cc1O)Oc1ccccc1
450 0.035087719 LCYOEQRSFIXYFW-FIHUPRISSA-N OC1CC2=C(C3CC(=O)OC13)C(=O)CC(O2)c4ccccc4
451 0.034482759 NQNVFWDZEKXTIL-UHFFFAOYSA-N CCOC(=O)C1=CC=C(C=C1)N(CCC(=O)COC(C)=O)C(C)=O
452 0.034482759 WLMDHKMECVYXBD-UHFFFAOYSA-N COC(=O)C=C1CCNC(C1=CC(=O)O)Cc1ccc(cc1)O
453 0.033898305 ROLSSBUYFLEGRQ-UHFFFAOYSA-N CCOC(=O)C(F)CC(NC(C)=O)(C(=O)OCC)C(=O)OCC
454 0.033898305 ARAATJMZCZQHAZ-UHFFFAOYSA-N CNC1C(O)C(OC)OC2COC(OC12)C1=CC=CC=C1
455 0.033898305 XFESWAHUNLKBCM-UHFFFAOYSA-N C#CNC1C(NC(=O)CC(C(=O)O)N)OC(C(C1O)O)CO
456 0.033333333 XTOVXHRHPYXTRL-UHFFFAOYSA-N COC1=CC(CC=C)=CC(C(=O)NCCOC(C)=O)=C1OC(C)=O
457 0.032786885 SARUJSNLJDKKAP-UHFFFAOYSA-N OCC1OC(NC(=O)C(CC(=O)O)N)C(C(C1O)O)NC(=O)C
458 0.032786885 HRQLJMYDLODYCX-UHFFFAOYSA-N COc1cc(O)c2c(c1)OCC(C2N)c1ccc(cc1OC)O
459 0.032258065 CRDWBVFZNMNRIR-UHFFFAOYSA-N O=C(NC1OC2COC(C1NC(=O)C)C2O)CC(C(=O)O)N
460 0.032258065 GDWFJARAXPEOFW-UHFFFAOYSA-N CCOC(=O)NCCOC1=CC=C(C(C1O)O)Oc1ccccc1
461 0.032258065 TVYPVNOHICYYKP-UHFFFAOYSA-N COC1=CC=CC=C1OCC(=O)OCCC1CNCCO1
462 0.031746032 YTTRPBWEMMPYSW-UHFFFAOYSA-N OCC1OC(NC(=O)CC(C(=O)O)N)C(C(C1O)O)NC(=O)C
463 0.031746032 YTTRPBWEMMPYSW-HRRFRDKFSA-N CC(=O)N[C@@H]1[C@H]([C@@H]([C@H](O[C@H]1NC(=O)C[C@@H](C(=O)O)N)CO)O)O
464 0.031746032 YTTRPBWEMMPYSW-LUMHZVFVSA-N CC(=O)NC1C(O)C(O)C(CO)OC1NC(=O)CC(N)C(=O)O
465 0.031746032 LEEMKVNJMBADNQ-UHFFFAOYSA-N COC1=CC(OCC(=O)OCCC2CNCCO2)=CC=C1
466 0.03125 PTDDNKVOJSTVEZ-UHFFFAOYSA-N CCOC(=O)NCCOc1ccc(cc1)OC1=CC=CC(C1O)O
467 0.03125 LDAPVCRKDDNMLO-UHFFFAOYSA-N COC1=CC=C(OCC(=O)OCCC2CNCCO2)C=C1
468 0.03125 JGVCTSBZNYCPSQ-UHFFFAOYSA-N CCCCSC(C)C1(CC=C)C(O)=NC(=S)N=C1O
469 0.030769231 UCRYORFHYVRBIO-PPNLDZOPSA-N OC[C@H]1OC(O)(CN[C@@H](CC2=CNC=N2)C(O)=O)[C@@H](O)[C@@H]1O
470 0.030769231 UEMCGHGBQRRTPS-UHFFFAOYSA-N CCOC(=O)NCCOc1ccc(cc1)OC1(O)C=CC=CC1O
471 0.03030303 XYWLHGKDFMQDRI-UHFFFAOYSA-N O=C1OC2C(C1COC(=O)C1C=CC=CC1N)CC(=O)C(C2)(C)O
472 0.03030303 PMYUPSUGOVYLHW-UHFFFAOYSA-N NC1CC=C(C=C1)C(=O)OCC1C(=O)OC2C1CC(=O)C(C2)(C)O
473 0.03030303 PRKAMQKRPBLSND-YCRREMRBSA-N COc1c(CO)c2COC(=O)c2c(O)c1CC=C(/C)CCC(=O)N
474 0.029850746 OAQQZMALPBZUBJ-UHFFFAOYSA-N CCOC(=O)NCCOC1=CC(C(C=C1)(O)Oc1ccccc1)O
475 0.029850746 OWRNAHOXKNTSMY-UHFFFAOYSA-N CCOC(=O)C(=NNC1=CC(C)=CC=C1C)C(C)N=NC(N)=S
476 0.029850746 MXNMDWYERQBDOF-UHFFFAOYSA-N CCOC(=O)C(=NNC1=CC=CC(C)=C1C)C(C)N=NC(N)=S
477 0.028985507 OXJVDNNNEYNOJO-UHFFFAOYSA-N CCCCCCS(=O)CCOP(C)(=S)OCC
478 0.02739726 DMYYVCUBUGAYTO-UHFFFAOYSA-N CCOC(=O)NCCOc1ccc(cc1)OC1=CC(C(C=C1)O)O
479 0 BZFWDSSXIDCBJZ-UHFFFAOYSA-N OCC1OC(NC#CC(C(=O)O)N)C(C(C1O)O)NC(=O)C
480 0 CPARLJBZXBYFIS-UHFFFAOYSA-N COC1=C2CCOC2=C(C2(C1C=CC(=O)O2)N)OCC1OC1(C)C
481 0 LWAURINJEVTTQS-UHFFFAOYSA-N O=CCc1c2OC(C)(C)C=Cc2c(c2c1oc(C)cc2=O)O
482 0 XVEKZWOBFXJHFF-UHFFFAOYSA-N OC(=O)CC1(O)CC(Oc2c1ccc(c2)O)c1ccccc1
483 0 OHEDNZZTMDMBHT-UHFFFAOYSA-N COC1=Cc2c(C(C1O)O)c(=O)c1c(n2CC=C(C)C)occ1
484 0 XWYYTOJALNASJX-UHFFFAOYSA-N COC1(O)C=Cc2c(C1O)n(CC=C(C)C)c1c(c2=O)cco1
485 0 ADNQYHRHVZQDES-UHFFFAOYSA-N COC1=CC2(C(C=C1)(O)C(=O)c1c(N2CC=C(C)C)occ1)O
486 0 MBXFWBDREXVJEL-UHFFFAOYSA-N NCC1C(=O)OC2C1CCC(C13C2C2(C)OC2C3O1)(C)O
487 0 FJPCQGZLGKUODM-UHFFFAOYSA-N O=CC=C(CC1NCCc2c1cc(O)c(c2)OC)C=CC(=O)O
488 0 FXXWTTWWDCDZQO-UHFFFAOYSA-N CC(=CC=CC(=CC(=O)C)C)C(=O)C12OC1C(NC2=O)(O)CCO
489 0 PPDBOQMNKNNODG-UHFFFAOYSA-N OC1(Cn2ncnc2)C(=Cc2ccc(cc2)Cl)CCC1(C)C
490 0 JAUOFUOQQFLWKE-UHFFFAOYSA-N CC(CC(c1c(=O)oc2c(c1O)cccc2)c1ccco1)O
491 0 UCEKIOGVDYIZJA-UHFFFAOYSA-N O=CCC12C=CC(CC1NCc1c2cc2OCOc2c1OC)O
492 0 JZWYKMQMGVEXBF-UHFFFAOYSA-N O=Cc1c(OC)c2OCOc2cc1C12CCNC2CC(C=C1)O
493 0 RQOWCGPRMRCCDL-UHFFFAOYSA-N COc1c2CNCCC3(c2cc2c1OCO2)C=CC(CC3=O)O
494 0 VEOFOUPCFWIICR-UHFFFAOYSA-N COC1=C2OCOC2(C(C2=C1CN1CCC32C1CC(C=C3)O)O)O
495 0 LOPMXNAGWQFXSS-UHFFFAOYSA-N COC1(O)C2=C(C=C3C1(O)OCO3)C13C(N(C2)CC3)CC(C=C1)O
496 0 QQYFRSOKUYRRDZ-UHFFFAOYSA-N COC1=C2OCOC2=CC2(C1(O)CN1CCC32C1CC(C=C3)O)O
497 0 OFUJRWSSILHARV-UHFFFAOYSA-N COc1c2CN3CC(C4(c2cc2c1OCO2)C3CC(C=C4)O)O
498 0 GOYTYBWCZHDMAU-UHFFFAOYSA-N COc1c2CN3CCC4(c2c(c2c1OCO2)O)C3CC(C=C4)O
499 0 QUDDFXRIMJXBRA-UHFFFAOYSA-N COc1c2CN3CCC4(c2cc2c1OCO2)C3C(O)C(C=C4)O
500 0 YDKFJNZOUCVDCU-UHFFFAOYSA-N COc1c2CN3C(CC4(c2cc2c1OCO2)C3CC(C=C4)O)O
501 0 LIVUTGYRKAGOAV-UHFFFAOYSA-N COc1c2C(O)N3CCC4(c2cc2c1OCO2)C3CC(C=C4)O
502 0 LSEJXTSCZHVVNE-UHFFFAOYSA-N OCOc1c2CN3CCC4(c2cc2c1OCO2)C3CC(C=C4)O
503 0 JAUHUTNBAHNOPC-UHFFFAOYSA-N COc1c2OC(Oc2cc2c1CN1CCC32C1CC(C=C3)O)O
504 0 FGGLNXBNOHLDSP-UHFFFAOYSA-N COC1=C2OCOC2=CC23C1(CN1CCC43C1CC(C=C4)O)O2
505 0 HHEOZJCKMANJQV-UHFFFAOYSA-N COc1c2CN3CCC4(c2cc2c1OCO2)C3CC(C1C4O1)O
506 0 UNGHJNNUIOHBAV-UHFFFAOYSA-N COc1c2CN3COCC4(c2cc2c1OCO2)C3CC(C=C4)O
507 0 JQAUIXHZBLPCQH-UHFFFAOYSA-N COc1cc2c(cc1O)CC1(C2c2ccc(cc2OC1)O)O
508 0 JDARGSQGGWSBIA-UHFFFAOYSA-N COc1ccc2c(c1)OCC1(C2c2cc(O)c(cc2C1)O)O
509 0 YIISTPZMSQTHCC-UHFFFAOYSA-N COc1cc(OC)ccc1C(=O)CC(=O)c1ccc(cc1)O
510 0 JVTLJLIARTUFJE-UHFFFAOYSA-N COc1c(O)cc(c2c1OC1C2COc2c1ccc(c2)O)C
511 0 OENXOOJBKOPAFO-UHFFFAOYSA-N OC(C(C)(C)C)C(n1ncnc1)CC1=CC=C(CC1)Cl
512 0 RIULFIYQYAHXEI-UHFFFAOYSA-N O=CC(CC1Oc2c3C1(C=O)C(O)CN(Cc3ccc2OC)C)O
513 0 RMIASQVVCBKQPP-UHFFFAOYSA-N CN1C2CCC1CC(C2)OC(=O)C1=CC=CC(C1O)(O)O
514 0 BVZQEMDISVJAFR-UHFFFAOYSA-N OC1=CC(C(C=C1)O)(O)C(=O)OC1CC2CCC(C1)N2C
515 0 IUICTDARJAPQSZ-UHFFFAOYSA-N CN1C2CCC1CC(C2)OC(=O)C1=CC(O)C(C(=C1)O)O
516 0 XXHKNTZXJMDJCU-UHFFFAOYSA-N COC1=CC2=C(C(C1(O)O)O)C(NCC2)Cc1ccc(c(c1)O)O
517 0 DDUOCEYGRWNXDI-UHFFFAOYSA-N COC1(O)C(=CC2=C(C1O)CCNC2Cc1ccc(c(c1)O)O)O
518 0 ICWQAUZXGOFEAV-UHFFFAOYSA-N COC1=CC2(O)CCNC(C2(C=C1O)O)Cc1ccc(c(c1)O)O
519 0 GDZQJFLAIOIHSH-UHFFFAOYSA-N COc1cc2CCNC(c2cc1O)CC1=CC=C(C(C1O)(O)O)O
520 0 DUEQXQYBEXRBLE-UHFFFAOYSA-N COc1cc2CCNC(c2cc1O)CC1(O)C=C(O)C(=CC1O)O
521 0 IRMYJLLXNTYFLG-UHFFFAOYSA-N COc1cc2CCNC(c2cc1O)CC1=CC(O)C(C(=C1)O)(O)O
522 0 GURRFWHZNMXGPY-UHFFFAOYSA-N COc1cc2CCNC(c2c(c1O)O)Cc1ccc(c(c1)O)O
523 0 VWYNXEPABLRJQG-UHFFFAOYSA-N COc1c(O)cc2c(c1O)CCNC2Cc1ccc(c(c1)O)O
524 0 SHZIBXJVPUDLSC-UHFFFAOYSA-N COc1cc2C(O)CNC(c2cc1O)Cc1ccc(c(c1)O)O
525 0 JKWGIRFTWFUSCS-UHFFFAOYSA-N COc1cc2CCNC(c2cc1O)C(c1ccc(c(c1)O)O)O
526 0 XRVAMQDVOOREPR-UHFFFAOYSA-N COc1cc2CC(O)NC(c2cc1O)Cc1ccc(c(c1)O)O
527 0 XGBMYDZPYGHQJB-UHFFFAOYSA-N COc1cc2CCNC(c2cc1O)Cc1ccc(c(c1O)O)O
528 0 DESSHFLSZKAECC-UHFFFAOYSA-N COc1cc2CCNC(c2cc1O)Cc1cc(O)c(cc1O)O
529 0 LTXCHGLZPMLHFA-UHFFFAOYSA-N OCOc1cc2CCNC(c2cc1O)Cc1ccc(c(c1)O)O
530 0 LGKXVXLUNQPTMB-UHFFFAOYSA-N COc1cc2CCNC(c2cc1O)Cc1cc(O)c(c(c1)O)O
531 0 KUSBMRIEVGGTAI-UHFFFAOYSA-N COC1=CC23CCNC(C3(C=C1O)O2)Cc1ccc(c(c1)O)O
532 0 WMDYRSKRUVIPHD-UHFFFAOYSA-N COC1=CC2=C(C3C1(O)O3)C(NCC2)Cc1ccc(c(c1)O)O
533 0 FXYZQRLXTNSHMH-UHFFFAOYSA-N COC12OC2C2=C(C=C1O)C(NCC2)Cc1ccc(c(c1)O)O
534 0 CQJHMTLPAPBNBI-UHFFFAOYSA-N COc1cc2CCNC(c2cc1O)CC12OC2C=C(C(=C1)O)O
535 0 BASNUIFSDGMMDX-UHFFFAOYSA-N COc1cc2CCNC(c2cc1O)CC1=CC=C(C2(C1O2)O)O
536 0 XPZXWYGFGQTUNG-UHFFFAOYSA-N COc1cc2CCNC(c2cc1O)CC1=CC2C(C(=C1)O)(O2)O
537 0 GKKMKWBFXQXEJG-UHFFFAOYSA-N COc1cc2COCNC(c2cc1O)Cc1ccc(c(c1)O)O
538 0 ZQWMRSWBMYKNKV-UHFFFAOYSA-N COc1cc2CCNC(c2cc1O)COc1ccc(c(c1)O)O
539 0 IIKYAXYIGNQEFO-UHFFFAOYSA-N O=CCc1cc(OC)c(cc1C(Cc1ccc(c(c1)O)O)N)O
540 0 XYZPEIOEHGRWTJ-UHFFFAOYSA-N COC1=C(C)C(=CC2C1(N)C(O)OC2=O)OCC=C(C)C
541 0 VQEJVWLRFCAPBB-UHFFFAOYSA-N COC1C2=C(C=C(C1(C)N)OCC=C(C)C)C(=O)OC2O
542 0 LHMLNPZADBCXJN-UHFFFAOYSA-N COc1cc(ccc1OC)C(C(C1CCCN1)C(=O)O)O
543 0 AVRUTRLNKZVINZ-UHFFFAOYSA-N CC(=O)OC1C=C2CCN3C2C(C1O)c1cc(O)c(cc1C3)O
544 0 LNOKENLNPFSMQY-UHFFFAOYSA-N NC1=NC(O)C2C3(N1C)C(O)C1C(C2OC(C3O)(O1)O)(C)O
545 0 VSSLVJSYVUMLPE-UHFFFAOYSA-N CNC1=NC(O)C2C3(N1)C(O)C1C(C2OC(C3O)(O1)O)(C)O
546 0 VZUWJAAIFOJFJW-UHFFFAOYSA-N COC1C2(O)OC3C(C41NC(=NC(C4C(O2)C3(C)O)O)N)O
547 0 NZENYRGCGRNBCU-UHFFFAOYSA-N COC1(C)C2OC3(OC1C1C(C2O)(C3O)NC(=NC1O)N)O
548 0 SIUNCOWTIIYTMI-UHFFFAOYSA-N COC1N=C(N)NC23C1C1OC(C3O)(O)OC(C1(C)O)C2O
549 0 GUZISVVQLHGXNE-UHFFFAOYSA-N COC12OC3C(C4(C2O)C(C(O1)C3(C)O)C(O)N=C(N4)N)O
550 0 CONOBZZBGNZOQU-UHFFFAOYSA-N OCC1C(=O)OC2C1(N)C(O)C1(C)C(=O)C=CC1C(C2)C
551 0 PSNHHRDVLAGKQN-UHFFFAOYSA-N OCC1=C2C(OC1=O)CC(C1C(C2O)(C)C(=O)CC1N)C
552 0 ZGEYXNABSGUMPL-UHFFFAOYSA-N O=CC(C1Oc2c3C41CCNC(C4C=O)Cc3ccc2OC)O
553 0 UKBXNHVXNGJQQR-UHFFFAOYSA-N O=CCc1cc(O)c(cc1C(Cc1ccc(c(c1)O)O)NC)O
554 0 ZFUAAGRQHPASHV-UHFFFAOYSA-N CN1CCC2(C(=CC(=C(C2O)O)O)C1Cc1ccc(c(c1)O)O)O
555 0 CSIOXLNVXOUFNQ-UHFFFAOYSA-N CN1CCC2=CC(=C(C(C2(C1Cc1ccc(c(c1)O)O)O)O)O)O
556 0 OQBGBUXRTMVQCM-UHFFFAOYSA-N CN1CCC2=CC(C(C=C2C1Cc1ccc(c(c1)O)O)(O)O)(O)O
557 0 JSQKJADGEHXSEJ-UHFFFAOYSA-N CN1CCc2c(C1CC1=CC(=C(C(C1O)O)O)O)cc(c(c2)O)O
558 0 RVXFPQXUQKDRGY-UHFFFAOYSA-N CN1CCc2c(C1CC1=CC(C(C=C1)(O)O)(O)O)cc(c(c2)O)O
559 0 CNMAMTQLPYSPGT-UHFFFAOYSA-N CN1CCc2c(C1CC1(O)C=CC(=C(C1O)O)O)cc(c(c2)O)O
560 0 MBNIBBFMOQMNLT-UHFFFAOYSA-N CN1CCc2c(C1C(c1ccc(c(c1)O)O)O)cc(c(c2)O)O
561 0 WHQLBGJCBLNBQI-UHFFFAOYSA-N CN1CCc2c(C1Cc1ccc(c(c1)O)O)c(O)c(c(c2)O)O
562 0 ZYBCNBAZBQCEFL-UHFFFAOYSA-N CN1C(O)Cc2c(C1Cc1ccc(c(c1)O)O)cc(c(c2)O)O
563 0 HAOJBOIVUUDCTF-UHFFFAOYSA-N OC1CN(C)C(c2c1cc(O)c(c2)O)Cc1ccc(c(c1)O)O
564 0 MUJYBEGAYJAMPD-UHFFFAOYSA-N CN1CCc2c(C1Cc1ccc(c(c1)O)O)cc(c(c2O)O)O
565 0 UPFLRNFCCJWGEM-UHFFFAOYSA-N CN1CCc2c(C1Cc1ccc(c(c1O)O)O)cc(c(c2)O)O
566 0 OWUGDGBVFIHORI-UHFFFAOYSA-N CN1CCc2c(C1Cc1cc(O)c(cc1O)O)cc(c(c2)O)O
567 0 VESSZPJIQZHHAS-UHFFFAOYSA-N CN1CCc2c(C1Cc1cc(O)c(c(c1)O)O)cc(c(c2)O)O
568 0 FBHRAOPIRIZNTK-UHFFFAOYSA-N OCN1CCc2c(C1Cc1ccc(c(c1)O)O)cc(c(c2)O)O
569 0 PTHCDPGHMKLURF-UHFFFAOYSA-N CN1CCC2=CC(=C(C3C2(C1Cc1ccc(c(c1)O)O)O3)O)O
570 0 BRBYLRKOHCMFCL-UHFFFAOYSA-N CN1CCC23C(=CC(=C(C3O2)O)O)C1Cc1ccc(c(c1)O)O
571 0 UKICZDCWFJPUMU-UHFFFAOYSA-N CN1CCc2c(C1CC13C=CC(=C(C3O1)O)O)cc(c(c2)O)O
572 0 AVGLMTSRRRLKLC-UHFFFAOYSA-N CN1CCC2=CC3(C(C=C2C1Cc1ccc(c(c1)O)O)(O)O3)O
573 0 GWAJYRNIKBCNGO-UHFFFAOYSA-N CN1CCc2c(C1CC1=CC(=C(C3C1O3)O)O)cc(c(c2)O)O
574 0 WOJNFRMCFMZRRP-UHFFFAOYSA-N CN1CCc2c(C1CC1=CC3(C(C=C1)(O3)O)O)cc(c(c2)O)O
575 0 LSXKBPPRKOANAZ-UHFFFAOYSA-N CN1CCc2c(C1COc1ccc(c(c1)O)O)cc(c(c2)O)O
576 0 XAVDSQZKVDUILW-UHFFFAOYSA-N CN1COCc2c(C1Cc1ccc(c(c1)O)O)cc(O)c(c2)O
577 0 LUZVOLNFDAZDHH-UHFFFAOYSA-N COC1C=CC23C(C1)NCC2OC(c1c3cc2OCOc2c1)O
578 0 PPDRZBPJUSLHQF-UHFFFAOYSA-N O=CCC12C3Oc4c1c(ccc4O)CC(C2(O)CCC3=O)NC
579 0 GQJQWGUKSDJKDU-UHFFFAOYSA-N CNCCC12C3Oc4c1c(ccc4O)CC(=O)C2(O)CCC3=O
580 0 TXMOHIHUEJLYDX-UHFFFAOYSA-N O=C1CCC2(C34C1OC1(C4=C(CC2N(CC3)C)C=CC1(O)O)O)O
581 0 SBCJVVVZYORKKP-UHFFFAOYSA-N O=C1CCC2(C34C1OC1=C(O)C=CC(C41O)(CC2N(CC3)C)O)O
582 0 DVLYHXFJWKYGSB-UHFFFAOYSA-N OC1C(O)C2=C3C(=C1O)OC1C43C(C(C2)N(C)CC4)(O)CCC1=O
583 0 HOSFHYGBKYBERC-UHFFFAOYSA-N O=C1CC(O)C2(C34C1Oc1c4c(CC2N(CC3)C)ccc1O)O
584 0 PHAULTWBLLFYRX-UHFFFAOYSA-N O=C1CCC2(C34C1Oc1c4c(C(C2N(CC3)C)O)ccc1O)O
585 0 ULZKDIGYCBONBP-UHFFFAOYSA-N O=C1CCC2(C34C1Oc1c4c(CC2N(CC3)C)c(cc1O)O)O
586 0 XIGQLIZSWTYLSV-UHFFFAOYSA-N CN1CCC23C4(C1Cc1c3c(OC2C(=O)C(C4)O)c(cc1)O)O
587 0 IYIYBJOKBSIHLK-UHFFFAOYSA-N O=C1CCC2(C34C1Oc1c4c(CC2N(CC3)C)cc(c1O)O)O
588 0 IKAAGGGKBWCWBY-UHFFFAOYSA-N OCN1CCC23C4(C1Cc1c3c(OC2C(=O)CC4)c(cc1)O)O
589 0 NXPJIEWOWWJJSV-UHFFFAOYSA-N O=C1CCC2(C34C1Oc1c4c(CC2N(C(C3)O)C)ccc1O)O
590 0 QWYFIJZZAPHMFL-UHFFFAOYSA-N O=C1CCC2(C34C1Oc1c4c(CC2N(CC3O)C)ccc1O)O
591 0 UKMOQEPFWQBATO-UHFFFAOYSA-N O=C1CCC2(C34C1OC1=C(O)C=CC5(C41O5)CC2N(CC3)C)O
592 0 NVTQKPAXECJJCX-UHFFFAOYSA-N O=C1CCC2(C34C1OC15C4=C(CC2N(CC3)C)C=CC5(O1)O)O
593 0 LUVFSQVQFMCJCY-UHFFFAOYSA-N O=C1CCC2(C34C1OC1=C(O)C5C(C(=C41)CC2N(CC3)C)O5)O
594 0 GKTHKSUPYHVLHV-UHFFFAOYSA-N O=C1COCC2(C34C1Oc1c4c(ccc1O)CC2N(CC3)C)O
595 0 BMOWQEAUDQBLAF-UHFFFAOYSA-N O=C1OCCC2(C34C1Oc1c4c(ccc1O)CC2N(CC3)C)O
596 0 ALTPPVPOLMDDMC-UHFFFAOYSA-N O=C1CCC2(C34C1Oc1c4c(CC2N(COC3)C)ccc1O)O
597 0 VHFKILAXNLQXIU-UHFFFAOYSA-N OC(=O)C1C(N)C2C3(C1COC(=O)C13OC1)CC(C2)(C)C
598 0 BRMFOWQCGZNDJM-UHFFFAOYSA-N CCOC1Oc2c(C1(C)C)cc(c(c2)C)OS(=O)(=O)C
599 0 GQRNFZAYRKAYFB-UHFFFAOYSA-N CCOC1Oc2c(C1(C)C)c(C)c(cc2)OS(=O)(=O)C
600 0 WXVMYHBADZOGIO-UHFFFAOYSA-N CCOC1Oc2c(C1(C)C)cc(cc2C)OS(=O)(=O)C
601 0 ASFWOBYSWNMAAP-UHFFFAOYSA-N OC(=O)CC1OC(=C2C(=Cc3c(C2=O)c(O)c(cc3)C)C1)C
602 0 YJNMNKYTCIUJGR-UHFFFAOYSA-N OC(=O)CC1OC(=C2C(=Cc3c(C2=O)c(O)cc(c3)C)C1)C
603 0 GTFFVFGUEVUTHW-UHFFFAOYSA-N OC(=O)CC1OC(=C2C(=Cc3c(C2=O)c(O)ccc3C)C1)C
604 0 HGPKKPWGOHHHLP-UHFFFAOYSA-N OC(=O)CC1OC(=C2C(=C(C)c3c(C2=O)c(O)ccc3)C1)C
605 0 VLYDGBGBMCXORV-UHFFFAOYSA-N COc1cccc2c1C(=O)C1=C(C)OC(CC1=C2)CC(=O)O
606 0 NEGGZSFQKLEUKN-UHFFFAOYSA-N COC(=O)CC1OC(=C2C(=Cc3c(C2=O)c(O)ccc3)C1)C
607 0 HMGDXPUVKLMEEV-UHFFFAOYSA-N COC(=O)C(N(c1c(C)cccc1C)C(=O)C(OC)O)C
608 0 SKNRMURHENGAJU-UHFFFAOYSA-N COCC(=O)N(c1c(C)ccc(c1C)O)C(C(=O)OC)C
609 0 JRTUFKUEKGCXQP-UHFFFAOYSA-N COCC(=O)N(c1c(C)cccc1CO)C(C(=O)OC)C
610 0 VTADHHFFFPZTLS-UHFFFAOYSA-N COCC(=O)N(c1c(C)cc(cc1C)O)C(C(=O)OC)C
611 0 WDLYOECFXMKGHF-UHFFFAOYSA-N COCC(=O)N(c1c(C)cccc1C)C(C(=O)OC)CO
612 0 HYBOBXSJTQAIGQ-UHFFFAOYSA-N OCOC(=O)C(N(c1c(C)cccc1C)C(=O)COC)C
613 0 VEZGOAMQEQOYLF-UHFFFAOYSA-N OCOCC(=O)N(c1c(C)cccc1C)C(C(=O)OC)C
614 0 UQUKGYGOUYKPOL-UHFFFAOYSA-N COCC(=O)N(C12OC2(C)C=CC=C1C)C(C(=O)OC)C
615 0 WYUXXPQVUJIUMW-UHFFFAOYSA-N COCC(=O)N(C1=C(C)C=CC2C1(C)O2)C(C(=O)OC)C
616 0 PXQGIKNZNXDOSJ-UHFFFAOYSA-N COCC(=O)N(C1=C(C)C2C(C=C1C)O2)C(C(=O)OC)C
617 0 ZIOHGRCSZYDKHZ-UHFFFAOYSA-N COCOC(=O)N(c1c(C)cccc1C)C(C(=O)OC)C
618 0 AHDVWHMANDOVHZ-UHFFFAOYSA-N CN1CCC2=CC(C3C(C12)C1=C(C(=O)O3)C=C2C(C1)OCO2)O
619 0 ALQIGTRXLFFECP-UHFFFAOYSA-N CN1CCC2=CC(C3C(C12)C1=C(C(=O)O3)CC2C(=C1)OCO2)O
620 0 CEGUNAUNGKVRRJ-UHFFFAOYSA-N O=C1OC2C(O)C=C3C(C2C2C1C=C1OCOC1=C2)N(C)CC3
621 0 ATGABXDKTMWXAQ-UHFFFAOYSA-N CN1CCC2C1C1C(C(C2)O)OC(=O)c2c1cc1OCOc1c2
622 0 HDIOREWJUUHXHC-UHFFFAOYSA-N COC1=C(O)C=C2C(C1O)(O)CCNC2Cc1ccc(c(c1)O)O
623 0 WNGSEHDFJHBBEB-UHFFFAOYSA-N COC1=C(O)C(C2(C(=C1)CCNC2Cc1ccc(c(c1)O)O)O)O
624 0 HVAWPYSXOQDVSA-UHFFFAOYSA-N COC1(O)C=C2CCNC(C2=CC1(O)O)Cc1ccc(c(c1)O)O
625 0 DAQZRYYNSNJUJW-UHFFFAOYSA-N COc1cc2CCNC(c2cc1O)CC1=CC(=C(C(C1O)O)O)O
626 0 OSDAJEUKRVILQA-UHFFFAOYSA-N COc1cc2CCNC(c2cc1O)CC1=CC(C(C=C1)(O)O)(O)O
627 0 BAJKZOOIJQRHDY-UHFFFAOYSA-N COc1cc2CCNC(c2cc1O)CC1(O)C=CC(=C(C1O)O)O
628 0 RDBUYJOHVNRXJE-UHFFFAOYSA-N COC1=C(O)C2C3(C(=C1)CCNC3Cc1ccc(c(c1)O)O)O2
629 0 ZBZSIZNJPJBHMG-UHFFFAOYSA-N COC1=C(O)C=C2C3(C1O3)CCNC2Cc1ccc(c(c1)O)O
630 0 OWQJUULFSQZOQS-UHFFFAOYSA-N COC12C=C3CCNC(C3=CC2(O1)O)Cc1ccc(c(c1)O)O
631 0 XYLIRRWETNMRAM-UHFFFAOYSA-N COc1cc2CCNC(c2cc1O)CC12OC2C(=C(C=C1)O)O
632 0 FUSVONIQXVOSCK-UHFFFAOYSA-N COc1cc2CCNC(c2cc1O)CC1=CC(=C(C2C1O2)O)O
633 0 CDUNRVUDGLDIIV-UHFFFAOYSA-N COc1cc2CCNC(c2cc1O)CC1=CC2(C(C=C1)(O2)O)O
634 0 XAAOYXYIXVQFCZ-UHFFFAOYSA-N COc1cc(O)c2c(c1)ccc1c2c(CO)c(c(c1)O)OC
635 0 RMYHOFRWCFVZCN-UHFFFAOYSA-N COc1ccc(cc1O)C1OC(=O)c2c(C1)c(C)ccc2O
636 0 AFBZAUILYKROJY-UHFFFAOYSA-N COc1ccc(cc1O)C1OC(=O)c2c(C1)ccc(c2O)C
637 0 ABYGJKTYTIBQRB-UHFFFAOYSA-N COc1ccc(cc1O)C1OC(=O)c2c(C1)cccc2OC
638 0 FEZDJRLNBMBAEU-UHFFFAOYSA-N COc1ccc(cc1O)C1OC(=O)c2c(C1)cc(cc2O)C
639 0 PMHVVVDEFFSLIL-UHFFFAOYSA-N COc1ccc(c(c1O)C)C1OC(=O)c2c(C1)cccc2O
640 0 HAGQWSVJBWVHEE-UHFFFAOYSA-N COc1cc(C)c(cc1O)C1OC(=O)c2c(C1)cccc2O
641 0 CBNBIOBVZLSTEE-UHFFFAOYSA-N COc1c(C)cc(cc1O)C1OC(=O)c2c(C1)cccc2O
642 0 WKNXOKHAEDTQCX-UHFFFAOYSA-N COc1cc(ccc1OC)C1OC(=O)c2c(C1)cccc2O
643 0 FSQCRHWQOUHBEY-UHFFFAOYSA-N CCOP(=O)(Oc1cc(C)c(c(c1)C)SC)NC(C)C
644 0 NOZYKUJGOKZIBD-UHFFFAOYSA-N CCOP(=O)(Oc1cc(C)c(cc1C)SC)NC(C)C
645 0 YCGISJPFUQBMMJ-UHFFFAOYSA-N CCOP(=O)(Oc1ccc(c(c1C)C)SC)NC(C)C
646 0 LYMRHAVKIJZOJA-UHFFFAOYSA-N CCOP(=O)(N(C(C)C)C)Oc1ccc(c(c1)C)SC
647 0 OLIVNKOZPJNHGU-UHFFFAOYSA-N O=CCc1c2OC(C)(C)C=Cc2cc2c1oc(CO)cc2=O
648 0 OLUPJQMUVLQABW-UHFFFAOYSA-N ClC1CC=C(C=C1)CC(C(C(C)(C)C)O)n1cncn1
649 0 ZUVMJEOFPQIJDG-UHFFFAOYSA-N ClC1=CCC(C=C1)CC(C(C(C)(C)C)O)n1cncn1
650 0 NIWGMODSIAGCDN-UHFFFAOYSA-N OC(C(C)(C)C)C(N1CNC=N1)Cc1ccc(cc1)Cl
651 0 YEXWLIHXVUFWDN-UHFFFAOYSA-N OC(C(C)(C)C)C(N1NCN=C1)Cc1ccc(cc1)Cl
652 0 JKRZQLUBCOFDNL-UHFFFAOYSA-N COc1ccc2c3c1OC1C3(CCNC2)C=CC(C1C(=O)O)O
653 0 YRSQMHPJFGBKNK-UHFFFAOYSA-N COc1ccc2c3c1OC1C3(CCNC2)C=C(C(C1)O)C(=O)O
654 0 AZVAZQPQANMRGC-UHFFFAOYSA-N O=CCC12C3Oc4c2c(CC(C1C=CC3O)N(O)C)ccc4O
655 0 LCANSLPCVICJOR-UHFFFAOYSA-N CN(CCC12C3C=CC(C1Oc1c2c(CC3=O)ccc1O)O)O
656 0 VHTJFTHGFRDXNV-UHFFFAOYSA-N COC1CC2NCc3c(C2(C=C1)C(C=O)O)cc1c(c3)OCO1
657 0 YOFBDDFKHLPMNT-UHFFFAOYSA-N COC1C=CC2(C(C1)NCC2O)c1cc2OCOc2cc1C=O
658 0 MMRPVNDUVYDWDM-UHFFFAOYSA-N COC1C=CC2(C(=O)C1)C(O)CNCc1c2cc2OCOc2c1
659 0 MPLTYFBTFCVQMA-UHFFFAOYSA-N COC1C=CC23C(C1)N(CC1=C3C(O)C3(C(=C1)OCO3)O)CC2O
660 0 JGXCDSGBYNKVTD-UHFFFAOYSA-N COC1C=CC23C(C1)N(CC1=C3C=C3OCOC3(C1O)O)CC2O
661 0 ITRUFVSSTOXNLZ-UHFFFAOYSA-N COC1C=CC23C(C1)N(CC2O)CC1(C3(O)C=C2OCOC2=C1)O
662 0 HEJMSXBVQPWHKC-UHFFFAOYSA-N COC1C=C(O)C23C(C1)N(CC2O)Cc1c3cc2OCOc2c1
663 0 CPVXZSWSNZHGID-UHFFFAOYSA-N COC1C=CC23C(C1)N(CC2O)Cc1c3c(O)c2c(c1)OCO2
664 0 QBHDCTMZQYPUCI-UHFFFAOYSA-N COC1C=CC23C(C1O)N(CC2O)Cc1c3cc2OCOc2c1
665 0 MGZTYKRWCWUYNP-UHFFFAOYSA-N COC1C=CC23C(C1)N(Cc1c3cc3OCOc3c1)C(C2O)O
666 0 AEHVKVNBXPHTTB-UHFFFAOYSA-N COC1CC2N3CC(C2(C=C1O)c1c(C3)cc2c(c1)OCO2)O
667 0 KGRMYMQTHPONKK-UHFFFAOYSA-N COC1C=CC23C(C1)N(CC2O)Cc1c3cc2OC(Oc2c1)O
668 0 ASXLXUOUIZIDDR-UHFFFAOYSA-N OCOC1C=CC23C(C1)N(CC2O)Cc1c3cc2OCOc2c1
669 0 GHKMZDJDURESFI-UHFFFAOYSA-N COC1C=CC23C(C1)N(CC2O)CC12C3(C=C3OCOC3=C2)O1
670 0 NWJIDUBJDYZSQC-UHFFFAOYSA-N COC1CC2N3CC(C2(C2C1O2)c1c(C3)cc2c(c1)OCO2)O
671 0 QAMTVXBWXUGSLM-UHFFFAOYSA-N COC1C=CC23C(C1)N(CC1=C3C3OC43C(=C1)OCO4)CC2O
672 0 LZFHQJVIGJLOSN-UHFFFAOYSA-N COC1C=CC23C(C1)N(CC1=C3C=C3OCOC43C1O4)CC2O
673 0 NNCPHIQRFMVXRW-UHFFFAOYSA-N COC1(O)C=CC2=C(C1O)CCN1C2CCC(C1)C(=O)O
674 0 MTBXXYWCZDZOFW-UHFFFAOYSA-N O=Cc1c(O)cc(c(c1O)C(=O)CCc1ccccc1C)O
675 0 BFSYIPWZMBUGKO-UHFFFAOYSA-N O=Cc1c(O)cc(c(c1O)C(=O)CCc1cccc(c1)C)O
676 0 UHPJTAPUXBQQSL-UHFFFAOYSA-N O=Cc1c(O)cc(c(c1O)C(=O)CCc1ccc(cc1)C)O
677 0 IEZAHVPWZRDGAO-UHFFFAOYSA-N COC1=CC2=C(C(C1O)O)C1N(CC2)CC(CC1)C(=O)O
678 0 STDGOXFUUBGGOI-UHFFFAOYSA-N COC1=CC2(C(C=C1)(O)C1CCC(CN1CC2)C(=O)O)O
679 0 DIBSABVAZXIXNC-UHFFFAOYSA-N COc1cc(O)c2c(c1C)c(C)c1c(c2O)c(=O)cc(o1)C
680 0 GLCNNFKWGNNEOG-UHFFFAOYSA-N COc1c2c(O)cc(c(c2cc2c1c(=O)cc(o2)C)C)OC
681 0 XDWNTKXREOPXOA-UHFFFAOYSA-N COc1c(C)c(O)c2c(c1C)cc1c(c2O)c(=O)cc(o1)C
682 0 FFJDKWQALUQDQG-UHFFFAOYSA-N COc1cc(OC)c2c(c1C)cc1c(c2O)c(=O)cc(o1)C
683 0 BKDYWNAUQSVOJQ-UHFFFAOYSA-N COc1cc(O)c2c(c1C)cc1c(c2O)c(=O)c(c(o1)C)C
684 0 VKTNXCHVRPSBOG-UHFFFAOYSA-N C=CCCCOC(=O)C(N(C(=O)O)Cc1ccco1)CC
685 0 KONMACPJHPIXHB-UHFFFAOYSA-N COCCCCC(=NOCC=O)c1ccc(cc1)C(F)(F)F
686 0 PYDKRDODMOOPON-UHFFFAOYSA-N CCCc1cc(O)cc2c1C(O)c1c(C2=O)cc(cc1O)O
687 0 JFAXOOUVNMFODX-UHFFFAOYSA-N CCCc1cc(O)cc2c1C(=O)c1c(C2O)cc(cc1O)O
688 0 PVJGKMRTUMVOCE-UHFFFAOYSA-N CCc1oc2c(c1C(=O)C1=CC=C(C(C1O)O)O)cccc2
689 0 QPPWOPBCWPRAKT-UHFFFAOYSA-N CCc1oc2c(c1C(=O)C1=CC(C(C=C1)(O)O)O)cccc2
690 0 SJKMKZNYUUSGMF-UHFFFAOYSA-N CCc1oc2c(c1C(=O)C1(O)C=CC(=CC1O)O)cccc2
691 0 ZTNNPNMZRZHWHJ-UHFFFAOYSA-N CCc1oc2=CC(C(C=c2c1C(=O)c1ccc(cc1)O)O)O
692 0 ZCVXBCJASIHSQF-UHFFFAOYSA-N CCCc1cc(O)cc2c1C(=O)C1=C(C2=O)CC(C=C1O)O
693 0 GJTYJHLSOAJNEL-UHFFFAOYSA-N CCCc1cc(O)cc2c1C(=O)C1=C(C2=O)C=C(CC1O)O
694 0 UWKMMQQAWNYZNG-UHFFFAOYSA-N CCCc1cc(O)cc2c1C(=O)C1C(=CC(=CC1C2=O)O)O
695 0 APDULOLRPUJDHD-UHFFFAOYSA-N COC1C2OC3(C(C41NC(=NC(C4C(C2(C)O)O3)O)N)O)O
696 0 UXMCFYVGOWJFDO-UHFFFAOYSA-N CCCC1=CC(O)CC2=C1C(=O)c1c(C2=O)cc(cc1O)O
697 0 MOPATQJTVUFMOV-UHFFFAOYSA-N CCCC1CC(=CC2=C1C(=O)c1c(C2=O)cc(cc1O)O)O
698 0 QLYYIQVXUQYKGV-UHFFFAOYSA-N COC1=C(C(=C2COC3=C4C2=C1CCC4=CC(=C3)O)O)OC
699 0 YHSXPHNOIMTWTH-LRDDRELGSA-N COC1=CC2=C(C=C1)[C@@H]3COC4=C([C@@H]3O2)C=CC(=C4O)OC
700 0 QXSOYBBYHNOUSH-SJCJKPOMSA-N COC1=C(C=C2C(=C1)[C@H]3[C@@H](CO2)C4=C(O3)C=C(C=C4)O)OC
701 0 HHEOZJCKMANJQV-CUQLUGJVSA-N COC1=C2CN3CC[C@@]4([C@H]3C[C@H]([C@H]5[C@@H]4O5)O)C2=CC6=C1OCO6
702 0 ZSTPNQLNQBRLQF-MTJLQIHRSA-N CO[C@H]1C[C@H]2[C@@]3(C=C1)[C@H](CN2C(C4=CC5=C(C=C34)OCO5)O)O
703 0 QOGSPMDZSUNSAJ-ARLBYUKCSA-N CN1CCC2=C[C@@H]([C@@H]3[C@H]([C@@H]21)C4=CC(=C(C=C4C(=O)O3)OC)O)O
704 0 BMLZFLQMBMYVHG-UHFFFAOYSA-N CC(=CCOC1=C2C(=C(C3=C1OC(=O)C=C3)OC)C=CO2)C
705 0 UOVGCLXUTLXAEC-WFASDCNBSA-N COC1=C(C2=C(C=C1)[C@@H]3COC4=C([C@@H]3O2)C=CC(=C4)O)OC
706 0 AAEKYGFOHLLMPD-UHFFFAOYSA-N COc1ccc2c(c1)occ(c2=O)C1=CC=C(C(C1)OC)O
707 0 NNDOCYLWULORAM-UHFFFAOYSA-N CC(=CCOC1=C2C=COC2=C(C3=C1C=CC(=O)O3)OC)C
708 0 PPDBOQMNKNNODG-ZROIWOOFSA-N CC1(CC/C(=C/C2=CC=C(C=C2)Cl)/C1(CN3C=NC=N3)O)C
709 0 HWDRROQFXKCEBT-UHFFFAOYSA-N COC1=Cc2c(CC1)c(=O)c(co2)c1ccc(c(c1)OC)O
710 0 QKPZAXPTVUUODE-UHFFFAOYSA-N COC1C=Cc2c(C1)occ(c2=O)c1ccc(c(c1)OC)O
711 0 YHSXPHNOIMTWTH-UHFFFAOYSA-N COC1=CC2=C(C=C1)C1COC3=C(C=CC(OC)=C3O)C1O2
712 0 YVBGQNQUTOVRER-UHFFFAOYSA-N COC1=CC2=C(C=C1)C1COC3=CC(O)=C(OC)C=C3C1O2
713 0 IPDALSAPRYQWGQ-UHFFFAOYSA-N COC1=CC2=C(C=C1)C1COC3=C(C=CC(O)=C3OC)C1O2
714 0 UOVGCLXUTLXAEC-UHFFFAOYSA-N COC1=C(OC)C2=C(C=C1)C1COC3=C(C=CC(O)=C3)C1O2
715 0 MFJHGQHLPGRXPM-LCYFTJDESA-N [H]\C(=C(\CO)CCCCC)C1=CC(OS(O)(=O)=O)=CC=C1
716 0 IJXTVVKWOUKKSW-RAXLEYEMSA-N [H]\C(=C(\CO)CCCCC)C1=CC=C(OS(O)(=O)=O)C=C1
717 0 DZLGAMWUNCLNIH-UHFFFAOYSA-N COC1=C(OC)C2=C(C=C1)C1OC3=C(C=CC(O)=C3)C1CO2
718 0 INMKMKGIIYKWFZ-UHFFFAOYSA-N COC(=CC1=C(C=O)CCN2C31CC(O)C=CC3=CC2)C(=O)O
719 0 GBHCSPPJJOIUOM-UHFFFAOYSA-N COC(=O)C=C1C(=CC(=O)O)CCN2C31CC(O)C=CC3=CC2
720 0 UFHLIVGXGOEIJY-UHFFFAOYSA-N O=CC(CC12N(CC=C1C=O)CCc1c2cc(OC)c(c1)O)O
721 0 VDHFFCPQILOKFG-UHFFFAOYSA-N C1(O)=CC2OC(OC)C3C4C=CC(OC)=CC=4OC3C=2C=C1
722 0 PJVRVBAEULVBSW-UHFFFAOYSA-N COc1c2OC(=O)CC(c2c(c2c1occ2)OCC=C(C)C)N
723 0 YBCSJQMAZQGVGS-UHFFFAOYSA-N C=CC(C1=CC(=O)C(=C(C1O)C(=O)O)OC)c1ccccc1
724 0 MSNPXFZSFQCFMO-UHFFFAOYSA-N C=CC(C1=C(C(=O)O)C(C(=CC1=O)OC)O)c1ccccc1
725 0 TVWVHFSJQNXIRZ-UHFFFAOYSA-N C1(OC)=C(O)C2OC(C3C=CC=CC=3)CC(=O)C=2C(OC)=C1
726 0 YHGNFYUEUUQCJS-UHFFFAOYSA-N CC1CC(=O)C2=C(O)C3C(C=C2O1)(N)OC(C3)C(O)(C)C
727 0 WRCUJOARMHDLQF-UHFFFAOYSA-N OC(=O)CCC(C(=O)O)NC(=O)C1(O)C=CC(=CC1O)N
728 0 WCRZFTJIDNPGPP-UHFFFAOYSA-N OC(=O)CCC(C(=O)O)NC(=O)C1=CC(C(C=C1)(N)O)O
729 0 AMAFOXWOWQQPKU-UHFFFAOYSA-N OC(=O)CCC(C(=O)O)NC(=O)C1=CC=C(C(C1O)O)N
730 0 MOBGAADWCIODLC-UHFFFAOYSA-N COc1cc2ccc3c(c2cc1O)c(OC)cc(c3O)OC
731 0 BWDCDWQSASPKOQ-UHFFFAOYSA-N COc1cc(OC)c2c(c1)cc(c1c2cc(O)c(c1)OC)O
732 0 WTAIMKGTVIQQJY-UHFFFAOYSA-N COc1cc(OC)c2c(c1)c(O)cc1c2cc(O)c(c1)OC
733 0 RJWAXEPLXUTAHB-UHFFFAOYSA-N COc1cc(OC)c2c(c1)ccc1c2c(O)c(c(c1)OC)O
734 0 NAOQGIKSPSYLDB-UHFFFAOYSA-N COc1cc(OC)c2c(c1)ccc1c2cc(O)c(c1O)OC
735 0 QOYKRQFMRHWFEX-UHFFFAOYSA-N OCOc1cc(OC)c2c(c1)ccc1c2cc(O)c(c1)OC
736 0 FGRKUDDNVYWQSY-UHFFFAOYSA-N OCOc1cc(OC)cc2c1c1cc(O)c(cc1cc2)OC
737 0 RWGIOBWOZPFPSD-UHFFFAOYSA-N OCOc1cc2ccc3c(c2cc1O)c(OC)cc(c3)OC
738 0 YZWBGMJLVGWDRA-UHFFFAOYSA-N COC1=CC2(OC)OC2c2c1c1cc(O)c(cc1cc2)OC
739 0 NVKFMHRXODPKBV-UHFFFAOYSA-N COC1=Cc2ccc3c(c2C2(C1O2)OC)cc(c(c3)OC)O
740 0 WUKQXJULHVUATQ-UHFFFAOYSA-N COC1=CC23C(C(=C1)OC)(O3)c1cc(O)c(cc1C=C2)OC
741 0 DAKDHIFVGDMQIK-UHFFFAOYSA-N COc1cc(OC)c2c(c1)C1OC1c1c2cc(O)c(c1)OC
742 0 AXQRTLRIHUOEOX-UHFFFAOYSA-N COc1cc(OC)c2c(c1)C=CC13C2(C=C(O)C(=C3)OC)O1
743 0 QUPADXFRGXLHLJ-UHFFFAOYSA-N COc1cc(OC)c2c(c1)ccc1c2C2OC2(C(=C1)OC)O
744 0 UDQZIISUMGNZRS-UHFFFAOYSA-N COc1cc(OC)c2c(c1)ccc1c2C=C(O)C2(C1O2)OC
745 0 KNASYQFUIDUZGQ-UHFFFAOYSA-N COc1c2C(N)CC(=O)Oc2c(c2c1cco2)OCC=C(C)C
746 0 WERGBNARSSDLAL-UHFFFAOYSA-N COC1(N)C2C=CC(=O)OC2=C(c2c1cco2)OCC=C(C)C
747 0 FIADGNVRKBPQEU-UHFFFAOYSA-N CN1CCC(CC1)=C1C2=C(CCC3=CC=CC=C13)SC=C2
748 0 GEBLCKXFIWSYQI-UHFFFAOYSA-N COc1ccc(c(c1)C)C1CC(=O)c2c(O1)cc(cc2O)O
749 0 JFEOKERWCYNKSF-UHFFFAOYSA-N COc1ccc(cc1C)C1CC(=O)c2c(O1)cc(cc2O)O
750 0 AHNUQZYQLHSWOQ-UHFFFAOYSA-N OC(C(O)(C)C)COC1=C2CCOC2=NC2C1C=C1OCOC1=C2
751 0 QHNPGWKOYIXOJN-UHFFFAOYSA-N COc1cc(OC)c2c(c1)ccc1c2c(O)c(c(c1)O)OC
752 0 VKKBXRJINBISLD-UHFFFAOYSA-N COc1cc2c(cc1O)ccc1c2c(OC)cc(c1O)OC
753 0 IYWODULEBGYLAU-UHFFFAOYSA-N COc1cc(OC)c2c(c1)c(O)cc1c2cc(OC)c(c1)O
754 0 IFKNPJGXRMWBIX-UHFFFAOYSA-N COc1cc(OC)c2c(c1)cc(c1c2cc(OC)c(c1)O)O
755 0 WIRJRKSUFSKHAL-UHFFFAOYSA-N COc1cc(OC)c2c(c1)ccc1c2cc(OC)c(c1O)O
756 0 JJNFYJHCXWTHRG-UHFFFAOYSA-N OCOc1cc(OC)cc2c1c1cc(OC)c(cc1cc2)O
757 0 DERSDLKAGRPDOB-UHFFFAOYSA-N OCOc1cc2c(cc1O)ccc1c2c(OC)cc(c1)OC
758 0 KOHLCVZTDJDYPR-UHFFFAOYSA-N OCOc1cc(OC)c2c(c1)ccc1c2cc(OC)c(c1)O
759 0 LCZFPGUKNPXUPS-UHFFFAOYSA-N COC1=CC23C(C(=C1)OC)(O3)c1cc(OC)c(cc1C=C2)O
760 0 ZBKGADNGUJMNGE-UHFFFAOYSA-N COc1cc(OC)c2c(c1)C=CC13C2(C=C(OC)C(=C3)O)O1
761 0 RXFDHXMHGDAGCU-UHFFFAOYSA-N COC1=Cc2ccc3c(c2C2(C1O2)OC)cc(c(c3)O)OC
762 0 NSXHYBAGYCJPLK-UHFFFAOYSA-N COc1cc(OC)c2c(c1)ccc1c2C2OC2(C(=C1)O)OC
763 0 ROSXIZPJHVOCSH-UHFFFAOYSA-N COC1=CC2(OC)OC2c2c1c1cc(OC)c(cc1cc2)O
764 0 FUFWWRMOUMMROG-UHFFFAOYSA-N COc1cc(OC)c2c(c1)C1OC1c1c2cc(OC)c(c1)O
765 0 RDDXMANZZYLMDZ-UHFFFAOYSA-N COc1cc(OC)c2c(c1)ccc1c2C=C(OC)C2(C1O2)O
766 0 UKRVQKUVWNDGMN-UHFFFAOYSA-N COC1=CC=C(CCC2=C3N=CNC3=CC3=C2N=C(N)NC3=O)C=C1
767 0 PHTUQLWOUWZIMZ-GZTJUZNOSA-N CN(C)CC\C=C1/C2=CC=CC=C2CSC2=CC=CC=C12
768 0 GCZHGOLJMYRJHB-YYWQGFNFSA-N CC1CC(=O)OC2CCN3CC=C(COC(=O)C1(C)O)C23
769 0 PUGZCYAPZYDARA-UHFFFAOYSA-N COc1cc(OC)c2c(c1)oc(c2)c1cc(O)cc(c1C)O
770 0 RVNPXOAKQKFNDS-UHFFFAOYSA-N COc1cc(OC)cc2c1cc(o2)c1cc(O)c(c(c1)O)C
771 0 KQNNEAFZLTZUOT-UHFFFAOYSA-N COc1cc(O)cc(c1)c1oc2c(c1)c(OC)cc(c2)OC
772 0 QOGSPMDZSUNSAJ-UHFFFAOYSA-N COc1cc2C(=O)OC3C(c2cc1O)C1N(C)CCC1=CC3O
773 0 FQLUTKPAONWHPY-UHFFFAOYSA-N COc1cc(C(=O)O)c(cc1O)C1C(O)C(O)C=C2C1N(C)CC2
774 0 QUYFUGAZTYQTEB-UHFFFAOYSA-N COC1=CC2C(=O)OC3C(C2(C=C1O)O)C1N(C)CCC1=CC3O
775 0 LQCUUURDNZEKDB-UHFFFAOYSA-N CNCCC1=CC(O)C2C(=C1)c1cc(O)c(cc1C(=O)O2)OC
776 0 OJQIRTKYZQSHLS-UHFFFAOYSA-N COC1=CC2C(=O)OC3C(=C2C=C1O)C1N(C)CCC1=CC3O
777 0 MSRZJUMYNUQZEA-UHFFFAOYSA-N OCC1C=C2CCN3C2C(C1O)C(=C(C3)C=C(C(=O)O)OC)C=O
778 0 NDCYTPATUYIRKW-UHFFFAOYSA-N OCC1C=C2CCN3C2C(C1O)C(=CC(=O)O)C(=CC(=O)OC)C3
779 0 ZSTPNQLNQBRLQF-XQZRWRMTSA-N COC1CC2N3CC(O)C2(C=C1)c4cc5OCOc5cc4C3O
780 0 MQDJICRBSVWFNZ-UHFFFAOYSA-N OC(=O)CC1(O)CC(Oc2c1cc(O)cc2)c1ccccc1
781 0 POMCQPYWKLKBSX-UHFFFAOYSA-N CCCC1=CC(=O)c2c(O)cc3cc(O)cc(OC)c3c2O1
782 0 KFEZQEYGKDJYIN-UHFFFAOYSA-N O=CCC1=CCC2C(C1NC)c1cc(OC)c(cc1C(=O)O2)O
783 0 NZBLEWQFMYWOQI-UHFFFAOYSA-N CNCCC1=CCC2C(C1=O)c1cc(OC)c(cc1C(=O)O2)O
784 0 LTLYXNZYWNCIGW-UHFFFAOYSA-N COC(=O)C(N(C1=C(C)C=CC(C1(C)O)O)C(=O)c1ccco1)C
785 0 DMRMUYRXTXCTNO-UHFFFAOYSA-N COC(=O)C(N(C(=O)c1ccco1)C1=C(C)C(C(C=C1C)O)O)C
786 0 IGEOOADAIJUAHC-UHFFFAOYSA-N COC(=O)C(N(C1(O)C(=CC=CC1(C)O)C)C(=O)c1ccco1)C
787 0 LCWGTQGHHKDCEM-UHFFFAOYSA-N COC1(O)C(=CC2=C(C1O)C1C(OC2=O)CC=C2C1N(C)CC2)O
788 0 QTXRSNCJAHPAAQ-UHFFFAOYSA-N COC1=CC2=C(C(C1(O)O)O)C(=O)OC1C2C2N(C)CCC2=CC1
789 0 ICGRHFMATBGOQX-UHFFFAOYSA-N COC1=CC2(O)C3C(CC=C4C3N(C)CC4)OC(=O)C2(C=C1O)O
790 0 OQFPBUWJCQRMOK-UHFFFAOYSA-N COC(=O)C(N(C(=O)c1occc1O)c1c(C)cccc1C)C
791 0 MHLHUENLPRVQIT-UHFFFAOYSA-N COC(=O)C(N(c1c(C)cccc1C)C(=O)c1occ(c1)O)C
792 0 CGKDWZKHQCGJRB-UHFFFAOYSA-N COC(=O)C(N(c1c(C)cccc1C)C(=O)c1ccc(o1)O)C
793 0 BVHDBKLQPBGJQB-UHFFFAOYSA-N COC(=O)C(N(c1c(C)ccc(c1C)O)C(=O)c1ccco1)C
794 0 OEWRVWRHBDQXAV-UHFFFAOYSA-N COC(=O)C(N(c1c(C)cc(cc1C)O)C(=O)c1ccco1)C
795 0 AWSSIMXVLMYLJP-UHFFFAOYSA-N COC(=O)C(N(c1c(C)cccc1CO)C(=O)c1ccco1)C
796 0 DRVDIYZOGVZWLH-UHFFFAOYSA-N COC(=O)C(N(c1c(C)cccc1C)C(=O)c1ccco1)CO
797 0 QTZYMYDLBALSND-UHFFFAOYSA-N OCOC(=O)C(N(c1c(C)cccc1C)C(=O)c1ccco1)C
798 0 OUCLXBWJJXGAJX-UHFFFAOYSA-N COc1c(O)cc2c(c1O)C1C(OC2=O)CC=C2C1N(C)CC2
799 0 QLCOMBYDNWUTBB-UHFFFAOYSA-N COc1cc2C3C(OC(=O)c2cc1O)C(O)C=C1C3N(C)CC1
800 0 VVUYGKUOEAKAGD-UHFFFAOYSA-N COc1cc2C3C(CC=C4C3N(C)CC4)OC(=O)c2c(c1O)O
801 0 XSSGTURTZAPNOA-UHFFFAOYSA-N COc1cc2C3C(CC(=C4C3N(C)CC4)O)OC(=O)c2cc1O
802 0 RLHMVAKVOMFGLO-UHFFFAOYSA-N COc1cc2C3C(CC=C4C3N(C)CC4O)OC(=O)c2cc1O
803 0 FSVNSTYWICGGAO-UHFFFAOYSA-N COc1cc2C3C(CC=C4C3N(C)C(C4)O)OC(=O)c2cc1O
804 0 SMSJLGWGDJALBH-UHFFFAOYSA-N OCN1CCC2=CCC3C(C12)c1cc(OC)c(cc1C(=O)O3)O
805 0 BNWWYXDTILSLHN-UHFFFAOYSA-N OCOc1cc2C3C(CC=C4C3N(C)CC4)OC(=O)c2cc1O
806 0 QJPYSLFLYQLMOE-UHFFFAOYSA-N COC(=O)C(N(C(=O)C12OC=CC2O1)c1c(C)cccc1C)C
807 0 IHSBPADGWYOOTJ-UHFFFAOYSA-N COC(=O)C(N(c1c(C)cccc1C)C(=O)C1=CC2C(O1)O2)C
808 0 BAJCTQUPQYDUGX-UHFFFAOYSA-N COC(=O)C(N(C12OC2(C)C=CC=C1C)C(=O)c1ccco1)C
809 0 JKLKZBPCDUKYPM-UHFFFAOYSA-N COC(=O)C(N(C(=O)c1ccco1)C1=C(C)C2C(C=C1C)O2)C
810 0 UQUONNRDNUMAOU-UHFFFAOYSA-N COC(=O)C(N(C1=C(C)C=CC2C1(C)O2)C(=O)c1ccco1)C
811 0 RROADRNLRNMIFQ-UHFFFAOYSA-N COC1=CC23OC3(C=C1O)C(=O)OC1C2C2N(C)CCC2=CC1
812 0 NWJBCJQBXUILII-UHFFFAOYSA-N COC12OC2C2=C(C=C1O)C(=O)OC1C2C2N(C)CCC2=CC1
813 0 MBUYUBBCCHOXQV-UHFFFAOYSA-N COc1cc2C3C(CC4C5(C3N(C)CC5)O4)OC(=O)c2cc1O
814 0 JUMDQCYUYFFRQC-UHFFFAOYSA-N COC1=CC2=C(C3C1(O)O3)C(=O)OC1C2C2N(C)CCC2=CC1
815 0 HQDDZTHLOSRDCD-UHFFFAOYSA-N COC(=O)C(N(c1c(C)cccc1C)C(=O)Oc1ccco1)C
816 0 GSPODDFOOLXQOT-UHFFFAOYSA-N COc1cc2C3C(CC=C4C3N(C)COC4)OC(=O)c2cc1O
817 0 MBJWZSFIDUXQKY-UHFFFAOYSA-N COc1cc2c(cc1O)C(=O)OC1C2(O)C2N(C)CCC2=CC1
818 0 NDYMPOWPPLKVIM-UHFFFAOYSA-N OC(C(=O)O)CCNC(C(CN1CC(C1C(=O)O)O)O)C(=O)N
819 0 NSVFQTYZDHIWKF-UHFFFAOYSA-N OC(C(=O)N)CCNC(C(CN1CC(C1C(=O)O)O)O)C(=O)O
820 0 KLCDTYGSZIXFMD-UHFFFAOYSA-N OC(C(=O)O)CCNC(C(CN1CC(C1C(=O)N)O)O)C(=O)O
821 0 HWFPVYCEGRZZPH-UHFFFAOYSA-N CCCCCC(=O)CC(=O)CC(=O)CC(=O)SCC=O
822 0 RAEBFGPECBAEAA-DLBZAZTESA-N COc1cc(OC)c2C(=O)C(O)C(Oc2c1)c3ccccc3
823 0 FEORXMHRRCLSIJ-UHFFFAOYSA-N O=CC=C1CC2N(C)CCC34C1=C(OC4C(=O)CCC23)C(=O)O
824 0 BMMAZKHXSKUEMZ-UHFFFAOYSA-N OC(=O)C=CC1=C2C(=O)OC3C42C(C(C1)N(C)CC4)CCC3=O
825 0 YVBGQNQUTOVRER-SJCJKPOMSA-N COc1ccc2C3COc4cc(O)c(OC)cc4C3Oc2c1
826 0 ALLCCEWBLKBKBO-UHFFFAOYSA-N COc1cc2ccc3cc(O)c(OC)c(OC)c3c2cc1O
827 0 ICUCUXZJAYHKLS-SJKOYZFVSA-N COc1cc2OC3C(COc4cc(O)ccc34)c2cc1OC
828 0 QLCWPJGWLOKECC-UHFFFAOYSA-N OCOc1cc2C(O)N3CC(C4(c2cc1O)C3CC(C=C4)OC)O
829 0 IGTLSHAKHYMLAU-UHFFFAOYSA-N OCOc1cc2c(cc1O)C(O)N1C3C2(C=CC(C3)OC)C(O)C1
830 0 MCOTTYOKTYHERV-UHFFFAOYSA-N COC(=O)c1c(O)c2ccccc2c3OC(C)(C)C(=Cc13)O
831 0 ATGABXDKTMWXAQ-GIFBOUKESA-N CN1CCC2CC(O)C3OC(=O)c4cc5OCOc5cc4C3C12
832 0 RAEBFGPECBAEAA-IAGOWNOFSA-N COc1cc(OC)c2C(=O)C(O)C(Oc2c1)c3ccccc3
833 0 ATGABXDKTMWXAQ-YDJYNKLNSA-N CN1CCC2CC(O)C3OC(=O)c4cc5OCOc5cc4C3C12
834 0 QNHQOKGNFKLHHR-UHFFFAOYSA-N COC1=CC=C(CC1)c1coc2c(c1=O)cc(c(c2)O)OC
835 0 LXPMGJTUGGCMRC-UHFFFAOYSA-N COC1CC=C(C=C1)c1coc2c(c1=O)cc(c(c2)O)OC
836 0 OLVQORHPBXUJHA-UHFFFAOYSA-N COc1c2ccoc2c(c2c1ccc(=O)o2)OCC(C(C)C)N
837 0 ZSTPNQLNQBRLQF-UHFFFAOYSA-N COC1C=CC23C(C1)N(CC2O)C(c1c3cc2OCOc2c1)O
838 0 VEDZAXYRCQIGJE-UHFFFAOYSA-N COC1=C2CCOC2=C(C2(C1C=CC(=O)O2)N)OCC(=O)C(C)C
839 0 DNUXYKQVMBCANU-UHFFFAOYSA-N COC1(O)C2=C(C=C(C1(C)O)OCC=C(C)C)C(=O)NC2
840 0 MNFGSVLSAXYRMZ-UHFFFAOYSA-N COC1=C(C)C(C(C2=C1CNC2=O)O)(O)OCC=C(C)C
841 0 CRSCZMBBWZAZNY-UHFFFAOYSA-N COC1=C(C)C(=CC2(C1(O)CNC2=O)O)OCC=C(C)C
842 0 WTHZTQFPVJWHNZ-UHFFFAOYSA-N CC1OC(C2=CC=CC(C12)NC(=O)c1c(C)nn(c1Cl)C)(C)C
843 0 HLDYXGCDVITXHZ-UHFFFAOYSA-N CC1OC(C2C1=C(C=CC2)NC(=O)c1c(C)nn(c1Cl)C)(C)C
844 0 SWVQLLMGQTYUPW-UHFFFAOYSA-N CC1OC(C2=CCCC(=C12)NC(=O)c1c(C)nn(c1Cl)C)(C)C
845 0 VVMOVMBLTOOSTN-UHFFFAOYSA-N O=C(C1C(=NN(C1Cl)C)C)Nc1cccc2c1C(C)OC2(C)C
846 0 FTKDVTVSNMVTLG-UHFFFAOYSA-N CN1NC(C(=C1Cl)C(=O)Nc1cccc2c1C(C)OC2(C)C)C
847 0 FZXGYDDZQUQTJO-UHFFFAOYSA-N COC(=O)c1c(C)c2c(oc3cc(OC)cc(C)c23)cc1O
848 0 LOXXAGGOSITJEP-UHFFFAOYSA-N OC(=O)CC1(O)C(O)C(Oc2c1cccc2)c1ccccc1
849 0 YBOAUBJCANCVOS-UHFFFAOYSA-N OC(=O)CC1(O)c2c(cc(cc2O)C)Cc2c1c(O)ccc2
850 0 NEVQQIMKNNJVKH-UHFFFAOYSA-N OC(=O)CC1(O)CC(Oc2c1cccc2)c1ccc(cc1)O
851 0 GOZYAVOFTAVTTM-UHFFFAOYSA-N O=CC=C1CC2N(C)CCC34C1=C(OC4C(C=CC23)O)C(=O)O
852 0 IDPDCALMUAQBAV-UHFFFAOYSA-N OC(=O)C=CC1=C2C(=O)OC3C42C(C(C1)N(C)CC4)C=CC3O
853 0 RYOKLBIACSFKJP-UHFFFAOYSA-N OC(=O)CC1(O)CC(Oc2c1cccc2)c1cccc(c1)O
854 0 GDEXYRPCRWOXDU-UHFFFAOYSA-N O=C1C=C2CCC(CC2C(C1OS(=O)(=O)O)C)C(=C)C
855 0 OULHPFWOLICMIL-LBPRGKRZSA-N COc1c2C=CC(=O)Oc2c(CC3OC3(C)C)c4occc14
856 0 PFCRTMKGWVBIRY-UHFFFAOYSA-N COc1ccc(c(c1)C)C1COc2c(C1=O)c(O)cc(c2)O
857 0 ATTZJXCTVBVMOT-UHFFFAOYSA-N COc1ccc(cc1C)C1COc2c(C1=O)c(O)cc(c2)O
858 0 HAWHWUJMXJUFKL-UHFFFAOYSA-N COc1cc2oc3cc(O)ccc3c2c(CC(=C)CO)c1O
859 0 BCSTZWWDLXOTAE-XDJHFCHBSA-N N=C1C2=C(NCCC2=O)c3nc4ccccc4c5ccnc1c35
860 0 NQRHJKWFYZDCRZ-UHFFFAOYSA-N NCC1C(=O)OC2C1CCC1C3(C2(C)C(=O)CC3OC1)O
861 0 DDGLACAJFJDMPU-UHFFFAOYSA-N COC1C=CC23C(C1)N(CC2O)Cc1c3cc2OCOc2c1O
862 0 HSXOQDSFAIJRJY-UHFFFAOYSA-N O=c1cc(C)c2c(o1)cc1c(c2OCC2OC2(C)C)cco1
863 0 RKCWNKWTAYXUIE-UHFFFAOYSA-N O=c1ccc2c(o1)cc1c(c2OCC2OC2(C)C)c(co1)C
864 0 ZELYNTJJXIPFOH-UHFFFAOYSA-N O=c1ccc2c(o1)c(C)c1c(c2OCC2OC2(C)C)cco1
865 0 IHKMXJRJTVXSJJ-UHFFFAOYSA-N Cc1cc2c(oc1=O)cc1c(c2OCC2OC2(C)C)cco1
866 0 SDPKAKQOQAQVHB-UHFFFAOYSA-N COc1cc(O)c(cc1O)C(=O)N(CCc1ccc(cc1)O)C
867 0 PJQGQKQCNNUZGM-UHFFFAOYSA-N OC(=O)CC(c1ccc(n1C)CC(=O)O)(c1ccc(cc1)C)O
868 0 WQSRHBOWGKHAON-UHFFFAOYSA-N CCCC1=CC(=CC2C1C(=O)c1c(C2=O)cc(cc1O)O)O
869 0 LLRLPRUFUGWYOL-UHFFFAOYSA-N COc1cc2ccc3c(OC)c(O)ccc3c2c(OC)c1O
870 0 BNNZKHPAYFIGHL-JRUMGLEVSA-N COC1CCC23C(C1)NCC2OC(=O)c4cc5OCOc5cc34
871 0 HHEOZJCKMANJQV-TZNZZTCVSA-N COc1c2CN3CCC4(C3CC(O)C5OC45)c2cc6OCOc16
872 0 WKNXOKHAEDTQCX-CQSZACIVSA-N COc1ccc(cc1OC)C2Cc3cccc(O)c3C(=O)O2
873 0 GWGSQIYXPWREGY-UHFFFAOYSA-N COc1cc2cc3C=C(C)OC(=O)c3c(OC)c2c(O)c1C
874 0 QXSOYBBYHNOUSH-UHFFFAOYSA-N COc1cc2c(cc1OC)OCC1C2Oc2c1ccc(c2)O
875 0 WFUWJJYPPKDCKA-UHFFFAOYSA-N CC=CCC(C(=O)c1c(=O)[nH]c(c(c1OC)OC)OC)C
876 0 SJZDRXLRMAYUJE-UHFFFAOYSA-N CC=CCC(C(=O)c1c(O)c(OC)c(n(c1=O)C)OC)C
877 0 ALOLSYVVVWLZOJ-UHFFFAOYSA-N CC=C(CC(C(=O)c1c(=O)[nH]c(c(c1O)OC)OC)C)C
878 0 DTGLYBHHVZQPFX-UHFFFAOYSA-N COc1c(OC)[nH]c(=O)c(c1O)C(=O)C(CC=C(C)C)C
879 0 KXHMBKASJFMDCK-DOMZBBRYSA-N COc1ccc2C3=C(C(O)C(O)C(C)(C)O3)C(=O)N(C)c2c1OC
880 0 AUBKSTFKLTVQCK-UHFFFAOYSA-N COc1cc2ccc3cc(OC)c(O)c(OC)c3c2cc1O
881 0 ZSTPNQLNQBRLQF-GKSQQYPGSA-N COC1CC2N3CC(O)C2(C=C1)c4cc5OCOc5cc4C3O
882 0 ZQLQBAUVRGDBJL-BIVLZKPYSA-N COC1C(O)C2C3N(CC=C3C1O)Cc4cc5OCOc5cc24
883 0 VTBAWGQQXHUBOM-UHFFFAOYSA-N COc1c(O)c(OC)c2OCc3cc(O)cc4CCc1c2c34
884 0 XGYYXBDYFNKQER-UHFFFAOYSA-N COc1cc2c(ccc3cc(O)c(OC)c(OC)c23)cc1O
885 0 ZJMUTUXDGRXVFL-UHFFFAOYSA-N CCOC(=O)NCCOc1ccc(c(c1)O)Oc1ccccc1
886 0 WSGNACAVADSXNC-GFCCVEGCSA-N COc1nc2c3OCOc3ccc2c(OC)c1CC(O)C(=C)C
887 0 GFUUIJWQRTYXQP-UHFFFAOYSA-N CCOC(=O)NCCOc1ccc(cc1)Oc1cccc(c1)O
888 0 ZRDDDACGJBIKQG-UHFFFAOYSA-N CCOC(=O)NCCOc1ccc(cc1)Oc1ccc(cc1)O
889 0 JNBFEVHDMFBOTQ-UHFFFAOYSA-N CCOC(=O)NCCOc1ccc(cc1)Oc1ccccc1O
890 0 LVVWAXSNUIDTEB-UHFFFAOYSA-N CCOC(=O)NCC(Oc1ccc(cc1)Oc1ccccc1)O
891 0 DNQKVFWNGBMSHK-UHFFFAOYSA-N CCOC(=O)NC(COc1ccc(cc1)Oc1ccccc1)O
892 0 YZKDNBVCMICMHM-UHFFFAOYSA-N CC(OC(=O)NCCOc1ccc(cc1)Oc1ccccc1)O
893 0 RGFNXGIRNITAHC-UHFFFAOYSA-N OCCOC(=O)NCCOc1ccc(cc1)Oc1ccccc1
894 0 WGYBHJMODAZSCP-UHFFFAOYSA-N CCOC(=O)NCCOC1=CC2C(C=C1)(O2)Oc1ccccc1
895 0 CMIMMTYFALNKQH-UHFFFAOYSA-N CCOC(=O)NCCOC12C=CC(=CC2O1)Oc1ccccc1
896 0 KQODXEMYZUCSDD-UHFFFAOYSA-N CCOC(=O)NCCOC1=CC=C(C2C1O2)Oc1ccccc1
897 0 RZIMQAVGZVPJQW-UHFFFAOYSA-N CCOC(=O)NCCOc1ccc(cc1)OC1=CC2C(C=C1)O2
898 0 YHLUZQVYGAQQLQ-UHFFFAOYSA-N CCOC(=O)NCCOc1ccc(cc1)OC1=CC=CC2C1O2
899 0 IRQAIJQTDOUZCH-UHFFFAOYSA-N CCOC(=O)NCCOc1ccc(cc1)OC12C=CC=CC2O1
900 0 HNAYMVQSFALZSH-UHFFFAOYSA-N CCOC(=O)NCOCOc1ccc(cc1)Oc1ccccc1
901 0 ILGCUFTUVUMKON-UHFFFAOYSA-N CCOC(=O)N(CCOc1ccc(cc1)Oc1ccccc1)O
902 0 WTLLWDCEIUNKQK-UHFFFAOYSA-N CCC1(CC)C(=O)N(CC(O)=O)C(=O)N(CC(O)=O)C1=O
903 0 KIWOSWPGNPXMJS-UHFFFAOYSA-N [H]C12CC3([H])CC([H])(C1)CC(C2)(C3)NC(O)(C(F)(F)F)C(F)(F)F
904 0 QCQWVVNWUYVAGV-UHFFFAOYSA-N COC1=CC=CC(OC)=C1OC(=O)C(C)N1CCOCC1
905 0 QYKCKNWUIWVHCX-SOFGYWHQSA-N COc1c2C=CC(=O)Oc2c(C=CC(C)(C)O)c3occc13
906 0 MNCWRTPCWGGEIL-UHFFFAOYSA-N CCCCNC(=S)NS(=O)(=O)C1=C(C)C=C(C)C=C1
907 0 IKCBXYTYVXLXIR-UHFFFAOYSA-N N\C(CNc1ccccc1)=N/CCCOc1ccccc1Cl
908 0 SLLADBFLQOYDTL-UHFFFAOYSA-N OC(=O)COC1=C2CCCCC2=C(C=C1)C(=O)C1=COC=C1
909 0 CUYLJVJMQPPTOS-UHFFFAOYSA-N COC1=CC=CC(CN2C[Si](C)(C)O[Si](C)(C)C2)=C1
910 0 CUYLJVJMQPPTOS-UHFFFAOYSA-N COC1=CC=CC(CN2C[Si](C)(C)O[Si](C)(C)C2)=C1
911 0 PHTUQLWOUWZIMZ-UHFFFAOYSA-N CN(C)CCC=C1C2=CC=CC=C2CSC2=C1C=CC=C2
912 0 YHXSHXZJXRHNIU-UHFFFAOYSA-N CC[N+]1=C(C)N(C(=O)c2ccccc12)c1ccc(OC)cc1
913 0 PKUWPFTXPRGGNV-UHFFFAOYSA-N CCCCN1C(=O)N(C2=C1C=CC(Cl)=C2)C1=CC=CC=C1
914 0 LDADDILQPHUTNC-UHFFFAOYSA-N CCCNC1=C2C=C(OC)C=CC2=NC2=C1C=CC(Cl)=C2
915 0 HBICQMDRINZBDQ-UHFFFAOYSA-N CCN(CC)CCn1cnc2N(C)C(=O)N(C)C(=S)c12
916 0 HBICQMDRINZBDQ-UHFFFAOYSA-N CCN(CC)CCn1cnc2N(C)C(=O)N(C)C(=S)c12
917 0 KHNBMTJPINZOSC-UHFFFAOYSA-N CCCCCCCC(=O)OC1=CC=C(C=C1)S(O)(=O)=O
918 0 AJKRAAXHMVEUPY-KMKOMSMNSA-N COc1c(CC=C(C)/CO)c2C=CC(=O)Oc2c3ccoc13
919 0 HBAURZDCJUZLMR-AWEZNQCLSA-N COc1c2ccoc2nc3cc(OCC(O)C(C)(C)O)ccc13
920 0 WXWWGVDAPPVUCU-UHFFFAOYSA-N CCOC1=CC=C2C(C=CC(C=CC3=CC(=CC=C3)[N+]([O-])=O)=[N+]2C)=C1
921 0 WKXBXNCQBAKWMZ-UHFFFAOYSA-N CCOC1=NC(SCC)=NC2=C1C=NN2C1=CC=CC=C1
922 0 GIVSZLKTIBWYRM-UHFFFAOYSA-N COc1cc2cc(O)c(OC)c(OC)c2c3ccc(O)cc13
923 0 BCXHWLRGPPABRC-UHFFFAOYSA-N CCOC(=O)C1CC(C(=O)OCC)C(=NC2=CC=CC=C2)C1=O
924 0 AGLKVEJMTGPYSI-FDRIWYBQSA-N CC(=CC(=O)OCC12CC(=O)OC1CN3CCC(O)C23)C
925 0 DUJGCSJDOIEFGG-UHFFFAOYSA-N CCOC(=O)C(NC1=CC=CC=C1OCC)C(=O)OCC
926 0 UDOLSHYVAMEMAO-UHFFFAOYSA-N O=NC1=C(N=C2N=CC=CN12)C1=CC=C(C=C1)C1=CC=CC=C1
927 0 WAMHXKPQXFJOBW-CQSZACIVSA-N CC1(C)OC1CCOc2c3C=CC(=O)Oc3cc4occc24
928 0 QBJGRCDEWYDKKG-UHFFFAOYSA-N CCCC1=CC(=O)c2c(O)c3c(OC)cc(O)cc3cc2O1
929 0 ISSMLRUIZPSBPE-UHFFFAOYSA-N CCN(CC)CC(O)CN1C=NC2=C(SC)N=CN=C12
930 0 NEGJKRWHSNMMAT-UHFFFAOYSA-N COC(=O)C1=CCCCC(N2CCOCC2)=C1C(=O)OC
931 0 LMRVFOSWNYQAEH-UHFFFAOYSA-N NC1=NC(N)=C(NC(=O)CNC2=CC=C(C=C2)C(O)=O)C(N)=N1
932 0 SFWJGPYRSHHELS-UHFFFAOYSA-N CCC(CO)NC1=NC2=CC=C(Cl)C=C2C2=CC=CC=C12
933 0 YBYSQDCQWXAOOQ-UHFFFAOYSA-N CCOC(=O)CC(=O)NCCC1=C(OC)C(OC)=CC=C1
934 0 YHSXPHNOIMTWTH-MLGOLLRUSA-N COc1ccc2C3COc4c(O)c(OC)ccc4C3Oc2c1
935 0 LGRZYOMDJCERLI-UHFFFAOYSA-N NC1=NC(N)=C(C(NC(C2=CC=CC=C2)C2=CC=CC=C2)=C1)[N+]([O-])=O
936 0 MCKZBAZVXYPKPJ-UHFFFAOYSA-N OC(=O)CCCCCCCCC(CSC#N)SC#N
937 0 NIQCJOZZIBCXDF-UHFFFAOYSA-N COC1=CC(N)=CC(OC)=C1OC1=CC(OC)=C(OC)C(OC)=C1
938 0 YTVCXBVFGQEBAL-ARJAWSKDSA-N COc1ccc(C=C/c2cc(OC)c3OCOc3c2)cc1O
939 0 NODVDEFBCKXEGO-UHFFFAOYSA-N ClCCCC(=O)N=NC(C1=CC=CC=C1)C1=CC=CC=C1
940 0 ZSTPNQLNQBRLQF-VKUSEKQFSA-N COC1CC2N3CC(O)C2(C=C1)c4cc5OCOc5cc4C3O
941 0 QBHDCTMZQYPUCI-VBCDNDGESA-N COC1C=CC23C(O)CN(Cc4cc5OCOc5cc24)C3C1O
942 0 DVZQGZOFFSCMJP-UHFFFAOYSA-N COc1cc(OC)cc(c1)c2oc3cc(OC)cc(O)c3c2
943 0 QDGLPBCPEUSNNP-UHFFFAOYSA-N COC1=CC=C(CC2=CC3=C(OCO3)C=C2OC(C)=O)C=C1
944 0 UFSDNXBDTQSQFM-SWLSCSKDSA-N COc1ccc2c(OC)c3C(O)C(Oc3nc2c1OC)C(C)(C)O
945 0 SFLJPJLXJXMIOY-UHFFFAOYSA-N CC(C)(C)C1=CC=C(C=C1)C(O)(C(F)(F)F)C(F)(F)F
946 0 ZSTPNQLNQBRLQF-ODONNLBESA-N COC1CC2N3CC(O)C2(C=C1)c4cc5OCOc5cc4C3O
947 0 ONVNCZJMOXIVHT-UHFFFAOYSA-N OCC1OC(NC2=CC=C(C=C2)[N+]([O-])=O)C(O)C(O)C1O
948 0 VEWYRSFVOIQJJV-UHFFFAOYSA-N OCC1OC(NC2=CC=CC(=C2)[N+]([O-])=O)C(O)C(O)C1O
949 0 ZSTPNQLNQBRLQF-QSZRTONLSA-N COC1CC2N3CC(O)C2(C=C1)c4cc5OCOc5cc4C3O
950 0 RAOVRJTUJVMJOT-UHFFFAOYSA-N COc1cc2cc(O)c3cc(O)ccc3c2c(OC)c1OC
951 0 YMZCICJEOZSFML-UHFFFAOYSA-N CC(C)CCC1=C(C)N=C(NC(C)=O)N=C1SC(N)=N
952 0 UGGFAVYFKYAKJM-UHFFFAOYSA-N CC1=CN(C2CC(OCC(O)=O)C(CO)O2)C(=O)NC1=O
953 0 OUJFOYUXCYXMJR-UHFFFAOYSA-N CC1=CC(C)=C(CSC2=NC(=O)NC3=C2NC=N3)C(C)=C1
954 0 LPJABIWTUZMHHA-GJZGRUSLSA-N COC(=O)c1c(O)c2ccccc2c3OC(C)(C)C4OC4c13
955 0 VDHFFCPQILOKFG-YESZJQIVSA-N COC1Oc2cc(O)ccc2C3Oc4cc(OC)ccc4C13
956 0 HEJMUAHGWMSSBK-UHFFFAOYSA-N CCC1CCC1(SC1=CC=CC=C1)SC1=CC=CC=C1
957 0 HPRUNJQNVMOLKF-UHFFFAOYSA-N CCOC1=CC=C(C=C1)C1C(C=NC=C1C(=O)OC)C(=O)OC
958 0 ZSTPNQLNQBRLQF-VOLCMEBKSA-N COC1CC2N3CC(O)C2(C=C1)c4cc5OCOc5cc4C3O
959 0 RTFMDQXBWXSALV-UHFFFAOYSA-N OCCOC1=CC2=C(C=C1)C1=C(C=C(OCCO)C=C1)C2=O
960 0 FXRINAYZWOCAFQ-UHFFFAOYSA-N COC1=CC2=C(C(C)=C1)C(=O)C1=C(O2)C=C(OC)C=C1OC
961 0 OPAAZWPTEYZZIW-UHFFFAOYSA-N COC1=CC=C(C=C1)C(CC(O)=O)NC(=O)OC(C)(C)C
962 0 KKRHMHVWHTZXRI-UHFFFAOYSA-N CCOC(=O)C1=C(C2=CC=CO2)C(C(=O)OCC)=C(C)N=C1C
963 0 MYHPJEHBGONSAG-XDJHFCHBSA-N N=C1C2=C(NCCC2=O)c3nccc4c5ccccc5nc1c34
964 0 AKZVHWUIAPIMPS-UHFFFAOYSA-N COC1=C(OC)C=C(C=C1)C(=O)CC(=O)C1=CC=CC=C1O
965 0 AOQKBSQBUASZKT-SIVJFFJCSA-N CN1CCC2=CC(O)CC(C12)c3cc4OCOc4cc3C(=O)O
966 0 HDEMWSJTNCFIGR-DOTOQJQBSA-N Cc1c(O)c(C)c2OC(C(O)C(=O)c2c1O)c3ccccc3
967 0 QKDHXQDOPJFARA-UHFFFAOYSA-N CCC1C(C)=NC(NC2=NC(C)=C3C=CC=CC3=N2)=NC1=O
968 0 IYDYYKZWKQOHNI-UHFFFAOYSA-N ClC1=CC=CC(=C1)N=C(N1CCOCC1)C1=CC=CC=C1
969 0 JCDZCINPOHYFPL-UHFFFAOYSA-N COc1cc(C)c2c(OC(=O)c3c(OC)cc(OC)cc23)c1
970 0 ONNAYQNJOKQYOH-UHFFFAOYSA-N COc1cc2C=Cc3c(OC)ccc(O)c3Oc2c(O)c1C
971 0 OPAAZWPTEYZZIW-UHFFFAOYSA-N COC1=CC=C(C=C1)C(CC(O)=O)NC(=O)OC(C)(C)C
972 0 OPAAZWPTEYZZIW-UHFFFAOYSA-N COC1=CC=C(C=C1)C(CC(O)=O)NC(=O)OC(C)(C)C
973 0 KPNJVOOFZSPOCT-UHFFFAOYSA-N CC(=CCOc1cc(O)c2C(=O)Oc3c(O)cc(C)c1c23)C
974 0 IHIXIYXIWDFZPJ-UHFFFAOYSA-N ClC1=CC=C(NC(=O)CN2CCC3=CC=CC=C3C2)C=C1
975 0 DNXONWHJJNOKEU-UHFFFAOYSA-N COC1=CC(=CC=C1)C(CC(O)=O)NC(=O)OC(C)(C)C
976 0 HTVHHPNRENCUJY-UHFFFAOYSA-N COC1=CC=CC=C1C(CC(O)=O)NC(=O)OC(C)(C)C
977 0 DNXONWHJJNOKEU-UHFFFAOYSA-N COC1=CC(=CC=C1)C(CC(O)=O)NC(=O)OC(C)(C)C
978 0 SLWWWZWJISHVOU-UHFFFAOYSA-N COC1=CC=C(CC(NC(=O)OC(C)(C)C)C(O)=O)C=C1
979 0 GJTJMPYIMIZXGZ-UHFFFAOYSA-N CC1=CC=CC=C1C(NC(=O)OC(C)(C)C)C(O)C(O)=O
980 0 PLGCEOXNWANLCH-UHFFFAOYSA-N CC1=CC(=CC=C1)C(NC(=O)OC(C)(C)C)C(O)C(O)=O
981 0 DROMKHRRVLLBPM-UHFFFAOYSA-N CC1=CC=C(C=C1)C(NC(=O)OC(C)(C)C)C(O)C(O)=O
982 0 PVCPEINKJJCRCO-UHFFFAOYSA-N CCCC1=CC(=O)c2c(O)cc3cc(OC)cc(O)c3c2O1
983 0 MPRMLAJGLDZUBQ-UHFFFAOYSA-N CC(=O)C1C(N(CC2CCCO2)C(=O)C1=O)C1=CC=C(O)C=C1
984 0 PHTUQLWOUWZIMZ-UHFFFAOYSA-N CN(C)CCC=C1C2=CC=CC=C2CSC2=C1C=CC=C2
985 0 SVJMXXOFWBJHRJ-UHFFFAOYSA-N COc1cc(O)c(C)c(c1)c2oc3cc(OC)cc(O)c3c2
986 0 XDGCOSMBEZEXSN-UHFFFAOYSA-N CCOC(=O)C(CCCN1C(=O)C2=CC=CC=C2C1=O)C(C)=O
987 0 JSPXSZOTOPIHQU-GRYCIOLGSA-N CCCCCC(O)C(CC(=O)O)SCC(NC(=O)C)C(=O)O
988 0 SKWWXACONTVUHM-UHFFFAOYSA-N FC1=CC=C(C=C1)C(=O)C1=CC=C(C=C1)C#CC1=CC=CC=C1
989 0 SLWWWZWJISHVOU-UHFFFAOYSA-N COC1=CC=C(CC(NC(=O)OC(C)(C)C)C(O)=O)C=C1
990 0 ASDRLEIRFUEAND-OQTUPIFJSA-N CC1C(OC(=O)C)C2OC2C3=CC(=O)C4(CC13C)OC4(C)C(=O)N
991 0 LUSUIYPWXBTHMA-UHFFFAOYSA-N CCCCOC1=C(C=C(Cl)C=C1)C1=NC2=CC=CC=C2N1
992 0 UXEZMBCBKXCZBP-UHFFFAOYSA-N COc1cc2c(ccc3cc(OC)c(O)c(OC)c23)cc1O
993 0 ZSTPNQLNQBRLQF-KNKFVVRESA-N COC1CC2N3CC(O)C2(C=C1)c4cc5OCOc5cc4C3O
994 0 UEHVFWBKXUSZEQ-LBPRGKRZSA-N COc1nc2c3OCOc3ccc2c(OC)c1CC(O)C(C)(C)O
995 0 YYESFCQVGGYNAX-UHFFFAOYSA-N CCN1C=C(C=N1)C(=O)NC1=C(C#N)C2=C(CCCC2)S1
996 0 GWIIYQVJXNQHDH-UHFFFAOYSA-N OC1=C(N=NC2=NC=CC=N2)C2=CC=CC=C2C2=CC=CC=C12
997 0 RCVDCOHRHGCKKR-UHFFFAOYSA-N CCN1C(C)=C(C(=O)OC)C(=CC2=CC=C(O)C(OC)=C2)C1=O
998 0 LAAOBBCNTRXSAX-UHFFFAOYSA-N COC1=CC=C(NC(=S)N=NC(C)C2=CC=CC=N2)C=C1
999 0 HFXUHBMPXWSONG-YVEFUNNKSA-N COc1cc(OC)c2[C@@H]3Oc4cc(O)ccc4[C@@H]3COc2c1
1000 0 SVZYEQQFWNZPBK-UHFFFAOYSA-N CCOC(=O)C(=NNC1=CC(C)=CC(C)=C1)C(C)N=NC(N)=S
1001 0 GPNGHAHASCWLMV-VHNVRGPLSA-N COC1C=C2C(O)CN3Cc4cc5OCOc5cc4C(C1O)C23
1002 0 DSBZJWSIPMMEQF-UHFFFAOYSA-N CCOC(=O)C(=NNC1=CC=C(C)C=C1C)C(C)N=NC(N)=S
1003 0 SJOMJEZYGQUABD-UHFFFAOYSA-N CCOC(=O)C(=NNC1=C(C)C=CC=C1C)C(C)N=NC(N)=S
1004 0 DNXONWHJJNOKEU-UHFFFAOYSA-N COC1=CC(=CC=C1)C(CC(O)=O)NC(=O)OC(C)(C)C
1005 0 DFOCCDUEYLZMRH-UQCMEYCASA-N COc1c2CN3CC[C@]4([C@@H](O)[C@@H](O)CC[C@@]34O)c2cc5OCOc15
1006 0 SLWWWZWJISHVOU-UHFFFAOYSA-N COC1=CC=C(CC(NC(=O)OC(C)(C)C)C(O)=O)C=C1
1007 0 ZQLLSZOQHBGUJG-UHFFFAOYSA-N COc1ccc(cc1O)c2c(C)oc3cc(OC)c(O)cc23
1008 0 PJAWURWFLOLDDW-WFASDCNBSA-N COc1cc(OC)c2[C@@H]3C[C@H](Oc2c1)c4cccc(O)c4O3
1009 0 OPBJEKKLMMJPPR-QGZVFWFLSA-N CO[C@]1(CC=C(C)C)C2=C(OC(=O)C=C2)C(=O)c3occc13
1010 0 VDHFFCPQILOKFG-ZACQAIPSSA-N CO[C@H]1Oc2cc(O)ccc2[C@H]3Oc4cc(OC)ccc4[C@@H]13
1011 0 JGJZCWFRFKPKTD-UHFFFAOYSA-N COc1ccc2c(ccc3cc(OC)c(O)c(OC)c23)c1O
1012 0 AJSHHXWTKJCBRA-UHFFFAOYSA-O C[N+](C)(C)CC(=O)N=NCC1=CC=CC=C1S(O)(=O)=O
1013 0 CUNJDOAUCSNLQK-UHFFFAOYSA-O C[N+](C)(C)CC(=O)N=NCC1=CC=CC(=C1)S(O)(=O)=O
1014 0 RSZVCJLSWBLJAI-UHFFFAOYSA-N CC(C)N1N=NC(NC(=O)C2C3=CC=CC=C3OC3=CC=CC=C23)=N1
1015 0 CMXWSGRDJPSEQH-UHFFFAOYSA-N OC(=O)CCCCCCCNC(=O)C1=C(O)C=CC=C1O
1016 0 QSQMWRPSONLDDX-UHFFFAOYSA-N CC1CCCN1C(=O)C1=CC(=CN=C1)C1=CC=CC=C1Cl
1017 0 KEQRHUITQLNWMX-UHFFFAOYSA-N CC1CCCN1C(=O)C1=CC(=CN=C1)C1=CC(Cl)=CC=C1
1018 0 QMHKMTAKTUUKEK-UHFFFAOYSA-N COC1=CC=CC=C1CC(NC(=O)OC(C)(C)C)C(O)=O
1019 0 VNGDRRQGKMEADM-LLVKDONJSA-N CC(=O)c1c(O)cc2cc3C[C@@H](O)CC(=O)c3c(O)c2c1C
1020 0 BHTRKISIDQZUQX-UHFFFAOYSA-N CC(C)(C)OC(=O)NC(CC1=CC=CC=C1)C(O)C(O)=O
1021 0 KHNBMTJPINZOSC-UHFFFAOYSA-N CCCCCCCC(=O)OC1=CC=C(C=C1)S(O)(=O)=O
1022 0 MRUMXAJTHTUMGP-IRXDYDNUSA-N COc1cc2c(C[C@@]3(O)COC4=CC(=O)C=C[C@]24C3)cc1O
1023 0 JXWKMTHUWLROJH-UHFFFAOYSA-N ClC1=CC=C(C=C1)N=C(N1CCOCC1)C1=CC=CC=C1
1024 0 GBRCWXJKFLLFPV-UHFFFAOYSA-N CCOC(=O)C1=C(C2=CC=C(F)C=C2)C2=CC=CC=C2N=C1C1CC1
1025 0 QMPMEXBHMIYNGL-UHFFFAOYSA-N COC1=C(OCCCN2CCCCC2)C=C2N=CN=C(Cl)C2=C1
1026 0 UKKWMJVFWJXGGE-UHFFFAOYSA-N COC1=C(C)C=C(C=C1C)[P+](=O)C1=CC(C)=C(OC)C(C)=C1
1027 0 HTIPWCMGJSDMSU-UHFFFAOYSA-N COc1cc2c3C(=O)OC(=O)C(C)(C)c3cc(O)c2cc1C
1028 0 ATGABXDKTMWXAQ-MGRBZGILSA-N CN1CCC2CC(O)C3OC(=O)c4cc5OCOc5cc4C3C12
1029 0 QXRAODUQDRHZQC-UHFFFAOYSA-N COc1cc2OC3OCCC3c2c2OC(=O)C3=C(CCC3)c12
1030 0 UOVGCLXUTLXAEC-DOMZBBRYSA-N COc1ccc2C3COc4cc(O)ccc4C3Oc2c1OC
1031 0 KULLEIWPHHEUEV-UHFFFAOYSA-N FC1=CC(=CC(F)=C1)C1CCN(CC1)C(=O)OC1=CC=CC=C1
1032 0 ORTTUYHMZBADCX-UHFFFAOYSA-N COc1cc(c(C)c(OC)c1O)c2oc3cccc(O)c3c2
1033 0 KKQBSEYJCSLSES-UHFFFAOYSA-N CC(=O)NC1=CC2=C(C=C1)N=C(N2)C1=CC=CC=C1C1=NC=CN1
1034 0 JQAUIXHZBLPCQH-DLBZAZTESA-N COc1cc2[C@@H]3c4ccc(O)cc4OC[C@]3(O)Cc2cc1O
1035 0 PLAAWILEXICTAI-UHFFFAOYSA-N CCCCN1N=C(C2C=CC(=O)C=C2)C2=C1C(Cl)=CC=C2
1036 0 PPHPPSSOLFIROS-UHFFFAOYSA-N COc1ccc(OC)c2C(=O)c3c(O)cc(C)cc3COc12
1037 0 ZSTPNQLNQBRLQF-QAOHARPCSA-N COC1CC2N3CC(O)C2(C=C1)c4cc5OCOc5cc4C3O
1038 0 ATXXIBFDZVCMRO-QGZVFWFLSA-N CC(=O)c1c(C)cc2C3=C(C)C(C)(O)OC3=CC(=O)c2c1O
1039 0 POWPHZIKCUDYIC-CQSZACIVSA-N COC(=O)c1c(OC)cccc1C(OC(=O)C)C#CC#CC
1040 0 FZVCTEYQBABFCC-UHFFFAOYSA-N CC(C)COC1=C(C=C(Cl)C=C1)C1=NC2=CC=CC=C2N1
1041 0 IBUFKIXZAHPVBR-UHFFFAOYSA-N CCOC(=O)C[N+]1=C2C=C(C)C=CC2=C2C=CC(C)=CC2=N1
1042 0 IFHXWAFAXVPDIG-UHFFFAOYSA-N COC1=CC=C(C=C1)C1=C(N2CCCCC2)C2=CC=CC=C2C1=S
1043 0 BIVGATREXCWMIC-UHFFFAOYSA-N OC(=O)CCCCCCCCC(CSC#N)N=C=S
1044 0 KHTXEVMNGNDVEQ-UHFFFAOYSA-N CC(=O)Oc1cc2OC(C)(C)C=Cc2c3OC(=CC(=O)c13)C
1045 0 ZSTPNQLNQBRLQF-UAQFGPKRSA-N COC1CC2N3CC(O)C2(C=C1)c4cc5OCOc5cc4C3O
1046 0 ROZKARCFTBPYAD-UHFFFAOYSA-N CC(C)SC1=CC(SC(C)C)=C(SC(C)C)C=C1
1047 0 IPDALSAPRYQWGQ-WFASDCNBSA-N COc1ccc2C3COc4c(OC)c(O)ccc4C3Oc2c1
1048 0 ZSTPNQLNQBRLQF-CXZAEJEASA-N COC1CC2N3CC(O)C2(C=C1)c4cc5OCOc5cc4C3O
1049 0 KNDOWVQPZKMPPO-UHFFFAOYSA-N CCCCCCC(C[Se]C1=CC=CC=C1)OC
1050 0 ATGABXDKTMWXAQ-HQSYCBLWSA-N CN1CCC2CC(O)C3OC(=O)c4cc5OCOc5cc4C3C12
1051 0 OUOBTMRNUGWDJB-UHFFFAOYSA-N CCCCP(F)(Br)(CCCC)CCCC
1052 0 ABSWKYPTBSCDLT-UHFFFAOYSA-N C1C=CC=CC2=C(SC(=C12)C1=CC=CC=C1)C1=CC=CC=C1
1053 0 TVWVHFSJQNXIRZ-LBPRGKRZSA-N COc1cc(OC)c2C(=O)CC(Oc2c1O)c3ccccc3
1054 0 RWWKZMYUOWSSPW-UHFFFAOYSA-N COc1ccc(O)c2c1ccc3cc(O)c(OC)c(OC)c23
1055 0 MRPLGXTWKFSCKZ-UHFFFAOYSA-N CCC1=CC2=C(C=C1)N=C(CN=C2C1=CC=CC=C1F)NC
1056 0 JPDGNPJTSCOMQE-ZDUSSCGKSA-N COc1cc(O)c(OC)c2OC(CC(=O)c12)c3ccccc3
1057 0 CSZOTAFCEXQHFR-UHFFFAOYSA-N COC(OC)c1ccc2C(=COC3=C(C)C(=O)C(=O)c1c23)C
1058 0 ZEQQGKYQWBIUCT-ZETCQYMHSA-N CC1Oc2c(c(O)c3C(=O)Oc4c(O)cc(C)c2c34)C1(C)C
1059 0 XENGZDVMRPOAPR-UHFFFAOYSA-N NC1=C(C#N)C(C#N)=C(N1C1=CC=C(O)C=C1)C1=CC=CC=C1
1060 0 WUCLUZCPGJOVHN-UHFFFAOYSA-N NC1=C(C#N)C(C#N)=C(N1C1=CC=CC=C1)C1=CC=CC=C1O
1061 0 LIVUTGYRKAGOAV-MQGWPWSLSA-N COc1c2OCOc2cc3c1C(O)N4CCC35C=CC(O)CC45
1062 0 VEBKKCDHTLODAE-UHFFFAOYSA-N CN1CCN(CC1)C(=O)NC1=CC=CC=C1SC1=NC=CN1
1063 0 ZGRHCBDKICENKQ-UHFFFAOYSA-N CCCCC(Cl)(C=C(C)C)S(=O)(=O)C1=CC=CC=C1
1064 0 WMBSVFUYCPSYGP-UHFFFAOYSA-N ClC1=CC=C(NC(=O)CN2CCCC3=CC=CC=C23)C=C1
1065 0 NPXGTEUUMCKWMR-UHFFFAOYSA-N CC(C)(C)C#CC(NC1=CC=CC=C1)SC1=CC=CC=C1
1066 0 YVKPHNFOUFNJCB-UHFFFAOYSA-N COc1c2C=CC(=O)Oc2c(OC(C)(C)C=C)c3occc13
1067 0 PEXXPJGXHPCDGN-BONVTDFDSA-N CC(C)C(O)(C(C)O)C(=O)OCc1ccn2CCC(=O)c12
1068 0 DYTDXCDHHYDPRO-LBPRGKRZSA-N COc1c2OC(=O)C=Cc2c(CC3OC3(C)C)c4ccoc14
1069 0 FOXZDOKFRRKNGZ-UHFFFAOYSA-N O1C(=NC(=C1C1=CC=CC=N1)C1=CC=CC=N1)C1=CC=CC=N1
1070 0 UEHVFWBKXUSZEQ-GFCCVEGCSA-N COc1nc2c3OCOc3ccc2c(OC)c1CC(O)C(C)(C)O
1071 0 WUTWNHROSQQITC-UHFFFAOYSA-N CC1=CC(C)(C)NC2=C1N=C(OC1=CC=CC=C1Cl)C=C2
1072 0 FDXZJZOFAHROJL-UHFFFAOYSA-N CC1=CC(C)(C)NC2=C1N=C(OC1=CC(Cl)=CC=C1)C=C2
1073 0 OQMHZPFRGCBOEF-UHFFFAOYSA-N CC1=CC(C)(C)NC2=C1N=C(OC1=CC=C(Cl)C=C1)C=C2
1074 0 DRZYTLJQXLHYME-UHFFFAOYSA-N COc1cc(O)cc2c(OC)c(OC)c3cccc(O)c3c12
1075 0 WQYOKVJZOCTIBU-UHFFFAOYSA-N CCOC1=C(Cl)C=C(F)C(NC(=O)N2CCCCC2)=C1
1076 0 WPJLULIWPQHWKJ-UHFFFAOYSA-N CCCC1(C)C2=CC=CC=C2C2=CC=C(C=C12)C(=S)NC
1077 0 CUKMXXMBCAKJQP-UHFFFAOYSA-N CC1CN(C(=O)N(C1)C1=CC(Cl)=CC=C1)C1=CC=CC=C1
1078 0 WMYJEDLGCVKTLK-UHFFFAOYSA-N CNc1c2N=Cc3c4ccccc4nc(c5NC=CC(=O)c15)c23
1079 0 XIPRKZKXZRMYTO-UHFFFAOYSA-N COc1cc(OC)c2c3OC(=CC(=O)c3c(OC)cc2c1)C
1080 0 IXGDWOPACVZEFP-UHFFFAOYSA-N COC1=CC(=CC(OC)=C1OC)C(=O)N(C)C1=CC=C(O)C=C1
1081 0 ZSTPNQLNQBRLQF-QLNKUFCHSA-N COC1CC2N3CC(O)C2(C=C1)c4cc5OCOc5cc4C3O
1082 0 OOSNEIYSUPASLV-UHFFFAOYSA-N CSC1=NC(=CS1)C1=CC(=C(O)C(=C1)C(C)(C)C)C(C)(C)C
1083 0 OLVHMAFCCMSTIF-UHFFFAOYSA-N C(C[N+]1=CC(=CC=C1)C1OCCO1)C1=CNC2=CC=CC=C12
1084 0 VDHFFCPQILOKFG-ULQDDVLXSA-N COC1Oc2cc(O)ccc2C3Oc4cc(OC)ccc4C13
1085 0 JNSVENVWIBKRQR-UHFFFAOYSA-N COc1nc2c3OCOc3ccc2c(OC)c1CC(=O)C(C)C
1086 0 XTIYSXQOEDBOGI-UHFFFAOYSA-N CCCOP(=O)(OCCC)C(SCC)SCC
1087 0 NHAUUAZAHYHDNF-UHFFFAOYSA-N COC1=CC=C(COC(=O)NC(CC(C)C)C(O)=O)C=C1
1088 0 WZFHMXCBHPPMFG-UHFFFAOYSA-N CCN(CC)C(=O)C1=C(OCOC)C=CC(OC)=C1C=O
1089 0 ATGABXDKTMWXAQ-VAIJKOLBSA-N CN1CCC2CC(O)C3OC(=O)c4cc5OCOc5cc4C3C12
1090 0 NDPZCOJCTVAHIB-QGZVFWFLSA-N CC1(C)OC1(C)COc2c3OC(=O)C=Cc3cc4ccoc24
1091 0 CGYQALAEDMYLCQ-UHFFFAOYSA-N CN(C)C1=NC(=NC2=C1N=CN2CC1=CC=C(C)C=C1)C(F)(F)F
1092 0 WPGRCXACOJJRHZ-UHFFFAOYSA-N CCCCCCC(COC)[Se]C1=CC=CC=C1
1093 0 KTKIRQFPHXUYGX-UHFFFAOYSA-N COC1=NC2=C(C=CC(CC3=CN=C(N)N=C3N)=C2)C(C)=C1
1094 0 VPALCMIVSUMODA-UHFFFAOYSA-N CC1=CC(=C(O)C(=C1)N1NC2=C(N1)C=C(Cl)C=C2)C(C)(C)C
1095 0 QVNLAQHWWITQLH-UHFFFAOYSA-N CC1=C(C)C(OC2=CC=CC=C2CC(O)=O)=C(C=C1)C(O)=O
1096 0 YJLVEDBQYCETMX-UHFFFAOYSA-N COC(OC)C(CC1=CC(OC)=C(OC)C(OC)=C1)C#N
1097 0 KZZYVIZVVYRCJN-UHFFFAOYSA-N CC1=NC=C(C(NC2CCCC2)=N1)C1=CC2=NON=C2C=C1
1098 0 YMSZFQVDZUKSFV-UHFFFAOYSA-N COC1=CC=C(C(N)C2=CC=C(OCC(O)=O)C=C2)C(OC)=C1
1099 0 WAVMLSITTBWMJJ-UHFFFAOYSA-N CC1=[N+](CC2=CC=C(C=C2)[N+]([O-])=O)C2=CC=CC=C2C1(C)C
1100 0 PQCFEOVZOWBTSB-UHFFFAOYSA-N C(OC1=CC=CC(CC2=NNN=N2)=C1)C1=NC2=CC=CC=C2C=C1
1101 0 JHNVCKNCEVZGGC-UHFFFAOYSA-N COc1c(O)cc2ccc3c(OC)c(O)ccc3c2c1OC
1102 0 XKUDPVBAAUXXQC-UHFFFAOYSA-N CCCCNC1=NC=C2C(=O)N=C(NC2=N1)C1=CC=CC=C1
1103 0 WRSURUUSVOSDSN-UHFFFAOYSA-N CCOC(=O)C1=C(CCCC(=O)OC)C2=C(C=O)C=CC=C2N1
1104 0 YYUOQIMNJYKOEA-UHFFFAOYSA-N CCOC(=O)C1=C(CCCC(=O)OC)C2=C(N1)C=C(C=O)C=C2
1105 0 UNYFZTSGHWKKKL-UHFFFAOYSA-N CCOC(=O)CCC1=C(NC2=CC=CC(C=O)=C12)C(=O)OCC
1106 0 VYAMEHYPIJECQF-UHFFFAOYSA-N CCOC(=O)C1=C(CCCC(=O)OC)C2=CC=CC(C=O)=C2N1
1107 0 VZFJQRIDOLQYLN-UHFFFAOYSA-N CCOC(=O)C1=CC(=NC=C1)C1=CC(OC)=C(OC)C(OC)=C1
1108 0 RGDHRCXUMURWBJ-UHFFFAOYSA-N CCC1CN2C(=N1)C1=C(N=C(N1)C1=CC=CC=C1)N(C)C2=O
1109 0 YMKZGXICWLXRTL-UHFFFAOYSA-N CCOC(=O)C1=C(N=C2C=CC(OCC)=CC2=C1)C(=O)OCC
1110 0 GEWYOPKESYLYEA-UHFFFAOYSA-N COC1=CC=CC2=C1C(=O)C1=C(O2)C(OC)=C(OC)C=C1C
1111 0 AVVSZZOYGZWHMW-UHFFFAOYSA-N COc1cc(C)c2c(oc3cc(OC)c(C(=O)O)c(C)c23)c1
1112 0 HZSAQOVOGNCGNL-UTQGOSHXSA-N OC1C(O)C2C3(O)CN4CCCC24C1c5cc6OCOc6cc35
1113 0 FZYRENRMDAPHEM-UHFFFAOYSA-N COc1cc(OC)c2c(O)c3C(=O)C(=C(C)Oc3cc2c1)C
1114 0 RFECGRRPIZBKMD-UHFFFAOYSA-N COc1cc2c(ccc3cc(OC)c(OC)c(O)c23)cc1O
1115 0 KWKLMCSZRFVKJI-GFCCVEGCSA-N COC1=C(CC(O)C(=C)C)C(=O)N(C)c2c3OCOc3ccc12
1116 0 NOWPDGNKFNDYKU-UHFFFAOYSA-N CCO[Si](CCCNC(=O)C(F)(F)F)(OCC)OCC
1117 0 XXARIFJTXNCWNT-SOFGYWHQSA-N COc1c2C=CC(=O)Oc2c(OC=CC(C)C)c3occc13
1118 0 ZSTPNQLNQBRLQF-PETBAYLHSA-N COC1CC2N3CC(O)C2(C=C1)c4cc5OCOc5cc4C3O
1119 0 IZFHZVVIKHNQCZ-UHFFFAOYSA-N CCCC1(OCC)OC2=CC=CC(OC(=O)N(C)C)=C2O1
1120 0 SFIJYFZLTKDJHX-UHFFFAOYSA-N COC1=C(CC(=O)C(C)C)C(=O)N(C)c2c3OCOc3ccc12
1121 0 DAWBKOMKNXDZAN-LBPRGKRZSA-N COC1=C(CC(O)C(C)(C)O)C(=O)N(C)c2c3OCOc3ccc12
1122 0 ZUIXIMOUVURKMF-UHFFFAOYSA-N COC1=CC(OC)=C2C(OC)=C3C(=O)C=C(C)OC3=CC2=C1
1123 0 QYROBYWPUVLPTM-UHFFFAOYSA-N COc1c(OCC=C(C)C)c2occc2c3OC(=O)C=Cc13
1124 0 CEPQFVQUKWROFW-UHFFFAOYSA-N CN1C(=O)C(C)(C)OC2=C1C=CC(=C2)C(=O)C(=C)COC(C)=O
1125 0 PNIDNYHVEDLMSB-UHFFFAOYSA-N COC1=CC(CC2=CN=C(N)N=C2N)=CC2=C(C)C=CN=C12
1126 0 ICXADQHBWHLSCI-PBHICJAKSA-N COc1c2CC(Oc2nc3ccccc13)C(C)(O)COC(=O)C
1127 0 JPDGNPJTSCOMQE-UHFFFAOYSA-N COC1=C2C(=O)CC(OC2=C(OC)C(O)=C1)C1=CC=CC=C1
1128 0 AIBLAEJZRCMKFR-MDBLMMRSSA-N COC1CN2Cc3cc4OCOc4cc3C5C(O)C(O)C=C1C25
1129 0 ICUCUXZJAYHKLS-SJCJKPOMSA-N COc1cc2OC3C(COc4cc(O)ccc34)c2cc1OC
1130 0 LDMCGNQOPZCGJA-UHFFFAOYSA-N CC(=O)OCC1=CC=C[N+](CCC2=CNC3=CC=CC=C23)=C1
1131 0 FZBGOEUUIOPURI-UHFFFAOYSA-N CNCCC=C1C2=CC=CC=C2CCSC2=CC=CC=C12
1132 0 FYSGNCKTVYFUHA-UHFFFAOYSA-N O=C1N(CCN2C=CN=C2)N=C(C2=CN=CC=C2)C2=CC=CC=C12
1133 0 ZYJOGMKYRKMTQO-UHFFFAOYSA-N [H]C12CC3([H])CC([H])(C1)CC(C2)(C3)C(=O)NC(CC(O)=O)C(O)=O
1134 0 MRYYPHKLLLULDL-UHFFFAOYSA-N COc1cc2cc(O)c(OC)c(OC)c2c3c(O)cccc13
1135 0 KFXPBEAXNBSFIQ-IRXDYDNUSA-N COC(=O)C12OC1(CC=C(C)C)C(=O)c3ccccc3C2=O
1136 0 TUNPWIUIRCNHPM-WDCWCFNPSA-N CCC1CC2C(CCC2=O)C(=C1)C(=O)NC(CO)C(=O)O
1137 0 UFSDNXBDTQSQFM-WFASDCNBSA-N COc1ccc2c(OC)c3C(O)C(Oc3nc2c1OC)C(C)(C)O
1138 0 QOTWJEWVWRAEQQ-LBPRGKRZSA-N COc1nc2c3OCOc3ccc2c(OC)c1CC4OC4(C)C
1139 0 QOGSPMDZSUNSAJ-XZDPQHSOSA-N COc1cc2C(=O)OC3C(O)C=C4CCN(C)C4C3c2cc1O
1140 0 NDPZCOJCTVAHIB-KRWDZBQOSA-N CC1(C)OC1(C)COc2c3OC(=O)C=Cc3cc4ccoc24
1141 0 BNNZKHPAYFIGHL-CHKZYTGQSA-N COC1CCC23C(C1)NCC2OC(=O)c4cc5OCOc5cc34
1142 0 QOTWJEWVWRAEQQ-GFCCVEGCSA-N COc1nc2c3OCOc3ccc2c(OC)c1CC4OC4(C)C
1143 0 YAVDCTBPYJDHGT-UHFFFAOYSA-N COc1cc2ccc3cc(O)c(O)cc3c2c(OC)c1OC
1144 0 RFGJXYPXWRVBTQ-UHFFFAOYSA-N COc1c(C)c(O)c2Oc3cccc(O)c3C=Cc2c1OC
1145 0 YQMNZWBBBKGAKW-UHFFFAOYSA-N COc1cc2c(CO)cc(O)cc2c3cc(O)c(CO)cc13
1146 0 JPSSJUCEPVDQSA-UHFFFAOYSA-N COC1=CC(=O)C(C=C1O)C(=O)N(CCc1ccc(cc1)O)C
1147 0 DLJCVOLNBAZUMI-UHFFFAOYSA-N O=C(C=C(c1ccc(c(c1)O)O)O)OCCc1ccccc1
1148 0 QABOMLZQJRIFMX-UHFFFAOYSA-N OC(=Cc1ccc(c(c1)O)O)C(=O)OCCc1ccccc1
1149 0 AOZWMGSGVJVCON-DLBZAZTESA-N COc1ccc(cc1)C2Oc3cc(OC)ccc3C(=O)C2O
1150 0 JXSYDMHWRNMKOL-UHFFFAOYSA-N COC1=CCC(C=C1)c1cc(=O)c2c(o1)cc(cc2O)OC
1151 0 LKVUBVOHSHWLQE-UHFFFAOYSA-N COC1=CC=C(CC1)c1cc(=O)c2c(o1)cc(cc2O)OC
1152 0 SVCAORHLOSOIMM-UHFFFAOYSA-N FC1=CC(F)=C(C=C1)C(=O)C1=CC=C(CN2CCOCC2)C=C1
1153 0 LVIZQAHCKFHQCJ-UHFFFAOYSA-N FC1=C(F)C=C(C=C1)C(=O)C1=CC=C(CN2CCOCC2)C=C1
1154 0 PQRVOJLJHLTZHY-UHFFFAOYSA-N FC1=CC(=CC(F)=C1)C(=O)C1=CC=C(CN2CCOCC2)C=C1
1155 0 HDBHXFWGBAXLEB-UHFFFAOYSA-N FC1=CC(F)=C(C=C1)C(=O)C1=CC=CC(CN2CCOCC2)=C1
1156 0 DKXVGVGQYAUZME-UHFFFAOYSA-N FC1=C(F)C=C(C=C1)C(=O)C1=CC=CC(CN2CCOCC2)=C1
1157 0 GHOKJTRHTNAGPJ-UHFFFAOYSA-N FC1=CC(=CC(F)=C1)C(=O)C1=CC=CC(CN2CCOCC2)=C1
1158 0 GSXFJTKCYMIOJC-UHFFFAOYSA-N FC1=CC(F)=C(C=C1)C(=O)C1=CC=CC=C1CN1CCOCC1
1159 0 RYQAPUHUKQCXLZ-UHFFFAOYSA-N FC1=C(F)C=C(C=C1)C(=O)C1=CC=CC=C1CN1CCOCC1
1160 0 QMDVUPNRKSCGAO-UHFFFAOYSA-N FC1=CC(=CC(F)=C1)C(=O)C1=CC=CC=C1CN1CCOCC1
1161 0 URUIKGRSOJEVQG-UHFFFAOYSA-N CCCCCCCCCCCCSC(=S)SCC#N
1162 0 CSUGIYPBKRLZAN-UHFFFAOYSA-N CNC1=C(F)C=C2C(=O)N(C(=O)NC2=C1)C1=CC=C(N)C=C1
1163 0 CDPGKTTZDRPESV-UHFFFAOYSA-N CC(C)(C)OC(=O)NC(CCC1=CC=C(O)C=C1)C(O)=O
1164 0 GJTJMPYIMIZXGZ-UHFFFAOYSA-N CC1=CC=CC=C1C(NC(=O)OC(C)(C)C)C(O)C(O)=O
1165 0 PLGCEOXNWANLCH-UHFFFAOYSA-N CC1=CC(=CC=C1)C(NC(=O)OC(C)(C)C)C(O)C(O)=O
1166 0 DROMKHRRVLLBPM-UHFFFAOYSA-N CC1=CC=C(C=C1)C(NC(=O)OC(C)(C)C)C(O)C(O)=O
1167 0 DZPRHEUFUVSOGN-UHFFFAOYSA-N NC1=NC(=O)C2N=C(C(N=C2N1)C1=CC=CC=C1)C1=CC=CC=C1
1168 0 RIFKHPUTQKFYLL-UHFFFAOYSA-N COC1CC=C(C=C1)c1cc(=O)c2c(o1)cc(cc2O)OC
1169 0 DRKGHEWMUSUCAS-UHFFFAOYSA-N OC(=O)C(=CCN1CCC1C(=O)O)NCCC(=O)C(=O)O
1170 0 OQTUXEKQUZEIOP-UHFFFAOYSA-N OC(=O)C(CCN1CCC1C(=O)O)NC=CC(=O)C(=O)O
1171 0 AZUHHFXUVWZSJG-UHFFFAOYSA-N OC(=O)C(CCN1CC=C1C(=O)O)NCCC(=O)C(=O)O
1172 0 AYUIKKFPOJVFOV-UHFFFAOYSA-N NC(=N)C1=CC=C2NC(=CC2=C1)C1=CC2=CC(=CC=C2O1)C(N)=N
1173 0 QAXJYGDTHTZIQS-UHFFFAOYSA-N O=C(C1=NNC2=CC=CC=C12)C1=CC=CC=C1NCC1=CNN=C1
1174 0 FZVAUZHLCFWKJK-UHFFFAOYSA-N COc1ccc(c(c1)OC)C1COc2c(C1N)c(O)cc(c2)O
1175 0 YJLVEDBQYCETMX-UHFFFAOYSA-N COC(OC)C(CC1=CC(OC)=C(OC)C(OC)=C1)C#N
1176 0 NCKPCHSMFCPHGZ-UHFFFAOYSA-N CCCCn1nc(OCCN(C)C)c2cc(Cl)ccc12
1177 0 OORRQXWQQRBKSJ-UHFFFAOYSA-N S=C(NC1=CC=C(C=C1)C1CCCCC1)C1=CC=CC=C1
1178 0 WLBDZEXNSNOBAQ-UHFFFAOYSA-N CC1(C)OB(OC1(C)C)C1=CC=C(C=C1)C(O)C1=NC=CS1
1179 0 DFBFBODVZGLTNT-UHFFFAOYSA-N CC(C)(C)OC(=O)N1CCC(CC1)C1=C2C=C(Cl)C=CC2=NN1
1180 0 MLSVSEQSARDGNI-UHFFFAOYSA-N O=CC=C(C1CN(C)Cc2c1cc(OC)c(c2)O)C=CC(=O)O
1181 0 GOHDMZILHKRUGN-UHFFFAOYSA-N COC1=CC(CC(NC(=O)OC(C)(C)C)C(O)=O)=CC=C1
1182 0 QVQHPJLBENNVHC-UHFFFAOYSA-N CCOC(=O)C1=CC=C(C=C1)C1=C(OC)C=C(C=C1)C(O)=O
1183 0 XNMAYKKTHLXCOC-UHFFFAOYSA-N CCOC(=O)C1=CC=C(C=C1)C1=C(OC)C(=CC=C1)C(O)=O
1184 0 MQXDRHWSDGXTID-UHFFFAOYSA-N COC(=CC1=C(C=O)CN(CC1c1ccc(cc1)O)C)C(=O)O
1185 0 KWPVSUHFEMXPTP-UHFFFAOYSA-N COC(=O)C=C1C(=CC(=O)O)CN(CC1c1ccc(cc1)O)C
1186 0 BSJTWRSWQGWUMX-UHFFFAOYSA-N Clc1ccc(cc1O)CC1CCC(C1(O)Cn1cncn1)(C)C
1187 0 XAQNKKPKTJAWBT-UHFFFAOYSA-N Clc1ccc(c(c1)O)CC1CCC(C1(O)Cn1cncn1)(C)C
1188 0 TTYGDFBOWYYCGH-UHFFFAOYSA-N OC(C1CCC(C1(O)Cn1ncnc1)(C)C)c1ccc(cc1)Cl
1189 0 NUFCALACVDJTPE-UHFFFAOYSA-N OC1CC(C(C1(C)C)(O)Cn1ncnc1)Cc1ccc(cc1)Cl
1190 0 CQVRZYWGMVHWSG-UHFFFAOYSA-N ClC1=CC=CC(=C1)N(CCOC1=CC=CC=C1)CCC#N
1191 0 VJAWCTMANZEYHH-UHFFFAOYSA-N OC1CC(C(C1Cc1ccc(cc1)Cl)(O)Cn1cncn1)(C)C
1192 0 FFAVDRUASZEUOU-UHFFFAOYSA-N OCC1(C)CCC(C1(O)Cn1ncnc1)Cc1ccc(cc1)Cl
1193 0 PQLSJEJKRMFCIW-UHFFFAOYSA-N OC(C1(O)C(CCC1(C)C)Cc1ccc(cc1)Cl)n1ncnc1
1194 0 YAWUSNLMWSJMNW-UHFFFAOYSA-N Clc1ccc(cc1)CC1CCC(C1(O)Cn1ncnc1O)(C)C
1195 0 MLFRJYOSUAFTGN-UHFFFAOYSA-N NC(=N)C1=CC=C2C=C(NC2=C1)C1=CC2=CC(=CC=C2O1)C(N)=N
1196 0 DEHZIARQYIUCOF-UHFFFAOYSA-N C[Si](C)(O)C1CC(N2C=NC3=C2NC(N)=NC3=O)C(=C)C1CO
1197 0 IBYVHNDLVWBVHS-UHFFFAOYSA-N CC1(C)OB(OC1(C)C)C1=CC=NN1C1=CC=C(C=C1)C#N
1198 0 JKEHLIFIHABEJW-UHFFFAOYSA-N Clc1ccc(cc1)CC1CCC(C1(O)Cn1cnc(n1)O)(C)C
1199 0 XZJDLGRKFKSJCD-UHFFFAOYSA-N COC(=O)CC(NC(=O)OC(C)(C)C)C1=CC=C(O)C=C1
1200 0 JSAWKFWFDZKIQF-UHFFFAOYSA-N CC1(C)OB(OC1(C)C)C1=CN(N=C1)C1=CC=CC=C1C#N
1201 0 NEOJKYRRLHDYII-UHFFFAOYSA-N CC(=O)CC1=CN(C2OC(CO)C(O)C2O)C(=O)NC1=O
1202 0 CCDJIDMGWCZGKV-UHFFFAOYSA-N ClC1=CC=C2N(NC(=O)C3CCCN(CC=C)C3)C=CC2=C1
1203 0 NRSWSAWMGAZERP-UHFFFAOYSA-N CCOC1=C(F)C=CC(=C1)C1=NC2=C(NC(N)=NC2=O)C=C1
1204 0 NEVYSIYXBODARM-UHFFFAOYSA-N COCCC1=C(C2=C(N)N=CN=C2S1)C1=CC=C(N)C=C1
1205 0 HWNJWLARHFZYCP-UHFFFAOYSA-N CCOC1=NC(N)=NC2=C1N=C(C=C2)C1=CC2=CC=CC=C2N=C1
1206 0 VWBZXRKFNOBABC-UHFFFAOYSA-N OC(=O)C1CCCCC1C(=O)C1=CC=C(C=C1)C(F)(F)F
1207 0 OVCHXCXDCGIZFU-UHFFFAOYSA-N O=C(NCC1=CC=CC=N1)C1=CC2=CC(N=C2C=C1)C1=NNC=C1
1208 0 YHYIKWVOPRXXPN-UHFFFAOYSA-N O=C(NCC1=CC=CC=N1)C1=CC=CC2=NC(C=C12)C1=NNC=C1
1209 0 OCIDUDSEGRFJDS-UHFFFAOYSA-N O=C(NCC1=CC=CC=N1)C1=CC2=NC(C=C2C=C1)C1=NNC=C1
1210 0 MKTDGPNTVCFMRD-UHFFFAOYSA-N O=C(NCC1=CC=NC=C1)C1=CC2=NC(C=C2C=C1)C1=NNC=C1
1211 0 RWVCEUCYOXPUOT-UHFFFAOYSA-N O=C(NC1=CC=CC=C1)NC1=CC2=C(NC(=C2)C2=CNN=C2)C=C1
1212 0 NTBOZMRPQOALHA-UHFFFAOYSA-N O=C(NCC1=CC=NC=C1)C1=CC2=CC(N=C2C=C1)C1=NNC=C1
1213 0 NEYWZTGLMIRSKP-UHFFFAOYSA-N O=C(NCC1=CC=NC=C1)C1=CC=CC2=NC(C=C12)C1=NNC=C1
1214 0 ZLGFJDXLVXJPGA-UHFFFAOYSA-N ClC12C=CC(=CC2O1)CC1CCC(C1(O)Cn1cncn1)(C)C
1215 0 MXTQMLIMJBPJTL-UHFFFAOYSA-N CC(C)(C)SC(N1C=NC=N1)C(=O)C1=CC=C(C=C1)C#N
1216 0 CCCPUDRCEYFNFD-UHFFFAOYSA-N CC(C)OP(=O)(OC(C)C)C(=C)SC1=CC=CC=C1
1217 0 QVHPDQIQFHPWQE-UHFFFAOYSA-N CC(=O)NC1=CC=C(OC2CCCCC(OC=O)C2OC=O)C=C1
1218 0 JVPVIGWXNKEAGP-UHFFFAOYSA-N COC1=CC2=C(OC)C=C3CC(CC(O)=O)C(=O)C3=C2C=C1
1219 0 AUARFYDXRBFQRL-UHFFFAOYSA-N [O-][N+](=O)C1=CC=C(N=NC2=CC=C(C=C2)N2CCCCC2)C(=C1)C#N
1220 0 NUZPHLMVZIGNTB-UHFFFAOYSA-N CC1(C)CC(=O)C(=CC(=O)C2=CC=CC=C2C(O)=O)C(=O)C1
1221 0 NUCURUXJFWQUQD-UHFFFAOYSA-N CN(C)CCSC[Si](O)(C1=CC=CC=C1)C1=CC=CC=C1
1222 0 YSTPKWBDULNICS-UHFFFAOYSA-N CCOC(CC(C#N)(C#N)C(C#N)C#N)N1C=CC2=CC=CC=C12
1223 0 OFHYXHQQQOXKTH-UHFFFAOYSA-N CC(Cl)=CCNC1=CC=CC=C1C(=O)NC1=CC=CC=C1
1224 0 OGFZHIJKISOJGW-UHFFFAOYSA-N NC(=S)N=NCC(C1C=CC=CC1N=O)C1=CC=CC=C1
1225 0 LFCUWKWWITWCQL-UHFFFAOYSA-N ClC1=CC=C(C2C1O2)CC1CCC(C1(O)Cn1ncnc1)(C)C
1226 0 YRCPLKVXFDUZGU-UHFFFAOYSA-N ClC1=CC2C(C=C1)(O2)CC1CCC(C1(O)Cn1cncn1)(C)C
1227 0 IHWGZOOZFLHREZ-UHFFFAOYSA-N COC1=CC(CC2=C(C=NC(C)=C2)C(O)=O)=C(OC)C(OC)=C1
1228 0 REMASNMUKGTELY-UHFFFAOYSA-N O=C1C=CC=CC1N=NNC1=CC=C(C=C1)N=NC1=CC=CC=C1
1229 0 DPAXXMPMOCXGMS-UHFFFAOYSA-N CC(=O)C1=C(C)N(CCCCC(O)=O)C=C1CCC(O)=O
1230 0 JVLKBCFOIGYYJZ-UHFFFAOYSA-N COC1=CC(CC(=O)N2CCOCC2)=CC(OC)=C1OC
1231 0 HCKFCKVZKBKDIN-UHFFFAOYSA-N CC(N=NC(N)=O)C1=CC=C(SC2=CC=C(N)C=C2)C=C1
1232 0 KZDLBFRSZSFBEU-UHFFFAOYSA-N CCOP(=O)(OCC)C(CC=C)SC1=CC=CC=C1
1233 0 QVLGIMWBUHBBJQ-UHFFFAOYSA-N C1C=CC=CC=C1C1=CC=CC=C1C1=CC2=CC=CC=C2S1
1234 0 YYJBUWKGUAVBKG-UHFFFAOYSA-N CCOC(=O)CC(=O)NC1=C(OCC)C=CC=C1OCC
1235 0 IPTYSPPOWCEZOQ-UHFFFAOYSA-N CCOCOC1=C(C=CC2=C1OCO2)C(=O)N(CC)CC
1236 0 GZPYNXWDSMFDEI-UHFFFAOYSA-N CC[Si](CC)(CC)C1=NC=C(C=O)N1S(=O)(=O)N(C)C
1237 0 GGWHSOALXBVCMR-UHFFFAOYSA-N ClC1=CC=C(OCCN2CCN(CC2)C2=CC=CC=N2)C=C1
1238 0 OLCNZNUVJQDPDQ-UHFFFAOYSA-N OC1(Cn2ncnc2)C(CCC1(C)C)COc1ccc(cc1)Cl
1239 0 XHJGEONULAHMQH-UHFFFAOYSA-N CCCCCC1OC(=O)CC1SCC(NC(C)=O)C(O)=O
1240 0 JSPXSZOTOPIHQU-UHFFFAOYSA-N CCCCCC(O)C(CC(O)=O)SCC(NC(C)=O)C(O)=O
1241 0 RTGWMJSLFRAVFC-UHFFFAOYSA-N OC1(Cn2ncnc2)C(COCC1(C)C)Cc1ccc(cc1)Cl
1242 0 OAITYDLNGZZQBQ-UHFFFAOYSA-N CCCCNC(=O)N1C2=CC=CC=C2N=C1C1=CSC=N1
1243 0 KJGBKJIGQSAIFP-UHFFFAOYSA-N COC(=O)C(C(=O)OC)C1=CC(OC2=CC=CC=C2)=CC=C1
1244 0 SSLSFPSQUOUNPT-UHFFFAOYSA-N OC1(CCC(C1(O)Cn1ncnc1)(C)C)Cc1ccc(cc1)Cl
1245 0 UNTXYJVHENFILZ-UHFFFAOYSA-N CCCCOC1=CC=CC=C1NC(=O)CC(=O)OCCO
1246 0 LVQZUQPYMAPPGD-UHFFFAOYSA-N O1C=CN=C1C1=NC(C2=CC=CC=C2)=C(N=N1)C1=CC=CC=C1
1247 0 QOLAZWAOKUZVDP-UHFFFAOYSA-N COC1=CC=CC2=C1C(=O)N1CC3=CC=CC=C3C1=C2[Si](C)(C)C
1248 0 AONHDQFVDAWUIS-UHFFFAOYSA-N O=CC(C(C12OCCC(=C)C(C(=O)N1)(NC2=O)O)O)(O)C
1249 0 YIJVTOGCMFZTPE-UHFFFAOYSA-N CCOC(=O)C(C(=O)C(=O)OCC)C1=CCCC2=C1C=CC=N2
1250 0 SYTQVDMCIIZQIR-UHFFFAOYSA-N OCC(C(=O)C12OCCC(=C)C(C(=O)N1)(NC2=O)O)(O)C
1251 0 LOXLGCOEGWVYBB-UHFFFAOYSA-N OCC(C(C12OC=CC(=C)C(C(=O)N1)(NC2=O)O)O)(O)C
1252 0 KRIPXYHSHDEEIT-UHFFFAOYSA-N COC1=CC(CCNC(=O)C2=CC=C(O)C=C2)=CC(OC)=C1O
1253 0 SRUNZKRQJTUDIQ-UHFFFAOYSA-N C[Si](C)(C)C(CC(=O)N1CCCCC1)C1=CC=CS1
1254 0 GKXBDEHOLDJPBP-UHFFFAOYSA-N CCOC(=O)N1CCC(O)(CC1)C1=CC(=CC=C1)C(F)(F)F
1255 0 KRAXSRGRJCVGSM-UHFFFAOYSA-N CC(=O)C(=CC1=CC=CC=C1[N+]([O-])=O)C(=O)OC1CCCCC1
1256 0 HIPHCRJSGBWXHI-UHFFFAOYSA-N COC1=C(C)C2=C(C=C1)C(=O)C1=C(OC)C=CC(OC)=C1O2
1257 0 GOUSIAIRVVWVRD-UHFFFAOYSA-N COc1ccc(c(c1)C)C1C(O)Oc2c(C1=O)ccc(c2)O
1258 0 JNUYNTIZDYFBOG-UHFFFAOYSA-N CSC1=CC=C(C=C1)C1=CC2=CC=CC=C2C2=CC=CC=C12
1259 0 ZLJOIQLQMHQMDI-UHFFFAOYSA-N COC1=CC=C(C=C1)N1N=NN=C1NCCC1=CC=CC=C1
1260 0 LHKRJABRXGJWFQ-UHFFFAOYSA-N CCOC(=O)C1=CC(C(=O)OCC)=C2C=CC(C=O)=CC=C12
1261 0 ODYNNVNWHOJTMP-UHFFFAOYSA-N CCC(=O)C1C(=O)CC(CC1=O)C1=C(C)C=CC(=C1C)[N+]([O-])=O
1262 0 UCPCXFUUDRCZMI-UHFFFAOYSA-N CCCN(C(C)=O)C1=NN2C=C(N=C2S1)C1=CC=CC=C1
1263 0 BMPHGFXRZLCSRI-UHFFFAOYSA-N COc1ccc(cc1C)C1C(O)Oc2c(C1=O)ccc(c2)O
1264 0 MVWBALMZIIAASA-UHFFFAOYSA-N CCOC(=O)C(N(C(=O)CC(C)=O)C1=CC=CC=C1)C(=O)OCC
1265 0 DNIISEMTYFZARF-UHFFFAOYSA-N CCOC1=C(OC)C=C(NC(=O)OCC=CC)C=C1OC
1266 0 AAOAOPXIMAGJBT-UHFFFAOYSA-N OCOc1c(O)cc2c(c1OC)CN1C3C2(CC1)C1OC1C(C3)O
1267 0 OKNNBCXIRUYEER-UHFFFAOYSA-N CCCCCCC([Se]C1=CC=CC=C1)C(C)O
1268 0 OKNNBCXIRUYEER-UHFFFAOYSA-N CCCCCCC([Se]C1=CC=CC=C1)C(C)O
1269 0 OKNNBCXIRUYEER-UHFFFAOYSA-N CCCCCCC([Se]C1=CC=CC=C1)C(C)O
1270 0 OKNNBCXIRUYEER-UHFFFAOYSA-N CCCCCCC([Se]C1=CC=CC=C1)C(C)O
1271 0 SMBGENSJFFLHAN-UHFFFAOYSA-N CC(=C)C(=O)NCCCCCC(=O)N1CCSC1=S
1272 0 GOMOKXUIBKXOIC-UHFFFAOYSA-N OCOc1cc2c(c(c1O)OC)CN1C3C2(CC1)C1OC1C(C3)O
1273 0 OVJPPBYLEQUDBE-UHFFFAOYSA-N COc1c2CN3CCC4(c2cc2c1OCO2)C3CC(C(=O)C4)O
1274 0 QVRSDZPJRVQWGE-UHFFFAOYSA-N CC1=NC2=NC=NN2C(N)=C1C1=CC=C(OC2=CC=CC=C2)C=C1
1275 0 GYIKQRBOYQCGEK-UHFFFAOYSA-N COc1c2CN3CCC4(c2cc2c1OCO2)C3CC(CC4=O)O
1276 0 LSJHUNPQWBBSKJ-UHFFFAOYSA-N NC1=CC=CC=C1C(=O)NC1=CC=C(C=C1)N=NC1=CN=CC=C1
1277 0 SGWARVKAUKQCPE-UHFFFAOYSA-N COC1=C2C=CC(C3=CC(=O)OC3)=C(OC)C2=C(OC)C=C1
1278 0 YNTKLOXCEXOEIU-UHFFFAOYSA-N O=C1CNNC(=N1)C1=CN(N=C1C1=CC=CC=C1)C1=CC=CC=C1
1279 0 MAOAEGOBSHRTGJ-UHFFFAOYSA-N COc1c2CN3CCC4(c2cc2c1OCO2)C3CC(C=C4O)O
1280 0 UOGARVUXBLDQDI-UHFFFAOYSA-N COc1c2CN3CCC4(c2cc2c1OCO2)C3CC(C(=C4)O)O
1281 0 GQOZURQXMXTBHM-UHFFFAOYSA-N COC1=C2OCOC32C(C2=C1CN1CCC42C1CC(C=C4)O)O3
1282 0 VHOUBUMDEJQDIS-UHFFFAOYSA-N COC12OC32OCOC3=CC2=C1CN1CCC32C1CC(C=C3)O
1283 0 BUOSDGXXNXATCT-UHFFFAOYSA-N O=CC(=O)CC1Oc2c3C1(C=O)CCN(Cc3ccc2OC)C
1284 0 VYSRBDHVMRBIBL-UHFFFAOYSA-N OCCNC1=NN2C(C=C1)=NN=C2C1=CC(=CC=C1)[N+]([O-])=O
1285 0 WTIHJFRPOMZSDP-UHFFFAOYSA-N O=CC(C1Oc2c3C41CCN(C(C4C=O)Cc3ccc2O)C)O
1286 0 LJNABTFFSREWEZ-UHFFFAOYSA-N COC1C=CC2(C(=O)C1)CCNC(c1c2cc2OCOc2c1)O
1287 0 PHTUQLWOUWZIMZ-UHFFFAOYSA-N CN(C)CCC=C1C2=CC=CC=C2CSC2=C1C=CC=C2
1288 0 ZGEGOFCLSWVVKG-UHFFFAOYSA-N CC(C)N1C(=O)C2=C(N=CN2C2=CC=CC=C12)C1=NOC(=N1)C1CC1
1289 0 PHTUQLWOUWZIMZ-UHFFFAOYSA-N CN(C)CCC=C1C2=CC=CC=C2CSC2=C1C=CC=C2
1290 0 PHTUQLWOUWZIMZ-UHFFFAOYSA-N CN(C)CCC=C1C2=CC=CC=C2CSC2=C1C=CC=C2
1291 0 PHTUQLWOUWZIMZ-UHFFFAOYSA-N CN(C)CCC=C1C2=CC=CC=C2CSC2=C1C=CC=C2
1292 0 PHTUQLWOUWZIMZ-UHFFFAOYSA-N CN(C)CCC=C1C2=CC=CC=C2CSC2=C1C=CC=C2
1293 0 XPKBSEAHSDMPPT-UHFFFAOYSA-N CC(C)CC1(C(C)SCC=C)C(=O)NC(=S)NC1=O
1294 0 GPXPINZRWSYDBJ-UHFFFAOYSA-N O=CCC12C=CC(CC1NC(c1c2cc2OCOc2c1)O)OC
1295 0 GLZHAKMTXZPNDK-UHFFFAOYSA-N CCCCC1(CCSCC=C)C(=O)NC(=S)NC1=O
1296 0 ZNAMMSOYKPMPGC-UHFFFAOYSA-N OCC1OC(SCCC2=CC=CC=C2)C(O)C(O)C1O
1297 0 CKQVNRKKUKIUQW-UHFFFAOYSA-N NC(CC1=CC(O)=C(O)C=C1)C(=O)OCC1CCCCO1
1298 0 YMCRPFWEVHFSNZ-UHFFFAOYSA-N COC1C=CC23C(C1)N(CC2)C(C1(C3(O)C=C2OCOC2=C1)O)O
1299 0 UMUYUDSQRKTBKA-UHFFFAOYSA-N OC1=NC=NC2=C1N=C(C1=CC=CC=C1)C(=N2)C1=CC=CC=C1
1300 0 MVJQLORHGJECEH-UHFFFAOYSA-N CCCC(CCCC(O)=O)C1=CC=C(C=C1)S(O)(=O)=O
1301 0 FJLLLRJRAODKHG-UHFFFAOYSA-N COC1C=CC23C(C1)N(CC2)C(C1=C3C(O)C2(C(=C1)OCO2)O)O
1302 0 KCKCVKAROJRVBA-UHFFFAOYSA-N OC(=O)CCCCCCCC1=CC=C(C=C1)S(O)(=O)=O
1303 0 HVILKXNGNNFKQK-UHFFFAOYSA-N CCCCC(CCC(O)=O)C1=CC=C(C=C1)S(O)(=O)=O
1304 0 CIFMNDHJUHXSFT-UHFFFAOYSA-N COC(=O)CCCCC(C)C1=CC=C(C=C1)S(O)(=O)=O
1305 0 KNDYNZDDQSJMQR-UHFFFAOYSA-N CCC(CCCCC(O)=O)C1=CC=C(C=C1)S(O)(=O)=O
1306 0 YRKDAFCAUCOZTJ-UHFFFAOYSA-N OCCCCCCOCC(F)(F)C(F)(F)C(F)(F)F
1307 0 HXGDWXXHDVJOPI-UHFFFAOYSA-N CC1=C2CSCC3=C(C)C(CSCC1=CC=C2)=CC=C3
1308 0 YEMHFKJBWHQVRW-UHFFFAOYSA-N COC1C=CC23C(C1)N(CC2)C(C1=C3C=C2OCOC2(C1O)O)O
1309 0 DARIQAODFHFUJQ-UHFFFAOYSA-N CN1C2N=NC(O)=NC2(C2=CC=C(NN)C=C2)C(=O)N(C)C1=O
1310 0 JFEBBPKKBRYERD-UHFFFAOYSA-N CN1C2N=NC(O)=NC2(C2=CC=C(N)C(N)=C2)C(=O)N(C)C1=O
1311 0 CZSLURFDEROKDZ-UHFFFAOYSA-N OC1=C(O)C=C2C3COCC(O)(CC2=C1)C31C=CC(=O)C=C1
1312 0 RGBRNRQBZCLJPJ-UHFFFAOYSA-N COC(=O)COC(CC(=O)OC)N1C=C(C)C(O)=NC1=O
1313 0 XQAOLGYBWVRACV-UHFFFAOYSA-N O=C1C=CC2C34C1OC1=C4C(CC2N(CC3)C)(O)C(C=C1O)O
1314 0 KGXVSELUQPYRLW-UHFFFAOYSA-N ON1C=NC2=C(N=CN2C(C2=CC=CC=C2)C2=CC=CC=C2)C1=N
1315 0 SHGQFUADXRFCRN-UHFFFAOYSA-N COC1=C(C)C(OC)=C(OC)C2=C1CCN(C=O)C2CO
1316 0 JCNNJLRHVZFHEY-UHFFFAOYSA-N O=C1C=CC2C34C1OC1=C4C(=CC(C1(O)O)O)CC2N(CC3)C
1317 0 UFFKPGBPDQQDQJ-UHFFFAOYSA-N CSC1=CC(=NC(=C1)C1=CC(OC(C)C)=CC=C1)C1=CC=CC=C1
1318 0 XMRZKJUVBMBHPZ-UHFFFAOYSA-N O=C1C=CC2C34C1OC1(C4(O)C(=CC=C1O)CC2N(CC3)C)O
1319 0 AGMNQPKGRCRYQP-UHFFFAOYSA-N OC(=O)CN(CCNCCN(CC(O)=O)CC(O)=O)CC(O)=O
1320 0 QPRYZNKHMDZFAE-UHFFFAOYSA-N COC1C=CC23C(C1)N(CC2)C(c1c3cc2OCOc2c1O)O
1321 0 WHKBLESQNAPINH-UHFFFAOYSA-N COC1C=CC23C(C1)N(CC2)C(c1c3c(O)c2c(c1)OCO2)O
1322 0 MNIUXBMVRRGIFF-UHFFFAOYSA-N ONC1=C2N=CN(C(C3=CC=CC=C3)C3=CC=CC=C3)C2=NC=N1
1323 0 LKSWKTLOMOXIKO-UHFFFAOYSA-N COc1c2OC(C)=C(CN(C)C)C(=O)c2c(OC)c2ccoc12
1324 0 CKUAVBSEBTZCML-UHFFFAOYSA-N O\C(CCCCC1SCC2N=C(O)NC12)=N/C1=NC(=N)C=CC1
1325 0 BXRXHZNNMZYXAW-UHFFFAOYSA-N COC1C=CC23C(C1)N(CC2)C(c1c3cc2OC(Oc2c1)O)O
1326 0 JGVSGBOWZVYKJV-UHFFFAOYSA-N COC1=NC(OC)=C(C(CC(C)=O)N1CC(O)CO)N(=O)=O
1327 0 ZLCIVPWPVTUNRJ-UHFFFAOYSA-N COC1C=CC23C(C1O)N(CC2)C(c1c3cc2OCOc2c1)O
1328 0 LPPZBSZSHWOLIR-UHFFFAOYSA-N COC1CC2N3CCC2(C=C1O)c1c(C3O)cc2c(c1)OCO2
1329 0 QOTWJEWVWRAEQQ-UHFFFAOYSA-N COC1=NC2=C(C=CC3=C2OCO3)C(OC)=C1CC1OC1(C)C
1330 0 UEHVFWBKXUSZEQ-UHFFFAOYSA-N COC1=NC2=C(C=CC3=C2OCO3)C(OC)=C1CC(O)C(C)(C)O
1331 0 IOAHWRFMOVLUQC-UHFFFAOYSA-N CC(CN1CCCCCC1)C(O)(C1=CSC=C1)C1=CSC=C1
1332 0 MMRSPHBFKOUXJI-UHFFFAOYSA-N ClC1=CC=C(C=C1)C(=O)N1CCN(CC1)C1=CC=CC=C1
1333 0 BDDSJYFQRVOCQE-UHFFFAOYSA-N CCN(CC)CC(=O)OCC(=O)C1=CC(OC)=C(O)C=C1
1334 0 HBAURZDCJUZLMR-UHFFFAOYSA-N COC1=C2C=COC2=NC2=C1C=CC(OCC(O)C(C)(C)O)=C2
1335 0 MPBYLMWKAXRJSU-UHFFFAOYSA-N CCN(CC)C1CCN(C1)C(\O)=N\C1=CC=CC(Cl)=C1
1336 0 TZUDDOUTRDMSIE-UHFFFAOYSA-N CCN1CCCC1C\N=C(/O)C1=C(OC)C2=C(N1)C=CC(Cl)=C2
1337 0 PFGLWKZPHMSDEM-UHFFFAOYSA-N COC1=CC(=CC(OC)=C1OC)C(=O)CN1CCOCC1
1338 0 QWWOOLKJAMEATQ-UHFFFAOYSA-N COC1=CC=CC(C(=O)OCCN2CCOCC2)=C1OC
1339 0 GBHPLASTJYCUFJ-UHFFFAOYSA-N CCCC(C)(CO)COC(=O)NC1=CC=C(C=C1)C(O)=O
1340 0 RUSCOPQBTNYUKP-UHFFFAOYSA-N CC(CNC(=N)CNC1=CC=CC=C1)OC1=CC=CC(Cl)=C1
1341 0 MJPSXFFZUVDQND-UHFFFAOYSA-N CCOC(=O)C(=CN(CC)C1=CC2=C(OCO2)C=C1)C(=O)OCC
1342 0 KWMHLDNRVJCVDQ-UHFFFAOYSA-N COC1=CC=C(C=C1)C(C)OC(=O)C1=CC=CC=C1C(O)=O
1343 0 ALLUKWBDGFLOLZ-UHFFFAOYSA-N COC1C=C(O)C23C(C1)N(CC2)C(c1c3cc2OCOc2c1)O
1344 0 UDAVDLGVNQJLRV-UHFFFAOYSA-N COC1C=CC23C(C1)N(C(C2)O)C(c1c3cc2OCOc2c1)O
1345 0 NNMZZUBVPQMSES-UHFFFAOYSA-N OCOC1C=CC23C(C1)N(CC2)C(c1c3cc2OCOc2c1)O
1346 0 JJOJKUASQDHISA-UHFFFAOYSA-N CC(C)NCC(O)C1=CC(OC(C)=O)=C(OC(C)=O)C=C1
1347 0 HHQKPCDGUOAAKM-UHFFFAOYSA-N CN(C)CCCOC(=O)C1=C(C)C2=CC3=C(OC=CO3)C=C2O1
1348 0 AKWADDSNSUCQNY-UHFFFAOYSA-N CCN(CC)CCOC(=O)C1=CC2=CC3=C(OC=CO3)C=C2O1
1349 0 BMJQDTHMGPBYIP-UHFFFAOYSA-N CC1=CC(C)=C(C)C(C(O)=NC2=NC=NC3=C2N=CN3)=C1C
1350 0 URSBXJCNRRKKLS-UHFFFAOYSA-N CC1=CC(C)=C(C)C(C(=O)N2C=NC3=NC=NC(N)=C23)=C1C
1351 0 SLFIUARFRVWHMP-UHFFFAOYSA-N CC1=NC2=CC=CC=C2N1CNC1=CC=C(C=C1)C(=O)NN
1352 0 XJHVHCIMHGZYCX-UHFFFAOYSA-N CC1=CC(C)=C(C)C(C(=O)N2C=NC3=C(N)N=CN=C23)=C1C
1353 0 WBQFPHZVQFHLRV-UHFFFAOYSA-N CN1C(SCCN2CCN(C)CC2)=NC2=C1C=CC(=C2)[N+]([O-])=O
1354 0 YGDHBVPICMSYPQ-UHFFFAOYSA-N COC1C=CC23C(C1)N(CC2)C(C1=C3C=C2OCOC32C1O3)O
1355 0 PWFIXEFPEFAERD-UHFFFAOYSA-N COC(O)=NC1CCCC2=CC(OC)=C(OC)C(O)=C2C1
1356 0 NBMVGDLKBKIFCM-UHFFFAOYSA-N CN1CCC2=C(C1)C=CC=C2NC(=O)C1=CC=CC=C1Cl
1357 0 CYFCTQYVIRRFAZ-UHFFFAOYSA-N COC1C=CC23C(C1)N(CC2)C(C1=C3C2OC32C(=C1)OCO3)O
1358 0 PKPQWHJLNLCBIJ-UHFFFAOYSA-N OCC1OC(NC2=CC=CC=C2[N+]([O-])=O)C(O)C(O)C1O
1359 0 QCQWVVNWUYVAGV-UHFFFAOYSA-N COC1=CC=CC(OC)=C1OC(=O)C(C)N1CCOCC1
1360 0 LUSXXGKHFHBBOK-UHFFFAOYSA-N OC(CN1CCN(CC1)C1=CC=CC=C1Cl)C1=CN=CC=C1
1361 0 RQRMZLQJWWLXKF-UHFFFAOYSA-N OC(CN1CCN(CC1)C1=CC=CC(Cl)=C1)C1=CN=CC=C1
1362 0 XZNTWHDKCQBRFP-UHFFFAOYSA-N OC(CN1CCN(CC1)C1=CC=C(Cl)C=C1)C1=CN=CC=C1
1363 0 XWOIWNHIQCONNC-UHFFFAOYSA-N COC1=CC(=CC(OC)=C1OC)C(=O)N1C(C)COC1C
1364 0 LVSHFNNPADHXDV-UHFFFAOYSA-N CCOC(=O)C(=O)C1C2CC(C)(OC3=CC=CC=C23)N(C)C1=O
1365 0 MMBKLVFHUYWVND-UHFFFAOYSA-N COC1=CC(=CC(OC)=C1OC)C(=O)N1CCCCCO1
1366 0 OQMZACWEAYWJPV-UHFFFAOYSA-N COC1=CC(=CC(OC)=C1OC)C(=O)N1CCOC(C)C1
1367 0 UORGSXHQIIXQJV-UHFFFAOYSA-N COC1=CC(=CC(OC)=C1OC)C(=O)N1CCOCC1C
1368 0 VJSVGMPTFKDYOC-UHFFFAOYSA-N COC1=CC=CC=C1NC(=O)C1=CC(OC)=C(OC)C(OC)=C1
1369 0 PRNVIKLDENQXRZ-UHFFFAOYSA-N CN=C(NCCSCC1=CC=C(CN(C)C)O1)NC#N
1370 0 WZYBBFRDAVCAEZ-UHFFFAOYSA-N C[Si](C)(C=P(C)(C)C)[Si](C)(C)N=P(C)(C)C
1371 0 CCDYHFOTHNDEDP-UHFFFAOYSA-N CC(C)(C)NCC(O)COC1=CC=CC=C1C1=NN=C(Cl)C=C1
1372 0 SUDYOLZCOZLXPN-UHFFFAOYSA-N COC(=O)C(CSC1CCCCC1OC(C)=O)\N=C(\C)O
1373 0 QDHAIWABRLTQBS-UHFFFAOYSA-N COC1C=CC23C(C1)N(CC2)C(C12C3(C=C3OCOC3=C2)O1)O
1374 0 ZHCRQQSQDOVNFC-UHFFFAOYSA-N C(C1CCCNC1)C1C2=CC=CC=C2SC2=CC=CC=C12
1375 0 PZHSBPXGISIBAF-UHFFFAOYSA-N COC1CC2N3CCC2(C2C1O2)c1c(C3O)cc2c(c1)OCO2
1376 0 GPCRXRHQIVNMTI-UHFFFAOYSA-N COC1C=CC23C(C1)N(COC2)C(c1c3cc2OCOc2c1)O
1377 0 UPLPXIWDTYNAMK-UHFFFAOYSA-N C1CCN2CC3C4=C(CCC5=CC=CC=C35)SC=C4C2C1
1378 0 XLPGZYXBXMCYJJ-UHFFFAOYSA-N CC(CN(C)C)N1C(C)CN(C1=O)C1=CC=C(Cl)C=C1
1379 0 XUIVGJNKBUNHSK-UHFFFAOYSA-N CC(CN(C)C)N1C(C)CN(C1=O)C1=CC=CC(Cl)=C1
1380 0 ASDRLEIRFUEAND-UHFFFAOYSA-N CC1C(OC(C)=O)C2OC2C2=CC(=O)C3(CC12C)OC3(C)C(O)=N
1381 0 PHTUQLWOUWZIMZ-UHFFFAOYSA-N CN(C)CCC=C1C2=CC=CC=C2CSC2=C1C=CC=C2
1382 0 CCDYHFOTHNDEDP-UHFFFAOYSA-N CC(C)(C)NCC(O)COC1=CC=CC=C1C1=NN=C(Cl)C=C1
1383 0 RXOBLBSOVQKCMX-UHFFFAOYSA-N CN(C)CCSC1C2=CC=CC=C2COC2=C1C=C(F)C=C2
1384 0 QZTHYIIFHJUPJD-UHFFFAOYSA-N CP1(C)=NP(C)(C)=NP(C)(C)=NP(C)(C)=N1
1385 0 TZHPWEUMBMSGIS-UHFFFAOYSA-N N1C2=CC=CC=C2N=C1C1=CC=C(O1)C1=NC2=CC=CC=C2N1
1386 0 CEFVWDWRRPNWLO-UHFFFAOYSA-N CCOC(=O)C1=CC2=CC=CC=C2C=C(C(=O)OCC)C1=O
1387 0 LNHIVIONQXFOSN-UHFFFAOYSA-N CCOC1=C(OCCOC)C=C2C(=O)C(=CN(CC)C2=C1)C(O)=O
1388 0 VUOAWWVWFLOQRH-UHFFFAOYSA-N CCC1(CC)C(=O)N=CC(COC(=O)c2ccccc2O)C1=O
1389 0 IMXGTUVBOKYALZ-UHFFFAOYSA-N COC1=CC(=CC(OC)=C1OC)C(=O)N1CCOC1(C)C
