# Supplementary material for: Ion mobility collision cross-section atlas for known and unknown metabolite annotation in untargeted metabolomics
Source: Nat Commun. 2020 Aug 28;11:4334. doi: 10.1038/s41467-020-18171-8 (PMC7455731; doi:10.1038/s41467-020-18171-8)
Supplement: Supplementary file 8 — Supplementary Data 5 [file 41467_2020_18171_MOESM8_ESM.zip › 01_positive_mode/L0745/cfmid_pred_spec.msp]

Name: +ve in-silico MS/MS by CFM-ID for WUUGFSXJNOTRMR-IOSLPCCCSA-N
ID: WUUGFSXJNOTRMR-IOSLPCCCSA-N
Comment: Energy0
Num peaks: 6
61.02840582 1.468916385
136.0617716 57.2539498
280.0862721 3.043499347
281.0702877 1.602911325
282.0655367 2.131469791
298.0968368 21.19788313

Name: +ve in-silico MS/MS by CFM-ID for WUUGFSXJNOTRMR-IOSLPCCCSA-N
ID: WUUGFSXJNOTRMR-IOSLPCCCSA-N
Comment: Energy1
Num peaks: 6
94.03997355 0.9405043217
107.0352225 3.360278064
109.0508726 1.937823106
119.0352225 1.230469584
136.0617716 77.85863326
298.0968368 1.066194764

Name: +ve in-silico MS/MS by CFM-ID for WUUGFSXJNOTRMR-IOSLPCCCSA-N
ID: WUUGFSXJNOTRMR-IOSLPCCCSA-N
Comment: Energy2
Num peaks: 7
43.02907452 2.916252829
94.03997355 10.96255949
107.0352225 3.489245299
109.0508726 7.336365996
119.0352225 26.28109607
134.0461215 2.293084573
136.0617716 28.72252696

Name: +ve in-silico MS/MS by CFM-ID for WBFYVDCHGVNRBH-UHFFFAOYSA-N
ID: WBFYVDCHGVNRBH-UHFFFAOYSA-N
Comment: Energy0
Num peaks: 6
178.0723363 23.12938105
269.1145355 13.91308747
271.1301855 1.834526149
297.1094501 11.64308135
298.0934657 2.790169386
315.1200148 35.73035714

Name: +ve in-silico MS/MS by CFM-ID for WBFYVDCHGVNRBH-UHFFFAOYSA-N
ID: WBFYVDCHGVNRBH-UHFFFAOYSA-N
Comment: Energy1
Num peaks: 16
135.0665226 1.090110486
136.0505382 1.079220427
138.0549549 0.9244326163
150.0774217 0.9609559189
161.0457872 2.055402688
164.0566862 4.080453782
176.0566862 1.01370134
178.0723363 36.42942667
267.0988854 1.387656535
269.1145355 14.42037242
271.1301855 1.700966725
272.1142011 0.8637360351
287.1251001 1.276192954
297.1094501 5.69294538
298.0934657 2.185441025
315.1200148 5.51665429

Name: +ve in-silico MS/MS by CFM-ID for WBFYVDCHGVNRBH-UHFFFAOYSA-N
ID: WBFYVDCHGVNRBH-UHFFFAOYSA-N
Comment: Energy2
Num peaks: 31
40.01817548 1.32898141
43.02907452 1.624683823
45.04472458 1.756163596
51.02292652 1.860624113
63.02292652 1.482522115
93.04472458 1.250653169
94.06512568 0.8085878351
104.0494756 3.322924535
106.0651257 1.288624493
108.0556236 2.035829712
110.0712737 1.773985803
112.0505382 1.301675529
120.0443902 1.042189806
133.0508726 1.275895929
134.0348882 1.099784764
135.0665226 3.664590067
136.0505382 7.152241726
145.0760247 0.7875273819
149.0457872 0.9490743721
151.0614373 1.799208787
160.0617716 1.489916594
161.0457872 8.23794149
164.0566862 3.941946621
174.0410362 3.094290036
176.0566862 2.140638269
178.0723363 10.18138116
216.076753 0.9689733337
226.1087218 2.662312855
228.076753 0.9325258044
252.0879864 1.202586491
254.1036364 2.070825859

Name: +ve in-silico MS/MS by CFM-ID for QJQORSLQNXDVGE-UHFFFAOYSA-N
ID: QJQORSLQNXDVGE-UHFFFAOYSA-N
Comment: Energy0
Num peaks: 6
171.0916748 1.650461631
173.1073248 15.66718948
199.0865894 10.82104817
266.1287886 2.57455798
276.1131385 1.507559558
293.1396876 54.94304126

Name: +ve in-silico MS/MS by CFM-ID for QJQORSLQNXDVGE-UHFFFAOYSA-N
ID: QJQORSLQNXDVGE-UHFFFAOYSA-N
Comment: Energy1
Num peaks: 7
121.0396392 5.831046725
156.0807757 2.733840641
157.0760247 7.209952781
171.0916748 5.825041815
173.1073248 28.4634166
199.0865894 21.47992297
293.1396876 9.174045874

Name: +ve in-silico MS/MS by CFM-ID for QJQORSLQNXDVGE-UHFFFAOYSA-N
ID: QJQORSLQNXDVGE-UHFFFAOYSA-N
Comment: Energy2
Num peaks: 15
15.02292652 1.623554674
51.02292652 1.885424557
80.04947561 2.735146147
130.0651257 5.395921978
132.0807757 1.28160374
142.0651257 9.185428932
144.0807757 18.50900603
146.0964258 1.449739428
156.0807757 2.368902713
157.0760247 15.31027134
170.0600403 1.928826743
171.0916748 6.961726557
172.0756904 2.102888712
173.1073248 8.034914615
199.0865894 1.640920606

Name: +ve in-silico MS/MS by CFM-ID for XLPOISABZDNFQM-UHFFFAOYSA-N
ID: XLPOISABZDNFQM-UHFFFAOYSA-N
Comment: Energy0
Num peaks: 6
109.0647913 2.093685035
137.0597059 2.114885849
153.0546206 28.15303694
283.0964854 5.673407156
285.1121354 1.893903904
315.1227001 46.0582925

Name: +ve in-silico MS/MS by CFM-ID for XLPOISABZDNFQM-UHFFFAOYSA-N
ID: XLPOISABZDNFQM-UHFFFAOYSA-N
Comment: Energy1
Num peaks: 20
107.0491413 2.080160732
109.0647913 0.908417227
123.0440559 5.188364839
125.0597059 1.847555618
137.0597059 3.897831779
147.0440559 1.050810776
153.0546206 16.11562537
161.0597059 3.006557721
163.075356 1.116067899
167.0702706 2.265876569
177.0546206 1.346836989
179.0702706 1.878427301
257.0808353 1.177166416
269.0808353 1.242360976
271.0964854 3.067279031
283.0964854 6.110811267
285.1121354 2.024044059
297.1121354 1.198309073
299.0914 4.82615022
315.1227001 19.66496055

Name: +ve in-silico MS/MS by CFM-ID for XLPOISABZDNFQM-UHFFFAOYSA-N
ID: XLPOISABZDNFQM-UHFFFAOYSA-N
Comment: Energy2
Num peaks: 28
15.02292652 0.9273219242
39.02292652 2.203197508
49.00727645 2.014552176
51.02292652 3.252549845
53.00219107 2.039490187
63.02292652 0.8345655599
65.03857658 4.254450738
79.01784114 4.943536388
81.0334912 5.316370136
83.04914126 5.434754785
93.0334912 2.397197691
95.04914126 2.749025654
107.0127558 2.880809359
107.0491413 2.553172753
109.0284058 3.499130055
109.0647913 2.849381599
111.0440559 0.8403314548
111.0804414 0.9090513798
123.0440559 6.171553343
125.0597059 2.490092674
137.0233204 3.224489484
137.0597059 3.677186637
139.0389705 1.864453377
147.0440559 2.806117934
153.0546206 7.030416496
161.0597059 0.881407531
257.0808353 0.8444346749
285.1121354 1.839237356

Name: +ve in-silico MS/MS by CFM-ID for WCBCDLSKTYUDDL-UHFFFAOYSA-N
ID: WCBCDLSKTYUDDL-UHFFFAOYSA-N
Comment: Energy0
Num peaks: 10
123.0440559 1.427636667
151.075356 4.781813423
153.0546206 2.57203939
165.0546206 4.609888147
167.0702706 13.51910861
197.0808353 1.74707879
301.1070501 5.141466152
303.1227001 1.916104359
315.1227001 7.759400057
333.1332648 37.25308792

Name: +ve in-silico MS/MS by CFM-ID for WCBCDLSKTYUDDL-UHFFFAOYSA-N
ID: WCBCDLSKTYUDDL-UHFFFAOYSA-N
Comment: Energy1
Num peaks: 26
113.0597059 0.99924413
123.0440559 1.869291813
125.0597059 1.51735164
135.0440559 2.796246452
137.0597059 4.980793554
139.075356 0.9544363449
151.0389705 1.535829153
151.075356 3.758446793
153.0546206 4.146424329
161.0597059 0.7899921831
163.075356 0.844747628
165.0546206 6.763518235
167.0702706 26.00791025
171.1015708 0.9851335899
179.0702706 1.302629477
181.0859207 1.052985031
197.0808353 1.764410296
275.0914 1.511340775
279.1227001 1.2998358
283.0964854 0.8833497013
301.1070501 2.713140836
303.1227001 1.893782428
305.1383502 1.311722363
315.1227001 2.560402837
317.1019647 0.8367730716
333.1332648 5.330794867

Name: +ve in-silico MS/MS by CFM-ID for WCBCDLSKTYUDDL-UHFFFAOYSA-N
ID: WCBCDLSKTYUDDL-UHFFFAOYSA-N
Comment: Energy2
Num peaks: 31
57.0334912 1.193914388
81.0334912 1.987024973
83.04914126 1.060506936
93.0334912 1.136747978
95.04914126 4.681034389
107.0491413 1.624572403
109.0284058 1.050741706
109.0647913 1.944374556
121.0284058 1.08813313
121.0647913 7.614353292
123.0440559 4.990407866
125.0597059 1.133451983
135.0440559 4.25384924
137.0597059 7.716293915
139.075356 2.168170462
141.0910061 0.9327745921
143.1066561 1.040321654
149.0597059 1.114206251
151.075356 6.89680481
153.0546206 1.56629014
161.0597059 3.386009198
163.075356 2.569100928
165.0546206 0.8399912209
167.0702706 1.308563145
177.0546206 1.250226685
179.0702706 2.16848342
257.0808353 0.938770648
275.0914 1.118976917
277.1070501 1.085816276
283.0964854 0.8838607228
285.1121354 1.000569191

Name: +ve in-silico MS/MS by CFM-ID for HEURTYMJWQPWNN-UHFFFAOYSA-N
ID: HEURTYMJWQPWNN-UHFFFAOYSA-N
Comment: Energy0
Num peaks: 16
137.0597059 1.475717419
151.075356 2.931106501
155.0702706 1.231362996
177.0910061 1.327726876
187.075356 1.02069051
189.0910061 2.692425978
191.1066561 5.445275372
193.1223062 4.236117321
233.1172208 2.61548225
247.1328709 1.578645515
249.148521 1.727568002
261.1121354 2.517269571
263.1277855 1.383231836
275.1277855 6.460302967
277.1070501 1.173917531
293.1383502 42.62506977

Name: +ve in-silico MS/MS by CFM-ID for HEURTYMJWQPWNN-UHFFFAOYSA-N
ID: HEURTYMJWQPWNN-UHFFFAOYSA-N
Comment: Energy1
Num peaks: 30
39.02292652 1.332039122
41.00219107 2.378427003
41.03857658 2.039663346
43.01784114 3.560135213
51.02292652 0.6726506282
53.03857658 0.7462457046
121.0647913 0.6569345621
127.0389705 1.583505262
137.0597059 2.26933578
147.0804414 1.307725812
151.075356 4.649085066
161.0597059 1.717950253
161.0960915 0.6440089967
163.1117415 0.8625940825
165.0910061 0.8095168841
175.075356 8.023045978
177.0910061 13.89753443
179.1066561 6.947079146
187.075356 1.483131921
189.0910061 4.087285957
191.1066561 6.419625479
193.1223062 2.279147225
195.1379563 0.7908334242
231.1015708 1.305236067
233.1172208 1.585504883
235.0964854 1.491005479
249.1121354 0.9507340684
261.1121354 0.8367151456
275.1277855 1.566187319
293.1383502 3.263040113

Name: +ve in-silico MS/MS by CFM-ID for HEURTYMJWQPWNN-UHFFFAOYSA-N
ID: HEURTYMJWQPWNN-UHFFFAOYSA-N
Comment: Energy2
Num peaks: 31
39.02292652 3.275696934
41.03857658 3.008295485
51.02292652 2.9416897
53.03857658 1.373320489
55.01784114 2.91397574
57.0334912 1.39180741
63.02292652 1.388863883
75.02292652 1.398112926
77.03857658 1.805857219
91.05422664 1.530649716
107.0491413 1.134292056
121.0647913 1.406436881
137.0597059 5.561214021
147.0804414 1.529910812
151.075356 4.292711037
161.0597059 1.035958323
161.0960915 1.332664432
163.075356 1.791094717
163.1117415 1.59494396
165.0910061 1.379067057
175.075356 1.974690315
177.0910061 2.360314735
179.1066561 4.149799161
189.0910061 2.962347671
191.1066561 1.247865308
193.1223062 1.123585599
207.1015708 1.226010966
209.1172208 1.698359689
233.0808353 1.077988884
261.1121354 1.232867393
263.1277855 1.668495082

Name: +ve in-silico MS/MS by CFM-ID for JMSFLLZUCIXALN-WEVVVXLNSA-N
ID: JMSFLLZUCIXALN-WEVVVXLNSA-N
Comment: Energy0
Num peaks: 12
107.0491413 1.358983049
121.0647913 10.97049952
123.0440559 1.329013295
135.0440559 8.435560785
137.0597059 2.169022987
139.075356 3.636820885
159.0440559 1.63520363
175.0389705 2.506589355
177.0546206 11.8580518
179.0702706 1.856167563
297.1121354 4.623898345
315.1227001 30.2151077

Name: +ve in-silico MS/MS by CFM-ID for JMSFLLZUCIXALN-WEVVVXLNSA-N
ID: JMSFLLZUCIXALN-WEVVVXLNSA-N
Comment: Energy1
Num peaks: 24
93.06987671 1.095870574
95.04914126 1.563879346
105.0334912 0.9567500716
107.0491413 1.391448893
119.0491413 2.200311746
121.0647913 24.03812425
123.0440559 1.194988946
135.0440559 9.686329418
137.0597059 3.537008277
139.075356 3.286215779
147.0440559 1.033943079
149.0597059 4.893654568
159.0440559 2.541774674
175.0389705 2.245066177
177.0546206 9.548977788
179.0702706 0.7791293208
191.0702706 0.825321428
221.0808353 0.7635972996
271.0964854 0.8767300048
283.0964854 0.9032613029
285.1121354 1.407855662
287.1277855 1.030738641
297.1121354 1.335447552
315.1227001 3.526072461

Name: +ve in-silico MS/MS by CFM-ID for JMSFLLZUCIXALN-WEVVVXLNSA-N
ID: JMSFLLZUCIXALN-WEVVVXLNSA-N
Comment: Energy2
Num peaks: 31
25.00727645 1.480971517
41.00219107 1.281358268
49.00727645 1.629827709
51.02292652 1.458574597
53.03857658 1.034468592
65.03857658 3.320981452
75.02292652 1.316992953
77.03857658 3.047305874
79.01784114 1.146278107
79.05422664 3.55683407
89.03857658 1.247833675
91.05422664 1.760803425
93.06987671 3.473995193
95.04914126 1.318494095
103.0542266 0.8398277261
105.0334912 5.580237449
107.0491413 6.16896303
109.0647913 1.170188888
117.0334912 1.377318166
119.0491413 1.875214744
121.0284058 0.7736996683
121.0647913 9.265328343
123.0440559 2.994707275
133.0284058 1.40285576
135.0440559 7.789148454
137.0597059 1.281977719
147.0440559 0.9378591232
149.0597059 1.751848749
177.0546206 2.396572703
179.0702706 0.8738453211
285.1121354 1.360123902

Name: +ve in-silico MS/MS by CFM-ID for CGIBCVBDFUTMPT-RMKNXTFCSA-N
ID: CGIBCVBDFUTMPT-RMKNXTFCSA-N
Comment: Energy0
Num peaks: 9
121.0647913 3.892793973
133.0647913 2.390226302
153.0546206 5.404243395
161.0597059 2.165208235
181.0495352 2.780880768
283.0964854 7.617423499
285.1121354 2.420836699
297.1121354 8.503000258
315.1227001 45.04777352

Name: +ve in-silico MS/MS by CFM-ID for CGIBCVBDFUTMPT-RMKNXTFCSA-N
ID: CGIBCVBDFUTMPT-RMKNXTFCSA-N
Comment: Energy1
Num peaks: 24
107.0491413 2.593807524
109.0647913 0.9086808744
121.0647913 5.989915317
133.0647913 4.054954983
149.0233204 0.9663804031
151.0389705 1.435078749
153.0546206 2.437863345
155.0702706 1.420049209
161.0597059 7.455672089
165.0546206 0.9055382792
179.0338851 2.098912988
181.0495352 10.17734008
183.0651853 1.916950553
195.0651853 1.559406397
205.0495352 1.086220198
207.0651853 2.721169282
257.0808353 2.388984927
261.1121354 1.49254803
265.0859207 1.105549058
283.0964854 6.036250613
285.1121354 1.591287882
297.1121354 4.91646708
299.0914 1.692030099
315.1227001 13.50583226

Name: +ve in-silico MS/MS by CFM-ID for CGIBCVBDFUTMPT-RMKNXTFCSA-N
ID: CGIBCVBDFUTMPT-RMKNXTFCSA-N
Comment: Energy2
Num peaks: 31
55.01784114 1.618817466
57.0334912 1.453869014
63.02292652 1.096535267
65.03857658 1.191869514
77.03857658 2.070696356
87.02292652 1.415983338
89.03857658 1.639742835
91.05422664 1.443969377
97.02840582 3.115348129
101.0385766 1.911920308
103.0542266 1.912447535
105.0334912 1.19172013
107.0491413 2.16850839
111.0440559 2.556255344
117.0334912 1.385434464
121.0647913 2.136711837
123.0440559 3.260660323
131.0491413 1.513459369
133.0647913 5.098010251
139.0389705 3.05315733
149.0233204 2.27484732
151.0389705 2.477195258
153.0546206 5.730422847
165.0546206 1.21028973
177.0546206 1.325696334
181.0495352 1.103163203
255.0651853 1.242414418
259.0964854 2.678376453
269.0808353 1.211178973
271.0964854 1.996071114
285.1121354 3.759455528

Name: +ve in-silico MS/MS by CFM-ID for XCRBPIBUMBLGCZ-UHFFFAOYSA-N
ID: XCRBPIBUMBLGCZ-UHFFFAOYSA-N
Comment: Energy0
Num peaks: 6
109.0647913 1.976199377
137.0597059 6.45092156
153.0546206 26.09733621
283.0964854 5.194162081
285.1121354 2.125461591
315.1227001 42.50283564

Name: +ve in-silico MS/MS by CFM-ID for XCRBPIBUMBLGCZ-UHFFFAOYSA-N
ID: XCRBPIBUMBLGCZ-UHFFFAOYSA-N
Comment: Energy1
Num peaks: 17
107.0491413 2.064643644
123.0440559 5.361282513
137.0597059 5.293004299
153.0546206 16.45449973
161.0597059 3.427002605
163.075356 1.077809469
167.0702706 2.098591886
177.0546206 1.828651289
179.0702706 2.594208887
257.0808353 1.355285092
271.0964854 1.987108873
283.0964854 6.7820233
285.1121354 3.414979551
287.1277855 1.25245626
297.1121354 2.524009949
299.0914 4.87673826
315.1227001 18.64085256

Name: +ve in-silico MS/MS by CFM-ID for XCRBPIBUMBLGCZ-UHFFFAOYSA-N
ID: XCRBPIBUMBLGCZ-UHFFFAOYSA-N
Comment: Energy2
Num peaks: 29
15.02292652 1.034988644
39.02292652 1.269230498
49.00727645 3.121701678
51.02292652 3.995983273
53.00219107 1.289306398
65.03857658 3.809927005
67.01784114 1.150716118
69.0334912 5.524845458
81.0334912 2.087933365
85.02840582 3.781870864
93.0334912 1.668414864
95.01275576 2.008083809
95.04914126 1.887107418
97.02840582 7.239800591
107.0491413 2.947790021
109.0647913 1.795752222
111.0440559 2.131970089
123.0440559 6.73966538
125.0597059 3.317750671
137.0233204 2.400038571
137.0597059 7.539793311
139.0389705 1.791954418
139.075356 1.051645187
141.0910061 0.863246398
147.0440559 1.369994609
153.0546206 5.321858895
257.0808353 0.9099938948
283.0964854 0.8671321212
285.1121354 1.207931607

Name: +ve in-silico MS/MS by CFM-ID for NRDWUPPIGBHWAS-UHFFFAOYSA-N
ID: NRDWUPPIGBHWAS-UHFFFAOYSA-N
Comment: Energy0
Num peaks: 8
257.1172208 3.184338482
259.1328709 8.86901264
261.148521 14.82444909
285.1121354 4.167499612
287.1277855 11.27383077
289.1434356 8.55352587
315.1227001 4.387092693
333.1332648 26.62813436

Name: +ve in-silico MS/MS by CFM-ID for NRDWUPPIGBHWAS-UHFFFAOYSA-N
ID: NRDWUPPIGBHWAS-UHFFFAOYSA-N
Comment: Energy1
Num peaks: 16
41.03857658 1.381590345
43.05422664 4.332652253
213.1273916 1.739910226
215.1430416 1.914100821
217.1586917 1.503841907
227.0702706 1.353968664
255.1015708 7.347075508
257.1172208 3.523162982
259.1328709 8.326495678
261.148521 7.778596363
285.1121354 6.356385103
287.1277855 5.53796848
289.1434356 8.251479788
305.1383502 3.21203641
315.1227001 8.018795227
333.1332648 9.85884824

Name: +ve in-silico MS/MS by CFM-ID for NRDWUPPIGBHWAS-UHFFFAOYSA-N
ID: NRDWUPPIGBHWAS-UHFFFAOYSA-N
Comment: Energy2
Num peaks: 11
39.02292652 3.398578404
41.03857658 3.368624691
43.05422664 5.055853602
185.132477 12.7845193
187.148127 13.95949558
189.1637771 17.30004536
213.1273916 5.588106747
215.0702706 3.447900196
215.1430416 5.241469422
217.0859207 4.345652575
217.1586917 5.862588818

Name: +ve in-silico MS/MS by CFM-ID for KHRPPPVMZUBIOV-UHFFFAOYSA-N
ID: KHRPPPVMZUBIOV-UHFFFAOYSA-N
Comment: Energy0
Num peaks: 6
69.06987671 6.322641089
245.0444498 2.20036157
283.0964854 4.856497898
285.1121354 2.004270082
297.1121354 2.289709173
315.1227001 67.64839837

Name: +ve in-silico MS/MS by CFM-ID for KHRPPPVMZUBIOV-UHFFFAOYSA-N
ID: KHRPPPVMZUBIOV-UHFFFAOYSA-N
Comment: Energy1
Num peaks: 13
65.03857658 4.216765925
67.05422664 12.62521299
69.06987671 14.77794527
71.08552677 3.334009684
271.0964854 4.353133442
283.0964854 3.790917426
285.1121354 2.085453676
287.0914 1.819581088
287.1277855 7.880168547
289.1070501 2.617101977
297.1121354 3.164888553
299.0914 2.897685311
315.1227001 17.87007826

Name: +ve in-silico MS/MS by CFM-ID for KHRPPPVMZUBIOV-UHFFFAOYSA-N
ID: KHRPPPVMZUBIOV-UHFFFAOYSA-N
Comment: Energy2
Num peaks: 31
27.02292652 1.64584909
39.02292652 1.09114294
41.03857658 1.392459895
45.0334912 1.484946737
51.02292652 1.954158635
53.03857658 2.672596566
55.05422664 2.46383361
65.03857658 4.896999293
67.05422664 9.399132926
69.06987671 5.288842327
81.06987671 4.196039
91.05422664 3.143198111
93.06987671 3.231007625
121.0647913 1.251854496
135.0440559 1.486573847
175.0389705 3.261027466
177.0546206 1.292521455
191.0338851 1.503794263
205.0495352 3.8855948
215.0338851 1.242306715
255.1015708 1.306183377
257.0808353 0.9996835982
267.0651853 1.226802235
267.1015708 1.485730165
269.0808353 2.752744674
269.1172208 1.410103457
271.0964854 1.169206769
283.0964854 1.302613838
285.1121354 1.684286166
287.1277855 1.386400778
299.0914 1.253942498

Name: +ve in-silico MS/MS by CFM-ID for XBYMZYWXQBJAJG-UHFFFAOYSA-N
ID: XBYMZYWXQBJAJG-UHFFFAOYSA-N
Comment: Energy0
Num peaks: 6
252.086649 1.605010883
254.102299 1.713914736
262.0709989 1.015591094
270.0972137 1.524242212
280.0815636 19.29902571
298.0921283 65.39949072

Name: +ve in-silico MS/MS by CFM-ID for XBYMZYWXQBJAJG-UHFFFAOYSA-N
ID: XBYMZYWXQBJAJG-UHFFFAOYSA-N
Comment: Energy1
Num peaks: 25
41.00219107 1.359452804
43.01784114 6.739520874
45.0334912 2.854632073
55.01784114 4.4062144
57.0334912 1.638399468
59.01275576 1.356979044
59.04914126 1.243130888
61.02840582 2.500302945
71.01275576 1.395666838
73.02840582 6.399392527
75.04405588 2.514603371
85.02840582 3.004752765
87.04405588 1.197792917
91.0389705 2.508497104
101.0233204 1.518090286
103.0389705 3.378038198
108.0443902 1.384778516
119.0338851 1.497393989
236.0553488 1.528272235
238.0709989 1.465538981
262.0709989 2.840229772
268.0815636 1.104171077
270.0972137 2.213000197
280.0815636 12.96007446
298.0921283 11.52308842

Name: +ve in-silico MS/MS by CFM-ID for XBYMZYWXQBJAJG-UHFFFAOYSA-N
ID: XBYMZYWXQBJAJG-UHFFFAOYSA-N
Comment: Energy2
Num peaks: 31
41.00219107 5.409372792
43.01784114 6.434145462
45.0334912 2.99961917
51.02292652 4.414285772
55.01784114 1.268429354
59.01275576 0.8156574637
71.01275576 12.26480602
73.02840582 3.810098877
75.04405588 1.65291165
85.02840582 2.214868615
87.04405588 0.956470604
101.0233204 3.432069007
103.0389705 0.8457323283
108.0443902 1.958444354
110.0600403 1.247035437
129.0546206 1.124240659
145.0495352 2.17045212
178.0498695 1.212302236
180.0291341 1.504870947
194.0447842 1.367891433
206.0447842 1.154436795
208.0604342 0.8964115448
234.0396988 0.8696268203
236.0553488 1.603794492
238.0709989 1.300100596
248.0553488 0.8173642786
250.0709989 1.361119267
252.086649 1.717521835
262.0709989 3.653965092
266.0659135 0.9434165616
280.0815636 2.297564993

Name: +ve in-silico MS/MS by CFM-ID for QBALHQFWXZYTDM-UHFFFAOYSA-N
ID: QBALHQFWXZYTDM-UHFFFAOYSA-N
Comment: Energy0
Num peaks: 14
83.04914126 1.274313673
103.075356 1.322535635
201.0546206 1.381359764
203.0702706 1.481475394
205.0859207 1.570310746
219.0651853 9.076064717
233.0808353 1.575309887
235.0964854 1.904627718
247.1328709 1.320332001
249.148521 1.990915602
261.1121354 1.842872587
275.1277855 18.50425298
277.1070501 1.058531391
293.1383502 35.89367926

Name: +ve in-silico MS/MS by CFM-ID for QBALHQFWXZYTDM-UHFFFAOYSA-N
ID: QBALHQFWXZYTDM-UHFFFAOYSA-N
Comment: Energy1
Num peaks: 31
67.05422664 0.9844309641
89.05970595 2.31378002
205.0859207 2.2307991
207.0651853 1.223638519
207.1015708 0.9623762333
215.0702706 2.830009573
217.0859207 0.9224744495
219.0651853 1.720918125
219.1015708 4.803827284
221.1172208 1.84432657
229.0859207 0.8937468823
231.1015708 0.9437198729
231.1379563 0.7587765352
233.0808353 2.7711461
235.0964854 2.784613755
243.1015708 1.195984218
245.0808353 1.471955108
245.1172208 1.033299802
247.0964854 3.698765955
247.1328709 2.741602449
249.1121354 4.515995163
249.148521 1.889942674
257.1172208 1.969525074
259.0964854 0.8082209307
261.1121354 1.275147878
263.0914 1.086856272
265.1070501 6.214349278
265.1434356 4.229119655
275.1277855 8.838692586
277.1070501 0.8645448193
293.1383502 7.854865167

Name: +ve in-silico MS/MS by CFM-ID for QBALHQFWXZYTDM-UHFFFAOYSA-N
ID: QBALHQFWXZYTDM-UHFFFAOYSA-N
Comment: Energy2
Num peaks: 31
39.02292652 3.465234492
41.03857658 2.022329647
45.0334912 1.17309657
57.0334912 1.62072675
59.04914126 1.326352022
65.03857658 3.974891758
67.05422664 0.8521325961
71.08552677 1.516368975
83.04914126 2.404733912
85.02840582 2.724295971
133.0647913 4.002415066
149.0233204 0.9224361931
149.0597059 6.146065307
159.0804414 0.8547822193
161.0233204 1.05632455
161.0960915 0.9563172918
163.0389705 1.419594378
165.0546206 1.796028597
173.0597059 3.432433752
175.0389705 1.768973714
175.075356 6.312683858
177.0546206 1.631903219
187.0389705 1.692035448
189.0546206 3.870612202
189.0910061 1.175661082
191.0702706 2.767224005
193.0495352 1.484958648
201.0546206 9.766101228
203.0338851 1.544178717
203.1066561 0.872476763
219.0651853 3.30432149

Name: +ve in-silico MS/MS by CFM-ID for BWHXOOBBSCGLBC-UHFFFAOYSA-N
ID: BWHXOOBBSCGLBC-UHFFFAOYSA-N
Comment: Energy0
Num peaks: 13
85.06479133 1.037828506
89.05970595 1.534293036
103.075356 1.435285054
203.0702706 6.48003627
205.0859207 5.076906966
207.1015708 0.8850941761
219.0651853 3.938942941
221.0808353 10.99401426
247.1328709 1.144443916
249.148521 1.880402395
261.1121354 1.916517435
275.1277855 8.752659087
293.1383502 35.13993271

Name: +ve in-silico MS/MS by CFM-ID for BWHXOOBBSCGLBC-UHFFFAOYSA-N
ID: BWHXOOBBSCGLBC-UHFFFAOYSA-N
Comment: Energy1
Num peaks: 31
89.05970595 1.215156845
149.0597059 0.8929716545
163.0389705 2.335333024
163.075356 0.9498457225
177.0546206 2.192035721
177.0910061 2.130115762
189.0546206 1.578396962
191.0702706 1.578360353
193.0495352 6.510169344
193.0859207 3.286211681
201.0546206 0.9362300381
203.0702706 2.306422845
205.0859207 2.46337052
207.1015708 1.034245066
217.0859207 0.9497564004
219.0651853 4.018565472
219.1015708 2.997179007
221.0808353 11.54483277
221.1172208 0.9170990934
223.0964854 1.42774975
233.0808353 3.122245817
235.0964854 2.581432438
247.0964854 1.647265044
247.1328709 1.144122147
249.1121354 2.201913858
251.0914 1.450892782
261.1121354 1.002792728
265.1070501 3.37367314
265.1434356 2.412636767
275.1277855 3.268870348
293.1383502 4.041468031

Name: +ve in-silico MS/MS by CFM-ID for BWHXOOBBSCGLBC-UHFFFAOYSA-N
ID: BWHXOOBBSCGLBC-UHFFFAOYSA-N
Comment: Energy2
Num peaks: 31
39.02292652 2.048778452
41.03857658 1.636093418
43.05422664 1.70542916
45.0334912 0.9684067068
57.0334912 1.579150419
59.04914126 1.592776611
65.03857658 1.417850633
67.05422664 1.614725348
71.08552677 1.280563371
83.04914126 1.235897256
85.06479133 2.004367135
133.0647913 11.28128135
135.0440559 1.021156333
149.0597059 1.422811558
157.0647913 2.777845755
159.0804414 4.337697457
161.0597059 2.057992522
161.0960915 3.993987214
173.0597059 1.859653483
175.075356 2.497459366
177.0546206 1.108294603
177.0910061 1.919210705
179.0702706 1.213940444
189.0910061 1.272369011
191.0702706 1.089383372
205.0859207 2.422765824
207.0651853 0.9827975964
207.1015708 1.434756454
231.1379563 0.9470502122
233.0808353 1.384063786
235.0964854 1.382534842

Name: +ve in-silico MS/MS by CFM-ID for WXEQFJUHQIGKNG-OVCLIPMQSA-N
ID: WXEQFJUHQIGKNG-OVCLIPMQSA-N
Comment: Energy0
Num peaks: 8
59.01275576 5.516008078
89.02332044 1.534345769
269.1131981 5.297785059
271.1288481 1.300755774
287.1237627 7.919721158
297.1081127 12.25024005
315.1186774 29.8307657
333.1292421 17.067069

Name: +ve in-silico MS/MS by CFM-ID for WXEQFJUHQIGKNG-OVCLIPMQSA-N
ID: WXEQFJUHQIGKNG-OVCLIPMQSA-N
Comment: Energy1
Num peaks: 24
43.01784114 1.76961271
59.01275576 7.221237571
71.01275576 2.112701648
89.02332044 2.139967754
184.0968197 0.7529637143
210.0760843 1.361130655
211.0713333 0.9903074318
212.0917343 0.8151847753
228.086649 2.912882489
240.086649 0.8606017887
241.1182834 2.128459923
255.097548 0.7349857585
257.1131981 0.9409178997
269.1131981 14.30611557
271.1288481 3.661970785
283.0924626 1.346560829
285.1081127 1.493652607
287.1237627 9.355007035
289.1394128 1.072753831
297.1081127 11.3640706
301.1030273 1.274453537
303.1186774 0.7421826688
315.1186774 9.352011493
333.1292421 1.833104765

Name: +ve in-silico MS/MS by CFM-ID for WXEQFJUHQIGKNG-OVCLIPMQSA-N
ID: WXEQFJUHQIGKNG-OVCLIPMQSA-N
Comment: Energy2
Num peaks: 31
28.01817548 0.9079872373
31.01784114 1.027559706
41.00219107 0.8999450797
43.01784114 1.702072377
55.01784114 0.847244474
58.02874017 2.092490425
59.01275576 4.190196766
76.03930485 3.054641685
86.02365479 3.784803913
89.02332044 1.242312809
96.00800472 0.9269876823
104.0342195 9.732735621
112.0393049 1.485711358
126.0549549 0.8963138295
128.0342195 0.9325914446
130.0498695 1.015535609
154.013484 1.443462334
156.0655196 1.136177474
184.0604342 0.9045565715
186.0760843 1.485763135
227.1026334 1.136263282
243.097548 2.682968502
255.097548 0.8643473146
261.1081127 0.8329081214
269.1131981 6.291158137
271.0924626 4.636459918
271.1288481 1.268603193
273.1081127 0.8520266257
283.0924626 1.381944168
285.1081127 1.560258252
297.1081127 2.745061597

Name: +ve in-silico MS/MS by CFM-ID for DGDBODTZBJMGDR-UHFFFAOYSA-N
ID: DGDBODTZBJMGDR-UHFFFAOYSA-N
Comment: Energy0
Num peaks: 8
105.0334912 2.012855376
121.0284058 10.54030338
123.0440559 26.45052805
125.0597059 3.697335389
127.075356 2.001456313
301.1070501 3.255871747
303.1227001 2.103087768
333.1332648 31.43821996

Name: +ve in-silico MS/MS by CFM-ID for DGDBODTZBJMGDR-UHFFFAOYSA-N
ID: DGDBODTZBJMGDR-UHFFFAOYSA-N
Comment: Energy1
Num peaks: 23
95.04914126 1.371029152
105.0334912 2.552070553
121.0284058 11.0345304
123.0440559 17.35857084
135.0440559 1.350299622
147.0440559 3.132433713
149.0597059 2.785069094
183.0651853 2.47875154
185.0808353 1.631272628
197.0808353 3.033726489
209.0808353 1.731447004
211.0964854 1.411481123
223.0964854 1.76334691
239.0914 2.313072395
287.0914 1.222597597
289.1070501 2.017133128
299.0914 1.616585682
301.1070501 2.214907569
303.1227001 3.466865736
305.1383502 2.416813387
315.1227001 1.658317016
317.1019647 6.486548276
333.1332648 5.619309846

Name: +ve in-silico MS/MS by CFM-ID for DGDBODTZBJMGDR-UHFFFAOYSA-N
ID: DGDBODTZBJMGDR-UHFFFAOYSA-N
Comment: Energy2
Num peaks: 31
49.00727645 1.531381677
77.03857658 0.9639740768
79.05422664 2.174058009
93.0334912 1.579376545
95.04914126 1.975620013
105.0334912 6.587540977
107.0491413 3.371249716
109.0647913 1.02143298
111.0440559 4.108695251
119.0491413 1.940296908
121.0284058 7.514201534
123.0440559 14.23574018
125.0597059 1.307418862
137.0597059 1.466470075
153.0546206 1.225801518
161.0597059 1.141836974
167.0702706 0.9011454826
173.0597059 3.145933881
181.0495352 1.009822593
183.0651853 1.971764137
215.0702706 1.640857616
217.0859207 0.8119695272
225.0546206 0.9600152718
287.0914 1.468078277
289.1070501 1.723496231
291.1227001 0.8079829457
301.1070501 1.379825129
303.1227001 3.061311776
305.1383502 1.463395238
315.1227001 0.9603192442
317.1019647 1.529061246

Name: +ve in-silico MS/MS by CFM-ID for GOKBMBGIUIOXRB-UHFFFAOYSA-N
ID: GOKBMBGIUIOXRB-UHFFFAOYSA-N
Comment: Energy0
Num peaks: 7
151.0389705 2.977608643
153.0546206 19.37236219
155.0702706 2.861415824
197.0808353 3.020621512
211.0964854 3.142430927
301.1070501 2.830939049
333.1332648 45.91184006

Name: +ve in-silico MS/MS by CFM-ID for GOKBMBGIUIOXRB-UHFFFAOYSA-N
ID: GOKBMBGIUIOXRB-UHFFFAOYSA-N
Comment: Energy1
Num peaks: 18
121.0284058 1.306118209
123.0440559 2.071314899
125.0597059 3.090404745
137.0597059 1.430814389
139.0389705 1.685578648
151.0389705 7.895527577
153.0546206 36.67989666
155.0702706 1.274678307
167.0702706 3.693417722
179.0702706 1.012675773
183.0651853 1.039680384
193.0859207 1.169997682
209.0808353 1.277330718
211.0964854 4.61975318
301.1070501 2.182949644
303.1227001 2.339803947
305.1383502 2.544489453
333.1332648 5.456400606

Name: +ve in-silico MS/MS by CFM-ID for GOKBMBGIUIOXRB-UHFFFAOYSA-N
ID: GOKBMBGIUIOXRB-UHFFFAOYSA-N
Comment: Energy2
Num peaks: 31
79.01784114 1.137264733
81.0334912 0.9793456069
93.0334912 1.227419315
95.04914126 1.696205437
97.06479133 1.320012768
109.0284058 1.18619439
119.0491413 1.06271278
121.0284058 1.748613486
123.0440559 3.309500013
125.0597059 1.871105157
135.0440559 1.640549386
137.0233204 2.37929857
137.0597059 3.643115036
139.0389705 3.462487281
139.075356 0.9700159335
147.0440559 1.329258277
149.0597059 2.011269515
151.0389705 2.23677795
151.075356 1.393173847
153.0546206 19.0486039
155.0702706 1.511323947
165.0546206 1.383488028
167.0702706 1.352959653
177.0546206 1.491392672
179.0702706 2.627622919
181.0495352 1.987680008
181.0859207 1.938070775
183.0651853 1.122406221
191.0702706 1.552500551
193.0859207 1.499694058
315.1227001 0.9230438055

Name: +ve in-silico MS/MS by CFM-ID for VDTALNHKFXTASW-ZROIWOOFSA-N
ID: VDTALNHKFXTASW-ZROIWOOFSA-N
Comment: Energy0
Num peaks: 7
105.0334912 15.1743877
167.0702706 3.48303688
193.0495352 11.83206841
195.0651853 20.00237249
283.0964854 2.751303756
297.1121354 5.741148655
315.1227001 21.95710404

Name: +ve in-silico MS/MS by CFM-ID for VDTALNHKFXTASW-ZROIWOOFSA-N
ID: VDTALNHKFXTASW-ZROIWOOFSA-N
Comment: Energy1
Num peaks: 10
105.0334912 34.42207231
107.0491413 2.419669636
147.0440559 2.095641561
163.0389705 1.794156903
165.0546206 3.332239226
193.0495352 11.16647407
195.0651853 19.54408562
237.0757499 1.227747802
297.1121354 1.854780015
315.1227001 3.032730538

Name: +ve in-silico MS/MS by CFM-ID for VDTALNHKFXTASW-ZROIWOOFSA-N
ID: VDTALNHKFXTASW-ZROIWOOFSA-N
Comment: Energy2
Num peaks: 27
39.02292652 0.9573523087
41.00219107 0.8611649324
49.00727645 5.04659401
51.02292652 3.867216126
63.02292652 4.610113689
79.01784114 1.083306732
79.05422664 1.524855767
91.05422664 1.457847473
101.0385766 1.986291278
105.0334912 20.3018434
107.0491413 1.208703245
111.0440559 2.073440081
119.0491413 0.9260694623
123.0440559 5.73289712
125.0597059 3.446221643
135.0440559 1.52298902
137.0233204 2.140978562
137.0597059 0.8846240958
139.0389705 2.412202268
141.0546206 1.339052132
153.0546206 1.929745187
163.0389705 1.641727067
165.0546206 5.913984737
167.0702706 2.262539034
177.0182351 1.430109202
193.0495352 2.433474643
195.0651853 1.354225403

Name: +ve in-silico MS/MS by CFM-ID for NHWWOCIDXQDDJV-DZGCQCFKSA-N
ID: NHWWOCIDXQDDJV-DZGCQCFKSA-N
Comment: Energy0
Num peaks: 19
107.0491413 3.728580906
109.0284058 1.538210816
123.0440559 1.777052469
135.0440559 1.381024417
145.0284058 1.99271303
147.0440559 1.510115298
149.0597059 4.024363665
205.0859207 3.799570011
207.1015708 1.402631445
221.0808353 2.046746233
255.1015708 3.7120201
257.1172208 4.567337605
269.1172208 2.893359939
271.1328709 1.728406709
283.0964854 1.812243313
285.1121354 1.383398095
287.1277855 2.290238486
297.1121354 3.828243473
315.1227001 34.82479884

Name: +ve in-silico MS/MS by CFM-ID for NHWWOCIDXQDDJV-DZGCQCFKSA-N
ID: NHWWOCIDXQDDJV-DZGCQCFKSA-N
Comment: Energy1
Num peaks: 31
39.02292652 1.167789193
95.04914126 1.129909668
107.0491413 6.842914932
109.0284058 1.891691073
111.0440559 1.106992825
117.0334912 1.382501177
119.0491413 1.506389066
123.0440559 3.074692395
133.0284058 1.099718467
135.0440559 1.000444735
143.0491413 1.074076933
145.0284058 2.279256204
147.0440559 3.494275698
149.0597059 4.370732272
151.075356 1.014444537
191.0702706 1.276077229
193.0859207 1.22458051
205.0859207 2.562600961
221.0808353 1.792747701
253.0859207 1.225831715
255.1015708 1.901114955
257.1172208 2.776136613
267.1015708 2.119657209
269.1172208 2.571388503
271.0964854 0.9734770012
271.1328709 2.266777607
273.1121354 0.9770471391
285.1121354 2.778472069
287.1277855 3.881151317
297.1121354 2.713429159
315.1227001 4.466397323

Name: +ve in-silico MS/MS by CFM-ID for NHWWOCIDXQDDJV-DZGCQCFKSA-N
ID: NHWWOCIDXQDDJV-DZGCQCFKSA-N
Comment: Energy2
Num peaks: 31
39.02292652 2.706600178
41.03857658 2.678138209
49.00727645 2.304839559
63.02292652 1.806233548
65.03857658 1.159859994
75.02292652 4.493984755
77.03857658 2.444741428
79.05422664 2.94409194
89.03857658 2.242689348
91.05422664 1.80168282
93.06987671 1.496843055
107.0491413 3.870153556
109.0284058 1.344179587
117.0334912 2.956016195
119.0491413 2.395695757
121.0647913 2.545651661
123.0440559 1.700729601
131.0491413 1.121632953
133.0284058 1.125577427
133.0647913 1.793859401
135.0440559 1.808698248
143.0491413 3.926616767
145.0284058 3.182273711
145.0647913 1.851176374
147.0440559 1.355238707
147.0804414 1.519780753
149.0597059 1.518315209
159.0440559 1.800820151
285.1121354 1.117647002
287.1277855 1.428997401
297.1121354 1.706415108

Name: +ve in-silico MS/MS by CFM-ID for XZCLFXNAFVVPJG-DZGCQCFKSA-N
ID: XZCLFXNAFVVPJG-DZGCQCFKSA-N
Comment: Energy0
Num peaks: 20
107.0491413 1.827902621
109.0284058 1.526975672
119.0491413 1.39675147
123.0440559 3.597932184
131.0491413 1.279319715
133.0647913 4.056515748
139.1117415 1.676397689
205.0859207 3.764711416
207.1015708 1.401062508
221.0808353 2.098956279
253.0859207 1.375353343
255.1015708 3.708366303
257.1172208 4.563494529
269.1172208 2.91947278
271.1328709 1.739967881
283.0964854 1.836606809
285.1121354 1.381850672
287.1277855 2.292322837
297.1121354 3.823955664
315.1227001 34.76798891

Name: +ve in-silico MS/MS by CFM-ID for XZCLFXNAFVVPJG-DZGCQCFKSA-N
ID: XZCLFXNAFVVPJG-DZGCQCFKSA-N
Comment: Energy1
Num peaks: 31
95.04914126 1.620990065
107.0491413 4.064359993
109.0284058 1.902793354
111.0440559 1.128842165
117.0334912 1.180403301
119.0491413 1.071018612
123.0440559 5.095301412
131.0491413 4.019553154
133.0284058 1.315870629
133.0647913 4.990151091
135.0440559 1.52806347
135.0804414 1.114407268
139.1117415 1.708490082
143.0491413 1.114286239
147.0804414 1.648832634
159.0440559 0.8882132231
205.0859207 2.598894144
207.0651853 1.010641209
221.0808353 1.841957622
253.0859207 1.231079813
255.1015708 1.913177627
257.1172208 2.793677363
267.1015708 2.067521013
269.1172208 2.537489365
271.0964854 0.9773024969
271.1328709 2.260737302
273.1121354 0.9808866644
285.1121354 2.789390697
287.1277855 3.94846342
297.1121354 2.724179004
315.1227001 4.496321242

Name: +ve in-silico MS/MS by CFM-ID for XZCLFXNAFVVPJG-DZGCQCFKSA-N
ID: XZCLFXNAFVVPJG-DZGCQCFKSA-N
Comment: Energy2
Num peaks: 31
39.02292652 1.209719349
49.00727645 2.084705232
63.02292652 1.148058411
65.03857658 1.048564358
75.02292652 3.881013665
77.03857658 2.219739211
79.05422664 1.868129909
89.03857658 2.470278254
91.05422664 1.672716054
93.06987671 1.313314928
95.04914126 1.314371374
107.0491413 2.874876811
109.0284058 1.177898841
117.0334912 1.773699471
119.0491413 3.464639362
121.0284058 1.051875976
121.0647913 2.192010098
123.0440559 1.938184451
131.0491413 3.018119276
133.0284058 1.519254808
133.0647913 2.92507783
135.0440559 1.459827289
143.0491413 3.645737554
145.0284058 1.696496558
145.0647913 1.785654596
147.0804414 2.096172672
149.0597059 1.131918129
159.0440559 1.664337585
285.1121354 1.106057718
287.1277855 1.42375886
297.1121354 1.688694241

Name: +ve in-silico MS/MS by CFM-ID for MJMVFOFWTGVQBW-DZGCQCFKSA-N
ID: MJMVFOFWTGVQBW-DZGCQCFKSA-N
Comment: Energy0
Num peaks: 18
107.0491413 3.780843991
109.0284058 2.239943294
123.0440559 1.826297495
135.0440559 1.409262484
145.0284058 2.058522843
147.0440559 1.54474185
149.0597059 4.109217269
205.0859207 2.228610866
221.0808353 2.164627799
255.1015708 3.806297726
257.1172208 4.699150382
269.1172208 2.972042445
271.1328709 1.785970059
283.0964854 1.853610451
285.1121354 1.414850607
287.1277855 2.347680383
297.1121354 3.907717333
315.1227001 35.98407114

Name: +ve in-silico MS/MS by CFM-ID for MJMVFOFWTGVQBW-DZGCQCFKSA-N
ID: MJMVFOFWTGVQBW-DZGCQCFKSA-N
Comment: Energy1
Num peaks: 31
95.04914126 1.150477317
107.0491413 6.910609181
109.0284058 3.532263294
117.0334912 1.39643969
119.0491413 1.534022592
121.0647913 0.9303887872
123.0440559 3.267925825
133.0284058 1.128919977
135.0440559 1.028965756
143.0491413 0.9472963276
145.0284058 2.428536543
147.0440559 3.564769544
149.0597059 4.504221556
151.075356 1.161107909
159.0440559 0.9447934387
191.0702706 1.303800874
193.0859207 1.247979621
205.0859207 1.956907795
221.0808353 1.83733085
253.0859207 1.255350727
255.1015708 1.973749706
257.1172208 2.874659668
267.1015708 2.062189445
269.1172208 2.677125152
271.0964854 0.9929546362
271.1328709 2.367733989
273.1121354 0.9965962065
285.1121354 2.834064615
287.1277855 4.014947202
297.1121354 2.737706516
315.1227001 4.619483717

Name: +ve in-silico MS/MS by CFM-ID for MJMVFOFWTGVQBW-DZGCQCFKSA-N
ID: MJMVFOFWTGVQBW-DZGCQCFKSA-N
Comment: Energy2
Num peaks: 31
39.02292652 1.144178739
49.00727645 2.769953954
63.02292652 1.840396691
65.03857658 1.228487052
75.02292652 4.750429677
77.03857658 2.60941164
79.05422664 3.109711067
89.03857658 2.575174049
91.05422664 2.025205315
93.06987671 1.571026863
107.0491413 4.062015193
109.0284058 3.593849942
117.0334912 2.829929097
119.0491413 2.28098966
121.0284058 1.10400953
121.0647913 2.413699998
123.0440559 2.04144681
123.0804414 1.138512214
125.0597059 1.311320864
131.0491413 1.386242503
133.0284058 1.225875446
133.0647913 2.002192063
135.0440559 2.043594566
143.0491413 1.971986699
145.0284058 3.534644451
147.0440559 1.591823368
149.0597059 1.785092401
159.0440559 1.971883861
285.1121354 1.163901456
287.1277855 1.498413188
297.1121354 1.773900605

Name: +ve in-silico MS/MS by CFM-ID for NFWHNQANQSCHGT-DZGCQCFKSA-N
ID: NFWHNQANQSCHGT-DZGCQCFKSA-N
Comment: Energy0
Num peaks: 19
107.0491413 1.861315959
109.0284058 2.151070498
119.0491413 1.415371756
123.0440559 3.692820385
131.0491413 1.291832236
133.0647913 4.090390685
139.1117415 1.714913018
205.0859207 2.186873301
221.0808353 2.235042081
253.0859207 1.406888931
255.1015708 3.802398904
257.1172208 4.69429479
269.1172208 3.021749153
271.1328709 1.797339706
283.0964854 1.878584132
285.1121354 1.413434128
287.1277855 2.345303923
297.1121354 3.903797833
315.1227001 35.93167716

Name: +ve in-silico MS/MS by CFM-ID for NFWHNQANQSCHGT-DZGCQCFKSA-N
ID: NFWHNQANQSCHGT-DZGCQCFKSA-N
Comment: Energy1
Num peaks: 31
95.04914126 1.661894108
107.0491413 4.13466592
109.0284058 3.07213656
117.0334912 1.202505743
119.0491413 1.082778163
123.0440559 5.339161888
131.0491413 4.011309129
133.0284058 1.347378554
133.0647913 4.858567672
135.0440559 1.605414519
135.0804414 1.140585184
139.1117415 1.749321654
143.0491413 0.9952216252
147.0804414 1.442004413
159.0440559 0.9289124466
205.0859207 1.97781542
207.0651853 1.223131945
221.0808353 1.911791555
253.0859207 1.265415434
255.1015708 1.990017629
257.1172208 2.899102643
267.1015708 2.125428408
269.1172208 2.726278724
271.0964854 1.000259762
271.1328709 2.476130526
273.1121354 1.003928123
283.0964854 0.8967890329
285.1121354 2.854914709
287.1277855 4.046001575
297.1121354 2.758049242
315.1227001 4.677363381

Name: +ve in-silico MS/MS by CFM-ID for NFWHNQANQSCHGT-DZGCQCFKSA-N
ID: NFWHNQANQSCHGT-DZGCQCFKSA-N
Comment: Energy2
Num peaks: 31
49.00727645 2.360875071
51.02292652 1.124405245
65.03857658 1.622942435
75.02292652 4.128900967
77.03857658 2.658513587
79.05422664 1.882381173
89.03857658 2.550924148
91.05422664 1.935709547
93.06987671 1.36693715
95.04914126 1.203082698
103.0542266 1.075817734
107.0491413 3.427975681
109.0284058 2.134336819
117.0334912 1.691064688
119.0491413 3.165493284
121.0284058 1.36727088
121.0647913 2.031321347
123.0440559 2.397327554
131.0491413 2.889750696
133.0284058 1.592046995
133.0647913 2.730222617
135.0440559 1.647004867
137.0597059 1.071740907
143.0491413 1.86516076
145.0284058 2.102248621
147.0804414 1.517399298
149.0597059 1.328012926
159.0440559 1.938781518
285.1121354 1.151566145
287.1277855 1.482491373
297.1121354 1.755070851

Name: +ve in-silico MS/MS by CFM-ID for VZASJFJTVXPGCE-SUMWQHHRSA-N
ID: VZASJFJTVXPGCE-SUMWQHHRSA-N
Comment: Energy0
Num peaks: 16
107.0491413 1.972591002
119.0491413 1.511166226
123.0440559 3.999372431
131.0491413 1.379505027
133.0647913 4.396125805
205.0859207 2.3401443
221.0808353 2.391304069
253.0859207 1.495937021
255.1015708 4.05372463
257.1172208 5.052369189
269.1172208 3.249460359
271.1328709 1.915440241
283.0964854 1.781000813
287.1277855 1.524451882
297.1121354 4.261809894
315.1227001 39.51189769

Name: +ve in-silico MS/MS by CFM-ID for VZASJFJTVXPGCE-SUMWQHHRSA-N
ID: VZASJFJTVXPGCE-SUMWQHHRSA-N
Comment: Energy1
Num peaks: 31
107.0491413 4.616737392
111.0440559 0.9705446032
117.0334912 1.47867208
119.0491413 1.252769075
123.0440559 8.114641264
131.0491413 4.591022918
133.0284058 1.619167449
133.0647913 5.682599212
135.0440559 1.95962481
135.0804414 1.292936998
143.0491413 1.076640138
147.0804414 1.068309157
159.0440559 1.075070219
203.0338851 0.9293162975
203.0702706 0.9884965791
205.0859207 2.281428982
207.0651853 1.506154706
219.0651853 0.9743230234
221.0808353 2.323471955
253.0859207 1.39763614
255.1015708 2.081190523
257.1172208 3.242389844
267.1015708 2.160279068
269.1172208 3.256195381
271.0964854 1.470391543
271.1328709 2.79132305
273.1121354 1.291776532
285.1121354 1.785845184
287.1277855 2.851723977
297.1121354 3.052760568
315.1227001 5.778875517

Name: +ve in-silico MS/MS by CFM-ID for VZASJFJTVXPGCE-SUMWQHHRSA-N
ID: VZASJFJTVXPGCE-SUMWQHHRSA-N
Comment: Energy2
Num peaks: 31
49.00727645 3.076446596
75.02292652 2.377751713
79.05422664 1.411196406
89.03857658 2.914189277
91.01784114 0.9783073901
91.05422664 2.199380881
93.06987671 1.566921046
103.0542266 1.875531817
105.0698767 1.131228526
107.0491413 3.904600131
109.0647913 1.392846534
117.0334912 2.557340702
119.0491413 4.155045583
121.0647913 2.293432373
123.0440559 5.073422356
125.0597059 1.091539236
131.0491413 3.45883736
133.0284058 3.127425995
133.0647913 2.949031457
135.0440559 3.327352389
137.0597059 1.736575876
141.0910061 0.9921017457
143.0491413 2.339597718
147.0440559 1.331073949
147.0804414 0.9948656816
149.0597059 1.773177338
159.0440559 2.550137924
211.075356 1.13353071
269.0808353 0.9860681502
285.1121354 1.232612201
297.1121354 1.29465493

Name: +ve in-silico MS/MS by CFM-ID for OUWRXHXCIKQNEC-XJKSGUPXSA-N
ID: OUWRXHXCIKQNEC-XJKSGUPXSA-N
Comment: Energy0
Num peaks: 21
107.0491413 3.619504482
109.0284058 1.490119794
123.0440559 1.709514749
135.0440559 1.315142907
145.0284058 1.929142414
147.0440559 1.454255686
149.0597059 3.829603768
191.0702706 1.1266109
205.0859207 3.678376476
207.1015708 1.360863594
221.0808353 1.985701702
253.0859207 1.301071843
255.1015708 3.49160955
257.1172208 4.354429579
269.1172208 2.821115969
271.1328709 1.675875904
283.0964854 1.791882098
285.1121354 1.502199025
287.1277855 2.437683318
297.1121354 4.87350279
315.1227001 33.31976011

Name: +ve in-silico MS/MS by CFM-ID for OUWRXHXCIKQNEC-XJKSGUPXSA-N
ID: OUWRXHXCIKQNEC-XJKSGUPXSA-N
Comment: Energy1
Num peaks: 31
39.02292652 1.13167717
107.0491413 6.789641898
109.0284058 2.014647831
111.0440559 1.132674469
117.0334912 1.412960203
119.0491413 1.527599791
121.0647913 0.9905809517
123.0440559 3.450518111
133.0284058 1.067706737
135.0440559 0.9611204444
143.0491413 1.06669765
145.0284058 2.266603063
147.0440559 3.384383198
149.0597059 4.005426559
151.075356 1.008546856
191.0702706 1.268195823
205.0859207 2.544634569
221.0808353 1.87566335
253.0859207 1.023769733
255.1015708 1.551640966
257.1172208 2.534899014
267.1015708 2.10707866
269.0808353 1.021249908
269.1172208 2.604593588
271.0964854 1.573949547
271.1328709 2.252504914
273.1121354 1.789571292
285.1121354 2.097104729
287.1277855 3.363452439
297.1121354 3.497822014
315.1227001 4.423146213

Name: +ve in-silico MS/MS by CFM-ID for OUWRXHXCIKQNEC-XJKSGUPXSA-N
ID: OUWRXHXCIKQNEC-XJKSGUPXSA-N
Comment: Energy2
Num peaks: 31
39.02292652 2.338515567
41.03857658 2.862461821
49.00727645 2.535308856
51.02292652 1.612468425
63.02292652 1.771980524
75.02292652 2.01437965
79.05422664 1.767712862
93.06987671 1.233883611
95.04914126 1.673029695
105.0334912 1.258579794
107.0491413 4.53575356
109.0284058 1.358381839
109.0647913 2.362073665
117.0334912 3.111539037
119.0491413 3.150194365
121.0647913 2.770498972
123.0440559 1.57292151
131.0491413 1.353453031
133.0647913 1.785855132
135.0440559 1.668243138
143.0491413 3.895432559
145.0284058 3.211364614
145.0647913 1.861994095
147.0440559 1.288855141
147.0804414 1.521318625
149.0597059 1.498852372
159.0440559 1.788000323
269.0808353 1.457863719
285.1121354 1.700561812
287.1277855 2.294767901
297.1121354 2.138858863

Name: +ve in-silico MS/MS by CFM-ID for ZMNWDZAVQFERIQ-XJKSGUPXSA-N
ID: ZMNWDZAVQFERIQ-XJKSGUPXSA-N
Comment: Energy0
Num peaks: 21
107.0491413 1.775502241
109.0284058 1.481621587
119.0491413 1.357204324
123.0440559 3.471753618
131.0491413 1.226470868
133.0647913 3.93643753
139.1117415 1.626706331
191.0702706 1.090580081
205.0859207 3.645480047
207.1015708 1.359742017
221.0808353 2.037989145
253.0859207 1.299980326
255.1015708 3.488650445
257.1172208 4.35070842
269.1172208 2.848044998
271.1328709 1.687707935
283.0964854 1.816226945
285.1121354 1.500960965
287.1277855 2.440227771
297.1121354 4.869482178
315.1227001 33.27955867

Name: +ve in-silico MS/MS by CFM-ID for ZMNWDZAVQFERIQ-XJKSGUPXSA-N
ID: ZMNWDZAVQFERIQ-XJKSGUPXSA-N
Comment: Energy1
Num peaks: 31
95.04914126 0.9385813281
107.0491413 4.084719553
109.0284058 2.050433593
111.0440559 1.164267645
117.0334912 1.283796376
119.0491413 1.073979918
123.0440559 5.868138971
131.0491413 3.813842906
133.0284058 1.311423633
133.0647913 4.984707203
135.0440559 1.397349685
135.0804414 1.115277549
139.1117415 1.709847148
143.0491413 1.112613732
147.0804414 1.679123258
205.0859207 2.601387643
207.0651853 1.049783831
221.0808353 1.948806517
253.0859207 1.035655024
255.1015708 1.570427296
257.1172208 2.566029558
267.1015708 2.069212557
269.0808353 1.031942052
269.1172208 2.682614056
271.0964854 1.590428272
271.1328709 2.262693103
273.1121354 1.808307504
285.1121354 2.119060713
287.1277855 3.452109825
297.1121354 3.534673513
315.1227001 4.502299648

Name: +ve in-silico MS/MS by CFM-ID for ZMNWDZAVQFERIQ-XJKSGUPXSA-N
ID: ZMNWDZAVQFERIQ-XJKSGUPXSA-N
Comment: Energy2
Num peaks: 31
39.02292652 1.164197572
49.00727645 2.319442277
75.02292652 1.977019169
79.05422664 1.272490055
89.03857658 2.421561495
91.01784114 1.295169497
91.05422664 1.448938236
93.06987671 1.330833525
95.04914126 2.304217652
107.0491413 3.394698848
109.0284058 1.436188812
109.0647913 1.627050616
117.0334912 2.019321186
119.0491413 3.691612837
121.0647913 2.152699073
123.0440559 1.833260328
131.0491413 2.928334334
133.0284058 1.515691875
133.0647913 2.875676734
135.0440559 1.387452311
143.0491413 3.605806205
145.0284058 1.714206929
145.0647913 1.782337352
147.0804414 2.09487177
149.0597059 1.109531551
159.0440559 1.650100934
269.0808353 1.443589561
283.0964854 1.076342612
285.1121354 1.683911362
287.1277855 2.281692607
297.1121354 2.117893002

Name: +ve in-silico MS/MS by CFM-ID for NRAPUSPCLWHFAN-CCBDSKLWSA-N
ID: NRAPUSPCLWHFAN-CCBDSKLWSA-N
Comment: Energy0
Num peaks: 15
107.0491413 2.072949064
119.0491413 1.217701409
121.0284058 1.148372805
123.0440559 10.25386741
131.0491413 1.162596792
133.0647913 3.690938023
191.0702706 1.689251393
201.0546206 1.04161822
203.0702706 2.027687249
221.0808353 2.48667348
269.1172208 1.052334125
279.1015708 2.084785106
283.0964854 0.9976682874
297.1121354 26.02255449
315.1227001 23.88727637

Name: +ve in-silico MS/MS by CFM-ID for NRAPUSPCLWHFAN-CCBDSKLWSA-N
ID: NRAPUSPCLWHFAN-CCBDSKLWSA-N
Comment: Energy1
Num peaks: 31
95.04914126 1.377432569
107.0491413 4.807255036
117.0334912 1.138486532
119.0491413 1.218493994
121.0284058 1.243816435
123.0440559 14.34774642
131.0491413 3.842628813
133.0647913 5.644053872
135.0804414 1.507537649
189.0546206 1.539633648
201.0546206 1.302820684
203.0702706 3.501281958
217.0495352 1.293171446
219.0651853 0.9240344279
221.0808353 3.2382901
235.075356 1.723085804
237.0910061 1.105269926
239.1066561 1.40719618
249.0910061 1.420752333
251.1066561 1.109745536
253.0859207 1.193065812
257.1172208 1.210836462
267.1015708 1.602445709
269.1172208 1.99104147
271.0964854 0.9378561709
271.1328709 1.201654625
273.1121354 1.798283636
279.1015708 2.123099801
287.1277855 1.120120092
297.1121354 7.713675711
315.1227001 4.724482456

Name: +ve in-silico MS/MS by CFM-ID for NRAPUSPCLWHFAN-CCBDSKLWSA-N
ID: NRAPUSPCLWHFAN-CCBDSKLWSA-N
Comment: Energy2
Num peaks: 31
39.02292652 1.279405876
41.00219107 2.198592595
75.02292652 3.308877704
79.01784114 1.215762233
79.05422664 1.689377923
89.03857658 3.494044257
91.05422664 2.537388716
93.0334912 1.5062287
93.06987671 1.002279913
95.04914126 2.622905167
103.0542266 1.623424786
105.0698767 1.354221489
107.0491413 4.414369447
117.0334912 2.285044872
119.0491413 4.831829914
121.0284058 2.368549025
121.0647913 1.313503126
123.0440559 3.655758467
131.0491413 4.292301935
133.0647913 4.686037636
135.0804414 1.557632177
145.0284058 1.38586802
149.0597059 1.220350134
201.0546206 1.734714106
235.075356 1.106694189
239.1066561 1.017643524
251.0702706 1.092935433
265.0859207 1.037841697
267.1015708 1.608119925
269.1172208 1.910331554
279.1015708 1.697036629

Name: +ve in-silico MS/MS by CFM-ID for MVULGCSHGFLUBH-UHFFFAOYSA-N
ID: MVULGCSHGFLUBH-UHFFFAOYSA-N
Comment: Energy0
Num peaks: 6
91.05422664 2.145862012
125.0055622 1.912936566
207.1168269 7.789917091
255.0838125 5.250110121
315.120198 5.213117341
333.1307627 58.23688716

Name: +ve in-silico MS/MS by CFM-ID for MVULGCSHGFLUBH-UHFFFAOYSA-N
ID: MVULGCSHGFLUBH-UHFFFAOYSA-N
Comment: Energy1
Num peaks: 16
91.05422664 15.64269539
93.06987671 2.336726281
125.0055622 5.499406197
127.0212123 3.898524162
151.0212123 3.274106323
153.0368623 4.825444604
179.0855268 3.9987413
181.1011768 3.311369908
193.1011768 1.941731382
205.1011768 2.448089728
207.1168269 5.611216052
241.0681625 3.086320111
251.0525124 2.018081698
253.0681625 2.374152774
255.0838125 4.067524911
333.1307627 16.3470429

Name: +ve in-silico MS/MS by CFM-ID for MVULGCSHGFLUBH-UHFFFAOYSA-N
ID: MVULGCSHGFLUBH-UHFFFAOYSA-N
Comment: Energy2
Num peaks: 20
49.00727645 2.025864207
63.02292652 2.203785056
65.03857658 4.38575729
79.05422664 3.151187362
91.05422664 6.869611703
93.06987671 3.829304034
115.0542266 4.926951268
117.0698767 1.730291811
127.0542266 9.856415784
129.0698767 6.967724112
131.0855268 1.539604071
179.0855268 5.188650626
181.1011768 3.9801006
193.1011768 3.697408218
203.0855268 5.663445695
205.1011768 3.029999456
207.1168269 6.267911441
209.132477 2.590631224
315.120198 1.544596064
317.0994626 1.399872052

Name: +ve in-silico MS/MS by CFM-ID for HCWNFKHKKHNSSL-UHFFFAOYSA-N
ID: HCWNFKHKKHNSSL-UHFFFAOYSA-N
Comment: Energy0
Num peaks: 10
109.1011768 5.08467821
125.0960915 1.670738096
127.1117415 13.10971432
149.0233204 8.624520115
229.1223062 2.255408069
231.1379563 1.286413184
247.1328709 4.894869039
257.1172208 7.197285334
275.1277855 22.54463778
293.1383502 14.30301842

Name: +ve in-silico MS/MS by CFM-ID for HCWNFKHKKHNSSL-UHFFFAOYSA-N
ID: HCWNFKHKKHNSSL-UHFFFAOYSA-N
Comment: Energy1
Num peaks: 24
53.03857658 2.173948396
55.05422664 1.161645536
57.0334912 2.382544352
67.01784114 0.9960427544
67.05422664 2.388473649
69.0334912 1.460529932
69.06987671 2.664131157
71.04914126 1.903309577
105.0334912 2.412775202
109.1011768 8.974562124
125.0960915 0.9284745561
127.1117415 13.10860569
149.0233204 10.20377891
187.075356 1.081246472
189.0910061 1.744425807
217.0859207 1.100481432
227.1066561 0.9623357469
229.1223062 3.361882288
231.1379563 1.418753052
235.0964854 1.461046959
247.1328709 3.407763763
257.1172208 5.427421165
275.1277855 7.375245075
293.1383502 2.241596329

Name: +ve in-silico MS/MS by CFM-ID for HCWNFKHKKHNSSL-UHFFFAOYSA-N
ID: HCWNFKHKKHNSSL-UHFFFAOYSA-N
Comment: Energy2
Num peaks: 31
39.02292652 1.654554232
43.01784114 0.805726321
49.00727645 1.528699919
51.02292652 3.460244944
53.03857658 3.653984543
55.05422664 4.392408995
57.0334912 2.532028652
57.06987671 1.523919274
67.01784114 1.967722798
67.05422664 4.918584705
69.0334912 1.170267324
69.06987671 4.449416251
71.04914126 1.41164594
77.00219107 0.7951054127
79.05422664 1.335558547
83.08552677 1.429246608
85.10117684 0.9438662128
105.0334912 9.275303827
107.0491413 1.607589743
109.1011768 3.304810189
111.0804414 1.158251264
127.1117415 4.114195443
133.0284058 0.890179207
149.0233204 6.9689087
175.075356 1.965238846
187.075356 1.259102615
189.0910061 2.948728633
203.1066561 1.139808726
229.1223062 0.7636151247
231.1379563 0.8228788029
257.1172208 0.9100217362

Name: +ve in-silico MS/MS by CFM-ID for SPWBEELZNSXNME-CMDGGOBGSA-N
ID: SPWBEELZNSXNME-CMDGGOBGSA-N
Comment: Energy0
Num peaks: 12
105.0334912 6.474697292
107.0491413 3.685568005
119.0491413 2.236137303
147.0440559 1.78804708
167.0702706 4.874842934
169.0859207 1.515816097
195.0651853 2.545100256
207.0651853 1.891834907
209.0808353 1.984725377
283.0964854 2.304649587
297.1121354 10.08742356
315.1227001 41.51753091

Name: +ve in-silico MS/MS by CFM-ID for SPWBEELZNSXNME-CMDGGOBGSA-N
ID: SPWBEELZNSXNME-CMDGGOBGSA-N
Comment: Energy1
Num peaks: 31
49.00727645 1.183434723
51.02292652 1.269266575
53.00219107 0.8012488702
95.04914126 1.330098148
105.0334912 8.5839459
107.0491413 3.720252743
109.0647913 0.8557558001
119.0491413 2.757633679
129.0334912 1.223930083
147.0440559 3.704993146
163.0389705 0.8248482923
165.0546206 0.781962857
167.0702706 1.439333115
169.0859207 0.9757665971
177.0546206 1.887721982
191.0338851 2.006735534
193.0495352 1.547739943
195.0651853 7.332180246
197.0808353 1.571498626
203.0702706 0.8012115902
205.0495352 2.849650157
207.0651853 2.806057512
209.0808353 1.118336554
221.0808353 2.987324851
229.0495352 0.8207224881
271.0964854 0.7829562669
283.0964854 1.895345777
285.1121354 2.532537609
287.1277855 2.702029148
297.1121354 4.693265557
315.1227001 8.281733017

Name: +ve in-silico MS/MS by CFM-ID for SPWBEELZNSXNME-CMDGGOBGSA-N
ID: SPWBEELZNSXNME-CMDGGOBGSA-N
Comment: Energy2
Num peaks: 31
39.02292652 1.587809946
49.00727645 2.252818564
51.02292652 1.457778012
55.01784114 1.080484571
63.02292652 1.026158924
71.04914126 1.061088853
75.02292652 1.507665831
77.03857658 1.986598456
79.05422664 1.995958264
87.02292652 1.098952453
89.03857658 1.833499273
91.05422664 2.789818346
105.0334912 3.792188872
107.0127558 1.468875893
107.0491413 1.314463238
117.0334912 1.144970089
119.0491413 2.245115593
123.0440559 5.338386761
125.0597059 1.729763929
135.0440559 2.523662871
149.0597059 3.297033585
151.0389705 1.512463335
153.0546206 1.526709847
163.0389705 1.750394163
165.0546206 1.718016343
167.0702706 4.127242992
177.0546206 2.205597388
189.0546206 1.320643374
195.0651853 1.082442873
201.0546206 1.426156156
287.1277855 1.139481028

Name: +ve in-silico MS/MS by CFM-ID for PJCCNMQUCBSXBQ-CMDGGOBGSA-N
ID: PJCCNMQUCBSXBQ-CMDGGOBGSA-N
Comment: Energy0
Num peaks: 11
91.05422664 3.374621593
103.0542266 2.042746338
131.0491413 1.908630527
165.0546206 3.051567883
183.0651853 2.98030179
211.0600999 1.610030169
223.0600999 1.331525489
279.1015708 2.95759574
283.0964854 1.703036043
297.1121354 30.21259226
315.1227001 29.45915556

Name: +ve in-silico MS/MS by CFM-ID for PJCCNMQUCBSXBQ-CMDGGOBGSA-N
ID: PJCCNMQUCBSXBQ-CMDGGOBGSA-N
Comment: Energy1
Num peaks: 24
91.05422664 4.972120762
93.06987671 1.110973045
103.0542266 3.319415893
131.0491413 6.953235272
165.0546206 1.513416807
167.0702706 0.9376353069
191.0338851 2.788725085
193.0495352 6.419733124
195.0651853 2.551037284
205.0495352 1.861946415
207.0287997 1.628801578
209.0444498 0.8822251916
211.0600999 3.935174689
217.0495352 0.7979894325
219.0651853 2.026295496
221.0444498 2.527084522
223.0600999 1.708992239
237.0757499 1.253134872
265.0859207 0.9203803116
267.1015708 0.8075604488
279.1015708 5.514146612
283.0964854 1.076975324
297.1121354 18.16404778
315.1227001 6.907215463

Name: +ve in-silico MS/MS by CFM-ID for PJCCNMQUCBSXBQ-CMDGGOBGSA-N
ID: PJCCNMQUCBSXBQ-CMDGGOBGSA-N
Comment: Energy2
Num peaks: 31
49.00727645 1.179166505
75.02292652 1.170182066
91.05422664 4.732352502
93.06987671 0.9582636566
101.0385766 3.31051799
103.0542266 7.240095659
105.0698767 1.533345204
107.0127558 2.08812105
111.0440559 0.8603064531
131.0491413 1.079642532
139.0389705 1.114071696
141.0546206 1.042067604
151.0389705 2.157910063
163.0389705 1.698309264
165.0546206 6.35703099
167.0338851 1.413098321
167.0702706 2.549850961
169.0495352 1.2938121
179.0338851 1.344662105
181.0495352 0.8415373844
183.0651853 1.891359158
191.0338851 2.026065014
193.0495352 3.961891134
195.0651853 1.855304831
205.0495352 1.690735366
219.0651853 0.9391055084
241.0859207 0.928541584
267.1015708 0.8460521616
279.1015708 1.372323487
297.1121354 0.8693239323
299.0914 0.9043605908

Name: +ve in-silico MS/MS by CFM-ID for FDOGNEQVAXQLCC-CMDGGOBGSA-N
ID: FDOGNEQVAXQLCC-CMDGGOBGSA-N
Comment: Energy0
Num peaks: 10
91.05422664 3.363796162
103.0542266 2.050866655
131.0491413 1.916205323
165.0546206 3.064211415
183.0651853 2.985311307
211.0600999 2.021994504
279.1015708 2.971615385
283.0964854 1.719763209
297.1121354 30.36664186
315.1227001 29.59589399

Name: +ve in-silico MS/MS by CFM-ID for FDOGNEQVAXQLCC-CMDGGOBGSA-N
ID: FDOGNEQVAXQLCC-CMDGGOBGSA-N
Comment: Energy1
Num peaks: 23
91.05422664 4.97427747
93.06987671 1.122734447
103.0542266 3.358062486
131.0491413 7.03716831
165.0546206 1.535058097
167.0702706 0.9457666631
191.0338851 2.362880471
193.0495352 3.795941064
195.0651853 1.724327919
205.0495352 1.875828111
207.0287997 1.707721973
209.0444498 1.311988492
211.0600999 6.352930325
213.0757499 1.417063873
219.0651853 2.04056963
221.0444498 2.545052796
223.0600999 1.727832057
237.0757499 1.265223962
265.0859207 0.951787914
279.1015708 5.571036929
283.0964854 1.103472425
297.1121354 18.41498226
315.1227001 7.025311155

Name: +ve in-silico MS/MS by CFM-ID for FDOGNEQVAXQLCC-CMDGGOBGSA-N
ID: FDOGNEQVAXQLCC-CMDGGOBGSA-N
Comment: Energy2
Num peaks: 31
49.00727645 1.128927923
55.01784114 1.42498904
75.02292652 1.120467096
87.04405588 1.0040392
91.05422664 4.319022383
93.06987671 0.9182262972
101.0385766 3.171853543
103.0542266 7.151671633
105.0698767 1.469280275
107.0127558 3.024318778
109.0284058 0.9928914089
111.0440559 0.8222817035
131.0491413 1.10815035
137.0233204 0.9990885584
139.0389705 5.01563502
141.0546206 1.709306186
151.0389705 1.893482266
161.0233204 0.9552108441
163.0389705 1.286303857
165.0546206 5.478877746
167.0338851 1.541368981
167.0702706 2.291289777
169.0495352 1.171730818
181.0495352 0.8450917656
183.0651853 1.473115646
185.0597059 1.729607096
193.0495352 2.161729787
195.0651853 1.424764256
205.0495352 1.45654382
279.1015708 1.301974651
299.0914 0.864735076

Name: +ve in-silico MS/MS by CFM-ID for HTDSMOBGCNRBHQ-RMKNXTFCSA-N
ID: HTDSMOBGCNRBHQ-RMKNXTFCSA-N
Comment: Energy0
Num peaks: 12
105.0334912 6.44061377
107.0491413 3.669740583
119.0491413 2.227274147
147.0440559 1.777050036
167.0702706 4.834899862
169.0859207 1.511405625
195.0651853 2.527170628
207.0651853 1.883711971
209.0808353 1.976403893
283.0964854 2.324843184
297.1121354 9.995927352
315.1227001 41.27161013

Name: +ve in-silico MS/MS by CFM-ID for HTDSMOBGCNRBHQ-RMKNXTFCSA-N
ID: HTDSMOBGCNRBHQ-RMKNXTFCSA-N
Comment: Energy1
Num peaks: 29
105.0334912 11.00281067
107.0491413 4.790972617
109.0647913 0.9972123842
119.0491413 3.18071577
129.0334912 1.607823072
147.0440559 4.699868534
163.0389705 0.8831465638
165.0546206 0.8670382936
167.0702706 1.46293121
169.0859207 1.077092976
177.0546206 2.078233277
189.0546206 0.8584744064
191.0338851 2.247198274
193.0495352 1.737884588
195.0651853 7.535249353
197.0808353 1.773231872
205.0495352 3.203857203
207.0651853 3.167147951
209.0808353 1.257576424
219.0651853 0.9831888276
221.0808353 2.344029216
257.0808353 0.8141809113
271.0964854 0.8836955208
273.1121354 0.7928482876
283.0964854 1.750311733
285.1121354 1.59272204
287.1277855 1.794157073
297.1121354 5.28167614
315.1227001 9.970992685

Name: +ve in-silico MS/MS by CFM-ID for HTDSMOBGCNRBHQ-RMKNXTFCSA-N
ID: HTDSMOBGCNRBHQ-RMKNXTFCSA-N
Comment: Energy2
Num peaks: 31
55.01784114 1.131091563
71.04914126 1.135465309
75.02292652 2.056312882
77.03857658 3.409573867
79.05422664 1.996208179
89.03857658 1.513133215
91.05422664 2.926953527
101.0385766 1.210687976
105.0334912 4.915422372
107.0127558 1.505501753
107.0491413 2.127229927
117.0334912 1.846837873
119.0491413 2.923223991
123.0440559 5.065879176
125.0597059 1.801337263
135.0440559 2.571801497
137.0597059 1.240378761
149.0597059 3.355710066
151.0389705 1.902259286
153.0546206 1.633711364
163.0389705 1.290103221
165.0546206 1.821348988
167.0702706 3.325060537
177.0546206 2.350369678
189.0546206 1.168251302
201.0546206 1.173116627
217.0495352 1.099690577
243.0651853 1.143949074
257.0808353 1.199463094
285.1121354 1.161382287
287.1277855 2.569456504

Name: +ve in-silico MS/MS by CFM-ID for KJUPQAUGNNVTPZ-UHFFFAOYSA-N
ID: KJUPQAUGNNVTPZ-UHFFFAOYSA-N
Comment: Energy0
Num peaks: 10
119.0491413 2.075140197
163.0389705 1.343814366
167.0702706 8.930438484
169.0859207 2.396810802
191.0338851 2.764046504
195.0651853 9.93207132
197.0808353 1.767589885
283.0964854 1.964499779
297.1121354 7.276435077
315.1227001 41.86840647

Name: +ve in-silico MS/MS by CFM-ID for KJUPQAUGNNVTPZ-UHFFFAOYSA-N
ID: KJUPQAUGNNVTPZ-UHFFFAOYSA-N
Comment: Energy1
Num peaks: 24
79.05422664 2.689767226
91.05422664 7.280446582
93.06987671 1.776172535
95.08552677 1.871090163
97.10117684 1.903243794
105.0334912 1.779635307
107.0491413 3.755616635
119.0491413 5.090792431
147.0440559 8.301921799
149.0597059 1.257638075
163.0389705 1.850677957
165.0546206 1.887212463
167.0702706 3.977173093
169.0859207 2.23252564
177.0546206 3.012973127
179.0702706 1.404332988
193.0495352 1.411876135
195.0651853 10.58484496
197.0808353 2.739804683
209.0808353 1.268754541
237.0757499 1.129514931
283.0964854 1.110766235
297.1121354 3.559024017
315.1227001 8.238447133

Name: +ve in-silico MS/MS by CFM-ID for KJUPQAUGNNVTPZ-UHFFFAOYSA-N
ID: KJUPQAUGNNVTPZ-UHFFFAOYSA-N
Comment: Energy2
Num peaks: 31
49.00727645 2.591960668
51.02292652 1.566657052
55.01784114 1.352269522
63.02292652 2.877840763
69.0334912 1.043384528
79.05422664 2.267835154
91.05422664 6.122524776
93.06987671 1.989861188
105.0334912 3.375216132
107.0127558 2.020321353
109.0284058 1.731404333
111.0440559 1.216929624
119.0491413 2.613251612
123.0076704 1.043377504
123.0440559 8.820556554
125.0597059 3.186821398
127.075356 1.028090605
135.0440559 1.765610402
137.0233204 1.705351639
137.0597059 2.305547322
149.0597059 1.586003553
151.0389705 1.485349814
153.0546206 2.267001092
161.0233204 1.378623384
163.0389705 3.032753575
165.0546206 2.084731845
167.0702706 1.533225199
177.0546206 3.074325043
179.0338851 1.216723815
179.0702706 1.60903318
195.0651853 1.281698318

Name: +ve in-silico MS/MS by CFM-ID for ZHSBCOGSVWWAMH-BQYQJAHWSA-N
ID: ZHSBCOGSVWWAMH-BQYQJAHWSA-N
Comment: Energy0
Num peaks: 12
107.0491413 3.944994999
109.0647913 1.193445135
119.0491413 2.386442523
147.0440559 2.193708631
167.0702706 5.095297349
169.0859207 1.611703086
195.0651853 2.705019502
207.0651853 2.005254257
221.0808353 1.329930634
283.0964854 2.504778942
297.1121354 10.8048483
315.1227001 45.16594807

Name: +ve in-silico MS/MS by CFM-ID for ZHSBCOGSVWWAMH-BQYQJAHWSA-N
ID: ZHSBCOGSVWWAMH-BQYQJAHWSA-N
Comment: Energy1
Num peaks: 31
95.04914126 0.793523783
107.0491413 5.168804651
109.0647913 1.071765689
119.0491413 3.534321942
147.0440559 6.487079321
163.0389705 0.9484096836
165.0546206 0.9193800466
167.0702706 1.654017249
169.0859207 1.160225671
177.0546206 2.257066118
179.0702706 0.9666060115
189.0546206 0.9229383036
191.0338851 2.405462411
193.0495352 1.866353929
195.0651853 8.180305196
197.0808353 1.728303968
205.0495352 3.444911845
207.0651853 3.368143238
219.0651853 1.055446837
221.0808353 2.527745279
257.0808353 0.8736926819
269.0808353 0.9557019896
271.0964854 1.795980333
273.1121354 1.701601541
279.1015708 0.992628983
283.0964854 1.940233181
285.1121354 1.709969117
287.1277855 1.821411194
297.1121354 5.60652507
299.0914 0.9201172788
315.1227001 11.16728506

Name: +ve in-silico MS/MS by CFM-ID for ZHSBCOGSVWWAMH-BQYQJAHWSA-N
ID: ZHSBCOGSVWWAMH-BQYQJAHWSA-N
Comment: Energy2
Num peaks: 31
53.00219107 1.297751378
55.01784114 1.416572208
65.03857658 1.292544125
71.04914126 1.201684179
75.02292652 1.136147462
79.05422664 2.002996943
89.03857658 2.50157251
91.05422664 2.849443953
107.0127558 1.553607995
107.0491413 2.439944284
109.0284058 1.123395888
111.0440559 1.410346742
117.0334912 2.294919739
119.0491413 3.505330835
123.0440559 4.837367317
125.0597059 1.821014606
135.0440559 2.725893751
137.0597059 1.446761416
149.0597059 3.233219046
151.0389705 1.976753275
153.0546206 1.721437762
163.0389705 1.344404259
165.0546206 1.896692766
167.0702706 3.960126534
177.0546206 2.236646781
189.0546206 1.257247351
257.0808353 1.270400616
269.0808353 1.626336594
285.1121354 1.230977076
287.1277855 1.304655383
299.0914 1.312056433

Name: +ve in-silico MS/MS by CFM-ID for YURIAOQTTQYBSK-UHFFFAOYSA-N
ID: YURIAOQTTQYBSK-UHFFFAOYSA-N
Comment: Energy0
Num peaks: 11
107.0491413 5.745653627
109.0647913 1.458676332
131.0491413 4.088171004
133.0647913 2.116520758
135.0804414 2.64234522
153.0546206 2.678231156
181.0495352 6.509685915
283.0964854 5.360236713
285.1121354 2.043607285
297.1121354 7.63370731
315.1227001 40.87400574

Name: +ve in-silico MS/MS by CFM-ID for YURIAOQTTQYBSK-UHFFFAOYSA-N
ID: YURIAOQTTQYBSK-UHFFFAOYSA-N
Comment: Energy1
Num peaks: 27
107.0491413 7.509271257
109.0647913 2.170883362
121.0647913 9.043064768
123.0804414 1.124504825
133.0647913 1.71847602
135.0804414 2.982385473
151.075356 1.088235377
153.0546206 1.494814757
161.0597059 1.618557147
163.0389705 3.001043687
163.075356 1.360153622
165.0546206 2.786899506
167.0702706 1.233321088
177.0546206 0.9705753405
179.0338851 2.81961275
179.0702706 2.625923047
181.0495352 7.447388487
193.0495352 1.215924985
195.0651853 1.373191432
243.0651853 0.8644988349
257.0808353 1.212021099
283.0964854 3.844010994
285.1121354 2.215084604
287.1277855 3.083213752
297.1121354 4.671277126
299.0914 1.739117421
315.1227001 9.605115622

Name: +ve in-silico MS/MS by CFM-ID for YURIAOQTTQYBSK-UHFFFAOYSA-N
ID: YURIAOQTTQYBSK-UHFFFAOYSA-N
Comment: Energy2
Num peaks: 31
49.00727645 1.913285644
53.03857658 1.278618253
63.02292652 2.611205324
65.03857658 1.943400611
75.02292652 3.33983746
77.03857658 1.383448441
91.05422664 1.653185743
97.02840582 1.43210682
103.0542266 4.965077287
105.0334912 1.753365033
105.0698767 1.111884958
107.0491413 3.565154156
109.0647913 1.877318495
121.0284058 1.26575888
121.0647913 3.388725169
123.0076704 2.378750839
123.0440559 1.356787704
125.0233204 1.063839082
131.0491413 6.733912636
133.0647913 1.670483199
135.0440559 2.989909132
147.0440559 1.129827949
149.0233204 1.470211777
151.0389705 1.150339261
153.0546206 1.152385642
163.0389705 2.880855605
165.0546206 2.918559681
167.0702706 1.605463619
259.0964854 1.105144263
285.1121354 1.78754824
299.0914 1.508350285

Name: +ve in-silico MS/MS by CFM-ID for RMEFKBSYLPQYAZ-UHFFFAOYSA-N
ID: RMEFKBSYLPQYAZ-UHFFFAOYSA-N
Comment: Energy0
Num peaks: 11
117.0334912 4.437913315
119.0491413 2.31071314
121.0647913 2.809354403
137.0597059 1.686378782
167.0702706 2.830669236
179.0702706 1.178191191
193.0495352 1.450571764
195.0651853 6.835826572
283.0964854 2.79556053
297.1121354 9.30143765
315.1227001 44.56813767

Name: +ve in-silico MS/MS by CFM-ID for RMEFKBSYLPQYAZ-UHFFFAOYSA-N
ID: RMEFKBSYLPQYAZ-UHFFFAOYSA-N
Comment: Energy1
Num peaks: 24
95.04914126 1.316691296
105.0334912 8.092714541
107.0491413 7.234789245
109.0647913 1.130153103
119.0491413 1.411602103
121.0284058 1.286698233
121.0647913 2.59091793
123.0440559 2.749277761
147.0440559 1.457644152
149.0597059 2.596025287
151.075356 1.173848316
165.0546206 1.566487807
167.0702706 1.16798489
177.0546206 6.758844204
179.0702706 6.446938279
193.0495352 2.811367142
193.0859207 1.124961937
195.0651853 7.233633067
221.0808353 1.08786757
283.0964854 2.180106636
285.1121354 1.638735731
287.1277855 3.71547983
297.1121354 4.985239351
315.1227001 9.317701263

Name: +ve in-silico MS/MS by CFM-ID for RMEFKBSYLPQYAZ-UHFFFAOYSA-N
ID: RMEFKBSYLPQYAZ-UHFFFAOYSA-N
Comment: Energy2
Num peaks: 31
49.00727645 2.432326626
75.02292652 3.657653254
79.05422664 1.257387194
89.03857658 1.767588426
91.05422664 1.485045258
93.0334912 1.890665179
93.06987671 1.64447854
95.04914126 1.244919191
105.0334912 2.991524237
107.0127558 0.9950540846
107.0491413 2.564434659
109.0647913 1.394408436
117.0334912 9.479480905
119.0491413 3.120058062
121.0284058 2.109032906
121.0647913 1.533414342
123.0440559 3.539195953
125.0597059 1.329422619
135.0440559 1.678537222
137.0597059 2.014296246
145.0284058 1.246716484
149.0597059 3.419709523
151.075356 0.9954764349
163.0389705 1.788962749
165.0546206 1.688649595
177.0546206 3.379523009
179.0702706 2.273549849
191.0702706 1.285582083
285.1121354 1.673877955
287.1277855 1.499363121
297.1121354 1.20567283

Name: +ve in-silico MS/MS by CFM-ID for FYUHCYADSKYQBU-UHFFFAOYSA-N
ID: FYUHCYADSKYQBU-UHFFFAOYSA-N
Comment: Energy0
Num peaks: 11
107.0491413 1.429169552
121.0647913 2.430514257
135.0804414 1.800410389
163.075356 1.901550309
169.0495352 5.470559148
171.0651853 1.65926426
197.0444498 5.692527205
301.1070501 4.529919135
303.1227001 1.785476759
315.1227001 9.00674187
333.1332648 45.40968437

Name: +ve in-silico MS/MS by CFM-ID for FYUHCYADSKYQBU-UHFFFAOYSA-N
ID: FYUHCYADSKYQBU-UHFFFAOYSA-N
Comment: Energy1
Num peaks: 29
91.05422664 0.5660307133
107.0491413 1.83146471
121.0647913 7.079205723
123.0804414 1.257794885
135.0804414 3.684989253
139.0389705 0.7192094591
145.0647913 1.131490103
163.075356 3.705980818
167.0338851 4.460021344
169.0495352 5.219804941
171.0651853 1.521770639
181.0495352 1.592131787
195.0287997 2.387475673
197.0444498 16.19444338
199.0600999 1.276035752
203.0914 0.8189212331
209.0444498 0.7832288608
211.0600999 2.130654039
217.0859207 0.7795939179
221.0444498 0.5505959463
223.0600999 0.7855440699
225.0757499 1.676861171
247.0964854 1.258322345
301.1070501 4.207048109
303.1227001 2.694905996
305.1383502 1.755028404
315.1227001 2.736923307
317.1019647 0.7604577153
333.1332648 6.922495912

Name: +ve in-silico MS/MS by CFM-ID for FYUHCYADSKYQBU-UHFFFAOYSA-N
ID: FYUHCYADSKYQBU-UHFFFAOYSA-N
Comment: Energy2
Num peaks: 31
55.01784114 1.617978732
63.02292652 0.8620647454
77.03857658 1.453760365
79.05422664 0.9961022013
91.05422664 2.314071081
97.02840582 4.433403874
99.04405588 1.05413414
105.0698767 0.9700795503
107.0491413 2.537699477
113.0233204 0.9358764645
121.0647913 1.917456706
123.0076704 1.277851826
125.0233204 1.015952501
127.0389705 1.17285988
135.0804414 1.186603137
137.0233204 1.816604276
139.0389705 0.8868831448
153.0182351 2.894345459
155.0338851 2.133233457
161.0597059 0.8860321016
165.0182351 1.475820473
167.0338851 2.829469209
169.0495352 5.400126939
181.0131497 1.392739071
181.0495352 1.991858594
195.0287997 1.428773409
197.0444498 5.903920626
229.0859207 1.866253265
277.1070501 0.8691430153
287.0914 1.071614735
303.1227001 1.385779954

Name: +ve in-silico MS/MS by CFM-ID for IJCWCJRLHJAVFD-KBXCAEBGSA-N
ID: IJCWCJRLHJAVFD-KBXCAEBGSA-N
Comment: Energy0
Num peaks: 10
123.0440559 1.416626435
151.075356 4.716115063
153.0546206 2.506265573
165.0546206 4.572616572
167.0702706 13.39006063
197.0808353 1.735104538
301.1070501 5.167920425
303.1227001 1.967101912
315.1227001 7.630964117
333.1332648 36.90516229

Name: +ve in-silico MS/MS by CFM-ID for IJCWCJRLHJAVFD-KBXCAEBGSA-N
ID: IJCWCJRLHJAVFD-KBXCAEBGSA-N
Comment: Energy1
Num peaks: 27
113.0597059 0.8648710314
123.0440559 1.784590698
125.0597059 1.364411201
135.0440559 4.434333475
137.0597059 4.518614194
139.075356 0.9020606807
151.0389705 1.512873726
151.075356 3.630281411
153.0546206 3.804318963
163.075356 0.8119711757
165.0546206 6.468177101
167.0702706 25.067348
171.1015708 0.9448877885
173.1172208 1.256789122
179.0702706 1.252145764
181.0859207 1.029118618
197.0808353 1.688907883
273.0757499 0.8141072188
275.0914 1.382547089
279.1227001 1.250088595
283.0964854 0.9808695278
301.1070501 2.787858597
303.1227001 2.106156711
305.1383502 1.3257688
315.1227001 2.425515063
317.1019647 0.7790293677
333.1332648 4.991031367

Name: +ve in-silico MS/MS by CFM-ID for IJCWCJRLHJAVFD-KBXCAEBGSA-N
ID: IJCWCJRLHJAVFD-KBXCAEBGSA-N
Comment: Energy2
Num peaks: 31
39.02292652 1.140191094
57.0334912 1.792671076
79.01784114 0.9958751274
81.0334912 1.628272334
83.04914126 0.9740098791
93.0334912 0.8878244476
95.04914126 4.2870154
105.0334912 1.252096525
107.0491413 1.813777793
109.0284058 1.003163895
109.0647913 1.75355487
121.0647913 7.019279193
123.0440559 4.585390779
125.0597059 1.146709414
135.0440559 5.777313044
137.0597059 6.409197732
139.075356 1.95727363
143.1066561 0.955924438
149.0597059 1.039557848
151.075356 6.183068239
153.0546206 1.361297085
159.0440559 1.53490272
161.0597059 2.751349273
163.075356 2.256216958
167.0702706 1.305996566
177.0546206 1.326777249
179.0702706 1.960980775
275.0914 0.9066934119
277.1070501 1.707535373
283.0964854 1.083425525
303.1227001 0.9755200945

Name: +ve in-silico MS/MS by CFM-ID for IJCWCJRLHJAVFD-RDTXWAMCSA-N
ID: IJCWCJRLHJAVFD-RDTXWAMCSA-N
Comment: Energy0
Num peaks: 10
123.0440559 1.416626435
151.075356 4.716115063
153.0546206 2.506265573
165.0546206 4.572616572
167.0702706 13.39006063
197.0808353 1.735104538
301.1070501 5.167920425
303.1227001 1.967101912
315.1227001 7.630964117
333.1332648 36.90516229

Name: +ve in-silico MS/MS by CFM-ID for IJCWCJRLHJAVFD-RDTXWAMCSA-N
ID: IJCWCJRLHJAVFD-RDTXWAMCSA-N
Comment: Energy1
Num peaks: 27
113.0597059 0.8648710314
123.0440559 1.784590698
125.0597059 1.364411201
135.0440559 4.434333475
137.0597059 4.518614194
139.075356 0.9020606807
151.0389705 1.512873726
151.075356 3.630281411
153.0546206 3.804318963
163.075356 0.8119711757
165.0546206 6.468177101
167.0702706 25.067348
171.1015708 0.9448877885
173.1172208 1.256789122
179.0702706 1.252145764
181.0859207 1.029118618
197.0808353 1.688907883
273.0757499 0.8141072188
275.0914 1.382547089
279.1227001 1.250088595
283.0964854 0.9808695278
301.1070501 2.787858597
303.1227001 2.106156711
305.1383502 1.3257688
315.1227001 2.425515063
317.1019647 0.7790293677
333.1332648 4.991031367

Name: +ve in-silico MS/MS by CFM-ID for IJCWCJRLHJAVFD-RDTXWAMCSA-N
ID: IJCWCJRLHJAVFD-RDTXWAMCSA-N
Comment: Energy2
Num peaks: 31
39.02292652 1.140191094
57.0334912 1.792671076
79.01784114 0.9958751274
81.0334912 1.628272334
83.04914126 0.9740098791
93.0334912 0.8878244476
95.04914126 4.2870154
105.0334912 1.252096525
107.0491413 1.813777793
109.0284058 1.003163895
109.0647913 1.75355487
121.0647913 7.019279193
123.0440559 4.585390779
125.0597059 1.146709414
135.0440559 5.777313044
137.0597059 6.409197732
139.075356 1.95727363
143.1066561 0.955924438
149.0597059 1.039557848
151.075356 6.183068239
153.0546206 1.361297085
159.0440559 1.53490272
161.0597059 2.751349273
163.075356 2.256216958
167.0702706 1.305996566
177.0546206 1.326777249
179.0702706 1.960980775
275.0914 0.9066934119
277.1070501 1.707535373
283.0964854 1.083425525
303.1227001 0.9755200945

Name: +ve in-silico MS/MS by CFM-ID for WCBCDLSKTYUDDL-KBXCAEBGSA-N
ID: WCBCDLSKTYUDDL-KBXCAEBGSA-N
Comment: Energy0
Num peaks: 10
123.0440559 1.427625298
151.075356 4.776236303
153.0546206 2.57203939
165.0546206 4.609888147
167.0702706 13.51552365
197.0808353 1.74707879
301.1070501 5.141466152
303.1227001 1.916104359
315.1227001 7.759400057
333.1332648 37.25308792

Name: +ve in-silico MS/MS by CFM-ID for WCBCDLSKTYUDDL-KBXCAEBGSA-N
ID: WCBCDLSKTYUDDL-KBXCAEBGSA-N
Comment: Energy1
Num peaks: 26
113.0597059 0.99920682
123.0440559 1.870006141
125.0597059 1.510355319
135.0440559 2.796776677
137.0597059 4.980777959
139.075356 0.9544197634
151.0389705 1.535815168
151.075356 3.809073481
153.0546206 4.146424329
161.0597059 0.7899921831
163.075356 0.844747628
165.0546206 6.763518235
167.0702706 26.00699179
171.1015708 0.9851335899
179.0702706 1.302629477
181.0859207 1.052985031
197.0808353 1.764410296
275.0914 1.511340775
279.1227001 1.2998358
283.0964854 0.8833497013
301.1070501 2.713140836
303.1227001 1.893782428
305.1383502 1.311722363
315.1227001 2.560402837
317.1019647 0.8367730716
333.1332648 5.330794867

Name: +ve in-silico MS/MS by CFM-ID for WCBCDLSKTYUDDL-KBXCAEBGSA-N
ID: WCBCDLSKTYUDDL-KBXCAEBGSA-N
Comment: Energy2
Num peaks: 31
57.0334912 1.218434569
79.01784114 0.7628490292
81.0334912 2.004799896
93.0334912 1.144303699
95.04914126 4.721094255
107.0491413 1.647237159
109.0284058 1.050297522
109.0647913 1.944374556
121.0284058 1.08813313
121.0647913 7.654680288
123.0440559 4.992978139
125.0597059 1.417337074
135.0440559 4.289923762
137.0597059 7.713332046
139.075356 2.167456917
141.0910061 0.9327745921
143.1066561 1.040321654
149.0597059 1.114206251
151.075356 7.747491045
153.0546206 1.56629014
161.0597059 3.386009198
163.075356 2.569100928
165.0546206 0.8399912209
167.0702706 1.306362512
177.0546206 1.250226685
179.0702706 2.16848342
275.0914 1.118976917
277.1070501 1.085816276
283.0964854 0.8838607228
285.1121354 1.000569191
287.0914 0.8116190891

Name: +ve in-silico MS/MS by CFM-ID for QCFSYZYQJLPYCO-OKZBNKHCSA-N
ID: QCFSYZYQJLPYCO-OKZBNKHCSA-N
Comment: Energy0
Num peaks: 9
107.0491413 4.201243581
109.0647913 2.328143461
123.0440559 6.538728476
137.0597059 2.254017443
153.0546206 3.881797205
301.1070501 5.14701354
303.1227001 2.32233344
315.1227001 7.383185429
333.1332648 47.10111625

Name: +ve in-silico MS/MS by CFM-ID for QCFSYZYQJLPYCO-OKZBNKHCSA-N
ID: QCFSYZYQJLPYCO-OKZBNKHCSA-N
Comment: Energy1
Num peaks: 24
107.0491413 9.15937813
109.0647913 1.519595013
123.0440559 1.359310343
135.0440559 4.195799424
137.0597059 5.246047083
139.075356 2.258603921
151.0389705 2.76596316
151.075356 5.310977518
153.0546206 6.635582358
165.0546206 2.450315151
167.0702706 5.537626627
181.0859207 1.437101544
183.0651853 1.402250645
195.0651853 1.403085659
209.0808353 1.031600575
211.0964854 1.190351094
275.0914 1.337864107
289.1070501 1.513952661
301.1070501 5.422815532
303.1227001 4.523061034
305.1383502 1.452828631
315.1227001 3.730354509
317.1019647 1.202748832
333.1332648 8.603621892

Name: +ve in-silico MS/MS by CFM-ID for QCFSYZYQJLPYCO-OKZBNKHCSA-N
ID: QCFSYZYQJLPYCO-OKZBNKHCSA-N
Comment: Energy2
Num peaks: 31
39.02292652 2.711845315
49.00727645 0.7933136424
51.02292652 1.44220771
63.02292652 1.177029396
65.00219107 0.7716000323
65.03857658 2.73108295
67.01784114 1.943705339
79.01784114 1.420323324
81.0334912 4.73627147
95.04914126 3.18823146
97.02840582 1.032196438
105.0334912 1.32435739
107.0127558 1.711337142
107.0491413 6.858038122
109.0647913 1.03369843
113.0960915 0.8950625251
121.0284058 3.635324886
121.0647913 1.28820906
123.0440559 11.37173965
135.0440559 4.776418896
137.0597059 6.745973063
151.0389705 1.241849919
151.075356 3.485610172
153.0546206 1.441242092
165.0546206 2.400845984
167.0702706 0.7909096156
273.0757499 1.493548625
277.1070501 1.252032036
289.1070501 0.8860109275
303.1227001 1.750474969
317.1019647 1.803861892

Name: +ve in-silico MS/MS by CFM-ID for BXJVXSUYCLJDOQ-AWEZNQCLSA-N
ID: BXJVXSUYCLJDOQ-AWEZNQCLSA-N
Comment: Energy0
Num peaks: 11
137.0597059 1.754541134
149.0597059 2.856703697
151.075356 17.21391532
153.0910061 1.952289907
165.0910061 1.30966652
177.0910061 2.830028187
181.0495352 1.475264308
195.0651853 2.93655106
285.1121354 3.719573723
297.1121354 2.680406917
315.1227001 42.23070318

Name: +ve in-silico MS/MS by CFM-ID for BXJVXSUYCLJDOQ-AWEZNQCLSA-N
ID: BXJVXSUYCLJDOQ-AWEZNQCLSA-N
Comment: Energy1
Num peaks: 20
57.0334912 1.194182725
123.0804414 1.560100323
133.0647913 1.679184825
135.0804414 1.809826285
137.0597059 1.270615191
147.0440559 1.203853922
149.0233204 1.349689519
149.0597059 8.214589646
151.0389705 1.189585328
151.075356 37.53106235
165.0910061 2.307696272
167.0338851 1.53831068
177.0546206 1.208538753
177.0910061 1.375361297
193.0495352 1.532329181
195.0651853 5.020458928
285.1121354 1.920724399
287.1277855 1.304558045
297.1121354 1.983161123
315.1227001 5.256130351

Name: +ve in-silico MS/MS by CFM-ID for BXJVXSUYCLJDOQ-AWEZNQCLSA-N
ID: BXJVXSUYCLJDOQ-AWEZNQCLSA-N
Comment: Energy2
Num peaks: 31
39.02292652 4.27682628
41.03857658 2.724067436
49.00727645 1.103454257
51.02292652 1.823362749
53.00219107 1.66489088
63.02292652 1.073123486
89.03857658 1.29788106
93.0334912 2.045523418
95.04914126 0.9199360205
119.0491413 3.714860786
121.0647913 1.60411352
121.1011768 1.4353293
123.0804414 3.867181337
133.0647913 3.266114199
135.0440559 1.49780566
135.0804414 3.134731178
139.0389705 0.8997092019
143.0491413 0.8856992524
145.0647913 2.152661408
147.0440559 2.528754604
147.0804414 2.453251933
149.0233204 1.26479706
149.0597059 3.842330172
149.0960915 0.9587580577
151.075356 10.08599966
153.0910061 1.541146394
163.0389705 0.9372505477
173.0597059 1.542109966
175.0389705 0.9873608382
227.0702706 0.9110043624
297.1121354 1.045720981

Name: +ve in-silico MS/MS by CFM-ID for QWXFFEQWLWBPNQ-HNNXBMFYSA-N
ID: QWXFFEQWLWBPNQ-HNNXBMFYSA-N
Comment: Energy0
Num peaks: 11
137.0597059 1.821492542
149.0597059 2.838745959
151.075356 16.53300728
153.0910061 1.756300394
165.0910061 1.313990373
177.0910061 2.843861594
181.0495352 1.480127836
195.0651853 2.946551458
285.1121354 3.731988651
297.1121354 2.689271995
315.1227001 42.42806929

Name: +ve in-silico MS/MS by CFM-ID for QWXFFEQWLWBPNQ-HNNXBMFYSA-N
ID: QWXFFEQWLWBPNQ-HNNXBMFYSA-N
Comment: Energy1
Num peaks: 22
57.0334912 1.182484481
121.0647913 1.134685622
123.0804414 3.067360175
133.0647913 4.263748527
135.0804414 1.855652831
137.0597059 1.326212489
147.0440559 1.188609256
149.0233204 1.352573091
149.0597059 7.606038095
151.0389705 1.192194598
151.075356 32.15293229
165.0910061 2.312815941
167.0338851 1.541680422
177.0546206 1.210998124
177.0910061 1.386736506
181.0495352 0.9219626764
193.0495352 1.535778236
195.0651853 5.032363661
285.1121354 1.925265272
287.1277855 1.307576721
297.1121354 1.987649323
315.1227001 5.275343293

Name: +ve in-silico MS/MS by CFM-ID for QWXFFEQWLWBPNQ-HNNXBMFYSA-N
ID: QWXFFEQWLWBPNQ-HNNXBMFYSA-N
Comment: Energy2
Num peaks: 31
39.02292652 2.875004762
41.03857658 1.513340678
49.00727645 1.53475263
51.02292652 1.601439551
53.00219107 1.166931937
67.01784114 0.8780775491
91.01784114 0.9140047902
93.0334912 1.730448662
105.0334912 0.9859494838
119.0491413 2.208519521
121.0647913 1.417375121
121.1011768 1.441266525
123.0804414 3.144901087
131.0491413 1.114493838
133.0647913 4.128452624
135.0440559 1.272643009
135.0804414 4.636283902
139.0389705 0.9034586462
143.0491413 1.41534647
145.0647913 2.300216401
147.0440559 2.403768
147.0804414 2.463468034
149.0233204 1.270037617
149.0597059 3.610724026
149.0960915 1.015527172
151.075356 9.403338599
163.0389705 0.9411463655
173.0597059 2.20869811
175.0389705 0.9916114053
297.1121354 1.0502063
299.0914 1.087488175

Name: +ve in-silico MS/MS by CFM-ID for KGZXHPWOBPVKDK-UHFFFAOYSA-N
ID: KGZXHPWOBPVKDK-UHFFFAOYSA-N
Comment: Energy0
Num peaks: 6
107.0491413 10.73433039
109.0647913 1.320110904
283.0964854 8.487359038
285.1121354 2.267222605
299.0914 1.252715597
315.1227001 61.94923165

Name: +ve in-silico MS/MS by CFM-ID for KGZXHPWOBPVKDK-UHFFFAOYSA-N
ID: KGZXHPWOBPVKDK-UHFFFAOYSA-N
Comment: Energy1
Num peaks: 19
107.0491413 8.222714931
109.0647913 1.31269269
123.0440559 3.330397813
137.0597059 1.289444882
147.0440559 3.149867454
149.0597059 1.966353983
167.0702706 2.642219231
191.0702706 1.586149158
209.0808353 1.944218235
253.0859207 2.371947835
255.1015708 4.413647027
257.0808353 1.868121323
259.0964854 1.395318823
271.0964854 2.302251002
283.0964854 10.95886669
285.1121354 1.459437647
297.1121354 2.29024459
299.0914 3.024022999
315.1227001 25.59900473

Name: +ve in-silico MS/MS by CFM-ID for KGZXHPWOBPVKDK-UHFFFAOYSA-N
ID: KGZXHPWOBPVKDK-UHFFFAOYSA-N
Comment: Energy2
Num peaks: 23
39.02292652 3.775604833
45.0334912 1.535363517
49.00727645 2.209081849
51.02292652 8.446858138
63.02292652 4.247113578
65.03857658 3.665332304
81.0334912 2.534040654
93.0334912 1.382389786
95.04914126 1.516396561
107.0491413 22.87156984
109.0647913 3.888648502
119.0491413 0.8772245111
121.0647913 2.031321307
123.0440559 4.854677083
135.0440559 3.635242134
137.0597059 2.527898543
147.0440559 2.400727739
149.0597059 1.868875327
223.075356 1.344771337
253.0859207 1.08942583
271.0964854 0.9118141303
287.1277855 1.159403118
299.0914 1.619768501

Name: +ve in-silico MS/MS by CFM-ID for PBWGVJJXWOVHFM-UHFFFAOYSA-N
ID: PBWGVJJXWOVHFM-UHFFFAOYSA-N
Comment: Energy0
Num peaks: 8
105.0334912 1.949542146
121.0284058 10.24224593
123.0440559 25.76762338
125.0597059 3.546162471
183.0651853 2.744136685
301.1070501 4.171119621
303.1227001 2.089567007
333.1332648 29.68256046

Name: +ve in-silico MS/MS by CFM-ID for PBWGVJJXWOVHFM-UHFFFAOYSA-N
ID: PBWGVJJXWOVHFM-UHFFFAOYSA-N
Comment: Energy1
Num peaks: 22
95.04914126 1.341075908
105.0334912 2.601034532
121.0284058 11.27224916
123.0440559 18.39623773
135.0440559 1.531528126
147.0440559 3.382481417
149.0597059 5.526748412
151.075356 1.352111409
195.0651853 2.526290449
197.0808353 2.712734622
209.0808353 1.705568606
211.0964854 1.30748901
223.0964854 1.534309129
239.0914 2.406821627
289.1070501 1.458335826
299.0914 1.108272689
301.1070501 2.654093037
303.1227001 3.118996214
305.1383502 2.478919466
315.1227001 1.662041775
317.1019647 5.488127386
333.1332648 5.377048194

Name: +ve in-silico MS/MS by CFM-ID for PBWGVJJXWOVHFM-UHFFFAOYSA-N
ID: PBWGVJJXWOVHFM-UHFFFAOYSA-N
Comment: Energy2
Num peaks: 31
55.01784114 1.274262035
57.0334912 3.635794812
77.03857658 0.8981303536
79.01784114 0.9711191398
79.05422664 2.157935618
93.0334912 1.751660245
95.04914126 1.960919282
105.0334912 4.903963911
107.0127558 0.8979847432
107.0491413 3.012358107
109.0284058 1.180844377
109.0647913 1.013732238
111.0440559 1.241413193
119.0491413 0.9560136246
121.0284058 3.231835713
123.0440559 13.94007535
137.0597059 1.598326551
165.0546206 3.652182486
167.0702706 2.318657736
179.0702706 2.567730644
181.0495352 0.9450207345
183.0651853 2.141898905
195.0651853 3.577161433
209.0808353 1.023650702
237.0757499 1.095176426
287.0914 0.9490241144
289.1070501 0.900947897
301.1070501 1.371073846
303.1227001 2.176408785
305.1383502 1.304510423
317.1019647 1.387071862

Name: +ve in-silico MS/MS by CFM-ID for QVVPJFBYFYYVDM-UHFFFAOYSA-N
ID: QVVPJFBYFYYVDM-UHFFFAOYSA-N
Comment: Energy0
Num peaks: 7
139.0389705 9.673694677
151.0389705 9.719061307
153.0546206 25.60472676
155.0702706 3.739415586
179.0702706 2.33152463
301.1070501 2.376931698
333.1332648 28.38230875

Name: +ve in-silico MS/MS by CFM-ID for QVVPJFBYFYYVDM-UHFFFAOYSA-N
ID: QVVPJFBYFYYVDM-UHFFFAOYSA-N
Comment: Energy1
Num peaks: 19
123.0440559 1.671046736
125.0597059 1.396224103
139.0389705 10.20769544
151.0389705 8.374312815
153.0546206 16.1569682
155.0702706 1.583122413
167.0702706 2.733713973
177.0546206 2.882536139
179.0702706 4.381052327
181.0859207 2.371567964
193.0859207 5.448093895
195.1015708 1.377951509
209.0808353 1.717325548
211.0964854 4.95769549
301.1070501 2.504680658
303.1227001 2.706496282
305.1383502 2.201387364
317.1019647 4.272814314
333.1332648 3.507831671

Name: +ve in-silico MS/MS by CFM-ID for QVVPJFBYFYYVDM-UHFFFAOYSA-N
ID: QVVPJFBYFYYVDM-UHFFFAOYSA-N
Comment: Energy2
Num peaks: 31
49.00727645 1.215051944
53.00219107 0.9342287344
69.0334912 1.065571016
79.01784114 1.181329447
93.0334912 2.968339732
95.04914126 2.068884804
105.0334912 4.580167748
107.0491413 2.909185566
109.0647913 1.118038414
119.0491413 1.127038188
121.0284058 2.260732548
123.0440559 1.86053035
125.0597059 0.9620035337
135.0440559 4.488232512
137.0233204 1.407756122
137.0597059 4.848887303
139.0389705 4.246658589
139.075356 2.08487065
151.0389705 2.703581541
153.0546206 10.2358191
167.0702706 2.513073013
179.0702706 1.951885372
211.0964854 1.607889367
229.0859207 1.542449413
257.0808353 0.9598843334
259.0964854 0.9907888441
301.1070501 1.310336787
303.1227001 2.878260555
305.1383502 1.072870836
315.1227001 1.508420643
317.1019647 1.020447261

Name: +ve in-silico MS/MS by CFM-ID for BHZCUYWXAHPWFV-UHFFFAOYSA-N
ID: BHZCUYWXAHPWFV-UHFFFAOYSA-N
Comment: Energy0
Num peaks: 7
139.0389705 9.535618734
151.0389705 9.553133973
153.0546206 25.18984495
155.0702706 3.644809994
179.0702706 2.288202279
301.1070501 2.358038349
333.1332648 27.68327145

Name: +ve in-silico MS/MS by CFM-ID for BHZCUYWXAHPWFV-UHFFFAOYSA-N
ID: BHZCUYWXAHPWFV-UHFFFAOYSA-N
Comment: Energy1
Num peaks: 20
57.0334912 1.311595261
135.0440559 1.306072575
139.0389705 10.20546839
151.0389705 8.206450604
153.0546206 15.7403035
155.0702706 1.771463476
165.0546206 2.803139373
167.0702706 2.703038781
177.0546206 2.746557199
179.0702706 4.127786965
181.0859207 2.102895985
193.0859207 5.65180083
195.1015708 1.570023525
209.0808353 1.89425836
211.0964854 5.187652553
301.1070501 1.732836693
303.1227001 2.285800461
305.1383502 1.982654528
317.1019647 4.208702169
333.1332648 3.617293055

Name: +ve in-silico MS/MS by CFM-ID for BHZCUYWXAHPWFV-UHFFFAOYSA-N
ID: BHZCUYWXAHPWFV-UHFFFAOYSA-N
Comment: Energy2
Num peaks: 31
39.02292652 1.049792461
49.00727645 1.395700458
79.01784114 1.160074948
93.0334912 4.386593634
95.04914126 2.771986033
105.0334912 3.210241324
107.0491413 2.329780781
111.0440559 1.12898306
119.0491413 1.038985121
121.0284058 2.077011877
123.0440559 2.118053189
135.0440559 5.215706297
137.0233204 1.293353426
137.0597059 4.823610512
139.0389705 4.083540671
139.075356 1.994274615
151.0389705 2.198006725
153.0546206 8.078550175
165.0546206 2.019220795
167.0702706 2.069979553
177.0546206 0.9759960001
179.0702706 2.123443188
191.0702706 1.311608295
229.0859207 1.124827693
287.0914 1.998034286
289.1070501 1.030248569
301.1070501 1.342968922
303.1227001 2.680142882
305.1383502 0.9940897427
315.1227001 1.758043255
317.1019647 0.9324884025

Name: +ve in-silico MS/MS by CFM-ID for SRSBUHVXNLHWHU-CMDGGOBGSA-N
ID: SRSBUHVXNLHWHU-CMDGGOBGSA-N
Comment: Energy0
Num peaks: 6
121.0284058 3.528705226
135.0440559 2.519685489
193.0859207 2.734925254
221.0808353 5.615846847
297.1121354 10.61657425
315.1227001 56.97874691

Name: +ve in-silico MS/MS by CFM-ID for SRSBUHVXNLHWHU-CMDGGOBGSA-N
ID: SRSBUHVXNLHWHU-CMDGGOBGSA-N
Comment: Energy1
Num peaks: 27
49.00727645 1.292206599
51.02292652 1.261900362
53.00219107 1.194340935
95.04914126 1.6626765
105.0334912 1.098381857
121.0284058 12.2488437
123.0440559 2.276782138
135.0440559 1.64765498
145.0284058 1.17250371
147.0440559 2.706098213
149.0597059 0.9676291518
167.0702706 2.39283628
177.0546206 1.730277805
191.0702706 1.048414726
193.0859207 3.354680873
219.0651853 1.147800494
221.0808353 11.33341398
227.0702706 0.874345313
231.1015708 0.9492841052
269.0808353 1.711835297
271.0964854 3.360923638
283.0964854 2.158165693
285.1121354 1.704678784
287.1277855 1.662215822
297.1121354 4.955097237
299.0914 0.9525898139
315.1227001 13.17234614

Name: +ve in-silico MS/MS by CFM-ID for SRSBUHVXNLHWHU-CMDGGOBGSA-N
ID: SRSBUHVXNLHWHU-CMDGGOBGSA-N
Comment: Energy2
Num peaks: 31
49.00727645 4.181084903
51.02292652 2.862743595
53.00219107 2.725338076
55.01784114 1.184037951
65.00219107 1.008789933
65.03857658 1.268310608
77.00219107 3.848328688
79.01784114 1.469571211
93.0334912 1.608430652
105.0334912 2.94668514
107.0491413 2.072038564
117.0334912 1.678064399
121.0284058 5.497149412
135.0440559 1.772696155
137.0597059 1.919850737
161.0597059 2.979547073
163.075356 2.799308727
167.0702706 3.269388161
171.0440559 1.569274051
177.0546206 3.094692973
179.0702706 1.986415988
189.0546206 1.515830288
191.0702706 4.478152268
193.0859207 4.947178999
197.0597059 1.038140469
205.0495352 1.475355557
219.0651853 0.9827968693
221.0808353 1.175658576
285.1121354 2.551614458
287.1277855 1.875442204
299.0914 1.078317648

Name: +ve in-silico MS/MS by CFM-ID for KKTYCZKXENFEJP-CMDGGOBGSA-N
ID: KKTYCZKXENFEJP-CMDGGOBGSA-N
Comment: Energy0
Num peaks: 9
121.0647913 3.901762177
133.0647913 2.398704974
153.0546206 5.411425286
161.0597059 2.173497273
181.0495352 2.791566775
283.0964854 7.64198576
285.1121354 2.429089899
297.1121354 8.539535453
315.1227001 45.26703145

Name: +ve in-silico MS/MS by CFM-ID for KKTYCZKXENFEJP-CMDGGOBGSA-N
ID: KKTYCZKXENFEJP-CMDGGOBGSA-N
Comment: Energy1
Num peaks: 30
53.00219107 1.240324897
107.0491413 2.294559029
109.0647913 2.081301854
121.0647913 5.16566494
133.0647913 3.509365755
149.0233204 0.8659264011
151.0389705 1.32718305
153.0546206 2.272041873
155.0702706 1.201722514
161.0597059 6.130197217
165.0546206 0.7180420759
177.0546206 0.7450114272
179.0338851 1.91035028
181.0495352 9.270139286
183.0651853 1.810816819
189.0546206 0.7581496542
195.0651853 1.418372778
205.0495352 0.8788174169
207.0651853 3.537393648
221.0808353 1.189782256
257.0808353 2.44973898
259.0964854 0.7705342352
261.1121354 1.621919577
265.0859207 0.9887403359
271.0964854 1.531343152
283.0964854 5.319423754
285.1121354 1.450499289
297.1121354 4.374134422
299.0914 1.712809619
315.1227001 11.66120988

Name: +ve in-silico MS/MS by CFM-ID for KKTYCZKXENFEJP-CMDGGOBGSA-N
ID: KKTYCZKXENFEJP-CMDGGOBGSA-N
Comment: Energy2
Num peaks: 31
49.00727645 1.544812572
51.02292652 1.325675943
53.00219107 1.167618863
55.01784114 1.758115758
57.0334912 1.493872469
63.02292652 1.45799383
65.03857658 1.208792394
77.03857658 1.405217395
87.02292652 1.646037656
89.03857658 1.381790816
91.05422664 1.525702856
97.02840582 2.988597792
101.0385766 1.488573989
103.0542266 1.406996183
111.0440559 2.405975679
117.0334912 1.133836833
121.0647913 1.489777574
123.0440559 2.968510946
133.0647913 4.738980644
139.0389705 2.09630318
149.0233204 2.240351992
151.0389705 2.419095178
153.0546206 5.853771765
175.0389705 1.34970443
177.0546206 1.880623183
181.0495352 1.390939262
255.0651853 1.171180569
259.0964854 2.779957167
269.0808353 1.183472691
271.0964854 1.709642455
285.1121354 3.536656626

Name: +ve in-silico MS/MS by CFM-ID for FQZORWOCAANBNC-RMKNXTFCSA-N
ID: FQZORWOCAANBNC-RMKNXTFCSA-N
Comment: Energy0
Num peaks: 8
121.0647913 4.092993325
133.0647913 2.481174018
153.0546206 5.677972039
161.0597059 2.25456434
181.0495352 3.030271879
283.0964854 5.36209603
297.1121354 9.055876876
315.1227001 48.36118775

Name: +ve in-silico MS/MS by CFM-ID for FQZORWOCAANBNC-RMKNXTFCSA-N
ID: FQZORWOCAANBNC-RMKNXTFCSA-N
Comment: Energy1
Num peaks: 21
53.00219107 0.8664510558
107.0491413 2.820281662
109.0647913 0.9104006137
121.0647913 6.560029604
133.0647913 4.339295386
153.0546206 2.318096972
155.0702706 1.460563535
161.0597059 8.027114972
165.0546206 1.031444774
179.0338851 2.440677722
181.0495352 12.40207744
183.0651853 2.267970603
195.0651853 1.720781044
205.0495352 1.216957533
207.0651853 3.092951125
271.0964854 0.8802791813
283.0964854 4.491118637
285.1121354 1.175425565
297.1121354 5.546127461
299.0914 0.9354965376
315.1227001 15.55433861

Name: +ve in-silico MS/MS by CFM-ID for FQZORWOCAANBNC-RMKNXTFCSA-N
ID: FQZORWOCAANBNC-RMKNXTFCSA-N
Comment: Energy2
Num peaks: 31
53.00219107 1.220541924
55.01784114 3.339699477
63.02292652 1.167616228
65.03857658 1.34981416
75.02292652 1.199819172
77.03857658 2.726595728
87.02292652 1.60362719
89.03857658 1.857038938
91.05422664 1.635321894
97.02840582 5.158970628
99.04405588 2.257123353
101.0385766 2.216251649
103.0542266 2.1938134
105.0334912 1.352444631
107.0491413 1.895468277
117.0334912 1.45612725
121.0647913 2.462604497
123.0440559 3.362681361
131.0491413 1.671771045
133.0647913 4.581750534
137.0597059 1.104330231
139.0389705 2.570279408
149.0233204 2.073120977
151.0389705 2.325402338
153.0546206 5.370596709
165.0546206 1.338543233
177.0546206 1.625189696
179.0338851 1.571089846
181.0495352 2.14469194
271.0964854 1.630840502
285.1121354 2.830144203

Name: +ve in-silico MS/MS by CFM-ID for PSHNFUINYKNYTK-MDZDMXLPSA-N
ID: PSHNFUINYKNYTK-MDZDMXLPSA-N
Comment: Energy0
Num peaks: 7
91.05422664 4.320838629
103.0542266 2.687509175
183.0651853 5.743648222
211.0600999 3.039001915
283.0964854 2.891801784
297.1121354 9.858398867
315.1227001 51.47056566

Name: +ve in-silico MS/MS by CFM-ID for PSHNFUINYKNYTK-MDZDMXLPSA-N
ID: PSHNFUINYKNYTK-MDZDMXLPSA-N
Comment: Energy1
Num peaks: 24
53.00219107 0.9058030026
79.05422664 0.875654421
91.05422664 6.444090299
103.0542266 4.685281489
131.0491413 9.039538223
167.0338851 1.726649408
179.0338851 0.8566976513
181.0495352 1.028391018
183.0651853 2.07879897
185.0808353 1.246112196
209.0444498 2.126522621
211.0600999 9.637194678
213.0757499 1.861549107
215.0702706 0.9389217477
231.1015708 0.9658638452
235.0600999 1.137997987
237.0757499 2.808400484
269.0808353 1.317342992
271.0964854 3.848627649
283.0964854 3.252443894
285.1121354 1.644119031
297.1121354 5.558557584
299.0914 1.565767583
315.1227001 14.50416934

Name: +ve in-silico MS/MS by CFM-ID for PSHNFUINYKNYTK-MDZDMXLPSA-N
ID: PSHNFUINYKNYTK-MDZDMXLPSA-N
Comment: Energy2
Num peaks: 31
49.00727645 1.145828903
53.00219107 0.8688541762
55.01784114 1.754152825
57.0334912 0.8942126277
65.03857658 0.8662151746
75.02292652 1.405918569
83.01275576 1.146216148
85.02840582 1.189044999
91.05422664 4.706108299
97.02840582 2.511559604
99.04405588 1.16464683
101.0385766 4.588812509
103.0542266 11.72680162
105.0698767 1.579845795
127.0389705 5.784470533
129.0546206 1.610866761
131.0491413 1.425077715
153.0546206 2.351812138
155.0338851 1.714062807
155.0491413 0.8519455457
167.0338851 1.676311322
169.0495352 3.177949636
171.0440559 2.150567798
179.0338851 1.940089357
181.0495352 1.86034009
183.0651853 3.586901485
195.0287997 1.440112688
197.0597059 1.432771837
229.0859207 0.8429995848
285.1121354 2.50389143
299.0914 1.021389684

Name: +ve in-silico MS/MS by CFM-ID for OCGIXADHTXAPKN-MDZDMXLPSA-N
ID: OCGIXADHTXAPKN-MDZDMXLPSA-N
Comment: Energy0
Num peaks: 7
91.05422664 4.292307897
103.0542266 2.673127529
183.0651853 5.64814315
211.0600999 3.003118365
283.0964854 4.697206967
297.1121354 8.958706141
315.1227001 51.1796549

Name: +ve in-silico MS/MS by CFM-ID for OCGIXADHTXAPKN-MDZDMXLPSA-N
ID: OCGIXADHTXAPKN-MDZDMXLPSA-N
Comment: Energy1
Num peaks: 20
53.00219107 0.9661875675
91.05422664 6.738184839
103.0542266 4.831062656
131.0491413 9.529649945
179.0338851 1.165500012
181.0495352 1.476786111
183.0651853 2.480164135
185.0808353 1.375184231
209.0444498 2.234422173
211.0600999 10.78627484
213.0757499 2.08474594
235.0600999 1.213838689
237.0757499 3.112396357
271.0964854 1.745167919
283.0964854 4.433807174
285.1121354 1.929867858
287.1277855 1.095807392
297.1121354 5.229682768
299.0914 1.820878408
315.1227001 15.99953457

Name: +ve in-silico MS/MS by CFM-ID for OCGIXADHTXAPKN-MDZDMXLPSA-N
ID: OCGIXADHTXAPKN-MDZDMXLPSA-N
Comment: Energy2
Num peaks: 31
49.00727645 1.200799343
51.02292652 1.015805647
53.00219107 0.9188623566
55.01784114 1.714019086
65.03857658 0.9179683423
75.02292652 1.489917027
83.01275576 0.9134242915
85.02840582 0.8731036264
87.04405588 0.9341697121
91.05422664 4.680050763
101.0385766 4.061232505
103.0542266 11.45912219
105.0698767 1.676041952
111.0440559 1.619023345
115.0542266 0.8662342232
127.0389705 0.9982960278
131.0491413 1.299883529
137.0233204 1.515725893
139.0389705 3.994339166
141.0546206 2.09209005
153.0546206 3.1477428
167.0338851 2.267763798
169.0495352 3.21264797
171.0440559 1.376895172
179.0338851 3.396000054
181.0495352 2.580510091
183.0651853 3.29068925
195.0287997 1.668109283
285.1121354 2.09725595
287.1277855 0.8986091565
299.0914 0.9834396204

Name: +ve in-silico MS/MS by CFM-ID for GVAQGCYXZYJWML-XFXZXTDPSA-N
ID: GVAQGCYXZYJWML-XFXZXTDPSA-N
Comment: Energy0
Num peaks: 6
105.0334912 22.4663461
107.0491413 11.35093543
167.0702706 3.273564484
195.0651853 13.030315
297.1121354 8.837455659
315.1227001 21.35498562

Name: +ve in-silico MS/MS by CFM-ID for GVAQGCYXZYJWML-XFXZXTDPSA-N
ID: GVAQGCYXZYJWML-XFXZXTDPSA-N
Comment: Energy1
Num peaks: 16
69.0334912 0.9698681531
79.05422664 1.213774261
85.06479133 1.458782625
105.0334912 23.82758709
107.0491413 15.70630115
119.0491413 1.294640405
147.0440559 1.84410908
163.0389705 0.8993081848
165.0546206 1.266465431
167.0702706 1.73028258
193.0495352 2.681402074
195.0651853 20.21782955
229.0495352 1.072742971
237.0757499 1.052651003
297.1121354 2.532585498
315.1227001 2.472083745

Name: +ve in-silico MS/MS by CFM-ID for GVAQGCYXZYJWML-XFXZXTDPSA-N
ID: GVAQGCYXZYJWML-XFXZXTDPSA-N
Comment: Energy2
Num peaks: 31
41.00219107 1.923310482
49.00727645 4.3042123
51.02292652 3.244936175
55.01784114 0.9544199499
57.0334912 1.324547685
63.02292652 3.785167871
65.03857658 2.382265519
69.0334912 1.69315154
79.01784114 1.175224717
79.05422664 2.337069853
83.01275576 1.810144673
97.02840582 1.120725385
105.0334912 9.287870676
107.0491413 5.596399446
109.0284058 1.493087121
111.0440559 2.079176778
119.0491413 1.401841053
123.0076704 1.843873392
123.0440559 2.05125816
125.0233204 1.234451391
125.0597059 3.902678158
127.0389705 0.9447369078
127.075356 1.854897157
143.0491413 1.482231141
153.0546206 1.093234341
163.0389705 2.536525391
165.0546206 2.002598737
167.0702706 1.896250295
179.0338851 1.615132091
193.0495352 1.136515517
195.0651853 2.68771138

Name: +ve in-silico MS/MS by CFM-ID for MNAQIJCVPFKJAU-MDZDMXLPSA-N
ID: MNAQIJCVPFKJAU-MDZDMXLPSA-N
Comment: Energy0
Num peaks: 7
105.0334912 3.382114935
131.0491413 2.398357698
195.0651853 7.315665037
209.0808353 2.380599895
283.0964854 4.897525195
297.1121354 9.010289508
315.1227001 52.09300031

Name: +ve in-silico MS/MS by CFM-ID for MNAQIJCVPFKJAU-MDZDMXLPSA-N
ID: MNAQIJCVPFKJAU-MDZDMXLPSA-N
Comment: Energy1
Num peaks: 21
53.00219107 0.991833698
79.05422664 2.203930843
105.0334912 12.86460246
107.0491413 2.643781682
119.0491413 1.545927362
129.0334912 1.097503737
131.0491413 8.75738732
165.0546206 0.9383349457
195.0651853 11.39024504
209.0808353 2.783025812
219.0651853 0.9627905668
237.0757499 3.327206276
257.0808353 1.312728584
261.1121354 1.200960755
271.0964854 1.514998458
283.0964854 4.078747909
285.1121354 2.452647146
287.1277855 1.456831332
297.1121354 4.690444686
299.0914 1.444097824
315.1227001 12.93040165

Name: +ve in-silico MS/MS by CFM-ID for MNAQIJCVPFKJAU-MDZDMXLPSA-N
ID: MNAQIJCVPFKJAU-MDZDMXLPSA-N
Comment: Energy2
Num peaks: 31
39.02292652 2.739480327
49.00727645 3.402101494
51.02292652 1.949958817
53.00219107 1.606545661
55.01784114 1.442074415
57.0334912 2.115962494
63.02292652 1.95027019
79.05422664 2.601990914
101.0385766 1.619933914
105.0334912 10.36554645
115.0542266 1.282230429
123.0440559 1.796596624
125.0597059 1.065756221
129.0334912 1.599737579
131.0491413 1.730198461
135.0440559 1.218783698
137.0597059 1.91405793
153.0546206 0.8558068636
163.0389705 1.159829466
165.0546206 3.989352355
167.0702706 1.852883127
177.0546206 3.092455753
179.0702706 2.417889659
191.0702706 0.9956973113
193.0495352 3.184359643
195.0651853 2.992923923
209.0808353 0.998663961
211.075356 2.032597293
215.0702706 1.830437295
285.1121354 2.904805255
299.0914 0.8966932144

Name: +ve in-silico MS/MS by CFM-ID for YPJDWRMBYIHNFK-UHFFFAOYSA-N
ID: YPJDWRMBYIHNFK-UHFFFAOYSA-N
Comment: Energy0
Num peaks: 9
135.0440559 2.635914035
137.0597059 5.667834883
149.0597059 1.767282361
165.0546206 5.54380339
177.0546206 4.06370285
283.0964854 5.578423208
285.1121354 5.305474836
297.1121354 7.393176848
315.1227001 43.03967102

Name: +ve in-silico MS/MS by CFM-ID for YPJDWRMBYIHNFK-UHFFFAOYSA-N
ID: YPJDWRMBYIHNFK-UHFFFAOYSA-N
Comment: Energy1
Num peaks: 22
107.0491413 2.135604219
111.0440559 1.029569299
123.0440559 1.071634786
135.0440559 9.248063115
137.0597059 4.395513524
139.075356 1.344454629
149.0597059 4.989415409
159.0440559 1.982742396
161.0597059 1.581202718
165.0546206 19.64477455
167.0702706 1.935950507
177.0546206 6.292172166
179.0702706 2.861764091
191.0702706 0.9964978124
193.0859207 1.730088619
257.0808353 1.641410186
261.1121354 1.234808574
283.0964854 2.662597523
285.1121354 2.148828865
297.1121354 2.902845089
299.0914 1.268696686
315.1227001 7.467761006

Name: +ve in-silico MS/MS by CFM-ID for YPJDWRMBYIHNFK-UHFFFAOYSA-N
ID: YPJDWRMBYIHNFK-UHFFFAOYSA-N
Comment: Energy2
Num peaks: 31
53.00219107 1.90774254
55.01784114 1.157183057
57.0334912 1.266580165
77.00219107 1.133535128
81.0334912 2.430209969
91.05422664 1.436178794
101.0385766 1.039789561
103.0542266 1.864728259
105.0334912 1.693859108
107.0491413 4.516902016
109.0284058 2.679188518
111.0440559 1.378793211
119.0491413 1.098633588
121.0284058 0.9529965855
123.0440559 4.136174518
129.0334912 1.827376974
131.0491413 2.297583779
135.0440559 7.900777197
137.0597059 7.06640784
145.0284058 1.074661465
147.0440559 2.323963066
149.0233204 1.651091679
149.0597059 2.6402468
151.0389705 1.800361216
151.075356 1.452320033
161.0597059 1.764129379
165.0546206 8.365304249
173.0233204 0.8454840144
177.0546206 1.19369261
257.0808353 0.9490837397
259.0964854 0.9988624439

Name: +ve in-silico MS/MS by CFM-ID for FFDGJNNLRYXIIZ-UHFFFAOYSA-N
ID: FFDGJNNLRYXIIZ-UHFFFAOYSA-N
Comment: Energy0
Num peaks: 10
139.0389705 5.520203986
141.0546206 1.720116189
151.075356 2.43401687
165.0910061 1.821830841
167.0338851 5.766269201
193.0859207 1.90995564
301.1070501 4.73330617
303.1227001 1.745089042
315.1227001 9.971413033
333.1332648 45.82899142

Name: +ve in-silico MS/MS by CFM-ID for FFDGJNNLRYXIIZ-UHFFFAOYSA-N
ID: FFDGJNNLRYXIIZ-UHFFFAOYSA-N
Comment: Energy1
Num peaks: 25
137.0233204 1.728491705
137.0597059 2.078142128
139.0389705 2.46705491
141.0546206 1.107080385
149.0233204 1.838108456
151.0389705 2.014840788
151.075356 7.029149246
153.0910061 1.238350654
165.0182351 2.95136326
165.0910061 3.788249553
167.0338851 21.72458947
169.0495352 1.770239138
173.0808353 1.243507383
175.075356 1.150589517
181.0495352 2.767734177
193.0495352 0.853201715
193.0859207 3.713311612
195.0651853 2.016195393
275.0914 1.072756436
289.1070501 1.688686272
301.1070501 3.129938747
303.1227001 1.281632455
315.1227001 3.354191418
317.1019647 0.786932218
333.1332648 7.926608549

Name: +ve in-silico MS/MS by CFM-ID for FFDGJNNLRYXIIZ-UHFFFAOYSA-N
ID: FFDGJNNLRYXIIZ-UHFFFAOYSA-N
Comment: Energy2
Num peaks: 31
41.00219107 0.8662512645
55.01784114 2.932275799
75.02292652 1.56180383
83.01275576 1.669884382
97.02840582 7.378618103
99.04405588 1.812376139
107.0491413 1.16683948
111.0440559 1.212307742
121.0647913 1.70073282
123.0440559 0.9710446607
125.0233204 1.162561438
137.0233204 4.048281343
137.0597059 3.158951704
139.0389705 7.617513189
141.0546206 1.143366947
149.0233204 2.430236314
149.0597059 0.8662245786
151.0389705 2.792102281
151.075356 1.704630968
153.0182351 1.278519519
163.075356 0.8731535534
165.0182351 1.244470007
165.0910061 1.881831821
167.0338851 7.138299918
191.0702706 0.9710247681
247.0964854 0.8689535493
273.0757499 1.036102701
287.0914 1.375351742
289.1070501 1.285050767
303.1227001 1.677264416
305.1383502 1.272635425

Name: +ve in-silico MS/MS by CFM-ID for VYYJLXHPEJDQOW-UHFFFAOYSA-N
ID: VYYJLXHPEJDQOW-UHFFFAOYSA-N
Comment: Energy0
Num peaks: 9
139.0389705 5.643407718
151.075356 2.489052401
165.0910061 1.862911643
167.0338851 5.968658824
193.0859207 1.955575425
301.1070501 4.84129855
303.1227001 1.768520754
315.1227001 9.008421782
333.1332648 47.29571253

Name: +ve in-silico MS/MS by CFM-ID for VYYJLXHPEJDQOW-UHFFFAOYSA-N
ID: VYYJLXHPEJDQOW-UHFFFAOYSA-N
Comment: Energy1
Num peaks: 22
137.0233204 1.834804679
137.0597059 2.146762816
139.0389705 2.524097956
141.0546206 1.152930765
151.0389705 1.807733351
151.075356 7.272581983
153.0910061 1.281983634
165.0182351 3.059252017
165.0910061 3.919561603
167.0338851 23.31712134
169.0495352 1.929542578
173.0808353 1.252875322
175.075356 1.181767671
181.0495352 2.861774417
193.0859207 3.8545454
195.0651853 2.087716591
275.0914 1.230617853
289.1070501 1.584573388
301.1070501 3.243769297
303.1227001 1.160825902
315.1227001 2.95192353
333.1332648 8.362012187

Name: +ve in-silico MS/MS by CFM-ID for VYYJLXHPEJDQOW-UHFFFAOYSA-N
ID: VYYJLXHPEJDQOW-UHFFFAOYSA-N
Comment: Energy2
Num peaks: 31
57.0334912 1.109222993
75.02292652 1.654479462
83.01275576 1.492497575
93.0334912 0.8339681216
97.02840582 7.155743553
99.04405588 0.8618540995
107.0491413 1.236078383
111.0440559 1.447640652
121.0647913 1.801652337
123.0076704 1.500688264
123.0440559 1.177381728
125.0233204 1.341883488
137.0233204 5.290378584
137.0597059 3.347948092
139.0389705 9.058097805
141.0546206 1.416508134
149.0233204 1.663959655
149.0597059 0.9176253423
151.0389705 2.253374791
151.075356 1.810205003
153.0182351 1.432732179
153.0546206 1.051391838
163.075356 0.9262345529
165.0182351 1.538666076
165.0910061 1.997128979
167.0338851 8.335897612
191.0702706 1.029555769
273.0757499 0.9672757561
287.0914 1.158973805
289.1070501 1.504354554
303.1227001 1.706107603

Name: +ve in-silico MS/MS by CFM-ID for LTJLFELZIFNMPJ-UHFFFAOYSA-N
ID: LTJLFELZIFNMPJ-UHFFFAOYSA-N
Comment: Energy0
Num peaks: 8
91.05422664 2.64135702
133.0647913 2.04603219
181.0495352 5.549342716
209.0444498 5.666950687
283.0964854 4.706952503
285.1121354 5.67344447
297.1121354 7.998671725
315.1227001 47.17276703

Name: +ve in-silico MS/MS by CFM-ID for LTJLFELZIFNMPJ-UHFFFAOYSA-N
ID: LTJLFELZIFNMPJ-UHFFFAOYSA-N
Comment: Energy1
Num peaks: 17
91.05422664 9.890678147
93.06987671 1.879726634
105.0698767 5.203097154
115.0542266 1.518326951
133.0647913 4.971141099
165.0546206 1.473226301
179.0338851 2.648954609
181.0495352 5.369932622
209.0444498 20.61850507
211.0600999 1.978683568
223.0600999 2.789960054
237.0757499 2.059550523
283.0964854 2.678958522
285.1121354 2.09288197
297.1121354 3.901423626
299.0914 1.402112733
315.1227001 9.818628191

Name: +ve in-silico MS/MS by CFM-ID for LTJLFELZIFNMPJ-UHFFFAOYSA-N
ID: LTJLFELZIFNMPJ-UHFFFAOYSA-N
Comment: Energy2
Num peaks: 31
49.00727645 1.007744142
55.01784114 2.911948043
91.05422664 7.497337801
93.06987671 2.357681433
101.0385766 1.002047776
103.0542266 1.617967723
105.0698767 6.387841895
111.0440559 1.326741241
127.0389705 1.72791693
129.0334912 1.384602427
133.0647913 1.243388155
137.0597059 2.175760417
151.0389705 2.283348705
153.0182351 1.193115486
153.0546206 1.930389566
165.0546206 1.599264497
167.0338851 1.594736642
179.0338851 8.370711568
181.0495352 6.066268189
187.075356 1.502084479
193.0131497 2.651072301
195.0287997 2.026409189
195.0651853 1.286995843
209.0444498 1.755614829
213.0910061 0.9010857655
237.0910061 0.9973010457
253.1223062 0.9171305811
269.1172208 1.345022116
271.0964854 1.588581591
285.1121354 1.258176601
299.0914 0.8782733184

Name: +ve in-silico MS/MS by CFM-ID for HIEHRZJVVWOTEJ-UHFFFAOYSA-N
ID: HIEHRZJVVWOTEJ-UHFFFAOYSA-N
Comment: Energy0
Num peaks: 8
91.05422664 2.672466804
105.0698767 1.997098809
133.0647913 2.113404353
199.0600999 5.663983483
227.0550145 5.974290498
301.1070501 3.029628926
315.1227001 9.184306687
333.1332648 50.26028983

Name: +ve in-silico MS/MS by CFM-ID for HIEHRZJVVWOTEJ-UHFFFAOYSA-N
ID: HIEHRZJVVWOTEJ-UHFFFAOYSA-N
Comment: Energy1
Num peaks: 21
91.05422664 8.60329451
93.06987671 1.720663187
105.0698767 4.736384831
115.0542266 1.384377853
133.0647913 4.27797459
187.075356 2.297327358
197.0444498 3.252221092
199.0600999 3.279161231
201.0757499 1.084403641
211.0237144 0.9802685031
211.0600999 1.74608348
225.0393644 2.984184199
227.0550145 19.50715254
229.0706646 1.633021129
241.0706646 2.788762093
255.0863146 2.111140188
301.1070501 2.870457112
303.1227001 2.166902633
305.1383502 1.583585195
315.1227001 3.073294077
333.1332648 8.505946844

Name: +ve in-silico MS/MS by CFM-ID for HIEHRZJVVWOTEJ-UHFFFAOYSA-N
ID: HIEHRZJVVWOTEJ-UHFFFAOYSA-N
Comment: Energy2
Num peaks: 31
49.00727645 1.060209885
55.01784114 3.129157413
57.0334912 0.8037314572
83.01275576 0.8856751611
85.02840582 1.320162989
87.04405588 0.7970822898
91.05422664 5.273557931
93.06987671 2.294382055
101.0385766 0.9995079565
103.0542266 1.574587455
105.0698767 5.921043488
129.0334912 1.512594066
155.0338851 2.699845782
157.0495352 1.301546072
167.0338851 2.739364284
169.0495352 1.285055342
183.0287997 4.079144816
185.0444498 2.150322037
187.075356 2.261943577
195.0287997 2.216547653
197.0444498 4.91994258
199.0600999 5.031134279
211.0237144 2.955397332
211.0600999 2.168044431
213.0393644 1.872161279
225.0393644 1.84851787
227.0550145 1.678452076
261.1121354 0.7937902394
287.0914 0.8715433801
303.1227001 2.199730579
315.1227001 0.7639859113

Name: +ve in-silico MS/MS by CFM-ID for SUSGJBHGRXXLLU-UHFFFAOYSA-N
ID: SUSGJBHGRXXLLU-UHFFFAOYSA-N
Comment: Energy0
Num peaks: 6
91.05422664 2.814462069
199.0600999 6.064053519
227.0550145 6.441568815
301.1070501 2.23805614
315.1227001 9.204469555
333.1332648 54.06807935

Name: +ve in-silico MS/MS by CFM-ID for SUSGJBHGRXXLLU-UHFFFAOYSA-N
ID: SUSGJBHGRXXLLU-UHFFFAOYSA-N
Comment: Energy1
Num peaks: 17
91.05422664 9.553379749
93.06987671 1.894706487
105.0698767 5.077954568
115.0542266 1.496926994
133.0647913 4.763423689
187.075356 1.861655651
197.0444498 2.120050497
199.0600999 2.347389437
201.0757499 1.329106085
227.0550145 24.73221461
229.0706646 2.109659119
241.0706646 3.212760499
255.0863146 2.340012897
301.1070501 2.740710345
303.1227001 1.648468863
315.1227001 4.029362997
333.1332648 9.945225135

Name: +ve in-silico MS/MS by CFM-ID for SUSGJBHGRXXLLU-UHFFFAOYSA-N
ID: SUSGJBHGRXXLLU-UHFFFAOYSA-N
Comment: Energy2
Num peaks: 31
45.0334912 0.8855250145
49.00727645 1.471764923
55.01784114 2.001406311
91.05422664 6.320182165
93.06987671 2.707968572
101.0385766 1.150383495
103.0542266 1.857969282
105.0698767 6.617070406
125.0233204 1.462417237
127.0389705 2.243801781
129.0334912 1.591387279
129.0546206 0.817228299
143.0338851 4.71358442
145.0495352 1.705031617
155.0338851 5.110931142
157.0495352 1.477785726
169.0495352 1.730419377
183.0287997 3.477889074
185.0444498 2.634337247
187.075356 2.468365115
197.0444498 4.068739319
199.0600999 5.973821021
201.0757499 0.8080781865
211.0237144 2.88132446
213.0393644 1.787959511
213.0757499 0.8764345095
223.0600999 0.9804039848
227.0550145 2.36420322
261.1121354 0.8620904752
263.1277855 0.8259771199
303.1227001 1.62840623

Name: +ve in-silico MS/MS by CFM-ID for KYRMOZFTJMQBFZ-UHFFFAOYSA-N
ID: KYRMOZFTJMQBFZ-UHFFFAOYSA-N
Comment: Energy0
Num peaks: 12
107.0491413 2.427096219
123.0440559 3.344916528
151.0389705 7.200671942
161.0597059 4.223451468
163.075356 2.207409464
165.0910061 2.71480344
181.0859207 1.536717718
209.0808353 1.45653318
283.0964854 4.594993449
285.1121354 1.619652385
297.1121354 6.734444358
315.1227001 42.41013186

Name: +ve in-silico MS/MS by CFM-ID for KYRMOZFTJMQBFZ-UHFFFAOYSA-N
ID: KYRMOZFTJMQBFZ-UHFFFAOYSA-N
Comment: Energy1
Num peaks: 21
107.0491413 4.646351602
123.0440559 2.013767444
135.0440559 8.663967851
137.0597059 1.838454519
139.075356 1.290856972
149.0233204 3.444316072
149.0597059 1.46232221
151.0389705 9.606700158
151.075356 8.372474524
163.075356 1.612221922
165.0546206 2.358609028
165.0910061 2.86808846
167.0702706 3.122480968
177.0546206 1.384857297
191.0702706 2.536336666
271.0964854 1.681881615
283.0964854 5.251694603
285.1121354 1.428476443
287.1277855 1.721095035
297.1121354 4.173861294
315.1227001 11.21825917

Name: +ve in-silico MS/MS by CFM-ID for KYRMOZFTJMQBFZ-UHFFFAOYSA-N
ID: KYRMOZFTJMQBFZ-UHFFFAOYSA-N
Comment: Energy2
Num peaks: 31
39.02292652 1.899424212
49.00727645 4.214300541
51.02292652 1.208415486
63.02292652 1.207356454
65.03857658 1.466059462
75.02292652 2.56889231
77.03857658 2.270578914
79.01784114 1.536549729
81.0334912 1.350512989
93.0334912 1.548560162
95.01275576 1.356128806
95.04914126 2.125088741
105.0334912 1.374855343
107.0491413 4.043680456
121.0284058 1.803923357
123.0440559 3.529922464
131.0491413 1.323473014
133.0647913 4.60544677
135.0440559 4.184301334
137.0597059 5.383948085
149.0233204 1.398654778
149.0597059 1.542492968
151.0389705 1.503301679
151.075356 3.433738058
161.0597059 6.942922087
163.075356 1.517194859
165.0546206 2.688038793
167.0702706 1.08061127
283.0964854 1.510046691
285.1121354 1.214998558
299.0914 2.029941918

Name: +ve in-silico MS/MS by CFM-ID for NYMCJKZZZIZEPS-UHFFFAOYSA-N
ID: NYMCJKZZZIZEPS-UHFFFAOYSA-N
Comment: Energy0
Num peaks: 10
101.0385766 3.829455685
103.0542266 2.010453783
105.0698767 2.498338677
183.0651853 1.743104647
193.0495352 1.635758553
211.0600999 4.272333182
279.1015708 3.000498832
283.0964854 1.874875309
297.1121354 30.96088878
315.1227001 28.80121396

Name: +ve in-silico MS/MS by CFM-ID for NYMCJKZZZIZEPS-UHFFFAOYSA-N
ID: NYMCJKZZZIZEPS-UHFFFAOYSA-N
Comment: Energy1
Num peaks: 26
79.05422664 1.310339299
91.05422664 7.338555444
93.06987671 0.9773733367
103.0542266 1.400586058
105.0334912 1.220425704
105.0698767 2.588979599
107.0491413 2.68562194
131.0491413 1.408416838
133.0647913 0.9404166714
149.0597059 1.212739295
165.0546206 1.463464189
177.0546206 2.915015536
191.0338851 3.056545111
191.0702706 0.9788742138
193.0495352 7.169880823
193.0859207 1.045338575
195.0651853 3.968819676
209.0444498 1.139056164
211.0600999 3.741991072
265.0859207 1.090613888
269.1172208 1.578697447
279.1015708 5.160822214
283.0964854 1.194727443
287.1277855 1.469872
297.1121354 17.23248736
315.1227001 5.944053078

Name: +ve in-silico MS/MS by CFM-ID for NYMCJKZZZIZEPS-UHFFFAOYSA-N
ID: NYMCJKZZZIZEPS-UHFFFAOYSA-N
Comment: Energy2
Num peaks: 31
49.00727645 2.638829857
51.02292652 1.02126138
63.02292652 0.9914531977
75.02292652 1.292099729
79.05422664 1.691586663
91.05422664 3.133016382
93.06987671 2.442814339
95.04914126 0.8969894885
95.08552677 1.140152138
101.0385766 13.20561049
103.0542266 3.156383436
105.0334912 2.220289912
105.0698767 3.383535757
107.0491413 1.371519891
129.0334912 1.112454517
149.0597059 1.686849263
151.075356 1.0363903
153.0182351 1.562783795
163.0389705 1.506032216
165.0546206 4.067036444
177.0546206 1.458573726
179.0338851 1.355153547
189.0546206 0.9064152817
191.0338851 1.652655873
191.0702706 1.522037335
193.0495352 4.119539947
193.0859207 0.9511553375
195.0651853 1.889841468
223.0389705 0.9367548517
273.1121354 0.9105354614
279.1015708 1.009210941

Name: +ve in-silico MS/MS by CFM-ID for BZYOCVKVXZEFJW-UHFFFAOYSA-N
ID: BZYOCVKVXZEFJW-UHFFFAOYSA-N
Comment: Energy0
Num peaks: 14
107.0491413 1.311436572
109.0647913 1.130181412
131.0491413 4.192408647
133.0647913 2.215871674
135.0804414 2.733420264
151.075356 1.544980886
153.0546206 2.849654902
165.0546206 1.110872133
179.0338851 1.22707889
179.0702706 1.134928047
181.0495352 6.899238306
283.0964854 2.532655178
297.1121354 9.051932988
315.1227001 43.10474398

Name: +ve in-silico MS/MS by CFM-ID for BZYOCVKVXZEFJW-UHFFFAOYSA-N
ID: BZYOCVKVXZEFJW-UHFFFAOYSA-N
Comment: Energy1
Num peaks: 25
107.0491413 1.328759336
109.0647913 1.368041346
121.0647913 7.915513401
123.0804414 0.9825077122
133.0647913 1.484921493
135.0440559 3.135256347
135.0804414 2.700443326
137.0597059 3.984763837
153.0546206 1.200298641
161.0233204 3.28341716
161.0597059 1.539070573
163.0389705 7.269017505
163.075356 1.093846728
165.0546206 6.162519958
179.0338851 2.355553859
179.0702706 1.939820029
181.0495352 8.133724144
207.0651853 1.136536061
257.0808353 1.149030671
283.0964854 1.701415643
285.1121354 1.127457256
287.1277855 2.888086833
289.1070501 0.9131765219
297.1121354 5.325471924
315.1227001 9.950509076

Name: +ve in-silico MS/MS by CFM-ID for BZYOCVKVXZEFJW-UHFFFAOYSA-N
ID: BZYOCVKVXZEFJW-UHFFFAOYSA-N
Comment: Energy2
Num peaks: 31
49.00727645 1.536516909
51.02292652 1.052409423
63.02292652 1.18416336
75.02292652 3.113686306
77.03857658 1.289476668
93.0334912 2.126278703
103.0542266 4.628868035
105.0334912 1.835616327
105.0698767 1.048765258
107.0127558 1.585079457
107.0491413 4.899879756
109.0284058 1.404016247
121.0647913 2.670493406
131.0491413 3.629061153
133.0284058 2.182937042
133.0647913 1.30269401
135.0440559 5.25553092
137.0597059 1.605135993
139.075356 1.15303614
153.0546206 1.671520388
159.0440559 1.391306593
161.0233204 1.842446271
163.0389705 3.147279563
165.0546206 2.095804571
167.0702706 1.151883901
175.0389705 1.840005224
177.0546206 1.530309411
181.0495352 1.166360064
255.0651853 1.160837759
297.1121354 1.0676329
299.0914 1.329040043

Name: +ve in-silico MS/MS by CFM-ID for DZTRDRPCROOSOG-UHFFFAOYSA-N
ID: DZTRDRPCROOSOG-UHFFFAOYSA-N
Comment: Energy0
Num peaks: 13
107.0491413 1.317843679
109.0647913 1.13577161
131.0491413 4.220555811
133.0647913 2.226875733
135.0804414 2.749167357
151.075356 1.552945289
153.0546206 2.863985093
179.0338851 1.233506879
179.0702706 1.140860081
181.0495352 6.934413506
283.0964854 2.545727895
297.1121354 9.099341525
315.1227001 43.41253185

Name: +ve in-silico MS/MS by CFM-ID for DZTRDRPCROOSOG-UHFFFAOYSA-N
ID: DZTRDRPCROOSOG-UHFFFAOYSA-N
Comment: Energy1
Num peaks: 24
107.0491413 1.342561494
109.0647913 1.384580614
121.0647913 8.11231959
123.0804414 0.994408734
133.0647913 1.501527303
135.0440559 3.166437314
135.0804414 2.754642357
137.0597059 4.029122052
153.0546206 1.213992317
161.0233204 3.318607834
161.0597059 1.556435556
163.0389705 7.348834935
163.075356 1.106383745
165.0546206 6.233196682
179.0338851 2.384245084
179.0702706 1.963713548
181.0495352 8.229915819
207.0651853 1.150471028
257.0808353 0.9843328964
283.0964854 1.722962015
285.1121354 1.140280834
287.1277855 2.922951445
297.1121354 5.392952616
315.1227001 10.1335921

Name: +ve in-silico MS/MS by CFM-ID for DZTRDRPCROOSOG-UHFFFAOYSA-N
ID: DZTRDRPCROOSOG-UHFFFAOYSA-N
Comment: Energy2
Num peaks: 31
49.00727645 1.683516055
63.02292652 1.33916726
75.02292652 2.287370208
77.03857658 1.065486598
93.0334912 2.4707951
101.0385766 1.031196715
103.0542266 5.593275507
105.0334912 2.058973531
105.0698767 1.122078969
107.0127558 1.619334034
107.0491413 4.951800062
109.0284058 1.434410842
121.0647913 2.669507744
131.0491413 4.225235324
133.0284058 2.230995197
133.0647913 1.331259994
135.0440559 5.31049693
137.0597059 1.640520214
139.075356 1.178407819
153.0546206 1.708557182
159.0440559 1.35790861
161.0233204 1.882425599
163.0389705 3.215495651
163.075356 1.0270454
165.0546206 2.141377407
167.0702706 1.176881285
175.0389705 1.880756432
177.0546206 1.549549023
181.0495352 1.192899752
297.1121354 1.091748372
299.0914 1.35807529

Name: +ve in-silico MS/MS by CFM-ID for VWWMSFMNICMFQB-UHFFFAOYSA-N
ID: VWWMSFMNICMFQB-UHFFFAOYSA-N
Comment: Energy0
Num peaks: 11
117.0334912 4.486169807
119.0491413 2.325388041
121.0647913 2.814356072
137.0597059 1.655299861
167.0702706 2.870408951
179.0702706 1.183596061
193.0495352 1.458792579
195.0651853 6.921851229
283.0964854 2.855935595
297.1121354 9.418465527
315.1227001 44.9762429

Name: +ve in-silico MS/MS by CFM-ID for VWWMSFMNICMFQB-UHFFFAOYSA-N
ID: VWWMSFMNICMFQB-UHFFFAOYSA-N
Comment: Energy1
Num peaks: 24
95.04914126 1.279009844
105.0334912 8.310056456
107.0491413 7.191771234
109.0647913 1.15057467
119.0491413 1.401691604
121.0284058 1.279368671
121.0647913 2.538620453
123.0440559 2.709258258
147.0440559 1.449784027
149.0597059 2.568351381
151.075356 1.058426832
165.0546206 1.571415979
167.0702706 1.090249462
177.0546206 6.566638321
179.0702706 6.500623459
193.0495352 2.798317319
193.0859207 1.096349614
195.0651853 7.368206003
271.0964854 1.078077813
283.0964854 2.164403054
285.1121354 1.702522911
287.1277855 3.788490903
297.1121354 5.071220994
315.1227001 9.227739522

Name: +ve in-silico MS/MS by CFM-ID for VWWMSFMNICMFQB-UHFFFAOYSA-N
ID: VWWMSFMNICMFQB-UHFFFAOYSA-N
Comment: Energy2
Num peaks: 31
49.00727645 2.447814576
75.02292652 3.680943525
79.05422664 1.006512978
89.03857658 1.778843625
91.05422664 1.49450135
93.06987671 1.426549871
105.0334912 3.217823003
107.0491413 2.580904412
109.0647913 1.29202991
117.0334912 9.909135841
119.0491413 3.271606499
121.0284058 2.122589982
121.0647913 1.460747552
123.0440559 2.740404768
123.0804414 0.9951248959
135.0440559 1.495153715
137.0597059 2.036222734
145.0284058 1.254709368
149.0597059 3.308192137
151.075356 1.356057262
163.0389705 2.338153401
165.0546206 1.739930067
167.0702706 1.085402883
177.0546206 2.95521433
179.0702706 2.408738251
189.0546206 1.097780092
191.0702706 1.293846263
243.0651853 1.033135986
245.0808353 1.290379939
287.1277855 1.902615229
297.1121354 1.187510332

Name: +ve in-silico MS/MS by CFM-ID for MQFSCAHSIUPLSB-UHFFFAOYSA-N
ID: MQFSCAHSIUPLSB-UHFFFAOYSA-N
Comment: Energy0
Num peaks: 9
131.0491413 4.356222418
133.0647913 2.230646762
135.0804414 2.818945008
153.0546206 3.053850156
181.0495352 7.240741919
283.0964854 7.988979974
285.1121354 2.332968033
297.1121354 6.775222185
315.1227001 43.53390806

Name: +ve in-silico MS/MS by CFM-ID for MQFSCAHSIUPLSB-UHFFFAOYSA-N
ID: MQFSCAHSIUPLSB-UHFFFAOYSA-N
Comment: Energy1
Num peaks: 20
109.0647913 1.454681883
121.0647913 8.389932165
133.0647913 1.624832263
135.0440559 2.048322946
135.0804414 3.147229514
137.0597059 4.352716379
153.0546206 1.72163071
161.0597059 1.718828494
165.0546206 8.365102294
179.0338851 3.227283858
179.0702706 2.306753194
181.0495352 9.725549588
257.0808353 2.22785182
261.1121354 1.593231796
283.0964854 6.752371195
285.1121354 1.484490969
287.1277855 2.735976437
297.1121354 4.265946056
299.0914 1.901572473
315.1227001 11.47976636

Name: +ve in-silico MS/MS by CFM-ID for MQFSCAHSIUPLSB-UHFFFAOYSA-N
ID: MQFSCAHSIUPLSB-UHFFFAOYSA-N
Comment: Energy2
Num peaks: 31
49.00727645 1.789671987
55.01784114 0.9927344802
63.02292652 1.612580431
75.02292652 3.00683922
77.03857658 1.470922829
97.02840582 1.440962493
101.0385766 1.520767061
103.0542266 6.778191714
105.0334912 1.637253147
105.0698767 1.220734597
107.0491413 4.906603628
111.0440559 2.238627506
121.0647913 2.590195942
123.0440559 2.703821392
131.0491413 9.517547893
133.0647913 1.529246587
135.0440559 2.226728874
135.0804414 1.255537558
137.0597059 1.805965273
149.0233204 3.524625096
151.0389705 1.736756014
153.0546206 2.113516399
161.0597059 1.192186888
165.0546206 3.546580789
167.0702706 1.160873072
181.0495352 1.324049313
257.0808353 1.255527645
259.0964854 1.96619227
271.0964854 1.111251202
285.1121354 2.027375407
299.0914 1.324604702

Name: +ve in-silico MS/MS by CFM-ID for CQNKQOFKXLLWRE-UHFFFAOYSA-N
ID: CQNKQOFKXLLWRE-UHFFFAOYSA-N
Comment: Energy0
Num peaks: 8
101.0385766 4.748309873
105.0698767 3.061328878
121.0647913 2.93616579
183.0651853 3.184794418
211.0600999 7.699023774
283.0964854 4.904844899
297.1121354 7.446562212
315.1227001 48.04816101

Name: +ve in-silico MS/MS by CFM-ID for CQNKQOFKXLLWRE-UHFFFAOYSA-N
ID: CQNKQOFKXLLWRE-UHFFFAOYSA-N
Comment: Energy1
Num peaks: 19
79.05422664 1.745087874
91.05422664 9.053924037
103.0542266 1.868744497
105.0334912 2.354693336
105.0698767 3.534957861
107.0491413 4.746525662
131.0491413 1.967178528
149.0597059 1.657400836
183.0651853 1.710584238
195.0651853 8.216471559
209.0444498 3.351679697
209.0808353 1.935554375
211.0600999 9.923828094
237.0757499 1.534593982
271.0964854 2.939344824
283.0964854 5.052459289
287.1277855 2.904827638
297.1121354 4.033541841
315.1227001 12.49823623

Name: +ve in-silico MS/MS by CFM-ID for CQNKQOFKXLLWRE-UHFFFAOYSA-N
ID: CQNKQOFKXLLWRE-UHFFFAOYSA-N
Comment: Energy2
Num peaks: 27
41.00219107 2.456277248
43.01784114 1.795397157
49.00727645 4.866557243
51.02292652 2.733832548
55.01784114 1.079780363
63.02292652 3.314457999
75.02292652 1.532321745
79.05422664 2.990840625
91.05422664 2.635453931
101.0385766 16.54720502
103.0542266 4.976744161
105.0334912 8.761253163
105.0698767 3.347488424
107.0491413 2.901797219
111.0440559 0.9322913715
119.0491413 0.8810528552
121.0647913 1.275421592
129.0334912 2.701028307
131.0491413 1.532939315
137.0233204 0.8950276152
153.0546206 2.498400041
179.0338851 2.624847145
181.0495352 1.339298309
195.0287997 1.167200674
195.0651853 1.49782237
197.0444498 1.119566116
285.1121354 1.966021595

Name: +ve in-silico MS/MS by CFM-ID for DAZJIIGIBQQBAL-WLUSSPCKSA-N
ID: DAZJIIGIBQQBAL-WLUSSPCKSA-N
Comment: Energy0
Num peaks: 20
59.01275576 1.066601481
61.02840582 1.169465364
73.02840582 1.231396197
84.04439023 1.56846525
100.0393049 6.251430061
102.0549549 6.291461475
104.070605 2.087703554
130.0498695 16.82815913
131.0338851 4.399975178
132.0655196 1.024471278
148.0604342 16.50040933
151.0401134 3.097263509
169.0506781 1.319635239
232.0815636 1.102927113
234.0772272 1.477545309
252.0877918 3.009360874
278.0870429 2.662586463
280.0827065 5.150590514
281.066722 1.082236939
298.0932711 3.518264688

Name: +ve in-silico MS/MS by CFM-ID for DAZJIIGIBQQBAL-WLUSSPCKSA-N
ID: DAZJIIGIBQQBAL-WLUSSPCKSA-N
Comment: Energy1
Num peaks: 28
41.00219107 0.7841303104
42.03382555 1.681090596
56.04947561 1.993255536
73.02840582 0.8091638885
84.04439023 6.481808108
86.0600403 3.078611768
88.03930485 0.8786773178
100.0393049 5.346379595
102.0549549 7.846890805
104.070605 5.317229359
112.0393049 1.91284903
113.0233204 1.158121747
130.0498695 9.18536459
131.0338851 1.632692621
132.0655196 0.9268341311
148.0604342 4.530362073
149.0444498 0.8999242794
151.0401134 3.176692086
169.0506781 2.369634096
232.0815636 2.480440809
234.0772272 4.428143064
235.0612427 2.290183972
236.0928772 0.7535250712
252.0877918 6.070251635
260.0764782 0.8945951165
263.0561574 0.7235126337
280.0827065 2.019071756
298.0932711 0.9250440538

Name: +ve in-silico MS/MS by CFM-ID for DAZJIIGIBQQBAL-WLUSSPCKSA-N
ID: DAZJIIGIBQQBAL-WLUSSPCKSA-N
Comment: Energy2
Num peaks: 24
41.00219107 1.010793805
42.03382555 1.716936305
43.01784114 1.349945892
45.0334912 4.572670992
56.04947561 2.286350547
56.99710569 2.26271013
59.01275576 4.700929991
61.02840582 1.982907219
63.04405588 2.258027475
71.01275576 2.326094016
73.02840582 3.419385893
75.04405588 1.302820026
84.04439023 1.389292739
88.03930485 1.324382457
100.0393049 21.79983875
102.0549549 9.225910918
104.070605 2.219209618
130.0498695 4.729449337
131.0338851 1.264686805
133.0295487 1.265651676
134.0811697 1.090961558
148.0604342 4.350319222
151.0401134 1.705769236
234.0772272 1.416203236

Name: +ve in-silico MS/MS by CFM-ID for PYVFWTPEBMRKSR-UHFFFAOYSA-N
ID: PYVFWTPEBMRKSR-UHFFFAOYSA-N
Comment: Energy0
Num peaks: 6
181.0760247 11.26950149
221.1073248 5.719598153
223.0865894 0.9095722157
239.1178895 80.11358952
254.1287886 0.1236297449
298.1008596 0.7344869012

Name: +ve in-silico MS/MS by CFM-ID for PYVFWTPEBMRKSR-UHFFFAOYSA-N
ID: PYVFWTPEBMRKSR-UHFFFAOYSA-N
Comment: Energy1
Num peaks: 6
181.0760247 20.44049113
208.0756904 1.200060782
212.1069905 1.506210219
221.1073248 8.347848957
239.1178895 61.33754996
271.0899605 0.749545519

Name: +ve in-silico MS/MS by CFM-ID for PYVFWTPEBMRKSR-UHFFFAOYSA-N
ID: PYVFWTPEBMRKSR-UHFFFAOYSA-N
Comment: Energy2
Num peaks: 9
173.0960915 5.102053467
181.0760247 16.84546357
188.1069905 2.586133588
208.0756904 3.901362087
210.0913404 7.566624348
212.1069905 3.84097617
221.1073248 21.35064919
223.0865894 8.726737121
239.1178895 10.71914996

Name: +ve in-silico MS/MS by CFM-ID for IOOWNWLVCOUUEX-WPRPVWTQSA-N
ID: IOOWNWLVCOUUEX-WPRPVWTQSA-N
Comment: Energy0
Num peaks: 16
97.01064758 1.477002944
114.0720853 0.769462804
125.0055622 5.137181579
142.0321113 2.664919949
154.067 1.013714865
156.08265 9.827589404
157.0666656 2.283144789
174.0932147 5.564387854
236.054721 1.613630907
236.0739761 0.7602263857
238.0703711 2.755623263
252.0688907 0.8751927467
252.0860212 1.340866828
262.0703711 5.093301853
280.0809358 26.45526075
298.0915005 12.52160069

Name: +ve in-silico MS/MS by CFM-ID for IOOWNWLVCOUUEX-WPRPVWTQSA-N
ID: IOOWNWLVCOUUEX-WPRPVWTQSA-N
Comment: Energy1
Num peaks: 31
71.01275576 1.29489385
73.02840582 0.7176468914
85.02840582 1.208069721
97.01064758 3.30682388
97.04553625 1.71438311
99.04405588 0.7352297616
103.0389705 0.8873556098
106.9949975 1.566694827
111.0611863 2.212037095
114.0720853 0.892361423
115.0389705 0.9073474242
125.0055622 8.623445658
128.0877354 1.024079452
129.0546206 1.668976972
139.0561009 5.318500998
142.0321113 1.334888952
146.0811697 4.19464879
156.08265 4.53747196
157.0666656 5.110425261
174.0932147 1.149969069
178.0321113 1.251825138
180.0477614 1.342369965
182.0634114 0.9043524901
224.0739761 1.215978158
238.0703711 0.7043480202
250.0532407 2.720108475
252.0688907 6.243876638
262.0703711 1.286981228
268.0638053 1.981890212
270.0794554 3.660837439
280.0809358 2.475663267

Name: +ve in-silico MS/MS by CFM-ID for IOOWNWLVCOUUEX-WPRPVWTQSA-N
ID: IOOWNWLVCOUUEX-WPRPVWTQSA-N
Comment: Energy2
Num peaks: 31
27.02292652 1.532498442
39.02292652 1.458536458
41.03857658 1.08592054
51.02292652 2.882896044
53.00219107 1.566925699
53.03857658 2.10589404
55.01784114 0.8430827862
57.0334912 0.8048562967
59.01275576 1.640872837
61.02840582 0.8696329103
68.99710569 1.112984756
71.01275576 5.300504714
73.02840582 1.32262136
79.01784114 0.7932685239
96.04439023 0.846028033
97.01064758 7.710757423
97.04553625 1.363719346
111.0611863 2.713936358
112.0564353 1.495233469
113.0597059 1.711455008
114.0720853 2.416988701
125.0055622 4.021047767
126.0720853 1.506746581
128.070605 1.573147782
128.0877354 1.495011062
130.086255 1.298719734
139.0561009 0.8649314512
142.0321113 1.155233312
156.08265 2.954024788
157.0666656 5.239905394
174.0932147 0.9492029317

Name: +ve in-silico MS/MS by CFM-ID for TYFJTEPDESMEHE-HNNXBMFYSA-N
ID: TYFJTEPDESMEHE-HNNXBMFYSA-N
Comment: Energy0
Num peaks: 11
107.0491413 1.641229503
121.0647913 3.43338628
179.1066561 2.689467703
207.0651853 1.568764909
269.1172208 1.712919364
271.1328709 3.009164495
283.0964854 3.101647766
285.1121354 1.029426308
287.1277855 1.247503363
297.1121354 5.373629731
315.1227001 55.29741268

Name: +ve in-silico MS/MS by CFM-ID for TYFJTEPDESMEHE-HNNXBMFYSA-N
ID: TYFJTEPDESMEHE-HNNXBMFYSA-N
Comment: Energy1
Num peaks: 31
107.0491413 2.384848582
121.0647913 7.718509599
123.0440559 3.075832895
123.0804414 0.9740779409
135.0804414 1.504191009
137.0233204 2.874139739
137.0960915 1.015953436
145.0647913 1.621273767
147.0804414 2.489948815
149.0233204 2.656577799
151.0389705 2.904696559
159.0804414 0.9417708831
161.0960915 2.233107981
163.075356 0.950815176
165.0910061 0.7542138512
167.0338851 5.571716718
179.0338851 3.133648935
179.1066561 0.9638831974
181.0495352 0.7053366609
191.0338851 0.8622365204
193.0495352 2.026270718
205.0495352 0.8868518153
207.0651853 2.259870436
269.1172208 0.9483340245
271.1328709 1.749957904
283.0964854 2.285629462
285.1121354 2.120119855
287.1277855 7.50368143
297.1121354 4.465832509
299.0914 1.081736661
315.1227001 9.536647217

Name: +ve in-silico MS/MS by CFM-ID for TYFJTEPDESMEHE-HNNXBMFYSA-N
ID: TYFJTEPDESMEHE-HNNXBMFYSA-N
Comment: Energy2
Num peaks: 31
39.02292652 1.773837946
51.02292652 1.640311477
63.02292652 1.287538356
77.03857658 1.909054132
81.0334912 1.358982962
91.05422664 2.49302498
103.0542266 1.515856359
107.0491413 5.546869222
117.0698767 1.541509883
121.0647913 4.727806809
123.0440559 4.003982254
131.0491413 1.234523908
135.0440559 1.634636542
135.0804414 1.161013298
145.0647913 1.540216271
147.0440559 2.006348262
147.0804414 1.390285325
149.0597059 2.158446941
151.0389705 1.987779627
159.0804414 2.092800817
161.0597059 1.236476851
161.0960915 1.587742209
163.075356 1.322690766
239.1066561 1.553094955
253.1223062 1.807636108
255.0651853 1.16383703
269.0808353 1.178852788
271.0964854 1.495841304
285.1121354 1.923245909
287.1277855 2.454163813
299.0914 1.751991218

Name: +ve in-silico MS/MS by CFM-ID for KUMRDPIXRZXXRO-KRWDZBQOSA-N
ID: KUMRDPIXRZXXRO-KRWDZBQOSA-N
Comment: Energy0
Num peaks: 23
43.01784114 1.703768032
45.0334912 0.6357253943
55.05422664 1.823861079
61.02840582 0.6720332819
69.06987671 0.5799244223
137.0597059 0.8462288382
141.0910061 1.718343291
207.1015708 1.621989141
233.1172208 0.7977983249
237.0910061 1.013566484
245.0444498 1.417654588
253.0859207 1.415197753
255.1015708 8.836638535
259.0600999 0.7008616495
259.0964854 0.7506764879
261.1121354 1.042426904
271.0600999 3.018047813
271.0964854 1.089187873
273.0757499 2.396056246
273.1121354 11.99361178
279.1015708 1.780405592
297.1121354 9.953832086
315.1227001 24.41203228

Name: +ve in-silico MS/MS by CFM-ID for KUMRDPIXRZXXRO-KRWDZBQOSA-N
ID: KUMRDPIXRZXXRO-KRWDZBQOSA-N
Comment: Energy1
Num peaks: 31
39.02292652 1.34675584
43.01784114 1.546261471
55.01784114 1.032378935
55.05422664 6.3973494
57.06987671 1.185756244
69.06987671 1.088424708
79.05422664 1.6223928
81.06987671 3.433408784
97.06479133 1.088540429
141.0910061 1.567969826
187.0389705 2.40927162
201.0182351 1.048839849
201.0910061 1.066625589
203.0338851 1.522247806
207.1015708 1.249454157
237.0910061 1.807061814
245.0444498 4.038287367
245.1172208 1.657332784
255.1015708 6.478558249
257.0808353 1.623626956
259.0600999 1.40957773
259.0964854 2.188864615
261.1121354 1.41866473
263.1277855 1.031770773
271.0600999 1.131659076
273.1121354 5.540584408
279.1015708 1.223351287
283.0964854 1.38807715
287.1277855 3.252154607
297.1121354 4.223751817
315.1227001 3.385191787

Name: +ve in-silico MS/MS by CFM-ID for KUMRDPIXRZXXRO-KRWDZBQOSA-N
ID: KUMRDPIXRZXXRO-KRWDZBQOSA-N
Comment: Energy2
Num peaks: 31
39.02292652 1.351633578
41.00219107 0.9919628029
43.01784114 4.170894269
51.02292652 1.203081533
53.00219107 1.158368687
53.03857658 1.077255203
55.05422664 6.394592954
57.06987671 1.640574511
73.02840582 0.9830457665
137.0597059 4.260400034
139.0389705 2.075314463
141.0910061 1.026780175
145.0647913 1.971211061
147.0804414 1.010281409
163.0389705 3.255969463
163.075356 1.20850691
165.0910061 2.196859619
177.0910061 1.089170325
187.0389705 2.411334853
191.0338851 1.049246325
193.0495352 1.288241742
201.0910061 1.254122661
203.0338851 1.56792689
217.0495352 1.273254249
219.1015708 1.815036463
231.1015708 2.396574264
245.1172208 1.539456482
255.1015708 1.159772033
271.0964854 1.866035951
273.1121354 1.109600405
299.0914 1.037678443

Name: +ve in-silico MS/MS by CFM-ID for RRVWIPPRKMQDAO-NSHDSACASA-N
ID: RRVWIPPRKMQDAO-NSHDSACASA-N
Comment: Energy0
Num peaks: 10
123.0440559 8.918422526
135.0440559 8.898451831
137.0597059 23.26302119
139.075356 2.966923136
141.0910061 1.725812194
143.1066561 1.792555102
163.075356 1.303059344
301.1070501 3.979310291
303.1227001 2.112470857
333.1332648 25.32050735

Name: +ve in-silico MS/MS by CFM-ID for RRVWIPPRKMQDAO-NSHDSACASA-N
ID: RRVWIPPRKMQDAO-NSHDSACASA-N
Comment: Energy1
Num peaks: 25
57.0334912 1.262112064
105.0334912 1.149388094
123.0440559 8.947666469
135.0440559 7.588601802
137.0597059 13.60015489
161.0597059 2.173552601
163.075356 1.827314174
167.0338851 2.508649337
169.0495352 2.039437441
171.0651853 1.504142909
181.0495352 2.036692393
183.0651853 2.341704607
195.0651853 2.029833652
197.0808353 1.304286098
207.0651853 1.164807096
209.0808353 5.202053167
211.0964854 1.374038661
225.0757499 1.431151401
227.0914 4.715892669
301.1070501 2.152048598
303.1227001 3.021545515
305.1383502 2.107788836
315.1227001 1.131008629
317.1019647 4.196574217
333.1332648 3.318080559

Name: +ve in-silico MS/MS by CFM-ID for RRVWIPPRKMQDAO-NSHDSACASA-N
ID: RRVWIPPRKMQDAO-NSHDSACASA-N
Comment: Energy2
Num peaks: 31
49.00727645 2.711296107
79.05422664 0.9970027607
95.01275576 1.132322296
95.04914126 1.358033654
97.02840582 0.9873337117
105.0334912 2.963748259
107.0491413 2.75328134
109.0647913 0.9884075467
111.0440559 1.691778979
121.0284058 3.547029144
121.0647913 1.585786398
123.0440559 4.348778239
135.0440559 1.363300332
137.0597059 8.092421843
151.0389705 2.644525121
153.0546206 1.711637123
175.075356 1.023240073
181.0495352 4.090708534
183.0651853 2.639205004
187.075356 1.938451128
189.0910061 1.188053181
207.0651853 1.181447689
211.0964854 0.9988604351
273.0757499 1.305359011
277.1070501 1.299393336
287.0914 1.126681208
289.1070501 1.623390083
303.1227001 2.584106444
305.1383502 1.160184926
315.1227001 1.83663571
317.1019647 1.925157523

Name: +ve in-silico MS/MS by CFM-ID for VCJJLNCAVAAIHH-BITZQCGMSA-N
ID: VCJJLNCAVAAIHH-BITZQCGMSA-N
Comment: Energy0
Num peaks: 31
43.01784114 1.558736022
53.03857658 1.519656818
55.05422664 1.355755429
61.02840582 1.009771211
67.05422664 1.062927191
91.05422664 0.8003978749
95.04914126 1.146779306
109.0647913 2.10095097
123.0804414 0.6461596513
149.0960915 0.7953117308
151.1117415 0.6633320715
167.1066561 0.665928212
169.0495352 0.8206550278
179.1066561 0.669189958
183.0651853 1.258443668
197.0808353 0.7619316101
215.1066561 0.8199195213
217.0859207 0.9711174828
219.1015708 1.962107029
221.1172208 0.6717225096
223.1328709 0.7486752101
231.1015708 1.471848475
233.1172208 8.516083675
239.0914 0.6473108801
241.1434356 1.660407675
247.1328709 0.7607525981
251.1277855 10.45034555
263.0914 1.055280663
265.1070501 0.7601784238
275.1277855 6.805076719
293.1383502 22.16697812

Name: +ve in-silico MS/MS by CFM-ID for VCJJLNCAVAAIHH-BITZQCGMSA-N
ID: VCJJLNCAVAAIHH-BITZQCGMSA-N
Comment: Energy1
Num peaks: 31
39.02292652 3.146455277
41.03857658 1.074292773
43.01784114 0.7938839019
51.02292652 2.103360571
53.00219107 4.787754582
53.03857658 3.506367342
55.01784114 6.861509047
55.05422664 1.258815594
57.0334912 8.444680283
67.05422664 2.410445796
69.06987671 0.7626411509
91.05422664 2.896528674
95.04914126 2.169482248
105.0334912 1.144845227
107.0491413 1.446034061
109.0647913 3.008657051
121.0647913 1.27007582
123.0804414 3.38619255
125.0597059 1.089396056
125.0960915 1.279929441
141.0546206 1.072931645
149.0960915 1.354885762
183.0651853 2.056530766
217.0859207 1.946297334
219.1015708 1.486809052
221.1172208 1.370226809
223.1328709 1.448477074
233.1172208 2.099225407
251.1277855 2.014822338
275.1277855 1.659757694
293.1383502 1.191394088

Name: +ve in-silico MS/MS by CFM-ID for VCJJLNCAVAAIHH-BITZQCGMSA-N
ID: VCJJLNCAVAAIHH-BITZQCGMSA-N
Comment: Energy2
Num peaks: 31
39.02292652 3.700513736
41.03857658 3.305252288
43.01784114 1.634534859
51.02292652 3.558902059
53.03857658 6.099410382
55.01784114 1.089487259
55.05422664 4.380694579
63.02292652 3.927342809
65.03857658 2.453400227
67.05422664 6.644417788
69.06987671 1.065506817
81.0334912 1.30456815
83.04914126 0.9958141656
91.05422664 1.091276415
93.0334912 1.848200548
95.04914126 3.403911995
105.0334912 1.135664917
107.0491413 1.254464217
109.0647913 1.511471207
125.0597059 1.310478608
127.0389705 2.003820937
131.0855268 1.285883232
133.1011768 1.00288011
135.0440559 0.9688764839
137.0597059 0.9765711664
141.0546206 1.486856208
147.0804414 2.115517602
149.0960915 1.083303548
151.1117415 1.536042277
155.0702706 0.9928138451
179.1066561 1.658550278

Name: +ve in-silico MS/MS by CFM-ID for FELRFDFRYLJEOR-INIZCTEOSA-N
ID: FELRFDFRYLJEOR-INIZCTEOSA-N
Comment: Energy0
Num peaks: 10
131.0491413 4.38170667
133.0647913 2.298731359
135.0804414 2.820172056
151.075356 1.605828773
153.0546206 3.112930615
181.0495352 7.604276977
283.0964854 4.617281862
285.1121354 1.720904627
297.1121354 7.111005798
315.1227001 45.46673257

Name: +ve in-silico MS/MS by CFM-ID for FELRFDFRYLJEOR-INIZCTEOSA-N
ID: FELRFDFRYLJEOR-INIZCTEOSA-N
Comment: Energy1
Num peaks: 21
107.0491413 1.201723452
109.0647913 1.501161858
121.0647913 8.5123672
133.0647913 1.674550221
135.0440559 1.541278051
135.0804414 2.990944385
137.0597059 4.567800819
153.0546206 1.516085609
161.0597059 1.781977682
163.075356 1.12487151
165.0546206 8.895522447
179.0338851 3.47211404
179.0702706 2.392386111
181.0495352 10.60968461
207.0651853 1.503165207
283.0964854 5.199898697
285.1121354 1.617937777
287.1277855 2.895744299
297.1121354 4.498004329
299.0914 1.228316714
315.1227001 12.10975646

Name: +ve in-silico MS/MS by CFM-ID for FELRFDFRYLJEOR-INIZCTEOSA-N
ID: FELRFDFRYLJEOR-INIZCTEOSA-N
Comment: Energy2
Num peaks: 31
49.00727645 2.073599981
51.02292652 0.9371155891
63.02292652 1.386788908
65.03857658 0.9313688622
75.02292652 4.964701052
77.03857658 1.985702858
95.01275576 3.267654736
97.02840582 2.029505206
101.0385766 1.337670126
103.0542266 5.860911343
105.0334912 1.526592619
105.0698767 1.143772966
107.0491413 4.607239308
121.0647913 2.730695116
123.0440559 1.863265298
131.0491413 6.754773971
133.0647913 1.507563402
135.0440559 2.276142841
137.0597059 2.058631737
149.0233204 1.144377904
151.0389705 1.298939235
153.0546206 1.711381502
161.0597059 1.53143918
165.0546206 3.205808365
167.0702706 0.9424021941
179.0338851 1.277911915
181.0495352 2.009100827
259.0964854 1.020200041
269.0808353 0.9309507248
271.0964854 1.387525947
285.1121354 2.228366806

Name: +ve in-silico MS/MS by CFM-ID for ANQMUIJXUXKAPB-JIDKWWQHSA-N
ID: ANQMUIJXUXKAPB-JIDKWWQHSA-N
Comment: Energy0
Num peaks: 10
43.01784114 2.18951953
217.0859207 1.882925994
219.1015708 1.758518448
221.1172208 4.62917964
233.1172208 10.90273074
247.1328709 2.120375195
249.148521 1.871131943
251.1277855 15.06978196
275.1277855 5.822170756
293.1383502 34.44047439

Name: +ve in-silico MS/MS by CFM-ID for ANQMUIJXUXKAPB-JIDKWWQHSA-N
ID: ANQMUIJXUXKAPB-JIDKWWQHSA-N
Comment: Energy1
Num peaks: 21
43.01784114 2.677905191
161.0960915 4.855921334
163.1117415 2.050007522
177.0910061 3.314565366
179.1066561 1.52814996
181.1223062 4.061368259
189.1273916 1.619774409
203.1066561 1.71292167
205.1223062 2.008487561
215.1066561 2.991712771
217.0859207 3.843087889
219.1015708 3.402183291
221.1172208 4.142337945
223.1328709 1.744445664
233.1172208 12.26111005
245.1172208 2.257412646
247.1328709 1.754141117
249.148521 1.468868654
251.1277855 7.722047371
275.1277855 8.209172578
293.1383502 6.482114835

Name: +ve in-silico MS/MS by CFM-ID for ANQMUIJXUXKAPB-JIDKWWQHSA-N
ID: ANQMUIJXUXKAPB-JIDKWWQHSA-N
Comment: Energy2
Num peaks: 21
15.02292652 2.267520405
41.00219107 2.063479405
43.01784114 7.209092558
159.0804414 6.747428066
161.0960915 5.423658885
163.1117415 3.506786505
175.075356 8.534944929
177.0910061 4.780112702
179.1066561 4.840891061
181.1223062 3.658042113
187.1117415 1.830144039
189.1273916 2.459139001
203.1066561 2.479872242
205.1223062 3.39699858
207.1379563 2.646764337
215.1066561 1.776163753
217.0859207 3.076525939
219.1015708 2.55924728
223.1328709 2.152857626
233.1172208 7.870297145
251.1277855 1.636878813

Name: +ve in-silico MS/MS by CFM-ID for ZUVKMJVHYBUAHI-CIAFIKGSSA-N
ID: ZUVKMJVHYBUAHI-CIAFIKGSSA-N
Comment: Energy0
Num peaks: 30
41.03857658 1.775943371
43.01784114 1.269262324
43.05422664 1.330762101
45.06987671 0.9563601074
55.05422664 4.21415283
57.06987671 1.805000759
59.08552677 0.7099572452
61.02840582 0.752748983
63.02292652 0.7858873613
75.02292652 2.109943699
77.03857658 1.113521024
87.02292652 2.992715765
89.03857658 1.649842864
91.05422664 1.503244619
99.02292652 0.7066278406
103.0178411 1.538859675
105.0334912 1.019469455
157.0284058 0.9485509648
159.0440559 0.927049728
177.0546206 1.022094319
229.0859207 0.8479443119
231.1015708 1.745887771
247.0964854 1.071177558
255.0863146 1.38387724
257.1019647 1.194672059
271.0964854 1.290920894
273.1121354 9.602187367
291.1227001 15.28994923
315.1227001 2.430435109
333.1332648 16.45562385

Name: +ve in-silico MS/MS by CFM-ID for ZUVKMJVHYBUAHI-CIAFIKGSSA-N
ID: ZUVKMJVHYBUAHI-CIAFIKGSSA-N
Comment: Energy1
Num peaks: 31
39.02292652 2.789978104
41.03857658 1.999388734
43.01784114 1.003933402
43.05422664 2.396804876
51.02292652 0.853822722
55.05422664 6.022471933
57.06987671 2.09501507
63.02292652 3.303845491
73.00727645 4.544639301
75.02292652 9.537122246
77.03857658 4.282388021
87.02292652 3.741667373
89.03857658 2.11427017
105.0334912 1.236245352
157.0284058 1.267893927
159.0440559 0.7338286733
183.0440559 1.101306761
187.075356 0.9275581131
191.0702706 0.8364985833
231.0651853 1.075986803
231.1015708 0.9355846849
247.0964854 1.022010356
249.1121354 2.433214993
259.0964854 0.8394589599
261.1121354 0.8912039572
269.1019647 0.9085376411
273.1121354 2.622673514
291.1227001 5.998752994
305.1019647 1.294524615
315.1227001 1.566331147
333.1332648 2.14522833

Name: +ve in-silico MS/MS by CFM-ID for ZUVKMJVHYBUAHI-CIAFIKGSSA-N
ID: ZUVKMJVHYBUAHI-CIAFIKGSSA-N
Comment: Energy2
Num peaks: 31
25.00727645 0.8111497446
39.02292652 6.61310301
41.03857658 2.201694203
43.01784114 1.507760642
43.05422664 0.9430314839
49.00727645 5.770613475
51.02292652 3.800328674
53.00219107 0.9443147321
53.03857658 1.534704088
55.05422664 2.668505009
57.06987671 2.140140734
63.02292652 2.587165441
73.00727645 1.654165082
75.02292652 4.190900977
77.03857658 1.810642121
87.02292652 8.353225605
89.03857658 6.714939625
91.05422664 2.355040372
101.0385766 0.897710953
103.0178411 1.303354339
105.0334912 1.786656367
197.0808353 0.9744522295
213.0910061 0.9510063532
231.1015708 2.574103463
247.0964854 1.212955587
271.0964854 1.627355421
281.1019647 0.8815203743
289.1070501 0.9276659136
293.1019647 0.8815203743
305.1019647 1.043037441
315.1227001 1.311957888

Name: +ve in-silico MS/MS by CFM-ID for OTZYSHCTFLTWNP-WAYWQWQTSA-N
ID: OTZYSHCTFLTWNP-WAYWQWQTSA-N
Comment: Energy0
Num peaks: 15
43.01784114 2.860335845
43.05422664 2.306557778
61.02840582 2.731381668
71.04914126 12.29433819
87.04405588 1.311131759
145.0647913 1.729719484
203.0702706 1.472031079
205.0859207 12.25668048
207.1015708 2.924858079
223.0964854 1.790373424
231.1015708 1.540837255
233.1172208 10.56628048
251.1277855 2.436490737
275.1277855 1.957507454
293.1383502 22.23369357

Name: +ve in-silico MS/MS by CFM-ID for OTZYSHCTFLTWNP-WAYWQWQTSA-N
ID: OTZYSHCTFLTWNP-WAYWQWQTSA-N
Comment: Energy1
Num peaks: 23
39.02292652 2.795898672
41.03857658 1.300304475
43.01784114 1.427951679
43.05422664 9.609002798
45.06987671 1.466902498
61.02840582 1.805286989
69.0334912 0.9112347498
71.04914126 17.11230389
83.01275576 1.334631921
99.04405588 1.434028327
145.0647913 2.443409014
147.0804414 3.326980272
163.075356 2.341093876
165.0910061 1.364929603
191.0702706 1.174597832
193.0859207 1.191450746
205.0859207 6.132075828
217.0859207 1.282767089
231.1015708 1.029803769
233.1172208 15.05151204
251.1277855 1.71995425
275.1277855 1.290638603
293.1383502 2.674001505

Name: +ve in-silico MS/MS by CFM-ID for OTZYSHCTFLTWNP-WAYWQWQTSA-N
ID: OTZYSHCTFLTWNP-WAYWQWQTSA-N
Comment: Energy2
Num peaks: 31
15.02292652 0.7171813383
25.00727645 1.025242433
27.02292652 1.046973221
39.02292652 1.313680087
41.00219107 0.6179293642
41.03857658 7.026386236
43.01784114 3.590746977
43.05422664 9.826106049
45.06987671 0.8198950848
55.01784114 5.275216346
55.05422664 1.177134152
61.02840582 1.142153056
69.0334912 2.394053673
71.04914126 18.91561507
99.04405588 0.8434744717
107.0491413 1.024294868
123.0440559 1.604185078
131.0491413 2.100359166
137.0597059 1.198573164
145.0647913 2.140644628
147.0440559 0.7015911678
147.0804414 1.325898511
149.0597059 1.824941968
161.0597059 2.133992474
163.075356 3.478374364
175.075356 0.6164068463
179.0702706 0.7360837123
191.0702706 0.8596660642
205.0859207 1.429273867
207.0651853 0.6402230426
277.1070501 0.6649814548

Name: +ve in-silico MS/MS by CFM-ID for KPWKPPYUQLHPDZ-MRGVQOGQSA-N
ID: KPWKPPYUQLHPDZ-MRGVQOGQSA-N
Comment: Energy0
Num peaks: 10
105.0334912 7.80537701
107.0491413 1.990101492
109.0647913 1.817367749
129.0334912 1.835152058
147.0440559 11.87553736
151.075356 1.999276647
169.0859207 10.19350823
187.0964854 7.286993634
315.1227001 9.343028493
333.1332648 26.2063158

Name: +ve in-silico MS/MS by CFM-ID for KPWKPPYUQLHPDZ-MRGVQOGQSA-N
ID: KPWKPPYUQLHPDZ-MRGVQOGQSA-N
Comment: Energy1
Num peaks: 20
105.0334912 10.13043193
107.0491413 3.696391813
119.0491413 4.66874927
129.0334912 3.719709461
143.0702706 0.8351533936
147.0440559 10.39756776
149.0597059 0.7073456352
151.075356 5.154934309
153.0910061 0.8102486694
157.0859207 0.7306203918
159.1015708 1.256754614
167.0702706 1.428866686
169.0859207 18.59604714
187.0964854 9.321340118
225.0757499 0.6891112002
289.1070501 0.6723434698
297.1121354 0.6456614606
303.1227001 0.6671899916
315.1227001 2.876473218
333.1332648 3.354861787

Name: +ve in-silico MS/MS by CFM-ID for KPWKPPYUQLHPDZ-MRGVQOGQSA-N
ID: KPWKPPYUQLHPDZ-MRGVQOGQSA-N
Comment: Energy2
Num peaks: 31
39.02292652 2.538727736
41.00219107 1.614457464
41.03857658 2.171400555
57.0334912 1.681613521
75.02292652 1.837934451
77.03857658 3.779647035
79.05422664 2.154652666
89.03857658 1.198152206
91.05422664 2.234129722
105.0334912 7.203045073
107.0491413 1.62532014
117.0334912 1.289288911
119.0491413 2.849956417
129.0334912 1.09136753
137.0597059 0.9965673894
139.075356 2.903970926
141.0910061 1.244240726
147.0440559 1.725163082
149.0597059 2.146938092
151.075356 4.402274128
153.0546206 1.549820922
153.0910061 2.144107336
155.0702706 2.170948831
157.0859207 1.815320966
165.0546206 0.9722054512
167.0702706 2.1437458
169.0859207 11.77535537
181.0495352 0.7723500769
187.0964854 2.582901121
301.1070501 0.8714858098
303.1227001 1.399152643

Name: +ve in-silico MS/MS by CFM-ID for OJJLNFKFRQMYMQ-JTQLQIEISA-N
ID: OJJLNFKFRQMYMQ-JTQLQIEISA-N
Comment: Energy0
Num peaks: 6
73.06479133 2.381317394
241.0495352 3.354138985
279.1015708 3.416158515
283.0964854 2.927325336
297.1121354 35.40266213
315.1227001 33.51807286

Name: +ve in-silico MS/MS by CFM-ID for OJJLNFKFRQMYMQ-JTQLQIEISA-N
ID: OJJLNFKFRQMYMQ-JTQLQIEISA-N
Comment: Energy1
Num peaks: 23
39.02292652 1.327172703
41.03857658 2.306285635
55.01784114 1.401759155
55.05422664 7.0752516
57.06987671 1.167787722
67.05422664 1.211094836
69.0334912 1.855591883
69.06987671 3.798955042
71.04914126 1.175256116
73.06479133 4.977174396
87.08044139 2.341797933
213.0546206 1.174161532
223.0389705 1.812634697
241.0495352 9.35124981
255.0651853 2.271840555
267.1015708 1.030162254
269.1172208 3.181413889
279.1015708 4.69770489
283.0964854 1.535487466
285.1121354 1.862445734
287.1277855 2.024238251
297.1121354 16.70607494
315.1227001 6.38239235

Name: +ve in-silico MS/MS by CFM-ID for OJJLNFKFRQMYMQ-JTQLQIEISA-N
ID: OJJLNFKFRQMYMQ-JTQLQIEISA-N
Comment: Energy2
Num peaks: 31
39.02292652 2.869080729
41.03857658 7.21729077
43.05422664 2.379482787
53.03857658 1.409085021
55.05422664 12.17924173
57.06987671 2.744643309
65.03857658 1.03731842
67.05422664 3.424924094
69.0334912 1.145500112
69.06987671 2.715858154
71.04914126 1.213488468
73.06479133 2.671742567
79.05422664 0.8374881765
83.08552677 1.031573428
105.0334912 0.9294632462
121.0284058 0.9920337642
137.0233204 2.075156033
149.0233204 1.227045471
203.0702706 0.8757842836
223.0389705 3.125082285
225.0546206 1.417577691
237.0546206 0.9967372604
239.0338851 1.048810972
241.0495352 4.588736522
265.0859207 1.763421443
267.1015708 0.9059708071
269.1172208 2.15085259
279.1015708 2.354137212
281.0808353 0.8392080236
297.1121354 1.360364097
299.0914 1.008311938

Name: +ve in-silico MS/MS by CFM-ID for JHCPPFWOQPOFRF-HZPDHXFCSA-N
ID: JHCPPFWOQPOFRF-HZPDHXFCSA-N
Comment: Energy0
Num peaks: 8
43.05422664 2.838978243
71.04914126 13.98502574
89.05970595 9.331062985
245.0808353 12.48859275
261.0757499 2.974676355
263.0914 2.624758802
315.1227001 6.371954281
333.1332648 30.96966713

Name: +ve in-silico MS/MS by CFM-ID for JHCPPFWOQPOFRF-HZPDHXFCSA-N
ID: JHCPPFWOQPOFRF-HZPDHXFCSA-N
Comment: Energy1
Num peaks: 26
39.02292652 2.227213221
41.03857658 1.943979962
43.05422664 12.87684705
45.06987671 1.295701507
55.01784114 0.969197446
69.0334912 1.113420985
71.04914126 16.95855088
89.05970595 1.857965373
147.0440559 2.115284059
149.0597059 0.8983983161
173.0233204 3.229782114
175.0389705 1.165561654
205.0495352 1.082416838
215.0702706 1.2641248
233.0808353 1.479153443
243.0651853 1.777074147
245.0808353 7.558228413
259.0600999 1.073230392
261.0757499 2.649801068
263.0914 3.402747274
273.1121354 1.277525931
303.1227001 1.564148432
305.1383502 2.306598879
315.1227001 3.264861011
317.1019647 1.127382399
333.1332648 4.299931994

Name: +ve in-silico MS/MS by CFM-ID for JHCPPFWOQPOFRF-HZPDHXFCSA-N
ID: JHCPPFWOQPOFRF-HZPDHXFCSA-N
Comment: Energy2
Num peaks: 24
27.02292652 0.8079960151
41.03857658 7.144411827
43.05422664 9.117808356
55.01784114 4.739614328
55.05422664 0.9470369451
57.0334912 3.488751134
59.04914126 1.341055123
69.0334912 3.652545075
71.04914126 19.55999758
73.06479133 1.940930599
87.04405588 1.317223705
89.05970595 4.240742482
101.0385766 0.7794282827
101.0597059 0.9447476626
105.0334912 0.7937077264
117.0334912 1.178340962
129.0334912 0.7925399233
159.0440559 2.926602099
173.0233204 7.668522562
175.0389705 2.85364839
203.0702706 1.215184212
205.0859207 0.9714984503
245.0808353 1.109666051
317.1019647 0.8026873297

Name: +ve in-silico MS/MS by CFM-ID for URGRYLWWOSDITP-JTQLQIEISA-N
ID: URGRYLWWOSDITP-JTQLQIEISA-N
Comment: Energy0
Num peaks: 8
43.01784114 3.51371375
253.0859207 2.342316539
255.1015708 22.97346955
273.1121354 4.496440659
283.0964854 1.495143597
285.1121354 2.307900252
297.1121354 6.796366058
315.1227001 37.30125331

Name: +ve in-silico MS/MS by CFM-ID for URGRYLWWOSDITP-JTQLQIEISA-N
ID: URGRYLWWOSDITP-JTQLQIEISA-N
Comment: Energy1
Num peaks: 25
43.01784114 1.87138708
51.02292652 1.891673847
53.03857658 1.700760439
67.05422664 2.790831542
69.06987671 1.897671361
211.075356 1.461623636
213.0546206 1.990884162
215.0702706 1.908639579
225.0910061 3.288937741
227.0702706 1.423210222
227.1066561 1.626471867
229.0859207 2.630086371
239.0702706 1.484066566
247.0600999 1.398572475
253.0859207 1.385578843
255.1015708 28.95904241
271.0600999 1.551307075
273.0757499 1.28338692
273.1121354 4.103245755
283.0964854 1.438653503
285.1121354 1.769968041
287.0914 1.1743887
297.1121354 3.987970014
299.0914 1.218143271
315.1227001 6.170075914

Name: +ve in-silico MS/MS by CFM-ID for URGRYLWWOSDITP-JTQLQIEISA-N
ID: URGRYLWWOSDITP-JTQLQIEISA-N
Comment: Energy2
Num peaks: 31
15.02292652 1.034073878
39.02292652 2.925348462
41.00219107 1.020001671
41.03857658 2.030464766
43.01784114 3.940374682
43.05422664 1.267496467
49.00727645 1.081953863
51.02292652 1.160293792
53.03857658 2.914591694
63.02292652 1.436060142
65.03857658 4.412241108
67.05422664 2.73855039
73.02840582 1.981073151
91.05422664 1.462176591
129.0334912 2.496419405
131.0491413 1.119916717
159.0804414 1.004447596
211.075356 2.780240363
213.0546206 2.285252804
215.0702706 1.260099261
223.075356 2.024989276
225.0910061 7.512764978
227.0702706 2.642233195
227.1066561 2.344567039
229.0859207 3.260898177
239.0702706 3.985751952
241.0859207 1.062618088
255.1015708 4.042131699
269.0808353 1.207250411
283.0964854 1.820927777
285.1121354 1.007343623

Name: +ve in-silico MS/MS by CFM-ID for ZPBDKGAFNCLNTD-JXMROGBWSA-N
ID: ZPBDKGAFNCLNTD-JXMROGBWSA-N
Comment: Energy0
Num peaks: 9
123.0440559 5.427779461
151.0389705 2.897352414
151.075356 3.929773692
163.075356 2.441774801
165.0546206 2.123420026
191.0702706 4.856542308
283.0964854 4.704653855
297.1121354 8.827606535
315.1227001 45.75438955

Name: +ve in-silico MS/MS by CFM-ID for ZPBDKGAFNCLNTD-JXMROGBWSA-N
ID: ZPBDKGAFNCLNTD-JXMROGBWSA-N
Comment: Energy1
Num peaks: 29
53.00219107 2.04991272
81.0334912 1.105798163
123.0440559 3.061097484
125.0597059 1.689891941
137.0597059 2.102017854
139.075356 1.605244936
147.0440559 1.423395009
149.0233204 1.85367373
151.0389705 9.299417366
151.075356 4.653545904
153.0546206 1.726665359
159.0440559 0.8353673715
161.0597059 1.111748877
163.075356 3.221186256
165.0546206 1.320866632
175.0389705 1.042945832
175.075356 0.9975359801
177.0546206 3.190432368
189.0546206 1.284285503
191.0702706 9.610587167
231.1015708 1.054518184
257.0808353 1.069708929
269.0808353 0.91097912
271.0964854 3.164275351
283.0964854 4.521560908
285.1121354 1.339332839
297.1121354 3.843756431
299.0914 1.22771642
315.1227001 10.34208699

Name: +ve in-silico MS/MS by CFM-ID for ZPBDKGAFNCLNTD-JXMROGBWSA-N
ID: ZPBDKGAFNCLNTD-JXMROGBWSA-N
Comment: Energy2
Num peaks: 31
39.02292652 1.578378315
51.02292652 1.147176428
53.00219107 2.535639298
55.01784114 2.005943967
67.01784114 2.027129931
73.00727645 2.158983165
81.0334912 2.663457603
95.04914126 2.098910852
101.0021911 1.58848489
105.0334912 1.617295678
107.0127558 2.492287392
107.0491413 2.086294958
117.0334912 1.506224945
119.0491413 1.576143893
121.0284058 2.098001683
121.0647913 1.333888961
123.0440559 5.470466528
135.0440559 1.677819003
137.0597059 1.059041862
145.0284058 1.715523846
147.0440559 3.184609375
149.0233204 1.428917344
151.0389705 2.035702057
151.075356 1.327291627
161.0597059 1.932757985
163.075356 3.576775004
269.0808353 1.655411248
271.0964854 1.883529202
283.0964854 1.926620058
285.1121354 2.529795379
299.0914 2.767741355

Name: +ve in-silico MS/MS by CFM-ID for ZUWLHVBAEWLIDQ-JTQLQIEISA-N
ID: ZUWLHVBAEWLIDQ-JTQLQIEISA-N
Comment: Energy0
Num peaks: 6
251.1277855 0.1333278046
257.1172208 0.8354861685
265.1434356 0.2144570514
275.1277855 17.41083865
277.1070501 0.610810328
293.1383502 79.82440056

Name: +ve in-silico MS/MS by CFM-ID for ZUWLHVBAEWLIDQ-JTQLQIEISA-N
ID: ZUWLHVBAEWLIDQ-JTQLQIEISA-N
Comment: Energy1
Num peaks: 6
251.1277855 1.727791759
257.1172208 3.983697966
263.1277855 2.639318402
265.1434356 4.944734111
275.1277855 23.14778564
293.1383502 51.37200754

Name: +ve in-silico MS/MS by CFM-ID for ZUWLHVBAEWLIDQ-JTQLQIEISA-N
ID: ZUWLHVBAEWLIDQ-JTQLQIEISA-N
Comment: Energy2
Num peaks: 19
189.0910061 1.852827483
205.0859207 3.429089508
205.1223062 1.6925002
207.1015708 4.133555245
217.0859207 2.014280563
223.1328709 1.631257657
229.0859207 2.942902516
231.1015708 4.481707899
233.0808353 2.021747381
233.1172208 3.291144847
243.1015708 2.998933128
245.1172208 3.332478948
247.0964854 2.804909486
247.1328709 9.272834883
249.1121354 3.78978033
257.1172208 12.82896099
259.0964854 3.725858733
265.1434356 2.487531275
275.1277855 11.5253817

Name: +ve in-silico MS/MS by CFM-ID for JLAAOYUKINRANY-INIZCTEOSA-N
ID: JLAAOYUKINRANY-INIZCTEOSA-N
Comment: Energy0
Num peaks: 11
107.0491413 2.459801866
123.0440559 3.386682015
151.0389705 7.299899422
161.0597059 4.267540264
163.075356 2.230718644
165.0910061 2.743619411
181.0859207 1.553438406
283.0964854 4.643811529
285.1121354 1.636765472
297.1121354 6.837353602
315.1227001 43.05195212

Name: +ve in-silico MS/MS by CFM-ID for JLAAOYUKINRANY-INIZCTEOSA-N
ID: JLAAOYUKINRANY-INIZCTEOSA-N
Comment: Energy1
Num peaks: 22
107.0491413 4.47537724
123.0440559 1.650438864
135.0440559 8.374720217
137.0597059 1.730072907
149.0233204 3.440789896
149.0597059 1.423310521
151.0389705 9.945442334
151.075356 8.285283635
163.075356 1.638859899
165.0546206 2.377947747
165.0910061 2.825757541
167.0702706 3.09468732
177.0546206 1.369108016
191.0702706 2.455292764
257.0808353 1.559724756
271.0964854 1.765014423
283.0964854 5.193517867
285.1121354 1.4129559
287.1277855 1.621967046
297.1121354 4.173683773
299.0914 1.352584709
315.1227001 11.02402845

Name: +ve in-silico MS/MS by CFM-ID for JLAAOYUKINRANY-INIZCTEOSA-N
ID: JLAAOYUKINRANY-INIZCTEOSA-N
Comment: Energy2
Num peaks: 31
39.02292652 1.206782965
49.00727645 2.846416421
51.02292652 1.888367133
65.03857658 1.971900219
67.01784114 1.309399461
75.02292652 2.728260831
77.03857658 2.480155852
81.0334912 2.255074668
93.0334912 1.378425758
95.04914126 1.308460072
105.0334912 2.039733961
107.0127558 1.214514705
107.0491413 4.2095016
121.0284058 1.851727143
123.0440559 3.809714494
131.0491413 1.439715548
133.0647913 4.993767169
135.0440559 4.501672412
137.0597059 4.715250524
149.0233204 1.544680033
149.0597059 1.572743369
151.0389705 1.84074776
151.075356 3.48060121
161.0597059 6.53721272
163.075356 1.509347058
165.0546206 2.802443778
167.0702706 1.099421883
259.0964854 1.579869306
283.0964854 1.529801528
285.1121354 1.230791
299.0914 2.055762889

Name: +ve in-silico MS/MS by CFM-ID for KEOFOHNLDLZSGZ-CYBMUJFWSA-N
ID: KEOFOHNLDLZSGZ-CYBMUJFWSA-N
Comment: Energy0
Num peaks: 6
101.0960915 5.553907835
215.0338851 4.586719716
233.0444498 8.766213584
301.1070501 5.049037131
315.1227001 5.595805803
333.1332648 52.02547872

Name: +ve in-silico MS/MS by CFM-ID for KEOFOHNLDLZSGZ-CYBMUJFWSA-N
ID: KEOFOHNLDLZSGZ-CYBMUJFWSA-N
Comment: Energy1
Num peaks: 18
39.02292652 2.000770881
41.03857658 4.350378015
43.05422664 6.709735846
45.06987671 9.144818477
71.08552677 2.424079965
99.08044139 1.745890573
101.0960915 13.17909661
205.0495352 3.346704895
215.0338851 1.978812056
233.0444498 5.230809579
273.1121354 1.556318251
289.1070501 1.730099038
301.1070501 4.342298873
303.1227001 1.975281602
305.1383502 6.452658734
315.1227001 2.608793453
317.1019647 2.696215285
333.1332648 8.92100484

Name: +ve in-silico MS/MS by CFM-ID for KEOFOHNLDLZSGZ-CYBMUJFWSA-N
ID: KEOFOHNLDLZSGZ-CYBMUJFWSA-N
Comment: Energy2
Num peaks: 31
15.02292652 0.8437067946
41.00219107 0.7678541843
41.03857658 2.43950664
43.05422664 1.28591664
45.06987671 1.523735285
53.00219107 1.285090719
69.06987671 2.128551398
71.08552677 1.52973541
85.06479133 2.241418459
87.08044139 1.477861502
101.0960915 3.507410047
137.0233204 1.463258067
137.0597059 1.473882802
163.0389705 2.323312975
165.0182351 1.463258067
171.0440559 3.115082116
175.0389705 1.081242048
187.0389705 3.95347954
189.0546206 1.873357297
191.0338851 8.562950695
201.0546206 0.9980186898
203.0338851 2.567049872
205.0495352 3.9729377
215.0338851 9.484413242
217.0131497 7.163367165
217.0495352 2.639000557
219.0651853 0.8120038777
223.0964854 0.7646014719
231.0287997 2.29547189
233.0444498 4.336795609
317.1019647 1.027674323

Name: +ve in-silico MS/MS by CFM-ID for YQURDSNGRPRTJQ-MPMBALMWSA-N
ID: YQURDSNGRPRTJQ-MPMBALMWSA-N
Comment: Energy0
Num peaks: 12
43.01784114 2.051438446
177.0910061 1.268382466
217.0859207 1.487060144
219.1015708 1.456691173
221.1172208 2.607800543
231.1015708 1.515187436
233.1172208 10.20365954
247.1328709 1.884226275
249.148521 1.81017009
251.1277855 14.60454409
275.1277855 9.111314011
293.1383502 32.6365911

Name: +ve in-silico MS/MS by CFM-ID for YQURDSNGRPRTJQ-MPMBALMWSA-N
ID: YQURDSNGRPRTJQ-MPMBALMWSA-N
Comment: Energy1
Num peaks: 31
43.01784114 1.937685606
95.01275576 1.379694536
133.0647913 1.551159272
159.0804414 0.9641524702
161.0960915 3.351780832
163.1117415 1.463171122
175.075356 1.086590521
177.0910061 3.572097888
179.1066561 1.080556901
181.1223062 3.218221226
189.1273916 1.193477952
195.1015708 0.9402100235
201.0910061 1.566933485
203.1066561 1.217558569
205.1223062 1.81494267
207.1379563 0.994965884
215.1066561 1.678972205
217.0859207 2.861192048
219.1015708 2.458308664
221.1172208 2.161742553
223.1328709 1.985628104
233.1172208 8.902322574
245.1172208 1.639517503
247.0964854 1.330572138
247.1328709 1.050290141
249.148521 1.168727147
251.1277855 5.889074507
265.1434356 1.863224575
275.1277855 4.676358296
277.1070501 1.088475165
293.1383502 4.931988463

Name: +ve in-silico MS/MS by CFM-ID for YQURDSNGRPRTJQ-MPMBALMWSA-N
ID: YQURDSNGRPRTJQ-MPMBALMWSA-N
Comment: Energy2
Num peaks: 31
39.02292652 1.998517805
41.03857658 4.343064034
43.01784114 2.447316248
43.05422664 0.9467399605
51.02292652 2.557860915
53.03857658 1.887708579
55.05422664 0.9860320748
65.03857658 2.337602637
67.05422664 1.353616048
69.06987671 1.97942918
79.05422664 2.063915065
109.0284058 0.9963676746
123.0804414 2.677534127
133.0647913 3.201998354
139.075356 1.071909346
159.0804414 1.958905515
161.0960915 1.477548313
163.075356 1.030440768
163.1117415 1.337978371
175.075356 2.671275442
177.0910061 2.569915933
179.1066561 1.494565643
181.1223062 1.656880733
203.1066561 1.858411505
205.1223062 1.993167863
207.1379563 1.227552879
223.1328709 1.950443486
233.1172208 4.291872406
257.1172208 1.116970978
275.1277855 1.257602979
277.1070501 1.74371292

Name: +ve in-silico MS/MS by CFM-ID for AVBDYCCRUUGQMY-SOOWXADDSA-N
ID: AVBDYCCRUUGQMY-SOOWXADDSA-N
Comment: Energy0
Num peaks: 31
39.02292652 0.6357066792
43.05422664 1.372779767
57.06987671 3.042526749
63.02292652 0.8078871713
67.05422664 1.546363145
75.02292652 2.30279216
77.03857658 1.113410833
83.04914126 1.445534618
85.06479133 10.38479412
87.02292652 3.245383615
89.03857658 1.616302016
91.05422664 1.51062653
103.0178411 1.735831652
103.075356 0.6093121322
105.0334912 1.092262765
113.0597059 0.9678985976
129.0334912 1.205459573
139.075356 0.7965022472
175.0389705 0.807377499
211.0389705 0.6645535448
213.0546206 6.837304552
215.0702706 0.5828199519
231.0651853 5.794209161
235.0600999 0.6620168362
237.0757499 1.281111783
239.0914 1.280151437
271.0600999 0.7040793703
273.0757499 1.505062346
297.1121354 3.662934558
299.0914 0.8847176931
315.1227001 19.91914985

Name: +ve in-silico MS/MS by CFM-ID for AVBDYCCRUUGQMY-SOOWXADDSA-N
ID: AVBDYCCRUUGQMY-SOOWXADDSA-N
Comment: Energy1
Num peaks: 31
39.02292652 2.050911179
41.00219107 0.654584222
41.03857658 1.239981595
43.05422664 10.31873694
45.0334912 1.697275972
45.06987671 2.875536344
49.00727645 0.6186894621
51.02292652 0.9439572186
57.06987671 5.434298329
63.02292652 3.281887721
65.03857658 0.6024561272
67.05422664 2.323145977
69.06987671 0.5821330036
73.00727645 4.654442258
75.02292652 10.18225932
77.03857658 4.206990713
83.04914126 0.8211437962
85.06479133 6.53790524
87.02292652 2.960343601
127.0178411 1.356896629
129.0334912 1.295400261
135.0804414 0.8261269159
167.0338851 0.5803813041
191.0338851 0.5569784184
213.0546206 1.408851965
231.0651853 5.611312303
271.0600999 0.7043391129
271.0964854 0.9550284132
273.0757499 0.9561226127
297.1121354 0.9818046083
315.1227001 2.140942789

Name: +ve in-silico MS/MS by CFM-ID for AVBDYCCRUUGQMY-SOOWXADDSA-N
ID: AVBDYCCRUUGQMY-SOOWXADDSA-N
Comment: Energy2
Num peaks: 31
39.02292652 6.547694902
41.03857658 5.389382476
43.05422664 2.759908743
45.06987671 0.8181006152
49.00727645 5.729632861
51.02292652 3.314604399
53.00219107 1.222661937
55.01784114 1.209284937
55.05422664 1.312811964
57.06987671 7.397714296
63.02292652 2.550639103
65.03857658 1.069824307
67.05422664 0.8307183851
73.00727645 1.733855987
75.02292652 4.415875253
77.03857658 1.598951721
85.06479133 2.870267307
87.02292652 9.539240064
89.03857658 5.412658206
91.05422664 1.584174061
101.0021911 1.075449224
103.0178411 1.878716339
105.0334912 0.7211567126
127.0178411 0.8111347972
133.0647913 0.6744801351
155.0338851 0.6915971869
167.0338851 0.703332662
179.0338851 1.454113007
191.0338851 1.454113007
297.1121354 0.8417106843
299.0914 0.8094567549

Name: +ve in-silico MS/MS by CFM-ID for YMBVLYVGHGDKHO-WHOFXGATSA-N
ID: YMBVLYVGHGDKHO-WHOFXGATSA-N
Comment: Energy0
Num peaks: 31
83.04914126 0.8899917784
91.05422664 1.117288274
93.06987671 1.061021439
95.08552677 0.9819866171
107.0491413 1.182785074
109.0647913 2.362135189
111.0804414 3.612298822
125.0597059 0.7448874465
149.0597059 0.9367557953
155.0702706 1.636748525
167.0702706 2.010549404
203.1066561 1.27966359
217.0859207 1.244918566
219.0651853 0.9657186769
219.1015708 1.019765593
221.0808353 0.8241388873
221.1172208 2.25196556
235.0964854 1.164472384
239.1277855 1.082479861
243.1015708 1.507887434
245.1172208 1.556763737
247.1328709 1.292683882
249.1121354 1.05511378
249.148521 1.229545642
257.1172208 3.66173163
261.1121354 2.970525491
263.1277855 1.247530022
265.1434356 0.8739302065
275.1277855 17.3463154
277.1070501 1.305201345
293.1383502 18.44889729

Name: +ve in-silico MS/MS by CFM-ID for YMBVLYVGHGDKHO-WHOFXGATSA-N
ID: YMBVLYVGHGDKHO-WHOFXGATSA-N
Comment: Energy1
Num peaks: 31
53.03857658 2.334330453
55.05422664 2.147157855
57.0334912 1.422822914
81.0334912 2.432051086
83.04914126 4.148402195
85.06479133 1.450729518
87.08044139 1.33621701
107.0491413 1.323875819
111.0804414 1.211291166
123.0804414 1.35569064
135.0440559 3.746554475
137.0597059 1.455455397
139.075356 1.369848293
149.0597059 1.865621169
163.075356 1.156497047
175.0389705 2.202416891
187.0389705 1.462868423
189.0546206 1.162905193
201.0546206 1.624802006
203.0702706 2.168195188
205.0495352 1.595410778
217.0859207 1.1964485
219.0651853 1.984504797
223.0964854 1.353858936
233.0808353 1.137893196
235.0964854 1.677128089
245.1172208 1.074796778
257.1172208 1.459076407
265.1434356 1.108732663
275.1277855 3.789427851
293.1383502 2.073570829

Name: +ve in-silico MS/MS by CFM-ID for YMBVLYVGHGDKHO-WHOFXGATSA-N
ID: YMBVLYVGHGDKHO-WHOFXGATSA-N
Comment: Energy2
Num peaks: 31
39.02292652 3.710748774
41.00219107 1.562004223
41.03857658 1.163982219
43.01784114 1.089737311
49.00727645 2.369675835
51.02292652 1.414533151
53.03857658 1.990335957
57.0334912 1.85591828
65.03857658 3.681820437
67.01784114 2.758475999
67.05422664 1.995844646
69.06987671 1.438202917
71.04914126 0.9911610801
71.08552677 1.356105292
81.0334912 8.567031515
83.04914126 6.919777036
85.06479133 1.635086193
91.05422664 1.278335903
93.0334912 1.52526353
93.06987671 1.242934266
95.08552677 1.329716082
105.0334912 2.299678212
107.0491413 4.563850288
109.0284058 1.164155744
109.0647913 3.034809588
111.0440559 0.9769381205
111.0804414 3.828802481
123.0804414 1.029962937
135.0440559 1.41290862
139.075356 1.680159693
149.0597059 0.8780323115

Name: +ve in-silico MS/MS by CFM-ID for CEQRNWQUBHZVDF-QCRGFSPQSA-N
ID: CEQRNWQUBHZVDF-QCRGFSPQSA-N
Comment: Energy0
Num peaks: 19
79.05422664 1.036727813
101.0385766 3.094417015
103.0542266 1.392168233
105.0698767 1.175926902
163.0389705 3.227842101
165.0546206 1.853669711
167.0702706 1.429029633
183.0651853 1.763977052
209.0444498 1.088818964
211.0600999 3.95178747
255.1015708 1.652388973
269.1172208 1.273084035
271.1328709 1.448719615
273.1121354 0.904388812
279.1015708 0.8344011021
283.0964854 0.9558596392
287.1277855 2.009005508
297.1121354 11.12802193
315.1227001 39.94998633

Name: +ve in-silico MS/MS by CFM-ID for CEQRNWQUBHZVDF-QCRGFSPQSA-N
ID: CEQRNWQUBHZVDF-QCRGFSPQSA-N
Comment: Energy1
Num peaks: 31
79.05422664 1.328547851
91.05422664 3.620012934
101.0385766 1.391702139
103.0542266 1.620639699
105.0698767 1.668577826
131.0491413 1.591703631
141.0546206 1.056975364
163.0389705 1.343177993
165.0546206 2.082434552
167.0702706 1.221839607
177.0546206 1.028278476
191.0338851 2.458207001
193.0495352 3.585767126
195.0651853 3.12684155
209.0444498 1.217095344
211.0600999 1.940817014
237.0757499 1.103916404
253.0859207 2.173860057
255.1015708 1.866648988
267.1015708 2.163014995
269.0808353 1.678968529
269.1172208 1.442645874
271.0964854 2.241730201
271.1328709 2.241631438
273.1121354 2.105024854
279.1015708 0.9577420464
283.0964854 1.531635235
285.1121354 1.151797064
287.1277855 4.56121593
297.1121354 7.369984163
315.1227001 10.42901236

Name: +ve in-silico MS/MS by CFM-ID for CEQRNWQUBHZVDF-QCRGFSPQSA-N
ID: CEQRNWQUBHZVDF-QCRGFSPQSA-N
Comment: Energy2
Num peaks: 31
39.02292652 2.139466509
45.0334912 0.9292962298
49.00727645 1.589756091
55.01784114 1.501950129
57.0334912 1.165142368
63.02292652 1.024148776
79.01784114 2.64528448
79.05422664 1.251583995
81.0334912 1.024393491
85.02840582 2.788064659
87.04405588 1.581433432
91.05422664 2.832980246
93.06987671 0.9695816832
97.02840582 1.206261679
101.0385766 13.19670053
103.0542266 1.988896922
105.0334912 1.673508107
105.0698767 2.080813247
107.0491413 1.33275234
109.0284058 1.050294401
121.0284058 1.379835712
125.0233204 1.503706579
151.0389705 1.090205667
153.0182351 1.614046458
165.0546206 1.728459263
189.0546206 1.208107593
191.0338851 1.128197044
195.0440559 0.9873674255
195.0651853 1.408646121
209.0597059 1.100767315
269.0808353 1.094627189

Name: +ve in-silico MS/MS by CFM-ID for MOJAVWXBRQURQV-GOSISDBHSA-N
ID: MOJAVWXBRQURQV-GOSISDBHSA-N
Comment: Energy0
Num peaks: 6
47.04914126 2.323724154
269.0808353 5.913844403
283.0964854 1.404214432
287.0914 6.823873125
297.1121354 3.126336603
315.1227001 69.46711424

Name: +ve in-silico MS/MS by CFM-ID for MOJAVWXBRQURQV-GOSISDBHSA-N
ID: MOJAVWXBRQURQV-GOSISDBHSA-N
Comment: Energy1
Num peaks: 13
47.04914126 7.654460092
239.0702706 3.298954869
241.0859207 8.187894047
257.0808353 2.249518081
269.0808353 19.78060339
271.0964854 2.200375013
283.0964854 2.010588773
285.1121354 3.319504864
287.0914 4.472951641
287.1277855 3.769156602
297.1121354 2.597978578
299.0914 1.949575184
315.1227001 20.09594804

Name: +ve in-silico MS/MS by CFM-ID for MOJAVWXBRQURQV-GOSISDBHSA-N
ID: MOJAVWXBRQURQV-GOSISDBHSA-N
Comment: Energy2
Num peaks: 30
29.03857658 1.369723694
47.04914126 1.455406088
55.01784114 1.282815203
59.04914126 1.321016892
147.0440559 1.005971602
185.0597059 2.373846128
195.0440559 3.341286182
197.0597059 2.811849221
199.075356 2.71934616
213.0910061 0.8840386128
225.0546206 1.603866023
227.0702706 7.895002823
229.0859207 0.9705140875
237.0546206 2.240615028
239.0702706 6.552130307
241.0495352 2.961555421
241.0859207 7.875374194
243.0651853 1.219068914
251.0702706 4.006988832
253.0495352 1.989018814
253.0859207 3.11364146
255.0651853 4.414433496
255.1015708 1.553854692
257.0808353 2.862100126
269.0808353 4.912510779
271.0600999 0.9962391039
271.0964854 2.507755704
283.0964854 1.099881532
285.1121354 1.049644644
299.0914 1.923941459

Name: +ve in-silico MS/MS by CFM-ID for XCRBPIBUMBLGCZ-UGSOOPFHSA-N
ID: XCRBPIBUMBLGCZ-UGSOOPFHSA-N
Comment: Energy0
Num peaks: 6
109.0647913 1.979357504
137.0597059 6.457975195
153.0546206 26.12664268
283.0964854 5.200006755
285.1121354 2.127865947
315.1227001 42.57076593

Name: +ve in-silico MS/MS by CFM-ID for XCRBPIBUMBLGCZ-UGSOOPFHSA-N
ID: XCRBPIBUMBLGCZ-UGSOOPFHSA-N
Comment: Energy1
Num peaks: 16
107.0491413 2.061470163
123.0440559 5.364304652
137.0597059 5.280576383
153.0546206 16.46457729
161.0597059 3.428850063
167.0702706 2.09983931
177.0546206 1.82976589
179.0702706 2.596054635
257.0808353 1.356104536
271.0964854 2.008266989
283.0964854 6.786321378
285.1121354 3.417070875
287.1277855 1.253211077
297.1121354 2.525575046
299.0914 4.879830612
315.1227001 18.65811755

Name: +ve in-silico MS/MS by CFM-ID for XCRBPIBUMBLGCZ-UGSOOPFHSA-N
ID: XCRBPIBUMBLGCZ-UGSOOPFHSA-N
Comment: Energy2
Num peaks: 29
15.02292652 1.034621554
39.02292652 1.104557462
49.00727645 3.252006909
51.02292652 4.110973023
53.00219107 1.288850122
65.03857658 3.770518752
67.01784114 1.150308888
69.0334912 5.522890257
81.0334912 2.083782291
85.02840582 3.780532489
93.0334912 1.666433745
95.01275576 2.007373163
95.04914126 1.89191572
97.02840582 7.23723848
107.0491413 2.937687498
109.0647913 1.77908154
111.0440559 2.131215601
123.0440559 6.737278175
125.0597059 3.31657492
137.0233204 2.399189215
137.0597059 7.549057354
139.0389705 1.791320259
139.075356 1.051252143
147.0440559 1.369504237
153.0546206 5.319829256
257.0808353 0.9096663351
271.0964854 0.9409596023
283.0964854 0.8668068437
285.1121354 1.207491959

Name: +ve in-silico MS/MS by CFM-ID for ZUVKMJVHYBUAHI-NUCVVDDOSA-N
ID: ZUVKMJVHYBUAHI-NUCVVDDOSA-N
Comment: Energy0
Num peaks: 30
41.03857658 1.775943371
43.01784114 1.269262324
43.05422664 1.330762101
45.06987671 0.9563601074
55.05422664 4.21415283
57.06987671 1.805000759
59.08552677 0.7099572452
61.02840582 0.752748983
63.02292652 0.7858873613
75.02292652 2.109943699
77.03857658 1.113521024
87.02292652 2.992715765
89.03857658 1.649842864
91.05422664 1.503244619
99.02292652 0.7066278406
103.0178411 1.538859675
105.0334912 1.019469455
157.0284058 0.9485509648
159.0440559 0.927049728
177.0546206 1.022094319
229.0859207 0.8479443119
231.1015708 1.745887771
247.0964854 1.071177558
255.0863146 1.38387724
257.1019647 1.194672059
271.0964854 1.290920894
273.1121354 9.602187367
291.1227001 15.28994923
315.1227001 2.430435109
333.1332648 16.45562385

Name: +ve in-silico MS/MS by CFM-ID for ZUVKMJVHYBUAHI-NUCVVDDOSA-N
ID: ZUVKMJVHYBUAHI-NUCVVDDOSA-N
Comment: Energy1
Num peaks: 31
39.02292652 2.789978104
41.03857658 1.999388734
43.01784114 1.003933402
43.05422664 2.396804876
51.02292652 0.853822722
55.05422664 6.022471933
57.06987671 2.09501507
63.02292652 3.303845491
73.00727645 4.544639301
75.02292652 9.537122246
77.03857658 4.282388021
87.02292652 3.741667373
89.03857658 2.11427017
105.0334912 1.236245352
157.0284058 1.267893927
159.0440559 0.7338286733
183.0440559 1.101306761
187.075356 0.9275581131
191.0702706 0.8364985833
231.0651853 1.075986803
231.1015708 0.9355846849
247.0964854 1.022010356
249.1121354 2.433214993
259.0964854 0.8394589599
261.1121354 0.8912039572
269.1019647 0.9085376411
273.1121354 2.622673514
291.1227001 5.998752994
305.1019647 1.294524615
315.1227001 1.566331147
333.1332648 2.14522833

Name: +ve in-silico MS/MS by CFM-ID for ZUVKMJVHYBUAHI-NUCVVDDOSA-N
ID: ZUVKMJVHYBUAHI-NUCVVDDOSA-N
Comment: Energy2
Num peaks: 31
25.00727645 0.8111497446
39.02292652 6.61310301
41.03857658 2.201694203
43.01784114 1.507760642
43.05422664 0.9430314839
49.00727645 5.770613475
51.02292652 3.800328674
53.00219107 0.9443147321
53.03857658 1.534704088
55.05422664 2.668505009
57.06987671 2.140140734
63.02292652 2.587165441
73.00727645 1.654165082
75.02292652 4.190900977
77.03857658 1.810642121
87.02292652 8.353225605
89.03857658 6.714939625
91.05422664 2.355040372
101.0385766 0.897710953
103.0178411 1.303354339
105.0334912 1.786656367
197.0808353 0.9744522295
213.0910061 0.9510063532
231.1015708 2.574103463
247.0964854 1.212955587
271.0964854 1.627355421
281.1019647 0.8815203743
289.1070501 0.9276659136
293.1019647 0.8815203743
305.1019647 1.043037441
315.1227001 1.311957888

Name: +ve in-silico MS/MS by CFM-ID for KRQMXQZQIPIILU-BDAKNGLRSA-N
ID: KRQMXQZQIPIILU-BDAKNGLRSA-N
Comment: Energy0
Num peaks: 10
53.03857658 4.439165012
55.05422664 2.344072039
57.06987671 2.854389783
101.0597059 1.49756512
249.0757499 2.96065912
277.0706646 6.954656536
301.1070501 6.242375119
303.1227001 2.031327919
315.1227001 8.129708556
333.1332648 43.96337072

Name: +ve in-silico MS/MS by CFM-ID for KRQMXQZQIPIILU-BDAKNGLRSA-N
ID: KRQMXQZQIPIILU-BDAKNGLRSA-N
Comment: Energy1
Num peaks: 25
53.03857658 1.125434491
55.01784114 1.446860658
55.05422664 1.916129497
57.0334912 1.279527331
57.06987671 3.430488475
71.04914126 1.263325925
83.04914126 2.983936123
99.04405588 3.269031916
101.0597059 8.876529634
245.0444498 1.199215984
249.0757499 1.656209905
259.0600999 4.241564544
261.0757499 3.803344074
275.0550145 2.911714687
275.0914 1.685050152
277.0706646 7.892053982
277.1070501 1.111933519
287.0914 1.105571429
289.1070501 3.36769757
301.1070501 5.410391542
303.1227001 1.725260912
305.1383502 2.143888481
315.1227001 4.45356583
317.1019647 2.072584298
333.1332648 10.45978886

Name: +ve in-silico MS/MS by CFM-ID for KRQMXQZQIPIILU-BDAKNGLRSA-N
ID: KRQMXQZQIPIILU-BDAKNGLRSA-N
Comment: Energy2
Num peaks: 31
25.00727645 1.579161784
29.03857658 1.289932212
41.03857658 1.517669421
43.01784114 1.461967145
45.0334912 1.405419528
51.02292652 1.345485474
53.03857658 12.27161388
55.01784114 3.645736116
55.05422664 2.702056308
57.0334912 3.096485197
57.06987671 1.823132126
71.04914126 3.896578484
73.06479133 1.066068314
79.01784114 1.340004832
81.0334912 4.261417874
83.04914126 3.211553593
99.04405588 4.098254606
153.0546206 1.075221077
219.0651853 1.729403952
245.0444498 1.817755515
249.0757499 1.817235305
261.0757499 1.103575429
263.0914 1.166080779
273.0757499 1.168074912
275.0914 1.476585641
277.1070501 1.842018897
283.1176147 1.081999021
287.0914 1.350160717
303.1227001 1.795112055
315.1227001 1.113565964
317.1019647 1.392278017

Name: +ve in-silico MS/MS by CFM-ID for BJKLRKFULSVNGY-CQSZACIVSA-N
ID: BJKLRKFULSVNGY-CQSZACIVSA-N
Comment: Energy0
Num peaks: 6
189.0546206 22.6282843
191.0702706 6.182036558
235.0964854 2.315102654
261.1121354 2.106315568
275.1277855 17.49027535
293.1383502 29.53328103

Name: +ve in-silico MS/MS by CFM-ID for BJKLRKFULSVNGY-CQSZACIVSA-N
ID: BJKLRKFULSVNGY-CQSZACIVSA-N
Comment: Energy1
Num peaks: 22
73.06479133 1.285351072
85.06479133 4.413879224
87.08044139 1.958652806
97.06479133 0.9587037828
99.08044139 4.9557171
101.0960915 1.1463241
103.075356 10.67798622
105.0910061 1.805737591
115.075356 1.213789398
117.0910061 4.137386379
175.0389705 4.192441269
177.0546206 2.654047384
189.0546206 8.108771897
191.0702706 1.558813185
243.1015708 2.349753717
245.1172208 2.193245055
247.1328709 1.909801772
257.1172208 2.647061314
261.1121354 2.04863474
265.1434356 3.362579634
275.1277855 8.999440496
293.1383502 7.95236943

Name: +ve in-silico MS/MS by CFM-ID for BJKLRKFULSVNGY-CQSZACIVSA-N
ID: BJKLRKFULSVNGY-CQSZACIVSA-N
Comment: Energy2
Num peaks: 31
39.02292652 1.506829643
41.03857658 1.059986755
57.0334912 1.901019689
59.04914126 1.569730753
85.06479133 2.14922142
87.08044139 1.804451778
99.08044139 0.9163695679
101.0960915 0.9257566694
103.075356 0.8921374427
121.0284058 1.633728773
121.0647913 1.321762836
133.0284058 5.777320359
135.0440559 2.142008934
145.0284058 2.493305734
145.0647913 5.450415678
147.0440559 1.204620744
147.0804414 0.9157818443
149.0597059 4.327902461
159.0440559 8.336303166
161.0597059 3.889335656
163.0389705 1.440414267
173.0233204 3.249082401
173.0597059 1.90640245
175.0389705 5.778802843
189.0546206 9.318811884
191.0702706 2.821685507
215.0702706 0.9981301465
243.1015708 1.260823378
245.1172208 1.091627053
257.1172208 0.8859464413
259.0964854 1.159972005

Name: +ve in-silico MS/MS by CFM-ID for YGXXWCLUCUEPDE-UHFFFAOYSA-N
ID: YGXXWCLUCUEPDE-UHFFFAOYSA-N
Comment: Energy0
Num peaks: 6
137.0597059 1.935755157
283.0964854 7.542090981
285.1121354 2.098808901
297.1121354 3.399581819
299.0914 1.940862574
315.1227001 67.89578297

Name: +ve in-silico MS/MS by CFM-ID for YGXXWCLUCUEPDE-UHFFFAOYSA-N
ID: YGXXWCLUCUEPDE-UHFFFAOYSA-N
Comment: Energy1
Num peaks: 18
135.0440559 1.597289523
137.0597059 3.501913903
139.075356 1.994107613
167.0702706 1.071224362
177.0546206 3.745708602
243.0651853 1.175032989
255.0651853 1.192118056
257.0808353 2.543828308
259.0964854 1.26012388
261.1121354 1.995640805
269.0808353 1.027914869
271.0964854 1.944036211
283.0964854 10.18625447
285.1121354 3.056473084
287.1277855 2.985140772
297.1121354 4.670230648
299.0914 4.072201622
315.1227001 32.13100035

Name: +ve in-silico MS/MS by CFM-ID for YGXXWCLUCUEPDE-UHFFFAOYSA-N
ID: YGXXWCLUCUEPDE-UHFFFAOYSA-N
Comment: Energy2
Num peaks: 31
55.01784114 1.109779586
57.0334912 1.284780835
81.0334912 1.115327772
105.0334912 3.688340839
107.0127558 2.36685388
107.0491413 2.329688306
121.0284058 2.247309062
121.0647913 1.981435304
123.0440559 2.784359895
131.0491413 1.264983371
135.0440559 3.960403644
137.0597059 3.50935797
147.0440559 1.444586057
149.0597059 4.631040018
151.0389705 2.40367905
159.0440559 1.745275298
163.0389705 1.283410596
165.0546206 1.780087152
171.0440559 1.452828537
177.0546206 1.215994926
201.0546206 2.364704997
203.0702706 2.072779451
227.0702706 1.378282117
257.0808353 1.439608258
259.0964854 1.918987977
269.0808353 2.569714329
271.0964854 1.166886779
283.0964854 1.406654841
285.1121354 1.11885438
297.1121354 1.641355529
299.0914 2.712355179

Name: +ve in-silico MS/MS by CFM-ID for KNPCPDRRJCEGQP-ATRFMESASA-N
ID: KNPCPDRRJCEGQP-ATRFMESASA-N
Comment: Energy0
Num peaks: 6
85.02840582 2.870243274
215.1066561 3.329387646
243.1015708 4.805322695
261.1121354 8.258530621
275.1277855 34.33529576
293.1383502 29.1291066

Name: +ve in-silico MS/MS by CFM-ID for KNPCPDRRJCEGQP-ATRFMESASA-N
ID: KNPCPDRRJCEGQP-ATRFMESASA-N
Comment: Energy1
Num peaks: 15
85.02840582 3.950053012
189.0910061 5.905759432
191.1066561 4.235858587
203.0702706 4.080460016
205.0859207 4.533924014
207.1015708 4.133855473
209.1172208 2.472749818
215.1066561 5.784917283
233.1172208 3.903642007
243.1015708 4.527020991
245.1172208 2.26998515
257.1172208 4.488515708
261.1121354 4.972467753
275.1277855 16.48624607
293.1383502 9.855722785

Name: +ve in-silico MS/MS by CFM-ID for KNPCPDRRJCEGQP-ATRFMESASA-N
ID: KNPCPDRRJCEGQP-ATRFMESASA-N
Comment: Energy2
Num peaks: 13
25.00727645 4.512581207
27.02292652 1.701328101
53.00219107 1.834870518
55.01784114 3.924341642
213.0910061 7.633584519
215.1066561 27.99091881
217.0859207 3.017302181
217.1223062 6.807375048
233.1172208 5.390890381
243.1015708 9.379804945
245.1172208 5.157136007
247.1328709 1.782267359
261.1121354 1.977550592

Name: +ve in-silico MS/MS by CFM-ID for JILKBZSAOHQOQD-UHFFFAOYSA-N
ID: JILKBZSAOHQOQD-UHFFFAOYSA-N
Comment: Energy0
Num peaks: 6
283.0964854 6.113758464
285.1121354 2.516979266
287.1277855 0.6259311669
297.1121354 0.8453089197
299.0914 1.74266039
315.1227001 85.10429038

Name: +ve in-silico MS/MS by CFM-ID for JILKBZSAOHQOQD-UHFFFAOYSA-N
ID: JILKBZSAOHQOQD-UHFFFAOYSA-N
Comment: Energy1
Num peaks: 9
227.0702706 2.000667153
241.0859207 2.226102013
255.1015708 1.778941866
271.0964854 9.234676798
283.0964854 10.63967532
285.1121354 5.569471382
287.1277855 4.216915621
299.0914 2.598865864
315.1227001 43.10401616

Name: +ve in-silico MS/MS by CFM-ID for JILKBZSAOHQOQD-UHFFFAOYSA-N
ID: JILKBZSAOHQOQD-UHFFFAOYSA-N
Comment: Energy2
Num peaks: 24
155.0491413 3.055982734
157.0647913 3.261631297
173.0597059 3.804549733
185.0597059 3.382450731
187.075356 1.32408135
197.0597059 6.136251222
199.075356 5.105806495
211.075356 2.624330904
213.0910061 2.666642533
215.0702706 2.282293806
227.0702706 4.401309648
229.0859207 5.016327825
239.0702706 2.112785617
241.0859207 6.442711845
243.1015708 1.628427733
253.0859207 2.563959351
255.0651853 2.28009512
267.0651853 2.161202845
269.0808353 8.343106802
271.0964854 3.404326704
283.0600999 2.524177427
283.0964854 2.039223256
287.1277855 1.611296688
299.0914 2.231017517

Name: +ve in-silico MS/MS by CFM-ID for NXIOMVOFGLOKLL-DLRYPOKFSA-N
ID: NXIOMVOFGLOKLL-DLRYPOKFSA-N
Comment: Energy0
Num peaks: 6
19.01784114 0.2551874613
291.1227001 0.1995527679
297.1121354 2.285189362
315.1227001 22.58222099
317.1019647 0.5727922163
333.1332648 73.12870124

Name: +ve in-silico MS/MS by CFM-ID for NXIOMVOFGLOKLL-DLRYPOKFSA-N
ID: NXIOMVOFGLOKLL-DLRYPOKFSA-N
Comment: Energy1
Num peaks: 6
287.1277855 1.690468058
297.1121354 8.056624204
303.1227001 1.699420087
305.1383502 3.530652255
315.1227001 33.05077639
333.1332648 43.38876555

Name: +ve in-silico MS/MS by CFM-ID for NXIOMVOFGLOKLL-DLRYPOKFSA-N
ID: NXIOMVOFGLOKLL-DLRYPOKFSA-N
Comment: Energy2
Num peaks: 11
269.0808353 2.669415873
271.0964854 5.64858929
273.0757499 3.002930176
273.1121354 5.272866947
285.1121354 3.284604171
287.0914 4.341832999
287.1277855 8.602036536
289.1070501 3.141667535
297.1121354 25.32885861
299.0914 5.125500105
315.1227001 15.59049176

Name: +ve in-silico MS/MS by CFM-ID for AIEBVACSHFUVDU-DTWKUNHWSA-N
ID: AIEBVACSHFUVDU-DTWKUNHWSA-N
Comment: Energy0
Num peaks: 11
273.0757499 1.846915308
287.0914 5.304844096
289.0706646 1.592431254
289.1070501 2.045727505
291.0863146 3.746839171
297.1121354 1.676037582
301.1070501 4.294315509
303.1227001 1.645393249
305.1019647 1.862302481
315.1227001 13.82231021
333.1332648 43.5914285

Name: +ve in-silico MS/MS by CFM-ID for AIEBVACSHFUVDU-DTWKUNHWSA-N
ID: AIEBVACSHFUVDU-DTWKUNHWSA-N
Comment: Energy1
Num peaks: 24
41.03857658 1.176249253
57.0334912 1.147503056
97.02840582 1.533461358
109.0284058 1.07377565
111.0440559 4.212338066
135.0440559 1.564226452
137.0597059 1.526258148
139.075356 2.422721945
195.0651853 7.30474628
263.0914 1.099634146
271.0600999 1.22715043
273.0757499 4.134474093
275.0914 3.376839164
277.1070501 1.750678948
285.0757499 4.057450432
287.0914 12.02198722
289.0706646 2.0480196
289.1070501 5.172858183
291.0863146 3.08806268
303.0863146 5.476829359
305.1019647 10.12609823
305.1383502 1.324809805
315.1227001 1.977554562
333.1332648 2.105085052

Name: +ve in-silico MS/MS by CFM-ID for AIEBVACSHFUVDU-DTWKUNHWSA-N
ID: AIEBVACSHFUVDU-DTWKUNHWSA-N
Comment: Energy2
Num peaks: 31
39.02292652 10.8654704
41.03857658 3.056865291
45.0334912 1.702211772
51.02292652 3.446453196
53.03857658 1.837617054
57.0334912 2.178246315
59.04914126 2.019709323
63.02292652 1.10799581
65.03857658 1.01697508
67.01784114 1.920909034
83.04914126 1.210311404
93.0334912 2.185670641
165.0546206 0.8167906846
195.0651853 1.393815613
231.0651853 0.7935665307
233.0444498 0.7623057864
233.0808353 1.102223763
235.0600999 0.7749146568
245.0808353 0.7732748583
257.0808353 4.440910002
269.0808353 1.738954638
271.0964854 1.920378691
273.0757499 7.200609981
273.1121354 1.116225821
275.0914 2.483055712
287.0914 2.078259605
289.1070501 1.744278204
297.1121354 1.322918268
301.1070501 1.755925542
303.1227001 2.302073824
317.1019647 1.232350715

Name: +ve in-silico MS/MS by CFM-ID for VRCXJKSBSNVDFC-ZDUSSCGKSA-N
ID: VRCXJKSBSNVDFC-ZDUSSCGKSA-N
Comment: Energy0
Num peaks: 9
73.06479133 2.719265389
103.075356 2.801066447
175.0389705 4.099448662
189.0546206 17.88472647
191.0702706 2.682213439
243.1015708 1.889181692
261.1121354 4.011427013
275.1277855 10.24518581
293.1383502 34.35183291

Name: +ve in-silico MS/MS by CFM-ID for VRCXJKSBSNVDFC-ZDUSSCGKSA-N
ID: VRCXJKSBSNVDFC-ZDUSSCGKSA-N
Comment: Energy1
Num peaks: 22
33.0334912 1.365240608
71.04914126 1.474237734
73.06479133 3.879529609
75.08044139 2.915995611
85.06479133 1.397419674
87.08044139 3.219498811
99.08044139 3.408928859
101.0597059 1.926177221
103.075356 9.61001578
115.075356 1.796291066
117.0910061 7.992002339
145.0647913 1.545222259
159.0440559 1.589165369
161.0597059 1.715103371
189.0546206 21.01058163
191.0702706 2.341837609
243.1015708 1.405960739
247.1328709 1.442606232
261.1121354 1.808710426
265.1434356 1.97165246
275.1277855 3.115049814
293.1383502 3.782455072

Name: +ve in-silico MS/MS by CFM-ID for VRCXJKSBSNVDFC-ZDUSSCGKSA-N
ID: VRCXJKSBSNVDFC-ZDUSSCGKSA-N
Comment: Energy2
Num peaks: 31
15.02292652 1.202478592
33.0334912 1.101792776
41.03857658 0.9730906748
43.05422664 0.9658823845
55.01784114 1.026574907
57.0334912 2.691380207
59.04914126 3.78687603
69.0334912 1.050689745
71.04914126 5.130050847
73.06479133 6.568547478
75.08044139 2.429444316
103.075356 1.091134928
119.0127558 3.749058693
121.0284058 6.469100494
131.0491413 0.8298949696
133.0284058 2.817745698
135.0440559 1.408015805
143.0127558 1.203731988
145.0284058 1.206035053
145.0647913 4.408955116
147.0440559 0.9557808704
149.0597059 2.730109816
159.0440559 5.887671813
161.0597059 2.648501924
173.0233204 2.276287776
173.0597059 1.183568541
175.0389705 3.81608819
189.0546206 5.660893115
191.0702706 1.025096883
201.0546206 1.415041704
203.0702706 1.027395469

Name: +ve in-silico MS/MS by CFM-ID for BZYOCVKVXZEFJW-AWEZNQCLSA-N
ID: BZYOCVKVXZEFJW-AWEZNQCLSA-N
Comment: Energy0
Num peaks: 13
107.0491413 1.3108677
109.0647913 1.129689318
131.0491413 4.189668518
133.0647913 2.214898192
135.0804414 2.732204755
151.075356 1.544276381
153.0546206 2.945643682
179.0338851 1.339612004
179.0702706 1.134403338
181.0495352 7.110223082
283.0964854 2.531498812
297.1121354 9.047739561
315.1227001 43.07753834

Name: +ve in-silico MS/MS by CFM-ID for BZYOCVKVXZEFJW-AWEZNQCLSA-N
ID: BZYOCVKVXZEFJW-AWEZNQCLSA-N
Comment: Energy1
Num peaks: 26
107.0491413 1.327195932
109.0647913 1.366331688
121.0647913 7.905539537
123.0804414 0.9811732976
133.0647913 1.483058364
135.0440559 3.0556144
135.0804414 2.696964559
137.0597059 3.979786772
153.0546206 1.377145782
161.0233204 3.071375537
161.0597059 1.53712241
163.0389705 6.784953702
163.075356 1.092440391
165.0546206 6.154591851
179.0338851 2.562930136
179.0702706 1.937141283
181.0495352 8.459897546
195.0651853 0.9086824975
207.0651853 1.134973732
257.0808353 1.147564573
283.0964854 1.699000537
285.1121354 1.126018684
287.1277855 2.8841775
289.1070501 0.9120113601
297.1121354 5.317908131
315.1227001 9.93003436

Name: +ve in-silico MS/MS by CFM-ID for BZYOCVKVXZEFJW-AWEZNQCLSA-N
ID: BZYOCVKVXZEFJW-AWEZNQCLSA-N
Comment: Energy2
Num peaks: 31
49.00727645 1.62900848
53.03857658 1.045481705
63.02292652 1.183096315
75.02292652 3.111170894
77.03857658 1.288491312
93.0334912 2.131331519
103.0542266 4.625120501
105.0334912 1.833984427
105.0698767 1.047820219
107.0127558 1.771815022
107.0491413 4.895444807
109.0284058 1.637409098
121.0647913 2.668071414
131.0491413 3.625969606
133.0284058 2.1900754
133.0647913 1.301503278
135.0440559 4.763643436
137.0597059 1.603661222
139.075356 1.151978638
153.0546206 1.8692762
159.0440559 1.390046853
161.0233204 1.496983948
163.0389705 2.784124615
165.0546206 2.093904585
167.0702706 1.150841684
175.0389705 1.883258765
177.0546206 1.388641811
181.0495352 1.267029718
255.0651853 1.159775783
297.1121354 1.066628319
299.0914 1.327829653

Name: +ve in-silico MS/MS by CFM-ID for NXQMCAOPTPLPRL-UHFFFAOYSA-N
ID: NXQMCAOPTPLPRL-UHFFFAOYSA-N
Comment: Energy0
Num peaks: 6
105.0334912 18.34893695
123.0440559 9.188256599
149.0597059 1.826666043
191.0702706 2.161319297
193.0859207 15.6124474
315.1227001 38.18275854

Name: +ve in-silico MS/MS by CFM-ID for NXQMCAOPTPLPRL-UHFFFAOYSA-N
ID: NXQMCAOPTPLPRL-UHFFFAOYSA-N
Comment: Energy1
Num peaks: 8
47.04914126 2.108985047
105.0334912 35.51876045
123.0440559 2.811420286
149.0597059 4.606432022
167.0702706 3.748322197
193.0859207 16.75952189
297.1121354 1.789547416
315.1227001 12.74318561

Name: +ve in-silico MS/MS by CFM-ID for NXQMCAOPTPLPRL-UHFFFAOYSA-N
ID: NXQMCAOPTPLPRL-UHFFFAOYSA-N
Comment: Energy2
Num peaks: 16
39.02292652 0.8280482475
45.0334912 3.168132671
49.00727645 5.111053189
51.02292652 5.496712352
63.02292652 4.658882872
65.03857658 0.9557760793
79.01784114 0.9369907328
79.05422664 5.686073356
91.05422664 1.079862351
105.0334912 36.79554644
107.0491413 4.139569051
123.0440559 6.388116761
139.075356 0.9568434586
149.0597059 1.932786267
153.0910061 1.193703382
169.0859207 1.043675211

Name: +ve in-silico MS/MS by CFM-ID for HZNOPHJJEOODFA-CQSZACIVSA-N
ID: HZNOPHJJEOODFA-CQSZACIVSA-N
Comment: Energy0
Num peaks: 10
101.0385766 3.805772758
103.0542266 2.003276901
105.0698767 2.49013304
183.0651853 1.740604208
193.0495352 1.634511395
211.0600999 4.260292121
279.1015708 2.996106295
283.0964854 1.805599593
297.1121354 30.85332916
315.1227001 28.61694905

Name: +ve in-silico MS/MS by CFM-ID for HZNOPHJJEOODFA-CQSZACIVSA-N
ID: HZNOPHJJEOODFA-CQSZACIVSA-N
Comment: Energy1
Num peaks: 25
79.05422664 1.32801704
91.05422664 7.439855104
93.06987671 0.9877599042
103.0542266 1.421682783
105.0334912 1.236244942
105.0698767 2.631391159
107.0491413 2.723077159
131.0491413 1.428123598
149.0597059 1.23267594
165.0546206 1.411354967
177.0546206 2.9594277
191.0338851 3.147001594
191.0702706 1.029101712
193.0495352 7.225621831
193.0859207 1.070313146
195.0651853 4.026586904
209.0444498 1.153868768
211.0600999 3.788573258
265.0859207 1.178090807
269.1172208 1.606645588
279.1015708 5.265910829
283.0964854 1.135909537
287.1277855 1.482280556
297.1121354 17.59780047
315.1227001 6.050356525

Name: +ve in-silico MS/MS by CFM-ID for HZNOPHJJEOODFA-CQSZACIVSA-N
ID: HZNOPHJJEOODFA-CQSZACIVSA-N
Comment: Energy2
Num peaks: 31
49.00727645 2.058770144
51.02292652 1.011692527
63.02292652 0.982153605
75.02292652 1.28001414
79.05422664 1.727817744
91.05422664 3.11168126
93.06987671 2.419819076
95.08552677 1.129427275
101.0385766 12.82885073
103.0542266 3.339237305
105.0334912 2.206761557
105.0698767 4.048624745
107.0491413 1.366107713
113.0597059 0.9911470654
123.0440559 1.020239573
129.0334912 1.105130466
139.0389705 1.114104574
149.0597059 1.688463647
151.075356 1.03911029
163.0389705 1.332482929
165.0546206 3.958805687
173.0597059 0.9319335007
177.0546206 1.480396514
179.0338851 1.313757619
189.0546206 0.8979371727
191.0338851 1.843478314
191.0702706 1.653032522
193.0495352 4.058434906
193.0859207 0.953067645
195.0651853 1.879078404
279.1015708 1.012200308

Name: +ve in-silico MS/MS by CFM-ID for FPRYATYNTXXMLP-KPKJPENVSA-N
ID: FPRYATYNTXXMLP-KPKJPENVSA-N
Comment: Energy0
Num peaks: 13
57.0334912 1.482470197
59.04914126 3.472005194
67.05422664 1.590008299
85.06479133 4.085340104
105.0334912 5.45170539
191.0702706 2.010524797
209.0808353 2.076804168
231.0651853 3.353704792
237.0757499 1.860952265
279.1015708 2.396153298
283.0964854 2.090489419
297.1121354 26.45939725
315.1227001 24.99531752

Name: +ve in-silico MS/MS by CFM-ID for FPRYATYNTXXMLP-KPKJPENVSA-N
ID: FPRYATYNTXXMLP-KPKJPENVSA-N
Comment: Energy1
Num peaks: 23
39.02292652 3.774111286
41.03857658 1.323047543
43.05422664 1.333163262
53.03857658 1.474858848
55.01784114 3.794751554
57.0334912 4.013023016
59.04914126 1.568539371
61.06479133 1.880351767
65.03857658 1.026347285
67.05422664 6.128934705
85.06479133 6.609890922
105.0334912 10.61516159
179.0338851 1.189144023
219.0651853 3.213333144
231.0651853 4.647484534
237.0546206 1.28199955
237.0757499 2.330280378
255.0651853 4.826576499
257.0808353 1.972887999
259.0964854 1.704442165
279.1015708 3.024524717
297.1121354 9.916412012
315.1227001 2.919849661

Name: +ve in-silico MS/MS by CFM-ID for FPRYATYNTXXMLP-KPKJPENVSA-N
ID: FPRYATYNTXXMLP-KPKJPENVSA-N
Comment: Energy2
Num peaks: 31
39.02292652 5.147687123
41.03857658 3.19516116
49.00727645 2.403301098
51.02292652 2.035028627
53.03857658 5.753916142
55.01784114 1.014760311
55.05422664 3.390671428
57.0334912 1.507253556
59.04914126 0.915165687
63.02292652 1.935341378
65.03857658 1.310695684
67.05422664 2.636016923
69.0334912 1.401686736
71.04914126 3.996787934
79.05422664 1.030134444
85.06479133 2.538392126
105.0334912 10.79663744
107.0491413 0.9318392111
137.0233204 1.300130487
153.0182351 3.319114565
177.0546206 3.565177441
189.0546206 1.166196924
191.0702706 3.053177183
193.0859207 1.271912931
197.0597059 0.9103452139
203.0338851 1.026086136
205.0495352 3.037984502
213.0546206 0.9002041753
217.0495352 1.746961483
219.0651853 1.287080018
231.0651853 1.602156972

Name: +ve in-silico MS/MS by CFM-ID for AZEASYGWRLHADI-ZDUSSCGKSA-N
ID: AZEASYGWRLHADI-ZDUSSCGKSA-N
Comment: Energy0
Num peaks: 14
43.01784114 1.777403215
43.05422664 2.634333604
69.0334912 1.265306991
71.04914126 12.84773058
145.0647913 1.289459173
161.0597059 1.239253184
163.075356 2.021507487
203.0702706 1.613971681
205.0859207 9.453959718
223.0964854 2.101765603
233.1172208 7.205774042
251.1277855 10.26364749
275.1277855 2.079228411
293.1383502 25.29913226

Name: +ve in-silico MS/MS by CFM-ID for AZEASYGWRLHADI-ZDUSSCGKSA-N
ID: AZEASYGWRLHADI-ZDUSSCGKSA-N
Comment: Energy1
Num peaks: 22
39.02292652 2.677627635
41.03857658 1.435351021
43.01784114 1.711804309
43.05422664 13.68728966
45.06987671 1.617429272
55.01784114 1.285318953
71.04914126 17.13121927
99.04405588 1.175881543
145.0647913 1.49003833
147.0804414 1.590456184
163.075356 3.241653622
179.0702706 0.9504345133
181.0859207 0.986754792
193.0859207 1.491483803
203.0702706 0.9568827238
205.0859207 6.586329429
223.0964854 1.196481513
233.1172208 8.576227137
251.1277855 5.509567675
275.1277855 1.617221388
277.1070501 1.200445936
293.1383502 3.957702336

Name: +ve in-silico MS/MS by CFM-ID for AZEASYGWRLHADI-ZDUSSCGKSA-N
ID: AZEASYGWRLHADI-ZDUSSCGKSA-N
Comment: Energy2
Num peaks: 28
25.00727645 1.015665026
27.02292652 1.061431795
39.02292652 1.277580563
41.03857658 7.399508627
43.01784114 2.555365169
43.05422664 10.23463236
45.06987671 0.9191225308
55.01784114 5.388734226
55.05422664 1.066739191
69.0334912 2.345455714
71.04914126 17.03900151
99.04405588 0.8921638234
107.0491413 1.279679846
123.0440559 1.369658317
145.0647913 2.721525371
147.0804414 1.219612121
149.0597059 0.7626507305
151.075356 0.7979527701
159.0440559 0.7324890151
161.0597059 3.771630224
163.075356 7.009224585
177.0546206 0.7943469178
179.0702706 3.370373335
181.0859207 0.7618480345
191.0702706 0.8902177864
193.0859207 1.354432583
205.0859207 1.210685832
277.1070501 0.8049505502

Name: +ve in-silico MS/MS by CFM-ID for AWYMRTKEVGBNRW-UHFFFAOYSA-N
ID: AWYMRTKEVGBNRW-UHFFFAOYSA-N
Comment: Energy0
Num peaks: 6
137.0597059 3.950121192
165.0546206 8.05018779
167.0702706 5.792122464
195.0651853 4.892776193
301.1070501 9.810481902
333.1332648 57.4523309

Name: +ve in-silico MS/MS by CFM-ID for AWYMRTKEVGBNRW-UHFFFAOYSA-N
ID: AWYMRTKEVGBNRW-UHFFFAOYSA-N
Comment: Energy1
Num peaks: 6
137.0597059 6.240584244
165.0546206 20.64837067
167.0702706 3.718997987
195.0651853 21.28183047
301.1070501 9.278097888
333.1332648 18.8616848

Name: +ve in-silico MS/MS by CFM-ID for AWYMRTKEVGBNRW-UHFFFAOYSA-N
ID: AWYMRTKEVGBNRW-UHFFFAOYSA-N
Comment: Energy2
Num peaks: 16
55.01784114 2.651163198
81.0334912 2.259010058
107.0491413 3.169369745
109.0284058 3.136326082
111.0440559 7.562815148
113.0597059 2.39304696
123.0440559 1.571366353
135.0440559 3.801235046
137.0597059 14.18869333
151.0389705 1.487110104
153.0546206 3.348703809
165.0546206 17.34892533
167.0702706 5.798514873
179.0338851 2.168979745
181.0495352 2.06054275
195.0651853 7.466719007

Name: +ve in-silico MS/MS by CFM-ID for AQOVEYNSQFBSQX-STMBSLSDSA-N
ID: AQOVEYNSQFBSQX-STMBSLSDSA-N
Comment: Energy0
Num peaks: 15
53.03857658 0.7584986049
81.0334912 0.7875348058
97.02840582 1.256193017
99.04405588 10.62551521
117.0546206 1.783290228
137.0597059 1.575092787
143.0702706 1.066061137
151.075356 2.554760633
153.0910061 0.8326303894
175.075356 2.07542329
177.0910061 15.22659273
261.1121354 1.322622587
265.1070501 0.9005788987
275.1277855 18.74413183
293.1383502 20.90273997

Name: +ve in-silico MS/MS by CFM-ID for AQOVEYNSQFBSQX-STMBSLSDSA-N
ID: AQOVEYNSQFBSQX-STMBSLSDSA-N
Comment: Energy1
Num peaks: 29
25.00727645 1.944160225
27.02292652 3.417830996
29.03857658 1.054208282
31.05422664 0.582259954
39.02292652 1.875970985
41.03857658 1.127578919
51.02292652 0.6394536669
53.03857658 2.828398799
55.05422664 0.586286136
71.04914126 1.314255315
81.0334912 1.345199358
83.04914126 0.9447149417
97.02840582 0.5827355049
99.04405588 8.316584921
101.0597059 0.590265988
121.0284058 0.5766522796
133.0647913 1.463444792
137.0597059 2.589011351
147.0804414 2.141770114
149.0960915 0.7632234704
151.075356 1.550610539
161.0597059 1.127714466
175.075356 1.921264175
177.0910061 29.99629045
195.1015708 0.7423185515
249.1121354 1.109311152
257.1172208 0.6222598951
275.1277855 5.913323391
293.1383502 2.563096086

Name: +ve in-silico MS/MS by CFM-ID for AQOVEYNSQFBSQX-STMBSLSDSA-N
ID: AQOVEYNSQFBSQX-STMBSLSDSA-N
Comment: Energy2
Num peaks: 31
25.00727645 2.816598843
27.02292652 1.709616944
29.03857658 1.115638072
39.02292652 3.063469077
41.03857658 2.063551334
51.02292652 1.079111814
53.03857658 5.383823342
55.05422664 1.508619417
65.03857658 1.661734585
67.01784114 1.50120485
69.0334912 1.386709008
71.04914126 4.168584578
79.01784114 0.9233846213
81.0334912 2.73167788
83.01275576 1.36401402
83.04914126 1.774298411
91.05422664 0.9335016946
95.01275576 0.8718751391
97.02840582 1.071967919
99.04405588 11.98293577
121.0647913 1.012960424
135.0440559 0.9863427088
137.0597059 3.090011957
147.0440559 0.9080620916
147.0804414 1.361691616
151.075356 2.027393505
161.0597059 1.751207307
163.075356 2.22550056
177.0910061 4.242355487
183.1379563 0.9525898508
245.1172208 1.153417814

Name: +ve in-silico MS/MS by CFM-ID for HTVPTLVEDCCJOB-AYBUMKCRSA-N
ID: HTVPTLVEDCCJOB-AYBUMKCRSA-N
Comment: Energy0
Num peaks: 6
293.1019647 0.2976270967
297.1121354 0.3979995429
307.1176147 0.1030388189
315.1227001 9.588415004
317.1019647 0.3304563365
333.1332648 88.26909768

Name: +ve in-silico MS/MS by CFM-ID for HTVPTLVEDCCJOB-AYBUMKCRSA-N
ID: HTVPTLVEDCCJOB-AYBUMKCRSA-N
Comment: Energy1
Num peaks: 6
267.1227001 0.8156497195
297.1121354 1.373904812
307.1176147 0.8415811805
315.1227001 14.31679167
317.1019647 1.563045294
333.1332648 69.68760854

Name: +ve in-silico MS/MS by CFM-ID for HTVPTLVEDCCJOB-AYBUMKCRSA-N
ID: HTVPTLVEDCCJOB-AYBUMKCRSA-N
Comment: Energy2
Num peaks: 22
39.02292652 5.505234238
41.00219107 1.813643175
41.03857658 5.371941555
45.06987671 1.510278906
49.00727645 1.081258715
51.02292652 1.03716208
53.00219107 4.0943295
55.01784114 1.428626401
55.05422664 1.31307393
65.00219107 3.581239976
269.0808353 2.127817821
271.0964854 3.61456029
273.1121354 2.721865642
283.0964854 1.473843976
287.1277855 5.264779393
289.1070501 1.986670259
297.1121354 14.00045678
299.0914 4.607277387
305.1383502 1.1117433
315.1227001 11.6682983
317.1019647 2.092203052
333.1332648 2.863795451

Name: +ve in-silico MS/MS by CFM-ID for NAZILJHSHDTNTQ-QMMMGPOBSA-N
ID: NAZILJHSHDTNTQ-QMMMGPOBSA-N
Comment: Energy0
Num peaks: 9
123.0440559 3.617997435
130.0498695 1.380361572
151.0389705 12.02990233
234.0760843 4.866074646
236.0917343 1.597597548
252.086649 12.36896885
262.0709989 5.009483608
280.0815636 17.45803345
298.0921283 22.34477823

Name: +ve in-silico MS/MS by CFM-ID for NAZILJHSHDTNTQ-QMMMGPOBSA-N
ID: NAZILJHSHDTNTQ-QMMMGPOBSA-N
Comment: Energy1
Num peaks: 25
73.02840582 1.058656286
85.02840582 1.798610869
100.0393049 0.9184198058
102.0549549 2.521852836
119.0127558 0.9821305311
121.0284058 1.486687601
123.0440559 7.693451194
130.0498695 0.973683821
131.0338851 0.9713929133
151.0389705 20.53856806
168.0655196 1.313207831
192.0655196 1.377135133
206.0811697 3.911390133
220.0604342 0.9811951265
222.0760843 1.075719637
224.0917343 1.598356375
234.0760843 4.43012094
236.0917343 2.343785081
238.0709989 1.144814168
250.0709989 1.251995104
252.086649 11.90179679
254.102299 0.9054059521
262.0709989 1.618049225
280.0815636 4.442047292
298.0921283 3.184788469

Name: +ve in-silico MS/MS by CFM-ID for NAZILJHSHDTNTQ-QMMMGPOBSA-N
ID: NAZILJHSHDTNTQ-QMMMGPOBSA-N
Comment: Energy2
Num peaks: 31
15.02292652 1.372435557
27.02292652 1.077730938
41.00219107 1.327701176
43.01784114 0.8572957083
49.00727645 1.362428211
51.02292652 2.760177357
53.03857658 0.9282989126
55.01784114 1.05356454
59.01275576 0.9211962952
68.99710569 1.218863645
71.01275576 0.943574028
79.01784114 4.805503646
81.0334912 1.581299049
85.02840582 3.031204628
93.0334912 1.459911419
95.04914126 2.577264737
97.02840582 3.155737197
99.04405588 1.024323639
100.0393049 1.477822906
102.0549549 1.296087244
107.0127558 1.231242085
109.0284058 3.339014492
121.0284058 3.062984322
123.0440559 13.62959464
125.0597059 0.8882223205
135.0076704 1.886443264
135.0440559 0.8827659486
149.0233204 1.39887386
151.0389705 11.33390778
192.0655196 1.074151535
206.0811697 2.390551983

Name: +ve in-silico MS/MS by CFM-ID for PBWGVJJXWOVHFM-LLVKDONJSA-N
ID: PBWGVJJXWOVHFM-LLVKDONJSA-N
Comment: Energy0
Num peaks: 8
105.0334912 1.946913448
121.0284058 10.22878478
123.0440559 25.73367526
125.0597059 3.539989349
183.0651853 2.739567932
301.1070501 4.163837264
303.1227001 2.086015199
333.1332648 29.60934789

Name: +ve in-silico MS/MS by CFM-ID for PBWGVJJXWOVHFM-LLVKDONJSA-N
ID: PBWGVJJXWOVHFM-LLVKDONJSA-N
Comment: Energy1
Num peaks: 21
95.04914126 1.34615792
105.0334912 2.611319172
121.0284058 11.30208703
123.0440559 18.43916333
135.0440559 1.540670761
147.0440559 3.39842879
149.0597059 5.55491512
151.075356 1.358778342
195.0651853 2.539457658
197.0808353 2.725233411
209.0808353 1.741290365
211.0964854 1.313453921
223.0964854 1.541263327
239.0914 2.418459626
289.1070501 1.465048766
301.1070501 2.667045088
303.1227001 3.133503325
305.1383502 2.49014704
315.1227001 1.669716804
317.1019647 5.52462721
333.1332648 5.417777326

Name: +ve in-silico MS/MS by CFM-ID for PBWGVJJXWOVHFM-LLVKDONJSA-N
ID: PBWGVJJXWOVHFM-LLVKDONJSA-N
Comment: Energy2
Num peaks: 31
55.01784114 1.280889028
57.0334912 3.630006447
77.03857658 0.8967016287
79.01784114 1.174638441
79.05422664 2.154502824
93.0334912 1.748873745
95.04914126 1.957789286
105.0334912 4.896099493
107.0127558 0.8965562499
107.0491413 3.007503184
109.0284058 1.178965917
109.0647913 1.012092832
111.0440559 1.239419885
119.0491413 0.9544928203
121.0284058 3.247670735
123.0440559 13.97859536
137.0597059 1.574169361
165.0546206 3.643981457
167.0702706 2.314969269
179.0702706 2.520713677
181.0495352 0.9435174175
183.0651853 2.138433464
195.0651853 3.571168241
209.0808353 1.657646112
287.0914 0.9474045731
289.1070501 0.8994500631
301.1070501 1.368740332
303.1227001 2.172838
305.1383502 1.302377135
315.1227001 0.8811982091
317.1019647 1.384736932

Name: +ve in-silico MS/MS by CFM-ID for RVQKTCMSRMXNIH-UYERYTMHSA-N
ID: RVQKTCMSRMXNIH-UYERYTMHSA-N
Comment: Energy0
Num peaks: 10
203.1066561 2.67603467
221.1172208 2.812466038
231.1015708 2.825645501
247.1328709 2.152727559
249.1121354 2.817263156
249.148521 1.784606093
257.1172208 1.578667756
261.1121354 1.865939768
275.1277855 28.96559334
293.1383502 33.59676855

Name: +ve in-silico MS/MS by CFM-ID for RVQKTCMSRMXNIH-UYERYTMHSA-N
ID: RVQKTCMSRMXNIH-UYERYTMHSA-N
Comment: Energy1
Num peaks: 16
201.0910061 4.187481345
203.1066561 11.7833551
205.1223062 3.637257936
217.0859207 4.967060682
219.1015708 2.870626491
221.1172208 2.670552469
227.1066561 3.058185145
229.1223062 2.297391893
231.1379563 2.916069696
245.1172208 2.432099299
247.1328709 2.741060553
249.148521 2.353685742
257.1172208 2.418778107
265.1434356 2.31899705
275.1277855 20.98698605
293.1383502 10.17160024

Name: +ve in-silico MS/MS by CFM-ID for RVQKTCMSRMXNIH-UYERYTMHSA-N
ID: RVQKTCMSRMXNIH-UYERYTMHSA-N
Comment: Energy2
Num peaks: 26
159.0804414 3.088330918
161.0960915 2.997709236
163.1117415 1.453494091
175.075356 2.319786057
177.0910061 1.983956519
179.1066561 1.705679843
187.075356 2.576136053
189.0910061 3.233582574
191.1066561 4.183391925
201.0910061 6.437525666
203.1066561 4.281236962
205.1223062 5.953583588
215.1066561 3.667221592
217.0859207 2.651309524
217.1223062 3.21877042
219.1015708 2.532001913
221.1172208 3.12488244
229.0859207 1.878031813
231.1015708 8.62574928
231.1379563 2.803383631
243.1015708 1.45922862
245.1172208 2.416801819
247.1328709 2.7001557
257.1172208 1.980513973
259.0964854 1.226605788
275.1277855 2.086684525

Name: +ve in-silico MS/MS by CFM-ID for USUXUAARCAGAFF-HNNXBMFYSA-N
ID: USUXUAARCAGAFF-HNNXBMFYSA-N
Comment: Energy0
Num peaks: 7
107.0491413 3.062332442
121.0647913 3.245554784
193.0495352 3.3693747
271.1328709 2.789735518
283.0964854 9.158120587
285.1121354 2.801590869
315.1227001 55.70835185

Name: +ve in-silico MS/MS by CFM-ID for USUXUAARCAGAFF-HNNXBMFYSA-N
ID: USUXUAARCAGAFF-HNNXBMFYSA-N
Comment: Energy1
Num peaks: 20
107.0491413 5.871471336
109.0647913 1.805049307
121.0647913 3.53086249
131.0491413 2.107125775
133.0647913 1.890077335
137.0597059 2.696539704
139.075356 1.141482499
163.0389705 2.460816303
165.0546206 4.769418878
181.0495352 1.367197502
193.0495352 21.51951651
207.0651853 2.540152636
257.0808353 1.055719439
271.1328709 1.770734228
283.0964854 6.537856518
285.1121354 1.163163597
287.1277855 3.563640504
297.1121354 2.207730593
299.0914 1.547991748
315.1227001 11.46684043

Name: +ve in-silico MS/MS by CFM-ID for USUXUAARCAGAFF-HNNXBMFYSA-N
ID: USUXUAARCAGAFF-HNNXBMFYSA-N
Comment: Energy2
Num peaks: 31
49.00727645 0.966347438
51.02292652 1.164461641
55.01784114 0.8904075736
63.02292652 2.319642998
65.03857658 1.398540274
75.02292652 1.300099666
77.03857658 1.321434011
81.0334912 1.630374413
91.05422664 1.803914684
103.0542266 2.283841769
105.0334912 0.8929745758
107.0491413 4.36287709
121.0647913 3.353957206
123.0440559 1.563174176
131.0491413 1.474418237
135.0804414 0.835758443
137.0233204 2.936277935
137.0597059 4.39192562
139.0389705 3.166899102
151.075356 1.331423349
155.0491413 2.511910565
163.0389705 9.410593649
165.0546206 5.409520906
177.0546206 1.20006416
179.0338851 3.095144453
193.0495352 7.32559921
201.0546206 1.327833377
237.0910061 1.383662208
239.1066561 3.007058004
257.0808353 1.24832788
259.0964854 0.9720056304

Name: +ve in-silico MS/MS by CFM-ID for AZEASYGWRLHADI-CYBMUJFWSA-N
ID: AZEASYGWRLHADI-CYBMUJFWSA-N
Comment: Energy0
Num peaks: 14
43.01784114 1.777403215
43.05422664 2.634333604
69.0334912 1.265306991
71.04914126 12.84773058
145.0647913 1.289459173
161.0597059 1.239253184
163.075356 2.021507487
203.0702706 1.613971681
205.0859207 9.453959718
223.0964854 2.101765603
233.1172208 7.205774042
251.1277855 10.26364749
275.1277855 2.079228411
293.1383502 25.29913226

Name: +ve in-silico MS/MS by CFM-ID for AZEASYGWRLHADI-CYBMUJFWSA-N
ID: AZEASYGWRLHADI-CYBMUJFWSA-N
Comment: Energy1
Num peaks: 22
39.02292652 2.677627635
41.03857658 1.435351021
43.01784114 1.711804309
43.05422664 13.68728966
45.06987671 1.617429272
55.01784114 1.285318953
71.04914126 17.13121927
99.04405588 1.175881543
145.0647913 1.49003833
147.0804414 1.590456184
163.075356 3.241653622
179.0702706 0.9504345133
181.0859207 0.986754792
193.0859207 1.491483803
203.0702706 0.9568827238
205.0859207 6.586329429
223.0964854 1.196481513
233.1172208 8.576227137
251.1277855 5.509567675
275.1277855 1.617221388
277.1070501 1.200445936
293.1383502 3.957702336

Name: +ve in-silico MS/MS by CFM-ID for AZEASYGWRLHADI-CYBMUJFWSA-N
ID: AZEASYGWRLHADI-CYBMUJFWSA-N
Comment: Energy2
Num peaks: 28
25.00727645 1.015665026
27.02292652 1.061431795
39.02292652 1.277580563
41.03857658 7.399508627
43.01784114 2.555365169
43.05422664 10.23463236
45.06987671 0.9191225308
55.01784114 5.388734226
55.05422664 1.066739191
69.0334912 2.345455714
71.04914126 17.03900151
99.04405588 0.8921638234
107.0491413 1.279679846
123.0440559 1.369658317
145.0647913 2.721525371
147.0804414 1.219612121
149.0597059 0.7626507305
151.075356 0.7979527701
159.0440559 0.7324890151
161.0597059 3.771630224
163.075356 7.009224585
177.0546206 0.7943469178
179.0702706 3.370373335
181.0859207 0.7618480345
191.0702706 0.8902177864
193.0859207 1.354432583
205.0859207 1.210685832
277.1070501 0.8049505502

Name: +ve in-silico MS/MS by CFM-ID for ZCFXYBGXLYJRGC-UHFFFAOYSA-N
ID: ZCFXYBGXLYJRGC-UHFFFAOYSA-N
Comment: Energy0
Num peaks: 6
55.05422664 1.226308555
73.06479133 4.882427711
205.0859207 1.141008099
243.0651853 8.351772401
297.1121354 10.70651557
315.1227001 63.55029041

Name: +ve in-silico MS/MS by CFM-ID for ZCFXYBGXLYJRGC-UHFFFAOYSA-N
ID: ZCFXYBGXLYJRGC-UHFFFAOYSA-N
Comment: Energy1
Num peaks: 9
41.03857658 1.662176801
55.05422664 10.1015885
71.04914126 3.74580549
73.06479133 13.84790621
215.0702706 2.691266313
243.0651853 18.01575581
297.1121354 16.25197525
299.0914 1.493985797
315.1227001 12.55645514

Name: +ve in-silico MS/MS by CFM-ID for ZCFXYBGXLYJRGC-UHFFFAOYSA-N
ID: ZCFXYBGXLYJRGC-UHFFFAOYSA-N
Comment: Energy2
Num peaks: 31
39.02292652 1.369709029
41.03857658 1.814537909
43.05422664 1.113988527
55.05422664 9.376046576
57.0334912 1.034889685
67.01784114 0.9399815923
69.0334912 1.254392374
71.04914126 2.502014743
73.06479133 3.113757629
81.0334912 1.019729617
91.01784114 1.232218511
105.0334912 3.321758092
107.0491413 1.181918503
159.0440559 1.192747661
173.0597059 1.991276932
175.075356 1.480703369
189.0546206 1.416505859
199.0389705 3.030512437
201.0546206 4.484963845
205.0859207 1.599878946
213.0546206 1.82791161
215.0702706 5.288021226
227.0338851 1.009349239
227.0702706 2.771374112
229.0859207 1.17556775
243.0651853 8.830673738
269.1172208 0.9429285381
271.0964854 1.149801631
281.0808353 1.062177028
297.1121354 3.148824332
299.0914 0.9940580388

Name: +ve in-silico MS/MS by CFM-ID for ZUVKMJVHYBUAHI-YVCHRHLWSA-N
ID: ZUVKMJVHYBUAHI-YVCHRHLWSA-N
Comment: Energy0
Num peaks: 30
41.03857658 1.775943371
43.01784114 1.269262324
43.05422664 1.330762101
45.06987671 0.9563601074
55.05422664 4.21415283
57.06987671 1.805000759
59.08552677 0.7099572452
61.02840582 0.752748983
63.02292652 0.7858873613
75.02292652 2.109943699
77.03857658 1.113521024
87.02292652 2.992715765
89.03857658 1.649842864
91.05422664 1.503244619
99.02292652 0.7066278406
103.0178411 1.538859675
105.0334912 1.019469455
157.0284058 0.9485509648
159.0440559 0.927049728
177.0546206 1.022094319
229.0859207 0.8479443119
231.1015708 1.745887771
247.0964854 1.071177558
255.0863146 1.38387724
257.1019647 1.194672059
271.0964854 1.290920894
273.1121354 9.602187367
291.1227001 15.28994923
315.1227001 2.430435109
333.1332648 16.45562385

Name: +ve in-silico MS/MS by CFM-ID for ZUVKMJVHYBUAHI-YVCHRHLWSA-N
ID: ZUVKMJVHYBUAHI-YVCHRHLWSA-N
Comment: Energy1
Num peaks: 31
39.02292652 2.789978104
41.03857658 1.999388734
43.01784114 1.003933402
43.05422664 2.396804876
51.02292652 0.853822722
55.05422664 6.022471933
57.06987671 2.09501507
63.02292652 3.303845491
73.00727645 4.544639301
75.02292652 9.537122246
77.03857658 4.282388021
87.02292652 3.741667373
89.03857658 2.11427017
105.0334912 1.236245352
157.0284058 1.267893927
159.0440559 0.7338286733
183.0440559 1.101306761
187.075356 0.9275581131
191.0702706 0.8364985833
231.0651853 1.075986803
231.1015708 0.9355846849
247.0964854 1.022010356
249.1121354 2.433214993
259.0964854 0.8394589599
261.1121354 0.8912039572
269.1019647 0.9085376411
273.1121354 2.622673514
291.1227001 5.998752994
305.1019647 1.294524615
315.1227001 1.566331147
333.1332648 2.14522833

Name: +ve in-silico MS/MS by CFM-ID for ZUVKMJVHYBUAHI-YVCHRHLWSA-N
ID: ZUVKMJVHYBUAHI-YVCHRHLWSA-N
Comment: Energy2
Num peaks: 31
25.00727645 0.8111497446
39.02292652 6.61310301
41.03857658 2.201694203
43.01784114 1.507760642
43.05422664 0.9430314839
49.00727645 5.770613475
51.02292652 3.800328674
53.00219107 0.9443147321
53.03857658 1.534704088
55.05422664 2.668505009
57.06987671 2.140140734
63.02292652 2.587165441
73.00727645 1.654165082
75.02292652 4.190900977
77.03857658 1.810642121
87.02292652 8.353225605
89.03857658 6.714939625
91.05422664 2.355040372
101.0385766 0.897710953
103.0178411 1.303354339
105.0334912 1.786656367
197.0808353 0.9744522295
213.0910061 0.9510063532
231.1015708 2.574103463
247.0964854 1.212955587
271.0964854 1.627355421
281.1019647 0.8815203743
289.1070501 0.9276659136
293.1019647 0.8815203743
305.1019647 1.043037441
315.1227001 1.311957888

Name: +ve in-silico MS/MS by CFM-ID for DAAVAQORZATFQC-UONOGXRCSA-N
ID: DAAVAQORZATFQC-UONOGXRCSA-N
Comment: Energy0
Num peaks: 14
101.0385766 5.744595694
103.0542266 3.552828029
105.0698767 2.687331229
107.0855268 1.097000846
115.0542266 1.526085791
121.0647913 1.781948555
133.0647913 1.124599023
193.0495352 1.676308867
209.0444498 0.9360795625
211.0600999 2.108018861
279.1015708 2.61985407
283.0964854 1.355279857
297.1121354 29.18321736
315.1227001 24.73057138

Name: +ve in-silico MS/MS by CFM-ID for DAAVAQORZATFQC-UONOGXRCSA-N
ID: DAAVAQORZATFQC-UONOGXRCSA-N
Comment: Energy1
Num peaks: 31
79.05422664 1.305767246
91.05422664 7.18718686
93.06987671 1.184941392
101.0385766 0.7353945116
103.0542266 1.294711594
105.0334912 1.12601175
105.0698767 2.046229861
107.0491413 2.761973179
115.0542266 1.009919056
121.0647913 1.869428206
133.0647913 0.9718404403
135.0804414 0.8972241823
163.0389705 1.254649005
165.0546206 2.024789082
177.0546206 1.03040739
181.0495352 1.258487318
191.0338851 3.730602647
191.0702706 0.6958079396
193.0495352 6.504719176
195.0651853 4.493700938
209.0444498 1.375311818
209.0808353 0.8078591519
211.0600999 5.853429387
265.0859207 1.172378254
267.1015708 0.819688725
279.1015708 3.858297016
283.0964854 1.350291943
285.1121354 1.304500028
287.1277855 0.7832662785
297.1121354 12.06848869
315.1227001 7.49402443

Name: +ve in-silico MS/MS by CFM-ID for DAAVAQORZATFQC-UONOGXRCSA-N
ID: DAAVAQORZATFQC-UONOGXRCSA-N
Comment: Energy2
Num peaks: 31
49.00727645 3.823453996
51.02292652 1.67268923
63.02292652 1.133461497
75.02292652 2.03412029
79.05422664 2.128044224
91.05422664 4.780652916
93.06987671 3.876365189
95.08552677 1.900966684
97.10117684 0.7649061895
99.04405588 1.533483895
101.0385766 20.49029681
103.0542266 5.45025546
105.0334912 1.053643773
105.0698767 4.108451567
107.0127558 1.406163995
107.0491413 0.8560785311
107.0855268 1.211782962
109.1011768 1.334521196
111.1168269 1.829032213
115.0542266 0.7551950262
119.0855268 0.8717722177
133.0284058 1.054452992
149.0597059 0.6785072919
163.0389705 1.574975376
177.0546206 2.220392854
187.0389705 2.080948604
189.0546206 0.8882087887
191.0702706 1.852304975
193.0495352 0.9870661964
193.0859207 1.061918521
205.0495352 1.270091562

Name: +ve in-silico MS/MS by CFM-ID for HEURTYMJWQPWNN-LBPRGKRZSA-N
ID: HEURTYMJWQPWNN-LBPRGKRZSA-N
Comment: Energy0
Num peaks: 16
137.0597059 1.477432827
151.075356 2.934558686
155.0702706 1.232878069
177.0910061 1.330078525
187.075356 1.021896474
189.0910061 2.695590459
191.1066561 5.45372282
193.1223062 4.241175051
233.1172208 2.618632056
247.1328709 1.58051893
249.148521 1.729625326
261.1121354 2.520247915
263.1277855 1.384865192
275.1277855 6.46817165
277.1070501 1.175309538
293.1383502 42.69724496

Name: +ve in-silico MS/MS by CFM-ID for HEURTYMJWQPWNN-LBPRGKRZSA-N
ID: HEURTYMJWQPWNN-LBPRGKRZSA-N
Comment: Energy1
Num peaks: 30
39.02292652 1.335714755
41.00219107 2.382255136
41.03857658 2.047216787
43.01784114 3.565862488
51.02292652 0.6739377093
53.03857658 0.7477027345
121.0647913 0.6595073611
127.0389705 1.58614108
137.0597059 2.275405222
147.0804414 1.313762607
151.075356 4.658460954
161.0597059 1.727614038
161.0960915 0.6455338641
163.1117415 0.8639738539
165.0910061 0.8110150528
175.075356 8.051875814
177.0910061 13.96872166
179.1066561 6.958259914
187.075356 1.485525736
189.0910061 4.094066051
191.1066561 6.440034957
193.1223062 2.283024948
195.1379563 0.7922287139
231.1015708 1.307584147
233.1172208 1.588403334
235.0964854 1.493416269
249.1121354 0.9522643851
261.1121354 0.8382205206
275.1277855 1.568928876
293.1383502 3.272155341

Name: +ve in-silico MS/MS by CFM-ID for HEURTYMJWQPWNN-LBPRGKRZSA-N
ID: HEURTYMJWQPWNN-LBPRGKRZSA-N
Comment: Energy2
Num peaks: 31
39.02292652 3.357872817
41.03857658 3.073769333
51.02292652 2.992707683
53.03857658 1.393769376
55.01784114 2.645667315
55.05422664 0.9193528769
57.0334912 1.40227711
75.02292652 1.421085102
77.03857658 1.510182821
91.05422664 1.582315186
107.0491413 1.142742897
121.0647913 1.435436602
137.0597059 5.646258407
147.0804414 1.611287149
151.075356 4.351652591
161.0597059 1.077286395
161.0960915 1.352454683
163.075356 1.804531712
163.1117415 1.614424169
165.0910061 1.393955317
175.075356 2.038817997
177.0910061 2.396946509
179.1066561 4.181232698
189.0910061 2.984949547
191.1066561 1.26672205
193.1223062 1.132741123
207.1015708 1.235190375
209.1172208 1.711064601
233.0808353 1.086273083
261.1121354 1.242269663
263.1277855 1.681088263

Name: +ve in-silico MS/MS by CFM-ID for OLQWXUBRXGDHPV-MRXNPFEDSA-N
ID: OLQWXUBRXGDHPV-MRXNPFEDSA-N
Comment: Energy0
Num peaks: 12
43.01784114 2.894818354
43.05422664 2.753583048
57.0334912 1.728689466
71.04914126 12.12910619
175.075356 1.483878837
205.0859207 8.719916956
223.0964854 2.163227298
231.1015708 1.74140671
233.1172208 15.47836916
251.1277855 3.11617983
275.1277855 2.642205025
293.1383502 26.61682874

Name: +ve in-silico MS/MS by CFM-ID for OLQWXUBRXGDHPV-MRXNPFEDSA-N
ID: OLQWXUBRXGDHPV-MRXNPFEDSA-N
Comment: Energy1
Num peaks: 20
39.02292652 2.287173415
41.03857658 1.260790607
43.01784114 1.47078511
43.05422664 12.3985124
57.0334912 3.189650194
71.04914126 11.83552791
147.0804414 2.970685132
149.0597059 1.936900833
163.075356 2.507140094
175.075356 4.094826164
177.0910061 1.923787133
191.0702706 1.138496778
205.0859207 10.3012948
215.1066561 1.946677332
217.0859207 1.870988648
233.1172208 10.22516487
251.1277855 1.625097659
275.1277855 2.552722963
277.1070501 2.642781728
293.1383502 2.603589481

Name: +ve in-silico MS/MS by CFM-ID for OLQWXUBRXGDHPV-MRXNPFEDSA-N
ID: OLQWXUBRXGDHPV-MRXNPFEDSA-N
Comment: Energy2
Num peaks: 19
25.00727645 1.122699892
39.02292652 1.16601325
41.03857658 9.292891616
43.01784114 2.59034733
43.05422664 11.87643633
55.01784114 8.095318914
55.05422664 1.147096192
57.0334912 5.252799457
59.04914126 2.514568165
69.0334912 3.181552777
71.04914126 10.6938627
135.0804414 1.151480246
147.0804414 3.25964899
149.0597059 3.480835025
163.075356 10.08914956
175.075356 1.511355599
179.0702706 1.359071683
205.0859207 1.8610379
233.1172208 1.017869158

Name: +ve in-silico MS/MS by CFM-ID for DRRQOEPQLQGLLP-NBRMKKJYSA-N
ID: DRRQOEPQLQGLLP-NBRMKKJYSA-N
Comment: Energy0
Num peaks: 6
297.1121354 6.767570853
299.0914 0.2355577761
305.1383502 0.1043860522
315.1227001 51.81688967
317.1019647 0.2657818745
333.1332648 40.01008752

Name: +ve in-silico MS/MS by CFM-ID for DRRQOEPQLQGLLP-NBRMKKJYSA-N
ID: DRRQOEPQLQGLLP-NBRMKKJYSA-N
Comment: Energy1
Num peaks: 6
287.1277855 4.013470667
297.1121354 16.87329273
303.1227001 1.143323051
305.1383502 1.949044751
315.1227001 43.46086236
333.1332648 24.04873365

Name: +ve in-silico MS/MS by CFM-ID for DRRQOEPQLQGLLP-NBRMKKJYSA-N
ID: DRRQOEPQLQGLLP-NBRMKKJYSA-N
Comment: Energy2
Num peaks: 11
229.0859207 2.726601995
245.0808353 1.768958414
245.1172208 1.606572521
269.0808353 2.434108999
271.0964854 5.930307485
273.1121354 4.786217053
285.1121354 3.757054393
287.1277855 10.56180551
297.1121354 29.77703398
299.0914 3.938693157
315.1227001 13.13108805

Name: +ve in-silico MS/MS by CFM-ID for OLNJPARVTOVTDP-LLVKDONJSA-N
ID: OLNJPARVTOVTDP-LLVKDONJSA-N
Comment: Energy0
Num peaks: 13
57.06987671 3.100525053
71.08552677 1.166923926
93.06987671 1.260209752
97.10117684 0.963066073
163.1117415 1.853485294
217.0495352 1.570552286
231.0651853 0.9424286774
233.0808353 1.211460713
235.0600999 1.594244206
251.0914 1.419351082
257.1172208 6.361693532
275.1277855 32.98416887
293.1383502 25.74979063

Name: +ve in-silico MS/MS by CFM-ID for OLNJPARVTOVTDP-LLVKDONJSA-N
ID: OLNJPARVTOVTDP-LLVKDONJSA-N
Comment: Energy1
Num peaks: 31
39.02292652 0.9554537513
55.05422664 2.019041915
57.06987671 9.840203762
71.08552677 2.211631088
81.06987671 1.004611925
93.06987671 1.036767571
95.08552677 2.957987103
97.10117684 0.9857589004
121.1011768 1.321678313
125.0233204 0.9318824451
139.1117415 1.08505832
189.0910061 1.919043297
191.1066561 0.8576376664
193.0131497 0.834931368
205.0859207 0.910161157
207.1015708 1.576993651
215.1066561 0.8311927664
217.0495352 4.945843718
219.0651853 1.231276262
221.0444498 1.162487656
231.1015708 0.9933212599
233.0808353 1.496850171
233.1172208 1.260968975
235.0600999 3.555466876
235.0964854 1.332672904
247.0964854 0.9469501507
249.1121354 1.002877521
257.1172208 4.963552786
265.1434356 1.044169629
275.1277855 9.308326769
293.1383502 4.709762495

Name: +ve in-silico MS/MS by CFM-ID for OLNJPARVTOVTDP-LLVKDONJSA-N
ID: OLNJPARVTOVTDP-LLVKDONJSA-N
Comment: Energy2
Num peaks: 31
39.02292652 2.966669813
41.00219107 1.277532639
41.03857658 2.96495866
53.03857658 1.373836744
55.05422664 4.104271321
57.06987671 7.920378652
59.08552677 0.9154947563
65.00219107 0.9954581433
67.01784114 1.521431333
67.05422664 2.08286208
68.99710569 1.325840118
69.0334912 1.052396655
69.06987671 1.043409016
79.05422664 1.676461269
81.0334912 0.9126648649
81.06987671 0.9093920043
93.06987671 3.989923752
97.02840582 1.188954088
97.10117684 1.060079658
113.0233204 0.9986129574
121.1011768 0.9108664764
123.0440559 1.261967848
123.1168269 1.137889283
125.0233204 1.987278526
149.0233204 2.125680426
163.1117415 1.419272945
217.0495352 2.727207097
219.0651853 1.855133107
233.0808353 1.336144548
249.1121354 0.9304018733
257.1172208 2.387938371

Name: +ve in-silico MS/MS by CFM-ID for GMTOICFVSYRGDZ-VRWPGVAASA-N
ID: GMTOICFVSYRGDZ-VRWPGVAASA-N
Comment: Energy0
Num peaks: 19
111.0440559 1.001640877
163.075356 1.267643308
179.0702706 2.797668199
181.0859207 1.790365066
189.0910061 1.470428572
205.0859207 1.049274198
207.1015708 1.929893507
209.1172208 0.9169291655
215.1066561 1.054872627
233.1172208 1.792913956
235.0964854 1.216151976
243.1015708 3.345013514
245.1172208 1.848154666
249.1121354 1.613808662
257.1172208 6.469638267
261.1121354 6.102545143
275.1277855 22.29439441
277.1070501 1.870833913
293.1383502 20.58723465

Name: +ve in-silico MS/MS by CFM-ID for GMTOICFVSYRGDZ-VRWPGVAASA-N
ID: GMTOICFVSYRGDZ-VRWPGVAASA-N
Comment: Energy1
Num peaks: 31
57.0334912 2.572343443
111.0440559 1.081154311
123.0440559 1.807205171
149.0597059 1.416325515
151.075356 2.081517219
161.0597059 1.886766548
163.075356 2.879067132
175.075356 1.958419121
179.0702706 2.606946379
181.0859207 2.820695009
189.0910061 1.926156089
191.0702706 1.507401102
203.0702706 1.943268387
205.0859207 1.271236357
207.1015708 1.58046927
215.1066561 1.583930606
219.0651853 1.113485777
221.0808353 1.474444496
223.0964854 1.256170904
233.0808353 1.003524804
233.1172208 2.324887525
235.0964854 2.581101554
243.1015708 2.525153099
245.1172208 1.3369773
249.1121354 1.153634663
251.1277855 1.252746865
257.1172208 4.530100299
261.1121354 2.611365957
275.1277855 7.987965308
277.1070501 1.017318257
293.1383502 3.964078848

Name: +ve in-silico MS/MS by CFM-ID for GMTOICFVSYRGDZ-VRWPGVAASA-N
ID: GMTOICFVSYRGDZ-VRWPGVAASA-N
Comment: Energy2
Num peaks: 31
39.02292652 1.516521326
57.0334912 2.086942646
95.04914126 1.898682497
107.0491413 1.389592464
109.0647913 2.598813005
111.0440559 1.599579555
121.0647913 1.947163279
123.0440559 1.207269144
123.0804414 1.076509388
133.0647913 1.877259706
135.0804414 1.938990773
137.0597059 1.155567013
149.0597059 1.225442615
151.075356 3.672474207
161.0597059 5.700991515
163.075356 4.879351017
173.0597059 1.553123929
175.075356 6.889232219
179.0702706 1.366568381
179.1066561 1.155782677
189.0910061 2.356981132
191.0702706 1.497790072
191.1066561 2.203272705
203.0702706 1.463236452
215.1066561 2.59030543
217.0859207 2.131814727
217.1223062 2.136573956
231.1015708 1.22375229
233.1172208 1.200981371
243.1015708 1.219108476
245.1172208 1.911178522

Name: +ve in-silico MS/MS by CFM-ID for LXTMXFSTGUINPR-NSHDSACASA-N
ID: LXTMXFSTGUINPR-NSHDSACASA-N
Comment: Energy0
Num peaks: 8
123.0440559 9.361564849
135.0440559 9.336856683
137.0597059 24.43467143
139.075356 3.122437928
141.0910061 1.811831742
301.1070501 3.970126335
303.1227001 2.193849981
333.1332648 27.20261108

Name: +ve in-silico MS/MS by CFM-ID for LXTMXFSTGUINPR-NSHDSACASA-N
ID: LXTMXFSTGUINPR-NSHDSACASA-N
Comment: Energy1
Num peaks: 22
57.0334912 1.446130831
105.0334912 1.233466347
123.0440559 9.709133355
135.0440559 8.177276841
137.0597059 14.32738391
161.0597059 2.330605851
163.075356 1.970908412
169.0495352 2.165000711
171.0651853 1.593992205
183.0651853 2.786846484
195.0651853 2.417761385
197.0808353 1.425344626
209.0808353 5.673386416
211.0964854 1.468402908
225.0757499 1.946075003
227.0914 5.272924279
301.1070501 1.956051788
303.1227001 2.976867646
305.1383502 2.26366584
315.1227001 1.075618444
317.1019647 4.908179345
333.1332648 3.721457997

Name: +ve in-silico MS/MS by CFM-ID for LXTMXFSTGUINPR-NSHDSACASA-N
ID: LXTMXFSTGUINPR-NSHDSACASA-N
Comment: Energy2
Num peaks: 31
49.00727645 1.858408984
79.05422664 1.015952515
81.0334912 1.131101859
95.04914126 1.648710908
105.0334912 4.545034804
107.0491413 3.354730461
109.0647913 1.134396963
111.0440559 2.105828519
121.0284058 5.68019877
121.0647913 1.877503889
123.0440559 6.380410903
125.0597059 1.393178401
133.0647913 2.548580621
135.0440559 1.505782342
137.0597059 9.859668918
151.0389705 1.350900336
153.0546206 1.402005586
155.0702706 1.161981019
167.0338851 1.227839317
183.0651853 3.085777685
187.075356 1.027612917
193.0495352 1.213964335
195.0651853 1.235040626
211.0964854 1.216079993
229.0859207 1.222917428
289.1070501 1.283401066
301.1070501 1.103775315
303.1227001 2.233607565
305.1383502 1.35192422
315.1227001 1.16341264
317.1019647 1.387960903

Name: +ve in-silico MS/MS by CFM-ID for SDJFAZYNJXZUJT-ZIQCIEOOSA-N
ID: SDJFAZYNJXZUJT-ZIQCIEOOSA-N
Comment: Energy0
Num peaks: 31
41.03857658 1.280853834
65.03857658 0.9463629186
67.05422664 1.123483031
69.0334912 0.9586363548
79.05422664 0.845931858
81.0334912 0.6602555421
83.04914126 1.260841703
85.06479133 1.197981954
133.0647913 1.747932314
149.0597059 1.686009656
151.075356 1.872310631
153.0910061 0.7076100465
167.0702706 1.095422723
169.0859207 1.755218222
205.0859207 2.815188111
207.0651853 1.383796338
207.1015708 1.474124161
209.0808353 0.9467731376
213.0910061 1.78462664
215.1066561 1.149845837
223.0964854 1.032733179
231.1015708 1.927582237
233.0808353 1.925907535
233.1172208 0.8949346706
235.0964854 1.099775366
247.0964854 1.275807687
249.1121354 1.020223351
257.1172208 4.841203918
275.1277855 28.47544947
277.1070501 0.6816202171
293.1383502 10.75117845

Name: +ve in-silico MS/MS by CFM-ID for SDJFAZYNJXZUJT-ZIQCIEOOSA-N
ID: SDJFAZYNJXZUJT-ZIQCIEOOSA-N
Comment: Energy1
Num peaks: 31
41.03857658 1.943722846
51.02292652 1.599057868
63.02292652 2.523205387
65.03857658 3.8925933
67.05422664 1.207367162
69.0334912 3.754997545
77.03857658 1.259885345
79.05422664 4.533286277
81.0334912 1.126879728
81.06987671 3.192408308
83.04914126 2.015623196
97.06479133 1.548772694
99.08044139 0.8855883208
103.0542266 0.9805009713
133.0647913 0.8445370613
193.0495352 1.045335984
195.0651853 1.094376385
197.0808353 0.9768066039
205.0859207 1.272375402
207.0651853 1.524183106
207.1015708 0.853370603
209.0808353 1.302473878
221.0808353 0.988360782
231.0651853 1.370676463
233.0808353 4.982515346
235.0964854 2.330838948
243.1015708 0.8846921814
251.0914 1.354658108
257.1172208 4.209024322
275.1277855 7.077780978
293.1383502 2.48048775

Name: +ve in-silico MS/MS by CFM-ID for SDJFAZYNJXZUJT-ZIQCIEOOSA-N
ID: SDJFAZYNJXZUJT-ZIQCIEOOSA-N
Comment: Energy2
Num peaks: 31
39.02292652 2.785982306
41.03857658 4.003340034
51.02292652 1.615325833
53.03857658 1.750278238
63.02292652 2.874293286
65.03857658 3.462710487
67.01784114 1.350486536
67.05422664 4.258409582
69.0334912 1.416790146
71.04914126 1.567964311
79.05422664 1.148444182
81.0334912 1.990544098
83.04914126 2.831900916
85.06479133 0.9805834089
103.0542266 3.114826034
105.0698767 1.832743762
107.0855268 3.618094658
109.1011768 2.555371514
111.1168269 1.088288564
121.0647913 2.466547606
123.0804414 2.388410757
125.0960915 1.750815607
131.0491413 1.289619965
139.075356 1.006433459
147.0440559 2.457129399
149.0597059 2.830076373
151.075356 2.876533338
153.0910061 2.139135048
167.0702706 1.277441851
205.0859207 1.39099804
207.1015708 1.061538936

Name: +ve in-silico MS/MS by CFM-ID for WXEQFJUHQIGKNG-QMUQDVGDSA-N
ID: WXEQFJUHQIGKNG-QMUQDVGDSA-N
Comment: Energy0
Num peaks: 10
59.01275576 5.410435185
89.02332044 1.560526304
228.086649 1.280684111
269.1131981 5.664809827
271.1288481 1.437231322
287.1237627 9.221259974
297.1081127 8.949639156
301.1030273 1.441972983
315.1186774 23.57267239
333.1292421 21.74981058

Name: +ve in-silico MS/MS by CFM-ID for WXEQFJUHQIGKNG-QMUQDVGDSA-N
ID: WXEQFJUHQIGKNG-QMUQDVGDSA-N
Comment: Energy1
Num peaks: 25
43.01784114 1.835488015
59.01275576 7.541323407
71.01275576 2.23046354
89.02332044 2.088494232
158.0811697 0.7145679676
184.0968197 0.804407449
210.0760843 1.489519796
211.0713333 1.062854712
212.0917343 0.81174446
228.086649 2.998378291
240.086649 0.8306119811
241.1182834 2.288059855
255.097548 0.7906539323
257.1131981 1.010095816
269.1131981 14.70411147
271.1288481 4.180656948
283.0924626 1.356165257
285.1081127 1.346128663
287.1237627 9.90819684
289.1394128 1.219497952
297.1081127 8.745357675
301.1030273 1.400502896
303.1186774 0.8119051583
315.1186774 7.780825105
333.1292421 2.129085991

Name: +ve in-silico MS/MS by CFM-ID for WXEQFJUHQIGKNG-QMUQDVGDSA-N
ID: WXEQFJUHQIGKNG-QMUQDVGDSA-N
Comment: Energy2
Num peaks: 31
28.01817548 1.042324441
31.01784114 1.101068976
41.00219107 1.876815634
43.01784114 1.678995602
55.01784114 0.8789605361
58.02874017 1.939796829
59.01275576 3.455340678
71.01275576 0.8714548719
76.03930485 3.15281692
86.02365479 3.690145018
89.02332044 1.196289812
96.00800472 0.9611731437
104.0342195 9.912167372
112.0393049 1.541328024
126.0549549 0.9343097717
128.0342195 0.9669722934
130.0498695 1.052893829
154.013484 1.416068228
156.0655196 1.164668811
184.0604342 0.9365791739
186.0760843 1.54138174
227.1026334 1.013697941
243.097548 2.782162714
255.097548 0.8962552503
269.1131981 6.107442327
271.0924626 3.941728782
271.1288481 1.262960467
273.1081127 0.8843374048
283.0924626 1.373558274
285.1081127 1.482879939
297.1081127 2.276944702

Name: +ve in-silico MS/MS by CFM-ID for PLRNIDHEWWILCN-HKBFDHSMSA-N
ID: PLRNIDHEWWILCN-HKBFDHSMSA-N
Comment: Energy0
Num peaks: 16
41.03857658 2.667239015
69.0334912 3.03937964
71.04914126 4.871958053
87.04405588 2.966558262
89.05970595 4.162956288
147.0440559 11.94267903
149.0597059 5.022924466
151.0389705 3.223431457
151.075356 2.09874435
153.0910061 1.957578618
155.1066561 1.981159209
163.0389705 7.556539462
165.0546206 12.32498414
177.0910061 1.977098762
275.1277855 2.583397104
293.1383502 11.87338042

Name: +ve in-silico MS/MS by CFM-ID for PLRNIDHEWWILCN-HKBFDHSMSA-N
ID: PLRNIDHEWWILCN-HKBFDHSMSA-N
Comment: Energy1
Num peaks: 31
39.02292652 3.343036
41.03857658 4.635610595
43.05422664 2.559257239
45.06987671 1.073534281
53.00219107 0.6945938831
69.0334912 1.02444399
71.04914126 1.563929581
119.0491413 2.622311293
121.0647913 2.664012171
129.0910061 0.8890160068
131.0491413 0.7854922664
135.0440559 1.495072695
137.0597059 1.699848951
139.075356 0.7308498116
147.0440559 15.22926642
149.0597059 3.078350802
151.0389705 1.174267786
151.075356 0.7027955417
153.0910061 1.222895947
155.1066561 1.458784508
157.0859207 1.045432729
163.0389705 4.603892691
165.0546206 4.075635649
175.075356 2.785103861
177.0910061 1.304649499
181.1223062 0.7737425594
261.1121354 1.044996638
263.1277855 2.000406971
265.1434356 5.613639207
275.1277855 2.649433898
293.1383502 4.77179561

Name: +ve in-silico MS/MS by CFM-ID for PLRNIDHEWWILCN-HKBFDHSMSA-N
ID: PLRNIDHEWWILCN-HKBFDHSMSA-N
Comment: Energy2
Num peaks: 31
39.02292652 3.954157881
41.03857658 6.104658944
43.05422664 1.425400093
49.00727645 1.201612636
53.03857658 0.9924700629
55.01784114 1.060093678
55.05422664 1.563905762
57.0334912 2.816016753
59.04914126 1.203194986
65.03857658 1.034475967
69.0334912 7.500737387
71.04914126 4.811455203
85.02840582 1.358087192
87.04405588 0.9176971404
89.05970595 1.287745097
93.06987671 2.633867266
109.0647913 2.047741382
121.0647913 1.757144691
123.0440559 1.304347502
133.0647913 1.656176374
135.0440559 2.848847847
137.0597059 1.734971255
147.0440559 5.216853153
149.0597059 4.760066513
149.0960915 1.01952024
151.0389705 2.542500587
151.075356 1.561856806
153.0910061 1.495463453
161.0960915 1.17536122
163.0389705 2.787375379
165.0546206 1.511834516

Name: +ve in-silico MS/MS by CFM-ID for OCQKAHAAVZGZPO-UHFFFAOYSA-N
ID: OCQKAHAAVZGZPO-UHFFFAOYSA-N
Comment: Energy0
Num peaks: 6
199.0389705 2.467968418
229.0495352 6.50538806
255.1015708 5.24980081
283.0964854 15.62417732
297.1121354 2.684429483
315.1227001 47.81671947

Name: +ve in-silico MS/MS by CFM-ID for OCQKAHAAVZGZPO-UHFFFAOYSA-N
ID: OCQKAHAAVZGZPO-UHFFFAOYSA-N
Comment: Energy1
Num peaks: 22
55.01784114 2.636771923
57.0334912 1.892449608
59.04914126 2.790212415
171.0440559 1.153993357
199.0389705 2.29141682
201.0546206 3.174724965
213.0546206 1.57898983
215.0338851 2.681632221
217.0495352 2.236797361
229.0495352 1.579984255
231.0651853 4.474327718
241.0495352 2.825009733
243.0651853 2.320148567
255.0651853 1.65735269
255.1015708 5.375306534
257.0808353 1.352679034
271.0600999 3.195028233
273.0757499 7.406160727
283.0964854 10.58039224
297.1121354 3.466604977
299.0914 1.16924395
315.1227001 14.53776575

Name: +ve in-silico MS/MS by CFM-ID for OCQKAHAAVZGZPO-UHFFFAOYSA-N
ID: OCQKAHAAVZGZPO-UHFFFAOYSA-N
Comment: Energy2
Num peaks: 31
41.03857658 2.320111693
49.00727645 1.589817188
51.02292652 1.87334742
85.06479133 0.8372576315
97.06479133 1.254447716
129.0334912 2.34597062
131.0491413 1.756284646
157.0284058 3.652936815
159.0440559 1.547235593
171.0440559 13.10462615
173.0597059 3.042535874
183.0440559 1.21995086
185.0233204 2.158957567
187.0389705 0.7825942365
189.0546206 0.7139477083
197.0233204 4.120778412
199.0389705 10.96377628
201.0546206 5.305669746
203.0702706 1.030727738
213.0546206 3.309844384
215.0338851 1.92665051
225.0546206 1.227744136
227.0702706 1.095377634
229.0495352 3.545554989
231.0651853 1.411052439
241.0495352 0.9564763156
241.0859207 1.438153371
243.0651853 1.07542484
255.1015708 1.276917826
267.1015708 1.137962489
283.0964854 0.8652135017

Name: +ve in-silico MS/MS by CFM-ID for HGKHNHJGMPKQEN-UHFFFAOYSA-N
ID: HGKHNHJGMPKQEN-UHFFFAOYSA-N
Comment: Energy0
Num peaks: 6
271.0600999 1.603398464
283.0964854 6.883818363
285.1121354 1.893878553
297.1121354 11.41027898
299.0914 1.480836435
315.1227001 62.97911975

Name: +ve in-silico MS/MS by CFM-ID for HGKHNHJGMPKQEN-UHFFFAOYSA-N
ID: HGKHNHJGMPKQEN-UHFFFAOYSA-N
Comment: Energy1
Num peaks: 23
27.02292652 0.8419444683
29.03857658 3.286910053
31.05422664 0.7636098651
41.03857658 0.9976295187
43.05422664 4.476800168
45.06987671 1.250644006
229.0495352 0.8571932588
245.0808353 1.508111778
265.0859207 1.198490512
267.1015708 0.8451143786
269.0808353 1.177722527
271.0600999 6.025325151
271.0964854 1.929284089
273.1121354 1.254782589
279.1015708 0.7404811464
283.0964854 7.510450905
285.0757499 1.045205273
285.1121354 2.605715611
287.0914 1.331670595
287.1277855 4.105595504
297.1121354 9.285178292
299.0914 2.203789736
315.1227001 25.33087378

Name: +ve in-silico MS/MS by CFM-ID for HGKHNHJGMPKQEN-UHFFFAOYSA-N
ID: HGKHNHJGMPKQEN-UHFFFAOYSA-N
Comment: Energy2
Num peaks: 31
25.00727645 1.824440893
27.02292652 1.211079026
29.03857658 0.9938903025
39.02292652 3.353397766
43.05422664 3.791967377
49.00727645 0.8828133001
51.02292652 6.656452298
53.03857658 3.681062066
55.01784114 1.263501672
55.05422664 1.645628702
57.0334912 3.30816414
65.03857658 6.012436374
67.05422664 0.9413380956
189.0546206 1.68036185
215.0338851 1.534517172
219.0651853 2.79864815
229.0495352 1.287179081
231.0651853 1.764135193
241.0495352 3.251298731
243.0651853 0.9906676669
255.0651853 2.28345306
257.0444498 1.124968406
257.0808353 2.154588093
267.1015708 2.119101295
269.0808353 2.721778926
271.0600999 1.610249085
271.0964854 1.760481357
281.0808353 1.722183913
283.0964854 0.9178102855
285.1121354 0.8792855247
299.0914 1.904835269

Name: +ve in-silico MS/MS by CFM-ID for LPCCNSGUTPIMPZ-UHFFFAOYSA-N
ID: LPCCNSGUTPIMPZ-UHFFFAOYSA-N
Comment: Energy0
Num peaks: 6
283.0964854 6.120060846
285.1121354 2.510343149
287.1277855 0.6203690291
297.1121354 0.8459278258
299.0914 1.741030403
315.1227001 85.61882629

Name: +ve in-silico MS/MS by CFM-ID for LPCCNSGUTPIMPZ-UHFFFAOYSA-N
ID: LPCCNSGUTPIMPZ-UHFFFAOYSA-N
Comment: Energy1
Num peaks: 8
231.1015708 2.042547839
255.1015708 2.314176516
271.0964854 9.213825042
283.0964854 10.87196007
285.1121354 5.415886368
287.1277855 4.20476914
299.0914 2.648519358
315.1227001 44.19551499

Name: +ve in-silico MS/MS by CFM-ID for LPCCNSGUTPIMPZ-UHFFFAOYSA-N
ID: LPCCNSGUTPIMPZ-UHFFFAOYSA-N
Comment: Energy2
Num peaks: 20
157.0647913 1.600437316
173.0597059 5.941343463
185.0597059 3.51580257
197.0597059 8.352190297
199.075356 6.727720623
213.0910061 1.91435186
215.0702706 3.891429367
227.0702706 4.238751599
229.0859207 5.527881319
241.0859207 2.196811612
253.0859207 3.62042555
255.1015708 1.851367238
267.0651853 3.91643057
269.0808353 10.45576924
271.0964854 4.519755679
283.0600999 3.319108879
283.0964854 2.635019815
285.1121354 1.426895877
287.1277855 1.870214335
299.0914 2.915224923

Name: +ve in-silico MS/MS by CFM-ID for XLKKUXKDPWZUQY-RQWRSEQRSA-N
ID: XLKKUXKDPWZUQY-RQWRSEQRSA-N
Comment: Energy0
Num peaks: 6
245.1172208 2.071448101
247.1328709 4.301238432
249.148521 4.353254268
257.1172208 2.041186112
275.1277855 18.4776372
293.1383502 48.82101173

Name: +ve in-silico MS/MS by CFM-ID for XLKKUXKDPWZUQY-RQWRSEQRSA-N
ID: XLKKUXKDPWZUQY-RQWRSEQRSA-N
Comment: Energy1
Num peaks: 27
39.02292652 0.8660581747
41.03857658 1.563130096
105.0698767 2.73135783
125.0233204 1.068201458
127.0389705 0.837050276
161.0597059 1.034296298
163.075356 2.732302829
165.0910061 2.932692363
167.1066561 1.516643265
175.075356 1.780592329
177.0546206 1.448852423
177.0910061 2.86977094
179.1066561 1.863968078
181.1223062 1.379527897
215.1066561 2.675182604
229.1223062 1.264810654
231.1015708 3.858627531
231.1379563 1.174824581
233.1172208 7.187165909
245.1172208 3.798206402
247.1328709 3.00501876
249.148521 4.411333432
257.1172208 2.018385442
263.1277855 0.8566820992
265.1434356 3.703976212
275.1277855 9.251131936
293.1383502 12.22175006

Name: +ve in-silico MS/MS by CFM-ID for XLKKUXKDPWZUQY-RQWRSEQRSA-N
ID: XLKKUXKDPWZUQY-RQWRSEQRSA-N
Comment: Energy2
Num peaks: 31
39.02292652 1.815485132
41.03857658 6.463511787
43.05422664 1.139177107
65.03857658 6.242956195
83.01275576 1.270541677
95.01275576 1.17046219
97.02840582 0.8722226204
105.0698767 10.30056073
107.0855268 2.095769919
109.0284058 2.23694423
109.1011768 1.524668225
111.0440559 1.164058068
111.1168269 1.194083421
113.0597059 0.852566898
119.0855268 1.334201252
121.1011768 1.565990255
123.1168269 1.855238735
131.0702706 0.8430172894
149.0960915 1.087221954
165.0910061 1.337011063
177.0546206 2.634217497
195.1015708 0.8594697665
207.1379563 1.255756124
229.1223062 1.422165926
231.1379563 1.830807878
233.1172208 1.462398698
245.1172208 1.172638388
247.1328709 1.447242338
257.1172208 1.733474242
275.1277855 1.226280995
277.1070501 2.734261239

Name: +ve in-silico MS/MS by CFM-ID for NKLWDBOIPPTFLM-UHFFFAOYSA-N
ID: NKLWDBOIPPTFLM-UHFFFAOYSA-N
Comment: Energy0
Num peaks: 6
15.02292652 0.3924836626
269.0808353 0.3516454656
283.0964854 6.175705374
285.1121354 2.587711137
299.0914 1.739850342
315.1227001 85.80191698

Name: +ve in-silico MS/MS by CFM-ID for NKLWDBOIPPTFLM-UHFFFAOYSA-N
ID: NKLWDBOIPPTFLM-UHFFFAOYSA-N
Comment: Energy1
Num peaks: 7
255.1015708 3.23845502
271.0964854 4.085151208
283.0964854 12.46985912
285.1121354 8.194857755
287.1277855 6.249188804
299.0914 2.843779916
315.1227001 45.21774055

Name: +ve in-silico MS/MS by CFM-ID for NKLWDBOIPPTFLM-UHFFFAOYSA-N
ID: NKLWDBOIPPTFLM-UHFFFAOYSA-N
Comment: Energy2
Num peaks: 18
187.075356 5.244497709
211.075356 8.554540187
213.0910061 7.168191227
215.0702706 3.418551172
227.0702706 5.686148956
229.0859207 5.350583598
239.0702706 1.530421023
241.0859207 4.748522926
243.1015708 2.831296027
253.0859207 3.700567384
267.0651853 4.441584947
269.0808353 11.58409633
271.0964854 2.104523504
283.0600999 4.011805675
283.0964854 2.884231351
285.1121354 1.537017844
287.1277855 2.194594704
299.0914 3.570753285

Name: +ve in-silico MS/MS by CFM-ID for WCBCDLSKTYUDDL-KSSFIOAISA-N
ID: WCBCDLSKTYUDDL-KSSFIOAISA-N
Comment: Energy0
Num peaks: 10
123.0440559 1.430204578
151.075356 4.786690085
153.0546206 2.576741998
165.0546206 4.614827894
167.0702706 13.54387705
197.0808353 1.75050954
301.1070501 5.151474476
303.1227001 1.91983315
315.1227001 7.774911252
333.1332648 37.35288165

Name: +ve in-silico MS/MS by CFM-ID for WCBCDLSKTYUDDL-KSSFIOAISA-N
ID: WCBCDLSKTYUDDL-KSSFIOAISA-N
Comment: Energy1
Num peaks: 26
113.0597059 1.001904466
123.0440559 1.874685139
125.0597059 1.521973188
135.0440559 2.803293398
137.0597059 4.995134532
139.075356 0.9572385825
151.0389705 1.540318485
151.075356 3.756701564
153.0546206 4.158942159
161.0597059 0.7919830778
163.075356 0.8468765144
165.0546206 6.773782568
167.0702706 26.08675317
171.1015708 0.9882881071
179.0702706 1.306447269
181.0859207 1.056544705
197.0808353 1.770335885
275.0914 1.515865814
279.1227001 1.303727581
283.0964854 0.8855758705
301.1070501 2.722325599
303.1227001 1.900167593
305.1383502 1.316127519
315.1227001 2.570017053
317.1019647 0.8394118228
333.1332648 5.357697473

Name: +ve in-silico MS/MS by CFM-ID for WCBCDLSKTYUDDL-KSSFIOAISA-N
ID: WCBCDLSKTYUDDL-KSSFIOAISA-N
Comment: Energy2
Num peaks: 31
57.0334912 1.201558174
81.0334912 1.999688854
83.04914126 1.067265851
93.0334912 1.143992799
95.04914126 4.710867965
107.0491413 1.63492627
109.0284058 1.057438385
109.0647913 1.956766613
121.0284058 1.095068115
121.0647913 7.662881752
123.0440559 5.022446022
125.0597059 1.140820401
135.0440559 4.280960242
137.0597059 7.765876164
139.075356 2.182311691
141.0910061 0.9388844344
143.1066561 1.047058408
149.0597059 1.121307407
151.075356 6.416320013
153.0546206 1.576572144
161.0597059 3.407589206
163.075356 2.585474546
165.0546206 1.232490807
167.0702706 1.317138386
177.0546206 1.258459644
179.0702706 2.182649748
275.0914 1.126221766
277.1070501 1.093005204
283.0964854 0.8894938209
285.1121354 1.006946106
287.0914 0.8168739412

Name: +ve in-silico MS/MS by CFM-ID for IERWVPRZMOYQRQ-MSOLQXFVSA-N
ID: IERWVPRZMOYQRQ-MSOLQXFVSA-N
Comment: Energy0
Num peaks: 6
297.1121354 2.170215608
301.1070501 5.772829979
303.1227001 1.964319841
315.1227001 20.16047323
317.1019647 1.648058921
333.1332648 55.85630771

Name: +ve in-silico MS/MS by CFM-ID for IERWVPRZMOYQRQ-MSOLQXFVSA-N
ID: IERWVPRZMOYQRQ-MSOLQXFVSA-N
Comment: Energy1
Num peaks: 27
57.0334912 0.8823767418
87.04405588 0.9260021573
89.05970595 2.124822502
117.0546206 1.832010804
215.0702706 2.139649344
217.0859207 2.222172757
229.0859207 1.559762476
231.1015708 3.277378571
235.1328709 0.8893491128
243.0651853 1.693184481
245.0808353 1.320404223
257.0808353 1.08583397
259.0964854 1.099847236
273.0757499 1.628300257
275.0914 1.623643742
283.0964854 2.957943481
285.1121354 3.509066394
287.1277855 2.451756233
289.1070501 1.561840685
297.1121354 4.100622446
299.0914 0.7810273419
301.1070501 4.683623304
303.1227001 4.484548125
305.1383502 4.34137961
315.1227001 11.5124849
317.1019647 1.254285076
333.1332648 14.71428329

Name: +ve in-silico MS/MS by CFM-ID for IERWVPRZMOYQRQ-MSOLQXFVSA-N
ID: IERWVPRZMOYQRQ-MSOLQXFVSA-N
Comment: Energy2
Num peaks: 31
57.0334912 1.323939846
73.06479133 1.428064243
185.0597059 2.783060398
187.075356 1.126168646
199.075356 2.333754996
201.0910061 2.121016214
213.0546206 1.117747374
215.0702706 1.938883046
217.0859207 1.868193192
219.0651853 2.677288517
221.0808353 1.081310897
225.0546206 1.417783351
227.0702706 2.749634922
229.0859207 3.645275804
235.1328709 1.115625022
241.0495352 1.884316178
241.0859207 1.800663514
243.0651853 1.463040908
245.0808353 1.686644629
257.0808353 1.47909972
271.0964854 1.480141956
283.0964854 3.02588458
285.1121354 4.963153095
287.0914 1.847639161
289.1070501 1.10999689
297.1121354 3.779004816
299.0914 4.773598046
301.1070501 1.201568806
305.1383502 1.240890752
315.1227001 1.823112637
317.1019647 1.761262252

Name: +ve in-silico MS/MS by CFM-ID for QCFSYZYQJLPYCO-FGTMMUONSA-N
ID: QCFSYZYQJLPYCO-FGTMMUONSA-N
Comment: Energy0
Num peaks: 9
107.0491413 4.214688857
109.0647913 2.335497336
123.0440559 6.551762466
137.0597059 2.259948719
153.0546206 3.892441929
301.1070501 5.160754481
303.1227001 2.328511197
315.1227001 7.403178929
333.1332648 47.27910248

Name: +ve in-silico MS/MS by CFM-ID for QCFSYZYQJLPYCO-FGTMMUONSA-N
ID: QCFSYZYQJLPYCO-FGTMMUONSA-N
Comment: Energy1
Num peaks: 24
107.0491413 9.10830305
109.0647913 1.518154786
123.0440559 1.358514478
135.0440559 4.195111225
137.0597059 5.246496808
139.075356 2.262279556
151.0389705 2.770391965
151.075356 5.319273762
153.0546206 6.646644369
165.0546206 2.454150604
167.0702706 5.546564331
181.0859207 1.439447996
183.0651853 1.40471952
195.0651853 1.405414216
209.0808353 1.033488405
211.0964854 1.192429558
275.0914 1.339997455
289.1070501 1.516366799
301.1070501 5.431541335
303.1227001 4.530648872
305.1383502 1.455145301
315.1227001 3.736795254
317.1019647 1.204667772
333.1332648 8.625997072

Name: +ve in-silico MS/MS by CFM-ID for QCFSYZYQJLPYCO-FGTMMUONSA-N
ID: QCFSYZYQJLPYCO-FGTMMUONSA-N
Comment: Energy2
Num peaks: 31
39.02292652 2.477270322
49.00727645 1.025906891
51.02292652 1.55741448
63.02292652 1.147156465
65.00219107 0.7760131733
65.03857658 2.75619264
67.01784114 1.954822298
79.01784114 1.4207422
81.0334912 4.805404089
95.04914126 3.206466445
97.02840582 1.038100052
105.0334912 1.314560485
107.0127558 1.721125078
107.0491413 6.985965818
109.0647913 1.04305275
113.0960915 0.9002954727
121.0284058 3.651947882
121.0647913 1.29557693
123.0440559 10.27066708
135.0440559 4.797881973
137.0597059 6.778918453
151.0389705 1.249154129
151.075356 3.505774116
153.0546206 1.44978075
165.0546206 2.414808001
167.0702706 0.7956183496
273.0757499 1.502184623
277.1070501 1.259271537
289.1070501 0.8911340207
303.1227001 1.760621867
317.1019647 1.814337872

Name: +ve in-silico MS/MS by CFM-ID for YMBVLYVGHGDKHO-LNSITVRQSA-N
ID: YMBVLYVGHGDKHO-LNSITVRQSA-N
Comment: Energy0
Num peaks: 31
83.04914126 0.8899917784
91.05422664 1.117288274
93.06987671 1.061021439
95.08552677 0.9819866171
107.0491413 1.182785074
109.0647913 2.362135189
111.0804414 3.612298822
125.0597059 0.7448874465
149.0597059 0.9367557953
155.0702706 1.636748525
167.0702706 2.010549404
203.1066561 1.27966359
217.0859207 1.244918566
219.0651853 0.9657186769
219.1015708 1.019765593
221.0808353 0.8241388873
221.1172208 2.25196556
235.0964854 1.164472384
239.1277855 1.082479861
243.1015708 1.507887434
245.1172208 1.556763737
247.1328709 1.292683882
249.1121354 1.05511378
249.148521 1.229545642
257.1172208 3.66173163
261.1121354 2.970525491
263.1277855 1.247530022
265.1434356 0.8739302065
275.1277855 17.3463154
277.1070501 1.305201345
293.1383502 18.44889729

Name: +ve in-silico MS/MS by CFM-ID for YMBVLYVGHGDKHO-LNSITVRQSA-N
ID: YMBVLYVGHGDKHO-LNSITVRQSA-N
Comment: Energy1
Num peaks: 31
53.03857658 2.334330453
55.05422664 2.147157855
57.0334912 1.422822914
81.0334912 2.432051086
83.04914126 4.148402195
85.06479133 1.450729518
87.08044139 1.33621701
107.0491413 1.323875819
111.0804414 1.211291166
123.0804414 1.35569064
135.0440559 3.746554475
137.0597059 1.455455397
139.075356 1.369848293
149.0597059 1.865621169
163.075356 1.156497047
175.0389705 2.202416891
187.0389705 1.462868423
189.0546206 1.162905193
201.0546206 1.624802006
203.0702706 2.168195188
205.0495352 1.595410778
217.0859207 1.1964485
219.0651853 1.984504797
223.0964854 1.353858936
233.0808353 1.137893196
235.0964854 1.677128089
245.1172208 1.074796778
257.1172208 1.459076407
265.1434356 1.108732663
275.1277855 3.789427851
293.1383502 2.073570829

Name: +ve in-silico MS/MS by CFM-ID for YMBVLYVGHGDKHO-LNSITVRQSA-N
ID: YMBVLYVGHGDKHO-LNSITVRQSA-N
Comment: Energy2
Num peaks: 31
39.02292652 3.710748774
41.00219107 1.562004223
41.03857658 1.163982219
43.01784114 1.089737311
49.00727645 2.369675835
51.02292652 1.414533151
53.03857658 1.990335957
57.0334912 1.85591828
65.03857658 3.681820437
67.01784114 2.758475999
67.05422664 1.995844646
69.06987671 1.438202917
71.04914126 0.9911610801
71.08552677 1.356105292
81.0334912 8.567031515
83.04914126 6.919777036
85.06479133 1.635086193
91.05422664 1.278335903
93.0334912 1.52526353
93.06987671 1.242934266
95.08552677 1.329716082
105.0334912 2.299678212
107.0491413 4.563850288
109.0284058 1.164155744
109.0647913 3.034809588
111.0440559 0.9769381205
111.0804414 3.828802481
123.0804414 1.029962937
135.0440559 1.41290862
139.075356 1.680159693
149.0597059 0.8780323115

Name: +ve in-silico MS/MS by CFM-ID for ITNYHNKTEXYZKM-UAXWRAGISA-N
ID: ITNYHNKTEXYZKM-UAXWRAGISA-N
Comment: Energy0
Num peaks: 6
189.0546206 3.592098325
191.0702706 4.245099679
233.0808353 0.901244177
257.1172208 18.31432266
275.1277855 36.29242299
293.1383502 18.04254446

Name: +ve in-silico MS/MS by CFM-ID for ITNYHNKTEXYZKM-UAXWRAGISA-N
ID: ITNYHNKTEXYZKM-UAXWRAGISA-N
Comment: Energy1
Num peaks: 31
109.0284058 2.362452245
123.0804414 1.261320037
125.0960915 0.9954393413
135.0076704 1.939557229
135.0804414 1.335867404
137.0233204 1.570004663
137.0960915 0.8491738106
139.1117415 1.299629432
143.1066561 0.9168476344
151.0389705 0.9202113075
157.1223062 1.311516625
189.0546206 1.610114609
191.0702706 1.782848428
201.0546206 0.9168783486
215.0702706 1.443039158
217.0859207 0.9915823128
229.0859207 0.7911232867
231.1015708 0.838150604
233.1172208 1.073580164
235.0964854 1.317958797
243.1015708 0.9548845203
245.1172208 1.704033015
247.1328709 6.202319465
249.1121354 0.830989674
251.1277855 0.790443523
257.1172208 11.8910165
261.1121354 1.032506744
263.1277855 2.158555522
265.1434356 3.348732886
275.1277855 14.1937491
293.1383502 5.51112772

Name: +ve in-silico MS/MS by CFM-ID for ITNYHNKTEXYZKM-UAXWRAGISA-N
ID: ITNYHNKTEXYZKM-UAXWRAGISA-N
Comment: Energy2
Num peaks: 31
39.02292652 1.976687304
51.02292652 3.073917638
53.03857658 5.094263465
55.05422664 7.086147493
123.0804414 1.421714777
129.0334912 2.275121645
131.0127558 1.591966574
133.0284058 1.317838109
137.0597059 3.20795111
139.1117415 1.82352908
141.1273916 1.476986364
163.075356 1.384539955
171.0440559 2.109953947
173.0597059 1.507474264
175.075356 1.488242433
187.0389705 2.074242951
189.0546206 2.17742404
191.0702706 1.37128441
201.0546206 1.379559396
203.0702706 1.374937974
213.0910061 1.076741946
215.0702706 1.510946529
217.0859207 1.907398676
217.1223062 1.2432864
219.1379563 1.035949742
231.1015708 1.485965745
243.1015708 1.057646578
245.1172208 1.649181651
247.1328709 1.713329715
257.1172208 3.663675936
259.0964854 1.545954009

Name: +ve in-silico MS/MS by CFM-ID for BHZCUYWXAHPWFV-LLVKDONJSA-N
ID: BHZCUYWXAHPWFV-LLVKDONJSA-N
Comment: Energy0
Num peaks: 7
139.0389705 9.542189965
151.0389705 9.553133973
153.0546206 25.19026419
155.0702706 3.644293485
179.0702706 2.288219294
301.1070501 2.358038349
333.1332648 27.68327145

Name: +ve in-silico MS/MS by CFM-ID for BHZCUYWXAHPWFV-LLVKDONJSA-N
ID: BHZCUYWXAHPWFV-LLVKDONJSA-N
Comment: Energy1
Num peaks: 20
57.0334912 1.311658073
135.0440559 1.314790163
139.0389705 9.775097102
151.0389705 8.206450604
153.0546206 15.82533077
155.0702706 1.750670354
165.0546206 2.803139373
167.0702706 2.703038781
177.0546206 2.746557199
179.0702706 4.128806719
181.0859207 2.102895985
193.0859207 5.65180083
195.1015708 1.570023525
209.0808353 1.89425836
211.0964854 5.207668702
301.1070501 1.732836693
303.1227001 2.285800461
305.1383502 1.982654528
317.1019647 4.208702169
333.1332648 3.617293055

Name: +ve in-silico MS/MS by CFM-ID for BHZCUYWXAHPWFV-LLVKDONJSA-N
ID: BHZCUYWXAHPWFV-LLVKDONJSA-N
Comment: Energy2
Num peaks: 31
39.02292652 1.068899695
49.00727645 1.395739597
79.01784114 1.160130147
93.0334912 4.386593634
95.04914126 2.771986033
105.0334912 3.210241324
107.0491413 2.329780781
111.0440559 1.026392576
119.0491413 1.038985121
121.0284058 2.077160122
123.0440559 2.118171776
135.0440559 5.230806773
137.0233204 1.293501685
137.0597059 4.836262408
139.0389705 4.173891068
139.075356 1.994274615
151.0389705 2.198006725
153.0546206 8.079443904
165.0546206 2.019220795
167.0702706 2.069979553
177.0546206 0.9759960001
179.0702706 2.134414061
191.0702706 1.311608295
211.0964854 1.471860667
229.0859207 1.124827693
287.0914 1.421197919
289.1070501 1.030248569
301.1070501 1.342968922
303.1227001 2.680142882
305.1383502 0.9940897427
315.1227001 1.758043255

Name: +ve in-silico MS/MS by CFM-ID for ZTOFAICWHMARSC-RGHULWKBSA-N
ID: ZTOFAICWHMARSC-RGHULWKBSA-N
Comment: Energy0
Num peaks: 13
217.0859207 3.205093235
219.1015708 2.284123315
221.1172208 5.289921855
239.1277855 2.124714639
247.1328709 2.442152518
249.148521 2.355590214
259.1328709 4.957761606
261.1121354 6.763208666
261.148521 2.143250395
263.1277855 2.497683227
275.1277855 2.447377104
277.1070501 2.632661106
293.1383502 41.24624266

Name: +ve in-silico MS/MS by CFM-ID for ZTOFAICWHMARSC-RGHULWKBSA-N
ID: ZTOFAICWHMARSC-RGHULWKBSA-N
Comment: Energy1
Num peaks: 31
49.00727645 1.141093947
109.0284058 1.412548013
111.0440559 1.359941778
113.0597059 1.100595088
147.0804414 2.264449015
177.0546206 1.028324661
181.0859207 1.033224559
183.1015708 0.9824377107
185.0960915 1.064234122
187.1117415 2.637546485
189.0910061 1.918679859
189.1273916 1.854324676
191.1066561 0.9854544866
195.1015708 1.099922569
207.1015708 1.073369778
215.1430416 1.183550665
217.0859207 5.37065702
219.1015708 4.06997844
221.1172208 4.99541359
223.1328709 1.40167021
233.0808353 1.1089456
245.1172208 2.253744411
247.1328709 1.961406131
249.148521 2.500409241
259.1328709 4.273618441
261.1121354 2.502243713
261.148521 1.362366867
265.1434356 2.456375727
275.1277855 2.779201966
277.1070501 1.430641473
293.1383502 8.296863093

Name: +ve in-silico MS/MS by CFM-ID for ZTOFAICWHMARSC-RGHULWKBSA-N
ID: ZTOFAICWHMARSC-RGHULWKBSA-N
Comment: Energy2
Num peaks: 31
41.03857658 1.763305902
49.00727645 8.156495367
51.02292652 2.019696715
53.03857658 2.216962646
55.05422664 1.273416423
109.0284058 3.511308152
111.0440559 6.324482834
133.0647913 2.441170387
137.0597059 1.638702871
147.0804414 2.173299605
159.0804414 1.514475462
163.1117415 1.133811424
175.075356 2.556155621
177.0910061 3.787868919
179.1066561 1.272635022
187.075356 2.548727241
189.0910061 2.851278367
189.1273916 1.10888204
191.1066561 1.325705467
193.0859207 0.9771768087
195.1015708 1.148977314
203.0702706 1.552591802
203.1066561 2.472585775
205.0859207 0.9656179343
205.1223062 1.402781338
215.1066561 1.02593376
219.1015708 1.450270184
221.1172208 1.206428794
231.1015708 1.534288425
233.0808353 1.359158494
277.1070501 1.112906047

Name: +ve in-silico MS/MS by CFM-ID for ZYHUWOBGFDSQCX-KGLIPLIRSA-N
ID: ZYHUWOBGFDSQCX-KGLIPLIRSA-N
Comment: Energy0
Num peaks: 14
101.0385766 5.756325493
103.0542266 3.550117855
105.0698767 2.6864111
107.0855268 1.096621692
115.0542266 1.525487268
121.0647913 1.781308081
133.0647913 1.124191436
193.0495352 1.164186601
209.0444498 1.032853848
211.0600999 2.599865602
279.1015708 2.618945018
283.0964854 1.354763409
297.1121354 29.17014048
315.1227001 24.71789774

Name: +ve in-silico MS/MS by CFM-ID for ZYHUWOBGFDSQCX-KGLIPLIRSA-N
ID: ZYHUWOBGFDSQCX-KGLIPLIRSA-N
Comment: Energy1
Num peaks: 31
79.05422664 1.306500842
91.05422664 7.180962874
93.06987671 1.185470195
101.0385766 0.7390876932
103.0542266 1.301927439
105.0334912 1.126775024
105.0698767 2.047215471
107.0491413 2.764087137
115.0542266 1.011337973
121.0647913 1.87046498
133.0647913 0.9723460386
135.0804414 0.8980087116
163.0389705 1.256006669
165.0546206 2.016052893
173.0597059 0.7858358616
177.0546206 1.034588652
181.0495352 1.28602771
191.0338851 3.094842291
193.0495352 3.078097533
195.0651853 4.505751874
209.0444498 1.992370832
209.0808353 0.8081577446
211.0600999 9.013982318
265.0859207 1.173157188
267.1015708 0.8209980903
279.1015708 3.862546937
283.0964854 1.350805843
285.1121354 1.304961506
287.1277855 0.7835443536
297.1121354 12.08409294
315.1227001 7.498176629

Name: +ve in-silico MS/MS by CFM-ID for ZYHUWOBGFDSQCX-KGLIPLIRSA-N
ID: ZYHUWOBGFDSQCX-KGLIPLIRSA-N
Comment: Energy2
Num peaks: 31
49.00727645 3.843802438
51.02292652 1.655506242
63.02292652 1.121794828
75.02292652 2.013255511
79.05422664 2.103442838
91.05422664 4.639060524
93.06987671 3.834379634
95.08552677 1.881374226
97.10117684 0.7569667543
101.0385766 22.88230141
103.0542266 5.551235207
105.0334912 1.039928508
105.0698767 4.061888891
107.0491413 0.8431333248
107.0855268 1.195807686
109.1011768 1.320470081
111.1168269 1.809908702
115.0542266 0.7366845358
119.0855268 0.8508706027
133.0284058 0.8991451348
149.0597059 0.6715207559
163.0389705 2.108129424
177.0546206 2.272113498
187.0389705 1.965336046
189.0546206 0.8672122865
191.0338851 0.6915833267
191.0702706 1.820442857
193.0495352 1.136303762
193.0859207 1.036007161
205.0495352 1.219233969
279.1015708 0.6631006459

Name: +ve in-silico MS/MS by CFM-ID for JJBYNXWWHZATHW-KQFRSWGHSA-N
ID: JJBYNXWWHZATHW-KQFRSWGHSA-N
Comment: Energy0
Num peaks: 9
217.0859207 3.593921991
219.1015708 11.18824786
221.1172208 2.241703143
233.1172208 3.33274581
247.1328709 3.609672531
249.148521 2.655714051
261.1121354 12.33879154
275.1277855 4.78582101
293.1383502 37.89559128

Name: +ve in-silico MS/MS by CFM-ID for JJBYNXWWHZATHW-KQFRSWGHSA-N
ID: JJBYNXWWHZATHW-KQFRSWGHSA-N
Comment: Energy1
Num peaks: 18
53.00219107 9.348488225
55.01784114 2.448058541
57.0334912 3.967302809
161.0960915 4.377821578
191.1066561 2.602562725
205.1223062 2.899890698
217.0859207 3.080353248
219.1015708 7.48343996
221.1172208 2.620854561
223.1328709 8.140193327
233.1172208 4.977048576
243.1015708 1.596972065
245.1172208 2.03245699
247.1328709 1.578372514
249.148521 1.713239406
261.1121354 6.652500469
275.1277855 5.80484541
293.1383502 8.957883086

Name: +ve in-silico MS/MS by CFM-ID for JJBYNXWWHZATHW-KQFRSWGHSA-N
ID: JJBYNXWWHZATHW-KQFRSWGHSA-N
Comment: Energy2
Num peaks: 18
53.00219107 2.710462216
159.0804414 8.900790292
161.0960915 14.69350247
163.1117415 2.110868535
187.075356 4.206775122
187.1117415 3.567677986
189.0910061 4.032122933
189.1273916 4.060299654
191.1066561 1.540235769
213.0910061 2.011774077
215.1066561 6.769781649
217.0859207 4.294139397
217.1223062 6.720824581
231.1015708 1.793460023
233.1172208 5.43547676
243.1015708 3.076054064
245.1172208 2.874365364
261.1121354 1.884150887

Name: +ve in-silico MS/MS by CFM-ID for XWYCGSFRLLWGTP-JTQLQIEISA-N
ID: XWYCGSFRLLWGTP-JTQLQIEISA-N
Comment: Energy0
Num peaks: 7
44.04947561 11.49558395
127.0324456 11.19756549
144.0807757 7.240539505
155.0273603 8.213438249
161.1073248 7.032501707
298.1008596 9.782450664
315.1274086 26.6972157

Name: +ve in-silico MS/MS by CFM-ID for XWYCGSFRLLWGTP-JTQLQIEISA-N
ID: XWYCGSFRLLWGTP-JTQLQIEISA-N
Comment: Energy1
Num peaks: 7
44.04947561 3.979867278
110.0058965 6.005606742
127.0324456 34.27933811
144.0807757 17.20661125
155.0273603 5.565672709
161.1073248 11.10433029
315.1274086 2.181697564

Name: +ve in-silico MS/MS by CFM-ID for XWYCGSFRLLWGTP-JTQLQIEISA-N
ID: XWYCGSFRLLWGTP-JTQLQIEISA-N
Comment: Energy2
Num peaks: 31
40.01817548 7.289397608
42.03382555 2.218583672
44.04947561 6.156858277
46.06512568 1.3641399
54.03382555 1.607940126
56.04947561 1.045716256
69.04472458 0.8918426437
70.02874017 1.224334548
85.0396392 1.383479137
97.0396392 0.9493766825
110.0058965 8.087127008
111.0011455 1.307588512
115.0542266 1.165183793
117.0698767 2.339754807
118.0651257 1.107392455
127.0324456 3.117722457
127.0542266 1.667784478
128.0494756 3.017189287
130.0651257 6.657390721
132.0807757 1.884420974
138.0008112 1.389478482
140.0494756 1.185170453
142.0651257 1.403658624
144.0807757 10.8686637
153.0447246 1.188379771
155.0273603 1.115521972
155.0603746 1.461981448
159.0916748 0.9304806893
161.1073248 1.578068295
197.0709393 0.820296955
226.0974884 1.246146119

Name: +ve in-silico MS/MS by CFM-ID for PNVNSUWUWQSGAG-GDBMZVCRSA-N
ID: PNVNSUWUWQSGAG-GDBMZVCRSA-N
Comment: Energy0
Num peaks: 9
43.05422664 2.953845977
69.0334912 1.404139897
71.04914126 14.30538076
159.1015708 6.768710349
191.0338851 3.7256873
245.0808353 9.939950658
263.0914 2.581638199
315.1227001 7.49436515
333.1332648 31.92172572

Name: +ve in-silico MS/MS by CFM-ID for PNVNSUWUWQSGAG-GDBMZVCRSA-N
ID: PNVNSUWUWQSGAG-GDBMZVCRSA-N
Comment: Energy1
Num peaks: 27
39.02292652 2.437428353
41.03857658 2.276526447
43.05422664 13.5720111
45.06987671 1.423163021
55.01784114 1.049529372
69.0334912 0.8345880694
71.04914126 16.86371875
147.0440559 1.503969491
149.0597059 0.8269229993
159.1015708 1.025287637
163.0389705 1.605525902
171.1015708 0.6342310479
173.0233204 3.033374797
175.0389705 1.850456321
189.0182351 3.662821368
191.0338851 4.492428387
245.0808353 3.779400349
263.0914 1.614749686
273.1121354 1.36956865
287.1277855 0.8294673731
289.1434356 0.8508573122
291.0863146 0.7652940848
303.1227001 1.548416647
305.1383502 2.689833517
315.1227001 3.680150129
317.1019647 1.238204393
333.1332648 5.042271879

Name: +ve in-silico MS/MS by CFM-ID for PNVNSUWUWQSGAG-GDBMZVCRSA-N
ID: PNVNSUWUWQSGAG-GDBMZVCRSA-N
Comment: Energy2
Num peaks: 31
27.02292652 0.7991151529
39.02292652 0.6833061767
41.03857658 7.044116735
43.05422664 9.027888993
45.06987671 0.6563354261
55.01784114 4.687520183
55.05422664 2.37633096
57.0334912 0.771808101
57.06987671 1.087343172
69.0334912 2.073249641
71.04914126 16.77531806
73.06479133 6.694571487
81.0334912 0.8849127609
105.0334912 0.8077050222
119.0127558 1.662872491
121.0284058 0.942900115
129.0334912 0.6502073767
133.0284058 1.097598444
145.0284058 0.7176715051
147.0076704 0.9146599682
147.0440559 1.023008723
149.0233204 1.237399474
173.0233204 4.012191839
175.0389705 1.87057114
189.0182351 1.406008927
191.0338851 1.924822192
203.0702706 0.8911382237
205.0859207 0.9632682026
245.0808353 1.215863314
261.0757499 0.908031603
317.1019647 0.7937794976

Name: +ve in-silico MS/MS by CFM-ID for ZKRZUSCKCIAANK-GFUIURDCSA-N
ID: ZKRZUSCKCIAANK-GFUIURDCSA-N
Comment: Energy0
Num peaks: 16
73.02840582 1.084588516
103.075356 0.988175684
189.0546206 1.390868873
201.0910061 0.9905663908
203.0702706 0.9817245328
219.0651853 5.171322307
219.1015708 5.123723841
221.1172208 1.345477184
235.0964854 1.212805807
243.1015708 8.208404654
245.1172208 2.395619717
261.1121354 17.10297478
263.1277855 1.929832481
265.1434356 1.048140033
275.1277855 12.05350002
293.1383502 19.28376862

Name: +ve in-silico MS/MS by CFM-ID for ZKRZUSCKCIAANK-GFUIURDCSA-N
ID: ZKRZUSCKCIAANK-GFUIURDCSA-N
Comment: Energy1
Num peaks: 30
55.01784114 0.6620213598
73.02840582 0.7313146976
83.01275576 0.7302038304
85.02840582 2.060570515
89.05970595 1.312038603
173.0597059 1.18134143
175.075356 1.026952892
187.075356 0.9647062305
189.0546206 0.8950919365
189.0910061 1.158371196
191.0702706 0.887984449
201.0910061 6.916406558
203.0702706 0.7842608564
203.1066561 2.230031511
205.0859207 2.653122594
207.0651853 1.74585094
207.1015708 1.347338469
215.1066561 3.329447054
219.0651853 1.663303535
219.1015708 6.840945084
221.1172208 4.317196546
233.1172208 3.147775035
243.1015708 5.804502572
245.1172208 2.233473185
247.1328709 0.8913812129
257.1172208 2.058601671
261.1121354 6.253180095
275.1277855 8.210761161
277.1070501 0.6147628451
293.1383502 7.426172904

Name: +ve in-silico MS/MS by CFM-ID for ZKRZUSCKCIAANK-GFUIURDCSA-N
ID: ZKRZUSCKCIAANK-GFUIURDCSA-N
Comment: Energy2
Num peaks: 31
57.0334912 0.7657696016
59.01275576 2.051943744
59.04914126 0.7025408525
65.03857658 3.120022704
71.08552677 0.8080862464
73.06479133 0.7896454864
83.01275576 1.820780569
83.04914126 4.428557957
85.02840582 2.73054946
107.0127558 0.8272518867
109.0284058 0.8456202924
135.0440559 4.879952053
137.0597059 0.7665578927
145.0647913 1.459100736
147.0440559 1.601705351
149.0597059 1.626152036
159.0440559 4.186350242
161.0597059 8.044526432
163.0389705 0.7155430637
173.0597059 2.454431034
187.0389705 5.118217511
189.0546206 13.28873237
189.0910061 1.260287182
191.0702706 5.117883911
201.0910061 1.725495575
203.0338851 1.436946751
203.1066561 1.761369957
215.1066561 1.103099297
217.0495352 0.8051015283
219.0651853 3.621482565
219.1015708 0.6939340422

Name: +ve in-silico MS/MS by CFM-ID for WCBCDLSKTYUDDL-KDOFPFPSSA-N
ID: WCBCDLSKTYUDDL-KDOFPFPSSA-N
Comment: Energy0
Num peaks: 10
123.0440559 1.430204578
151.075356 4.786690085
153.0546206 2.576741998
165.0546206 4.614827894
167.0702706 13.54387705
197.0808353 1.75050954
301.1070501 5.151474476
303.1227001 1.91983315
315.1227001 7.774911252
333.1332648 37.35288165

Name: +ve in-silico MS/MS by CFM-ID for WCBCDLSKTYUDDL-KDOFPFPSSA-N
ID: WCBCDLSKTYUDDL-KDOFPFPSSA-N
Comment: Energy1
Num peaks: 26
113.0597059 1.001904466
123.0440559 1.874685139
125.0597059 1.521973188
135.0440559 2.803293398
137.0597059 4.995134532
139.075356 0.9572385825
151.0389705 1.540318485
151.075356 3.756701564
153.0546206 4.158942159
161.0597059 0.7919830778
163.075356 0.8468765144
165.0546206 6.773782568
167.0702706 26.08675317
171.1015708 0.9882881071
179.0702706 1.306447269
181.0859207 1.056544705
197.0808353 1.770335885
275.0914 1.515865814
279.1227001 1.303727581
283.0964854 0.8855758705
301.1070501 2.722325599
303.1227001 1.900167593
305.1383502 1.316127519
315.1227001 2.570017053
317.1019647 0.8394118228
333.1332648 5.357697473

Name: +ve in-silico MS/MS by CFM-ID for WCBCDLSKTYUDDL-KDOFPFPSSA-N
ID: WCBCDLSKTYUDDL-KDOFPFPSSA-N
Comment: Energy2
Num peaks: 31
57.0334912 1.201558174
81.0334912 1.999688854
83.04914126 1.067265851
93.0334912 1.143992799
95.04914126 4.710867965
107.0491413 1.63492627
109.0284058 1.057438385
109.0647913 1.956766613
121.0284058 1.095068115
121.0647913 7.662881752
123.0440559 5.022446022
125.0597059 1.140820401
135.0440559 4.280960242
137.0597059 7.765876164
139.075356 2.182311691
141.0910061 0.9388844344
143.1066561 1.047058408
149.0597059 1.121307407
151.075356 6.416320013
153.0546206 1.576572144
161.0597059 3.407589206
163.075356 2.585474546
165.0546206 1.232490807
167.0702706 1.317138386
177.0546206 1.258459644
179.0702706 2.182649748
275.0914 1.126221766
277.1070501 1.093005204
283.0964854 0.8894938209
285.1121354 1.006946106
287.0914 0.8168739412

Name: +ve in-silico MS/MS by CFM-ID for DRRQOEPQLQGLLP-ABBKGTABSA-N
ID: DRRQOEPQLQGLLP-ABBKGTABSA-N
Comment: Energy0
Num peaks: 6
297.1121354 6.767570853
299.0914 0.2355577761
305.1383502 0.1043860522
315.1227001 51.81688967
317.1019647 0.2657818745
333.1332648 40.01008752

Name: +ve in-silico MS/MS by CFM-ID for DRRQOEPQLQGLLP-ABBKGTABSA-N
ID: DRRQOEPQLQGLLP-ABBKGTABSA-N
Comment: Energy1
Num peaks: 6
287.1277855 4.013470667
297.1121354 16.87329273
303.1227001 1.143323051
305.1383502 1.949044751
315.1227001 43.46086236
333.1332648 24.04873365

Name: +ve in-silico MS/MS by CFM-ID for DRRQOEPQLQGLLP-ABBKGTABSA-N
ID: DRRQOEPQLQGLLP-ABBKGTABSA-N
Comment: Energy2
Num peaks: 11
229.0859207 2.726601995
245.0808353 1.768958414
245.1172208 1.606572521
269.0808353 2.434108999
271.0964854 5.930307485
273.1121354 4.786217053
285.1121354 3.757054393
287.1277855 10.56180551
297.1121354 29.77703398
299.0914 3.938693157
315.1227001 13.13108805

Name: +ve in-silico MS/MS by CFM-ID for QBALHQFWXZYTDM-UFBFGSQYSA-N
ID: QBALHQFWXZYTDM-UFBFGSQYSA-N
Comment: Energy0
Num peaks: 14
83.04914126 1.274313673
103.075356 1.322535635
201.0546206 1.381359764
203.0702706 1.481475394
205.0859207 1.570310746
219.0651853 9.076064717
233.0808353 1.575309887
235.0964854 1.904627718
247.1328709 1.320332001
249.148521 1.990915602
261.1121354 1.842872587
275.1277855 18.50425298
277.1070501 1.058531391
293.1383502 35.89367926

Name: +ve in-silico MS/MS by CFM-ID for QBALHQFWXZYTDM-UFBFGSQYSA-N
ID: QBALHQFWXZYTDM-UFBFGSQYSA-N
Comment: Energy1
Num peaks: 31
67.05422664 0.9844309641
89.05970595 2.31378002
205.0859207 2.2307991
207.0651853 1.223638519
207.1015708 0.9623762333
215.0702706 2.830009573
217.0859207 0.9224744495
219.0651853 1.720918125
219.1015708 4.803827284
221.1172208 1.84432657
229.0859207 0.8937468823
231.1015708 0.9437198729
231.1379563 0.7587765352
233.0808353 2.7711461
235.0964854 2.784613755
243.1015708 1.195984218
245.0808353 1.471955108
245.1172208 1.033299802
247.0964854 3.698765955
247.1328709 2.741602449
249.1121354 4.515995163
249.148521 1.889942674
257.1172208 1.969525074
259.0964854 0.8082209307
261.1121354 1.275147878
263.0914 1.086856272
265.1070501 6.214349278
265.1434356 4.229119655
275.1277855 8.838692586
277.1070501 0.8645448193
293.1383502 7.854865167

Name: +ve in-silico MS/MS by CFM-ID for QBALHQFWXZYTDM-UFBFGSQYSA-N
ID: QBALHQFWXZYTDM-UFBFGSQYSA-N
Comment: Energy2
Num peaks: 31
39.02292652 3.465234492
41.03857658 2.022329647
45.0334912 1.17309657
57.0334912 1.62072675
59.04914126 1.326352022
65.03857658 3.974891758
67.05422664 0.8521325961
71.08552677 1.516368975
83.04914126 2.404733912
85.02840582 2.724295971
133.0647913 4.002415066
149.0233204 0.9224361931
149.0597059 6.146065307
159.0804414 0.8547822193
161.0233204 1.05632455
161.0960915 0.9563172918
163.0389705 1.419594378
165.0546206 1.796028597
173.0597059 3.432433752
175.0389705 1.768973714
175.075356 6.312683858
177.0546206 1.631903219
187.0389705 1.692035448
189.0546206 3.870612202
189.0910061 1.175661082
191.0702706 2.767224005
193.0495352 1.484958648
201.0546206 9.766101228
203.0338851 1.544178717
203.1066561 0.872476763
219.0651853 3.30432149

Name: +ve in-silico MS/MS by CFM-ID for CGGSDUVYXCMYHX-BMLIUANNSA-N
ID: CGGSDUVYXCMYHX-BMLIUANNSA-N
Comment: Energy0
Num peaks: 9
123.0440559 2.072034614
151.0389705 2.575060846
161.0597059 1.997444138
179.0702706 2.805470622
283.0964854 2.979795412
285.1121354 4.052961914
287.1277855 1.857861954
297.1121354 7.709344012
315.1227001 55.67600118

Name: +ve in-silico MS/MS by CFM-ID for CGGSDUVYXCMYHX-BMLIUANNSA-N
ID: CGGSDUVYXCMYHX-BMLIUANNSA-N
Comment: Energy1
Num peaks: 30
55.01784114 1.137427882
121.0284058 0.8795114199
123.0440559 2.140233567
135.0440559 2.330635813
137.0597059 1.30669791
139.075356 0.7578585237
149.0233204 1.762703478
151.0389705 6.422985716
151.075356 0.9344551482
153.0546206 0.6950567201
155.0702706 0.7651166628
157.0859207 0.9807780172
159.0440559 1.161622462
161.0597059 1.688026957
163.075356 2.230712933
165.0910061 0.8279285872
177.0546206 1.368438935
179.0702706 3.848809893
181.0859207 0.7463731884
191.0702706 3.55900094
255.1015708 0.9959335896
259.0964854 0.7731781183
265.0859207 0.8777988091
271.0964854 2.188710257
283.0964854 4.841666705
285.1121354 5.753421566
287.1277855 3.760503353
297.1121354 6.06202732
299.0914 1.861056243
315.1227001 17.51107184

Name: +ve in-silico MS/MS by CFM-ID for CGGSDUVYXCMYHX-BMLIUANNSA-N
ID: CGGSDUVYXCMYHX-BMLIUANNSA-N
Comment: Energy2
Num peaks: 31
39.02292652 1.360095919
49.00727645 9.78460144
51.02292652 1.421586807
63.02292652 1.084031889
89.03857658 1.982781767
93.0334912 1.343164735
103.0178411 5.54194012
105.0334912 1.54380915
109.0284058 1.289765044
121.0284058 1.464476365
121.0647913 1.2889375
123.0440559 3.060224556
131.0491413 2.78753293
133.0647913 1.525479225
135.0440559 1.915127545
137.0597059 1.274234293
141.0910061 1.107139251
145.0284058 0.9178002368
147.0804414 1.098871306
149.0597059 2.101419654
151.075356 2.190871432
159.0440559 4.412914616
161.0597059 4.428966693
163.0389705 1.312021077
163.075356 3.33909475
165.0546206 1.83107944
165.0910061 1.135014016
259.0964854 1.046864372
285.1121354 1.526741057
297.1121354 1.176565319
299.0914 3.055526358

Name: +ve in-silico MS/MS by CFM-ID for UYYJOOGGIHJMRL-YYSFKGJASA-N
ID: UYYJOOGGIHJMRL-YYSFKGJASA-N
Comment: Energy0
Num peaks: 8
83.04914126 1.259756897
151.075356 1.073009054
155.0702706 2.307847948
233.0808353 1.104907884
297.1121354 2.484644023
301.1070501 1.545808542
315.1227001 37.65945581
333.1332648 33.31656939

Name: +ve in-silico MS/MS by CFM-ID for UYYJOOGGIHJMRL-YYSFKGJASA-N
ID: UYYJOOGGIHJMRL-YYSFKGJASA-N
Comment: Energy1
Num peaks: 22
67.05422664 1.628565201
109.0647913 1.21255547
125.0597059 1.135370468
127.075356 0.9928409736
151.075356 2.998831717
179.0702706 3.535211213
207.0651853 3.413761153
271.0964854 1.367900332
273.1121354 2.038295919
283.0964854 1.365569744
285.1121354 1.723403744
287.0914 0.701180119
287.1277855 5.641435391
289.1070501 4.736523234
297.1121354 4.357842576
299.0914 1.335407679
301.1070501 2.320258004
303.1227001 2.358948615
305.1383502 7.237063411
315.1227001 22.07575134
317.1019647 0.8554076404
333.1332648 7.437579151

Name: +ve in-silico MS/MS by CFM-ID for UYYJOOGGIHJMRL-YYSFKGJASA-N
ID: UYYJOOGGIHJMRL-YYSFKGJASA-N
Comment: Energy2
Num peaks: 31
53.00219107 2.078780924
53.03857658 2.403514817
55.05422664 2.378807523
65.03857658 6.955912246
67.05422664 1.181362988
69.0334912 2.761061512
69.06987671 0.9392811472
71.04914126 1.906316175
81.0334912 1.811744511
83.04914126 7.205742382
109.0647913 1.464576217
125.0597059 1.408616559
137.0597059 2.473900839
151.075356 3.939112077
163.075356 0.9587001226
179.0702706 3.013736314
215.0702706 1.005362767
217.0495352 2.398338874
217.0859207 1.117078338
219.1015708 1.001758784
233.0808353 0.9373395379
247.0600999 1.028985014
271.0964854 1.507078949
273.1121354 0.9554841908
285.1121354 1.694462887
287.0914 2.370690875
289.1070501 2.889649085
297.1121354 1.023583556
299.0914 2.136749882
315.1227001 1.268863655
317.1019647 1.326127447

Name: +ve in-silico MS/MS by CFM-ID for UKCHMOVWJBXLBX-UHFFFAOYSA-N
ID: UKCHMOVWJBXLBX-UHFFFAOYSA-N
Comment: Energy0
Num peaks: 6
251.1066561 3.729907609
255.1015708 2.807975769
269.1172208 3.793515663
279.1015708 17.55762785
297.1121354 32.49127889
315.1227001 20.02243715

Name: +ve in-silico MS/MS by CFM-ID for UKCHMOVWJBXLBX-UHFFFAOYSA-N
ID: UKCHMOVWJBXLBX-UHFFFAOYSA-N
Comment: Energy1
Num peaks: 25
55.01784114 1.017072335
59.01275576 1.708582944
73.02840582 2.383647291
103.0542266 1.753842392
105.0698767 0.9523467712
131.0491413 1.39486318
147.0440559 1.133842962
149.0597059 6.581564222
195.0804414 0.9142740257
207.0804414 1.454268806
209.0960915 2.976870371
221.0597059 0.9092982423
223.1117415 2.721232248
235.075356 1.394669945
237.0910061 3.587917162
239.0702706 1.098404782
241.0859207 1.075365146
251.1066561 5.792609756
253.1223062 1.424642344
255.1015708 4.559496951
269.1172208 8.922162795
271.1328709 1.004414592
279.1015708 6.138705895
297.1121354 11.8246063
315.1227001 7.814449208

Name: +ve in-silico MS/MS by CFM-ID for UKCHMOVWJBXLBX-UHFFFAOYSA-N
ID: UKCHMOVWJBXLBX-UHFFFAOYSA-N
Comment: Energy2
Num peaks: 31
27.02292652 2.111793156
43.01784114 0.8023970389
59.01275576 1.925269472
63.02292652 1.025277151
65.03857658 1.236794989
68.99710569 2.115828763
71.01275576 1.079794464
73.02840582 0.875518467
75.02292652 1.116413134
77.03857658 2.453286715
79.05422664 2.130661085
91.05422664 4.61881557
93.06987671 0.8970963032
101.0385766 0.9669938551
103.0542266 12.20643249
105.0334912 1.054791829
105.0698767 2.789441792
107.0491413 1.089700371
119.0491413 0.9365807645
131.0491413 0.9120169994
147.0440559 1.403560355
149.0597059 6.229454535
195.0804414 4.223195057
207.0804414 2.651674222
209.0960915 8.443950584
211.1117415 0.9832324312
223.1117415 4.260432817
235.075356 1.377735055
237.0910061 1.490353597
251.1066561 1.29033567
255.1015708 0.9010449706

Name: +ve in-silico MS/MS by CFM-ID for IIKXPKBPGMPATO-VXEJCKRLSA-N
ID: IIKXPKBPGMPATO-VXEJCKRLSA-N
Comment: Energy0
Num peaks: 6
193.0859207 1.528410691
231.1015708 1.832991082
233.1172208 12.19835305
251.1277855 17.82974738
275.1277855 11.42915041
293.1383502 35.9550247

Name: +ve in-silico MS/MS by CFM-ID for IIKXPKBPGMPATO-VXEJCKRLSA-N
ID: IIKXPKBPGMPATO-VXEJCKRLSA-N
Comment: Energy1
Num peaks: 31
43.01784114 1.301886464
51.02292652 2.520616389
53.03857658 1.192816191
55.05422664 0.8514446991
61.02840582 1.050578811
69.06987671 0.6146259857
127.075356 0.7075216861
129.0910061 0.6496693352
163.0389705 0.9455852685
163.075356 2.433565266
165.0546206 1.75084473
165.0910061 2.115601205
177.0910061 0.7223858155
179.0702706 1.183914297
179.1066561 0.6509872581
189.0546206 1.645473407
191.0702706 2.652325748
193.0859207 2.929978296
205.0859207 1.48430035
207.1015708 1.978924896
215.1066561 3.874648646
217.0859207 1.553799267
219.1015708 0.7494917621
221.1172208 2.786292824
231.1015708 1.576331119
233.1172208 15.3685635
251.1277855 11.28970028
257.1172208 0.7433635387
275.1277855 5.517458066
277.1070501 1.057112401
293.1383502 6.243121137

Name: +ve in-silico MS/MS by CFM-ID for IIKXPKBPGMPATO-VXEJCKRLSA-N
ID: IIKXPKBPGMPATO-VXEJCKRLSA-N
Comment: Energy2
Num peaks: 31
39.02292652 1.339150599
41.03857658 0.9672178827
43.01784114 2.307856798
49.00727645 0.9806905532
51.02292652 17.94369355
53.03857658 5.460159907
55.05422664 2.700734922
57.06987671 2.104910573
65.03857658 2.743558933
67.05422664 1.877015475
79.05422664 1.450741921
105.0334912 3.005957466
105.0698767 1.152740187
107.0491413 2.767584804
121.0647913 1.556195314
123.0804414 1.172411709
133.0647913 1.028987484
135.0804414 1.186736896
145.0647913 0.957165219
163.075356 0.9725092231
173.0597059 1.183086729
189.0546206 1.17274683
191.0702706 1.72018919
193.0859207 1.358198136
195.1015708 1.100149726
205.0859207 1.672326475
207.1015708 0.9351801047
233.1172208 1.697327812
249.1121354 1.085533716
275.1277855 1.477323436
277.1070501 1.611232881

Name: +ve in-silico MS/MS by CFM-ID for BIMVXOYXXZYVJF-SFHVURJKSA-N
ID: BIMVXOYXXZYVJF-SFHVURJKSA-N
Comment: Energy0
Num peaks: 7
79.05422664 2.473873086
151.075356 2.754292866
177.0546206 4.459312504
195.0651853 5.751830587
283.0964854 2.762091376
297.1121354 12.9869491
315.1227001 51.26046483

Name: +ve in-silico MS/MS by CFM-ID for BIMVXOYXXZYVJF-SFHVURJKSA-N
ID: BIMVXOYXXZYVJF-SFHVURJKSA-N
Comment: Energy1
Num peaks: 18
79.05422664 2.627983011
105.0334912 3.117229804
107.0491413 2.141913927
119.0491413 1.964689664
121.0647913 4.738259624
147.0440559 1.473057825
149.0597059 4.592587748
151.075356 1.825024514
177.0546206 21.00635368
193.0495352 2.243503164
195.0651853 5.360724723
279.1015708 1.047730806
283.0964854 2.157506244
287.1277855 2.501886584
289.1070501 1.020305191
297.1121354 9.657464718
299.0914 0.8653329932
315.1227001 12.0658895

Name: +ve in-silico MS/MS by CFM-ID for BIMVXOYXXZYVJF-SFHVURJKSA-N
ID: BIMVXOYXXZYVJF-SFHVURJKSA-N
Comment: Energy2
Num peaks: 31
49.00727645 2.180744146
51.02292652 1.682600169
53.03857658 1.278148419
63.02292652 1.181885804
69.0334912 1.099987141
79.01784114 1.172245178
79.05422664 4.798077948
91.05422664 1.373273047
93.0334912 3.545338301
95.04914126 2.862011367
105.0334912 2.579792216
107.0127558 1.431995926
107.0491413 1.556545934
109.0284058 1.24418329
119.0491413 4.284223939
121.0647913 1.882382854
123.0440559 3.933083962
125.0597059 1.465698221
135.0440559 1.598356161
147.0440559 1.913632655
149.0597059 5.057246868
151.075356 2.0411774
163.0389705 2.469524795
165.0546206 2.127422632
167.0702706 1.880106741
173.0597059 1.515575991
177.0546206 6.237782503
191.0702706 1.141680665
193.0859207 1.475680244
195.0651853 1.331841926
299.0914 1.331041586

Name: +ve in-silico MS/MS by CFM-ID for PPVAMKXEIYBISY-UHFFFAOYSA-N
ID: PPVAMKXEIYBISY-UHFFFAOYSA-N
Comment: Energy0
Num peaks: 9
107.0491413 2.552553756
121.0647913 1.882524366
149.0597059 1.988597367
183.0651853 5.540157571
211.0600999 5.742078117
301.1070501 3.259824381
303.1227001 1.62258058
315.1227001 10.42108806
333.1332648 47.28900216

Name: +ve in-silico MS/MS by CFM-ID for PPVAMKXEIYBISY-UHFFFAOYSA-N
ID: PPVAMKXEIYBISY-UHFFFAOYSA-N
Comment: Energy1
Num peaks: 27
105.0334912 2.150425173
107.0491413 7.32187506
109.0647913 1.289332087
121.0647913 3.928184656
131.0491413 1.293999691
149.0597059 3.711649487
167.0338851 2.647643273
169.0495352 0.9878406791
181.0495352 2.972310182
183.0651853 2.167909677
185.0808353 0.8223469707
195.0287997 0.7850438512
195.0651853 1.841016099
209.0444498 2.652223644
211.0600999 17.91473169
213.0757499 1.50785707
225.0757499 2.387747392
227.0914 0.7950537463
237.0757499 0.8216272337
239.0914 1.795838655
287.0914 1.427968293
289.1070501 3.174673491
301.1070501 2.586565834
303.1227001 1.802426439
305.1383502 0.9412870005
315.1227001 3.390043933
333.1332648 7.452605402

Name: +ve in-silico MS/MS by CFM-ID for PPVAMKXEIYBISY-UHFFFAOYSA-N
ID: PPVAMKXEIYBISY-UHFFFAOYSA-N
Comment: Energy2
Num peaks: 31
55.01784114 1.692862255
77.03857658 1.945905837
79.05422664 2.781212202
83.01275576 1.262275736
91.05422664 1.200611584
93.06987671 1.183607186
97.02840582 3.658444504
105.0334912 1.41980616
107.0491413 2.964011037
117.0334912 1.123839724
121.0647913 1.91066356
127.0389705 4.979184827
129.0546206 1.705108599
145.0284058 1.093797479
153.0546206 1.077246633
155.0338851 3.575353046
167.0338851 1.759856545
169.0495352 3.029989902
179.0338851 1.619275272
181.0495352 4.366256483
183.0651853 3.74804574
189.0546206 1.357058471
195.0287997 1.80118324
195.0651853 1.996217058
197.0444498 2.326061304
211.0600999 4.35082202
215.0702706 1.311214487
235.0600999 0.9802091016
289.1070501 1.052581403
301.1070501 1.03697113
303.1227001 2.656907527

Name: +ve in-silico MS/MS by CFM-ID for LWGFILXHAOZSBK-IUBOLDSQSA-N
ID: LWGFILXHAOZSBK-IUBOLDSQSA-N
Comment: Energy0
Num peaks: 11
203.1066561 2.179080897
215.1066561 2.542894034
217.0859207 1.630792599
221.1172208 3.657321761
233.1172208 2.183454282
243.1015708 3.242415198
245.1172208 1.647970217
247.1328709 2.133825364
261.1121354 8.986854917
275.1277855 24.91192689
293.1383502 27.98638438

Name: +ve in-silico MS/MS by CFM-ID for LWGFILXHAOZSBK-IUBOLDSQSA-N
ID: LWGFILXHAOZSBK-IUBOLDSQSA-N
Comment: Energy1
Num peaks: 20
189.0910061 2.082297471
201.0910061 3.600466056
203.1066561 7.004421221
205.1223062 2.761188803
215.1066561 4.250067587
217.0859207 4.246656925
217.1223062 1.872215494
219.1015708 2.763957769
221.1172208 3.157530923
227.1066561 2.307808847
231.1379563 2.132678099
233.1172208 2.710697136
243.1015708 3.416018459
245.1172208 3.635932965
247.1328709 2.569154347
257.1172208 2.893259124
261.1121354 4.586046076
265.1434356 1.83520414
275.1277855 16.10325276
293.1383502 7.384836244

Name: +ve in-silico MS/MS by CFM-ID for LWGFILXHAOZSBK-IUBOLDSQSA-N
ID: LWGFILXHAOZSBK-IUBOLDSQSA-N
Comment: Energy2
Num peaks: 20
159.0804414 6.037803566
161.0960915 5.14721842
163.1117415 4.918751259
179.1066561 1.478700233
187.075356 3.07532693
187.1117415 1.791149343
189.0910061 3.809448478
189.1273916 2.536269467
191.1066561 6.599710491
201.0910061 6.212835064
203.1066561 2.401541917
205.1223062 2.743446208
213.0910061 2.892079633
215.1066561 13.19813664
217.0859207 1.489890873
217.1223062 5.691569735
233.1172208 2.432793139
243.1015708 2.90562519
245.1172208 2.994345756
247.1328709 1.74375301

Name: +ve in-silico MS/MS by CFM-ID for VNFIARTUELZYAE-RCOVLWMOSA-N
ID: VNFIARTUELZYAE-RCOVLWMOSA-N
Comment: Energy0
Num peaks: 16
72.04439023 1.344196308
74.02365479 1.063120375
100.0393049 1.800657793
118.0498695 1.830153135
146.0447842 3.214382562
153.0546206 1.12742337
170.0811697 12.13393165
240.086649 1.283013859
251.1026334 2.43450273
252.086649 2.190583685
269.1131981 19.75129732
271.1288481 1.094737305
280.0815636 2.994830168
297.1081127 6.955063075
298.0921283 5.227175698
315.1186774 16.26133163

Name: +ve in-silico MS/MS by CFM-ID for VNFIARTUELZYAE-RCOVLWMOSA-N
ID: VNFIARTUELZYAE-RCOVLWMOSA-N
Comment: Energy1
Num peaks: 30
26.00252542 0.9686372934
28.01817548 3.044411334
30.03382555 1.014306891
42.03382555 1.160824693
56.0130901 1.070080093
58.02874017 0.7695053002
72.04439023 2.699996034
74.02365479 9.613911962
76.03930485 0.7351680075
100.0393049 3.32532376
118.0498695 0.7071213922
146.0447842 0.847726653
152.070605 0.7283583033
153.0546206 2.494442452
154.0498695 1.040643177
168.0655196 0.8982665023
170.0811697 9.159345583
196.0604342 1.679301935
225.0869833 0.894260643
237.0869833 0.7194994722
239.1026334 0.9778294455
240.086649 2.444407574
251.1026334 4.866958338
252.086649 6.768470876
253.1182834 1.144351664
269.1131981 15.2391164
280.0815636 0.8167300654
297.1081127 1.865504053
298.0921283 0.8929221512
315.1186774 1.668634231

Name: +ve in-silico MS/MS by CFM-ID for VNFIARTUELZYAE-RCOVLWMOSA-N
ID: VNFIARTUELZYAE-RCOVLWMOSA-N
Comment: Energy2
Num peaks: 31
41.00219107 0.9319803253
42.03382555 2.228963744
43.01784114 1.166140152
45.0334912 1.099504832
70.02874017 0.7891819977
72.04439023 9.944245998
74.0600403 1.13728844
87.04405588 0.8950063597
88.03930485 0.8663902513
96.00800472 0.8025100249
100.0393049 4.355667232
102.0549549 0.9105794571
110.0236548 0.9345629385
112.0393049 1.005326997
114.0549549 1.626314193
118.0498695 2.233162866
124.0393049 4.026326915
126.0549549 6.902549271
138.0549549 2.785572648
140.0342195 0.7913747638
152.0342195 1.390034337
152.070605 0.8354493021
153.0546206 2.410688706
154.0498695 5.454329084
166.0498695 0.7377042759
168.0655196 1.354449347
170.0811697 8.034727092
194.0447842 0.7690821851
196.0604342 1.025828719
213.0869833 1.024802754
251.1026334 1.0418316

Name: +ve in-silico MS/MS by CFM-ID for RUCDRXZZTMSPNI-SOFGYWHQSA-N
ID: RUCDRXZZTMSPNI-SOFGYWHQSA-N
Comment: Energy0
Num peaks: 24
43.05422664 1.184551448
67.01784114 0.6744981448
69.0334912 1.187804947
71.04914126 2.506234879
97.06479133 1.066928853
99.08044139 8.319778205
117.0910061 1.430072418
123.0440559 1.142474854
135.0440559 7.393798676
137.0597059 1.947829782
139.075356 1.536254657
149.0597059 0.9528555207
157.0859207 1.217049132
159.0440559 1.456601549
169.0859207 0.8572231277
175.0389705 1.820842418
177.0546206 10.25371851
207.0651853 1.249174372
221.0808353 1.081679756
249.0757499 0.7992960713
261.1121354 0.7497817973
265.1070501 0.7547096934
275.1277855 7.036763618
293.1383502 23.77053092

Name: +ve in-silico MS/MS by CFM-ID for RUCDRXZZTMSPNI-SOFGYWHQSA-N
ID: RUCDRXZZTMSPNI-SOFGYWHQSA-N
Comment: Energy1
Num peaks: 31
29.03857658 1.20711757
41.03857658 0.653848405
43.05422664 4.589002348
45.06987671 0.7484181468
53.03857658 1.066200637
55.01784114 1.494909113
57.0334912 1.56050241
69.0334912 0.9846213295
71.04914126 3.411339579
81.06987671 2.650217646
97.06479133 1.371083874
99.08044139 14.92166265
117.0910061 2.232444636
123.0440559 0.9935629981
135.0440559 8.409509639
137.0597059 3.271442685
147.0440559 0.9288225256
149.0597059 4.444847961
153.0546206 0.892606429
155.0702706 0.7774903546
159.0440559 2.21718846
169.0859207 0.8037288621
175.0389705 1.048921069
177.0546206 7.839681185
221.0808353 0.674174916
249.0757499 1.034780983
261.1121354 0.9088469607
263.1277855 0.8582930008
265.1434356 0.6310002617
275.1277855 1.754567432
293.1383502 2.643066163

Name: +ve in-silico MS/MS by CFM-ID for RUCDRXZZTMSPNI-SOFGYWHQSA-N
ID: RUCDRXZZTMSPNI-SOFGYWHQSA-N
Comment: Energy2
Num peaks: 31
29.03857658 0.7673446097
39.02292652 1.729401331
41.00219107 1.034247703
41.03857658 2.732500086
43.05422664 8.862747249
45.06987671 0.7499900375
49.00727645 0.802942046
51.02292652 1.380624958
53.00219107 1.098340151
55.01784114 0.9759128867
57.0334912 0.8709169036
65.03857658 2.009152481
67.05422664 0.8249498614
71.04914126 0.9066842223
81.06987671 0.8965397338
83.08552677 0.7625940498
99.08044139 4.67441516
105.0334912 2.897902235
107.0491413 2.141112383
119.0491413 0.8041757537
123.0440559 2.934247415
135.0440559 9.947516799
137.0597059 2.666876642
143.1066561 0.8094196384
147.0440559 1.424546702
149.0597059 2.803729215
157.0859207 0.8930381178
165.0546206 0.8816457922
175.0389705 0.7525871026
177.0546206 4.351968159
179.0702706 1.157780062

Name: +ve in-silico MS/MS by CFM-ID for KPWKPPYUQLHPDZ-YKODBGQOSA-N
ID: KPWKPPYUQLHPDZ-YKODBGQOSA-N
Comment: Energy0
Num peaks: 10
105.0334912 7.80537701
107.0491413 1.990101492
109.0647913 1.817367749
129.0334912 1.835152058
147.0440559 11.87553736
151.075356 1.999276647
169.0859207 10.19350823
187.0964854 7.286993634
315.1227001 9.343028493
333.1332648 26.2063158

Name: +ve in-silico MS/MS by CFM-ID for KPWKPPYUQLHPDZ-YKODBGQOSA-N
ID: KPWKPPYUQLHPDZ-YKODBGQOSA-N
Comment: Energy1
Num peaks: 20
105.0334912 10.13043193
107.0491413 3.696391813
119.0491413 4.66874927
129.0334912 3.719709461
143.0702706 0.8351533936
147.0440559 10.39756776
149.0597059 0.7073456352
151.075356 5.154934309
153.0910061 0.8102486694
157.0859207 0.7306203918
159.1015708 1.256754614
167.0702706 1.428866686
169.0859207 18.59604714
187.0964854 9.321340118
225.0757499 0.6891112002
289.1070501 0.6723434698
297.1121354 0.6456614606
303.1227001 0.6671899916
315.1227001 2.876473218
333.1332648 3.354861787

Name: +ve in-silico MS/MS by CFM-ID for KPWKPPYUQLHPDZ-YKODBGQOSA-N
ID: KPWKPPYUQLHPDZ-YKODBGQOSA-N
Comment: Energy2
Num peaks: 31
39.02292652 2.538727736
41.00219107 1.614457464
41.03857658 2.171400555
57.0334912 1.681613521
75.02292652 1.837934451
77.03857658 3.779647035
79.05422664 2.154652666
89.03857658 1.198152206
91.05422664 2.234129722
105.0334912 7.203045073
107.0491413 1.62532014
117.0334912 1.289288911
119.0491413 2.849956417
129.0334912 1.09136753
137.0597059 0.9965673894
139.075356 2.903970926
141.0910061 1.244240726
147.0440559 1.725163082
149.0597059 2.146938092
151.075356 4.402274128
153.0546206 1.549820922
153.0910061 2.144107336
155.0702706 2.170948831
157.0859207 1.815320966
165.0546206 0.9722054512
167.0702706 2.1437458
169.0859207 11.77535537
181.0495352 0.7723500769
187.0964854 2.582901121
301.1070501 0.8714858098
303.1227001 1.399152643

Name: +ve in-silico MS/MS by CFM-ID for SHOUCAYJMPKJEJ-KAEUXLIGSA-N
ID: SHOUCAYJMPKJEJ-KAEUXLIGSA-N
Comment: Energy0
Num peaks: 6
105.0334912 15.92039231
193.0859207 2.045795168
209.0808353 2.453124546
211.0964854 23.06327711
315.1227001 7.959770982
333.1332648 39.00300885

Name: +ve in-silico MS/MS by CFM-ID for SHOUCAYJMPKJEJ-KAEUXLIGSA-N
ID: SHOUCAYJMPKJEJ-KAEUXLIGSA-N
Comment: Energy1
Num peaks: 6
105.0334912 21.15692635
193.0859207 8.868583922
209.0808353 1.706774842
211.0964854 38.70894473
315.1227001 4.507061869
333.1332648 7.788314251

Name: +ve in-silico MS/MS by CFM-ID for SHOUCAYJMPKJEJ-KAEUXLIGSA-N
ID: SHOUCAYJMPKJEJ-KAEUXLIGSA-N
Comment: Energy2
Num peaks: 23
15.02292652 1.079989721
39.02292652 1.184723652
41.00219107 3.664744884
43.01784114 2.262020564
47.04914126 1.944897362
49.00727645 4.883325779
51.02292652 5.280366139
63.02292652 4.960220811
65.03857658 1.081587782
79.05422664 2.931954151
91.05422664 1.117755176
105.0334912 17.90808352
107.0491413 1.470440844
179.0702706 2.162061945
181.0859207 3.210537953
183.1015708 1.932248796
191.0702706 1.291534854
193.0495352 1.107607421
193.0859207 8.641426044
195.0651853 4.665958541
207.0651853 0.9830610141
209.0808353 1.084706099
211.0964854 5.943446099

Name: +ve in-silico MS/MS by CFM-ID for POUQOQOXMNNBBR-UHFFFAOYSA-N
ID: POUQOQOXMNNBBR-UHFFFAOYSA-N
Comment: Energy0
Num peaks: 7
123.0440559 5.617472263
135.0440559 11.34517629
137.0597059 23.7699487
139.075356 2.271526102
283.0964854 5.157996521
285.1121354 3.164946522
315.1227001 28.84443144

Name: +ve in-silico MS/MS by CFM-ID for POUQOQOXMNNBBR-UHFFFAOYSA-N
ID: POUQOQOXMNNBBR-UHFFFAOYSA-N
Comment: Energy1
Num peaks: 13
55.01784114 1.485394522
105.0334912 3.527174845
107.0491413 1.331418444
109.0647913 2.89953447
123.0440559 1.3559236
135.0440559 13.38719434
137.0597059 43.79576977
153.0546206 1.476185491
161.0597059 1.292308845
207.0651853 1.55035445
209.0808353 4.649424975
299.0914 2.193162354
315.1227001 1.527077443

Name: +ve in-silico MS/MS by CFM-ID for POUQOQOXMNNBBR-UHFFFAOYSA-N
ID: POUQOQOXMNNBBR-UHFFFAOYSA-N
Comment: Energy2
Num peaks: 31
39.02292652 1.767879401
49.00727645 1.022291552
51.02292652 1.989744199
63.02292652 0.797788311
65.03857658 2.538375476
77.03857658 0.7949448454
79.05422664 2.550018729
81.0334912 1.212938061
91.05422664 2.426957345
93.0334912 1.776083205
95.04914126 2.240423607
103.0178411 2.332924634
105.0334912 4.003293907
107.0491413 5.507584194
109.0647913 1.850900024
119.0491413 1.695716396
121.0647913 8.758390514
123.0440559 1.863097813
131.0491413 1.614785654
135.0440559 5.35923588
137.0597059 8.411718272
165.0546206 2.595909856
177.0546206 1.197764321
185.0597059 1.330912869
211.075356 2.846735611
239.0702706 1.44974111
259.0964854 1.286402139
271.0964854 1.142757722
283.0964854 1.029933215
285.1121354 1.14184275
287.1277855 1.860857533

Name: +ve in-silico MS/MS by CFM-ID for FZVCJYFSLAWJNG-GOSISDBHSA-N
ID: FZVCJYFSLAWJNG-GOSISDBHSA-N
Comment: Energy0
Num peaks: 6
163.075356 23.44093522
165.0910061 15.68560042
179.0702706 3.695423669
181.0859207 10.69238449
297.1121354 3.221963104
315.1227001 23.93003084

Name: +ve in-silico MS/MS by CFM-ID for FZVCJYFSLAWJNG-GOSISDBHSA-N
ID: FZVCJYFSLAWJNG-GOSISDBHSA-N
Comment: Energy1
Num peaks: 21
79.05422664 2.892130263
105.0334912 2.259398814
107.0491413 1.750597373
123.0440559 1.376222838
133.0647913 2.019501577
139.075356 0.8672335527
147.0440559 1.174540756
149.0597059 7.151933159
163.075356 15.06071097
165.0910061 16.25101017
179.0702706 1.061409692
181.0859207 3.859597498
191.0702706 1.0482157
209.0808353 1.842114758
243.0651853 0.8695137802
247.0964854 0.8423134629
283.0964854 2.048915585
285.1121354 0.9844176031
287.1277855 1.865350966
297.1121354 5.448978051
315.1227001 10.11476578

Name: +ve in-silico MS/MS by CFM-ID for FZVCJYFSLAWJNG-GOSISDBHSA-N
ID: FZVCJYFSLAWJNG-GOSISDBHSA-N
Comment: Energy2
Num peaks: 31
15.02292652 0.9255916788
41.00219107 1.426752556
43.01784114 1.179517227
53.00219107 0.9737606129
63.02292652 1.058267703
79.05422664 3.914967447
93.0334912 2.865511806
95.04914126 3.902631465
107.0127558 1.435580283
109.0284058 0.8962368365
109.0647913 1.89072411
119.0127558 1.996313402
119.0491413 1.775807368
123.0440559 4.562963408
125.0597059 1.781015015
133.0647913 6.352037756
135.0804414 3.670460637
139.075356 1.130150456
147.0440559 1.962911749
149.0597059 8.72332538
151.075356 2.936297694
161.0597059 2.232109014
163.075356 5.453568115
165.0546206 1.781740846
165.0910061 3.785916464
167.0702706 5.082811969
177.0546206 1.624144915
179.0702706 1.468419551
181.0859207 1.783184704
183.1015708 0.9867663124
189.0546206 0.9483369274

Name: +ve in-silico MS/MS by CFM-ID for KYRMOZFTJMQBFZ-KRWDZBQOSA-N
ID: KYRMOZFTJMQBFZ-KRWDZBQOSA-N
Comment: Energy0
Num peaks: 12
107.0491413 2.433106651
123.0440559 3.350278738
151.0389705 7.198993167
161.0597059 4.230985569
163.075356 2.210446288
165.0910061 2.718586806
181.0859207 1.538912472
209.0808353 1.458712809
283.0964854 4.601402
285.1121354 1.621898948
297.1121354 6.744309687
315.1227001 42.49427028

Name: +ve in-silico MS/MS by CFM-ID for KYRMOZFTJMQBFZ-KRWDZBQOSA-N
ID: KYRMOZFTJMQBFZ-KRWDZBQOSA-N
Comment: Energy1
Num peaks: 21
107.0491413 4.631189534
123.0440559 2.019194063
135.0440559 8.675663276
137.0597059 1.840970615
139.075356 1.292680129
149.0233204 3.449165689
149.0597059 1.464421102
151.0389705 9.656700625
151.075356 8.384209013
163.075356 1.614447275
165.0546206 2.361911746
165.0910061 2.872175346
167.0702706 3.126839847
177.0546206 1.386898384
191.0702706 2.539921441
271.0964854 1.68424799
283.0964854 5.259232721
285.1121354 1.430487177
287.1277855 1.723602347
297.1121354 4.180504551
315.1227001 11.2434965

Name: +ve in-silico MS/MS by CFM-ID for KYRMOZFTJMQBFZ-KRWDZBQOSA-N
ID: KYRMOZFTJMQBFZ-KRWDZBQOSA-N
Comment: Energy2
Num peaks: 31
39.02292652 1.453992225
49.00727645 2.450450768
51.02292652 1.574559483
63.02292652 1.185293493
65.03857658 1.476206374
75.02292652 2.712603254
77.03857658 2.465922157
79.01784114 1.536918642
81.0334912 1.427468696
93.0334912 1.56666753
95.01275576 1.308019267
95.04914126 2.118087936
105.0334912 1.508324441
107.0491413 4.107961848
121.0284058 1.762777529
123.0440559 3.536322398
131.0491413 1.402437258
133.0647913 4.949530304
135.0440559 4.213383569
137.0597059 5.421465903
149.0233204 1.408543307
149.0597059 1.553332404
151.0389705 1.449681703
151.075356 3.457745925
161.0597059 7.28040015
163.075356 1.52787499
165.0546206 2.707009266
167.0702706 1.088244828
283.0964854 1.520782814
285.1121354 1.223581557
299.0914 2.044240725

Name: +ve in-silico MS/MS by CFM-ID for GOKBMBGIUIOXRB-ZDUSSCGKSA-N
ID: GOKBMBGIUIOXRB-ZDUSSCGKSA-N
Comment: Energy0
Num peaks: 7
151.0389705 2.980822088
153.0546206 19.39433825
155.0702706 2.865944971
197.0808353 3.023974981
211.0964854 3.146442552
301.1070501 2.834046156
333.1332648 45.98217061

Name: +ve in-silico MS/MS by CFM-ID for GOKBMBGIUIOXRB-ZDUSSCGKSA-N
ID: GOKBMBGIUIOXRB-ZDUSSCGKSA-N
Comment: Energy1
Num peaks: 17
121.0284058 1.311854468
123.0440559 2.080686349
125.0597059 3.104000899
137.0597059 1.438145455
139.0389705 1.694136551
151.0389705 7.937349835
153.0546206 36.88487676
155.0702706 1.288422542
167.0702706 3.713000147
183.0651853 1.045005731
193.0859207 1.175768371
209.0808353 1.284438101
211.0964854 4.909668178
301.1070501 2.195257759
303.1227001 2.151298328
305.1383502 2.558126669
333.1332648 5.504433103

Name: +ve in-silico MS/MS by CFM-ID for GOKBMBGIUIOXRB-ZDUSSCGKSA-N
ID: GOKBMBGIUIOXRB-ZDUSSCGKSA-N
Comment: Energy2
Num peaks: 31
81.0334912 1.287761323
93.0334912 1.227862444
95.04914126 1.69681781
97.06479133 1.320489325
109.0284058 1.186622636
119.0491413 1.063096446
121.0284058 1.749244779
123.0440559 3.310695229
125.0597059 1.871781417
135.0440559 1.382886688
137.0233204 2.380158906
137.0597059 3.638947338
139.0389705 3.463743849
139.075356 0.9703675228
147.0440559 1.329754036
149.0597059 2.011999866
151.0389705 2.237606904
151.075356 1.393683892
153.0546206 19.76823603
155.0702706 1.862195175
165.0546206 1.383991418
167.0702706 1.353460238
177.0546206 1.491941158
179.0702706 2.6199618
181.0495352 1.984453038
181.0859207 1.9387738
183.0651853 1.122816118
191.0702706 1.553077997
193.0859207 1.500242032
195.0651853 0.8801918993
315.1227001 0.923384902

Name: +ve in-silico MS/MS by CFM-ID for SGHKZWOCDRSAAC-LBPRGKRZSA-N
ID: SGHKZWOCDRSAAC-LBPRGKRZSA-N
Comment: Energy0
Num peaks: 10
107.0491413 4.493200394
131.0491413 3.716273553
133.0647913 2.115413054
153.0546206 9.117116419
179.0338851 3.309724657
181.0495352 11.72122923
221.0808353 2.262535382
283.0964854 4.604109478
297.1121354 6.480308605
315.1227001 32.62520539

Name: +ve in-silico MS/MS by CFM-ID for SGHKZWOCDRSAAC-LBPRGKRZSA-N
ID: SGHKZWOCDRSAAC-LBPRGKRZSA-N
Comment: Energy1
Num peaks: 25
105.0334912 1.495036456
107.0491413 8.525014564
109.0647913 1.182959578
119.0491413 1.258866109
121.0647913 3.557366673
131.0491413 1.251746902
133.0647913 2.544705561
135.0804414 3.687633476
149.0233204 1.626456168
153.0546206 6.862017519
161.0597059 3.063493478
163.075356 1.543425496
165.0546206 2.376227962
179.0338851 4.963058872
179.0702706 1.113522229
181.0495352 12.65166518
219.0651853 1.061755676
221.0808353 3.42327219
257.0808353 1.086671986
283.0964854 2.620981594
285.1121354 1.945394031
287.1277855 2.540748995
297.1121354 3.243306245
299.0914 1.799915666
315.1227001 5.344010103

Name: +ve in-silico MS/MS by CFM-ID for SGHKZWOCDRSAAC-LBPRGKRZSA-N
ID: SGHKZWOCDRSAAC-LBPRGKRZSA-N
Comment: Energy2
Num peaks: 31
55.01784114 1.630890738
75.02292652 2.076378004
77.03857658 2.062696963
79.05422664 2.640215939
83.04914126 1.235667024
89.03857658 1.818300571
91.05422664 1.239754186
97.02840582 2.324240828
103.0542266 1.423628628
105.0334912 2.533982366
107.0491413 4.163691264
109.0647913 1.153858246
111.0440559 3.160800426
117.0334912 1.320787613
123.0440559 2.480746235
129.0334912 1.168261434
131.0491413 4.419409854
133.0647913 1.248145111
137.0597059 1.341339135
149.0233204 3.983474978
151.0389705 1.41135805
153.0546206 3.088445892
165.0546206 2.786428666
167.0702706 1.289589566
179.0338851 1.176988418
181.0495352 3.092465388
255.0651853 1.175406541
259.0964854 1.422816986
285.1121354 2.563257398
287.1277855 1.722163907
299.0914 1.910396009

Name: +ve in-silico MS/MS by CFM-ID for ABBHVLUUYSTWRC-CQSZACIVSA-N
ID: ABBHVLUUYSTWRC-CQSZACIVSA-N
Comment: Energy0
Num peaks: 6
225.0546206 16.48086451
255.0651853 3.533495647
257.0808353 2.488240939
279.1015708 9.112889893
297.1121354 21.24611181
315.1227001 29.59745601

Name: +ve in-silico MS/MS by CFM-ID for ABBHVLUUYSTWRC-CQSZACIVSA-N
ID: ABBHVLUUYSTWRC-CQSZACIVSA-N
Comment: Energy1
Num peaks: 15
71.04914126 4.470380861
83.04914126 1.566913625
85.06479133 5.199757823
87.04405588 1.956698802
89.05970595 9.417903694
101.0597059 1.675339119
103.075356 3.476864302
195.0440559 1.90192079
197.0597059 5.084629971
225.0546206 21.79724682
227.0702706 2.794910207
269.1172208 1.993486111
279.1015708 7.120343459
297.1121354 7.042871727
315.1227001 4.898894523

Name: +ve in-silico MS/MS by CFM-ID for ABBHVLUUYSTWRC-CQSZACIVSA-N
ID: ABBHVLUUYSTWRC-CQSZACIVSA-N
Comment: Energy2
Num peaks: 31
25.00727645 1.329639731
39.02292652 2.851721804
41.03857658 1.495920819
49.00727645 2.468635713
51.02292652 4.748414455
53.03857658 2.181424287
57.0334912 2.531837483
59.04914126 1.592299314
69.0334912 2.131090671
71.04914126 2.992968298
83.04914126 1.136039163
85.06479133 1.660935249
95.04914126 1.442783508
97.06479133 1.082814275
99.08044139 1.882249158
105.0334912 3.175864751
111.0440559 0.9759142885
121.0284058 3.248070791
147.0076704 1.934184013
169.0284058 1.167757428
193.0284058 1.22370626
195.0440559 1.768406444
197.0233204 2.62786492
197.0597059 5.778387442
199.0389705 2.854700268
209.0597059 6.746971568
211.075356 1.144817218
223.0389705 1.154733391
225.0546206 9.07923414
227.0702706 1.94872823
279.1015708 3.453484677

Name: +ve in-silico MS/MS by CFM-ID for PBWGVJJXWOVHFM-NSHDSACASA-N
ID: PBWGVJJXWOVHFM-NSHDSACASA-N
Comment: Energy0
Num peaks: 8
105.0334912 1.946913448
121.0284058 10.22878478
123.0440559 25.73367526
125.0597059 3.539989349
183.0651853 2.739567932
301.1070501 4.163837264
303.1227001 2.086015199
333.1332648 29.60934789

Name: +ve in-silico MS/MS by CFM-ID for PBWGVJJXWOVHFM-NSHDSACASA-N
ID: PBWGVJJXWOVHFM-NSHDSACASA-N
Comment: Energy1
Num peaks: 21
95.04914126 1.34615792
105.0334912 2.611319172
121.0284058 11.30208703
123.0440559 18.43916333
135.0440559 1.540670761
147.0440559 3.39842879
149.0597059 5.55491512
151.075356 1.358778342
195.0651853 2.539457658
197.0808353 2.725233411
209.0808353 1.741290365
211.0964854 1.313453921
223.0964854 1.541263327
239.0914 2.418459626
289.1070501 1.465048766
301.1070501 2.667045088
303.1227001 3.133503325
305.1383502 2.49014704
315.1227001 1.669716804
317.1019647 5.52462721
333.1332648 5.417777326

Name: +ve in-silico MS/MS by CFM-ID for PBWGVJJXWOVHFM-NSHDSACASA-N
ID: PBWGVJJXWOVHFM-NSHDSACASA-N
Comment: Energy2
Num peaks: 31
55.01784114 1.280889028
57.0334912 3.630006447
77.03857658 0.8967016287
79.01784114 1.174638441
79.05422664 2.154502824
93.0334912 1.748873745
95.04914126 1.957789286
105.0334912 4.896099493
107.0127558 0.8965562499
107.0491413 3.007503184
109.0284058 1.178965917
109.0647913 1.012092832
111.0440559 1.239419885
119.0491413 0.9544928203
121.0284058 3.247670735
123.0440559 13.97859536
137.0597059 1.574169361
165.0546206 3.643981457
167.0702706 2.314969269
179.0702706 2.520713677
181.0495352 0.9435174175
183.0651853 2.138433464
195.0651853 3.571168241
209.0808353 1.657646112
287.0914 0.9474045731
289.1070501 0.8994500631
301.1070501 1.368740332
303.1227001 2.172838
305.1383502 1.302377135
315.1227001 0.8811982091
317.1019647 1.384736932

Name: +ve in-silico MS/MS by CFM-ID for DGDBODTZBJMGDR-NSHDSACASA-N
ID: DGDBODTZBJMGDR-NSHDSACASA-N
Comment: Energy0
Num peaks: 8
105.0334912 2.011956336
121.0284058 10.53718614
123.0440559 26.45051275
125.0597059 3.697335389
127.075356 2.001456313
301.1070501 3.255871747
303.1227001 2.103087768
333.1332648 31.43821996

Name: +ve in-silico MS/MS by CFM-ID for DGDBODTZBJMGDR-NSHDSACASA-N
ID: DGDBODTZBJMGDR-NSHDSACASA-N
Comment: Energy1
Num peaks: 23
95.04914126 1.371029152
105.0334912 2.548918334
121.0284058 10.97689287
123.0440559 17.35845617
135.0440559 1.350299622
147.0440559 3.132433713
149.0597059 2.785069094
183.0651853 2.47875154
185.0808353 1.631272628
197.0808353 3.033726489
209.0808353 1.731447004
211.0964854 1.411481123
223.0964854 1.76334691
239.0914 2.313072395
287.0914 1.222597597
289.1070501 2.017133128
299.0914 1.616585682
301.1070501 2.214907569
303.1227001 3.466865736
305.1383502 2.416813387
315.1227001 1.658317016
317.1019647 6.486548276
333.1332648 5.619309846

Name: +ve in-silico MS/MS by CFM-ID for DGDBODTZBJMGDR-NSHDSACASA-N
ID: DGDBODTZBJMGDR-NSHDSACASA-N
Comment: Energy2
Num peaks: 31
49.00727645 1.528213642
77.03857658 0.9048404743
79.05422664 2.174058009
93.0334912 1.56635817
95.04914126 1.975620013
105.0334912 6.451860601
107.0491413 3.371249716
109.0647913 1.02143298
111.0440559 4.108695251
119.0491413 1.940296908
121.0284058 7.438092681
123.0440559 14.20423157
125.0597059 1.307418862
137.0597059 1.466470075
153.0546206 1.225801518
161.0597059 1.141836974
167.0702706 0.9011454826
173.0597059 3.119768713
181.0495352 1.009822593
183.0651853 1.971764137
215.0702706 1.62903856
217.0859207 0.8119695272
225.0546206 0.9317211077
287.0914 1.468078277
289.1070501 1.723496231
291.1227001 0.8079829457
301.1070501 1.379825129
303.1227001 3.061311776
305.1383502 1.463395238
315.1227001 0.9603192442
317.1019647 1.529061246

Name: +ve in-silico MS/MS by CFM-ID for NRDWUPPIGBHWAS-VHSXEESVSA-N
ID: NRDWUPPIGBHWAS-VHSXEESVSA-N
Comment: Energy0
Num peaks: 8
257.1172208 3.184338482
259.1328709 8.86901264
261.148521 14.82444909
285.1121354 4.167499612
287.1277855 11.27383077
289.1434356 8.55352587
315.1227001 4.387092693
333.1332648 26.62813436

Name: +ve in-silico MS/MS by CFM-ID for NRDWUPPIGBHWAS-VHSXEESVSA-N
ID: NRDWUPPIGBHWAS-VHSXEESVSA-N
Comment: Energy1
Num peaks: 16
41.03857658 1.381590345
43.05422664 4.332652253
213.1273916 1.739910226
215.1430416 1.914100821
217.1586917 1.503841907
227.0702706 1.353968664
255.1015708 7.347075508
257.1172208 3.523162982
259.1328709 8.326495678
261.148521 7.778596363
285.1121354 6.356385103
287.1277855 5.53796848
289.1434356 8.251479788
305.1383502 3.21203641
315.1227001 8.018795227
333.1332648 9.85884824

Name: +ve in-silico MS/MS by CFM-ID for NRDWUPPIGBHWAS-VHSXEESVSA-N
ID: NRDWUPPIGBHWAS-VHSXEESVSA-N
Comment: Energy2
Num peaks: 11
39.02292652 3.398578404
41.03857658 3.368624691
43.05422664 5.055853602
185.132477 12.7845193
187.148127 13.95949558
189.1637771 17.30004536
213.1273916 5.588106747
215.0702706 3.447900196
215.1430416 5.241469422
217.0859207 4.345652575
217.1586917 5.862588818

Name: +ve in-silico MS/MS by CFM-ID for WXEQFJUHQIGKNG-MZNRBSSJSA-N
ID: WXEQFJUHQIGKNG-MZNRBSSJSA-N
Comment: Energy0
Num peaks: 10
59.01275576 5.410435185
89.02332044 1.560526304
228.086649 1.280684111
269.1131981 5.664809827
271.1288481 1.437231322
287.1237627 9.221259974
297.1081127 8.949639156
301.1030273 1.441972983
315.1186774 23.57267239
333.1292421 21.74981058

Name: +ve in-silico MS/MS by CFM-ID for WXEQFJUHQIGKNG-MZNRBSSJSA-N
ID: WXEQFJUHQIGKNG-MZNRBSSJSA-N
Comment: Energy1
Num peaks: 25
43.01784114 1.835488015
59.01275576 7.541323407
71.01275576 2.23046354
89.02332044 2.088494232
158.0811697 0.7145679676
184.0968197 0.804407449
210.0760843 1.489519796
211.0713333 1.062854712
212.0917343 0.81174446
228.086649 2.998378291
240.086649 0.8306119811
241.1182834 2.288059855
255.097548 0.7906539323
257.1131981 1.010095816
269.1131981 14.70411147
271.1288481 4.180656948
283.0924626 1.356165257
285.1081127 1.346128663
287.1237627 9.90819684
289.1394128 1.219497952
297.1081127 8.745357675
301.1030273 1.400502896
303.1186774 0.8119051583
315.1186774 7.780825105
333.1292421 2.129085991

Name: +ve in-silico MS/MS by CFM-ID for WXEQFJUHQIGKNG-MZNRBSSJSA-N
ID: WXEQFJUHQIGKNG-MZNRBSSJSA-N
Comment: Energy2
Num peaks: 31
28.01817548 1.042324441
31.01784114 1.101068976
41.00219107 1.876815634
43.01784114 1.678995602
55.01784114 0.8789605361
58.02874017 1.939796829
59.01275576 3.455340678
71.01275576 0.8714548719
76.03930485 3.15281692
86.02365479 3.690145018
89.02332044 1.196289812
96.00800472 0.9611731437
104.0342195 9.912167372
112.0393049 1.541328024
126.0549549 0.9343097717
128.0342195 0.9669722934
130.0498695 1.052893829
154.013484 1.416068228
156.0655196 1.164668811
184.0604342 0.9365791739
186.0760843 1.54138174
227.1026334 1.013697941
243.097548 2.782162714
255.097548 0.8962552503
269.1131981 6.107442327
271.0924626 3.941728782
271.1288481 1.262960467
273.1081127 0.8843374048
283.0924626 1.373558274
285.1081127 1.482879939
297.1081127 2.276944702

Name: +ve in-silico MS/MS by CFM-ID for IYWVIZRLBKWRIF-UHFFFAOYSA-N
ID: IYWVIZRLBKWRIF-UHFFFAOYSA-N
Comment: Energy0
Num peaks: 6
67.05422664 2.739913162
237.0757499 5.528892641
261.1121354 3.272507126
275.1277855 9.444094635
277.1070501 3.796942192
293.1383502 57.43515776

Name: +ve in-silico MS/MS by CFM-ID for IYWVIZRLBKWRIF-UHFFFAOYSA-N
ID: IYWVIZRLBKWRIF-UHFFFAOYSA-N
Comment: Energy1
Num peaks: 17
43.01784114 1.867402879
65.03857658 2.481355419
67.05422664 3.093520715
85.06479133 2.819685459
207.0651853 1.552185932
209.0808353 2.720831919
219.0651853 2.49160711
225.0757499 2.106246565
233.0808353 2.053201135
235.0964854 2.172110258
237.0757499 7.117603006
251.0914 7.642274371
251.1277855 1.863100767
261.1121354 5.05003969
275.1277855 8.325742398
277.1070501 3.282318539
293.1383502 24.67923535

Name: +ve in-silico MS/MS by CFM-ID for IYWVIZRLBKWRIF-UHFFFAOYSA-N
ID: IYWVIZRLBKWRIF-UHFFFAOYSA-N
Comment: Energy2
Num peaks: 31
39.02292652 1.197734084
41.03857658 1.310566958
49.00727645 1.000496356
51.02292652 1.496172463
55.05422664 2.269771844
57.06987671 1.077275637
65.03857658 7.980382446
67.05422664 6.904400689
69.06987671 1.369096059
83.04914126 1.000429706
85.06479133 0.9616401649
97.02840582 1.091382303
127.0389705 1.520216776
147.0440559 1.292320469
151.0389705 1.230942822
153.0546206 2.012750367
169.0495352 7.012853645
189.0910061 1.417084395
207.0651853 4.931067729
209.0808353 1.295994152
219.0651853 5.213993715
221.0808353 1.053326181
233.0808353 2.009081666
235.0600999 1.591201154
235.0964854 2.643550087
237.0757499 5.915688275
243.1015708 0.9662451202
247.0964854 2.694511351
259.0964854 1.361472694
261.0757499 0.9706650852
277.1070501 1.567174655

Name: +ve in-silico MS/MS by CFM-ID for YUSYSJSHVJULID-WAYWQWQTSA-N
ID: YUSYSJSHVJULID-WAYWQWQTSA-N
Comment: Energy0
Num peaks: 7
151.0389705 7.299397888
153.0546206 3.704080647
181.0859207 3.735006587
301.1070501 4.107113314
303.1227001 2.548714054
305.1383502 2.815940341
333.1332648 56.59596052

Name: +ve in-silico MS/MS by CFM-ID for YUSYSJSHVJULID-WAYWQWQTSA-N
ID: YUSYSJSHVJULID-WAYWQWQTSA-N
Comment: Energy1
Num peaks: 27
75.04405588 0.9717099127
123.0440559 1.361127598
137.0233204 1.781285585
137.0597059 1.460203745
139.0389705 2.071959738
141.0546206 1.713014775
149.0597059 0.8430964049
151.0389705 12.85537233
153.0546206 4.952714767
161.0233204 0.7895600642
163.0389705 1.118644334
165.0546206 3.476857749
167.0702706 2.868296915
181.0859207 4.87920386
183.1015708 1.10982496
191.0702706 1.483505805
193.0859207 4.258619927
245.0808353 0.9784968781
249.1121354 0.9594206058
259.0964854 0.8481344974
287.0914 1.818717553
289.1070501 3.025828507
301.1070501 4.61620513
303.1227001 3.741989047
305.1383502 3.361634556
317.1019647 1.240527916
333.1332648 12.08460823

Name: +ve in-silico MS/MS by CFM-ID for YUSYSJSHVJULID-WAYWQWQTSA-N
ID: YUSYSJSHVJULID-WAYWQWQTSA-N
Comment: Energy2
Num peaks: 31
79.01784114 1.921473049
81.0334912 2.607013083
83.04914126 1.276248614
93.0334912 5.373489819
95.04914126 4.669545749
103.0178411 1.642485106
105.0334912 1.55013365
121.0284058 1.853747669
123.0440559 1.915635498
137.0233204 1.828614026
137.0597059 1.767858258
151.0389705 3.843686978
151.075356 1.293789915
153.0546206 1.240131413
163.075356 1.732368193
165.0546206 2.565910525
167.0702706 4.37049202
181.0859207 2.29921296
185.0597059 1.508933331
189.0546206 1.666592918
191.0702706 2.924088156
193.0859207 1.519516656
205.0859207 1.312559656
215.0702706 2.564242744
217.0859207 2.173902677
243.1015708 3.600833109
301.1070501 2.295900659
303.1227001 2.955755696
305.1383502 2.136234984
315.1227001 1.533094847
317.1019647 1.223049966

Name: +ve in-silico MS/MS by CFM-ID for NRDWUPPIGBHWAS-ZJUUUORDSA-N
ID: NRDWUPPIGBHWAS-ZJUUUORDSA-N
Comment: Energy0
Num peaks: 8
257.1172208 3.184338482
259.1328709 8.86901264
261.148521 14.82444909
285.1121354 4.167499612
287.1277855 11.27383077
289.1434356 8.55352587
315.1227001 4.387092693
333.1332648 26.62813436

Name: +ve in-silico MS/MS by CFM-ID for NRDWUPPIGBHWAS-ZJUUUORDSA-N
ID: NRDWUPPIGBHWAS-ZJUUUORDSA-N
Comment: Energy1
Num peaks: 16
41.03857658 1.381590345
43.05422664 4.332652253
213.1273916 1.739910226
215.1430416 1.914100821
217.1586917 1.503841907
227.0702706 1.353968664
255.1015708 7.347075508
257.1172208 3.523162982
259.1328709 8.326495678
261.148521 7.778596363
285.1121354 6.356385103
287.1277855 5.53796848
289.1434356 8.251479788
305.1383502 3.21203641
315.1227001 8.018795227
333.1332648 9.85884824

Name: +ve in-silico MS/MS by CFM-ID for NRDWUPPIGBHWAS-ZJUUUORDSA-N
ID: NRDWUPPIGBHWAS-ZJUUUORDSA-N
Comment: Energy2
Num peaks: 11
39.02292652 3.398578404
41.03857658 3.368624691
43.05422664 5.055853602
185.132477 12.7845193
187.148127 13.95949558
189.1637771 17.30004536
213.1273916 5.588106747
215.0702706 3.447900196
215.1430416 5.241469422
217.0859207 4.345652575
217.1586917 5.862588818

Name: +ve in-silico MS/MS by CFM-ID for WCRSECGXPAMAMX-DHWSYBJDSA-N
ID: WCRSECGXPAMAMX-DHWSYBJDSA-N
Comment: Energy0
Num peaks: 8
53.00219107 1.204975041
201.0910061 1.267154042
217.0859207 3.055147515
219.1015708 8.663696008
221.1172208 2.787965452
257.1172208 1.473115496
275.1277855 17.92709376
293.1383502 44.0150008

Name: +ve in-silico MS/MS by CFM-ID for WCRSECGXPAMAMX-DHWSYBJDSA-N
ID: WCRSECGXPAMAMX-DHWSYBJDSA-N
Comment: Energy1
Num peaks: 31
39.02292652 1.643684277
41.03857658 1.353381408
49.00727645 1.151751429
53.00219107 8.052919852
55.01784114 1.872218274
57.0334912 3.995632112
139.0389705 0.8275008411
141.0546206 1.046179525
149.0597059 1.233608471
151.075356 2.727653619
153.0910061 1.448866496
155.1066561 0.8474847938
201.0910061 1.702641775
203.1066561 0.938865388
205.1223062 1.516534648
217.0859207 2.658753138
219.1015708 4.881738911
221.1172208 1.954996574
223.0964854 1.018872207
223.1328709 4.434710525
225.1121354 0.9436834864
227.1277855 0.8950810312
229.1223062 0.868963342
245.1172208 2.297589825
247.1328709 1.620494224
249.148521 2.067761636
257.1172208 1.67140315
261.1121354 1.347117464
265.1434356 2.274580225
275.1277855 6.25884928
293.1383502 7.677597796

Name: +ve in-silico MS/MS by CFM-ID for WCRSECGXPAMAMX-DHWSYBJDSA-N
ID: WCRSECGXPAMAMX-DHWSYBJDSA-N
Comment: Energy2
Num peaks: 31
39.02292652 2.885164188
41.00219107 1.894969873
41.03857658 4.099888468
49.00727645 6.812874793
51.02292652 1.312897561
53.00219107 2.195210366
55.05422664 2.171296838
57.06987671 4.123498268
65.00219107 1.93333893
81.0334912 1.160437527
109.0647913 1.122867761
133.0647913 1.740542391
135.0804414 2.262288972
137.0597059 1.346510453
137.0960915 1.742205228
147.0440559 1.164913531
151.075356 1.385932695
153.0910061 1.387540895
163.0389705 1.442134044
175.075356 1.280443975
177.0910061 2.859335247
179.0702706 2.175513793
181.0859207 1.377435918
187.075356 1.096193427
197.1172208 2.305093513
201.0910061 1.586035539
203.0702706 1.415522431
203.1066561 1.081460095
257.1172208 1.586985135
275.1277855 1.25751255
277.1070501 1.423521652

Name: +ve in-silico MS/MS by CFM-ID for GHLQXVJMYVGPCU-COWMOVNHSA-N
ID: GHLQXVJMYVGPCU-COWMOVNHSA-N
Comment: Energy0
Num peaks: 6
105.0334912 15.49104656
193.0859207 2.531197283
209.0808353 2.308673566
211.0964854 21.19008118
315.1227001 10.85600823
333.1332648 36.30052458

Name: +ve in-silico MS/MS by CFM-ID for GHLQXVJMYVGPCU-COWMOVNHSA-N
ID: GHLQXVJMYVGPCU-COWMOVNHSA-N
Comment: Energy1
Num peaks: 7
105.0334912 21.03723256
153.0910061 1.706109829
193.0859207 9.810961201
209.0808353 1.709853842
211.0964854 33.67178992
315.1227001 6.012482589
333.1332648 7.487904184

Name: +ve in-silico MS/MS by CFM-ID for GHLQXVJMYVGPCU-COWMOVNHSA-N
ID: GHLQXVJMYVGPCU-COWMOVNHSA-N
Comment: Energy2
Num peaks: 23
39.02292652 1.178519086
41.00219107 1.202679877
43.01784114 1.430630481
49.00727645 4.830466883
51.02292652 5.223014403
61.02840582 1.347714668
63.02292652 5.091369224
63.04405588 1.099373554
65.03857658 1.042691839
79.05422664 3.482950937
91.05422664 1.220995044
105.0334912 19.60507371
107.0491413 1.378758255
149.0597059 1.788258611
151.075356 3.124501211
167.0702706 2.841919879
179.0702706 3.210483608
181.0859207 3.507960069
183.1015708 1.337781581
193.0859207 9.549676987
195.0651853 1.670986741
209.0808353 0.993490367
211.0964854 4.706125497

Name: +ve in-silico MS/MS by CFM-ID for NHIYVGKMRUPRNM-VSZDKKFSSA-N
ID: NHIYVGKMRUPRNM-VSZDKKFSSA-N
Comment: Energy0
Num peaks: 17
43.01784114 1.678455157
55.01784114 1.046819837
61.02840582 1.426417157
147.0440559 1.070897242
239.0702706 1.463814963
253.0859207 5.425727586
255.1015708 2.037281445
265.0859207 1.334490004
267.1015708 1.23776729
271.0964854 3.379062967
273.1121354 1.910104057
279.1015708 7.08217279
283.0964854 2.520863661
285.1121354 2.200684131
287.1277855 1.365045482
297.1121354 22.08914707
315.1227001 23.65393358

Name: +ve in-silico MS/MS by CFM-ID for NHIYVGKMRUPRNM-VSZDKKFSSA-N
ID: NHIYVGKMRUPRNM-VSZDKKFSSA-N
Comment: Energy1
Num peaks: 31
41.00219107 1.505874996
43.01784114 1.02826367
55.01784114 2.458798292
57.0334912 1.33696962
61.02840582 2.186827792
75.04405588 0.94924581
105.0334912 1.700567724
107.0491413 1.088481956
145.0284058 1.628389609
147.0440559 2.026129018
149.0597059 2.288109978
211.075356 0.9352470036
223.075356 1.011292637
225.0910061 1.481253309
235.075356 0.9795237777
239.0702706 2.378338785
241.0859207 1.463621515
253.0859207 4.127400918
255.0651853 0.9712060942
255.1015708 1.394981897
265.0859207 0.9291738381
267.1015708 3.321970993
269.1172208 4.354427096
271.0964854 1.731744947
273.1121354 1.069338871
279.1015708 11.22413958
283.0964854 1.363957277
285.1121354 2.102870779
287.1277855 1.928679571
297.1121354 10.06958078
315.1227001 4.71126977

Name: +ve in-silico MS/MS by CFM-ID for NHIYVGKMRUPRNM-VSZDKKFSSA-N
ID: NHIYVGKMRUPRNM-VSZDKKFSSA-N
Comment: Energy2
Num peaks: 31
41.00219107 2.121122598
43.01784114 2.62077456
45.0334912 1.014549411
53.00219107 1.717862422
55.01784114 2.479207397
57.0334912 0.9659203493
61.02840582 1.361964468
105.0334912 1.422531836
107.0491413 1.068295133
119.0491413 1.263803497
197.0597059 4.550235589
199.075356 2.055374817
209.0597059 3.488085174
211.075356 4.934547176
213.0910061 2.084843709
223.075356 5.450603224
225.0910061 6.059348529
227.1066561 0.9859115147
235.075356 2.045858205
237.0910061 2.112955641
239.0702706 1.658126164
241.0859207 1.998640642
243.1015708 1.045648298
251.0702706 2.081913894
253.0859207 2.848362231
255.1015708 2.403602086
265.0859207 2.960560947
267.1015708 2.550108289
269.1172208 4.293685002
279.1015708 3.419500701
283.0964854 1.175229143

Name: +ve in-silico MS/MS by CFM-ID for BWHXOOBBSCGLBC-QPUJVOFHSA-N
ID: BWHXOOBBSCGLBC-QPUJVOFHSA-N
Comment: Energy0
Num peaks: 14
59.04914126 2.396255234
85.06479133 1.012785426
89.05970595 1.495483165
103.075356 1.397929087
203.0702706 6.321564542
205.0859207 4.948954914
207.1015708 0.8902514323
219.0651853 3.83908272
221.0808353 10.71130816
247.1328709 1.115125803
249.148521 1.830660284
261.1121354 1.864989978
275.1277855 8.520001113
293.1383502 33.87790539

Name: +ve in-silico MS/MS by CFM-ID for BWHXOOBBSCGLBC-QPUJVOFHSA-N
ID: BWHXOOBBSCGLBC-QPUJVOFHSA-N
Comment: Energy1
Num peaks: 31
59.04914126 1.041933064
89.05970595 1.189995375
149.0597059 0.9481779884
163.0389705 2.29904418
163.075356 0.9336979931
177.0546206 2.154770301
177.0910061 2.233542883
189.0546206 1.548689839
191.0702706 1.546591839
193.0495352 6.399982209
193.0859207 3.230344864
201.0546206 0.9203137803
203.0702706 2.264572133
205.0859207 2.405703966
207.1015708 1.355416535
219.0651853 3.933657463
219.1015708 2.945285356
221.0808353 11.28362489
221.1172208 0.8986137228
223.0964854 1.401442325
233.0808353 3.060012933
235.0964854 2.528668036
247.0964854 1.616382919
247.1328709 1.123142361
249.1121354 2.159730704
251.0914 1.416571251
261.1121354 0.9806906458
265.1070501 3.289642173
265.1434356 2.353870414
275.1277855 3.191848157
293.1383502 3.905223157

Name: +ve in-silico MS/MS by CFM-ID for BWHXOOBBSCGLBC-QPUJVOFHSA-N
ID: BWHXOOBBSCGLBC-QPUJVOFHSA-N
Comment: Energy2
Num peaks: 31
39.02292652 3.356154929
41.03857658 2.296742309
43.05422664 1.663503727
45.0334912 1.158144811
57.0334912 1.532923853
59.04914126 1.837687936
65.03857658 1.376522772
67.05422664 1.567658934
71.08552677 1.243237193
83.04914126 1.203033568
85.06479133 1.950542157
133.0647913 10.95245177
135.0440559 0.9913914158
149.0597059 1.638024441
157.0647913 2.678225288
159.0804414 4.201637026
161.0597059 1.998005647
161.0960915 3.877569486
173.0597059 1.464815882
175.075356 2.582170282
177.0546206 1.075989758
177.0910061 2.314171444
179.0702706 1.178556207
189.0910061 1.235281684
191.0702706 1.057396331
205.0859207 2.31154297
207.0651853 0.9539786845
207.1015708 1.514736493
231.1379563 0.9194453581
233.0808353 1.346911909
235.0964854 1.341669283

Name: +ve in-silico MS/MS by CFM-ID for CEQRNWQUBHZVDF-MTKHPJAWSA-N
ID: CEQRNWQUBHZVDF-MTKHPJAWSA-N
Comment: Energy0
Num peaks: 19
79.05422664 1.036727813
101.0385766 3.094417015
103.0542266 1.392168233
105.0698767 1.175926902
163.0389705 3.227842101
165.0546206 1.853669711
167.0702706 1.429029633
183.0651853 1.763977052
209.0444498 1.088818964
211.0600999 3.95178747
255.1015708 1.652388973
269.1172208 1.273084035
271.1328709 1.448719615
273.1121354 0.904388812
279.1015708 0.8344011021
283.0964854 0.9558596392
287.1277855 2.009005508
297.1121354 11.12802193
315.1227001 39.94998633

Name: +ve in-silico MS/MS by CFM-ID for CEQRNWQUBHZVDF-MTKHPJAWSA-N
ID: CEQRNWQUBHZVDF-MTKHPJAWSA-N
Comment: Energy1
Num peaks: 31
79.05422664 1.328547851
91.05422664 3.620012934
101.0385766 1.391702139
103.0542266 1.620639699
105.0698767 1.668577826
131.0491413 1.591703631
141.0546206 1.056975364
163.0389705 1.343177993
165.0546206 2.082434552
167.0702706 1.221839607
177.0546206 1.028278476
191.0338851 2.458207001
193.0495352 3.585767126
195.0651853 3.12684155
209.0444498 1.217095344
211.0600999 1.940817014
237.0757499 1.103916404
253.0859207 2.173860057
255.1015708 1.866648988
267.1015708 2.163014995
269.0808353 1.678968529
269.1172208 1.442645874
271.0964854 2.241730201
271.1328709 2.241631438
273.1121354 2.105024854
279.1015708 0.9577420464
283.0964854 1.531635235
285.1121354 1.151797064
287.1277855 4.56121593
297.1121354 7.369984163
315.1227001 10.42901236

Name: +ve in-silico MS/MS by CFM-ID for CEQRNWQUBHZVDF-MTKHPJAWSA-N
ID: CEQRNWQUBHZVDF-MTKHPJAWSA-N
Comment: Energy2
Num peaks: 31
39.02292652 2.139466509
45.0334912 0.9292962298
49.00727645 1.589756091
55.01784114 1.501950129
57.0334912 1.165142368
63.02292652 1.024148776
79.01784114 2.64528448
79.05422664 1.251583995
81.0334912 1.024393491
85.02840582 2.788064659
87.04405588 1.581433432
91.05422664 2.832980246
93.06987671 0.9695816832
97.02840582 1.206261679
101.0385766 13.19670053
103.0542266 1.988896922
105.0334912 1.673508107
105.0698767 2.080813247
107.0491413 1.33275234
109.0284058 1.050294401
121.0284058 1.379835712
125.0233204 1.503706579
151.0389705 1.090205667
153.0182351 1.614046458
165.0546206 1.728459263
189.0546206 1.208107593
191.0338851 1.128197044
195.0440559 0.9873674255
195.0651853 1.408646121
209.0597059 1.100767315
269.0808353 1.094627189

Name: +ve in-silico MS/MS by CFM-ID for BHVADVHJIVBAHV-WCFMJWFXSA-N
ID: BHVADVHJIVBAHV-WCFMJWFXSA-N
Comment: Energy0
Num peaks: 13
45.0334912 1.391488149
55.05422664 1.662766563
81.0334912 1.212862789
83.04914126 11.78757523
175.075356 2.918104744
177.0910061 1.692034411
193.0859207 7.30646634
211.0964854 1.73806208
247.0964854 4.058178113
249.1121354 2.257941117
261.1121354 2.206735049
275.1277855 20.98940224
293.1383502 21.30832588

Name: +ve in-silico MS/MS by CFM-ID for BHVADVHJIVBAHV-WCFMJWFXSA-N
ID: BHVADVHJIVBAHV-WCFMJWFXSA-N
Comment: Energy1
Num peaks: 31
25.00727645 2.492830644
27.02292652 4.306252134
29.03857658 1.340115128
39.02292652 1.379865688
41.00219107 1.552624728
43.01784114 1.049497479
51.02292652 1.511828573
53.03857658 1.294822507
55.01784114 1.521001122
55.05422664 7.882403821
57.0334912 2.010855779
65.03857658 1.305562254
81.0334912 0.9489524282
83.04914126 12.87971334
163.075356 1.955331752
165.0910061 1.042052119
167.1066561 2.729899383
175.075356 1.924636933
177.0546206 1.574019755
181.0859207 1.050607931
185.1172208 1.334812897
193.0859207 3.861543393
211.0964854 1.6398656
233.0808353 1.074801825
235.0964854 1.028808972
247.0964854 1.846459932
249.1121354 1.577457481
257.1172208 1.013816243
261.1121354 1.053142166
275.1277855 8.398885125
293.1383502 3.848582159

Name: +ve in-silico MS/MS by CFM-ID for BHVADVHJIVBAHV-WCFMJWFXSA-N
ID: BHVADVHJIVBAHV-WCFMJWFXSA-N
Comment: Energy2
Num peaks: 30
25.00727645 3.09968271
27.02292652 2.644881061
29.03857658 1.214350015
39.02292652 2.155590536
43.01784114 0.8144075562
49.00727645 0.9508031702
51.02292652 2.007167971
53.00219107 1.085440324
53.03857658 7.817656233
55.01784114 1.572544137
55.05422664 13.11245725
57.0334912 1.556295365
57.06987671 1.546643959
65.03857658 2.24689991
67.01784114 2.115317656
67.05422664 0.8416135469
79.01784114 1.371543448
81.0334912 2.537772999
83.04914126 11.66061117
137.0597059 1.506744701
153.0546206 1.171975051
161.0597059 3.299495783
163.075356 1.504022217
175.075356 2.118013842
177.0546206 0.8173388524
177.0910061 2.393232122
179.0702706 1.465909144
191.0702706 1.257373024
193.0859207 3.564150578
195.0651853 0.908219606

Name: +ve in-silico MS/MS by CFM-ID for WUUGFSXJNOTRMR-GIDNPQMSSA-N
ID: WUUGFSXJNOTRMR-GIDNPQMSSA-N
Comment: Energy0
Num peaks: 6
61.02840582 1.468916385
136.0617716 57.2543142
280.0862721 3.043499347
281.0702877 1.602911325
282.0655367 2.131469791
298.0968368 21.19788313

Name: +ve in-silico MS/MS by CFM-ID for WUUGFSXJNOTRMR-GIDNPQMSSA-N
ID: WUUGFSXJNOTRMR-GIDNPQMSSA-N
Comment: Energy1
Num peaks: 6
94.03997355 0.9405307118
107.0352225 3.360410086
109.0508726 1.937880982
119.0352225 1.230518105
136.0617716 78.04018449
298.0968368 1.066194764

Name: +ve in-silico MS/MS by CFM-ID for WUUGFSXJNOTRMR-GIDNPQMSSA-N
ID: WUUGFSXJNOTRMR-GIDNPQMSSA-N
Comment: Energy2
Num peaks: 6
94.03997355 11.36979752
107.0352225 3.614867683
109.0508726 7.591237225
119.0352225 27.29780656
134.0461215 2.293084573
136.0617716 29.41616634

Name: +ve in-silico MS/MS by CFM-ID for WOMKDMUZNBFXKG-ZWKOPEQDSA-N
ID: WOMKDMUZNBFXKG-ZWKOPEQDSA-N
Comment: Energy0
Num peaks: 26
55.05422664 1.158430979
59.04914126 1.411643549
65.03857658 0.8357095585
67.05422664 1.372422944
69.06987671 2.52314138
71.08552677 0.8808528846
73.06479133 1.259515682
95.04914126 0.8778433865
97.06479133 0.7969011791
99.08044139 3.75507086
157.1223062 2.080885452
179.0338851 4.090203618
193.0495352 1.033618744
195.0651853 0.8079253185
205.0495352 0.8912359871
209.0808353 0.884826596
233.0808353 0.8529350041
237.0757499 0.8995947974
247.0964854 1.992981533
247.1328709 1.425122136
249.1121354 0.8516003329
249.148521 2.408928638
251.0914 1.447896766
265.1434356 0.8952039549
275.1277855 5.531381004
293.1383502 39.5493687

Name: +ve in-silico MS/MS by CFM-ID for WOMKDMUZNBFXKG-ZWKOPEQDSA-N
ID: WOMKDMUZNBFXKG-ZWKOPEQDSA-N
Comment: Energy1
Num peaks: 31
41.03857658 1.140213439
53.03857658 2.130803754
55.05422664 4.352547353
59.04914126 1.294030985
67.05422664 2.575724402
69.06987671 3.591218751
71.04914126 1.271577288
73.06479133 3.230632142
85.06479133 1.236692179
99.08044139 3.549304744
123.0440559 1.766829132
125.0960915 1.31989744
135.0440559 1.008142869
137.0233204 1.969374539
139.1117415 1.569870417
149.0233204 1.730485964
151.0389705 3.100544471
167.0338851 3.213910587
179.0338851 5.12489782
205.0495352 2.243770281
207.0651853 1.293192312
219.0651853 1.022165199
233.0808353 1.900420835
247.0964854 2.315065874
249.0757499 1.33283573
249.1121354 1.10560459
251.0914 1.614736854
263.1277855 1.070080364
265.1434356 3.912701185
275.1277855 4.462981689
293.1383502 4.09731902

Name: +ve in-silico MS/MS by CFM-ID for WOMKDMUZNBFXKG-ZWKOPEQDSA-N
ID: WOMKDMUZNBFXKG-ZWKOPEQDSA-N
Comment: Energy2
Num peaks: 31
39.02292652 2.279427297
41.03857658 6.040181461
43.05422664 3.963116823
51.02292652 2.541996475
53.03857658 1.850706167
55.01784114 1.463181028
55.05422664 4.150960124
57.0334912 0.9214637863
59.04914126 0.9367787575
67.05422664 1.40877722
69.06987671 1.82387386
71.01275576 1.852695989
73.06479133 3.435893271
81.0334912 1.104284612
85.06479133 0.9210746953
99.08044139 1.768952581
123.0440559 2.329136525
133.0284058 2.030655453
135.0440559 6.43706034
137.0597059 1.514654135
137.0960915 1.160800001
139.1117415 1.82139574
149.0597059 1.695606743
151.0389705 2.272883378
163.075356 1.017468312
179.0338851 2.559072385
207.1015708 1.073171069
233.0808353 1.03533462
235.0964854 1.463826883
265.1434356 1.460908344
275.1277855 2.878799202

Name: +ve in-silico MS/MS by CFM-ID for SNLLNWNLKJEPMG-SOFGYWHQSA-N
ID: SNLLNWNLKJEPMG-SOFGYWHQSA-N
Comment: Energy0
Num peaks: 25
43.05422664 1.264146194
59.01275576 0.9945347206
67.01784114 0.7039566739
69.0334912 1.28418468
71.04914126 2.797061822
97.06479133 0.8189134676
99.08044139 6.516073976
159.0440559 0.8107329166
177.0546206 1.86727476
195.0651853 0.9680353898
203.0702706 0.6917909435
207.0651853 1.035840209
215.1066561 0.7503827768
221.0808353 0.7740389189
221.1172208 0.7560091113
231.1015708 3.925243173
233.1172208 5.094442395
245.1172208 0.7644173635
247.1328709 4.621805059
249.0757499 0.6222779268
249.148521 0.5710678661
257.1172208 4.619204641
265.1070501 0.6919032303
275.1277855 16.55632926
293.1383502 20.83960966

Name: +ve in-silico MS/MS by CFM-ID for SNLLNWNLKJEPMG-SOFGYWHQSA-N
ID: SNLLNWNLKJEPMG-SOFGYWHQSA-N
Comment: Energy1
Num peaks: 31
29.03857658 1.274685708
43.05422664 5.253144305
53.03857658 1.17618512
69.0334912 1.150187733
71.01275576 0.9554462943
71.04914126 5.316355235
81.06987671 1.095502754
97.06479133 1.453563186
99.08044139 8.33269443
137.0597059 0.8107886017
147.0440559 0.8828168979
149.0597059 1.182033296
151.075356 1.266471975
177.0546206 2.211287984
191.0702706 0.922649068
195.0651853 1.823208141
203.0702706 1.333152759
205.0859207 0.8871105833
215.1066561 0.8572377572
217.0859207 1.962423171
219.1015708 0.8386916009
229.1223062 0.9766396926
231.0651853 1.365808735
231.1015708 3.100833871
233.1172208 4.188799429
247.1328709 5.267037998
249.0757499 1.421130213
249.148521 0.8678464603
257.1172208 1.84097747
275.1277855 4.554372416
293.1383502 3.296871997

Name: +ve in-silico MS/MS by CFM-ID for SNLLNWNLKJEPMG-SOFGYWHQSA-N
ID: SNLLNWNLKJEPMG-SOFGYWHQSA-N
Comment: Energy2
Num peaks: 31
25.00727645 1.3007006
27.02292652 0.8006392811
39.02292652 1.985007668
41.03857658 3.34327402
43.05422664 10.76711046
45.06987671 0.9886316541
51.02292652 0.8811704766
53.00219107 0.9975410526
55.01784114 1.2084994
57.0334912 1.262795201
69.0334912 1.43785672
71.04914126 1.890303196
81.06987671 1.412083751
83.08552677 0.8872139164
95.04914126 0.8555878557
97.06479133 0.8612967694
99.08044139 7.573464635
123.0440559 1.149474618
131.0491413 3.657180601
135.0440559 1.413249333
137.0597059 2.683171784
147.0440559 2.995402501
149.0597059 1.209368724
151.075356 0.8421550315
161.0597059 5.935872914
163.075356 2.597816093
175.075356 1.41688444
177.0546206 1.781868973
191.0702706 1.384813977
195.0651853 1.011006519
215.1066561 0.8205092013

Name: +ve in-silico MS/MS by CFM-ID for DZTRDRPCROOSOG-CQSZACIVSA-N
ID: DZTRDRPCROOSOG-CQSZACIVSA-N
Comment: Energy0
Num peaks: 13
107.0491413 1.317527195
109.0647913 1.135510201
131.0491413 4.219525038
133.0647913 2.226334107
135.0804414 2.749383635
151.075356 1.552553242
153.0546206 2.960896575
179.0338851 1.346711228
179.0702706 1.140568067
181.0495352 7.147571723
283.0964854 2.545084389
297.1121354 9.097007757
315.1227001 43.39737119

Name: +ve in-silico MS/MS by CFM-ID for DZTRDRPCROOSOG-CQSZACIVSA-N
ID: DZTRDRPCROOSOG-CQSZACIVSA-N
Comment: Energy1
Num peaks: 25
107.0491413 1.34147354
109.0647913 1.383488701
121.0647913 8.105294424
123.0804414 0.9934780338
133.0647913 1.500229354
135.0440559 3.087168928
135.0804414 2.753982019
137.0597059 4.025655019
153.0546206 1.392996586
161.0233204 3.105793004
161.0597059 1.555078186
163.0389705 6.862984836
163.075356 1.105403659
165.0546206 6.227671482
179.0338851 2.594591307
179.0702706 1.961844798
181.0495352 8.562550567
195.0651853 0.9198645139
207.0651853 1.149381183
257.0808353 0.9834675563
283.0964854 1.721276553
285.1121354 1.139278398
287.1277855 2.920224972
297.1121354 5.387673929
315.1227001 10.1192435

Name: +ve in-silico MS/MS by CFM-ID for DZTRDRPCROOSOG-CQSZACIVSA-N
ID: DZTRDRPCROOSOG-CQSZACIVSA-N
Comment: Energy2
Num peaks: 31
49.00727645 1.484161739
63.02292652 1.338748057
75.02292652 2.303610654
77.03857658 1.065153066
93.0334912 2.471194444
101.0385766 1.030873917
103.0542266 5.640997301
105.0334912 2.058329005
105.0698767 1.14446419
107.0127558 1.811170489
107.0491413 4.950242844
109.0284058 1.673833464
121.0647913 2.668666434
131.0491413 4.223872547
133.0284058 2.231823507
133.0647913 1.330837143
135.0440559 4.810877896
137.0597059 1.639996378
139.075356 1.178032225
153.0546206 1.91173494
159.0440559 1.357481349
161.0233204 1.530402101
163.0389705 2.846172176
163.075356 1.026722737
165.0546206 2.140702927
167.0702706 1.176511338
175.0389705 1.887724644
177.0546206 1.405671789
181.0495352 1.296542275
297.1121354 1.091391186
299.0914 1.357645525

Name: +ve in-silico MS/MS by CFM-ID for GBRSEQSWTQUJCD-SUMWQHHRSA-N
ID: GBRSEQSWTQUJCD-SUMWQHHRSA-N
Comment: Energy0
Num peaks: 12
69.06987671 3.760799815
83.08552677 2.816167451
95.08552677 1.228670461
109.0284058 4.561251063
135.0076704 1.237966407
137.0233204 1.800483196
193.0495352 1.506717202
195.1015708 2.988096708
287.1277855 1.766558085
297.1121354 9.663152443
299.0914 6.297800439
315.1227001 42.85509457

Name: +ve in-silico MS/MS by CFM-ID for GBRSEQSWTQUJCD-SUMWQHHRSA-N
ID: GBRSEQSWTQUJCD-SUMWQHHRSA-N
Comment: Energy1
Num peaks: 31
65.03857658 1.403027078
67.05422664 3.489822419
69.06987671 5.122432207
81.06987671 2.700517166
83.08552677 3.510148937
93.06987671 0.8928374553
95.08552677 1.589217186
109.0284058 2.389710226
119.0491413 1.588175214
121.0284058 2.127361193
123.0804414 1.095716802
135.0076704 4.654663427
137.0233204 10.71625047
189.0182351 1.193107931
191.0338851 1.122582651
203.0338851 0.9138508145
203.0702706 1.380454697
205.0495352 0.8275161915
205.0859207 1.372785204
207.1015708 1.420880341
221.0808353 1.189397461
243.0287997 1.758988606
245.0444498 0.9197019896
247.0600999 1.127201978
285.1121354 2.042061848
287.0914 0.8619105732
287.1277855 4.36626419
289.1070501 1.125234664
297.1121354 3.995707512
299.0914 4.807600592
315.1227001 8.068844491

Name: +ve in-silico MS/MS by CFM-ID for GBRSEQSWTQUJCD-SUMWQHHRSA-N
ID: GBRSEQSWTQUJCD-SUMWQHHRSA-N
Comment: Energy2
Num peaks: 31
49.00727645 1.019803103
51.02292652 1.080744961
53.03857658 2.032678205
55.05422664 1.154171309
65.00219107 0.7045453049
65.03857658 3.680735097
67.01784114 1.5767176
67.05422664 4.918966896
69.06987671 1.112361262
75.02292652 0.7027911135
77.00219107 5.301189355
79.01784114 4.384375662
80.99710569 1.114740497
81.0334912 3.577304078
81.06987671 3.846234515
83.08552677 8.261334255
91.05422664 6.732510261
93.06987671 2.181435519
95.08552677 1.894291852
107.0127558 0.867936953
109.0284058 3.758517427
121.0284058 3.608661338
123.0440559 1.206102304
125.0960915 0.8479373917
135.0076704 5.782984124
137.0233204 1.977288099
177.0910061 1.268885659
203.0702706 1.172694432
287.1277855 0.8760083532
297.1121354 2.100198838
299.0914 0.937551267

Name: +ve in-silico MS/MS by CFM-ID for RFFNFQZKHNKOPO-BBRMVZONSA-N
ID: RFFNFQZKHNKOPO-BBRMVZONSA-N
Comment: Energy0
Num peaks: 6
107.0491413 6.533991925
123.0440559 27.48863158
139.075356 1.450786098
283.0964854 5.036539253
285.1121354 2.014740563
315.1227001 43.13621666

Name: +ve in-silico MS/MS by CFM-ID for RFFNFQZKHNKOPO-BBRMVZONSA-N
ID: RFFNFQZKHNKOPO-BBRMVZONSA-N
Comment: Energy1
Num peaks: 17
107.0491413 5.375438886
123.0440559 17.64413701
125.0597059 1.23804532
137.0597059 4.309195235
139.075356 1.7585413
141.0910061 1.291781513
153.0546206 3.743222664
191.0702706 3.50694067
207.0651853 1.832473245
209.0808353 2.588449569
269.0808353 1.22532401
271.0964854 2.96454529
283.0964854 5.887686106
285.1121354 2.976114893
297.1121354 2.073946986
299.0914 4.39590986
315.1227001 17.61038523

Name: +ve in-silico MS/MS by CFM-ID for RFFNFQZKHNKOPO-BBRMVZONSA-N
ID: RFFNFQZKHNKOPO-BBRMVZONSA-N
Comment: Energy2
Num peaks: 25
39.02292652 4.975228061
49.00727645 3.074570764
51.02292652 5.653465752
53.00219107 1.756837547
63.02292652 3.371844106
65.03857658 4.13993287
67.01784114 4.168745287
69.0334912 0.8942945424
79.01784114 1.666082735
81.0334912 5.795189402
93.0334912 0.9836637891
95.04914126 6.879493891
97.02840582 1.557993843
107.0127558 1.87395393
107.0491413 8.074135847
109.0647913 0.7673973087
111.0804414 0.7726813027
123.0440559 16.49459444
125.0597059 1.45648371
137.0597059 0.8409824496
139.075356 1.754524151
141.0910061 1.143676638
177.0546206 0.749024928
283.0964854 1.029143173
299.0914 0.8208001675

Name: +ve in-silico MS/MS by CFM-ID for IXHCXCCPMCROLR-FZKQIMNGSA-N
ID: IXHCXCCPMCROLR-FZKQIMNGSA-N
Comment: Energy0
Num peaks: 19
47.01275576 1.249481312
123.0440559 3.422756534
135.0440559 7.812684698
147.0440559 2.807567951
149.0597059 15.03072526
151.075356 3.216635642
155.1066561 1.99419296
179.0338851 1.767686557
181.0495352 1.739200055
183.0651853 1.527078248
197.0808353 1.20046315
271.0964854 6.90168267
273.1121354 2.01880859
285.1121354 4.583198684
287.1277855 1.866221313
301.1070501 1.820631897
303.1227001 1.493420898
315.1227001 3.089426374
333.1332648 17.35053458

Name: +ve in-silico MS/MS by CFM-ID for IXHCXCCPMCROLR-FZKQIMNGSA-N
ID: IXHCXCCPMCROLR-FZKQIMNGSA-N
Comment: Energy1
Num peaks: 20
123.0440559 4.073149669
135.0440559 5.684822045
137.0597059 3.693161304
147.0440559 3.404723625
149.0597059 3.309857017
151.075356 1.974482256
163.075356 1.67238621
209.0808353 1.298007492
271.0964854 6.019237118
273.1121354 5.233621064
275.1277855 1.377921477
283.0964854 1.478069053
285.1121354 12.37751352
287.1277855 5.33608606
289.1070501 1.156076211
301.1070501 4.717902105
303.1227001 10.04507399
305.1383502 3.110353262
315.1227001 1.497998538
333.1332648 3.479365565

Name: +ve in-silico MS/MS by CFM-ID for IXHCXCCPMCROLR-FZKQIMNGSA-N
ID: IXHCXCCPMCROLR-FZKQIMNGSA-N
Comment: Energy2
Num peaks: 31
39.02292652 1.002737061
49.00727645 2.232803324
51.02292652 1.619333575
65.03857658 2.40126137
75.02292652 2.192280074
77.03857658 2.551618266
79.05422664 1.676436566
105.0334912 3.105502389
107.0491413 2.406481909
109.0284058 0.9919637862
119.0491413 2.230097927
121.0647913 1.67529394
123.0440559 2.65657129
123.0804414 1.072559733
125.0597059 1.226845135
131.0127558 1.048573843
135.0440559 13.23656547
137.0597059 4.822723683
139.075356 2.436546305
147.0440559 3.271634876
149.0597059 5.433003042
151.0389705 1.001676594
151.075356 1.664613129
153.0546206 0.9570461725
163.075356 1.274883328
173.1172208 1.355647697
257.0808353 0.9187364767
259.0964854 1.178655387
301.1070501 1.023130454
315.1227001 1.336023604
317.1019647 1.203459078

Name: +ve in-silico MS/MS by CFM-ID for QVVPJFBYFYYVDM-NSHDSACASA-N
ID: QVVPJFBYFYYVDM-NSHDSACASA-N
Comment: Energy0
Num peaks: 7
139.0389705 9.679833534
151.0389705 9.718563199
153.0546206 25.6038324
155.0702706 3.738691655
179.0702706 2.331416957
301.1070501 2.376805994
333.1332648 28.38015523

Name: +ve in-silico MS/MS by CFM-ID for QVVPJFBYFYYVDM-NSHDSACASA-N
ID: QVVPJFBYFYYVDM-NSHDSACASA-N
Comment: Energy1
Num peaks: 20
57.0334912 1.294391292
123.0440559 1.670360712
125.0597059 1.403008361
139.0389705 9.732921336
151.0389705 8.353836815
153.0546206 16.20023446
155.0702706 1.559188769
167.0702706 2.726898535
177.0546206 2.875218284
179.0702706 4.370773804
181.0859207 2.365637072
193.0859207 5.435791691
195.1015708 1.374501009
209.0808353 1.71258392
211.0964854 4.942583
301.1070501 2.498102085
303.1227001 2.699148264
305.1383502 2.195580778
317.1019647 4.26081354
333.1332648 3.492730525

Name: +ve in-silico MS/MS by CFM-ID for QVVPJFBYFYYVDM-NSHDSACASA-N
ID: QVVPJFBYFYYVDM-NSHDSACASA-N
Comment: Energy2
Num peaks: 31
49.00727645 1.215024597
53.00219107 0.9404967477
69.0334912 1.069085511
79.01784114 1.18389661
93.0334912 2.968168855
95.04914126 2.068765705
105.0334912 4.579904084
107.0491413 2.909018095
109.0647913 1.117974053
119.0491413 1.126973308
121.0284058 2.260763754
123.0440559 1.860552162
125.0597059 0.9620542441
135.0440559 4.5019219
137.0233204 1.407836447
137.0597059 4.860323578
139.0389705 4.285742861
139.075356 2.084749907
151.0389705 2.703423743
153.0546206 10.23591686
167.0702706 2.512923784
179.0702706 1.956529739
211.0964854 1.607793483
229.0859207 1.542360619
257.0808353 0.9598240519
259.0964854 0.9907274418
301.1070501 1.310258302
303.1227001 2.878092288
305.1383502 1.072808065
315.1227001 1.508332497
317.1019647 1.020385244

Name: +ve in-silico MS/MS by CFM-ID for OHZSLNDZWPEEHR-SUVXLDSESA-N
ID: OHZSLNDZWPEEHR-SUVXLDSESA-N
Comment: Energy0
Num peaks: 19
43.01784114 1.685258963
61.02840582 1.100594404
135.0804414 2.047692259
145.0647913 1.08697511
147.0804414 2.31413721
149.0960915 1.159274167
157.0495352 1.079369271
163.075356 1.57264911
165.0910061 3.547038277
173.0960915 1.011684478
191.0702706 1.522008694
193.0859207 4.043155933
231.1015708 1.855428308
233.1172208 11.64284893
247.1328709 1.025612325
249.148521 0.9744116954
251.1277855 11.67974174
275.1277855 4.997861574
293.1383502 25.8857145

Name: +ve in-silico MS/MS by CFM-ID for OHZSLNDZWPEEHR-SUVXLDSESA-N
ID: OHZSLNDZWPEEHR-SUVXLDSESA-N
Comment: Energy1
Num peaks: 31
41.03857658 1.394654983
43.01784114 1.624186111
51.02292652 1.128385586
85.02840582 1.311172364
97.02840582 1.4158488
99.04405588 2.136820064
129.0546206 1.026431329
135.0804414 1.549094078
137.0960915 1.360693613
145.0647913 4.449188314
147.0804414 8.192130049
149.0960915 2.743506895
157.0495352 1.598993503
159.0804414 2.588083854
161.0960915 0.9723554443
163.075356 1.503872171
163.1117415 0.9008649296
165.0910061 1.527856968
173.0960915 0.9778171411
175.075356 1.761607776
205.1223062 0.9370430289
217.0859207 0.8690968243
219.1015708 1.627556109
221.1172208 0.9707001445
223.1328709 1.600653858
231.1015708 0.996897255
233.1172208 4.947444746
251.1277855 6.254756604
265.1434356 2.710305331
275.1277855 3.325394814
293.1383502 4.615850253

Name: +ve in-silico MS/MS by CFM-ID for OHZSLNDZWPEEHR-SUVXLDSESA-N
ID: OHZSLNDZWPEEHR-SUVXLDSESA-N
Comment: Energy2
Num peaks: 31
39.02292652 2.682901862
41.00219107 1.739890514
41.03857658 1.784992685
43.01784114 2.617996095
45.0334912 0.6815372295
49.00727645 1.27726841
51.02292652 9.048731371
53.00219107 0.756350557
53.03857658 6.714882722
55.05422664 0.9038398603
67.01784114 0.737122748
71.01275576 1.164627901
97.02840582 1.377595104
99.04405588 3.112634954
109.0284058 0.9215272431
111.0440559 1.133438175
113.0233204 0.8275962287
115.0389705 2.077817532
129.0546206 2.032787395
135.0804414 0.7173324633
143.0491413 1.227602775
145.0647913 7.673319352
147.0804414 7.649196234
149.0960915 7.148149975
151.1117415 1.029306471
153.0182351 0.7393358278
153.1273916 0.9019149805
161.0597059 0.8755676516
163.075356 1.759177484
165.0910061 2.656787299
193.0859207 1.108372443

Name: +ve in-silico MS/MS by CFM-ID for AVBDYCCRUUGQMY-CDYMQWSXSA-N
ID: AVBDYCCRUUGQMY-CDYMQWSXSA-N
Comment: Energy0
Num peaks: 31
39.02292652 0.6357066792
43.05422664 1.372779767
57.06987671 3.042526749
63.02292652 0.8078871713
67.05422664 1.546363145
75.02292652 2.30279216
77.03857658 1.113410833
83.04914126 1.445534618
85.06479133 10.38479412
87.02292652 3.245383615
89.03857658 1.616302016
91.05422664 1.51062653
103.0178411 1.735831652
103.075356 0.6093121322
105.0334912 1.092262765
113.0597059 0.9678985976
129.0334912 1.205459573
139.075356 0.7965022472
175.0389705 0.807377499
211.0389705 0.6645535448
213.0546206 6.837304552
215.0702706 0.5828199519
231.0651853 5.794209161
235.0600999 0.6620168362
237.0757499 1.281111783
239.0914 1.280151437
271.0600999 0.7040793703
273.0757499 1.505062346
297.1121354 3.662934558
299.0914 0.8847176931
315.1227001 19.91914985

Name: +ve in-silico MS/MS by CFM-ID for AVBDYCCRUUGQMY-CDYMQWSXSA-N
ID: AVBDYCCRUUGQMY-CDYMQWSXSA-N
Comment: Energy1
Num peaks: 31
39.02292652 2.050911179
41.00219107 0.654584222
41.03857658 1.239981595
43.05422664 10.31873694
45.0334912 1.697275972
45.06987671 2.875536344
49.00727645 0.6186894621
51.02292652 0.9439572186
57.06987671 5.434298329
63.02292652 3.281887721
65.03857658 0.6024561272
67.05422664 2.323145977
69.06987671 0.5821330036
73.00727645 4.654442258
75.02292652 10.18225932
77.03857658 4.206990713
83.04914126 0.8211437962
85.06479133 6.53790524
87.02292652 2.960343601
127.0178411 1.356896629
129.0334912 1.295400261
135.0804414 0.8261269159
167.0338851 0.5803813041
191.0338851 0.5569784184
213.0546206 1.408851965
231.0651853 5.611312303
271.0600999 0.7043391129
271.0964854 0.9550284132
273.0757499 0.9561226127
297.1121354 0.9818046083
315.1227001 2.140942789

Name: +ve in-silico MS/MS by CFM-ID for AVBDYCCRUUGQMY-CDYMQWSXSA-N
ID: AVBDYCCRUUGQMY-CDYMQWSXSA-N
Comment: Energy2
Num peaks: 31
39.02292652 6.547694902
41.03857658 5.389382476
43.05422664 2.759908743
45.06987671 0.8181006152
49.00727645 5.729632861
51.02292652 3.314604399
53.00219107 1.222661937
55.01784114 1.209284937
55.05422664 1.312811964
57.06987671 7.397714296
63.02292652 2.550639103
65.03857658 1.069824307
67.05422664 0.8307183851
73.00727645 1.733855987
75.02292652 4.415875253
77.03857658 1.598951721
85.06479133 2.870267307
87.02292652 9.539240064
89.03857658 5.412658206
91.05422664 1.584174061
101.0021911 1.075449224
103.0178411 1.878716339
105.0334912 0.7211567126
127.0178411 0.8111347972
133.0647913 0.6744801351
155.0338851 0.6915971869
167.0338851 0.703332662
179.0338851 1.454113007
191.0338851 1.454113007
297.1121354 0.8417106843
299.0914 0.8094567549

Name: +ve in-silico MS/MS by CFM-ID for XFALPAMSDFFXGY-ULNSOIEHSA-N
ID: XFALPAMSDFFXGY-ULNSOIEHSA-N
Comment: Energy0
Num peaks: 6
19.01784114 0.2500728008
297.1121354 1.572561578
305.1383502 0.201310057
315.1227001 20.63421468
317.1019647 0.5619897736
333.1332648 75.68619815

Name: +ve in-silico MS/MS by CFM-ID for XFALPAMSDFFXGY-ULNSOIEHSA-N
ID: XFALPAMSDFFXGY-ULNSOIEHSA-N
Comment: Energy1
Num peaks: 6
287.1277855 1.685038288
297.1121354 9.735229994
303.1227001 1.876500518
305.1383502 3.73489205
315.1227001 36.27885583
333.1332648 36.47754007

Name: +ve in-silico MS/MS by CFM-ID for XFALPAMSDFFXGY-ULNSOIEHSA-N
ID: XFALPAMSDFFXGY-ULNSOIEHSA-N
Comment: Energy2
Num peaks: 19
229.0859207 1.879482861
245.0808353 3.449042059
245.1172208 1.669225446
247.0964854 3.589019007
257.0808353 1.942347209
263.1277855 1.543214949
269.0808353 2.925747964
271.0964854 4.497447069
273.0757499 1.883956611
273.1121354 3.32233889
283.0964854 2.903862945
285.1121354 3.276232744
287.0914 2.786091528
287.1277855 9.276382443
289.1070501 3.409250708
297.1121354 15.46061674
299.0914 3.214360646
305.1383502 2.347396328
315.1227001 11.92997232

Name: +ve in-silico MS/MS by CFM-ID for OOHKTNVQRTUZRS-LBPRGKRZSA-N
ID: OOHKTNVQRTUZRS-LBPRGKRZSA-N
Comment: Energy0
Num peaks: 13
107.0491413 1.921928418
121.0647913 4.180729547
137.0233204 1.641835375
139.0389705 8.746988644
145.0647913 3.44566739
147.0804414 2.007769827
149.0960915 1.536938028
165.0182351 2.917940777
167.0338851 10.95953575
207.0651853 2.017690834
283.0964854 2.429875333
297.1121354 7.237889028
315.1227001 31.4788128

Name: +ve in-silico MS/MS by CFM-ID for OOHKTNVQRTUZRS-LBPRGKRZSA-N
ID: OOHKTNVQRTUZRS-LBPRGKRZSA-N
Comment: Energy1
Num peaks: 26
107.0491413 3.610459327
121.0284058 1.309964345
121.0647913 7.661827956
123.0804414 1.180929158
133.0647913 1.330174604
135.0804414 3.810743936
137.0233204 2.210293298
139.0389705 6.557618848
145.0647913 1.221649422
147.0076704 1.454389419
147.0804414 2.114803157
149.0233204 3.887584225
149.0960915 3.620299261
151.0389705 1.93394259
165.0182351 4.055363462
167.0338851 11.11535302
175.075356 2.756102486
177.0910061 1.470738358
203.0338851 1.135121215
207.0651853 2.968891462
283.0964854 1.209503721
285.1121354 1.485635308
287.1277855 2.232921893
297.1121354 3.593715498
299.0914 1.140717147
315.1227001 5.094688299

Name: +ve in-silico MS/MS by CFM-ID for OOHKTNVQRTUZRS-LBPRGKRZSA-N
ID: OOHKTNVQRTUZRS-LBPRGKRZSA-N
Comment: Energy2
Num peaks: 31
39.02292652 1.986364153
63.02292652 1.359628166
75.02292652 1.551502642
77.00219107 1.642214175
77.03857658 1.444939495
79.01784114 1.901491673
91.05422664 1.792883876
92.99710569 1.548865587
95.01275576 2.864438973
95.04914126 1.674046757
97.02840582 1.47571151
103.0542266 2.516377489
107.0491413 3.728653841
109.0284058 2.011433676
117.0698767 2.509867475
121.0284058 5.085969527
121.0647913 2.556129496
135.0804414 1.406331456
137.0233204 2.068102232
139.0389705 3.702665294
145.0647913 1.620319786
147.0076704 1.235198672
149.0233204 3.687936
151.0389705 2.678953421
153.0546206 1.726829287
163.002585 1.435296255
165.0182351 1.297919188
167.0338851 3.033796971
285.1121354 1.075448318
297.1121354 2.047423451
299.0914 1.193052357

Name: +ve in-silico MS/MS by CFM-ID for YBYBHAZRUNMQEZ-UKRRQHHQSA-N
ID: YBYBHAZRUNMQEZ-UKRRQHHQSA-N
Comment: Energy0
Num peaks: 15
57.0334912 1.057894676
121.0284058 10.40288861
135.0804414 1.238553162
137.0960915 3.590676395
141.0910061 0.9754080219
143.1066561 1.353921985
155.1066561 5.553086608
173.1172208 1.153469789
243.1015708 1.255668253
247.0964854 1.07375819
249.1121354 0.9520526798
257.1172208 8.258986467
261.1121354 1.562762806
275.1277855 27.40939194
293.1383502 15.00103765

Name: +ve in-silico MS/MS by CFM-ID for YBYBHAZRUNMQEZ-UKRRQHHQSA-N
ID: YBYBHAZRUNMQEZ-UKRRQHHQSA-N
Comment: Energy1
Num peaks: 31
39.02292652 1.712750676
41.03857658 1.480324942
43.05422664 1.324774963
45.0334912 4.671042326
47.04914126 1.520030354
55.01784114 3.139826494
57.0334912 1.653344267
59.04914126 1.220458207
65.03857658 1.299771154
67.01784114 1.019509832
69.0334912 0.8405037275
69.06987671 0.8784735119
81.0334912 3.005147211
83.04914126 1.949315942
85.06479133 2.292678153
87.08044139 0.8497173623
97.02840582 1.900141759
99.04405588 0.8526914697
107.0491413 0.9237106677
109.0647913 1.570948668
121.0284058 9.837528551
123.0804414 0.8308131944
135.0804414 0.9683163963
137.0960915 5.196759291
155.1066561 4.055911317
229.0859207 1.183869402
231.1015708 0.816422695
243.1015708 0.8928818317
257.1172208 5.211119226
275.1277855 6.317253767
293.1383502 1.342880133

Name: +ve in-silico MS/MS by CFM-ID for YBYBHAZRUNMQEZ-UKRRQHHQSA-N
ID: YBYBHAZRUNMQEZ-UKRRQHHQSA-N
Comment: Energy2
Num peaks: 31
25.00727645 1.341307907
27.02292652 2.608765435
39.02292652 4.661738622
41.03857658 5.959996703
43.05422664 3.293001245
53.00219107 2.686994729
55.01784114 8.296008446
57.0334912 3.757391274
59.04914126 2.638787312
61.06479133 1.593278358
67.01784114 0.9213983951
69.0334912 1.345634397
77.00219107 1.389177338
79.01784114 1.4594696
81.0334912 2.28084444
83.04914126 1.762887923
85.06479133 1.27356542
89.00219107 0.7666671851
91.01784114 1.137213885
93.0334912 2.50642168
95.04914126 1.546805123
97.06479133 2.72684394
99.08044139 1.422013734
111.0804414 2.524489304
121.0284058 6.907067667
121.0647913 1.492730137
123.0804414 1.538782387
125.0960915 6.481742438
135.0804414 1.025416026
137.0960915 0.7581960708
155.1066561 1.4074473

Name: +ve in-silico MS/MS by CFM-ID for QRAWLYDCXXTJQC-DDBAPUKQSA-N
ID: QRAWLYDCXXTJQC-DDBAPUKQSA-N
Comment: Energy0
Num peaks: 12
123.0440559 2.832412261
125.0597059 1.115210312
149.0233204 2.586123373
151.0389705 1.74492998
153.0546206 13.00737985
155.0702706 1.979802918
179.0702706 1.212393868
301.1070501 1.482312843
303.1227001 1.129293359
305.1383502 1.367827117
315.1227001 12.88852113
333.1332648 39.69249614

Name: +ve in-silico MS/MS by CFM-ID for QRAWLYDCXXTJQC-DDBAPUKQSA-N
ID: QRAWLYDCXXTJQC-DDBAPUKQSA-N
Comment: Energy1
Num peaks: 31
95.04914126 2.053144889
105.0334912 3.635260266
107.0491413 2.073836047
109.0647913 0.8141693376
123.0440559 5.403866887
125.0597059 3.676835871
135.0440559 0.6709236301
137.0597059 0.7814407122
147.0440559 1.225902647
149.0597059 1.249383464
151.075356 1.490154188
153.0546206 5.601829353
161.0233204 1.091171775
161.0597059 3.474008727
165.0546206 0.7480990166
167.0702706 1.844167956
179.0702706 7.824002237
209.0808353 1.249786192
271.0964854 0.874047843
273.1121354 0.85029839
285.1121354 0.7850440622
287.0914 1.503275042
287.1277855 1.89796254
289.1070501 3.217418335
291.1227001 1.341129262
297.1121354 0.9381897694
301.1070501 1.684573644
303.1227001 3.107309058
305.1383502 2.582399555
315.1227001 6.297060847
333.1332648 8.460971734

Name: +ve in-silico MS/MS by CFM-ID for QRAWLYDCXXTJQC-DDBAPUKQSA-N
ID: QRAWLYDCXXTJQC-DDBAPUKQSA-N
Comment: Energy2
Num peaks: 31
15.02292652 0.9871345669
41.00219107 0.942398515
77.03857658 1.128040169
79.01784114 2.270829086
81.0334912 2.612862347
93.0334912 1.111354666
95.04914126 2.11486949
105.0334912 2.939800121
107.0491413 1.10971453
109.0284058 2.823261383
121.0284058 3.796487449
123.0440559 7.878983877
125.0597059 3.508135584
129.0334912 1.221521384
131.0491413 1.110372394
135.0440559 4.923158404
137.0233204 1.508712868
137.0597059 2.495722094
137.0960915 1.003511958
139.0389705 0.9263353769
139.075356 1.066899901
147.0440559 1.919630965
149.0233204 4.282150408
149.0597059 1.668052216
151.0389705 1.525169772
151.075356 1.945788018
153.0546206 8.210235986
153.0910061 1.70594593
155.0702706 2.123116093
165.0546206 1.283273869
171.1015708 1.000361736

Name: +ve in-silico MS/MS by CFM-ID for UVODXVDWVWOACM-FJNPEDAXSA-N
ID: UVODXVDWVWOACM-FJNPEDAXSA-N
Comment: Energy0
Num peaks: 7
39.02292652 2.874196335
41.03857658 3.391035363
291.1227001 2.180952912
301.1070501 3.368001175
315.1227001 11.03075132
317.1019647 7.049509971
333.1332648 51.06426447

Name: +ve in-silico MS/MS by CFM-ID for UVODXVDWVWOACM-FJNPEDAXSA-N
ID: UVODXVDWVWOACM-FJNPEDAXSA-N
Comment: Energy1
Num peaks: 14
39.02292652 14.84528951
41.03857658 15.52044572
43.05422664 2.029626492
123.0440559 3.248303376
163.075356 2.300978708
211.0964854 1.817905593
289.1070501 1.875842546
301.1070501 4.350951384
303.1227001 2.947341763
305.1383502 3.412856392
307.1176147 1.747478224
315.1227001 6.060870908
317.1019647 6.78800416
333.1332648 13.52204346

Name: +ve in-silico MS/MS by CFM-ID for UVODXVDWVWOACM-FJNPEDAXSA-N
ID: UVODXVDWVWOACM-FJNPEDAXSA-N
Comment: Energy2
Num peaks: 14
25.00727645 3.537358899
27.02292652 1.730361972
39.02292652 30.99668413
41.03857658 24.67092627
43.05422664 6.909609415
53.00219107 2.867954265
55.01784114 1.69599004
57.0334912 1.154176621
85.02840582 1.495775743
147.0440559 0.8239832601
163.075356 1.615176111
187.0389705 1.05167063
287.0914 0.8233956763
303.1227001 0.9426578583

Name: +ve in-silico MS/MS by CFM-ID for SUOTVBSEGVTHRV-SFHVURJKSA-N
ID: SUOTVBSEGVTHRV-SFHVURJKSA-N
Comment: Energy0
Num peaks: 6
177.0546206 4.185954998
195.0651853 7.269602258
301.1070501 4.171762355
303.1227001 1.537889621
315.1227001 31.21901793
333.1332648 34.87290213

Name: +ve in-silico MS/MS by CFM-ID for SUOTVBSEGVTHRV-SFHVURJKSA-N
ID: SUOTVBSEGVTHRV-SFHVURJKSA-N
Comment: Energy1
Num peaks: 20
149.0597059 1.46292811
151.075356 3.205024726
153.0546206 1.34653556
163.0389705 1.439412343
165.0546206 3.615471925
167.0702706 4.975098113
177.0546206 5.914464261
195.0651853 6.144075953
231.0651853 1.421742548
233.0808353 1.157072566
235.0964854 1.41876692
283.0964854 2.602451652
285.1121354 2.244851302
287.1277855 3.768029309
301.1070501 3.198875322
303.1227001 2.249134806
305.1383502 1.694247424
315.1227001 23.07302135
317.1019647 1.15862598
333.1332648 8.522494063

Name: +ve in-silico MS/MS by CFM-ID for SUOTVBSEGVTHRV-SFHVURJKSA-N
ID: SUOTVBSEGVTHRV-SFHVURJKSA-N
Comment: Energy2
Num peaks: 31
51.02292652 1.419952276
53.00219107 1.312763541
79.01784114 1.882587774
80.99710569 3.222076819
83.04914126 1.883878623
87.08044139 1.625741436
89.09609146 0.773470542
99.04405588 0.806912689
135.0440559 1.998203021
137.0597059 1.736049562
139.0389705 3.066012024
139.075356 0.7784669483
149.0233204 1.046795178
149.0597059 1.394957521
151.0389705 1.433829538
151.075356 2.079075858
153.0546206 1.700722811
161.0233204 2.975686871
163.0389705 6.285065663
165.0546206 8.329787351
167.0702706 2.866438562
175.0389705 0.8310898161
177.0182351 1.127741209
177.0546206 7.789576254
179.0338851 1.552532171
179.0702706 6.595480818
181.0495352 2.003938837
191.0338851 1.89961848
195.0651853 4.055140257
285.1121354 0.7984548523
305.1383502 0.893834198

Name: +ve in-silico MS/MS by CFM-ID for UONFORYULMDHAR-UHFFFAOYSA-N
ID: UONFORYULMDHAR-UHFFFAOYSA-N
Comment: Energy0
Num peaks: 11
107.0491413 1.426771726
121.0647913 2.425491558
135.0804414 1.797479585
163.075356 1.897930085
169.0495352 5.387599246
171.0651853 1.563580294
197.0444498 5.61228722
301.1070501 4.647424918
303.1227001 1.588054592
315.1227001 9.28031469
333.1332648 45.31568502

Name: +ve in-silico MS/MS by CFM-ID for UONFORYULMDHAR-UHFFFAOYSA-N
ID: UONFORYULMDHAR-UHFFFAOYSA-N
Comment: Energy1
Num peaks: 25
107.0491413 2.012538271
121.0647913 7.563289718
123.0804414 1.385851577
135.0804414 4.059526287
145.0647913 1.222088715
163.075356 3.932313732
167.0338851 1.92282975
169.0495352 3.42671216
171.0651853 0.8842619617
179.0338851 1.174459431
181.0495352 1.66036778
195.0287997 2.947854179
197.0444498 19.99762846
199.0600999 1.797373567
203.0914 1.258253809
211.0600999 2.740524386
213.0757499 0.8348776572
223.0600999 0.862991866
225.0757499 2.018884332
289.1070501 1.262408734
301.1070501 3.171026435
303.1227001 1.740783378
305.1383502 1.266803233
315.1227001 3.193851461
333.1332648 8.075448578

Name: +ve in-silico MS/MS by CFM-ID for UONFORYULMDHAR-UHFFFAOYSA-N
ID: UONFORYULMDHAR-UHFFFAOYSA-N
Comment: Energy2
Num peaks: 31
77.03857658 1.422405116
79.05422664 0.9946326511
91.05422664 2.289509999
97.02840582 2.999290826
99.04405588 1.085947348
105.0698767 0.9686483914
107.0491413 2.541806332
113.0233204 4.106913393
115.0389705 1.593041479
121.0647913 1.852506818
125.0233204 1.522174175
127.0389705 2.52862681
135.0804414 1.193683766
153.0182351 3.236646006
155.0338851 4.753040189
165.0182351 1.174102431
167.0338851 3.643823014
169.0495352 4.775045882
179.0338851 1.262033652
181.0131497 1.115834133
181.0495352 1.712536993
183.0287997 1.23323095
195.0287997 1.159556881
197.0444498 5.662188518
229.0859207 1.171445671
245.0808353 1.010350298
287.0914 1.798640615
289.1070501 2.19467757
303.1227001 1.399415608
305.1383502 1.087013281
315.1227001 1.004955906

Name: +ve in-silico MS/MS by CFM-ID for CGGSDUVYXCMYHX-QGHHPUGFSA-N
ID: CGGSDUVYXCMYHX-QGHHPUGFSA-N
Comment: Energy0
Num peaks: 9
123.0440559 2.072034614
151.0389705 2.575060846
161.0597059 1.997444138
179.0702706 2.805470622
283.0964854 2.979795412
285.1121354 4.052961914
287.1277855 1.857861954
297.1121354 7.709344012
315.1227001 55.67600118

Name: +ve in-silico MS/MS by CFM-ID for CGGSDUVYXCMYHX-QGHHPUGFSA-N
ID: CGGSDUVYXCMYHX-QGHHPUGFSA-N
Comment: Energy1
Num peaks: 30
55.01784114 1.137427882
121.0284058 0.8795114199
123.0440559 2.140233567
135.0440559 2.330635813
137.0597059 1.30669791
139.075356 0.7578585237
149.0233204 1.762703478
151.0389705 6.422985716
151.075356 0.9344551482
153.0546206 0.6950567201
155.0702706 0.7651166628
157.0859207 0.9807780172
159.0440559 1.161622462
161.0597059 1.688026957
163.075356 2.230712933
165.0910061 0.8279285872
177.0546206 1.368438935
179.0702706 3.848809893
181.0859207 0.7463731884
191.0702706 3.55900094
255.1015708 0.9959335896
259.0964854 0.7731781183
265.0859207 0.8777988091
271.0964854 2.188710257
283.0964854 4.841666705
285.1121354 5.753421566
287.1277855 3.760503353
297.1121354 6.06202732
299.0914 1.861056243
315.1227001 17.51107184

Name: +ve in-silico MS/MS by CFM-ID for CGGSDUVYXCMYHX-QGHHPUGFSA-N
ID: CGGSDUVYXCMYHX-QGHHPUGFSA-N
Comment: Energy2
Num peaks: 31
39.02292652 1.360095919
49.00727645 9.78460144
51.02292652 1.421586807
63.02292652 1.084031889
89.03857658 1.982781767
93.0334912 1.343164735
103.0178411 5.54194012
105.0334912 1.54380915
109.0284058 1.289765044
121.0284058 1.464476365
121.0647913 1.2889375
123.0440559 3.060224556
131.0491413 2.78753293
133.0647913 1.525479225
135.0440559 1.915127545
137.0597059 1.274234293
141.0910061 1.107139251
145.0284058 0.9178002368
147.0804414 1.098871306
149.0597059 2.101419654
151.075356 2.190871432
159.0440559 4.412914616
161.0597059 4.428966693
163.0389705 1.312021077
163.075356 3.33909475
165.0546206 1.83107944
165.0910061 1.135014016
259.0964854 1.046864372
285.1121354 1.526741057
297.1121354 1.176565319
299.0914 3.055526358

Name: +ve in-silico MS/MS by CFM-ID for KPZDPJIYNDICOC-VVVCHXIZSA-N
ID: KPZDPJIYNDICOC-VVVCHXIZSA-N
Comment: Energy0
Num peaks: 9
123.0440559 2.022504649
151.0389705 2.616425832
161.0597059 1.940028478
179.0702706 2.680915307
271.0964854 2.785898654
273.1121354 1.83519299
297.1121354 10.04375711
299.0914 3.424853262
315.1227001 53.62612192

Name: +ve in-silico MS/MS by CFM-ID for KPZDPJIYNDICOC-VVVCHXIZSA-N
ID: KPZDPJIYNDICOC-VVVCHXIZSA-N
Comment: Energy1
Num peaks: 31
55.01784114 0.9871275392
95.04914126 0.8668779796
109.0284058 0.8802495791
117.0334912 0.6830620719
123.0440559 1.70615861
135.0440559 2.418485232
137.0597059 1.8250141
139.075356 0.7018445312
149.0233204 1.584976236
151.0389705 6.633830631
153.0546206 2.593996277
155.0702706 0.9563996794
157.0859207 1.183120319
159.0440559 1.148086418
161.0597059 1.281434353
163.075356 2.353227067
165.0910061 0.8308048624
177.0546206 1.273153422
179.0702706 3.655460529
191.0702706 2.836823154
243.1015708 0.98309892
265.0859207 1.199170062
269.0808353 1.445544777
271.0964854 3.404026028
273.1121354 2.200203553
283.0964854 2.707211972
285.1121354 3.858818004
287.1277855 3.503055674
297.1121354 6.093120629
299.0914 1.572325698
315.1227001 16.37962006

Name: +ve in-silico MS/MS by CFM-ID for KPZDPJIYNDICOC-VVVCHXIZSA-N
ID: KPZDPJIYNDICOC-VVVCHXIZSA-N
Comment: Energy2
Num peaks: 31
39.02292652 1.579381445
49.00727645 1.757284742
51.02292652 1.463108737
63.02292652 1.269366248
81.0334912 1.069192028
89.03857658 1.881766324
91.01784114 2.860109887
95.04914126 1.350894018
107.0491413 1.003301618
117.0334912 6.576270268
119.0491413 2.870098953
121.0647913 1.433337095
123.0440559 3.355527176
123.0804414 1.343756389
135.0440559 2.44034487
135.0804414 1.376106659
137.0597059 2.260731316
143.0127558 1.393943688
143.0491413 1.584008721
145.0284058 1.27662447
147.0440559 1.20527762
147.0804414 1.913389944
151.075356 1.436088291
159.0440559 6.357391825
161.0597059 5.469417447
163.0389705 1.738895012
163.075356 4.0864934
165.0546206 1.145435093
165.0910061 1.20022535
179.0702706 0.9232874922
297.1121354 2.068239908

Name: +ve in-silico MS/MS by CFM-ID for WOMKDMUZNBFXKG-BIMULSAOSA-N
ID: WOMKDMUZNBFXKG-BIMULSAOSA-N
Comment: Energy0
Num peaks: 26
55.05422664 1.158430979
59.04914126 1.411643549
65.03857658 0.8357095585
67.05422664 1.372422944
69.06987671 2.52314138
71.08552677 0.8808528846
73.06479133 1.259515682
95.04914126 0.8778433865
97.06479133 0.7969011791
99.08044139 3.75507086
157.1223062 2.080885452
179.0338851 4.090203618
193.0495352 1.033618744
195.0651853 0.8079253185
205.0495352 0.8912359871
209.0808353 0.884826596
233.0808353 0.8529350041
237.0757499 0.8995947974
247.0964854 1.992981533
247.1328709 1.425122136
249.1121354 0.8516003329
249.148521 2.408928638
251.0914 1.447896766
265.1434356 0.8952039549
275.1277855 5.531381004
293.1383502 39.5493687

Name: +ve in-silico MS/MS by CFM-ID for WOMKDMUZNBFXKG-BIMULSAOSA-N
ID: WOMKDMUZNBFXKG-BIMULSAOSA-N
Comment: Energy1
Num peaks: 31
41.03857658 1.140213439
53.03857658 2.130803754
55.05422664 4.352547353
59.04914126 1.294030985
67.05422664 2.575724402
69.06987671 3.591218751
71.04914126 1.271577288
73.06479133 3.230632142
85.06479133 1.236692179
99.08044139 3.549304744
123.0440559 1.766829132
125.0960915 1.31989744
135.0440559 1.008142869
137.0233204 1.969374539
139.1117415 1.569870417
149.0233204 1.730485964
151.0389705 3.100544471
167.0338851 3.213910587
179.0338851 5.12489782
205.0495352 2.243770281
207.0651853 1.293192312
219.0651853 1.022165199
233.0808353 1.900420835
247.0964854 2.315065874
249.0757499 1.33283573
249.1121354 1.10560459
251.0914 1.614736854
263.1277855 1.070080364
265.1434356 3.912701185
275.1277855 4.462981689
293.1383502 4.09731902

Name: +ve in-silico MS/MS by CFM-ID for WOMKDMUZNBFXKG-BIMULSAOSA-N
ID: WOMKDMUZNBFXKG-BIMULSAOSA-N
Comment: Energy2
Num peaks: 31
39.02292652 2.279427297
41.03857658 6.040181461
43.05422664 3.963116823
51.02292652 2.541996475
53.03857658 1.850706167
55.01784114 1.463181028
55.05422664 4.150960124
57.0334912 0.9214637863
59.04914126 0.9367787575
67.05422664 1.40877722
69.06987671 1.82387386
71.01275576 1.852695989
73.06479133 3.435893271
81.0334912 1.104284612
85.06479133 0.9210746953
99.08044139 1.768952581
123.0440559 2.329136525
133.0284058 2.030655453
135.0440559 6.43706034
137.0597059 1.514654135
137.0960915 1.160800001
139.1117415 1.82139574
149.0597059 1.695606743
151.0389705 2.272883378
163.075356 1.017468312
179.0338851 2.559072385
207.1015708 1.073171069
233.0808353 1.03533462
235.0964854 1.463826883
265.1434356 1.460908344
275.1277855 2.878799202

Name: +ve in-silico MS/MS by CFM-ID for QWGMYRGIKHSYRU-WBAXXEDZSA-N
ID: QWGMYRGIKHSYRU-WBAXXEDZSA-N
Comment: Energy0
Num peaks: 8
107.0491413 12.49882671
149.0597059 2.826749553
183.0651853 3.190495288
195.0651853 2.149318748
225.0757499 2.02010647
301.1070501 4.629875475
315.1227001 5.606025773
333.1332648 47.54293299

Name: +ve in-silico MS/MS by CFM-ID for QWGMYRGIKHSYRU-WBAXXEDZSA-N
ID: QWGMYRGIKHSYRU-WBAXXEDZSA-N
Comment: Energy1
Num peaks: 25
79.05422664 4.778075061
91.05422664 1.429036121
105.0334912 1.510889602
107.0491413 15.54017544
109.0647913 2.777555432
121.0647913 1.179186038
131.0491413 1.244372054
149.0597059 6.877541091
165.0546206 0.9776454038
183.0651853 1.528061684
195.0651853 6.781991073
197.0808353 5.495913077
201.1121354 1.741417199
211.0600999 1.54634622
213.0757499 3.230679671
225.0757499 3.642092362
255.0863146 1.732041586
275.0914 0.9250449929
289.1070501 1.072232451
301.1070501 3.096936647
303.1227001 1.685746695
305.1383502 0.9644260197
315.1227001 2.506099637
317.1019647 1.082721194
333.1332648 7.536553998

Name: +ve in-silico MS/MS by CFM-ID for QWGMYRGIKHSYRU-WBAXXEDZSA-N
ID: QWGMYRGIKHSYRU-WBAXXEDZSA-N
Comment: Energy2
Num peaks: 31
43.01784114 6.333305714
49.00727645 3.150358278
51.02292652 2.343606488
53.03857658 0.843662492
57.0334912 1.065582736
63.02292652 4.055295921
65.03857658 1.691071226
79.05422664 3.712438892
91.05422664 3.671161067
105.0334912 2.291033747
105.0698767 0.8728912104
107.0491413 15.96164021
109.0647913 0.8684693324
125.0233204 0.9017369485
139.0389705 0.989108132
141.0546206 0.8643738171
153.0546206 0.9608794622
165.0546206 1.689582345
167.0702706 1.232324285
169.0495352 1.877831898
179.0338851 0.9506606635
181.0495352 3.737589291
183.0651853 4.22149679
193.0495352 1.444827929
195.0651853 2.391039722
197.0808353 0.8409831389
209.0444498 0.9942561921
211.0600999 2.22034572
213.0757499 0.8166691468
287.0914 1.052496074
303.1227001 1.202925473

Name: +ve in-silico MS/MS by CFM-ID for UDLWCNHPUOUNNV-ZPUMPEKVSA-N
ID: UDLWCNHPUOUNNV-ZPUMPEKVSA-N
Comment: Energy0
Num peaks: 11
43.01784114 1.955542077
55.05422664 1.36041204
217.0495352 2.136025937
219.0651853 6.490844484
271.0964854 1.916430297
273.1121354 11.99300794
291.0863146 1.388108584
291.1227001 14.96718029
293.1019647 1.789614691
315.1227001 5.184486085
333.1332648 31.65191684

Name: +ve in-silico MS/MS by CFM-ID for UDLWCNHPUOUNNV-ZPUMPEKVSA-N
ID: UDLWCNHPUOUNNV-ZPUMPEKVSA-N
Comment: Energy1
Num peaks: 31
39.02292652 0.9265287868
41.03857658 1.041969814
43.01784114 1.83859178
55.05422664 1.641239332
65.03857658 5.358862131
67.05422664 1.191125049
69.06987671 1.175279399
71.08552677 1.283520665
87.08044139 1.197622663
125.0597059 1.038168406
127.075356 1.092262396
185.0233204 1.011729581
187.0389705 2.500523526
189.0546206 1.516199053
201.0546206 4.532331851
203.0702706 4.327619852
217.0495352 1.322229129
219.0651853 2.357157505
231.0651853 1.993284785
233.0808353 0.9541535847
235.0600999 1.331452163
249.0757499 0.9757997947
271.0964854 0.9029997148
273.1121354 7.667210035
277.0706646 1.324638933
289.0706646 2.614139508
291.0863146 2.197233047
291.1227001 9.783992148
315.1227001 3.371465335
317.1019647 1.428616704
333.1332648 6.445858593

Name: +ve in-silico MS/MS by CFM-ID for UDLWCNHPUOUNNV-ZPUMPEKVSA-N
ID: UDLWCNHPUOUNNV-ZPUMPEKVSA-N
Comment: Energy2
Num peaks: 31
39.02292652 3.345788236
41.03857658 2.538605449
43.01784114 3.654969889
55.05422664 4.752755753
57.0334912 2.014497051
59.04914126 1.507155966
65.03857658 3.222350884
67.05422664 2.130449719
69.06987671 1.840237055
71.08552677 2.121551919
73.02840582 1.030729099
83.04914126 1.077485894
85.06479133 2.066892803
87.04405588 1.268927694
87.08044139 1.547947864
89.05970595 1.079153747
103.075356 1.199790098
113.0597059 2.258188604
125.0597059 1.237876782
185.0233204 1.281472883
201.0546206 3.751144397
203.0338851 1.474721701
203.0702706 4.424962529
205.0495352 1.719372297
217.0495352 2.784010537
219.0651853 4.726832805
225.0757499 1.648704441
235.0600999 1.482512542
255.1015708 1.307004547
257.0808353 1.40229798
273.1121354 2.17642973

Name: +ve in-silico MS/MS by CFM-ID for QJRVTHBVTOWSEG-OUTPDUCRSA-N
ID: QJRVTHBVTOWSEG-OUTPDUCRSA-N
Comment: Energy0
Num peaks: 10
191.1066561 1.345918336
205.1223062 7.117788606
207.1379563 2.25046632
233.1172208 3.719329866
243.1015708 1.264822887
261.1121354 13.99926785
263.1277855 2.009595496
275.1277855 3.825198863
277.1070501 1.580068094
293.1383502 43.21472122

Name: +ve in-silico MS/MS by CFM-ID for QJRVTHBVTOWSEG-OUTPDUCRSA-N
ID: QJRVTHBVTOWSEG-OUTPDUCRSA-N
Comment: Energy1
Num peaks: 31
55.05422664 0.8807999514
93.06987671 0.8780733693
107.0855268 0.784173014
109.0284058 0.8161285155
133.1011768 0.8130192934
145.1011768 1.346564073
147.1168269 2.339084977
149.0597059 1.146110854
173.0960915 1.887043957
175.1117415 5.452057691
187.075356 1.211754457
187.1117415 1.246580647
189.1273916 1.18510489
191.1066561 1.448285829
193.1223062 0.8044844558
203.1066561 9.178042586
205.1223062 12.85385412
207.1379563 3.005831452
209.1172208 0.7944287818
217.1223062 1.437684452
233.1172208 3.221188223
237.0757499 1.125908509
245.1172208 1.962186629
247.1328709 3.172642976
249.148521 2.468008679
261.1121354 4.227310348
263.1277855 0.9159071761
265.1434356 1.800198032
275.1277855 2.376857648
277.1070501 2.000062413
293.1383502 6.540512211

Name: +ve in-silico MS/MS by CFM-ID for QJRVTHBVTOWSEG-OUTPDUCRSA-N
ID: QJRVTHBVTOWSEG-OUTPDUCRSA-N
Comment: Energy2
Num peaks: 31
55.05422664 1.667105717
57.06987671 1.238504281
71.08552677 0.8942218188
93.06987671 1.760725675
107.0855268 4.290875542
119.0855268 1.040909593
121.1011768 1.850880346
131.0855268 1.958603485
133.1011768 3.58412584
143.0855268 1.434023855
145.1011768 2.251210566
147.1168269 4.001466836
149.0597059 1.781641183
159.0804414 1.714528397
161.0960915 5.217214553
163.1117415 4.394519444
165.0910061 0.9598192322
175.1117415 4.19660438
177.1273916 1.224459075
189.0910061 2.407870891
191.1066561 6.861977236
193.1223062 1.409362899
203.1066561 3.578046914
205.1223062 4.280809436
207.1379563 2.534627755
217.0859207 0.9401175372
219.1015708 2.132815091
221.1172208 1.841556118
233.1172208 1.471095936
275.1277855 0.8624598391
277.1070501 0.9745577603

Name: +ve in-silico MS/MS by CFM-ID for GYADQQUPUOFTDO-WCFMJWFXSA-N
ID: GYADQQUPUOFTDO-WCFMJWFXSA-N
Comment: Energy0
Num peaks: 13
55.05422664 1.974096626
81.0334912 1.466987839
83.04914126 12.29959457
101.0597059 2.569819265
127.075356 1.618366046
153.0546206 1.250957041
165.0546206 5.328049185
167.0702706 2.772629768
191.0702706 2.327816674
193.0859207 16.87916029
265.1070501 1.360882326
275.1277855 1.133737084
293.1383502 30.02254163

Name: +ve in-silico MS/MS by CFM-ID for GYADQQUPUOFTDO-WCFMJWFXSA-N
ID: GYADQQUPUOFTDO-WCFMJWFXSA-N
Comment: Energy1
Num peaks: 24
25.00727645 1.832478971
27.02292652 3.359021908
29.03857658 1.018524932
39.02292652 2.062174726
41.03857658 1.092630521
51.02292652 1.295114366
53.03857658 1.064080822
55.05422664 6.706730195
57.0334912 0.9219846258
65.03857658 1.351894741
83.04914126 9.035238189
123.0440559 1.157411765
153.0546206 1.579637053
161.0597059 1.729125899
163.075356 4.351491801
165.0546206 2.578316976
165.0910061 5.802147678
167.0702706 1.164469983
191.0702706 1.762893727
193.0859207 24.53572075
261.1121354 0.9546364277
263.1277855 1.292342175
265.1434356 0.9281476771
293.1383502 3.097690761

Name: +ve in-silico MS/MS by CFM-ID for GYADQQUPUOFTDO-WCFMJWFXSA-N
ID: GYADQQUPUOFTDO-WCFMJWFXSA-N
Comment: Energy2
Num peaks: 30
25.00727645 2.745188408
27.02292652 2.889291856
29.03857658 1.378425573
39.02292652 4.212070891
41.03857658 1.486950403
49.00727645 1.168682838
51.02292652 2.009544624
53.03857658 8.829689039
55.01784114 0.7532672645
55.05422664 14.90675923
57.06987671 1.874003086
65.03857658 2.566730797
67.01784114 1.732922852
67.05422664 1.100113297
79.01784114 1.079194355
81.0334912 1.287974986
83.04914126 9.593360314
95.04914126 1.59137473
121.0647913 1.316032071
135.0440559 1.555602442
137.0597059 1.264685453
153.0546206 2.401553058
163.075356 0.7603920155
165.0546206 2.480170937
167.0702706 1.128612097
177.0546206 1.582496537
179.0702706 2.355640397
189.0546206 0.8805305947
191.0702706 1.037861742
193.0859207 2.179079312

Name: +ve in-silico MS/MS by CFM-ID for QITIZCWKSNPVEL-AATRIKPKSA-N
ID: QITIZCWKSNPVEL-AATRIKPKSA-N
Comment: Energy0
Num peaks: 14
39.02292652 4.244128212
41.03857658 2.826654447
43.05422664 1.924095982
55.05422664 3.492004689
81.0334912 1.837279574
83.04914126 10.67756845
101.0597059 1.910275319
165.0546206 4.961290769
167.0702706 2.524802313
191.0702706 2.054525422
193.0859207 15.04597768
251.0914 2.193122512
275.1277855 3.052775869
293.1383502 24.95285485

Name: +ve in-silico MS/MS by CFM-ID for QITIZCWKSNPVEL-AATRIKPKSA-N
ID: QITIZCWKSNPVEL-AATRIKPKSA-N
Comment: Energy1
Num peaks: 12
39.02292652 23.66761347
41.03857658 17.08203303
43.05422664 3.578237605
45.06987671 2.48353266
55.05422664 4.056072347
65.03857658 1.454043794
83.04914126 4.459325863
163.075356 2.666243924
165.0546206 1.845627122
165.0910061 2.917162115
193.0859207 15.0506449
211.0964854 1.432238911

Name: +ve in-silico MS/MS by CFM-ID for QITIZCWKSNPVEL-AATRIKPKSA-N
ID: QITIZCWKSNPVEL-AATRIKPKSA-N
Comment: Energy2
Num peaks: 22
39.02292652 23.60742168
41.03857658 12.29146884
43.05422664 2.921619877
55.05422664 11.65636279
57.06987671 1.16263445
65.03857658 1.041387981
67.01784114 0.7848323284
81.0334912 0.9519471236
83.04914126 3.057560467
95.04914126 1.771755242
121.0647913 1.33038868
135.0440559 1.653207607
137.0597059 1.413021671
153.0546206 2.895635715
163.075356 1.23867845
165.0546206 3.547257538
167.0702706 1.671035344
177.0546206 1.77796432
179.0702706 1.12558634
189.0546206 0.9819375692
191.0702706 0.9142372149
193.0859207 2.816155454

Name: +ve in-silico MS/MS by CFM-ID for HXQQNYSFSLBXQJ-UFTOTEDOSA-N
ID: HXQQNYSFSLBXQJ-UFTOTEDOSA-N
Comment: Energy0
Num peaks: 10
59.01275576 5.420981225
89.02332044 1.550924257
258.0972137 1.325451145
269.1131981 5.65002964
271.1288481 1.43426042
287.1237627 9.259937438
297.1081127 8.872283523
301.1030273 1.427942273
315.1186774 23.5685215
333.1292421 21.89370023

Name: +ve in-silico MS/MS by CFM-ID for HXQQNYSFSLBXQJ-UFTOTEDOSA-N
ID: HXQQNYSFSLBXQJ-UFTOTEDOSA-N
Comment: Energy1
Num peaks: 25
43.01784114 1.901918673
59.01275576 7.456627346
71.01275576 2.284322419
74.02365479 1.345548145
89.02332044 2.061661198
146.0811697 0.8522414142
210.0760843 1.069085058
211.0713333 1.102704741
214.1073844 1.045692678
228.086649 1.010104346
240.086649 1.021923442
241.1182834 2.31229259
257.1131981 1.054790787
258.0972137 1.083243687
269.1131981 15.03424586
271.1288481 4.26679382
283.0924626 1.238752794
285.1081127 1.379449261
287.1237627 10.27637031
289.1394128 1.251444193
297.1081127 8.748631964
301.1030273 1.3442509
303.1186774 0.8294746008
315.1186774 7.943161065
333.1292421 2.205957232

Name: +ve in-silico MS/MS by CFM-ID for HXQQNYSFSLBXQJ-UFTOTEDOSA-N
ID: HXQQNYSFSLBXQJ-UFTOTEDOSA-N
Comment: Energy2
Num peaks: 31
28.01817548 2.31463158
41.00219107 1.926419311
43.01784114 1.721145186
58.02874017 1.410741516
59.01275576 3.460959018
71.01275576 0.8832593478
74.02365479 13.8678064
82.02874017 0.8694642351
88.03930485 1.178953345
89.02332044 1.354509285
106.0498695 0.8421425971
126.0185694 1.351258192
142.0498695 1.82428407
154.013484 1.207415843
156.0655196 0.9971002051
160.0604342 1.029455435
160.0968197 0.8537191958
184.0604342 1.772841861
216.086649 1.111102822
227.1026334 1.027187841
228.086649 0.8807381101
242.102299 0.895722443
243.097548 2.916280488
261.1081127 0.8869013967
269.1131981 5.744371131
271.0924626 3.693808713
271.1288481 1.091599774
273.1081127 0.9072592581
283.0924626 1.266219371
285.1081127 1.489450014
297.1081127 2.105657458

Name: +ve in-silico MS/MS by CFM-ID for HXQQNYSFSLBXQJ-QUSFIPJJSA-N
ID: HXQQNYSFSLBXQJ-QUSFIPJJSA-N
Comment: Energy0
Num peaks: 10
59.01275576 5.420981225
89.02332044 1.550924257
258.0972137 1.325451145
269.1131981 5.65002964
271.1288481 1.43426042
287.1237627 9.259937438
297.1081127 8.872283523
301.1030273 1.427942273
315.1186774 23.5685215
333.1292421 21.89370023

Name: +ve in-silico MS/MS by CFM-ID for HXQQNYSFSLBXQJ-QUSFIPJJSA-N
ID: HXQQNYSFSLBXQJ-QUSFIPJJSA-N
Comment: Energy1
Num peaks: 25
43.01784114 1.901918673
59.01275576 7.456627346
71.01275576 2.284322419
74.02365479 1.345548145
89.02332044 2.061661198
146.0811697 0.8522414142
210.0760843 1.069085058
211.0713333 1.102704741
214.1073844 1.045692678
228.086649 1.010104346
240.086649 1.021923442
241.1182834 2.31229259
257.1131981 1.054790787
258.0972137 1.083243687
269.1131981 15.03424586
271.1288481 4.26679382
283.0924626 1.238752794
285.1081127 1.379449261
287.1237627 10.27637031
289.1394128 1.251444193
297.1081127 8.748631964
301.1030273 1.3442509
303.1186774 0.8294746008
315.1186774 7.943161065
333.1292421 2.205957232

Name: +ve in-silico MS/MS by CFM-ID for HXQQNYSFSLBXQJ-QUSFIPJJSA-N
ID: HXQQNYSFSLBXQJ-QUSFIPJJSA-N
Comment: Energy2
Num peaks: 31
28.01817548 2.31463158
41.00219107 1.926419311
43.01784114 1.721145186
58.02874017 1.410741516
59.01275576 3.460959018
71.01275576 0.8832593478
74.02365479 13.8678064
82.02874017 0.8694642351
88.03930485 1.178953345
89.02332044 1.354509285
106.0498695 0.8421425971
126.0185694 1.351258192
142.0498695 1.82428407
154.013484 1.207415843
156.0655196 0.9971002051
160.0604342 1.029455435
160.0968197 0.8537191958
184.0604342 1.772841861
216.086649 1.111102822
227.1026334 1.027187841
228.086649 0.8807381101
242.102299 0.895722443
243.097548 2.916280488
261.1081127 0.8869013967
269.1131981 5.744371131
271.0924626 3.693808713
271.1288481 1.091599774
273.1081127 0.9072592581
283.0924626 1.266219371
285.1081127 1.489450014
297.1081127 2.105657458

Name: +ve in-silico MS/MS by CFM-ID for OJIGDJPKCFGFKH-NXEZZACHSA-N
ID: OJIGDJPKCFGFKH-NXEZZACHSA-N
Comment: Energy0
Num peaks: 8
257.1172208 3.184338482
259.1328709 8.86901264
261.148521 14.82444909
285.1121354 4.167499612
287.1277855 11.27383077
289.1434356 8.55352587
315.1227001 4.387092693
333.1332648 26.62813436

Name: +ve in-silico MS/MS by CFM-ID for OJIGDJPKCFGFKH-NXEZZACHSA-N
ID: OJIGDJPKCFGFKH-NXEZZACHSA-N
Comment: Energy1
Num peaks: 16
41.03857658 1.381590345
43.05422664 4.332652253
213.1273916 1.739910226
215.1430416 1.914100821
217.1586917 1.503841907
227.0702706 1.353968664
255.1015708 7.347075508
257.1172208 3.523162982
259.1328709 8.326495678
261.148521 7.778596363
285.1121354 6.356385103
287.1277855 5.53796848
289.1434356 8.251479788
305.1383502 3.21203641
315.1227001 8.018795227
333.1332648 9.85884824

Name: +ve in-silico MS/MS by CFM-ID for OJIGDJPKCFGFKH-NXEZZACHSA-N
ID: OJIGDJPKCFGFKH-NXEZZACHSA-N
Comment: Energy2
Num peaks: 11
39.02292652 3.398578404
41.03857658 3.368624691
43.05422664 5.055853602
185.132477 12.7845193
187.148127 13.95949558
189.1637771 17.30004536
213.1273916 5.588106747
215.0702706 3.447900196
215.1430416 5.241469422
217.0859207 4.345652575
217.1586917 5.862588818

Name: +ve in-silico MS/MS by CFM-ID for OCGIXADHTXAPKN-UHFFFAOYSA-N
ID: OCGIXADHTXAPKN-UHFFFAOYSA-N
Comment: Energy0
Num peaks: 7
91.05422664 4.292307897
103.0542266 2.670389066
183.0651853 5.64814315
211.0600999 3.003118365
283.0964854 4.697206967
297.1121354 8.958706141
315.1227001 51.1796549

Name: +ve in-silico MS/MS by CFM-ID for OCGIXADHTXAPKN-UHFFFAOYSA-N
ID: OCGIXADHTXAPKN-UHFFFAOYSA-N
Comment: Energy1
Num peaks: 20
53.00219107 0.9661875675
91.05422664 6.738184839
103.0542266 4.818346661
131.0491413 9.529649945
179.0338851 1.165500012
181.0495352 1.476786111
183.0651853 2.480164135
185.0808353 1.375184231
209.0444498 2.234422173
211.0600999 10.78627484
213.0757499 2.08474594
235.0600999 1.213838689
237.0757499 3.112396357
271.0964854 1.745167919
283.0964854 4.433807174
285.1121354 1.929867858
287.1277855 1.095807392
297.1121354 5.229682768
299.0914 1.82838911
315.1227001 15.99953457

Name: +ve in-silico MS/MS by CFM-ID for OCGIXADHTXAPKN-UHFFFAOYSA-N
ID: OCGIXADHTXAPKN-UHFFFAOYSA-N
Comment: Energy2
Num peaks: 31
49.00727645 1.200799343
51.02292652 1.015805647
53.00219107 0.9188623566
55.01784114 1.714019086
65.03857658 0.9179683423
75.02292652 1.489917027
83.01275576 0.9134242915
85.02840582 0.8731036264
87.04405588 0.9341697121
91.05422664 4.680050763
101.0385766 4.061232505
103.0542266 11.12526486
105.0698767 1.676041952
111.0440559 1.619023345
115.0542266 0.8662342232
127.0389705 0.9982960278
131.0491413 1.299883529
137.0233204 1.515725893
139.0389705 3.994339166
141.0546206 2.09209005
153.0546206 3.1477428
167.0338851 2.488949244
169.0495352 3.21264797
171.0440559 1.376895172
179.0338851 3.396000054
181.0495352 2.580510091
183.0651853 3.29068925
195.0287997 1.725478249
285.1121354 2.09725595
287.1277855 0.8986091565
299.0914 1.007449903

Name: +ve in-silico MS/MS by CFM-ID for YKESZSLDFNFOLO-ZWKOTPCHSA-N
ID: YKESZSLDFNFOLO-ZWKOTPCHSA-N
Comment: Energy0
Num peaks: 8
123.0440559 3.296423567
137.0597059 16.72287351
139.075356 2.182420296
153.0546206 4.456976688
195.0651853 3.328139215
209.0808353 2.394693301
315.1227001 4.122671587
333.1332648 43.82670701

Name: +ve in-silico MS/MS by CFM-ID for YKESZSLDFNFOLO-ZWKOTPCHSA-N
ID: YKESZSLDFNFOLO-ZWKOTPCHSA-N
Comment: Energy1
Num peaks: 20
95.04914126 1.30261842
105.0334912 3.493718913
107.0491413 4.754601975
109.0647913 7.193994179
121.0284058 1.155169653
123.0440559 3.140349695
135.0440559 3.427079407
137.0597059 28.56107936
139.075356 3.223771466
151.0389705 2.0815512
153.0546206 4.075614433
165.0546206 2.534660649
167.0702706 3.731489149
195.0651853 1.362088906
209.0808353 1.90230829
289.1070501 1.483735153
301.1070501 1.157868791
303.1227001 1.649589348
315.1227001 1.120462291
333.1332648 3.129311495

Name: +ve in-silico MS/MS by CFM-ID for YKESZSLDFNFOLO-ZWKOTPCHSA-N
ID: YKESZSLDFNFOLO-ZWKOTPCHSA-N
Comment: Energy2
Num peaks: 31
15.02292652 0.7395369739
39.02292652 1.975231021
45.0334912 1.532977404
49.00727645 1.40808637
51.02292652 1.860585848
65.03857658 7.215945723
67.01784114 1.047373639
67.05422664 0.950907063
79.01784114 0.8938095616
81.0334912 1.539733456
93.0334912 1.659173348
95.04914126 3.624781768
97.06479133 0.7809669915
105.0334912 5.449738219
107.0491413 5.336464196
109.0284058 1.26057646
109.0647913 3.057787072
111.0440559 1.948063563
121.0284058 5.441559467
121.0647913 0.9822122577
123.0440559 5.926821713
125.0597059 1.134897026
135.0440559 3.522091596
137.0597059 11.49001814
139.075356 1.066286083
143.1066561 0.8570986463
151.0389705 1.367794574
153.0546206 1.685105512
159.0440559 0.88674354
193.0859207 0.6846810434
303.1227001 1.059733984

Name: +ve in-silico MS/MS by CFM-ID for YKESZSLDFNFOLO-QZTJIDSGSA-N
ID: YKESZSLDFNFOLO-QZTJIDSGSA-N
Comment: Energy0
Num peaks: 8
123.0440559 3.296423567
137.0597059 16.72287351
139.075356 2.182420296
153.0546206 4.456976688
195.0651853 3.328139215
209.0808353 2.394693301
315.1227001 4.122671587
333.1332648 43.82670701

Name: +ve in-silico MS/MS by CFM-ID for YKESZSLDFNFOLO-QZTJIDSGSA-N
ID: YKESZSLDFNFOLO-QZTJIDSGSA-N
Comment: Energy1
Num peaks: 20
95.04914126 1.30261842
105.0334912 3.493718913
107.0491413 4.754601975
109.0647913 7.193994179
121.0284058 1.155169653
123.0440559 3.140349695
135.0440559 3.427079407
137.0597059 28.56107936
139.075356 3.223771466
151.0389705 2.0815512
153.0546206 4.075614433
165.0546206 2.534660649
167.0702706 3.731489149
195.0651853 1.362088906
209.0808353 1.90230829
289.1070501 1.483735153
301.1070501 1.157868791
303.1227001 1.649589348
315.1227001 1.120462291
333.1332648 3.129311495

Name: +ve in-silico MS/MS by CFM-ID for YKESZSLDFNFOLO-QZTJIDSGSA-N
ID: YKESZSLDFNFOLO-QZTJIDSGSA-N
Comment: Energy2
Num peaks: 31
15.02292652 0.7395369739
39.02292652 1.975231021
45.0334912 1.532977404
49.00727645 1.40808637
51.02292652 1.860585848
65.03857658 7.215945723
67.01784114 1.047373639
67.05422664 0.950907063
79.01784114 0.8938095616
81.0334912 1.539733456
93.0334912 1.659173348
95.04914126 3.624781768
97.06479133 0.7809669915
105.0334912 5.449738219
107.0491413 5.336464196
109.0284058 1.26057646
109.0647913 3.057787072
111.0440559 1.948063563
121.0284058 5.441559467
121.0647913 0.9822122577
123.0440559 5.926821713
125.0597059 1.134897026
135.0440559 3.522091596
137.0597059 11.49001814
139.075356 1.066286083
143.1066561 0.8570986463
151.0389705 1.367794574
153.0546206 1.685105512
159.0440559 0.88674354
193.0859207 0.6846810434
303.1227001 1.059733984

Name: +ve in-silico MS/MS by CFM-ID for WOMKDMUZNBFXKG-OASPWFOLSA-N
ID: WOMKDMUZNBFXKG-OASPWFOLSA-N
Comment: Energy0
Num peaks: 26
55.05422664 1.158430979
59.04914126 1.411643549
65.03857658 0.8357095585
67.05422664 1.372422944
69.06987671 2.52314138
71.08552677 0.8808528846
73.06479133 1.259515682
95.04914126 0.8778433865
97.06479133 0.7969011791
99.08044139 3.75507086
157.1223062 2.080885452
179.0338851 4.090203618
193.0495352 1.033618744
195.0651853 0.8079253185
205.0495352 0.8912359871
209.0808353 0.884826596
233.0808353 0.8529350041
237.0757499 0.8995947974
247.0964854 1.992981533
247.1328709 1.425122136
249.1121354 0.8516003329
249.148521 2.408928638
251.0914 1.447896766
265.1434356 0.8952039549
275.1277855 5.531381004
293.1383502 39.5493687

Name: +ve in-silico MS/MS by CFM-ID for WOMKDMUZNBFXKG-OASPWFOLSA-N
ID: WOMKDMUZNBFXKG-OASPWFOLSA-N
Comment: Energy1
Num peaks: 31
41.03857658 1.140213439
53.03857658 2.130803754
55.05422664 4.352547353
59.04914126 1.294030985
67.05422664 2.575724402
69.06987671 3.591218751
71.04914126 1.271577288
73.06479133 3.230632142
85.06479133 1.236692179
99.08044139 3.549304744
123.0440559 1.766829132
125.0960915 1.31989744
135.0440559 1.008142869
137.0233204 1.969374539
139.1117415 1.569870417
149.0233204 1.730485964
151.0389705 3.100544471
167.0338851 3.213910587
179.0338851 5.12489782
205.0495352 2.243770281
207.0651853 1.293192312
219.0651853 1.022165199
233.0808353 1.900420835
247.0964854 2.315065874
249.0757499 1.33283573
249.1121354 1.10560459
251.0914 1.614736854
263.1277855 1.070080364
265.1434356 3.912701185
275.1277855 4.462981689
293.1383502 4.09731902

Name: +ve in-silico MS/MS by CFM-ID for WOMKDMUZNBFXKG-OASPWFOLSA-N
ID: WOMKDMUZNBFXKG-OASPWFOLSA-N
Comment: Energy2
Num peaks: 31
39.02292652 2.279427297
41.03857658 6.040181461
43.05422664 3.963116823
51.02292652 2.541996475
53.03857658 1.850706167
55.01784114 1.463181028
55.05422664 4.150960124
57.0334912 0.9214637863
59.04914126 0.9367787575
67.05422664 1.40877722
69.06987671 1.82387386
71.01275576 1.852695989
73.06479133 3.435893271
81.0334912 1.104284612
85.06479133 0.9210746953
99.08044139 1.768952581
123.0440559 2.329136525
133.0284058 2.030655453
135.0440559 6.43706034
137.0597059 1.514654135
137.0960915 1.160800001
139.1117415 1.82139574
149.0597059 1.695606743
151.0389705 2.272883378
163.075356 1.017468312
179.0338851 2.559072385
207.1015708 1.073171069
233.0808353 1.03533462
235.0964854 1.463826883
265.1434356 1.460908344
275.1277855 2.878799202

Name: +ve in-silico MS/MS by CFM-ID for LUVCIHKKQCPFQB-UHFFFAOYSA-N
ID: LUVCIHKKQCPFQB-UHFFFAOYSA-N
Comment: Energy0
Num peaks: 10
255.1015708 2.718518255
273.1121354 7.564411483
275.0914 1.736919385
289.1070501 2.078356219
291.1227001 3.923344915
297.1121354 5.534033777
301.1070501 1.381121826
315.1227001 25.8094733
317.1019647 1.512567944
333.1332648 28.41624119

Name: +ve in-silico MS/MS by CFM-ID for LUVCIHKKQCPFQB-UHFFFAOYSA-N
ID: LUVCIHKKQCPFQB-UHFFFAOYSA-N
Comment: Energy1
Num peaks: 28
41.03857658 1.036254516
43.01784114 1.800626097
45.0334912 0.950346236
57.0334912 1.731792137
61.02840582 2.54317464
83.01275576 2.917902103
85.02840582 1.991255984
87.04405588 7.187537211
89.05970595 3.27492537
101.0597059 1.014943179
213.0546206 3.248911808
215.0702706 2.320755073
227.0702706 1.691939917
229.0859207 1.370956339
231.0651853 1.930791781
231.1015708 1.036267048
245.0808353 1.283430249
255.1015708 8.817914772
257.0808353 0.9878943342
271.0964854 1.331140798
273.0757499 1.409766513
273.1121354 10.61001037
275.0914 1.876406293
289.1070501 1.366109986
291.1227001 2.761263995
297.1121354 2.740023993
315.1227001 7.438729145
333.1332648 4.059180223

Name: +ve in-silico MS/MS by CFM-ID for LUVCIHKKQCPFQB-UHFFFAOYSA-N
ID: LUVCIHKKQCPFQB-UHFFFAOYSA-N
Comment: Energy2
Num peaks: 31
39.02292652 3.146473374
41.00219107 1.555231514
41.03857658 1.305081467
43.01784114 5.605576846
45.0334912 0.9318317923
51.02292652 1.28442764
57.0334912 1.055197542
109.0284058 1.803470205
123.0440559 1.843746002
175.0389705 1.120702898
189.0546206 1.400532346
199.0389705 0.9266598339
201.0546206 1.95980121
213.0546206 5.153824598
215.0702706 4.207170379
217.0859207 2.192798227
227.0702706 0.9831254775
229.0859207 1.912327016
231.0651853 2.113234497
231.1015708 1.155721555
241.0859207 1.057551399
243.1015708 1.270826977
255.1015708 1.890984505
257.0808353 1.961278065
273.0757499 1.231451407
273.1121354 1.999567818
285.1121354 1.182560739
287.0914 1.097911835
289.1070501 0.952712933
297.1121354 2.69375897
299.0914 1.20188015

Name: +ve in-silico MS/MS by CFM-ID for CAVGIUNRQKBMHM-CFUSNMPFSA-N
ID: CAVGIUNRQKBMHM-CFUSNMPFSA-N
Comment: Energy0
Num peaks: 23
55.01784114 1.434760474
57.0334912 1.112785161
105.0334912 6.221668781
107.0491413 1.752684754
109.0647913 1.561922574
119.0491413 1.163657969
129.0334912 1.498470412
133.0647913 1.080495285
137.0597059 1.509917227
139.075356 2.145400284
145.0284058 1.593731349
147.0440559 9.663270734
149.0597059 1.402089187
151.075356 6.751488614
169.0859207 4.731121297
209.0808353 0.985731103
271.0964854 1.457733589
273.1121354 0.8019196384
279.1015708 1.644363545
285.1121354 2.765166434
287.1277855 1.463951659
297.1121354 10.2021504
315.1227001 17.23089856

Name: +ve in-silico MS/MS by CFM-ID for CAVGIUNRQKBMHM-CFUSNMPFSA-N
ID: CAVGIUNRQKBMHM-CFUSNMPFSA-N
Comment: Energy1
Num peaks: 31
41.00219107 1.536736983
41.03857658 1.034803768
43.01784114 5.502675171
43.05422664 1.044686682
45.0334912 1.699875323
53.00219107 3.480084294
55.01784114 3.657540486
57.0334912 1.56580171
65.00219107 1.358504644
67.01784114 1.025375387
81.0334912 2.20558246
83.04914126 1.228016804
92.99710569 2.315067873
95.01275576 1.347555098
97.02840582 0.9626266996
99.04405588 1.288543502
105.0334912 6.239856416
107.0491413 2.383996675
119.0491413 2.961511313
129.0334912 2.198403284
133.0647913 1.637974413
139.075356 1.251548595
147.0440559 6.886833607
149.0597059 1.018068837
151.075356 4.770430662
169.0859207 2.956503919
271.0964854 1.163627149
285.1121354 1.150371651
287.1277855 1.050659486
297.1121354 2.023763974
315.1227001 1.143570593

Name: +ve in-silico MS/MS by CFM-ID for CAVGIUNRQKBMHM-CFUSNMPFSA-N
ID: CAVGIUNRQKBMHM-CFUSNMPFSA-N
Comment: Energy2
Num peaks: 31
25.00727645 1.244897031
27.02292652 2.145275364
39.02292652 3.643014513
41.00219107 1.468661148
41.03857658 3.418048911
43.01784114 1.072394717
43.05422664 1.206980458
53.00219107 13.54643384
55.01784114 7.338163886
57.0334912 4.284708687
59.04914126 1.301170151
61.06479133 1.323310815
65.00219107 0.9685876643
67.01784114 1.124575632
77.03857658 1.388036092
81.0334912 2.543697833
83.04914126 1.995260586
95.04914126 2.734897988
97.06479133 1.092240216
105.0334912 3.429774405
107.0491413 1.911722119
109.0647913 3.276861625
111.0804414 0.9693400135
117.0334912 1.007193747
119.0491413 2.428625499
121.0647913 2.24149271
123.0804414 1.614794439
139.075356 1.809567417
147.0440559 1.581174896
151.075356 0.9223568191
271.0964854 0.8546947431

Name: +ve in-silico MS/MS by CFM-ID for GPKHOPXMGBTRQX-UHFFFAOYSA-N
ID: GPKHOPXMGBTRQX-UHFFFAOYSA-N
Comment: Energy0
Num peaks: 9
123.0440559 4.538401987
151.0389705 5.981990701
167.0702706 2.729896279
179.0702706 2.131568824
181.0859207 1.980453488
301.1070501 6.34437252
303.1227001 2.388837046
315.1227001 9.231764079
333.1332648 45.34412255

Name: +ve in-silico MS/MS by CFM-ID for GPKHOPXMGBTRQX-UHFFFAOYSA-N
ID: GPKHOPXMGBTRQX-UHFFFAOYSA-N
Comment: Energy1
Num peaks: 27
55.01784114 1.279795049
119.0127558 1.218626903
121.0284058 1.956474795
123.0440559 7.602088304
125.0597059 1.624779194
135.0440559 1.82488631
137.0597059 1.320741954
149.0233204 2.232940776
151.0389705 16.53019497
151.075356 1.024208486
153.0546206 1.941713704
165.0546206 3.674529602
167.0702706 5.991320705
169.0859207 1.097642696
179.0702706 3.590143359
181.0859207 3.237420082
[truncated: 1,903,075 more chars]
