# Supplementary material for: Ion mobility collision cross-section atlas for known and unknown metabolite annotation in untargeted metabolomics
Source: Nat Commun. 2020 Aug 28;11:4334. doi: 10.1038/s41467-020-18171-8 (PMC7455731; doi:10.1038/s41467-020-18171-8)
Supplement: Supplementary file 8 — Supplementary Data 5 [file 41467_2020_18171_MOESM8_ESM.zip › 01_positive_mode/L0745/cfmid_result.txt]

1 0.47058824 FQZORWOCAANBNC-RMKNXTFCSA-N C1(O)C=C(OC)C(C(/C=C/C2C=CC(OC)=CC=2)=O)=C(OC)C=1
2 0.44444444 KKTYCZKXENFEJP-CMDGGOBGSA-N C1(OC)C=C(O)C(C(/C=C/C2C(OC)=CC=CC=2)=O)=C(OC)C=1
3 0.44444444 CGIBCVBDFUTMPT-RMKNXTFCSA-N COC1=CC=C(\C=C\C(=O)C2=C(O)C=C(OC)C=C2OC)C=C1
4 0.44444444 CGIBCVBDFUTMPT-UHFFFAOYSA-N COc1ccc(C=CC(=O)c2c(O)cc(OC)cc2OC)cc1
5 0.4 WXNMBICJBTXURA-UHFFFAOYSA-N COC1=CC=C(C=CC(=O)C2=C(O)C=CC(OC)=C2OC)C=C1
6 0.26666667 QLUPGISNJAJNBK-UHFFFAOYSA-N COc1ccc(cc1)C=CC(=O)C1=C(OC)C(=C(CC1O)OC)O
7 0.23529412 LTJLFELZIFNMPJ-UHFFFAOYSA-N C12OCOC=1C(OC)=C(C(=O)CCC1C=CC=CC=1)C(OC)=C2
8 0.22222222 MQFSCAHSIUPLSB-HNNXBMFYSA-N COc1ccc(cc1)C2CC(=O)c3c(OC)cc(OC)cc3O2
9 0.22222222 DDBGWARDBRNLJC-UHFFFAOYSA-N COc1ccc(cc1)CC(C(=O)c1c(O)cc(cc1OC)OC)O
10 0.22222222 RFXGGKRWPBZZHR-UHFFFAOYSA-N COc1ccc(cc1)CC(C(=O)C1=C(OC)C2C(C=C1)(O2)OC)O
11 0.22222222 KGDGKEPYNMGCAW-UHFFFAOYSA-N COc1ccc(cc1)CC(C(=O)c1ccc(c(c1OC)O)OC)O
12 0.22222222 MQFSCAHSIUPLSB-UHFFFAOYSA-N C1(OC)=CC2OC(C3C=CC(OC)=CC=3)CC(=O)C=2C(OC)=C1
13 0.22222222 UEBUBIXZMLMQDH-UHFFFAOYSA-N COc1ccc(cc1)C=CC(=O)C1C(=CC(=C(C1OC)O)OC)O
14 0.21052632 SGHKZWOCDRSAAC-LBPRGKRZSA-N COc1cc(OC)c2C(=O)C(Cc3ccc(O)cc3)COc2c1
15 0.21052632 UZUVUWMFBRPTAT-UHFFFAOYSA-N COC1=CC2=C(C(C1OC)OC)C(=O)CC(O2)c1ccc(cc1)O
16 0.21052632 PZZXAXWQUSEWKK-UHFFFAOYSA-N COc1ccc(cc1)CC(C(=O)c1cc(O)c(cc1OC)OC)O
17 0.21052632 FELRFDFRYLJEOR-INIZCTEOSA-N COc1cccc(c1)C2CC(=O)c3c(O2)ccc(OC)c3OC
18 0.2 YURIAOQTTQYBSK-UHFFFAOYSA-N COC1=CC=CC(=C1)C1COC2=C(C(O)=CC(OC)=C2C)C1=O
19 0.2 SBSNPJYMPGHCSX-UHFFFAOYSA-N COC1=CC(=C(C2C1O2)C(=O)C(Cc1ccc(cc1)OC)O)OC
20 0.2 RMWKNPWYJGRNNE-UHFFFAOYSA-N COC1=CC2(C(C=C1)(O2)C(=O)C(Cc1ccc(cc1)OC)O)OC
21 0.2 PZPUSPXANSJFQC-UHFFFAOYSA-N COC1=C(OC)C2=C(CC1OC)OC(CC2=O)c1ccc(cc1)O
22 0.2 LCFJXINRJRIMEX-UHFFFAOYSA-N Oc1ccc(c(c1)C)C1CC(=O)c2c(O1)c(C)c(c(c2O)C)O
23 0.2 KFTOKAFPMABYKK-LBPRGKRZSA-N COc1cc(OC)c2C(=O)[C@@H](Cc3ccccc3O)COc2c1
24 0.2 COMKYCWVSARXEV-UHFFFAOYSA-N COC1C=C(O)C(=C(C1O)OC)C(=O)C=Cc1ccc(cc1)OC
25 0.19047619 MQJDBNCTTZLBSY-UHFFFAOYSA-N COC1=CC(OC)=C(C=C1C(=O)CCC1=CC=CC=C1)C(O)=O
26 0.19047619 JERJZLYYKHDKAX-UHFFFAOYSA-N O=C(CCC(=O)OCc1ccccc1)OCOc1ccccc1
27 0.19047619 PVMHQWYPQGKXSA-UHFFFAOYSA-N COc1ccc(cc1)C=CC(c1c(O)cc(c(c1OC)O)OC)O
28 0.19047619 BDYLHEHUGBHLDK-UHFFFAOYSA-N CCOC(=O)C(=CC1=CC(OCC)=CC=C1)C(=O)OCC
29 0.19047619 VZVTYTHJYDOBRK-STQMWFEESA-N COc1cc2OCOc2c(OC)c1C(O)CC(O)c3ccccc3
30 0.18181818 PXUMJAOHSAVTKY-UHFFFAOYSA-N COC1=C(OC(=O)CCOC2=CC=C(C)C=C2)C=CC(C=O)=C1
31 0.18181818 DZTRDRPCROOSOG-AWEZNQCLSA-N COc1ccc(cc1)C2CC(=O)c3c(O)c(C)c(O)c(C)c3O2
32 0.18181818 DZTRDRPCROOSOG-CQSZACIVSA-N COc1ccc(cc1)C2CC(=O)c3c(O)c(C)c(O)c(C)c3O2
33 0.18181818 HEQGINAXNSZGNK-UHFFFAOYSA-N Oc1ccc(cc1C)C1CC(=O)c2c(O1)c(C)c(c(c2O)C)O
34 0.18181818 BZYOCVKVXZEFJW-AWEZNQCLSA-N COc1cccc(c1)C2CC(=O)c3c(O)c(C)c(O)c(C)c3O2
35 0.18181818 DZTRDRPCROOSOG-UHFFFAOYSA-N C1(O)=C(C)C2OC(C3C=CC(OC)=CC=3)CC(=O)C=2C(O)=C1C
36 0.17391304 DAAVAQORZATFQC-UHFFFAOYSA-N COC1=C2C(O)CC(OC2=C(C=O)C(O)=C1C)C1=CC=CC=C1
37 0.17391304 DAAVAQORZATFQC-KGLIPLIRSA-N COc1c(C)c(O)c(C=O)c2O[C@@H](C[C@@H](O)c12)c3ccccc3
38 0.17391304 ZYHUWOBGFDSQCX-KGLIPLIRSA-N COc1c(C=O)c(O)c(C)c2OC(CC(O)c12)c3ccccc3
39 0.17391304 OQJXNTUJUHDHSF-GFCCVEGCSA-N Cc1c(O)c(C)c2OCC(Cc3ccc(O)cc3)C(=O)c2c1O
40 0.17391304 BZYOCVKVXZEFJW-UHFFFAOYSA-N C1(O)C(C)=C2OC(C3C=CC=C(OC)C=3)CC(=O)C2=C(O)C=1C
41 0.17391304 DAAVAQORZATFQC-UONOGXRCSA-N COc1c(C)c(O)c(C=O)c2OC(CC(O)c12)c3ccccc3
42 0.17391304 OQJXNTUJUHDHSF-LBPRGKRZSA-N Cc1c(O)c(C)c2OCC(Cc3ccc(O)cc3)C(=O)c2c1O
43 0.17391304 GPPFBFATGRHUOI-UHFFFAOYSA-N COc1cc2OC(CC(=O)c2c(c1OC)OC)C1CC=C(C=C1)O
44 0.17391304 GPJPYUONYNLYKR-UHFFFAOYSA-N OCOc1cc(OC)ccc1C(=O)C(Cc1ccc(cc1)OC)O
45 0.17391304 UUEOHHIICWDPED-UHFFFAOYSA-N OCOc1ccc(c(c1)OC)C(=O)C(Cc1ccc(cc1)OC)O
46 0.17391304 JPZFKDNNAHJKLG-UHFFFAOYSA-N COc1cc2OC(CC(=O)c2c(c1OC)OC)C1=CC=C(CC1)O
47 0.16666667 JHPGIJXWQOMDPR-UHFFFAOYSA-N COC(=O)C1=CC=C(OCCCOC2=CC=CC(C=O)=C2)C=C1
48 0.16666667 BRCSWKOQTOTNOH-UHFFFAOYSA-N COc1ccc(cc1)C1CC(=O)C2C(O1)C=C(C(=C2OC)O)OC
49 0.16 NDKAKIBODGRFJX-UHFFFAOYSA-N COc1ccc(cc1)C1CC(O)c2c(O1)cc(c(c2OC)O)OC
50 0.15384615 ULBIYLLZCPBKJV-UHFFFAOYSA-N COC1=CC=C(OC(=O)C2=CC=C(OCCC3CO3)C=C2)C=C1
51 0.15384615 TYHURVQFPADZMI-UHFFFAOYSA-N COC1=CC=C(CC1)C1CC(=O)c2c(O1)cc(c(c2OC)O)OC
52 0.15384615 HGAWGTRIKIQPSV-UHFFFAOYSA-N OC(COC1=CC=CC=C1C(=O)CCC1=CC=CC=C1)C(O)=O
53 0.15384615 QWFALFIABUQLET-UHFFFAOYSA-N COC1CC=C(C=C1)C1CC(=O)c2c(O1)cc(c(c2OC)O)OC
54 0.14814815 VYSVYLSCYSZYNM-UHFFFAOYSA-N COC1=CCC(C=C1)C1CC(=O)c2c(O1)cc(c(c2OC)O)OC
55 0.14285714 OYFYFVQAQPRUMI-CZUORRHYSA-N COc1ccc(cc1OC)C(=O)OC2CC(=C(C=O)C2CC=O)C
56 0.13333333 XGUUGYMTUYEUKL-UHFFFAOYSA-N COc1ccc2c(c1)OC1C2(O)COc2c1ccc(c2C)OC
57 0.13333333 CNNVZWUFEUGWCL-UHFFFAOYSA-N COC1=CC=CC=C1C(=C)O[SiH](C1=CC=CC=C1)C1=CC=CC=C1
58 0.13333333 LAMZWAYAPFEHCE-UHFFFAOYSA-N CCOC1=CC=C(OC2=CN=C3N(N=CC3=N2)C2=CC=CC=C2)C=C1
59 0.13333333 ZKFHZRNAJUDSDO-UHFFFAOYSA-N COc1c(OC)cc2c(c1C)C1Oc3c(C1CO2)ccc(c3)O
60 0.13333333 IULQWBICZVYSNJ-UHFFFAOYSA-N COc1cc2C3Oc4c(C3COc2c(c1OC)C)ccc(c4)O
61 0.13333333 NZZQWEGRIAMKQD-UHFFFAOYSA-N CCC1=C(O)C=CC(=C1)C1=C2C(C)=C(C)SC2=CC2=CC=CC=C12
62 0.13333333 IQGDLBDLSLTHNQ-UHFFFAOYSA-N NC1=NC=C(CC2=CC(OC3=CC=CC=C3)=CC=C2)C(N)=N1
63 0.13333333 DWCQWWMOJDXGCF-UHFFFAOYSA-N COc1cc2OC(c3ccccc3)C(C(=O)c2c(c1)OC)OC
64 0.13333333 CWTKNQOXFLIHKY-UHFFFAOYSA-N COC1=CC=C(CNC2=NC=C(N=C2)C2=CC=NC=C2)C=C1
65 0.13333333 KYCAEIXHUXBNTQ-UHFFFAOYSA-N COC1=CC=C(CC(=O)OC(=O)CC2=CC=C(OC)C=C2)C=C1
66 0.13333333 AECQHQLWDIIJEF-UHFFFAOYSA-N COc1c2OC3C(c2cc(c1OC)C)COc1c3ccc(c1)O
67 0.13333333 FRYJOJUPFQFSKZ-UHFFFAOYSA-N COc1ccccc1COC(=O)c2c(OC)ccc(OC)c2OC
68 0.13333333 XDSRHVKNIXDYPP-UHFFFAOYSA-N CCS(=O)(=O)P(N1CCCCC1)N1CCCCC1
69 0.13333333 NCXZRVZBKCHXJR-UHFFFAOYSA-N CCOC1=CC=CC=C1C(=O)OC(=O)C1=CC=CC=C1OCC
70 0.13333333 KCHKWYQACGTDOA-UHFFFAOYSA-N COc1ccc2c(c1)OC1C2(O)COc2c1cc(C)c(c2)OC
71 0.13333333 OKVDDKJJIOPVAB-UHFFFAOYSA-N COc1ccc2c(c1)OC1C2(O)COc2c1c(C)cc(c2)OC
72 0.13333333 HUIGMZIAORXHGI-UHFFFAOYSA-N CCOC1=CC=C(N\C(CCl)=N\C2=CC=C(OCC)C=C2)C=C1
73 0.13333333 RMFXUKOXDVZLPA-UHFFFAOYSA-N COc1ccc2c(c1)OCC1(C2Oc2c1ccc(c2)OC)OC
74 0.13333333 NGNLWQFBVGXVMC-UHFFFAOYSA-N COc1c(OC)cc(c2c1OC1C2COc2c1ccc(c2)O)C
75 0.13333333 KCNJNUFBRAYWBJ-UHFFFAOYSA-N COC1=CC=C(CC2(OC)OC3=CC=CC(OC)=C3C2=O)C=C1
76 0.13333333 GWEYELCUOWSXCY-UHFFFAOYSA-N COC1=CC=C(C=C1)C(=C)O[SiH](C1=CC=CC=C1)C1=CC=CC=C1
77 0.125 MSKNLOYQNSTXRU-UHFFFAOYSA-N COC1=C(OC)C=C(CC(=O)C2=C(O)C(OC)=C(OC)C=C2)C=C1
78 0.125 GGABOITXWXGRNQ-UHFFFAOYSA-N COC1=CC=C(CN=NC2=C(C)N=C3C=CC=CC3=N2)C=C1
79 0.125 MVOYPONBQFYUJE-UHFFFAOYSA-N COC1=CC=C(CN=NC2=C3C=CC=CC3=C(C)N=N2)C=C1
80 0.125 USUXUAARCAGAFF-HNNXBMFYSA-N COc1ccc(CC2OC(=O)c3c(OC)cc(OC)cc23)cc1
81 0.125 HXKVUFNPERLCTG-UHFFFAOYSA-N COC1=CC=CC=C1OC(=C)C(=O)C1=CC(OC)=C(OC)C=C1
82 0.125 WPFBDNBIDNAJMC-OAHLLOKOSA-N COc1ccc(CC2OC(=O)c3cc(OC)c(OC)cc23)cc1
83 0.125 NNIHTBLNMJICQR-AWEZNQCLSA-N COc1cc(OC)c2CCC(Oc2c1)c3ccc4OCOc4c3
84 0.11764706 CQNKQOFKXLLWRE-ZDUSSCGKSA-N COc1cc(OC)c2C(=O)CC(Oc2c1OC)c3ccccc3
85 0.11764706 PBWGVJJXWOVHFM-UHFFFAOYSA-N C1(O)C=CC2CC(C3C(OC)=CC(O)=C(OC)C=3OC)COC=2C=1
86 0.11764706 CQNKQOFKXLLWRE-UHFFFAOYSA-N C1(OC)=C(OC)C2OC(C3C=CC=CC=3)CC(=O)C=2C(OC)=C1
87 0.11764706 AYNURBHRNHTLHM-UHFFFAOYSA-N COc1ccc(cc1)CCc1oc2C=CC(C(c2c(=O)c1)O)O
88 0.11764706 KGPRDROXFMIWNI-QGTPRVQTSA-N COc1ccc(CCC2=CC(=O)C3=C(C[C@H](O)[C@@H](O)[C@H]3O)O2)cc1
89 0.11764706 ZBTQCGHMEYMHEJ-UHFFFAOYSA-N COc1ccc(cc1)CCc1cc(=O)c2c(o1)C(O)C(C=C2)O
90 0.11764706 PBWGVJJXWOVHFM-NSHDSACASA-N COc1cc(O)c(OC)c(OC)c1C2COc3cc(O)ccc3C2
91 0.11764706 DGDBODTZBJMGDR-NSHDSACASA-N COc1c(O)cc(C2COc3cc(O)ccc3C2)c(OC)c1OC
92 0.11764706 MFIVFBWSSQGHJW-UHFFFAOYSA-N COc1ccc(cc1)C=C(C(=O)c1ccc(cc1OC)OC)O
93 0.11764706 OVHWQVPIATURGO-BTDLBPIBSA-N COc1ccc(cc1O)C2Oc3c(OC)cc(C=O)cc3C2C
94 0.11764706 PBWGVJJXWOVHFM-LLVKDONJSA-N COc1cc(O)c(OC)c(OC)c1C2COc3cc(O)ccc3C2
95 0.11764706 HIEHRZJVVWOTEJ-UHFFFAOYSA-N C1(OC)C(O)=C(OC)C(C(=O)CCC2C=CC=CC=2)=C(O)C=1OC
96 0.11764706 DGDBODTZBJMGDR-UHFFFAOYSA-N COC1=C(O)C=C(C2COC3=C(C2)C=CC(O)=C3)C(OC)=C1OC
97 0.11764706 DYXLZZUNYDZQGC-UHFFFAOYSA-N COc1ccc(CC(=O)c2c(O)cc(OC)cc2OC)c(OC)c1
98 0.11764706 SNBLXLZJICPCMP-UHFFFAOYSA-N CCC1(O)C(c2ccc(cc2)OC)C(=O)Oc2c1ccc(c2)O
99 0.11764706 ZIFXMHTWYKKHGL-UHFFFAOYSA-N COc1ccc(cc1)CC(=O)C(=O)c1ccc(cc1OC)OC
100 0.11428571 VIYDXAVVFQYTDV-UHFFFAOYSA-N O=CCCC(=CCC1=C(C)C(=O)C(=C(C1=O)OC)OC)C
101 0.11111111 KPZDPJIYNDICOC-VVVCHXIZSA-N COc1cc(ccc1O)[C@@H]2Oc3c(O)ccc(C(=O)C)c3[C@H]2C
102 0.11111111 CGGSDUVYXCMYHX-QGHHPUGFSA-N COc1cc(ccc1O)[C@H]2Oc3c(OC)cc(C=O)cc3[C@H]2C
103 0.11111111 CGGSDUVYXCMYHX-BTDLBPIBSA-N COc1cc(ccc1O)C2Oc3c(OC)cc(C=O)cc3C2C
104 0.11111111 CGGSDUVYXCMYHX-BMLIUANNSA-N COc1cc(ccc1O)C2Oc3c(OC)cc(C=O)cc3C2C
105 0.11111111 DZMFTDBXIOVFTL-BTDLBPIBSA-N COc1cc(O)cc(c1)[C@H]2Oc3c(OC)cc(C=O)cc3[C@@H]2C
106 0.11111111 CGGSDUVYXCMYHX-UHFFFAOYSA-N O=Cc1cc(OC)c2c(c1)C(C)C(O2)c1ccc(c(c1)OC)O
107 0.11111111 PPVAMKXEIYBISY-UHFFFAOYSA-N COc1cc(O)c(C(=O)CCc2ccc(O)cc2)c(OC)c1OC
108 0.10526316 KISRIAAHVMKQKY-UHFFFAOYSA-N COc1ccc(cc1)CC(C(=O)Oc1ccc(cc1OC)OC)O
109 0.10526316 IIXHQGSINFQLRR-FNORWQNLSA-N Oc1ccc(C=Cc2c(O)c(O)c3CCCCc3c2O)cc1O
110 0.10526316 NEKZMHIWRFGVBE-UHFFFAOYSA-N COC(=O)C1Oc2ccc(OC)cc2C(C)(O1)c1ccccc1
111 0.10526316 ZQZAARMWXFEOBS-UHFFFAOYSA-N O=C(OCc1ccccc1)CCOC(=O)OCc1ccccc1
112 0.10526316 PMCQSWWHGGOGIN-UHFFFAOYSA-N COc1ccc(cc1)OCC(C(=O)c1ccc(cc1OC)OC)O
113 0.10526316 OTELWDSXSUZTTE-UHFFFAOYSA-N CC1CC(=C2C(=C1)C(=O)C1=C2C(=O)C2C(C1=O)C(O)CCC2)O
114 0.10526316 VWWMSFMNICMFQB-CQSZACIVSA-N COc1c(C)c(O)c2C(=O)CC(Oc2c1C)c3ccc(O)cc3
115 0.10526316 ACVDGUMNOQIBNQ-UHFFFAOYSA-N O=C(CCC(=O)OC(c1ccccc1)O)OCc1ccccc1
116 0.10526316 FWLJOISIZOLXCL-UHFFFAOYSA-N COC1=CC(COC(=O)C=CC=CC)=CC(OC)=C1OC
117 0.10526316 IIXHQGSINFQLRR-UHFFFAOYSA-N Oc1ccc(C=Cc2c(O)c(O)c3CCCCc3c2O)cc1O
118 0.1 BXJVXSUYCLJDOQ-AWEZNQCLSA-N C1(O)=C(C)C2O[C@H](C3C(O)=CC4OCOC=4C=3)CCC=2C=C1C
119 0.1 QWXFFEQWLWBPNQ-HNNXBMFYSA-N C1(O)=C(C)C2O[C@H](C3C(O)=CC4OCOC=4C=3)CCC=2C(C)=C1
120 0.1 UONFORYULMDHAR-UHFFFAOYSA-N COc1ccc(CCC(=O)c2c(O)cc(O)c(OC)c2OC)cc1
121 0.1 JQGIJNDVRIABSN-UHFFFAOYSA-N COc1cccc(c1)CCC1=CC(C(C(=C1)O)O)(O)OC
122 0.1 VWWMSFMNICMFQB-UHFFFAOYSA-N C1(OC)=C(C)C2OC(C3C=CC(O)=CC=3)CC(=O)C=2C(O)=C1C
123 0.1 TYFJTEPDESMEHE-HNNXBMFYSA-N COc1ccc(CCC2Cc3cc(O)cc(O)c3C(=O)O2)cc1
124 0.1 JLAAOYUKINRANY-INIZCTEOSA-N COc1ccc2C(=O)CC(Oc2c1)c3ccc(OC)c(OC)c3
125 0.1 IGVQTQOASBTUOX-UHFFFAOYSA-N OC1=CC=CC=C1C(=O)OCC1COC2(CCCCC2)O1
126 0.1 JZLYHTKPYYTIHZ-UHFFFAOYSA-N Oc1cccc(c1)CC1COC(=O)C1(O)Cc1cccc(c1)O
127 0.1 NCDHLIYLSUSVMD-UHFFFAOYSA-N NC(=S)N=NC1CC(OC2=CC=CC=C12)C1=CC=CC=C1
128 0.1 CCYRVAVAIABPCR-UHFFFAOYSA-N CCOC(=O)C(C(=O)OCC)=C(C)C1=CC=C(OC)C=C1
129 0.1 AHOIECALUHEVFW-UHFFFAOYSA-N CCC(C#CC(=O)OC)C1=C(OC)C=C(OC)C=C1OC
130 0.1 YKZGTPAVLGKOOI-UHFFFAOYSA-N COc1cc(O)c(C(=O)CCc2ccc(O)c(OC)c2)c(OC)c1
131 0.1 FVBACPXETAKSKN-UHFFFAOYSA-N OCC=CC(=CC=O)C=C(c1cc(CC=C)ccc1O)C(=O)O
132 0.1 RMEFKBSYLPQYAZ-UHFFFAOYSA-N COC1=C2C(=O)CC(OC2=C(C)C(O)=C1C)C1=CC=C(O)C=C1
133 0.1 FYUHCYADSKYQBU-UHFFFAOYSA-N COC1=CC=C(CCC(=O)C2=C(OC)C(O)=C(OC)C=C2O)C=C1
134 0.1 TYFJTEPDESMEHE-UHFFFAOYSA-N COC1=CC=C(CCC2CC3=CC(O)=CC(O)=C3C(=O)O2)C=C1
135 0.095238095 GLLRUPTWSMXFOI-UHFFFAOYSA-N COc1ccc(cc1)CCC1=CC(=O)C2(C(O1)(O)C=CC=C2)O
136 0.095238095 QRAWLYDCXXTJQC-DDBAPUKQSA-N COc1cc(ccc1O)[C@@H](O)[C@H]2OC[C@@H](O)[C@H]2c3ccc(O)cc3
137 0.095238095 QPGSPKWNTRXJRU-UHFFFAOYSA-N O=C(OCC1=CC2C(C=C1)O2)CCC(=O)OCc1ccccc1
138 0.095238095 JMSFLLZUCIXALN-UHFFFAOYSA-N COc1cc(C=CC(=O)OCCc2ccc(O)cc2)ccc1O
139 0.095238095 MTUMROJURBSRAM-GOEBONIOSA-N CO[C@@H]1C[C@H](Oc2c(C=O)c(O)cc(OC)c12)c3ccccc3
140 0.095238095 OQERTGFPTYQZBV-UHFFFAOYSA-N Cc1c(O)c2c(=O)c(CC3=CC=C(CC3)OC)coc2cc1O
141 0.095238095 TZPKMTFBYZMPIG-UHFFFAOYSA-N COC1=CC2=C(C(C1O)OC)C(=O)CC(O2)c1ccc(cc1)OC
142 0.095238095 KTEDKWKZQHEYQX-UHFFFAOYSA-N COC1=CC2C(C=C1)(O2)CC(C(=O)c1ccc(cc1OC)OC)O
143 0.095238095 KYRMOZFTJMQBFZ-KRWDZBQOSA-N COc1ccc2OC(CC(=O)c2c1)c3ccc(OC)c(OC)c3
144 0.095238095 FVVAQVVCMRRQHN-UHFFFAOYSA-N CCOC(=O)C(C(=O)OCC)C1=CC=C(C=C1)C(=O)CC
145 0.095238095 RMYLNSYHKIGOQE-UHFFFAOYSA-N O=C(OCC1=CC=CC2C1O2)CCC(=O)OCc1ccccc1
146 0.095238095 JMSFLLZUCIXALN-WEVVVXLNSA-N COC1=C(O)C=CC(\C=C\C(=O)OCCC2=CC=C(O)C=C2)=C1
147 0.095238095 SDRMKDDTXNQKSU-UHFFFAOYSA-N CCCC(=O)OC1=CC=C(C=C1)C(=O)OC1=CC=C(OC)C=C1
148 0.095238095 KYRMOZFTJMQBFZ-UHFFFAOYSA-N C1=CC2OC(C3C=C(OC)C(OC)=CC=3)CC(=O)C=2C=C1OC
149 0.090909091 OOHKTNVQRTUZRS-LBPRGKRZSA-N COc1ccc(CC2COc3cc(O)c(C)c(O)c3C2=O)cc1
150 0.090909091 OOHKTNVQRTUZRS-GFCCVEGCSA-N COc1ccc(C[C@@H]2COc3cc(O)c(C)c(O)c3C2=O)cc1
151 0.090909091 OOHKTNVQRTUZRS-UHFFFAOYSA-N COc1ccc(cc1)CC1COc2c(C1=O)c(O)c(c(c2)O)C
152 0.090909091 PHOMRWLFISONIP-UHFFFAOYSA-N COC(=O)C1=CC=C(C)C(=O)C1(C)C1=CC=CC=C1OC(C)=O
153 0.090909091 DRIHMYUXBRQOJN-UHFFFAOYSA-N COc1cc2OC(CC(c2c(c1OC)OC)O)c1ccc(cc1)O
154 0.086956522 AZEASYGWRLHADI-ZDUSSCGKSA-N COc1cc(ccc1OC(=O)C(C)C)C(OC(=O)C)C=C
155 0.086956522 AZEASYGWRLHADI-CYBMUJFWSA-N COc1cc(ccc1OC(=O)C(C)C)C(OC(=O)C)C=C
156 0.086956522 XBKYPZOLAAFYCF-UHFFFAOYSA-N COC1=CC=C(COC(=O)NC(CC(O)=O)C(O)=O)C=C1
157 0.086956522 XBKYPZOLAAFYCF-UHFFFAOYSA-N COC1=CC=C(COC(=O)NC(CC(O)=O)C(O)=O)C=C1
158 0.086956522 RBQXDNUXTJCZRF-UHFFFAOYSA-N COc1cc2OC(CC(=O)c2c(c1OC)OC)C1=CCC(C=C1)O
159 0.086956522 BJSAVSQBHVUBHP-UHFFFAOYSA-N COC(=O)C1=CC=C(OCCCOC2=CC=C(C=O)C=C2)C=C1
160 0.083333333 XZVIFMDFEMPJSE-UHFFFAOYSA-N COc1cc(O)c(c(c1)O)C(CC(=O)O)(CCc1ccccc1)O
161 0.083333333 YOQRFMQSWUHOHJ-UHFFFAOYSA-N COc1ccc(cc1)CC1=COc2c(C1O)c(O)c(c(c2)O)C
162 0.083333333 VMRFRIVNROOSID-UHFFFAOYSA-N O=C(OCc1ccccc1)CCC(=O)OCC1(O)C=CC=CC1O
163 0.083333333 RDUGAGPUIYZXQI-UHFFFAOYSA-N O=C1OC2C(C1COC(=O)c1cccc(c1)C)CC(=O)C(C2)(C)O
164 0.083333333 YHEOANLXFJVZKO-UHFFFAOYSA-N COC1=CC=C(C=C1OC)C1CC2(CCC1=O)OCCO2
165 0.083333333 UBHZMYOPIKNCBY-UHFFFAOYSA-N Oc1cccc(c1)OCC1C(=O)OCC1Cc1cccc(c1)O
166 0.083333333 NRAPUSPCLWHFAN-CCBDSKLWSA-N OC([C@@H]1[C@@H](CC2=CC(O)=CC=C2)COC1=O)C1=CC(O)=CC=C1
167 0.083333333 QEDZUOBNEWAKNQ-UHFFFAOYSA-N COC1=CC(=CC(C1O)(O)CCc1cccc(c1)OC)O
168 0.083333333 SJVAMJVXQROZHU-UHFFFAOYSA-N COc1ccc(cc1)C1CC(=O)C2=C(O1)CC(C(=C2OC)O)OC
169 0.083333333 NRAPUSPCLWHFAN-UHFFFAOYSA-N Oc1cccc(c1)CC1COC(=O)C1C(c1cccc(c1)O)O
170 0.083333333 ACMTZRZWOPARHC-UHFFFAOYSA-N COC1=CC2(O)C(C)CC3C(=C(C)C(=O)O3)C2(C=C1C)O
171 0.08 VZASJFJTVXPGCE-SUMWQHHRSA-N OC1=CC=CC(C[C@H]2COC(=O)[C@@H]2CC2=CC(O)=CC(O)=C2)=C1
172 0.08 GKDHUQMOVFOZLE-UHFFFAOYSA-N O=C(OCC1=CC=CC(C1O)O)CCC(=O)OCc1ccccc1
173 0.08 DLJZYCSAKVTAFZ-UHFFFAOYSA-N O=C1OC2C(C1COC(=O)c1ccc(cc1)C)CC(=O)C(C2)(C)O
174 0.08 CCTVXUTXJKHCPI-UHFFFAOYSA-N COC1=C(OC)C(=CC=C1)C1CC2(CCC1=O)OCCO2
175 0.08 VZASJFJTVXPGCE-UHFFFAOYSA-N Oc1cccc(c1)CC1COC(=O)C1Cc1cc(O)cc(c1)O
176 0.08 NEDCJBDHCHVMIH-UHFFFAOYSA-N OC(=O)CCC(C(=O)O)NC(=O)OCc1ccc(cc1)O
177 0.08 XYQGXRIUCQJRJA-UHFFFAOYSA-N COC1=CC=C(OC(=O)C2=CC=C(OCCOCCO)C=C2)C=C1
178 0.08 YWQNDCNKVVOPDL-UHFFFAOYSA-N CCCC(C)(C)OOC(=O)C=CC(=O)OC1=CC=CC=C1
179 0.08 PNWMOSUKZIDAOZ-UHFFFAOYSA-N O=C1OC2C(C1COC(=O)c1ccccc1C)CC(=O)C(C2)(C)O
180 0.076923077 JRMKPWRDPBWFTP-UHFFFAOYSA-N CCCCCC1(O)OC1C(=O)C=Cc1ccc(c(c1)O)O
181 0.076923077 PZYGGZMPDPMITO-UHFFFAOYSA-N O=C(OCC1=CC(C(C=C1)O)O)CCC(=O)OCc1ccccc1
182 0.076923077 PGTBZYZSSYPXIS-UHFFFAOYSA-N CCOC(=O)C(C(=O)CCC1=CC=CC=C1)C(=O)OCC
183 0.076923077 LALGFIIHHZCJCD-SPUZQDLCSA-N COc1cc(ccc1O)[C@@H]2OC[C@@H](O)[C@@H]([C@H]2O)c3ccc(O)cc3
184 0.076923077 PZNXHWIBAFGUCU-UHFFFAOYSA-N O=C1OCC(C1CC12C=CC=C(C2O1)O)Cc1cccc(c1)O
185 0.076923077 CBMDUIZFNKBOIN-SCLBCKFNSA-N COc1cc2OC[C@H]([C@H](O)c2cc1OC)c3ccc(O)cc3OC
186 0.076923077 BGAPMMKDTSGPQC-UHFFFAOYSA-N O=C1OCC(C1CC1=CC2(C(C=C1)O2)O)Cc1cccc(c1)O
187 0.074074074 AIIHVZBDUTUBFO-UHFFFAOYSA-N COC1=C2CC(OC2=CC2C1C(=O)C=C(O2)C)C(O)(C)C
188 0.074074074 FJURHZUYWQCYRU-UHFFFAOYSA-N OC(COC1=CC=CC=C1)CSC(=S)N1CCCC1
189 0.074074074 SXPGQXAJDOJDEF-UHFFFAOYSA-N CCOC(=O)CC(=CC1=CC=C(OC)C=C1)C(=O)OCC
190 0.074074074 LJLHYCQKWURWSV-UHFFFAOYSA-N COc1ccc(cc1)CC1=COC2C(=C(O)C(=C(C2)O)C)C1=O
191 0.071428571 GSMDJCJCNWPEPQ-RLCCDNCMSA-N COC(=O)C(C)(O)C1CC2=C(C)C(=O)C=CC2(C)CC1=O
192 0.071428571 NFWHNQANQSCHGT-UHFFFAOYSA-N Oc1cccc(c1)CC1COC(=O)C1Cc1ccc(c(c1)O)O
193 0.071428571 ICMRFXFRVZYBEG-RMKNXTFCSA-N COC1=CCC(C=C1)/C=C/C(=O)c1c(O)cc(c(c1OC)O)OC
194 0.071428571 ZBXZPWVKEGVDRA-UHFFFAOYSA-N COC1CC=C(C=C1)C=CC(=O)c1c(O)cc(c(c1OC)O)OC
195 0.071428571 IXHCXCCPMCROLR-FZKQIMNGSA-N COc1cc(ccc1O)C2COCOC2c3ccc(O)c(OC)c3
196 0.071428571 IXHCXCCPMCROLR-UHFFFAOYSA-N COC1=CC(=CC=C1O)C1COCOC1C1=CC=C(O)C(OC)=C1
197 0.071428571 NFWHNQANQSCHGT-DZGCQCFKSA-N OC1=CC=CC(C[C@H]2COC(=O)[C@@H]2CC2=CC(O)=C(O)C=C2)=C1
198 0.071428571 PPKWGPSDACKOMK-UHQDVWGKSA-N O=C1OC2CCC3(CC(OC3=O)c4cocc4)C5CCCC1=C25
199 0.071428571 IXHCXCCPMCROLR-UGSOOPFHSA-N COc1cc(ccc1O)C2COCOC2c3ccc(O)c(OC)c3
200 0.071428571 LXZKZMVJWUSIBX-UHFFFAOYSA-N CCC(=C(C1=CC(OC=C1)(O)C(=O)O)CC)c1ccc(c(c1)O)O
201 0.068965517 KZKXOMDOCIDRQM-UHFFFAOYSA-N CCC(=C(C(=CC(=O)O)C=CC(=O)O)CC)c1ccc(c(c1)O)O
202 0.068965517 GPIRPQYRVZHBPI-UHFFFAOYSA-N CCCCCC(=C(C(=O)C=Cc1ccc(c(c1)O)O)O)O
203 0.068965517 WDYKJYGLSIPBBF-UHFFFAOYSA-N COC1=CC(C(C(=C1)CCc1cccc(c1)OC)O)(O)O
204 0.068965517 FSSSKFYUIHTQJE-UHFFFAOYSA-N CCCCCC(=CC(=O)C(=Cc1ccc(c(c1)O)O)O)O
205 0.068965517 ZOLUAGQMLFCVNO-UHFFFAOYSA-N CCOC(=O)CCCCCOS(=O)(=O)C1=CC=C(C)C=C1
206 0.068965517 XZCLFXNAFVVPJG-DZGCQCFKSA-N OC1=CC=CC(C[C@H]2COC(=O)[C@@H]2CC2=C(O)C(O)=CC=C2)=C1
207 0.068965517 XZCLFXNAFVVPJG-UHFFFAOYSA-N Oc1cccc(c1)CC1COC(=O)C1Cc1cccc(c1O)O
208 0.068965517 LNXCCJUSLNXCPK-UHFFFAOYSA-N COC1=CC=C(CC1)C=CC(=O)c1c(O)cc(c(c1OC)O)OC
209 0.066666667 GKSISKDBGLJZMU-UHFFFAOYSA-N CCC(=C(c1ccc(c(c1)O)O)CC)C1=COC(C=C1)(O)C(=O)O
210 0.066666667 ZMNWDZAVQFERIQ-UHFFFAOYSA-N Oc1cccc(c1)CC1COC(=O)C1Cc1cc(O)ccc1O
211 0.066666667 ZMNWDZAVQFERIQ-XJKSGUPXSA-N OC1=CC(C[C@@H]2[C@@H](CC3=CC(O)=CC=C3)COC2=O)=C(O)C=C1
212 0.064516129 YMPSUOGOABNQCS-UHFFFAOYSA-N CCC(=C(c1ccc(c(c1)O)O)CC)C(=CO)C=CC(=O)C(=O)O
213 0.064516129 KNIMBMDMRIDBPC-UHFFFAOYSA-N O=C1OCC(C1CC1(O)C=CC=C(C1O)O)Cc1cccc(c1)O
214 0.0625 QVNUZLXXXGSBOM-UHFFFAOYSA-N O=CCCCCC(=O)OC1COC(OC1)C1=CC=CC=C1
215 0.0625 CAVGIUNRQKBMHM-CFUSNMPFSA-N CC1=C(C=O)[C@@H](CC=O)[C@@H](C1)OC(=O)C=Cc2ccc(O)cc2
216 0.060606061 RUTYFRIDMSREQH-UHFFFAOYSA-N CC(CCCC(=CC(=O)C=Cc1ccc(c(c1)O)O)O)O
217 0.060606061 ABJLOJFLSJWLFP-UHFFFAOYSA-N OC1=CC2C(C(=C1)CC1C(=O)OCC1Cc1cccc(c1)O)O2
218 0.060606061 YSEYIHVGXXFZPA-UHFFFAOYSA-N COc1ccc(cc1)CC1=COC2=CC(=C(C(C2C1=O)O)C)O
219 0.058823529 QODAKSUFSFPQPW-UHFFFAOYSA-N CCOCCCC(=CC(=O)C=Cc1ccc(c(c1)O)O)O
220 0.058823529 DTPKRHGPPXFZDU-UHFFFAOYSA-N CCC(CCC(=CC(=O)C=Cc1ccc(c(c1)O)O)O)O
221 0.058823529 HATHEKUMOZPYQP-UHFFFAOYSA-N OCCCCCC(=CC(=O)C=Cc1ccc(c(c1)O)O)O
222 0.057142857 WOMKDMUZNBFXKG-ZWKOPEQDSA-N CC1CCCC(CC2Cc3cc(O)cc(O)c3C(=O)O2)O1
223 0.057142857 SZBVBUBOAKGRLE-UHFFFAOYSA-N CC(=C)C1CCC(C2C(=C(C)C(=O)C2)C1OS(=O)(=O)O)C
224 0.057142857 KGVIQIFWCHRWLP-UHFFFAOYSA-N CCC(=C(c1ccc(c(c1)O)O)CC)C(=CC=C(C(=O)O)O)C=O
225 0.057142857 WOMKDMUZNBFXKG-OASPWFOLSA-N C[C@@H]1CCC[C@H](C[C@H]2Cc3cc(O)cc(O)c3C(=O)O2)O1
226 0.057142857 PXBXLUSVNRHOGQ-UHFFFAOYSA-N O=CC=C(C=CC1(O)C(=CC(=O)CC1(C)C)CC(=O)O)C
227 0.057142857 OSLGQPFRQRZYBO-UHFFFAOYSA-N O=CC1=CCCC2(C1CC(C(C)C)C(C2OS(=O)(=O)O)O)C
228 0.057142857 WOMKDMUZNBFXKG-BIMULSAOSA-N CC1CCCC(CC2Cc3cc(O)cc(O)c3C(=O)O2)O1
229 0.057142857 WOMKDMUZNBFXKG-UHFFFAOYSA-N CC1CCCC(CC2CC3=CC(O)=CC(O)=C3C(=O)O2)O1
230 0.055555556 VNIUXLGBTKLLLE-UHFFFAOYSA-N CCCOCCC(=CC(=O)C=Cc1ccc(c(c1)O)O)O
231 0.054054054 LVMCOLGJHDUBCH-UHFFFAOYSA-N O=C1OC2C(C1=COC1OC(=O)C(=C1)C)CC1=C2C(C)CCOC1
232 0.054054054 ZVYPFIUHMNSQOA-UHFFFAOYSA-N CC1CCCC2=C1C1OC(=O)C3(C1C2)OC3OC1OC(=O)C(=C1)C
233 0.054054054 KLPBGQKTMTZXNO-UHFFFAOYSA-N O=C1OCC(C1CC1=CC(C(C=C1)O)(O)O)Cc1cccc(c1)O
234 0.054054054 LCKQBTLWIBACQN-UHFFFAOYSA-N OC1=CC(C(C(=C1)CC1C(=O)OCC1Cc1cccc(c1)O)O)O
235 0.054054054 WLIXZLSLXUHUFT-UHFFFAOYSA-N O=CC=C(C(=C(c1ccc(c(c1)O)O)CC)CC)C=C(C(=O)O)O
236 0.052631579 AGXXENRIVWWWJG-UHFFFAOYSA-N OC=CC(=CC(=O)C(=O)O)C(=C(c1ccc(c(c1)O)O)CC)CC
237 0.052631579 UDCMXESFVXAHRM-UHFFFAOYSA-N O=CC1=CCCC2(C1CC(C(C)C)C(C2O)OS(=O)(=O)O)C
238 0.051282051 ZDBATBBZODJLQV-UHFFFAOYSA-N C=CCC(=CC=O)C=C(c1cc(C=CCO)ccc1O)C(=O)O
239 0.051282051 NXGLSAYWOGPGTR-UHFFFAOYSA-N OC1CCC2=C(C1C)C1OC(=O)C(=COC3OC(=O)C(=C3)C)C1C2
240 0.05 SDJFAZYNJXZUJT-ZIQCIEOOSA-N COC1=C(C(=O)C=CC)C(=O)C(C)(O1)C=CC=CC(C)O
241 0.05 NBNQHWUZEPHQQZ-UHFFFAOYSA-N OCC1=CC(OC1=O)OC=C1C(=O)OC2C1CC1=C2C(C)CCC1
242 0.05 QAWBFTIPAPMCIG-UHFFFAOYSA-N CC1C(OC(C1C)c1ccc(cc1)O)C1=COC(C=C1)(O)C(=O)O
243 0.05 YMBVLYVGHGDKHO-LNSITVRQSA-N COC1CC(=O)C(=C1C)C2OC(=O)C(=C)C2CCC(=O)C
244 0.05 VCJJLNCAVAAIHH-BITZQCGMSA-N CC=CC=CC(=O)CCC1(C)OC(=O)C(=C1OC(=O)C)C
245 0.05 YMBVLYVGHGDKHO-WHOFXGATSA-N COC1CC(=O)C(=C1C)C2OC(=O)C(=C)C2CCC(=O)C
246 0.05 QNKUREGULBJNTB-UHFFFAOYSA-N O=CC(=CC=C(C(=O)O)O)C1OC(C(C1C)C)c1ccc(cc1)O
247 0.05 SDJFAZYNJXZUJT-MEDUHNTESA-N COC1=C(C(=O)C=CC)C(=O)[C@](C)(O1)C=CC=C[C@H](C)O
248 0.05 AAKHGVSLHXQGEG-UHFFFAOYSA-N OC(=CC(=O)C1OCC(=C1)CCC=C(C)C)C=CC(=O)O
249 0 OCQKAHAAVZGZPO-UHFFFAOYSA-N COC(=O)c1c(O)c2ccccc2c3OC(C)(C)C(=Cc13)OC
250 0 HGKHNHJGMPKQEN-UHFFFAOYSA-N CCCC1=CC(=O)c2c(O1)cc3cc(O)cc(OC)c3c2OC
251 0 LPCCNSGUTPIMPZ-UHFFFAOYSA-N COc1cc2c(ccc3cc(OC)c(OC)c(OC)c23)cc1O
252 0 XLKKUXKDPWZUQY-RQWRSEQRSA-N CC12CCCC3(C)C1C(OC2=O)C=C4COC(=O)CC34O
253 0 NKLWDBOIPPTFLM-UHFFFAOYSA-N COc1cc2ccc3cc(OC)c(O)c(OC)c3c2cc1OC
254 0 WCBCDLSKTYUDDL-KSSFIOAISA-N COc1cc(OC)c2CC(O)C(Oc2c1)c3ccc(OC)c(O)c3
255 0 IERWVPRZMOYQRQ-MSOLQXFVSA-N COc1cc2cc3CC(C)(O)C(O)C(=O)c3c(OC)c2c(O)c1C
256 0 QCFSYZYQJLPYCO-FGTMMUONSA-N COc1ccc2C(O)C(O)C(Oc2c1)c3ccc(OC)c(OC)c3
257 0 ITNYHNKTEXYZKM-UAXWRAGISA-N CC1(O)CCC(O)C2(C)C1CC(=O)c3c(O)c(O)ccc23
258 0 BHZCUYWXAHPWFV-LLVKDONJSA-N COc1ccc(C2COc3c(C2)ccc(O)c3OC)c(O)c1OC
259 0 ZTOFAICWHMARSC-RGHULWKBSA-N COC1CC2C(OC(=O)C2=C)C3C(=C1C)C=CC3(C)OO
260 0 JJBYNXWWHZATHW-KQFRSWGHSA-N COC(=O)C1=C/CC2=C(C)C(=O)OC2(O)CC(=CCC1)C
261 0 XWYCGSFRLLWGTP-JTQLQIEISA-N CC(N)c1nc(cs1)C(=O)NCCc2c[nH]c3ccccc23
262 0 PNVNSUWUWQSGAG-GDBMZVCRSA-N CC(C)C(=O)OC1C(O)c2c(OC1(C)C)ccc3C=CC(=O)Oc23
263 0 ZKRZUSCKCIAANK-GFUIURDCSA-N COC(=O)C=Cc1cc2CC(Oc2c(OC)c1)C(C)(C)O
264 0 WCBCDLSKTYUDDL-KDOFPFPSSA-N COc1cc(OC)c2CC(O)C(Oc2c1)c3ccc(OC)c(O)c3
265 0 DRRQOEPQLQGLLP-ABBKGTABSA-N CC1CC=CC(O)CC=CC(=O)Cc2cc(O)cc(O)c2C(=O)O1
266 0 QBALHQFWXZYTDM-UFBFGSQYSA-N COc1cc2CC(C)OC(=O)c2c3OC(Cc13)C(C)(C)O
267 0 UYYJOOGGIHJMRL-YYSFKGJASA-N COc1cc(C)c2C3=C(C(=O)C(=O)c2c1OC)C(C)(CO)C(C)O3
268 0 UKCHMOVWJBXLBX-UHFFFAOYSA-N OC(=O)CCc1ccc(Oc2ccc(CCC(=O)O)cc2)cc1
269 0 IIKXPKBPGMPATO-VXEJCKRLSA-N CC1C(CCC2=CC(=O)C3(OC3C12C)C(=O)C)OC(=O)C
270 0 BIMVXOYXXZYVJF-SFHVURJKSA-N COc1c(C)c(O)c(C)c2OC(O)(CC(=O)c12)c3ccccc3
271 0 LWGFILXHAOZSBK-IUBOLDSQSA-N COC(=O)C1=CCCC(=CC2OC(=O)C(=C)C2CC1)CO
272 0 VNFIARTUELZYAE-RCOVLWMOSA-N COc1cc(O)c(NC(=O)C(O)CC(N)C(=O)O)cc1OC
273 0 RUCDRXZZTMSPNI-SOFGYWHQSA-N CCCC(=O)CCOC(=O)C=Cc1ccc(O)c(OC)c1
274 0 KPWKPPYUQLHPDZ-YKODBGQOSA-N Oc1ccc(C=C/C(=O)OC2CC3(O)COC4OCCC2C34)cc1
275 0 SHOUCAYJMPKJEJ-KAEUXLIGSA-N COC12CC3C(COC(=O)c4ccccc4)C(OC1(C)CC3=O)O2
276 0 POUQOQOXMNNBBR-UHFFFAOYSA-N COc1ccc2CC(=COc2c1)c3ccc(OC)c(OC)c3O
277 0 FZVCJYFSLAWJNG-GOSISDBHSA-N COc1c(C)c(O)c2CC(=O)C(O)(Oc2c1C)c3ccccc3
278 0 GOKBMBGIUIOXRB-ZDUSSCGKSA-N COc1ccc2CCC(Oc2c1O)c3cc(O)c(OC)c(OC)c3
279 0 ABBHVLUUYSTWRC-CQSZACIVSA-N CC(C)(O)C(O)Cc1ccc2C(=O)c3ccccc3Oc2c1O
280 0 NRDWUPPIGBHWAS-VHSXEESVSA-N CCCC1CC2=C(CC(CC)CC3=C1C(=O)OC3=O)C(=O)OC2=O
281 0 WXEQFJUHQIGKNG-MZNRBSSJSA-N COC1=C(CC(O)(CO)C/C/1=NC(CO)C(=O)O)NCC(=O)O
282 0 IYWVIZRLBKWRIF-UHFFFAOYSA-N COc1c(OC)c2C=CC(C)(C)Oc2c(C(=O)C)c1OC
283 0 YUSYSJSHVJULID-WAYWQWQTSA-N COc1ccc(C=C/c2cc(OC)c(OC)c(OC)c2)c(O)c1O
284 0 NRDWUPPIGBHWAS-ZJUUUORDSA-N CCCC1CC2=C(CC(CC)CC3=C1C(=O)OC3=O)C(=O)OC2=O
285 0 WCRSECGXPAMAMX-DHWSYBJDSA-N COC12CC(C)C3C(=O)C=C(C)C3(O)CC1=C(C)C(=O)O2
286 0 GHLQXVJMYVGPCU-COWMOVNHSA-N COC1OC2(C)CC(=O)C3CC2(O)C13COC(=O)c4ccccc4
287 0 NHIYVGKMRUPRNM-VSZDKKFSSA-N OCC(O)Cc1ccc(O)c(c1)c2cc(C=CC=O)ccc2O
288 0 BWHXOOBBSCGLBC-QPUJVOFHSA-N COc1cc2CC(C)OC(=O)c2c3OC(C)(C)C(O)Cc13
289 0 CEQRNWQUBHZVDF-MTKHPJAWSA-N COC1CC2=C(C3CC(=O)OC13)C(=O)CC(O2)c4ccccc4
290 0 BHVADVHJIVBAHV-WCFMJWFXSA-N COc1cc(C=CCO)cc(OC)c1OC(=O)C(=C/C)C
291 0 WUUGFSXJNOTRMR-GIDNPQMSSA-N CSCC1OC(C(O)C1O)n2cnc3c(N)ncnc23
292 0 SNLLNWNLKJEPMG-SOFGYWHQSA-N CCCC(=O)CCOc1ccc(C=CC(=O)O)cc1OC
293 0 GBRSEQSWTQUJCD-SUMWQHHRSA-N CC(C)(C=C)C1=C(O)C2C(Oc3c(O)cccc3C2=O)C(=C1)O
294 0 RFFNFQZKHNKOPO-BBRMVZONSA-N COc1ccc2C3Oc4c(OC)c(OC)ccc4C3COc2c1
295 0 QVVPJFBYFYYVDM-NSHDSACASA-N COc1ccc(C2COc3c(C2)ccc(O)c3OC)c(OC)c1O
296 0 OHZSLNDZWPEEHR-SUVXLDSESA-N C[C@@H]1[C@@H]2O[C@@H](C=CC=C2)[C@@H]1[C@@H]3OC(=O)CC[C@@H]3OC(=O)C
297 0 AVBDYCCRUUGQMY-CDYMQWSXSA-N CC#CC#CC=C1/O[C@]2(OC=C[C@@H]2OC(=O)CC(C)C)[C@H]3O[C@@H]13
298 0 XFALPAMSDFFXGY-ULNSOIEHSA-N C[C@@H]1C[C@@H]2O[C@H]2CCC=CC(=O)Cc3cc(O)cc(O)c3C(=O)O1
299 0 YBYBHAZRUNMQEZ-UKRRQHHQSA-N CC1=C(CO)[C@@H](CCO)[C@@H](C1)OC(=O)c2ccc(O)cc2
300 0 UVODXVDWVWOACM-FJNPEDAXSA-N COC1=CC(=O)[C@]2(O)C[C@@]1(OC)[C@@H](C=C)c3cc(O)c(OC)cc23
301 0 SUOTVBSEGVTHRV-SFHVURJKSA-N COc1cccc(OC)c1[C@H]2OCc3c(O)cc(CO)c(OC)c23
302 0 QWGMYRGIKHSYRU-WBAXXEDZSA-N COc1cc(OC)c([C@@H]2O[C@H]2[C@@H](O)c3ccccc3)c(O)c1OC
303 0 UDLWCNHPUOUNNV-ZPUMPEKVSA-N CC(=O)O[C@@H]1C[C@]23O[C@H]2C(=O)[C@]4(O[C@H]4[C@@H]3OC1(C)C)C#CC(=C)C
304 0 QJRVTHBVTOWSEG-OUTPDUCRSA-N COC(=O)C1=C[C@@H]2CC(C)(C)C[C@]23[C@H]1COC(=O)[C@]34CO4
305 0 GYADQQUPUOFTDO-WCFMJWFXSA-N COc1cc(C=CCOC(=O)C(=C/C)C)cc(OC)c1O
306 0 QITIZCWKSNPVEL-AATRIKPKSA-N COc1cc(C=CCOC(=O)C=C(C)C)cc(OC)c1O
307 0 HXQQNYSFSLBXQJ-UFTOTEDOSA-N COC1=C(C[C@@](O)(CO)C/C/1=NCC(=O)O)N[C@@H](CO)C(=O)O
308 0 HXQQNYSFSLBXQJ-QUSFIPJJSA-N COC1=C(CC(O)(CO)C/C/1=NCC(=O)O)NC(CO)C(=O)O
309 0 OJIGDJPKCFGFKH-NXEZZACHSA-N CCC[C@@H]1[C@H](CC)CC2=C(CCC3=C1C(=O)OC3=O)C(=O)OC2=O
310 0 OCGIXADHTXAPKN-UHFFFAOYSA-N COc1cc(OC)c(C(=O)C=Cc2ccccc2)c(O)c1OC
311 0 YKESZSLDFNFOLO-ZWKOTPCHSA-N CO[C@H]1c2ccc(O)cc2OC[C@]1(O)Cc3ccc(O)c(OC)c3
312 0 YKESZSLDFNFOLO-QZTJIDSGSA-N CO[C@@H]1c2ccc(O)cc2OC[C@]1(O)Cc3ccc(O)c(OC)c3
313 0 LUVCIHKKQCPFQB-UHFFFAOYSA-N COc1cc(CC(=O)C)c2C(=O)C=C(CCCOC(=O)C)Oc2c1
314 0 GPKHOPXMGBTRQX-UHFFFAOYSA-N COc1cc(O)c(CCC(=O)c2ccc(O)c(OC)c2)c(OC)c1
315 0 PSHNFUINYKNYTK-UHFFFAOYSA-N COc1cc(O)c(C(=O)C=Cc2ccccc2)c(OC)c1OC
316 0 HILPPGVQPDSRFX-XSLAGTTESA-N CO[C@H]([C@H]1OC[C@H](O)[C@@H]1c2ccc(O)cc2)c3ccc(O)c(O)c3
317 0 UWWWQUSVZMDPOA-GNYXYAQESA-N CO[C@H]1C[C@H](C)CC(=O)C2=C(C)C(=O)O[C@]23O[C@@H]1C(=C3)C
318 0 BIVPXTSQQZIUFJ-UHFFFAOYSA-N COc1ccc(cc1)C(=O)C=Cc2c(O)cc(OC)cc2OC
319 0 HTDSMOBGCNRBHQ-UHFFFAOYSA-N COc1c(C)c(O)c(C)c(O)c1C(=O)C=Cc2ccc(O)cc2
320 0 SSMLCQMNNLXFLS-HZPDHXFCSA-N COc1cc2c(cc1C)[C@](O)(C(C)C)C(=O)C(=O)[C@]2(C)O
321 0 CTOMBICFHOIYRL-STWVUXQISA-N COc1cc2[C@@H]3O[C@@H]([C@@H](C)[C@H]3C)C(=O)c2c(OC)c1OC
322 0 ZWNLSRDFHQCTQW-UHFFFAOYSA-N COc1cc(OC)c(C(=O)C=Cc2ccc(O)cc2)c(OC)c1
323 0 QITIZCWKSNPVEL-UHFFFAOYSA-N COc1cc(C=CCOC(=O)C=C(C)C)cc(OC)c1O
324 0 SSMLCQMNNLXFLS-JKSUJKDBSA-N COc1cc2c(cc1C)[C@](O)(C(C)C)C(=O)C(=O)[C@@]2(C)O
325 0 ZKRZUSCKCIAANK-ZDUSSCGKSA-N COC(=O)C=Cc1cc2C[C@H](Oc2c(OC)c1)C(C)(C)O
326 0 UUVNKBQUZCHOSE-UHFFFAOYSA-N COc1cc(O)c2C(=O)C=C(C)Oc2c1CCC(C)(C)O
327 0 DMWGHNQNZLYMJE-CQSZACIVSA-N COc1cc2OC(=O)C=Cc2cc1CC(O)C(C)(C)OC
328 0 XFALPAMSDFFXGY-HNHYXYPQSA-N C[C@H]1C[C@@H]2O[C@H]2CCC=CC(=O)Cc3cc(O)cc(O)c3C(=O)O1
329 0 PGWNAUWORYYLLS-KZNAEPCWSA-N COc1ccc(cc1)[C@H]2Oc3cc(OC)cc(OC)c3[C@@H](O)[C@H]2O
330 0 LTQBFDFZNQYYQL-FXUDXRNXSA-N CO[C@]12OCC(=C)[C@@]1(O)C[C@]3(C)C(=C2)C=CC(=O)[C@]3(C)O
331 0 AVBDYCCRUUGQMY-DZOHQFGASA-N CC#CC#CC=C1O[C@@]2(OC=C[C@@H]2OC(=O)CC(C)C)[C@@H]3O[C@H]13
332 0 BAJJMRGKKYSMIS-ACJLOTCBSA-N CCc1c(O)c2C(=O)C3=C(C[C@](C)(O)[C@H](O)C3)C(=O)c2cc1OC
333 0 VBWXGJWGYXIXET-UHFFFAOYSA-N COc1c(O)ccc(CC=Cc2ccc3OCOc3c2)c1OC
334 0 MNAQIJCVPFKJAU-UHFFFAOYSA-N COc1cc(OC)c(C=CC(=O)c2ccccc2)c(O)c1OC
335 0 KUOOZGVTOMLISP-BVDWAVSDSA-N CO[C@@]12C[C@@]34O[C@@H]3CC[C@H](C)[C@@]4(C)C(=O)C1=C(C)C(=O)O2
336 0 SBRHBWSBUWJLEH-VOJFVSQTSA-N COc1cc(ccc1O)C(O)C(C)Oc2ccc(C=O)cc2OC
337 0 BBEWYNXZQMZAPG-SFHVURJKSA-N Cc1cc2C(=O)C(=C3C(C)(C)C(=O)C=C[C@@]3(C)c2c(O)c1O)O
338 0 KUBJNPPCFQQXBA-HOTGVXAUSA-N COC1C(O)C(C)(C)Oc2c1c(C(=O)OC)c(O)c3ccccc23
339 0 HXQQNYSFSLBXQJ-ZANVPECISA-N COC1=C(C[C@](O)(CO)CC1=NCC(=O)O)N[C@@H](CO)C(=O)O
340 0 JXOSBNBCTRYGNH-JHMSBIDHSA-N COC(=O)C1=CCC2C(CC3(C)OC3CC1)OC(=O)C2=C
341 0 UUHSEVHLZHLTLE-LBPRGKRZSA-N COc1ccc(CC2COc3cc(O)ccc3C2=O)c(OC)c1
342 0 QKHWJWPXNHNLGR-FNPSATRRSA-N CC1C2OC(=O)C1C3(C)C(C2O)C4(C)OC(=O)C=C(C)C4=CC3=O
343 0 QGFGXMPCPASZLG-NIVTXAMTSA-N COc1cc(O)c2c(O)c3C(=O)CC(O)(CC(C)O)Cc3cc2c1
344 0 NIRIGVIWLIYHJU-UHFFFAOYSA-N COc1c(OC)c(C(=O)C)c(OC)c2C=CC(C)(C)Oc12
345 0 LVVYOWMHRJEABT-UHFFFAOYSA-N COc1cc(O)c2cc(oc2c1)c3cc(OC)cc(OC)c3C
346 0 SIRGPDYCJOSKEV-UHFFFAOYSA-N COC(=O)c1c(C)c2c(oc3cc(OC)cc(C)c23)cc1OC
347 0 NYMCJKZZZIZEPS-AWEZNQCLSA-N COc1c(C)c2OC(CC(=O)c2c(O)c1CO)c3ccccc3
348 0 XCRBPIBUMBLGCZ-FZKQIMNGSA-N COc1ccc2C3COc4cc(OC)c(OC)cc4C3Oc2c1
349 0 QUPYOVWNMKVWDO-UHFFFAOYSA-N CCCC1=CC(=O)c2c(OC)cc3cc(O)cc(OC)c3c2O1
350 0 ZWIMLBZHXQKBOF-UHFFFAOYSA-N COc1cc(OC)c(OC)c(C(=O)OCc2ccccc2)c1OC
351 0 UOGHLDLPVYUIPZ-CYBMUJFWSA-N COC(Cc1c(OC)ccc2C=CC(=O)Oc12)C(C)(C)O
352 0 IMTSYQUHLSDENH-ZJUUUORDSA-N CC(CO)C(C)c1ccc2C(=O)c3c(O)cccc3Oc2c1O
353 0 OXENTHYAVBFFDI-HOCLYGCPSA-N COC1C(O)c2c(OC1(C)C)c3ccccc3c(O)c2C(=O)OC
354 0 OZXRHWAXCRAAFL-SNVBAGLBSA-N CC1CCC(=O)CCCCc2cc(O)cc(O)c2C(=O)O1
355 0 QVVPJFBYFYYVDM-LLVKDONJSA-N COc1ccc(C2COc3c(C2)ccc(O)c3OC)c(OC)c1O
356 0 XLPOISABZDNFQM-CZUORRHYSA-N COc1ccc2C3COc4c(OC)c(OC)ccc4C3Oc2c1
357 0 GMTOICFVSYRGDZ-XKROAPFSSA-N COC(=O)C(=C)C(CCC(=O)C)C=C/1C(=O)C=CC1(C)O
358 0 IRKKTJKCMNMSKP-LYRGGWFBSA-N COC(=O)C(=C)C1CC2=C(C)C(=O)OC2(O)CC1(C)C=C
359 0 HWUGSZDCJZLGDI-AWEZNQCLSA-N COc1cc2C=CC(=O)Oc2cc1OCC(O)C(C)(C)C
360 0 SJVLITUOIFWQGB-LHHMISFZSA-N COC1C(O)C(O)C(O)C2=C1OC(=CC2=O)CCc3ccccc3
361 0 XFALPAMSDFFXGY-OLTQPBGBSA-N CC1CC2OC2CCC=C/C(=O)Cc3cc(O)cc(O)c3C(=O)O1
362 0 LWGFILXHAOZSBK-LAKFIWCKSA-N COC(=O)C1=CCCC(=C/C2OC(=O)C(=C)C2CC1)CO
363 0 OJIGDJPKCFGFKH-VHSXEESVSA-N CCCC1C(CC)CC2=C(CCC3=C1C(=O)OC3=O)C(=O)OC2=O
364 0 BIVPXTSQQZIUFJ-CMDGGOBGSA-N COc1ccc(cc1)C(=O)C=Cc2c(O)cc(OC)cc2OC
365 0 KGZXHPWOBPVKDK-KZNAEPCWSA-N COC1Oc2cc(OC)ccc2C3Oc4cc(OC)ccc4C13
366 0 KEFOTZFJKRFDOP-RMPHRYRLSA-N OCC1OC(C(O)C(O)C1O)N2C(=O)Oc3ccccc23
367 0 BOFHQPMMHJWOEP-UHFFFAOYSA-N COc1ccc2c(oc3cc(OC)c(O)c(CC(=C)CO)c23)c1
368 0 XFALPAMSDFFXGY-VNEQQNAQSA-N CC1CC2OC2CCC=CC(=O)Cc3cc(O)cc(O)c3C(=O)O1
369 0 BASCBPSXFTXREB-COIISXCISA-N CNC(=O)CC(=C(OC1OC(CO)C(O)C(O)C1O)/C#N)OC
370 0 OHPPUYMAEOCFNJ-UHFFFAOYSA-N COc1c2OC(=O)C(=Cc2c(OC)c3ccoc13)CC=C(C)C
371 0 RUGDWJCVKKJESL-UXTAJBLDSA-N CCC1CC2=C(CC3(C)C(=O)OC(=O)/C/3=C/C1CC)C(=O)OC2=O
372 0 RQHJBHPBFPNKQY-GESXYEBJSA-N CC1CC2OC(=O)C3=C2C4(CCC3)C1C(OC4=O)c5cocc5
373 0 HRPQBIHMKOZZMR-UHFFFAOYSA-N COc1cc2OC(C)(C)C=Cc2c(OC)c1CCC(=O)O
374 0 QITIZCWKSNPVEL-WAYWQWQTSA-N COc1cc(C=C/COC(=O)C=C(C)C)cc(OC)c1O
375 0 RBFCXJAUYQJDNG-UHFFFAOYSA-N COc1cc(O)cc(O)c1c2oc3ccc(CCCO)cc3c2
376 0 AZLPYYAYYRAZHW-ZRQQLDRUSA-N CC1CCCC=CC(=O)c2c(CC(=O)O1)cc(O)cc2OC(=O)C
377 0 XFALPAMSDFFXGY-XLFSOCHTSA-N CC1CC2OC2CCC=CC(=O)Cc3cc(O)cc(O)c3C(=O)O1
378 0 BHHPFDQIJBVMGB-UHFFFAOYSA-N COc1cc(OC)c(C(=O)c2ccc(OC)c(OC)c2)c(OC)c1
379 0 XLPOISABZDNFQM-BBRMVZONSA-N COc1ccc2C3COc4c(OC)c(OC)ccc4C3Oc2c1
380 0 IVEPSWGFYBYEJL-IJVDXJMESA-N CC(=O)C=CCC(C)(O)C1CC2=C(O1)c3ccccc3OC2=O
381 0 GMTOICFVSYRGDZ-JMNAUKJMSA-N COC(=O)C(=C)C(CCC(=O)C)C=C1/C(=O)C=CC1(C)O
382 0 KLWGVHRTRUFQCH-OAHLLOKOSA-N CCOC(C)(C)C(O)COc1c2C=CC(=O)Oc2cc3occc13
383 0 TXXNMPWFTLQVBV-HNHYXYPQSA-N COC(=O)C(=C)C1CC2=C(O)C(=O)CC2(O)CC1(C)C=C
384 0 JWLHEYGRDDWKPL-INIZCTEOSA-N CC(C)C(=O)Oc1cc(C)ccc1C2(COC(=O)C)CO2
385 0 NXENEPNYMZMZCY-GMZLATJGSA-N CC(=O)OC1CCC(=C)C2CC3=C(C)C(=O)OC3(O)CC12
386 0 HQTANDRWSZTPKX-JSJZCHLLSA-N CCC(OC(=O)C(=C/C)C)c1cc(OC)c2OCOc2c1
387 0 ZNVIVAQHEUAQOB-PTWZTXGYSA-N CC1=CC(=O)C2(C)C1CC(=O)C34COC5(C)C(OC(=O)C35)C(O)C24
388 0 QOJREGNIFUJIKR-BTDLBPIBSA-N CC1CC2=C(COC(=O)C2)C(O1)c3cccc4C(=O)OCCc34
389 0 XLMJRHLKCZWROJ-ZWKOTPCHSA-N CCOC12COc3cc(O)ccc3C1Oc4cc(OC)ccc24
390 0 KRQMXQZQIPIILU-IUCAKERBSA-N COc1cc(OC)c2c(O)c3C(=O)C(C)C(C)Oc3c(OC)c2c1
391 0 CIEYHFNISCSVMK-UHFFFAOYSA-N COc1c(O)c(O)ccc1c2oc3ccc(CCCO)cc3c2
392 0 BTXYYRKQNROLPX-KIHXXKBVSA-N CC1C2C(O)CC3(C)OC34C(=O)C=C(C)C4(C)C2OC1=O
393 0 AZWYCFJTWBQTTG-HNNXBMFYSA-N CC1(C)CCC(OO1)C(=C)CC(=O)c2cc(O)ccc2O
394 0 GYADQQUPUOFTDO-PDDHADQFSA-N COc1cc(C=C/COC(=O)C(=C/C)C)cc(OC)c1O
395 0 CEGVGYQNGFWGNF-HNNXBMFYSA-N COc1ccc(cc1OC)C2Cc3cccc(OC)c3C(=O)O2
396 0 YECDLTAFOWIJBS-FNORWQNLSA-N COc1cc(C=CC(=O)OCCC(=O)C(C)C)ccc1O
397 0 VDUIGYAPSXCJFC-JTQLQIEISA-N CC1CCCCCC(=O)c2c(O)cc(O)cc2CC(=O)O1
398 0 QKHWJWPXNHNLGR-LSJAIYNUSA-N CC1C2OC(=O)C1C3(C)C(C2O)C4(C)OC(=O)C=C(C)C4=CC3=O
399 0 OGIYAGLDPBFNFU-UKTARXLSSA-N Cc1coc2C3C=CC4=C(CCC(O)C4CO)C3C(=O)C(=O)c12
400 0 HRIKTKFXIKHIRJ-ZDUSSCGKSA-N COc1cc2OC(CC(=O)c2c(OC)c1OC)c3ccccc3
401 0 XFALPAMSDFFXGY-VDKLIIOFSA-N CC1CC2OC2CCC=CC(=O)Cc3cc(O)cc(O)c3C(=O)O1
402 0 JNKXHKCNCXJVML-UHFFFAOYSA-N COc1cc2CC=Cc3c(OC)c(OC)c(O)cc3c2cc1O
403 0 KCGXLKUBNUOOMP-UHFFFAOYSA-N COc1c(OC)c2c(C)c(O)c(O)cc2c3cc(O)c(C)cc13
404 0 PYBVCMOUSOSDMJ-GOSISDBHSA-N COc1cc(cc(O)c1O)c2ccc3OC(C)(CO)C=Cc3c2
405 0 IRKKTJKCMNMSKP-UVBJJODRSA-N COC(=O)C(=C)C1CC2=C(C)C(=O)OC2(O)CC1(C)C=C
406 0 RUGDWJCVKKJESL-RWNRDZQUSA-N CCC1CC2=C(CC3(C)C(=O)OC(=O)/C/3=C/C1CC)C(=O)OC2=O
407 0 PLRNIDHEWWILCN-NXPNQGMMSA-N CC1COC2(OC3=C(CC2C)C(=CC(=O)C(=C3)O)C)C1O
408 0 MCYJAEZRMRSNGT-VNTCJJKQSA-N COC12CC3CCCC4C(=O)OC(C1=C(C)C(=O)O2)C34C
409 0 CLWSKSKCEVBFSD-DFRNLPNRSA-N CC=C(CO)/C(=O)OC1C(Oc2cc(O)c(cc12)C(=O)C)C(=C)C
410 0 ZQAHVKVXUSYIBF-CYBMUJFWSA-N CCOC(C)(C)C(O)COc1c2OC(=O)C=Cc2cc3ccoc13
411 0 KQDZONHHQCZIBE-KPMZXABDSA-N OC(=O)CCCCC=CC=Cc1oc2ccc(O)c(C=O)c2c1
412 0 VMRAYWKIOGDKBR-OAHLLOKOSA-N CC(=CCC1=C2OCC(OC(=O)C)c3cccc(OC1=O)c23)C
413 0 CLWSKSKCEVBFSD-VJVNXXCUSA-N CC=C(CO)/C(=O)OC1C(Oc2cc(O)c(cc12)C(=O)C)C(=C)C
414 0 KGZXHPWOBPVKDK-BZSNNMDCSA-N COC1Oc2cc(OC)ccc2C3Oc4cc(OC)ccc4C13
415 0 AOFDXSMPUPGJEQ-RBHRWRHXSA-N CC1C2OC(C=CC=C2)C1C(OC(=O)C)C3CCC(=O)O3
416 0 STQKFHDZSADKCG-OSLXHZNNSA-N OC1CC2C(C3OC(=O)C(=C)C3C(CC2=C)OC(=O)C(=C)O)C1=C
417 0 BOKAZPGEHWFWBU-UHFFFAOYSA-N COC12C3C(=O)OC(C3C(=C)C)CC2(C)C2(C3C1O3)CO2
418 0 ORGLCGUTXFLCPC-UHFFFAOYSA-N CC=C(C1C2OC(=O)C1C1(C(C2)(C)C2(C3C1O3)CO2)O)C
419 0 IBMVWYGZPVIPKP-UHFFFAOYSA-N COc1ccc2c(c1)OCC1(C2Oc2c1c(C)cc(c2)OC)O
420 0 FDYKQMWZTRJXQI-UHFFFAOYSA-N COc1ccc2c(c1)OCC1(C2Oc2c1ccc(c2C)OC)O
421 0 ZMRVTUSOEMBHOE-UHFFFAOYSA-N COc1ccc2c(c1)OCC1(C2Oc2c1cc(c(c2)OC)C)O
422 0 CJYBCSVBEDJQRB-UHFFFAOYSA-N C=Cc1cc2c(cc1NC(=O)Nc1cccnc1)ccn2C
423 0 VRBBNWLTZUNKMH-UHFFFAOYSA-N CCCCCC(=CC(=O)C=CC(=CC=O)C=CC(=O)O)O
424 0 WVQHJKYOSJUADB-UHFFFAOYSA-N COc1cc2OC(C)(C)C=Cc2c2c1C(O)(CC(=O)O)C=C(O2)C
425 0 GEGPVPFDYAVMKC-UHFFFAOYSA-N CC1CCC2C(C3(C1CC(C3=O)C(=O)O)C)OC(=O)C2=C
426 0 YTEXJXNASYFNOB-UHFFFAOYSA-N CC1=CC(=O)C2(C1=CC(O)C13C2C(O)C2C(C3C(=O)O2)(OC1)C)C
427 0 VMBDZOARJKRBDU-UHFFFAOYSA-N O=C1OC2C3(C1C1(CO3)C(=O)C=C3C(C1C2O)(C)C(O)C=C3C)C
428 0 SQTWTNWDSJHCPP-UHFFFAOYSA-N COC1=CC=C(C(C1O)O)CCc1cc(=O)c2c(o1)cccc2
429 0 GBMKDJCRXJPTEB-UHFFFAOYSA-N COC1(O)C=CC(=CC1O)CCc1cc(=O)c2c(o1)cccc2
430 0 SSXCPPXIFLRWLO-UHFFFAOYSA-N COC1=CC(C(C=C1)(O)CCc1cc(=O)c2c(o1)cccc2)O
431 0 ZNVIVAQHEUAQOB-UHFFFAOYSA-N O=C1OC2C3(C1C1(CO3)C(=O)CC3C(C1C2O)(C)C(=O)C=C3C)C
432 0 GFQLRBFJVAAEJG-UHFFFAOYSA-N O=C1OC2C3(C1C1(CO3)C(=O)C=C3C(C1C2O)(C)C(=O)CC3C)C
433 0 HABRSEPMXRWLQR-UHFFFAOYSA-N CC1CC2OC(=O)C(=C)C2CC=C1CC(C(=O)O)C(=O)C
434 0 YHOCZABKSPCZQP-UHFFFAOYSA-N O=C(CC(=O)O)CCC1=CCC2C(CC1C)OC(=O)C2=C
435 0 XNVPLBDIMCNURG-UHFFFAOYSA-N O=CC(=O)c1c(O)c(cn(c1=O)O)C1(O)CCC(CC1)O
436 0 HBUJYDUXODWYIT-UHFFFAOYSA-N O=C1OC2C(C1=COC1OC(=O)C(=C1O)C)CC1=C2C(C)CCC1
437 0 FUFCLTCGDRKNEI-UHFFFAOYSA-N O=C1OC2C(C1=COC1OC(=O)C(=C1)C)C(C1=C2C(C)CCC1)O
438 0 LSIFQKDZFOYCCQ-UHFFFAOYSA-N O=C1OC2C(C1=COC1C=C(C(=O)O1)C)CC1=C2C(C)CCC1O
439 0 AILBYFDYUUYVAC-UHFFFAOYSA-N OC1CC2=C(C(C1)C)C1C(C2)C(=COC2OC(=O)C(=C2)C)C(=O)O1
440 0 VZQZQQOKCRCPAM-UHFFFAOYSA-N OC(=C1C(=O)OC2C1CC1=C2C(C)CCC1)OC1OC(=O)C(=C1)C
441 0 OICIJVYENBWJHY-UHFFFAOYSA-N OCC1CCCC2=C1C1OC(=O)C(=COC3OC(=O)C(=C3)C)C1C2
442 0 ACSSVAYJICDAMT-UHFFFAOYSA-N O=C1OC2C(C1=COC1OC(=O)C3(C1O3)C)CC1=C2C(C)CCC1
443 0 WKHFPKUOMSTOPK-UHFFFAOYSA-N O=C1OC2C(C1=COC1OC(=O)C(=C1)C)CC13C2(O1)C(C)CCC3
444 0 SCHAPNXQCJIMCR-UHFFFAOYSA-N O=C1OC2C(C1=COC1OC(=O)C(=C1)C)CC1=C2C(C)COCC1
445 0 BEOJVUUYDQYEFK-UHFFFAOYSA-N O=C1OC2C(C1=COC1OC(=O)C(=C1)C)(O)CC1=C2C(C)CCC1
446 0 UZIFKHYDKWTVLA-UHFFFAOYSA-N O=C1OC2C(C1=COC1OC(=O)C(=C1)C)CC1=C2C(C)(O)CCC1
447 0 XMXQEAYPQSOHML-UHFFFAOYSA-N O=C1OC2=C(C1=COC1OC(=O)C(=C1)C)CC1=C2C(C)CCC1
448 0 AJEKVIDSAAXZAK-UHFFFAOYSA-N O=C1OC2C(C1=COC1C=C(C(=O)O1)C)CC1=C2C(=CCC1)C
449 0 UWGFWKYOLYYXQJ-UHFFFAOYSA-N O=C1OC2C(C1=COC1OC(=O)C(=C1)C)CC1=C2C(=C)CCC1
450 0 BVJBZIDYVLTLMK-UHFFFAOYSA-N O=C1OC2C(=CC3=C2C(C)CCC3)C1=COC1OC(=O)C(=C1)C
451 0 ZXESNXSVBGIGLV-UHFFFAOYSA-N O=C1OC2C(C1=COC1OC(=O)C(=C1)C)CC1=C2C(C)CC=C1
452 0 OZNNWSMVJMBSPA-UHFFFAOYSA-N CC(=CCc1ccc(c(c1O)O)C(=O)c1c(O)cccc1O)C
453 0 CXOMANVSLXBMKD-UHFFFAOYSA-N CC(=CCc1cccc(c1O)Oc1cccc(c1C(=O)O)O)C
454 0 MJNYHHIKXWBDCM-UHFFFAOYSA-N CC(=CCc1ccc(c(c1O)Oc1cccc(c1)O)C(=O)O)C
455 0 FFTOTBYJYDJABK-UHFFFAOYSA-N CC(=CCc1ccc2c(c1O)OC1(C(C2=O)C(=CC=C1)O)O)C
456 0 VALBHNGAHONIDR-UHFFFAOYSA-N CC(=CCC1=C(O)C2(C(C=C1)C(=O)c1c(O2)cccc1O)O)C
457 0 OJQMPWOPZULNAD-UHFFFAOYSA-N COC(=O)C1=CCC2C(CC(=CCC1)CO)OC(=O)C2=C
458 0 MUEMKJJULOXICN-UHFFFAOYSA-N OCOC(=O)C1=CCC2C(CC(=CCC1)C)OC(=O)C2=C
459 0 HLFBDADKSBMTQK-UHFFFAOYSA-N COC(=O)C1=CCC2C(CC(=CCC1)C)OC(=O)C12CO1
460 0 IKGPCRMBHHIPLA-UHFFFAOYSA-N COC(=O)C12CCC=C(C)CC3C(CC2O1)C(=C)C(=O)O3
461 0 JXOSBNBCTRYGNH-UHFFFAOYSA-N COC(=O)C1=CCC2C(CC3(C(CC1)O3)C)OC(=O)C2=C
462 0 BVJOMTQJRRKDCD-UHFFFAOYSA-N CC1CC2OC(=O)C(=C)C2CC2(C1C=C(C2O)C(=O)O)C
463 0 DODICWUROFYBPC-UHFFFAOYSA-N COc1cc(ccc1O)C=C(C(NCC(=O)O)O)C(=O)O
464 0 BAKZGTZKMNEBSX-UHFFFAOYSA-N OC(=O)CC1(O)C=C(CCC=C(C)C)C(=O)c2c1c(O)ccc2O
465 0 MRIAINYHLPQFDW-UHFFFAOYSA-N OC(=O)CC1(O)C(=CC(=O)c2c1c(O)ccc2O)CCC=C(C)C
466 0 SEMVVXIKXHVFST-UHFFFAOYSA-N COc1cc(C=CCCCCC=CC=O)oc(=O)c1CO
467 0 OVCOOBZNTOAVRR-UHFFFAOYSA-N COc1cc2OC(=CC(c2c(c1OC)OC)O)c1ccccc1
468 0 DBSHVWSLJGRLTD-UHFFFAOYSA-N COc1ccc2c(c1OC)OC1C2COc2c1c(C)cc(c2)O
469 0 UVHRUMDJSXVGJQ-UHFFFAOYSA-N COc1ccc2c(c1OC)OC1C2COc2c1ccc(c2C)O
470 0 OUCGSQBDURVDGU-UHFFFAOYSA-N COc1c(OC)ccc2c1OC1C2COc2c1cc(C)c(c2)O
471 0 RFFNFQZKHNKOPO-UHFFFAOYSA-N COc1ccc2c(c1)OCC1C2Oc2c1ccc(c2OC)OC
472 0 WKCGCTLSQWAKPE-UHFFFAOYSA-N OC1CC2C(C3=C(C(CC3(C1C)C2(C)C)OS(=O)(=O)O)C)O
473 0 PIVJIMFPJUOAIY-UHFFFAOYSA-N OC1CC23C(=C1C)C(C(C3(C)C)CC(C2C)O)OS(=O)(=O)O
474 0 APHLNUKQCMUARI-UHFFFAOYSA-N OC1C2CC(C(C3(C1=C(C)C(C3)O)C2(C)C)C)OS(=O)(=O)O
475 0 ICIMSYNMSHFPCT-UHFFFAOYSA-N CC=C1C(=O)OC2C1CCC(C13C2C2(C)OC2C3O1)(C)O
476 0 OVZGYBPUZVCGDV-UHFFFAOYSA-N COC1(C)CCC2C(C3C41OC4C1C3(O1)C)OC(=O)C2=C
477 0 VRSNTXXMIDQHSA-UHFFFAOYSA-N CSCCCCCCCC(C(=O)O)(CC(=O)OC)O
478 0 MJDJIEDYKZMESU-UHFFFAOYSA-N CSCCCCCCCC(C(=O)OC)(CC(=O)O)O
479 0 VIQATYIALDSRTA-UHFFFAOYSA-N CSCCCCCCCC(C(=O)O)(CC(=O)O)OC
480 0 DMJOVUPHQKVAFL-UHFFFAOYSA-N O=CC(=C(C=CC(=O)O)O)C1OCC(=C1)CCC=C(C)C
481 0 KOLSSWWFGDOSIH-UHFFFAOYSA-N O=CC=C(C(=CC(=O)O)C1OCC(=C1)CCC=C(C)C)O
482 0 ZQLFRWZKTUICKS-UHFFFAOYSA-N O=CC=C(C=C(C1OCC(=C1)CCC=C(C)C)C(=O)O)O
483 0 AOVVNWOQLLTOAA-UHFFFAOYSA-N O=CC(C1OCC(=C1)CCC=C(C)C)C(=O)C=CC(=O)O
484 0 PFZKOVMMZBCQOT-UHFFFAOYSA-N CC(=C)C1CC2=C(C)C(=O)CCC2(CC1OS(=O)(=O)O)C
485 0 MTJDNVNACJACGO-UHFFFAOYSA-N O=CC1=CC(C(=O)O)C2C(C1(O)C=O)(C)CCC(C2=C)C
486 0 IQLOULSXIQEXGV-UHFFFAOYSA-N O=C(OC1(C)CC(C2(C1C(O)OC=C2)O)O)C=Cc1ccccc1
487 0 ULVRYKZXJGBUIB-UHFFFAOYSA-N CCCC(C(=O)OC(=O)C(=O)CN=C(C=CC(=O)OC)O)N
488 0 WGEQHZHDOSCQBN-UHFFFAOYSA-N CCCC(=O)C(=O)OC(=O)C(CN=C(C=CC(=O)OC)O)N
489 0 IBCBMCAONONCLI-UHFFFAOYSA-N O=CC=C(C=CC1(O)C(=CC(=O)C(C1(C)C)C(=O)O)C)C
490 0 COCBCCHCNVDWNB-UHFFFAOYSA-N O=CC=C(CC(=O)O)C=CC1(O)C(=CC(=O)CC1(C)C)C
491 0 FIUWSYCYPUNZAJ-UHFFFAOYSA-N CC1=CCCC2(C)OC2(C(c2c(C1)occ2C)O)C(=O)O
492 0 LWVIWUDDBODLKG-UHFFFAOYSA-N CC(=O)NC(C1OC(O)(CC(=O)C1NC(=O)C)C(=O)O)C(O)C
493 0 XOMTXDPAUOEAEO-UHFFFAOYSA-N CC(=O)NC1C(O)CC(OC1C(C(=O)C)NC(=O)C)(O)C(=O)O
494 0 KTKVWUCZTZQRTA-UHFFFAOYSA-N O=CC(=O)C(c1cc(OC)c(cc1C(=O)C(C)C)C)(O)C
495 0 YRLUTOKDVPMCDG-UHFFFAOYSA-N CC(=O)OC1C2OC2C2=CC(=O)C3(CC2(C1C)C)OC3C
496 0 WSAAYYQOCUNATE-UHFFFAOYSA-N CC(=C1CC2C(CC1=O)(C)CCC(C2(C)OS(=O)(=O)O)O)C
497 0 KBUAHJZQSMFUBZ-UHFFFAOYSA-N CC(=C1CC2C(CC1=O)(C)CCC(C2(C)O)OS(=O)(=O)O)C
498 0 LRBGWAVGTMPLJE-UHFFFAOYSA-N CC(=CC(=O)C(C1(C)CCC(O1)c1ccoc1)C(=O)O)C
499 0 GSTVNVXCGJBJGB-UHFFFAOYSA-N OC(=O)CC(=CC(=O)CC1(C)CCC(O1)c1cocc1)C
500 0 IDAXRGTXXVWMEP-UHFFFAOYSA-N O=C1OC2C(C1C)CCC1(C2=C(C)C(O)C(=C1)C(=O)O)C
501 0 FTVSQHWXGXJODO-UHFFFAOYSA-N O=C1C=CC2(C(=C1C)C1OC(C(C1CC2)(C)C(=O)O)O)C
502 0 FZWMDRWLQXJZOP-UHFFFAOYSA-N COC1CC=C(C=C1)Cc1coc2c(c1=O)c(O)c(c(c2)O)C
503 0 ODBVJZWSRHUTHX-UHFFFAOYSA-N COC1=CCC(C=C1)Cc1coc2c(c1=O)c(O)c(c(c2)O)C
504 0 CRTLKZHQAQKAPW-UHFFFAOYSA-N COc1c(C)c(OCC=C(C)C)c(c2c1C(O)OC2=O)C
505 0 DPHHMTBECGWKSG-UHFFFAOYSA-N COC1OC(=O)c2c1c(OC)c(c(c2)OCC=C(C)C)C
506 0 RJLCPTBDRJYVII-UHFFFAOYSA-N COc1c(C)c(OCC(=C(C)C)C)cc2c1C(O)OC2=O
507 0 CUYZYONTIHTGPR-UHFFFAOYSA-N OC(=O)C1C(=O)C2C34C1C(CCC4C(=O)OC2)C(C3)(C)C
508 0 BISJBEUZTKSOMI-UHFFFAOYSA-N OCC1=C2C(OC1=O)CC(C1C(C2OC)(C)C(=O)C=C1)C
509 0 JRCUWNKLIZGKCB-UHFFFAOYSA-N COCC1=C2C(OC1=O)CC(C1C(C2O)(C)C(=O)C=C1)C
510 0 OSSKVYUTSMXSLH-UHFFFAOYSA-N OCC1=C2C(OC1=O)CC(C1C(C2O)(C)C(=O)C=C1C)C
511 0 TWFNPUSTBYAPNX-UHFFFAOYSA-N OCC1=C2C(OC1=O)CC(C1C(C2O)(C)C(=O)C(=C1)C)C
512 0 PFNAAHSJOUMXDY-UHFFFAOYSA-N OC(=N)N=C(C1=C(N)NCC(=N1)CNc1ccc(cc1)C(=O)O)O
513 0 HYJDIDXPICCBQN-UHFFFAOYSA-N Oc1nc(=N)[nH]c2c1NC(=NCc1ccc(cc1)C(=O)O)CN2
514 0 MSGANUYICXKKKF-UHFFFAOYSA-N OC(=N)N=C(C1=C(N)NCC(=NCc2ccc(cc2)C(=O)O)N1)O
515 0 XTSAWPMWISJRHE-UHFFFAOYSA-N OC(=NCc1ccc(cc1)C(=O)O)CNc1[nH]c(=N)nc(c1N)O
516 0 HQLUASGZTSIORT-UHFFFAOYSA-N OC(=O)C1C=CC(=CC1O)CN=C1CNc2c(N1)c(O)nc(=N)[nH]2
517 0 CYDAICUDBMGDER-UHFFFAOYSA-N O=C1OC2C=C1C=CC2CN=C1CNc2c(N1)c(O)nc(=N)[nH]2
518 0 NQJDGUUEWBJGAZ-UHFFFAOYSA-N COC(=O)C=CC(=NCC(=O)/C(=N/C(C(=O)O)C(C)C)/O)O
519 0 ROSUEPZBROONBI-UHFFFAOYSA-N ClC1=CCC(C=C1)C(=O)NN(C(C)(C)C)C(=O)c1ccccc1
520 0 CUPIHBMWLIUKHD-UHFFFAOYSA-N O=C(C1=CC=C(CC1)Cl)NN(C(C)(C)C)C(=O)c1ccccc1
521 0 SLZZAOVGKNWWND-UHFFFAOYSA-N ClC1CC=C(C=C1)C(=O)NN(C(C)(C)C)C(=O)c1ccccc1
522 0 RYQDDJSOIANKJB-UHFFFAOYSA-N Clc1ccc(cc1)C(=O)NN(C(C)(C)C)C(=O)C1CC=CC=C1
523 0 HENRVRNDDKSYNC-UHFFFAOYSA-N O=C(c1ccc(cc1)Cl)NN(C(C)(C)C)C(=O)C1=CC=CCC1
524 0 NOUSFADMEOGJRW-UHFFFAOYSA-N Clc1ccc(cc1)C(=O)NN(C(C)(C)C)C(=O)C1=CCCC=C1
525 0 ZNXJLCKOMIAPTO-UHFFFAOYSA-N COc1cc(CCC2=CC=CC(C2O)(O)OC)cc(c1)O
526 0 HRCHWHXYWZSXTF-UHFFFAOYSA-N COC1=CC(=CC(C1O)O)CCc1cc(O)cc(c1)OC
527 0 IAXLTZIRBGOONF-UHFFFAOYSA-N COC1=CC(C(C=C1)O)(O)CCc1cc(O)cc(c1)OC
528 0 RTGVPNDEDSZXJK-UHFFFAOYSA-N OC(=O)C1=C(C)C2C3(C1COC(=O)C13OC1)CC(C2)(C)C
529 0 QJRVTHBVTOWSEG-UHFFFAOYSA-N COC(=O)C1=CC2C3(C1COC(=O)C13CO1)CC(C2)(C)C
530 0 UWFMCALYAYNZOK-UHFFFAOYSA-N OC(=O)CC(c1cccc(c1)C(C(=O)O)C)(c1ccccc1)O
531 0 RBRKZDXOCBHDOV-UHFFFAOYSA-N CSC1OC(C(C(O)C)NC(=O)O)C(C(C1O)O)O
532 0 RINNYONQUTVDKZ-UHFFFAOYSA-N CN(CCOC(C1=NC=CCC1)c1ccc(cc1)Cl)C
533 0 RVPVXWXGUIEYLC-UHFFFAOYSA-N CN(CCOC(c1ccc(cc1)Cl)C1NC=CC=C1)C
534 0 AIYPWMZFFJVAOQ-UHFFFAOYSA-N CN(CCOC(C1=NCCC=C1)c1ccc(cc1)Cl)C
535 0 CWVWWKTYNVMVCB-UHFFFAOYSA-N CN(CCOC(c1ccccn1)C1=CCC(C=C1)Cl)C
536 0 ZQBUKGGVNDBMAI-UHFFFAOYSA-N CN(CCOC(c1ccccn1)C1CC=C(C=C1)Cl)C
537 0 SQJIDHJKSLZFPB-UHFFFAOYSA-N CN(CCOC(c1ccccn1)C1=CC=C(CC1)Cl)C
538 0 DGJXLCOCBRQPKA-UHFFFAOYSA-N O=CC=C(C1OC(C(C1C)C)c1ccc(c(c1)O)O)C=CC(=O)O
539 0 ZNGZBWDRETVVRU-UHFFFAOYSA-N OC(=O)C=CC(=CC(=O)O)C1OC(C(C1C)C)c1ccc(cc1)O
540 0 GPIXCXANLMXSKV-UHFFFAOYSA-N O=CC=C(C1OC(C(C1C)C)c1ccc(cc1)O)C=C(C(=O)O)O
541 0 RBPMTTBAEWULAD-UHFFFAOYSA-N Oc1ccc(cc1)C1OC(C(C1C)C)C1=CC(OC=C1)(O)C(=O)O
542 0 FGAQCHZNKROGMW-UHFFFAOYSA-N OC=C(C1OC(C(C1C)C)c1ccc(cc1)O)C=CC(=O)C(=O)O
543 0 LNRBTURNICSRPM-UHFFFAOYSA-N OC=CC(=CC(=O)C(=O)O)C1OC(C(C1C)C)c1ccc(cc1)O
544 0 QSCKWYMDEXWKHE-UHFFFAOYSA-N COC1CC2OC3C(C2C2C1C(=O)C1=C(O)CCC=C1O2)C=CO3
545 0 XBNOBZOVCRIHHQ-UHFFFAOYSA-N COC1(C)CC2OC(=O)C(C2CC1=O)COC(=O)c1ccccc1
546 0 YLXDCAUDMSLMAC-UHFFFAOYSA-N CCC(=C(c1ccc(cc1)OC)C(=O)O)c1ccc(cc1O)O
547 0 QMZFEPLHRYCWNW-UHFFFAOYSA-N COc1cc(OC)c(cc1C1COC2=CC(CC=C2C1=O)O)OC
548 0 FTBIGEOXBYWXJG-UHFFFAOYSA-N OC(C(C(=O)O)CC(c1ccc(cc1)O)(c1ccc(cc1)O)C)O
549 0 BFSUHIYAXNYZRE-UHFFFAOYSA-N COc1ccc(cc1)C(C(C(=O)c1ccc(cc1OC)OC)O)O
550 0 XIPMUCONMZGBDZ-UHFFFAOYSA-N COc1ccc(c(c1)O)CC(C(=O)c1ccc(cc1OC)OC)O
551 0 UVNXABAELINBPS-UHFFFAOYSA-N COc1ccc(c(c1)OC)C(=O)C(Cc1ccc(c(c1)O)OC)O
552 0 QRXYCEUQDFSJEX-UHFFFAOYSA-N OCOc1ccc(cc1)CC(C(=O)c1ccc(cc1OC)OC)O
553 0 GBYQUCSKFQRZKT-UHFFFAOYSA-N COc1ccc(c(c1)OC)C(=O)C(CC1=CC2C(C=C1)(O2)OC)O
554 0 CJIFJSHVKIRFIS-UHFFFAOYSA-N COC1=CC=C(C2C1O2)CC(C(=O)c1ccc(cc1OC)OC)O
555 0 SHOUCAYJMPKJEJ-UHFFFAOYSA-N COC12OC3OC2(C)CC(=O)C(C1)C3COC(=O)c1ccccc1
556 0 LOSYTOKXRJPFLW-UHFFFAOYSA-N O=C1CC2(C)OC3C(C1CC2(O)O3)COC(=O)c1ccccc1C
557 0 CBBXJWSSHGCUEZ-UHFFFAOYSA-N Cc1cccc(c1)C(=O)OCC1C2OC3(C(O2)(CC1C(=O)C3)O)C
558 0 GJLMYOULFSAJRC-UHFFFAOYSA-N Cc1ccc(cc1)C(=O)OCC1C2OC3(C(O2)(CC1C(=O)C3)O)C
559 0 WUVXYYZDMVAZEJ-UHFFFAOYSA-N O=C(NC(C(=O)O)CCC(=O)O)Cc1ccc(c(c1)O)O
560 0 YRQDQAUNQSQBQI-UHFFFAOYSA-N O=C(Cc1ccc(cc1O)O)NC(C(=O)O)CCC(=O)O
561 0 LVBPOOZNNKNTIV-UHFFFAOYSA-N OC(=O)CCC(C(=O)O)NC(=O)C(c1ccc(cc1)O)O
562 0 BGUDLINEKGTNGB-UHFFFAOYSA-N O=C(NC(C(CC(=O)O)O)C(=O)O)Cc1ccc(cc1)O
563 0 DYJKYPQVRCUFMH-UHFFFAOYSA-N O=C(NC(C(=O)O)CC(C(=O)O)O)Cc1ccc(cc1)O
564 0 FULLPEMMPZBBMG-UHFFFAOYSA-N O=C(NC(C(=O)O)CCC(=O)O)CC1=CC2C(C=C1)(O2)O
565 0 LVMNNTGDEFYBKG-UHFFFAOYSA-N O=C(CC12C=CC(=CC2O1)O)NC(C(=O)O)CCC(=O)O
566 0 BKKQNZKIVCSDDC-UHFFFAOYSA-N O=C(NC(C(=O)O)CCC(=O)O)CC1=CC=C(C2C1O2)O
567 0 YDZUQQVLKSLCGL-UHFFFAOYSA-N O=CN(c1ccc(cc1)O)CC1=Nc2c(NC1)nc([nH]c2=O)N
568 0 UDBYURYPUQLVBY-UHFFFAOYSA-N O=C(NC(C(=O)O)CCC(=O)O)COc1ccc(cc1)O
569 0 ZGUXGEZZBXHGCO-UHFFFAOYSA-N O=C(NC(C(=O)O)COCC(=O)O)Cc1ccc(cc1)O
570 0 MOECIEYNANEREG-UHFFFAOYSA-N O=C(NC(C(=O)O)CCOC(=O)O)Cc1ccc(cc1)O
571 0 KBVYUYNZYWIDCW-UHFFFAOYSA-N OC(=O)CCC(N(C(=O)Cc1ccc(cc1)O)O)C(=O)O
572 0 JVLDIVFZBSIFQK-UHFFFAOYSA-N NC(=NC1=C(N=C(CN1)CNc1ccc(cc1)C(=O)O)C(=O)O)N
573 0 ZVADLNVXUFFAIV-UHFFFAOYSA-N CSCCCCCCCC(C(C(=O)O)OC)C(=O)O
574 0 WZHKXUUNCJKDOH-UHFFFAOYSA-N CSCCCCCCCC(C(C(=O)OC)O)C(=O)O
575 0 KABINCIBOGFSBB-UHFFFAOYSA-N CSCCCCCCCC(C(C(=O)O)O)C(=O)OC
576 0 HWKQGCQTGJNLPR-UHFFFAOYSA-N COc1cccc2c1C(O)(CC(=O)O)C1=C(C2=O)CC(OC1C)C
577 0 MHXOONJAFNNXIV-UHFFFAOYSA-N COc1cccc2c1C(=O)C1=C(C2(O)CC(=O)O)CC(OC1C)C
578 0 SWULBFSUZBVMCX-UHFFFAOYSA-N OC=C1C(=O)OC2C1C(OC(=O)C)C1=C2C(C)(C)CCC1
579 0 GWTWIEQWXBVNSZ-UHFFFAOYSA-N OCC(C(=O)O)(CCSCC1OC(C(C1O)O)O)N
580 0 WUUGFSXJNOTRMR-UHFFFAOYSA-N CSCC1OC(C(C1O)O)n1cnc2c1ncnc2N
581 0 YZRLVKGSLMVBDP-UHFFFAOYSA-N COc1cc(C=Cc2ccc(c(c2)O)OC)c(c(c1OC)OC)O
582 0 NAAPSKRYCJPSEG-UHFFFAOYSA-N COc1cc(cc(c1OC)OC)C(=Cc1ccc(c(c1)O)OC)O
583 0 LJDHASMVWAQOPD-UHFFFAOYSA-N COc1cc(C=C(c2ccc(c(c2)O)OC)O)cc(c1OC)OC
584 0 YUSYSJSHVJULID-UHFFFAOYSA-N COc1cc(C=Cc2ccc(c(c2O)O)OC)cc(c1OC)OC
585 0 QZCOPNYVLOPJQK-UHFFFAOYSA-N COc1c(O)cc(cc1O)C=Cc1cc(OC)c(c(c1)OC)OC
586 0 WWCAJYRGKJVQNS-UHFFFAOYSA-N COc1cc(C=Cc2cc(O)c(cc2O)OC)cc(c1OC)OC
587 0 SGYOXNHSCQIWPL-UHFFFAOYSA-N OCOc1c(OC)cc(cc1OC)C=Cc1ccc(c(c1)O)OC
588 0 BHEWTDLQLBCORD-UHFFFAOYSA-N OCOc1cc(C=Cc2ccc(c(c2)O)OC)cc(c1OC)OC
589 0 OWDFNSNPNBMVQQ-UHFFFAOYSA-N OCOc1ccc(cc1O)C=Cc1cc(OC)c(c(c1)OC)OC
590 0 SGPJFNUXUXQYBW-UHFFFAOYSA-N COC1=CC(=CC2(C1(OC)O2)OC)C=Cc1ccc(c(c1)O)OC
591 0 GTTZIODSEZXLCC-BQYQJAHWSA-N COC1=CC2(/C=C/c3ccc(c(c3)O)OC)OC2C(=C1OC)OC
592 0 SCCRYNLUHIGVIG-UHFFFAOYSA-N COC1=C(OC)C2(C(C(=C1)C=Cc1ccc(c(c1)O)OC)O2)OC
593 0 YMEPFQZZEKUPCA-UHFFFAOYSA-N COc1cc(cc(c1OC)OC)C1OC1c1ccc(c(c1)O)OC
594 0 HYGNNDYVEPVFDE-FNORWQNLSA-N COC1=C(O)C2C(C=C1)(O2)/C=C/c1cc(OC)c(c(c1)OC)OC
595 0 LNWGJFFFOXNCSD-UHFFFAOYSA-N COc1c(OC)cc(cc1OC)C=CC1=CC2(C(C=C1)(O2)OC)O
596 0 PRRUDDHLBCXRSE-UHFFFAOYSA-N COC1=C(O)C=C(C2C1O2)C=Cc1cc(OC)c(c(c1)OC)OC
597 0 BIZUPKNXYLNKIA-UHFFFAOYSA-N OC(=O)C1=CC2C3(C1C(C(=O)O)C(=O)C3C)CC(C2)(C)C
598 0 LFZLWRXRSJLLGU-UHFFFAOYSA-N NC(=N)NCCCC(C(=O)O)(C(O)O)NC(C(=O)O)C
599 0 IBCNXHXXEGXAOL-UHFFFAOYSA-N NC(=N)NCCCC(C(=O)O)NC(C(=O)O)(C(O)O)C
600 0 CMECNLJQLORMFI-UHFFFAOYSA-N COc1ccc2c(c1)OC1C2COc2c1c(C)cc(c2O)OC
601 0 SPWTWFIGYSFSTL-UHFFFAOYSA-N COc1cc2OC3C(c2c(c1)C)COc1c3ccc(c1O)OC
602 0 CMGJLBZRMMWMBF-UHFFFAOYSA-N COc1ccc2c(c1)OC1C2COc2c1cc(C)c(c2O)OC
603 0 HLRHTBCNDOBSJJ-UHFFFAOYSA-N COc1ccc2c(c1C)OC1C2COc2c1ccc(c2O)OC
604 0 MDLZVMDWWTYTEN-UHFFFAOYSA-N COc1cc2OC3C(c2cc1C)COc1c3ccc(c1O)OC
605 0 UFDQQEGVBCWXMS-UHFFFAOYSA-N CCCCCC(=CC(=O)C=Cc1cc(O)c(c(c1)O)O)O
606 0 KLMPCCGAPGTUIQ-UHFFFAOYSA-N CCCCCC(=CC(=O)C=Cc1cc(O)c(cc1O)O)O
607 0 IJKBLZPZJPYNBS-UHFFFAOYSA-N CCCCCC(=CC(=O)C=Cc1ccc(c(c1O)O)O)O
608 0 QLJLRFKDZPMRBN-UHFFFAOYSA-N CCCCCC(=CC(=O)C=C(c1ccc(c(c1)O)O)O)O
609 0 OCKGHYLYPNCDEB-UHFFFAOYSA-N CCCCC(C(=CC(=O)C=Cc1ccc(c(c1)O)O)O)O
610 0 VYSSLGOJKUEKHB-UHFFFAOYSA-N CCCC(CC(=CC(=O)C=Cc1ccc(c(c1)O)O)O)O
611 0 LPPNFYGJGGWPFU-UHFFFAOYSA-N CCCCCC(=CC(=O)C=CC1=CC2(C(C=C1)(O2)O)O)O
612 0 HMNUVVITYVMXOS-UHFFFAOYSA-N CCCCCC(=CC(=O)C=CC1=CC(=C(C2C1O2)O)O)O
613 0 ISGSHSVMCKDPKI-UHFFFAOYSA-N CCCCCC(=CC(=O)C=CC12C=CC(=C(C2O1)O)O)O
614 0 RFDUBDMNWBFKTF-UHFFFAOYSA-N CCCCCC(=CC(=O)C1OC1c1ccc(c(c1)O)O)O
615 0 DERWICVLRRCGAC-UHFFFAOYSA-N CCCCCOC(=CC(=O)C=Cc1ccc(c(c1)O)O)O
616 0 KBHVFGBOTZMGPT-UHFFFAOYSA-N CCCCOCC(=CC(=O)C=Cc1ccc(c(c1)O)O)O
617 0 BLBDBOWSDUHAQP-UHFFFAOYSA-N OC(=CC(=O)C1=C(O)C(C(=O)C(=C1O)C)(C)C)c1ccccc1
618 0 WRTKLSCBPUXEMH-UHFFFAOYSA-N OC(=O)C=C(c1ccccc1)OC1=CC(=C(C(=O)C1(C)C)C)O
619 0 CEMRWZUGUBRJOA-UHFFFAOYSA-N OC(=O)C1=C(OC(=C)c2ccccc2)C(C(=O)C(=C1O)C)(C)C
620 0 WJYITQVNBSLWFN-UHFFFAOYSA-N OC(=O)C(=C(c1c(=O)cc(oc1C(C)C)c1ccccc1)O)C
621 0 JAXNCQIHWZLJNF-UHFFFAOYSA-N CC=C(c1c(=O)cc(oc1C(C(=O)O)(C)C)c1ccccc1)O
622 0 MBYDHBLXVLYQKN-UHFFFAOYSA-N O=C1CC(O)(OC2=C1C(=C(C)C(=O)C2(C)C)O)c1ccccc1
623 0 XFGDSKKAVUQINP-UHFFFAOYSA-N O=C1C=C(OC2(C1C(=C(C)C(=O)C2(C)C)O)O)c1ccccc1
624 0 GHKDBCCBOAAHJZ-UHFFFAOYSA-N O=C1C(C)C(O)(O)c2c(C1(C)C)oc(cc2=O)c1ccccc1
625 0 ZLFZXSLBGLVPKH-UHFFFAOYSA-N CSCCCCCCCCC(C(=O)O)(CC(=O)O)O
626 0 VGHUEANCPLBLJA-UHFFFAOYSA-N CC1CCC2C(C3(C1C=C(C3O)C(=O)O)C)OC(=O)C2=C
627 0 HLBKOJDRWXXOOE-UHFFFAOYSA-N COC1=CC2=C(C(C1(C)O)O)C1=C(C)C(=O)OC1CC2C
628 0 PSBBPWKLHCEDQG-UHFFFAOYSA-N COC1(O)C(=CC2=C(C1O)C(C)CC1C2=C(C)C(=O)O1)C
629 0 MKHSXTZLSSHHQZ-UHFFFAOYSA-N CSCC1OC(C(C1O)O)c1[nH]nc2c1ncnc2N
630 0 KNBNSVGQHYBMKN-UHFFFAOYSA-N NC(=N)NC1=C(NC(=NCc2ccc(cc2)C(=O)O)CN1)C(=O)O
631 0 WUUGFSXJNOTRMR-IOSLPCCCSA-N CSC[C@@H]1[C@H]([C@H]([C@@H](O1)N2C=NC3=C2N=CN=C3N)O)O
632 0 WBFYVDCHGVNRBH-UHFFFAOYSA-N C1C(=NC2=C(N1)NC(=NC2=O)N)CNC3=CC=C(C=C3)C(=O)O
633 0 QJQORSLQNXDVGE-UHFFFAOYSA-N CN1C=CC2=CC3=C(CCN3C(=O)NC4=CN=CC=C4)C=C21
634 0 XLPOISABZDNFQM-UHFFFAOYSA-N COC1=CC2=C(C=C1)C1COC3=C(C=CC(OC)=C3OC)C1O2
635 0 WCBCDLSKTYUDDL-UHFFFAOYSA-N COC1=CC(OC)=C2CC(O)C(OC2=C1)C1=CC(O)=C(OC)C=C1
636 0 RPXFACMPLOZTTC-UHFFFAOYSA-N O=C(OCc1ccccc1)CCC(=O)OCc1ccccc1O
637 0 UKIMHDAALCTOLK-UHFFFAOYSA-N O=C(OCc1ccccc1)CCC(=O)OCc1cccc(c1)O
638 0 VTAUJPNNSCCYIC-UHFFFAOYSA-N O=C(OCc1ccc(cc1)O)CCC(=O)OCc1ccccc1
639 0 RWMHFANJOASIHT-UHFFFAOYSA-N O=C(CC(C(=O)OCc1ccccc1)O)OCc1ccccc1
640 0 VUTBTWULXIYBRR-UHFFFAOYSA-N O=C(OCc1ccccc1)CCC(=O)OCC12C=CC=CC2O1
641 0 HEURTYMJWQPWNN-UHFFFAOYSA-N COC1=CC(=O)OC(CCC2=CC(OC)=C(OC)C=C2)C1
642 0 XCRBPIBUMBLGCZ-UHFFFAOYSA-N COC1=CC2=C(C=C1)C1COC3=CC(OC)=C(OC)C=C3C1O2
643 0 NRDWUPPIGBHWAS-UHFFFAOYSA-N CCCC1CC2=C(CC(CC)CC3=C1C(=O)OC3=O)C(=O)OC2=O
644 0 KHRPPPVMZUBIOV-UHFFFAOYSA-N COC1=C2OC=CC2=C(OC)C2=C1OC(=O)C(=C2)C(C)(C)C=C
645 0 RAYJURYWMCJFRD-UHFFFAOYSA-N O=C(COCC(=O)OCc1ccccc1)OCc1ccccc1
646 0 BXRFQYRZERBJLB-UHFFFAOYSA-N OC(=O)C(C(C1OC2N(C1)C(=O)C2)O)NC(=O)C(=O)C(C)C
647 0 XHHUYPZEPVEWQZ-UHFFFAOYSA-N COc1c2occc2c(c2c1oc(=O)cc2C)OCC=C(C)C
648 0 QXSANNOWKQTODW-UHFFFAOYSA-N COc1c2occc2c(c2c1oc(=O)c(c2)C)OCC=C(C)C
649 0 GGQIBHSGZVRVRZ-UHFFFAOYSA-N COc1c2oc(=O)ccc2c(c2c1occ2C)OCC=C(C)C
650 0 GRKLTXFECIXOIU-UHFFFAOYSA-N COc1c2occc2c(c2c1oc(=O)cc2)OCC(=C(C)C)C
651 0 KOXYFKZERGJLRB-UHFFFAOYSA-N O=C(CNc1nc(N)[nH]c(=O)c1N)CNc1ccc(cc1)C(=O)O
652 0 USOWWPCYUQLBIL-UHFFFAOYSA-N OC(=O)NC(=NC1=CN=C(CN1)CNc1ccc(cc1)C(=O)O)N
653 0 HLIDMRMZCJTJPH-UHFFFAOYSA-N OC(=O)C1C=CC(=CC1O)NCC1=Nc2c(NC1)nc([nH]c2=O)N
654 0 GAFLHTPJWOMSBV-UHFFFAOYSA-N O=C1OC2C=C1C=CC2NCC1=Nc2c(NC1)nc([nH]c2=O)N
655 0 NEOITUGWANICPJ-UHFFFAOYSA-N COC1=CC(O)(CC(=O)O)C(=CC1=O)C(c1ccccc1)C=C
656 0 CUABUHDBYYREBE-UHFFFAOYSA-N COC1=CC(=O)C(=CC1(O)CC(=O)O)C(c1ccccc1)C=C
657 0 WKZIVTFXHYYJCZ-UHFFFAOYSA-N COc1cc(OC)c2c(c1)OC(=C(C2O)OC)c1ccccc1
658 0 VILBAAXIFMJNNB-UHFFFAOYSA-N COC1C=C(OC)c2c(C1)oc(c(c2=O)OC)c1ccccc1
659 0 IUDJJNBHFSSDPJ-UHFFFAOYSA-N COC1=Cc2c(C(C1)OC)c(=O)c(c(o2)c1ccccc1)OC
660 0 LIYXFKAPFONFFH-UHFFFAOYSA-N COC1=CC2C(C(=C1)OC)C(=O)C(=C(O2)c1ccccc1)OC
661 0 XBYMZYWXQBJAJG-UHFFFAOYSA-N OCC1OC2C(OC(=O)N2C2=CC=CC=C2O)C(O)C1O
662 0 HLZRCBFBERLMBR-UHFFFAOYSA-N COc1cc(OC)c2c(c1)oc(c(c2=O)OC)C1CC=CC=C1
663 0 REQTUCCFEXNTPT-UHFFFAOYSA-N COc1cc(OC)c2c(c1)oc(c(c2=O)OC)C1=CC=CCC1
664 0 AHWAQNYDCPBXHW-UHFFFAOYSA-N COc1cc(OC)c2c(c1)oc(c(c2=O)OC)C1=CCCC=C1
665 0 CVEGIIICVQGHKS-UHFFFAOYSA-N O=C1CC23C(=C1C)C(C(C3(C)C)CCC2C)OS(=O)(=O)O
666 0 QBALHQFWXZYTDM-UHFFFAOYSA-N COC1=C2CC(OC2=C2C(=O)OC(C)CC2=C1)C(C)(C)O
667 0 BWHXOOBBSCGLBC-UHFFFAOYSA-N COC1=C2CC(O)C(C)(C)OC2=C2C(=O)OC(C)CC2=C1
668 0 WXEQFJUHQIGKNG-OVCLIPMQSA-N COC1=C(CC(O)(CO)C\C1=N/C(CO)C(O)=O)NCC(O)=O
669 0 NWSHUCPHXVOGJC-UHFFFAOYSA-N COC1=CC2OC(CC(=O)C2C(=C1OC)OC)c1ccc(cc1)O
670 0 GOKBMBGIUIOXRB-UHFFFAOYSA-N COC1=CC(=CC(O)=C1OC)C1CCC2=C(O1)C(O)=C(OC)C=C2
671 0 VDTALNHKFXTASW-ZROIWOOFSA-N COC1=CC(OC)=C(\C(O)=C\C(=O)C2=CC=CC=C2)C(O)=C1C
672 0 NHWWOCIDXQDDJV-DZGCQCFKSA-N OC1=CC=CC(C[C@@H]2[C@@H](CC3=C(O)C(O)=CC=C3)COC2=O)=C1
673 0 HJNUZURVPSUPMX-UHFFFAOYSA-N COc1c2ccoc2c(c2c1cc(C)c(=O)o2)OCC=C(C)C
674 0 VKYIDGOXTYFEAW-UHFFFAOYSA-N COc1c2ccoc2c(c2c1c(C)cc(=O)o2)OCC=C(C)C
675 0 JPZVYSAYSCVJOH-UHFFFAOYSA-N COc1c2ccc(=O)oc2c(c2c1c(C)co2)OCC=C(C)C
676 0 DPRGIAPZQBCWAJ-UHFFFAOYSA-N COc1c2ccoc2c(c2c1ccc(=O)o2)OCC(=C(C)C)C
677 0 TWJUXLZUNZEMGX-UHFFFAOYSA-N COc1cc(C=CC(=O)NC(C(=O)O)C(O)O)ccc1O
678 0 ADLGUBFJKFFWKT-UHFFFAOYSA-N OC(=O)CC1(O)C=CC2C1CC1C(CC2C)OC(=O)C1=C
679 0 VOAALQODJVXSBA-UHFFFAOYSA-N CC1CC2OC(=O)C(=C)C2CC2=C(C(C(C12)C(=O)O)O)C
680 0 WRRSQBZUJCEHEI-UHFFFAOYSA-N COC1=C(OC)c2c(CC1OC)oc(cc2=O)c1ccccc1
681 0 UKDIZDANDUBULV-UHFFFAOYSA-N COC1=Cc2oc(cc(=O)c2C(C1OC)OC)c1ccccc1
682 0 JCVNRNLWLVREOC-UHFFFAOYSA-N COC1=CC2OC(=CC(=O)C2C(=C1OC)OC)c1ccccc1
683 0 HRIKTKFXIKHIRJ-UHFFFAOYSA-N COc1cc2OC(CC(=O)c2c(c1OC)OC)c1ccccc1
684 0 ROQMTVXLBCJCSF-UHFFFAOYSA-N COc1cc2oc(cc(=O)c2c(c1OC)OC)C1CC=CC=C1
685 0 WWMXYLDTCWWVEU-UHFFFAOYSA-N COc1cc2oc(cc(=O)c2c(c1OC)OC)C1=CC=CCC1
686 0 LALJNUYWOMZJCR-UHFFFAOYSA-N COc1cc2oc(cc(=O)c2c(c1OC)OC)C1=CCCC=C1
687 0 ASSBVNTUFJWSID-UHFFFAOYSA-N COc1cccc2c1C(O)(CC(=O)O)C1=C(C2=O)CCC(O1)(C)C
688 0 INAGTLWWGNPROH-UHFFFAOYSA-N COc1cccc2c1C(=O)C1=C(C2(O)CC(=O)O)CCC(O1)(C)C
689 0 GKVRWKGQNUXEEG-UHFFFAOYSA-N CCC(C(c1ccc(cc1)O)C(=O)O)c1cccc(c1)C(=O)O
690 0 NAPYSMKQLQPBII-UHFFFAOYSA-N OC(=O)C1CC2(C)CCC3C(C2=C(C1=O)C)OC(=O)C3C
691 0 IOSGLWWIXCSOBY-UHFFFAOYSA-N O=C1OC2(C(C1C)CCC1(C2=C(C)C(=O)CC1)C)C(=O)O
692 0 NEDLHLOCMBJHOR-UHFFFAOYSA-N CC1CC2OC(=O)C(=C)C2CC2(C1CC(C2=O)C(=O)O)C
693 0 MJMVFOFWTGVQBW-DZGCQCFKSA-N OC1=CC=CC(C[C@@H]2[C@@H](CC3=CC(O)=C(O)C=C3)COC2=O)=C1
694 0 OUWRXHXCIKQNEC-XJKSGUPXSA-N OC1=CC=CC(C[C@@H]2[C@@H](CC3=CC(O)=CC=C3O)COC2=O)=C1
695 0 MVULGCSHGFLUBH-UHFFFAOYSA-N O=S(CC1C(C1C1=CC=CC=C1)C1=CC=CC=C1)C1=CC=CC=C1
696 0 LSISNVGJUOJPJN-UHFFFAOYSA-N OC1=CC(C(C(=C1)CC1COC(=O)C1Cc1cccc(c1)O)O)O
697 0 FYUCILPDXISUQL-UHFFFAOYSA-N O=C1OCC(C1Cc1cccc(c1)O)CC1=CC(C(C=C1)O)(O)O
698 0 RCNFTSYFGVIMQY-UHFFFAOYSA-N O=C1OCC(C1Cc1cccc(c1)O)CC1(O)C=CC=C(C1O)O
699 0 HCWNFKHKKHNSSL-UHFFFAOYSA-N CCC(CCC(C)=O)COC(=O)C1=CC=CC=C1C(O)=O
700 0 SPWBEELZNSXNME-CMDGGOBGSA-N [H]C(=C([H])C1=CC=CC=C1O)C(=O)C1=C(O)C(C)=C(O)C(C)=C1OC
701 0 PJCCNMQUCBSXBQ-CMDGGOBGSA-N [H]C(=C([H])C1=CC=CC=C1)C(=O)C1=C(OC)C(C)=C(O)C(CO)=C1O
702 0 FDOGNEQVAXQLCC-CMDGGOBGSA-N [H]\C(=C(\[H])C1=CC=CC=C1)C(=O)C1=C(O)C(C)=C(O)C(CO)=C1OC
703 0 HTDSMOBGCNRBHQ-RMKNXTFCSA-N [H]C(=C([H])C1=CC=C(O)C=C1)C(=O)C1=C(O)C(C)=C(O)C(C)=C1OC
704 0 XHSSMMGOJAFFRJ-UHFFFAOYSA-N Oc1cccc(c1)CC1C(=O)OC(C1Cc1cccc(c1)O)O
705 0 BCHSVZWEGPUPII-UHFFFAOYSA-N Oc1cccc(c1)CC1C(=O)OCC1C(c1cccc(c1)O)O
706 0 NHWWOCIDXQDDJV-UHFFFAOYSA-N Oc1cccc(c1)CC1C(=O)OCC1Cc1cccc(c1O)O
707 0 MJMVFOFWTGVQBW-UHFFFAOYSA-N Oc1cccc(c1)CC1C(=O)OCC1Cc1ccc(c(c1)O)O
708 0 YCLKJRAALNEDTR-UHFFFAOYSA-N Oc1cccc(c1)CC1C(=O)OCC1Cc1cc(O)cc(c1)O
709 0 OUWRXHXCIKQNEC-UHFFFAOYSA-N Oc1cccc(c1)CC1C(=O)OCC1Cc1cc(O)ccc1O
710 0 KJUPQAUGNNVTPZ-UHFFFAOYSA-N COC1=C(C)C(O)=C(C)C(O)=C1C(=O)C1OC1C1=CC=CC=C1
711 0 ZHSBCOGSVWWAMH-BQYQJAHWSA-N [H]C(=C([H])C1=CC(O)=CC=C1)C(=O)C1=C(O)C(C)=C(O)C(C)=C1OC
712 0 IJCWCJRLHJAVFD-KBXCAEBGSA-N C1(OC)C=C2O[C@H](C3C=C(OC)C(O)=CC=3)[C@@H](O)CC2=C(OC)C=1
713 0 KMCMTDWQVCHJTJ-UHFFFAOYSA-N O=C1OCC(C1Cc1cccc(c1)O)CC12C=CC=C(C2O1)O
714 0 QWMVRMUJPIIENA-UHFFFAOYSA-N O=C1OCC(C1Cc1cccc(c1)O)CC1=CC2(C(C=C1)O2)O
715 0 KQGCRZDNJNWIHA-UHFFFAOYSA-N OC1=CC2C(C(=C1)CC1COC(=O)C1Cc1cccc(c1)O)O2
716 0 IJCWCJRLHJAVFD-RDTXWAMCSA-N C1(OC)C=C2O[C@H](C3C=C(OC)C(O)=CC=3)[C@H](O)CC2=C(OC)C=1
717 0 XRVIDOOYVYZZSR-UHFFFAOYSA-N Oc1cccc(c1)OCC1COC(=O)C1Cc1cccc(c1)O
718 0 WCBCDLSKTYUDDL-KBXCAEBGSA-N C1(OC)C=C2O[C@H](C3C=C(O)C(OC)=CC=3)[C@@H](O)CC2=C(OC)C=1
719 0 RGBIVRAANFHHQZ-UHFFFAOYSA-N Oc1cccc(c1)CC1C(=O)OCC1(O)Cc1cccc(c1)O
720 0 KXZQKQXUZOJFBB-UHFFFAOYSA-N COc1c2CCc3c4c2c(c(c1OC)O)COc4cc(c3C)O
721 0 RCZABNDIVOMDOX-UHFFFAOYSA-N COc1c(O)c2COc3c4c2c(c1OC)CCc4cc(c3C)O
722 0 ITHJNTDACHLNQK-UHFFFAOYSA-N COc1c2CCc3c4c2c(c(c1OC)OC)COc4cc(c3)O
723 0 AQJUNNCSOGJMAW-UHFFFAOYSA-N COc1cc2CCc3c4c2c(c1)OCc4c(c(c3OC)OC)O
724 0 YYZNNURDISNLQV-UHFFFAOYSA-N NC(=N)NCCCC(C(=O)O)(C(O)O)NCCC(=O)O
725 0 YXOASVFSKJSBQM-UHFFFAOYSA-N NC(=N)NCCCC(C(=O)O)NCC(C(=O)O)C(O)O
726 0 QCFSYZYQJLPYCO-OKZBNKHCSA-N C1(OC)=CC2O[C@H](C3C=C(OC)C(OC)=CC=3)[C@@H](O)[C@@H](O)C=2C=C1
727 0 KGZXHPWOBPVKDK-UHFFFAOYSA-N C1(OC)=CC2OC(OC)C3C4C=CC(OC)=CC=4OC3C=2C=C1
728 0 DVFAQOOZEVKTBL-UHFFFAOYSA-N COc1ccc(cc1)C1Oc2ccccc2C(C1)(O)CC(=O)O
729 0 JSXBYONLTQLXHK-UHFFFAOYSA-N CCCCc1cc(O)cc2c1C(O)c1c(C2=O)cc(cc1O)O
730 0 PSLGXPYODFBSMJ-UHFFFAOYSA-N CCCCc1cc(O)cc2c1C(=O)c1c(C2O)cc(cc1O)O
731 0 JVZZMDYQJGBIGA-UHFFFAOYSA-N CCCCc1cc(O)cc2c1C(=O)C1=C(C2=O)CC(C=C1O)O
732 0 BDBJMRNGQLTHDH-UHFFFAOYSA-N CCCCc1cc(O)cc2c1C(=O)C1=C(C2=O)C=C(CC1O)O
733 0 SSCSVHGYTNUDSL-UHFFFAOYSA-N CCCCc1cc(O)cc2c1C(=O)C1C(=CC(=CC1C2=O)O)O
734 0 SVIZVNDSLDIHIV-UHFFFAOYSA-N CCCCC1=CC(=CC2C1C(=O)c1c(C2=O)cc(cc1O)O)O
735 0 PTLFRQUNBXUMPZ-UHFFFAOYSA-N CCCCC1=CC(O)CC2=C1C(=O)c1c(C2=O)cc(cc1O)O
736 0 PKALTPKEMTVLQZ-UHFFFAOYSA-N CCCCC1CC(=CC2=C1C(=O)c1c(C2=O)cc(cc1O)O)O
737 0 DZVXJKKDSAWNEQ-UHFFFAOYSA-N OC1C=Cc2c(C1O)c(C(=O)c1ccc(cc1)O)c(o2)C(C)C
738 0 CYBCCRIIIJNPDM-UHFFFAOYSA-N OC1C=Cc2c(C1O)oc(c2C(=O)c1ccc(cc1)O)C(C)C
739 0 JHBOAIXQYCCHGX-UHFFFAOYSA-N Oc1ccc(cc1)C(=O)C1=C(OC2(C1(O)C=CC=C2)O)C(C)C
740 0 VAEXQQUCZLKBOO-UHFFFAOYSA-N OC1=CC=C(C(C1O)O)C(=O)c1c(oc2c1cccc2)C(C)C
741 0 DTTLFHWHZXDHRJ-UHFFFAOYSA-N OC1C=C(C=CC1(O)O)C(=O)c1c(oc2c1cccc2)C(C)C
742 0 YMOWQJSYTXFBIR-UHFFFAOYSA-N OC1=CC(C(C=C1)(O)C(=O)c1c(oc2c1cccc2)C(C)C)O
743 0 QVVPJFBYFYYVDM-UHFFFAOYSA-N C1(O)C=CC2CC(C3C=CC(OC)=C(O)C=3OC)COC=2C=1OC
744 0 AYORYPYEHPCTNB-UHFFFAOYSA-N COc1c2CC(Oc2cc2c1C(O)C=C(O2)C)C(O)(C)C
745 0 GIXFZLYYAUIRRL-UHFFFAOYSA-N CC(=O)OC(C1=CC(=O)c2c(C1O)c(O)ccc2O)CC=C(C)C
746 0 WTMURCWKGXPEQP-UHFFFAOYSA-N CC(=O)OC(C1=CC(O)c2c(C1=O)c(O)ccc2O)CC=C(C)C
747 0 YZXJCCSDWYVJPV-UHFFFAOYSA-N COC1C2CC(OC2=Cc2c1c(=O)cc(o2)C)C(O)(C)C
748 0 BHZCUYWXAHPWFV-UHFFFAOYSA-N C1(O)=C(OC)C2OCC(C3C(O)=C(OC)C(OC)=CC=3)CC=2C=C1
749 0 CQTXEEPVPKCBLS-UHFFFAOYSA-N COC1=C2CC(OC2Cc2c1c(=O)cc(o2)C)C(O)(C)C
750 0 ZAGMORBMBYGALK-UHFFFAOYSA-N COc1c2CC(Oc2cc2c1C(=O)CC(O2)C)C(O)(C)C
751 0 PEYXFPQVXLEXQF-UHFFFAOYSA-N CC(=O)OC(C1=CC(=O)C2=C(C1=O)C(O)CC=C2O)CC=C(C)C
752 0 FXJSIGWYDDNBRH-UHFFFAOYSA-N CC(=O)OC(C1=CC(=O)C2=C(C1=O)C(=CCC2O)O)CC=C(C)C
753 0 WDTQBRRHJKMRKX-UHFFFAOYSA-N CC(=O)OC(C1=CC(=O)C2C(C1=O)C(=CC=C2O)O)CC=C(C)C
754 0 ZWFYDNPQDQYFJL-UHFFFAOYSA-N CC(=O)OC(C1CC(=O)c2c(C1=O)c(O)ccc2O)CC=C(C)C
755 0 BSKZYUQLXARQKE-UHFFFAOYSA-N CC(CCC(C1=CC(=O)c2c(C1=O)c(O)ccc2O)OC(=O)C)C
756 0 XFHKHCCDOPXMPV-UHFFFAOYSA-N COC12C3CCC4C(C2(C)C(=O)CC1OC3)OC(=O)C4=C
757 0 AQNXKDLVWWYZSD-UHFFFAOYSA-N CC=C1C(=O)OC2C1CCC1C3(C2(C)C(=O)CC3OC1)O
758 0 LLTZMSDSGXNHGU-UHFFFAOYSA-N COc1cc2OC(C)(C)C=Cc2cc1C(CC(=O)O)(O)C
759 0 NTJRSMLCOKRTKD-HWKANZROSA-N OC(=O)CC(/C=C/C1=CCC2C(CC1C)OC(=O)C2=C)O
760 0 KOOXKVBGVVGBRD-UHFFFAOYSA-N CC(C(=CC1=CCC2C(CC1C)OC(=O)C2=C)C(=O)O)O
761 0 SRSBUHVXNLHWHU-CMDGGOBGSA-N C1C=C(O)C(C(/C=C/C2C=C(OC)C(OC)=C(OC)C=2)=O)=CC=1
762 0 PSHNFUINYKNYTK-MDZDMXLPSA-N C1(OC)=C(OC)C(OC)=C(C(=O)/C=C/C2C=CC=CC=2)C(O)=C1
763 0 OCGIXADHTXAPKN-MDZDMXLPSA-N C1(OC)=C(OC)C(O)=C(C(=O)/C=C/C2C=CC=CC=2)C(OC)=C1
764 0 GVAQGCYXZYJWML-XFXZXTDPSA-N C1(OC)C(C)(C)C(=O)C(C(=O)/C=C(\O)/C2C=CC=CC=2)=C(O)C=1
765 0 MNAQIJCVPFKJAU-MDZDMXLPSA-N C1=CC=C(C(=O)/C=C/C2C(OC)=CC(OC)=C(OC)C=2O)C=C1
766 0 YPJDWRMBYIHNFK-UHFFFAOYSA-N C1(OC)C=C(OC)C(C(=O)CCC2C=C3OCOC3=CC=2)=CC=1
767 0 FFDGJNNLRYXIIZ-UHFFFAOYSA-N C1(O)C=C(OC)C(C(=O)CCC2C=CC(OC)=C(OC)C=2)=C(O)C=1
768 0 VYYJLXHPEJDQOW-UHFFFAOYSA-N C1(OC)C=C(O)C(C(=O)CCC2C=CC(OC)=C(OC)C=2)=C(O)C=1
769 0 XRCUQRDJAFKWDV-UHFFFAOYSA-N O=C1OC2C(C1C)CCC(=C1C2C(=C(C1O)C(=O)O)C)C
770 0 ALVXNBPHUBANIC-UHFFFAOYSA-N CC1=CC(=O)C2=C(C)CCC3C(C12)OC(C3(C)C(=O)O)O
771 0 SUSGJBHGRXXLLU-UHFFFAOYSA-N C1(OC)C(O)=C(OC)C(C(=O)CCC2C=CC=CC=2)=C(OC)C=1O
772 0 SQZZHAUVAYHDLH-UHFFFAOYSA-N COc1cc2c(cc1OC)OCC1C2Oc2c1c(C)cc(c2)O
773 0 NYMCJKZZZIZEPS-UHFFFAOYSA-N C1(CO)C(OC)=C(C)C2OC(C3C=CC=CC=3)CC(=O)C=2C=1O
774 0 NNZDVTYEAKSANH-UHFFFAOYSA-N COc1cc2c(cc1OC)OCC1C2Oc2c1ccc(c2C)O
775 0 APIZQINMQPDBIL-UHFFFAOYSA-N COc1cc2OCC3C(c2cc1OC)Oc1c3cc(c(c1)O)C
776 0 UUKYTAYBGRSPPB-UHFFFAOYSA-N CC1=[N+]([O-])C(CSC2=CC=CC=C2N)=NC2=CC=CC=C12
777 0 FCZGHPGTZRTDNN-UHFFFAOYSA-N C[Si](C)(C)OC=C(O[Si](C)(C)C)O[Si](C)(C)C
778 0 JFXDHZJSWZPYOX-UHFFFAOYSA-N NC1=NC(=S)c2ncn(C3CC(CO)C(CO)O3)c2N1
779 0 KIOOTTPZNBMTJC-UHFFFAOYSA-N C[Si](C)(C)N(C(=S)NC1=CC(F)=CC=C1)[Si](C)(C)C
780 0 WYFCTKCAPBBZEW-UHFFFAOYSA-N C[Si](C)(C)N(C(=S)NC1=CC=C(F)C=C1)[Si](C)(C)C
781 0 WEJKSRIKPYGXOW-UHFFFAOYSA-N CN1CCN(CC1)C1=C(F)C=C2C(=O)C(=CN(C=C)C2=N1)C(O)=O
782 0 HVPMFRAWYYPBKP-UHFFFAOYSA-N CN1C2=C(C=C(C=C2)N=O)C(=NCC1=O)C1=CC=CC=C1F
783 0 DUIVDAQNVYDUTJ-UHFFFAOYSA-N CC1=CC=CC=C1NCC(=O)SC1=NC2=CC=CC=C2N1
784 0 FPMROOZKVXFRJE-UHFFFAOYSA-N CC1=CC(NCC(=O)SC2=NC3=CC=CC=C3N2)=CC=C1
785 0 CNLLZFMYHPQEGU-UHFFFAOYSA-N ClC1=CC=CC(=C1)C1(CCNCC1)C(=O)N1CCCC1
786 0 DAZJIIGIBQQBAL-WLUSSPCKSA-N [H][C@](N)(CCC(=O)O[C@@]1([H])O[C@]([H])(CO)[C@@]([H])(O)[C@]1(O)F)C(O)=O
787 0 GHDBDHSKQBHBAY-UHFFFAOYSA-N OS(=O)(=O)CCOC(=O)CCCCCCCCC=C
788 0 IKZURMYWWVKFFL-UHFFFAOYSA-N CC1(C)NC(C)(C)C(=C1)C(=O)NCc1ccc(Cl)cc1
789 0 PKDDDTJJMPPYMB-UHFFFAOYSA-N CNC1=NC(=C(S1)C1=CN=CC=C1)C1=CC=C(OC)C=C1
790 0 SKYHBWSFRMRRRT-UHFFFAOYSA-N OC(=O)C1=CN(C2CC2)C2=NC(N3CCNCC3)=C(F)C=C2C1=O
791 0 VNEUMNOZRFLRPI-UHFFFAOYSA-N CCCCCCCCC(=O)OC1=CC=C(C=C1)S(O)(=O)=O
792 0 ZSWKQXBGCDLDBC-UHFFFAOYSA-N O=C(CC(SCC1=CC=CC=C1)C1=CC=CC=C1)C1=CC=CC=C1
793 0 OOCMVIWZLARXOS-UHFFFAOYSA-N COC1=C(OC)C(=CC=C1)C(O)C(=O)C1=CC=CC(OC)=C1OC
794 0 ZWENHEKKPRSNLT-UHFFFAOYSA-N OC(=O)CCC1=CC(CCC(O)=O)(CCC(O)=O)C2=CC=CC=C12
795 0 LEGVQFQAMCUMQW-UHFFFAOYSA-N COC1=CC(=CC(OC)=C1OC)C(=O)C1=CC(OC)=C(OC)C=C1
796 0 INFAFLUKKZBASC-UHFFFAOYSA-N ClC1=CC=C(C=C1)C(=O)CN1CCN(CC1)C1=CC=CC=C1
797 0 UTPDEDVSUZRNQN-UHFFFAOYSA-N COC1=CC(C=CC(=O)C2=CC=C(O)C=C2)=CC(OC)=C1OC
798 0 VMSXKUSWFVMKML-UHFFFAOYSA-N CCOC(=O)CCC(C(=O)OCC)C(=O)C1=CC=CC=C1
799 0 NTWNRZOZJNNQKF-UHFFFAOYSA-N COC1(O)C(=O)C2=CC=CC=C2OC1(OC)C1=CC=C(C)C=C1
800 0 IYQOYJXTJWMAJV-UHFFFAOYSA-N CCC1=CC=C(C=C1)N=NC1=C(F)C(F)=C(N)C(F)=C1F
801 0 CWFCHCMZFKIZTD-UHFFFAOYSA-N CN(C)C1=C(F)C(F)=C(N=NC2=CC=CC=C2)C(F)=C1F
802 0 KXLYDMYMNDAXPA-UHFFFAOYSA-N CSC1C(O)C(CO)OC1N1C=NC2=C(N)N=CN=C12
803 0 LWPINSRQBHQYNZ-UHFFFAOYSA-N CC1=NC2=C(N=C1C)C(=O)C(CC2=O)=NC1=CC=C(F)C=C1
804 0 MTUAFHSWSUJZOZ-UHFFFAOYSA-N CCOC(=O)C(OC1=CC=C(C=C1)[N+]([O-])=O)C(=O)OCC
805 0 VXCBXEUOVITICS-UHFFFAOYSA-N COC1=CC=C(C=C1)C(CC(=O)C1=CC=C(OC)C=C1)C(O)=O
806 0 PXCDKGWEZQXGGJ-UHFFFAOYSA-N CC(C)(CCl)C(=O)N=NC(C1=CC=CC=C1)C1=CC=CC=C1
807 0 TYOPSJXLDHFHAQ-UHFFFAOYSA-N C1OC2=NC3=CC=CC=C3N2CC11COC2=NC3=CC=CC=C3N2C1
808 0 BVVYAPKXYNIVLQ-UHFFFAOYSA-N CN1C(=O)NC2=C(N=C(N2CC2=CC=CC=C2)C2=CC=CC=C2)C1=O
809 0 VLPXZOPYLJSSTK-UHFFFAOYSA-N CC1=CC=C(C=C1)N1N=CC2C1=NC(=O)N(C1=CC=CC(C)=C1)C2=O
810 0 FIFGILIKFDYILR-UHFFFAOYSA-N CN1C(=O)N=C2N(C3=CC(C)=C(C)C=C3)C3=CC=CC=C3N=C2C1=O
811 0 RTKVOGNKSVJGGM-UHFFFAOYSA-N COC1=CC2=C(C=C(C)N=C2C=C1)N=NCC1=CN=CC=C1
812 0 GKZQIXGFFCXKKF-UHFFFAOYSA-N CC1=CC(C)=C(CN2C(=O)NNC2=O)C=C1CN1C(=O)NNC1=O
813 0 WJWZERQIBARMMW-UHFFFAOYSA-N COC1=CC=C(C=C1)C(C)C1=C(OC(C)=O)C=C2OCOC2=C1
814 0 FAAMMBOGNPMVTL-UHFFFAOYSA-N CC(=O)OCC1OC(CC(=O)C2=CC=CC=C2)C=CC1OC(C)=O
815 0 IISFNAFZYSGNEP-UHFFFAOYSA-N COC1=CC(=CC(OC)=C1OC)C(C)C1=C(O)C=C2OCOC2=C1
816 0 UOPOSMFGEVBYFG-UHFFFAOYSA-N COC1=CC(=CC(OC)=C1OC)C1CC=CCC1C(O)=O
817 0 GMANCBOGUXSDSL-UHFFFAOYSA-N O=C1NC(=O)C2=C(N=CN2CC2=CC=CC=C2)N1CC1=CC=CC=C1
818 0 FRFNNKFPADJNFG-UHFFFAOYSA-N COC1=CC(=CC(OC)=C1)C(O)C(=O)C1=CC(OC)=CC(OC)=C1
819 0 PYVFWTPEBMRKSR-UHFFFAOYSA-N CN1C(=CC=C1C1=CC=C2NC(=S)OC(C)(C)C2=C1)C#N
820 0 NEPPNQIWNRBURI-UHFFFAOYSA-N CC(=O)OC1=CC(C)=CC2=C1C(OC(C)=O)=C(C(C)=O)C(C)=C2
821 0 IOOWNWLVCOUUEX-WPRPVWTQSA-N OB1O[C@H](CC(O)=O)CC[C@@H]1NC(=O)CC1=CC=CS1
822 0 KJTYQAYFNWYLFE-UHFFFAOYSA-N CC1=NN(C(NC(=O)NC2=CC=CC=C2)=C1)C1=CC=CC=C1
823 0 VHOUJDUDCPRSMU-UHFFFAOYSA-N COC1=CC=CC=C1C1N=NC(=S)N1C1=CC=C(C)C=C1
824 0 SJNXZCYZIJTMJS-UHFFFAOYSA-N ClC1=CC=C(C=C1)N1CCN(CC1)C(=O)CC1=CC=CC=C1
825 0 QDNWLTBSGLJSRI-UHFFFAOYSA-N O=C(NC1=C(C#N)C2=C(CCCC2)S1)NC1=CC=CC=C1
826 0 OPARTXXEFXPWJL-UHFFFAOYSA-N CC(=O)O[Si](OC(C)=O)(OC(C)(C)C)OC(C)(C)C
827 0 OEZGJROHMIGLBH-UHFFFAOYSA-N OC(=O)C(CC1=CNC2=CC=CC=C12)NC1=NC=NC2=CC=CC=C12
828 0 KUMRDPIXRZXXRO-KRWDZBQOSA-N CC(=CCC(OC(=O)C)c1coc(c1)C2=CC(=O)C=CC2=O)C
829 0 OPOUWJFXZRRHOV-UHFFFAOYSA-N CC(=O)OCC1OC(=CC(OC(C)=O)C1OC(C)=O)C#N
830 0 OPOUWJFXZRRHOV-UHFFFAOYSA-N CC(=O)OCC1OC(=CC(OC(C)=O)C1OC(C)=O)C#N
831 0 XOARPWOZFKBEDZ-UHFFFAOYSA-N CC1N=NC(=S)N1C1=CC=C(OCC2=CC=CC=C2)C=C1
832 0 SRTGPBDVTXVGGH-UHFFFAOYSA-N CC1CCC2=C(C1)SC(NC(=O)C1=CN=CC=C1)=C2C#N
833 0 OSCZMFGNLNTEFA-UHFFFAOYSA-N CC1=C(N2C=CC=C(C)C2=N1)C(=O)N=NCC1=CC=CC=C1
834 0 SJKNOZWDQQVNJI-UHFFFAOYSA-N O(C1=CC=C(C=C1)C1=CC=CC=C1)C1=NC=NC(=C1)N1C=CC=N1
835 0 RRVWIPPRKMQDAO-NSHDSACASA-N COc1ccc2CC(COc2c1)c3cc(O)c(OC)c(OC)c3O
836 0 ARLWYPHUGDWXQR-UHFFFAOYSA-N CC(Cl)=CCC1C(C)=NC2=C3C=CC=CC3=CC=C2C1=O
837 0 LSJXKFSLWMJTBJ-UHFFFAOYSA-N C(SC1=CC=CC=C1)[Si]12OCCN(CCO1)CCO2
838 0 IADNGYLQKAGRJN-UHFFFAOYSA-N COC1=C(OC)C(OC)=C(C=CC(=O)C2=CC=C(O)C=C2)C=C1
839 0 KBABVRDZLPAAOE-UHFFFAOYSA-N CCCCNC(=S)NC1=C(C(=O)OCC)C(C)=C(C)S1
840 0 FLPSQLAEXYKMGQ-UHFFFAOYSA-N OC(=O)C1=CC=C(OCCCCCCOC(=O)C=C)C=C1
841 0 VXDRPZIOHLOMRU-UHFFFAOYSA-N COC1=CC=C(C=C1)C(OC(C)=O)C(=O)C1=CC=C(OC)C=C1
842 0 JAIPDYDZPPCMBT-UHFFFAOYSA-N O=CC1=CC=C(OCCOCCOC2=CC=C(C=O)C=C2)C=C1
843 0 DBQPVDIRYGUUTM-UHFFFAOYSA-N CC1=CC=C(SCC2=C3C=CC=CC3=CC3=CC=CC=C23)C=C1
844 0 OCRDTXRHYBJATK-UHFFFAOYSA-N CCCCCCCCOC1=CC(CCl)=C(OC)C=C1CCl
845 0 TXAVEVGYOGQVAN-UHFFFAOYSA-N CCCCC(CC)COC1=CC(CCl)=C(OC)C=C1CCl
846 0 VMWOPCUTZLADKY-UHFFFAOYSA-N COC1=CC=C(C=C1)C(=O)COC(=O)COC1=CC=C(C)C=C1
847 0 OSGCYBCFKJHNPA-UHFFFAOYSA-N NC(=S)N=NC(CC(=O)C1=CC=CC=C1)C1=CC=CC=C1
848 0 FXIIHQXZJRFWIT-UHFFFAOYSA-N CC1=CC(C)=NC(NC(=O)NC2=CC=CC3=CC=CC=C23)=N1
849 0 BFOYYNROSGLTKY-UHFFFAOYSA-N CCCCCOC1=C(C=C(Cl)C=C1)C1=NC2=CC=CC=C2N1
850 0 KYJJRBDRIHVDDU-UHFFFAOYSA-N CCOP(=O)(NC(=S)NN1CCOCC1)OCC
851 0 ABNVSCWCNDPJFJ-UHFFFAOYSA-N CC1=CC(NC(=O)NC2=CC=CC3=CC=CC=C23)=NC(C)=N1
852 0 DFPDXKJFCKLSMX-UHFFFAOYSA-N CCC1=C(SC(=C1CC)C1=CC=CC=C1)C1=CC=CC=C1
853 0 VNMSTMPUQQDWSE-UHFFFAOYSA-N CNC1C(CO)OC(C1O)N1C=NC2=C1NC=NC2=S
854 0 ZOZCHRKNYMTTSL-UHFFFAOYSA-N O=C(NC1=CC=CC=C1)C1=C2N=C(NC2=CC=C1)C1=CC=NC=C1
855 0 DUFPYPDGLBEJIB-UHFFFAOYSA-N CC1=CC=C2N=C(NC2=C1)C(=CC1=CC=CC=C1OCC#N)C#N
856 0 ANQMUIJXUXKAPB-JIDKWWQHSA-N CC(=O)OC1CC2(C)OC2CC3C(OC(=O)C3=C)C(=C/1)C
857 0 UGGBRMZAPMOOQC-UHFFFAOYSA-N CC(N)C(=O)NC1=CC=C(C=C1)C1=NC2=CC=CC=C2S1
858 0 LUOPKCUAKFETTE-UHFFFAOYSA-N CCCC1=CC(=O)OC2=C(C(=O)CC)C(O)=C(C(=O)CC)C(O)=C12
859 0 SKWFBJVEQNUFTC-UHFFFAOYSA-N CCCCNC(=S)N=NCC1=CC=C(NC(C)=O)C=C1
860 0 SAGBRIPFMZKWHS-UHFFFAOYSA-N O1C(C=C(C=C1C1=CC=CC=C1)C1=CC=CC=C1)=NN1C=NN=C1
861 0 TVBQDVYEROXCOC-UHFFFAOYSA-N CC1CCCCN1C(=S)N=NC(C)=C1C=CC=CN1O
862 0 XJQYJXNMNZHVKG-UHFFFAOYSA-N CN(C)C1=CC=C(C=CC2=CC=NC3=CC=CC=C23)C(F)=C1
863 0 FFTZKNUCZBNPLP-UHFFFAOYSA-N CC1CCCN(C1)C(=S)N=NC(C)=C1C=CC=CN1O
864 0 RGYJWNDOUUTCSC-UHFFFAOYSA-N CCOP(=O)(OCC)\N=C(/NC1=CC=CC=C1)C1=CC=CC=C1
865 0 AYRBFOMAAHHKNM-UHFFFAOYSA-N OC1=CC=CC=C1N=NC(NN=C1C=CC=CC1=O)C1=CC=CC=C1
866 0 RSNNFZUTTCGXLT-UHFFFAOYSA-N CC(C)CNC(=S)N=NCC1=CC=C(NC(C)=O)C=C1
867 0 ZUVKMJVHYBUAHI-CIAFIKGSSA-N CC#CC#CC=C/1OC2(CCCCO2)C(OC(=O)C)C1OC(=O)C
868 0 OJKWISBWONWFBD-UHFFFAOYSA-N COC1=CC2=C(C)C=C(N=NCC3=CC=CC=N3)N=C2C=C1
869 0 PXROBMOHMWXDTM-UHFFFAOYSA-N CCC1SC(N=NCC2=CC=CC3=CC=CC=C23)=NC1=O
870 0 PDTBMXMSRREKOL-UHFFFAOYSA-N CCN1C(=O)NC2=CC=C(Cl)C=C2C1(CC)C1=CC=CC=C1
871 0 POBFRAMXDBJSAK-UHFFFAOYSA-N CC1CCC2=C(C1=O)C(O)=C1C(C)=C(C(O)=O)C(O)=CC1=C2C
872 0 RYFFLLOFQVZLMS-UHFFFAOYSA-N O=C(C#CC1=CC=CC=C1)N1CCN(CC1)C1=NC=CC=N1
873 0 RGGRJHGGCWQIGN-UHFFFAOYSA-N F[Si-](F)(C1=CC=CC=C1)(C1=CC=CC=C1)C1=CC=CC=C1
874 0 GKTNELAXDKPPQC-UHFFFAOYSA-N COC1=CC=C(C=C1)C#CC1=CN=C(N)N=C1NC1=CC=C(O)C=C1
875 0 QUOMTGYGYQRSMC-UHFFFAOYSA-N CC(C(O)=O)C(O)(CN1C=NC=N1)C1=CC=C(F)C=C1F
876 0 FCKZFVDYZHHJFI-UHFFFAOYSA-N NC(=O)C1=C(NC2=CC=NC=C2)SN=C1OCC1CCCCC1
877 0 YSAHEJVAMIZRNJ-UHFFFAOYSA-N COC(=O)C1=C(CC(=O)C2=CC=CC=C2)C=C(OC)C=C1OC
878 0 JNAUNLGLJXZMAW-UHFFFAOYSA-N NC(=O)C1=C(NC2=CN=CC=C2)SN=C1OCC1CCCCC1
879 0 YVRUYRUXBQEFFI-UHFFFAOYSA-N OC1=CC2=C(C=CC=C2NC(=O)NCC2=NC3=CC=CC=C3N2)C=C1
880 0 JZOYEZMZLSAPNL-UHFFFAOYSA-N NC(=O)C1=C(NC2=CC=CC=N2)SN=C1OCC1CCCCC1
881 0 MOWIKVHFTUBNIZ-UHFFFAOYSA-N OC(=O)CCCOC1=CC2=C(C=C1)C=CC(OCCCC(O)=O)=C2
882 0 BIDDSKCVLWFFJE-UHFFFAOYSA-N NCCCCNC1=C(C#N)C(N)=C(S1)C(=O)C1=CC=CC=C1
883 0 MMCWCOUULLYHKJ-UHFFFAOYSA-N COC1=CC(=CC(OC)=C1)C(=O)C1=CC(OC)=C(OC)C(OC)=C1
884 0 WFNAUJROJGYIGJ-UHFFFAOYSA-N OC1C2=CC=CC=C2OC2=CC=C(OCCCCC(O)=O)C=C12
885 0 CKPMRZSIBCFPDU-UHFFFAOYSA-N CCCC1=CC(=O)OC2=C1C(OC(=O)CC)=CC(OC(=O)CC)=C2
886 0 CVHKSYCZFRKORT-UHFFFAOYSA-N CC1=C2NC(=O)C3=C(N=CC=C3)N(C3CC3)C2=NC=C1C=C
887 0 QACSDDKALZITAF-UHFFFAOYSA-N CSC1=NC2=C(C(C)=CC(C)=N2)C(=O)N1C1=CC=CC=C1
888 0 PTNAVHVIDBXIJY-UHFFFAOYSA-N CC1=C(OCC2=CC=CC=C2)C2=CC=CC=C2N=C1CCl
889 0 SXCFEVQBZKJFHB-UHFFFAOYSA-N CCOC(=O)CC(CC(=O)C1=CC=CC=C1)C(=O)OCC
890 0 UYYWPCLRSSPZHM-UHFFFAOYSA-N O=C1NC2=C(N(CC3=CC=CC=C3)C=N2)C(=O)N1CC1=CC=CC=C1
891 0 OTZYSHCTFLTWNP-WAYWQWQTSA-N COc1cc(C=C/COC(=O)C)ccc1OC(=O)C(C)C
892 0 IAYUODHBFOOQCA-UHFFFAOYSA-N COC(=O)CCCOC1=C(OC)C=C(C=O)C(=C1)[N+]([O-])=O
893 0 KPWKPPYUQLHPDZ-MRGVQOGQSA-N Oc1ccc(C=CC(=O)OC2CC3(O)COC4OCCC2C34)cc1
894 0 MUKSDTOOLRNSIO-UHFFFAOYSA-N NC1CCN(C1)C1=C(F)C=C2C(=O)C(=CN(C3CC3)C2=N1)C(O)=O
895 0 FKHMCPLBXGWUFX-UHFFFAOYSA-N CC(=O)C1=CC=C(C=C1)C1=CN=C2N1C=CN=C2NC1CC1
896 0 OJJLNFKFRQMYMQ-JTQLQIEISA-N CC(CO)CCc1ccc2C(=O)c3c(O)cccc3Oc2c1O
897 0 GASLUCZZSPSQCS-UHFFFAOYSA-N NC1=CC=C(C=C1)C(C1=CC=C(N)C=C1)C1=CC=C(F)C=C1
898 0 WILMXYZSNMNDTC-UHFFFAOYSA-N N#CC1=CC(=CC=C1)C1=NC(=CO1)C1=NC2=CC=CC=C2C=C1
899 0 FPRPNYOBDAOCKQ-UHFFFAOYSA-N ClC1=CC=C(C=C1)C1CC(=O)C=CN1CC1=CC=CC=C1
900 0 MOILYRRXFHEJRM-UHFFFAOYSA-N CCOC(=O)C(C)(CC(=O)C1=CC=CC=C1)C(=O)OCC
901 0 JHCPPFWOQPOFRF-HZPDHXFCSA-N CC(C)C(=O)OC1C(O)C(C)(C)Oc2ccc3C=CC(=O)Oc3c12
902 0 LRJXHDZBYRDNLP-UHFFFAOYSA-N CC(C)NC1=CC(Br)=CC=C1N=NC(C)(C)C
903 0 PGTKYPJFUSTSCR-UHFFFAOYSA-N C1CCC(CC1)C(SC1=CC=CC=C1)SC1=CC=CC=C1
904 0 XJOCBOJIYKIWLS-UHFFFAOYSA-N COC1=CC=C(C=C1)C1OCC(=O)OC1C1=CC=C(OC)C=C1
905 0 ZGJSQGNKCRURQW-UHFFFAOYSA-N COC1=CC=C(C=C1)C1=NC(=C2NC=NC2=N1)C1=CC=C(OC)C=C1
906 0 KGJWIPDPOKHOLW-UHFFFAOYSA-N O=C1C=CC(C=C1)C1=NC=C(NCCC2=CC=NC=C2)N=C1
907 0 URGRYLWWOSDITP-JTQLQIEISA-N COc1c2C=CCC(C)c2c(C=O)c3c(COC(=O)C)coc13
908 0 CIRBILLHZJTIAZ-UHFFFAOYSA-N CC(COS(=O)(=O)C1=CC=C(C)C=C1)OC1CCCCO1
909 0 HKLNZDKXPFVFED-UHFFFAOYSA-N C#CCSC(C1=CC=CC=C1)(C1=CC=CC=C1)C1=CC=CC=C1
910 0 OYHUVSXXTRGUON-UHFFFAOYSA-N COC1=CC=C(C=C1)C(=O)C1OC1C1=CC=C(OC)C(OC)=C1
911 0 JOSLIPNVSKHNGD-UHFFFAOYSA-N CCCCCCC1=CC2=C(S1)N=C1N(C)C(=O)N(C)C(=O)C1=N2
912 0 ZPBDKGAFNCLNTD-JXMROGBWSA-N COc1ccc(C(=O)C=Cc2cccc(OC)c2OC)c(O)c1
913 0 HZOCADZQLFGJLU-UHFFFAOYSA-N CCOC(=O)CC(=O)C(CC1=CC=CC=C1)C(=O)OCC
914 0 KGVYVZCZKIDIBH-UHFFFAOYSA-N COC1=CC=C(C=C1)C1(CCC2(CC1)OCCO2)C(O)=O
915 0 GGMAAMUYXFWDEV-UHFFFAOYSA-N CC1=NC(=O)C2=C(N1)C=CC(CC1=CC3=C(NC(C)=NC3=O)C=C1)=C2
916 0 YXBXQIGUXBENIV-UHFFFAOYSA-N CC1=CC=C(C=C1)C1(C(C2=CC=CC=C2)S1=O)C1=CC=C(C)C=C1
917 0 MJAJKZSJHSHFGN-UHFFFAOYSA-N O=C1N=C2N(C=NC3=CC=CC=C23)C1CC1=CNC2=CC=CC=C12
918 0 KJLBZFKSKLFSJP-UHFFFAOYSA-N CNC1=CC=CC=C1C1=NC(=NN1C1=CC=CC=C1)C(C)=O
919 0 DKFBCJSOTLNSGV-UHFFFAOYSA-N ClCCNC(=O)NC1C2=CC=CC=C2CCC2=CC=CC=C12
920 0 CEYJSBLBUMRACI-UHFFFAOYSA-N CC1=CC=C(C=C1)N1N=C(C=C1C1=CC=CC=C1)C(=O)NN
921 0 YWBVYLQACKPOSJ-UHFFFAOYSA-N CC(C)(C)C(O)C(OC(=O)C1=CC(Cl)=CC=C1)N=[N+]=[N-]
922 0 ZUWLHVBAEWLIDQ-JTQLQIEISA-N CC1CCCCCC(=O)Cc2cc(O)cc(O)c2C(=O)O1
923 0 ZJSBGKACIXEFGA-UHFFFAOYSA-N O=C1CCCCC1C1=C2C=NN(C2=NC=N1)C1=CC=CC=C1
924 0 SQFHJAQGFCJHRL-UHFFFAOYSA-N CCCCC(SC1=CC=CC=C1)(SC1=CC=CC=C1)C(C)O
925 0 UNKAKFUZONENOX-UHFFFAOYSA-N COC1=C(OC)C=C(CC2=NC3=C(N=N2)C2=CC=CC=C2N=C3)C=C1
926 0 LNSVBZSZZPVRJZ-UHFFFAOYSA-N ClC1=CC2=C(C=C1)C1=C(N2)C=C(OCCN2CCCC2)C=C1
927 0 QIIGTSOCUNUNMD-UHFFFAOYSA-N CN(C)C1=CC=CC=C1C1N(C(=O)C1(C)Cl)C1=CC=CC=C1
928 0 MXFUIXYHCPMRCD-UHFFFAOYSA-N COC(C(=O)C1=CC=C(OC)C=C1)C(=O)C1=CC=C(OC)C=C1
929 0 DDCOQOLRFXCJBF-UHFFFAOYSA-N COC1=CC=C(C=C1)C1=CN2N=CC(=NC2=N1)C1=CC=C(OC)C=C1
930 0 TVOVSVODVWUKOO-UHFFFAOYSA-N O=C(C1=CN(N=C1)C1=CC=CC=C1)C1=CN(N=C1)C1=CC=CC=C1
931 0 FMYSUPBJHWGFPK-UHFFFAOYSA-N O=C(CC1=C2N=CN(C2=NC=N1)C1=CC=CC=C1)C1=CC=CC=C1
932 0 UTUDVSDMIHMFOP-UHFFFAOYSA-N COC1=CC2=C(C=C(O2)C2=C(OC)C(OC)=C(OC)C=C2)C=C1
933 0 GTNMIYXFBBRFGI-UHFFFAOYSA-N O=C1N=C(C(C#N)C(C2=CC=CC=C2)=C1C#N)C1=CC=CC=C1
934 0 YFOJTTAKUFCKJF-UHFFFAOYSA-N COC1=CC=C(N2C(=N)SC=C2C2=CC=CC=C2)C(N)=C1
935 0 FFESLSKPXMYLCK-UHFFFAOYSA-N CCOP(=O)(OCC)C(\NC1=CC=CC=C1)=N/C1=CC=CC=C1
936 0 SNMUJFWBVDTKMY-UHFFFAOYSA-N CC1=CC(C)=C(N=NC2=C(F)C(F)=NC(F)=C2F)C(C)=C1
937 0 BPYLMCABEHVYAI-UHFFFAOYSA-N CN1N=C(C(N)=C1NC(=O)C1=CC=CC=C1)C1=CC=CC=C1
938 0 DIQVOOBSMKGBBG-UHFFFAOYSA-N COC1=CC=C(C=C1)N=NC1=NC=CN1CC1=CC=CC=C1
939 0 OFQMORBOXOZGHX-UHFFFAOYSA-N CC1=CC=C(C=C1)C1=NN=C(CN2C(C)=NC3=CC=CC=C3C2=O)O1
940 0 IDJRUZZETUDDCQ-UHFFFAOYSA-N CC1=NC2=CC=CC=C2C(=O)N1CC1=NN=C(CC2=CC=CC=C2)O1
941 0 BAVBSLXHNFGYKL-UHFFFAOYSA-N CN(C(=O)C1=CC=CC=C1N)C1=CC=NN1C1=CC=CC=C1
942 0 RIOSFCFLDYIKCN-UHFFFAOYSA-N CC(C)C1=NN=C(NC(=O)CCC(=O)NC2=CC=C(C)C=C2)S1
943 0 OVNPTPQFARNXJF-UHFFFAOYSA-N CC(C)C1=NN=C(NC(=O)CCC(=O)NC2=CC=CC(C)=C2)S1
944 0 RKFBLCDBABDWHB-UHFFFAOYSA-N CCC(=O)NC1=CC=C(C=C1)N1N=NC=C1C1=CC=CC=C1
945 0 KEOFOHNLDLZSGZ-CYBMUJFWSA-N COC(COc1c2OC(=O)C=Cc2c(OC)c3ccoc13)C(C)C
946 0 YUYAOPHTCSRQPK-UHFFFAOYSA-N CCCCS(=O)C(C1=CC=CC=C1)P(=O)(OCC)OCC
947 0 XKFOUALRXHEGFN-UHFFFAOYSA-N CCOP(=O)(OCC)C(C1=CC=CC=C1)S(=O)C(C)CC
948 0 OPGUYUJUYGJGDY-UHFFFAOYSA-N COC1=C(OC)C(OC)=C2C(CC(=O)OC2=C1)C1=CC=CC=C1
949 0 ZTWMMUIEFFEGQN-UHFFFAOYSA-N CC1=CC(N)=CC(C)=C1OC1=CC=C(Cl)C2=CC=CC=C12
950 0 VBASHSXVFHYWPP-UHFFFAOYSA-N CC1=CC(N)=C(C)C=C1OC1=CC=C(Cl)C2=CC=CC=C12
951 0 KDPFFKVRLLKGOT-UHFFFAOYSA-N [H]C12CCC([H])(C1)C(C2)N(CC1=CC=C(Cl)C=C1)C(=O)NC
952 0 YQURDSNGRPRTJQ-MPMBALMWSA-N CC1CC2OC(=O)C(=C)C2C(OC(=O)C)C3C1CCC3=O
953 0 FKJIRRRZXMLFMT-UHFFFAOYSA-N CCCOC1=C(Cl)C=C(F)C(NC(=O)N2CCCCC2)=C1
954 0 LADQQKYULFFLIY-UHFFFAOYSA-N CCCCNC1=NN=C(COC2=CC=CC3=C2N=CC=C3)S1
955 0 QONLVDAEFXSPFL-UHFFFAOYSA-N CC(OC1=CC=C(NC(=O)N(C)C)C=C1)C(Cl)C1=CC=CC=C1
956 0 IVNVCPOHDVMAAX-UHFFFAOYSA-N CC(OC1=CC=CC(NC(=O)N(C)C)=C1)C(Cl)C1=CC=CC=C1
957 0 ABEOBJNFLBTQOH-UHFFFAOYSA-N CN(C)C(=O)NC1=CC(OCC(Cl)C2=CC=C(C)C=C2)=CC=C1
958 0 DCUDDRNAGVIJQO-UHFFFAOYSA-N CC1=CC(=CC=C1)N1N=C(N=C1C1=CC=CC(C)=C1)C(N)=O
959 0 QQOCXCGFMXXPGW-UHFFFAOYSA-N CC1=C(C)C=C(C=C1)C1=NC(=NN1C1=CC=CC=C1)C(N)=O
960 0 DDJBGPQXEWCNCR-UHFFFAOYSA-N CC1=C(CC2=CC=CC=C2)C(CC2=CC=CC=C2)=C(C)S1
961 0 RPGPOSBDORAKJT-UHFFFAOYSA-N COC1=CC=C(C(=O)C(COC(C)=O)C2=CC=CC=C2)C(O)=C1
962 0 VWWFWHHLFPNHOV-UHFFFAOYSA-N CC(=O)CC1=C(OC(C)=O)C(C)=C(C)C(OC(C)=O)=C1C
963 0 YEXKFLOXKKDLKF-UHFFFAOYSA-N CCCCCCCC(=O)NC1=NC(=S)C2=C(NC=C2)N1
964 0 IDPPRTNHRXFZDD-UHFFFAOYSA-N CCN1N=CC(=N1)C1=CC=C(NC(=O)C2=CC=CC=C2)C=C1
965 0 GZQLAUJQXFQJKX-UHFFFAOYSA-N CCN1C=C(N=N1)C1=CC=C(NC(=O)C2=CC=CC=C2)C=C1
966 0 HGKCILQOJNWICU-UHFFFAOYSA-N CC[N+]1=CC=C(C)C2=CC(=CC=C12)P(=S)(CC)CC
967 0 NZVQMQIHOIIFJO-UHFFFAOYSA-N CCC(=O)CCCC(=O)C1=CC(=O)C2=C(C1=O)C(OC)=CC=C2
968 0 YLHSXVJSEYABFA-UHFFFAOYSA-N C(SCC1=CC2=CC=CC=C2C=C1)C1=CC2=CC=CC=C2C=C1
969 0 XUMKOGYYPXNGSV-UHFFFAOYSA-N NC1=NN(C(N)=C1CC(=O)C1=CC=CC=C1)C1=CC=CC=C1
970 0 ITEYWOJNHJAQSE-UHFFFAOYSA-N COC1=NN(CCCCCCl)C2=C1C=C(C=C2)[N+]([O-])=O
971 0 JVWPNIUUCDZIED-UHFFFAOYSA-N NCCOC1=CC(=NC(=C1)C1=CC=CC=N1)C1=CC=CC=N1
972 0 YBJJTIBZTOKFLF-UHFFFAOYSA-N CCCCN(CC1=CC=CC=C1)C(=O)NC1=C(O)C(Cl)=CC=C1
973 0 JHHHRSIZEBSQGS-UHFFFAOYSA-N COC1=CC=C(C=C1)C1OC1C(=O)C1=CC=C(OC)C(OC)=C1
974 0 ROPLDAIBEPXMTD-UHFFFAOYSA-N CCCCOCCOCN(CC=C)C(=O)C(Cl)Cl
975 0 PHJPQXCAOMMCFS-UHFFFAOYSA-N COC1=CC=CC=C1C(=O)C1=CC(OC)=C(OC)C(OC)=C1OC
976 0 XKGRHDITYXPCLN-UHFFFAOYSA-N CCOC(=O)COC1=CC2=C(C=C1)C=C(OCC(=O)OCC)C=C2
977 0 HJYXURCPMAHFAD-UHFFFAOYSA-N COC(=O)COC1=C(C)C=C(C=C1)C(=O)C1=CC=C(OC)C=C1
978 0 AVBDYCCRUUGQMY-SOOWXADDSA-N CC#CC#CC=C1/OC2(OC=CC2OC(=O)CC(C)C)C3OC13
979 0 CEQRNWQUBHZVDF-QCRGFSPQSA-N COC1CC2=C(C3CC(=O)OC13)C(=O)CC(O2)c4ccccc4
980 0 LMXHUYPAZFRENX-UHFFFAOYSA-N CCN1C(SCC2=CC=CC=N2)=NC2=CC=CC=C2C1=O
981 0 MOJAVWXBRQURQV-GOSISDBHSA-N CCOC1Oc2cc(O)cc3CCc4cc(O)c(OC)c1c4c23
982 0 VSKJIRQJKWAHLR-UHFFFAOYSA-N COC1=CC(=CC(OC)=C1OC)C(=O)CC1=CC(O)=C(OC)C=C1
983 0 KERGBDZDBNVEEE-UHFFFAOYSA-O COC1=C(O)C=CC(\C=C\C2=CC=C3C=CC=CC3=[N+]2C)=C1
984 0 XCRBPIBUMBLGCZ-UGSOOPFHSA-N COc1ccc2C3COc4cc(OC)c(OC)cc4C3Oc2c1
985 0 PJDAGRJPHRLUFB-UHFFFAOYSA-N OCC1OC(C(OC2CCCO2)C1O)N1C=CC(=O)NC1=O
986 0 SCHDEQZGHZBOJR-UHFFFAOYSA-N NC(=O)C1=C(N)N(C=N1)C(C1=CC=CC=C1)C1=CC=CC=C1
987 0 JLLAAVZYVVCVLV-UHFFFAOYSA-N NN1C(CC2=CC=CC=C2)=NC2=C(C3=C(CCC3)S2)C1=O
988 0 ZUVKMJVHYBUAHI-NUCVVDDOSA-N CC#CC#CC=C/1OC2(CCCCO2)C(OC(=O)C)C1OC(=O)C
989 0 XSEJMYVTSMVKPG-UHFFFAOYSA-N OC(=O)CN1C=NC2=C(NC(=O)C3=CC=CC=C3)N=CN=C12
990 0 GKYIZPVKMJCROT-UHFFFAOYSA-N O=C1CSC(NCN(C2=CC=CC=C2)C2=CC=CC=C2)=N1
991 0 RJSQMNBJPSWPTF-UHFFFAOYSA-N CCOC(=O)C1=CC=C(OC2=CC=C(C=C2)C(=O)OCC)C=C1
992 0 YQDJHAGRQULEOJ-UHFFFAOYSA-N CS(=O)(=O)NC1=CC=C(C=C1)N1CCN(CC1)C1=CC=NC=C1
993 0 PATMLLNMTPIUSY-UHFFFAOYSA-N CC(C)CCCCCC(=O)OS(=O)(=O)OC1=CC=CC=C1
994 0 RXNXLAHQOVLMIE-UHFFFAOYSA-N C[N+]1=C2C=CC=CC2=C(C(=O)OC2=CC=CC=C2)C2=CC=CC=C12
995 0 XJOCBOJIYKIWLS-UHFFFAOYSA-N COC1=CC=C(C=C1)C1OCC(=O)OC1C1=CC=C(OC)C=C1
996 0 JIQXIIYJBWAXPD-UHFFFAOYSA-N O=C(C1=CNC2=C1C=CC=N2)C1=CN=C(NC2=CC=CC=C2)C=C1
997 0 UEHBHFUOPPIXOA-UHFFFAOYSA-N CC1=CC=CC2=NC=C(C(=O)NC3=CC=C(F)C=C3)C(=O)N12
998 0 RXNXLAHQOVLMIE-UHFFFAOYSA-N C[N+]1=C2C=CC=CC2=C(C(=O)OC2=CC=CC=C2)C2=CC=CC=C12
999 0 HJTAPPMVLVVDGZ-UHFFFAOYSA-N OC(CC(O)=O)C(=O)NC(Cc1ccc(O)cc1)C(O)=O
1000 0 VSJAMWDKZCYCKN-UHFFFAOYSA-N CCCCCCCCC(=O)OOS(=O)(=O)C1=CC=CC=C1
1001 0 QMJBSTUFWDKJQC-UHFFFAOYSA-N COC1=CC=CC(=C1)C1=NC(=O)C2=C(N1)N=CN2CC1=CC=CC=C1
1002 0 KRQMXQZQIPIILU-BDAKNGLRSA-N COc1cc(OC)c2c(O)c3C(=O)C(C)C(C)Oc3c(OC)c2c1
1003 0 XDZACCDTGUFBKZ-UHFFFAOYSA-N COC(=O)C1=CC=C(OCCOC2=CC=CC(=C2)C(C)=O)C=C1
1004 0 KVIGLOOTYXRDMO-UHFFFAOYSA-N COC(=O)C1=CC=C(OCCOC2=CC=C(C=C2)C(C)=O)C=C1
1005 0 HESYPUBGQJIVBK-UHFFFAOYSA-N COC(=O)C1=CC(OCCOC2=CC=CC(=C2)C(C)=O)=CC=C1
1006 0 GFRMYEBQAQGMIF-UHFFFAOYSA-N COC(=O)C1=CC(OCCOC2=CC=C(C=C2)C(C)=O)=CC=C1
1007 0 BJKLRKFULSVNGY-CQSZACIVSA-N COC(Cc1cc2C=CC(=O)Oc2cc1OC)C(C)(C)O
1008 0 YGXXWCLUCUEPDE-UHFFFAOYSA-N COc1cc(O)c(C)c(c1)c2oc3cc(OC)c(C)c(O)c3c2
1009 0 FXZWKAIVWWQEHN-UHFFFAOYSA-N CSC1=C(C(N)=O)C2=C(N)N=CN=C2N1COCCO
1010 0 BYKGARIWNYRANY-UHFFFAOYSA-N CC(C)C(=O)OC(C)OC(=O)OC1=CC=C(C=C1)[N+]([O-])=O
1011 0 ATCUEUQVJVXGLH-UHFFFAOYSA-N O=CCCSC(C1=CC=CC=C1)(C1=CC=CC=C1)C1=CC=CC=C1
1012 0 JOJXTAUVOLYDSE-UHFFFAOYSA-N CC1=CC2=C(SCC(=O)NN)C3=CC=CC=C3N=C2C=C1
1013 0 MFJIXNFBJKJYOE-UHFFFAOYSA-N CC1=CC=CC2=C(SCC(=O)NN)C3=CC=CC=C3N=C12
1014 0 UUPASTGTIQCCCM-UHFFFAOYSA-N NC(=O)C1=CC=C(CCCN2CC2C2=CC(Cl)=CC=C2)C=C1
1015 0 FEEMXNKAUQWODG-UHFFFAOYSA-N NC(=O)C1=CC=C(CCCNCC(O)C2=CC(Cl)=CC=C2)C=C1
1016 0 SHSBVGRQABHGOE-UHFFFAOYSA-N CC(C)(C)C12COC(OC1)(OC2)C1=CC=C(OC(F)(F)F)C=C1
1017 0 PXVHLOPEHYFSNA-UHFFFAOYSA-N COC1=CC=C(C=C1)C(=O)C1=CC(OC(C)(C)C(O)=O)=CC=C1
1018 0 JRIBVUVKTZXZAK-UHFFFAOYSA-N CC1=C(OC2=C(C=CC=N2)C(O)=O)C=CC(=C1)C1=NNN=N1
1019 0 KNPCPDRRJCEGQP-ATRFMESASA-N COC(=O)C(=C)C1=CC=C(C)/C(O)CCC2(C)OC2C1=O
1020 0 JCLPWCQDMJEFSA-UHFFFAOYSA-N NC1=CC2=C(C=C1)C=C(NC(=O)NCC1=CC=NC=C1)C=C2
1021 0 CLPXVTMSMJUBPC-UHFFFAOYSA-N COC1=CC(OC)=CC(CC2=C(C(O)=O)C(OC)=CC(OC)=C2)=C1
1022 0 VWILTSHILZCPQH-UHFFFAOYSA-N COC1=CC=C(C=C1)C1=C(SC(C)=N1)C1=CC(N)=NC=C1
1023 0 ASMGQJSIVZFHNJ-UHFFFAOYSA-N CC1=CC=CC=C1NC1=NC2=CC=CC=C2C(=C1)C(=O)NN
1024 0 YCYPMUPLPVCBED-UHFFFAOYSA-N CC1(NC(=S)N(NC2=CC=CC=C2)C1=O)C1=CC=CC=C1
1025 0 GTNVWTMGZZEGLQ-UHFFFAOYSA-N CCCOC1=CC=C(C=C1)C(=O)OC1=CC=C(C=C1)C(=O)OC
1026 0 NNUWVJGEHJWZHV-UHFFFAOYSA-N CCCCNC1=C2C=C(OC)C=CC2=NC2=C1C=CC(Cl)=C2
1027 0 WJXQTTZBKJQWNY-UHFFFAOYSA-N CCCCC[As](=O)(CCCCC)OCCC
1028 0 UXPCZLYFPSRZJL-UHFFFAOYSA-N CCOC(CSC1=CC(C=O)=CC(OC)=C1OC)OCC
1029 0 CSCIUISOGPQRSX-UHFFFAOYSA-N CCCCCCCCOC(=O)C1=CC=CC=C1S(O)(=O)=O
1030 0 HKOKMIBQLKLLST-UHFFFAOYSA-O OC1=CC=CC2=CC=C[N+](CC(=O)C3=CC=C4C=CC=CC4=C3)=C12
1031 0 MLFCKGMGGSECRL-UHFFFAOYSA-N COC1=C(C)C=CC=C1C(=O)C[N+]1=CC=C2C=CC=CC2=C1
1032 0 LYYHHCGQVOZRLI-UHFFFAOYSA-N COC1=CC=C(C)C=C1C(=O)C[N+]1=CC=C2C=CC=CC2=C1
1033 0 GPPGMEKCYCLXDB-UHFFFAOYSA-N COC1=CC=C(C=C1)C(=O)C[N+]1=CC2=CC=CC=C2C=C1C
1034 0 HAXFWBLKTHKLAL-UHFFFAOYSA-N CN(C)CC(=O)C1=CC=C2C=C(Cl)C3=CC=CC=C3C2=C1
1035 0 KGIINMJOTXUOPL-UHFFFAOYSA-N [O-]C1N=NC(=O)C2=C1N(CC1=CC=CC=C1)C=[N+]2CC1=CC=CC=C1
1036 0 YEGSHKJYXBTUHM-UHFFFAOYSA-N COC1=CC(C)=CC=C1C(=O)C[N+]1=CC=C2C=CC=CC2=C1
1037 0 LYYHHCGQVOZRLI-UHFFFAOYSA-N COC1=CC=C(C)C=C1C(=O)C[N+]1=CC=C2C=CC=CC2=C1
1038 0 LDUOFKAZKGAMHJ-UHFFFAOYSA-N OC(=O)C1CCCCC1CC(=O)C1=CC=CC=C1C(F)(F)F
1039 0 ZPIWCRNJAWHXTF-UHFFFAOYSA-N OC(=O)C1CCCCC1CC(=O)C1=CC(=CC=C1)C(F)(F)F
1040 0 XQKZBVGBIMPIMD-UHFFFAOYSA-N OC(=O)C1CCCCC1CC(=O)C1=CC=C(C=C1)C(F)(F)F
1041 0 XQKZBVGBIMPIMD-UHFFFAOYSA-N OC(=O)C1CCCCC1CC(=O)C1=CC=C(C=C1)C(F)(F)F
1042 0 LOVNXPOTAFTIQM-UHFFFAOYSA-N ClC1=CC=CC(=C1)C(=O)C1=CC=C(CN2CC=CC2)C=C1
1043 0 DQRJXPQNVVNJHP-UHFFFAOYSA-N ClC1=CC=C(C=C1)C(=O)C1=CC=C(CN2CC=CC2)C=C1
1044 0 IGJAAUPLARMXFC-UHFFFAOYSA-N ClC1=CC=CC=C1C(=O)C1=CC=C(CN2CC=CC2)C=C1
1045 0 AMLYXFWSPUNDKP-UHFFFAOYSA-N ClC1=CC=CC(=C1)C(=O)C1=CC=CC(CN2CC=CC2)=C1
1046 0 NQEVFICSQYJHGD-UHFFFAOYSA-N ClC1=CC=C(C=C1)C(=O)C1=CC=CC(CN2CC=CC2)=C1
1047 0 BZPCMCGQCDZMHU-UHFFFAOYSA-N ClC1=CC=CC=C1C(=O)C1=CC=CC(CN2CC=CC2)=C1
1048 0 XCWSHQHHORQCCU-UHFFFAOYSA-N ClC1=CC=CC(=C1)C(=O)C1=CC=CC=C1CN1CC=CC1
1049 0 FLEXZJGZLMQTNG-UHFFFAOYSA-N ClC1=CC=C(C=C1)C(=O)C1=CC=CC=C1CN1CC=CC1
1050 0 VXOSCJREOHZSLH-UHFFFAOYSA-N ClC1=CC=CC=C1C(=O)C1=CC=CC=C1CN1CC=CC1
1051 0 IGKHVNOUZUGOSF-UHFFFAOYSA-N CCOC(=O)CCCCC(=O)C1=CC=CC=C1OC(C)=O
1052 0 VHFCNYBIVUCLAY-UHFFFAOYSA-N CCOC(=O)CCCCC(=O)C1=CC=C(OC(C)=O)C=C1
1053 0 JILKBZSAOHQOQD-UHFFFAOYSA-N COc1cc2ccc3c(OC)c(O)ccc3c2c(OC)c1OC
1054 0 GAAFBVUBUNMNOG-UHFFFAOYSA-N OC(=O)CC(CC(O)=O)C1=CC=C(OCC2=CC=CC=C2)C=C1
1055 0 CIISLHPHVSJHPH-UHFFFAOYSA-N CN1CCN(CC1)C(=S)N=NCC1=CC=C(O1)[N+]([O-])=O
1056 0 AALAIKKQHXSMCT-UHFFFAOYSA-N ClC(=O)N1CCN(CC1)C(C1=CC=CC=C1)C1=CC=CC=C1
1057 0 XEKOBMBXJCOCPI-UHFFFAOYSA-N CCOC(=O)CC(=O)C1=C(O)C=C(OCC2=CC=CC=C2)C=C1
1058 0 NXIOMVOFGLOKLL-DLRYPOKFSA-N CC1CCCC=CC2(O)CC(=O)c3c(CC(=O)O1)cc(O)cc3O2
1059 0 QHSOPBZHCZUAJU-UHFFFAOYSA-N CCCCCCOC1=C(C=C(C(C)=C1)S(Cl)(=O)=O)C(C)C
1060 0 GHESOWUDMAIONA-UHFFFAOYSA-N ClC1=CC=C(C=C1)C1=CN(CC2=CC=CC=C2)CCC1=O
1061 0 WSUDOHGQNAWKGQ-UHFFFAOYSA-N CCC(=O)N1NC(=NN=C1C1=CC=CC=C1)C1=CC=CC=C1
1062 0 VNEUMNOZRFLRPI-UHFFFAOYSA-N CCCCCCCCC(=O)OC1=CC=C(C=C1)S(O)(=O)=O
1063 0 LZURWSMSQJWRKN-UHFFFAOYSA-N COC(=O)C1=CN=C(OC2=CC=CC=C2C2=NNN=N2)C=C1
1064 0 IARKDGZDQPEMNO-UHFFFAOYSA-N COC(=O)C1=CN=C(OC2=CC=CC(=C2)C2=NNN=N2)C=C1
1065 0 RVYDOZDXLVSTQX-UHFFFAOYSA-N CC(C)(C)OC(=O)N1CCN(CC1)C1=C(Cl)C(=O)N=NC1
1066 0 AGRHPJJQCLUBRG-UHFFFAOYSA-N CCCN1CCN(CC1)C1=NC=C(C)C=C1Br
1067 0 ALYLLGAXSVEOGT-UHFFFAOYSA-N CCOC(=O)C1=C(O)C(C(=O)OCC)=C2CCCCC2=C1
1068 0 SYJFNHXVVJDRKJ-UHFFFAOYSA-N CSC1=NC2=C(C=C(N)C=C2)C(=O)N1CC1=CC=CC=C1
1069 0 JHPFYBMGJDPOOI-UHFFFAOYSA-N CC[N+]1=C(SC2=C1C=C(Cl)C=C2)C=C1CC(C)(C)CC(C)=C1
1070 0 AZRNOJSAQXDRQI-UHFFFAOYSA-N CCN1C=C(C(O)=O)C(=O)C2=CN=C(N=C12)N1CCN(CC1)N=O
1071 0 GUFQVDGZEYTQFP-UHFFFAOYSA-N CC1=NN(C2CCC=CC2)C(=O)C1=NC1=CC=C(C=C1)C#N
1072 0 CQEACTKYESEDNZ-UHFFFAOYSA-N N1NC(C(N1)C1=CC=CC=C1)C1=CC(=NO1)C1=CC=CC=C1
1073 0 CMLFRCIBWUXSRS-UHFFFAOYSA-N C1C2=NC(OC3=NC(C=C3)=CC3=CC=C(N3)C=C3C=CC1=N3)C=C2
1074 0 GDNKXAVWNDFNLK-UHFFFAOYSA-N NC(=N)C1=CC=C2OC(CC3=CC4=CC(=CC=C4O3)C(N)=N)=CC2=C1
1075 0 MAGHSEQIBQZAPJ-UHFFFAOYSA-N CN(C)C1=CC=C(C=CC2=CC=NC3=C2C=C(F)C=C3)C=C1
1076 0 NXQAJEBMRXBGRF-UHFFFAOYSA-N CC1=C(NC2=NC=CN2)C=C(NC(=O)C2=CC=CC=C2)C=C1
1077 0 AIEBVACSHFUVDU-DTWKUNHWSA-N COc1cc(OC)c2C(=O)C3=C(CC(C)OC3C)C(=O)c2c1OC
1078 0 ZGOMNORPQOVYCD-UHFFFAOYSA-N CCOC1=NC(N)=NC2=C1N=C(C=C2)C1=C(OC)C=CC(F)=C1
1079 0 BKPORMWPERZITO-UHFFFAOYSA-N CC(C)OC1=C2N=CC=CC2=C(Cl)C=C1C1=CC=CC=C1
1080 0 YJDWJNGBUQHLAP-UHFFFAOYSA-N CCOC(=O)CCC(=O)CCC(=O)C1=CC=C(OC)C=C1
1081 0 PKSXVOJZIWQWSG-UHFFFAOYSA-N CCCCN1C(CO)=C(Cl)N=C1C1=C(C)C=CC=C1C
1082 0 TZMIYFHFJPTYNZ-UHFFFAOYSA-N CCOC1=NC(N)=NC2=C1N=C(C=C2)C1=CC(F)=C(OC)C=C1
1083 0 AXLPFAUFNVGBKG-UHFFFAOYSA-N CO[Si](O[Si](C)(C)C)(O[Si](C)(C)C)C1=CC=CC=C1
1084 0 UBNVWDQGNIBNJA-UHFFFAOYSA-N COC1=CC=C(NC(=O)C2=CC3=NC(C=C3C=C2)C2=NNC=C2)C=C1
1085 0 WLBBEWVXSQZGMM-UHFFFAOYSA-N COC1=CC=C(NC(=O)C2=CC=CC3=NC(C=C23)C2=NNC=C2)C=C1
1086 0 UOPFBTZOLMMUSJ-UHFFFAOYSA-N COC1=CC=C(NC(=O)C2=CC3=CC(N=C3C=C2)C2=NNC=C2)C=C1
1087 0 VXRSNQYYLCFKHY-UHFFFAOYSA-N C1CN(CCO1)C1=NC2=CC=CC=C2N=C1C1=CC=CS1
1088 0 BLZPOKQADCMURG-UHFFFAOYSA-N CCOP(=O)(OCC)OC1=NN(C=N1)C1=CC=CC=C1
1089 0 VVKJVWIPMIBMRQ-UHFFFAOYSA-N CN(C)C1=C(C=NC(=N1)C1C=CC=CC1=O)C1=CN=CC=C1
1090 0 VSBFQAYYYXDWMM-UHFFFAOYSA-N CN(C)C1=C(C=NC(=N1)C1C=CC=CC1=O)C1=CC=NC=C1
1091 0 UQXYWRGLKPJFKV-UHFFFAOYSA-N CC(Cl)=CCC1C(C)=NC2=CC=C3C=CC=CC3=C2C1=O
1092 0 VRCXJKSBSNVDFC-ZDUSSCGKSA-N COc1ccc2C=CC(=O)Oc2c1CC(O)C(C)(C)OC
1093 0 GLPRAJHPMVXKRZ-UHFFFAOYSA-N CN(C)C1=CC(Br)=C(CN2CCNCC2)C=C1
1094 0 ABYQGAFQJHHUIV-UHFFFAOYSA-N CS(=O)C=C(C1=CC=CC=C1)C1=CC=C2N=C(N)NC2=C1
1095 0 HHCCWBRQPBEBBS-UHFFFAOYSA-N COC1=CC(OC(=O)C=CC2=CC=CC=C2)=CC(OC)=C1OC
1096 0 DGNCBYUGXPRPBV-UHFFFAOYSA-N CCCCOC(=O)C1=C(C)C(O)=C(S1)C(=O)OCCCC
1097 0 MXJUQKXHOOLGTM-UHFFFAOYSA-N CC(=O)CC(=O)NC1=NN=C(C2=CC=CC=C2)C(=N1)C1=CC=CC=C1
1098 0 GUHMRCCRDRBMHO-UHFFFAOYSA-N CNC(=O)OC1=CC2=C(C=C1)N(NC1=C(F)C=NC=C1)C=C2C
1099 0 NXQMCAOPTPLPRL-UHFFFAOYSA-N O=C(OCCOCCOC(=O)c1ccccc1)c2ccccc2
1100 0 HZNOPHJJEOODFA-CQSZACIVSA-N COc1c(C)c(O)c2C(=O)CC(Oc2c1CO)c3ccccc3
1101 0 MGPFNLZNQITVMV-UHFFFAOYSA-N CCC1=NN(C(=O)C1N=NC1=CC=CC=C1)C1=CC=CC=C1
1102 0 OULLYQZZUVLXAS-UHFFFAOYSA-N ClC1=CC=C2NC(CC(C=C)C2=C1)C(=O)C1=CC=CC=C1
1103 0 ITUGXSLHJWEUOU-UHFFFAOYSA-N OC(=O)COC1=CC=CC=C1CN(CC(O)=O)CC(O)=O
1104 0 WEJZIQGZSAKVHJ-UHFFFAOYSA-N CC(Cl)=CCNC1=CC=CC=C1C(=O)NC1=CC=CC=C1C
1105 0 FPRYATYNTXXMLP-KPKJPENVSA-N CC(=C/COc1cc(O)c(C(=O)c2ccccc2)c(O)c1)CO
1106 0 AXPDKTSOSRCSLX-UHFFFAOYSA-N COC(=O)C(=CC1=CC(OC)=C(OC)C(OC)=C1)[N+]([O-])=O
1107 0 XOVDCBFXCPGTEC-UHFFFAOYSA-N COC(=O)CCCCCCOS(=O)(=O)C1=CC=C(C)C=C1
1108 0 JXAZEMBBEWBJDA-UHFFFAOYSA-N COC1=C(OC)C(OC)=C(OC)C(=C1)C(=O)OCC1=CC=CC=C1
1109 0 VWOJIZKEYOJFMP-UHFFFAOYSA-N COC1=C(OC)C=C(CCNC(=S)SCC=C)C=C1
1110 0 XKEXSNWLUPJZKT-UHFFFAOYSA-N CCN(CC)C(=O)C1=CC(=NC2=CC=CC=C12)C(C#N)C#N
1111 0 HFZHBONBBFAWTE-UHFFFAOYSA-N CP(C)(C1=CC=CC=C1)(C1=CC=CC=C1)C1=CC=CC=C1
1112 0 HXTAHNWVQXCWEX-UHFFFAOYSA-N CC1=C(N=NC2=CC=CC=C2C)C(NC2=CC=CC=C2)=NO1
1113 0 AWYMRTKEVGBNRW-UHFFFAOYSA-N COc1cc(OC)c(C(=O)c2cc(OC)cc(OC)c2)c(OC)c1
1114 0 BVTDCNPZEMVFEH-UHFFFAOYSA-N CCN1N=C(SC1=NC1=CC=CC=C1)C1C=CC=CC1=O
1115 0 DFAAPYJQCHVMEA-UHFFFAOYSA-N C(OC1=CC=C(SCC2=CC=CC=C2)C=C1)C=CC1=CC=CC=C1
1116 0 OJDUUTIGRMKXQQ-UHFFFAOYSA-N CC(=O)C1=CC=C(NC(=S)N=NCC2=CC=CC=C2)C=C1
1117 0 AQOVEYNSQFBSQX-STMBSLSDSA-N COc1ccc(C=CCOC(=O)C(=C/C)CO)cc1OC
1118 0 UEZYUDAMQBJVJP-UHFFFAOYSA-N CCC1=C2CC3OC(=O)C4(C)C3C(C)(C3OC3C4O)C2=CC(=O)O1
1119 0 PJNLALBADWFYMV-UHFFFAOYSA-N CC(O[Si](C1=CC=CC=C1)(C1=CC=CC=C1)C1=CC=CC=C1)C=O
1120 0 QRRWFNNZSFXTND-UHFFFAOYSA-N COC1=CC(=CC(O)=C1OC)C#CC1=CC(OC)=C(OC)C=C1
1121 0 GPXHWQBJGVJROB-UHFFFAOYSA-N COC1=CC=C(C=C1OC)C(O)COC1=CC=C(C=O)C(OC)=C1
1122 0 OADANGLIDTULTE-UHFFFAOYSA-N COC1=CC2=C(C(=O)C3=C(C2)C=C(OC)C=C3OC)C(OC)=C1
1123 0 FYJHDLOQZYVFKG-UHFFFAOYSA-N CCOC(=O)C(C)OC1=CC=C(OC(=O)C2=CC=CC=C2)C=C1
1124 0 RGGHBUIAJARCCB-UHFFFAOYSA-N CCCCCCCCCCC(S)C(S)P(O)(O)=O
1125 0 ZXDHCEDTUUKMFO-UHFFFAOYSA-N CCOC(=O)C(OC1=CC=CC=C1[N+]([O-])=O)C(=O)OCC
1126 0 YFBUMMLGULXCIY-UHFFFAOYSA-N COC1=CC(C=CC2=CC(OC)=C(O)C(OC)=C2)=CC(OC)=C1O
1127 0 FBXOYTGZUFPRCQ-UHFFFAOYSA-N CN(C)C1=CC(=O)C(C=C1)N=NC1=CC=C2C=CC=CC2=N1
1128 0 NAXGIZTWLNSIGZ-UHFFFAOYSA-N NC1=NC(=C2C(=O)C3=CC=CC=C3C2=C1C#N)C1=CC=CC=C1
1129 0 LZUUMNCRBAYPNR-UHFFFAOYSA-N O=C1CSC(=NCNC2=CC=CC=C2)N1C1=CC=CC=C1
1130 0 MMWHGQOVSLBDIC-UHFFFAOYSA-N COC1=C2OC(C)(C)C=CC2=C2C(=O)C(OC)=C(C)C(=O)C2=C1
1131 0 KJJPRNZJIGATQV-UHFFFAOYSA-N NC1=NC(=O)C2N=C(CNC3=CC=C(C=C3)C(O)=O)CNC2=N1
1132 0 XOLYSMKOJVIABY-UHFFFAOYSA-N NC(CS)C(=O)NCC(=O)NC(CC1=CN=CN1)C(N)=O
1133 0 ZZRKTOLIBDDNMJ-UHFFFAOYSA-N O=C(NCCNC(=S)NC1=CC=CC=C1)NC1=CC=CC=C1
1134 0 WZXNJYSZVCDDSM-UHFFFAOYSA-N OC(=O)CC(N(CC(O)=O)CC1=CC=CC=C1O)C(O)=O
1135 0 CALXIYCWLBNBIG-UHFFFAOYSA-N CCN1C2=C(C=C(C)C=C2)C2=C1C=CC(=C2)C(Cl)=CC=O
1136 0 OCCNAPUQISPAIV-UHFFFAOYSA-N COC1=CC(COC2=C(OC)C=C(C=O)C=C2)=CC(OC)=C1OC
1137 0 GVJWVTCOKMIQRF-UHFFFAOYSA-N CC(=O)C(N=NC1=CC=CC=C1)C(=S)NC1=CC=CC=C1
1138 0 HTVPTLVEDCCJOB-AYBUMKCRSA-N CC1Oc2cccc(O)c2C(O)C(C)Oc3cccc(O)c3C1O
1139 0 QFJXSPLXMGPKTR-UHFFFAOYSA-N CC1=NC(=NC=C1NC(=O)C1=CC=CC=C1)C1=CC=C(C=C1)C(N)=O
1140 0 BCRWEGXHUHTDNS-UHFFFAOYSA-N COC(=O)C1=CC(OCCC=C)=C(O)C(OCCC=C)=C1
1141 0 QRQQKVDXHWGANP-UHFFFAOYSA-N CC1=C2C=C(C3=CC=CC=C3)C(=CC2=C(C)S1)C1=CC=CC=C1
1142 0 OBMHWEJHXZEWES-UHFFFAOYSA-N COC(=O)C(OCC1=CC=CC=C1)C(=O)OCC1=CC=CC=C1
1143 0 NCTLVGZHFVUTMM-UHFFFAOYSA-N CC1=CC(=CC=C1)N=NC1=CC=C(NC(=O)CC#N)C(C)=C1
1144 0 QAMUIJTWSZYHOX-UHFFFAOYSA-N CC=CC(=O)N1CC(C2=CC(Cl)=CC=C12)C1=CC=CC=C1
1145 0 NAZILJHSHDTNTQ-QMMMGPOBSA-N COc1cc(ccc1O)C(=O)NC(CCC(=O)O)C(=O)O
1146 0 MXFUIXYHCPMRCD-UHFFFAOYSA-N COC(C(=O)C1=CC=C(OC)C=C1)C(=O)C1=CC=C(OC)C=C1
1147 0 KVLDTILNBYXMLB-UHFFFAOYSA-N CN1C(=CN=C1C1=NC2=CC=CC=C2C(NCCO)=N1)[N+]([O-])=O
1148 0 ROIKZVRFBLVWRN-UHFFFAOYSA-N CCCNC(=O)OC1=CC=CC(=C1)C1(C)SCCS1
1149 0 WODSOGILKRJOGS-UHFFFAOYSA-N CC1=CC2=C(C=C1)C(C)=CC(=O)N2CC1=CC=C(Cl)C=C1
1150 0 MCCNMTUAEQFWFW-UHFFFAOYSA-N CC1=CC2=C(C=C1)N(CC1=CC=C(Cl)C=C1)C(=O)C=C2C
1151 0 RNVKBJHEYBVFLM-UHFFFAOYSA-N CC1=CC(=O)N(CC2=C(C)C=C(Cl)C=C2)C2=CC=CC=C12
1152 0 OEIDWPODEZDZAD-UHFFFAOYSA-N COC1=CC=CC2=C1C(=O)C(OC(C)=O)=C(CC=C(C)C)C2=O
1153 0 NPNHDZLDLVLSRT-UHFFFAOYSA-N COC1=C(OC)C=C(C(=C1)C(=O)N(CCO)CCO)[N+]([O-])=O
1154 0 AQAYYAAKXHPEBR-UHFFFAOYSA-N CCCCCC1=CC2=CC(OC)=C(OC)C(O)=C2C(=O)O1
1155 0 RVQKTCMSRMXNIH-UYERYTMHSA-N COC1OC2C/C/1=CCCC(=CC3OC(=O)C(=C)C23)CO
1156 0 QTOOYVGXYKLUNG-UHFFFAOYSA-N ClC1=CC=C2OC3=CC=CC=C3C(=C3CCNCC3)C2=C1
1157 0 RWWTWKNFLAUELB-UHFFFAOYSA-N COC(=O)C1=C(C=CC(=C1)C#C[Si](C)(C)C)C#CC1=CC=CC=C1
1158 0 VXOBEMXFTLHNPH-UHFFFAOYSA-N O=C(CC#N)NCCNC(=O)C1=CC=CC2=CC3=CC=CC=C3N=C12
1159 0 TVBTXIOYQVJHOK-UHFFFAOYSA-N CN(C)C1=CC=C(C=NN2C=NC3=CC=CC=C3C2=O)C=C1
1160 0 VRMBHHPLADKZPF-UHFFFAOYSA-N CCC(=O)C1=C(OCC(O)=O)C=C(OCC=C(C)C)C=C1
1161 0 NGWUCTORDWTYMP-UHFFFAOYSA-N CON(C)C(=O)NC1=CC=C(CCCC2=CC=C(Cl)C=C2)C=C1
1162 0 UQCOVGVXALIFDD-UHFFFAOYSA-N CCC(CCNCCC1=CNC2=CC=CC=C12)C(Cl)=O
1163 0 ZCFXYBGXLYJRGC-UHFFFAOYSA-N CC(C)(CO)Oc1ccc2cc(oc2c1)c3cc(O)cc(O)c3
1164 0 UZEGOVYIZIZKOV-UHFFFAOYSA-N [H]C12CC(C1)(CC2)C(=O)OC1=CC(OC)=C(OC)C(OC)=C1
1165 0 PJDAGRJPHRLUFB-UHFFFAOYSA-N OCC1OC(C(OC2CCCO2)C1O)N1C=CC(=O)NC1=O
1166 0 XNKLPMURRDOXTQ-UHFFFAOYSA-N NC1=NC(=CC(=N1)C1C=CC(=O)C2=NC=CC=C12)C1=CC=CC=C1
1167 0 UUCNJIMXCLZYRC-UHFFFAOYSA-N COC1=CC=C(C=C1)C1=CC(=NN1)C1CN=NC1=C1C=CC=CC1=O
1168 0 HARMECWWYDARCF-UHFFFAOYSA-N CCC1=C(NC(=O)C2=CN=CC=C2)C(=NN1)C1=CC=CC=C1
1169 0 CKNPJZRWDJACIA-UHFFFAOYSA-N CC1SC(C=CC2=CC=CC=C2)N(C1=O)C1=NC=CC=N1
1170 0 ZUVKMJVHYBUAHI-YVCHRHLWSA-N CC#CC#CC=C1/OC2(CCCCO2)C(OC(=O)C)C1OC(=O)C
1171 0 LPYCCUVYEQVDJZ-UHFFFAOYSA-N [O-][N+](=O)C1=CC2=C(C=C1)N=C(NCC1=CC=CC=C1)N=[N+]2[O-]
1172 0 HEURTYMJWQPWNN-LBPRGKRZSA-N COC1=CC(=O)OC(CCc2ccc(OC)c(OC)c2)C1
1173 0 NTZIATDHDIGMAC-UHFFFAOYSA-N CSC1=NC2=C(C=CC(N)=C2)C(=O)N1CC1=CC=CC=C1
1174 0 OLQWXUBRXGDHPV-MRXNPFEDSA-N CC(C)C(=O)Oc1cc(COC(=O)C)ccc1C2(C)CO2
1175 0 SHVFMACJSURTRP-UHFFFAOYSA-N CC1=CC2=CC=CC=C2C(=O)N1CCC1=CC=C(Cl)C=C1
1176 0 DRRQOEPQLQGLLP-NBRMKKJYSA-N CC1CC=CC(O)CC=CC(=O)Cc2cc(O)cc(O)c2C(=O)O1
1177 0 ICIZWJYLZAIFRJ-UHFFFAOYSA-N CCC=C(N1C=CN=C1)C(=O)C(C)(C)COC1=CC=C(Cl)C=C1
1178 0 ZYKDAKMITACLQS-UHFFFAOYSA-N C(OC1=CC=CC2=C1N=CC=C2)C1=NN=C(NCC2=CC=CC=C2)O1
1179 0 ZLFAYSSBQQUMFW-UHFFFAOYSA-N CCOC(=O)C(C(C(=O)OCC)C1=CC=CC=C1)C(C)=O
1180 0 WHLYYHRXEBOXGS-UHFFFAOYSA-N COCCOC1=C(OCCOC)C=C(C(=C1)C(N)=O)[N+]([O-])=O
1181 0 HUAYVYWMHLZNSM-UHFFFAOYSA-N COC1=CC=C2C(CC(N=N)C3=CC=CC=N3)=CC=NC2=C1
1182 0 XIEHARDFMWBINW-UHFFFAOYSA-N OCC1OC(SCCCC2=CC=CC=C2)C(O)C(O)C1O
1183 0 SZBKRKVDBPBJHL-UHFFFAOYSA-N OCC1OC(OC2=CC=C(C=C2)C2=CC=CC=C2)C(O)C(O)C1O
1184 0 OLNJPARVTOVTDP-LLVKDONJSA-N CC(C)CCC1=C(C(=O)CC(O)C1)C2=CC(=CC(=O)O2)O
1185 0 YDOWYIUSJROZFH-UHFFFAOYSA-N CCC(=O)OC1=C(OC)C(OC)=C(OC(=O)CC)C2=CC=CC=C12
1186 0 UOQRGIGRZUHPQY-UHFFFAOYSA-N CC1=CC=CC=C1NC(=O)CSC1=NC2=CC=CC=C2N1
1187 0 QJTBTVKWLSOQTQ-UHFFFAOYSA-N CC1=CC=C(NC(=O)CSC2=NC3=CC=CC=C3N2)C=C1
1188 0 OKAXESGQNYIPGL-UHFFFAOYSA-N CCCC(CCCCC(O)=O)C1=CC=C(C=C1)S(O)(=O)=O
1189 0 ZXGROFOELRCPHY-UHFFFAOYSA-N CC(CCCCCCC(O)=O)C1=CC=C(C=C1)S(O)(=O)=O
1190 0 LTALJGSZILUUQA-UHFFFAOYSA-N CCCCCCCCC(=O)OC1=C(C=CC=C1)S(O)(=O)=O
1191 0 LTALJGSZILUUQA-UHFFFAOYSA-N CCCCCCCCC(=O)OC1=C(C=CC=C1)S(O)(=O)=O
1192 0 YIMYUGFRPUNGOM-UHFFFAOYSA-N CC(CC(=O)OC1=CC=C(C=C1)S(O)(=O)=O)CC(C)(C)C
1193 0 YIMYUGFRPUNGOM-UHFFFAOYSA-N CC(CC(=O)OC1=CC=C(C=C1)S(O)(=O)=O)CC(C)(C)C
1194 0 NXGFTQJZUVHYJZ-UHFFFAOYSA-N COCC12C3CC(=O)OC1C(OC)=CC(=O)C2CC=C3C
1195 0 DWJHERASKBDBHR-UHFFFAOYSA-N COC1=CC(OC)=C(C(=O)C2=C(OC)C(OC)=CC=C2)C(OC)=C1
1196 0 CHFWFMPGEYPRST-UHFFFAOYSA-N CC(C)C(=O)OC1=C(C=CC(C)=C1)C1OC1COC(C)=O
1197 0 NWPKNWPQZXTKRT-UHFFFAOYSA-N COCCOCCOCCOCCOCCOP(O)(O)=O
1198 0 MUKSDTOOLRNSIO-UHFFFAOYSA-N NC1CCN(C1)C1=C(F)C=C2C(=O)C(=CN(C3CC3)C2=N1)C(O)=O
1199 0 NQFFNGGBQHDURG-UHFFFAOYSA-N CN1CCN(CC1=O)C(C1=CC=CC=C1)C1=CC=C(Cl)C=C1
1200 0 WWQLNQOOQMBHHQ-UHFFFAOYSA-N CC(=O)N1C2=C(C=C(F)C=C2)C2(NC3=CC=CC=C3N2)C1=O
1201 0 UBKPKLAEPPOXKH-UHFFFAOYSA-N CC(=O)N1C2=CC=CC=C2C2(NC3=C(N2)C=C(F)C=C3)C1=O
1202 0 YHKYOCPCNKEVQR-UHFFFAOYSA-N COC(=O)CCCCCCC1OC(=O)OC1C(O)C#CC#CC#C
1203 0 SKEQREZONVCYKI-UHFFFAOYSA-N COC1=CC=C(C=C1)C1CC(C)(O)OC2=CC3=C(OCO3)C=C12
1204 0 LNMMITRHKFYKNY-UHFFFAOYSA-N COC1=CC=C(C=C1)C1C(C)C(O)OC2=CC3=C(OCO3)C=C12
1205 0 OBEWQTCNLDQARO-UHFFFAOYSA-N COC1=CC=CC(=C1)C1CC(C)(O)OC2=CC3=C(OCO3)C=C12
1206 0 GMTOICFVSYRGDZ-VRWPGVAASA-N COC(=O)C(=C)C(CCC(=O)C)C=C/1C(=O)C=CC1(C)O
1207 0 BPGIAHORGZKODS-UHFFFAOYSA-N CSC1=C(C(O)=N)C2=C(N)N=CN=C2N1CC(O)CO
1208 0 UQSKJIVYECRURA-UHFFFAOYSA-N CC(NC(=N)CSS(O)(=O)=O)C12CC3CC(CC(C3)C1)C2
1209 0 AUJKWLGOXRSXRX-UHFFFAOYSA-N CC1C(N)CN1C1=C(F)C=C2C(=O)C(=CN(C3CC3)C2=N1)C(O)=O
1210 0 BIONXFPWJWIGBO-UHFFFAOYSA-N COC(=O)C12CC1(C=O)C(C=O)=CC1(O)CC(C)(C)CC21
1211 0 ZRLWPQMAJQKTFX-UHFFFAOYSA-N COC1=CC(OC)=C(OC)C=C1C1COC2=C(C1)C=CC(O)=C2O
1212 0 YZVMMWAGDJXLKK-UHFFFAOYSA-N CCOC(=O)C(C)CC(=O)C1=CC=C(C=C1)C1=C(F)C=C(F)C=C1
1213 0 GQMHTLIBJICFID-UHFFFAOYSA-N CC1=CC=CC=C1OCC(O)COC(=O)COC1=CC=CC=C1O
1214 0 LXTMXFSTGUINPR-NSHDSACASA-N COc1ccc2CC(COc2c1)c3cc(O)c(OC)c(O)c3OC
1215 0 DAQRZDDIMCDMPZ-UHFFFAOYSA-N C(SCC1=CC=CC2=CC=CC=C12)C1=CC=CC2=CC=CC=C12
1216 0 WTAFGFANKRIOLT-UHFFFAOYSA-N CC(=O)OCC1=CC=C(OC2=CC=C(COC(C)=O)C=C2)C=C1
1217 0 NHCLZKKZQJJXER-UHFFFAOYSA-N O=C1N(CC2=CC=CC=C2)C2=C(N=CN2)C(=O)N1CC1=CC=CC=C1
1218 0 QLSAUJKMWJZQKT-UHFFFAOYSA-N NC(=N)NCC1=NC(=C(O1)C1=CC=CC=C1)C1=CC=CC=C1
1219 0 WXEQFJUHQIGKNG-QMUQDVGDSA-N COC1=C(CC(O)(CO)C/C/1=N/C(CO)C(=O)O)NCC(=O)O
1220 0 ANQOYNYNTQZJPI-UHFFFAOYSA-N CC12C3C(OC1=O)C=C1C(OC(=O)CC1C3(C)C1OC1C2O)C=C
1221 0 HCCOXCDCIWQBMD-UHFFFAOYSA-N CSC1=NC(=N)NC2=C1N=CN2C1CC(O)C(CO)O1
1222 0 WSKDAHGQWHFGFH-UHFFFAOYSA-N OS(=O)(=O)SCC(=N)NCCC12CC3CC(CC(C3)C1)C2
1223 0 BSHNLEXPJPHWIR-UHFFFAOYSA-N COC1=CC=C(C=C1)C1OC1C(=O)C1=C(OC)C=C(OC)C=C1
1224 0 HRSPFQGVTMSNPN-UHFFFAOYSA-N CSC1=NC=NC2=C1N=CN2C1OC(CO)C(O)C1N
1225 0 LNQMXHUZJLTXLH-UHFFFAOYSA-N COC1=CC=C(C=C1)C(=O)C1=C(C)[N+](C)=CC2=CC=CC=C12
1226 0 CNSIMCYISUDFFY-UHFFFAOYSA-N CN1CCCC1C1=C(NS(=O)(=O)C2=CC=C(N)C=C2)N=CC=C1
1227 0 SIQCAIIBAJDPFO-UHFFFAOYSA-N FC12C3C4C5C4C1N1N(C5C23)C(=O)N(C1=O)C1=CC=CC=C1
1228 0 RLRGJYDBKKYUHT-UHFFFAOYSA-N S=[P+](NC1CCCCC1)C1=CC=C(C=C1)C1=CC=CC=C1
1229 0 HPVVJSHFYNFBMY-UHFFFAOYSA-N OC1=CC=C(CN=NC2=NC3=CC=CC=C3C=C2)C2=CC=CN=C12
1230 0 NTRXTPNJTGBBLU-UHFFFAOYSA-N CC1=NN=C(NC2=CC=C(CC(O)=N)C=C2)C2=CC=CC=C12
1231 0 XSCGKIDMJUFUJZ-UHFFFAOYSA-N COC1=CC=C(C=C1)C1=NN=C(S)N1C1=CC=C(C)C=C1
1232 0 SZCUGOVPHAWYHH-UHFFFAOYSA-N CC(=O)C1C=CC(C)(C2C=C(C)C(=O)C(C)(O)C12)C(O)=O
1233 0 PLRNIDHEWWILCN-HKBFDHSMSA-N CC1COC2(OC3=C(CC2C)C(=CC(=O)C(=C3)O)C)C1O
1234 0 QRDWZTJEQKJUCO-UHFFFAOYSA-N OC1CC=C2CNCC(N3C(Cl)=CCC1=C23)C1=CC=CC=C1
1235 0 GHDBDHSKQBHBAY-UHFFFAOYSA-N OS(=O)(=O)CCOC(=O)CCCCCCCCC=C
1236 0 BWBNQGMPRXNAEL-UHFFFAOYSA-N CC(=O)OCC1=C2C=C(F)C3=CC=CC=C3C2=C(C)C2=CC=CC=C12
1237 0 VZUZQWIUCSXDFA-UHFFFAOYSA-N CCO\C(O)=N\C1=C(Cl)C=C(C=C1F)C(O)CNC(C)(C)C
1238 0 JIOFFDNDXDHRBJ-UHFFFAOYSA-N CCCOC1CC2=C(O)C=C(O)C=C2OC1C1=CC(O)=C(O)C=C1
1239 0 QCTFIPXPNUSWCO-UHFFFAOYSA-N CN1N(C(=O)C(N=C(S)N2CCOCC2)=C1C)C1=CC=CC=C1
1240 0 SWRWZONNBCQNTN-UHFFFAOYSA-N CCOCCOCCOC(C)OC1=CC2=C(OCS2)C=C1
1241 0 NRLCYKCBFVOHPH-UHFFFAOYSA-N CSC1=NC(=N)NC2=C1N=CN2C1OC(CO)CC1O
1242 0 KUMRDPIXRZXXRO-UHFFFAOYSA-N CC(C)=CCC(OC(C)=O)C1=COC(=C1)C1=CC(=O)C=CC1=O
1243 0 PLIKQTULTPXPFJ-UHFFFAOYSA-N CN(C)CC1COC2=CC=CC=C2C(=N1)C1=CC=CC=C1Cl
1244 0 FACOYPAOKYWASH-UHFFFAOYSA-N CN(C)CC1COC2=CC=CC=C2C(=N1)C1=CC(Cl)=CC=C1
1245 0 JENMFGZCRYXAHV-UHFFFAOYSA-N CN(C)CC1COC2=CC=CC=C2C(=N1)C1=CC=C(Cl)C=C1
1246 0 PBCNONRKMYNEPD-UHFFFAOYSA-N CNC1CCN(C1)C1=C(F)C=C2C(=O)C(=CN(C=C)C2=N1)C(O)=O
1247 0 ZERAIUAUGDKYMS-UHFFFAOYSA-N ONC(=O)CC1=CC(=NC(=N1)C1=CC(F)=CC=C1)N1CCOCC1
1248 0 QHUHDNIUDOEKGY-UHFFFAOYSA-N CC(=NN=C(S)N1CCCCCC1)C1=CC=CC=N1=O
1249 0 JGFRIWORXOTYSQ-UHFFFAOYSA-N CC1CCN(CC1)C(S)=NN=C(C)C1=CC=CC=N1=O
1250 0 NHGYGIUMKNNYEW-UHFFFAOYSA-N CCC(COC(=O)C1=CC=CC=C1C(O)=O)CC(=O)CC
1251 0 KMODWYGCVMNDCL-UHFFFAOYSA-N CCCCC(COC(=O)C1=CC=CC=C1C(O)=O)C(C)=O
1252 0 UDLWCNHPUOUNNV-UHFFFAOYSA-N CC(=O)OC1CC23OC2C(=O)C2(OC2C3OC1(C)C)C#CC(C)=C
1253 0 XPULRKNZIDAAQY-UHFFFAOYSA-N OCC1CC(C(O)C1O)N1C=NC2=C1NC(=N)N=C2S
1254 0 MJNIRKGFUIUCQO-UHFFFAOYSA-N O=C(NC1=CC2=C(C=C1)N=CC=C2)NC1=CC2=C(C=C1)N=CC=C2
1255 0 KRSMLJTZAOCJJH-UHFFFAOYSA-N C1C[N+](CCO1)=C1C=C(OC2=CC=CC=C12)C1=CC=CC=C1
1256 0 GLOVHDDZIBVWIO-UHFFFAOYSA-N COCC(=O)OC1CC(OC1CO)N1C=C(C)C(=O)NC1=O
1257 0 GHXXTYDZJAUMQB-UHFFFAOYSA-N Nc1nc(N)c(s1)-c1ccc(OCc2ccccc2)cc1
1258 0 NKTVAVQBKOQZQC-UHFFFAOYSA-N CCNC(=O)NC(=O)CSC1=NC=CN1C1=C(C)C=CC=C1C
1259 0 QFFKGSAEBCTVPI-UHFFFAOYSA-N CCNC(=O)NC(=O)CSC1=NC=CN1C1=C(C)C=C(C)C=C1
