# Supplementary material for: Ion mobility collision cross-section atlas for known and unknown metabolite annotation in untargeted metabolomics
Source: Nat Commun. 2020 Aug 28;11:4334. doi: 10.1038/s41467-020-18171-8 (PMC7455731; doi:10.1038/s41467-020-18171-8)
Supplement: Supplementary file 8 — Supplementary Data 5 [file 41467_2020_18171_MOESM8_ESM.zip › 01_positive_mode/L0746/cfmid_pred_spec.msp]

Name: +ve in-silico MS/MS by CFM-ID for KOSRFJWDECSPRO-WDSKDSINSA-N
ID: KOSRFJWDECSPRO-WDSKDSINSA-N
Comment: Energy0
Num peaks: 13
84.04439023 3.286408167
102.0549549 8.09135309
112.0393049 1.71249128
130.0498695 5.71182101
148.0604342 2.024603456
213.0869833 7.621975058
215.1026334 1.935215022
231.097548 8.275526088
241.0818979 9.618711997
242.0659135 2.223373838
259.0924626 16.2327408
260.0764782 2.023822669
277.1030273 12.40230284

Name: +ve in-silico MS/MS by CFM-ID for KOSRFJWDECSPRO-WDSKDSINSA-N
ID: KOSRFJWDECSPRO-WDSKDSINSA-N
Comment: Energy1
Num peaks: 21
42.03382555 1.17383073
56.04947561 3.316561099
58.06512568 1.099820569
84.04439023 4.005405752
85.02840582 9.38919621
86.0600403 1.461033507
100.0393049 2.988971893
102.0549549 16.46957684
112.0393049 1.204759831
113.0233204 1.358903752
130.0498695 5.636792736
148.0604342 2.74730558
171.0764186 1.652081298
185.0920687 4.197796729
213.0869833 6.264195344
214.0709989 2.789459029
215.1026334 2.173775169
231.097548 6.704384972
241.0818979 1.831580874
259.0924626 3.201540899
277.1030273 1.373171623

Name: +ve in-silico MS/MS by CFM-ID for KOSRFJWDECSPRO-WDSKDSINSA-N
ID: KOSRFJWDECSPRO-WDSKDSINSA-N
Comment: Energy2
Num peaks: 23
27.02292652 1.125048255
40.01817548 3.232921387
42.03382555 3.558506165
54.03382555 1.110085558
56.04947561 18.63632439
58.06512568 5.446180809
59.01275576 3.149505309
61.02840582 0.9838943952
68.99710569 1.540715428
71.01275576 1.130693794
73.02840582 3.745403302
75.04405588 1.018596176
84.04439023 4.369074917
85.02840582 5.899488943
86.0600403 1.076583073
96.00800472 1.025715122
100.0393049 3.911268405
102.0549549 11.21525991
128.0342195 1.360920275
130.0498695 1.268023769
171.0764186 2.159937013
185.0920687 1.961762207
214.0709989 1.312645461

Name: +ve in-silico MS/MS by CFM-ID for VDTYHTVHFIIEIL-LURJTMIESA-N
ID: VDTYHTVHFIIEIL-LURJTMIESA-N
Comment: Energy0
Num peaks: 6
109.0284058 2.26964151
137.0233204 15.11138401
196.0604342 5.872660492
206.0447842 2.207884693
224.0553488 25.86404075
242.0659135 32.32054575

Name: +ve in-silico MS/MS by CFM-ID for VDTYHTVHFIIEIL-LURJTMIESA-N
ID: VDTYHTVHFIIEIL-LURJTMIESA-N
Comment: Energy1
Num peaks: 15
43.01784114 2.432576599
60.04439023 4.287964128
71.01275576 2.532800458
88.03930485 1.971648886
89.02332044 1.550445981
109.0284058 4.886260472
137.0233204 26.28533266
154.0498695 1.621896985
168.0655196 1.834154944
178.0498695 5.514906608
180.0655196 1.821932797
196.0604342 13.13116296
206.0447842 1.466765379
224.0553488 8.209001432
242.0659135 3.552523673

Name: +ve in-silico MS/MS by CFM-ID for VDTYHTVHFIIEIL-LURJTMIESA-N
ID: VDTYHTVHFIIEIL-LURJTMIESA-N
Comment: Energy2
Num peaks: 27
29.00219107 0.9300558666
39.02292652 2.25673502
43.01784114 1.818850699
49.00727645 1.95628636
51.02292652 3.299932833
53.03857658 2.352489896
58.02874017 1.412749737
65.00219107 1.797238901
67.01784114 5.666179446
71.01275576 1.035363078
77.00219107 5.919244023
79.01784114 6.269166365
81.0334912 5.67682343
86.02365479 1.235509589
88.03930485 2.257824279
89.02332044 1.120024933
95.01275576 1.147551135
104.9971057 1.024627151
107.0127558 2.785409414
109.0284058 8.428288403
114.0185694 0.9821086768
121.0284058 1.678602191
135.0076704 1.529983873
137.0233204 12.01349202
178.0498695 3.837532948
196.0604342 1.054677256
206.0447842 1.020150712

Name: +ve in-silico MS/MS by CFM-ID for AHPWEWASPTZMEK-PEBGCTIMSA-N
ID: AHPWEWASPTZMEK-PEBGCTIMSA-N
Comment: Energy0
Num peaks: 6
109.0396392 13.5161363
111.0552893 3.885940566
127.0502039 29.04185334
223.0713333 4.168980087
241.0818979 15.37328365
259.0924626 16.69932087

Name: +ve in-silico MS/MS by CFM-ID for AHPWEWASPTZMEK-PEBGCTIMSA-N
ID: AHPWEWASPTZMEK-PEBGCTIMSA-N
Comment: Energy1
Num peaks: 6
79.02907452 3.964024561
81.04472458 3.576374847
100.0393049 4.466198842
109.0396392 26.82993766
111.0552893 2.706151468
127.0502039 39.17619918

Name: +ve in-silico MS/MS by CFM-ID for AHPWEWASPTZMEK-PEBGCTIMSA-N
ID: AHPWEWASPTZMEK-PEBGCTIMSA-N
Comment: Energy2
Num peaks: 18
41.00219107 1.383601074
43.01784114 1.993106055
45.0334912 1.232805309
59.01275576 3.389882929
73.02840582 0.9200815252
79.02907452 16.15743325
81.04472458 6.732617328
83.01275576 0.9347684888
83.06037464 1.80804273
86.02365479 1.379776835
96.00800472 1.343055398
98.02365479 1.851311184
100.0393049 1.263033937
109.0396392 8.903038758
110.0236548 2.461959662
125.0345538 1.41267427
127.0502039 26.12549502
153.0294684 0.8941293559

Name: +ve in-silico MS/MS by CFM-ID for OWQDWQKWSLFFFR-WDSKDSINSA-N
ID: OWQDWQKWSLFFFR-WDSKDSINSA-N
Comment: Energy0
Num peaks: 15
84.04439023 1.126359047
100.0393049 1.317906854
102.0549549 2.387149884
130.0498695 4.891466585
148.0604342 4.108589172
185.0920687 4.205269875
213.0869833 9.375331268
214.0709989 1.918077968
215.1026334 3.42649303
231.097548 16.08682823
241.0818979 4.279991446
242.0659135 3.455609876
259.0924626 10.21478717
260.0764782 3.259457517
277.1030273 10.66727095

Name: +ve in-silico MS/MS by CFM-ID for OWQDWQKWSLFFFR-WDSKDSINSA-N
ID: OWQDWQKWSLFFFR-WDSKDSINSA-N
Comment: Energy1
Num peaks: 22
56.04947561 2.579250223
73.02840582 1.041151339
84.04439023 3.514428622
85.02840582 1.042692845
100.0393049 3.318040117
102.0549549 6.578954846
113.0233204 0.8950763781
130.0498695 4.341597697
131.0338851 1.376279287
148.0604342 5.718457022
171.0764186 1.744454279
183.0764186 1.398994128
185.0920687 12.17564236
187.1077188 2.265729461
213.0869833 7.410275294
214.0709989 4.472133285
215.1026334 3.888203063
231.097548 11.68020208
241.0818979 0.8828025685
242.0659135 0.9467663132
259.0924626 1.979496715
277.1030273 1.089306201

Name: +ve in-silico MS/MS by CFM-ID for OWQDWQKWSLFFFR-WDSKDSINSA-N
ID: OWQDWQKWSLFFFR-WDSKDSINSA-N
Comment: Energy2
Num peaks: 30
27.02292652 1.094009664
28.01817548 0.88469972
41.00219107 1.115181485
42.03382555 1.56476635
43.01784114 0.7645998989
55.01784114 0.789663097
56.04947561 15.15984635
58.06512568 2.553898024
59.01275576 1.384353007
68.99710569 1.277885693
71.01275576 0.957898484
74.02365479 1.070224661
84.04439023 5.120713686
85.02840582 3.062124135
87.04405588 0.7352309
88.03930485 1.481127792
99.05528926 1.136372572
100.0393049 6.13304732
102.0549549 7.269913623
104.070605 0.78146509
128.0342195 1.553228423
130.0498695 1.811212414
131.0338851 1.328802359
142.0498695 1.405949702
148.0604342 1.793746414
156.0655196 3.820975584
171.0764186 1.834242087
185.0920687 10.65534292
213.0869833 0.8077785339
215.1026334 1.134553455

Name: +ve in-silico MS/MS by CFM-ID for CXQXSVUQTKDNFP-UHFFFAOYSA-N
ID: CXQXSVUQTKDNFP-UHFFFAOYSA-N
Comment: Energy0
Num peaks: 6
73.04680324 2.490025027
91.05736792 2.771833488
147.0655946 2.231915413
163.0605092 2.054479276
165.0761593 7.699010573
237.1156861 79.77446299

Name: +ve in-silico MS/MS by CFM-ID for CXQXSVUQTKDNFP-UHFFFAOYSA-N
ID: CXQXSVUQTKDNFP-UHFFFAOYSA-N
Comment: Energy1
Num peaks: 6
73.04680324 11.53008643
89.04171786 6.228236402
91.05736792 10.47467256
147.0655946 23.64355368
165.0761593 7.049843011
237.1156861 21.82923677

Name: +ve in-silico MS/MS by CFM-ID for CXQXSVUQTKDNFP-UHFFFAOYSA-N
ID: CXQXSVUQTKDNFP-UHFFFAOYSA-N
Comment: Energy2
Num peaks: 8
15.02292652 7.657303439
73.04680324 14.43284712
89.04171786 10.88622551
91.02098241 6.727641953
91.05736792 16.14349611
163.0605092 6.278444689
165.0761593 9.238059581
237.1156861 9.593432016

Name: +ve in-silico MS/MS by CFM-ID for NQZCQIDFBYCBAU-JHGYFVHDSA-N
ID: NQZCQIDFBYCBAU-JHGYFVHDSA-N
Comment: Energy0
Num peaks: 18
41.03857658 0.9009593321
53.00219107 0.7612294867
67.05422664 0.8154677464
73.02840582 2.055276765
79.05422664 1.136053167
107.0491413 1.221823631
151.0389705 0.8494067179
183.0440559 0.8838148435
185.0597059 1.714573137
187.075356 0.8225904395
199.075356 1.09975984
209.0597059 4.563451567
211.075356 1.449800476
227.0702706 25.28809645
229.0859207 2.9416933
231.1015708 1.527600103
241.0859207 5.903579743
259.0964854 26.81356027

Name: +ve in-silico MS/MS by CFM-ID for NQZCQIDFBYCBAU-JHGYFVHDSA-N
ID: NQZCQIDFBYCBAU-JHGYFVHDSA-N
Comment: Energy1
Num peaks: 31
39.02292652 2.001707266
41.03857658 1.389180619
43.05422664 0.7763602585
51.02292652 0.9573157698
53.03857658 0.9410643484
55.05422664 1.008609088
63.02292652 1.267271384
65.03857658 1.182432554
67.05422664 2.052839218
73.02840582 2.387357769
75.02292652 1.652231436
77.03857658 1.864425283
79.05422664 9.146657663
81.06987671 2.294684875
91.01784114 1.160578082
107.0127558 1.413877038
107.0491413 1.055786392
119.0127558 1.184130554
121.0284058 1.225273837
151.0389705 3.059786236
167.0491413 1.66622349
173.0597059 1.45042956
179.0338851 0.8439883834
183.0440559 5.718287263
185.0597059 11.57026881
187.075356 3.793639448
199.075356 2.140107629
209.0597059 1.174552555
227.0702706 2.797895522
241.0859207 1.692897131
259.0964854 2.996672128

Name: +ve in-silico MS/MS by CFM-ID for NQZCQIDFBYCBAU-JHGYFVHDSA-N
ID: NQZCQIDFBYCBAU-JHGYFVHDSA-N
Comment: Energy2
Num peaks: 31
25.00727645 1.780424106
39.02292652 3.967993406
41.00219107 1.357436697
41.03857658 2.77703483
43.05422664 1.122117571
49.00727645 2.341071594
51.02292652 3.22250727
53.00219107 1.555443323
53.03857658 1.907720815
55.01784114 1.516351514
55.05422664 2.003335471
59.01275576 1.044859109
63.02292652 4.319710279
65.00219107 0.8619353865
65.03857658 2.199978075
67.05422664 1.623655198
73.02840582 1.246313719
75.02292652 2.774044225
77.03857658 1.288898809
79.01784114 2.177632193
79.05422664 3.216358661
83.01275576 0.8384894814
91.01784114 8.185163592
93.0334912 2.009949186
103.0178411 1.659977987
107.0491413 0.8535748733
119.0127558 2.306071098
121.0284058 1.670389323
143.0127558 1.684188805
151.0389705 1.699182976
185.0233204 0.9866796237

Name: +ve in-silico MS/MS by CFM-ID for XYPWCJWXFYYGPA-UHFFFAOYSA-N
ID: XYPWCJWXFYYGPA-UHFFFAOYSA-N
Comment: Energy0
Num peaks: 6
67.05422664 1.567965252
85.06479133 2.370907362
191.0338851 2.891953947
203.0338851 7.197610699
217.0495352 1.514713568
259.0964854 72.82331506

Name: +ve in-silico MS/MS by CFM-ID for XYPWCJWXFYYGPA-UHFFFAOYSA-N
ID: XYPWCJWXFYYGPA-UHFFFAOYSA-N
Comment: Energy1
Num peaks: 16
65.03857658 3.282307304
67.05422664 3.780930908
69.06987671 1.40404177
83.04914126 1.621522711
85.06479133 2.97049043
175.0389705 3.383695191
189.0546206 2.028954972
191.0338851 5.082326457
203.0338851 8.637240777
215.0338851 1.567365072
215.1066561 1.449163099
217.0495352 7.556376109
227.0702706 1.447467858
229.0859207 1.750741913
231.1015708 9.099546812
259.0964854 26.14274453

Name: +ve in-silico MS/MS by CFM-ID for XYPWCJWXFYYGPA-UHFFFAOYSA-N
ID: XYPWCJWXFYYGPA-UHFFFAOYSA-N
Comment: Energy2
Num peaks: 30
39.02292652 2.29862983
41.03857658 1.582676646
49.00727645 1.981344426
51.02292652 1.619170727
53.03857658 1.411056966
55.05422664 1.498584779
57.06987671 1.110739195
65.03857658 10.91528894
67.05422664 5.096597667
69.06987671 2.264633787
83.04914126 0.9719470574
121.0284058 0.9220697913
133.0284058 7.005479854
143.0127558 1.113108761
145.0284058 1.243491095
147.0440559 1.394201695
159.0440559 5.638780519
173.0233204 5.086517907
173.0597059 0.8740210242
175.0389705 6.452040894
185.0233204 1.234136807
189.0546206 1.004702674
191.0338851 1.055992354
191.0702706 0.8554461478
199.0389705 1.784825068
201.0546206 2.639962371
203.0338851 8.189680577
213.0910061 1.09643383
217.0495352 0.9294901644
217.0859207 0.9261301043

Name: +ve in-silico MS/MS by CFM-ID for YQBNJPACAUPNLV-UHFFFAOYSA-N
ID: YQBNJPACAUPNLV-UHFFFAOYSA-N
Comment: Energy0
Num peaks: 6
147.0440559 0.6667188136
227.0702706 1.517200576
229.0859207 0.6677481565
241.0859207 8.717172289
243.0651853 1.129309831
259.0964854 81.55152879

Name: +ve in-silico MS/MS by CFM-ID for YQBNJPACAUPNLV-UHFFFAOYSA-N
ID: YQBNJPACAUPNLV-UHFFFAOYSA-N
Comment: Energy1
Num peaks: 11
41.03857658 2.574498344
43.05422664 7.266857493
45.06987671 3.77912408
213.0910061 2.950248982
215.0702706 5.692957131
215.1066561 3.328846035
227.0702706 3.118184958
229.0859207 2.145602816
231.1015708 11.54401612
241.0859207 8.321698795
259.0964854 30.2586247

Name: +ve in-silico MS/MS by CFM-ID for YQBNJPACAUPNLV-UHFFFAOYSA-N
ID: YQBNJPACAUPNLV-UHFFFAOYSA-N
Comment: Energy2
Num peaks: 31
39.02292652 1.799362723
41.03857658 5.102789457
43.05422664 2.93086749
49.00727645 1.207704332
51.02292652 1.088162669
53.00219107 2.191674632
55.01784114 1.79627232
55.05422664 1.434800993
57.06987671 3.361701096
69.0334912 8.215762492
71.04914126 2.943974172
101.0385766 3.916704769
103.0542266 1.443457241
105.0334912 4.1072599
117.0334912 4.931487071
119.0491413 1.327841869
121.0284058 1.749434419
129.0334912 4.979013481
145.0284058 1.08616351
147.0440559 5.532291018
173.0233204 1.360806976
187.075356 2.667361003
189.0910061 1.203823597
201.0546206 1.824101786
211.075356 2.252605201
213.0910061 1.533841127
215.0702706 1.156182961
217.0859207 1.623349278
225.0546206 1.658675645
241.0859207 1.400953575
243.0651853 1.080535855

Name: +ve in-silico MS/MS by CFM-ID for VJQAFLAZRVKAKM-VZLIPTOUSA-N
ID: VJQAFLAZRVKAKM-VZLIPTOUSA-N
Comment: Energy0
Num peaks: 8
187.075356 3.096356893
201.0546206 1.14203018
205.0859207 1.651011388
213.0910061 1.620589034
231.1015708 1.430441594
241.0859207 15.98736407
259.0964854 36.68896687
277.1070501 19.50865138

Name: +ve in-silico MS/MS by CFM-ID for VJQAFLAZRVKAKM-VZLIPTOUSA-N
ID: VJQAFLAZRVKAKM-VZLIPTOUSA-N
Comment: Energy1
Num peaks: 31
53.00219107 0.7903774658
55.01784114 1.117268857
171.0440559 1.752540317
173.0597059 1.34225251
175.075356 0.9227957193
177.0910061 0.874953127
185.0597059 2.864611009
187.0389705 1.380752773
187.075356 6.58586553
189.0546206 1.380119718
189.0910061 2.161602217
191.0702706 1.210004373
193.0859207 1.514733415
197.1172208 0.8103680471
201.0546206 2.672606838
203.0702706 1.163344653
205.0859207 0.9990249904
211.075356 2.116372094
213.0910061 1.609353175
215.1066561 1.997052636
227.0702706 2.123377666
229.0859207 1.530788519
231.0651853 0.9619938269
231.1015708 2.542539475
233.1172208 1.036721817
241.0859207 11.48169454
245.0808353 0.8570109491
247.0964854 0.8881986456
249.1121354 2.364466298
259.0964854 12.54870553
277.1070501 3.624657811

Name: +ve in-silico MS/MS by CFM-ID for VJQAFLAZRVKAKM-VZLIPTOUSA-N
ID: VJQAFLAZRVKAKM-VZLIPTOUSA-N
Comment: Energy2
Num peaks: 31
39.02292652 1.545483285
41.03857658 5.428778587
49.00727645 2.611868661
51.02292652 1.830997137
53.00219107 1.478885771
53.03857658 2.217807959
117.0334912 1.306471619
119.0491413 5.09389286
121.0647913 2.504083938
135.0440559 1.116731912
149.0597059 1.552594129
151.075356 1.145073614
159.0440559 2.069029238
161.0597059 2.527490925
163.075356 1.231843208
171.0440559 1.361361032
175.075356 1.235291408
177.0910061 1.370307507
185.0597059 2.87863983
187.075356 3.025498211
189.0546206 1.815419312
189.0910061 2.966454142
213.0546206 1.570011546
215.0702706 1.608608813
215.1066561 2.229580701
217.0859207 1.39657374
227.0702706 1.594077726
229.0859207 1.461085896
231.1015708 2.93262946
241.0859207 4.672951949
259.0964854 1.369962949

Name: +ve in-silico MS/MS by CFM-ID for IFYQXAXVZGMFNW-MVIRXUPPSA-N
ID: IFYQXAXVZGMFNW-MVIRXUPPSA-N
Comment: Energy0
Num peaks: 14
187.075356 4.511709026
201.0546206 2.242429358
203.0702706 2.066298556
205.0859207 5.50981013
207.1015708 1.575207621
213.0910061 2.176767032
215.1066561 1.572055807
229.0859207 1.745247809
231.1015708 3.397606487
233.1172208 3.095001478
241.0859207 2.660031922
259.0964854 24.4422361
261.0757499 3.226547015
277.1070501 22.60640654

Name: +ve in-silico MS/MS by CFM-ID for IFYQXAXVZGMFNW-MVIRXUPPSA-N
ID: IFYQXAXVZGMFNW-MVIRXUPPSA-N
Comment: Energy1
Num peaks: 31
65.03857658 1.032629734
133.0284058 1.150972436
135.0440559 1.762566176
137.0597059 1.351820516
149.0597059 1.023385332
185.0597059 3.444608798
187.075356 4.894285985
189.0910061 1.636111773
197.0597059 0.8719394663
199.075356 1.170688743
201.0546206 4.363577726
201.0910061 1.059797005
203.0702706 3.083357458
205.0859207 2.265684461
207.1015708 1.502741345
211.075356 2.867737036
213.0910061 2.718611114
215.1066561 2.480307438
217.0859207 1.39127259
219.1015708 1.792749391
229.0859207 2.417885456
231.1015708 3.806260458
233.0808353 1.190483968
233.1172208 3.726563813
241.0859207 2.723481173
243.0651853 2.557384359
247.0964854 1.538533056
249.1121354 4.112432675
259.0964854 7.655965657
261.0757499 2.675024488
277.1070501 4.975479314

Name: +ve in-silico MS/MS by CFM-ID for IFYQXAXVZGMFNW-MVIRXUPPSA-N
ID: IFYQXAXVZGMFNW-MVIRXUPPSA-N
Comment: Energy2
Num peaks: 31
25.00727645 1.354206366
39.02292652 1.952235665
41.03857658 4.6654706
45.06987671 1.115516488
49.00727645 4.875897594
51.02292652 3.476745515
53.03857658 1.614591311
65.03857658 3.068216893
67.05422664 1.273806449
93.0334912 1.542282836
95.04914126 1.282250845
109.0647913 0.9872762901
119.0491413 2.740378491
121.0647913 2.621072003
133.0284058 1.1427801
133.0647913 1.555882135
135.0804414 2.008533204
147.0804414 1.841314477
159.0440559 1.60081262
163.075356 1.111529654
175.075356 1.449703271
185.0597059 1.15339837
187.075356 1.167769988
189.0910061 1.917537056
191.0702706 1.276957599
201.0910061 1.066909673
203.0702706 1.838597968
215.1066561 1.218393301
231.0651853 1.200107604
231.1015708 1.08429792
241.0859207 1.309307143

Name: +ve in-silico MS/MS by CFM-ID for OLUMHNYQQSDTDB-MVIRXUPPSA-N
ID: OLUMHNYQQSDTDB-MVIRXUPPSA-N
Comment: Energy0
Num peaks: 17
185.0597059 1.125156726
187.075356 4.75017953
189.0910061 1.292430189
201.0546206 2.107062314
203.0702706 1.940538724
205.0859207 5.17079701
207.1015708 1.574981052
213.0910061 2.080148885
215.1066561 1.528981473
229.0859207 1.528901349
231.1015708 3.31139253
233.1172208 3.060005308
241.0859207 2.489556976
249.1121354 1.090400997
259.0964854 22.79780655
261.0757499 3.077915282
277.1070501 21.27729782

Name: +ve in-silico MS/MS by CFM-ID for OLUMHNYQQSDTDB-MVIRXUPPSA-N
ID: OLUMHNYQQSDTDB-MVIRXUPPSA-N
Comment: Energy1
Num peaks: 29
133.0284058 1.418669448
135.0440559 1.498168835
137.0597059 1.605680702
185.0597059 3.545211874
187.075356 5.241596886
189.0910061 2.011598255
197.0597059 0.8785714357
199.075356 1.381699263
201.0546206 4.199491552
201.0910061 1.061180241
203.0702706 3.100970743
205.0859207 2.260631494
207.1015708 1.755738441
211.075356 2.763641391
213.0910061 2.85053347
215.1066561 2.785649188
217.0859207 1.575445426
219.1015708 1.81537801
229.0859207 2.310675761
231.1015708 3.95761095
233.0808353 0.8715299661
233.1172208 4.265345196
241.0859207 2.718050175
243.0651853 2.590075511
247.0964854 1.895390558
249.1121354 4.591396621
259.0964854 7.541426593
261.0757499 2.699544169
277.1070501 4.961866386

Name: +ve in-silico MS/MS by CFM-ID for OLUMHNYQQSDTDB-MVIRXUPPSA-N
ID: OLUMHNYQQSDTDB-MVIRXUPPSA-N
Comment: Energy2
Num peaks: 31
25.00727645 1.113864612
39.02292652 1.611063705
41.03857658 1.656375794
49.00727645 7.290328888
51.02292652 3.367457617
53.03857658 1.584279799
65.03857658 5.082733663
67.05422664 3.062732128
81.06987671 3.442553878
91.05422664 1.79344233
93.06987671 3.610121023
95.01275576 1.339130039
105.0698767 1.368122901
107.0855268 1.988213438
109.0284058 1.103574897
121.0647913 0.940029959
133.0284058 1.150539114
135.0804414 1.937578397
149.0597059 2.108935212
151.075356 1.444978847
175.075356 1.017415099
175.1117415 1.173890496
185.0597059 1.043674189
187.075356 1.057474403
189.0910061 2.524365017
191.0702706 1.228756331
203.0702706 1.517297381
213.0910061 0.8859026832
215.1066561 1.869827283
231.1015708 1.190148261
241.0859207 0.9796949519

Name: +ve in-silico MS/MS by CFM-ID for UDGKKUWYNITJRX-UHFFFAOYSA-N
ID: UDGKKUWYNITJRX-UHFFFAOYSA-N
Comment: Energy0
Num peaks: 6
107.0491413 2.793269568
121.0647913 2.078252354
137.0233204 6.670872722
149.0597059 4.836570726
241.0859207 12.54789113
259.0964854 53.30711066

Name: +ve in-silico MS/MS by CFM-ID for UDGKKUWYNITJRX-UHFFFAOYSA-N
ID: UDGKKUWYNITJRX-UHFFFAOYSA-N
Comment: Energy1
Num peaks: 18
105.0334912 2.516930489
107.0491413 8.251352498
109.0284058 1.246411219
111.0440559 1.724959326
121.0284058 2.065002796
121.0647913 4.599489655
131.0491413 2.608176077
137.0233204 25.78628062
139.0389705 1.923142264
147.0440559 1.227128014
149.0597059 7.231753407
151.0389705 3.081022668
165.0546206 1.939134259
215.0702706 1.069155974
229.0859207 1.357157084
231.1015708 1.442901772
241.0859207 4.196853002
259.0964854 8.742364477

Name: +ve in-silico MS/MS by CFM-ID for UDGKKUWYNITJRX-UHFFFAOYSA-N
ID: UDGKKUWYNITJRX-UHFFFAOYSA-N
Comment: Energy2
Num peaks: 31
41.00219107 1.263824234
53.00219107 3.144280093
55.01784114 0.9760813971
65.03857658 1.152291067
67.01784114 4.557184383
69.0334912 1.32994512
75.02292652 1.67318939
77.03857658 2.970092091
79.05422664 2.8552562
81.0334912 1.258251403
89.03857658 1.016133984
91.05422664 1.091151065
92.99710569 4.646861631
93.06987671 1.560005563
95.01275576 1.891213912
105.0334912 3.239198778
107.0127558 1.463220483
107.0491413 3.735122132
109.0284058 3.3972957
111.0440559 1.54837002
117.0334912 2.311749722
119.0491413 1.923267179
121.0284058 3.244573912
121.0647913 4.498004719
123.0440559 1.997171607
129.0334912 1.720758104
131.0491413 1.416847451
133.0284058 1.466864786
137.0233204 9.427552797
145.0284058 2.264759096
147.0440559 0.99051488

Name: +ve in-silico MS/MS by CFM-ID for RSIWXFIBHXYNFM-NSHDSACASA-N
ID: RSIWXFIBHXYNFM-NSHDSACASA-N
Comment: Energy0
Num peaks: 15
135.0440559 2.919485137
155.0702706 1.208023716
161.0597059 1.317109211
173.0597059 2.719297549
175.075356 5.416270654
177.0910061 4.157111566
217.0859207 2.520500412
229.0859207 1.226636124
231.1015708 1.868741009
233.1172208 1.849013707
245.0808353 1.266285288
247.0964854 4.316863513
249.1121354 1.264071317
259.0964854 6.501765329
277.1070501 42.03458785

Name: +ve in-silico MS/MS by CFM-ID for RSIWXFIBHXYNFM-NSHDSACASA-N
ID: RSIWXFIBHXYNFM-NSHDSACASA-N
Comment: Energy1
Num peaks: 25
39.02292652 1.183107127
41.00219107 2.44773607
41.03857658 1.02099743
43.01784114 3.663827555
107.0491413 1.020107275
127.0389705 1.631259648
131.0491413 0.7972577899
133.0647913 1.337050413
135.0440559 4.651205706
145.0284058 1.616299041
159.0440559 9.652179631
161.0597059 16.21963574
163.075356 6.485964442
171.0440559 1.500237127
173.0597059 4.800144688
175.075356 7.293091913
177.0910061 2.343579767
179.1066561 1.187974944
215.0702706 1.480338287
217.0859207 1.630514601
219.0651853 0.9622270604
247.0964854 1.098873725
249.1121354 0.9032712951
259.0964854 1.79493129
277.1070501 3.429509821

Name: +ve in-silico MS/MS by CFM-ID for RSIWXFIBHXYNFM-NSHDSACASA-N
ID: RSIWXFIBHXYNFM-NSHDSACASA-N
Comment: Energy2
Num peaks: 31
39.02292652 2.536964166
41.03857658 2.552399239
51.02292652 2.997725692
55.01784114 5.779528079
57.0334912 1.395429175
63.02292652 1.817858354
77.03857658 1.475185515
91.05422664 2.427631323
103.0542266 1.335048575
105.0334912 1.596931166
107.0491413 1.250674961
115.0542266 2.948454211
117.0698767 1.559094947
123.0440559 1.141550815
127.0542266 1.300941758
129.0698767 2.439322305
131.0491413 1.132211207
131.0855268 1.71355289
133.0647913 1.857718197
135.0440559 5.134040158
145.0284058 1.626526078
147.0804414 1.718968173
159.0440559 2.737117095
161.0597059 1.897378229
163.075356 1.474727316
173.0597059 3.570122147
175.075356 1.323169951
191.0702706 1.455656374
193.0859207 1.560218248
245.0808353 1.198652395
249.1121354 1.884993924

Name: +ve in-silico MS/MS by CFM-ID for XLHIYUYCSMZCCC-VMPITWQZSA-N
ID: XLHIYUYCSMZCCC-VMPITWQZSA-N
Comment: Energy0
Num peaks: 6
121.0647913 4.669235264
139.0389705 2.653106255
227.0702706 6.681219
229.0859207 1.743868604
241.0859207 8.065177073
259.0964854 59.28081725

Name: +ve in-silico MS/MS by CFM-ID for XLHIYUYCSMZCCC-VMPITWQZSA-N
ID: XLHIYUYCSMZCCC-VMPITWQZSA-N
Comment: Energy1
Num peaks: 27
41.00219107 1.576650168
43.01784114 2.468121743
107.0491413 3.069362358
109.0647913 0.9656025078
121.0647913 6.762943216
125.0233204 5.090863671
127.0389705 1.016151196
133.0647913 1.63492984
135.0804414 1.259143283
139.0389705 1.783907731
145.0647913 4.660395726
149.0233204 1.250767661
151.0389705 3.306581694
155.0491413 2.470615725
157.0647913 3.585516966
159.0804414 0.9694667033
161.0960915 1.133026534
199.075356 3.037418307
205.0859207 0.9029946647
211.075356 1.637185002
213.0910061 0.943724787
215.1066561 0.9240651596
227.0702706 5.308286078
231.1015708 0.971240666
241.0859207 5.402001785
243.0651853 1.608563735
259.0964854 17.1568957

Name: +ve in-silico MS/MS by CFM-ID for XLHIYUYCSMZCCC-VMPITWQZSA-N
ID: XLHIYUYCSMZCCC-VMPITWQZSA-N
Comment: Energy2
Num peaks: 31
39.02292652 1.125243576
49.00727645 1.935762182
51.02292652 1.481244055
55.01784114 2.00970581
57.0334912 1.20717739
63.02292652 2.326456235
65.03857658 2.281732862
68.99710569 1.133591577
77.03857658 2.697565254
89.03857658 2.672109245
91.05422664 1.992131569
101.0385766 3.425375967
103.0542266 1.704234003
105.0334912 2.47823569
107.0491413 4.178685879
117.0334912 1.099881387
121.0284058 2.633477828
121.0647913 2.975617527
127.0542266 1.575802337
145.0647913 1.369497201
155.0491413 1.763980547
157.0647913 1.550052545
159.0804414 1.402198579
175.075356 2.002773584
183.0804414 1.519214586
201.0546206 1.107982651
211.075356 1.787591081
213.0546206 1.809383991
225.0546206 1.150212251
227.0702706 1.092098566
243.0651853 1.242760005

Name: +ve in-silico MS/MS by CFM-ID for GFSQDOUEUWXRSL-UHFFFAOYSA-N
ID: GFSQDOUEUWXRSL-UHFFFAOYSA-N
Comment: Energy0
Num peaks: 6
107.0491413 4.287488638
151.0389705 3.053315285
213.0910061 12.59090698
215.1066561 4.221633838
241.0859207 15.65653146
259.0964854 43.3355904

Name: +ve in-silico MS/MS by CFM-ID for GFSQDOUEUWXRSL-UHFFFAOYSA-N
ID: GFSQDOUEUWXRSL-UHFFFAOYSA-N
Comment: Energy1
Num peaks: 19
105.0334912 2.963058188
107.0491413 14.27251915
117.0334912 1.269086512
119.0491413 3.077490504
121.0647913 3.164007465
133.0284058 3.112491979
135.0440559 1.824706615
151.0389705 7.641188205
165.0546206 1.371909915
183.0804414 1.115998875
185.0960915 2.240642884
195.0804414 1.324044655
197.0597059 0.885009745
211.075356 2.020390041
213.0910061 11.28766339
215.1066561 3.807783682
223.075356 2.066684561
241.0859207 8.819558837
259.0964854 8.108542704

Name: +ve in-silico MS/MS by CFM-ID for GFSQDOUEUWXRSL-UHFFFAOYSA-N
ID: GFSQDOUEUWXRSL-UHFFFAOYSA-N
Comment: Energy2
Num peaks: 31
39.02292652 1.870875173
49.00727645 2.400991394
51.02292652 1.155679426
63.02292652 2.169683717
65.03857658 3.240021798
75.02292652 4.205989854
77.03857658 4.05123985
79.05422664 4.547981095
89.03857658 1.11626695
93.06987671 1.050997108
105.0334912 3.34414976
107.0491413 7.464028698
117.0334912 2.218527404
119.0491413 4.557137444
121.0647913 1.531880081
129.0334912 0.931007545
131.0491413 0.9398727426
133.0284058 3.691439826
135.0440559 2.303636043
151.0389705 3.505927325
157.0647913 0.9541999876
167.0491413 0.929609935
171.0804414 1.426441141
173.0960915 1.031658308
183.0804414 3.621016886
185.0960915 1.003696539
195.0804414 3.567244378
199.075356 1.447513176
211.075356 0.9178920152
213.0910061 1.060414722
243.0651853 1.147028552

Name: +ve in-silico MS/MS by CFM-ID for RYRSAPYRKZIJNE-UHFFFAOYSA-N
ID: RYRSAPYRKZIJNE-UHFFFAOYSA-N
Comment: Energy0
Num peaks: 6
215.0338851 1.937591364
217.0495352 4.163606341
223.075356 2.197119989
229.0859207 1.706733918
241.0859207 19.70805101
259.0964854 57.41609149

Name: +ve in-silico MS/MS by CFM-ID for RYRSAPYRKZIJNE-UHFFFAOYSA-N
ID: RYRSAPYRKZIJNE-UHFFFAOYSA-N
Comment: Energy1
Num peaks: 26
39.02292652 1.421582628
69.0334912 1.838339599
80.99710569 1.644931473
159.0440559 2.350813618
161.0597059 3.856160838
173.0597059 2.843739535
175.075356 2.017191586
177.0910061 1.675075339
187.0389705 1.614518919
189.0546206 1.872854439
191.0702706 1.560393626
199.0389705 1.459604238
199.075356 1.167990949
201.0546206 1.183711271
201.0910061 2.543704429
203.1066561 1.973210942
213.0910061 3.453972288
215.0338851 1.541862036
217.0495352 2.281350806
219.0651853 1.135109947
223.075356 1.541367882
227.0702706 1.656827672
229.0859207 4.85327305
231.1015708 17.40924009
241.0859207 7.938002788
259.0964854 8.051113276

Name: +ve in-silico MS/MS by CFM-ID for RYRSAPYRKZIJNE-UHFFFAOYSA-N
ID: RYRSAPYRKZIJNE-UHFFFAOYSA-N
Comment: Energy2
Num peaks: 31
39.02292652 3.435450941
41.03857658 2.834824439
53.00219107 2.312618897
55.01784114 3.565528869
55.05422664 1.398394716
57.06987671 1.530417071
65.03857658 1.101982722
91.05422664 1.620619256
103.0542266 1.451304354
117.0334912 1.297982808
133.0647913 1.69762408
145.0647913 4.897966113
147.0804414 1.18069929
159.0440559 8.037164066
159.0804414 3.356656888
161.0597059 5.520738685
173.0597059 2.774438023
175.075356 1.339196489
183.0804414 1.878819179
185.0960915 1.92062234
187.075356 1.508962625
199.075356 1.376379891
201.0910061 2.163388485
203.1066561 1.012283964
211.075356 1.411409898
213.0910061 2.821184857
223.075356 4.017470184
227.0702706 1.00507905
231.1015708 0.9869851382
241.0859207 2.000057789
243.0651853 1.663015048

Name: +ve in-silico MS/MS by CFM-ID for VBHJEUYYPUPECH-UHFFFAOYSA-N
ID: VBHJEUYYPUPECH-UHFFFAOYSA-N
Comment: Energy0
Num peaks: 12
55.05422664 3.270564686
69.06987671 1.952066146
159.0804414 1.960980881
161.0960915 5.214936279
163.1117415 2.432877009
191.1066561 19.5175375
193.0495352 2.150007091
193.1223062 1.740311775
195.0651853 2.14281804
201.0910061 1.62768408
219.1015708 13.925328
237.1121354 24.16195834

Name: +ve in-silico MS/MS by CFM-ID for VBHJEUYYPUPECH-UHFFFAOYSA-N
ID: VBHJEUYYPUPECH-UHFFFAOYSA-N
Comment: Energy1
Num peaks: 23
39.02292652 1.920654057
55.05422664 12.54947883
57.06987671 1.010511559
65.03857658 1.051391813
67.05422664 1.701080351
69.06987671 5.545072623
105.0334912 2.295079979
121.0284058 0.8592060088
133.0284058 3.678359669
135.0440559 5.379870521
149.0597059 1.488414306
159.0804414 1.169661471
161.0960915 5.315508348
163.0389705 1.177304651
163.1117415 3.204238532
173.0960915 2.216774668
175.1117415 0.6773708931
181.0495352 2.283699085
191.1066561 14.85039477
193.1223062 1.694988468
201.0910061 2.041397677
219.1015708 4.758293365
237.1121354 3.48601262

Name: +ve in-silico MS/MS by CFM-ID for VBHJEUYYPUPECH-UHFFFAOYSA-N
ID: VBHJEUYYPUPECH-UHFFFAOYSA-N
Comment: Energy2
Num peaks: 31
39.02292652 2.564032529
41.03857658 1.344262389
49.00727645 1.632415447
51.02292652 1.995135515
53.03857658 2.47068337
55.05422664 14.84796479
57.06987671 1.632124425
65.03857658 6.023227647
67.05422664 4.409596103
69.06987671 4.148319313
71.08552677 0.9622943122
91.05422664 1.091508371
93.06987671 0.8989756286
105.0334912 7.394806943
107.0491413 2.008687644
119.0491413 0.8725059859
121.0284058 1.630486789
131.0855268 2.236859971
133.0284058 1.704926939
133.0647913 1.028896212
133.1011768 0.8514939991
135.0440559 5.163049137
143.0855268 0.7708120722
145.0647913 1.749128133
159.0804414 1.127046888
161.0960915 2.734215142
163.0389705 1.218915158
163.1117415 0.8711015388
173.0960915 2.175477516
175.075356 0.880712243
191.1066561 0.8501462205

Name: +ve in-silico MS/MS by CFM-ID for YWXSOBSAHZIXED-UHFFFAOYSA-N
ID: YWXSOBSAHZIXED-UHFFFAOYSA-N
Comment: Energy0
Num peaks: 6
119.0491413 0.586481375
211.075356 2.598763982
213.0910061 26.8297509
215.1066561 5.570223442
241.0859207 16.37279756
259.0964854 43.19235825

Name: +ve in-silico MS/MS by CFM-ID for YWXSOBSAHZIXED-UHFFFAOYSA-N
ID: YWXSOBSAHZIXED-UHFFFAOYSA-N
Comment: Energy1
Num peaks: 6
119.0491413 2.643636076
211.075356 3.840866845
213.0910061 36.75799016
215.1066561 6.539911984
241.0859207 18.60854427
259.0964854 12.80348144

Name: +ve in-silico MS/MS by CFM-ID for YWXSOBSAHZIXED-UHFFFAOYSA-N
ID: YWXSOBSAHZIXED-UHFFFAOYSA-N
Comment: Energy2
Num peaks: 14
95.04914126 1.739705836
117.0334912 4.522864294
119.0491413 7.456931141
171.0804414 3.802071657
181.0647913 2.77138865
183.0804414 15.08870089
185.0960915 8.612504134
195.0804414 6.883530572
197.0597059 6.447538662
199.075356 3.215474219
211.075356 4.100366081
213.0910061 10.67673027
215.1066561 2.558807869
241.0859207 2.770828072

Name: +ve in-silico MS/MS by CFM-ID for PYGFLAQSMTXFMU-UHFFFAOYSA-N
ID: PYGFLAQSMTXFMU-UHFFFAOYSA-N
Comment: Energy0
Num peaks: 8
141.0698767 3.984457013
167.0855268 2.410880337
195.0804414 4.369047014
199.075356 4.297757322
213.0910061 14.23053574
223.075356 8.051948046
241.0859207 21.2077692
259.0964854 22.38609309

Name: +ve in-silico MS/MS by CFM-ID for PYGFLAQSMTXFMU-UHFFFAOYSA-N
ID: PYGFLAQSMTXFMU-UHFFFAOYSA-N
Comment: Energy1
Num peaks: 18
59.01275576 3.431819034
68.99710569 1.789134136
85.02840582 2.75456131
141.0698767 8.549352239
153.0698767 2.689973581
165.0698767 2.46999623
167.0855268 8.852600491
169.1011768 2.254771585
181.0647913 1.825609458
195.0804414 5.999879591
197.0597059 2.278579649
197.0960915 4.572885781
199.075356 2.388268591
213.0910061 15.14116819
215.1066561 2.009719146
223.075356 3.537097829
241.0859207 7.09204991
259.0964854 3.36440291

Name: +ve in-silico MS/MS by CFM-ID for PYGFLAQSMTXFMU-UHFFFAOYSA-N
ID: PYGFLAQSMTXFMU-UHFFFAOYSA-N
Comment: Energy2
Num peaks: 19
41.00219107 1.245993831
43.01784114 1.628801145
59.01275576 1.705953414
68.99710569 1.765290558
71.01275576 4.065570134
85.02840582 6.05719126
115.0542266 3.961553454
129.0698767 1.272478663
141.0698767 10.81770964
143.0855268 4.195514018
151.0542266 1.515352907
153.0698767 9.034867958
155.0855268 1.212321296
167.0855268 20.32084847
169.1011768 3.632470087
195.0804414 1.374183618
197.0960915 1.779897939
199.075356 3.199632635
213.0910061 1.758760695

Name: +ve in-silico MS/MS by CFM-ID for NLSXASIDNWDYMI-UHFFFAOYSA-N
ID: NLSXASIDNWDYMI-UHFFFAOYSA-N
Comment: Energy0
Num peaks: 6
199.0573679 0.3317022046
249.073018 0.1575818747
251.0886681 0.1394648533
259.0937534 0.8737944995
261.073018 0.2028780049
277.1043181 98.07969661

Name: +ve in-silico MS/MS by CFM-ID for NLSXASIDNWDYMI-UHFFFAOYSA-N
ID: NLSXASIDNWDYMI-UHFFFAOYSA-N
Comment: Energy1
Num peaks: 6
79.05422664 6.7341602
195.0624533 0.8205928277
199.0573679 2.42272682
213.073018 0.3183962315
259.0937534 80.58699882
277.1043181 8.081365831

Name: +ve in-silico MS/MS by CFM-ID for NLSXASIDNWDYMI-UHFFFAOYSA-N
ID: NLSXASIDNWDYMI-UHFFFAOYSA-N
Comment: Energy2
Num peaks: 6
63.02292652 13.67452561
249.073018 5.661621968
251.0886681 5.327955245
259.0937534 3.358015539
261.073018 14.4270049
277.1043181 44.03250963

Name: +ve in-silico MS/MS by CFM-ID for DWRXFEITVBNRMK-JAGXHNFQSA-N
ID: DWRXFEITVBNRMK-JAGXHNFQSA-N
Comment: Energy0
Num peaks: 6
84.04439023 2.944362489
99.05528926 1.525429251
109.0396392 2.007856584
127.0502039 62.99318258
241.0818979 3.37925501
259.0924626 9.926990073

Name: +ve in-silico MS/MS by CFM-ID for DWRXFEITVBNRMK-JAGXHNFQSA-N
ID: DWRXFEITVBNRMK-JAGXHNFQSA-N
Comment: Energy1
Num peaks: 11
54.03382555 3.857035193
56.04947561 2.37737931
70.02874017 1.377157926
72.04439023 1.424122367
82.02874017 8.04118138
84.04439023 6.981360075
98.02365479 3.983978677
99.05528926 3.762983839
100.0393049 2.183388551
109.0396392 4.982180783
127.0502039 42.34663434

Name: +ve in-silico MS/MS by CFM-ID for DWRXFEITVBNRMK-JAGXHNFQSA-N
ID: DWRXFEITVBNRMK-JAGXHNFQSA-N
Comment: Energy2
Num peaks: 19
41.00219107 0.864812567
43.01784114 1.444197974
45.0334912 1.109094584
54.03382555 0.9494188884
56.04947561 3.75475818
71.02398914 1.153934162
80.0130901 1.527856853
82.02874017 7.056733027
84.04439023 6.310103199
95.02398914 0.9096905086
97.0396392 8.538627852
99.05528926 6.825721636
109.0396392 5.175384162
110.0236548 3.479440335
111.0552893 0.8586254115
125.0345538 3.550286099
127.0502039 24.58432764
129.0658539 0.9786376057
153.0294684 0.9994925666

Name: +ve in-silico MS/MS by CFM-ID for GFYSRANGENPXDF-UHFFFAOYSA-N
ID: GFYSRANGENPXDF-UHFFFAOYSA-N
Comment: Energy0
Num peaks: 7
65.03857658 4.465832537
67.05422664 10.63631511
69.06987671 3.534721915
73.06479133 6.330142433
215.1066561 3.193464155
241.0859207 5.438727811
259.0964854 48.69294066

Name: +ve in-silico MS/MS by CFM-ID for GFYSRANGENPXDF-UHFFFAOYSA-N
ID: GFYSRANGENPXDF-UHFFFAOYSA-N
Comment: Energy1
Num peaks: 20
39.02292652 1.651530896
51.02292652 1.524940144
55.05422664 3.864104568
65.03857658 3.950408545
67.05422664 27.03073715
69.06987671 3.905873662
73.06479133 2.737006533
79.05422664 1.79505659
105.0334912 2.3541581
137.0597059 1.604068812
153.0546206 1.387180976
155.0702706 2.70308294
157.0284058 2.320998188
159.0440559 1.36654343
173.0233204 1.29614862
213.0910061 1.810455873
215.1066561 2.916364892
231.1015708 2.735760312
241.0859207 4.994052506
259.0964854 8.399064781

Name: +ve in-silico MS/MS by CFM-ID for GFYSRANGENPXDF-UHFFFAOYSA-N
ID: GFYSRANGENPXDF-UHFFFAOYSA-N
Comment: Energy2
Num peaks: 28
39.02292652 3.55273295
41.03857658 1.223908748
49.00727645 2.672889214
51.02292652 2.999942099
53.03857658 4.737339901
55.05422664 9.960071109
59.04914126 0.9720823095
63.02292652 1.471514687
65.03857658 11.66797095
67.05422664 6.270264621
69.06987671 2.559688221
73.06479133 2.855629526
79.05422664 7.331550103
85.06479133 1.113722681
101.0385766 1.064257513
103.0542266 1.263835437
105.0334912 4.413122128
107.0491413 0.9288219961
127.0542266 0.968686634
129.0698767 1.871305985
135.0440559 1.517850804
137.0597059 0.9150500533
151.0389705 0.8185103654
157.0284058 2.610402195
173.0233204 0.837587934
213.0910061 0.9475823239
241.0859207 1.054383848
243.0651853 1.438802172

Name: +ve in-silico MS/MS by CFM-ID for VOTLUFSYIRHICX-LBPRGKRZSA-N
ID: VOTLUFSYIRHICX-LBPRGKRZSA-N
Comment: Energy0
Num peaks: 6
187.0389705 7.905843013
189.0546206 6.088236723
203.0338851 4.955446051
205.0495352 12.27035346
259.0964854 15.25420463
277.1070501 39.02738177

Name: +ve in-silico MS/MS by CFM-ID for VOTLUFSYIRHICX-LBPRGKRZSA-N
ID: VOTLUFSYIRHICX-LBPRGKRZSA-N
Comment: Energy1
Num peaks: 17
89.05970595 1.789439548
163.0389705 1.778406336
175.0389705 2.699009381
177.0546206 1.275750216
187.0389705 6.752606378
189.0546206 4.212271514
199.0389705 1.27676859
203.0338851 9.404405499
205.0495352 24.90280551
207.0651853 1.598239009
217.0495352 2.783357009
219.0651853 2.598308957
233.0808353 1.229951878
235.0600999 2.324157662
241.0859207 2.077271861
259.0964854 6.504877375
277.1070501 7.512740316

Name: +ve in-silico MS/MS by CFM-ID for VOTLUFSYIRHICX-LBPRGKRZSA-N
ID: VOTLUFSYIRHICX-LBPRGKRZSA-N
Comment: Energy2
Num peaks: 31
39.02292652 1.145298637
41.03857658 1.112723868
65.00219107 2.462125973
65.03857658 2.186714557
67.01784114 0.9596777429
67.05422664 2.190642942
69.0334912 1.638769289
83.04914126 1.656245123
85.06479133 1.01627738
105.0334912 1.489475034
121.0284058 3.698337241
133.0284058 1.934897147
145.0284058 3.191318112
147.0076704 5.368353473
147.0440559 2.193200695
149.0233204 5.670474665
161.0233204 1.075563665
161.0597059 2.504170495
163.0389705 1.736328593
171.0440559 3.856910744
173.0597059 4.829748967
187.0389705 5.076121853
189.0546206 4.593830696
191.0338851 0.945174923
191.0702706 1.245176224
201.0546206 1.02644415
203.0338851 1.676972806
215.0338851 0.9878337968
217.0495352 3.807062203
219.0651853 3.26994895
241.0859207 1.172544741

Name: +ve in-silico MS/MS by CFM-ID for LJSWMDKKEBOERP-UHFFFAOYSA-N
ID: LJSWMDKKEBOERP-UHFFFAOYSA-N
Comment: Energy0
Num peaks: 6
187.0389705 1.629908263
203.0338851 11.71219641
219.0651853 1.95102772
241.0859207 2.858575358
259.0964854 26.67964196
277.1070501 40.07826277

Name: +ve in-silico MS/MS by CFM-ID for LJSWMDKKEBOERP-UHFFFAOYSA-N
ID: LJSWMDKKEBOERP-UHFFFAOYSA-N
Comment: Energy1
Num peaks: 17
67.05422664 1.972808326
89.05970595 3.546252531
175.0389705 1.561830955
187.0389705 1.392386351
189.0546206 2.283403139
191.0338851 1.835568948
203.0338851 5.142425865
217.0495352 1.475372808
217.0859207 1.74010303
233.0808353 1.790949861
235.0964854 1.846780841
241.0859207 8.445830227
243.0651853 1.590415226
249.1121354 1.524360418
259.0964854 23.95650206
261.0757499 1.344330579
277.1070501 19.48493998

Name: +ve in-silico MS/MS by CFM-ID for LJSWMDKKEBOERP-UHFFFAOYSA-N
ID: LJSWMDKKEBOERP-UHFFFAOYSA-N
Comment: Energy2
Num peaks: 16
39.02292652 1.170760068
65.00219107 5.27773907
65.03857658 5.251847572
67.05422664 1.193441843
83.04914126 1.889357136
137.0233204 8.564725265
149.0233204 4.094789591
161.0233204 11.92314386
163.002585 12.90410815
173.0597059 2.623529783
175.0389705 2.162154676
177.0182351 1.151104921
189.0546206 1.123380615
191.0702706 1.17483198
203.0338851 18.50519968
241.0859207 1.41691047

Name: +ve in-silico MS/MS by CFM-ID for NUPNVWUYFVEAIT-UJJBCWTCSA-N
ID: NUPNVWUYFVEAIT-UJJBCWTCSA-N
Comment: Energy0
Num peaks: 12
171.0804414 1.167090002
175.075356 0.9873448858
189.0910061 5.756046821
191.1066561 1.945703887
229.0859207 1.951302807
231.1015708 12.89605362
233.0808353 1.093955564
233.1172208 2.322404027
241.0859207 1.552131935
259.0964854 13.04237009
261.0757499 1.329716225
277.1070501 36.45861197

Name: +ve in-silico MS/MS by CFM-ID for NUPNVWUYFVEAIT-UJJBCWTCSA-N
ID: NUPNVWUYFVEAIT-UJJBCWTCSA-N
Comment: Energy1
Num peaks: 31
51.02292652 1.734648342
53.03857658 1.464991003
67.05422664 0.989004846
131.0855268 0.842417997
141.0698767 3.887565629
143.0855268 3.416553752
145.1011768 4.989590137
147.1168269 1.010364216
169.0647913 2.103136973
171.0440559 1.156670801
171.0804414 3.459046208
173.0960915 1.933596714
175.075356 0.7382879119
183.0804414 0.8612134132
187.075356 5.652079133
187.1117415 1.322088586
189.0910061 7.730799149
191.1066561 1.902741253
205.0859207 0.7055412763
207.1015708 0.7142522953
213.0910061 0.8940907687
215.1066561 0.9182119519
217.0859207 0.7786145653
229.0859207 1.812717897
231.1015708 8.660231298
233.1172208 2.794662944
241.0859207 0.9741287897
249.1121354 1.050387823
259.0964854 4.812352442
261.0757499 1.444787322
277.1070501 4.406730552

Name: +ve in-silico MS/MS by CFM-ID for NUPNVWUYFVEAIT-UJJBCWTCSA-N
ID: NUPNVWUYFVEAIT-UJJBCWTCSA-N
Comment: Energy2
Num peaks: 31
51.02292652 2.831498447
53.03857658 3.500066916
65.03857658 1.855645107
67.05422664 0.9729546978
83.01275576 0.9736338965
91.05422664 1.968512106
103.0542266 2.036490801
105.0698767 6.65341871
117.0698767 1.334151776
119.0855268 1.947590647
127.0542266 1.551120206
129.0698767 0.9966616279
131.0855268 2.707130905
137.0597059 0.9442250978
143.0855268 1.462765444
145.1011768 3.258955743
157.0647913 1.550768532
159.0804414 1.185173328
161.0597059 1.574515955
161.0960915 3.731572801
163.075356 1.081957212
175.075356 2.884511305
185.0597059 1.377474911
187.075356 5.195605388
189.0910061 7.267541146
191.1066561 4.06031083
203.0702706 1.096609468
205.0859207 0.9561459884
207.1015708 1.331694906
215.0702706 0.9880734498
261.0757499 1.173953532

Name: +ve in-silico MS/MS by CFM-ID for PCVHORXNFNXSQG-HUDPQJTASA-N
ID: PCVHORXNFNXSQG-HUDPQJTASA-N
Comment: Energy0
Num peaks: 15
43.01784114 1.881983924
74.02365479 1.527924758
185.0920687 7.399958549
187.0713333 2.881014991
189.0869833 3.608042748
202.0709989 2.147167534
213.0869833 7.807373063
215.1026334 2.306375535
217.0818979 2.013742507
231.097548 22.85945529
233.1131981 1.576973722
235.0924626 3.788741911
241.0818979 1.942724138
259.0924626 6.732648169
277.1030273 11.97234312

Name: +ve in-silico MS/MS by CFM-ID for PCVHORXNFNXSQG-HUDPQJTASA-N
ID: PCVHORXNFNXSQG-HUDPQJTASA-N
Comment: Energy1
Num peaks: 24
28.01817548 2.781725935
43.01784114 1.125563328
56.0130901 0.9882092827
60.04439023 1.18698585
74.02365479 11.6901144
98.02365479 1.123418677
100.0393049 1.636363173
102.0549549 1.101885287
156.0655196 1.961432769
160.0604342 1.055702666
172.0604342 1.745062752
183.0764186 1.202844948
185.0920687 11.47555581
187.0713333 2.156140577
187.1077188 2.109088945
189.0869833 8.401086934
202.0709989 1.392528698
213.0869833 6.727096439
214.0709989 2.279170186
215.1026334 3.145637942
217.0818979 1.173695767
231.097548 11.37692932
233.1131981 0.9509335396
259.0924626 1.265841925

Name: +ve in-silico MS/MS by CFM-ID for PCVHORXNFNXSQG-HUDPQJTASA-N
ID: PCVHORXNFNXSQG-HUDPQJTASA-N
Comment: Energy2
Num peaks: 31
15.02292652 0.8693114838
25.00727645 0.954778059
41.00219107 0.8867489444
43.01784114 5.278370695
60.04439023 1.41267787
68.99710569 0.9306974969
71.01275576 1.673730985
73.02840582 1.088822028
74.02365479 1.647498806
84.04439023 2.43055467
85.02840582 1.043415159
86.02365479 1.731374883
88.03930485 0.8107176097
98.02365479 0.8238044838
98.0600403 4.840609423
100.0393049 6.099157478
102.0549549 2.816034491
114.0549549 2.381459536
140.0342195 1.838735927
142.0498695 1.231885955
144.0655196 0.8492435619
156.0655196 10.48231927
158.0811697 1.702717253
160.0604342 3.329789199
172.0604342 3.14498206
185.0920687 11.82704227
186.0760843 1.407030171
187.0713333 2.003938209
187.1077188 0.8834926696
189.0869833 3.114630788
213.0869833 1.200057745

Name: +ve in-silico MS/MS by CFM-ID for DWRXFEITVBNRMK-JXOAFFINSA-N
ID: DWRXFEITVBNRMK-JXOAFFINSA-N
Comment: Energy0
Num peaks: 6
84.04439023 2.944362489
99.05528926 1.525429251
109.0396392 2.007856584
127.0502039 62.99318258
241.0818979 3.37925501
259.0924626 9.926990073

Name: +ve in-silico MS/MS by CFM-ID for DWRXFEITVBNRMK-JXOAFFINSA-N
ID: DWRXFEITVBNRMK-JXOAFFINSA-N
Comment: Energy1
Num peaks: 11
54.03382555 3.857035193
56.04947561 2.37737931
70.02874017 1.377157926
72.04439023 1.424122367
82.02874017 8.04118138
84.04439023 6.981360075
98.02365479 3.983978677
99.05528926 3.762983839
100.0393049 2.183388551
109.0396392 4.982180783
127.0502039 42.34663434

Name: +ve in-silico MS/MS by CFM-ID for DWRXFEITVBNRMK-JXOAFFINSA-N
ID: DWRXFEITVBNRMK-JXOAFFINSA-N
Comment: Energy2
Num peaks: 19
41.00219107 0.864812567
43.01784114 1.444197974
45.0334912 1.109094584
54.03382555 0.9494188884
56.04947561 3.75475818
56.99710569 0.9670727197
71.02398914 1.153934162
80.0130901 1.527856853
82.02874017 7.056733027
84.04439023 6.310103199
95.02398914 0.9096905086
97.0396392 8.538627852
99.05528926 6.825721636
109.0396392 5.175384162
110.0236548 3.479440335
125.0345538 3.550286099
127.0502039 24.58432764
129.0658539 0.9786376057
153.0294684 0.9994925666

Name: +ve in-silico MS/MS by CFM-ID for JDJPNKPFDDUBFV-UHFFFAOYSA-N
ID: JDJPNKPFDDUBFV-UHFFFAOYSA-N
Comment: Energy0
Num peaks: 6
121.0647913 3.512424692
137.0233204 4.615967973
147.0440559 2.066557003
149.0597059 16.34534436
241.0859207 12.04146235
259.0964854 50.31078267

Name: +ve in-silico MS/MS by CFM-ID for JDJPNKPFDDUBFV-UHFFFAOYSA-N
ID: JDJPNKPFDDUBFV-UHFFFAOYSA-N
Comment: Energy1
Num peaks: 14
53.00219107 2.052381808
55.01784114 2.337697378
95.04914126 3.228654702
117.0334912 1.356874383
119.0491413 1.361061626
121.0647913 5.192968629
137.0233204 16.49138193
147.0440559 2.163761203
149.0597059 24.45857267
165.0546206 1.689018894
229.0859207 1.626598472
231.1015708 1.719749275
241.0859207 5.591768448
259.0964854 10.82821668

Name: +ve in-silico MS/MS by CFM-ID for JDJPNKPFDDUBFV-UHFFFAOYSA-N
ID: JDJPNKPFDDUBFV-UHFFFAOYSA-N
Comment: Energy2
Num peaks: 24
53.00219107 3.006778611
55.01784114 1.094570071
67.01784114 2.228409695
69.0334912 1.051669501
79.01784114 2.029450574
81.0334912 1.282509646
91.05422664 1.214341491
92.99710569 2.586059342
93.06987671 1.851489549
95.01275576 1.183635989
95.04914126 6.106034104
105.0334912 3.363420754
107.0491413 1.778390393
109.0284058 1.691976258
117.0334912 5.486150074
119.0491413 8.114708889
121.0284058 2.922534533
121.0647913 13.0122638
123.0440559 1.202385334
131.0491413 2.573926298
133.0284058 2.939784788
137.0233204 4.67122225
147.0440559 3.573698186
149.0597059 5.952090089

Name: +ve in-silico MS/MS by CFM-ID for UTQUILVPBZEHTK-UHFFFAOYSA-N
ID: UTQUILVPBZEHTK-UHFFFAOYSA-N
Comment: Energy0
Num peaks: 6
99.05528926 1.553091604
109.0396392 3.364853236
127.0502039 65.16191982
227.0662479 1.434470749
241.0818979 3.617191216
259.0924626 10.06032165

Name: +ve in-silico MS/MS by CFM-ID for UTQUILVPBZEHTK-UHFFFAOYSA-N
ID: UTQUILVPBZEHTK-UHFFFAOYSA-N
Comment: Energy1
Num peaks: 8
40.01817548 1.378439937
61.02840582 1.279359111
68.0130901 13.91145742
70.02874017 6.72255854
84.04439023 3.499946384
99.05528926 3.927254604
109.0396392 6.462376524
127.0502039 42.86198695

Name: +ve in-silico MS/MS by CFM-ID for UTQUILVPBZEHTK-UHFFFAOYSA-N
ID: UTQUILVPBZEHTK-UHFFFAOYSA-N
Comment: Energy2
Num peaks: 24
40.01817548 1.775899711
41.00219107 0.9533481237
42.03382555 5.421421731
43.01784114 1.715083269
44.0130901 1.453031106
45.0334912 1.158159861
53.00219107 1.452147993
55.01784114 1.416215473
56.99710569 0.948234561
65.99744004 1.6030613
68.0130901 7.726077251
70.02874017 5.501460814
82.02874017 1.120286259
85.0396392 1.43675461
95.02398914 0.7532387931
97.0396392 6.924292119
99.05528926 6.237394966
109.0396392 3.325367452
110.0236548 1.435292303
111.0552893 0.7543860343
125.0345538 1.635635316
127.0502039 23.60981772
129.0658539 0.9401538673
148.0604342 1.439673226

Name: +ve in-silico MS/MS by CFM-ID for DZBCEUTUWOWUDY-UHFFFAOYSA-N
ID: DZBCEUTUWOWUDY-UHFFFAOYSA-N
Comment: Energy0
Num peaks: 6
231.1015708 8.856415741
233.1172208 2.141385621
241.0859207 4.399591254
249.0757499 1.687959095
259.0964854 34.21080075
277.1070501 33.97462055

Name: +ve in-silico MS/MS by CFM-ID for DZBCEUTUWOWUDY-UHFFFAOYSA-N
ID: DZBCEUTUWOWUDY-UHFFFAOYSA-N
Comment: Energy1
Num peaks: 19
29.03857658 2.356756525
57.06987671 1.672328515
201.0182351 1.589805967
203.0338851 1.154531815
213.0910061 1.706086833
215.1066561 1.293702314
219.0287997 3.643825961
229.0495352 1.678477828
229.0859207 1.284673263
231.0651853 2.046626511
231.1015708 7.56806919
233.0808353 1.945794437
233.1172208 2.960120519
241.0859207 8.940195658
243.0651853 1.146806902
249.0757499 1.470100712
249.1121354 1.329344248
259.0964854 26.05859419
277.1070501 11.09958087

Name: +ve in-silico MS/MS by CFM-ID for DZBCEUTUWOWUDY-UHFFFAOYSA-N
ID: DZBCEUTUWOWUDY-UHFFFAOYSA-N
Comment: Energy2
Num peaks: 31
55.05422664 1.794040165
57.06987671 2.480553232
69.06987671 2.034402569
133.0284058 4.251956751
135.0440559 1.68682821
147.0804414 1.214418906
159.0804414 1.009017148
161.0960915 2.730919018
171.0804414 1.888698155
173.0960915 1.167459977
175.0389705 4.929247008
187.075356 1.813287147
189.0910061 2.409237405
191.0338851 1.262038235
191.1066561 0.9591495627
201.0182351 5.011897624
201.0910061 1.271711577
203.0338851 6.858338951
205.0495352 2.784346571
207.0651853 1.361209718
209.0808353 1.070491853
213.0910061 1.988030076
215.0702706 2.070388915
215.1066561 1.563061473
217.0859207 1.05708158
219.0287997 4.575764815
231.1015708 1.57101986
241.0859207 4.114177754
243.0651853 1.377759971
259.0964854 2.261110516
261.0757499 1.061227298

Name: +ve in-silico MS/MS by CFM-ID for JWOFLZQIQQWHRY-UHFFFAOYSA-N
ID: JWOFLZQIQQWHRY-UHFFFAOYSA-N
Comment: Energy0
Num peaks: 14
43.01784114 2.871828016
119.0491413 1.852079015
121.0647913 1.768544715
129.0546206 2.856547492
135.0440559 6.432800512
165.0546206 1.723501158
199.075356 1.752550476
215.0702706 1.964464219
217.0859207 16.19908467
233.0808353 1.586109162
235.0964854 3.917007373
259.0964854 8.725301501
261.0757499 2.083305919
277.1070501 26.93323519

Name: +ve in-silico MS/MS by CFM-ID for JWOFLZQIQQWHRY-UHFFFAOYSA-N
ID: JWOFLZQIQQWHRY-UHFFFAOYSA-N
Comment: Energy1
Num peaks: 30
39.02292652 3.353665317
41.03857658 1.94809212
43.01784114 1.948138394
69.0334912 2.579284793
71.04914126 1.682854737
97.02840582 1.177997804
99.04405588 2.881516694
101.0597059 2.392346732
119.0491413 2.436520817
127.0389705 1.295814409
129.0546206 2.377220591
135.0440559 1.557651687
147.0440559 2.397426486
163.0389705 2.277913292
165.0546206 5.918477814
173.0597059 1.284071191
175.075356 0.983691609
177.0546206 1.273358014
189.0910061 1.428975139
199.075356 4.724645492
201.0546206 1.049187808
205.0859207 1.024298203
217.0859207 17.11348042
233.0808353 1.045036421
235.0964854 2.661873635
247.0964854 2.048966607
249.1121354 1.50796519
259.0964854 3.257002251
261.0757499 1.562104748
277.1070501 3.583300826

Name: +ve in-silico MS/MS by CFM-ID for JWOFLZQIQQWHRY-UHFFFAOYSA-N
ID: JWOFLZQIQQWHRY-UHFFFAOYSA-N
Comment: Energy2
Num peaks: 31
39.02292652 1.848438282
41.00219107 0.9879588601
43.01784114 4.862722662
55.01784114 1.104879954
55.05422664 3.274158377
57.0334912 1.582506057
69.0334912 5.004956924
71.04914126 2.114612956
73.02840582 1.411672455
93.0334912 1.19909038
97.02840582 1.041588878
97.06479133 1.001535965
101.0385766 2.602973609
103.0542266 4.36988168
105.0334912 1.473999564
105.0698767 1.232552491
107.0491413 2.355326189
113.0597059 1.361799689
117.0334912 1.837094693
119.0491413 6.69180611
121.0284058 0.9676938447
121.0647913 3.998320426
133.0647913 0.9334797767
135.0440559 3.821334743
145.0284058 1.424567672
147.0440559 4.754187929
161.0233204 1.86421053
173.0597059 2.200294974
199.075356 1.975322334
201.0546206 1.83519184
217.0859207 1.71702838

Name: +ve in-silico MS/MS by CFM-ID for ZTUJKPWRKVDGPL-UHFFFAOYSA-N
ID: ZTUJKPWRKVDGPL-UHFFFAOYSA-N
Comment: Energy0
Num peaks: 6
73.06479133 3.431867839
227.0702706 9.025089674
229.0859207 3.597507608
231.1015708 0.6704164521
241.0859207 0.9414670371
259.0964854 75.84319467

Name: +ve in-silico MS/MS by CFM-ID for ZTUJKPWRKVDGPL-UHFFFAOYSA-N
ID: ZTUJKPWRKVDGPL-UHFFFAOYSA-N
Comment: Energy1
Num peaks: 8
73.06479133 3.587836738
213.0910061 3.117858682
215.1066561 3.740341266
217.0859207 1.60761033
227.0702706 13.53718866
229.0859207 4.661426756
231.1015708 14.90348085
259.0964854 35.16215121

Name: +ve in-silico MS/MS by CFM-ID for ZTUJKPWRKVDGPL-UHFFFAOYSA-N
ID: ZTUJKPWRKVDGPL-UHFFFAOYSA-N
Comment: Energy2
Num peaks: 20
15.02292652 1.15546672
39.02292652 3.019458077
41.03857658 5.301600707
43.05422664 6.445040159
57.0334912 4.591874505
71.04914126 6.736912179
73.06479133 6.443343327
77.00219107 1.626864651
119.0127558 3.007344348
121.0284058 3.768186694
129.0334912 9.243095583
143.0127558 2.127609747
145.0284058 6.727608427
159.0440559 1.428759653
171.0440559 1.139383668
173.0233204 11.65064964
185.0597059 1.207590321
187.075356 1.732927999
211.075356 1.416245583
213.0910061 1.750123334

Name: +ve in-silico MS/MS by CFM-ID for RSIWXFIBHXYNFM-UHFFFAOYSA-N
ID: RSIWXFIBHXYNFM-UHFFFAOYSA-N
Comment: Energy0
Num peaks: 15
135.0440559 2.928677217
155.0702706 1.212296807
161.0597059 1.320581316
173.0597059 2.735316188
175.075356 5.434772985
177.0910061 4.171377414
217.0859207 2.488542658
229.0859207 1.230828007
231.1015708 1.87511757
233.1172208 1.855321986
245.0808353 1.270571681
247.0964854 4.331669149
249.1121354 1.268350215
259.0964854 6.524457919
277.1070501 42.23893692

Name: +ve in-silico MS/MS by CFM-ID for RSIWXFIBHXYNFM-UHFFFAOYSA-N
ID: RSIWXFIBHXYNFM-UHFFFAOYSA-N
Comment: Energy1
Num peaks: 25
39.02292652 1.183203694
41.00219107 2.447967063
41.03857658 1.021080764
43.01784114 3.664173137
107.0491413 1.020190537
127.0389705 1.631418917
131.0491413 0.7973228628
133.0647913 1.337159544
135.0440559 4.646295039
145.0284058 1.618891778
159.0440559 9.646736951
161.0597059 16.19882328
163.075356 6.473227061
171.0440559 1.500379447
173.0597059 4.861460256
175.075356 7.293810694
177.0910061 2.343813808
179.1066561 1.188089798
215.0702706 1.480491417
217.0859207 1.583730623
219.0651853 0.9623185342
247.0964854 1.098987428
249.1121354 0.9033565418
259.0964854 1.795114978
277.1070501 3.430069684

Name: +ve in-silico MS/MS by CFM-ID for RSIWXFIBHXYNFM-UHFFFAOYSA-N
ID: RSIWXFIBHXYNFM-UHFFFAOYSA-N
Comment: Energy2
Num peaks: 31
39.02292652 2.546247747
41.03857658 2.561739302
51.02292652 3.055796545
55.01784114 5.943763958
57.0334912 1.397094817
63.02292652 1.824510492
77.03857658 1.530585534
91.05422664 2.436514819
103.0542266 1.339933954
105.0334912 1.602774859
107.0491413 1.255251589
115.0542266 2.959243568
117.0698767 1.564800184
127.0542266 1.337101168
129.0698767 2.524190943
131.0491413 1.136354338
131.0855268 1.71982334
133.0647913 1.864516194
135.0440559 5.144829126
145.0284058 1.624430435
147.0804414 1.725258439
159.0440559 2.745740966
161.0597059 1.90124671
163.075356 1.476196669
173.0597059 3.561121804
175.075356 1.328242375
177.0910061 1.098663582
191.0702706 1.461032441
193.0859207 1.565945593
245.0808353 1.203096712
249.1121354 1.891983032

Name: +ve in-silico MS/MS by CFM-ID for NQZCQIDFBYCBAU-JXWPTCDWSA-N
ID: NQZCQIDFBYCBAU-JXWPTCDWSA-N
Comment: Energy0
Num peaks: 18
41.03857658 0.9009593321
53.00219107 0.7612294867
67.05422664 0.8154677464
73.02840582 2.055276765
79.05422664 1.136053167
107.0491413 1.221823631
151.0389705 0.8494067179
183.0440559 0.8838148435
185.0597059 1.714573137
187.075356 0.8225904395
199.075356 1.09975984
209.0597059 4.563451567
211.075356 1.449800476
227.0702706 25.28809645
229.0859207 2.9416933
231.1015708 1.527600103
241.0859207 5.903579743
259.0964854 26.81356027

Name: +ve in-silico MS/MS by CFM-ID for NQZCQIDFBYCBAU-JXWPTCDWSA-N
ID: NQZCQIDFBYCBAU-JXWPTCDWSA-N
Comment: Energy1
Num peaks: 31
39.02292652 2.001707266
41.03857658 1.389180619
43.05422664 0.7763602585
51.02292652 0.9573157698
53.03857658 0.9410643484
55.05422664 1.008609088
63.02292652 1.267271384
65.03857658 1.182432554
67.05422664 2.052839218
73.02840582 2.387357769
75.02292652 1.652231436
77.03857658 1.864425283
79.05422664 9.146657663
81.06987671 2.294684875
91.01784114 1.160578082
107.0127558 1.413877038
107.0491413 1.055786392
119.0127558 1.184130554
121.0284058 1.225273837
151.0389705 3.059786236
167.0491413 1.66622349
173.0597059 1.45042956
179.0338851 0.8439883834
183.0440559 5.718287263
185.0597059 11.57026881
187.075356 3.793639448
199.075356 2.140107629
209.0597059 1.174552555
227.0702706 2.797895522
241.0859207 1.692897131
259.0964854 2.996672128

Name: +ve in-silico MS/MS by CFM-ID for NQZCQIDFBYCBAU-JXWPTCDWSA-N
ID: NQZCQIDFBYCBAU-JXWPTCDWSA-N
Comment: Energy2
Num peaks: 31
25.00727645 1.780424106
39.02292652 3.967993406
41.00219107 1.357436697
41.03857658 2.77703483
43.05422664 1.122117571
49.00727645 2.341071594
51.02292652 3.22250727
53.00219107 1.555443323
53.03857658 1.907720815
55.01784114 1.516351514
55.05422664 2.003335471
59.01275576 1.044859109
63.02292652 4.319710279
65.00219107 0.8619353865
65.03857658 2.199978075
67.05422664 1.623655198
73.02840582 1.246313719
75.02292652 2.774044225
77.03857658 1.288898809
79.01784114 2.177632193
79.05422664 3.216358661
83.01275576 0.8384894814
91.01784114 8.185163592
93.0334912 2.009949186
103.0178411 1.659977987
107.0491413 0.8535748733
119.0127558 2.306071098
121.0284058 1.670389323
143.0127558 1.684188805
151.0389705 1.699182976
185.0233204 0.9866796237

Name: +ve in-silico MS/MS by CFM-ID for PHMHDRYYFAYWEG-IHWYPQMZSA-N
ID: PHMHDRYYFAYWEG-IHWYPQMZSA-N
Comment: Energy0
Num peaks: 6
123.0440559 6.430934278
135.0440559 2.063567714
149.0597059 2.292701176
231.1015708 1.769472011
241.0859207 2.502840205
259.0964854 73.27313968

Name: +ve in-silico MS/MS by CFM-ID for PHMHDRYYFAYWEG-IHWYPQMZSA-N
ID: PHMHDRYYFAYWEG-IHWYPQMZSA-N
Comment: Energy1
Num peaks: 17
111.0440559 1.275897302
123.0440559 12.22304802
133.0284058 2.01678847
135.0440559 5.557866368
147.0440559 2.002318221
149.0597059 5.017461261
173.0597059 2.301223646
175.075356 1.958897641
199.075356 1.530052318
215.0702706 2.780702778
217.0859207 1.102740007
227.0702706 3.05821613
229.0859207 5.214687146
231.1015708 4.719316955
241.0859207 2.030832261
243.0651853 1.159465912
259.0964854 26.96188434

Name: +ve in-silico MS/MS by CFM-ID for PHMHDRYYFAYWEG-IHWYPQMZSA-N
ID: PHMHDRYYFAYWEG-IHWYPQMZSA-N
Comment: Energy2
Num peaks: 31
49.00727645 5.282404845
51.02292652 2.774045151
65.03857658 1.20621974
77.03857658 1.137735471
81.0334912 2.457369523
95.04914126 1.473121084
107.0127558 1.144176623
109.0284058 1.553742391
117.0334912 2.130044923
119.0491413 1.555179547
123.0440559 11.75085581
133.0284058 3.716892115
135.0440559 2.481030244
147.0440559 2.242420799
149.0597059 2.137788304
159.0440559 1.344559641
171.0440559 2.531331869
173.0597059 3.206937835
175.075356 1.524770717
183.0440559 1.185974778
185.0597059 1.889756101
187.075356 1.171731974
189.0910061 1.401035363
197.0597059 1.665194799
199.075356 2.503512212
213.0546206 1.416039828
213.0910061 1.448671603
215.0702706 2.677382732
217.0859207 1.501634654
241.0859207 1.735329846
243.0651853 1.798078747

Name: +ve in-silico MS/MS by CFM-ID for RYWSYCQQUDFMAU-UHFFFAOYSA-N
ID: RYWSYCQQUDFMAU-UHFFFAOYSA-N
Comment: Energy0
Num peaks: 6
43.01784114 2.245038827
157.0647913 2.69555637
199.075356 22.16593426
217.0859207 28.91666964
241.0859207 3.073931506
259.0964854 31.62272949

Name: +ve in-silico MS/MS by CFM-ID for RYWSYCQQUDFMAU-UHFFFAOYSA-N
ID: RYWSYCQQUDFMAU-UHFFFAOYSA-N
Comment: Energy1
Num peaks: 6
157.0647913 12.52696071
173.0597059 3.338019205
175.075356 7.042754298
199.075356 37.86943062
217.0859207 16.52144534
259.0964854 5.661812031

Name: +ve in-silico MS/MS by CFM-ID for RYWSYCQQUDFMAU-UHFFFAOYSA-N
ID: RYWSYCQQUDFMAU-UHFFFAOYSA-N
Comment: Energy2
Num peaks: 14
15.02292652 1.668483698
41.00219107 1.599363742
43.01784114 4.365516786
125.0385766 1.535393819
145.0647913 3.622586609
155.0491413 4.651200615
157.0647913 24.62218604
171.0440559 3.744174854
173.0597059 14.73140292
175.075356 2.546542309
181.0647913 2.303040853
189.0910061 2.094436363
199.075356 10.83184955
217.0859207 2.190280317

Name: +ve in-silico MS/MS by CFM-ID for JSJIIHRNDMLJGK-UHFFFAOYSA-N
ID: JSJIIHRNDMLJGK-UHFFFAOYSA-N
Comment: Energy0
Num peaks: 6
67.05422664 3.002258848
85.06479133 2.304149186
203.0338851 6.952430838
217.0495352 1.451082415
227.0702706 3.919213825
259.0964854 70.12611235

Name: +ve in-silico MS/MS by CFM-ID for JSJIIHRNDMLJGK-UHFFFAOYSA-N
ID: JSJIIHRNDMLJGK-UHFFFAOYSA-N
Comment: Energy1
Num peaks: 16
65.03857658 2.58902544
67.05422664 3.109422336
83.04914126 1.575916072
85.06479133 2.935957016
175.0389705 3.235646407
191.0338851 2.012360197
199.0389705 2.004781441
203.0338851 8.110000165
213.0910061 2.336512674
215.1066561 2.656516246
217.0495352 7.485284142
227.0702706 3.922240181
229.0859207 1.723421183
231.1015708 9.114624214
241.0859207 2.759031696
259.0964854 24.54334415

Name: +ve in-silico MS/MS by CFM-ID for JSJIIHRNDMLJGK-UHFFFAOYSA-N
ID: JSJIIHRNDMLJGK-UHFFFAOYSA-N
Comment: Energy2
Num peaks: 29
39.02292652 2.286635755
41.03857658 1.378915527
49.00727645 1.058019586
51.02292652 1.582194437
53.00219107 1.18855985
55.05422664 2.046684662
57.06987671 1.044777267
65.03857658 9.230837689
67.05422664 6.466552953
69.06987671 1.086333963
83.04914126 1.229371045
85.06479133 0.9984973438
135.0076704 1.446252911
159.0440559 7.656243948
169.0284058 1.43372387
173.0233204 7.493681804
173.0597059 1.760900358
175.0389705 7.971762591
183.0804414 0.9465254024
185.0233204 2.175884955
187.0389705 1.103804229
187.075356 1.00448325
189.0546206 0.9822155389
189.0910061 0.8898776454
199.0389705 2.28342565
201.0546206 3.362405025
203.0338851 8.467553947
217.0495352 0.9619777784
217.0859207 1.029202445

Name: +ve in-silico MS/MS by CFM-ID for CJZBXHPHEBCWLV-UHFFFAOYSA-N
ID: CJZBXHPHEBCWLV-UHFFFAOYSA-N
Comment: Energy0
Num peaks: 6
121.0284058 11.68197687
123.0440559 28.65207665
125.0597059 4.056743675
149.0597059 2.279426993
241.0859207 2.799765563
259.0964854 35.86135159

Name: +ve in-silico MS/MS by CFM-ID for CJZBXHPHEBCWLV-UHFFFAOYSA-N
ID: CJZBXHPHEBCWLV-UHFFFAOYSA-N
Comment: Energy1
Num peaks: 14
105.0334912 3.084009465
111.0440559 2.560147915
121.0284058 14.37709369
123.0440559 19.54494168
135.0440559 2.369714126
137.0597059 2.089662667
147.0440559 3.975896661
149.0597059 5.269088388
165.0546206 2.955918458
229.0859207 3.191526551
231.1015708 2.846937933
241.0859207 2.47625456
243.0651853 8.718334804
259.0964854 7.294354566

Name: +ve in-silico MS/MS by CFM-ID for CJZBXHPHEBCWLV-UHFFFAOYSA-N
ID: CJZBXHPHEBCWLV-UHFFFAOYSA-N
Comment: Energy2
Num peaks: 29
39.02292652 1.197680204
49.00727645 4.718111573
65.03857658 0.9418547452
67.01784114 0.8830861582
75.02292652 1.084571409
77.03857658 1.508374369
79.01784114 1.110707895
79.05422664 2.81363354
91.01784114 1.71420438
93.0334912 2.072896004
95.04914126 2.933325271
105.0334912 10.0443428
107.0491413 6.317366917
117.0334912 2.066316624
119.0491413 2.757727989
121.0284058 7.345954233
123.0440559 6.449815674
133.0284058 5.702303158
135.0440559 3.691221292
137.0597059 1.0888508
149.0597059 1.564963103
213.0546206 1.56234435
215.0702706 1.345445791
217.0859207 1.952081777
227.0702706 1.76743429
229.0859207 1.971884583
231.1015708 1.532864138
241.0859207 0.9360300625
243.0651853 1.732034904

Name: +ve in-silico MS/MS by CFM-ID for ZNMRQYJUVCXNGK-UHFFFAOYSA-N
ID: ZNMRQYJUVCXNGK-UHFFFAOYSA-N
Comment: Energy0
Num peaks: 6
67.05422664 2.992527935
85.06479133 2.296135664
203.0338851 6.931022353
217.0495352 1.447025647
227.0702706 3.913394405
259.0964854 69.86370968

Name: +ve in-silico MS/MS by CFM-ID for ZNMRQYJUVCXNGK-UHFFFAOYSA-N
ID: ZNMRQYJUVCXNGK-UHFFFAOYSA-N
Comment: Energy1
Num peaks: 19
65.03857658 2.503040147
67.05422664 2.967904084
83.04914126 1.508967911
85.06479133 2.76920616
175.0389705 3.210310113
189.0546206 1.48393773
191.0338851 1.950702657
199.0389705 1.945417816
201.0546206 1.295640793
203.0338851 7.774488409
213.0910061 2.280095705
215.0338851 1.399836543
215.1066561 2.51797012
217.0495352 7.24404313
227.0702706 3.803875033
229.0859207 1.685929928
231.1015708 8.794171528
241.0859207 2.663543292
259.0964854 23.45442417

Name: +ve in-silico MS/MS by CFM-ID for ZNMRQYJUVCXNGK-UHFFFAOYSA-N
ID: ZNMRQYJUVCXNGK-UHFFFAOYSA-N
Comment: Energy2
Num peaks: 31
39.02292652 2.210320531
41.03857658 1.349077202
49.00727645 1.029895357
51.02292652 1.540136617
53.00219107 1.087116291
55.05422664 2.46413517
57.06987671 1.014761421
65.03857658 8.661909818
67.05422664 6.111847196
69.06987671 1.526312047
83.04914126 0.9572597793
107.0127558 2.232174201
131.0491413 0.7860968344
147.0440559 0.877201859
159.0440559 6.78554512
169.0284058 1.281154985
173.0233204 6.872370685
173.0597059 1.526060749
175.0389705 7.573662009
183.0804414 0.9786076464
185.0233204 2.143038921
187.0389705 1.134611405
187.075356 0.8947131671
189.0546206 0.9828282144
199.0389705 2.125232053
199.075356 0.8836142917
201.0546206 3.226361542
203.0338851 7.690899407
217.0495352 0.9303639249
217.0859207 0.8957280385
227.0702706 0.7967990395

Name: +ve in-silico MS/MS by CFM-ID for VJQAFLAZRVKAKM-UHFFFAOYSA-N
ID: VJQAFLAZRVKAKM-UHFFFAOYSA-N
Comment: Energy0
Num peaks: 7
187.075356 3.100385651
205.0859207 1.652094261
213.0910061 1.624190875
231.1015708 1.433722516
241.0859207 16.02356422
259.0964854 36.79533797
277.1070501 19.57580536

Name: +ve in-silico MS/MS by CFM-ID for VJQAFLAZRVKAKM-UHFFFAOYSA-N
ID: VJQAFLAZRVKAKM-UHFFFAOYSA-N
Comment: Energy1
Num peaks: 31
53.00219107 0.7836885465
55.01784114 1.103259609
171.0440559 1.774369117
173.0597059 1.353702573
175.075356 0.9345392011
177.0910061 0.8835329189
185.0597059 2.870677671
187.0389705 1.361635926
187.075356 6.604983233
189.0546206 1.385327163
189.0910061 2.176116497
191.0702706 1.213316802
193.0859207 1.518943992
197.1172208 0.8126996514
201.0546206 2.722714327
203.0702706 1.167439818
205.0859207 0.9964513897
211.075356 2.126718378
213.0910061 1.617841483
215.1066561 2.007080843
227.0702706 2.138715212
229.0859207 1.537139959
231.0651853 0.9641669558
231.1015708 2.55080881
233.1172208 1.039930981
241.0859207 11.55886956
245.0808353 0.8597753412
247.0964854 0.8908836883
249.1121354 2.372184704
259.0964854 12.62200027
277.1070501 3.641441846

Name: +ve in-silico MS/MS by CFM-ID for VJQAFLAZRVKAKM-UHFFFAOYSA-N
ID: VJQAFLAZRVKAKM-UHFFFAOYSA-N
Comment: Energy2
Num peaks: 31
39.02292652 1.564006067
41.03857658 5.227880367
49.00727645 2.701372846
51.02292652 1.914210524
53.00219107 1.494192941
53.03857658 2.245031576
93.0334912 1.313332956
117.0334912 1.518691088
119.0491413 5.377714469
121.0647913 2.865700868
135.0440559 1.143601263
149.0597059 1.05373448
159.0440559 2.097210262
161.0597059 2.511427365
163.075356 1.247124067
171.0440559 1.43538263
175.075356 1.418915865
177.0910061 1.387430716
185.0597059 2.965181124
187.075356 2.929170758
189.0546206 1.847179918
189.0910061 2.978414715
213.0546206 1.476256027
215.0702706 1.614585937
215.1066561 2.257018959
217.0859207 1.413525899
227.0702706 1.614866656
229.0859207 1.479491296
231.1015708 2.968251118
241.0859207 4.695964386
259.0964854 1.380220321

Name: +ve in-silico MS/MS by CFM-ID for VVCAIBZWJDJGJQ-UHFFFAOYSA-N
ID: VVCAIBZWJDJGJQ-UHFFFAOYSA-N
Comment: Energy0
Num peaks: 6
137.0597059 11.46996648
210.0396988 2.828123198
212.0553488 1.505846887
214.0709989 1.454909517
224.0553488 1.533683938
242.0659135 73.59334271

Name: +ve in-silico MS/MS by CFM-ID for VVCAIBZWJDJGJQ-UHFFFAOYSA-N
ID: VVCAIBZWJDJGJQ-UHFFFAOYSA-N
Comment: Energy1
Num peaks: 10
59.01275576 3.474348911
137.0597059 6.217487858
153.0546206 14.39971241
184.0604342 3.857783161
196.0604342 3.498029093
210.0396988 4.381207759
212.0553488 8.888787695
214.0709989 3.751439857
224.0553488 5.500854818
242.0659135 28.22259117

Name: +ve in-silico MS/MS by CFM-ID for VVCAIBZWJDJGJQ-UHFFFAOYSA-N
ID: VVCAIBZWJDJGJQ-UHFFFAOYSA-N
Comment: Energy2
Num peaks: 15
15.02292652 1.353445457
49.00727645 9.33043983
51.02292652 7.031584921
53.03857658 1.903832748
69.0334912 3.252098082
79.01784114 4.659236548
81.0334912 8.723670738
93.0334912 8.298083488
95.04914126 3.864093572
107.0491413 7.80274017
111.0440559 1.338425954
123.0440559 8.512946046
137.0597059 9.5417696
139.075356 1.328299055
168.0655196 4.346263514

Name: +ve in-silico MS/MS by CFM-ID for VBXNJRCPOOQJML-UHFFFAOYSA-N
ID: VBXNJRCPOOQJML-UHFFFAOYSA-N
Comment: Energy0
Num peaks: 6
137.0597059 3.824115746
210.0396988 3.044685694
212.0553488 1.359945654
214.0709989 1.591858506
224.0553488 1.7221974
242.0659135 82.14127128

Name: +ve in-silico MS/MS by CFM-ID for VBXNJRCPOOQJML-UHFFFAOYSA-N
ID: VBXNJRCPOOQJML-UHFFFAOYSA-N
Comment: Energy1
Num peaks: 11
59.01275576 3.262693353
137.0597059 7.496907899
153.0546206 14.02717728
184.0604342 3.811627131
196.0604342 2.990588118
198.0396988 3.265012247
210.0396988 3.303145301
212.0553488 8.121572526
214.0709989 3.601648243
224.0553488 4.802225348
242.0659135 25.74521426

Name: +ve in-silico MS/MS by CFM-ID for VBXNJRCPOOQJML-UHFFFAOYSA-N
ID: VBXNJRCPOOQJML-UHFFFAOYSA-N
Comment: Energy2
Num peaks: 24
15.02292652 1.868294921
41.00219107 1.334826661
43.01784114 1.998452344
49.00727645 5.266260835
51.02292652 4.197216608
55.01784114 1.014665109
59.01275576 0.9289840347
69.0334912 1.689727145
79.01784114 1.656772379
81.0334912 3.451479478
83.04914126 1.600036366
93.0334912 3.193438118
95.04914126 1.400784043
107.0491413 12.02159056
111.0440559 1.400197099
123.0440559 11.04970778
137.0597059 9.279624871
139.075356 1.570633965
153.0546206 3.347480504
168.0655196 5.577010818
184.0604342 2.582763156
194.0447842 1.651095586
196.0240487 0.932362155
224.0553488 1.766518212

Name: +ve in-silico MS/MS by CFM-ID for BTCQMCOBMIXUCG-UHFFFAOYSA-N
ID: BTCQMCOBMIXUCG-UHFFFAOYSA-N
Comment: Energy0
Num peaks: 9
43.05422664 3.058426172
71.04914126 14.84799746
147.0440559 1.98513893
149.0597059 12.31194965
167.0702706 2.887547656
191.0702706 2.93166932
209.0808353 4.125341534
219.1015708 5.253098978
237.1121354 34.09789159

Name: +ve in-silico MS/MS by CFM-ID for BTCQMCOBMIXUCG-UHFFFAOYSA-N
ID: BTCQMCOBMIXUCG-UHFFFAOYSA-N
Comment: Energy1
Num peaks: 19
39.02292652 2.889368617
41.03857658 1.719575978
43.05422664 16.54369033
45.06987671 1.749579974
55.01784114 1.405219965
69.0334912 1.19158248
71.04914126 19.47157147
105.0334912 1.254124139
121.0284058 1.432692781
123.0440559 2.41308301
131.0491413 1.139582963
147.0440559 1.233066467
149.0597059 8.752777774
167.0702706 2.219461944
191.0702706 2.437828227
209.0808353 2.587910283
219.1015708 3.377266324
221.0808353 1.167458418
237.1121354 7.11843893

Name: +ve in-silico MS/MS by CFM-ID for BTCQMCOBMIXUCG-UHFFFAOYSA-N
ID: BTCQMCOBMIXUCG-UHFFFAOYSA-N
Comment: Energy2
Num peaks: 23
27.02292652 1.01614172
29.03857658 1.138118024
39.02292652 0.9570383951
41.03857658 7.740652264
43.05422664 11.62045176
45.06987671 0.8500939253
55.01784114 6.040226907
55.05422664 1.050535936
69.0334912 2.560998499
71.04914126 20.34933104
79.01784114 2.079200598
91.01784114 1.100576333
93.0334912 2.364762163
95.04914126 0.9362594175
105.0334912 2.692677946
107.0491413 1.001817364
119.0491413 1.752840247
121.0284058 7.163864295
123.0440559 1.684132113
137.0233204 2.737120245
149.0597059 1.864866643
191.0702706 1.193791223
221.0808353 0.8460437883

Name: +ve in-silico MS/MS by CFM-ID for HGNZPAIPVKRUKE-UHFFFAOYSA-N
ID: HGNZPAIPVKRUKE-UHFFFAOYSA-N
Comment: Energy0
Num peaks: 6
79.05422664 2.812805753
105.0334912 2.004615032
121.0284058 2.125937759
123.0440559 6.111116974
241.0859207 10.24633153
259.0964854 60.88735593

Name: +ve in-silico MS/MS by CFM-ID for HGNZPAIPVKRUKE-UHFFFAOYSA-N
ID: HGNZPAIPVKRUKE-UHFFFAOYSA-N
Comment: Energy1
Num peaks: 15
79.05422664 2.277196997
95.04914126 3.234702093
105.0334912 11.93154125
107.0491413 9.38237246
121.0284058 5.470665893
123.0440559 13.32456916
135.0440559 1.988512966
137.0597059 2.462360538
153.0546206 2.361021249
165.0546206 2.385718254
227.0702706 1.240015424
229.0859207 5.116495698
231.1015708 2.502530056
241.0859207 5.187224442
259.0964854 11.54244119

Name: +ve in-silico MS/MS by CFM-ID for HGNZPAIPVKRUKE-UHFFFAOYSA-N
ID: HGNZPAIPVKRUKE-UHFFFAOYSA-N
Comment: Energy2
Num peaks: 24
49.00727645 3.360222419
51.02292652 2.295472754
53.03857658 1.301780497
63.02292652 2.447733104
65.03857658 2.506640501
75.02292652 1.672601054
77.00219107 1.1798332
77.03857658 3.05900631
79.01784114 3.222118615
79.05422664 9.340174399
81.06987671 3.289618495
83.08552677 2.421056511
91.01784114 1.131163972
91.05422664 3.651116495
93.0334912 1.530291629
95.04914126 2.182547759
105.0334912 15.72798263
107.0491413 6.971606687
109.0647913 1.65445581
121.0284058 5.800992119
123.0440559 2.464171424
133.0284058 1.194942379
135.0440559 1.586859006
243.0651853 1.082180451

Name: +ve in-silico MS/MS by CFM-ID for LMUSYGSJXWROBU-UHFFFAOYSA-N
ID: LMUSYGSJXWROBU-UHFFFAOYSA-N
Comment: Energy0
Num peaks: 10
67.05422664 1.321228442
71.04914126 4.241220193
191.0338851 3.560959527
205.0495352 4.433072751
217.0495352 1.691379187
235.0600999 1.616835359
241.0859207 3.079524181
245.0808353 1.329038999
259.0964854 32.15985798
277.1070501 27.65401104

Name: +ve in-silico MS/MS by CFM-ID for LMUSYGSJXWROBU-UHFFFAOYSA-N
ID: LMUSYGSJXWROBU-UHFFFAOYSA-N
Comment: Energy1
Num peaks: 23
39.02292652 1.666936859
41.03857658 3.523636665
43.05422664 3.589913051
55.05422664 1.976500714
65.03857658 1.736776938
67.05422664 7.209534059
69.0334912 2.430373387
69.06987671 1.558688021
71.04914126 15.02962818
83.04914126 1.56539232
85.06479133 7.770492224
175.0389705 0.9460707178
177.0546206 0.8754908186
203.0338851 1.821223236
205.0495352 9.306511606
207.0651853 1.425472319
217.0495352 0.8018883898
217.0859207 1.020409589
231.1015708 1.07965871
241.0859207 1.938276793
249.1121354 1.797704478
259.0964854 7.62736851
277.1070501 3.77299823

Name: +ve in-silico MS/MS by CFM-ID for LMUSYGSJXWROBU-UHFFFAOYSA-N
ID: LMUSYGSJXWROBU-UHFFFAOYSA-N
Comment: Energy2
Num peaks: 31
39.02292652 4.523047209
41.03857658 5.947839247
43.05422664 1.604276818
55.01784114 1.525589595
55.05422664 1.984781788
65.03857658 1.556489345
67.05422664 1.737882971
69.0334912 2.998050765
69.06987671 1.575847535
71.04914126 7.909797377
123.0076704 1.23750917
147.0076704 1.460428878
147.0440559 1.08097086
149.0233204 2.0575571
149.0597059 1.662076535
151.0389705 1.689564292
161.0597059 3.112299255
163.0389705 3.582116396
165.0546206 1.160735181
173.0233204 4.152960614
175.0389705 4.402807787
177.0546206 1.230493469
187.0389705 1.393258171
189.0182351 1.196238571
189.0546206 2.24995182
191.0338851 2.592491287
199.075356 1.318695134
203.0338851 1.369921255
205.0495352 1.608010909
241.0859207 1.474810393
243.0651853 1.128369559

Name: +ve in-silico MS/MS by CFM-ID for BXUZHRKORIBRMQ-UHFFFAOYSA-N
ID: BXUZHRKORIBRMQ-UHFFFAOYSA-N
Comment: Energy0
Num peaks: 6
105.0334912 2.072504016
121.0284058 12.12683469
123.0440559 28.14936998
125.0597059 4.129624524
127.075356 2.065026453
259.0964854 32.89690889

Name: +ve in-silico MS/MS by CFM-ID for BXUZHRKORIBRMQ-UHFFFAOYSA-N
ID: BXUZHRKORIBRMQ-UHFFFAOYSA-N
Comment: Energy1
Num peaks: 16
95.04914126 1.686251897
105.0334912 2.792901936
109.0284058 3.41803264
121.0284058 14.17254729
123.0440559 21.85850151
135.0440559 2.65903399
137.0597059 1.938349445
147.0440559 2.722321552
149.0597059 3.084324326
165.0546206 2.409435489
225.0546206 1.803227027
229.0859207 3.554800065
231.1015708 3.203334105
241.0859207 2.030406787
243.0651853 6.296264762
259.0964854 6.655148362

Name: +ve in-silico MS/MS by CFM-ID for BXUZHRKORIBRMQ-UHFFFAOYSA-N
ID: BXUZHRKORIBRMQ-UHFFFAOYSA-N
Comment: Energy2
Num peaks: 28
49.00727645 4.703824779
51.02292652 2.025591414
53.03857658 1.397466101
65.03857658 4.215197402
75.02292652 4.444385678
77.03857658 3.148273384
79.01784114 0.9964861973
79.05422664 3.016519967
81.0334912 1.028485928
91.01784114 1.230071699
91.05422664 2.322263232
93.0334912 3.135872138
95.04914126 3.656309016
105.0334912 8.40338519
107.0491413 5.300285344
109.0284058 1.437302351
109.0647913 1.301456123
111.0440559 1.078131309
121.0284058 7.911658942
123.0440559 7.815697159
131.0127558 1.065754335
133.0284058 2.401697985
135.0440559 1.791423228
147.0440559 2.549811687
213.0546206 1.281162898
227.0702706 1.037122583
231.1015708 1.008445152
241.0859207 1.219778428

Name: +ve in-silico MS/MS by CFM-ID for BXUZHRKORIBRMQ-LLVKDONJSA-N
ID: BXUZHRKORIBRMQ-LLVKDONJSA-N
Comment: Energy0
Num peaks: 6
105.0334912 2.074363547
121.0284058 12.13631286
123.0440559 28.18416706
125.0597059 4.134921951
127.075356 2.067604741
259.0964854 32.95631978

Name: +ve in-silico MS/MS by CFM-ID for BXUZHRKORIBRMQ-LLVKDONJSA-N
ID: BXUZHRKORIBRMQ-LLVKDONJSA-N
Comment: Energy1
Num peaks: 16
95.04914126 1.697046909
105.0334912 2.797606087
109.0284058 3.443662485
121.0284058 14.22332582
123.0440559 22.02097824
135.0440559 2.720035361
137.0597059 1.952254263
147.0440559 2.731314794
149.0597059 3.093922637
165.0546206 2.428555386
225.0546206 1.813859155
229.0859207 3.581656493
231.1015708 3.22758637
241.0859207 2.045417605
243.0651853 6.347292663
259.0964854 6.73385946

Name: +ve in-silico MS/MS by CFM-ID for BXUZHRKORIBRMQ-LLVKDONJSA-N
ID: BXUZHRKORIBRMQ-LLVKDONJSA-N
Comment: Energy2
Num peaks: 28
49.00727645 4.47283126
51.02292652 1.752580475
53.03857658 1.372666903
65.03857658 4.333049939
75.02292652 4.513728383
77.03857658 3.210164115
79.01784114 1.011762672
79.05422664 3.056670275
81.0334912 1.03419627
91.01784114 1.258894925
91.05422664 2.262661795
93.0334912 3.206370349
95.04914126 3.72277444
105.0334912 8.368584669
107.0491413 5.318658496
109.0284058 1.453737126
109.0647913 1.308810167
111.0440559 1.084345984
121.0284058 7.913325082
123.0440559 7.902618491
131.0127558 1.052903321
133.0284058 2.426046055
135.0440559 1.840017766
147.0440559 2.484905889
213.0546206 1.288405641
227.0702706 1.043141264
231.1015708 1.014377538
241.0859207 1.226963403

Name: +ve in-silico MS/MS by CFM-ID for YOSDNAMJVOLJKI-UKRRQHHQSA-N
ID: YOSDNAMJVOLJKI-UKRRQHHQSA-N
Comment: Energy0
Num peaks: 7
117.0334912 6.111341788
119.0491413 4.573477642
121.0284058 3.951761891
137.0233204 4.50957478
139.0389705 5.412815325
241.0859207 29.99984401
259.0964854 25.60759396

Name: +ve in-silico MS/MS by CFM-ID for YOSDNAMJVOLJKI-UKRRQHHQSA-N
ID: YOSDNAMJVOLJKI-UKRRQHHQSA-N
Comment: Energy1
Num peaks: 16
95.04914126 1.761789078
107.0491413 1.600528923
111.0440559 1.567702643
117.0334912 1.779921318
119.0491413 2.687805637
121.0284058 12.91439573
121.0647913 4.541367058
123.0440559 4.910855327
137.0233204 7.416122492
139.0389705 15.20836729
147.0440559 2.874262412
213.0910061 2.197341687
225.0546206 1.982476123
229.0859207 1.904451442
241.0859207 10.55844925
259.0964854 6.873073504

Name: +ve in-silico MS/MS by CFM-ID for YOSDNAMJVOLJKI-UKRRQHHQSA-N
ID: YOSDNAMJVOLJKI-UKRRQHHQSA-N
Comment: Energy2
Num peaks: 29
39.02292652 0.9357884047
49.00727645 3.913640242
63.02292652 1.37173359
65.03857658 1.886909687
75.02292652 5.632390834
77.03857658 2.220776729
79.01784114 1.705327982
79.05422664 1.970641198
81.06987671 1.06489129
89.03857658 2.700823846
91.05422664 2.029284166
93.06987671 0.9991188714
95.04914126 2.010527403
99.08044139 1.830201873
103.0542266 1.146324403
105.0334912 7.871616137
107.0491413 4.816441983
117.0334912 12.52123524
119.0491413 5.790567039
121.0284058 3.473814534
121.0647913 1.315330162
123.0440559 1.613944692
135.0440559 1.306600817
147.0440559 2.605786235
209.0597059 1.41169542
211.075356 2.049802788
213.0910061 2.445381847
223.075356 1.103401247
241.0859207 1.065087189

Name: +ve in-silico MS/MS by CFM-ID for RKEITGVZZHXKON-SKAWGCAZSA-N
ID: RKEITGVZZHXKON-SKAWGCAZSA-N
Comment: Energy0
Num peaks: 6
133.0607686 1.196140256
143.0451185 16.77705362
159.0400331 1.593677097
161.0556832 62.66011805
259.0924626 2.317468391
277.1030273 4.807205163

Name: +ve in-silico MS/MS by CFM-ID for RKEITGVZZHXKON-SKAWGCAZSA-N
ID: RKEITGVZZHXKON-SKAWGCAZSA-N
Comment: Energy1
Num peaks: 9
70.02874017 4.951952331
71.01275576 3.685264071
88.03930485 10.9787296
90.05495492 14.17746106
132.0655196 17.31499691
143.0451185 5.189371149
161.0556832 4.865244415
188.0917343 9.26276807
206.102299 10.919503

Name: +ve in-silico MS/MS by CFM-ID for RKEITGVZZHXKON-SKAWGCAZSA-N
ID: RKEITGVZZHXKON-SKAWGCAZSA-N
Comment: Energy2
Num peaks: 12
44.0130901 1.606576322
73.02840582 1.554669389
86.02365479 1.191793121
87.01890376 4.300485252
89.03455382 1.932437238
91.05020388 1.409001881
132.0655196 2.48937335
143.0451185 24.04149956
157.0243831 4.385275255
159.0400331 6.075593222
161.0556832 25.55271703
175.0713333 5.523849107

Name: +ve in-silico MS/MS by CFM-ID for DIVLBIVDYADZPL-UHFFFAOYSA-N
ID: DIVLBIVDYADZPL-UHFFFAOYSA-N
Comment: Energy0
Num peaks: 10
117.0698767 1.936338537
145.1011768 3.346934397
163.075356 3.872762281
173.0960915 6.786090983
189.0910061 1.720051242
191.1066561 13.01252377
193.1223062 1.72692661
201.0910061 3.424829449
219.1015708 28.13780802
237.1121354 17.47954283

Name: +ve in-silico MS/MS by CFM-ID for DIVLBIVDYADZPL-UHFFFAOYSA-N
ID: DIVLBIVDYADZPL-UHFFFAOYSA-N
Comment: Energy1
Num peaks: 21
41.03857658 1.731445204
87.04405588 2.626517546
115.0542266 2.302693882
117.0698767 6.222623833
119.0855268 1.610455123
143.0855268 1.8421025
145.0647913 3.73971054
145.1011768 6.046226458
147.0804414 1.728982793
147.1168269 1.46051558
149.0597059 1.597269812
161.0597059 1.691958144
163.075356 4.538379511
171.0804414 2.323913982
173.0960915 7.89045696
175.1117415 2.886463127
191.1066561 10.12357432
193.1223062 1.544972007
201.0910061 4.13658033
219.1015708 11.90889191
237.1121354 3.148602807

Name: +ve in-silico MS/MS by CFM-ID for DIVLBIVDYADZPL-UHFFFAOYSA-N
ID: DIVLBIVDYADZPL-UHFFFAOYSA-N
Comment: Energy2
Num peaks: 17
27.02292652 1.284697935
41.03857658 4.248262088
103.0542266 5.460364328
115.0542266 4.188996887
117.0698767 17.39529413
119.0855268 3.202971721
143.0855268 1.11706009
145.0647913 1.39833549
145.1011768 21.12114825
147.0440559 1.195184788
147.0804414 1.420430801
147.1168269 2.929616408
149.0597059 2.098014383
173.0960915 7.995783497
175.075356 1.396370518
175.1117415 2.263967225
191.1066561 1.759900095

Name: +ve in-silico MS/MS by CFM-ID for OIAKCSLYNXTJBI-UHFFFAOYSA-N
ID: OIAKCSLYNXTJBI-UHFFFAOYSA-N
Comment: Energy0
Num peaks: 10
55.05422664 3.498144377
69.06987671 2.035410676
181.0495352 2.026068257
191.1066561 8.925430698
193.0495352 2.880821962
193.1223062 3.011581797
195.0651853 2.538551452
205.0859207 1.485213359
219.1015708 25.39322671
237.1121354 28.92455605

Name: +ve in-silico MS/MS by CFM-ID for OIAKCSLYNXTJBI-UHFFFAOYSA-N
ID: OIAKCSLYNXTJBI-UHFFFAOYSA-N
Comment: Energy1
Num peaks: 20
39.02292652 2.368794543
55.05422664 13.85706948
57.06987671 1.173011735
67.05422664 0.9582776556
69.06987671 8.235022282
135.0440559 5.535493452
149.0597059 0.9772270795
163.0389705 3.359783669
175.075356 1.411898948
179.0338851 0.9895095178
181.0495352 4.528338105
189.0910061 1.826527389
191.1066561 8.498355297
193.0495352 1.090398229
193.1223062 3.072809185
197.0808353 0.8412167934
201.0910061 2.116296356
205.0859207 0.8680943639
219.1015708 12.79884823
237.1121354 5.656732691

Name: +ve in-silico MS/MS by CFM-ID for OIAKCSLYNXTJBI-UHFFFAOYSA-N
ID: OIAKCSLYNXTJBI-UHFFFAOYSA-N
Comment: Energy2
Num peaks: 31
39.02292652 1.76696865
41.03857658 1.155371607
49.00727645 0.9289770546
51.02292652 1.123108813
53.03857658 2.31913242
55.01784114 1.081515769
55.05422664 14.59652264
57.06987671 1.473358219
65.03857658 5.165244222
67.01784114 1.181907733
67.05422664 3.222061391
69.06987671 3.395422179
71.08552677 1.23351311
77.00219107 2.871798412
79.01784114 0.9657815657
79.05422664 1.609347637
81.06987671 2.716369657
93.06987671 1.455616268
123.0804414 1.204773698
125.0960915 0.8032478878
131.0491413 0.7590212359
133.0647913 0.8391930599
135.0440559 6.075777676
135.0804414 1.182270895
149.0233204 2.036739153
151.0389705 1.855722675
159.0804414 2.912796882
161.0960915 0.9096135841
163.0389705 1.894770244
175.075356 1.822868704
191.1066561 0.9490006771

Name: +ve in-silico MS/MS by CFM-ID for FCLPAEDZIOXNSO-UHFFFAOYSA-N
ID: FCLPAEDZIOXNSO-UHFFFAOYSA-N
Comment: Energy0
Num peaks: 6
107.0491413 2.155596343
133.0647913 1.816921776
137.0597059 2.157685781
139.0389705 3.048474853
259.0964854 38.2781679
277.1070501 33.86851436

Name: +ve in-silico MS/MS by CFM-ID for FCLPAEDZIOXNSO-UHFFFAOYSA-N
ID: FCLPAEDZIOXNSO-UHFFFAOYSA-N
Comment: Energy1
Num peaks: 21
107.0491413 6.498493121
109.0647913 2.865989525
117.0334912 1.397971584
119.0491413 3.595235189
121.0647913 1.04687468
123.0440559 0.9739851273
131.0491413 2.578679901
133.0284058 0.9282841141
133.0647913 10.85348239
137.0233204 3.492550911
137.0597059 3.080128175
139.0389705 10.94503752
141.0546206 4.414615701
149.0597059 1.544733833
151.0389705 2.099113364
151.075356 6.228903476
165.0546206 1.295730178
169.0495352 1.579746621
241.0859207 1.304494848
259.0964854 8.695284175
277.1070501 5.175650875

Name: +ve in-silico MS/MS by CFM-ID for FCLPAEDZIOXNSO-UHFFFAOYSA-N
ID: FCLPAEDZIOXNSO-UHFFFAOYSA-N
Comment: Energy2
Num peaks: 31
53.00219107 1.989788019
63.02292652 2.045942665
65.03857658 3.375240666
79.05422664 4.737417975
91.05422664 0.9705628918
92.99710569 1.005584153
95.04914126 1.555151699
107.0491413 7.70167297
109.0647913 2.026672771
117.0334912 2.553799246
119.0491413 2.931764571
121.0284058 4.943219534
121.0647913 1.561505053
123.0440559 2.68383441
127.0389705 4.093193007
131.0491413 2.144039961
133.0284058 0.9691349951
133.0647913 2.400013923
137.0233204 2.972973358
139.0389705 8.086119356
141.0546206 1.58704854
143.0491413 0.947595614
147.0804414 0.9624056207
149.0233204 1.325985257
151.0389705 1.858338726
165.0546206 1.153064933
215.0702706 0.8314337025
217.0859207 1.187260884
231.1015708 1.133308035
241.0859207 1.922149204
259.0964854 1.196496402

Name: +ve in-silico MS/MS by CFM-ID for UKFFJSITCNRUQV-UHFFFAOYSA-N
ID: UKFFJSITCNRUQV-UHFFFAOYSA-N
Comment: Energy0
Num peaks: 8
59.01275576 4.540231706
74.02365479 8.880595476
139.0389705 4.552761876
165.0182351 3.199531372
167.0338851 3.26104041
196.0604342 10.46826892
224.0553488 12.77292348
242.0659135 34.53631231

Name: +ve in-silico MS/MS by CFM-ID for UKFFJSITCNRUQV-UHFFFAOYSA-N
ID: UKFFJSITCNRUQV-UHFFFAOYSA-N
Comment: Energy1
Num peaks: 17
28.01817548 5.10731894
56.0130901 2.491186266
58.02874017 1.217505373
59.01275576 6.380444467
74.02365479 10.60479741
137.0233204 1.295712755
139.0389705 7.539481099
141.0546206 1.324785126
165.0182351 1.920363892
167.0338851 11.18994638
169.0495352 3.323819549
196.0604342 11.76972242
198.0760843 1.415688637
212.0553488 1.132267855
214.0709989 1.099858519
224.0553488 6.890131558
242.0659135 5.43514616

Name: +ve in-silico MS/MS by CFM-ID for UKFFJSITCNRUQV-UHFFFAOYSA-N
ID: UKFFJSITCNRUQV-UHFFFAOYSA-N
Comment: Energy2
Num peaks: 24
15.02292652 1.304599136
28.01817548 4.635679024
41.00219107 1.17285297
53.00219107 0.8235394932
55.01784114 0.9263990081
56.0130901 6.210507199
59.01275576 2.855064369
67.01784114 1.103290764
74.02365479 6.323571391
79.01784114 2.767047377
81.0334912 6.012144958
83.04914126 2.858035368
95.01275576 1.839492215
109.0284058 7.972744726
111.0440559 5.134096786
125.0233204 1.859622858
137.0233204 5.073158729
139.0389705 9.894744933
141.0546206 1.453954862
151.0389705 4.134317977
153.0182351 1.03728396
165.0182351 2.395673193
167.0338851 1.216593138
169.0495352 1.298336297

Name: +ve in-silico MS/MS by CFM-ID for AZFDKRSNEAHVSP-UHFFFAOYSA-N
ID: AZFDKRSNEAHVSP-UHFFFAOYSA-N
Comment: Energy0
Num peaks: 7
59.01275576 4.677134531
74.02365479 9.297575199
165.0182351 3.290875837
167.0338851 3.349394204
196.0604342 10.74283435
224.0553488 13.87221994
242.0659135 35.83955407

Name: +ve in-silico MS/MS by CFM-ID for AZFDKRSNEAHVSP-UHFFFAOYSA-N
ID: AZFDKRSNEAHVSP-UHFFFAOYSA-N
Comment: Energy1
Num peaks: 15
28.01817548 5.290088046
56.0130901 2.7789397
58.02874017 1.3550017
59.01275576 6.772859773
74.02365479 12.22222906
139.0389705 3.899506418
141.0546206 1.082528189
165.0182351 2.174122408
167.0338851 12.25942882
169.0495352 3.58797492
196.0604342 12.86497511
198.0760843 1.422105391
214.0709989 1.033715718
224.0553488 7.522948695
242.0659135 5.831107787

Name: +ve in-silico MS/MS by CFM-ID for AZFDKRSNEAHVSP-UHFFFAOYSA-N
ID: AZFDKRSNEAHVSP-UHFFFAOYSA-N
Comment: Energy2
Num peaks: 29
15.02292652 1.296952906
28.01817548 5.468041557
30.03382555 0.8944285365
41.00219107 1.865039887
43.01784114 1.409833386
55.01784114 2.121716534
56.0130901 8.234930835
58.02874017 1.441917153
59.01275576 3.57021181
67.01784114 1.010118919
68.99710569 1.325657444
72.00800472 1.237594335
74.02365479 10.01135052
92.99710569 1.26791501
95.01275576 3.56491558
97.02840582 3.053863905
111.0440559 0.8795929083
113.0233204 1.50491755
123.0076704 3.482647755
125.0233204 3.547227519
137.0233204 3.705091095
139.0389705 4.609120627
141.0546206 0.8723251444
151.0389705 5.203654152
153.0182351 1.213511318
165.0182351 3.328473533
167.0338851 1.573163728
169.0495352 1.692496979
178.0498695 1.087497939

Name: +ve in-silico MS/MS by CFM-ID for MVRBXZXPEVNSBF-UHFFFAOYSA-N
ID: MVRBXZXPEVNSBF-UHFFFAOYSA-N
Comment: Energy0
Num peaks: 7
59.01275576 4.706685729
74.02365479 9.303473459
165.0182351 3.323088028
167.0338851 3.402106747
196.0604342 10.89048108
224.0553488 13.59137257
242.0659135 36.16401166

Name: +ve in-silico MS/MS by CFM-ID for MVRBXZXPEVNSBF-UHFFFAOYSA-N
ID: MVRBXZXPEVNSBF-UHFFFAOYSA-N
Comment: Energy1
Num peaks: 15
28.01817548 5.308650896
56.0130901 2.792827609
58.02874017 1.393309159
59.01275576 6.80359776
74.02365479 12.37249299
75.04405588 1.148696362
139.0389705 3.699214102
165.0182351 2.195603164
167.0338851 12.57200193
168.0655196 1.18480103
169.0495352 3.686451739
196.0604342 13.08987593
198.0760843 1.497078384
224.0553488 7.495050776
242.0659135 5.872102148

Name: +ve in-silico MS/MS by CFM-ID for MVRBXZXPEVNSBF-UHFFFAOYSA-N
ID: MVRBXZXPEVNSBF-UHFFFAOYSA-N
Comment: Energy2
Num peaks: 25
15.02292652 1.339654335
28.01817548 5.588764574
30.03382555 0.9141756635
41.00219107 1.253289205
56.0130901 8.438493107
58.02874017 1.59954586
59.01275576 3.675002116
65.00219107 1.207175254
67.01784114 1.120909952
69.0334912 0.9855885805
74.02365479 12.21744604
92.99710569 4.037496872
95.01275576 5.822488279
97.02840582 3.982778833
123.0076704 1.510258868
125.0233204 2.476668871
137.0233204 3.548447207
139.0389705 5.974886873
141.0546206 1.076855622
151.0389705 5.090615053
153.0182351 1.255594254
165.0182351 2.749842153
167.0338851 1.608041518
169.0495352 1.90438844
178.0498695 1.025403546

Name: +ve in-silico MS/MS by CFM-ID for QWQGMMRHTWIOGH-UHFFFAOYSA-N
ID: QWQGMMRHTWIOGH-UHFFFAOYSA-N
Comment: Energy0
Num peaks: 6
91.05422664 2.987709412
105.0698767 2.179715826
133.0647913 2.380256457
153.0182351 7.110856353
241.0859207 12.2846069
259.0964854 58.88226587

Name: +ve in-silico MS/MS by CFM-ID for QWQGMMRHTWIOGH-UHFFFAOYSA-N
ID: QWQGMMRHTWIOGH-UHFFFAOYSA-N
Comment: Energy1
Num peaks: 10
91.05422664 10.50698825
105.0698767 5.482157126
133.0647913 5.374088748
137.0233204 2.659903565
153.0182351 31.13127759
155.0338851 2.509835221
167.0338851 3.841581764
181.0495352 2.546712781
241.0859207 4.824233576
259.0964854 11.82329739

Name: +ve in-silico MS/MS by CFM-ID for QWQGMMRHTWIOGH-UHFFFAOYSA-N
ID: QWQGMMRHTWIOGH-UHFFFAOYSA-N
Comment: Energy2
Num peaks: 31
41.00219107 2.910754253
49.00727645 1.508277384
53.00219107 1.679701055
63.02292652 0.8860094381
65.03857658 1.049928868
75.02292652 0.8155664572
79.05422664 1.827514115
83.01275576 3.844067656
85.02840582 3.671547131
91.05422664 8.529993779
101.0385766 1.487399289
103.0542266 2.655592852
105.0698767 6.194127918
108.9920203 1.614014489
111.0076704 1.988296187
115.0542266 0.8556875823
125.0233204 3.936714567
127.0389705 3.679007008
129.0334912 1.915383055
129.0546206 1.157454148
129.0698767 0.8197472606
137.0233204 4.377135575
139.0389705 1.606602289
145.0647913 0.8366395803
149.0233204 2.288392495
153.0182351 10.9961463
161.0233204 1.003327421
167.0338851 1.655720063
177.0182351 1.174239723
241.0859207 0.963231016
243.0651853 0.9141761687

Name: +ve in-silico MS/MS by CFM-ID for JGSJNPCCWHSHQQ-GORDUTHDSA-N
ID: JGSJNPCCWHSHQQ-GORDUTHDSA-N
Comment: Energy0
Num peaks: 6
105.0334912 7.983994147
107.0491413 3.95898472
153.0546206 3.963535001
165.0546206 1.783370045
241.0859207 3.706327339
259.0964854 61.44595795

Name: +ve in-silico MS/MS by CFM-ID for JGSJNPCCWHSHQQ-GORDUTHDSA-N
ID: JGSJNPCCWHSHQQ-GORDUTHDSA-N
Comment: Energy1
Num peaks: 19
105.0334912 16.45091836
107.0491413 6.044149916
117.0334912 1.259829818
119.0491413 5.550647245
139.0389705 2.26368835
141.0546206 1.97877919
153.0546206 6.243146039
163.0389705 1.274424081
165.0546206 3.461633835
171.0440559 1.157824689
173.0597059 1.803837033
215.0702706 2.603288372
217.0859207 1.362689961
227.0702706 2.062034789
229.0859207 3.758232744
231.1015708 3.841736841
241.0859207 2.333012747
243.0651853 1.143473952
259.0964854 15.56768854

Name: +ve in-silico MS/MS by CFM-ID for JGSJNPCCWHSHQQ-GORDUTHDSA-N
ID: JGSJNPCCWHSHQQ-GORDUTHDSA-N
Comment: Energy2
Num peaks: 31
43.01784114 2.163276063
73.00727645 1.173472756
75.02292652 2.480692763
77.03857658 6.012197977
79.01784114 1.080740816
79.05422664 2.066777356
81.0334912 1.012422436
87.02292652 1.013579555
89.03857658 1.651642376
91.05422664 1.825518421
95.01275576 1.520878306
101.0385766 1.058680195
105.0334912 10.74977292
107.0491413 2.628845858
111.0440559 1.931287285
117.0334912 1.694561774
119.0127558 1.087071601
119.0491413 1.265634661
137.0233204 1.79430949
141.0334912 2.731697984
143.0491413 4.42811759
153.0546206 1.822518944
165.0334912 2.015953221
185.0597059 2.151854019
187.075356 1.052105335
189.0910061 1.115297473
197.0597059 1.420500018
199.075356 1.360307293
215.0702706 2.011476359
217.0859207 1.368506818
227.0702706 1.190200378

Name: +ve in-silico MS/MS by CFM-ID for ANNNBEZJTNCXHY-NSCUHMNNSA-N
ID: ANNNBEZJTNCXHY-NSCUHMNNSA-N
Comment: Energy0
Num peaks: 6
123.0440559 5.899859522
125.0597059 2.926185605
135.0440559 9.985624771
149.0597059 2.091561632
241.0859207 2.304825839
259.0964854 64.83705326

Name: +ve in-silico MS/MS by CFM-ID for ANNNBEZJTNCXHY-NSCUHMNNSA-N
ID: ANNNBEZJTNCXHY-NSCUHMNNSA-N
Comment: Energy1
Num peaks: 15
107.0491413 1.602182237
123.0440559 9.965570882
125.0597059 2.895722512
133.0284058 1.566647817
135.0440559 21.57555069
147.0440559 1.524394484
149.0597059 3.828514526
173.0597059 1.787068104
175.075356 1.573023415
215.0702706 2.027754626
227.0702706 2.816028115
229.0859207 4.370790917
231.1015708 3.779380321
241.0859207 1.603994721
259.0964854 19.35400282

Name: +ve in-silico MS/MS by CFM-ID for ANNNBEZJTNCXHY-NSCUHMNNSA-N
ID: ANNNBEZJTNCXHY-NSCUHMNNSA-N
Comment: Energy2
Num peaks: 31
39.02292652 1.100956488
49.00727645 4.82250918
51.02292652 3.080529367
65.03857658 3.223376778
73.00727645 1.438872404
79.01784114 1.174122758
81.0334912 2.229891297
105.0334912 3.939627682
107.0491413 5.358876809
109.0284058 1.612844524
117.0334912 1.753813886
123.0440559 9.370471589
125.0597059 1.365116952
133.0284058 2.166970922
135.0440559 6.946540713
147.0440559 1.484360059
149.0597059 1.638255824
157.0284058 1.69636899
159.0440559 2.85192005
171.0440559 2.135438162
173.0597059 2.842967402
175.075356 1.192257108
185.0597059 1.793400727
189.0910061 1.089694149
199.075356 1.468915646
213.0910061 1.471715852
215.0702706 1.774347781
217.0859207 1.17416643
227.0702706 1.120529374
241.0859207 1.434426658
243.0651853 1.603620818

Name: +ve in-silico MS/MS by CFM-ID for KABHDRHRTUZGRG-UHFFFAOYSA-N
ID: KABHDRHRTUZGRG-UHFFFAOYSA-N
Comment: Energy0
Num peaks: 9
59.04914126 2.0852461
71.04914126 2.759126902
205.0495352 2.846477061
217.0495352 2.854320166
219.0651853 2.823555045
241.0859207 2.519170092
245.0808353 3.354280557
259.0964854 31.32900202
277.1070501 30.87078079

Name: +ve in-silico MS/MS by CFM-ID for KABHDRHRTUZGRG-UHFFFAOYSA-N
ID: KABHDRHRTUZGRG-UHFFFAOYSA-N
Comment: Energy1
Num peaks: 28
39.02292652 2.535785253
41.03857658 0.9944910545
55.01784114 1.89596552
55.05422664 1.63503074
65.03857658 1.131314735
67.05422664 2.979905939
69.0334912 1.243533491
71.04914126 6.382226304
85.06479133 1.397928496
175.0389705 0.7820694729
177.0546206 1.220610586
191.0338851 1.562176993
193.0495352 1.340471146
203.0338851 2.073820753
205.0495352 7.132241833
217.0495352 4.877043747
217.0859207 1.543941426
219.0651853 1.817781089
227.0702706 0.8869014734
229.0859207 1.874606348
231.1015708 3.95760514
233.0808353 1.033295132
241.0859207 2.784647747
245.0808353 1.97983759
247.0964854 2.108656238
249.1121354 3.458400193
259.0964854 14.75913534
277.1070501 4.877733936

Name: +ve in-silico MS/MS by CFM-ID for KABHDRHRTUZGRG-UHFFFAOYSA-N
ID: KABHDRHRTUZGRG-UHFFFAOYSA-N
Comment: Energy2
Num peaks: 31
39.02292652 7.128376533
41.03857658 4.074455582
51.02292652 1.146850988
53.03857658 3.459308703
55.05422664 2.943797808
65.03857658 4.847182207
67.05422664 1.939886522
69.0334912 1.137427155
69.06987671 1.461332646
71.04914126 3.046045366
81.06987671 1.521731637
89.03857658 1.137699851
131.0491413 1.247097646
133.0284058 2.655950014
135.0440559 1.22706843
175.0389705 1.353177323
177.0546206 1.263752408
187.0389705 1.307077178
187.075356 3.214744192
191.0338851 1.101110847
201.0546206 1.608270428
203.0338851 1.498675781
203.0702706 1.9608937
205.0495352 1.535512133
213.0546206 1.1884598
215.0702706 1.461644577
229.0859207 1.666966007
231.0651853 1.154624406
231.1015708 1.117723017
241.0859207 2.043439409
243.0651853 1.179936922

Name: +ve in-silico MS/MS by CFM-ID for GCDZFINBAKLJPW-UHFFFAOYSA-N
ID: GCDZFINBAKLJPW-UHFFFAOYSA-N
Comment: Energy0
Num peaks: 6
85.06479133 1.878758829
191.0338851 1.89647668
205.0495352 29.23382619
217.0495352 1.659462595
259.0964854 8.373673156
277.1070501 44.67108421

Name: +ve in-silico MS/MS by CFM-ID for GCDZFINBAKLJPW-UHFFFAOYSA-N
ID: GCDZFINBAKLJPW-UHFFFAOYSA-N
Comment: Energy1
Num peaks: 22
55.05422664 1.154523475
57.0334912 2.51813796
59.04914126 6.105621861
67.05422664 1.554537421
71.04914126 11.59561405
73.06479133 2.041807678
83.04914126 1.982067334
85.06479133 5.56189855
87.08044139 1.252524596
175.0389705 1.61043473
177.0546206 1.264113372
189.0546206 1.387851497
191.0338851 1.921494188
191.0702706 2.074414395
199.0389705 1.930206824
205.0495352 5.078505154
217.0495352 11.64803258
219.0651853 6.350011064
247.0964854 1.259637779
249.1121354 3.068619896
259.0964854 4.904969753
277.1070501 4.626784454

Name: +ve in-silico MS/MS by CFM-ID for GCDZFINBAKLJPW-UHFFFAOYSA-N
ID: GCDZFINBAKLJPW-UHFFFAOYSA-N
Comment: Energy2
Num peaks: 31
15.02292652 1.048818648
27.02292652 1.26914743
39.02292652 1.286604796
41.03857658 1.147398248
55.01784114 2.057280932
57.0334912 0.8791044808
71.04914126 5.308126393
73.06479133 1.222602502
83.04914126 1.3407591
85.06479133 1.610477277
95.04914126 1.92601468
99.08044139 0.8663021968
107.0491413 1.389830924
119.0127558 0.9399561353
131.0491413 2.180897411
133.0284058 6.028463603
135.0440559 6.477594851
147.0076704 0.9344341279
147.0440559 0.8689616042
151.0389705 0.8159070932
159.0440559 1.721046067
161.0597059 3.728349107
173.0233204 3.161553649
175.0389705 5.272918537
177.0546206 4.30027205
187.0389705 6.828486079
189.0182351 4.068712529
201.0546206 0.9330746476
203.0702706 1.062238513
205.0495352 6.085031512
261.0757499 0.8969910153

Name: +ve in-silico MS/MS by CFM-ID for LTBXYAWCAZEWLJ-UHFFFAOYSA-N
ID: LTBXYAWCAZEWLJ-UHFFFAOYSA-N
Comment: Energy0
Num peaks: 6
105.0698767 3.838810898
127.0389705 1.198383087
133.0647913 7.850035678
153.0182351 5.215376607
241.0859207 12.47121004
259.0964854 60.11175677

Name: +ve in-silico MS/MS by CFM-ID for LTBXYAWCAZEWLJ-UHFFFAOYSA-N
ID: LTBXYAWCAZEWLJ-UHFFFAOYSA-N
Comment: Energy1
Num peaks: 10
55.01784114 1.383515065
79.05422664 3.738120411
105.0698767 5.631985175
133.0647913 14.52757804
137.0233204 1.929186005
153.0182351 23.64530396
179.0338851 1.808381403
181.0495352 2.551556433
241.0859207 7.492272688
259.0964854 18.60654239

Name: +ve in-silico MS/MS by CFM-ID for LTBXYAWCAZEWLJ-UHFFFAOYSA-N
ID: LTBXYAWCAZEWLJ-UHFFFAOYSA-N
Comment: Energy2
Num peaks: 29
41.00219107 2.327640046
49.00727645 1.947619223
53.00219107 1.800865631
55.01784114 0.8805913595
63.02292652 0.8935167123
68.99710569 0.915831555
79.05422664 7.453881795
83.01275576 2.519273961
85.02840582 2.946516452
89.03857658 0.9217191381
91.05422664 1.685532216
101.0385766 1.209160277
103.0542266 5.665990272
105.0698767 11.57618369
108.9920203 1.234389968
111.0076704 1.701278869
117.0334912 2.659199591
125.0233204 3.010779026
127.0389705 2.86681883
129.0698767 1.009137008
131.0491413 2.12880933
131.0855268 0.9406989992
133.0647913 4.019957874
137.0233204 4.68079317
139.0389705 1.375525891
153.0182351 8.276407538
223.075356 0.975716512
241.0859207 1.430212924
243.0651853 1.321117063

Name: +ve in-silico MS/MS by CFM-ID for YOSDNAMJVOLJKI-UHFFFAOYSA-N
ID: YOSDNAMJVOLJKI-UHFFFAOYSA-N
Comment: Energy0
Num peaks: 7
117.0334912 6.111341788
119.0491413 4.573477642
121.0284058 3.952033293
137.0233204 4.5092713
139.0389705 5.412815325
241.0859207 29.99984401
259.0964854 25.60759396

Name: +ve in-silico MS/MS by CFM-ID for YOSDNAMJVOLJKI-UHFFFAOYSA-N
ID: YOSDNAMJVOLJKI-UHFFFAOYSA-N
Comment: Energy1
Num peaks: 16
95.04914126 1.761789078
107.0491413 1.600528923
111.0440559 1.567702643
117.0334912 1.779921318
119.0491413 2.687805637
121.0284058 12.91388596
121.0647913 4.541367058
123.0440559 4.910855327
137.0233204 7.396123646
139.0389705 15.20836729
147.0440559 2.874262412
213.0910061 2.197341687
225.0546206 1.982476123
229.0859207 1.904451442
241.0859207 10.55844925
259.0964854 6.873073504

Name: +ve in-silico MS/MS by CFM-ID for YOSDNAMJVOLJKI-UHFFFAOYSA-N
ID: YOSDNAMJVOLJKI-UHFFFAOYSA-N
Comment: Energy2
Num peaks: 29
49.00727645 3.913640242
63.02292652 1.37173359
65.03857658 1.887060162
75.02292652 5.632390834
77.03857658 2.220776729
79.01784114 1.708243222
79.05422664 1.970711043
81.06987671 1.107513015
89.03857658 2.700823846
91.05422664 2.029284166
93.06987671 0.9991188714
95.04914126 2.010527403
99.08044139 1.900207118
103.0542266 1.146324403
105.0334912 7.871616137
105.0698767 0.7765232885
107.0491413 4.816441983
117.0334912 12.52123524
119.0491413 5.790567039
121.0284058 3.478517347
121.0647913 1.315330162
123.0440559 1.613944692
135.0440559 1.306600817
147.0440559 2.605786235
209.0597059 1.41169542
211.075356 2.049802788
213.0910061 2.445381847
223.075356 1.103401247
241.0859207 1.065087189

Name: +ve in-silico MS/MS by CFM-ID for NLIIKGCVOJPMQB-UHFFFAOYSA-N
ID: NLIIKGCVOJPMQB-UHFFFAOYSA-N
Comment: Energy0
Num peaks: 6
121.0284058 1.946199496
125.0233204 9.62445923
137.0233204 10.36861625
139.0389705 25.54067107
141.0546206 3.57793168
259.0964854 30.51448181

Name: +ve in-silico MS/MS by CFM-ID for NLIIKGCVOJPMQB-UHFFFAOYSA-N
ID: NLIIKGCVOJPMQB-UHFFFAOYSA-N
Comment: Energy1
Num peaks: 18
95.04914126 1.680294591
105.0334912 2.608095696
107.0491413 2.857873052
111.0440559 1.699234201
119.0491413 2.694999762
121.0284058 2.033286202
121.0647913 1.591158779
125.0233204 9.1578311
133.0647913 7.715277476
137.0233204 8.570835402
139.0389705 12.98424729
149.0597059 2.645340139
151.075356 7.555084945
229.0859207 2.841321041
231.1015708 3.080098418
241.0859207 1.595481218
243.0651853 4.902180468
259.0964854 4.560539004

Name: +ve in-silico MS/MS by CFM-ID for NLIIKGCVOJPMQB-UHFFFAOYSA-N
ID: NLIIKGCVOJPMQB-UHFFFAOYSA-N
Comment: Energy2
Num peaks: 31
49.00727645 2.651261737
65.03857658 2.730137861
75.02292652 3.811275861
77.03857658 3.938572614
79.01784114 1.110369262
79.05422664 2.684128508
89.03857658 1.148559938
91.05422664 2.354756012
95.01275576 1.040641203
95.04914126 2.097484246
97.02840582 1.647121735
105.0334912 7.927975954
105.0698767 0.8989165801
107.0491413 3.528758311
109.0284058 1.658571334
111.0440559 1.798868732
117.0334912 4.848065139
119.0491413 3.579780135
121.0284058 6.207178564
121.0647913 1.147705789
123.0440559 3.716523056
125.0233204 2.256467571
133.0647913 1.823182906
137.0233204 2.198572833
139.0389705 3.854209322
151.075356 1.378342044
215.0702706 0.9422366412
217.0859207 1.036928773
227.0702706 1.285157349
231.1015708 1.451543513
241.0859207 1.185777796

Name: +ve in-silico MS/MS by CFM-ID for MLYJXOGQMWPMGJ-UHFFFAOYSA-N
ID: MLYJXOGQMWPMGJ-UHFFFAOYSA-N
Comment: Energy0
Num peaks: 10
101.0385766 5.261300769
103.0542266 3.979615249
105.0698767 1.742776823
109.0284058 2.1298275
125.0233204 11.29369606
137.0233204 3.840401261
153.0182351 3.387997753
155.0338851 4.556583508
241.0859207 24.2806108
259.0964854 20.42043179

Name: +ve in-silico MS/MS by CFM-ID for MLYJXOGQMWPMGJ-UHFFFAOYSA-N
ID: MLYJXOGQMWPMGJ-UHFFFAOYSA-N
Comment: Energy1
Num peaks: 19
79.05422664 1.504418881
91.05422664 1.470488607
97.02840582 1.884522284
103.0542266 2.28034587
105.0698767 4.096887996
125.0233204 15.48904041
127.0389705 1.446614852
131.0491413 1.452038499
133.0647913 2.376947032
137.0233204 10.16887354
139.0389705 3.566906275
153.0182351 4.704647223
155.0338851 10.75688706
213.0910061 2.752137667
225.0546206 1.539922028
229.0859207 1.750523196
231.1015708 1.565262063
241.0859207 6.784919511
259.0964854 4.499972692

Name: +ve in-silico MS/MS by CFM-ID for MLYJXOGQMWPMGJ-UHFFFAOYSA-N
ID: MLYJXOGQMWPMGJ-UHFFFAOYSA-N
Comment: Energy2
Num peaks: 31
39.02292652 1.105295998
49.00727645 4.061442641
51.02292652 2.861180764
53.03857658 1.300993856
55.01784114 1.082608715
75.02292652 1.913090939
79.01784114 1.912958894
79.05422664 3.068965932
81.0334912 2.932767661
91.05422664 4.021889005
93.06987671 2.292552568
97.02840582 0.8452943952
101.0385766 16.46049728
103.0542266 6.766096126
105.0698767 3.032719196
107.0855268 1.102714797
109.0284058 2.290758464
109.1011768 1.619513482
111.0440559 1.015385867
115.075356 1.089721222
117.0698767 1.848179158
121.0284058 2.289444432
123.0440559 1.868038281
131.0491413 1.851783955
133.0647913 1.106070518
135.0076704 1.332783918
137.0233204 2.260917013
139.0389705 0.8816338538
167.0338851 1.082079931
199.075356 1.064248303
211.075356 0.9348886672

Name: +ve in-silico MS/MS by CFM-ID for LUKNQBAEUZAXEZ-UHFFFAOYSA-N
ID: LUKNQBAEUZAXEZ-UHFFFAOYSA-N
Comment: Energy0
Num peaks: 6
105.0698767 3.348066607
125.0233204 3.717916262
133.0647913 15.97094453
153.0182351 4.26353274
241.0859207 10.33219772
259.0964854 47.32024513

Name: +ve in-silico MS/MS by CFM-ID for LUKNQBAEUZAXEZ-UHFFFAOYSA-N
ID: LUKNQBAEUZAXEZ-UHFFFAOYSA-N
Comment: Energy1
Num peaks: 16
53.00219107 2.075078806
55.01784114 2.754623512
79.05422664 3.38759198
105.0698767 4.541098309
117.0698767 1.515851537
125.0233204 4.004004627
131.0491413 1.759864459
133.0647913 26.88509823
151.002585 1.05941545
153.0182351 12.53430601
179.0338851 1.119110033
181.0495352 1.474736118
229.0859207 1.576822421
231.1015708 1.881150901
241.0859207 4.176356612
259.0964854 10.21779793

Name: +ve in-silico MS/MS by CFM-ID for LUKNQBAEUZAXEZ-UHFFFAOYSA-N
ID: LUKNQBAEUZAXEZ-UHFFFAOYSA-N
Comment: Energy2
Num peaks: 30
49.00727645 1.838531641
51.02292652 1.034967955
53.00219107 4.65977672
55.01784114 2.149674978
63.02292652 1.099472232
67.01784114 1.342620447
69.0334912 1.022243492
79.05422664 8.546645343
97.02840582 2.205248004
101.0385766 1.467588914
103.0542266 4.808884576
105.0334912 1.096759357
105.0698767 10.99709252
107.0491413 0.8591438311
108.9920203 0.773475708
117.0334912 4.497038192
117.0698767 3.591332463
123.0076704 1.249397304
125.0233204 2.756363456
127.0389705 0.9589856166
131.0491413 4.852761517
133.0647913 10.10943428
135.0076704 1.131774248
135.0804414 0.7759211355
137.0233204 1.311740708
151.002585 0.9687144652
153.0182351 1.417227826
155.0491413 0.8487505436
157.0647913 1.11223093
243.0651853 1.185365728

Name: +ve in-silico MS/MS by CFM-ID for PRSGJKLMTUJIAN-UHFFFAOYSA-N
ID: PRSGJKLMTUJIAN-UHFFFAOYSA-N
Comment: Energy0
Num peaks: 7
117.0334912 6.129870626
119.0491413 4.588171897
121.0284058 3.970787885
137.0233204 4.524608734
139.0389705 5.437295312
241.0859207 30.09043868
259.0964854 25.75420491

Name: +ve in-silico MS/MS by CFM-ID for PRSGJKLMTUJIAN-UHFFFAOYSA-N
ID: PRSGJKLMTUJIAN-UHFFFAOYSA-N
Comment: Energy1
Num peaks: 17
95.04914126 1.714119128
107.0491413 1.932042864
111.0440559 1.535848476
117.0334912 1.723229036
119.0491413 2.592308624
121.0284058 12.76863059
121.0647913 4.360395091
123.0440559 4.747636159
137.0233204 7.073429121
139.0389705 14.84983508
147.0440559 2.761453013
149.0597059 1.49142619
213.0910061 1.998654531
225.0546206 2.025918523
229.0859207 1.857325424
241.0859207 10.14918361
259.0964854 6.626599892

Name: +ve in-silico MS/MS by CFM-ID for PRSGJKLMTUJIAN-UHFFFAOYSA-N
ID: PRSGJKLMTUJIAN-UHFFFAOYSA-N
Comment: Energy2
Num peaks: 30
39.02292652 1.021117822
49.00727645 2.67610911
63.02292652 1.860215672
65.03857658 1.681682485
75.02292652 8.496868778
79.01784114 1.211504302
79.05422664 2.255904921
81.06987671 1.112585931
89.03857658 2.465827985
91.01784114 0.966445132
91.05422664 2.253733826
93.06987671 1.168619006
95.04914126 1.966486128
99.08044139 1.911974447
103.0542266 1.14978169
105.0334912 4.546729437
107.0491413 6.303098744
117.0334912 12.01231234
119.0491413 5.590804962
121.0284058 3.850416533
121.0647913 1.243439551
123.0440559 1.70427017
147.0440559 2.521189845
199.075356 1.245684392
209.0597059 1.478290283
211.075356 1.761490074
213.0910061 2.345681685
223.075356 1.091440881
241.0859207 1.053778288
243.0651853 1.127365801

Name: +ve in-silico MS/MS by CFM-ID for YUJYABAEMQDDAB-UHFFFAOYSA-N
ID: YUJYABAEMQDDAB-UHFFFAOYSA-N
Comment: Energy0
Num peaks: 6
121.0647913 3.517756548
137.0233204 4.578084558
147.0440559 2.057664921
149.0597059 16.22790329
241.0859207 11.96224006
259.0964854 49.87147984

Name: +ve in-silico MS/MS by CFM-ID for YUJYABAEMQDDAB-UHFFFAOYSA-N
ID: YUJYABAEMQDDAB-UHFFFAOYSA-N
Comment: Energy1
Num peaks: 17
53.00219107 1.945369523
55.01784114 2.210008908
95.04914126 3.068506664
107.0491413 1.308125586
119.0491413 1.213702581
121.0284058 1.363506818
121.0647913 4.943531913
137.0233204 16.01714513
147.0440559 2.108091152
149.0597059 23.0301369
165.0546206 1.61904475
215.0702706 2.040618318
217.0859207 1.514106827
229.0859207 1.39633424
231.1015708 1.625833132
241.0859207 5.344782539
259.0964854 10.17304944

Name: +ve in-silico MS/MS by CFM-ID for YUJYABAEMQDDAB-UHFFFAOYSA-N
ID: YUJYABAEMQDDAB-UHFFFAOYSA-N
Comment: Energy2
Num peaks: 27
53.00219107 3.004068522
55.01784114 1.060362525
67.01784114 2.185160767
81.0334912 1.021063739
91.05422664 1.780667554
92.99710569 2.537837002
93.06987671 1.952571471
95.01275576 1.161660615
95.04914126 5.872942773
103.0178411 1.277093745
103.0542266 0.771243039
105.0334912 3.403767034
107.0491413 3.92558695
109.0284058 1.660675116
117.0334912 0.8851707773
119.0491413 8.198720748
121.0284058 2.964145501
121.0647913 12.91973877
123.0440559 1.311747976
131.0491413 2.496088186
133.0284058 3.296170787
137.0233204 4.385467882
147.0440559 4.04009886
149.0597059 5.768557812
215.0702706 0.8386534242
241.0859207 0.7863511587
243.0651853 0.9025405483

Name: +ve in-silico MS/MS by CFM-ID for JYTKPSXFNOBXQJ-UHFFFAOYSA-N
ID: JYTKPSXFNOBXQJ-UHFFFAOYSA-N
Comment: Energy0
Num peaks: 6
125.0233204 9.571787888
135.0076704 2.937472827
137.0233204 10.30810476
139.0389705 25.7504346
141.0546206 3.657600476
259.0964854 30.19145834

Name: +ve in-silico MS/MS by CFM-ID for JYTKPSXFNOBXQJ-UHFFFAOYSA-N
ID: JYTKPSXFNOBXQJ-UHFFFAOYSA-N
Comment: Energy1
Num peaks: 17
95.04914126 1.834164524
105.0334912 2.430182045
107.0491413 3.269554714
119.0491413 2.285279699
121.0647913 1.643767433
125.0233204 10.23634571
133.0647913 8.208774009
135.0076704 2.034390859
135.0804414 1.476856254
137.0233204 9.065316226
139.0389705 14.14235305
149.0597059 2.939272704
151.075356 7.489363659
229.0859207 2.094558252
231.1015708 2.132276658
243.0651853 4.669442606
259.0964854 4.910457818

Name: +ve in-silico MS/MS by CFM-ID for JYTKPSXFNOBXQJ-UHFFFAOYSA-N
ID: JYTKPSXFNOBXQJ-UHFFFAOYSA-N
Comment: Energy2
Num peaks: 31
49.00727645 2.167094778
51.02292652 1.131017563
53.00219107 1.053488366
65.03857658 2.072274032
75.02292652 3.2479032
77.03857658 3.825169329
79.01784114 3.145126875
79.05422664 2.639430383
89.03857658 1.106298939
91.05422664 2.090604621
95.04914126 1.844738248
105.0334912 8.55316561
105.0698767 1.464609813
107.0491413 3.556790052
117.0334912 4.597847161
119.0491413 5.110109217
121.0284058 3.353609669
121.0647913 1.61700728
123.0440559 3.562601894
123.0804414 1.182251922
125.0233204 2.891081563
133.0647913 2.905878474
135.0076704 1.444805822
137.0233204 1.620421551
139.0389705 3.496261778
147.0440559 1.024210647
149.0597059 1.040704073
227.0702706 1.070403741
229.0859207 1.0199951
231.1015708 1.847540687
241.0859207 1.145685519

Name: +ve in-silico MS/MS by CFM-ID for YDFJMHMIVXWRNG-UHFFFAOYSA-N
ID: YDFJMHMIVXWRNG-UHFFFAOYSA-N
Comment: Energy0
Num peaks: 9
101.0385766 5.427058981
103.0542266 4.103816137
125.0233204 11.71336746
135.0076704 1.819052133
137.0233204 3.423723228
153.0182351 3.243894556
155.0338851 4.779875994
241.0859207 24.90684299
259.0964854 21.51186477

Name: +ve in-silico MS/MS by CFM-ID for YDFJMHMIVXWRNG-UHFFFAOYSA-N
ID: YDFJMHMIVXWRNG-UHFFFAOYSA-N
Comment: Energy1
Num peaks: 17
79.05422664 1.6429919
97.02840582 1.968572578
101.0385766 1.454782797
103.0542266 2.362382854
105.0698767 4.159796358
125.0233204 16.55093273
127.0389705 1.594598694
133.0647913 1.757512133
135.0076704 5.448863428
137.0233204 10.57861056
139.0389705 3.637442051
153.0182351 3.289264684
155.0338851 11.82049732
225.0546206 1.53827706
229.0859207 1.465500248
241.0859207 6.801679452
259.0964854 5.003759514

Name: +ve in-silico MS/MS by CFM-ID for YDFJMHMIVXWRNG-UHFFFAOYSA-N
ID: YDFJMHMIVXWRNG-UHFFFAOYSA-N
Comment: Energy2
Num peaks: 31
39.02292652 1.519097543
49.00727645 4.027392999
51.02292652 2.493573101
75.02292652 2.219088726
79.01784114 1.66215796
79.05422664 4.248973504
81.0334912 1.338585121
91.05422664 4.265189138
92.99710569 0.8512521928
93.06987671 2.598191939
95.01275576 1.12148865
101.0385766 16.44803547
103.0542266 7.496751537
105.0698767 3.376011219
107.0855268 1.373014265
109.0284058 1.113717672
109.1011768 1.778201421
115.075356 1.014563577
117.0698767 2.344715771
121.0284058 2.066113963
123.0440559 1.987130761
125.0233204 0.8986113094
131.0491413 2.331175532
133.0647913 1.433782175
135.0076704 1.751046384
137.0233204 2.497751415
139.0389705 0.9626374652
167.0338851 1.289008075
211.075356 1.12074582
213.0910061 1.542694833
241.0859207 0.8851714359

Name: +ve in-silico MS/MS by CFM-ID for RWHAUGRUXUDOOJ-UHFFFAOYSA-N
ID: RWHAUGRUXUDOOJ-UHFFFAOYSA-N
Comment: Energy0
Num peaks: 6
105.0698767 3.477847007
125.0233204 3.747139182
133.0647913 16.0977361
153.0182351 4.104581131
241.0859207 9.357974979
259.0964854 47.73327087

Name: +ve in-silico MS/MS by CFM-ID for RWHAUGRUXUDOOJ-UHFFFAOYSA-N
ID: RWHAUGRUXUDOOJ-UHFFFAOYSA-N
Comment: Energy1
Num peaks: 16
53.00219107 2.240352278
55.01784114 2.796236852
79.05422664 3.422159556
105.0698767 4.741138306
117.0698767 1.535233354
125.0233204 3.103144714
131.0491413 1.766429497
133.0647913 26.58321533
135.0076704 2.260641791
153.0182351 12.47156367
179.0338851 1.132003853
181.0495352 1.584165963
229.0859207 1.42417413
231.1015708 1.338604963
241.0859207 3.786950562
259.0964854 10.39806325

Name: +ve in-silico MS/MS by CFM-ID for RWHAUGRUXUDOOJ-UHFFFAOYSA-N
ID: RWHAUGRUXUDOOJ-UHFFFAOYSA-N
Comment: Energy2
Num peaks: 28
39.02292652 0.8179682695
49.00727645 1.828941713
53.00219107 3.730260832
55.01784114 1.556088806
63.02292652 0.8069312448
65.00219107 1.140733275
67.01784114 1.456466845
69.0334912 1.000783033
79.05422664 8.397489678
92.99710569 2.422877702
95.01275576 2.743117852
97.02840582 1.941097657
101.0385766 0.8983770245
103.0542266 5.151508685
105.0334912 1.070156943
105.0698767 13.30591816
107.0491413 0.8383048934
117.0334912 4.387960416
117.0698767 2.832455815
125.0233204 2.56211317
131.0491413 3.955353631
133.0647913 11.17952699
135.0076704 1.386909692
137.0233204 1.007433948
153.0182351 0.9644386457
181.0647913 0.8581717165
241.0859207 1.344651957
243.0651853 1.032157091

Name: +ve in-silico MS/MS by CFM-ID for AOSJNVGGFDRBDQ-UHFFFAOYSA-N
ID: AOSJNVGGFDRBDQ-UHFFFAOYSA-N
Comment: Energy0
Num peaks: 6
101.0597059 1.614194149
175.0389705 3.025615135
241.0859207 2.531466633
245.0808353 2.240629003
259.0964854 26.46067487
277.1070501 46.31792135

Name: +ve in-silico MS/MS by CFM-ID for AOSJNVGGFDRBDQ-UHFFFAOYSA-N
ID: AOSJNVGGFDRBDQ-UHFFFAOYSA-N
Comment: Energy1
Num peaks: 27
39.02292652 1.069418689
41.03857658 1.254729653
57.06987671 0.9545529915
59.04914126 1.907303217
73.06479133 1.583034646
83.04914126 2.555744565
89.05970595 3.068512648
101.0597059 3.074207666
161.0597059 1.426927168
175.0389705 2.721360042
177.0546206 1.938379345
189.0546206 7.403758437
191.0702706 1.219677853
203.0338851 2.289698762
217.0495352 0.8670615654
219.0651853 0.9828795422
227.0702706 1.469647772
229.0859207 1.459711976
231.1015708 2.27498968
233.0808353 1.038381196
233.1172208 1.413890008
241.0859207 5.452085363
243.0651853 0.9220185874
245.0808353 1.6516325
249.1121354 4.727109826
259.0964854 13.58065441
277.1070501 12.03426597

Name: +ve in-silico MS/MS by CFM-ID for AOSJNVGGFDRBDQ-UHFFFAOYSA-N
ID: AOSJNVGGFDRBDQ-UHFFFAOYSA-N
Comment: Energy2
Num peaks: 31
39.02292652 2.021964801
41.03857658 1.962763643
43.01784114 2.068938826
55.05422664 1.319435858
57.0334912 3.683108908
57.06987671 2.256212173
59.04914126 3.527064925
81.0334912 2.208892205
83.04914126 4.197841591
85.06479133 4.938135058
101.0597059 1.975706622
105.0334912 1.219317724
121.0284058 1.110522312
135.0440559 1.72655382
147.0440559 1.322588491
149.0233204 1.437913619
159.0440559 3.18329423
173.0233204 3.117327402
175.0389705 5.540352545
189.0546206 1.854300052
199.0389705 1.491774681
203.0338851 2.986965329
203.0702706 1.221052467
215.1066561 1.304486269
217.0859207 1.817608922
227.0702706 2.120382477
229.0859207 2.144763161
231.1015708 1.631844882
241.0859207 2.286071748
243.0651853 2.208110158
259.0964854 1.355960556

Name: +ve in-silico MS/MS by CFM-ID for GKKHTCRTTQJGPO-UHFFFAOYSA-N
ID: GKKHTCRTTQJGPO-UHFFFAOYSA-N
Comment: Energy0
Num peaks: 6
73.06479133 1.885670777
217.0495352 4.368674865
219.0651853 4.946853002
241.0859207 4.894698131
259.0964854 52.9397514
277.1070501 19.18020341

Name: +ve in-silico MS/MS by CFM-ID for GKKHTCRTTQJGPO-UHFFFAOYSA-N
ID: GKKHTCRTTQJGPO-UHFFFAOYSA-N
Comment: Energy1
Num peaks: 18
55.05422664 4.122537818
65.03857658 1.685385722
67.05422664 4.806865504
73.06479133 3.077444676
85.06479133 1.812975443
191.0338851 2.004854387
193.0495352 1.853368165
217.0495352 3.648259009
219.0651853 3.736394245
227.0702706 1.157068019
229.0859207 3.505424257
231.1015708 5.93342075
241.0859207 4.83396094
243.0651853 1.79582591
247.0964854 1.29600402
249.1121354 3.737858481
259.0964854 23.22170637
277.1070501 7.907336442

Name: +ve in-silico MS/MS by CFM-ID for GKKHTCRTTQJGPO-UHFFFAOYSA-N
ID: GKKHTCRTTQJGPO-UHFFFAOYSA-N
Comment: Energy2
Num peaks: 31
39.02292652 1.828297231
41.03857658 0.986703084
55.05422664 7.624871889
57.0334912 1.146763542
65.03857658 4.300838321
67.05422664 5.163659893
69.06987671 3.527205854
73.06479133 0.9965277285
79.05422664 2.902920955
89.03857658 4.173009705
131.0491413 1.259670274
143.0127558 1.095184686
147.0440559 1.087483012
175.0389705 1.893839611
183.0440559 3.751165589
185.0597059 2.238728317
187.075356 3.567383395
189.0910061 2.343044721
191.0338851 1.918020755
201.0546206 0.9498157509
203.0338851 0.9737699513
215.0702706 1.566874707
215.1066561 1.526743944
217.0495352 1.038308137
217.0859207 2.748857311
227.0702706 1.256820332
229.0859207 1.787084498
231.1015708 1.532543921
241.0859207 4.44897644
243.0651853 4.641758832
259.0964854 2.286351288

Name: +ve in-silico MS/MS by CFM-ID for AZGXKCOPIWVKDN-UHFFFAOYSA-N
ID: AZGXKCOPIWVKDN-UHFFFAOYSA-N
Comment: Energy0
Num peaks: 6
203.0338851 9.399139996
217.0495352 3.64991183
219.0651853 4.348680319
241.0859207 4.844342131
259.0964854 45.18018373
277.1070501 16.13193394

Name: +ve in-silico MS/MS by CFM-ID for AZGXKCOPIWVKDN-UHFFFAOYSA-N
ID: AZGXKCOPIWVKDN-UHFFFAOYSA-N
Comment: Energy1
Num peaks: 21
55.05422664 3.102891438
65.03857658 1.994182647
67.05422664 5.589404128
73.06479133 2.499308126
85.06479133 2.537100783
175.0389705 1.225131601
199.075356 1.103769446
201.0546206 1.248563936
203.0338851 16.11015594
215.1066561 0.9154411999
217.0495352 2.795824517
217.0859207 1.662651921
219.0651853 3.43438043
227.0702706 1.455340618
229.0859207 1.368547296
231.1015708 2.574698047
241.0859207 4.529742487
243.0651853 1.547844588
249.1121354 2.30315303
259.0964854 17.23134556
277.1070501 5.596099944

Name: +ve in-silico MS/MS by CFM-ID for AZGXKCOPIWVKDN-UHFFFAOYSA-N
ID: AZGXKCOPIWVKDN-UHFFFAOYSA-N
Comment: Energy2
Num peaks: 31
39.02292652 1.093396355
55.01784114 0.864293838
55.05422664 4.951066926
57.0334912 1.319588447
65.03857658 4.879613328
67.05422664 4.743656293
69.06987671 2.729217442
73.06479133 0.9627031595
81.06987671 1.155803724
105.0334912 1.097509563
149.0233204 2.743470643
151.0389705 1.451271426
159.0440559 3.107365849
161.0597059 1.097509563
173.0233204 7.079349791
175.0389705 5.003095563
191.0338851 1.748382815
199.0389705 0.8225330136
199.075356 2.389940765
201.0546206 1.478892782
203.0338851 8.364840956
203.0702706 1.043826135
211.075356 0.8369543019
215.1066561 1.305281929
217.0859207 2.314637709
227.0702706 1.904102726
229.0859207 1.616651084
231.1015708 1.459445354
241.0859207 3.937346111
243.0651853 2.859146352
259.0964854 1.447560027

Name: +ve in-silico MS/MS by CFM-ID for ZIUYOUXLVGUDFW-UHFFFAOYSA-N
ID: ZIUYOUXLVGUDFW-UHFFFAOYSA-N
Comment: Energy0
Num peaks: 8
87.04405588 4.067979701
89.05970595 2.587682439
189.0546206 7.78290765
191.0702706 2.515383882
241.0859207 6.300115315
245.0808353 4.29378447
259.0964854 22.87747798
277.1070501 31.95959596

Name: +ve in-silico MS/MS by CFM-ID for ZIUYOUXLVGUDFW-UHFFFAOYSA-N
ID: ZIUYOUXLVGUDFW-UHFFFAOYSA-N
Comment: Energy1
Num peaks: 31
57.0334912 0.8311316025
59.04914126 0.8484822903
69.0334912 2.747556754
71.01275576 1.094729089
71.04914126 1.240209073
83.04914126 2.071604108
87.04405588 4.291215456
89.05970595 2.131670441
101.0597059 1.769978045
159.0440559 1.729677922
161.0597059 0.9199644587
171.0440559 0.7777820953
173.0597059 0.83060306
175.0389705 2.001636683
177.0546206 1.59830845
185.0597059 1.085395035
189.0546206 3.474875021
191.0702706 1.027252204
201.0546206 9.649088368
203.0702706 4.31192617
207.1015708 0.7820418238
217.0859207 1.46905766
227.0702706 1.52651065
229.0859207 1.732084246
231.1015708 1.899875816
241.0859207 5.467166091
245.0808353 1.93963777
249.1121354 2.524340216
259.0964854 10.5052059
261.0757499 1.373196934
277.1070501 5.925906604

Name: +ve in-silico MS/MS by CFM-ID for ZIUYOUXLVGUDFW-UHFFFAOYSA-N
ID: ZIUYOUXLVGUDFW-UHFFFAOYSA-N
Comment: Energy2
Num peaks: 31
39.02292652 0.9232252355
55.01784114 1.100890943
57.0334912 2.421053675
69.0334912 4.487224796
71.04914126 3.799450405
81.0334912 1.331166342
83.04914126 2.325390897
85.06479133 1.677096837
87.04405588 1.710196064
97.02840582 1.028772115
97.06479133 1.57353595
121.0284058 1.239596737
133.0284058 2.960892085
145.0284058 1.729212122
145.0647913 4.378982525
147.0440559 0.9053861906
159.0440559 4.519535315
161.0597059 4.103824407
173.0233204 2.759516695
173.0597059 1.891524934
175.0389705 2.603742742
187.075356 1.076981407
189.0546206 4.061304181
201.0546206 1.283792003
203.0702706 1.340399466
215.0702706 0.9441210927
217.0859207 1.630776204
227.0702706 2.383724163
229.0859207 2.732323404
241.0859207 2.501322328
261.0757499 1.262066806

Name: +ve in-silico MS/MS by CFM-ID for ZQUZRUKMDMKRRB-UHFFFAOYSA-N
ID: ZQUZRUKMDMKRRB-UHFFFAOYSA-N
Comment: Energy0
Num peaks: 6
101.0597059 2.587070414
189.0546206 3.675286607
229.0859207 2.624496891
231.1015708 13.93002777
259.0964854 29.63628383
277.1070501 31.62550621

Name: +ve in-silico MS/MS by CFM-ID for ZQUZRUKMDMKRRB-UHFFFAOYSA-N
ID: ZQUZRUKMDMKRRB-UHFFFAOYSA-N
Comment: Energy1
Num peaks: 18
55.05422664 5.689047526
57.06987671 1.31456979
69.0334912 1.909593269
101.0597059 4.467053201
175.0389705 1.718741064
189.0546206 7.476225915
191.0702706 2.048032695
199.075356 1.093127268
203.1066561 1.473845688
215.1066561 1.412515065
229.0859207 3.234659762
231.1015708 16.84487881
233.1172208 2.562167198
243.0651853 1.181550753
245.0808353 1.350948741
249.1121354 2.595275339
259.0964854 17.97454544
277.1070501 6.684194415

Name: +ve in-silico MS/MS by CFM-ID for ZQUZRUKMDMKRRB-UHFFFAOYSA-N
ID: ZQUZRUKMDMKRRB-UHFFFAOYSA-N
Comment: Energy2
Num peaks: 31
39.02292652 1.080102454
41.03857658 2.45640854
55.05422664 15.98813568
57.06987671 5.151967484
67.05422664 1.580481738
85.06479133 2.130967512
101.0597059 1.383752636
119.0127558 1.759972662
121.0284058 3.010029277
133.0647913 2.139548378
159.0440559 1.196795157
161.0960915 0.9504259878
173.0597059 1.377861549
175.0389705 3.994134182
175.075356 1.636480269
185.0960915 1.159911144
187.075356 1.243854631
187.1117415 2.204048542
189.0546206 1.869261196
189.0910061 4.022248167
191.0702706 1.193695575
191.1066561 0.9743902998
199.075356 4.473855361
201.0910061 2.498734794
203.1066561 1.086181709
213.0910061 1.335270841
215.0702706 3.233800006
215.1066561 2.004652746
217.0859207 1.061957646
229.0859207 1.872995724
231.1015708 3.080850365

Name: +ve in-silico MS/MS by CFM-ID for QLKSONFIZUVQEN-UHFFFAOYSA-N
ID: QLKSONFIZUVQEN-UHFFFAOYSA-N
Comment: Energy0
Num peaks: 6
107.0491413 2.14801211
133.0647913 1.812194132
137.0597059 2.160188206
139.0389705 3.041738227
259.0964854 38.20049093
277.1070501 33.8536696

Name: +ve in-silico MS/MS by CFM-ID for QLKSONFIZUVQEN-UHFFFAOYSA-N
ID: QLKSONFIZUVQEN-UHFFFAOYSA-N
Comment: Energy1
Num peaks: 21
105.0334912 1.498066863
107.0491413 6.335522142
109.0647913 2.795130704
117.0334912 1.382968768
119.0491413 3.678525919
121.0647913 0.948309891
123.0440559 0.9696524517
131.0491413 2.559511319
133.0647913 10.82031052
137.0233204 3.462418861
137.0597059 3.087676999
139.0389705 10.76707409
141.0546206 4.38883339
149.0597059 1.535110077
151.0389705 2.082519598
151.075356 6.196141166
165.0546206 1.286049145
169.0495352 1.56980243
241.0859207 1.29211473
259.0964854 8.597070045
277.1070501 5.12970656

Name: +ve in-silico MS/MS by CFM-ID for QLKSONFIZUVQEN-UHFFFAOYSA-N
ID: QLKSONFIZUVQEN-UHFFFAOYSA-N
Comment: Energy2
Num peaks: 31
53.00219107 1.490021702
65.03857658 1.878117293
75.02292652 2.200921176
77.03857658 3.607673175
79.05422664 4.055153896
91.05422664 0.9492985119
92.99710569 0.9924233748
95.04914126 1.441364919
105.0334912 2.986737311
107.0491413 6.940148803
109.0647913 2.068143506
117.0334912 2.629419582
119.0491413 3.161388035
121.0284058 4.878524185
121.0647913 1.442580455
123.0440559 2.648709204
127.0389705 4.037161267
129.0334912 1.21964468
131.0491413 2.10395416
133.0647913 2.400403742
137.0233204 2.751943659
139.0389705 6.928757225
141.0546206 1.563308329
143.0491413 1.105345412
147.0804414 0.9468723008
149.0233204 1.30297453
151.0389705 1.828222343
165.0546206 1.134297426
231.1015708 0.9905171779
241.0859207 1.890665544
259.0964854 1.170688021

Name: +ve in-silico MS/MS by CFM-ID for DGEMVQDNZRCAGP-UHFFFAOYSA-N
ID: DGEMVQDNZRCAGP-UHFFFAOYSA-N
Comment: Energy0
Num peaks: 6
121.0284058 6.959966368
123.0440559 5.046594347
137.0233204 5.164628078
139.0389705 14.94293011
241.0859207 10.0808847
259.0964854 41.97250728

Name: +ve in-silico MS/MS by CFM-ID for DGEMVQDNZRCAGP-UHFFFAOYSA-N
ID: DGEMVQDNZRCAGP-UHFFFAOYSA-N
Comment: Energy1
Num peaks: 13
79.05422664 2.304481943
91.05422664 2.551779249
105.0334912 1.913527011
107.0491413 5.274208317
111.0440559 0.961303673
121.0284058 4.324085381
123.0440559 4.425036469
137.0233204 9.362520419
139.0389705 34.92393814
229.0859207 1.252354665
231.1015708 1.107191972
241.0859207 4.431930747
259.0964854 7.949820359

Name: +ve in-silico MS/MS by CFM-ID for DGEMVQDNZRCAGP-UHFFFAOYSA-N
ID: DGEMVQDNZRCAGP-UHFFFAOYSA-N
Comment: Energy2
Num peaks: 30
49.00727645 2.39800203
51.02292652 1.633267404
53.00219107 1.751798337
53.03857658 2.300362904
63.02292652 1.693280924
65.03857658 1.078885414
67.01784114 1.340115747
69.0334912 2.97522627
79.01784114 1.18788578
79.05422664 2.32914698
91.01784114 1.651368075
91.05422664 4.5457011
93.0334912 4.035653313
93.06987671 2.713171574
95.04914126 4.258933603
105.0334912 6.736990557
107.0491413 6.475919002
109.0647913 2.014497418
111.0440559 1.281725928
115.0542266 2.745833735
121.0284058 10.1584965
123.0440559 4.162715636
125.0597059 1.231763872
127.075356 1.171684458
133.0284058 1.124899519
135.0440559 1.912971469
137.0233204 2.031212143
137.0597059 1.2929188
139.0389705 1.119977545
149.0233204 1.241522609

Name: +ve in-silico MS/MS by CFM-ID for ROOSRIZPTCVPLD-UHFFFAOYSA-N
ID: ROOSRIZPTCVPLD-UHFFFAOYSA-N
Comment: Energy0
Num peaks: 6
85.06479133 2.188419881
191.0338851 4.582114323
205.0495352 28.60309129
217.0495352 1.681579492
259.0964854 8.541044152
277.1070501 43.11965285

Name: +ve in-silico MS/MS by CFM-ID for ROOSRIZPTCVPLD-UHFFFAOYSA-N
ID: ROOSRIZPTCVPLD-UHFFFAOYSA-N
Comment: Energy1
Num peaks: 19
55.05422664 1.119768826
57.0334912 2.810067406
59.04914126 6.628983495
67.05422664 2.826841212
71.04914126 10.86621169
73.06479133 1.941155961
83.04914126 2.148152661
85.06479133 10.57014931
87.08044139 1.544034187
189.0546206 1.373290242
191.0702706 1.621741661
201.0546206 1.132662733
205.0495352 5.316329655
217.0495352 11.76700148
219.0651853 6.105276487
247.0964854 1.333115018
249.1121354 2.414746414
259.0964854 5.046198152
277.1070501 4.248512161

Name: +ve in-silico MS/MS by CFM-ID for ROOSRIZPTCVPLD-UHFFFAOYSA-N
ID: ROOSRIZPTCVPLD-UHFFFAOYSA-N
Comment: Energy2
Num peaks: 31
15.02292652 0.9183354503
53.00219107 1.26110762
55.01784114 2.582453559
57.0334912 0.9155879125
69.0334912 0.8457290115
71.04914126 5.579068601
73.06479133 1.28113513
83.04914126 0.8499752814
85.06479133 1.673690545
95.04914126 1.315868478
109.0284058 1.333161287
121.0284058 1.285834034
133.0284058 3.527495309
135.0076704 6.8329197
135.0440559 3.431897407
137.0233204 14.41371904
147.0440559 1.165093354
151.0389705 1.628469686
159.0076704 1.12549254
161.0233204 1.251487889
161.0597059 4.472747737
163.0389705 1.30575963
175.0389705 4.308769426
177.0182351 0.9046608637
177.0546206 2.605521125
189.0182351 3.577052838
191.0338851 0.8985502582
201.0546206 1.101992089
205.0495352 5.269333659
205.0859207 0.9468449394
233.0808353 0.8517219961

Name: +ve in-silico MS/MS by CFM-ID for XIKQYAHMPAXNBL-UHFFFAOYSA-N
ID: XIKQYAHMPAXNBL-UHFFFAOYSA-N
Comment: Energy0
Num peaks: 8
175.0389705 4.051926309
189.0546206 22.7090814
191.0702706 6.116039545
201.0546206 5.175711304
205.0859207 2.526886359
245.0808353 1.854883418
259.0964854 8.831445929
277.1070501 30.48701861

Name: +ve in-silico MS/MS by CFM-ID for XIKQYAHMPAXNBL-UHFFFAOYSA-N
ID: XIKQYAHMPAXNBL-UHFFFAOYSA-N
Comment: Energy1
Num peaks: 27
69.0334912 1.583073978
71.04914126 1.65652086
83.04914126 7.059869783
85.02840582 1.591506307
85.06479133 1.59559456
87.04405588 10.04987632
89.05970595 1.136771307
97.02840582 1.33182526
99.04405588 3.039909147
101.0597059 10.57379787
103.075356 1.057568504
175.0389705 0.8371464732
175.075356 0.8246061171
189.0546206 5.981403256
191.0702706 1.011483336
201.0546206 6.727566896
203.0702706 3.212546259
205.0859207 1.461757869
217.0859207 1.375946799
231.1015708 1.145278406
233.1172208 0.7796309507
241.0859207 1.278364637
245.0808353 1.349240396
249.1121354 2.157998392
259.0964854 6.330121397
261.0757499 0.7898961746
277.1070501 4.746081886

Name: +ve in-silico MS/MS by CFM-ID for XIKQYAHMPAXNBL-UHFFFAOYSA-N
ID: XIKQYAHMPAXNBL-UHFFFAOYSA-N
Comment: Energy2
Num peaks: 31
15.02292652 0.8064189898
55.01784114 1.722957957
57.0334912 1.906298902
69.0334912 1.487118542
71.04914126 1.858461819
87.04405588 1.294158667
109.0284058 0.836268167
119.0127558 4.188070211
121.0284058 7.789260593
121.0647913 1.081532299
131.0491413 0.9425670593
133.0284058 3.112377765
135.0440559 1.932948609
143.0127558 1.230357209
145.0284058 2.040033433
145.0647913 5.443548833
147.0440559 1.403567796
147.0804414 1.342110585
149.0597059 3.676204396
159.0440559 6.460214407
161.0597059 4.679619762
163.075356 0.9303566862
173.0233204 2.422266539
173.0597059 1.916617818
175.0389705 5.443608457
175.075356 1.743630606
189.0546206 4.568420604
191.0702706 1.296959274
199.0389705 0.9819177588
201.0546206 0.8730513103
203.0702706 1.211991014

Name: +ve in-silico MS/MS by CFM-ID for DBSVUNIMWZFBQI-UHFFFAOYSA-N
ID: DBSVUNIMWZFBQI-UHFFFAOYSA-N
Comment: Energy0
Num peaks: 8
71.04914126 4.250862063
191.0338851 3.709522023
205.0495352 4.678981951
217.0495352 1.72551212
235.0600999 1.671862956
241.0859207 3.026589469
259.0964854 33.45947573
277.1070501 28.96265451

Name: +ve in-silico MS/MS by CFM-ID for DBSVUNIMWZFBQI-UHFFFAOYSA-N
ID: DBSVUNIMWZFBQI-UHFFFAOYSA-N
Comment: Energy1
Num peaks: 18
39.02292652 1.739154928
41.03857658 3.676804172
43.05422664 3.738465497
55.05422664 2.06789879
65.03857658 1.816057878
67.05422664 7.502301494
69.0334912 2.490954866
69.06987671 1.620564343
71.04914126 15.15762699
83.04914126 1.59028447
85.06479133 7.856667058
205.0495352 11.08400542
207.0651853 1.640471939
231.1015708 2.59566839
241.0859207 2.220870382
249.1121354 2.116843449
259.0964854 8.219368853
277.1070501 4.070558656

Name: +ve in-silico MS/MS by CFM-ID for DBSVUNIMWZFBQI-UHFFFAOYSA-N
ID: DBSVUNIMWZFBQI-UHFFFAOYSA-N
Comment: Energy2
Num peaks: 31
39.02292652 6.098135631
41.03857658 7.699263194
43.05422664 1.657176178
53.00219107 1.272458155
55.01784114 1.626053126
55.05422664 2.15663703
65.03857658 1.71965611
67.05422664 1.886958801
69.0334912 2.695827042
69.06987671 1.643024659
71.04914126 7.142112759
93.0334912 4.416483792
121.0284058 0.8949676869
133.0284058 3.300254507
135.0076704 3.173667012
135.0440559 1.104817606
137.0233204 6.822123235
161.0597059 2.394104303
165.0546206 1.666296856
175.0389705 1.834625829
187.075356 1.412845893
189.0182351 1.21254674
189.0546206 1.400281436
189.0910061 1.36013843
191.0338851 2.254984251
205.0495352 1.636364556
217.0859207 0.9622380576
229.0859207 0.9606082244
231.1015708 1.248088001
241.0859207 1.380334131
243.0651853 1.013001072

Name: +ve in-silico MS/MS by CFM-ID for SNZCCQUFFRYWJS-UHFFFAOYSA-N
ID: SNZCCQUFFRYWJS-UHFFFAOYSA-N
Comment: Energy0
Num peaks: 8
69.0334912 1.72580151
87.04405588 2.457259164
175.0389705 3.076024003
189.0546206 4.315229298
227.0702706 2.077607052
241.0859207 13.45440927
259.0964854 35.00224877
277.1070501 19.04329498

Name: +ve in-silico MS/MS by CFM-ID for SNZCCQUFFRYWJS-UHFFFAOYSA-N
ID: SNZCCQUFFRYWJS-UHFFFAOYSA-N
Comment: Energy1
Num peaks: 23
39.02292652 1.667292709
41.03857658 3.846075093
53.00219107 2.334082229
55.01784114 1.931619135
57.0334912 2.159087116
59.04914126 5.232515492
69.0334912 7.333754912
71.04914126 2.174656693
83.01275576 1.052433447
83.04914126 6.801685568
85.06479133 1.777226208
87.04405588 5.556767144
101.0597059 3.26936552
189.0546206 9.155057816
191.0702706 1.245966017
201.0546206 1.350222018
227.0702706 1.486460898
229.0859207 1.454759754
231.1015708 1.843235479
241.0859207 7.045106942
249.1121354 1.252035669
259.0964854 8.333172663
277.1070501 2.0297351

Name: +ve in-silico MS/MS by CFM-ID for SNZCCQUFFRYWJS-UHFFFAOYSA-N
ID: SNZCCQUFFRYWJS-UHFFFAOYSA-N
Comment: Energy2
Num peaks: 31
39.02292652 1.884135923
41.03857658 1.879657702
55.01784114 2.367981516
57.0334912 2.528130644
59.04914126 1.415831303
69.0334912 7.613045528
71.04914126 2.120617082
81.0334912 1.34047763
83.04914126 1.456124966
85.02840582 2.723326409
85.06479133 1.364430444
87.04405588 3.275823493
119.0127558 1.743709108
121.0284058 4.099442334
133.0284058 1.402191595
135.0440559 1.52291759
145.0647913 1.864881844
149.0597059 1.561430845
159.0440559 2.736551005
161.0597059 2.383593864
173.0233204 1.167938491
175.0389705 2.875149386
189.0546206 4.201587712
199.075356 1.138039234
201.0546206 1.127779021
203.0702706 1.480071885
217.0859207 1.354935356
227.0702706 2.854638919
229.0859207 1.970164635
231.1015708 1.153082342
241.0859207 2.974104475

Name: +ve in-silico MS/MS by CFM-ID for DKEANOQWICTXTP-UHFFFAOYSA-N
ID: DKEANOQWICTXTP-UHFFFAOYSA-N
Comment: Energy0
Num peaks: 6
71.04914126 9.257515881
101.0597059 4.184958394
175.0389705 9.621177113
205.0495352 8.275459759
259.0964854 11.87095039
277.1070501 38.50826501

Name: +ve in-silico MS/MS by CFM-ID for DKEANOQWICTXTP-UHFFFAOYSA-N
ID: DKEANOQWICTXTP-UHFFFAOYSA-N
Comment: Energy1
Num peaks: 19
39.02292652 1.969113757
41.03857658 8.275544833
43.05422664 7.862762222
71.04914126 15.51296261
73.06479133 1.158982747
83.04914126 3.119559407
101.0597059 12.8336696
175.0389705 2.143452175
177.0546206 1.785606311
189.0546206 1.051263518
205.0495352 10.94225503
217.0859207 1.068467818
219.0651853 0.9437167894
235.0600999 1.054307177
237.0757499 0.9210447485
245.0808353 0.9378870866
249.1121354 1.74034132
259.0964854 3.210084594
277.1070501 4.025941352

Name: +ve in-silico MS/MS by CFM-ID for DKEANOQWICTXTP-UHFFFAOYSA-N
ID: DKEANOQWICTXTP-UHFFFAOYSA-N
Comment: Energy2
Num peaks: 26
39.02292652 3.587777176
41.03857658 5.70349699
43.05422664 1.393800948
55.01784114 3.613310812
55.05422664 2.152590018
69.0334912 3.348397765
71.04914126 16.78812082
83.04914126 0.9897001905
97.02840582 0.9235822341
119.0127558 4.23764779
121.0284058 6.038164172
131.0491413 2.809616707
135.0440559 2.73643533
147.0076704 1.039425893
147.0440559 1.852868429
149.0233204 1.802858963
159.0440559 1.092832195
161.0597059 1.906374069
163.0389705 1.547316571
173.0233204 2.403241494
175.0389705 5.843965001
177.0546206 1.698095976
187.0389705 1.595977387
189.0182351 1.127483995
189.0546206 2.223191834
205.0495352 1.968803739

Name: +ve in-silico MS/MS by CFM-ID for FWHJSCKDOXVRQX-UHFFFAOYSA-N
ID: FWHJSCKDOXVRQX-UHFFFAOYSA-N
Comment: Energy0
Num peaks: 7
57.0334912 4.061252306
59.04914126 3.236080058
87.04405588 2.922396467
175.0389705 4.211078983
189.0546206 17.95208186
259.0964854 11.97130236
277.1070501 35.783125

Name: +ve in-silico MS/MS by CFM-ID for FWHJSCKDOXVRQX-UHFFFAOYSA-N
ID: FWHJSCKDOXVRQX-UHFFFAOYSA-N
Comment: Energy1
Num peaks: 20
57.0334912 2.045188426
59.04914126 1.876716556
69.0334912 1.718077598
71.04914126 1.706596897
83.04914126 5.34938677
85.02840582 2.512569816
87.04405588 11.19409585
89.05970595 1.335966869
99.04405588 2.386716921
101.0597059 9.328792225
145.0647913 1.58518749
159.0440559 1.665310293
161.0597059 2.043599898
189.0546206 20.76233778
191.0702706 2.432445521
201.0546206 1.506630995
241.0859207 1.743555114
249.1121354 1.718470985
259.0964854 4.027084455
277.1070501 4.057644936

Name: +ve in-silico MS/MS by CFM-ID for FWHJSCKDOXVRQX-UHFFFAOYSA-N
ID: FWHJSCKDOXVRQX-UHFFFAOYSA-N
Comment: Energy2
Num peaks: 27
15.02292652 1.004306641
41.00219107 1.017996698
43.01784114 1.101609992
55.01784114 5.104845736
57.0334912 12.71261622
59.04914126 6.936625234
69.0334912 0.8879523563
71.04914126 0.8638038796
87.04405588 1.898373494
119.0127558 3.91903112
121.0284058 6.75229439
131.0491413 0.8535823382
133.0284058 3.161616351
135.0440559 1.504415373
143.0127558 1.258482411
145.0284058 1.260712035
145.0647913 4.499550867
147.0440559 1.029210723
149.0597059 2.886177261
159.0440559 6.066527386
161.0597059 3.032597585
173.0233204 2.384988335
173.0597059 1.056173331
175.0389705 3.871723774
189.0546206 3.613281974
191.0702706 0.8753172053
201.0546206 0.9316114869

Name: +ve in-silico MS/MS by CFM-ID for COLXKBHQDOIITL-UHFFFAOYSA-N
ID: COLXKBHQDOIITL-UHFFFAOYSA-N
Comment: Energy0
Num peaks: 6
105.0334912 7.421377957
107.0491413 5.350645804
121.0284058 5.69336705
123.0440559 16.60278356
241.0859207 10.25470891
259.0964854 41.18869453

Name: +ve in-silico MS/MS by CFM-ID for COLXKBHQDOIITL-UHFFFAOYSA-N
ID: COLXKBHQDOIITL-UHFFFAOYSA-N
Comment: Energy1
Num peaks: 13
95.04914126 4.385481633
105.0334912 5.894589373
107.0491413 6.77728908
109.0647913 1.179522753
121.0284058 10.114181
123.0440559 33.99045439
137.0597059 1.457141266
215.0702706 1.194375945
217.0859207 1.241117486
229.0859207 1.768199832
231.1015708 1.635398153
241.0859207 4.139926848
259.0964854 7.162757521

Name: +ve in-silico MS/MS by CFM-ID for COLXKBHQDOIITL-UHFFFAOYSA-N
ID: COLXKBHQDOIITL-UHFFFAOYSA-N
Comment: Energy2
Num peaks: 22
49.00727645 1.214724361
53.03857658 1.883207153
65.03857658 3.028970313
75.02292652 3.947561316
77.00219107 1.50732457
77.03857658 5.073628155
79.01784114 1.19846305
79.05422664 11.83140439
91.05422664 4.316354408
93.0334912 1.113897474
95.04914126 2.270799265
105.0334912 13.71895248
107.0491413 10.598372
109.0647913 2.417481291
117.0334912 1.404452389
119.0491413 2.076824639
121.0284058 2.46652326
121.0647913 1.337053147
123.0440559 2.192241957
131.0491413 3.494078319
133.0284058 1.831266553
217.0859207 1.113001463

Name: +ve in-silico MS/MS by CFM-ID for OAJZRHYAWMLBNH-UHFFFAOYSA-N
ID: OAJZRHYAWMLBNH-UHFFFAOYSA-N
Comment: Energy0
Num peaks: 8
107.0491413 5.806182877
109.0284058 3.973476608
135.0076704 2.338474829
137.0233204 14.50182269
149.0597059 1.868879117
223.075356 3.45326594
241.0859207 28.07561058
259.0964854 21.15825015

Name: +ve in-silico MS/MS by CFM-ID for OAJZRHYAWMLBNH-UHFFFAOYSA-N
ID: OAJZRHYAWMLBNH-UHFFFAOYSA-N
Comment: Energy1
Num peaks: 16
79.05422664 2.376956353
91.05422664 2.158302504
105.0334912 2.795920076
107.0491413 10.33529952
109.0284058 4.509785876
111.0440559 1.071978114
121.0284058 1.464264925
131.0491413 3.904750866
135.0076704 3.725773666
137.0233204 29.53613277
139.0389705 1.802377767
149.0597059 2.691121154
151.0389705 2.685358321
223.075356 2.301847737
241.0859207 6.194221031
259.0964854 3.090297391

Name: +ve in-silico MS/MS by CFM-ID for OAJZRHYAWMLBNH-UHFFFAOYSA-N
ID: OAJZRHYAWMLBNH-UHFFFAOYSA-N
Comment: Energy2
Num peaks: 31
41.00219107 3.079200702
43.01784114 1.494132753
49.00727645 2.120474949
51.02292652 1.521642359
63.02292652 2.509261733
65.03857658 0.9009486395
67.01784114 3.278946435
79.01784114 0.8820841617
79.05422664 2.240625039
81.0334912 2.450669716
83.01275576 0.824806495
91.05422664 2.198751396
92.99710569 1.360999025
95.01275576 1.422376842
103.0542266 2.421565222
104.9971057 1.855997834
105.0334912 2.781776942
107.0127558 5.878281119
107.0491413 3.924394237
109.0284058 12.73252631
111.0440559 0.8784148919
121.0284058 4.198119009
123.0440559 1.249990562
129.0334912 1.448943026
131.0491413 1.660777286
133.0284058 0.8303744752
133.0647913 1.560367837
135.0076704 2.991192212
135.0440559 0.865751526
137.0233204 6.533908785
213.0910061 0.9969214011

Name: +ve in-silico MS/MS by CFM-ID for XTBIEYNBEUVXRZ-UHFFFAOYSA-N
ID: XTBIEYNBEUVXRZ-UHFFFAOYSA-N
Comment: Energy0
Num peaks: 8
107.0491413 2.565894301
109.0284058 5.563281285
111.0440559 1.738382164
121.0647913 1.885805135
137.0233204 6.003491868
149.0597059 4.444790925
241.0859207 11.41772137
259.0964854 47.01379344

Name: +ve in-silico MS/MS by CFM-ID for XTBIEYNBEUVXRZ-UHFFFAOYSA-N
ID: XTBIEYNBEUVXRZ-UHFFFAOYSA-N
Comment: Energy1
Num peaks: 23
55.01784114 1.07546827
107.0491413 7.534534174
109.0284058 4.135261964
109.0647913 1.243056313
111.0440559 1.450776745
121.0284058 1.754949726
121.0647913 4.036566933
131.0491413 2.327282337
133.0647913 0.7292215205
135.0076704 2.84788254
137.0233204 20.97022549
139.0389705 1.681688933
147.0440559 1.212757568
149.0597059 6.521048092
151.0389705 2.581682521
165.0546206 1.695240276
213.0546206 0.7691208491
215.0702706 1.717476054
217.0859207 1.819920648
229.0859207 1.7013954
231.1015708 2.060717659
241.0859207 3.517821205
259.0964854 7.242503848

Name: +ve in-silico MS/MS by CFM-ID for XTBIEYNBEUVXRZ-UHFFFAOYSA-N
ID: XTBIEYNBEUVXRZ-UHFFFAOYSA-N
Comment: Energy2
Num peaks: 31
41.00219107 0.8462188634
53.00219107 3.538611492
55.01784114 1.776791366
65.03857658 1.715529909
67.01784114 2.487397185
77.00219107 1.168707619
79.01784114 2.282653544
79.05422664 3.61697986
81.0334912 3.555181508
91.05422664 1.224365882
93.06987671 1.157959691
104.9971057 1.082774411
107.0127558 3.194559534
107.0491413 3.44289486
109.0284058 9.146010168
117.0334912 2.019784981
119.0491413 1.967117182
121.0284058 3.03884915
121.0647913 3.378876275
123.0440559 1.702280914
131.0491413 1.072671664
133.0647913 1.629660277
135.0076704 1.746885004
137.0233204 6.866608164
145.0284058 1.875471486
147.0440559 0.9061541469
173.0597059 0.8982994811
215.0702706 1.521541559
217.0859207 1.351724845
227.0702706 1.161485739
231.1015708 1.141356692

Name: +ve in-silico MS/MS by CFM-ID for KYUSRNXZBKSLLR-UHFFFAOYSA-N
ID: KYUSRNXZBKSLLR-UHFFFAOYSA-N
Comment: Energy0
Num peaks: 8
107.0491413 2.566101756
109.0284058 5.589392428
111.0440559 1.744294848
121.0647913 1.890376362
137.0233204 6.038072795
149.0597059 4.428922642
241.0859207 11.49871573
259.0964854 47.24089615

Name: +ve in-silico MS/MS by CFM-ID for KYUSRNXZBKSLLR-UHFFFAOYSA-N
ID: KYUSRNXZBKSLLR-UHFFFAOYSA-N
Comment: Energy1
Num peaks: 22
55.01784114 1.241853998
105.0334912 2.225604493
107.0491413 7.444839656
109.0284058 4.217185453
109.0647913 1.275159025
111.0440559 1.460640928
121.0284058 1.738658477
121.0647913 4.12188411
131.0491413 2.326400747
135.0076704 2.867163827
137.0233204 21.02901343
139.0389705 1.69392945
147.0440559 1.073158464
149.0597059 6.566345446
151.0389705 2.600160999
165.0546206 1.70777264
215.0702706 1.075306195
217.0859207 1.176044623
229.0859207 1.832569985
231.1015708 1.968455193
241.0859207 3.567821167
259.0964854 7.323311255

Name: +ve in-silico MS/MS by CFM-ID for KYUSRNXZBKSLLR-UHFFFAOYSA-N
ID: KYUSRNXZBKSLLR-UHFFFAOYSA-N
Comment: Energy2
Num peaks: 31
41.00219107 1.260906791
53.00219107 2.984809997
55.01784114 1.70614681
67.01784114 2.321996268
75.02292652 1.47159985
77.00219107 1.279230156
77.03857658 2.586753225
79.01784114 1.89963993
79.05422664 3.14729229
81.0334912 3.446652518
91.05422664 1.285977063
93.06987671 1.294192606
104.9971057 1.098283339
105.0334912 2.508949198
107.0127558 3.149673943
107.0491413 3.011374635
109.0284058 9.807234626
117.0334912 1.830460071
119.0491413 1.781304971
121.0284058 2.977582577
121.0647913 3.394155113
123.0440559 1.691392975
129.0334912 1.213872383
133.0647913 1.623807522
135.0076704 1.744117226
137.0233204 6.267055118
145.0284058 1.601313181
215.0702706 1.182594198
227.0702706 1.159675745
229.0859207 1.303568157
231.1015708 1.070064632

Name: +ve in-silico MS/MS by CFM-ID for LVOVOIVAKDNLTG-UHFFFAOYSA-N
ID: LVOVOIVAKDNLTG-UHFFFAOYSA-N
Comment: Energy0
Num peaks: 9
107.0491413 2.510756809
109.0284058 5.506254939
111.0440559 1.730331109
121.0647913 1.836515447
137.0233204 5.962740008
149.0597059 4.308145843
165.0546206 2.00103879
241.0859207 11.31771656
259.0964854 46.0908255

Name: +ve in-silico MS/MS by CFM-ID for LVOVOIVAKDNLTG-UHFFFAOYSA-N
ID: LVOVOIVAKDNLTG-UHFFFAOYSA-N
Comment: Energy1
Num peaks: 29
51.02292652 0.6415075467
53.00219107 0.6812021232
53.03857658 0.7176582118
55.01784114 1.818569888
95.04914126 0.61884485
105.0334912 1.924557376
107.0491413 6.608024266
109.0284058 3.999002997
109.0647913 1.161171842
111.0440559 1.133824641
121.0284058 1.663934544
121.0647913 3.670761491
131.0491413 2.023607991
135.0076704 2.63541836
137.0233204 19.47574951
139.0389705 1.630144684
147.0440559 1.31446531
149.0233204 0.6492050175
149.0597059 5.598761599
151.0389705 2.378680477
161.0233204 0.7700469852
163.0389705 0.9570987119
165.0546206 2.978232258
215.0702706 0.9886449873
217.0859207 1.081264692
229.0859207 1.681841328
231.1015708 2.050518014
241.0859207 3.27442118
259.0964854 6.371648872

Name: +ve in-silico MS/MS by CFM-ID for LVOVOIVAKDNLTG-UHFFFAOYSA-N
ID: LVOVOIVAKDNLTG-UHFFFAOYSA-N
Comment: Energy2
Num peaks: 31
41.00219107 1.02556491
49.00727645 4.71917167
53.00219107 5.08238807
55.01784114 2.944823133
57.0334912 1.48716549
67.01784114 2.140125618
77.00219107 1.36139546
77.03857658 1.527206668
79.01784114 1.681707323
79.05422664 2.334707695
81.0334912 3.359281156
91.05422664 1.111040606
93.06987671 1.161798765
104.9971057 1.005923702
105.0334912 1.685951713
107.0127558 2.884803547
107.0491413 2.237236579
109.0284058 9.354213213
119.0491413 1.274862021
121.0284058 3.228440475
121.0647913 2.14098028
123.0440559 1.562730747
129.0334912 0.9820329524
133.0284058 0.9597498798
135.0076704 1.619153371
137.0233204 6.618157319
145.0284058 1.655130875
215.0702706 1.099162612
227.0702706 1.077861048
229.0859207 1.210809887
231.1015708 1.060974804

Name: +ve in-silico MS/MS by CFM-ID for AVPLUQJISWOXEC-UHFFFAOYSA-N
ID: AVPLUQJISWOXEC-UHFFFAOYSA-N
Comment: Energy0
Num peaks: 7
91.05422664 2.661044855
105.0698767 1.958394606
125.0233204 5.742835625
133.0647913 4.64601324
153.0182351 6.068550415
241.0859207 10.66772959
259.0964854 49.34292347

Name: +ve in-silico MS/MS by CFM-ID for AVPLUQJISWOXEC-UHFFFAOYSA-N
ID: AVPLUQJISWOXEC-UHFFFAOYSA-N
Comment: Energy1
Num peaks: 19
91.05422664 8.572486769
93.06987671 1.683130163
105.0698767 4.712641109
115.0542266 2.498679932
123.0076704 1.223028855
125.0233204 5.696169197
127.0389705 1.462056234
133.0647913 7.541597582
135.0076704 1.154147407
137.0233204 1.63423896
151.002585 2.992251864
153.0182351 19.032638
155.0338851 1.763610143
167.0338851 2.574418386
181.0495352 1.731493532
229.0859207 2.121845137
231.1015708 2.455067351
241.0859207 3.400688288
259.0964854 8.204931662

Name: +ve in-silico MS/MS by CFM-ID for AVPLUQJISWOXEC-UHFFFAOYSA-N
ID: AVPLUQJISWOXEC-UHFFFAOYSA-N
Comment: Energy2
Num peaks: 31
41.00219107 1.112954391
49.00727645 1.640692013
53.00219107 4.429398159
55.01784114 2.299233024
67.01784114 5.077530733
68.99710569 1.122920568
69.0334912 1.696882362
83.01275576 1.255325578
91.05422664 6.186645866
93.06987671 2.260154318
95.01275576 1.168573682
97.02840582 4.274661735
101.0385766 1.84670309
103.0542266 2.786896817
105.0698767 6.539780406
108.9920203 1.337416635
109.0284058 1.077278372
111.0076704 0.9324965681
115.0542266 1.148169994
123.0076704 1.997660251
125.0233204 5.910465406
129.0334912 2.670922578
131.0491413 1.553414055
133.0647913 1.471270796
135.0076704 2.107208205
137.0233204 2.322214569
139.0389705 1.182904997
149.0233204 1.040368367
151.002585 1.897706472
153.0182351 2.312747204
241.0859207 1.275638031

Name: +ve in-silico MS/MS by CFM-ID for HKQOFEAFMXTZFI-UHFFFAOYSA-N
ID: HKQOFEAFMXTZFI-UHFFFAOYSA-N
Comment: Energy0
Num peaks: 7
91.05422664 2.657881555
105.0698767 1.954623873
125.0233204 5.672547245
133.0647913 4.667037913
153.0182351 6.065832134
241.0859207 10.59298916
259.0964854 49.25888599

Name: +ve in-silico MS/MS by CFM-ID for HKQOFEAFMXTZFI-UHFFFAOYSA-N
ID: HKQOFEAFMXTZFI-UHFFFAOYSA-N
Comment: Energy1
Num peaks: 21
55.01784114 0.882335811
71.01275576 0.9678709691
91.05422664 8.397667598
93.06987671 1.649352751
105.0698767 4.592136801
115.0542266 2.454451663
125.0233204 4.387739313
127.0389705 1.110096365
131.0491413 0.9331702447
133.0647913 7.376447478
135.0076704 1.195092911
137.0233204 1.760909427
151.002585 2.982864702
153.0182351 19.66930203
155.0338851 1.897346156
167.0338851 2.612051847
181.0495352 1.801849221
229.0859207 1.788170095
231.1015708 2.993643024
241.0859207 3.233975745
259.0964854 7.937001636

Name: +ve in-silico MS/MS by CFM-ID for HKQOFEAFMXTZFI-UHFFFAOYSA-N
ID: HKQOFEAFMXTZFI-UHFFFAOYSA-N
Comment: Energy2
Num peaks: 31
41.00219107 1.195799887
49.00727645 1.679294425
53.00219107 4.76097283
55.01784114 1.610679915
79.05422664 0.8295434086
83.01275576 2.46857636
91.05422664 6.548041555
93.06987671 2.3897973
95.01275576 2.848106305
97.02840582 4.241644042
101.0385766 1.754945838
103.0542266 2.914298564
105.0698767 6.244280195
109.0284058 0.8646253266
111.0076704 0.9365405489
115.0542266 1.215764467
117.0698767 0.8527179567
123.0076704 0.9247176531
125.0233204 6.800288968
129.0334912 2.054092148
131.0491413 1.402644946
133.0647913 1.350557855
135.0076704 2.374958542
137.0233204 2.598900534
139.0389705 1.865805492
149.0233204 1.175233767
151.002585 2.043364481
153.0182351 2.702395097
157.0647913 1.03872472
159.0804414 1.143129124
241.0859207 1.335827464

Name: +ve in-silico MS/MS by CFM-ID for HDJAJXZEUVWRBH-UHFFFAOYSA-N
ID: HDJAJXZEUVWRBH-UHFFFAOYSA-N
Comment: Energy0
Num peaks: 7
91.05422664 2.729776508
105.0698767 2.037844588
125.0233204 5.940102446
133.0647913 2.164113888
153.0182351 6.008850294
241.0859207 10.86462815
259.0964854 51.88103008

Name: +ve in-silico MS/MS by CFM-ID for HDJAJXZEUVWRBH-UHFFFAOYSA-N
ID: HDJAJXZEUVWRBH-UHFFFAOYSA-N
Comment: Energy1
Num peaks: 21
91.05422664 9.111419621
93.06987671 1.831898769
105.0698767 4.950212296
115.0542266 1.456692354
123.0076704 0.9137551575
125.0233204 4.224117373
127.0389705 1.29669093
133.0647913 4.587505673
135.0076704 3.998080609
137.0233204 1.86683444
151.002585 3.152949477
153.0182351 18.88455005
155.0338851 1.936630846
165.0182351 0.8383439397
167.0338851 2.893558482
179.0338851 0.8456600747
181.0495352 2.068299018
229.0859207 1.246828942
231.1015708 1.375046664
241.0859207 3.664620902
259.0964854 9.417791254

Name: +ve in-silico MS/MS by CFM-ID for HDJAJXZEUVWRBH-UHFFFAOYSA-N
ID: HDJAJXZEUVWRBH-UHFFFAOYSA-N
Comment: Energy2
Num peaks: 31
41.00219107 0.8050003112
49.00727645 1.302068454
53.00219107 1.628198265
67.01784114 3.094485702
69.0334912 3.745739747
80.99710569 2.639057672
83.01275576 3.174907928
91.05422664 5.598880965
92.99710569 2.483098427
93.06987671 2.586888276
95.01275576 3.063565147
97.02840582 4.411010404
99.00767038 0.851065438
101.0385766 1.079224589
103.0542266 1.775021166
105.0698767 5.590329273
109.0284058 1.32610726
123.0076704 1.357549088
125.0233204 5.13395182
125.0385766 0.8188856776
127.0389705 0.8672810006
129.0334912 1.384370937
129.0698767 1.190810439
135.0076704 3.266503877
137.0233204 3.024242796
139.0389705 1.20463728
145.0647913 2.235933128
149.0233204 1.199263246
151.002585 1.310232943
153.0182351 1.900704231
201.0910061 0.8940588443

Name: +ve in-silico MS/MS by CFM-ID for GMFBJXLEORRLDT-UHFFFAOYSA-N
ID: GMFBJXLEORRLDT-UHFFFAOYSA-N
Comment: Energy0
Num peaks: 7
107.0491413 2.671290063
109.0284058 4.882875142
137.0233204 6.35791922
165.0546206 2.263090158
231.1015708 2.176390076
241.0859207 10.87054219
259.0964854 51.10801978

Name: +ve in-silico MS/MS by CFM-ID for GMFBJXLEORRLDT-UHFFFAOYSA-N
ID: GMFBJXLEORRLDT-UHFFFAOYSA-N
Comment: Energy1
Num peaks: 31
51.02292652 0.792518632
53.03857658 0.7673351039
79.01784114 1.116538993
105.0334912 1.985288572
107.0127558 1.461033242
107.0491413 6.668467314
109.0284058 8.893880111
109.0647913 1.218058821
111.0440559 1.725440694
121.0284058 1.317508848
121.0647913 3.440695485
123.0440559 0.7200776812
131.0491413 0.6655051942
135.0076704 2.534910571
137.0233204 16.92614871
137.0597059 0.7123364958
139.0389705 1.403703529
147.0440559 0.9675113892
149.0233204 0.6830100747
149.0597059 2.0701405
151.0389705 2.193472456
161.0233204 0.7762978633
163.0389705 1.060974801
165.0546206 3.037811344
215.0702706 0.9126038919
217.0859207 0.7103298268
227.0702706 0.7336732262
229.0859207 2.421747449
231.1015708 2.79777666
241.0859207 3.003314206
259.0964854 6.876608326

Name: +ve in-silico MS/MS by CFM-ID for GMFBJXLEORRLDT-UHFFFAOYSA-N
ID: GMFBJXLEORRLDT-UHFFFAOYSA-N
Comment: Energy2
Num peaks: 31
49.00727645 5.848716173
51.02292652 4.191985793
53.00219107 2.525310348
53.03857658 2.039366945
55.01784114 1.431878487
75.02292652 0.7810853669
77.03857658 1.665734049
79.01784114 6.23179362
79.05422664 2.547417408
80.99710569 1.16531783
81.0334912 2.65980374
83.01275576 0.8942457739
91.05422664 1.162664784
93.06987671 1.232118606
95.01275576 1.323762263
103.0178411 0.9589271155
105.0334912 1.371215699
107.0127558 2.04334812
107.0491413 1.96254432
109.0284058 14.92054262
111.0440559 1.140293641
121.0284058 2.440074474
121.0647913 1.43245355
123.0440559 1.294401006
133.0284058 0.7090932468
135.0076704 1.767175614
137.0233204 6.388404167
145.0284058 0.880413954
147.0440559 0.7883333837
215.0702706 0.7137243461
227.0702706 0.8240539565

Name: +ve in-silico MS/MS by CFM-ID for ZTWIFTPCLGTSEV-UHFFFAOYSA-N
ID: ZTWIFTPCLGTSEV-UHFFFAOYSA-N
Comment: Energy0
Num peaks: 6
91.05422664 2.851702252
105.0698767 2.066177698
125.0233204 5.094548085
153.0182351 6.571262007
241.0859207 9.899454026
259.0964854 55.29041565

Name: +ve in-silico MS/MS by CFM-ID for ZTWIFTPCLGTSEV-UHFFFAOYSA-N
ID: ZTWIFTPCLGTSEV-UHFFFAOYSA-N
Comment: Energy1
Num peaks: 17
91.05422664 9.046131015
93.06987671 1.878240705
105.0698767 4.708273237
115.0542266 0.8908943535
125.0233204 7.465726368
127.0389705 1.57984039
133.0647913 2.798587854
137.0233204 1.819236429
151.002585 3.360983906
153.0182351 23.61804251
155.0338851 2.260663111
167.0338851 3.054485603
181.0495352 2.360884303
229.0859207 1.331726144
231.1015708 1.419722442
241.0859207 3.279558871
259.0964854 9.450906739

Name: +ve in-silico MS/MS by CFM-ID for ZTWIFTPCLGTSEV-UHFFFAOYSA-N
ID: ZTWIFTPCLGTSEV-UHFFFAOYSA-N
Comment: Energy2
Num peaks: 31
39.02292652 1.52365911
49.00727645 0.8885142068
53.00219107 1.372037725
63.02292652 0.8087107544
65.00219107 1.479147788
67.01784114 1.723817229
69.0334912 1.303860737
79.05422664 1.277124409
80.99710569 1.270741941
91.05422664 6.454844564
93.06987671 2.999438017
95.01275576 4.837699814
97.02840582 4.66148576
101.0385766 0.9802633158
103.0542266 2.068640609
105.0698767 5.221566258
108.9920203 0.8734364708
109.0284058 1.284029369
120.9920203 0.8481053126
123.0076704 2.242754142
125.0233204 16.27233563
127.0389705 0.8772080415
129.0334912 1.114397191
135.0076704 1.360240292
137.0233204 2.337908515
139.0389705 1.463533704
149.0233204 1.130215805
151.002585 2.572150603
153.0182351 3.872326166
231.1015708 1.00920711
241.0859207 0.9136946755

Name: +ve in-silico MS/MS by CFM-ID for YDPGARYYNGVXFI-UHFFFAOYSA-N
ID: YDPGARYYNGVXFI-UHFFFAOYSA-N
Comment: Energy0
Num peaks: 7
91.05422664 2.681973484
105.0698767 2.02553499
125.0233204 5.784728919
133.0647913 4.677793524
153.0182351 5.831202082
241.0859207 9.703768893
259.0964854 49.78564364

Name: +ve in-silico MS/MS by CFM-ID for YDPGARYYNGVXFI-UHFFFAOYSA-N
ID: YDPGARYYNGVXFI-UHFFFAOYSA-N
Comment: Energy1
Num peaks: 20
55.01784114 0.8973144501
91.05422664 8.651644943
93.06987671 1.694975893
105.0698767 4.850140677
115.0542266 2.511123411
125.0233204 3.889132991
127.0389705 1.355160581
131.0491413 0.9615698342
133.0647913 7.599681653
135.0076704 3.621887794
137.0233204 1.326621748
151.002585 3.096125194
153.0182351 18.54308984
155.0338851 2.208856283
167.0338851 2.945675683
181.0495352 1.856575304
229.0859207 1.538017645
231.1015708 1.633454195
241.0859207 3.122177598
259.0964854 8.299562959

Name: +ve in-silico MS/MS by CFM-ID for YDPGARYYNGVXFI-UHFFFAOYSA-N
ID: YDPGARYYNGVXFI-UHFFFAOYSA-N
Comment: Energy2
Num peaks: 31
39.02292652 0.8860680822
49.00727645 1.641671326
53.00219107 3.800569995
55.01784114 1.352660626
65.00219107 2.474893926
67.01784114 3.623269646
69.0334912 1.078362084
91.05422664 7.009961509
92.99710569 4.149211141
93.06987671 2.261521444
95.01275576 5.525444064
97.02840582 3.561805702
101.0385766 1.724555204
103.0542266 2.501470078
105.0698767 7.975125228
107.0127558 0.9316092209
109.0284058 1.172389435
115.0542266 1.12190011
123.0076704 1.048847316
125.0233204 5.483130621
129.0334912 2.02465939
131.0491413 1.399255643
133.0647913 1.333507338
135.0076704 2.323909319
137.0233204 0.9723792425
139.0389705 1.409814332
151.002585 1.045234259
153.0182351 1.575223675
181.0647913 0.9739923729
231.1015708 0.9571280795
241.0859207 1.482237621

Name: +ve in-silico MS/MS by CFM-ID for HVHZDSPYXAWJOA-UHFFFAOYSA-N
ID: HVHZDSPYXAWJOA-UHFFFAOYSA-N
Comment: Energy0
Num peaks: 6
107.0491413 6.026731178
109.0284058 3.543788073
137.0233204 15.03200599
223.075356 3.362155081
241.0859207 30.03616623
259.0964854 22.58036904

Name: +ve in-silico MS/MS by CFM-ID for HVHZDSPYXAWJOA-UHFFFAOYSA-N
ID: HVHZDSPYXAWJOA-UHFFFAOYSA-N
Comment: Energy1
Num peaks: 18
79.05422664 2.33187308
91.05422664 2.186353441
105.0334912 2.823706844
107.0127558 2.268624257
107.0491413 10.47562823
109.0284058 10.33788227
111.0440559 1.259533048
121.0284058 1.296171557
131.0491413 1.346208616
135.0076704 3.528380302
137.0233204 24.84056843
139.0389705 1.646371972
151.0389705 2.309131827
211.075356 1.036147834
213.0910061 2.030779579
223.075356 1.966585217
241.0859207 6.078927636
259.0964854 3.254516045

Name: +ve in-silico MS/MS by CFM-ID for HVHZDSPYXAWJOA-UHFFFAOYSA-N
ID: HVHZDSPYXAWJOA-UHFFFAOYSA-N
Comment: Energy2
Num peaks: 31
41.00219107 1.01565142
49.00727645 3.191210137
51.02292652 3.780567691
53.00219107 0.8508505808
53.03857658 1.386172675
55.01784114 0.8251934072
63.02292652 2.677888828
65.03857658 0.9615118582
79.01784114 6.40151839
79.05422664 2.298869982
80.99710569 1.65543656
81.0334912 3.523573223
83.01275576 1.132885516
91.05422664 2.421899858
92.99710569 0.8249823862
93.0334912 0.8856967389
95.01275576 2.107628334
101.0385766 0.8125833031
103.0542266 2.508150904
104.9971057 1.100392701
105.0334912 2.226995115
105.0698767 0.9282863145
107.0127558 3.668772354
107.0491413 3.576976168
109.0284058 12.84864862
121.0284058 3.46993801
133.0284058 0.8857321151
135.0076704 3.330652782
135.0440559 0.9201645006
137.0233204 6.904003112
213.0910061 0.8560522362

Name: +ve in-silico MS/MS by CFM-ID for VWCIUHBDTITXCR-UHFFFAOYSA-N
ID: VWCIUHBDTITXCR-UHFFFAOYSA-N
Comment: Energy0
Num peaks: 7
107.0491413 2.723981819
109.0284058 4.943728212
121.0647913 1.952558304
137.0233204 6.403553022
231.1015708 2.167532649
241.0859207 11.07042341
259.0964854 52.11379611

Name: +ve in-silico MS/MS by CFM-ID for VWCIUHBDTITXCR-UHFFFAOYSA-N
ID: VWCIUHBDTITXCR-UHFFFAOYSA-N
Comment: Energy1
Num peaks: 25
79.01784114 1.187840606
81.0334912 0.7809440093
107.0127558 1.555001509
107.0491413 7.438591124
109.0284058 9.495080424
109.0647913 1.302328785
111.0440559 1.686710975
121.0284058 1.500209336
121.0647913 3.712020276
123.0440559 0.7552605242
131.0491413 0.7825479596
135.0076704 2.738819885
137.0233204 18.22231957
139.0389705 1.471903982
147.0440559 0.7870119259
149.0233204 0.7382850281
149.0597059 2.401661902
151.0389705 2.383238681
165.0546206 1.783851884
215.0702706 1.663588011
217.0859207 1.519431024
229.0859207 2.533467332
231.1015708 2.994112685
241.0859207 3.286096334
259.0964854 7.793876876

Name: +ve in-silico MS/MS by CFM-ID for VWCIUHBDTITXCR-UHFFFAOYSA-N
ID: VWCIUHBDTITXCR-UHFFFAOYSA-N
Comment: Energy2
Num peaks: 31
39.02292652 1.042619687
49.00727645 2.507744824
51.02292652 3.688949251
53.00219107 1.465423869
53.03857658 1.680266609
55.01784114 1.072361674
65.03857658 1.865225636
79.01784114 6.753790989
79.05422664 3.916338296
80.99710569 1.2574442
81.0334912 2.943730139
83.01275576 0.9641550336
89.03857658 0.8589865613
91.05422664 1.332948388
93.06987671 1.242307282
95.01275576 1.279169899
107.0127558 2.202215109
107.0491413 2.711406433
109.0284058 15.3351151
117.0334912 0.8764230777
119.0491413 0.8147290476
121.0284058 2.812497566
121.0647913 1.712648641
123.0440559 1.284357206
133.0284058 0.7931086205
135.0076704 1.916994706
137.0233204 6.29751256
145.0284058 0.9286334922
147.0440559 1.306893355
215.0702706 1.144717891
217.0859207 1.069963109

Name: +ve in-silico MS/MS by CFM-ID for KAOKMZIDQCKOSA-UHFFFAOYSA-N
ID: KAOKMZIDQCKOSA-UHFFFAOYSA-N
Comment: Energy0
Num peaks: 7
107.0491413 2.724169146
109.0284058 4.940351193
121.0647913 1.955705445
137.0233204 6.41696511
231.1015708 2.185335582
241.0859207 11.05576796
259.0964854 52.23920346

Name: +ve in-silico MS/MS by CFM-ID for KAOKMZIDQCKOSA-UHFFFAOYSA-N
ID: KAOKMZIDQCKOSA-UHFFFAOYSA-N
Comment: Energy1
Num peaks: 24
79.01784114 1.287965117
105.0334912 2.242776062
107.0127558 1.564743279
107.0491413 7.46380725
109.0284058 9.487288389
109.0647913 1.317961439
111.0440559 1.71904411
121.0284058 1.374007415
121.0647913 3.806356231
123.0440559 0.7548292692
131.0491413 0.7704038476
135.0076704 2.760147129
137.0233204 18.09342517
139.0389705 1.534964126
149.0597059 2.388787444
151.0389705 2.403160628
165.0546206 1.798788349
215.0702706 0.9921289945
217.0859207 0.7722285902
227.0702706 0.7976061539
229.0859207 2.64054447
231.1015708 2.920534289
241.0859207 3.257616587
259.0964854 7.891836892

Name: +ve in-silico MS/MS by CFM-ID for KAOKMZIDQCKOSA-UHFFFAOYSA-N
ID: KAOKMZIDQCKOSA-UHFFFAOYSA-N
Comment: Energy2
Num peaks: 31
49.00727645 2.412791938
51.02292652 3.705336962
53.00219107 1.437765794
53.03857658 1.706309016
55.01784114 1.040660831
65.03857658 1.186414917
75.02292652 1.524368684
77.03857658 2.717198006
79.01784114 6.991694227
79.05422664 3.400946918
80.99710569 1.254290854
81.0334912 2.705096967
83.01275576 0.9617385599
89.03857658 0.9130591407
91.05422664 1.382932319
93.06987671 1.423000577
95.01275576 1.421820151
105.0334912 1.855270157
107.0127558 2.196706693
107.0491413 2.4756496
109.0284058 14.09878114
117.0334912 0.8741950697
121.0284058 2.641764272
121.0647913 1.734699233
123.0440559 1.275783211
133.0284058 0.7826411638
135.0076704 1.912028053
137.0233204 6.077543693
145.0284058 0.9190171123
215.0702706 0.7711608234
227.0702706 0.8903691334

Name: +ve in-silico MS/MS by CFM-ID for DKHNSBVDPXUWGV-UHFFFAOYSA-N
ID: DKHNSBVDPXUWGV-UHFFFAOYSA-N
Comment: Energy0
Num peaks: 6
67.05422664 1.767677629
69.06987671 5.98354247
207.0287997 2.115175114
259.0964854 2.661313694
261.0757499 8.754151051
277.1070501 63.76895309

Name: +ve in-silico MS/MS by CFM-ID for DKHNSBVDPXUWGV-UHFFFAOYSA-N
ID: DKHNSBVDPXUWGV-UHFFFAOYSA-N
Comment: Energy1
Num peaks: 16
65.03857658 3.642649355
67.05422664 10.95306011
69.06987671 13.91913882
71.08552677 3.271062954
161.0597059 1.121881212
169.0495352 1.52628277
205.0131497 1.400467668
245.0808353 2.268658809
247.0600999 1.441758201
247.0964854 2.585862309
249.0757499 1.38877801
249.1121354 5.218836684
251.0914 1.579122151
259.0964854 3.517774658
261.0757499 9.120241515
277.1070501 17.36287072

Name: +ve in-silico MS/MS by CFM-ID for DKHNSBVDPXUWGV-UHFFFAOYSA-N
ID: DKHNSBVDPXUWGV-UHFFFAOYSA-N
Comment: Energy2
Num peaks: 31
25.00727645 1.098824479
27.02292652 0.9573062644
39.02292652 1.055846269
41.03857658 1.347416117
51.02292652 1.963451754
53.03857658 2.664335092
55.05422664 3.359999839
65.03857658 3.122374538
67.05422664 6.633497138
69.06987671 4.235147305
81.06987671 5.311794485
83.08552677 2.59043552
91.05422664 1.973608274
93.06987671 1.698048847
109.0284058 2.335058145
111.0440559 1.237491407
115.0542266 1.074278529
137.0233204 1.368335492
151.0389705 1.557457203
153.0182351 1.188432671
161.0597059 2.762138566
167.0338851 3.472825667
203.0702706 1.924375409
231.0651853 1.967866116
233.0808353 2.262971722
245.0444498 1.453562238
245.0808353 1.242102155
247.0964854 1.057105158
249.1121354 1.063473721
259.0964854 1.955340119
261.0757499 3.80891499

Name: +ve in-silico MS/MS by CFM-ID for JZCDQNJBZAZYPJ-UHFFFAOYSA-N
ID: JZCDQNJBZAZYPJ-UHFFFAOYSA-N
Comment: Energy0
Num peaks: 14
107.0491413 1.846963315
109.0647913 1.253605308
121.0647913 1.189152634
127.0389705 1.883284603
149.0597059 1.331783038
175.075356 1.384708427
177.0910061 1.192391295
217.0859207 1.645280665
231.1015708 1.452003768
245.0808353 3.702220007
247.0964854 1.517520078
259.0964854 6.800698898
261.0757499 1.222715506
277.1070501 54.02258912

Name: +ve in-silico MS/MS by CFM-ID for JZCDQNJBZAZYPJ-UHFFFAOYSA-N
ID: JZCDQNJBZAZYPJ-UHFFFAOYSA-N
Comment: Energy1
Num peaks: 31
41.00219107 3.792216628
43.01784114 5.687862421
69.0334912 2.628341962
71.04914126 1.786409852
97.02840582 1.270357886
99.04405588 0.9207543896
107.0491413 2.530028583
109.0647913 2.05115059
121.0647913 6.548021692
123.0804414 1.201039777
125.0960915 1.645653557
127.0389705 5.409343451
129.0546206 0.9100752025
135.0440559 1.787035491
137.0597059 3.525669913
141.0546206 0.9255719702
145.0647913 0.9812471055
161.0597059 6.908418406
163.075356 3.6127215
171.0440559 1.306743294
173.0597059 3.019661227
175.075356 3.31185316
177.0910061 1.60588207
179.1066561 0.9452240737
215.0702706 0.9066300206
217.0859207 1.489481328
219.0651853 1.689061274
245.0808353 1.027326364
249.1121354 0.8806731799
259.0964854 2.951006217
277.1070501 6.571231582

Name: +ve in-silico MS/MS by CFM-ID for JZCDQNJBZAZYPJ-UHFFFAOYSA-N
ID: JZCDQNJBZAZYPJ-UHFFFAOYSA-N
Comment: Energy2
Num peaks: 31
39.02292652 1.753218829
41.03857658 0.9732981693
55.01784114 3.745412774
57.0334912 2.20258448
63.02292652 1.318302638
65.03857658 0.9313464711
68.99710569 2.17845763
69.0334912 0.9380926898
71.01275576 5.599779088
73.02840582 1.185672011
81.0334912 1.084713351
83.04914126 1.088565076
93.0334912 1.785201281
105.0334912 4.167191225
107.0491413 8.149232666
113.0233204 1.823856378
119.0491413 1.336693304
121.0647913 4.251144877
123.0440559 1.403930902
127.0389705 1.952754277
131.0491413 1.307925926
135.0440559 3.816438809
137.0597059 1.087385855
145.0647913 1.071795469
161.0597059 1.314261758
163.075356 1.125477131
173.0597059 1.343590129
193.0859207 1.261319652
245.0808353 1.034796444
247.0964854 1.293562125
261.0757499 1.04343059

Name: +ve in-silico MS/MS by CFM-ID for DWHDSRHHYMSXSP-UHFFFAOYSA-N
ID: DWHDSRHHYMSXSP-UHFFFAOYSA-N
Comment: Energy0
Num peaks: 9
55.05422664 3.508716785
181.0495352 2.139355571
189.0910061 1.772340048
191.1066561 11.46105662
193.0495352 2.863134112
193.1223062 1.602549115
195.0651853 2.584433316
219.1015708 25.11203935
237.1121354 29.10685011

Name: +ve in-silico MS/MS by CFM-ID for DWHDSRHHYMSXSP-UHFFFAOYSA-N
ID: DWHDSRHHYMSXSP-UHFFFAOYSA-N
Comment: Energy1
Num peaks: 27
39.02292652 2.133983169
55.01784114 1.126645044
55.05422664 12.48033364
57.06987671 1.099189316
67.05422664 0.9187837882
69.06987671 4.218577639
135.0440559 4.031176781
149.0233204 1.375312824
149.0597059 1.037514439
151.0389705 1.604155359
159.0804414 0.9762269758
161.0960915 2.193493074
163.0389705 2.776291235
163.1117415 1.626496649
179.0338851 1.002942858
181.0495352 4.202525845
187.075356 1.140105756
189.0910061 2.753191021
191.1066561 11.10770652
193.0495352 0.8906197306
193.1223062 1.431406792
201.0910061 1.513527751
205.0859207 0.8879884698
207.1015708 1.155624705
209.1172208 1.143753681
219.1015708 10.68083263
237.1121354 5.192956852

Name: +ve in-silico MS/MS by CFM-ID for DWHDSRHHYMSXSP-UHFFFAOYSA-N
ID: DWHDSRHHYMSXSP-UHFFFAOYSA-N
Comment: Energy2
Num peaks: 31
39.02292652 2.148338261
41.03857658 0.9015868724
53.03857658 1.630874912
55.05422664 14.51807544
57.06987671 1.595088747
65.03857658 3.830091909
67.05422664 2.880750437
69.06987671 2.503668435
71.08552677 0.8602600322
79.05422664 0.8706202495
83.08552677 0.9907196077
91.05422664 3.122811016
93.06987671 4.462911874
95.08552677 1.419331423
115.0542266 1.471895911
117.0698767 1.762269079
119.0855268 2.386733314
123.0440559 1.197521323
135.0440559 11.14242928
137.0597059 1.396414415
143.0491413 0.9020477132
149.0233204 1.091821698
149.0597059 0.8709460175
151.0389705 1.138679408
159.0804414 1.915694139
161.0960915 1.741030045
163.0389705 1.507748521
163.075356 0.9936878836
173.0960915 1.002130173
175.075356 3.098380438
191.1066561 1.340400091

Name: +ve in-silico MS/MS by CFM-ID for RHYGXRGFSFQNLC-DZGCQCFKSA-N
ID: RHYGXRGFSFQNLC-DZGCQCFKSA-N
Comment: Energy0
Num peaks: 6
95.04914126 1.243864399
111.0804414 1.328024611
121.0284058 6.472119552
123.0440559 18.79880338
241.0859207 11.76765387
259.0964854 49.30994674

Name: +ve in-silico MS/MS by CFM-ID for RHYGXRGFSFQNLC-DZGCQCFKSA-N
ID: RHYGXRGFSFQNLC-DZGCQCFKSA-N
Comment: Energy1
Num peaks: 11
95.04914126 4.709644395
105.0334912 5.621552357
107.0491413 2.903823728
121.0284058 11.07736434
123.0440559 36.97589423
125.0597059 1.083337819
153.0546206 1.911947743
229.0859207 2.061036224
231.1015708 1.816581828
241.0859207 4.528761801
259.0964854 8.198688273

Name: +ve in-silico MS/MS by CFM-ID for RHYGXRGFSFQNLC-DZGCQCFKSA-N
ID: RHYGXRGFSFQNLC-DZGCQCFKSA-N
Comment: Energy2
Num peaks: 29
65.03857658 2.499759905
75.02292652 1.472878153
77.00219107 1.096898524
77.03857658 2.296326011
79.01784114 2.021904007
79.05422664 5.45537088
81.0334912 1.762297518
91.05422664 2.800859162
93.0334912 1.60529611
93.06987671 1.274674001
95.04914126 3.000741804
105.0334912 10.4636064
107.0491413 9.305301138
109.0647913 1.211214511
111.0440559 1.28511607
111.0804414 1.690388247
119.0491413 0.9894449016
121.0284058 4.350278192
121.0647913 2.142858621
123.0440559 3.636171166
129.0334912 5.88677803
131.0491413 4.934887905
133.0284058 0.9888025258
135.0440559 2.12715403
147.0440559 1.628999441
213.0910061 1.060700612
217.0859207 1.199391468
227.0702706 1.053393736
243.0651853 1.223045968

Name: +ve in-silico MS/MS by CFM-ID for DGEMVQDNZRCAGP-UKRRQHHQSA-N
ID: DGEMVQDNZRCAGP-UKRRQHHQSA-N
Comment: Energy0
Num peaks: 6
121.0284058 7.44049495
123.0440559 5.114333922
137.0233204 5.170778626
139.0389705 14.48347889
241.0859207 10.09155303
259.0964854 42.03170913

Name: +ve in-silico MS/MS by CFM-ID for DGEMVQDNZRCAGP-UKRRQHHQSA-N
ID: DGEMVQDNZRCAGP-UKRRQHHQSA-N
Comment: Energy1
Num peaks: 12
79.05422664 2.306566267
91.05422664 2.554052284
105.0334912 1.923671571
107.0491413 5.278790844
121.0284058 6.512286852
123.0440559 4.591098009
137.0233204 9.374968753
139.0389705 33.16522694
229.0859207 1.25352384
231.1015708 1.108206407
241.0859207 4.436901396
259.0964854 7.961764466

Name: +ve in-silico MS/MS by CFM-ID for DGEMVQDNZRCAGP-UKRRQHHQSA-N
ID: DGEMVQDNZRCAGP-UKRRQHHQSA-N
Comment: Energy2
Num peaks: 30
49.00727645 2.390429609
51.02292652 1.628618772
53.00219107 1.737979758
53.03857658 2.277893684
63.02292652 1.699021718
65.03857658 1.082535885
67.01784114 1.328605771
69.0334912 2.943512633
79.01784114 1.168478512
79.05422664 2.337113903
81.0334912 1.018492532
91.01784114 1.624388594
91.05422664 4.561301398
93.0334912 3.979083382
93.06987671 2.722492702
95.04914126 4.226469539
105.0334912 6.827764315
107.0491413 6.445826639
109.0647913 2.021358668
111.0440559 1.29080561
115.0542266 2.755083108
121.0284058 10.50543274
123.0440559 4.254845159
125.0597059 1.236397299
127.075356 1.175959342
133.0284058 1.128688757
135.0440559 1.919415336
137.0233204 2.182723862
137.0597059 1.297284757
149.0233204 1.245926658

Name: +ve in-silico MS/MS by CFM-ID for MDDPZOZWEZNMTK-AWEZNQCLSA-N
ID: MDDPZOZWEZNMTK-AWEZNQCLSA-N
Comment: Energy0
Num peaks: 6
137.0233204 3.26739215
137.0597059 2.512454867
139.0389705 18.52391474
141.0546206 2.010100503
241.0859207 4.220076783
259.0964854 50.71296208

Name: +ve in-silico MS/MS by CFM-ID for MDDPZOZWEZNMTK-AWEZNQCLSA-N
ID: MDDPZOZWEZNMTK-AWEZNQCLSA-N
Comment: Energy1
Num peaks: 9
105.0334912 2.022685042
107.0491413 1.575097714
121.0284058 6.661367039
123.0440559 4.15004841
137.0233204 10.24595028
139.0389705 43.79145105
153.0546206 2.765915217
241.0859207 2.415773783
259.0964854 7.278673211

Name: +ve in-silico MS/MS by CFM-ID for MDDPZOZWEZNMTK-AWEZNQCLSA-N
ID: MDDPZOZWEZNMTK-AWEZNQCLSA-N
Comment: Energy2
Num peaks: 31
39.02292652 1.095476122
49.00727645 1.446560018
53.00219107 0.8991895863
63.02292652 2.240387997
65.00219107 1.977025325
67.01784114 1.309045036
79.01784114 0.8696165424
81.0334912 1.009886376
83.01275576 0.8751576982
89.03857658 0.8880553778
95.04914126 1.578470582
105.0334912 5.492107599
107.0491413 1.146715712
109.0647913 1.179015872
111.0440559 2.542839839
113.0597059 0.8356509306
117.0334912 2.079648818
119.0491413 2.420560375
121.0284058 11.83995169
121.0647913 1.439282012
123.0440559 8.808316755
129.0334912 1.979475703
131.0491413 1.832297582
133.0284058 3.403190689
135.0440559 2.615143908
137.0233204 5.46816018
137.0597059 1.036282536
139.0389705 6.568934806
141.0546206 1.570698737
213.0546206 0.9714211187
243.0651853 1.071311571

Name: +ve in-silico MS/MS by CFM-ID for IVBQZFJZIGYXMK-UHFFFAOYSA-N
ID: IVBQZFJZIGYXMK-UHFFFAOYSA-N
Comment: Energy0
Num peaks: 6
121.0284058 7.272126789
123.0440559 3.497930123
137.0597059 2.484811149
149.0597059 2.44481838
241.0859207 12.96649988
259.0964854 55.70778586

Name: +ve in-silico MS/MS by CFM-ID for IVBQZFJZIGYXMK-UHFFFAOYSA-N
ID: IVBQZFJZIGYXMK-UHFFFAOYSA-N
Comment: Energy1
Num peaks: 16
93.0334912 1.822478675
95.04914126 2.305556241
105.0334912 2.645222366
121.0284058 28.68546565
123.0440559 9.459932702
135.0440559 3.297413185
137.0597059 4.479223779
147.0440559 2.101372695
149.0597059 4.057944307
165.0546206 2.499598156
215.0702706 1.142072209
217.0859207 1.198814127
229.0859207 1.449280433
231.1015708 1.961715
241.0859207 4.155825458
259.0964854 8.809373698

Name: +ve in-silico MS/MS by CFM-ID for IVBQZFJZIGYXMK-UHFFFAOYSA-N
ID: IVBQZFJZIGYXMK-UHFFFAOYSA-N
Comment: Energy2
Num peaks: 28
51.02292652 1.179336995
53.00219107 2.408710796
53.03857658 1.134034771
55.01784114 1.648999253
63.02292652 2.350573253
65.03857658 1.624200982
67.01784114 1.276039709
77.00219107 5.049169612
79.01784114 3.647559084
89.00219107 2.055058386
91.01784114 3.262254071
93.0334912 7.852023735
95.04914126 3.231543321
105.0334912 5.551955154
107.0491413 2.59111281
109.0647913 1.202293814
117.0334912 3.359938106
119.0491413 2.495541822
121.0284058 13.79978467
123.0440559 2.629429719
129.0334912 1.367979496
131.0491413 1.688784291
135.0440559 1.560344837
137.0597059 1.996083556
145.0284058 2.345556047
161.0233204 1.116595359
213.0546206 1.086154414
217.0859207 1.101043013

Name: +ve in-silico MS/MS by CFM-ID for MEPSBMMZQBMKHM-RMKNXTFCSA-N
ID: MEPSBMMZQBMKHM-RMKNXTFCSA-N
Comment: Energy0
Num peaks: 10
59.04914126 1.922081652
71.04914126 2.504299836
187.0389705 2.628208829
199.0389705 2.500179128
201.0546206 2.575790308
223.075356 4.445728104
227.0702706 2.571384133
229.0859207 1.333080713
241.0859207 32.77361107
259.0964854 27.35467501

Name: +ve in-silico MS/MS by CFM-ID for MEPSBMMZQBMKHM-RMKNXTFCSA-N
ID: MEPSBMMZQBMKHM-RMKNXTFCSA-N
Comment: Energy1
Num peaks: 31
39.02292652 2.306764206
55.01784114 1.396435922
65.03857658 1.749752526
67.05422664 3.008014996
69.0334912 1.022928331
71.04914126 4.510762174
79.05422664 1.280022622
81.06987671 1.958464116
85.06479133 1.986424228
93.0334912 3.040482354
105.0334912 5.848674685
121.0284058 1.466356235
133.0284058 2.855556618
135.0440559 2.030859589
137.0597059 2.138920129
153.0546206 1.124980418
155.0702706 1.613873257
159.0440559 1.250988117
185.0233204 1.263820025
187.0389705 3.865290547
199.0389705 2.757566522
201.0546206 1.01565137
209.0597059 1.036014125
211.075356 1.045083871
213.0910061 4.407327761
223.075356 3.89824648
227.0702706 1.428806273
229.0859207 2.116645569
231.1015708 4.614801508
241.0859207 8.689826059
259.0964854 2.668707363

Name: +ve in-silico MS/MS by CFM-ID for MEPSBMMZQBMKHM-RMKNXTFCSA-N
ID: MEPSBMMZQBMKHM-RMKNXTFCSA-N
Comment: Energy2
Num peaks: 31
39.02292652 7.58398681
41.03857658 4.517196044
49.00727645 1.031009443
51.02292652 1.983857244
53.03857658 3.86942875
55.01784114 2.007601468
55.05422664 2.10257051
57.0334912 1.206271572
59.04914126 0.7528798087
63.02292652 2.997135773
65.03857658 9.98907315
67.05422664 5.054297108
69.0334912 1.073412196
71.04914126 2.171758373
79.05422664 2.78338009
81.06987671 6.184139288
93.0334912 2.27126983
99.08044139 0.7904207164
105.0334912 5.492581798
109.0647913 0.8265199405
129.0334912 1.863839193
133.0284058 2.555613048
135.0440559 0.9221928451
137.0597059 0.9703863152
169.0647913 2.029635488
171.0440559 1.386980985
175.0389705 0.765391347
185.0233204 1.096423201
185.0960915 0.9320643336
187.0389705 1.159347711
223.075356 1.700412999

Name: +ve in-silico MS/MS by CFM-ID for JWOFLZQIQQWHRY-HUUCEWRRSA-N
ID: JWOFLZQIQQWHRY-HUUCEWRRSA-N
Comment: Energy0
Num peaks: 14
43.01784114 2.871828016
119.0491413 1.853818173
121.0647913 1.768544715
129.0546206 2.856547492
135.0440559 6.429553829
165.0546206 1.723521754
199.075356 1.752550476
215.0702706 1.964464219
217.0859207 16.19908467
233.0808353 1.586109162
235.0964854 3.917007373
259.0964854 8.725301501
261.0757499 2.083305919
277.1070501 26.93323519

Name: +ve in-silico MS/MS by CFM-ID for JWOFLZQIQQWHRY-HUUCEWRRSA-N
ID: JWOFLZQIQQWHRY-HUUCEWRRSA-N
Comment: Energy1
Num peaks: 30
39.02292652 3.353665317
41.03857658 1.94809212
43.01784114 1.948138394
69.0334912 2.579284793
71.04914126 1.682854737
97.02840582 1.177997804
99.04405588 2.881516694
101.0597059 2.392346732
119.0491413 2.442731435
127.0389705 1.295814409
129.0546206 2.377220591
135.0440559 1.558953866
147.0440559 2.387572871
163.0389705 2.271688375
165.0546206 5.906392427
173.0597059 1.284071191
175.075356 0.983691609
177.0546206 1.273358014
189.0910061 1.428975139
199.075356 4.724645492
201.0546206 1.049187808
205.0859207 1.024298203
217.0859207 17.11348042
233.0808353 1.045036421
235.0964854 2.661873635
247.0964854 2.048966607
249.1121354 1.50796519
259.0964854 3.257002251
261.0757499 1.562104748
277.1070501 3.583300826

Name: +ve in-silico MS/MS by CFM-ID for JWOFLZQIQQWHRY-HUUCEWRRSA-N
ID: JWOFLZQIQQWHRY-HUUCEWRRSA-N
Comment: Energy2
Num peaks: 31
39.02292652 1.848438282
41.00219107 0.9879588601
43.01784114 4.862722662
55.01784114 1.104879954
55.05422664 3.274158377
57.0334912 1.582506057
69.0334912 5.004956924
71.04914126 2.114612956
73.02840582 1.411672455
93.0334912 1.425181394
97.02840582 1.041588878
97.06479133 1.001535965
101.0385766 2.638507281
103.0542266 4.36988168
105.0334912 1.444146548
105.0698767 1.232552491
107.0491413 2.259063317
113.0597059 1.361799689
117.0334912 1.700107711
119.0491413 6.873810703
121.0284058 0.9027480442
121.0647913 3.998320426
133.0647913 0.9334797767
135.0440559 3.75475317
145.0284058 1.439962057
147.0440559 4.733870839
161.0233204 1.86421053
173.0597059 2.200294974
199.075356 1.975322334
201.0546206 1.83519184
217.0859207 1.71702838

Name: +ve in-silico MS/MS by CFM-ID for ZQCLTNFNJSEMIT-SSDOTTSWSA-N
ID: ZQCLTNFNJSEMIT-SSDOTTSWSA-N
Comment: Energy0
Num peaks: 6
67.05422664 2.606336299
139.075356 3.949986193
215.0702706 2.209697797
231.0651853 3.594668042
241.0859207 14.57558698
259.0964854 56.52448705

Name: +ve in-silico MS/MS by CFM-ID for ZQCLTNFNJSEMIT-SSDOTTSWSA-N
ID: ZQCLTNFNJSEMIT-SSDOTTSWSA-N
Comment: Energy1
Num peaks: 17
69.06987671 1.480800738
109.0647913 1.618682022
111.0804414 2.254928717
121.0284058 4.440140257
149.0233204 5.417256694
201.0910061 1.579065029
203.0702706 1.686569193
203.1066561 1.81990336
213.0910061 1.728364257
215.0702706 2.165168915
217.0859207 1.551680901
229.0859207 4.763144221
231.0651853 1.581705407
231.1015708 21.59747111
241.0859207 10.54335475
243.0651853 1.426825761
259.0964854 14.38384285

Name: +ve in-silico MS/MS by CFM-ID for ZQCLTNFNJSEMIT-SSDOTTSWSA-N
ID: ZQCLTNFNJSEMIT-SSDOTTSWSA-N
Comment: Energy2
Num peaks: 27
39.02292652 3.369668124
41.03857658 2.756351004
51.02292652 5.162927853
53.03857658 1.087747387
55.05422664 6.913056143
57.06987671 1.361278841
65.03857658 8.222311574
67.05422664 14.8208307
69.06987671 2.435311214
83.04914126 0.9392453754
93.0334912 1.32672374
95.04914126 2.582308605
105.0334912 1.153023505
111.0440559 1.124832376
121.0284058 4.478609454
149.0233204 0.7879124149
157.0647913 1.771028664
159.0804414 1.263993995
185.0597059 1.276086287
187.075356 1.510307569
197.0597059 1.132543943
199.075356 2.366246089
203.0702706 2.270123854
213.0546206 2.883053943
215.0702706 5.275184952
231.0651853 0.8705381088
241.0859207 1.192511674

Name: +ve in-silico MS/MS by CFM-ID for PMZIJDMODGMWOR-LSDHHAIUSA-N
ID: PMZIJDMODGMWOR-LSDHHAIUSA-N
Comment: Energy0
Num peaks: 6
71.04914126 9.267438843
175.0389705 9.633795947
177.0546206 2.595832022
205.0495352 8.360290874
259.0964854 12.06923394
277.1070501 39.18849178

Name: +ve in-silico MS/MS by CFM-ID for PMZIJDMODGMWOR-LSDHHAIUSA-N
ID: PMZIJDMODGMWOR-LSDHHAIUSA-N
Comment: Energy1
Num peaks: 21
39.02292652 1.764156316
41.03857658 7.532109713
43.05422664 7.021656312
71.04914126 16.29092915
73.06479133 1.113941826
83.04914126 1.81331459
101.0597059 6.247901083
161.0597059 0.9987655219
175.0389705 4.348945679
177.0546206 2.961178897
189.0546206 1.125382119
205.0495352 12.10307728
217.0859207 1.125570775
219.0651853 1.390299889
235.0600999 1.070732548
237.0757499 1.026527621
245.0808353 1.031535234
249.1121354 2.013682076
259.0964854 3.648308023
261.0757499 1.372564218
277.1070501 4.697709781

Name: +ve in-silico MS/MS by CFM-ID for PMZIJDMODGMWOR-LSDHHAIUSA-N
ID: PMZIJDMODGMWOR-LSDHHAIUSA-N
Comment: Energy2
Num peaks: 26
39.02292652 3.68819505
41.03857658 5.938193619
43.05422664 1.462546819
55.01784114 2.073676065
55.05422664 2.230720758
57.0334912 0.9626956941
69.0334912 2.766357535
71.04914126 17.9492
119.0127558 2.279568325
121.0284058 2.093073347
131.0491413 2.684562446
135.0440559 3.184244959
147.0076704 1.458373267
147.0440559 1.905480357
149.0233204 2.367440963
149.0597059 1.165514841
159.0440559 1.444852695
161.0597059 2.343605532
163.0389705 2.966490726
173.0233204 2.73879684
175.0389705 6.522674568
177.0546206 1.940392693
187.0389705 1.92865706
189.0182351 1.298233134
189.0546206 2.38147099
205.0495352 2.428415102

Name: +ve in-silico MS/MS by CFM-ID for XUNMNRCRXCXXNB-UHFFFAOYSA-N
ID: XUNMNRCRXCXXNB-UHFFFAOYSA-N
Comment: Energy0
Num peaks: 6
55.05422664 1.854816615
69.06987671 9.844176805
191.0338851 4.756943389
209.0444498 4.766402845
259.0964854 8.767462326
277.1070501 53.76067439

Name: +ve in-silico MS/MS by CFM-ID for XUNMNRCRXCXXNB-UHFFFAOYSA-N
ID: XUNMNRCRXCXXNB-UHFFFAOYSA-N
Comment: Energy1
Num peaks: 15
39.02292652 4.648695183
41.03857658 6.534478332
45.06987671 1.87174494
67.05422664 3.1894533
69.06987671 29.72338043
191.0338851 3.024636383
209.0444498 6.462755082
233.0444498 2.224046079
235.0600999 1.5675401
237.0757499 2.597810245
245.0808353 1.584998029
249.1121354 1.83871871
251.0914 1.600107825
259.0964854 3.256868646
277.1070501 10.02247502

Name: +ve in-silico MS/MS by CFM-ID for XUNMNRCRXCXXNB-UHFFFAOYSA-N
ID: XUNMNRCRXCXXNB-UHFFFAOYSA-N
Comment: Energy2
Num peaks: 29
39.02292652 1.796045998
41.03857658 2.652969971
43.05422664 1.296409129
53.03857658 6.842095303
55.01784114 5.092149096
55.05422664 10.53168544
57.06987671 2.732698501
65.03857658 1.384110459
67.05422664 1.997270029
68.99710569 0.8668625984
69.06987671 12.28916137
109.0284058 0.978077655
119.0127558 0.7046620412
135.0076704 1.705998607
137.0233204 3.180978777
163.0389705 1.776027813
165.0182351 1.918798214
177.0182351 1.814453421
177.0546206 1.555530288
179.0338851 1.081260201
191.0338851 7.52293739
193.0131497 2.931633117
193.0495352 1.700021027
203.0702706 0.7255208398
207.0287997 0.8073189365
209.0444498 1.305713322
247.0964854 0.7786633326
259.0964854 1.294823289
261.0757499 0.7522834304

Name: +ve in-silico MS/MS by CFM-ID for MYROJYNCTNKRCD-UHFFFAOYSA-N
ID: MYROJYNCTNKRCD-UHFFFAOYSA-N
Comment: Energy0
Num peaks: 6
69.06987671 1.133179732
139.075356 3.881403456
201.0182351 2.117344386
203.0338851 8.099337554
241.0859207 17.64480374
259.0964854 56.38514049

Name: +ve in-silico MS/MS by CFM-ID for MYROJYNCTNKRCD-UHFFFAOYSA-N
ID: MYROJYNCTNKRCD-UHFFFAOYSA-N
Comment: Energy1
Num peaks: 16
67.05422664 2.080175408
69.06987671 1.307952756
83.01275576 1.542520098
109.0647913 1.495217021
111.0804414 1.162911625
121.0284058 9.875366393
137.0597059 3.456326629
139.075356 4.047555583
175.0389705 4.671902243
185.0233204 1.274508504
201.0182351 6.503986991
203.0338851 12.33326439
229.0859207 2.300174664
231.1015708 7.728143522
241.0859207 9.522724074
259.0964854 11.08740862

Name: +ve in-silico MS/MS by CFM-ID for MYROJYNCTNKRCD-UHFFFAOYSA-N
ID: MYROJYNCTNKRCD-UHFFFAOYSA-N
Comment: Energy2
Num peaks: 31
39.02292652 3.218644781
41.03857658 3.359761786
49.00727645 1.752497481
51.02292652 0.9919770101
53.00219107 1.772020267
53.03857658 1.745090675
65.03857658 3.053617791
67.05422664 6.138402745
69.0334912 1.04714924
69.06987671 1.556542007
77.00219107 1.282708538
83.01275576 1.837253409
93.0334912 1.498634838
105.0334912 2.616298906
109.0284058 1.083254028
109.0647913 2.18797331
111.0440559 1.26875419
121.0284058 8.416285024
145.0284058 3.532159133
147.0076704 2.403927543
149.0233204 3.205975879
173.0233204 2.047278594
175.0389705 3.062337409
185.0233204 3.818990649
199.0389705 0.9980278068
201.0182351 1.743678899
201.0546206 1.780042343
203.0338851 2.38164639
213.0910061 0.973975992
215.0702706 1.943546494
241.0859207 1.856830532

Name: +ve in-silico MS/MS by CFM-ID for OTQHJOMOFOTYMR-KGLIPLIRSA-N
ID: OTQHJOMOFOTYMR-KGLIPLIRSA-N
Comment: Energy0
Num peaks: 6
71.04914126 2.977116304
175.0389705 10.00539997
177.0546206 2.744762511
205.0495352 20.32890518
259.0964854 9.603293384
277.1070501 40.99849618

Name: +ve in-silico MS/MS by CFM-ID for OTQHJOMOFOTYMR-KGLIPLIRSA-N
ID: OTQHJOMOFOTYMR-KGLIPLIRSA-N
Comment: Energy1
Num peaks: 15
71.04914126 15.4939965
73.06479133 2.543723578
83.04914126 3.951775135
99.04405588 1.487080596
101.0597059 13.62395747
175.0389705 5.591558039
177.0546206 3.586810612
205.0495352 10.06727067
231.1015708 1.053811337
233.0808353 1.121506014
233.1172208 1.047363184
245.0808353 1.740380238
249.1121354 3.807292393
259.0964854 5.92204967
277.1070501 9.358110109

Name: +ve in-silico MS/MS by CFM-ID for OTQHJOMOFOTYMR-KGLIPLIRSA-N
ID: OTQHJOMOFOTYMR-KGLIPLIRSA-N
Comment: Energy2
Num peaks: 21
55.01784114 4.918779157
57.0334912 3.009705643
71.04914126 13.1216983
73.06479133 2.888446303
119.0127558 2.579016704
121.0284058 2.641382933
131.0491413 3.285549726
135.0440559 3.572490375
147.0076704 2.039217488
147.0440559 1.961196481
149.0233204 3.056483746
151.0389705 1.442221001
159.0440559 2.102837254
161.0597059 3.248204046
163.0389705 5.45846356
173.0233204 4.299643588
175.0389705 8.310383015
177.0546206 3.183440466
187.0389705 3.946123537
189.0182351 2.618985417
205.0495352 3.619201327

Name: +ve in-silico MS/MS by CFM-ID for KGVMMLJHKQZZHT-UHFFFAOYSA-N
ID: KGVMMLJHKQZZHT-UHFFFAOYSA-N
Comment: Energy0
Num peaks: 6
107.0491413 1.187148121
227.0702706 1.897319659
229.0859207 1.50580161
231.1015708 1.394482299
241.0859207 3.057089255
259.0964854 83.56486704

Name: +ve in-silico MS/MS by CFM-ID for KGVMMLJHKQZZHT-UHFFFAOYSA-N
ID: KGVMMLJHKQZZHT-UHFFFAOYSA-N
Comment: Energy1
Num peaks: 15
107.0491413 3.994153564
119.0491413 4.542807879
121.0647913 4.833688938
137.0233204 1.67273682
139.0389705 4.584910472
165.0546206 1.577255339
215.0702706 3.565774752
217.0859207 4.170072436
227.0702706 3.242819984
229.0859207 4.780605388
231.0651853 1.711348606
231.1015708 5.280539198
241.0859207 2.828746544
243.0651853 2.752465421
259.0964854 30.82011949

Name: +ve in-silico MS/MS by CFM-ID for KGVMMLJHKQZZHT-UHFFFAOYSA-N
ID: KGVMMLJHKQZZHT-UHFFFAOYSA-N
Comment: Energy2
Num peaks: 31
49.00727645 2.258631893
63.02292652 2.665162098
65.00219107 1.27248714
65.03857658 2.136196368
75.02292652 3.124494261
79.05422664 2.091407746
89.03857658 2.55904697
91.05422664 3.175737106
105.0334912 1.77589683
107.0491413 1.278798107
117.0334912 4.366713026
119.0491413 2.58619448
145.0647913 1.125094293
155.0491413 2.190027243
157.0647913 3.047106052
159.0804414 1.331733551
165.0546206 1.191089368
167.0491413 1.089815493
169.0647913 3.666630648
171.0804414 2.333602922
183.0440559 1.564568647
185.0597059 2.242518023
187.075356 1.129155504
199.075356 3.331438018
215.0702706 4.024947522
217.0859207 1.952549001
227.0702706 1.215762715
229.0859207 1.697279431
231.1015708 1.300109419
241.0859207 1.934320939
243.0651853 3.003807084

Name: +ve in-silico MS/MS by CFM-ID for YQPHEEHDNUGSCE-UHFFFAOYSA-N
ID: YQPHEEHDNUGSCE-UHFFFAOYSA-N
Comment: Energy0
Num peaks: 6
55.05422664 4.442981614
221.0444498 4.230744086
233.0444498 5.29736274
235.0600999 4.960235859
259.0964854 7.26285474
277.1070501 54.76760933

Name: +ve in-silico MS/MS by CFM-ID for YQPHEEHDNUGSCE-UHFFFAOYSA-N
ID: YQPHEEHDNUGSCE-UHFFFAOYSA-N
Comment: Energy1
Num peaks: 18
39.02292652 2.758198004
55.05422664 15.75038242
69.06987671 8.968911066
193.0495352 2.212177323
217.0859207 2.413682441
219.0287997 2.453143552
221.0444498 10.63217526
231.1015708 1.380731549
233.0444498 2.474947444
233.0808353 1.42603687
233.1172208 1.38334622
235.0600999 1.441485544
237.0757499 1.544852583
245.0808353 1.421561841
247.0964854 3.050501251
249.1121354 6.838859422
259.0964854 3.878357931
277.1070501 10.75878997

Name: +ve in-silico MS/MS by CFM-ID for YQPHEEHDNUGSCE-UHFFFAOYSA-N
ID: YQPHEEHDNUGSCE-UHFFFAOYSA-N
Comment: Energy2
Num peaks: 31
39.02292652 2.419163261
41.03857658 1.654715023
51.02292652 1.385350988
53.03857658 2.656002398
55.05422664 17.29773597
57.06987671 1.203439731
65.03857658 7.304820841
67.05422664 3.454876971
69.06987671 2.815602354
71.08552677 1.019802144
79.05422664 1.610548994
83.08552677 1.285586148
89.03857658 2.451347299
123.0076704 3.589307259
145.0647913 1.250981528
147.0076704 1.108091638
149.0233204 1.110792663
151.0389705 0.9839315495
163.075356 1.827596133
175.0389705 1.038257735
177.0546206 1.802547921
179.0338851 1.343374659
179.0702706 0.9979861168
189.0182351 1.850898384
191.0338851 1.475410573
193.0131497 0.9192012928
203.0338851 2.203868616
205.0131497 0.9555688969
205.0859207 1.098826595
221.0444498 1.089473023
247.0964854 1.201505228

Name: +ve in-silico MS/MS by CFM-ID for IVUKGSSQHYWJMV-SNVBAGLBSA-N
ID: IVUKGSSQHYWJMV-SNVBAGLBSA-N
Comment: Energy0
Num peaks: 6
189.0546206 1.816153028
191.0338851 3.649161924
203.0338851 5.392578629
205.0495352 14.53205777
259.0964854 14.13845545
277.1070501 44.12792624

Name: +ve in-silico MS/MS by CFM-ID for IVUKGSSQHYWJMV-SNVBAGLBSA-N
ID: IVUKGSSQHYWJMV-SNVBAGLBSA-N
Comment: Energy1
Num peaks: 18
103.075356 0.9533931682
161.0597059 1.293420027
175.0389705 4.556590606
177.0546206 7.281339313
189.0546206 3.316812588
191.0338851 1.704327083
199.0389705 1.014570467
203.0338851 8.612502152
205.0495352 24.13617264
207.0651853 1.959299775
209.0808353 1.041411925
217.0495352 2.11813406
219.0651853 2.490384574
233.0808353 2.485890065
235.0600999 1.943234052
249.1121354 3.099762566
259.0964854 5.581677866
277.1070501 7.043398468

Name: +ve in-silico MS/MS by CFM-ID for IVUKGSSQHYWJMV-SNVBAGLBSA-N
ID: IVUKGSSQHYWJMV-SNVBAGLBSA-N
Comment: Energy2
Num peaks: 31
39.02292652 1.756471294
41.03857658 1.752116618
53.00219107 1.110897601
55.01784114 1.228443415
59.04914126 1.125197398
65.03857658 5.435293332
67.05422664 3.890731363
69.0334912 2.350392722
69.06987671 3.318820088
71.04914126 1.238696961
83.04914126 6.511567262
85.06479133 4.353576925
133.0284058 2.094383149
135.0440559 1.580307503
149.0597059 1.424170153
159.0440559 2.878684964
161.0597059 3.161250144
163.0389705 1.468899786
173.0233204 1.213840733
175.0389705 4.484938797
177.0546206 0.8832955733
189.0546206 3.265696227
191.0338851 1.646851467
191.0702706 0.9130895661
193.0495352 0.9628469124
203.0338851 1.950723161
217.0495352 2.279301982
217.0859207 1.278833294
219.0651853 2.332955212
259.0964854 0.9815608098
261.0757499 0.9284635915

Name: +ve in-silico MS/MS by CFM-ID for CJZBXHPHEBCWLV-JTQLQIEISA-N
ID: CJZBXHPHEBCWLV-JTQLQIEISA-N
Comment: Energy0
Num peaks: 6
121.0284058 11.67113433
123.0440559 28.64573799
125.0597059 4.055817738
149.0597059 2.278894245
241.0859207 2.804574188
259.0964854 35.84993792

Name: +ve in-silico MS/MS by CFM-ID for CJZBXHPHEBCWLV-JTQLQIEISA-N
ID: CJZBXHPHEBCWLV-JTQLQIEISA-N
Comment: Energy1
Num peaks: 15
105.0334912 3.084288971
111.0440559 2.559202178
121.0284058 14.03577079
123.0440559 19.53761179
135.0440559 2.348108729
137.0597059 2.088889701
147.0440559 3.97438373
149.0597059 5.257006103
165.0546206 2.954745952
225.0546206 2.17507289
229.0859207 3.190300902
231.1015708 2.845804068
241.0859207 2.486321309
243.0651853 8.110360621
259.0964854 7.289928

Name: +ve in-silico MS/MS by CFM-ID for CJZBXHPHEBCWLV-JTQLQIEISA-N
ID: CJZBXHPHEBCWLV-JTQLQIEISA-N
Comment: Energy2
Num peaks: 30
39.02292652 1.191910911
49.00727645 4.674924841
53.00219107 0.8995010213
53.03857658 0.8767532094
65.03857658 0.9796128859
75.02292652 1.050122291
77.03857658 1.460464047
79.01784114 1.088964288
79.05422664 2.778909612
91.01784114 1.678731333
93.0334912 2.010881181
95.04914126 2.919098265
105.0334912 10.01818878
107.0491413 6.288368034
117.0334912 2.05636306
119.0491413 2.744443858
121.0284058 7.233024186
123.0440559 6.417394157
133.0284058 5.730134778
135.0440559 3.391808521
137.0597059 1.083246475
149.0597059 1.554509689
213.0546206 1.554553143
215.0702706 1.338792032
217.0859207 1.942427965
227.0702706 1.758393192
229.0859207 1.961817591
231.1015708 1.524779482
241.0859207 0.949617292
243.0651853 1.718103285

Name: +ve in-silico MS/MS by CFM-ID for VJCDPIZSSYQRCW-OCCSQVGLSA-N
ID: VJCDPIZSSYQRCW-OCCSQVGLSA-N
Comment: Energy0
Num peaks: 6
57.0334912 2.113240356
231.0651853 5.031873662
233.0808353 10.26441017
245.0808353 1.853801301
259.0964854 13.27324232
277.1070501 48.9385419

Name: +ve in-silico MS/MS by CFM-ID for VJCDPIZSSYQRCW-OCCSQVGLSA-N
ID: VJCDPIZSSYQRCW-OCCSQVGLSA-N
Comment: Energy1
Num peaks: 30
57.0334912 1.280267795
71.04914126 1.344373203
85.02840582 1.534598146
87.04405588 2.74752919
89.05970595 3.874241402
161.0597059 1.051370006
177.0546206 1.009609991
187.0389705 2.277702296
189.0546206 3.413816216
191.0702706 1.536738663
203.0702706 1.120454617
205.0495352 2.063636222
207.0651853 4.713277092
215.0702706 0.8763527501
217.0495352 2.142720301
217.0859207 1.641773471
219.0651853 3.034112501
221.0808353 1.343776123
231.0651853 2.292501148
233.0808353 4.716558519
235.0600999 2.408545222
235.0964854 3.710464502
237.0757499 3.933060681
245.0808353 1.894819697
247.0600999 1.899720251
247.0964854 4.276562618
249.1121354 3.011752631
251.0914 5.895414833
259.0964854 4.16563807
277.1070501 5.294351254

Name: +ve in-silico MS/MS by CFM-ID for VJCDPIZSSYQRCW-OCCSQVGLSA-N
ID: VJCDPIZSSYQRCW-OCCSQVGLSA-N
Comment: Energy2
Num peaks: 31
31.01784114 2.241497308
39.02292652 1.720245657
41.00219107 2.718245045
45.0334912 1.229771684
55.01784114 4.425521337
57.0334912 4.009462822
59.04914126 1.910199575
71.04914126 2.978164853
75.08044139 1.064750253
87.04405588 2.203718986
119.0491413 2.603574213
145.0284058 1.142590727
147.0440559 1.305623661
159.0440559 1.717977593
161.0233204 1.531796546
161.0597059 1.237481673
175.0389705 2.704501544
187.0389705 1.732172637
189.0546206 2.804096197
201.0546206 3.361480762
203.0338851 1.151723902
203.0702706 1.236354657
213.0546206 1.069916544
215.0702706 2.894672962
217.0495352 2.425222002
217.0859207 2.412293972
219.0651853 2.217819458
231.0651853 1.795722227
233.0808353 1.798530075
241.0859207 1.217195322
245.0808353 1.233676567

Name: +ve in-silico MS/MS by CFM-ID for HOXHKPYOQFWWTL-AATRIKPKSA-N
ID: HOXHKPYOQFWWTL-AATRIKPKSA-N
Comment: Energy0
Num peaks: 6
107.0491413 3.975055177
151.0389705 7.752455761
229.0859207 2.13128438
231.1015708 3.535686241
241.0859207 2.463282278
259.0964854 61.41614345

Name: +ve in-silico MS/MS by CFM-ID for HOXHKPYOQFWWTL-AATRIKPKSA-N
ID: HOXHKPYOQFWWTL-AATRIKPKSA-N
Comment: Energy1
Num peaks: 24
95.04914126 1.014615966
107.0491413 6.237656156
109.0647913 1.86587906
117.0334912 1.316430315
119.0491413 5.503311294
123.0440559 0.8613707876
137.0233204 1.891409976
139.0389705 2.237913852
141.0546206 1.96938242
151.0389705 14.76379477
161.0233204 0.9016410746
163.0389705 1.295664741
165.0546206 3.873618564
199.075356 1.242328276
203.1066561 0.8758374168
213.0546206 1.22191026
215.0702706 2.615982249
217.0859207 2.085287071
227.0702706 2.938953358
229.0859207 3.971389885
231.1015708 3.237786091
241.0859207 1.926995655
243.0651853 0.950329569
259.0964854 15.39786051

Name: +ve in-silico MS/MS by CFM-ID for HOXHKPYOQFWWTL-AATRIKPKSA-N
ID: HOXHKPYOQFWWTL-AATRIKPKSA-N
Comment: Energy2
Num peaks: 31
39.02292652 1.731623557
49.00727645 1.21726318
63.02292652 1.265372884
65.03857658 1.415863964
77.00219107 2.444213535
79.01784114 3.337018803
79.05422664 2.468154989
81.0334912 2.478313913
89.00219107 1.57753873
89.03857658 2.006483113
91.01784114 1.556504496
91.05422664 2.432082316
95.04914126 1.472363755
101.0385766 1.208164087
103.0542266 2.166220986
107.0491413 4.438915812
117.0334912 2.66835189
119.0491413 2.293778494
121.0284058 1.551020606
123.0440559 1.770885942
143.0491413 2.416056453
151.0389705 2.169983919
157.0647913 1.437501607
165.0334912 2.210949868
169.0647913 3.767630223
189.0546206 1.257361829
213.0546206 1.803349915
215.0702706 1.968051217
227.0702706 2.295459172
241.0859207 1.305037009
243.0651853 1.25612658

Name: +ve in-silico MS/MS by CFM-ID for RSIWXFIBHXYNFM-LLVKDONJSA-N
ID: RSIWXFIBHXYNFM-LLVKDONJSA-N
Comment: Energy0
Num peaks: 15
135.0440559 2.932684812
155.0702706 1.214039399
161.0597059 1.322874677
173.0597059 2.739038548
175.075356 5.444453401
177.0910061 4.177194695
217.0859207 2.492079829
229.0859207 1.232537342
231.1015708 1.877717747
233.1172208 1.85789432
245.0808353 1.272319513
247.0964854 4.337706535
249.1121354 1.270094992
259.0964854 6.533711804
277.1070501 42.32232475

Name: +ve in-silico MS/MS by CFM-ID for RSIWXFIBHXYNFM-LLVKDONJSA-N
ID: RSIWXFIBHXYNFM-LLVKDONJSA-N
Comment: Energy1
Num peaks: 25
39.02292652 1.184397095
41.00219107 2.449770346
41.03857658 1.021731268
43.01784114 3.666870973
107.0491413 1.020840473
127.0389705 1.632662306
131.0491413 0.7979637243
133.0647913 1.339005602
135.0440559 4.650474385
145.0284058 1.621244947
159.0440559 9.654028544
161.0597059 16.22289322
163.075356 6.478062596
171.0440559 1.501490497
173.0597059 4.865072852
175.075356 7.304511602
177.0910061 2.345640948
179.1066561 1.18898644
215.0702706 1.481686914
217.0859207 1.585068209
219.0651853 0.963032642
247.0964854 1.099875122
249.1121354 0.9040220339
259.0964854 1.796549031
277.1070501 3.434441488

Name: +ve in-silico MS/MS by CFM-ID for RSIWXFIBHXYNFM-LLVKDONJSA-N
ID: RSIWXFIBHXYNFM-LLVKDONJSA-N
Comment: Energy2
Num peaks: 31
39.02292652 2.608298146
41.03857658 2.581058826
51.02292652 3.107707777
55.01784114 5.63699973
57.0334912 1.407736975
63.02292652 1.401090202
77.03857658 1.371364061
91.05422664 2.454889955
103.0542266 1.353460159
105.0334912 1.614862291
107.0491413 1.264718151
115.0542266 3.022028811
117.0698767 1.623116747
127.0542266 1.353021988
129.0698767 2.557344833
131.0491413 1.155428481
131.0855268 1.749020793
133.0647913 1.945500106
135.0440559 5.223457827
145.0284058 1.658821639
147.0804414 1.761616025
159.0440559 2.770944596
161.0597059 1.952054265
163.075356 1.487874466
173.0597059 3.588539284
175.075356 1.351277807
177.0910061 1.107777389
191.0702706 1.472153751
193.0859207 1.57779278
245.0808353 1.212290938
249.1121354 1.90644182

Name: +ve in-silico MS/MS by CFM-ID for OLUMHNYQQSDTDB-XRHZXQNYSA-N
ID: OLUMHNYQQSDTDB-XRHZXQNYSA-N
Comment: Energy0
Num peaks: 17
185.0597059 1.127330394
187.075356 4.750320812
189.0910061 1.319674334
201.0546206 2.118930126
203.0702706 1.946354526
205.0859207 5.163473885
207.1015708 1.575244066
213.0910061 2.082907766
215.1066561 1.53084879
229.0859207 1.5472062
231.1015708 3.315149118
233.1172208 3.06354888
241.0859207 2.486122634
249.1121354 1.091650591
259.0964854 22.82042726
261.0757499 3.081519462
277.1070501 21.31217749

Name: +ve in-silico MS/MS by CFM-ID for OLUMHNYQQSDTDB-XRHZXQNYSA-N
ID: OLUMHNYQQSDTDB-XRHZXQNYSA-N
Comment: Energy1
Num peaks: 29
133.0284058 1.433603163
135.0440559 1.495245279
137.0597059 1.610132513
185.0597059 3.514026021
187.075356 5.232983362
189.0910061 2.017721314
197.0597059 0.8832923251
199.075356 1.324994851
201.0546206 4.170145374
201.0910061 1.055972211
203.0702706 3.086799714
205.0859207 2.255574316
207.1015708 1.710231444
211.075356 2.790868493
213.0910061 2.853030564
215.1066561 2.78809735
217.0859207 1.543235114
219.1015708 1.80886405
229.0859207 2.324857935
231.1015708 3.961696481
233.0808353 0.8722874558
233.1172208 4.270137099
241.0859207 2.704139817
243.0651853 2.592321767
247.0964854 1.89742062
249.1121354 4.596468829
259.0964854 7.541948633
261.0757499 2.702763156
277.1070501 4.970449582

Name: +ve in-silico MS/MS by CFM-ID for OLUMHNYQQSDTDB-XRHZXQNYSA-N
ID: OLUMHNYQQSDTDB-XRHZXQNYSA-N
Comment: Energy2
Num peaks: 31
25.00727645 1.300860702
39.02292652 1.714651975
41.03857658 1.807941609
49.00727645 7.063531899
51.02292652 4.099100141
53.03857658 1.863232785
65.03857658 3.895226483
67.05422664 2.650613576
81.06987671 2.604173717
91.05422664 1.775822175
93.06987671 2.553158447
95.01275576 1.53210523
105.0698767 1.630332854
107.0855268 1.694773951
109.0284058 1.13027511
119.0491413 0.9645068695
121.0647913 0.9745127686
133.0284058 1.272003838
135.0804414 1.966138278
139.0389705 1.068447097
149.0597059 1.816391928
175.075356 1.050056114
175.1117415 1.199531892
185.0597059 1.149160679
187.075356 1.079288596
189.0910061 2.372561645
191.0702706 1.253492955
203.0702706 1.594642057
215.1066561 1.912647631
231.1015708 1.215060494
241.0859207 1.034118627

Name: +ve in-silico MS/MS by CFM-ID for KLRIPGUKDNOFIB-HWKANZROSA-N
ID: KLRIPGUKDNOFIB-HWKANZROSA-N
Comment: Energy0
Num peaks: 12
43.01784114 3.892087902
99.04405588 2.101734093
101.0597059 1.571064218
113.0597059 1.208041814
123.0440559 1.582484796
135.0440559 3.348011821
137.0597059 1.595662336
175.075356 1.553717627
177.0910061 12.92743758
195.1015708 4.660328413
219.1015708 2.39983109
237.1121354 43.75071955

Name: +ve in-silico MS/MS by CFM-ID for KLRIPGUKDNOFIB-HWKANZROSA-N
ID: KLRIPGUKDNOFIB-HWKANZROSA-N
Comment: Energy1
Num peaks: 27
41.03857658 1.996182269
43.01784114 2.33123665
51.02292652 0.8891302587
53.03857658 1.543430425
61.02840582 2.357771954
97.02840582 3.983824856
99.04405588 2.984862958
113.0597059 1.564220258
123.0440559 2.052355897
135.0440559 5.682969926
137.0597059 4.104664783
145.0647913 1.777186882
147.0440559 0.8731165009
147.0804414 2.817801393
149.0597059 1.400103839
149.0960915 3.99633462
163.075356 0.9391306517
167.1066561 0.8251604131
175.075356 1.745408615
177.0910061 20.55887194
193.0859207 0.8268819579
195.1015708 3.509181037
205.0859207 1.288876254
207.1015708 1.535793581
209.1172208 1.150557633
219.1015708 1.151060376
237.1121354 6.758553522

Name: +ve in-silico MS/MS by CFM-ID for KLRIPGUKDNOFIB-HWKANZROSA-N
ID: KLRIPGUKDNOFIB-HWKANZROSA-N
Comment: Energy2
Num peaks: 31
15.02292652 1.186530661
25.00727645 1.278797303
39.02292652 4.332259859
41.00219107 1.942722631
41.03857658 5.305795096
43.01784114 6.873355617
49.00727645 2.359824014
51.02292652 3.626395826
53.03857658 1.413763805
55.05422664 0.9072225984
65.03857658 1.387245441
75.02292652 1.069627897
77.03857658 1.012864106
79.01784114 1.314906088
99.04405588 0.9026747067
105.0334912 1.562346538
105.0698767 1.796645843
107.0491413 1.344803625
109.0284058 1.019878543
119.0491413 0.9566580439
123.0440559 4.053430627
135.0440559 4.957303664
137.0597059 2.816440871
145.0647913 1.381204253
147.0440559 1.747128793
147.0804414 1.566037324
149.0597059 2.47373294
159.0804414 1.115562048
161.0597059 3.103067463
163.075356 1.661599404
177.0910061 3.556025691

Name: +ve in-silico MS/MS by CFM-ID for AKUVPIGMKLIECB-UHFFFAOYSA-N
ID: AKUVPIGMKLIECB-UHFFFAOYSA-N
Comment: Energy0
Num peaks: 6
15.02292652 0.6549789396
81.04472458 0.8382327584
250.0974884 0.7951966262
259.0978228 9.986360096
261.0770873 0.3700099295
277.1083875 85.70381997

Name: +ve in-silico MS/MS by CFM-ID for AKUVPIGMKLIECB-UHFFFAOYSA-N
ID: AKUVPIGMKLIECB-UHFFFAOYSA-N
Comment: Energy1
Num peaks: 8
81.04472458 4.870445587
216.0556236 4.528572283
219.0552893 7.952779991
234.0661883 23.96797882
236.0818384 8.905835638
250.0974884 4.854617983
259.0978228 4.692884026
277.1083875 21.50657324

Name: +ve in-silico MS/MS by CFM-ID for AKUVPIGMKLIECB-UHFFFAOYSA-N
ID: AKUVPIGMKLIECB-UHFFFAOYSA-N
Comment: Energy2
Num peaks: 23
15.02292652 1.637662131
40.01817548 6.31262028
42.03382555 3.014492456
52.01817548 1.415470372
53.01342445 2.584641812
54.03382555 3.363453724
81.04472458 18.09008225
128.0494756 2.658478018
140.0494756 1.722098427
142.0651257 1.94512983
153.0447246 4.021260671
191.0603746 2.658316347
203.0603746 1.823812875
205.0760247 2.596525152
207.0916748 1.483010598
216.0556236 1.38671603
218.0712737 2.24180562
219.0552893 2.699720921
230.0712737 1.284217005
232.0869237 8.22015773
250.0974884 1.378074413
259.0978228 6.139997752
261.0770873 2.226484966

Name: +ve in-silico MS/MS by CFM-ID for OMWVNQFGCGNZHE-UHFFFAOYSA-N
ID: OMWVNQFGCGNZHE-UHFFFAOYSA-N
Comment: Energy0
Num peaks: 6
57.06987671 2.939678635
73.06479133 14.86251969
153.0546206 3.330167283
181.0495352 7.409779525
219.1015708 8.160611804
237.1121354 45.52238587

Name: +ve in-silico MS/MS by CFM-ID for OMWVNQFGCGNZHE-UHFFFAOYSA-N
ID: OMWVNQFGCGNZHE-UHFFFAOYSA-N
Comment: Energy1
Num peaks: 15
55.05422664 2.793669477
57.06987671 4.669911545
73.06479133 3.667538325
83.04914126 2.577635674
137.0597059 5.42603107
153.0546206 2.880684397
179.0338851 4.767817038
179.0702706 3.569082511
181.0495352 13.40932055
193.0859207 2.231208461
195.0651853 2.097016694
205.0859207 3.826348025
209.1172208 2.383766396
219.1015708 6.889428705
237.1121354 19.58911419

Name: +ve in-silico MS/MS by CFM-ID for OMWVNQFGCGNZHE-UHFFFAOYSA-N
ID: OMWVNQFGCGNZHE-UHFFFAOYSA-N
Comment: Energy2
Num peaks: 26
39.02292652 1.914225838
41.03857658 2.077527897
55.05422664 18.70947866
57.0334912 3.837248109
57.06987671 5.725405904
59.08552677 2.242698832
69.0334912 1.904047435
73.06479133 10.1494056
81.0334912 2.12141868
83.01275576 1.097519173
83.04914126 1.999784609
85.02840582 3.595811433
97.02840582 2.041679226
123.0076704 1.12600595
123.0440559 1.200620483
125.0233204 2.316021875
137.0233204 1.207475872
137.0597059 2.008307774
139.0389705 1.556533198
149.0233204 1.940325968
153.0546206 2.104796695
165.0182351 1.885514263
177.0546206 1.093485915
179.0338851 1.416107931
179.0702706 2.547294267
181.0495352 2.58479092

Name: +ve in-silico MS/MS by CFM-ID for SIJUHIXUUWXJHW-NSHDSACASA-N
ID: SIJUHIXUUWXJHW-NSHDSACASA-N
Comment: Energy0
Num peaks: 6
163.0389705 11.45818355
179.0702706 1.821933893
201.0910061 1.739585043
207.1015708 1.864523154
219.1015708 24.2419472
237.1121354 39.59224902

Name: +ve in-silico MS/MS by CFM-ID for SIJUHIXUUWXJHW-NSHDSACASA-N
ID: SIJUHIXUUWXJHW-NSHDSACASA-N
Comment: Energy1
Num peaks: 17
89.05970595 2.255558828
135.0440559 2.412769156
149.0233204 1.239784525
149.0597059 3.712695333
151.0389705 4.388679599
163.0389705 4.553447873
177.0546206 1.33173637
187.075356 1.855117094
189.0910061 2.998440124
191.1066561 1.352184196
201.0910061 5.700751429
203.0702706 1.485756217
205.0859207 1.856259822
207.1015708 2.429773418
219.1015708 22.05268289
221.0808353 1.348260944
237.1121354 19.71969024

Name: +ve in-silico MS/MS by CFM-ID for SIJUHIXUUWXJHW-NSHDSACASA-N
ID: SIJUHIXUUWXJHW-NSHDSACASA-N
Comment: Energy2
Num peaks: 19
15.02292652 1.665620948
39.02292652 1.423478795
41.03857658 1.035653019
65.03857658 4.401377306
71.08552677 1.136512566
77.00219107 1.461592859
79.01784114 2.245750622
83.04914126 1.946126288
93.0334912 7.854638083
95.01275576 1.733294108
107.0127558 1.405520221
109.0284058 5.191572764
111.0440559 1.127350693
123.0076704 1.223061731
133.0284058 8.840981392
135.0440559 21.60880596
149.0597059 1.095126881
163.0389705 14.22607581
189.0910061 1.088029173

Name: +ve in-silico MS/MS by CFM-ID for KGYHQXSNLDRGNF-KAWATZMWSA-N
ID: KGYHQXSNLDRGNF-KAWATZMWSA-N
Comment: Energy0
Num peaks: 6
203.0702706 2.532004604
205.0859207 6.600904399
231.1015708 3.000041049
233.1172208 2.908265295
259.0964854 14.1894233
277.1070501 53.87928901

Name: +ve in-silico MS/MS by CFM-ID for KGYHQXSNLDRGNF-KAWATZMWSA-N
ID: KGYHQXSNLDRGNF-KAWATZMWSA-N
Comment: Energy1
Num peaks: 31
71.04914126 0.9203352445
95.04914126 1.14698719
107.0127558 1.449306555
109.0284058 4.603461919
111.0440559 1.540350381
113.0597059 1.72969425
149.0597059 0.8816822273
167.0702706 0.8686543047
177.0546206 2.7709691
179.0702706 1.565653423
181.0859207 1.803202069
185.0597059 2.241128636
187.075356 3.289501023
201.0546206 1.629360223
203.0702706 3.82632085
205.0495352 1.101749523
205.0859207 4.842154142
207.1015708 1.956135013
211.075356 1.591265978
213.0910061 0.9718941088
219.0651853 3.208467013
221.0808353 1.503577304
223.0964854 1.122976545
229.0859207 2.163300769
231.1015708 2.294662539
233.1172208 2.962648027
241.0859207 2.19226979
249.1121354 2.543660475
259.0964854 7.769757313
261.0757499 1.034307495
277.1070501 12.20560744

Name: +ve in-silico MS/MS by CFM-ID for KGYHQXSNLDRGNF-KAWATZMWSA-N
ID: KGYHQXSNLDRGNF-KAWATZMWSA-N
Comment: Energy2
Num peaks: 31
39.02292652 4.820462548
41.03857658 4.801857655
43.05422664 2.236668859
49.00727645 1.509870769
51.02292652 2.259584143
53.03857658 1.5684305
63.02292652 2.380313033
69.0334912 1.993033012
71.04914126 2.631720116
73.06479133 1.115848412
81.0334912 4.038814407
83.04914126 1.394497582
95.04914126 1.600302337
107.0491413 1.510721385
151.075356 1.381419968
163.0389705 4.312984007
175.075356 1.606957588
185.0597059 3.651304708
187.075356 3.100411079
189.0546206 1.873907922
189.0910061 3.411619382
191.0702706 1.175110147
201.0546206 1.501348459
203.0702706 4.97112048
205.0859207 4.004861467
207.1015708 2.155460686
215.1066561 1.561311811
219.0651853 1.759839073
231.1015708 1.959084557
241.0859207 1.260417623
259.0964854 1.876628798

Name: +ve in-silico MS/MS by CFM-ID for DHPRUYOAVJPBDN-FLCCKXIQSA-N
ID: DHPRUYOAVJPBDN-FLCCKXIQSA-N
Comment: Energy0
Num peaks: 11
133.0647913 1.949682128
149.0597059 2.004582641
151.075356 2.821926629
201.0546206 3.279427987
203.0702706 15.71676227
205.0859207 7.698140777
223.0964854 2.942112032
231.1015708 2.302668509
259.0964854 4.222219416
261.0757499 5.198512179
277.1070501 31.93592619

Name: +ve in-silico MS/MS by CFM-ID for DHPRUYOAVJPBDN-FLCCKXIQSA-N
ID: DHPRUYOAVJPBDN-FLCCKXIQSA-N
Comment: Energy1
Num peaks: 24
27.02292652 1.218400802
39.02292652 1.300644246
53.00219107 10.06894808
55.01784114 2.228597888
57.0334912 4.82213574
133.0647913 2.055061045
149.0597059 1.938414104
187.075356 1.105171719
201.0546206 1.51094014
203.0702706 5.034039564
205.0859207 2.071774945
207.1015708 2.969956877
217.0495352 1.065257178
221.0808353 2.70059648
223.0964854 3.170661494
229.0859207 1.597889031
231.1015708 1.865444436
233.1172208 2.692592342
247.0964854 1.14507226
249.1121354 5.307260553
251.0914 1.593766885
259.0964854 6.222176725
261.0757499 6.215035553
277.1070501 10.2337316

Name: +ve in-silico MS/MS by CFM-ID for DHPRUYOAVJPBDN-FLCCKXIQSA-N
ID: DHPRUYOAVJPBDN-FLCCKXIQSA-N
Comment: Energy2
Num peaks: 31
39.02292652 0.8475389057
41.00219107 0.9528960439
41.03857658 2.164272269
49.00727645 2.314805069
51.02292652 7.60971613
53.00219107 0.9202171845
53.03857658 7.850254824
65.03857658 2.148504193
67.05422664 3.00075335
69.0334912 1.018179009
69.06987671 2.123071064
81.06987671 8.866263238
95.04914126 1.58169029
97.06479133 1.265926217
105.0698767 1.477896246
107.0855268 1.852847222
133.0647913 2.930571166
135.0804414 2.359037789
149.0597059 6.163363614
151.075356 2.85084362
185.0597059 2.037256532
187.075356 1.7399167
189.0910061 1.504393211
191.0702706 1.541113698
201.0546206 2.09459817
203.0702706 1.110326126
205.0859207 0.9420917621
209.0808353 1.021404074
223.0964854 0.9788489233
249.0757499 0.8977701897
261.0757499 2.063144723

Name: +ve in-silico MS/MS by CFM-ID for BKHBZDUSQIRDOK-UHFFFAOYSA-N
ID: BKHBZDUSQIRDOK-UHFFFAOYSA-N
Comment: Energy0
Num peaks: 10
43.01784114 2.82657038
55.05422664 2.321234616
57.06987671 2.095666355
73.06479133 10.24420615
175.075356 5.701282256
217.0859207 15.43807927
221.0444498 4.131873396
235.0964854 3.159251608
259.0964854 8.85090043
277.1070501 25.33425479

Name: +ve in-silico MS/MS by CFM-ID for BKHBZDUSQIRDOK-UHFFFAOYSA-N
ID: BKHBZDUSQIRDOK-UHFFFAOYSA-N
Comment: Energy1
Num peaks: 20
43.01784114 2.245728459
55.05422664 2.167013012
57.06987671 2.511631741
73.02840582 1.412383821
73.06479133 1.918118988
101.0233204 1.429828913
135.0440559 1.62388877
161.0233204 2.878780896
175.075356 4.730972902
177.0546206 4.462931011
193.0495352 1.474094374
199.075356 5.321543669
203.0702706 1.463868668
217.0859207 24.43307016
219.0287997 1.948284554
219.0651853 1.443347238
221.0444498 3.677639447
235.0964854 3.759630813
259.0964854 5.88180768
277.1070501 6.460174658

Name: +ve in-silico MS/MS by CFM-ID for BKHBZDUSQIRDOK-UHFFFAOYSA-N
ID: BKHBZDUSQIRDOK-UHFFFAOYSA-N
Comment: Energy2
Num peaks: 26
15.02292652 0.9067712581
39.02292652 1.475549273
41.00219107 2.254649252
41.03857658 1.443227398
43.01784114 3.82403916
55.05422664 16.55542066
57.0334912 2.635111874
57.06987671 4.966608927
59.08552677 1.53898133
73.02840582 2.887533887
73.06479133 7.813584544
81.0334912 4.449912679
83.04914126 1.621174289
121.0284058 1.867501157
135.0440559 3.447728398
147.0076704 3.468658402
159.0440559 1.693156407
159.0804414 1.115202632
161.0233204 5.77718326
175.0389705 0.9295724786
175.075356 3.041546575
177.0546206 1.735818944
193.0495352 1.143451886
199.075356 0.9575878934
217.0859207 0.9803282451
219.0651853 1.818583335

Name: +ve in-silico MS/MS by CFM-ID for KLZSQLOZYREJNN-VMPITWQZSA-N
ID: KLZSQLOZYREJNN-VMPITWQZSA-N
Comment: Energy0
Num peaks: 9
69.0334912 3.256477377
71.04914126 3.678407835
83.04914126 2.869518808
165.0546206 7.445372718
167.0702706 4.990505618
193.0859207 3.143464889
195.1015708 4.561664345
219.1015708 7.283622675
237.1121354 43.67760833

Name: +ve in-silico MS/MS by CFM-ID for KLZSQLOZYREJNN-VMPITWQZSA-N
ID: KLZSQLOZYREJNN-VMPITWQZSA-N
Comment: Energy1
Num peaks: 21
49.00727645 1.478969725
51.02292652 2.311989585
65.03857658 1.422878979
67.01784114 4.929079669
69.0334912 3.708250295
83.04914126 7.274303014
135.0440559 1.265136498
137.0597059 2.465053295
153.0546206 4.551625583
163.075356 1.701485874
165.0546206 12.57185986
167.0702706 5.15377557
167.1066561 1.297393741
169.0859207 1.680445879
193.0859207 1.710339947
195.1015708 3.026476297
205.0859207 2.750369414
207.1015708 3.359934455
209.1172208 2.653399697
219.1015708 3.270877302
237.1121354 11.608364

Name: +ve in-silico MS/MS by CFM-ID for KLZSQLOZYREJNN-VMPITWQZSA-N
ID: KLZSQLOZYREJNN-VMPITWQZSA-N
Comment: Energy2
Num peaks: 30
15.02292652 1.455640168
39.02292652 2.556998295
41.03857658 1.188541528
49.00727645 4.73288797
51.02292652 8.497933659
53.03857658 4.938537412
55.05422664 1.332104187
65.03857658 2.782839986
67.01784114 2.369953409
67.05422664 1.304522898
69.0334912 3.29886826
71.04914126 1.309957597
79.01784114 1.789606082
81.0334912 1.427770309
83.04914126 3.358752041
95.04914126 4.008611424
107.0491413 1.20220649
135.0440559 3.475082517
137.0233204 1.443720936
137.0597059 2.630589498
151.0389705 1.886120772
153.0546206 5.700889831
161.0597059 1.710266643
163.075356 1.218054291
165.0546206 4.84140929
167.0702706 3.394715439
177.0546206 1.260669123
179.0702706 1.292479805
191.0702706 1.900658895
193.0859207 1.915989106

Name: +ve in-silico MS/MS by CFM-ID for BRAPCANIBVCQTR-NTSWFWBYSA-N
ID: BRAPCANIBVCQTR-NTSWFWBYSA-N
Comment: Energy0
Num peaks: 12
130.0498695 1.975082064
185.0920687 1.977041431
213.0869833 6.885050948
214.0709989 5.405863807
215.1026334 2.133458196
231.097548 10.67473906
232.0815636 1.759044938
241.0818979 5.121343995
242.0659135 10.7530626
259.0924626 11.20972499
260.0764782 12.18993088
277.1030273 11.45650248

Name: +ve in-silico MS/MS by CFM-ID for BRAPCANIBVCQTR-NTSWFWBYSA-N
ID: BRAPCANIBVCQTR-NTSWFWBYSA-N
Comment: Energy1
Num peaks: 21
55.01784114 1.115990628
73.02840582 1.108165791
85.02840582 1.118738489
113.0233204 1.098115224
130.0498695 1.4058878
171.0764186 1.346100575
185.0920687 7.528575267
186.0760843 4.134807828
187.1077188 1.448071205
212.0553488 1.278535019
213.0869833 7.739348274
214.0709989 13.81260328
215.1026334 4.248650841
216.086649 2.669505777
231.097548 9.556637003
232.0815636 1.717641885
241.0818979 2.134027142
242.0659135 6.688979491
259.0924626 3.468051306
260.0764782 5.897013668
277.1030273 1.581434549

Name: +ve in-silico MS/MS by CFM-ID for BRAPCANIBVCQTR-NTSWFWBYSA-N
ID: BRAPCANIBVCQTR-NTSWFWBYSA-N
Comment: Energy2
Num peaks: 31
27.02292652 1.744793361
41.00219107 1.880819351
43.01784114 0.8968128379
55.01784114 0.9898384195
57.0334912 0.908447743
58.02874017 1.397541697
59.01275576 1.835994142
68.0130901 0.9175261158
68.99710569 1.692810319
71.01275576 1.454211814
72.04439023 1.630391947
73.02840582 0.926337814
84.04439023 4.625697495
85.02840582 4.411573209
87.04405588 1.19913527
99.05528926 2.707747419
100.0393049 3.114874433
102.0549549 3.019575425
130.0498695 2.822389034
131.0338851 1.632067315
157.0607686 1.357191543
158.0447842 1.575140389
171.0764186 3.596515405
172.0604342 2.13805146
185.0920687 15.74970727
186.0760843 5.789436041
187.1077188 1.136919628
188.0917343 0.8913488319
213.0869833 1.605407276
214.0709989 1.82694618
215.1026334 1.467508305

Name: +ve in-silico MS/MS by CFM-ID for PWWNTPFXJSBHQK-GTNGPMTGSA-N
ID: PWWNTPFXJSBHQK-GTNGPMTGSA-N
Comment: Energy0
Num peaks: 6
184.0240487 4.090154334
206.0447842 11.73258833
207.0287997 2.59179476
224.0553488 30.52873344
225.0393644 3.838942576
242.0659135 28.07636114

Name: +ve in-silico MS/MS by CFM-ID for PWWNTPFXJSBHQK-GTNGPMTGSA-N
ID: PWWNTPFXJSBHQK-GTNGPMTGSA-N
Comment: Energy1
Num peaks: 25
39.02292652 1.570788624
41.03857658 1.216083387
43.01784114 2.286837653
57.0334912 8.075024942
59.04914126 1.133787194
84.00800472 0.8768793505
112.0029193 0.9155523297
138.0185694 3.977949885
140.0342195 1.213766267
152.0342195 1.23907295
166.013484 2.537064668
166.9974996 1.541164644
176.0342195 1.067152416
178.0498695 3.688486743
179.0338851 1.147470131
180.0655196 3.531206888
182.0083986 1.157099562
184.0240487 5.457241472
196.0604342 3.624127702
198.0760843 3.460236143
206.0447842 9.202412945
207.0287997 2.231248862
224.0553488 12.88715229
225.0393644 0.993909545
242.0659135 5.216238226

Name: +ve in-silico MS/MS by CFM-ID for PWWNTPFXJSBHQK-GTNGPMTGSA-N
ID: PWWNTPFXJSBHQK-GTNGPMTGSA-N
Comment: Energy2
Num peaks: 31
25.00727645 1.367024172
39.02292652 4.23136077
40.01817548 1.921417337
41.00219107 3.359817504
41.03857658 2.102043003
43.01784114 8.022122314
57.0334912 4.561988678
59.01275576 1.659213292
67.01784114 1.443691707
68.0130901 2.305546789
68.99710569 1.492021873
69.0334912 2.066597454
70.02874017 1.117356331
83.01275576 1.729920877
84.00800472 4.44042542
85.02840582 1.511074924
86.02365479 1.079574917
93.99235466 1.440984696
94.02874017 1.326630138
96.00800472 2.133029982
98.02365479 1.35528463
110.0236548 1.691405514
112.0029193 4.185035825
114.0185694 2.607056704
138.0185694 1.837201704
152.0342195 1.04323512
166.9974996 1.34356092
182.0447842 1.595365339
206.0447842 3.731751657
207.0287997 1.194264701
224.0553488 1.104292587

Name: +ve in-silico MS/MS by CFM-ID for DKEANOQWICTXTP-KBPBESRZSA-N
ID: DKEANOQWICTXTP-KBPBESRZSA-N
Comment: Energy0
Num peaks: 6
71.04914126 9.199329134
101.0597059 4.16479718
175.0389705 9.56451601
205.0495352 8.240950067
259.0964854 11.75469601
277.1070501 38.18851914

Name: +ve in-silico MS/MS by CFM-ID for DKEANOQWICTXTP-KBPBESRZSA-N
ID: DKEANOQWICTXTP-KBPBESRZSA-N
Comment: Energy1
Num peaks: 20
39.02292652 1.95257287
41.03857658 8.204944897
43.05422664 7.807866351
71.04914126 15.26880086
73.06479133 1.1499078
83.04914126 3.092575122
101.0597059 12.71984813
161.0597059 0.887282191
175.0389705 2.128366639
177.0546206 1.766293545
189.0546206 1.043990841
205.0495352 10.96600205
217.0859207 1.007255349
219.0651853 0.9683228527
235.0600999 1.046258022
237.0757499 0.9130962684
245.0808353 0.9301903642
249.1121354 1.724789684
259.0964854 3.178434412
277.1070501 3.975274591

Name: +ve in-silico MS/MS by CFM-ID for DKEANOQWICTXTP-KBPBESRZSA-N
ID: DKEANOQWICTXTP-KBPBESRZSA-N
Comment: Energy2
Num peaks: 27
39.02292652 3.687408924
41.03857658 5.847414227
43.05422664 1.4444183
55.01784114 2.547051289
55.05422664 2.124255504
69.0334912 2.738147023
71.04914126 16.44667757
83.04914126 0.9957596127
119.0127558 4.181811464
121.0284058 5.81158291
125.0597059 0.8570232027
131.0491413 2.772633759
135.0440559 2.903684779
147.0076704 1.025743944
147.0440559 1.828479146
149.0233204 2.001268859
149.0597059 1.076431004
159.0440559 1.078447259
161.0597059 1.942656783
163.0389705 1.953820181
173.0233204 2.371607658
175.0389705 5.738505682
177.0546206 1.670324504
187.0389705 1.574969557
189.0182351 1.112642938
189.0546206 2.134175545
205.0495352 2.15925856

Name: +ve in-silico MS/MS by CFM-ID for PJONERLFBPPJEL-AFEMSUNCSA-N
ID: PJONERLFBPPJEL-AFEMSUNCSA-N
Comment: Energy0
Num peaks: 6
213.0910061 3.73065314
215.1066561 3.51457458
231.1015708 2.333078797
241.0859207 10.61287311
243.0651853 1.4523746
259.0964854 69.97106447

Name: +ve in-silico MS/MS by CFM-ID for PJONERLFBPPJEL-AFEMSUNCSA-N
ID: PJONERLFBPPJEL-AFEMSUNCSA-N
Comment: Energy1
Num peaks: 16
39.02292652 3.543856051
81.0334912 3.420590498
109.0284058 14.04876283
149.0597059 1.773087154
187.1117415 1.207076198
203.1066561 1.701159856
213.0910061 3.631494929
215.1066561 3.064166148
219.0651853 1.377698705
227.0702706 1.912106056
229.0859207 3.367858148
231.1015708 13.63246461
233.0808353 1.78400608
241.0859207 7.785749459
243.0651853 2.08089048
259.0964854 16.86850019

Name: +ve in-silico MS/MS by CFM-ID for PJONERLFBPPJEL-AFEMSUNCSA-N
ID: PJONERLFBPPJEL-AFEMSUNCSA-N
Comment: Energy2
Num peaks: 31
39.02292652 4.042913054
49.00727645 4.832515585
51.02292652 3.618135706
53.00219107 2.132066295
53.03857658 2.288482174
81.0334912 1.701675406
91.05422664 2.667713499
95.04914126 1.542235127
117.0334912 9.875907771
119.0491413 1.929438411
149.0597059 1.582427157
161.0597059 1.130596583
173.0597059 2.670900497
175.0389705 2.007460613
175.075356 1.908103413
177.0546206 1.088282967
185.0597059 1.111186637
185.0960915 1.065300083
187.075356 2.748667158
191.0702706 1.31813624
197.0960915 1.305666079
199.075356 1.491258104
209.0597059 1.388269015
211.075356 1.480840813
213.0910061 3.688052735
215.0702706 2.200188368
219.0651853 1.397764103
223.075356 1.755138843
229.0859207 1.191410253
241.0859207 2.040178998
243.0651853 1.619709791

Name: +ve in-silico MS/MS by CFM-ID for GPUKELAVYPZBNI-HNNXBMFYSA-N
ID: GPUKELAVYPZBNI-HNNXBMFYSA-N
Comment: Energy0
Num peaks: 6
155.0702706 5.071789211
197.0597059 1.713685208
199.075356 2.151650688
241.0859207 4.855233481
243.0651853 1.139989701
259.0964854 79.35722819

Name: +ve in-silico MS/MS by CFM-ID for GPUKELAVYPZBNI-HNNXBMFYSA-N
ID: GPUKELAVYPZBNI-HNNXBMFYSA-N
Comment: Energy1
Num peaks: 8
105.0334912 10.49661046
127.075356 1.987147607
155.0702706 9.000782098
197.0597059 2.10643204
213.0910061 2.251288991
231.1015708 21.89556279
241.0859207 8.379008681
259.0964854 24.54908632

Name: +ve in-silico MS/MS by CFM-ID for GPUKELAVYPZBNI-HNNXBMFYSA-N
ID: GPUKELAVYPZBNI-HNNXBMFYSA-N
Comment: Energy2
Num peaks: 22
39.02292652 1.779247571
41.03857658 4.243782293
49.00727645 2.652632244
51.02292652 2.977796262
55.05422664 3.877031029
65.03857658 9.906352859
67.01784114 2.172559884
67.05422664 4.294334609
69.0334912 2.31385125
83.04914126 9.907860132
85.06479133 2.144989665
95.04914126 4.628252707
105.0334912 4.734687878
127.075356 2.085980423
137.0597059 1.565339988
139.0389705 2.014719454
155.0702706 1.802569147
171.0804414 3.185730732
197.0597059 2.58600957
199.075356 3.749185817
215.0702706 5.511088638
243.0651853 2.02876982

Name: +ve in-silico MS/MS by CFM-ID for GZYORCWEKZDWCP-UHFFFAOYSA-N
ID: GZYORCWEKZDWCP-UHFFFAOYSA-N
Comment: Energy0
Num peaks: 6
91.05422664 25.08955444
123.0440559 5.033813103
151.0389705 13.64999484
227.0702706 2.548083294
241.0859207 2.099871279
259.0964854 37.01975854

Name: +ve in-silico MS/MS by CFM-ID for GZYORCWEKZDWCP-UHFFFAOYSA-N
ID: GZYORCWEKZDWCP-UHFFFAOYSA-N
Comment: Energy1
Num peaks: 6
91.05422664 51.10932403
123.0440559 5.028857049
151.0389705 15.95141827
227.0702706 1.811038338
241.0859207 1.869050852
259.0964854 7.739637349

Name: +ve in-silico MS/MS by CFM-ID for GZYORCWEKZDWCP-UHFFFAOYSA-N
ID: GZYORCWEKZDWCP-UHFFFAOYSA-N
Comment: Energy2
Num peaks: 25
49.00727645 2.102520152
51.02292652 2.792276047
55.01784114 1.276650027
63.02292652 2.147696717
65.03857658 3.109145376
67.01784114 2.398796535
69.0334912 2.829584396
75.02292652 2.294920855
79.01784114 2.730777543
79.05422664 0.9150175552
81.0334912 3.871672956
91.05422664 25.05081586
93.0334912 1.356114619
93.06987671 2.574950575
95.01275576 2.823243982
95.04914126 2.020674762
97.02840582 2.091948428
99.04405588 1.07902466
107.0127558 2.539242721
109.0284058 2.550041456
121.0284058 4.185964673
123.0440559 3.920587753
135.0076704 0.9857073565
135.0440559 1.213201377
151.0389705 2.009489594

Name: +ve in-silico MS/MS by CFM-ID for PBAZKMWQUBDDLZ-UHFFFAOYSA-N
ID: PBAZKMWQUBDDLZ-UHFFFAOYSA-N
Comment: Energy0
Num peaks: 6
175.0389705 4.763721076
215.0338851 6.846375256
217.0495352 3.27594452
229.0859207 3.102885236
241.0859207 12.24507899
259.0964854 51.10309048

Name: +ve in-silico MS/MS by CFM-ID for PBAZKMWQUBDDLZ-UHFFFAOYSA-N
ID: PBAZKMWQUBDDLZ-UHFFFAOYSA-N
Comment: Energy1
Num peaks: 20
39.02292652 7.879053291
41.00219107 5.42838576
41.03857658 6.83467781
81.0334912 1.586895598
83.04914126 3.701948516
175.0389705 1.114831336
189.0546206 1.260945043
191.0702706 1.06860196
201.0546206 3.9601091
203.0338851 1.339689786
213.0910061 1.428222831
215.0338851 7.579352929
215.0702706 1.564609157
217.0495352 2.98470174
219.0651853 5.96245608
227.0702706 2.024511615
229.0859207 2.721965672
231.1015708 4.862836566
241.0859207 7.020008522
259.0964854 9.952157223

Name: +ve in-silico MS/MS by CFM-ID for PBAZKMWQUBDDLZ-UHFFFAOYSA-N
ID: PBAZKMWQUBDDLZ-UHFFFAOYSA-N
Comment: Energy2
Num peaks: 31
39.02292652 7.825975474
41.03857658 3.706819587
43.05422664 1.784568537
55.05422664 2.057995302
65.03857658 2.012432497
67.05422664 1.524461791
107.0491413 2.187397959
119.0127558 2.124140627
121.0284058 2.677081917
129.0334912 1.698529223
131.0491413 1.492674855
135.0440559 2.876374274
157.0647913 1.756409845
175.0389705 1.703552631
183.0804414 2.388428129
185.0597059 1.775025716
185.0960915 1.320089351
187.075356 3.394150202
189.0910061 2.089945338
199.075356 2.014092227
201.0546206 1.744057465
205.0859207 1.142332507
211.075356 3.982948036
213.0546206 1.355672228
213.0910061 3.177742152
215.0702706 1.522524104
217.0859207 1.296894675
225.0546206 1.130446355
227.0702706 1.179829777
231.1015708 1.099034153
241.0859207 1.887332912

Name: +ve in-silico MS/MS by CFM-ID for XHBZOAYMBBUURD-UHFFFAOYSA-N
ID: XHBZOAYMBBUURD-UHFFFAOYSA-N
Comment: Energy0
Num peaks: 6
121.0647913 5.059337636
137.0233204 11.08443922
149.0597059 4.647167111
227.0702706 2.843880455
241.0859207 10.72152172
259.0964854 50.16357066

Name: +ve in-silico MS/MS by CFM-ID for XHBZOAYMBBUURD-UHFFFAOYSA-N
ID: XHBZOAYMBBUURD-UHFFFAOYSA-N
Comment: Energy1
Num peaks: 11
107.0491413 4.589787079
109.0284058 1.755493745
111.0440559 1.553721185
121.0284058 2.068924329
121.0647913 9.066640879
131.0491413 2.46357991
137.0233204 39.38515073
149.0597059 7.230913234
151.0389705 1.869396265
241.0859207 3.463088348
259.0964854 7.839403516

Name: +ve in-silico MS/MS by CFM-ID for XHBZOAYMBBUURD-UHFFFAOYSA-N
ID: XHBZOAYMBBUURD-UHFFFAOYSA-N
Comment: Energy2
Num peaks: 29
41.00219107 1.540772746
49.00727645 0.8788638019
63.02292652 1.887699581
65.03857658 1.269298745
67.01784114 7.001800295
69.0334912 2.19125443
75.02292652 1.548257234
77.03857658 3.08215899
79.05422664 1.026610982
81.0334912 1.142568636
91.05422664 3.410346409
92.99710569 5.908114275
93.0334912 0.9700408676
95.01275576 3.37688858
103.0178411 1.329247114
105.0334912 2.331484212
107.0127558 2.588542973
107.0491413 3.553132322
109.0284058 6.186402171
111.0440559 1.065863588
117.0334912 1.760896767
119.0491413 1.708420593
121.0284058 4.79784777
121.0647913 4.725190838
131.0491413 1.097058596
133.0284058 0.8018173759
137.0233204 11.55023919
147.0440559 0.8563074896
149.0597059 0.9039460041

Name: +ve in-silico MS/MS by CFM-ID for MVWNYMTYKBWPHR-LNNNBVKFSA-N
ID: MVWNYMTYKBWPHR-LNNNBVKFSA-N
Comment: Energy0
Num peaks: 6
245.0808353 4.811347096
247.0964854 1.801822462
249.1121354 1.015065913
259.0964854 3.055188919
261.0757499 1.161099651
277.1070501 85.87241666

Name: +ve in-silico MS/MS by CFM-ID for MVWNYMTYKBWPHR-LNNNBVKFSA-N
ID: MVWNYMTYKBWPHR-LNNNBVKFSA-N
Comment: Energy1
Num peaks: 6
245.0808353 8.26063106
247.0964854 4.873302329
249.1121354 4.897516832
259.0964854 4.355606081
261.0757499 2.819048377
277.1070501 57.11474108

Name: +ve in-silico MS/MS by CFM-ID for MVWNYMTYKBWPHR-LNNNBVKFSA-N
ID: MVWNYMTYKBWPHR-LNNNBVKFSA-N
Comment: Energy2
Num peaks: 24
15.02292652 1.725139854
39.02292652 3.081903441
65.00219107 2.639002806
67.01784114 2.273826442
179.0702706 2.415599366
189.0910061 4.117700223
203.0702706 3.197191487
205.0859207 3.33722046
215.0702706 1.723490437
217.0859207 4.481684547
219.1015708 2.278124208
227.0702706 5.018965736
229.0495352 3.101608604
229.0859207 5.088800423
231.0651853 2.104182662
231.1015708 3.701924548
233.0808353 3.750769711
241.0859207 1.715560775
243.0651853 6.246277357
245.0444498 1.852876019
245.0808353 5.277912559
247.0964854 2.779853755
259.0964854 4.140637304
261.0757499 4.014090007

Name: +ve in-silico MS/MS by CFM-ID for LXMXGXFDNSURAX-KBPBESRZSA-N
ID: LXMXGXFDNSURAX-KBPBESRZSA-N
Comment: Energy0
Num peaks: 6
101.0597059 2.328770538
175.0389705 3.234485851
241.0859207 2.506525577
245.0808353 2.218710369
259.0964854 26.21139754
277.1070501 45.80456936

Name: +ve in-silico MS/MS by CFM-ID for LXMXGXFDNSURAX-KBPBESRZSA-N
ID: LXMXGXFDNSURAX-KBPBESRZSA-N
Comment: Energy1
Num peaks: 25
39.02292652 1.012479243
41.03857658 1.191119385
57.06987671 0.9038229617
59.04914126 1.897788249
73.06479133 1.526724476
83.04914126 6.030266507
89.05970595 2.910131709
101.0597059 7.279356239
161.0597059 1.43796544
175.0389705 1.497446868
177.0546206 0.9237111843
189.0546206 7.041923575
191.0702706 1.282319166
203.0338851 2.195982747
227.0702706 1.40707091
229.0859207 1.391276496
231.1015708 2.101430365
233.0808353 0.9500131643
233.1172208 1.341420988
241.0859207 5.075622516
243.0651853 0.9105372047
245.0808353 1.555702374
249.1121354 4.3412774
259.0964854 12.69320947
277.1070501 11.14896187

Name: +ve in-silico MS/MS by CFM-ID for LXMXGXFDNSURAX-KBPBESRZSA-N
ID: LXMXGXFDNSURAX-KBPBESRZSA-N
Comment: Energy2
Num peaks: 31
39.02292652 2.055474353
41.03857658 2.014356041
43.01784114 1.947963238
55.05422664 1.379536314
57.0334912 2.95326791
57.06987671 2.400533369
59.04914126 3.504356205
81.0334912 2.550694998
83.04914126 4.160913505
85.06479133 4.278807592
101.0597059 1.947927544
119.0127558 3.625465355
121.0284058 4.617697052
131.0491413 1.045282585
135.0440559 1.768319478
159.0440559 2.768091586
161.0597059 1.145460231
173.0233204 2.572097176
175.0389705 5.062200773
177.0546206 1.098198264
189.0546206 1.810658965
191.0702706 1.232131946
203.0338851 2.874699556
215.1066561 1.342417946
217.0859207 1.758544135
227.0702706 1.994358163
229.0859207 2.20098024
231.1015708 1.631841906
241.0859207 2.269893032
243.0651853 2.409710519
259.0964854 1.393615149

Name: +ve in-silico MS/MS by CFM-ID for HIYJWHVWXOVASR-OAHLLOKOSA-N
ID: HIYJWHVWXOVASR-OAHLLOKOSA-N
Comment: Energy0
Num peaks: 6
173.0597059 0.5419055976
201.0546206 0.6082854271
223.075356 5.619334472
241.0859207 49.50788355
243.0651853 1.146661562
259.0964854 39.18390295

Name: +ve in-silico MS/MS by CFM-ID for HIYJWHVWXOVASR-OAHLLOKOSA-N
ID: HIYJWHVWXOVASR-OAHLLOKOSA-N
Comment: Energy1
Num peaks: 10
73.06479133 3.337998707
173.0597059 6.41811738
199.075356 2.300717143
201.0546206 4.440886754
213.0910061 3.9716258
215.0702706 2.241573494
223.075356 8.974046301
231.1015708 2.926780656
241.0859207 29.00577163
259.0964854 17.75093403

Name: +ve in-silico MS/MS by CFM-ID for HIYJWHVWXOVASR-OAHLLOKOSA-N
ID: HIYJWHVWXOVASR-OAHLLOKOSA-N
Comment: Energy2
Num peaks: 19
41.00219107 3.023349579
55.05422664 3.691268978
65.00219107 3.659905015
67.01784114 3.639130076
81.0334912 2.747373729
131.0491413 1.72458394
145.0647913 1.63837969
157.0647913 1.921854153
173.0597059 9.638560954
183.0440559 2.113342109
197.0597059 4.896562603
199.0389705 2.558948574
199.075356 5.22542443
201.0546206 1.642858135
213.0910061 6.852148274
215.0702706 2.120847389
223.075356 13.31159606
225.0546206 1.787674268
241.0859207 8.092258631

Name: +ve in-silico MS/MS by CFM-ID for GYNVRGRZFIAZGF-SOFGYWHQSA-N
ID: GYNVRGRZFIAZGF-SOFGYWHQSA-N
Comment: Energy0
Num peaks: 6
109.0284058 2.911255003
121.0284058 1.934011496
137.0597059 1.794151458
227.0702706 2.528193549
241.0859207 9.086647538
259.0964854 67.60660764

Name: +ve in-silico MS/MS by CFM-ID for GYNVRGRZFIAZGF-SOFGYWHQSA-N
ID: GYNVRGRZFIAZGF-SOFGYWHQSA-N
Comment: Energy1
Num peaks: 25
39.02292652 1.542952224
51.02292652 0.8523227745
63.02292652 1.0961446
97.02840582 0.9449535342
109.0284058 1.544352024
119.0127558 1.292831862
121.0284058 3.90883488
137.0597059 2.902599015
139.075356 0.8693589138
163.075356 2.084503061
175.075356 2.795620859
185.0597059 0.7817712147
187.075356 1.123553613
199.075356 10.23587162
201.0546206 1.447077848
211.075356 3.235072904
213.0910061 3.503735724
215.0702706 2.122124264
215.1066561 2.903044702
227.0702706 3.634564931
229.0859207 1.937600744
231.1015708 5.110368401
241.0859207 5.773746139
243.0651853 1.327474959
259.0964854 17.32078388

Name: +ve in-silico MS/MS by CFM-ID for GYNVRGRZFIAZGF-SOFGYWHQSA-N
ID: GYNVRGRZFIAZGF-SOFGYWHQSA-N
Comment: Energy2
Num peaks: 31
39.02292652 1.712118959
49.00727645 3.714943345
51.02292652 3.130739206
63.02292652 2.10099585
65.03857658 1.114429417
77.03857658 1.488828189
91.01784114 1.771642024
93.0334912 1.132272184
99.02292652 1.501877564
101.0021911 1.481364805
103.0178411 1.309437917
107.0491413 2.112266807
109.0284058 1.468213889
119.0127558 1.83733243
119.0491413 1.551274272
121.0284058 2.880172008
123.0440559 1.927497235
131.0491413 3.735925279
133.0647913 1.614278407
137.0597059 4.106041466
143.0127558 3.032799009
145.0284058 1.773587778
147.0440559 3.140545403
163.075356 2.045633946
171.0440559 2.15891866
175.075356 1.350342689
185.0597059 1.548761742
203.0702706 1.433416346
211.075356 1.233668564
213.0546206 2.433354811
243.0651853 1.799954699

Name: +ve in-silico MS/MS by CFM-ID for PWJDWIAVKXQBQK-OWOJBTEDSA-N
ID: PWJDWIAVKXQBQK-OWOJBTEDSA-N
Comment: Energy0
Num peaks: 9
45.0334912 1.765165963
109.0284058 1.635263359
213.0546206 5.744023921
215.0702706 3.024172182
217.0859207 1.402775464
223.075356 1.324340252
227.0702706 2.841703852
241.0859207 32.91978615
259.0964854 30.37490625

Name: +ve in-silico MS/MS by CFM-ID for PWJDWIAVKXQBQK-OWOJBTEDSA-N
ID: PWJDWIAVKXQBQK-OWOJBTEDSA-N
Comment: Energy1
Num peaks: 31
39.02292652 1.931574709
41.00219107 2.14145243
43.01784114 1.448119955
55.01784114 0.767382306
57.0334912 1.352613465
105.0334912 1.469289901
109.0284058 3.142087136
111.0440559 1.071542814
129.0334912 1.253132011
131.0491413 2.480040961
133.0647913 1.109744819
145.0284058 0.8850035062
147.0440559 1.016866825
149.0597059 1.373814108
197.0597059 0.8060363701
199.0389705 0.7620916883
199.075356 1.034960509
201.0546206 1.956161469
203.0702706 1.276897067
209.0597059 1.640072884
211.075356 3.238988517
213.0546206 3.615857097
213.0910061 7.196100672
215.0702706 2.019395122
217.0859207 1.410003256
223.075356 2.376716181
227.0702706 1.915127334
229.0859207 3.219317875
231.1015708 2.968992115
241.0859207 16.08613999
259.0964854 7.16367269

Name: +ve in-silico MS/MS by CFM-ID for PWJDWIAVKXQBQK-OWOJBTEDSA-N
ID: PWJDWIAVKXQBQK-OWOJBTEDSA-N
Comment: Energy2
Num peaks: 31
25.00727645 1.519935572
27.02292652 1.140484453
39.02292652 1.969842014
41.00219107 1.103759616
81.0334912 1.218244773
105.0334912 1.835490467
119.0491413 1.797549685
121.0284058 1.860484842
129.0334912 4.747887897
131.0491413 1.498334501
133.0647913 1.344788935
143.0491413 1.199759011
145.0647913 1.641500364
161.0597059 1.472030589
171.0440559 1.539829243
173.0597059 3.804561546
185.0597059 2.707247553
187.075356 2.196060288
195.0440559 2.416087686
197.0597059 3.171196802
199.075356 3.817148088
201.0546206 1.872243969
203.0702706 1.148963768
209.0597059 4.526762661
211.075356 2.069484964
213.0546206 2.072843552
213.0910061 5.959154182
215.0702706 1.439922537
217.0859207 1.827757046
223.075356 3.000087845
241.0859207 1.727946896

Name: +ve in-silico MS/MS by CFM-ID for VJQAFLAZRVKAKM-QQUHWDOBSA-N
ID: VJQAFLAZRVKAKM-QQUHWDOBSA-N
Comment: Energy0
Num peaks: 7
187.075356 3.099136246
205.0859207 1.651158024
213.0910061 1.623534024
231.1015708 1.432954134
241.0859207 16.01729695
259.0964854 36.77325753
277.1070501 19.55997497

Name: +ve in-silico MS/MS by CFM-ID for VJQAFLAZRVKAKM-QQUHWDOBSA-N
ID: VJQAFLAZRVKAKM-QQUHWDOBSA-N
Comment: Energy1
Num peaks: 31
53.00219107 0.7926435953
55.01784114 1.119372932
171.0440559 1.77350022
173.0597059 1.353039674
175.075356 0.9289602156
177.0910061 0.8831002587
185.0597059 2.873080976
187.0389705 1.360872076
187.075356 6.602020019
189.0546206 1.384573487
189.0910061 2.175293149
191.0702706 1.212613569
193.0859207 1.51805006
197.1172208 0.8122046121
201.0546206 2.721159665
203.0702706 1.167693387
205.0859207 0.9957715484
211.075356 2.125676938
213.0910061 1.617049237
215.1066561 2.006097988
227.0702706 2.137667897
229.0859207 1.536237423
231.0651853 0.9636100039
231.1015708 2.549454378
233.1172208 1.039249551
241.0859207 11.55978959
245.0808353 0.8591883211
247.0964854 0.8903135678
249.1121354 2.370545671
259.0964854 12.61476181
277.1070501 3.637876339

Name: +ve in-silico MS/MS by CFM-ID for VJQAFLAZRVKAKM-QQUHWDOBSA-N
ID: VJQAFLAZRVKAKM-QQUHWDOBSA-N
Comment: Energy2
Num peaks: 31
39.02292652 1.560608533
41.03857658 5.216536645
49.00727645 2.695518569
51.02292652 1.910062145
53.00219107 1.493725091
53.03857658 2.240166259
93.0334912 1.310486769
117.0334912 1.319227238
119.0491413 5.419584799
121.0647913 2.909866885
135.0440559 1.15309636
149.0597059 1.069885193
159.0440559 2.092665296
161.0597059 2.520177722
163.075356 1.244421364
171.0440559 1.432271942
175.075356 1.247905898
177.0910061 1.384423947
185.0597059 3.00839262
187.075356 2.951007345
189.0546206 1.859474936
189.0910061 2.996978168
213.0546206 1.473056761
215.0702706 1.625506666
215.1066561 2.252127664
217.0859207 1.410462578
227.0702706 1.611367
229.0859207 1.476252809
231.1015708 2.961779768
241.0859207 4.722731034
259.0964854 1.387813348

Name: +ve in-silico MS/MS by CFM-ID for JEXUSWQCJDSVMY-NSHDSACASA-N
ID: JEXUSWQCJDSVMY-NSHDSACASA-N
Comment: Energy0
Num peaks: 6
155.0702706 2.644407894
185.0233204 12.75402396
201.0546206 1.845299093
223.075356 3.646574716
241.0859207 28.87705713
259.0964854 37.28912479

Name: +ve in-silico MS/MS by CFM-ID for JEXUSWQCJDSVMY-NSHDSACASA-N
ID: JEXUSWQCJDSVMY-NSHDSACASA-N
Comment: Energy1
Num peaks: 14
105.0334912 9.770801051
135.0440559 1.85340002
137.0597059 2.131868485
153.0546206 2.49774627
155.0702706 5.146952899
171.0440559 1.548656138
185.0233204 1.635501462
211.075356 1.545275873
213.0910061 3.110457252
223.075356 8.856633555
229.0859207 1.59984996
231.1015708 10.51921418
241.0859207 17.62677695
259.0964854 12.74407653

Name: +ve in-silico MS/MS by CFM-ID for JEXUSWQCJDSVMY-NSHDSACASA-N
ID: JEXUSWQCJDSVMY-NSHDSACASA-N
Comment: Energy2
Num peaks: 15
39.02292652 1.779937515
49.00727645 3.834026686
53.00219107 1.848614813
65.03857658 9.107900229
67.05422664 1.92483335
83.04914126 4.076154255
105.0334912 9.491182917
129.0334912 12.07121564
133.0284058 11.77300821
137.0597059 1.437781189
155.0491413 1.383217338
157.0284058 3.263148749
171.0440559 1.265361899
185.0233204 15.17787173
223.075356 2.634593752

Name: +ve in-silico MS/MS by CFM-ID for ZWWVIPQQWSJFHS-LLVKDONJSA-N
ID: ZWWVIPQQWSJFHS-LLVKDONJSA-N
Comment: Energy0
Num peaks: 6
155.0702706 3.258314206
171.0440559 1.099338222
185.0233204 4.341863796
187.0389705 7.677261067
241.0859207 24.20959012
259.0964854 47.43501669

Name: +ve in-silico MS/MS by CFM-ID for ZWWVIPQQWSJFHS-LLVKDONJSA-N
ID: ZWWVIPQQWSJFHS-LLVKDONJSA-N
Comment: Energy1
Num peaks: 16
105.0334912 6.469224156
125.0597059 1.55889258
137.0597059 1.454791301
151.0389705 1.350216478
153.0546206 3.474453754
155.0702706 4.37167139
159.0440559 4.429170457
171.0440559 2.744468282
185.0233204 6.220548956
187.0389705 8.571922835
189.0546206 1.353076782
213.0910061 1.720851945
229.0859207 2.877367184
231.1015708 9.62484792
241.0859207 13.18882285
259.0964854 10.62112702

Name: +ve in-silico MS/MS by CFM-ID for ZWWVIPQQWSJFHS-LLVKDONJSA-N
ID: ZWWVIPQQWSJFHS-LLVKDONJSA-N
Comment: Energy2
Num peaks: 31
39.02292652 3.14449904
41.00219107 1.929926084
41.03857658 1.464115704
43.01784114 1.319980155
49.00727645 2.791993506
51.02292652 1.977966217
53.00219107 1.22975462
63.02292652 1.512168193
65.03857658 4.192667208
67.05422664 3.296786492
69.0334912 3.549032308
79.05422664 1.775104239
81.06987671 1.277471697
83.04914126 5.492074395
85.06479133 3.102322225
101.0597059 1.883194509
105.0334912 7.417929496
107.0491413 0.9802263588
125.0597059 2.668484108
129.0334912 1.487550318
133.0284058 1.617401905
137.0597059 1.40675775
143.0491413 1.153632013
155.0491413 2.568007887
171.0440559 4.642961047
173.0597059 1.559728118
185.0233204 2.189777314
199.0389705 1.585982682
201.0546206 2.313077154
241.0859207 2.959284612
243.0651853 1.472965906

Name: +ve in-silico MS/MS by CFM-ID for ZJNUBHSFFWAWTP-WAYWQWQTSA-N
ID: ZJNUBHSFFWAWTP-WAYWQWQTSA-N
Comment: Energy0
Num peaks: 6
41.03857658 2.814730888
167.0702706 6.249119625
195.0651853 3.299884737
205.0859207 6.126402028
219.1015708 9.024344918
237.1121354 56.52495055

Name: +ve in-silico MS/MS by CFM-ID for ZJNUBHSFFWAWTP-WAYWQWQTSA-N
ID: ZJNUBHSFFWAWTP-WAYWQWQTSA-N
Comment: Energy1
Num peaks: 15
25.00727645 1.60046267
27.02292652 1.57843173
41.03857658 5.517237155
51.02292652 2.640776666
69.0334912 9.700550865
165.0546206 1.654718615
167.0702706 3.249214479
169.0859207 1.880776582
179.0702706 1.558235014
195.0651853 13.65044567
197.0808353 2.962642853
205.0859207 5.899234117
219.1015708 6.581005135
221.0808353 1.958431126
237.1121354 20.83223923

Name: +ve in-silico MS/MS by CFM-ID for ZJNUBHSFFWAWTP-WAYWQWQTSA-N
ID: ZJNUBHSFFWAWTP-WAYWQWQTSA-N
Comment: Energy2
Num peaks: 22
39.02292652 6.505156414
41.03857658 19.58600283
43.05422664 2.323244718
49.00727645 1.349722639
51.02292652 1.099502972
53.03857658 1.116176448
55.01784114 3.788930436
65.00219107 2.913705107
69.0334912 2.124909476
111.0440559 8.306571544
113.0597059 2.25036678
137.0597059 6.491836886
139.075356 1.183039793
149.0597059 1.428232521
153.0546206 4.04779977
165.0546206 3.247375266
167.0702706 5.798463425
179.0338851 1.93230192
181.0495352 0.9417663928
189.0910061 0.9976529608
191.0702706 1.375113655
195.0651853 1.392415636

Name: +ve in-silico MS/MS by CFM-ID for MZTZVVFRZLLCGP-STQMWFEESA-N
ID: MZTZVVFRZLLCGP-STQMWFEESA-N
Comment: Energy0
Num peaks: 17
53.03857658 4.01499907
55.05422664 1.638893394
57.06987671 1.490580498
65.03857658 3.365920026
67.05422664 1.866880437
69.0334912 1.060043012
69.06987671 1.082326821
83.04914126 2.762420353
85.06479133 5.439122217
87.08044139 1.508660593
93.0334912 1.153443993
169.0495352 2.395229056
191.1066561 1.031697361
193.1223062 1.132150078
219.1015708 6.013901701
221.0808353 5.918861315
237.1121354 39.11695426

Name: +ve in-silico MS/MS by CFM-ID for MZTZVVFRZLLCGP-STQMWFEESA-N
ID: MZTZVVFRZLLCGP-STQMWFEESA-N
Comment: Energy1
Num peaks: 28
27.02292652 1.257363427
49.00727645 4.61461498
51.02292652 5.114491739
53.03857658 8.308973841
55.05422664 3.341041793
57.06987671 6.405353957
65.03857658 3.713028959
67.05422664 3.044826968
69.0334912 1.557691623
69.06987671 1.782564804
83.04914126 0.9763248279
95.04914126 1.427026013
141.0546206 1.174376782
151.0389705 1.534261118
153.0546206 1.011435459
165.0546206 1.525442837
167.0702706 1.551890528
177.0910061 1.288816175
179.1066561 1.83307563
189.0910061 2.662606916
191.1066561 1.271057442
193.1223062 1.60568888
205.0859207 1.164481693
207.1015708 1.447451036
209.1172208 4.07691934
219.1015708 3.497713974
221.0808353 5.222850198
237.1121354 7.932522847

Name: +ve in-silico MS/MS by CFM-ID for MZTZVVFRZLLCGP-STQMWFEESA-N
ID: MZTZVVFRZLLCGP-STQMWFEESA-N
Comment: Energy2
Num peaks: 17
25.00727645 2.44596987
27.02292652 2.328108383
39.02292652 3.33549273
41.03857658 4.821573423
43.05422664 1.511455373
49.00727645 6.108259475
51.02292652 7.782343957
53.03857658 14.00713923
55.05422664 4.612284483
57.06987671 3.092872079
65.03857658 9.896342369
67.05422664 3.582646703
69.0334912 5.149963297
69.06987671 3.048180224
71.04914126 3.219469966
87.08044139 1.602689179
93.0334912 3.728766392

Name: +ve in-silico MS/MS by CFM-ID for YIOGTHPSYRFCKO-UHFFFAOYSA-N
ID: YIOGTHPSYRFCKO-UHFFFAOYSA-N
Comment: Energy0
Num peaks: 6
71.04914126 2.259713761
165.0546206 5.928887759
193.0495352 6.065860618
205.0859207 3.519735265
219.1015708 9.811644279
237.1121354 53.61098325

Name: +ve in-silico MS/MS by CFM-ID for YIOGTHPSYRFCKO-UHFFFAOYSA-N
ID: YIOGTHPSYRFCKO-UHFFFAOYSA-N
Comment: Energy1
Num peaks: 21
29.03857658 1.86782013
43.05422664 5.884708353
53.03857658 1.626459441
71.04914126 5.909222295
151.0389705 1.9296713
163.0389705 1.891020458
165.0182351 2.547602712
165.0546206 2.258769599
167.0338851 4.698981188
175.0389705 2.847309772
177.0182351 1.56613771
177.0546206 1.66567749
193.0495352 16.22765385
193.0859207 1.878942682
195.0651853 2.313187581
205.0859207 1.465704808
207.0651853 1.631932847
209.0808353 5.350790153
219.1015708 3.526861965
221.0808353 3.000882577
237.1121354 10.21337078

Name: +ve in-silico MS/MS by CFM-ID for YIOGTHPSYRFCKO-UHFFFAOYSA-N
ID: YIOGTHPSYRFCKO-UHFFFAOYSA-N
Comment: Energy2
Num peaks: 31
29.03857658 1.137202138
39.02292652 1.500200629
41.03857658 2.012596693
43.05422664 8.993496694
51.02292652 1.028248349
55.01784114 2.11935557
67.01784114 1.484059189
69.0334912 2.259131585
71.04914126 1.092278908
93.0334912 1.2055262
107.0127558 1.121360088
109.0284058 3.340138804
111.0440559 1.461057557
121.0284058 4.126719925
123.0440559 2.901533189
125.0597059 1.16342807
135.0076704 1.069836875
135.0440559 4.652599908
137.0597059 1.302817494
147.0440559 1.484089795
149.0233204 3.586858888
151.0389705 3.258954891
153.0546206 1.040289356
161.0233204 1.352752496
163.0389705 4.975630112
165.0546206 3.642253891
175.0389705 2.056083375
177.0546206 1.480711412
179.0702706 1.299459289
193.0495352 1.809500863
209.1172208 1.299763591

Name: +ve in-silico MS/MS by CFM-ID for IWEMEXYCWYFAOC-UHFFFAOYSA-N
ID: IWEMEXYCWYFAOC-UHFFFAOYSA-N
Comment: Energy0
Num peaks: 11
43.01784114 3.175916322
73.06479133 1.885548483
85.06479133 1.911717427
175.075356 6.130184492
177.0910061 2.29423541
203.0702706 2.429089758
217.0859207 18.05886894
221.0444498 3.241077796
235.0964854 3.684273878
259.0964854 6.73631152
277.1070501 32.22601941

Name: +ve in-silico MS/MS by CFM-ID for IWEMEXYCWYFAOC-UHFFFAOYSA-N
ID: IWEMEXYCWYFAOC-UHFFFAOYSA-N
Comment: Energy1
Num peaks: 22
43.01784114 2.304025826
65.03857658 1.997181419
67.05422664 1.805496047
73.02840582 1.317433745
73.06479133 3.222314737
83.01275576 2.019535931
85.06479133 1.554046124
101.0233204 9.836826452
151.0389705 1.540138116
175.0389705 1.39053646
175.075356 2.656666487
177.0546206 1.87918532
179.0338851 2.046303588
199.075356 5.176842419
203.0702706 1.325238137
209.0444498 1.713991465
217.0859207 21.64825666
221.0444498 2.469837397
235.0600999 1.822061447
235.0964854 2.865921506
259.0964854 4.171385765
277.1070501 5.870449067

Name: +ve in-silico MS/MS by CFM-ID for IWEMEXYCWYFAOC-UHFFFAOYSA-N
ID: IWEMEXYCWYFAOC-UHFFFAOYSA-N
Comment: Energy2
Num peaks: 31
15.02292652 1.344102181
41.00219107 2.106587853
43.01784114 4.774732332
55.05422664 3.040275829
59.01275576 1.922579292
65.03857658 11.1863607
67.05422664 2.767080753
69.06987671 1.037204219
73.02840582 1.827901379
99.00767038 1.093795691
117.0334912 1.101661915
121.0284058 7.663957216
133.0284058 1.48277964
145.0284058 1.528604468
149.0233204 1.569413432
159.0440559 2.111674332
159.0804414 1.391868357
161.0233204 2.0480864
175.0389705 3.204721391
175.075356 1.796530676
177.0546206 1.591516595
179.0338851 1.762247548
191.0702706 1.707506559
199.075356 2.430644601
201.0546206 1.383841375
203.0338851 1.266180554
203.0702706 1.550642952
217.0859207 2.038201857
219.0651853 1.028324973
259.0964854 1.138458933
261.0757499 1.185896493

Name: +ve in-silico MS/MS by CFM-ID for VADASBCEQZMSJP-UJJBCWTCSA-N
ID: VADASBCEQZMSJP-UJJBCWTCSA-N
Comment: Energy0
Num peaks: 11
171.0804414 1.173853285
189.0910061 5.801971832
191.1066561 1.966302421
229.0859207 1.966730028
231.1015708 13.03637022
233.0808353 1.02240876
233.1172208 2.341004296
241.0859207 1.5719745
259.0964854 13.20236296
261.0757499 1.394336312
277.1070501 36.87221297

Name: +ve in-silico MS/MS by CFM-ID for VADASBCEQZMSJP-UJJBCWTCSA-N
ID: VADASBCEQZMSJP-UJJBCWTCSA-N
Comment: Energy1
Num peaks: 31
65.03857658 0.7664756457
67.05422664 1.126546851
131.0855268 0.7159963188
141.0698767 4.101359603
143.0855268 3.531018692
145.1011768 5.133864829
147.1168269 1.031699751
169.0647913 2.293741776
171.0804414 3.549596347
173.0960915 2.003343943
175.075356 0.7652635015
183.0804414 0.8811571517
187.075356 6.108215453
187.1117415 1.348822959
189.0910061 7.945677974
191.1066561 1.979252137
205.0859207 0.6978734523
207.1015708 0.7297646315
213.0910061 0.9173364963
215.1066561 0.9377568011
217.0859207 0.9400276518
229.0859207 1.854992774
231.1015708 8.928637156
233.1172208 2.863316864
241.0859207 1.003366387
243.0651853 0.7135044346
247.0964854 0.6730297657
249.1121354 1.077559319
259.0964854 4.973975291
261.0757499 1.606101143
277.1070501 4.566402924

Name: +ve in-silico MS/MS by CFM-ID for VADASBCEQZMSJP-UJJBCWTCSA-N
ID: VADASBCEQZMSJP-UJJBCWTCSA-N
Comment: Energy2
Num peaks: 31
49.00727645 1.524239102
51.02292652 3.274529636
53.03857658 1.80532744
55.05422664 0.9423334233
65.03857658 1.88525915
67.05422664 1.022311066
83.01275576 0.9593735649
91.05422664 1.966807806
103.0542266 1.997544344
105.0698767 6.634246994
117.0698767 1.315810331
119.0855268 1.926295669
127.0542266 1.546346988
129.0698767 0.9494496122
131.0855268 2.575087218
143.0855268 1.448558358
145.1011768 3.235238493
157.0647913 1.530871444
159.0804414 1.203654895
161.0597059 1.371046438
161.0960915 3.776444132
163.075356 1.168662826
175.075356 2.85320929
185.0597059 1.353908034
187.075356 5.232904501
189.0910061 7.139951157
191.1066561 4.053896637
205.0859207 0.8898103687
207.1015708 1.333197423
215.0702706 0.8885954352
241.0859207 0.8696062444

Name: +ve in-silico MS/MS by CFM-ID for NINCUTFERJHHFB-UHFFFAOYSA-N
ID: NINCUTFERJHHFB-UHFFFAOYSA-N
Comment: Energy0
Num peaks: 6
65.03857658 1.16616821
67.05422664 2.547490787
203.0338851 6.765208619
217.0495352 1.684649601
241.0859207 12.76038104
259.0964854 66.72590181

Name: +ve in-silico MS/MS by CFM-ID for NINCUTFERJHHFB-UHFFFAOYSA-N
ID: NINCUTFERJHHFB-UHFFFAOYSA-N
Comment: Energy1
Num peaks: 11
65.03857658 2.774170469
175.0389705 4.086957962
191.0338851 2.787351105
199.0389705 2.676339085
201.0546206 3.401695869
203.0338851 9.380760084
217.0495352 9.267264315
217.0859207 3.71080337
231.1015708 2.384499343
241.0859207 12.8673083
259.0964854 28.40290612

Name: +ve in-silico MS/MS by CFM-ID for NINCUTFERJHHFB-UHFFFAOYSA-N
ID: NINCUTFERJHHFB-UHFFFAOYSA-N
Comment: Energy2
Num peaks: 24
39.02292652 2.512594302
49.00727645 1.639040266
51.02292652 1.613917044
55.05422664 2.213747105
65.00219107 4.12160282
65.03857658 9.712615088
67.05422664 2.160660356
133.0284058 1.77518741
137.0233204 2.014689869
149.0233204 2.576359455
161.0233204 3.084469292
163.002585 10.13654444
175.002585 1.255908578
175.0389705 4.782839226
177.0182351 3.132252053
183.0440559 1.633114976
191.0338851 1.426918469
199.0389705 3.835204163
201.0546206 7.48216063
203.0338851 7.17279513
215.0702706 1.37910195
217.0495352 1.413775686
223.075356 1.57629586
241.0859207 1.702249313

Name: +ve in-silico MS/MS by CFM-ID for NNATXEPYMGAPGR-VIFPVBQESA-N
ID: NNATXEPYMGAPGR-VIFPVBQESA-N
Comment: Energy0
Num peaks: 6
187.075356 1.121142823
201.0910061 4.575855708
205.0859207 1.930786152
207.1015708 1.007556169
219.1015708 44.21706294
237.1121354 36.03959494

Name: +ve in-silico MS/MS by CFM-ID for NNATXEPYMGAPGR-VIFPVBQESA-N
ID: NNATXEPYMGAPGR-VIFPVBQESA-N
Comment: Energy1
Num peaks: 24
29.03857658 1.705544963
41.03857658 1.347370488
55.01784114 1.75485845
57.0334912 1.301836607
59.04914126 2.16007371
149.0597059 2.097501748
151.075356 1.868834551
161.0597059 1.432009562
163.075356 1.809415513
177.0546206 3.645197065
179.0702706 3.36696363
181.0859207 2.515045407
187.075356 2.681075411
189.0910061 1.406404494
191.0702706 1.51485662
191.1066561 2.402393494
193.0859207 1.7049066
201.0910061 5.374639273
203.0702706 1.606427323
205.0859207 2.485855347
207.1015708 2.688367753
209.1172208 4.405860773
219.1015708 18.27124222
237.1121354 11.47402455

Name: +ve in-silico MS/MS by CFM-ID for NNATXEPYMGAPGR-VIFPVBQESA-N
ID: NNATXEPYMGAPGR-VIFPVBQESA-N
Comment: Energy2
Num peaks: 31
27.02292652 1.257784779
39.02292652 2.38154776
41.03857658 3.23394054
43.05422664 2.242814081
49.00727645 1.556608338
53.00219107 0.9635950458
55.01784114 1.369306468
57.0334912 1.793809596
65.00219107 1.5301285
79.01784114 0.9544601906
109.0284058 1.503565457
111.0440559 1.047188074
147.0440559 2.338370022
149.0597059 4.417377723
151.075356 2.761474989
161.0597059 2.642845336
163.075356 2.674294043
165.0910061 2.330886962
173.0597059 2.355706219
175.075356 2.49018802
177.0910061 1.5094283
187.075356 3.710228423
189.0910061 4.281510378
191.0702706 1.608022885
191.1066561 2.828894679
193.0859207 1.718098827
201.0910061 3.930212954
203.0702706 4.257621063
205.0859207 1.038008047
219.1015708 2.517037884
221.0808353 1.106381772

Name: +ve in-silico MS/MS by CFM-ID for DHCRCTPXDITURB-YGTTZKIMSA-N
ID: DHCRCTPXDITURB-YGTTZKIMSA-N
Comment: Energy0
Num peaks: 19
41.03857658 0.998853966
43.01784114 1.902625652
61.02840582 3.812925886
63.02292652 0.9391902004
75.02292652 1.61178821
99.02292652 6.292869867
101.0385766 1.196745251
105.0334912 0.9655426316
111.0229265 1.474740419
113.0385766 1.932931461
115.0542266 2.047380644
117.0698767 1.995766395
181.0495352 1.110099001
183.0651853 0.7881126751
197.0597059 3.155142523
199.075356 16.22545533
217.0859207 10.85408942
241.0859207 1.419222296
259.0964854 21.81426764

Name: +ve in-silico MS/MS by CFM-ID for DHCRCTPXDITURB-YGTTZKIMSA-N
ID: DHCRCTPXDITURB-YGTTZKIMSA-N
Comment: Energy1
Num peaks: 31
39.02292652 1.945294617
41.03857658 1.132445276
43.01784114 1.235426558
43.05422664 4.859961235
49.00727645 1.115815692
51.02292652 1.32316734
59.04914126 1.86025941
61.02840582 2.411866087
63.02292652 4.848042741
73.00727645 2.996885747
75.02292652 3.010233627
77.03857658 1.658106938
87.02292652 1.506046097
97.00727645 0.9550809867
99.02292652 6.566819414
99.04405588 1.814964855
101.0385766 1.165970052
111.0229265 0.9688535931
119.0491413 1.709926285
153.0334912 3.577580338
155.0491413 3.081323478
157.0647913 1.64198972
159.0804414 1.774873012
171.0440559 0.8859503303
185.0597059 1.00339887
187.075356 1.331499394
197.0597059 2.234457649
199.075356 10.95406553
217.0859207 4.686820972
241.0859207 1.0627782
259.0964854 2.658216598

Name: +ve in-silico MS/MS by CFM-ID for DHCRCTPXDITURB-YGTTZKIMSA-N
ID: DHCRCTPXDITURB-YGTTZKIMSA-N
Comment: Energy2
Num peaks: 31
15.02292652 0.7901827622
39.02292652 7.213960293
41.00219107 0.7439371908
41.03857658 2.304947515
43.01784114 3.604160282
49.00727645 6.124193852
51.02292652 5.252933513
57.0334912 0.7661777571
59.04914126 1.009582381
61.02840582 1.020776113
63.02292652 6.597770059
65.03857658 1.084340032
73.00727645 3.543268408
75.02292652 4.933532841
77.03857658 1.71056657
87.02292652 1.46471906
89.03857658 1.064348418
97.00727645 2.630788987
99.02292652 3.367589596
101.0385766 1.228434181
111.0229265 8.716108532
113.0385766 2.098227397
115.0542266 4.650621987
117.0334912 0.7908406726
117.0698767 1.940557125
141.0546206 0.7749529831
147.0440559 0.7745728275
165.0546206 0.7671673503
177.0546206 0.7012917843
199.075356 1.169109011
241.0859207 0.8368137096

Name: +ve in-silico MS/MS by CFM-ID for NOAGOEKLGLFLHJ-YIUPMNOESA-N
ID: NOAGOEKLGLFLHJ-YIUPMNOESA-N
Comment: Energy0
Num peaks: 6
217.0859207 3.794273559
227.0702706 1.929398671
245.0808353 14.67466958
247.0964854 2.468500068
259.0964854 14.34233766
277.1070501 44.44032212

Name: +ve in-silico MS/MS by CFM-ID for NOAGOEKLGLFLHJ-YIUPMNOESA-N
ID: NOAGOEKLGLFLHJ-YIUPMNOESA-N
Comment: Energy1
Num peaks: 31
69.0334912 1.321765742
71.04914126 1.114528501
81.0334912 1.986627864
109.0284058 2.184327756
137.0597059 0.7881494288
151.075356 1.262014174
167.0702706 0.9110391244
169.0859207 1.741199701
179.0702706 1.899767273
181.0859207 2.076290598
183.1015708 1.754505578
187.075356 0.9679181462
189.0910061 0.9833122595
199.075356 1.013780206
203.0702706 0.8435382289
207.0651853 0.9112686046
209.0808353 2.919310501
217.0859207 5.648522277
221.1172208 1.188138779
227.0702706 1.970021755
229.0859207 1.797060784
231.1015708 1.198265654
233.0808353 0.8575690214
235.0964854 0.7493677192
241.0859207 1.026474502
245.0808353 8.606348787
247.0964854 2.708350836
249.1121354 8.107095654
259.0964854 8.08045319
261.0757499 1.73006109
277.1070501 9.372513977

Name: +ve in-silico MS/MS by CFM-ID for NOAGOEKLGLFLHJ-YIUPMNOESA-N
ID: NOAGOEKLGLFLHJ-YIUPMNOESA-N
Comment: Energy2
Num peaks: 31
51.02292652 2.753211876
53.00219107 1.014229271
67.01784114 2.401483313
69.0334912 3.225562855
119.0127558 1.741435643
119.0491413 1.78820194
121.0647913 1.981161261
123.0804414 2.36772587
133.0284058 1.181132547
137.0597059 1.846095668
145.0284058 2.70800875
147.0440559 1.609343802
149.0597059 1.52496805
151.075356 2.973353736
155.1066561 1.064038117
161.0597059 1.636954183
163.075356 1.199351301
173.0597059 1.49023144
175.0389705 1.125181737
175.075356 1.487541029
187.075356 4.687763472
189.0910061 2.234942375
199.075356 1.571609418
201.0546206 2.06764468
201.0910061 2.454284247
203.0702706 2.767724705
215.0702706 1.204101127
217.0859207 3.292020166
227.0702706 1.06785998
229.0859207 2.791550427
249.1121354 1.024344757

Name: +ve in-silico MS/MS by CFM-ID for BSEKYAJQRZECLG-IINYFYTJSA-N
ID: BSEKYAJQRZECLG-IINYFYTJSA-N
Comment: Energy0
Num peaks: 6
105.0334912 2.50580546
107.0491413 26.99175118
215.0702706 2.553942835
223.075356 3.895345582
241.0859207 25.7099798
259.0964854 19.92219191

Name: +ve in-silico MS/MS by CFM-ID for BSEKYAJQRZECLG-IINYFYTJSA-N
ID: BSEKYAJQRZECLG-IINYFYTJSA-N
Comment: Energy1
Num peaks: 13
51.02292652 1.357326681
79.05422664 1.458203357
95.04914126 8.306387556
105.0334912 1.48289058
107.0491413 39.6328677
113.0597059 3.658946214
163.0389705 1.893458143
181.0495352 1.461247722
195.0804414 1.049478955
211.075356 1.121051411
223.075356 3.111692639
241.0859207 10.60130012
259.0964854 5.379538546

Name: +ve in-silico MS/MS by CFM-ID for BSEKYAJQRZECLG-IINYFYTJSA-N
ID: BSEKYAJQRZECLG-IINYFYTJSA-N
Comment: Energy2
Num peaks: 20
39.02292652 3.449668918
41.00219107 1.130057611
41.03857658 2.378255939
49.00727645 6.261002132
51.02292652 5.472995244
53.03857658 2.520838869
63.02292652 8.019425043
65.03857658 3.730218453
67.01784114 1.882392782
79.01784114 1.524321241
79.05422664 5.000441292
81.0334912 1.179887926
91.05422664 4.346448341
93.06987671 1.094282964
95.04914126 1.357786215
105.0334912 7.338115373
107.0491413 20.02824396
111.0440559 1.117313177
161.0233204 0.9975006081
163.0389705 1.255117958

Name: +ve in-silico MS/MS by CFM-ID for GIYLHBKMMNKKQT-UHFFFAOYSA-N
ID: GIYLHBKMMNKKQT-UHFFFAOYSA-N
Comment: Energy0
Num peaks: 8
57.06987671 4.606521448
85.06479133 4.159247275
151.0389705 4.651946304
179.0338851 8.416308441
195.0651853 3.736723419
219.1015708 13.96717752
221.0808353 2.312197427
237.1121354 40.13224624

Name: +ve in-silico MS/MS by CFM-ID for GIYLHBKMMNKKQT-UHFFFAOYSA-N
ID: GIYLHBKMMNKKQT-UHFFFAOYSA-N
Comment: Energy1
Num peaks: 14
39.02292652 2.400164283
41.03857658 2.792800481
43.05422664 4.470803974
57.06987671 9.015701544
67.05422664 1.639266893
85.06479133 5.798563361
137.0233204 1.686561651
151.0389705 2.264940613
161.0233204 7.979128537
163.0389705 2.853152391
179.0338851 26.08901807
195.0651853 2.665900021
219.1015708 4.394276987
237.1121354 6.407277272

Name: +ve in-silico MS/MS by CFM-ID for GIYLHBKMMNKKQT-UHFFFAOYSA-N
ID: GIYLHBKMMNKKQT-UHFFFAOYSA-N
Comment: Energy2
Num peaks: 22
39.02292652 2.111142255
41.00219107 2.320202376
41.03857658 5.674807051
43.01784114 2.553652584
43.05422664 2.813236851
55.05422664 2.58533461
57.06987671 11.86639445
65.03857658 1.208254169
67.01784114 1.920657512
67.05422664 1.299751557
69.0334912 1.559037694
81.0334912 2.352425236
85.06479133 1.740703747
123.0440559 1.094945853
133.0284058 2.36280088
135.0440559 2.275954004
137.0233204 4.909753732
151.0389705 4.940925244
161.0233204 10.38621742
163.002585 4.173017883
163.0389705 5.13410013
179.0338851 5.611994334

Name: +ve in-silico MS/MS by CFM-ID for JPVFFTCWLSSWNA-JLXBRODASA-N
ID: JPVFFTCWLSSWNA-JLXBRODASA-N
Comment: Energy0
Num peaks: 13
53.03857658 2.995652822
201.0546206 4.046564676
203.0702706 2.758529937
205.0859207 9.229102662
207.1015708 1.663772414
223.0964854 2.823599702
229.0859207 1.518096806
231.1015708 3.310020981
233.1172208 3.510810218
249.1121354 2.710013574
259.0964854 6.750652205
261.0757499 5.293228634
277.1070501 34.90774374

Name: +ve in-silico MS/MS by CFM-ID for JPVFFTCWLSSWNA-JLXBRODASA-N
ID: JPVFFTCWLSSWNA-JLXBRODASA-N
Comment: Energy1
Num peaks: 31
51.02292652 1.620567048
53.03857658 3.347480233
55.05422664 2.264053647
89.03857658 1.931977847
123.0076704 1.454241495
125.0233204 2.171294713
127.0389705 1.624983662
147.0440559 1.026302564
149.0597059 1.278020874
151.075356 0.8643345212
175.0389705 0.847308308
177.0546206 1.174779302
181.0859207 1.125143944
185.0597059 0.8700552903
187.075356 1.714451614
201.0546206 3.772597113
203.0702706 3.176044286
205.0859207 3.502909021
207.1015708 1.893844581
217.0495352 0.9329212151
223.0964854 1.267263711
229.0859207 3.629497437
231.1015708 2.603152621
233.1172208 4.54945089
245.0808353 1.759296403
247.0964854 3.151554787
249.1121354 6.177930629
251.0914 0.8712245355
259.0964854 5.003320705
261.0757499 4.364930748
277.1070501 6.980856943

Name: +ve in-silico MS/MS by CFM-ID for JPVFFTCWLSSWNA-JLXBRODASA-N
ID: JPVFFTCWLSSWNA-JLXBRODASA-N
Comment: Energy2
Num peaks: 27
25.00727645 1.678763961
27.02292652 1.425749824
39.02292652 1.917341378
41.03857658 2.178630352
43.05422664 1.291322069
49.00727645 4.063588959
51.02292652 20.13497034
53.00219107 0.8870678309
53.03857658 20.89973068
55.05422664 5.147422008
57.06987671 0.6260236604
59.08552677 1.153045292
89.03857658 1.448522898
95.01275576 2.08809116
95.04914126 1.523984409
107.0491413 1.253285874
119.0127558 3.175842783
119.0491413 2.487183081
121.0284058 0.9684269655
149.0597059 0.6355537028
177.0910061 0.6453538186
191.0702706 0.725517039
193.0495352 0.6277365956
221.0808353 0.6591392046
225.1121354 0.7677100801
259.0964854 0.806390225
261.0757499 0.9932881256

Name: +ve in-silico MS/MS by CFM-ID for KHDNNHZLJJJVFO-JTQLQIEISA-N
ID: KHDNNHZLJJJVFO-JTQLQIEISA-N
Comment: Energy0
Num peaks: 6
55.05422664 3.130829388
73.06479133 4.891718939
155.0702706 1.943875522
203.0338851 1.874931467
241.0859207 45.13180231
259.0964854 28.81755597

Name: +ve in-silico MS/MS by CFM-ID for KHDNNHZLJJJVFO-JTQLQIEISA-N
ID: KHDNNHZLJJJVFO-JTQLQIEISA-N
Comment: Energy1
Num peaks: 14
55.05422664 2.041462115
57.06987671 1.922447202
105.0334912 9.413242414
137.0597059 2.791726727
153.0546206 3.243658774
155.0702706 4.249318896
185.0233204 2.599948654
201.0546206 1.662203327
203.0338851 1.645945886
213.0910061 3.214475579
229.0859207 2.641762108
231.1015708 6.94991603
241.0859207 27.24728465
259.0964854 11.01272116

Name: +ve in-silico MS/MS by CFM-ID for KHDNNHZLJJJVFO-JTQLQIEISA-N
ID: KHDNNHZLJJJVFO-JTQLQIEISA-N
Comment: Energy2
Num peaks: 24
39.02292652 5.066241728
41.00219107 1.169735295
41.03857658 4.396879724
43.01784114 1.054586188
49.00727645 1.312542029
51.02292652 1.246578727
55.05422664 17.23545855
57.06987671 10.92081027
59.04914126 1.424523975
59.08552677 3.770800577
65.03857658 5.065687527
67.05422664 2.810554353
73.06479133 1.23363584
79.05422664 1.211612714
81.0334912 1.814738429
83.04914126 2.853872184
85.06479133 1.227820161
105.0334912 3.857164857
137.0597059 1.978146173
185.0233204 2.988511504
199.0389705 1.656840265
201.0546206 1.75701648
225.0546206 1.719361713
241.0859207 2.8999598

Name: +ve in-silico MS/MS by CFM-ID for OEZMHQNJYJWBLC-PRXFWLEBSA-N
ID: OEZMHQNJYJWBLC-PRXFWLEBSA-N
Comment: Energy0
Num peaks: 6
57.0334912 0.7496061403
107.0491413 1.139874159
115.075356 0.9331424429
241.0859207 9.83141317
259.0964854 29.13061353
277.1070501 46.15246993

Name: +ve in-silico MS/MS by CFM-ID for OEZMHQNJYJWBLC-PRXFWLEBSA-N
ID: OEZMHQNJYJWBLC-PRXFWLEBSA-N
Comment: Energy1
Num peaks: 24
107.0491413 1.935773445
115.075356 1.113050832
121.0284058 2.731546741
123.0440559 2.645338432
125.0597059 1.296448021
133.0284058 5.423202122
135.0440559 10.8458634
137.0233204 1.092701502
137.0597059 1.75131381
139.0389705 1.99980911
139.075356 0.9546554319
141.0546206 3.95217887
141.0910061 1.053729889
143.0702706 2.778634183
187.0389705 0.943815591
189.0546206 1.254259147
203.0702706 1.175330318
227.0702706 1.245148183
231.1015708 2.608084539
241.0859207 8.219123517
247.0964854 2.041486076
249.1121354 7.463201717
259.0964854 9.211177229
277.1070501 6.861928092

Name: +ve in-silico MS/MS by CFM-ID for OEZMHQNJYJWBLC-PRXFWLEBSA-N
ID: OEZMHQNJYJWBLC-PRXFWLEBSA-N
Comment: Energy2
Num peaks: 31
39.02292652 3.166206987
41.03857658 0.9922673191
53.03857658 1.678718765
55.01784114 1.804599049
57.0334912 1.083913459
67.01784114 1.820502632
79.05422664 1.776551702
107.0491413 3.727204634
111.0440559 1.392066906
119.0491413 0.9715277247
121.0284058 1.410517656
123.0440559 1.829647155
133.0284058 2.938530037
135.0440559 4.240100089
139.0389705 2.04003706
141.0546206 0.8922398105
159.0440559 1.151930866
173.0597059 1.257592724
187.0389705 2.627729184
195.1015708 1.231209991
197.0597059 1.249002578
199.0389705 1.141457035
201.0546206 2.206377939
203.0702706 1.553139941
213.0546206 0.9311274478
231.1015708 3.070224327
241.0859207 8.686176496
243.0651853 0.9477216168
245.0808353 1.225705275
247.0964854 1.20805573
259.0964854 2.152636314

Name: +ve in-silico MS/MS by CFM-ID for XUXBOSSCMLZGTA-UHFFFAOYSA-N
ID: XUXBOSSCMLZGTA-UHFFFAOYSA-N
Comment: Energy0
Num peaks: 11
59.01275576 2.431283748
67.05422664 1.870375398
87.00767038 2.115144583
189.0910061 3.901467834
217.0859207 7.802669273
221.0444498 2.118287187
231.1015708 7.161885687
233.1172208 1.532234224
241.0859207 5.843568591
259.0964854 20.45951205
277.1070501 25.26081685

Name: +ve in-silico MS/MS by CFM-ID for XUXBOSSCMLZGTA-UHFFFAOYSA-N
ID: XUXBOSSCMLZGTA-UHFFFAOYSA-N
Comment: Energy1
Num peaks: 25
41.00219107 3.433519874
43.01784114 1.40247092
59.01275576 3.21758011
65.03857658 1.391693541
67.05422664 1.679404914
68.99710569 2.298911133
71.01275576 1.492208487
83.04914126 1.051918381
85.06479133 1.151255835
87.00767038 3.887112272
177.0546206 2.886115663
189.0546206 0.9069896047
189.0910061 2.005252489
191.0702706 1.599020383
203.0338851 1.945499352
213.0910061 3.566436079
215.1066561 1.368198646
217.0859207 9.616731203
221.0444498 1.458871412
231.1015708 14.63630757
233.1172208 2.172374052
235.0600999 1.454223778
241.0859207 3.191070642
259.0964854 7.387131362
277.1070501 4.918620184

Name: +ve in-silico MS/MS by CFM-ID for XUXBOSSCMLZGTA-UHFFFAOYSA-N
ID: XUXBOSSCMLZGTA-UHFFFAOYSA-N
Comment: Energy2
Num peaks: 31
41.00219107 11.73944181
43.01784114 2.779012553
51.02292652 0.8810965811
55.05422664 2.004516237
59.01275576 6.545650096
65.03857658 5.53691534
67.05422664 4.474805281
68.99710569 1.870964413
69.06987671 1.187087517
71.01275576 0.9739714216
83.04914126 1.496484637
84.99202031 1.945918518
87.00767038 4.50210369
131.0491413 1.454387627
135.0440559 4.511290796
147.0440559 1.473368065
159.0440559 1.104980712
159.0804414 2.018464384
173.0597059 1.145451536
175.0389705 1.80947981
175.075356 1.220911372
177.0546206 1.681469024
189.0910061 1.737984651
191.0338851 1.071743383
191.0702706 1.018577874
201.0546206 1.117967695
203.0338851 1.99587089
215.1066561 1.458088549
217.0859207 1.437372524
219.0651853 1.206691772
221.0444498 0.9415403455

Name: +ve in-silico MS/MS by CFM-ID for SKJULFIANWDZMI-XMUKKISLSA-N
ID: SKJULFIANWDZMI-XMUKKISLSA-N
Comment: Energy0
Num peaks: 12
201.0546206 1.742528146
203.0702706 3.690869416
205.0859207 1.365299842
213.0910061 1.583006036
221.0808353 1.482187032
229.0859207 2.289301542
231.1015708 11.93434535
233.1172208 3.528136392
241.0859207 3.213417456
249.1121354 1.529144067
259.0964854 15.9407687
277.1070501 32.20500653

Name: +ve in-silico MS/MS by CFM-ID for SKJULFIANWDZMI-XMUKKISLSA-N
ID: SKJULFIANWDZMI-XMUKKISLSA-N
Comment: Energy1
Num peaks: 31
133.0647913 0.9347994839
155.0491413 1.674830617
157.0647913 3.042248324
159.0804414 2.386009436
161.0960915 2.881124441
173.0597059 1.834658985
175.075356 1.538693164
177.0546206 1.179003584
177.0910061 1.649961518
179.1066561 1.942855107
181.1223062 1.402497331
183.0440559 1.164957261
185.0597059 1.462209897
187.1117415 1.378781214
189.0910061 0.9692332894
201.0546206 2.17040646
203.0702706 2.304055854
203.1066561 1.45297291
205.0859207 1.001446025
207.1015708 0.964767898
211.075356 1.22407095
213.0910061 1.745869109
215.1066561 1.567384742
229.0859207 2.51825379
231.1015708 7.548813293
233.1172208 2.754678649
241.0859207 2.490729568
245.0808353 1.0266681
249.1121354 3.35950765
259.0964854 7.285619873
277.1070501 5.007454044

Name: +ve in-silico MS/MS by CFM-ID for SKJULFIANWDZMI-XMUKKISLSA-N
ID: SKJULFIANWDZMI-XMUKKISLSA-N
Comment: Energy2
Num peaks: 31
49.00727645 2.231202429
51.02292652 3.292298652
53.00219107 2.429704177
53.03857658 1.318638983
65.03857658 2.643965294
67.05422664 1.411203722
68.99710569 1.376932909
77.03857658 2.789865832
79.05422664 1.492314346
85.02840582 1.550032488
103.0542266 6.53219613
105.0334912 1.152748816
105.0698767 5.827350984
119.0491413 1.817032296
131.0855268 2.046457094
133.0647913 1.178331692
133.1011768 0.9351463938
137.0597059 0.9881246077
155.0491413 1.345468034
157.0647913 1.639905341
159.0804414 2.961868058
173.0597059 1.485089937
175.075356 3.453818442
181.1223062 1.103006172
185.0597059 1.423026283
187.1117415 1.242252831
189.0910061 2.297934509
203.0702706 1.186061086
203.1066561 1.909280276
205.0859207 1.730860035
215.1066561 1.3337392

Name: +ve in-silico MS/MS by CFM-ID for DWRXFEITVBNRMK-JAKMQLQISA-N
ID: DWRXFEITVBNRMK-JAKMQLQISA-N
Comment: Energy0
Num peaks: 6
84.04439023 2.944362489
99.05528926 1.525429251
109.0396392 2.007856584
127.0502039 62.99318258
241.0818979 3.37925501
259.0924626 9.926990073

Name: +ve in-silico MS/MS by CFM-ID for DWRXFEITVBNRMK-JAKMQLQISA-N
ID: DWRXFEITVBNRMK-JAKMQLQISA-N
Comment: Energy1
Num peaks: 11
54.03382555 3.857035193
56.04947561 2.37737931
70.02874017 1.377157926
72.04439023 1.424122367
82.02874017 8.04118138
84.04439023 6.981360075
98.02365479 3.983978677
99.05528926 3.762983839
100.0393049 2.183388551
109.0396392 4.982180783
127.0502039 42.34663434

Name: +ve in-silico MS/MS by CFM-ID for DWRXFEITVBNRMK-JAKMQLQISA-N
ID: DWRXFEITVBNRMK-JAKMQLQISA-N
Comment: Energy2
Num peaks: 19
41.00219107 0.864812567
43.01784114 1.444197974
45.0334912 1.109094584
54.03382555 0.9494188884
56.04947561 3.75475818
56.99710569 0.9670727197
71.02398914 1.153934162
80.0130901 1.527856853
82.02874017 7.056733027
84.04439023 6.310103199
95.02398914 0.9096905086
97.0396392 8.538627852
99.05528926 6.825721636
109.0396392 5.175384162
110.0236548 3.479440335
125.0345538 3.550286099
127.0502039 24.58432764
129.0658539 0.9786376057
153.0294684 0.9994925666

Name: +ve in-silico MS/MS by CFM-ID for PNCLTOJYJHGZNS-UHFFFAOYSA-N
ID: PNCLTOJYJHGZNS-UHFFFAOYSA-N
Comment: Energy0
Num peaks: 6
123.0440559 1.634019387
137.0597059 1.38186082
227.0702706 4.442131624
229.0859207 1.377961251
241.0859207 3.464506349
259.0964854 79.54141202

Name: +ve in-silico MS/MS by CFM-ID for PNCLTOJYJHGZNS-UHFFFAOYSA-N
ID: PNCLTOJYJHGZNS-UHFFFAOYSA-N
Comment: Energy1
Num peaks: 15
109.0284058 4.273857483
121.0284058 2.940905011
123.0440559 7.167577145
135.0440559 3.873334381
137.0597059 7.669733664
151.075356 3.677335431
199.075356 1.968959474
215.0702706 2.439756766
217.0859207 1.43574318
227.0702706 4.024938177
229.0859207 5.337073689
231.1015708 6.794393525
241.0859207 2.252504683
243.0651853 2.168204212
259.0964854 24.0519576

Name: +ve in-silico MS/MS by CFM-ID for PNCLTOJYJHGZNS-UHFFFAOYSA-N
ID: PNCLTOJYJHGZNS-UHFFFAOYSA-N
Comment: Energy2
Num peaks: 31
39.02292652 1.593911096
49.00727645 3.820995586
51.02292652 1.948778238
63.02292652 1.263021872
65.03857658 2.527337479
75.02292652 2.035752162
77.03857658 1.660222857
95.04914126 1.365669801
109.0284058 2.414013927
117.0334912 2.028431406
119.0491413 3.168477649
121.0284058 3.616358381
123.0440559 1.311122128
133.0284058 3.620991213
135.0440559 1.837895409
159.0440559 3.093256698
169.0647913 1.54371151
173.0597059 3.709419473
181.0284058 1.52087726
185.0597059 2.280447375
187.075356 1.589519478
195.0440559 1.36460429
197.0597059 1.507811087
199.075356 3.865413825
211.075356 1.678413557
213.0546206 2.073426989
215.0702706 3.635972382
217.0859207 1.262970865
227.0702706 2.507299451
229.0859207 1.490529134
243.0651853 2.166212062

Name: +ve in-silico MS/MS by CFM-ID for WTVSCXNJRUXNLO-NSHDSACASA-N
ID: WTVSCXNJRUXNLO-NSHDSACASA-N
Comment: Energy0
Num peaks: 10
103.075356 1.816675898
149.0597059 5.078650902
151.0389705 3.040454109
163.0389705 4.026482519
165.0546206 10.63099489
177.0910061 2.805103468
187.075356 2.007959348
205.0859207 10.95363912
219.1015708 8.158224544
237.1121354 32.98754199

Name: +ve in-silico MS/MS by CFM-ID for WTVSCXNJRUXNLO-NSHDSACASA-N
ID: WTVSCXNJRUXNLO-NSHDSACASA-N
Comment: Energy1
Num peaks: 21
89.05970595 1.593921035
103.075356 1.461150808
105.0334912 3.722972184
107.0491413 1.134437842
133.0284058 5.813719562
135.0440559 4.73897987
137.0597059 1.593398709
149.0597059 3.54260906
151.075356 1.081379963
159.0804414 1.689641455
163.0389705 6.773603936
165.0546206 20.66950798
167.0702706 1.360674224
177.0546206 1.907296207
177.0910061 2.887092231
179.0702706 1.911037066
187.075356 1.710828262
195.0651853 1.752311684
205.0859207 4.553139154
219.1015708 4.238371432
237.1121354 6.26179376

Name: +ve in-silico MS/MS by CFM-ID for WTVSCXNJRUXNLO-NSHDSACASA-N
ID: WTVSCXNJRUXNLO-NSHDSACASA-N
Comment: Energy2
Num peaks: 30
41.00219107 0.8847179175
41.03857658 0.9569460512
49.00727645 1.037879265
63.02292652 2.174607417
65.03857658 3.546015399
67.05422664 3.091306817
69.0334912 1.673768634
69.06987671 2.64606077
79.01784114 0.9604342677
83.04914126 4.90427442
85.06479133 4.618312778
91.05422664 10.439038
105.0334912 4.995982158
107.0491413 1.538192718
119.0491413 8.250610498
121.0284058 1.478878071
121.0647913 1.133468942
123.0440559 1.251299749
133.0284058 2.867383101
135.0440559 5.928354033
149.0597059 2.643894879
151.075356 1.45658947
159.0804414 4.260982587
163.0389705 1.658602096
175.075356 1.057842049
177.0546206 1.285153717
177.0910061 1.070470889
179.0702706 0.9884832193
187.075356 1.098412342
189.0910061 0.9063595954

Name: +ve in-silico MS/MS by CFM-ID for DCUUYLNMLNFTDN-SNVBAGLBSA-N
ID: DCUUYLNMLNFTDN-SNVBAGLBSA-N
Comment: Energy0
Num peaks: 6
173.0597059 0.4900520636
215.0702706 0.4900028092
223.075356 5.67445287
229.0859207 0.6043059818
241.0859207 48.94439336
259.0964854 38.44020234

Name: +ve in-silico MS/MS by CFM-ID for DCUUYLNMLNFTDN-SNVBAGLBSA-N
ID: DCUUYLNMLNFTDN-SNVBAGLBSA-N
Comment: Energy1
Num peaks: 15
41.03857658 1.992376293
59.04914126 2.139490779
173.0597059 2.637411097
199.0389705 3.563904618
199.075356 1.535736506
201.0546206 4.20819632
203.0702706 3.486987724
213.0910061 4.635073468
215.0702706 1.965190325
223.075356 7.696104506
227.0702706 1.617279428
229.0859207 3.606355973
231.1015708 5.949276223
241.0859207 22.56336315
259.0964854 12.59857128

Name: +ve in-silico MS/MS by CFM-ID for DCUUYLNMLNFTDN-SNVBAGLBSA-N
ID: DCUUYLNMLNFTDN-SNVBAGLBSA-N
Comment: Energy2
Num peaks: 27
39.02292652 3.235846136
41.00219107 1.282568893
41.03857658 4.32893471
53.00219107 2.370661152
55.01784114 1.194324265
65.00219107 1.018458016
67.01784114 1.052885876
121.0647913 1.022201512
133.0284058 1.464381665
173.0597059 7.080444492
175.075356 1.766983162
185.0597059 1.153688
187.075356 5.80175949
189.0910061 1.092539093
197.0597059 3.608590464
199.075356 5.147204983
201.0546206 1.376884768
211.075356 3.625454497
213.0546206 1.641439223
213.0910061 8.121994018
215.0702706 2.21864828
223.075356 10.31608044
225.0546206 1.883231736
227.0702706 1.104273147
229.0859207 1.28103767
241.0859207 5.245985944
243.0651853 1.116358057

Name: +ve in-silico MS/MS by CFM-ID for JNQGXIWEBUFDSA-JTQLQIEISA-N
ID: JNQGXIWEBUFDSA-JTQLQIEISA-N
Comment: Energy0
Num peaks: 6
173.0597059 0.764974257
215.0702706 0.4811912187
223.075356 5.792266725
241.0859207 49.94677779
243.0651853 0.4310180628
259.0964854 39.37369463

Name: +ve in-silico MS/MS by CFM-ID for JNQGXIWEBUFDSA-JTQLQIEISA-N
ID: JNQGXIWEBUFDSA-JTQLQIEISA-N
Comment: Energy1
Num peaks: 12
59.04914126 2.652156884
173.0597059 9.501996405
199.0389705 2.781152414
199.075356 1.862700903
201.0546206 4.599497826
213.0910061 4.072214918
215.0702706 5.088913859
223.075356 8.0273981
229.0859207 2.956954172
231.1015708 3.189832599
241.0859207 23.63614916
259.0964854 13.34329787

Name: +ve in-silico MS/MS by CFM-ID for JNQGXIWEBUFDSA-JTQLQIEISA-N
ID: JNQGXIWEBUFDSA-JTQLQIEISA-N
Comment: Energy2
Num peaks: 20
39.02292652 2.422041118
41.00219107 1.550385235
41.03857658 2.051408713
53.00219107 3.240482679
65.00219107 2.45135705
67.01784114 2.85208013
131.0491413 1.520960737
133.0284058 2.392817808
157.0647913 1.832349404
173.0597059 3.798825702
187.075356 3.114583933
197.0597059 6.185660365
199.0389705 2.271063889
199.075356 5.889191285
213.0546206 2.41342475
213.0910061 8.767734084
215.0702706 2.527080116
223.075356 15.18057102
225.0546206 1.9277872
241.0859207 7.840254205

Name: +ve in-silico MS/MS by CFM-ID for MZTZVVFRZLLCGP-QWHCGFSZSA-N
ID: MZTZVVFRZLLCGP-QWHCGFSZSA-N
Comment: Energy0
Num peaks: 17
53.03857658 4.01499907
55.05422664 1.638893394
57.06987671 1.490580498
65.03857658 3.365920026
67.05422664 1.866880437
69.0334912 1.060043012
69.06987671 1.082326821
83.04914126 2.762420353
85.06479133 5.439122217
87.08044139 1.508660593
93.0334912 1.153443993
169.0495352 2.395229056
191.1066561 1.031697361
193.1223062 1.132150078
219.1015708 6.013901701
221.0808353 5.918861315
237.1121354 39.11695426

Name: +ve in-silico MS/MS by CFM-ID for MZTZVVFRZLLCGP-QWHCGFSZSA-N
ID: MZTZVVFRZLLCGP-QWHCGFSZSA-N
Comment: Energy1
Num peaks: 28
27.02292652 1.257363427
49.00727645 4.61461498
51.02292652 5.114491739
53.03857658 8.308973841
55.05422664 3.341041793
57.06987671 6.405353957
65.03857658 3.713028959
67.05422664 3.044826968
69.0334912 1.557691623
69.06987671 1.782564804
83.04914126 0.9763248279
95.04914126 1.427026013
141.0546206 1.174376782
151.0389705 1.534261118
153.0546206 1.011435459
165.0546206 1.525442837
167.0702706 1.551890528
177.0910061 1.288816175
179.1066561 1.83307563
189.0910061 2.662606916
191.1066561 1.271057442
193.1223062 1.60568888
205.0859207 1.164481693
207.1015708 1.447451036
209.1172208 4.07691934
219.1015708 3.497713974
221.0808353 5.222850198
237.1121354 7.932522847

Name: +ve in-silico MS/MS by CFM-ID for MZTZVVFRZLLCGP-QWHCGFSZSA-N
ID: MZTZVVFRZLLCGP-QWHCGFSZSA-N
Comment: Energy2
Num peaks: 17
25.00727645 2.44596987
27.02292652 2.328108383
39.02292652 3.33549273
41.03857658 4.821573423
43.05422664 1.511455373
49.00727645 6.108259475
51.02292652 7.782343957
53.03857658 14.00713923
55.05422664 4.612284483
57.06987671 3.092872079
65.03857658 9.896342369
67.05422664 3.582646703
69.0334912 5.149963297
69.06987671 3.048180224
71.04914126 3.219469966
87.08044139 1.602689179
93.0334912 3.728766392

Name: +ve in-silico MS/MS by CFM-ID for IVUKXKOGSTXZPY-MRCXROJRSA-N
ID: IVUKXKOGSTXZPY-MRCXROJRSA-N
Comment: Energy0
Num peaks: 10
185.0597059 2.026112148
187.075356 4.694441036
205.0859207 2.643324378
213.0910061 2.377400311
215.1066561 2.494993019
217.0859207 1.386189154
223.075356 2.031795284
231.1015708 2.873854873
241.0859207 15.65429481
259.0964854 44.18778675

Name: +ve in-silico MS/MS by CFM-ID for IVUKXKOGSTXZPY-MRCXROJRSA-N
ID: IVUKXKOGSTXZPY-MRCXROJRSA-N
Comment: Energy1
Num peaks: 31
39.02292652 1.534467923
49.00727645 1.722000854
67.01784114 1.164364491
93.0334912 2.037110888
95.04914126 1.943537032
109.0284058 1.256720477
111.0440559 0.9799371523
119.0491413 1.748820116
121.0647913 1.325669603
147.0440559 2.614211395
149.0597059 1.662072357
163.075356 1.225299993
169.0647913 1.517758805
185.0597059 3.501934482
187.0389705 3.209169016
187.075356 3.257056806
189.0546206 2.143293655
189.0910061 1.092936723
191.0702706 2.428519044
203.0702706 1.07615566
205.0859207 1.475653383
211.075356 2.148479899
213.0910061 2.219596324
215.1066561 2.195380449
223.075356 1.661853852
227.0702706 1.813853499
229.0859207 1.131002694
231.1015708 6.066670592
241.0859207 6.653593207
243.0651853 1.032747981
259.0964854 7.257918867

Name: +ve in-silico MS/MS by CFM-ID for IVUKXKOGSTXZPY-MRCXROJRSA-N
ID: IVUKXKOGSTXZPY-MRCXROJRSA-N
Comment: Energy2
Num peaks: 31
39.02292652 3.093632239
41.03857658 4.668589064
49.00727645 8.89267581
51.02292652 2.125800394
53.03857658 2.522884775
55.05422664 1.581816382
93.06987671 1.5490106
105.0698767 0.9851668428
117.0334912 2.326190472
119.0491413 7.298524847
121.0647913 5.214462173
131.0491413 1.145019972
135.0804414 1.588870785
143.0491413 2.838814972
145.0647913 3.00807079
159.0804414 1.550606985
161.0597059 1.021100265
161.0960915 0.9926324448
163.075356 1.660625419
169.0647913 1.815584776
171.0804414 1.52091696
187.1117415 1.283348621
195.0804414 0.8972675601
203.1066561 1.178738282
205.0859207 1.266146217
207.1015708 0.9022521611
213.0910061 1.371767827
223.075356 1.46240018
229.0495352 1.003680831
241.0859207 1.243506198
243.0651853 1.440597444

Name: +ve in-silico MS/MS by CFM-ID for PHMHDRYYFAYWEG-NSCUHMNNSA-N
ID: PHMHDRYYFAYWEG-NSCUHMNNSA-N
Comment: Energy0
Num peaks: 6
123.0440559 6.413639649
135.0440559 2.058004034
149.0597059 2.286025669
231.1015708 1.76449346
241.0859207 2.496058263
259.0964854 73.00356978

Name: +ve in-silico MS/MS by CFM-ID for PHMHDRYYFAYWEG-NSCUHMNNSA-N
ID: PHMHDRYYFAYWEG-NSCUHMNNSA-N
Comment: Energy1
Num peaks: 18
111.0440559 1.244111675
123.0440559 11.91669617
133.0284058 1.967394371
135.0440559 5.417439551
147.0440559 1.947039963
149.0597059 4.878240279
159.0440559 1.509965308
161.0597059 1.60289165
173.0597059 2.24615382
175.075356 1.910455919
199.075356 1.501719734
215.0702706 2.713736034
227.0702706 2.978023046
229.0859207 5.07279589
231.1015708 4.587209015
241.0859207 1.976940127
243.0651853 1.130079932
259.0964854 25.97260165

Name: +ve in-silico MS/MS by CFM-ID for PHMHDRYYFAYWEG-NSCUHMNNSA-N
ID: PHMHDRYYFAYWEG-NSCUHMNNSA-N
Comment: Energy2
Num peaks: 31
49.00727645 4.990815743
51.02292652 2.734696463
65.03857658 1.188015804
73.00727645 1.610367396
81.0334912 2.42028358
95.04914126 1.450889147
107.0127558 1.126909025
109.0284058 1.530293739
117.0334912 2.089757666
119.0491413 1.516771299
123.0440559 11.56030319
133.0284058 3.639806262
135.0440559 2.44036745
147.0440559 2.217421337
149.0597059 2.069662081
157.0284058 1.862446239
171.0440559 2.442607718
173.0597059 3.157393874
175.075356 1.500774673
183.0440559 1.166310031
185.0597059 1.859180559
187.075356 1.152158373
189.0910061 1.378467481
197.0597059 1.640064139
199.075356 2.465729896
213.0546206 1.392644628
213.0910061 1.42680865
215.0702706 2.635795143
217.0859207 1.478002714
241.0859207 1.70509575
243.0651853 1.768032041

Name: +ve in-silico MS/MS by CFM-ID for LJSWMDKKEBOERP-LBPRGKRZSA-N
ID: LJSWMDKKEBOERP-LBPRGKRZSA-N
Comment: Energy0
Num peaks: 6
187.0389705 1.631688576
203.0338851 11.72344645
219.0651853 1.953208099
241.0859207 2.860866715
259.0964854 26.711071
277.1070501 40.14253984

Name: +ve in-silico MS/MS by CFM-ID for LJSWMDKKEBOERP-LBPRGKRZSA-N
ID: LJSWMDKKEBOERP-LBPRGKRZSA-N
Comment: Energy1
Num peaks: 17
67.05422664 1.976644928
89.05970595 3.555749748
175.0389705 1.565566826
187.0389705 1.395880224
189.0546206 2.289282633
191.0338851 1.839932934
203.0338851 5.145303707
217.0495352 1.47914979
217.0859207 1.743487081
233.0808353 1.795503355
235.0964854 1.852576019
241.0859207 8.462255185
243.0651853 1.593508173
249.1121354 1.528799296
259.0964854 24.02647069
261.0757499 1.348187712
277.1070501 19.56080002

Name: +ve in-silico MS/MS by CFM-ID for LJSWMDKKEBOERP-LBPRGKRZSA-N
ID: LJSWMDKKEBOERP-LBPRGKRZSA-N
Comment: Energy2
Num peaks: 17
39.02292652 1.156014817
65.00219107 5.182776792
65.03857658 5.255888501
67.05422664 1.194360113
83.04914126 1.890844233
137.0233204 8.386311901
149.0233204 4.034958676
151.0389705 1.401405884
161.0233204 11.68088505
163.002585 12.66627658
173.0597059 2.625548405
175.0389705 2.122134899
177.0182351 1.13503959
189.0546206 1.124267793
191.0702706 1.175753797
203.0338851 18.16327757
241.0859207 1.418000684

Name: +ve in-silico MS/MS by CFM-ID for QJZRVRVZRIXGMR-UHFFFAOYSA-N
ID: QJZRVRVZRIXGMR-UHFFFAOYSA-N
Comment: Energy0
Num peaks: 6
55.05422664 1.892867514
69.06987671 9.914694282
191.0338851 4.853505328
209.0444498 4.845174297
259.0964854 5.969980414
277.1070501 55.26066584

Name: +ve in-silico MS/MS by CFM-ID for QJZRVRVZRIXGMR-UHFFFAOYSA-N
ID: QJZRVRVZRIXGMR-UHFFFAOYSA-N
Comment: Energy1
Num peaks: 17
39.02292652 4.573984723
41.03857658 6.447310915
43.05422664 1.420097944
45.06987671 1.732401855
67.05422664 3.163878002
69.06987671 28.88729216
191.0338851 2.981521509
209.0444498 5.23906939
217.0859207 1.344694069
233.0444498 2.0573687
235.0600999 1.3950853
237.0757499 2.202909685
245.0808353 1.708123388
247.0964854 1.576912065
249.1121354 4.734783912
259.0964854 2.452499878
277.1070501 8.842119107

Name: +ve in-silico MS/MS by CFM-ID for QJZRVRVZRIXGMR-UHFFFAOYSA-N
ID: QJZRVRVZRIXGMR-UHFFFAOYSA-N
Comment: Energy2
Num peaks: 29
39.02292652 1.772416259
41.03857658 2.662569649
43.05422664 1.229808119
53.03857658 6.495678159
55.01784114 4.798881067
55.05422664 10.63996373
57.06987671 2.654439818
65.03857658 1.154349338
67.05422664 2.17988364
69.06987671 13.08486839
109.0284058 0.9338021263
135.0076704 1.817169266
137.0233204 2.545458711
147.0440559 2.628718303
149.0233204 0.761477981
151.0389705 2.617465829
163.0389705 2.870621102
165.0182351 0.7374907055
167.0338851 1.749465826
175.0389705 1.155412819
175.075356 0.8631682513
177.0182351 1.254260479
177.0546206 0.9700531958
191.0338851 6.256650288
193.0131497 2.46605933
193.0495352 0.8958177454
209.0444498 1.154714048
259.0964854 0.7222873632
261.0757499 1.063245304

Name: +ve in-silico MS/MS by CFM-ID for DNRGVDFLDCQQRB-QMMMGPOBSA-N
ID: DNRGVDFLDCQQRB-QMMMGPOBSA-N
Comment: Energy0
Num peaks: 9
189.0182351 2.500020165
191.0338851 1.091673756
205.0131497 2.890840195
207.0287997 6.092648933
217.0495352 1.277899523
235.0600999 1.732694343
241.0859207 3.176905183
259.0964854 31.95683902
277.1070501 29.29378371

Name: +ve in-silico MS/MS by CFM-ID for DNRGVDFLDCQQRB-QMMMGPOBSA-N
ID: DNRGVDFLDCQQRB-QMMMGPOBSA-N
Comment: Energy1
Num peaks: 30
39.02292652 1.62262995
41.03857658 1.377047786
43.05422664 1.499492207
81.06987671 1.945207248
83.08552677 2.162442204
123.0076704 1.208071297
125.0233204 1.680999205
153.0910061 1.160049951
175.002585 1.13880314
177.0182351 1.756079786
179.0338851 1.039064856
189.0182351 8.705697245
190.9974996 1.754972218
191.0338851 2.679333807
193.0131497 3.536330426
193.0495352 1.283938502
205.0131497 6.858597767
207.0287997 9.359160141
215.0338851 1.654873992
217.0495352 2.048320175
219.0651853 1.680457678
221.0444498 0.9789483318
231.1015708 1.238389259
241.0859207 3.748701347
243.0651853 1.595242496
247.0964854 1.002589517
249.1121354 1.767344131
259.0964854 10.09966181
261.0757499 1.151175381
277.1070501 3.19074764

Name: +ve in-silico MS/MS by CFM-ID for DNRGVDFLDCQQRB-QMMMGPOBSA-N
ID: DNRGVDFLDCQQRB-QMMMGPOBSA-N
Comment: Energy2
Num peaks: 31
41.03857658 1.480350868
53.00219107 1.99869381
55.01784114 1.15656024
55.05422664 1.024436225
67.05422664 3.305357926
69.06987671 5.020259538
71.08552677 1.22593387
81.06987671 5.848971243
83.01275576 1.480795326
83.08552677 2.129089466
85.10117684 3.852993819
95.01275576 2.183153343
95.04914126 2.425849546
97.02840582 1.1263782
97.06479133 1.33355898
99.08044139 3.46244962
109.0284058 1.12908504
111.0076704 2.119191852
121.0647913 0.9882039876
123.0076704 1.537352675
123.0804414 1.865296663
125.0233204 2.499851165
135.0076704 1.984338194
161.0233204 2.414422102
175.002585 1.15907148
189.0182351 4.771226205
191.0338851 3.756136211
193.0495352 1.574276266
227.0702706 1.121778967
241.0859207 1.840783902
259.0964854 1.13046155

Name: +ve in-silico MS/MS by CFM-ID for PKROQYBIPGTTND-UHFFFAOYSA-N
ID: PKROQYBIPGTTND-UHFFFAOYSA-N
Comment: Energy0
Num peaks: 7
55.05422664 4.359947513
181.0495352 3.856830193
193.0495352 4.843744702
195.0651853 4.658426129
205.0859207 3.018131266
219.1015708 8.849540976
237.1121354 52.00653561

Name: +ve in-silico MS/MS by CFM-ID for PKROQYBIPGTTND-UHFFFAOYSA-N
ID: PKROQYBIPGTTND-UHFFFAOYSA-N
Comment: Energy1
Num peaks: 16
39.02292652 3.046815149
55.05422664 16.78812056
57.06987671 1.47997973
69.06987671 9.978766843
163.0389705 2.990193778
179.0338851 2.719108906
179.0702706 1.179855138
181.0495352 12.18606421
193.0495352 2.340340951
195.0651853 1.820416194
197.0808353 1.763289885
205.0859207 2.193907564
207.1015708 1.405173866
209.1172208 1.326919267
219.1015708 5.619713766
237.1121354 13.54902971

Name: +ve in-silico MS/MS by CFM-ID for PKROQYBIPGTTND-UHFFFAOYSA-N
ID: PKROQYBIPGTTND-UHFFFAOYSA-N
Comment: Energy2
Num peaks: 31
39.02292652 1.97743298
41.03857658 1.33921868
49.00727645 1.088269461
51.02292652 1.250635873
53.03857658 2.931423498
55.01784114 0.8355814325
55.05422664 17.16235378
57.0334912 1.273164677
57.06987671 1.566382707
65.03857658 5.526215866
67.05422664 3.28898369
69.06987671 3.504470612
71.08552677 1.153965819
79.05422664 0.9661231967
81.06987671 1.421486652
97.02840582 0.8478258478
107.0127558 4.93456662
109.0284058 1.595639318
109.0647913 2.477487354
131.0491413 1.474066675
135.0804414 1.71388699
137.0233204 1.665575344
139.0389705 0.8457511595
147.0076704 1.012989021
147.0440559 1.125476056
149.0233204 2.836801456
151.0389705 2.766251618
163.0389705 3.406838441
165.0182351 1.284249752
181.0495352 1.169871456
209.1172208 1.027588449

Name: +ve in-silico MS/MS by CFM-ID for NXQLRCGHLAPBJF-ZETCQYMHSA-N
ID: NXQLRCGHLAPBJF-ZETCQYMHSA-N
Comment: Energy0
Num peaks: 6
111.0440559 4.13375306
121.0647913 1.503270532
199.0389705 1.539408407
223.075356 1.496536057
241.0859207 16.34002034
259.0964854 59.03488876

Name: +ve in-silico MS/MS by CFM-ID for NXQLRCGHLAPBJF-ZETCQYMHSA-N
ID: NXQLRCGHLAPBJF-ZETCQYMHSA-N
Comment: Energy1
Num peaks: 19
39.02292652 1.733443254
41.03857658 2.5003648
81.0334912 1.375280275
109.0284058 3.803027386
111.0440559 5.954132361
119.0491413 2.98555657
121.0647913 3.085496723
147.0440559 6.148702733
149.0597059 7.184178642
189.0546206 2.0583985
215.0338851 4.592839602
217.0495352 5.023584525
223.075356 1.427996982
229.0859207 2.350045834
231.1015708 7.857205835
233.0808353 1.845466879
241.0859207 7.233525261
243.0651853 2.785633222
259.0964854 11.19310205

Name: +ve in-silico MS/MS by CFM-ID for NXQLRCGHLAPBJF-ZETCQYMHSA-N
ID: NXQLRCGHLAPBJF-ZETCQYMHSA-N
Comment: Energy2
Num peaks: 31
39.02292652 6.917007189
41.03857658 1.331365676
49.00727645 1.212899759
51.02292652 2.699407529
53.00219107 3.142375169
53.03857658 2.329887276
65.00219107 1.467731155
67.01784114 1.263831235
75.02292652 1.048773301
81.0334912 1.674086866
81.06987671 1.202076868
93.06987671 1.372104066
111.0440559 0.8566633237
119.0491413 6.107584674
121.0647913 3.547316505
133.0647913 2.357504864
147.0440559 5.899058775
149.0597059 3.670530703
159.0440559 1.317865297
171.0440559 2.112126171
173.0233204 1.118802037
173.0597059 3.514421379
185.0597059 3.839932179
187.075356 2.020880974
189.0910061 2.31644855
199.0389705 2.027216375
201.0546206 1.253977747
213.0910061 1.349907927
223.075356 1.702213854
241.0859207 1.34822097
243.0651853 2.385445988

Name: +ve in-silico MS/MS by CFM-ID for QZXYENXDDHSXAD-KRFMCOFKSA-N
ID: QZXYENXDDHSXAD-KRFMCOFKSA-N
Comment: Energy0
Num peaks: 9
189.0910061 5.968315759
191.1066561 1.993111734
229.0859207 2.030355738
231.1015708 13.39013931
233.1172208 2.397602311
241.0859207 1.597652119
259.0964854 13.5434069
261.0757499 1.408601579
277.1070501 38.13661628

Name: +ve in-silico MS/MS by CFM-ID for QZXYENXDDHSXAD-KRFMCOFKSA-N
ID: QZXYENXDDHSXAD-KRFMCOFKSA-N
Comment: Energy1
Num peaks: 30
53.03857658 0.7171736989
67.05422664 1.211235731
131.0855268 0.9437654287
141.0698767 4.417009704
143.0855268 3.87846374
145.1011768 5.504112422
147.1168269 1.065323149
169.0647913 2.478926719
171.0804414 3.828504824
173.0960915 2.193068666
175.075356 0.8139203035
183.0804414 0.9242620514
187.075356 6.587875246
187.1117415 1.413392391
189.0910061 8.456343278
191.1066561 2.035081874
207.1015708 0.7925098541
213.0910061 0.9910743016
215.0702706 0.7636174018
215.1066561 0.9830219314
217.0859207 0.8603905759
229.0859207 1.935989493
231.1015708 9.713118719
233.1172208 3.009173165
241.0859207 1.089626828
243.0651853 0.7301470339
249.1121354 1.126257455
259.0964854 5.418671971
261.0757499 1.465909195
277.1070501 4.909923255

Name: +ve in-silico MS/MS by CFM-ID for QZXYENXDDHSXAD-KRFMCOFKSA-N
ID: QZXYENXDDHSXAD-KRFMCOFKSA-N
Comment: Energy2
Num peaks: 31
51.02292652 4.237230748
53.03857658 2.069128039
55.05422664 1.200165704
67.05422664 1.22032048
68.99710569 0.9291977439
83.01275576 1.100954019
91.05422664 2.157024942
103.0542266 2.522015534
105.0698767 6.811144243
117.0698767 1.43813101
119.0855268 2.101868119
121.0284058 0.8922806722
127.0542266 1.626251892
129.0698767 1.483927912
131.0855268 3.051611414
135.0440559 1.25991972
143.0855268 1.608965731
145.1011768 3.576792311
157.0647913 1.689097224
159.0804414 1.34021786
161.0597059 1.381392508
161.0960915 3.714629645
163.075356 0.979644552
175.075356 3.433371218
185.0597059 1.464464206
187.075356 5.754493188
189.0910061 7.257197177
191.1066561 4.311144352
205.0859207 0.8790444476
207.1015708 1.342608295
215.0702706 1.015165555

Name: +ve in-silico MS/MS by CFM-ID for KXVCRSXYCVASDF-OAHLLOKOSA-N
ID: KXVCRSXYCVASDF-OAHLLOKOSA-N
Comment: Energy0
Num peaks: 6
149.0597059 14.97248854
227.0702706 1.272956217
229.0859207 1.32524888
241.0859207 3.316348303
243.0651853 1.573590221
259.0964854 69.49821228

Name: +ve in-silico MS/MS by CFM-ID for KXVCRSXYCVASDF-OAHLLOKOSA-N
ID: KXVCRSXYCVASDF-OAHLLOKOSA-N
Comment: Energy1
Num peaks: 11
107.0491413 1.827174162
109.0647913 1.603792916
121.0647913 6.562166593
137.0233204 1.994684458
137.0597059 2.933419562
149.0597059 22.29417746
229.0859207 2.361776013
231.1015708 3.052020243
241.0859207 4.407285508
243.0651853 4.748942343
259.0964854 28.51490196

Name: +ve in-silico MS/MS by CFM-ID for KXVCRSXYCVASDF-OAHLLOKOSA-N
ID: KXVCRSXYCVASDF-OAHLLOKOSA-N
Comment: Energy2
Num peaks: 17
39.02292652 1.754019738
55.05422664 4.342508104
65.00219107 2.09919663
79.05422664 1.49170115
105.0334912 4.981440209
105.0698767 1.567586715
107.0491413 3.66380124
109.0647913 1.716359361
119.0491413 19.25159136
121.0284058 2.872959484
121.0647913 9.272355617
123.0440559 2.410614055
131.0491413 4.040777881
133.0284058 7.511885133
147.0440559 4.347012092
149.0597059 7.532684248
227.0702706 1.514433847

Name: +ve in-silico MS/MS by CFM-ID for JNQGXIWEBUFDSA-SNVBAGLBSA-N
ID: JNQGXIWEBUFDSA-SNVBAGLBSA-N
Comment: Energy0
Num peaks: 6
173.0597059 0.764974257
215.0702706 0.4811912187
223.075356 5.792266725
241.0859207 49.94677779
243.0651853 0.4310180628
259.0964854 39.37369463

Name: +ve in-silico MS/MS by CFM-ID for JNQGXIWEBUFDSA-SNVBAGLBSA-N
ID: JNQGXIWEBUFDSA-SNVBAGLBSA-N
Comment: Energy1
Num peaks: 12
59.04914126 2.652156884
173.0597059 9.501996405
199.0389705 2.781152414
199.075356 1.862700903
201.0546206 4.599497826
213.0910061 4.072214918
215.0702706 5.088913859
223.075356 8.0273981
229.0859207 2.956954172
231.1015708 3.189832599
241.0859207 23.63614916
259.0964854 13.34329787

Name: +ve in-silico MS/MS by CFM-ID for JNQGXIWEBUFDSA-SNVBAGLBSA-N
ID: JNQGXIWEBUFDSA-SNVBAGLBSA-N
Comment: Energy2
Num peaks: 20
39.02292652 2.422041118
41.00219107 1.550385235
41.03857658 2.051408713
53.00219107 3.240482679
65.00219107 2.45135705
67.01784114 2.85208013
131.0491413 1.520960737
133.0284058 2.392817808
157.0647913 1.832349404
173.0597059 3.798825702
187.075356 3.114583933
197.0597059 6.185660365
199.0389705 2.271063889
199.075356 5.889191285
213.0546206 2.41342475
213.0910061 8.767734084
215.0702706 2.527080116
223.075356 15.18057102
225.0546206 1.9277872
241.0859207 7.840254205

Name: +ve in-silico MS/MS by CFM-ID for ZVMALUVLYJRPEZ-UHFFFAOYSA-N
ID: ZVMALUVLYJRPEZ-UHFFFAOYSA-N
Comment: Energy0
Num peaks: 9
55.05422664 3.962972711
177.0910061 3.925348151
181.0495352 3.184797704
193.0495352 4.160694369
195.0651853 3.890907431
205.0859207 14.3245032
207.1015708 2.219170548
219.1015708 2.293415457
237.1121354 42.71086132

Name: +ve in-silico MS/MS by CFM-ID for ZVMALUVLYJRPEZ-UHFFFAOYSA-N
ID: ZVMALUVLYJRPEZ-UHFFFAOYSA-N
Comment: Energy1
Num peaks: 27
39.02292652 2.526570069
41.00219107 1.213962653
55.05422664 14.17344559
57.06987671 1.111101368
67.05422664 1.036180638
69.06987671 4.830800835
121.0284058 2.685012441
147.0804414 1.894725293
149.0233204 1.36273776
151.0389705 1.61017515
153.0546206 1.717603962
165.0182351 1.135250302
167.0338851 1.218293962
169.0495352 1.354913187
175.075356 1.047976768
177.0910061 5.160021222
179.0338851 1.622496145
181.0495352 7.281378711
193.0495352 1.729006694
195.0651853 1.242195104
197.0808353 1.613948609
205.0859207 5.994483086
207.1015708 2.409547529
209.1172208 2.398551202
219.1015708 2.314192323
221.0808353 1.02312454
237.1121354 9.221545398

Name: +ve in-silico MS/MS by CFM-ID for ZVMALUVLYJRPEZ-UHFFFAOYSA-N
ID: ZVMALUVLYJRPEZ-UHFFFAOYSA-N
Comment: Energy2
Num peaks: 31
39.02292652 1.835541819
53.03857658 1.402616488
55.05422664 13.41196691
57.06987671 1.018359609
65.03857658 3.948282608
67.05422664 2.744688908
69.06987671 2.577132357
79.05422664 0.9863287495
81.06987671 0.9983407554
83.08552677 0.9285006646
91.05422664 2.79100564
93.06987671 2.980062593
95.08552677 0.9287824052
109.0284058 1.75848005
115.0542266 1.907081164
117.0698767 1.898478712
119.0855268 2.416335259
121.0284058 10.73049803
123.0440559 1.470787465
135.0440559 0.8493041932
137.0233204 1.230059092
145.0647913 0.9666504271
147.0804414 7.290242537
149.0233204 2.092441641
149.0960915 1.677247129
151.0389705 1.11213162
159.0804414 2.141217169
161.0597059 1.840042683
175.075356 1.081799288
177.0910061 1.883182258
209.1172208 0.8938177318

Name: +ve in-silico MS/MS by CFM-ID for XADIBULSXQTZTI-GIEZYDSUSA-N
ID: XADIBULSXQTZTI-GIEZYDSUSA-N
Comment: Energy0
Num peaks: 6
229.0859207 0.7685050824
231.1015708 2.790033424
233.1172208 1.555214592
259.0964854 9.339257342
261.0757499 0.8351368345
277.1070501 80.66193525

Name: +ve in-silico MS/MS by CFM-ID for XADIBULSXQTZTI-GIEZYDSUSA-N
ID: XADIBULSXQTZTI-GIEZYDSUSA-N
Comment: Energy1
Num peaks: 8
229.0859207 4.048404544
231.1015708 4.543566725
233.1172208 2.752248699
245.0808353 3.214879315
249.1121354 11.87302684
259.0964854 22.59093131
261.0757499 2.640080937
277.1070501 29.91096222

Name: +ve in-silico MS/MS by CFM-ID for XADIBULSXQTZTI-GIEZYDSUSA-N
ID: XADIBULSXQTZTI-GIEZYDSUSA-N
Comment: Energy2
Num peaks: 21
44.99710569 3.470816432
201.0910061 6.669605758
203.1066561 6.408254255
205.0859207 1.923278362
207.1015708 1.490435381
213.0910061 1.848937356
215.1066561 3.651880702
217.0495352 3.30573222
217.0859207 2.005268492
219.0651853 2.933114976
227.0702706 2.030977595
229.0859207 9.09993483
231.0651853 2.207564013
231.1015708 10.18052006
233.1172208 2.085087635
241.0859207 1.75077807
243.0651853 2.778804515
245.0808353 3.3149166
247.0964854 4.151765862
259.0964854 7.180145017
261.0757499 2.27107557

Name: +ve in-silico MS/MS by CFM-ID for WJJDWAGMRXHMKI-HNNXBMFYSA-N
ID: WJJDWAGMRXHMKI-HNNXBMFYSA-N
Comment: Energy0
Num peaks: 6
91.05422664 2.632110287
139.0389705 0.6657079855
225.0910061 9.610556582
227.1066561 3.660733119
243.0651853 3.006938151
259.0964854 73.60649566

Name: +ve in-silico MS/MS by CFM-ID for WJJDWAGMRXHMKI-HNNXBMFYSA-N
ID: WJJDWAGMRXHMKI-HNNXBMFYSA-N
Comment: Energy1
Num peaks: 15
81.0334912 2.20950705
91.05422664 5.162487276
109.0284058 7.856234935
119.0491413 5.627820969
149.0597059 5.060568972
197.0960915 1.980159446
199.075356 3.455397634
201.0910061 1.359974843
225.0910061 10.24119339
227.0702706 1.309115465
227.1066561 2.854938385
231.1015708 11.71901708
233.0808353 3.209456409
243.0651853 2.663000569
259.0964854 16.07853655

Name: +ve in-silico MS/MS by CFM-ID for WJJDWAGMRXHMKI-HNNXBMFYSA-N
ID: WJJDWAGMRXHMKI-HNNXBMFYSA-N
Comment: Energy2
Num peaks: 31
39.02292652 1.645814231
49.00727645 3.729813545
51.02292652 3.11537841
53.03857658 2.462195558
56.99710569 1.747524866
63.02292652 3.698693762
65.03857658 4.179461078
75.02292652 0.8347963747
81.0334912 2.15495793
85.02840582 0.8151144213
91.05422664 15.26539691
93.0334912 0.8827613674
93.06987671 2.271372602
105.0334912 1.296183973
115.0542266 1.872842387
117.0698767 0.8124628382
119.0491413 7.598493116
143.0491413 1.611680751
145.0647913 0.7739612639
149.0597059 1.785323776
169.0647913 1.464687804
171.0804414 1.185118887
175.075356 2.209631725
197.0960915 1.090361097
199.075356 2.302922494
209.0597059 2.424387182
211.075356 2.012135679
225.0910061 1.052813348
231.0651853 0.7621411821
233.0808353 1.016723001
243.0651853 3.242809716

Name: +ve in-silico MS/MS by CFM-ID for FDYLVSINANJYBC-UHFFFAOYSA-N
ID: FDYLVSINANJYBC-UHFFFAOYSA-N
Comment: Energy0
Num peaks: 6
43.01784114 2.384374599
177.0910061 12.78574425
195.1015708 20.02213454
219.1015708 1.907803083
221.0808353 4.295138878
237.1121354 42.12323602

Name: +ve in-silico MS/MS by CFM-ID for FDYLVSINANJYBC-UHFFFAOYSA-N
ID: FDYLVSINANJYBC-UHFFFAOYSA-N
Comment: Energy1
Num peaks: 18
39.02292652 1.647265814
41.03857658 4.94368493
43.01784114 2.968546637
61.02840582 1.266491014
121.0647913 1.277928137
135.0804414 1.044780845
161.0597059 3.86990305
163.075356 3.344024454
165.0910061 5.37385695
167.1066561 1.115466567
177.0910061 7.196620731
179.0702706 3.338195853
195.0651853 1.637896803
195.1015708 20.12131147
205.0859207 1.248481818
219.1015708 1.93209949
221.0808353 4.811818331
237.1121354 12.93112212

Name: +ve in-silico MS/MS by CFM-ID for FDYLVSINANJYBC-UHFFFAOYSA-N
ID: FDYLVSINANJYBC-UHFFFAOYSA-N
Comment: Energy2
Num peaks: 25
15.02292652 1.561128326
25.00727645 2.097736959
39.02292652 4.796363375
41.03857658 5.877772356
43.01784114 4.988744197
49.00727645 1.50898033
51.02292652 1.65404143
61.02840582 1.699840398
63.02292652 4.651891
65.03857658 3.889425386
67.05422664 1.706035533
91.05422664 1.388776077
119.0491413 2.620882982
121.0647913 2.289992969
123.0804414 1.553907822
137.0597059 2.433967701
145.0647913 3.133838096
147.0804414 3.035790447
153.0546206 5.110109424
161.0597059 3.459349037
163.075356 2.073141674
177.0910061 5.93960191
179.0702706 8.824248022
193.0859207 2.212379935
195.1015708 2.126156511

Name: +ve in-silico MS/MS by CFM-ID for XHBFZZFIFOBODD-BJMVGYQFSA-N
ID: XHBFZZFIFOBODD-BJMVGYQFSA-N
Comment: Energy0
Num peaks: 9
59.04914126 3.553666293
67.05422664 1.741894084
85.06479133 4.790181458
175.0389705 3.540895245
193.0495352 3.718576028
241.0859207 2.240112373
245.0808353 3.03358348
259.0964854 29.32883084
277.1070501 28.51708399

Name: +ve in-silico MS/MS by CFM-ID for XHBFZZFIFOBODD-BJMVGYQFSA-N
ID: XHBFZZFIFOBODD-BJMVGYQFSA-N
Comment: Energy1
Num peaks: 28
39.02292652 3.819027507
41.03857658 1.362397869
43.05422664 1.367361015
53.03857658 1.460711264
55.01784114 3.750932954
55.05422664 1.188633958
57.0334912 3.961022596
59.04914126 1.39633927
61.06479133 1.7592111
65.03857658 1.020740919
67.05422664 6.207151252
69.06987671 2.68025572
85.06479133 7.427939023
165.0546206 1.373690865
175.0389705 4.396542069
193.0495352 4.597669019
205.0495352 0.9019322415
217.0495352 6.132423337
217.0859207 1.076080626
219.0651853 2.446737027
221.0808353 1.744685774
231.1015708 1.303983619
241.0859207 1.792105593
245.0808353 1.319917965
247.0964854 1.170388012
249.1121354 1.847077139
259.0964854 10.05567728
277.1070501 3.056952672

Name: +ve in-silico MS/MS by CFM-ID for XHBFZZFIFOBODD-BJMVGYQFSA-N
ID: XHBFZZFIFOBODD-BJMVGYQFSA-N
Comment: Energy2
Num peaks: 31
39.02292652 5.365790602
41.03857658 3.521701716
51.02292652 0.922721313
53.03857658 6.18047988
55.01784114 1.397174613
55.05422664 4.562842726
57.0334912 1.05465821
65.03857658 1.092189181
67.05422664 2.792130235
69.0334912 1.09025015
69.06987671 1.63725665
71.04914126 2.384106413
85.06479133 4.97690216
119.0127558 1.125955915
121.0284058 3.541050222
131.0491413 1.399968403
135.0440559 2.180968508
147.0440559 1.549280523
151.0389705 1.386281171
175.0389705 6.120948234
177.0182351 1.431844849
177.0546206 1.463349876
187.075356 2.698660276
193.0495352 2.644340462
203.0702706 1.9132303
215.0702706 0.9008343305
215.1066561 0.9386785051
217.0859207 0.9635631969
229.0859207 1.160290224
241.0859207 1.038410713
243.0651853 1.066535088

Name: +ve in-silico MS/MS by CFM-ID for SJXYACLNLKSVSV-SWLSCSKDSA-N
ID: SJXYACLNLKSVSV-SWLSCSKDSA-N
Comment: Energy0
Num peaks: 12
87.04405588 1.336139003
145.0284058 1.261882763
201.0546206 1.063021393
203.0702706 5.278042996
205.0859207 0.9997331835
217.0859207 1.21685101
227.0702706 4.356814456
245.0808353 26.99938677
247.0964854 3.163568794
249.1121354 1.72878068
259.0964854 4.11049095
277.1070501 29.07374231

Name: +ve in-silico MS/MS by CFM-ID for SJXYACLNLKSVSV-SWLSCSKDSA-N
ID: SJXYACLNLKSVSV-SWLSCSKDSA-N
Comment: Energy1
Num peaks: 31
39.02292652 2.748301068
55.01784114 1.415485088
57.0334912 1.640847035
73.02840582 1.573444804
81.0334912 0.7571654813
83.01275576 0.9771480813
85.02840582 1.270076263
87.04405588 4.049802441
105.0334912 0.7945164366
117.0334912 1.419130132
145.0284058 2.116550265
147.0440559 1.456693726
149.0597059 1.099740915
175.0389705 1.280757687
177.0546206 0.8985265469
179.0702706 0.803157284
187.0389705 1.490809272
189.0546206 1.385315009
191.0702706 1.103793359
195.0651853 0.9761406937
201.0546206 1.445862042
203.0702706 8.164224237
205.0859207 1.023020058
217.0859207 5.968794581
227.0702706 2.301170808
245.0808353 8.489988722
247.0964854 1.652274504
249.1121354 2.012951909
259.0964854 3.849167475
261.0757499 1.060600423
277.1070501 10.21125076

Name: +ve in-silico MS/MS by CFM-ID for SJXYACLNLKSVSV-SWLSCSKDSA-N
ID: SJXYACLNLKSVSV-SWLSCSKDSA-N
Comment: Energy2
Num peaks: 31
27.02292652 3.72619
39.02292652 2.288010105
53.00219107 2.531193172
53.03857658 1.248137384
55.01784114 3.260372533
57.0334912 3.884019503
59.01275576 1.213546376
73.02840582 1.068787341
81.0334912 2.619270398
83.01275576 1.497821292
105.0334912 3.841191862
107.0491413 1.352979504
117.0334912 3.741332495
119.0491413 1.100262956
121.0284058 1.363070942
145.0284058 4.272287285
147.0440559 4.512417846
161.0233204 2.160807996
173.0597059 1.697039139
175.0389705 1.505178288
175.075356 1.125453893
185.0597059 1.596959506
187.0389705 1.292557019
187.075356 1.704582699
189.0546206 1.373232173
201.0546206 2.242109691
203.0702706 2.349692425
205.0859207 1.000095415
217.0859207 1.642525791
245.0808353 1.06973886
261.0757499 1.043509074

Name: +ve in-silico MS/MS by CFM-ID for XADIBULSXQTZTI-CTFRNJQSSA-N
ID: XADIBULSXQTZTI-CTFRNJQSSA-N
Comment: Energy0
Num peaks: 6
229.0859207 0.7685050824
231.1015708 2.790033424
233.1172208 1.555214592
259.0964854 9.339257342
261.0757499 0.8351368345
277.1070501 80.66193525

Name: +ve in-silico MS/MS by CFM-ID for XADIBULSXQTZTI-CTFRNJQSSA-N
ID: XADIBULSXQTZTI-CTFRNJQSSA-N
Comment: Energy1
Num peaks: 8
229.0859207 4.048404544
231.1015708 4.543566725
233.1172208 2.752248699
245.0808353 3.214879315
249.1121354 11.87302684
259.0964854 22.59093131
261.0757499 2.640080937
277.1070501 29.91096222

Name: +ve in-silico MS/MS by CFM-ID for XADIBULSXQTZTI-CTFRNJQSSA-N
ID: XADIBULSXQTZTI-CTFRNJQSSA-N
Comment: Energy2
Num peaks: 21
44.99710569 3.470816432
201.0910061 6.669605758
203.1066561 6.408254255
205.0859207 1.923278362
207.1015708 1.490435381
213.0910061 1.848937356
215.1066561 3.651880702
217.0495352 3.30573222
217.0859207 2.005268492
219.0651853 2.933114976
227.0702706 2.030977595
229.0859207 9.09993483
231.0651853 2.207564013
231.1015708 10.18052006
233.1172208 2.085087635
241.0859207 1.75077807
243.0651853 2.778804515
245.0808353 3.3149166
247.0964854 4.151765862
259.0964854 7.180145017
261.0757499 2.27107557

Name: +ve in-silico MS/MS by CFM-ID for MDWHQGHPYFLZAI-QMMMGPOBSA-N
ID: MDWHQGHPYFLZAI-QMMMGPOBSA-N
Comment: Energy0
Num peaks: 17
55.05422664 3.186808025
69.06987671 0.9448693458
79.05422664 1.085359158
81.06987671 0.8807956236
83.08552677 2.1245213
215.0702706 4.459571824
217.0859207 15.74478769
221.0444498 2.161114702
229.0859207 0.9933095187
231.1015708 2.612074031
233.0444498 3.142510372
233.1172208 2.471840408
235.0600999 2.697475781
247.0964854 0.947381724
249.1121354 3.492938245
259.0964854 6.91883436
277.1070501 26.95320877

Name: +ve in-silico MS/MS by CFM-ID for MDWHQGHPYFLZAI-QMMMGPOBSA-N
ID: MDWHQGHPYFLZAI-QMMMGPOBSA-N
Comment: Energy1
Num peaks: 31
39.02292652 2.444409223
41.03857658 1.520269352
55.05422664 11.72428988
69.06987671 3.305218439
79.05422664 1.854989064
81.06987671 2.089194036
83.08552677 2.502253655
161.0233204 1.778969739
163.0389705 1.127440168
175.0389705 1.326789527
177.0546206 1.172930762
193.0495352 0.9396876702
203.0338851 0.8751056366
205.0131497 0.8761188181
207.0287997 0.9523200374
209.0444498 1.142542929
215.0702706 0.9715649142
217.0859207 6.373597577
219.0287997 1.203528942
221.0444498 3.935282095
229.0859207 1.142541693
231.0651853 1.201654101
231.1015708 2.034553362
233.0444498 1.151725435
233.0808353 1.755566209
233.1172208 2.24533603
235.0964854 0.8658422741
247.0964854 1.558305645
249.1121354 5.084518339
259.0964854 3.793971511
277.1070501 4.108481324

Name: +ve in-silico MS/MS by CFM-ID for MDWHQGHPYFLZAI-QMMMGPOBSA-N
ID: MDWHQGHPYFLZAI-QMMMGPOBSA-N
Comment: Energy2
Num peaks: 31
39.02292652 5.492804643
41.00219107 1.491704779
41.03857658 3.026648975
45.0334912 1.294554207
55.05422664 10.37920214
57.06987671 1.023446434
63.02292652 1.121783033
65.00219107 1.01577709
65.03857658 3.065352401
67.01784114 1.233913068
67.05422664 4.37924579
69.06987671 0.9463549804
79.05422664 4.156490704
81.06987671 2.280427029
83.01275576 2.688588616
83.08552677 5.384659438
89.03857658 1.419592822
105.0698767 1.073485763
119.0855268 2.642356103
131.0491413 2.05505462
135.0076704 1.109102086
149.0233204 2.827327701
161.0233204 0.9641114426
161.0960915 1.289669724
163.0389705 2.631402845
219.1015708 1.842883137
221.1172208 1.459299683
235.0964854 1.160725884
249.1121354 1.222749596
259.0964854 1.390203433
261.0757499 1.238312457

Name: +ve in-silico MS/MS by CFM-ID for PGKKUWCFPBWXKF-CHWSQXEVSA-N
ID: PGKKUWCFPBWXKF-CHWSQXEVSA-N
Comment: Energy0
Num peaks: 7
73.06479133 5.026971268
135.0440559 2.428578573
151.0389705 8.472105785
181.0495352 2.533159098
219.1015708 12.98802168
221.0808353 2.668693791
237.1121354 47.59056017

Name: +ve in-silico MS/MS by CFM-ID for PGKKUWCFPBWXKF-CHWSQXEVSA-N
ID: PGKKUWCFPBWXKF-CHWSQXEVSA-N
Comment: Energy1
Num peaks: 22
39.02292652 1.27582037
41.03857658 1.422164456
43.01784114 1.294520284
43.05422664 3.779556042
45.06987671 4.780308129
55.05422664 1.320552287
71.04914126 2.668103219
73.06479133 8.2531787
135.0440559 3.010054814
137.0597059 1.187908715
151.0389705 2.107489861
161.0233204 1.539252555
163.0389705 4.157932726
179.0338851 3.553758243
181.0495352 10.89179556
193.0859207 1.623216758
195.1015708 1.986045242
201.0910061 1.213039801
207.1015708 4.561245418
209.1172208 3.486335472
219.1015708 6.399143059
237.1121354 10.13140076

Name: +ve in-silico MS/MS by CFM-ID for PGKKUWCFPBWXKF-CHWSQXEVSA-N
ID: PGKKUWCFPBWXKF-CHWSQXEVSA-N
Comment: Energy2
Num peaks: 31
39.02292652 1.317253295
41.00219107 1.227457069
41.03857658 2.059003592
43.01784114 1.828355284
43.05422664 2.114215493
49.00727645 1.34615213
55.05422664 5.04385317
57.0334912 1.021131118
57.06987671 6.271473465
59.08552677 3.410357408
69.0334912 2.112188398
71.04914126 2.529058297
73.06479133 2.63642157
81.0334912 1.474562817
107.0491413 1.10690389
117.0334912 2.471786894
119.0491413 6.0564443
121.0647913 1.707083021
123.0440559 1.684376491
123.0804414 1.910949181
133.0284058 3.012479964
135.0440559 5.034423077
137.0597059 2.414308754
141.0910061 1.007469388
147.0440559 1.565420459
149.0597059 1.512444644
151.0389705 2.381904728
161.0233204 3.239603943
163.0389705 6.440921153
165.0182351 1.096675838
221.0808353 1.043768641

Name: +ve in-silico MS/MS by CFM-ID for QVVLVABXGUQZBD-UHFFFAOYSA-N
ID: QVVLVABXGUQZBD-UHFFFAOYSA-N
Comment: Energy0
Num peaks: 6
85.02840582 1.843428388
147.0804414 2.244691473
199.0389705 1.888928785
201.0546206 4.331299965
241.0859207 17.55507852
259.0964854 60.58013789

Name: +ve in-silico MS/MS by CFM-ID for QVVLVABXGUQZBD-UHFFFAOYSA-N
ID: QVVLVABXGUQZBD-UHFFFAOYSA-N
Comment: Energy1
Num peaks: 16
55.01784114 1.961656989
80.99710569 1.406843389
83.01275576 4.306176306
85.02840582 5.92487988
147.0804414 3.730125773
173.0597059 4.99362229
175.075356 11.29076125
177.0910061 2.284647873
199.0389705 2.430472538
201.0546206 2.551975287
203.0702706 1.817423117
205.0859207 1.487071739
229.0859207 3.270670802
231.1015708 14.2832486
241.0859207 8.652193155
259.0964854 10.2795288

Name: +ve in-silico MS/MS by CFM-ID for QVVLVABXGUQZBD-UHFFFAOYSA-N
ID: QVVLVABXGUQZBD-UHFFFAOYSA-N
Comment: Energy2
Num peaks: 29
39.02292652 1.106149955
53.00219107 3.125463721
55.01784114 3.186594631
57.0334912 1.454152181
83.01275576 1.717652573
85.02840582 1.676312431
107.0491413 2.393469659
117.0334912 3.162766819
133.0284058 4.58384485
135.0440559 0.9856078243
143.0491413 1.640917106
145.0284058 1.296729179
145.0647913 1.214902303
147.0804414 15.1091706
149.0960915 1.678830807
159.0440559 1.259799116
159.0804414 2.381876123
161.0233204 2.08744269
161.0597059 1.363022375
173.0597059 5.647103166
175.075356 4.054899436
183.0440559 1.152699997
185.0960915 1.817924842
189.0546206 2.347524924
199.0389705 2.291892337
199.075356 1.284747438
201.0546206 7.063951644
217.0495352 0.9973418524
241.0859207 2.266314501

Name: +ve in-silico MS/MS by CFM-ID for QOYLXSSNAZJJDH-MBACFSSFSA-N
ID: QOYLXSSNAZJJDH-MBACFSSFSA-N
Comment: Energy0
Num peaks: 14
68.99710569 1.062014518
71.01275576 1.404352127
73.02840582 3.920209741
85.02840582 1.869324346
125.0597059 1.746630725
185.0960915 3.933459756
213.0910061 3.579914351
215.1066561 1.48888977
229.0859207 2.441851321
231.1015708 15.62738945
233.1172208 2.273622827
241.0859207 3.368978956
259.0964854 13.4798872
277.1070501 23.85840769

Name: +ve in-silico MS/MS by CFM-ID for QOYLXSSNAZJJDH-MBACFSSFSA-N
ID: QOYLXSSNAZJJDH-MBACFSSFSA-N
Comment: Energy1
Num peaks: 31
27.02292652 2.048531687
53.00219107 2.770014054
55.01784114 1.287730484
57.0334912 1.255266147
68.99710569 7.909806029
71.01275576 5.882845422
73.02840582 2.075551596
75.04405588 0.9572357664
79.05422664 0.9757837321
105.0334912 1.388632859
131.0491413 0.8575954821
159.0804414 4.951138225
173.0597059 1.109076589
183.0804414 1.209896631
185.0597059 2.852688659
185.0960915 4.415090179
187.075356 1.596935886
189.0910061 1.148605118
191.0702706 1.545846944
201.0546206 3.007587527
201.0910061 1.553242283
203.0702706 6.458244497
205.0859207 2.578647339
211.075356 0.860466339
213.0910061 2.739250752
215.1066561 1.781345023
231.1015708 6.650788589
233.1172208 1.247058999
241.0859207 1.232234832
259.0964854 2.926164002
277.1070501 1.528882772

Name: +ve in-silico MS/MS by CFM-ID for QOYLXSSNAZJJDH-MBACFSSFSA-N
ID: QOYLXSSNAZJJDH-MBACFSSFSA-N
Comment: Energy2
Num peaks: 31
25.00727645 1.366852627
27.02292652 2.771895221
39.02292652 8.432436558
41.03857658 2.204886397
51.02292652 1.644277963
53.00219107 0.9583109083
53.03857658 1.737424995
55.01784114 0.9278334426
68.99710569 2.679092567
71.01275576 1.502217074
73.02840582 1.881312083
79.05422664 3.15489317
85.02840582 3.398590629
91.05422664 0.7956219959
105.0334912 1.617380639
119.0491413 0.7798336525
131.0491413 1.791706796
133.0647913 1.693363549
145.0647913 2.875515387
147.0804414 1.246069485
157.0647913 2.017698938
159.0804414 5.445172775
161.0960915 0.885962233
181.0859207 0.9514991596
185.0960915 16.40889141
187.1117415 1.519212889
201.0910061 1.6292621
213.0910061 1.062225539
215.1066561 1.256337384
231.1015708 0.7868951305
261.0757499 0.9113993835

Name: +ve in-silico MS/MS by CFM-ID for AMJRVNUEWFTIFW-RYUDHWBXSA-N
ID: AMJRVNUEWFTIFW-RYUDHWBXSA-N
Comment: Energy0
Num peaks: 7
89.05970595 9.231366109
119.0491413 3.979285991
135.0440559 5.779390597
165.0546206 3.473410529
219.1015708 12.85181219
221.0808353 2.303037166
237.1121354 42.91371143

Name: +ve in-silico MS/MS by CFM-ID for AMJRVNUEWFTIFW-RYUDHWBXSA-N
ID: AMJRVNUEWFTIFW-RYUDHWBXSA-N
Comment: Energy1
Num peaks: 24
41.03857658 2.33347027
71.04914126 1.600836467
73.06479133 1.224830336
89.05970595 3.564191932
101.0385766 1.164880864
119.0491413 10.22358291
121.0647913 1.638403878
135.0440559 1.364434219
137.0597059 2.176295235
147.0440559 4.373604158
149.0597059 4.31140158
163.0389705 3.100287016
165.0546206 7.151576417
167.0702706 1.772342832
177.0546206 1.295147922
179.0702706 1.528984889
193.0859207 2.059303159
195.0651853 1.511525269
195.1015708 1.832255889
201.0910061 1.5438169
207.1015708 2.857460322
219.1015708 7.764743044
221.0808353 1.504584182
237.1121354 12.34112302

Name: +ve in-silico MS/MS by CFM-ID for AMJRVNUEWFTIFW-RYUDHWBXSA-N
ID: AMJRVNUEWFTIFW-RYUDHWBXSA-N
Comment: Energy2
Num peaks: 29
41.03857658 1.905101636
57.0334912 4.145273595
59.04914126 1.423313679
69.0334912 2.367714493
71.04914126 4.925960779
77.00219107 0.8906864358
87.04405588 0.9287869071
89.05970595 3.390541703
93.0334912 1.462582869
101.0385766 3.752650051
103.0542266 3.66260747
105.0334912 2.731432176
105.0698767 1.041798789
107.0491413 6.715530056
117.0334912 6.660850896
119.0491413 7.471696079
121.0284058 2.305524373
121.0647913 2.044094851
123.0804414 2.29432363
129.0334912 0.9461665054
133.0647913 0.9255184296
135.0440559 6.026804512
145.0284058 1.937258986
147.0440559 4.381032724
149.0233204 0.8578576044
149.0597059 2.632143618
163.0389705 0.9425172527
165.0546206 0.9203584583
221.0808353 0.7796710732

Name: +ve in-silico MS/MS by CFM-ID for CNACNPCNCNCMOI-UYJAGUKBSA-N
ID: CNACNPCNCNCMOI-UYJAGUKBSA-N
Comment: Energy0
Num peaks: 7
201.0546206 3.895358824
203.0702706 18.42058077
205.0859207 2.549743757
231.1015708 6.362066042
233.1172208 5.133476524
259.0964854 6.089616248
277.1070501 39.61233447

Name: +ve in-silico MS/MS by CFM-ID for CNACNPCNCNCMOI-UYJAGUKBSA-N
ID: CNACNPCNCNCMOI-UYJAGUKBSA-N
Comment: Energy1
Num peaks: 24
39.02292652 3.511157657
41.03857658 1.418539665
53.00219107 9.765571853
55.01784114 2.316660885
57.0334912 4.921844358
103.0542266 1.569721128
127.0389705 1.261964017
159.0804414 2.048133548
161.0597059 1.441935941
163.075356 2.983742302
165.0910061 0.9727673765
185.0597059 1.342069985
189.0910061 1.103543199
201.0546206 1.798506687
203.0702706 5.104696778
205.0859207 1.868963738
207.1015708 3.094393425
215.1066561 0.9202625174
229.0859207 3.701579983
231.1015708 3.819281696
233.1172208 4.037370928
249.1121354 2.905883467
259.0964854 7.780673926
277.1070501 10.88551119

Name: +ve in-silico MS/MS by CFM-ID for CNACNPCNCNCMOI-UYJAGUKBSA-N
ID: CNACNPCNCNCMOI-UYJAGUKBSA-N
Comment: Energy2
Num peaks: 31
39.02292652 4.689674418
41.00219107 2.472539357
41.03857658 4.46412282
43.05422664 0.8726278092
51.02292652 0.8558950471
53.00219107 1.215982443
103.0542266 12.63216464
105.0698767 2.32509265
107.0855268 1.132734332
109.0284058 1.583461526
117.0334912 0.9136583165
119.0855268 1.709130508
121.1011768 0.9867166556
145.0284058 0.9983908318
159.0804414 2.232364997
161.0597059 3.150402952
161.0960915 0.9082237955
163.0389705 1.136138048
163.075356 0.944293082
175.0389705 3.610767052
177.0546206 2.965464584
185.0597059 4.457589551
187.075356 1.993180728
189.0910061 1.832114446
201.0546206 5.454218419
203.0702706 1.818824545
215.1066561 1.146094755
231.1015708 1.279093917
251.0914 0.9399957026
259.0964854 1.236020254
261.0757499 1.230715893

Name: +ve in-silico MS/MS by CFM-ID for JQYIMVNLVAAGIC-AWEZNQCLSA-N
ID: JQYIMVNLVAAGIC-AWEZNQCLSA-N
Comment: Energy0
Num peaks: 13
43.01784114 3.160309805
149.0597059 1.340323605
151.0389705 1.815533362
163.0389705 1.43151864
165.0546206 5.961482809
177.0546206 1.193844043
199.075356 1.501105922
215.0702706 1.966391341
217.0859207 17.70289553
235.0964854 4.55956773
259.0964854 7.616710122
261.0757499 2.077842505
277.1070501 30.28773222

Name: +ve in-silico MS/MS by CFM-ID for JQYIMVNLVAAGIC-AWEZNQCLSA-N
ID: JQYIMVNLVAAGIC-AWEZNQCLSA-N
Comment: Energy1
Num peaks: 21
43.01784114 2.348943298
61.02840582 1.095976377
123.0440559 1.326747158
135.0440559 0.9823069024
137.0597059 1.429982934
149.0233204 1.36517909
151.0389705 5.389091269
163.0389705 1.722652864
165.0546206 5.905480122
173.0597059 1.52912171
175.075356 1.312508881
177.0546206 2.046758259
189.0910061 1.645002482
199.075356 6.750923283
201.0546206 1.553587765
215.0702706 1.297943096
217.0859207 26.45188085
235.0964854 4.565079395
259.0964854 3.942585019
261.0757499 2.0870841
277.1070501 5.710835335

Name: +ve in-silico MS/MS by CFM-ID for JQYIMVNLVAAGIC-AWEZNQCLSA-N
ID: JQYIMVNLVAAGIC-AWEZNQCLSA-N
Comment: Energy2
Num peaks: 31
15.02292652 1.098419565
39.02292652 2.207202957
41.00219107 2.172756314
43.01784114 5.915373365
51.02292652 0.9842541919
57.0334912 2.354296467
65.03857658 2.969920881
67.05422664 1.492492746
69.0334912 0.9489203262
73.02840582 1.444522087
119.0491413 1.449207788
121.0284058 1.447126594
121.0647913 0.8938983048
123.0440559 3.122276261
131.0491413 1.686621714
133.0284058 1.248501545
133.0647913 2.801323152
135.0440559 3.070299508
137.0597059 5.259136915
145.0284058 3.925206646
147.0440559 6.785915912
149.0233204 3.584891188
149.0597059 5.993887042
161.0597059 0.8900786137
163.0389705 2.028180292
165.0546206 3.202453337
173.0597059 1.960235166
189.0910061 0.8770140273
199.075356 2.889916589
201.0546206 2.165099997
217.0859207 1.675283939

Name: +ve in-silico MS/MS by CFM-ID for SOXOUCOZZYMXPU-WASRKXDBSA-N
ID: SOXOUCOZZYMXPU-WASRKXDBSA-N
Comment: Energy0
Num peaks: 6
43.01784114 3.033430691
217.0818979 9.243314684
218.0659135 4.039189857
235.0924626 19.88189281
259.0924626 16.72556702
277.1030273 27.93270663

Name: +ve in-silico MS/MS by CFM-ID for SOXOUCOZZYMXPU-WASRKXDBSA-N
ID: SOXOUCOZZYMXPU-WASRKXDBSA-N
Comment: Energy1
Num peaks: 22
43.01784114 2.546197683
60.04439023 1.394190605
70.02874017 1.720059312
72.04439023 1.304450814
141.0658539 1.663398135
172.0604342 1.820108708
174.0396988 2.734900411
176.0553488 3.082705451
187.0713333 1.147193092
189.0869833 1.991005885
191.0662479 3.780197176
193.0818979 1.288831342
200.0553488 5.65748072
205.0818979 2.834358965
217.0818979 11.08829603
218.0659135 6.486066227
231.097548 2.798920136
235.0924626 9.847342873
241.0818979 2.696395814
247.0924626 2.439783699
259.0924626 7.51600347
277.1030273 4.742182386

Name: +ve in-silico MS/MS by CFM-ID for SOXOUCOZZYMXPU-WASRKXDBSA-N
ID: SOXOUCOZZYMXPU-WASRKXDBSA-N
Comment: Energy2
Num peaks: 31
15.02292652 0.8769826892
25.00727645 0.9862741535
41.00219107 1.301579864
42.03382555 0.8193754148
43.01784114 10.54230983
58.02874017 0.9073008037
59.01275576 2.188277687
60.04439023 3.931417974
70.02874017 7.737647056
72.04439023 8.915691477
82.02874017 1.009444375
84.04439023 2.949818903
101.0709393 1.580061
105.0182351 1.63816044
114.0549549 1.479071033
130.0498695 0.773000676
141.0658539 3.002966336
143.081504 1.640557135
171.0764186 0.8075108247
172.0604342 4.479607158
176.0553488 5.352110869
189.0869833 1.460705486
191.0662479 1.304853242
200.0553488 1.613284754
215.1026334 1.065043198
217.0818979 2.896440684
218.0659135 1.604406194
233.0768126 0.8400969102
241.0818979 0.7932536672
259.0924626 0.8128658257
261.0717272 1.191815143

Name: +ve in-silico MS/MS by CFM-ID for ZBNYDADZMLZTAX-AEGPPILISA-N
ID: ZBNYDADZMLZTAX-AEGPPILISA-N
Comment: Energy0
Num peaks: 15
43.01784114 1.763905786
61.02840582 1.066651816
67.01784114 0.9578527033
97.02840582 1.266396445
107.0491413 9.365150234
109.0647913 1.444453799
169.0495352 1.132158474
199.075356 1.545662732
215.0702706 1.833950833
217.0859207 13.79651885
231.1015708 1.102898798
233.1172208 1.013931292
235.0964854 11.01594736
259.0964854 7.41246605
277.1070501 25.88624365

Name: +ve in-silico MS/MS by CFM-ID for ZBNYDADZMLZTAX-AEGPPILISA-N
ID: ZBNYDADZMLZTAX-AEGPPILISA-N
Comment: Energy1
Num peaks: 31
39.02292652 7.827389002
41.03857658 4.374299098
43.01784114 1.387184476
43.05422664 1.201856465
45.06987671 1.604773907
53.00219107 1.918921643
53.03857658 1.060307695
67.01784114 0.9361251127
69.0334912 0.9660906145
79.05422664 3.025142681
91.05422664 0.8893881413
97.02840582 4.468828715
99.04405588 1.612361373
105.0334912 1.176966918
107.0491413 12.11754092
109.0647913 2.281798854
151.075356 0.7279391229
161.0597059 1.494952375
165.0910061 1.210778065
169.0495352 1.63673294
187.075356 0.8232659348
189.0546206 1.246196822
191.0702706 1.570645873
203.0702706 1.171202336
205.0859207 1.321950955
207.1015708 1.74222751
217.0859207 4.490865607
235.0964854 4.062283339
249.1121354 2.064967388
259.0964854 2.807050698
277.1070501 3.363632384

Name: +ve in-silico MS/MS by CFM-ID for ZBNYDADZMLZTAX-AEGPPILISA-N
ID: ZBNYDADZMLZTAX-AEGPPILISA-N
Comment: Energy2
Num peaks: 31
25.00727645 1.130087275
39.02292652 8.033203145
41.03857658 7.028338128
43.01784114 2.27429185
49.00727645 3.125868336
51.02292652 2.550674365
53.03857658 1.941273696
61.02840582 1.682040629
63.02292652 3.196553099
65.00219107 2.176227504
65.03857658 1.245395347
67.01784114 0.7127076876
73.02840582 1.059644824
79.05422664 3.536988636
85.02840582 0.6807131224
91.05422664 2.902731234
97.02840582 2.813133966
99.04405588 1.812331946
105.0334912 2.777986712
107.0491413 12.05602834
109.0284058 3.311349794
109.0647913 1.099281393
111.0440559 2.200806706
119.0491413 1.840593599
121.0647913 0.7583542442
127.0389705 1.070854556
161.0597059 0.6434321121
199.075356 0.8282053353
217.0859207 1.410230514
251.0914 0.9077543574
259.0964854 0.7318874851

Name: +ve in-silico MS/MS by CFM-ID for JKTLFSKVSSOXNI-AEGPPILISA-N
ID: JKTLFSKVSSOXNI-AEGPPILISA-N
Comment: Energy0
Num peaks: 6
55.05422664 4.801584961
221.0444498 3.443614496
233.0444498 4.936808548
235.0600999 4.718551894
259.0964854 14.42034794
277.1070501 53.31365517

Name: +ve in-silico MS/MS by CFM-ID for JKTLFSKVSSOXNI-AEGPPILISA-N
ID: JKTLFSKVSSOXNI-AEGPPILISA-N
Comment: Energy1
Num peaks: 25
39.02292652 2.402552331
55.05422664 14.70467967
57.06987671 1.180848903
69.06987671 12.70073321
71.08552677 0.9555480258
109.0284058 1.346268576
109.0647913 1.160250344
111.0804414 1.234887507
135.0076704 1.265324046
137.0233204 1.913239731
203.0338851 2.219426225
207.0287997 1.133370443
217.0495352 1.099336485
219.0287997 1.247168601
219.0651853 1.399746757
221.0444498 5.782351084
233.0444498 1.738102738
235.0600999 1.30393532
237.0757499 1.561076934
241.0859207 1.108553579
245.0808353 1.097482739
247.0964854 3.338895167
249.1121354 3.92848388
259.0964854 5.334704316
277.1070501 9.614936246

Name: +ve in-silico MS/MS by CFM-ID for JKTLFSKVSSOXNI-AEGPPILISA-N
ID: JKTLFSKVSSOXNI-AEGPPILISA-N
Comment: Energy2
Num peaks: 31
39.02292652 4.744082237
41.03857658 2.039809733
53.03857658 1.19205555
55.01784114 0.6714886825
55.05422664 24.30513449
57.06987671 5.948738551
65.03857658 0.7791796227
68.99710569 1.417364673
69.06987671 1.722018939
71.01275576 1.031696927
83.01275576 1.532002594
85.02840582 2.085496407
87.04405588 1.089095058
109.0284058 1.019307465
135.0076704 1.90218604
137.0233204 1.214774476
149.0233204 0.744700778
163.002585 0.8471731509
165.0182351 2.5948203
189.0182351 1.586064722
191.0338851 3.112114255
191.0702706 0.8970555917
193.0495352 2.044649981
201.0182351 1.567697485
203.0338851 5.290036019
217.0495352 1.156263344
221.0444498 1.675136118
241.0859207 1.737739532
245.0808353 1.152104841
247.0964854 1.276229943
259.0964854 1.193341423

Name: +ve in-silico MS/MS by CFM-ID for MFHPSBRWDZUZHF-LLVKDONJSA-N
ID: MFHPSBRWDZUZHF-LLVKDONJSA-N
Comment: Energy0
Num peaks: 6
155.0702706 3.248570076
171.0440559 2.879123399
185.0233204 4.322283229
187.0389705 7.658742545
241.0859207 21.4507436
259.0964854 47.27021183

Name: +ve in-silico MS/MS by CFM-ID for MFHPSBRWDZUZHF-LLVKDONJSA-N
ID: MFHPSBRWDZUZHF-LLVKDONJSA-N
Comment: Energy1
Num peaks: 17
105.0334912 4.86973371
125.0597059 1.348039439
127.075356 1.779526547
133.0284058 4.602113317
159.0440559 6.064481003
171.0440559 3.318892658
173.0597059 0.9748136796
185.0233204 5.878368642
187.0389705 7.80099251
189.0546206 1.422980917
201.0910061 1.038826842
203.1066561 1.009160188
213.0910061 2.65635186
229.0859207 3.246739926
231.1015708 14.23939733
241.0859207 11.24105665
259.0964854 9.293457883

Name: +ve in-silico MS/MS by CFM-ID for MFHPSBRWDZUZHF-LLVKDONJSA-N
ID: MFHPSBRWDZUZHF-LLVKDONJSA-N
Comment: Energy2
Num peaks: 31
39.02292652 3.249895982
41.00219107 1.497893961
41.03857658 1.50446508
49.00727645 2.692349324
51.02292652 1.899688606
53.00219107 1.800475288
55.01784114 1.350908502
63.02292652 1.379837618
65.03857658 3.057349653
67.05422664 2.899171731
69.0334912 2.840205646
79.05422664 1.912716193
83.04914126 2.892334626
85.06479133 2.902795773
95.04914126 1.236458478
101.0597059 1.385510394
105.0334912 6.865558182
115.0542266 4.213381856
117.0334912 1.306516051
125.0597059 1.661896764
133.0284058 1.73414807
137.0597059 1.285290951
143.0491413 1.934889645
155.0491413 2.702571024
171.0440559 4.765735355
173.0597059 1.37618163
185.0233204 1.82755964
199.0389705 1.294710086
201.0546206 1.555176473
241.0859207 2.154079487
243.0651853 1.663300075

Name: +ve in-silico MS/MS by CFM-ID for OSJKAGRXDVEZQO-SSDOTTSWSA-N
ID: OSJKAGRXDVEZQO-SSDOTTSWSA-N
Comment: Energy0
Num peaks: 10
73.06479133 2.287028452
215.0702706 4.658987936
217.0859207 18.97701069
219.0287997 1.299753794
221.0444498 4.401397598
231.1015708 2.999046743
233.1172208 2.742477172
249.1121354 3.237977005
259.0964854 7.516221542
277.1070501 31.96727858

Name: +ve in-silico MS/MS by CFM-ID for OSJKAGRXDVEZQO-SSDOTTSWSA-N
ID: OSJKAGRXDVEZQO-SSDOTTSWSA-N
Comment: Energy1
Num peaks: 31
39.02292652 1.481026485
67.05422664 1.469224189
69.06987671 1.390982432
73.06479133 1.260769424
109.0284058 1.031881087
109.0647913 0.8759152607
111.0440559 0.8823389807
131.0127558 1.351064956
161.0233204 3.33603991
165.0546206 1.071092391
175.0389705 1.435582618
177.0546206 1.45029529
189.0546206 1.179115998
191.0338851 1.133701165
193.0495352 3.136757137
193.0859207 0.8755077552
199.075356 0.9368035975
203.0338851 1.710127729
215.0702706 1.56593885
217.0859207 10.23676166
219.0287997 3.777798082
221.0444498 6.289816838
229.0859207 1.819664795
231.0651853 1.437204825
231.1015708 2.55648006
233.0808353 2.516824184
233.1172208 2.674907746
247.0964854 1.336194492
249.1121354 5.763629085
259.0964854 4.448787114
277.1070501 5.496445827

Name: +ve in-silico MS/MS by CFM-ID for OSJKAGRXDVEZQO-SSDOTTSWSA-N
ID: OSJKAGRXDVEZQO-SSDOTTSWSA-N
Comment: Energy2
Num peaks: 31
39.02292652 7.030358685
41.00219107 2.480598708
41.03857658 4.350993937
45.0334912 1.339621471
49.00727645 0.9953671839
51.02292652 1.829645914
55.05422664 3.70552394
65.00219107 1.772814405
65.03857658 1.485286886
67.05422664 2.964938035
69.06987671 1.339917875
73.06479133 1.435966969
83.01275576 3.571260575
109.0647913 0.9765332567
123.0440559 1.789045668
133.0284058 1.022977239
133.0647913 2.36084143
149.0233204 1.855253628
161.0233204 1.294667963
161.0960915 0.9616885517
163.0389705 2.686046369
165.0546206 0.8949066908
175.0389705 1.680233387
177.0546206 1.309379819
179.0338851 0.9029320171
191.0338851 0.9642303454
193.0495352 1.214951637
203.0338851 1.338759547
249.1121354 0.9523690313
259.0964854 1.963844175
261.0757499 1.754722952

Name: +ve in-silico MS/MS by CFM-ID for BDEDPKFUFGCVCJ-NSHDSACASA-N
ID: BDEDPKFUFGCVCJ-NSHDSACASA-N
Comment: Energy0
Num peaks: 6
215.0702706 12.25306657
217.0859207 3.816559448
229.0859207 2.147937256
231.1015708 3.146195054
259.0964854 17.32462566
277.1070501 43.04685376

Name: +ve in-silico MS/MS by CFM-ID for BDEDPKFUFGCVCJ-NSHDSACASA-N
ID: BDEDPKFUFGCVCJ-NSHDSACASA-N
Comment: Energy1
Num peaks: 22
57.06987671 1.350066726
71.08552677 1.513335474
187.075356 3.506959445
187.1117415 1.254695271
189.0910061 2.022613597
199.075356 2.67661855
201.0910061 6.887142968
203.1066561 9.384752615
205.1223062 1.755857524
213.0910061 1.408160377
215.0702706 2.889909511
215.1066561 1.73700682
217.0859207 1.312971354
221.0444498 1.926201932
229.0859207 3.352210653
231.1015708 6.932970271
233.1172208 3.481099124
241.0859207 1.852691422
247.0964854 5.778887788
249.1121354 3.197134328
259.0964854 9.070625241
277.1070501 7.64315738

Name: +ve in-silico MS/MS by CFM-ID for BDEDPKFUFGCVCJ-NSHDSACASA-N
ID: BDEDPKFUFGCVCJ-NSHDSACASA-N
Comment: Energy2
Num peaks: 31
44.99710569 1.065297278
55.05422664 2.454069243
57.06987671 1.497328199
71.08552677 1.762445006
73.10117684 0.9795447467
131.0855268 1.159943007
145.0284058 1.026324997
147.0440559 2.954567548
159.0804414 1.73811401
161.0597059 2.575218803
171.0804414 1.577860153
173.0960915 2.682511752
175.075356 1.114005629
175.1117415 1.189187109
185.0597059 4.019297776
185.0960915 3.408256834
187.075356 13.05842925
187.1117415 2.301870227
189.0910061 2.784716114
199.0389705 0.9768097324
199.075356 4.514851447
201.0910061 4.192737192
203.1066561 2.468945295
211.075356 1.283184803
213.0910061 1.818435443
215.0702706 2.360815111
215.1066561 2.093756626
231.1015708 1.595268424
233.0808353 0.9489538212
241.0859207 1.56137684
259.0964854 1.297498775

Name: +ve in-silico MS/MS by CFM-ID for UPPBQNLVJHPORI-UHFFFAOYSA-N
ID: UPPBQNLVJHPORI-UHFFFAOYSA-N
Comment: Energy0
Num peaks: 6
157.0647913 2.48496659
173.0597059 2.23401491
199.075356 20.31227083
217.0859207 26.60826167
241.0859207 2.918847421
259.0964854 28.81202608

Name: +ve in-silico MS/MS by CFM-ID for UPPBQNLVJHPORI-UHFFFAOYSA-N
ID: UPPBQNLVJHPORI-UHFFFAOYSA-N
Comment: Energy1
Num peaks: 9
43.01784114 1.960269551
65.03857658 3.773309261
157.0647913 10.95080755
173.0597059 3.10197442
175.075356 6.217944598
199.075356 33.01339704
217.0859207 14.38853374
241.0859207 1.950707268
259.0964854 4.889612758

Name: +ve in-silico MS/MS by CFM-ID for UPPBQNLVJHPORI-UHFFFAOYSA-N
ID: UPPBQNLVJHPORI-UHFFFAOYSA-N
Comment: Energy2
Num peaks: 22
43.01784114 2.920196904
49.00727645 1.907412393
65.03857658 3.241793128
89.03857658 1.81452024
91.05422664 1.858702333
103.0542266 1.719768178
115.0542266 1.469843513
127.0542266 1.323111452
143.0491413 1.724071318
145.0647913 4.39165445
151.0389705 2.502199854
157.0647913 18.95610194
171.0440559 2.691589266
173.0597059 13.32700197
175.0389705 1.506816464
175.075356 2.157427803
181.0647913 1.295349361
183.0440559 1.928765544
189.0910061 1.393319276
199.075356 9.000443022
201.0546206 1.550808546
217.0859207 1.668804824

Name: +ve in-silico MS/MS by CFM-ID for XADIBULSXQTZTI-STPMZVSXSA-N
ID: XADIBULSXQTZTI-STPMZVSXSA-N
Comment: Energy0
Num peaks: 6
229.0859207 0.7685050824
231.1015708 2.790033424
233.1172208 1.555214592
259.0964854 9.339257342
261.0757499 0.8351368345
277.1070501 80.66193525

Name: +ve in-silico MS/MS by CFM-ID for XADIBULSXQTZTI-STPMZVSXSA-N
ID: XADIBULSXQTZTI-STPMZVSXSA-N
Comment: Energy1
Num peaks: 8
229.0859207 4.048404544
231.1015708 4.543566725
233.1172208 2.752248699
245.0808353 3.214879315
249.1121354 11.87302684
259.0964854 22.59093131
261.0757499 2.640080937
277.1070501 29.91096222

Name: +ve in-silico MS/MS by CFM-ID for XADIBULSXQTZTI-STPMZVSXSA-N
ID: XADIBULSXQTZTI-STPMZVSXSA-N
Comment: Energy2
Num peaks: 21
44.99710569 3.470816432
201.0910061 6.669605758
203.1066561 6.408254255
205.0859207 1.923278362
207.1015708 1.490435381
213.0910061 1.848937356
215.1066561 3.651880702
217.0495352 3.30573222
217.0859207 2.005268492
219.0651853 2.933114976
227.0702706 2.030977595
229.0859207 9.09993483
231.0651853 2.207564013
231.1015708 10.18052006
233.1172208 2.085087635
241.0859207 1.75077807
243.0651853 2.778804515
245.0808353 3.3149166
247.0964854 4.151765862
259.0964854 7.180145017
261.0757499 2.27107557

Name: +ve in-silico MS/MS by CFM-ID for XADIBULSXQTZTI-LBEULSOHSA-N
ID: XADIBULSXQTZTI-LBEULSOHSA-N
Comment: Energy0
Num peaks: 6
229.0859207 0.7685050824
231.1015708 2.790033424
233.1172208 1.555214592
259.0964854 9.339257342
261.0757499 0.8351368345
277.1070501 80.66193525

Name: +ve in-silico MS/MS by CFM-ID for XADIBULSXQTZTI-LBEULSOHSA-N
ID: XADIBULSXQTZTI-LBEULSOHSA-N
Comment: Energy1
Num peaks: 8
229.0859207 4.048404544
231.1015708 4.543566725
233.1172208 2.752248699
245.0808353 3.214879315
249.1121354 11.87302684
259.0964854 22.59093131
261.0757499 2.640080937
277.1070501 29.91096222

Name: +ve in-silico MS/MS by CFM-ID for XADIBULSXQTZTI-LBEULSOHSA-N
ID: XADIBULSXQTZTI-LBEULSOHSA-N
Comment: Energy2
Num peaks: 21
44.99710569 3.470816432
201.0910061 6.669605758
203.1066561 6.408254255
205.0859207 1.923278362
207.1015708 1.490435381
213.0910061 1.848937356
215.1066561 3.651880702
217.0495352 3.30573222
217.0859207 2.005268492
219.0651853 2.933114976
227.0702706 2.030977595
229.0859207 9.09993483
231.0651853 2.207564013
231.1015708 10.18052006
233.1172208 2.085087635
241.0859207 1.75077807
243.0651853 2.778804515
245.0808353 3.3149166
247.0964854 4.151765862
259.0964854 7.180145017
261.0757499 2.27107557

Name: +ve in-silico MS/MS by CFM-ID for DGBLJQVFQAOQQC-UWIXBFFBSA-N
ID: DGBLJQVFQAOQQC-UWIXBFFBSA-N
Comment: Energy0
Num peaks: 6
187.075356 3.236586701
231.1015708 3.829765345
233.1172208 3.370099891
241.0859207 3.361601541
259.0964854 34.1449511
277.1070501 32.44715002

Name: +ve in-silico MS/MS by CFM-ID for DGBLJQVFQAOQQC-UWIXBFFBSA-N
ID: DGBLJQVFQAOQQC-UWIXBFFBSA-N
Comment: Energy1
Num peaks: 13
185.0597059 3.997753829
187.075356 8.416263004
201.0546206 5.886630049
211.075356 5.453409876
213.0910061 4.087426437
215.1066561 4.048524029
229.0859207 4.132673951
231.1015708 4.665875048
233.1172208 5.233783073
241.0859207 3.954114652
249.1121354 4.043616371
259.0964854 16.14541377
277.1070501 11.73184061

Name: +ve in-silico MS/MS by CFM-ID for DGBLJQVFQAOQQC-UWIXBFFBSA-N
ID: DGBLJQVFQAOQQC-UWIXBFFBSA-N
Comment: Energy2
Num peaks: 18
159.0804414 5.379045447
161.0960915 3.277944437
185.0597059 9.158766112
185.0960915 1.580494266
187.075356 8.121051914
189.0910061 5.586416223
201.0546206 6.497256159
203.0702706 4.54021648
205.0859207 3.204814677
205.1223062 1.86353731
211.075356 3.017558173
213.0910061 3.883617151
215.1066561 8.798705168
229.0859207 1.67718441
231.1015708 6.093962171
241.0859207 4.066749104
243.0651853 1.53036863
259.0964854 3.023058

Name: +ve in-silico MS/MS by CFM-ID for SGPSGBFHWJXVRR-CABCVRRESA-N
ID: SGPSGBFHWJXVRR-CABCVRRESA-N
Comment: Energy0
Num peaks: 9
69.0334912 3.699022287
71.04914126 10.38416595
135.0440559 3.535901581
137.0597059 3.633781164
151.0389705 8.710454829
217.0859207 9.909095931
235.0964854 12.29238106
259.0964854 5.806603534
277.1070501 23.56442132

Name: +ve in-silico MS/MS by CFM-ID for SGPSGBFHWJXVRR-CABCVRRESA-N
ID: SGPSGBFHWJXVRR-CABCVRRESA-N
Comment: Energy1
Num peaks: 23
39.02292652 1.381967887
41.03857658 3.32724499
43.01784114 2.301618255
43.05422664 4.330963329
69.0334912 4.478202894
71.04914126 8.354846802
119.0491413 0.8915911217
135.0440559 3.757202767
137.0597059 1.683056252
149.0233204 0.8910557711
151.0389705 1.99807036
199.075356 2.373334054
203.0338851 0.8504004785
205.0859207 3.434669353
207.1015708 1.53450132
215.0702706 1.122369293
217.0859207 10.99911676
221.0444498 3.138748654
233.0808353 1.009427292
235.0964854 10.92770543
259.0964854 3.860662846
261.0757499 1.33525562
277.1070501 6.736883422

Name: +ve in-silico MS/MS by CFM-ID for SGPSGBFHWJXVRR-CABCVRRESA-N
ID: SGPSGBFHWJXVRR-CABCVRRESA-N
Comment: Energy2
Num peaks: 29
39.02292652 4.579041827
41.00219107 1.375933948
41.03857658 4.312387055
43.01784114 2.893385294
55.01784114 1.355855831
55.05422664 3.706483361
57.0334912 1.222472103
57.06987671 2.824519714
69.0334912 4.010784307
71.04914126 5.732426881
77.00219107 0.896153869
107.0491413 2.639904956
109.0284058 0.8427321814
117.0334912 3.627510665
119.0491413 7.893884505
121.0284058 1.995172045
123.0440559 3.473230151
131.0127558 1.378209173
133.0284058 2.279096306
135.0076704 1.455102736
135.0440559 6.319140089
137.0597059 2.550183401
149.0233204 1.001499861
149.0597059 3.638924602
151.0389705 3.204227442
173.0597059 1.051971742
199.075356 1.186805183
217.0859207 1.920503667
233.0808353 1.006319815

Name: +ve in-silico MS/MS by CFM-ID for CJZUDRXGDOHXKY-NSHDSACASA-N
ID: CJZUDRXGDOHXKY-NSHDSACASA-N
Comment: Energy0
Num peaks: 9
103.075356 2.295109988
151.0389705 2.229743781
159.0804414 2.015192098
163.0389705 9.148648401
177.0910061 2.548703408
187.075356 3.39801492
205.0859207 9.782921402
219.1015708 17.28593211
237.1121354 32.92723862

Name: +ve in-silico MS/MS by CFM-ID for CJZUDRXGDOHXKY-NSHDSACASA-N
ID: CJZUDRXGDOHXKY-NSHDSACASA-N
Comment: Energy1
Num peaks: 19
83.04914126 0.920943146
85.06479133 1.036451351
89.05970595 3.042634257
103.075356 1.539088473
135.0440559 1.616820189
149.0597059 2.218232532
151.0389705 1.535941844
159.0804414 6.468185294
161.0960915 1.088521461
163.0389705 3.396286073
177.0546206 0.9088952484
177.0910061 5.570665798
187.075356 6.01969288
189.0910061 2.241872688
201.0910061 2.376832668
203.0702706 0.9545036471
205.0859207 8.254733473
219.1015708 15.62813741
237.1121354 15.56370758

Name: +ve in-silico MS/MS by CFM-ID for CJZUDRXGDOHXKY-NSHDSACASA-N
ID: CJZUDRXGDOHXKY-NSHDSACASA-N
Comment: Energy2
Num peaks: 13
65.03857658 2.926784743
83.04914126 2.210223749
91.05422664 3.222825039
105.0334912 24.62428797
109.0284058 0.9588407811
119.0491413 3.469633844
133.0284058 20.74035815
135.0440559 7.356783872
149.0597059 1.205375405
157.0647913 2.133092729
159.0804414 5.108845107
163.0389705 4.958836983
187.075356 1.280379216

Name: +ve in-silico MS/MS by CFM-ID for OEZMHQNJYJWBLC-GEHZXNEPSA-N
ID: OEZMHQNJYJWBLC-GEHZXNEPSA-N
Comment: Energy0
Num peaks: 6
57.0334912 0.7496061403
107.0491413 1.139874159
115.075356 0.9331424429
241.0859207 9.83141317
259.0964854 29.13061353
277.1070501 46.15246993

Name: +ve in-silico MS/MS by CFM-ID for OEZMHQNJYJWBLC-GEHZXNEPSA-N
ID: OEZMHQNJYJWBLC-GEHZXNEPSA-N
Comment: Energy1
Num peaks: 24
107.0491413 1.935773445
115.075356 1.113050832
121.0284058 2.731546741
123.0440559 2.645338432
125.0597059 1.296448021
133.0284058 5.423202122
135.0440559 10.8458634
137.0233204 1.092701502
137.0597059 1.75131381
139.0389705 1.99980911
139.075356 0.9546554319
141.0546206 3.95217887
141.0910061 1.053729889
143.0702706 2.778634183
187.0389705 0.943815591
189.0546206 1.254259147
203.0702706 1.175330318
227.0702706 1.245148183
231.1015708 2.608084539
241.0859207 8.219123517
247.0964854 2.041486076
249.1121354 7.463201717
259.0964854 9.211177229
277.1070501 6.861928092

Name: +ve in-silico MS/MS by CFM-ID for OEZMHQNJYJWBLC-GEHZXNEPSA-N
ID: OEZMHQNJYJWBLC-GEHZXNEPSA-N
Comment: Energy2
Num peaks: 31
39.02292652 3.166206987
41.03857658 0.9922673191
53.03857658 1.678718765
55.01784114 1.804599049
57.0334912 1.083913459
67.01784114 1.820502632
79.05422664 1.776551702
107.0491413 3.727204634
111.0440559 1.392066906
119.0491413 0.9715277247
121.0284058 1.410517656
123.0440559 1.829647155
133.0284058 2.938530037
135.0440559 4.240100089
139.0389705 2.04003706
141.0546206 0.8922398105
159.0440559 1.151930866
173.0597059 1.257592724
187.0389705 2.627729184
195.1015708 1.231209991
197.0597059 1.249002578
199.0389705 1.141457035
201.0546206 2.206377939
203.0702706 1.553139941
213.0546206 0.9311274478
231.1015708 3.070224327
241.0859207 8.686176496
243.0651853 0.9477216168
245.0808353 1.225705275
247.0964854 1.20805573
259.0964854 2.152636314

Name: +ve in-silico MS/MS by CFM-ID for GEKMDVRGRBCFGW-UHFFFAOYSA-N
ID: GEKMDVRGRBCFGW-UHFFFAOYSA-N
Comment: Energy0
Num peaks: 6
67.05422664 3.053238647
83.04914126 2.149612334
85.06479133 3.527940619
181.0495352 6.390948775
205.0859207 4.85553173
237.1121354 64.54492027

Name: +ve in-silico MS/MS by CFM-ID for GEKMDVRGRBCFGW-UHFFFAOYSA-N
ID: GEKMDVRGRBCFGW-UHFFFAOYSA-N
Comment: Energy1
Num peaks: 15
65.03857658 2.458052922
67.05422664 3.111714476
83.04914126 1.765227543
85.06479133 3.228180185
153.0546206 5.521452016
169.0495352 2.351379545
177.0910061 1.577907779
181.0495352 8.096889163
193.0495352 1.566681596
195.0651853 8.68024392
205.0859207 5.875571808
207.1015708 4.414789749
209.1172208 3.515825143
221.0808353 1.771220025
237.1121354 26.98424625

Name: +ve in-silico MS/MS by CFM-ID for GEKMDVRGRBCFGW-UHFFFAOYSA-N
ID: GEKMDVRGRBCFGW-UHFFFAOYSA-N
Comment: Energy2
Num peaks: 31
39.02292652 1.626672021
41.03857658 1.510860546
51.02292652 1.268253991
55.01784114 1.360700222
55.05422664 2.714863741
57.0334912 1.354063894
65.03857658 9.700069426
67.01784114 1.302443353
67.05422664 6.743601015
69.0334912 1.181417585
69.06987671 1.363744201
83.04914126 4.144994368
85.06479133 2.780146145
97.02840582 2.617274781
123.0440559 2.256571844
125.0233204 3.004193895
125.0597059 1.510586085
127.0389705 2.592668342
129.0546206 1.633106224
135.0440559 1.099144422
137.0233204 1.597558615
137.0597059 1.626088254
139.0389705 1.880848535
139.075356 1.174923325
151.0389705 3.892176842
153.0546206 1.919666206
165.0182351 2.476571284
177.0546206 1.146633474
179.0702706 1.19252047
181.0495352 4.150476218
219.1015708 1.491352938

Name: +ve in-silico MS/MS by CFM-ID for VJQAFLAZRVKAKM-VKKKGTNTSA-N
ID: VJQAFLAZRVKAKM-VKKKGTNTSA-N
Comment: Energy0
Num peaks: 7
187.075356 3.099136246
205.0859207 1.651158024
213.0910061 1.623534024
231.1015708 1.432954134
241.0859207 16.01729695
259.0964854 36.77325753
277.1070501 19.55997497

Name: +ve in-silico MS/MS by CFM-ID for VJQAFLAZRVKAKM-VKKKGTNTSA-N
ID: VJQAFLAZRVKAKM-VKKKGTNTSA-N
Comment: Energy1
Num peaks: 31
53.00219107 0.7926435953
55.01784114 1.119372932
171.0440559 1.77350022
173.0597059 1.353039674
175.075356 0.9289602156
177.0910061 0.8831002587
185.0597059 2.873080976
187.0389705 1.360872076
187.075356 6.602020019
189.0546206 1.384573487
189.0910061 2.175293149
191.0702706 1.212613569
193.0859207 1.51805006
197.1172208 0.8122046121
201.0546206 2.721159665
203.0702706 1.167693387
205.0859207 0.9957715484
211.075356 2.125676938
213.0910061 1.617049237
215.1066561 2.006097988
227.0702706 2.137667897
229.0859207 1.536237423
231.0651853 0.9636100039
231.1015708 2.549454378
233.1172208 1.039249551
241.0859207 11.55978959
245.0808353 0.8591883211
247.0964854 0.8903135678
249.1121354 2.370545671
259.0964854 12.61476181
277.1070501 3.637876339

Name: +ve in-silico MS/MS by CFM-ID for VJQAFLAZRVKAKM-VKKKGTNTSA-N
ID: VJQAFLAZRVKAKM-VKKKGTNTSA-N
Comment: Energy2
Num peaks: 31
39.02292652 1.560608533
41.03857658 5.216536645
49.00727645 2.695518569
51.02292652 1.910062145
53.00219107 1.493725091
53.03857658 2.240166259
93.0334912 1.310486769
117.0334912 1.319227238
119.0491413 5.419584799
121.0647913 2.909866885
135.0440559 1.15309636
149.0597059 1.069885193
159.0440559 2.092665296
161.0597059 2.520177722
163.075356 1.244421364
171.0440559 1.432271942
175.075356 1.247905898
177.0910061 1.384423947
185.0597059 3.00839262
187.075356 2.951007345
189.0546206 1.859474936
189.0910061 2.996978168
213.0546206 1.473056761
215.0702706 1.625506666
215.1066561 2.252127664
217.0859207 1.410462578
227.0702706 1.611367
229.0859207 1.476252809
231.1015708 2.961779768
241.0859207 4.722731034
259.0964854 1.387813348

Name: +ve in-silico MS/MS by CFM-ID for NRYQRYXWSGRVBE-UHFFFAOYSA-N
ID: NRYQRYXWSGRVBE-UHFFFAOYSA-N
Comment: Energy0
Num peaks: 6
199.0389705 1.020196876
201.0546206 3.19739786
223.075356 1.731832104
241.0859207 47.03272993
243.0651853 0.933861091
259.0964854 41.01208279

Name: +ve in-silico MS/MS by CFM-ID for NRYQRYXWSGRVBE-UHFFFAOYSA-N
ID: NRYQRYXWSGRVBE-UHFFFAOYSA-N
Comment: Energy1
Num peaks: 10
171.0440559 2.397680075
173.0597059 3.518452011
199.0389705 3.052045389
201.0546206 12.61392128
211.075356 2.484389504
213.0910061 7.01352944
223.075356 3.529067019
231.1015708 5.792800255
241.0859207 24.73053144
259.0964854 15.05362979

Name: +ve in-silico MS/MS by CFM-ID for NRYQRYXWSGRVBE-UHFFFAOYSA-N
ID: NRYQRYXWSGRVBE-UHFFFAOYSA-N
Comment: Energy2
Num peaks: 16
39.02292652 4.508312974
41.03857658 2.689707895
49.00727645 3.196679434
51.02292652 2.240582503
55.05422664 6.209181542
57.0334912 3.215479252
65.03857658 1.533196196
197.0960915 7.982659364
211.075356 2.315326752
213.0546206 1.901110723
213.0910061 9.022486476
215.0702706 2.698836407
223.075356 9.804478824
225.0546206 13.57250068
241.0859207 9.003476981
243.0651853 1.579346305

Name: +ve in-silico MS/MS by CFM-ID for BALCQJYWQPDUED-ZYGNGYHVSA-N
ID: BALCQJYWQPDUED-ZYGNGYHVSA-N
Comment: Energy0
Num peaks: 17
81.0334912 1.846591634
113.0233204 1.424475553
127.0389705 1.318927801
133.0284058 1.327422291
135.0440559 3.539852347
137.0597059 2.822489153
139.0389705 2.278711339
141.0546206 2.437574491
149.0597059 1.523195087
167.0702706 1.366304826
177.0910061 2.060394536
189.0910061 1.498475037
191.0338851 1.414599178
195.0651853 4.403757979
217.0859207 2.448222889
259.0964854 6.869172556
277.1070501 41.75083895

Name: +ve in-silico MS/MS by CFM-ID for BALCQJYWQPDUED-ZYGNGYHVSA-N
ID: BALCQJYWQPDUED-ZYGNGYHVSA-N
Comment: Energy1
Num peaks: 31
39.02292652 1.547237065
41.03857658 1.526233486
43.05422664 1.160623269
51.02292652 1.505865599
53.03857658 1.740985462
65.03857658 1.994637855
67.05422664 2.0242698
81.0334912 11.69856231
107.0491413 1.511995031
108.9920203 1.543799982
109.0284058 1.748849549
113.0233204 1.97746952
127.0389705 1.262043064
133.0284058 1.625554344
135.0440559 1.777710227
137.0233204 1.847618367
139.0389705 3.319768949
141.0546206 1.41610124
149.0597059 2.307624913
163.0389705 1.082987963
163.075356 1.070467743
167.0702706 2.372149967
177.0910061 2.446754526
189.0910061 1.105118889
191.1066561 1.771810277
195.0651853 1.092146368
217.0859207 1.953110937
219.1015708 1.173708945
249.1121354 1.112944856
259.0964854 3.801559043
277.1070501 3.829830738

Name: +ve in-silico MS/MS by CFM-ID for BALCQJYWQPDUED-ZYGNGYHVSA-N
ID: BALCQJYWQPDUED-ZYGNGYHVSA-N
Comment: Energy2
Num peaks: 31
39.02292652 5.276114071
41.03857658 2.582436812
43.05422664 1.277411617
45.0334912 1.196351104
51.02292652 2.613530536
53.03857658 5.18010961
55.01784114 1.048309394
55.05422664 2.52074406
57.06987671 2.364439518
65.03857658 1.538630101
67.05422664 1.330712054
69.0334912 1.866706933
71.04914126 2.46219646
75.08044139 0.9614535911
77.03857658 2.246592957
79.01784114 1.809291008
79.05422664 1.189499277
81.0334912 13.37562409
83.04914126 1.704190732
93.0334912 3.245068051
95.04914126 2.030251489
99.00767038 1.409540515
105.0334912 4.188290404
107.0491413 1.448233091
108.9920203 1.216745996
109.0647913 1.660587891
111.0076704 1.058101116
113.0233204 2.630789474
133.0284058 0.9806151251
135.0440559 1.484548802
149.0597059 1.036920675

Name: +ve in-silico MS/MS by CFM-ID for XASRCIGCTSZFAS-JLPNCARGSA-N
ID: XASRCIGCTSZFAS-JLPNCARGSA-N
Comment: Energy0
Num peaks: 6
205.0859207 4.356609741
231.1015708 6.143717496
233.1172208 5.953031632
249.1121354 3.400805036
259.0964854 8.763340222
277.1070501 56.85102779

Name: +ve in-silico MS/MS by CFM-ID for XASRCIGCTSZFAS-JLPNCARGSA-N
ID: XASRCIGCTSZFAS-JLPNCARGSA-N
Comment: Energy1
Num peaks: 11
201.0546206 6.853697306
203.0702706 6.23766755
205.0859207 5.011434707
213.0910061 1.87211071
215.1066561 2.186628572
229.0859207 8.42678899
231.1015708 6.413945976
233.1172208 6.956016381
249.1121354 5.47034691
259.0964854 15.62302559
277.1070501 15.55481741

Name: +ve in-silico MS/MS by CFM-ID for XASRCIGCTSZFAS-JLPNCARGSA-N
ID: XASRCIGCTSZFAS-JLPNCARGSA-N
Comment: Energy2
Num peaks: 22
159.0804414 10.35923594
161.0960915 5.568727067
163.1117415 2.267303704
175.075356 2.404679553
177.0910061 1.587791113
179.1066561 2.301825731
185.0960915 2.913880019
187.075356 4.004948001
187.1117415 1.998783713
189.0910061 2.357797957
189.1273916 2.775490992
201.0546206 7.755104254
203.0702706 7.932969079
205.0859207 3.980744351
205.1223062 3.427380725
207.1015708 2.212902086
213.0910061 1.634332661
215.1066561 2.675287765
217.0859207 2.612031868
229.0859207 2.896787932
231.1015708 5.259143964
233.1172208 2.186042163

Name: +ve in-silico MS/MS by CFM-ID for DNRGVDFLDCQQRB-MRVPVSSYSA-N
ID: DNRGVDFLDCQQRB-MRVPVSSYSA-N
Comment: Energy0
Num peaks: 9
189.0182351 2.500020165
191.0338851 1.091673756
205.0131497 2.890840195
207.0287997 6.092648933
217.0495352 1.277899523
235.0600999 1.732694343
241.0859207 3.176905183
259.0964854 31.95683902
277.1070501 29.29378371

Name: +ve in-silico MS/MS by CFM-ID for DNRGVDFLDCQQRB-MRVPVSSYSA-N
ID: DNRGVDFLDCQQRB-MRVPVSSYSA-N
Comment: Energy1
Num peaks: 30
39.02292652 1.62262995
41.03857658 1.377047786
43.05422664 1.499492207
81.06987671 1.945207248
83.08552677 2.162442204
123.0076704 1.208071297
125.0233204 1.680999205
153.0910061 1.160049951
175.002585 1.13880314
177.0182351 1.756079786
179.0338851 1.039064856
189.0182351 8.705697245
190.9974996 1.754972218
191.0338851 2.679333807
193.0131497 3.536330426
193.0495352 1.283938502
205.0131497 6.858597767
207.0287997 9.359160141
215.0338851 1.654873992
217.0495352 2.048320175
219.0651853 1.680457678
221.0444498 0.9789483318
231.1015708 1.238389259
241.0859207 3.748701347
243.0651853 1.595242496
247.0964854 1.002589517
249.1121354 1.767344131
259.0964854 10.09966181
261.0757499 1.151175381
277.1070501 3.19074764

Name: +ve in-silico MS/MS by CFM-ID for DNRGVDFLDCQQRB-MRVPVSSYSA-N
ID: DNRGVDFLDCQQRB-MRVPVSSYSA-N
Comment: Energy2
Num peaks: 31
41.03857658 1.480350868
53.00219107 1.99869381
55.01784114 1.15656024
55.05422664 1.024436225
67.05422664 3.305357926
69.06987671 5.020259538
71.08552677 1.22593387
81.06987671 5.848971243
83.01275576 1.480795326
83.08552677 2.129089466
85.10117684 3.852993819
95.01275576 2.183153343
95.04914126 2.425849546
97.02840582 1.1263782
97.06479133 1.33355898
99.08044139 3.46244962
109.0284058 1.12908504
111.0076704 2.119191852
121.0647913 0.9882039876
123.0076704 1.537352675
123.0804414 1.865296663
125.0233204 2.499851165
135.0076704 1.984338194
161.0233204 2.414422102
175.002585 1.15907148
189.0182351 4.771226205
191.0338851 3.756136211
193.0495352 1.574276266
227.0702706 1.121778967
241.0859207 1.840783902
259.0964854 1.13046155

Name: +ve in-silico MS/MS by CFM-ID for BOKOKIJORDKLLI-CYBMUJFWSA-N
ID: BOKOKIJORDKLLI-CYBMUJFWSA-N
Comment: Energy0
Num peaks: 6
131.0491413 5.008637571
133.0647913 1.600564787
215.0702706 1.939592531
241.0859207 32.23857616
243.0651853 1.845479376
259.0964854 40.17060126

Name: +ve in-silico MS/MS by CFM-ID for BOKOKIJORDKLLI-CYBMUJFWSA-N
ID: BOKOKIJORDKLLI-CYBMUJFWSA-N
Comment: Energy1
Num peaks: 24
39.02292652 1.807796527
41.03857658 1.496530481
57.0334912 6.368598673
59.04914126 2.441141595
81.0334912 1.795895343
131.0491413 4.744800818
133.0647913 3.076819804
159.0440559 1.650122211
175.0389705 1.670680355
187.0389705 8.539474318
189.0546206 1.362029765
199.0389705 2.584614836
201.0546206 4.333687858
211.075356 1.897827337
213.0910061 2.442799438
215.0702706 2.011499163
215.1066561 1.792500054
223.075356 1.509681679
225.0546206 1.244246136
231.1015708 4.329815927
233.0808353 2.009189079
241.0859207 11.89370579
243.0651853 1.600706201
259.0964854 7.94422996

Name: +ve in-silico MS/MS by CFM-ID for BOKOKIJORDKLLI-CYBMUJFWSA-N
ID: BOKOKIJORDKLLI-CYBMUJFWSA-N
Comment: Energy2
Num peaks: 31
39.02292652 3.88589018
41.00219107 1.361618216
41.03857658 1.977223246
43.01784114 0.9131612502
51.02292652 3.039424396
53.03857658 4.659289879
57.0334912 1.459741889
65.03857658 1.462813686
67.01784114 5.25799645
69.0334912 1.047641289
71.04914126 1.971593608
81.0334912 2.629446179
101.0385766 6.787320376
103.0542266 2.777576923
105.0334912 1.721377016
119.0491413 0.931502386
129.0334912 0.9678138666
131.0491413 13.67971348
133.0647913 2.975731083
135.0804414 1.055360937
157.0284058 1.315211362
159.0440559 4.101128541
187.0389705 2.484097776
195.0804414 1.069557674
197.0960915 1.1010186
211.075356 1.496894932
213.0910061 1.574339646
223.075356 1.001943854
225.0546206 0.9475902501
241.0859207 0.9804449399
243.0651853 1.148048884

Name: +ve in-silico MS/MS by CFM-ID for GIEDYDBZSRWFQZ-CYBMUJFWSA-N
ID: GIEDYDBZSRWFQZ-CYBMUJFWSA-N
Comment: Energy0
Num peaks: 6
43.05422664 3.373117236
71.04914126 16.18361475
149.0597059 13.90660755
167.0702706 3.549303485
219.1015708 3.206873691
237.1121354 43.62151501

Name: +ve in-silico MS/MS by CFM-ID for GIEDYDBZSRWFQZ-CYBMUJFWSA-N
ID: GIEDYDBZSRWFQZ-CYBMUJFWSA-N
Comment: Energy1
Num peaks: 14
39.02292652 3.002410082
43.05422664 14.85005268
57.0334912 3.418307702
71.04914126 14.61766325
119.0491413 1.619584937
121.0647913 3.763186488
135.0440559 1.901163538
149.0597059 17.47222509
167.0702706 2.395176835
179.0702706 2.037820991
181.0859207 1.915559993
219.1015708 4.134102511
221.0808353 4.626423333
237.1121354 5.280150022

Name: +ve in-silico MS/MS by CFM-ID for GIEDYDBZSRWFQZ-CYBMUJFWSA-N
ID: GIEDYDBZSRWFQZ-CYBMUJFWSA-N
Comment: Energy2
Num peaks: 14
27.02292652 1.411112027
39.02292652 1.387099787
41.03857658 10.23617701
43.05422664 13.9231023
55.01784114 12.22057605
57.0334912 5.70531141
59.04914126 2.790132873
69.0334912 2.934606241
71.04914126 14.17197365
119.0491413 2.031917835
121.0647913 5.072663412
137.0597059 1.569594961
149.0597059 6.29487471
167.0702706 1.569992894

Name: +ve in-silico MS/MS by CFM-ID for INDWVRYSFIGJBR-LLVKDONJSA-N
ID: INDWVRYSFIGJBR-LLVKDONJSA-N
Comment: Energy0
Num peaks: 6
173.0597059 1.05472499
201.0546206 0.6269269792
223.075356 1.175041548
241.0859207 16.88105924
243.0651853 0.577750222
259.0964854 72.16373549

Name: +ve in-silico MS/MS by CFM-ID for INDWVRYSFIGJBR-LLVKDONJSA-N
ID: INDWVRYSFIGJBR-LLVKDONJSA-N
Comment: Energy1
Num peaks: 22
15.02292652 0.985190399
57.0334912 1.189172
59.04914126 1.88054345
71.01275576 1.095316656
173.0597059 8.755309642
179.1066561 0.9298617264
187.075356 4.905529014
199.0389705 1.322173777
199.075356 1.171372324
201.0546206 2.390761274
201.0910061 1.93773973
211.075356 1.37767002
213.0546206 0.9433870929
213.0910061 3.049023317
215.0702706 1.628017762
217.0859207 2.316263728
223.075356 1.877683122
227.0702706 1.956825839
229.0859207 9.451679167
231.1015708 9.662650262
241.0859207 7.563155326
259.0964854 14.2965055

Name: +ve in-silico MS/MS by CFM-ID for INDWVRYSFIGJBR-LLVKDONJSA-N
ID: INDWVRYSFIGJBR-LLVKDONJSA-N
Comment: Energy2
Num peaks: 31
39.02292652 2.834915664
41.03857658 1.543336985
49.00727645 1.118847607
65.00219107 2.437172633
67.01784114 1.473789106
131.0491413 2.016044986
135.0440559 1.044081139
145.0647913 4.279732621
155.0491413 4.337130554
157.0647913 2.782754673
171.0804414 5.311892962
173.0597059 2.904640406
173.0960915 3.896857603
181.0647913 1.213750609
183.0440559 1.508412702
183.0804414 1.405039487
185.0597059 1.071016883
185.0960915 2.215553565
187.075356 2.256311745
197.0597059 4.502010627
199.075356 2.766652624
201.0910061 1.139059766
211.075356 1.413131456
213.0546206 1.427698431
213.0910061 5.251659738
215.0702706 1.698102997
217.0859207 2.06136705
223.075356 3.626542673
227.0702706 1.147324485
241.0859207 2.699250745
243.0651853 1.277690834

Name: +ve in-silico MS/MS by CFM-ID for YLHAQKVIXLQIFW-UHFFFAOYSA-N
ID: YLHAQKVIXLQIFW-UHFFFAOYSA-N
Comment: Energy0
Num peaks: 6
95.04914126 1.745881444
121.0284058 16.18050884
121.0647913 26.10964624
227.0702706 2.59627754
241.0859207 2.419526013
259.0964854 41.74255391

Name: +ve in-silico MS/MS by CFM-ID for YLHAQKVIXLQIFW-UHFFFAOYSA-N
ID: YLHAQKVIXLQIFW-UHFFFAOYSA-N
Comment: Energy1
Num peaks: 7
91.05422664 2.308845542
95.04914126 1.538062067
121.0284058 19.86785946
121.0647913 44.43065868
227.0702706 1.636524001
241.0859207 2.203871533
259.0964854 8.089491677

Name: +ve in-silico MS/MS by CFM-ID for YLHAQKVIXLQIFW-UHFFFAOYSA-N
ID: YLHAQKVIXLQIFW-UHFFFAOYSA-N
Comment: Energy2
Num peaks: 17
49.00727645 6.445826664
51.02292652 9.067978555
53.03857658 2.871199748
63.02292652 3.89200152
65.03857658 4.301653262
75.02292652 5.563045616
77.00219107 1.365384099
77.03857658 5.914761177
79.01784114 2.081714689
91.05422664 4.347293106
93.0334912 3.618344213
95.04914126 2.877272304
105.0334912 4.88849633
107.0491413 1.521168764
121.0284058 13.52542508
121.0647913 6.249560609
123.0440559 1.579875723

Name: +ve in-silico MS/MS by CFM-ID for AMXIALDGAYCNAK-AYVTZFPOSA-N
ID: AMXIALDGAYCNAK-AYVTZFPOSA-N
Comment: Energy0
Num peaks: 6
67.05422664 2.680845612
83.04914126 1.496210813
173.0233204 1.480379165
241.0859207 1.485826414
259.0964854 35.65835361
277.1070501 40.18119606

Name: +ve in-silico MS/MS by CFM-ID for AMXIALDGAYCNAK-AYVTZFPOSA-N
ID: AMXIALDGAYCNAK-AYVTZFPOSA-N
Comment: Energy1
Num peaks: 24
55.01784114 1.501436401
57.0334912 1.104457203
59.04914126 1.351169168
61.06479133 1.238611844
65.03857658 1.234938449
67.05422664 2.807614371
69.06987671 1.137640757
83.04914126 1.180508443
85.06479133 1.263884207
173.0233204 1.632622994
175.0389705 1.218896088
215.0702706 1.128819569
217.0859207 2.585280031
229.0859207 1.544511138
231.0651853 1.016509568
231.1015708 5.155481328
233.0808353 10.2153834
241.0859207 3.297108672
243.0651853 0.9991704142
247.0964854 1.829681015
249.0757499 0.9849968023
249.1121354 2.275445979
259.0964854 23.49184072
277.1070501 10.69589378

Name: +ve in-silico MS/MS by CFM-ID for AMXIALDGAYCNAK-AYVTZFPOSA-N
ID: AMXIALDGAYCNAK-AYVTZFPOSA-N
Comment: Energy2
Num peaks: 31
53.03857658 2.678066473
55.01784114 1.611623069
55.05422664 2.408157587
57.0334912 1.052161398
65.03857658 6.070078847
67.05422664 2.280110737
69.06987671 1.244554189
79.01784114 2.262223892
81.0334912 2.17110659
83.04914126 4.015593298
123.0440559 2.742462339
131.0491413 0.9392745217
135.0440559 3.688917738
143.0127558 1.178325269
145.0284058 1.107099031
147.0440559 3.886566717
159.0440559 3.670184093
163.075356 1.586437476
173.0233204 2.04216981
175.0389705 1.070163351
191.0338851 1.166749308
213.0546206 1.249727584
215.0702706 2.02099952
217.0859207 2.176802687
221.0808353 1.330215048
231.0651853 4.125734276
231.1015708 1.427762607
233.0808353 3.847982183
241.0859207 1.373843449
243.0651853 1.187971859
259.0964854 1.050876567

Name: +ve in-silico MS/MS by CFM-ID for AMXIALDGAYCNAK-VXJOIVPMSA-N
ID: AMXIALDGAYCNAK-VXJOIVPMSA-N
Comment: Energy0
Num peaks: 6
67.05422664 2.680845612
83.04914126 1.496210813
173.0233204 1.480379165
241.0859207 1.485826414
259.0964854 35.65835361
277.1070501 40.18119606

Name: +ve in-silico MS/MS by CFM-ID for AMXIALDGAYCNAK-VXJOIVPMSA-N
ID: AMXIALDGAYCNAK-VXJOIVPMSA-N
Comment: Energy1
Num peaks: 24
55.01784114 1.501436401
57.0334912 1.104457203
59.04914126 1.351169168
61.06479133 1.238611844
65.03857658 1.234938449
67.05422664 2.807614371
69.06987671 1.137640757
83.04914126 1.180508443
85.06479133 1.263884207
173.0233204 1.632622994
175.0389705 1.218896088
215.0702706 1.128819569
217.0859207 2.585280031
229.0859207 1.544511138
231.0651853 1.016509568
231.1015708 5.155481328
233.0808353 10.2153834
241.0859207 3.297108672
243.0651853 0.9991704142
247.0964854 1.829681015
249.0757499 0.9849968023
249.1121354 2.275445979
259.0964854 23.49184072
277.1070501 10.69589378

Name: +ve in-silico MS/MS by CFM-ID for AMXIALDGAYCNAK-VXJOIVPMSA-N
ID: AMXIALDGAYCNAK-VXJOIVPMSA-N
Comment: Energy2
Num peaks: 31
53.03857658 2.678066473
55.01784114 1.611623069
55.05422664 2.408157587
57.0334912 1.052161398
65.03857658 6.070078847
67.05422664 2.280110737
69.06987671 1.244554189
79.01784114 2.262223892
81.0334912 2.17110659
83.04914126 4.015593298
123.0440559 2.742462339
131.0491413 0.9392745217
135.0440559 3.688917738
143.0127558 1.178325269
145.0284058 1.107099031
147.0440559 3.886566717
159.0440559 3.670184093
163.075356 1.586437476
173.0233204 2.04216981
175.0389705 1.070163351
191.0338851 1.166749308
213.0546206 1.249727584
215.0702706 2.02099952
217.0859207 2.176802687
221.0808353 1.330215048
231.0651853 4.125734276
231.1015708 1.427762607
233.0808353 3.847982183
241.0859207 1.373843449
243.0651853 1.187971859
259.0964854 1.050876567

Name: +ve in-silico MS/MS by CFM-ID for NQSKLGFKNUGTFE-JRPNMDOOSA-N
ID: NQSKLGFKNUGTFE-JRPNMDOOSA-N
Comment: Energy0
Num peaks: 21
39.02292652 1.111936087
53.00219107 2.819061319
69.0334912 1.912797693
71.04914126 1.410420211
111.0804414 3.001838473
117.0698767 0.9715005395
131.0491413 2.584578944
133.0647913 6.647948209
135.0804414 8.149132206
137.0960915 1.932425097
161.0597059 3.115540037
163.075356 5.066214695
165.0910061 1.719570541
179.0702706 3.212638752
181.0859207 4.556322063
201.0546206 1.862911095
203.0702706 8.152721785
205.0859207 1.991843054
247.0964854 1.056547626
259.0964854 3.847419996
277.1070501 15.70564185

Name: +ve in-silico MS/MS by CFM-ID for NQSKLGFKNUGTFE-JRPNMDOOSA-N
ID: NQSKLGFKNUGTFE-JRPNMDOOSA-N
Comment: Energy1
Num peaks: 31
39.02292652 5.094093851
41.03857658 1.780401148
43.05422664 2.514738109
45.06987671 1.587821226
53.00219107 9.897230931
55.01784114 1.450469774
57.0334912 4.072437308
97.06479133 1.094926502
107.0491413 1.49370869
109.0647913 1.639969621
111.0804414 3.104725441
119.0491413 2.463277674
133.0647913 1.986143293
135.0804414 1.559003623
137.0960915 1.718921375
163.075356 1.372190187
179.0338851 1.317457155
201.0546206 1.502628044
203.0702706 2.259055718
205.0495352 1.350052824
205.0859207 1.411600325
207.0651853 1.337061045
207.1015708 1.959442344
219.0651853 1.051786329
229.0859207 1.580997777
233.1172208 1.081425514
245.0808353 1.079701388
247.0964854 1.576903359
249.1121354 1.948021172
259.0964854 4.683375889
277.1070501 4.02935758

Name: +ve in-silico MS/MS by CFM-ID for NQSKLGFKNUGTFE-JRPNMDOOSA-N
ID: NQSKLGFKNUGTFE-JRPNMDOOSA-N
Comment: Energy2
Num peaks: 31
39.02292652 6.03937324
41.03857658 2.857968201
49.00727645 1.52277983
53.00219107 1.426969817
53.03857658 1.494159063
55.05422664 1.340892539
65.03857658 1.932425015
69.0334912 1.840605087
77.03857658 1.529025896
79.05422664 2.060812269
81.0334912 2.389044549
83.04914126 2.049089149
95.04914126 1.360259602
107.0491413 2.621789411
109.0284058 1.957560029
109.0647913 3.633953603
111.0804414 1.434051675
121.0647913 1.602841774
123.0440559 2.165587628
133.0647913 3.259072172
135.0804414 1.612967672
137.0597059 1.76715176
137.0960915 2.67459927
145.0647913 1.437773326
147.0804414 2.125026895
151.075356 1.39035935
159.0440559 2.213562641
161.0597059 2.666982734
163.075356 2.580874831
175.0389705 1.441127702
201.0546206 1.372562932

Name: +ve in-silico MS/MS by CFM-ID for UTQUILVPBZEHTK-ZLNHGNLKSA-N
ID: UTQUILVPBZEHTK-ZLNHGNLKSA-N
Comment: Energy0
Num peaks: 6
99.05528926 1.553091604
109.0396392 3.364853236
127.0502039 65.16191982
227.0662479 1.434470749
241.0818979 3.617191216
259.0924626 10.06032165

Name: +ve in-silico MS/MS by CFM-ID for UTQUILVPBZEHTK-ZLNHGNLKSA-N
ID: UTQUILVPBZEHTK-ZLNHGNLKSA-N
Comment: Energy1
Num peaks: 8
40.01817548 1.378439937
61.02840582 1.279359111
68.0130901 13.91145742
70.02874017 6.72255854
84.04439023 3.499946384
99.05528926 3.927254604
109.0396392 6.462376524
127.0502039 42.86198695

Name: +ve in-silico MS/MS by CFM-ID for UTQUILVPBZEHTK-ZLNHGNLKSA-N
ID: UTQUILVPBZEHTK-ZLNHGNLKSA-N
Comment: Energy2
Num peaks: 24
40.01817548 1.775899711
41.00219107 0.9533481237
42.03382555 5.421421731
43.01784114 1.715083269
44.0130901 1.453031106
45.0334912 1.158159861
53.00219107 1.452147993
55.01784114 1.416215473
56.99710569 0.948234561
65.99744004 1.6030613
68.0130901 7.726077251
70.02874017 5.501460814
82.02874017 1.120286259
85.0396392 1.43675461
95.02398914 0.7532387931
97.0396392 6.924292119
99.05528926 6.237394966
109.0396392 3.325367452
110.0236548 1.435292303
111.0552893 0.7543860343
125.0345538 1.635635316
127.0502039 23.60981772
129.0658539 0.9401538673
148.0604342 1.439673226

Name: +ve in-silico MS/MS by CFM-ID for JNSXMHXBHMBHCB-UHFFFAOYSA-N
ID: JNSXMHXBHMBHCB-UHFFFAOYSA-N
Comment: Energy0
Num peaks: 6
55.05422664 5.010693884
175.0389705 5.770835668
203.0338851 10.92568357
219.0651853 4.120214583
241.0859207 8.545063699
259.0964854 48.92242179

Name: +ve in-silico MS/MS by CFM-ID for JNSXMHXBHMBHCB-UHFFFAOYSA-N
ID: JNSXMHXBHMBHCB-UHFFFAOYSA-N
Comment: Energy1
Num peaks: 12
39.02292652 3.161043917
41.03857658 4.755068256
55.05422664 9.758811498
83.04914126 3.803612224
159.0440559 1.855503078
173.0233204 2.005366878
175.0389705 4.481966023
203.0338851 35.24521116
219.0651853 2.415209659
231.1015708 2.81805589
241.0859207 3.393356284
259.0964854 7.193723522

Name: +ve in-silico MS/MS by CFM-ID for JNSXMHXBHMBHCB-UHFFFAOYSA-N
ID: JNSXMHXBHMBHCB-UHFFFAOYSA-N
Comment: Energy2
Num peaks: 18
15.02292652 1.40950312
39.02292652 9.325213022
41.03857658 3.253942852
55.01784114 2.176876265
55.05422664 14.77428339
83.04914126 1.062234066
119.0127558 3.857402145
121.0284058 2.732228453
131.0491413 2.97844738
135.0076704 2.371512186
135.0440559 1.609005065
147.0076704 1.964519714
147.0440559 1.67251365
149.0233204 2.596601403
159.0440559 6.253325434
173.0233204 6.590287169
175.0389705 8.798937562
203.0338851 7.357753569

Name: +ve in-silico MS/MS by CFM-ID for JDCPKIGGMYRBEY-LLVKDONJSA-N
ID: JDCPKIGGMYRBEY-LLVKDONJSA-N
Comment: Energy0
Num peaks: 6
103.075356 2.179274396
189.0546206 1.849460939
203.0338851 5.412741448
205.0495352 14.5713986
259.0964854 14.434707
277.1070501 44.63318479

Name: +ve in-silico MS/MS by CFM-ID for JDCPKIGGMYRBEY-LLVKDONJSA-N
ID: JDCPKIGGMYRBEY-LLVKDONJSA-N
Comment: Energy1
Num peaks: 22
43.01784114 0.905520832
85.06479133 1.103192222
103.075356 1.783050306
161.0597059 1.917733892
173.0233204 1.319327722
175.0389705 4.428268061
177.0546206 6.802925945
189.0546206 3.236704453
203.0338851 8.064200749
205.0495352 22.23111909
207.0651853 1.931464254
209.0808353 0.958687424
217.0495352 2.007797583
219.0651853 2.369159912
231.1015708 0.9639639114
233.0808353 1.113400795
235.0600999 1.867724743
245.0808353 1.084779342
247.0964854 0.9567816383
249.1121354 3.098839102
259.0964854 5.476007141
277.1070501 6.780575419

Name: +ve in-silico MS/MS by CFM-ID for JDCPKIGGMYRBEY-LLVKDONJSA-N
ID: JDCPKIGGMYRBEY-LLVKDONJSA-N
Comment: Energy2
Num peaks: 31
41.00219107 1.042669266
41.03857658 1.323102865
53.00219107 1.200407029
55.01784114 2.114716974
59.04914126 1.35859134
65.03857658 3.192459947
67.05422664 2.947972152
69.0334912 2.129831274
69.06987671 1.403128068
71.04914126 1.119581628
83.04914126 6.468249071
85.06479133 5.943648333
101.0597059 1.365543762
109.0284058 1.156604828
133.0284058 1.853237574
135.0440559 2.118595019
145.0647913 1.385136964
149.0597059 1.676653883
159.0440559 3.543091075
161.0597059 2.252604046
163.0389705 2.590467533
175.0389705 3.465494125
177.0546206 1.183214924
189.0546206 2.684401067
191.0338851 1.372357405
191.0702706 1.141738507
203.0338851 1.903512673
217.0495352 2.482505928
217.0859207 1.2930198
219.0651853 2.626790307
259.0964854 1.041441552

Name: +ve in-silico MS/MS by CFM-ID for SXUXMRMBWZCMEN-ZOQUXTDFSA-N
ID: SXUXMRMBWZCMEN-ZOQUXTDFSA-N
Comment: Energy0
Num peaks: 6
85.0396392 1.658955302
113.0345538 67.34001975
227.0662479 1.990646051
231.097548 1.614209676
241.0818979 2.783233585
259.0924626 10.09861465

Name: +ve in-silico MS/MS by CFM-ID for SXUXMRMBWZCMEN-ZOQUXTDFSA-N
ID: SXUXMRMBWZCMEN-ZOQUXTDFSA-N
Comment: Energy1
Num peaks: 8
40.01817548 1.474404022
68.0130901 11.41943132
70.02874017 11.28444725
73.02840582 1.935648957
84.00800472 2.903828965
85.0396392 4.029813727
96.00800472 1.364792691
113.0345538 45.66982199

Name: +ve in-silico MS/MS by CFM-ID for SXUXMRMBWZCMEN-ZOQUXTDFSA-N
ID: SXUXMRMBWZCMEN-ZOQUXTDFSA-N
Comment: Energy2
Num peaks: 15
40.01817548 2.745532294
42.03382555 7.909858975
43.01784114 1.155851653
44.0130901 1.818924367
53.00219107 1.948040675
68.0130901 7.230639264
70.02874017 4.134245462
71.02398914 2.149900159
83.02398914 10.50186933
85.0396392 8.709110316
96.00800472 2.217638528
113.0345538 25.57967666
159.0764186 1.070215261
162.0760843 1.61054093
185.0556832 1.242017147

Name: +ve in-silico MS/MS by CFM-ID for KMOMCIKYMUNSPU-JTQLQIEISA-N
ID: KMOMCIKYMUNSPU-JTQLQIEISA-N
Comment: Energy0
Num peaks: 6
203.0338851 12.25345319
217.0495352 1.58944138
219.0651853 1.848531487
241.0859207 2.108285443
259.0964854 25.36101062
277.1070501 42.51957851

Name: +ve in-silico MS/MS by CFM-ID for KMOMCIKYMUNSPU-JTQLQIEISA-N
ID: KMOMCIKYMUNSPU-JTQLQIEISA-N
Comment: Energy1
Num peaks: 19
89.05970595 2.214743355
175.0389705 1.958314957
189.0546206 3.205885358
191.0338851 4.230278504
191.0702706 0.9349037013
203.0338851 4.608631855
215.0702706 2.899495583
217.0495352 1.127133096
227.0702706 0.9744049601
229.0859207 1.389353652
231.1015708 2.239802774
233.0808353 3.123406047
233.1172208 0.9805580456
241.0859207 4.513646858
243.0651853 1.415875052
245.0808353 0.9515545861
249.1121354 6.781290671
259.0964854 19.61914478
277.1070501 17.27340776

Name: +ve in-silico MS/MS by CFM-ID for KMOMCIKYMUNSPU-JTQLQIEISA-N
ID: KMOMCIKYMUNSPU-JTQLQIEISA-N
Comment: Energy2
Num peaks: 11
39.02292652 1.9021864
65.03857658 4.551995641
83.04914126 2.195415836
133.0284058 18.15828231
151.0389705 2.827076476
159.0440559 4.058449064
173.0233204 11.65008514
175.0389705 12.62314178
189.0546206 1.298752561
203.0338851 20.32906735
241.0859207 1.41579537

Name: +ve in-silico MS/MS by CFM-ID for WSYJFMHOBOFVCJ-JCMPJRQWSA-N
ID: WSYJFMHOBOFVCJ-JCMPJRQWSA-N
Comment: Energy0
Num peaks: 11
41.03857658 1.000538277
161.0597059 2.541868321
163.075356 1.578140916
165.0546206 1.486064766
167.0702706 1.074076754
191.0702706 0.8733910567
193.0859207 1.910073161
201.0910061 1.771414757
209.0808353 0.8610972225
219.1015708 17.93556735
237.1121354 49.73187722

Name: +ve in-silico MS/MS by CFM-ID for WSYJFMHOBOFVCJ-JCMPJRQWSA-N
ID: WSYJFMHOBOFVCJ-JCMPJRQWSA-N
Comment: Energy1
Num peaks: 31
25.00727645 1.089714633
27.02292652 1.011437741
41.03857658 1.546754243
43.05422664 1.124883762
49.00727645 2.007473626
51.02292652 2.357763939
53.03857658 1.501178728
55.05422664 3.478564128
65.03857658 1.071236759
117.0546206 0.818006258
119.0491413 0.8297066458
135.0804414 1.22270667
139.0389705 2.116886293
141.0546206 3.266176902
151.0389705 1.536177473
153.0546206 2.334181712
155.0702706 1.439689184
165.0546206 1.456739994
167.0702706 1.551826767
169.0495352 1.086169544
169.0859207 0.966318369
171.0651853 2.887673101
177.0546206 1.636312837
193.0495352 0.8017973747
195.0651853 2.772306682
201.0910061 3.763488733
207.1015708 1.417424547
209.1172208 1.299053194
219.1015708 10.39089102
221.0808353 0.9916771408
237.1121354 11.73017631

Name: +ve in-silico MS/MS by CFM-ID for WSYJFMHOBOFVCJ-JCMPJRQWSA-N
ID: WSYJFMHOBOFVCJ-JCMPJRQWSA-N
Comment: Energy2
Num peaks: 31
39.02292652 3.325943423
41.03857658 5.514883983
49.00727645 2.379361361
51.02292652 1.742385189
53.03857658 2.716255182
55.05422664 1.157881933
63.02292652 3.383844569
65.03857658 2.418942049
67.05422664 2.425329541
69.0334912 1.104283675
79.01784114 1.410363351
91.05422664 1.156095235
93.0334912 1.821253262
95.04914126 2.830297713
97.02840582 0.9995518271
111.0440559 1.567696052
117.0334912 2.043376996
119.0491413 2.098990505
121.0284058 1.759833038
133.0647913 2.468507562
143.0491413 1.31170957
145.0647913 3.032329077
147.0440559 2.061588823
147.0804414 2.274684094
149.0597059 1.067731443
149.0960915 1.446320453
161.0597059 1.722903684
167.0702706 2.009462977
169.0859207 1.53355531
175.075356 1.888877513
201.0910061 1.082150879

Name: +ve in-silico MS/MS by CFM-ID for XAPITIDJHKPXLY-ZETCQYMHSA-N
ID: XAPITIDJHKPXLY-ZETCQYMHSA-N
Comment: Energy0
Num peaks: 6
67.05422664 2.721537425
139.075356 4.032997295
213.0546206 2.268148983
231.0651853 3.608963545
241.0859207 14.81604161
259.0964854 58.34971775

Name: +ve in-silico MS/MS by CFM-ID for XAPITIDJHKPXLY-ZETCQYMHSA-N
ID: XAPITIDJHKPXLY-ZETCQYMHSA-N
Comment: Energy1
Num peaks: 16
67.05422664 1.42543884
69.06987671 1.604376066
109.0647913 1.857625153
111.0804414 2.554816257
121.0284058 4.980356056
149.0233204 6.125139205
203.0702706 1.626349221
203.1066561 1.384438855
213.0546206 1.657732173
215.0702706 2.044321801
229.0495352 1.318657551
229.0859207 3.934083679
231.0651853 1.779110625
231.1015708 17.98188538
241.0859207 12.05080587
259.0964854 17.86246284

Name: +ve in-silico MS/MS by CFM-ID for XAPITIDJHKPXLY-ZETCQYMHSA-N
ID: XAPITIDJHKPXLY-ZETCQYMHSA-N
Comment: Energy2
Num peaks: 25
39.02292652 3.64453817
41.03857658 3.140563072
51.02292652 5.893308546
53.00219107 1.259154332
53.03857658 1.474831035
55.05422664 5.019049933
65.03857658 8.072812987
67.05422664 16.07088198
69.06987671 2.547677468
83.04914126 1.186048036
93.0334912 0.9075491582
95.04914126 2.681115546
105.0334912 1.286467313
111.0440559 1.35677015
121.0284058 5.06666431
149.0233204 0.9151334358
157.0647913 1.339455147
187.075356 1.116953022
197.0597059 1.419909813
199.075356 2.686570911
203.0702706 1.566566917
213.0546206 4.541070508
215.0702706 5.054446869
231.0651853 1.12323964
241.0859207 1.168002002

Name: +ve in-silico MS/MS by CFM-ID for HCTXOGDELLQVKJ-NSHDSACASA-N
ID: HCTXOGDELLQVKJ-NSHDSACASA-N
Comment: Energy0
Num peaks: 6
85.06479133 6.661670886
175.0389705 4.827268462
193.0495352 9.478956075
245.0808353 1.180174888
259.0964854 6.78370408
277.1070501 58.54416013

Name: +ve in-silico MS/MS by CFM-ID for HCTXOGDELLQVKJ-NSHDSACASA-N
ID: HCTXOGDELLQVKJ-NSHDSACASA-N
Comment: Energy1
Num peaks: 17
67.05422664 3.744807482
83.04914126 2.879136969
85.06479133 20.54909424
103.075356 0.9404041453
163.0389705 2.900694647
165.0546206 3.116981612
175.0389705 2.790658475
177.0182351 0.8884614478
193.0495352 7.696142498
205.0495352 1.499416179
231.1015708 0.9599005012
233.0808353 1.762806485
245.0808353 1.951002084
247.0964854 1.278937937
249.1121354 6.089474977
259.0964854 6.321181009
277.1070501 15.43549021

Name: +ve in-silico MS/MS by CFM-ID for HCTXOGDELLQVKJ-NSHDSACASA-N
ID: HCTXOGDELLQVKJ-NSHDSACASA-N
Comment: Energy2
Num peaks: 25
55.01784114 2.487942231
67.05422664 1.130590714
69.0334912 3.016889099
71.04914126 3.107799348
83.04914126 1.303577842
85.06479133 10.00345941
87.08044139 1.140730599
119.0127558 3.344210725
121.0284058 3.731454641
123.0440559 1.163066879
131.0491413 3.104000131
135.0440559 1.558458945
147.0440559 4.394841516
149.0233204 1.447957397
149.0597059 1.393365984
151.0389705 5.904734619
161.0597059 1.807704059
163.0389705 1.811648286
165.0546206 1.312241235
175.0389705 9.08229059
177.0182351 10.20434095
177.0546206 1.590256672
191.0338851 1.587635499
193.0495352 3.803869882
205.0495352 1.340896505

Name: +ve in-silico MS/MS by CFM-ID for UZVVFWZLVYQBTH-UHFFFAOYSA-N
ID: UZVVFWZLVYQBTH-UHFFFAOYSA-N
Comment: Energy0
Num peaks: 6
233.0808353 2.094603988
235.0964854 2.08063757
241.0859207 2.228896549
259.0964854 20.18885714
261.0757499 3.835608003
277.1070501 59.98266395

Name: +ve in-silico MS/MS by CFM-ID for UZVVFWZLVYQBTH-UHFFFAOYSA-N
ID: UZVVFWZLVYQBTH-UHFFFAOYSA-N
Comment: Energy1
Num peaks: 19
43.01784114 1.454610534
97.06479133 1.317587357
99.08044139 3.532170351
151.0389705 5.040446199
175.0389705 3.012783949
177.0182351 3.483495954
179.0338851 2.01043894
191.0702706 2.443093661
193.0495352 11.33977411
193.0859207 2.822158536
219.0651853 2.657598667
221.0808353 1.49712214
233.0808353 2.514251356
235.0964854 2.177653149
241.0859207 2.18680849
249.1121354 2.504996764
259.0964854 11.39735498
261.0757499 1.681019946
277.1070501 17.71762098

Name: +ve in-silico MS/MS by CFM-ID for UZVVFWZLVYQBTH-UHFFFAOYSA-N
ID: UZVVFWZLVYQBTH-UHFFFAOYSA-N
Comment: Energy2
Num peaks: 31
39.02292652 1.589893938
41.00219107 1.389184075
41.03857658 1.631075527
53.00219107 1.811323486
55.01784114 1.433053988
57.0334912 2.05717182
85.02840582 1.530437008
97.06479133 1.5020912
133.0284058 1.325107272
135.0440559 1.314993745
151.0389705 1.57118527
173.0597059 1.938079039
175.0389705 3.125814251
175.075356 3.892327467
177.0182351 1.704464173
177.0546206 2.302203071
177.0910061 3.621194229
191.0702706 4.175841139
193.0859207 3.085035509
201.0546206 1.438752644
203.0702706 2.882143205
205.0859207 1.772607099
215.0702706 2.454961968
217.0495352 2.37346336
229.0859207 1.272849354
231.1015708 2.327776975
241.0859207 4.099178143
243.0651853 3.96242848
245.0444498 1.520227274
259.0964854 2.663233103
261.0757499 2.147620783

Name: +ve in-silico MS/MS by CFM-ID for IMCPAQHSMNCJDT-SCZZXKLOSA-N
ID: IMCPAQHSMNCJDT-SCZZXKLOSA-N
Comment: Energy0
Num peaks: 7
55.05422664 2.724350475
173.0960915 3.375617289
175.1117415 2.278302598
191.0702706 1.670464478
201.0910061 1.695827603
219.1015708 48.80417701
237.1121354 19.72088898

Name: +ve in-silico MS/MS by CFM-ID for IMCPAQHSMNCJDT-SCZZXKLOSA-N
ID: IMCPAQHSMNCJDT-SCZZXKLOSA-N
Comment: Energy1
Num peaks: 25
39.02292652 1.62745406
41.03857658 2.406853603
57.0334912 1.404131889
59.04914126 2.207814363
65.03857658 2.999650666
67.05422664 1.315040415
107.0491413 2.677871754
109.0647913 1.537166185
135.0440559 1.796118942
151.0389705 1.415428844
163.0389705 9.354252251
165.0546206 1.57863605
171.0804414 1.62795759
173.0960915 1.236865197
175.1117415 1.36405903
177.0546206 2.544785969
187.075356 2.606452696
189.0910061 1.648023754
191.1066561 2.556489952
193.1223062 1.044760718
201.0910061 2.870459885
203.0702706 1.212082361
209.1172208 2.405679329
219.1015708 22.01127362
237.1121354 7.515397322

Name: +ve in-silico MS/MS by CFM-ID for IMCPAQHSMNCJDT-SCZZXKLOSA-N
ID: IMCPAQHSMNCJDT-SCZZXKLOSA-N
Comment: Energy2
Num peaks: 31
39.02292652 3.068946757
41.03857658 3.068086875
43.05422664 2.03335209
51.02292652 3.861198561
53.03857658 3.879540942
55.05422664 7.172141275
57.06987671 2.54647771
65.03857658 4.462321357
67.05422664 1.683861496
69.06987671 2.725557726
73.06479133 0.9476814845
81.0334912 1.356644152
107.0491413 4.420443108
133.0647913 1.434765347
135.0440559 2.945502541
137.0597059 0.9533241572
139.075356 1.047219216
147.0804414 1.070242497
161.0597059 0.9430889023
163.0389705 2.391138301
171.0804414 1.65278415
173.0960915 3.480665039
175.1117415 5.14798111
177.0546206 0.9316250828
179.0702706 1.195762036
187.075356 1.672063921
189.0910061 2.122126422
191.1066561 1.504003637
201.0910061 1.533380616
203.0702706 2.129934816
219.1015708 1.312126378

Name: +ve in-silico MS/MS by CFM-ID for NRKXQJFKICRHKM-SSDOTTSWSA-N
ID: NRKXQJFKICRHKM-SSDOTTSWSA-N
Comment: Energy0
Num peaks: 6
67.05422664 2.785618093
69.06987671 2.212788076
139.075356 4.000402524
231.0651853 3.560411964
241.0859207 17.41149975
259.0964854 57.3255052

Name: +ve in-silico MS/MS by CFM-ID for NRKXQJFKICRHKM-SSDOTTSWSA-N
ID: NRKXQJFKICRHKM-SSDOTTSWSA-N
Comment: Energy1
Num peaks: 16
67.05422664 1.379010716
69.06987671 1.488062325
109.0647913 1.90449108
111.0804414 1.583962475
121.0284058 10.45142807
123.0440559 1.34868116
137.0597059 5.057085486
139.075356 6.745678101
213.0546206 1.281668079
215.0702706 1.962717689
229.0495352 1.304819302
229.0859207 3.073357631
231.0651853 1.770937569
231.1015708 11.17579186
241.0859207 13.04062068
259.0964854 17.58298729

Name: +ve in-silico MS/MS by CFM-ID for NRKXQJFKICRHKM-SSDOTTSWSA-N
ID: NRKXQJFKICRHKM-SSDOTTSWSA-N
Comment: Energy2
Num peaks: 23
39.02292652 3.325592669
41.03857658 3.268907679
49.00727645 1.361560586
51.02292652 5.681266067
53.00219107 1.760840082
53.03857658 2.02567872
55.05422664 4.916840077
65.03857658 7.963762704
67.05422664 17.13159021
69.06987671 2.46687857
83.04914126 1.30605863
93.0334912 1.248631786
95.04914126 2.226192371
105.0334912 1.287271136
111.0440559 1.333181082
121.0284058 5.794319194
145.0284058 2.747311474
175.0389705 1.488292171
199.075356 1.640224904
203.0702706 1.293501593
213.0546206 3.943671373
215.0702706 4.801413972
241.0859207 1.15836325

Name: +ve in-silico MS/MS by CFM-ID for DWEBKCDBKMCKDE-LBPRGKRZSA-N
ID: DWEBKCDBKMCKDE-LBPRGKRZSA-N
Comment: Energy0
Num peaks: 10
107.0491413 2.836789735
151.0389705 1.22365844
169.0495352 1.244626829
213.0910061 7.444375077
215.1066561 1.684993968
231.1015708 5.526853694
233.1172208 1.964709987
241.0859207 8.219931287
259.0964854 29.13788115
277.1070501 21.59538215

Name: +ve in-silico MS/MS by CFM-ID for DWEBKCDBKMCKDE-LBPRGKRZSA-N
ID: DWEBKCDBKMCKDE-LBPRGKRZSA-N
Comment: Energy1
Num peaks: 31
83.01275576 0.7379893699
105.0334912 1.856940037
107.0491413 9.244594899
109.0647913 0.6817955552
121.0647913 2.168637536
123.0440559 3.180685203
129.0334912 1.178919245
131.0491413 1.548907916
133.0647913 1.272734992
137.0597059 0.7946574159
143.0491413 0.7412282229
145.0647913 2.699205121
147.0804414 1.288620396
151.0389705 3.771994359
153.0546206 1.249606956
155.0338851 0.6862606237
165.0546206 1.067879099
167.0338851 0.6857998584
169.0495352 2.521953628
211.075356 1.00673905
213.0910061 6.318719578
215.1066561 3.007906881
229.0859207 0.9140706018
231.0651853 0.7962888208
231.1015708 4.975668881
233.0808353 1.106295065
233.1172208 1.706044491
241.0859207 7.071080033
249.1121354 0.9588062307
259.0964854 9.199633524
277.1070501 3.800943592

Name: +ve in-silico MS/MS by CFM-ID for DWEBKCDBKMCKDE-LBPRGKRZSA-N
ID: DWEBKCDBKMCKDE-LBPRGKRZSA-N
Comment: Energy2
Num peaks: 31
41.00219107 2.963305668
67.01784114 1.23102518
69.0334912 1.208180354
75.02292652 1.33901936
77.03857658 1.986196146
79.05422664 3.132304793
81.0334912 2.074832353
83.01275576 2.686573484
85.02840582 1.494798702
101.0233204 1.378064452
101.0385766 1.148301982
105.0334912 2.424857098
107.0491413 4.824439209
117.0334912 1.447518524
123.0440559 4.215263596
129.0334912 1.877305668
131.0491413 1.532916821
137.0597059 1.314402032
143.0491413 2.338064572
145.0647913 1.855353293
151.0389705 2.589030448
153.0546206 1.72491724
171.0804414 2.382175497
173.0597059 1.208966171
173.0960915 2.083592727
187.075356 1.487661515
213.0910061 2.22123648
215.1066561 1.050691268
231.1015708 1.156659225
233.0808353 1.207559007
241.0859207 1.619155559

Name: +ve in-silico MS/MS by CFM-ID for SYSPOSPAEMUKKD-DXHVMGJMSA-N
ID: SYSPOSPAEMUKKD-DXHVMGJMSA-N
Comment: Energy0
Num peaks: 8
95.01275576 2.859073551
97.02840582 4.589883899
209.0808353 2.839100333
231.1015708 6.741182695
233.1172208 6.352453094
249.1121354 3.262074058
259.0964854 6.658801495
277.1070501 48.67181324

Name: +ve in-silico MS/MS by CFM-ID for SYSPOSPAEMUKKD-DXHVMGJMSA-N
ID: SYSPOSPAEMUKKD-DXHVMGJMSA-N
Comment: Energy1
Num peaks: 30
69.0334912 1.075667644
81.0334912 5.97897101
83.04914126 1.26685222
91.01784114 1.068594996
93.0334912 2.730695178
95.01275576 1.874516324
95.04914126 1.092729866
97.02840582 2.281230122
111.0440559 1.380577007
135.0440559 1.26068418
137.0597059 2.588266157
139.075356 1.764435138
149.0597059 1.261304344
151.075356 1.156863179
153.0910061 1.429059219
163.075356 1.319609317
165.0546206 1.298958986
165.0910061 2.177629067
181.0859207 1.447763689
189.0546206 1.062844124
209.0808353 2.365912841
229.0859207 4.156726994
231.1015708 4.572591987
233.1172208 4.838255455
245.0808353 2.881863398
247.0964854 2.022341635
249.1121354 8.502022912
259.0964854 5.706485377
261.0757499 1.615728111
277.1070501 8.413273457

Name: +ve in-silico MS/MS by CFM-ID for SYSPOSPAEMUKKD-DXHVMGJMSA-N
ID: SYSPOSPAEMUKKD-DXHVMGJMSA-N
Comment: Energy2
Num peaks: 31
39.02292652 1.814771778
51.02292652 1.00487023
69.0334912 1.815831128
81.0334912 8.053664839
83.04914126 1.311115459
85.06479133 1.326756043
91.01784114 1.187732437
91.05422664 2.232436632
93.06987671 1.465240038
95.01275576 3.270431275
95.08552677 1.589546771
97.02840582 4.399123951
111.0440559 3.48450482
125.0597059 1.498518457
135.0440559 4.624618889
137.0597059 6.082601489
139.075356 2.241509808
149.0597059 2.180357878
151.075356 3.030811483
161.0597059 3.592535225
163.075356 1.119310442
165.0910061 1.875020605
177.0546206 1.857732545
179.0702706 1.007194333
181.0859207 1.531290335
189.0546206 1.322294068
191.0702706 0.9820103735
205.0495352 1.106442052
231.1015708 1.045012247
247.0964854 1.295449365
259.0964854 1.414391104

Name: +ve in-silico MS/MS by CFM-ID for XASRCIGCTSZFAS-SQRMYFJTSA-N
ID: XASRCIGCTSZFAS-SQRMYFJTSA-N
Comment: Energy0
Num peaks: 6
205.0859207 4.356609741
231.1015708 6.143717496
233.1172208 5.953031632
249.1121354 3.400805036
259.0964854 8.763340222
277.1070501 56.85102779

Name: +ve in-silico MS/MS by CFM-ID for XASRCIGCTSZFAS-SQRMYFJTSA-N
ID: XASRCIGCTSZFAS-SQRMYFJTSA-N
Comment: Energy1
Num peaks: 11
201.0546206 6.853697306
203.0702706 6.23766755
205.0859207 5.011434707
213.0910061 1.87211071
215.1066561 2.186628572
229.0859207 8.42678899
231.1015708 6.413945976
233.1172208 6.956016381
249.1121354 5.47034691
259.0964854 15.62302559
277.1070501 15.55481741

Name: +ve in-silico MS/MS by CFM-ID for XASRCIGCTSZFAS-SQRMYFJTSA-N
ID: XASRCIGCTSZFAS-SQRMYFJTSA-N
Comment: Energy2
Num peaks: 22
159.0804414 10.35923594
161.0960915 5.568727067
163.1117415 2.267303704
175.075356 2.404679553
177.0910061 1.587791113
179.1066561 2.301825731
185.0960915 2.913880019
187.075356 4.004948001
187.1117415 1.998783713
189.0910061 2.357797957
189.1273916 2.775490992
201.0546206 7.755104254
203.0702706 7.932969079
205.0859207 3.980744351
205.1223062 3.427380725
207.1015708 2.212902086
213.0910061 1.634332661
215.1066561 2.675287765
217.0859207 2.612031868
229.0859207 2.896787932
231.1015708 5.259143964
233.1172208 2.186042163

Name: +ve in-silico MS/MS by CFM-ID for UVBYMVOUBXYSFV-XUTVFYLZSA-N
ID: UVBYMVOUBXYSFV-XUTVFYLZSA-N
Comment: Energy0
Num peaks: 21
59.01275576 0.8396009054
61.02840582 0.7472530158
91.0389705 1.42546709
125.0345538 1.149117934
127.0502039 0.7309618447
133.0495352 1.980841077
153.0294684 5.023820608
155.0451185 3.483867525
157.0607686 0.9601394724
183.0400331 3.550390404
185.0556832 4.854457579
187.0713333 1.019864579
198.0396988 0.9313596142
200.0553488 2.036258095
202.0709989 2.367422063
227.0662479 2.533036151
228.0502635 0.7669793408
229.0818979 1.76070887
231.097548 3.846654888
241.0818979 9.981760268
259.0924626 30.48708664

Name: +ve in-silico MS/MS by CFM-ID for UVBYMVOUBXYSFV-XUTVFYLZSA-N
ID: UVBYMVOUBXYSFV-XUTVFYLZSA-N
Comment: Energy1
Num peaks: 31
41.00219107 0.7764056806
42.03382555 3.18518642
43.01784114 1.618901118
44.0130901 1.580106625
44.04947561 1.183482876
45.0334912 0.8952144194
115.0389705 3.611296792
125.0345538 1.554053421
127.0502039 5.341498761
133.0495352 3.844437721
153.0294684 1.158691481
155.0451185 1.444822876
157.0495352 0.8500513549
185.0444498 2.526572799
188.0917343 1.447490449
197.0556832 1.373658699
198.0760843 0.9359296623
199.0713333 1.223295181
200.0553488 1.672866468
201.0869833 1.082316409
202.0709989 1.52602976
203.1026334 1.326197543
214.0709989 1.563160985
216.0502635 1.523817053
216.086649 2.095690845
223.0713333 1.850068371
227.0662479 0.7740435719
229.0818979 0.8372373736
231.097548 3.516229364
241.0818979 10.37879462
259.0924626 9.430804063

Name: +ve in-silico MS/MS by CFM-ID for UVBYMVOUBXYSFV-XUTVFYLZSA-N
ID: UVBYMVOUBXYSFV-XUTVFYLZSA-N
Comment: Energy2
Num peaks: 31
42.03382555 1.563812467
43.01784114 1.443556007
45.0334912 1.456098982
56.99710569 2.135739355
59.01275576 2.68006014
61.02840582 1.009479511
97.00325369 2.062691676
98.02365479 3.456973419
99.01890376 1.162418588
100.0393049 1.357402427
101.0345538 3.835615452
103.0502039 0.9892248044
109.9872693 0.9260665005
110.0236548 1.219809034
111.0552893 1.342530225
124.0029193 0.9435166416
125.0345538 7.463506426
126.0185694 2.524886984
127.0502039 6.727301197
128.0342195 1.09218059
129.0658539 2.968591669
137.0345538 0.9871103899
139.0502039 2.286080127
143.081504 1.126717665
153.0294684 5.129820225
155.0451185 3.151268791
157.0607686 3.435804349
159.0764186 2.131166134
165.0294684 1.014016951
167.0451185 1.145682472
169.0607686 1.723051491

Name: +ve in-silico MS/MS by CFM-ID for NTVKQXXUTNSBBQ-GFCCVEGCSA-N
ID: NTVKQXXUTNSBBQ-GFCCVEGCSA-N
Comment: Energy0
Num peaks: 8
85.06479133 4.49749435
135.0440559 4.056087235
153.0546206 3.601124049
177.0910061 5.822264693
191.1066561 10.69285242
201.0910061 4.260813049
219.1015708 21.46029956
237.1121354 26.83176704

Name: +ve in-silico MS/MS by CFM-ID for NTVKQXXUTNSBBQ-GFCCVEGCSA-N
ID: NTVKQXXUTNSBBQ-GFCCVEGCSA-N
Comment: Energy1
Num peaks: 17
39.02292652 2.878238585
41.03857658 11.17907616
43.05422664 12.28444659
71.04914126 1.641912262
83.04914126 1.683387106
85.06479133 11.71844918
91.05422664 1.504161568
105.0334912 1.390994456
107.0491413 2.428805846
135.0440559 3.656021995
153.0546206 1.876202557
175.075356 1.631398691
177.0910061 3.578918803
191.1066561 12.26072031
201.0910061 2.165136578
219.1015708 5.107710682
237.1121354 3.611379024

Name: +ve in-silico MS/MS by CFM-ID for NTVKQXXUTNSBBQ-GFCCVEGCSA-N
ID: NTVKQXXUTNSBBQ-GFCCVEGCSA-N
Comment: Energy2
Num peaks: 23
39.02292652 2.839131094
41.03857658 3.106545184
43.05422664 1.178181812
55.05422664 1.06655017
63.02292652 2.102306031
65.03857658 2.184428278
67.05422664 4.247610482
69.0334912 3.411768482
69.06987671 1.243223503
71.04914126 6.281089086
77.03857658 1.738386105
79.05422664 1.48677686
85.06479133 3.457170599
91.05422664 4.594906014
105.0334912 15.32264487
107.0491413 8.360708893
109.0647913 1.805379122
117.0334912 2.266864233
121.0647913 1.347082463
125.0597059 0.9613250677
135.0440559 7.979202253
153.0546206 1.546203463
157.0647913 1.506108026

Name: +ve in-silico MS/MS by CFM-ID for VWWLVBSOTCIVHI-VHDGCEQUSA-N
ID: VWWLVBSOTCIVHI-VHDGCEQUSA-N
Comment: Energy0
Num peaks: 15
43.01784114 1.864625422
61.02840582 1.08364228
67.01784114 1.10790444
97.02840582 2.095302563
105.0334912 1.439042717
127.0389705 2.146508255
149.0597059 3.560116409
199.075356 1.429581378
215.0702706 2.756688383
217.0859207 15.86871344
231.1015708 1.13921806
233.1172208 1.11640722
235.0964854 11.28813777
259.0964854 6.562065112
277.1070501 26.61206511

Name: +ve in-silico MS/MS by CFM-ID for VWWLVBSOTCIVHI-VHDGCEQUSA-N
ID: VWWLVBSOTCIVHI-VHDGCEQUSA-N
Comment: Energy1
Num peaks: 30
39.02292652 7.338717787
41.03857658 3.843438929
43.01784114 1.925767865
43.05422664 1.03439218
49.00727645 0.960984747
51.02292652 1.290859155
53.00219107 1.799591683
53.03857658 2.154719022
67.01784114 0.897850015
69.0334912 1.438117853
79.05422664 1.252740134
91.05422664 1.783545331
97.02840582 8.956363494
99.04405588 1.217918301
105.0334912 2.4084869
107.0491413 1.784995085
145.0647913 1.56236484
149.0597059 15.8053669
151.075356 2.324403319
161.0597059 1.227145108
165.0910061 1.019974293
173.0597059 0.953263825
191.0702706 1.001789809
205.0859207 0.9866323389
207.1015708 1.360628624
217.0859207 5.218765144
235.0964854 3.25678423
249.1121354 1.52148576
259.0964854 1.804008991
277.1070501 2.589941493

Name: +ve in-silico MS/MS by CFM-ID for VWWLVBSOTCIVHI-VHDGCEQUSA-N
ID: VWWLVBSOTCIVHI-VHDGCEQUSA-N
Comment: Energy2
Num peaks: 31
15.02292652 0.8833876967
25.00727645 1.205191105
39.02292652 10.37697395
41.00219107 1.320204864
41.03857658 6.865574802
43.01784114 5.192747646
49.00727645 1.91055927
51.02292652 1.704430007
53.00219107 1.54198461
53.03857658 2.517944755
63.02292652 1.411016751
65.00219107 2.26869876
67.01784114 1.165099115
71.01275576 0.8127165173
79.05422664 1.21363469
91.05422664 7.003642667
93.06987671 1.278389788
97.02840582 4.230946417
99.04405588 1.074254213
105.0334912 3.896269916
107.0491413 6.56834557
117.0334912 1.046723114
119.0491413 1.151834123
127.0389705 0.9676696213
131.0491413 1.841848073
133.0647913 1.524423453
137.0597059 1.006815704
149.0597059 4.881195731
151.075356 0.9843501926
217.0859207 1.311630146
251.0914 0.8491590801

Name: +ve in-silico MS/MS by CFM-ID for DHCRCTPXDITURB-YACGDJQHSA-N
ID: DHCRCTPXDITURB-YACGDJQHSA-N
Comment: Energy0
Num peaks: 19
41.03857658 0.998853966
43.01784114 1.902625652
61.02840582 3.812925886
63.02292652 0.9391902004
75.02292652 1.61178821
99.02292652 6.292869867
101.0385766 1.196745251
105.0334912 0.9655426316
111.0229265 1.474740419
113.0385766 1.932931461
115.0542266 2.047380644
117.0698767 1.995766395
181.0495352 1.110099001
183.0651853 0.7881126751
197.0597059 3.155142523
199.075356 16.22545533
217.0859207 10.85408942
241.0859207 1.419222296
259.0964854 21.81426764

Name: +ve in-silico MS/MS by CFM-ID for DHCRCTPXDITURB-YACGDJQHSA-N
ID: DHCRCTPXDITURB-YACGDJQHSA-N
Comment: Energy1
Num peaks: 31
39.02292652 1.945294617
41.03857658 1.132445276
43.01784114 1.235426558
43.05422664 4.859961235
49.00727645 1.115815692
51.02292652 1.32316734
59.04914126 1.86025941
61.02840582 2.411866087
63.02292652 4.848042741
73.00727645 2.996885747
75.02292652 3.010233627
77.03857658 1.658106938
87.02292652 1.506046097
97.00727645 0.9550809867
99.02292652 6.566819414
99.04405588 1.814964855
101.0385766 1.165970052
111.0229265 0.9688535931
119.0491413 1.709926285
153.0334912 3.577580338
155.0491413 3.081323478
157.0647913 1.64198972
159.0804414 1.774873012
171.0440559 0.8859503303
185.0597059 1.00339887
187.075356 1.331499394
197.0597059 2.234457649
199.075356 10.95406553
217.0859207 4.686820972
241.0859207 1.0627782
259.0964854 2.658216598

Name: +ve in-silico MS/MS by CFM-ID for DHCRCTPXDITURB-YACGDJQHSA-N
ID: DHCRCTPXDITURB-YACGDJQHSA-N
Comment: Energy2
Num peaks: 31
15.02292652 0.7901827622
39.02292652 7.213960293
41.00219107 0.7439371908
41.03857658 2.304947515
43.01784114 3.604160282
49.00727645 6.124193852
51.02292652 5.252933513
57.0334912 0.7661777571
59.04914126 1.009582381
61.02840582 1.020776113
63.02292652 6.597770059
65.03857658 1.084340032
73.00727645 3.543268408
75.02292652 4.933532841
77.03857658 1.71056657
87.02292652 1.46471906
89.03857658 1.064348418
97.00727645 2.630788987
99.02292652 3.367589596
101.0385766 1.228434181
111.0229265 8.716108532
113.0385766 2.098227397
115.0542266 4.650621987
117.0334912 0.7908406726
117.0698767 1.940557125
141.0546206 0.7749529831
147.0440559 0.7745728275
165.0546206 0.7671673503
177.0546206 0.7012917843
199.075356 1.169109011
241.0859207 0.8368137096

Name: +ve in-silico MS/MS by CFM-ID for CGNJMCLXIMWKDY-UHFFFAOYSA-N
ID: CGNJMCLXIMWKDY-UHFFFAOYSA-N
Comment: Energy0
Num peaks: 6
91.05422664 25.09433693
123.0440559 7.249675863
151.0389705 14.11915988
227.0702706 2.498053944
241.0859207 2.124452257
259.0964854 37.44192006

Name: +ve in-silico MS/MS by CFM-ID for CGNJMCLXIMWKDY-UHFFFAOYSA-N
ID: CGNJMCLXIMWKDY-UHFFFAOYSA-N
Comment: Energy1
Num peaks: 6
91.05422664 52.43449403
123.0440559 2.548476849
151.0389705 17.40429453
227.0702706 1.81628292
241.0859207 1.93831751
259.0964854 8.099213557

Name: +ve in-silico MS/MS by CFM-ID for CGNJMCLXIMWKDY-UHFFFAOYSA-N
ID: CGNJMCLXIMWKDY-UHFFFAOYSA-N
[truncated: 3,384,766 more chars]
