# Supplementary material for: Ion mobility collision cross-section atlas for known and unknown metabolite annotation in untargeted metabolomics
Source: Nat Commun. 2020 Aug 28;11:4334. doi: 10.1038/s41467-020-18171-8 (PMC7455731; doi:10.1038/s41467-020-18171-8)
Supplement: Supplementary file 8 — Supplementary Data 5 [file 41467_2020_18171_MOESM8_ESM.zip › 01_positive_mode/L0746/cfmid_result.txt]

1 0.22680412 NQZCQIDFBYCBAU-UHFFFAOYSA-N CCC=CC#CC(=O)c1ccc(o1)C=CC(=O)OC
2 0.22680412 NQZCQIDFBYCBAU-JHGYFVHDSA-N CC/C=C\C#CC(=O)C1=CC=C(O1)/C=C/C(=O)OC
3 0.22680412 NQZCQIDFBYCBAU-JXWPTCDWSA-N CC\C=C/C#CC(=O)C1=CC=C(O1)\C=C/C(=O)OC
4 0.22 UVBYMVOUBXYSFV-UHFFFAOYSA-N OCC1OC(C(C1O)O)c1cn(C)c(=O)[nH]c1=O
5 0.2 UVBYMVOUBXYSFV-RULNZFCNSA-N CN1C=C(C2OC(CO)C(O)C2O)C(=O)NC1=O
6 0.2 UVBYMVOUBXYSFV-XUTVFYLZSA-N CN1C=C(C2OC(CO)C(O)C2O)C(=O)NC1=O
7 0.18556701 DXEJZRDJXRVUPN-UHFFFAOYSA-N OCC1OC(C(C1O)O)c1c[nH]c(=O)n(c1=O)C
8 0.18556701 TWFVQAATPAHEKE-UHFFFAOYSA-N OC=CC(=CC(=O)C(=O)O)CC(C(=O)O)(NN)C
9 0.18367347 DJNCCTGZGADLHJ-UHFFFAOYSA-N OCC1OC(C(C1O)O)c1cnc(nc1O)OC
10 0.18181818 HOCJTJWYMOSXMU-UHFFFAOYSA-N OCC1OC(C(C1O)O)c1cnc(nc1OC)O
11 0.18181818 PBCPVEPQSYHKRR-UHFFFAOYSA-N COC(=CC(=CC(=O)O)CCc1ccccc1O)C=O
12 0.18181818 OZPWKTMSZCEAGJ-UHFFFAOYSA-N O=CC=C(C(=Cc1ccc(cc1)O)C)C=CC(=O)O
13 0.18 WWFCEIKQZUUXLZ-UHFFFAOYSA-N O=CC(=CC=C(C(=O)O)O)CC(C(=O)O)(NN)C
14 0.17647059 VCPVYOSXIBGYQE-UHFFFAOYSA-N OC=CC=C(C=CC#CC#CC=CCOC(=O)C)O
15 0.17021277 FEIPMNJRBIIBPP-BQYQJAHWSA-N COC1=C(C(=O)O)C(OC(C1)/C=C/c1ccccc1)O
16 0.16981132 KGZLJDTYUXCRME-UHFFFAOYSA-N O=CCSC(=O)CCCC(C(=C)C)CC(=O)O
17 0.16842105 XGFXOVTYBNMDBB-UHFFFAOYSA-N CC(=O)OC1=C(C(CCCO)OC1=O)C1=CC=CC=C1
18 0.16666667 WIABLSATWWTBAL-UHFFFAOYSA-N COC(=CC(=O)O)C=C(C=Cc1ccc(cc1)OC)O
19 0.16666667 AFVPWENJUGVSGS-UHFFFAOYSA-N O=CC=C1CCC(OC1=CC(=O)O)c1ccccc1
20 0.16161616 MFDXNXFBJFDFFH-UHFFFAOYSA-N O=CC=C(CC(C(=O)O)(NN)C)C=C(C(=O)O)O
21 0.15686275 XBRCRWNDBLYGLL-UHFFFAOYSA-N CSCCCCCCC=C(C(C(=O)O)O)C(=O)O
22 0.15555556 AVIKVXRWYSQCDC-UHFFFAOYSA-N OCC1=CC(=O)C2=C(C)C=CC3C(C12)OC(=O)C3=C
23 0.15555556 SFKIAHUKNYIUOI-UHFFFAOYSA-N OCC1=CC(=O)C2=C(C)CC=C3C(C12)OC(=O)C3=C
24 0.15384615 WCKKYAWEKWGBCY-UHFFFAOYSA-N O=CC1=CC(=O)C2=C(C)CCC3C(C12)OC(=O)C3=C
25 0.15053763 KOEWEFMZBMMGRZ-UHFFFAOYSA-N CCC=CC#CC(=O)c1cc(c(o1)C=CC(=O)O)C
26 0.15053763 GAADXYLXEKKQFV-UHFFFAOYSA-N CCC=CC#CC(=O)c1oc(cc1C)C=CC(=O)O
27 0.14893617 OKRAVDXTSYNZPT-UHFFFAOYSA-N OC=C1C(=O)OCC2C31C=C(C(C3C=C2C(=O)O)C)C
28 0.14893617 VZKUPECYRIISIA-UHFFFAOYSA-N CCC=CC#CC(=O)c1ccc(o1)C=C(C(=O)O)C
29 0.14736842 APUNDCDBGOWSOS-UHFFFAOYSA-N NNC(C(=O)O)(CC1=CC(OC=C1)(O)C(=O)O)C
30 0.14736842 ZATRPTHCHJYAKO-UHFFFAOYSA-N O=CC1=C(CCC(O1)c1ccccc1)C=CC(=O)O
31 0.14583333 FUVXDWZWGXKGKL-UHFFFAOYSA-N COC(=O)CC(=CCC(=O)C1=CC=CC=C1)C(=O)OC
32 0.14583333 DFPUJVUBNPMYMN-UHFFFAOYSA-N OC=C(CC(C(=O)O)(NN)C)C=CC(=O)C(=O)O
33 0.14583333 OJGMLGDPAJBHBI-UHFFFAOYSA-N OC(=O)C(C1(O)C=C(C=CC1O)Oc1ccccc1)C
34 0.1443299 WGNUTGFETAXDTJ-UHFFFAOYSA-N COC1C(O)C(OC1c1c[nH]c(=O)[nH]c1=O)CO
35 0.14285714 GJFVSTNDYKBOPU-UHFFFAOYSA-N O=CC=C(C=C(c1ccc(cc1)O)C)C=CC(=O)O
36 0.14285714 HURKSSGTFKAMTB-UHFFFAOYSA-N COc1cc(CCC(=O)C=CC=CC(=O)O)cc(c1)O
37 0.14 NQSKLGFKNUGTFE-UHFFFAOYSA-N CC1=CC2(OC=C(C3CCC(CC3)C=O)C2=O)OC1=O
38 0.14 NQSKLGFKNUGTFE-JRPNMDOOSA-N CC1=CC2(OC=C(C3CCC(CC3)C=O)C2=O)OC1=O
39 0.13953488 KFNJLVRNCWMRRG-UHFFFAOYSA-N COC(=O)C1=CC(OC1=O)(C(C)=C)C1=CC=CC=C1
40 0.13861386 JGRLNJIACHOZAM-UHFFFAOYSA-N CCC=CC#CC(=O)c1ccc(o1)C(CC(=O)OC)O
41 0.13793103 KCEXIHRAFXNPSN-YHAURASGSA-N COC(=C1/OC(=O)C=C1OC)C=Cc2ccccc2
42 0.13793103 KCEXIHRAFXNPSN-BRBUPDJYSA-N COC(=C/1OC(=O)C=C1OC)C=Cc2ccccc2
43 0.13483146 GKSSCOBCDYINTF-CYBMUJFWSA-N CC1=C2C(=O)C=C(CO)C2=CC3=C(C)C(=O)O[C@@H]3C1
44 0.13483146 UHDHQHLVRBMNEG-UHFFFAOYSA-N OCC1=CC(=O)C2=C(C)CCC3C(=C12)OC(=O)C3=C
45 0.13483146 MULFBKKEEYAQAP-UHFFFAOYSA-N OCC1=CC(=O)C2=C(C)CCC3=C(C12)OC(=O)C3=C
46 0.13483146 OLHKPYHWBMEDPK-UHFFFAOYSA-N CC1C(=O)C(=O)C=C2C=C3OC(=O)C(C)=C3CC12C
47 0.13333333 PKVIZAJGBQSDSX-GODNBWANSA-N CC(=O)OC1C=CC(=O)OC1C=Cc2ccccc2
48 0.13333333 PKVIZAJGBQSDSX-SWICKSTGSA-N CC(=O)OC1C=CC(=O)OC1C=Cc2ccccc2
49 0.13186813 KFVNUNLWARUPAD-MKSSDUHQSA-N CC1C(=O)C=CC2=CC3(O)OC(=O)C(=C3C(O)C12C)C
50 0.13043478 NAOODAXVOVPBPC-UHFFFAOYSA-N COc1ccc(cc1)C=CC1=CC(CC(=O)O1)(O)OC
51 0.12765957 ZCPBNRWOWAHKPL-UHFFFAOYSA-N OC1C=C(C(=O)C=Cc2ccccc2)C(=CC1O)O
52 0.12765957 YVJMJQMHHWGTIO-UHFFFAOYSA-N O=CC=C(C(Cc1ccc(cc1)O)(O)C)C=CC(=O)O
53 0.12727273 SVLIDEHLSPKUMQ-UHFFFAOYSA-N CCC=CC#CC(=O)C(=CC=C(C=CC(=O)OC)O)O
54 0.12631579 KJDVGBUVOPDZSF-UHFFFAOYSA-N CCC=C(C#CC(=O)c1ccc(o1)C=CC(=O)O)C
55 0.125 OLUMHNYQQSDTDB-XRHZXQNYSA-N OC1C2C(CC3(COC(=O)C(=C)C13)C=C)OC(=O)C2=C
56 0.125 OLUMHNYQQSDTDB-MVIRXUPPSA-N C=C[C@]12C[C@H]3[C@H]([C@@H]([C@H]1C(=C)C(=O)OC2)O)C(=C)C(=O)O3
57 0.125 OLUMHNYQQSDTDB-UHFFFAOYSA-N C=CC12COC(=O)C(=C)C2C(C2C(C1)OC(=O)C2=C)O
58 0.12371134 PDKQPXIODHXOGW-UHFFFAOYSA-N CC(=O)OCC=CC#CC(=O)CC=Cc1ccco1
59 0.12371134 SEAUWKAVQQNPQT-UHFFFAOYSA-N CC(=CCc1cc2C=C(C(=O)O)C(Oc2cc1O)O)C
60 0.12371134 WPCNEZQTOZGFHO-UHFFFAOYSA-N CC(=CCc1c(O)ccc2c1OC(O)C(=C2)C(=O)O)C
61 0.12244898 SGPPKQNJAMMKAC-UHFFFAOYSA-N O=CC(=CC(=CC(=O)O)OC)CCc1ccccc1O
62 0.12121212 XOPCYIJLHYHUAE-UHFFFAOYSA-N CSCCCCCCCC(=C(C(=O)O)O)C(=O)O
63 0.11881188 ATIVMRFQIOSZIA-DUXPYHPUSA-N COC1=CC(=O)OC(C1)/C=C/C1=CC2=C(CC1)OCO2
64 0.11881188 DQTADNVGXOYXHK-DUXPYHPUSA-N COC1=CC(=O)OC(C1)/C=C/C1=CC2C(C=C1)OCO2
65 0.11881188 LWQCNCFXBVLKNZ-UHFFFAOYSA-N CCOC(=O)C1C=C(OC1=O)C1CCCC=C1
66 0.11764706 OPYNSDHIVOVRJE-UHFFFAOYSA-N COC(=O)C1=CC=CC(=C1)C1=CC(O)=C(OC)C=C1
67 0.11764706 IHBXGAXXJNVDHD-UHFFFAOYSA-N COC(=O)C1=CC=C(OC2=CC=C(OC)C=C2)C=C1
68 0.11764706 KTPSSHHMUORXAL-UHFFFAOYSA-N COC(=O)C1=CC=CC(=C1)C1=CC(O)=CC(OC)=C1
69 0.11764706 BZZQARTXWKBMLJ-UHFFFAOYSA-N CC(C12C=CC=C(C2O1)Oc1ccccc1)C(=O)O
70 0.11764706 MHGCZTTZNQHDTB-UHFFFAOYSA-N COC(=O)C1=CC=CC(=C1)C1=CC(OC)=C(O)C=C1
71 0.11764706 FTFZXBVEDPOUAD-UHFFFAOYSA-N COC(=O)C1=CC=C(C=C1)C1=CC(OC)=C(O)C=C1
72 0.11764706 LXLIMXAIDZLLPW-UHFFFAOYSA-N COC1=CC=CC=C1OC(C(O)=O)C1=CC=CC=C1
73 0.11764706 RNRMBJRWOOJYDL-UHFFFAOYSA-N COC1=CC=C(OCC2=CC=CC=C2C(O)=O)C=C1
74 0.11764706 AOPFCWYWFOVPQO-UHFFFAOYSA-N COC1=CC(=CC(=C1)C(O)=O)C1=CC=CC(CO)=C1
75 0.11764706 NPCWVFQFYGRLCV-UHFFFAOYSA-N COC1=CC(=CC(=C1)C(O)=O)C1=CC=CC=C1CO
76 0.11764706 CKZXTUUBKHJIKC-UHFFFAOYSA-N COC(=O)C1=CC=C(C=C1)C1=CC(O)=CC(OC)=C1
77 0.11764706 ZFYYLKWHKDWCQJ-UHFFFAOYSA-N COC1=C(C=CC(=C1)C(O)=O)C1=CC=CC(CO)=C1
78 0.11764706 YAZPELVBSQRBSN-UHFFFAOYSA-N COC1=CC(=CC(=C1)C(O)=O)C1=CC=C(CO)C=C1
79 0.11764706 OFJGXODPQIVIGK-UHFFFAOYSA-N COC(=O)C1=CC(OC2=CC=C(OC)C=C2)=CC=C1
80 0.11764706 RMDRWXNFPZIFDS-UHFFFAOYSA-N COC1=CC=C(COC(=O)OC2=CC=CC=C2)C=C1
81 0.11764706 QTPQKFXYRLFRBV-UHFFFAOYSA-N COC1=CC2=C(C=C1)C=CC(OC)=C2C=CC(O)=O
82 0.11764706 ISARUTDKMFCYPF-UHFFFAOYSA-N COC(=O)C1=CC=C(C=C1)C1=CC(O)=C(OC)C=C1
83 0.11764706 POLVNUQKTRFBRF-UHFFFAOYSA-N COC1=CC(C(O)=O)=C(C=C1)C1=CC=CC(CO)=C1
84 0.11627907 HKQOFEAFMXTZFI-UHFFFAOYSA-N OC1=CC(C(=O)CCC2=CC=CC=C2)=C(O)C(O)=C1
85 0.11627907 HDJAJXZEUVWRBH-UHFFFAOYSA-N OC1=C(O)C(C(=O)CCC2=CC=CC=C2)=C(O)C=C1
86 0.11627907 PKKVIBKJSUOHMK-NOHGZBONSA-N CC1=CCC2=C3C(CC4C(OC(=O)C4=C)C12)OC3=O
87 0.11627907 YDPGARYYNGVXFI-UHFFFAOYSA-N OC1=C(O)C(O)=C(C=C1)C(=O)CCC1=CC=CC=C1
88 0.11627907 IPRBTISUFOEHAW-UHFFFAOYSA-N COC1=C(OC)C(O)(C#CCC2=CC=CC=C2)C1=O
89 0.11627907 VVWPQDISDDNWFA-DJFWLOJKSA-N CC1=CC2OC(=O)C3=C2C1C4OC(=O)C(=C)C4CC3
90 0.11627907 AVPLUQJISWOXEC-UHFFFAOYSA-N OC1=CC(O)=C(O)C=C1C(=O)CCC1=CC=CC=C1
91 0.11538462 MZJKIIPYTGWZMX-UHFFFAOYSA-N CCOC(=O)C(=O)CC(=O)C=CC1=CC(OC)=CC=C1
92 0.11494253 BQLHQSPCYPQHTH-UHFFFAOYSA-N OCC1=CC(=O)C2C1C1OC(=O)C(=C)C1C(CC2=C)O
93 0.11494253 ZAKHPKDEKOPAOP-UHFFFAOYSA-N Oc1cc(cc(c1)O)C1CC(=O)C2=C(O1)C=CCC2
94 0.11494253 CAVKAFLYSVOBPU-UHFFFAOYSA-N Oc1ccc(cc1)C1CC2=C(C(=O)O1)C(=CCC2)O
95 0.11494253 ICANBVPPVIIBBI-UHFFFAOYSA-N O=C1OC(CC2C1C(=CC=C2)O)c1ccc(cc1)O
96 0.11494253 OHCGDTDTWFLFPL-UHFFFAOYSA-N OCC1=CC(=O)C2C1C1OC(=O)C(=C)C1C(C=C2C)O
97 0.11494253 RYTWJPRUSFJGOU-UHFFFAOYSA-N OCC1=CC(=O)C2=C(C)C(CC3C(C12)OC(=O)C3=C)O
98 0.11494253 VJQAFLAZRVKAKM-VZLIPTOUSA-N CC1=C2[C@@H]([C@@H]3[C@@H]([C@H](C1)O)C(=C)C(=O)O3)C(=CC2=O)CO
99 0.11494253 DNRCGMQFHGTTQI-UHFFFAOYSA-N Oc1ccc(cc1)CCC1=CCC2C(=C1C(=O)O2)O
100 0.11363636 OIHJRWFCSYQYTI-UHFFFAOYSA-N Oc1cc(O)c(c(c1)O)C(=O)C=CC1CC=CC=C1
101 0.11363636 ZYXVNXXRKJOSNN-HNNXBMFYSA-N COC1=CC(=O)CC2(CCc3ccccc3O2)C1=O
102 0.11363636 YNCXUUXEAHFKTB-UHFFFAOYSA-N OCC1=C2C3OC(=O)C(=C)C3C(CC(=C2C(=O)C1)C)O
103 0.11363636 FOAHXFSFUUMYOL-UHFFFAOYSA-N Oc1cc(cc(c1)O)C1CC(=O)C2=C(O1)CCC=C2
104 0.11363636 VZJADJWLDQOGAM-GHYVTOPFSA-N CC1=C2C(C(O)C3C(C1)OC(=O)C3=C)C(=CC2=O)CO
105 0.11363636 KRPIFKCSCAUUON-UHFFFAOYSA-N OC1C(O)C=CC2=C1C(=O)C(CO2)c1ccccc1
106 0.11235955 ZBQJYHSNUNCUAF-UHFFFAOYSA-N O=C(c1c(O)cc(cc1O)O)C=CC1=CC=CCC1
107 0.11235955 GIPXSCQNCZLXOB-UHFFFAOYSA-N C=C1C(=O)OC2C1C(O)C1(C)C(=O)C=CC1C(C2=O)C
108 0.11235955 IVUKXKOGSTXZPY-MRCXROJRSA-N CC1=CC(=O)C2=C(C)C(=O)CC3C(OC(=O)C3=C)C12
109 0.11235955 WXKZIZZTBJVVRP-UHFFFAOYSA-N O=C1CC(OC2C1C=CC=C2)c1cc(O)cc(c1)O
110 0.11235955 FSEPOEDZYSIMOQ-UHFFFAOYSA-N OC1=CC2C(C=C1)(O)OC(CC2=O)c1ccccc1
111 0.11235955 RUFWDGGASDDJEI-UHFFFAOYSA-N OCC1=CC(=O)C2=C(CO)CCC3C(C12)OC(=O)C3=C
112 0.11111111 GRFUNUPTCKWXRC-UHFFFAOYSA-N OC1C=CC(=CC1O)C=CC(=O)c1ccccc1O
113 0.11111111 JFHOWOIIWGHIFI-UHFFFAOYSA-N OC1C=CC=C(C1O)C=CC(=O)c1ccccc1O
114 0.11111111 AUJKVYYKOXOWHZ-UHFFFAOYSA-N OC=CC(=CC(=O)C(=O)O)C(c1ccc(cc1)O)(C)C
115 0.11111111 NPCSMXBJIGINBR-LSDHHAIUSA-N CC(=O)OC1C(Oc2ccc(cc12)C(=O)C)C(=C)CO
116 0.10989011 PTZIJBOGPHICGS-UHFFFAOYSA-N OC1CC=C(C=C1)C1CC(O)c2c(O1)cc(cc2O)O
117 0.10989011 BHBHKPPTBADGRH-UHFFFAOYSA-N OC(C1=CC(=O)C2=C(C)CCC3C(C12)OC(=O)C3=C)O
118 0.10989011 FPPQAKMSZPDCSU-FPYGCLRLSA-N OC1=CCC(C=C1)/C=C/C(=O)c1ccc(cc1O)O
119 0.10909091 LTTUDKCCBFMAHG-UHFFFAOYSA-N CCC=CC#CC(=O)C1OC(=CC1O)C=CC(=O)OC
120 0.10869565 IPDZHOQRISRYHQ-UHFFFAOYSA-N OCC1=C(O)C(=O)C2=C(C)CCC3C(C12)OC(=O)C3=C
121 0.10869565 CWSIMSCTCHYNTB-UHFFFAOYSA-N O=CC=C(C(c1ccc(cc1)O)(C)C)C=C(C(=O)O)O
122 0.10752688 JWOFLZQIQQWHRY-UHFFFAOYSA-N CC(=O)OCC(=C)C1OC2=C(C=C(C=C2)C(C)=O)C1O
123 0.10752688 XRXGECKJZWPMPX-UHFFFAOYSA-N CCOC(=O)COC(=O)CCC1=CC=CC=C1
124 0.10752688 IFYQXAXVZGMFNW-UHFFFAOYSA-N C=CC12COC(=O)C(=C)C2C2C(C(C1)O)C(=C)C(=O)O2
125 0.10752688 JWOFLZQIQQWHRY-HUUCEWRRSA-N CC(=O)OCC(=C)C1Oc2ccc(cc2C1O)C(=O)C
126 0.10752688 IFYQXAXVZGMFNW-MVIRXUPPSA-N C=C[C@]12C[C@@H]([C@@H]3[C@@H]([C@H]1C(=C)C(=O)OC2)OC(=O)C3=C)O
127 0.10752688 VHUMDJQHNICGMT-UHFFFAOYSA-N OC(=O)CC1(O)C=CN(C=C1O)CC(C(=O)O)N
128 0.10638298 ZBNYDADZMLZTAX-UHFFFAOYSA-N CC(=O)OC(C(O)C1=CC=CC=C1)C1CC=CC(=O)O1
129 0.10638298 RSIWXFIBHXYNFM-NSHDSACASA-N COC1=CC(=O)O[C@H](C1)CCC2=CC3=C(C=C2)OCO3
130 0.10638298 RSIWXFIBHXYNFM-LLVKDONJSA-N COC1=CC(=O)OC(CCc2ccc3OCOc3c2)C1
131 0.10638298 ZBNYDADZMLZTAX-AEGPPILISA-N CC(=O)OC(C(O)c1ccccc1)C2CC=CC(=O)O2
132 0.10638298 ZBNYDADZMLZTAX-YUELXQCFSA-N CC(=O)OC(C(O)c1ccccc1)C2CC=CC(=O)O2
133 0.10638298 WCMRAGQHHPWNSX-UHFFFAOYSA-N OC1=CC2=C(C(C1O)O)CCC(O2)c1ccc(cc1)O
134 0.10638298 RSIWXFIBHXYNFM-UHFFFAOYSA-N COC1=CC(=O)OC(CCC2=CC3=C(OCO3)C=C2)C1
135 0.10526316 QMJWAJZVKMLECP-UHFFFAOYSA-N O=Cc1cc(C=C(C(=O)C(=O)O)C)c(cc1O)C(C)C
136 0.10526316 UGCXHXVVHGRNMM-UHFFFAOYSA-N CCOC(=O)C1=C(C)OC(=CC2=CC=CC=C2)C1=O
137 0.10526316 LAOCOUIHDBUVJO-UHFFFAOYSA-N CCC(=CC#CC(=O)c1ccc(o1)C=CC(=O)O)C
138 0.10526316 GDNYZOBFQNGOOZ-UHFFFAOYSA-N COC1=CC(OC(=O)C1)CCc1ccc2c(c1)OCO2
139 0.10526316 JAAGPBBQABVYQD-UHFFFAOYSA-N O=CC=C(CC(c1ccc(cc1)O)(O)C)C=CC(=O)O
140 0.10416667 HJOHIBJSIIPZJR-NJHPPEEMSA-N COC(=O)C(=CCO)COC(=O)C=Cc1ccccc1
141 0.10309278 FFKGOTGHIAXYTG-UHFFFAOYSA-N CC(=O)OCC=CC(=O)CC#CC=Cc1ccco1
142 0.10309278 NKGCXKBFCRZFEB-UHFFFAOYSA-N CC(=O)OCC=CC#CCC(=O)C=Cc1ccco1
143 0.10204082 UALKOJPXMHYCPG-UHFFFAOYSA-N COCC1OC(C(C1O)O)c1c[nH]c(=O)[nH]c1=O
144 0.10204082 XFKXTKCUASMBNV-UHFFFAOYSA-N OC(=O)C(c1cccc(c1)OC1=CC(C(C=C1)O)O)C
145 0.1 SVPZPZWTQDGKBQ-DUXPYHPUSA-N COC1=CC(=O)OC(C1)/C=C/C1C=CC2=C(C1)OCO2
146 0.098039216 OMKTYOFEVMALBQ-UHFFFAOYSA-N O=CC=CC=C(C(=O)O)CCc1cc(O)cc(c1)OC
147 0.094117647 BHSSDKNAOIXCPE-UHFFFAOYSA-N COc1c(O)ccc2c1cc1=CC(O)C(C=c1c2)O
148 0.094117647 PHMHDRYYFAYWEG-UHFFFAOYSA-N COc1ccc(C=Cc2cc(O)cc(O)c2)cc1O
149 0.094117647 DPBHTWNNXFRPAR-UHFFFAOYSA-N COC1=CC=C(C=C1)C1=CC(OC)=C(C=C1)C(O)=O
150 0.094117647 YOKDOTYEULOJTI-UHFFFAOYSA-N COC1=CC=C(COC(=O)C2=CC=CC=C2O)C=C1
151 0.094117647 PXRYRZHZSBVKEV-UHFFFAOYSA-N COC1=CC=C(C=C1)C1=CC(=CC(OC)=C1)C(O)=O
152 0.094117647 UWLCYNYSVSFDPX-UHFFFAOYSA-N COC1=CC=C(C=C1)C(=O)C1=C(O)C=CC(OC)=C1
153 0.094117647 HDEJCZJAOQTFHS-UHFFFAOYSA-N COC1=CC=C(C=C1)C1=C(OC)C(=CC=C1)C(O)=O
154 0.094117647 CFHDMBNOZUXRQR-UHFFFAOYSA-N OC(=O)C1=CC(OCCOC2=CC=CC=C2)=CC=C1
155 0.094117647 XENYBRRSOJUROA-UHFFFAOYSA-N COC1=CC=C(C=C1)C1=C(OC)C=C(C=C1)C(O)=O
156 0.094117647 VWFJOKQLINICSB-UHFFFAOYSA-N COC1=CC=CC(=C1)C1=CC(OC)=C(C=C1)C(O)=O
157 0.094117647 AXDOGAIFUSZIPK-UHFFFAOYSA-N COC1=C(C=C(C)C=C1)C1=C(O)C=C(C=C1)C(O)=O
158 0.094117647 VVHHMDYXXRZIPD-UHFFFAOYSA-N COC1=C(C=C(C)C=C1)C1=CC(=CC(O)=C1)C(O)=O
159 0.094117647 ORYLJNILVGUXBW-UHFFFAOYSA-N COc1cc(O)cc(c1)C1OC1c1ccc(cc1)O
160 0.094117647 ZKFBXHXSNWPOEE-VIFPVBQESA-N Cc1c2C(=O)CC(O)Cc2cc3c(O)cc(O)cc13
161 0.094117647 UPNMFPDHXXSUBH-UHFFFAOYSA-N COC1=CC=C2C(C=CC=C2C(=O)CCC(O)=O)=C1
162 0.094117647 KZTXLLYIVFEMLG-UHFFFAOYSA-N COC1=CC=CC(=C1)C1=CC(=CC(OC)=C1)C(O)=O
163 0.094117647 SSVRZKDMWNBICF-UHFFFAOYSA-N Oc1ccc(c(c1)C(=O)O)OC(c1ccccc1)C
164 0.094117647 VXMSXBVTUNOSLL-UHFFFAOYSA-N OC(=O)COC1=CC=C(OCC2=CC=CC=C2)C=C1
165 0.094117647 QNYLDPTXHTYHBJ-UHFFFAOYSA-N COC1=C(C=C(C)C=C1)C1=CC(O)=C(C=C1)C(O)=O
166 0.094117647 GZYORCWEKZDWCP-UHFFFAOYSA-N COc1ccc(O)c(c1)C(=O)OCc2ccccc2
167 0.094117647 FPOUQQHQTRACGO-UHFFFAOYSA-N OC(=O)C1C2CCC(O2)C1C(=O)OCC1=CC=CC=C1
168 0.094117647 HWYVCOOGLKZUAR-UHFFFAOYSA-N COC1=CC=CC(=C1)C1=C(OC)C(=CC=C1)C(O)=O
169 0.094117647 SGKGZYGMLGVQHP-UHFFFAOYSA-N CC1=CC(O)=NC(=O)N1C1OC(CO)C(O)C1O
170 0.094117647 SHUJANVAHSBFDE-UHFFFAOYSA-N COC1=CC(C)=C(C=C1)C1=C(O)C=C(C=C1)C(O)=O
171 0.094117647 SVLQBLIFINDZQC-UHFFFAOYSA-N COC1=CC=CC(=C1)C1=C(OC)C=C(C=C1)C(O)=O
172 0.094117647 ZNDUGJVJCMSDAD-NSDDGRMNSA-N CC1=C/CC(O)C2=CC(OC2=O)C3C(C1)OC(=O)C3=C
173 0.094117647 PHMHDRYYFAYWEG-NSCUHMNNSA-N COc1ccc(C=Cc2cc(O)cc(O)c2)cc1O
174 0.094117647 PAQUBWOTDDJDGF-UHFFFAOYSA-N COC1=CC(C)=C(C=C1)C1=CC(=CC(O)=C1)C(O)=O
175 0.094117647 TYCLFQRYDHIUAT-UHFFFAOYSA-N COC1=CC(=CC(=C1)C(O)=O)C1=CC=CC=C1OC
176 0.094117647 OONSASVBLDRFDR-UHFFFAOYSA-N COC1=CC=CC=C1C1=C(OC)C(=CC=C1)C(O)=O
177 0.094117647 RAVDSRCDDNVPAV-UHFFFAOYSA-N COC1=CC(C)=C(C=C1)C1=CC(O)=C(C=C1)C(O)=O
178 0.094117647 GJCLYGLRLONGTK-UHFFFAOYSA-N COC1=C(C)C=C(C=C1)C1=C(O)C=C(C=C1)C(O)=O
179 0.094117647 QABGXSAHYNCJQV-UHFFFAOYSA-N COC1=CC=CC=C1C1=C(OC)C=C(C=C1)C(O)=O
180 0.094117647 GDMYXZRSBUHSLT-UHFFFAOYSA-N COC1=C(C)C=C(C=C1)C1=CC(=CC(O)=C1)C(O)=O
181 0.094117647 DDPIXQLSJXBHGF-UHFFFAOYSA-N COC(=O)C1=CC(O)=CC(OCC2=CC=CC=C2)=C1
182 0.094117647 XKKOKWXMUGYGMI-UHFFFAOYSA-N COC1=C(C)C=C(C=C1)C1=CC(O)=C(C=C1)C(O)=O
183 0.094117647 SKVBQSPAFJJDHI-UHFFFAOYSA-N COC1=CC(O)=C(C=C1)C(=O)C1=CC(OC)=CC=C1
184 0.094117647 ZNDUGJVJCMSDAD-ATVWYCFMSA-N CC1=C/CC(O)C2=CC(OC2=O)C3C(C1)OC(=O)C3=C
185 0.094117647 WWDSYRTXXSXZLS-UHFFFAOYSA-N COC1=CC=C(COC2=CC=C(C=C2)C(O)=O)C=C1
186 0.094117647 KGVMMLJHKQZZHT-UHFFFAOYSA-N COc1c(O)c(O)cc2CCc3cc(O)ccc3c12
187 0.094117647 ROLWETDQNCSLFS-UHFFFAOYSA-N COC(=O)C1=C(OCC2=CC=CC=C2)C=CC(O)=C1
188 0.094117647 XTODKUCZLUADDH-UHFFFAOYSA-N OC(=O)C1=CC=CC=C1OCCOC1=CC=CC=C1
189 0.094117647 SJRPBAZPDYDFEO-UHFFFAOYSA-N COc1ccc(c(c1)O)C(=O)c1ccccc1OC
190 0.094117647 GVQXUOINNLFQDI-UHFFFAOYSA-N COC1=CC=C(C=C1)C1=C(C=C(OC)C=C1)C(O)=O
191 0.094117647 XPEGBLDVLRUVHR-UHFFFAOYSA-N COc1ccc(c(c1)O)C(=O)c1ccc(cc1O)C
192 0.094117647 HZNCTKYWYDQCEE-UHFFFAOYSA-N COC1=C(C=CC(=C1)C(O)=O)C1=CC=C(CO)C=C1
193 0.094117647 LHEHYHTVDDGEIK-UHFFFAOYSA-N COC1=C(C=CC(=C1)C1=CC=CC(CO)=C1)C(O)=O
194 0.094117647 YICOCKXUUILSAQ-UHFFFAOYSA-N COC1=CC(C(O)=O)=C(C=C1)C1=CC=CC=C1OC
195 0.094117647 OVUROJHUPIUPTB-UHFFFAOYSA-N COC1=CC=CC(COC2=CC=CC=C2C(O)=O)=C1
196 0.094117647 RYSNJORXXPGPGE-UHFFFAOYSA-N Oc1ccc(cc1)C(Oc1ccccc1C(=O)O)C
197 0.094117647 UPPBQNLVJHPORI-UHFFFAOYSA-N CC(=O)Oc1ccc(OC(=O)C)c(c1)C#CC(=C)C
198 0.094117647 FRBLPTAECSFZRV-UHFFFAOYSA-N Oc1cccc(c1)C(Oc1ccccc1C(=O)O)C
199 0.094117647 NWFMYJOAVIEQRP-UHFFFAOYSA-N COC1=CC=C(OC(=O)COC2=CC=CC=C2)C=C1
200 0.094117647 KWPSQXPDPNPBMS-UHFFFAOYSA-N COC(=O)C1=C(O)C=CC=C1OCC1=CC=CC=C1
201 0.094117647 ZVYIPPCYRXWXRN-UHFFFAOYSA-N COc1ccc(c(c1)O)C(=O)c1cc(C)ccc1O
202 0.094117647 BSPCFIGZUFXZBM-UHFFFAOYSA-N COC1=C(C=CC=C1C(O)=O)C1=CC=C(CO)C=C1
203 0.094117647 ZTWIFTPCLGTSEV-UHFFFAOYSA-N OC1=CC(=CC(O)=C1O)C(=O)CCC1=CC=CC=C1
204 0.094117647 MJUQVGLXJXWSDM-UHFFFAOYSA-N CC(=O)Oc1ccc(C#CC(=C)C)c(OC(=O)C)c1
205 0.094117647 LOICISWPCCICIA-UHFFFAOYSA-N COc1c(O)c(O)cc2CCc3cccc(O)c3c12
206 0.094117647 OEJHGUJLEPMIPP-UHFFFAOYSA-N COC1=C(C=CC=C1C(O)=O)C1=CC=CC(CO)=C1
207 0.094117647 PQQJJWLTLDSWML-UHFFFAOYSA-N OCOc1cc(C=O)ccc1OCc1ccccc1
208 0.094117647 BOKOKIJORDKLLI-CYBMUJFWSA-N CC(=O)CCC1OC(=O)c2cc3c(C)coc3cc12
209 0.094117647 CFQSTARVCGBYNJ-UHFFFAOYSA-N COc1cc(O)ccc1C=Cc1cc(O)cc(c1)O
210 0.094117647 KVFFCZXWUPJFFQ-UHFFFAOYSA-N COC1=CC=C(OC(=O)C2=CC=C(OC)C=C2)C=C1
211 0.094117647 YLHAQKVIXLQIFW-UHFFFAOYSA-N COc1ccccc1COC(=O)c2ccccc2O
212 0.094117647 STKBIDZTDFSKEP-UHFFFAOYSA-N COC(=O)C1=C(O)C=CC(OCC2=CC=CC=C2)=C1
213 0.094117647 FGXYLTNSFNRDGV-UHFFFAOYSA-N COC1=CC(C(O)=O)=C(C=C1)C1=CC=CC=C1CO
214 0.094117647 MIFKBDZVXBJUFX-UHFFFAOYSA-N OC(=O)C1=CC=C(OCCOC2=CC=CC=C2)C=C1
215 0.094117647 IIQHMUIPLPHDMW-UHFFFAOYSA-N COc1cc(C=O)ccc1OCc1cccc(c1)O
216 0.094117647 FMFBVFRCTFHBTL-UHFFFAOYSA-N COC1=C(C=CC=C1C(O)=O)C1=CC=CC=C1CO
217 0.094117647 DVEPSOGGFSVFQF-UHFFFAOYSA-N COC1=C(C=CC(=C1)C(O)=O)C1=CC=CC=C1CO
218 0.094117647 LUNCRGZZVCFZFW-UHFFFAOYSA-N O=Cc1cc(O)c(c(c1)OC)OCc1ccccc1
219 0.094117647 YZMQJAKSFUZRNH-UHFFFAOYSA-N COC1=CC2=C(C=C1)C=C(C=C2)C(=O)CCC(O)=O
220 0.094117647 ZDWWFVBJKMCBHR-UHFFFAOYSA-N COc1ccc(c(c1)O)C(=O)c1c(C)cccc1O
221 0.094117647 ZCJQKBDHACGOOD-UHFFFAOYSA-N COC1=CC(C2=CC(OC)=CC=C2)=C(C=C1)C(O)=O
222 0.094117647 KWRLXQHDQNHPLW-UHFFFAOYSA-N COC1=CC=C(C=C1)C(O)(C(O)=O)C1=CC=CC=C1
223 0.094117647 GCSMZEPRKBAYLW-UHFFFAOYSA-N COc1cc(C=O)ccc1OCC12C=CC=CC2O1
224 0.094117647 APIALZRHHCEBLZ-UHFFFAOYSA-N COc1cc(C=O)ccc1OCOc1ccccc1
225 0.094117647 SCBFEFZUAPMQCZ-UHFFFAOYSA-N CCOC(=O)C(=O)C1=CC2=C(C=C1)C=C(OC)C=C2
226 0.094117647 VTCUUDNQCGREJQ-VOTSOKGWSA-N Oc1cc(O)c(c(c1)O)C(/C=C/c1ccccc1)O
227 0.094117647 PHYPTZODBQEMJU-UHFFFAOYSA-N COC(=O)C1=C(O)C=C(OCC2=CC=CC=C2)C=C1
228 0.094117647 RWHAUGRUXUDOOJ-UHFFFAOYSA-N CC(C(=O)C1=C(O)C(O)=C(O)C=C1)C1=CC=CC=C1
229 0.094117647 QULOOOAMYKMCTN-UHFFFAOYSA-N CC1=CC=C(CC2=CC(O)=C(C(O)=O)C(O)=C2)C=C1
230 0.094117647 WFUCPMJAGVWGNU-UHFFFAOYSA-N COCC1=C(C)OC2=C1C1=C(C=C2)C(C)=CC(=O)O1
231 0.094117647 YZMBREYYCNMYBN-UHFFFAOYSA-N COC1=CC=C(C=C1)C(=O)OC1=C(C)C=C(O)C=C1
232 0.094117647 LUKNQBAEUZAXEZ-UHFFFAOYSA-N CC(C(=O)C1=CC(O)=C(O)C=C1O)C1=CC=CC=C1
233 0.094117647 CGNJMCLXIMWKDY-UHFFFAOYSA-N COc1cccc(O)c1C(=O)OCc2ccccc2
234 0.094117647 BLLHOVYJXCQAMP-UHFFFAOYSA-N COC1=CC=CC=C1OCC(=O)C1=CC=C(O)C=C1
235 0.094117647 ABCJXPRBALGXCZ-UHFFFAOYSA-N CC(C1=CC=CC2(C1O2)Oc1ccccc1)C(=O)O
236 0.094117647 ALHPETDJKFISPE-PERWZHRKSA-N CC1C=C2/C([C@H]3C=C(CCC=1)C(O3)=O)=C(C)C(=O)O2
237 0.094117647 ZKFBXHXSNWPOEE-UHFFFAOYSA-N CC1=C2C(=O)CC(O)CC2=CC2=C(O)C=C(O)C=C12
238 0.094117647 ZPJCHSCAVKMOGX-UHFFFAOYSA-N OC1=CC(O)=C(C=C1)C(=O)OCCC1=CC=CC=C1
239 0.094117647 ALHPETDJKFISPE-GFCCVEGCSA-N CC1=CCCC2=C[C@@H](OC2=O)C3=C(C)C(=O)OC3=C1
240 0.094117647 XUQQYOCWMYLFJI-UHFFFAOYSA-N COC12C=C(O)C3=C(C2O1)CCc1c3ccc(c1)O
241 0.094117647 LUFLMHAOBDZYEL-UHFFFAOYSA-N COC1=CC=CC=C1COC1=CC=CC=C1C(O)=O
242 0.094117647 MSMIZHACRMHHKX-UHFFFAOYSA-N COC1=CC(C(O)=O)=C(C=C1)C1=CC(OC)=CC=C1
243 0.094117647 FHGJSJFIQNQBCK-UHFFFAOYSA-N COC1=CC=C(C(=O)CCC(O)=O)C2=C1C=CC=C2
244 0.094117647 QWQGMMRHTWIOGH-UHFFFAOYSA-N OC1=CC(O)=C(C(=O)CCC2=CC=CC=C2)C(O)=C1
245 0.094117647 NWUHTCTVFOVORH-UHFFFAOYSA-N Oc1cc(C=Cc2cc(O)c(cc2C)O)cc(c1)O
246 0.094117647 ZHHXYKCCCKUCOC-UHFFFAOYSA-N COC(=O)C1=C(C(=O)OC)C2=CC=CC=C2C(C)=C1
247 0.094117647 RIGQDHFDPVTTEV-UHFFFAOYSA-N OC(=O)C(c1cccc(c1)Oc1ccc(cc1)O)C
248 0.094117647 GEGYOWMEXCYHTD-UHFFFAOYSA-N OC(=O)C(c1ccc(c(c1)Oc1ccccc1)O)C
249 0.094117647 LERXSQZIHCPZTN-UHFFFAOYSA-N Oc1cc(C=Cc2cc(C)c(c(c2)O)O)cc(c1)O
250 0.094117647 YMLZGOOEFBJAQP-UHFFFAOYSA-N COC12OC1C(=CC1=C2c2c(O)cccc2CC1)O
251 0.094117647 ABXAEISOJRBLNV-UHFFFAOYSA-N COC1=CC(=Cc2ccc(c(c2)OC)O)C=CC1=O
252 0.094117647 WNJGXGRMQMBYKU-UHFFFAOYSA-N COc1cc(O)cc2c1c1c(O)cccc1CC2O
253 0.094117647 MAAGVTIKOIWFIP-UHFFFAOYSA-N CC(C1=CC2(C(C=C1)O2)Oc1ccccc1)C(=O)O
254 0.094117647 DJIYENOUMFWMBN-UHFFFAOYSA-N COc1cc2CCc3c(c2c(c1O)O)ccc(c3)O
255 0.094117647 RKVJXOFMODQUKL-UHFFFAOYSA-N COc1cc(O)c2c(c1)C(O)Cc1c2ccc(c1)O
256 0.094117647 SUGXMZGMXULSGX-UHFFFAOYSA-N COC1=CC(=CC=C1O)C1COC2=CC(O)=CC=C12
257 0.094117647 FHGJSJFIQNQBCK-UHFFFAOYSA-N COC1=CC=C(C(=O)CCC(O)=O)C2=C1C=CC=C2
258 0.094117647 BRNCHIOUVFBRTL-UHFFFAOYSA-N COC(=O)C1=CC(OC)=CC(OC2=CC=CC=C2)=C1
259 0.094117647 YUZOMELYXIDQIE-UHFFFAOYSA-N OC(=O)C(c1cccc(c1)Oc1ccccc1)(O)C
260 0.094117647 XEWWCLQWPNUBRE-UHFFFAOYSA-N COC1=CC(O)=C(C=C1)C(=O)CC1=CC=C(O)C=C1
261 0.094117647 CLBBKCKVVIGYBT-UHFFFAOYSA-N OC(=O)CC1=CC(O)=C(OCC2=CC=CC=C2)C=C1
262 0.094117647 KRGDMWXYEVJQIU-UHFFFAOYSA-N OC(=O)CC(c1ccccc1)(c1ccc(cc1)O)O
263 0.094117647 WNJGXGRMQMBYKU-LBPRGKRZSA-N COc1cc(O)cc2[C@@H](O)Cc3cccc(O)c3c12
264 0.094117647 XWYKDFLQEYCPCP-UHFFFAOYSA-N COc1ccc(c(c1)O)C(=O)c1cccc(c1O)C
265 0.094117647 BDACRXKSBPLSJG-UHFFFAOYSA-N COC1=CC=C(C=C1)C(=O)C1=C(O)C=C(OC)C=C1
266 0.094117647 VJRWEAFVAIHDBG-UHFFFAOYSA-N CC(C1=CC2OC2C(=C1)Oc1ccccc1)C(=O)O
267 0.094117647 QJXJCQCFWUKTLE-UHFFFAOYSA-N OCc1cc2CC3=CC=CC(C3C(=O)c2c(c1)O)O
268 0.094117647 FHCLKMOFQMRQDF-UHFFFAOYSA-N O=C(C1(O)C(O)C=CC=C1O)C=Cc1ccccc1
269 0.094117647 YJRCBFUADRJYIL-UHFFFAOYSA-N CC1=CC(O)=CC(O)=C1C(=O)CC1=CC=C(O)C=C1
270 0.094117647 YUHITNPVACZPIU-UHFFFAOYSA-N OC(=O)C(C12C=C(C=CC2O1)Oc1ccccc1)C
271 0.094117647 PHMHDRYYFAYWEG-IHWYPQMZSA-N COC1=C(O)C=C(\C=C/C2=CC(O)=CC(O)=C2)C=C1
272 0.094117647 FBRRDGLOFPEXKS-UHFFFAOYSA-N CC(O)(C(O)=O)C1=CC=C(OC2=CC=CC=C2)C=C1
273 0.094117647 UCLGVOCFGKUSGX-UHFFFAOYSA-N COC1=CC=C(C=C1)C(=O)OC1=CC(C)=C(O)C=C1
274 0.094117647 CTZDUNQHZFCOAC-UHFFFAOYSA-N COc1ccc2c(c1)ccc(c2)C(C(=O)O)(C(O)O)C
275 0.094117647 CBDXPRIXUOYJMN-UHFFFAOYSA-N COc1cc(C=Cc2ccc(c(c2)O)O)ccc1O
276 0.094117647 IIXDXDNERGOYHU-UHFFFAOYSA-N COC1=CC(C(O)=O)=C(C=C1)C1=CC=C(CO)C=C1
277 0.094117647 JVDGELDXGZSWGL-UHFFFAOYSA-N COC1=CC=C2OC3=CC=C(CO)C=C3C(O)C2=C1
278 0.094117647 PKQAVLMUPGYTSU-UHFFFAOYSA-N Oc1ccc(c(c1)OC(c1ccccc1)C)C(=O)O
279 0.094117647 ZFAKFICZLWYELG-UHFFFAOYSA-N COc1cccc(c1)c2cc(OC)c3OCOc3c2
280 0.094117647 MERMFBPRKOCUIU-UHFFFAOYSA-N COc1ccc(c(c1)O)C=Cc1cc(O)cc(c1)O
281 0.093457944 CHVSHKYLCMVWML-PUVJIWJOSA-N CC=CC=CC(=O)C=CC1OC(=O)C(C)C1O
282 0.093023256 MRHTWFHZWMBRFA-UHFFFAOYSA-N O=C1CC(OC2(C1(O)C=CC=C2)O)c1ccccc1
283 0.093023256 STHOLJBSXJSWRP-UHFFFAOYSA-N OC1CC(=C(C(=C1)O)C(=O)C=Cc1ccccc1)O
284 0.093023256 LBNGKMWFLJEWEQ-UHFFFAOYSA-N O=CC(C(c1ccc2c(c1)cccc2)O)CC(=O)O
285 0.093023256 VJQAFLAZRVKAKM-UHFFFAOYSA-N CC1=C2C(C3OC(=O)C(=C)C3C(O)C1)C(CO)=CC2=O
286 0.093023256 ATAWVSQELACZIV-UHFFFAOYSA-N OC1=CC(O)C(C(=C1)O)C(=O)C=Cc1ccccc1
287 0.093023256 IHQWYAAMEYUQQZ-UHFFFAOYSA-N OC1=CC(=C(C(C1)O)C(=O)C=Cc1ccccc1)O
288 0.093023256 VJQAFLAZRVKAKM-QQUHWDOBSA-N CC1=C2C(C3OC(=O)C(=C)C3C(O)C1)C(=CC2=O)CO
289 0.093023256 XKQWUUZGAMHNIE-UHFFFAOYSA-N COc1cc(C=O)ccc1OCC1=CC=CC2C1O2
290 0.093023256 WHUSQWZHMHWSFN-UHFFFAOYSA-N COc1cc(C=O)ccc1OCC1=CC2C(C=C1)O2
291 0.093023256 VWCIUHBDTITXCR-UHFFFAOYSA-N OC1=CC=CC(CCC(=O)C2=CC(O)=C(O)C=C2)=C1
292 0.093023256 KAOKMZIDQCKOSA-UHFFFAOYSA-N OC1=CC=C(CCC(=O)C2=CC(O)=C(O)C=C2)C=C1
293 0.093023256 QZSGWUDKCQKAIF-UHFFFAOYSA-N Oc1cc2OC(CC(c2c(c1)O)O)c1ccccc1
294 0.093023256 VXVZLUGHWLVUEA-UHFFFAOYSA-N CC(=O)OC(C)(C(=O)N=C(C)O)C(=O)N=C(C)O
295 0.093023256 VJQAFLAZRVKAKM-VKKKGTNTSA-N CC1=C2C(C3OC(=O)C(=C)C3C(O)C1)C(=CC2=O)CO
296 0.093023256 OXRCZTZTSFVFEE-UHFFFAOYSA-N CCOC(=O)C(=O)C1=C(OC)C=CC2=CC=CC=C12
297 0.093023256 VJQAFLAZRVKAKM-HYNSBDGHSA-N CC1=C2C(C3OC(=O)C(=C)C3C(O)C1)C(=CC2=O)CO
298 0.093023256 BBUKSZYSHQTOPI-UHFFFAOYSA-N OC(=O)C1C(=CC=CC1(O)O)CCc1ccc(cc1)O
299 0.093023256 KJRQUUHAJGYVHK-UHFFFAOYSA-N COC1=C(C(=O)CCC(O)=O)C2=CC=CC=C2C=C1
300 0.091954023 HEAHBJVNXNEMFA-UHFFFAOYSA-N COc1cc(C=Cc2ccc(cc2)O)c(c(c1)O)O
301 0.091954023 SMBCFDBVMMZQQF-UHFFFAOYSA-N OCC1=CC(=O)C23C1C1OC(=O)C(=C)C1CCC3(O2)C
302 0.091954023 PYGFLAQSMTXFMU-UHFFFAOYSA-N C1=CC=C2C=C(C=CC2=C1)CC(CC(=O)O)C(=O)O
303 0.091954023 ALXKOGDCXJFYIU-UHFFFAOYSA-N OC(=O)C1(O)C(O)C=CC2=CC=C3C(C12)C=CC=C3
304 0.091954023 XZPWGBJPOZOTCR-UHFFFAOYSA-N CCC=CC#CC(=O)c1ccc(o1)C(=CC(=O)O)C
305 0.090909091 CKPXGOLHXKTYLV-UHFFFAOYSA-N PCCCP(CCCP)C1=CC=CC=C1
306 0.090909091 RHRASGKNXHYKTC-UHFFFAOYSA-N OC(=O)C(c1cccc(c1)OC1=CC2C(C=C1)O2)C
307 0.090909091 AAMDPNQKVOVYAT-UHFFFAOYSA-N Oc1cc2OC(CC(=O)c2c(c1)O)C1=CC=CCC1
308 0.090909091 WVAZGCWJZMRZQC-UHFFFAOYSA-N Oc1cc(O)c(c(c1)O)C(=O)C=CC1=CCCC=C1
309 0.090909091 MCZQQLKFXLVBHO-UHFFFAOYSA-N O=CC1=C2C(OC1=O)CC(C1C(C2O)(C)C(=O)C=C1)C
310 0.090909091 GUAAVFCFGIYUNB-XQQFMLRXSA-N O=C(OC1CC2CC(=O)OC2C=C1)c3ccccc3
311 0.090909091 XYKDTRHSORZHCK-UHFFFAOYSA-N OC1=CC2(C(C=C1)(O)CCC(O2)c1ccc(cc1)O)O
312 0.090909091 OABRVBCIPVOYJA-UHFFFAOYSA-N OC1C=CC2=C(C1O)C(=O)CC(O2)c1ccccc1
313 0.090909091 PWJDWIAVKXQBQK-OWOJBTEDSA-N OCC=Cc1ccc(O)c(c1)c2cc(O)ccc2O
314 0.090909091 FLCUCZABTRQBCC-UHFFFAOYSA-N OC1C(O)C=CC2=C1OCC(C2=O)c1ccccc1
315 0.090909091 RTNXLRZBERHTJD-UHFFFAOYSA-N OC1=CC=C(CC1)C1OC(=O)c2c(C1)cccc2O
316 0.090909091 RBRNEBZEBCIWQK-UHFFFAOYSA-N OCC1=CC(=O)C2=C(C)CCC3C(C12O)OC(=O)C3=C
317 0.090909091 JZKZHWSMPCLNGY-UHFFFAOYSA-N OC1C=C(O)C=C(C1)C1CC(=O)c2c(O1)cccc2
318 0.08988764 WCNJWPMNYHHWJC-UHFFFAOYSA-N CC(C1(O)C=CC=C(C1O)Oc1ccccc1)C(=O)O
319 0.08988764 BYOOGSSJIVDKRW-UHFFFAOYSA-N OC=C(C(c1ccc(cc1)O)(C)C)C=CC(=O)C(=O)O
320 0.08988764 UIGCFOGGADYCFG-UHFFFAOYSA-N OC=C1CC(=O)C2=C(C)CC(C3C(C12)OC(=O)C3=C)O
321 0.08988764 VBXFBESUPMAXLH-UHFFFAOYSA-N OC1C=CC=C(C1(O)O)C(=O)C=Cc1ccccc1
322 0.08988764 AEBVSVVTBBXKAT-UHFFFAOYSA-N O=CC=C(C(c1ccc(cc1)O)(CO)C)C=CC(=O)O
323 0.08988764 DVCBICMXMPYDCY-UHFFFAOYSA-N OC(=O)C(c1cccc(c1)OC1(O)C=CC=CC1O)C
324 0.08988764 MLYJXOGQMWPMGJ-UHFFFAOYSA-N OC1C(COC2=C1C=C(O)C(O)=C2)C1=CC=CC=C1
325 0.08988764 DWEBKCDBKMCKDE-LBPRGKRZSA-N OC1CC(=C(C(=O)O)C(=O)C1)CCc2ccc(O)cc2
326 0.08988764 LFUUSWOHBMCSLA-UHFFFAOYSA-N O=C(C1=CC(C(C=C1)(O)O)O)C=Cc1ccccc1
327 0.08988764 LPWLCSGQHFNHNG-UHFFFAOYSA-N OC(=O)C(=CCC(O)(C)C)C1OC(=O)c2c1cccc2
328 0.08988764 HMKTVZZQEPDZSR-UHFFFAOYSA-N NNC(C(=O)O)(CC(=CC(=O)O)C=CC(=O)O)C
329 0.08988764 GEHYUFHVNDVGRV-UHFFFAOYSA-N OC1=CCC(C=C1)C1CC(=O)c2c(O1)cc(cc2)O
330 0.08988764 XUDWMWHYTBAJHF-UHFFFAOYSA-N COCCOCOC1=CC2=C(C=C1)C=C(C=C2)C(O)=O
331 0.08988764 RKBLHWSEYXBECC-UHFFFAOYSA-N COC1=CC=C(CC2=CC(=O)C(OC)=CC2=O)C=C1
332 0.08988764 MHQGCJABLNAAOK-UHFFFAOYSA-N COC1=C(CC=C(C)C=O)C2=C(C=CC(=O)O2)C=C1
333 0.088888889 AWTVLLVGBXJCDE-UHFFFAOYSA-N OC1=CC(C(C=C1)(O)C(=O)C=Cc1ccccc1)O
334 0.088888889 DHPRUYOAVJPBDN-FLCCKXIQSA-N CC1=C2CC3C(=C)C(=O)OC(C3(C)C=C)C2(O)OC1=O
335 0.088888889 KYPYXQNWYGKMMT-UHFFFAOYSA-N OC1C=CC(=CC1O)C=CC(=O)c1ccc(cc1)O
336 0.088888889 QESABBQHLZSOBV-UHFFFAOYSA-N OC1C(=CC=C(C1O)O)C(=O)C=Cc1ccccc1
337 0.088888889 MHYAXKUAGKFFHV-JJGIJDNGSA-N COC1=CC(=O)OC(OC)(C=Cc2ccccc2)C1O
338 0.087912088 KGJGHCUSKSFLPY-UHFFFAOYSA-N OC1C=CC=C(C1O)C=CC(=O)c1ccc(cc1)O
339 0.087912088 LPBKQFFYALNQIE-UHFFFAOYSA-N OC1=CCC(C=C1)C1OC(=O)c2c(C1)cccc2O
340 0.087912088 DEMPDESYTXEHSD-UHFFFAOYSA-N CC=Cc1c(cc(c(c1C(=O)C(=O)O)C=O)O)C(C)C
341 0.087912088 MTSBPLLQACWOIJ-UHFFFAOYSA-N OCC1=CC(=O)C2=C(C)COCC3C(C12)OC(=O)C3=C
342 0.087912088 SKJULFIANWDZMI-XMUKKISLSA-N CC1C2CCC(=C3C(C2OC1=O)C(=CC3=O)C(=O)O)C
343 0.087912088 QSJRJBMSGLXKCT-UHFFFAOYSA-N OCC1OC(NC#CC(C(=O)O)N)C(C(C1O)O)O
344 0.087912088 FOEFESZZPDWAHS-UHFFFAOYSA-N OC1=CC=C(CC1)C=CC(=O)c1ccc(cc1O)O
345 0.087912088 LCPIMVLAVPVLSL-UHFFFAOYSA-N OCOC1=CC(=O)C2=C(C)CCC3C(C12)OC(=O)C3=C
346 0.087912088 PORFCWIMSXAPCN-UHFFFAOYSA-N CCOC(=O)C=C(CC1=CC=CC=C1)C(F)(F)F
347 0.086956522 VFGYQLGAVUTMNT-UHFFFAOYSA-N OC1=CC(=C(CC1)C(=O)C=Cc1ccc(cc1)O)O
348 0.086956522 PXDUUYMKJSWXID-UHFFFAOYSA-N CCOC(=O)C1(SCC=CC1C)C(=O)OCC
349 0.086021505 PGKDAGSBOIYLAX-UHFFFAOYSA-N NNC(C(=O)O)(CC1=COC(C=C1)(O)C(=O)O)C
350 0.086021505 QOYLXSSNAZJJDH-MBACFSSFSA-N CC(=Cc1occ(c1)C2CCC(=CC2)C(=O)O)C(=O)O
351 0.086021505 JZCDQNJBZAZYPJ-UHFFFAOYSA-N COC1=CC(=O)OC(C1)C1OC1C1=CC=C(OC)C=C1
352 0.085106383 PCVHORXNFNXSQG-HUDPQJTASA-N CC(=O)N[C@@H](CCC(C(C(=O)O)N)C(=O)O)C(=O)O
353 0.085106383 PGDYKTBOGCMAEJ-UHFFFAOYSA-N OCC1=CC(=O)C2=C(C)OCCC3C(C12)OC(=O)C3=C
354 0.085106383 AXPJKYPPXHWNDU-UHFFFAOYSA-N OC1=CC=C(CC1)C1CC(O)c2c(O1)cc(cc2O)O
355 0.085106383 VRFQIWDIGQLCIW-UHFFFAOYSA-N CC(=CCC1=C(O)C(=O)C2=C(C1=O)C1OC1C=C2)C
356 0.085106383 RCIWBQHWGHLPGD-UHFFFAOYSA-N OCC1OC(C(C1O)O)NC=C(C(=O)NC(=O)O)C
357 0.085106383 REXZGIACEAZGEW-DUXPYHPUSA-N COC1CC(=O)OC(C1)/C=C/c1ccc2c(c1)OCO2
358 0.085106383 WOLRXTMBZKSHDQ-HNNXBMFYSA-N COC(=O)[C@@]1(OC(=O)C(=Cc2ccccc2)O1)C(C)C
359 0.085106383 VWWLVBSOTCIVHI-VHDGCEQUSA-N CC(=O)OC(C(O)C1CC=CC(=O)O1)c2ccccc2
360 0.084210526 CPOFBLAMUMBJNV-UHFFFAOYSA-N CCOC(=O)CC(CC1=CC=CC=C1)C(O)=O
361 0.083333333 MDWHQGHPYFLZAI-QMMMGPOBSA-N CC1OC(=O)C=C2C(=C(O)C(=O)C(=C12)O)CC=C(C)C
362 0.083333333 CFROUSGCKSLHFD-UHFFFAOYSA-N OC1=CC2C(C=C1)CC(C(O2)c1ccc(c(c1)O)O)O
363 0.083333333 YBWWTCQBSZDRMI-UHFFFAOYSA-N CCOC(=O)C(=CC(=O)C1=CC=C(OC)C=C1)C(C)=O
364 0.083333333 VDZNLGLVIZHAQO-UHFFFAOYSA-N OC1=CCC(C=C1)C1CC(O)c2c(O1)cc(cc2O)O
365 0.082474227 UKHZBTWECWUVPH-UHFFFAOYSA-N CSCCCCCCCC(C(=O)C(=O)O)C(=O)O
366 0.082474227 OMCAAXMNRJQKLO-UHFFFAOYSA-N CC(=O)OCC=CCC(=O)C#CC=Cc1ccco1
367 0.081632653 DHCRCTPXDITURB-YGTTZKIMSA-N CC#CC#CC=C1/OC2(CC(CO2)OC(=O)C)C=C1
368 0.081632653 DHCRCTPXDITURB-YACGDJQHSA-N CC#CC#CC=C/1OC2(CC(CO2)OC(=O)C)C=C1
369 0.081632653 DHCRCTPXDITURB-KWLXYHDNSA-N CC#CC#CC=C1/OC2(CC(CO2)OC(=O)C)C=C1
370 0.081632653 DHCRCTPXDITURB-CABCVRRESA-N CC#CC#CC=C1O[C@]2(C[C@H](CO2)OC(=O)C)C=C1
371 0.081632653 DHCRCTPXDITURB-PHIGAYBXSA-N CC#CC#CC=C/1OC2(CC(CO2)OC(=O)C)C=C1
372 0.070588235 BMSTZOXKMKDNGU-UHFFFAOYSA-N COC1=C(OCc2ccccc2)C=CC2(C1O2)C=O
373 0.070588235 GTBRVNHYSQTXLW-UHFFFAOYSA-N COc1cc(C=O)c(cc1OCc1ccccc1)O
374 0.070588235 SXUXMRMBWZCMEN-ZOQUXTDFSA-N COC1C(O)C(CO)OC1N2C=CC(=O)NC2=O
375 0.070588235 UDGKKUWYNITJRX-UHFFFAOYSA-N C1=CC(=CC=C1CCC(=O)C2=C(C=C(C=C2)O)O)O
376 0.070588235 XLHIYUYCSMZCCC-VMPITWQZSA-N COC1=CC=C(C=C1)/C=C/C2=CC(=CC(=O)O2)OC
377 0.070588235 GFSQDOUEUWXRSL-UHFFFAOYSA-N C1=CC(=C(C(=C1)O)C(=O)O)CCC2=CC=C(C=C2)O
378 0.070588235 NCJWOOCJTAJKKC-UHFFFAOYSA-N COc1cc(C=O)ccc1OCc1ccc(cc1)O
379 0.070588235 UTQUILVPBZEHTK-ZLNHGNLKSA-N CN1C(=O)C=CN(C2OC(CO)C(O)C2O)C1=O
380 0.070588235 YWXSOBSAHZIXED-UHFFFAOYSA-N CC(C1=CC=C(C=C1)O)(C2=CC=C(C=C2)O)C(=O)O
381 0.070588235 XQJMGIVJBRWMKF-UHFFFAOYSA-N COc1cc(C=O)ccc1OCc1ccccc1O
382 0.070588235 HHFULORDENXSRR-UHFFFAOYSA-N CC(=O)C1=C(OCC2=CC=CC=C2)C=C(C)OC1=O
383 0.070588235 HEUXBYITVNXTNO-UHFFFAOYSA-N COC1=CC(OC)=C(OC)C2=C1C1=CC=CC=C1O2
384 0.070588235 INDWVRYSFIGJBR-LLVKDONJSA-N Cc1cc(O)cc2cc3CCC(O)C(=O)c3c(O)c12
385 0.070588235 UTQUILVPBZEHTK-UHFFFAOYSA-N CN1C(=O)C=CN(C2OC(CO)C(O)C2O)C1=O
386 0.070588235 ZTUJKPWRKVDGPL-UHFFFAOYSA-N COC(C)(C)C1=CC2=C(O1)C=CC1=C2OC(=O)C=C1
387 0.070588235 RYWSYCQQUDFMAU-UHFFFAOYSA-N CC(=O)OC1=CC(C)=C(OC(C)=O)C2=CC=CC=C12
388 0.070588235 GMAGETMYTURNFB-UHFFFAOYSA-N COc1cc(C=O)ccc1OC(c1ccccc1)O
389 0.070588235 NUIMFFHTVLAZJN-UHFFFAOYSA-N Oc1cc(C=Cc2ccc(c(c2O)C)O)cc(c1)O
390 0.070588235 HGNZPAIPVKRUKE-UHFFFAOYSA-N OC1C(O)C2=CC=CC=C2OC1C1=CC=C(O)C=C1
391 0.070588235 QDNGRQSEBVMTCS-UHFFFAOYSA-N COC1=C(C=CC(=C1)C1=CC=CC=C1CO)C(O)=O
392 0.070588235 FGDZDXHXYOXQQU-UHFFFAOYSA-N ClC1=CC=CC=C1N=CC=CC1=CC=CC=C1
393 0.070588235 RKEITGVZZHXKON-SKAWGCAZSA-N CC1(O)C(O)N([C@H]2C[C@H](O)[C@@H](CO)O2)C(=O)N=C1O
394 0.070588235 AKYFBMHZALZSBX-UHFFFAOYSA-N COC1=C2C(OC)=C3C(C)OC(=O)C3=CC2=CC=C1
395 0.070588235 FCLPAEDZIOXNSO-UHFFFAOYSA-N OC(CC1=CC(O)=CC=C1)CC1=C(O)C=C(O)C=C1O
396 0.070588235 OYWMEMNMXNTINE-UHFFFAOYSA-N COC1=CC(CCC[Si](C)(C)Cl)=CC=C1O
397 0.070588235 OCSLAUQHSDFDIE-UHFFFAOYSA-N COc1c(oc2c1cc(C=CC(=O)O)c(c2)O)C(C)C
398 0.070588235 ANNNBEZJTNCXHY-NSCUHMNNSA-N [H]\C(=C(\[H])C1=CC(O)=CC(O)=C1)C1=CC(OC)=C(O)C=C1
399 0.070588235 LTBXYAWCAZEWLJ-UHFFFAOYSA-N CC(C(=O)C1=C(O)C=C(O)C=C1O)C1=CC=CC=C1
400 0.070588235 LFLWCGQPQFUZIJ-UHFFFAOYSA-N Oc1ccc(cc1)CC(c1ccc(cc1)O)(C(O)O)O
401 0.070588235 RMODKBWSAFWCQK-UHFFFAOYSA-N COc1c(OCc2ccccc2)ccc(c1O)C=O
402 0.070588235 ATAPGENQCHKZLA-UHFFFAOYSA-N Oc1ccc(cc1)C(=Cc1cc(O)c(c(=O)o1)C)C
403 0.070588235 JGMBQAGNZLBZCE-UHFFFAOYSA-N COc1cc(ccc1OCc1ccccc1)C(=O)O
404 0.070588235 JILKVTMRFKOGDW-UHFFFAOYSA-N OCC1OC(C(C1O)O)n1ccc(nc1=O)OC
405 0.070588235 DZHMNVMJPZELJH-UHFFFAOYSA-N COC(=O)CC1NC(=O)C(CC(=O)OC)NC1=O
406 0.070588235 QLKSONFIZUVQEN-UHFFFAOYSA-N OC(CC1=CC=C(O)C=C1)CC1=C(O)C=C(O)C=C1O
407 0.070588235 OCOSBAXYTHGCPM-UHFFFAOYSA-N COC(C(=O)C1=CC=C(O)C=C1)C1=CC=C(O)C=C1
408 0.070588235 DGBLJQVFQAOQQC-UWIXBFFBSA-N CC1=CC2OC(=O)C(=C)C2C3OC(=O)C(=C3)CCC1O
409 0.070588235 QDOIBIOUJOKCHD-UHFFFAOYSA-N COC1=CC(C(O)=O)=C(OC2=CC=C(C)C=C2)C=C1
410 0.070588235 SESUNWLPIOCOJI-UHFFFAOYSA-N CC1=CC(OCC2=CC=CC=C2)=CC(O)=C1C(O)=O
411 0.070588235 COLXKBHQDOIITL-UHFFFAOYSA-N OC1CC2=C(OC1C1=CC(O)=CC=C1)C=C(O)C=C2
412 0.070588235 DFPKGECUDUCZPF-UHFFFAOYSA-N COCOC1=CC=CC=C1C(=O)C1=CC=C(O)C=C1
413 0.070588235 XLHIYUYCSMZCCC-UHFFFAOYSA-N COc1ccc(cc1)C=Cc1cc(OC)cc(=O)o1
414 0.070588235 DQBJZMCMXAQOBF-UHFFFAOYSA-N COC(C(C(=O)O)(Oc1ccc2c(c1)cccc2)C)O
415 0.070588235 IEENWPDRYAPEQZ-UHFFFAOYSA-N OC(=O)CC(c1c(C)cc2c(c1O)c(O)ccc2)(O)C
416 0.070588235 DHTGCWKMVHOJIO-UHFFFAOYSA-N Oc1ccc(c(c1)O)C(=Cc1cc(O)cc(c1)O)C
417 0.070588235 JJGRNBCKKHFKQE-UHFFFAOYSA-N OC(=O)CC(c1cccc(c1)O)Oc1ccccc1
418 0.070588235 RHYGXRGFSFQNLC-DZGCQCFKSA-N C1(O)C=C2O[C@H](C3C=CC(O)=CC=3)[C@@H](O)CC2=CC=1
419 0.070588235 TYZMXLSDDHXEJV-UHFFFAOYSA-N OC(=O)CC(c1ccc(cc1)O)Oc1ccccc1
420 0.070588235 BDEDPKFUFGCVCJ-NSHDSACASA-N CC1(C)Cc2c(O)c(C=O)c3CC(O)OC(=O)c3c2C1
421 0.070588235 KBTDJJPDGGPMAE-UHFFFAOYSA-N Oc1ccc(c(c1)O)C=Cc1cc(O)cc(c1C)O
422 0.070588235 MDPRLMNCUASFIQ-UHFFFAOYSA-N Oc1ccc(c(c1)O)C=Cc1cc(O)c(c(c1)O)C
423 0.070588235 IGSZLKGYQLEQHZ-UHFFFAOYSA-N COCC1OC(C(C1O)O)n1ccc(=O)[nH]c1=O
424 0.070588235 QYNWPQJBEQQRFC-UHFFFAOYSA-N CCOC1=CC=CC(=C1)C1=CC(O)=C(C=C1)C(O)=O
425 0.070588235 FFDLPOKGGGEMIL-UHFFFAOYSA-N CCOC1=CC=CC(=C1)C1=CC(=CC(O)=C1)C(O)=O
426 0.070588235 NHAALQYOWSNJBB-UHFFFAOYSA-N CCOC1=CC=CC(=C1)C1=C(O)C=C(C=C1)C(O)=O
427 0.070588235 HOXHKPYOQFWWTL-AATRIKPKSA-N COc1c(O)c(O)ccc1C=Cc2cccc(O)c2
428 0.070588235 SKDVMTBVNNNTSX-UHFFFAOYSA-N OC(=O)C1(O)C(O)C=CC2=CCC3C(=C12)C=CC=C3
429 0.070588235 FWFNSIZCZQECDV-UHFFFAOYSA-N CC1=C(O)C(=O)c2c(C)cc3c(OC3(C)C)c2C1=O
430 0.070588235 XPTKLLDMXDTFDL-UHFFFAOYSA-N OC(=O)C1(O)C(O)C=CC2C1=c1ccccc1=CC2
431 0.070588235 QVVLVABXGUQZBD-UHFFFAOYSA-N CC1=C(O)C(=O)c2c(C)cc3OC(C)(C)c3c2C1=O
432 0.070588235 AEMSGJHKANZEDT-UHFFFAOYSA-N OCc1cc2Cc3cccc(c3C(c2c(c1)O)O)O
433 0.070588235 PJONERLFBPPJEL-AFEMSUNCSA-N Cc1coc2C(=O)C3CCC=C4C(=O)OC(c12)C34C
434 0.070588235 FRYGCRODBPNHBI-UHFFFAOYSA-N OC1=CC2C(C=C1)C1Oc3c(C1CO2)ccc(c3)O
435 0.070588235 XHBZOAYMBBUURD-UHFFFAOYSA-N COc1ccc(CC(=O)c2ccc(O)cc2O)cc1
436 0.070588235 HIYJWHVWXOVASR-OAHLLOKOSA-N CC1(O)CC(=O)c2c(O)c3c(O)cccc3cc2C1
437 0.070588235 RLUFFPBPNQGFPC-UHFFFAOYSA-N COC1=C(C=CC(=C1)C1=CC=C(CO)C=C1)C(O)=O
438 0.070588235 GMZYPPSVJVBZIW-UHFFFAOYSA-N OC1=CC2=C(CC1)C1Oc3c(C1CO2)ccc(c3)O
439 0.070588235 BSEKYAJQRZECLG-IINYFYTJSA-N OC(C1=C2CCC(O)C=C2OC1=O)c3ccccc3
440 0.070588235 MNCGDYHKPSLFAB-UHFFFAOYSA-N COc1cc(C=CC2=CC3C(C=C2)(O3)O)cc(c1)O
441 0.070588235 JNQGXIWEBUFDSA-SNVBAGLBSA-N Cc1cc(O)c2c(O)c3C(=O)CC(O)Cc3cc2c1
442 0.070588235 FRNDIOQCIXBSFC-GFCCVEGCSA-N COc1cc(O)cc2CC(O)c3cccc(O)c3c12
443 0.070588235 OMHVDZSJVYESCX-UHFFFAOYSA-N O=C1CCCCC1OC1=CC=C2C=CC(=O)OC2=C1
444 0.070588235 YKNATSNMFLEFRB-UHFFFAOYSA-N COC1C(CO)OC(C1O)n1ccc(=O)[nH]c1=O
445 0.070588235 KAZIEQWMUFVXSZ-UHFFFAOYSA-N CC(OC1=CC(C)=CC2=C1C(C)=C(C)C(=O)O2)C(O)=O
446 0.070588235 AVKVKSCGQRKETC-LLVKDONJSA-N Cc1cc(O)cc2cc3CC(O)CC(=O)c3c(O)c12
447 0.070588235 SXUXMRMBWZCMEN-UHFFFAOYSA-N COC1C(O)C(OC1n1ccc(=O)[nH]c1=O)CO
448 0.070588235 XOKBYCBIRYCMOU-UHFFFAOYSA-N OC(=O)CC(c1ccccc1)Oc1ccc(cc1)O
449 0.070588235 UFAYVHGHKIBOOB-UHFFFAOYSA-N COC1=CC=CC=C1C1=CC(OC)=C(C=C1)C(O)=O
450 0.070588235 JNQGXIWEBUFDSA-JTQLQIEISA-N Cc1cc(O)c2c(O)c3C(=O)CC(O)Cc3cc2c1
451 0.070588235 FTCPJYOGXVNPQI-UHFFFAOYSA-N COC1=C(OC)C=C(C=C1)C1=CC=C(C=C1)C(O)=O
452 0.070588235 PCQQKWGNHZUVMK-UHFFFAOYSA-N COC(=O)C1=CC(OC(C)=O)=C2C=C(C)C=CC2=C1
453 0.070588235 URJGJBDKMBAHTK-UHFFFAOYSA-N CC(C)(C=C)C1=CC(=O)Oc2c3OCOc3ccc12
454 0.070588235 ZZAUTBBJBDOHMS-ZDUSSCGKSA-N COc1c2OCOc2ccc1C(O)c3ccccc3
455 0.070588235 LIETVYHJBSLSSW-UHFFFAOYSA-N CC1=C2C(O)=C3C(=O)CCC(O)C3=CC2=CC(O)=C1
456 0.070588235 AKYFBMHZALZSBX-QMMMGPOBSA-N COc1cccc2cc3C(=O)OC(C)c3c(OC)c12
457 0.070588235 XNUJDGQBPONGHO-UHFFFAOYSA-N COc1cc(C=CC23C=CC(=CC3O2)O)cc(c1)O
458 0.070588235 XOXIWOPRJLKJFD-UHFFFAOYSA-N CC1(C)CC(=CC(=O)O1)C1OC(=O)C2=CC=CC=C12
459 0.070588235 ABRZDKKKCLXJFO-CMDGGOBGSA-N COC1=C(OC)C(=O)OC(=C1)C=Cc2ccccc2
460 0.070588235 ZDBOLXDKLAYRRK-UHFFFAOYSA-N COC1=C(OC)C=C(C=C1)C1=CC(=CC=C1)C(O)=O
461 0.070588235 XVVFNXGUNVVYOR-UHFFFAOYSA-N COC1=CC(OC)=C(C=C1)C1=CC=C(C=C1)C(O)=O
462 0.070588235 DCUUYLNMLNFTDN-SNVBAGLBSA-N Cc1cc(O)c2c(O)c3C(=O)CCC(O)c3cc2c1
463 0.070588235 BSEKYAJQRZECLG-UHFFFAOYSA-N OC(C1=C2CCC(O)C=C2OC1=O)C1=CC=CC=C1
464 0.070588235 PNCLTOJYJHGZNS-UHFFFAOYSA-N COc1cc(O)cc2CCc3cc(O)c(O)cc3c12
465 0.070588235 RKEITGVZZHXKON-UHFFFAOYSA-N CC1(O)C(O)N(C2CC(O)C(CO)O2)C(=O)NC1=O
466 0.070588235 RELJKYBOPGHDNL-UHFFFAOYSA-N COC1=CC=C(COC(=O)C2=CC=C(O)C=C2)C=C1
467 0.070588235 ARMVBHCROKGFIK-UHFFFAOYSA-N CC(=O)OC1=C(OC(C)=O)C=C2C3CC(C=C3)C2=C1
468 0.070588235 RHYGXRGFSFQNLC-UKRRQHHQSA-N OC1Cc2ccc(O)cc2OC1c3ccc(O)cc3
469 0.070588235 MNDXXAUUVUMRBM-UHFFFAOYSA-N COC1=CC=CC=C1CC(=O)C1=C(O)C=C(O)C=C1
470 0.070588235 NAELFZKDZWMPBW-UHFFFAOYSA-N CC1=CC(O)=CC(O)=C1C(=O)OCC1=CC=CC=C1
471 0.070588235 PPSGPOYIPZNDKA-UHFFFAOYSA-N CCC1=CC(=O)OC2=C1C(OC(C)C(O)=O)=CC(C)=C2
472 0.070588235 LFBLPZQOMGYSIA-UHFFFAOYSA-N CC(=O)N1C(C=O)C(N=C1C)C(O)C(O)C(O)=O
473 0.070588235 ATPRISWXCSYAJU-UHFFFAOYSA-N CC(=O)C1=C(O)C(O)=C(OCC2=CC=CC=C2)C=C1
474 0.070588235 ZQTDQXPHDFBJQM-UHFFFAOYSA-N OCC1CC(=C2C(=C1)Cc1c(C2=O)c(O)ccc1)O
475 0.070588235 RKEITGVZZHXKON-UHFFFAOYSA-N CC1(O)C(O)N(C2CC(O)C(CO)O2)C(=O)NC1=O
476 0.070588235 HGNZPAIPVKRUKE-SOUVJXGZSA-N OC1C(O)c2ccccc2OC1c3ccc(O)cc3
477 0.070588235 WCUXFWYJHSZYJA-UHFFFAOYSA-N COC1=CC(=C(OC)C=C1)C1=CC=CC=C1C(O)=O
478 0.070588235 LDDAMAVBQMRHON-UHFFFAOYSA-N OCC1=CC(=C2C(C1)Cc1cccc(c1C2=O)O)O
479 0.070588235 QFUJNQIZNXPIIM-UHFFFAOYSA-N Oc1cc(C)c(c(c1)O)C=Cc1cc(O)cc(c1)O
480 0.070588235 XAJAXMBTYZIQEV-UHFFFAOYSA-N OC(=O)C(Oc1cccc(c1)Oc1ccccc1)C
481 0.070588235 GKFFBAQBFJBIDR-UHFFFAOYSA-N COC(=O)C(C1=CC=C(O)C=C1)C1=CC=C(O)C=C1
482 0.070588235 NBKORJKMMVZAOZ-UHFFFAOYSA-N CC1(O)C(O)C(CO)OC1N1C=CC(=O)NC1=O
483 0.070588235 ZNMIRAVQCJZGMN-UHFFFAOYSA-N Cc1cc(cc(c1)O)Cc1cccc(c1C(=O)O)O
484 0.070588235 RAAOREOMEWSXBK-UHFFFAOYSA-N COC1=CC(OCC2=CC=CC=C2)=C(C=C1)C(O)=O
485 0.070588235 VICOPQCDYYEYMV-UHFFFAOYSA-N COC1=CC=C(CC2=CC3=C(OCO3)C=C2O)C=C1
486 0.070588235 KAWRHCVFQIILQA-UHFFFAOYSA-N ClC1=CC=CC(=C1)N=CC=CC1=CC=CC=C1
487 0.070588235 ZXZVTWCIZIOXIQ-UHFFFAOYSA-N ClC1=CC=C(C=C1)N=CC=CC1=CC=CC=C1
488 0.070588235 RKEITGVZZHXKON-UHFFFAOYSA-N CC1(O)C(O)N(C2CC(O)C(CO)O2)C(=O)NC1=O
489 0.070588235 QWMDIBRGQGPOAA-UHFFFAOYSA-N CC1=CC(C)=C2NP(=O)(NC2=C1)C1=CC=CC=C1
490 0.070588235 JALVJVQQNNSJDS-UHFFFAOYSA-N CC1(C)OC(=C2C(=C1)C=C(CO)C2=O)c3cocc3
491 0.070588235 SVDYJLYOWDIMEN-UHFFFAOYSA-N CC(=O)OC(OC(C)=O)C1=CC=CC2=CC=CC=C12
492 0.070588235 CGYGMPSQQYLQJF-UHFFFAOYSA-N Oc1cccc(CCc2cc(O)c3OCOc3c2)c1
493 0.070588235 SKQWLDXXQLJSHA-UHFFFAOYSA-N COC1=C(C=CC(OCC2=CC=CC=C2)=C1)C(O)=O
494 0.070588235 LOOMLJQVFZAXDN-UHFFFAOYSA-N CC(CC1=CC=CC2=CC=CC=C12)(C(O)=O)C(O)=O
495 0.070588235 MZUNLYYBZAVMEE-UHFFFAOYSA-N OCC1=CC(C2C(=C1)Cc1cccc(c1C2=O)O)O
496 0.070588235 GZUMFRSXHNRUNO-UHFFFAOYSA-N COc1cc(O)c(O)c2CCc3cc(O)ccc3c12
497 0.070588235 AVKVKSCGQRKETC-NSHDSACASA-N Cc1cc(O)cc2cc3CC(O)CC(=O)c3c(O)c12
498 0.070588235 QVCIITMJLJAGJI-UHFFFAOYSA-N O=C(COC1=CC=CC=C1)OCOC1=CC=CC=C1
499 0.070588235 YPDXIGBSOBESNI-UHFFFAOYSA-N COC1=C(OCC2=CC=CC=C2)C=C(C=C1)C(O)=O
500 0.070588235 ANNNBEZJTNCXHY-UHFFFAOYSA-N COc1cc(C=Cc2cc(O)cc(O)c2)ccc1O
501 0.070588235 OLSXPBNZHUDWLK-UHFFFAOYSA-N OCc1cc2CC3=CCCC(=C3C(=O)c2c(c1)O)O
502 0.070588235 MDJFANQQBBPYQU-UHFFFAOYSA-N COc1c(O)cccc1C(=O)OCc2ccccc2
503 0.070588235 WFAGHXQICPTKEK-UHFFFAOYSA-N OCc1cc(O)cc2c1c1c(O)cc(cc1CC2)O
504 0.070588235 MSODKFLELICZKS-UHFFFAOYSA-N OCc1cc2CC3CC=CC(=C3C(=O)c2c(c1)O)O
505 0.070588235 CVDBKEOTQXCRRX-UHFFFAOYSA-N Oc1ccc(cc1)C1Cc2ccc(cc2OC1O)O
506 0.070588235 YJGJELKDSCZPCO-UHFFFAOYSA-N OC(=O)C(C(c1ccccc1)O)(c1ccccc1)O
507 0.070588235 DMUSHFQQGZHLQF-UHFFFAOYSA-N COc1cc(O)cc2c1c1c(O)cccc1COC2
508 0.070588235 JNQGXIWEBUFDSA-UHFFFAOYSA-N Cc1cc(O)c2c(O)c3C(=O)CC(O)Cc3cc2c1
509 0.070588235 ZLHIZVIKOIKMAB-UHFFFAOYSA-N COC1=CC=CC(CC(=O)C2=C(O)C=C(O)C=C2)=C1
510 0.070588235 AOMAYOSPRMTXRK-NSCUHMNNSA-N COc1cc(O)cc(C=Cc2ccc(O)c(O)c2)c1
511 0.070588235 YEEOQKNBTLLPHJ-UHFFFAOYSA-N COC1=C(OC)C=C(C=C1)C1=CC=CC=C1C(O)=O
512 0.070588235 BJRWVWBCAXJUDU-ONEGZZNKSA-N CC=CC1=CC(=O)c2c(CC(=O)C)cc(O)cc2O1
513 0.070588235 OHZRSZUDBKJWSS-UHFFFAOYSA-N COc1cc(C=Cc2ccc(cc2O)O)cc(c1)O
514 0.070588235 ILOKLEAJUOSBHN-UHFFFAOYSA-N COc1c(O)ccc2=CC3(C(=CC=CC3O)C=c12)O
515 0.070588235 FRNDIOQCIXBSFC-LBPRGKRZSA-N COc1cc(O)cc2C[C@H](O)c3cccc(O)c3c12
516 0.070588235 OXABDKYOFRHAPG-UHFFFAOYSA-N Oc1cc(C=Cc2ccc(c(c2C)O)O)cc(c1)O
517 0.070588235 AWJZTCWEOJQMPR-UHFFFAOYSA-N Oc1cc(cc(c1)O)C=C(c1ccc(c(c1)O)O)C
518 0.070588235 GUZYSELGYFTQEV-UHFFFAOYSA-N Oc1cc(O)cc(c1)C(=Cc1ccc(c(c1)O)O)C
519 0.070588235 WAUIJQQZDIYDGH-UHFFFAOYSA-N Oc1cc(C=Cc2ccc(c(c2)O)O)c(c(c1)O)C
520 0.070588235 AWNFWVNFUZFQDC-UHFFFAOYSA-N Oc1ccc(cc1O)C=Cc1cc(O)c(c(c1)O)C
521 0.070588235 AOMAYOSPRMTXRK-UHFFFAOYSA-N COc1cc(C=Cc2ccc(c(c2)O)O)cc(c1)O
522 0.070588235 NAFFAQZSFOWYKV-DAXSKMNVSA-N C/C/1=C/C2OC(=O)C(=C)C2C(CC2(OC1=CC2=O)C)O
523 0.070588235 PIBLYDSVYGISHZ-UHFFFAOYSA-N OC(=O)CC(c1ccccc1)Oc1cccc(c1)O
524 0.070588235 FUVMJCPBISKVRO-UHFFFAOYSA-N O=C1CC(OC2(C1C=CC(=C2)O)O)c1ccccc1
525 0.070588235 XOYZMOFVOOINNH-UHFFFAOYSA-N Oc1ccc(cc1)CCC(c1c(O)cc(cc1O)O)O
526 0.070588235 PRVSBMMKPHVZLK-UHFFFAOYSA-N COc1ccc(cc1)C=Cc1cc(O)c(c(=O)o1)C
527 0.070588235 BPHYJYKCGNKJKR-UHFFFAOYSA-N COc1cc(O)c2c(CCc3cc(O)ccc23)c1O
528 0.070588235 VAIIWAKSGVCXTE-UHFFFAOYSA-N NC1=CC(OCCO)=C(C=C1OCCO)[N+]([O-])=O
529 0.070588235 YHWLWMPKCNWZFA-UHFFFAOYSA-N COc1cc(O)c2c(c1)CCc1c2c(O)cc(c1)O
530 0.070588235 HSVTWABTKBBFEY-UHFFFAOYSA-N OC(=O)CCC1=CC(OCC#C)=C(OCC#C)C=C1
531 0.070588235 CYMCFRCTJCWCNR-UHFFFAOYSA-N Oc1ccc(cc1)C1(O)COc2c(C1)ccc(c2)O
532 0.070588235 ACZRFDGYWADOGR-UHFFFAOYSA-N Oc1ccc(cc1)C1OC(=O)C2=C(C1)C=CCC2O
533 0.070588235 NZKNGRUDKDLOEK-UHFFFAOYSA-N COc1cc(O)cc2CCc3cc(O)cc(O)c3c12
534 0.070588235 MAKXFDCLPWWLFS-UHFFFAOYSA-N COc1cc(O)c2c(c1)CC(c1c2ccc(c1)O)O
535 0.070588235 DCTJEWSCQVMUSN-UHFFFAOYSA-N COC1=CC(OC2=CC=C(C=O)C=C2)=CC(OC)=C1
536 0.070588235 VWVVOROFZORWGY-UHFFFAOYSA-N OC(=O)C(c1cccc(c1)OC1=CC=CC2C1O2)C
537 0.070588235 ZWNFFDQKKHUVIR-UHFFFAOYSA-N COc1cc(O)c(c2c1c1c(O)cccc1CC2)O
538 0.070588235 FRNDIOQCIXBSFC-UHFFFAOYSA-N COc1cc(O)cc2c1c1c(O)cccc1C(C2)O
539 0.070588235 JOCVDBCCXVSHSR-UHFFFAOYSA-N COc1cc(O)cc2c1c1c(O)ccc(c1CC2)O
540 0.070588235 GULPLFNWJBSVTM-UHFFFAOYSA-N COc1cc(O)cc2c1c1c(CC2)ccc(c1O)O
541 0.070588235 SRTSXSDZBXOTIV-UHFFFAOYSA-N OCOc1cc(O)cc2c1c1c(O)cccc1CC2
542 0.070588235 PWKSXCLGCDFUSU-UHFFFAOYSA-N COc1cc(O)c2c(c1)CCc1c2ccc(c1O)O
543 0.070588235 UAHTZVHPQWOVMM-UHFFFAOYSA-N COc1cc(O)cc2c1C13OC3(CC2)C=CC=C1O
544 0.070588235 YPVYJOVKGDTWPO-UHFFFAOYSA-N COc1cc(O)c2c(c1)CCc1c2cc(O)c(c1)O
545 0.070588235 XXLCVZJGNCWONI-UHFFFAOYSA-N COC1=CC2(O)OC2C2=C1c1c(O)cccc1CC2
546 0.070588235 QSCOYKRRWROFSV-UHFFFAOYSA-N COc1cc(O)cc2c1C1=C(CC2)C2C(C=C1O)O2
547 0.070588235 SLZQAYGSUKRTRF-UHFFFAOYSA-N Oc1cc(Oc2ccccc2)cc(c1)C(C(=O)O)C
548 0.070588235 FVBASHCIGVYJPK-UHFFFAOYSA-N COC1=CC(=C(OC)C=C1)C1=CC(=CC=C1)C(O)=O
549 0.070588235 OVMKKAINZYHHDR-UHFFFAOYSA-N COC1=CC(=C(OC)C=C1)C1=CC=C(C=C1)C(O)=O
550 0.070588235 NWOKGLPQYCEBNO-UHFFFAOYSA-N OC(=O)C(c1cccc(c1O)Oc1ccccc1)C
551 0.070588235 KVVKUPOQZFCSCN-UHFFFAOYSA-N OC(=O)C(c1cccc(c1)Oc1ccccc1O)C
552 0.070588235 QVMUFZTZFXXGCW-UHFFFAOYSA-N OC(=O)C(c1cccc(c1)Oc1cccc(c1)O)C
553 0.070588235 RHYGXRGFSFQNLC-UHFFFAOYSA-N Oc1ccc(cc1)C1Oc2cc(O)ccc2CC1O
554 0.070588235 WTUJQIFURBJIDV-UHFFFAOYSA-N OCOc1cc(O)c2c(c1)CCc1c2ccc(c1)O
555 0.070588235 HHSHIDRPFXMPHE-VMPITWQZSA-N COC1=CC(=O)C=C(O1)C=Cc2ccc(OC)cc2
556 0.070588235 IOGLAUCDRKFTBI-UHFFFAOYSA-N Oc1ccc(cc1)C1COCc2c(O1)cc(O)cc2
557 0.070588235 SXUXMRMBWZCMEN-VHKYIWFCSA-N COC1C(O)C(CO)OC1N2C=CC(=O)NC2=O
558 0.070588235 NPIYKCIBBFZUBE-UHFFFAOYSA-N O=C1C(COC2(C1(O)C=CC=C2)O)c1ccccc1
559 0.070588235 AVHXUXQNBOUDQW-UHFFFAOYSA-N OCC1OC2=C(C1(C)C)C(=O)C(=O)c1c2cccc1
560 0.070588235 MDFQOWQXRDSFBR-UHFFFAOYSA-N OC(=O)C(C(c1ccccc1)Oc1ccccc1)O
561 0.070588235 PLXCZJBEGSLBJR-UHFFFAOYSA-N CC(C1=C(O)C(=O)C(=O)C=C1)(c1ccc(cc1)O)C
562 0.070588235 DZALZJGYQJBGRG-UHFFFAOYSA-N OCC(c1ccccc1)Oc1ccccc1C(=O)O
563 0.070588235 BPCQTCGONAGHSQ-UHFFFAOYSA-N OCC(c1ccc(cc1)O)(C1=CC(=O)C(=O)C=C1)C
564 0.070588235 IRJYVVNWSCIFIH-UHFFFAOYSA-N COc1cc(O)c2c(c1)CCC13C2(C=CC(=C3)O)O1
565 0.070588235 KRYSPELYAZXVIV-UHFFFAOYSA-N COC1=CC2=C(C3(C1O3)O)c1c(CC2)cc(cc1)O
566 0.070588235 MQDOBYBHPOSHNN-UHFFFAOYSA-N COc1cc(O)c2c(c1)CCC1=C2C2OC2C(=C1)O
567 0.070588235 QAGNPIMNIGIAIU-UHFFFAOYSA-N COC1=CC(OC)=C(C=C1)C1=CC=CC=C1C(O)=O
568 0.070588235 HQQITGFEXYSFRL-UHFFFAOYSA-N COc1cc(O)c2c(c1)CCC1=C2C=CC2(C1O2)O
569 0.070588235 QZTGOXBSPFOJLS-UHFFFAOYSA-N COc1cc(O)c2c(c1)COCc1c2ccc(c1)O
570 0.070588235 NKISLNKGAFKKHD-UHFFFAOYSA-N COC1=CC=CC(C2=CC(=CC=C2)C(O)=O)=C1OC
571 0.070588235 LBVHEPFKFMQALR-UHFFFAOYSA-N OC(=O)C=C(C(c1ccc(cc1)O)(C)C)C=CC(=O)O
572 0.070588235 VENATDFNKYVSGI-UHFFFAOYSA-N COC1=CC(=CC(OC)=C1)C1=CC(=CC=C1)C(O)=O
573 0.070588235 CYEYECAJTXKIIL-UHFFFAOYSA-N COC1=CC(=CC(OC)=C1)C1=CC=CC=C1C(O)=O
574 0.070588235 WAVBMZKNQVMSJB-UHFFFAOYSA-N COC1=CC(=CC(OC)=C1)C1=CC=C(C=C1)C(O)=O
575 0.070588235 SCMSRHIBVBIECI-UHFFFAOYSA-N OCCOC1=CC(O)=C(C=C1)C(=O)C1=CC=CC=C1
576 0.070588235 HGNZPAIPVKRUKE-KFWWJZLASA-N OC1C(O)c2ccccc2OC1c3ccc(O)cc3
577 0.070588235 ZGZKXKGTUVSFTG-UHFFFAOYSA-N OCc1coc2c1C1OC(=O)C3(C1O3)CCC=C(C2)C
578 0.070588235 NTDLFXBPHOHPGP-UHFFFAOYSA-N OCC1=CCCC23OC3C(c3c(C1)occ3C)OC2=O
579 0.070588235 YFFGBVHNCNGQOB-UHFFFAOYSA-N Oc1cccc(c1)Cc1cc(C)cc(c1C(=O)O)O
580 0.070588235 VIFKQNXCOLKZPF-UHFFFAOYSA-N OC(=O)C1(C(=O)c2c(C1=O)cccc2)C(C(C)(C)C)O
581 0.070588235 GMKPUVZKIPXXHZ-UHFFFAOYSA-N O=C1C(O)C(OC2(C1C=CC=C2)O)c1ccccc1
582 0.070588235 BKWRBNZWUMBZHI-UHFFFAOYSA-N O=C1OC2C(=CCC3C4(C2(C)C(=O)CC4OC3)O)C1=C
583 0.070588235 BWLJOWGRERUDNR-UHFFFAOYSA-N O=C1OC2=C(C1=C)CCC1C3(C2(C)C(=O)CC3OC1)O
584 0.070588235 UZUGQOPNLDOSTK-UHFFFAOYSA-N Oc1cc(C=Cc2cc(C)c(cc2O)O)cc(c1)O
585 0.070588235 PJBCVSMLDQSMCT-UHFFFAOYSA-N CC1=CCCC23OC3=C(c3c(C1)occ3C)OC2=O
586 0.070588235 PEPUDAIZLANTHW-FYKCMCNHSA-N CC1=C/C=C\C23OC3C(c3c(C1)occ3C)OC2=O
587 0.070588235 XUUFFWOVUIDUHA-DAXSKMNVSA-N C/C/1=C/C2OC(=O)C(=C)C2C(CC2=CC(C1)OC2=O)O
588 0.070588235 ZZNNHHQCIMPMKP-UHFFFAOYSA-N COC1=C(OCc2ccccc2)C2C(C(=C1)C=O)O2
589 0.069767442 ACXGQNNSYSFQGC-UHFFFAOYSA-N Oc1cc2OC(CC(=O)c2c(c1)O)C1=CCCC=C1
590 0.069767442 MJZPWJPSJSFCBY-UHFFFAOYSA-N COc1cc2oc(cc2cc1C(CC(=O)O)O)C(=C)C
591 0.069767442 UQOZQXXXZXQXRI-UHFFFAOYSA-N OC(=O)C(c1cccc(c1)OC12C=CC=CC2O1)C
592 0.069767442 FIBMMCSXLOKFDH-UHFFFAOYSA-N COC1=C(OC2=CC=C(O2)C=O)C=CC(CC=C)=C1
593 0.069767442 WGXTYFITFFBBNS-UHFFFAOYSA-N COc1cc(C=Cc2ccc(cc2)O)cc(c1O)O
594 0.069767442 NIPWSCRJWROXGV-UHFFFAOYSA-N OC(=O)CCC(C1=CC=C(F)C=C1)C1=CC=CC=C1F
595 0.069767442 CNACNPCNCNCMOI-BXLXJPJESA-N CC1=C2C3OC(=O)C4=CCCC(CC2(O)OC1=O)C34C
596 0.069767442 LEEWNZIBWFGLHL-UHFFFAOYSA-N OCOc1cc(C=Cc2ccc(cc2)O)cc(c1)O
597 0.069767442 QOGRINDVHXAXJA-ZZXKWVIFSA-N COc1ccc2C=CC(=O)Oc2c1C=CC(=C)CO
598 0.069767442 VLVGIBLVCMDIRW-UHFFFAOYSA-N COc1cc(O)cc(c1)C(=Cc1ccc(cc1)O)O
599 0.069767442 MQNWWJVIEQBJJO-UHFFFAOYSA-N CC(O)C1=C(C)C2=C(O1)C=CC(=C2)C1=CC(=O)OC1
600 0.069767442 CFEIHTXZHMWYKE-UHFFFAOYSA-N OC(=O)C1CCC(CC1)C(=O)C1=CC=C(C=C1)C(O)=O
601 0.069767442 OJLAGUONEOKLDA-UHFFFAOYSA-N OC1=CC2=C(C3C1O3)CCC(O2)c1ccc(cc1)O
602 0.069767442 FGNMLTIOQFFVQB-UHFFFAOYSA-N Oc1cc2OC(CC(=O)c2c(c1)O)C1CC=CC=C1
603 0.069767442 GMFBJXLEORRLDT-UHFFFAOYSA-N OC1=CC=CC=C1CCC(=O)C1=CC(O)=C(O)C=C1
604 0.069767442 SZSNBKWESSADJV-UHFFFAOYSA-N CCOC(=O)COC1=C(C=O)C2=CC=CC=C2C=C1
605 0.069767442 XQOSERCIZCLLKD-UHFFFAOYSA-N COC1=CC=C(CC(=O)C2=C(O)C=CC(O)=C2)C=C1
606 0.069767442 PTLCBKHZPKLHKY-UHFFFAOYSA-N CC(C)C1=CC=C(SC2=C(CO)C=C(F)C=C2)C=C1
607 0.069767442 CMPNTCGXTURVQZ-UHFFFAOYSA-N O=C1OC2C(C1=C)CCC1C3(C2(C)C(=O)C=C3OC1)O
608 0.069767442 CNACNPCNCNCMOI-UYJAGUKBSA-N CC1=C2C3OC(=O)C4=CCCC(CC2(O)OC1=O)C34C
609 0.069767442 IUFJVOGDIQNCPO-UHFFFAOYSA-N COc1cc(C=Cc2ccc(cc2)O)oc(=O)c1C
610 0.069767442 JFRFQBPJCNIDNY-UHFFFAOYSA-N O=C1OC(C)(C)C=CC1C1OC(=O)c2c1cccc2
611 0.069767442 HKZOWIWONQIFID-UHFFFAOYSA-N CC1OC(C)C2=C(C1O)C(=O)C1=CC=CC=C1C2=O
612 0.069767442 VUXGUPPAFWXOKS-UHFFFAOYSA-N Oc1cc(cc(c1)O)C1CC(O)c2c(O1)cccc2
613 0.069767442 QOGRINDVHXAXJA-UTCJRWHESA-N COc1ccc2C=CC(=O)Oc2c1C=C/C(=C)CO
614 0.068965517 QNCYQJKIGSESQJ-UHFFFAOYSA-N OC1=CC=C(CC1)C1CC(=O)c2c(O1)cc(cc2)O
615 0.068965517 NQXRBISICRFNID-UHFFFAOYSA-N OC(=O)COC(COCC1=CC=CC=C1)C=C
616 0.068965517 XEQFBUSGQFSRCB-UHFFFAOYSA-N CCC1(CCC(C)C)C(=O)NC(=S)NC1=S
617 0.068965517 WKGOZJFJRADBDE-UHFFFAOYSA-N OC1C=CC2=C(C1O)OC(CC2=O)c1ccccc1
618 0.068965517 MFQGMLGUVGXVOO-UHFFFAOYSA-N COCc1cc(O)c(Cc2cc(O)ccc2O)cc1O
619 0.068965517 DMLSPVIUHNJSME-UHFFFAOYSA-N CC(=C)C(=O)OC(CO)COC1=CC=CC=C1
620 0.068965517 SNZCCQUFFRYWJS-UHFFFAOYSA-N COC1=C(CC(O)C(=C)CO)C2=C(C=CC(=O)O2)C=C1
621 0.068965517 XTBIEYNBEUVXRZ-UHFFFAOYSA-N OC1=CC(C(=O)CCC2=CC(O)=CC=C2)=C(O)C=C1
622 0.068965517 KYUSRNXZBKSLLR-UHFFFAOYSA-N OC1=CC=C(CCC(=O)C2=C(O)C=CC(O)=C2)C=C1
623 0.068965517 LYRBYWWDIKSCNU-UHFFFAOYSA-N OC1=CC2C(C=C1)C1C(O2)c2ccc(cc2OC1)O
624 0.068965517 DBEYWOIACQVHFW-CSKARUKUSA-N OC1C=CC=CC1(O)/C=C/C(=O)c1ccccc1O
625 0.068965517 JSPFGMUFGCFXKI-MDZDMXLPSA-N COc1ccc2C=CC(=O)Oc2c1C(=C(/C)C=O)C
626 0.068965517 AXXUFOMEPPBIHV-UHFFFAOYSA-N CC(=C)C(=O)OCCSCCOC(=O)C(C)=C
627 0.068965517 ZACKFXBBBGCOOM-UHFFFAOYSA-N O=C1OC(=C2C1C=CC=C2)C1=CCC(OC1=O)(C)C
628 0.068965517 MANKZHWBITVHPV-UHFFFAOYSA-N COC1=CC=CC(CCC(=O)C2=CC(F)=C(F)C=C2)=C1
629 0.068965517 GATMEKBFTDCZJL-UHFFFAOYSA-N Oc1ccc(cc1)C(=O)C=CC1(O)C=CC=CC1O
630 0.068965517 AGALJQIFHOACRH-UHFFFAOYSA-N CC(C1=CC=CC(C1O)(O)Oc1ccccc1)C(=O)O
631 0.068965517 MOJXXHHDVNUWPL-UHFFFAOYSA-N OCC12OC2C(=O)C2=C(C)CCC3C(C12)OC(=O)C3=C
632 0.068965517 LDUZLKAIYIJKNP-UHFFFAOYSA-N COC1=CC2(C(C(=C1)C=Cc1ccc(cc1)O)O2)O
633 0.068965517 CKIOTUGICGWBPW-UHFFFAOYSA-N COc1cc(O)cc(c1O)C=Cc1ccc(cc1)O
634 0.068965517 ZQIXPZFLXQMGEJ-UHFFFAOYSA-N CC(C1=CC(O)C(C(=C1)Oc1ccccc1)O)C(=O)O
635 0.068965517 BWSTURHIJWWQAW-UHFFFAOYSA-N COc1cc(C=CC2=CC=C(C3C2O3)O)cc(c1)O
636 0.068181818 BOLDAPBAQIWBBG-UHFFFAOYSA-N CC(C1=CC(C(C=C1)O)(O)Oc1ccccc1)C(=O)O
637 0.068181818 QZXYENXDDHSXAD-UHFFFAOYSA-N CC12CC1C1C=C(C3COC(=O)C4(CO4)C13C2)C(O)=O
638 0.068181818 VCNFTBCXFBKHOO-UHFFFAOYSA-N OC1=CC(O)C(C(=C1)O)C(=O)CCc1ccc(cc1)O
639 0.068181818 SGPSGBFHWJXVRR-CABCVRRESA-N CC(=O)OC1C(Oc2cc(C(=O)C)c(O)cc12)C(=C)C
640 0.068181818 OCYZTCBEFKJCOA-UHFFFAOYSA-N COc1c(ccc2c(C)c(C)oc12)C(=O)CCC(O)=O
641 0.068181818 LVOVOIVAKDNLTG-UHFFFAOYSA-N OC1=CC(C(=O)CCC2=CC=CC=C2O)=C(O)C=C1
642 0.068181818 UBULAUQMQHOJPR-UHFFFAOYSA-N CCOC(=O)C(C)(CC1=CC=CC=C1)C(O)=O
643 0.068181818 YBZLIXQTVJAHMR-UHFFFAOYSA-N OC1=CC=C(CC1)C1Oc2cc(O)cc(c2CC1O)O
644 0.068181818 RGLCGIMYDFGHKX-UHFFFAOYSA-N O=C1C2=C(C3C(C=C2)O3)C2=C(C1=O)C(C)(C)C(O2)C
645 0.068181818 WKQBEDWWFYMYAR-UHFFFAOYSA-N OC1CC(=C(C(=C1)O)C(=O)CCc1ccc(cc1)O)O
646 0.068181818 NECLRKWCWAVXSY-UHFFFAOYSA-N C\C(O)=N/C(C=O)C(\N=C(\C)O)C(O)C(O)C(O)=O
647 0.068181818 SMGRUHLYQHEREN-UHFFFAOYSA-N OC(C(=O)OCC1CCCO1)C1=CC=CC=C1
648 0.068181818 FPAAKAXVYGPBMY-UHFFFAOYSA-N OC1=CC(C(C=C1)C(=O)CCc1ccc(cc1)O)(O)O
649 0.068181818 TVSZDPFDXYPWNA-UHFFFAOYSA-N OC1C=C(C=CC(=O)c2ccccc2)C=CC1(O)O
650 0.068181818 YDFJMHMIVXWRNG-UHFFFAOYSA-N OC1C(COC2=C1C=CC(O)=C2O)C1=CC=CC=C1
651 0.06741573 YKNDFYIPOCDUTA-UHFFFAOYSA-N OC1CC=C(C=C1)C=CC(=O)c1ccc(cc1O)O
652 0.06741573 LPLFDVONVNHZED-UHFFFAOYSA-N CC=CC(=C1C=Cc2c1c(=O)occ2C(=O)OC)C
653 0.06741573 DJCCABMGPDVIAB-UHFFFAOYSA-N OC1C=CC2=C(C1)OC(C(C2)O)c1ccc(c(c1)O)O
654 0.06741573 OBRRYUZUDKVCOO-UHFFFAOYSA-N OCC1C(CC2OC(=O)CC12)OC(=O)C1=CC=CC=C1
655 0.06741573 FZIZKCLZDZFXCI-UHFFFAOYSA-N COC(=O)CCCC(=O)C1=CC=C(OC)C=C1
656 0.06741573 HVXFYLVYJVKYSX-UHFFFAOYSA-N CC(=O)N(CCN(CC(O)=O)CC(O)=O)CC(O)=O
657 0.06741573 RXDLADOPKADWKA-UHFFFAOYSA-N OC(=O)CCC(C(=O)O)NC(=O)CC(CC(=O)O)N
658 0.06741573 VAYDKALGNRJICS-UHFFFAOYSA-N OC1C=CC(=C(C1)O)C(=O)C=Cc1ccc(cc1)O
659 0.06741573 XWZQXBHVBCSPEW-UHFFFAOYSA-N OC1=CC=C(C(C1O)O)C=CC(=O)c1ccccc1
660 0.06741573 OBRRYUZUDKVCOO-UHFFFAOYSA-N OCC1C(CC2OC(=O)CC12)OC(=O)C1=CC=CC=C1
661 0.06741573 PTIXEKJLRGXJJX-UHFFFAOYSA-N OC1=CC(=CC(C1)C1CC(=O)c2c(O1)cccc2)O
662 0.06741573 MEPSBMMZQBMKHM-RMKNXTFCSA-N CC(=C/CC1=C(O)C(=O)c2ccccc2C1=O)CO
663 0.06741573 OSJKAGRXDVEZQO-SSDOTTSWSA-N CC1OC(=O)C=C2C3=C(OC(C)(C)CC3)C(=O)C(=C12)O
664 0.06741573 MEPSBMMZQBMKHM-UHFFFAOYSA-N OCC(=CCC1=C(O)C(=O)c2c(C1=O)cccc2)C
665 0.066666667 QINKXIOEMUINBG-UHFFFAOYSA-N OC1C=CC=C(C1O)C1CC(=O)c2c(O1)cccc2
666 0.066666667 NLRDYIOYIWHDIC-UHFFFAOYSA-N OC1C=CC=C(C1O)C1COc2c(C1=O)cccc2
667 0.066666667 OCIVZDCEGMBZCN-UHFFFAOYSA-N OC1C=CC(=CC1O)C1COc2c(C1=O)cccc2
668 0.066666667 DYGGNYILDATOEE-UHFFFAOYSA-N OCC1=CC(=O)C2=C(C)CCC3C(C12)OC(=O)C13OC1
669 0.066666667 FFHJKGVUXBVIMR-UHFFFAOYSA-N COc1cc(C=CC2=CC(C(C=C2)(O)O)O)cc(c1)O
670 0.066666667 KOSRFJWDECSPRO-UHFFFAOYSA-N OC(=O)CCC(C(=O)NC(C(=O)O)CCC(=O)O)N
671 0.066666667 LREPHNOVFKZFSP-UHFFFAOYSA-N OC1CC(C)(C)OC(=O)C1C1OC(=O)c2c1cccc2
672 0.066666667 QWANMBSPTDRKMK-UHFFFAOYSA-N OCC(c1ccc(cc1)O)(CC12C=CC(=CC2O1)O)O
673 0.066666667 AAFKZINCWOVPRV-UHFFFAOYSA-N CC1OC(=O)C=C2C1C(=O)C(=O)C1=C2CCC(C)(C)O1
674 0.066666667 WAPUHYLDHRSBKA-UHFFFAOYSA-N COc1c(O)c(C=CC(=O)O)cc2c1OC(C)(C)C=C2
675 0.066666667 QJXBVDCPIPPUNK-UHFFFAOYSA-N CCC(C)C1=C(C)C2=CC(=O)C(C(O)=O)C(=O)C2=CO1
676 0.066666667 TYNCADFEBHSRHD-UHFFFAOYSA-N COC(=O)c1coc(=O)c2c1C=CC2=CC=C(C)C
677 0.066666667 HZTLNRPZDARXCZ-UHFFFAOYSA-N OCC1OC(C(C1O)O)N(C(=O)N)C=C(C(=O)O)C
678 0.066666667 CEYJRBPXIRCVLV-UHFFFAOYSA-N OC1=CCC(C=C1)C1Oc2cc(O)cc(c2CC1O)O
679 0.066666667 XUXBOSSCMLZGTA-UHFFFAOYSA-N COc1ccc(C(=O)CC(=O)O)c2OC(C)(C)C=Cc12
680 0.066666667 VADASBCEQZMSJP-UJJBCWTCSA-N CC1C2C=C(C3COC(=O)C4(CO4)C23CC1=C)C(=O)O
681 0.066666667 IDPJFOHXAMVDLI-UHFFFAOYSA-N COC(=O)CC1=CC=C(CCCC(O)=O)C=C1
682 0.065934066 FWFREXXJJWMXPP-UHFFFAOYSA-N COC(=O)c1coc(=O)c2c1C=CC2=CC(=CC)C
683 0.065934066 SJXYACLNLKSVSV-SWLSCSKDSA-N COC(=O)CCc1ccc2OC3OCC(=C)C3c2c1O
684 0.065934066 QNPQKAIJMJLDAP-UHFFFAOYSA-N OC1Cc2ccc(cc2OC1C1=CC=C(C(C1)O)O)O
685 0.065934066 YEKOQMHNHZFGPK-UHFFFAOYSA-N OC1C=CC(=CC1O)C1CC(=O)c2c(O1)cccc2
686 0.065934066 NUPNVWUYFVEAIT-UJJBCWTCSA-N C[C@H]1[C@H]2C=C([C@H]3[C@]2(C=C1C)[C@@]4(CO4)C(=O)OC3)C(=O)O
687 0.065934066 ARLPQRVRLIUKIO-UHFFFAOYSA-N OC(=O)CCC(C(=O)NC(C(C(=O)O)C)C(=O)O)N
688 0.065934066 AVPKESZJGPYOID-UHFFFAOYSA-N COc1cc2OC(C)(C)C=Cc2cc1C(=O)CC(=O)O
689 0.065934066 OYZOKEMJQIEOEB-UHFFFAOYSA-N O=CC(=CC=C(C(=O)O)O)C(c1ccc(cc1)O)(C)C
690 0.065934066 KMHRUCMSDGWUJR-UHFFFAOYSA-N O=CC=C(C(c1ccc(c(c1)O)O)(C)C)C=CC(=O)O
691 0.065934066 PMUTVZGRVACRGL-UHFFFAOYSA-N OC(=O)CCC(C(=O)O)NC(=O)C(C(C(=O)O)C)N
692 0.065934066 FYUAOZFEVHSJTO-UHFFFAOYSA-N CCOC(=O)CCC(=O)C1=CC=C(OC)C=C1
693 0.065934066 AXOOLSHCJHPIOD-UHFFFAOYSA-N OC1Cc2ccc(cc2OC1C1=CCC(C(=C1)O)O)O
694 0.065934066 NUPNVWUYFVEAIT-UHFFFAOYSA-N CC1=CC23C(C1C)C=C(C2COC(=O)C13CO1)C(=O)O
695 0.065934066 IKNCEODEFHEVMZ-UHFFFAOYSA-N OC(=O)C1C=C2C3(C1COC(=O)C13CO1)C=C(C2C)C
696 0.065934066 BRAPCANIBVCQTR-NTSWFWBYSA-N NC(=O)CCC(NC(CCC(=O)O)C(=O)O)C(=O)O
697 0.065934066 QSISDJVWBRIWPT-UHFFFAOYSA-N CCOC(=O)C(CCC1=CC=CC=C1)C(O)=O
698 0.065934066 WVXJFVYGNVTBLN-UHFFFAOYSA-N O=C1OC2(CCCC2)OC(=O)C1=CC1=CC=CC=C1
699 0.065934066 NUPNVWUYFVEAIT-QLJZMFCRSA-N CC1C2C=C(C3COC(=O)C4(CO4)C23C=C1C)C(=O)O
700 0.065217391 GCUDVSGEMLTDMV-UHFFFAOYSA-N O=C(NN1CCCC1C(=O)O)CCC(=O)C(=O)O
701 0.065217391 JQYIMVNLVAAGIC-AWEZNQCLSA-N CC(=O)OCC(=C)C1Cc2cc(O)c(cc2O1)C(=O)C
702 0.065217391 DVJMVEWPRBDHPK-UHFFFAOYSA-N CCOC(=O)CCC(=O)C1=CC(OC)=CC=C1
703 0.065217391 LAIPZBISNKLZMO-UHFFFAOYSA-N CC=CN(C1OC(C(C1O)O)CO)C(=O)NC(=O)O
704 0.065217391 VOGXTWVQJKMOMZ-UHFFFAOYSA-N OC(=O)CC(C(=O)O)NC(=O)C(C(C)C)NC(=O)O
705 0.065217391 KSHMLERHMKIIQC-UHFFFAOYSA-N COC1=CC=C2C(=O)C(CCC2=C1)C(=O)CCC(O)=O
706 0.065217391 JKSCOARWPWBTCR-UHFFFAOYSA-N O=C(CC(C(=O)O)N)NC1OC2COC(C1O)C2O
707 0.065217391 ZZEJIZHZTDVNRS-UHFFFAOYSA-N CCOC(=O)CC(=O)CC1=CC=C(OC)C=C1
708 0.065217391 KBNNDJXTUQSJOF-UHFFFAOYSA-N CCOC(=O)CC(=O)CC1=CC(OC)=CC=C1
709 0.065217391 HOKNSKZQPDKUJJ-UHFFFAOYSA-N CC=CC=C1C(=Cc2c1c(=O)occ2C(=O)OC)C
710 0.065217391 PXBANLGLCOALET-UHFFFAOYSA-N OC1=CC(C(C=C1)C(=O)C=Cc1ccc(cc1)O)O
711 0.065217391 KOSRFJWDECSPRO-WDSKDSINSA-N C(CC(=O)O)[C@@H](C(=O)N[C@@H](CCC(=O)O)C(=O)O)N
712 0.065217391 ZCEMDTZQVLSLEZ-AWEZNQCLSA-N CC(=O)OCC(=C)C1Cc2cc(C(=O)C)c(O)cc2O1
713 0.065217391 JPVFFTCWLSSWNA-JLXBRODASA-N CC1(C=C)C(O)C2OC(=O)C(=C)C2C3OC(=O)C(=C)C13
714 0.065217391 JQYIMVNLVAAGIC-CQSZACIVSA-N CC(=O)OCC(=C)C1Cc2cc(O)c(cc2O1)C(=O)C
715 0.065217391 UUZXSMQFMLHTPW-BAESOJJISA-N CC1=C(C)C2C=C(C3COC(=O)C4(CO4)C23C1)C(=O)O
716 0.065217391 QGOKQFUENVXZHU-UHFFFAOYSA-N OC1=CC2=C(CC1)CC(C(O2)c1ccc(c(c1)O)O)O
717 0.064516129 VGPOYYJLMHLHNZ-UHFFFAOYSA-N OC1Cc2ccc(cc2OC1C1CC=C(C(=C1)O)O)O
718 0.064516129 NLGYLDPEFYHFBZ-UHFFFAOYSA-N OC#CCC(C(=O)O)NC(=O)C(CCC(=O)O)N
719 0.064516129 DDVBLHZXIRSNMO-UHFFFAOYSA-N CC=CC=C1C=C(c2c1c(=O)occ2C(=O)OC)C
720 0.064516129 YQVXMOCSKAHHHF-UHFFFAOYSA-N OC1=CC(C(C=C1)(O)C1COc2c(C1)ccc(c2)O)O
721 0.064516129 FECSCVKTXUWQQD-UHFFFAOYSA-N OC1=CC2OC(CC(C2C(=C1)O)O)c1ccc(cc1)O
722 0.064516129 FUFBZYFYTPPYLG-UHFFFAOYSA-N CCOC(=O)CCC(=O)C1=CC=CC=C1OC
723 0.064516129 SNOSRYZVTJEBNQ-UHFFFAOYSA-N O=Cc1c(C=C(C(=O)O)C)c(cc(c1C=O)O)C(C)C
724 0.064516129 UTHZUODGIWFCOP-UHFFFAOYSA-N CCOC(=O)CC(=O)CC1=CC=CC=C1OC
725 0.063829787 SLHCNLOZEYKBIX-UHFFFAOYSA-N O=CC1=CC=C(OCCC2OCCCO2)C=C1
726 0.063829787 OWQDWQKWSLFFFR-WDSKDSINSA-N C(CC(=O)N[C@@H](CCC(=O)O)C(=O)O)[C@@H](C(=O)O)N
727 0.063829787 QFERRUVCHFYDCX-UHFFFAOYSA-N CCOP(=O)(OCC)SC#CC1CCCCC1
728 0.063829787 UIGPGAVNLVLJAQ-UHFFFAOYSA-N O=CC(=Cc1c(cc(c(c1C(=O)O)C=O)O)C(C)C)C
729 0.063829787 OWQDWQKWSLFFFR-UHFFFAOYSA-N O=C(NC(C(=O)O)CCC(=O)O)CCC(C(=O)O)N
730 0.063829787 IAOURHARVDBUBG-UHFFFAOYSA-N O=C(NC(C(=O)O)CCCNC(=O)O)CCC(=O)O
731 0.063829787 VUYCBUSTGQQLKZ-UHFFFAOYSA-N CCS(=O)(=O)OC1CC=C2C(=C1)C(C)(C)CO2
732 0.063829787 WUEJAEZUSYDAEE-UHFFFAOYSA-N OC1=CC(=C2C(C1)OC(CC2)c1ccc(c(c1)O)O)O
733 0.063829787 JCIAMHQOFBXAJG-UHFFFAOYSA-N O=CC(=O)Oc1c(C=O)ccc(c1CC=C(C)C)OC
734 0.063829787 XZSQLKSSTHPBDW-UHFFFAOYSA-N C1OC2=CC=C(C=C3CCC4(COCCO4)O3)C=C2O1
735 0.063157895 OUGOODOBWBQMNQ-UHFFFAOYSA-N O=C(NC(C(C(=O)O)C)C(=O)O)CCC(C(=O)O)N
736 0.063157895 KYDRQSGSCJVCPF-UHFFFAOYSA-N OC(=O)C(C1=CC(=CC(C1O)O)Oc1ccccc1)C
737 0.063157895 SXRLWYARRPLTEF-UHFFFAOYSA-N OC#CCC(C(=O)O)NC(=O)CCC(C(=O)O)N
738 0.063157895 QBXCEULNNUXIOL-UHFFFAOYSA-N O=CCCC(=CCc1cc(O)ccc1O)CO
739 0.0625 RDRALVQCVMHTMG-UHFFFAOYSA-N COC1C(CO)OC(C1O)c1c[nH]c(=O)[nH]c1=O
740 0.0625 ZSRSICDUSGZSQD-UHFFFAOYSA-N OC#CCC(C(=O)NC(C(=O)O)CCC(=O)O)N
741 0.0625 KGNYAFRSUDIMDN-UHFFFAOYSA-N OC(=O)CC1(O)C=CC(=O)C(=C1)CC=C(C)C
742 0.06185567 RGGOYKQSGTTWDX-UHFFFAOYSA-N CC(=CCC1=C(O)C(=O)C2=C(C1=O)C(O)C(O)C=C2)C
743 0.06185567 GYWNYGNQPOHVMP-UHFFFAOYSA-N CC(=CCC1=CC(=C(C(=O)O)O)CC=C1O)C
744 0.06122449 WQOPPLPUOFWLQA-UHFFFAOYSA-N O=CCN=C(C(/N=C(/CCC(=O)C(=O)O)\O)C)O
745 0.06122449 BZFPRFSSCMZETR-UHFFFAOYSA-N CCOC(=O)C=C(C(F)C(=O)OCC)C(=O)OCC
746 0.059405941 PVKMHLLHMLIMFF-UHFFFAOYSA-N O=C(C=C(C(=O)C)C=CC(=O)O)CC=C(C)C
747 0.059405941 QSUZHMUWWKOZPW-UHFFFAOYSA-N O=CC(=O)C(=C)C1CC2C(CC1(C)C=O)OC(=O)C2=C
748 0.058823529 LVNXHYITLUPDTM-UHFFFAOYSA-N CCC=CCC(=O)C(=O)c1ccc(o1)C=CC(=O)OC
749 0.058252427 LIRAUHDHBLTWEN-UHFFFAOYSA-N O=CC1C=CC(=O)C1CC=CCCCC(=O)O
750 0.057692308 PWJUQKBIIXTVSX-UHFFFAOYSA-N O=CC1=C(CC=CCCCC(=O)O)C(=O)CC1
751 0.057142857 CPZBLMOLPIAUFJ-UHFFFAOYSA-N CCC=CC(=O)CC(=O)c1ccc(o1)C=CC(=O)OC
752 0.047058824 DGEMVQDNZRCAGP-UKRRQHHQSA-N C1(O)C=C2O[C@H](C3C=CC=CC=3)[C@H](O)CC2=C(O)C=1
753 0.047058824 IVBQZFJZIGYXMK-UHFFFAOYSA-N C1(O)C=CC(C(=O)CCC2C(O)=CC(O)=CC=2)=CC=1
754 0.047058824 ZQCLTNFNJSEMIT-SSDOTTSWSA-N CC1OC2=C(C(=O)C(=O)c3cc(O)ccc23)C1(C)C
755 0.047058824 CJZBXHPHEBCWLV-JTQLQIEISA-N Oc1ccc(C2COc3cc(O)ccc3C2)c(O)c1
756 0.047058824 KGYHQXSNLDRGNF-KAWATZMWSA-N CC1(O)CCC2C(=C)C(=O)OC2=C3C4(C)OC4C5OC135
757 0.047058824 GPUKELAVYPZBNI-HNNXBMFYSA-N CC1(C)C2=C(OC1(C)O)C(=O)c3ccccc3C2=O
758 0.047058824 GYNVRGRZFIAZGF-SOFGYWHQSA-N COc1ccc(C=CC2=CC=CC(=O)O2)cc1OC
759 0.047058824 JEXUSWQCJDSVMY-NSHDSACASA-N CC(C)(O)C1CC2=C(O1)C(=O)c3ccccc3C2=O
760 0.047058824 NOAGOEKLGLFLHJ-YIUPMNOESA-N COC(=O)C12Cc3occc3C(=O)C1(C)CC(=O)C2C
761 0.047058824 OEZMHQNJYJWBLC-PRXFWLEBSA-N Cc1cc(O)c2C(=O)C3C(O)C(O)CCC3C(=O)c2c1
762 0.047058824 DWRXFEITVBNRMK-JAKMQLQISA-N CC1=CN(C2OC(CO)C(O)C2O)C(=O)NC1=O
763 0.047058824 NXQLRCGHLAPBJF-ZETCQYMHSA-N CC1COC2=C1C(=O)c3c(C)c(C)cc(O)c3C2=O
764 0.047058824 KXVCRSXYCVASDF-OAHLLOKOSA-N Cc1cc(O)c2C(OCc2c1)c3c(O)cccc3O
765 0.047058824 XADIBULSXQTZTI-GIEZYDSUSA-N Cc1coc2CC3(C)OC3CCC45OC4C(OC5=O)c12
766 0.047058824 WJJDWAGMRXHMKI-HNNXBMFYSA-N Cc1coc2C(=O)c3cccc(C)c3C(C)(OO)c12
767 0.047058824 XADIBULSXQTZTI-CTFRNJQSSA-N Cc1coc2CC3(C)OC3CCC45OC4C(OC5=O)c12
768 0.047058824 XADIBULSXQTZTI-STPMZVSXSA-N Cc1coc2CC3(C)OC3CCC45OC4C(OC5=O)c12
769 0.047058824 XADIBULSXQTZTI-LBEULSOHSA-N Cc1coc2CC3(C)OC3CCC45OC4C(OC5=O)c12
770 0.047058824 OEZMHQNJYJWBLC-GEHZXNEPSA-N Cc1cc(O)c2C(=O)C3C(O)C(O)CCC3C(=O)c2c1
771 0.047058824 NRYQRYXWSGRVBE-UHFFFAOYSA-N Cc1ccc2C(=O)Oc3c(O)c(cc1c23)C(C)(C)O
772 0.047058824 XASRCIGCTSZFAS-JLPNCARGSA-N CC12CC3OC(=O)C(=C)C3C4OC(=O)C(=C4)CCC1O2
773 0.047058824 XASRCIGCTSZFAS-SQRMYFJTSA-N CC12CC3OC(=O)C(=C)C3C4OC(=O)C(=C4)CCC1O2
774 0.047058824 KNSMATDWDCDSKR-UHFFFAOYSA-N COC(C)(C)c1oc2cc3OC(=O)C=Cc3cc2c1
775 0.047058824 NJSFCPZGCHFEAV-UHFFFAOYSA-N CC(C)c1cc(O)c2C(=O)Oc3c(O)c(C)cc1c23
776 0.047058824 IISMOXLSZASLDD-UHFFFAOYSA-N COc1ccc2C=CC(=O)Oc2c1CC(=O)C(=C)C
777 0.047058824 XASRCIGCTSZFAS-TVEHIPJCSA-N CC12CC3OC(=O)C(=C)C3C4OC(=O)C(=C4)CCC1O2
778 0.047058824 YTDNHMHONBWCBV-ZFWWWQNUSA-N COc1ccc2C=CC(=O)Oc2c1C3OC3C(=C)C
779 0.047058824 XASRCIGCTSZFAS-SVALRNSISA-N CC12CC3OC(=O)C(=C)C3C4OC(=O)C(=C4)CCC1O2
780 0.047058824 OIHYWGWAYOXSRB-OLZOCXBDSA-N CC(=C)C1OC2=C(C1O)C(=O)Oc3cccc(C)c23
781 0.047058824 XASRCIGCTSZFAS-VNUHZKFNSA-N CC12CC3OC(=O)C(=C)C3C4OC(=O)C(=C4)CCC1O2
782 0.047058824 MJMLIDPLFUKOQV-UHFFFAOYSA-N Oc1cc(O)c(CCC(=O)c2ccccc2)c(O)c1
783 0.047058824 JVLPIRMUUSKKDG-UHFFFAOYSA-N COC1=Cc2cc3C=CC(C)(C)Oc3cc2OC1=O
784 0.047058824 JGZICNSBYSAOIZ-UHFFFAOYSA-N COc1c(O)cc(C)c2c1oc3cc(O)c(C)cc23
785 0.047058824 NKMCEBFLLLXBLJ-UHFFFAOYSA-N COc1cc2C=CC(=O)Oc2c3OC(C)(C)C=Cc13
786 0.047058824 XLAUWJFFOSTBKR-HNNXBMFYSA-N Cc1coc2C(=O)c3ccc(O)c(C)c3[C@@](C)(O)c12
787 0.047058824 VGRZUNUFCSDZCJ-RABLLNBGSA-N CC1=C2C[C@@H]3[C@@](C)(C[C@]2(O)OC1=O)C=CC(=O)[C@]34CO4
788 0.047058824 DZBCEUTUWOWUDY-ZETCQYMHSA-N CCC(C)C1=C(C)C2=CC(=O)C(=C(O)C2=CO1)C(=O)O
789 0.047058824 HWNGUFFTLMHXOE-UHFFFAOYSA-N COc1ccc2C=CC(=O)Oc2c1C(=O)C=C(C)C
790 0.047058824 MCDWVKGOMYTRRH-UHFFFAOYSA-N COc1c(O)ccc(C(=O)c2ccccc2)c1OC
791 0.047058824 XASRCIGCTSZFAS-IAGXKZSMSA-N CC12CC3OC(=O)C(=C)C3C4OC(=O)C(=C4)CCC1O2
792 0.047058824 LFEVSCCUJFVIFA-MRVPVSSYSA-N CC1CC(=O)c2c(C)cc3cc(O)cc(O)c3c2O1
793 0.047058824 HUXMQAHWPMWHPJ-HNNXBMFYSA-N CC1=C2OCC(C)(O)c3ccc(C)c(C(=O)C1=O)c23
794 0.047058824 YTDNHMHONBWCBV-UKRRQHHQSA-N COc1ccc2C=CC(=O)Oc2c1C3OC3C(=C)C
795 0.047058824 GTYFGABCRSIMTK-UHFFFAOYSA-N COC1=CC(C)(C)Oc2cc3OC(=O)C=Cc3cc12
796 0.047058824 KERBJGSINMWDGS-ZCFIWIBFSA-N CC1COC2=C(C)C(=O)C(=O)c3c(C)c(O)cc1c23
797 0.047058824 GBNXRMVPJUEJRZ-UHFFFAOYSA-N CC(=O)C(C)(C)C1=C(O)C(=O)c2ccccc2C1=O
798 0.047058824 WTBVBNPZXAQTHI-UHFFFAOYSA-N COc1cc2OC(=O)C=Cc2c3OC(C)(C)C=Cc13
799 0.047058824 BJGUCDBGXVWUIY-RDXHHOOHSA-N CC12CCC3C(OC(=O)C3=C)C4(C)OC(=O)C=CC14O2
800 0.047058824 ABCODFJLXKHYHF-UHFFFAOYSA-N COC(=O)C1=C(CO)OC(=Cc2cccc(OC)c12)C
801 0.047058824 BJGUCDBGXVWUIY-KPHXCBFCSA-N CC12CCC3C(OC(=O)C3=C)C4(C)OC(=O)C=CC14O2
802 0.047058824 HPWUXQWJZVSQOR-SSDOTTSWSA-N CCC(C)C1=C(C)C2=CC(=C(C(=O)O)C(=O)C2=CO1)O
803 0.047058824 UZMITIIYUGWUTQ-ZETCQYMHSA-N CC1COc2cc(C)c3C(=O)C(=C(C)C(=O)c3c12)O
804 0.047058824 OWHKEKWVODZGMR-HUUCEWRRSA-N COc1cc2OC(=O)C=Cc2cc1C3OC3C(=C)C
805 0.047058824 HMYHQSWJLABPMD-HNNXBMFYSA-N COC1=CC(=O)CC12CCc3cccc(O)c3C2=O
806 0.047058824 VMUMUNGCHYCMDR-SSDOTTSWSA-N CC1COC2=C(C)C(=O)C(=O)c3c(C)cc(O)c1c23
807 0.047058824 DWRXFEITVBNRMK-JVZYCSMKSA-N CC1=CN(C2OC(CO)C(O)C2O)C(=O)NC1=O
808 0.047058824 BJGUCDBGXVWUIY-HJEZBXKGSA-N CC12CCC3C(OC(=O)C3=C)C4(C)OC(=O)C=CC14O2
809 0.047058824 RLSXTACYMCPKSB-GFCCVEGCSA-N OC(Cc1ccc(O)c(O)c1)Cc2ccc(O)cc2O
810 0.047058824 OSEYQEKNIQKDRN-IUODEOHRSA-N Cc1c2CCOC(=O)c2cc3C(O)C(C)(CO)C(=O)c13
811 0.047058824 IWYYZBINZJNZIN-UHFFFAOYSA-N O=C1OC2C(=C1C1(O)C3OC3C3(C1(C2)C)CO3)C(=C)C
812 0.047058824 PDRYSBIWKCBZAY-UHFFFAOYSA-N O=C1OC2=C(C1C1(O)C3OC3C3(C1(C2)C)CO3)C(=C)C
813 0.047058824 BJLINASJLIKIMM-UHFFFAOYSA-N OC(C1OC(CC1O)n1cc(C)c(=O)[nH]c1=O)O
814 0.047058824 GFZLIBCDEKVTNC-UHFFFAOYSA-N OCC1OC(CC1O)n1c(=O)[nH]c(=O)c(c1O)C
815 0.047058824 QOUBQTAFOVPOQM-UHFFFAOYSA-N OCC1OC(CC1O)N1C(=O)NC(=O)C2(C1O2)C
816 0.047058824 KRIKFCHBWLOPDN-UHFFFAOYSA-N Oc1ccc(cc1)C1COC2=CC3(C(C=C2C1)O3)O
817 0.047058824 BRFSGYHNRXJSFS-UHFFFAOYSA-N CC(=C)C1C2OC(=O)C1=C1C(C2O)(C)C2(C3C1O3)CO2
818 0.047058824 XADIBULSXQTZTI-UHFFFAOYSA-N O=C1OC2C3C1(CCC1OC1(Cc1c2c(C)co1)C)O3
819 0.047058824 QVZBFPAUYNTESC-UHFFFAOYSA-N Oc1cccc(c1)C(CC(=O)c1ccccc1O)O
820 0.047058824 CSMXNEMMKAAGBB-UHFFFAOYSA-N COc1c(O)ccc2=CC3=CC=CC(C3(C=c12)O)O
821 0.047058824 MIMSFCLIADDYHL-UHFFFAOYSA-N OC1=CC2C3(C(=C1)OCC(C3)c1ccc(cc1)O)O2
822 0.047058824 ZOOXYVVKCZCRPF-UHFFFAOYSA-N OC1COC(C(C1O)O)Oc1cccc2c1cccc2
823 0.047058824 ATAZPIJNFJRVHN-UHFFFAOYSA-N Oc1ccc(c(c1)O)C(=O)CC(c1ccccc1)O
824 0.047058824 UJSXMMUTCJIPDR-UHFFFAOYSA-N C=C1C(=O)OC2=C1CCC(C13C2C2(C)OC2C3O1)(C)O
825 0.047058824 IYETVSVRLNEKBR-UHFFFAOYSA-N C=C1C(=O)OC2C1=CCC(C13C2C2(C)OC2C3O1)(C)O
826 0.047058824 CDLRKAVLYARIKB-UHFFFAOYSA-N Oc1ccc2c(c1)OCC(C2)C1=CC2C(C=C1)(O2)O
827 0.047058824 UUEJZXGLJJMJTN-UHFFFAOYSA-N COC1(O)C(O)C(=CC2=C1c1c(O)cccc1CC2)O
828 0.047058824 XJNJGLAZVVBBNA-UHFFFAOYSA-N COc1cc(O)cc2c1C1=C(CC2)C=CC(C1(O)O)O
829 0.047058824 KNNZLIIVVQCMDA-UHFFFAOYSA-N COC1=CC(O)(O)C(C2=C1c1c(O)cccc1CC2)O
830 0.047058824 ABRVCYKTMJBZBG-UHFFFAOYSA-N COC1=CC(=CC23C1(O2)c1c(O)cccc1CC3)O
831 0.047058824 SVCWNWIKMQTUIC-UHFFFAOYSA-N COc1cc(O)cc2c1C1=C(CC2)C=CC2C1(O)O2
832 0.047058824 MESKUFUQXGNSBA-UHFFFAOYSA-N Oc1ccc(c(c1)O)C1CCc2c(O1)cc(cc2)O
833 0.047058824 CGMAURJQFORKCX-UHFFFAOYSA-N Oc1ccc2c(c1)OC(CC2)c1ccc(c(c1)O)O
834 0.047058824 VZZHXUHFUQYDGS-UHFFFAOYSA-N OC1=CC23C(C=C1)(O3)CCC(O2)c1ccc(cc1)O
835 0.047058824 FHNOVVWYOGWFGS-UHFFFAOYSA-N Oc1ccc(cc1)C1CCC2=C(O1)C1OC1(C=C2)O
836 0.047058824 DRARDIGVQWDMMD-UHFFFAOYSA-N Oc1ccc2c(c1)OC(CC2)C1=CC2C(C=C1)(O2)O
837 0.047058824 LUHIGWCBVQPXQX-UHFFFAOYSA-N Oc1ccc(cc1)C(C1=CC(=O)C(=O)C(=C1)O)(C)C
838 0.047058824 QPMCPFIBJCSXJR-UHFFFAOYSA-N CC(C1=CC(=O)C(=O)C=C1O)(c1ccc(cc1)O)C
839 0.047058824 KWADYTCVVVMAER-UHFFFAOYSA-N Oc1ccc(c(c1)O)C(C1=CC(=O)C(=O)C=C1)(C)C
840 0.047058824 UNAOSSICDOSIAW-UHFFFAOYSA-N O=C1C=CC(=CC1=O)C(c1ccc(c(c1)O)O)(C)C
841 0.047058824 BBETVYQLOQGTDX-UHFFFAOYSA-N CC(c1ccc(cc1)O)(C1=CC(=O)C(=O)C2C1O2)C
842 0.047058824 BZAKSYMRSOHINO-UHFFFAOYSA-N CC(C12C=CC(=O)C(=O)C2O1)(c1ccc(cc1)O)C
843 0.047058824 VOYWTNPTXOCEIL-UHFFFAOYSA-N OC1=CC2C(C=C1)(O2)C(C1=CC(=O)C(=O)C=C1)(C)C
844 0.047058824 AIOXOCGRHBCEJC-UHFFFAOYSA-N O=C1C=C(C=CC1=O)C(C1=CC=C(C2C1O2)O)(C)C
845 0.047058824 ZQCLTNFNJSEMIT-UHFFFAOYSA-N Oc1ccc2c(c1)C(=O)C(=O)C1=C2OC(C1(C)C)C
846 0.047058824 LABCIXCABQXHDB-UHFFFAOYSA-N Oc1ccc(cc1)C(C1=COC(C=C1)(O)C(=O)O)(C)C
847 0.047058824 YNTLELCHDXHNTI-UHFFFAOYSA-N Oc1ccc(cc1)C(C1=CC(OC=C1)(O)C(=O)O)(C)C
848 0.047058824 XDDUVKBUKWJFPA-UHFFFAOYSA-N Cc1cc(O)c2c(c1)c(C(C)C)c(c(c2C(=O)O)O)O
849 0.047058824 WNQKMISCHGJTJQ-UHFFFAOYSA-N CC1=CCCC23OC3C(c3c(C1)oc(c3C)O)OC2=O
850 0.047058824 KYUQDHPRELSKJB-UHFFFAOYSA-N O=CC1=C(O)C2(C(c3c1c(O)cc(c3)C)(O2)C(C)C)O
851 0.047058824 ITQRAYVJZXIBPJ-UHFFFAOYSA-N CC1=CCCC23OC3C(C34C(C1)(OC=C4C)O3)OC2=O
852 0.047058824 MYZLDUZOKSBNMA-UHFFFAOYSA-N CC1=CCCC23OC3C(C3=C(C1)OC1C3(O1)C)OC2=O
853 0.047058824 GSGLZLKNSHFSSG-UHFFFAOYSA-N OCC(c1ccc(cc1)O)(Cc1ccc(cc1O)O)O
854 0.047058824 NKXSBAFDEKETDR-UHFFFAOYSA-N N#Cc1ccc(cc1)C(n1cncn1)c1ccc(cc1)O
855 0.047058824 CUMRFCVFIZVHRR-UHFFFAOYSA-N OC(=O)C1(O)C(O)C=Cc2c1c1CCC=Cc1cc2
856 0.047058824 MKODADZGMGVNSM-UHFFFAOYSA-N OC(=O)C1(O)C(O)C=Cc2c1c1C=CCCc1cc2
857 0.047058824 QUURKDYALKLNOK-UHFFFAOYSA-N OC1CCc2c(C1(O)C(=O)O)c1ccccc1cc2
858 0.047058824 GDQPEDURJGSYLA-UHFFFAOYSA-N OCC1=C2C(OC1=O)CC(C1C(C2=O)(C)C(=O)C=C1)C
859 0.047058824 BEQPKJAMNKKJSS-UHFFFAOYSA-N OC1=CC2=C(C(C1)O)C(=O)CC(O2)c1ccccc1
860 0.047058824 NBYNFJHVPIBFSA-UHFFFAOYSA-N OC1CC2=C(C(=C1)O)C(=O)CC(O2)c1ccccc1
861 0.047058824 AMCNFXMICRZVED-UHFFFAOYSA-N OCC1=C2C(=CC(C3C(C2O)(C)C(=O)C=C3)C)OC1=O
862 0.047058824 ZOXINQNUVBHIBE-UHFFFAOYSA-N OCC1=C2C(OC1=O)CC(=C1C(C2O)(C)C(=O)C=C1)C
863 0.047058824 BBJPEYKDVLYMTI-UHFFFAOYSA-N OC1=CC(C2C(=C1)OC(C(C2)O)c1ccc(cc1)O)O
864 0.047058824 COTQYUQZYHZXPX-UHFFFAOYSA-N OC(=O)C1=CC2C3(C1=COC(=O)C13CO1)CC(C2)(C)C
865 0.047058824 MIWNHIUKFCBMOP-UHFFFAOYSA-N OC(=O)C1=CC2=CC(CC32C1COC(=O)C13CO1)(C)C
866 0.047058824 OZNOTWFUZYZTQZ-UHFFFAOYSA-N COc1cc(cc(c1)O)C=C(c1ccc(cc1)O)O
867 0.047058824 VVLYRNIAITZMQJ-VOTSOKGWSA-N COC1=CC(=CC2(C1O2)/C=C/c1ccc(cc1)O)O
868 0.047058824 RGNSAWKYCFGMRR-UHFFFAOYSA-N COC12C=C(C=Cc3ccc(cc3)O)C=C(C2O1)O
869 0.047058824 BVWQUEZDPNFCSK-UHFFFAOYSA-N COC1=CC2=C(C(C1O)(O)O)c1c(CC2)cc(cc1)O
870 0.047058824 NQIYNWSMVKSUSQ-UHFFFAOYSA-N COc1cc(O)c(c(c1O)C)Oc1cc(C)cc(c1)O
871 0.047058824 JNHRIGOYQWBNIN-UHFFFAOYSA-N COc1cc(O)c(c(c1)CO)Oc1cc(C)cc(c1)O
872 0.047058824 QPWCQIPTRBCXBK-UHFFFAOYSA-N COc1cc(C)c(c(c1O)O)Oc1cc(C)cc(c1)O
873 0.047058824 AWSRZIGKXYHGKD-UHFFFAOYSA-N OCOc1cc(C)c(c(c1)O)Oc1cc(C)cc(c1)O
874 0.047058824 CUGJCKCJRVNRCK-UHFFFAOYSA-N COc1cc(C)c(c(c1)O)Oc1cc(O)cc(c1)CO
875 0.047058824 FOHSUZOYEDIQIS-UHFFFAOYSA-N COC1=CC2(C(C(=C1)O)(O2)Oc1cc(C)cc(c1)O)C
876 0.047058824 GCRRBEQEQJCJAF-UHFFFAOYSA-N COC1=CC(=C(C2(C1O2)O)Oc1cc(C)cc(c1)O)C
877 0.047058824 GOKFDTUULMKHQI-UHFFFAOYSA-N COC12C=C(O)C(=C(C2O1)C)Oc1cc(C)cc(c1)O
878 0.047058824 VWAMWLOZAOGQTE-UHFFFAOYSA-N COc1cc(C)c(c(c1)O)OC1=CC(=CC2(C1O2)O)C
879 0.047058824 XBZXGCFFXPKETA-UHFFFAOYSA-N COc1cc(C)c(c(c1)O)OC1=CC2(C(C(=C1)O)O2)C
880 0.047058824 XCWCAICVZPJUOM-UHFFFAOYSA-N COC1=CC23C(C(=C1)O)(O3)c1ccc(cc1CC2)O
881 0.047058824 PBPXFGZUOJRDEW-UHFFFAOYSA-N OC1=CC=CC2(C1C(=O)c1c(C2)cc(cc1O)C)O
882 0.047058824 AHPWEWASPTZMEK-UHFFFAOYSA-N OCC1OC(C(C1O)O)n1cnc(c1)CC(=O)O
883 0.047058824 SMBUESPFFUOZFO-UHFFFAOYSA-N OCC1OC(C(C1O)O)N1C=NC(=CC(=O)O)C1
884 0.047058824 WEQLVWUZHBJPHB-UHFFFAOYSA-N COC(=C(C(C)C)O)c1cc2ccc(=O)oc2cc1O
885 0.047058824 UWKPKXKFDLCPTI-UHFFFAOYSA-N COC1=C(O)C(=C(C2C1Oc1c2cccc1)OC)OC
886 0.047058824 HZVGUDYKARPTTE-UHFFFAOYSA-N COc1c(oc2c1cc1C(O)CC(=O)Oc1c2)C(C)C
887 0.047058824 WYGVAGJJFZMOJH-UHFFFAOYSA-N COc1c(O)c(OC)c(c2c1oc1c2cccc1)C
888 0.047058824 AFLKRKUJSZUQFD-UHFFFAOYSA-N COc1c(O)c(OC)cc2c1oc1c2c(C)ccc1
889 0.047058824 APHNKHASDDEMDD-UHFFFAOYSA-N COc1c(O)c(OC)cc2c1oc1c2cccc1C
890 0.047058824 MDIFAMPCTXBMQE-UHFFFAOYSA-N COc1cc2c3cc(C)ccc3oc2c(c1O)OC
891 0.047058824 KBALDTXRSLKWGS-UHFFFAOYSA-N COc1cc2c(c(c1OC)OC)oc1c2cccc1
892 0.047058824 POAILZABIXVWFE-UHFFFAOYSA-N COc1c(O)c(OC)cc2c1oc1c2ccc(c1)C
893 0.047058824 PJEAMBPHPGFCAJ-UHFFFAOYSA-N COc1cc2C(O)CC(C(=O)c2cc1C)(C)O
894 0.047058824 RERKHQYCFSWCFV-UHFFFAOYSA-N Oc1ccc(c(c1)C)C=Cc1cc(O)c(c(=O)o1)C
895 0.047058824 RVXZNIXBABAEQZ-UHFFFAOYSA-N COc1cc(O)c(C(=O)c2ccccc2)c(OC)c1
896 0.047058824 FAWJJXTVFOIZLN-UHFFFAOYSA-N COc1ccc(c(c1C)O)C(=O)c1ccccc1O
897 0.047058824 VBPJEKAALWCDDB-UHFFFAOYSA-N COc1cc(O)c(cc1C)C(=O)c1ccccc1O
898 0.047058824 VTCHQURTXSDRJU-UHFFFAOYSA-N COc1cc(C)c(c(c1)O)C(=O)c1ccccc1O
899 0.047058824 CISHAEPUXMJWEW-UHFFFAOYSA-N COc1cc(OC)ccc1C(=O)c1ccccc1O
900 0.047058824 SAHGPOZPRZDDRR-UHFFFAOYSA-N O=Cc1ccc2c1cocc2COC(=O)OCC(C)C
901 0.047058824 HHMAIPPVSVNGPS-UHFFFAOYSA-N OC(C(C(=O)c1ccccc1O)O)c1ccccc1
902 0.047058824 CIKBQMLXPZTSRG-UHFFFAOYSA-N CC(=O)CC1=C(C(=O)C)C(=O)c2c(C1)cccc2O
903 0.047058824 VYDVDDFMEUMBJS-UHFFFAOYSA-N OC1C=CC2=C(C1)OCC1C2Oc2c1ccc(c2)O
904 0.047058824 XGEWSSSHVKUURT-UHFFFAOYSA-N OC1=CC2=C(CC1)C1C(O2)c2ccc(cc2OC1)O
905 0.047058824 TVABZXUNOMVGFF-UHFFFAOYSA-N O=CC(c1ccc(cc1)O)(Cc1ccc(cc1)O)O
906 0.047058824 WOSFGYJSFQLQMZ-UHFFFAOYSA-N OCC(C(c1ccc(cc1)O)O)(c1ccc(cc1)O)O
907 0.047058824 KMJGJTKNWSVPCZ-UHFFFAOYSA-N OCC(C1=CC2C(C=C1)(O2)O)(Cc1ccc(cc1)O)O
908 0.047058824 KMVBPBPCSFADIV-UHFFFAOYSA-N OCC(c1ccc(cc1)O)(COc1ccc(cc1)O)O
909 0.047058824 OZUBYFPDSDFUNT-UHFFFAOYSA-N Oc1ccc(c(c1)O)C=C(c1cc(O)cc(c1)O)C
910 0.047058824 BSBSOSHWEHOZNY-UHFFFAOYSA-N Oc1ccc(cc1)C(CC(=O)c1ccccc1O)O
911 0.047058824 FRZCEUHOWPXADV-UHFFFAOYSA-N OC1CC=C(C=C1)C1Oc2cc(O)ccc2C(C1O)O
912 0.047058824 ZQXMRHIZEDXCGT-UHFFFAOYSA-N O=C1CC(OC2(C1C=CC=C2)O)c1cccc(c1)O
913 0.047058824 ORCGGTUSXUJKOM-UHFFFAOYSA-N COC1=C(OCc2ccccc2)C(C(C(=C1)C=O)O)O
914 0.047058824 MHVXYUXEXMNTRH-UHFFFAOYSA-N COC1=C(OCc2ccccc2)C=CC(C1O)(O)C=O
915 0.047058824 HCUNEVYDKJFQBP-UHFFFAOYSA-N O=CC1=CC2(C(C=C1)(O2)OCc1ccccc1)OC
916 0.047058824 CYNKIGQFPDHCRA-UHFFFAOYSA-N OC(=O)C1(C(O)c2c(C1=O)cccc2)C(=O)C(C)(C)C
917 0.047058824 ADWIXZZTPJDSNB-UHFFFAOYSA-N Oc1ccc(cc1)C1CC(O)c2c(O1)cc(cc2)O
918 0.047058824 ODOHKZJBBNHRRM-UHFFFAOYSA-N OC(=O)C(c1cc(ccc1O)Oc1ccccc1)C
919 0.047058824 FPPYKHYOJYBUEG-UHFFFAOYSA-N OCC(c1cccc(c1)Oc1ccccc1)C(=O)O
920 0.047058824 RGJSDHXSAKMPNM-UHFFFAOYSA-N CC1=C(CO)C2=C(O1)C(C)=C1OC(=O)C=C(C)C1=C2
921 0.047058824 YTDNHMHONBWCBV-UHFFFAOYSA-N COc1ccc2C=CC(=O)Oc2c1C1OC1C(C)=C
922 0.047058824 ZPRHPRVGKKWSRX-UHFFFAOYSA-N CC(=O)OC1=C(C=C2C=C(OC2=C1)C(C)=C)C(C)=O
923 0.047058824 RPMGWVLPUWNXTH-UHFFFAOYSA-N COc1ccc(C(=O)CCC(O)=O)c2c(C)c(C)oc12
924 0.047058824 SWHDMUGSDSLCTP-UHFFFAOYSA-N N#CC(C#N)=C(C#N)C1=CC=CN1CC1=CC=CC=C1
925 0.047058824 YKEXNVPSARYZDR-UHFFFAOYSA-N COC1=CC=C(C(=O)C2=CC(O)=CC=C2)C(OC)=C1
926 0.047058824 ZNAPJZAAXMTQKT-UHFFFAOYSA-N CC(=O)OC1=C(OC(C)=O)C=C2C(CCCCC2=O)=C1
927 0.047058824 LMUCEZHMQJWKNT-UHFFFAOYSA-N CC(=O)C1=CC(C(C)=O)=C(O)C2=C1C=C(C)C=C2O
928 0.047058824 AMFLHALFLNFTDJ-UHFFFAOYSA-N CC12OC1CCC1(C)C(OC(=O)C3OC213)C1=COC=C1
929 0.047058824 TXCMGEVSDTYAMG-UHFFFAOYSA-N CCOC1=CC=C(OC(=O)C2=CC=C(O)C=C2)C=C1
930 0.047058824 VIUISEDOUNNDQM-UHFFFAOYSA-N [H]C12CC([H])(C=C1)C(C2C(O)=O)(C(O)=O)C1=CC=CC=C1
931 0.047058824 LAOWEWVRWVHYSQ-UHFFFAOYSA-N O=C1N=CNC2=C1N=CN2CC1=CC=CC2=CC=CC=C12
932 0.047058824 GQIWVSJJJGSNGB-UHFFFAOYSA-N CC(=O)OC1=CC2=C(OC(=O)CCCCCC2=O)C=C1
933 0.047058824 JLMCYXUHKFINHN-UHFFFAOYSA-N CC1(C)CC(=O)C2=C(O1)C(=O)OC2C1=CC=CC=C1
934 0.047058824 IUXVLNXXUCZUMI-UHFFFAOYSA-N COC1=C(OC)C(O)=C(C=C1)C(=O)C1=CC=CC=C1
935 0.047058824 MCRCBLKWXUENJT-UHFFFAOYSA-N CC(=O)C1=C(C)OC(C)=C1C1=CC2=C(OCO2)C=C1
936 0.047058824 BDAUBBGKMJBSKS-UHFFFAOYSA-N NC(N[N+]([O-])=O)=NN=CC1=NC2=CC=CC=C2C=C1
937 0.047058824 CSULKNDCWKWSBM-UHFFFAOYSA-N CC(C)(O)C1CC2=C(O1)C1=CC=CC=C1C(=O)C2=O
938 0.047058824 JEXUSWQCJDSVMY-UHFFFAOYSA-N CC(C)(O)C1CC2=C(O1)C(=O)C1=CC=CC=C1C2=O
939 0.047058824 BZVKGGIJBOPFSO-UHFFFAOYSA-N COC1=CC(OC)=C(OC)C2=C1OC1=CC=CC=C21
940 0.047058824 NCIYXFGSHPYWGW-UHFFFAOYSA-N C1=CC=C2C(=C1)N=CN=C2C1=NC=NC2=CC=CC=C12
941 0.047058824 NDDFPBWPQGOJDG-UHFFFAOYSA-N CC1=NC(C#N)C(=NC(C1)C1=CC=CC=C1)C#N
942 0.047058824 YKODTVFYQVOXIS-UHFFFAOYSA-N OP(=O)(CNC1=CC=CC=C1)CNC1=CC=CC=C1
943 0.047058824 AOSKUBSDJWBDJV-UHFFFAOYSA-N NN1C(=N)C(C#N)C(C2=CC=CO2)=C(C#N)C1=O
944 0.047058824 FSTGGFKTMZRTEN-UHFFFAOYSA-N S=C(NCCC1=CC=CC=C1)NC1=NC=CC=N1
945 0.047058824 PQYOWUXYVRHAAV-UHFFFAOYSA-N C1C(CC2=CC=CC=C12)SC1=CC2=CC=CC=C2C=C1
946 0.047058824 NDCKGUDRHBPJAQ-UHFFFAOYSA-N OC(=O)CCC1NC(=O)C(CCC(O)=O)NC1=O
947 0.047058824 XQBLAEZIWAIBRE-UHFFFAOYSA-N C(SC1=NC=NN1)C1=CC2=CC=CC=C2C=C1
948 0.047058824 HQPAOJKKCUCTNE-UHFFFAOYSA-N COC1=C2CC3COC(=O)C3=C(OC)C2=C(OC)C=C1
949 0.047058824 LQPXEDRSDWRQKO-UHFFFAOYSA-N CC(C)(C)NC(=S)NC1=CC(=CC(=C1)C#N)C#N
950 0.047058824 VDDVOUKFJRBURC-UHFFFAOYSA-N COC(=O)C(CC1=CC=C(C)C=C1)C(=O)OC
951 0.047058824 YAEBEAMNQJFGAS-UHFFFAOYSA-N CCCCC1=NC(Cl)=C(C=O)N1CC1=CC=CC=C1
952 0.047058824 NKCLMVJSYCXQLT-UHFFFAOYSA-N CCC(C(=O)OC)(C(=O)OC)C1=CC=CC=C1
953 0.047058824 NFVYOWUQWRDTJJ-UHFFFAOYSA-N CC(=O)C1=C(O)C=C(OCC2=CC=CC=C2)C=C1O
954 0.047058824 XVIMSIQMNOMBGF-UHFFFAOYSA-N OC(=O)C1CCC(=O)NC(CCC(=O)N1)C(O)=O
955 0.047058824 FRLWLGGXPZRQEY-UHFFFAOYSA-N CCCC1=NN=C2SC(=NN12)C1=CC=CC=C1C
956 0.047058824 OTRWEKADTAXXKP-UHFFFAOYSA-N CCOC(=O)C1=C(C)OC(=C1)C(=O)C1=CC=CC=C1
957 0.047058824 JAXGXLSGNFBMRY-UHFFFAOYSA-N CCOC1=C(C=C(O1)C(=O)C1=CC=CC=C1)C(C)=O
958 0.047058824 OQJIQBRZHWXKRH-UHFFFAOYSA-N OCC1OC(CC1O)N1C(O)C(=C)C(=O)NC1=O
959 0.047058824 OGSULPWGXWPZOJ-UHFFFAOYSA-N C1=CC2=C(N=C1)N=C(C=C2)C1=NC2=C(C=CC=N2)C=C1
960 0.047058824 YPFCOSYRIJPJNT-UHFFFAOYSA-N OC1=CC=CC(=C1)C(=O)OCCOC1=CC=CC=C1
961 0.047058824 JUDGZZJLUWUCHP-UHFFFAOYSA-N COC(C)(CCS(=O)(=O)C1=CC=CC=C1)OC
962 0.047058824 MMUBDEFEIXHXHV-UHFFFAOYSA-N CCOC1=CC=C(OC(=O)C2=CC=CC=C2O)C=C1
963 0.047058824 DQLVSIBEMKOWEK-UHFFFAOYSA-N CC1=CC=C(C=C1)\N=C(/N)CC1=CC=C(Cl)C=C1
964 0.047058824 OXXJQFRGNIGKKW-UHFFFAOYSA-N COC1=CC=C(C=C1)C(=O)C1COC(C)(C)O1
965 0.047058824 BLPKXLBFSPBPHU-UHFFFAOYSA-N OC1=CC=C(C=C1)C1(OCCO1)C1=CC=C(O)C=C1
966 0.047058824 VCFGXWDMYJVMEY-UHFFFAOYSA-N COC1=C2OC(=O)C=CC2=CC2=C1OC(=C2)C(C)C
967 0.047058824 XVPQXOOUIHCGMJ-UHFFFAOYSA-N C(OC1=CC=CC=C1)C1=CC2=NN=NN2C2=CC=CC=C12
968 0.047058824 UHNGTNQSYINDPI-UHFFFAOYSA-N CC(=O)C1=C(O)C(CC=C)=CC2=C1OC(=O)C=C2C
969 0.047058824 BPAUBEUYIXYWAV-UHFFFAOYSA-N ClC1=NC2=C(CN(CC3=CC=CC=C3)CC2)C=C1
970 0.047058824 CCLQDVIPKKSCHR-UHFFFAOYSA-N OCC1OC(C(O)C1CO)N1C=CC(=O)NC1=O
971 0.047058824 OKRMWCLMSCCKJV-UHFFFAOYSA-N CCOC(=O)NC1=NC2=CC=CC=C2N2N=NN=C12
972 0.047058824 HMXNVRRXMCDBNK-UHFFFAOYSA-N CCCSC1=NC2=CC=CC=C2N2C=NN=C2C1
973 0.047058824 SLYZDIYAPIHHEX-UHFFFAOYSA-N CC1=CC=C(OCC(=O)C2=C(O)C=C(O)C=C2)C=C1
974 0.047058824 SWINKNFGLSMXBH-UHFFFAOYSA-N CC1=CC(OCC(=O)C2=C(O)C=C(O)C=C2)=CC=C1
975 0.047058824 IAUKIQGZHPZVRS-UHFFFAOYSA-N CC1=CC=CC=C1OCC(=O)C1=C(O)C=C(O)C=C1
976 0.047058824 WRJFAPWMVFPQPJ-UHFFFAOYSA-N CSC1=NC2=C(C=C(C)C3=NC=C(C)N=C23)N1C
977 0.047058824 MCAJQMYIZYAZSO-UHFFFAOYSA-N CCOC1=CC=C(C=C1)C(=O)OC1=CC=C(O)C=C1
978 0.047058824 NXSHKVLRLUPJLD-UHFFFAOYSA-N CC1=CC(C)=C(C(=O)CC(=O)C(F)(F)F)C(C)=C1
979 0.047058824 BPAUBEUYIXYWAV-UHFFFAOYSA-N ClC1=NC2=C(CN(CC3=CC=CC=C3)CC2)C=C1
980 0.047058824 XMQJMJIEAKFEEX-UHFFFAOYSA-N COC1=CC(=CC(OC)=C1)C1=CC(C=O)=C(O)C=C1
981 0.047058824 IUQVIIUHJIPKQK-UHFFFAOYSA-N ClC1=NC=CC2=C1CCN(CC1=CC=CC=C1)C2
982 0.047058824 PZWODXOXODBAIP-UHFFFAOYSA-N CCCCOC1=C2OC(=O)C=CC2=CC2=C1OC=C2
983 0.047058824 CDHPKLQOWLHDSH-UHFFFAOYSA-N S=C(NCCC1=CC=CC=C1)NC1=NC=CN=C1
984 0.047058824 YMGRUXDZRXEWKY-UHFFFAOYSA-N COC1=CC(OC)=C(C=C1)C1=CC(C=O)=C(O)C=C1
985 0.047058824 COXDJDBCYFVWFA-UHFFFAOYSA-N COC1=CC(OC)=C(C=C1)C1=CC(O)=C(C=O)C=C1
986 0.047058824 IKQRYZRNROKGPL-UHFFFAOYSA-N COC1=CC(OC)=C(C=C1)C1=CC=CC(C=O)=C1O
987 0.047058824 RUXHDOGCSALTRE-UHFFFAOYSA-N COC1=CC(=C(OC)C=C1)C1=CC(C=O)=C(O)C=C1
988 0.047058824 BAXMDMPDXGDSGD-UHFFFAOYSA-N COC1=CC(=C(OC)C=C1)C1=CC(O)=C(C=O)C=C1
989 0.047058824 HHRXXHNXFVWTCB-UHFFFAOYSA-N COC1=CC(=C(OC)C=C1)C1=CC=CC(C=O)=C1O
990 0.047058824 IJEVFQCGDGWXKU-UHFFFAOYSA-N COC1=C(OC)C=C(C=C1)C1=CC(C=O)=C(O)C=C1
991 0.047058824 ZDSLNXXIZRXZGV-UHFFFAOYSA-N COC1=C(OC)C=C(C=C1)C1=CC(O)=C(C=O)C=C1
992 0.047058824 IZIQZTJFAVVSDC-UHFFFAOYSA-N COC1=C(OC)C=C(C=C1)C1=CC=CC(C=O)=C1O
993 0.047058824 ACUYLRQSUYJTEO-UHFFFAOYSA-N COC1=CC(=CC(OC)=C1)C1=CC(O)=C(C=O)C=C1
994 0.047058824 KPHBVFZFRCVLPM-UHFFFAOYSA-N COC1=CC(=CC(OC)=C1)C1=CC=CC(C=O)=C1O
995 0.047058824 QZMXMKGMWYHVBR-UHFFFAOYSA-N ClC1=NC=CC2=C1CCCN2CC1=CC=CC=C1
996 0.047058824 NDCKGUDRHBPJAQ-UHFFFAOYSA-N OC(=O)CCC1NC(=O)C(CCC(O)=O)NC1=O
997 0.047058824 NVGAVISZGUHIMT-UHFFFAOYSA-N CCC1=CC=C(C=C1)C(C(=O)OC)C(=O)OC
998 0.047058824 VIZLWNUJSSRRIF-UHFFFAOYSA-N CC1=CC=CC=C1N=NC1C(C)=NC(=S)N=C1C
999 0.047058824 GRHXIXUEYGRLBH-UHFFFAOYSA-N CC1=CC(=CC=C1)N=NC1C(C)=NC(=S)N=C1C
1000 0.047058824 JELAQWMCNHLABV-UHFFFAOYSA-N CC1=CC=C(C=C1)N=NC1C(C)=NC(=S)N=C1C
1001 0.047058824 WYRCDZFVKSAJSX-UHFFFAOYSA-N OCCC1=CC=CC=C1OC1=CC=CC=C1C(O)=O
1002 0.047058824 AJXZCKJXUBQJDV-UHFFFAOYSA-N NC1=CC=C(N=NC2=CC=C(C=O)C=C2)C2=C1N=CC=C2
1003 0.047058824 LDVCCKIBOQWVDY-UHFFFAOYSA-N CC1=CC=C(CC(C(O)=O)C(O)=O)C2=CC=CC=C12
1004 0.047058824 CZNWJIAAVVXYFS-UHFFFAOYSA-N OC(=O)CCC(C1=CC=C(F)C=C1)C1=CC=C(F)C=C1
1005 0.047058824 SGSNFWBUTGZVOW-UHFFFAOYSA-N CC(=O)CC1=C(C(C)=O)C(O)=C2C(O)=CC=CC2=C1
1006 0.047058824 ZEOUYLGCBSJYCV-UHFFFAOYSA-N CC(OC(C)=O)C=CC1=CC2=CC=CC=C2C(=O)O1
1007 0.047058824 AHHNUEANSIJRDW-UHFFFAOYSA-N CC(O[Si]C1=CC=CC2=CC=CC=C12)C1=CC=CC=C1
1008 0.047058824 SMPJNCQOXKNXOU-UHFFFAOYSA-N C(CC1=NC2=C(N=CC=C2)N=N1)C1=CC=CC=C1
1009 0.047058824 DLTWLXUYSLIIQN-UHFFFAOYSA-N CCC(=C)C(=O)C1=CC2=C(OC(=C2)C(O)=O)C=C1C
1010 0.047058824 KIYAWUJFGUGMBQ-UHFFFAOYSA-N COC1=C(OC)C(OC)=C2C(OC3=CC=CC=C23)=C1
1011 0.047058824 UGXSKVMFCNXTFE-UHFFFAOYSA-N COC1=C(CC2=CC=CO2)C(CC1=O)C1=CC=CO1
1012 0.047058824 KIOCDRWFVOGNJQ-UHFFFAOYSA-N COC1=CC(OC)=C(C(C)=C1)C1=CC(OC)=CC(=O)O1
1013 0.047058824 LPLBMYQEPIYKRT-UHFFFAOYSA-N COC1=C2OC(=O)C(C)=CC2=CC2=C1OC(C)=C2C
1014 0.047058824 QEHRETCJMLQPCR-UHFFFAOYSA-N COC1=CC=C(C(=O)C2=CC=C(O)C=C2)C(OC)=C1
1015 0.047058824 AHPWEWASPTZMEK-PEBGCTIMSA-N C1=C(N=CN1[C@H]2[C@@H]([C@@H]([C@H](O2)CO)O)O)CC(=O)O
1016 0.047058824 CYUBXTHNPFNGQN-UHFFFAOYSA-N OC(=NN=CC1=NC2=CC=CC=C2C=C1)C1=CC=NC=C1
1017 0.047058824 YQBNJPACAUPNLV-UHFFFAOYSA-N CC(C)C1=C(C2=C(O1)C=C3C(=C2)C=CC(=O)O3)OC
1018 0.047058824 CCLQDVIPKKSCHR-UHFFFAOYSA-N OCC1OC(C(O)C1CO)N1C=CC(=O)NC1=O
1019 0.047058824 DWRXFEITVBNRMK-JAGXHNFQSA-N CC1=CN(C(=O)NC1=O)[C@H]2[C@H]([C@@H]([C@H](O2)CO)O)O
1020 0.047058824 VJYGFKYHOHNXNS-UHFFFAOYSA-N COC1(C)C2=C(OC1(C)O)C=C(C=C2)C(C)=O
1021 0.047058824 DWRXFEITVBNRMK-JXOAFFINSA-N CC1=CN([C@@H]2O[C@H](CO)[C@@H](O)[C@H]2O)C(=O)NC1=O
1022 0.047058824 JDJPNKPFDDUBFV-UHFFFAOYSA-N CC(C(=O)C1=C(O)C=C(O)C=C1)C1=CC=C(O)C=C1
1023 0.047058824 DZBCEUTUWOWUDY-UHFFFAOYSA-N CCC(C)C1=C(C)C2=CC(=O)C(C(O)=O)=C(O)C2=CO1
1024 0.047058824 JSJIIHRNDMLJGK-UHFFFAOYSA-N COC1=C2C=CC(=O)OC2=CC2=C1C=CC(C)(C)O2
1025 0.047058824 OWHKEKWVODZGMR-UHFFFAOYSA-N COC1=C(C=C2C=CC(=O)OC2=C1)C1OC1C(C)=C
1026 0.047058824 CJZBXHPHEBCWLV-UHFFFAOYSA-N OC1=CC(O)=C(C=C1)C1COC2=C(C1)C=CC(O)=C2
1027 0.047058824 ZNMRQYJUVCXNGK-UHFFFAOYSA-N COC1=CC2=C(C=CC(C)(C)O2)C2=C1C=CC(=O)O2
1028 0.047058824 DWHZRWHIIHEIMG-UHFFFAOYSA-N COC1=C(OC)C2Oc3c(C2C(=C1O)OC)cccc3
1029 0.047058824 DWRXFEITVBNRMK-UHFFFAOYSA-N OCC1OC(C(C1O)O)n1cc(C)c(=O)[nH]c1=O
1030 0.047058824 BXUZHRKORIBRMQ-UHFFFAOYSA-N OC1=CC=C2CC(COC2=C1)C1=CC(O)=C(O)C=C1
1031 0.047058824 BXUZHRKORIBRMQ-LLVKDONJSA-N OC1=CC=C2C[C@H](COC2=C1)C1=CC=C(O)C(O)=C1
1032 0.047058824 JGSJNPCCWHSHQQ-GORDUTHDSA-N [H]\C(=C(\[H])C1=CC(O)=CC(O)=C1OC)C1=CC=C(O)C=C1
1033 0.047058824 NLIIKGCVOJPMQB-UHFFFAOYSA-N OC1=CC=C(C=C1)C1COC2=C(C1)C=C(O)C(O)=C2
1034 0.047058824 YUJYABAEMQDDAB-UHFFFAOYSA-N CC(C(=O)C1=C(O)C=C(O)C=C1)C1=CC(O)=CC=C1
1035 0.047058824 GHNDBDFQIQQOER-UHFFFAOYSA-N CC(=O)OC1=C2C3CC(C=C3)C2=C(OC(C)=O)C=C1
1036 0.047058824 JYTKPSXFNOBXQJ-UHFFFAOYSA-N OC1=CC=C(C=C1)C1COC2=C(C1)C=CC(O)=C2O
1037 0.047058824 ZQUZRUKMDMKRRB-UHFFFAOYSA-N COC1=C(CC(C)(C)C(O)=O)C2=C(C=CC(=O)O2)C=C1
1038 0.047058824 DGEMVQDNZRCAGP-UHFFFAOYSA-N OC1CC2=C(O)C=C(O)C=C2OC1C1=CC=CC=C1
1039 0.047058824 HVHZDSPYXAWJOA-UHFFFAOYSA-N OC(CC(=O)C1=CC(O)=C(O)C=C1)C1=CC=CC=C1
1040 0.047058824 GGPOVLCFVFOVDF-UHFFFAOYSA-N OC1=CC=C(C=C1)C(=O)OCCOC1=CC=CC=C1
1041 0.046511628 LTTHJRRYNPICTD-AWEZNQCLSA-N Oc1ccc(cc1)C2CCc3cc(O)c(O)cc3O2
1042 0.046511628 XJRJRAKHOYVOGS-UHFFFAOYSA-N OC1CC=C(C=C1)C1CC(=O)c2c(O1)cc(cc2)O
1043 0.046511628 RAEXUIWGMYRPME-UHFFFAOYSA-N Oc1ccc(cc1)C1CCc2c(O1)c(O)c(cc2)O
1044 0.046511628 NCOAEANEJSVFOG-UHFFFAOYSA-N COC1=CC=C(CCC(=O)C2=CC(F)=C(F)C=C2)C=C1
1045 0.046511628 FOUKUWYGDYKPSM-UHFFFAOYSA-N COC1=CC=C(CCC(=O)C2=CC(F)=CC(F)=C2)C=C1
1046 0.046511628 KBVMXCYMXFKIIR-UHFFFAOYSA-N Cc1cc(C=Cc2cc(O)c(c(=O)o2)C)ccc1O
1047 0.046511628 WTRQIKCXINQUNL-UHFFFAOYSA-N CN(CC(O)=O)N=NC1=C(C)C=C(Cl)C=C1
1048 0.046511628 XWKONFNITNZGOI-UHFFFAOYSA-N CCCSC1=NC2=C(N=N1)C1=CC=CC(C)=C1N2
1049 0.046511628 IDWLEZAPDJXOSB-UHFFFAOYSA-N COC1=CC=CC(CCC(=O)C2=CC(F)=CC(F)=C2)=C1
1050 0.046511628 GUAZWRFLWNDGON-UHFFFAOYSA-N OC(CCC1=CC(O)=C(O)C=C1)C1=C(O)C=C(O)C=C1
1051 0.046511628 SUOJULKAXDWTNO-UHFFFAOYSA-N O=C1C2=C(C=CC3C2O3)C2=C(C1=O)C(C)(C)C(O2)C
1052 0.046511628 NSKMWMYACHYOQD-UHFFFAOYSA-N Oc1cc(O)c(CCCc2ccc(O)c(O)c2)c(O)c1
1053 0.046511628 QDNICEDWMPECER-UHFFFAOYSA-N COc1cc(C)c(c(c1)O)Oc1cc(O)cc(c1O)C
1054 0.046511628 IKTUDZODGCUSBR-UHFFFAOYSA-N O=C1C(=O)C2=C(C3=C1C=CC1C3O1)OC(CC2)(C)C
1055 0.046511628 LTTHJRRYNPICTD-UHFFFAOYSA-N Oc1ccc(cc1)C1CCc2c(O1)cc(c(c2)O)O
1056 0.046511628 FYIAKDZVCSUTNO-UHFFFAOYSA-N CC1=CC=C(C=C1)[Si](C)(C)OC(CO)CCl
1057 0.046511628 HFXVXHPSVLHXCC-UHFFFAOYSA-N CC(=C)C(=O)OCC(O)COC1=CC=CC=C1
1058 0.046511628 GIPLAGJQOOOQFX-UHFFFAOYSA-N CCCOP(=S)(OCCC)C1=CC=CC=C1
1059 0.046511628 JYVPCRMIUIXMSR-UHFFFAOYSA-N CN(CC(O)=O)N=NC1=CC(Cl)=C(C)C=C1
1060 0.046511628 PVIKDTSXXUOEJM-UHFFFAOYSA-N OC1CC(=CC(=C1)C1CC(=O)c2c(O1)cccc2)O
1061 0.046511628 ULNHTFZRIIYBII-XMTGFGHTSA-N CC1C2CC=C3C4C(OC3=O)C5OC5(C)C4C2OC1=O
1062 0.046511628 RHMFXUISCNLAOU-UHFFFAOYSA-N COc1cc(C=O)ccc1OCC1(O)C=CC=CC1O
1063 0.046511628 OKZLBAQJYTZVCX-UHFFFAOYSA-N CN(CC(O)=O)N=NC1=C(C)C=CC(Cl)=C1
1064 0.046511628 LECCCLCVPNFUMV-UHFFFAOYSA-N Oc1ccc(cc1)C=C(c1cc(O)c(c(=O)o1)C)C
1065 0.046511628 ZLGYGTUZRHGIMG-UHFFFAOYSA-N OC(=O)C(CC(=O)C1(O)C=CC=C(C1(N)O)O)N
1066 0.046511628 INBFJBCFDMALSJ-UHFFFAOYSA-N CCCCOC(=O)C(=O)c1ccc(OC)cc1
1067 0.046511628 JYJTZRMEDZDUQB-UHFFFAOYSA-N COC1=CC(OC)=C(C=C1)C(=O)C=CC1=CC=CO1
1068 0.046511628 PQZIKXDZZDJFOW-UHFFFAOYSA-N CCOC(=O)C(C)(C(O)=O)C1=CC=C(C)C=C1
1069 0.046511628 YDMVDVZZCOWFAD-UHFFFAOYSA-N Oc1ccc(cc1)C1CCC2=C(O1)C(O)C(C=C2)(O)O
1070 0.046511628 GRTNMDTYRXZYHJ-UHFFFAOYSA-N Oc1ccc(cc1)C=CC(c1ccc(cc1O)O)O
1071 0.046511628 HSZQRQHHDJDZQE-OSRDXIQISA-N CC(=O)[C@@H]1[C@H]2OC(=O)C(=C2C=C3[C@](C)(O)C=C[C@@]13O)C
1072 0.046511628 KGRSLXVEYZAAHW-UHFFFAOYSA-N CC(=O)OCCOCN1N=C(C#N)C2=C(N)N=CN=C12
1073 0.046511628 OBZRQUBQVYFPPH-UHFFFAOYSA-N COC1=C(O)C=C(C=C1)C1COC2=CC=CC=C2O1
1074 0.046511628 HFXVXHPSVLHXCC-UHFFFAOYSA-N CC(=C)C(=O)OCC(O)COC1=CC=CC=C1
1075 0.046511628 AHHHHTWDYUGISA-UHFFFAOYSA-N OC1=CC=C(C2C1O2)C1COc2c(C1)ccc(c2)O
1076 0.046511628 MKSQOQKXVLDWPU-UHFFFAOYSA-N COc1cc(C)c(c(c1)O)Oc1cc(C)c(c(c1)O)O
1077 0.046511628 WXVMHSUPCUSNOL-UHFFFAOYSA-N OCC(c1ccc(cc1)O)(CC1=CC2C(C=C1)(O2)O)O
1078 0.046511628 HYNGFXILQNCEPG-UHFFFAOYSA-N OCC(c1ccc(c(c1)O)O)(Cc1ccc(cc1)O)O
1079 0.046511628 VQEYWHKTJCPBAK-UHFFFAOYSA-N OCC(c1ccc(cc1O)O)(Cc1ccc(cc1)O)O
1080 0.046511628 YZYZUFSFCQXLHQ-UHFFFAOYSA-N OCC(c1ccc(cc1)O)(Cc1ccc(c(c1)O)O)O
1081 0.046511628 MPEZWZSWFXIQDP-UHFFFAOYSA-N OC1CC=C(C=C1)C1Oc2cc(O)cc(c2CC1O)O
1082 0.045977011 PEUWEEPIHHABDY-PWSRWCOXSA-N CC1CC(=O)CC2(C)C(OC(=O)C3OC123)c4cocc4
1083 0.045977011 PPEBHGFEKAUPBT-JGVFFNPUSA-N C[C@H]1CC2=C([C@@H](C)O1)C(=O)c3c(O)cccc3C2=O
1084 0.045977011 NKEMEMMQBJIDMH-UHFFFAOYSA-N OC(=O)C(CC(=O)C1=CC=CC(C1(N)O)(O)O)N
1085 0.045977011 XKVMJKIAPKSZLQ-UHFFFAOYSA-N OC(=O)C(CC(=O)C1(O)C(O)C=CC(=C1N)O)N
1086 0.045977011 BPHSZRUZMBQTGN-UHFFFAOYSA-N OCC(C(=O)O)NC(=O)C1=CCC(C(=C1O)O)N
1087 0.045977011 GGHGXWOPFRXGGN-UHFFFAOYSA-N OC1C=CC=CC1(O)C1CC(=O)c2c(O1)cccc2
1088 0.045977011 SVHALAZWHUKTKI-UHFFFAOYSA-N OCC(C(=O)O)NC(=O)C1C(N)C=CC(=C1O)O
1089 0.045977011 VQUWLXGDPMUXOJ-UHFFFAOYSA-N OC(=O)C1=CC=C(COC2CCCCO2)C=C1
1090 0.045977011 GMIGSVFPWLXAFO-RJZRQDKASA-N CC(=O)O[C@@H]1[C@H]2C[C@H](CC(=O)O2)O[C@H]1c3ccccc3
1091 0.045977011 KSDATYOPOYUMBG-UHFFFAOYSA-N Oc1ccc(cc1)C=Cc1oc(=O)c(c(c1C)O)C
1092 0.045977011 QBEPZULXANMLEZ-UHFFFAOYSA-N OC1CC=C2C(=C1)OC(C(C2O)O)c1ccc(cc1)O
1093 0.045977011 SHPGSTDMKDEPKZ-UHFFFAOYSA-N OC(=O)CCCC(CC(O)=O)C1=CC=CC=C1
1094 0.045977011 AIVGZQNLXXINMC-UHFFFAOYSA-N COC1=CC=CC=C1CCC(=O)C1=CC(F)=CC(F)=C1
1095 0.045977011 YRUFRJRFQFBNQR-WDSKDSINSA-N OC(=O)CC[C@H](NC(=O)[C@@H]1CCC(=O)N1)C(=O)O
1096 0.045977011 HIOMRFQRXYMQIK-UHFFFAOYSA-N CCOC(=O)COC1=CC2=C(OC(C)=C(C)C2=O)C=C1
1097 0.045977011 YLCGZYWBDVHVSW-UHFFFAOYSA-N OC1=CC=C(C2C1O2)C1CCc2c(O1)cc(cc2)O
1098 0.045977011 MHDFGLTZSKLWQN-UHFFFAOYSA-N CCOC(=O)COC1=CC2=C(C=C1)C(=O)C(C)=C(C)O2
1099 0.045977011 DSMZCKPNFSIAIQ-UHFFFAOYSA-N COC(=O)C=CC(CO)C1=CC=C(OC)C=C1
1100 0.045977011 XIKQYAHMPAXNBL-UHFFFAOYSA-N COC1=C(CC2OC2(C)CO)C2=C(C=CC(=O)O2)C=C1
1101 0.045977011 SYSPOSPAEMUKKD-SJXJDRKQSA-N CC12CC(CC3C1CC(OC3=O)c4cocc4)OC2=O
1102 0.045977011 ATKKAJODCWFVDH-UHFFFAOYSA-N COC1=CC=C(C=C1)C(=O)CCCCC(O)=O
1103 0.045977011 YRUFRJRFQFBNQR-UHFFFAOYSA-N OC(=O)CCC(NC(=O)C1CCC(=O)N1)C(O)=O
1104 0.045977011 PPEBHGFEKAUPBT-UHFFFAOYSA-N CC1OC(C)C2=C(C1)C(=O)c1c(C2=O)c(O)ccc1
1105 0.045977011 OAJZRHYAWMLBNH-UHFFFAOYSA-N OC(CC(=O)C1=C(O)C=CC(O)=C1)C1=CC=CC=C1
1106 0.045977011 IPBOISVEVUERBN-UHFFFAOYSA-N COC(=O)C1CC(=O)CC1C(=O)OCC1=CC=CC=C1
1107 0.045977011 SHQLJSBDGHUATC-UHFFFAOYSA-N COC1=C(C)C=C(C=C1)C(=O)CCCC(O)=O
1108 0.045977011 RBKGOJLPYWANPN-UHFFFAOYSA-N COC1=CC(C)=C(C=C1)C(=O)CCCC(O)=O
1109 0.045977011 HFTZMPSLYUUFAM-UHFFFAOYSA-N OC1=CC(O)C2(C(=C1)OCC(C2)c1ccc(cc1)O)O
1110 0.045977011 PHDVYDYKZSSENL-UHFFFAOYSA-N OC(=O)C(C1=CC(=CC2C1O2)Oc1ccccc1)C
1111 0.045977011 SYSPOSPAEMUKKD-DXHVMGJMSA-N CC12CC(CC3C1CC(OC3=O)c4cocc4)OC2=O
1112 0.045977011 FIPMUXZDIZTVMD-UHFFFAOYSA-N COC1=CC=CC(=C1)C(=O)CCCCC(O)=O
1113 0.045977011 LUXTWZFXXJLYKK-UHFFFAOYSA-N OC1=CC2C(C=C1)(O2)C1COc2c(C1)ccc(c2)O
1114 0.045977011 SYYHKXUVAQCMHY-UHFFFAOYSA-N COC1=CC=C(CCC(=O)C2=C(F)C=C(F)C=C2)C=C1
1115 0.045977011 VUIKWBXKFJGBKD-UHFFFAOYSA-N OC1=CC2OC(CC(=O)C2C(=C1)O)c1ccccc1
1116 0.045977011 DCZKNQRTTVYOSX-UHFFFAOYSA-N OC(=O)C(CC(=O)C1(O)C(=CC=C(C1O)O)N)N
1117 0.045977011 YHCFCXDKQOEDBB-UHFFFAOYSA-N COC1=CC=CC(CCC(=O)C2=C(F)C=C(F)C=C2)=C1
1118 0.045977011 XBJGCRACBDZVRX-VNOODELESA-N CC1C2C(CC3(C)C=COC=C4C3C2OC4=O)OC1=O
1119 0.045977011 YDJAQWZFUQMWJZ-UHFFFAOYSA-N COC1=CC=CC=C1CCC(=O)C1=CC(F)=C(F)C=C1
1120 0.045977011 LQWUHEDAVONVEF-UHFFFAOYSA-N COc1cc(CCc2ccc(O)c(O)c2)cc(O)c1O
1121 0.045454545 DWYXZOZOZIVPJG-UHFFFAOYSA-N CCCOC(C(=Cc1ccccc1)C(=O)O)O
1122 0.045454545 BQUUUGWLCIQAQE-UHFFFAOYSA-N O=CC1C2=C(C=C(C(=O)C2=O)C)C(=CC1(O)O)C(C)C
1123 0.045454545 PUCPVNBLGZKQOR-UHFFFAOYSA-N CC(CC(=O)OCc1cocc2c1ccc2C(=O)O)C
1124 0.045454545 HZTLYJVRGLYRHJ-UHFFFAOYSA-N COC1=CC=CC(=C1)C(=O)CC(C)(C)C(O)=O
1125 0.045454545 KXYJEPRCLGIYJJ-UHFFFAOYSA-N OC(=O)c1noc(c1CC(C(=O)O)(C(O)C)N)C
1126 0.045454545 AMCOQISCBPUQOL-UHFFFAOYSA-N COC1(O)C=C(C=Cc2ccc(cc2)O)C=C(C1O)O
1127 0.045454545 CUVVFGQAJLGGDZ-UHFFFAOYSA-N OC(=O)C(c1cccc(c1)OC1=CC=CC(C1O)O)C
1128 0.045454545 SBALJPYJUROVKW-UHFFFAOYSA-N Oc1ccc(cc1)C=CC(=O)C1(O)C=CC=CC1O
1129 0.045454545 ZFFMPFVNLVZLMM-UHFFFAOYSA-N CC(OC(=O)CCCC(O)=O)C1=CC=CC=C1
1130 0.045454545 QZXYENXDDHSXAD-KRFMCOFKSA-N CC12CC1C3C=C(C4COC(=O)C5(CO5)C34C2)C(=O)O
1131 0.045454545 CJZUDRXGDOHXKY-NSHDSACASA-N COC(=O)c1ccc2OC(Cc2c1)C(C)(C)O
1132 0.045454545 FWZMCDKVYBQRTP-UHFFFAOYSA-N CCOCCCOS(=O)(=O)C1=CC=C(C)C=C1
1133 0.045454545 VADVJGMRGTVPFC-UHFFFAOYSA-N CCOC(=O)C(CCC(O)=O)C1=CC=CC=C1
1134 0.045454545 MWWLDHHCRLWJJE-UHFFFAOYSA-N COC1=CC=C(C=C1)C(=O)CC(C)(C)C(O)=O
1135 0.045454545 FFNLKPSFLOPDOC-UHFFFAOYSA-N OC1=CC=C(CC1)C1Oc2cc(O)ccc2C(C1O)O
1136 0.045454545 QVDGOOKTEQMOQO-UHFFFAOYSA-N COc1c(C)c(OCC=C(C)C)cc2C(=O)OC(=O)c12
1137 0.045454545 AUCHEYKZGHVDRQ-UHFFFAOYSA-N OCC(c1ccc(cc1)O)(CC1=CC=C(C2C1O2)O)O
1138 0.045454545 YHIMOYOXUYQHPZ-UHFFFAOYSA-N OC(=O)C(CC(=O)C1=C(N)C(C(C=C1)O)(O)O)N
1139 0.045454545 WWFZPYKCXRBYJZ-UHFFFAOYSA-N COc1cc(C=O)ccc1OCC1=CC=CC(C1O)O
1140 0.045454545 BWZYKJTXXBCQDG-UHFFFAOYSA-N CC(C)C(=O)C(=O)OCCOC1=CC=CC=C1
1141 0.045454545 HTVULPNMIHOVRU-UHFFFAOYSA-N CO[Si](CC(C)OCC1CO1)(OC)OC
1142 0.045454545 ODGJWTBAURPPSM-UHFFFAOYSA-N OC1=CC=C2C(C1)OC(C(C2O)O)c1ccc(cc1)O
1143 0.045454545 KTANXKXLLQDZSK-UHFFFAOYSA-N COC1=CC=CC=C1CCC(=O)C1=C(F)C=C(F)C=C1
1144 0.045454545 QQYDBSYMELRKEN-UHFFFAOYSA-N OC1=CCC2C(=C1)OC(C(C2O)O)c1ccc(cc1)O
1145 0.045454545 YMFVYMHCMMOFCE-UHFFFAOYSA-N OC1CC(=C2C(=C1)OC(C(C2)O)c1ccc(cc1)O)O
1146 0.045454545 ATDXJDJBKABJRA-CMDGGOBGSA-N COc1ccc2C=CC(=O)Oc2c1C=CC(C)(C)OO
1147 0.045454545 BZCAYXNJVIIORA-UHFFFAOYSA-N OC1=CC(=C(C(C1)O)C(=O)CCc1ccc(cc1)O)O
1148 0.04494382 ALNQHORLAWHUDB-UHFFFAOYSA-N O=C1OC(C)(C)CC=C1C(c1ccccc1C(=O)O)O
1149 0.04494382 SRAXZKZTYQFSKN-UHFFFAOYSA-N COc1cc(C=O)ccc1OCC1=CC(C(C=C1)O)O
1150 0.04494382 FCKJEPCVVMIPJE-UHFFFAOYSA-N OC(=O)C(CC(=O)C1=CC(O)C(C(=C1N)O)O)N
1151 0.04494382 AJJKPMNPPVSPJR-UHFFFAOYSA-N OC1=CC=C(C(C1O)O)C1COc2c(C1)ccc(c2)O
1152 0.04494382 YPDDMZUWEYJXHM-UHFFFAOYSA-N COC(=O)CCC(C(=O)OC)C1=CC=CC=C1
1153 0.04494382 KOACVIOKTRPNAA-UHFFFAOYSA-N CCCCCOC(=O)OC1=CC=C(C=O)C=C1
1154 0.04494382 FHLDRFXEBWUZPO-ANRSDYALSA-N CC(C)C1CC2=C(OC1O)C(=O)c3occ(C)c3C2=O
1155 0.04494382 VBIQKDHAUWYFAT-UHFFFAOYSA-N OC1=CC2C(C=C1)C(=O)CC(O2)c1ccc(cc1)O
1156 0.04494382 USXVZDHUZYAHJQ-UHFFFAOYSA-N CC(=O)CC(=O)OCCOCC1=CC=CC=C1
1157 0.04494382 IDBISCRMXPHTGD-UHFFFAOYSA-N CCOC(=O)C(C)OC(C1=CC=CC=C1)C(F)(F)F
1158 0.04494382 JBMUVGPYRUXXDZ-UHFFFAOYSA-N COC1=CC=CC=C1C(=O)CCCCC(O)=O
1159 0.04494382 YPDDMZUWEYJXHM-UHFFFAOYSA-N COC(=O)CCC(C(=O)OC)C1=CC=CC=C1
1160 0.04494382 HWGYGJQIPTWYPR-UHFFFAOYSA-N COC1=CC=CC=C1C(=O)CC(C)(C)C(O)=O
1161 0.04494382 MSDDBVQUHBJOEB-UHFFFAOYSA-N OC1=CC2C(C=C1)(O2)C1CCc2c(O1)cc(cc2)O
1162 0.04494382 WLDLCDMJFCQCLL-UHFFFAOYSA-N COc1cc(ccc1O)C=C(COC(=O)C)C
1163 0.04494382 WDTYMQXNPGBSPN-UHFFFAOYSA-N OCC(C12C=CC(=CC2O1)O)(Cc1ccc(cc1)O)O
1164 0.04494382 VBBQPUUZNXFMQY-UHFFFAOYSA-N Oc1ccc2c(c1)OC(CC2)C1=CC(C(C=C1)(O)O)O
1165 0.04494382 RKLCPQOODMEMAA-UHFFFAOYSA-N OC1CC=C(C=C1)CCC(=O)c1c(O)cc(cc1O)O
1166 0.04494382 WITVSXRYDWWOPQ-UHFFFAOYSA-N OCC(C1=CC=C(C2C1O2)O)(Cc1ccc(cc1)O)O
1167 0.04494382 DJZHGDFZOCVUDX-UHFFFAOYSA-N COC(=O)C=CC(CO)C1=CC=CC=C1OC
1168 0.04494382 OIOOXICPRGLCCN-UHFFFAOYSA-N Oc1ccc2c(c1)OCC(C2)C1=CC(C(C=C1)(O)O)O
1169 0.044444444 ZRJURYQQLBXJKV-UHFFFAOYSA-N OC1=CC(=C2C(C1)OC(c1ccc(cc1)O)C(C2)O)O
1170 0.044444444 PNOYUNSUKXWDRX-UHFFFAOYSA-N OC1CC(=C2C(=C1)OC(CC2)c1ccc(c(c1)O)O)O
1171 0.044444444 TUCLLAQWHKPJBP-IMCPIYLLSA-N CC=CC(C(/C=C/c1cccc(c1O)O)O)O
1172 0.044444444 FPDNUFDIWCPZLX-VQHVLOKHSA-N OC1=CC(C(C=C1)(O)/C=C/C(=O)c1ccccc1)O
1173 0.044444444 VMJNYAPIXHMZEK-UHFFFAOYSA-N OC(=O)C(CC(=O)C1=CC(O)(O)C(C=C1N)O)N
1174 0.044444444 RRGWXMFUVJNSEL-UHFFFAOYSA-N CCOC(=O)C(=C)CSCC(=C)C(=O)OCC
1175 0.044444444 PRIJYXQFYZQBON-UHFFFAOYSA-N CCOC(=O)C=CCOC1=CC=CC=C1CO
1176 0.044444444 RHDGBCAJRWMYHR-UHFFFAOYSA-N OC1C=COC(COCC2=CC=CC=C2)C1O
1177 0.044444444 XTSFEXUEVQUSQE-UHFFFAOYSA-N CCCOC(=O)C=CC1=CC(OC)=C(O)C=C1
1178 0.044444444 BTLPUHQSIJWSRG-UHFFFAOYSA-N COCOC1=C(OC)C=C(C=CC(C)=O)C=C1
1179 0.044444444 ZKFODOHWZZQYEH-STQMWFEESA-N CC(=O)c1ccc2OC(Cc2c1)C(C)(O)CO
1180 0.044444444 JVPMNZSORSKUQE-UHFFFAOYSA-N CCOC(=O)CCCOC1=CC=CC=C1C=O
1181 0.044444444 IHLGRABGJCFBJU-UHFFFAOYSA-N OC1=CC=C(C(C1O)O)C1CCc2c(O1)cc(cc2)O
1182 0.044444444 WYFVOKQNTILPHC-UHFFFAOYSA-N OC(=O)CCC(CCC1=CC=CC=C1)C(O)=O
1183 0.044444444 ZNEFKKJDDOWFMA-UHFFFAOYSA-N O=C1OC(C2(C1C=CC=C2)O)C1=CCC(OC1=O)(C)C
1184 0.044444444 GFKAAIRDDAHWBM-UHFFFAOYSA-N OC1=CCC(C=C1)CCC(=O)c1c(O)cc(cc1O)O
1185 0.044444444 QQOCCEMVWHTVJR-UHFFFAOYSA-N O=C1CCC(COCOCC2=CC=CC=C2)O1
1186 0.043956044 PBWPSCVENUICHD-UHFFFAOYSA-N CCOC(=O)CC(=O)COC1=CC=C(C)C=C1
1187 0.043956044 KZIDUZZSNFFXSK-UHFFFAOYSA-N OC1=CC=C2C(C1O)(O)OCC(C2)c1ccc(cc1)O
1188 0.043956044 FGNBOMRJUMMFTI-UHFFFAOYSA-N COc1cc(O)cc(CCc2cc(O)ccc2O)c1O
1189 0.043956044 XBQZYQYIAXAROB-UHFFFAOYSA-N CCS(=O)(=O)OC1=CCC2C(=C1)C(C)(C)CO2
1190 0.043956044 SDEVLZROTIVBSC-UHFFFAOYSA-N OC1=CC=C(CC1)CCC(=O)c1c(O)cc(cc1O)O
1191 0.043956044 IURQBSVIDWDNCD-UHFFFAOYSA-N CC(=C)C(=O)OCCOC1=CC=C(C=C1)C(=O)C(C)=O
1192 0.043956044 GNIUZIBQRXJRPM-UHFFFAOYSA-N O=C(OC1CC=CC(C1O)O)C=Cc1ccc(cc1)O
1193 0.043956044 QELMYVTXAHKHBG-UHFFFAOYSA-N CCOC(=O)CCCOC1=CC=C(C=O)C=C1
1194 0.043956044 DXUTWLTWGKEWJA-UHFFFAOYSA-N CCOC(=O)CC(=O)COCC1=CC=CC=C1
1195 0.043956044 KLRIPGUKDNOFIB-HWKANZROSA-N COc1cc(C=CCCOC(=O)C)ccc1O
1196 0.043956044 HGUKGYXWGAVALE-UHFFFAOYSA-N OC1=CCC(C=C1)C1Oc2cc(O)ccc2C(C1O)O
1197 0.043956044 ADJMAKIJBCRROI-GFCCVEGCSA-N COC(=O)c1ccc(O)c(CC(O)C(=C)C)c1
1198 0.043956044 OOEDLBYCZHZRHN-UHFFFAOYSA-N COC(=O)C1(CC2CC1C=C2)C(=O)OC=CC
1199 0.043956044 CGEABACDMVJTFG-UHFFFAOYSA-N CCOC(=O)CCC1(C)OC2=CC=CC=C2O1
1200 0.043956044 KSDHNFCGNKTQPU-UHFFFAOYSA-N CCOC(=O)CCC1=CC=CC=C1C(=O)OC
1201 0.043956044 LJWUDRHTMZSZDD-UHFFFAOYSA-N COc1cc(C=CC2(O)C=CC(=CC2O)O)cc(c1)O
1202 0.043956044 RRCVCJPRVCYBCY-UHFFFAOYSA-N OC(=O)CCC(C(=O)O)NC#CCC(C(=O)O)N
1203 0.043956044 UFAACUUBLFFSHQ-UHFFFAOYSA-N COc1cc(C=CC2=CC=C(C(C2O)O)O)cc(c1)O
1204 0.043478261 RVUJGIHUDFPHJE-UHFFFAOYSA-N OC(=O)C(CC(=O)C1=CC(=CC(C1(N)O)O)O)N
1205 0.043478261 DQKZXCOPRAANIJ-UHFFFAOYSA-N CCOC(=O)CCCOC1=CC=CC(C=O)=C1
1206 0.043478261 CNEZNYXHFDJHQI-UHFFFAOYSA-N CC(=O)CCC(=O)OCCOC1=CC=CC=C1
1207 0.043478261 UXNXXIIXHWPWMM-UHFFFAOYSA-N OCC1OC(C(C1O)O)N(C(=O)O)C=C(C(=O)N)C
1208 0.043478261 PRVWGALKSQFLNM-UHFFFAOYSA-N OC1=CC(C(C=C1)(O)C1CCc2c(O1)cc(cc2)O)O
1209 0.043478261 HFBLQFSBCKOSAG-UHFFFAOYSA-N CC(=CCC1=C(O)C(=O)C2=C(C1=O)C=CC1C2O1)C
1210 0.043478261 GTKQWGHQYLEWRQ-UHFFFAOYSA-N OC(=O)C(CC(=O)C1=C(N)C(=CC(C1O)O)O)N
1211 0.043010753 KUNAOSOKOQEGNB-UHFFFAOYSA-N C=CCOC(=O)CCSCCC(=O)OCC=C
1212 0.043010753 QPBSIOGLLNPXPB-UHFFFAOYSA-N OC1C=CC=C(C1O)C(=O)C=Cc1ccc(cc1)O
1213 0.043010753 FSHOWHGBGAVNDS-UHFFFAOYSA-N CSCCCCCCC(C(C(=O)O)O)O
1214 0.043010753 SKPQVGAFPSERPL-UHFFFAOYSA-N COC(=O)C(CC1C(=O)CCCC1=O)=CC1=CC=CO1
1215 0.043010753 CNHWBBKWQQMWEC-UHFFFAOYSA-N COC(=O)C1=CC=C(N\N=N\CCCl)C=C1
1216 0.043010753 FPYHBTYIASGSRV-UHFFFAOYSA-N CCOC(=O)C=CCOC1=CC=C(OC)C=C1
1217 0.042553191 HETOQRLWLWUURJ-UHFFFAOYSA-N CC1=CC(=O)C(C(=O)C2CCCCC2)C(=O)O1
1218 0.042553191 XYHWVCMCRGCJEM-UHFFFAOYSA-N COC1=CC(C(C(=C1)C=Cc1ccc(cc1)O)O)(O)O
1219 0.042105263 LHQMDNNEXXJZRA-UHFFFAOYSA-N OC1C=CC(=CC1O)C(=O)C=Cc1ccc(cc1)O
1220 0.041666667 DXYMGZNZFBKDCX-CALHPQQMSA-N CC=CC1OC(C=CC)C2=CC(O)C(=O)OC12
1221 0.041666667 DXYMGZNZFBKDCX-XQJSVKFYSA-N CC=CC1OC(C=CC)C2=CC(O)C(=O)OC12
1222 0.041666667 VCIFBYHTCZHNOW-UHFFFAOYSA-N CCS(=O)(=O)OC1=CC=C2C(C1)C(C)(C)CO2
1223 0.041666667 MOZLCQZOHUQWBQ-UHFFFAOYSA-N C\N=C(/N)CCNCCSP(O)(O)=O
1224 0.041666667 BALCQJYWQPDUED-ZYGNGYHVSA-N CC(=C/CCC1C2OC2OC1=O)C(=O)c3occ(C)c3
1225 0.041237113 MIPMLZWMVOWRNH-UHFFFAOYSA-N CC(=CCC1=C(O)C(=O)C2=C(C1=O)C=CC(C2O)O)C
1226 0.040816327 TYWLYOQZCAMXSR-UHFFFAOYSA-N O=CC1C(CC=CCCCC(=O)O)C=CC1=O
1227 0.040816327 GRWDCJSOQGJUDL-UHFFFAOYSA-N OC(=O)CC1(O)C=CC(=O)C=C1CC=C(C)C
1228 0.03960396 FIZIMQRIOXFHFX-UHFFFAOYSA-N CCOC(CSCCC(=O)OC)OCC
1229 0.03960396 ROTDLKXXWUTADG-UHFFFAOYSA-N O=CC1=CCC(=O)C1CC=CCCCC(=O)O
1230 0.037735849 HTAWJTGVHPMZQV-UHFFFAOYSA-N O=CC=CC=CC=CC1OC1CCCC(=O)O
1231 0.023529412 LHZPMSHOQIWRNE-UHFFFAOYSA-N CC(c1cccc(c1OS(=O)(=O)O)C(C)C)C
1232 0.023529412 QZCLCTVNZPTDIB-UHFFFAOYSA-N COC(OC)C1=CC=C(C=C1)C(=O)OCC=C
1233 0.023529412 UWNMEJNUDHXLEW-UHFFFAOYSA-N O=C1C2=C(OC(C2(C)C)C)C23C(C1=O)(C=CC=C3)O2
1234 0.023529412 CATAMEGRKPREIC-UHFFFAOYSA-N O=Cc1c(O)c(O)c(c2c1c(O)cc(c2)C)C(=C)C
1235 0.023529412 KKSPWPNNKAMHTL-UHFFFAOYSA-N CN1C=CN=C1N=NC1=CC=C2C=CC=CC2=C1
1236 0.023529412 NKCDVYWRIKNORD-UHFFFAOYSA-N O=C1C(=O)c2ccccc2C23C1(CCC(O3)(C)C)O2
1237 0.023529412 WYZQTUJYBDZIDE-UHFFFAOYSA-N O=C1C2=C(OC(CC2)(C)C)C23C(C1=O)(C=CC=C3)O2
1238 0.023529412 ZYVRTYTYUQBKFZ-UHFFFAOYSA-N C[SiH](C)O[SiH](C1=CC=CC=C1)C1=CC=CC=C1
1239 0.023529412 BWMPCFVFGYBNIW-UHFFFAOYSA-N CC(=CC(C1=C(O)C(=O)c2c(C1=O)cccc2)O)C
1240 0.023529412 PTPZXPSFZCWQOF-UHFFFAOYSA-N COC1=CC(=C(OC(=O)C(F)(F)F)C=C1)C(C)(C)C
1241 0.023529412 AIADSSZGXUPCAT-UHFFFAOYSA-N OCc1oc2C3=C(CC(c2c(=O)c1)O)OC(C=C3)(C)C
1242 0.023529412 RYNOPMXDHZULSX-UHFFFAOYSA-N OCC1(C)CCC2=C(O1)c1ccccc1C(=O)C2=O
1243 0.023529412 PMIQIWMABZSTPA-UHFFFAOYSA-N CCCSC1=CC=C(SCCC)C2=CC=CC=C12
1244 0.023529412 WAGQVSBBNXHMMH-UHFFFAOYSA-N CC(=CCC12OC2(O)C(=O)c2c(C1=O)cccc2)C
1245 0.023529412 WFGQWFNCEMNQEA-UHFFFAOYSA-N OC1=C(CC2OC2(C)C)C(=O)c2c(C1=O)cccc2
1246 0.023529412 APCXWIZRZUBRNX-UHFFFAOYSA-N CC(=CCOC1=C(O)C(=O)c2c(C1=O)cccc2)C
1247 0.023529412 SPOYMQZTOTWPMJ-UHFFFAOYSA-N OCc1cc(=O)c2c(o1)c1CCC(Oc1cc2O)(C)C
1248 0.023529412 SRNDMHCFDIURAV-UHFFFAOYSA-N Cc1c(OCC2OC2)cccc1OCC1OC1
1249 0.023529412 GTUJRDWHZVORDX-UHFFFAOYSA-N O=Cc1c(O)c(O)c(c2c1c(O)cc(c2)C)C(O)(C)C
1250 0.023529412 NOUTTZZIQAQUTA-UHFFFAOYSA-N O=C1c2ccccc2C23C(C1=O)(O2)C(C)(C)C(O3)C
1251 0.023529412 QOOYSMFBFOCLDP-UHFFFAOYSA-N COc1c2C3C=CC=CC3Oc2c(c(c1O)OC)OC
1252 0.023529412 PBMIGNNEUMTZMW-UHFFFAOYSA-N O=Cc1c(O)c(O)c(c2c1C1(O)OC1C(=C2)C)C(C)C
1253 0.023529412 NPSWIDJBYBOJCE-UHFFFAOYSA-N COC1=CC(c2c1cc(OC)cc2)(O)C(O)C
1254 0.023529412 MLQDILRFVKRJOX-UHFFFAOYSA-N O=CC12OC2(O)C(=C(c2c1c(O)cc(c2)C)C(C)C)O
1255 0.023529412 SREFYJDVDVDHNG-UHFFFAOYSA-N CCOC1C2C=COC2=C(c2c1ccc(=O)o2)OCC
1256 0.023529412 LMHLUKHULPWROK-UHFFFAOYSA-N CC1=CC=CC=C1\N=N\NC1=CC=CC=C1C#N
1257 0.023529412 SOLPHGUTGHIXIV-UHFFFAOYSA-N O=Cc1c2C(=CC3(C(c2c(c(c1O)O)C(C)C)O3)C)O
1258 0.023529412 DJRTUQNUIHEJTM-UHFFFAOYSA-N O=CC1=C(O)C(=C(C23C1(O2)C(=CC(=C3)C)O)C(C)C)O
1259 0.023529412 MIORHYDXWVFMMH-UHFFFAOYSA-N OCc1cc(O)c2c(c1)c(C(C)C)c(c(c2C=O)O)O
1260 0.023529412 PVUWETXLROLAOK-UHFFFAOYSA-N OCC(c1c(O)c(O)c(c2c1cc(C)cc2O)C=O)C
1261 0.023529412 YYERUYNHUDXJKM-UHFFFAOYSA-N O=Cc1c(O)c(O)c(c2c1c(O)c(O)c(c2)C)C(C)C
1262 0.023529412 NMDGFQKJJWSYMY-UHFFFAOYSA-N O=Cc1c(O)c(O)c(c2c1c(O)cc(c2O)C)C(C)C
1263 0.023529412 JXAUKDGADFQYAY-UHFFFAOYSA-N CCOC1C2OC=CC2=C(c2c1oc(=O)cc2)OCC
1264 0.023529412 KIVIMINLBKMOSP-UHFFFAOYSA-N CCOc1c2CCOc2c(c2c1ccc(=O)o2)OCC
1265 0.023529412 QAZGGVSWQLXHGK-UHFFFAOYSA-N COC1=C(OC)c2c(C(C1O)OC)c1c(o2)cccc1
1266 0.023529412 LQMVEWCTPLTUPW-UHFFFAOYSA-N OCOc1cc2C(O)CC(C(=O)c2cc1C)C
1267 0.023529412 UFDGIIWBVUZWDH-UHFFFAOYSA-N CC[Ge](CC)(CC)C=CSC(C)(C)C
1268 0.023529412 VSSVIKARMCDYJB-UHFFFAOYSA-N CC1N(C)C2=C(C=C(Cl)C=C2)N1C1=CC=CC=C1
1269 0.023529412 AWDPAHSKFJAUPU-UHFFFAOYSA-N O=C1C=C(C=CC1=O)C(C1=CC2C(C=C1)(O2)O)(C)C
1270 0.023529412 LYICIOLHHARIOB-UHFFFAOYSA-N Oc1ccc2c(c1)C1=C(C(=O)C2=O)C(C(O1)C)(C)C
1271 0.023529412 XAPITIDJHKPXLY-UHFFFAOYSA-N O=C1C(=O)c2c(O)cccc2C2=C1C(C)(C)C(O2)C
1272 0.023529412 LJSWMDKKEBOERP-UHFFFAOYSA-N CC1=CC(=O)C2=C(C3=C(C=C2O1)OC(C3)C(C)(C)O)O
1273 0.023529412 BBNOMVUORYSJLO-UHFFFAOYSA-N O=C1C=C(C=CC1=O)C(C1=CC(C(C=C1)(O)O)O)(C)C
1274 0.023529412 MFHPSBRWDZUZHF-UHFFFAOYSA-N O=C1C2=C(OC(C(C2)O)(C)C)c2c(C1=O)cccc2
1275 0.023529412 VOTLUFSYIRHICX-LBPRGKRZSA-N CC1=CC(=O)C2=C(C3=C(C=C2O1)OC([C@H](C3)O)(C)C)O
1276 0.023529412 CHTNCGHSFDKLOO-UHFFFAOYSA-N C(NC1=NC2=C(S1)C=CN=C2)C1=CC=CC=C1
1277 0.023529412 MDDPZOZWEZNMTK-UHFFFAOYSA-N Oc1ccc(cc1)C1CCc2c(O1)cc(cc2O)O
1278 0.023529412 QTRMOOWLAIBESS-UHFFFAOYSA-N COc1cc2C(O)CC(C(=O)c2c(c1C)O)C
1279 0.023529412 CCJSXTBPMDKQOU-UHFFFAOYSA-N CC1=CN=C(NC(=S)NCC2=CC=CC=N2)C=C1
1280 0.023529412 IQMVUZDKQNPWCR-UHFFFAOYSA-N OCC1(C)C(C)OC2=C1C(=O)C(=O)c1c2cccc1
1281 0.023529412 UYDMTCWKWVVVKM-UHFFFAOYSA-N O=Cc1c(O)cc(c2c1C(=O)C(=O)C(C2O)C)C(C)C
1282 0.023529412 NDNWQVVHBCSHSL-UHFFFAOYSA-N O=C1c2cccc(c2C2=C(C1=O)C(C)(C)C(O2)C)O
1283 0.023529412 SXEWZMRPFFRLOD-UHFFFAOYSA-N OC1C=CC2=C(C1)OC(CC2=O)c1ccc(cc1)O
1284 0.023529412 RCKLYQADYOUHAV-UHFFFAOYSA-N CSC(=CCC1=CC=CC=C1)[Si](C)(C)C
1285 0.023529412 LWEGULWUJRYERT-UHFFFAOYSA-N O=C1C2=C(OC(C2(C)C)C)C2(C(C1=O)(O)C=CC=C2)O
1286 0.023529412 MGLYBBLSUMETDD-UHFFFAOYSA-N O=C1C=CC=C2N=C(N=C12)C1C=CC=CC1=C1NCC=N1
1287 0.023529412 IKNHVSDGNYBZKB-UHFFFAOYSA-N Oc1ccc2c(c1)C(=O)C(=O)C1=C2OC(C)(C)CC1
1288 0.023529412 VNXPAWVBZPSHAD-UHFFFAOYSA-N NC1=NC(=O)C2=C(N1)N(CSCCO)C=N2
1289 0.023529412 SZAFMAWGOYGNMU-UHFFFAOYSA-N O=C1CC(OC2(C1C=CC=C2)O)c1ccc(cc1)O
1290 0.023529412 NLSXASIDNWDYMI-UHFFFAOYSA-N C1=CC=C(C=C1)[Si](C2=CC=CC=C2)(C3=CC=CC=C3)O
1291 0.023529412 RYRSAPYRKZIJNE-UHFFFAOYSA-N CC1=CC2=C(C(=C(C=C2C(C)C)O)C=O)C(=O)C1=O
1292 0.023529412 IHHAPJVONLWDPJ-UHFFFAOYSA-N CN1C=CC=C1CN=NC(=S)NC1=CC=CC=C1
1293 0.023529412 IYCQPIBNWGOQSU-UHFFFAOYSA-N NC1=CC(=NN1C1=CC=CC=N1)C1=CC=CC=C1
1294 0.023529412 LWDCLBDXJCPUNW-UHFFFAOYSA-N ClC1=CC=C(C=C1)N1CC(=CC1=O)N1CCCCC1
1295 0.023529412 NRKXQJFKICRHKM-SSDOTTSWSA-N CC1OC2=C(C(=O)c3cccc(O)c3C2=O)C1(C)C
1296 0.023529412 QIKMSBWNVVQENG-UHFFFAOYSA-N CC(C)(C)C(=O)OCC1=CC2=C(OCO2)C=C1
1297 0.023529412 IFGDRUTWCITGHG-UHFFFAOYSA-N COC1=C(O)C=CC(CC(C(C)=O)C(C)=O)=C1
1298 0.023529412 CSJDDDONKCSXPX-UHFFFAOYSA-N CCOC(=O)c1c(C)cccc1C(=O)OCC
1299 0.023529412 DNVMAHXEIATJSW-UHFFFAOYSA-N CN1CCN(C)C1=NC1=NC=C(S1)[N+]([O-])=O
1300 0.023529412 SLSXXOCGDJFZGQ-UHFFFAOYSA-N CC1=C(NC(=S)NC2=C(C)C=CC=N2)N=CC=C1
1301 0.023529412 DTXPXXRRBBFICI-UHFFFAOYSA-N O=Cc1ccc2c1cocc2COC(=O)C(C(C)C)O
1302 0.023529412 VMODTUAZZAIDGU-UHFFFAOYSA-N CCOC(=O)c1cc(C)ccc1C(=O)OCC
1303 0.023529412 JRVROSQSWLPQMV-JVQVWZCXSA-N CC1COC2(C)Oc3cc(O)cc(O)c3CC12
1304 0.023529412 JIKQLAOGIDZSAR-UHFFFAOYSA-N CC1=C(C)C(C(=O)CN2C=CN=C2)=C(C)C(C)=C1Cl
1305 0.023529412 IPAVKOYJGUMINP-UHFFFAOYSA-N OCC1OC(CC1O)n1cc(CO)c(=O)[nH]c1=O
1306 0.023529412 PSVMILNOMFUNMA-UHFFFAOYSA-N CC1=CC2(O)Cc3cccc(c3C(=O)C2C(=C1)O)O
1307 0.023529412 OOBRGCLQKNSSLJ-UHFFFAOYSA-N OCC1=CC2=CC=CC=C2C2=C1C1=C(C=CC(F)=C1)C=C2
1308 0.023529412 XTCGUSLLQRJJMJ-UHFFFAOYSA-N OCC1=CC2=C(C=CC=C2F)C2=C1C1=CC=CC=C1C=C2
1309 0.023529412 PTNXBJWIYWXLEW-UHFFFAOYSA-N OCC1=C2C=C(F)C3=CC=CC=C3C2=CC2=CC=CC=C12
1310 0.023529412 XYPWCJWXFYYGPA-UHFFFAOYSA-N CC1(C=CC2=C(O1)C(=C3C(=C2)C=CC(=O)O3)OC)C
1311 0.023529412 MLFZVWIQLHISEX-UHFFFAOYSA-N CN1C2C(OC1=O)C(O)C1OC(=O)N(C)C1C2O
1312 0.023529412 RYDYEHJTDKKKGC-UHFFFAOYSA-N OC1CC2=C(C(=C1)O)C(CC(O2)c1ccc(cc1)O)O
1313 0.023529412 NVMUWWIKRDQQQC-UHFFFAOYSA-N ClC1=CC=C(C=C1)C(CC1=CC=CC=C1)C#N
1314 0.023529412 NZCJEIWXYAERBL-UHFFFAOYSA-N S(C(C1=CC=CC=C1)C1=CC=CC=C1)C1=CC=CC=C1
1315 0.023529412 VAEAYLZVDAASIN-UHFFFAOYSA-N OC1=CC2=C(C(C1)O)C(O)CC(O2)c1ccc(cc1)O
1316 0.023529412 CXQXSVUQTKDNFP-UHFFFAOYSA-N C[Si](C)(C)O[Si](C)(C)O[Si](C)(C)C
1317 0.023529412 PKIBPPKNRXSIBN-UHFFFAOYSA-N C(OC1CCCCO1)C1=CC=C2OCOC2=C1
1318 0.023529412 QGYBVVUDSGGXRP-UHFFFAOYSA-N CN1C=CN=C1N=NC1=CC=CC2=CC=CC=C12
1319 0.023529412 UJFPBIAXTXQMNB-JUDXGUMMSA-N CC(=C)C1OC2C(C1O)C(=O)c3ccccc3C2=O
1320 0.023529412 QUQOSUMQYPIQFW-UHFFFAOYSA-N Oc1ccc(cc1)C1COc2c(C1)c(O)cc(c2)O
1321 0.023529412 ZNTWWRJQOSQMFP-LLVKDONJSA-N COc1cc2C=CC(=O)Oc2c3CC(Oc13)C(=C)C
1322 0.023529412 WGAGNIRXQJRDSB-UHFFFAOYSA-N CC(C)(O)C(O)CC1C(=O)C(=O)C2=CC=CC=C2C1=O
1323 0.023529412 GGOMDWFFVGRCAI-ZETCQYMHSA-N CC1OC2=C(C(=O)c3cc(O)ccc3C2=O)C1(C)C
1324 0.023529412 SEBPANKEZPWZQP-UHFFFAOYSA-N C(SC1=NC=NC2=C1C=CN2)C1=CC=CC=C1
1325 0.023529412 CNFAQNHRSVUTPJ-UHFFFAOYSA-N OCC1CC(O)c2c(C1=O)cc(c(c2)OC)C
1326 0.023529412 WJPMJFUEMVXUCV-UHFFFAOYSA-N COC1=C(OC)C=C(C(CC(O)=O)=C1)[N+]([O-])=O
1327 0.023529412 FGYDHYCFHBSNPE-UHFFFAOYSA-N CCOC(=O)C(C(=O)OCC)C1=CC=CC=C1
1328 0.023529412 UZVVFWZLVYQBTH-UHFFFAOYSA-N COC1=CC(=O)c2c(O)c(C(=O)C)c(O)cc2C1(C)C
1329 0.023529412 BHDDUNNHVUDQBW-UHFFFAOYSA-N OC1(C2=CC=CC=C2C2=CC=CC=C12)C1=CC=C(F)C=C1
1330 0.023529412 ILVJSCIBHRYTMB-UHFFFAOYSA-N C1=CC=C(C=C1)C1=NC2=NC3=CC=CC=C3N=C2N=C1
1331 0.023529412 MNUYDHJBBSGANI-UHFFFAOYSA-N COc1c2OC3C(c2c(c(c1O)OC)OC)C=CC=C3
1332 0.023529412 YCUDSFUXMCHWQI-UHFFFAOYSA-N C(N1N=NC(=N1)C1=CC=CC=C1)C1=CC=CC=C1
1333 0.023529412 KMOMCIKYMUNSPU-UHFFFAOYSA-N COC1=C2OC(=O)C=CC2=CC2=C1OC(C2)C(C)(C)O
1334 0.023529412 DOIIZKLGFABNKV-UHFFFAOYSA-N NC1=NC(Cl)=CC(NC2CC(O)C(CO)C2)=N1
1335 0.023529412 NGIUJSUWUUDFTO-UHFFFAOYSA-N COC1=C(OC)c2c(C(C1O)OC)oc1c2cccc1
1336 0.023529412 JUODSVJHIZUYRX-UHFFFAOYSA-N CN(C)C1=CC=C(C=NC2=CC(Cl)=CC=C2)C=C1
1337 0.023529412 QPXQLCIYAJVXPH-CQSZACIVSA-N COc1ccc2C=CC(=O)Oc2c1C(O)C(=O)C(C)C
1338 0.023529412 UHYMRNUGRRLIEU-UHFFFAOYSA-N CC(C)(CC1=CC=CC=C1)C(C(O)=O)C(O)=O
1339 0.023529412 FMXSCHCLGOEVNM-CYBMUJFWSA-N COc1cc2C=CC(=O)Oc2cc1OCC3OC3(C)C
1340 0.023529412 NRUVIUMKFMNFFI-UHFFFAOYSA-N CC1=CN(C2CC(N=[N+]=[N-])C(C[N+]#[C-])O2)C(=O)N=C1O
1341 0.023529412 YTRHEDWQEBRFOU-UHFFFAOYSA-N C(N1N=NN=C1C1=CC=CC=C1)C1=CC=CC=C1
1342 0.023529412 LDLGLYUXXXFEEP-UHFFFAOYSA-N C(SC1=CC=CC=C1)C1=NC=C2C=NC=CN12
1343 0.023529412 QVFDFHHAMTWOOG-UHFFFAOYSA-N COc1c(O)c(C=CC(O)(C)C)cc2c1oc(=O)cc2
1344 0.023529412 ALJDYZBMOUETDA-UHFFFAOYSA-N COC(C)(C(C)=O)C1=C(O)C=C(C=C1)C(C)=O
1345 0.023529412 NNJFQSLUZJITGQ-UHFFFAOYSA-N NC1=C(Cl)N=CN=C1NC1CC(CO)CC1O
1346 0.023529412 WVSGHZCQOVUGRO-UHFFFAOYSA-N COC12OC2C2=C(C=C1C)C(=O)C(CC2O)C
1347 0.023529412 XBZLTGAZHXLCNH-UHFFFAOYSA-N CCCCc1cc(O)cc(O)c1C2=CC(=CC(=O)O2)O
1348 0.023529412 QIUKBJVEYYJXJX-UHFFFAOYSA-N OC1CC(C)(C)OC2=C1C(=O)C(=O)c1c2cccc1
1349 0.023529412 YPNGRAQWGGVSCZ-UHFFFAOYSA-N CC1=NN2CC(=NC2=NC1=O)C1=CC=C2C=CC=CC2=C1
1350 0.023529412 BNSNUHPJRKTRNT-UHFFFAOYSA-N S=C(NNC1=CC=CC=C1)NNC1=CC=CC=C1
1351 0.023529412 PPIGGSPZOUERAQ-UHFFFAOYSA-N [O-][N+](=O)C1=CN=C(C=C1)N1N=NC2=CC=CC=C12
1352 0.023529412 QYOQJYULXGZFDT-UHFFFAOYSA-N FC1=CC=C(C=C1)C(=O)C1=CC=C(C=C1)C1=CC=CC=C1
1353 0.023529412 NADLKOXJVLGASP-UHFFFAOYSA-N NC1=C2N=CN(C3OC(CC#N)C(O)C3O)C2=NC=N1
1354 0.023529412 CCSAEVUBMANATJ-UHFFFAOYSA-N CC(C)(C)\N=C(\NC1=CC=CC=C1)C(Cl)=C
1355 0.023529412 HZTFNWZISKIRNG-UHFFFAOYSA-N CC1=NN=C2N1C(C)=NC1=C2C2=C(CCCC2)S1
1356 0.023529412 LCPGIAFGNMNCJU-UHFFFAOYSA-N CC1=NN2C(=N1)C1=C(SC3=C1CCCC3)N=C2C
1357 0.023529412 AXXZXNFRMSHHDP-ZANVPECISA-N CC(O)C1OC(=O)c2cc3c(C)coc3cc2C=C1
1358 0.023529412 QDDMNOVUCSBTFM-UHFFFAOYSA-N Oc1ccc2c(c1)C1=C(C(=O)C2=O)CCC(O1)(C)C
1359 0.023529412 HSFDXMADWFHXEY-UHFFFAOYSA-N OC1=NC(NC1(C1=CC=CC=C1)C1=CC=CC=C1)=NC#N
1360 0.023529412 LLHZGJVLXANLBF-UHFFFAOYSA-N O=C1C2=C(OC(CC2)(C)C)c2c(C1=O)c(O)ccc2
1361 0.023529412 KFAKUXNOLDEZAV-LLVKDONJSA-N COc1cc2C=CC(=O)Oc2cc1OCC(O)C(=C)C
1362 0.023529412 QYJGKUVIPYPYKI-UHFFFAOYSA-N O=C1C(=O)C2=C(c3c1cccc3O)OC(CC2)(C)C
1363 0.023529412 PSSYOGXNMTVLKM-UHFFFAOYSA-N C(N=C1NN=NC2=CC=CC=C12)C1=CC=CC=C1
1364 0.023529412 JUMJYGSRSKEJCW-UHFFFAOYSA-N C=CC1=C2N=CN(CC3=CC=CC=C3)C2=NC=N1
1365 0.023529412 DSYFNRZHDYNTTD-UHFFFAOYSA-N C1=CC=C2N=C(C=NC2=C1)C1=NC2=CC=CC=C2N=C1
1366 0.023529412 BALSENOXKSECNT-UHFFFAOYSA-N OCc1cc2C(=O)C(C)CC(c2cc1OC)O
1367 0.023529412 OEXMHWMJCCCSOG-UHFFFAOYSA-N O=C1C2=C(OC(CC2)(C)C)C2(C(C1=O)(O)C=CC=C2)O
1368 0.023529412 DPEYVWBFEYXFIT-UHFFFAOYSA-N CCCCCCSC1=NC=NC2=C1NC=N2
1369 0.023529412 JBYQALHCQIQSFW-UHFFFAOYSA-N CC1=CC=C(NN=NC2=CC=CC=C2C#N)C=C1
1370 0.023529412 JQZIKLPHXXBMCA-UHFFFAOYSA-N SC(C1=CC=CC=C1)(C1=CC=CC=C1)C1=CC=CC=C1
1371 0.023529412 UCQNSYVNHZRGBR-UHFFFAOYSA-N CCCCCSc1ncnc2c1n(C)cn2
1372 0.023529412 AEAHOBVVWDMDIJ-UHFFFAOYSA-N CC1=CN(C2=CC=CC=C12)C1=CC=C(Cl)C=C1
1373 0.023529412 GNTOWXZURDYBOU-UHFFFAOYSA-N COc1cc2C(O)C(O)C(C(=O)c2cc1C)C
1374 0.023529412 PMZIJDMODGMWOR-UHFFFAOYSA-N COC1=C(C=C2C=CC(=O)OC2=C1)C(O)C(O)C(C)=C
1375 0.023529412 VCQOFWFYLXOGFZ-UHFFFAOYSA-N COc1c(O)c(O)c2OC(=O)C=Cc2c1CC=C(C)C
1376 0.023529412 WEQMAVIDPZQMCF-UHFFFAOYSA-N O=CC1=CC(C(C=C1)(O)OCc1ccccc1)(O)OC
1377 0.023529412 QWGVFBHDQGWFGO-SSDOTTSWSA-N CC1OC2=C(C(=O)c3ccc(O)cc3C2=O)C1(C)C
1378 0.023529412 OKSJDJSOIBOPFP-UHFFFAOYSA-N ClC1=CC2=C(NC=C2C(=O)CC2CCNCC2)C=C1
1379 0.023529412 PABSKSCIISVXKN-UHFFFAOYSA-N CC1=CCc2c(OC1)cc(O)c3C(=O)C=C(C)Oc23
1380 0.023529412 KWZKQWNJGMWSDK-UHFFFAOYSA-N S=C(NCC1=CC=CN=C1)NCC1=CN=CC=C1
1381 0.023529412 FKXSKUWASSDIAV-UHFFFAOYSA-N NC1=CC=C(C=C1)N1N=NC=C1C1=CC=CC=C1
1382 0.023529412 OYQKKKNACBREER-UHFFFAOYSA-N CN1C(CC2=C(C)NC3=CC=CC=C23)N=NC1=S
1383 0.023529412 SHLOVMJTBKBUOL-JTQLQIEISA-N CC(C)(O)c1oc2ccc(cc2c1)C(O)CO
1384 0.023529412 OEGFHZKARGKVAQ-UHFFFAOYSA-N C(SC1=CC=CC=C1)N1N=NC2=CC=CC=C12
1385 0.023529412 LJGWETDGBARWDK-UHFFFAOYSA-N CC(C)(C)C1=NN=C(NC(=O)NC2=CC=CC=C2)S1
1386 0.023529412 SMEKGSJXVOATCK-UHFFFAOYSA-N S=C1NC2=C(N=CC=C2)N1CC1=CC=CC=C1
1387 0.023529412 XWHLRMOIAGSFJN-UHFFFAOYSA-N ClC1=CC=C(CN2C=CC3=CC=CC=C23)C=C1
1388 0.023529412 HUAOQQIUUYXNFN-UHFFFAOYSA-N COC1=CC=C(C=C1)C1(CCOCC1)C(O)=O
1389 0.023529412 WQRCIUPMYHQSNU-UHFFFAOYSA-N O=P(CC#N)(C1=CC=CC=C1)C1=CC=CC=C1
1390 0.023529412 NUXWXDSNTQOJMI-UHFFFAOYSA-N C=CCC1(CC=C)C(=O)OC2=CC=CC=C2OC1=O
1391 0.023529412 AOSJNVGGFDRBDQ-KGLIPLIRSA-N COc1cc2OC(=O)C=Cc2cc1C3OC3C(C)(C)O
1392 0.023529412 SZXSJTKNNRBEQA-UHFFFAOYSA-N CC1(C)CC2C(C1=O)C1(C)C3(CO3)C(=O)C3OC13C2=O
1393 0.023529412 IHTWUZFGZMXDLY-UHFFFAOYSA-N C(NC1=NC2=C(S1)N=CC=C2)C1=CC=CC=C1
1394 0.023529412 AMXIALDGAYCNAK-UHFFFAOYSA-N CC1OC2=C(C(=O)Oc3ccc(O)c(C)c23)C1(C)CO
1395 0.023529412 XJDSLGAFRQCARR-UHFFFAOYSA-N COc1cc2OC(=O)C=Cc2cc1C(=O)C=C(C)C
1396 0.023529412 YQAACNBUDADMIV-UHFFFAOYSA-N CC1=CC(=O)c2c(O)cc3OC(C)(C)C=Cc3c2O1
1397 0.023529412 OPNOBTUJDGLBME-UHFFFAOYSA-N COC1=CC(C=O)=C(OC(=O)C(C)(C)C)C=C1
1398 0.023529412 QGRHYAPZGPPUEM-UHFFFAOYSA-N C1CN=C(C2=NC=CC=C2)C(=N1)C1=NC=CC=C1
1399 0.023529412 FIYMNUNPPYABMU-UHFFFAOYSA-N ClC1=CC2=C(NC(CC3=CC=CC=C3)=C2)C=C1
1400 0.023529412 ZIYCTNUEZKJFGI-UHFFFAOYSA-N CC(=O)C1=C(C)C=C(OC(C)(C)C(O)=O)C=C1
1401 0.023529412 BDQVWTJEMUNXSJ-UHFFFAOYSA-N CCC(C)C(=O)OCC1=CC2=C(OCO2)C=C1
1402 0.023529412 SIZMVXGSLOCBNU-UHFFFAOYSA-N CC1C(=O)CCC2=CC(=O)C3(OC3C12C)C1(CO1)C=O
1403 0.023529412 OJDMYVLGXHUDMW-UHFFFAOYSA-N NC1=NC2=C(N1)C=C(SC1=CC=CC=C1)C=C2
1404 0.023529412 GXQKPPPBCMZVMB-UHFFFAOYSA-N CC(C)(C)C1=NN(CC2=CC=CC=C2)C(=C1)C(Cl)=O
1405 0.023529412 DFPCWEXYGPRULG-UHFFFAOYSA-N OB(O)C1=CC=C(OC2=CC=C(C=C2)B(O)O)C=C1
1406 0.023529412 DFZSDWNLDRAOHE-UHFFFAOYSA-N OC(COC1=CC=CC=C1O)COC1=CC=CC=C1O
1407 0.023529412 NNATXEPYMGAPGR-SECBINFHSA-N CCc1c(O)c2C(=O)CCC(O)c2cc1OC
1408 0.023529412 HFUVJZDKYWLESU-UHFFFAOYSA-N CC1=CC(NC(=S)NC2=NC=CC(C)=C2)=NC=C1
1409 0.023529412 AJXCZPNRCFUDOC-UHFFFAOYSA-N NNC1=NC2=CC=CC=C2C(=N1)C1=CC=CC=C1
1410 0.023529412 AMXIALDGAYCNAK-ANRSDYALSA-N CC1OC2=C(C(=O)Oc3ccc(O)c(C)c23)C1(C)CO
1411 0.023529412 PIYOJDWSJRFVDM-UHFFFAOYSA-N CN(C)C1=CC=C(C=NC2=CC=CC=C2Cl)C=C1
1412 0.023529412 KOOASJSFQKPUPR-UHFFFAOYSA-N COc1cc(ccc1O)c2cc(OC)c(O)c(OC)c2
1413 0.023529412 DKEANOQWICTXTP-UONOGXRCSA-N COc1ccc2C=CC(=O)Oc2c1C(O)C(O)C(=C)C
1414 0.023529412 SAIFDQQEXJWFQD-UHFFFAOYSA-N CC1=NC(NC(=S)NC2=CC=CC(C)=N2)=CC=C1
1415 0.023529412 TVIZOIWEODXFIA-ZETCQYMHSA-N COc1c(O)c2OC(C)C(C)(C)c2c3OC(=O)C=Cc13
1416 0.023529412 QXBIRUDKGUYUKQ-UHFFFAOYSA-N S=C(NCC1=CC=NC=C1)NCC1=CC=NC=C1
1417 0.023529412 SOXOUCOZZYMXPU-UHFFFAOYSA-N CC(=O)NC1C(NC(=O)C)C(O)OC(C1O)C(=O)O
1418 0.023529412 GVVXMUGQWPDMGD-UHFFFAOYSA-N NC1=NC2=C(CCC2)C(C2=CC=NC=C2)=C1C#N
1419 0.023529412 SZPHWMNXRHUKNZ-UHFFFAOYSA-N NC1=NC2=C(CCC2)C(C2=CN=CC=C2)=C1C#N
1420 0.023529412 AGQMXCDPDAUABZ-UHFFFAOYSA-N CC1=C2OC(C)(C)c3c(O)cc(C)c(C(=O)C1=O)c23
1421 0.023529412 SNQIPZVSWSQYEA-UHFFFAOYSA-N COc1cc(C)c(c(c1)O)OC12C=C(O)C=C(C2O1)C
1422 0.023529412 BOXVYMDQQMOOGS-UHFFFAOYSA-N NC1=CC=C(NC(=S)NC2=CC=C(N)C=C2)C=C1
1423 0.023529412 WUDYHMWFKVNAEZ-UHFFFAOYSA-N N(N=CC1C=NC2=CC=CC=C12)C1=NC2=CC=CC=C2O1
1424 0.023529412 FDAUCSBQMOWVJY-JKNGDPHESA-N CC1CC(=C2C(=O)c3c(O)cccc3OC2(C)C1O)O
1425 0.023529412 PQNRUXWYSRNGIZ-LLVKDONJSA-N COc1cc2OC(=O)C=Cc2cc1OCC(O)C(=C)C
1426 0.023529412 WQXWPQMPYSRGJY-UHFFFAOYSA-N NC(=S)N=NC1CC2=CC=CC3=CC=CC1=C23
1427 0.023529412 HLIXWNXSLCQZJO-UHFFFAOYSA-N CCCC1=CC(=O)OC2=C1C(O)=CC(O)=C2C(=O)CC
1428 0.023529412 MFHPSBRWDZUZHF-NSHDSACASA-N CC1(C)OC2=C(CC1O)C(=O)C(=O)c3ccccc23
1429 0.023529412 DKEANOQWICTXTP-KGLIPLIRSA-N COc1ccc2C=CC(=O)Oc2c1C(O)C(O)C(=C)C
1430 0.023529412 JZINQSJPFHKVLU-LLVKDONJSA-N COc1ccc2C=CC(=O)Oc2c1OCC(O)C(=C)C
1431 0.023529412 VYLHMXUTTRBZEK-UHFFFAOYSA-N CCCCC1=NC=C(C=O)N1CC1=CC=CC=C1Cl
1432 0.023529412 IOXWFABANXPWBV-UHFFFAOYSA-N C(N1C=CC(=N1)C1=CC=CC=N1)C1=CC=CC=N1
1433 0.023529412 YTPVNYPJOQKPQB-UHFFFAOYSA-N ClC1=CC=CC=C1C1=NCCC2=CC=CC=C12
1434 0.023529412 JKAWJRWOQIFIEP-UHFFFAOYSA-N COC1=CC=C(C=C1)C1=NN=C2N1N=CC1=CC=CC=C21
1435 0.023529412 XXFSYINDUHLBIL-UHFFFAOYSA-N CCCCOC(=O)C1=C(C=CC=C1)C(=O)OC
1436 0.023529412 QLQUJFWQAAVXQO-UHFFFAOYSA-N CCCCOC(=O)C1=CC=C(C=C1)C(=O)OC
1437 0.023529412 PPYCZOXUDPFPPH-UHFFFAOYSA-N NC1=NC2=CC=CC=C2C(=O)C1C1=NC2=CC=CC=C2N1
1438 0.023529412 XVQNEMDNKDNWOX-UHFFFAOYSA-N CCOC(=O)C1=CC2=C(OC)C=CC(OC)=C2C(O)=C1
1439 0.023529412 FMXSCHCLGOEVNM-UHFFFAOYSA-N COC1=CC2=C(OC(=O)C=C2)C=C1OCC1OC1(C)C
1440 0.023529412 DEVKLPKCURJHRV-UHFFFAOYSA-N N(C1=NC2=CC=CC=C2NS1)C1=CC=CC=C1
1441 0.023529412 GMMBRTQVBAGPHK-UHFFFAOYSA-N COc1c(O)c2C=CC(=O)Oc2cc1OCC=C(C)C
1442 0.023529412 NHEHHNKXNRMJLQ-UHFFFAOYSA-N C1=CC=C2N=C(N=CC2=C1)C1=NC2=CC=CC=C2C=N1
1443 0.023529412 VOTLUFSYIRHICX-GFCCVEGCSA-N CC1=CC(=O)c2c(O)c3CC(O)C(C)(C)Oc3cc2O1
1444 0.023529412 ZIZQILBFUPJSCJ-UHFFFAOYSA-N COC1=CC=CC2=C1CCC(OC)(OC)C2=O
1445 0.023529412 UNGLIGVWBAGQKS-VIFPVBQESA-N C[C@H](O)CC(=O)Cc1cccc2OC(=CC(=O)c12)CO
1446 0.023529412 QMRMJFDUCLAMPG-UHFFFAOYSA-N C(C1=NN=NN1C1=CC=CC=C1)C1=CC=CC=C1
1447 0.023529412 PJPYEMMSRQJUKX-CABCVRRESA-N CO[C@H]([C@H](O)c1cc(O)cc(O)c1)c2ccc(O)cc2
1448 0.023529412 CXBHEUPXMVQKKY-UHFFFAOYSA-N ClC1(Cl)C2CCCCCCCCCCC2C1=O
1449 0.023529412 VWOJMXKARYCRCC-UHFFFAOYSA-N CC1=CC=C(C=C1)C1=CC=CC=C1C1=NNN=N1
1450 0.023529412 VCBHABVPYYFXJS-XRGYYRRGSA-N CC1CC(O)C2=C(C)C(=O)Oc3c(C)c(O)c(O)c1c23
1451 0.023529412 SJEQKQYWTJTDJT-JJNRPBTQSA-N COc1c2OCOc2cc3[C@@H]4O[C@@H]([C@@H](C)[C@H]4C)C(=O)c13
1452 0.023529412 UPPSTCCKGXJJSH-UHFFFAOYSA-N [H]C12CCCC([H])(C=C1)C(C(=O)OC)=C2C(=O)OC
1453 0.023529412 PGZCHDSYRDIAPC-UHFFFAOYSA-N Nc1ncnc2n(cnc12)C1OC(CO)C(C#N)C1O
1454 0.023529412 PGZCHDSYRDIAPC-UHFFFAOYSA-N Nc1ncnc2n(cnc12)C1OC(CO)C(C#N)C1O
1455 0.023529412 VMKDLPJOQNUUDS-UHFFFAOYSA-N NNC1=C(C=C2C=CC=NC2=N1)C1=CC=CC=C1
1456 0.023529412 DCWFHKXKKWCTRD-CGLJEYJQSA-N Cc1cc(O)c2C(=O)[C@H]3[C@H](O)[C@@H](O)C=C[C@@H]3[C@H](O)c2c1
1457 0.023529412 XNJVTIPYRKIRNL-UHFFFAOYSA-N C1=CC=C2C=C(C=CC2=C1)C1=NC2=C(C=CN=C2)N=N1
1458 0.023529412 DCBZMRNMWNRQQC-UHFFFAOYSA-N COc1cc(O)c2c(c1)CCC1=C2C(O)C(C(=C1)O)O
1459 0.023529412 SOXOUCOZZYMXPU-BZKNKYOASA-N CC(=O)NC1C(O)OC(C(O)C1NC(=O)C)C(=O)O
1460 0.023529412 XKBSRDXOGJGSKR-UHFFFAOYSA-N CCC(CC)NC1=C(C(Cl)=NC(C)=N1)[N+]([O-])=O
1461 0.023529412 ZGKUXSGJWQQVDI-UHFFFAOYSA-N COC1=CC(OC(=O)C(C)(C)C)=C(C=O)C=C1
1462 0.023529412 KANRXJDAZRLWCW-UHFFFAOYSA-N OCC1=CC(=O)C2=C(C)CCC3(C(C12)OC(=O)C3=C)O
1463 0.023529412 BBUISTLFRJCTES-UHFFFAOYSA-N ClC1=CC=C(CN2CCNC3=CC=CC=C23)C=C1
1464 0.023529412 XDSOBFNLQWXTGG-UHFFFAOYSA-N ClC1=CC=CC=C1CN1CCNC2=CC=CC=C12
1465 0.023529412 GEBXVBUWZIPSFP-UHFFFAOYSA-N FC1=CC=C(CNC2=NC3=C(NC(=O)N3)C=C2)C=C1
1466 0.023529412 DIDIQNWVFHJHMP-UHFFFAOYSA-N CN1N=C(C)C(C#N)=C1NC(=O)C1=CC=CC=C1F
1467 0.023529412 FIYOMWDWUASSIF-UHFFFAOYSA-N NC1=NNC(=C1C1=CC=CC=C1)C1=CC=NC=C1
1468 0.023529412 JGXPRDVSWGDODG-UHFFFAOYSA-N COc1cc(C)c(Oc2cc(C)cc(O)c2O)c(O)c1
1469 0.023529412 IZIBDDKCIGGIOJ-UHFFFAOYSA-N ClC1=CC2=C(C=C1)N(CC1=CC=CC=C1)C=C2
1470 0.023529412 VKIGBNSIBXYHKF-UHFFFAOYSA-N C[Si](C)(C)C1=C(C(=NO1)[N+]([O-])=O)[Si](C)(C)C
1471 0.023529412 LFQYQHFKJJMVTR-LSDHHAIUSA-N CC(=CC[C@]12O[C@H]1C(=O)c3cccc(O)c3C2=O)C
1472 0.023529412 IOEBYTSJZBAQHU-UHFFFAOYSA-N COc1ccc2C=CC(=O)Oc2c1OCC(=C(C)C)O
1473 0.023529412 LRVJEADXJYKWPQ-UHFFFAOYSA-N CC1=CC(OCC2CO2)=CC=C1OCC1CO1
1474 0.023529412 ZRBQFABJKIWBNM-UHFFFAOYSA-N NC1=CC=C(C=C1)N1NC2=C(C=NC3=CC=CC=C23)C1=O
1475 0.023529412 VIMBLCSPPKCOKX-UHFFFAOYSA-N S=C1N=NCN1CC1=CC=CC2=CC=CC=C12
1476 0.023529412 BAHHNZXAPYKLOH-UHFFFAOYSA-N COC1=CC=C(C=C1)C1=NC2=C(N1)C=CC1=NC=CN=C21
1477 0.023529412 XLUXTYMYHOLSII-QMTHXVAHSA-N CO[C@@H]1CC(=O)c2c(O)c(C)c3cc(C)oc3c2[C@@H]1O
1478 0.023529412 VXFROHORGBPOJC-UHFFFAOYSA-N CCC(C)(OC1=CC=C(C=O)C=C1)C(=O)OC
1479 0.023529412 UPCCZCXLWDEBKP-UHFFFAOYSA-N CC1=NC2=C(C=CC(=C2)[N+]([O-])=O)N1C1=NC(N)=NC1
1480 0.023529412 HNIMEQCLCNSCGH-UHFFFAOYSA-N NC1=NNC(=C1C#N)C1=CC=C(OC2=CC=CC=C2)C=C1
1481 0.023529412 HRJOMMSRROBCMQ-UHFFFAOYSA-N COC(=O)C1=CC=CC=C1C(=O)OCC(C)C
1482 0.023529412 FALRVVAOZLYQKD-UHFFFAOYSA-N C1=CC(C2=C3N=CC=NC3=CC=C2)=C2N=CC=NC2=C1
1483 0.023529412 OTQHJOMOFOTYMR-UONOGXRCSA-N COc1cc2OC(=O)C=Cc2cc1C(O)C3OC3(C)C
1484 0.023529412 ABHRFZSOTGVWFL-UHFFFAOYSA-N OB(O)C1=CC=C(SC2CCCCC2)C=C1
1485 0.023529412 SWDZZKWYHRJGED-UHFFFAOYSA-N CC(=O)C1=C[N+](CC(=O)C2=CC=C(F)C=C2)=CC=C1
1486 0.023529412 CVAZUJRSUHHGNB-UHFFFAOYSA-N CC1=CC=C(NC2=NN=NC3=CC=CC=C23)C=C1
1487 0.023529412 XDZPMUXDTVSFTG-UHFFFAOYSA-N OC1C=CC2=C(C1)OC1C2COc2c1ccc(c2)O
1488 0.023529412 JCLFNTVLLAEEPD-UHFFFAOYSA-N CSC1=NC2=C(C=C(C)C3=NC(C)=CN=C23)N1C
1489 0.023529412 KNRXAYTZXQMUHL-UHFFFAOYSA-N CSC1=NC2=C(N1C)C(C)=CC1=NC=C(C)N=C21
1490 0.023529412 BDTYTAKDIXUPLX-UHFFFAOYSA-N CSC1=NC2=C(N1C)C(C)=CC1=NC(C)=CN=C21
1491 0.023529412 YBAZMWNSDBDFOL-UHFFFAOYSA-N C\N=C(/N)NC(=S)NC1=C(C)C=CC=C1C
1492 0.023529412 INXNBNVAAKPWOS-UHFFFAOYSA-N CN(CCCl)C1C2=CC=CC=C2C2=NC=CC=C12
1493 0.023529412 XOIBXQZOQRFNNG-QMMMGPOBSA-N CC(O)CC(=O)Cc1cc(O)cc2OC(=CC(=O)c12)C
1494 0.023529412 GWMXWYWDVYHBHQ-UHFFFAOYSA-N CC1=C(NC(=O)CC(=O)NN)C=C(Cl)C=C1
1495 0.023529412 PQNAKOPGFODACP-UHFFFAOYSA-N CC1=C(NC(=O)CC(=O)NN)C=CC(Cl)=C1
1496 0.023529412 DKEANOQWICTXTP-ZIAGYGMSSA-N COc1ccc2C=CC(=O)Oc2c1C(O)C(O)C(=C)C
1497 0.023529412 UCENMOVDNJMYQW-UHFFFAOYSA-N N#CC1=NC(=NC(=N1)C1=CC=CC=C1)C1=CC=CC=C1
1498 0.023529412 DXWZRPXLEXLSTD-UHFFFAOYSA-N NC1=CC2=C(C=C1)C1=C(C=C(N)C=C1)C2=C(C#N)C#N
1499 0.023529412 LRYZVAJCVKCMBC-OCCSQVGLSA-N COc1ccc2C=CC(=O)Oc2c1C(O)C3OC3(C)C
1500 0.023529412 WMIOLCAGBNQVFI-UHFFFAOYSA-N COc1ccc2C=CC(=O)Oc2c1OCC(=O)C(C)C
1501 0.023529412 DXMFOPVDIWJMSL-UHFFFAOYSA-N CC(=O)OC1=CC=CC=C1C(=O)OC(C)(C)C
1502 0.023529412 XYALXNFXIIVWPJ-UHFFFAOYSA-N CN(CC(=O)NC1=NN=C(C)S1)CC1=CC=CC=C1
1503 0.023529412 IUIHYYSAVUBPQO-UHFFFAOYSA-N CC1=CCc2c(O)c3C(=O)C=C(C)Oc3cc2OC1
1504 0.023529412 ATNXGSRERVDHCS-UHFFFAOYSA-N OC(C(=O)c1c(C)cc(cc1C)C)CC(=O)O
1505 0.023529412 RGJIZBCJVFYTIQ-UHFFFAOYSA-N N1N=C(N=NC1C1=CC=CC=C1)C1=CC=CC=C1
1506 0.023529412 ZWWVIPQQWSJFHS-NSHDSACASA-N CC1(C)OC2=C(CC1O)C(=O)c3ccccc3C2=O
1507 0.023529412 LJSWMDKKEBOERP-GFCCVEGCSA-N CC1=CC(=O)c2c(O)c3CC(Oc3cc2O1)C(C)(C)O
1508 0.023529412 NVJJMHFJZYDVJI-UHFFFAOYSA-N CC1=CC2=C(C=C1O)[Si](C)(C)C[Si]2(C)C
1509 0.023529412 KUZQNRUYIPMTLI-IIRLODAESA-N CC1(C)CC(=O)C2=C(C1)C(=O)[C@@H]3CO[C@H]4OC(=O)C[C@@]234
1510 0.023529412 UOFNVZWWIXXTMZ-UHFFFAOYSA-N COc1cc2C=CC(=O)Oc2c3C=CC(C)(C)Oc13
1511 0.023529412 YSVRJLIAIDMDKD-UHFFFAOYSA-N CC1(C)CCC2=C(O1)C(=O)c3cccc(O)c3C2=O
1512 0.023529412 MDDPVXHWOABQJQ-UONOGXRCSA-N COC1C(O)C(C)(C)Oc2ccc3C=CC(=O)Oc3c12
1513 0.023529412 ATIITRNRFHDSPJ-UHFFFAOYSA-N COc1c(O)c(OCC=C(C)C)cc2OC(=O)C=Cc12
1514 0.023529412 MDDPVXHWOABQJQ-ZIAGYGMSSA-N COC1C(O)C(C)(C)Oc2ccc3C=CC(=O)Oc3c12
1515 0.023529412 FMUVMPMZKPZWCH-LBPRGKRZSA-N COc1c2CC(Oc2cc3OC(=O)C=Cc13)C(C)(C)O
1516 0.023529412 QWGVFBHDQGWFGO-ZETCQYMHSA-N CC1OC2=C(C(=O)c3ccc(O)cc3C2=O)C1(C)C
1517 0.023529412 NTYKRQIXCOEXST-NSHDSACASA-N COc1c(OCC2OC2(C)C)ccc3C=CC(=O)Oc13
1518 0.023529412 NZAYDCIBWYDQEA-UHFFFAOYSA-N [H]C12CCCC(CCC1)(C2)OC(=O)C(F)(F)F
1519 0.023529412 KJNAPJKAINCZJF-UHFFFAOYSA-N CC1=CSC(=C1)C1CCC(CC1)C1=CC(C)=CS1
1520 0.023529412 HCTXOGDELLQVKJ-NSHDSACASA-N COc1ccc2C=CC(=O)Oc2c1OCC3OC3(C)C
1521 0.023529412 XAPITIDJHKPXLY-ZETCQYMHSA-N CC1OC2=C(C(=O)C(=O)c3c(O)cccc23)C1(C)C
1522 0.023529412 KMOMCIKYMUNSPU-JTQLQIEISA-N COc1c2OC(Cc2cc3C=CC(=O)Oc13)C(C)(C)O
1523 0.023529412 JDCPKIGGMYRBEY-LLVKDONJSA-N COc1cc2C=CC(=O)Oc2c3CC(O)C(C)(C)Oc13
1524 0.023529412 JNSXMHXBHMBHCB-UHFFFAOYSA-N COc1ccc2C=CC(=O)Oc2c1C(=O)CC(=C)C
1525 0.023529412 AMXIALDGAYCNAK-VXJOIVPMSA-N CC1OC2=C(C(=O)Oc3ccc(O)c(C)c23)C1(C)CO
1526 0.023529412 AMXIALDGAYCNAK-AYVTZFPOSA-N CC1OC2=C(C(=O)Oc3ccc(O)c(C)c23)C1(C)CO
1527 0.023529412 MFHPSBRWDZUZHF-LLVKDONJSA-N CC1(C)OC2=C(CC1O)C(=O)C(=O)c3ccccc23
1528 0.023529412 JKTLFSKVSSOXNI-AEGPPILISA-N CC(=CCC12OC1C(O)c3c(O)ccc(O)c3C2=O)C
1529 0.023529412 SOXOUCOZZYMXPU-WASRKXDBSA-N CC(=O)NC1C(O)OC(C(O)C1NC(=O)C)C(=O)O
1530 0.023529412 OONFXKDUFYGGQD-UHFFFAOYSA-N CC1=NC(C)=C(C#N)C(C1C#N)C1=CC=NC=C1
1531 0.023529412 QJZRVRVZRIXGMR-UHFFFAOYSA-N COc1cc2C=CC(=O)Oc2c(O)c1OCC=C(C)C
1532 0.023529412 LJSWMDKKEBOERP-LBPRGKRZSA-N CC1=CC(=O)c2c(O)c3CC(Oc3cc2O1)C(C)(C)O
1533 0.023529412 KHDNNHZLJJJVFO-JTQLQIEISA-N CC1(C)CC(O)C2=C(O1)C(=O)c3ccccc3C2=O
1534 0.023529412 NNATXEPYMGAPGR-VIFPVBQESA-N CCc1c(O)c2C(=O)CCC(O)c2cc1OC
1535 0.023529412 NINCUTFERJHHFB-UHFFFAOYSA-N CC1=CC(=O)c2c(O)c3C=CC(C)(C)Oc3cc2O1
1536 0.023529412 ZWWVIPQQWSJFHS-LLVKDONJSA-N CC1(C)OC2=C(CC1O)C(=O)c3ccccc3C2=O
1537 0.023529412 LXMXGXFDNSURAX-KBPBESRZSA-N COc1ccc2C=CC(=O)Oc2c1C3OC3C(C)(C)O
1538 0.023529412 MVWNYMTYKBWPHR-LNNNBVKFSA-N COc1cc(C)oc2c(O)c(O)cc(C)c2cc(O)c1
1539 0.023529412 PBAZKMWQUBDDLZ-UHFFFAOYSA-N COc1ccc2C=CC(=O)Oc2c1C(=C(C)C)C=O
1540 0.023529412 DKEANOQWICTXTP-KBPBESRZSA-N COc1ccc2C=CC(=O)Oc2c1C(O)C(O)C(=C)C
1541 0.023529412 AKUVPIGMKLIECB-UHFFFAOYSA-N Cn1cncc1C(=O)c2nccc3c4ccccc4[nH]c23
1542 0.023529412 VJCDPIZSSYQRCW-OCCSQVGLSA-N COC1CC(=O)c2c(O)c3COC(=Cc3cc2C1O)C
1543 0.023529412 IVUKGSSQHYWJMV-SNVBAGLBSA-N COc1c2OC(=O)C=Cc2cc3CC(O)C(C)(C)Oc13
1544 0.023529412 YQPHEEHDNUGSCE-UHFFFAOYSA-N COc1c(O)c(CC=C(C)C)c2OC(=O)C=Cc2c1O
1545 0.023529412 OTQHJOMOFOTYMR-KGLIPLIRSA-N COc1cc2OC(=O)C=Cc2cc1C(O)C3OC3(C)C
1546 0.023529412 MYROJYNCTNKRCD-UHFFFAOYSA-N CC1(C)CCC2=C(O1)C(=O)c3c(O)cccc3C2=O
1547 0.023529412 XUNMNRCRXCXXNB-UHFFFAOYSA-N COc1cc2C(=O)C=COc2c(O)c1OCC=C(C)C
1548 0.023529412 JZFWMNWOAVZTMX-UHFFFAOYSA-N CC1=CC=C(C=C1)N1C=NN=C1C1=CC=NC=C1
1549 0.023529412 PMZIJDMODGMWOR-LSDHHAIUSA-N COc1cc2OC(=O)C=Cc2cc1C(O)C(O)C(=C)C
1550 0.023529412 XEDMACSZGKIOGI-UHFFFAOYSA-N ClC1=CC2=C(NC3=C2CCN2CCCC=C32)C=C1
1551 0.023529412 MDDPZOZWEZNMTK-AWEZNQCLSA-N C1(O)=CC2O[C@H](C3C=CC(O)=CC=3)CCC=2C(O)=C1
1552 0.023529412 WKIMEGPGUPREIM-UHFFFAOYSA-N CC1=CC=C(SC2=CN3N=NC=C3C=C2)C=C1
1553 0.023529412 IJBZBGVEDKSOHI-UHFFFAOYSA-N CNCC=C(C1=CC=C(Cl)C=C1)C1=CN=CC=C1
1554 0.023529412 HEPZHLVRUKGZOU-UHFFFAOYSA-N CC1=CN=C(NC(=S)NC2=NC=C(C)C=C2)C=C1
1555 0.023529412 OZTCEPVGCVXJSZ-UHFFFAOYSA-N CC1=CC2=C(C=CC=C2O)C2=C1C1=CC=CC=C1C(F)=C2
1556 0.023529412 ZDHMFMMGYDCLAL-UHFFFAOYSA-N ClC1=CC=CC(CN2CCNC3=CC=CC=C23)=C1
1557 0.023529412 OACCYIVDKZCLSR-UHFFFAOYSA-N CC1=CC=C(C=C1)N1N=CC=C1C1=NC=CS1
1558 0.023529412 ZRJFPIVGFBQQTL-UHFFFAOYSA-N CC1=CC=C(C=C1)N1N=CC=C1C1=NC=CC=N1
1559 0.023529412 NGPULFLEKDMQGS-UHFFFAOYSA-N FC1=CC=C(C=C1)C1=NC2=C(NC=NC2=O)C=C1
1560 0.023529412 ORJRFZCPRXPYMK-UHFFFAOYSA-N CCOC(=O)C(=C)COC1=CC=CC=C1OC
1561 0.023529412 DKHNSBVDPXUWGV-UHFFFAOYSA-N COC1=CC2=C(OC(=O)C(=C2)C(C)(C)C=C)C(O)=C1O
1562 0.023529412 SXGBIKPTZQCCKU-UHFFFAOYSA-N C1CC2=C(C1)C=C(C=C2)N1N=NC2=C1N=CC=C2
1563 0.023529412 YFNZFXLRKPMFTF-UHFFFAOYSA-N CC(C)C(=O)CC1C(=O)C(=O)C2=CC=CC=C2C1=O
1564 0.023529412 WCZZYAQMTRBTAD-UHFFFAOYSA-N CC1=CC=CC=C1C(=O)OC1COC(C)(C)O1
1565 0.023529412 DKEANOQWICTXTP-UHFFFAOYSA-N COC1=C(C(O)C(O)C(C)=C)C2=C(C=CC(=O)O2)C=C1
1566 0.023529412 PLCBTZVBYQPFPV-UHFFFAOYSA-N CC1=NNC2=NC(=O)CN=C(C12)C1=C(F)C=CC=C1
1567 0.023529412 KDRJFQCQWVBCJS-UHFFFAOYSA-N CC1=CCC2C(C1)C(=O)C1=C(O)C=CC(O)=C1C2=O
1568 0.023529412 VOTLUFSYIRHICX-UHFFFAOYSA-N Cc1cc(=O)c2c(o1)cc1c(c2O)CC(C(O1)(C)C)O
1569 0.023529412 AEBZKNOKYIUCKM-UHFFFAOYSA-N O=C1C2=C(OC(COC2)(C)C)c2c(C1=O)cccc2
1570 0.023529412 UHFIWWVFEARUNA-UHFFFAOYSA-N O=C1C(=O)C2=C(C3=C1C1OC1C=C3)OC(CC2)(C)C
1571 0.023529412 LEEYZYFJXXZYEZ-UHFFFAOYSA-N CC1=NC(=NN1C1=CC=CC=N1)C1=CC=CC=C1
1572 0.023529412 JGLOJJYMVADKDE-UHFFFAOYSA-N NC1=C2N=CN(CCN3C(=O)C=CC3=O)C2=NC=N1
1573 0.023529412 BBUGWHVMMVUGAD-UHFFFAOYSA-N C(OC1=CC=CC=C1)C1COC2(C1)OCCO2
1574 0.023529412 UDTXXIMONGGAFF-UHFFFAOYSA-N CC1=CC2=C(C=C(O)C=C2)C2=C1C1=CC=CC=C1C(F)=C2
1575 0.023529412 ROOSRIZPTCVPLD-UHFFFAOYSA-N COC1=C(O)C=C2C=CC(=O)OC2=C1CC1OC1(C)C
1576 0.023529412 SUUPFHPITBFNGH-UHFFFAOYSA-N CSC1=CC=C(C=C1)C1=CC=C(C=C1)C1=CC=CC=C1
1577 0.023529412 AZGXKCOPIWVKDN-UHFFFAOYSA-N COC1=CC2=C(C=CC(=O)O2)C(O)=C1C=CC(C)(C)O
1578 0.023529412 GKKHTCRTTQJGPO-UHFFFAOYSA-N COC1=C(C=CC(C)(C)O)C=C2C=CC(=O)OC2=C1O
1579 0.023529412 AOSJNVGGFDRBDQ-UHFFFAOYSA-N COC1=C(C=C2C=CC(=O)OC2=C1)C1OC1C(C)(C)O
1580 0.023529412 LSVHNDMVAMPKBO-UHFFFAOYSA-N C1=CC=C(C=C1)C1=NC2=C(N=N1)C1=CC=CC=C1N=C2
1581 0.023529412 IRBJZIKZQGFVGB-UHFFFAOYSA-N C(N1C=CC=N1)C1=NC(=CC=C1)C1=CC=CC=N1
1582 0.023529412 GCDZFINBAKLJPW-UHFFFAOYSA-N COC1=C2OC(=O)C=CC2=CC(CC2OC2(C)C)=C1O
1583 0.023529412 CWIKZAFHRNBRAP-UHFFFAOYSA-N COC1(O)C=C(O)C2=C(C1O)CCc1c2ccc(c1)O
1584 0.023529412 KWDHGADFRGKQHH-UHFFFAOYSA-N C1=CC=C(C=C1)[SiH]1C2=CC=CC=C2C2=CC=CC=C12
1585 0.023529412 SEQIOAFCAOXVBX-UHFFFAOYSA-N Oc1ccc2c(c1)C(=NCc1n2cnn1)c1ccccc1
1586 0.023529412 AFMZHPFTWLUICX-UHFFFAOYSA-N CC1=NN=C(N1C1=CC=CC=C1)C1=CC=CC=N1
1587 0.023529412 WOAJRMGTNFIULP-UHFFFAOYSA-N COc1cc(O)c2c(c1)CCC1=C2C=CC(C1O)(O)O
1588 0.023255814 JIIUSVDIBOARRT-UHFFFAOYSA-N CCOCCOC1=CC=CC2=C1C(=O)C=C(O2)C(C)=O
1589 0.023255814 BNHZJSWSEINXDJ-UHFFFAOYSA-N CCCCC(OC1=CC=CC=C1C=O)C(O)=O
1590 0.023255814 RXFZKYGJQCXIFO-UHFFFAOYSA-N CC(=CCC1=C(O)C(=O)C2(C(C1=O)(O)C=CC=C2)O)C
1591 0.023255814 UTWJVKXWOOTASW-UHFFFAOYSA-N OC(=O)C=CC1C(=O)CCC2(C1CCC2=O)C
1592 0.023255814 GFYSRANGENPXDF-UHFFFAOYSA-N CC1(CC=C(C(=O)O1)C2C3=CC=CC=C3C(=O)O2)C
1593 0.023255814 XOFJIZXNAOYRAW-UHFFFAOYSA-N CC(=CCC1=C(O)C(=O)c2cccc(O)c2C1=O)C
1594 0.023255814 OGVDRFZAZPMHID-UHFFFAOYSA-N CC(=CCC1=C(O)C(=O)C23C(C1=O)(C=CC=C3)O2)C
1595 0.023255814 OFFNLPARYORAFP-UHFFFAOYSA-N OCc1cc(=O)c2c(o1)C1C=CC(OC1C=C2O)(C)C
1596 0.023255814 QGWDFOUZWCUWLS-ZANVPECISA-N CC(OC(=O)C)C(OC(=O)C)c1ccccc1
1597 0.023255814 QGWDFOUZWCUWLS-RNCFNFMXSA-N C[C@@H](OC(=O)C)[C@H](OC(=O)C)c1ccccc1
1598 0.023255814 AZFDKRSNEAHVSP-UHFFFAOYSA-N COC1=C(O)C=C(O)C(=C1)C(O)=NCC(O)=O
1599 0.023255814 UDGQJBVBTOPBIQ-UHFFFAOYSA-N CC1(C)CCC(=O)C2=C1C(=O)C(CC(O)=O)C2
1600 0.023255814 OIKPSOZVONJFTF-UHFFFAOYSA-N OC(C=O)COc1cccc2c1CCCC2O
1601 0.023255814 PGKKUWCFPBWXKF-CHWSQXEVSA-N CC(C)C1Oc2cc(O)c(cc2C1O)C(=O)C
1602 0.023255814 AMJRVNUEWFTIFW-RYUDHWBXSA-N CC(=O)c1ccc2OC(C)(C)C(O)C(O)c2c1
1603 0.023255814 VWVAVMNSIBSWBS-UHFFFAOYSA-N CCN(CC)C1=CC(=O)C(C=C1)N=NC1=NC=CS1
1604 0.023255814 YDQOBYGKVPXOEF-UHFFFAOYSA-N CCCCOC(=O)c1ccccc1OC(=O)C
1605 0.023255814 ZDWAYQNDPNWDOU-UHFFFAOYSA-N OC1C=CC=CC1(O)C1COc2c(C1=O)cccc2
1606 0.023255814 DGMPAIDUVKGOCP-UHFFFAOYSA-N O=Cc1ccc2c1cocc2COC(=O)C=C(C)C
1607 0.023255814 GABSBZKGSSFZLO-UHFFFAOYSA-N COc1cc(O)cc2c1C1=C(CC2)C(C(C=C1O)O)O
1608 0.023255814 BSKGPIYUHHOYQY-UHFFFAOYSA-N OC1=CC2=C(CC1)C(=O)CC(O2)c1ccc(cc1)O
1609 0.023255814 MITAXWVHLIJNGN-UHFFFAOYSA-N C(OC1=CC=CC=C1)C1COC2(CCCO2)O1
1610 0.023255814 BGEXBXDZLXKFCR-UHFFFAOYSA-N CCOC(=O)C1COC2=C(OC)C=CC=C2C1
1611 0.023255814 UXRYJEIUFUQONH-UHFFFAOYSA-N CC(=O)CC(C)(O)C(=O)OCC1=CC=CC=C1
1612 0.023255814 ONJGHJSFGRXJBP-UHFFFAOYSA-N CCOCC(O)CCS(=O)(=O)C1=CC=CC=C1
1613 0.023255814 OHYSCNFPDWQZAH-SNVBAGLBSA-N CC(C)C[C@@H](O)c1c2OCOc2cc3C=CC(=O)Oc13
1614 0.023255814 MVRBXZXPEVNSBF-UHFFFAOYSA-N COC1=C(O)C=CC(C(O)=NCC(O)=O)=C1O
1615 0.023255814 GZAAQMFVVRAYDE-UHFFFAOYSA-N OC1=CC=C2C3(C1O3)OCC(C2)c1ccc(cc1)O
1616 0.023255814 RGGHXVOJWVPCCD-UHFFFAOYSA-N CC(C)S(=O)(=O)C1=CC=C(C=C1)C(O)C(C)O
1617 0.023255814 FWHJSCKDOXVRQX-UHFFFAOYSA-N COC1=C(CC(O)C2(C)CO2)C2=C(C=CC(=O)O2)C=C1
1618 0.023255814 AVLVYCQIVULSGC-UHFFFAOYSA-N OCC(=O)C(O)C(O)C1=CC=C(C=C1)[N+]([O-])=O
1619 0.023255814 YOSDNAMJVOLJKI-UKRRQHHQSA-N O[C@H]1[C@H](COC2=CC(O)=CC=C12)C1=CC=C(O)C=C1
1620 0.023255814 RBELTSIDLMYWBA-UHFFFAOYSA-N CC(=C)C(C(c1cc(ccc1O)C(=O)C)O)O
1621 0.023255814 GFYSRANGENPXDF-LBPRGKRZSA-N CC1(C)CC=C(C2OC(=O)c3ccccc23)C(=O)O1
1622 0.023255814 ASXCXYNHCRSLLJ-UHFFFAOYSA-N CCCC1=CC(OC(C)=O)=C(OC(C)=O)C=C1
1623 0.023255814 UOVMXPNLPFPZED-UHFFFAOYSA-N CC(=O)C1=C(O)C=CC=C1OC1CCCCO1
1624 0.023255814 KWCJBJROGGKWAV-UHFFFAOYSA-N CC(=CCC1=C(O)C(=O)c2c(O)cccc2C1=O)C
1625 0.023255814 AMJRVNUEWFTIFW-NEPJUHHUSA-N CC(=O)c1ccc2OC(C)(C)C(O)C(O)c2c1
1626 0.023255814 ANUYJDFOJDZIFI-UHFFFAOYSA-N CC(=O)OC(CCC1=CC=CC=C1)OC(C)=O
1627 0.023255814 UTYVXWZAZUJLCF-UHFFFAOYSA-N C(C1OCCO1)C1(OCCO1)C1=CC=CC=C1
1628 0.023255814 DNJXQGLYNGXERD-UHFFFAOYSA-N CCOC(=O)C1=C(C)C2=C(O1)C=CC(OC)=C2C(C)=O
1629 0.023255814 GYNVQGPZOAOXOT-UHFFFAOYSA-N COC1CCCC2C1C(=O)C1=C(C(=O)CCC1=O)C2=O
1630 0.023255814 HVDQUTDXFKDQOK-UHFFFAOYSA-N CC(C)COC(=O)C=CC1=CC(O)=C(O)C=C1
1631 0.023255814 PRSGJKLMTUJIAN-UHFFFAOYSA-N OC1C(COC2=C1C=CC(O)=C2)C1=CC(O)=CC=C1
1632 0.023255814 YOSDNAMJVOLJKI-UHFFFAOYSA-N OC1C(COC2=C1C=CC(O)=C2)C1=CC=C(O)C=C1
1633 0.023255814 PGPNEFFLCQSJHI-UHFFFAOYSA-N CCN(CC)C1=CC=CC(N=NC2=NC=CS2)C1=O
1634 0.022988506 QRTUOSYFCKKHOC-UHFFFAOYSA-N OC1CC=C(C=C1)C1OC(=O)c2c(C1)cccc2O
1635 0.022988506 ZIUYOUXLVGUDFW-UHFFFAOYSA-N COC1=CC2=C(C=CC(=O)O2)C=C1C=CC(C)(O)CO
1636 0.022988506 LXWXIERAQZVYKZ-UHFFFAOYSA-N CC(=CCC1=C(O)C(=O)c2c(C1=O)cc(O)cc2)C
1637 0.022988506 CPTKBFDJTNOSGV-UHFFFAOYSA-N CC(=CCC1=C(O)C(=O)c2c(C1=O)ccc(c2)O)C
1638 0.022988506 JFRVIXNRVMZXFB-UHFFFAOYSA-N CCOC(=O)CCC1=C(C)C2=C(OC1=O)C=C(O)C=C2
1639 0.022988506 WTCDHWYGTZFIJV-UHFFFAOYSA-N CCOC(=O)C1COC2=CC=C(OC)C=C2C1
1640 0.022988506 QDWMNGQREGXLAP-UHFFFAOYSA-N CCC1=CC(OC(C)=O)=C(C=C1CC)C(O)=O
1641 0.022988506 DBSVUNIMWZFBQI-UHFFFAOYSA-N COC1=C(O)C=C2C=CC(=O)OC2=C1CC(O)C(C)=C
1642 0.022988506 FBIHRXPHUMNFKX-UHFFFAOYSA-N OC1C(=CC=C(C1O)C(C1=CC(=O)C(=O)C=C1)(C)C)O
1643 0.022988506 XVVRFNCLKCYMPH-MVGZEHJDSA-N COc1ccc2C=CC(=O)Oc2c1C=CC(C)(O)CO
1644 0.022988506 AQKUQFGYCQFRPR-UHFFFAOYSA-N CC(=C)C1CC2(C(O1)(O)C=CC(=C2)C(=O)C)O
1645 0.022988506 QWKJRQLLLQWRQN-UHFFFAOYSA-N OC(=O)CC(=O)NC1=CC=CC(C1C(=O)O)O
1646 0.022988506 BXCQFHUFZLOMKG-FPYGCLRLSA-N CC(=C/Cc1c(O)cc(O)c2C(=O)C=C(C)Oc12)CO
1647 0.022988506 PJPRTYIHWYZTFC-UHFFFAOYSA-N CCOC(=O)C(C)(C)OC1=CC=C(C=O)C=C1
1648 0.022988506 ASFTZROWZQVWMX-UHFFFAOYSA-N CC1=CC=C(NC(=O)N(CCCl)N=O)C=C1
1649 0.022988506 QUVRSOCTQCEQRB-UHFFFAOYSA-N CC1OC(C)c2c(C1)c(O)c1c(c2O)c(O)ccc1O
1650 0.022988506 ZNJYJMIRKFAYGG-UHFFFAOYSA-N COc1c2OC(C)(C)C=Cc2cc2c1OC(=O)CC2O
1651 0.022988506 HETOAXKLYRCONC-UHFFFAOYSA-N CC(C)CC(=O)OCC1=CC2=C(OCO2)C=C1
1652 0.022988506 WZACUTBSCIVUCF-UHFFFAOYSA-N COC1=C(OC(C)=O)C=CC(CCC(C)=O)=C1
1653 0.022988506 YQWQUEYXARVSQW-UHFFFAOYSA-N COC1OCCCC1OC(=O)C1=CC=CC=C1
1654 0.022988506 SKWQLUMSSVMUNN-UHFFFAOYSA-N CC1=CC(NC(=O)N(CCCl)N=O)=CC=C1
1655 0.022988506 UXNWJSOMYWKDPT-BAQGIRSFSA-N CC(=CCc1c(O)cc2OC(=CC(=O)c2c1O)C)CO
1656 0.022988506 RSCRMFCGBFOWCA-UHFFFAOYSA-N CCOC(=O)C(C)(C)OC1=CC=CC(C=O)=C1
1657 0.022988506 IWZBNLQMMUTGFS-UHFFFAOYSA-N CC(=O)C1=CC=C(OC2CCCCO2)C=C1O
1658 0.022988506 NJITUSULIXTUSP-OAHLLOKOSA-N COc1cc2c(cc1C)C(=O)O[C@@]23CC(C)(C)C(=O)O3
1659 0.022988506 BPSIOYPQMFLKFR-UHFFFAOYSA-N CO[Si](CCCOCC1CO1)(OC)OC
1660 0.022988506 KHVYTMKXKQRQFG-UHFFFAOYSA-N COC1=CC=CC=C1C1(CCOCC1)C(O)=O
1661 0.022988506 BPSIOYPQMFLKFR-UHFFFAOYSA-N CO[Si](CCCOCC1CO1)(OC)OC
1662 0.022988506 YOYMEKJZSAQGNB-UHFFFAOYSA-N CC1CN1P(=O)(N1CC1C)C1=CC=CC=C1
1663 0.022988506 WPDTWMWIRBCOSB-UHFFFAOYSA-N CC(CCC1=CC=C2OCOC2=C1)OC(C)=O
1664 0.022988506 OIWQZGBSQDJVJN-UHFFFAOYSA-N OCC1OC=CC(O)C1OCC1=CC=CC=C1
1665 0.022988506 TXTROYFDDKUOMH-UHFFFAOYSA-N COC1=CC=C(COCC2CCC(=O)O2)C=C1
1666 0.022988506 PESNHMUSTLIYLS-UHFFFAOYSA-N CCOc1c2CCC(=O)Oc2c(c2c1cco2)OCC
1667 0.022988506 UKFFJSITCNRUQV-UHFFFAOYSA-N COC1=CC(=CC(O)=C1O)C(O)=NCC(O)=O
1668 0.022988506 NTVKQXXUTNSBBQ-GFCCVEGCSA-N CC(=C)C(O)COc1ccc(CC(=O)O)cc1
1669 0.022988506 RFGGSVBDPHSMCU-UHFFFAOYSA-N CCOC(=O)C(CC)OC1=CC=CC=C1C=O
1670 0.022988506 BPSIOYPQMFLKFR-UHFFFAOYSA-N CO[Si](CCCOCC1CO1)(OC)OC
1671 0.022988506 XVVRFNCLKCYMPH-ZPIQOJFGSA-N COc1ccc2C=CC(=O)Oc2c1C=C/C(C)(O)CO
1672 0.022988506 WYDXWFSEPMSSNJ-UHFFFAOYSA-N CCOC(=O)C1COC2=CC(OC)=CC=C2C1
1673 0.022988506 DECOEVQNIFPJIC-UHFFFAOYSA-N CCC(=O)C1=CC=C(OC(C)(C)C(O)=O)C=C1
1674 0.022988506 IZBPUDMONFWVBE-UHFFFAOYSA-N CCCC(O)P(=O)(SCC)C1=CC=CC=C1
1675 0.022988506 SCMHBWQDSUVCIK-UHFFFAOYSA-N O=Cc1ccc2c1cocc2COC(=O)CC(O)(C)C
1676 0.022988506 VDNPSVHPBNBURK-UHFFFAOYSA-N O=Cc1cc(c2c1cocc2COC(=O)CC(C)C)O
1677 0.022988506 LZJVVLHCLPNUJM-GFCCVEGCSA-N COc1cc2OC(=O)C=Cc2cc1CC(OO)C(=C)C
1678 0.022727273 XDLKXYRFRQWAJD-UHFFFAOYSA-N COC1=CC(OC2CCCCO2)=CC=C1C=O
1679 0.022727273 SHCRQIYDGRWNKI-UHFFFAOYSA-N CCCOC1CC2=C(O1)C(=O)C1=CC=CC=C1C2=O
1680 0.022727273 CQSWISNVQPOAEM-UHFFFAOYSA-N OC(=O)CCCCC(=O)OCC1=CC=CC=C1
1681 0.022727273 WNFYJWMBXGASPC-UHFFFAOYSA-N CC(C)(O)C(=O)C1=CC=C(CCC(O)=O)C=C1
1682 0.022727273 KABHDRHRTUZGRG-UHFFFAOYSA-N COC1=C(O)C(CC=C(C)CO)=CC2=C1OC(=O)C=C2
1683 0.022727273 ZPXURNHXFPARAR-UHFFFAOYSA-N COC1=C(CC=C(C)C)C(=O)c2c(CO)coc2C1=O
1684 0.022727273 KLZSQLOZYREJNN-VMPITWQZSA-N COc1cc(C=C(/C)C(=O)C)cc(OC)c1O
1685 0.022727273 AEDSFCNLZLLJDH-UHFFFAOYSA-N COC1=C(O)C=C(CCC(=O)CC(C)=O)C=C1
1686 0.022727273 DEARNFFFXXLTCU-UHFFFAOYSA-N CCOC1=CC=C(C=C1)C(=O)CCCC(O)=O
1687 0.022727273 CZICSOZHJCBPNW-UHFFFAOYSA-N OC(=O)CCCC(CC1=CC=CC=C1)C(O)=O
1688 0.022727273 UXKIXQIHPSDHLF-UHFFFAOYSA-N O=Cc1c(O)cc2c1cocc2COC(=O)CC(C)C
1689 0.022727273 XHBFZZFIFOBODD-BJMVGYQFSA-N COc1cc2C=CC(=O)Oc2cc1OCC=C(/C)CO
1690 0.022727273 JHZRWFXBGVCRJO-UHFFFAOYSA-N COC(=O)COC1=C(OC)C=C(CC=C)C=C1
1691 0.022727273 DSWBDBCXPLVCSL-UHFFFAOYSA-N O=CC1=C(O)C=C(C2(C1C(=O)C(=O)C(=C2)C)O)C(C)C
1692 0.022727273 NZSUGARPLCPBJN-UHFFFAOYSA-N O=Cc1ccc2c1c(O)occ2COC(=O)CC(C)C
1693 0.022727273 ZHCLITPWGGECDO-UHFFFAOYSA-N COC(=O)C1=CC=C(CC2(C)OCCO2)C=C1
1694 0.022727273 HVWWVNAQQNTWKF-UHFFFAOYSA-N CCOC(=O)COC1=C(C=C(C)C=C1)C(C)=O
1695 0.022727273 DXFANIGIQOZRMR-UHFFFAOYSA-N CCC(OC(=O)CC(O)=O)C1=CC=C(C)C=C1
1696 0.022727273 YVVXRQLPQMLRNH-LLVKDONJSA-N COc1cc2C=CC(=O)Oc2c(CC(O)C(=C)C)c1O
1697 0.022727273 PBBNBNFFKOAZIL-UHFFFAOYSA-N COC1=C(C=C(C)C=C1)C(=O)CCCC(O)=O
1698 0.022727273 CBKQXCDYWFPXIH-UHFFFAOYSA-N O=CNC1=CC=CC(C1(O)C(=O)CC(=O)O)O
1699 0.022727273 DNRGVDFLDCQQRB-MRVPVSSYSA-N CC(C)C1COC2=C(C1)C(=O)c3c(CO)coc3C2=O
1700 0.022727273 QZFVDHIVBRHNPU-UHFFFAOYSA-N CC(=O)C1=CC(OC2CCCCO2)=CC=C1O
1701 0.022727273 SAXYZWLRVAZIES-UHFFFAOYSA-N C=C1CC(=O)c2c(O1)cc1c(c2O)CC(O1)C(O)(C)C
1702 0.022727273 SUHJOWTVHNNZAH-UHFFFAOYSA-N CCOC(=O)C(=CC(=O)C1=CC=CC=C1)C(=O)OCC
1703 0.022727273 DNRGVDFLDCQQRB-QMMMGPOBSA-N CC(C)C1COC2=C(C1)C(=O)c3c(CO)coc3C2=O
1704 0.022727273 IJOCINVSFUDBNX-UHFFFAOYSA-N O=Cc1ccc2c1coc(c2COC(=O)CC(C)C)O
1705 0.022727273 DIACGSPUJAOENC-UHFFFAOYSA-N O=Cc1ccc2c1cocc2C(OC(=O)CC(C)C)O
1706 0.022727273 AISXYGKEAPRNLU-UHFFFAOYSA-N O=CCCc1ccc(cc1)OC(C(=O)O)(C)C
1707 0.022727273 LCVMTTYXOXAZFL-UHFFFAOYSA-N C=C1CC(CCCC2CC(=C)C(=O)O2)OC1=O
1708 0.022727273 HHLGHPPSEJBLIB-UHFFFAOYSA-N CC1=CC=CC=C1CCCC(C(O)=O)C(O)=O
1709 0.022727273 HEWXVKSLYFIXFY-UHFFFAOYSA-N OC(=O)CC=C1C(=O)CCC2(C1CCC2=O)C
1710 0.022727273 XYZVSEPTKOAAPV-UHFFFAOYSA-N CCCOC1=CC=C(C=C1)C(=O)CCC(O)=O
1711 0.022727273 FQGUIRNHNGZCNL-ZDUSSCGKSA-N COc1ccc2C=CC(=O)Oc2c1CC(OO)C(=C)C
1712 0.022727273 LVDKOUVDXCVLRG-UHFFFAOYSA-N CCOC(=O)C(=O)C1=CC(OC(C)C)=CC=C1
1713 0.02247191 DBBCBZIFZYILRL-FNORWQNLSA-N CCCCOC(=O)C=Cc1ccc(O)c(O)c1
1714 0.02247191 JBHLAJIVUUIVAL-UHFFFAOYSA-N CCOC1=CC(O)=C(C=C1)C(=O)C=CC1=CC=CO1
1715 0.02247191 ATTBAJVGJKTREB-UHFFFAOYSA-N CCOC(=O)CCC1=CC=C(OC(C)=O)C=C1
1716 0.02247191 LLTXNXRCBBBYKB-UHFFFAOYSA-N COC1=C(OC2CCCCO2)C=CC(C=O)=C1
1717 0.02247191 DBBCBZIFZYILRL-UHFFFAOYSA-N CCCCOC(=O)C=CC1=CC=C(O)C(O)=C1
1718 0.02247191 BKHBZDUSQIRDOK-UHFFFAOYSA-N CC(=O)OCC(=O)c1ccc2OC(C)(C)CC(=O)c2c1
1719 0.02247191 WQVXJESXYNGBLY-UHFFFAOYSA-N CC(=O)OCC1COC(C)(O1)C1=CC=CC=C1
1720 0.02247191 MHXWMNPGDVLGRS-UHFFFAOYSA-N OC1=CC(C2C(=C1)OC(CC2)c1ccc(c(c1)O)O)O
1721 0.02247191 LXEUXSMIFVIVNL-UHFFFAOYSA-N CC(C)(C)C1OOC(OC1=O)C1=CC=CC=C1
1722 0.02247191 DIVLBIVDYADZPL-UHFFFAOYSA-N CC(CC1=CC=C(C=C1)C(C)C(O)=O)C(O)=O
1723 0.02247191 FMADEWPHXBRVLC-UHFFFAOYSA-N CCCCCC(=O)SC1=CN=C2N(C=C)N=CC2=N1
1724 0.02247191 LKPOXZGIKOMCEB-LLVKDONJSA-N COc1cc(O)c(CC(O)C(=C)C)c2OC(=O)C=Cc12
1725 0.02247191 DSOGEBHLBXPYTC-UHFFFAOYSA-N CCOC1=C(C)C=C(C=C1)C(=O)CCC(O)=O
1726 0.02247191 LMUSYGSJXWROBU-UHFFFAOYSA-N COC1=CC2=C(C=CC(=O)O2)C(O)=C1CC(O)C(C)=C
1727 0.02247191 WTVSCXNJRUXNLO-NSHDSACASA-N COC(=O)c1ccc2OC(C)(C)C(O)Cc2c1
1728 0.02247191 BVRBKMFZGAADEM-UHFFFAOYSA-N CC(=C)C(CC1=C(O)C=CC(=C1)C(C)=O)OO
1729 0.02247191 WGAGUIYWPVBBEJ-UHFFFAOYSA-N O=CC1=CC=C2C31OC3OC=C2COC(=O)CC(C)C
1730 0.02247191 KDMICHPWNLJREW-UHFFFAOYSA-N COC(=O)C1=CC=C(OC2CCCCO2)C=C1
1731 0.02247191 DDSQBJNVXXVNAL-UHFFFAOYSA-N OC1C=CC2=C(C1O)C(=O)C(=O)C1=C2OC(C)(C)CC1
1732 0.02247191 STIZHCIFKGEQCK-UHFFFAOYSA-N CCCCCCc1ccc(cc1)OS(=O)(=O)O
1733 0.02247191 HJTALWDAUWWRBV-UHFFFAOYSA-N CCCCC(=O)OC1=C(OC)C=C(C=O)C=C1
1734 0.02247191 HYXCMIKFBBSDDT-UHFFFAOYSA-N OC1=CC(C(C=C1)(O)C(C1=CC(=O)C(=O)C=C1)(C)C)O
1735 0.02247191 XWKHXPDZEGHFNV-UHFFFAOYSA-N OCC(CC(=O)OCc1cocc2c1ccc2C=O)C
1736 0.02247191 MEYWBQYIOYUHLS-UHFFFAOYSA-N CC(=C)C1OC2=C(C1O)C(O)C(C=C2)C(=O)C
1737 0.02247191 WHNLNMTWLDXBQK-UHFFFAOYSA-N C=C1CC(=O)c2c(O1)cc1c(c2O)CC(C(O1)(C)C)O
1738 0.022222222 MGWTXNMQOXXVRU-UHFFFAOYSA-N CCOC(=O)CCC(=O)OCC1=CC=CC=C1
1739 0.022222222 JQGBBGTVIWAIEQ-UHFFFAOYSA-N O=CC1=CC=C2C1=COC1C2(COC(=O)CC(C)C)O1
1740 0.022222222 OOYWHQWMWCWWEY-UHFFFAOYSA-N CCC(=O)CC(=O)CC1=CC(=CC=C1)C(F)(F)F
1741 0.022222222 JKTUNBZVCTWKOL-UHFFFAOYSA-N CCOC(=O)C1=CC=C(O1)C1CCCC(=O)C1
1742 0.022222222 GRAMVQBOQLYRDZ-UHFFFAOYSA-N Oc1cc(O)c(c(c1)C(=O)CC(C(=O)O)N)O
1743 0.022222222 SPDDVQOSTXDUDH-UHFFFAOYSA-N CC(=NNC(=S)N1CCCC1)C1C=CC=N1
1744 0.022222222 RHMMIFHQTUDZDF-UHFFFAOYSA-N Oc1cc2OC(CCc2c(c1)O)C1=CCC(C(=C1)O)O
1745 0.022222222 JFQUJUATSOPXTM-UHFFFAOYSA-N CC(=C(CC1=C(O)C(=O)c2c(C1=O)cccc2)O)C
1746 0.022222222 JHOMCQALRKZDFZ-UHFFFAOYSA-N CC1=CC(=O)C(=C(C)C1=O)C(C)(C)CC(O)=O
1747 0.022222222 WILFKKTYVJWKGA-UHFFFAOYSA-N Oc1ccc(cc1)C1COC2=CC(C(C=C2C1)O)(O)O
1748 0.022222222 DOTJLQIZEQPTOY-UHFFFAOYSA-N O=CC1=CC2C3(C1=COC=C3COC(=O)CC(C)C)O2
1749 0.022222222 QFRMMULZKDGVCK-UHFFFAOYSA-N CC(=O)OCCCCOC1=CC=C(C=O)C=C1
1750 0.022222222 ANHMMNFLRXRDHO-UHFFFAOYSA-N OC1C=CC2=C(C1O)C(=O)C(=O)C1=C2OC(C1(C)C)C
1751 0.022222222 JSSMKMCZDAFRLK-UHFFFAOYSA-N O=CNC1(O)C(O)C=CC=C1C(=O)CC(=O)O
1752 0.022222222 WSYJFMHOBOFVCJ-JCMPJRQWSA-N CC=CC1=CC2=C(CO1)C(=O)C(C)(O)C(O)C2
1753 0.022222222 CAUUNMJNJMTINZ-UHFFFAOYSA-N O=CC12OC1C=C1C2=COC=C1COC(=O)CC(C)C
1754 0.022222222 IWEMEXYCWYFAOC-UHFFFAOYSA-N CC(=O)OCC(=O)c1cc2C=CC(C)(C)Oc2cc1O
1755 0.022222222 HZBHRWPRJXLELJ-UHFFFAOYSA-N CCCSP(=O)(C1=CC=CC=C1)C(C)(C)O
1756 0.022222222 VABXHXNALFXBEQ-UHFFFAOYSA-N ClCCN(N=O)C(=O)NC1(CCCCC1)C#N
1757 0.022222222 SGEHDJNEVSBHKO-UHFFFAOYSA-N CCCC1=CC(C(=O)CCC(O)=O)=C(O)C=C1
1758 0.022222222 PNHKURYRNXVZHM-UHFFFAOYSA-N COc1cc(ccc1O)C(=CCOC(=O)C)C
1759 0.022222222 DKLNBKQWFAIPCG-UHFFFAOYSA-N CCCC(=O)OC1=C(OCC)C=C(C=O)C=C1
1760 0.022222222 DKDBFUYNVDBBIQ-UHFFFAOYSA-N OC(=O)C1=CC=C(OCCCCOC=C)C=C1
1761 0.021978022 DSHWFRDNMQENPN-UHFFFAOYSA-N C=CCOC=Cc1ccc(c(c1)OCO)OC
1762 0.021978022 GEGKMAWTQMFHKN-UHFFFAOYSA-N CCOC1=CC=CC=C1C(=O)CCCC(O)=O
1763 0.021978022 OHTBHFWKGOVJOO-UHFFFAOYSA-N COC1=CC=C(O)C(=C1)C1(C)CCC(O)C1=O
1764 0.021978022 VBHJEUYYPUPECH-UHFFFAOYSA-N CC(=CCC1=C(C=CC(=C1)C(C(=O)O)O)O)C
1765 0.021978022 AICHPCLNMUIBJO-UHFFFAOYSA-N O=CC(=O)c1ccccc1C(=O)C(=O)CC=C(C)C
1766 0.021978022 HXTVFMWVKPBTIE-UHFFFAOYSA-N OCC1=CC(=O)C2C(O1)C1=C(C=C2O)OC(C=C1)(C)C
1767 0.021978022 OQKBBZDZRKJTNB-UHFFFAOYSA-N CC(=CCc1cc(ccc1O)C(=O)C(O)O)C
1768 0.021978022 AMEBYLRRNGFINL-UHFFFAOYSA-N COC1=CC(C2C1=CC(=CC2)OC)(O)C(=O)C
1769 0.021978022 OGLKMOYNGNJOTB-UHFFFAOYSA-N CC(=C)C1OC2=C(C1)C(O)C(C=C2)(O)C(=O)C
1770 0.021978022 GDEGWOQPXBJGFZ-UHFFFAOYSA-N Oc1cc2OC(CCc2c(c1)O)C1=CC=C(C(C1)O)O
1771 0.021978022 HEJJRBDJEYENEV-UHFFFAOYSA-N OC1C=CC2=C(C1O)C1=C(C(=O)C2=O)CCC(O1)(C)C
1772 0.02173913 PLWAMEJZLNDSMI-UHFFFAOYSA-N C=CCOC=Cc1ccc(c(c1)OC)OCO
1773 0.02173913 JWPVMPLERDCILD-UHFFFAOYSA-N OCC1CC(=O)c2c(O1)c1C=CC(Oc1cc2O)(C)C
1774 0.02173913 ILFCPZPFGGMRPR-UHFFFAOYSA-N OC1C=CC2=C(C1O)C1=C(C(=O)C2=O)C(C(O1)C)(C)C
1775 0.02173913 CPFBTAMIKHMXDS-UHFFFAOYSA-N NC(=N)NCCCC1N=C(SC1=O)C1=CC=CC=C1
1776 0.02173913 DXFYRVCHEBYAKL-UHFFFAOYSA-N Oc1cc2OC(CCc2c(c1)O)C1CC=C(C(=C1)O)O
1777 0.021505376 NDKAAHDLCOFFCE-UHFFFAOYSA-N OCC1=CC(O)c2c(O1)c1C=CC(Oc1cc2O)(C)C
1778 0.021276596 LEVVIGBHOWMXHU-UHFFFAOYSA-N CCCCCCC1=CC=C(S1)C1=CC=C(S1)C=C
1779 0.021276596 AGLOMDSUZBPJQL-UHFFFAOYSA-N COC1=C(O)C(=O)C(=C(C1=O)CC=C(C)C)C
1780 0.021276596 PIMUVIMHXUKLQM-UHFFFAOYSA-N O=CNC1=CC(O)C(C=C1C(=O)CC(=O)O)O
1781 0.021052632 ADKKVPRVBKZAFO-UHFFFAOYSA-N COC1=C(O)C(=O)C(=C(C1=O)C)CC=C(C)C
1782 0.020833333 MZTZVVFRZLLCGP-QWHCGFSZSA-N CC(C)C1=CC(=O)C2(O1)C(=O)OCC2(C)C=C
1783 0.020833333 MZTZVVFRZLLCGP-STQMWFEESA-N CC(C)C1=CC(=O)C2(O1)C(=O)OCC2(C)C=C
1784 0.020618557 MMNKUSZUMKXYBJ-UHFFFAOYSA-N CNC(=S)N=NCCN1C=CC(=O)NC1=O
1785 0.020408163 KDUACFAJTJZKOQ-UHFFFAOYSA-N SC(=O)NCCCCC1CCCN(C1)C(S)=O
1786 0.020408163 TZVYBOIOBADUKB-UHFFFAOYSA-N O=CC=C(CC(=O)NCC(=O)O)C=CC(=O)O
1787 0.01980198 JRWVZBVQNRVPLW-UHFFFAOYSA-N CCCCSC(=O)SCCNC(=O)NCC=C
1788 0.019417476 XSRMSZBDSAUAJY-UHFFFAOYSA-N O=CC=C(C(=O)C)C=C(C(=O)O)CC=C(C)C
1789 0.018691589 LSQJTCCHCKFQBY-UHFFFAOYSA-N CCN(CC)P1OCCP(=O)(OC)O1
1790 0 QMMZRRWJRCSAKK-UHFFFAOYSA-N CN1C(=CC=C1C1=C(C)C=C(NC#N)C=C1)C#N
1791 0 KEOAZMHPOAPILU-UHFFFAOYSA-N CC(=O)OCC1=CC(COC(C)=O)=C(C)C=C1
1792 0 ZKCUSCDHGAMOSP-UHFFFAOYSA-N CCCC(=O)c1c(C)cc(cc1OC)C(=O)O
1793 0 VMSBLFYIWISCDG-UHFFFAOYSA-N C=CCC1=CC(OC)(C(=O)C)C(=CC1=O)OC
1794 0 SWQBHHGLDPFMRT-UHFFFAOYSA-N [O-][N+](=O)C1=CC=C(C=C1)C1=NN2C=CN=CC2=N1
1795 0 ZRRNWWSEDIQTTI-UHFFFAOYSA-N O=CNC(C(=O)O)CC(=CC=O)C=CC(=O)O
1796 0 YGXQDFHBCKKFGL-UHFFFAOYSA-N CC1CCC(C(C1)OS(=O)(=O)O)C(C)C
1797 0 BWLFMUMQFUMVML-UHFFFAOYSA-N CN1C(=CC=C1C1=CC(C)=C(NC#N)C=C1)C#N
1798 0 ZGKXVQZVRQYWLK-UHFFFAOYSA-N O=c1oc2c(c(c1N)O)C=CC(C2(C)O)(O)O
1799 0 IOIHKAYBFRWHBY-UHFFFAOYSA-N CC1=CSC(NC(=O)C2=CN=C(C=N2)C(C)(C)C)=N1
1800 0 GYMVTWROAIJYDD-UHFFFAOYSA-N CC1=CN=C(NC(=O)C2=CN=C(C=N2)C(C)(C)C)S1
1801 0 VLHPFZVRLRXVEL-UHFFFAOYSA-N NC1=CC=CC=C1SC1=NC2=CC=CC=C2N1
1802 0 MIMMTIXICVRKJI-UHFFFAOYSA-N CC1(C)OB(OC1(C)C)C=CC1=CSC=C1
1803 0 BTRJQVURCBDDRC-UHFFFAOYSA-N OC1=C(C)c2c(C(C1O)O)c(O)c(c(=O)o2)N
1804 0 HVVQDBFINNUQBK-UHFFFAOYSA-N COC(=O)C1=C(OC)C=CC(=C1OC)[N+]([O-])=O
1805 0 HLXKFWJGPUBNJC-UHFFFAOYSA-N O=C1OC2(O)C(=C(O)C=CC2(C(=C1N)O)O)C
1806 0 RKMXYGODGMTYSM-UHFFFAOYSA-N ClC1=CC=C(C=C1)C(=O)NC1(CCCCCC1)C#N
1807 0 VTEVSJIPRUNUSI-UHFFFAOYSA-N ON=C(NCCCC(C(=O)O)(C(O)O)N)N
1808 0 MQTWHEFTUFRTBK-UHFFFAOYSA-N O=CC(=O)C(=C(C(=O)C(=O)CC=C(C)C)C)C
1809 0 UZTBEQIBEBHSDV-UHFFFAOYSA-N COc1cc2OC(C)(C)C=Cc2c(c1OC)O
1810 0 AJCKKMJVWKRHNA-UHFFFAOYSA-N COC(=O)C(OC(=O)c1ccccc1)C(C)C
1811 0 CTHKYWHUQSYHGU-UHFFFAOYSA-N COC1=CC2=C(C(=O)CC(C)(C)O2)C(OC)=C1
1812 0 ZRUSFTUXJNHKMP-UHFFFAOYSA-N CC(=O)OC1=C(C=C(C=C1)C(O)=O)C(C)(C)C
1813 0 ICRHXJKFAWYADY-UHFFFAOYSA-N NC1=CN=C(C(N)=N1)C1=CC=CC2=CC=CC=C12
1814 0 JTCZRXLGHCTLPH-UHFFFAOYSA-N NC1=CN=C(C(N)=N1)C1=CC2=CC=CC=C2C=C1
1815 0 AOJCHBZGIHXQEY-UHFFFAOYSA-N COc1cc2OC(C)(C)C=C(c2cc1OC)O
1816 0 RSUCBZJSTXEGSF-UHFFFAOYSA-N NC1=CC=C(C=C1)C1=CSC2=C1C(N)=NC=C2
1817 0 NHIKGMIYJSFZOP-UHFFFAOYSA-N COc1c(OC)cc2c(c1O)OC(C=C2)(C)C
1818 0 LEJKSQYJTXGZDL-UHFFFAOYSA-N CC1=CC(C)=C(N=C(C#N)C(C#N)C#N)C(C)=C1
1819 0 FSKBBDLKXQSQRJ-UHFFFAOYSA-N COC1=C(OC)C(OC)=C(C(C=O)=C1)[N+]([O-])=O
1820 0 RBNCBCBYNSITNQ-UHFFFAOYSA-N COc1cc2C=C(O)C(Oc2cc1OC)(C)C
1821 0 NACPCLSBDWPXNV-UHFFFAOYSA-N CC1=C(C2=C(N1)C=CC(Cl)=C2)C1=CC=CC=C1
1822 0 PAJJXQPNHCPJDP-UHFFFAOYSA-N OCC1(C)C=Cc2c(O1)cc(c(c2)OC)OC
1823 0 DEACYPHQIQRRSN-UHFFFAOYSA-N OCOc1cc2C=CC(Oc2cc1OC)(C)C
1824 0 POZJFDUKFIWVOQ-UHFFFAOYSA-N COC(=O)C1=CC2=CC(OC)=C(OC)C(OC)=C2C=C1
1825 0 TZONEPGXYVZUKR-UHFFFAOYSA-N CC(C)(C)OC(=O)COC1=CC=C(C=O)C=C1
1826 0 JNCFEFXIEJWTQR-UHFFFAOYSA-N COC1(CCOCC1)C1=CC(C=O)=C(O)C=C1
1827 0 RIQJXLUNPYASDH-UHFFFAOYSA-N CC(=O)OC1=C(C=CC(=C1)C(O)=O)C(C)(C)C
1828 0 WLDRRGTXXBSKSD-UHFFFAOYSA-N COC1=C(OCC=C)C=CC(CCC(O)=O)=C1
1829 0 NVXIJHWKTUUWCT-UHFFFAOYSA-N CCCCCC(=O)OC1=CC=C(C=C1)C(O)=O
1830 0 SFOQOQBLJXMGNZ-UHFFFAOYSA-N O=C(CCCN1C(=O)C2=CC=CC=C2C1=O)C[N+]#N
1831 0 VWTXFACVDJYABA-UHFFFAOYSA-N OCOc1cc2OC(C)(C)C=Cc2cc1OC
1832 0 BCKROTLXDDOXNE-UHFFFAOYSA-N C#CC\N=C\NC1=CC=C(C=C1)C1=CSC=N1
1833 0 QMMQUWYSTUVGHE-UHFFFAOYSA-N CC1=CC=CN2C=C(C=C12)C1=CC=C(Cl)C=C1
1834 0 HBMVMAPUCPKYHI-UHFFFAOYSA-N COC1=CC23OC(C)(C)C=CC3(C=C1OC)O2
1835 0 FVHGXAUPJLPAKC-UHFFFAOYSA-N CC(C)(C)OC(=O)C1=CC=CC=C1CC(O)=O
1836 0 QTLXSICZRXLARP-UHFFFAOYSA-N COC1=CC2=C(C3C1(OC)O3)C=CC(O2)(C)C
1837 0 UFSCMAWVIACBLE-UHFFFAOYSA-N CC[Si](OCC1CO1)(OCC1CO1)OCC1CO1
1838 0 KEELSMKFAIRJEG-UHFFFAOYSA-N CCOC(OCC)C1SCC(O)C1CO
1839 0 XVBUECMOJHOXKD-UHFFFAOYSA-N COc1cc2OC(C)(C)C3C(c2cc1OC)O3
1840 0 IZXJWIKDLFICHU-UHFFFAOYSA-N CCC1COC(OC1)C1=CC=C(C=C1)C(O)=O
1841 0 DGHVRDVFSBJWSH-UHFFFAOYSA-N COC1=CC2=C(C3C1(OC)O3)OC(C=C2)(C)C
1842 0 IWQSVMPGXSAKEG-UHFFFAOYSA-N NC1=CC=C(C=C1)C1=NC2=C(S1)C=CC(N)=C2
1843 0 ALPFPBZDZZPXIE-UHFFFAOYSA-N NC(N)N=NC1OC(CO)C(O)C(O)C1O
1844 0 JSWGHTNPBWUJEX-UHFFFAOYSA-N CC1=NC(C)=C(C#N)C(C1C#N)C1=CC=CC=N1
1845 0 AQBLHXAPPAUPCH-UHFFFAOYSA-N NC1=CC=C(C=C1)C1=NC2=C(S1)C=C(N)C=C2
1846 0 QMEPMRDMMSYSBB-UHFFFAOYSA-N OC1C=CC(=C(C1O)C(=O)CC(=O)C(=O)O)N
1847 0 DAEMELUDZNKZOH-UHFFFAOYSA-N OC1C=CC(=C(C1O)N)C(=O)CC(=O)C(=O)O
1848 0 DUWZSLVPQIKYHU-UHFFFAOYSA-N NNC1=NC2=CC=CC=C2N=C1C1=CC=CC=C1
1849 0 VPZDTUQTNKJCGR-UHFFFAOYSA-N CC1=NC2=C(SC(=C2)C2=CC=CC=C2)C(N)=N1
1850 0 RDPSZRUBSMGSMD-UHFFFAOYSA-N OC(=O)C(=O)CC(=O)C1(O)C=CC=CC1(N)O
1851 0 IIMMHAZDMPISBS-UHFFFAOYSA-N ClCC1=NC2=CC=CC=C2CC2=CC=CC=C12
1852 0 VICULOXVGGBWFP-UHFFFAOYSA-N COCCOC(=O)OC1=CC=C(C=C1)[N+]([O-])=O
1853 0 IBRMRDFPANNSAU-UHFFFAOYSA-N CCOC(CSCC(=O)OCC)OCC
1854 0 ISQOZFUWFALTPJ-UHFFFAOYSA-N OC(=O)CC(c1cnc(c(c1C(=O)O)O)C)O
1855 0 HKLYPSSDHPAOJM-UHFFFAOYSA-N CC(C)(C)C1CSC(SC1)C1=CC=C(C=C1)C#C
1856 0 SPTGMAHQTHJMQT-UHFFFAOYSA-N OC1C(N)C(O)C(C(C1O)O)N(C(=N)N)O
1857 0 JMGMVAUCLKONOL-UHFFFAOYSA-N COC1=CC(=CC(OC)=C1OC)C1CC=CO1
1858 0 VDRZNSYLXACMMT-UHFFFAOYSA-N CC1=NC(C)=C(C#N)C(C1C#N)C1=CN=CC=C1
1859 0 SDTKQGNUTXAENI-UHFFFAOYSA-N C=C(C(=O)O)OC1=C(N)C(C(C=C1)O)C(=O)O
1860 0 UDNXKKGEMXXJBQ-UHFFFAOYSA-N COC1=C(OC2CCCC2)C=CC(=C1)C(O)=O
1861 0 OCSURSYLLPHFLE-UHFFFAOYSA-N CCOC1=CC(OCC)=C(C=CC(O)=O)C=C1
1862 0 IFZAAQJJFQHGIG-UHFFFAOYSA-N [H]C12CC3([H])CC([H])(C1)CC(C2)(C3)N1NN=NC1=S
1863 0 LBOQVEHOMJJVCT-UHFFFAOYSA-N OCC(C(=O)O)Oc1cccc(c1N)C(=O)O
1864 0 ZLNFDZHJIZETRO-UHFFFAOYSA-N O=CC(=O)C1=C(O)C(N(C1=O)C)CCC(=O)O
1865 0 BLRVZWXRVCIQQA-UHFFFAOYSA-N OC(C(C(=O)O)NC(=O)c1ccccc1O)O
1866 0 MQIGRVMBIPYVRE-UHFFFAOYSA-N OC(=O)CCC1=C2CCC(=O)C2(CCC1=O)C
1867 0 WRYKVAGUTCMDCK-UHFFFAOYSA-N CC1=C(N=CC=C1)C1=NC2=C(C=CN=C2N)C=C1
1868 0 FSEWDIPTRJFLRS-UHFFFAOYSA-N CC(C)(C)COC(=O)C1=CC=CC=C1C(O)=O
1869 0 BLPVBUJUYYRBNE-UHFFFAOYSA-O NC(=O)C1=CC=C[N+](CC2=CC=CC(=C2)[N+]([O-])=O)=C1
1870 0 IVRWOTYKLNQSTR-UHFFFAOYSA-O NC(=O)C1=CC=C[N+](CC2=CC=C(C=C2)[N+]([O-])=O)=C1
1871 0 AQHWOQASONZRIB-UHFFFAOYSA-N N#CCOC1=NC(=NC(OCC#N)=N1)N1CCOCC1
1872 0 OWGLBEXZKLNFQK-UHFFFAOYSA-N CN1C(=CC2=CC=CC=C12)C1=CC=C(Cl)C=C1
1873 0 FPUSPULINXNNAQ-UHFFFAOYSA-N Oc1cc2NC(Cc2cc1O)(C(O)O)C(=O)O
1874 0 RJMMLUDVNLTHIA-UHFFFAOYSA-N OC(=O)CCC1C(=O)C=CC2(C1CCC2=O)C
1875 0 CHNWKRXCWLNGCT-UHFFFAOYSA-N CC1=CC=CC=C1N1N=NN=C1C1=CC=CC=C1
1876 0 RLWWYJBSOBBHLB-UHFFFAOYSA-N COC1=CC(C2=CC=C(CC12)OC)(O)C(=O)C
1877 0 UAMUSLJKSRYNCE-UHFFFAOYSA-N NC1=CN(N=C1C1=CC=CS1)C1=CC=CC=C1
1878 0 JLUWFXQBKWYWEL-UHFFFAOYSA-N COC1CC=C2C(=C1)C(=CC2(O)C(=O)C)OC
1879 0 GHVGNUODYYVYNN-UHFFFAOYSA-N NC1=CC=C(SC2=NC3=CC=CC=C3N2)C=C1
1880 0 JBULHMQUIXZGAO-UHFFFAOYSA-N C(C1=NC(=NN1)C1=CN=CC=C1)C1=CC=CC=C1
1881 0 ALPFPBZDZZPXIE-UHFFFAOYSA-N NC(N)N=NC1OC(CO)C(O)C(O)C1O
1882 0 CICUVPSWDKZYEZ-UHFFFAOYSA-N CCCCC1C(C)=NC(=NC1=O)C1=CC=C(Cl)C=C1
1883 0 KSLAIJZSPCUWPB-UHFFFAOYSA-N COC1CC(c2c1cc(OC)cc2)(O)C(=O)C
1884 0 IAUNJRZJSYIMID-UHFFFAOYSA-N OC(=O)CCC1C(=O)CCC2(C1C=CC2=O)C
1885 0 KPNNOHNGVQKZIH-UHFFFAOYSA-N COc1c(O)c(C=COCC=C)ccc1OC
1886 0 JSUWBBQTCBPTNM-UHFFFAOYSA-N NC1=CC=C(NC2=NC3=CC=CC=C3S2)C=C1
1887 0 NTEYQUCAZAUNNI-UHFFFAOYSA-N COC1=C(C)C=C(C=C1C)C(=O)C1=CC(F)=C(F)C=C1
1888 0 XBJVPLMNDRITGS-UHFFFAOYSA-N COC1=C(C)C=C(C=C1C)C(=O)C1=CC(F)=CC(F)=C1
1889 0 SWCWECYTGGZCBV-UHFFFAOYSA-N OC(=O)C(=O)CC(=O)C1(O)C(O)C=CC=C1N
1890 0 BFFXFDAMRZNMQF-UHFFFAOYSA-N OC(=O)C(=O)CC(=O)C1=CC=CC(C1(N)O)O
1891 0 AJRNCQNWSVXPDM-UHFFFAOYSA-N OC1C=C(N)C(=CC1O)C(=O)CC(=O)C(=O)O
1892 0 ARFPPGNMQVYONR-UHFFFAOYSA-N C=CCc1c(C)c(OC)c2c(c1OC)OCO2
1893 0 GSOLYJCSFYLVCS-UHFFFAOYSA-N CCOC(=O)C(=O)C1=CC(C)=C(OC)C(C)=C1
1894 0 PADXBDNKJSPQDK-UHFFFAOYSA-N COc1cc(CC(=C)C)c(c2c1OCO2)OC
1895 0 PCPHOMMBHFVIGD-UHFFFAOYSA-N CC=CCc1cc(OC)c2c(c1OC)OCO2
1896 0 SYYKLKHBZGFKOC-UHFFFAOYSA-N COC(=O)C1=C(C=C(OC)C(OC)=C1)[N+]([O-])=O
1897 0 IUWLFGGSJMJNGW-UHFFFAOYSA-N OC(=O)C(CC1=C(C(=O)O)C(C(=O)C=C1)O)N
1898 0 DLQSEGIGDCETIS-UHFFFAOYSA-N OC(=O)C1CCN(CC1)C1=NN=C(Cl)C=C1
1899 0 GWVKSJQGCRGSTB-UHFFFAOYSA-N CCOC(=O)C1=CC=CC(CC2OCCO2)=C1
1900 0 FZZNNVUUEWJYHV-UHFFFAOYSA-N CCOC(=O)C1=CC=CC=C1CC1OCCO1
1901 0 QTLGGVWDGXZCST-UHFFFAOYSA-N CN1C=NC2=C1C(=O)N(C1=CC=CC=C1)C1=C2C=CC=N1
1902 0 JCGTUSHTMWKDKM-UHFFFAOYSA-N NC(C(=O)O)CC1=CC(=O)C(C(=C1)C(=O)O)O
1903 0 XZSIDMHSOZGDNI-UHFFFAOYSA-N COC1=CC2=CC(OC)=C(OC)C=C2C(C=O)=C1OC
1904 0 JNUWBYPJOBSXDN-UHFFFAOYSA-N [O-][N+](=O)C1=CC(Cl)=C(C=C1)N1CCNCC1
1905 0 YWIMUHQNVJTAKH-UHFFFAOYSA-N OC(=O)C1=CC(Cl)=C(N=C1)N1CCNCC1
1906 0 MJRCXISPDBTIAH-UHFFFAOYSA-N OC(C(C(=O)O)(CC1=CC(=O)C(=O)C=C1)N)O
1907 0 CDZGGLGTYSVPPX-UHFFFAOYSA-N CCCC1=C(O)C(=CC(C(C)=O)=C1O)C(C)=O
1908 0 OZDCLJGGANGRBF-UHFFFAOYSA-N CCN(CC)CC1=CNC2=C1C=CC(Cl)=C2
1909 0 VGZWFXWGZKQRCC-UHFFFAOYSA-N CSC1=C2C(CC(C)(C)CC2=CS1)N=O
1910 0 RVADCQWIQKYXBJ-UHFFFAOYSA-N COC1=C(OC2CCCC2)C=C(C=C1)C(O)=O
1911 0 HNFVHTJFCGBTSS-UHFFFAOYSA-N COC(=O)COC1=C(C=C(CO)C=C1)[N+]([O-])=O
1912 0 JHVGHIKNSOIHCG-UHFFFAOYSA-N O=CC(c1c(C)cc(cc1C)C)(CC(=O)O)O
1913 0 SUFLQJBENWTBOL-UHFFFAOYSA-N CCOC(=O)C=CC1=CC(OC)=C(OC)C=C1
1914 0 USQBDEWTLFEMAD-UHFFFAOYSA-N C=C(C(=O)O)OC1C(N)C=CC(=C1O)C(=O)O
1915 0 WIZSPBQIRRAOMO-UHFFFAOYSA-N OB(O)C1=CC(=CC=C1)S(=O)(=O)NC1CC1
1916 0 FUEGEHDCXRTJPN-UHFFFAOYSA-N OB(O)C1=CC=C(C=C1)S(=O)(=O)NC1CC1
1917 0 IANOLSCYJOAKSI-UHFFFAOYSA-N CCOC(=O)C1=CC(=C(O)C(OC)=C1)[N+]([O-])=O
1918 0 CEDWKNUFUYTBNC-UHFFFAOYSA-N NC1C=C(O)C(=CC1OC(=C)C(=O)O)C(=O)O
1919 0 IOGLONDWRZETTA-UHFFFAOYSA-N OB(O)C1=CC=C(C=C1)S(=O)(=O)N1CCC1
1920 0 IVRWOTYKLNQSTR-UHFFFAOYSA-O NC(=O)C1=CC=C[N+](CC2=CC=C(C=C2)[N+]([O-])=O)=C1
1921 0 AWBIVKMGYUNTFT-UHFFFAOYSA-N CCC1=C(C)NC(=O)C(C1)=NCC1=CC=CC=C1Cl
1922 0 ALPFPBZDZZPXIE-UHFFFAOYSA-N NC(N)N=NC1OC(CO)C(O)C(O)C1O
1923 0 KIYJJZWFESRYAY-UHFFFAOYSA-N NC1C(OC(=C)C(=O)O)C=C(C=C1O)C(=O)O
1924 0 WPBPHTLCTCFTPH-UHFFFAOYSA-N OC(=O)C1CCN(CC1)C1=CC(Cl)=NC=N1
1925 0 FHKSKATXLAGIAS-UHFFFAOYSA-N OC(=O)C1CCN(CC1)C1=NC(Cl)=NC=C1
1926 0 KOKPMJFSMXUSJJ-UHFFFAOYSA-N OB(O)C1=CC(NS(=O)(=O)C2CC2)=CC=C1
1927 0 UCJILVOIGRXVQB-UHFFFAOYSA-N F[B-](F)(F)C1=CC=C(C=C1)C(=O)N1CCOCC1
1928 0 RYFOEMWOTGVANV-UHFFFAOYSA-N OB(O)C1=CC=C(NS(=O)(=O)C2CC2)C=C1
1929 0 QZHLDJPUZBXUSM-UHFFFAOYSA-N CCOC(=O)CC1=CC=C(OCC2CO2)C=C1
1930 0 CCDQWKGFAZYRLI-UHFFFAOYSA-N CC1=CC=C2NC3=C(CCCC3NC(=O)CCl)C2=C1
1931 0 KZDKTUZFHOZLFU-UHFFFAOYSA-N C=CC(=Cc1ccc(cc1)Cl)c1ccncc1
1932 0 OEBBWBXOACRBRL-UHFFFAOYSA-N NC1=C2C=CC=CC2=NC(NC2=CC=CC=C2)=N1
1933 0 GJAGIYZCTMTZAO-UHFFFAOYSA-N NC1=CC(=CC(N)=C1)C1=NC2=CC=CC=C2S1
1934 0 YJJBHSROOJUIEP-UHFFFAOYSA-N CCN(CC)C(=S)N=NCC1=CC=CC=N1
1935 0 VFOOJVRNXYMUOE-UHFFFAOYSA-N NC1C=CC(=CC1OC1(OC1)C(=O)O)C(=O)O
1936 0 KAZKHDNATMQKOA-UHFFFAOYSA-N CCOC(=O)N1CCC2=NC(Cl)=CN=C2C1
1937 0 UZEISNUCFIYZIA-UHFFFAOYSA-N NC1C=CC2(C(C1OC(=C)C(=O)O)O2)C(=O)O
1938 0 IBNJYMSLQFJRQV-UHFFFAOYSA-N CC1CCC2=CC(F)=CC=C2N1C(=O)CCl
1939 0 JXFNHCLJNCOCKK-UHFFFAOYSA-N NC1C(OC(=C)C(=O)O)C=C(C2C1O2)C(=O)O
1940 0 DAWKUHLEICLLNW-UHFFFAOYSA-N OC(=O)OC(=C)OC1C=C(C=CC1N)C(=O)O
1941 0 ZGONBXMHLRZYCN-UHFFFAOYSA-N OC(=O)OC1=CC(C(C=C1)N)OC(=C)C(=O)O
1942 0 RLCMBFACVQNMDU-UHFFFAOYSA-N ONC1C=CC(=CC1OC(=C)C(=O)O)C(=O)O
1943 0 JOIJPIHNHBWOLV-UHFFFAOYSA-N CNCCOC(c1ccccn1)c1ccc(cc1)Cl
1944 0 DOQPGMQMUAMMAM-UHFFFAOYSA-N CC(=C)C1CC2=C(O1)C(O)C(C(=C2)C(=O)C)O
1945 0 VDTYHTVHFIIEIL-UHFFFAOYSA-N OCC(C(=O)O)NC(=O)c1cccc(c1O)O
1946 0 AQQOWVLFEBXSPE-UHFFFAOYSA-N C=CCc1c(OC)c(OC)c2c(c1C)OCO2
1947 0 KMENCIIWBIGJNB-UHFFFAOYSA-N COc1c(CC(=C)C)cc2c(c1OC)OCO2
1948 0 NGGWFUDAZVARMN-UHFFFAOYSA-N CC=CCc1cc2OCOc2c(c1OC)OC
1949 0 YHMHTPUNJZPJDW-UHFFFAOYSA-N COC1C(=C(OC)c2c(C1OC)c1ccccc1o2)O
1950 0 FXVUDPGAFBMBKO-UHFFFAOYSA-N NC(=S)C1=CC=CC(C=NC2=CC=CC=C2)=N1
1951 0 WWUFAVDYMAMLHC-UHFFFAOYSA-N CCOC(=O)C1=CC=C(NC(=O)NC2=NNN=N2)C=C1
1952 0 UZDXHXCUYQSIGD-UHFFFAOYSA-N CCCCCCN1C=NC2=C1NC=NC2=S
1953 0 SLYNBTOYLZXXPL-UHFFFAOYSA-N COc1c(O)c(OC)c(c2c1oc1c2C=CCC1)OC
1954 0 YRGHOTVICQNPGN-UHFFFAOYSA-N COc1c(O)c(OC)c(c2c1oc1c2CCC=C1)OC
1955 0 FPGPRAKRYDSZAW-UHFFFAOYSA-N CCCCCOC(=O)c1ccccc1C(=O)O
1956 0 ASIWUXDKRORAAC-UHFFFAOYSA-N COc1c(C)cc2c(c1O)C(O)CC(C2=O)C
1957 0 BNQLVEWHNPBQBR-UHFFFAOYSA-N COC1=CC23OC3(C=C1C)C(=O)C(CC2O)C
1958 0 YXLALZDDWWTPFS-UHFFFAOYSA-N CCOC(=O)C1=C(OCC)C=CC(=C1)C(C)=O
1959 0 IUAFRAPCHSWAMI-UHFFFAOYSA-N COC1=CC2=C(C3C1(C)O3)C(=O)C(CC2O)C
1960 0 RVJHEDDPVRNHMB-UHFFFAOYSA-N COC1=CC(OC)=C(OC)C=C1C=CC(C)=O
1961 0 SCTFFKNMIREJMZ-UHFFFAOYSA-N COc1c(O)ccc(c1C)C=CCOC(=O)C
1962 0 YOXXSKVPSQAZNE-UHFFFAOYSA-N COc1cc(C=CCOC(=O)C)cc(c1O)C
1963 0 MVLZLHBOBVWBQS-UHFFFAOYSA-N COc1cc(C=CCOC(=O)C)ccc1OC
1964 0 HXYJULGSVXLQCF-UHFFFAOYSA-N CC(C)(C)C1=NNC(=C1)C(=O)N=NCC1=CC=CS1
1965 0 CFNIJTGTAJMFLM-UHFFFAOYSA-N COc1cc(C=CCOC(=O)C)c(cc1O)C
1966 0 IQPPOIJVKWSYKO-UHFFFAOYSA-N NC(=N)NCCC(C(C(=O)O)(C(O)O)N)O
1967 0 LIRAFJZTFCHPHE-UHFFFAOYSA-N Cc1ccc(cc1OCC1CO1)OCC1CO1
1968 0 OQSVELGTAGCNBT-UHFFFAOYSA-N Cc1cc(OCC2CO2)cc(c1)OCC1CO1
1969 0 GSUCFEUGURHZCJ-UHFFFAOYSA-N CCCNC(=S)N=NC(C)C1=CC=CC=N1
1970 0 RNERAANIVWJBMO-UHFFFAOYSA-N C=CC(C1=CC=C(CC1)OC(=O)C)OC(=O)C
1971 0 VEZLLRNJOUSXPZ-UHFFFAOYSA-N C=CC(C1=CCC(C=C1)OC(=O)C)OC(=O)C
1972 0 LYFLXPUHPBHKOH-UHFFFAOYSA-N CC(N=NC(=S)N(C)C)C1=CC=CC(C)=N1
1973 0 BRVLHFJDNFUBMA-UHFFFAOYSA-N O=C1OCCC1=CCCCC=C1CCOC1=O
1974 0 ACLZPKMBZBHXJZ-UHFFFAOYSA-N N(C1=NNN=C1C1=CC=CC=C1)C1=CC=CC=C1
1975 0 WCWQPQPSLHMUNE-UHFFFAOYSA-N C=CC(C1CC=C(C=C1)OC(=O)C)OC(=O)C
1976 0 DGQIRKAHWMIBKY-UHFFFAOYSA-N CCCc1cc2OCOc2cc1COCC=O
1977 0 PAYHVMGRXFPPND-UHFFFAOYSA-N C=CCOC=Cc1cc(O)c(c(c1)OC)OC
1978 0 HLMWAEDDNXPUEO-UHFFFAOYSA-N COc1cc(C=COCC=C)c(cc1OC)O
1979 0 GPTFBBVXZVBLEN-UHFFFAOYSA-N CCOC1=C(OC)C=C(C(O)=O)C(=C1)[N+]([O-])=O
1980 0 IMYBKAJCORMNSV-UHFFFAOYSA-N C=CCOC=C(c1ccc(c(c1)OC)OC)O
1981 0 SITXIMIEHGMPFY-UHFFFAOYSA-N C=CCOC(=Cc1ccc(c(c1)OC)OC)O
1982 0 BAYOISCXQLRRGI-UHFFFAOYSA-N C=CC(OC=Cc1ccc(c(c1)OC)OC)O
1983 0 ORGNIHNFUWRNLR-UHFFFAOYSA-N CCCCNC(=S)N=NCC1=CC=CC=N1
1984 0 HXGDHLQDFQGCMP-UHFFFAOYSA-N COc1cc(C=COCC(=C)O)ccc1OC
1985 0 CPOMYSAWQWPNIM-UHFFFAOYSA-N C=CCOC=CC1=CC2C(C(=C1)OC)(O2)OC
1986 0 OGDGHZUFPKAMAE-UHFFFAOYSA-N COC12OC1C(=CC=C2OC)C=COCC=C
1987 0 FIENQXKLEBQAJD-FNORWQNLSA-N COC1=CC2(OC2C=C1OC)/C=C/OCC=C
1988 0 PWZIYLLXMZBGQQ-UHFFFAOYSA-N CN1N=C(C)OC1=CC=C(C#N)C(=S)N1CCCC1
1989 0 VHQBZFHVFIUDFN-UHFFFAOYSA-N C=CCOC1OC1c1ccc(c(c1)OC)OC
1990 0 IDJQKWJWZICOQL-UHFFFAOYSA-N COc1cc(C=COCC2CO2)ccc1OC
1991 0 BMLRAQPORKMLIW-UHFFFAOYSA-N OC(NC(=N)N)CCC(C(=O)O)(C(O)O)N
1992 0 LVOCTHQTDMOLBY-UHFFFAOYSA-N OC(=O)CCc1c(O)cc(n(c1=O)C)C(=O)O
1993 0 AZPFPEBEDHSHTC-UHFFFAOYSA-N CC(C)(C)C(=O)OCC(C)(C)N(Cl)Cl
1994 0 DQVURRIUOJFEBR-UHFFFAOYSA-N OC(=O)CCc1c(=O)[nH]c(c(c1O)C)C(=O)O
1995 0 OZXCKWJNGZVAAJ-UHFFFAOYSA-N NNC1=NN=C(C2=CC=CC=C2)C2=CC=CC=C12
1996 0 KAJINUNBTLJCCR-UHFFFAOYSA-N COC(=O)c1cc(O)c(c(=O)[nH]1)CCC(=O)O
1997 0 SVEHRHHIEOHRGJ-UHFFFAOYSA-N CCOC(=O)CC1=CC=C(C=C1)C(=O)OCC
1998 0 OYZFJTWCAVISMW-UHFFFAOYSA-N COC(=O)C1=C(OC)C(OC)=C(C=C1)[N+]([O-])=O
1999 0 OAFYUCDEFSNRJA-UHFFFAOYSA-N OC1CC2=C(CC1O)C(OCC1CO1)=CC=C2
2000 0 DFWNDFXLKKKEOF-UHFFFAOYSA-N COc1cc([nH]c(=O)c1CCC(=O)O)C(=O)O
2001 0 RHTNBAVHCJINRH-UHFFFAOYSA-N CCOC(=O)C(N)N=NC1=CC=C(Cl)C=C1
2002 0 LHFLFPAYBRJGRK-UHFFFAOYSA-N COC(=O)CCc1c(O)cc([nH]c1=O)C(=O)O
2003 0 ZQYYUXCBAWULNC-UHFFFAOYSA-N COC1=CC(=O)C(CC=C(C)C)=C(OC)C1=O
2004 0 BQYIARTZCCFTFV-UHFFFAOYSA-N COC1=CC(=CC(OC)=C1OCC=C)C(C)=O
2005 0 BLYAJAWCXIKGDK-UHFFFAOYSA-N CN(C(=O)N(CCCl)N=O)C1=CC=CC=C1
2006 0 XKYJRMCQIHLQMN-UHFFFAOYSA-N CC(C)(C)N(C(=N)C=C)C1=CC=CC=C1Cl
2007 0 YDXODOYYDPPDAT-UHFFFAOYSA-N CC(C)(C)N(C(=N)C=C)C1=CC(Cl)=CC=C1
2008 0 WMHVXWQKBLMYFH-UHFFFAOYSA-N CC(C)(C)N(C(=N)C=C)C1=CC=C(Cl)C=C1
2009 0 QYDPYGFIWAKLPV-UHFFFAOYSA-N CC(=O)CC1(O)C2OC2C(=O)C(C(O)=O)C1=N
2010 0 WLFDPWXAKFMELR-UHFFFAOYSA-N [O-][N+](=O)C1=CC=C(C=NC(C#N)C(=N)C#N)C=C1
2011 0 AOADMFZOGTZUBL-UHFFFAOYSA-N OC(CC(C(=O)O)(C(O)O)N)CNC(=N)N
2012 0 VBSQOTYLHCTVFE-UHFFFAOYSA-N O=C(C1C(=CC=C(C1O)O)N)CC(=O)C(=O)O
2013 0 AYTGQSMEAHRXBK-UHFFFAOYSA-N NC1=CC=C(C=C1)C1=CN(N=N1)C1=CC=CC=C1
2014 0 NPUDTHKSWBIMPS-UHFFFAOYSA-N NC1=CC=C(C=C1)C1=CN=NN1C1=CC=CC=C1
2015 0 MPAXYIQTWKSSLZ-UHFFFAOYSA-N NC1=CC=CC=C1C1=NC(=NN1)C1=CC=CC=C1
2016 0 FOXGIEWOSMEMTP-UHFFFAOYSA-N CC(C)NS(=O)(=O)C1=NC=NC2=C1NC=N2
2017 0 FKXUHAPNEJNLCB-UHFFFAOYSA-N CCOC(=O)C=CC1=C(OC)C=C(OC)C=C1
2018 0 DCMJPIFUQXAYBV-UHFFFAOYSA-N CC1=C(N=NN1C1=CC=NC=C1)C1=CC=CC=C1
2019 0 CXFVGZDWOVGSLW-UHFFFAOYSA-N CCOC(=O)C1=C(O)C(OC)=CC(CC=C)=C1
2020 0 TZFGWKFKCBLDGS-UHFFFAOYSA-N ClC1=CC=C(C=CCN2CCNCC2)C=C1
2021 0 FBYIJIHPWCXRHH-UHFFFAOYSA-N COC1=CC(C=O)=C(OC)C2=C(OC)C=CC(OC)=C12
2022 0 QYBDSVPOCYYWPT-UHFFFAOYSA-N O=C1CC=C2C(=C1)C(=NCc1n2cnn1)c1ccccc1
2023 0 LYPCJYUROMSQHN-UHFFFAOYSA-N C[N+]1=C(OC2=CC=CC=C12)C=CC1=CC=CC=C1
2024 0 IJSRAFAOXDULDO-UHFFFAOYSA-N COC1C(OC)c2oc3c(c2C(=C1O)OC)cccc3
2025 0 DHQQXVRJZJYSIG-UHFFFAOYSA-N COc1c(OC)c2oc3c(c2c(c1O)OC)C=CCC3
2026 0 PHYZUGTUWNYZSI-UHFFFAOYSA-N COc1c(OC)c2oc3c(c2c(c1O)OC)CCC=C3
2027 0 MONKNOAQWHHQSG-UHFFFAOYSA-N CN(C)C(=O)NNC(=O)C1=CC=C(Cl)C=C1
2028 0 MQUPMZHGCNSSTB-UHFFFAOYSA-N FCC1=C2N=CN(C3CCCCO3)C2=NC=N1
2029 0 PHSDEYLHNVLWHD-UHFFFAOYSA-N CCCN(CCC)C1=CC(Cl)=C(C=C1)C#N
2030 0 QCQPGRMMDFIQMB-UHFFFAOYSA-N CNC(=O)ON=C1C(Cl)C2CC(C#N)C1C2
2031 0 ZJQSBNYDKHVJJJ-UHFFFAOYSA-N CC1=CC(C)=C(CC(O)=O)C(C)=C1CC(O)=O
2032 0 SYLAHTYXOSEIDT-UHFFFAOYSA-N COC1=CC(CCOC(C)=O)=C(C=C1)C(C)=O
2033 0 OVHQVJYXRNCVRM-UHFFFAOYSA-N CSC1=NN2C(=CC=C2C2=CC=CC=C2)C=N1
2034 0 FQZLNQAUUMSUHT-UHFFFAOYSA-N CC(C)(C)OC(=O)N(CCCl)CCCl
2035 0 OMOOKQGZXLUQNC-UHFFFAOYSA-N CC1=NC2=CC=CC=C2C(NC2=CC=NC=C2)=N1
2036 0 ZVHOYFQNQJLWCI-UHFFFAOYSA-N NNC1=CC=C(C=C1)C1=NC2=CC=CC=C2S1
2037 0 ZZIWZZMBVHGQEF-UHFFFAOYSA-N NC1CCC(CC1)OC1=CC2=C(C=C1)C(Cl)=NC=C2
2038 0 PQPYOWFULQNLGC-UHFFFAOYSA-N CC1=CC2=NC3=C(C)C=CC=C3C(Cl)=C2C=C1
2039 0 KCUWYJFVPULXTA-UHFFFAOYSA-N OC(C(=C)C)Cc1cc(C(=O)C)c(cc1O)O
2040 0 CWDHLZHWNGWAGL-UHFFFAOYSA-N CC1=C2N(NC=NC2=O)C=C1OCCCCl
2041 0 XHUWNQDTKFBGFZ-UHFFFAOYSA-N [O-][N+](=O)C1=CC=C(C=C1)C1=NC2=NC=NC=C2N1
2042 0 IQKLRWVYGMGFIJ-UHFFFAOYSA-N CN\C(C[N+]([O-])=O)=N\CC1=CC=C(Cl)C=C1
2043 0 JYBOQGXXYVXIIA-UHFFFAOYSA-N CC(=C)C1CC2=C(O1)C=C(C(C2O)C(=O)C)O
2044 0 XUUCQRCKQZVARS-UHFFFAOYSA-N OC(=O)C1CCCCN1C1=NC=NC(Cl)=C1
2045 0 CIQTWMAYFBEBHG-UHFFFAOYSA-N OC(=O)C1CCCN(C1)C1=NC=NC(Cl)=C1
2046 0 ZYNRIPHTLDOWMG-UHFFFAOYSA-N N\C(=N/C1=CC=C(Cl)C=C1)C1CCCCC1
2047 0 GQACKZCCIQWSEE-UHFFFAOYSA-N CCNC(=O)N(C(N)=O)C1=CC=CC=C1Cl
2048 0 FYWBIKBVOIBXFR-UHFFFAOYSA-N ClCCNC(=O)NNC(=O)C1=CC=CC=C1
2049 0 FNYHXYPUGIIKPU-UHFFFAOYSA-N OC(=O)CC(C(c1ccc(nc1)O)O)C(=O)O
2050 0 DUORUQYRZRSRBE-UHFFFAOYSA-N OC(C(C(=O)O)CC(=O)c1ccc(nc1)O)O
2051 0 QTEJWFVPNRLGMK-UHFFFAOYSA-N [H]C12CN(C(C)C3=CC=CC=C3Cl)C([H])(CN1)C2
2052 0 YKRSGBKUMSBGDL-UHFFFAOYSA-N COC1=CC(=CC(CC2CC2)=C1OC)C(O)=O
2053 0 YFOAPBPFDHAPSH-UHFFFAOYSA-N O=c1cc(CC(C(=O)O)N)c(c(o1)C(=O)O)C
2054 0 RIUVSYCWEMTNRU-UHFFFAOYSA-N CC1=NC(=CN1CC#N)C#CC1=CC(C)=NC=C1
2055 0 MTEQSDVUHHCQFX-UHFFFAOYSA-N NC(C(=O)O)Cc1cc(oc(=O)c1C)C(=O)O
2056 0 HEPGDIXBCHNNII-UHFFFAOYSA-N CN1N=NC2=C(C3=CC=CC=C3N2C1=O)C1=CC=CC=C1
2057 0 NXDILGARGPQYLL-UHFFFAOYSA-N OCCCCOC1=CC=C(C=CC(O)=O)C=C1
2058 0 XUBZLRKMPOTJOL-UHFFFAOYSA-N CCCNS(=O)(=O)C1=NC=NC2=C1NC=N2
2059 0 LJYMMIHAWUWUIX-UHFFFAOYSA-N COC(=O)c1cc(CC(C(=O)O)N)cc(=O)o1
2060 0 UBUZLRHPRZEADI-UHFFFAOYSA-N ClC1=CC=C(CCC2=CC=CC=C2C#N)C=C1
2061 0 PUHDQIXNJHXZFH-UHFFFAOYSA-N CC1=CC(C=O)=C(OC(=O)OC(C)(C)C)C=C1
2062 0 ODPUPNQUEWDGSZ-UHFFFAOYSA-N N#CC1=CC=C(NC2=NC=NC3=C2CCC3)C=C1
2063 0 DJDBZHRIKZSDOX-UHFFFAOYSA-N C[Si](C)(C)NS(=O)(=O)O[Si](C)(C)C
2064 0 JBXSBZBZASARMY-UHFFFAOYSA-N CN1C2=C(N(CC3=NOC(C)=N3)C=N2)C(=O)N(C)C1=O
2065 0 KDTLZATUIAZPLS-UHFFFAOYSA-N CCCCN(CC)C1=CC(Cl)=C(C=C1)C#N
2066 0 KYRLQAZVDKBZAP-UHFFFAOYSA-N CCCC1OC(=O)C2=C(OC)C=CC(OC)=C12
2067 0 LAKROIFKBGACSV-UHFFFAOYSA-N COC(=O)C(Cc1cc(=O)oc(c1)C(=O)O)N
2068 0 CSDVDSUBFYNSMC-UHFFFAOYSA-N CCO[Si](COC(C)=O)(OCC)OCC
2069 0 BUNKQFMIQRZJSY-UHFFFAOYSA-N CC(C)OC1=CC=C(C=C1)C(=O)CCC(O)=O
2070 0 PNWVMSKFQSFCFB-UHFFFAOYSA-N ClC1=CC2=C(CCN=C2C2=CC=CC=C2)C=C1
2071 0 HDJCUHMWBVJOGO-UHFFFAOYSA-N CC(C)CN1C(C)=C(C)C2=C1C(Cl)=NC=C2
2072 0 MSGVKHVTAVAJIU-UHFFFAOYSA-N O=C(CCC12CCC(=O)N1C(=O)CC2)C[N+]#N
2073 0 HHQDRPKRUNQZKJ-UHFFFAOYSA-N COC1=C(C=CC(CCOC(C)=O)=C1)C(C)=O
2074 0 JXLMNTBNLPXMKW-UHFFFAOYSA-N CCNC(=O)NC1=CC=C(C=C1)C1CCC(=S)N=N1
2075 0 LCPJHDMIWQLZAL-UHFFFAOYSA-N C[n+]1c2ccccc2c(N=[N+]=N)c2ccccc12
2076 0 JPTDIULCEPFZFL-UHFFFAOYSA-N CC(C)(N)C(N=NC(N)=S)C1=CC=CC=C1
2077 0 BRRAXOMIRXXXRB-UHFFFAOYSA-N CNC(C(=O)O)Cc1cc(=O)oc(c1)C(=O)O
2078 0 DKVPDFVTDLZLEG-UHFFFAOYSA-N Oc1cc(O)c(cc1C=CC(O)(C)C)C(=O)C
2079 0 IXVZQSZBGPQSPM-UHFFFAOYSA-N COCC1CCC(COS(C)(=O)=O)CC1
2080 0 KTDJNWXKTBBYSP-UHFFFAOYSA-N N#[N+]C1=CC=C(CCC2=CC=C(C=C2)[N+]#N)C=C1
2081 0 NMPOJZJYKCNZDZ-UHFFFAOYSA-N CCOC(=O)C1=C(Cl)C(N)=NC(=N1)C1CC1
2082 0 JQTKCQRJOWUSSI-UHFFFAOYSA-N CC(=O)C1C(=CC2=C(C1O)C=CC(O2)(C)C)O
2083 0 OIJLPKNCHBILRF-UHFFFAOYSA-N COC1=CC(CC(C)=O)=C(C(C)=O)C(OC)=C1
2084 0 SODOKPMFCAQEJD-UHFFFAOYSA-N COC(OC)C1=CC2=C(OCO2)C=C1[N+]([O-])=O
2085 0 OZXCKWJNGZVAAJ-UHFFFAOYSA-N NNC1=NN=C(C2=CC=CC=C2)C2=CC=CC=C12
2086 0 JAAUZDPUSZHHLD-UHFFFAOYSA-N CCC(C)NC(=O)C(C#N)=C(C)C1=CC=C(Cl)C=C1
2087 0 ILDWUXRNQDNMED-UHFFFAOYSA-N COC1=C(C)C(=O)C(C)(CC1)C1=CC(=O)OC1
2088 0 DSNCSMSFBFYOPB-UHFFFAOYSA-N CC(C)C(OC(C)=O)C1=CC=C2OCOC2=C1
2089 0 SKTAXJVKOBDLFR-UHFFFAOYSA-N CCCC(OC(C)=O)C1=CC=C2OCOC2=C1
2090 0 JUZDOOLXVCNDLG-UHFFFAOYSA-N O=Cc1ccc2c1cocc2OCOC(=O)CC(C)C
2091 0 OBKLBZDYLDXACZ-UHFFFAOYSA-N CC(C)(C)C1(C)OC2=CC=CC(C(O)=O)=C2O1
2092 0 YYHACYRCRSESQA-UHFFFAOYSA-N O=C(C1C(O)C=CC(=C1N)O)CC(=O)C(=O)O
2093 0 XGJNMUNRYPATBM-UHFFFAOYSA-N C=C(C(=O)O)OC1C(=CC=C(C1N)C(=O)O)O
2094 0 ZWHKBUHBEKGHSQ-UHFFFAOYSA-N COC1=C(OC)C(OC)=C2C(C)=C(C)OC2=C1
2095 0 PZTCDMAMXIGFEH-UHFFFAOYSA-N CC1(C)NC(C(O)C(O)C1O)S(O)(=O)=O
2096 0 PXELUDLUNFRVFL-UHFFFAOYSA-N NC1=NC=NC2=C3C=CC(=CC3=CN=C12)[N+]([O-])=O
2097 0 RBWQOGKHDNZETL-UHFFFAOYSA-N COC1=C(OCC=C(C)C)C=C(O)C(C=O)=C1
2098 0 TVLCUYYFGSNQJD-UHFFFAOYSA-N NC1=CC=C(C=C1)N1N=CC2=C1C1=C(C=C(N)C=C1)C2=O
2099 0 KUPYAQNSGMRTJB-UHFFFAOYSA-N COC(=O)C1=CC(=CC(=C1)C(O)=O)C(C)(C)C
2100 0 BHKUVHJLNPHOBO-UHFFFAOYSA-N N(C1=CN=NN1C1=CC=CC=C1)C1=CC=CC=C1
2101 0 VIYOHUMAPDZGNO-UHFFFAOYSA-N CCOC(=O)C1=CC(CC=C)=C(O)C(OC)=C1
2102 0 OMNCTLUKQUOFBC-UHFFFAOYSA-N CCOC(=O)C1=C(NC(C(O)=O)=C1C)C(O)=O
2103 0 XEXJDZIBNIVAJZ-UHFFFAOYSA-N COC1=CC(OC)=C(C(=O)CC(C)=O)C(C)=C1
2104 0 NQDNXGNPLZMFJW-UHFFFAOYSA-N CC1=CSC2(C=C1C)C1=CC=CC=C1C1=CC=CC=C21
2105 0 KEYVBCMEQPISFM-UHFFFAOYSA-N CC1=CSC(C2C3=CC=CC=C3C3=CC=CC=C23)=C1C
2106 0 PFFQFZCBXZQSTQ-UHFFFAOYSA-N CC(C)(C)C1(C)OC2=CC=C(C=C2O1)C(O)=O
2107 0 PMJBYQWVPRHKDG-UHFFFAOYSA-N COC(=O)C1=CC=CC2=CC(OC)=C(OC)C(OC)=C12
2108 0 VIWFKYBBQUEYGK-UHFFFAOYSA-N OC1=CC(OC(=C)C(=O)O)C(C(=C1)C(=O)O)N
2109 0 DAZAXBYJPXKJJL-UHFFFAOYSA-N NN1C(=NN=C1C1=CC=CC=C1)C1=CC=CC=C1
2110 0 RREIUCDAQCDKLC-UHFFFAOYSA-N CSC1=NN2C=C(N=C2C=C1)C1=CC=CC=C1
2111 0 RKFAWRIEXWONKF-UHFFFAOYSA-N CC(NC(=O)NCCCl)c1cccc2ccccc12
2112 0 BARDBXITMSPPQC-UHFFFAOYSA-N COC1=C(OC)C(OC)=C(C=O)C(=C1)[N+]([O-])=O
2113 0 IPXVOBAHXRGQOM-UHFFFAOYSA-N C=C(C(=O)O)OC1C=CC(=C(C1N)C(=O)O)O
2114 0 UWUBTTABICVPLO-UHFFFAOYSA-N C=C(C(=O)O)OC1C2OC2C=C(C1N)C(=O)O
2115 0 LPQWZLVYGAZMFN-UHFFFAOYSA-O [O-][N+](=O)C1=CC=C(NC(=O)C[N+]2=CC=CC=C2)C=C1
2116 0 WLUUTTCGHDDDNU-UHFFFAOYSA-N CCCCOC(=O)N(CCCl)CCCl
2117 0 MYZCCWFBKBDURM-UHFFFAOYSA-N CCOC(=O)C(CC#C)(CC#C)C(=O)OCC
2118 0 CNNNPNDJTDREQH-UHFFFAOYSA-N C=C(C(=O)O)OC1C=CC2C(C1N)(O2)C(=O)O
2119 0 CKPVIMVVCJERDH-UHFFFAOYSA-N CCOC(CSC1CCOC1O)OCC
2120 0 FKCWUWJFGXKLNW-UHFFFAOYSA-N CN(C)C1=CC(C)=C(C=C1)C(C#N)=C(C#N)C#N
2121 0 WPDDDIRYULGNPX-UHFFFAOYSA-M CCCCCC[Al](Br)CCCCCC
2122 0 WRPWOMVSEVZZAZ-UHFFFAOYSA-N S=C(NCN1CCNCC1)C1=CC=NC=C1
2123 0 HUUXSPWAPQVHGH-UHFFFAOYSA-N S=C(NCN1CCNCC1)C1=CN=CC=C1
2124 0 HFYHNINBVCWYHE-UHFFFAOYSA-N S=C(NCN1CCNCC1)C1=CC=CC=N1
2125 0 PPOAOUDPMOHFJR-UHFFFAOYSA-N CCC(C)COC(=O)C1=CC=CC=C1C(O)=O
2126 0 PODWTSMGEWKFBU-UHFFFAOYSA-N CC=C(SC1=CC2=CC=CC=C2C=C1)C1=CC=CC=C1
2127 0 JHINLSFOZPZNCQ-UHFFFAOYSA-N CC1=C(NC2=CC3=CC=CC=C3C=C2)SN=N1
2128 0 SDICJRVBVQKPMT-UHFFFAOYSA-N COC1=C(OC)C=C2C(=O)CC(CO)CC2=C1
2129 0 UKNLICKBDRAZRH-UHFFFAOYSA-N CCC(=O)CC(=O)C1=C(O)C=C(OC)C=C1C
2130 0 YLARASXNTMZRGM-UHFFFAOYSA-N CCCC1=NC(C)=CC(OCC2=CC=CC=C2Cl)=N1
2131 0 JLEIMUFEXWNAKW-UHFFFAOYSA-N OC(=O)C1=CC=CC(C1N)OC1(OC1)C(=O)O
2132 0 KXASAKVOYQQSMB-UHFFFAOYSA-N CCOC(=O)C1=C(C)OC(=O)C(=C1C)[N+]([O-])=O
2133 0 ZEEDZJJOWWIIFH-UHFFFAOYSA-N COC1=C(OC)C(OC)=C2C(=C1)C=CC=C(OC)C2=O
2134 0 AOLREBWZLIOCII-UHFFFAOYSA-N CCCC(CC(O)=O)(C(O)=O)C1=CC=CC=C1
2135 0 CKEKQOQFJABNSJ-UHFFFAOYSA-N COC1C=CCCC11CC(=O)C(=O)C=C1OC
2136 0 VDTYHTVHFIIEIL-LURJTMIESA-N C1=CC(=C(C(=C1)O)O)C(=O)N[C@@H](CO)C(=O)O
2137 0 PYHSOYNJMMGIHW-UHFFFAOYSA-N C[N+]1=C(OC(=C1)C1=CC=CC=C1)C1=CC=CC=C1
2138 0 PNWVMSKFQSFCFB-UHFFFAOYSA-N ClC1=CC2=C(CCN=C2C2=CC=CC=C2)C=C1
2139 0 WWICMEFCFMCQIW-UHFFFAOYSA-N CCCC1=CC2=C(OCO2)C=C1COC(C)=O
2140 0 BKTOIENRQXBDGL-UHFFFAOYSA-N CCOC1=C(C)C=C2SC(C)=[N+](CC)C2=C1
2141 0 RTZBQWCUCYYAFF-UHFFFAOYSA-N NC1=CN2C=C(SC3=CC=CC=C3)C=CC2=N1
2142 0 QMIGBBCIMXOVAQ-UHFFFAOYSA-N CN1C=C2C(=CC=C2N=NC2=CC=CC=C2)C=N1
2143 0 PVIOFBGAOJRIJZ-UHFFFAOYSA-N OC(=O)OC(=C)OC1C=CC=C(C1N)C(=O)O
2144 0 WSLIGSFJOGDORM-UHFFFAOYSA-N COC1=CC(C)=CC(OC)=C1C(=O)CC(C)=O
2145 0 DGCPWGQLEAAIIP-UHFFFAOYSA-N CC(C)N=NC(=O)N=NCC1=CC=CC=C1F
2146 0 PPKUOAWOLQQCFI-UHFFFAOYSA-N CC(C)N=NC(=O)N=NCC1=CC=CC(F)=C1
2147 0 KEUBYTRAQYWUSW-UHFFFAOYSA-N CC(C)N=NC(=O)N=NCC1=CC=C(F)C=C1
2148 0 RPPZAQNPWYBMHC-UHFFFAOYSA-N OC(=O)OC1=CC=CC(C1N)OC(=C)C(=O)O
2149 0 WWXIDLILENTSTB-UHFFFAOYSA-N CSC1(SC)N(C(C)C)C(=O)C(=O)N1C(C)C
2150 0 LXHWLVUDHIGVBR-UHFFFAOYSA-N NC(N)=NN=C1C2=CC=CC=C2C2=CC=CC=C12
2151 0 XIGFQHRYVMABAQ-UHFFFAOYSA-N CN1C(C(C)=C(C)N1C)C1=CC=C(Cl)C=C1
2152 0 QKYJPCBEBMIJFX-UHFFFAOYSA-N CCC1=CC(N(C)N1C)C1=CC=C(Cl)C=C1
2153 0 ZVSQWTJNKIBZMJ-UHFFFAOYSA-N CCCCCCCCCC[Se]C
2154 0 SFFTUPVXQAEVAV-UHFFFAOYSA-N ClCCCN(N=O)C(=O)NC1=CC=CC=C1
2155 0 GGTXQYUQXAYWLY-UHFFFAOYSA-N C(SC1=NC2=CC=CC=C2N1)C1=CC=NC=C1
2156 0 BDEMTQHHBJIQQY-UHFFFAOYSA-N ONC1C(C=CC=C1C(=O)O)OC(=C)C(=O)O
2157 0 HYVKBCSZQVTVDH-UHFFFAOYSA-N CC1(C)OCC(COC2=CC(=CC=C2)C(F)(F)F)O1
2158 0 HYVKBCSZQVTVDH-UHFFFAOYSA-N CC1(C)OCC(COC2=CC(=CC=C2)C(F)(F)F)O1
2159 0 FZFMHYFAOZDFMN-UHFFFAOYSA-N NC(C(=O)O)Cc1cc(C)c(oc1=O)C(=O)O
2160 0 UALOIVCFHBUQLA-UHFFFAOYSA-N ClC1=CC=C(N\C=N\C2CCCCC2)C=C1
2161 0 UVMMFEMKRGBTKH-UHFFFAOYSA-N CC1(C)C2=CC=CC=C2C2=C1C=C(C=C2)C1=CC=CS1
2162 0 PMJHPBMMLSZZGX-UHFFFAOYSA-N CSC1=NC(N)=C(C#N)C(=C1)C1=CC=CC=C1
2163 0 WLOMDOBWKSANPT-UHFFFAOYSA-N ClC1=CC=C(CCC2=CC=C(C=C2)C#N)C=C1
2164 0 XQJXMAMHLVSNQU-UHFFFAOYSA-N NC(C(=O)O)Cc1c(C)cc(oc1=O)C(=O)O
2165 0 VJSCICINBIBEOF-UHFFFAOYSA-N CCOC(=O)N1CCC2=NN=C(Cl)C=C2C1
2166 0 NDYMTRWUVORWDN-UHFFFAOYSA-N CN(C)C1=CC(=O)C(C=C1)N=NC1=NC(C)=C(C)S1
2167 0 CANZBZOFYBBWRO-UHFFFAOYSA-N COC(=O)c1ccc(c(=O)o1)CC(C(=O)O)N
2168 0 WKSVSIGUPBAHNK-UHFFFAOYSA-N OC1=CC(O)=C(C(=O)C2CCCCC2)C(O)=C1
2169 0 PYHSOYNJMMGIHW-UHFFFAOYSA-N C[N+]1=C(OC(=C1)C1=CC=CC=C1)C1=CC=CC=C1
2170 0 VRKNPQTZUOSNLY-UHFFFAOYSA-N NC1=NN(N=C1C1=CC=CC=C1)C1=CC=CC=C1
2171 0 XVMACACNKGLJPT-UHFFFAOYSA-N COC(=O)C(Cc1ccc(oc1=O)C(=O)O)N
2172 0 QCQPGRMMDFIQMB-UHFFFAOYSA-N CNC(=O)ON=C1C(Cl)C2CC(C#N)C1C2
2173 0 XKPXZNOEUCIUDW-UHFFFAOYSA-N CNC(C(=O)O)Cc1ccc(oc1=O)C(=O)O
2174 0 QCZMTAQPKLSUBZ-UHFFFAOYSA-N O=C1CCC2N1CCC2=C1SCCCS1
2175 0 UKKDZCUPSSYZKY-UHFFFAOYSA-N NN1N=NC(=C1C1=CC=CC=C1)C1=CC=CC=C1
2176 0 VVCAIBZWJDJGJQ-UHFFFAOYSA-N COC1=C(OC)C=C2N(O)C(=O)C(O)OC2=C1
2177 0 ACOXUDHOHDDYEL-UHFFFAOYSA-N COC1=C(OC)C(O)=C(C=C1)C(=O)C[N+]([O-])=O
2178 0 WIKNJNRFDNFXKL-UHFFFAOYSA-N CCN1C2=CC=CC=C2C2=C1C=CC(=C2)N=[N+]=[N-]
2179 0 VBXNJRCPOOQJML-UHFFFAOYSA-N COC1=C(OC)C2=C(C=C1)N(O)C(=O)C(O)O2
2180 0 NOXSYPLCDQEOML-UHFFFAOYSA-N CN(N=NC1=CC=CC=C1C#N)C1=CC=CC=C1
2181 0 BTCQMCOBMIXUCG-UHFFFAOYSA-N CCOC1=C(OC(=O)C(C)C)C=CC(C=O)=C1
2182 0 OIAKCSLYNXTJBI-UHFFFAOYSA-N COC1=C(C=CC(O)=C1CC=C(C)C)C(O)=O
2183 0 DWHDSRHHYMSXSP-UHFFFAOYSA-N COC1=C(O)C(CC=C(C)C)=CC(=C1)C(O)=O
2184 0 NNYHJGIMRQLODF-UHFFFAOYSA-N CO[Si](OC)([Si](C)(C)C)[Si](C)(C)C
2185 0 WWKRKIRSQXRUKX-UHFFFAOYSA-N C[Si](C)(C)C#CC1=CC2=C(C=C1)C1=CC=CC=C1C2=O
2186 0 KGHSYIFOMIZURX-UHFFFAOYSA-N CCOC(=O)C1=C(C=C(C)C)C=C(O)C=C1O
2187 0 HUBNMMOGRQCFCA-UHFFFAOYSA-N CCOC(=O)C1=C(C=C(C)C)C(O)=CC(O)=C1
2188 0 ZQAMBWNFDWQFDF-UHFFFAOYSA-N CCOC(=O)CS(=O)(=O)CCCC(C)C
2189 0 IVXAXCRTPLIJRU-UHFFFAOYSA-N CCOC(=O)C(C)(C)OC1=CC=C(C=C1)C(F)(F)F
2190 0 ISRYQBZDOGDQFL-UHFFFAOYSA-N CC1(C=NC2=CC=C(Cl)C=C12)C1=CC=CC=C1
2191 0 VLGJDMYOQPJPED-UHFFFAOYSA-N CN1C(=CC=C1C1=CC=C(NCC#N)C=C1)C#N
2192 0 ITHVIWHRJVPLJS-UHFFFAOYSA-O CC1=[N+](C2=CC=C(O)C=C2)C2=CC=CC=C2C=C1
2193 0 FQDICDXDVFDRBF-UHFFFAOYSA-N COC1=CC2=C(C=O)C(OC)=CC(OC)=C2C(OC)=C1
2194 0 GKIUTLWTRHWQJY-UHFFFAOYSA-N [O-][N+](=O)C1=CC=CC(=C1)C1=C2NC=NC2=NC=N1
2195 0 DOQPQLKTKFXKSN-UHFFFAOYSA-N CC1=CN(C2=C1C=CC(Cl)=C2)C1=CC=CC=C1
2196 0 IAXLZEVLGYFCNX-UHFFFAOYSA-N CC1=CN(C2=C1C=C(Cl)C=C2)C1=CC=CC=C1
2197 0 LPDQTOJRAVBBEO-UHFFFAOYSA-N CC(C)(C)OC1(C)OC(=O)C2=CC=CC=C2O1
2198 0 OIULRUOCYNFOCA-UHFFFAOYSA-N COCCOC(=O)C=CC1=CC=C(O1)[N+]([O-])=O
2199 0 KYNYOSDQPTUPCB-UHFFFAOYSA-N CCN(CC)C1=CC(SC)=NC2=CC=NN12
2200 0 GKADQVAICFEJIK-UHFFFAOYSA-N CCC1=C(Cl)C(=NC=N1)C1=CC=C(OC(C)C)C=C1
2201 0 GAYVMJFCQSZDPJ-UHFFFAOYSA-N CC(C)(C)OC(=O)C(C(O)=O)C1=CC=CC=C1
2202 0 IDZWFQTWKQVHNU-UHFFFAOYSA-N NC1=N\C(=N/C2=CC=C(N)C=C2)C2=CC=CC=C12
2203 0 OMWVNQFGCGNZHE-UHFFFAOYSA-N COc1cc2OC(C)(C)CC(=O)c2cc1OC
2204 0 FXDQJNMHFZCRBR-UHFFFAOYSA-N COC1=C(OC)C(OC)=C2CC(=O)CCC2=C1
2205 0 OVIOPOAKYHAXFF-UHFFFAOYSA-N COC1=CC(C)=CC(OC)=C1C(C)=CC(O)=O
2206 0 DICBCDRQYCDSDU-UHFFFAOYSA-N NC1=CC=C(Cl)C=C1C=NC1CCCCC1
2207 0 XOCWINXAOBEYLL-UHFFFAOYSA-N COC1=CC(OC)=C(OC)C2=C1CCCC2=O
2208 0 SIJUHIXUUWXJHW-NSHDSACASA-N COc1cc(C=O)cc2CC(Oc12)C(C)(C)O
2209 0 IBBGDDVUVGEJEN-UHFFFAOYSA-N CSC1=CC=CC=C1C1=NC2=C(N1)C=NC=C2
2210 0 PWWNTPFXJSBHQK-GTNGPMTGSA-N CC(=O)CC1(O)C2OC2C(=O)C(=C1N)C(=O)O
2211 0 GINRFPGQEWNBJV-UHFFFAOYSA-N CC1CC(N)=NN1C1=NC2=C(CCCC2)S1
2212 0 WBJUWGCULCOZSW-UHFFFAOYSA-N NNC1=NC(=NC2=CC=CC=C12)C1=CC=CC=C1
2213 0 ZAFBUZHSYWIITP-UHFFFAOYSA-N CSC1=CC=C(C=C1)C1=NC2=C(N1)C=NC=C2
2214 0 ZJNUBHSFFWAWTP-WAYWQWQTSA-N COc1cc(OC)c(C(=O)C=C/C)c(OC)c1
2215 0 CZMUSASBEIMXIM-UHFFFAOYSA-N CC1CN=C(NC2=NC=C(S2)N(=O)=O)N1C
2216 0 QQICMSFIPONKGQ-UHFFFAOYSA-N CC1CN(C)C(NC2=NC=C(S2)N(=O)=O)=N1
2217 0 YIOGTHPSYRFCKO-UHFFFAOYSA-N CCCC(=O)c1c(O)c2CCOc2cc1OC
2218 0 JKOHNLNAVOXOFA-UHFFFAOYSA-N COC1=C(SC)C=CC(CC2C=NC(=N)NC2=N)=C1
2219 0 UXSDCEKJRHPLCY-UHFFFAOYSA-N C=CCN=C1N=CC(C=C1C#N)C1=CC=NC=C1
2220 0 GIYLHBKMMNKKQT-UHFFFAOYSA-N CC(C)CC(=O)c1cc(C(=O)C)c(O)cc1O
2221 0 IIGFFQPCJAFMCZ-UHFFFAOYSA-N CN1C=C(N2CCOCC2)C(=C1)C1=CC=C(Cl)C=C1
2222 0 PKROQYBIPGTTND-UHFFFAOYSA-N COc1cc(O)c(CC=C(C)C)c(O)c1C=O
2223 0 GINRFPGQEWNBJV-UHFFFAOYSA-N CC1CC(N)=NN1C1=NC2=C(CCCC2)S1
2224 0 ZVMALUVLYJRPEZ-UHFFFAOYSA-N COC(=O)c1cc(O)c(O)c(CC=C(C)C)c1
2225 0 SBOBOTARPDBQPK-UHFFFAOYSA-N CC(=O)OCCC(OC(C)=O)C1=CC=CC=C1
2226 0 DIVBAJRWZLFJPP-UHFFFAOYSA-O NC(=O)C1=C[N+](=CC=C1)C(=O)N1CCOCC1
2227 0 FENZKIHQZXDTDV-UHFFFAOYSA-N CC(CCC=C(C)C)CC(O)S(O)(=O)=O
2228 0 WLGLTBFQICSZBV-UHFFFAOYSA-N CC1=NC=C2C=CC=C(CCCCCCl)N12
2229 0 CBUOBMSAFIYYEJ-UHFFFAOYSA-N CC(C(C)=O)C1=C(C)C(O)=C(C)C(O)=C1C=O
2230 0 FDYLVSINANJYBC-UHFFFAOYSA-N COc1cc(CC=C)cc(OC)c1OC(=O)C
2231 0 GEKMDVRGRBCFGW-UHFFFAOYSA-N COc1cc(OC)c2C=CC(C)(C)Oc2c1O
2232 0 LZKARLKULOBAJA-UHFFFAOYSA-N CC(C)C(N)CC1=CNC2=C1C=C(Cl)C=C2
2233 0 GIEDYDBZSRWFQZ-CYBMUJFWSA-N CC(C)C(=O)Oc1cc(O)ccc1C2(C)CO2
2234 0 XXSIKKNILMSXRL-UHFFFAOYSA-N COC1=CC(=CC=C1)C1(CN2C=NC=N2)NCCS1
2235 0 VNYXTZQJJLBMQI-UHFFFAOYSA-N CCN1CCN=C1NC1=NC=C(S1)[N+]([O-])=O
2236 0 JVHKHYWAEDTHRH-UHFFFAOYSA-N COC1=CC=C(C=C1)C1(CN2C=NC=N2)NCCS1
2237 0 IMCPAQHSMNCJDT-SCZZXKLOSA-N COc1cccc2C(CCC(C)O)OC(=O)c12
2238 0 VYMOSQHGYIYNLB-UHFFFAOYSA-N CS(=O)(=O)C1=NN=C(NCCCC#C)N=N1
2239 0 QZHLDJPUZBXUSM-UHFFFAOYSA-N CCOC(=O)CC1=CC=C(OCC2CO2)C=C1
2240 0 RLCUWHNKCGKHPK-UHFFFAOYSA-N CC1CC(CC2=C(Cl)C=CC=C2F)N=C1O
2241 0 GVWYKIDVLJVINH-UHFFFAOYSA-N CSCC1=C(C)C2=C(C=C1)C=CC(CSC)=C2C
2242 0 WDZGSKSZKZIGFW-UHFFFAOYSA-N COC1=C(OC)C(=CC2=C1OCO2)C1CC1C
2243 0 PNQZBGJMILYPLO-UHFFFAOYSA-N CCC(OCC1=CC=CO1)OCC1=CC=CO1
2244 0 LNMONFVMDADLCJ-UHFFFAOYSA-N CC1=CC=C(C=C1)C(C)(CC(O)=O)CC(O)=O
2245 0 RISYOXHUXDEKNI-UHFFFAOYSA-N CN(CCC#N)C1=CC=C(C=C(C#N)C#N)C=C1
2246 0 VDTYHTVHFIIEIL-ZCFIWIBFSA-N OCC(NC(=O)c1cccc(O)c1O)C(=O)O
2247 0 PIGUATQRGLPQHB-UHFFFAOYSA-N CC(=O)C1=CC=C(OC(=O)OC(C)(C)C)C=C1
2248 0 OSURYTKHOFOPLA-UHFFFAOYSA-N COc1cc(O)c(cc1OC)C(=O)C=C(C)C
2249 0 UAWHZODFGAHJCC-UHFFFAOYSA-N CCC(OC(C)=O)C1=CC=C(OC(C)=O)C=C1
2250 0 VSODLHSFRVYYBZ-UHFFFAOYSA-N CC(=CCc1c(O)cc(O)c(C(=O)C)c1O)C
2251 0 WCSWEIGUCUJIQI-UHFFFAOYSA-N COC(=O)c1ccc(O)c(OCC=C(C)C)c1
2252 0 CBUOBMSAFIYYEJ-ZCFIWIBFSA-N C[C@H](C(=O)C)c1c(C)c(O)c(C)c(O)c1C=O
2253 0 GMLFHEQJHMFUQF-SVGQVSJJSA-N C[C@H]1OC(=O)c2c(O)c(C)c(O)c(C)c2[C@@H]1C
2254 0 ZJNUBHSFFWAWTP-UHFFFAOYSA-N COc1cc(OC)c(C(=O)C=CC)c(OC)c1
2255 0 RFESJZXTILAJHV-WAYWQWQTSA-N CCCCC=C/CCCCOS(=O)(=O)O
2256 0 RYPQHAKCQSXFGH-SECBINFHSA-N CCCC1Cc2cc(OC)cc(O)c2C(=O)O1
2257 0 FUWYMDOAFXKROW-UHFFFAOYSA-N CC1=C2CC(CC(O)=O)OC2=C(C)C(C)=C1O
2258 0 WJEXEEMYPRLYDI-UHFFFAOYSA-N COC1=C(OC)C(OC)=C2CCCC(=O)C2=C1
2259 0 JXOJACBQVPRJOI-UHFFFAOYSA-N COC1=C(OC)C(OC)=C2C(=O)CCCC2=C1
2260 0 QQBPQQBBGKYMIL-UHFFFAOYSA-N COc1c(O)cc2C=CC(C)(C)Oc2c1OC
2261 0 CXPGBFMBTCQBJU-UHFFFAOYSA-N CC1=[N+](C=C(O1)C1=CC=CC=C1)C1=CC=CC=C1
2262 0 CHXBRENKKNPCMA-UHFFFAOYSA-N ClC1=CC2C(C=C1)=NC(=O)CN=C2C1CCCCC1
2263 0 LCIHDYHFOIWUCR-UHFFFAOYSA-N CN1N(C)P2N(C)N(C)P1N(C)N2C
2264 0 VAKPMQNKGFYCOR-UHFFFAOYSA-N COc1cc2OC(C)(C)C=Cc2c(OC)c1O
2265 0 PNAWPSAJPYOUJP-UHFFFAOYSA-N C[n+]1c2ccccc2cc2ccc(cc12)N=[N+]=N
2266 0 LCPJHDMIWQLZAL-UHFFFAOYSA-N C[n+]1c2ccccc2c(N=[N+]=N)c2ccccc12
2267 0 STLUNQZEUDXBQE-UHFFFAOYSA-N CC1=C(CC2=CC(Cl)=CC=C12)C1=CN=CC=C1
2268 0 GTNYSXZEOFLYJS-UHFFFAOYSA-N CC(C(O)=O)C1=C2CCC(=O)C2(C)CCC1=O
2269 0 KPDWWEJAIPSECL-UHFFFAOYSA-N C1=CC=C(C=C1)N1C=NN(C=N1)C1=CC=CC=C1
2270 0 UXBGNNIUWXVYLX-UHFFFAOYSA-N COC1=C(C)C=C(C=C1C)C(=O)CCC(O)=O
2271 0 YBCIBBFGQVEGAQ-UHFFFAOYSA-N CN=C(O)N(C(O)=N)C1=CC=C(Cl)C=C1C
2272 0 ZJNUBHSFFWAWTP-AATRIKPKSA-N COc1cc(OC)c(C(=O)C=CC)c(OC)c1
2273 0 VOQLAKYCYFUFQM-UHFFFAOYSA-N O=C1NC(=O)C2=NC(=CN=C2N1)C1=CN=CC=C1
2274 0 KNGAADXITVJHDL-UHFFFAOYSA-N CCCCCC(=O)OOC(=O)C1=CC=CC=C1
2275 0 MBCHKUIBDAWHQL-UHFFFAOYSA-N O=C1NC(=O)C2=NC(=CN=C2N1)C1=CC=CC=N1
2276 0 HHNRWMZIZXPALN-UHFFFAOYSA-N FC1=CC2=C(C=C1)N=NN(C1=CC=CC=C1)C2=O
2277 0 ABVFADOVAQKBBK-UHFFFAOYSA-N ClC1=CC=C(CC(C#N)C2=CC=CC=C2)C=C1
2278 0 NIXOOBUERJJUAE-UHFFFAOYSA-N CN(C)C1=CC=C(C=C1)N=NC1=[N+]([O-])C(C)=C(C)S1
2279 0 KLUYRYDSXULPIM-MRVPVSSYSA-N CCC1CC(=O)c2c(OC)cc(OC)cc2O1
2280 0 DEPIJCMSSIVPDJ-UHFFFAOYSA-N OCC(O)COC(=O)C1=CC(=CC=C1)N(=O)=O
2281 0 WHTVSHHCWHMESK-UHFFFAOYSA-N ClC1=CC=CC=C1N1CCN(CC2=CC=CO2)CC1
2282 0 BGPYJIWRJPHATC-UHFFFAOYSA-N [O-][N+](=O)C1=CC=C(C=C1)C1=NN2C=CC=NC2=N1
2283 0 ZXLIMAGSJGAAKU-UHFFFAOYSA-N [O-][N+](=O)C1=CC=C(C=C1)C1=NN=C2N=CC=CN12
2284 0 AJCKKMJVWKRHNA-LLVKDONJSA-N COC(=O)C(OC(=O)c1ccccc1)C(C)C
2285 0 SJUOHIHCJFYRNR-UHFFFAOYSA-N ClC1=CC=C(C=C1)C1=NOC(CN2CCCCC2)=C1
2286 0 AMZPPCYQXDTKCJ-UHFFFAOYSA-N CCOC(=O)N(CC(C)Cl)CC(C)Cl
2287 0 VQKVZNAYFUDTTE-VCFJNTAESA-N C1=CN(C=C1)N=C1C=CC(C=C1)=NN1C=CC=C1
2288 0 DJJMBPKLZDFFIV-UHFFFAOYSA-N CCCN1NC(=NC(=O)C2=CC=CC=C2N(=O)=O)N=N1
2289 0 GKOXZZHKOZLHRQ-UHFFFAOYSA-N ClC1=C(N2CCNCC2)C(=CC=C1)N(=O)=O
2290 0 JDTHCWACCHIXOP-UHFFFAOYSA-N CNC1=CC(C)=C(C#N)C2=NC3=CC=CC=C3N12
2291 0 RDACXMGPGPUNQI-UHFFFAOYSA-N COc1cc(OC)c2cc(C=O)cc(OC)c2c1OC
2292 0 UAWHZODFGAHJCC-ZDUSSCGKSA-N CCC(OC(=O)C)c1ccc(OC(=O)C)cc1
2293 0 IOHGZBLANANFDS-UHFFFAOYSA-N CC(C)(C)OC(=O)COC1=CC=CC(C=O)=C1
2294 0 HVTHICJFQQKQDW-UHFFFAOYSA-N CCOC1=C(OC)C=C(C(=C1)C(O)=O)[N+]([O-])=O
2295 0 QDTUIHOOSMFIDM-UHFFFAOYSA-N COC1=C(OC)C=C2C(CC(O)=O)CCC2=C1
2296 0 DMULQKYQIBHSMW-UHFFFAOYSA-N N#CC1=C(CC2C(C1)OC1CC(C#N)=C(CC21)C#N)C#N
2297 0 NJAZQYZMOBWGBH-UHFFFAOYSA-N COC(=O)C1=C(O)C(CC=C(C)C)=C(O)C=C1
2298 0 IQZSYNRQBGFPDD-UHFFFAOYSA-N CC(C)CN=C(S)N=NCC1=CC=NC=C1
2299 0 JYQJCLCFUNEZCM-LBPRGKRZSA-N CC(=O)c1cc2CC(Oc2cc1O)C(C)(C)O
2300 0 SGCOSPKWMNXZNV-UHFFFAOYSA-N COC(=O)c1ccc(O)c(c1)C(=O)CC(C)C
2301 0 RSUGJXKYNHLKBC-UHFFFAOYSA-N COC1=CC(=CC2=C1OC(C)(C)CC2)C(O)=O
2302 0 JJKCMUFGDWIFOU-UHFFFAOYSA-N CC1=C(C)C(C#N)=C2N=C(N)C3=CC=CC=C3N12
2303 0 ZGIUTJWCSIHWGS-UHFFFAOYSA-N COC(=O)C1=C(C(OC)=C(OC)C=C1)N(=O)=O
2304 0 WSBCIWCIAPMFLY-BQYQJAHWSA-N CCCCCCC=CCCOS(=O)(=O)O
2305 0 PVMARQSYHLVIIK-UHFFFAOYSA-N COC1=CC(OC)=C(C(OC)=C1C=O)[N+]([O-])=O
2306 0 GBJYXPSNSNXUDU-UHFFFAOYSA-N CC[Si](CC)(O[SiH](C)C)O[SiH](C)C
2307 0 DRDGFSNTFVXQPD-UHFFFAOYSA-N CCN=C(O)N(C(O)=N)C1=CC=CC(Cl)=C1
2308 0 AOITUXSYHZBLBI-UHFFFAOYSA-N CCN=C(O)N(C(O)=N)C1=CC=C(Cl)C=C1
2309 0 VBXNJRCPOOQJML-SNVBAGLBSA-N COc1ccc2N(O)C(=O)C(O)Oc2c1OC
2310 0 ZEMUQZFBKSWRFD-UHFFFAOYSA-N COC1(OC)N(C(C)C)C(=S)N(C(C)C)C1=S
2311 0 QGUKASLBZHWGCO-UHFFFAOYSA-N CCC(CC(O)=O)(CC(O)=O)C1=CC=CC=C1
2312 0 VXAXFCKIXFBSSM-UHFFFAOYSA-N CCOC(=O)c1cc(C)c(C(=O)C)c(OC)c1
2313 0 ZMHVTFSCBAAXEW-UHFFFAOYSA-N OC(=O)CCCCCOC(=O)C1=CC=CC=C1
2314 0 MNFFVIJIWKSPFP-UHFFFAOYSA-N COC(=O)C1=C(C)C(C(O)=O)=C(CC(O)=O)N1
2315 0 WDCHVRICDGHOKM-SCZZXKLOSA-N CC(O)CC1Cc2ccc(C)c(O)c2C(=O)O1
2316 0 LWLRITLSGGNJTL-UHFFFAOYSA-N COC(=O)C(C)(C)OC1=CC=C(C=C1)C(C)=O
2317 0 NIPPTNSWJAXUBE-CYBMUJFWSA-N COc1c(O)cc(C)c2OC(C)(CO)C=Cc12
2318 0 DCFNCYBBSZDNLF-UHFFFAOYSA-N COc1c(O)cc(cc1CC=C(C)C)C(=O)O
2319 0 JXLWCZWBHZGUEE-UHFFFAOYSA-N CC(=O)OC1=C(C)C(C)=C(OC(C)=O)C(C)=C1
2320 0 ZEAZGTREIAIRQJ-UHFFFAOYSA-N NC1=NC(N)=NC(=C1)C1=CC=CC2=CC=CC=C12
2321 0 PEGOQLUAOMEHPV-UHFFFAOYSA-N CC1(C)C(=C(C#N)C#N)C(C)(C)C1=C(C#N)C#N
2322 0 XJKVYEGXTAZKEQ-UHFFFAOYSA-N COC1=C(OC)C(O)=C2CC(=O)CCCC2=C1
2323 0 MVLZLHBOBVWBQS-SNAWJCMRSA-N COc1ccc(C=CCOC(=O)C)cc1OC
2324 0 HJGHIUCZKMIOLV-UHFFFAOYSA-N CCCCCC(=O)OC1=CC=CC=C1C(O)=O
2325 0 ILUMEPMGPCKGHH-UHFFFAOYSA-N O=C1CCCC(=O)C1CC1C(=O)CCCC1=O
2326 0 HPBNFNAAAHQGNY-UHFFFAOYSA-N NCC1=C2C=CC=CC2=C(Cl)C2=CC=CC=C12
2327 0 DBINJPHSZDRBGU-UHFFFAOYSA-N CC1CC(C)OC(O1)C1=CC=C2OCOC2=C1
2328 0 GQDRENUGZUYWHK-UHFFFAOYSA-N CC1=CC=CC2=C(Cl)C3=CC=CC(C)=C3N=C12
2329 0 MPRLZMKQCOIAFX-UHFFFAOYSA-N OC1CCC(CC1)OC(=O)C1=CC=C(O)C=C1
