# Supplementary material for: Ion mobility collision cross-section atlas for known and unknown metabolite annotation in untargeted metabolomics
Source: Nat Commun. 2020 Aug 28;11:4334. doi: 10.1038/s41467-020-18171-8 (PMC7455731; doi:10.1038/s41467-020-18171-8)
Supplement: Supplementary file 8 — Supplementary Data 5 [file 41467_2020_18171_MOESM8_ESM.zip › 01_positive_mode/L0747/cfmid_pred_spec.msp]

Name: +ve in-silico MS/MS by CFM-ID for CMWTZPSULFXXJA-VIFPVBQESA-N
ID: CMWTZPSULFXXJA-VIFPVBQESA-N
Comment: Energy0
Num peaks: 6
157.0647913 5.463031947
183.0804414 2.282626812
185.0960915 16.62818418
187.1117415 2.306536556
213.0910061 15.54496781
231.1015708 45.64780976

Name: +ve in-silico MS/MS by CFM-ID for CMWTZPSULFXXJA-VIFPVBQESA-N
ID: CMWTZPSULFXXJA-VIFPVBQESA-N
Comment: Energy1
Num peaks: 9
155.0855268 1.682599795
157.0647913 11.93039899
159.0804414 5.032337028
183.0804414 3.178951925
185.0960915 25.84290374
187.1117415 4.232797671
199.075356 1.602344893
213.0910061 15.0805238
231.1015708 13.01884757

Name: +ve in-silico MS/MS by CFM-ID for CMWTZPSULFXXJA-VIFPVBQESA-N
ID: CMWTZPSULFXXJA-VIFPVBQESA-N
Comment: Energy2
Num peaks: 23
15.02292652 1.165737335
27.02292652 1.059549028
101.0385766 4.731415624
103.0542266 4.218968262
115.0542266 4.746750218
125.0385766 1.152020656
127.0542266 4.917499238
129.0698767 8.998050247
131.0491413 1.129926274
131.0855268 1.674939992
139.0542266 1.632218029
141.0698767 5.59542627
143.0855268 1.054415031
151.0542266 1.070317777
153.0698767 8.94465269
155.0855268 4.297162455
157.0647913 4.229254313
157.1011768 0.9100410475
159.0804414 4.109175995
169.0647913 3.742330564
171.0804414 5.078530983
183.0804414 2.3835389
185.0960915 3.991503907

Name: +ve in-silico MS/MS by CFM-ID for VDARBCCMTDKLBW-ZJUUUORDSA-N
ID: VDARBCCMTDKLBW-ZJUUUORDSA-N
Comment: Energy0
Num peaks: 6
83.04914126 3.795523911
91.05422664 22.65763632
101.0597059 7.072675554
165.0910061 1.323876478
191.1066561 26.68745023
209.1172208 24.3459175

Name: +ve in-silico MS/MS by CFM-ID for VDARBCCMTDKLBW-ZJUUUORDSA-N
ID: VDARBCCMTDKLBW-ZJUUUORDSA-N
Comment: Energy1
Num peaks: 7
55.05422664 4.126709756
73.06479133 1.414918735
83.04914126 6.674582229
91.05422664 47.41491823
101.0597059 7.071889103
191.1066561 7.931565921
209.1172208 5.54684244

Name: +ve in-silico MS/MS by CFM-ID for VDARBCCMTDKLBW-ZJUUUORDSA-N
ID: VDARBCCMTDKLBW-ZJUUUORDSA-N
Comment: Energy2
Num peaks: 19
49.00727645 1.637397497
51.02292652 2.369805494
53.03857658 2.434683034
55.01784114 1.805341771
55.05422664 8.129221233
57.0334912 2.449427585
57.06987671 2.370416585
63.02292652 2.288851462
65.03857658 3.191703652
73.06479133 2.471649281
75.02292652 2.355690057
79.05422664 1.473294052
81.0334912 2.523508155
83.04914126 9.743643659
85.02840582 1.752226857
85.06479133 2.573307567
91.05422664 26.25781385
93.06987671 3.282061002
101.0597059 2.172052801

Name: +ve in-silico MS/MS by CFM-ID for VDARBCCMTDKLBW-UWVGGRQHSA-N
ID: VDARBCCMTDKLBW-UWVGGRQHSA-N
Comment: Energy0
Num peaks: 6
83.04914126 3.795523911
91.05422664 22.65763632
101.0597059 7.072675554
165.0910061 1.323876478
191.1066561 26.68745023
209.1172208 24.3459175

Name: +ve in-silico MS/MS by CFM-ID for VDARBCCMTDKLBW-UWVGGRQHSA-N
ID: VDARBCCMTDKLBW-UWVGGRQHSA-N
Comment: Energy1
Num peaks: 7
55.05422664 4.126709756
73.06479133 1.414918735
83.04914126 6.674582229
91.05422664 47.41491823
101.0597059 7.071889103
191.1066561 7.931565921
209.1172208 5.54684244

Name: +ve in-silico MS/MS by CFM-ID for VDARBCCMTDKLBW-UWVGGRQHSA-N
ID: VDARBCCMTDKLBW-UWVGGRQHSA-N
Comment: Energy2
Num peaks: 19
49.00727645 1.637397497
51.02292652 2.369805494
53.03857658 2.434683034
55.01784114 1.805341771
55.05422664 8.129221233
57.0334912 2.449427585
57.06987671 2.370416585
63.02292652 2.288851462
65.03857658 3.191703652
73.06479133 2.471649281
75.02292652 2.355690057
79.05422664 1.473294052
81.0334912 2.523508155
83.04914126 9.743643659
85.02840582 1.752226857
85.06479133 2.573307567
91.05422664 26.25781385
93.06987671 3.282061002
101.0597059 2.172052801

Name: +ve in-silico MS/MS by CFM-ID for SSISHJJTAXXQAX-ZETCQYMHSA-O
ID: SSISHJJTAXXQAX-ZETCQYMHSA-O
Comment: Energy0
Num peaks: 6
113.0167956 2.147448121
154.086255 1.976979906
171.0222749 2.568339873
184.0902949 14.65243965
212.0852095 17.4705127
230.0957742 47.89776659

Name: +ve in-silico MS/MS by CFM-ID for SSISHJJTAXXQAX-ZETCQYMHSA-O
ID: SSISHJJTAXXQAX-ZETCQYMHSA-O
Comment: Energy1
Num peaks: 11
60.08077574 2.575941996
113.0167956 7.827795709
125.0167956 3.434513964
171.0222749 3.633472027
182.0746448 2.801871492
184.0902949 17.19364212
186.1059449 3.612768393
196.1080531 2.010912083
212.0852095 11.43170085
213.0692251 2.446438439
230.0957742 24.11660061

Name: +ve in-silico MS/MS by CFM-ID for SSISHJJTAXXQAX-ZETCQYMHSA-O
ID: SSISHJJTAXXQAX-ZETCQYMHSA-O
Comment: Energy2
Num peaks: 24
40.01817548 4.271129575
42.03382555 3.742263036
50.00252542 1.179353829
52.01817548 1.257558767
54.03382555 6.424357902
59.99024648 1.392469438
67.02907452 1.218497273
69.04472458 6.09204996
86.0964258 1.953631086
98.0964258 1.743330089
99.00114552 1.153193773
108.0807757 1.262121674
109.0760247 1.581639211
110.0964258 8.394409485
113.0167956 1.957524334
113.1073248 6.013176703
125.0167956 1.528964321
125.1073248 9.43088141
138.1025738 1.99517752
140.1182239 10.35549583
142.086255 1.534355007
154.086255 1.830029258
157.0971541 0.9716214669
184.0902949 2.926201847

Name: +ve in-silico MS/MS by CFM-ID for XFSSPJGVPRWHLS-UHFFFAOYSA-N
ID: XFSSPJGVPRWHLS-UHFFFAOYSA-N
Comment: Energy0
Num peaks: 6
187.075356 2.085799571
189.0910061 2.148196866
199.075356 3.711980867
213.0910061 10.87720065
215.0702706 3.704674635
231.1015708 70.66989173

Name: +ve in-silico MS/MS by CFM-ID for XFSSPJGVPRWHLS-UHFFFAOYSA-N
ID: XFSSPJGVPRWHLS-UHFFFAOYSA-N
Comment: Energy1
Num peaks: 9
43.01784114 2.68335382
43.05422664 2.494369526
173.0597059 2.116373606
187.075356 3.298851014
189.0910061 5.917095293
199.075356 5.616418446
213.0910061 11.83180665
215.0702706 3.307709852
231.1015708 43.08394246

Name: +ve in-silico MS/MS by CFM-ID for XFSSPJGVPRWHLS-UHFFFAOYSA-N
ID: XFSSPJGVPRWHLS-UHFFFAOYSA-N
Comment: Energy2
Num peaks: 31
15.02292652 2.07751399
25.00727645 2.07692106
39.02292652 4.493065789
41.00219107 2.490495954
41.03857658 2.480401139
43.01784114 2.295682483
49.00727645 2.343455955
51.02292652 1.641023591
57.0334912 1.631280699
67.01784114 1.463024431
131.0491413 1.988774538
145.0647913 1.643006326
147.0440559 1.966009606
155.0491413 2.072142281
157.0647913 6.254108819
159.0440559 2.861881425
159.0804414 1.995019801
169.0647913 1.302572251
171.0440559 1.377176146
173.0597059 2.127741804
181.0647913 4.084839461
183.0440559 1.466440663
183.0804414 4.856126818
185.0597059 2.723732759
185.0960915 1.719063624
187.075356 2.181857997
197.0597059 2.551564865
199.0389705 3.463847408
199.075356 3.589800401
213.0910061 3.387136516
215.0702706 4.376666302

Name: +ve in-silico MS/MS by CFM-ID for KCKBEANTNJGRCV-UHFFFAOYSA-N
ID: KCKBEANTNJGRCV-UHFFFAOYSA-N
Comment: Energy0
Num peaks: 6
79.05422664 1.492529791
153.0546206 3.291267982
199.075356 1.680520479
201.0910061 0.8236830952
215.0702706 0.7072057451
231.1015708 87.30231866

Name: +ve in-silico MS/MS by CFM-ID for KCKBEANTNJGRCV-UHFFFAOYSA-N
ID: KCKBEANTNJGRCV-UHFFFAOYSA-N
Comment: Energy1
Num peaks: 11
75.04405588 1.586525464
79.05422664 1.365072972
123.0440559 1.471030434
153.0546206 5.57210567
157.0647913 1.61000897
171.0804414 3.578817509
199.075356 8.0636176
201.0910061 10.21846389
203.1066561 7.296539646
215.0702706 1.407780296
231.1015708 38.56481574

Name: +ve in-silico MS/MS by CFM-ID for KCKBEANTNJGRCV-UHFFFAOYSA-N
ID: KCKBEANTNJGRCV-UHFFFAOYSA-N
Comment: Energy2
Num peaks: 29
15.02292652 1.815698259
45.0334912 1.012885942
49.00727645 2.349308304
63.02292652 1.065293352
79.01784114 1.977142024
79.05422664 1.959326848
81.0334912 1.538862505
91.05422664 2.370946188
101.0385766 10.82771564
103.0542266 4.91695059
123.0440559 1.553875527
127.0542266 5.080464759
129.0698767 2.35352622
137.0233204 2.363178175
153.0546206 2.843431358
157.0647913 4.252119033
159.0804414 2.779053647
169.0647913 1.309762913
171.0804414 2.706640161
183.0804414 1.885130939
185.0597059 3.603126165
187.075356 2.500100305
199.075356 2.342031916
201.0910061 1.415626649
203.0702706 2.472668817
205.0859207 2.901092645
213.0910061 1.813891875
215.0702706 5.220631101
231.1015708 1.4650091

Name: +ve in-silico MS/MS by CFM-ID for XEAQIWGXBXCYFX-GUOLPTJISA-N
ID: XEAQIWGXBXCYFX-GUOLPTJISA-N
Comment: Energy0
Num peaks: 11
91.05422664 4.09278563
115.0542266 1.469694769
127.0542266 2.919299025
129.0698767 6.024919986
131.0855268 4.503273587
139.0389705 2.253955216
171.0804414 2.687099479
185.0960915 1.636783926
187.1117415 1.792327476
213.0910061 6.773561775
231.1015708 45.91286423

Name: +ve in-silico MS/MS by CFM-ID for XEAQIWGXBXCYFX-GUOLPTJISA-N
ID: XEAQIWGXBXCYFX-GUOLPTJISA-N
Comment: Energy1
Num peaks: 18
39.02292652 1.436023286
41.00219107 2.997254899
43.01784114 4.423357917
91.05422664 3.823286581
103.0542266 1.209576991
115.0542266 22.26928003
117.0698767 8.3532915
125.0385766 1.82514955
127.0389705 1.899594858
127.0542266 5.92279328
129.0698767 10.40829023
131.0855268 2.974704346
133.1011768 1.293181243
139.0389705 1.518984491
169.0647913 1.987917019
171.0804414 2.020651498
213.0910061 1.824898499
231.1015708 4.414451539

Name: +ve in-silico MS/MS by CFM-ID for XEAQIWGXBXCYFX-GUOLPTJISA-N
ID: XEAQIWGXBXCYFX-GUOLPTJISA-N
Comment: Energy2
Num peaks: 28
39.02292652 5.858608972
41.03857658 1.062945813
45.0334912 1.055162328
49.00727645 7.027187629
51.02292652 3.307754331
53.00219107 0.9586895816
53.03857658 2.147889817
55.01784114 2.312232136
57.0334912 2.778011669
63.02292652 1.085234434
65.03857658 1.023606999
75.02292652 1.762184281
79.05422664 1.403217606
89.03857658 1.089902602
91.05422664 7.617640758
93.06987671 0.9297972506
101.0385766 4.639910015
103.0542266 5.687735543
105.0698767 1.125412889
115.0542266 6.396768531
117.0698767 3.388074983
125.0385766 1.849111457
127.0542266 5.895098
129.0698767 3.698985907
131.0855268 2.281637739
145.0647913 1.007874205
147.0804414 2.092641036
199.075356 1.045482262

Name: +ve in-silico MS/MS by CFM-ID for QNLYZTMYRVYPMN-UHFFFAOYSA-N
ID: QNLYZTMYRVYPMN-UHFFFAOYSA-N
Comment: Energy0
Num peaks: 6
107.0491413 5.005881107
121.0647913 1.95282487
123.0440559 5.024929914
137.0597059 3.105324247
213.0910061 3.290565699
231.1015708 68.45191029

Name: +ve in-silico MS/MS by CFM-ID for QNLYZTMYRVYPMN-UHFFFAOYSA-N
ID: QNLYZTMYRVYPMN-UHFFFAOYSA-N
Comment: Energy1
Num peaks: 19
51.02292652 1.208093689
53.03857658 1.303814331
105.0334912 3.06252587
107.0491413 15.09104874
117.0334912 1.020906694
119.0491413 1.566834337
121.0647913 3.577705536
123.0440559 16.48271233
125.0597059 1.319714851
133.0284058 1.391342015
135.0440559 2.182116103
137.0597059 7.37928152
147.0804414 1.021892346
187.075356 1.600226228
189.0910061 1.462574879
201.0910061 1.995699109
203.1066561 2.125859426
213.0910061 2.022964497
231.1015708 14.6020448

Name: +ve in-silico MS/MS by CFM-ID for QNLYZTMYRVYPMN-UHFFFAOYSA-N
ID: QNLYZTMYRVYPMN-UHFFFAOYSA-N
Comment: Energy2
Num peaks: 31
39.02292652 1.495440227
49.00727645 9.316977517
51.02292652 3.300583874
53.03857658 1.556479248
63.02292652 0.9929273263
65.03857658 2.536439701
67.05422664 1.311894557
75.02292652 2.342315814
77.03857658 3.416704178
79.05422664 4.398189909
81.0334912 3.396278474
89.03857658 0.9275851092
91.01784114 0.966340122
101.0385766 1.102965047
105.0334912 2.145358848
107.0491413 5.397832007
109.0647913 1.459314691
117.0334912 2.583309243
119.0491413 2.070058259
123.0440559 11.65295436
125.0597059 1.150154656
133.0284058 3.762663614
135.0440559 2.242952108
137.0597059 2.07704849
185.0597059 1.036678931
187.075356 1.202014411
189.0910061 1.37691442
199.075356 1.370295023
201.0910061 1.165911266
213.0910061 0.9489960212
215.0702706 1.389056398

Name: +ve in-silico MS/MS by CFM-ID for HITJFUSPLYBJPE-UHFFFAOYSA-N
ID: HITJFUSPLYBJPE-UHFFFAOYSA-N
Comment: Energy0
Num peaks: 6
107.0491413 5.113063567
121.0647913 1.991820324
123.0440559 5.141029308
137.0597059 2.001107545
213.0910061 3.395221172
231.1015708 70.27822746

Name: +ve in-silico MS/MS by CFM-ID for HITJFUSPLYBJPE-UHFFFAOYSA-N
ID: HITJFUSPLYBJPE-UHFFFAOYSA-N
Comment: Energy1
Num peaks: 15
105.0334912 3.540179176
107.0491413 17.13879654
119.0491413 1.504074198
121.0647913 4.097814705
123.0440559 19.0460796
125.0597059 1.50431348
135.0440559 1.409216845
137.0597059 4.265495735
147.0804414 1.080519627
187.075356 1.816469487
189.0910061 1.348445188
201.0910061 1.790881713
203.1066561 2.235469781
213.0910061 2.41013226
231.1015708 17.78243863

Name: +ve in-silico MS/MS by CFM-ID for HITJFUSPLYBJPE-UHFFFAOYSA-N
ID: HITJFUSPLYBJPE-UHFFFAOYSA-N
Comment: Energy2
Num peaks: 31
39.02292652 2.046352508
49.00727645 3.13639834
51.02292652 0.9655499621
65.03857658 2.523527603
75.02292652 4.492494257
77.03857658 5.34582212
79.05422664 6.024449542
81.0334912 3.903294923
89.03857658 1.339918879
91.05422664 1.077603439
93.06987671 1.192315535
101.0385766 1.632661856
103.0542266 1.311367471
105.0334912 3.438753916
107.0491413 6.087810301
117.0334912 2.380545746
119.0491413 1.569863453
121.0647913 0.9725547607
123.0440559 13.51319768
125.0597059 1.338678547
133.0284058 2.164631901
135.0440559 1.618745173
137.0597059 1.43199202
143.0491413 1.713467435
145.0647913 1.196625315
173.0597059 1.132494226
185.0597059 0.9192680617
185.0960915 1.864649961
187.075356 1.393615026
213.0910061 1.1245808
215.0702706 1.072786371

Name: +ve in-silico MS/MS by CFM-ID for WLWIMKWZMGJRBS-UHFFFAOYSA-N
ID: WLWIMKWZMGJRBS-UHFFFAOYSA-N
Comment: Energy0
Num peaks: 17
57.06987671 1.608420925
71.08552677 1.192463761
83.01275576 1.797311271
85.02840582 4.985282726
95.08552677 0.9573633783
97.10117684 1.364915133
137.0233204 1.108603323
151.0389705 1.50155303
163.075356 0.9334416452
165.0910061 1.094965833
167.1066561 1.89879103
173.0960915 1.095470145
177.0910061 1.316728053
181.1223062 0.8968863237
191.1066561 12.08954939
193.0859207 0.9084351587
209.1172208 45.52074727

Name: +ve in-silico MS/MS by CFM-ID for WLWIMKWZMGJRBS-UHFFFAOYSA-N
ID: WLWIMKWZMGJRBS-UHFFFAOYSA-N
Comment: Energy1
Num peaks: 31
39.02292652 1.312969985
41.03857658 1.23734135
43.05422664 1.884636403
53.03857658 1.257560696
55.05422664 1.226074608
57.06987671 4.353181348
71.08552677 4.061246096
79.05422664 3.955725446
81.06987671 2.204346104
83.01275576 1.981214203
83.08552677 1.881730297
85.02840582 2.013945203
93.06987671 1.027836268
95.08552677 1.794187394
97.10117684 1.950085305
107.0491413 0.982985684
121.0647913 1.376456301
123.0804414 2.198093675
125.0960915 2.144699552
137.0233204 1.655172858
139.0389705 1.698726047
139.1117415 1.02826313
151.0389705 3.723560753
153.0546206 0.8998277911
165.0546206 1.040312767
177.0910061 2.438223059
179.1066561 1.919942251
181.1223062 3.55899591
191.1066561 5.391853291
193.0859207 1.192833138
209.1172208 8.707141829

Name: +ve in-silico MS/MS by CFM-ID for WLWIMKWZMGJRBS-UHFFFAOYSA-N
ID: WLWIMKWZMGJRBS-UHFFFAOYSA-N
Comment: Energy2
Num peaks: 31
39.02292652 6.994361385
41.00219107 1.505883749
41.03857658 5.821147576
43.05422664 5.514022603
45.0334912 1.186518356
47.04914126 0.8727128539
49.00727645 1.154587085
51.02292652 1.947418139
53.00219107 4.346389183
53.03857658 4.815930607
55.01784114 3.581683476
55.05422664 2.842034829
57.0334912 2.359308901
57.06987671 3.668499645
65.03857658 0.8521746022
67.05422664 1.508081279
69.0334912 0.7601147636
71.08552677 0.9609777998
79.05422664 3.971655565
81.0334912 0.7788806414
81.06987671 0.9759489325
83.01275576 1.744156604
85.02840582 3.108565352
93.06987671 1.853144336
95.08552677 4.810188991
97.10117684 1.269003382
117.0698767 0.8524118985
121.0647913 0.8003274334
153.0910061 0.9858436407
179.1066561 0.9114276866
193.0859207 1.695046839

Name: +ve in-silico MS/MS by CFM-ID for RKFAZBXYICVSKP-WAYWQWQTSA-N
ID: RKFAZBXYICVSKP-WAYWQWQTSA-N
Comment: Energy0
Num peaks: 6
41.03857658 1.784266686
167.0702706 1.848273818
177.0910061 6.869767574
179.1066561 2.254337627
193.0859207 1.695257673
209.1172208 75.43665123

Name: +ve in-silico MS/MS by CFM-ID for RKFAZBXYICVSKP-WAYWQWQTSA-N
ID: RKFAZBXYICVSKP-WAYWQWQTSA-N
Comment: Energy1
Num peaks: 19
25.00727645 1.373493587
39.02292652 1.961900761
41.03857658 9.595153295
49.00727645 1.623689735
55.05422664 1.463076104
101.0597059 1.229440372
105.0334912 2.422289723
149.0597059 1.521034856
151.075356 2.9205206
155.1066561 2.044448274
163.075356 1.165640137
165.0910061 2.487088445
167.0702706 3.730058262
169.0859207 2.852982955
177.0910061 8.849633237
179.1066561 1.776156291
181.0859207 2.010789017
193.0859207 2.910571463
209.1172208 28.64205509

Name: +ve in-silico MS/MS by CFM-ID for RKFAZBXYICVSKP-WAYWQWQTSA-N
ID: RKFAZBXYICVSKP-WAYWQWQTSA-N
Comment: Energy2
Num peaks: 25
25.00727645 1.032508891
39.02292652 5.631952634
41.03857658 9.589214325
43.05422664 2.754147289
45.0334912 1.069926732
49.00727645 13.23719337
51.02292652 2.373847132
53.03857658 1.887107406
55.01784114 3.151748432
55.05422664 2.1864525
57.0334912 1.769796469
63.02292652 4.55498323
65.03857658 4.208456556
67.05422664 1.077655045
109.0647913 2.085946239
121.0647913 5.807414981
131.0491413 0.9808405881
133.0647913 2.158878273
135.0804414 1.489534621
137.0597059 2.01962503
153.0546206 1.347610712
163.075356 5.419580345
167.0702706 1.235569207
177.0910061 1.495559469
193.0859207 2.013000619

Name: +ve in-silico MS/MS by CFM-ID for BPLQKQKXWHCZSS-UHFFFAOYSA-N
ID: BPLQKQKXWHCZSS-UHFFFAOYSA-N
Comment: Energy0
Num peaks: 6
41.03857658 2.188128763
167.0702706 2.062760793
177.0910061 2.844788049
183.1015708 1.221427008
193.0859207 7.041763027
209.1172208 77.70304877

Name: +ve in-silico MS/MS by CFM-ID for BPLQKQKXWHCZSS-UHFFFAOYSA-N
ID: BPLQKQKXWHCZSS-UHFFFAOYSA-N
Comment: Energy1
Num peaks: 15
39.02292652 2.267183742
41.03857658 7.392096048
65.03857658 1.265460437
85.02840582 1.198373727
89.05970595 1.272324878
121.0647913 1.76901938
125.0960915 1.355292526
135.0804414 1.451852521
163.075356 3.506133915
165.0910061 6.93427066
167.0702706 3.739971182
177.0910061 4.439182524
181.0859207 1.682395246
193.0859207 9.667165727
209.1172208 32.74706283

Name: +ve in-silico MS/MS by CFM-ID for BPLQKQKXWHCZSS-UHFFFAOYSA-N
ID: BPLQKQKXWHCZSS-UHFFFAOYSA-N
Comment: Energy2
Num peaks: 26
15.02292652 1.507900063
39.02292652 6.389354156
41.03857658 9.169082551
49.00727645 2.523176177
51.02292652 2.562079491
63.02292652 5.114096044
65.03857658 7.109769839
67.05422664 1.909357271
79.01784114 2.395335727
81.0334912 1.74684852
91.05422664 3.006444673
105.0334912 1.667956872
107.0491413 2.487840311
109.0647913 1.470344834
119.0491413 1.767563981
121.0647913 1.756270305
133.0647913 1.526116214
137.0597059 4.180481096
153.0546206 2.733217867
163.075356 5.240427004
165.0910061 1.751678271
167.0702706 3.663277
177.0546206 1.967576159
177.0910061 1.542976026
181.0859207 1.479448054
193.0859207 3.684462842

Name: +ve in-silico MS/MS by CFM-ID for TTYOHMFLCXENHR-GQCTYLIASA-N
ID: TTYOHMFLCXENHR-GQCTYLIASA-N
Comment: Energy0
Num peaks: 12
67.05422664 2.225969579
69.06987671 17.2997254
87.08044139 1.764737008
121.0284058 7.84119763
123.0440559 2.408305584
125.0597059 2.430774699
145.0284058 1.623877141
161.0233204 1.945495151
163.0389705 10.90399938
181.0495352 2.064436979
231.1015708 3.849365269
249.1121354 27.07166942

Name: +ve in-silico MS/MS by CFM-ID for TTYOHMFLCXENHR-GQCTYLIASA-N
ID: TTYOHMFLCXENHR-GQCTYLIASA-N
Comment: Energy1
Num peaks: 17
39.02292652 2.491781918
41.03857658 3.363169522
43.05422664 0.892810426
53.03857658 1.112326352
67.05422664 1.943719518
69.06987671 35.24888302
87.08044139 2.949820861
109.0284058 0.8959215566
121.0284058 8.26719798
123.0440559 3.598386231
125.0597059 1.264394313
135.0440559 4.730899646
145.0284058 2.266633216
161.0233204 1.093076828
163.0389705 7.292577591
231.1015708 0.9459008243
249.1121354 2.505398119

Name: +ve in-silico MS/MS by CFM-ID for TTYOHMFLCXENHR-GQCTYLIASA-N
ID: TTYOHMFLCXENHR-GQCTYLIASA-N
Comment: Energy2
Num peaks: 31
25.00727645 1.758577658
39.02292652 2.414162248
41.00219107 1.260518273
41.03857658 1.621160739
43.05422664 0.9603566681
49.00727645 2.046598133
51.02292652 2.257893574
53.00219107 0.899146045
53.03857658 4.756682699
55.05422664 9.834041563
57.06987671 2.091818484
65.03857658 5.19912555
67.05422664 2.32671041
69.06987671 10.90621568
75.02292652 1.023304674
77.03857658 1.168251137
79.01784114 1.16180762
81.0334912 0.8542054912
93.0334912 1.83209903
95.04914126 1.307243795
105.0334912 3.25927465
107.0491413 2.40097761
109.0284058 1.662280571
117.0334912 1.506033189
121.0284058 7.675828811
123.0440559 1.677063334
133.0284058 1.022565847
135.0440559 2.484734954
137.0597059 1.092688748
147.0440559 0.8453852049
163.0389705 1.118610376

Name: +ve in-silico MS/MS by CFM-ID for XPUKIATWMAOOFP-UHFFFAOYSA-N
ID: XPUKIATWMAOOFP-UHFFFAOYSA-N
Comment: Energy0
Num peaks: 6
87.04405588 4.272371907
145.0647913 12.59456214
171.0804414 3.330067957
199.075356 15.93109097
213.0910061 4.064147904
231.1015708 47.4222867

Name: +ve in-silico MS/MS by CFM-ID for XPUKIATWMAOOFP-UHFFFAOYSA-N
ID: XPUKIATWMAOOFP-UHFFFAOYSA-N
Comment: Energy1
Num peaks: 9
27.02292652 3.473957175
57.0334912 1.905750665
87.04405588 7.072297573
103.0542266 1.813065738
145.0647913 36.41305943
171.0804414 8.463062579
199.075356 8.118254341
213.0910061 2.268863987
231.1015708 12.17892218

Name: +ve in-silico MS/MS by CFM-ID for XPUKIATWMAOOFP-UHFFFAOYSA-N
ID: XPUKIATWMAOOFP-UHFFFAOYSA-N
Comment: Energy2
Num peaks: 16
25.00727645 1.417660782
27.02292652 6.925268142
57.0334912 1.333829129
59.01275576 1.042240528
91.05422664 1.823852125
101.0385766 3.902433981
103.0542266 8.097547508
115.0542266 7.907148002
117.0334912 2.089593699
117.0698767 14.59166529
119.0491413 1.765952774
129.0334912 2.647081323
129.0698767 4.326957691
145.0647913 20.05151295
169.0647913 1.068488413
171.0804414 1.990734765

Name: +ve in-silico MS/MS by CFM-ID for VRMYGSOHQOAIFX-UHFFFAOYSA-N
ID: VRMYGSOHQOAIFX-UHFFFAOYSA-N
Comment: Energy0
Num peaks: 15
55.05422664 3.003754293
69.06987671 1.821352951
72.99202031 1.763895046
161.0960915 1.683462798
173.0960915 1.624834549
175.1117415 11.42815054
177.1273916 1.525544429
185.0960915 1.727720902
193.0495352 1.355117123
203.1066561 10.54776692
205.0495352 1.909420517
207.0651853 1.914452268
213.0910061 4.964292662
231.1015708 13.86200084
249.1121354 21.48028686

Name: +ve in-silico MS/MS by CFM-ID for VRMYGSOHQOAIFX-UHFFFAOYSA-N
ID: VRMYGSOHQOAIFX-UHFFFAOYSA-N
Comment: Energy1
Num peaks: 29
39.02292652 1.7555637
55.05422664 11.76324037
57.06987671 0.8331367641
65.03857658 1.255119264
67.05422664 1.592018311
69.06987671 5.438371172
72.99202031 1.042818558
87.00767038 0.8193992816
105.0334912 1.423080021
119.0491413 2.439930341
133.0647913 0.6928246723
145.0284058 1.376127126
147.0440559 2.352668562
157.0647913 1.827310604
159.0804414 2.172714056
161.0960915 2.409368603
173.0960915 0.6801622431
175.0389705 2.29624733
175.1117415 7.633951666
177.1273916 0.8286399831
185.0960915 2.131203198
187.1117415 2.436013567
191.0702706 0.7946101338
193.0495352 2.516535297
203.1066561 6.288332788
205.1223062 0.8554974862
213.0910061 3.773252523
231.1015708 6.950736905
249.1121354 3.810227819

Name: +ve in-silico MS/MS by CFM-ID for VRMYGSOHQOAIFX-UHFFFAOYSA-N
ID: VRMYGSOHQOAIFX-UHFFFAOYSA-N
Comment: Energy2
Num peaks: 25
39.02292652 2.133849566
41.03857658 1.094043173
53.03857658 1.665670697
55.05422664 14.33588544
57.06987671 1.059934209
65.03857658 8.322990703
67.05422664 5.817302275
69.06987671 4.983450557
72.99202031 2.016395709
105.0334912 6.299979128
107.0491413 1.743205685
119.0491413 9.551191839
121.0647913 2.518491192
131.0491413 1.012683275
131.0855268 1.13881165
133.0647913 1.230091966
145.0284058 0.9800827445
145.1011768 2.615735144
147.0440559 1.428642378
147.1168269 2.361179129
157.0647913 1.309630918
159.0804414 2.545856569
161.0960915 1.282247767
173.0960915 1.077627518
175.1117415 1.753499379

Name: +ve in-silico MS/MS by CFM-ID for QPHSFUGCBGILSS-QMMMGPOBSA-N
ID: QPHSFUGCBGILSS-QMMMGPOBSA-N
Comment: Energy0
Num peaks: 6
107.0491413 26.70361966
109.0647913 1.696276007
165.0546206 3.101378006
168.0655196 8.220179326
196.0604342 11.7758123
214.0709989 36.82889636

Name: +ve in-silico MS/MS by CFM-ID for QPHSFUGCBGILSS-QMMMGPOBSA-N
ID: QPHSFUGCBGILSS-QMMMGPOBSA-N
Comment: Energy1
Num peaks: 9
79.05422664 2.264345538
107.0491413 43.87022121
109.0647913 4.673298136
119.0491413 10.90871236
121.0647913 2.258065655
150.0549549 2.054288625
168.0655196 9.664395085
196.0604342 2.625289482
214.0709989 3.256529305

Name: +ve in-silico MS/MS by CFM-ID for QPHSFUGCBGILSS-QMMMGPOBSA-N
ID: QPHSFUGCBGILSS-QMMMGPOBSA-N
Comment: Energy2
Num peaks: 9
65.03857658 5.768482205
75.02292652 7.146144642
77.03857658 13.16012539
79.05422664 21.40135526
81.0334912 2.10567976
91.05422664 2.195603935
105.0334912 4.568779079
107.0491413 21.52004141
109.0647913 3.410955207

Name: +ve in-silico MS/MS by CFM-ID for ONMAUQRMJXNSCG-VGMNWLOBSA-N
ID: ONMAUQRMJXNSCG-VGMNWLOBSA-N
Comment: Energy0
Num peaks: 11
95.04914126 0.8451929301
145.1011768 0.8463051732
149.0960915 0.8462539293
153.0910061 0.9917392457
161.0960915 1.854327044
163.1117415 13.22593317
165.1273916 2.064556637
173.0960915 3.030857715
181.0859207 1.042660625
191.1066561 17.23235637
209.1172208 38.85013456

Name: +ve in-silico MS/MS by CFM-ID for ONMAUQRMJXNSCG-VGMNWLOBSA-N
ID: ONMAUQRMJXNSCG-VGMNWLOBSA-N
Comment: Energy1
Num peaks: 31
41.03857658 2.139082024
43.05422664 1.999962761
55.01784114 1.042222118
55.05422664 2.130944611
57.06987671 1.080601107
67.05422664 1.711481011
81.0334912 1.65796791
83.04914126 2.183510187
93.0334912 1.377159412
95.04914126 1.263549754
97.06479133 1.553249804
103.0542266 1.830690734
107.0855268 1.298157461
131.0491413 1.101130928
131.0855268 1.662121963
135.1168269 1.454668543
137.0960915 1.174218421
139.1117415 1.567051988
145.1011768 1.176258065
149.0597059 1.820743658
151.075356 1.025404803
153.0910061 1.163735179
159.0804414 1.192377015
161.0960915 1.477489962
163.075356 1.008731431
163.1117415 7.963220563
165.1273916 2.401719162
173.0960915 1.892573163
181.1223062 2.23648385
191.1066561 6.57265099
209.1172208 5.462494593

Name: +ve in-silico MS/MS by CFM-ID for ONMAUQRMJXNSCG-VGMNWLOBSA-N
ID: ONMAUQRMJXNSCG-VGMNWLOBSA-N
Comment: Energy2
Num peaks: 31
39.02292652 4.893992515
41.03857658 3.095565649
43.05422664 2.073061975
51.02292652 4.855386923
53.03857658 5.40132507
55.05422664 4.348895637
57.06987671 1.320494566
65.03857658 3.940475407
67.05422664 2.835099883
69.06987671 1.277396438
71.08552677 1.045407742
77.03857658 2.168163663
79.05422664 3.787716272
81.0334912 1.290896482
81.06987671 5.539912504
93.0334912 2.71403826
95.04914126 1.602075337
103.0542266 1.719462367
107.0491413 1.598780087
107.0855268 2.208674217
109.1011768 1.156566683
121.0647913 1.331302031
121.1011768 1.921539228
135.1168269 2.030225084
137.0960915 1.210165447
139.1117415 1.383321455
147.0440559 0.7872385093
147.0804414 1.196874167
147.1168269 1.666531846
149.0597059 1.1752357
161.0960915 0.7648634055

Name: +ve in-silico MS/MS by CFM-ID for YUQDGJSYYKKISE-COOXUBAGSA-N
ID: YUQDGJSYYKKISE-COOXUBAGSA-N
Comment: Energy0
Num peaks: 11
41.03857658 1.426039026
71.04914126 2.610085958
113.0597059 1.769308491
115.075356 1.79886586
121.0284058 1.392973442
127.075356 1.416048712
133.0284058 6.605071375
135.0440559 3.794407982
177.0546206 2.168586197
231.1015708 14.66458342
249.1121354 42.36225543

Name: +ve in-silico MS/MS by CFM-ID for YUQDGJSYYKKISE-COOXUBAGSA-N
ID: YUQDGJSYYKKISE-COOXUBAGSA-N
Comment: Energy1
Num peaks: 31
25.00727645 0.6876792063
39.02292652 1.698922045
41.03857658 10.71974424
43.05422664 3.771833525
53.03857658 1.227508812
71.04914126 5.169752144
93.0334912 0.8438369859
95.04914126 1.088275847
101.0597059 1.209978454
111.0440559 1.478201423
113.0597059 1.235198639
121.0284058 1.362032907
127.075356 1.35192756
129.0334912 1.487953021
131.0491413 0.9434805489
133.0284058 7.142892252
135.0440559 3.117913352
145.0284058 1.500794902
147.0440559 6.813058165
149.0597059 2.692852455
159.0440559 1.475446812
161.0597059 0.8123100086
177.0546206 3.159424895
177.0910061 0.7776382467
179.0702706 0.7014339635
207.0651853 1.278337668
213.0910061 0.8325487618
219.1015708 1.287830885
221.1172208 1.305317139
231.1015708 3.992369711
249.1121354 4.837601268

Name: +ve in-silico MS/MS by CFM-ID for YUQDGJSYYKKISE-COOXUBAGSA-N
ID: YUQDGJSYYKKISE-COOXUBAGSA-N
Comment: Energy2
Num peaks: 31
39.02292652 4.427336733
41.03857658 10.74066223
43.05422664 2.520851583
49.00727645 2.229735843
51.02292652 1.1629894
53.03857658 2.071061118
55.01784114 1.614390855
63.02292652 2.287337127
65.00219107 1.047085315
67.01784114 1.928369918
71.04914126 4.336858543
73.00727645 1.50202197
89.00219107 2.067457515
91.01784114 1.499933886
93.0334912 1.66476638
97.06479133 1.088204318
105.0334912 2.33289723
107.0491413 1.587823508
117.0334912 2.091362221
119.0491413 1.410251337
121.0284058 2.001756486
129.0334912 1.265586962
133.0284058 5.143616446
135.0440559 3.28253265
147.0440559 2.549474449
149.0597059 1.459073667
159.0440559 1.627588843
161.0597059 1.805613407
177.0910061 1.029422289
219.1015708 0.9198478762
233.0808353 1.027495373

Name: +ve in-silico MS/MS by CFM-ID for RRXOQHQFJOQLQR-AATRIKPKSA-N
ID: RRXOQHQFJOQLQR-AATRIKPKSA-N
Comment: Energy0
Num peaks: 6
41.03857658 2.278622854
167.0702706 2.221516065
177.0910061 2.951231436
181.0859207 1.804036272
193.0859207 1.312416147
209.1172208 81.64392017

Name: +ve in-silico MS/MS by CFM-ID for RRXOQHQFJOQLQR-AATRIKPKSA-N
ID: RRXOQHQFJOQLQR-AATRIKPKSA-N
Comment: Energy1
Num peaks: 16
25.00727645 1.57480593
39.02292652 2.411327606
41.03857658 7.844687751
65.03857658 1.386837792
85.02840582 1.276356304
89.05970595 1.32841455
121.0647913 1.92321823
125.0960915 1.446671141
135.0804414 1.544269636
163.075356 3.571325602
165.0910061 7.306183599
167.0702706 4.22817852
177.0910061 4.726966429
181.0859207 2.352282778
193.0859207 2.287390783
209.1172208 35.7887321

Name: +ve in-silico MS/MS by CFM-ID for RRXOQHQFJOQLQR-AATRIKPKSA-N
ID: RRXOQHQFJOQLQR-AATRIKPKSA-N
Comment: Energy2
Num peaks: 26
15.02292652 1.302767743
39.02292652 6.920113071
41.03857658 10.16003828
43.05422664 1.464850879
49.00727645 2.044014324
51.02292652 1.90443527
63.02292652 5.487986201
65.03857658 7.697208567
67.05422664 2.570020371
79.01784114 2.587402787
81.0334912 1.896164927
83.04914126 1.403916955
91.05422664 3.261241558
119.0491413 1.971224556
121.0647913 1.953691765
123.0440559 1.005789925
123.0804414 1.160949177
133.0647913 1.716289366
137.0597059 4.079086632
149.0597059 1.707762067
153.0546206 2.997243919
163.075356 3.998793147
167.0702706 3.727755961
177.0910061 1.678277317
179.1066561 1.199329702
193.0859207 4.429814784

Name: +ve in-silico MS/MS by CFM-ID for JYYJQJKNUQRQSW-YIZRAAEISA-N
ID: JYYJQJKNUQRQSW-YIZRAAEISA-N
Comment: Energy0
Num peaks: 6
43.01784114 3.651715145
154.0498695 3.725466663
155.0338851 1.692340746
172.0604342 18.95194982
196.0604342 15.13841299
214.0709989 47.20349286

Name: +ve in-silico MS/MS by CFM-ID for JYYJQJKNUQRQSW-YIZRAAEISA-N
ID: JYYJQJKNUQRQSW-YIZRAAEISA-N
Comment: Energy1
Num peaks: 10
43.01784114 3.696914182
70.02874017 1.391105299
110.0236548 1.409653854
137.0233204 3.789535806
154.0498695 16.70748131
155.0338851 3.707788554
172.0604342 14.0422165
178.0498695 5.032880978
196.0604342 17.05691518
214.0709989 14.44873118

Name: +ve in-silico MS/MS by CFM-ID for JYYJQJKNUQRQSW-YIZRAAEISA-N
ID: JYYJQJKNUQRQSW-YIZRAAEISA-N
Comment: Energy2
Num peaks: 29
15.02292652 2.05433707
25.00727645 1.964772578
41.00219107 2.972246099
42.03382555 3.464870234
43.01784114 10.63878071
53.00219107 1.915465996
58.02874017 1.362717469
60.04439023 7.572138643
70.02874017 3.855004114
72.04439023 1.801429849
82.02874017 5.171337619
83.01275576 1.169711505
84.04439023 3.126543477
85.02840582 1.170404808
96.04439023 1.18147522
101.0233204 1.654772939
103.0389705 1.157124981
110.0236548 3.108463974
112.0393049 4.585099203
113.0233204 0.9911388696
122.0236548 0.9966853669
124.0393049 1.994230997
126.0549549 0.9398892654
137.0233204 2.383570557
140.0342195 1.517354742
154.0498695 5.360772776
155.0338851 2.048473988
178.0498695 2.687272666
196.0604342 1.369071196

Name: +ve in-silico MS/MS by CFM-ID for AUNAUZZQBAIQFJ-UHFFFAOYSA-N
ID: AUNAUZZQBAIQFJ-UHFFFAOYSA-N
Comment: Energy0
Num peaks: 6
41.03857658 1.714868707
167.0702706 1.693358242
177.0910061 6.608341709
179.1066561 2.173878402
193.0859207 7.006651595
209.1172208 71.87662525

Name: +ve in-silico MS/MS by CFM-ID for AUNAUZZQBAIQFJ-UHFFFAOYSA-N
ID: AUNAUZZQBAIQFJ-UHFFFAOYSA-N
Comment: Energy1
Num peaks: 18
39.02292652 1.8839604
41.03857658 9.078769831
49.00727645 1.545037741
55.05422664 1.380642107
101.0597059 1.183866563
105.0334912 2.284748869
149.0597059 1.438570565
151.075356 2.958526889
155.1066561 1.92723094
163.075356 1.659464031
165.0910061 2.464373935
167.0702706 3.292044471
169.0859207 2.682648716
177.0910061 8.31672294
179.1066561 1.672770656
181.0859207 1.536745888
193.0859207 9.402524633
209.1172208 26.34102102

Name: +ve in-silico MS/MS by CFM-ID for AUNAUZZQBAIQFJ-UHFFFAOYSA-N
ID: AUNAUZZQBAIQFJ-UHFFFAOYSA-N
Comment: Energy2
Num peaks: 26
27.02292652 1.386880427
39.02292652 4.937332877
41.03857658 8.886540076
43.05422664 1.7591487
45.0334912 0.9402967462
49.00727645 13.30140525
51.02292652 2.556419335
53.03857658 1.810908493
55.01784114 3.067454669
55.05422664 2.035054227
57.0334912 1.651090372
63.02292652 4.439020394
65.03857658 4.194500638
109.0647913 2.215515299
121.0647913 5.322090405
131.0491413 0.961185535
133.0647913 2.102786658
135.0804414 1.431154495
137.0597059 1.949560564
151.075356 1.073407014
153.0546206 1.294793085
163.075356 6.281927572
165.0910061 1.594827214
167.0702706 1.31770563
177.0910061 1.432947946
193.0859207 2.20687201

Name: +ve in-silico MS/MS by CFM-ID for RKFAZBXYICVSKP-AATRIKPKSA-N
ID: RKFAZBXYICVSKP-AATRIKPKSA-N
Comment: Energy0
Num peaks: 6
41.03857658 1.784266686
167.0702706 1.848273818
177.0910061 6.869767574
179.1066561 2.254337627
193.0859207 1.695257673
209.1172208 75.43665123

Name: +ve in-silico MS/MS by CFM-ID for RKFAZBXYICVSKP-AATRIKPKSA-N
ID: RKFAZBXYICVSKP-AATRIKPKSA-N
Comment: Energy1
Num peaks: 19
25.00727645 1.373493587
39.02292652 1.961900761
41.03857658 9.595153295
49.00727645 1.623689735
55.05422664 1.463076104
101.0597059 1.229440372
105.0334912 2.422289723
149.0597059 1.521034856
151.075356 2.9205206
155.1066561 2.044448274
163.075356 1.165640137
165.0910061 2.487088445
167.0702706 3.730058262
169.0859207 2.852982955
177.0910061 8.849633237
179.1066561 1.776156291
181.0859207 2.010789017
193.0859207 2.910571463
209.1172208 28.64205509

Name: +ve in-silico MS/MS by CFM-ID for RKFAZBXYICVSKP-AATRIKPKSA-N
ID: RKFAZBXYICVSKP-AATRIKPKSA-N
Comment: Energy2
Num peaks: 25
25.00727645 1.032508891
39.02292652 5.631952634
41.03857658 9.589214325
43.05422664 2.754147289
45.0334912 1.069926732
49.00727645 13.23719337
51.02292652 2.373847132
53.03857658 1.887107406
55.01784114 3.151748432
55.05422664 2.1864525
57.0334912 1.769796469
63.02292652 4.55498323
65.03857658 4.208456556
67.05422664 1.077655045
109.0647913 2.085946239
121.0647913 5.807414981
131.0491413 0.9808405881
133.0647913 2.158878273
135.0804414 1.489534621
137.0597059 2.01962503
153.0546206 1.347610712
163.075356 5.419580345
167.0702706 1.235569207
177.0910061 1.495559469
193.0859207 2.013000619

Name: +ve in-silico MS/MS by CFM-ID for RAKJVIPCCGXHHS-UHFFFAOYSA-N
ID: RAKJVIPCCGXHHS-UHFFFAOYSA-N
Comment: Energy0
Num peaks: 6
55.05422664 4.407459877
175.0389705 4.307854525
187.0389705 5.420770414
189.0546206 5.055777424
213.0910061 7.662051617
231.1015708 56.7093239

Name: +ve in-silico MS/MS by CFM-ID for RAKJVIPCCGXHHS-UHFFFAOYSA-N
ID: RAKJVIPCCGXHHS-UHFFFAOYSA-N
Comment: Energy1
Num peaks: 18
39.02292652 2.592979054
55.05422664 15.49778031
57.06987671 1.347070349
69.06987671 8.787725725
147.0440559 1.59406997
171.0804414 2.490838936
173.0233204 2.628695883
175.0389705 11.7829106
185.0960915 1.550354678
187.0389705 2.359850615
187.075356 1.708846761
187.1117415 1.347918607
189.0546206 1.444942062
191.0702706 1.776616532
201.0910061 1.573426577
203.1066561 5.920894917
213.0910061 4.716147424
231.1015708 11.28688911

Name: +ve in-silico MS/MS by CFM-ID for RAKJVIPCCGXHHS-UHFFFAOYSA-N
ID: RAKJVIPCCGXHHS-UHFFFAOYSA-N
Comment: Energy2
Num peaks: 31
39.02292652 4.059122022
41.03857658 1.407662704
49.00727645 1.343458653
51.02292652 1.369888149
53.03857658 3.025648498
55.05422664 15.07015047
57.06987671 1.577056932
65.03857658 7.475032861
67.05422664 3.440171091
69.06987671 2.757740405
77.00219107 3.449195449
89.03857658 1.639344945
105.0334912 1.644737882
119.0127558 1.275680786
121.0284058 2.566895778
129.0334912 2.759659895
131.0491413 2.369586519
133.0284058 2.822560023
141.0698767 1.386974392
145.0284058 1.13818357
147.0440559 1.724339762
157.0284058 2.030676589
159.0804414 0.9682054804
169.0647913 2.778535999
171.0804414 1.590240764
173.0233204 1.34836376
175.0389705 2.048726227
185.0597059 1.255933339
185.0960915 0.9100887323
189.0910061 0.8865431309
215.0702706 1.374085649

Name: +ve in-silico MS/MS by CFM-ID for FIDUIAPDSKSUGO-UHFFFAOYSA-N
ID: FIDUIAPDSKSUGO-UHFFFAOYSA-N
Comment: Energy0
Num peaks: 6
55.05422664 4.369993732
175.0389705 4.293368382
187.0389705 5.377956495
189.0546206 5.016276051
213.0910061 7.604444395
231.1015708 56.09836469

Name: +ve in-silico MS/MS by CFM-ID for FIDUIAPDSKSUGO-UHFFFAOYSA-N
ID: FIDUIAPDSKSUGO-UHFFFAOYSA-N
Comment: Energy1
Num peaks: 20
39.02292652 2.613615914
55.05422664 15.05891089
57.06987671 1.321764127
65.03857658 1.370166281
67.05422664 2.105912287
69.06987671 6.93878997
147.0440559 1.601556192
171.0804414 2.484287521
173.0233204 2.612525115
175.0389705 12.15648431
185.0960915 1.528463634
187.0389705 2.307005384
187.075356 1.58480632
187.1117415 1.226751264
189.0546206 1.415992873
191.0702706 1.739938591
201.0910061 1.542845001
203.1066561 5.816091714
213.0910061 4.59281693
231.1015708 10.94897843

Name: +ve in-silico MS/MS by CFM-ID for FIDUIAPDSKSUGO-UHFFFAOYSA-N
ID: FIDUIAPDSKSUGO-UHFFFAOYSA-N
Comment: Energy2
Num peaks: 28
39.02292652 4.404995741
41.03857658 1.513713312
49.00727645 1.498535335
51.02292652 1.721718299
53.03857658 3.391479499
55.05422664 12.82314016
57.06987671 1.596684639
65.03857658 8.585344329
67.05422664 5.013096207
69.06987671 3.292827659
91.05422664 1.017728666
105.0334912 1.89874886
115.0542266 2.767468148
121.0284058 1.347708172
129.0334912 3.65258209
131.0491413 2.503626568
141.0698767 1.52965231
145.0284058 1.402227949
147.0440559 2.344192348
157.0284058 2.809957959
169.0647913 3.139962707
171.0804414 1.937214728
173.0233204 2.796172794
175.0389705 2.846060897
185.0597059 1.064674537
185.0960915 1.030818421
189.0910061 1.120767963
215.0702706 1.44498592

Name: +ve in-silico MS/MS by CFM-ID for RZKYEQDPDZUERB-UHFFFAOYSA-N
ID: RZKYEQDPDZUERB-UHFFFAOYSA-N
Comment: Energy0
Num peaks: 6
85.06479133 8.046607522
147.0440559 1.190951761
173.0233204 4.48260333
175.0389705 2.33577877
213.0910061 19.7135564
231.1015708 60.63293046

Name: +ve in-silico MS/MS by CFM-ID for RZKYEQDPDZUERB-UHFFFAOYSA-N
ID: RZKYEQDPDZUERB-UHFFFAOYSA-N
Comment: Energy1
Num peaks: 9
57.06987671 3.461610885
85.06479133 17.95293899
99.08044139 3.567049891
105.0334912 4.430400007
173.0233204 9.102912583
175.0389705 2.96344234
203.1066561 3.717073964
213.0910061 13.52449176
231.1015708 21.56554026

Name: +ve in-silico MS/MS by CFM-ID for RZKYEQDPDZUERB-UHFFFAOYSA-N
ID: RZKYEQDPDZUERB-UHFFFAOYSA-N
Comment: Energy2
Num peaks: 13
49.00727645 4.506066673
51.02292652 3.485492887
55.05422664 6.856194609
57.06987671 12.016878
69.0334912 10.15210416
81.06987671 3.660539271
85.06479133 15.23891645
105.0334912 4.242311354
119.0491413 2.692480171
147.0440559 2.812202585
157.0284058 4.562160485
197.0597059 3.912049077
213.0910061 7.154112418

Name: +ve in-silico MS/MS by CFM-ID for UXBCAWHJMZPSBQ-HBPHNZTASA-N
ID: UXBCAWHJMZPSBQ-HBPHNZTASA-N
Comment: Energy0
Num peaks: 13
59.01275576 1.436954335
95.01275576 0.9499012795
97.02840582 1.570002729
99.04405588 1.269262063
149.0597059 0.9517052775
171.0804414 2.469226503
185.0960915 2.091337133
187.075356 4.858686559
189.0910061 5.463474477
203.1066561 4.979713184
213.0910061 7.260721151
231.1015708 16.36893991
249.1121354 30.40313314

Name: +ve in-silico MS/MS by CFM-ID for UXBCAWHJMZPSBQ-HBPHNZTASA-N
ID: UXBCAWHJMZPSBQ-HBPHNZTASA-N
Comment: Energy1
Num peaks: 31
65.03857658 2.004611706
68.99710569 1.145363309
71.01275576 1.365721815
91.05422664 1.464656464
93.0334912 1.125937863
95.01275576 3.743603576
97.02840582 2.045115385
109.0284058 1.196348001
111.0440559 2.296973797
121.0284058 1.723644496
123.0440559 1.128986187
129.0698767 1.038851046
137.0597059 2.056139281
141.0698767 0.9569858784
145.1011768 1.474636515
147.0440559 1.384713455
149.0597059 1.402124438
151.075356 0.9785726625
157.1011768 2.148226747
169.0647913 1.250973504
171.0804414 2.196097526
173.0597059 1.995178671
185.0960915 2.902582831
187.075356 4.056167438
187.1117415 1.810266707
189.0910061 5.132451837
203.1066561 7.017331576
205.1223062 0.9630016276
213.0910061 2.381596299
231.1015708 5.035071964
249.1121354 5.767680179

Name: +ve in-silico MS/MS by CFM-ID for UXBCAWHJMZPSBQ-HBPHNZTASA-N
ID: UXBCAWHJMZPSBQ-HBPHNZTASA-N
Comment: Energy2
Num peaks: 31
25.00727645 1.531530147
39.02292652 1.572003671
41.00219107 1.106741391
51.02292652 2.963268914
53.03857658 4.606114405
63.02292652 1.142199472
65.03857658 8.202420183
67.05422664 2.158801814
68.99710569 1.149747723
71.01275576 1.346076406
77.00219107 0.9919775025
79.05422664 2.478759399
89.03857658 1.288290983
91.05422664 4.754816264
93.06987671 1.232514913
95.01275576 3.759125244
97.02840582 5.401588767
99.04405588 1.167110505
115.0542266 1.877750318
117.0698767 2.63426173
129.0698767 3.349304041
131.0855268 6.101470237
133.0284058 1.003430743
141.0698767 0.9557413065
143.0855268 1.995991597
145.1011768 1.868448078
157.1011768 3.307275299
169.0647913 1.075120637
173.0597059 1.026128652
187.075356 1.126910266
187.1117415 1.371043868

Name: +ve in-silico MS/MS by CFM-ID for NWALZXMQMQDKNJ-RCOVLWMOSA-N
ID: NWALZXMQMQDKNJ-RCOVLWMOSA-N
Comment: Energy0
Num peaks: 19
43.01784114 2.448477143
44.0130901 2.07807843
60.04439023 0.8977068521
141.0658539 1.672674411
143.081504 1.974582169
144.0655196 1.068337525
157.0971541 1.750967065
161.0920687 1.64742751
171.0764186 3.43982912
172.0604342 1.410968052
183.0764186 1.208633364
185.0920687 10.49796684
186.0760843 1.578715959
188.0917343 1.652383645
189.0869833 5.638712125
201.0869833 2.753284296
203.1026334 14.29000825
213.0869833 6.587477523
231.097548 17.70578216

Name: +ve in-silico MS/MS by CFM-ID for NWALZXMQMQDKNJ-RCOVLWMOSA-N
ID: NWALZXMQMQDKNJ-RCOVLWMOSA-N
Comment: Energy1
Num peaks: 30
43.01784114 1.849874425
57.0334912 1.04572509
60.04439023 1.935490985
98.0600403 0.8534977529
124.0393049 1.599475283
126.0549549 1.246858903
128.070605 9.13667241
130.0498695 1.784096985
132.0655196 2.936220144
141.0658539 1.811289532
142.086255 1.406708202
143.081504 5.153723454
144.0655196 1.419638914
146.0811697 1.052609792
154.0498695 1.977280555
156.0655196 2.53025829
157.0971541 4.301795942
158.0811697 1.754801194
161.0920687 2.194022883
171.0764186 1.481425414
172.0604342 3.711081681
174.0760843 5.532768963
176.0917343 1.403146487
185.0920687 5.912799197
186.0760843 4.421740404
188.0917343 1.238865348
189.0869833 1.575160251
203.1026334 5.975938115
213.0869833 1.460203009
231.097548 1.453048305

Name: +ve in-silico MS/MS by CFM-ID for NWALZXMQMQDKNJ-RCOVLWMOSA-N
ID: NWALZXMQMQDKNJ-RCOVLWMOSA-N
Comment: Energy2
Num peaks: 31
15.02292652 1.009574519
25.00727645 1.24043796
28.01817548 1.525050601
29.00219107 1.014141697
30.03382555 1.4156128
42.03382555 1.928077113
43.01784114 5.154836382
44.0130901 1.792555716
56.0130901 4.908682372
58.02874017 4.054684717
60.04439023 3.007241037
70.02874017 1.323422737
74.02365479 1.609699352
80.0130901 1.197492035
82.02874017 1.880178254
84.04439023 9.125793562
86.0600403 1.11164472
88.03930485 2.991491919
98.0600403 6.051665562
100.0393049 1.180816637
102.0549549 2.821877542
126.0549549 3.216729889
130.0498695 1.058359627
141.0658539 2.114731316
143.081504 3.175041389
144.0655196 1.434939083
157.0971541 1.013714565
167.081504 1.926622302
169.0971541 1.31783317
171.0764186 2.192505911
185.0920687 1.198522192

Name: +ve in-silico MS/MS by CFM-ID for UKGGPJNBONZZCM-WDSKDSINSA-N
ID: UKGGPJNBONZZCM-WDSKDSINSA-N
Comment: Energy0
Num peaks: 9
88.03930485 4.025736764
116.070605 5.145104642
167.081504 2.997038672
185.0920687 5.034750003
195.0764186 7.321209491
196.0604342 5.86715315
213.0869833 35.45918588
214.0709989 2.832356531
231.097548 12.88876975

Name: +ve in-silico MS/MS by CFM-ID for UKGGPJNBONZZCM-WDSKDSINSA-N
ID: UKGGPJNBONZZCM-WDSKDSINSA-N
Comment: Energy1
Num peaks: 19
68.04947561 1.435981984
70.02874017 4.096228922
70.06512568 4.382260138
71.01275576 9.299533902
88.03930485 10.31435147
98.0600403 3.742017747
116.0342195 1.940147797
116.070605 5.314781411
125.0709393 1.638865745
142.0498695 2.196136963
167.081504 2.26759874
168.0655196 2.135781351
171.0764186 6.823365891
185.0920687 5.805492695
195.0764186 3.238534582
196.0604342 3.427228704
213.0869833 8.599252355
214.0709989 1.549736442
231.097548 2.916090392

Name: +ve in-silico MS/MS by CFM-ID for UKGGPJNBONZZCM-WDSKDSINSA-N
ID: UKGGPJNBONZZCM-WDSKDSINSA-N
Comment: Energy2
Num peaks: 19
15.02292652 1.915921667
40.01817548 1.599005266
41.00219107 1.483774742
41.03857658 3.037543757
42.03382555 13.82888059
43.01784114 3.251416866
44.04947561 6.376278699
59.01275576 6.085506698
61.02840582 2.642902048
68.04947561 9.202722017
70.02874017 4.22569682
70.06512568 2.89273041
71.01275576 6.17601896
72.04439023 1.657490734
88.03930485 7.683355591
96.04439023 1.630797438
98.0600403 1.655845861
116.070605 3.163689861
139.0865894 1.911697645

Name: +ve in-silico MS/MS by CFM-ID for QXWYKJLNLSIPIN-SFYZADRCSA-N
ID: QXWYKJLNLSIPIN-SFYZADRCSA-N
Comment: Energy0
Num peaks: 7
74.02365479 4.880447751
139.0389705 7.641938814
168.0655196 13.62997723
179.0338851 3.223470307
196.0604342 18.56521839
197.0444498 9.069684221
214.0709989 24.917811

Name: +ve in-silico MS/MS by CFM-ID for QXWYKJLNLSIPIN-SFYZADRCSA-N
ID: QXWYKJLNLSIPIN-SFYZADRCSA-N
Comment: Energy1
Num peaks: 15
74.02365479 1.938960351
109.0284058 2.792583969
111.0440559 3.514509653
138.0549549 3.370362435
139.0389705 8.089783347
140.070605 5.118083943
150.0549549 5.270423397
151.0389705 8.077667463
168.0655196 22.5507815
170.0811697 1.444393853
178.0498695 1.255532447
179.0338851 2.535510842
196.0604342 7.189750909
197.0444498 2.475967454
214.0709989 4.849486435

Name: +ve in-silico MS/MS by CFM-ID for QXWYKJLNLSIPIN-SFYZADRCSA-N
ID: QXWYKJLNLSIPIN-SFYZADRCSA-N
Comment: Energy2
Num peaks: 27
28.01817548 6.324324121
30.03382555 0.98823671
49.00727645 1.889761041
51.02292652 2.978246472
53.00219107 0.7697304081
53.03857658 1.649511151
55.01784114 1.185064227
56.0130901 1.175091356
58.02874017 1.660901701
74.02365479 2.631776047
77.00219107 0.7304752316
79.01784114 3.222203489
81.0334912 7.657075634
83.04914126 2.058073997
95.01275576 2.062066074
96.04439023 0.8996159735
97.02840582 0.9781112461
107.0127558 0.9479358757
109.0284058 11.71346891
111.0440559 5.41528489
121.0284058 7.628642507
123.0440559 3.402553078
137.0233204 1.126553915
138.0549549 2.390835277
139.0389705 4.407907858
141.0546206 0.8216571641
150.0549549 3.734747274

Name: +ve in-silico MS/MS by CFM-ID for UKGGPJNBONZZCM-UHFFFAOYSA-N
ID: UKGGPJNBONZZCM-UHFFFAOYSA-N
Comment: Energy0
Num peaks: 9
88.03930485 4.025736764
116.070605 5.145104642
167.081504 2.997038672
185.0920687 5.034750003
195.0764186 7.321209491
196.0604342 5.86715315
213.0869833 35.45918588
214.0709989 2.832356531
231.097548 12.88876975

Name: +ve in-silico MS/MS by CFM-ID for UKGGPJNBONZZCM-UHFFFAOYSA-N
ID: UKGGPJNBONZZCM-UHFFFAOYSA-N
Comment: Energy1
Num peaks: 19
68.04947561 1.435981984
70.02874017 4.096228922
70.06512568 4.382260138
71.01275576 9.299533902
88.03930485 10.31435147
98.0600403 3.742017747
116.0342195 1.940147797
116.070605 5.314781411
125.0709393 1.638865745
142.0498695 2.196136963
167.081504 2.26759874
168.0655196 2.135781351
171.0764186 6.823365891
185.0920687 5.805492695
195.0764186 3.238534582
196.0604342 3.427228704
213.0869833 8.599252355
214.0709989 1.549736442
231.097548 2.916090392

Name: +ve in-silico MS/MS by CFM-ID for UKGGPJNBONZZCM-UHFFFAOYSA-N
ID: UKGGPJNBONZZCM-UHFFFAOYSA-N
Comment: Energy2
Num peaks: 19
15.02292652 1.915921667
40.01817548 1.599005266
41.00219107 1.483774742
41.03857658 3.037543757
42.03382555 13.82888059
43.01784114 3.251416866
44.04947561 6.376278699
59.01275576 6.085506698
61.02840582 2.642902048
68.04947561 9.202722017
70.02874017 4.22569682
70.06512568 2.89273041
71.01275576 6.17601896
72.04439023 1.657490734
88.03930485 7.683355591
96.04439023 1.630797438
98.0600403 1.655845861
116.070605 3.163689861
139.0865894 1.911697645

Name: +ve in-silico MS/MS by CFM-ID for JSIQVRIXMINMTA-ZDLURKLDSA-N
ID: JSIQVRIXMINMTA-ZDLURKLDSA-N
Comment: Energy0
Num peaks: 8
84.04439023 2.52686703
102.0549549 10.78574292
130.0498695 3.617932323
185.0920687 4.894655515
213.0869833 17.91113297
214.0709989 5.385493194
231.097548 29.96425124
249.1081127 6.275593523

Name: +ve in-silico MS/MS by CFM-ID for JSIQVRIXMINMTA-ZDLURKLDSA-N
ID: JSIQVRIXMINMTA-ZDLURKLDSA-N
Comment: Energy1
Num peaks: 18
42.03382555 1.08624759
56.04947561 2.939896323
74.0600403 3.759429229
84.04439023 3.51420072
85.02840582 9.541699098
102.0549549 20.59639895
120.0655196 2.290780336
130.0498695 2.776910068
157.0971541 1.045471807
171.0764186 1.134972747
185.0920687 7.415685145
186.0760843 1.280011412
187.1077188 1.480065576
203.1026334 3.250217631
213.0869833 7.139550123
214.0709989 3.09874321
231.097548 7.040244825
249.1081127 1.173771655

Name: +ve in-silico MS/MS by CFM-ID for JSIQVRIXMINMTA-ZDLURKLDSA-N
ID: JSIQVRIXMINMTA-ZDLURKLDSA-N
Comment: Energy2
Num peaks: 25
27.02292652 1.347710667
40.01817548 3.21089741
42.03382555 3.723380156
54.03382555 1.101857853
56.04947561 18.38930241
57.0334912 1.362323033
58.06512568 5.40973689
59.01275576 3.42402571
61.02840582 0.9621777377
68.99710569 0.7823159622
72.04439023 1.267327484
73.02840582 3.719012905
75.04405588 1.084318001
84.04439023 4.238424685
85.02840582 5.898563005
86.0600403 1.517842776
87.04405588 0.9311007344
100.0393049 1.587628862
102.0549549 13.24414387
103.0389705 0.9308211183
104.070605 0.8449925496
128.0342195 1.018539787
130.0498695 1.044289247
185.0920687 2.72279751
213.0869833 0.9203519188

Name: +ve in-silico MS/MS by CFM-ID for GLEOIKLQBZNKJZ-UHFFFAOYSA-N
ID: GLEOIKLQBZNKJZ-UHFFFAOYSA-N
Comment: Energy0
Num peaks: 7
70.06512568 10.35364119
98.0600403 7.743451655
116.0342195 6.118171892
185.0920687 6.44728827
195.0764186 6.440164249
213.0869833 31.37051059
231.097548 11.58807496

Name: +ve in-silico MS/MS by CFM-ID for GLEOIKLQBZNKJZ-UHFFFAOYSA-N
ID: GLEOIKLQBZNKJZ-UHFFFAOYSA-N
Comment: Energy1
Num peaks: 13
59.01275576 2.82551264
70.06512568 30.0903531
72.08077574 1.531284665
74.02365479 9.382675077
86.02365479 1.750728763
88.03930485 7.911467134
98.0600403 6.228687434
116.0342195 5.833705863
167.081504 1.822634881
171.0764186 4.003041474
185.0920687 3.647691625
213.0869833 3.953332792
231.097548 1.427107666

Name: +ve in-silico MS/MS by CFM-ID for GLEOIKLQBZNKJZ-UHFFFAOYSA-N
ID: GLEOIKLQBZNKJZ-UHFFFAOYSA-N
Comment: Energy2
Num peaks: 15
39.02292652 1.689717775
41.03857658 7.644915472
42.03382555 1.86194656
43.05422664 8.046008069
53.03857658 8.401983352
54.03382555 1.54488985
55.05422664 1.547341229
68.04947561 2.458393515
70.06512568 34.38048966
71.01275576 2.253198467
72.08077574 1.880795175
86.02365479 3.335586913
88.03930485 3.299624534
98.0600403 1.463586744
116.0342195 1.432919777

Name: +ve in-silico MS/MS by CFM-ID for BECPPKYKPSRKCP-UHFFFAOYSA-N
ID: BECPPKYKPSRKCP-UHFFFAOYSA-N
Comment: Energy0
Num peaks: 9
56.04947561 3.591254594
74.0600403 4.563421907
102.0549549 3.761200521
130.0498695 2.909328308
185.0920687 7.487964693
203.1026334 3.695461993
213.0869833 17.87312526
231.097548 30.14390307
249.1081127 6.064411002

Name: +ve in-silico MS/MS by CFM-ID for BECPPKYKPSRKCP-UHFFFAOYSA-N
ID: BECPPKYKPSRKCP-UHFFFAOYSA-N
Comment: Energy1
Num peaks: 19
56.04947561 5.506563751
57.0334912 1.258578596
74.0600403 5.076964249
84.04439023 3.557963846
100.0393049 2.389531673
101.0709393 1.245102053
102.0549549 10.49656569
130.0498695 5.498729723
131.0338851 1.266801038
148.0604342 3.294424949
157.0971541 1.248142253
171.0764186 1.251791524
185.0920687 11.1354221
187.1077188 1.889453281
203.1026334 4.418534446
213.0869833 8.171450793
214.0709989 2.596307148
231.097548 9.029274039
249.1081127 1.418813082

Name: +ve in-silico MS/MS by CFM-ID for BECPPKYKPSRKCP-UHFFFAOYSA-N
ID: BECPPKYKPSRKCP-UHFFFAOYSA-N
Comment: Energy2
Num peaks: 24
27.02292652 1.051405731
45.0334912 1.301229128
52.01817548 1.654909341
54.03382555 1.208212945
56.04947561 20.11307993
57.0334912 1.169647656
58.06512568 5.593244189
59.01275576 1.650913094
68.0130901 1.192999555
68.99710569 1.105777692
74.02365479 1.173226004
74.0600403 4.656560658
84.04439023 5.848959588
85.02840582 2.655777604
88.03930485 1.359726369
100.0393049 4.386722546
101.0709393 1.561949296
102.0549549 8.445483242
128.0342195 3.129750261
130.0498695 2.710921869
131.0338851 1.28758903
157.0971541 1.471646226
185.0920687 4.287800035
213.0869833 1.406190808

Name: +ve in-silico MS/MS by CFM-ID for GWNXFCYUJXASDX-ZDLURKLDSA-N
ID: GWNXFCYUJXASDX-ZDLURKLDSA-N
Comment: Energy0
Num peaks: 10
102.0549549 7.289055154
120.0655196 3.211468885
130.0498695 3.222752734
185.0920687 14.65954868
203.1026334 8.648492695
213.0869833 7.789811055
214.0709989 4.151422633
231.097548 23.13970345
232.0815636 2.489684525
249.1081127 7.113593644

Name: +ve in-silico MS/MS by CFM-ID for GWNXFCYUJXASDX-ZDLURKLDSA-N
ID: GWNXFCYUJXASDX-ZDLURKLDSA-N
Comment: Energy1
Num peaks: 17
56.04947561 2.330820268
72.04439023 1.12989959
74.0600403 3.149354263
84.04439023 3.261775762
85.02840582 1.370008359
102.0549549 10.65530766
120.0655196 4.915089246
130.0498695 2.946671967
156.0655196 1.213432078
157.0971541 4.31407354
185.0920687 19.67666295
186.0760843 3.224709486
187.1077188 2.415581265
203.1026334 8.586566509
213.0869833 3.89707485
214.0709989 2.122068626
231.097548 5.299876472

Name: +ve in-silico MS/MS by CFM-ID for GWNXFCYUJXASDX-ZDLURKLDSA-N
ID: GWNXFCYUJXASDX-ZDLURKLDSA-N
Comment: Energy2
Num peaks: 25
28.01817548 0.9266617798
42.03382555 1.607681914
45.0334912 1.358670036
56.04947561 15.79162738
57.0334912 1.791389214
58.06512568 2.871016972
72.04439023 2.605037803
84.04439023 5.360038836
85.02840582 2.831433532
87.04405588 0.8419071865
99.05528926 1.139927615
100.0393049 1.620357622
102.0549549 13.26271349
103.0389705 2.251313731
104.070605 0.8439396684
120.0655196 2.740763615
128.0342195 1.280089567
130.0498695 1.829959502
142.0498695 0.8749279411
154.0498695 0.864723829
156.0655196 2.169937431
158.0811697 1.158228519
185.0920687 10.91152285
187.1077188 2.078850704
213.0869833 1.320471826

Name: +ve in-silico MS/MS by CFM-ID for VJCNEDVMYQCMBK-UHFFFAOYSA-N
ID: VJCNEDVMYQCMBK-UHFFFAOYSA-N
Comment: Energy0
Num peaks: 14
71.01275576 2.140092181
91.05422664 3.108075849
93.06987671 0.8558392208
115.0542266 3.661680732
117.0698767 6.411639104
119.0855268 3.292565344
157.0495352 0.8964454173
171.0651853 1.251164909
189.0910061 1.507329631
193.0859207 1.032445686
203.1066561 1.266266159
217.0859207 1.072549379
231.1015708 7.904878677
249.1121354 45.93168771

Name: +ve in-silico MS/MS by CFM-ID for VJCNEDVMYQCMBK-UHFFFAOYSA-N
ID: VJCNEDVMYQCMBK-UHFFFAOYSA-N
Comment: Energy1
Num peaks: 25
41.00219107 7.479551573
43.01784114 8.836434982
85.02840582 1.069941473
91.05422664 6.144433468
93.06987671 0.9287721012
101.0385766 1.142225305
103.0542266 1.181484609
105.0698767 4.094141483
107.0855268 2.33085096
115.0542266 5.401352905
117.0698767 12.55511373
119.0855268 5.781810231
121.1011768 0.9861879884
143.0338851 1.587072142
147.0804414 0.9411363357
153.0182351 0.8174269909
157.0495352 1.379249764
171.0651853 1.155247234
187.075356 1.405055274
189.0910061 1.756722569
217.0859207 1.739525505
219.1015708 1.601571502
221.1172208 1.240474807
231.1015708 3.148927976
249.1121354 5.896357731

Name: +ve in-silico MS/MS by CFM-ID for VJCNEDVMYQCMBK-UHFFFAOYSA-N
ID: VJCNEDVMYQCMBK-UHFFFAOYSA-N
Comment: Energy2
Num peaks: 29
29.00219107 0.8936204239
39.02292652 6.31630993
41.00219107 1.414864497
41.03857658 3.631169507
43.01784114 4.070885351
44.99710569 1.096828203
45.0334912 1.337300677
49.00727645 2.593753457
51.02292652 1.263183258
53.00219107 2.161217858
55.01784114 2.147679488
57.0334912 2.136678936
63.02292652 2.199804081
65.03857658 1.430024198
71.01275576 3.303787445
79.05422664 1.061436082
89.03857658 1.97180246
91.05422664 7.667175017
93.06987671 1.779450414
101.0385766 3.372884559
103.0542266 2.17773946
105.0698767 2.115402966
115.0542266 8.332312478
117.0698767 7.644620631
119.0855268 3.510226596
145.0647913 1.505269371
147.0804414 0.8926626174
163.075356 0.9737374255
165.0910061 1.375811616

Name: +ve in-silico MS/MS by CFM-ID for CQSIXFHVGKMLGQ-UHFFFAOYSA-N
ID: CQSIXFHVGKMLGQ-UHFFFAOYSA-N
Comment: Energy0
Num peaks: 6
61.02840582 6.000252152
109.0396392 4.106640738
169.0607686 3.074739828
195.0764186 6.482520016
213.0869833 23.63404229
231.097548 37.2289627

Name: +ve in-silico MS/MS by CFM-ID for CQSIXFHVGKMLGQ-UHFFFAOYSA-N
ID: CQSIXFHVGKMLGQ-UHFFFAOYSA-N
Comment: Energy1
Num peaks: 15
43.01784114 4.487184644
45.0334912 3.725812626
61.02840582 20.80744179
63.04405588 7.915072816
73.02840582 2.15864749
91.02907452 1.805947962
91.0389705 2.692409349
109.0396392 8.933010746
111.0552893 1.769715865
139.0502039 3.795488321
151.0502039 2.00807617
169.0607686 3.122152944
195.0764186 5.450650042
213.0869833 8.215127805
231.097548 4.473306751

Name: +ve in-silico MS/MS by CFM-ID for CQSIXFHVGKMLGQ-UHFFFAOYSA-N
ID: CQSIXFHVGKMLGQ-UHFFFAOYSA-N
Comment: Energy2
Num peaks: 24
29.00219107 1.075781239
31.01784114 2.81776289
40.01817548 5.045000956
41.00219107 1.361164228
42.03382555 1.129933871
43.01784114 4.947972931
45.0334912 4.218892498
56.99710569 4.87119265
59.01275576 1.975140656
61.02840582 10.58839289
63.04405588 1.779305117
73.02840582 1.450493089
75.04405588 0.7520666138
91.02907452 16.59907125
91.0389705 1.223427383
93.04472458 4.022038412
95.02398914 1.536812793
95.06037464 1.134194621
109.0396392 8.159817889
111.0552893 0.8767107401
144.0655196 0.7263293108
151.0502039 1.028561848
153.0658539 1.06686768
195.0764186 2.198059563

Name: +ve in-silico MS/MS by CFM-ID for TZTBQYUROLBSLN-UHFFFAOYSA-N
ID: TZTBQYUROLBSLN-UHFFFAOYSA-N
Comment: Energy0
Num peaks: 10
73.06479133 2.411621946
85.06479133 2.470164611
175.075356 7.523777698
177.0910061 2.868899678
181.0495352 1.980189526
193.0495352 4.272557824
203.0702706 2.8889172
217.0859207 5.34318526
231.1015708 6.279803491
249.1121354 45.83506517

Name: +ve in-silico MS/MS by CFM-ID for TZTBQYUROLBSLN-UHFFFAOYSA-N
ID: TZTBQYUROLBSLN-UHFFFAOYSA-N
Comment: Energy1
Num peaks: 23
43.01784114 2.012396295
45.0334912 3.094080336
55.01784114 1.992726467
65.03857658 2.309397821
67.05422664 2.541084912
73.02840582 15.21924351
73.06479133 4.94436346
85.06479133 2.435867208
121.0284058 1.217624234
163.0389705 1.635669206
165.0546206 1.542612833
175.0389705 1.366311676
175.075356 3.163743007
177.0910061 1.33274556
181.0495352 3.008546302
189.0546206 1.171942348
193.0495352 3.753655799
199.075356 1.299589412
203.0702706 1.760245723
207.0651853 3.768930939
217.0859207 5.364694086
231.1015708 4.316178216
249.1121354 11.67059469

Name: +ve in-silico MS/MS by CFM-ID for TZTBQYUROLBSLN-UHFFFAOYSA-N
ID: TZTBQYUROLBSLN-UHFFFAOYSA-N
Comment: Energy2
Num peaks: 31
39.02292652 0.9554150302
43.01784114 1.960288557
45.0334912 5.228726421
47.04914126 0.9404447683
49.00727645 1.33898397
55.05422664 3.975226824
65.03857658 9.895481254
67.05422664 3.23676541
69.06987671 1.288206492
71.01275576 1.748646057
73.02840582 1.985296538
117.0334912 1.361240585
121.0284058 10.30025928
123.0440559 1.276501899
133.0284058 1.874817441
135.0440559 2.373200472
145.0284058 1.905365317
149.0233204 1.898920854
149.0597059 0.9543774546
159.0440559 1.482755944
159.0804414 1.230843609
161.0233204 1.863145955
163.0389705 3.577203353
165.0546206 1.485375603
175.0389705 1.616296435
175.075356 1.440920278
177.0546206 2.171102758
187.075356 1.295449034
191.0702706 1.713138146
193.0495352 1.267409531
203.0702706 1.127438427

Name: +ve in-silico MS/MS by CFM-ID for DINQMNROFIPFOH-UPHRSURJSA-N
ID: DINQMNROFIPFOH-UPHRSURJSA-N
Comment: Energy0
Num peaks: 6
165.0910061 0.9571269928
167.1066561 1.023478367
173.0960915 1.18536008
181.1223062 1.352732892
191.1066561 17.33062383
209.1172208 72.70740594

Name: +ve in-silico MS/MS by CFM-ID for DINQMNROFIPFOH-UPHRSURJSA-N
ID: DINQMNROFIPFOH-UPHRSURJSA-N
Comment: Energy1
Num peaks: 8
153.0910061 2.901240011
163.075356 5.203802939
165.0910061 4.365450513
177.0910061 4.614342118
179.1066561 3.219243416
181.1223062 11.05594831
191.1066561 15.77398198
209.1172208 33.89054349

Name: +ve in-silico MS/MS by CFM-ID for DINQMNROFIPFOH-UPHRSURJSA-N
ID: DINQMNROFIPFOH-UPHRSURJSA-N
Comment: Energy2
Num peaks: 16
135.0804414 2.534364545
137.0960915 1.92984643
147.0804414 1.710175509
149.0597059 16.82609271
149.0960915 1.56076247
151.075356 10.19605708
153.0910061 6.037718533
163.075356 8.25920232
163.1117415 2.948836139
165.0910061 9.30528108
167.1066561 2.905901719
173.0960915 2.517964502
177.0910061 1.895386351
179.1066561 2.396041274
181.1223062 6.252161647
191.1066561 4.038450904

Name: +ve in-silico MS/MS by CFM-ID for QAAHGFINENUHAR-ONEGZZNKSA-N
ID: QAAHGFINENUHAR-ONEGZZNKSA-N
Comment: Energy0
Num peaks: 18
41.03857658 0.7810711092
43.05422664 0.554840772
55.05422664 1.101223247
68.99710569 0.6290000774
69.06987671 1.600428097
121.0284058 0.8131776809
135.0440559 0.647187242
135.0804414 0.5037629399
145.1011768 0.5106458476
147.0804414 1.423037287
149.0960915 4.115726001
153.0546206 0.4613794831
161.0960915 0.8183153119
163.1117415 7.363693008
165.1273916 0.8566395656
173.0960915 8.635084095
191.1066561 34.85521767
209.1172208 14.60007707

Name: +ve in-silico MS/MS by CFM-ID for QAAHGFINENUHAR-ONEGZZNKSA-N
ID: QAAHGFINENUHAR-ONEGZZNKSA-N
Comment: Energy1
Num peaks: 31
39.02292652 2.855232059
41.03857658 1.643886678
51.02292652 1.153246635
53.03857658 1.433531644
55.05422664 2.922101816
67.05422664 1.087114162
69.06987671 3.95846439
77.03857658 2.330532666
83.01275576 1.085482957
83.08552677 1.79549764
93.0334912 1.061484114
95.01275576 1.98878921
105.0334912 1.94009027
107.0491413 1.804854824
119.0491413 1.264289777
121.0647913 2.10458832
131.0855268 1.254182915
133.0647913 1.122204282
135.0804414 0.9689304072
135.1168269 1.267441184
139.1117415 1.087182436
145.1011768 1.546768251
147.0804414 1.364907478
149.0960915 2.620459016
161.0960915 0.984335823
163.1117415 8.513815276
165.1273916 1.756015823
173.0960915 2.559384507
181.1223062 1.06982579
191.1066561 5.353897703
209.1172208 2.150019383

Name: +ve in-silico MS/MS by CFM-ID for QAAHGFINENUHAR-ONEGZZNKSA-N
ID: QAAHGFINENUHAR-ONEGZZNKSA-N
Comment: Energy2
Num peaks: 31
25.00727645 5.361736938
39.02292652 9.260066522
41.03857658 3.631340562
43.05422664 2.418407517
51.02292652 4.007642121
53.03857658 6.142959592
55.01784114 1.415997505
55.05422664 4.065340723
57.06987671 0.8289414058
65.03857658 2.378375196
67.01784114 0.7589805672
67.05422664 2.07773419
68.99710569 3.106503835
69.06987671 2.420146292
79.05422664 1.33113587
81.06987671 1.118619297
83.08552677 1.091055094
89.03857658 1.160155009
93.0334912 2.703304746
95.01275576 1.547295002
103.0542266 1.087599882
107.0491413 2.649877014
107.0855268 1.029529665
121.0647913 1.586019479
131.0855268 0.8412956806
133.0647913 0.849830361
135.1168269 1.103205789
139.1117415 1.137613685
147.1168269 1.153339312
149.0597059 0.7483584061
161.0960915 1.224154914

Name: +ve in-silico MS/MS by CFM-ID for CVHITWPBDVBDIQ-UHFFFAOYSA-N
ID: CVHITWPBDVBDIQ-UHFFFAOYSA-N
Comment: Energy0
Num peaks: 6
69.06987671 1.157537218
71.08552677 1.736675439
173.0960915 3.236110791
177.0910061 0.9783316651
191.1066561 40.27666595
209.1172208 38.3222689

Name: +ve in-silico MS/MS by CFM-ID for CVHITWPBDVBDIQ-UHFFFAOYSA-N
ID: CVHITWPBDVBDIQ-UHFFFAOYSA-N
Comment: Energy1
Num peaks: 22
41.03857658 3.777983762
43.05422664 6.946958616
55.05422664 2.512980892
57.06987671 2.258004903
67.05422664 2.766111791
69.06987671 3.910076269
71.08552677 5.924418888
81.06987671 1.143742892
83.08552677 2.379627573
85.10117684 1.327907816
135.0440559 1.768115215
137.0233204 1.300750299
139.0389705 2.491182506
147.0440559 1.766874626
149.0597059 2.665360157
151.075356 1.531940011
153.0546206 1.963098529
165.0546206 1.44076827
167.0702706 2.902175058
173.0960915 4.628764604
191.1066561 18.95694218
209.1172208 6.332354672

Name: +ve in-silico MS/MS by CFM-ID for CVHITWPBDVBDIQ-UHFFFAOYSA-N
ID: CVHITWPBDVBDIQ-UHFFFAOYSA-N
Comment: Energy2
Num peaks: 31
39.02292652 3.364670849
41.03857658 4.31678809
43.05422664 2.431291605
51.02292652 1.504152288
53.03857658 7.004251376
55.05422664 6.821598296
57.06987671 1.550122938
65.03857658 2.653636025
67.05422664 3.353951893
69.06987671 4.559695858
71.08552677 5.076652739
79.05422664 1.213531155
81.06987671 3.31263314
83.01275576 1.54700497
83.08552677 3.559599787
105.0698767 1.970575754
109.0647913 1.375277426
123.0440559 1.235002918
133.0647913 1.6359579
135.0440559 0.9549392057
135.0804414 2.36766489
137.0597059 1.158087364
137.0960915 2.295278748
147.0440559 1.227825328
149.0597059 1.458974011
149.0960915 1.333103048
151.075356 1.392725148
159.0804414 1.023660894
173.0960915 1.30602465
179.1066561 1.105026701
191.1066561 1.665357029

Name: +ve in-silico MS/MS by CFM-ID for FQRKFJSYMKRNGO-UHFFFAOYSA-N
ID: FQRKFJSYMKRNGO-UHFFFAOYSA-N
Comment: Energy0
Num peaks: 11
54.03382555 2.50395166
56.04947561 3.471579329
102.0549549 7.133925489
130.0498695 3.318155421
139.0865894 8.366896382
167.081504 4.099838478
168.0655196 3.654722828
185.0920687 23.18051399
213.0869833 9.559786121
214.0709989 4.098458602
231.097548 11.06869294

Name: +ve in-silico MS/MS by CFM-ID for FQRKFJSYMKRNGO-UHFFFAOYSA-N
ID: FQRKFJSYMKRNGO-UHFFFAOYSA-N
Comment: Energy1
Num peaks: 14
54.03382555 4.317433452
56.04947561 7.792404451
58.06512568 1.507908471
84.04439023 8.523975428
102.0549549 10.48848683
130.0498695 2.779324995
137.0709393 1.497463839
139.0865894 11.87101202
141.1022395 1.647064146
167.081504 5.341656078
168.0655196 5.860787666
169.0971541 1.422474884
185.0920687 14.53385705
213.0869833 3.273814299

Name: +ve in-silico MS/MS by CFM-ID for FQRKFJSYMKRNGO-UHFFFAOYSA-N
ID: FQRKFJSYMKRNGO-UHFFFAOYSA-N
Comment: Energy2
Num peaks: 13
41.03857658 2.360937055
42.03382555 1.93539895
54.03382555 9.844008253
56.04947561 23.92296556
58.06512568 3.685748184
82.02874017 2.740218408
84.04439023 8.120194371
85.02840582 3.812471888
96.04439023 2.423649984
102.0549549 5.979136341
110.0600403 5.91507231
139.0865894 9.127767456
167.081504 1.78030484

Name: +ve in-silico MS/MS by CFM-ID for WPMGVJJSBNXOQS-XGBXBTFKSA-N
ID: WPMGVJJSBNXOQS-XGBXBTFKSA-N
Comment: Energy0
Num peaks: 4
15.02292652 0.01499850916
213.0910061 8.467516527
215.0702706 0.248746938
231.1015708 91.26873803

Name: +ve in-silico MS/MS by CFM-ID for WPMGVJJSBNXOQS-XGBXBTFKSA-N
ID: WPMGVJJSBNXOQS-XGBXBTFKSA-N
Comment: Energy1
Num peaks: 4
15.02292652 0.1936063618
213.0910061 16.29606155
215.0702706 1.026541675
231.1015708 82.48379041

Name: +ve in-silico MS/MS by CFM-ID for WPMGVJJSBNXOQS-XGBXBTFKSA-N
ID: WPMGVJJSBNXOQS-XGBXBTFKSA-N
Comment: Energy2
Num peaks: 4
15.02292652 0.5334744851
213.0910061 44.96822706
215.0702706 22.35965179
231.1015708 32.13864667

Name: +ve in-silico MS/MS by CFM-ID for WMCPLZDBHVOXCJ-UHFFFAOYSA-N
ID: WMCPLZDBHVOXCJ-UHFFFAOYSA-N
Comment: Energy0
Num peaks: 14
81.0334912 2.396709019
111.0440559 1.486064852
123.0440559 3.003336973
125.0597059 1.570782954
137.0597059 2.384009154
161.0597059 2.194714773
163.075356 1.634293919
203.0702706 1.12613208
205.0859207 1.214259973
207.0651853 1.806700682
217.0859207 2.792268476
231.1015708 9.175376603
233.0808353 1.565516271
249.1121354 48.1748105

Name: +ve in-silico MS/MS by CFM-ID for WMCPLZDBHVOXCJ-UHFFFAOYSA-N
ID: WMCPLZDBHVOXCJ-UHFFFAOYSA-N
Comment: Energy1
Num peaks: 31
39.02292652 1.970897785
41.03857658 3.577483979
43.05422664 2.359676116
63.02292652 1.246478338
65.03857658 1.195348202
67.01784114 2.371717986
67.05422664 1.06401348
69.0334912 3.508272079
71.04914126 1.855901579
81.0334912 2.809368071
83.04914126 1.472411687
85.06479133 2.702241242
111.0440559 4.255367581
123.0440559 5.283788644
125.0597059 3.068159609
137.0597059 3.739195129
139.075356 1.052470361
147.0440559 3.842793781
149.0597059 4.040942614
161.0597059 1.899438059
163.075356 1.21055648
189.0546206 2.756990734
191.0702706 2.008809171
203.0702706 1.864303998
205.0859207 1.878501495
207.1015708 1.140478508
217.0859207 1.497662828
219.1015708 1.087662883
221.1172208 1.418407735
231.1015708 3.755681411
249.1121354 8.827294177

Name: +ve in-silico MS/MS by CFM-ID for WMCPLZDBHVOXCJ-UHFFFAOYSA-N
ID: WMCPLZDBHVOXCJ-UHFFFAOYSA-N
Comment: Energy2
Num peaks: 31
39.02292652 6.785400464
41.00219107 2.02258796
41.03857658 2.84692585
43.01784114 1.102094098
43.05422664 1.795318349
63.02292652 1.452659488
65.00219107 1.625730593
65.03857658 1.158640174
67.01784114 3.295698958
68.99710569 1.248933653
69.0334912 2.496713203
81.0334912 2.116654782
93.0334912 1.129208122
95.04914126 3.663780841
107.0491413 2.869835188
111.0440559 1.300424335
123.0440559 4.906295913
131.0491413 1.870305959
137.0597059 6.394070582
147.0440559 1.416332357
149.0597059 2.455722534
161.0597059 1.643586444
189.0546206 1.32453587
189.0910061 1.124081304
191.0702706 1.699850172
203.0702706 2.582310999
205.0859207 2.350993041
207.1015708 1.464616417
219.1015708 1.434180853
221.1172208 1.477284281
233.0808353 1.406910055

Name: +ve in-silico MS/MS by CFM-ID for XEAQIWGXBXCYFX-FPLPWBNLSA-N
ID: XEAQIWGXBXCYFX-FPLPWBNLSA-N
Comment: Energy0
Num peaks: 11
91.05422664 4.09278563
115.0542266 1.469694769
127.0542266 2.919299025
129.0698767 6.024919986
131.0855268 4.503273587
139.0389705 2.253955216
171.0804414 2.687099479
185.0960915 1.636783926
187.1117415 1.792327476
213.0910061 6.773561775
231.1015708 45.91286423

Name: +ve in-silico MS/MS by CFM-ID for XEAQIWGXBXCYFX-FPLPWBNLSA-N
ID: XEAQIWGXBXCYFX-FPLPWBNLSA-N
Comment: Energy1
Num peaks: 18
39.02292652 1.436023286
41.00219107 2.997254899
43.01784114 4.423357917
91.05422664 3.823286581
103.0542266 1.209576991
115.0542266 22.26928003
117.0698767 8.3532915
125.0385766 1.82514955
127.0389705 1.899594858
127.0542266 5.92279328
129.0698767 10.40829023
131.0855268 2.974704346
133.1011768 1.293181243
139.0389705 1.518984491
169.0647913 1.987917019
171.0804414 2.020651498
213.0910061 1.824898499
231.1015708 4.414451539

Name: +ve in-silico MS/MS by CFM-ID for XEAQIWGXBXCYFX-FPLPWBNLSA-N
ID: XEAQIWGXBXCYFX-FPLPWBNLSA-N
Comment: Energy2
Num peaks: 28
39.02292652 5.858608972
41.03857658 1.062945813
45.0334912 1.055162328
49.00727645 7.027187629
51.02292652 3.307754331
53.00219107 0.9586895816
53.03857658 2.147889817
55.01784114 2.312232136
57.0334912 2.778011669
63.02292652 1.085234434
65.03857658 1.023606999
75.02292652 1.762184281
79.05422664 1.403217606
89.03857658 1.089902602
91.05422664 7.617640758
93.06987671 0.9297972506
101.0385766 4.639910015
103.0542266 5.687735543
105.0698767 1.125412889
115.0542266 6.396768531
117.0698767 3.388074983
125.0385766 1.849111457
127.0542266 5.895098
129.0698767 3.698985907
131.0855268 2.281637739
145.0647913 1.007874205
147.0804414 2.092641036
199.075356 1.045482262

Name: +ve in-silico MS/MS by CFM-ID for MEPOOZLETHNMSR-UHFFFAOYSA-N
ID: MEPOOZLETHNMSR-UHFFFAOYSA-N
Comment: Energy0
Num peaks: 6
69.0334912 2.575599074
71.04914126 13.33448824
121.0647913 23.57056406
139.075356 2.293387336
191.1066561 3.856421322
209.1172208 35.28061185

Name: +ve in-silico MS/MS by CFM-ID for MEPOOZLETHNMSR-UHFFFAOYSA-N
ID: MEPOOZLETHNMSR-UHFFFAOYSA-N
Comment: Energy1
Num peaks: 10
29.03857658 3.318739268
43.05422664 6.488270212
53.03857658 4.665881944
69.0334912 1.592053426
71.04914126 13.67175676
91.05422664 2.339637663
121.0647913 37.2728529
139.075356 5.16327979
191.1066561 1.559065453
209.1172208 5.427559361

Name: +ve in-silico MS/MS by CFM-ID for MEPOOZLETHNMSR-UHFFFAOYSA-N
ID: MEPOOZLETHNMSR-UHFFFAOYSA-N
Comment: Energy2
Num peaks: 23
15.02292652 1.204553483
25.00727645 1.308725549
27.02292652 2.298217871
29.03857658 2.128654283
39.02292652 2.451080563
41.03857658 2.710710245
43.05422664 8.74869855
51.02292652 1.917960588
53.03857658 2.50311287
63.02292652 1.641521993
65.03857658 5.51709378
71.04914126 3.360958103
75.02292652 4.155118009
77.03857658 7.095054809
79.05422664 3.072848356
91.05422664 6.549982692
93.0334912 1.409371546
93.06987671 2.614135795
95.04914126 2.209580808
105.0334912 2.984344692
107.0491413 4.335308599
109.0647913 1.160759137
121.0647913 9.317106692

Name: +ve in-silico MS/MS by CFM-ID for OQMJILQCXYKZEM-UHFFFAOYSA-N
ID: OQMJILQCXYKZEM-UHFFFAOYSA-N
Comment: Energy0
Num peaks: 6
57.0334912 1.895458818
59.04914126 11.90588437
163.075356 1.636782123
177.0910061 3.795667731
191.1066561 1.911361249
209.1172208 62.23297178

Name: +ve in-silico MS/MS by CFM-ID for OQMJILQCXYKZEM-UHFFFAOYSA-N
ID: OQMJILQCXYKZEM-UHFFFAOYSA-N
Comment: Energy1
Num peaks: 16
41.03857658 2.253999299
59.04914126 6.71576838
137.0597059 2.509409101
149.0597059 7.136699636
151.075356 4.339901509
163.075356 7.347955698
165.0546206 4.295868544
165.0910061 4.036836524
167.0702706 6.372179899
177.0910061 2.388792988
179.0702706 3.373039527
179.1066561 3.931182169
181.0859207 5.966222541
191.1066561 3.625878602
193.0859207 2.397303527
209.1172208 13.61062546

Name: +ve in-silico MS/MS by CFM-ID for OQMJILQCXYKZEM-UHFFFAOYSA-N
ID: OQMJILQCXYKZEM-UHFFFAOYSA-N
Comment: Energy2
Num peaks: 31
39.02292652 3.597512004
41.03857658 7.546195688
43.01784114 2.323977542
43.05422664 3.21438292
45.0334912 1.090337256
55.01784114 1.318701084
57.0334912 2.659142132
59.04914126 9.623507558
61.06479133 1.51967136
71.04914126 1.23795705
93.0334912 1.192261
95.04914126 2.928399608
97.06479133 1.678801002
105.0334912 2.905505145
107.0491413 1.028774746
119.0491413 2.514908451
121.0284058 0.996945066
121.0647913 1.800894895
133.0284058 1.007080821
133.0647913 2.528555916
135.0440559 3.57190575
137.0597059 1.478957574
147.0804414 1.443546101
149.0597059 3.879516191
151.075356 3.415587546
161.0597059 1.025513277
163.075356 1.454444388
165.0910061 3.032794025
167.0702706 1.266372623
177.0910061 1.079715566
193.0859207 1.379394546

Name: +ve in-silico MS/MS by CFM-ID for RANVDUNFZBMTBK-UHFFFAOYSA-N
ID: RANVDUNFZBMTBK-UHFFFAOYSA-N
Comment: Energy0
Num peaks: 6
69.06987671 1.694128892
71.08552677 14.16232923
95.04914126 1.648293516
121.0284058 17.59628926
191.1066561 2.659268271
209.1172208 48.11843366

Name: +ve in-silico MS/MS by CFM-ID for RANVDUNFZBMTBK-UHFFFAOYSA-N
ID: RANVDUNFZBMTBK-UHFFFAOYSA-N
Comment: Energy1
Num peaks: 8
41.03857658 1.38742788
43.05422664 1.979887585
69.06987671 2.659167863
71.08552677 40.2630706
121.0284058 21.27956266
139.0389705 1.84093451
191.1066561 2.170564231
209.1172208 9.062032192

Name: +ve in-silico MS/MS by CFM-ID for RANVDUNFZBMTBK-UHFFFAOYSA-N
ID: RANVDUNFZBMTBK-UHFFFAOYSA-N
Comment: Energy2
Num peaks: 21
39.02292652 3.468294551
41.03857658 7.593539501
43.05422664 5.682083143
45.06987671 1.769816395
49.00727645 6.791182239
51.02292652 7.127954559
53.03857658 3.73876057
55.05422664 3.933392114
57.06987671 1.636797505
63.02292652 1.888877909
65.03857658 4.048434512
67.05422664 1.30207886
71.08552677 9.783802366
77.00219107 1.423456335
79.01784114 1.142956194
89.00219107 1.402289214
91.01784114 1.421002849
93.0334912 3.363367177
95.04914126 1.288651182
105.0334912 2.352157533
121.0284058 9.391694954

Name: +ve in-silico MS/MS by CFM-ID for IAWKAVWGVXBNLH-UHFFFAOYSA-N
ID: IAWKAVWGVXBNLH-UHFFFAOYSA-N
Comment: Energy0
Num peaks: 8
102.0549549 3.672943534
139.0865894 3.267570666
167.081504 5.056656101
168.0655196 3.505146807
185.0920687 25.53572204
213.0869833 19.13859095
214.0709989 6.062209261
231.097548 15.62198462

Name: +ve in-silico MS/MS by CFM-ID for IAWKAVWGVXBNLH-UHFFFAOYSA-N
ID: IAWKAVWGVXBNLH-UHFFFAOYSA-N
Comment: Energy1
Num peaks: 18
56.04947561 7.344044522
84.04439023 1.427305295
102.0549549 2.641706812
110.0600403 1.458081342
130.0498695 1.653344982
139.0865894 7.054958065
140.070605 1.546719645
141.1022395 1.362652164
142.0498695 1.669157663
156.0655196 4.934234341
157.0971541 2.08473602
158.0811697 4.3035018
167.081504 5.125355586
168.0655196 9.15174032
185.0920687 21.71898879
196.0604342 1.372076519
213.0869833 3.901026158
231.097548 1.82032225

Name: +ve in-silico MS/MS by CFM-ID for IAWKAVWGVXBNLH-UHFFFAOYSA-N
ID: IAWKAVWGVXBNLH-UHFFFAOYSA-N
Comment: Energy2
Num peaks: 22
42.03382555 4.297212885
44.04947561 1.12762391
54.03382555 0.9671112406
56.04947561 31.55523049
58.06512568 3.212908727
71.06037464 2.485133232
82.02874017 3.573025711
84.04439023 1.001656014
85.02840582 0.7121482779
88.03930485 0.9916560186
96.04439023 3.696740924
102.0549549 6.930093594
110.0600403 3.305284351
117.0658539 2.16602986
130.0498695 1.126680548
139.0865894 6.794939253
142.0498695 0.8698666636
156.0655196 0.7784504527
157.0971541 1.18502383
167.081504 1.571595568
168.0655196 0.8811320957
185.0920687 0.8562601877

Name: +ve in-silico MS/MS by CFM-ID for MJTPMXWJHPOWGH-UHFFFAOYSA-N
ID: MJTPMXWJHPOWGH-UHFFFAOYSA-N
Comment: Energy0
Num peaks: 6
43.05422664 3.303646175
71.04914126 14.30901332
89.05970595 6.663858723
95.04914126 8.677614015
121.0647913 16.84034801
209.1172208 31.67821706

Name: +ve in-silico MS/MS by CFM-ID for MJTPMXWJHPOWGH-UHFFFAOYSA-N
ID: MJTPMXWJHPOWGH-UHFFFAOYSA-N
Comment: Energy1
Num peaks: 8
39.02292652 3.233313522
43.05422664 17.18428843
45.06987671 2.111601423
71.04914126 17.74567764
95.04914126 9.077915508
115.075356 5.62865235
121.0647913 18.06451625
209.1172208 7.668428763

Name: +ve in-silico MS/MS by CFM-ID for MJTPMXWJHPOWGH-UHFFFAOYSA-N
ID: MJTPMXWJHPOWGH-UHFFFAOYSA-N
Comment: Energy2
Num peaks: 15
39.02292652 1.704807354
41.03857658 9.786679303
43.05422664 12.66939083
45.06987671 1.554079465
49.00727645 3.855050739
51.02292652 2.140369303
53.03857658 1.989134293
55.01784114 3.591601697
63.02292652 2.268761244
65.03857658 4.758996491
67.05422664 7.897312923
69.0334912 1.963612552
71.04914126 11.91587647
79.05422664 3.889548311
95.04914126 10.83874922

Name: +ve in-silico MS/MS by CFM-ID for PMGCQNGBLMMXEW-UHFFFAOYSA-N
ID: PMGCQNGBLMMXEW-UHFFFAOYSA-N
Comment: Energy0
Num peaks: 6
69.06987671 1.746404007
71.08552677 14.41767575
95.04914126 1.684330568
121.0284058 17.84980535
191.1066561 2.708963999
209.1172208 49.37418395

Name: +ve in-silico MS/MS by CFM-ID for PMGCQNGBLMMXEW-UHFFFAOYSA-N
ID: PMGCQNGBLMMXEW-UHFFFAOYSA-N
Comment: Energy1
Num peaks: 11
39.02292652 2.671288489
41.03857658 2.244023763
43.05422664 2.575580189
55.05422664 1.963943418
69.06987671 2.418004219
71.08552677 35.45735658
121.0284058 20.25503603
139.0389705 1.664941153
167.0702706 1.867363101
191.1066561 1.968527211
209.1172208 7.832130876

Name: +ve in-silico MS/MS by CFM-ID for PMGCQNGBLMMXEW-UHFFFAOYSA-N
ID: PMGCQNGBLMMXEW-UHFFFAOYSA-N
Comment: Energy2
Num peaks: 19
41.03857658 3.308763315
43.05422664 1.502183265
49.00727645 7.129728421
51.02292652 9.873373481
53.03857658 3.152953416
55.05422664 11.22034642
57.06987671 3.896142841
59.08552677 2.108997714
63.02292652 1.98926428
65.03857658 4.746567659
67.05422664 1.821181786
69.06987671 1.75960918
71.08552677 9.434943158
77.00219107 1.499376603
89.00219107 1.476815325
91.01784114 1.496523516
93.0334912 3.721472165
105.0334912 2.47716538
121.0284058 8.114030255

Name: +ve in-silico MS/MS by CFM-ID for OGDIMNNYYGBSQY-UHFFFAOYSA-N
ID: OGDIMNNYYGBSQY-UHFFFAOYSA-N
Comment: Energy0
Num peaks: 7
55.05422664 4.008685936
57.06987671 2.78059037
73.06479133 14.18092739
123.0440559 3.924420426
153.0546206 2.141028563
191.1066561 28.98033509
209.1172208 24.50959219

Name: +ve in-silico MS/MS by CFM-ID for OGDIMNNYYGBSQY-UHFFFAOYSA-N
ID: OGDIMNNYYGBSQY-UHFFFAOYSA-N
Comment: Energy1
Num peaks: 17
55.05422664 2.19094843
57.06987671 2.797133234
73.06479133 9.606242357
85.06479133 1.705374066
103.075356 1.405471898
107.0491413 3.288935969
123.0440559 5.057805138
131.0491413 1.186795999
133.0647913 1.727260803
135.0440559 7.02859529
149.0597059 1.431762222
151.0389705 3.225993541
151.075356 5.388396218
153.0546206 7.307574558
177.0910061 1.352000153
191.1066561 15.12455534
209.1172208 10.43877535

Name: +ve in-silico MS/MS by CFM-ID for OGDIMNNYYGBSQY-UHFFFAOYSA-N
ID: OGDIMNNYYGBSQY-UHFFFAOYSA-N
Comment: Energy2
Num peaks: 28
15.02292652 1.290107927
39.02292652 5.406363776
41.03857658 2.850853474
43.05422664 1.235362248
55.05422664 11.81671927
57.0334912 0.8653093299
57.06987671 9.834662408
59.08552677 3.79641838
63.02292652 2.482482217
65.03857658 5.80159613
67.05422664 2.458644816
69.06987671 2.321366165
73.06479133 2.363238107
81.0334912 2.031497725
83.04914126 1.359848816
107.0491413 2.488374304
109.0647913 1.123389574
123.0440559 1.302101243
133.0647913 2.344517973
135.0440559 2.559786448
135.0804414 1.610654101
149.0597059 4.514221566
151.075356 3.124495383
153.0546206 0.9497365693
159.0804414 1.153310529
161.0960915 1.027922123
175.075356 1.545813594
191.1066561 0.8340004754

Name: +ve in-silico MS/MS by CFM-ID for LYCHSCWUCOARAB-UHFFFAOYSA-N
ID: LYCHSCWUCOARAB-UHFFFAOYSA-N
Comment: Energy0
Num peaks: 6
55.05422664 4.656512599
153.0546206 4.52028554
165.0546206 5.794422876
167.0702706 5.333147441
177.0910061 3.418235225
209.1172208 59.58992912

Name: +ve in-silico MS/MS by CFM-ID for LYCHSCWUCOARAB-UHFFFAOYSA-N
ID: LYCHSCWUCOARAB-UHFFFAOYSA-N
Comment: Energy1
Num peaks: 11
39.02292652 3.470340162
55.05422664 18.18726243
57.06987671 1.607454896
69.06987671 10.7046421
151.0389705 3.226705178
153.0546206 16.1617663
165.0546206 3.277962225
167.0702706 2.271565944
169.0859207 2.45538328
177.0910061 2.660871912
209.1172208 16.52376017

Name: +ve in-silico MS/MS by CFM-ID for LYCHSCWUCOARAB-UHFFFAOYSA-N
ID: LYCHSCWUCOARAB-UHFFFAOYSA-N
Comment: Energy2
Num peaks: 21
39.02292652 3.331234045
41.03857658 1.979362167
49.00727645 1.414725234
51.02292652 1.696415683
53.03857658 3.852904413
55.05422664 19.81080805
57.06987671 1.893526951
65.03857658 6.60993881
67.05422664 4.220836931
69.06987671 3.989407855
71.08552677 1.522287087
97.02840582 1.533603478
111.0440559 1.471590392
121.0284058 5.564562245
123.0440559 5.551994846
125.0597059 1.254318003
135.0440559 3.428760106
137.0233204 2.232515341
139.0389705 3.101244865
151.0389705 2.007097347
153.0546206 3.629900097

Name: +ve in-silico MS/MS by CFM-ID for ZWWPWTYYEIXGLC-UHFFFAOYSA-N
ID: ZWWPWTYYEIXGLC-UHFFFAOYSA-N
Comment: Energy0
Num peaks: 6
55.05422664 4.53650157
69.06987671 2.628786853
153.0546206 4.364133723
165.0546206 5.750009318
167.0702706 5.302447326
209.1172208 57.99686044

Name: +ve in-silico MS/MS by CFM-ID for ZWWPWTYYEIXGLC-UHFFFAOYSA-N
ID: ZWWPWTYYEIXGLC-UHFFFAOYSA-N
Comment: Energy1
Num peaks: 19
39.02292652 3.068104388
41.03857658 1.03389418
55.05422664 15.99031934
57.06987671 1.41187131
67.05422664 1.093316948
69.06987671 9.525879907
123.0440559 1.117972797
125.0597059 1.322492113
135.0440559 1.142696581
151.0389705 2.687215455
153.0546206 12.46337021
165.0546206 2.862182372
167.0702706 1.952548483
169.0859207 1.977858
177.0910061 2.199579899
179.1066561 2.993687692
181.1223062 3.2492076
191.1066561 1.083776409
209.1172208 13.50267198

Name: +ve in-silico MS/MS by CFM-ID for ZWWPWTYYEIXGLC-UHFFFAOYSA-N
ID: ZWWPWTYYEIXGLC-UHFFFAOYSA-N
Comment: Energy2
Num peaks: 31
39.02292652 2.924810307
41.03857658 1.956808114
49.00727645 1.119253714
51.02292652 1.464131896
53.03857658 3.120989753
55.05422664 17.18506832
57.06987671 1.486505733
63.02292652 0.997873906
65.03857658 5.344050032
67.01784114 2.55993391
67.05422664 3.487581998
69.0334912 1.428236179
69.06987671 3.192161439
71.08552677 1.417341721
77.00219107 3.059095551
79.01784114 0.9637478865
79.05422664 1.568960668
81.0334912 1.161674837
81.06987671 3.052837197
83.08552677 1.210344851
95.01275576 3.994961492
97.02840582 1.821145763
99.04405588 1.465736432
121.0284058 2.105910888
123.0440559 1.059474704
125.0233204 0.9915915338
135.0440559 2.059529868
137.0233204 0.9117130469
139.0389705 0.8454768135
153.0546206 1.137506981
165.0910061 0.9026963191

Name: +ve in-silico MS/MS by CFM-ID for HLUWJJNTMWZVBZ-UHFFFAOYSA-N
ID: HLUWJJNTMWZVBZ-UHFFFAOYSA-N
Comment: Energy0
Num peaks: 6
55.05422664 1.657277739
189.0546206 2.104065579
203.0702706 1.712478158
213.0910061 4.738857721
231.1015708 51.35744028
249.1121354 19.16291334

Name: +ve in-silico MS/MS by CFM-ID for HLUWJJNTMWZVBZ-UHFFFAOYSA-N
ID: HLUWJJNTMWZVBZ-UHFFFAOYSA-N
Comment: Energy1
Num peaks: 23
39.02292652 1.808177218
41.03857658 1.836582232
53.03857658 1.891260512
55.05422664 6.066030346
59.04914126 2.26290335
73.06479133 2.457285563
171.0804414 1.375445067
175.0389705 1.204863982
187.075356 1.293425268
187.1117415 1.230525241
189.0546206 6.901426423
189.0910061 2.14983901
191.0702706 1.219536681
199.075356 1.836777346
201.0910061 1.750604341
203.0702706 1.319898319
203.1066561 3.125559009
205.0859207 1.482833941
213.0910061 4.715080792
215.0702706 1.797949157
221.1172208 2.980247669
231.1015708 22.89619861
249.1121354 7.273742481

Name: +ve in-silico MS/MS by CFM-ID for HLUWJJNTMWZVBZ-UHFFFAOYSA-N
ID: HLUWJJNTMWZVBZ-UHFFFAOYSA-N
Comment: Energy2
Num peaks: 31
39.02292652 2.194470562
41.03857658 2.928780653
43.05422664 1.666277435
51.02292652 3.203416336
53.03857658 4.089886496
55.05422664 5.840604409
57.06987671 3.54274573
59.04914126 1.129388666
133.0284058 1.1794235
133.0647913 1.684948513
145.0647913 3.788807899
157.0647913 1.882998445
159.0440559 1.69327376
159.0804414 1.23411483
161.0597059 1.669724532
171.0440559 1.834798338
171.0804414 2.407078986
173.0597059 1.942053814
175.0389705 1.772416774
175.075356 1.784558509
185.0597059 1.435333165
187.075356 2.491242932
187.1117415 1.801378111
189.0546206 3.777072009
189.0910061 2.430611305
199.075356 1.99885159
201.0910061 2.216286853
203.1066561 1.542211852
213.0910061 2.881419953
215.0702706 3.470524776
231.1015708 1.529396057

Name: +ve in-silico MS/MS by CFM-ID for UMZJVKFVOMTAFO-UHFFFAOYSA-N
ID: UMZJVKFVOMTAFO-UHFFFAOYSA-N
Comment: Energy0
Num peaks: 6
107.0491413 5.138639478
121.0647913 2.009202472
123.0440559 5.185359033
137.0597059 2.022839299
213.0910061 3.447988301
231.1015708 71.32506424

Name: +ve in-silico MS/MS by CFM-ID for UMZJVKFVOMTAFO-UHFFFAOYSA-N
ID: UMZJVKFVOMTAFO-UHFFFAOYSA-N
Comment: Energy1
Num peaks: 14
107.0491413 17.42940651
119.0491413 1.571072002
121.0647913 4.024438262
123.0440559 18.94266594
135.0440559 1.40226327
137.0597059 4.278421477
145.0647913 1.11507684
185.0597059 1.502244777
187.075356 2.935725897
189.0910061 2.500125517
201.0910061 2.042408727
203.1066561 2.326499544
213.0910061 2.605261245
231.1015708 17.8641873

Name: +ve in-silico MS/MS by CFM-ID for UMZJVKFVOMTAFO-UHFFFAOYSA-N
ID: UMZJVKFVOMTAFO-UHFFFAOYSA-N
Comment: Energy2
Num peaks: 31
39.02292652 2.007557431
49.00727645 3.599420657
51.02292652 1.748034095
63.02292652 3.123684169
65.03857658 4.743448422
79.05422664 7.748520655
81.0334912 3.821192163
89.03857658 1.183386962
91.01784114 1.057677872
93.06987671 1.035874082
101.0385766 1.507558006
103.0542266 1.211451761
107.0491413 5.407638952
117.0334912 2.215518155
119.0491413 2.272359883
123.0440559 13.18141436
133.0284058 2.051565572
135.0440559 1.581094557
137.0597059 1.521558555
143.0491413 1.690822052
145.0647913 1.736061256
147.0440559 0.9857947293
161.0597059 1.289362824
167.0491413 1.247442283
173.0597059 1.199591369
185.0597059 1.498605015
185.0960915 2.252486351
187.075356 1.74981652
189.0910061 1.801415578
213.0910061 1.782747476
215.0702706 1.895946495

Name: +ve in-silico MS/MS by CFM-ID for GCEIHMYKBVGJLS-UHFFFAOYSA-N
ID: GCEIHMYKBVGJLS-UHFFFAOYSA-N
Comment: Energy0
Num peaks: 6
175.0389705 5.320128354
189.0546206 3.933367582
191.0702706 4.831063365
213.0910061 5.165283854
231.1015708 48.71621078
249.1121354 17.67353372

Name: +ve in-silico MS/MS by CFM-ID for GCEIHMYKBVGJLS-UHFFFAOYSA-N
ID: GCEIHMYKBVGJLS-UHFFFAOYSA-N
Comment: Energy1
Num peaks: 22
55.05422664 3.567039323
57.06987671 1.277498885
67.05422664 1.495759463
69.06987671 4.797201145
73.06479133 4.669266208
75.08044139 0.8157304179
87.08044139 1.940846486
147.0440559 1.485536138
171.0804414 1.099000816
173.0597059 0.8628845114
175.0389705 13.66479804
187.1117415 0.9381986361
189.0546206 2.756325159
189.0910061 1.718285681
191.0702706 3.279254464
201.0910061 0.9993490244
203.1066561 3.53039898
213.0910061 4.637052019
215.0702706 1.354426796
221.1172208 2.62513226
231.1015708 17.41907028
249.1121354 5.568276792

Name: +ve in-silico MS/MS by CFM-ID for GCEIHMYKBVGJLS-UHFFFAOYSA-N
ID: GCEIHMYKBVGJLS-UHFFFAOYSA-N
Comment: Energy2
Num peaks: 31
39.02292652 1.051922839
55.05422664 5.245092293
57.0334912 1.250664528
57.06987671 2.798204378
65.03857658 2.815284603
67.05422664 3.969310566
69.06987671 5.539333944
73.06479133 1.276600999
83.04914126 1.05239206
105.0334912 1.677110963
129.0334912 3.461345655
131.0491413 4.21632174
133.0284058 1.007945282
133.0647913 1.797177688
145.0284058 1.283730543
147.0440559 3.62431379
157.0284058 4.306265192
157.0647913 1.172025022
159.0804414 1.22435
171.0440559 1.153545242
171.0804414 2.498115457
173.0233204 1.517314122
173.0597059 0.9210234164
175.0389705 7.842349056
187.075356 2.219556252
187.1117415 1.479745052
189.0910061 3.152279733
203.1066561 2.466885235
213.0910061 3.953130524
215.0702706 2.647396417
231.1015708 1.564902571

Name: +ve in-silico MS/MS by CFM-ID for MZBAWTYBJIIUQC-UHFFFAOYSA-N
ID: MZBAWTYBJIIUQC-UHFFFAOYSA-N
Comment: Energy0
Num peaks: 6
67.05422664 2.004119148
69.06987671 6.691791594
203.0702706 1.226088398
205.0859207 1.716033597
213.0910061 4.736902941
231.1015708 75.52009426

Name: +ve in-silico MS/MS by CFM-ID for MZBAWTYBJIIUQC-UHFFFAOYSA-N
ID: MZBAWTYBJIIUQC-UHFFFAOYSA-N
Comment: Energy1
Num peaks: 12
65.03857658 4.540413645
67.05422664 13.6221644
69.06987671 16.27932538
123.0440559 1.837550841
185.0960915 2.081852425
187.1117415 2.156973104
201.0910061 1.987097103
203.0702706 1.8363509
203.1066561 6.236880423
205.0859207 2.362673576
213.0910061 5.567786931
231.1015708 22.63916571

Name: +ve in-silico MS/MS by CFM-ID for MZBAWTYBJIIUQC-UHFFFAOYSA-N
ID: MZBAWTYBJIIUQC-UHFFFAOYSA-N
Comment: Energy2
Num peaks: 28
25.00727645 1.54385157
27.02292652 1.220990858
39.02292652 1.841340997
41.03857658 1.500315721
49.00727645 1.583896948
51.02292652 3.208056068
53.03857658 4.07384433
65.03857658 7.356211451
67.05422664 10.51644561
69.06987671 3.705202424
75.02292652 0.9917217551
81.06987671 5.121937265
83.08552677 3.236882395
91.05422664 3.348931862
93.0334912 2.684997479
93.06987671 1.853218627
105.0334912 4.235415278
117.0334912 1.018766789
121.0284058 6.76382826
183.0804414 1.213362112
185.0597059 0.990663853
185.0960915 2.855968667
187.075356 1.975985971
189.0910061 1.678042689
197.0597059 1.277753855
203.1066561 1.06137761
213.0910061 1.899287304
215.0702706 1.313898192

Name: +ve in-silico MS/MS by CFM-ID for TWOLVCUEJGJIKX-UHFFFAOYSA-N
ID: TWOLVCUEJGJIKX-UHFFFAOYSA-N
Comment: Energy0
Num peaks: 8
107.0491413 1.467859882
121.0647913 2.508034158
135.0804414 2.413595469
163.075356 3.472476538
173.0960915 2.674686867
177.0910061 2.192037807
191.1066561 25.05867585
209.1172208 41.21844657

Name: +ve in-silico MS/MS by CFM-ID for TWOLVCUEJGJIKX-UHFFFAOYSA-N
ID: TWOLVCUEJGJIKX-UHFFFAOYSA-N
Comment: Energy1
Num peaks: 24
45.0334912 1.641294103
53.00219107 0.7795416219
55.01784114 1.518195504
57.0334912 1.051902848
69.0334912 2.485191676
73.02840582 4.034128799
83.04914126 1.197657739
87.04405588 2.604862686
89.05970595 0.8164873657
101.0597059 2.181767492
105.0698767 1.080904217
107.0491413 2.671018735
109.0647913 0.9885711539
121.0647913 9.929848245
123.0804414 1.899448344
133.0647913 2.251572113
135.0804414 15.04317615
137.0960915 2.170046747
163.075356 1.259769832
165.0910061 0.8793878823
173.0960915 2.637136356
177.0910061 1.372480411
191.1066561 9.172224241
209.1172208 10.94372393

Name: +ve in-silico MS/MS by CFM-ID for TWOLVCUEJGJIKX-UHFFFAOYSA-N
ID: TWOLVCUEJGJIKX-UHFFFAOYSA-N
Comment: Energy2
Num peaks: 31
15.02292652 1.223270959
45.0334912 2.652304224
49.00727645 1.413387273
51.02292652 1.525970937
55.01784114 2.692466348
63.02292652 1.810287674
65.03857658 1.669150012
67.01784114 1.275646795
69.0334912 2.711633573
71.04914126 1.752290184
75.02292652 2.241652141
77.03857658 3.873529172
79.05422664 3.272477367
81.0334912 1.451987459
83.04914126 1.389805465
87.04405588 1.153087073
89.03857658 2.115840713
91.05422664 5.6788866
93.06987671 1.608386992
101.0385766 1.08813148
103.0542266 3.41471434
105.0334912 1.543760719
105.0698767 4.252057228
107.0491413 4.096512052
119.0491413 1.827731008
121.0647913 5.258212717
133.0647913 1.529549591
135.0804414 3.894868792
147.0804414 1.449806251
161.0960915 1.138208832
173.0960915 1.276861715

Name: +ve in-silico MS/MS by CFM-ID for OVZUWRNCLHOOFI-UHFFFAOYSA-N
ID: OVZUWRNCLHOOFI-UHFFFAOYSA-N
Comment: Energy0
Num peaks: 9
45.0334912 1.610859892
107.0491413 1.318067649
121.0647913 2.24808495
135.0804414 1.535490227
163.075356 2.976722722
173.0960915 2.993109565
177.0910061 2.228324782
191.1066561 34.75392759
209.1172208 31.17610932

Name: +ve in-silico MS/MS by CFM-ID for OVZUWRNCLHOOFI-UHFFFAOYSA-N
ID: OVZUWRNCLHOOFI-UHFFFAOYSA-N
Comment: Energy1
Num peaks: 25
45.0334912 2.44596507
47.04914126 1.334821499
53.00219107 1.167487096
55.01784114 2.81461864
57.0334912 1.821552007
67.01784114 1.203377951
69.0334912 3.480609739
73.02840582 3.953279176
83.04914126 1.785915444
87.04405588 1.361897675
101.0597059 1.155839701
107.0491413 2.335785719
121.0647913 8.889670946
123.0804414 1.647812337
133.0647913 1.258827788
135.0804414 5.777691465
137.0960915 1.01657592
145.0647913 1.421132629
159.0804414 1.554588901
161.0960915 1.128840559
163.075356 4.482381597
173.0960915 3.752188864
177.0910061 1.541582454
191.1066561 15.72146191
209.1172208 7.053335705

Name: +ve in-silico MS/MS by CFM-ID for OVZUWRNCLHOOFI-UHFFFAOYSA-N
ID: OVZUWRNCLHOOFI-UHFFFAOYSA-N
Comment: Energy2
Num peaks: 31
31.01784114 1.168835248
41.00219107 2.588508297
43.01784114 1.692074982
45.0334912 4.737813552
53.00219107 1.411270279
55.01784114 2.007707792
57.0334912 1.919154965
67.01784114 1.615772724
69.0334912 3.587097469
71.04914126 1.88932509
73.02840582 1.179627652
75.02292652 1.602835732
77.03857658 2.642413362
79.05422664 1.350667278
83.04914126 1.271599663
89.03857658 1.203555345
91.05422664 3.037018798
103.0542266 1.584868761
105.0334912 2.086017622
105.0698767 1.765474602
107.0491413 3.824808928
121.0647913 4.85897957
123.0804414 1.197677195
131.0491413 1.598125776
133.0647913 2.104883307
135.0804414 4.523036626
145.0647913 1.316436377
147.0804414 1.828057217
159.0804414 1.941373002
161.0960915 2.847352179
173.0960915 1.162488845

Name: +ve in-silico MS/MS by CFM-ID for OTZDNDBXAOJOBR-UHFFFAOYSA-N
ID: OTZDNDBXAOJOBR-UHFFFAOYSA-N
Comment: Energy0
Num peaks: 7
57.0334912 2.795969879
107.0491413 2.887537557
121.0647913 8.45939122
151.075356 2.773661057
177.0910061 2.840023041
191.1066561 10.18234775
209.1172208 51.0764359

Name: +ve in-silico MS/MS by CFM-ID for OTZDNDBXAOJOBR-UHFFFAOYSA-N
ID: OTZDNDBXAOJOBR-UHFFFAOYSA-N
Comment: Energy1
Num peaks: 22
29.03857658 3.335379554
39.02292652 2.161940111
41.03857658 0.7898380278
55.01784114 0.8222127441
57.0334912 6.502786409
59.04914126 1.326432313
69.0334912 3.48302509
87.04405588 4.15866734
91.05422664 1.431794007
101.0597059 1.750172262
107.0491413 5.329764882
109.0647913 1.810867116
121.0647913 20.10145446
123.0804414 3.136132885
133.0647913 1.425657387
135.0804414 0.7535825207
151.075356 5.921051534
153.0910061 1.191803389
177.0910061 1.487434486
179.0702706 0.750570726
191.1066561 3.508343883
209.1172208 9.144452908

Name: +ve in-silico MS/MS by CFM-ID for OTZDNDBXAOJOBR-UHFFFAOYSA-N
ID: OTZDNDBXAOJOBR-UHFFFAOYSA-N
Comment: Energy2
Num peaks: 31
27.02292652 1.119680303
29.03857658 1.846341683
39.02292652 4.139219981
41.00219107 1.482581635
41.03857658 1.134885986
49.00727645 0.8415596166
51.02292652 1.138925619
53.00219107 3.992974271
53.03857658 0.9306495295
55.01784114 2.430380746
57.0334912 5.038487246
63.02292652 2.313803422
65.03857658 4.727103139
69.0334912 1.921217438
71.04914126 0.8640151545
75.02292652 2.956726423
77.03857658 6.192869492
79.05422664 2.363920438
91.05422664 6.203806261
93.0334912 0.856018843
93.06987671 1.646787573
95.04914126 1.283986082
105.0334912 3.370311891
107.0491413 6.04019852
109.0647913 1.646180624
119.0491413 1.065586391
121.0647913 8.153604582
123.0804414 0.9208244097
133.0647913 1.572973376
135.0804414 0.8097355721
151.075356 0.9069156605

Name: +ve in-silico MS/MS by CFM-ID for ZZMNLWUZQINCNM-UHFFFAOYSA-N
ID: ZZMNLWUZQINCNM-UHFFFAOYSA-N
Comment: Energy0
Num peaks: 10
55.01784114 1.006611325
57.0334912 4.172269549
71.04914126 2.228064316
107.0491413 1.667883884
135.0440559 1.25347917
137.0597059 6.411486531
173.0960915 3.104981231
177.0910061 1.271978005
191.1066561 33.02086452
209.1172208 26.52625381

Name: +ve in-silico MS/MS by CFM-ID for ZZMNLWUZQINCNM-UHFFFAOYSA-N
ID: ZZMNLWUZQINCNM-UHFFFAOYSA-N
Comment: Energy1
Num peaks: 20
29.03857658 1.082683397
39.02292652 4.482974863
53.00219107 1.489422707
53.03857658 2.648007385
55.01784114 2.778022243
57.0334912 12.90060735
69.0334912 1.139223134
71.04914126 3.403582902
73.06479133 1.288335126
83.04914126 1.140063792
107.0491413 4.991832917
109.0647913 3.397167378
121.0647913 3.081363895
133.0647913 1.767256994
135.0440559 3.523174694
137.0597059 12.38619883
151.075356 1.198636325
173.0960915 2.541166886
191.1066561 9.574978833
209.1172208 5.49269877

Name: +ve in-silico MS/MS by CFM-ID for ZZMNLWUZQINCNM-UHFFFAOYSA-N
ID: ZZMNLWUZQINCNM-UHFFFAOYSA-N
Comment: Energy2
Num peaks: 31
15.02292652 1.197705998
29.03857658 1.472078666
39.02292652 3.80801103
41.00219107 1.246214675
51.02292652 2.148170693
53.00219107 3.320118804
53.03857658 4.186085091
55.01784114 3.560676479
55.05422664 2.311323939
57.0334912 5.259041057
63.02292652 2.608306596
67.01784114 1.998574107
69.0334912 1.388305263
71.04914126 1.968484244
81.0334912 3.104368062
91.01784114 2.215152329
93.0334912 3.735753772
95.04914126 1.234972086
105.0334912 3.194680784
107.0491413 7.460380201
109.0647913 1.745622482
121.0284058 1.141893
121.0647913 3.16015204
123.0440559 1.11392063
131.0491413 1.761334573
133.0647913 3.362178335
135.0440559 1.631681818
135.0804414 2.373637168
137.0597059 2.588191532
161.0960915 1.099022463
175.075356 1.11923376

Name: +ve in-silico MS/MS by CFM-ID for GJEOOHXWXGFDNG-UHFFFAOYSA-N
ID: GJEOOHXWXGFDNG-UHFFFAOYSA-N
Comment: Energy0
Num peaks: 6
55.05422664 4.663794294
153.0546206 4.517276744
165.0546206 5.873920426
167.0702706 5.354890341
191.1066561 2.10363959
209.1172208 59.85469786

Name: +ve in-silico MS/MS by CFM-ID for GJEOOHXWXGFDNG-UHFFFAOYSA-N
ID: GJEOOHXWXGFDNG-UHFFFAOYSA-N
Comment: Energy1
Num peaks: 19
39.02292652 2.966716766
55.01784114 1.223705623
55.05422664 16.88405346
57.06987671 1.433150595
67.05422664 1.167234501
69.06987671 5.437973679
123.0440559 1.711232898
125.0597059 1.361342725
139.0389705 2.099281591
141.0546206 1.855844292
151.0389705 2.837880118
153.0546206 13.15416876
165.0546206 2.87504149
167.0702706 1.890182781
169.0859207 2.011481291
177.0910061 2.16053336
179.1066561 2.463465771
181.1223062 3.255272411
209.1172208 13.82300192

Name: +ve in-silico MS/MS by CFM-ID for GJEOOHXWXGFDNG-UHFFFAOYSA-N
ID: GJEOOHXWXGFDNG-UHFFFAOYSA-N
Comment: Energy2
Num peaks: 31
39.02292652 3.484407257
41.03857658 1.965042773
49.00727645 1.479328521
51.02292652 1.556645862
53.03857658 2.453393521
55.05422664 18.84564038
57.06987671 1.571544095
65.03857658 5.074460931
67.01784114 1.018119205
67.05422664 2.733977117
68.99710569 0.8525434803
69.06987671 2.207818261
71.08552677 0.9018352493
73.02840582 0.829223168
79.05422664 0.8490648531
83.04914126 1.785460383
83.08552677 0.851644661
91.05422664 2.064350138
93.06987671 2.436976289
109.0284058 2.073311362
111.0440559 1.824777561
121.0284058 2.391798253
123.0440559 2.827678894
125.0597059 1.665362598
133.0647913 1.019637524
135.0440559 2.780636272
135.0804414 1.848358783
137.0233204 1.550745467
151.0389705 1.502860123
153.0546206 2.349322251
165.0910061 0.9388800479

Name: +ve in-silico MS/MS by CFM-ID for WIONBNBDOOYIGS-UHFFFAOYSA-N
ID: WIONBNBDOOYIGS-UHFFFAOYSA-N
Comment: Energy0
Num peaks: 17
59.04914126 1.49195978
71.04914126 1.831105556
159.0440559 0.9130469051
171.0804414 0.9672629218
177.0546206 1.066183081
185.0960915 1.869712207
187.075356 2.547659197
189.0546206 0.9992654998
189.0910061 3.508389109
191.0702706 0.9368842415
199.075356 1.602056795
201.0910061 1.233462487
203.1066561 3.254940942
213.0910061 12.78177097
217.0859207 1.172315221
231.1015708 33.67462792
249.1121354 11.01177513

Name: +ve in-silico MS/MS by CFM-ID for WIONBNBDOOYIGS-UHFFFAOYSA-N
ID: WIONBNBDOOYIGS-UHFFFAOYSA-N
Comment: Energy1
Num peaks: 31
39.02292652 1.635185849
55.01784114 1.573910168
55.05422664 0.9283793453
67.05422664 2.054583529
69.0334912 1.105876019
71.01275576 1.220034944
71.04914126 5.032132812
85.06479133 1.807387147
119.0491413 0.993684041
129.0334912 1.446096693
131.0491413 2.655835201
145.0647913 1.305930021
157.0284058 1.101736437
157.0647913 0.8926746382
159.0440559 1.576156303
169.0647913 1.75224318
171.0440559 1.176747227
171.0804414 3.282058708
173.0597059 1.694401436
177.0546206 2.489777696
185.0960915 4.961612745
187.075356 1.789400648
187.1117415 1.354732374
189.0546206 1.695067114
189.0910061 3.019626132
199.075356 1.093264085
201.0910061 1.302540859
203.1066561 4.710827341
213.0910061 6.908478066
231.1015708 10.67862926
249.1121354 2.261663413

Name: +ve in-silico MS/MS by CFM-ID for WIONBNBDOOYIGS-UHFFFAOYSA-N
ID: WIONBNBDOOYIGS-UHFFFAOYSA-N
Comment: Energy2
Num peaks: 31
25.00727645 1.260330755
39.02292652 4.891743582
41.03857658 2.538861513
53.03857658 4.212228243
55.01784114 1.816494802
55.05422664 2.549106919
57.0334912 1.359556647
65.03857658 1.015276343
67.05422664 1.26068861
69.0334912 1.741765144
69.06987671 1.174967193
71.04914126 3.145264643
81.0334912 2.066345005
83.04914126 1.202920897
105.0334912 2.474139951
117.0334912 1.435582869
119.0491413 4.521467336
129.0334912 2.22427855
131.0491413 6.895243685
133.0647913 1.984259112
145.0647913 2.766980172
157.0647913 2.0515451
159.0804414 3.188221523
161.0960915 1.210463361
169.0647913 2.069007732
171.0804414 4.086867863
173.0960915 1.054903316
185.0960915 2.924785828
187.1117415 1.449504191
201.0910061 1.260036144
203.1066561 1.439351351

Name: +ve in-silico MS/MS by CFM-ID for WIONBNBDOOYIGS-RKQAKPRDSA-N
ID: WIONBNBDOOYIGS-RKQAKPRDSA-N
Comment: Energy0
Num peaks: 17
59.04914126 1.490251553
71.04914126 1.829217047
159.0440559 0.9104043856
171.0804414 0.9670402329
177.0546206 1.065853326
185.0960915 1.869281751
187.075356 2.546274148
189.0546206 0.9989671705
189.0910061 3.505835611
191.0702706 0.9366039479
199.075356 1.596906371
201.0910061 1.230899573
203.1066561 3.251819158
213.0910061 12.74242202
217.0859207 1.171950365
231.1015708 33.62031768
249.1121354 11.00670532

Name: +ve in-silico MS/MS by CFM-ID for WIONBNBDOOYIGS-RKQAKPRDSA-N
ID: WIONBNBDOOYIGS-RKQAKPRDSA-N
Comment: Energy1
Num peaks: 31
39.02292652 1.624119451
55.01784114 1.536668498
55.05422664 0.9276230807
67.05422664 2.052909851
69.0334912 1.105633215
71.01275576 1.218900182
71.04914126 5.005151656
85.06479133 1.807595933
119.0491413 0.9928745787
129.0334912 1.444918692
131.0491413 2.653671738
145.0647913 1.304866201
157.0284058 1.105520622
157.0647913 0.8919474589
159.0440559 1.578611144
169.0647913 1.75081579
171.0440559 1.176474677
171.0804414 3.279385119
173.0597059 1.694724427
177.0546206 2.487167347
185.0960915 4.957570979
187.075356 1.788617065
187.1117415 1.353628799
189.0546206 1.693321813
189.0910061 3.019315
199.075356 1.096876374
201.0910061 1.303249203
203.1066561 4.708662416
213.0910061 6.92786041
231.1015708 10.67890036
249.1121354 2.257980178

Name: +ve in-silico MS/MS by CFM-ID for WIONBNBDOOYIGS-RKQAKPRDSA-N
ID: WIONBNBDOOYIGS-RKQAKPRDSA-N
Comment: Energy2
Num peaks: 31
25.00727645 1.257432536
39.02292652 5.003440827
41.03857658 2.580202973
53.03857658 4.202541928
55.01784114 1.570784142
55.05422664 2.543245069
57.0334912 1.356288109
65.03857658 1.012941644
67.05422664 1.257789568
69.0334912 1.737489899
69.06987671 1.172265274
71.04914126 3.205298209
81.0334912 2.061328943
83.04914126 1.199890909
105.0334912 2.468450492
117.0334912 1.432281646
119.0491413 4.511069905
129.0334912 2.219163665
131.0491413 6.879387588
133.0647913 1.979696169
145.0647913 2.760617307
157.0647913 2.046827428
159.0804414 3.180889984
161.0960915 1.207679816
169.0647913 2.064249904
171.0804414 4.077469824
173.0960915 1.052477492
185.0960915 2.918060078
187.1117415 1.446170954
201.0910061 1.256728625
203.1066561 1.435450644

Name: +ve in-silico MS/MS by CFM-ID for JVQIELYQOZIVPK-UHFFFAOYSA-N
ID: JVQIELYQOZIVPK-UHFFFAOYSA-N
Comment: Energy0
Num peaks: 12
55.05422664 2.618807961
175.0389705 1.408281286
187.0389705 1.076680275
187.075356 3.755774027
189.0910061 5.351992472
193.0495352 1.31733764
203.1066561 5.29000786
205.0495352 1.470155357
207.0651853 1.338369207
213.0910061 6.048585485
231.1015708 35.00537466
249.1121354 15.42260187

Name: +ve in-silico MS/MS by CFM-ID for JVQIELYQOZIVPK-UHFFFAOYSA-N
ID: JVQIELYQOZIVPK-UHFFFAOYSA-N
Comment: Energy1
Num peaks: 31
39.02292652 1.825662142
55.05422664 9.707811019
57.06987671 0.8397282676
67.05422664 0.7781366027
69.06987671 3.219313877
71.01275576 1.210480242
133.0284058 1.011968728
145.0284058 2.132081112
147.0440559 3.268634079
157.0647913 0.7817462855
161.0597059 0.790938507
163.0389705 0.8713198837
171.0440559 0.7693709266
173.0233204 1.696298533
173.0597059 2.743540955
173.0960915 0.7670349863
175.0389705 2.117757928
175.075356 1.173989374
175.1117415 1.277365643
177.0910061 0.9366275882
187.075356 4.725479308
189.0910061 6.311143589
193.0495352 3.068678948
201.0910061 1.70655681
203.1066561 8.161041159
205.1223062 0.8170841024
213.0910061 2.218390571
219.1015708 1.083387988
221.1172208 0.925499313
231.1015708 7.332883018
249.1121354 3.628373982

Name: +ve in-silico MS/MS by CFM-ID for JVQIELYQOZIVPK-UHFFFAOYSA-N
ID: JVQIELYQOZIVPK-UHFFFAOYSA-N
Comment: Energy2
Num peaks: 31
25.00727645 1.462018602
39.02292652 2.257411108
41.00219107 0.9725374297
41.03857658 0.9227642851
51.02292652 0.9317369159
53.03857658 1.162834244
55.05422664 9.539708668
57.06987671 1.029483833
65.03857658 4.77015267
67.05422664 2.44411167
69.06987671 1.50883607
91.05422664 1.682807778
95.01275576 0.9215116785
115.0542266 1.932346705
121.0284058 3.890907292
129.0698767 5.393239777
131.0855268 3.210748454
133.0284058 2.451998051
133.1011768 0.9456736354
145.0284058 2.257377835
145.1011768 1.017244506
147.0440559 6.397594992
149.0597059 0.9498446728
161.0960915 0.9450917725
169.0647913 1.178098515
173.0597059 1.24459152
173.0960915 1.426338158
175.1117415 1.024182163
187.075356 2.802887206
189.0910061 1.375192181
203.1066561 1.38658975

Name: +ve in-silico MS/MS by CFM-ID for MRMWRWJVPXDMEJ-UHFFFAOYSA-N
ID: MRMWRWJVPXDMEJ-UHFFFAOYSA-N
Comment: Energy0
Num peaks: 11
55.05422664 2.764583082
69.06987671 1.554676923
175.0389705 1.4554525
187.075356 3.736320419
189.0910061 5.23940921
203.1066561 4.843840292
205.0495352 1.476656633
207.0651853 1.344301209
213.0910061 6.461264568
231.1015708 36.51554616
249.1121354 15.51621617

Name: +ve in-silico MS/MS by CFM-ID for MRMWRWJVPXDMEJ-UHFFFAOYSA-N
ID: MRMWRWJVPXDMEJ-UHFFFAOYSA-N
Comment: Energy1
Num peaks: 27
39.02292652 1.890770941
53.00219107 1.474807201
55.05422664 11.56766173
57.06987671 0.8913181424
67.05422664 0.7741363022
69.06987671 6.02534736
71.01275576 1.796756553
121.0284058 0.7975826979
145.0284058 2.413572612
147.0440559 3.577579309
161.0597059 0.8812904794
171.0440559 0.7521139546
173.0233204 1.867010609
173.0597059 2.007506543
175.0389705 2.353632997
175.075356 0.9847091436
177.0910061 0.9199656842
179.1066561 0.9408051111
187.075356 4.787421647
189.0910061 5.976691647
193.0495352 3.299297595
201.0910061 0.79923934
203.1066561 7.773592833
205.1223062 0.8310645101
213.0910061 2.789076646
231.1015708 8.278923853
249.1121354 3.729337991

Name: +ve in-silico MS/MS by CFM-ID for MRMWRWJVPXDMEJ-UHFFFAOYSA-N
ID: MRMWRWJVPXDMEJ-UHFFFAOYSA-N
Comment: Energy2
Num peaks: 31
25.00727645 2.489261771
39.02292652 2.268250701
41.00219107 1.034082434
41.03857658 0.9088032977
49.00727645 1.180927386
53.03857658 2.191447848
55.01784114 0.7313823998
55.05422664 14.45257732
57.06987671 1.155823267
65.03857658 7.468272368
67.05422664 3.024930277
68.99710569 0.680039251
69.06987671 2.460386855
71.01275576 0.9494932344
71.08552677 0.6966792847
79.05422664 0.887183364
81.06987671 0.685012499
83.08552677 0.986422436
121.0284058 4.622829099
133.0284058 4.900212555
133.0647913 1.39761192
145.0284058 2.582727803
147.0440559 7.278203936
149.0597059 0.9849497168
169.0647913 1.957429642
173.0233204 0.6554416383
173.0597059 1.147869329
185.0960915 2.317275572
187.075356 2.87033022
189.0910061 1.171326593
203.1066561 1.6816417

Name: +ve in-silico MS/MS by CFM-ID for UQFQTWXORYDYFG-UHFFFAOYSA-N
ID: UQFQTWXORYDYFG-UHFFFAOYSA-N
Comment: Energy0
Num peaks: 11
55.05422664 2.644149762
69.06987671 1.618497316
175.0389705 1.458439201
187.075356 3.706139729
189.0910061 5.286202135
203.1066561 4.761362387
205.0495352 1.470805998
207.0651853 1.338962873
213.0910061 6.365438885
231.1015708 36.11208282
249.1121354 15.43196596

Name: +ve in-silico MS/MS by CFM-ID for UQFQTWXORYDYFG-UHFFFAOYSA-N
ID: UQFQTWXORYDYFG-UHFFFAOYSA-N
Comment: Energy1
Num peaks: 31
39.02292652 1.858702711
53.00219107 1.433930855
55.05422664 10.11085632
57.06987671 0.8676493288
65.03857658 1.018771145
67.05422664 1.514752166
69.06987671 4.642266853
71.01275576 1.745199484
91.05422664 0.8417714238
93.06987671 0.7817429466
121.0284058 0.8224270421
145.0284058 2.346249374
147.0440559 3.485900258
161.0597059 0.8609607834
171.0440559 0.7034285695
171.0804414 0.7381280618
173.0233204 1.80754661
173.0597059 2.085546905
175.0389705 2.4749267
175.075356 0.9742485062
177.0910061 0.8755204545
179.1066561 0.9315064446
187.075356 4.499197435
189.0910061 6.287076661
193.0495352 3.162575044
201.0910061 0.7655950569
203.1066561 7.454957243
205.1223062 0.8092329245
213.0910061 2.701933291
231.1015708 7.980865519
249.1121354 3.572051587

Name: +ve in-silico MS/MS by CFM-ID for UQFQTWXORYDYFG-UHFFFAOYSA-N
ID: UQFQTWXORYDYFG-UHFFFAOYSA-N
Comment: Energy2
Num peaks: 31
25.00727645 2.539409065
39.02292652 2.407597562
41.00219107 1.057937575
41.03857658 1.199466863
49.00727645 1.151923023
51.02292652 1.063474562
53.03857658 1.969212952
55.01784114 0.7497627625
55.05422664 10.63808898
57.06987671 1.182032595
65.03857658 8.017560427
67.05422664 4.895945938
68.99710569 0.9058571005
69.06987671 2.726824352
71.01275576 1.033213471
91.05422664 1.706305079
119.0491413 0.9232814173
121.0284058 3.434974133
133.0284058 1.791513812
133.0647913 1.620380624
135.0804414 0.7096453998
145.0284058 2.643989297
147.0440559 7.905122069
149.0597059 1.254712053
169.0647913 2.106046757
173.0597059 1.806561635
175.0389705 1.027456005
185.0960915 2.365762556
187.075356 2.981381125
189.0910061 1.56112008
203.1066561 1.260319238

Name: +ve in-silico MS/MS by CFM-ID for JLKPBLXPRNEQAW-UHFFFAOYSA-N
ID: JLKPBLXPRNEQAW-UHFFFAOYSA-N
Comment: Energy0
Num peaks: 6
95.04914126 3.153253805
107.0491413 11.00838185
123.0440559 10.19173699
137.0597059 2.748160112
213.0910061 10.6327696
231.1015708 51.52616763

Name: +ve in-silico MS/MS by CFM-ID for JLKPBLXPRNEQAW-UHFFFAOYSA-N
ID: JLKPBLXPRNEQAW-UHFFFAOYSA-N
Comment: Energy1
Num peaks: 11
79.05422664 5.247075192
95.04914126 2.958105836
105.0334912 3.585796448
107.0491413 22.88101905
109.0647913 1.827656595
119.0491413 3.004136415
123.0440559 17.03483013
135.0440559 1.625273728
137.0597059 10.43945342
213.0910061 4.027284532
231.1015708 8.054540564

Name: +ve in-silico MS/MS by CFM-ID for JLKPBLXPRNEQAW-UHFFFAOYSA-N
ID: JLKPBLXPRNEQAW-UHFFFAOYSA-N
Comment: Energy2
Num peaks: 17
49.00727645 7.694987283
51.02292652 6.790435413
53.03857658 2.474858436
63.02292652 6.600793872
65.03857658 4.991745314
77.00219107 1.878483024
79.01784114 1.72698572
79.05422664 5.144196404
81.0334912 1.569170973
91.01784114 2.139284613
91.05422664 3.146349213
95.04914126 4.399373784
105.0334912 11.44089072
107.0491413 13.39020745
109.0647913 1.338045203
121.0284058 1.321499551
123.0440559 4.216222858

Name: +ve in-silico MS/MS by CFM-ID for ANLFKMINXLTMAI-UHFFFAOYSA-N
ID: ANLFKMINXLTMAI-UHFFFAOYSA-N
Comment: Energy0
Num peaks: 6
79.05422664 1.239883078
95.04914126 1.269262777
107.0491413 11.15738572
123.0440559 10.70477964
213.0910061 11.5616341
231.1015708 53.71400072

Name: +ve in-silico MS/MS by CFM-ID for ANLFKMINXLTMAI-UHFFFAOYSA-N
ID: ANLFKMINXLTMAI-UHFFFAOYSA-N
Comment: Energy1
Num peaks: 11
79.05422664 5.278327603
95.04914126 5.569870814
105.0334912 1.811195314
107.0491413 24.90190151
109.0647913 1.830497503
123.0440559 20.62191695
125.0597059 1.617493665
137.0597059 1.592928928
153.0546206 1.550016229
213.0910061 5.717018787
231.1015708 9.761582837

Name: +ve in-silico MS/MS by CFM-ID for ANLFKMINXLTMAI-UHFFFAOYSA-N
ID: ANLFKMINXLTMAI-UHFFFAOYSA-N
Comment: Energy2
Num peaks: 17
39.02292652 2.291323213
41.03857658 2.73466014
49.00727645 4.201756821
51.02292652 3.442226829
63.02292652 6.828398616
65.03857658 3.299924317
67.01784114 1.648598326
79.01784114 3.62961907
79.05422664 4.88343703
81.0334912 5.459943543
91.05422664 3.538997831
93.0334912 4.658120066
95.04914126 8.94865028
105.0334912 5.221511009
107.0491413 13.89941696
121.0284058 1.728802831
123.0440559 4.609007443

Name: +ve in-silico MS/MS by CFM-ID for GYCBOLDFZDNYMU-UHFFFAOYSA-N
ID: GYCBOLDFZDNYMU-UHFFFAOYSA-N
Comment: Energy0
Num peaks: 6
95.04914126 1.272396483
105.0334912 1.577361413
107.0491413 11.3339222
123.0440559 10.49796772
213.0910061 11.25459498
231.1015708 54.20217372

Name: +ve in-silico MS/MS by CFM-ID for GYCBOLDFZDNYMU-UHFFFAOYSA-N
ID: GYCBOLDFZDNYMU-UHFFFAOYSA-N
Comment: Energy1
Num peaks: 9
79.05422664 5.293294098
95.04914126 5.621875485
105.0334912 4.208683206
107.0491413 25.99755343
109.0647913 1.865780091
123.0440559 20.17874092
125.0597059 1.662416262
213.0910061 5.265997763
231.1015708 10.19192407

Name: +ve in-silico MS/MS by CFM-ID for GYCBOLDFZDNYMU-UHFFFAOYSA-N
ID: GYCBOLDFZDNYMU-UHFFFAOYSA-N
Comment: Energy2
Num peaks: 14
49.00727645 4.270240603
51.02292652 3.498278858
63.02292652 6.718859599
65.03857658 3.353637783
79.01784114 5.101062466
79.05422664 4.83268284
81.0334912 4.314177791
91.01784114 3.363730687
91.05422664 3.59654304
93.0334912 4.015837644
95.04914126 8.154110905
105.0334912 11.19691893
107.0491413 13.66623999
123.0440559 4.186027086

Name: +ve in-silico MS/MS by CFM-ID for ZRIOISYGDYRQIK-JDNZBGOLSA-N
ID: ZRIOISYGDYRQIK-JDNZBGOLSA-N
Comment: Energy0
Num peaks: 18
41.00219107 0.6339179096
43.01784114 1.043143141
67.01784114 0.6923970746
69.0334912 0.6584320733
107.0491413 0.7745878084
109.0647913 0.7173788737
145.1011768 0.779294741
147.0804414 1.068225156
149.0960915 2.327900175
161.0960915 1.652176655
163.1117415 5.963740778
165.0910061 1.117160752
167.1066561 1.06814182
173.0960915 6.249460994
179.1066561 1.936713644
181.1223062 0.9181630029
191.1066561 26.39046794
209.1172208 26.09121562

Name: +ve in-silico MS/MS by CFM-ID for ZRIOISYGDYRQIK-JDNZBGOLSA-N
ID: ZRIOISYGDYRQIK-JDNZBGOLSA-N
Comment: Energy1
Num peaks: 31
53.00219107 0.9324633595
55.01784114 1.851532988
65.00219107 2.527396734
67.01784114 1.641061531
69.0334912 1.249101676
79.01784114 1.234350696
81.0334912 1.596977523
91.01784114 0.8596446187
95.04914126 1.353543333
97.02840582 1.244784315
105.0334912 2.18223654
107.0491413 1.670669635
109.0647913 1.263324403
119.0491413 1.161514903
121.0647913 1.423686093
121.1011768 0.8817630532
131.0855268 1.18930079
133.1011768 0.8200562423
135.0804414 1.171883854
137.0597059 1.242497545
145.1011768 2.025497303
147.0804414 1.382507277
147.1168269 1.392115694
149.0960915 3.290737649
161.0960915 1.043922097
163.1117415 7.330342536
165.0910061 1.157784711
165.1273916 1.058631304
173.0960915 2.699637655
191.1066561 9.218927993
209.1172208 4.569838406

Name: +ve in-silico MS/MS by CFM-ID for ZRIOISYGDYRQIK-JDNZBGOLSA-N
ID: ZRIOISYGDYRQIK-JDNZBGOLSA-N
Comment: Energy2
Num peaks: 31
25.00727645 1.253439124
27.02292652 1.590368645
39.02292652 3.863916677
41.00219107 1.302904644
41.03857658 3.641536734
49.00727645 1.214073823
51.02292652 3.179314974
53.00219107 1.485390059
53.03857658 2.404666498
55.01784114 3.337211033
55.05422664 1.312498325
65.00219107 1.652831604
65.03857658 2.115097398
67.01784114 1.162587551
67.05422664 2.726007341
77.03857658 1.49839302
79.05422664 1.543396418
81.0334912 1.265340453
81.06987671 2.669843432
91.05422664 2.311750939
93.06987671 1.021230126
95.04914126 1.132379357
95.08552677 1.352601153
103.0542266 1.146244083
105.0698767 3.845217597
107.0855268 2.895614414
117.0698767 1.187806136
119.0855268 2.175354848
121.1011768 2.230979322
133.1011768 4.242450775
147.1168269 1.311730845

Name: +ve in-silico MS/MS by CFM-ID for ZRIOISYGDYRQIK-RHYRGYLPSA-N
ID: ZRIOISYGDYRQIK-RHYRGYLPSA-N
Comment: Energy0
Num peaks: 18
41.00219107 0.6339179096
43.01784114 1.043143141
67.01784114 0.6923970746
69.0334912 0.6584320733
107.0491413 0.7745878084
109.0647913 0.7173788737
145.1011768 0.779294741
147.0804414 1.068225156
149.0960915 2.327900175
161.0960915 1.652176655
163.1117415 5.963740778
165.0910061 1.117160752
167.1066561 1.06814182
173.0960915 6.249460994
179.1066561 1.936713644
181.1223062 0.9181630029
191.1066561 26.39046794
209.1172208 26.09121562

Name: +ve in-silico MS/MS by CFM-ID for ZRIOISYGDYRQIK-RHYRGYLPSA-N
ID: ZRIOISYGDYRQIK-RHYRGYLPSA-N
Comment: Energy1
Num peaks: 31
53.00219107 0.9324633595
55.01784114 1.851532988
65.00219107 2.527396734
67.01784114 1.641061531
69.0334912 1.249101676
79.01784114 1.234350696
81.0334912 1.596977523
91.01784114 0.8596446187
95.04914126 1.353543333
97.02840582 1.244784315
105.0334912 2.18223654
107.0491413 1.670669635
109.0647913 1.263324403
119.0491413 1.161514903
121.0647913 1.423686093
121.1011768 0.8817630532
131.0855268 1.18930079
133.1011768 0.8200562423
135.0804414 1.171883854
137.0597059 1.242497545
145.1011768 2.025497303
147.0804414 1.382507277
147.1168269 1.392115694
149.0960915 3.290737649
161.0960915 1.043922097
163.1117415 7.330342536
165.0910061 1.157784711
165.1273916 1.058631304
173.0960915 2.699637655
191.1066561 9.218927993
209.1172208 4.569838406

Name: +ve in-silico MS/MS by CFM-ID for ZRIOISYGDYRQIK-RHYRGYLPSA-N
ID: ZRIOISYGDYRQIK-RHYRGYLPSA-N
Comment: Energy2
Num peaks: 31
25.00727645 1.253439124
27.02292652 1.590368645
39.02292652 3.863916677
41.00219107 1.302904644
41.03857658 3.641536734
49.00727645 1.214073823
51.02292652 3.179314974
53.00219107 1.485390059
53.03857658 2.404666498
55.01784114 3.337211033
55.05422664 1.312498325
65.00219107 1.652831604
65.03857658 2.115097398
67.01784114 1.162587551
67.05422664 2.726007341
77.03857658 1.49839302
79.05422664 1.543396418
81.0334912 1.265340453
81.06987671 2.669843432
91.05422664 2.311750939
93.06987671 1.021230126
95.04914126 1.132379357
95.08552677 1.352601153
103.0542266 1.146244083
105.0698767 3.845217597
107.0855268 2.895614414
117.0698767 1.187806136
119.0855268 2.175354848
121.1011768 2.230979322
133.1011768 4.242450775
147.1168269 1.311730845

Name: +ve in-silico MS/MS by CFM-ID for XINFXVVRMYBFMI-YFKPBYRVSA-N
ID: XINFXVVRMYBFMI-YFKPBYRVSA-N
Comment: Energy0
Num peaks: 10
103.002585 4.063155773
130.086255 3.234507947
157.0971541 2.181177009
185.0920687 4.313404893
186.0760843 3.101851336
203.1026334 23.4828271
214.0709989 2.718352364
231.097548 16.79493839
232.0815636 5.754643624
249.1081127 14.48926309

Name: +ve in-silico MS/MS by CFM-ID for XINFXVVRMYBFMI-YFKPBYRVSA-N
ID: XINFXVVRMYBFMI-YFKPBYRVSA-N
Comment: Energy1
Num peaks: 20
55.05422664 1.093075488
74.02365479 0.9634435563
84.08077574 12.22380155
86.0964258 1.002011501
103.002585 4.868784261
112.0756904 1.173625355
113.0597059 0.9781107924
130.086255 2.95019683
132.0291341 1.415633318
157.0971541 6.086316008
159.1128041 1.040015901
174.0760843 2.118664448
185.0920687 5.059452029
186.0760843 8.864793628
203.1026334 21.13954796
205.1182834 1.048147473
214.0709989 1.317599609
231.097548 3.845259947
232.0815636 1.149015122
249.1081127 2.095338431

Name: +ve in-silico MS/MS by CFM-ID for XINFXVVRMYBFMI-YFKPBYRVSA-N
ID: XINFXVVRMYBFMI-YFKPBYRVSA-N
Comment: Energy2
Num peaks: 31
28.01817548 1.696060605
41.03857658 2.649170096
42.03382555 2.713327648
43.05422664 0.9211724379
55.05422664 3.274924802
56.04947561 4.708177167
58.06512568 0.9755741406
59.01275576 2.293835772
70.06512568 4.017116992
72.00800472 2.323896842
72.08077574 1.006201675
74.02365479 0.9397757657
84.08077574 12.83997321
84.99202031 1.780420151
86.02365479 0.8852252568
86.0964258 1.193811692
87.00767038 0.8502952435
103.002585 11.45467709
114.0549549 0.9211658375
118.013484 1.686019406
120.0291341 0.9131380865
128.070605 1.715141139
130.086255 1.46049767
132.0291341 1.152985653
157.0971541 3.350002705
158.0447842 0.7202751177
160.0604342 1.235983743
174.0760843 2.360696221
185.0920687 2.069548059
186.0760843 1.359381683
203.1026334 1.154397127

Name: +ve in-silico MS/MS by CFM-ID for UYPMMHCTXQIWDX-RXMQYKEDSA-N
ID: UYPMMHCTXQIWDX-RXMQYKEDSA-N
Comment: Energy0
Num peaks: 6
98.0600403 1.732150324
134.0461215 6.134604192
207.087652 2.95545645
231.0988854 8.983833153
232.082901 3.679099424
249.1094501 63.8561066

Name: +ve in-silico MS/MS by CFM-ID for UYPMMHCTXQIWDX-RXMQYKEDSA-N
ID: UYPMMHCTXQIWDX-RXMQYKEDSA-N
Comment: Energy1
Num peaks: 22
41.03857658 1.479993069
55.01784114 1.781929647
56.04947561 1.942668389
57.0334912 2.293055758
59.04914126 2.632735797
70.06512568 3.555041347
82.06512568 1.777875502
84.04439023 2.815063638
96.04439023 1.483319557
98.0600403 16.23409261
134.0461215 10.83866751
152.0566862 1.634031361
204.0879864 1.69430933
205.0720019 1.357601559
205.0832353 0.9134981553
207.087652 1.794349968
207.0988854 1.381159437
221.1145355 2.912728526
222.098551 2.007080363
231.0988854 5.031430945
232.082901 1.580277239
249.1094501 13.01759504

Name: +ve in-silico MS/MS by CFM-ID for UYPMMHCTXQIWDX-RXMQYKEDSA-N
ID: UYPMMHCTXQIWDX-RXMQYKEDSA-N
Comment: Energy2
Num peaks: 31
39.02292652 1.251321816
41.03857658 1.113709244
43.02907452 2.067291667
45.04472458 0.8395571317
53.00219107 1.133719412
53.01342445 0.7858404601
54.03382555 1.319019963
56.04947561 1.375125949
70.06512568 1.197555956
80.02432348 1.818918096
82.03997355 3.872457967
84.04439023 2.000672098
84.05562361 0.8206020914
94.03997355 1.46445248
98.0600403 1.8116657
107.0352225 5.025543875
109.0508726 1.737263646
111.0665226 1.016294937
119.0352225 1.486420853
121.0508726 2.412698989
123.0665226 1.584551579
134.0461215 20.72733238
136.0617716 0.8140245326
138.0774217 1.206204237
164.0566862 0.8963748342
189.0770873 1.066111494
192.0879864 1.007111431
204.0879864 1.573375074
207.087652 1.285085285
222.098551 0.8132999941
232.082901 1.883505499

Name: +ve in-silico MS/MS by CFM-ID for XMJRLEURHMTTRX-FWHJPCMOSA-N
ID: XMJRLEURHMTTRX-FWHJPCMOSA-N
Comment: Energy0
Num peaks: 6
72.04439023 0.9860430389
97.0396392 5.555037458
113.0345538 1.147097809
115.0502039 78.79429567
213.0869833 1.332959258
231.097548 3.211796249

Name: +ve in-silico MS/MS by CFM-ID for XMJRLEURHMTTRX-FWHJPCMOSA-N
ID: XMJRLEURHMTTRX-FWHJPCMOSA-N
Comment: Energy1
Num peaks: 8
42.03382555 3.043215187
44.04947561 2.243652694
58.02874017 4.868942813
70.02874017 4.89260668
72.04439023 14.20578278
87.05528926 3.193303069
97.0396392 7.38434746
115.0502039 41.8271574

Name: +ve in-silico MS/MS by CFM-ID for XMJRLEURHMTTRX-FWHJPCMOSA-N
ID: XMJRLEURHMTTRX-FWHJPCMOSA-N
Comment: Energy2
Num peaks: 11
42.03382555 4.553105051
44.04947561 12.52607956
70.02874017 2.300710785
71.02398914 1.705161008
72.04439023 1.53653358
85.0396392 2.738222064
87.05528926 1.936981561
97.0396392 11.84654681
98.02365479 2.977730666
113.0345538 2.276738594
115.0502039 36.49558359

Name: +ve in-silico MS/MS by CFM-ID for QXWYKJLNLSIPIN-JGVFFNPUSA-N
ID: QXWYKJLNLSIPIN-JGVFFNPUSA-N
Comment: Energy0
Num peaks: 7
74.02365479 4.880447751
139.0389705 7.641938814
168.0655196 13.62997723
179.0338851 3.223470307
196.0604342 18.56521839
197.0444498 9.069684221
214.0709989 24.917811

Name: +ve in-silico MS/MS by CFM-ID for QXWYKJLNLSIPIN-JGVFFNPUSA-N
ID: QXWYKJLNLSIPIN-JGVFFNPUSA-N
Comment: Energy1
Num peaks: 15
74.02365479 1.938960351
109.0284058 2.792583969
111.0440559 3.514509653
138.0549549 3.370362435
139.0389705 8.089783347
140.070605 5.118083943
150.0549549 5.270423397
151.0389705 8.077667463
168.0655196 22.5507815
170.0811697 1.444393853
178.0498695 1.255532447
179.0338851 2.535510842
196.0604342 7.189750909
197.0444498 2.475967454
214.0709989 4.849486435

Name: +ve in-silico MS/MS by CFM-ID for QXWYKJLNLSIPIN-JGVFFNPUSA-N
ID: QXWYKJLNLSIPIN-JGVFFNPUSA-N
Comment: Energy2
Num peaks: 27
28.01817548 6.324324121
30.03382555 0.98823671
49.00727645 1.889761041
51.02292652 2.978246472
53.00219107 0.7697304081
53.03857658 1.649511151
55.01784114 1.185064227
56.0130901 1.175091356
58.02874017 1.660901701
74.02365479 2.631776047
77.00219107 0.7304752316
79.01784114 3.222203489
81.0334912 7.657075634
83.04914126 2.058073997
95.01275576 2.062066074
96.04439023 0.8996159735
97.02840582 0.9781112461
107.0127558 0.9479358757
109.0284058 11.71346891
111.0440559 5.41528489
121.0284058 7.628642507
123.0440559 3.402553078
137.0233204 1.126553915
138.0549549 2.390835277
139.0389705 4.407907858
141.0546206 0.8216571641
150.0549549 3.734747274

Name: +ve in-silico MS/MS by CFM-ID for UCKYOOZPSJFJIZ-XVKVHKPRSA-N
ID: UCKYOOZPSJFJIZ-XVKVHKPRSA-N
Comment: Energy0
Num peaks: 6
99.05528926 5.683070529
115.0502039 1.121477137
117.0658539 65.17366726
221.1131981 1.070758917
231.097548 4.554099104
249.1081127 10.22442631

Name: +ve in-silico MS/MS by CFM-ID for UCKYOOZPSJFJIZ-XVKVHKPRSA-N
ID: UCKYOOZPSJFJIZ-XVKVHKPRSA-N
Comment: Energy1
Num peaks: 9
42.03382555 3.062739603
44.04947561 2.033282964
60.04439023 4.297158985
70.02874017 1.400005379
72.04439023 4.186553646
74.0600403 13.77198093
89.07093933 2.393415978
99.05528926 8.441583205
117.0658539 40.42999302

Name: +ve in-silico MS/MS by CFM-ID for UCKYOOZPSJFJIZ-XVKVHKPRSA-N
ID: UCKYOOZPSJFJIZ-XVKVHKPRSA-N
Comment: Energy2
Num peaks: 17
42.03382555 3.44823468
43.01784114 1.763914451
44.04947561 10.95249279
45.0334912 1.432803744
46.06512568 3.253916433
57.0334912 1.921656092
71.02398914 1.290161284
72.04439023 2.397579362
74.0600403 1.309393784
87.01890376 1.445656561
87.05528926 2.140340193
89.07093933 1.782523521
99.05528926 13.00361418
100.0393049 2.552496105
115.0502039 1.839596967
117.0658539 28.33348328
125.0345538 1.138697671

Name: +ve in-silico MS/MS by CFM-ID for AQYMPYYJWAIFLS-KGLIPLIRSA-N
ID: AQYMPYYJWAIFLS-KGLIPLIRSA-N
Comment: Energy0
Num peaks: 7
69.0334912 5.100648081
71.04914126 13.87332354
135.0440559 4.661625283
137.0597059 5.006595872
151.0389705 11.08403396
231.1015708 6.917216912
249.1121354 37.89946965

Name: +ve in-silico MS/MS by CFM-ID for AQYMPYYJWAIFLS-KGLIPLIRSA-N
ID: AQYMPYYJWAIFLS-KGLIPLIRSA-N
Comment: Energy1
Num peaks: 19
39.02292652 1.839703136
41.03857658 4.71089956
43.01784114 1.404689726
43.05422664 5.852802395
69.0334912 6.590070605
71.04914126 11.13851202
119.0491413 1.214966493
135.0440559 5.424834473
137.0597059 2.713354853
149.0233204 1.251629669
151.0389705 2.558068283
193.0495352 4.997736728
205.0859207 4.441920996
207.1015708 1.97342002
209.0808353 1.364056735
217.0859207 1.617685215
231.1015708 4.791338887
233.0808353 2.401724099
249.1121354 13.85017373

Name: +ve in-silico MS/MS by CFM-ID for AQYMPYYJWAIFLS-KGLIPLIRSA-N
ID: AQYMPYYJWAIFLS-KGLIPLIRSA-N
Comment: Energy2
Num peaks: 21
39.02292652 5.586959106
41.00219107 1.284962669
41.03857658 5.455697177
43.01784114 1.44424375
55.01784114 1.826966944
55.05422664 4.504524449
57.06987671 3.073496286
69.0334912 5.380326669
71.04914126 6.667239366
105.0334912 1.253396888
107.0491413 3.113730995
117.0334912 4.436744919
119.0491413 9.765888246
121.0284058 2.702241982
123.0440559 4.461741816
131.0127558 1.722703941
133.0284058 2.898863977
135.0076704 2.014220111
135.0440559 6.763926146
137.0597059 3.199037326
151.0389705 2.467908767

Name: +ve in-silico MS/MS by CFM-ID for GEBOZHKBHBHNNZ-RTHLEPHNSA-N
ID: GEBOZHKBHBHNNZ-RTHLEPHNSA-N
Comment: Energy0
Num peaks: 6
185.0960915 5.767617675
189.0910061 3.449194638
203.1066561 7.029988303
213.0910061 16.97658229
231.1015708 33.45817096
249.1121354 20.55668365

Name: +ve in-silico MS/MS by CFM-ID for GEBOZHKBHBHNNZ-RTHLEPHNSA-N
ID: GEBOZHKBHBHNNZ-RTHLEPHNSA-N
Comment: Energy1
Num peaks: 21
117.0698767 1.753263732
119.0855268 1.061329557
145.0647913 1.464244382
147.0804414 1.083237384
161.0597059 1.220538162
163.075356 1.101635042
169.0647913 1.766686718
171.0804414 5.795859603
175.1117415 2.172097204
183.0804414 1.182863972
185.0960915 12.70412287
187.075356 1.784485944
187.1117415 2.990518735
189.0910061 2.747902623
199.075356 1.957995294
203.1066561 13.46336476
205.1223062 1.176336599
213.0910061 8.863699224
221.1172208 1.809431072
231.1015708 10.22345275
249.1121354 4.22773218

Name: +ve in-silico MS/MS by CFM-ID for GEBOZHKBHBHNNZ-RTHLEPHNSA-N
ID: GEBOZHKBHBHNNZ-RTHLEPHNSA-N
Comment: Energy2
Num peaks: 30
39.02292652 0.8582697577
41.00219107 0.6960475684
55.01784114 0.7305195234
59.01275576 0.9083605217
65.03857658 1.865739765
79.05422664 1.954886698
93.06987671 0.9043864264
117.0698767 1.261763167
131.0491413 0.9298998815
145.0647913 0.8355215133
147.0804414 0.7760537343
159.0804414 0.6537982805
161.0597059 1.217606944
163.075356 0.8192609674
169.0647913 11.38892134
171.0440559 1.288370932
171.0804414 12.41682886
173.0597059 3.273286572
175.075356 1.040280965
177.0910061 0.8588354732
183.0804414 2.78079439
185.0960915 11.80565601
187.075356 4.320658556
187.1117415 5.599131284
189.0910061 1.7050829
201.0910061 0.6789718987
203.1066561 2.223834285
213.0910061 3.172056693
215.0702706 1.308969333
231.1015708 1.797763539

Name: +ve in-silico MS/MS by CFM-ID for WIVNSULEOZPIDB-GXTWGEPZSA-N
ID: WIVNSULEOZPIDB-GXTWGEPZSA-N
Comment: Energy0
Num peaks: 15
97.02840582 2.184188402
121.0647913 1.313985466
123.0804414 3.411569835
125.0960915 4.16080221
163.075356 2.665527894
177.0546206 1.31059999
179.0702706 1.29390095
181.0859207 3.302258583
203.1066561 2.073325702
205.1223062 1.539458638
213.0910061 1.416401657
217.0859207 1.337306957
219.1015708 1.256864203
231.1015708 26.26082532
249.1121354 26.75091553

Name: +ve in-silico MS/MS by CFM-ID for WIVNSULEOZPIDB-GXTWGEPZSA-N
ID: WIVNSULEOZPIDB-GXTWGEPZSA-N
Comment: Energy1
Num peaks: 31
41.03857658 1.213170661
65.03857658 1.255918408
81.0334912 1.938366921
83.04914126 2.678352828
95.01275576 1.08360664
97.02840582 1.882262107
105.0698767 1.676586014
107.0855268 1.299575337
119.0491413 1.285066096
121.0647913 0.9310755359
123.0804414 0.989482458
135.0804414 1.363584528
137.0960915 1.84948102
153.0910061 0.9279670583
163.0389705 1.093950315
163.075356 3.274732821
181.0859207 2.832911525
187.075356 1.066103209
187.1117415 2.499190592
189.0546206 1.896586192
201.0910061 2.066359624
203.0702706 1.137799375
203.1066561 3.867230581
205.1223062 1.205404695
213.0910061 2.286737421
217.0859207 3.154338716
219.1015708 1.95284072
221.1172208 2.489786788
231.1015708 19.05995086
233.0808353 1.711093135
249.1121354 6.420912314

Name: +ve in-silico MS/MS by CFM-ID for WIVNSULEOZPIDB-GXTWGEPZSA-N
ID: WIVNSULEOZPIDB-GXTWGEPZSA-N
Comment: Energy2
Num peaks: 31
39.02292652 2.209763735
41.03857658 4.106383308
43.05422664 1.351202417
51.02292652 3.776978094
53.03857658 3.295910148
55.05422664 1.564800851
65.03857658 5.341005866
67.05422664 5.042304863
69.0334912 1.36979371
69.06987671 1.792455183
71.04914126 1.033622756
79.05422664 0.9014372725
81.0334912 6.284728844
83.04914126 1.736311235
85.06479133 0.9741147148
97.02840582 3.631950173
105.0698767 1.045248231
107.0855268 3.019514293
119.0491413 3.317236266
121.0647913 4.001460815
123.0440559 1.347429346
123.0804414 3.260678901
131.0491413 1.359921999
133.0647913 1.025190461
135.0804414 2.315603095
137.0960915 1.355805656
149.0597059 3.104944683
151.075356 1.007974453
163.075356 2.979432244
187.1117415 0.9665768534
203.1066561 0.9069421322

Name: +ve in-silico MS/MS by CFM-ID for FCVXRNBJCWRZTA-UHFFFAOYSA-N
ID: FCVXRNBJCWRZTA-UHFFFAOYSA-N
Comment: Energy0
Num peaks: 10
55.05422664 3.397978643
57.06987671 5.494763332
85.06479133 1.773993466
123.0440559 4.361756933
151.0389705 7.987089441
151.075356 2.181618132
167.0702706 3.424968204
173.0960915 1.865008204
191.1066561 11.34535362
209.1172208 38.55645454

Name: +ve in-silico MS/MS by CFM-ID for FCVXRNBJCWRZTA-UHFFFAOYSA-N
ID: FCVXRNBJCWRZTA-UHFFFAOYSA-N
Comment: Energy1
Num peaks: 20
39.02292652 2.022968158
41.03857658 2.45856145
43.05422664 3.858186663
51.02292652 2.899939468
53.03857658 1.938225252
55.05422664 3.06298996
57.06987671 9.598747681
59.08552677 1.403796828
81.0334912 1.484789075
83.04914126 1.686797447
85.06479133 3.188374077
123.0440559 1.40615608
125.0597059 1.387104536
133.0284058 7.93387654
135.0440559 2.22063079
151.0389705 21.76511839
153.0546206 1.182075942
167.0702706 2.296977689
191.1066561 3.214972425
209.1172208 5.838781576

Name: +ve in-silico MS/MS by CFM-ID for FCVXRNBJCWRZTA-UHFFFAOYSA-N
ID: FCVXRNBJCWRZTA-UHFFFAOYSA-N
Comment: Energy2
Num peaks: 22
39.02292652 1.745093118
41.03857658 3.969259961
43.05422664 2.341543423
49.00727645 5.002699778
51.02292652 12.08700857
53.00219107 1.697781783
53.03857658 4.306093156
55.05422664 8.197002301
57.06987671 12.21954433
59.08552677 2.034729523
67.01784114 2.898036379
79.01784114 1.509399102
79.05422664 1.623232456
81.0334912 3.066126335
83.08552677 1.284214761
92.99710569 1.707890216
95.01275576 2.15187202
97.06479133 2.121459781
123.0440559 1.226949463
133.0284058 3.872177611
135.0440559 2.687994855
151.0389705 3.075711906

Name: +ve in-silico MS/MS by CFM-ID for OHVLVQZSSLHFMS-UHFFFAOYSA-N
ID: OHVLVQZSSLHFMS-UHFFFAOYSA-N
Comment: Energy0
Num peaks: 6
67.05422664 0.6005516469
173.0233204 3.648601625
175.0389705 21.49641561
189.0546206 1.297976371
213.0910061 7.324136457
231.1015708 60.06574959

Name: +ve in-silico MS/MS by CFM-ID for OHVLVQZSSLHFMS-UHFFFAOYSA-N
ID: OHVLVQZSSLHFMS-UHFFFAOYSA-N
Comment: Energy1
Num peaks: 10
85.06479133 1.512001676
131.0491413 1.875447002
145.0284058 1.510732053
147.0440559 9.273781034
173.0233204 10.10168184
175.0389705 38.49953691
189.0546206 3.149401805
203.1066561 2.865555017
213.0910061 4.1889093
231.1015708 7.712742917

Name: +ve in-silico MS/MS by CFM-ID for OHVLVQZSSLHFMS-UHFFFAOYSA-N
ID: OHVLVQZSSLHFMS-UHFFFAOYSA-N
Comment: Energy2
Num peaks: 27
39.02292652 0.8361604915
41.03857658 1.70937768
51.02292652 1.550411619
53.03857658 1.102383949
57.06987671 0.8831340401
65.03857658 3.88390178
67.05422664 10.16718251
69.06987671 1.352527808
83.04914126 1.251189034
105.0334912 1.957695412
119.0491413 0.9681038791
121.0284058 2.63088648
129.0334912 6.420232563
131.0491413 6.511881231
133.0284058 1.190294754
145.0284058 3.25542331
145.0647913 1.673491223
147.0440559 8.319646353
157.0284058 3.660572328
161.0597059 1.255062485
169.0284058 1.462741548
171.0440559 2.212025175
173.0233204 5.814875758
173.0597059 3.451498151
175.0389705 4.88499979
189.0910061 1.03807627
213.0910061 1.328790451

Name: +ve in-silico MS/MS by CFM-ID for JUWRYWAZYBSNCI-CQSZACIVSA-N
ID: JUWRYWAZYBSNCI-CQSZACIVSA-N
Comment: Energy0
Num peaks: 6
57.06987671 0.7425250491
207.1015708 0.6642711833
213.0910061 6.812712584
231.1015708 41.47802693
233.0808353 0.6922264396
249.1121354 35.41774023

Name: +ve in-silico MS/MS by CFM-ID for JUWRYWAZYBSNCI-CQSZACIVSA-N
ID: JUWRYWAZYBSNCI-CQSZACIVSA-N
Comment: Energy1
Num peaks: 29
29.03857658 1.232402006
53.00219107 1.382231966
53.03857658 3.217408302
55.01784114 1.129894173
55.05422664 6.447143722
57.06987671 5.722365275
59.08552677 1.172282195
81.0334912 1.035441088
83.04914126 3.274672831
85.06479133 3.719640827
87.08044139 0.8930117879
93.0334912 2.152122306
95.04914126 1.176168409
97.06479133 1.103122484
99.08044139 1.547449593
109.0647913 0.9519043742
173.0597059 1.059085237
177.0910061 1.055504559
189.0910061 1.655778817
195.1015708 1.030619647
203.0702706 1.530090242
203.1066561 1.713755904
205.0859207 1.197779246
207.1015708 1.292176413
213.0910061 7.54040437
215.0702706 0.83600747
221.1172208 2.466608902
231.1015708 17.10147212
249.1121354 5.712281574

Name: +ve in-silico MS/MS by CFM-ID for JUWRYWAZYBSNCI-CQSZACIVSA-N
ID: JUWRYWAZYBSNCI-CQSZACIVSA-N
Comment: Energy2
Num peaks: 31
25.00727645 1.268355022
27.02292652 1.937590888
29.03857658 1.160736972
39.02292652 1.021240714
41.00219107 1.575302123
41.03857658 1.740571799
49.00727645 1.381528073
51.02292652 2.090232359
53.03857658 13.24990059
55.05422664 7.447504688
57.06987671 10.46565381
59.08552677 1.551117541
65.00219107 1.912608721
67.01784114 1.471609059
79.01784114 0.9773811705
81.0334912 0.9085439234
97.02840582 1.154664639
131.0491413 1.896048899
151.0389705 2.078005349
151.075356 1.037600756
163.075356 0.8952886254
173.0597059 1.132247394
175.0389705 0.9180188132
177.0546206 0.9024252108
187.075356 1.355397064
189.0910061 1.106468893
205.0859207 1.37332932
213.0910061 1.611061543
215.0702706 1.178851387
231.1015708 1.32282876
233.0808353 1.025055922

Name: +ve in-silico MS/MS by CFM-ID for SJEYUYPBCPRFNM-WQWHYOKSSA-N
ID: SJEYUYPBCPRFNM-WQWHYOKSSA-N
Comment: Energy0
Num peaks: 20
53.03857658 1.825439826
55.05422664 1.619709532
67.05422664 2.073940945
85.02840582 1.359837907
95.04914126 3.841911302
121.0647913 0.9993841527
151.0389705 0.6816157127
153.0546206 4.275226203
155.0702706 1.337636723
179.0338851 0.7145412579
181.0495352 2.39081775
191.0702706 0.7185903488
193.0495352 0.8708943235
195.0651853 0.9182744294
213.0910061 1.710363334
219.0651853 1.184589428
221.0808353 1.07838819
231.1015708 14.42910688
233.0808353 0.8601719602
249.1121354 37.22443267

Name: +ve in-silico MS/MS by CFM-ID for SJEYUYPBCPRFNM-WQWHYOKSSA-N
ID: SJEYUYPBCPRFNM-WQWHYOKSSA-N
Comment: Energy1
Num peaks: 31
39.02292652 0.9793652926
41.03857658 1.646429784
51.02292652 3.764330231
53.03857658 5.841063361
55.01784114 0.9502292114
55.05422664 2.195126694
67.05422664 2.772508674
77.03857658 2.274970114
83.01275576 1.081130314
93.0334912 0.9232747372
95.01275576 1.408242077
95.04914126 7.432693994
97.02840582 1.03181299
99.04405588 0.9687973959
135.0440559 1.036450019
137.0597059 1.550090157
153.0546206 1.651227958
155.0702706 1.231336588
165.0546206 1.102378441
179.0338851 1.297457884
181.0495352 6.25882999
183.0651853 1.363430585
189.0546206 0.8502474423
193.0495352 1.031224927
195.0651853 0.8993016796
207.0651853 0.8683558921
213.0910061 1.784294535
221.1172208 1.343825779
231.1015708 6.356626337
233.0808353 0.9989890592
249.1121354 7.050982096

Name: +ve in-silico MS/MS by CFM-ID for SJEYUYPBCPRFNM-WQWHYOKSSA-N
ID: SJEYUYPBCPRFNM-WQWHYOKSSA-N
Comment: Energy2
Num peaks: 31
39.02292652 4.382399544
41.03857658 2.890453412
51.02292652 2.432615874
53.00219107 2.801042871
53.03857658 3.799995871
55.01784114 3.396877168
55.05422664 1.615015019
57.0334912 1.553524961
63.02292652 4.677867313
65.03857658 1.67350806
67.05422664 5.060334042
69.0334912 0.9914387082
77.00219107 2.214037121
79.01784114 1.439529153
81.0334912 1.045406973
83.01275576 2.189665399
85.02840582 1.540504117
87.02292652 1.588910005
91.01784114 0.9827436709
95.04914126 1.496342018
97.02840582 1.158599863
99.04405588 1.202444136
107.0127558 1.076257098
111.0440559 0.9816411856
117.0334912 1.638317878
119.0491413 2.665090004
121.0647913 1.495923549
137.0597059 1.719612495
153.0546206 1.060177031
231.1015708 1.128132128
233.0808353 1.034771714

Name: +ve in-silico MS/MS by CFM-ID for SCSOQELWZNIRDT-UHFFFAOYSA-N
ID: SCSOQELWZNIRDT-UHFFFAOYSA-N
Comment: Energy0
Num peaks: 7
67.05422664 2.629569098
73.06479133 2.810945471
193.0495352 5.31783126
217.0859207 2.993332312
231.1015708 10.29630468
233.0808353 3.184357641
249.1121354 54.99823966

Name: +ve in-silico MS/MS by CFM-ID for SCSOQELWZNIRDT-UHFFFAOYSA-N
ID: SCSOQELWZNIRDT-UHFFFAOYSA-N
Comment: Energy1
Num peaks: 18
43.01784114 1.737933908
55.05422664 1.43630729
65.03857658 2.286159382
67.05422664 2.761381387
73.06479133 7.740762038
85.06479133 2.628209111
165.0546206 2.865477323
175.0389705 2.25083393
181.0495352 1.95687178
189.0546206 2.075510234
191.0702706 2.013109473
193.0495352 6.392642914
207.0651853 7.333092729
207.1015708 1.779032897
217.0859207 3.156276768
231.1015708 8.502218115
233.0808353 2.336764221
249.1121354 22.1388179

Name: +ve in-silico MS/MS by CFM-ID for SCSOQELWZNIRDT-UHFFFAOYSA-N
ID: SCSOQELWZNIRDT-UHFFFAOYSA-N
Comment: Energy2
Num peaks: 31
39.02292652 1.66788303
41.03857658 1.40281074
49.00727645 0.9718523467
51.02292652 1.453337346
55.05422664 5.888775201
57.0334912 0.9650351899
57.06987671 1.106914631
65.03857658 6.966484857
67.05422664 4.83631469
69.06987671 1.137293799
73.06479133 1.549570624
85.06479133 1.19248352
107.0127558 1.147990299
109.0647913 1.508919737
147.0440559 0.8864873517
151.0389705 1.187483438
159.0440559 1.157203232
163.0389705 4.598512766
165.0546206 2.718901916
171.0440559 0.9622565478
173.0597059 1.126380228
175.0389705 6.785017183
177.0182351 3.124517668
177.0546206 1.063318222
189.0546206 3.072032202
191.0338851 1.275436177
191.0702706 3.851294047
193.0495352 5.282653026
201.0910061 1.119613228
207.0651853 0.9167618695
233.0808353 1.12316083

Name: +ve in-silico MS/MS by CFM-ID for HPRNXGQVPZPZNM-UHFFFAOYSA-N
ID: HPRNXGQVPZPZNM-UHFFFAOYSA-N
Comment: Energy0
Num peaks: 6
107.0491413 4.887920958
123.0440559 4.801823727
137.0597059 1.90252217
203.1066561 2.507332859
213.0910061 2.97952001
231.1015708 65.23618963

Name: +ve in-silico MS/MS by CFM-ID for HPRNXGQVPZPZNM-UHFFFAOYSA-N
ID: HPRNXGQVPZPZNM-UHFFFAOYSA-N
Comment: Energy1
Num peaks: 22
93.0334912 1.421303913
95.04914126 3.712530367
105.0334912 3.234030478
107.0491413 15.63852017
109.0284058 2.016430198
109.0647913 1.953236721
117.0334912 0.9046786654
119.0491413 1.161971721
121.0284058 2.84611276
121.0647913 3.480352628
123.0440559 12.09971033
125.0597059 0.9674102891
135.0440559 1.176904288
137.0597059 3.1005227
147.0804414 0.9894422149
187.075356 1.231822062
189.0910061 1.180862928
199.075356 1.073487664
201.0910061 3.19294917
203.1066561 3.220748978
213.0910061 1.652135939
231.1015708 13.88071227

Name: +ve in-silico MS/MS by CFM-ID for HPRNXGQVPZPZNM-UHFFFAOYSA-N
ID: HPRNXGQVPZPZNM-UHFFFAOYSA-N
Comment: Energy2
Num peaks: 31
39.02292652 1.137884604
49.00727645 4.376615002
51.02292652 3.131491801
53.03857658 1.076554947
65.03857658 7.126743695
67.05422664 1.462003198
75.02292652 5.040920214
77.03857658 5.287999218
79.01784114 1.342138519
79.05422664 5.906970721
81.0334912 1.517864191
89.03857658 1.038757529
91.01784114 1.077436947
91.05422664 1.908165377
93.0334912 2.843488373
93.06987671 0.9243296428
95.04914126 3.170701437
101.0385766 0.8209333719
105.0334912 4.118850751
107.0491413 7.871658661
109.0284058 2.269893557
109.0647913 1.032565149
111.0440559 0.8861410932
117.0334912 1.876212309
119.0491413 0.8818667031
121.0284058 2.654478909
123.0440559 4.576463506
157.0647913 0.981450948
161.0960915 0.9522276515
189.0910061 0.9633075435
213.0910061 0.8988168351

Name: +ve in-silico MS/MS by CFM-ID for BPZGLXVGANTPTC-ZJUUUORDSA-N
ID: BPZGLXVGANTPTC-ZJUUUORDSA-N
Comment: Energy0
Num peaks: 9
43.05422664 0.9918277186
57.06987671 1.772253835
145.1011768 1.771075875
163.1117415 1.889850658
165.1273916 1.699845956
173.0960915 1.918948151
181.1223062 0.9814459854
191.1066561 36.16116048
209.1172208 33.02627854

Name: +ve in-silico MS/MS by CFM-ID for BPZGLXVGANTPTC-ZJUUUORDSA-N
ID: BPZGLXVGANTPTC-ZJUUUORDSA-N
Comment: Energy1
Num peaks: 31
39.02292652 2.127674309
41.03857658 2.468456271
43.05422664 4.384942693
65.03857658 1.173938036
67.05422664 3.168334555
69.06987671 3.221476742
79.05422664 1.921940247
81.06987671 1.28472693
95.04914126 0.8593391789
97.06479133 0.9154553745
105.0334912 0.9624179836
107.0491413 1.646800226
135.0440559 2.603230709
137.0597059 1.805956022
139.075356 2.538001994
143.0855268 2.479008291
145.1011768 1.82727197
147.0440559 0.8743551384
147.1168269 1.655358731
149.0597059 2.508274365
151.0389705 5.824090998
151.075356 1.287912394
153.0910061 1.218388279
161.0960915 1.553856639
163.1117415 1.607038747
165.0910061 0.8720136278
165.1273916 1.711287066
173.0960915 1.982436491
181.1223062 1.921557538
191.1066561 12.92000172
209.1172208 8.375924136

Name: +ve in-silico MS/MS by CFM-ID for BPZGLXVGANTPTC-ZJUUUORDSA-N
ID: BPZGLXVGANTPTC-ZJUUUORDSA-N
Comment: Energy2
Num peaks: 31
27.02292652 0.8582839463
39.02292652 8.988901315
41.03857658 9.011673525
43.05422664 4.843568709
45.06987671 1.228961857
49.00727645 1.465703453
51.02292652 2.734570071
53.00219107 0.8708658588
53.03857658 4.924113899
55.01784114 0.8718713773
55.05422664 2.830063737
57.06987671 4.639142024
59.08552677 1.09834729
65.03857658 3.259194369
67.05422664 5.793750021
69.06987671 2.200554477
71.08552677 3.100156295
79.05422664 2.905567358
81.06987671 3.002792273
83.08552677 1.261187644
95.04914126 1.036875939
107.0491413 1.091446272
123.0440559 0.9108817223
135.0440559 1.237822173
137.0597059 1.005732742
141.0910061 0.8516805252
147.0440559 0.9136440309
149.0597059 1.067868263
163.075356 1.446194052
173.0960915 0.8811053499
191.1066561 0.801216488

Name: +ve in-silico MS/MS by CFM-ID for UFMWABKUSKFAGZ-HZMBPMFUSA-N
ID: UFMWABKUSKFAGZ-HZMBPMFUSA-N
Comment: Energy0
Num peaks: 15
101.0597059 1.366567446
161.0597059 2.200670405
173.0597059 1.352410112
177.0546206 2.974367193
179.0702706 1.389415464
181.0859207 1.659962746
187.075356 2.375148922
189.0546206 1.230475511
189.0910061 1.993374099
191.0702706 3.719649198
205.0859207 1.428209252
213.0910061 2.863417494
217.0859207 1.155086868
231.1015708 20.57244219
249.1121354 33.88575293

Name: +ve in-silico MS/MS by CFM-ID for UFMWABKUSKFAGZ-HZMBPMFUSA-N
ID: UFMWABKUSKFAGZ-HZMBPMFUSA-N
Comment: Energy1
Num peaks: 26
59.04914126 1.180079576
105.0334912 3.903867149
119.0491413 1.863781169
133.0284058 2.13605545
135.0440559 6.370361767
147.0440559 1.788520002
149.0597059 1.508516031
159.0440559 1.246989488
161.0597059 6.406740277
163.075356 1.196034682
173.0597059 2.810223825
175.0389705 3.382048938
175.075356 1.653613919
177.0546206 1.088865709
179.0702706 3.585569128
187.075356 3.801498588
189.0910061 2.140496047
191.0702706 1.141822571
203.0702706 4.683554571
205.0859207 12.54545014
213.0910061 2.95193474
219.1015708 2.083448172
221.1172208 0.8625707049
231.1015708 5.447256186
233.0808353 0.801695307
249.1121354 3.43443923

Name: +ve in-silico MS/MS by CFM-ID for UFMWABKUSKFAGZ-HZMBPMFUSA-N
ID: UFMWABKUSKFAGZ-HZMBPMFUSA-N
Comment: Energy2
Num peaks: 31
39.02292652 1.815081765
41.03857658 1.23418718
43.05422664 1.881785245
57.0334912 3.596654695
59.04914126 1.371712501
61.06479133 1.901862068
69.0334912 1.893003759
105.0334912 2.668402686
117.0334912 1.579679467
119.0491413 9.674758315
121.0284058 1.779331566
129.0334912 2.919879613
131.0491413 5.012867844
133.0284058 3.245341221
133.0647913 3.388674674
135.0440559 1.429473851
145.0647913 0.9112914134
147.0440559 2.250133294
149.0597059 0.9459053545
159.0440559 5.498257414
159.0804414 0.9988982408
161.0597059 4.329947384
163.075356 1.87353921
171.0440559 2.111732311
173.0597059 3.279117637
175.0389705 0.9341739149
175.075356 3.713619867
177.0546206 1.522071656
177.0910061 1.053314216
179.1066561 1.158276411
213.0910061 1.065611377

Name: +ve in-silico MS/MS by CFM-ID for GVKOUUKWAMUVSI-UHFFFAOYSA-N
ID: GVKOUUKWAMUVSI-UHFFFAOYSA-N
Comment: Energy0
Num peaks: 6
43.01784114 2.278153897
149.0960915 13.40790716
167.0702706 3.963642928
167.1066561 20.00220031
191.1066561 2.819107902
209.1172208 41.19963764

Name: +ve in-silico MS/MS by CFM-ID for GVKOUUKWAMUVSI-UHFFFAOYSA-N
ID: GVKOUUKWAMUVSI-UHFFFAOYSA-N
Comment: Energy1
Num peaks: 22
41.03857658 0.8964085602
43.01784114 2.204598447
43.05422664 2.680070441
61.02840582 1.234539809
93.0334912 0.8961678324
105.0334912 3.121245022
107.0491413 2.192740113
109.0647913 2.904789933
123.0440559 2.136894484
125.0597059 4.477717272
133.0647913 1.799091186
137.0960915 1.803089403
139.1117415 1.673712473
147.0804414 2.020053028
149.0960915 20.18049509
151.075356 0.9159730954
165.0546206 1.760999902
167.0702706 4.16725438
167.1066561 13.08018919
191.1066561 1.691772033
193.0859207 0.9281664139
209.1172208 8.128264007

Name: +ve in-silico MS/MS by CFM-ID for GVKOUUKWAMUVSI-UHFFFAOYSA-N
ID: GVKOUUKWAMUVSI-UHFFFAOYSA-N
Comment: Energy2
Num peaks: 31
15.02292652 1.055542567
25.00727645 1.501835729
39.02292652 2.215369352
41.03857658 2.104725544
43.01784114 2.26706379
49.00727645 1.206450855
53.03857658 1.240440055
55.05422664 4.028155433
57.06987671 3.32688338
65.03857658 5.828449535
67.05422664 3.81618197
69.0334912 1.461303643
69.06987671 1.622753086
91.05422664 1.057806474
93.0334912 2.092205074
105.0334912 1.557661477
107.0491413 0.9534850984
109.0647913 1.281928778
117.0698767 1.43019358
119.0855268 2.485766792
121.0647913 1.185551478
121.1011768 2.890499491
131.0855268 1.368736327
133.0647913 3.115441077
135.0804414 1.901740615
137.0960915 5.015146208
139.1117415 3.347343098
147.0804414 1.939256017
149.0960915 11.09341507
151.075356 1.765814526
167.1066561 2.788128909

Name: +ve in-silico MS/MS by CFM-ID for BGLSNKBXOCURCJ-AWEZNQCLSA-N
ID: BGLSNKBXOCURCJ-AWEZNQCLSA-N
Comment: Energy0
Num peaks: 10
87.04405588 2.390206429
101.0597059 1.703301357
165.0546206 2.063854423
177.0546206 4.5067693
179.0702706 2.278120649
181.0859207 2.184645966
205.0859207 2.347615169
231.1015708 14.10386214
233.0808353 2.743102331
249.1121354 45.81697034

Name: +ve in-silico MS/MS by CFM-ID for BGLSNKBXOCURCJ-AWEZNQCLSA-N
ID: BGLSNKBXOCURCJ-AWEZNQCLSA-N
Comment: Energy1
Num peaks: 23
59.04914126 1.102541566
81.0334912 1.136596171
83.04914126 1.107785947
101.0597059 1.25760169
135.0440559 2.712285036
147.0440559 1.673486182
149.0597059 2.516128034
151.075356 1.031807919
159.0440559 1.40008284
161.0597059 1.898271991
163.0389705 2.664126366
163.075356 3.414223132
165.0546206 3.019722012
177.0546206 4.174456973
179.0702706 14.93345337
181.0859207 2.033600006
191.0702706 3.57403666
205.0859207 1.666708236
213.0910061 2.859170311
217.0859207 1.563925212
231.1015708 12.5815354
233.0808353 1.476039869
249.1121354 10.71016276

Name: +ve in-silico MS/MS by CFM-ID for BGLSNKBXOCURCJ-AWEZNQCLSA-N
ID: BGLSNKBXOCURCJ-AWEZNQCLSA-N
Comment: Energy2
Num peaks: 31
39.02292652 1.487513417
49.00727645 1.001938362
53.03857658 1.050500505
57.0334912 1.995368582
69.0334912 5.970353745
81.0334912 1.027929439
83.04914126 1.256345454
87.04405588 2.718775565
107.0491413 3.076015048
117.0334912 1.213706062
119.0491413 1.154061016
121.0647913 0.8508918079
133.0647913 1.566844862
135.0440559 5.01379177
147.0440559 4.377998489
149.0597059 1.975569104
159.0440559 5.237283689
161.0597059 3.59575241
163.0389705 3.209036236
163.075356 2.899812445
165.0546206 1.102322393
171.0440559 2.366080687
173.0597059 2.879867511
175.0389705 1.600193588
175.075356 4.507092779
177.0546206 6.364016819
177.0910061 1.032866265
179.0702706 1.333793221
179.1066561 1.074622592
189.0546206 1.324309203
191.0702706 1.326272266

Name: +ve in-silico MS/MS by CFM-ID for UGNVBODTSYDQPO-CMPLNLGQSA-N
ID: UGNVBODTSYDQPO-CMPLNLGQSA-N
Comment: Energy0
Num peaks: 13
55.05422664 3.020899611
145.1011768 3.225082404
147.1168269 4.657345516
151.075356 1.024627709
153.0546206 1.386932362
161.0960915 3.017775809
163.1117415 7.576907632
165.0546206 2.216836338
165.1273916 11.9376153
167.0702706 1.820493144
181.1223062 1.104762762
191.1066561 19.49182685
209.1172208 20.42202901

Name: +ve in-silico MS/MS by CFM-ID for UGNVBODTSYDQPO-CMPLNLGQSA-N
ID: UGNVBODTSYDQPO-CMPLNLGQSA-N
Comment: Energy1
Num peaks: 29
39.02292652 2.194362762
41.03857658 1.291773473
53.00219107 0.9388203368
55.05422664 11.79739604
57.06987671 2.165720223
69.0334912 2.981757345
69.06987671 5.227097872
71.04914126 3.273841422
73.06479133 1.505547681
75.08044139 1.043064221
105.0334912 1.005441233
109.0647913 0.9419882696
121.0284058 1.176314471
135.0440559 4.397274536
143.0855268 3.434521351
145.1011768 2.371300824
147.1168269 3.153269657
149.0597059 1.082280139
151.075356 1.316540766
153.0546206 2.915371369
161.0960915 1.395475379
163.1117415 2.312723381
165.1273916 2.9278312
167.1066561 0.8975261398
173.0960915 1.541995617
179.1066561 0.9226955228
181.1223062 1.139100384
191.1066561 10.92267891
209.1172208 4.044013028

Name: +ve in-silico MS/MS by CFM-ID for UGNVBODTSYDQPO-CMPLNLGQSA-N
ID: UGNVBODTSYDQPO-CMPLNLGQSA-N
Comment: Energy2
Num peaks: 31
39.02292652 4.86604156
41.03857658 2.169116368
43.05422664 0.8651133419
53.00219107 1.00925392
55.05422664 13.31262584
57.06987671 5.608508108
65.03857658 1.191676315
69.0334912 5.820558628
69.06987671 1.503476932
71.04914126 2.597450219
75.08044139 1.828973771
83.08552677 4.799640903
85.06479133 0.9660550473
91.05422664 2.070458187
93.06987671 2.050869763
95.01275576 0.8310443723
95.04914126 1.245883595
95.08552677 2.21129865
105.0698767 1.386019107
107.0491413 2.005184322
109.0647913 2.545094453
109.1011768 0.8456031323
119.0855268 1.011275904
121.0284058 2.60614094
123.0440559 1.116263032
135.0440559 3.260315364
145.1011768 1.020282891
147.1168269 3.707975266
149.0597059 0.9724671031
175.075356 1.433992028
191.1066561 0.8801522322

Name: +ve in-silico MS/MS by CFM-ID for QYFBOZGYYVUIEA-UHFFFAOYSA-N
ID: QYFBOZGYYVUIEA-UHFFFAOYSA-N
Comment: Energy0
Num peaks: 6
187.0389705 2.155094596
189.0546206 4.722445621
195.0804414 1.481067516
203.1066561 1.331525736
213.0910061 14.31676003
231.1015708 64.54430682

Name: +ve in-silico MS/MS by CFM-ID for QYFBOZGYYVUIEA-UHFFFAOYSA-N
ID: QYFBOZGYYVUIEA-UHFFFAOYSA-N
Comment: Energy1
Num peaks: 25
39.02292652 1.588202254
69.0334912 1.856661802
80.99710569 1.804882857
133.0647913 4.566328486
145.0647913 2.97435435
147.0804414 2.514797074
149.0960915 2.143596709
161.0597059 2.580480464
163.075356 1.888304825
171.0804414 1.653947785
173.0597059 1.20241886
173.0960915 2.944904445
175.1117415 2.105522386
185.0960915 2.103879508
187.0389705 1.846433311
189.0546206 2.492321639
189.0910061 1.135079114
191.0702706 1.248699751
195.0804414 1.084272506
199.075356 1.530570928
201.0910061 4.2502591
203.1066561 19.32330163
205.0859207 1.118293425
213.0910061 5.452095353
231.1015708 9.362410465

Name: +ve in-silico MS/MS by CFM-ID for QYFBOZGYYVUIEA-UHFFFAOYSA-N
ID: QYFBOZGYYVUIEA-UHFFFAOYSA-N
Comment: Energy2
Num peaks: 31
39.02292652 3.714019842
41.03857658 2.24334135
53.00219107 1.655066146
55.05422664 2.087055511
65.03857658 1.357077806
89.03857658 1.372528422
103.0542266 1.86912763
105.0698767 2.529850325
117.0334912 1.378334609
117.0698767 2.942426089
119.0855268 2.300805101
131.0855268 1.595744025
133.0647913 8.928491072
135.0804414 1.661898272
143.0855268 1.691697868
145.0647913 4.254801268
145.1011768 1.305501166
147.0804414 2.369674412
149.0960915 1.648985999
161.0597059 1.342229825
169.0647913 1.350991623
171.0804414 2.696345629
173.0960915 3.30562735
175.1117415 1.948611961
185.0960915 3.248546833
187.075356 1.278201876
189.0910061 1.603199616
195.0804414 3.685268599
199.075356 1.468253701
213.0910061 2.090257473
215.0702706 1.471667163

Name: +ve in-silico MS/MS by CFM-ID for RTOWSIGTGIANGZ-SECBINFHSA-N
ID: RTOWSIGTGIANGZ-SECBINFHSA-N
Comment: Energy0
Num peaks: 6
57.0334912 1.790934954
98.02365479 6.686580694
100.0393049 5.979903697
156.0291341 5.507590719
196.0604342 28.1997206
214.0709989 34.05586787

Name: +ve in-silico MS/MS by CFM-ID for RTOWSIGTGIANGZ-SECBINFHSA-N
ID: RTOWSIGTGIANGZ-SECBINFHSA-N
Comment: Energy1
Num peaks: 7
39.02292652 9.697683101
41.03857658 6.916493182
57.0334912 38.23996837
59.04914126 8.770305513
156.0291341 3.556357377
196.0604342 8.472357341
214.0709989 5.43800271

Name: +ve in-silico MS/MS by CFM-ID for RTOWSIGTGIANGZ-SECBINFHSA-N
ID: RTOWSIGTGIANGZ-SECBINFHSA-N
Comment: Energy2
Num peaks: 18
15.02292652 1.108819458
25.00727645 1.231776914
39.02292652 6.793846317
41.00219107 2.517350285
41.03857658 3.486191977
43.01784114 2.579507057
44.0130901 4.867142818
53.00219107 1.150552296
55.01784114 3.81798732
57.0334912 4.432738015
68.0130901 17.25746289
69.99235466 1.915856746
70.02874017 6.123800431
80.0130901 1.583843338
82.02874017 1.821584853
98.02365479 12.18792463
100.0393049 6.531479691
178.0498695 1.441701444

Name: +ve in-silico MS/MS by CFM-ID for GBGOKTDQCPDZMS-NSHDSACASA-N
ID: GBGOKTDQCPDZMS-NSHDSACASA-N
Comment: Energy0
Num peaks: 14
55.05422664 3.255327697
69.06987671 2.247046706
81.0334912 1.391476129
147.1168269 1.412521007
153.0546206 1.843256696
161.0960915 1.666210798
163.1117415 3.53756405
165.0546206 2.925264332
165.1273916 1.758005133
167.0702706 2.575115917
177.0910061 2.399298584
179.1066561 2.179124912
191.1066561 26.04381262
209.1172208 27.67901606

Name: +ve in-silico MS/MS by CFM-ID for GBGOKTDQCPDZMS-NSHDSACASA-N
ID: GBGOKTDQCPDZMS-NSHDSACASA-N
Comment: Energy1
Num peaks: 31
39.02292652 1.779660171
49.00727645 0.7356884558
51.02292652 0.8021662906
55.05422664 9.634290823
65.00219107 0.9451690376
65.03857658 1.484708505
67.05422664 1.995086171
69.06987671 7.434545515
71.08552677 0.8531525655
79.01784114 5.870683939
81.0334912 7.451558146
83.04914126 1.361842263
91.05422664 1.151373885
121.0284058 0.9858540286
135.0440559 4.58228855
143.0855268 1.093958895
145.1011768 1.16023089
147.0440559 0.7638603948
147.1168269 1.725608189
151.0389705 0.8983542906
151.075356 0.8670615359
153.0546206 2.86795722
163.1117415 2.412629969
165.0546206 0.6560593935
165.1273916 1.911505772
169.0859207 0.7303197145
173.0960915 1.389000365
179.1066561 1.014087131
181.1223062 1.19121708
191.1066561 11.23180175
209.1172208 3.647506473

Name: +ve in-silico MS/MS by CFM-ID for GBGOKTDQCPDZMS-NSHDSACASA-N
ID: GBGOKTDQCPDZMS-NSHDSACASA-N
Comment: Energy2
Num peaks: 31
39.02292652 4.343715378
41.00219107 1.044739242
41.03857658 3.042754245
49.00727645 2.268273739
51.02292652 2.792676269
53.03857658 2.984859006
55.05422664 11.86718753
57.06987671 0.8793757922
65.03857658 5.619960105
67.01784114 0.910828794
67.05422664 3.821468855
69.0334912 0.8186630995
69.06987671 3.282575111
71.08552677 0.8621792283
79.01784114 1.459863746
79.05422664 1.604697155
81.0334912 4.190830929
81.06987671 2.02955472
83.04914126 1.494859196
83.08552677 2.227325859
91.05422664 0.8676227183
93.06987671 1.349700362
95.04914126 1.465464045
119.0855268 2.39416494
121.0284058 2.075813889
123.0440559 1.260456551
133.1011768 1.393323556
135.0440559 2.333001908
147.1168269 0.9381839655
163.1117415 1.219138342
175.075356 1.600639989

Name: +ve in-silico MS/MS by CFM-ID for DORZBSAPGTWEGQ-BPJJOFIESA-N
ID: DORZBSAPGTWEGQ-BPJJOFIESA-N
Comment: Energy0
Num peaks: 9
59.01275576 1.425675907
85.06479133 2.757321616
159.0804414 1.212954235
163.0389705 1.971689713
171.0804414 8.509881234
185.0960915 7.728074478
195.0804414 3.276129797
213.0910061 22.27564155
231.1015708 31.87338943

Name: +ve in-silico MS/MS by CFM-ID for DORZBSAPGTWEGQ-BPJJOFIESA-N
ID: DORZBSAPGTWEGQ-BPJJOFIESA-N
Comment: Energy1
Num peaks: 21
43.05422664 1.463499234
53.00219107 1.029687934
69.0334912 1.508764474
71.01275576 1.732420417
71.04914126 2.989320779
85.06479133 1.482373299
101.0385766 0.8230129042
117.0698767 1.022843415
119.0491413 1.984198772
129.0334912 0.8581570623
157.0647913 2.1105628
159.0804414 2.104962379
171.0804414 15.46857405
173.0233204 1.027791679
175.0389705 1.367397527
183.0804414 1.12793838
185.0960915 17.26423933
187.1117415 1.492919264
195.0804414 3.194855391
213.0910061 11.16817525
231.1015708 8.902111236

Name: +ve in-silico MS/MS by CFM-ID for DORZBSAPGTWEGQ-BPJJOFIESA-N
ID: DORZBSAPGTWEGQ-BPJJOFIESA-N
Comment: Energy2
Num peaks: 27
25.00727645 2.060459295
39.02292652 1.839569368
41.03857658 1.042838123
49.00727645 3.559281272
59.01275576 1.098064799
65.03857658 15.00159296
67.05422664 1.218018331
68.99710569 2.000583278
69.0334912 1.014598208
91.05422664 1.892130266
92.99710569 1.189666366
101.0385766 1.387088244
105.0334912 3.560540625
115.0542266 11.17154973
117.0334912 1.460745033
117.0698767 3.18892288
119.0127558 1.899298866
129.0334912 6.967159119
131.0491413 4.636220068
143.0491413 1.351073505
145.0647913 2.097505269
147.0440559 1.134726986
157.0284058 1.276098133
157.0647913 1.233458459
161.0597059 1.031901084
171.0804414 3.180004096
173.0233204 3.383968651

Name: +ve in-silico MS/MS by CFM-ID for RRXOQHQFJOQLQR-WAYWQWQTSA-N
ID: RRXOQHQFJOQLQR-WAYWQWQTSA-N
Comment: Energy0
Num peaks: 6
41.03857658 2.279080617
167.0702706 2.222205337
177.0910061 2.952176933
181.0859207 1.80460929
193.0859207 1.312836739
209.1172208 81.67907571

Name: +ve in-silico MS/MS by CFM-ID for RRXOQHQFJOQLQR-WAYWQWQTSA-N
ID: RRXOQHQFJOQLQR-WAYWQWQTSA-N
Comment: Energy1
Num peaks: 16
25.00727645 1.587826931
39.02292652 2.409775587
41.03857658 7.831002054
65.03857658 1.388100755
85.02840582 1.276261372
89.05970595 1.328315022
121.0647913 1.923066278
125.0960915 1.446559785
135.0804414 1.544189032
163.075356 3.571054467
165.0910061 7.305607301
167.0702706 4.227870653
177.0910061 4.726616133
181.0859207 2.352113584
193.0859207 2.28721824
209.1172208 35.78499618

Name: +ve in-silico MS/MS by CFM-ID for RRXOQHQFJOQLQR-WAYWQWQTSA-N
ID: RRXOQHQFJOQLQR-WAYWQWQTSA-N
Comment: Energy2
Num peaks: 26
15.02292652 1.305805663
39.02292652 6.916685074
41.03857658 10.34290826
43.05422664 1.468321738
49.00727645 2.052977972
51.02292652 1.908947692
63.02292652 5.500663331
65.03857658 7.730015142
67.05422664 2.57587362
79.01784114 2.593171557
81.0334912 1.900392541
83.04914126 1.407047072
91.05422664 3.268512693
119.0491413 1.976589031
121.0647913 1.959097211
123.0440559 1.008032394
123.0804414 1.164171725
133.0647913 1.720115937
137.0597059 4.088181202
149.0597059 1.711729218
153.0546206 3.003926455
163.075356 4.007840247
167.0702706 3.737631325
177.0910061 1.683212311
179.1066561 1.202842364
193.0859207 4.441558333

Name: +ve in-silico MS/MS by CFM-ID for VJCNEDVMYQCMBK-SMDDNHRTSA-N
ID: VJCNEDVMYQCMBK-SMDDNHRTSA-N
Comment: Energy0
Num peaks: 14
71.01275576 2.140092181
91.05422664 3.108075849
93.06987671 0.8558392208
115.0542266 3.661680732
117.0698767 6.411639104
119.0855268 3.292565344
157.0495352 0.8964454173
171.0651853 1.251164909
189.0910061 1.507329631
193.0859207 1.032445686
203.1066561 1.266266159
217.0859207 1.072549379
231.1015708 7.904878677
249.1121354 45.93168771

Name: +ve in-silico MS/MS by CFM-ID for VJCNEDVMYQCMBK-SMDDNHRTSA-N
ID: VJCNEDVMYQCMBK-SMDDNHRTSA-N
Comment: Energy1
Num peaks: 25
41.00219107 7.479551573
43.01784114 8.836434982
85.02840582 1.069941473
91.05422664 6.144433468
93.06987671 0.9287721012
101.0385766 1.142225305
103.0542266 1.181484609
105.0698767 4.094141483
107.0855268 2.33085096
115.0542266 5.401352905
117.0698767 12.55511373
119.0855268 5.781810231
121.1011768 0.9861879884
143.0338851 1.587072142
147.0804414 0.9411363357
153.0182351 0.8174269909
157.0495352 1.379249764
171.0651853 1.155247234
187.075356 1.405055274
189.0910061 1.756722569
217.0859207 1.739525505
219.1015708 1.601571502
221.1172208 1.240474807
231.1015708 3.148927976
249.1121354 5.896357731

Name: +ve in-silico MS/MS by CFM-ID for VJCNEDVMYQCMBK-SMDDNHRTSA-N
ID: VJCNEDVMYQCMBK-SMDDNHRTSA-N
Comment: Energy2
Num peaks: 29
29.00219107 0.8936204239
39.02292652 6.31630993
41.00219107 1.414864497
41.03857658 3.631169507
43.01784114 4.070885351
44.99710569 1.096828203
45.0334912 1.337300677
49.00727645 2.593753457
51.02292652 1.263183258
53.00219107 2.161217858
55.01784114 2.147679488
57.0334912 2.136678936
63.02292652 2.199804081
65.03857658 1.430024198
71.01275576 3.303787445
79.05422664 1.061436082
89.03857658 1.97180246
91.05422664 7.667175017
93.06987671 1.779450414
101.0385766 3.372884559
103.0542266 2.17773946
105.0698767 2.115402966
115.0542266 8.332312478
117.0698767 7.644620631
119.0855268 3.510226596
145.0647913 1.505269371
147.0804414 0.8926626174
163.075356 0.9737374255
165.0910061 1.375811616

Name: +ve in-silico MS/MS by CFM-ID for DARGUPSDBIBHDD-SNVBAGLBSA-N
ID: DARGUPSDBIBHDD-SNVBAGLBSA-N
Comment: Energy0
Num peaks: 6
137.0597059 1.920114725
139.075356 1.685830828
177.0910061 6.741829572
179.1066561 2.21944254
193.0859207 3.909757751
209.1172208 76.12883383

Name: +ve in-silico MS/MS by CFM-ID for DARGUPSDBIBHDD-SNVBAGLBSA-N
ID: DARGUPSDBIBHDD-SNVBAGLBSA-N
Comment: Energy1
Num peaks: 11
71.04914126 3.141755283
137.0597059 2.207967235
139.075356 2.872027487
151.075356 2.399214475
163.075356 1.750314284
165.0910061 3.124473017
177.0910061 10.77037292
179.1066561 2.168759736
181.0859207 2.417180749
193.0859207 10.15335226
209.1172208 39.28813835

Name: +ve in-silico MS/MS by CFM-ID for DARGUPSDBIBHDD-SNVBAGLBSA-N
ID: DARGUPSDBIBHDD-SNVBAGLBSA-N
Comment: Energy2
Num peaks: 31
15.02292652 1.241521943
39.02292652 1.755856515
41.03857658 2.31860365
49.00727645 2.33617063
51.02292652 2.844053179
53.03857658 1.914033351
55.01784114 1.384915779
65.03857658 1.054350061
69.0334912 1.297278189
91.05422664 1.725105926
93.0334912 5.2997668
95.04914126 1.28421826
107.0491413 4.460726344
109.0647913 3.83847066
121.0647913 4.556886608
123.0440559 3.707377589
125.0597059 1.369303245
133.0647913 1.974877974
135.0804414 1.845901137
137.0597059 7.643714926
139.075356 1.770420359
145.0647913 1.642828779
147.0804414 1.999602227
151.075356 1.875444979
161.0597059 1.965514993
163.075356 6.5731903
165.0910061 2.082880907
177.0546206 1.363327307
177.0910061 2.148024914
179.1066561 1.061797019
193.0859207 3.116704655

Name: +ve in-silico MS/MS by CFM-ID for UPXYHXRFSROPHM-AMIZOPFISA-N
ID: UPXYHXRFSROPHM-AMIZOPFISA-N
Comment: Energy0
Num peaks: 6
55.05422664 2.693435697
69.06987671 2.062348563
187.1117415 1.964951748
191.0702706 6.004135553
213.0910061 4.037288825
231.1015708 71.13901564

Name: +ve in-silico MS/MS by CFM-ID for UPXYHXRFSROPHM-AMIZOPFISA-N
ID: UPXYHXRFSROPHM-AMIZOPFISA-N
Comment: Energy1
Num peaks: 20
39.02292652 1.898075576
41.03857658 3.363563423
55.05422664 15.30863407
57.06987671 2.175946563
67.05422664 3.260697357
69.06987671 4.699857415
79.05422664 4.149504792
81.06987671 5.427046398
161.0597059 1.322129228
163.075356 2.076504499
183.0804414 1.415238611
185.0960915 1.339068419
187.0389705 4.022863192
187.1117415 2.264010087
189.0546206 1.974827758
191.0702706 5.63850684
201.0910061 1.947045401
203.1066561 4.808420952
213.0910061 3.164943891
231.1015708 10.81089777

Name: +ve in-silico MS/MS by CFM-ID for UPXYHXRFSROPHM-AMIZOPFISA-N
ID: UPXYHXRFSROPHM-AMIZOPFISA-N
Comment: Energy2
Num peaks: 13
25.00727645 1.343840618
39.02292652 9.057152988
41.03857658 3.546437109
49.00727645 1.552917687
53.03857658 1.549351523
55.05422664 34.2073142
57.06987671 10.4663678
65.03857658 7.348510927
67.05422664 2.136390944
69.06987671 2.991314909
79.05422664 1.639953142
81.06987671 1.656385864
91.05422664 3.124607501

Name: +ve in-silico MS/MS by CFM-ID for ZCEUBPHEBYXFLM-VHRBIJSZSA-N
ID: ZCEUBPHEBYXFLM-VHRBIJSZSA-N
Comment: Energy0
Num peaks: 15
97.02840582 2.158126843
105.0698767 1.226873216
121.0647913 1.283706369
123.0804414 2.950565925
125.0960915 3.817637653
163.075356 3.173252595
177.0546206 1.277767215
181.0859207 2.789454946
203.1066561 1.941457043
205.1223062 1.427526879
213.0910061 1.669996793
219.1015708 1.487454112
221.1172208 1.233468296
231.1015708 29.3691351
249.1121354 25.0235593

Name: +ve in-silico MS/MS by CFM-ID for ZCEUBPHEBYXFLM-VHRBIJSZSA-N
ID: ZCEUBPHEBYXFLM-VHRBIJSZSA-N
Comment: Energy1
Num peaks: 31
51.02292652 1.178181998
65.03857658 2.04442114
81.0334912 2.150947974
83.04914126 2.96555708
95.01275576 1.06881804
97.02840582 1.977535257
105.0698767 1.387007377
119.0491413 1.310511909
121.0647913 1.121755852
125.0960915 1.041116817
133.0647913 1.328533376
135.0804414 1.176743994
137.0960915 1.817129081
153.0910061 1.220317957
163.0389705 1.06434243
163.075356 2.956414417
181.0859207 3.049033626
187.1117415 1.674507551
189.0546206 5.733255102
191.0702706 1.42677637
201.0910061 2.075224112
203.0702706 1.9843583
203.1066561 3.44195773
205.1223062 1.427419546
213.0910061 2.194318165
217.0859207 2.666396002
219.1015708 1.685888485
221.1172208 3.425064604
231.1015708 13.36234578
233.0808353 1.77927267
249.1121354 7.563557175

Name: +ve in-silico MS/MS by CFM-ID for ZCEUBPHEBYXFLM-VHRBIJSZSA-N
ID: ZCEUBPHEBYXFLM-VHRBIJSZSA-N
Comment: Energy2
Num peaks: 31
39.02292652 1.226895763
51.02292652 4.530510181
53.03857658 1.084239238
63.02292652 0.9385615996
65.03857658 3.923997909
67.05422664 4.644299058
69.0334912 1.018031052
79.05422664 1.48298392
81.0334912 7.721463645
83.04914126 1.877742245
85.06479133 1.188804754
93.06987671 1.953542449
95.04914126 1.678954846
95.08552677 1.677837057
97.02840582 3.855053443
105.0334912 1.711606208
105.0698767 1.102712799
107.0855268 2.715883731
119.0491413 4.203745789
121.0647913 5.250037925
123.0440559 1.228021926
123.0804414 3.36346957
131.0491413 1.659396805
133.0647913 1.373331272
135.0804414 1.972403638
137.0597059 0.9414797203
137.0960915 1.394369254
151.075356 1.404637238
153.0910061 1.243320663
163.075356 3.071144479
187.1117415 0.8733749753

Name: +ve in-silico MS/MS by CFM-ID for SMYWKSLAJMPFSS-UHFFFAOYSA-N
ID: SMYWKSLAJMPFSS-UHFFFAOYSA-N
Comment: Energy0
Num peaks: 6
107.0491413 1.315894684
149.0960915 2.279185831
163.1117415 6.112734779
173.0960915 7.491807996
191.1066561 44.88250511
209.1172208 19.63906989

Name: +ve in-silico MS/MS by CFM-ID for SMYWKSLAJMPFSS-UHFFFAOYSA-N
ID: SMYWKSLAJMPFSS-UHFFFAOYSA-N
Comment: Energy1
Num peaks: 31
39.02292652 1.463873722
41.03857658 1.880794414
51.02292652 0.6996968302
53.03857658 2.453149243
55.05422664 2.852703602
67.05422664 0.8454259087
69.06987671 2.467109666
73.02840582 0.8325016364
81.0334912 0.9873039685
83.04914126 1.149004322
87.04405588 0.6260087678
95.04914126 1.531040004
97.06479133 2.016059842
101.0597059 1.423471428
105.0334912 2.007361369
107.0491413 4.917655175
109.0647913 1.29995507
113.0597059 0.6237115138
115.075356 2.003236156
119.0491413 0.9382262167
121.0647913 1.606977734
133.0647913 0.812961555
135.0804414 1.250822242
147.0804414 1.472896391
149.0960915 4.722380534
161.0960915 1.019469339
163.1117415 10.66363963
165.1273916 1.118480768
173.0960915 3.531533246
191.1066561 11.61375712
209.1172208 5.547736568

Name: +ve in-silico MS/MS by CFM-ID for SMYWKSLAJMPFSS-UHFFFAOYSA-N
ID: SMYWKSLAJMPFSS-UHFFFAOYSA-N
Comment: Energy2
Num peaks: 31
27.02292652 2.17617051
39.02292652 4.331277621
41.03857658 7.90616775
43.05422664 1.357536037
49.00727645 4.018527253
51.02292652 1.30171392
53.03857658 4.318768412
55.05422664 7.291388125
57.06987671 1.260323659
59.01275576 2.404487176
65.03857658 0.7860073501
67.05422664 1.274838541
68.99710569 1.395565038
69.06987671 4.626823133
71.01275576 0.9885986963
71.08552677 0.8693053963
73.02840582 1.014225867
77.03857658 0.936145314
79.01784114 0.8258603657
79.05422664 1.900498681
95.04914126 0.8447792058
105.0334912 1.945419973
107.0491413 4.884722997
119.0491413 0.8820657275
119.0855268 1.021696401
121.0647913 1.507028119
133.1011768 2.449075801
145.1011768 0.9288249469
147.0804414 1.106595515
149.0960915 1.078800419
163.1117415 1.376777139

Name: +ve in-silico MS/MS by CFM-ID for FMNHXTPUYCUZET-UHFFFAOYSA-N
ID: FMNHXTPUYCUZET-UHFFFAOYSA-N
Comment: Energy0
Num peaks: 6
107.0491413 4.926792633
121.0647913 3.014940146
123.0440559 4.806664658
137.0597059 1.901195515
213.0910061 4.743580823
231.1015708 66.16406342

Name: +ve in-silico MS/MS by CFM-ID for FMNHXTPUYCUZET-UHFFFAOYSA-N
ID: FMNHXTPUYCUZET-UHFFFAOYSA-N
Comment: Energy1
Num peaks: 19
79.05422664 1.044589688
95.04914126 1.702804018
105.0334912 1.230729282
107.0491413 15.08387906
109.0647913 1.421089751
117.0334912 1.408162609
119.0491413 2.271148723
121.0284058 3.034653942
121.0647913 6.764817033
123.0440559 13.62606382
135.0440559 1.114423489
137.0597059 3.395334073
185.0597059 1.431661883
187.075356 2.585317623
189.0910061 2.529985289
201.0910061 2.408212001
203.1066561 3.011537015
213.0910061 2.54608804
231.1015708 13.55372166

Name: +ve in-silico MS/MS by CFM-ID for FMNHXTPUYCUZET-UHFFFAOYSA-N
ID: FMNHXTPUYCUZET-UHFFFAOYSA-N
Comment: Energy2
Num peaks: 31
39.02292652 1.676693997
49.00727645 3.152453145
51.02292652 1.787631231
53.03857658 1.588404946
63.02292652 2.254316211
65.03857658 3.379210685
75.02292652 2.461270059
77.03857658 1.074067355
79.05422664 7.004371224
89.03857658 2.155350246
91.01784114 1.682437442
91.05422664 3.183917184
93.0334912 2.422599704
93.06987671 1.878873526
95.04914126 3.496638663
101.0385766 1.695386702
103.0542266 1.149692928
105.0334912 4.030568447
107.0491413 6.033021341
109.0647913 1.614018685
117.0334912 4.401391488
119.0491413 2.409118908
121.0284058 2.380457413
121.0647913 1.522022015
123.0440559 3.164866414
185.0597059 1.47843878
185.0960915 2.003527011
187.075356 1.416888532
189.0910061 2.167777195
199.075356 1.145586211
215.0702706 1.61409352

Name: +ve in-silico MS/MS by CFM-ID for QHHYUBDPORTKFI-UHFFFAOYSA-N
ID: QHHYUBDPORTKFI-UHFFFAOYSA-N
Comment: Energy0
Num peaks: 6
107.0491413 4.801059432
121.0647913 2.941790336
123.0440559 4.73047386
203.1066561 2.497814825
213.0910061 2.878376101
231.1015708 63.97406102

Name: +ve in-silico MS/MS by CFM-ID for QHHYUBDPORTKFI-UHFFFAOYSA-N
ID: QHHYUBDPORTKFI-UHFFFAOYSA-N
Comment: Energy1
Num peaks: 26
79.05422664 0.8279879161
93.0334912 1.436730142
95.04914126 3.433651254
105.0334912 3.074774085
107.0491413 13.90910712
109.0284058 1.014086395
109.0647913 1.791089951
111.0440559 0.8662852193
117.0334912 1.251065205
119.0491413 1.911479578
121.0284058 2.573138484
121.0647913 6.381251061
123.0440559 10.95560869
125.0597059 0.8819268485
129.0334912 0.9102174575
133.0647913 0.880088944
135.0440559 1.087843201
137.0597059 2.800872707
147.0804414 0.9105951747
187.075356 1.092545361
189.0910061 0.992422008
199.075356 1.043159651
201.0910061 3.336097569
203.1066561 3.438929672
213.0910061 1.421720142
231.1015708 12.17285459

Name: +ve in-silico MS/MS by CFM-ID for QHHYUBDPORTKFI-UHFFFAOYSA-N
ID: QHHYUBDPORTKFI-UHFFFAOYSA-N
Comment: Energy2
Num peaks: 31
39.02292652 2.241107311
41.03857658 0.7509110369
49.00727645 3.643038456
51.02292652 2.887819351
53.03857658 1.128614634
63.02292652 2.767406165
65.00219107 1.087361672
65.03857658 4.966827301
67.05422664 0.9329115395
75.02292652 4.683023951
77.03857658 5.052699143
79.05422664 5.473977783
81.0334912 0.9376137928
89.03857658 1.935446475
91.05422664 2.697264406
93.0334912 2.271403033
93.06987671 2.428323915
95.04914126 2.47014585
101.0385766 1.882581045
103.0542266 1.280173572
105.0334912 3.672770215
105.0698767 2.017092745
107.0491413 6.406246557
109.0647913 0.9225354626
117.0334912 2.944439819
119.0491413 1.488373544
121.0284058 1.588356853
121.0647913 1.500713892
123.0440559 3.064676825
175.1117415 0.7601143586
199.075356 1.250205202

Name: +ve in-silico MS/MS by CFM-ID for HJXARZMWFOEQTO-HWKANZROSA-N
ID: HJXARZMWFOEQTO-HWKANZROSA-N
Comment: Energy0
Num peaks: 6
57.0334912 1.621222865
137.0597059 1.57576524
151.075356 1.716552395
177.0910061 4.29354229
191.1066561 36.52907351
209.1172208 36.18500964

Name: +ve in-silico MS/MS by CFM-ID for HJXARZMWFOEQTO-HWKANZROSA-N
ID: HJXARZMWFOEQTO-HWKANZROSA-N
Comment: Energy1
Num peaks: 20
39.02292652 2.920459552
41.03857658 2.354999215
51.02292652 1.297756766
53.03857658 2.737352269
55.01784114 5.862599845
57.0334912 2.754561224
59.04914126 1.149661853
71.04914126 1.795453111
137.0597059 3.01709597
147.0804414 1.993533943
151.075356 6.097317596
159.0804414 1.694756872
161.0960915 1.899443919
163.075356 2.316113561
165.0910061 1.524664789
175.075356 1.22140055
177.0910061 3.332855224
179.1066561 1.190488653
191.1066561 24.70610968
209.1172208 11.02945959

Name: +ve in-silico MS/MS by CFM-ID for HJXARZMWFOEQTO-HWKANZROSA-N
ID: HJXARZMWFOEQTO-HWKANZROSA-N
Comment: Energy2
Num peaks: 31
27.02292652 1.731056221
39.02292652 7.294681636
41.03857658 6.936685296
49.00727645 2.493727881
51.02292652 3.967888077
53.03857658 2.076496237
55.01784114 2.677593389
55.05422664 1.219020754
57.0334912 1.824963153
65.03857658 1.267753477
75.02292652 1.387961415
77.03857658 1.15215471
91.05422664 1.307306993
101.0385766 1.374351451
107.0491413 1.188207951
121.0647913 1.113874204
131.0491413 1.619316156
133.0647913 1.977460533
135.0440559 1.162661131
137.0597059 4.913074732
145.0647913 2.554439285
147.0804414 2.684581234
149.0597059 1.580321796
151.075356 3.127613723
159.0804414 1.957504859
161.0597059 2.122094207
161.0960915 2.880317888
163.075356 3.224520452
165.0910061 1.301966641
175.075356 2.734660459
191.1066561 1.553067108

Name: +ve in-silico MS/MS by CFM-ID for HTOGTGFTMLQGFO-YTXTXJHMSA-N
ID: HTOGTGFTMLQGFO-YTXTXJHMSA-N
Comment: Energy0
Num peaks: 13
53.03857658 2.131951459
55.05422664 1.859969276
67.05422664 2.432040161
95.04914126 4.322203046
153.0546206 5.233378901
155.0702706 1.668069111
181.0495352 2.715195457
195.0651853 1.054433451
219.0651853 1.331042717
221.0808353 1.238288408
221.1172208 1.569033545
231.1015708 9.975673001
249.1121354 45.41315855

Name: +ve in-silico MS/MS by CFM-ID for HTOGTGFTMLQGFO-YTXTXJHMSA-N
ID: HTOGTGFTMLQGFO-YTXTXJHMSA-N
Comment: Energy1
Num peaks: 27
39.02292652 1.227623276
41.03857658 2.097028335
51.02292652 4.644740918
53.03857658 7.239804039
55.05422664 2.714477559
67.05422664 3.356727054
77.03857658 2.705061663
79.05422664 1.026322658
85.02840582 1.543758572
95.04914126 8.627791023
151.0389705 1.000218494
153.0546206 3.113117146
155.0702706 1.569182329
163.0389705 1.527492271
163.075356 0.9597208522
177.0182351 2.067387939
179.0338851 1.53005423
181.0495352 6.905627962
183.0651853 1.659928541
191.0338851 1.510883183
193.0495352 1.448744242
195.0651853 1.111735212
207.0651853 1.13218146
219.1015708 2.004299767
221.1172208 2.902437786
231.1015708 4.533329126
249.1121354 9.969022108

Name: +ve in-silico MS/MS by CFM-ID for HTOGTGFTMLQGFO-YTXTXJHMSA-N
ID: HTOGTGFTMLQGFO-YTXTXJHMSA-N
Comment: Energy2
Num peaks: 31
39.02292652 6.169439518
41.00219107 0.8596040274
41.03857658 4.092647961
51.02292652 3.281052419
53.00219107 1.884814383
53.03857658 5.103096216
55.01784114 1.93411566
55.05422664 2.184669885
63.02292652 4.089326106
65.03857658 2.478731543
67.05422664 5.644291092
85.02840582 2.20058557
91.01784114 2.729798655
93.0334912 1.048019974
95.04914126 1.3468112
119.0127558 1.58326991
121.0284058 1.380110229
123.0440559 3.098190527
125.0597059 2.547429396
133.0647913 1.661252072
135.0440559 1.922839474
149.0233204 1.079080772
151.0389705 1.21637846
153.0546206 3.494181382
161.0233204 1.071505845
163.0389705 1.136061114
189.0546206 1.016268331
191.0702706 1.016883153
191.1066561 0.9297508723
231.1015708 1.821900079
233.0808353 1.479899062

Name: +ve in-silico MS/MS by CFM-ID for OQMJILQCXYKZEM-SSDOTTSWSA-N
ID: OQMJILQCXYKZEM-SSDOTTSWSA-N
Comment: Energy0
Num peaks: 6
57.0334912 1.895751724
59.04914126 11.81679254
163.075356 1.636782123
177.0910061 3.795667731
191.1066561 1.911361249
209.1172208 62.23297178

Name: +ve in-silico MS/MS by CFM-ID for OQMJILQCXYKZEM-SSDOTTSWSA-N
ID: OQMJILQCXYKZEM-SSDOTTSWSA-N
Comment: Energy1
Num peaks: 16
41.03857658 2.249582236
59.04914126 6.717547073
137.0597059 2.489849431
149.0597059 7.138883412
151.075356 4.339901509
163.075356 7.347955698
165.0546206 4.295868544
165.0910061 4.036836524
167.0702706 6.372179899
177.0910061 2.388792988
179.0702706 3.373039527
179.1066561 3.931182169
181.0859207 5.966222541
191.1066561 3.625878602
193.0859207 2.397303527
209.1172208 13.61062546

Name: +ve in-silico MS/MS by CFM-ID for OQMJILQCXYKZEM-SSDOTTSWSA-N
ID: OQMJILQCXYKZEM-SSDOTTSWSA-N
Comment: Energy2
Num peaks: 31
15.02292652 1.182184427
39.02292652 3.597512004
41.03857658 8.066481598
43.01784114 1.096231959
43.05422664 3.18092842
45.0334912 1.136748706
55.01784114 1.355259718
57.0334912 3.138669064
59.04914126 10.53597405
61.06479133 1.508358562
71.04914126 1.23795705
93.0334912 1.351570019
95.04914126 3.109649068
97.06479133 1.076268927
105.0334912 2.905505145
107.0491413 1.028774746
119.0491413 2.514908451
121.0284058 0.996945066
121.0647913 1.800894895
133.0284058 1.007080821
133.0647913 2.528555916
135.0440559 3.431614497
147.0804414 1.443546101
149.0597059 3.912363142
151.075356 3.415587546
161.0597059 1.025513277
163.075356 1.454444388
165.0910061 3.032794025
167.0702706 1.266372623
177.0910061 1.079715566
193.0859207 1.379394546

Name: +ve in-silico MS/MS by CFM-ID for LQQKULWAVYAOBB-UHFFFAOYSA-N
ID: LQQKULWAVYAOBB-UHFFFAOYSA-N
Comment: Energy0
Num peaks: 6
15.02292652 0.4165421421
39.02292652 0.2254053552
217.0859207 3.264574516
219.1015708 1.127462281
233.0808353 0.935958295
249.1121354 92.91936842

Name: +ve in-silico MS/MS by CFM-ID for LQQKULWAVYAOBB-UHFFFAOYSA-N
ID: LQQKULWAVYAOBB-UHFFFAOYSA-N
Comment: Energy1
Num peaks: 6
163.075356 1.797928056
165.0910061 3.565239837
217.0859207 8.226987062
219.1015708 1.986208251
233.0808353 2.228922189
249.1121354 75.1928399

Name: +ve in-silico MS/MS by CFM-ID for LQQKULWAVYAOBB-UHFFFAOYSA-N
ID: LQQKULWAVYAOBB-UHFFFAOYSA-N
Comment: Energy2
Num peaks: 16
15.02292652 2.370935667
39.02292652 3.050866944
49.00727645 5.623126436
51.02292652 6.284786373
55.01784114 2.771729271
79.05422664 2.700167593
133.0647913 10.793574
149.0597059 4.922526692
163.075356 9.972344434
187.075356 4.637059033
203.0702706 11.48763048
217.0495352 3.039348838
217.0859207 4.534552501
219.1015708 2.254646333
223.0964854 2.073982152
233.0808353 5.220330267

Name: +ve in-silico MS/MS by CFM-ID for OVXOWIKMOIVICB-UHFFFAOYSA-N
ID: OVXOWIKMOIVICB-UHFFFAOYSA-N
Comment: Energy0
Num peaks: 6
91.05422664 3.241004779
139.0389705 1.631614302
153.0546206 1.752268466
199.075356 3.512373667
213.0910061 8.855374315
231.1015708 65.45780711

Name: +ve in-silico MS/MS by CFM-ID for OVXOWIKMOIVICB-UHFFFAOYSA-N
ID: OVXOWIKMOIVICB-UHFFFAOYSA-N
Comment: Energy1
Num peaks: 27
41.00219107 1.423015074
43.01784114 2.352379222
79.05422664 0.9216277216
91.05422664 12.32094681
93.06987671 2.294847045
105.0698767 2.785109828
107.0855268 0.8565456905
115.0542266 3.30768476
117.0698767 3.737354063
125.0233204 4.020794973
127.0542266 2.322482912
129.0698767 3.47167519
131.0855268 0.8005339563
133.1011768 1.130475024
139.0389705 3.652469676
151.0389705 0.9898806076
153.0546206 2.53939032
169.0647913 3.03754629
171.0804414 2.509639344
173.0597059 1.061526578
183.0804414 1.085784912
185.0960915 0.9716427055
187.1117415 0.7983382044
199.075356 2.255645501
213.0910061 4.637880212
215.0702706 1.409390571
231.1015708 14.05480442

Name: +ve in-silico MS/MS by CFM-ID for OVXOWIKMOIVICB-UHFFFAOYSA-N
ID: OVXOWIKMOIVICB-UHFFFAOYSA-N
Comment: Energy2
Num peaks: 31
39.02292652 2.063338922
49.00727645 3.224932629
51.02292652 1.327676439
55.01784114 1.152384071
57.0334912 1.487687077
65.03857658 1.288484261
68.99710569 5.141735757
79.05422664 1.357389223
91.05422664 11.74165092
93.06987671 2.852404711
97.02840582 1.394300747
101.0385766 1.179381308
103.0542266 1.289623049
105.0698767 3.034339046
107.0127558 1.589086229
109.0284058 1.722458343
111.0440559 1.590350844
115.0542266 1.8946429
117.0698767 1.487117472
119.0127558 1.25833772
121.0284058 2.667864672
125.0233204 1.945105188
127.0542266 3.813302755
129.0698767 1.611218752
131.0855268 1.31659049
139.0389705 1.369446748
147.0804414 1.757408401
155.0855268 1.209480363
181.0647913 1.105950768
183.0804414 1.195083273
215.0702706 1.447478131

Name: +ve in-silico MS/MS by CFM-ID for KLMULHKUMZKNJD-PEPRLPHWSA-N
ID: KLMULHKUMZKNJD-PEPRLPHWSA-N
Comment: Energy0
Num peaks: 8
173.0597059 2.405544933
177.0910061 5.829917064
195.1015708 3.047227172
203.1066561 2.698838506
205.1223062 2.673095729
221.1172208 2.340375069
231.1015708 11.89789893
249.1121354 49.47243426

Name: +ve in-silico MS/MS by CFM-ID for KLMULHKUMZKNJD-PEPRLPHWSA-N
ID: KLMULHKUMZKNJD-PEPRLPHWSA-N
Comment: Energy1
Num peaks: 25
49.00727645 1.212040811
111.0440559 0.9048302788
121.0647913 1.047256863
151.075356 1.09247886
153.0910061 1.220434615
159.0804414 2.147297939
173.0597059 5.803834275
175.075356 5.663027317
177.0910061 5.972704894
179.1066561 1.805986718
189.0546206 1.998052691
191.0702706 2.410124324
193.0859207 2.811125101
195.1015708 3.686906273
197.1172208 1.068730694
201.0910061 3.0961409
203.1066561 3.009119686
205.1223062 3.33543987
213.0910061 1.63202037
217.0859207 1.108507235
219.1015708 1.334636302
221.1172208 5.748159568
231.1015708 7.746183487
233.0808353 1.34317728
249.1121354 13.27946953

Name: +ve in-silico MS/MS by CFM-ID for KLMULHKUMZKNJD-PEPRLPHWSA-N
ID: KLMULHKUMZKNJD-PEPRLPHWSA-N
Comment: Energy2
Num peaks: 31
39.02292652 4.256232009
41.03857658 5.428678785
49.00727645 11.07354963
51.02292652 6.068291399
53.03857658 7.67464627
55.05422664 6.650994586
57.06987671 2.136698669
65.03857658 1.208809231
67.05422664 1.199634061
79.05422664 1.896019614
81.06987671 1.847852828
111.0440559 0.7961106695
121.0647913 4.213772987
123.0804414 1.872906681
125.0597059 1.01693378
157.0647913 0.9861323328
159.0804414 2.157571309
161.0597059 1.136713266
161.0960915 1.809705182
167.1066561 1.527517898
173.0597059 1.808380374
175.075356 2.672498232
177.0910061 1.702015303
179.1066561 0.9417965808
187.1117415 0.783091356
191.0702706 1.432184492
197.1172208 0.9459898543
203.1066561 0.8335245612
213.0910061 1.324444941
231.1015708 0.9296554959
233.0808353 1.599340165

Name: +ve in-silico MS/MS by CFM-ID for FIMFRMRZGBUYMV-UHFFFAOYSA-N
ID: FIMFRMRZGBUYMV-UHFFFAOYSA-N
Comment: Energy0
Num peaks: 6
43.05422664 0.9058337411
57.06987671 1.800125315
191.0338851 0.9812711136
221.0808353 0.9159524079
231.1015708 6.578109824
249.1121354 77.82876796

Name: +ve in-silico MS/MS by CFM-ID for FIMFRMRZGBUYMV-UHFFFAOYSA-N
ID: FIMFRMRZGBUYMV-UHFFFAOYSA-N
Comment: Energy1
Num peaks: 17
39.02292652 1.734302344
41.03857658 2.066141049
43.05422664 3.333189223
53.03857658 2.919290539
55.05422664 4.584623739
57.06987671 10.7259772
71.08552677 3.992995789
191.0338851 3.740247519
193.0495352 1.733489364
203.1066561 1.713615215
205.0495352 2.45821019
205.1223062 1.229736182
207.1015708 1.142527667
219.1015708 2.532878765
221.1172208 6.687710357
231.1015708 6.756133866
249.1121354 22.79566

Name: +ve in-silico MS/MS by CFM-ID for FIMFRMRZGBUYMV-UHFFFAOYSA-N
ID: FIMFRMRZGBUYMV-UHFFFAOYSA-N
Comment: Energy2
Num peaks: 31
39.02292652 3.702046076
41.03857658 6.757247548
43.05422664 7.07291812
51.02292652 1.149278035
53.03857658 6.619028542
55.05422664 5.173400772
57.06987671 5.16083676
71.08552677 2.459457187
93.06987671 1.128677505
123.0440559 1.27734526
133.0284058 2.185802383
135.0440559 1.226164604
147.0440559 3.616791532
149.0233204 1.260521621
159.0440559 1.231183877
159.0804414 1.717175022
161.0597059 2.920637994
163.0389705 1.90593116
163.075356 0.9704156075
175.075356 1.172773104
175.1117415 0.9595832937
185.0808353 0.9051714748
187.0389705 1.790540517
187.1117415 1.373758306
203.1066561 2.132395195
205.0859207 1.002356849
207.1015708 0.9132924821
213.0910061 1.214304235
217.0859207 1.318080725
231.1015708 1.129626738
233.0808353 1.041500815

Name: +ve in-silico MS/MS by CFM-ID for QCHMTFJGQVOMEB-ZETCQYMHSA-N
ID: QCHMTFJGQVOMEB-ZETCQYMHSA-N
Comment: Energy0
Num peaks: 6
147.0440559 1.532481464
189.0910061 1.186165303
203.1066561 1.237184911
213.0910061 11.78966851
215.0702706 1.21155649
231.1015708 71.83240071

Name: +ve in-silico MS/MS by CFM-ID for QCHMTFJGQVOMEB-ZETCQYMHSA-N
ID: QCHMTFJGQVOMEB-ZETCQYMHSA-N
Comment: Energy1
Num peaks: 24
39.02292652 1.215930746
41.03857658 1.479038023
43.05422664 1.380881245
55.05422664 5.448777664
69.0334912 1.202418592
71.04914126 2.340982422
147.0440559 3.678176251
159.0440559 3.200613306
161.0597059 6.304675153
163.075356 1.044633679
175.0389705 2.994077867
175.1117415 1.930830806
177.0910061 1.372689478
185.0597059 1.155716831
187.075356 2.491867397
189.0546206 3.039645567
189.0910061 1.240880207
199.075356 2.598237362
201.0910061 4.232598283
203.1066561 13.76620686
205.0859207 2.715350312
213.0910061 3.361644633
215.0702706 2.906180015
231.1015708 9.768166121

Name: +ve in-silico MS/MS by CFM-ID for QCHMTFJGQVOMEB-ZETCQYMHSA-N
ID: QCHMTFJGQVOMEB-ZETCQYMHSA-N
Comment: Energy2
Num peaks: 31
39.02292652 5.71605188
41.03857658 2.271491884
43.05422664 1.184775585
51.02292652 2.737856814
53.03857658 1.236914394
55.05422664 9.115419735
65.03857658 2.597938803
107.0491413 1.562228236
117.0334912 1.852691448
119.0491413 2.559824486
129.0334912 2.047911686
131.0491413 4.344810482
133.0647913 2.152898943
147.0440559 3.593941957
157.0647913 1.302475243
159.0440559 3.407808849
159.0804414 1.901938506
161.0597059 1.997789438
171.0440559 1.062318378
171.0804414 2.073721709
173.0597059 2.160034985
173.0960915 2.167060228
185.0597059 2.14284187
185.0960915 1.492028002
187.075356 2.882420889
197.0597059 0.9063210852
199.075356 0.91039196
201.0910061 1.105446933
203.1066561 1.104106111
213.0910061 1.508990865
215.0702706 3.091859211

Name: +ve in-silico MS/MS by CFM-ID for LYWQOYXTJXSKEK-UHFFFAOYSA-N
ID: LYWQOYXTJXSKEK-UHFFFAOYSA-N
Comment: Energy0
Num peaks: 7
73.06479133 2.405378809
85.06479133 2.459909612
189.0910061 5.790636815
193.0495352 4.855255234
217.0859207 15.87536646
231.1015708 2.916140754
249.1121354 46.42755908

Name: +ve in-silico MS/MS by CFM-ID for LYWQOYXTJXSKEK-UHFFFAOYSA-N
ID: LYWQOYXTJXSKEK-UHFFFAOYSA-N
Comment: Energy1
Num peaks: 23
55.05422664 1.209345699
65.03857658 2.787269225
67.05422664 3.198383455
73.06479133 5.718647233
83.04914126 1.568345962
85.06479133 2.882921148
161.0233204 1.945118323
163.0389705 1.220379745
165.0546206 1.913982095
173.0597059 1.002920681
175.0389705 1.087988056
177.0910061 1.123476312
181.0495352 3.582956407
189.0546206 1.305288227
189.0910061 5.815212063
191.0702706 1.299265401
191.1066561 0.9884108883
193.0495352 4.788867929
207.0651853 5.146502931
217.0859207 10.2014095
231.1015708 4.707908444
233.0808353 1.433372804
249.1121354 15.52577428

Name: +ve in-silico MS/MS by CFM-ID for LYWQOYXTJXSKEK-UHFFFAOYSA-N
ID: LYWQOYXTJXSKEK-UHFFFAOYSA-N
Comment: Energy2
Num peaks: 31
49.00727645 2.363347368
51.02292652 1.314882752
53.03857658 1.146342974
55.05422664 5.049468761
65.03857658 9.332137805
67.05422664 3.06653431
69.06987671 1.263085371
93.0334912 1.565818087
95.04914126 1.996379781
107.0491413 1.848236717
131.0491413 1.853296384
133.0284058 3.316419179
135.0440559 4.841594932
147.0440559 2.528101205
147.0804414 1.231521211
149.0597059 2.036961788
159.0440559 1.735250962
161.0233204 3.203882994
163.0389705 4.109131025
163.075356 1.493278498
165.0546206 2.072448204
173.0597059 1.42552371
173.0960915 1.120341591
175.0389705 2.418087298
175.075356 1.597207458
189.0546206 1.139084861
189.0910061 1.42884022
191.0702706 3.334837301
193.0495352 1.874412318
201.0910061 1.336543849
233.0808353 1.204268588

Name: +ve in-silico MS/MS by CFM-ID for YBMDBMYALSGVCL-WAYWQWQTSA-N
ID: YBMDBMYALSGVCL-WAYWQWQTSA-N
Comment: Energy0
Num peaks: 6
41.03857658 3.288172691
167.0702706 2.00166548
177.0910061 8.039185385
179.1066561 2.143671998
181.0859207 1.696473319
209.1172208 74.94105112

Name: +ve in-silico MS/MS by CFM-ID for YBMDBMYALSGVCL-WAYWQWQTSA-N
ID: YBMDBMYALSGVCL-WAYWQWQTSA-N
Comment: Energy1
Num peaks: 14
25.00727645 1.512178267
39.02292652 2.112040628
41.03857658 18.46601513
95.04914126 1.561427687
99.08044139 1.4308644
111.0440559 1.327654439
151.075356 3.617748107
155.1066561 2.797428693
167.0702706 1.585172973
169.0859207 1.184572816
177.0910061 8.745521069
181.0859207 2.150483706
193.0859207 2.807303524
209.1172208 30.92869203

Name: +ve in-silico MS/MS by CFM-ID for YBMDBMYALSGVCL-WAYWQWQTSA-N
ID: YBMDBMYALSGVCL-WAYWQWQTSA-N
Comment: Energy2
Num peaks: 20
39.02292652 10.36219669
41.03857658 17.3135705
43.05422664 4.70220308
45.0334912 1.54385523
49.00727645 7.900930029
55.05422664 1.911338843
57.0334912 4.472743044
65.03857658 2.825621506
117.0334912 1.143497992
121.0647913 2.680043492
137.0597059 3.427340858
145.0647913 1.424910044
147.0804414 1.678007176
153.0546206 2.785325303
163.075356 5.091826548
165.0910061 1.589507206
167.0702706 3.051966712
177.0910061 1.868011025
181.0859207 1.229378726
193.0859207 3.230081383

Name: +ve in-silico MS/MS by CFM-ID for IHRUERBZEZCICE-GQCTYLIASA-N
ID: IHRUERBZEZCICE-GQCTYLIASA-N
Comment: Energy0
Num peaks: 6
85.06479133 2.534253786
163.0389705 1.449238406
175.0389705 2.936804357
185.0960915 8.630930465
213.0910061 29.01487592
231.1015708 36.77555027

Name: +ve in-silico MS/MS by CFM-ID for IHRUERBZEZCICE-GQCTYLIASA-N
ID: IHRUERBZEZCICE-GQCTYLIASA-N
Comment: Energy1
Num peaks: 20
65.03857658 2.34917111
67.05422664 2.784450505
71.01275576 1.826167801
83.04914126 1.587617233
85.06479133 2.580474548
129.0334912 7.060020875
145.0647913 1.297929538
147.0440559 1.446651189
157.0284058 2.903506766
159.0804414 2.096820248
163.0389705 1.606312208
171.0440559 1.304585904
173.0233204 6.206574856
173.0597059 1.590279113
175.0389705 2.260769224
183.0804414 1.251880486
185.0960915 15.76620748
189.0546206 2.462042662
213.0910061 13.12330938
231.1015708 8.771888894

Name: +ve in-silico MS/MS by CFM-ID for IHRUERBZEZCICE-GQCTYLIASA-N
ID: IHRUERBZEZCICE-GQCTYLIASA-N
Comment: Energy2
Num peaks: 29
25.00727645 2.532332054
39.02292652 1.167827298
41.03857658 1.151837717
49.00727645 2.403828595
51.02292652 1.518280433
53.03857658 1.097298869
55.05422664 1.649530678
57.06987671 0.8243781688
65.03857658 9.041937545
67.05422664 3.236908989
68.99710569 1.759612303
69.06987671 1.457270237
71.01275576 0.997539324
101.0385766 5.450909249
103.0542266 0.8224107334
105.0334912 1.700818284
117.0334912 2.425758768
125.0385766 0.9230831864
127.0542266 2.171866864
129.0334912 20.19512912
131.0491413 3.546353354
143.0491413 3.123860423
147.0440559 1.775188081
157.0284058 1.736347181
159.0804414 2.739181144
169.0647913 1.023286361
173.0597059 1.351346046
175.0389705 1.377584013
185.0960915 1.091532891

Name: +ve in-silico MS/MS by CFM-ID for OWGMKPUUVAPERD-AATRIKPKSA-N
ID: OWGMKPUUVAPERD-AATRIKPKSA-N
Comment: Energy0
Num peaks: 6
135.0440559 7.652422656
149.0597059 2.517372139
151.075356 3.281098246
173.0960915 18.013313
191.1066561 40.44652101
209.1172208 12.80513816

Name: +ve in-silico MS/MS by CFM-ID for OWGMKPUUVAPERD-AATRIKPKSA-N
ID: OWGMKPUUVAPERD-AATRIKPKSA-N
Comment: Energy1
Num peaks: 17
55.05422664 1.821159137
67.05422664 2.866759279
73.06479133 1.978900331
85.06479133 1.586739379
107.0491413 1.767246424
131.0491413 2.491306071
133.0284058 1.866597864
133.0647913 3.323277678
135.0440559 10.80665726
149.0597059 1.46944245
151.075356 1.669323353
159.0804414 1.805610765
161.0960915 2.321636464
163.1117415 3.629928816
173.0960915 19.22703352
191.1066561 18.16274268
209.1172208 4.090015591

Name: +ve in-silico MS/MS by CFM-ID for OWGMKPUUVAPERD-AATRIKPKSA-N
ID: OWGMKPUUVAPERD-AATRIKPKSA-N
Comment: Energy2
Num peaks: 27
39.02292652 1.114724338
55.05422664 4.979108617
57.0334912 1.064040489
65.03857658 3.108570639
67.05422664 3.682855458
69.06987671 2.345327213
79.01784114 3.322267643
81.0334912 1.572572798
83.04914126 1.448718522
89.03857658 1.053764801
93.0334912 2.622387949
105.0334912 5.714010432
107.0491413 4.73465902
121.0647913 1.170930926
131.0491413 3.155071384
133.0284058 2.600340303
133.0647913 3.089610967
135.0440559 7.886317726
145.0647913 1.297694528
147.0804414 1.437422894
149.0960915 1.237478983
159.0804414 3.389970173
161.0960915 1.958671939
163.1117415 4.084677283
173.0960915 8.134718616
175.075356 2.231179793
191.1066561 1.835154242

Name: +ve in-silico MS/MS by CFM-ID for PFDPEZDRLNTEHP-ONEGZZNKSA-N
ID: PFDPEZDRLNTEHP-ONEGZZNKSA-N
Comment: Energy0
Num peaks: 11
55.05422664 1.28413725
69.06987671 1.875151011
97.06479133 1.344237197
151.0389705 4.350677475
179.0338851 5.595912685
213.0910061 1.249845238
217.0859207 2.756563496
219.0651853 1.336397156
219.1015708 1.914367763
231.1015708 13.60546108
249.1121354 45.08087421

Name: +ve in-silico MS/MS by CFM-ID for PFDPEZDRLNTEHP-ONEGZZNKSA-N
ID: PFDPEZDRLNTEHP-ONEGZZNKSA-N
Comment: Energy1
Num peaks: 26
39.02292652 1.004031239
41.03857658 1.638151958
51.02292652 1.355831117
53.03857658 2.183290345
55.05422664 5.73775472
57.06987671 0.9680750344
69.06987671 4.376713324
97.06479133 2.494581482
149.0233204 2.642814273
151.0389705 6.285109239
153.0546206 1.205150402
161.0233204 0.8711430819
163.0389705 2.80418572
177.0182351 2.793773538
179.0338851 19.31346827
181.0495352 1.649845759
185.0808353 1.150018546
193.0495352 1.44674341
195.0651853 0.8365525653
207.0651853 1.013218782
217.0859207 1.585531611
219.1015708 1.600418531
221.1172208 1.908068308
231.1015708 5.033950527
233.0808353 1.027649875
249.1121354 7.605092231

Name: +ve in-silico MS/MS by CFM-ID for PFDPEZDRLNTEHP-ONEGZZNKSA-N
ID: PFDPEZDRLNTEHP-ONEGZZNKSA-N
Comment: Energy2
Num peaks: 31
39.02292652 3.007436441
41.03857658 3.709275883
51.02292652 3.261714311
53.00219107 1.170807076
53.03857658 2.790663385
55.05422664 3.268644865
67.01784114 1.130747644
69.06987671 3.402486743
83.01275576 0.868724744
95.01275576 0.9195612499
97.02840582 1.500935748
107.0127558 1.598402906
109.0284058 1.574004494
121.0284058 4.364180941
123.0440559 2.078847883
135.0076704 1.119789234
135.0440559 1.707745918
137.0233204 2.333889879
147.0076704 2.343878855
149.0233204 5.404999179
151.0389705 8.06432083
161.0233204 1.376640063
163.002585 1.102390294
163.0389705 2.755176579
165.0546206 1.027689197
177.0182351 1.240599731
179.0338851 2.81716345
203.0702706 1.290932765
205.0859207 1.849880864
207.1015708 1.226490155
233.0808353 0.9143379835

Name: +ve in-silico MS/MS by CFM-ID for WMCPLZDBHVOXCJ-VIFPVBQESA-N
ID: WMCPLZDBHVOXCJ-VIFPVBQESA-N
Comment: Energy0
Num peaks: 14
81.0334912 2.386787315
111.0440559 1.480568707
123.0440559 2.992702634
125.0597059 1.565063062
137.0597059 2.375585973
161.0597059 2.186890966
163.075356 1.628354811
203.0702706 1.121978051
205.0859207 1.209867423
207.0651853 1.799838075
217.0859207 2.78196395
231.1015708 9.141041941
233.0808353 1.559864895
249.1121354 47.92987495

Name: +ve in-silico MS/MS by CFM-ID for WMCPLZDBHVOXCJ-VIFPVBQESA-N
ID: WMCPLZDBHVOXCJ-VIFPVBQESA-N
Comment: Energy1
Num peaks: 30
39.02292652 1.98577198
41.03857658 3.61277206
43.05422664 2.383258937
63.02292652 1.251443126
65.03857658 1.205416784
67.01784114 2.395123703
67.05422664 1.072950526
69.0334912 3.54525277
71.04914126 1.876049508
81.0334912 2.816559006
83.04914126 1.489288342
85.06479133 2.733136711
111.0440559 4.303738222
123.0440559 5.33827302
125.0597059 3.101895702
137.0597059 3.777328355
147.0440559 3.754946399
149.0597059 3.809457104
161.0597059 1.918829891
163.075356 1.223568783
189.0546206 2.788502319
191.0702706 2.031388694
203.0702706 1.884027684
205.0859207 1.898488847
207.1015708 1.15296108
217.0859207 1.514959841
219.1015708 1.099043755
221.1172208 1.433674782
231.1015708 3.800782331
249.1121354 8.9762044

Name: +ve in-silico MS/MS by CFM-ID for WMCPLZDBHVOXCJ-VIFPVBQESA-N
ID: WMCPLZDBHVOXCJ-VIFPVBQESA-N
Comment: Energy2
Num peaks: 31
39.02292652 6.843434917
41.00219107 2.008489189
41.03857658 2.827172947
43.01784114 1.094326371
43.05422664 1.782779836
63.02292652 1.540472512
65.00219107 1.614464971
65.03857658 1.141471168
67.01784114 3.272841442
68.99710569 1.240299724
69.0334912 2.479362654
81.0334912 2.111747425
93.0334912 1.117663923
95.04914126 3.638452976
107.0491413 2.849995901
111.0440559 1.290639811
123.0440559 4.871708625
131.0491413 1.857376458
137.0597059 6.349249604
147.0440559 1.472312192
149.0597059 2.612036808
161.0597059 1.631933353
189.0546206 1.315146969
189.0910061 1.116310484
191.0702706 1.6879045
203.0702706 2.564101213
205.0859207 2.334358575
207.1015708 1.454196764
219.1015708 1.424047013
221.1172208 1.466885109
233.0808353 1.396876592

Name: +ve in-silico MS/MS by CFM-ID for XVRLLKKLNLKAHR-UHFFFAOYSA-N
ID: XVRLLKKLNLKAHR-UHFFFAOYSA-N
Comment: Energy0
Num peaks: 6
95.04914126 1.401440445
137.0597059 3.101425052
199.075356 4.643177803
201.0910061 1.674141012
213.0910061 1.885196819
231.1015708 80.43620742

Name: +ve in-silico MS/MS by CFM-ID for XVRLLKKLNLKAHR-UHFFFAOYSA-N
ID: XVRLLKKLNLKAHR-UHFFFAOYSA-N
Comment: Energy1
Num peaks: 10
137.0597059 7.66141874
177.0910061 2.144599055
187.075356 2.524396793
189.0910061 2.157959617
199.075356 7.282576418
201.0910061 2.919377788
203.1066561 2.85343247
213.0910061 2.668429844
215.0702706 2.786677336
231.1015708 47.94893085

Name: +ve in-silico MS/MS by CFM-ID for XVRLLKKLNLKAHR-UHFFFAOYSA-N
ID: XVRLLKKLNLKAHR-UHFFFAOYSA-N
Comment: Energy2
Num peaks: 28
15.02292652 1.251782464
63.02292652 2.058953876
65.03857658 1.193990763
79.01784114 1.743069567
81.0334912 2.032396435
105.0334912 1.85807744
107.0491413 1.807028603
117.0334912 5.331325254
119.0491413 2.516299757
131.0491413 1.553611542
137.0597059 2.938921058
143.0491413 4.890122996
145.0647913 2.650972899
157.0647913 7.946035932
161.0597059 1.191771747
169.0647913 3.028649688
171.0804414 6.9685478
173.0597059 1.378580022
175.075356 1.569138647
177.0910061 1.69991226
183.0804414 2.512995462
185.0597059 1.343326505
187.075356 6.672435805
199.075356 3.94166135
201.0910061 2.509242354
203.1066561 1.909658863
213.0910061 2.587896465
215.0702706 3.805576547

Name: +ve in-silico MS/MS by CFM-ID for FJQJNRSBMDNOON-ZETCQYMHSA-N
ID: FJQJNRSBMDNOON-ZETCQYMHSA-N
Comment: Energy0
Num peaks: 6
57.06987671 2.446091093
151.0389705 2.395114013
153.0546206 1.590462456
181.0859207 1.824781014
191.1066561 11.21606526
209.1172208 67.15442712

Name: +ve in-silico MS/MS by CFM-ID for FJQJNRSBMDNOON-ZETCQYMHSA-N
ID: FJQJNRSBMDNOON-ZETCQYMHSA-N
Comment: Energy1
Num peaks: 20
53.03857658 2.812626619
55.05422664 3.931880613
57.06987671 5.215877569
59.08552677 0.8768257027
93.06987671 2.033403125
95.08552677 2.007618527
97.10117684 0.8855132871
99.1168269 0.849088062
135.0440559 0.8154638286
151.0389705 4.098136281
153.0546206 1.910640018
165.0910061 1.047562553
177.0910061 1.244350678
179.0702706 1.366306658
179.1066561 3.77585129
181.0859207 1.243155676
181.1223062 4.1764233
191.1066561 11.32695892
193.0859207 1.951730993
209.1172208 29.02869767

Name: +ve in-silico MS/MS by CFM-ID for FJQJNRSBMDNOON-ZETCQYMHSA-N
ID: FJQJNRSBMDNOON-ZETCQYMHSA-N
Comment: Energy2
Num peaks: 31
39.02292652 1.497044161
41.03857658 1.358525213
51.02292652 1.083181755
53.03857658 4.731452126
55.05422664 7.898414949
57.06987671 4.531046869
65.03857658 5.094027721
67.01784114 1.076635277
67.05422664 2.110972315
69.0334912 1.132594877
69.06987671 1.240003012
91.05422664 1.036007401
93.06987671 4.494318483
95.08552677 5.624968789
117.0698767 2.101549628
121.0284058 1.666319477
133.0284058 1.527478329
135.0440559 2.061053755
135.0804414 1.613387378
151.0389705 1.409764604
161.0960915 1.232893719
163.075356 1.786900745
163.1117415 1.731184367
165.0910061 1.556089991
167.1066561 1.065471181
175.075356 1.364582573
179.0702706 1.270074458
179.1066561 1.348883284
181.1223062 1.591145679
191.1066561 2.548996682
193.0859207 1.990794842

Name: +ve in-silico MS/MS by CFM-ID for LJJCHKIUOGODJO-UHFFFAOYSA-N
ID: LJJCHKIUOGODJO-UHFFFAOYSA-N
Comment: Energy0
Num peaks: 6
73.06479133 4.579998623
181.0495352 2.247045186
193.0495352 5.426894179
231.1015708 9.595950974
233.0808353 3.274321574
249.1121354 55.86813684

Name: +ve in-silico MS/MS by CFM-ID for LJJCHKIUOGODJO-UHFFFAOYSA-N
ID: LJJCHKIUOGODJO-UHFFFAOYSA-N
Comment: Energy1
Num peaks: 18
43.01784114 1.911869191
65.03857658 2.883351927
67.05422664 3.360662083
73.06479133 7.060629874
83.04914126 1.381239796
85.06479133 2.62509585
151.0389705 1.533724736
165.0546206 3.745327719
175.0389705 1.933043203
181.0495352 4.345435895
191.0702706 1.403830741
193.0495352 6.182460058
205.0859207 2.418114135
207.0651853 6.782968083
207.1015708 2.353026521
231.1015708 6.650289479
233.0808353 2.334195942
249.1121354 21.53357245

Name: +ve in-silico MS/MS by CFM-ID for LJJCHKIUOGODJO-UHFFFAOYSA-N
ID: LJJCHKIUOGODJO-UHFFFAOYSA-N
Comment: Energy2
Num peaks: 31
39.02292652 2.470274655
41.00219107 0.9199483832
41.03857658 1.402702324
43.01784114 1.544182139
49.00727645 2.07683635
51.02292652 1.419165554
53.03857658 1.21458994
55.05422664 11.95667453
57.0334912 1.868830833
65.03857658 8.054177635
67.01784114 1.073404848
67.05422664 3.999901403
69.06987671 1.923920092
73.06479133 3.574457429
85.06479133 0.9590285497
91.01784114 1.6692373
93.0334912 0.8884068493
121.0284058 3.226979365
123.0440559 1.914120799
151.0389705 1.134173044
157.0647913 1.296280974
159.0804414 0.9239069352
163.0389705 2.386714547
165.0546206 1.647438611
175.0389705 3.806636932
177.0182351 1.763971153
187.0389705 1.053102604
189.0546206 1.706770061
191.0702706 2.708705296
193.0495352 3.945528298
233.0808353 0.9136979936

Name: +ve in-silico MS/MS by CFM-ID for VUQDDBFLZLQVBH-UHFFFAOYSA-N
ID: VUQDDBFLZLQVBH-UHFFFAOYSA-N
Comment: Energy0
Num peaks: 7
67.05422664 2.747342912
73.06479133 4.404337829
85.06479133 3.210010071
193.0495352 5.106896511
231.1015708 9.857733545
233.0808353 3.119259799
249.1121354 52.97246033

Name: +ve in-silico MS/MS by CFM-ID for VUQDDBFLZLQVBH-UHFFFAOYSA-N
ID: VUQDDBFLZLQVBH-UHFFFAOYSA-N
Comment: Energy1
Num peaks: 18
43.01784114 1.903993753
65.03857658 2.266256459
67.05422664 2.707744901
73.06479133 7.294491865
83.04914126 1.587879993
85.06479133 2.983201621
151.0389705 1.585893
165.0546206 4.170126329
175.0389705 2.051175477
181.0495352 1.850718684
193.0495352 6.41189911
205.0859207 2.248434666
207.0651853 6.969923674
207.1015708 2.463297362
217.0859207 1.760119614
231.1015708 7.805008568
233.0808353 2.391667962
249.1121354 22.54710317

Name: +ve in-silico MS/MS by CFM-ID for VUQDDBFLZLQVBH-UHFFFAOYSA-N
ID: VUQDDBFLZLQVBH-UHFFFAOYSA-N
Comment: Energy2
Num peaks: 31
39.02292652 2.083413409
41.03857658 1.195066817
43.01784114 1.258844148
49.00727645 1.220397796
51.02292652 1.631089066
55.05422664 10.43085501
57.0334912 2.20344441
65.03857658 8.841776286
67.01784114 1.451876674
67.05422664 5.975482587
73.06479133 3.312656213
83.01275576 1.496334453
83.04914126 3.932035378
85.06479133 2.408474938
109.0284058 1.284449486
109.0647913 1.222239003
111.0440559 1.071331821
121.0284058 1.237676979
123.0440559 1.054355735
137.0233204 2.104084842
137.0597059 1.002963044
139.0389705 0.9648315185
141.0546206 1.567565474
149.0233204 1.263486723
163.0389705 2.072357554
175.0389705 3.089353396
177.0182351 3.164242311
187.0389705 0.980438842
189.0546206 1.809045697
191.0702706 2.492481034
193.0495352 3.301493626

Name: +ve in-silico MS/MS by CFM-ID for RRDPOWDCTPQQLT-LURJTMIESA-N
ID: RRDPOWDCTPQQLT-LURJTMIESA-N
Comment: Energy0
Num peaks: 14
39.02292652 1.620233596
56.04947561 2.181788188
84.04439023 3.661062769
85.02840582 10.84185034
102.0549549 9.513269614
130.0498695 4.38846879
139.0865894 2.362266724
167.081504 3.600712645
168.0655196 1.96713666
185.0920687 16.42618423
196.0604342 2.511833417
213.0869833 5.565731575
214.0709989 3.863453231
231.097548 11.99385123

Name: +ve in-silico MS/MS by CFM-ID for RRDPOWDCTPQQLT-LURJTMIESA-N
ID: RRDPOWDCTPQQLT-LURJTMIESA-N
Comment: Energy1
Num peaks: 14
39.02292652 5.579608222
54.03382555 2.178760202
56.04947561 7.401802194
58.06512568 1.472736987
84.04439023 7.716181155
85.02840582 15.99515771
102.0549549 14.3295689
130.0498695 2.348750238
139.0865894 4.281468144
141.1022395 1.250534579
167.081504 3.642208948
168.0655196 3.52307983
169.0971541 1.60773732
185.0920687 8.797959851

Name: +ve in-silico MS/MS by CFM-ID for RRDPOWDCTPQQLT-LURJTMIESA-N
ID: RRDPOWDCTPQQLT-LURJTMIESA-N
Comment: Energy2
Num peaks: 8
39.02292652 28.20110584
41.03857658 7.16518684
54.03382555 6.043177546
56.04947561 15.10587842
84.04439023 6.141364679
85.02840582 10.81997038
102.0549549 3.180776287
139.0865894 3.43869996

Name: +ve in-silico MS/MS by CFM-ID for WIONBNBDOOYIGS-ALEWDTKOSA-N
ID: WIONBNBDOOYIGS-ALEWDTKOSA-N
Comment: Energy0
Num peaks: 18
57.0334912 0.8290428114
59.01275576 1.046989237
59.04914126 1.707231137
71.04914126 2.11305805
85.06479133 1.029509168
171.0804414 1.149675237
177.0546206 1.188801577
185.0960915 2.004494643
187.075356 3.290055797
189.0546206 1.280638824
189.0910061 4.403845077
191.0702706 1.356801429
201.0910061 1.007329033
203.1066561 3.909695642
213.0910061 10.13865125
217.0859207 1.342041551
231.1015708 25.42992041
249.1121354 17.19143618

Name: +ve in-silico MS/MS by CFM-ID for WIONBNBDOOYIGS-ALEWDTKOSA-N
ID: WIONBNBDOOYIGS-ALEWDTKOSA-N
Comment: Energy1
Num peaks: 31
39.02292652 1.73518167
55.01784114 1.628873984
55.05422664 0.9501047354
67.05422664 2.114764169
69.0334912 1.132773754
71.01275576 1.176856791
71.04914126 5.127277515
85.06479133 1.810905215
119.0491413 1.067261557
129.0334912 1.539147058
131.0491413 2.737318881
145.0647913 1.450118103
157.0647913 0.9056976811
159.0440559 1.483334969
159.0804414 0.9261113859
169.0647913 1.859074876
171.0440559 1.076985146
171.0804414 3.502340564
173.0597059 1.748562907
175.075356 0.9598901722
177.0546206 2.503879036
185.0960915 5.103890375
187.075356 1.869288891
187.1117415 1.38238376
189.0546206 1.874165559
189.0910061 3.074741966
201.0910061 1.062103755
203.1066561 4.689109977
213.0910061 6.400101866
231.1015708 9.447978378
249.1121354 2.560706256

Name: +ve in-silico MS/MS by CFM-ID for WIONBNBDOOYIGS-ALEWDTKOSA-N
ID: WIONBNBDOOYIGS-ALEWDTKOSA-N
Comment: Energy2
Num peaks: 31
25.00727645 1.195712977
39.02292652 5.053190465
41.03857658 2.625612754
53.03857658 4.348711177
55.01784114 1.847120214
55.05422664 2.61734724
57.0334912 1.360259879
65.03857658 1.043665624
67.05422664 1.293142917
69.0334912 1.704403376
69.06987671 1.203602375
71.04914126 3.002626695
81.0334912 2.051861073
83.04914126 1.149353434
105.0334912 2.527291096
117.0334912 1.442036973
119.0491413 4.694359312
129.0334912 2.368083151
131.0491413 7.03892505
133.0647913 2.029901359
145.0647913 2.900957591
157.0647913 2.113891822
159.0804414 3.3061778
161.0960915 1.247642231
169.0647913 2.14760954
171.0804414 4.19383194
173.0960915 1.088306311
185.0960915 2.987523468
187.1117415 1.489243031
201.0910061 1.119251897
203.1066561 1.393915322

Name: +ve in-silico MS/MS by CFM-ID for OQEKJZFTTUNKRZ-NEPJUHHUSA-N
ID: OQEKJZFTTUNKRZ-NEPJUHHUSA-N
Comment: Energy0
Num peaks: 6
107.0491413 1.012440903
109.0647913 1.270233418
173.0960915 6.91279786
181.1223062 1.362675617
191.1066561 42.38833552
209.1172208 31.24826044

Name: +ve in-silico MS/MS by CFM-ID for OQEKJZFTTUNKRZ-NEPJUHHUSA-N
ID: OQEKJZFTTUNKRZ-NEPJUHHUSA-N
Comment: Energy1
Num peaks: 27
51.02292652 1.904811365
53.00219107 2.001850496
53.03857658 1.32440569
55.01784114 1.77776151
105.0334912 1.378867519
107.0491413 2.958198686
109.0647913 1.898051864
131.0491413 1.657858903
133.0647913 1.169920246
135.0440559 1.705751083
137.0597059 2.493313312
147.0804414 1.486063474
149.0597059 2.152832002
149.0960915 1.476615837
151.075356 1.452714155
153.0910061 1.384620113
159.0804414 2.154644965
161.0960915 1.369572862
163.075356 1.377530053
163.1117415 3.286392537
165.0910061 1.650279741
167.1066561 1.853347116
173.0960915 7.316909694
179.1066561 1.268344652
181.1223062 6.684331147
191.1066561 15.74164325
209.1172208 9.119864446

Name: +ve in-silico MS/MS by CFM-ID for OQEKJZFTTUNKRZ-NEPJUHHUSA-N
ID: OQEKJZFTTUNKRZ-NEPJUHHUSA-N
Comment: Energy2
Num peaks: 31
41.00219107 1.302950217
49.00727645 3.032933601
51.02292652 8.898283005
53.03857658 5.78501849
55.05422664 2.440015849
57.06987671 5.467520678
79.01784114 1.361882706
81.06987671 1.294382657
91.05422664 1.009850582
93.06987671 1.264587524
105.0334912 3.804180809
107.0491413 5.879300499
109.0647913 2.535470003
119.0491413 2.218452834
121.0647913 1.398576392
123.0804414 1.366160532
125.0960915 1.247808082
131.0491413 2.352704015
133.0647913 2.106318912
135.0804414 3.349635955
137.0597059 1.132298211
137.0960915 2.091664919
147.0804414 1.745828555
149.0960915 2.123565627
151.075356 1.074164361
161.0960915 1.219636913
163.1117415 3.347738551
165.0910061 1.099190711
173.0960915 1.54276605
175.075356 2.867633959
191.1066561 1.124788295

Name: +ve in-silico MS/MS by CFM-ID for PHYSEYYYFQMJGP-UONOGXRCSA-N
ID: PHYSEYYYFQMJGP-UONOGXRCSA-N
Comment: Energy0
Num peaks: 6
69.0334912 5.114713901
71.04914126 14.02064954
137.0597059 4.929133664
151.0389705 11.366891
231.1015708 6.996221965
249.1121354 38.14035259

Name: +ve in-silico MS/MS by CFM-ID for PHYSEYYYFQMJGP-UONOGXRCSA-N
ID: PHYSEYYYFQMJGP-UONOGXRCSA-N
Comment: Energy1
Num peaks: 16
39.02292652 1.884125025
41.03857658 4.890280149
43.01784114 1.47784003
43.05422664 6.085322842
69.0334912 6.960326004
71.04914126 11.62464981
135.0440559 5.707301984
137.0597059 2.829340364
151.0389705 3.167534635
193.0495352 5.17152097
205.0859207 5.382587278
207.1015708 2.597379196
217.0859207 1.400895756
231.1015708 5.105922387
233.0808353 2.313338833
249.1121354 14.37666587

Name: +ve in-silico MS/MS by CFM-ID for PHYSEYYYFQMJGP-UONOGXRCSA-N
ID: PHYSEYYYFQMJGP-UONOGXRCSA-N
Comment: Energy2
Num peaks: 21
39.02292652 4.434938276
41.00219107 1.521458049
41.03857658 5.735201847
49.00727645 1.68384054
55.01784114 1.578748026
55.05422664 8.948982862
57.0334912 1.365973972
57.06987671 2.995112892
69.0334912 5.107229641
71.04914126 6.447847775
73.06479133 1.34507072
77.00219107 1.391417317
107.0491413 1.569276367
117.0334912 4.666537191
119.0491413 9.815863602
121.0284058 1.220476658
123.0440559 1.697087853
133.0284058 4.960457255
135.0440559 7.869276983
137.0597059 3.490771446
151.0389705 3.276466622

Name: +ve in-silico MS/MS by CFM-ID for BACKKBRUFWBBSR-PISUUVGWSA-N
ID: BACKKBRUFWBBSR-PISUUVGWSA-N
Comment: Energy0
Num peaks: 23
33.0334912 1.234819601
39.02292652 1.023233265
55.01784114 1.189013359
57.0334912 1.203211118
61.02840582 1.768754818
63.02292652 1.198316713
75.02292652 2.058931747
77.03857658 0.8735025452
99.02292652 7.982258279
101.0385766 1.625555212
103.0178411 0.8128315716
103.0542266 0.8733648513
105.0334912 1.182901463
113.0385766 2.394403431
115.0542266 2.581664557
117.0698767 2.718402005
119.0855268 1.055583659
153.0546206 1.609511796
155.0702706 1.289015517
187.075356 0.8798368713
199.075356 4.568854737
201.0910061 1.023769529
231.1015708 39.22121063

Name: +ve in-silico MS/MS by CFM-ID for BACKKBRUFWBBSR-PISUUVGWSA-N
ID: BACKKBRUFWBBSR-PISUUVGWSA-N
Comment: Energy1
Num peaks: 31
33.0334912 0.8384435242
39.02292652 2.782883826
41.03857658 2.123240893
43.05422664 1.110804636
49.00727645 1.19168161
51.02292652 1.812836058
63.02292652 6.326550657
65.03857658 0.9646112773
69.0334912 3.753861475
71.04914126 3.178096516
73.00727645 3.770921703
73.06479133 0.8330823474
75.02292652 4.261911958
75.08044139 1.258389717
77.03857658 2.997517539
87.02292652 1.83760369
91.05422664 0.8054363882
99.02292652 7.348540733
101.0385766 1.696717232
103.0542266 3.604681889
119.0491413 2.325931006
141.0334912 1.308879402
147.0804414 0.8756719248
149.0960915 0.8756719248
155.0702706 0.8727789845
167.0702706 0.944515077
169.0647913 4.076732616
171.0804414 3.076282833
173.0960915 3.278883326
199.075356 1.60033946
231.1015708 6.286101048

Name: +ve in-silico MS/MS by CFM-ID for BACKKBRUFWBBSR-PISUUVGWSA-N
ID: BACKKBRUFWBBSR-PISUUVGWSA-N
Comment: Energy2
Num peaks: 25
27.02292652 1.450470112
39.02292652 8.813551297
41.03857658 3.744319921
43.05422664 1.559927011
49.00727645 7.631198714
51.02292652 8.221172783
53.03857658 1.158971137
55.01784114 1.414639644
63.02292652 9.553716594
65.03857658 2.432347043
73.00727645 4.161747656
75.02292652 5.935955378
77.03857658 3.227739007
87.02292652 2.045892423
89.03857658 2.166549198
91.05422664 0.8554834232
97.00727645 0.964301537
99.02292652 4.137697021
101.0385766 1.154321039
111.0229265 1.202942839
113.0385766 1.243197967
115.0542266 4.242746408
117.0698767 1.667973424
143.0491413 0.7019358892
215.0702706 0.9434555767

Name: +ve in-silico MS/MS by CFM-ID for BWDCJRUCCWZCIY-AATRIKPKSA-N
ID: BWDCJRUCCWZCIY-AATRIKPKSA-N
Comment: Energy0
Num peaks: 6
41.03857658 1.792555284
167.0702706 1.903725633
177.0910061 4.347474743
181.0859207 2.401425085
193.0859207 1.658250273
209.1172208 77.07083286

Name: +ve in-silico MS/MS by CFM-ID for BWDCJRUCCWZCIY-AATRIKPKSA-N
ID: BWDCJRUCCWZCIY-AATRIKPKSA-N
Comment: Energy1
Num peaks: 24
25.00727645 1.316299782
39.02292652 2.004129205
41.03857658 9.011265719
49.00727645 1.464015992
55.05422664 1.313367502
65.03857658 1.135905619
85.02840582 0.9907475101
89.05970595 1.037163575
95.04914126 1.259656513
119.0491413 1.020762097
121.0647913 3.667317327
123.0440559 1.015227554
125.0960915 2.641483664
135.0440559 1.090406008
135.0804414 1.181269576
163.075356 2.837977426
165.0910061 5.736022489
167.0702706 3.358351483
169.0859207 2.646103497
177.0910061 5.938015398
179.1066561 1.480645008
181.0859207 2.246984426
193.0859207 2.068871713
209.1172208 24.44789261

Name: +ve in-silico MS/MS by CFM-ID for BWDCJRUCCWZCIY-AATRIKPKSA-N
ID: BWDCJRUCCWZCIY-AATRIKPKSA-N
Comment: Energy2
Num peaks: 28
39.02292652 5.405182019
41.03857658 9.776825879
43.05422664 2.481251185
49.00727645 10.62836721
51.02292652 2.382482614
53.03857658 2.204107571
55.05422664 1.585461315
63.02292652 2.897540349
65.03857658 4.583160293
67.05422664 1.735769588
69.0334912 1.927055539
75.02292652 1.447730325
79.01784114 1.682203398
81.0334912 2.119955522
85.02840582 1.351440835
89.03857658 1.357783307
91.05422664 8.334550531
93.0334912 1.24030528
93.06987671 1.698894326
103.0178411 1.458605769
109.0647913 1.240647574
119.0491413 2.371225853
121.0647913 2.059742787
123.0804414 1.445789175
133.0647913 1.591340846
163.075356 3.400436414
177.0910061 1.460142136
193.0859207 1.275044511

Name: +ve in-silico MS/MS by CFM-ID for UEXUYEGMVWZTNW-DAPGFLKPSA-N
ID: UEXUYEGMVWZTNW-DAPGFLKPSA-N
Comment: Energy0
Num peaks: 11
59.01275576 1.992481489
91.05422664 1.481804994
115.0542266 2.003497409
117.0698767 1.738856712
169.0647913 3.157591501
171.0804414 7.497019994
185.0960915 2.855430905
195.0804414 3.195936226
199.075356 1.535841236
213.0910061 22.68961765
231.1015708 33.1944115

Name: +ve in-silico MS/MS by CFM-ID for UEXUYEGMVWZTNW-DAPGFLKPSA-N
ID: UEXUYEGMVWZTNW-DAPGFLKPSA-N
Comment: Energy1
Num peaks: 29
79.05422664 0.8020694964
83.01275576 1.078226965
91.05422664 5.044828904
101.0233204 1.825243138
101.0385766 1.325346062
103.0542266 2.218373442
107.0491413 0.944723613
115.0542266 8.138918155
117.0698767 2.811853723
121.0284058 1.821912155
127.0389705 0.8862562214
129.0698767 1.32168911
131.0855268 1.020360107
135.0440559 0.9004167353
139.0389705 2.629472158
141.0698767 1.185292412
153.0546206 1.603476033
153.0698767 0.9379153665
155.0855268 2.240194826
157.1011768 1.124007245
169.0647913 1.920101375
171.0804414 4.521969297
183.0804414 1.213505233
185.0960915 7.850724546
187.1117415 1.577468217
195.0804414 2.872411028
199.075356 1.149755982
213.0910061 10.42497526
231.1015708 9.106790398

Name: +ve in-silico MS/MS by CFM-ID for UEXUYEGMVWZTNW-DAPGFLKPSA-N
ID: UEXUYEGMVWZTNW-DAPGFLKPSA-N
Comment: Energy2
Num peaks: 31
39.02292652 3.928319112
49.00727645 4.34090847
51.02292652 3.594805392
55.01784114 1.814305609
59.01275576 2.488268614
65.03857658 0.837836746
79.01784114 1.608821141
79.05422664 1.417638686
81.0334912 2.208191431
83.01275576 1.089397478
91.05422664 4.97027541
95.04914126 0.9317622905
101.0385766 4.01735401
103.0542266 4.659900949
107.0127558 0.8724367568
107.0491413 1.393839566
109.0284058 1.31483285
111.0440559 0.8579829423
115.0542266 6.284457749
117.0698767 2.860664578
121.0284058 0.9039533511
125.0385766 3.880444178
127.0542266 1.478111773
129.0698767 2.08898666
139.0542266 0.995456225
141.0698767 3.670150972
153.0698767 2.895485062
155.0855268 1.689638187
169.0647913 1.162267504
171.0804414 1.140601661
215.0702706 0.998410795

Name: +ve in-silico MS/MS by CFM-ID for DINQMNROFIPFOH-BSANDHCLSA-N
ID: DINQMNROFIPFOH-BSANDHCLSA-N
Comment: Energy0
Num peaks: 6
165.0910061 0.9561617957
167.1066561 1.022441864
173.0960915 1.183850155
181.1223062 1.351351945
191.1066561 17.30969291
209.1172208 72.60742101

Name: +ve in-silico MS/MS by CFM-ID for DINQMNROFIPFOH-BSANDHCLSA-N
ID: DINQMNROFIPFOH-BSANDHCLSA-N
Comment: Energy1
Num peaks: 9
151.075356 2.634909245
153.0910061 2.87113138
163.075356 5.150595001
165.0910061 4.320442787
177.0910061 4.565690729
179.1066561 3.184399673
181.1223062 10.9370134
191.1066561 15.56971375
209.1172208 33.37675525

Name: +ve in-silico MS/MS by CFM-ID for DINQMNROFIPFOH-BSANDHCLSA-N
ID: DINQMNROFIPFOH-BSANDHCLSA-N
Comment: Energy2
Num peaks: 17
53.00219107 1.501826161
135.0804414 2.441400811
137.0960915 1.852149856
147.0804414 1.642211717
149.0597059 16.24073733
151.075356 9.848242667
153.0910061 5.822679369
157.1223062 2.635682527
163.075356 7.973112138
163.1117415 2.839740504
165.0910061 8.986675441
167.1066561 2.798148059
173.0960915 2.393367245
177.0910061 1.826114193
179.1066561 2.304393497
181.1223062 6.010199792
191.1066561 3.854151241

Name: +ve in-silico MS/MS by CFM-ID for MBPCJSPVINFSDT-UHFFFAOYSA-N
ID: MBPCJSPVINFSDT-UHFFFAOYSA-N
Comment: Energy0
Num peaks: 6
181.0495352 2.052068672
189.0910061 4.600945083
193.0495352 5.35768645
217.0859207 18.62420013
219.1015708 2.335156065
249.1121354 51.53944896

Name: +ve in-silico MS/MS by CFM-ID for MBPCJSPVINFSDT-UHFFFAOYSA-N
ID: MBPCJSPVINFSDT-UHFFFAOYSA-N
Comment: Energy1
Num peaks: 16
65.03857658 3.043625738
67.05422664 3.573852554
69.06987671 1.266736271
83.04914126 1.606504945
85.06479133 2.32827284
163.0389705 1.851675211
165.0546206 2.728449118
175.0389705 1.297337049
177.0546206 1.346334593
181.0495352 3.54541282
189.0910061 9.755442202
193.0495352 5.87032585
207.0651853 5.559290846
217.0859207 15.68085109
233.0808353 1.30566042
249.1121354 19.95107009

Name: +ve in-silico MS/MS by CFM-ID for MBPCJSPVINFSDT-UHFFFAOYSA-N
ID: MBPCJSPVINFSDT-UHFFFAOYSA-N
Comment: Energy2
Num peaks: 31
39.02292652 1.287550307
41.03857658 1.154077571
49.00727645 1.333056166
51.02292652 1.063031889
53.03857658 1.028933611
55.05422664 2.591051706
65.03857658 11.36813589
67.05422664 5.476688178
69.06987671 3.096042592
83.04914126 2.029825994
123.0440559 1.943143152
131.0491413 2.646196065
133.0647913 1.060660478
135.0440559 8.024331616
147.0440559 3.659111521
149.0597059 1.63723562
159.0440559 1.810014685
159.0804414 1.228147137
161.0597059 1.304092674
163.0389705 6.324094528
163.075356 2.002505286
165.0546206 1.817808
173.0597059 1.461193602
175.0389705 2.435759263
175.075356 1.225783394
177.0546206 0.927565968
189.0910061 3.096827598
191.0702706 2.208754797
193.0495352 2.833038586
203.0702706 0.9450799373
217.0859207 1.320592813

Name: +ve in-silico MS/MS by CFM-ID for RBSWDMDJKKBQRC-UHFFFAOYSA-N
ID: RBSWDMDJKKBQRC-UHFFFAOYSA-N
Comment: Energy0
Num peaks: 6
107.0491413 5.059877534
119.0491413 1.482630341
137.0597059 2.149234622
199.075356 1.600021911
213.0910061 38.03427337
231.1015708 39.25996421

Name: +ve in-silico MS/MS by CFM-ID for RBSWDMDJKKBQRC-UHFFFAOYSA-N
ID: RBSWDMDJKKBQRC-UHFFFAOYSA-N
Comment: Energy1
Num peaks: 19
105.0334912 3.114105541
107.0491413 11.35915089
119.0491413 5.53783747
123.0440559 1.321026871
131.0491413 0.9740761634
133.0647913 1.052946972
137.0597059 2.652338927
169.0647913 0.967466876
171.0804414 1.56154654
183.0804414 1.287167791
185.0960915 3.255009985
187.075356 1.12958794
189.0910061 1.467542759
195.0804414 2.44944738
199.075356 1.57798143
201.0910061 2.052782223
203.1066561 1.417325545
213.0910061 27.41923482
231.1015708 9.933985513

Name: +ve in-silico MS/MS by CFM-ID for RBSWDMDJKKBQRC-UHFFFAOYSA-N
ID: RBSWDMDJKKBQRC-UHFFFAOYSA-N
Comment: Energy2
Num peaks: 24
49.00727645 1.011804376
51.02292652 1.574190439
65.03857658 3.63795608
75.02292652 3.223143418
77.03857658 5.101970766
79.01784114 2.318019572
79.05422664 7.481659916
81.0334912 0.9264426148
91.05422664 1.709311556
105.0334912 9.870984919
107.0491413 13.54613503
109.0647913 2.176206382
119.0491413 5.546112866
129.0334912 1.825715273
131.0491413 2.109526063
137.0597059 0.9956230955
171.0804414 2.210324455
173.0597059 1.079344738
181.0647913 2.70133103
183.0804414 2.015228759
185.0960915 4.361832119
195.0804414 2.081571826
213.0910061 1.886511355
215.0702706 0.9898853557

Name: +ve in-silico MS/MS by CFM-ID for BGUVPBCJGSQXEE-GFCCVEGCSA-N
ID: BGUVPBCJGSQXEE-GFCCVEGCSA-N
Comment: Energy0
Num peaks: 6
71.04914126 4.557565933
159.0440559 5.183472015
171.0440559 1.992183756
195.0804414 3.14923535
213.0910061 38.1264485
231.1015708 32.27599807

Name: +ve in-silico MS/MS by CFM-ID for BGUVPBCJGSQXEE-GFCCVEGCSA-N
ID: BGUVPBCJGSQXEE-GFCCVEGCSA-N
Comment: Energy1
Num peaks: 14
39.02292652 1.975337636
41.03857658 4.258672455
43.05422664 4.003740177
67.05422664 4.529832812
69.0334912 2.820611697
71.04914126 18.32185548
85.06479133 3.264945198
147.0440559 2.146652084
159.0440559 14.52426166
161.0597059 2.385000752
195.0804414 2.780559338
203.1066561 2.129934862
213.0910061 12.27864167
231.1015708 5.678308333

Name: +ve in-silico MS/MS by CFM-ID for BGUVPBCJGSQXEE-GFCCVEGCSA-N
ID: BGUVPBCJGSQXEE-GFCCVEGCSA-N
Comment: Energy2
Num peaks: 27
39.02292652 7.117329569
41.03857658 8.36036021
43.05422664 2.394126399
53.00219107 1.193515712
55.01784114 1.857961823
65.03857658 2.918278976
67.05422664 3.415413062
69.0334912 4.347106915
71.04914126 7.450650869
105.0334912 1.117459976
115.0542266 8.323641547
119.0491413 3.604432537
129.0334912 0.9076032714
131.0491413 2.065582549
133.0284058 2.244089449
143.0491413 1.182267876
143.0855268 1.011632889
159.0440559 7.526401711
161.0597059 0.9687638015
169.1011768 1.349169756
171.0440559 1.441807044
171.0804414 1.828583757
173.0597059 1.138930137
185.0960915 1.016694594
195.0804414 2.461518329
197.0597059 1.62407858
213.0910061 1.839085621

Name: +ve in-silico MS/MS by CFM-ID for LUTXPQCBZWHPTG-YFHOEESVSA-N
ID: LUTXPQCBZWHPTG-YFHOEESVSA-N
Comment: Energy0
Num peaks: 13
53.03857658 6.542070212
73.02840582 1.097694104
155.0491413 4.712346928
157.0647913 6.774506044
159.0804414 1.588369094
161.0597059 2.800818054
179.0702706 2.109703297
181.0647913 3.400909953
199.075356 22.44403764
201.0910061 2.540152701
203.1066561 1.303960595
213.0910061 2.585756513
231.1015708 22.42842552

Name: +ve in-silico MS/MS by CFM-ID for LUTXPQCBZWHPTG-YFHOEESVSA-N
ID: LUTXPQCBZWHPTG-YFHOEESVSA-N
Comment: Energy1
Num peaks: 24
25.00727645 2.453604884
27.02292652 1.057805026
39.02292652 1.076666192
51.02292652 2.963199332
53.03857658 22.66328568
85.02840582 1.402603332
107.0491413 1.515451926
131.0491413 1.838497654
141.0334912 2.595446738
143.0491413 1.198844898
145.0647913 1.217758265
147.0440559 1.169239788
155.0491413 6.777169776
157.0647913 7.999589427
159.0804414 2.617284408
161.0597059 3.471027959
171.0804414 2.681647878
179.0702706 2.503614809
181.0647913 1.161617773
199.075356 4.288007873
203.0702706 0.9934696029
213.0910061 1.241360624
215.0702706 1.135289805
231.1015708 4.709955729

Name: +ve in-silico MS/MS by CFM-ID for LUTXPQCBZWHPTG-YFHOEESVSA-N
ID: LUTXPQCBZWHPTG-YFHOEESVSA-N
Comment: Energy2
Num peaks: 26
25.00727645 2.451001417
27.02292652 1.098475446
39.02292652 3.897372299
49.00727645 4.060105153
51.02292652 3.808259625
53.03857658 14.66736824
59.01275576 0.9879970971
63.02292652 1.43099407
65.03857658 2.553316863
75.02292652 1.552075244
77.03857658 3.14375857
79.05422664 2.250856201
89.03857658 1.811908395
91.05422664 2.404243871
101.0385766 6.794999381
103.0542266 1.366994648
105.0334912 5.310273957
107.0491413 4.915843996
117.0334912 2.790821524
119.0491413 1.930510734
129.0334912 0.9351997297
131.0491413 2.339867604
147.0440559 1.357427874
155.0491413 2.963626463
157.0647913 2.017380739
161.0597059 1.563398693

Name: +ve in-silico MS/MS by CFM-ID for YKJHQHHXPDQXMH-UHFFFAOYSA-N
ID: YKJHQHHXPDQXMH-UHFFFAOYSA-N
Comment: Energy0
Num peaks: 6
55.05422664 1.89596298
57.06987671 3.596054924
187.0389705 1.533306192
189.0546206 5.194989961
213.0910061 13.60101159
231.1015708 60.64454195

Name: +ve in-silico MS/MS by CFM-ID for YKJHQHHXPDQXMH-UHFFFAOYSA-N
ID: YKJHQHHXPDQXMH-UHFFFAOYSA-N
Comment: Energy1
Num peaks: 27
39.02292652 1.247737296
41.03857658 1.312897946
43.05422664 2.520593164
55.05422664 5.09695583
57.06987671 5.780191393
65.03857658 1.293652837
67.05422664 3.263839257
69.06987671 5.056331417
81.0334912 0.9568971336
105.0334912 2.754248667
107.0491413 5.637568659
119.0491413 1.206058141
125.0597059 1.235396602
133.0284058 1.173377353
135.0440559 1.767859121
147.0440559 1.65413448
161.0597059 1.855435391
171.0440559 1.153518901
175.1117415 1.113690467
185.0960915 1.131908585
187.0389705 1.885299626
189.0546206 4.838887667
199.075356 1.063696227
201.0910061 2.977769637
203.1066561 11.45876389
213.0910061 4.436674816
231.1015708 7.056033833

Name: +ve in-silico MS/MS by CFM-ID for YKJHQHHXPDQXMH-UHFFFAOYSA-N
ID: YKJHQHHXPDQXMH-UHFFFAOYSA-N
Comment: Energy2
Num peaks: 15
39.02292652 3.08011329
41.03857658 7.030128375
49.00727645 1.798426759
51.02292652 1.140869046
55.05422664 14.17101679
57.06987671 33.95668485
65.03857658 5.440573249
67.05422664 3.830113719
69.06987671 1.343266807
105.0334912 2.847351756
119.0491413 1.37939742
131.0491413 0.8962177248
147.0440559 0.9902243768
195.0804414 1.754982779
199.075356 0.8779068362

Name: +ve in-silico MS/MS by CFM-ID for YZCIFCCSUSQBBT-UHFFFAOYSA-N
ID: YZCIFCCSUSQBBT-UHFFFAOYSA-N
Comment: Energy0
Num peaks: 7
67.05422664 2.660982095
73.06479133 2.82772941
193.0495352 5.427725502
217.0859207 2.987187429
231.1015708 10.33097751
233.0808353 3.194889267
249.1121354 55.18751968

Name: +ve in-silico MS/MS by CFM-ID for YZCIFCCSUSQBBT-UHFFFAOYSA-N
ID: YZCIFCCSUSQBBT-UHFFFAOYSA-N
Comment: Energy1
Num peaks: 17
43.01784114 1.865780935
65.03857658 2.322964771
67.05422664 2.803382122
73.06479133 7.749754884
85.06479133 2.660215933
165.0546206 2.60977265
175.0389705 2.330331057
181.0495352 1.976341734
189.0546206 2.084612103
191.0702706 2.044587905
193.0495352 6.665329318
207.0651853 7.379076689
207.1015708 1.932591079
217.0859207 3.087709464
231.1015708 8.631501262
233.0808353 2.454669881
249.1121354 22.46645709

Name: +ve in-silico MS/MS by CFM-ID for YZCIFCCSUSQBBT-UHFFFAOYSA-N
ID: YZCIFCCSUSQBBT-UHFFFAOYSA-N
Comment: Energy2
Num peaks: 31
39.02292652 1.776636056
41.03857658 1.506832656
43.01784114 1.133013501
49.00727645 0.9925185606
51.02292652 1.484242226
55.05422664 6.777070026
57.06987671 1.072377503
65.03857658 7.454832602
67.05422664 5.245837489
69.06987671 1.342412087
73.06479133 1.615577409
83.04914126 0.9842282317
85.06479133 1.247891398
97.02840582 1.179494591
147.0440559 0.8416823105
151.0389705 1.56516091
159.0440559 1.057051132
163.0389705 5.243546595
165.0546206 2.273158624
171.0440559 1.00284745
173.0597059 1.095953537
175.0389705 8.052445968
189.0546206 3.057323211
191.0338851 1.408620949
191.0702706 4.61236215
193.0495352 6.376861358
201.0910061 1.04764226
203.1066561 0.9814079734
207.0651853 1.060046885
231.1015708 0.9546277565
233.0808353 1.163962917

Name: +ve in-silico MS/MS by CFM-ID for PIKQVDHHJWKTME-RLFNYLBTSA-N
ID: PIKQVDHHJWKTME-RLFNYLBTSA-N
Comment: Energy0
Num peaks: 9
41.03857658 1.361119513
55.05422664 1.354922965
153.0546206 2.045936389
155.0702706 5.379684244
207.0651853 1.51215112
219.0651853 2.556612774
221.0808353 1.309974556
231.1015708 12.28156527
249.1121354 52.4801583

Name: +ve in-silico MS/MS by CFM-ID for PIKQVDHHJWKTME-RLFNYLBTSA-N
ID: PIKQVDHHJWKTME-RLFNYLBTSA-N
Comment: Energy1
Num peaks: 26
39.02292652 1.10775586
41.03857658 4.940288435
49.00727645 4.606672534
51.02292652 2.903788286
53.03857658 1.986755001
55.05422664 3.037409246
63.02292652 0.9289971768
65.03857658 1.716358575
67.05422664 2.489056589
93.0334912 1.379394303
95.04914126 1.338547427
113.0233204 1.011074077
151.0389705 1.207492021
153.0546206 1.665339424
155.0702706 0.9822361942
165.0546206 0.9602706971
167.0338851 1.391160867
187.0389705 2.742764686
189.0546206 4.339678111
191.0702706 5.373871716
205.0495352 6.540624017
207.0651853 10.71815895
209.0808353 3.910233385
231.1015708 4.73133291
233.0808353 1.224987029
249.1121354 7.459829528

Name: +ve in-silico MS/MS by CFM-ID for PIKQVDHHJWKTME-RLFNYLBTSA-N
ID: PIKQVDHHJWKTME-RLFNYLBTSA-N
Comment: Energy2
Num peaks: 26
25.00727645 1.110937262
39.02292652 5.656493541
41.03857658 4.804653862
43.05422664 1.189010645
49.00727645 10.45758488
51.02292652 4.93947017
53.03857658 4.014203147
55.05422664 5.160766871
63.02292652 8.296803935
65.03857658 6.518388236
67.01784114 1.404173539
67.05422664 1.806083682
69.0334912 1.566836581
77.00219107 2.04320318
79.01784114 1.086575733
81.0334912 1.100455105
81.06987671 1.263916875
93.0334912 2.347537487
99.08044139 1.362113442
107.0491413 1.743568426
109.0647913 2.617598166
125.0597059 2.081558147
137.0597059 2.198677214
153.0546206 1.654837602
155.0702706 2.704366732
233.0808353 1.050251528

Name: +ve in-silico MS/MS by CFM-ID for CVYYGWZLVCIMOB-UHFFFAOYSA-N
ID: CVYYGWZLVCIMOB-UHFFFAOYSA-N
Comment: Energy0
Num peaks: 6
205.0495352 0.9585374897
217.0859207 3.708504665
219.1015708 1.056965781
231.1015708 12.58851419
233.0808353 1.633034334
249.1121354 70.19207816

Name: +ve in-silico MS/MS by CFM-ID for CVYYGWZLVCIMOB-UHFFFAOYSA-N
ID: CVYYGWZLVCIMOB-UHFFFAOYSA-N
Comment: Energy1
Num peaks: 15
43.05422664 1.774698299
45.06987671 1.19253434
57.06987671 1.34006662
163.0389705 1.15491561
165.0546206 1.11996431
177.0546206 1.826920241
179.0702706 1.189583233
181.0859207 1.196930946
199.075356 1.207017036
217.0859207 5.632813683
219.1015708 1.944756458
221.1172208 3.561582745
231.1015708 14.20711394
233.0808353 2.374993512
249.1121354 40.38941006

Name: +ve in-silico MS/MS by CFM-ID for CVYYGWZLVCIMOB-UHFFFAOYSA-N
ID: CVYYGWZLVCIMOB-UHFFFAOYSA-N
Comment: Energy2
Num peaks: 31
39.02292652 1.358853016
41.03857658 3.289114694
43.05422664 1.166119398
49.00727645 2.66100565
53.03857658 1.45083176
55.01784114 1.151093803
55.05422664 5.634385549
57.0334912 1.622799825
57.06987671 1.97610922
65.03857658 9.243316702
67.05422664 1.260920345
69.0334912 2.179563108
71.04914126 1.337429406
93.0334912 1.35525729
97.06479133 1.272199375
105.0334912 1.105864596
109.0284058 0.9977380003
135.0440559 4.47687156
137.0597059 1.866093107
149.0233204 1.504735229
159.0440559 1.292715771
161.0597059 1.352806953
163.0389705 3.147313996
165.0546206 2.148702698
191.0702706 1.284562123
199.075356 1.543756896
201.0910061 2.376761936
205.0859207 1.335112975
215.0702706 2.571209436
231.1015708 1.315556885
233.0808353 1.717193016

Name: +ve in-silico MS/MS by CFM-ID for VZODPHWGQIWRCG-UHFFFAOYSA-N
ID: VZODPHWGQIWRCG-UHFFFAOYSA-N
Comment: Energy0
Num peaks: 10
69.0334912 2.837176505
85.02840582 1.401199763
87.04405588 8.855713747
91.05422664 1.325692457
105.0698767 11.10748637
123.0804414 1.95260789
173.0960915 1.832353089
177.0910061 1.963849452
191.1066561 25.90083001
209.1172208 23.83003767

Name: +ve in-silico MS/MS by CFM-ID for VZODPHWGQIWRCG-UHFFFAOYSA-N
ID: VZODPHWGQIWRCG-UHFFFAOYSA-N
Comment: Energy1
Num peaks: 15
41.00219107 4.568508347
41.03857658 2.654568501
43.01784114 2.422095356
45.0334912 11.86754774
47.04914126 4.853874963
59.04914126 1.830363083
69.0334912 5.05303715
71.04914126 1.557729057
79.05422664 1.624355018
87.04405588 6.298180085
103.0542266 1.796565981
105.0698767 23.86760316
123.0804414 3.493796843
191.1066561 5.935358531
209.1172208 2.494447612

Name: +ve in-silico MS/MS by CFM-ID for VZODPHWGQIWRCG-UHFFFAOYSA-N
ID: VZODPHWGQIWRCG-UHFFFAOYSA-N
Comment: Energy2
Num peaks: 31
25.00727645 1.267614856
27.02292652 2.361466548
29.03857658 1.139690232
39.02292652 1.617370143
41.00219107 1.372311524
41.03857658 6.34457558
43.01784114 1.06067891
43.05422664 1.433708387
45.0334912 1.192987036
47.04914126 0.888307541
49.00727645 1.19793162
55.01784114 3.227069337
57.0334912 1.576610562
59.04914126 2.093927425
65.03857658 1.180453697
69.0334912 1.986377126
71.04914126 1.105457795
75.02292652 0.8404278854
79.05422664 4.57590392
85.02840582 1.418277868
87.04405588 2.889657568
89.03857658 1.171735216
91.05422664 7.628665862
93.06987671 3.220192079
103.0542266 2.878059014
105.0698767 16.04727039
107.0855268 1.181946006
109.1011768 1.271476661
111.1168269 1.507190289
113.132477 1.336935196
123.0804414 0.9508146325

Name: +ve in-silico MS/MS by CFM-ID for IAWKAVWGVXBNLH-WDSKDSINSA-N
ID: IAWKAVWGVXBNLH-WDSKDSINSA-N
Comment: Energy0
Num peaks: 9
102.0549549 4.065652598
139.0865894 3.62978501
167.081504 4.008108465
168.0655196 3.38264836
185.0920687 29.7419292
196.0604342 3.635003753
213.0869833 7.398097509
214.0709989 6.525325748
231.097548 20.8573992

Name: +ve in-silico MS/MS by CFM-ID for IAWKAVWGVXBNLH-WDSKDSINSA-N
ID: IAWKAVWGVXBNLH-WDSKDSINSA-N
Comment: Energy1
Num peaks: 18
56.04947561 7.791216959
102.0549549 2.625752262
110.0600403 1.626212978
130.0498695 1.766816196
139.0865894 7.48459529
140.070605 1.113633028
141.1022395 1.440424059
142.0498695 1.716720795
156.0655196 5.089878866
157.0971541 2.219312843
158.0811697 4.757891174
167.081504 4.183522524
168.0655196 9.578971874
169.0971541 1.611826607
185.0920687 22.83424462
213.0869833 1.637446925
214.0709989 1.134851752
231.097548 2.070982692

Name: +ve in-silico MS/MS by CFM-ID for IAWKAVWGVXBNLH-WDSKDSINSA-N
ID: IAWKAVWGVXBNLH-WDSKDSINSA-N
Comment: Energy2
Num peaks: 22
42.03382555 4.40911619
44.04947561 1.156109488
54.03382555 0.9967578404
56.04947561 32.5047747
58.06512568 3.266561791
67.02907452 0.6649041731
71.06037464 2.530048967
82.02874017 3.667325275
84.04439023 1.058071033
85.02840582 0.731973625
88.03930485 0.9714031494
96.04439023 3.788502672
102.0549549 6.565887968
110.0600403 3.419971301
117.0658539 2.242292013
130.0498695 1.055862153
139.0865894 7.039581236
142.0498695 0.7768595935
156.0655196 0.7493681505
157.0971541 1.226144837
168.0655196 0.8961991261
185.0920687 0.7206472949

Name: +ve in-silico MS/MS by CFM-ID for FEBWDEBUAVAUDH-ZPIQJHQDSA-N
ID: FEBWDEBUAVAUDH-ZPIQJHQDSA-N
Comment: Energy0
Num peaks: 10
41.03857658 1.589010885
71.04914126 2.929115799
139.0389705 1.088245138
151.0389705 0.9685441533
153.0546206 1.321328206
177.0546206 2.958752034
217.0859207 2.014851329
219.1015708 3.493859755
231.1015708 13.06916708
249.1121354 50.97274086

Name: +ve in-silico MS/MS by CFM-ID for FEBWDEBUAVAUDH-ZPIQJHQDSA-N
ID: FEBWDEBUAVAUDH-ZPIQJHQDSA-N
Comment: Energy1
Num peaks: 30
25.00727645 1.359889446
27.02292652 0.9396008704
39.02292652 2.14627179
41.03857658 13.15628057
43.05422664 4.853525975
53.03857658 1.341740564
55.01784114 1.587007135
71.04914126 6.709300831
73.06479133 0.9865122173
101.0597059 1.056103445
107.0491413 1.618147319
109.0647913 0.8099214086
115.075356 1.507873292
119.0491413 1.794074921
121.0284058 1.770767302
123.0440559 3.479752717
125.0597059 3.356360687
127.075356 6.047894172
131.0491413 1.028172025
133.0284058 0.8515528435
135.0440559 1.003249486
137.0597059 1.958404292
149.0597059 1.141959266
177.0546206 4.068902083
179.0702706 1.187996411
207.0651853 1.49031992
219.1015708 1.671401117
221.1172208 0.8222704207
231.1015708 4.791591312
249.1121354 5.497721256

Name: +ve in-silico MS/MS by CFM-ID for FEBWDEBUAVAUDH-ZPIQJHQDSA-N
ID: FEBWDEBUAVAUDH-ZPIQJHQDSA-N
Comment: Energy2
Num peaks: 31
39.02292652 3.671968339
41.03857658 10.15864715
43.05422664 1.940756593
47.01275576 2.17288828
49.00727645 1.524346278
51.02292652 0.9457027377
53.03857658 2.095502721
55.01784114 1.966177378
55.05422664 0.8672881391
67.01784114 1.482240845
71.04914126 4.574644273
85.02840582 1.020846665
105.0334912 1.711648799
105.0698767 1.963313065
107.0491413 3.250925216
117.0334912 3.018386951
119.0491413 4.553729282
121.0284058 1.71636382
121.0647913 1.371841766
123.0440559 0.9698318387
129.0334912 1.838296226
131.0491413 3.726324306
133.0284058 0.891365692
133.0647913 2.680919881
135.0440559 1.706490383
147.0440559 1.295105794
149.0597059 1.358054295
177.0546206 0.8929504571
203.1066561 1.075354716
231.1015708 0.9827489798
233.0808353 1.169085269

Name: +ve in-silico MS/MS by CFM-ID for YUQDGJSYYKKISE-BUJAFJOKSA-N
ID: YUQDGJSYYKKISE-BUJAFJOKSA-N
Comment: Energy0
Num peaks: 12
41.03857658 1.425017098
71.04914126 2.607489827
113.0597059 1.767907466
115.075356 1.797463233
121.0284058 1.391596471
127.075356 1.414982643
133.0284058 6.600228948
135.0440559 3.791609178
147.0440559 1.27266
177.0546206 2.166862044
231.1015708 14.65327029
249.1121354 42.31722725

Name: +ve in-silico MS/MS by CFM-ID for YUQDGJSYYKKISE-BUJAFJOKSA-N
ID: YUQDGJSYYKKISE-BUJAFJOKSA-N
Comment: Energy1
Num peaks: 31
39.02292652 1.696310107
41.03857658 10.7033591
43.05422664 3.766012777
53.03857658 1.225882807
71.04914126 5.068679069
93.0334912 0.842472598
95.04914126 1.086834275
101.0597059 1.207895596
111.0440559 1.475678357
113.0597059 1.232923936
121.0284058 1.354497785
127.075356 1.349608281
129.0334912 1.485982021
131.0491413 0.9422307784
133.0284058 7.131802069
135.0440559 3.113018712
145.0284058 1.49844541
147.0440559 6.801841802
149.0597059 2.688447319
159.0440559 1.473492378
161.0597059 0.8112292355
175.075356 0.7486771669
177.0546206 3.153841879
177.0910061 0.7764226872
179.0702706 0.7002350062
207.0651853 1.27616426
213.0910061 0.8314459358
219.1015708 1.285817821
221.1172208 1.303235059
231.1015708 3.985018887
249.1121354 4.824793612

Name: +ve in-silico MS/MS by CFM-ID for YUQDGJSYYKKISE-BUJAFJOKSA-N
ID: YUQDGJSYYKKISE-BUJAFJOKSA-N
Comment: Energy2
Num peaks: 31
39.02292652 4.418195103
41.03857658 10.71849097
43.05422664 2.515634848
49.00727645 2.211507018
51.02292652 1.144379389
53.03857658 2.066813726
55.01784114 1.611080015
63.02292652 2.28264619
65.00219107 1.044923149
67.01784114 1.9243021
71.04914126 3.901733781
73.00727645 1.49894158
89.00219107 2.04937482
91.01784114 1.486405998
93.0334912 1.632278007
97.06479133 1.085972597
105.0334912 2.328112857
107.0491413 1.158607357
117.0334912 2.087073194
119.0491413 1.407359152
121.0284058 1.951789106
129.0334912 1.26299146
133.0284058 5.13279052
135.0440559 3.275573971
147.0440559 2.544096381
149.0597059 1.456012307
159.0440559 1.624250937
161.0597059 1.801901312
175.075356 0.9586196288
177.0910061 1.027276303
233.0808353 1.025353405

Name: +ve in-silico MS/MS by CFM-ID for CHBJKIQNRSVFBW-MOVJSRMASA-N
ID: CHBJKIQNRSVFBW-MOVJSRMASA-N
Comment: Energy0
Num peaks: 6
151.075356 2.807833897
163.075356 1.951271402
165.0910061 1.597906618
175.075356 1.377005797
191.1066561 56.01515395
209.1172208 20.37351945

Name: +ve in-silico MS/MS by CFM-ID for CHBJKIQNRSVFBW-MOVJSRMASA-N
ID: CHBJKIQNRSVFBW-MOVJSRMASA-N
Comment: Energy1
Num peaks: 16
39.02292652 1.434630206
41.03857658 2.246748401
51.02292652 1.76777114
53.03857658 3.652447845
57.0334912 3.399733568
71.04914126 1.431033473
137.0597059 2.854382613
147.0804414 2.421718905
151.075356 7.173542559
159.0804414 2.193792858
161.0960915 2.386245798
163.075356 1.772896798
165.0910061 1.962497845
175.075356 2.411153284
191.1066561 32.67048832
209.1172208 10.59864761

Name: +ve in-silico MS/MS by CFM-ID for CHBJKIQNRSVFBW-MOVJSRMASA-N
ID: CHBJKIQNRSVFBW-MOVJSRMASA-N
Comment: Energy2
Num peaks: 31
39.02292652 4.359894876
41.03857658 6.17682951
49.00727645 2.652538807
51.02292652 3.720974023
53.03857658 3.971597302
55.05422664 1.764633511
57.0334912 1.306424279
63.02292652 2.029466885
65.03857658 1.652892567
75.02292652 2.393468829
89.03857658 1.183007126
91.05422664 1.148340147
93.0334912 1.248006397
101.0385766 2.226935255
107.0491413 1.249123419
121.0647913 2.125937461
131.0491413 1.511268242
133.0647913 1.59044527
135.0440559 1.659973623
135.0804414 1.406599964
137.0597059 4.194917069
145.0647913 2.259612088
147.0440559 1.213668276
147.0804414 3.055191139
149.0597059 1.425953032
151.075356 5.211189416
159.0804414 3.15721277
161.0960915 3.573318152
163.075356 1.937744638
175.075356 6.101761115
191.1066561 2.650724714

Name: +ve in-silico MS/MS by CFM-ID for WGKQZSRLUUFXQK-UVLXDEKHSA-N
ID: WGKQZSRLUUFXQK-UVLXDEKHSA-N
Comment: Energy0
Num peaks: 6
137.0597059 3.764539889
189.0910061 1.941072803
203.1066561 2.299265888
205.1223062 2.229559707
231.1015708 9.500772027
249.1121354 62.55656135

Name: +ve in-silico MS/MS by CFM-ID for WGKQZSRLUUFXQK-UVLXDEKHSA-N
ID: WGKQZSRLUUFXQK-UVLXDEKHSA-N
Comment: Energy1
Num peaks: 30
53.00219107 2.032475388
53.03857658 0.8664291823
55.01784114 2.279128141
79.05422664 4.00151565
91.05422664 4.336694991
93.06987671 0.9601684875
105.0334912 1.448610803
107.0491413 1.89327444
111.0440559 3.162742269
113.0597059 2.153483998
119.0491413 1.059368282
127.0389705 1.673246614
129.0546206 1.23483417
135.0440559 0.7683743868
137.0597059 1.099645058
141.0546206 1.26137423
143.0702706 1.746000986
171.0651853 1.874406385
175.075356 0.8706977769
177.0910061 0.6744255103
193.0859207 0.8687309362
201.0910061 0.9247577938
203.1066561 1.467190044
205.1223062 1.430609247
217.0859207 2.268067317
219.1015708 4.4988691
221.1172208 6.202319792
231.1015708 7.331239478
233.0808353 0.6529847846
249.1121354 19.03881541

Name: +ve in-silico MS/MS by CFM-ID for WGKQZSRLUUFXQK-UVLXDEKHSA-N
ID: WGKQZSRLUUFXQK-UVLXDEKHSA-N
Comment: Energy2
Num peaks: 31
39.02292652 1.531854366
41.00219107 0.9323925559
41.03857658 0.9197536881
49.00727645 3.232879403
51.02292652 3.430074768
53.03857658 2.271260887
55.01784114 0.9061373216
57.06987671 1.462572348
63.02292652 3.714478086
65.03857658 3.667030868
67.05422664 2.58775089
69.06987671 1.022248838
79.05422664 5.099762967
81.0334912 1.059487293
83.04914126 1.665091868
85.06479133 1.137560268
91.05422664 6.581129806
93.06987671 3.689658325
95.08552677 1.273285949
105.0334912 5.74299351
107.0491413 3.118517111
111.0440559 2.945606423
117.0334912 2.08342077
119.0491413 2.168440377
137.0233204 0.9077771426
137.0597059 1.44805003
139.0389705 1.233157601
201.0910061 1.401981092
213.0910061 0.9428635756
231.1015708 1.16896348
233.0808353 1.103703338

Name: +ve in-silico MS/MS by CFM-ID for CWCSFUVEQALPSV-UHFFFAOYSA-N
ID: CWCSFUVEQALPSV-UHFFFAOYSA-N
Comment: Energy0
Num peaks: 6
43.01784114 2.267853318
149.0960915 13.8777363
167.0702706 4.061011156
167.1066561 19.79852443
191.1066561 2.804641525
209.1172208 40.84436617

Name: +ve in-silico MS/MS by CFM-ID for CWCSFUVEQALPSV-UHFFFAOYSA-N
ID: CWCSFUVEQALPSV-UHFFFAOYSA-N
Comment: Energy1
Num peaks: 20
43.01784114 2.198059303
43.05422664 2.460745835
61.02840582 1.231791819
107.0491413 2.569112028
109.0647913 3.921659464
121.1011768 2.765586881
123.0440559 1.962274561
125.0597059 3.878798802
137.0960915 2.315504245
139.075356 1.484859284
139.1117415 3.259910272
147.0804414 2.196398451
149.0960915 19.62839661
165.0546206 1.730326688
167.0702706 4.055535464
167.1066561 12.11463363
179.1066561 1.835221563
181.1223062 1.385071566
191.1066561 1.713357517
209.1172208 8.099074861

Name: +ve in-silico MS/MS by CFM-ID for CWCSFUVEQALPSV-UHFFFAOYSA-N
ID: CWCSFUVEQALPSV-UHFFFAOYSA-N
Comment: Energy2
Num peaks: 29
15.02292652 1.07088724
25.00727645 1.523247083
39.02292652 1.804098693
41.00219107 0.938493233
41.03857658 1.763898277
43.01784114 2.666509102
55.05422664 3.847610601
57.06987671 4.303057301
65.03857658 6.485149403
67.05422664 4.301858331
69.06987671 1.997734035
79.05422664 1.211897434
81.06987671 3.161545615
97.06479133 0.9686359339
109.0647913 1.593345916
119.0855268 2.747480451
121.0647913 1.20745693
121.1011768 4.05766087
123.0804414 0.9611790966
131.0855268 1.407701258
133.0647913 2.343634559
135.0804414 2.745244255
137.0960915 6.59165197
139.1117415 2.493913391
147.0804414 2.130163661
149.0960915 11.03145033
151.075356 1.688055822
163.075356 1.094969695
167.1066561 2.769763371

Name: +ve in-silico MS/MS by CFM-ID for BQCQHESFXOXBSX-UHFFFAOYSA-N
ID: BQCQHESFXOXBSX-UHFFFAOYSA-N
Comment: Energy0
Num peaks: 6
55.05422664 4.586891495
153.0546206 4.442171184
165.0546206 5.83444288
167.0702706 5.293899348
181.1223062 2.358474409
209.1172208 58.46313111

Name: +ve in-silico MS/MS by CFM-ID for BQCQHESFXOXBSX-UHFFFAOYSA-N
ID: BQCQHESFXOXBSX-UHFFFAOYSA-N
Comment: Energy1
Num peaks: 22
39.02292652 3.092010584
55.05422664 16.64507936
57.06987671 1.438715041
67.05422664 1.212090053
69.06987671 3.816885987
75.04405588 1.049861705
93.06987671 1.074083077
121.0284058 1.003837724
123.0440559 1.286913395
125.0597059 1.068479994
137.0233204 2.381309867
139.0389705 2.049042606
149.0960915 1.196205961
151.0389705 2.808010651
153.0546206 13.48105848
165.0546206 2.91178561
167.0702706 2.00234796
169.0859207 2.173558662
177.0910061 2.050525748
179.1066561 2.242971414
181.1223062 1.946418163
209.1172208 13.90711694

Name: +ve in-silico MS/MS by CFM-ID for BQCQHESFXOXBSX-UHFFFAOYSA-N
ID: BQCQHESFXOXBSX-UHFFFAOYSA-N
Comment: Energy2
Num peaks: 31
39.02292652 3.29651504
41.03857658 1.45419573
51.02292652 0.8934163114
53.03857658 1.667825728
55.05422664 18.94625043
57.06987671 1.809569728
65.03857658 1.849536777
67.05422664 1.757256238
69.06987671 1.820654487
79.01784114 2.465369721
81.0334912 3.389974764
83.04914126 1.032537168
91.05422664 1.319148985
93.06987671 3.405612979
95.04914126 3.365844743
97.06479133 1.657482441
107.0855268 0.9718019688
109.0284058 1.556520737
111.0440559 0.9171194796
119.0855268 1.697836024
121.0284058 3.284630894
123.0440559 3.272428086
125.0597059 2.371068645
135.0440559 1.592193581
135.0804414 1.296167519
137.0233204 3.358314197
139.0389705 1.3472451
151.0389705 1.734064798
153.0546206 2.960762069
177.0910061 0.9838444426
193.0859207 0.8802078432

Name: +ve in-silico MS/MS by CFM-ID for RRXJAIGMEWAMBV-UHFFFAOYSA-N
ID: RRXJAIGMEWAMBV-UHFFFAOYSA-N
Comment: Energy0
Num peaks: 6
43.05422664 0.85794721
57.06987671 1.656253903
191.0338851 0.9126244462
231.1015708 14.12318379
233.0808353 0.9559762904
249.1121354 69.51203618

Name: +ve in-silico MS/MS by CFM-ID for RRXJAIGMEWAMBV-UHFFFAOYSA-N
ID: RRXJAIGMEWAMBV-UHFFFAOYSA-N
Comment: Energy1
Num peaks: 17
39.02292652 1.885195042
41.03857658 2.196479051
43.05422664 3.363093127
53.03857658 2.994689198
55.05422664 4.580416756
57.06987671 11.15702645
71.08552677 3.820561537
151.0389705 1.538283666
191.0338851 3.9264984
193.0495352 1.697795688
205.0495352 2.464667934
213.0910061 1.332630175
219.1015708 1.185669147
221.1172208 2.586071424
231.1015708 10.28971068
233.0808353 1.157516876
249.1121354 24.2816697

Name: +ve in-silico MS/MS by CFM-ID for RRXJAIGMEWAMBV-UHFFFAOYSA-N
ID: RRXJAIGMEWAMBV-UHFFFAOYSA-N
Comment: Energy2
Num peaks: 31
27.02292652 0.7708994097
39.02292652 7.017287896
41.03857658 6.59047823
43.05422664 6.582954723
49.00727645 1.147733665
51.02292652 1.995816641
53.03857658 8.160337181
55.05422664 3.95885836
57.06987671 4.014116605
71.08552677 1.196328867
79.05422664 2.827030828
81.06987671 1.14901998
93.06987671 2.266998735
95.08552677 1.163707714
121.0647913 1.585382541
137.0233204 1.936256254
137.0597059 0.8596254369
149.0233204 0.9509364159
153.0182351 2.040256997
163.0389705 1.878561605
163.075356 0.9837927592
175.0389705 0.8541999589
183.0651853 0.757680078
187.0389705 1.790516527
191.0338851 1.638471459
203.0702706 1.367928468
205.0859207 1.312764654
207.1015708 1.779957535
213.0910061 1.359403806
231.1015708 1.252713832
233.0808353 0.9143793713

Name: +ve in-silico MS/MS by CFM-ID for LJXSDVVEZQEHTH-UHFFFAOYSA-N
ID: LJXSDVVEZQEHTH-UHFFFAOYSA-N
Comment: Energy0
Num peaks: 6
207.0651853 0.8502133006
209.0808353 0.9069006607
217.0859207 4.651464254
219.1015708 1.763749508
233.0808353 2.249789167
249.1121354 86.62219267

Name: +ve in-silico MS/MS by CFM-ID for LJXSDVVEZQEHTH-UHFFFAOYSA-N
ID: LJXSDVVEZQEHTH-UHFFFAOYSA-N
Comment: Energy1
Num peaks: 6
43.05422664 2.764056801
205.0859207 6.279745003
217.0859207 10.18646314
219.1015708 2.602174033
233.0808353 6.236342635
249.1121354 53.77956613

Name: +ve in-silico MS/MS by CFM-ID for LJXSDVVEZQEHTH-UHFFFAOYSA-N
ID: LJXSDVVEZQEHTH-UHFFFAOYSA-N
Comment: Energy2
Num peaks: 26
15.02292652 1.276541695
39.02292652 2.176518746
41.03857658 2.302443844
55.01784114 3.893359188
57.0334912 1.102029047
65.03857658 3.645165917
79.05422664 0.9892598937
107.0491413 5.778161854
131.0491413 5.21402352
133.0647913 5.826226767
147.0440559 1.823629113
149.0597059 1.65990876
161.0597059 3.446284385
163.075356 7.117334452
165.0546206 1.592543116
175.075356 1.651913579
177.0546206 2.117994579
187.075356 3.458300725
189.0546206 1.72938897
193.0495352 1.493947135
203.0702706 8.703963277
205.0859207 2.072235959
217.0495352 2.11629161
217.0859207 3.197392604
219.1015708 1.589261737
233.0808353 4.139752987

Name: +ve in-silico MS/MS by CFM-ID for URDBRBUDKGUBAQ-DIMCMJNSSA-N
ID: URDBRBUDKGUBAQ-DIMCMJNSSA-N
Comment: Energy0
Num peaks: 21
41.03857658 1.386616516
53.03857658 1.107490927
55.05422664 0.952486516
57.0334912 1.3690663
63.02292652 1.111077043
75.02292652 1.916295638
77.03857658 0.8335251758
99.02292652 7.396031919
101.0385766 1.557515443
103.0542266 0.7823607998
105.0334912 1.134340361
113.0385766 2.25883806
115.0542266 2.400215986
117.0698767 2.614346465
119.0855268 0.9409287242
153.0546206 1.446501249
155.0702706 1.038831395
199.075356 1.108108428
201.0910061 0.747754605
213.0910061 15.33554719
231.1015708 33.1263756

Name: +ve in-silico MS/MS by CFM-ID for URDBRBUDKGUBAQ-DIMCMJNSSA-N
ID: URDBRBUDKGUBAQ-DIMCMJNSSA-N
Comment: Energy1
Num peaks: 31
39.02292652 2.468201202
41.03857658 0.8890643355
49.00727645 1.425118046
51.02292652 3.251716652
53.03857658 4.025302854
55.05422664 1.35670359
57.0334912 2.696348275
57.06987671 1.769774411
59.04914126 1.553605401
63.02292652 5.184404791
65.03857658 0.9745214449
67.01784114 0.9013414927
69.0334912 0.9914925847
71.04914126 1.495221587
73.00727645 3.082648309
73.06479133 1.099447603
75.02292652 3.514541204
77.03857658 2.512288286
87.02292652 1.674978102
99.02292652 7.161520694
101.0385766 1.684688307
103.0542266 3.462184784
119.0491413 2.114874656
149.0597059 1.041746456
153.0546206 1.120981093
155.0702706 0.8854115629
167.0702706 0.7931933864
169.0647913 0.9266837743
173.0597059 1.162458238
213.0910061 5.61507518
231.1015708 5.740691958

Name: +ve in-silico MS/MS by CFM-ID for URDBRBUDKGUBAQ-DIMCMJNSSA-N
ID: URDBRBUDKGUBAQ-DIMCMJNSSA-N
Comment: Energy2
Num peaks: 31
39.02292652 9.272055773
41.00219107 0.7917302394
41.03857658 3.090459199
49.00727645 7.59677015
51.02292652 7.601077926
53.03857658 1.410715486
55.05422664 1.784735075
57.0334912 0.6902879203
57.06987671 0.8239974393
63.02292652 8.459891753
65.03857658 1.827353715
73.00727645 4.440868036
75.02292652 6.362862211
77.03857658 2.543701957
87.02292652 1.294429274
89.03857658 1.371579012
97.00727645 1.071630564
99.02292652 3.150491431
101.0385766 1.248465158
105.0334912 0.8149325635
111.0229265 1.034832535
113.0385766 1.14879947
115.0542266 2.494822922
117.0698767 1.848200952
137.0597059 1.263562979
159.0440559 0.7623236657
161.0597059 0.949260036
173.0597059 1.067596335
183.0804414 0.9574609532
185.0597059 0.8025141538
195.0804414 0.7508080131

Name: +ve in-silico MS/MS by CFM-ID for VSFUBAXYDFGXOP-UHFFFAOYSA-N
ID: VSFUBAXYDFGXOP-UHFFFAOYSA-N
Comment: Energy0
Num peaks: 6
187.075356 2.135968131
189.0910061 2.128937882
199.075356 3.644192384
213.0910061 12.33696609
215.0702706 3.995423596
231.1015708 70.2581306

Name: +ve in-silico MS/MS by CFM-ID for VSFUBAXYDFGXOP-UHFFFAOYSA-N
ID: VSFUBAXYDFGXOP-UHFFFAOYSA-N
Comment: Energy1
Num peaks: 9
43.01784114 2.696069509
173.0597059 1.472916055
181.0647913 1.089289378
187.075356 3.780935402
189.0910061 5.556269409
199.075356 5.612544588
213.0910061 13.40340032
215.0702706 4.280728852
231.1015708 43.19602652

Name: +ve in-silico MS/MS by CFM-ID for VSFUBAXYDFGXOP-UHFFFAOYSA-N
ID: VSFUBAXYDFGXOP-UHFFFAOYSA-N
Comment: Energy2
Num peaks: 31
15.02292652 1.744491807
25.00727645 1.517749182
39.02292652 2.453968834
41.00219107 2.176955437
41.03857658 1.73275161
43.01784114 2.112448952
49.00727645 1.062695911
51.02292652 1.340474572
57.0334912 1.567944833
87.02292652 1.760123647
107.0127558 1.063632259
115.0542266 1.347421245
145.0647913 2.216051711
155.0491413 1.889791521
157.0647913 4.232917228
159.0440559 1.246069588
159.0804414 1.699193164
171.0440559 2.576335846
173.0597059 2.886069056
181.0647913 3.364806464
183.0440559 2.656844894
183.0804414 5.577101224
185.0597059 2.340271429
185.0960915 2.87747281
187.075356 3.344853102
195.0804414 1.589704722
197.0597059 4.150507951
199.0389705 2.307736646
199.075356 2.77474479
213.0910061 3.972026806
215.0702706 4.184737492

Name: +ve in-silico MS/MS by CFM-ID for ARFTXMBCEBCSGK-ZIAGYGMSSA-N
ID: ARFTXMBCEBCSGK-ZIAGYGMSSA-N
Comment: Energy0
Num peaks: 14
51.02292652 1.054657567
55.05422664 8.384662687
57.06987671 4.656178831
63.02292652 1.418278794
91.01784114 1.553827153
115.0178411 4.246862318
131.0491413 0.9729406975
133.0647913 1.347594237
139.075356 1.326558332
189.0546206 0.9499483236
203.0702706 1.182909406
205.0859207 0.9462425482
213.0910061 5.906566279
231.1015708 46.60398749

Name: +ve in-silico MS/MS by CFM-ID for ARFTXMBCEBCSGK-ZIAGYGMSSA-N
ID: ARFTXMBCEBCSGK-ZIAGYGMSSA-N
Comment: Energy1
Num peaks: 25
25.00727645 0.7767903469
39.02292652 2.958462541
41.03857658 1.772355079
49.00727645 1.752674216
51.02292652 3.330607187
53.03857658 1.427878416
55.05422664 10.96431898
57.06987671 3.690490188
63.02292652 11.25447856
65.03857658 3.877489519
91.01784114 1.509364939
97.00727645 1.245248807
115.0178411 9.770539807
117.0334912 1.335632405
119.0491413 3.896759138
135.0440559 1.749360198
139.075356 4.891209132
141.0910061 0.9162489656
167.0702706 1.090649822
189.0546206 1.022302799
201.0546206 1.019673048
203.0702706 1.501681901
213.0910061 2.379736198
215.0702706 0.8759446322
231.1015708 5.719477843

Name: +ve in-silico MS/MS by CFM-ID for ARFTXMBCEBCSGK-ZIAGYGMSSA-N
ID: ARFTXMBCEBCSGK-ZIAGYGMSSA-N
Comment: Energy2
Num peaks: 29
25.00727645 0.6515404719
39.02292652 10.89070099
41.03857658 7.677012764
43.05422664 0.629524373
49.00727645 4.213173232
51.02292652 5.170211889
53.03857658 7.822171153
55.05422664 6.724871385
57.06987671 4.710270561
63.02292652 8.90380048
65.03857658 1.0346509
89.00219107 1.446483541
91.01784114 3.533067425
93.0334912 0.6826778697
95.04914126 0.8773878598
109.0647913 0.6397117922
111.0229265 0.6409089489
111.0440559 1.300486255
113.0385766 0.6876993347
115.0178411 1.7200524
115.0542266 1.675540658
125.0597059 0.7561840784
139.075356 1.314194069
189.0546206 0.705499238
201.0546206 0.7591902495
203.0702706 1.25713444
205.0859207 1.404240151
213.0910061 1.529512975
215.0702706 1.121408948

Name: +ve in-silico MS/MS by CFM-ID for CJMRVYJARYYDRN-CLFYSBASSA-N
ID: CJMRVYJARYYDRN-CLFYSBASSA-N
Comment: Energy0
Num peaks: 7
43.01784114 4.597906294
61.02840582 1.376240072
187.075356 1.819450401
189.0910061 12.82854351
207.1015708 5.070329549
231.1015708 2.19122016
249.1121354 53.11914738

Name: +ve in-silico MS/MS by CFM-ID for CJMRVYJARYYDRN-CLFYSBASSA-N
ID: CJMRVYJARYYDRN-CLFYSBASSA-N
Comment: Energy1
Num peaks: 31
39.02292652 1.023113265
41.03857658 1.546193421
43.01784114 3.176818355
61.02840582 3.705786899
75.02292652 0.8912270447
87.02292652 1.037746924
87.04405588 1.212338988
89.05970595 1.258430239
99.04405588 1.239896082
101.0385766 1.033437484
101.0597059 2.408763579
109.0284058 0.9684470157
111.0440559 1.005488221
113.0597059 1.386412981
121.0284058 1.018442767
123.0440559 1.420435548
127.0542266 1.532286128
129.0698767 2.680979255
131.0127558 1.010567383
133.0284058 0.9383301239
135.0440559 1.361595957
145.0284058 0.95715674
147.0440559 1.625663646
147.0804414 2.646733312
159.0440559 1.208528038
161.0597059 2.227753075
187.075356 2.274231556
189.0910061 19.3848044
207.1015708 3.837579476
231.1015708 1.114801856
249.1121354 8.776730584

Name: +ve in-silico MS/MS by CFM-ID for CJMRVYJARYYDRN-CLFYSBASSA-N
ID: CJMRVYJARYYDRN-CLFYSBASSA-N
Comment: Energy2
Num peaks: 31
15.02292652 1.610419663
25.00727645 1.382608124
39.02292652 2.583704577
41.00219107 1.936586634
41.03857658 1.337246705
43.01784114 9.587084489
49.00727645 3.874256764
51.02292652 1.285259314
53.03857658 1.313617785
57.0334912 0.9410682286
61.02840582 1.715113513
63.02292652 1.259977539
73.00727645 2.923898292
75.02292652 1.480253047
81.0334912 0.978387915
87.02292652 3.160982344
99.02292652 1.472467468
101.0385766 2.463565474
101.0597059 0.9346801215
103.0542266 2.344163228
105.0334912 1.11144812
111.0440559 0.9138138629
113.0597059 0.9153998863
115.0542266 3.157320664
117.0698767 1.14849346
123.0440559 0.9652132776
131.0127558 1.311344373
135.0440559 0.926646787
147.0804414 1.321326151
173.0597059 1.459030272
189.0910061 3.71824888

Name: +ve in-silico MS/MS by CFM-ID for WEOOJHUZRJSUAQ-ZETCQYMHSA-N
ID: WEOOJHUZRJSUAQ-ZETCQYMHSA-N
Comment: Energy0
Num peaks: 6
57.0334912 1.877291965
59.04914126 12.81203722
163.075356 1.69147835
177.0910061 3.802233079
191.1066561 1.930934
209.1172208 61.80423194

Name: +ve in-silico MS/MS by CFM-ID for WEOOJHUZRJSUAQ-ZETCQYMHSA-N
ID: WEOOJHUZRJSUAQ-ZETCQYMHSA-N
Comment: Energy1
Num peaks: 17
41.03857658 2.228679959
59.04914126 6.646893026
137.0597059 2.328774175
149.0597059 7.060235582
151.075356 4.282392219
163.075356 7.416811747
165.0546206 4.302739001
165.0910061 4.197458343
167.0702706 6.228391486
177.0910061 2.442814798
179.0702706 3.253112639
179.1066561 4.503223369
181.0859207 5.645072346
181.1223062 2.055575569
191.1066561 3.605121244
193.0859207 2.4499955
209.1172208 13.24624259

Name: +ve in-silico MS/MS by CFM-ID for WEOOJHUZRJSUAQ-ZETCQYMHSA-N
ID: WEOOJHUZRJSUAQ-ZETCQYMHSA-N
Comment: Energy2
Num peaks: 31
15.02292652 1.178563746
31.01784114 0.9681663533
39.02292652 3.508368531
41.03857658 8.026060196
43.01784114 1.225203677
43.05422664 3.171311883
49.00727645 2.047024047
53.00219107 1.220449866
55.01784114 2.916286353
57.0334912 6.022661961
59.04914126 7.780394993
61.06479133 1.271448035
71.04914126 1.081560071
95.04914126 1.404060657
105.0334912 1.88840021
119.0491413 2.458053072
121.0647913 1.405935473
133.0647913 2.633571706
135.0440559 3.248910247
135.0804414 1.242109413
137.0597059 1.06726965
147.0804414 1.559203914
149.0597059 4.763644799
151.075356 3.31613958
153.0910061 1.266487361
161.0597059 0.9428522019
163.075356 2.255169372
165.0910061 3.012213317
167.0702706 1.287548189
177.0910061 0.9723688417
193.0859207 1.663908609

Name: +ve in-silico MS/MS by CFM-ID for IMZFUPJSYGVBOH-VOTSOKGWSA-N
ID: IMZFUPJSYGVBOH-VOTSOKGWSA-N
Comment: Energy0
Num peaks: 6
87.08044139 3.013576334
121.0284058 14.01921247
123.0440559 8.256938485
177.0910061 16.66983587
179.1066561 5.177224622
209.1172208 36.29508205

Name: +ve in-silico MS/MS by CFM-ID for IMZFUPJSYGVBOH-VOTSOKGWSA-N
ID: IMZFUPJSYGVBOH-VOTSOKGWSA-N
Comment: Energy1
Num peaks: 23
33.0334912 1.018797011
55.05422664 1.902932028
67.05422664 1.707372678
69.06987671 1.439416511
73.06479133 1.916654609
75.08044139 0.9624633562
87.08044139 3.738739627
93.0334912 2.212607118
99.08044139 2.680153793
109.0284058 1.81434007
111.0440559 1.619799226
121.0284058 20.34252511
123.0440559 4.507762164
149.0960915 2.753405316
151.1117415 1.014276396
165.0910061 1.0053836
167.1066561 0.9388766845
177.0910061 8.980052571
179.1066561 3.14507911
181.1223062 3.823890642
191.1066561 1.159917634
193.0859207 0.8942524623
209.1172208 10.46072783

Name: +ve in-silico MS/MS by CFM-ID for IMZFUPJSYGVBOH-VOTSOKGWSA-N
ID: IMZFUPJSYGVBOH-VOTSOKGWSA-N
Comment: Energy2
Num peaks: 31
39.02292652 1.569156157
55.05422664 3.228841602
57.0334912 1.114032688
59.04914126 0.9129284681
65.00219107 1.023504755
65.03857658 1.364389703
67.01784114 2.952702048
67.05422664 2.147352311
69.0334912 2.892016598
69.06987671 2.019800673
71.04914126 2.431147864
73.06479133 1.682834056
77.00219107 2.499293744
79.01784114 1.74097069
81.0334912 1.943871275
87.08044139 1.501123915
91.01784114 2.766322845
93.0334912 10.59132038
93.06987671 0.9905192458
95.04914126 6.169068722
105.0334912 2.906133726
107.0491413 2.394828538
121.0284058 8.333050469
123.0440559 3.368178592
123.0804414 2.147695306
125.0960915 0.8377161239
149.0960915 1.77268403
159.0804414 0.8561886218
165.0910061 1.125460397
175.075356 1.085731834
177.0910061 1.063696971

Name: +ve in-silico MS/MS by CFM-ID for APFXJJMDUXKKAG-GQCTYLIASA-N
ID: APFXJJMDUXKKAG-GQCTYLIASA-N
Comment: Energy0
Num peaks: 13
55.05422664 1.330547154
69.06987671 10.48303012
87.08044139 1.797255971
121.0284058 8.526678887
123.0440559 2.635343284
125.0597059 2.689579238
127.075356 1.33578844
145.0284058 1.720269104
161.0233204 2.078149482
163.0389705 11.44157805
209.0808353 2.323403304
231.1015708 4.194847953
249.1121354 30.37201449

Name: +ve in-silico MS/MS by CFM-ID for APFXJJMDUXKKAG-GQCTYLIASA-N
ID: APFXJJMDUXKKAG-GQCTYLIASA-N
Comment: Energy1
Num peaks: 21
39.02292652 3.421359012
41.03857658 5.355216823
43.05422664 3.036612462
67.05422664 1.53109371
69.06987671 20.76286135
87.08044139 2.243991678
107.0491413 0.8354575977
109.0284058 1.028047039
121.0284058 9.440834123
123.0440559 3.979509946
125.0597059 1.413472194
135.0440559 5.358398754
139.075356 0.8560301724
145.0284058 2.455370566
161.0233204 1.238899164
163.0389705 8.502640318
209.0808353 1.768107032
219.1015708 1.349789825
221.1172208 1.513621155
231.1015708 1.054452547
249.1121354 2.92857136

Name: +ve in-silico MS/MS by CFM-ID for APFXJJMDUXKKAG-GQCTYLIASA-N
ID: APFXJJMDUXKKAG-GQCTYLIASA-N
Comment: Energy2
Num peaks: 31
25.00727645 1.750407806
27.02292652 0.8525593797
39.02292652 6.620783155
41.00219107 0.901153922
41.03857658 3.899162438
43.05422664 1.364352848
49.00727645 1.97563101
51.02292652 1.335312543
53.03857658 4.320851309
55.05422664 6.674881902
57.06987671 1.476014169
65.03857658 4.757443956
67.05422664 1.5723067
69.06987671 9.326823826
75.02292652 1.035804253
77.03857658 1.199291895
93.0334912 1.762307072
95.04914126 0.9657324346
105.0334912 2.757100014
107.0491413 2.450382611
109.0284058 1.563207987
111.0440559 1.071402493
117.0334912 0.9362304353
121.0284058 7.80132174
123.0440559 1.780033925
133.0284058 1.094590194
135.0440559 2.474228295
137.0597059 1.033898041
149.0597059 1.052609352
163.0389705 1.83413925
221.1172208 1.054962072

Name: +ve in-silico MS/MS by CFM-ID for NIJXMDSDVNFHJC-ZCFIWIBFSA-N
ID: NIJXMDSDVNFHJC-ZCFIWIBFSA-N
Comment: Energy0
Num peaks: 6
137.0597059 2.63864459
165.0910061 3.104622184
167.1066561 2.066326566
191.1066561 12.52946402
193.0859207 3.605569484
209.1172208 63.14455308

Name: +ve in-silico MS/MS by CFM-ID for NIJXMDSDVNFHJC-ZCFIWIBFSA-N
ID: NIJXMDSDVNFHJC-ZCFIWIBFSA-N
Comment: Energy1
Num peaks: 22
53.03857658 1.864788656
67.01784114 1.532531097
69.0334912 1.824162226
71.04914126 2.369314441
73.06479133 1.518411657
95.04914126 1.198129539
97.06479133 1.265177718
107.0491413 1.188859245
109.0647913 1.981479359
111.0804414 1.613253009
135.0440559 5.42487408
137.0597059 6.874809437
139.075356 2.938807811
151.075356 1.017525938
163.075356 1.480541278
165.0910061 3.680488589
167.1066561 3.268691479
179.1066561 2.429985589
181.1223062 2.626787013
191.1066561 8.616212756
193.0859207 1.811323262
209.1172208 23.84064929

Name: +ve in-silico MS/MS by CFM-ID for NIJXMDSDVNFHJC-ZCFIWIBFSA-N
ID: NIJXMDSDVNFHJC-ZCFIWIBFSA-N
Comment: Energy2
Num peaks: 31
49.00727645 1.266834661
51.02292652 3.604483597
53.03857658 2.908394312
65.03857658 1.366195476
77.00219107 1.436931746
79.01784114 1.556741694
81.0334912 1.601343486
93.0334912 2.275493256
95.04914126 2.30838892
105.0334912 1.584222917
107.0491413 2.975475554
109.0647913 6.750415025
119.0491413 2.331795685
121.0647913 2.544571428
123.0804414 3.660115513
133.0647913 1.498116605
135.0440559 2.218902782
137.0597059 2.089873182
137.0960915 1.257650343
139.075356 1.786346547
147.0804414 1.655251818
149.0597059 2.04308108
151.075356 1.363858117
153.0910061 1.442460712
163.075356 1.170457918
163.1117415 1.991711079
165.0910061 2.450451711
173.0960915 1.189572199
175.075356 3.860874711
191.1066561 2.266264027
193.0859207 2.414204916

Name: +ve in-silico MS/MS by CFM-ID for YCXFYWBMQJMDBX-WUTXRSFBSA-N
ID: YCXFYWBMQJMDBX-WUTXRSFBSA-N
Comment: Energy0
Num peaks: 23
43.05422664 1.878981333
45.06987671 1.549629147
55.05422664 5.55406049
57.06987671 2.322664411
59.08552677 1.149974629
63.02292652 1.031543601
75.02292652 2.881039102
77.03857658 1.55905584
87.02292652 5.815930614
89.03857658 3.176203112
91.05422664 2.869344082
103.0178411 0.9973765385
117.0334912 2.087929337
119.0491413 0.8345386025
135.0440559 1.311425677
147.0440559 0.8791325666
169.0495352 0.9168346941
171.0651853 1.867459017
173.0808353 1.901161503
219.0651853 0.9355970503
221.0808353 0.9402719059
231.1015708 4.183598736
249.1121354 33.97670634

Name: +ve in-silico MS/MS by CFM-ID for YCXFYWBMQJMDBX-WUTXRSFBSA-N
ID: YCXFYWBMQJMDBX-WUTXRSFBSA-N
Comment: Energy1
Num peaks: 31
39.02292652 2.455362008
43.05422664 3.45076664
49.00727645 0.9661502514
51.02292652 1.743156794
55.05422664 8.172249378
57.06987671 2.819020505
63.02292652 4.484209852
65.03857658 0.8064475237
75.02292652 13.79167074
77.03857658 5.97048211
87.02292652 3.703524365
89.03857658 1.633798644
91.05422664 0.8844809997
95.08552677 0.7992406802
117.0334912 0.7770046679
119.0491413 0.9622924359
135.0440559 1.534336355
183.0651853 0.7714610795
185.0808353 1.559330939
189.0546206 1.072872277
191.0702706 0.7927284282
193.1223062 0.9826141289
197.0808353 0.8541478188
207.0651853 0.8674953758
209.0808353 0.8360835991
219.0651853 1.04155029
221.0808353 1.640440203
221.1172208 0.9892948472
231.1015708 2.86263469
233.0808353 0.9145670549
249.1121354 5.45787024

Name: +ve in-silico MS/MS by CFM-ID for YCXFYWBMQJMDBX-WUTXRSFBSA-N
ID: YCXFYWBMQJMDBX-WUTXRSFBSA-N
Comment: Energy2
Num peaks: 26
25.00727645 0.7642890709
39.02292652 13.17938147
41.03857658 2.88700493
43.05422664 1.083997064
49.00727645 9.121112106
51.02292652 5.95374587
53.00219107 1.05322263
53.03857658 1.788006829
55.05422664 2.263108995
57.06987671 1.627560033
63.02292652 2.661749734
65.03857658 1.10368351
73.00727645 1.339598241
75.02292652 4.314678307
77.03857658 2.894666498
87.02292652 14.125338
89.03857658 5.339994109
91.05422664 1.969139618
99.02292652 0.9390665488
111.0440559 0.869568756
119.0491413 1.15944692
133.0647913 0.8689223814
185.0808353 0.8425645462
219.0651853 0.9861465605
223.0964854 0.7140715231
231.1015708 0.8039812933

Name: +ve in-silico MS/MS by CFM-ID for BYYWZVWSGWORCW-MECPTBGUSA-N
ID: BYYWZVWSGWORCW-MECPTBGUSA-N
Comment: Energy0
Num peaks: 20
93.06987671 0.9016881276
97.06479133 0.953172083
99.08044139 0.8691832533
109.0284058 0.7967636052
131.0855268 4.916147612
135.0440559 1.179329498
137.0597059 1.013752317
137.0960915 0.7826756535
145.1011768 1.148801496
147.0804414 3.305217178
147.1168269 1.001395937
149.0597059 0.709510293
149.0960915 8.630314946
161.0960915 0.8261649533
163.1117415 1.78336249
165.1273916 1.71700158
173.0960915 3.184093549
179.0702706 0.7082931341
191.1066561 25.36499404
209.1172208 20.32643476

Name: +ve in-silico MS/MS by CFM-ID for BYYWZVWSGWORCW-MECPTBGUSA-N
ID: BYYWZVWSGWORCW-MECPTBGUSA-N
Comment: Energy1
Num peaks: 31
39.02292652 3.413287555
41.03857658 2.937224855
51.02292652 2.773690137
53.00219107 1.458871388
53.03857658 1.454234146
65.03857658 1.812147324
67.05422664 1.293290468
77.03857658 2.067034126
79.05422664 2.161473484
91.05422664 1.181281226
97.02840582 1.367459498
97.06479133 1.691030286
103.0542266 3.579729961
105.0698767 4.180909461
107.0855268 1.303455501
117.0698767 1.20969681
119.0855268 2.616903443
121.0647913 2.183551776
123.0804414 3.256191081
125.0960915 2.13078368
131.0855268 2.573629162
135.0440559 1.494350888
137.0960915 1.260584598
145.1011768 1.143007803
149.0960915 3.990655802
163.1117415 1.730689739
165.1273916 1.281268209
173.0960915 1.496135975
181.1223062 1.894212482
191.1066561 4.121194993
209.1172208 2.402621248

Name: +ve in-silico MS/MS by CFM-ID for BYYWZVWSGWORCW-MECPTBGUSA-N
ID: BYYWZVWSGWORCW-MECPTBGUSA-N
Comment: Energy2
Num peaks: 31
25.00727645 1.237384329
39.02292652 10.48870342
41.03857658 8.399382001
49.00727645 2.376427385
51.02292652 4.983055988
53.03857658 4.525824021
55.05422664 1.069376436
59.04914126 1.233402467
63.02292652 1.979013482
65.00219107 1.926406514
65.03857658 5.015114736
67.05422664 4.358175802
75.02292652 0.9556844915
77.03857658 1.950597528
79.05422664 3.623670878
81.06987671 1.976182325
85.06479133 1.310522718
89.03857658 0.7474612791
91.05422664 1.864192726
93.06987671 2.192015443
95.08552677 0.8177741224
97.06479133 0.9243050028
105.0698767 2.027505045
107.0855268 1.280429131
117.0698767 0.7770642192
119.0855268 0.7186733663
121.1011768 1.550227693
147.1168269 1.48511096
155.1066561 0.9434020046
173.0960915 1.571383755
191.1066561 0.7515599046

Name: +ve in-silico MS/MS by CFM-ID for KZLFRVFXQHOHPP-NWDGAFQWSA-N
ID: KZLFRVFXQHOHPP-NWDGAFQWSA-N
Comment: Energy0
Num peaks: 12
57.06987671 3.742199112
133.0284058 2.401358854
173.0960915 1.91362683
175.1117415 5.681632973
177.1273916 10.02922833
201.0910061 2.463053876
203.1066561 6.706996073
205.0495352 1.478941708
205.1223062 5.391207845
207.0651853 2.592255934
231.1015708 3.718906103
249.1121354 34.85094804

Name: +ve in-silico MS/MS by CFM-ID for KZLFRVFXQHOHPP-NWDGAFQWSA-N
ID: KZLFRVFXQHOHPP-NWDGAFQWSA-N
Comment: Energy1
Num peaks: 29
55.05422664 0.9357637645
57.06987671 10.37550774
65.03857658 1.418023397
67.05422664 2.914130994
69.06987671 3.112145649
71.08552677 1.759182625
73.10117684 1.762849913
95.04914126 1.653810032
105.0334912 4.141486092
107.0491413 2.547858469
109.0647913 1.746017569
111.0804414 1.315323624
113.0960915 1.221010853
129.0334912 0.9031042213
133.0284058 1.247294184
171.0804414 3.560535208
173.0960915 1.63700959
175.1117415 3.771812535
177.1273916 3.5301754
191.0338851 0.9585239401
201.0910061 2.440393132
203.1066561 2.1861256
205.0495352 1.70830284
205.1223062 3.340363463
207.0651853 1.291537884
219.1015708 1.223000346
221.1172208 2.851925288
231.1015708 4.921515314
249.1121354 9.938846595

Name: +ve in-silico MS/MS by CFM-ID for KZLFRVFXQHOHPP-NWDGAFQWSA-N
ID: KZLFRVFXQHOHPP-NWDGAFQWSA-N
Comment: Energy2
Num peaks: 31
41.03857658 2.050692485
51.02292652 1.553867876
53.03857658 2.025270539
55.05422664 3.964262414
57.06987671 7.353718503
59.08552677 1.834105436
65.03857658 2.820266331
67.05422664 7.271544546
69.06987671 5.672416748
71.08552677 2.659526639
73.10117684 0.9542385332
75.02292652 0.9704218787
77.03857658 2.293032247
79.05422664 3.688095111
83.08552677 0.7575479643
91.05422664 1.067236576
95.04914126 2.456853532
105.0334912 10.21592103
107.0491413 4.006407169
109.0647913 1.191393148
111.0804414 0.7804918787
113.0960915 1.003703095
117.0334912 1.539481598
119.0491413 4.181333748
147.0440559 0.7725058738
149.132477 0.7557903739
155.0855268 1.131435342
171.0804414 0.7427426576
175.1117415 1.114752914
177.1273916 0.9802172329
221.1172208 0.9760965602

Name: +ve in-silico MS/MS by CFM-ID for ZWVALTAMWNHXRM-SDBXPKJASA-N
ID: ZWVALTAMWNHXRM-SDBXPKJASA-N
Comment: Energy0
Num peaks: 6
185.0960915 5.874024965
189.0910061 3.453559492
203.1066561 7.028381503
213.0910061 17.37507136
231.1015708 33.81317194
249.1121354 20.55446529

Name: +ve in-silico MS/MS by CFM-ID for ZWVALTAMWNHXRM-SDBXPKJASA-N
ID: ZWVALTAMWNHXRM-SDBXPKJASA-N
Comment: Energy1
Num peaks: 21
117.0698767 1.743529194
119.0855268 1.044402656
145.0647913 1.457735617
147.0804414 1.091032775
161.0597059 1.256296531
163.075356 1.080836236
171.0804414 5.852638405
175.1117415 2.149351154
183.0804414 1.235225531
185.0960915 12.72784046
187.075356 2.023860594
187.1117415 3.053976667
189.0910061 2.727940385
199.075356 2.040626945
203.1066561 13.37055268
205.1223062 1.175920914
213.0910061 9.066885085
221.1172208 1.808777644
223.0964854 1.061648641
231.1015708 10.41273347
249.1121354 4.225647185

Name: +ve in-silico MS/MS by CFM-ID for ZWVALTAMWNHXRM-SDBXPKJASA-N
ID: ZWVALTAMWNHXRM-SDBXPKJASA-N
Comment: Energy2
Num peaks: 31
39.02292652 1.187192802
55.01784114 0.9278624971
59.01275576 0.7825158651
65.03857658 2.222728433
79.05422664 2.026729287
93.06987671 0.8950404537
105.0698767 0.6906940846
117.0698767 1.248523119
133.0647913 0.6922312635
145.0647913 0.8266830576
147.0804414 0.8372869209
159.0804414 0.9954855386
161.0597059 1.753587871
163.075356 0.6981830025
169.0647913 2.958384717
171.0440559 1.923720566
171.0804414 13.72002812
173.0597059 2.682513693
175.075356 1.038343342
177.0910061 1.054173547
183.0804414 2.840032022
185.0960915 13.12791612
187.075356 5.760491462
187.1117415 5.778204851
189.0910061 1.732050464
201.0910061 0.7287787315
203.1066561 2.24658676
213.0910061 3.437215608
215.0702706 1.513584317
221.0808353 0.7041182122
231.1015708 1.876695804

Name: +ve in-silico MS/MS by CFM-ID for RVTJUTXCUYSHAZ-UHFFFAOYSA-N
ID: RVTJUTXCUYSHAZ-UHFFFAOYSA-N
Comment: Energy0
Num peaks: 6
137.0597059 1.562733117
151.075356 2.739486533
165.0910061 2.287017956
191.1066561 33.09146409
193.0859207 1.986094971
209.1172208 43.13907349

Name: +ve in-silico MS/MS by CFM-ID for RVTJUTXCUYSHAZ-UHFFFAOYSA-N
ID: RVTJUTXCUYSHAZ-UHFFFAOYSA-N
Comment: Energy1
Num peaks: 19
39.02292652 1.346552659
41.03857658 1.554071454
53.03857658 2.164543161
57.0334912 4.825478831
59.04914126 1.156791936
69.0334912 1.156537314
71.04914126 2.574354203
121.0647913 1.160491953
137.0597059 3.067160986
139.075356 1.18221995
151.075356 12.85898774
159.0804414 2.030958101
163.075356 1.039157619
165.0910061 3.183044674
175.075356 1.271690044
177.0910061 2.064108964
191.1066561 20.22290102
193.0859207 1.509704825
209.1172208 16.26267196

Name: +ve in-silico MS/MS by CFM-ID for RVTJUTXCUYSHAZ-UHFFFAOYSA-N
ID: RVTJUTXCUYSHAZ-UHFFFAOYSA-N
Comment: Energy2
Num peaks: 31
15.02292652 1.50287764
39.02292652 5.515421724
41.00219107 1.408458564
41.03857658 2.676598517
43.01784114 1.58220031
49.00727645 2.058047797
51.02292652 4.537372136
53.03857658 3.483519084
55.05422664 1.325531847
57.0334912 2.854298821
65.03857658 1.697685165
67.01784114 2.381132073
67.05422664 1.293130938
77.03857658 1.366853877
93.0334912 2.406399308
95.04914126 1.443970921
103.0542266 1.247977818
105.0334912 1.582589649
107.0491413 2.302162009
121.0647913 5.070767392
135.0440559 2.199365987
137.0597059 3.41495527
147.0804414 1.274345365
149.0597059 1.388658468
151.075356 5.775706861
159.0804414 2.448419684
161.0960915 1.989336597
163.075356 2.246115827
165.0910061 1.57359993
175.075356 2.840371434
193.0859207 1.410615194

Name: +ve in-silico MS/MS by CFM-ID for XMBYWWHLSMXSPA-KVOZUEDISA-N
ID: XMBYWWHLSMXSPA-KVOZUEDISA-N
Comment: Energy0
Num peaks: 24
53.03857658 1.446142898
55.05422664 1.253356811
67.05422664 1.230633388
73.02840582 0.9366289243
115.0542266 2.756801494
117.0698767 6.67798446
119.0855268 2.171526004
121.1011768 1.917362492
131.0491413 0.8247811535
135.0804414 1.926019987
139.1117415 3.77890666
185.0960915 1.229764973
187.075356 0.6883822955
187.1117415 0.5891018564
189.0910061 3.282519702
201.0910061 1.367322498
203.1066561 6.309651154
205.1223062 2.313237635
213.0910061 2.979885242
219.0651853 0.7205920121
221.0808353 0.704329559
221.1172208 0.8501442293
231.1015708 14.79335411
249.1121354 19.34200112

Name: +ve in-silico MS/MS by CFM-ID for XMBYWWHLSMXSPA-KVOZUEDISA-N
ID: XMBYWWHLSMXSPA-KVOZUEDISA-N
Comment: Energy1
Num peaks: 31
39.02292652 1.462229996
41.03857658 1.364895173
51.02292652 2.204600064
53.03857658 3.105666259
55.01784114 1.147135979
55.05422664 1.13313616
69.0334912 0.7842994149
73.02840582 1.618284839
75.02292652 1.254162063
77.03857658 6.099778688
79.05422664 12.96790921
81.06987671 2.474365815
83.08552677 1.242732058
85.10117684 1.038947798
115.0542266 1.360820317
117.0698767 8.784528553
119.0855268 1.50818767
121.1011768 3.811018728
131.0491413 0.8055667511
133.0647913 2.078533409
137.0960915 2.146097261
163.0389705 0.808346095
181.0495352 1.091350153
189.0910061 1.069679373
201.0910061 0.971438568
203.1066561 3.239788913
205.1223062 1.636161545
213.0910061 0.7892511713
221.1172208 1.051688728
231.1015708 1.943491669
249.1121354 1.1660537

Name: +ve in-silico MS/MS by CFM-ID for XMBYWWHLSMXSPA-KVOZUEDISA-N
ID: XMBYWWHLSMXSPA-KVOZUEDISA-N
Comment: Energy2
Num peaks: 31
25.00727645 0.9132086145
27.02292652 2.041044289
39.02292652 10.8996923
41.03857658 5.535381684
43.05422664 1.14875482
49.00727645 0.9577651708
51.02292652 3.328415083
53.03857658 5.570456981
55.05422664 1.79675685
63.02292652 3.760404492
65.03857658 3.401228037
67.05422664 2.473431824
68.99710569 2.228873194
69.0334912 1.636089524
77.00219107 0.9980761783
77.03857658 0.9244971935
79.05422664 2.553535933
95.01275576 0.8638313095
97.02840582 2.418950013
115.0542266 1.614200963
117.0698767 1.108949143
119.0855268 0.819047237
123.0440559 1.331563933
135.0440559 1.329950411
135.0804414 2.046936829
159.1168269 1.563635095
161.0597059 0.9299234826
201.0910061 0.6880397193
203.1066561 0.641586515
205.1223062 1.076857792
213.0910061 0.7832790275

Name: +ve in-silico MS/MS by CFM-ID for XDQBVBQWEZQCBG-MRVPVSSYSA-N
ID: XDQBVBQWEZQCBG-MRVPVSSYSA-N
Comment: Energy0
Num peaks: 6
187.0389705 3.866373589
189.0546206 14.02121485
199.075356 2.037126817
201.0910061 1.76391945
213.0910061 2.828918458
231.1015708 66.11484017

Name: +ve in-silico MS/MS by CFM-ID for XDQBVBQWEZQCBG-MRVPVSSYSA-N
ID: XDQBVBQWEZQCBG-MRVPVSSYSA-N
Comment: Energy1
Num peaks: 12
41.03857658 1.819038664
57.0334912 1.581179973
161.0960915 1.864431921
173.0597059 1.906622412
187.0389705 18.6261391
189.0546206 17.51331056
197.0597059 2.812723397
201.0910061 2.455422264
205.0859207 1.713506773
213.0910061 4.340172178
215.0702706 12.79334857
231.1015708 13.27543052

Name: +ve in-silico MS/MS by CFM-ID for XDQBVBQWEZQCBG-MRVPVSSYSA-N
ID: XDQBVBQWEZQCBG-MRVPVSSYSA-N
Comment: Energy2
Num peaks: 27
39.02292652 5.836108165
41.03857658 1.426397725
51.02292652 1.012771513
69.0334912 1.603332689
91.05422664 1.193874515
105.0334912 2.575981594
119.0491413 6.760253167
121.0647913 1.819693487
129.0698767 2.744410364
133.0284058 8.054762385
135.0440559 2.306643197
143.0491413 4.180152738
145.0647913 9.6473953
147.0804414 2.612653342
159.0440559 1.649125458
159.0804414 3.950534157
161.0233204 1.051467153
161.0960915 2.665798148
163.0389705 1.382300585
173.0597059 6.616170229
175.075356 3.062489777
177.0910061 1.245883884
183.0804414 1.12068789
185.0960915 1.414938608
189.0546206 2.032881736
213.0910061 0.976141704
215.0702706 1.393733637

Name: +ve in-silico MS/MS by CFM-ID for JTMOFRTYJKYSLR-AWEZNQCLSA-N
ID: JTMOFRTYJKYSLR-AWEZNQCLSA-N
Comment: Energy0
Num peaks: 13
57.0334912 1.479900899
99.04405588 1.70582005
105.0334912 1.31927447
135.0440559 1.354101717
149.0597059 7.528685624
151.075356 2.46002078
205.0859207 1.714013024
217.0859207 6.641349376
219.1015708 4.023119516
221.1172208 1.471041259
231.1015708 11.38660095
233.0808353 2.264589079
249.1121354 37.46757031

Name: +ve in-silico MS/MS by CFM-ID for JTMOFRTYJKYSLR-AWEZNQCLSA-N
ID: JTMOFRTYJKYSLR-AWEZNQCLSA-N
Comment: Energy1
Num peaks: 27
55.01784114 0.8669806557
57.0334912 2.162660475
69.0334912 6.958230448
71.04914126 1.849693709
81.0334912 0.9932225165
83.04914126 2.32269371
99.04405588 16.94807146
101.0597059 1.465823931
111.0440559 1.196562335
113.0597059 4.768634334
135.0440559 3.853995158
137.0597059 2.753018738
139.075356 0.876958624
147.0440559 0.7569309075
149.0597059 3.131859264
193.0859207 0.8804358773
203.0702706 0.9830791135
205.0859207 1.825375491
207.1015708 1.775523361
213.0910061 1.031626
215.0702706 0.8375803326
217.0859207 3.035092096
219.1015708 2.274118865
221.1172208 2.129927555
231.1015708 5.553512956
233.0808353 1.81035802
249.1121354 7.384126659

Name: +ve in-silico MS/MS by CFM-ID for JTMOFRTYJKYSLR-AWEZNQCLSA-N
ID: JTMOFRTYJKYSLR-AWEZNQCLSA-N
Comment: Energy2
Num peaks: 31
39.02292652 1.576815194
45.0334912 1.868913611
53.00219107 1.318930871
55.01784114 2.262493515
57.0334912 1.57593914
59.04914126 1.005017328
69.0334912 3.288615969
71.04914126 2.511934143
79.01784114 1.056829826
83.04914126 1.277311865
93.0334912 1.792165803
99.04405588 1.994539873
105.0334912 7.433304168
107.0491413 4.268400249
117.0334912 1.938320102
119.0491413 5.349745766
121.0647913 3.304586289
129.0334912 1.37327044
131.0491413 2.275986294
133.0284058 2.746616731
133.0647913 3.802609796
135.0440559 2.220316999
147.0440559 2.736595205
149.0597059 7.227118028
151.075356 1.203984942
159.0440559 0.9510826647
161.0597059 1.75222264
163.075356 0.9981558741
187.075356 1.033113663
201.0910061 0.9288683539
213.0910061 1.117970728

Name: +ve in-silico MS/MS by CFM-ID for PUFLCQMPJAHYJQ-AWEZNQCLSA-N
ID: PUFLCQMPJAHYJQ-AWEZNQCLSA-N
Comment: Energy0
Num peaks: 9
93.0334912 1.99628962
95.04914126 2.291904241
111.0440559 7.603228765
121.0647913 10.85385376
129.0546206 1.920666299
139.075356 2.34107732
181.0859207 2.659834386
231.1015708 8.029711725
249.1121354 43.55660862

Name: +ve in-silico MS/MS by CFM-ID for PUFLCQMPJAHYJQ-AWEZNQCLSA-N
ID: PUFLCQMPJAHYJQ-AWEZNQCLSA-N
Comment: Energy1
Num peaks: 25
69.0334912 0.8600887367
81.0334912 0.9563613291
83.04914126 1.09334395
91.01784114 1.540199928
93.0334912 5.062494179
95.04914126 2.631218674
97.06479133 0.7386132771
109.0284058 2.979772461
111.0440559 9.371361851
113.0597059 0.9604912091
119.0491413 2.591257327
121.0647913 16.56090526
129.0546206 3.478610653
137.0597059 1.03658524
139.075356 3.424475503
141.0546206 0.9454935488
155.0702706 1.044151811
203.1066561 2.010242561
205.0859207 0.7434262453
207.1015708 0.7482165318
217.0859207 1.984442112
219.1015708 1.284391979
221.1172208 2.860088253
231.1015708 6.620121788
249.1121354 9.078488927

Name: +ve in-silico MS/MS by CFM-ID for PUFLCQMPJAHYJQ-AWEZNQCLSA-N
ID: PUFLCQMPJAHYJQ-AWEZNQCLSA-N
Comment: Energy2
Num peaks: 31
39.02292652 2.423749944
41.00219107 2.271019217
41.03857658 0.9564566893
43.01784114 5.367632264
45.0334912 2.35817498
49.00727645 1.02857835
53.03857658 1.009646832
56.99710569 1.37001558
59.01275576 1.645095482
61.02840582 1.122537078
65.03857658 0.8439666908
69.0334912 2.718899201
71.04914126 1.018623518
77.03857658 1.253527368
79.05422664 2.791306734
89.03857658 1.915644896
91.01784114 0.9511347673
91.05422664 2.249179692
93.0334912 2.121039804
93.06987671 5.161970095
95.04914126 2.81675997
103.0542266 1.438822385
105.0334912 1.75385448
107.0491413 2.015182897
111.0440559 2.852710042
117.0334912 1.618467693
119.0491413 1.669053297
121.0647913 13.5454923
139.075356 0.9366182993
151.075356 1.223282631
163.075356 2.011402594

Name: +ve in-silico MS/MS by CFM-ID for QRGXNNLNKJPFIX-LBPRGKRZSA-N
ID: QRGXNNLNKJPFIX-LBPRGKRZSA-N
Comment: Energy0
Num peaks: 6
43.01784114 3.727810633
91.05422664 2.86561881
149.0960915 25.4885103
167.1066561 5.14170737
191.1066561 5.911972793
209.1172208 44.04834196

Name: +ve in-silico MS/MS by CFM-ID for QRGXNNLNKJPFIX-LBPRGKRZSA-N
ID: QRGXNNLNKJPFIX-LBPRGKRZSA-N
Comment: Energy1
Num peaks: 6
91.05422664 15.09050076
93.06987671 13.94182592
149.0960915 30.38260368
167.1066561 6.595797428
191.1066561 3.554328621
209.1172208 11.69783316

Name: +ve in-silico MS/MS by CFM-ID for QRGXNNLNKJPFIX-LBPRGKRZSA-N
ID: QRGXNNLNKJPFIX-LBPRGKRZSA-N
Comment: Energy2
Num peaks: 16
41.00219107 1.919327108
43.01784114 2.793795279
49.00727645 1.990484943
51.02292652 2.758063494
65.03857658 2.739604258
75.02292652 3.691688806
91.05422664 8.388141821
93.06987671 2.271741002
117.0698767 3.644805216
119.0491413 2.701145408
121.0647913 2.151457759
123.0804414 2.118098297
131.0855268 21.42233845
133.0647913 4.854048888
135.0804414 2.120269631
149.0960915 15.2588351

Name: +ve in-silico MS/MS by CFM-ID for HXBXAZKZXIKRDT-UHFFFAOYSA-N
ID: HXBXAZKZXIKRDT-UHFFFAOYSA-N
Comment: Energy0
Num peaks: 6
67.05422664 2.483066342
189.0910061 5.929557812
193.0495352 4.956290404
217.0859207 16.33636753
231.1015708 2.971127291
249.1121354 47.77653266

Name: +ve in-silico MS/MS by CFM-ID for HXBXAZKZXIKRDT-UHFFFAOYSA-N
ID: HXBXAZKZXIKRDT-UHFFFAOYSA-N
Comment: Energy1
Num peaks: 22
55.05422664 1.291836672
65.03857658 2.085737102
67.05422664 2.401004194
73.06479133 6.184219577
83.04914126 1.327199245
85.06479133 2.078596756
161.0233204 2.166452642
163.0389705 1.297995721
165.0546206 2.139620776
173.0597059 1.086918164
175.0389705 1.14340509
177.0910061 1.164191302
181.0495352 1.493680501
189.0546206 1.365415637
189.0910061 6.51893978
191.0702706 1.310477732
193.0495352 5.143508943
207.0651853 5.508637189
217.0859207 11.35610516
231.1015708 5.101218101
233.0808353 1.510475727
249.1121354 17.13055711

Name: +ve in-silico MS/MS by CFM-ID for HXBXAZKZXIKRDT-UHFFFAOYSA-N
ID: HXBXAZKZXIKRDT-UHFFFAOYSA-N
Comment: Energy2
Num peaks: 31
39.02292652 1.952041234
41.03857658 1.133477881
51.02292652 1.17452708
55.05422664 5.160209839
65.03857658 7.40853266
67.05422664 4.624266804
73.06479133 1.422342447
83.04914126 1.130052319
91.01784114 2.008493672
95.04914126 1.572537292
131.0491413 2.129125581
133.0284058 1.620083221
135.0440559 4.661806317
147.0440559 2.825604108
147.0804414 1.550500996
149.0597059 2.120971432
149.0960915 1.40005301
159.0440559 1.912072093
161.0233204 3.888782733
163.0389705 4.603822934
165.0546206 1.615088118
173.0597059 1.645304635
173.0960915 1.15117593
175.0389705 2.712299748
175.075356 1.435674062
189.0546206 1.261301943
189.0910061 1.912818224
191.0702706 3.0318567
193.0495352 1.967385773
201.0910061 1.547579178
233.0808353 1.313987533

Name: +ve in-silico MS/MS by CFM-ID for QUOOSEMMHUONJL-UHFFFAOYSA-N
ID: QUOOSEMMHUONJL-UHFFFAOYSA-N
Comment: Energy0
Num peaks: 6
67.05422664 1.444949777
69.06987671 5.11352945
171.0804414 2.366089212
205.0859207 1.594345002
213.0910061 9.434757332
231.1015708 71.87238054

Name: +ve in-silico MS/MS by CFM-ID for QUOOSEMMHUONJL-UHFFFAOYSA-N
ID: QUOOSEMMHUONJL-UHFFFAOYSA-N
Comment: Energy1
Num peaks: 15
65.03857658 2.582394793
67.05422664 7.105440204
69.06987671 9.730277425
163.0389705 2.309364877
171.0804414 4.036943184
185.0960915 2.643801734
187.075356 2.954546181
187.1117415 2.345467332
201.0546206 1.596950268
201.0910061 2.248229876
203.0702706 1.478621237
203.1066561 10.51174488
205.0859207 1.929947913
213.0910061 7.350194984
231.1015708 21.61677152

Name: +ve in-silico MS/MS by CFM-ID for QUOOSEMMHUONJL-UHFFFAOYSA-N
ID: QUOOSEMMHUONJL-UHFFFAOYSA-N
Comment: Energy2
Num peaks: 31
25.00727645 1.206801453
39.02292652 1.326898521
41.03857658 1.373615902
49.00727645 1.335798503
51.02292652 2.923809456
53.03857658 3.459154258
65.03857658 7.894820039
67.05422664 10.65880777
69.06987671 3.629428587
81.06987671 1.220593515
83.08552677 3.059728697
91.05422664 4.177039732
93.06987671 1.450461751
115.0542266 3.196960335
143.0855268 1.603659658
145.0647913 1.60835097
155.0491413 1.269615712
159.0804414 1.654681988
161.0960915 1.421523483
171.0804414 6.240883474
173.0597059 1.408121037
177.0910061 0.9681998489
183.0804414 1.22645941
185.0597059 1.531607169
185.0960915 2.489601256
187.075356 1.541333951
189.0910061 1.884954743
195.0804414 1.369585295
197.0597059 1.344094739
213.0910061 1.740586944
215.0702706 1.172459411

Name: +ve in-silico MS/MS by CFM-ID for AFHDYMGMZUYZQT-QMMMGPOBSA-N
ID: AFHDYMGMZUYZQT-QMMMGPOBSA-N
Comment: Energy0
Num peaks: 17
59.08552677 0.9997074972
79.05422664 1.265210961
81.06987671 3.385052433
83.08552677 3.756891201
85.10117684 1.93685081
87.1168269 1.113662715
97.02840582 2.999793983
99.04405588 0.8961848094
109.0647913 3.749360392
111.0804414 5.028774769
113.0960915 4.492999239
135.0440559 1.008149523
137.0233204 0.9256379602
139.0389705 2.123845072
141.0546206 1.387395808
191.1066561 6.125245972
209.1172208 39.09270885

Name: +ve in-silico MS/MS by CFM-ID for AFHDYMGMZUYZQT-QMMMGPOBSA-N
ID: AFHDYMGMZUYZQT-QMMMGPOBSA-N
Comment: Energy1
Num peaks: 31
39.02292652 1.992970465
41.03857658 2.368839948
43.05422664 2.920294227
45.06987671 1.598190809
53.00219107 1.748680033
53.03857658 1.275182397
55.01784114 2.937315003
55.05422664 1.531155808
57.0334912 1.770672382
59.04914126 1.055117848
67.05422664 1.424384386
69.06987671 1.908738382
81.06987671 1.08239348
83.08552677 1.3036463
85.10117684 1.355091287
109.0647913 1.315358286
111.0804414 2.985418931
113.0960915 1.116350059
121.0284058 1.024414839
123.0076704 1.696472865
125.0233204 2.124085116
135.0440559 1.35727252
139.0389705 1.331183384
149.0597059 1.334641336
151.0389705 1.190135555
151.075356 1.298055458
153.0546206 1.263944216
153.0910061 1.66629041
165.0546206 2.200786957
191.1066561 4.929625424
209.1172208 14.15100473

Name: +ve in-silico MS/MS by CFM-ID for AFHDYMGMZUYZQT-QMMMGPOBSA-N
ID: AFHDYMGMZUYZQT-QMMMGPOBSA-N
Comment: Energy2
Num peaks: 28
25.00727645 2.10061877
27.02292652 1.077805208
29.03857658 0.8718107868
39.02292652 9.769117245
41.03857658 11.40842514
43.05422664 5.345970126
45.06987671 1.749610523
49.00727645 1.455450354
51.02292652 2.166006924
53.00219107 1.228154518
53.03857658 7.924221247
55.01784114 0.879522662
55.05422664 5.567112843
57.06987671 3.118230134
59.08552677 4.792907933
65.03857658 1.336821935
67.05422664 1.096384577
69.0334912 2.125929201
69.06987671 0.912743484
71.08552677 0.8541336187
79.05422664 2.168249118
81.06987671 4.877073177
83.08552677 2.041154725
85.10117684 1.571844019
87.1168269 0.9559111443
97.02840582 1.158571349
107.0491413 1.223299227
121.0647913 0.8339000333

Name: +ve in-silico MS/MS by CFM-ID for ZAXBKWQBFNMTQC-UHFFFAOYSA-N
ID: ZAXBKWQBFNMTQC-UHFFFAOYSA-N
Comment: Energy0
Num peaks: 6
95.04914126 1.137752804
137.0597059 2.342693524
199.075356 4.574949778
201.0910061 1.348027369
213.0910061 1.903310206
231.1015708 81.449219

Name: +ve in-silico MS/MS by CFM-ID for ZAXBKWQBFNMTQC-UHFFFAOYSA-N
ID: ZAXBKWQBFNMTQC-UHFFFAOYSA-N
Comment: Energy1
Num peaks: 15
49.00727645 3.417457173
51.02292652 2.813032535
53.03857658 1.241815021
95.04914126 1.851752255
137.0597059 6.263067663
151.075356 1.778638482
173.0597059 1.647901037
177.0910061 1.741047388
187.075356 1.744611394
199.075356 6.105824722
201.0910061 5.868769245
203.1066561 5.821959628
213.0910061 2.162396646
215.0702706 2.504193284
231.1015708 35.32119987

Name: +ve in-silico MS/MS by CFM-ID for ZAXBKWQBFNMTQC-UHFFFAOYSA-N
ID: ZAXBKWQBFNMTQC-UHFFFAOYSA-N
Comment: Energy2
Num peaks: 31
39.02292652 2.963379805
49.00727645 7.700903519
51.02292652 2.853440567
53.03857658 1.388356396
79.01784114 1.22529078
81.0334912 2.107377678
105.0334912 1.376636097
107.0491413 2.361385985
117.0334912 3.618969792
119.0491413 1.647401825
121.0647913 1.440958808
137.0597059 3.317561024
143.0491413 3.487538093
145.0647913 1.573032265
151.075356 3.097941007
155.1066561 1.054210264
157.0647913 4.406267567
161.0597059 2.12090581
163.075356 1.265743344
169.0647913 1.484805056
171.0804414 5.139479131
177.0910061 1.225577504
183.0804414 2.003838587
185.0597059 1.745499297
187.075356 6.542575446
189.0910061 2.030693583
199.075356 2.429676714
201.0910061 1.25970076
203.1066561 1.738839377
213.0910061 2.033561233
215.0702706 2.860040154

Name: +ve in-silico MS/MS by CFM-ID for JVQIELYQOZIVPK-GQCTYLIASA-N
ID: JVQIELYQOZIVPK-GQCTYLIASA-N
Comment: Energy0
Num peaks: 14
55.05422664 3.078181587
59.01275576 1.252492405
177.0910061 0.9961184576
187.0389705 1.094705204
187.075356 5.067484682
189.0910061 7.034106746
193.0495352 1.62191513
201.0910061 0.9775729664
203.1066561 6.671427531
205.0495352 2.262469486
207.0651853 2.357856676
213.0910061 3.047591465
231.1015708 19.08396301
249.1121354 26.3611537

Name: +ve in-silico MS/MS by CFM-ID for JVQIELYQOZIVPK-GQCTYLIASA-N
ID: JVQIELYQOZIVPK-GQCTYLIASA-N
Comment: Energy1
Num peaks: 31
39.02292652 1.908907673
55.05422664 10.06473774
57.06987671 0.8690455956
67.05422664 0.8090409152
69.06987671 3.330936871
71.01275576 1.185167233
133.0284058 1.116052128
145.0284058 2.29570028
147.0440559 3.400694432
157.0647913 0.830039577
161.0597059 0.8211912283
171.0440559 0.8187888018
173.0597059 2.887063295
173.0960915 0.8039118449
175.0389705 1.735215876
175.075356 1.212838984
175.1117415 1.441569409
177.0910061 0.9533252753
187.075356 4.984127964
189.0910061 6.613732215
191.0338851 0.7882276551
193.0495352 3.195530638
201.0910061 1.635766619
203.1066561 7.782763802
205.0495352 0.7930011428
205.1223062 0.8921560538
213.0910061 1.659068228
219.1015708 1.185039912
221.1172208 1.233344097
231.1015708 5.008658566
249.1121354 4.180323697

Name: +ve in-silico MS/MS by CFM-ID for JVQIELYQOZIVPK-GQCTYLIASA-N
ID: JVQIELYQOZIVPK-GQCTYLIASA-N
Comment: Energy2
Num peaks: 31
25.00727645 1.389905332
39.02292652 2.311364444
41.03857658 0.9285202211
49.00727645 1.006333922
53.03857658 1.205034242
55.05422664 9.534287161
57.06987671 1.015176545
65.03857658 4.917415618
67.05422664 2.448827381
69.06987671 1.448792147
83.08552677 0.9234326923
91.05422664 1.668757225
92.99710569 0.9431717972
115.0542266 1.982249746
121.0284058 3.931768244
129.0698767 5.564642695
131.0855268 3.326961958
133.0284058 2.477636002
133.1011768 0.958758593
145.0284058 2.348180149
145.1011768 1.106639319
147.0440559 6.49184406
149.0597059 0.9551969476
161.0960915 0.9730378523
169.0647913 1.008148546
173.0597059 1.241585041
173.0960915 1.238277365
175.1117415 1.054249109
187.075356 2.654007498
189.0910061 1.191333257
203.1066561 1.080721228

Name: +ve in-silico MS/MS by CFM-ID for WQBPKDLBMOJPGG-GWCFXTLKSA-N
ID: WQBPKDLBMOJPGG-GWCFXTLKSA-N
Comment: Energy0
Num peaks: 7
185.0960915 3.195379793
187.1117415 3.14354055
191.0702706 5.017610605
201.0910061 7.019646059
203.1066561 3.092277732
213.0910061 3.641394036
231.1015708 57.6313801

Name: +ve in-silico MS/MS by CFM-ID for WQBPKDLBMOJPGG-GWCFXTLKSA-N
ID: WQBPKDLBMOJPGG-GWCFXTLKSA-N
Comment: Energy1
Num peaks: 18
39.02292652 2.412040741
41.03857658 3.90761062
55.05422664 8.922503522
57.06987671 2.125440768
65.03857658 1.875868513
67.05422664 3.06804877
79.05422664 2.859580906
81.06987671 5.716170735
147.0804414 1.568834024
183.0804414 3.380005003
185.0960915 2.626962368
187.0389705 4.745251139
187.1117415 3.128426998
189.0546206 2.835590654
191.0702706 8.164738173
203.1066561 3.835202667
213.0910061 4.974624607
231.1015708 14.45704662

Name: +ve in-silico MS/MS by CFM-ID for WQBPKDLBMOJPGG-GWCFXTLKSA-N
ID: WQBPKDLBMOJPGG-GWCFXTLKSA-N
Comment: Energy2
Num peaks: 13
39.02292652 11.90489428
41.03857658 3.680961307
49.00727645 2.51096497
51.02292652 1.551568318
55.05422664 28.89451152
57.06987671 7.254852453
65.03857658 10.22260416
67.05422664 3.208331776
79.05422664 3.352000918
81.06987671 2.605366118
91.05422664 2.062223678
117.0698767 1.555126497
131.0855268 2.216595433

Name: +ve in-silico MS/MS by CFM-ID for CZHWYUJICFFNDV-YRGRVCCFSA-N
ID: CZHWYUJICFFNDV-YRGRVCCFSA-N
Comment: Energy0
Num peaks: 8
157.0647913 2.294112915
159.0804414 6.390119779
177.0910061 3.651742269
185.0960915 2.666478693
187.1117415 2.776428668
203.1066561 2.719747849
213.0910061 10.83202772
231.1015708 49.6488957

Name: +ve in-silico MS/MS by CFM-ID for CZHWYUJICFFNDV-YRGRVCCFSA-N
ID: CZHWYUJICFFNDV-YRGRVCCFSA-N
Comment: Energy1
Num peaks: 26
49.00727645 1.063632769
51.02292652 1.031327677
91.05422664 1.367847264
105.0334912 2.144029794
107.0491413 2.44440607
109.0284058 1.33666875
119.0491413 1.454015506
121.0647913 1.998949806
135.0804414 1.347010542
157.0647913 5.615275224
159.0440559 1.662832638
159.0804414 6.658221555
161.0597059 1.819958933
161.0960915 1.879194794
173.0597059 2.348530888
175.075356 1.696515823
177.0910061 3.061439254
183.0804414 3.262366991
185.0960915 2.944633534
187.075356 1.304656556
187.1117415 3.54934315
189.0910061 1.89173245
203.1066561 4.786876618
213.0910061 7.887912052
215.0702706 1.755332602
231.1015708 13.93140674

Name: +ve in-silico MS/MS by CFM-ID for CZHWYUJICFFNDV-YRGRVCCFSA-N
ID: CZHWYUJICFFNDV-YRGRVCCFSA-N
Comment: Energy2
Num peaks: 31
39.02292652 2.522461384
41.03857658 2.474744556
49.00727645 6.099752917
51.02292652 6.288456661
53.03857658 2.167048462
55.05422664 1.861175762
65.03857658 1.847636162
67.05422664 1.224419849
91.05422664 3.572932321
93.06987671 1.958462176
103.0542266 2.366427724
105.0334912 3.083064094
105.0698767 2.895566747
107.0491413 1.515786907
107.0855268 2.09583073
117.0698767 1.371538639
121.0647913 1.520476291
129.0698767 1.243772202
131.0491413 1.744518398
131.0855268 1.601631207
133.1011768 1.80135382
143.0855268 2.150810717
145.0647913 1.230771179
157.0647913 2.033172061
159.0440559 1.673784163
159.0804414 2.293955073
167.0855268 1.30039197
175.075356 1.870592458
187.075356 1.69599947
213.0910061 1.672310392
215.0702706 1.981673919

Name: +ve in-silico MS/MS by CFM-ID for QIFZQSKMBSFFET-NSHDSACASA-N
ID: QIFZQSKMBSFFET-NSHDSACASA-N
Comment: Energy0
Num peaks: 6
103.075356 1.891936545
121.0647913 1.781820232
135.0440559 12.3592398
151.075356 2.205966079
191.1066561 22.86480142
209.1172208 43.0997756

Name: +ve in-silico MS/MS by CFM-ID for QIFZQSKMBSFFET-NSHDSACASA-N
ID: QIFZQSKMBSFFET-NSHDSACASA-N
Comment: Energy1
Num peaks: 19
85.06479133 1.172345069
89.05970595 3.921982999
103.075356 2.088245188
105.0334912 1.119707754
107.0491413 1.220979339
119.0491413 1.50670282
121.0284058 1.410487694
121.0647913 2.806895071
123.0440559 5.078043769
135.0440559 5.653490333
149.0597059 1.315350563
151.075356 1.086936758
153.0910061 1.037382904
163.1117415 1.531979998
173.0960915 1.583701191
175.075356 1.630831659
191.1066561 22.74862298
193.0859207 1.496315613
209.1172208 22.53503043

Name: +ve in-silico MS/MS by CFM-ID for QIFZQSKMBSFFET-NSHDSACASA-N
ID: QIFZQSKMBSFFET-NSHDSACASA-N
Comment: Energy2
Num peaks: 13
39.02292652 1.36793607
41.03857658 2.275603474
65.03857658 4.659080998
67.01784114 3.013191525
69.0334912 1.570198288
83.04914126 2.80335061
91.01784114 7.032019348
93.0334912 4.218592736
93.06987671 1.425681669
107.0491413 15.71460436
119.0491413 1.577329718
121.0647913 3.032705086
135.0440559 31.64034975

Name: +ve in-silico MS/MS by CFM-ID for VKJKDESBYIGYTF-LLVKDONJSA-N
ID: VKJKDESBYIGYTF-LLVKDONJSA-N
Comment: Energy0
Num peaks: 6
159.0440559 2.076627286
171.0804414 2.195685166
173.0233204 2.669967216
175.0389705 10.5055371
213.0910061 7.252843856
231.1015708 63.71965184

Name: +ve in-silico MS/MS by CFM-ID for VKJKDESBYIGYTF-LLVKDONJSA-N
ID: VKJKDESBYIGYTF-LLVKDONJSA-N
Comment: Energy1
Num peaks: 18
45.06987671 1.470246478
71.04914126 1.498097601
131.0491413 1.084190978
147.0440559 3.900944176
171.0804414 4.05151945
173.0233204 4.174186345
175.0389705 14.49092625
183.0804414 1.185980781
185.0960915 2.100977348
187.0389705 1.10842765
187.075356 1.884820771
187.1117415 2.479189944
189.0910061 1.04783894
201.0910061 1.146153995
203.1066561 8.284596367
213.0910061 7.310402976
215.0702706 2.167918286
231.1015708 21.37785804

Name: +ve in-silico MS/MS by CFM-ID for VKJKDESBYIGYTF-LLVKDONJSA-N
ID: VKJKDESBYIGYTF-LLVKDONJSA-N
Comment: Energy2
Num peaks: 22
39.02292652 1.081860399
41.03857658 1.084091238
49.00727645 1.295887291
51.02292652 1.595611311
65.03857658 3.942831907
67.05422664 5.54365067
105.0334912 3.09866559
115.0542266 4.043489668
119.0491413 2.705033827
121.0284058 2.313827565
129.0334912 5.675022835
131.0491413 9.289095185
133.0284058 2.419007679
143.0491413 1.686822224
145.0284058 3.447148687
145.0647913 1.109462767
147.0440559 9.03482527
157.0284058 5.240722596
159.0440559 2.193473143
171.0804414 1.889416055
173.0233204 5.451966013
175.0389705 6.468968117

Name: +ve in-silico MS/MS by CFM-ID for YBEKEVJDAKBMRA-SNAWJCMRSA-N
ID: YBEKEVJDAKBMRA-SNAWJCMRSA-N
Comment: Energy0
Num peaks: 6
55.05422664 2.63680208
57.06987671 2.395114844
173.0233204 1.488073297
201.0910061 1.499226763
213.0910061 9.557116893
231.1015708 64.76656004

Name: +ve in-silico MS/MS by CFM-ID for YBEKEVJDAKBMRA-SNAWJCMRSA-N
ID: YBEKEVJDAKBMRA-SNAWJCMRSA-N
Comment: Energy1
Num peaks: 19
39.02292652 1.719560218
41.03857658 1.702906205
43.05422664 2.875130134
53.03857658 7.285467132
55.05422664 10.34225007
57.06987671 4.223080992
69.06987671 1.906032442
71.08552677 1.540287822
161.0233204 5.533712878
163.0389705 0.9810156
171.0440559 0.9861007398
173.0233204 2.637136245
175.0389705 1.622677174
187.0389705 2.126316723
201.0910061 2.586471764
203.1066561 3.213686624
213.0910061 7.357053403
215.0702706 1.490332279
231.1015708 19.93630116

Name: +ve in-silico MS/MS by CFM-ID for YBEKEVJDAKBMRA-SNAWJCMRSA-N
ID: YBEKEVJDAKBMRA-SNAWJCMRSA-N
Comment: Energy2
Num peaks: 31
39.02292652 6.42625822
41.00219107 1.28196799
41.03857658 5.173606734
43.05422664 4.588534516
51.02292652 1.279426639
53.03857658 4.13861814
55.05422664 5.329779864
57.06987671 3.888998456
65.03857658 3.338923805
67.05422664 1.223875133
69.06987671 1.754310768
77.00219107 1.381743434
93.0334912 0.7717563267
105.0334912 2.748348873
117.0334912 0.819412492
121.0284058 2.23771378
123.0440559 2.501818612
133.0284058 4.450987312
135.0440559 2.385701199
137.0597059 1.083838383
147.0076704 1.810908605
149.0233204 1.160383766
159.0804414 0.9645041473
169.0284058 1.106310535
171.0440559 0.7735414339
173.0233204 0.7958228388
185.0597059 1.254836837
185.0960915 1.374433669
187.075356 1.397939005
199.075356 0.7782385214
213.0910061 0.9632428949

Name: +ve in-silico MS/MS by CFM-ID for ZWVALTAMWNHXRM-ISVAXAHUSA-N
ID: ZWVALTAMWNHXRM-ISVAXAHUSA-N
Comment: Energy0
Num peaks: 6
185.0960915 5.874024965
189.0910061 3.453559492
203.1066561 7.028381503
213.0910061 17.37507136
231.1015708 33.81317194
249.1121354 20.55446529

Name: +ve in-silico MS/MS by CFM-ID for ZWVALTAMWNHXRM-ISVAXAHUSA-N
ID: ZWVALTAMWNHXRM-ISVAXAHUSA-N
Comment: Energy1
Num peaks: 21
117.0698767 1.743529194
119.0855268 1.044402656
145.0647913 1.457735617
147.0804414 1.091032775
161.0597059 1.256296531
163.075356 1.080836236
171.0804414 5.852638405
175.1117415 2.149351154
183.0804414 1.235225531
185.0960915 12.72784046
187.075356 2.023860594
187.1117415 3.053976667
189.0910061 2.727940385
199.075356 2.040626945
203.1066561 13.37055268
205.1223062 1.175920914
213.0910061 9.066885085
221.1172208 1.808777644
223.0964854 1.061648641
231.1015708 10.41273347
249.1121354 4.225647185

Name: +ve in-silico MS/MS by CFM-ID for ZWVALTAMWNHXRM-ISVAXAHUSA-N
ID: ZWVALTAMWNHXRM-ISVAXAHUSA-N
Comment: Energy2
Num peaks: 31
39.02292652 1.187192802
55.01784114 0.9278624971
59.01275576 0.7825158651
65.03857658 2.222728433
79.05422664 2.026729287
93.06987671 0.8950404537
105.0698767 0.6906940846
117.0698767 1.248523119
133.0647913 0.6922312635
145.0647913 0.8266830576
147.0804414 0.8372869209
159.0804414 0.9954855386
161.0597059 1.753587871
163.075356 0.6981830025
169.0647913 2.958384717
171.0440559 1.923720566
171.0804414 13.72002812
173.0597059 2.682513693
175.075356 1.038343342
177.0910061 1.054173547
183.0804414 2.840032022
185.0960915 13.12791612
187.075356 5.760491462
187.1117415 5.778204851
189.0910061 1.732050464
201.0910061 0.7287787315
203.1066561 2.24658676
213.0910061 3.437215608
215.0702706 1.513584317
221.0808353 0.7041182122
231.1015708 1.876695804

Name: +ve in-silico MS/MS by CFM-ID for KZSUTXHYJQMHKM-SOFGYWHQSA-N
ID: KZSUTXHYJQMHKM-SOFGYWHQSA-N
Comment: Energy0
Num peaks: 7
41.03857658 3.2388315
43.05422664 3.407357498
165.0546206 3.885793684
167.0702706 3.56755384
177.0910061 3.421056369
191.1066561 4.07378537
209.1172208 61.61609501

Name: +ve in-silico MS/MS by CFM-ID for KZSUTXHYJQMHKM-SOFGYWHQSA-N
ID: KZSUTXHYJQMHKM-SOFGYWHQSA-N
Comment: Energy1
Num peaks: 24
39.02292652 5.642282841
41.03857658 11.83130676
43.05422664 4.460776078
45.06987671 2.016002641
53.00219107 1.937870123
55.01784114 2.879996413
57.0334912 3.921083772
67.05422664 1.170476444
69.06987671 1.392170886
71.08552677 1.769464231
79.05422664 2.782963713
81.06987671 6.131949237
83.08552677 6.302946325
107.0855268 0.9432910112
133.0647913 1.713752832
135.0804414 1.398538205
137.0960915 1.528819299
139.0389705 2.075438054
139.1117415 2.307797545
165.0546206 1.950344062
177.0910061 1.730595927
191.1066561 2.468174145
193.0859207 1.519032562
209.1172208 10.80042607

Name: +ve in-silico MS/MS by CFM-ID for KZSUTXHYJQMHKM-SOFGYWHQSA-N
ID: KZSUTXHYJQMHKM-SOFGYWHQSA-N
Comment: Energy2
Num peaks: 31
39.02292652 5.881456551
41.03857658 9.420545083
43.05422664 7.024592527
45.0334912 1.398274326
49.00727645 0.8372362792
51.02292652 1.433227782
53.03857658 1.754220181
55.01784114 1.766039563
57.0334912 1.393857285
63.02292652 1.040252709
65.03857658 3.835705255
67.05422664 3.692698174
69.06987671 3.191907323
71.08552677 0.8335041383
79.05422664 1.840071057
81.06987671 4.539163409
91.05422664 5.33639413
93.0334912 0.8562260113
93.06987671 1.740579389
95.01275576 2.346925791
95.04914126 1.144425604
95.08552677 0.8844406331
97.02840582 1.628866423
97.06479133 0.8485420679
107.0491413 1.351540459
109.0647913 1.458722665
111.0804414 2.581952535
135.0440559 3.007753615
149.0597059 1.843357114
161.0960915 0.8450750491
193.0859207 1.662694919

Name: +ve in-silico MS/MS by CFM-ID for OTZIRJKMHYBEPT-PJWHXWNJSA-N
ID: OTZIRJKMHYBEPT-PJWHXWNJSA-N
Comment: Energy0
Num peaks: 29
39.02292652 0.7215571305
53.03857658 0.7320892207
63.02292652 1.141977924
69.0334912 0.6430679397
71.04914126 0.9181231852
75.02292652 1.940544945
77.03857658 0.8469298704
89.05970595 0.7794917458
99.02292652 7.567762955
101.0385766 1.572839702
103.0178411 0.7688416835
103.0542266 0.8268822224
105.0334912 1.198362146
113.0385766 2.289160687
115.0542266 2.464876372
117.0698767 2.636083736
119.0855268 0.9974120547
121.1011768 1.015576908
131.0491413 0.7355427231
151.0389705 0.7607688183
153.0546206 1.468099921
155.0702706 1.172228672
171.0440559 0.9241204133
173.0597059 1.087492121
175.075356 1.851893543
199.075356 0.7349323676
205.0859207 0.6392517232
213.0910061 6.064370184
231.1015708 36.04159058

Name: +ve in-silico MS/MS by CFM-ID for OTZIRJKMHYBEPT-PJWHXWNJSA-N
ID: OTZIRJKMHYBEPT-PJWHXWNJSA-N
Comment: Energy1
Num peaks: 31
39.02292652 2.905087946
41.00219107 2.037036428
43.01784114 1.606698365
45.0334912 1.248202623
49.00727645 1.25808136
51.02292652 3.302181419
53.03857658 2.619833308
55.01784114 3.525198553
55.05422664 0.9132496
57.0334912 1.411363213
57.06987671 2.171690157
63.02292652 4.662472077
65.03857658 0.9152040461
67.01784114 1.904635254
69.0334912 2.296505031
71.04914126 1.704906639
73.00727645 2.777427089
73.06479133 1.008177923
75.02292652 3.155741707
75.08044139 0.902018749
77.03857658 2.348094083
87.02292652 1.525967898
99.02292652 6.445385469
101.0385766 1.526222449
103.0542266 3.144930048
119.0491413 1.864028967
151.0389705 1.026635626
167.0702706 0.8914459001
185.0597059 1.077546917
213.0910061 3.973686093
231.1015708 4.897792502

Name: +ve in-silico MS/MS by CFM-ID for OTZIRJKMHYBEPT-PJWHXWNJSA-N
ID: OTZIRJKMHYBEPT-PJWHXWNJSA-N
Comment: Energy2
Num peaks: 31
25.00727645 0.6569902913
29.03857658 0.7208574627
39.02292652 9.254239846
41.00219107 0.8250282905
41.03857658 2.937787758
43.01784114 0.8112105524
43.05422664 1.152783635
47.04914126 2.105344912
49.00727645 7.437067453
51.02292652 7.611108851
53.03857658 1.117191489
55.05422664 1.151119442
57.06987671 0.8950617226
63.02292652 8.841705234
65.03857658 2.169030049
67.01784114 0.6100462347
69.06987671 0.6750171396
71.04914126 0.9952746455
73.00727645 4.186537433
75.02292652 5.933476679
77.03857658 3.084587747
87.02292652 1.22209194
89.03857658 1.294765691
97.00727645 0.9077434243
99.02292652 3.20507656
101.0385766 1.067637885
111.0229265 1.485399664
113.0385766 1.061156199
115.0542266 3.498502768
117.0698767 1.2962984
157.0647913 0.8104480887

Name: +ve in-silico MS/MS by CFM-ID for HXGWJMJKRSKLGG-QTFCDLCFSA-N
ID: HXGWJMJKRSKLGG-QTFCDLCFSA-N
Comment: Energy0
Num peaks: 15
59.08552677 1.461156715
63.02292652 1.31699841
75.02292652 3.638340712
77.03857658 1.929938419
87.02292652 5.132533586
89.03857658 2.756904255
91.05422664 2.564222185
103.0178411 2.809712
105.0334912 1.86172702
151.0389705 1.179168151
153.0546206 2.653030146
155.0702706 2.489321845
203.0702706 1.200821935
213.0910061 2.060784166
231.1015708 47.93567696

Name: +ve in-silico MS/MS by CFM-ID for HXGWJMJKRSKLGG-QTFCDLCFSA-N
ID: HXGWJMJKRSKLGG-QTFCDLCFSA-N
Comment: Energy1
Num peaks: 30
39.02292652 2.608166763
41.03857658 1.342023692
45.0334912 1.704898448
49.00727645 1.265906943
51.02292652 2.099261492
55.05422664 1.057346459
59.08552677 0.8763622567
63.02292652 5.717644217
65.03857658 0.9937480698
75.02292652 17.68817778
77.03857658 7.512043841
87.02292652 5.615483518
89.03857658 2.125956177
91.05422664 0.8999141369
105.0334912 1.341876572
129.0334912 2.158316396
133.0647913 0.985332272
135.0804414 1.889585319
165.0546206 0.9726114294
167.0702706 1.537098806
171.0440559 1.018831143
173.0597059 0.9994240153
179.0702706 0.9950609891
187.075356 2.468467115
189.0546206 1.059178592
191.0702706 1.208596626
201.0546206 1.295509641
203.0702706 2.107269464
215.0702706 0.8728403326
231.1015708 8.018138128

Name: +ve in-silico MS/MS by CFM-ID for HXGWJMJKRSKLGG-QTFCDLCFSA-N
ID: HXGWJMJKRSKLGG-QTFCDLCFSA-N
Comment: Energy2
Num peaks: 20
25.00727645 1.236440304
39.02292652 11.56237298
41.03857658 2.785530034
43.05422664 1.584377231
49.00727645 10.7787495
51.02292652 5.910389966
53.00219107 1.845255324
53.03857658 4.838022331
55.05422664 1.68832893
57.06987671 1.006536488
63.02292652 3.943092745
73.00727645 1.402854411
75.02292652 5.679294199
77.03857658 2.610947945
87.02292652 12.19372418
89.03857658 5.403983542
91.05422664 1.902412223
105.0334912 1.458261233
205.0859207 0.9975865711
213.0910061 1.615639751

Name: +ve in-silico MS/MS by CFM-ID for OTZIRJKMHYBEPT-BARLUBHISA-N
ID: OTZIRJKMHYBEPT-BARLUBHISA-N
Comment: Energy0
Num peaks: 29
39.02292652 0.7215571305
53.03857658 0.7320892207
63.02292652 1.141977924
69.0334912 0.6430679397
71.04914126 0.9181231852
75.02292652 1.940544945
77.03857658 0.8469298704
89.05970595 0.7794917458
99.02292652 7.567762955
101.0385766 1.572839702
103.0178411 0.7688416835
103.0542266 0.8268822224
105.0334912 1.198362146
113.0385766 2.289160687
115.0542266 2.464876372
117.0698767 2.636083736
119.0855268 0.9974120547
121.1011768 1.015576908
131.0491413 0.7355427231
151.0389705 0.7607688183
153.0546206 1.468099921
155.0702706 1.172228672
171.0440559 0.9241204133
173.0597059 1.087492121
175.075356 1.851893543
199.075356 0.7349323676
205.0859207 0.6392517232
213.0910061 6.064370184
231.1015708 36.04159058

Name: +ve in-silico MS/MS by CFM-ID for OTZIRJKMHYBEPT-BARLUBHISA-N
ID: OTZIRJKMHYBEPT-BARLUBHISA-N
Comment: Energy1
Num peaks: 31
39.02292652 2.905087946
41.00219107 2.037036428
43.01784114 1.606698365
45.0334912 1.248202623
49.00727645 1.25808136
51.02292652 3.302181419
53.03857658 2.619833308
55.01784114 3.525198553
55.05422664 0.9132496
57.0334912 1.411363213
57.06987671 2.171690157
63.02292652 4.662472077
65.03857658 0.9152040461
67.01784114 1.904635254
69.0334912 2.296505031
71.04914126 1.704906639
73.00727645 2.777427089
73.06479133 1.008177923
75.02292652 3.155741707
75.08044139 0.902018749
77.03857658 2.348094083
87.02292652 1.525967898
99.02292652 6.445385469
101.0385766 1.526222449
103.0542266 3.144930048
119.0491413 1.864028967
151.0389705 1.026635626
167.0702706 0.8914459001
185.0597059 1.077546917
213.0910061 3.973686093
231.1015708 4.897792502

Name: +ve in-silico MS/MS by CFM-ID for OTZIRJKMHYBEPT-BARLUBHISA-N
ID: OTZIRJKMHYBEPT-BARLUBHISA-N
Comment: Energy2
Num peaks: 31
25.00727645 0.6569902913
29.03857658 0.7208574627
39.02292652 9.254239846
41.00219107 0.8250282905
41.03857658 2.937787758
43.01784114 0.8112105524
43.05422664 1.152783635
47.04914126 2.105344912
49.00727645 7.437067453
51.02292652 7.611108851
53.03857658 1.117191489
55.05422664 1.151119442
57.06987671 0.8950617226
63.02292652 8.841705234
65.03857658 2.169030049
67.01784114 0.6100462347
69.06987671 0.6750171396
71.04914126 0.9952746455
73.00727645 4.186537433
75.02292652 5.933476679
77.03857658 3.084587747
87.02292652 1.22209194
89.03857658 1.294765691
97.00727645 0.9077434243
99.02292652 3.20507656
101.0385766 1.067637885
111.0229265 1.485399664
113.0385766 1.061156199
115.0542266 3.498502768
117.0698767 1.2962984
157.0647913 0.8104480887

Name: +ve in-silico MS/MS by CFM-ID for URDBRBUDKGUBAQ-ZLZWCUCMSA-N
ID: URDBRBUDKGUBAQ-ZLZWCUCMSA-N
Comment: Energy0
Num peaks: 21
41.03857658 1.386616516
53.03857658 1.107490927
55.05422664 0.952486516
57.0334912 1.3690663
63.02292652 1.111077043
75.02292652 1.916295638
77.03857658 0.8335251758
99.02292652 7.396031919
101.0385766 1.557515443
103.0542266 0.7823607998
105.0334912 1.134340361
113.0385766 2.25883806
115.0542266 2.400215986
117.0698767 2.614346465
119.0855268 0.9409287242
153.0546206 1.446501249
155.0702706 1.038831395
199.075356 1.108108428
201.0910061 0.747754605
213.0910061 15.33554719
231.1015708 33.1263756

Name: +ve in-silico MS/MS by CFM-ID for URDBRBUDKGUBAQ-ZLZWCUCMSA-N
ID: URDBRBUDKGUBAQ-ZLZWCUCMSA-N
Comment: Energy1
Num peaks: 31
39.02292652 2.468201202
41.03857658 0.8890643355
49.00727645 1.425118046
51.02292652 3.251716652
53.03857658 4.025302854
55.05422664 1.35670359
57.0334912 2.696348275
57.06987671 1.769774411
59.04914126 1.553605401
63.02292652 5.184404791
65.03857658 0.9745214449
67.01784114 0.9013414927
69.0334912 0.9914925847
71.04914126 1.495221587
73.00727645 3.082648309
73.06479133 1.099447603
75.02292652 3.514541204
77.03857658 2.512288286
87.02292652 1.674978102
99.02292652 7.161520694
101.0385766 1.684688307
103.0542266 3.462184784
119.0491413 2.114874656
149.0597059 1.041746456
153.0546206 1.120981093
155.0702706 0.8854115629
167.0702706 0.7931933864
169.0647913 0.9266837743
173.0597059 1.162458238
213.0910061 5.61507518
231.1015708 5.740691958

Name: +ve in-silico MS/MS by CFM-ID for URDBRBUDKGUBAQ-ZLZWCUCMSA-N
ID: URDBRBUDKGUBAQ-ZLZWCUCMSA-N
Comment: Energy2
Num peaks: 31
39.02292652 9.272055773
41.00219107 0.7917302394
41.03857658 3.090459199
49.00727645 7.59677015
51.02292652 7.601077926
53.03857658 1.410715486
55.05422664 1.784735075
57.0334912 0.6902879203
57.06987671 0.8239974393
63.02292652 8.459891753
65.03857658 1.827353715
73.00727645 4.440868036
75.02292652 6.362862211
77.03857658 2.543701957
87.02292652 1.294429274
89.03857658 1.371579012
97.00727645 1.071630564
99.02292652 3.150491431
101.0385766 1.248465158
105.0334912 0.8149325635
111.0229265 1.034832535
113.0385766 1.14879947
115.0542266 2.494822922
117.0698767 1.848200952
137.0597059 1.263562979
159.0440559 0.7623236657
161.0597059 0.949260036
173.0597059 1.067596335
183.0804414 0.9574609532
185.0597059 0.8025141538
195.0804414 0.7508080131

Name: +ve in-silico MS/MS by CFM-ID for RTPJTLADTXRGCF-PNQJMIKCSA-N
ID: RTPJTLADTXRGCF-PNQJMIKCSA-N
Comment: Energy0
Num peaks: 14
113.0233204 1.7733575
135.0804414 2.481332113
145.0647913 1.596405873
147.0804414 3.181464772
149.0960915 1.575290477
163.075356 1.448006802
165.0910061 3.541401939
171.0804414 3.137439421
187.075356 1.566065931
189.0910061 8.41962306
193.0859207 1.872938738
205.1223062 1.508710953
231.1015708 8.809318116
249.1121354 39.71730016

Name: +ve in-silico MS/MS by CFM-ID for RTPJTLADTXRGCF-PNQJMIKCSA-N
ID: RTPJTLADTXRGCF-PNQJMIKCSA-N
Comment: Energy1
Num peaks: 31
41.00219107 1.071881793
43.01784114 2.777986168
51.02292652 1.607340156
53.00219107 0.9817502632
53.03857658 1.004414996
55.01784114 1.900433266
69.0334912 0.9220126854
85.02840582 1.103661485
113.0233204 3.135304879
135.0804414 2.011340297
137.0960915 1.711507706
143.0491413 1.316795796
145.0647913 5.966939345
147.0804414 10.20632857
149.0960915 4.884619636
151.1117415 1.035863295
153.1273916 1.254339406
159.0804414 1.371141786
163.075356 2.496632124
165.0910061 2.480315012
171.0804414 1.941912618
177.0910061 1.795821802
179.1066561 0.9347570817
189.0546206 0.8949566509
189.0910061 3.357681534
205.1223062 0.9519350552
217.0859207 1.025510984
219.1015708 2.023698401
221.1172208 4.749736844
231.1015708 4.153435295
249.1121354 8.076996381

Name: +ve in-silico MS/MS by CFM-ID for RTPJTLADTXRGCF-PNQJMIKCSA-N
ID: RTPJTLADTXRGCF-PNQJMIKCSA-N
Comment: Energy2
Num peaks: 27
39.02292652 3.851288718
41.00219107 1.694821011
41.03857658 2.135036961
45.0334912 0.7073707612
49.00727645 2.496139008
51.02292652 14.45013815
53.00219107 3.456484325
53.03857658 9.654279435
55.01784114 4.085472448
55.05422664 2.113716326
57.0334912 3.663305381
67.01784114 1.765730607
87.00767038 1.393715345
97.02840582 1.6338784
111.0440559 0.9861409395
119.0491413 1.016349899
121.0647913 0.8402956832
135.0804414 0.8030613646
143.0491413 1.480314692
145.0647913 6.065544486
147.0804414 6.423894852
149.0960915 4.417275334
151.1117415 0.8329582611
163.075356 0.9143746358
165.0910061 1.347423765
195.1015708 1.540971855
221.0808353 0.7174583832

Name: +ve in-silico MS/MS by CFM-ID for NHADDZMCASKINP-HTRCEHHLSA-N
ID: NHADDZMCASKINP-HTRCEHHLSA-N
Comment: Energy0
Num peaks: 6
55.05422664 2.351720578
73.06479133 3.24052154
153.0546206 1.614134874
163.075356 2.49971837
191.1066561 3.65055939
209.1172208 67.92445528

Name: +ve in-silico MS/MS by CFM-ID for NHADDZMCASKINP-HTRCEHHLSA-N
ID: NHADDZMCASKINP-HTRCEHHLSA-N
Comment: Energy1
Num peaks: 17
55.05422664 4.35700507
57.06987671 2.453138687
121.0284058 1.967948488
135.0440559 12.10982789
137.0597059 3.696696436
151.0389705 2.39276465
153.0546206 1.979485752
161.0597059 2.258158281
163.075356 11.62280549
165.0910061 6.650819989
179.0702706 3.939264095
179.1066561 2.911256212
181.0859207 11.58409476
183.1015708 1.668492118
191.1066561 2.793947732
193.0859207 1.770863223
209.1172208 7.038224756

Name: +ve in-silico MS/MS by CFM-ID for NHADDZMCASKINP-HTRCEHHLSA-N
ID: NHADDZMCASKINP-HTRCEHHLSA-N
Comment: Energy2
Num peaks: 31
25.00727645 1.29982075
27.02292652 2.443794301
39.02292652 1.207310097
41.03857658 1.098861235
51.02292652 4.711096357
53.03857658 9.140140664
55.05422664 7.331083188
57.0334912 1.407513923
57.06987671 1.696216463
59.08552677 1.834805708
63.02292652 1.867611198
107.0491413 1.366266649
109.0647913 1.422548476
121.0284058 1.924937761
133.0647913 1.701668472
135.0440559 4.921409176
135.0804414 2.37916788
137.0597059 1.621871492
139.075356 1.214732532
141.0910061 1.140181309
147.0804414 2.262919363
149.0597059 3.442113524
149.0960915 1.120467753
151.075356 1.311489389
163.075356 2.739365263
165.0910061 1.984907954
177.0910061 1.568583488
179.1066561 1.169044599
181.1223062 1.170600838
191.1066561 1.081637692
193.0859207 1.751534828

Name: +ve in-silico MS/MS by CFM-ID for BUSWPFRBQXQTLO-ZWNOBZJWSA-N
ID: BUSWPFRBQXQTLO-ZWNOBZJWSA-N
Comment: Energy0
Num peaks: 6
55.05422664 2.663022017
69.06987671 2.02659489
187.1117415 1.926147392
191.0702706 5.898287952
213.0910061 3.990760508
231.1015708 69.54365904

Name: +ve in-silico MS/MS by CFM-ID for BUSWPFRBQXQTLO-ZWNOBZJWSA-N
ID: BUSWPFRBQXQTLO-ZWNOBZJWSA-N
Comment: Energy1
Num peaks: 20
39.02292652 1.904777648
41.03857658 3.58969117
43.05422664 1.543723829
55.05422664 15.40224357
57.06987671 2.30659535
67.05422664 3.235649976
69.06987671 4.48289157
79.05422664 1.952600261
81.06987671 3.762581306
83.08552677 6.533247876
149.0233204 1.540117064
163.075356 1.420790777
185.0960915 1.385316604
187.0389705 3.98351548
187.1117415 2.230316554
189.0546206 2.255933848
191.0702706 5.998548342
203.1066561 3.711607042
213.0910061 3.327801165
231.1015708 10.59719417

Name: +ve in-silico MS/MS by CFM-ID for BUSWPFRBQXQTLO-ZWNOBZJWSA-N
ID: BUSWPFRBQXQTLO-ZWNOBZJWSA-N
Comment: Energy2
Num peaks: 13
25.00727645 1.740699062
39.02292652 8.428811824
41.03857658 4.374589539
43.05422664 1.978878977
55.05422664 31.27091415
57.06987671 10.22868029
59.08552677 6.24645856
65.03857658 5.532219043
67.05422664 3.578034462
69.06987671 2.320664902
79.05422664 1.498801077
83.08552677 2.40198608
103.0542266 1.629383555

Name: +ve in-silico MS/MS by CFM-ID for URDBRBUDKGUBAQ-PPCLIVFPSA-N
ID: URDBRBUDKGUBAQ-PPCLIVFPSA-N
Comment: Energy0
Num peaks: 21
41.03857658 1.386616516
53.03857658 1.107490927
55.05422664 0.952486516
57.0334912 1.3690663
63.02292652 1.111077043
75.02292652 1.916295638
77.03857658 0.8335251758
99.02292652 7.396031919
101.0385766 1.557515443
103.0542266 0.7823607998
105.0334912 1.134340361
113.0385766 2.25883806
115.0542266 2.400215986
117.0698767 2.614346465
119.0855268 0.9409287242
153.0546206 1.446501249
155.0702706 1.038831395
199.075356 1.108108428
201.0910061 0.747754605
213.0910061 15.33554719
231.1015708 33.1263756

Name: +ve in-silico MS/MS by CFM-ID for URDBRBUDKGUBAQ-PPCLIVFPSA-N
ID: URDBRBUDKGUBAQ-PPCLIVFPSA-N
Comment: Energy1
Num peaks: 31
39.02292652 2.468201202
41.03857658 0.8890643355
49.00727645 1.425118046
51.02292652 3.251716652
53.03857658 4.025302854
55.05422664 1.35670359
57.0334912 2.696348275
57.06987671 1.769774411
59.04914126 1.553605401
63.02292652 5.184404791
65.03857658 0.9745214449
67.01784114 0.9013414927
69.0334912 0.9914925847
71.04914126 1.495221587
73.00727645 3.082648309
73.06479133 1.099447603
75.02292652 3.514541204
77.03857658 2.512288286
87.02292652 1.674978102
99.02292652 7.161520694
101.0385766 1.684688307
103.0542266 3.462184784
119.0491413 2.114874656
149.0597059 1.041746456
153.0546206 1.120981093
155.0702706 0.8854115629
167.0702706 0.7931933864
169.0647913 0.9266837743
173.0597059 1.162458238
213.0910061 5.61507518
231.1015708 5.740691958

Name: +ve in-silico MS/MS by CFM-ID for URDBRBUDKGUBAQ-PPCLIVFPSA-N
ID: URDBRBUDKGUBAQ-PPCLIVFPSA-N
Comment: Energy2
Num peaks: 31
39.02292652 9.272055773
41.00219107 0.7917302394
41.03857658 3.090459199
49.00727645 7.59677015
51.02292652 7.601077926
53.03857658 1.410715486
55.05422664 1.784735075
57.0334912 0.6902879203
57.06987671 0.8239974393
63.02292652 8.459891753
65.03857658 1.827353715
73.00727645 4.440868036
75.02292652 6.362862211
77.03857658 2.543701957
87.02292652 1.294429274
89.03857658 1.371579012
97.00727645 1.071630564
99.02292652 3.150491431
101.0385766 1.248465158
105.0334912 0.8149325635
111.0229265 1.034832535
113.0385766 1.14879947
115.0542266 2.494822922
117.0698767 1.848200952
137.0597059 1.263562979
159.0440559 0.7623236657
161.0597059 0.949260036
173.0597059 1.067596335
183.0804414 0.9574609532
185.0597059 0.8025141538
195.0804414 0.7508080131

Name: +ve in-silico MS/MS by CFM-ID for JQOPZEVLBYDIEB-JJUFPRCNSA-N
ID: JQOPZEVLBYDIEB-JJUFPRCNSA-N
Comment: Energy0
Num peaks: 11
67.05422664 2.012647704
69.06987671 20.29403108
87.08044139 1.941649705
121.0284058 7.714932278
123.0440559 2.410998202
125.0597059 2.45951363
145.0284058 1.625662286
161.0233204 1.90406309
163.0389705 10.18191976
231.1015708 3.885687588
249.1121354 27.12323464

Name: +ve in-silico MS/MS by CFM-ID for JQOPZEVLBYDIEB-JJUFPRCNSA-N
ID: JQOPZEVLBYDIEB-JJUFPRCNSA-N
Comment: Energy1
Num peaks: 20
27.02292652 1.572378078
41.03857658 1.288576197
53.03857658 1.254416184
55.05422664 0.9420442481
67.05422664 1.21809278
69.06987671 31.89034305
87.08044139 3.855367266
107.0491413 0.877563891
109.0284058 1.036012936
121.0284058 8.967927734
123.0440559 4.094163949
125.0597059 1.552012254
133.0284058 0.8722805066
135.0440559 5.083556965
139.075356 0.8481710847
145.0284058 2.579118981
161.0233204 1.195480233
163.0389705 7.194235016
231.1015708 1.254818214
249.1121354 3.231204726

Name: +ve in-silico MS/MS by CFM-ID for JQOPZEVLBYDIEB-JJUFPRCNSA-N
ID: JQOPZEVLBYDIEB-JJUFPRCNSA-N
Comment: Energy2
Num peaks: 29
25.00727645 1.397078782
39.02292652 1.834190955
41.00219107 1.121494394
41.03857658 0.940734114
49.00727645 2.065660018
51.02292652 2.399454827
53.00219107 0.7719119682
53.03857658 11.23626078
55.05422664 4.308896144
57.06987671 1.055970854
65.03857658 5.441781391
67.05422664 3.705858534
69.06987671 17.95760526
71.08552677 1.578275026
73.10117684 0.7100559325
75.02292652 0.9523481993
77.03857658 1.134566671
79.01784114 0.9720255526
93.0334912 1.620315771
95.04914126 0.8879221557
105.0334912 2.429251909
107.0491413 2.252952197
109.0284058 1.41310988
121.0284058 5.789731053
123.0440559 1.508376674
133.0284058 1.142804542
135.0440559 1.698040793
137.0597059 0.9684927768
149.0597059 0.9672328163

Name: +ve in-silico MS/MS by CFM-ID for OUIAYMYHBTUCQR-YWNRKNDBSA-N
ID: OUIAYMYHBTUCQR-YWNRKNDBSA-N
Comment: Energy0
Num peaks: 6
71.04914126 1.912693459
119.0491413 1.386021242
137.0597059 1.81284901
173.0960915 14.91968864
191.1066561 41.09486105
209.1172208 23.24356716

Name: +ve in-silico MS/MS by CFM-ID for OUIAYMYHBTUCQR-YWNRKNDBSA-N
ID: OUIAYMYHBTUCQR-YWNRKNDBSA-N
Comment: Energy1
Num peaks: 23
39.02292652 1.197844124
41.03857658 4.024893998
43.05422664 1.579386615
51.02292652 1.096030161
53.03857658 3.277198705
67.05422664 1.405841439
69.0334912 0.893222411
71.04914126 3.833165445
85.06479133 0.904724323
105.0334912 2.77362558
107.0491413 1.274264793
119.0491413 6.266009218
121.0284058 1.834078724
121.0647913 5.736690366
123.0440559 1.662339487
135.0440559 2.76116064
137.0597059 5.380455384
139.075356 1.789734822
149.0597059 1.555987383
163.1117415 1.49356989
173.0960915 10.49584573
191.1066561 14.70292399
209.1172208 4.439204444

Name: +ve in-silico MS/MS by CFM-ID for OUIAYMYHBTUCQR-YWNRKNDBSA-N
ID: OUIAYMYHBTUCQR-YWNRKNDBSA-N
Comment: Energy2
Num peaks: 31
39.02292652 4.81392453
41.03857658 9.83490319
43.05422664 2.620169011
49.00727645 1.616622762
51.02292652 2.964719779
53.03857658 3.178834423
55.05422664 1.188200965
63.02292652 1.201899542
65.03857658 2.176011255
67.05422664 1.425224958
71.04914126 1.540834279
93.0334912 2.037829963
95.04914126 1.028258674
105.0334912 5.908598486
107.0491413 4.210348441
109.0647913 1.247946608
117.0334912 0.8947325441
119.0491413 7.415883026
121.0284058 1.977652056
121.0647913 3.961628804
123.0440559 1.808298104
135.0440559 1.265473336
137.0597059 2.487173243
145.0647913 0.898996423
147.0440559 1.190856766
149.0597059 1.57918452
159.0804414 0.9694168862
163.1117415 1.566805497
173.0960915 3.523364437
175.075356 0.9835954207
191.1066561 1.34723307

Name: +ve in-silico MS/MS by CFM-ID for QNRKTRKCMAQCAK-SBIWHPGTSA-N
ID: QNRKTRKCMAQCAK-SBIWHPGTSA-N
Comment: Energy0
Num peaks: 11
97.06479133 2.498825096
151.0389705 2.117424242
189.0546206 1.598045443
191.0702706 4.214651358
205.0859207 3.360203812
207.1015708 3.939279456
213.0910061 1.744520717
217.0859207 1.562607717
231.1015708 25.75652241
233.0808353 1.573305923
249.1121354 32.2342144

Name: +ve in-silico MS/MS by CFM-ID for QNRKTRKCMAQCAK-SBIWHPGTSA-N
ID: QNRKTRKCMAQCAK-SBIWHPGTSA-N
Comment: Energy1
Num peaks: 31
39.02292652 2.423975892
53.00219107 1.8338024
55.01784114 2.149287713
57.0334912 5.504637021
63.02292652 1.178339377
65.03857658 1.285134209
79.05422664 2.20301392
81.0334912 1.69094549
81.06987671 1.003037994
97.06479133 2.571139753
103.0542266 0.9049508512
105.0698767 1.353193326
121.0647913 2.588538097
123.0804414 3.214743528
139.0389705 3.636430439
151.0389705 3.660084206
159.0804414 0.9591775515
163.0389705 1.35349141
165.0546206 2.047211766
175.075356 1.066517865
177.0910061 1.03873142
179.1066561 1.593978052
189.0546206 4.502187469
191.0702706 4.66110955
199.075356 1.014613742
205.0859207 1.332043041
207.1015708 1.592281407
213.0910061 1.363882976
217.0859207 0.9861935475
231.1015708 9.477845832
249.1121354 6.910849742

Name: +ve in-silico MS/MS by CFM-ID for QNRKTRKCMAQCAK-SBIWHPGTSA-N
ID: QNRKTRKCMAQCAK-SBIWHPGTSA-N
Comment: Energy2
Num peaks: 31
25.00727645 1.762500607
39.02292652 5.639649154
41.03857658 1.520658563
49.00727645 1.708172656
51.02292652 1.477605448
55.01784114 4.048159181
57.0334912 3.633984755
63.02292652 3.039386654
65.03857658 5.177503934
67.05422664 1.502361133
79.05422664 4.47326059
81.0334912 3.854596008
81.06987671 1.559234307
83.04914126 1.694851709
97.06479133 1.237668579
99.04405588 1.075264899
119.0127558 2.897520739
121.0284058 1.961160143
123.0440559 1.182627393
133.0647913 1.165385708
135.0440559 1.154301141
151.0389705 1.169349168
151.075356 1.569508231
159.0440559 1.973039924
161.0597059 1.702321695
173.0597059 2.021763549
175.075356 1.307939161
189.0546206 1.912301174
191.0702706 2.446310448
213.0910061 1.223788366
215.0702706 1.735566908

Name: +ve in-silico MS/MS by CFM-ID for GCFLNLMFXNZUSH-FLOXNTQESA-N
ID: GCFLNLMFXNZUSH-FLOXNTQESA-N
Comment: Energy0
Num peaks: 6
149.0597059 4.488899719
151.075356 4.967452504
163.075356 2.430262762
173.0960915 2.397746468
191.1066561 50.56724232
209.1172208 18.31082409

Name: +ve in-silico MS/MS by CFM-ID for GCFLNLMFXNZUSH-FLOXNTQESA-N
ID: GCFLNLMFXNZUSH-FLOXNTQESA-N
Comment: Energy1
Num peaks: 28
29.03857658 2.252366319
39.02292652 2.764058173
41.03857658 1.748214405
57.0334912 6.75244374
59.04914126 2.878150682
61.06479133 1.257026647
65.03857658 1.596225563
67.05422664 1.84781707
69.06987671 1.606254173
79.05422664 1.635485407
81.06987671 3.731430894
99.08044139 1.781608453
103.0542266 1.909777277
107.0855268 1.603586054
121.0647913 1.251540237
123.0440559 2.085355242
143.0855268 1.576842343
145.1011768 1.919522143
147.1168269 1.985383675
149.0597059 4.990528636
151.075356 1.459894619
163.075356 2.252046861
163.1117415 1.383643474
165.0910061 2.06890168
173.0960915 2.517914725
175.075356 1.459233541
191.1066561 16.9253018
209.1172208 5.20506966

Name: +ve in-silico MS/MS by CFM-ID for GCFLNLMFXNZUSH-FLOXNTQESA-N
ID: GCFLNLMFXNZUSH-FLOXNTQESA-N
Comment: Energy2
Num peaks: 31
25.00727645 1.244310327
27.02292652 1.203223544
29.03857658 1.188915917
39.02292652 6.190892132
41.03857658 4.808446288
43.05422664 3.044379868
51.02292652 3.983255675
53.03857658 2.275344762
55.05422664 2.282309077
63.02292652 2.262347824
65.03857658 3.758519036
67.05422664 7.638428724
69.06987671 2.801041455
97.06479133 1.896025182
103.0542266 1.571977484
105.0698767 2.581939156
107.0855268 1.459850332
123.0440559 1.998500966
131.0491413 1.868876739
133.0647913 1.969631057
147.0440559 1.416292321
147.1168269 1.527810646
149.0597059 3.503585914
151.075356 2.166755224
161.0597059 1.177049299
163.075356 1.948156952
163.1117415 1.239484128
165.0910061 1.84811329
173.0960915 3.175589956
175.075356 3.560355846
191.1066561 2.258164527

Name: +ve in-silico MS/MS by CFM-ID for AEUJSHIYFLRGQB-NNTXTVRGSA-N
ID: AEUJSHIYFLRGQB-NNTXTVRGSA-N
Comment: Energy0
Num peaks: 22
41.03857658 1.385417793
55.05422664 2.012337953
131.0127558 1.232264331
137.0597059 2.003179575
139.075356 1.291986763
141.0910061 1.693304176
175.075356 1.416134509
177.0910061 1.244960684
189.0546206 1.401819904
191.0702706 1.4492316
193.0859207 1.686166044
197.1172208 1.481019368
203.0702706 1.173526633
203.1066561 2.148215972
205.0859207 2.091174872
205.1223062 2.401021669
207.0651853 1.177521829
219.0651853 1.619360447
221.0808353 1.420679105
221.1172208 1.618849691
231.1015708 10.35071423
249.1121354 38.05538686

Name: +ve in-silico MS/MS by CFM-ID for AEUJSHIYFLRGQB-NNTXTVRGSA-N
ID: AEUJSHIYFLRGQB-NNTXTVRGSA-N
Comment: Energy1
Num peaks: 31
39.02292652 1.423957971
41.03857658 2.868472116
55.05422664 4.923999464
63.02292652 3.63668879
67.05422664 1.102828005
69.06987671 1.342462545
81.0334912 0.9413442742
93.0334912 1.281971989
95.01275576 5.220444553
95.04914126 1.320322685
97.02840582 1.14102929
99.04405588 1.704492217
111.0440559 0.9985807915
113.0597059 1.058313853
121.0647913 1.51623238
123.0804414 1.308119258
137.0597059 3.970180455
139.075356 8.708453036
141.0910061 1.829347939
145.0284058 1.997015597
151.0389705 1.779878493
153.0910061 1.096208815
155.0702706 2.635298117
157.0859207 1.317717205
201.0910061 1.672157955
203.1066561 1.289370159
205.1223062 2.203340827
207.0651853 1.549975387
221.1172208 2.11624401
231.1015708 3.695292128
249.1121354 4.199477091

Name: +ve in-silico MS/MS by CFM-ID for AEUJSHIYFLRGQB-NNTXTVRGSA-N
ID: AEUJSHIYFLRGQB-NNTXTVRGSA-N
Comment: Energy2
Num peaks: 30
39.02292652 4.379179005
41.03857658 3.609279915
43.05422664 0.6544384773
49.00727645 1.117137454
51.02292652 2.818052818
53.03857658 2.254756656
55.05422664 1.884745409
57.0334912 0.7234612945
63.02292652 15.59233795
65.03857658 3.416426787
67.01784114 1.916205343
67.05422664 2.29369163
69.0334912 4.706277275
69.06987671 1.952421151
71.04914126 1.123001498
75.02292652 6.793982332
81.0334912 1.47226788
89.03857658 8.874475681
91.01784114 0.7939802699
93.0334912 1.265180713
95.04914126 1.160604471
117.0698767 0.7411767718
131.0127558 3.620841794
131.0855268 1.194803497
133.0284058 0.8029767695
133.0647913 1.248764214
137.0597059 0.6915889636
151.0389705 0.9646407808
153.0546206 1.15258357
233.0808353 0.8892030157

Name: +ve in-silico MS/MS by CFM-ID for CJMRVYJARYYDRN-VQHVLOKHSA-N
ID: CJMRVYJARYYDRN-VQHVLOKHSA-N
Comment: Energy0
Num peaks: 7
43.01784114 4.597906294
61.02840582 1.376240072
187.075356 1.819450401
189.0910061 12.82854351
207.1015708 5.070329549
231.1015708 2.19122016
249.1121354 53.11914738

Name: +ve in-silico MS/MS by CFM-ID for CJMRVYJARYYDRN-VQHVLOKHSA-N
ID: CJMRVYJARYYDRN-VQHVLOKHSA-N
Comment: Energy1
Num peaks: 31
39.02292652 1.023113265
41.03857658 1.546193421
43.01784114 3.176818355
61.02840582 3.705786899
75.02292652 0.8912270447
87.02292652 1.037746924
87.04405588 1.212338988
89.05970595 1.258430239
99.04405588 1.239896082
101.0385766 1.033437484
101.0597059 2.408763579
109.0284058 0.9684470157
111.0440559 1.005488221
113.0597059 1.386412981
121.0284058 1.018442767
123.0440559 1.420435548
127.0542266 1.532286128
129.0698767 2.680979255
131.0127558 1.010567383
133.0284058 0.9383301239
135.0440559 1.361595957
145.0284058 0.95715674
147.0440559 1.625663646
147.0804414 2.646733312
159.0440559 1.208528038
161.0597059 2.227753075
187.075356 2.274231556
189.0910061 19.3848044
207.1015708 3.837579476
231.1015708 1.114801856
249.1121354 8.776730584

Name: +ve in-silico MS/MS by CFM-ID for CJMRVYJARYYDRN-VQHVLOKHSA-N
ID: CJMRVYJARYYDRN-VQHVLOKHSA-N
Comment: Energy2
Num peaks: 31
15.02292652 1.610419663
25.00727645 1.382608124
39.02292652 2.583704577
41.00219107 1.936586634
41.03857658 1.337246705
43.01784114 9.587084489
49.00727645 3.874256764
51.02292652 1.285259314
53.03857658 1.313617785
57.0334912 0.9410682286
61.02840582 1.715113513
63.02292652 1.259977539
73.00727645 2.923898292
75.02292652 1.480253047
81.0334912 0.978387915
87.02292652 3.160982344
99.02292652 1.472467468
101.0385766 2.463565474
101.0597059 0.9346801215
103.0542266 2.344163228
105.0334912 1.11144812
111.0440559 0.9138138629
113.0597059 0.9153998863
115.0542266 3.157320664
117.0698767 1.14849346
123.0440559 0.9652132776
131.0127558 1.311344373
135.0440559 0.926646787
147.0804414 1.321326151
173.0597059 1.459030272
189.0910061 3.71824888

Name: +ve in-silico MS/MS by CFM-ID for UEXUYEGMVWZTNW-SGVXJMMUSA-N
ID: UEXUYEGMVWZTNW-SGVXJMMUSA-N
Comment: Energy0
Num peaks: 11
59.01275576 1.992481489
91.05422664 1.481804994
115.0542266 2.003497409
117.0698767 1.738856712
169.0647913 3.157591501
171.0804414 7.497019994
185.0960915 2.855430905
195.0804414 3.195936226
199.075356 1.535841236
213.0910061 22.68961765
231.1015708 33.1944115

Name: +ve in-silico MS/MS by CFM-ID for UEXUYEGMVWZTNW-SGVXJMMUSA-N
ID: UEXUYEGMVWZTNW-SGVXJMMUSA-N
Comment: Energy1
Num peaks: 29
79.05422664 0.8020694964
83.01275576 1.078226965
91.05422664 5.044828904
101.0233204 1.825243138
101.0385766 1.325346062
103.0542266 2.218373442
107.0491413 0.944723613
115.0542266 8.138918155
117.0698767 2.811853723
121.0284058 1.821912155
127.0389705 0.8862562214
129.0698767 1.32168911
131.0855268 1.020360107
135.0440559 0.9004167353
139.0389705 2.629472158
141.0698767 1.185292412
153.0546206 1.603476033
153.0698767 0.9379153665
155.0855268 2.240194826
157.1011768 1.124007245
169.0647913 1.920101375
171.0804414 4.521969297
183.0804414 1.213505233
185.0960915 7.850724546
187.1117415 1.577468217
195.0804414 2.872411028
199.075356 1.149755982
213.0910061 10.42497526
231.1015708 9.106790398

Name: +ve in-silico MS/MS by CFM-ID for UEXUYEGMVWZTNW-SGVXJMMUSA-N
ID: UEXUYEGMVWZTNW-SGVXJMMUSA-N
Comment: Energy2
Num peaks: 31
39.02292652 3.928319112
49.00727645 4.34090847
51.02292652 3.594805392
55.01784114 1.814305609
59.01275576 2.488268614
65.03857658 0.837836746
79.01784114 1.608821141
79.05422664 1.417638686
81.0334912 2.208191431
83.01275576 1.089397478
91.05422664 4.97027541
95.04914126 0.9317622905
101.0385766 4.01735401
103.0542266 4.659900949
107.0127558 0.8724367568
107.0491413 1.393839566
109.0284058 1.31483285
111.0440559 0.8579829423
115.0542266 6.284457749
117.0698767 2.860664578
121.0284058 0.9039533511
125.0385766 3.880444178
127.0542266 1.478111773
129.0698767 2.08898666
139.0542266 0.995456225
141.0698767 3.670150972
153.0698767 2.895485062
155.0855268 1.689638187
169.0647913 1.162267504
171.0804414 1.140601661
215.0702706 0.998410795

Name: +ve in-silico MS/MS by CFM-ID for URDBRBUDKGUBAQ-GXTWGEPZSA-N
ID: URDBRBUDKGUBAQ-GXTWGEPZSA-N
Comment: Energy0
Num peaks: 21
41.03857658 1.386616516
53.03857658 1.107490927
55.05422664 0.952486516
57.0334912 1.3690663
63.02292652 1.111077043
75.02292652 1.916295638
77.03857658 0.8335251758
99.02292652 7.396031919
101.0385766 1.557515443
103.0542266 0.7823607998
105.0334912 1.134340361
113.0385766 2.25883806
115.0542266 2.400215986
117.0698767 2.614346465
119.0855268 0.9409287242
153.0546206 1.446501249
155.0702706 1.038831395
199.075356 1.108108428
201.0910061 0.747754605
213.0910061 15.33554719
231.1015708 33.1263756

Name: +ve in-silico MS/MS by CFM-ID for URDBRBUDKGUBAQ-GXTWGEPZSA-N
ID: URDBRBUDKGUBAQ-GXTWGEPZSA-N
Comment: Energy1
Num peaks: 31
39.02292652 2.468201202
41.03857658 0.8890643355
49.00727645 1.425118046
51.02292652 3.251716652
53.03857658 4.025302854
55.05422664 1.35670359
57.0334912 2.696348275
57.06987671 1.769774411
59.04914126 1.553605401
63.02292652 5.184404791
65.03857658 0.9745214449
67.01784114 0.9013414927
69.0334912 0.9914925847
71.04914126 1.495221587
73.00727645 3.082648309
73.06479133 1.099447603
75.02292652 3.514541204
77.03857658 2.512288286
87.02292652 1.674978102
99.02292652 7.161520694
101.0385766 1.684688307
103.0542266 3.462184784
119.0491413 2.114874656
149.0597059 1.041746456
153.0546206 1.120981093
155.0702706 0.8854115629
167.0702706 0.7931933864
169.0647913 0.9266837743
173.0597059 1.162458238
213.0910061 5.61507518
231.1015708 5.740691958

Name: +ve in-silico MS/MS by CFM-ID for URDBRBUDKGUBAQ-GXTWGEPZSA-N
ID: URDBRBUDKGUBAQ-GXTWGEPZSA-N
Comment: Energy2
Num peaks: 31
39.02292652 9.272055773
41.00219107 0.7917302394
41.03857658 3.090459199
49.00727645 7.59677015
51.02292652 7.601077926
53.03857658 1.410715486
55.05422664 1.784735075
57.0334912 0.6902879203
57.06987671 0.8239974393
63.02292652 8.459891753
65.03857658 1.827353715
73.00727645 4.440868036
75.02292652 6.362862211
77.03857658 2.543701957
87.02292652 1.294429274
89.03857658 1.371579012
97.00727645 1.071630564
99.02292652 3.150491431
101.0385766 1.248465158
105.0334912 0.8149325635
111.0229265 1.034832535
113.0385766 1.14879947
115.0542266 2.494822922
117.0698767 1.848200952
137.0597059 1.263562979
159.0440559 0.7623236657
161.0597059 0.949260036
173.0597059 1.067596335
183.0804414 0.9574609532
185.0597059 0.8025141538
195.0804414 0.7508080131

Name: +ve in-silico MS/MS by CFM-ID for YCXFYWBMQJMDBX-JXBUSTNMSA-N
ID: YCXFYWBMQJMDBX-JXBUSTNMSA-N
Comment: Energy0
Num peaks: 23
43.05422664 1.878981333
45.06987671 1.549629147
55.05422664 5.55406049
57.06987671 2.322664411
59.08552677 1.149974629
63.02292652 1.031543601
75.02292652 2.881039102
77.03857658 1.55905584
87.02292652 5.815930614
89.03857658 3.176203112
91.05422664 2.869344082
103.0178411 0.9973765385
117.0334912 2.087929337
119.0491413 0.8345386025
135.0440559 1.311425677
147.0440559 0.8791325666
169.0495352 0.9168346941
171.0651853 1.867459017
173.0808353 1.901161503
219.0651853 0.9355970503
221.0808353 0.9402719059
231.1015708 4.183598736
249.1121354 33.97670634

Name: +ve in-silico MS/MS by CFM-ID for YCXFYWBMQJMDBX-JXBUSTNMSA-N
ID: YCXFYWBMQJMDBX-JXBUSTNMSA-N
Comment: Energy1
Num peaks: 31
39.02292652 2.455362008
43.05422664 3.45076664
49.00727645 0.9661502514
51.02292652 1.743156794
55.05422664 8.172249378
57.06987671 2.819020505
63.02292652 4.484209852
65.03857658 0.8064475237
75.02292652 13.79167074
77.03857658 5.97048211
87.02292652 3.703524365
89.03857658 1.633798644
91.05422664 0.8844809997
95.08552677 0.7992406802
117.0334912 0.7770046679
119.0491413 0.9622924359
135.0440559 1.534336355
183.0651853 0.7714610795
185.0808353 1.559330939
189.0546206 1.072872277
191.0702706 0.7927284282
193.1223062 0.9826141289
197.0808353 0.8541478188
207.0651853 0.8674953758
209.0808353 0.8360835991
219.0651853 1.04155029
221.0808353 1.640440203
221.1172208 0.9892948472
231.1015708 2.86263469
233.0808353 0.9145670549
249.1121354 5.45787024

Name: +ve in-silico MS/MS by CFM-ID for YCXFYWBMQJMDBX-JXBUSTNMSA-N
ID: YCXFYWBMQJMDBX-JXBUSTNMSA-N
Comment: Energy2
Num peaks: 26
25.00727645 0.7642890709
39.02292652 13.17938147
41.03857658 2.88700493
43.05422664 1.083997064
49.00727645 9.121112106
51.02292652 5.95374587
53.00219107 1.05322263
53.03857658 1.788006829
55.05422664 2.263108995
57.06987671 1.627560033
63.02292652 2.661749734
65.03857658 1.10368351
73.00727645 1.339598241
75.02292652 4.314678307
77.03857658 2.894666498
87.02292652 14.125338
89.03857658 5.339994109
91.05422664 1.969139618
99.02292652 0.9390665488
111.0440559 0.869568756
119.0491413 1.15944692
133.0647913 0.8689223814
185.0808353 0.8425645462
219.0651853 0.9861465605
223.0964854 0.7140715231
231.1015708 0.8039812933

Name: +ve in-silico MS/MS by CFM-ID for BQQPWYOQKQDXPU-CYBMUJFWSA-N
ID: BQQPWYOQKQDXPU-CYBMUJFWSA-N
Comment: Energy0
Num peaks: 13
65.03857658 1.231482105
81.0334912 1.587018066
83.04914126 1.484872941
163.075356 1.820907713
177.0546206 1.349662631
179.0702706 5.493248295
181.0859207 1.209527921
187.075356 1.464881028
213.0910061 2.473278107
217.0859207 2.387076525
231.1015708 29.69953648
233.0808353 1.602035394
249.1121354 28.59046853

Name: +ve in-silico MS/MS by CFM-ID for BQQPWYOQKQDXPU-CYBMUJFWSA-N
ID: BQQPWYOQKQDXPU-CYBMUJFWSA-N
Comment: Energy1
Num peaks: 27
41.03857658 1.478667329
43.01784114 1.378066611
57.0334912 1.417085029
59.04914126 1.260660838
65.03857658 1.721468699
85.02840582 0.8935117152
87.04405588 1.699035064
149.0597059 1.134507425
163.075356 1.342010936
165.0546206 2.580253052
177.0546206 1.982483344
179.0702706 7.50126645
187.075356 1.344965628
189.0910061 1.826920491
191.0702706 2.39075921
199.075356 1.463014338
201.0910061 1.278640623
205.0859207 1.09406029
207.1015708 0.8799250831
213.0910061 6.083093257
215.0702706 2.080048567
217.0859207 2.330643756
219.1015708 2.002322313
221.1172208 1.11850594
231.1015708 23.92649207
233.0808353 0.8946919095
249.1121354 7.776753791

Name: +ve in-silico MS/MS by CFM-ID for BQQPWYOQKQDXPU-CYBMUJFWSA-N
ID: BQQPWYOQKQDXPU-CYBMUJFWSA-N
Comment: Energy2
Num peaks: 31
39.02292652 1.438048762
43.01784114 1.861949406
49.00727645 1.56514611
51.02292652 2.78436767
53.03857658 3.278423529
57.0334912 1.206281449
65.03857658 1.421011441
69.0334912 1.032101077
79.01784114 1.55314656
81.0334912 2.680799142
93.0334912 0.976665142
107.0127558 1.806058714
123.0440559 1.197675538
125.0597059 1.318000059
133.0647913 1.10557937
135.0440559 1.507183023
137.0597059 1.637468483
145.0647913 1.045809611
147.0440559 4.976273707
147.0804414 1.316405427
149.0597059 5.107373287
151.075356 2.211515879
159.0440559 2.395369516
161.0597059 3.968937613
163.0389705 3.423668286
163.075356 11.09426312
165.0546206 5.34551168
177.0546206 1.193767439
179.0702706 2.168300096
181.0859207 1.033176835
215.0702706 1.019867001

Name: +ve in-silico MS/MS by CFM-ID for GIHCNAUFMXZADL-WZYXQFPFSA-N
ID: GIHCNAUFMXZADL-WZYXQFPFSA-N
Comment: Energy0
Num peaks: 15
43.01784114 1.763282379
121.0647913 1.535522087
123.0804414 2.547557931
151.075356 1.024233029
171.0804414 1.123229166
187.075356 1.595794165
189.0910061 10.5960033
195.1015708 1.067046385
207.1015708 14.78296506
213.0910061 1.896511507
221.1172208 0.861534658
223.0964854 0.79642763
231.1015708 11.00065413
233.0808353 0.8756390129
249.1121354 28.8019263

Name: +ve in-silico MS/MS by CFM-ID for GIHCNAUFMXZADL-WZYXQFPFSA-N
ID: GIHCNAUFMXZADL-WZYXQFPFSA-N
Comment: Energy1
Num peaks: 31
41.03857658 0.9401244417
43.01784114 1.259693136
65.00219107 0.8398703516
65.03857658 1.075117598
81.0334912 3.851659643
119.0491413 1.721743154
121.0647913 2.82998135
123.0804414 1.754079608
133.0647913 1.111584509
135.0804414 2.812262295
147.0440559 2.186405232
149.0597059 4.614409407
151.075356 2.755544338
153.0910061 1.212588828
161.0960915 2.17510045
163.075356 1.576207426
165.0910061 1.057851472
171.0804414 3.260881696
177.0910061 2.123794688
179.1066561 2.137979161
187.075356 1.248219199
189.0910061 9.701291262
191.0702706 1.008487443
193.0859207 1.665009204
205.0859207 1.215630486
207.1015708 7.819091006
213.0910061 0.9660153383
219.1015708 1.25824213
221.1172208 3.485710965
231.1015708 3.338644113
249.1121354 3.444000444

Name: +ve in-silico MS/MS by CFM-ID for GIHCNAUFMXZADL-WZYXQFPFSA-N
ID: GIHCNAUFMXZADL-WZYXQFPFSA-N
Comment: Energy2
Num peaks: 31
39.02292652 1.952344285
43.01784114 1.444929127
51.02292652 3.640699775
53.03857658 1.711335272
65.00219107 1.464104118
65.03857658 6.484311083
67.01784114 2.169986213
67.05422664 2.140350796
69.0334912 1.712830783
69.06987671 1.038068154
71.04914126 1.36346847
71.08552677 2.562241754
79.01784114 1.001842462
81.0334912 1.291626462
93.0334912 1.365041073
95.08552677 1.189704998
107.0855268 1.031201685
119.0491413 4.548537523
121.0647913 6.411660153
123.0440559 1.309199634
123.0804414 3.393808271
135.0804414 3.710745731
137.0960915 1.265363831
163.075356 1.946184552
179.1066561 1.348496585
189.0910061 1.365184568
205.0859207 2.115701286
207.1015708 1.03247207
219.1015708 1.480864933
221.0808353 1.038247654
233.0808353 1.071192683

Name: +ve in-silico MS/MS by CFM-ID for QUQDYOKYXXSYLD-JTQLQIEISA-N
ID: QUQDYOKYXXSYLD-JTQLQIEISA-N
Comment: Energy0
Num peaks: 7
69.06987671 3.09411511
87.08044139 5.877988122
105.0334912 4.780863412
177.0910061 2.837367755
179.1066561 2.441448826
191.1066561 30.38357019
209.1172208 30.66526763

Name: +ve in-silico MS/MS by CFM-ID for QUQDYOKYXXSYLD-JTQLQIEISA-N
ID: QUQDYOKYXXSYLD-JTQLQIEISA-N
Comment: Energy1
Num peaks: 22
39.02292652 1.662431058
41.03857658 2.86218626
43.05422664 2.362228992
55.01784114 5.724189765
55.05422664 1.843255757
57.0334912 1.94751944
59.04914126 1.946523569
61.06479133 1.472901025
69.06987671 5.12966985
71.08552677 2.614694496
87.08044139 5.212369062
105.0334912 7.389551663
123.0440559 5.613975034
149.0597059 3.723659884
151.075356 3.357002718
161.0960915 1.548092336
173.0960915 2.625968798
177.0910061 1.397852614
179.1066561 1.704466951
181.1223062 1.263108811
191.1066561 13.80252352
209.1172208 4.985397008

Name: +ve in-silico MS/MS by CFM-ID for QUQDYOKYXXSYLD-JTQLQIEISA-N
ID: QUQDYOKYXXSYLD-JTQLQIEISA-N
Comment: Energy2
Num peaks: 28
39.02292652 1.833906376
41.03857658 2.783648424
43.05422664 1.63346392
51.02292652 1.302344747
53.03857658 1.741274498
55.05422664 16.08956844
57.06987671 5.904579812
59.08552677 1.095357454
63.02292652 4.848891288
65.03857658 1.14697038
67.05422664 1.429777587
69.06987671 6.18179372
71.04914126 1.354078377
71.08552677 1.593167994
77.00219107 0.765507118
77.03857658 0.9097450773
79.01784114 2.46072857
81.0334912 1.319892689
87.08044139 3.307270285
93.0334912 1.206653575
95.04914126 1.575727231
105.0334912 9.393220368
107.0491413 2.252468588
121.0284058 1.582424324
123.0440559 3.006982852
147.0804414 1.526979702
159.0804414 0.7442767102
161.0960915 1.549685222

Name: +ve in-silico MS/MS by CFM-ID for UEXUYEGMVWZTNW-UHFFFAOYSA-N
ID: UEXUYEGMVWZTNW-UHFFFAOYSA-N
Comment: Energy0
Num peaks: 11
59.01275576 1.992481489
91.05422664 1.481804994
115.0542266 2.003497409
117.0698767 1.738856712
169.0647913 3.157591501
171.0804414 7.497019994
185.0960915 2.855430905
195.0804414 3.195936226
199.075356 1.535841236
213.0910061 22.68961765
231.1015708 33.1944115

Name: +ve in-silico MS/MS by CFM-ID for UEXUYEGMVWZTNW-UHFFFAOYSA-N
ID: UEXUYEGMVWZTNW-UHFFFAOYSA-N
Comment: Energy1
Num peaks: 29
79.05422664 0.8020694964
83.01275576 1.078226965
91.05422664 5.044828904
101.0233204 1.825243138
101.0385766 1.325346062
103.0542266 2.218373442
107.0491413 0.944723613
115.0542266 8.138918155
117.0698767 2.811853723
121.0284058 1.821912155
127.0389705 0.8862562214
129.0698767 1.32168911
131.0855268 1.020360107
135.0440559 0.9004167353
139.0389705 2.629472158
141.0698767 1.185292412
153.0546206 1.603476033
153.0698767 0.9379153665
155.0855268 2.240194826
157.1011768 1.124007245
169.0647913 1.920101375
171.0804414 4.521969297
183.0804414 1.213505233
185.0960915 7.850724546
187.1117415 1.577468217
195.0804414 2.872411028
199.075356 1.149755982
213.0910061 10.42497526
231.1015708 9.106790398

Name: +ve in-silico MS/MS by CFM-ID for UEXUYEGMVWZTNW-UHFFFAOYSA-N
ID: UEXUYEGMVWZTNW-UHFFFAOYSA-N
Comment: Energy2
Num peaks: 31
39.02292652 3.928319112
49.00727645 4.34090847
51.02292652 3.594805392
55.01784114 1.814305609
59.01275576 2.488268614
65.03857658 0.837836746
79.01784114 1.608821141
79.05422664 1.417638686
81.0334912 2.208191431
83.01275576 1.089397478
91.05422664 4.97027541
95.04914126 0.9317622905
101.0385766 4.01735401
103.0542266 4.659900949
107.0127558 0.8724367568
107.0491413 1.393839566
109.0284058 1.31483285
111.0440559 0.8579829423
115.0542266 6.284457749
117.0698767 2.860664578
121.0284058 0.9039533511
125.0385766 3.880444178
127.0542266 1.478111773
129.0698767 2.08898666
139.0542266 0.995456225
141.0698767 3.670150972
153.0698767 2.895485062
155.0855268 1.689638187
169.0647913 1.162267504
171.0804414 1.140601661
215.0702706 0.998410795

Name: +ve in-silico MS/MS by CFM-ID for IHRUERBZEZCICE-UHFFFAOYSA-N
ID: IHRUERBZEZCICE-UHFFFAOYSA-N
Comment: Energy0
Num peaks: 6
85.06479133 2.534253786
163.0389705 1.449238406
175.0389705 2.936804357
185.0960915 8.630930465
213.0910061 29.01487592
231.1015708 36.77555027

Name: +ve in-silico MS/MS by CFM-ID for IHRUERBZEZCICE-UHFFFAOYSA-N
ID: IHRUERBZEZCICE-UHFFFAOYSA-N
Comment: Energy1
Num peaks: 20
65.03857658 2.34917111
67.05422664 2.784450505
71.01275576 1.826167801
83.04914126 1.587617233
85.06479133 2.580474548
129.0334912 7.060020875
145.0647913 1.297929538
147.0440559 1.446651189
157.0284058 2.903506766
159.0804414 2.096820248
163.0389705 1.606312208
171.0440559 1.304585904
173.0233204 6.206574856
173.0597059 1.590279113
175.0389705 2.260769224
183.0804414 1.251880486
185.0960915 15.76620748
189.0546206 2.462042662
213.0910061 13.12330938
231.1015708 8.771888894

Name: +ve in-silico MS/MS by CFM-ID for IHRUERBZEZCICE-UHFFFAOYSA-N
ID: IHRUERBZEZCICE-UHFFFAOYSA-N
Comment: Energy2
Num peaks: 29
25.00727645 2.532332054
39.02292652 1.167827298
41.03857658 1.151837717
49.00727645 2.403828595
51.02292652 1.518280433
53.03857658 1.097298869
55.05422664 1.649530678
57.06987671 0.8243781688
65.03857658 9.041937545
67.05422664 3.236908989
68.99710569 1.759612303
69.06987671 1.457270237
71.01275576 0.997539324
101.0385766 5.450909249
103.0542266 0.8224107334
105.0334912 1.700818284
117.0334912 2.425758768
125.0385766 0.9230831864
127.0542266 2.171866864
129.0334912 20.19512912
131.0491413 3.546353354
143.0491413 3.123860423
147.0440559 1.775188081
157.0284058 1.736347181
159.0804414 2.739181144
169.0647913 1.023286361
173.0597059 1.351346046
175.0389705 1.377584013
185.0960915 1.091532891

Name: +ve in-silico MS/MS by CFM-ID for HXGWJMJKRSKLGG-MGPQQGTHSA-N
ID: HXGWJMJKRSKLGG-MGPQQGTHSA-N
Comment: Energy0
Num peaks: 15
59.08552677 1.461156715
63.02292652 1.31699841
75.02292652 3.638340712
77.03857658 1.929938419
87.02292652 5.132533586
89.03857658 2.756904255
91.05422664 2.564222185
103.0178411 2.809712
105.0334912 1.86172702
151.0389705 1.179168151
153.0546206 2.653030146
155.0702706 2.489321845
203.0702706 1.200821935
213.0910061 2.060784166
231.1015708 47.93567696

Name: +ve in-silico MS/MS by CFM-ID for HXGWJMJKRSKLGG-MGPQQGTHSA-N
ID: HXGWJMJKRSKLGG-MGPQQGTHSA-N
Comment: Energy1
Num peaks: 30
39.02292652 2.608166763
41.03857658 1.342023692
45.0334912 1.704898448
49.00727645 1.265906943
51.02292652 2.099261492
55.05422664 1.057346459
59.08552677 0.8763622567
63.02292652 5.717644217
65.03857658 0.9937480698
75.02292652 17.68817778
77.03857658 7.512043841
87.02292652 5.615483518
89.03857658 2.125956177
91.05422664 0.8999141369
105.0334912 1.341876572
129.0334912 2.158316396
133.0647913 0.985332272
135.0804414 1.889585319
165.0546206 0.9726114294
167.0702706 1.537098806
171.0440559 1.018831143
173.0597059 0.9994240153
179.0702706 0.9950609891
187.075356 2.468467115
189.0546206 1.059178592
191.0702706 1.208596626
201.0546206 1.295509641
203.0702706 2.107269464
215.0702706 0.8728403326
231.1015708 8.018138128

Name: +ve in-silico MS/MS by CFM-ID for HXGWJMJKRSKLGG-MGPQQGTHSA-N
ID: HXGWJMJKRSKLGG-MGPQQGTHSA-N
Comment: Energy2
Num peaks: 20
25.00727645 1.236440304
39.02292652 11.56237298
41.03857658 2.785530034
43.05422664 1.584377231
49.00727645 10.7787495
51.02292652 5.910389966
53.00219107 1.845255324
53.03857658 4.838022331
55.05422664 1.68832893
57.06987671 1.006536488
63.02292652 3.943092745
73.00727645 1.402854411
75.02292652 5.679294199
77.03857658 2.610947945
87.02292652 12.19372418
89.03857658 5.403983542
91.05422664 1.902412223
105.0334912 1.458261233
205.0859207 0.9975865711
213.0910061 1.615639751

Name: +ve in-silico MS/MS by CFM-ID for MSXAYWSJIMYMQW-QVSJOPQTSA-N
ID: MSXAYWSJIMYMQW-QVSJOPQTSA-N
Comment: Energy0
Num peaks: 14
159.0804414 2.841746778
163.075356 1.576685492
165.0910061 1.751035211
173.0597059 5.934705717
175.075356 10.80068841
177.0910061 4.188833335
185.0960915 1.214863058
191.0702706 2.931925206
193.0859207 2.555179759
197.1172208 1.440934029
203.1066561 1.261413003
213.0910061 3.291227954
231.1015708 23.27150757
249.1121354 17.23731417

Name: +ve in-silico MS/MS by CFM-ID for MSXAYWSJIMYMQW-QVSJOPQTSA-N
ID: MSXAYWSJIMYMQW-QVSJOPQTSA-N
Comment: Energy1
Num peaks: 31
51.02292652 1.805943795
91.05422664 1.475745852
93.06987671 1.021655414
119.0491413 1.346868147
121.0647913 1.070312113
123.0440559 0.9787787929
125.0597059 0.8784398772
147.0804414 1.168099578
149.0597059 1.133442516
149.0960915 0.9148724676
151.1117415 1.033111369
157.0647913 1.477415594
159.0804414 3.369858821
161.0960915 9.905028222
173.0597059 2.249147909
175.075356 11.20712293
177.0910061 4.570457711
179.1066561 7.186135615
183.0804414 1.413281217
185.0960915 1.083708412
187.1117415 1.056267157
189.0546206 1.221961992
191.0702706 1.945096858
195.1015708 1.634965774
203.0702706 0.9474045148
203.1066561 1.483557651
205.1223062 1.010287248
213.0910061 2.726448785
221.1172208 2.604197666
231.1015708 5.943782733
249.1121354 2.351089266

Name: +ve in-silico MS/MS by CFM-ID for MSXAYWSJIMYMQW-QVSJOPQTSA-N
ID: MSXAYWSJIMYMQW-QVSJOPQTSA-N
Comment: Energy2
Num peaks: 31
39.02292652 1.972658209
49.00727645 2.043899886
51.02292652 1.048554123
55.05422664 2.147721674
65.03857658 6.50375622
67.01784114 1.583054535
67.05422664 2.403788165
69.06987671 2.082539033
83.04914126 1.001515009
91.05422664 3.174296603
93.06987671 2.435827189
95.04914126 1.966034845
95.08552677 1.159416082
97.06479133 1.207681363
107.0491413 1.868006784
109.0647913 2.086327542
117.0698767 2.493898938
119.0127558 2.119558833
119.0491413 2.331882423
121.0284058 2.205133764
121.0647913 3.368787465
123.0440559 2.75275359
123.0804414 1.137327812
159.0804414 1.196248608
161.0597059 2.055022898
163.075356 3.348112508
173.0597059 1.124353567
175.075356 2.240598285
177.0910061 1.821776871
187.1117415 0.9753323533
203.1066561 1.11654186

Name: +ve in-silico MS/MS by CFM-ID for RRXOQHQFJOQLQR-UHFFFAOYSA-N
ID: RRXOQHQFJOQLQR-UHFFFAOYSA-N
Comment: Energy0
Num peaks: 6
41.03857658 2.279080617
167.0702706 2.222205337
177.0910061 2.952176933
181.0859207 1.80460929
193.0859207 1.312836739
209.1172208 81.67907571

Name: +ve in-silico MS/MS by CFM-ID for RRXOQHQFJOQLQR-UHFFFAOYSA-N
ID: RRXOQHQFJOQLQR-UHFFFAOYSA-N
Comment: Energy1
Num peaks: 16
25.00727645 1.587826931
39.02292652 2.409775587
41.03857658 7.831002054
65.03857658 1.388100755
85.02840582 1.276261372
89.05970595 1.328315022
121.0647913 1.923066278
125.0960915 1.446559785
135.0804414 1.544189032
163.075356 3.571054467
165.0910061 7.305607301
167.0702706 4.227870653
177.0910061 4.726616133
181.0859207 2.352113584
193.0859207 2.28721824
209.1172208 35.78499618

Name: +ve in-silico MS/MS by CFM-ID for RRXOQHQFJOQLQR-UHFFFAOYSA-N
ID: RRXOQHQFJOQLQR-UHFFFAOYSA-N
Comment: Energy2
Num peaks: 26
15.02292652 1.305805663
39.02292652 6.916685074
41.03857658 10.34290826
43.05422664 1.468321738
49.00727645 2.052977972
51.02292652 1.908947692
63.02292652 5.500663331
65.03857658 7.730015142
67.05422664 2.57587362
79.01784114 2.593171557
81.0334912 1.900392541
83.04914126 1.407047072
91.05422664 3.268512693
119.0491413 1.976589031
121.0647913 1.959097211
123.0440559 1.008032394
123.0804414 1.164171725
133.0647913 1.720115937
137.0597059 4.088181202
149.0597059 1.711729218
153.0546206 3.003926455
163.075356 4.007840247
167.0702706 3.737631325
177.0910061 1.683212311
179.1066561 1.202842364
193.0859207 4.441558333

Name: +ve in-silico MS/MS by CFM-ID for VLRHCZGOIIHGLK-SNVBAGLBSA-N
ID: VLRHCZGOIIHGLK-SNVBAGLBSA-N
Comment: Energy0
Num peaks: 7
123.0440559 1.695100805
137.0597059 1.388663351
205.0859207 1.407732606
213.0910061 4.069759087
217.0859207 1.558217881
231.1015708 38.93734206
249.1121354 31.71038538

Name: +ve in-silico MS/MS by CFM-ID for VLRHCZGOIIHGLK-SNVBAGLBSA-N
ID: VLRHCZGOIIHGLK-SNVBAGLBSA-N
Comment: Energy1
Num peaks: 31
39.02292652 1.972856229
41.03857658 1.682097455
43.05422664 1.018489784
65.03857658 2.782233091
67.05422664 2.228436803
69.06987671 1.563184012
81.0334912 1.999967892
83.04914126 2.397125148
85.06479133 1.22556929
107.0491413 1.603402802
123.0440559 4.153326183
125.0597059 1.440631568
137.0597059 4.527173899
139.075356 1.105883827
161.0597059 2.790158975
163.075356 3.019718098
177.0910061 1.041772295
179.0702706 0.8920744289
189.0546206 1.972704153
191.0702706 2.327997866
199.075356 1.106878323
201.0910061 1.01978836
203.0702706 1.463933287
203.1066561 2.036280795
205.0859207 1.91615459
213.0910061 4.657394066
217.0859207 1.096390275
219.1015708 1.404051253
221.1172208 1.775899977
231.1015708 14.09243172
249.1121354 8.172169147

Name: +ve in-silico MS/MS by CFM-ID for VLRHCZGOIIHGLK-SNVBAGLBSA-N
ID: VLRHCZGOIIHGLK-SNVBAGLBSA-N
Comment: Energy2
Num peaks: 31
39.02292652 5.005839523
41.00219107 1.408747447
41.03857658 1.795214202
43.01784114 1.080654006
55.05422664 1.114329978
65.03857658 1.80991008
67.05422664 1.567299508
81.0334912 4.224899825
95.04914126 2.919765379
107.0491413 2.689353134
109.0647913 1.843632389
121.0284058 1.209695937
123.0440559 2.981478065
125.0597059 1.68903029
131.0491413 1.906543659
133.0647913 1.404967762
137.0597059 8.812470418
141.0910061 1.166196253
161.0597059 5.090592035
163.075356 2.757974336
177.0910061 1.740995429
189.0546206 1.572968744
189.0910061 1.449920249
191.0702706 1.550111539
199.075356 1.135032761
201.0910061 2.110140837
203.1066561 2.144922948
205.0859207 2.258894903
213.0910061 2.235426858
215.0702706 1.863631229
233.0808353 1.290326567

Name: +ve in-silico MS/MS by CFM-ID for JQOPZEVLBYDIEB-UHFFFAOYSA-N
ID: JQOPZEVLBYDIEB-UHFFFAOYSA-N
Comment: Energy0
Num peaks: 11
67.05422664 2.012647704
69.06987671 20.29403108
87.08044139 1.941649705
121.0284058 7.714932278
123.0440559 2.410998202
125.0597059 2.45951363
145.0284058 1.625662286
161.0233204 1.90406309
163.0389705 10.18191976
231.1015708 3.885687588
249.1121354 27.12323464

Name: +ve in-silico MS/MS by CFM-ID for JQOPZEVLBYDIEB-UHFFFAOYSA-N
ID: JQOPZEVLBYDIEB-UHFFFAOYSA-N
Comment: Energy1
Num peaks: 20
27.02292652 1.572378078
41.03857658 1.288576197
53.03857658 1.254416184
55.05422664 0.9420442481
67.05422664 1.21809278
69.06987671 31.89034305
87.08044139 3.855367266
107.0491413 0.877563891
109.0284058 1.036012936
121.0284058 8.967927734
123.0440559 4.094163949
125.0597059 1.552012254
133.0284058 0.8722805066
135.0440559 5.083556965
139.075356 0.8481710847
145.0284058 2.579118981
161.0233204 1.195480233
163.0389705 7.194235016
231.1015708 1.254818214
249.1121354 3.231204726

Name: +ve in-silico MS/MS by CFM-ID for JQOPZEVLBYDIEB-UHFFFAOYSA-N
ID: JQOPZEVLBYDIEB-UHFFFAOYSA-N
Comment: Energy2
Num peaks: 29
25.00727645 1.397078782
39.02292652 1.834190955
41.00219107 1.121494394
41.03857658 0.940734114
49.00727645 2.065660018
51.02292652 2.399454827
53.00219107 0.7719119682
53.03857658 11.23626078
55.05422664 4.308896144
57.06987671 1.055970854
65.03857658 5.441781391
67.05422664 3.705858534
69.06987671 17.95760526
71.08552677 1.578275026
73.10117684 0.7100559325
75.02292652 0.9523481993
77.03857658 1.134566671
79.01784114 0.9720255526
93.0334912 1.620315771
95.04914126 0.8879221557
105.0334912 2.429251909
107.0491413 2.252952197
109.0284058 1.41310988
121.0284058 5.789731053
123.0440559 1.508376674
133.0284058 1.142804542
135.0440559 1.698040793
137.0597059 0.9684927768
149.0597059 0.9672328163

Name: +ve in-silico MS/MS by CFM-ID for NDSKXWOIUBWWMQ-KGLIPLIRSA-N
ID: NDSKXWOIUBWWMQ-KGLIPLIRSA-N
Comment: Energy0
Num peaks: 25
41.03857658 0.6676841512
51.02292652 1.197562299
55.05422664 0.8119588491
57.06987671 0.6720082404
59.04914126 0.7622352072
63.02292652 0.9191523915
73.00727645 1.119034381
73.06479133 1.105576074
77.03857658 1.04172234
101.0021911 0.6421105351
159.0804414 0.6984240719
171.0804414 1.064587929
175.0389705 0.7887413557
177.0546206 0.7055718549
187.075356 0.8328047376
189.0546206 1.219435824
189.0910061 2.027444318
191.1066561 1.331162499
197.0808353 0.735445002
203.0702706 0.8638114858
213.0910061 3.248543983
217.0859207 2.807328693
219.1015708 1.843547647
231.1015708 29.11652023
249.1121354 23.9040683

Name: +ve in-silico MS/MS by CFM-ID for NDSKXWOIUBWWMQ-KGLIPLIRSA-N
ID: NDSKXWOIUBWWMQ-KGLIPLIRSA-N
Comment: Energy1
Num peaks: 31
39.02292652 1.277716341
41.03857658 1.53020727
51.02292652 2.443387028
55.05422664 1.92122619
63.02292652 2.221981729
69.06987671 1.432801889
73.00727645 2.538037691
73.06479133 1.194842917
75.02292652 1.720317769
77.03857658 5.484139619
79.05422664 2.001696841
81.06987671 0.9302347608
83.04914126 1.121719126
101.0021911 2.785359023
105.0334912 1.396487497
111.0440559 1.025129463
113.0597059 1.637110306
141.0546206 1.16711768
143.0855268 1.090946698
161.0960915 1.127978899
165.0546206 0.9199273705
175.0389705 0.9315959501
177.0546206 0.9741541588
179.0702706 1.18026072
189.0546206 1.873926169
213.0910061 2.723224084
217.0859207 1.034216808
219.1015708 1.470354979
221.1172208 1.860361397
231.1015708 6.051965849
249.1121354 2.154713538

Name: +ve in-silico MS/MS by CFM-ID for NDSKXWOIUBWWMQ-KGLIPLIRSA-N
ID: NDSKXWOIUBWWMQ-KGLIPLIRSA-N
Comment: Energy2
Num peaks: 31
27.02292652 1.062447475
39.02292652 4.614177517
41.03857658 4.2108623
43.05422664 1.153779592
49.00727645 3.566053684
51.02292652 4.51985364
53.03857658 2.528846452
55.05422664 1.451013125
57.06987671 1.15514031
59.04914126 1.872219919
63.02292652 1.996564669
65.03857658 1.106403127
73.00727645 5.528168807
75.02292652 2.247279924
77.03857658 7.113054117
105.0334912 2.392319125
117.0334912 1.767240096
125.0385766 1.027494387
129.0698767 1.193381604
139.0542266 1.897086317
141.0698767 1.178467093
143.0855268 1.662587499
145.1011768 1.57357856
147.1168269 1.863943007
159.0804414 1.225803366
165.0546206 1.318992714
169.0647913 1.669201183
173.0960915 1.385815975
175.0389705 1.025014713
175.1117415 1.023845901
213.0910061 1.33615532

Name: +ve in-silico MS/MS by CFM-ID for TTYOHMFLCXENHR-UHFFFAOYSA-N
ID: TTYOHMFLCXENHR-UHFFFAOYSA-N
Comment: Energy0
Num peaks: 12
67.05422664 2.227750909
69.06987671 17.30892217
87.08044139 1.766232759
121.0284058 7.845209469
123.0440559 2.410479123
125.0597059 2.432753822
145.0284058 1.625087229
161.0233204 1.947052949
163.0389705 10.91387573
181.0495352 2.066315823
231.1015708 3.852559021
249.1121354 27.10404905

Name: +ve in-silico MS/MS by CFM-ID for TTYOHMFLCXENHR-UHFFFAOYSA-N
ID: TTYOHMFLCXENHR-UHFFFAOYSA-N
Comment: Energy1
Num peaks: 16
39.02292652 2.497793152
41.03857658 3.371058106
53.03857658 1.102016546
67.05422664 1.948497845
69.06987671 35.21564406
87.08044139 2.957439266
109.0284058 0.8984420562
121.0284058 8.314420134
123.0440559 3.617826328
125.0597059 1.267500729
135.0440559 4.751927116
145.0284058 2.275871691
161.0233204 1.095723686
163.0389705 7.319750607
231.1015708 0.9485014038
249.1121354 2.516038414

Name: +ve in-silico MS/MS by CFM-ID for TTYOHMFLCXENHR-UHFFFAOYSA-N
ID: TTYOHMFLCXENHR-UHFFFAOYSA-N
Comment: Energy2
Num peaks: 31
25.00727645 1.75913501
39.02292652 2.423937643
41.00219107 1.259152964
41.03857658 1.621678922
43.05422664 0.9606641765
49.00727645 2.123266186
51.02292652 1.652565193
53.00219107 0.9037606024
53.03857658 4.519573211
55.05422664 9.647583061
57.06987671 2.092490613
65.03857658 5.313029847
67.05422664 2.345810661
69.06987671 11.03971458
75.02292652 1.0195838
77.03857658 1.163501876
79.01784114 0.9846213614
81.0334912 0.854478746
93.0334912 1.887562914
95.04914126 1.349716937
105.0334912 3.285145318
107.0491413 2.393827858
109.0284058 1.661061043
117.0334912 1.500451876
121.0284058 7.799135054
123.0440559 1.737253288
133.0284058 1.021814295
135.0440559 2.474829121
137.0597059 1.093045416
147.0440559 0.845655227
163.0389705 1.117874173

Name: +ve in-silico MS/MS by CFM-ID for QKLQQLIQCZVCLR-JOYOIKCWSA-N
ID: QKLQQLIQCZVCLR-JOYOIKCWSA-N
Comment: Energy0
Num peaks: 11
43.05422664 1.539698632
53.03857658 2.036705599
55.05422664 4.073296914
57.06987671 1.55557503
149.0960915 1.866077687
161.0960915 1.126307128
163.1117415 2.620864099
165.1273916 2.674044122
181.1223062 2.486565559
191.1066561 12.87726066
209.1172208 47.73476036

Name: +ve in-silico MS/MS by CFM-ID for QKLQQLIQCZVCLR-JOYOIKCWSA-N
ID: QKLQQLIQCZVCLR-JOYOIKCWSA-N
Comment: Energy1
Num peaks: 31
29.03857658 1.634848809
43.05422664 1.021313828
51.02292652 4.432241142
53.03857658 2.682030609
55.05422664 1.948187832
57.06987671 2.427333299
79.01784114 0.9274585528
81.0334912 1.135936519
93.06987671 0.860917535
105.0334912 1.770647431
105.0698767 1.535096374
123.0440559 1.218139837
125.0597059 0.9023714018
129.0910061 1.102047617
147.0804414 2.026236427
149.0597059 3.007919579
149.0960915 1.851210186
151.075356 1.648945498
153.0910061 1.13291251
155.1066561 1.003545953
161.0960915 2.704466923
163.1117415 2.67244675
165.0546206 2.893021984
165.1273916 2.991842712
167.0702706 1.162505161
173.0960915 1.033192871
177.0910061 1.238003599
179.1066561 1.026271566
181.1223062 5.677109121
191.1066561 7.894837721
209.1172208 13.1553187

Name: +ve in-silico MS/MS by CFM-ID for QKLQQLIQCZVCLR-JOYOIKCWSA-N
ID: QKLQQLIQCZVCLR-JOYOIKCWSA-N
Comment: Energy2
Num peaks: 28
27.02292652 1.232919233
39.02292652 6.461916771
41.03857658 2.309760843
43.05422664 4.43247375
45.06987671 0.9444530109
49.00727645 6.800232132
51.02292652 13.49842059
53.00219107 2.760233511
53.03857658 6.909374006
55.05422664 7.844971431
57.06987671 5.136118538
59.08552677 4.527690455
65.03857658 1.209915724
67.05422664 0.9022373556
69.06987671 0.8921513419
71.08552677 1.105091191
79.01784114 1.294325151
79.05422664 0.9387436828
93.06987671 1.589871294
97.06479133 1.249334879
105.0334912 0.8614408097
105.0698767 1.27928638
107.0855268 0.8128337542
111.0804414 1.818449534
133.0647913 0.8942833733
173.0960915 0.7375761852
179.1066561 0.9283814853
193.0859207 0.7633464644

Name: +ve in-silico MS/MS by CFM-ID for APFXJJMDUXKKAG-UHFFFAOYSA-N
ID: APFXJJMDUXKKAG-UHFFFAOYSA-N
Comment: Energy0
Num peaks: 13
55.05422664 1.330547154
69.06987671 10.48303012
87.08044139 1.797255971
121.0284058 8.526678887
123.0440559 2.635343284
125.0597059 2.689579238
127.075356 1.33578844
145.0284058 1.720269104
161.0233204 2.078149482
163.0389705 11.44157805
209.0808353 2.323403304
231.1015708 4.194847953
249.1121354 30.37201449

Name: +ve in-silico MS/MS by CFM-ID for APFXJJMDUXKKAG-UHFFFAOYSA-N
ID: APFXJJMDUXKKAG-UHFFFAOYSA-N
Comment: Energy1
Num peaks: 21
39.02292652 3.421359012
41.03857658 5.355216823
43.05422664 3.036612462
67.05422664 1.53109371
69.06987671 20.76286135
87.08044139 2.243991678
107.0491413 0.8354575977
109.0284058 1.028047039
121.0284058 9.440834123
123.0440559 3.979509946
125.0597059 1.413472194
135.0440559 5.358398754
139.075356 0.8560301724
145.0284058 2.455370566
161.0233204 1.238899164
163.0389705 8.502640318
209.0808353 1.768107032
219.1015708 1.349789825
221.1172208 1.513621155
231.1015708 1.054452547
249.1121354 2.92857136

Name: +ve in-silico MS/MS by CFM-ID for APFXJJMDUXKKAG-UHFFFAOYSA-N
ID: APFXJJMDUXKKAG-UHFFFAOYSA-N
Comment: Energy2
Num peaks: 31
25.00727645 1.750407806
27.02292652 0.8525593797
39.02292652 6.620783155
41.00219107 0.901153922
41.03857658 3.899162438
43.05422664 1.364352848
49.00727645 1.97563101
51.02292652 1.335312543
53.03857658 4.320851309
55.05422664 6.674881902
57.06987671 1.476014169
65.03857658 4.757443956
67.05422664 1.5723067
69.06987671 9.326823826
75.02292652 1.035804253
77.03857658 1.199291895
93.0334912 1.762307072
95.04914126 0.9657324346
105.0334912 2.757100014
107.0491413 2.450382611
109.0284058 1.563207987
111.0440559 1.071402493
117.0334912 0.9362304353
121.0284058 7.80132174
123.0440559 1.780033925
133.0284058 1.094590194
135.0440559 2.474228295
137.0597059 1.033898041
149.0597059 1.052609352
163.0389705 1.83413925
221.1172208 1.054962072

Name: +ve in-silico MS/MS by CFM-ID for KEYNBOUNPFJEST-LLVKDONJSA-N
ID: KEYNBOUNPFJEST-LLVKDONJSA-N
Comment: Energy0
Num peaks: 8
129.0910061 2.059769304
203.1066561 1.134198105
205.0859207 1.823787554
205.1223062 2.011834379
213.0910061 1.785518144
231.1015708 32.11258362
233.0808353 1.474887723
249.1121354 38.23319881

Name: +ve in-silico MS/MS by CFM-ID for KEYNBOUNPFJEST-LLVKDONJSA-N
ID: KEYNBOUNPFJEST-LLVKDONJSA-N
Comment: Energy1
Num peaks: 31
39.02292652 0.9255128132
41.03857658 0.8788033343
51.02292652 1.302527462
53.03857658 2.362253967
57.0334912 1.80649537
59.04914126 0.8977803998
67.01784114 1.591096084
69.0334912 1.385893672
71.04914126 2.149535153
79.05422664 1.091768316
93.06987671 0.8887524312
95.04914126 1.621755574
97.06479133 1.733259491
107.0491413 3.175964316
109.0647913 0.8517476621
111.0804414 1.530693922
121.0284058 3.251997878
133.0284058 2.556809193
135.0440559 2.524271313
151.0389705 5.542077178
163.0389705 3.448491109
189.0546206 1.884736448
191.0702706 3.832404608
203.1066561 2.014526841
205.0859207 1.192242214
205.1223062 1.308558944
213.0910061 2.715819269
221.1172208 4.161386183
231.1015708 12.44694775
233.0808353 0.908851248
249.1121354 7.72511029

Name: +ve in-silico MS/MS by CFM-ID for KEYNBOUNPFJEST-LLVKDONJSA-N
ID: KEYNBOUNPFJEST-LLVKDONJSA-N
Comment: Energy2
Num peaks: 31
39.02292652 3.389574576
41.00219107 1.338435503
41.03857658 2.658411562
43.01784114 2.046149112
51.02292652 5.429616104
53.03857658 4.270795786
55.05422664 1.585061419
57.0334912 2.210955003
65.03857658 1.774423581
67.01784114 3.315709056
67.05422664 1.60978564
69.0334912 1.756495485
71.04914126 2.02412905
79.05422664 2.80445956
81.0334912 2.455484197
85.06479133 1.439686664
93.06987671 1.231023643
95.04914126 2.729700524
97.06479133 1.386663857
107.0491413 4.317057296
109.0647913 2.244058119
111.0804414 1.825226749
119.0491413 1.670100174
133.0647913 1.367929105
135.0440559 2.020159148
145.0647913 1.567713533
147.0804414 1.271683444
185.0960915 1.238670669
187.1117415 2.067276641
203.1066561 1.238799056
213.0910061 2.15004668

Name: +ve in-silico MS/MS by CFM-ID for VJCNEDVMYQCMBK-BXUZGUMPSA-N
ID: VJCNEDVMYQCMBK-BXUZGUMPSA-N
Comment: Energy0
Num peaks: 14
71.01275576 2.140092181
91.05422664 3.108075849
93.06987671 0.8558392208
115.0542266 3.661680732
117.0698767 6.411639104
119.0855268 3.292565344
157.0495352 0.8964454173
171.0651853 1.251164909
189.0910061 1.507329631
193.0859207 1.032445686
203.1066561 1.266266159
217.0859207 1.072549379
231.1015708 7.904878677
249.1121354 45.93168771

Name: +ve in-silico MS/MS by CFM-ID for VJCNEDVMYQCMBK-BXUZGUMPSA-N
ID: VJCNEDVMYQCMBK-BXUZGUMPSA-N
Comment: Energy1
Num peaks: 25
41.00219107 7.479551573
43.01784114 8.836434982
85.02840582 1.069941473
91.05422664 6.144433468
93.06987671 0.9287721012
101.0385766 1.142225305
103.0542266 1.181484609
105.0698767 4.094141483
107.0855268 2.33085096
115.0542266 5.401352905
117.0698767 12.55511373
119.0855268 5.781810231
121.1011768 0.9861879884
143.0338851 1.587072142
147.0804414 0.9411363357
153.0182351 0.8174269909
157.0495352 1.379249764
171.0651853 1.155247234
187.075356 1.405055274
189.0910061 1.756722569
217.0859207 1.739525505
219.1015708 1.601571502
221.1172208 1.240474807
231.1015708 3.148927976
249.1121354 5.896357731

Name: +ve in-silico MS/MS by CFM-ID for VJCNEDVMYQCMBK-BXUZGUMPSA-N
ID: VJCNEDVMYQCMBK-BXUZGUMPSA-N
Comment: Energy2
Num peaks: 29
29.00219107 0.8936204239
39.02292652 6.31630993
41.00219107 1.414864497
41.03857658 3.631169507
43.01784114 4.070885351
44.99710569 1.096828203
45.0334912 1.337300677
49.00727645 2.593753457
51.02292652 1.263183258
53.00219107 2.161217858
55.01784114 2.147679488
57.0334912 2.136678936
63.02292652 2.199804081
65.03857658 1.430024198
71.01275576 3.303787445
79.05422664 1.061436082
89.03857658 1.97180246
91.05422664 7.667175017
93.06987671 1.779450414
101.0385766 3.372884559
103.0542266 2.17773946
105.0698767 2.115402966
115.0542266 8.332312478
117.0698767 7.644620631
119.0855268 3.510226596
145.0647913 1.505269371
147.0804414 0.8926626174
163.075356 0.9737374255
165.0910061 1.375811616

Name: +ve in-silico MS/MS by CFM-ID for RKFAZBXYICVSKP-UHFFFAOYSA-N
ID: RKFAZBXYICVSKP-UHFFFAOYSA-N
Comment: Energy0
Num peaks: 6
41.03857658 1.785094998
167.0702706 1.849321089
177.0910061 6.87384385
179.1066561 2.255696234
193.0859207 1.696041485
209.1172208 75.49700648

Name: +ve in-silico MS/MS by CFM-ID for RKFAZBXYICVSKP-UHFFFAOYSA-N
ID: RKFAZBXYICVSKP-UHFFFAOYSA-N
Comment: Energy1
Num peaks: 19
25.00727645 1.387441903
39.02292652 1.963840207
41.03857658 9.544878792
49.00727645 1.618095882
55.05422664 1.455768058
101.0597059 1.224811316
105.0334912 2.413634238
149.0597059 1.51521893
151.075356 2.909556654
155.1066561 2.037017765
163.075356 1.161881815
165.0910061 2.477864362
167.0702706 3.717056944
169.0859207 2.842173172
177.0910061 8.81738292
179.1066561 1.769599799
181.0859207 2.003796025
193.0859207 2.895591769
209.1172208 28.49500661

Name: +ve in-silico MS/MS by CFM-ID for RKFAZBXYICVSKP-UHFFFAOYSA-N
ID: RKFAZBXYICVSKP-UHFFFAOYSA-N
Comment: Energy2
Num peaks: 25
39.02292652 6.040374271
41.03857658 9.753255151
43.05422664 2.775718091
45.0334912 0.9867054594
49.00727645 13.29031526
51.02292652 2.393523433
53.03857658 1.902707691
55.01784114 3.033304995
55.05422664 2.140362824
57.0334912 1.490023512
63.02292652 4.538499295
65.03857658 4.242427839
67.05422664 1.086564068
109.0647913 2.102917727
121.0647913 5.85455011
131.0491413 0.9886996517
133.0647913 2.176176457
135.0804414 1.501469636
137.0597059 2.035807437
153.0546206 1.35840855
161.0597059 0.8575675771
163.075356 5.463771749
167.0702706 1.246979383
177.0910061 1.510910928
193.0859207 1.995353584

Name: +ve in-silico MS/MS by CFM-ID for LZNLGTWGIXTYMF-IUCAKERBSA-N
ID: LZNLGTWGIXTYMF-IUCAKERBSA-N
Comment: Energy0
Num peaks: 7
89.05970595 2.308991819
95.04914126 2.739170969
107.0491413 9.061680373
123.0804414 1.498435954
153.0546206 1.730614772
191.1066561 1.589538982
209.1172208 62.21557153

Name: +ve in-silico MS/MS by CFM-ID for LZNLGTWGIXTYMF-IUCAKERBSA-N
ID: LZNLGTWGIXTYMF-IUCAKERBSA-N
Comment: Energy1
Num peaks: 20
51.02292652 2.081599985
53.03857658 2.038649275
55.05422664 5.183586702
57.06987671 1.689188566
65.03857658 1.020283395
71.04914126 1.001472374
95.04914126 4.959735478
97.06479133 0.944015025
99.08044139 1.145553527
107.0491413 16.25482098
109.0647913 1.714742408
115.075356 1.722529451
163.075356 1.12212182
165.0910061 1.416672097
167.1066561 1.603662173
179.1066561 1.166570051
181.0859207 0.9308940145
181.1223062 1.965019391
191.1066561 2.234375414
209.1172208 29.92366986

Name: +ve in-silico MS/MS by CFM-ID for LZNLGTWGIXTYMF-IUCAKERBSA-N
ID: LZNLGTWGIXTYMF-IUCAKERBSA-N
Comment: Energy2
Num peaks: 26
39.02292652 1.351052041
49.00727645 3.056260995
51.02292652 2.684768587
53.03857658 2.20435016
55.05422664 1.197025756
63.02292652 1.399599828
65.03857658 6.214196961
67.01784114 1.290154913
67.05422664 1.101261865
71.04914126 2.069022606
73.06479133 1.10804803
75.02292652 3.696133971
77.03857658 6.790880458
79.01784114 1.250172297
79.05422664 12.54895538
81.06987671 2.035597297
91.05422664 4.079410471
93.06987671 3.724252112
95.04914126 2.21163774
103.0542266 1.371446442
105.0698767 2.336832073
107.0491413 10.15885451
109.0647913 1.671566739
119.0491413 1.314154559
121.0647913 2.442040323
123.0804414 1.512516077

Name: +ve in-silico MS/MS by CFM-ID for SWDFJVCIYBYUKG-UHFFFAOYSA-N
ID: SWDFJVCIYBYUKG-UHFFFAOYSA-N
Comment: Energy0
Num peaks: 7
55.05422664 2.362490462
57.06987671 2.462232041
73.06479133 12.10578688
193.0495352 4.41264361
213.0910061 4.779669951
231.1015708 25.61982078
249.1121354 28.57782122

Name: +ve in-silico MS/MS by CFM-ID for SWDFJVCIYBYUKG-UHFFFAOYSA-N
ID: SWDFJVCIYBYUKG-UHFFFAOYSA-N
Comment: Energy1
Num peaks: 18
39.02292652 3.54289693
55.05422664 1.984755744
57.0334912 11.43155955
57.06987671 3.456830271
73.06479133 2.665467097
83.04914126 1.751866076
149.0597059 2.988947795
165.0546206 1.479415874
175.0389705 2.338255194
191.0338851 1.748477178
191.0702706 4.667234843
193.0495352 5.463931916
205.0859207 3.05729585
207.1015708 1.954377548
213.0910061 5.213204294
221.1172208 1.553794123
231.1015708 16.35504197
249.1121354 9.623694706

Name: +ve in-silico MS/MS by CFM-ID for SWDFJVCIYBYUKG-UHFFFAOYSA-N
ID: SWDFJVCIYBYUKG-UHFFFAOYSA-N
Comment: Energy2
Num peaks: 27
15.02292652 1.119563933
39.02292652 2.867877681
41.03857658 1.752733124
43.01784114 1.418313939
43.05422664 0.9965997823
49.00727645 2.112130529
55.05422664 16.33598968
57.0334912 5.833824787
57.06987671 5.485429104
59.08552677 1.770551348
67.01784114 2.523691923
73.06479133 8.294186145
81.0334912 2.483467999
131.0491413 2.72525655
137.0597059 1.058647924
147.0440559 2.099734753
149.0233204 1.760286683
149.0597059 2.321569474
163.0389705 1.239856267
165.0546206 2.017800698
173.0233204 1.557885576
173.0597059 1.009695746
175.0389705 3.262491468
187.0389705 0.9159670499
189.0546206 2.092923297
191.0702706 3.601836769
213.0910061 1.911708395

Name: +ve in-silico MS/MS by CFM-ID for YUQDGJSYYKKISE-KBPBESRZSA-N
ID: YUQDGJSYYKKISE-KBPBESRZSA-N
Comment: Energy0
Num peaks: 12
41.03857658 1.425017098
71.04914126 2.607489827
113.0597059 1.767907466
115.075356 1.797463233
121.0284058 1.391596471
127.075356 1.414982643
133.0284058 6.600228948
135.0440559 3.791609178
147.0440559 1.27266
177.0546206 2.166862044
231.1015708 14.65327029
249.1121354 42.31722725

Name: +ve in-silico MS/MS by CFM-ID for YUQDGJSYYKKISE-KBPBESRZSA-N
ID: YUQDGJSYYKKISE-KBPBESRZSA-N
Comment: Energy1
Num peaks: 31
39.02292652 1.696310107
41.03857658 10.7033591
43.05422664 3.766012777
53.03857658 1.225882807
71.04914126 5.068679069
93.0334912 0.842472598
95.04914126 1.086834275
101.0597059 1.207895596
111.0440559 1.475678357
113.0597059 1.232923936
121.0284058 1.354497785
127.075356 1.349608281
129.0334912 1.485982021
131.0491413 0.9422307784
133.0284058 7.131802069
135.0440559 3.113018712
145.0284058 1.49844541
147.0440559 6.801841802
149.0597059 2.688447319
159.0440559 1.473492378
161.0597059 0.8112292355
175.075356 0.7486771669
177.0546206 3.153841879
177.0910061 0.7764226872
179.0702706 0.7002350062
207.0651853 1.27616426
213.0910061 0.8314459358
219.1015708 1.285817821
221.1172208 1.303235059
231.1015708 3.985018887
249.1121354 4.824793612

Name: +ve in-silico MS/MS by CFM-ID for YUQDGJSYYKKISE-KBPBESRZSA-N
ID: YUQDGJSYYKKISE-KBPBESRZSA-N
Comment: Energy2
Num peaks: 31
39.02292652 4.418195103
41.03857658 10.71849097
43.05422664 2.515634848
49.00727645 2.211507018
51.02292652 1.144379389
53.03857658 2.066813726
55.01784114 1.611080015
63.02292652 2.28264619
65.00219107 1.044923149
67.01784114 1.9243021
71.04914126 3.901733781
73.00727645 1.49894158
89.00219107 2.04937482
91.01784114 1.486405998
93.0334912 1.632278007
97.06479133 1.085972597
105.0334912 2.328112857
107.0491413 1.158607357
117.0334912 2.087073194
119.0491413 1.407359152
121.0284058 1.951789106
129.0334912 1.26299146
133.0284058 5.13279052
135.0440559 3.275573971
147.0440559 2.544096381
149.0597059 1.456012307
159.0440559 1.624250937
161.0597059 1.801901312
175.075356 0.9586196288
177.0910061 1.027276303
233.0808353 1.025353405

Name: +ve in-silico MS/MS by CFM-ID for SAGHRZGOMJHCOS-CYBMUJFWSA-N
ID: SAGHRZGOMJHCOS-CYBMUJFWSA-N
Comment: Energy0
Num peaks: 14
91.05422664 3.463015111
115.0542266 2.58168918
117.0698767 1.869575155
125.0385766 2.782248002
127.0542266 7.869929782
129.0698767 4.452747307
131.0855268 1.728730842
133.1011768 1.534044559
139.0389705 1.800367062
171.0804414 4.720794043
199.075356 5.872126909
201.0910061 2.035807437
213.0910061 5.37353343
231.1015708 35.44854454

Name: +ve in-silico MS/MS by CFM-ID for SAGHRZGOMJHCOS-CYBMUJFWSA-N
ID: SAGHRZGOMJHCOS-CYBMUJFWSA-N
Comment: Energy1
Num peaks: 13
39.02292652 1.134956025
49.00727645 1.055581595
91.05422664 3.849947875
115.0542266 10.53113132
117.0698767 35.69199422
125.0385766 8.248450943
127.0389705 1.490248636
127.0542266 9.868756592
129.0698767 1.4967041
139.0389705 1.699962806
199.075356 1.10480646
213.0910061 1.454430242
231.1015708 2.983362166

Name: +ve in-silico MS/MS by CFM-ID for SAGHRZGOMJHCOS-CYBMUJFWSA-N
ID: SAGHRZGOMJHCOS-CYBMUJFWSA-N
Comment: Energy2
Num peaks: 29
25.00727645 0.9597978568
39.02292652 3.617697581
41.00219107 0.8466576942
45.0334912 0.9223802104
49.00727645 7.444129812
51.02292652 7.008314376
55.01784114 2.190958661
63.02292652 1.13082521
65.03857658 1.06341115
73.00727645 1.61565032
75.02292652 1.659511719
79.05422664 1.270935094
83.01275576 0.7720307949
89.03857658 0.9623889418
91.05422664 6.496984357
93.06987671 0.9787556365
97.02840582 0.9063345351
99.02292652 1.589306435
101.0385766 4.993530129
103.0542266 5.13315837
105.0698767 0.9324716194
109.0284058 0.7820803187
115.0542266 6.207704444
117.0698767 2.903836437
125.0385766 5.760847495
127.0542266 6.24153292
129.0698767 3.170320617
141.0698767 1.134671376
155.0855268 1.818194129

Name: +ve in-silico MS/MS by CFM-ID for ZCEUBPHEBYXFLM-QKCSRTOESA-N
ID: ZCEUBPHEBYXFLM-QKCSRTOESA-N
Comment: Energy0
Num peaks: 15
97.02840582 2.158126843
105.0698767 1.226873216
121.0647913 1.283706369
123.0804414 2.950565925
125.0960915 3.817637653
163.075356 3.173252595
177.0546206 1.277767215
181.0859207 2.789454946
203.1066561 1.941457043
205.1223062 1.427526879
213.0910061 1.669996793
219.1015708 1.487454112
221.1172208 1.233468296
231.1015708 29.3691351
249.1121354 25.0235593

Name: +ve in-silico MS/MS by CFM-ID for ZCEUBPHEBYXFLM-QKCSRTOESA-N
ID: ZCEUBPHEBYXFLM-QKCSRTOESA-N
Comment: Energy1
Num peaks: 31
51.02292652 1.178181998
65.03857658 2.04442114
81.0334912 2.150947974
83.04914126 2.96555708
95.01275576 1.06881804
97.02840582 1.977535257
105.0698767 1.387007377
119.0491413 1.310511909
121.0647913 1.121755852
125.0960915 1.041116817
133.0647913 1.328533376
135.0804414 1.176743994
137.0960915 1.817129081
153.0910061 1.220317957
163.0389705 1.06434243
163.075356 2.956414417
181.0859207 3.049033626
187.1117415 1.674507551
189.0546206 5.733255102
191.0702706 1.42677637
201.0910061 2.075224112
203.0702706 1.9843583
203.1066561 3.44195773
205.1223062 1.427419546
213.0910061 2.194318165
217.0859207 2.666396002
219.1015708 1.685888485
221.1172208 3.425064604
231.1015708 13.36234578
233.0808353 1.77927267
249.1121354 7.563557175

Name: +ve in-silico MS/MS by CFM-ID for ZCEUBPHEBYXFLM-QKCSRTOESA-N
ID: ZCEUBPHEBYXFLM-QKCSRTOESA-N
Comment: Energy2
Num peaks: 31
39.02292652 1.226895763
51.02292652 4.530510181
53.03857658 1.084239238
63.02292652 0.9385615996
65.03857658 3.923997909
67.05422664 4.644299058
69.0334912 1.018031052
79.05422664 1.48298392
81.0334912 7.721463645
83.04914126 1.877742245
85.06479133 1.188804754
93.06987671 1.953542449
95.04914126 1.678954846
95.08552677 1.677837057
97.02840582 3.855053443
105.0334912 1.711606208
105.0698767 1.102712799
107.0855268 2.715883731
119.0491413 4.203745789
121.0647913 5.250037925
123.0440559 1.228021926
123.0804414 3.36346957
131.0491413 1.659396805
133.0647913 1.373331272
135.0804414 1.972403638
137.0597059 0.9414797203
137.0960915 1.394369254
151.075356 1.404637238
153.0910061 1.243320663
163.075356 3.071144479
187.1117415 0.8733749753

Name: +ve in-silico MS/MS by CFM-ID for CJMRVYJARYYDRN-UHFFFAOYSA-N
ID: CJMRVYJARYYDRN-UHFFFAOYSA-N
Comment: Energy0
Num peaks: 7
43.01784114 4.597906294
61.02840582 1.376240072
187.075356 1.819450401
189.0910061 12.82854351
207.1015708 5.070329549
231.1015708 2.19122016
249.1121354 53.11914738

Name: +ve in-silico MS/MS by CFM-ID for CJMRVYJARYYDRN-UHFFFAOYSA-N
ID: CJMRVYJARYYDRN-UHFFFAOYSA-N
Comment: Energy1
Num peaks: 31
39.02292652 1.023113265
41.03857658 1.546193421
43.01784114 3.176818355
61.02840582 3.705786899
75.02292652 0.8912270447
87.02292652 1.037746924
87.04405588 1.212338988
89.05970595 1.258430239
99.04405588 1.239896082
101.0385766 1.033437484
101.0597059 2.408763579
109.0284058 0.9684470157
111.0440559 1.005488221
113.0597059 1.386412981
121.0284058 1.018442767
123.0440559 1.420435548
127.0542266 1.532286128
129.0698767 2.680979255
131.0127558 1.010567383
133.0284058 0.9383301239
135.0440559 1.361595957
145.0284058 0.95715674
147.0440559 1.625663646
147.0804414 2.646733312
159.0440559 1.208528038
161.0597059 2.227753075
187.075356 2.274231556
189.0910061 19.3848044
207.1015708 3.837579476
231.1015708 1.114801856
249.1121354 8.776730584

Name: +ve in-silico MS/MS by CFM-ID for CJMRVYJARYYDRN-UHFFFAOYSA-N
ID: CJMRVYJARYYDRN-UHFFFAOYSA-N
Comment: Energy2
Num peaks: 31
15.02292652 1.610419663
25.00727645 1.382608124
39.02292652 2.583704577
41.00219107 1.936586634
41.03857658 1.337246705
43.01784114 9.587084489
49.00727645 3.874256764
51.02292652 1.285259314
53.03857658 1.313617785
57.0334912 0.9410682286
61.02840582 1.715113513
63.02292652 1.259977539
73.00727645 2.923898292
75.02292652 1.480253047
81.0334912 0.978387915
87.02292652 3.160982344
99.02292652 1.472467468
101.0385766 2.463565474
101.0597059 0.9346801215
103.0542266 2.344163228
105.0334912 1.11144812
111.0440559 0.9138138629
113.0597059 0.9153998863
115.0542266 3.157320664
117.0698767 1.14849346
123.0440559 0.9652132776
131.0127558 1.311344373
135.0440559 0.926646787
147.0804414 1.321326151
173.0597059 1.459030272
189.0910061 3.71824888

Name: +ve in-silico MS/MS by CFM-ID for ZRIOISYGDYRQIK-MUQFKOFTSA-N
ID: ZRIOISYGDYRQIK-MUQFKOFTSA-N
Comment: Energy0
Num peaks: 11
43.01784114 1.078319135
107.0491413 0.7233268792
147.0804414 0.8588420843
149.0960915 1.933558666
161.0960915 0.8672827809
163.1117415 4.616506312
165.0910061 0.7259857718
173.0960915 9.080212966
179.1066561 1.58365881
191.1066561 43.36446222
209.1172208 15.25233814

Name: +ve in-silico MS/MS by CFM-ID for ZRIOISYGDYRQIK-MUQFKOFTSA-N
ID: ZRIOISYGDYRQIK-MUQFKOFTSA-N
Comment: Energy1
Num peaks: 31
53.00219107 1.230344324
55.01784114 1.867010123
65.00219107 2.48634615
67.01784114 1.868166324
69.0334912 1.326557682
79.01784114 1.175666805
81.0334912 1.417403344
91.01784114 0.8440886773
93.0334912 0.8296774085
95.04914126 1.280774787
97.02840582 1.126471606
105.0334912 2.168974176
107.0491413 1.701122368
109.0647913 1.181551683
119.0491413 1.12210608
121.0647913 1.460845288
131.0855268 1.089476549
133.0647913 0.8270335015
135.0804414 1.110634672
137.0597059 1.124346836
145.1011768 1.8624282
147.0804414 1.408070034
147.1168269 1.22844478
149.0960915 3.212898614
161.0960915 0.9217384549
163.1117415 6.897205989
165.0910061 0.9909810934
165.1273916 0.9554979921
173.0960915 4.559773979
191.1066561 12.46358245
209.1172208 3.863639367

Name: +ve in-silico MS/MS by CFM-ID for ZRIOISYGDYRQIK-MUQFKOFTSA-N
ID: ZRIOISYGDYRQIK-MUQFKOFTSA-N
Comment: Energy2
Num peaks: 31
25.00727645 1.208773484
27.02292652 1.719616192
39.02292652 3.643913125
41.03857658 3.535215706
43.01784114 1.068461331
49.00727645 1.162885108
51.02292652 3.06475895
53.00219107 1.438685451
53.03857658 2.278459641
55.01784114 3.087176895
55.05422664 1.163758281
65.00219107 1.666244815
65.03857658 2.044210516
67.01784114 1.16059411
67.05422664 2.679284748
77.03857658 1.386011092
79.05422664 1.468395304
81.0334912 1.363047749
81.06987671 2.522058297
91.05422664 2.230341961
95.04914126 1.185262496
95.08552677 1.164017898
103.0542266 1.083650651
105.0698767 3.585553148
107.0491413 1.050389269
107.0855268 2.745391884
117.0698767 1.160210798
119.0855268 2.111276221
121.1011768 1.975914745
133.1011768 4.117019814
147.1168269 1.252228798

Name: +ve in-silico MS/MS by CFM-ID for FOKOBFCBZWKZRF-SECBINFHSA-N
ID: FOKOBFCBZWKZRF-SECBINFHSA-N
Comment: Energy0
Num peaks: 6
59.04914126 2.871025803
175.0389705 4.071078305
189.0546206 1.512625737
213.0910061 4.308182381
231.1015708 40.35678725
249.1121354 31.9427593

Name: +ve in-silico MS/MS by CFM-ID for FOKOBFCBZWKZRF-SECBINFHSA-N
ID: FOKOBFCBZWKZRF-SECBINFHSA-N
Comment: Energy1
Num peaks: 16
29.03857658 1.210556212
39.02292652 3.21976068
41.03857658 7.060599944
55.01784114 2.455074123
55.05422664 1.310479414
57.0334912 2.839948005
59.04914126 5.734299256
149.0597059 1.133530472
175.0389705 10.02739031
189.0546206 5.974553061
191.0702706 3.695593343
203.1066561 1.73492078
213.0910061 5.454281338
221.1172208 1.227244256
231.1015708 17.3303396
249.1121354 10.19241951

Name: +ve in-silico MS/MS by CFM-ID for FOKOBFCBZWKZRF-SECBINFHSA-N
ID: FOKOBFCBZWKZRF-SECBINFHSA-N
Comment: Energy2
Num peaks: 31
27.02292652 1.465429929
29.03857658 1.513230678
39.02292652 6.245723067
41.03857658 5.995696481
55.01784114 2.902674527
55.05422664 1.616483537
57.0334912 1.365263765
59.04914126 1.417109697
65.00219107 2.599656123
65.03857658 2.496356864
77.03857658 1.33159557
79.05422664 1.713501085
81.0334912 2.863473613
107.0491413 3.518711589
123.0440559 4.200862115
133.0284058 3.870374633
135.0440559 0.9586622408
149.0233204 2.483034884
151.0389705 1.615590147
159.0440559 3.808532333
161.0597059 2.582824228
163.075356 0.9367892268
173.0597059 1.750388456
175.0389705 6.291010046
189.0546206 2.128079133
201.0546206 1.100734932
203.1066561 1.694398029
205.0859207 0.9424385473
213.0910061 1.987813123
215.0702706 1.110072146
231.1015708 1.117849206

Name: +ve in-silico MS/MS by CFM-ID for YUDKCHUOSDKDSU-UHFFFAOYSA-N
ID: YUDKCHUOSDKDSU-UHFFFAOYSA-N
Comment: Energy0
Num peaks: 6
205.0495352 2.411214957
207.0651853 5.505059696
217.0859207 1.421412625
231.1015708 7.824598214
233.0808353 0.8866598854
249.1121354 75.42551237

Name: +ve in-silico MS/MS by CFM-ID for YUDKCHUOSDKDSU-UHFFFAOYSA-N
ID: YUDKCHUOSDKDSU-UHFFFAOYSA-N
Comment: Energy1
Num peaks: 16
43.05422664 1.307412683
65.03857658 1.144896938
67.05422664 1.531903143
179.0702706 1.834216271
193.1223062 1.072468909
203.1066561 1.385813305
205.0495352 3.950866701
205.0859207 1.709254122
205.1223062 1.464248403
207.0651853 4.275233028
217.0859207 2.74841812
219.1015708 5.521346699
221.1172208 16.82733238
231.1015708 7.43271451
233.0808353 1.192341421
249.1121354 27.25203964

Name: +ve in-silico MS/MS by CFM-ID for YUDKCHUOSDKDSU-UHFFFAOYSA-N
ID: YUDKCHUOSDKDSU-UHFFFAOYSA-N
Comment: Energy2
Num peaks: 31
15.02292652 1.177175849
39.02292652 1.473992394
49.00727645 2.866989927
55.05422664 3.236008807
65.03857658 9.88927611
67.05422664 4.645825086
69.06987671 2.463158315
81.06987671 1.11971405
93.0334912 1.787454479
97.06479133 1.077143923
103.0542266 2.21348271
135.0440559 2.299920619
137.0597059 1.100621085
149.0960915 1.116008913
151.0389705 1.320203939
161.0960915 2.6797538
163.1117415 1.33457604
165.1273916 1.416872914
173.0597059 1.287359299
177.0910061 1.044900152
189.0910061 2.385319714
191.1066561 1.080552891
199.075356 1.261167878
201.0910061 2.020716529
203.1066561 3.467295043
205.0859207 2.867459944
215.0702706 2.430937239
217.0859207 1.08700895
221.1172208 2.702280937
231.1015708 2.128727818
233.0808353 2.174049607

Name: +ve in-silico MS/MS by CFM-ID for HGQJXIHRNGBUQU-KBPBESRZSA-N
ID: HGQJXIHRNGBUQU-KBPBESRZSA-N
Comment: Energy0
Num peaks: 9
41.03857658 1.4961648
71.04914126 3.865904483
121.0284058 3.45404904
123.0440559 2.021983162
127.075356 1.234532824
147.0440559 2.569704261
177.0546206 6.177000162
231.1015708 15.15724829
249.1121354 45.24627801

Name: +ve in-silico MS/MS by CFM-ID for HGQJXIHRNGBUQU-KBPBESRZSA-N
ID: HGQJXIHRNGBUQU-KBPBESRZSA-N
Comment: Energy1
Num peaks: 28
25.00727645 0.7864622423
27.02292652 0.7842260486
39.02292652 1.795373616
41.03857658 11.90186784
43.05422664 4.193520751
53.03857658 1.280633744
55.01784114 1.152215795
71.04914126 6.175056853
101.0597059 1.00272782
121.0284058 3.234182444
123.0440559 1.817415622
125.0597059 0.8274236228
127.075356 1.152144408
129.0334912 0.8034039869
145.0284058 1.243096266
147.0440559 4.598488779
149.0597059 3.095397305
159.0440559 3.334646756
161.0597059 2.025576099
177.0546206 9.918854022
179.0702706 2.109376082
207.0651853 1.560490908
213.0910061 0.9571272462
219.1015708 1.118351318
221.1172208 1.499872577
231.1015708 4.717000652
233.0808353 0.8779586371
249.1121354 6.081890132

Name: +ve in-silico MS/MS by CFM-ID for HGQJXIHRNGBUQU-KBPBESRZSA-N
ID: HGQJXIHRNGBUQU-KBPBESRZSA-N
Comment: Energy2
Num peaks: 31
39.02292652 4.070873247
41.03857658 10.27650151
43.05422664 2.607926017
49.00727645 2.302308488
51.02292652 1.559045492
53.03857658 2.739263517
55.01784114 1.56927249
55.05422664 1.039286446
65.00219107 0.8545501194
67.01784114 1.363681087
69.0334912 1.007305765
71.04914126 3.980204401
73.00727645 2.08082262
79.01784114 0.7891615269
81.0334912 1.487267961
103.0178411 2.802334136
105.0334912 2.004252
107.0491413 2.383606203
117.0334912 1.945445814
121.0284058 2.653444846
123.0440559 1.170866143
129.0334912 1.724492026
131.0491413 1.374001755
135.0440559 1.815915305
145.0284058 2.084224962
147.0440559 6.114216051
149.0597059 2.438298025
159.0440559 5.990067087
161.0597059 3.206730163
163.075356 1.044035723
177.0546206 3.189944039

Name: +ve in-silico MS/MS by CFM-ID for FFSANOXDKUOWIS-UHFFFAOYSA-N
ID: FFSANOXDKUOWIS-UHFFFAOYSA-N
Comment: Energy0
Num peaks: 6
107.0491413 1.569429755
123.0440559 2.26266167
199.075356 4.27340298
213.0910061 3.629517311
215.0702706 1.956138352
231.1015708 76.98225203

Name: +ve in-silico MS/MS by CFM-ID for FFSANOXDKUOWIS-UHFFFAOYSA-N
ID: FFSANOXDKUOWIS-UHFFFAOYSA-N
Comment: Energy1
Num peaks: 18
63.02292652 3.700947383
65.03857658 2.903967722
67.05422664 1.130164148
107.0491413 3.481660588
109.0647913 1.65651725
123.0440559 5.754666764
137.0597059 1.619118461
171.0804414 1.660830773
173.0597059 1.129458636
187.075356 2.619539587
189.0910061 1.305834175
199.075356 4.19563812
201.0910061 5.073940237
203.1066561 6.432863398
205.0859207 1.501954433
213.0910061 3.595300177
215.0702706 2.300595309
231.1015708 30.98142089

Name: +ve in-silico MS/MS by CFM-ID for FFSANOXDKUOWIS-UHFFFAOYSA-N
ID: FFSANOXDKUOWIS-UHFFFAOYSA-N
Comment: Energy2
Num peaks: 31
39.02292652 2.600897374
49.00727645 1.5674867
51.02292652 0.9030698456
63.02292652 7.763353192
65.03857658 3.826078984
67.01784114 0.9618293179
67.05422664 1.191981029
79.05422664 2.2585234
91.05422664 0.9881003868
95.04914126 2.184703974
107.0491413 1.497579354
123.0440559 2.532088267
131.0491413 6.084100083
133.0647913 1.417532094
137.0597059 2.410279138
141.0910061 0.9163790861
147.0804414 1.655848489
157.0647913 4.482261424
161.0597059 2.551301177
163.075356 1.305443162
171.0804414 8.388525883
173.0597059 0.8721807123
183.0804414 2.500011858
185.0960915 2.33963735
187.075356 5.378034117
199.075356 1.636602212
201.0910061 1.111786414
203.1066561 2.135244455
205.0859207 0.8979846738
213.0910061 2.332629834
215.0702706 4.137040917

Name: +ve in-silico MS/MS by CFM-ID for OGXADNXQFFRXMG-KWCYVHTRSA-N
ID: OGXADNXQFFRXMG-KWCYVHTRSA-N
Comment: Energy0
Num peaks: 13
67.01784114 1.393836843
79.05422664 1.138157646
97.02840582 2.645223181
121.0647913 5.490399269
123.0804414 1.046470754
127.0389705 2.632279343
151.075356 1.712788834
187.075356 1.716695307
189.0910061 8.037632953
203.1066561 1.622378337
205.1223062 1.784061429
231.1015708 7.42709069
249.1121354 44.38218032

Name: +ve in-silico MS/MS by CFM-ID for OGXADNXQFFRXMG-KWCYVHTRSA-N
ID: OGXADNXQFFRXMG-KWCYVHTRSA-N
Comment: Energy1
Num peaks: 23
39.02292652 8.632247021
41.03857658 4.467862815
43.05422664 1.432977125
49.00727645 1.177736113
51.02292652 1.669967028
53.00219107 2.179353138
53.03857658 2.84013335
67.01784114 1.048587908
69.0334912 1.838352765
79.05422664 1.504415175
91.05422664 2.186801618
97.02840582 9.68254984
99.04405588 1.683326684
121.0647913 21.29387371
123.0804414 3.170777985
145.0647913 1.515179962
163.075356 1.325877425
165.0910061 1.273522554
177.0910061 1.276618859
189.0910061 2.517876291
221.1172208 2.214754319
231.1015708 1.697628882
249.1121354 3.873710318

Name: +ve in-silico MS/MS by CFM-ID for OGXADNXQFFRXMG-KWCYVHTRSA-N
ID: OGXADNXQFFRXMG-KWCYVHTRSA-N
Comment: Energy2
Num peaks: 26
15.02292652 0.9651521437
25.00727645 0.9591504163
39.02292652 12.38658645
41.03857658 8.234937286
49.00727645 3.341796515
51.02292652 2.711225597
53.00219107 1.999942774
53.03857658 4.215240874
63.02292652 2.722655342
65.00219107 2.322064878
65.03857658 1.416615019
67.01784114 1.115055825
67.05422664 1.332885684
71.01275576 1.228511598
79.01784114 0.9014326107
79.05422664 2.09007041
91.05422664 9.307704662
93.06987671 4.016171036
97.02840582 1.808749721
105.0334912 1.929319394
107.0491413 1.621829633
109.0284058 0.8406853939
121.0647913 9.270461173
123.0804414 1.719316867
127.1117415 1.000747611
147.0440559 0.8181603803

Name: +ve in-silico MS/MS by CFM-ID for NGAJEWUVPCMBSA-UHFFFAOYSA-N
ID: NGAJEWUVPCMBSA-UHFFFAOYSA-N
Comment: Energy0
Num peaks: 6
57.06987671 4.905208049
85.06479133 4.433672323
123.0440559 5.56764059
151.0389705 10.40952891
191.1066561 9.713333291
209.1172208 47.00863824

Name: +ve in-silico MS/MS by CFM-ID for NGAJEWUVPCMBSA-UHFFFAOYSA-N
ID: NGAJEWUVPCMBSA-UHFFFAOYSA-N
Comment: Energy1
Num peaks: 12
39.02292652 2.774217958
41.03857658 3.09528538
43.05422664 4.684376147
57.06987671 9.149716811
85.06479133 5.592760104
123.0440559 4.284859968
133.0284058 2.806492526
135.0440559 1.871692157
151.0389705 33.3124019
167.0702706 2.668642506
191.1066561 3.055308905
209.1172208 7.139565109

Name: +ve in-silico MS/MS by CFM-ID for NGAJEWUVPCMBSA-UHFFFAOYSA-N
ID: NGAJEWUVPCMBSA-UHFFFAOYSA-N
Comment: Energy2
Num peaks: 15
39.02292652 3.711316216
41.00219107 1.634791715
41.03857658 6.181282895
43.05422664 3.003809727
55.05422664 2.914252774
57.06987671 12.05843479
65.00219107 1.931881655
81.0334912 8.634100544
83.04914126 2.144882882
107.0127558 5.682041382
109.0284058 3.38727678
123.0440559 12.26434466
133.0284058 5.988372209
135.0440559 3.758822725
151.0389705 6.899400508

Name: +ve in-silico MS/MS by CFM-ID for LRQNQHSEOIQDTL-SNAWJCMRSA-N
ID: LRQNQHSEOIQDTL-SNAWJCMRSA-N
Comment: Energy0
Num peaks: 6
59.04914126 2.456162836
137.0597059 1.895908971
151.075356 4.136204941
177.0910061 21.95530046
179.1066561 5.055743755
209.1172208 49.00922927

Name: +ve in-silico MS/MS by CFM-ID for LRQNQHSEOIQDTL-SNAWJCMRSA-N
ID: LRQNQHSEOIQDTL-SNAWJCMRSA-N
[truncated: 2,719,925 more chars]
