# Supplementary material for: Ion mobility collision cross-section atlas for known and unknown metabolite annotation in untargeted metabolomics
Source: Nat Commun. 2020 Aug 28;11:4334. doi: 10.1038/s41467-020-18171-8 (PMC7455731; doi:10.1038/s41467-020-18171-8)
Supplement: Supplementary file 8 — Supplementary Data 5 [file 41467_2020_18171_MOESM8_ESM.zip › 01_positive_mode/L0747/cfmid_result.txt]

1 0.27272727 XEAQIWGXBXCYFX-UHFFFAOYSA-N COC1=CC(=O)OC(C1)C=CC1=CC=CC=C1
2 0.27272727 XEAQIWGXBXCYFX-BQYQJAHWSA-N COC1=CC(=O)OC(C1)/C=C/c1ccccc1
3 0.27272727 XEAQIWGXBXCYFX-UHFFFAOYSA-N COC1=CC(=O)OC(C1)C=CC1=CC=CC=C1
4 0.27272727 XEAQIWGXBXCYFX-FPLPWBNLSA-N COC1=CC(=O)OC(C1)\C=C/C1=CC=CC=C1
5 0.27272727 XEAQIWGXBXCYFX-GUOLPTJISA-N COC1=CC(=O)O[C@H](C1)/C=C/C2=CC=CC=C2
6 0.27272727 XEAQIWGXBXCYFX-UHFFFAOYSA-N COC1=CC(=O)OC(C1)C=CC1=CC=CC=C1
7 0.27272727 XEAQIWGXBXCYFX-ABZNLYFFSA-N COC1=CC(=O)OC(C1)C=Cc2ccccc2
8 0.25531915 SAGHRZGOMJHCOS-UHFFFAOYSA-N COC1C=C(C=Cc2ccccc2)OC(=O)C1
9 0.25 TUNPUFVIDYHQCT-BQYQJAHWSA-N COC1=CC(OC(=O)C1)/C=C/c1ccccc1
10 0.24137931 ZQZBWCSFGDHRMX-UHFFFAOYSA-N CC(=CC(=O)OC)C(=NCC(C(=O)O)N)O
11 0.23809524 GOHGOKPAUFUMNX-UHFFFAOYSA-N C1COC2(CO1)OC(=CC1=CC=CC=C1)C=C2
12 0.22727273 UEXUYEGMVWZTNW-SGVXJMMUSA-N COC(=C/C(=O)O)C=CC=Cc1ccccc1
13 0.22727273 UEXUYEGMVWZTNW-UHFFFAOYSA-N COC(=CC(=O)O)C=CC=Cc1ccccc1
14 0.22727273 UEXUYEGMVWZTNW-DAPGFLKPSA-N COC(=CC(=O)O)C=C/C=C/c1ccccc1
15 0.21276596 SAGHRZGOMJHCOS-CYBMUJFWSA-N CO[C@H]1CC(=O)OC(=C1)C=Cc2ccccc2
16 0.20833333 VQKXLDRUOGHWSO-UHFFFAOYSA-N O=CC=C(CCc1ccccc1)C=CC(=O)O
17 0.19512195 BALIATPFOUBDIU-UHFFFAOYSA-N CC1=CC=C(C=C1)C1=C(CC(O)=O)C(=O)CC1
18 0.18518519 PWYITQZWJOGHDZ-UHFFFAOYSA-N COC(=NCC(C(=O)O)N)C=CC(=O)OC
19 0.18181818 GGZBOXDNIDZIBA-UHFFFAOYSA-N CC#CC#CC#CC=CC1OC(O)CCC1O
20 0.16666667 JIWZRVYMVNKDJZ-UHFFFAOYSA-N CC(=O)NC(=CCCC(C(=O)O)N)C(=O)O
21 0.15625 RHOQZSZPCOIWSS-UHFFFAOYSA-N OC(=O)CC1=C(C)C(=O)C=C(C1=O)CC=C(C)C
22 0.15625 VLPWXRKOJGSKHZ-UHFFFAOYSA-N OC(=O)CC1=C(C)C(=O)C(=CC1=O)CC=C(C)C
23 0.15384615 NWIMPGMAVYLECN-UHFFFAOYSA-N COC(=O)CC1=CC2=C(C=C1)C=C(OC)C=C2
24 0.15384615 ZZPJLILBXJOYBC-UHFFFAOYSA-N OC(=O)CCCC1=CC2=CC=CC=C2C=C1O
25 0.15384615 JBFZLVFHWHSTLS-UHFFFAOYSA-N OC(=O)CCCC1=CC=C(O)C2=CC=CC=C12
26 0.15384615 BKMOUKQGLMLVAV-UHFFFAOYSA-N OC(=O)CCc1ccc2c(c1)c(C)cc(c2)O
27 0.15384615 IOZPEFCAMWIAOD-UHFFFAOYSA-N COC(=O)C1=C2C=CC=CC=C2C(CCO)=C1
28 0.15384615 NWALZXMQMQDKNJ-RCOVLWMOSA-N CC(=O)N[C@@H](CC[C@@]1(CNC1=O)O)C(=O)O
29 0.15384615 KEFAIBZXAZUZJP-UHFFFAOYSA-N [H]C12COC([H])(O1)C(=O)C1CC3=CC=CC=C3CC21
30 0.15384615 IBEFWZOQPMPEQD-UHFFFAOYSA-N OC(=O)CCc1cc2ccc(cc2cc1C)O
31 0.15384615 OCTBRXOBQVUALL-UHFFFAOYSA-N OC(=O)CCc1ccc2c(c1)ccc(c2C)O
32 0.15384615 ORZASKSIMMYALZ-UHFFFAOYSA-N OC(=O)CCc1ccc2c(c1)cc(c(c2)O)C
33 0.15384615 NLOPEOVVJBTUHP-UHFFFAOYSA-N OC(=O)CCc1ccc2c(c1C)ccc(c2)O
34 0.15384615 LUFJXVUQZARUMF-UHFFFAOYSA-N OC(=O)CCc1cc(C)c2c(c1)ccc(c2)O
35 0.15384615 JBJBELKWBBJHDW-UHFFFAOYSA-N OC(=O)COCCC1=CC=CC2=CC=CC=C12
36 0.15 IDJGQHFHQSSSEI-UHFFFAOYSA-N O=C1C=C(C)C2C(O1)c1c(C)coc1C(=C2)C
37 0.14814815 URDBRBUDKGUBAQ-GXTWGEPZSA-N CC#CC#CC=C1O[C@]2(CC[C@H](O)CO2)C=C1
38 0.14814815 URDBRBUDKGUBAQ-RKMSYGEPSA-N CC#CC#CC=C/1OC2(CCC(O)CO2)C=C1
39 0.14814815 URDBRBUDKGUBAQ-ZLZWCUCMSA-N CC#CC#CC=C/1O[C@]2(CC[C@@H](O)CO2)C=C1
40 0.14814815 URDBRBUDKGUBAQ-PPCLIVFPSA-N CC#CC#CC=C1/O[C@@]2(CC[C@@H](O)CO2)C=C1
41 0.14814815 URDBRBUDKGUBAQ-DIMCMJNSSA-N CC#CC#CC=C1/OC2(CCC(O)CO2)C=C1
42 0.14814815 NYWZKAXXSLVMEB-UHFFFAOYSA-N CC(=CC(=NCC(C(=O)O)N)O)C(=O)OC
43 0.14634146 VQBZXDIDURNRSL-UHFFFAOYSA-N [H]C12CC([H])(C3C=C(CC(O)=O)CC13)C(CC(O)=O)=C2
44 0.14285714 BACKKBRUFWBBSR-PISUUVGWSA-N COC1CCC2(O1)OC(=C/C#CC#CC)C=C2
45 0.14285714 BACKKBRUFWBBSR-NAICIEFVSA-N COC1CCC2(O1)OC(=CC#CC#CC)C=C2
46 0.14285714 VEFVUQKZGWNQKY-UHFFFAOYSA-N CSCCCCCCOCCC(=O)C(=O)O
47 0.13953488 FLBWDBPSJBXBRN-UHFFFAOYSA-N COc1cc(C=CC2CC=CC=C2)oc(=O)c1
48 0.13953488 ZVAUCRDQDHSXBG-UHFFFAOYSA-N COC(=O)C(CC=CC1=CC=CC=C1)C(=O)OC
49 0.13953488 FCPDFQFHMMRGDD-UHFFFAOYSA-N CC(CC#CCC1(O)C=CC=CC1O)O
50 0.13636364 FORZJRIYRJWHTF-UHFFFAOYSA-N COc1cc(C=CC2=CC=CCC2)oc(=O)c1
51 0.13636364 KDFJYTYHMBIIHU-BQYQJAHWSA-N COC1(O)CC(/C=C/c2ccccc2)OC(=O)C1
52 0.13636364 QCBQKCGRYAXGKN-UHFFFAOYSA-N CC(CC#CCC1=CC=CC(C1O)O)O
53 0.13333333 DTOBMOSGTHNELI-UHFFFAOYSA-N O=C(OCC1CO1)C=CC=CC1=CC=CC=C1
54 0.13333333 APBRHPFYTQYUPF-UHFFFAOYSA-N CC(CCC1=CC=CC=C1)=C1CC(=O)OC1=O
55 0.13333333 TXPQTOWPQGACSB-BFYZQEBZSA-N COC(=CC(=O)O)CC(/C=C/c1ccccc1)O
56 0.13333333 ZYLSAOSHFMPOOJ-UHFFFAOYSA-N CC(CCC1=CC=CC=C1)=C(CC(O)=O)C(O)=O
57 0.13043478 ZGOLLQXQKGLRJP-UHFFFAOYSA-N CC(=O)NC(C(=O)O)CCCC(=O)C(=O)N
58 0.13043478 MSONIRUSQTXWES-UHFFFAOYSA-N CCOC(=O)C(C=CC1=CC=CC=C1)=CC=O
59 0.13043478 SZCZZRFDPGOCNI-UHFFFAOYSA-N OCCC1(OCCCO1)C1=CC=CC=C1
60 0.13043478 UXBCAWHJMZPSBQ-UHFFFAOYSA-N CC(=CC=CC=C(C=CC(=O)O)C)C=CC(=O)O
61 0.13043478 GNVKZHPTPKBSNV-UHFFFAOYSA-N COC(=O)CC(=CC1=CC=C(C)C=C1)C(=O)OC
62 0.13043478 UXBCAWHJMZPSBQ-HBPHNZTASA-N C/C(=C\C=C\C=C(\C=C\C(=O)O)/C)/C=C/C(=O)O
63 0.12903226 OTZIRJKMHYBEPT-PJWHXWNJSA-N CC#CC#CC=C1/O[C@]2(CC[C@@H](CO)O2)C=C1
64 0.12903226 OTZIRJKMHYBEPT-BARLUBHISA-N CC#CC#CC=C/1O[C@]2(CC[C@H](CO)O2)C=C1
65 0.125 HXGWJMJKRSKLGG-MGPQQGTHSA-N CC#CC#CC=C1O[C@]2(CCCCO2)[C@@H]3O[C@H]13
66 0.125 HXGWJMJKRSKLGG-QTFCDLCFSA-N CC#CC#CC=C/1O[C@@]2(CCCCO2)[C@@H]3O[C@H]13
67 0.125 HXGWJMJKRSKLGG-RYUNWGMESA-N CC#CC#CC=C1/OC2(CCCCO2)C3OC13
68 0.125 HXGWJMJKRSKLGG-QSESBOCJSA-N CC#CC#CC=C1/OC2(CCCCO2)C3OC13
69 0.125 PYWJQMSZCUBFHT-UHFFFAOYSA-N CC(=O)NC(C(=O)O)CCC=C(C(=O)O)N
70 0.12244898 HMACHOCGXHAVKV-UHFFFAOYSA-N CSCCCCCCC=CC(=O)C(=O)O
71 0.12244898 HYYSHJVLFYMXNX-UHFFFAOYSA-N CC(=O)NC(C(=O)N)CCCC(=O)C(=O)O
72 0.11538462 FQDHPBQOYYFPPN-UHFFFAOYSA-N NCC=C(C=C(C(=O)O)O)CC(C(=O)O)N
73 0.11111111 MLBJBURURMMIRO-UHFFFAOYSA-N COC(=O)C=CC(=NCC(C(=O)OC)N)O
74 0.10909091 GQARWAXBMHTVSN-UHFFFAOYSA-N CSCCCCCOCCCC(=O)C(=O)O
75 0.10714286 YCXFYWBMQJMDBX-WUTXRSFBSA-N CC#CC#CC=C/1OC2(CCCCO2)C(O)C1O
76 0.10714286 YCXFYWBMQJMDBX-JXBUSTNMSA-N CC#CC#CC=C/1O[C@]2(CCCCO2)[C@H](O)[C@@H]1O
77 0.10714286 QAAHGFINENUHAR-UHFFFAOYSA-N CCC=CCC1=C(CCC1=O)CC(=O)O
78 0.10526316 XMBYWWHLSMXSPA-KVOZUEDISA-N CC=CC=CC1OC(=O)C(=CC1=C)CCC(=O)O
79 0.10526316 KVYCSFZLEYMTGH-UHFFFAOYSA-N CNC(C(=O)O)CN=C(C=CC(=O)OC)O
80 0.10344828 NDSKXWOIUBWWMQ-KGLIPLIRSA-N CC#CC#CC1=C(CCCCO)[C@@H](O)[C@@H](O)C1=O
81 0.1025641 WLKQDOGZCIYEOM-UHFFFAOYSA-N OB(O)C1=CC(=CC=C1)C1=CC2=CC=CC=C2C=C1
82 0.1025641 HFXYUCJLQZCNPD-UHFFFAOYSA-N OB(O)C1=CC(=CC=C1)C1=CC=CC2=CC=CC=C12
83 0.1025641 CKKGPNARILRMPQ-UHFFFAOYSA-N [H]C12CC([H])(C=C1)C1C2C2([H])CC1([H])C1C2C(=O)OC1=O
84 0.1025641 CMWTZPSULFXXJA-UHFFFAOYSA-N COc1ccc2c(c1)ccc(c2)C(C(=O)O)C
85 0.1025641 BQHVXFQXTOIMQM-UHFFFAOYSA-N OB(O)C1=CC=C(C=C1)C1=CC=CC2=CC=CC=C12
86 0.1025641 XUBSDFRQMPKQRF-UHFFFAOYSA-N O=C(C[N+]1=CC=CC=C1)C1=CC=CC2=CC=CC=C12
87 0.1025641 KPIQWSQPSXQKOW-UHFFFAOYSA-N O=C(C[N+]1=CC=CC=C1)C1=CC=C2C=CC=CC2=C1
88 0.1025641 HUKTVTMYWICGNQ-UHFFFAOYSA-N CC1(OCCC2=C1CC1=CC=CC=C21)C(O)=O
89 0.1025641 PFAOCCHUFUFDJZ-UHFFFAOYSA-N OCC1(COCC2=CC=CC=C2)COC1
90 0.1025641 PLZZXRKTRWITII-UHFFFAOYSA-N CC(C)(CO)C(=O)OCC1=CC=CC=C1
91 0.1025641 CMWTZPSULFXXJA-VIFPVBQESA-N C[C@@H](C1=CC2=C(C=C1)C=C(C=C2)OC)C(=O)O
92 0.1025641 PATHKUFURGNLJU-UHFFFAOYSA-N COC(C)(C(O)=O)C1=CC=C2C=CC=CC2=C1
93 0.1025641 UOZAHEPTVPCFAV-UHFFFAOYSA-N CC(=O)OC(C)(C)C(=O)C#CC1=CC=CC=C1
94 0.1025641 QSCSEZOSQNGXQM-UHFFFAOYSA-N COC(=O)C1=C(C)C=C(CC2=CC=CC=C2)O1
95 0.1025641 DABKHONLVTZVGM-UHFFFAOYSA-N Oc1ccc(cc1)C(=O)OCC1CC=CC=C1
96 0.1025641 FWYGJXRAZBWTNF-UHFFFAOYSA-N COC(=O)C1=C(C)OC(=C1C)C1=CC=CC=C1
97 0.1025641 YVWMPILNFZOQSZ-UHFFFAOYSA-N COC(C)(C(O)=O)C1=CC=CC2=CC=CC=C12
98 0.1025641 KOJFHLCAFWAURT-UHFFFAOYSA-N CC1(OCCOCCO1)C1=CC=CC=C1
99 0.1025641 HJSABQZRAXEJNQ-UHFFFAOYSA-N COC(=O)C(C)COCC1=CC=CC=C1
100 0.1025641 VTLOAKUQUADSND-UHFFFAOYSA-N COc1ccc2c(c1)ccc(c2)CCC(=O)O
101 0.1025641 YVWMPILNFZOQSZ-UHFFFAOYSA-N COC(C)(C(O)=O)C1=CC=CC2=CC=CC=C12
102 0.1025641 YVWMPILNFZOQSZ-UHFFFAOYSA-N COC(C)(C(O)=O)C1=CC=CC2=CC=CC=C12
103 0.1025641 VBTXBACEZXKBIV-UHFFFAOYSA-N COC(=O)CCc1ccc2c(c1)ccc(c2)O
104 0.1025641 AUVKOEHVYGYIKP-UHFFFAOYSA-N COC1=C(CCC(O)=O)C2=CC=CC=C2C=C1
105 0.1025641 XIEFXNUAGJCARS-UHFFFAOYSA-N CC1=CC=C(C=C1)C1=CC=C(CCC(O)=O)O1
106 0.1025641 ICRSDYDMKBXRSR-UHFFFAOYSA-N COc1cccc2cc(ccc12)C(C)C(O)=O
107 0.1025641 JHHKVXLMSCXJQL-UHFFFAOYSA-N OC(=O)CC(CC1=CC=CC=C1)C1=CC=CO1
108 0.1025641 XEMLEMIOCGLVMR-UHFFFAOYSA-N CCOC(=O)C1=COC(CC2=CC=CC=C2)=C1
109 0.1025641 MSXPCXKNBFTQFI-UHFFFAOYSA-N [H]C12CC(O)C([H])(C1)N(N2C(=O)OC)C(=O)OC
110 0.1025641 UQZVOSPXABTKMT-UHFFFAOYSA-N Oc1cc(OCCc2ccccc2)cc(c1)O
111 0.1025641 YCZBPXQBANGRGF-VLXNGWNFSA-N CC1C2OC(C=CC=C2)C1C=C3/OC(=O)C=C3
112 0.1025641 SRJYOCXLFRUMBY-UHFFFAOYSA-N OC(=O)CC1=CC=C(C=C1)C1=CC(=O)CCC1
113 0.1025641 CTYWGMBPQMLISO-UHFFFAOYSA-N OC(c1ccc(cc1)OCc1ccccc1)O
114 0.1025641 AZLPGMNLGTWUGQ-UHFFFAOYSA-N COC1=CC2=C(C=CC(CCC(O)=O)=C2)C=C1
115 0.1025641 CWBNOQSQEHMTNZ-UHFFFAOYSA-N CC1=CC(=O)OC2=C1C=CC(OCC=C)=C2C
116 0.1025641 ZKTFRQLHNQLLFU-UHFFFAOYSA-N CC(=O)OCC1=COC(CC2=CC=CC=C2)=C1
117 0.1025641 CXEHOJZJWCTASM-UHFFFAOYSA-N CC1(OCCC2=C1C1=CC=CC=C1C2)C(O)=O
118 0.1025641 JMYUGTXWQXSOII-UHFFFAOYSA-N COC(CO)(OC)C=CC1=CC=CC=C1
119 0.1025641 MTTGAAKCDASPBO-UHFFFAOYSA-N CC(=O)OC1CCC(=CC1=O)C1=CC=CC=C1
120 0.1025641 SFKBAUDASXDGIF-UHFFFAOYSA-N OC(=O)C(Oc1ccc2c(c1)cc(cc2)C)C
121 0.1025641 ISVZFUZDCJMMPQ-UHFFFAOYSA-N OC1CC(CCO1)OCC1=CC=CC=C1
122 0.1025641 QCQIANCJJNUIHY-UHFFFAOYSA-N OC(=O)C(Oc1ccc2c(c1)ccc(c2)C)C
123 0.1025641 XDJNOVYFWJTEID-UHFFFAOYSA-N OC(=O)C(Oc1ccc2c(c1)cccc2C)C
124 0.1025641 GONOSUMUNZHQGK-UHFFFAOYSA-N FC1=NC(NC2CC2)=NC(NC2CC2)=C1
125 0.1025641 SCGAXQDJNQEURE-UHFFFAOYSA-N OC(=O)C(Oc1ccc2c(c1)c(C)ccc2)C
126 0.1025641 ZKXRDGIXVWBCQY-UHFFFAOYSA-N OCCOC(=O)CC1=CC=CC2=CC=CC=C12
127 0.1025641 HNJOWVAPSGEDSI-UHFFFAOYSA-N O=c1cc(C)c2c(o1)c1c(C)coc1C(C2)C
128 0.1025641 YHAWQULTJYOUOU-UHFFFAOYSA-N OC(=O)C(Oc1cc(C)c2c(c1)cccc2)C
129 0.1025641 WMUIRAPXLRLNMO-UHFFFAOYSA-N OC(=O)C(Oc1cc2ccccc2cc1C)C
130 0.1025641 ICQAKBYFBIWELX-UHFFFAOYSA-N OB(O)C1=CC=C(C=C1)C1=CC2=CC=CC=C2C=C1
131 0.1025641 KFPBESGASSSRIO-UHFFFAOYSA-N OC(=O)C(Oc1ccc2c(c1C)cccc2)C
132 0.1 VNXPJFTULRVFTE-UHFFFAOYSA-N CN(CC(=O)C[N+]#N)C(=O)OCC1=CC=CC=C1
133 0.1 IHGZPEIRNFIBOA-UHFFFAOYSA-N COCC(=O)C(C)OCC1=CC=CC=C1
134 0.1 YONKEPVOPVCARG-UHFFFAOYSA-N CC1(CC2=CC=CC=C2)OCC(CO)O1
135 0.1 BVCOQEGIAVLJDW-UHFFFAOYSA-N COC(=O)C(C(C=C)C1=CC=CC=C1)C(=O)OC
136 0.1 YKRYBBGVQUFKAR-UHFFFAOYSA-N CCOC(=O)C(SCCC(=O)OC)C(C)C
137 0.1 CGWGNMXPEVGWGB-UHFFFAOYSA-N CC(C)(O)C(=O)C1=CC=C(CCO)C=C1
138 0.1 PWHSYWJBIUKBTG-UHFFFAOYSA-N CC(=O)C(C(=O)OCC1CC=CC=C1)C
139 0.1 ZGCYJTDWRJBEGZ-UHFFFAOYSA-N COC1=C(C)C(=O)NC(=O)N1COCCO
140 0.1 DYNAWFOTHLMDEQ-UHFFFAOYSA-N CC(C)(OOCC1CO1)C1=CC=CC=C1
141 0.1 BRNMBOXKQGYMSV-UHFFFAOYSA-N OC1C=C(C=CC1(O)O)C=Cc1ccccc1
142 0.097560976 UPFOUXOXYLERQX-UHFFFAOYSA-N CCOC(=O)C1=CCC2=C(CC(C2)C(O)=O)C=C1
143 0.097560976 ZXBGGHFUQBYYGQ-UHFFFAOYSA-N CC(OC(=O)C(C(C)=O)C(C)=O)C1=CC=CC=C1
144 0.097560976 CZHWYUJICFFNDV-YRGRVCCFSA-N CC12CC3OC(=O)C(=C)C3CC1=CC(=O)C=C2
145 0.097560976 LUCIFSBFWMPLNN-UHFFFAOYSA-N C=C1C(=O)OC2C1C=C1C(=O)C=CC1C(C2)C
146 0.097560976 QSRVTWOLFLGYOJ-UHFFFAOYSA-N C=C1C(=O)OC2C1CC1C(=O)C=CC1=C(C2)C
147 0.095238095 DORZBSAPGTWEGQ-BPJJOFIESA-N CC(=C)C1Cc2cc(C=CC(=O)O)ccc2O1
148 0.095238095 HEYXYLGBRHTQRD-UHFFFAOYSA-N CCC(CC=CC1=CC=CC=C1)(C(O)=O)C(O)=O
149 0.095238095 CMZJOWRATHRMIH-UHFFFAOYSA-N CCCOCC1OC(=O)C2=C1CCC=C2
150 0.095238095 LOJISDJLYPCMCF-UHFFFAOYSA-N COc1ccc2c(c1)C=CC(=C(C(=O)O)C)C2
151 0.095238095 WTPUEQJMHPMECV-UHFFFAOYSA-N OC1C(=CC=C(C1O)O)C=Cc1ccccc1
152 0.095238095 DWMYPHUNHNACBI-UHFFFAOYSA-N O=C1CC(OC2=C1CCOC2)C1=CC=CC=C1
153 0.095238095 GIAALNAMKYEABH-UHFFFAOYSA-N CCOC(=O)C(=C)C(O)C#CC1=CC=CC=C1
154 0.095238095 UDFCGBLBZLAJAL-UHFFFAOYSA-N OC1C=CC=C(C1O)C1OC1c1ccccc1
155 0.095238095 CESGOVNEKANIBR-UHFFFAOYSA-N OC(=O)CC(c1ccc2c(c1)CC(O2)C(=C)C)O
156 0.095238095 ASAVVRRFZJKQCF-UHFFFAOYSA-N CC(=CCC1=CC(=CC#C1)CC(=O)C(=O)O)C
157 0.095238095 CRQYYTSELPIIBH-UHFFFAOYSA-N CC(=O)CC(=O)CC(=O)C=CC1=CC=CC=C1
158 0.093023256 LCGSXQYSIFJUCM-UHFFFAOYSA-N OC(=O)C1(CCCC(C(=O)O)(C(O)O)N)NC1
159 0.093023256 ICTNVMSDVNHNTH-UHFFFAOYSA-N O=C(OC(C)(C)C)NC(=CC(=O)N)C(=O)O
160 0.093023256 MYNWQTMSWJPBEY-UHFFFAOYSA-N CCCCC1=C(C(=O)OC1=O)C1=CC=CC=C1
161 0.093023256 PMSAAWCIOXRSQP-UHFFFAOYSA-N O=C1OCCCC2=C1CC(O2)C1=CC=CC=C1
162 0.093023256 HGEJKPOSQBNQHR-UHFFFAOYSA-N CC(=O)C(C(=O)OCC1=CCCC=C1)C
163 0.090909091 UPECDGWSJGYCRE-UHFFFAOYSA-N CC(CC#CCC1=CC(C(C=C1)O)O)O
164 0.090909091 WNCRTNCSYBTIDW-UHFFFAOYSA-N CC(O)[P+](=O)OCCC1=CC=CC=C1
165 0.090909091 NQDICJOHMQAENF-UHFFFAOYSA-N CCCC1=CC(=O)C(O1)C(=O)C1=CC=CC=C1
166 0.090909091 CZWNVLHWZHHGNA-UHFFFAOYSA-N CC(C(=O)C)C(=O)OCC1=CC=CCC1
167 0.090909091 AYCWMSUJIIKYOX-UHFFFAOYSA-N COc1cc(C=CC2=CCCC=C2)oc(=O)c1
168 0.090909091 MBBFCNAUOLDGNU-UHFFFAOYSA-N CC1=CC=C(C=C1)C(=O)C1=C(C)C(=O)OCC1
169 0.088888889 OJVHLBVYIHJLQS-UHFFFAOYSA-N OC1=CC(C(C(=C1)CCc1ccccc1)O)(O)O
170 0.088888889 YXSLHPLOLLIMPJ-UHFFFAOYSA-N CCCCSC(C(=O)OCC)C(=O)OCC
171 0.088888889 PXIZEWOKSYCBJU-UHFFFAOYSA-N OCC1(O)C=CC(=CC1O)OCc1ccccc1
172 0.088888889 SNPICFAWYGCCNC-UHFFFAOYSA-N CCC(CC1OC(=O)C2=C1CCC=C2)O
173 0.088888889 LKLPPXJYJRSBGF-UHFFFAOYSA-N C=CC(=O)OCCCOC1=CC=C(C=C1)C#C
174 0.086956522 FMAQRTJXTXWTHB-UHFFFAOYSA-N CC1(C)OC(=O)C=C(CC(O)C2=CC=CC=C2)O1
175 0.086956522 LUTXPQCBZWHPTG-JXMROGBWSA-N COC(=O)C=Cc1ccc(OCC=C=C)cc1
176 0.086956522 MDOMNMSPCCDNDG-UHFFFAOYSA-N O=C1CC(O)c2c(O1)cc(c(c2)CC=C(C)C)O
177 0.086956522 UOKLOVWXMRJHNQ-UHFFFAOYSA-N COC(=O)CC(=C)C(=O)OCCC1=CC=CC=C1
178 0.086956522 GRNWVPYXIMVJSQ-UHFFFAOYSA-N O=C1CC(O)c2c(O1)c(CC=C(C)C)c(cc2)O
179 0.086956522 ZAOBDWRUUHWDPX-UHFFFAOYSA-N COC(=O)C(CCCC(O)=O)=CC1=CC=CC=C1
180 0.086956522 SPCARUBOJRLJIO-UHFFFAOYSA-N OCC(=O)NC(C(=O)O)CCCC(C(=O)O)N
181 0.086956522 YLSPFIYPFYVVDV-UHFFFAOYSA-N OCCC1=CC=C(C=C1)C1OCCCO1
182 0.086956522 LUTXPQCBZWHPTG-YFHOEESVSA-N COC(=O)C=C/c1ccc(OCC=C=C)cc1
183 0.085106383 VJCNEDVMYQCMBK-SMDDNHRTSA-N COC1=CC(=O)OC(CCc2ccccc2)C1O
184 0.085106383 VJCNEDVMYQCMBK-RISCZKNCSA-N COC1=CC(=O)OC(CCc2ccccc2)C1O
185 0.085106383 VJCNEDVMYQCMBK-UHFFFAOYSA-N COC1=CC(=O)OC(CCC2=CC=CC=C2)C1O
186 0.085106383 VJCNEDVMYQCMBK-BXUZGUMPSA-N COC1=CC(=O)OC(CCc2ccccc2)C1O
187 0.083333333 MDGGXQKTYBPRLC-UHFFFAOYSA-N O=C(NC1(O)CC1)CCC(C(=O)O)(C(O)O)N
188 0.083333333 NZHRXBANRCBKOX-UHFFFAOYSA-N CSCCCCC(CCCC(=O)C(=O)O)O
189 0.083333333 JEXQCIKRGPMVQW-UHFFFAOYSA-N [H]C12CC(C(O)C3CCOC3=O)C([H])(C1)C=C2
190 0.08 AFHDYMGMZUYZQT-UHFFFAOYSA-N CCCC1CCC(O1)=C1C(=O)CCC1=O
191 0.08 BWGDLPFNAMTOLQ-UHFFFAOYSA-N CC#CC#CC#CC=CC1OCC(CC1O)O
192 0.08 CUOFZDQIYSKKCN-UHFFFAOYSA-N O=CCC=CCC=CCCCC(=O)C(F)(F)F
193 0.08 AFHDYMGMZUYZQT-UHFFFAOYSA-N CCCC1CCC(O1)=C1C(=O)CCC1=O
194 0.08 HGDVHZWBIHQDKS-UHFFFAOYSA-N NCC(=CC=C(C(=O)O)O)CC(C(=O)O)N
195 0.08 AFHDYMGMZUYZQT-QMMMGPOBSA-N CCCC1CCC(=C2C(=O)CCC2=O)O1
196 0.08 WIONBNBDOOYIGS-RKQAKPRDSA-N [H]\C(CC1=C(O)C=CC(=C1)C([H])=C([H])C(O)=O)=C(\C)CO
197 0.08 SNGYCWRYHPKTPC-UHFFFAOYSA-N CC1COC(OC1CO)C1=CC=CC=C1
198 0.08 WIONBNBDOOYIGS-UHFFFAOYSA-N CC(CO)=CCC1=C(O)C=CC(C=CC(O)=O)=C1
199 0.08 AFHDYMGMZUYZQT-MRVPVSSYSA-N CCCC1CCC(=C2C(=O)CCC2=O)O1
200 0.078431373 BDLDSBOXQJRHCI-UHFFFAOYSA-N CSCCCCCCCC(C(=O)C(=O)O)O
201 0.078431373 TYPIUHPAOBTLDT-UHFFFAOYSA-N OCSCCCCCCCCC(=O)C(=O)O
202 0.078431373 QAAHGFINENUHAR-ONEGZZNKSA-N CC\C=C\CC1=C(CC(O)=O)CCC1=O
203 0.078431373 WIONBNBDOOYIGS-ALEWDTKOSA-N CC(=C/Cc1cc(C=CC(=O)O)ccc1O)CO
204 0.078431373 XNHLTPQZYRUNOT-UHFFFAOYSA-N CC#CC#CC#CC1OC1C1OCCCC1O
205 0.078431373 FEOYEINEWIMTAI-UHFFFAOYSA-N OCC#CC#CC#CC=CC1OCCCC1O
206 0.076923077 WKTOFKUMWSMZTM-UHFFFAOYSA-N CCC#CCC1CCC(C(=O)OC)C1=O
207 0.076923077 FMIBJICONRHRTM-UHFFFAOYSA-N CC=CCC1CC(OC(C)=O)=C(C)C1=O
208 0.076923077 WPNVHOSTTCIRLS-UHFFFAOYSA-N CCC=CC=C1C(CCC1=O)CC(=O)O
209 0.075471698 ICMPYCQQYXVFHF-UHFFFAOYSA-N CCOC(=O)CCSC(C)(C)C(=O)OCC
210 0.074074074 GZTJZQTVWWHUNH-UHFFFAOYSA-N C=CC=CCC1C(CCC1=O)CC(=O)O
211 0.072727273 GBTPDJPDKFMZLV-UHFFFAOYSA-N CSCCCCOCCCCC(=O)C(=O)O
212 0.072727273 RVOPRSIYJXWNGQ-UHFFFAOYSA-N CSCCCOCCCCCC(=O)C(=O)O
213 0.071428571 ZNYPOROTDWVWNS-UHFFFAOYSA-N O=CCSC(=O)CC(=O)CCCC(C)C
214 0.071428571 QAAHGFINENUHAR-ARJAWSKDSA-N CCC=C/CC1=C(CC(=O)O)CCC1=O
215 0.071428571 KQZROLQPXCUHDU-UHFFFAOYSA-N NCCCC(C(=O)O)NC(=O)OCCC(=O)O
216 0.070175439 HSSYCEZRNQAUFY-UHFFFAOYSA-N O=CC=C1C(CC=CCCCC(=O)O)C=CC1=O
217 0.070175439 KTSJNZCTXDHUJV-UHFFFAOYSA-N CC(=CCC1=CC(=CC(=O)C(=O)O)CC=C1O)C
218 0.068965517 WMRRDIOHEYOJCV-UHFFFAOYSA-N O=C(CCC(C(=O)O)N)NCOCCC(=O)O
219 0.068965517 SAOXOQSSGYAUMP-UHFFFAOYSA-N CCOC(=O)C=C(C)C=CC=C(C)C=O
220 0.051282051 VDARBCCMTDKLBW-ZJUUUORDSA-N C[C@H]([C@H](C)O)C(=O)OCC1=CC=CC=C1
221 0.051282051 VDARBCCMTDKLBW-UWVGGRQHSA-N C[C@@H]([C@H](C)O)C(=O)OCC1=CC=CC=C1
222 0.051282051 KCKBEANTNJGRCV-UHFFFAOYSA-N COC1=CC(=CC(=C1O)OC)C2=CC=CC=C2
223 0.051282051 XDUVGEVCPOBLSD-UHFFFAOYSA-N FC1=CC=CC(NC2=NC=CC(=C2)C#N)=C1
224 0.051282051 RKFAZBXYICVSKP-WAYWQWQTSA-N C/C=C\C1=CC(=C(C=C1OC)OC)OC
225 0.051282051 BPLQKQKXWHCZSS-UHFFFAOYSA-N COC1=CC(=CC(=C1OC)OC)CC=C
226 0.051282051 JOCUDTCMNHXCRH-UHFFFAOYSA-N CCOC1=C(OCC=C)C=CC(CO)=C1
227 0.051282051 XPUKIATWMAOOFP-UHFFFAOYSA-N CC(C(=O)OC)OC1=CC2=CC=CC=C2C=C1
228 0.051282051 UKGHMNPNPCSUIG-UHFFFAOYSA-N OB(O)C1=CC=CC=C1C1=CC2=CC=CC=C2C=C1
229 0.051282051 AVLUBEJQNBBJCK-UHFFFAOYSA-N COC1=CC=C(OCC2CO2)C2=CC=CC=C12
230 0.051282051 XPFDTHXUAZHOHS-UHFFFAOYSA-N CCOCCOC(=O)C1=CC=C(C)C=C1
231 0.051282051 RRXOQHQFJOQLQR-AATRIKPKSA-N C/C=C/C1=CC(=C(C(=C1)OC)OC)OC
232 0.051282051 CPNOTZUOQGLKKI-UHFFFAOYSA-N CCOC=C(C1=CC=CC(C)=C1)C(F)(F)F
233 0.051282051 AUNAUZZQBAIQFJ-UHFFFAOYSA-N COC1=CC(=C(C=C1CC=C)OC)OC
234 0.051282051 RKFAZBXYICVSKP-AATRIKPKSA-N C/C=C/C1=CC(=C(C=C1OC)OC)OC
235 0.051282051 DUPCPUBDYUPSIO-UHFFFAOYSA-N COc1ccc(c(c1)O)C(=O)C1=CCCC=C1
236 0.051282051 MPDRKGWWZXMNSY-UHFFFAOYSA-N COC1=CC=CC(C(=O)OCC=C)=C1OCC=C
237 0.051282051 PFVANFNOOVVFAN-UHFFFAOYSA-N C(OCC1=CC=CC=C1)C1COCCO1
238 0.051282051 IGFLDWCSJFRZHR-UHFFFAOYSA-N CC(C)=C=C(SC1=CC=CC=C1)[Si](C)(C)C
239 0.051282051 UCYILBZHNBPPAA-UHFFFAOYSA-N COC1=C(O)C(O)=C2C=CC=CC2=C1CC=C
240 0.051282051 DESKOFZAPUWIAQ-UHFFFAOYSA-N NC1=CC=C(N=NC2=CN=CC=C2)C2=CC=CC=C12
241 0.051282051 TVWCAUSGCMVRGY-UHFFFAOYSA-N COC(=O)C1=CC2=C(C=C1)C(C)=CC(OC)=C2
242 0.051282051 GXEJMEXOJRVHSO-UHFFFAOYSA-N OC(=O)C=CC(=O)C1CCC2=CC=CC=C2C1
243 0.051282051 LZQLDCCTSSJIEF-UHFFFAOYSA-N COC(=O)C(=CC1=CC(C)=CC(C)=C1)C(=O)OC
244 0.051282051 YZOOXEZAYRPNRU-UHFFFAOYSA-N CC1=CC2=C(NB(N2)C2=CC=CC=C2)C=C1
245 0.051282051 CQSIXFHVGKMLGQ-UHFFFAOYSA-N CC(=O)C1=NC(=CN1)C(O)C(O)C(O)CO
246 0.051282051 HKBHRNFAVYXVGC-UHFFFAOYSA-N C1COC2=CC3=CC=CC=C3C=C2OCCO1
247 0.051282051 VZNVINHATUJPSB-UHFFFAOYSA-N COC1=C(OC)C(OC)=C(CC=C)C=C1
248 0.051282051 FPEQOHWTTOHXBH-UHFFFAOYSA-N CCC12OC1(CC)C(=O)C1=CC=CC=C1C2=O
249 0.051282051 ZQWGJZVQPACQDS-UHFFFAOYSA-N COC1(OC)OC(C1C)C1=CC=CC=C1
250 0.051282051 QREJDURGADUDCF-UHFFFAOYSA-N O=C(c1ccc(cc1)O)OCC1=CC=CCC1
251 0.051282051 BGQRKBAAJJVWTC-UHFFFAOYSA-N O=C1C=CC2C(O1)C=C1C(=C2)C=CC(O1)(C)C
252 0.051282051 QNROEURRDINUCL-UHFFFAOYSA-N Oc1ccc(cc1)C(=O)OCC1=CCCC=C1
253 0.051282051 ZQWGJZVQPACQDS-UHFFFAOYSA-N COC1(OC)OC(C1C)C1=CC=CC=C1
254 0.051282051 JLVAQQFZQHQMRY-UHFFFAOYSA-N OC1=CCC(C=C1)C(=O)OCc1ccccc1
255 0.051282051 LHHWBFSMRQHSJI-UHFFFAOYSA-N O=C(C1=CC=C(CC1)O)OCc1ccccc1
256 0.051282051 VCLTUKCPRANPQM-UHFFFAOYSA-N OC1CC=C(C=C1)C(=O)OCc1ccccc1
257 0.051282051 VZIOWTWTNXUYAI-UHFFFAOYSA-N CC(CO)(CC=O)OCC1=CC=CC=C1
258 0.051282051 VZIOWTWTNXUYAI-UHFFFAOYSA-N CC(CO)(CC=O)OCC1=CC=CC=C1
259 0.051282051 GVSQEDYYFPDZPG-UHFFFAOYSA-N OC1=CC=CC2=CC3=C(C(C12)O)C(=O)CCC3
260 0.051282051 YZGGIYJYOMYTCG-UHFFFAOYSA-N C[Si](C)(C)NS(=O)C1=CC=CC=C1
261 0.051282051 MGWPJDNTEVFRHD-UHFFFAOYSA-N CC(C)(C(O)=O)C(=C)C1=CC2=CC=CC=C2O1
262 0.051282051 RKPMAQXONLAGBG-UHFFFAOYSA-N CC1(OCCOC1CO)C1=CC=CC=C1
263 0.051282051 KRWKYQKLPYCGGA-UHFFFAOYSA-N OC1CC=Cc2c1c(O)c1c(c2)CCCC1=O
264 0.051282051 KUMFIUNBUPWSEM-UHFFFAOYSA-N CCCOC(=O)C(O)C1=CC=C(C)C=C1
265 0.051282051 TYYDIZFYJLMXRL-UHFFFAOYSA-N C[SiH](C1=CC=C(C)C=C1)[Si](C)(C)C
266 0.051282051 ANLFKMINXLTMAI-UHFFFAOYSA-N OC(C(O)C1=CC(O)=CC=C1)C1=CC=CC=C1
267 0.051282051 SVJIKMYOFDBECX-UHFFFAOYSA-N C[Si]C1(CC=CC=C1)C1=CC=CC2=CC=CC=C12
268 0.051282051 GSEOUXPREJEICQ-UHFFFAOYSA-N NC(C#N)C(=NCC1=CC=CC2=CC=CC=C12)C#N
269 0.051282051 GTIRAJWSNZPNRM-UHFFFAOYSA-N OCCCOC1=CC=CC(O)=C1[N+]([O-])=O
270 0.051282051 IQQXHNPHJYFNAX-UHFFFAOYSA-N FC1=CC=C(C=C1)C1=NC2=C(N1)C=CC=N2
271 0.051282051 XMJRLEURHMTTRX-FWHJPCMOSA-N [H]N1C(=O)CCN(C2C[C@H](O)[C@@H](CO)O2)C1=O
272 0.051282051 UCKYOOZPSJFJIZ-XVKVHKPRSA-N OC[C@H]1O[C@H]([C@H](O)[C@@H]1O)N1CCC(O)NC1=O
273 0.051282051 NTZDIRFODDGCIF-UHFFFAOYSA-N CC1=CC=CC=C1C(=O)NP(N)(N)=O
274 0.051282051 GEBOZHKBHBHNNZ-RTHLEPHNSA-N CC1C(O)c2c(C)c(CC(=O)O)c(C)cc2C1=O
275 0.051282051 VSRGZETWBNHFSB-UHFFFAOYSA-N CCOC(=O)C1=CC2=C(C=C1)C=C(OC)C=C2
276 0.051282051 OYBIINFEMQNXKO-UHFFFAOYSA-N OC1=CC(=CC(C1O)(O)O)CCc1ccccc1
277 0.051282051 NESSUPWYYYWQAK-UHFFFAOYSA-N COC1=CC(N(C)C)=C(OC)C=C1[N+]#N
278 0.051282051 XITJNDYGEULVGR-UHFFFAOYSA-N CCOC(=O)C1NC(=O)NC1C(=O)OCC
279 0.051282051 NESSUPWYYYWQAK-UHFFFAOYSA-N COC1=CC(N(C)C)=C(OC)C=C1[N+]#N
280 0.051282051 SISQKQVVZHLBJI-UHFFFAOYSA-N CC1=C(C=CC(Cl)=C1)N(CC=C)C1=NCCC1
281 0.051282051 IXCDMVAMUUBIMY-UHFFFAOYSA-N Oc1cc(CCc2ccccc2)cc(c1O)O
282 0.051282051 XQNXYFNLALJCEK-UHFFFAOYSA-N Oc1cc(CCc2ccccc2)c(c(c1)O)O
283 0.051282051 OIAAGPXEWBUPPC-UHFFFAOYSA-N Oc1cc(cc(c1)O)C(Cc1ccccc1)O
284 0.051282051 RRXOQHQFJOQLQR-WAYWQWQTSA-N COc1cc(C=C/C)cc(OC)c1OC
285 0.051282051 NXRSRGBFRBVWBS-UHFFFAOYSA-N CC1=CC=C(C=C1)C1(C)OCC(CO)O1
286 0.051282051 RRJZBWCMQLDFRF-UHFFFAOYSA-N CC1=CC=CC=C1C1(C)OCC(CO)O1
287 0.051282051 MTNTUAHMWISEEF-UHFFFAOYSA-N C[Si](C)(C)O[Si](C)(O[Si](C)(C)C)C=C
288 0.051282051 SQLPORFHHJPYMX-UHFFFAOYSA-N OC1=CC(=CC2(C1O2)O)CCc1ccccc1
289 0.051282051 JWNVXMCRZVCHDK-UHFFFAOYSA-N OC1=CC2(C(C(=C1)CCc1ccccc1)O2)O
290 0.051282051 LLFORBZTJKWYHU-UHFFFAOYSA-N OC1=CC2(C(C(=C1)O)O2)CCc1ccccc1
291 0.051282051 OVXOWIKMOIVICB-UHFFFAOYSA-N COC1=CC(=O)OC(=C1)CCc2ccccc2
292 0.051282051 SFXHICKLJHVPGF-UHFFFAOYSA-N Oc1cc(COCc2ccccc2)cc(c1)O
293 0.051282051 YBMDBMYALSGVCL-WAYWQWQTSA-N COc1cc(OC)c(C=C/C)c(OC)c1
294 0.051282051 IHRUERBZEZCICE-GQCTYLIASA-N CC1(C)Oc2ccc(C=CC(=O)O)cc2C=C1
295 0.051282051 BWOSWTATBUUOBB-UHFFFAOYSA-N COC1=C(OCC(C)=O)C2=CC=CC=C2C=C1
296 0.051282051 ATQAGTXPLZDYGP-UHFFFAOYSA-N COc1cc(O)ccc1OCc1ccccc1
297 0.051282051 QHVYMDPABLEVKQ-UHFFFAOYSA-N CC(=O)C1=CC=C(OCCO)C2=CC=CC=C12
298 0.051282051 YUJCSDHAKBLSAV-UHFFFAOYSA-N COC(OC)C(=O)CCC1=CC=CC=C1
299 0.051282051 HUROKFLBHRXWRY-UHFFFAOYSA-N COC1(O)OC2=CC=CC=C2CC1(C)C
300 0.051282051 SXKXPDWMOQSQAV-UHFFFAOYSA-N C=CCc1cc(OC)c(c(c1C)OC)O
301 0.051282051 BWDCJRUCCWZCIY-AATRIKPKSA-N COc1ccc(C=CC)c(OC)c1OC
302 0.051282051 PIZHFBODNLEQBL-UHFFFAOYSA-N CCOC(OCC)C(=O)C1=CC=CC=C1
303 0.051282051 UPZIZOQWXYEIBF-UHFFFAOYSA-N CC=CCc1cc(OC)c(c(c1)OC)O
304 0.051282051 VGJONUILTMSYBU-UHFFFAOYSA-N O=C1N=NC2N=C(C=NN12)C1=CC=CC=C1
305 0.051282051 WGXRLJQIXNXFSY-UHFFFAOYSA-N CC(C)(OC1=CC=CC2=CC=CC=C12)C(O)=O
306 0.051282051 GQUKDKQTBYGADS-UHFFFAOYSA-N CC(COCC1=CC=CC=C1)OC(C)=O
307 0.051282051 WJHGFRJHDPOEIT-UHFFFAOYSA-N CCOC(=O)C1=CC2=CC=CC=C2C=C1OC
308 0.051282051 GPICIOXSGHDFFO-UHFFFAOYSA-N CCN1C=NC2=C1N=CN=C2SC1CCCC1
309 0.051282051 ZWVALTAMWNHXRM-SDBXPKJASA-N CC1C(O)c2cc(C)c(CC(=O)O)c(C)c2C1=O
310 0.051282051 YGGFEDOYRMOTLZ-UHFFFAOYSA-N CC(C)(C)OOC(=O)CC1=CC=CC=C1
311 0.051282051 QRGXNNLNKJPFIX-LBPRGKRZSA-N CC(=O)OCC(C)(O)c1ccc(C)cc1
312 0.051282051 QUOOSEMMHUONJL-UHFFFAOYSA-N CC(C)(C=C)c1cc2C=CC(=O)Oc2cc1O
313 0.051282051 NXJYVHAHVIQTHN-UHFFFAOYSA-N NC1=CC=C(N=NC2=CC=NC=C2)C2=CC=CC=C12
314 0.051282051 VKJKDESBYIGYTF-LLVKDONJSA-N CC(C)C1Cc2cc3C=CC(=O)Oc3cc2O1
315 0.051282051 ZWVALTAMWNHXRM-ISVAXAHUSA-N CC1C(O)c2cc(C)c(CC(=O)O)c(C)c2C1=O
316 0.051282051 CNEPTDWMDIUAET-UHFFFAOYSA-N O=C1CC(C)c2c(O1)c1c(C)coc1c(c2)C
317 0.051282051 MNGAIWHGRSOSHR-UHFFFAOYSA-N O=c1cc(C)c2c(o1)c1C(C)COc1c(c2)C
318 0.051282051 IHRUERBZEZCICE-UHFFFAOYSA-N CC1(C)Oc2ccc(C=CC(=O)O)cc2C=C1
319 0.051282051 RRXOQHQFJOQLQR-UHFFFAOYSA-N COc1cc(C=CC)cc(OC)c1OC
320 0.051282051 RKFAZBXYICVSKP-UHFFFAOYSA-N COc1cc(OC)c(C=CC)cc1OC
321 0.051282051 PDXJOUJGAZJMKA-UHFFFAOYSA-N CCOC(C(=O)OCC)C1=CC=CC=C1
322 0.051282051 TZIBSCPYGCMVKB-UHFFFAOYSA-N [H]C12C=CC([H])(C3C=CC13)C(C2C(=O)OC)C(=O)OC
323 0.051282051 RVGBVHRFUDKYMG-UHFFFAOYSA-N COC(=O)c1cc(OC)cc2c(C)cccc12
324 0.051282051 NUKFKPKZNHUBOR-UHFFFAOYSA-N CC(C)C(OCC1=CC=CC=C1)C(O)=O
325 0.051282051 HTMAYGSTIKANHH-UHFFFAOYSA-N OCC1=CC=C(C(C1O)O)OCc1ccccc1
326 0.051282051 ANQJDAJPVGTRLT-UHFFFAOYSA-N OCC1=CC(C(C=C1)(O)OCc1ccccc1)O
327 0.051282051 PWYCAFFADCQFHP-UHFFFAOYSA-N OC1C=CN(C(=O)N1)C1OC(C(C1O)O)C
328 0.051282051 NVLQCWBMCWDXOF-UHFFFAOYSA-N CC1OC(C(C1O)O)N1CCC(=NC1=O)O
329 0.051282051 YBMDBMYALSGVCL-AATRIKPKSA-N COc1cc(OC)c(C=CC)c(OC)c1
330 0.051282051 PDXJOUJGAZJMKA-NSHDSACASA-N CCOC(C(=O)OCC)c1ccccc1
331 0.051282051 VENQDPCJJOOZRG-UHFFFAOYSA-N OCc1ccc(cc1)OC(c1ccccc1)O
332 0.051282051 SMHJTSOVVRGDEO-UHFFFAOYSA-N CC(=CCOc1ccc2C=CC(=O)Oc2c1)C
333 0.051282051 MUPFJLFXEYITRI-UHFFFAOYSA-N OCC1OC(CC1O)N1C=CC(NC1=O)O
334 0.051282051 YIAPAWLWMUHCME-UHFFFAOYSA-N OCc1ccc(c(c1)O)OCc1ccccc1
335 0.051282051 ZXAHPLGUQWEZPA-UHFFFAOYSA-N OCc1ccc(cc1O)OCc1ccccc1
336 0.051282051 GKWYJSSQUCGNJB-UHFFFAOYSA-N NC1=C2N=CC=CC2=C(C=C1)N=NC1=CC=CC=C1
337 0.051282051 XYWUNYDCDPVCNY-UHFFFAOYSA-N CCCCOC(=O)OC1=CC=C(C)C=C1
338 0.051282051 VDARBCCMTDKLBW-UHFFFAOYSA-N CC(C(=O)OCc1ccccc1)C(O)C
339 0.051282051 TZHVIJHHQLNYIL-UHFFFAOYSA-N OCC1=CC2C(C=C1)(O2)OCc1ccccc1
340 0.051282051 QHYHMTBXTHIMAW-UHFFFAOYSA-N CCN(C1=NC=CCC1)Cc1ccc(cc1)Cl
341 0.051282051 SQFSZCKVEFFXOF-UHFFFAOYSA-N CCN(C1=NCCC=C1)Cc1ccc(cc1)Cl
342 0.051282051 WONQQRJJDPHZJS-UHFFFAOYSA-N CCN(c1ccccn1)CC1=CCC(C=C1)Cl
343 0.051282051 PQCMXPICHXFGOU-UHFFFAOYSA-N OCC12C=CC(=CC2O1)OCc1ccccc1
344 0.051282051 TUTGSUWVPSCPJZ-UHFFFAOYSA-N OCC1=CC=C(C2C1O2)OCc1ccccc1
345 0.051282051 MLHPDDCGTHMOPE-UHFFFAOYSA-N OCOc1ccc(cc1)OCc1ccccc1
346 0.051282051 GKWGUOABELCTSZ-UHFFFAOYSA-N O=C1CC(C)c2c(O1)c(C)c1c(c2)cc(o1)C
347 0.051282051 ZTWGDZOOBUGQKN-UHFFFAOYSA-N CC1=CC2C(=C(C)c3c(C2)c(C)cc(=O)o3)O1
348 0.051282051 FWYZXFBFWLZGEI-UHFFFAOYSA-N CC1=CC2=Cc3c(C(C2O1)C)oc(=O)cc3C
349 0.051282051 NDVUHZYXZXJZBQ-UHFFFAOYSA-N CC1Cc2c(O1)c(C)c1c(c2)c(C)cc(=O)o1
350 0.051282051 XMJRLEURHMTTRX-UHFFFAOYSA-N OCC1OC(CC1O)N1CCC(=O)NC1=O
351 0.051282051 NFVZUIFQTSVFCF-UHFFFAOYSA-N COC(C(C(=O)O)N)C1OC2N(C1)C(=O)C2
352 0.051282051 PNLWRLYBGHUTHF-UHFFFAOYSA-N O=C(C1C=CC=CC1O)OCc1ccccc1
353 0.051282051 VKQPNJUZUVITFX-UHFFFAOYSA-N COc1ccc(c(c1)O)C(=O)C1CC=CC=C1
354 0.051282051 ZGDJSXKWCOVQEY-UHFFFAOYSA-N CCOC1=C(OC)C=C(CC=C)C(O)=C1
355 0.051282051 PPSBHAJRGRMCQL-UHFFFAOYSA-N CCOC1=C(OC)C=CC(O)=C1CC=C
356 0.051282051 VRVKKKKXKVCPEW-UHFFFAOYSA-N OCC1=CC=CC=C1OC1=CC=CC=C1CO
357 0.051282051 XUJBCUZKFSAZJF-UHFFFAOYSA-N FC1=CC=C(C=C1)C1=NC2=C(N1)C=NC=C2
358 0.051282051 RVAWSQIHNATWNO-UHFFFAOYSA-N CC(C)(OC1=CC2=CC=CC=C2C=C1)C(O)=O
359 0.051282051 QRVVQLDMZUSLKF-UHFFFAOYSA-N CCC(OC1=CC=C2C=CC=CC2=C1)C(O)=O
360 0.051282051 GBQWKOINWFTDGY-UHFFFAOYSA-N CC1=C(C=CC=C1)C(=O)OOC(C)(C)C
361 0.051282051 XIHVVZYQCQQHHV-UHFFFAOYSA-N COC(=O)C1=CC(OCC=C)=CC(OCC=C)=C1
362 0.051282051 IMBJQRVERAVKHV-UHFFFAOYSA-N CC(C)C(OC1=CC=CC=C1C)C(O)=O
363 0.051282051 VNGYPVYWLSMETA-UHFFFAOYSA-N CC(C)C(OC1=CC=CC(C)=C1)C(O)=O
364 0.051282051 FZLRPODMCLMZDO-UHFFFAOYSA-N CC1=C(OC2=C(C=CC(O)=C2)C1=O)C1CCC1
365 0.051282051 SZGAVUCTCNHBFV-UHFFFAOYSA-N C[SiH](C)[Si](C)(C)C1=CC=C(C)C=C1
366 0.051282051 OGRORAFGBNLUSP-UHFFFAOYSA-N FC1=CC=C(C=C1)C1=CC2=NC=CN=C2N1
367 0.051282051 LDLKSTRLCYRBDW-UHFFFAOYSA-N OC(=O)C1CCC(CC1C(O)=O)C1=CC=CC=C1
368 0.051282051 ZMVIHNHDLNWFTD-UHFFFAOYSA-N C(N=NC1=C2C=CC=CC2=CN=N1)C1=CC=CC=C1
369 0.051282051 SXLBHKBOVBITGB-UHFFFAOYSA-N CCOC(=O)C1=C(OC(C)=C1)C1=CC=CC=C1
370 0.051282051 GFYBATGIZAOPJC-UHFFFAOYSA-N CCOC(=O)C1=C(C)OC(=C1)C1=CC=CC=C1
371 0.051282051 MXXWSDBAURXMNQ-UHFFFAOYSA-N OC(=O)CCCCOCC1=CC=CC=C1
372 0.051282051 PPUKUGYJPWUOQF-UHFFFAOYSA-N CCC1=C(OCC2=CC=CC=C2)C(=O)C=CO1
373 0.051282051 VZLRADDUUOXYSL-UHFFFAOYSA-N OC(=O)CCCOC1=CC=CC2=CC=CC=C12
374 0.051282051 INLPMARGHPUMDP-UHFFFAOYSA-N CC1(C)OC(CO)C(O1)C1=CC=CC=C1
375 0.051282051 FJYVPCVLZLZWFK-UHFFFAOYSA-N CCCSC1(OC(C)(C)N=N1)SCCC
376 0.051282051 INLPMARGHPUMDP-UHFFFAOYSA-N CC1(C)OC(CO)C(O1)C1=CC=CC=C1
377 0.051282051 ONLWXEAVPWHZJS-UHFFFAOYSA-N OCC1=C(O)C(OCC2=CC=CC=C2)=CC=C1
378 0.051282051 XQSPZFJDTJFEFG-UHFFFAOYSA-N CCO[P+](=O)COCC1=CC=CC=C1
379 0.051282051 HFEIRJRRZLBWEO-UHFFFAOYSA-N OCC1=CC=C(OC2CCCCO2)C=C1
380 0.051282051 XANDRLFOMIFEFY-UHFFFAOYSA-N CC(C)C(O)C(=O)OCC1=CC=CC=C1
381 0.051282051 YCQDLILZYDQXHA-UHFFFAOYSA-N CCC(C)(O)C(=O)OCC1=CC=CC=C1
382 0.051282051 LEKTZHQRVQSLSG-UHFFFAOYSA-N C1=NN(C=C1N=NC1=CC=CC=C1)C1=CC=CC=C1
383 0.051282051 GBFXQDPBIPTONL-UHFFFAOYSA-N C1COCC2=CC(COCCO1)=CC=C2
384 0.051282051 JDYDWDZDXITLLH-UHFFFAOYSA-N COC1(OCC(C)(C)O1)C1=CC=CC=C1
385 0.051282051 DAUIRGBRNRIKSJ-UHFFFAOYSA-N COC1(OC(C)C(C)O1)C1=CC=CC=C1
386 0.051282051 NARNIMIEACDAJB-UHFFFAOYSA-N CC1OC(OC2=CC=CC=C2)OC1(C)C
387 0.051282051 KMIPJIHGWNMYRS-UHFFFAOYSA-N CC(C)(O)C(=O)OCCC1=CC=CC=C1
388 0.051282051 TUKDZDOHWZSJRJ-UHFFFAOYSA-N CC(C)(C)C12OC1C(=O)C1=CC=CC=C1C2=O
389 0.051282051 CLIATUKUBXTZRR-UHFFFAOYSA-N O=C(CC1=CC=CC=C1)C1C(=O)CCCC1=O
390 0.051282051 NFSYCDFGENYQIV-UHFFFAOYSA-N COC1(OC)C=CC(=O)C2=C1CCCC2
391 0.051282051 AVLUBEJQNBBJCK-UHFFFAOYSA-N COC1=CC=C(OCC2CO2)C2=CC=CC=C12
392 0.051282051 MLFOCCNTZVTFBH-UHFFFAOYSA-N COC1=C2C=CC=C(OCC3CO3)C2=CC=C1
393 0.051282051 UHDFSWSTCABMGG-UHFFFAOYSA-N CC1OC2=C(C(=O)OC3=CC=CC=C23)C1(C)C
394 0.051282051 DNKSADTZPCQPPQ-UHFFFAOYSA-N COC(OO)(C1=CC=CC=C1)C1=CC=CC=C1
395 0.051282051 WOKDELUPEGODJT-UHFFFAOYSA-N COC(=O)C1CC1(C(=O)OC)C1=CC=C(C)C=C1
396 0.051282051 DCAJLZKKHXCTQS-UHFFFAOYSA-N COC1=C2CCCC(O)C2=C(OC)C=C1
397 0.051282051 HGTIKPGYPWMXIH-UHFFFAOYSA-N CN(C)C(=PC1=CC=CC=C1)N(C)C
398 0.051282051 RNVPXDMUSPVBIZ-UHFFFAOYSA-N COC1(OCC2=CC=CC=C2)C=CC(=O)C=C1
399 0.051282051 GQNGZCRKNYAHDC-UHFFFAOYSA-N CC(=O)C(=CC(=O)C1=CC=C(C)C=C1)C(C)=O
400 0.051282051 YURNBEZCJMQLKZ-UHFFFAOYSA-N COC1=CC2=CC=CC=C2C(=O)C1(O)CC=C
401 0.051282051 QFQIITYIYIQEOV-UHFFFAOYSA-N CC1=CC=CC=C1OC(=O)OC(C)(C)C
402 0.051282051 LGPTVHABQNQBSK-UHFFFAOYSA-N CC(C)(COCC1=CC=CC=C1)C(O)=O
403 0.051282051 YCVMFKRVGOAHAA-UHFFFAOYSA-N CCC(C)COC(=O)C1=CC=C(O)C=C1
404 0.051282051 GUYAGMJZETTWMM-UHFFFAOYSA-N COC1=C(OCC2=CC=CC=C2)C=C(O)C=C1
405 0.051282051 HSMXTDAGOOVQNL-UHFFFAOYSA-N COC1=CC(OCC2=CC=CC=C2)=CC(O)=C1
406 0.051282051 XANDRLFOMIFEFY-UHFFFAOYSA-N CC(C)C(O)C(=O)OCC1=CC=CC=C1
407 0.051282051 LYAFSJJRVBXLIQ-UHFFFAOYSA-N C1N(C2=CC=CC=C2)C2=CC=CC=C2N2N=CN=C12
408 0.051282051 GATKPCVDORJBKO-UHFFFAOYSA-N CCCOC(=O)C1=CC2=C(C=C1)C=C(O)C=C2
409 0.051282051 GRENUECLWIEAME-UHFFFAOYSA-N OC1=CC(O)=C(CCC2=CC=CC=C2)C(O)=C1
410 0.051282051 GIJYABAGIYCYBD-UHFFFAOYSA-N CC(=O)CC(O)COCC1=CC=CC=C1
411 0.051282051 PFRYXDUSWPRWKQ-UHFFFAOYSA-N CC1=CC=C(OC(=O)OC(C)(C)C)C=C1
412 0.051282051 CTOJNGPOTGPQLI-UHFFFAOYSA-N CC(=C)C(=O)OCCCCC[Si](C)(C)Cl
413 0.051282051 SGFYCHNHQTZYSQ-UHFFFAOYSA-N OCC1=C(O)C=CC(OCC2=CC=CC=C2)=C1
414 0.051282051 KNIAFOXCWABBER-UHFFFAOYSA-N CC1(CC2=CC=C(CO)C=C2)OCCO1
415 0.051282051 OMJLUSRSYRMVMK-UHFFFAOYSA-N CC1=CC=C(C=C1)C(=O)OOC(C)(C)C
416 0.051282051 CMRRKGCXCORUNQ-UHFFFAOYSA-N COC1=C(C)C(OC)=C(OCC=C)C=C1
417 0.051282051 IDZCHSCKSJDRLM-UHFFFAOYSA-N CCCOC1=CC2=CC=CC=C2C=C1C(O)=O
418 0.051282051 HOUVPNDQGSDLHB-UHFFFAOYSA-N CCOCCOC(=O)C1=CC=CC=C1C
419 0.05 DEUNYSSAOIYDLW-UHFFFAOYSA-N O=C1C=CC2C(O1)C1=C(C=C2)OC(C=C1)(C)C
420 0.05 PKKNRSUMXFOUGC-UHFFFAOYSA-N CCOC=C(C1=CC=C(C)C=C1)C(F)(F)F
421 0.05 NTXSNTMUQLZBJV-UHFFFAOYSA-N CC(CCOCC1=CC=CC=C1)C(O)=O
422 0.05 KDOGXPJQFHYSOG-UHFFFAOYSA-N COc1ccc(c(c1)O)C(=O)C1=CC=CCC1
423 0.05 YCINAIJDMXOQFL-UHFFFAOYSA-N CC1=CC=C(OCCCCC(O)=O)C=C1
424 0.05 UGBWZCMPGYFVDL-UHFFFAOYSA-N CC(COCC1=CC=CC=C1)CC(O)=O
425 0.05 PNFFZOWGUIYVJF-UHFFFAOYSA-N CC1(C)CC(=O)C(=C2CCCO2)C(=O)C1
426 0.05 NDZKPFBZWOSZAG-UHFFFAOYSA-N CC1=C(OC(=O)CC2=CC=CC=C2)C(=O)CC1
427 0.05 UGXGXOIZHUXYBO-UHFFFAOYSA-N OC(=O)C1CCCC1C(=O)OCC1=CC=CC=C1
428 0.05 APBTWFGXWDJBPG-UHFFFAOYSA-N CC1=CC(OCCCCC(O)=O)=CC=C1
429 0.05 XTVNGRMJOGNDOG-UHFFFAOYSA-N CO[Si](CC(C)OC(=O)C(C)=C)(OC)OC
430 0.05 ZJKDYBWGOOPIFG-UHFFFAOYSA-N CC1=CC=CC=C1OCCCCC(O)=O
431 0.05 GLEOIKLQBZNKJZ-UHFFFAOYSA-N OC(=O)CC(NC(=O)C1CCCN1)C(O)=O
432 0.05 YNQRQDDRTZMSDQ-UHFFFAOYSA-N CCCOC(=O)C(O)CC1=CC=CC=C1
433 0.05 PQCWHPORJRGOMC-UHFFFAOYSA-N CC(C)OC(=O)CC(O)C1=CC=CC=C1
434 0.05 UGXGXOIZHUXYBO-UHFFFAOYSA-N OC(=O)C1CCCC1C(=O)OCC1=CC=CC=C1
435 0.05 JJALHZDTTJJYCI-UHFFFAOYSA-N OC(=O)C1CC=CCC1C(=O)C1=CC=CC=C1
436 0.05 WQBPKDLBMOJPGG-GWCFXTLKSA-N CC(=C)C1CCC2=COC=CC3=C2C1OC3=O
437 0.05 CMLDDNKJLLMIHQ-UHFFFAOYSA-N COCCC(OC)C(=O)C1=CC=CC=C1
438 0.05 PTUDBTQYRHGSDJ-UHFFFAOYSA-N CC(=C)C(=O)OC1COC(OC1)C1=CC=CC=C1
439 0.05 KZSUTXHYJQMHKM-SOFGYWHQSA-N CCC=C(/C)C1=CC(=C(C)C(=O)O1)OC
440 0.05 CBSXPWKEFAHMTO-UHFFFAOYSA-N CNC(C(C1OC2N(C1)C(=O)C2)O)C(=O)O
441 0.05 FQFYVYZSUGJWPZ-UHFFFAOYSA-N CCOC(=O)C(C)(O)CC1=CC=CC=C1
442 0.05 CMJHKIDDNZCJTB-UHFFFAOYSA-N CCC(CC1=CC=CC=C1)OC(=O)OC
443 0.05 MPJHQIVIDAXJKQ-UHFFFAOYSA-N NCCC(C(N1CCC1=O)(C(=O)O)C(O)O)O
444 0.05 JLZVRWMTRRLWJF-UHFFFAOYSA-N COC(=O)C1=C(OCC=C)C(OCC=C)=CC=C1
445 0.05 UGBWZCMPGYFVDL-UHFFFAOYSA-N CC(COCC1=CC=CC=C1)CC(O)=O
446 0.05 ZFBCNHRFNILHNX-UHFFFAOYSA-N OCCCCCC1OC2=CC=CC=C2C(=O)C1=O
447 0.05 WRCADOVZIJQSSD-UHFFFAOYSA-N C=C1C(=O)OC2C1CC1=C(C(C2)C)C=CC1=O
448 0.05 RQIXVXOGTCCGKZ-UHFFFAOYSA-N CC1CC2OC(=O)C(=C)C2=CC2C1C=CC2=O
449 0.05 CNKCPMOCRWXCHM-UHFFFAOYSA-N CC1CC2=C(CC3C1C=CC3=O)C(=C)C(=O)O2
450 0.05 HYPAAZHXIYWJBO-UHFFFAOYSA-N COC(=O)CCCOCC1=CC=CC=C1
451 0.05 FQFYVYZSUGJWPZ-UHFFFAOYSA-N CCOC(=O)C(C)(O)CC1=CC=CC=C1
452 0.048780488 XPQVEPSJLXDOLK-UHFFFAOYSA-N CC(O)[P+](=O)OCC1=CC=CC(C)=C1
453 0.048780488 LCMDOMJUXDYULQ-UHFFFAOYSA-N CC(C(C(=O)O)(Cc1c(C)onc1O)N)O
454 0.048780488 YECFQHZUGDYXTN-UHFFFAOYSA-N CCOC(=O)C(C)OCC1=CC=CC=C1
455 0.048780488 DCPNTPRATXCEIF-JTQLQIEISA-N COc1cc2OC(Cc2c(O)c1C(=O)C)C(=C)C
456 0.048780488 XDLMVUHYZWKMMD-UHFFFAOYSA-N CO[Si](CCCOC(=O)C(C)=C)(OC)OC
457 0.048780488 SGRYFGWTDKJCPA-UHFFFAOYSA-N CC1CC2OC(=O)C(=C)C2C(C2C1C=CC2=O)O
458 0.048780488 HMAPHCHHFNGBNK-UHFFFAOYSA-N C=CCSC(=S)NC1CCCC=C1
459 0.048780488 XDLMVUHYZWKMMD-UHFFFAOYSA-N CO[Si](CCCOC(=O)C(C)=C)(OC)OC
460 0.048780488 NQTOFIXXPCKZTG-UHFFFAOYSA-N OCCCCC(=O)OCC1=CC=CC=C1
461 0.048780488 JSIQVRIXMINMTA-UHFFFAOYSA-N CC(O)C(NC(=O)C(N)CCC(O)=O)C(O)=O
462 0.048780488 NDQGNOTXKROINU-UHFFFAOYSA-N CCCOP(=O)(OCCC)N1N=CN=C1N
463 0.048780488 DPXJQYSTDQCBDZ-UHFFFAOYSA-N [H]C12CC([H])(C3CC(=CC13)C(=O)OC)C(=C2)C(=O)OC
464 0.048780488 YUYLVNLXGKXYPL-UHFFFAOYSA-N CC(O)COC1CC(=O)C(C1=O)C1=CC=CC=C1
465 0.048780488 VCQQXLCJRCRRQI-UHFFFAOYSA-N COC(=O)C(C(C1CN2C(O1)CC2=O)O)N
466 0.048780488 RCGHFKLUPIFXGA-UHFFFAOYSA-N CCCC=C1OC(=O)C23C1(CCCC3)O2
467 0.048780488 JSIQVRIXMINMTA-ZDLURKLDSA-N C[C@@H](O)[C@H](NC(=O)[C@@H](N)CCC(O)=O)C(O)=O
468 0.048780488 XDLMVUHYZWKMMD-UHFFFAOYSA-N CO[Si](CCCOC(=O)C(C)=C)(OC)OC
469 0.048780488 WFWSREBPXRRQQR-UHFFFAOYSA-N COC1=CC=C(OC2CCCCO2)C=C1
470 0.048780488 YDPMTLBAOZUIEX-UHFFFAOYSA-N CC(C)=CCC1C(=O)OC(=O)C2=CC=CC=C12
471 0.048780488 PIDJHNXKBOTGDD-UHFFFAOYSA-N OC(C(C(=O)O)N)CC1OC2N(C1)C(=O)C2
472 0.048780488 OHKQRNXUBQVABA-UHFFFAOYSA-N CC(N=NC(=S)NCC=C)C1=CC=CC(C)=N1
473 0.048780488 MNDLRZFXJPXXCG-UHFFFAOYSA-N CCC1(OCC(CO)O1)C1=CC=CC=C1
474 0.048780488 XDLMVUHYZWKMMD-UHFFFAOYSA-N CO[Si](CCCOC(=O)C(C)=C)(OC)OC
475 0.048780488 XDLMVUHYZWKMMD-UHFFFAOYSA-N CO[Si](CCCOC(=O)C(C)=C)(OC)OC
476 0.048780488 CNGVNHIBFOQFDL-UHFFFAOYSA-N COCC(C)OC(=O)CC1=CC=CC=C1
477 0.048780488 YECFQHZUGDYXTN-UHFFFAOYSA-N CCOC(=O)C(C)OCC1=CC=CC=C1
478 0.048780488 XTCMUJMATVNSJE-UHFFFAOYSA-N COC1=CC=C(OCC(O)CC=C)C=C1
479 0.048780488 OYRVHVIORRBIOT-UHFFFAOYSA-N CCCOC(=O)CC(c1ccccc1)O
480 0.048780488 IAWKAVWGVXBNLH-UHFFFAOYSA-N NC(CCN1C(CCC1=O)C(O)=O)C(O)=O
481 0.048780488 TUZXJUMAKJDFJB-UHFFFAOYSA-N OCC=C(CCC1=CC=CC=C1)C(F)(F)F
482 0.048780488 ZWUBFGGKRPVPQW-UHFFFAOYSA-N CC(COCOCC1=CC=CC=C1)C=O
483 0.048780488 TUZXJUMAKJDFJB-UHFFFAOYSA-N OCC=C(CCC1=CC=CC=C1)C(F)(F)F
484 0.048780488 FLKDIMFVJQMEDL-UHFFFAOYSA-N OC1=CC(C(C(=C1)O)O)(O)CCc1ccccc1
485 0.048780488 DEYTYALWPSQWCS-UHFFFAOYSA-N CC(CCC1OC(=O)C2=C1CCC=C2)O
486 0.047619048 AVZBWTUFZLAUFT-UHFFFAOYSA-N CCC(=O)OCCC1=CC=C(OC)C=C1
487 0.047619048 SITODVMLTYKJNA-UHFFFAOYSA-N OC1C(O)C=CC=C1C(C(c1ccccc1)O)O
488 0.047619048 KAOHDELIEPQEBZ-UHFFFAOYSA-N CCOC(=O)CCC1=CC=C(CO)C=C1
489 0.047619048 KTNGAPQOHZVZSC-UHFFFAOYSA-N CCCC1OC21OC(=O)C1=C2CCCC1
490 0.047619048 ROEXEQUWIZEEDC-NSHDSACASA-N CCOC(=O)CC(O)c1ccccc1C
491 0.047619048 KUDBXUSHNITAJU-UHFFFAOYSA-N OCC(C(=O)O)(CC1OC2N(C1)C(=O)C2)N
492 0.047619048 UKGGPJNBONZZCM-WDSKDSINSA-N N[C@@H](CC(O)=O)C(=O)N1CCC[C@H]1C(O)=O
493 0.047619048 QTRBODSVMMAILY-UHFFFAOYSA-N CC(=O)C1=CC=C(OCC2CO2)C(CC=C)=C1O
494 0.047619048 UKGGPJNBONZZCM-UHFFFAOYSA-N NC(CC(O)=O)C(=O)N1CCCC1C(O)=O
495 0.047619048 BECPPKYKPSRKCP-UHFFFAOYSA-N CC(O)C(N)C(=O)NC(CCC(O)=O)C(O)=O
496 0.047619048 FLSDNFVIBCDRAP-UHFFFAOYSA-N C=CCC1(CCC2(OCCO2)C=C1)C=O
497 0.047619048 RBHSZNSXPDPHSH-UHFFFAOYSA-N CCOC(=O)CC(C)(O)C1=CC=CC=C1
498 0.047619048 JEZKDTNIXMSJFL-UHFFFAOYSA-N CCCCOC(=O)C1=CC#CC(O1)(C)C
499 0.047619048 JXYGLMKHNHLYBK-UHFFFAOYSA-N CCCC(C1OC(=O)C2=C1CCC=C2)O
500 0.047619048 SLAKQTCFPPHFEF-UHFFFAOYSA-N CCOC(=O)OCCCC1=CC=CC=C1
501 0.047619048 HGQJXIHRNGBUQU-RDJPRVRMSA-N CC=CC(O)C(O)C(=C)c1cccc(O)c1C=O
502 0.047619048 ZJYKSSGYDPNKQS-UHFFFAOYSA-N CCOC(=O)C(O)CCC1=CC=CC=C1
503 0.047619048 KSKPEQRURSXXCQ-UHFFFAOYSA-N CCCCCC(SC(=S)N(C)C)C#N
504 0.047619048 ZJYKSSGYDPNKQS-UHFFFAOYSA-N CCOC(=O)C(O)CCC1=CC=CC=C1
505 0.047619048 IAWKAVWGVXBNLH-WDSKDSINSA-N NC(CCN1C(CCC1=O)C(=O)O)C(=O)O
506 0.047619048 FEAWPMCUFZGKME-UHFFFAOYSA-N COC(=O)C1C(C2=CC=CC=C2)C(C)(C)OC1=O
507 0.047619048 PIKQVDHHJWKTME-RLFNYLBTSA-N CC=CC1=CC(=O)C23CC2C(C)(C)OC3(O)C1=O
508 0.047619048 NCBWEDPMWFHWDV-UHFFFAOYSA-N OC1C=CC(=CC1O)C1OC1c1ccccc1
509 0.047619048 NRIXNDFJJSOBCR-UHFFFAOYSA-N OCC(O)COC1=CC=CC=C1CC=C
510 0.047619048 HGQJXIHRNGBUQU-KBPBESRZSA-N CC=C[C@H](O)[C@@H](O)C(=C)c1cccc(O)c1C=O
511 0.047619048 MDMQRWVNEIKGHM-UHFFFAOYSA-N COC1=CC=CC(=C1)C(=O)CC(C(C)=O)C(C)=O
512 0.047619048 IPWIJRBZAVQTTK-UHFFFAOYSA-N CC(O)[P+](=O)OCC1=CC=CC=C1C
513 0.047619048 RMYYOGSDRKKEHF-UHFFFAOYSA-N CC(O)[P+](=O)OCC1=CC=C(C)C=C1
514 0.047619048 KMPFAFQBQPRZSB-UHFFFAOYSA-N CCOCCOC(=O)CC1=CC=CC=C1
515 0.047619048 ZJYKSSGYDPNKQS-UHFFFAOYSA-N CCOC(=O)C(O)CCC1=CC=CC=C1
516 0.047619048 XGVKALWLEYLJBI-UHFFFAOYSA-N OC1C=CC(=CC1O)C(C(c1ccccc1)O)O
517 0.047619048 NAOQRSAZTKSSBC-UHFFFAOYSA-N NCCC(C(N1CC(C1O)C(=O)O)C(=O)O)O
518 0.046511628 ZZMNLWUZQINCNM-UHFFFAOYSA-N CCC(=O)CC(O)C1=CC=C(OC)C=C1
519 0.046511628 CMAMGWUYRKDSKJ-OWOJBTEDSA-N OC1=CC(=CC(C1)/C=C/c1ccc(cc1)O)O
520 0.046511628 PIUHBEUEYDRWGW-UHFFFAOYSA-N CC1(CO)COC(OC1)C1=CC=CC=C1
521 0.046511628 ICFOBGWTCNBOEH-UHFFFAOYSA-N COC1=CC=C(C=C1)C1(C)OCCCO1
522 0.046511628 JMEIALLODYAJHZ-UHFFFAOYSA-N CC(=CCc1cc(C#CC(=O)O)ccc1O)C
523 0.046511628 MOYJAKOGJYSBKR-UHFFFAOYSA-N CC(=O)C1C(CC=C)C2=CC=CC=C2OC1=O
524 0.046511628 KARAIEROOLQCAQ-UHFFFAOYSA-N CCCSCC(COC)OCOC
525 0.046511628 GWNXFCYUJXASDX-ZDLURKLDSA-N C[C@@H](O)[C@H](NC(=O)CC[C@H](N)C(O)=O)C(O)=O
526 0.046511628 FEBWDEBUAVAUDH-ZPIQJHQDSA-N CC=CC(O)C1OOCc2c(O)cccc2C=C1
527 0.046511628 NZRQTHDNBBLASU-UHFFFAOYSA-N CC=CCC=CCCC(O)C#CC(O)=O
528 0.046511628 BMVFCZQCNYXYAD-UHFFFAOYSA-N C=CC(=O)c1c(O)cc(c(c1O)CC=C(C)C)O
529 0.046511628 MCBAIEHZUXTZIS-UHFFFAOYSA-N CC(CC=O)OCOCC1=CC=CC=C1
530 0.046511628 FRCQILBDHYIEHQ-BIVWETNQSA-N CCC(O)C#CC#CC=CC(O)CCO
531 0.046511628 VZODPHWGQIWRCG-UHFFFAOYSA-N OCCCC(=O)OCCc1ccccc1
532 0.046511628 OXIQMKJOVLNKQO-UHFFFAOYSA-N OCCCNC(=O)CN(CC(O)=O)CC(O)=O
533 0.046511628 BEDHHOBNHVIWHM-UHFFFAOYSA-N O=C1CCc2c(O1)cc1c(c2)CC(O1)C(O)(C)C
534 0.046511628 GRHKQVGHWVESOC-UHFFFAOYSA-N CCOC(=O)C(C=NC(N)=O)C(=O)OCC
535 0.046511628 XINFXVVRMYBFMI-YFKPBYRVSA-N N[C@@H](CCCCNC(C(O)=O)C(O)=O)C(O)=O
536 0.046511628 PQWVOQDOGCLIJP-UHFFFAOYSA-N CCOC(=O)CC1=CC=C(C=C1)C(C)O
537 0.046511628 WEMUZWWNQMDHDX-UHFFFAOYSA-N C=CCC1C=CC(=C(C1)OC)OC(=O)C
538 0.046511628 CREAIVWNRVYADC-UHFFFAOYSA-N CCOP(=S)(CC=C)OC1CCCCC1
539 0.046511628 FQZXEIINCWCJOF-UHFFFAOYSA-N CCOCC1COC(O1)C1=CC=CC=C1
540 0.046511628 JXBBMSDQNOELFF-UHFFFAOYSA-N COC(=O)CC(C)OCC1=CC=CC=C1
541 0.046511628 CQPMMRCQFJNZOZ-UHFFFAOYSA-N CC(O)[P+](=O)OC(C)C1=CC=CC=C1
542 0.045454545 FQRKFJSYMKRNGO-UHFFFAOYSA-N NC(CCC(=O)NC1(CC1)C(O)=O)C(O)=O
543 0.045454545 YUQDGJSYYKKISE-IMCPIYLLSA-N CC=CC(C(/C=C/c1cccc(c1C=O)O)O)O
544 0.045454545 JGIFAEPLZJPSHA-LBPRGKRZSA-N CCCCC1(O)OC(=O)C2=C1CCC=C2
545 0.045454545 RYTNUBMUCRZNKN-UHFFFAOYSA-N CC(=O)CCC(=O)ON1C(=O)CCC1=O
546 0.045454545 OPKLHGHUUAPDTK-UHFFFAOYSA-N O=C1CCc2c(O1)c1CC(Oc1cc2)C(O)(C)C
547 0.045454545 PURCUCVFIFIHMP-UHFFFAOYSA-N CCOC(=O)C=CC(=O)N1CCOC1=O
548 0.045454545 LVJYONVTFMFZBM-UHFFFAOYSA-N O=C(CCC(C(=O)O)N)NCC(CC(=O)O)O
549 0.045454545 OZMPOIDLBLGWQS-UHFFFAOYSA-N OC(=O)C=CC1=CCC2C(CC1C)OC(=O)C2=C
550 0.045454545 KEHJQAQDJPWHJF-UHFFFAOYSA-N CCC(O)C1=CC2=C(OCCCO2)C=C1
551 0.045454545 YUQDGJSYYKKISE-COOXUBAGSA-N C/C=C/[C@@H]([C@@H](/C=C/C1=C(C(=CC=C1)O)C=O)O)O
552 0.045454545 HOJHEFQQJIRJOB-UHFFFAOYSA-N CSC(SCC1=CCCCC1)C#N
553 0.045454545 SJBAIKSSHSWSJN-UHFFFAOYSA-N OCCCCC1OC(=O)C2=C1CCC=C2
554 0.045454545 NMJQSMWEBDFAGP-UHFFFAOYSA-N NCC(CC(C(=O)O)NC(=O)CCC(=O)O)O
555 0.044444444 IGMQPHHYZZREOM-UHFFFAOYSA-N C=C(CC(C(=O)O)(C(O)O)N)CC(C(=O)O)N
556 0.044444444 SHZJIHPSYIVUBS-UHFFFAOYSA-N O=C1C=CC2C(O1)C=C1C(=C2)CC(O1)C(O)(C)C
557 0.044444444 YXVHQAXOOWLFCE-UHFFFAOYSA-N NCCC(C(C(=O)O)NC(=O)CCC(=O)O)O
558 0.044444444 WODNBIVQLLJVGI-UHFFFAOYSA-N OC(CC(C(=O)O)N)CC(C(=O)O)NC(=O)C
559 0.044444444 WDUXKFKVDQRWJN-UHFFFAOYSA-N CCO[Si](COC(=O)C=C)(OCC)OCC
560 0.044444444 YUQDGJSYYKKISE-BUJAFJOKSA-N CC=CC(O)C(O)C=Cc1cccc(O)c1C=O
561 0.044444444 PEBQLOWGSPVPEU-UHFFFAOYSA-N CCCOC(=O)C=CC1=CC=C(OC(C)=O)C=C1
562 0.044444444 KNCARXHECHLWHD-UHFFFAOYSA-N C=CC(=O)OCCCCOC1=CC=C(C=O)C=C1
563 0.044444444 YUQDGJSYYKKISE-KBPBESRZSA-N CC=C[C@H](O)[C@@H](O)C=Cc1cccc(O)c1C=O
564 0.044444444 FLECCFZBZJLQFA-UHFFFAOYSA-N CC(CC=C1OC(=O)C2=C1CCCC2)O
565 0.044444444 RXEZXBGECOIWIM-UHFFFAOYSA-N CCCCNC(=O)N=CC(C(O)=O)C(O)=O
566 0.044444444 ABYFQOSNBMAMIR-UHFFFAOYSA-N CSCC(CCCCCCC(=O)C(=O)O)O
567 0.043478261 OGXADNXQFFRXMG-KWCYVHTRSA-N COC(C(O)C1CC=CC(=O)O1)c2ccccc2
568 0.043478261 WFJJWJOVOQHRGB-UHFFFAOYSA-N NC(C(=O)O)CCCC(N(C(=O)C)O)C(=O)O
569 0.043478261 BQQPWYOQKQDXPU-CYBMUJFWSA-N COc1c2C[C@@H](Oc2ccc1C(=O)C)C(=C)CO
570 0.043478261 SJSGFWFEERGKDF-UHFFFAOYSA-N CCOC(=O)C=CON1C(=O)CCC1=O
571 0.043478261 BPOYZGZAMBIWPV-UHFFFAOYSA-N O=C1C=CC2C(O1)C1=C(C=C2)OC(C1)C(O)(C)C
572 0.043478261 YFFMTLQXOXGYEV-UHFFFAOYSA-N COCOC1=CC=CC=C1C(=O)C1CCCC1=O
573 0.043478261 KFBKWVSQCCALHP-UHFFFAOYSA-N CCOC(C)=C1C=C(OC1=O)C1=CC=CC=C1
574 0.043478261 HRNILWJKWPNLSD-UHFFFAOYSA-N COC(=O)C(C(C)=O)C(=O)C1=CC=C(C)C(C)=C1
575 0.043478261 ZHEZIDHIKDDZLJ-UHFFFAOYSA-N COC1=CC=C(C=C1)C1OCOCC1C
576 0.043478261 JTMOFRTYJKYSLR-AWEZNQCLSA-N COC(Cc1cc(ccc1O)C(=O)C)C(=C)C=O
577 0.042553191 KCKLHUKIGWNXNY-UHFFFAOYSA-N CCOC(=O)C=CC1CC=C(C=C1)OC
578 0.042553191 JLZKLPPIODXJOZ-UHFFFAOYSA-N CC1OC(C)(C(O)CC2=CC=CC=C2)C(=O)C1=O
579 0.042553191 RTPJTLADTXRGCF-PNQJMIKCSA-N C[C@@H]1[C@@H]2O[C@@H](C=CC=C2)[C@@H]1[C@@H]3OC(=O)C=C[C@@H]3O
580 0.042553191 GKEVQIYYGKUBEY-UHFFFAOYSA-N CC(=O)NC(C(CCC(C(=O)O)N)O)C(=O)O
581 0.042553191 MKXSTPMILKZPGO-UHFFFAOYSA-N CCOCC=C1OC(=O)C2=C1CCCC2
582 0.042553191 ARFTXMBCEBCSGK-ZIAGYGMSSA-N CC#CC#CC(=O)C1OC2(CCCCO2)C=C1
583 0.042553191 DZSCCQUQJNHJIO-UHFFFAOYSA-N CCOC(=O)C(=CC1=CC(OC)=CC=C1)C(C)=O
584 0.042553191 RVPWJXJSOVAGFE-UHFFFAOYSA-N C=CCC1=CC(C(C=C1)OC(=O)C)OC
585 0.042553191 GUWNWVMZYFPNSS-UHFFFAOYSA-N OC1=CC=C(O)C(CCC(=O)C2CCCC2=O)=C1
586 0.042553191 AYMDJKDARUVYHP-UHFFFAOYSA-N CC(=CC=CCC1(C)C=CC(=O)O1)C=CC(=O)O
587 0.042553191 KQWZCAQHIWEDDN-UHFFFAOYSA-N CCOCCC1OC(=O)C2=C1CCC=C2
588 0.042553191 BLSGBYIUVFOFKG-UHFFFAOYSA-N CCCC(=C1OC(=O)C2=C1CCCC2)O
589 0.042553191 HKWCOOAJKFRYJP-UHFFFAOYSA-N CCOCCC1COC2=CC=CC=C2O1
590 0.042553191 GNGAFCMYALUJQU-UHFFFAOYSA-N CC(=O)NC(C(=O)O)CCC(C(C(=O)O)N)O
591 0.042553191 OBOJZTYVVHDHLA-UHFFFAOYSA-N CSCCC(CCCCCC(=O)C(=O)O)O
592 0.042553191 CULHEDOHPOHBOT-UHFFFAOYSA-N COC1OC2COC(OC2C=C1)C1=CC=CC=C1
593 0.042553191 ARFTXMBCEBCSGK-UONOGXRCSA-N CC#CC#CC(=O)C1OC2(CCCCO2)C=C1
594 0.042553191 MSXAYWSJIMYMQW-QVSJOPQTSA-N CC1=C2C[C@H]3C(=O)C=C[C@H](O)[C@]3(C)C[C@@H]2OC1=O
595 0.042553191 IMUHCQBZDAPECI-UHFFFAOYSA-N NCCCC(C(=O)O)NC(=O)C=CC(=O)O
596 0.042553191 LJXDJSDZOJAKDD-UHFFFAOYSA-N CC(C)=CCC1=C(OC(C)=O)C=CC(=C1)C(O)=O
597 0.042553191 VIAXZVNOQPMKGO-UHFFFAOYSA-N NCCCC(C(=O)O)NC(=O)C(CC(=O)O)O
598 0.042553191 RYUJBKATWXYNFM-UHFFFAOYSA-N C=CCC1=CC(=C(CC1)OC(=O)C)OC
599 0.042553191 CETNBJCJTPNFOG-UHFFFAOYSA-N CSCCCCCCCCC(=O)OC(=O)O
600 0.042553191 IHCSJKMAWNZOMD-UHFFFAOYSA-N CCOC(=O)C(=O)C=CCOCC1=CC=CC=C1
601 0.042553191 WABRVPFXGJHAOO-UHFFFAOYSA-N CO[Si](OC)(OC(C)C)C1CC(=O)OC1C
602 0.042553191 RRDPOWDCTPQQLT-LURJTMIESA-N NC(CCC(=O)NCC(=C)C(=O)O)C(=O)O
603 0.041666667 WRNWYEBFDUCWRR-UHFFFAOYSA-N CSCCCC(CCCCC(=O)C(=O)O)O
604 0.041666667 VRMYGSOHQOAIFX-UHFFFAOYSA-N CC(=CCC1=C(C=CC(=C1)CC(=O)C(=O)O)O)C
605 0.041666667 DMLZPMROXKUYEJ-UHFFFAOYSA-N CCOC(=O)C(CC=C(C)C#C)C(C)=O
606 0.041666667 ORXJTYSPBYGNBK-UHFFFAOYSA-N OC(=O)CCCNC(=O)C(CC(C(=O)O)N)O
607 0.041666667 JHARVHGMDUNRNI-UHFFFAOYSA-N CCCC=C1OC(=O)C2=C1CC(O)CC2
608 0.041666667 PYDUYCBMJDRDHN-UHFFFAOYSA-N O=CCCC(C(=O)O)NC(=O)CCC(=O)N
609 0.041666667 AKSAKRKBJVGZME-YRNVUSSQSA-N CCC(/C=C\1/OC(=O)C2=C1CCCC2)O
610 0.041666667 HBLYMDNVOHSGMV-UHFFFAOYSA-N OCCCC=C1OC(=O)C2=C1CCCC2
611 0.041666667 IEABJDZWBBCLHO-UHFFFAOYSA-N CSCCCCCC(CCC(=O)C(=O)O)O
612 0.041666667 GIHCNAUFMXZADL-WZYXQFPFSA-N CC1CC(=O)C=C2C(=O)C=CC(OC(=O)C)C12C
613 0.041666667 IPAMLBQCPIMKGQ-UHFFFAOYSA-N COC(=O)CC1(CC=C)CCC=CC1=O
614 0.041666667 NEGZXTMWIVMJGE-UHFFFAOYSA-N CSC(CCCCCCCC(=O)C(=O)O)O
615 0.041666667 ZRQMGEVTHZWTIQ-UHFFFAOYSA-N OC(C(C(=O)O)CC(C(=O)O)N)NC1(O)CC1
616 0.041666667 JTOYALFZOLKSOZ-UHFFFAOYSA-N OCC(OC(=O)NC(C(=O)O)CC(=O)N)(C)C
617 0.040816327 FLGXLYJLFOQPPX-UHFFFAOYSA-N O=C(CCC(C(=O)O)N)NCC=CC(=O)O
618 0.040816327 FPOUKNSIMDBVGY-UHFFFAOYSA-N COC1=CC(=O)C(CCC(C)C)=CC1=O
619 0.040816327 JFVWUPYDOCTYAK-UHFFFAOYSA-N O=C(CC(C(C(=O)O)N)O)NCCCC(=O)O
620 0.040816327 QJABSSWTUGJYEC-UHFFFAOYSA-N CCOC(=O)C=CC1=CC=C(CC1)OC
621 0.040816327 YQLOHMKXRDGTBD-UHFFFAOYSA-N CCOC(=O)C=CC1=CCC(C=C1)OC
622 0.040816327 AZCHFNZEWOEDOH-UHFFFAOYSA-N O=CCCC(C(=O)N)NC(=O)CCC(=O)O
623 0.040816327 KHBJYWNAMJAKCF-UHFFFAOYSA-N NCCCC(C(=O)O)NC(=O)CC(C(=O)O)O
624 0.040816327 VCNPGZILCIWZAB-UHFFFAOYSA-N CC(=O)OC1=C(CCC1)C(=O)CCC=C
625 0.040816327 YQJUUSUANZXZMT-UHFFFAOYSA-N OCC(C(=O)O)(CCC(=O)NC(C(=O)O)C)N
626 0.040816327 DRIALPAZKLILRT-UHFFFAOYSA-N NCCC=C(C(=O)O)NC(=O)CCC(=O)O
627 0.040816327 MGRXGAYZBDEKKH-UHFFFAOYSA-N CCCC=C1OC(=O)C2=C1CCC(C2)O
628 0.040816327 FASCEBJHOHPTDH-UHFFFAOYSA-N C=CC(=CC(=O)CCc1ccc(c(c1)OC)O)O
629 0.04 JHAZAYXJLGWWRV-UHFFFAOYSA-N ONCCCC(C(=O)O)/N=C(/CCC(=O)O)\O
630 0.04 YSLKZSXJKBKPMF-UHFFFAOYSA-N CCC(=O)CC(=O)C=CC1=CC(OC)=C(O)C=C1
631 0.04 RZHYVNKJQUQBKI-UHFFFAOYSA-N CCC=CCC1C(=O)CCC1=CC(=O)O
632 0.04 RSHVJWRRBPNOPR-UHFFFAOYSA-N CCCCC#CC1(O)C(=O)C(C)=C1OC
633 0.04 KLESTKMRWGZZOK-UHFFFAOYSA-N CSCCCCCCC(CC(=O)C(=O)O)O
634 0.04 XYCFMOJOQJGFGS-UHFFFAOYSA-N NC(CCC(C(=O)O)NC(=O)CCC(=O)O)O
635 0.04 PJDBHFMMKJJSCM-UHFFFAOYSA-N CCCCCC1=CC(=O)C(OC)=CC1=O
636 0.04 ZRSOSNFNHIKCAD-UHFFFAOYSA-N CCC(C)CC1=CC(=O)C(OC)=CC1=O
637 0.039215686 WJVQDBBZILPYQB-UHFFFAOYSA-N O=C(CCC(C(=O)O)N)NCCC(C(=O)O)O
638 0.039215686 LXVVFOKHPICUCZ-UHFFFAOYSA-N OC(=NC=CCC(=O)O)CCC(C(=O)O)N
639 0.039215686 KJWUKJXAYNQYSS-UHFFFAOYSA-N CCC=CCC1C(C=CC1=O)CC(=O)O
640 0.039215686 IAUHQNIJWLUEDJ-UHFFFAOYSA-N CC#CC#CC#CC=C(C1OCCCC1O)O
641 0.039215686 YRRUOCAMPHBUJK-UHFFFAOYSA-N O=C(C=CC(C(=O)O)N)NCCCC(=O)O
642 0.039215686 COXSMVOHJCWLEO-UHFFFAOYSA-N CSCCOCCCCCCC(=O)C(=O)O
643 0.039215686 KXQRAPMNPUXYGT-UHFFFAOYSA-N CC(C)C(N)C(\O)=N\OC(CC(O)=O)C(O)=O
644 0.039215686 KJWUKJXAYNQYSS-QKMQQOOLSA-N CCC=C/CC1C(CC(=O)O)C=CC1=O
645 0.039215686 SGUNKBLANKYNNF-UHFFFAOYSA-N CC(=O)NC(C(=O)O)COCCC(C(=O)O)N
646 0.039215686 VRWOCTQSWYVUSR-UHFFFAOYSA-N NCCOCC(C(=O)O)NC(=O)CCC(=O)O
647 0.039215686 SRXHHENMZOJLOA-UHFFFAOYSA-N O=C(CCC(C(=O)O)N)NCCCOC(=O)O
648 0.038461538 JAPUKIMEDWWUPQ-UHFFFAOYSA-N O=CCCC(=CCc1cc(ccc1O)C(=O)O)C
649 0.038461538 UEWRPSXFRHYMIC-UHFFFAOYSA-N O=C(CC=C(C(=O)O)N)NCCCC(=O)O
650 0.038461538 KXQRAPMNPUXYGT-FSPLSTOPSA-N CC(C)C(N)C(=O)NOC(CC(=O)O)C(=O)O
651 0.038461538 LKCNMUFEUCTMCM-UHFFFAOYSA-N ONC(C(=O)O)CCC(=O)NCCCC(=O)O
652 0.038461538 JAPQFXWRDOXTBC-UHFFFAOYSA-N NCCCC(C(=O)O)NC(=O)CCOC(=O)O
653 0.038461538 LNTZIWHTAGZOJB-UHFFFAOYSA-N CC(=CC(C1=CC(=O)C(=C(C1=O)C)C)C(=O)O)C
654 0.038461538 NGWWSOJIKFCSOL-UHFFFAOYSA-N CC(=O)NC(C(=O)O)CCOCC(C(=O)O)N
655 0.038461538 BEVMZRIWFXDICR-UHFFFAOYSA-N CC#CC#CC#CC=CC1OCCC(C1O)O
656 0.038461538 RXUXVHRSDNCKGC-UHFFFAOYSA-N CCCCCC(=O)OCCCOC(=O)CS
657 0.038461538 QNJKTAUYRZCEIX-UHFFFAOYSA-N CSCCCCCCCOCC(=O)C(=O)O
658 0.037735849 XWWGEPMWTRUXQF-UHFFFAOYSA-N CC=C(C(=O)OC)C=C(C=C(C=O)C)C
659 0.037735849 ABWDOMVPORTPGY-UHFFFAOYSA-N OC(NC(=O)CCC(C(=O)O)N)CCC(=O)O
660 0.037735849 KSRYMPKEDUYJON-UHFFFAOYSA-N CCP(=O)(CC)C(C)CC(=O)SCC=C
661 0.037735849 ASJWNHHKZHYSBA-UHFFFAOYSA-N O=C(COCC(C(=O)O)N)NCCCC(=O)O
662 0.037735849 YAYNXUMERGWSBT-UHFFFAOYSA-N CCC=CCC1=C(C)CC(C1=O)C(=O)O
663 0.037735849 NJYQSFMLHZZIMH-UHFFFAOYSA-N CC(=CCC1=CC(CC=C1O)C(=O)O)C
664 0.037735849 MLNLKSHPRFSPGK-UHFFFAOYSA-N CSCOCCCCCCCC(=O)C(=O)O
665 0.037037037 VGSRUKAVVQBVQY-UHFFFAOYSA-N OCCC1COC(OC1)C1=CC=CC=C1
666 0.037037037 CHXIVYSBDSAATQ-UHFFFAOYSA-N CCOC(=O)C(C)=CC=CC(C)=CC=O
667 0.037037037 VJPACYAXOVNSRD-UHFFFAOYSA-N O=C(CCC(C(=O)O)N)NCCOCC(=O)O
668 0.036363636 LIIQXAVXDBTHBH-UHFFFAOYSA-N NCOCCC(C(=O)O)NC(=O)CCC(=O)O
669 0.036363636 AEUJSHIYFLRGQB-NNTXTVRGSA-N CC=CCC1=C2C[C@](C)(O)C(=O)C(=C2OC1=O)C
670 0.036363636 LSFAJFQDKQMEDX-UHFFFAOYSA-N O=C(OCCC(C(=O)O)N)NCCCC(=O)O
671 0.036363636 XSQIHKPZPBPINZ-UHFFFAOYSA-N CC(=CCC1CC(=CC=C1O)C(=O)O)C
672 0 NLWPYDFBFIQXFC-UHFFFAOYSA-N ONC(C(=O)O)COc1ccc(cc1)O
673 0 MLGMSUFJEVOZJX-UHFFFAOYSA-N Oc1cc(CCOc2ccccc2)cc(c1)O
674 0 GRORNMIOEZXCGF-UHFFFAOYSA-N OCC(c1cc(O)cc(c1)O)(C(=O)O)N
675 0 IOOQHAWWMNWMJG-UHFFFAOYSA-N O=CC=CC(=CC(=O)O)CC(C(=O)O)N
676 0 QCCOBBOCGHMIBP-UHFFFAOYSA-N C=C(CC(C(=O)O)N)C=CC(=O)C(=O)O
677 0 UCUIGGVJMGWZIY-UHFFFAOYSA-N C=CC(=CC(=O)C(=O)O)CC(C(=O)O)N
678 0 GMJUOKXDSRCGSY-UHFFFAOYSA-N OC(=O)C(CC1(O)C=CC(=O)C(=O)C1)N
679 0 UVEJIUNHCHLRCW-UHFFFAOYSA-N OC(=O)C(CC1=CC(=O)C(=O)CC1O)N
680 0 XODBXJRTGARUCV-UHFFFAOYSA-N CCOC1Oc2c(C1(C)C)cc(cc2)O
681 0 PMDKYLLIOLFQPO-UHFFFAOYSA-N O=C(c1ccccc1C(=O)O)OC1CCCCC1
682 0 PSWSRANOEUCGQO-JXMROGBWSA-N O=CCCC(C(=O)O)/N=C/1\CCC(=O)O1
683 0 XZHWJKLBQPDHOH-UHFFFAOYSA-N CC(COC(=O)c1ccc(cc1C)O)C
684 0 IHOLUJSPSHBEQZ-UHFFFAOYSA-N CC(COC(=O)c1ccc(c(c1)C)O)C
685 0 HQYSDZUOGBUYJA-UHFFFAOYSA-N COc1ccc(cc1)C(=O)OCC(C)C
686 0 NVRAAJMSMZQKRW-UHFFFAOYSA-N OCC1OC(C(C1O)O)N1C=CCNC1=O
687 0 YXRFOWVWFOSAOQ-UHFFFAOYSA-N C#CC1SCN(C1C)Cc1cnc(nc1N)C
688 0 UEFLNGASZOCDCS-UHFFFAOYSA-N O=c1ccc2c(o1)C1C=CC(OC1C=C2)(C)C
689 0 GXOXLDJHMAATRL-UHFFFAOYSA-N CC1(C)CCc2c(O1)ccc1c2oc(=O)cc1
690 0 LOOYUDUGWRAMKR-UHFFFAOYSA-N CC1(C)C=CC2=C(O1)CCc1c2oc(=O)cc1
691 0 AVGNQXRUWIODIR-UHFFFAOYSA-N O=C1CCc2c(O1)c1C=CC(Oc1cc2)(C)C
692 0 PKVSXKJPHJRTLO-UHFFFAOYSA-N ON(C(C(=O)O)Cc1ccccc1O)O
693 0 DQFQBESGMHNSKS-UHFFFAOYSA-N CCCC=C(C1=C(C=CCC1)C(=O)O)O
694 0 PXKCCBFPMMHMJR-UHFFFAOYSA-N CC(=O)NC1C(C)OC(C(C1O)NC(=O)O)O
695 0 UUKVNSCLURUCAG-UHFFFAOYSA-N CC(=O)NC1C(O)OC(C(C1O)NC(=O)O)C
696 0 PCUKYVLYDLMDJF-UHFFFAOYSA-N CCCC=C1OC(=O)C2C1(O)CCC=C2
697 0 DQFFSRNXWRRXNG-UHFFFAOYSA-N CC(=CCC1=CC(=CCC1O)C(=O)O)C
698 0 BDSDTKZBFYSNLI-UHFFFAOYSA-N CCOC(=O)CCc1ccc(cc1)OC
699 0 KKVYPIYSBSVJMN-UHFFFAOYSA-N CC1=COC2C1c1oc(=O)cc(c1C=C2C)C
700 0 NCFOORDCBKVBSX-UHFFFAOYSA-N CC(CCc1cc(ccc1O)C(=O)O)C
701 0 HWWYYHICZOZNHU-UHFFFAOYSA-N OC(=O)CNC(=O)C1(O)C=CC=CC1O
702 0 SXKCSIKFYJVYLU-UHFFFAOYSA-N OC(=O)CNC(=O)C1=CC(C(C=C1)O)O
703 0 ZYZKDZXCGRXPMP-UHFFFAOYSA-N OC(=O)CNC(=O)C1=CC=CC(C1O)O
704 0 PXPSPYVPRNUJNK-UHFFFAOYSA-N ON(C(C(=O)O)Cc1cccc(c1)O)O
705 0 HRZRQLBJYONLOJ-UHFFFAOYSA-N ON(C(C(c1ccccc1)O)C(=O)O)O
706 0 VDGLCPXBGJFBBY-UHFFFAOYSA-N ON(C(C(=O)O)CC12C=CC=CC2O1)O
707 0 AVQFDGUIWVFVDN-UHFFFAOYSA-N ON(C(C(=O)O)CC1=CC2C(C=C1)O2)O
708 0 XHIGVBUVHUVIRY-UHFFFAOYSA-N ON(C(C(=O)O)CC1=CC=CC2C1O2)O
709 0 VFBINRIDKDJNFQ-UHFFFAOYSA-N ON(C(C(=O)O)COc1ccccc1)O
710 0 HXVLPYQQTOVXPG-UHFFFAOYSA-N C=CC(c1ccc(cc1C)OC(=O)C)OC(=O)C
711 0 VUZKSFCFYGBDAB-UHFFFAOYSA-N CC(=O)Oc1ccc(cc1)C(C(=C)C)OC(=O)C
712 0 QUBNUAJDMHZCIY-UHFFFAOYSA-N C=CC(c1ccc(c(c1)C)OC(=O)C)OC(=O)C
713 0 YBTKAMKQHJIOGK-UHFFFAOYSA-N CC=CC(c1ccc(cc1)OC(=O)C)OC(=O)C
714 0 ARUWKSKTMIXFFK-UHFFFAOYSA-N OCCCc1c(O)cc([nH]c1=O)C(=O)O
715 0 YGYKZXUFCPIKCS-UHFFFAOYSA-N O=CCCC1C(O)C=C(NC1=O)C(=O)O
716 0 HMYSBIBQSVMBMB-UHFFFAOYSA-N O=CCCC1=C(O)CC(NC1=O)C(=O)O
717 0 PFFRUACISBVEFC-UHFFFAOYSA-N NCCCC(C(=O)O)NC(=O)COCC(=O)O
718 0 QGFHHGMBYCVCGE-UHFFFAOYSA-N NCCCC(N(C(=O)CCC(=O)O)O)C(=O)O
719 0 BALSUHBMZWPFEY-UHFFFAOYSA-N OC(=O)C=CC(=O)N1CCCC1C(=O)O
720 0 BITWGVFEFXGAGN-UHFFFAOYSA-N OC(=O)CCC(=O)N1CCC=C1C(=O)O
721 0 ODODZYJIDCAOKC-UHFFFAOYSA-N OCC=C1CC(NC(=C1)C(=O)O)C(=O)O
722 0 MKYPNHXAQJNTIY-UHFFFAOYSA-N O=C/C=C/1\CC(NC(C1)C(=O)O)C(=O)O
723 0 FAAULMBWTKTJJR-UHFFFAOYSA-N O=CCC1CC(NC(=C1)C(=O)O)C(=O)O
724 0 TVHVIYTWDHLWOG-UHFFFAOYSA-N CSCCCCCCCCOC(=O)C(=O)O
725 0 WJUNRWLLOCUUGD-UHFFFAOYSA-N CC(=O)Oc1cc(C)cc(c1C(C)C)O
726 0 QAFRYCVQCRSAMU-UHFFFAOYSA-N CC(=O)Oc1c(ccc(c1O)C)C(C)C
727 0 PIIWRFLPQZBKGY-UHFFFAOYSA-N OCC(c1ccc(cc1OC(=O)C)C)C
728 0 AVWBFLBVSNOJES-UHFFFAOYSA-N OCc1ccc(c(c1)OC(=O)C)C(C)C
729 0 FFOYOOHSHHFOTA-UHFFFAOYSA-N OCC(=O)Oc1cc(C)ccc1C(C)C
730 0 QJFZAYYVBGPQLS-UHFFFAOYSA-N CCCCC1OC(=O)C2=C1CCC(=C2)O
731 0 KJURTCMSBATNFW-UHFFFAOYSA-N CCCCC1OC(=O)C2=C1CC(O)C=C2
732 0 BPZGLXVGANTPTC-UHFFFAOYSA-N CCCCC1OC(=O)C2=C1C(O)CC=C2
733 0 VTHQRXDFGURUAC-UHFFFAOYSA-N CCCCC1OC(=O)C2=C1CCC=C2O
734 0 PKNLCDNMFXWUHG-QXMHVHEDSA-N CC#CC#CC#C/C(=C/C1OCCCC1O)/O
735 0 VKQAQCBJOCBOKH-UHFFFAOYSA-N CC(=O)OC1=CC(=CC2C1(O2)C(C)C)C
736 0 SHZUMGWFKSLVLD-UHFFFAOYSA-N CC(=O)OC12OC1C(=CC=C2C(C)C)C
737 0 DIVPPJJMTMANOS-UHFFFAOYSA-N CC(=O)OC1=CC2(C)OC2C=C1C(C)C
738 0 CEQORLSDAVSCAA-UHFFFAOYSA-N CCCCC1OC(=O)C2=C1CCC1C2O1
739 0 GCOUHVKLLBRDNB-UHFFFAOYSA-N CCCCC1OC(=O)C23C1(CCC=C3)O2
740 0 XNDAFFMQPZJVDT-UHFFFAOYSA-N CCCCC1OC(=O)C2=C1COCC=C2
741 0 BLKGWZBXYURZHI-UHFFFAOYSA-N CC#CC#CC#CC=CC1OCCOCC1O
742 0 ZVAWPOKWIODOMF-UHFFFAOYSA-N CC#CC#CC#CC=CC1OCOCCC1O
743 0 RDAODIFIJLPMGS-UHFFFAOYSA-N CC(=O)Oc1cc(C)ccc1C(O)(C)C
744 0 LORCDRYGBZSIGU-UHFFFAOYSA-N O=CC1C=C(CC=C(C)C)C(=CC1O)O
745 0 ITOODHHOLQMJBD-UHFFFAOYSA-N O=CCCC(C(=O)O)NC#CCC(=O)O
746 0 LFZPVBOETMBJNB-UHFFFAOYSA-N O=CCCC(C(=O)O)NC(=O)CC#CO
747 0 YIXHPQBIVQDYGR-UHFFFAOYSA-N C#CCC(C(=O)O)NC(=O)CCC(=O)O
748 0 IHGCEAXQXSVELW-UHFFFAOYSA-N OC1=CC=C(C(C1O)O)CCc1ccc(cc1)O
749 0 XBWFHXATSJKKSY-UHFFFAOYSA-N OC1=CC(C(C=C1)(O)CCc1ccc(cc1)O)O
750 0 VHDINPDJDWPHKU-UHFFFAOYSA-N Oc1ccc(cc1)CCC1=CC(C(C=C1)(O)O)O
751 0 ZBYRZPASDFSAJW-UHFFFAOYSA-N Oc1ccc(cc1)CCc1ccc(cc1O)O
752 0 XMDQMHLRGRGYIK-UHFFFAOYSA-N Oc1ccc(cc1)CC(c1ccc(cc1)O)O
753 0 GAXNQDGQBPARCO-UHFFFAOYSA-N Oc1ccc(cc1)CCC1=CC2C(C=C1)(O2)O
754 0 UDJZEKQNVPOVMZ-UHFFFAOYSA-N OC1=CC=C(C2C1O2)CCc1ccc(cc1)O
755 0 WNNQHYOYNGZAEI-UHFFFAOYSA-N OC1=CC2C(C=C1)(O2)CCc1ccc(cc1)O
756 0 GSPNUXSPUFOOMG-UHFFFAOYSA-N Oc1ccc(cc1)CCOc1ccc(cc1)O
757 0 OCOMKVVSXFCESC-UHFFFAOYSA-N Oc1ccc(cc1)COCc1ccc(cc1)O
758 0 DUNCGZICWDQRFS-UHFFFAOYSA-N OC1CCCc2c1c(O)c1c(c2)cccc1O
759 0 OJGLNUDXUNPARW-UHFFFAOYSA-N O=C1CCCC2=C1C(=C1C(C2)C=CC=C1O)O
760 0 UQMXVHKWMFIOKN-UHFFFAOYSA-N O=C1CCCC2C1C(=c1c(=C2)cccc1O)O
761 0 CXPYFYMGZGWZMY-UHFFFAOYSA-N O=C1CCCc2c1c(O)c1c(c2)CCC=C1O
762 0 CEPUNIRTFYTOMX-UHFFFAOYSA-N CCC(c1cccc(c1)OC(=O)O)CC
763 0 OWANJQCDNIEZTH-UHFFFAOYSA-N Oc1ccc(cc1)C=CC1(O)C=CC=CC1O
764 0 ATHRFWREMSALTR-UHFFFAOYSA-N OC1C=CC=C(C1O)C=Cc1ccc(cc1)O
765 0 MEFQJUQHPVBPEO-UHFFFAOYSA-N OC1C=CC(=CC1O)C=Cc1ccc(cc1)O
766 0 CFVXUBYNGRXHND-UHFFFAOYSA-N O=C(OC(C)(C)C)NC(C(C(=O)N)O)C(=O)O
767 0 JFDZBKJYWZCZFV-UHFFFAOYSA-N NC(=O)OCC(C(=O)O)NC(=O)OC(C)(C)C
768 0 AGHYYXBYXJNYPR-UHFFFAOYSA-N COc1cc(O)c(cc1C(=O)C)C=C(C(=C)C)O
769 0 HYPHHVQJPYQGJK-UHFFFAOYSA-N COC1C=CC2=C(C1)OC(C(=O)N2O)O
770 0 IJSVQUSUGRIEFN-UHFFFAOYSA-N COC1=CC2=C(CC1)N(O)C(=O)C(O2)O
771 0 MHMMKFOKBOIYRJ-UHFFFAOYSA-N COC1=CC2C(C=C1)N(O)C(=O)C(O2)O
772 0 SILLAIPUEUWXJP-UHFFFAOYSA-N COC1=Cc2oc(cc2C(C1C(=O)C)O)C(=C)C
773 0 AEKXZDPGCOSVLA-UHFFFAOYSA-N OC1C=C(CCc2ccc(cc2)O)C=C(C1O)O
774 0 DRZKCPDGADAMCD-UHFFFAOYSA-N OC1=CC(C(C=C1)O)(O)CCc1ccc(cc1)O
775 0 GLPWTTYIDMLKRF-UHFFFAOYSA-N OC1=CC=C(C(C1O)O)CCc1cccc(c1)O
776 0 LCOWKPHKORTRIJ-UHFFFAOYSA-N Oc1cccc(c1)CCC1=CC(C(C=C1)(O)O)O
777 0 LFGHGPXASJEDRS-UHFFFAOYSA-N OC1=CC(C(C=C1)(O)CCc1cccc(c1)O)O
778 0 SJRZFMJMQKSXSZ-UHFFFAOYSA-N CC1C2C=CC(=O)C2CC2C(C1O)OC(=O)C2=C
779 0 PSHLYVBBVWRAQD-UHFFFAOYSA-N OCC1CC2OC(=O)C(=C)C2CC2C1C=CC2=O
780 0 NAGAWNIXTZASNT-UHFFFAOYSA-N O=C1C=C(C2C1CC1C(CC2C)OC(=O)C1=C)O
781 0 NFDUWSVZLPJKPT-UHFFFAOYSA-N CC1CC2OC(=O)C(=C)C2CC2C1C=C(C2=O)O
782 0 OQBZIJHUVOXVJC-UHFFFAOYSA-N Oc1ccc(cc1)CCc1cc(O)ccc1O
783 0 KAPRKALQUIRCTO-UHFFFAOYSA-N Oc1ccc(cc1)CC(c1cccc(c1)O)O
784 0 MQEWYAFBCYOZJK-UHFFFAOYSA-N Oc1ccc(cc1)C(Cc1cccc(c1)O)O
785 0 UVMLPUCQYXKIIL-UHFFFAOYSA-N CC1CC2OC(=O)C3(C2CC2C1C=CC2=O)OC3
786 0 ONBBCNNQATYUEI-UHFFFAOYSA-N CC1CC2OC(=O)C(=C)C2CC2C1C1OC1C2=O
787 0 NHEAXAJISDTBJM-UHFFFAOYSA-N OC1=CC(=CC2C1O2)CCc1ccc(cc1)O
788 0 MHRBNOCZLRWDES-UHFFFAOYSA-N Oc1ccc(cc1)CCC1=CC=CC2(C1O2)O
789 0 RVBSHBOMTGYBAQ-UHFFFAOYSA-N OC1=CC2(C(C=C1)O2)CCc1ccc(cc1)O
790 0 OZVFMSWGUUIUBW-UHFFFAOYSA-N OC1=CC2C(C=C1)(O2)CCc1cccc(c1)O
791 0 XNBRYFOSSDHXBZ-UHFFFAOYSA-N Oc1cccc(c1)CCC1=CC2C(C=C1)(O2)O
792 0 SLVFXHQJJXYAMR-UHFFFAOYSA-N OC1=CC=C(C2C1O2)CCc1cccc(c1)O
793 0 ZEUPEFSPASEWEY-UHFFFAOYSA-N Oc1ccc(cc1)CCOc1cccc(c1)O
794 0 USVUINFGCGQLQI-UHFFFAOYSA-N Oc1ccc(cc1)COCc1cccc(c1)O
795 0 CRJPNWPDTDVWFC-UHFFFAOYSA-N Oc1ccc(cc1)OCCc1cccc(c1)O
796 0 KFDXZWCAJCBDBP-UHFFFAOYSA-N CC1CC2OC(=O)C(=C)C2(CC2C1C=CC2=O)O
797 0 KLMULHKUMZKNJD-UHFFFAOYSA-N C=C1C(=O)OC2C1CC1(O)C(=O)C=CC1C(C2)C
798 0 RDVXEFMXICJUQK-UHFFFAOYSA-N C=C1C(=O)OC2C1CC1C(=O)C=CC1C(C2)(C)O
799 0 JJOYJHKNKRXXFW-UHFFFAOYSA-N C=C1C(=O)OC2C1CC1C(=O)C=CC1(C(C2)C)O
800 0 RNJFUSSDIJRZNW-UHFFFAOYSA-N CC1(CC2C(C1(C)CC2)(C)C)OS(=O)(=O)O
801 0 VMWKPZFDJYHVEZ-UHFFFAOYSA-N OCc1ccc(cc1)OCC1(O)C=CC=CC1O
802 0 PBKGKIWTEOPQEB-UHFFFAOYSA-N OCc1ccc(cc1)OCC1=CC=CC(C1O)O
803 0 UTUGYXIFSBEIJZ-UHFFFAOYSA-N OCc1ccc(cc1)OCC1=CC(C(C=C1)O)O
804 0 QEESLDRNFQSESP-UHFFFAOYSA-N OCc1ccc(cc1)OCc1cccc(c1)O
805 0 WKBTVIPAYNICHI-UHFFFAOYSA-N OCc1ccc(cc1)OCc1ccccc1O
806 0 VTYYEJBFYFXYRD-UHFFFAOYSA-N OC(C(C12C=CC=CC2O1)O)c1ccccc1
807 0 DAHCURVGPLGRHH-UHFFFAOYSA-N OC(C(C1=CC2C(C=C1)O2)O)c1ccccc1
808 0 GBTANXJOMVSZEA-UHFFFAOYSA-N OC(C(C1=CC=CC2C1O2)O)c1ccccc1
809 0 STDOULAMVFEPIP-UHFFFAOYSA-N OCc1ccc(cc1)OCC1=CC2C(C=C1)O2
810 0 WGVCJJKMWRLZQZ-UHFFFAOYSA-N OCc1ccc(cc1)OCC1=CC=CC2C1O2
811 0 CIOKASFSKONQMD-UHFFFAOYSA-N OCc1ccc(cc1)OCC12C=CC=CC2O1
812 0 WGGJXBXJAOETNF-UHFFFAOYSA-N OCc1ccc(cc1)OCOc1ccccc1
813 0 MPEQBLFMHBXOSG-UHFFFAOYSA-N OC(=O)CCC(=O)C1C=CC(=NC1O)O
814 0 QJWHCCBBVQCAAZ-UHFFFAOYSA-N OC(=O)CC(C(c1ccc(nc1)O)O)O
815 0 RRHDWFINIAKTFW-UHFFFAOYSA-N OC1C=C2C(=CC1O)OC1C2CCCC1
816 0 GSVOXUSYDITLIP-UHFFFAOYSA-N COc1ccc(c(c1)O)C(c1ccccc1)O
817 0 PDKIFNDVMFKCBQ-UHFFFAOYSA-N COC1=CCC(C(=C1)O)C(=O)c1ccccc1
818 0 IWHWGMDNZGPVJP-UHFFFAOYSA-N COC1=CC=C(C(C1)O)C(=O)c1ccccc1
819 0 KTEQMZRJLVCQBQ-UHFFFAOYSA-N COC1CC=C(C(=C1)O)C(=O)c1ccccc1
820 0 HTABQNQMGKGBDT-UHFFFAOYSA-N COC(=O)C1N2C(OC1=CCO)CC2=O
821 0 JLQYKCMHRCGONV-UHFFFAOYSA-N OCC(=C1OC2N(C1C(=O)O)C(=O)C2)C
822 0 HAHNHHRVAURSNP-UHFFFAOYSA-N COCC=C1OC2N(C1C(=O)O)C(=O)C2
823 0 VAOCYIGKCJJOQH-UHFFFAOYSA-N CC(=O)c1c(C)c(C)c2c(c1O)c(O)ccc2
824 0 YPZVHUDYRYOHMS-UHFFFAOYSA-N CC(=O)c1c(C)cc2c(c1O)c(O)ccc2C
825 0 YBNOHEODUDYOQX-UHFFFAOYSA-N COc1c(C(=O)C)c(C)cc2c1c(O)ccc2
826 0 NTCMSUAWVYEWAL-UHFFFAOYSA-N CC(=O)c1c(C)cc2c(c1O)c(O)c(cc2)C
827 0 TZAKEZMPPUTARG-UHFFFAOYSA-N Cc1cc(O)c2c(c1)cc(c(c2O)C(=O)C)C
828 0 GKOZZXNXEASBMJ-UHFFFAOYSA-N Oc1ccc(cc1)C(c1ccc(c(c1)C)O)O
829 0 YCYCVZFVYFHXOA-UHFFFAOYSA-N Oc1ccc(cc1)C(c1ccc(cc1C)O)O
830 0 XLXHKXZLURICNQ-UHFFFAOYSA-N COc1ccc(cc1)C(c1ccc(cc1)O)O
831 0 RJCPTHHQLFZNMY-UHFFFAOYSA-N COC(c1ccc(cc1)O)c1ccc(cc1)O
832 0 IYUNFVZKPAWVED-UHFFFAOYSA-N O=CCCC(=CCOC(=O)c1ccc(cc1)O)C
833 0 JRYOKGYJMIYMGU-UHFFFAOYSA-N OC(=O)NC(C(=O)O)CCCCN(C(=O)C)O
834 0 ZYMHWNZSGHDLBN-UHFFFAOYSA-N OC(=O)C=CC1=C(C)C(=O)CCC1(C)C
835 0 WPVSCRPJXJBPQW-UHFFFAOYSA-N COc1cc(O)c2c(c1)cc(c(c2O)C(O)C)C
836 0 APPLGJYNSXRQBM-UHFFFAOYSA-N COc1cc(CC(=C)C)cc(c1O)OC
837 0 SDGCBYMRCHYZOG-UHFFFAOYSA-N COc1cc2OC(C)(C)C=C(c2cc1C(=O)C)O
838 0 PQKPOEZKCGGISW-UHFFFAOYSA-N COc1c(O)c2OC(C)(C)C=Cc2cc1C(=O)C
839 0 ZAZGCQZEAVGCQV-UHFFFAOYSA-N COc1cc2OC(C)(C)C(=Cc2cc1C(=O)C)O
840 0 VIDVRGOXXQZPPB-UHFFFAOYSA-N OCC1(C)C=Cc2c(O1)cc(c(c2)C(=O)C)OC
841 0 SIIYTROMVKKVDV-UHFFFAOYSA-N OCOc1cc2OC(C)(C)C=Cc2cc1C(=O)C
842 0 JFSKEEITPIVIHA-UHFFFAOYSA-N COC1=CC23OC(C)(C)C=CC3(C=C1C(=O)C)O2
843 0 DQPQATGLQQHAMZ-UHFFFAOYSA-N COC1=CC2=C(C3C1(O3)C(=O)C)C=CC(O2)(C)C
844 0 BVNNYPPNYIJZPN-UHFFFAOYSA-N COc1cc2OC(C)(C)C3C(c2cc1C(=O)C)O3
845 0 YYCMNYSEVMDPKA-UHFFFAOYSA-N COC12OC1C1=C(C=C2C(=O)C)C=CC(O1)(C)C
846 0 DKEFNXNHKBDANW-UHFFFAOYSA-N COc1cc2OC(C)(C)C=Cc2cc1OC(=O)C
847 0 HRFKNAQOGSSNCF-UHFFFAOYSA-N COc1cc(O)c2c(c1)CC(C(=C2O)C(=O)C)C
848 0 NZANEXYGSIPPCB-UHFFFAOYSA-N COC1C=C(O)c2c(C1)cc(c(c2O)C(=O)C)C
849 0 SQABBZDJVHPJFP-UHFFFAOYSA-N COc1cc(O)c2c(c1)C=C(C(C2O)C(=O)C)C
850 0 UPIBHTWBSXMMKN-UHFFFAOYSA-N COC1=Cc2c(C(C1)O)c(O)c(c(c2)C)C(=O)C
851 0 YPPFONHWKOJJID-UHFFFAOYSA-N COC1=CC2C(C(=C1)O)C(=C(C(=C2)C)C(=O)C)O
852 0 DMYGEWVOWDVKKZ-UHFFFAOYSA-N OC(c1ccc(cc1)C(C)C)CC(=O)O
853 0 CAUKWIZODAUABU-UHFFFAOYSA-N O=c1ccc2c(o1)C1CC(OC1C=C2)C(O)(C)C
854 0 WYSDTVXDXGQXKF-UHFFFAOYSA-N O=c1ccc2c(o1)C1=C(CC2)OC(C1)C(O)(C)C
855 0 VSFLVVPHOWFOJS-UHFFFAOYSA-N OC(=O)C(C(=O)C(C)(C)C)C(=O)c1ccccc1
856 0 NDIDGVHETBHZJR-UHFFFAOYSA-N O=C(C(C)(C)C)CC(=O)c1ccccc1C(=O)O
857 0 UMPNEKQWKTUUDY-UHFFFAOYSA-N O=C1C2=CC=CC(C2C(=O)C1C(=O)C(C)(C)C)O
858 0 VCDWVQKYUKGKDO-UHFFFAOYSA-N O=C(CCC(=O)N)C=CC=C(C(=O)O)O
859 0 AKZPDDJUBDLSSH-UHFFFAOYSA-N O=C(CCC(=O)O)C=CC=C(C(=O)N)O
860 0 JFBHUYSOVZISLR-UHFFFAOYSA-N COC1=CC(c2c1cc(OC)c(c2)C)(O)C(=O)C
861 0 PWCPVULAOHJVMK-UHFFFAOYSA-N COC1=CC(c2c1c(C)c(OC)cc2)(O)C(=O)C
862 0 SENMJWRXADVPKV-UHFFFAOYSA-N COC1=CC(c2c1cc(OC)cc2C)(O)C(=O)C
863 0 ANZGXOHUDUVCBU-UHFFFAOYSA-N COC1=C(C)C(c2c1cc(OC)cc2)(O)C(=O)C
864 0 HZPVAZDUARVYSR-UHFFFAOYSA-N COc1ccc2c(c1)C(=CC2(OC)C(=O)C)OC
865 0 JVUYPCVHPZENBN-UHFFFAOYSA-N O=CC=C(C(CC(=O)O)N)C=CC(=O)O
866 0 KGKUFUAVDRILEF-UHFFFAOYSA-N COC(=O)C1=C(C)C=CC(C(C)C)=C1O
867 0 BOTDANWDWHJENH-UHFFFAOYSA-N CCO[Si](OCC)(OCC)OCC
868 0 JXQCUCDXLSGQNZ-UHFFFAOYSA-N CC1=C(C(O)=O)C(O)=C(C=C1)C(C)(C)C
869 0 DXKMHDQQRQRYCI-UHFFFAOYSA-N CCCCOC(=O)C1=CC=C(OC)C=C1
870 0 ZQJGSNFYIPQHRT-UHFFFAOYSA-N COC1=CC2=C(C=C1)C=CC(OC)=C2C(C)=O
871 0 ZOXXODFRADWDHG-UHFFFAOYSA-N COC1=CC=C(COC(=O)C(C)C)C=C1
872 0 XQEJVKQYWYLGAA-UHFFFAOYSA-N CCCCNC1=NC(SC)=NC2=C1C=CC=N2
873 0 ZNSSPLQZSUWFJT-UHFFFAOYSA-N CCCCCOC(=O)C1=CC=C(O)C=C1
874 0 ZNRGBDFDRJYSSK-UHFFFAOYSA-N CC(=O)CC1=C(O)C(C)=C(C)C(O)=C1C
875 0 USLZJQOOOLKIJF-UHFFFAOYSA-N CCCCCOC1=CC2=C(OCO2)C=C1
876 0 SCZBYGMMBLTJQG-UHFFFAOYSA-N CC(C)C1=CC(O)C2(C)CC(=O)OC2=C1
877 0 REBPCPRAQBBGOU-UHFFFAOYSA-N CN(C)N(CCC#N)C(=S)NC1=CC=CC=C1
878 0 PZKANZQTHWZOSI-UHFFFAOYSA-N CCCC[N+]([O-])(CCCl)CCCl
879 0 NBUZXZUHHITBAM-UHFFFAOYSA-N CCCCOC1=NC(Cl)=NC(NCC)=N1
880 0 XRLNCOVRRBHXCH-UHFFFAOYSA-N CC(C)NC1=NC(OC(C)C)=NC(Cl)=N1
881 0 HWLRYMYJGAGIME-UHFFFAOYSA-N NC1=NC(=NC(=N1)C1=CC=CC=C1)C1=CC=CC=C1
882 0 JPSKQUGPBGMZEI-UHFFFAOYSA-N CCCCC1C(=O)C(=O)C2=CC=CC=C2C1=O
883 0 ZGAZPDWSRYNUSZ-UHFFFAOYSA-N CCCCCCCCCS(O)(=O)=O
884 0 ZNHPHBKMMAXBCD-UHFFFAOYSA-N CC(C)(CCN(CC(O)=O)CC(O)=O)[N+]([O-])=O
885 0 MURZAHIYMVFXCF-UHFFFAOYSA-N CC(C)C1=C(OCC(O)=O)C=C(C)C=C1
886 0 KSTGEJXIDQMMKZ-UHFFFAOYSA-N CC(=C)CCC(C)=CC1CC(=O)OC1=O
887 0 BUKSCRKGJVCWGE-UHFFFAOYSA-N CCCCOC1=CC=CC=C1C(=O)OC
888 0 HVIYWLGVHHVGKB-UHFFFAOYSA-N CCCCC(O)C1=CC=C2OCOC2=C1
889 0 JGTRETARVZPHAI-UHFFFAOYSA-N CCC(=O)OC(C)COC1=CC=CC=C1
890 0 IDYWJSQHGBGJTL-UHFFFAOYSA-N COC1=CC=C(C=C1)C1OCCC(C)O1
891 0 HMWMHDMYHXVNMK-UHFFFAOYSA-N COC1=CC=CC=C1C1OC(C)C(C)O1
892 0 XMOHCCOGLAVOMA-UHFFFAOYSA-N COC1=CC=C(C=C1)C1OC(C)C(C)O1
893 0 HFSGWDZFNVDYJK-UHFFFAOYSA-N CCC(C)OC(=O)C(O)C1=CC=CC=C1
894 0 UBFURIBAHZENPU-UHFFFAOYSA-N CCCOC(=O)C1=CC=C(OCC)C=C1
895 0 PEPUAWXAGBAMGU-UHFFFAOYSA-N CCCCOC(=O)C1=CC=CC=C1OC
896 0 XSVIVXBQBFMYCS-UHFFFAOYSA-N CCOC(=O)CCCOC1=CC=CC=C1
897 0 QXQQEZSRMZQLEO-UHFFFAOYSA-N CCOC(=O)COC1=C(C)C=CC=C1C
898 0 LCMNCRZMVCRJNZ-UHFFFAOYSA-N CCC(C)COC(=O)C1=CC=CC=C1O
899 0 RUGMGYXXKKRBRJ-UHFFFAOYSA-N COC(C)CCOC(=O)C1=CC=CC=C1
900 0 YCTUPEKHAZEVJP-UHFFFAOYSA-N COC1=CC=C(C=C1OC)C(O)CC=C
901 0 DEYBTTQRVBVNIC-UHFFFAOYSA-N CCC(C)OC(=O)C1=CC=C(OC)C=C1
902 0 ATRXZVTXBSGFHZ-UHFFFAOYSA-N COC1=C(OC)C=C(CC(C)C=O)C=C1
903 0 YVFYDEPCZZASHY-UHFFFAOYSA-N O=C1CCCCC1=CC1=CC2=C(OCO2)C=C1
904 0 JVACZBKPVSKSMS-UHFFFAOYSA-N CCCCC(CC)CO[Si](O)(O)O
905 0 VMCMVZFFMWZOKK-UHFFFAOYSA-N CC(C)CC1C(=O)C(=O)C2=CC=CC=C2C1=O
906 0 VUNAVDASMZBUSC-UHFFFAOYSA-N COC(=O)C(C)(C)C1=CC=C(OC)C=C1
907 0 YNFVQZNJUUEZQP-UHFFFAOYSA-N CC(C)(CCC(O)=O)C1=CC=C(O)C=C1
908 0 SDCCJOGFKKGOBC-UHFFFAOYSA-N COC1=CC(C)=C(CCCC(O)=O)C=C1
909 0 HZXMMBPRQGKMSW-UHFFFAOYSA-N COC1=CC(=CC(OC)=C1OC)[N+]([O-])=O
910 0 ABNWOVQYYXLZDM-UHFFFAOYSA-N CN1C=NC(=C1NC1=NC(C)=CC(C)=N1)[N+]([O-])=O
911 0 UEOWFGJMGUIGHC-UHFFFAOYSA-N COCCC1=CC=C(OCC2CO2)C=C1
912 0 DQTMUMLMQOJHCI-UHFFFAOYSA-N OC(=O)CCCCCC1=CC=C(O)C=C1
913 0 XROMCMYRFSHRKJ-UHFFFAOYSA-N ClC1=C(CN=NC1=O)N1CCCCC1
914 0 DBYGIIOOKKCUKJ-UHFFFAOYSA-N CCOC(=O)C(C)C(O)C1=CC=CC=C1
915 0 YNYYRDUFMDDJMV-UHFFFAOYSA-N CC(C)CCOC1=CC=C(C=C1)C(O)=O
916 0 BWNPBULTUPLTGV-UHFFFAOYSA-N CC1(COC(OC1)C1=CC=CO1)[N+]([O-])=O
917 0 FOZAWFOWYOKRCG-UHFFFAOYSA-N COC(=O)C1(C)CCC2=CC(OC)=CC=C2C1=O
918 0 PGBQLBXSVSRQPF-UHFFFAOYSA-N CCC(=O)CC1=CC(OC)=C(OC)C=C1
919 0 VPJBLVPIUUNPLB-UHFFFAOYSA-N C(C1=NC2=CC=CC=C2N1)C1=NC2=CC=CC=C2N1
920 0 PVWMAOPFDINGAY-UHFFFAOYSA-N CC(C)CC(=O)C1C(=O)C2=C(C=CC=C2)C1=O
921 0 PVWMAOPFDINGAY-UHFFFAOYSA-N CC(C)CC(=O)C1C(=O)C2=C(C=CC=C2)C1=O
922 0 ZSXVLYYDTZYZCG-UHFFFAOYSA-N COC1=C(CCCO)C=C(C=C1)C(C)=O
923 0 VENCMOIGQAVUMK-UHFFFAOYSA-N CCC(C)(C)C1=CC=CC(C(O)=O)=C1O
924 0 JAWMDQPKGUFLQE-UHFFFAOYSA-N CCC(C)(C)C1=CC(C(O)=O)=C(O)C=C1
925 0 UAPXQAMITOIXQM-UHFFFAOYSA-N CCC(=O)C1=CC(OC)=C(OC)C=C1C
926 0 GFXQFPHYNKBODT-UHFFFAOYSA-N COC1=C(OC(C)=O)C=C2CCCCC(=O)C2=C1
927 0 NCPYZLRNMOJCAL-UHFFFAOYSA-N CC1=CC(NC(=O)NCCCl)=NC=C1
928 0 GBKBUBFFAJQPNZ-UHFFFAOYSA-N CC1=NC(NC(=O)NCCCl)=CC=C1
929 0 BNROREXUPUDIJE-UHFFFAOYSA-N CCOC(=O)C12CCCC1=CC(=O)CC2
930 0 YRYCLVQMRDJBRL-UHFFFAOYSA-N COC(=O)C12CCCCC1=CC(=O)CC2
931 0 ZSSRKWRUGVAWDF-UHFFFAOYSA-N NCC1OC(C2OC12)N1C=NC2=C(N)N=CN=C12
932 0 KCRLIJGATAAISB-UHFFFAOYSA-N CC1=CC2=C(C=C1C)N1N=NC3=CC=CC=C3C1=N2
933 0 MBERCTJMXDKBID-UHFFFAOYSA-N COC1=C(OC)C=C2C=C(C=CC2=C1)C(C)=O
934 0 QDBNBLXDLVDZMC-UHFFFAOYSA-N COC1=CC=CC2=C1OC1=C(CCCC1)C2=O
935 0 RXPLCTGALLSSKP-UHFFFAOYSA-N ClCCN(N=O)C(=O)NN1CCCCCC1
936 0 QWXBQKDUQJHCEZ-UHFFFAOYSA-N COC1=C(CCCC(O)=O)C=C(C)C=C1
937 0 NLIUQEUKYLAAQN-UHFFFAOYSA-N CC1=CC(=O)C2C(C)(O1)C1C(=O)C=C(C)OC21C
938 0 DHINVMZVWZGDAB-UHFFFAOYSA-N [H]C12CC3([H])CC([H])(C1)CC(C2)(C3)OS(C)(=O)=O
939 0 FTSVKFGREWPODP-UHFFFAOYSA-N CCOC(=O)C(C#N)C(=O)C(=O)OCC
940 0 FVSTUIFFPGEDSV-UHFFFAOYSA-N NC1=C(NCCCCCO)N=CN=C1Cl
941 0 KXJINUCGSQRRQB-UHFFFAOYSA-N COC1=C2CC3CC(=O)OC3(C)C2=C(OC)C=C1
942 0 NVQHNLKRPXSFBN-UHFFFAOYSA-N NC1=NC(=NC2=NON=C12)C1=CC=CC=C1
943 0 XUAYMYOOVXDWNG-UHFFFAOYSA-N C1=CC=C(N=C1)N(C1=CC=CC=N1)C1=CC=CC=N1
944 0 SRHPFERYCJDNHX-UHFFFAOYSA-N CN(CCO)N=NC1=CC=CC=C1Cl
945 0 KZDKWSZGEGWOFZ-UHFFFAOYSA-N CC1=C(Cl)C=CC(NCC(=O)NN)=C1
946 0 KIKKSFNBPWDLST-UHFFFAOYSA-N CCOC1=CC=C(CCOC(C)=O)C=C1
947 0 YZRBASVLKZJUQM-UHFFFAOYSA-N CCOC(=O)C(CC(=O)C1=CC=CC=C1)C(C)=O
948 0 DGPQVWMNPBIUDQ-UHFFFAOYSA-N SCCSCCNC1=CC=CC=C1
949 0 ZFWFRBDYZFOLQP-UHFFFAOYSA-N C=C1CC2(CCC3(CC(=C)C(=O)O3)CC2)OC1=O
950 0 PJYQUDNXEWYMLL-UHFFFAOYSA-N CC(C)(C)C1(SCCCS1)[Si](C)(C)C
951 0 CKAWFWAOJKDFOO-UHFFFAOYSA-N COC1=CC(C=C(C(C)=O)C(C)=O)=C(OC)C=C1
952 0 FFQWICNPGKKCPH-UHFFFAOYSA-N COC1=C(O)C=C2C(O)CCCCC2=C1
953 0 JOHVKKWWCVUTAR-UHFFFAOYSA-N COC1=C(O)C=C2CCCCC(O)C2=C1
954 0 PQCCYNQTAVKUEL-UHFFFAOYSA-N COC1=CC=CC(=C1)C(C)(C)CC(O)=O
955 0 LFQSLLJGDHNKAR-UHFFFAOYSA-N COC1=CC=C(C=C1)C(C)(C)CC(O)=O
956 0 ASIMJPKPWCJCKI-UHFFFAOYSA-N COC1=CC=C(OC(=O)C(C)(C)C)C=C1
957 0 OLSRBXWEYHYVCK-UHFFFAOYSA-N CC1(C)C(=O)CCCC11CC(=C)C(=O)O1
958 0 DYPJHBZGSJINJI-UHFFFAOYSA-N COC1=C(O)C=C(CC=C(C)C)C(O)=C1
959 0 DSIBRHDTGCDPAC-UHFFFAOYSA-N CC(=O)OC1=CC=C(O)C(=C1)C(C)(C)C
960 0 CNUOYYIPHHBFCN-UHFFFAOYSA-N CCOC1=C(CC)C(=O)C2=CC=CC=C2C1=O
961 0 YYFRXKPQSHNVLY-UHFFFAOYSA-N CC1(C)CC2=C(C3=C(O2)C=CC(O)=C3)C(=O)C1
962 0 VGBUHBDMXPBDBC-UHFFFAOYSA-N CC1CCN(CC1)NC(=O)N(CCCl)N=O
963 0 SBCPUTPUYMFDIZ-UHFFFAOYSA-N OCCOC1=CC=C(OCCO)C2=CC=CC=C12
964 0 FCRVQYLSYQGAEU-UHFFFAOYSA-N CC(=O)OC1=C2CCCCC2=C(OC(C)=O)C=C1
965 0 BGPOHJSGSYVQSU-UHFFFAOYSA-N COC1=CC=C(CCCCC(O)=O)C=C1
966 0 ZXMRIMACYKSAIJ-UHFFFAOYSA-N COC1=C(OC(C)=O)C=C2C(CCCCC2=O)=C1
967 0 HLBPLFQBIHUOAS-UHFFFAOYSA-N COC1=C(OC)C(=CC=C1)C(O)CC=C
968 0 DWYCBTALKRDQJX-UHFFFAOYSA-N CC(C)(C)C(O)C1=CC=C2OCOC2=C1
969 0 KDEOQDMIKVSLNM-UHFFFAOYSA-N COC1=CC=C(Cl)C=C1N=NN(C)C
970 0 HVDWJVWJUWHQHN-UHFFFAOYSA-N CC1CN2C(=NC3=C2C(=O)N(C)C(=O)N3C)N=N1
971 0 RQIGGPRWZKMUEX-UHFFFAOYSA-N COC(=O)C1=CC=C(C=C1)N=NN(C)CN=[N+]=[N-]
972 0 CBDLNOVOFXJEOB-UHFFFAOYSA-N COC1=CC=C(OC2=CC=C(OC)C=C2)C=C1
973 0 MXDVNECCWOURRH-UHFFFAOYSA-N CCOC(=O)C(=CC1=CC=C(OC)C=C1)C(C)=O
974 0 VXJCEYHNPBHQOS-UHFFFAOYSA-N NC1=CC2=C(C=C1)C1=C(N2)C=C2C=CC(N)=CC2=N1
975 0 VWYAWLZEMLQGJH-UHFFFAOYSA-N COC1=CC(OC)=C(C(OC)=C1)[N+]([O-])=O
976 0 ISLOIHOAZDSEAJ-UHFFFAOYSA-N [H]C12CCC(C)(C(=O)C1C(=O)C(F)(F)F)C2(C)C
977 0 IXIIOTCCONXDNO-UHFFFAOYSA-N COC(=O)CC1=CC=C(OC(C)C)C=C1
978 0 WOQCDQYSIFZYHL-UHFFFAOYSA-N COCCCCC(=O)OC1=CC=CC=C1
979 0 KYHMEFMCHSPWKN-UHFFFAOYSA-N CCC(C)CC1=CC(=O)C=C(OC)C1=O
980 0 XPIQJMUYUKAKNX-UHFFFAOYSA-N C=CCCCC=CCC1CC(=O)OC1=O
981 0 SSISHJJTAXXQAX-ZETCQYMHSA-O C[N+](C)(C)[C@@H](CC1=CNC(=S)N1)C(=O)O
982 0 XFSSPJGVPRWHLS-UHFFFAOYSA-N CC(=C)C1=CC2=CC(=C(C=C2O1)OC)C(=O)C
983 0 QLSUGJQAAUGJHE-UHFFFAOYSA-N CC(C)OCCOC(=O)C1=CC=CC=C1
984 0 QNLYZTMYRVYPMN-UHFFFAOYSA-N C1=CC=C(C(=C1)CCC2=CC(=CC(=C2)O)O)O
985 0 LPNVRINTDMVADF-UHFFFAOYSA-N COC1=CC=C(COCC=CCO)C=C1
986 0 NSYRTEICIYAZDK-UHFFFAOYSA-N CCOC(=O)CCC1=CC=CC=C1OC
987 0 JKUZROGLCCUHCK-UHFFFAOYSA-N CCOC(=O)CCC1=CC(OC)=CC=C1
988 0 HVMNBJVJMFQOOZ-UHFFFAOYSA-N CCOC1=CC(OCC)=C(C=C1)C(C)=O
989 0 ZOHLMEIZTKTCMI-UHFFFAOYSA-N CCCOC1=C(OCC)C=C(C=O)C=C1
990 0 RFSCGDQQLKVJEJ-UHFFFAOYSA-N CCC(C)(C)OOC(=O)C1=CC=CC=C1
991 0 XVDBFSJIRHTDCP-UHFFFAOYSA-N COC1=CC(OC)=C(CCC(C)=O)C=C1
992 0 CSSRHTDXZIBTMI-UHFFFAOYSA-N CCCCOC1=C(OC)C=CC(C=O)=C1
993 0 XIVOMWSWGCFRNB-UHFFFAOYSA-N CCCCC1=CC=C(C=C1)C(=O)C(F)(F)F
994 0 HTMXMFARWHNJDW-UHFFFAOYSA-N CCOC(OCC)C1=CC=C(C=O)C=C1
995 0 HVGSPGNDKJUCDF-UHFFFAOYSA-N COC1=CC(CC(C)=O)=C(OC)C=C1C
996 0 HITJFUSPLYBJPE-UHFFFAOYSA-N C1=CC(=CC=C1CCC2=CC(=CC(=C2)O)O)O
997 0 AEDLWPLURGCFTR-UHFFFAOYSA-N CCC(=O)C1=C(OC)C(C)=C(OC)C=C1
998 0 SBSQCWXPECQIAG-UHFFFAOYSA-N CC1=C(C)C(OC1=O)=CC1(C)OC(=O)C(C)=C1C
999 0 WLWIMKWZMGJRBS-UHFFFAOYSA-N CCCCCC1=CC(=O)C=C(C1=O)OC
1000 0 TTYOHMFLCXENHR-GQCTYLIASA-N CC(=CCOC(=O)/C=C/C1=CC(=C(C=C1)O)O)C
1001 0 IWPMJLHVGKZTNY-UHFFFAOYSA-N COC1=CC=C(OC2=CC=CC=C2OC)C=C1
1002 0 MGHXTRIJAXFCOA-UHFFFAOYSA-N CC1(C)CCC2=C(O1)C1=CC=CC=C1OC2=O
1003 0 AGZRBJLATOQBCH-UHFFFAOYSA-N COC1=CC=CC=C1OC1=CC=CC=C1OC
1004 0 LWWVITOZJIILOC-UHFFFAOYSA-N COC1=CC=C(C=C1)C1=CC(O)=CC(OC)=C1
1005 0 UFPGWUMHKFONKB-UHFFFAOYSA-N CCC1=CC(O)=C(OC2=CC=CC=C2O)C=C1
1006 0 AIAGRBSXKXJZFB-UHFFFAOYSA-N COC1=C(OCC(C)C)C=CC(C=O)=C1
1007 0 NLDIABAZQRPFHD-UHFFFAOYSA-N CCOC1=C(C)C(OCC)=C(C=O)C=C1
1008 0 BXERHCITLNBIMV-UHFFFAOYSA-N NC1=C(C=C(CC2=CC(C#N)=C(N)C=C2)C=C1)C#N
1009 0 QPHSFUGCBGILSS-QMMMGPOBSA-N C1=CC(=CC=C1C[C@@H](C(=O)O)N(O)O)O
1010 0 GYFUKZCPECCHTB-UHFFFAOYSA-N CCOC1=C(OCC)C=C(C=C1)C(C)=O
1011 0 KSHVDKDQYBNSAN-UHFFFAOYSA-N CC(C)CCOC(=O)C1=CC=C(O)C=C1
1012 0 ONMAUQRMJXNSCG-VGMNWLOBSA-N CC[C@@H]1C[C@H]2[C@H](CCC2=O)C(=C1)C(=O)O
1013 0 JYYJQJKNUQRQSW-YIZRAAEISA-N CC(=O)NC1=CC(=O)[C@]2([C@@H]([C@H]1O)O2)CO
1014 0 FXVPJYIAMLEGDC-UHFFFAOYSA-N CC1=C(NCC(=O)NN)C=CC(Cl)=C1
1015 0 MQEWGRPQDIUPMQ-UHFFFAOYSA-N CCOC1=C(OCC)C2=C(C=C1)C(C)=CC(=O)O2
1016 0 UQWHIVKLKVJOAZ-UHFFFAOYSA-N C(N=NC1=NC2=C(C=CC=C2)C=C1)C1=NC=CC=C1
1017 0 RAKJVIPCCGXHHS-UHFFFAOYSA-N CC(=CCC1=C(C=CC2=C1OC(=O)C=C2)O)C
1018 0 KEVNMPJCTGLORO-UHFFFAOYSA-N ClC1=CC2=C(C=C1)N=C(CC1CCCCC1)N2
1019 0 XNOJFFUJDRUWDJ-UHFFFAOYSA-N CC(C)(C)C(=O)C1=CC2=CC=CC=C2OC1=O
1020 0 AJTVSSFTXWNIRG-UHFFFAOYSA-N OCCN(CCO)CCS(O)(=O)=O
1021 0 RZJHEWQAORJNGN-UHFFFAOYSA-N CC1=CC(Cl)=NC(=N1)N1CCOCC1
1022 0 IRKIDJHFWYGNFG-UHFFFAOYSA-N COC1=C(OC)C=C(C=C1)C1CC(=O)CC(=O)C1
1023 0 NEHXNKGHPJIQBT-UHFFFAOYSA-N CCCC1=CC(=O)OC2=C1C(OC)=CC(OC)=C2
1024 0 BONBRXUQMCNSCR-UHFFFAOYSA-N CCOC1=C(OC(C)C)C=CC(C=O)=C1
1025 0 ZOQLUAXOMCJMKI-UHFFFAOYSA-N CCOC1=CC(CO)=CC(=C1O)[N+]([O-])=O
1026 0 VQTXQMPLJKNDNP-UHFFFAOYSA-N CC1=C(NCC(=O)NN)C=CC=C1Cl
1027 0 YTCOSZAOXSXWEG-UHFFFAOYSA-N COC1=C(OC)C=C(C=C(C(C)=O)C(C)=O)C=C1
1028 0 LPPITBJXYYCDEQ-UHFFFAOYSA-N CC(CC1=C(C)C=C(O)C=C1C)C(O)=O
1029 0 OZPPUPJQRJYTNY-UHFFFAOYSA-N CCCCCOC1=CC=C(C=C1)C(O)=O
1030 0 HHHGHRABZLIUAT-UHFFFAOYSA-N CCC1=CC=C(OC(C)(C)C(O)=O)C=C1
1031 0 BVMJEFFWDAOAAU-UHFFFAOYSA-N CC1=C(C)C(OC(C)(C)C(O)=O)=CC=C1
1032 0 FIDUIAPDSKSUGO-UHFFFAOYSA-N CC(=CCC1=C(C=C2C(=C1)C=CC(=O)O2)O)C
1033 0 ORUNWRBEMLXXLJ-UHFFFAOYSA-N CCC1=CC=C(OCCCC(O)=O)C=C1
1034 0 IOZUQIUNWVMZDN-UHFFFAOYSA-N CC1=CC(OCCCC(O)=O)=CC(C)=C1
1035 0 JIPVGERXYWGOOY-UHFFFAOYSA-N CCCCC(=O)OC1=CC=CC=C1OC
1036 0 DGMTZMCDDBNVPU-UHFFFAOYSA-N O=C1OCCCCCCOC(=O)C2=CC=CC=C12
1037 0 VDQRSBASPLRAOM-UHFFFAOYSA-N CCCCOC1=C(OC)C=C(C=O)C=C1
1038 0 SOFMLHAGBATXNZ-UHFFFAOYSA-N CCCOC1=CC=C(CCC(O)=O)C=C1
1039 0 HDNREROUZXDJLN-UHFFFAOYSA-N COC1=CC2=C(C=C1)C1=C(CCCC1)C(=O)O2
1040 0 KHBZMSZIDSFMDY-UHFFFAOYSA-N CC(C)C1=C(C)C=C(OCC(O)=O)C=C1
1041 0 VUGWJDGEPZNBKZ-UHFFFAOYSA-N COC1=C(OCC(C)C)C=C(C=O)C=C1
1042 0 IROURLBZKIJURC-UHFFFAOYSA-N CC1=C(C)C(OC(=O)C2=CC=CO2)=C(C)C=C1
1043 0 RZKYEQDPDZUERB-UHFFFAOYSA-N CC(C)(C)C(=O)C1C(=O)C2=CC=CC=C2C1=O
1044 0 QXWYKJLNLSIPIN-SFYZADRCSA-N N[C@H]([C@@H](O)C1=CC(O)=C(O)C=C1)C(O)=O
1045 0 TZTBQYUROLBSLN-UHFFFAOYSA-N COCC(=O)C1=C(O)C=C2OC(C)(C)C=CC2=C1
1046 0 DINQMNROFIPFOH-UPHRSURJSA-N O=C1CCC2CC(=O)OCC\C=C/CC12
1047 0 OZPXKDPPORMRFL-UHFFFAOYSA-N COC1=C(C)C(C=O)=C(OC)C(C)=C1C
1048 0 CVHITWPBDVBDIQ-UHFFFAOYSA-N CCC1CCC2=C(C1)C(=O)C(CO)=CO2
1049 0 OOZDRLVUFHSKIQ-UHFFFAOYSA-N CCCC(=O)OCCOC1=CC=CC=C1
1050 0 JGHXRQPPRZMKDB-UHFFFAOYSA-N CC(C)(C)C1=CC=C(C=C1)C(=O)C(F)(F)F
1051 0 WPMGVJJSBNXOQS-XGBXBTFKSA-N C\C1=C\COC2=CC=C(C=C2)\C=C/C(=O)OC1
1052 0 WMCPLZDBHVOXCJ-UHFFFAOYSA-N COC1=CC(CC2=CC(=O)CC(C)O2)=CC(O)=C1
1053 0 HGKSPSMZCXBAQI-UHFFFAOYSA-N COC(=O)C1C(CC(O)=O)C(=O)N=C1C
1054 0 LIAJGECMVWAMNA-UHFFFAOYSA-N O=C(C[N+]1=CC=C2C=CC=CC2=C1)C1=CC=CC=C1
1055 0 YGXDFJQPDFEATJ-UHFFFAOYSA-N COC1=C(C)C2=C(C=C1)C1=C(CCC1)C(=O)O2
1056 0 MEPOOZLETHNMSR-UHFFFAOYSA-N CCCC(=O)OCC1=CC=C(OC)C=C1
1057 0 AMFQZVLREQJRQU-UHFFFAOYSA-N CCC(C)C1=CC=C(OCC(O)=O)C=C1
1058 0 KFSWONZYRSVJJQ-UHFFFAOYSA-N CCCCOC1=C(C=O)C=CC=C1OC
1059 0 FQDLUZABRJIJMO-UHFFFAOYSA-N CCOC1=CC2=C(C(C)=CC(=O)O2)C(OCC)=C1
1060 0 JGLOJHIYXGMZEW-UHFFFAOYSA-N CC(C)(C)C1=CC=CC=C1OCC(O)=O
1061 0 JKILHXUIAXOMDO-UHFFFAOYSA-N CC1=CC(=NC(Cl)=N1)N1CCOCC1
1062 0 PNWGQBBWAMFZBY-UHFFFAOYSA-N CCC(OC1=CC=C(C)C(C)=C1)C(O)=O
1063 0 JQGMFMWLOKZVBQ-UHFFFAOYSA-N CC(C)C1=CC=C(OC(C)C(O)=O)C=C1
1064 0 BQGRZDUSDFGMHU-UHFFFAOYSA-N CCCCOC(=O)C1=CC(OC)=CC=C1
1065 0 ISSIDZNUBJDHHL-UHFFFAOYSA-N S=C1N=CNC2=C1N=CN2C1CCCCCC1
1066 0 JHXIYIRARDDHJU-UHFFFAOYSA-N CCC(C)C1=CC=CC=C1OCC(O)=O
1067 0 JSHQXPUUAGGTDX-UHFFFAOYSA-N CCOC1=CC=CC(OCC)=C1C(C)=O
1068 0 XTACJCCBJQWJMF-UHFFFAOYSA-N CCN1C(N=NC1=S)C1=CC=C(C=C1)N(C)C
1069 0 LPPITBJXYYCDEQ-UHFFFAOYSA-N CC(CC1=C(C)C=C(O)C=C1C)C(O)=O
1070 0 OQMJILQCXYKZEM-UHFFFAOYSA-N COC1=C(C)C(O)=C2COC(C)CC2=C1
1071 0 RANVDUNFZBMTBK-UHFFFAOYSA-N CCCCCOC(=O)C1=CC=CC=C1O
1072 0 WPFOUMKVNYDAOU-UHFFFAOYSA-N CC1=CC(C(O)=O)=C(O)C(=C1)C(C)(C)C
1073 0 XGQUWOQWKDIOBV-UHFFFAOYSA-N CC1=C2C=CC=CC2=[N+](C)C2=CC=CC=C12
1074 0 MJTPMXWJHPOWGH-UHFFFAOYSA-N CC(C)C(=O)OCCOC1=CC=CC=C1
1075 0 KJOWLMCSCDFVCH-UHFFFAOYSA-N CC(C)C1=CC=CC=C1OC(C)C(O)=O
1076 0 FFOPXTXCKNPWPB-UHFFFAOYSA-N CCCCOC1=C(C=O)C=C(OC)C=C1
1077 0 NGLILBQTESXZCG-UHFFFAOYSA-N CCCOC1=C(C=O)C=CC=C1OCC
1078 0 WLUQSNPDHSPQKT-UHFFFAOYSA-N CN1C2=CC=CC=C2N=C1C1=NC2=CC=CC=C2N1
1079 0 IFLFTVAARGTQDY-UHFFFAOYSA-N CCOC1=CC(C(C)=O)=C(OCC)C=C1
1080 0 DDWYYQDVBUEDSI-UHFFFAOYSA-N [H]C12CC3([H])CC([H])(C1)CC(C2)(C3)S(=O)(=O)OC
1081 0 PMGCQNGBLMMXEW-UHFFFAOYSA-N CC(C)CCOC(=O)C1=CC=CC=C1O
1082 0 DWKVNHQESWPIAI-UHFFFAOYSA-N CCCOC1=C(C=O)C=CC(OCC)=C1
1083 0 PUHCYTHGLBCWEA-UHFFFAOYSA-N CCCCOC1=CC=C(C=C1)C(=O)OC
1084 0 KEJDYKMTNWEIAR-UHFFFAOYSA-N CCOC1=CC(=CC(OCC)=C1)C(C)=O
1085 0 CMUWQYNXOALYPI-UHFFFAOYSA-N CCOC(=O)COC1=CC=C(CC)C=C1
1086 0 ANNCTEFTJPKYBJ-UHFFFAOYSA-N CC1OC(C)(OC1C)C1=CC=CC(O)=C1
1087 0 YERGZLQRVWFVAZ-UHFFFAOYSA-N OCC(O)COC1=CC=C(C=C1)[N+]([O-])=O
1088 0 GFDTXHCIHYNABU-UHFFFAOYSA-N OCCOC1=CC=C(OC2=CC=CC=C2)C=C1
1089 0 HXNWRKOKHLXUQN-UHFFFAOYSA-N CC(C)(C)OCC1=CC=C(C=C1)C(O)=O
1090 0 CNCMJNMYQXOHNN-UHFFFAOYSA-N CCCCCOC1=CC=CC=C1C(O)=O
1091 0 HOCWIVDRDZHCRS-UHFFFAOYSA-N CC(C)CCOC1=CC=CC(=C1)C(O)=O
1092 0 PYKAZTXRZOPYIQ-UHFFFAOYSA-N COC1=C2CCC(O)CC2=C(OC)C=C1
1093 0 HZXPHEPHXVISFD-UHFFFAOYSA-N CC(C)C1=C(OCC(O)=O)C=CC(C)=C1
1094 0 ZVXVOVQIWRACRK-UHFFFAOYSA-N CCC(C)COC1=CC=C(C=C1)C(O)=O
1095 0 HSIQYPVEKFLRCQ-UHFFFAOYSA-N CCOC(=O)C1=NOC(C)=C1C(=O)OC
1096 0 CUQYSSSRIMMNDY-UHFFFAOYSA-N CCCCC1=CC2=C(OC(=O)C=C2C)C(O)=C1O
1097 0 OGDIMNNYYGBSQY-UHFFFAOYSA-N COC1=CC2=C(OC(C)(C)CC2O)C=C1
1098 0 MJNLIGBZWRWBDE-UHFFFAOYSA-N CC1CCC2=C(C1)C1=CC=C(O)C=C1OC2=O
1099 0 LYCHSCWUCOARAB-UHFFFAOYSA-N COC1=CC(O)=C(CC=C(C)C)C(O)=C1
1100 0 XWZHCDCMXBLZFJ-UHFFFAOYSA-N OC1=CC2=C(C=C1)C1=C(CCCCC1)C(=O)O2
1101 0 PYSKLHFSEYWNDZ-UHFFFAOYSA-N CSC1=NC2=C(C=CN2)C(NC2CCCC2)=N1
1102 0 AMSVBERICDKDAX-UHFFFAOYSA-N NC(=O)C1=NC(N=NC2=CC=CC=C2)N=C1N
1103 0 MFHKHEGUEMJBAK-UHFFFAOYSA-N C[SiH](C1=CC=CC=C1)C1=CC=CC2=CC=CC=C12
1104 0 ZWWPWTYYEIXGLC-UHFFFAOYSA-N COC1=C(O)C(CC=C(C)C)=C(O)C=C1
1105 0 AEZSLBJLMMKVRV-UHFFFAOYSA-N OCCOC1=CC2=CC=CC=C2C=C1OCCO
1106 0 SWAIXTUDETUAJN-UHFFFAOYSA-N O=C1N(N=NC2N=CN=C12)C1=CC=CC=C1
1107 0 KSFMZAWHPAXTJY-UHFFFAOYSA-N CCC(OC1=CC=CC(C)=C1C)C(O)=O
1108 0 HLUWJJNTMWZVBZ-UHFFFAOYSA-N COC1=CC2=C(C=CC(=O)O2)C=C1CCC(C)O
1109 0 FGBFWOSPOHGFLM-UHFFFAOYSA-N CC(C)CC(=O)OCC1=CC=C(O)C=C1
1110 0 UMZJVKFVOMTAFO-UHFFFAOYSA-N OC1=CC=CC(CCC2=CC(O)=CC(O)=C2)=C1
1111 0 GCEIHMYKBVGJLS-UHFFFAOYSA-N CC(C)(O)CCC1=CC2=C(OC(=O)C=C2)C=C1O
1112 0 MZBAWTYBJIIUQC-UHFFFAOYSA-N CC(C)(C=C)C1=CC2=C(OC1=O)C=C(O)C=C2
1113 0 TWOLVCUEJGJIKX-UHFFFAOYSA-N COC1=CC=C(CCC(=O)C(C)O)C=C1
1114 0 ZLEKHEKCZSJHOI-UHFFFAOYSA-N C(N=NC1=NC2=CC=CC=C2C=C1)C1=CN=CC=C1
1115 0 OVZUWRNCLHOOFI-UHFFFAOYSA-N COC1=CC=C(CCC(=O)CCO)C=C1
1116 0 OTZDNDBXAOJOBR-UHFFFAOYSA-N CCC(=O)C(O)CC1=CC=C(OC)C=C1
1117 0 OBVVORXDELICKT-UHFFFAOYSA-N COC(=O)C1=CC(C(=O)C=C(C)C)=C(OC)C=C1
1118 0 GJEOOHXWXGFDNG-UHFFFAOYSA-N COC1=C(O)C=C(O)C(CC=C(C)C)=C1
1119 0 NPBHFKYMZPKJEO-UHFFFAOYSA-N CCCCOCC1=CC2=C(OCO2)C=C1
1120 0 JVQIELYQOZIVPK-UHFFFAOYSA-N CC(C)=CCC1=C(O)C(O)=CC(C=CC(O)=O)=C1
1121 0 MRMWRWJVPXDMEJ-UHFFFAOYSA-N CC(C)=CCC1=C(O)C=CC(C=CC(O)=O)=C1O
1122 0 UQFQTWXORYDYFG-UHFFFAOYSA-N CC(C)=CCC1=CC(C=CC(O)=O)=C(O)C=C1O
1123 0 KJWBACOFHDCTDI-UHFFFAOYSA-N OC(=O)CCCCCOC1=CC=CC=C1
1124 0 SWNROPPWBFHVCS-UHFFFAOYSA-N COC1=CC=C(OC)C2=C(OC)C=CC(OC)=C12
1125 0 BSOBIHUVDDETHG-UHFFFAOYSA-N COC1=CC(C=O)=C(O)C(=C1)C(C)(C)C
1126 0 JLKPBLXPRNEQAW-UHFFFAOYSA-N OC(C(O)C1=CC=CC=C1O)C1=CC=CC=C1
1127 0 QDIAKNVAAGSOEB-UHFFFAOYSA-N CCCCC1=NC=CN1CC1=CC=CC=C1Cl
1128 0 GYCBOLDFZDNYMU-UHFFFAOYSA-N OC(C(O)C1=CC=C(O)C=C1)C1=CC=CC=C1
1129 0 OVTADAQXCBZSAJ-UHFFFAOYSA-N CC1=CC(NC(=O)C(=O)NC2=NNC(C)=C2)=NN1
1130 0 ZRIOISYGDYRQIK-JDNZBGOLSA-N C(CCC/C=C/C/C=C/C=C\C([H])=O)(=O)O
1131 0 WXQUGIVHDANZTM-UHFFFAOYSA-N COC1=C(C=C(C=C1)C(O)=O)C(C)(C)C
1132 0 VGEQZPKAGFDVHW-UHFFFAOYSA-N COC1=CC=CC(CCCCC(O)=O)=C1
1133 0 ZRIOISYGDYRQIK-RHYRGYLPSA-N C(CCC/C=C\C/C=C\C=C\C=O)(=O)O
1134 0 LTESAUAQOMBICV-UHFFFAOYSA-N CC1=CC(CO)=C2OC(C)(C)OCC2=C1
1135 0 CDUBEKURLDHASH-UHFFFAOYSA-N N#CNC1=CC=C(CC2=CC=C(NC#N)C=C2)C=C1
1136 0 YSOBBXNPVDOCNQ-UHFFFAOYSA-N COC(=O)CC1=C(N=C(C)O1)C(=O)OC
1137 0 IBEWBOHAULIQJN-UHFFFAOYSA-N COC1=CC=C(COCC(C)C=O)C=C1
1138 0 UYPMMHCTXQIWDX-RXMQYKEDSA-N [H][C@]1(COC2=NC(=N)NC3=C2N=CN3)CCC(O)=N1
1139 0 AKRZJHRKCNTTPM-UHFFFAOYSA-N COC1=CC=C(OCC(C)(C)C=O)C=C1
1140 0 HXSYDBUGWIEKII-UHFFFAOYSA-N CCOC(=O)C1=CC=C(CCCO)C=C1
1141 0 ZZJOBCNIMHAKDP-UHFFFAOYSA-N CC(C)(C)C(=O)NC1=NN=C(Cl)C=C1
1142 0 QXWYKJLNLSIPIN-JGVFFNPUSA-N N[C@@H]([C@H](O)C1=CC(O)=C(O)C=C1)C(O)=O
1143 0 WAAYJZPYIGJHBC-UHFFFAOYSA-N COC1=CC(C(C)C=C)=C(O)C(OC)=C1
1144 0 AQYMPYYJWAIFLS-KGLIPLIRSA-N COC1C(Oc2cc(C(=O)C)c(O)cc12)C(=C)C
1145 0 SZWQQHOTONBGOP-UHFFFAOYSA-N O=C(C[N+]1=CC=CC2=CC=CC=C12)C1=CC=CC=C1
1146 0 UEOWFGJMGUIGHC-UHFFFAOYSA-N COCCC1=CC=C(OCC2CO2)C=C1
1147 0 GJBOYRMLZVRMDE-UHFFFAOYSA-N CCCCCC1=C(C(O)=O)C(O)=CC=C1
1148 0 LXIFSKVVFBZPMH-UHFFFAOYSA-N CC(C)(C)OC(=O)C#CC(=O)C1=CC=CC=C1
1149 0 WIVNSULEOZPIDB-GXTWGEPZSA-N CC12CCCC(=C1C(=O)OC2c3cocc3)CO
1150 0 QCVIRKOTWYMVJE-UHFFFAOYSA-N CCOC(CSC)(OCC)OCC
1151 0 FCVXRNBJCWRZTA-UHFFFAOYSA-N CC(C)CC(=O)C1C(=O)C(=C(C)C1=O)C
1152 0 VSHJVOQBBGHZMW-UHFFFAOYSA-N COC1=CC(CCC(C)=O)=C(OC)C=C1
1153 0 OHVLVQZSSLHFMS-UHFFFAOYSA-N CC1(C)CCc2cc3C=CC(=O)Oc3cc2O1
1154 0 JUWRYWAZYBSNCI-CQSZACIVSA-N CCC1(C)C(=O)C=CC2=C1OC(=C(CO)C2=O)C
1155 0 LUXCPAGCLDDEPB-UHFFFAOYSA-N OC1=CC=CC=C1COC1CCCCO1
1156 0 JWBFELMAKOXMJL-UHFFFAOYSA-N COC1=C(O)C=C(C(OC)=C1C)[N+]([O-])=O
1157 0 SJEYUYPBCPRFNM-WQWHYOKSSA-N CC=CC=CC(=O)C1=CC(C)(O)C(=O)C(=C1O)C
1158 0 PDTXEOPUVZXZJR-UHFFFAOYSA-N COC1=CC=C(COCCCC=O)C=C1
1159 0 ALQLFRKGMUHWOE-UHFFFAOYSA-N CC1(C)SSC(C)(C)C=NCCN=C1
1160 0 RXOZTBURXHTHPR-UHFFFAOYSA-N COC1=C(OC)C(C(C)C)=C(C=O)C=C1
1161 0 MRDMGGOYEBRLPD-UHFFFAOYSA-N CCOCC(=O)C1=CC=CC=C1OCC
1162 0 GHSRWLBYKQPZRL-UHFFFAOYSA-N CCCCN=CC1=C(F)C=CC=C1Cl
1163 0 SCSOQELWZNIRDT-UHFFFAOYSA-N COc1cc2OC(C)(C)C=Cc2c(O)c1C(=O)C
1164 0 LWHKUOUKCWDGHG-UHFFFAOYSA-N CC1(C)OCC(COC2=CC=CC=C2)O1
1165 0 CPDSKZDSSZKMMZ-UHFFFAOYSA-N CCOC(=O)C(C)COC1=CC=CC=C1
1166 0 HPRNXGQVPZPZNM-UHFFFAOYSA-N Oc1ccc(CCc2ccc(O)c(O)c2)cc1
1167 0 BPZGLXVGANTPTC-ZJUUUORDSA-N CCCCC1OC(=O)C2=C1C(O)CC=C2
1168 0 SUHNUNGFEREOOX-UHFFFAOYSA-N CC1=NC2=C(CC3=CC=CC=C23)C(=N1)N1C=CN=C1
1169 0 GNDBYBYQRLQOHJ-UHFFFAOYSA-N CN1CCC(CC1)C1=CNC2=C1C=CC=C2Cl
1170 0 YTROBKHFMTWMQD-UHFFFAOYSA-N CC(C)(C)C(=O)OCOC1=CC=CC=C1
1171 0 UFMWABKUSKFAGZ-HZMBPMFUSA-N CC1(CO)Oc2ccc3CC(O)COc3c2C=C1
1172 0 LSYBMYCVSJZAMI-UHFFFAOYSA-N CC1CNCCC2=CC=C(Cl)C(F)=C12
1173 0 IGFALCDVZUTCGJ-UHFFFAOYSA-N COC(=O)C1CCC2=CC(=CC=C2C1)C(=O)OC
1174 0 KPGYWUIFVLSMDJ-UHFFFAOYSA-N COC1=CC=C(OCC2CCCO2)C=C1
1175 0 URBBRTFGJCAELL-UHFFFAOYSA-N CCOC(=O)CCCC1=CC=C(O)C=C1
1176 0 HDBZZKGKMSTWEK-UHFFFAOYSA-N OCC1=CC=C(OC2=CC=CC(CO)=C2)C=C1
1177 0 GVKOUUKWAMUVSI-UHFFFAOYSA-N CC(C)c1cc(O)c(C)cc1OC(=O)C
1178 0 BGLSNKBXOCURCJ-AWEZNQCLSA-N COc1cc(cc2C=CC(C)(CO)Oc12)C(=O)C
1179 0 BBGGTIYYIGXEIP-UHFFFAOYSA-N CC1=NC=C2C(N3C=CN=C3)C3=CC=CC=C3C2=N1
1180 0 UVGVFOXMUYGAIA-UHFFFAOYSA-N CN1CCC(CC1)C1=CNC2=C1C=C(Cl)C=C2
1181 0 UGNVBODTSYDQPO-CMPLNLGQSA-N CC(=CCC12C=C(CO)CC1OC2=O)C
1182 0 MOJLNYMTTQWIIY-UHFFFAOYSA-N CCCN(CC1CC1)C1=CC(Cl)=C(C=C1)C#N
1183 0 QYFBOZGYYVUIEA-UHFFFAOYSA-N CC(C)c1cc(O)cc2C(=O)C(=O)C(=Cc12)C
1184 0 IBLSRZXDJNZBQC-UHFFFAOYSA-N CCCOC1=C(C)C(OC)=C(C=O)C=C1
1185 0 GDXWSUQDKOWDAJ-UHFFFAOYSA-N CCOC(=O)C#CC(O)C(C)(C)C=C=C
1186 0 KKHSLFYLGZMHKU-UHFFFAOYSA-N COC1=CC=CC=C1OCC1CCCO1
1187 0 RTOWSIGTGIANGZ-SECBINFHSA-N COC1=CC(=O)NC(=O)C1(O)CC(=O)C
1188 0 GBGOKTDQCPDZMS-NSHDSACASA-N CC(=CCC1C=C(CO)C=COC1=O)C
1189 0 AYTDWGYFYZIASM-UHFFFAOYSA-N CC(C)(C)C(=O)OC1=CC=C(CO)C=C1
1190 0 BDHQIVNZTBGRJB-UHFFFAOYSA-N CC(C)(C)[N+]([O-])(CCCl)CCCl
1191 0 AUSVDSQFCRIAEX-UHFFFAOYSA-N FC1=CC2=C(C=C1)N=C(N2)C1=CC=CC=N1
1192 0 KDLIYXYCQGGYNO-UHFFFAOYSA-N COC1=CC2=CC(OC)=CC(OC)=C2C(OC)=C1
1193 0 DARGUPSDBIBHDD-SNVBAGLBSA-N COC(C=C)c1ccc(OC)c(OC)c1
1194 0 GRJPLADOIKKOGS-UHFFFAOYSA-N CCCCCCCCOS(C)(=O)=O
1195 0 UPXYHXRFSROPHM-AMIZOPFISA-N CC(=C)C1CCc2c(O)ccc3C(=O)OC1c23
1196 0 ZCEUBPHEBYXFLM-VHRBIJSZSA-N CC1=C2C(=O)OC(c3cocc3)C2(C)CCC1O
1197 0 PQLJVFJXXWBUPR-UHFFFAOYSA-N CCOC(=O)C1=C(OCC)C=C(C)C=C1
1198 0 WVWUIXUDPBZIMS-UHFFFAOYSA-N CC(C)(C)C(O)C1=CC=C(C=C1)C(O)=O
1199 0 IMMHGQJHZJUHCF-UHFFFAOYSA-N CCCC1=CC2=CC(OC)=C(OC)C=C2C(=O)O1
1200 0 WVKLZNGPADNHRE-UHFFFAOYSA-N COC1=CC=C(COC2=CC=C(O)C=C2)C=C1
1201 0 XIJAZDLUTLVFIU-UHFFFAOYSA-N C1=CC=C2C(C=CC3=CC4=CC=CC=[N+]4C=C23)=C1
1202 0 WBSCOJBVYHQOFB-UHFFFAOYSA-N COC1=C(OC)C=C(C(CO)=C1)[N+]([O-])=O
1203 0 KUBGJBQPUOLZOL-UHFFFAOYSA-N COC(C)CC(=O)C1=CC=C(OC)C=C1
1204 0 SMYWKSLAJMPFSS-UHFFFAOYSA-N OC(=O)CCCCCc1ccccc1O
1205 0 QMOSHVCKILKDCK-UHFFFAOYSA-N OCCCCCC1=CC2=C(OCO2)C=C1
1206 0 YCECQFKWCCEISA-UHFFFAOYSA-N CCCCC(=O)C1=CC=C(C=C1)C(F)(F)F
1207 0 FMNHXTPUYCUZET-UHFFFAOYSA-N Oc1cccc(CCc2ccc(O)cc2O)c1
1208 0 APXLSLWSMWRTTL-UHFFFAOYSA-N CC(C)COC1=CC=C(CC(O)=O)C=C1
1209 0 ZYVOADVEXQRBSW-UHFFFAOYSA-N NC1=CC=C(C=C1)N=NC1=CC=C2N=CC=CC2=C1
1210 0 ZITBPAKRNLWXFW-UHFFFAOYSA-N COCOC1=C(C=CC(OC)=C1)[N+]([O-])=O
1211 0 QHHYUBDPORTKFI-UHFFFAOYSA-N Oc1ccc(CCc2cccc(O)c2O)cc1
1212 0 QVOZIORCXZEETA-UHFFFAOYSA-N CC(=O)C(C(C)=O)C1=C(C)C(=O)C(C)=C(C)C1=O
1213 0 HJXARZMWFOEQTO-HWKANZROSA-N COc1ccc(C=CCCO)cc1OC
1214 0 HTOGTGFTMLQGFO-YTXTXJHMSA-N CC=CC=CC(=O)c1c(C)c(O)c(O)c(C)c1O
1215 0 YLHAGBUVWHZIJJ-UHFFFAOYSA-N COC(=O)C1C(OC)=CCC2=CC=C(OC)C=C12
1216 0 ANLRTCTZXXMUGF-UHFFFAOYSA-N [H]C12CCC(OC)(C=C1)C1C2C(=O)C=C(OC)C1=O
1217 0 BURUPAQVNRRQOY-UHFFFAOYSA-N CC1(N=[N+]=[N-])C2=CC=CC=C2N=C1C1=CC=CC=C1
1218 0 OQMJILQCXYKZEM-SSDOTTSWSA-N COc1cc2CC(C)OCc2c(O)c1C
1219 0 ITZKCNWWUBZQIJ-UHFFFAOYSA-N CSC(C)(SC)C1=CC=C(N)C=C1
1220 0 VRFGYUJCWQTRBE-UHFFFAOYSA-N CCOC(=O)C1=C(C)C(CC)=C(O)C=C1
1221 0 KKCOLMHBBMKXQM-UHFFFAOYSA-N COC1=CC=C(C=C1)C1(OC)C=CC=CC1=O
1222 0 OQCDKXMZZRDUSL-UHFFFAOYSA-N [H]C12CC([H])(C(C1C(N)=O)C(N)=O)C(O)OC2O
1223 0 GLPMGWZZNRXIRC-UHFFFAOYSA-N CCCC(=O)C1=CC2=CC=CC=C2C(O)=C1O
1224 0 OCCKUXIVADQELI-UHFFFAOYSA-N CC(C)C(=O)C1=CC2=CC=CC=C2C(O)=C1O
1225 0 GSRWFDMOSRNDGP-UHFFFAOYSA-N CCC(=O)C1=C(O)C(O)=C2C=CC(C)=CC2=C1
1226 0 ONRQTXBXHBBJOG-UHFFFAOYSA-O NC1=CC=[N+](CC2=CC=C(C=C2)[N+]([O-])=O)C=C1
1227 0 NPZMMCKNDKZZRG-UHFFFAOYSA-N CCOC1(C)OCC(O1)C1=CC=CC=C1
1228 0 LQQKULWAVYAOBB-UHFFFAOYSA-N COc1c(OC)c(OC)c2ccccc2c1OC
1229 0 KLMULHKUMZKNJD-PEPRLPHWSA-N CC1CC2OC(=O)C(=C)C2CC3(O)C1C=CC3=O
1230 0 FIMFRMRZGBUYMV-UHFFFAOYSA-N CCCCCC1=Cc2cc(O)cc(O)c2C(=O)O1
1231 0 ONIRUSSPTGIBOH-UHFFFAOYSA-N CCCC(CN1C=CN=C1)C1=CC=CC=C1Cl
1232 0 CYBQYQYGWAIMLN-UHFFFAOYSA-N CCCC(CN1C=CN=C1)C1=CC=C(Cl)C=C1
1233 0 QCHMTFJGQVOMEB-ZETCQYMHSA-N CC1CC(=O)c2cc3c(C)coc3c(O)c2C1
1234 0 JVKXDNXVBOQNTO-UHFFFAOYSA-N CN(C)P(=O)(N(C)C)[Si](C)(C)C
1235 0 LNPONCGOKNIEJA-UHFFFAOYSA-N CCCCCCCCS(=O)(=O)OC
1236 0 LYWQOYXTJXSKEK-UHFFFAOYSA-N COC(=O)c1c(C)c2C=CC(C)(C)Oc2cc1O
1237 0 GWTPLEUTHOZHRW-UHFFFAOYSA-N CC(=O)C1=C(C)C2(CCCCC2)OC1=O
1238 0 RNNDAVYQVQZDFE-UHFFFAOYSA-N COC1=CC=CC(=C1)C1(CCC(=O)CC1)C(O)=O
1239 0 OWGMKPUUVAPERD-AATRIKPKSA-N CC(C)(O)C=Cc1cc(CO)ccc1O
1240 0 HEJNONXAAMDLJK-UHFFFAOYSA-N CCC1=C(CC)C=C2C(=O)C(=O)CC(=O)C2=C1
1241 0 QBZZSXFGUCTXPB-UHFFFAOYSA-N ClCCNC(=O)NCC1=CN=CC=C1
1242 0 PFDPEZDRLNTEHP-ONEGZZNKSA-N COc1cc(O)cc(C(=O)CCC=CC)c1C=O
1243 0 WMCPLZDBHVOXCJ-VIFPVBQESA-N COc1cc(O)cc(CC2=CC(=O)CC(C)O2)c1
1244 0 HJILHFYKOIUJCA-UHFFFAOYSA-N COC1=CC(C(C)=O)=C(OC)C2=CC=CC=C12
1245 0 XVRLLKKLNLKAHR-UHFFFAOYSA-N COc1cc(OC)cc(c1)c2ccc(O)cc2
1246 0 RNHPHGRIKASHLW-UHFFFAOYSA-N NC(=O)C1=C(N=C(N1)C1=CC=NC=C1)C#N
1247 0 KTXLLLCSKGCTAW-UHFFFAOYSA-N COC(=O)C1=CC2=C(OC)C=CC(OC)=C2CC1
1248 0 FJQJNRSBMDNOON-ZETCQYMHSA-N CCC(C)c1c(C)c(O)cc(O)c1C=O
1249 0 LJJCHKIUOGODJO-UHFFFAOYSA-N COc1c(O)c(cc2C=CC(C)(C)Oc12)C(=O)C
1250 0 MOTYWXAZINMJCO-UHFFFAOYSA-N CCOC(=O)C1=C(C)OC2=C1CCCC2
1251 0 VGNDQTDDMDZSAK-UHFFFAOYSA-N COC1=CC=C(C=C1)C(=O)OC(C)(C)C
1252 0 GWVHJFSXLMHBMO-UHFFFAOYSA-N CCOCCN(CCCl)CCCl
1253 0 DNJBBPXAPYDPPP-UHFFFAOYSA-N CCCCC1=C(C(O)=O)C(OC)=CC=C1
1254 0 IXJDBNIMBHUNJP-UHFFFAOYSA-N CC[Ge](CC)(CC)C[Si](C)(C)C
1255 0 OQFXFWJDWYSGLZ-UHFFFAOYSA-N COC1=CC(=C(OC)C=C1)C1=CC=C(O)C=C1
1256 0 AANWUWQWICPYPT-UHFFFAOYSA-N COC1=CC(=C(OC)C=C1)C1=CC=CC=C1O
1257 0 FCIABWJRBPKYJO-UHFFFAOYSA-N CCO[Si](OCC)(OCC)C1=COC=C1
1258 0 XUAJROAIHNSLOO-UHFFFAOYSA-N COC1=CC(C(=O)C(C)C)=C(OC)C=C1
1259 0 HAIRIGWOMUTUND-UHFFFAOYSA-N CC(C)CC12OC1C(=O)C1=CC=CC=C1C2=O
1260 0 VUQDDBFLZLQVBH-UHFFFAOYSA-N COc1cc(C(=O)C)c(O)c2C=CC(C)(C)Oc12
1261 0 XEUHXBLGNPVZFB-UHFFFAOYSA-N NC(=O)C1=NN=C2C=CC(=NN12)N1CCOCC1
1262 0 PUENGTBOCOAFKL-UHFFFAOYSA-N COC1=C(C=CC(=C1)C(C)(C)C)C(O)=O
1263 0 ASYTWWXTCSYMME-UHFFFAOYSA-N COC1=CC=C(C=C1OC)C1CCC(=O)CC1=O
1264 0 LTWMRZFJHTYQQZ-UHFFFAOYSA-N NC(=O)C1=NC2=CC=CC=C2C(=C1)N=[N+]=[N-]
1265 0 NOYZEGYGEQVLEV-UHFFFAOYSA-N COC1=CC=C(CC2(C)OCCO2)C=C1
1266 0 XGQUWOQWKDIOBV-UHFFFAOYSA-N CC1=C2C=CC=CC2=[N+](C)C2=CC=CC=C12
1267 0 OQEKJZFTTUNKRZ-NEPJUHHUSA-N CC1(O)CCC(=O)C2(C)CCC(=O)C=C12
1268 0 PHYSEYYYFQMJGP-UONOGXRCSA-N COC1C(Oc2cc(O)c(cc12)C(=O)C)C(=C)C
1269 0 DINQMNROFIPFOH-BSANDHCLSA-N O=C1CC2CCC(=O)C2CC=C/CCO1
1270 0 MBPCJSPVINFSDT-UHFFFAOYSA-N COC(=O)c1cc(OC)c2OC(C)(C)C=Cc2c1
1271 0 WJZCLGBCFQMXDB-UHFFFAOYSA-N CCOC(=O)CSC(C)(C)CC(=O)OCC
1272 0 RBSWDMDJKKBQRC-UHFFFAOYSA-N OCc1ccc(O)c(Cc2ccc(O)cc2)c1
1273 0 PHFLAYUNRMBPDC-UHFFFAOYSA-N CC(C)OC(=O)C(C)OC1=CC=CC=C1
1274 0 CSJQLIMNCLFPLZ-UHFFFAOYSA-N COC1=C(C=CC(=C1)C(O)=O)C(C)(C)C
1275 0 BGUVPBCJGSQXEE-GFCCVEGCSA-N CC(=C)C(O)Cc1cccc2C=CC(=O)Oc12
1276 0 WDWHIJYVFMIBAS-UHFFFAOYSA-N CCCC1=CC(=O)C2=C(C=CC=C2OC)C1=O
1277 0 ZCYNXKPJQPKNDZ-UHFFFAOYSA-N CC(C)CCOC(=O)C(CS(C)=O)C(C)=O
1278 0 YKJHQHHXPDQXMH-UHFFFAOYSA-N CC(C)C1=Cc2ccc(C)c(O)c2C(=O)C1=O
1279 0 YZCIFCCSUSQBBT-UHFFFAOYSA-N COc1c2C=CC(C)(C)Oc2cc(O)c1C(=O)C
1280 0 CVYYGWZLVCIMOB-UHFFFAOYSA-N COc1cc(O)c2C(=O)C=C(Oc2c1C)C(C)C
1281 0 BODKJDKOHHLODC-UHFFFAOYSA-N CCOC(=O)NN(C(=O)OCC)C(=O)OCC
1282 0 ROYVAKOZYYVODU-UHFFFAOYSA-N CCOC(=O)COC1=CC2=C(C=C1)C(=O)CCC2
1283 0 ZGZIGCKJKGNEIE-UHFFFAOYSA-N CCCOC1=C(OC)C=C(C=C1)C(C)=O
1284 0 MEIDTSGCTOCPLT-UHFFFAOYSA-N COC1=CC=C(COCCC(C)=O)C=C1
1285 0 BQTXUEGQKRETKL-UHFFFAOYSA-N CCOC1=CC(OC(C)C)=C(C=O)C=C1
1286 0 IUSMYINHXRNXOR-UHFFFAOYSA-N OCCOCCOC1=CC2=CC=CC=C2C=C1O
1287 0 VQULESRYDXZHLH-UHFFFAOYSA-N N#CC1=NN=C2C=CC(=NN12)N1CCOCC1
1288 0 DZXBQKUZGYIEEZ-UHFFFAOYSA-N CCCCCOC1=CC(O)=C(C=O)C=C1
1289 0 SOXGBNQFQOFCBJ-UHFFFAOYSA-N O=C1N=C2N=CNN2N=C1C1=CC=CC=C1
1290 0 KZILAVXKVXCJEF-UHFFFAOYSA-N CCCCC1=C(CO)C=CC=C1C(O)=O
1291 0 IZPSSZXYPGNZKH-UHFFFAOYSA-N COC(=O)C1=CC=CC=C1C(=O)OC(C)C(C)=C
1292 0 RRGVVWMIXUBORH-UHFFFAOYSA-N COC(=O)C1=CC(=C(O)C=C1)C(C)(C)C
1293 0 QVRGWJZTKCMSIW-UHFFFAOYSA-N Nc1nc(N)c2ncn(C3OC(CO)C=C3)c2n1
1294 0 AORXDXVOXDLFST-UHFFFAOYSA-N OC1=CC2=C(C=C1)C(=O)C(O2)=C1CCCCC1
1295 0 YNYVLRMNNUXFOW-UHFFFAOYSA-N CC(CC1=CC=C(C=C1)C(C)=O)C(F)(F)F
1296 0 XSCLTOSKSXQSCQ-UHFFFAOYSA-N CC1(CCC(O)=O)CCOC2=CC=CC=C2C1=O
1297 0 OBXIDUMYWVVRHJ-UHFFFAOYSA-N COC1=CC2=C(OC)C=CC(OC)=C2C(OC)=C1
1298 0 IRNAEQYUWFFPFL-UHFFFAOYSA-N COC(=O)CCCC1=C(C)C=C(O)C=C1
1299 0 CKKTUFCJBGEFJQ-UHFFFAOYSA-N CCCC(=O)C1=C(O)C(C)=C(OC)C=C1
1300 0 CHBJKIQNRSVFBW-MOVJSRMASA-N COc1ccc(C=CC(C)O)cc1OC
1301 0 WGKQZSRLUUFXQK-UVLXDEKHSA-N OC1C2CC(CCC(=O)O2)OC1c3ccccc3
1302 0 WKJWKWOJWJVUCQ-UHFFFAOYSA-N OC1CCN(CC1)C1=NC(Cl)=NC=C1
1303 0 DYFVYEZSBYMDGJ-UHFFFAOYSA-N CC(C)=CCC1=C2OC(=O)C=CC2=CC(O)=C1
1304 0 TWRFQUNWVSMELS-UHFFFAOYSA-N CCOC(=O)C1=C(C)C=C(OCC)C=C1
1305 0 UZJPXBJSYNZFBV-UHFFFAOYSA-N CC(C)(C)C1=CC(=O)C2=CC=CC(C=O)=C2O1
1306 0 BYBSSILIDHHWGW-UHFFFAOYSA-N CC1(C)CC(=O)C(C)(C)CC1OS(C)(=O)=O
1307 0 GWFKXUHJTBQKGI-UHFFFAOYSA-N CC(=O)CC1=CC(C)(C)C2=C(O1)C=C(C)OC2=O
1308 0 CWCSFUVEQALPSV-UHFFFAOYSA-N CC(C)c1cc(OC(=O)C)c(C)cc1O
1309 0 FALDLHSSPVIMKL-UHFFFAOYSA-N COC(CCC(=O)C1=CC=CC=C1)OC
1310 0 IVLANTKDSMBTNH-UHFFFAOYSA-N C[Si](C)(C)[Si](C)(C)C1=CC=CC=C1
1311 0 BQCQHESFXOXBSX-UHFFFAOYSA-N COc1cc(CC=C(C)C)cc(O)c1O
1312 0 RRXJAIGMEWAMBV-UHFFFAOYSA-N CCCCCC1=CC(=O)c2c(O)cc(O)cc2O1
1313 0 DFXVIZQVJLSYOJ-UHFFFAOYSA-N FC1=CC=CC=C1C1=NC2=C(N1)C=NC=C2
1314 0 UHOZQNLICXTVNV-UHFFFAOYSA-N FC1=CC=CC(=C1)C1=NC2=C(N1)C=NC=C2
1315 0 RTPLKFWXBGJNCK-UHFFFAOYSA-N CC(C)(C)C(=O)COC1=CC=C(O)C=C1
1316 0 LJXSDVVEZQEHTH-UHFFFAOYSA-N COc1cc2oc(cc2c(OC)c1OC)C(=C)C
1317 0 TXIMZEVDNNPWTE-UHFFFAOYSA-N CSC1=C(SC)C=C(C=C1)N(C)C
1318 0 VSFUBAXYDFGXOP-UHFFFAOYSA-N COc1cccc2cc(C)c(C(=O)C)c(O)c12
1319 0 CJMRVYJARYYDRN-CLFYSBASSA-N CC(=O)OCCCC#CC#CC=C/COC(=O)C
1320 0 WEOOJHUZRJSUAQ-ZETCQYMHSA-N COc1cc(O)c(C)c2CC(C)OCc12
1321 0 IMZFUPJSYGVBOH-VOTSOKGWSA-N COC(C)(C)C=Cc1cc(O)ccc1O
1322 0 APFXJJMDUXKKAG-GQCTYLIASA-N CC(=C)CCOC(=O)C=Cc1ccc(O)c(O)c1
1323 0 NIJXMDSDVNFHJC-ZCFIWIBFSA-N CC(C(=O)C)c1cc(O)c(C)c(O)c1C
1324 0 BYYWZVWSGWORCW-MECPTBGUSA-N CCC(O)C=CC=C/C1CC=CC(=O)O1
1325 0 XTTAKVDYCXDHRJ-UHFFFAOYSA-N CCCN(O)N=NC1=CC=C(Cl)C=C1
1326 0 KUFWTSNZJDTHQD-UHFFFAOYSA-N COC(=O)C1=CC=C(OC(C)(C)C)C=C1
1327 0 KZLFRVFXQHOHPP-NWDGAFQWSA-N CC(C)CC1C(C(=O)OC1=O)c2ccc(O)cc2
1328 0 MXVPMDQKXQGMSV-UHFFFAOYSA-N CC1=C(O)C=CC(OC2=C(C)C=C(O)C=C2)=C1
1329 0 HHYOOLILMDESPS-UHFFFAOYSA-N CCOC(OCC)C1=CC=CC=C1C=O
1330 0 IZVREMVRDLKBEU-UHFFFAOYSA-N CC1(CCO)CCC2=CC(O)=CC=C2O1
1331 0 RVTJUTXCUYSHAZ-UHFFFAOYSA-N COc1ccc(CCC(=O)C)cc1OC
1332 0 ISOSHDVLSURYMS-UHFFFAOYSA-N C(C1=CN=C2C=CC=CN12)C1=CN=C2C=CC=CN12
1333 0 WDJQUZUFSOONQM-UHFFFAOYSA-N CC(C)=CCC1=C(C)C=CC2=C1C(=O)OC2=O
1334 0 XDQBVBQWEZQCBG-MRVPVSSYSA-N CC1COC2=C(C)C(=O)Oc3c(C)ccc1c23
1335 0 WLAVZKYXYUGWHW-UHFFFAOYSA-N COC1=CC(=C(OCCO)C=C1)[N+]([O-])=O
1336 0 ZYHXCFAJUNJDIV-UHFFFAOYSA-N CCOC(OCC)C(F)C(=O)OCC
1337 0 UXSOEOFBQJZAHH-UHFFFAOYSA-N CC(C)(C)CN1C=NC=C1C1=CC=C(Cl)C=C1
1338 0 CPXUPXKSOAATLS-UHFFFAOYSA-N CC(C)(C)CN1C=NC=C1C1=CC=CC=C1Cl
1339 0 AVHBXBZOIZPXIN-UHFFFAOYSA-N CC(C)(C)CN1C=NC=C1C1=CC(Cl)=CC=C1
1340 0 ROEPKPWUNHTCOL-UHFFFAOYSA-N COC(=O)C(C)(C)C1=CC=CC=C1OC
1341 0 NGJMTKOXEAUFRP-UHFFFAOYSA-N COC1=C(OC)C=C(C=C1)C1=CC=C(O)C=C1
1342 0 RMUGHYFYHCCULM-UHFFFAOYSA-N OC(=O)CNCCCN(CC(O)=O)CC(O)=O
1343 0 PUFLCQMPJAHYJQ-AWEZNQCLSA-N OCC(OCCc1ccc(O)cc1)c2occc2
1344 0 HSORNMRNXCQWOX-UHFFFAOYSA-N CCOC(OO)C1=CC=CC(=C1)[N+]([O-])=O
1345 0 HXBXAZKZXIKRDT-UHFFFAOYSA-N COC(=O)c1c(C)cc2OC(C)(C)C=Cc2c1O
1346 0 ZPNBYOYRTRJQBQ-UHFFFAOYSA-N COC1=C(OC)C=C(C(C)C=C)C(O)=C1
1347 0 VJYNTADJZPKUAF-UHFFFAOYSA-N CCO[Si](C)(CCC(F)(F)F)OCC
1348 0 ZAXBKWQBFNMTQC-UHFFFAOYSA-N COc1cc(OC)cc(c1)c2ccccc2O
1349 0 CUKLYCLBWSURAC-UHFFFAOYSA-N COC1=CC(OC2=CC=CC=C2OC)=CC=C1
1350 0 JVQIELYQOZIVPK-GQCTYLIASA-N CC(=CCc1cc(C=CC(=O)O)cc(O)c1O)C
1351 0 LBLHDZZAKNWHAL-UHFFFAOYSA-N CC(C)(C)C1=CC=CC=C1C1=NN=C(NN)S1
1352 0 DFYIBPSMDYUDPX-UHFFFAOYSA-N COC1=C2C=C(CC(O)C2=C(OC)C=C1)C(C)=O
1353 0 UFTRWLUEQCNGBA-UHFFFAOYSA-N COC(=O)CCCC1=CC(OC)=CC=C1
1354 0 IAEBHAAVXXYAAQ-UHFFFAOYSA-N CC(=O)C1=CC=C(OC2CCCCC2=O)C=C1O
1355 0 UKZYWCSUFSJVPQ-UHFFFAOYSA-N COC1=CC(OC)=C(OC)C2=C1C(O)=CC(C)=C2
1356 0 VNBLIOHWGFNDFI-UHFFFAOYSA-N O=C(OC1CCCC(=O)C=C1)C1=CC=CC=C1
1357 0 OXPVIRQSCFICAD-UHFFFAOYSA-N CC1=CC(=O)C(CC1)OC(=O)C1=CC=CC=C1
1358 0 IKOOJCAAVHUJIV-UHFFFAOYSA-N CC(C)NC(=O)NC1=CC(Cl)=NC=C1
1359 0 NNCLYZUBQCOYMW-UHFFFAOYSA-N CC(C(C)=C)C1=CC2=C(OC(=O)C=C2)C=C1O
1360 0 QIFZQSKMBSFFET-NSHDSACASA-N Cc1cc2OC(Cc2cc1O)C(C)(C)O
1361 0 XKDCCGWJZGTHPO-UHFFFAOYSA-N CC(C)(C)OC1=CC=C(CC(O)=O)C=C1
1362 0 USBWMAZYBTYSIU-UHFFFAOYSA-N OCCCC1=CC=CC=C1C1OCCO1
1363 0 UFDBSLLCZYTQCJ-UHFFFAOYSA-N [H]C12CC=CC([H])(CC(C1)C(=O)OCC(F)(F)F)C2
1364 0 YBEKEVJDAKBMRA-SNAWJCMRSA-N CCCC=Cc1oc2ccc(O)c(C=O)c2c1
1365 0 NHADDZMCASKINP-HTRCEHHLSA-N C[C@H]1OCc2c(O)cc(O)c(C)c2[C@@H]1C
1366 0 LAUUBUHMYMXNAO-UHFFFAOYSA-N CCOC(=O)CCCC1=CC(O)=CC=C1
1367 0 DIWFDYWHQAEIMY-UHFFFAOYSA-N COC1=C(OC)C=C(C=C1)C(C)C(C)=O
1368 0 XGQUWOQWKDIOBV-UHFFFAOYSA-N CC1=C2C=CC=CC2=[N+](C)C2=CC=CC=C12
1369 0 QERUHXDMHFXPCZ-UHFFFAOYSA-N COC1=CC(OC)=C2C(OC)=CC(CO)=CC2=C1
1370 0 PLULBBSIYKUZFE-UHFFFAOYSA-N C[Si](C)(C1=CC=CC=C1)C1=CCCCCS1
1371 0 BQFFOUQBTAMINL-UHFFFAOYSA-N COC1=CC=CC=C1C(=O)OC(C)(C)C
1372 0 NJOHLYZGKSJHFJ-UHFFFAOYSA-N OC(=O)CN(CC(O)=O)CC1=CC=CO1
1373 0 BANBEJVSLPOVCM-UHFFFAOYSA-N COC(=O)C1=CC=C(CC(C)CO)C=C1
1374 0 IHASFDBVENKSHI-UHFFFAOYSA-N CCOC(=O)C(CC)OC1=CC=CC=C1
1375 0 ROISIAUYBSOVRR-UHFFFAOYSA-N NC1=CC(=NC(=C1)C1=CC=CC=N1)C1=CC=CC=N1
1376 0 ZOTQIPMMMCLNGW-UHFFFAOYSA-N COC1=CC=C(COCCC2CO2)C=C1
1377 0 TYHYCYFNXBRKKI-UHFFFAOYSA-N CC1=CC=CC=C1CCCC(=O)C(F)(F)F
1378 0 RZAOUGUWSPFVFH-UHFFFAOYSA-N COC1=CC=C(C=C1)C1CC(C)(C)OO1
1379 0 NHCJOALQYSLNHJ-UHFFFAOYSA-N CC(C)(C)[Si](C)(C)OC1CC(O)C=C1Cl
1380 0 OQDTVHIDNIUURR-UHFFFAOYSA-N COC1=CC(OC2=CC=CC(OC)=C2)=CC=C1
1381 0 FUFAEBGONGEKMI-UHFFFAOYSA-N CC(C)=CCOC1=CC(=O)OC2=CC=CC=C12
1382 0 BUSWPFRBQXQTLO-ZWNOBZJWSA-N CC(=C)[C@H]1CCc2cc(O)cc3C(=O)O[C@H]1c23
1383 0 OYIWOKUBVZPUOS-UHFFFAOYSA-N COC1=C(C=CC=C1C(C)(C)C)C(O)=O
1384 0 RTZNBQDMLJXMJW-UHFFFAOYSA-N CN(CCN(CC(O)=O)CC(O)=O)CC(O)=O
1385 0 BDJQABFFCOVFEA-UHFFFAOYSA-N CCCCC1=CC(=O)C2=C(C=CC=C2O)C1=O
1386 0 SBOJTPAUYJYKIU-UHFFFAOYSA-N COC1=CC(=CC(=C1)C(C)(C)C)C(O)=O
1387 0 QDDBVZBZUZGBKH-UHFFFAOYSA-N CC(=O)C1=CC(=C(O)C=C1O)C(C)(C)C
1388 0 IMTABAGGRBLXCK-UHFFFAOYSA-N NC1=CC2=C(N3C=CC=C13)N(N=C2)C1=CC=CC=C1
1389 0 JQOPZEVLBYDIEB-JJUFPRCNSA-N CC=C(/C)COC(=O)C=Cc1ccc(O)c(O)c1
1390 0 OUIAYMYHBTUCQR-YWNRKNDBSA-N CC=C[C@H](O)Cc1cccc(O)c1CO
1391 0 OSIWAIIBXIPDIB-UHFFFAOYSA-N COC1=C(O)C=C(C=C1)C(=O)CC(C)C
1392 0 QNRKTRKCMAQCAK-SBIWHPGTSA-N COC1=C(C)C(=O)OC(=C1)C=CC(=CC(=O)C)C
1393 0 ZNUTVQHYWZPSSR-UHFFFAOYSA-N CCOC(OCC)C1=CC=CC(C=O)=C1
1394 0 BOTDANWDWHJENH-UHFFFAOYSA-N CCO[Si](OCC)(OCC)OCC
1395 0 LWJYMUNYLKIETN-UHFFFAOYSA-N CCCCOC1=C(F)C(B(O)O)=C(F)C=C1
1396 0 NOKOOVDPFRWHJN-UHFFFAOYSA-N CC(C)CCOC1=CC=CC=C1C(O)=O
1397 0 WAHWVHBVJAUSQF-UHFFFAOYSA-N CCOC1=CC(=CC(CO)=C1O)[N+]([O-])=O
1398 0 CEMWDKOEAHBYQZ-UHFFFAOYSA-N CCC(OC1=CC(C)=CC(C)=C1)C(O)=O
1399 0 YOSZXFRVGMUFCP-UHFFFAOYSA-N SCCN(CCS)C1=CC=CC=C1
1400 0 ZGBDLHQEJJDYBR-UHFFFAOYSA-N CCOC(=O)OCCN1C(=O)C=CC1=O
1401 0 HMGAMSCKHZMOMI-UHFFFAOYSA-N CCCOC1=CC(OCC)=C(C=O)C=C1
1402 0 GCFLNLMFXNZUSH-FLOXNTQESA-N CCC1=CC=C(OC1=O)C(=C[C@H](C)O)C
1403 0 ZXESZZXPKHDFOF-UHFFFAOYSA-N CC=C(C1=CC=C(F)C=C1)C1=CC=C(F)C=C1
1404 0 HSFOKEFAEWVYQS-UHFFFAOYSA-N CCC(C)OC1=CC=C(C=C1)C(=O)OC
1405 0 FEPGKHZMVPLZTI-UHFFFAOYSA-N CCCCOCC1=CC=C(C=C1)C(O)=O
1406 0 CJMRVYJARYYDRN-VQHVLOKHSA-N CC(=O)OCCCC#CC#CC=CCOC(=O)C
1407 0 QUQDYOKYXXSYLD-JTQLQIEISA-N CC(CO)CCOc1ccc(C=O)cc1
1408 0 VLRHCZGOIIHGLK-SNVBAGLBSA-N COc1cc(O)cc(c1)C2=C(C)CC(O)CC2=O
1409 0 JWQRAVLDBQBSFK-UHFFFAOYSA-N OCCOC1=CC=CC2=C1C=CC=C2OCCO
1410 0 VIZHEHGQHCKXBS-UHFFFAOYSA-N CCCC(C)OC(=O)C1=CC=C(O)C=C1
1411 0 JQOPZEVLBYDIEB-UHFFFAOYSA-N CC=C(C)COC(=O)C=Cc1ccc(O)c(O)c1
1412 0 TTYOHMFLCXENHR-UHFFFAOYSA-N CC(=CCOC(=O)C=Cc1ccc(O)c(O)c1)C
1413 0 QKLQQLIQCZVCLR-JOYOIKCWSA-N CCC[C@]12OC(=O)C[C@H]1C(=O)C(=C2C)C
1414 0 APFXJJMDUXKKAG-UHFFFAOYSA-N CC(=C)CCOC(=O)C=Cc1ccc(O)c(O)c1
1415 0 KEYNBOUNPFJEST-LLVKDONJSA-N CC(=O)CCC[C@@H]1Cc2cccc(O)c2C(=O)O1
1416 0 PDTUUOTWDJKLSZ-UHFFFAOYSA-N COC1=C(OC(C)C)C=C(C=C1)C(C)=O
1417 0 PAXBEXJJMTYDKY-UHFFFAOYSA-N COC1=C(OC(C)C)C=CC(=C1)C(C)=O
1418 0 GWLMUYHSINLECC-UHFFFAOYSA-N CCCCCOC(=O)C1=CC(O)=CC=C1
1419 0 OXBJOSLDTHIGOB-UHFFFAOYSA-N COC1=C(C=CC(C)=C1C(O)=O)C(C)C
1420 0 VYYIKGCZHKHONW-UHFFFAOYSA-N OCC(O)COC1=CC=CC=C1[N+]([O-])=O
1421 0 BKIMVCUPWPSYNU-UHFFFAOYSA-N OC1=CC=C(OCCOC2=CC=CC=C2)C=C1
1422 0 UPGDYMACJFZROW-UHFFFAOYSA-N CC1=NC(=CC(Cl)=N1)N1CCOCC1
1423 0 WVWJQECEVRSJHQ-UHFFFAOYSA-N CSC(=S)NCCCCCCNC(C)=O
1424 0 LZNLGTWGIXTYMF-IUCAKERBSA-N C[C@@H]1OC(Cc2ccc(O)cc2)O[C@H]1C
1425 0 SWDFJVCIYBYUKG-UHFFFAOYSA-N CC(=O)Cc1cc(O)cc2C(=O)CC(C)(C)Oc12
1426 0 ZCEUBPHEBYXFLM-QKCSRTOESA-N CC1=C2C(=O)O[C@H](c3cocc3)[C@@]2(C)CC[C@H]1O
1427 0 CJMRVYJARYYDRN-UHFFFAOYSA-N CC(=O)OCCCC#CC#CC=CCOC(=O)C
1428 0 XVSVZOCDZOLUSY-UHFFFAOYSA-N FC(F)(F)C1=CC(OC2CCCC2)=CC=C1
1429 0 ZBIPNRSETZEWPY-UHFFFAOYSA-N CC(C)(C)C(=O)C1=CC(=CC=C1)C(F)(F)F
1430 0 DNPQGUQGWRSDGD-UHFFFAOYSA-N CCOC(=O)CC1=CC(C)=C(OC)C=C1
1431 0 ZRIOISYGDYRQIK-MUQFKOFTSA-N OC(=O)CCCC=CCC=CC=CC=O
1432 0 XIWDLICFXKBYAZ-UHFFFAOYSA-N CC1=CC=C(CC2=C(O)C(O)=C(O)C=C2)C=C1
1433 0 CXEUEEOWEPCZRS-UHFFFAOYSA-N COC1=CC(C=O)=CC(CC=C)=C1OCC#C
1434 0 HLWKDCMKTGMQNT-UHFFFAOYSA-N CCC(C)OC1=CC=C(C=O)C=C1OC
1435 0 FHALBHJLYWQNFN-UHFFFAOYSA-N CCC(C)OC1=C(OC)C=CC=C1C=O
1436 0 ZPLFHXUDJLEUOT-UHFFFAOYSA-N COC1=CC=CC(=C1)C(=O)OC(C)(C)C
1437 0 RJSKVGQJZQDFQI-UHFFFAOYSA-N CC(=O)C(C)(C)C1=CC(=CC=C1)C(F)(F)F
1438 0 WRCVIQWWNYBDHN-UHFFFAOYSA-N COC1=CC=CC=C1OC(=O)C(C)(C)C
1439 0 OJGHOLMUNBYDMW-UHFFFAOYSA-N CCN1NCN(C1=O)C1=NN=C(C)S1
1440 0 FOKOBFCBZWKZRF-SECBINFHSA-N CC[C@@H](O)CC1=CC(=O)c2c(C)cc(O)cc2O1
1441 0 LAEDCVAUXSPXGN-UHFFFAOYSA-N CC1CCOC(O1)C1=CC=C(O1)[N+]([O-])=O
1442 0 IIKJBCVMMKQHQF-UHFFFAOYSA-N CC1OC(OC1C)C1=CC=C(O1)[N+]([O-])=O
1443 0 NODRSUJSUMYDRR-UHFFFAOYSA-N COC1=CC=C(C=C1)C1(CCC(=O)CC1)C(O)=O
1444 0 YUDKCHUOSDKDSU-UHFFFAOYSA-N COc1c(C)cc2C(=CC(=O)Oc2c1O)C(C)C
1445 0 OBZICKNCNDJTLR-UHFFFAOYSA-N CCCCC1=CC(OCC(O)=O)=CC=C1
1446 0 RPUIGEQKAHWPCF-UHFFFAOYSA-N COC1=CC=C(C=C1)C(F)(CF)C1=CC=CC=C1
1447 0 FFSANOXDKUOWIS-UHFFFAOYSA-N COc1cc(O)cc(c1)c2c(C)cccc2O
1448 0 IMTIUMUFRIOHJR-UHFFFAOYSA-N COC1=C(C)C(OC)=C(O)C(CC=C)=C1
1449 0 NGAJEWUVPCMBSA-UHFFFAOYSA-N CC(C)CC(=O)c1c(C)cc(O)cc1O
1450 0 FVSBGHWTPTUGCQ-UHFFFAOYSA-N COC(=O)C(C)(C)C1=CC(OC)=CC=C1
1451 0 BWBJXJLBRKEMBM-UHFFFAOYSA-N Cc1ccc2[n+](C)c3ccccc3cc2c1
1452 0 MWGOOOVEKLIUBK-UHFFFAOYSA-N FC1=C(C2CCNCC2)C(Cl)=CC=C1
1453 0 GVTZEFUSFMIKKH-UHFFFAOYSA-N CCOC(=O)COC1=CC=CC=C1CC
1454 0 LRQNQHSEOIQDTL-SNAWJCMRSA-N COCC=Cc1ccc(OC)c(OC)c1
1455 0 FJZUPJXVAQCYAA-UHFFFAOYSA-N ClCC1=NC=CC(=N1)N1CCOCC1
1456 0 CUUSVTWQUYEFNQ-UHFFFAOYSA-N FC1=C(C=CC(=C1)C1=CC=CC=C1)C1=CC=CC=C1
1457 0 ZCFQOHXUGLTMBH-UHFFFAOYSA-N CC12COC(OC1)(OC2)C1=CC=C(C=C1)C#C
1458 0 OZTKPDVMLVHPOB-UHFFFAOYSA-N OC1CCCN(C1)C1=NC(Cl)=NC=C1
1459 0 WQFYOBVOGNPDNN-UHFFFAOYSA-N OC1CCN(CC1)C1=CC(Cl)=NC=N1
1460 0 PMAGNPUYRNUCQU-UHFFFAOYSA-N CCOC(=O)CCCC1=CC=CC=C1O
1461 0 HTABQNQMGKGBDT-NNHTYMAWSA-N COC(=O)C1N2C(CC2=O)O/C/1=C/CO
1462 0 VNYYGZJREMVFBZ-UHFFFAOYSA-N COC(=O)C(C)(C)COC1=CC=CC=C1
1463 0 PMOIVLMXMSZLGY-UHFFFAOYSA-N CCCOC1=CC=C(C=C1)C(=O)OCC
1464 0 RMRHXMQGVDIPCL-UHFFFAOYSA-N OCC1=CC=CC=C1OC1CCOCC1
1465 0 YTZQYIRYJDLTJO-ZETCQYMHSA-N CC1CCCC2=C1C(=O)c3c(C)coc3C2=O
1466 0 MWGOXWSFMLXWEC-UHFFFAOYSA-N CC1OC1COC1=CC=CC=C1CCO
1467 0 IZRSIKJPPTWFMD-UHFFFAOYSA-N CCOC1=C(OCC#C)C=CC(CCC(O)=O)=C1
1468 0 ULWSJDILGOIAKU-UHFFFAOYSA-N OCCOC1=CC=C(C=C1)C1=CC=C(O)C=C1
1469 0 PLUYHRKIWBPWFE-UHFFFAOYSA-N FC1(CCNCC1)C1=CC=CC=C1Cl
1470 0 WVYNUXNABNUBST-UHFFFAOYSA-N CCCN1C2=C(C3N=NC(=O)N3C1=O)N(C)C=N2
1471 0 HHXYSPIYGFSNRC-UHFFFAOYSA-N COCCC1=CC=CC=C1OCC1CO1
1472 0 SHRMNWAPYJYUHG-UHFFFAOYSA-N COC1=CC2=CC(OC)=C(OC)C=C2C=C1OC
1473 0 GNILBGNSBYCBTM-UHFFFAOYSA-N CC(C)C1=CC(=O)c2cc(O)c(C)cc2C1=O
1474 0 JJOYJHKNKRXXFW-UNWMWRTNSA-N CC1CC2OC(=O)C(=C)C2CC3C(=O)C=CC13O
1475 0 CDISYUCNUGFSPI-SCSAIBSYSA-N CCC(=O)C1=C(O)OC(C)C(=N1)C(=O)O
1476 0 FGHFHLQGZJDPTJ-UHFFFAOYSA-N CC1(C)COC(OC1)C1=CC=CC=C1O
1477 0 DMLOEBMSYNOCQP-UHFFFAOYSA-N OCC(O)COCC1=CC=C(C=C)C=C1
1478 0 UGHABJRZQKZAHP-UHFFFAOYSA-N CCN1C2=C(C=NC=C2)N=C1C1=NON=C1N
1479 0 AJTVSSFTXWNIRG-UHFFFAOYSA-N OCCN(CCO)CCS(O)(=O)=O
1480 0 LIAJGECMVWAMNA-UHFFFAOYSA-N O=C(C[N+]1=CC=C2C=CC=CC2=C1)C1=CC=CC=C1
1481 0 RTRVCYIIGONVTB-OLZOCXBDSA-N COc1cc(cc2C(O)C(Oc12)C(=C)C)C(=O)C
1482 0 YTZQYIRYJDLTJO-SSDOTTSWSA-N CC1CCCC2=C1C(=O)c3c(C)coc3C2=O
1483 0 KZVOVZJPHXGNRW-UHFFFAOYSA-N CC[N+]1=CC2=CC=CC=C2C2=CC=CC=C12
1484 0 QMXCVBCKDPVCSD-UHFFFAOYSA-N CC1=C2C=CC=CC2=C(C)[N+]2=CC=CC=C12
1485 0 SKNIZRSEVLHOGG-UHFFFAOYSA-N C1=CC2=CC=C3C=CC4=CC=CC=[N+]4C3=C2C=C1
1486 0 SIRGYNPPSITDKI-UHFFFAOYSA-N C1=CC2=CC=C3C(C=CC4=CC=CC=[N+]34)=C2C=C1
1487 0 FRWUGVHNBBMKRG-UHFFFAOYSA-N C1=CC2=CC=[N+]3C4=CC=CC=C4C=CC3=C2C=C1
1488 0 NMWIZMIJMTVKIA-UHFFFAOYSA-N C1=CC=C2C=C3C(C=CC4=CC=CC=[N+]34)=CC2=C1
1489 0 UQYXIIIWPUYQCF-UHFFFAOYSA-N [H]C12CCC([H])(C3=CC=CC=C13)[N+]1=CC=CC=C21
1490 0 KMCGMQZGLYJTBQ-UHFFFAOYSA-N CC1=CC=[N+](CC(=O)C2=CC=C(F)C=C2)C=C1
1491 0 VFZJVDCLRTTYDL-UHFFFAOYSA-N OCC1=CC=C(OC2CCOCC2)C=C1
1492 0 ZKNFKYHZGAWSEG-UHFFFAOYSA-N NCC1CCN(CC1)C1=NC=NC2=C1SC=C2
1493 0 FARDMPYQQNBMMX-UHFFFAOYSA-N O=C1N=CN=C2C1C=NN2C1=CC=CC=N1
1494 0 JPBHGQAHCMRPCG-UHFFFAOYSA-N COC1=CC=C(C=C(OC)C1=O)C(C)C
1495 0 BYPSOTBKPIKIBD-UHFFFAOYSA-N FC1=CC=C(NC2=NC=CC(=C2)C#N)C=C1
1496 0 MEKBVCIQBYRCMJ-UHFFFAOYSA-N COC1=CC=CC=C1C(=O)C1CCCC1C(O)=O
1497 0 BBGASWPBIIQSLG-UHFFFAOYSA-N COC1=CC(=CC=C1)C(=O)C1CCCC1C(O)=O
1498 0 SRFOISVYVQZJQU-UHFFFAOYSA-N COC1=CC=C(C=C1)C(=O)C1CCCC1C(O)=O
1499 0 MEKBVCIQBYRCMJ-UHFFFAOYSA-N COC1=CC=CC=C1C(=O)C1CCCC1C(O)=O
1500 0 BBGASWPBIIQSLG-UHFFFAOYSA-N COC1=CC(=CC=C1)C(=O)C1CCCC1C(O)=O
1501 0 SRFOISVYVQZJQU-UHFFFAOYSA-N COC1=CC=C(C=C1)C(=O)C1CCCC1C(O)=O
1502 0 AUTGVXACURNHTC-UHFFFAOYSA-N CC(C)(C)CC(=O)C1=CC(F)=C(F)C(F)=C1
1503 0 WLYVMDXNYLZOPQ-UHFFFAOYSA-N CCC(C)(C)C(=O)C1=CC(F)=C(F)C(F)=C1
1504 0 HZKWMUPILWNEJI-UHFFFAOYSA-N CC(C)(C)C(=O)C1=CC=CC=C1C(F)(F)F
1505 0 SGWAKKOBGUIQQW-UHFFFAOYSA-N CC(C)(C)C(=O)C1=CC=C(C=C1)C(F)(F)F
1506 0 UFDHGEQYTVLOSG-UHFFFAOYSA-N CC1=CC(C(=O)C(F)(F)F)=C(C)C(C)=C1C
1507 0 VABGVBFTTMFRIV-UHFFFAOYSA-N CCOC1=CC=CC=C1CC1OCCO1
1508 0 VZYXULLXFYSIJK-UHFFFAOYSA-N CCOC1=CC=C(CC2OCCO2)C=C1
1509 0 WPIFCJDIENCHNY-UHFFFAOYSA-N COC1=CC(C)=C(CC2OCCO2)C=C1
1510 0 BQVFBEUZDPQQIY-UHFFFAOYSA-N COC1=C(C)C=C(CC2OCCO2)C=C1
1511 0 QSILKUMTUNSZSW-UHFFFAOYSA-N COC1=C(CC2OCCO2)C=C(C)C=C1
1512 0 LSYBMYCVSJZAMI-UHFFFAOYSA-N CC1CNCCC2=CC=C(Cl)C(F)=C12
1513 0 BEDMRCPOABMFRW-UHFFFAOYSA-N CCCCC(=O)NC1=NN=C(Cl)C=C1
1514 0 DOLZIPGJNUXUQU-UHFFFAOYSA-N O=C1CC=CC=CC1CCC1OCCO1
1515 0 FDCJXJPKZQLBAQ-UHFFFAOYSA-N CCOC(=O)C1=C(CC)C=C(O)C(C)=C1
1516 0 ZOTQIPMMMCLNGW-UHFFFAOYSA-N COC1=CC=C(COCCC2CO2)C=C1
1517 0 FGVRUUHJVIWSEN-UHFFFAOYSA-N COC1=C(OC)C=C(C=C1)C(=O)C(C)C
1518 0 SAEZZWNICTYMTI-NIXGCWMWSA-N CC1CCC23CC(=O)OC2C4(C)C(=O)C=CC14O3
1519 0 IKGSJDIGQRJKDN-UHFFFAOYSA-N COc1cc(OC)c(C#CC(=O)C)c(C)c1OC
1520 0 RJFAYEYRTHRMRF-ZETCQYMHSA-N CC1CCc2c(CO)cc(O)c(C(=O)C)c2C1=O
1521 0 WRCVAPFLHBXILQ-UHFFFAOYSA-N COc1cc2OC(=CC(=O)c2c(O)c1C)C(C)C
1522 0 IORAMGISNOTYIW-UHFFFAOYSA-N COC1=CC(C2CC(=O)CC(=O)C2)=C(OC)C=C1
1523 0 OHSMJJLGBRCKEI-UHFFFAOYSA-N CCCCOC(=C)C1=CC(=O)OC(C)=C1
1524 0 ZVXVOVQIWRACRK-UHFFFAOYSA-N CCC(C)COC1=CC=C(C=C1)C(O)=O
1525 0 VLNJXSFFPIIXNV-UHFFFAOYSA-N COC1=C(OC)C=C(C=C1)C1=CC=CC=C1O
1526 0 RFVVIXRPCYFXJJ-UHFFFAOYSA-N COC1=C(OC)C=C(C=C1)C1=CC(O)=CC=C1
1527 0 GKVBCWYTGXXKEL-UHFFFAOYSA-N COC(=O)CCCC1=CC(CO)=CC=C1
1528 0 JNGDIBUNIQTGOX-UHFFFAOYSA-N COC(=O)CCCC1=CC=C(CO)C=C1
1529 0 KQQZVUADJVEJOW-UHFFFAOYSA-N NC(C1CCOC1)C1=C(Cl)N=CC=N1
1530 0 POKNVCOSKICLQR-UHFFFAOYSA-N CCCCC(=O)c1cc(O)cc(OC)c1
1531 0 YBPSGIVFXTZWGR-UHFFFAOYSA-N CC(C)OC1=CC=C(C=C1)C1(C)CC(=O)OC1=O
1532 0 RKAKCQVTYPHDRV-UHFFFAOYSA-N CCCOC1=CC=C(C=C1)C1(C)CC(=O)OC1=O
1533 0 KPHWCJVBMSJJCJ-UHFFFAOYSA-N OC1CCCN(C1)C1=CC=C(Cl)N=N1
1534 0 PHPCTTJFNKISSP-UHFFFAOYSA-N COC(=O)c1cc(ccc1OC)C(=O)C=C(C)C
1535 0 RGVQTLZCZAVILP-UHFFFAOYSA-N COC(=O)C1CCCC(N1N=O)C(=O)OC
1536 0 CRLUPTWYFPRZLZ-UHFFFAOYSA-N O=C(C1CCCC1)C1C(=O)CCCC1=O
1537 0 KXRVKFFOMMMQQH-UHFFFAOYSA-N COC1=CC(OC)=C(C=C1)C1=CC=C(O)C=C1
1538 0 PAYRKEMXCDWONN-UHFFFAOYSA-N CC(C)(O)C(O)CC(=O)C1=CC=CC=C1
1539 0 MAMHALHPMVOZNZ-UHFFFAOYSA-N OC1COC(C1O)C1=CC=C(N1)C(O)=O
1540 0 RPSNNDZZOLLOKE-UHFFFAOYSA-N CCOC1=C(C=O)C(OC(C)C)=CC=C1
1541 0 DXASWSRDLMJIQL-UHFFFAOYSA-N CCOC1=CC=CC(OCC)=C1CC=O
1542 0 FGVLMHXQJFNHIU-UHFFFAOYSA-N CCN1C(C)=C(C)N(CC)C1=C(S)S
1543 0 BUSWPFRBQXQTLO-GWCFXTLKSA-N CC(=C)C1CCc2cc(O)cc3C(=O)OC1c23
1544 0 PHYSEYYYFQMJGP-KGLIPLIRSA-N COC1C(Oc2cc(O)c(cc12)C(=O)C)C(=C)C
1545 0 KGXJGLWCNAGVOS-AEJSXWLSSA-N CC(=O)OC1C=C(C)C2C(=O)C1C2(C)C
1546 0 FCPTUCUJMVWGBF-UHFFFAOYSA-N COc1c(oc2ccc(cc12)C(=O)C)C(=C)C
1547 0 BSKLSKWOKGVQHF-UHFFFAOYSA-N OB(O)C1=CC=C(C2=CC=CC=C2)C2=CC=CC=C12
1548 0 ZIFNBFBGRRTLNQ-UHFFFAOYSA-N OC1CCN(CC1)C1=NC=CC(Cl)=N1
1549 0 HDKOEHDHOLJGAE-UHFFFAOYSA-N ClC1=CC(OC2CCNCC2)=NC=N1
1550 0 ZYWITCSINHCQFB-UHFFFAOYSA-N ClC1=CC(OC2CCCNC2)=NC=N1
1551 0 RVIPRLBRGJPOIM-UHFFFAOYSA-N OC1CCCN(C1)C1=NC=NC(Cl)=C1
1552 0 FOWVTJMHLJVBHP-UHFFFAOYSA-N FC1=C(Cl)C=C(C=C1)N1CCCCC1
1553 0 ZXRZTYYXLVSFMP-LURJTMIESA-N CC1Cc2c(C)c(O)c(C)c(O)c2CO1
1554 0 LNMRKNQYHPBGEF-UHFFFAOYSA-N CC(C)(O)CC1=CC=CC(CC(O)=O)=C1
1555 0 ZEIRZODOFMWMFL-UHFFFAOYSA-N FC1=CC=C(Cl)C=C1C1CCNCC1
1556 0 NXIVBEINPTVKFF-DUFXMDAXSA-N CC1=C2C(=O)OC(c3occc3)C2(C)CCC1O
1557 0 OGDIFGJWJBNARS-UHFFFAOYSA-N COC1=CC(OC)=C(C=C1)C1=CC=CC=C1O
1558 0 WJKWTMVTFITZBQ-UHFFFAOYSA-N COC1=CC(OC)=C(C=C1)C1=CC(O)=CC=C1
1559 0 JOKJZLHXTBGHFF-UHFFFAOYSA-N COC1=CC(=C(OC)C=C1)C1=CC(O)=CC=C1
1560 0 XXOINLOWOCJSGZ-UHFFFAOYSA-N COC1=CC(=CC(OC)=C1)C1=CC(O)=CC=C1
1561 0 PWBLPPAOGBYFPM-UHFFFAOYSA-N COC1=C(O)C=CC(=C1)C1=CC=CC=C1CO
1562 0 XKHFKONBXZNIEC-UHFFFAOYSA-N COC1=C(O)C=C(C=C1)C1=CC=CC=C1CO
1563 0 FEKJDVCHOOMUGK-UHFFFAOYSA-N COC1=CC(=CC(O)=C1)C1=CC=CC=C1CO
1564 0 BPRWCYTYDKIWQZ-UHFFFAOYSA-N COC1=C(O)C=CC(=C1)C1=CC=CC(CO)=C1
1565 0 ZWVPXVHEOYPQDS-UHFFFAOYSA-N COC1=C(O)C=C(C=C1)C1=CC=CC(CO)=C1
1566 0 YOVHCIDRXCRIIP-UHFFFAOYSA-N COC1=CC(=CC(O)=C1)C1=CC=CC(CO)=C1
1567 0 KPRYGXGKYHPNKT-UHFFFAOYSA-N COC1=C(O)C=CC(=C1)C1=CC=C(CO)C=C1
1568 0 RRMMYEXCIAAERP-UHFFFAOYSA-N COC1=C(O)C=C(C=C1)C1=CC=C(CO)C=C1
1569 0 MDSUQCSOIKAJNS-UHFFFAOYSA-N COC1=CC(=CC(O)=C1)C1=CC=C(CO)C=C1
1570 0 FVHIKLLLAQUPKC-UHFFFAOYSA-N COC1=CC=CC=C1C1=CC(OC)=C(O)C=C1
1571 0 YGGZJCGOOIASLO-UHFFFAOYSA-N COC1=CC=CC=C1C1=CC(O)=C(OC)C=C1
1572 0 ZPKYLKZBGSFNCM-UHFFFAOYSA-N COC1=CC=CC(=C1)C1=CC(OC)=C(O)C=C1
1573 0 XGAVRGKVPHDAAO-UHFFFAOYSA-N COC1=CC=CC(=C1)C1=CC(O)=C(OC)C=C1
1574 0 VIQQZHDVFFMONX-UHFFFAOYSA-N COC1=CC=CC(=C1)C1=CC(O)=CC(OC)=C1
1575 0 KEXVESXXEGLUNK-UHFFFAOYSA-N COC1=CC=C(C=C1)C1=CC(OC)=C(O)C=C1
1576 0 LXPHMTZHEGZTLV-UHFFFAOYSA-N COC1=CC=C(C=C1)C1=CC(O)=C(OC)C=C1
1577 0 GNUABCZRDPZNRB-UHFFFAOYSA-N COC(=O)C1=CC(=CC(O)=C1)C(C)(C)C
1578 0 RNOAEUXTBUAPAZ-UHFFFAOYSA-N NC1=NC=CC(=N1)C1=CN=C(C=C1)C1=CC=CC=C1
1579 0 VADRLXFAHGEPRE-UHFFFAOYSA-N CCOC(=O)C=CC1=CC=C(C=C1)C1OCCO1
1580 0 LIYNWOBGAMGOEB-UHFFFAOYSA-N NC(CC(O)=O)C1=CC(O)=C(O)C=C1O
1581 0 ZCEUBPHEBYXFLM-SCDSUCTJSA-N CC1=C2C(=O)OC(c3cocc3)C2(C)CCC1O
1582 0 XMCYYTAKTQIUFI-UHFFFAOYSA-N CC1(OC2CCCCO2)C=CC(=O)C=C1
1583 0 IXYPPMYIFGLKLY-UHFFFAOYSA-N CC(C)(C)C1=CC(CO)=C(O)C(C=O)=C1
1584 0 SKLMBDZAIANLJW-UHFFFAOYSA-N CCC(OC(=O)C1=CC=CC=C1)(C(C)=O)C(C)=O
1585 0 WVAUDQCUIQSZIW-UHFFFAOYSA-N CC(C)(C)CC1=CC=CC=C1OC(O)=O
1586 0 DYQNOEBRWLTOJB-UHFFFAOYSA-N NC1=NC(=NC(N)=N1)C1=CC=CC=C1NC=O
1587 0 POVRQOIEHGXWHJ-UHFFFAOYSA-N CCCCOC1=CC(C)=C(C=C1)C(O)=O
1588 0 MQQDBIDWEUBGQA-UHFFFAOYSA-N Oc1cccc(CCc2ccc(O)c(O)c2)c1
1589 0 UPAHLPUINKDRNK-BZUCXLHXSA-N CC(O)C(O)C=CC=Cc1cccc(O)c1C=O
1590 0 LOQLHRCYOAQJCV-UHFFFAOYSA-N COC1=CC(=O)C=C(CCC(C)C)C1=O
1591 0 GCWGJFJVTDRRNB-UHFFFAOYSA-N CCOC(=O)C(=CC1=CC=CC=C1OC)C(C)=O
1592 0 FXIDHMHMHWCHIM-UHFFFAOYSA-N CCC1=C(C)C(OC)=CC(OC)=C1C=O
1593 0 ZPFFGBIZCKHWDI-UHFFFAOYSA-N O=C1C(C=NC2=CC=CC=C12)C1=NNN=N1
1594 0 BZUPIVMMIUZGDI-UHFFFAOYSA-N CC(C)(C)OC(=O)C=CC1=CC=C(C=C1)C(O)=O
1595 0 DEWQNTQEHCLPTA-UHFFFAOYSA-N CCOC(=O)CC(=O)C=CC1=CC=C(OC)C=C1
1596 0 ONMAUQRMJXNSCG-IWSPIJDZSA-N CCC1CC2C(CCC2=O)C(=C1)C(=O)O
1597 0 IUARDOITXZPYPG-UHFFFAOYSA-N CC(=O)C=CC1=CC=C(OC(C)(C)C(O)=O)C=C1
1598 0 NVIGFYPVKZNNAZ-UHFFFAOYSA-N CCCCOC1=C(F)C(F)=C(C=C1)B(O)O
1599 0 NHADDZMCASKINP-XPUUQOCRSA-N CC1OCc2c(O)cc(O)c(C)c2C1C
1600 0 RRSYBJNSXISFAI-UHFFFAOYSA-N COC(=O)CCC=CCC1=CCCC1=O
1601 0 FUTSRKUYVFCLHC-SECBINFHSA-N CC(COC(=O)C)c1ccc(C)cc1O
1602 0 UTBUUNLBGDUBLS-UHFFFAOYSA-N OC1CCCC(O)(C1O)C1=CC=CC=C1
1603 0 WMKDFUSWUSQPLH-UHFFFAOYSA-N CC(C)(C=C)C1=Cc2cc(O)ccc2OC1=O
1604 0 ZRIOISYGDYRQIK-UHFFFAOYSA-N OC(=O)CCCC=CCC=CC=CC=O
1605 0 YLKRUSPZOTYMAT-YFKPBYRVSA-N NC(Cc1cc(O)c(O)cc1O)C(=O)O
1606 0 KFWBAUPVEWXRDX-UHFFFAOYSA-N N#CC1=CC=C(NCC2=NC3=CC=CC=C3N2)C=C1
1607 0 WJDACFAXVKEKQJ-UHFFFAOYSA-N CC1=C2C3=CC=CC=C3C=CC2=[N+](C)C=C1
1608 0 ITYSMWSRPZGNIP-UHFFFAOYSA-N ClC1=CC(OCC2CCNC2)=NC=N1
1609 0 YKWSUSNJLLZKDK-NWDGAFQWSA-N CC(=O)CC1(C)CCC(O1)c2cocc2
1610 0 OWQYAKLAVISYKC-UHFFFAOYSA-N CC1=CN=C(Cl)C(=N1)N1CCOCC1
1611 0 IRBPQIXYOCSHLL-NSHDSACASA-N COc1c(O)c(cc2CC(Oc12)C(=C)C)C(=O)C
1612 0 GBZCFQFQXMJNSG-UHFFFAOYSA-N CCCCCCC=CC(=O)C(F)(F)F
1613 0 UYVKXEOKJUEPRS-UHFFFAOYSA-N ClP1C2CCCCC2C2CCCCC12
1614 0 CJFBAIORUYSJHT-UHFFFAOYSA-N COC(OC)C=CC1=CC=CC=C1OC
1615 0 ILTHKXACPHXMAG-FVOPLDGLSA-N CC1(C)Oc2ccc(C=CC(=O)O)cc2CC1O
1616 0 KZLFRVFXQHOHPP-VXGBXAGGSA-N CC(C)CC1C(C(=O)OC1=O)c2ccc(O)cc2
1617 0 AOBCQQYTYBUMNZ-UHFFFAOYSA-N CC(C)(C)C1(OCC=O)C=CC(=O)C=C1
1618 0 LSZZADBHAIDFDM-UHFFFAOYSA-N CC(C)(C)C1=CC2=C(OC=C(C=O)C2=O)C=C1
1619 0 MNIJQRBSJZHYKG-UHFFFAOYSA-N O=C1NN2C(=CC=C2C2=NC=CC=N2)C=N1
1620 0 BTCLAVOEMGDYAK-UHFFFAOYSA-N O=C1NN2C(=CC=C2C2=NC=CN=C2)C=N1
1621 0 GYXQSZFLUCMSSU-UHFFFAOYSA-N O=C1N=CN=C2C1C=NN2C1=CN=CC=C1
1622 0 BEQLIYXYBCBOFR-UHFFFAOYSA-N OC1CCN(CC1)C1=NC=C(Cl)C=N1
1623 0 DINQMNROFIPFOH-UFLMBTITSA-N O=C1CC2CCC(=O)C2CC=CCCO1
1624 0 ONMAUQRMJXNSCG-HRDYMLBCSA-N CCC1CC2C(CCC2=O)C(=C1)C(=O)O
1625 0 IBFVDAHLIIWJTI-UHFFFAOYSA-N COC1=CC=C(C=C1)C1OCC2CC3OC3C2O1
1626 0 GWYFRLIJNSJBCT-UHFFFAOYSA-N CCOCC1=CC=C(C=C1)C(=O)OCC
1627 0 GEVHHCLIWZQRRR-UHFFFAOYSA-N CN(C)CC1OC(=CC(=O)C1=O)C(O)=O
1628 0 XGECAGQKWHUXPP-UHFFFAOYSA-N COC1=CC=CC(COCCC(C)=O)=C1
1629 0 KBVQREWJMPESHT-UHFFFAOYSA-N CCCCC(=O)C1=CC(=CC=C1)C(F)(F)F
1630 0 KPLGXVURUPQIRX-UHFFFAOYSA-N [H]C12CC3=C(OC)C([H])(C1)CC(C3)(C2)C(O)=O
1631 0 IBNFOXCGDBXGSV-UHFFFAOYSA-N CC(C)c1ccc(C)c(OC(=O)C)c1O
1632 0 OGDIMNNYYGBSQY-JTQLQIEISA-N COc1ccc2OC(C)(C)CC(O)c2c1
1633 0 YPEZYGHWEFXBSN-UHFFFAOYSA-N CC(C)(O)CCC1=Cc2ccc(O)cc2OC1=O
1634 0 HENICVNZVUCZGU-UHFFFAOYSA-N CNC1=NC(SC)=NC=C1C(=O)NN
1635 0 HJXARZMWFOEQTO-UHFFFAOYSA-N COC1=C(OC)C=C(C=CCCO)C=C1
1636 0 FZEQPRGPLDVEOE-UHFFFAOYSA-N CCCCC(OC1=CC=CC=C1)C(O)=O
1637 0 CUEMNNLTIOIMRI-UHFFFAOYSA-N CCCC=C1OC(=O)C2=C1C=CC(OC)=C2OC
1638 0 HFAPTRSTROJJOL-UHFFFAOYSA-N CCCC1=C(OC)C=CC(=C1)C(=O)OC
1639 0 FRRMZWYWQVCYCV-UHFFFAOYSA-N COC1=CC(=CC(CC=C)=C1OCC=C)C(O)=O
1640 0 CJKJGUYVIHACEQ-UHFFFAOYSA-N CCCC1=CC(=CC(OC)=C1)C(=O)OC
1641 0 CHBJKIQNRSVFBW-UHFFFAOYSA-N COC1=C(OC)C=C(C=CC(C)O)C=C1
1642 0 WIAPLKVXMUJFPK-UHFFFAOYSA-N COCC1=CC=CC=C1C1(C)OCCO1
1643 0 FBIGAJNVRFKBJL-UHFFFAOYSA-N CC(C)(C)C1=CC=C(OCC(O)=O)C=C1
1644 0 ISLOIHOAZDSEAJ-UHFFFAOYSA-N [H]C12CCC(C)(C(=O)C1C(=O)C(F)(F)F)C2(C)C
1645 0 CIHMNSLOIPSSGQ-UHFFFAOYSA-N CCCCOC(=O)CSC(=O)OCCCC
1646 0 IGPVDMRGJYQIFC-UHFFFAOYSA-N CC(=CCc1cc(CO)cc(O)c1O)C
1647 0 MPBFVOSMBQPGPP-UHFFFAOYSA-N CCOC(=O)C=CCCC1=CC=C(C)O1
1648 0 PVUYFCJTSZUGEY-UHFFFAOYSA-N OC(=O)CCCC=CCCC1=CC=CO1
1649 0 CYNIXOXBTMDTTP-UHFFFAOYSA-N COC1=C(OC)C2=C(CCCC2)C=C1O
1650 0 UQFQTWXORYDYFG-AATRIKPKSA-N CC(=CCc1cc(C=CC(=O)O)c(O)cc1O)C
1651 0 SFDXFMVUDZMFJS-UHFFFAOYSA-N CC(=C)c1oc2cc(O)c(cc2c1C)C(=O)C
1652 0 FULAPGWCXVCLLQ-QJPTWQEYSA-N CCOC1CC(O)C(O)c2ccccc12
1653 0 SYBOAIKVFCMAHY-UHFFFAOYSA-N CC1=NC(=CC=C1)C1=NC=CN=C1C1=CC=CC=N1
1654 0 LTDSNAYFLFUPPT-UHFFFAOYSA-N COc1cc(O)c(C(=O)C)c2OC(C)(C)C=Cc12
1655 0 DBMCWZOOTRYTID-UHFFFAOYSA-N CCOC(=O)CC1=C2CCCCC2=CO1
1656 0 UBYNAPRHBMEKRN-UHFFFAOYSA-N CC1(C)SSCC=NC(C)(C)CN=C1
1657 0 WURACGHNLHYPGH-UHFFFAOYSA-N CC(=O)C=CC1=CC(=CC(=C1)C(C)=O)C(C)=O
1658 0 MILQNPXRHVZGAI-UHFFFAOYSA-N N=C=NC1=CC=C(CC2=CC=C(C=C2)N=C=N)C=C1
1659 0 CSAJUBGGETZRSE-UHFFFAOYSA-N CCCC(=O)OC1=CC=C(C=C1)C(=C)OC(C)=O
1660 0 LXFRPUMDYPOXOO-UHFFFAOYSA-N OCC[Si](CCO)(CCO)CCO
1661 0 NUQYDIXIEZMPSX-UHFFFAOYSA-N COC1=C(OC)C(OC)=C2OC(=CC2=C1)C(C)=C
1662 0 JXQWMTWTGLYOHV-UHFFFAOYSA-N CC(C(C)=C)C1=C2OC(=O)C=CC2=CC=C1O
1663 0 ZUOQWRNBLLWGIZ-UHFFFAOYSA-N CC(=S)NC1(CCCCC1)NC(C)=S
1664 0 PMYBRGMKSATFHS-UHFFFAOYSA-N NN\C=N\C(=O)C1=CC(=CC=C1)C(=O)\N=C\NN
1665 0 GSNZRKKZTDECQE-UHFFFAOYSA-N COc1cc(CCCC(=O)C)ccc1O
1666 0 MRMWRWJVPXDMEJ-VMPITWQZSA-N CC(=CCc1c(O)ccc(C=CC(=O)O)c1O)C
1667 0 HGFIDKKVQIBWSV-UHFFFAOYSA-N O=C1CC(=O)C2=C(CCCCCCC2)O1
1668 0 LVJVWRBDZWURCZ-UHFFFAOYSA-N NC1=CC2=C(C=C(N2)C2=NC3=CC=CC=C3N2)C=C1
1669 0 WCNXKHHSPYLIOM-UHFFFAOYSA-N CC(C)(C)[Si](C)(C)C1(C)SCCCS1
1670 0 PLNNBRYFKARCEV-UHFFFAOYSA-N Oc1ccccc1COCc2ccccc2O
1671 0 HCAYDPXMXLXVCV-UHFFFAOYSA-N OCc1ccc(OCc2ccc(O)cc2)cc1
1672 0 ASSZHHIJFMPCLM-ZETCQYMHSA-N CC1CCC(=C2C(=O)c3occ(C)c3C=C12)O
1673 0 XRJSTPVCXZXCLG-UHFFFAOYSA-N [H]C12CCC([H])(C(OC(C)=O)=CC1=O)C2(C)C
1674 0 SPCJQQBYWVGMQG-UHFFFAOYSA-N Cc1cc(O)cc(Oc2cc(C)cc(O)c2)c1
1675 0 JGEWCHIAEAKPFQ-UHFFFAOYSA-N N#CC1=NC=CC(CCCC2=CC(=NC=C2)C#N)=C1
1676 0 KFPDLLPLEWVDSO-UHFFFAOYSA-N COC(=O)CCCCC1=C2C=CC=C(O)C2=CO1
1677 0 JPAGXQONFKYUJT-UHFFFAOYSA-N COc1cc(cc(OC)c1C=O)C(C)C
1678 0 PUJCEZJWDNZNSK-UHFFFAOYSA-N CCOC(=O)C=CC=CC1=CC(OC)=C(O)C=C1
1679 0 UKZYWCSUFSJVPQ-UHFFFAOYSA-N COC1=CC(OC)=C(OC)C2=C1C(O)=CC(C)=C2
1680 0 KGJFFBOOYRBYNK-VIFPVBQESA-N CC(C)C(=O)C1C(=O)C=CC(C)(C)C1=O
1681 0 ALOZFWYIOIRSLJ-UHFFFAOYSA-N CCCCC#CC(=CC(=O)OCC)C(F)(F)F
1682 0 LMEZNYKPDHWJJN-UHFFFAOYSA-N NC1=NC(N)=C(N=O)C(NC2=CC=CC=C2)=N1
1683 0 YYZLPVJGLXFPJT-LPBBDHJYSA-N CC1CCC(O)C2=CC(=O)C(=CC12C)O
1684 0 CCCZZPWAQQAZGR-UHFFFAOYSA-N C[SiH](C)CC[SiH](C)C1=CC=CC=C1
1685 0 KOVUECXZBZCJDV-UHFFFAOYSA-N OC(C=CCCC1=CC=CC=C1)C(F)(F)F
1686 0 DJTPTMYLHKNSFN-UHFFFAOYSA-N CCCCCOC1(O)C(=O)C2=CC=CC=C2C1=O
1687 0 USEMBIWPAKVHKR-UHFFFAOYSA-N COC1=CC(C#CCO)=C(C)C=C1C#CCO
1688 0 OZSZLZKKHASNLY-AWEZNQCLSA-N CCC1(C)C(=O)C=CC2=C1OC(=C(C)C2=O)CO
1689 0 ORKLLFSLHGTOLN-UHFFFAOYSA-N COC(=O)C=CCCCC1CC=CC1=O
1690 0 FHVKUPOFWPTOBG-UHFFFAOYSA-N COC1=CC=CC(C2CC(=O)CC(=O)C2)=C1OC
1691 0 PROHDMZYSLSBCK-UHFFFAOYSA-N CCCCOC(=O)C1=CC=C(O1)[N+]([O-])=O
1692 0 IGVWLBGQNPZZEX-UHFFFAOYSA-N CCCC[Si](C)(C)CC1SCCCS1
1693 0 XZRXVKBPXVYLGC-UHFFFAOYSA-N COC(=O)C#CC(O)CC1=CCCCC1
1694 0 QGNYKGYYFQHJAP-UHFFFAOYSA-N CCCCCC1=CC(=O)OC2=CC(O)=CC(O)=C12
1695 0 YAYZLQOVCKJXBU-UHFFFAOYSA-N CP(C1=CC=CC(N)=C1)C1=CC=CC(N)=C1
1696 0 GTTNSCOSTVJCGD-UHFFFAOYSA-N CCOC(=O)C=CC1=CC(=CC=C1)C(=O)OCC
1697 0 BMEFRZLIWFNTMN-UHFFFAOYSA-N CC1=C(C=C(O)C=C1)C(=O)OC(C)(C)C
1698 0 HTABQNQMGKGBDT-NDFJAXRBSA-N COC(=O)C1N2C(CC2=O)O/C/1=CCO
1699 0 JOWYWQXFPOGGCH-UHFFFAOYSA-N COc1cc2OC(C)(C)C=Cc2cc1C(=O)CO
1700 0 SXUDLOLGVBDXRL-UHFFFAOYSA-N CCOC1=C(OC)C=C(C=CCO)C=C1
1701 0 SOEJSSSCVQVNAV-UHFFFAOYSA-N COc1cc(O)cc(CC=C(C)C)c1O
1702 0 NKXHNNDOLJZVEA-UHFFFAOYSA-N C=CC1=CC=C(C=C1)C1=NN(N=N1)C1=CC=CC=C1
1703 0 DRLGTGZTVHFNOU-UHFFFAOYSA-N COc1cc(O)cc(c1)c2ccccc2OC
1704 0 FEZIYDSIDIJXQH-UHFFFAOYSA-N COC(=O)CCCC1=CC=C(OC)C=C1
1705 0 IXIJPFDYLOLJQN-UHFFFAOYSA-N CCCc1ccc(OC(=O)C)c(OC)c1
1706 0 DEHSWZJQOYANPG-UHFFFAOYSA-N O=c1ccc2c(o1)C=C1C(C2)CC(C(O1)(C)C)O
1707 0 YPRNTEVWHIOEOA-UHFFFAOYSA-N C[Si-]C1(CC=CC=C1)C1=CC=CC2=CC=CC=C12
1708 0 YBFFYXQGQPJXSW-UHFFFAOYSA-N CCCCOCC(O)CSCCO
1709 0 ADHFPOTZSHPLRW-UHFFFAOYSA-N CC[N+](CC)(CC)CC=C(C)CBr
1710 0 ZMUHPFRWSHRNHM-UHFFFAOYSA-N O=c1ccc2c(o1)CC1C(=C2)CC(C(O1)(C)C)O
1711 0 XYUGHDKPANSXKV-UHFFFAOYSA-N CCCC(=O)OC(C)C1=CC=CC(O)=C1
1712 0 MLDCECDGNSGHCZ-UHFFFAOYSA-N O=C1C=CC2C(O1)C=C1C(=C2)CC(C(O1)(C)C)O
1713 0 NHJGBOJXEKMRHG-UHFFFAOYSA-N O=C1CCc2c(O1)cc1c(c2)CC(C(O1)(C)C)O
1714 0 FWCRWMXFEBUHAX-UHFFFAOYSA-N CCOC(=O)C=CC(C)OC(=O)C1=CC=CC=C1
1715 0 UYBHPLLJZVCBCW-UHFFFAOYSA-N CC(=C)C1=CC=C(C=C1)C1=C(F)C=C(F)C=C1
1716 0 XJFQTMWUWKKSTP-UHFFFAOYSA-N OC(=O)CCCC=CCC1C=CCC1=O
1717 0 RBDHEGBOSAOOMC-UHFFFAOYSA-N CN(C)C1=CC=C2C(CC(=O)OC2=C1)=C[N+]#N
1718 0 XSPZNAYYXNXEAS-UHFFFAOYSA-N O=CCCC(=CCC1=CC(=O)C=C(C1=O)OC)C
1719 0 COPJMHKTKDCRRY-UHFFFAOYSA-N CC(=O)NC1(O)C(O)C=CC=C1C(=O)O
1720 0 BQDWYBLTUIDGAH-UHFFFAOYSA-N CC1=C(C=C2C=CC=NC2=N1)C(=O)N=[N+]=[N-]
1721 0 MYCKBSDWUZPDGU-UHFFFAOYSA-N OCC1=C(O)C=CC(CC2=CC=C(O)C=C2)=C1
1722 0 HYMWLNIOFKVFSA-UHFFFAOYSA-N CC(C)(OCC1CO1)OC1=CC=CC=C1
1723 0 WPNDFYNAARVLMJ-UHFFFAOYSA-N CC1C(=O)CCC2=C(C)C(O)=C3C=COC3=C12
1724 0 IJHHSNYLNNBDGX-UHFFFAOYSA-N CC(=O)NC1=CC=CC(C1(O)C(=O)O)O
1725 0 MSEOCDGZLQTWFS-UHFFFAOYSA-N CC(=O)NC1=CC(O)C(C=C1C(=O)O)O
1726 0 OMHFRHWSNYVWCS-UHFFFAOYSA-N COC1=CC(C)=CC=C1OC(CO)C=C
1727 0 FXKHHYKPPBRBJU-UHFFFAOYSA-N CCCC=C1OC(=O)C2=C1C(O)CCC2
1728 0 XRLXVQNUHCJHDH-UHFFFAOYSA-N CCCC=C1OC(=O)C2=C1CCCC2O
1729 0 GAXYROHSTLQMAB-UHFFFAOYSA-N CO[Si](CCC(=O)OCC(C)=C)(OC)OC
1730 0 CVSLBPFTCJTRCT-UHFFFAOYSA-N CCCC=C1OC(=O)C2=C1CCOCC2
1731 0 PRCHZBPHJCENCO-UHFFFAOYSA-N CCCC=C1OC(=O)C2=C1CCCOC2
1732 0 SOXAMYJRYMZYEX-UHFFFAOYSA-N COC1=CC=C(C(O)C2=CCCC2=O)C(OC)=C1
1733 0 IYMHPBUVRGTIOB-UHFFFAOYSA-N CCC1=CC=C(OC(=O)COC(=O)C(C)=C)C=C1
1734 0 FAAFEHUYDRZKMC-UHFFFAOYSA-N C[SiH2]C(C)[Si](C)(C)C1=CC=CC=C1
1735 0 RCKAYIDMWRVYJR-UHFFFAOYSA-N C[SiH2]CC[Si](C)(C)C1=CC=CC=C1
1736 0 ITYIEOMGPUUJPB-UHFFFAOYSA-N COCC(C)C(=O)C1=CC=CC=C1OC
1737 0 XTENFOYYIFJPHG-UHFFFAOYSA-N COCOC(=CC)C1=CC=CC=C1OC
1738 0 NUJHKBRRNMSXPA-UHFFFAOYSA-N CCCC=C1OC(=O)C2=C1COCCC2
1739 0 BGSYRIVPYDXRDL-UHFFFAOYSA-N OC(=O)C(Cc1ccc(c(c1O)O)O)N
1740 0 KQZQZOQFUQXPLW-UHFFFAOYSA-N OC(=O)C(Cc1cc(O)c(c(c1)O)O)N
1741 0 YLKRUSPZOTYMAT-UHFFFAOYSA-N OC(=O)C(Cc1cc(O)c(cc1O)O)N
1742 0 QXWYKJLNLSIPIN-UHFFFAOYSA-N OC(=O)C(C(c1ccc(c(c1)O)O)O)N
1743 0 CLZZMOUDWUHOFA-UHFFFAOYSA-N [N-]=[N+]=NC1=CC(=NC=N1)C1C=CC=CC1=O
1744 0 BMOJSFLDEOZWKM-UHFFFAOYSA-N CCCCCCCCS(=O)(=O)CO
1745 0 FFGKOLDEAOOOAH-UHFFFAOYSA-N OC(=O)C(CC1=CC=C(C2(C1O2)O)O)N
1746 0 AMZXWAGIVPDKRL-UHFFFAOYSA-N OC(=O)C(CC1=CC2C(C(=C1)O)(O2)O)N
1747 0 CRNDEJMFBXKAKS-UHFFFAOYSA-N OC(=O)C(CC12C=C(O)C(=CC2O1)O)N
1748 0 OGAYWYLTAINMAD-UHFFFAOYSA-N OC(=O)C(COc1ccc(c(c1)O)O)N
1749 0 BQUYVMLLQVGTIR-UHFFFAOYSA-N [H]C12CC([H])(C(COC(C)=O)=CC1=O)C2(C)C
1750 0 VCNRZNCAJGFFRP-UHFFFAOYSA-N CC(=O)OCC1=CC(=O)CCC1C(C)=C
1751 0 XYEGZBUKNWVIMO-UHFFFAOYSA-N ONC(C(=O)O)Cc1ccc(c(c1)O)O
1752 0 SQTYVULDIMVOJH-UHFFFAOYSA-N CCN(C1NC=CC=C1)Cc1ccc(cc1)Cl
1753 0 MSBKUVMOFIVCPG-UHFFFAOYSA-N CCN(c1ccccn1)CC1=CC=C(CC1)Cl
1754 0 QLSVZIXOWOUZEF-UHFFFAOYSA-N CCN(c1ccccn1)CC1CC=C(C=C1)Cl
1755 0 HEYDTJNTRKEGSO-UHFFFAOYSA-N COCOC1=C(OC)C=C(C=CC)C=C1
1756 0 ORTUZYLZXOHEAZ-UHFFFAOYSA-N C#CNC(C(=O)O)CCCC(=O)C(=O)O
1757 0 YYNAJRUPKSLGIV-UHFFFAOYSA-N CC(=O)NC(C(=O)O)CCC#CC(=O)O
1758 0 FGFVUSQFSCTUSL-UHFFFAOYSA-N Oc1ccc(cc1)CCC1=CC=CC(C1O)(O)O
1759 0 KFWGGARCCMGRAT-UHFFFAOYSA-N OC(C(C1(O)C=CC=CC1O)O)c1ccccc1
1760 0 OBBAXLBCQZKWMF-UHFFFAOYSA-N CCOC(CC)C1=CC=C2OCOC2=C1
1761 0 NVDCRCRGPSNHEX-UHFFFAOYSA-N OOC(=O)CCCCCC1=CC=CC=C1
1762 0 PPOYVZNKVWPTBB-UHFFFAOYSA-N O=C(C(c1ccccc1)O)C1C=CC=CC1O
1763 0 KZVOVZJPHXGNRW-UHFFFAOYSA-N CC[N+]1=CC2=CC=CC=C2C2=CC=CC=C12
1764 0 NNRUCTTUKJCQMZ-UHFFFAOYSA-N COC1=CC=C(C=C1)C1(C)OCC(C)O1
1765 0 GOULBAITTYGSMD-UHFFFAOYSA-N COC1=CC(=CC=C1)C1(C)OCC(C)O1
1766 0 JMDUVBZNSFRWOC-UHFFFAOYSA-N COC1=CC=CC=C1C1(C)OCC(C)O1
1767 0 VZEWYKXPDYZWBY-UHFFFAOYSA-N CC1OC(C)(OC1C)C1=CC=C(O)C=C1
1768 0 KYKNVCZKERWREF-UHFFFAOYSA-N COC(C)CC1=CC=C(CC(O)=O)C=C1
1769 0 ZBGCABLQOHOVGE-UHFFFAOYSA-N O=C1C=C(OCCC2CCCCC2)C1=O
1770 0 YFBDXBIBALXIIZ-UHFFFAOYSA-N CCOC=CC1=CC(OC)=C(OC)C=C1
1771 0 UCWFQDLBHOIIIZ-UHFFFAOYSA-N CC(=O)OCC(C)=C1CC=C(C)C(=O)C1
1772 0 CABZCAYHNMXXPS-UHFFFAOYSA-N CN1CCC(=O)C(C1)SC1=NNN=N1
1773 0 VREDYHRDVQREKI-UHFFFAOYSA-N COC1=CC=C(C=C1)C(=O)OC1CCCCC1=O
1774 0 GKYBGFMJDHYTOU-UHFFFAOYSA-N CC(=O)N1N(C(C)=O)[Si](C)(C)[Si]1(C)C
1775 0 WGIIOGRUHSJKMI-UHFFFAOYSA-N CCOC(=O)C(Oc1ccccc1)(C)C
1776 0 SMFCZHWDMTVWCJ-UHFFFAOYSA-N OC(=O)CC(=O)c1ccc(c(c1)CC=C(C)C)O
1777 0 QPHSFUGCBGILSS-UHFFFAOYSA-N ON(C(C(=O)O)Cc1ccc(cc1)O)O
1778 0 XRGCBFBSHKHOMX-UHFFFAOYSA-N CC1CC2=C(C)C3=CC(Cl)=CC=C3N2CN1C
1779 0 YTZQYIRYJDLTJO-UHFFFAOYSA-N CC1CCCC2=C1C(=O)C1=C(OC=C1C)C2=O
1780 0 KYKZFIDOCYAQEZ-UHFFFAOYSA-N CC(C)=CCC1=C(OC(C)=O)C=CC(C=O)=C1O
1781 0 KXHLKKVVDAXYFN-UHFFFAOYSA-N CC(C)=CCOC1=CC(OC(C)=O)=C(C=O)C=C1
1782 0 NSXXVARRKWKHEO-UHFFFAOYSA-N Oc1ccc(cc1)C(C(=O)O)(C(O)O)N
1783 0 ONMAUQRMJXNSCG-UHFFFAOYSA-N CCC1C=C(C(=O)O)C2C(C1)C(=O)CC2
1784 0 PUYXHJZJAIDLBQ-UHFFFAOYSA-N CCC1=CC(C(=O)O)C2C(C1)C(=O)CC2
1785 0 YPXRYJXKROVHPQ-UHFFFAOYSA-N CC1=CC(OCC2CCCO2)=CC=C1O
1786 0 CQEGSMMMQQBAGA-UHFFFAOYSA-N CC1=C(OC(=O)C2=CC=CC=C2)C(=O)CCC1
1787 0 KDOAVFLSHBBFPZ-UHFFFAOYSA-N CC1=CC(OC(=O)C2=CC=CC=C2)C(=O)CC1
1788 0 BQOILOPWIYEULU-UHFFFAOYSA-N CC1=CCCC(=O)C1OC(=O)C1=CC=CC=C1
1789 0 GSAKUYQCVMLIES-UHFFFAOYSA-N NNC=NC(=O)C(N=NC1=CC=CC=C1)C#N
1790 0 YQRFTNJXCLRBIY-UHFFFAOYSA-N COC1=C(OC)C(OC)=C2C(=O)C(C)=C(C)C2=C1
1791 0 LIADUMIOHSKCHC-UHFFFAOYSA-N NN\C=N\C(=O)C1=C(N)N=C2N=CC=CC2=C1
1792 0 FZEQPRGPLDVEOE-UHFFFAOYSA-N CCCCC(OC1=CC=CC=C1)C(O)=O
1793 0 ANYYOKVYCXVBPX-UHFFFAOYSA-N OC1=CC(C(C=C1)(O)C(c1ccc(cc1)O)C)O
1794 0 FRWGFPMZVHSMGG-UHFFFAOYSA-N COC1=CC=C(C=C)C=C1C1=CC(CO)=CO1
1795 0 YTTUDQOFYATMAU-UHFFFAOYSA-N OC1=CC=C(C(C1O)O)C(c1ccc(cc1)O)C
1796 0 LBGVFLXSPLMPGN-UHFFFAOYSA-N Oc1ccc(cc1)C(C1=CC(C(C=C1)(O)O)O)C
1797 0 NGSXMWYSQLKHHT-UHFFFAOYSA-N Oc1ccc(cc1)C(c1ccc(c(c1)O)O)C
1798 0 RFKARRDHJBUCQP-UHFFFAOYSA-N OC1=CC=C(C=C2C(=O)CCCCC2=O)C=C1
1799 0 JXSDQAYYRMBHMU-UHFFFAOYSA-N CC1=CC(O)=CC=C1OC1CCCCO1
1800 0 YJRUQVMVDFFAGZ-UHFFFAOYSA-N CCC1=C(C)C(C(=O)OC)=C(O)C=C1C
1801 0 GFDTXHCIHYNABU-UHFFFAOYSA-N OCCOC1=CC=C(OC2=CC=CC=C2)C=C1
1802 0 FQJHQHSLQXXWOC-UHFFFAOYSA-N COC1=CC(C=CC(C)(C)O)=C(O)C=C1
1803 0 REJQLWYFKVQZLV-UHFFFAOYSA-N C([SiH2]C1=CC=CS1)N1CCOCC1
1804 0 NLQBTVTVZFAXDB-UHFFFAOYSA-N [N-]=[N+]=NC1=CC=NC(=N1)C1C=CC=CC1=O
1805 0 AMCVTMZBJDNHEK-UHFFFAOYSA-N COC(=O)CCCC#CCC#CCCO
1806 0 STXSZHWBOZRSBP-UHFFFAOYSA-N CC(=O)OC(CCC=C)=C1CCCC1=O
1807 0 DOZIROOXTWJBDO-UHFFFAOYSA-N N=C(PC1=CC=CC=C1)C1=CC=CC=C1
1808 0 DPKLZVJITYYJQM-UHFFFAOYSA-N NC(=O)C1=NC=NC1\N=N\NC1=CC=CC=C1
1809 0 ZHTLMPWATZQGAP-UHFFFAOYSA-N CCO[Si](CCO)(OCC)OCC
1810 0 VBKBCJUBVJDDKI-UHFFFAOYSA-N CCC(=O)C(=O)N1C(CCC1=O)C(O)=O
1811 0 QSWNJRQJVZKQMV-UHFFFAOYSA-N Oc1ccc(cc1)C(c1ccc(cc1O)O)C
1812 0 VJEUXOINDMQSOP-UHFFFAOYSA-N COC1=CC=CC(=C1OC)C1=CC=CC=C1O
1813 0 WHSKAYQSJPQUBH-UHFFFAOYSA-N CCOC(OCC)[SiH2]C(C)C(F)(F)F
1814 0 JFDPQJIYAFOZEN-UHFFFAOYSA-N CCCC(OC1=CC=C(OC)C=C1)C=O
1815 0 GNVIVNSQBJNUBC-UHFFFAOYSA-N CC1=C(O)C(C)=C(C)C(OCC2CO2)=C1
1816 0 GNVIVNSQBJNUBC-UHFFFAOYSA-N CC1=C(O)C(C)=C(C)C(OCC2CO2)=C1
1817 0 YBEKEVJDAKBMRA-UHFFFAOYSA-N CCCC=CC1=CC2=C(O1)C=CC(O)=C2C=O
1818 0 APOIKIFQXBCEIO-UHFFFAOYSA-N OCCCC=CC1=CC=C(C=C1)C(F)(F)F
1819 0 NAZYGYAWQRAPIP-UHFFFAOYSA-N OCC(c1ccc(cc1)O)c1ccc(cc1)O
1820 0 ALJAKXHRFOZKKE-UHFFFAOYSA-N Oc1ccc(cc1)C(C1=CC2C(C=C1)(O2)O)C
1821 0 YESURMWYVATJKB-UHFFFAOYSA-N CC(C)CC(=O)C1=C2C=CC=CC=C2OC1=O
1822 0 USUVAARBAMOIPA-UHFFFAOYSA-N CCCC(O)C=CC1=CC=C(F)C(F)=C1F
1823 0 FYTUFTNCRZLDSK-UHFFFAOYSA-N C[Si](C)(CCl)C#CC1(O)CCCCC1
1824 0 BXCRKDIYKPVLNX-UHFFFAOYSA-N OC1CCC2=C3C(O)C(O)C=CC3=CC=C2C1O
1825 0 HGZQAHCINBJQNC-UHFFFAOYSA-N COC1=CC=C(C=C1)C(=O)CC(C)(C)O
1826 0 SOTIAHMDSABJAI-UHFFFAOYSA-N CC(OC(C)(C)C)C#CC1=CC(=O)OC1
1827 0 ZRXSDZPBGZDKFQ-UHFFFAOYSA-N CC(N=O)C1=CC=C(S1)[Si](C)(C)C
1828 0 VTGPFDIMPOTHTO-UHFFFAOYSA-N COC(=O)C1=C(OC)C=C(C)C(C)=C1C
1829 0 CYYVQRCPRSLJEX-UHFFFAOYSA-N NC1=NC(=CC(=N1)C1=CC=NC=C1)C1=CC=CC=C1
1830 0 SFTJXHPLVLZGLC-UHFFFAOYSA-N CC1=NC2=CC(=CC=C2N1CC(N)N=N)[N+]([O-])=O
1831 0 XTDOLYGHAJXBCI-UHFFFAOYSA-N CCOC1CC2=C(C=C1OCC)C(=O)C=CC2=O
1832 0 NICUTDFOJUDFLK-UHFFFAOYSA-N CCOC1=C(CC2=C(C1)C(=O)C=CC2=O)OCC
1833 0 CRXIHWFKVHDCTI-UHFFFAOYSA-N OC1=CC=C(C2C1O2)C(c1ccc(cc1)O)C
1834 0 OPAGDEHFTSJZCP-UHFFFAOYSA-N OC1=CC2C(C=C1)(O2)C(c1ccc(cc1)O)C
1835 0 ZVMLOEQEIOGVRJ-UHFFFAOYSA-N COC1=CC=CC=C1COCCC(C)=O
1836 0 NISORIHKFMUJCM-UHFFFAOYSA-N CC1CCCC(OC2CCC(COS)O2)O1
1837 0 CSNXERWENVPTGY-UHFFFAOYSA-N CC(C)C1=CC=CC(=O)C(OCCO)=C1
1838 0 RCFSEVJFWWQQGH-UHFFFAOYSA-N CC(c1ccc(cc1)O)(c1ccc(cc1)O)O
1839 0 IETQKJGVIZCNAZ-UHFFFAOYSA-N OCC1OC(C(C1O)O)N1CCC=NC1=O
1840 0 IRKIKINSHCPIRO-OWOJBTEDSA-N OC1=CCC(C=C1)/C=C/c1cc(O)cc(c1)O
1841 0 HEJUTXOVVIKLEK-UHFFFAOYSA-N OC1CC(=CC(=C1)C=Cc1ccc(cc1)O)O
1842 0 JTDCPZKCNWVGQD-UHFFFAOYSA-N OC1CC(=CC(=C1)O)C=Cc1ccc(cc1)O
1843 0 VGCMZQPDTHNTIH-UHFFFAOYSA-N CN1CCN(C=N1)C1=C(F)C=C(N)C=C1
1844 0 NXCDNQHKDDVOSA-UHFFFAOYSA-N OC1CC=C(C=C1)C=Cc1cc(O)cc(c1)O
1845 0 WXSWTBXXWMZLLJ-UHFFFAOYSA-N OC1=CC=C(CC1)C=Cc1cc(O)cc(c1)O
1846 0 PDYPVRXNANFCNW-UHFFFAOYSA-N COC(=O)C1OC1(C)C1CC2CC1C=C2
1847 0 DZIQSUMQUBWFNQ-UHFFFAOYSA-N OC1=NC(=NC2=C1N=NN2)C1=CC=CC=C1
1848 0 TZCJVGQCSABBGD-UHFFFAOYSA-N CC(C)(C)C1=CC(OCC(O)=O)=CC=C1
1849 0 HCSJTMHTCWRRNB-UHFFFAOYSA-N COc1ccc(c(c1)O)C=CC(O)(C)C
1850 0 IUDLKVHZOPAGAF-UHFFFAOYSA-N CC1(C)C=CC2C(=Cc3c(C2)ccc(=O)o3)O1
1851 0 SAECQAJNEPWMLA-UHFFFAOYSA-N COC1=CC(OC)=C(C=C(C(C)=O)C(C)=O)C=C1
1852 0 HOCIFDKDPCTRSJ-UHFFFAOYSA-N CC1(C)C=CC2=Cc3c(CC2O1)oc(=O)cc3
1853 0 YSFYWHZGRYBGGL-UHFFFAOYSA-N O=C1CCc2c(O1)cc1c(c2)C=CC(O1)(C)C
1854 0 ISLOIHOAZDSEAJ-UHFFFAOYSA-N [H]C12CCC(C)(C(=O)C1C(=O)C(F)(F)F)C2(C)C
1855 0 TZRLWAOJYXJHDX-UHFFFAOYSA-N COc1c(O)ccc(c1C)CCC(=O)C
1856 0 HYEFLBYVQZARSG-UHFFFAOYSA-N CCC#CCC1(CCCC1=O)C(=O)OC
1857 0 OPCXVJZBPRJSMA-UHFFFAOYSA-N COc1cc(CCC(=O)C)c(cc1O)C
1858 0 MCJQUNAYAQPFLJ-UHFFFAOYSA-N COc1cc(CCC(=O)C)cc(c1O)C
1859 0 XDPATDVXWMXIIC-UHFFFAOYSA-N Cc1cc(O)c2c(c1)c(C(C)C)c(c(c2O)O)O
1860 0 IEZTYUMJKFZPEW-UHFFFAOYSA-N CCCCC(c1ccccc1C(=O)O)O
1861 0 FQTQCERPJYOFAF-UHFFFAOYSA-N COC1=CC(=O)C2CC=CC3CC(=O)OC1C23C
1862 0 DEEHVSDKPCFCEM-UHFFFAOYSA-N CC1N=NC2=NC3=C(N2C1C)C(O)=NC(=O)N3C
1863 0 MSKMVNMTJKANGB-UHFFFAOYSA-N CC(=O)OC1C=C(C=O)C(C)(C)C=C1C
1864 0 BAXZRESUXAYNRL-UHFFFAOYSA-N CCCCC1OC(=O)C2C1(O)C=CC=C2
1865 0 ACCCAQVFLWDUTB-UHFFFAOYSA-N CC1CCOC(COC2=CC=CC=C2)O1
1866 0 GYGXUNVHOTUGFF-UHFFFAOYSA-N CC1=C(NC(O)=NCCCl)N=CC=C1
1867 0 WMAJVXGIQHXWAS-UHFFFAOYSA-N NCC(O)C1=C(C(O)=O)C(O)=C(O)C=C1
1868 0 VNVQCAISIDJVCZ-UHFFFAOYSA-N O=CC=C(CC(C(=O)O)N)C=CC(=O)O
1869 0 SIPAUONQXKUUMD-UHFFFAOYSA-N CCCCC=C1CC(=O)C=C(C1=O)OC
1870 0 FFFJBCWMONRJNO-UHFFFAOYSA-N OCC1CC(C=C1)N1N=NC2C1=NC(=N)N=C2O
1871 0 WJCHTSYSGZFEDT-UHFFFAOYSA-N CC(O)C1C2OCC=C(N2C1=O)C(O)=O
1872 0 NIPBXCSEIQAANF-UHFFFAOYSA-N CC(O)C1C2OC(C)=C(N2C1=O)C(O)=O
1873 0 BRLCKFCMSQYRNU-UHFFFAOYSA-N CCC(C)(O)C(C(O)=O)C1=CC=CC=C1
1874 0 OVZRXWSZIKLJRC-UHFFFAOYSA-N COCCO[Si](C)(C)OCCOC
1875 0 OWRFHSFWUCJFQE-UHFFFAOYSA-N CC(C)C1=CC(OCC(O)=O)=C(C)C=C1
1876 0 GJDLQBYRYUTEFI-UHFFFAOYSA-N ON(C(C(=O)O)CC(=O)N)C(=O)OC(C)(C)C
1877 0 FGQITUMQTPTWMB-UHFFFAOYSA-N CCC(C)C1=C(O)C(C(O)=O)=C(C)C=C1
1878 0 RTBBSLNSUFHUHE-UHFFFAOYSA-N O=c1ccc2c(o1)CC1C(=C2)CC(O1)C(O)(C)C
1879 0 IUZVZBIQZKBWCC-UHFFFAOYSA-N OCC(O)C(O)C1=CC=C(C=C1)N(=O)=O
1880 0 MXBTTWJKZRYMCY-UHFFFAOYSA-N O=c1ccc2c(o1)C=C1C(C2)CC(O1)C(O)(C)C
1881 0 VFLRGCHXIWFSGO-UHFFFAOYSA-N OCC1=CC=C(OC2=CC=C(CO)C=C2)C=C1
1882 0 KEKSTDVRSQBNGX-UHFFFAOYSA-N C[SiH](C)C1=CC=C(C=C1)[Si](C)(C)C
1883 0 CUOIMSLXKJYAHS-UHFFFAOYSA-N OC1C=CC=CC1(O)C1OC1c1ccccc1
1884 0 ZGAZPDWSRYNUSZ-UHFFFAOYSA-N CCCCCCCCCS(O)(=O)=O
1885 0 NAWDUBGRNIYUDW-UHFFFAOYSA-N COC1=CC=C2C(C1)OC(C(=O)N2O)O
1886 0 MFFNQAMHVXENEY-UHFFFAOYSA-N OCC1OC(C(O)C(O)C1O)N1C=CN=C1
1887 0 JZAQIRCTLGLNPD-UHFFFAOYSA-N OC1=CC(OCCOC2=CC=CC=C2)=CC=C1
1888 0 IIZOIJJCBDUKFX-UHFFFAOYSA-N CC1=CC=CC=[N+]1CC(=O)C1=CC=C(F)C=C1
1889 0 CBCWKPZVCMWPKD-UHFFFAOYSA-N COC1=CCC2C(=C1)OC(C(=O)N2O)O
1890 0 DCJWVDMQVPGGEX-UHFFFAOYSA-N NC(=N)NCCOC1=CC=C(Cl)C=C1
1891 0 GGWHMTMLIFDQOU-UHFFFAOYSA-N CCOC(=O)C(C)C1=CC=C(OC)C=C1
1892 0 YHIWZWLMDOWBRY-UHFFFAOYSA-N OC(=O)CC1CCCCC11OC2=CC=CC=C2O1
1893 0 QOEOADXIZGUFOR-UHFFFAOYSA-N C[N+]1=CC2=CC=CC=C2C(=C1)C(=O)C1=CC=CC=C1
1894 0 OWSOZXBIUKEPTD-UHFFFAOYSA-N COC1=CC=C(C=C1)C(C(C)C)C(O)=O
1895 0 DREKOWZIAUUUAC-UHFFFAOYSA-N COC1CC=C2C(=C1)OC(C(=O)N2O)O
1896 0 ISLOIHOAZDSEAJ-UHFFFAOYSA-N [H]C12CCC(C)(C(=O)C1C(=O)C(F)(F)F)C2(C)C
1897 0 NAIUVEYPIKQZIB-UHFFFAOYSA-N CCC1=CC(CC)=C(O)C(C(C)=O)=C1O
1898 0 CLZBJVKYWKBFGM-AKDVZPHQSA-N NC(/C=C/C(=O)O)/C=C/C=C(C(=O)O)O
1899 0 NGGKUTIPMYXMQJ-UHFFFAOYSA-N C(NC1CCCCC1)SC1=NCCS1
1900 0 MQPFDTOYVAWBSJ-UHFFFAOYSA-N OC1C=CC=C(C1O)CCc1cc(O)cc(c1)O
1901 0 LIRQOFXGSZVBPJ-UHFFFAOYSA-N CN1CCN(CC1)c1ncnc2scc(C)c12
1902 0 KSHVDKDQYBNSAN-UHFFFAOYSA-N CC(C)CCOC(=O)C1=CC=C(O)C=C1
1903 0 JTESIBTZILXCOC-UHFFFAOYSA-N CCOC(=O)COC1=C2C(=O)CCC2=C(C)C=C1
1904 0 GWNNELJWFWUDHF-UHFFFAOYSA-N OC1C=CC(=CC1O)CCc1cc(O)cc(c1)O
1905 0 IQVYWQQLDRPYAS-UHFFFAOYSA-N Oc1cc(CCC2(O)C=CC=CC2O)cc(c1)O
1906 0 KHJKAXJYBKUMKC-UHFFFAOYSA-N ONC(C(=O)O)Cc1ccc(cc1O)O
1907 0 OCUVRKHZRBZRSI-UHFFFAOYSA-N CCOC(=O)C1=CC2=CC(OC)=CC=C2OC1C
1908 0 JIONPJZAVXCSGI-UHFFFAOYSA-N COC1=CC=CC=C1C1OCCC(C)O1
1909 0 QURHVTHZKUSNKX-UHFFFAOYSA-N ONC(C(c1ccc(cc1)O)O)C(=O)O
1910 0 SZWQQHOTONBGOP-UHFFFAOYSA-N O=C(C[N+]1=CC=CC2=CC=CC=C12)C1=CC=CC=C1
1911 0 RPSHZLYXGHIQDZ-UHFFFAOYSA-N CCCCOC(=O)C1=CC=CC=C1C(=O)OC=C
1912 0 NOXHIBYZVSARSZ-UHFFFAOYSA-N Oc1cc(cc(c1)O)CC(c1ccccc1)O
1913 0 HJYXCTLKGAOVHQ-UHFFFAOYSA-N OCC(O)COC1=CC=CC(=C1)N(=O)=O
1914 0 MIKVYRWSUUCYNM-UHFFFAOYSA-N COC1=CC=C(CC(=O)OC(C)C)C=C1
1915 0 MZWAWAFXHHZJDT-UHFFFAOYSA-N OCC1OC(CC1O)C1=CC(O)=NC1=O
1916 0 QEMGSNIRBXNNJW-UHFFFAOYSA-N COC(=O)CC(C)C1=CC=C(OC)C=C1
1917 0 MZZNVUGTUINUOH-UHFFFAOYSA-N ONC(C(=O)O)CC12C=CC(=CC2O1)O
1918 0 FTVAKOUTHKYPEP-UHFFFAOYSA-N CC1=CC(=O)C(C#N)C2=C(C#N)C(=N)NN12
1919 0 KJWUMRFUJFIVGM-UHFFFAOYSA-N CC(=NN=C(S)N1CCCC1)C1=CC=CC=N1
1920 0 HZFGVAVRWUZABR-UHFFFAOYSA-N CN1C2=C(NC(=N2)C2=NCCN2)C(=O)N(C)C1=O
1921 0 FANIYALJADEQTR-UHFFFAOYSA-N ONC(C(=O)O)CC1=CC=C(C2C1O2)O
1922 0 SSISHJJTAXXQAX-UHFFFAOYSA-O C[N+](C)(C)C(CC1=CN=C(S)N1)C(O)=O
1923 0 KZWVNVPYBUGYTA-UHFFFAOYSA-N CCOC(=O)CC1=CC=C(OCC)C=C1
1924 0 LIAJGECMVWAMNA-UHFFFAOYSA-N O=C(C[N+]1=CC=C2C=CC=CC2=C1)C1=CC=CC=C1
1925 0 YKWSUSNJLLZKDK-UHFFFAOYSA-N CC(=O)CC1(C)CCC(O1)c1ccoc1
1926 0 QQFFXTRRDFATNJ-UHFFFAOYSA-N ONC(C(=O)O)CC1=CC2C(C=C1)(O2)O
1927 0 PNJNEOZSJYVACY-UHFFFAOYSA-N [O-]B(OC1=CC=CC=C1)OC1=CC=CC=C1
1928 0 HFFCIFMGYGMCKQ-UHFFFAOYSA-N CN(C)CCNC1=NC=CC(=N1)C1=CC=CS1
1929 0 WPGARUWANZPPNS-UHFFFAOYSA-N Oc1cc(CCC23C=CC=CC3O2)cc(c1)O
1930 0 RODXSKYEWFTMHZ-UHFFFAOYSA-N CCOC1C2=C(OC1(C)C)C(O)=CC=C2
1931 0 CVECQDUUFCXDDG-UHFFFAOYSA-N Oc1cc(CCC2=CC3C(C=C2)O3)cc(c1)O
1932 0 JGQKCAYNNPSZMY-UHFFFAOYSA-N CCC(=O)C1N=C(C(C)OC1=O)C(O)=O
1933 0 UJYCACMVCCHIJF-UHFFFAOYSA-N CC(C)=C1CC2OC(=O)CC2(C)C(=O)C1
1934 0 IQRFZGMPRWSFIZ-UHFFFAOYSA-N C1COC2(O1)C=CC1C3C=CC(C21)C31OCCO1
1935 0 GYVIZUPSUNWREG-UHFFFAOYSA-N OC1CCN(CC1)C1=NN=C(Cl)C=C1
1936 0 IORGAONXIIUOLU-UHFFFAOYSA-N CC1=CC(=O)C(C#N)=C2C(C#N)C(N)=NN12
1937 0 PVWMAOPFDINGAY-UHFFFAOYSA-N CC(C)CC(=O)C1C(=O)C2=C(C=CC=C2)C1=O
1938 0 WIHZTLTVZDWMAX-UHFFFAOYSA-O COC(=O)C(Cc1ccc(cc1)[N+]#N)NC(C)=O
1939 0 YONKQPSIIZHYKG-UHFFFAOYSA-N CC(C)COC(=O)C1=CC=C(O1)[N+]([O-])=O
1940 0 NZRHOWNFGASHMN-UHFFFAOYSA-N NC1=NC(C2=CC=CC=C2)=C(N=N1)C1=CC=CC=C1
1941 0 KLJMYYFCWBVKEE-UHFFFAOYSA-N CCCCOC1=CC=C(CC(O)=O)C=C1
1942 0 XENPZNLDISRTLB-UHFFFAOYSA-N NC(N)=NCCOC1=CC=CC=C1Cl
1943 0 QNAQRLMGXWACIL-UHFFFAOYSA-N COC1=CC(CC(O)=O)=CC(=C1)C(C)C
1944 0 KPHULDQURAHTMA-UHFFFAOYSA-N Oc1cc(CCC2=CC=CC3C2O3)cc(c1)O
1945 0 VUWPIBNKJSEYIN-UHFFFAOYSA-N CCOC(=O)C(=CC1=CC=CC=C1)C(=O)OCC
1946 0 YTQQLZPYNUPPNM-UHFFFAOYSA-N CC(C)COC(=O)COC1=CC=CC=C1
1947 0 VMDUYDPNEDZGBN-UHFFFAOYSA-N CCCC(=O)C1=CC(OC)=C(OC)C=C1
1948 0 PAJAJFGTKMNHGJ-UHFFFAOYSA-N CCO[Si](OCC)(OCC)C1=CC=CO1
1949 0 MKYNTNDECGNSGX-UHFFFAOYSA-N CCOC(=O)COC1=CC2=CC=CC=C2C=C1
1950 0 MOTMJBPUACJAPI-UHFFFAOYSA-N O[B-]1(O)Oc2ccccc2-c2ccccc12
1951 0 MOTMJBPUACJAPI-UHFFFAOYSA-N O[B-]1(O)Oc2ccccc2-c2ccccc12
