# Supplementary material for: Ion mobility collision cross-section atlas for known and unknown metabolite annotation in untargeted metabolomics
Source: Nat Commun. 2020 Aug 28;11:4334. doi: 10.1038/s41467-020-18171-8 (PMC7455731; doi:10.1038/s41467-020-18171-8)
Supplement: Supplementary file 8 — Supplementary Data 5 [file 41467_2020_18171_MOESM8_ESM.zip › 01_positive_mode/L0748/cfmid_pred_spec.msp]

Name: +ve in-silico MS/MS by CFM-ID for FYYSQDHBALBGHX-YFKPBYRVSA-N
ID: FYYSQDHBALBGHX-YFKPBYRVSA-N
Comment: Energy0
Num peaks: 11
75.08044139 14.53399003
116.0342195 2.660431204
129.0294684 2.680263292
133.0607686 7.463821894
159.0400331 8.86012077
160.0240487 6.009772799
177.0505978 21.15759414
187.1077188 2.515069263
198.0760843 2.161931677
216.086649 7.560420797
233.1131981 5.653228764

Name: +ve in-silico MS/MS by CFM-ID for FYYSQDHBALBGHX-YFKPBYRVSA-N
ID: FYYSQDHBALBGHX-YFKPBYRVSA-N
Comment: Energy1
Num peaks: 20
57.06987671 5.669453805
58.02874017 2.440404082
60.04439023 1.471613275
75.08044139 17.23900764
87.05528926 2.003057457
101.0597059 1.622027305
116.0342195 3.742461255
129.0294684 4.022462677
131.0451185 2.674303122
133.0607686 4.313785186
134.0447842 0.9331483146
158.0083986 0.8837421943
159.0400331 8.797287607
160.0240487 8.711593529
170.0811697 2.286231969
174.0760843 0.8523002817
177.0505978 7.406341385
187.1077188 1.699202461
198.0760843 1.382015335
216.086649 2.696911467

Name: +ve in-silico MS/MS by CFM-ID for FYYSQDHBALBGHX-YFKPBYRVSA-N
ID: FYYSQDHBALBGHX-YFKPBYRVSA-N
Comment: Energy2
Num peaks: 18
55.05422664 3.123322326
57.06987671 15.48267763
58.02874017 1.433130112
59.04914126 1.947852894
70.02874017 8.724391834
73.06479133 1.74168437
75.08044139 8.260207884
85.0396392 11.37794405
87.05528926 4.483149923
88.03930485 1.80207227
113.0345538 5.796708394
114.0185694 2.103862755
115.0502039 1.41545527
116.0342195 5.354091992
129.0294684 2.177500002
131.0451185 1.625281245
133.0607686 2.026582824
142.086255 1.625064787

Name: +ve in-silico MS/MS by CFM-ID for VWXQFHJBQHTHMK-LURJTMIESA-N
ID: VWXQFHJBQHTHMK-LURJTMIESA-N
Comment: Energy0
Num peaks: 15
59.01275576 1.603239055
73.02840582 1.559465999
83.01275576 2.024139326
85.07602471 1.653863537
101.0233204 4.0366561
116.070605 3.324244387
133.0971541 5.53354933
169.0971541 3.187628816
170.0811697 3.033627961
187.1077188 7.979761152
197.0920687 3.77252316
198.0760843 6.186716626
215.1026334 12.53193193
216.086649 9.713173378
233.1131981 15.19468457

Name: +ve in-silico MS/MS by CFM-ID for VWXQFHJBQHTHMK-LURJTMIESA-N
ID: VWXQFHJBQHTHMK-LURJTMIESA-N
Comment: Energy1
Num peaks: 25
55.01784114 3.154763615
57.0334912 0.9242341085
58.06512568 1.332777532
70.06512568 1.065099244
73.02840582 3.562630006
83.01275576 2.420394324
85.07602471 4.457401863
87.09167477 7.597462895
101.0233204 4.814058496
115.0865894 1.400938818
116.070605 6.18623609
127.0865894 0.9584416795
133.0971541 5.634095679
141.1022395 2.405407368
156.0655196 1.553011814
169.0971541 2.629808357
170.0811697 6.998850668
171.1128041 1.883468736
173.0920687 1.391412408
187.1077188 7.235790953
197.0920687 1.335088544
198.0760843 2.496383386
215.1026334 3.420467328
216.086649 3.433932222
233.1131981 2.274688454

Name: +ve in-silico MS/MS by CFM-ID for VWXQFHJBQHTHMK-LURJTMIESA-N
ID: VWXQFHJBQHTHMK-LURJTMIESA-N
Comment: Energy2
Num peaks: 31
15.02292652 1.043271491
25.00727645 0.8365828463
27.02292652 8.365134812
29.03857658 2.202656925
41.00219107 2.294570835
41.03857658 1.423132944
43.01784114 2.246969562
44.04947561 1.102593778
53.00219107 0.7129663403
55.01784114 8.065799989
57.0334912 2.119450647
58.06512568 1.426890152
59.01275576 2.511110061
60.08077574 0.6763798431
61.02840582 1.333970507
68.99710569 0.8176278962
70.02874017 0.6751355977
70.06512568 4.044318006
73.02840582 5.489174379
74.02365479 1.475675643
83.01275576 0.9535580839
85.07602471 6.679463273
87.09167477 5.035895603
88.03930485 1.111519564
101.0233204 1.323291492
113.0709393 1.573339855
116.070605 4.805146547
133.0971541 1.925832396
141.1022395 4.644661433
142.0498695 0.7904527005
170.0811697 2.495695717

Name: +ve in-silico MS/MS by CFM-ID for KYVLWJXMCBZDRL-BQBZGAKWSA-N
ID: KYVLWJXMCBZDRL-BQBZGAKWSA-N
Comment: Energy0
Num peaks: 14
43.01784114 2.330641621
141.1022395 3.759773946
143.081504 2.32972435
145.0971541 4.036642742
158.0811697 1.868149844
169.0971541 3.089708838
170.0811697 2.75546734
174.0760843 1.721932702
187.1077188 23.79308515
191.1026334 6.2617052
198.0760843 2.862849451
215.1026334 5.21823522
216.086649 5.058390529
233.1131981 15.90926464

Name: +ve in-silico MS/MS by CFM-ID for KYVLWJXMCBZDRL-BQBZGAKWSA-N
ID: KYVLWJXMCBZDRL-BQBZGAKWSA-N
Comment: Energy1
Num peaks: 20
43.01784114 1.78558464
60.04439023 1.844164604
70.06512568 1.299030304
116.070605 1.456472506
128.070605 3.064681002
139.0865894 1.051463
141.1022395 10.85221518
143.081504 3.477210294
143.1178895 1.678976181
145.0971541 13.2678546
158.0811697 1.554649461
169.0971541 3.336152192
170.0811697 7.332107785
171.1128041 1.675273122
173.0920687 1.08426941
174.0760843 1.177482403
187.1077188 18.46753036
191.1026334 2.522272605
215.1026334 1.349419409
233.1131981 1.827924988

Name: +ve in-silico MS/MS by CFM-ID for KYVLWJXMCBZDRL-BQBZGAKWSA-N
ID: KYVLWJXMCBZDRL-BQBZGAKWSA-N
Comment: Energy2
Num peaks: 26
15.02292652 1.158346397
25.00727645 1.398000911
28.01817548 1.62269393
41.00219107 0.9189187897
42.03382555 3.148938927
43.01784114 5.706169066
56.04947561 4.83505134
60.04439023 2.022435063
70.02874017 1.196344252
70.06512568 4.116691299
74.02365479 2.146201457
84.04439023 2.166271226
88.03930485 0.9491820788
98.0600403 3.406948108
102.0549549 1.742626517
112.0756904 5.803561386
116.070605 3.675878691
128.070605 6.485990623
141.1022395 12.18696196
143.081504 3.980749802
145.0971541 6.374116845
158.0811697 1.107643013
170.0811697 1.286810468
171.1128041 1.180023228
174.0760843 0.9970412005
187.1077188 0.9332269723

Name: +ve in-silico MS/MS by CFM-ID for QANMHLXAZMSUEX-UHFFFAOYSA-N
ID: QANMHLXAZMSUEX-UHFFFAOYSA-N
Comment: Energy0
Num peaks: 6
39.02292652 1.060085297
81.0334912 3.423157064
148.0617716 4.108389956
187.0614373 0.6346417782
189.0770873 9.878715787
216.0879864 77.47235302

Name: +ve in-silico MS/MS by CFM-ID for QANMHLXAZMSUEX-UHFFFAOYSA-N
ID: QANMHLXAZMSUEX-UHFFFAOYSA-N
Comment: Energy1
Num peaks: 11
45.04472458 2.689476703
51.02292652 5.263110341
81.0334912 12.63788235
134.0461215 1.52528304
148.0617716 6.429166986
184.0617716 4.67047042
186.0774217 2.693843122
187.0614373 1.883557621
188.0930717 7.817542274
189.0770873 8.289465966
216.0879864 26.20255969

Name: +ve in-silico MS/MS by CFM-ID for QANMHLXAZMSUEX-UHFFFAOYSA-N
ID: QANMHLXAZMSUEX-UHFFFAOYSA-N
Comment: Energy2
Num peaks: 26
39.02292652 6.176911729
41.03857658 1.068245112
42.03382555 1.080125307
49.00727645 3.701731786
51.02292652 4.918573724
53.01342445 2.147440459
53.03857658 5.372878178
55.01784114 1.275403413
55.02907452 1.607197655
63.02292652 1.120604841
69.04472458 1.604441426
81.0334912 11.77583088
82.03997355 1.338391121
94.03997355 3.8551073
96.05562361 3.149708158
106.0399735 3.669975427
121.0508726 7.09660254
134.0461215 4.164058318
136.0617716 1.940035007
146.0461215 2.226229706
148.0617716 4.309873306
162.0661883 1.66719108
172.0505382 1.567538496
187.0614373 1.076806194
189.0770873 1.356824591
199.0614373 1.057381416

Name: +ve in-silico MS/MS by CFM-ID for ZNJFBWYDHIGLCU-HWKXXFMVSA-N
ID: ZNJFBWYDHIGLCU-HWKXXFMVSA-N
Comment: Energy0
Num peaks: 20
41.03857658 0.9513929833
43.05422664 0.6665405878
55.05422664 1.340785855
69.06987671 0.9523649219
81.06987671 0.7115629189
83.08552677 0.8513387787
85.02840582 0.4955971669
95.04914126 0.4879241713
123.0440559 0.5063099861
147.1168269 0.6720123508
149.0960915 1.82510825
151.1117415 5.48166327
155.0702706 0.6149940171
163.1117415 1.000044861
165.1273916 10.09991481
167.1430416 1.230543401
175.1117415 5.75574925
183.1379563 0.5110409895
193.1223062 20.55204536
211.1328709 25.55871697

Name: +ve in-silico MS/MS by CFM-ID for ZNJFBWYDHIGLCU-HWKXXFMVSA-N
ID: ZNJFBWYDHIGLCU-HWKXXFMVSA-N
Comment: Energy1
Num peaks: 31
39.02292652 2.399933807
41.03857658 2.201753652
43.05422664 1.247378593
51.02292652 0.9559191991
55.05422664 3.399560761
69.06987671 2.476406838
77.03857658 1.063006446
79.01784114 1.01713258
79.05422664 3.641528369
81.06987671 2.619506608
83.08552677 2.899074959
85.10117684 1.515791683
93.0334912 1.107783931
95.04914126 1.655801765
97.02840582 1.63625522
107.0491413 1.359750067
109.0647913 1.940782248
111.0804414 1.564150317
123.0804414 1.366958325
123.1168269 0.9785543186
133.1011768 1.696973229
137.132477 1.270726472
147.1168269 1.290008718
149.0960915 0.9672111817
151.1117415 2.147836853
163.1117415 1.06518625
165.1273916 7.437143182
167.1430416 1.501008311
175.1117415 1.370147403
193.1223062 3.356885559
211.1328709 2.381345517

Name: +ve in-silico MS/MS by CFM-ID for ZNJFBWYDHIGLCU-HWKXXFMVSA-N
ID: ZNJFBWYDHIGLCU-HWKXXFMVSA-N
Comment: Energy2
Num peaks: 31
27.02292652 0.9074433147
39.02292652 8.294100753
41.03857658 6.818060625
43.05422664 4.703929857
51.02292652 2.873471117
53.03857658 3.980509941
55.05422664 4.748579764
65.03857658 1.258793216
67.05422664 1.087561739
68.99710569 1.111868306
69.06987671 1.011901377
71.08552677 1.061214155
77.03857658 2.531410593
79.01784114 0.9641272771
79.05422664 4.971903672
81.06987671 3.068377421
83.08552677 3.699955357
85.10117684 2.173322132
87.1168269 1.234142178
91.05422664 0.9773686581
93.0334912 1.453225767
95.04914126 2.441923204
97.02840582 0.8880066511
105.0698767 1.270124652
107.0855268 1.007171696
109.0647913 1.462247205
109.1011768 2.169921681
123.0804414 1.244866634
123.1168269 1.132041237
137.132477 1.095720389
163.1117415 1.026576489

Name: +ve in-silico MS/MS by CFM-ID for WXVLCNREBFDEKS-UHFFFAOYSA-N
ID: WXVLCNREBFDEKS-UHFFFAOYSA-N
Comment: Energy0
Num peaks: 6
85.06479133 2.947951695
177.0546206 5.479761443
201.0910061 3.108625337
215.1066561 9.256339343
217.0859207 3.193097307
233.1172208 56.73927899

Name: +ve in-silico MS/MS by CFM-ID for WXVLCNREBFDEKS-UHFFFAOYSA-N
ID: WXVLCNREBFDEKS-UHFFFAOYSA-N
Comment: Energy1
Num peaks: 18
43.01784114 1.973383336
65.03857658 3.184165549
67.05422664 3.725121989
83.04914126 1.853816383
85.06479133 3.829804851
135.0440559 1.830302333
149.0597059 2.927981724
159.0440559 2.238050949
165.0546206 4.629296825
173.0597059 1.866516596
175.075356 2.58403302
177.0546206 6.420727325
191.0702706 6.912916819
191.1066561 2.466398805
201.0910061 3.08202583
215.1066561 7.599304413
217.0859207 2.207090847
233.1172208 21.89648132

Name: +ve in-silico MS/MS by CFM-ID for WXVLCNREBFDEKS-UHFFFAOYSA-N
ID: WXVLCNREBFDEKS-UHFFFAOYSA-N
Comment: Energy2
Num peaks: 31
25.00727645 1.066173689
39.02292652 1.928690197
41.00219107 1.426593317
41.03857658 1.432898766
43.01784114 2.577553448
49.00727645 2.607551578
51.02292652 1.94307609
53.03857658 1.40636676
55.05422664 2.232836518
57.0334912 0.9865566651
57.06987671 1.056921943
65.03857658 8.811782138
67.05422664 3.544046196
69.06987671 2.481606253
81.0334912 1.140236384
119.0491413 1.079474085
131.0491413 1.965825236
135.0440559 2.034523432
143.0491413 1.144545656
147.0440559 5.068968317
149.0597059 4.038485897
155.0491413 0.9773604771
157.0647913 1.301771741
159.0440559 7.357714081
161.0597059 1.064912885
165.0546206 1.071442045
173.0597059 2.579170739
175.0389705 1.405918861
175.075356 3.724984906
177.0546206 5.840073026
191.0702706 1.20957572

Name: +ve in-silico MS/MS by CFM-ID for GQOWVFHMXITOCQ-QWRHMFJTSA-N
ID: GQOWVFHMXITOCQ-QWRHMFJTSA-N
Comment: Energy0
Num peaks: 8
157.0647913 2.472139251
159.0804414 2.42719607
161.0960915 5.808134204
179.1066561 3.261557979
187.1117415 2.75140212
189.1273916 2.883684176
215.1066561 10.70478971
233.1172208 51.63543608

Name: +ve in-silico MS/MS by CFM-ID for GQOWVFHMXITOCQ-QWRHMFJTSA-N
ID: GQOWVFHMXITOCQ-QWRHMFJTSA-N
Comment: Energy1
Num peaks: 30
49.00727645 0.7435191729
119.0855268 0.8135166937
131.0855268 1.194099836
133.0647913 0.7589311266
133.1011768 0.7780113819
135.0804414 0.9800210923
137.0960915 0.8694121565
143.0855268 1.292907678
157.0647913 5.292986974
159.0804414 5.559775211
161.0960915 5.60068749
161.132477 0.7202170172
163.1117415 1.993235399
173.0597059 1.780325568
175.075356 1.343155852
177.0910061 1.634538772
179.1066561 2.438492695
181.1223062 0.9561206297
185.0960915 3.304503921
187.075356 1.225299004
187.1117415 2.958142425
189.1273916 3.439066957
191.1066561 0.978349495
197.0960915 0.7895812473
201.0910061 2.305221131
203.1066561 1.562569181
205.1223062 8.415180714
215.1066561 7.016035388
217.0859207 1.22840874
233.1172208 12.72363942

Name: +ve in-silico MS/MS by CFM-ID for GQOWVFHMXITOCQ-QWRHMFJTSA-N
ID: GQOWVFHMXITOCQ-QWRHMFJTSA-N
Comment: Energy2
Num peaks: 31
39.02292652 3.343010588
41.03857658 4.290545591
43.05422664 0.9329176454
49.00727645 7.14210028
51.02292652 2.548285243
53.03857658 3.421114073
55.05422664 1.421360209
65.03857658 2.34416564
79.05422664 2.473451608
81.06987671 0.9398393703
93.0334912 1.120188032
105.0698767 8.016763159
107.0855268 2.105102349
109.1011768 1.072537797
119.0855268 2.484423264
121.0647913 1.447869068
131.0855268 4.113986214
133.1011768 1.968010384
135.1168269 1.740510717
143.0855268 2.246899302
145.1011768 2.104570314
151.1117415 1.817622672
157.0647913 0.9899930658
159.0804414 2.022065679
161.132477 1.123083002
163.1117415 1.425179099
173.0597059 0.9527229114
175.075356 1.891437564
177.1273916 1.318231958
197.0960915 1.357522192
217.0859207 1.313386076

Name: +ve in-silico MS/MS by CFM-ID for NEBOPDYAXPDYHQ-LURJTMIESA-N
ID: NEBOPDYAXPDYHQ-LURJTMIESA-N
Comment: Energy0
Num peaks: 7
101.0233204 2.122512804
116.070605 9.834253355
152.070605 3.93951027
170.0811697 10.77751849
180.0655196 6.258677476
198.0760843 21.29750506
216.086649 26.40726071

Name: +ve in-silico MS/MS by CFM-ID for NEBOPDYAXPDYHQ-LURJTMIESA-N
ID: NEBOPDYAXPDYHQ-LURJTMIESA-N
Comment: Energy1
Num peaks: 17
55.01784114 2.827655612
68.04947561 3.266187723
70.06512568 6.643278107
73.02840582 3.693200004
83.01275576 1.764308869
98.0600403 1.668527973
101.0233204 3.119227889
116.070605 10.01648134
124.0756904 3.319310876
142.0498695 1.34891308
152.070605 4.794312942
154.086255 2.8903543
156.0655196 4.288718397
170.0811697 15.26767687
180.0655196 2.999005097
198.0760843 7.745582429
216.086649 5.272004357

Name: +ve in-silico MS/MS by CFM-ID for NEBOPDYAXPDYHQ-LURJTMIESA-N
ID: NEBOPDYAXPDYHQ-LURJTMIESA-N
Comment: Energy2
Num peaks: 24
25.00727645 1.078707481
27.02292652 6.350028073
29.03857658 2.115999876
41.00219107 2.509455584
41.03857658 4.935736034
42.03382555 1.12704558
43.01784114 2.556235429
43.05422664 2.124147977
44.04947561 2.078339426
45.06987671 1.588696151
55.01784114 7.2184749
57.0334912 1.724159041
59.01275576 2.597115763
61.02840582 1.457078881
68.04947561 12.80898103
70.06512568 4.346792223
73.02840582 5.121971972
96.04439023 2.655439905
98.0600403 1.48524836
101.0233204 1.656651662
114.0549549 2.456003367
116.070605 5.141163969
124.0756904 4.808153555
154.086255 1.053033462

Name: +ve in-silico MS/MS by CFM-ID for QWDBCIAVABMJPP-UHFFFAOYSA-N
ID: QWDBCIAVABMJPP-UHFFFAOYSA-N
Comment: Energy0
Num peaks: 6
61.06479133 4.26089671
163.075356 5.267074192
191.0702706 17.89596548
209.0808353 14.23301867
233.1172208 1.228037855
251.1277855 48.55501233

Name: +ve in-silico MS/MS by CFM-ID for QWDBCIAVABMJPP-UHFFFAOYSA-N
ID: QWDBCIAVABMJPP-UHFFFAOYSA-N
Comment: Energy1
Num peaks: 8
61.06479133 4.972776069
123.0440559 5.215782337
151.0389705 13.54924621
163.075356 6.329380195
167.0338851 11.39350446
191.0702706 15.80125968
209.0808353 11.57173793
251.1277855 13.01807971

Name: +ve in-silico MS/MS by CFM-ID for QWDBCIAVABMJPP-UHFFFAOYSA-N
ID: QWDBCIAVABMJPP-UHFFFAOYSA-N
Comment: Energy2
Num peaks: 14
43.05422664 8.374743778
49.00727645 3.738529097
51.02292652 3.841266794
59.04914126 3.630095713
61.06479133 4.709127298
79.05422664 4.628065899
105.0334912 14.02557554
107.0491413 8.624783037
133.0284058 10.63124108
149.0233204 4.427959686
151.0389705 2.051523856
161.0597059 4.007125623
163.075356 3.90131353
191.0702706 3.493393834

Name: +ve in-silico MS/MS by CFM-ID for MQHNKCZKNAJROC-UHFFFAOYSA-N
ID: MQHNKCZKNAJROC-UHFFFAOYSA-N
Comment: Energy0
Num peaks: 6
41.03857658 1.925797014
43.05422664 15.98308656
163.075356 4.425121013
191.0702706 15.25536257
233.1172208 1.347136662
251.1277855 50.54601682

Name: +ve in-silico MS/MS by CFM-ID for MQHNKCZKNAJROC-UHFFFAOYSA-N
ID: MQHNKCZKNAJROC-UHFFFAOYSA-N
Comment: Energy1
Num peaks: 6
41.03857658 3.487710851
43.05422664 50.20114327
163.075356 5.634999528
173.0597059 1.612708046
191.0702706 10.99877506
251.1277855 9.579005204

Name: +ve in-silico MS/MS by CFM-ID for MQHNKCZKNAJROC-UHFFFAOYSA-N
ID: MQHNKCZKNAJROC-UHFFFAOYSA-N
Comment: Energy2
Num peaks: 16
27.02292652 1.231784017
39.02292652 3.27078537
41.03857658 4.221119441
43.05422664 33.89554984
49.00727645 2.082424878
51.02292652 3.381886919
63.02292652 1.24580892
79.05422664 6.495825286
105.0334912 8.204495015
107.0491413 6.322195237
109.0647913 1.198228146
133.0284058 2.644744113
135.0440559 1.37260937
137.0597059 1.186343081
163.075356 2.455142043
191.0702706 1.745172145

Name: +ve in-silico MS/MS by CFM-ID for MKYPKZSGLSOGLL-LURJTMIESA-N
ID: MKYPKZSGLSOGLL-LURJTMIESA-N
Comment: Energy0
Num peaks: 17
56.04947561 1.298208085
84.04439023 2.009669638
86.0600403 2.909112061
87.04405588 3.486454229
102.0549549 1.688850842
104.070605 7.152527356
130.0498695 5.084269535
141.1022395 1.69349771
169.0971541 8.02971617
170.0811697 1.607541065
171.1128041 2.14254983
187.1077188 13.70661392
197.0920687 2.715253479
198.0760843 3.405535823
215.1026334 9.119371523
216.086649 3.543298331
233.1131981 11.58153959

Name: +ve in-silico MS/MS by CFM-ID for MKYPKZSGLSOGLL-LURJTMIESA-N
ID: MKYPKZSGLSOGLL-LURJTMIESA-N
Comment: Energy1
Num peaks: 22
41.03857658 1.647631414
42.03382555 1.073878567
44.04947561 2.284511902
56.04947561 4.486146104
58.06512568 4.075311845
69.0334912 1.49709376
84.04439023 3.907604512
86.0600403 3.897898821
87.04405588 9.369076381
101.0709393 1.303591619
102.0549549 2.003533804
104.070605 13.0590562
127.0865894 1.815956961
130.0498695 3.253803787
141.1022395 3.888931394
143.1178895 1.033340245
169.0971541 5.055851357
170.0811697 3.462699012
171.1128041 2.07113886
187.1077188 8.7575572
215.1026334 1.540548976
233.1131981 1.048420208

Name: +ve in-silico MS/MS by CFM-ID for MKYPKZSGLSOGLL-LURJTMIESA-N
ID: MKYPKZSGLSOGLL-LURJTMIESA-N
Comment: Energy2
Num peaks: 23
25.00727645 1.301598967
27.02292652 2.149211891
41.03857658 12.95816572
42.03382555 2.011412193
43.01784114 0.7104407544
43.05422664 3.293814781
44.04947561 2.105141795
55.01784114 0.9210284021
56.04947561 14.71489015
58.06512568 5.360678875
59.01275576 1.113487816
69.0334912 1.982536773
73.02840582 1.121713072
84.04439023 6.085287801
86.0600403 1.712267103
87.04405588 10.11790876
99.05528926 2.466383771
102.0549549 2.058922009
104.070605 2.686195301
113.0709393 1.616199105
127.0865894 0.7744421371
130.0498695 1.198570221
141.1022395 1.925580909

Name: +ve in-silico MS/MS by CFM-ID for ZNJFBWYDHIGLCU-QKMQQOOLSA-N
ID: ZNJFBWYDHIGLCU-QKMQQOOLSA-N
Comment: Energy0
Num peaks: 20
41.03857658 0.9513929833
43.05422664 0.6665405878
55.05422664 1.340785855
69.06987671 0.9523649219
81.06987671 0.7115629189
83.08552677 0.8513387787
85.02840582 0.4955971669
95.04914126 0.4879241713
123.0440559 0.5063099861
147.1168269 0.6720123508
149.0960915 1.82510825
151.1117415 5.48166327
155.0702706 0.6149940171
163.1117415 1.000044861
165.1273916 10.09991481
167.1430416 1.230543401
175.1117415 5.75574925
183.1379563 0.5110409895
193.1223062 20.55204536
211.1328709 25.55871697

Name: +ve in-silico MS/MS by CFM-ID for ZNJFBWYDHIGLCU-QKMQQOOLSA-N
ID: ZNJFBWYDHIGLCU-QKMQQOOLSA-N
Comment: Energy1
Num peaks: 31
39.02292652 2.399933807
41.03857658 2.201753652
43.05422664 1.247378593
51.02292652 0.9559191991
55.05422664 3.399560761
69.06987671 2.476406838
77.03857658 1.063006446
79.01784114 1.01713258
79.05422664 3.641528369
81.06987671 2.619506608
83.08552677 2.899074959
85.10117684 1.515791683
93.0334912 1.107783931
95.04914126 1.655801765
97.02840582 1.63625522
107.0491413 1.359750067
109.0647913 1.940782248
111.0804414 1.564150317
123.0804414 1.366958325
123.1168269 0.9785543186
133.1011768 1.696973229
137.132477 1.270726472
147.1168269 1.290008718
149.0960915 0.9672111817
151.1117415 2.147836853
163.1117415 1.06518625
165.1273916 7.437143182
167.1430416 1.501008311
175.1117415 1.370147403
193.1223062 3.356885559
211.1328709 2.381345517

Name: +ve in-silico MS/MS by CFM-ID for ZNJFBWYDHIGLCU-QKMQQOOLSA-N
ID: ZNJFBWYDHIGLCU-QKMQQOOLSA-N
Comment: Energy2
Num peaks: 31
27.02292652 0.9074433147
39.02292652 8.294100753
41.03857658 6.818060625
43.05422664 4.703929857
51.02292652 2.873471117
53.03857658 3.980509941
55.05422664 4.748579764
65.03857658 1.258793216
67.05422664 1.087561739
68.99710569 1.111868306
69.06987671 1.011901377
71.08552677 1.061214155
77.03857658 2.531410593
79.01784114 0.9641272771
79.05422664 4.971903672
81.06987671 3.068377421
83.08552677 3.699955357
85.10117684 2.173322132
87.1168269 1.234142178
91.05422664 0.9773686581
93.0334912 1.453225767
95.04914126 2.441923204
97.02840582 0.8880066511
105.0698767 1.270124652
107.0855268 1.007171696
109.0647913 1.462247205
109.1011768 2.169921681
123.0804414 1.244866634
123.1168269 1.132041237
137.132477 1.095720389
163.1117415 1.026576489

Name: +ve in-silico MS/MS by CFM-ID for IEZWLIJBCDCGEU-UHFFFAOYSA-N
ID: IEZWLIJBCDCGEU-UHFFFAOYSA-N
Comment: Energy0
Num peaks: 16
15.02292652 1.894228016
72.99202031 1.620782124
139.1117415 0.9508139212
145.104548 0.9843884228
159.120198 4.315653975
167.1066561 0.8846648728
169.104548 1.748054967
169.1223062 0.7767553922
185.0994626 1.311154374
185.1172208 3.18741093
187.1151126 12.02410886
189.1307627 1.041745032
197.0994626 5.42096747
215.1100273 15.75412253
217.0892918 2.292778331
233.120592 26.05748781

Name: +ve in-silico MS/MS by CFM-ID for IEZWLIJBCDCGEU-UHFFFAOYSA-N
ID: IEZWLIJBCDCGEU-UHFFFAOYSA-N
Comment: Energy1
Num peaks: 31
41.03857658 0.9931839837
46.99499752 1.318508931
49.01064758 0.8144160254
55.05422664 0.8838326354
69.06987671 0.8468939456
89.04194771 1.387792528
97.10117684 1.704085784
103.0575978 1.29871259
111.1168269 2.608038596
113.132477 1.173145503
115.148127 0.9725652772
117.0732478 1.216640743
127.0575978 0.8455596346
131.0888979 1.028870225
139.1117415 2.409100957
141.0732478 0.9926824671
143.0888979 1.790024956
145.104548 3.373002449
159.120198 7.032378504
167.1066561 1.921611486
169.104548 2.070264894
169.1223062 1.386506582
171.120198 2.579486284
185.1172208 2.271778539
187.1151126 6.857854917
189.1307627 0.8741878374
197.0994626 3.570534053
199.0787271 1.117137567
215.1100273 7.496399936
217.0892918 0.9262817862
233.120592 4.497792019

Name: +ve in-silico MS/MS by CFM-ID for IEZWLIJBCDCGEU-UHFFFAOYSA-N
ID: IEZWLIJBCDCGEU-UHFFFAOYSA-N
Comment: Energy2
Num peaks: 31
15.02292652 2.23870053
27.02292652 0.8952516032
41.03857658 5.270811853
43.05422664 2.133629147
46.99499752 1.700392526
55.01784114 1.024112897
55.05422664 4.024232913
57.06987671 1.982827075
61.01064758 1.556415546
69.06987671 3.790994279
71.08552677 1.715540093
72.99202031 1.477218185
73.01064758 1.025114844
75.02629764 4.058543155
83.08552677 3.915007895
85.10117684 1.111211606
87.02629764 1.150140769
89.04194771 3.367020518
97.10117684 3.620009096
99.1168269 1.522742242
101.0419477 1.140949027
103.0575978 2.538269725
111.1168269 4.058978837
113.132477 2.338806632
115.0575978 0.9684375706
117.0732478 1.864262277
139.1117415 1.648119962
141.0732478 1.019016099
143.0888979 2.146288817
145.104548 2.334780025
159.120198 1.009700264

Name: +ve in-silico MS/MS by CFM-ID for FUZOZPRKGAXGOB-WDSKDSINSA-N
ID: FUZOZPRKGAXGOB-WDSKDSINSA-N
Comment: Energy0
Num peaks: 13
56.04947561 2.536601216
58.06512568 1.998049338
104.070605 7.326680524
130.0498695 4.495132034
141.1022395 3.616983855
158.0811697 1.895002435
169.0971541 3.167925904
170.0811697 2.747046043
187.1077188 23.55762833
198.0760843 2.874768543
215.1026334 5.436471206
216.086649 5.071211202
233.1131981 15.82100986

Name: +ve in-silico MS/MS by CFM-ID for FUZOZPRKGAXGOB-WDSKDSINSA-N
ID: FUZOZPRKGAXGOB-WDSKDSINSA-N
Comment: Energy1
Num peaks: 19
29.03857658 1.132638406
56.04947561 6.379732219
58.06512568 7.102874953
84.04439023 5.089436989
86.0600403 1.986265648
87.04405588 2.100741247
101.0709393 1.35322505
102.0549549 1.140600274
104.070605 9.968952095
130.0498695 3.609571976
141.1022395 8.881268804
143.1178895 1.377119902
158.0811697 1.353377644
169.0971541 3.066058718
170.0811697 6.224019949
171.1128041 1.539074608
187.1077188 15.84394168
215.1026334 1.234562495
233.1131981 1.629384585

Name: +ve in-silico MS/MS by CFM-ID for FUZOZPRKGAXGOB-WDSKDSINSA-N
ID: FUZOZPRKGAXGOB-WDSKDSINSA-N
Comment: Energy2
Num peaks: 17
28.01817548 1.496249595
41.03857658 6.689130715
42.03382555 2.535114135
56.04947561 15.52571041
58.06512568 9.353718272
84.04439023 10.40513124
86.0600403 1.506468576
87.04405588 4.31419761
98.0600403 2.717577994
99.05528926 1.859062969
102.0549549 2.492144632
104.070605 4.549586066
112.0756904 5.539388209
130.0498695 1.803542614
141.1022395 7.098533964
170.0811697 1.024076063
171.1128041 1.233683837

Name: +ve in-silico MS/MS by CFM-ID for SOECUQMRSRVZQQ-UHFFFAOYSA-N
ID: SOECUQMRSRVZQQ-UHFFFAOYSA-N
Comment: Energy0
Num peaks: 14
55.05422664 3.870254459
69.06987671 1.183555413
79.05422664 1.18860978
83.08552677 1.361400695
107.0855268 2.215018603
109.1011768 1.486579432
181.0495352 1.106191498
195.0651853 3.582681426
207.0651853 4.285335943
209.0808353 3.994750845
219.1015708 2.016569577
233.1172208 9.680174398
235.0964854 1.250661623
251.1277855 43.0739212

Name: +ve in-silico MS/MS by CFM-ID for SOECUQMRSRVZQQ-UHFFFAOYSA-N
ID: SOECUQMRSRVZQQ-UHFFFAOYSA-N
Comment: Energy1
Num peaks: 30
39.02292652 2.568331333
41.03857658 0.8455602718
55.05422664 13.94759527
57.06987671 1.117268991
65.03857658 0.8613189904
67.05422664 1.125014556
69.06987671 4.349516951
79.05422664 1.348356066
81.06987671 1.308021861
83.08552677 1.257353647
85.02840582 0.9033433231
105.0698767 1.163886455
107.0855268 3.012049038
109.1011768 1.580874702
133.0647913 0.7633551275
135.0804414 2.085853164
137.0960915 1.181398399
181.0495352 1.754531405
183.0651853 1.437358762
193.0495352 2.039445729
195.0651853 10.38004658
207.0651853 1.93411187
209.0808353 1.286254497
211.0964854 1.187651555
219.1015708 2.618205342
221.1172208 1.349820538
223.1328709 2.222002914
233.1172208 4.94130924
235.0964854 1.214566232
251.1277855 8.867599861

Name: +ve in-silico MS/MS by CFM-ID for SOECUQMRSRVZQQ-UHFFFAOYSA-N
ID: SOECUQMRSRVZQQ-UHFFFAOYSA-N
Comment: Energy2
Num peaks: 27
39.02292652 4.466154486
41.03857658 1.585490699
49.00727645 4.882159615
51.02292652 2.227758738
53.03857658 2.660000955
55.05422664 15.00846801
57.06987671 1.096060466
63.02292652 1.477139783
65.03857658 4.988267183
67.05422664 3.757293617
69.06987671 1.967113484
79.01784114 1.472067487
79.05422664 3.401366444
81.0334912 0.937300286
81.06987671 1.53998639
83.08552677 2.449414038
85.02840582 2.396332711
87.04405588 1.757637191
89.03857658 1.265104943
103.0542266 1.226988238
105.0698767 2.297912752
107.0855268 6.858050717
109.1011768 2.26431641
135.0804414 2.566650581
219.1015708 1.673121901
221.1172208 1.008844531
235.0964854 2.949453096

Name: +ve in-silico MS/MS by CFM-ID for CPMKYMGGYUFOHS-UHFFFAOYSA-N
ID: CPMKYMGGYUFOHS-UHFFFAOYSA-N
Comment: Energy0
Num peaks: 12
59.01275576 1.828413012
70.02874017 4.001919383
88.03930485 7.943833792
116.0342195 4.045082248
118.086255 2.594524122
169.0971541 4.57565225
187.1077188 7.341131112
197.0920687 5.463377504
198.0760843 4.407396338
215.1026334 26.81554476
216.086649 2.26740005
233.1131981 9.978957652

Name: +ve in-silico MS/MS by CFM-ID for CPMKYMGGYUFOHS-UHFFFAOYSA-N
ID: CPMKYMGGYUFOHS-UHFFFAOYSA-N
Comment: Energy1
Num peaks: 23
42.03382555 1.130722719
43.05422664 3.020481201
45.06987671 1.496098914
56.0130901 1.273198954
70.02874017 4.31004839
70.06512568 2.869529738
71.01275576 11.975545
72.08077574 7.75650294
88.03930485 12.35091286
98.02365479 0.9922431087
99.00767038 1.178475896
100.0756904 2.329129652
116.0342195 2.59997235
118.086255 3.791131026
127.0865894 1.888792489
169.0971541 2.263752676
170.0811697 1.6986142
173.0920687 3.334876502
187.1077188 4.394124289
197.0920687 1.763557352
198.0760843 1.870136606
215.1026334 4.569709071
233.1131981 1.503340856

Name: +ve in-silico MS/MS by CFM-ID for CPMKYMGGYUFOHS-UHFFFAOYSA-N
ID: CPMKYMGGYUFOHS-UHFFFAOYSA-N
Comment: Energy2
Num peaks: 17
15.02292652 1.548471646
40.01817548 1.430102097
41.00219107 1.322179939
42.03382555 20.06131062
43.01784114 2.89350339
44.04947561 8.306828631
55.05422664 3.055782307
59.01275576 5.901244676
61.02840582 3.009814414
70.02874017 5.64626567
70.06512568 4.100320998
71.01275576 9.077472724
72.04439023 2.163903408
72.08077574 2.272250794
88.03930485 6.475260389
98.0600403 1.396928827
141.1022395 2.386994456

Name: +ve in-silico MS/MS by CFM-ID for HBWOJLKKRRLNRN-UHFFFAOYSA-N
ID: HBWOJLKKRRLNRN-UHFFFAOYSA-N
Comment: Energy0
Num peaks: 6
68.04947561 3.434934177
86.0600403 4.301846785
102.0549549 3.692850249
197.0920687 29.96972247
215.1026334 33.50630653
233.1131981 7.16576713

Name: +ve in-silico MS/MS by CFM-ID for HBWOJLKKRRLNRN-UHFFFAOYSA-N
ID: HBWOJLKKRRLNRN-UHFFFAOYSA-N
Comment: Energy1
Num peaks: 13
56.04947561 1.260108341
68.04947561 13.8981866
70.06512568 1.250154598
74.0600403 3.549848957
86.0600403 11.19021491
96.04439023 3.680419374
102.0549549 8.446302003
114.0549549 2.685040282
120.0655196 2.305836916
169.0971541 5.764829842
187.1077188 2.002572936
197.0920687 15.54791892
215.1026334 9.079158086

Name: +ve in-silico MS/MS by CFM-ID for HBWOJLKKRRLNRN-UHFFFAOYSA-N
ID: HBWOJLKKRRLNRN-UHFFFAOYSA-N
Comment: Energy2
Num peaks: 19
45.0334912 1.059131201
55.01784114 1.843548508
57.0334912 3.567408612
58.02874017 1.356487024
59.04914126 2.02128347
68.04947561 35.48730845
70.06512568 5.531387369
72.04439023 1.048308815
84.04439023 1.191577323
85.02840582 1.278327248
86.0600403 8.473045257
96.04439023 2.799897365
102.0549549 4.189297441
103.0389705 1.585129852
114.0549549 1.174380493
140.0342195 2.096851572
144.0655196 3.004132628
169.0971541 1.174158678
197.0920687 2.11538612

Name: +ve in-silico MS/MS by CFM-ID for LARRWQRLUSYTHC-UHFFFAOYSA-N
ID: LARRWQRLUSYTHC-UHFFFAOYSA-N
Comment: Energy0
Num peaks: 6
114.0549549 4.537136537
169.0971541 4.140300561
197.0920687 31.0523673
198.0760843 2.93558283
215.1026334 34.57429972
233.1131981 7.378231528

Name: +ve in-silico MS/MS by CFM-ID for LARRWQRLUSYTHC-UHFFFAOYSA-N
ID: LARRWQRLUSYTHC-UHFFFAOYSA-N
Comment: Energy1
Num peaks: 11
56.04947561 5.295259215
74.0600403 5.051252964
84.04439023 2.396535818
86.0600403 2.201859375
114.0549549 11.14042469
132.0655196 2.204016365
169.0971541 7.059149986
187.1077188 2.257455721
197.0920687 24.41748272
198.0760843 4.367490556
215.1026334 14.75290946

Name: +ve in-silico MS/MS by CFM-ID for LARRWQRLUSYTHC-UHFFFAOYSA-N
ID: LARRWQRLUSYTHC-UHFFFAOYSA-N
Comment: Energy2
Num peaks: 21
43.01784114 0.9196427554
52.01817548 0.8368755163
56.0130901 0.8148883691
56.04947561 11.67225635
58.02874017 1.059187022
58.06512568 3.363519669
60.04439023 0.7907299932
74.0600403 4.283649739
82.02874017 0.8651939429
84.04439023 9.507859336
86.0600403 2.713450964
102.0549549 1.891003996
112.0393049 4.999366529
114.0549549 17.20030374
116.070605 0.8753053174
130.0498695 1.835392422
132.0655196 3.636127921
140.0342195 3.561645215
158.0447842 0.9999841845
169.0971541 3.960099553
197.0920687 4.518718874

Name: +ve in-silico MS/MS by CFM-ID for OBTCMSPFOITUIJ-UHFFFAOYSA-N
ID: OBTCMSPFOITUIJ-UHFFFAOYSA-N
Comment: Energy0
Num peaks: 10
55.05422664 4.061324731
72.08077574 15.23646362
100.0756904 5.721011663
116.0342195 4.829794521
169.0971541 2.781480562
187.1077188 5.103024754
197.0920687 4.961712704
198.0760843 3.931492824
215.1026334 24.99643033
233.1131981 9.640980572

Name: +ve in-silico MS/MS by CFM-ID for OBTCMSPFOITUIJ-UHFFFAOYSA-N
ID: OBTCMSPFOITUIJ-UHFFFAOYSA-N
Comment: Energy1
Num peaks: 18
43.05422664 1.238987167
45.06987671 0.9533329468
55.05422664 16.20046525
59.01275576 2.480338207
72.08077574 20.73111354
74.02365479 7.351658207
74.0964258 1.116529636
86.02365479 1.554125536
88.03930485 6.244871704
100.0756904 3.807721514
116.0342195 4.65489711
134.0447842 1.421543525
169.0971541 1.405462722
173.0920687 3.097671513
187.1077188 2.831592699
197.0920687 1.072122559
215.1026334 3.030989808
233.1131981 1.108326786

Name: +ve in-silico MS/MS by CFM-ID for OBTCMSPFOITUIJ-UHFFFAOYSA-N
ID: OBTCMSPFOITUIJ-UHFFFAOYSA-N
Comment: Energy2
Num peaks: 15
41.03857658 1.740489732
43.05422664 5.859498725
45.06987671 1.728394607
55.05422664 31.01840973
56.04947561 5.20602135
57.06987671 2.938323318
59.01275576 1.365909145
66.03382555 1.647371812
70.06512568 1.742531728
71.01275576 2.773204365
72.08077574 14.75522496
86.02365479 3.606998508
88.03930485 3.864663331
100.0756904 1.391897478
116.0342195 1.630299599

Name: +ve in-silico MS/MS by CFM-ID for MKYPKZSGLSOGLL-UHFFFAOYSA-N
ID: MKYPKZSGLSOGLL-UHFFFAOYSA-N
Comment: Energy0
Num peaks: 15
84.04439023 5.505966197
86.0600403 3.188384038
87.04405588 2.525976578
100.0393049 1.641045019
102.0549549 14.42946453
104.070605 2.564796073
141.1022395 1.37202375
169.0971541 7.270724411
170.0811697 1.368666721
187.1077188 8.923507643
197.0920687 3.891397981
198.0760843 2.332073989
215.1026334 18.15098554
216.086649 2.390408666
233.1131981 5.796967832

Name: +ve in-silico MS/MS by CFM-ID for MKYPKZSGLSOGLL-UHFFFAOYSA-N
ID: MKYPKZSGLSOGLL-UHFFFAOYSA-N
Comment: Energy1
Num peaks: 18
41.03857658 1.4397116
42.03382555 2.63353332
56.04947561 6.71563053
58.06512568 1.653618517
69.0334912 1.54599651
84.04439023 7.545487624
85.02840582 6.588806388
86.0600403 4.215815288
87.04405588 4.052449628
98.02365479 1.487448547
102.0549549 24.32560721
104.070605 1.463413753
127.0865894 1.424756256
141.1022395 2.850664385
169.0971541 3.710483917
170.0811697 1.997212356
187.1077188 5.060271731
215.1026334 2.131033327

Name: +ve in-silico MS/MS by CFM-ID for MKYPKZSGLSOGLL-UHFFFAOYSA-N
ID: MKYPKZSGLSOGLL-UHFFFAOYSA-N
Comment: Energy2
Num peaks: 21
27.02292652 1.41533745
40.01817548 1.804399136
41.03857658 9.708584549
42.03382555 4.012692072
43.05422664 2.378779836
54.03382555 2.695250632
56.04947561 16.40439232
58.06512568 2.870553859
59.01275576 3.266379094
61.02840582 1.261727665
73.02840582 3.588940676
84.04439023 5.989253785
85.02840582 2.583481167
86.0600403 1.714484189
87.04405588 4.238899452
99.05528926 1.740343324
102.0549549 9.610184517
113.0709393 1.077816081
127.0865894 1.003525707
141.1022395 2.31711452
169.0971541 1.226741881

Name: +ve in-silico MS/MS by CFM-ID for VOOYTQRREPYRIW-UHFFFAOYSA-N
ID: VOOYTQRREPYRIW-UHFFFAOYSA-N
Comment: Energy0
Num peaks: 13
91.05422664 3.189950365
117.0698767 1.445106176
127.0542266 1.082182119
129.0698767 2.934292556
131.0855268 5.961595369
133.1011768 4.557609753
135.1168269 1.088550601
155.0702706 1.299140704
173.0960915 2.680670356
187.1117415 1.641797883
189.1273916 1.835092721
215.1066561 6.870108265
233.1172208 46.43088883

Name: +ve in-silico MS/MS by CFM-ID for VOOYTQRREPYRIW-UHFFFAOYSA-N
ID: VOOYTQRREPYRIW-UHFFFAOYSA-N
Comment: Energy1
Num peaks: 19
39.02292652 1.302432347
41.00219107 2.536470771
41.03857658 1.13460717
43.01784114 3.796493088
91.05422664 6.063030342
101.0385766 1.814193778
115.0542266 10.15684513
117.0698767 17.82840271
119.0855268 7.313697623
127.0389705 1.692497086
127.0542266 1.557345792
129.0698767 5.118244207
131.0855268 8.06762272
133.1011768 2.565004981
135.1168269 1.208976688
171.0804414 1.539650665
173.0960915 1.636568482
215.1066561 1.615023062
233.1172208 3.647011774

Name: +ve in-silico MS/MS by CFM-ID for VOOYTQRREPYRIW-UHFFFAOYSA-N
ID: VOOYTQRREPYRIW-UHFFFAOYSA-N
Comment: Energy2
Num peaks: 31
39.02292652 5.309865734
41.03857658 4.833366682
45.0334912 0.9462723554
49.00727645 2.379722755
51.02292652 4.389259845
53.00219107 0.8614330729
53.03857658 1.617065222
55.01784114 2.677870197
55.05422664 0.9923656262
57.0334912 2.145199701
63.02292652 1.305677855
65.03857658 1.099823354
79.05422664 1.481513885
85.02840582 0.8256540791
91.05422664 10.93345105
93.06987671 1.873016481
101.0385766 4.070114589
103.0542266 2.671925329
105.0698767 3.361165472
107.0855268 0.7945875428
115.0542266 4.991841356
117.0698767 3.308731332
119.0855268 2.811397385
127.0542266 1.222395136
129.0698767 4.756002861
131.0855268 2.107527849
133.1011768 1.612031977
135.0804414 0.845261533
147.0804414 0.8199860538
149.0960915 2.349121209
201.0910061 0.9377969515

Name: +ve in-silico MS/MS by CFM-ID for QUWXRNSZOIJARN-SNAWJCMRSA-N
ID: QUWXRNSZOIJARN-SNAWJCMRSA-N
Comment: Energy0
Num peaks: 11
57.0334912 1.509561823
151.075356 1.312821277
181.0859207 1.31616683
189.0910061 1.777099237
191.1066561 1.172977867
193.0859207 1.172147614
207.1015708 1.57034611
209.1172208 1.798607816
215.1066561 12.46895275
233.1172208 35.06937061
251.1277855 21.15969682

Name: +ve in-silico MS/MS by CFM-ID for QUWXRNSZOIJARN-SNAWJCMRSA-N
ID: QUWXRNSZOIJARN-SNAWJCMRSA-N
Comment: Energy1
Num peaks: 31
51.02292652 1.430028424
57.0334912 2.268874201
69.0334912 2.363335756
81.0334912 1.394600235
107.0491413 2.062245506
109.0647913 3.389303034
111.0804414 1.43361726
121.0284058 3.208371111
123.0440559 2.78154735
123.0804414 1.081238099
125.0597059 3.250369706
127.075356 1.585401064
147.0440559 1.194377124
149.0597059 2.010811295
151.075356 2.825998229
153.0910061 2.017137684
163.075356 2.066929801
165.0910061 1.365260521
173.0597059 1.336986081
175.075356 2.015289566
177.0546206 1.551533447
181.0859207 2.613028425
191.0702706 1.183639474
193.0859207 2.130226398
203.1066561 1.598916098
205.1223062 2.207574195
215.1066561 9.351086817
221.1172208 0.877707923
223.1328709 0.9450387165
233.1172208 10.42343167
251.1277855 4.399390507

Name: +ve in-silico MS/MS by CFM-ID for QUWXRNSZOIJARN-SNAWJCMRSA-N
ID: QUWXRNSZOIJARN-SNAWJCMRSA-N
Comment: Energy2
Num peaks: 31
39.02292652 3.814458677
49.00727645 1.701696492
51.02292652 3.97970182
53.03857658 2.011455587
57.0334912 1.682167912
67.01784114 1.906397774
69.0334912 4.921601365
83.04914126 1.347438937
93.0334912 1.586337113
111.0804414 1.399525875
119.0491413 1.630803134
121.0647913 2.564525387
123.0804414 3.379301646
135.0440559 1.334910925
149.0597059 2.179318045
151.075356 3.934986628
153.0910061 2.254766502
161.0597059 2.411908106
163.075356 2.728206813
165.0910061 2.135432012
175.075356 1.403166967
177.0546206 1.376854204
181.0859207 1.830577125
187.075356 1.706003454
189.0910061 1.492222721
191.1066561 1.443106087
201.0910061 1.342837792
203.1066561 1.294251094
205.1223062 2.567750286
215.1066561 3.825606993
217.0859207 1.98052094

Name: +ve in-silico MS/MS by CFM-ID for PHVSWPDOXIQPTN-UHFFFAOYSA-N
ID: PHVSWPDOXIQPTN-UHFFFAOYSA-N
Comment: Energy0
Num peaks: 12
57.06987671 1.53105184
79.05422664 1.381946533
107.0491413 2.502241202
125.0597059 2.320692695
135.0440559 1.202038816
153.0546206 3.095065058
163.1117415 1.188148564
165.1273916 9.613937402
167.1430416 1.477152432
175.1117415 2.9633225
193.1223062 25.7654135
211.1328709 27.23110125

Name: +ve in-silico MS/MS by CFM-ID for PHVSWPDOXIQPTN-UHFFFAOYSA-N
ID: PHVSWPDOXIQPTN-UHFFFAOYSA-N
Comment: Energy1
Num peaks: 29
39.02292652 1.497073289
41.03857658 2.064549503
43.05422664 4.771803148
53.03857658 1.290131671
57.06987671 3.744859524
79.05422664 1.993206219
81.06987671 0.8777359242
85.06479133 2.450238196
105.0334912 2.340294067
107.0491413 6.116746446
109.0647913 4.935336449
111.0804414 0.9973195234
113.0960915 1.031911337
121.0647913 1.100667268
125.0597059 1.610904636
135.0440559 4.581388208
137.0597059 3.293930026
139.075356 0.897900512
147.1168269 1.08375853
149.0597059 0.9236033133
153.0546206 7.488167805
155.0702706 1.025298365
165.1273916 5.973477773
167.0702706 1.236636364
167.1430416 1.476022195
169.0859207 0.9658695769
175.1117415 2.388928458
193.1223062 8.200731495
211.1328709 3.788900096

Name: +ve in-silico MS/MS by CFM-ID for PHVSWPDOXIQPTN-UHFFFAOYSA-N
ID: PHVSWPDOXIQPTN-UHFFFAOYSA-N
Comment: Energy2
Num peaks: 31
39.02292652 4.771579581
41.00219107 1.144185369
41.03857658 3.647612151
43.05422664 3.392942314
45.06987671 1.061122041
51.02292652 3.277132806
53.03857658 3.078959135
55.01784114 0.9709388615
55.05422664 1.859908537
57.06987671 5.622489281
68.99710569 0.9874018043
79.05422664 11.00393621
81.0334912 0.9042660939
81.06987671 2.736216378
105.0334912 1.3832923
107.0491413 7.682970964
109.0647913 5.278190482
121.0647913 1.739980577
125.0597059 0.992338132
135.0440559 0.9513379499
137.0597059 1.12387866
137.0960915 0.8561794092
139.075356 0.9548246621
157.0859207 0.6538926131
159.1015708 1.397704308
161.1172208 0.9334609919
171.1015708 0.7181516091
181.0859207 1.415383752
183.1015708 1.334336467
185.1172208 0.7720022449
195.1015708 1.368339769

Name: +ve in-silico MS/MS by CFM-ID for WSGFXVFLWVXTCJ-VOTSOKGWSA-N
ID: WSGFXVFLWVXTCJ-VOTSOKGWSA-N
Comment: Energy0
Num peaks: 14
41.00219107 2.680542862
47.04914126 1.3603373
97.10117684 1.319116685
111.1168269 2.150462838
133.1011768 1.527066511
135.1168269 1.912154079
137.132477 5.709440649
139.148127 10.25523018
151.1117415 1.068628665
163.1117415 2.437801544
165.1273916 6.51580708
167.1430416 5.334564804
193.1223062 5.406591306
211.1328709 32.53614809

Name: +ve in-silico MS/MS by CFM-ID for WSGFXVFLWVXTCJ-VOTSOKGWSA-N
ID: WSGFXVFLWVXTCJ-VOTSOKGWSA-N
Comment: Energy1
Num peaks: 31
39.02292652 1.680536404
41.03857658 1.855415553
43.05422664 2.314095959
53.03857658 1.884563078
55.05422664 1.317012865
57.06987671 2.133460818
67.05422664 1.880574821
71.08552677 1.833648259
81.06987671 2.497905449
83.08552677 1.926750892
85.10117684 1.362407603
95.08552677 1.198503268
97.10117684 3.585132279
109.1011768 2.050205941
111.0076704 1.293214631
111.1168269 6.835524768
113.0233204 2.265167037
113.132477 1.203093324
123.1168269 1.247089032
125.0233204 1.497060986
125.132477 1.438961284
133.1011768 3.089088656
135.1168269 1.582179809
137.132477 3.854957104
139.148127 4.008859794
163.1117415 2.771198625
165.1273916 2.543007008
167.1430416 3.627419337
183.1379563 1.568906461
193.1223062 4.357112516
211.1328709 6.962893513

Name: +ve in-silico MS/MS by CFM-ID for WSGFXVFLWVXTCJ-VOTSOKGWSA-N
ID: WSGFXVFLWVXTCJ-VOTSOKGWSA-N
Comment: Energy2
Num peaks: 31
27.02292652 1.228872403
39.02292652 4.503271442
41.00219107 3.008039047
41.03857658 6.124781393
43.05422664 8.201855226
47.04914126 1.164890832
51.02292652 1.586580218
53.03857658 5.047236895
55.05422664 4.05874092
57.06987671 6.301548195
65.03857658 1.229888278
67.05422664 4.8598643
69.06987671 1.686292753
71.08552677 4.01254969
81.06987671 3.61016311
83.08552677 1.691396004
85.10117684 1.841626184
91.05422664 1.186415754
93.06987671 0.8619957376
95.08552677 3.0079005
97.10117684 2.02924277
109.1011768 0.8924743592
111.1168269 1.072806826
123.1168269 2.306346753
125.132477 0.9227037088
133.1011768 0.9275326244
135.1168269 0.9638111227
137.132477 1.879620071
139.148127 1.519051007
163.1117415 1.058101141
167.1430416 0.8923064064

Name: +ve in-silico MS/MS by CFM-ID for QCMSQCLNALBZOD-CMDGGOBGSA-N
ID: QCMSQCLNALBZOD-CMDGGOBGSA-N
Comment: Energy0
Num peaks: 10
83.04914126 2.261994591
85.06479133 17.72299521
87.08044139 1.489705479
91.05422664 2.165624537
93.06987671 2.084019932
103.075356 2.096556846
131.0491413 14.7856953
149.0597059 3.936946522
215.1066561 3.58203886
233.1172208 30.01339401

Name: +ve in-silico MS/MS by CFM-ID for QCMSQCLNALBZOD-CMDGGOBGSA-N
ID: QCMSQCLNALBZOD-CMDGGOBGSA-N
Comment: Energy1
Num peaks: 17
39.02292652 2.633326664
41.03857658 2.549160203
43.05422664 1.085585243
53.00219107 1.14284579
59.04914126 1.04428609
83.04914126 1.689780866
85.06479133 25.23691436
91.05422664 4.793085129
103.0542266 6.634759636
103.075356 4.943242747
131.0491413 17.22408117
139.0389705 1.283737987
141.0546206 1.321406392
149.0597059 0.8892754168
155.0702706 1.068059264
215.1066561 1.72312335
233.1172208 5.040552827

Name: +ve in-silico MS/MS by CFM-ID for QCMSQCLNALBZOD-CMDGGOBGSA-N
ID: QCMSQCLNALBZOD-CMDGGOBGSA-N
Comment: Energy2
Num peaks: 31
39.02292652 4.434455083
41.03857658 3.496442504
43.05422664 2.646288224
45.06987671 0.8444312178
49.00727645 1.109027561
51.02292652 1.095168716
53.00219107 1.101285868
53.03857658 0.9622235742
55.05422664 4.163297178
57.0334912 2.481999228
59.01275576 1.216447241
63.02292652 0.8448944885
65.03857658 1.007448566
68.99710569 0.8443980492
69.0334912 0.8881313747
71.01275576 1.914894426
71.04914126 1.292735334
79.05422664 0.786498556
83.01275576 0.8089427377
85.02840582 0.7827611683
85.06479133 4.056139705
87.08044139 0.8455455453
91.05422664 5.518424267
93.06987671 3.101397854
95.08552677 1.324425102
101.0385766 3.492614276
103.0542266 11.75716631
105.0698767 1.679099034
131.0491413 6.960347446
149.0597059 1.092549218
207.1015708 0.8651537252

Name: +ve in-silico MS/MS by CFM-ID for UYEZJDNVWNIIKS-UHFFFAOYSA-N
ID: UYEZJDNVWNIIKS-UHFFFAOYSA-N
Comment: Energy0
Num peaks: 6
171.0804414 1.761513589
173.0960915 4.699141098
187.1117415 9.443194834
197.0960915 11.26511612
215.1066561 44.78884942
233.1172208 17.96800877

Name: +ve in-silico MS/MS by CFM-ID for UYEZJDNVWNIIKS-UHFFFAOYSA-N
ID: UYEZJDNVWNIIKS-UHFFFAOYSA-N
Comment: Energy1
Num peaks: 23
117.0698767 1.243118055
119.0855268 2.179618324
131.0855268 4.302332814
133.1011768 3.855110334
155.0855268 4.410235736
157.0647913 2.861511458
159.0804414 1.833163042
159.1168269 2.641347905
161.0960915 3.315280687
169.1011768 2.586574509
171.0804414 2.779557544
173.0960915 3.840590098
175.075356 1.742080818
177.0910061 0.9661072381
183.0804414 2.171493715
185.0960915 1.044087655
187.1117415 15.11426669
189.0910061 1.537929555
189.1273916 1.583958975
197.0960915 4.197885062
205.1223062 2.430814286
215.1066561 9.449466674
233.1172208 4.155524488

Name: +ve in-silico MS/MS by CFM-ID for UYEZJDNVWNIIKS-UHFFFAOYSA-N
ID: UYEZJDNVWNIIKS-UHFFFAOYSA-N
Comment: Energy2
Num peaks: 31
39.02292652 4.709735264
41.03857658 0.9628088344
43.05422664 1.193023528
59.01275576 1.008602049
63.02292652 1.028228363
79.05422664 1.110702336
105.0698767 0.9732538043
117.0698767 2.559636432
119.0855268 4.952555657
131.0491413 0.954978184
131.0855268 3.899746801
133.1011768 1.341669732
143.0855268 3.701040454
145.0647913 1.075592119
145.1011768 1.335097652
155.0855268 4.069074799
157.0647913 5.808346361
157.1011768 0.9826571686
159.0804414 2.035817253
159.1168269 1.834936604
161.0960915 1.108428181
169.1011768 2.122050094
171.0804414 10.00295476
171.1168269 3.359267037
173.0960915 3.020290141
185.0960915 1.162628192
187.1117415 3.43691238
189.0910061 0.9883304936
197.0960915 2.08385341
199.075356 1.499341746
215.1066561 1.516759692

Name: +ve in-silico MS/MS by CFM-ID for FTCAQUBXEGKQTD-UHFFFAOYSA-N
ID: FTCAQUBXEGKQTD-UHFFFAOYSA-N
Comment: Energy0
Num peaks: 11
43.01784114 2.084171704
109.0647913 1.904114791
111.0804414 1.684618341
149.0960915 1.748019399
151.1117415 11.35951298
167.1066561 1.114353633
169.1223062 16.18473967
183.1015708 1.092086799
185.1172208 1.627797785
193.1223062 7.616918989
211.1328709 33.97458968

Name: +ve in-silico MS/MS by CFM-ID for FTCAQUBXEGKQTD-UHFFFAOYSA-N
ID: FTCAQUBXEGKQTD-UHFFFAOYSA-N
Comment: Energy1
Num peaks: 31
39.02292652 1.111567572
41.03857658 1.111873861
43.01784114 1.961484229
51.02292652 2.750942881
53.03857658 2.213155181
55.05422664 1.501954671
61.02840582 1.359738742
69.0334912 1.192825888
69.06987671 0.9234149356
81.0334912 1.123979885
83.04914126 2.181082603
83.08552677 1.345030902
107.0491413 1.452689958
109.0647913 4.104934033
111.0804414 4.570770106
123.1168269 1.361606947
133.1011768 2.200346272
139.075356 1.102777394
141.0910061 1.696402536
141.1273916 1.121945646
143.1066561 1.379099989
149.0960915 1.448387871
151.075356 1.354082295
151.1117415 12.70374174
153.0910061 0.9168095281
169.1223062 9.008796045
179.1066561 0.8015194733
181.1223062 0.8456571926
183.1379563 2.45782768
193.1223062 3.511907718
211.1328709 5.700059482

Name: +ve in-silico MS/MS by CFM-ID for FTCAQUBXEGKQTD-UHFFFAOYSA-N
ID: FTCAQUBXEGKQTD-UHFFFAOYSA-N
Comment: Energy2
Num peaks: 31
39.02292652 2.3322111
43.01784114 2.566771597
49.00727645 1.683748257
51.02292652 4.752355791
53.03857658 5.862342142
55.05422664 2.798116054
57.06987671 1.074661807
59.04914126 1.459590032
65.03857658 1.822699387
67.05422664 1.510886669
69.06987671 1.191662007
73.06479133 2.116963002
81.06987671 2.167675712
83.04914126 1.169275543
83.08552677 1.305772557
87.08044139 2.784981224
93.06987671 2.397737994
95.08552677 1.425538108
99.04405588 1.944631538
99.08044139 1.669626773
101.0597059 2.736603604
101.0960915 1.822532109
109.0647913 2.213325693
111.0804414 1.650138648
113.0960915 2.102685181
125.0597059 1.098949149
141.0910061 1.890946832
141.1273916 1.536239873
149.0960915 1.071793491
151.1117415 3.229142779
181.1223062 1.359801609

Name: +ve in-silico MS/MS by CFM-ID for CNGTXGHYZBQUQS-UHFFFAOYSA-N
ID: CNGTXGHYZBQUQS-UHFFFAOYSA-N
Comment: Energy0
Num peaks: 7
59.04914126 2.702862007
77.05970595 4.629929272
91.05422664 28.74711193
103.075356 7.567231407
109.0647913 4.170474111
135.0804414 7.436758093
211.1328709 25.72200892

Name: +ve in-silico MS/MS by CFM-ID for CNGTXGHYZBQUQS-UHFFFAOYSA-N
ID: CNGTXGHYZBQUQS-UHFFFAOYSA-N
Comment: Energy1
Num peaks: 7
59.04914126 3.270049241
77.05970595 9.681897674
91.05422664 45.31728351
103.075356 6.500007123
109.0647913 7.679171323
135.0804414 6.70393938
211.1328709 4.045410969

Name: +ve in-silico MS/MS by CFM-ID for CNGTXGHYZBQUQS-UHFFFAOYSA-N
ID: CNGTXGHYZBQUQS-UHFFFAOYSA-N
Comment: Energy2
Num peaks: 18
43.01784114 1.812865369
45.0334912 9.475827601
47.04914126 3.541525022
49.00727645 1.31340706
51.02292652 1.405502945
57.0334912 2.114701021
59.04914126 6.74839478
63.02292652 1.960619397
65.03857658 2.93442679
75.02292652 2.074203094
79.05422664 1.117324571
91.05422664 35.00556349
93.06987671 3.403108245
95.08552677 1.599619059
97.10117684 2.206744907
99.1168269 1.584940893
109.0647913 1.285932567
135.0804414 1.460101888

Name: +ve in-silico MS/MS by CFM-ID for VLDFMKOUUQYFGF-UHFFFAOYSA-N
ID: VLDFMKOUUQYFGF-UHFFFAOYSA-N
Comment: Energy0
Num peaks: 6
55.05422664 1.317216492
57.06987671 10.11821844
137.0597059 21.15801522
139.075356 1.517480798
179.1066561 1.106763658
211.1328709 49.48667558

Name: +ve in-silico MS/MS by CFM-ID for VLDFMKOUUQYFGF-UHFFFAOYSA-N
ID: VLDFMKOUUQYFGF-UHFFFAOYSA-N
Comment: Energy1
Num peaks: 16
41.03857658 0.7750563378
43.05422664 0.9455657122
51.02292652 1.175649542
53.03857658 1.049981093
55.05422664 4.499120674
57.06987671 27.78378538
75.08044139 1.219059631
105.0334912 1.416506651
107.0491413 2.227568312
109.0647913 4.09081977
137.0597059 18.05073204
155.0702706 1.954520044
179.1066561 1.454954306
181.1223062 1.603628189
183.1379563 1.465788063
211.1328709 10.67089039

Name: +ve in-silico MS/MS by CFM-ID for VLDFMKOUUQYFGF-UHFFFAOYSA-N
ID: VLDFMKOUUQYFGF-UHFFFAOYSA-N
Comment: Energy2
Num peaks: 26
15.02292652 1.132826967
39.02292652 2.610521687
41.03857658 5.445293642
43.05422664 2.693154618
45.06987671 0.8828265094
49.00727645 0.9781951516
51.02292652 3.089860007
53.03857658 2.248750045
55.01784114 1.165942769
55.05422664 2.299313042
57.06987671 16.13811818
59.08552677 1.002883538
65.03857658 5.344352653
67.05422664 1.539558042
93.0334912 2.134490844
95.04914126 2.180300088
105.0334912 3.271965918
107.0491413 4.453595531
109.0647913 3.976215995
121.0284058 3.419314407
123.0440559 2.111704311
125.0597059 1.260770681
129.0910061 0.8809885351
137.0597059 8.689719235
143.1066561 0.8923054925
145.1223062 0.9045139204

Name: +ve in-silico MS/MS by CFM-ID for ZVMWAVZRUZDYMV-UHFFFAOYSA-N
ID: ZVMWAVZRUZDYMV-UHFFFAOYSA-N
Comment: Energy0
Num peaks: 7
71.08552677 13.34115022
81.0334912 2.435681694
89.09609146 2.296412392
123.0440559 14.13228832
129.0910061 3.076036477
193.1223062 4.391375768
211.1328709 41.05134517

Name: +ve in-silico MS/MS by CFM-ID for ZVMWAVZRUZDYMV-UHFFFAOYSA-N
ID: ZVMWAVZRUZDYMV-UHFFFAOYSA-N
Comment: Energy1
Num peaks: 19
39.02292652 2.03317539
41.00219107 1.442395138
41.03857658 1.641775432
43.05422664 1.888013312
55.05422664 1.320839128
65.03857658 1.080115237
69.06987671 1.829703512
71.08552677 26.84127395
81.0334912 8.986177607
83.04914126 2.131450885
89.09609146 3.503300867
95.04914126 5.679563824
105.0334912 3.094859376
123.0440559 9.970287782
125.0597059 1.053079526
129.0910061 1.49349462
183.1379563 1.445769122
193.1223062 1.373331597
211.1328709 3.773594027

Name: +ve in-silico MS/MS by CFM-ID for ZVMWAVZRUZDYMV-UHFFFAOYSA-N
ID: ZVMWAVZRUZDYMV-UHFFFAOYSA-N
Comment: Energy2
Num peaks: 25
27.02292652 1.356499006
39.02292652 1.928328808
41.00219107 1.007965724
41.03857658 4.469762992
43.05422664 1.770924984
51.02292652 1.915198041
53.03857658 2.11559966
55.01784114 1.529337848
55.05422664 11.67671831
57.06987671 5.663717304
59.01275576 1.707188673
59.08552677 1.518260105
63.02292652 1.156347821
65.03857658 5.619170727
67.05422664 3.596945896
69.0334912 1.147467866
69.06987671 3.187669487
71.08552677 14.79347269
73.06479133 1.270169778
81.0334912 1.811841537
93.0334912 1.637986002
95.04914126 4.930907927
105.0334912 1.074474241
107.0491413 0.9806830387
123.0440559 2.324534505

Name: +ve in-silico MS/MS by CFM-ID for FLISWPFVWWWNNP-BQYQJAHWSA-N
ID: FLISWPFVWWWNNP-BQYQJAHWSA-N
Comment: Energy0
Num peaks: 14
41.00219107 2.675004541
97.10117684 1.864245817
99.1168269 1.456339521
111.0076704 2.279881578
111.1168269 2.111855459
133.1011768 1.494096753
135.1168269 1.882386077
137.132477 5.61383798
139.148127 10.00715913
163.1117415 2.386756583
165.1273916 6.383811095
167.1430416 5.242306527
193.1223062 5.268746503
211.1328709 31.54026002

Name: +ve in-silico MS/MS by CFM-ID for FLISWPFVWWWNNP-BQYQJAHWSA-N
ID: FLISWPFVWWWNNP-BQYQJAHWSA-N
Comment: Energy1
Num peaks: 31
39.02292652 2.045706558
41.03857658 1.648537641
43.05422664 2.337540664
53.03857658 1.761795876
55.05422664 1.380363602
57.06987671 2.124361132
67.05422664 1.795838719
69.06987671 1.08773324
71.08552677 1.801193083
81.06987671 1.451288315
85.10117684 1.563957545
95.08552677 4.176534596
97.10117684 3.337816902
99.1168269 1.287868887
109.1011768 1.804588052
111.0076704 3.620692301
111.1168269 6.707591289
113.0233204 2.184113466
113.132477 1.179437069
123.1168269 1.223429612
125.132477 1.411958791
133.1011768 2.930196409
135.1168269 1.57687266
137.132477 3.875438911
139.148127 3.854133074
163.1117415 2.719196342
165.1273916 2.534852443
167.1430416 3.672478134
183.1379563 1.53511841
193.1223062 4.224936746
211.1328709 6.747812206

Name: +ve in-silico MS/MS by CFM-ID for FLISWPFVWWWNNP-BQYQJAHWSA-N
ID: FLISWPFVWWWNNP-BQYQJAHWSA-N
Comment: Energy2
Num peaks: 31
27.02292652 1.205429914
39.02292652 4.716461587
41.00219107 2.820486443
41.03857658 6.503923607
43.05422664 7.58636013
47.04914126 1.163636812
51.02292652 1.761763433
53.03857658 4.12466204
55.05422664 4.12207438
57.06987671 5.956266521
65.03857658 1.313022714
67.05422664 4.760742848
69.06987671 1.811470385
71.08552677 3.851368367
79.05422664 0.9494250081
81.06987671 3.59029033
83.08552677 1.32507217
85.10117684 3.074555624
91.05422664 1.174692449
93.06987671 1.027084595
95.08552677 2.881216688
97.10117684 1.206635784
99.1168269 1.206729212
111.1168269 1.022980703
123.1168269 2.26473757
125.132477 0.9217156494
135.1168269 0.9731433011
137.132477 2.341281891
139.148127 1.419663835
163.1117415 1.056968094
167.1430416 0.9827913877

Name: +ve in-silico MS/MS by CFM-ID for GLEVLJDDWXEYCO-UHFFFAOYSA-N
ID: GLEVLJDDWXEYCO-UHFFFAOYSA-N
Comment: Energy0
Num peaks: 10
103.0389705 5.867003183
159.0804414 3.549673201
161.0960915 3.373988926
163.075356 10.09474196
163.1117415 1.969243134
165.0910061 15.05417985
179.1066561 1.670051833
205.1223062 2.41542249
233.1172208 10.02607233
251.1277855 26.99045182

Name: +ve in-silico MS/MS by CFM-ID for GLEVLJDDWXEYCO-UHFFFAOYSA-N
ID: GLEVLJDDWXEYCO-UHFFFAOYSA-N
Comment: Energy1
Num peaks: 27
41.03857658 0.8859400031
57.0334912 2.220466893
87.04405588 1.245809658
99.04405588 0.8787168787
103.0389705 3.244186946
117.0546206 1.179395387
133.0647913 1.515184459
135.0804414 1.70070514
137.0960915 1.652037179
145.0647913 1.813856322
147.0804414 2.126818601
151.075356 1.659970326
159.0804414 1.249490125
161.0597059 1.458446677
161.0960915 3.129164564
163.075356 6.645461223
163.1117415 2.314400177
165.0910061 10.95739172
177.0910061 1.697307193
179.1066561 5.418384229
195.1015708 0.8644023153
205.1223062 6.987180388
207.1379563 1.120049694
215.1066561 0.9975375385
225.1121354 1.271461383
233.1172208 9.085173067
251.1277855 7.057821106

Name: +ve in-silico MS/MS by CFM-ID for GLEVLJDDWXEYCO-UHFFFAOYSA-N
ID: GLEVLJDDWXEYCO-UHFFFAOYSA-N
Comment: Energy2
Num peaks: 31
39.02292652 4.51481699
41.03857658 4.230386285
43.05422664 1.554383865
49.00727645 1.234182388
51.02292652 2.49907483
55.05422664 1.299866125
57.0334912 1.413795115
105.0334912 1.33800382
107.0491413 2.812163279
107.0855268 1.122571202
119.0491413 1.796954994
121.0647913 1.414110036
131.0491413 1.468457517
133.0647913 3.895684642
135.0804414 2.29640317
137.0960915 1.99254902
145.0647913 1.929349779
147.0804414 3.925797245
149.0597059 1.683581091
149.0960915 2.399513161
151.075356 1.19188823
151.1117415 3.9430559
157.0647913 1.135498496
159.0804414 4.255913327
161.0597059 2.006403339
161.0960915 3.6113089
163.075356 3.412466424
163.1117415 5.337741954
165.0910061 1.893504766
177.0910061 1.350122498
179.1066561 2.034946355

Name: +ve in-silico MS/MS by CFM-ID for VPMVJFOMTNSSGR-UHFFFAOYSA-N
ID: VPMVJFOMTNSSGR-UHFFFAOYSA-N
Comment: Energy0
Num peaks: 11
43.01784114 1.802324464
69.0334912 12.76583515
101.0597059 1.788573266
141.0910061 1.923448558
151.1117415 8.976364591
167.0702706 1.856105628
169.0859207 2.252698666
169.1223062 11.80794847
193.1223062 6.317017564
195.1015708 3.949806549
211.1328709 27.30604085

Name: +ve in-silico MS/MS by CFM-ID for VPMVJFOMTNSSGR-UHFFFAOYSA-N
ID: VPMVJFOMTNSSGR-UHFFFAOYSA-N
Comment: Energy1
Num peaks: 15
41.03857658 2.84170772
43.01784114 1.792088409
61.02840582 1.918704915
69.0334912 28.01096954
101.0597059 2.624680371
107.0491413 1.610663585
109.0647913 3.311588343
111.0804414 5.335043555
133.1011768 1.92588593
151.1117415 11.04170915
169.0859207 1.260681894
169.1223062 7.430468189
193.1223062 3.039491023
195.1015708 2.749578206
211.1328709 5.198450825

Name: +ve in-silico MS/MS by CFM-ID for VPMVJFOMTNSSGR-UHFFFAOYSA-N
ID: VPMVJFOMTNSSGR-UHFFFAOYSA-N
Comment: Energy2
Num peaks: 15
39.02292652 6.290741683
41.03857658 8.898710912
43.01784114 2.284140696
53.00219107 4.360307859
57.0334912 2.671638446
59.04914126 5.265839072
69.0334912 31.23981372
71.04914126 3.63669385
79.05422664 2.978232645
81.06987671 2.86615528
97.06479133 2.38057577
99.04405588 1.78843177
99.08044139 2.434082773
101.0597059 2.232106538
151.1117415 2.384101503

Name: +ve in-silico MS/MS by CFM-ID for LJBHDCZOMUACDL-UHFFFAOYSA-N
ID: LJBHDCZOMUACDL-UHFFFAOYSA-N
Comment: Energy0
Num peaks: 6
71.08552677 31.37962127
135.0440559 3.523778135
163.0389705 11.8339844
191.1066561 3.189426393
219.1015708 10.47554275
251.1277855 30.40274717

Name: +ve in-silico MS/MS by CFM-ID for LJBHDCZOMUACDL-UHFFFAOYSA-N
ID: LJBHDCZOMUACDL-UHFFFAOYSA-N
Comment: Energy1
Num peaks: 6
71.08552677 49.08215125
135.0440559 6.023257486
163.0389705 12.22366704
191.1066561 4.2521552
219.1015708 4.011323827
251.1277855 6.004007368

Name: +ve in-silico MS/MS by CFM-ID for LJBHDCZOMUACDL-UHFFFAOYSA-N
ID: LJBHDCZOMUACDL-UHFFFAOYSA-N
Comment: Energy2
Num peaks: 9
49.00727645 3.202129847
51.02292652 2.728153631
55.05422664 15.11762991
63.02292652 3.17941106
71.08552677 25.45484577
105.0334912 16.48512618
107.0491413 4.243485948
133.0284058 4.151775006
135.0440559 5.687678606

Name: +ve in-silico MS/MS by CFM-ID for DGQIBZIHFKWHCR-UHFFFAOYSA-N
ID: DGQIBZIHFKWHCR-UHFFFAOYSA-N
Comment: Energy0
Num peaks: 15
55.05422664 2.837289967
69.06987671 1.73638522
75.00767038 1.477199208
161.0960915 1.571666298
173.0960915 1.487267452
175.1117415 10.34915602
177.1273916 1.469159177
187.1117415 2.128162348
195.0651853 1.194267385
205.1223062 9.883573343
207.0651853 1.713840453
209.0808353 1.632231942
215.1066561 4.039375672
233.1172208 20.89446057
251.1277855 17.818637

Name: +ve in-silico MS/MS by CFM-ID for DGQIBZIHFKWHCR-UHFFFAOYSA-N
ID: DGQIBZIHFKWHCR-UHFFFAOYSA-N
Comment: Energy1
Num peaks: 31
39.02292652 1.725287363
55.05422664 11.51132148
57.06987671 0.8377009516
65.03857658 1.277880935
67.05422664 1.569150298
69.06987671 5.424478954
71.01275576 0.8161477454
75.00767038 0.8571251585
89.02332044 0.8313385282
105.0334912 1.703856005
119.0491413 2.474778812
133.0647913 0.6918566967
147.0440559 1.373526315
149.0597059 2.438505766
159.0804414 2.193340332
161.0960915 2.363133368
163.1117415 0.8052384406
175.0389705 1.613023842
175.1117415 7.544914549
177.0546206 2.251423416
177.1273916 1.120120716
187.1117415 2.874161255
189.0546206 0.6123917565
189.1273916 0.8216313689
193.0859207 0.6511473144
195.0651853 2.702760323
205.1223062 6.498207831
207.1379563 0.7888940184
215.1066561 2.830304651
233.1172208 6.863485152
251.1277855 3.730572679

Name: +ve in-silico MS/MS by CFM-ID for DGQIBZIHFKWHCR-UHFFFAOYSA-N
ID: DGQIBZIHFKWHCR-UHFFFAOYSA-N
Comment: Energy2
Num peaks: 30
29.00219107 0.7235460765
39.02292652 2.109731904
41.03857658 0.9326276039
53.03857658 1.61432736
55.05422664 13.96814298
57.06987671 1.042570566
65.03857658 7.726330228
67.05422664 5.689596171
69.06987671 5.159256941
71.08552677 0.7594523658
75.00767038 1.169666268
105.0334912 5.790397856
107.0491413 2.457918341
119.0491413 8.120306582
121.0647913 2.914890792
131.0491413 0.7654305686
133.0647913 1.166249196
133.1011768 1.06728178
143.0855268 0.6798325087
145.1011768 2.383615941
147.0440559 0.8467565056
147.1168269 1.965095682
149.0597059 1.128854173
157.1011768 0.9672564245
159.0804414 2.519138919
161.0960915 1.253860539
173.0960915 1.229472088
175.1117415 1.915058182
187.1117415 1.526712871
189.1273916 0.8838724569

Name: +ve in-silico MS/MS by CFM-ID for KDXHTOMBOFUKBC-UHFFFAOYSA-N
ID: KDXHTOMBOFUKBC-UHFFFAOYSA-N
Comment: Energy0
Num peaks: 13
55.05422664 3.34221144
69.06987671 1.950151355
73.02840582 2.130505562
177.0910061 1.304481243
195.0651853 1.86083463
203.1066561 1.348650827
205.1223062 10.29286966
207.0651853 2.659147997
207.1379563 1.568363636
209.0808353 2.425616313
215.1066561 1.468459488
233.1172208 23.71717666
251.1277855 26.6613453

Name: +ve in-silico MS/MS by CFM-ID for KDXHTOMBOFUKBC-UHFFFAOYSA-N
ID: KDXHTOMBOFUKBC-UHFFFAOYSA-N
Comment: Energy1
Num peaks: 29
39.02292652 1.966783633
53.00219107 1.561834591
55.01784114 2.143988457
55.05422664 11.63967985
57.0334912 1.321866523
57.06987671 0.9099158492
59.04914126 1.285070456
67.05422664 0.7553979743
68.99710569 1.140326444
69.06987671 6.743520753
71.01275576 0.9170611572
73.02840582 2.01215402
121.0284058 1.779005075
147.0440559 2.401851956
149.0597059 3.172818389
163.075356 0.9561657389
175.0389705 1.632695319
175.075356 3.311883898
177.0546206 2.066238996
177.0910061 3.301211019
179.1066561 2.403521368
195.0651853 2.953196907
203.1066561 0.8392158505
205.1223062 7.909841206
207.0651853 0.7351655711
207.1379563 1.522636547
215.1066561 1.401688572
233.1172208 7.893671194
251.1277855 4.034840625

Name: +ve in-silico MS/MS by CFM-ID for KDXHTOMBOFUKBC-UHFFFAOYSA-N
ID: KDXHTOMBOFUKBC-UHFFFAOYSA-N
Comment: Energy2
Num peaks: 31
27.02292652 2.664232251
29.03857658 0.6268813967
39.02292652 2.400592482
41.03857658 1.183616797
49.00727645 1.058768717
51.02292652 1.475457786
53.03857658 2.797886624
55.05422664 15.01442087
57.0334912 1.458487033
57.06987671 1.538931438
65.03857658 5.424365898
67.05422664 2.905292575
69.06987671 4.146494197
71.08552677 1.43684246
73.02840582 1.063776402
83.08552677 0.8961087204
135.0440559 4.321851329
137.0597059 0.6635934101
147.0440559 2.269125531
149.0597059 9.901376127
151.075356 1.343781618
163.075356 0.9739414413
175.0389705 1.332462366
175.1117415 1.974338563
177.0546206 1.979966165
187.1117415 2.361775989
189.0910061 2.020151336
205.1223062 1.332088993
215.1066561 0.6309575752
217.0859207 0.7985239828
233.1172208 0.6263546388

Name: +ve in-silico MS/MS by CFM-ID for HZKNHDLUFBYIQN-UHFFFAOYSA-N
ID: HZKNHDLUFBYIQN-UHFFFAOYSA-N
Comment: Energy0
Num peaks: 12
55.05422664 2.64202749
69.06987671 1.611964557
159.0440559 1.459106022
171.0804414 3.761421349
173.0960915 5.372180608
177.0546206 1.320593359
187.1117415 4.870021435
189.0546206 1.468850614
191.0702706 1.337178718
197.0960915 5.966048311
215.1066561 35.51638252
233.1172208 15.40382709

Name: +ve in-silico MS/MS by CFM-ID for HZKNHDLUFBYIQN-UHFFFAOYSA-N
ID: HZKNHDLUFBYIQN-UHFFFAOYSA-N
Comment: Energy1
Num peaks: 28
39.02292652 1.931196404
53.00219107 0.8137680765
55.05422664 10.32705584
57.06987671 0.8997425142
65.03857658 1.067818623
67.05422664 1.578177835
69.06987671 4.769180635
71.01275576 1.24838157
105.0334912 0.8099370417
129.0334912 2.460484904
131.0491413 3.683482467
145.0647913 0.8484320668
155.0491413 0.8331577233
157.0284058 1.940168644
157.0647913 2.844710244
159.0440559 2.594470097
159.0804414 1.080114407
161.0960915 0.8834112814
171.0804414 5.149250308
173.0960915 7.070641728
177.0546206 3.35660182
185.0960915 0.7670649263
187.1117415 7.333825513
189.0546206 0.7083783736
189.1273916 0.7912513878
197.0960915 2.530142277
215.1066561 8.108381259
233.1172208 3.751390908

Name: +ve in-silico MS/MS by CFM-ID for HZKNHDLUFBYIQN-UHFFFAOYSA-N
ID: HZKNHDLUFBYIQN-UHFFFAOYSA-N
Comment: Energy2
Num peaks: 30
25.00727645 1.622957275
39.02292652 2.463485489
41.00219107 1.115593517
41.03857658 1.619463749
49.00727645 1.433232593
51.02292652 0.9314946479
53.03857658 1.96415059
55.05422664 10.98809177
57.06987671 1.239486209
65.03857658 9.989054723
67.05422664 5.464013464
69.06987671 2.787859911
91.05422664 1.094668538
105.0334912 4.548750433
117.0334912 2.336295634
129.0334912 2.840199531
129.0698767 1.52748751
131.0491413 8.4440431
133.0647913 1.914863943
143.0855268 0.915858223
145.1011768 1.121453084
155.0491413 0.9519375073
157.0284058 0.7242788808
157.0647913 1.735560501
157.1011768 1.593609369
159.0440559 1.191744678
169.1011768 0.7395547738
171.0804414 3.866954437
173.0960915 2.167834293
187.1117415 1.042620933

Name: +ve in-silico MS/MS by CFM-ID for FGEJNPIVNSSFGE-UHFFFAOYSA-N
ID: FGEJNPIVNSSFGE-UHFFFAOYSA-N
Comment: Energy0
Num peaks: 13
55.05422664 2.253556455
59.01275576 1.357100696
69.06987671 1.389585697
173.0960915 2.730541728
177.0546206 1.524575325
187.1117415 1.608630624
189.0910061 1.551336858
191.1066561 5.388295158
205.1223062 1.304102745
207.0651853 1.047958431
215.1066561 15.64245956
233.1172208 34.01680955
251.1277855 11.01206995

Name: +ve in-silico MS/MS by CFM-ID for FGEJNPIVNSSFGE-UHFFFAOYSA-N
ID: FGEJNPIVNSSFGE-UHFFFAOYSA-N
Comment: Energy1
Num peaks: 30
39.02292652 1.341549093
55.05422664 10.28675865
57.06987671 0.8290186443
59.01275576 1.206853447
65.03857658 0.8527122392
67.05422664 1.36116377
69.06987671 4.823492771
71.01275576 0.9264309405
105.0334912 1.113330832
133.0284058 1.101034394
135.0440559 1.201911728
149.0597059 1.465699381
159.0804414 1.342054487
161.0233204 0.6874627432
161.0960915 2.159867948
163.1117415 1.705705542
173.0960915 3.478158871
175.0389705 2.488896579
177.0546206 3.916612063
187.1117415 3.57879433
189.0546206 0.9162271275
189.0910061 0.7693434684
189.1273916 1.133254697
191.1066561 3.900625456
193.0859207 0.7493221465
195.0651853 2.264656026
205.1223062 3.591141262
215.1066561 7.359596572
233.1172208 10.79155738
251.1277855 3.281667392

Name: +ve in-silico MS/MS by CFM-ID for FGEJNPIVNSSFGE-UHFFFAOYSA-N
ID: FGEJNPIVNSSFGE-UHFFFAOYSA-N
Comment: Energy2
Num peaks: 31
39.02292652 1.683724526
41.00219107 0.9422033155
43.01784114 1.678431603
51.02292652 1.241106945
53.03857658 1.961291929
55.05422664 12.92461746
57.06987671 1.536124184
59.01275576 2.59808776
65.03857658 5.113627984
67.05422664 4.035533653
69.06987671 4.408165274
71.08552677 0.9668915256
91.05422664 0.984270055
105.0334912 3.927931876
107.0491413 1.210831024
121.0284058 1.192581442
131.0855268 1.085650492
133.0284058 3.501063931
135.0440559 2.86110351
145.0647913 0.934415585
149.0597059 1.748843639
159.0804414 0.9129487838
161.0960915 1.551551359
171.0804414 2.169670664
173.0960915 2.349773054
175.0389705 1.728679219
177.0546206 2.167301016
187.1117415 1.958241021
203.1066561 0.964747589
205.1223062 1.282298687
215.1066561 1.114944268

Name: +ve in-silico MS/MS by CFM-ID for AVFVLLCWJAOZBE-UHFFFAOYSA-N
ID: AVFVLLCWJAOZBE-UHFFFAOYSA-N
Comment: Energy0
Num peaks: 11
73.00727645 1.015781088
75.02292652 2.681905851
77.03857658 1.008692785
101.0385766 0.7668752174
155.0855268 0.8785541168
169.1011768 2.637475565
173.0960915 1.106857969
187.1117415 2.932255407
197.0960915 17.11166334
215.1066561 38.11059398
233.1172208 12.21930852

Name: +ve in-silico MS/MS by CFM-ID for AVFVLLCWJAOZBE-UHFFFAOYSA-N
ID: AVFVLLCWJAOZBE-UHFFFAOYSA-N
Comment: Energy1
Num peaks: 31
39.02292652 1.41208131
41.03857658 1.225034642
51.02292652 0.894926019
55.05422664 0.9453140389
63.02292652 0.9138167751
73.00727645 5.060214355
75.02292652 6.258766697
77.03857658 5.569482968
85.06479133 0.9704214073
87.02292652 4.709420306
89.03857658 2.826750343
99.08044139 0.9005041871
101.0385766 1.857715575
101.0597059 0.9091191662
123.0440559 2.675102254
125.0597059 2.844389101
127.075356 1.967514138
135.0440559 1.569846356
137.0597059 1.584075516
139.075356 1.208989957
141.0546206 0.9463869251
143.0702706 0.9238837575
145.0859207 0.9411324736
155.0702706 0.9295767983
155.0855268 1.255664058
169.1011768 2.477070432
173.0960915 1.023060978
187.1117415 2.385204057
197.0960915 3.418718191
215.1066561 5.139118785
233.1172208 1.541975448

Name: +ve in-silico MS/MS by CFM-ID for AVFVLLCWJAOZBE-UHFFFAOYSA-N
ID: AVFVLLCWJAOZBE-UHFFFAOYSA-N
Comment: Energy2
Num peaks: 31
27.02292652 1.551219756
39.02292652 4.837642541
41.03857658 6.223030449
43.05422664 1.592802157
49.00727645 4.225685253
51.02292652 4.152321525
53.03857658 1.13461241
55.05422664 4.475756592
57.06987671 0.9443513687
59.01275576 0.9717121912
63.02292652 2.649896854
73.00727645 3.72980086
75.02292652 3.522082354
77.03857658 1.860280718
79.01784114 0.9019014914
85.06479133 1.402069998
87.02292652 0.9644135898
97.02840582 0.9188424644
99.02292652 1.28278689
101.0385766 2.940283079
113.0385766 1.098246611
123.0804414 1.204626096
127.0542266 0.9162878928
135.0804414 1.40614012
139.0542266 0.9504881724
141.0698767 1.00869385
147.0804414 1.458522152
153.0698767 1.204544098
155.0855268 1.218543559
169.1011768 1.84356142
171.1168269 1.276228898

Name: +ve in-silico MS/MS by CFM-ID for SXQRVQKQTIWUKR-UHFFFAOYSA-N
ID: SXQRVQKQTIWUKR-UHFFFAOYSA-N
Comment: Energy0
Num peaks: 6
151.1117415 3.269423181
163.1117415 1.088843654
165.1273916 8.693713308
175.1117415 3.794302629
193.1223062 26.41385641
211.1328709 38.03050522

Name: +ve in-silico MS/MS by CFM-ID for SXQRVQKQTIWUKR-UHFFFAOYSA-N
ID: SXQRVQKQTIWUKR-UHFFFAOYSA-N
Comment: Energy1
Num peaks: 31
39.02292652 1.581948881
41.03857658 1.621821661
53.03857658 1.183073253
55.05422664 1.300161248
67.05422664 1.597338085
69.06987671 1.916707602
81.0334912 2.562468128
81.06987671 2.525495748
83.04914126 1.533353681
83.08552677 3.431118425
93.0334912 1.178914403
95.04914126 1.867630757
107.0491413 1.108984481
109.0647913 1.847775771
111.0804414 1.405098852
123.0804414 1.370763041
125.0960915 1.059344575
127.075356 1.010995452
129.0910061 2.040708156
135.1168269 1.570829972
137.0960915 1.060341299
149.0960915 1.11293239
151.1117415 4.00880079
163.1117415 1.572876078
165.1273916 11.00078953
167.1430416 1.091040891
175.1117415 2.23700956
179.1066561 1.512596005
183.1379563 2.24302906
193.1223062 7.864441484
211.1328709 6.214859214

Name: +ve in-silico MS/MS by CFM-ID for SXQRVQKQTIWUKR-UHFFFAOYSA-N
ID: SXQRVQKQTIWUKR-UHFFFAOYSA-N
Comment: Energy2
Num peaks: 31
25.00727645 0.9285400763
27.02292652 2.329067258
39.02292652 4.789471401
41.00219107 0.9516729579
41.03857658 7.718372385
43.05422664 1.287555351
53.03857658 4.169681304
55.01784114 0.8861641891
55.05422664 5.345801381
57.06987671 1.031146047
59.01275576 1.213187124
65.03857658 0.9069351887
67.05422664 3.082146775
68.99710569 1.321303144
69.0334912 1.453705863
69.06987671 4.582329948
71.04914126 1.937040612
73.02840582 1.132957722
81.0334912 2.748991557
81.06987671 3.01261946
83.08552677 5.140605352
85.10117684 0.8203649525
93.0334912 1.856458822
95.04914126 3.607343558
97.10117684 1.885280896
107.0491413 1.543540919
109.0647913 2.503298444
121.0647913 0.9628350148
121.1011768 0.785771546
123.0804414 1.324634243
135.1168269 1.606093427

Name: +ve in-silico MS/MS by CFM-ID for ZNJFBWYDHIGLCU-RWCMCFKCSA-N
ID: ZNJFBWYDHIGLCU-RWCMCFKCSA-N
Comment: Energy0
Num peaks: 20
41.03857658 0.9531124039
43.05422664 0.6664327404
55.05422664 1.341484887
69.06987671 0.95287173
81.06987671 0.7118528323
83.08552677 0.8507513616
85.02840582 0.4955742251
123.0440559 0.5065367574
147.1168269 0.6713524072
149.0960915 1.793737696
151.1117415 5.481621315
155.0702706 0.614964205
163.1117415 1.00001877
165.1273916 10.0943537
167.0702706 0.4873977879
167.1430416 1.230491623
175.1117415 5.759023148
183.1379563 0.5110180799
193.1223062 20.55808508
211.1328709 25.55713751

Name: +ve in-silico MS/MS by CFM-ID for ZNJFBWYDHIGLCU-RWCMCFKCSA-N
ID: ZNJFBWYDHIGLCU-RWCMCFKCSA-N
Comment: Energy1
Num peaks: 31
39.02292652 2.441606457
41.03857658 2.240917433
43.05422664 1.241746119
51.02292652 1.003659208
55.05422664 3.403468086
69.06987671 2.477707748
77.03857658 1.051196832
79.01784114 1.017152669
79.05422664 3.723291011
81.06987671 2.50739646
83.08552677 2.841774056
85.10117684 1.498915804
87.1168269 0.9759740401
93.0334912 1.101180325
95.04914126 1.650378095
97.02840582 1.639061037
107.0491413 1.35518194
109.0647913 1.937106742
111.0804414 1.561223356
123.0804414 1.379912964
123.1168269 0.9759277071
133.1011768 1.687206794
137.132477 1.269677035
147.1168269 1.279437205
151.1117415 2.152110635
163.1117415 1.0669687
165.1273916 7.413110751
167.1430416 1.503591735
175.1117415 1.373313056
193.1223062 3.365478514
211.1328709 2.388230707

Name: +ve in-silico MS/MS by CFM-ID for ZNJFBWYDHIGLCU-RWCMCFKCSA-N
ID: ZNJFBWYDHIGLCU-RWCMCFKCSA-N
Comment: Energy2
Num peaks: 31
39.02292652 6.138710978
41.03857658 7.266596389
43.05422664 4.488667952
51.02292652 2.555640885
53.03857658 3.756922251
55.05422664 5.110915113
63.02292652 1.009679431
65.03857658 1.673901573
67.05422664 1.080416498
68.99710569 1.116229166
69.06987671 1.433184306
71.08552677 1.270137481
77.03857658 2.656102678
79.01784114 0.967139042
79.05422664 5.340734548
81.0334912 0.9475875445
81.06987671 2.987141464
83.08552677 3.726707453
85.10117684 1.924721178
87.1168269 1.310917202
91.05422664 0.9811499634
93.0334912 1.445274792
95.04914126 2.433962828
105.0698767 1.271885663
107.0855268 1.007935694
109.0647913 1.460808364
109.1011768 2.176556612
123.0804414 1.565532885
123.1168269 1.134249521
137.132477 1.09826592
163.1117415 1.030596581

Name: +ve in-silico MS/MS by CFM-ID for ZNJFBWYDHIGLCU-CMIOBCHKSA-N
ID: ZNJFBWYDHIGLCU-CMIOBCHKSA-N
Comment: Energy0
Num peaks: 20
41.03857658 0.9531124039
43.05422664 0.6664327404
55.05422664 1.341484887
69.06987671 0.95287173
81.06987671 0.7118528323
83.08552677 0.8507513616
85.02840582 0.4955742251
123.0440559 0.5065367574
147.1168269 0.6713524072
149.0960915 1.793737696
151.1117415 5.481621315
155.0702706 0.614964205
163.1117415 1.00001877
165.1273916 10.0943537
167.0702706 0.4873977879
167.1430416 1.230491623
175.1117415 5.759023148
183.1379563 0.5110180799
193.1223062 20.55808508
211.1328709 25.55713751

Name: +ve in-silico MS/MS by CFM-ID for ZNJFBWYDHIGLCU-CMIOBCHKSA-N
ID: ZNJFBWYDHIGLCU-CMIOBCHKSA-N
Comment: Energy1
Num peaks: 31
39.02292652 2.441606457
41.03857658 2.240917433
43.05422664 1.241746119
51.02292652 1.003659208
55.05422664 3.403468086
69.06987671 2.477707748
77.03857658 1.051196832
79.01784114 1.017152669
79.05422664 3.723291011
81.06987671 2.50739646
83.08552677 2.841774056
85.10117684 1.498915804
87.1168269 0.9759740401
93.0334912 1.101180325
95.04914126 1.650378095
97.02840582 1.639061037
107.0491413 1.35518194
109.0647913 1.937106742
111.0804414 1.561223356
123.0804414 1.379912964
123.1168269 0.9759277071
133.1011768 1.687206794
137.132477 1.269677035
147.1168269 1.279437205
151.1117415 2.152110635
163.1117415 1.0669687
165.1273916 7.413110751
167.1430416 1.503591735
175.1117415 1.373313056
193.1223062 3.365478514
211.1328709 2.388230707

Name: +ve in-silico MS/MS by CFM-ID for ZNJFBWYDHIGLCU-CMIOBCHKSA-N
ID: ZNJFBWYDHIGLCU-CMIOBCHKSA-N
Comment: Energy2
Num peaks: 31
39.02292652 6.138710978
41.03857658 7.266596389
43.05422664 4.488667952
51.02292652 2.555640885
53.03857658 3.756922251
55.05422664 5.110915113
63.02292652 1.009679431
65.03857658 1.673901573
67.05422664 1.080416498
68.99710569 1.116229166
69.06987671 1.433184306
71.08552677 1.270137481
77.03857658 2.656102678
79.01784114 0.967139042
79.05422664 5.340734548
81.0334912 0.9475875445
81.06987671 2.987141464
83.08552677 3.726707453
85.10117684 1.924721178
87.1168269 1.310917202
91.05422664 0.9811499634
93.0334912 1.445274792
95.04914126 2.433962828
105.0698767 1.271885663
107.0855268 1.007935694
109.0647913 1.460808364
109.1011768 2.176556612
123.0804414 1.565532885
123.1168269 1.134249521
137.132477 1.09826592
163.1117415 1.030596581

Name: +ve in-silico MS/MS by CFM-ID for OMNGEVNATYFZGG-BQYQJAHWSA-N
ID: OMNGEVNATYFZGG-BQYQJAHWSA-N
Comment: Energy0
Num peaks: 23
43.05422664 0.7546276458
79.05422664 1.242592798
91.05422664 5.808302794
93.06987671 3.293415473
95.08552677 1.036406647
105.0698767 0.7377366602
117.0698767 1.160509285
127.0542266 0.8917086431
129.0698767 2.371136939
131.0855268 4.707098484
133.1011768 3.682141035
135.1168269 0.9101760442
139.0389705 1.871085676
141.0546206 1.833219956
153.0546206 1.111666485
173.0960915 2.377277791
185.0960915 0.7346711851
187.1117415 1.3828857
189.1273916 1.512383123
193.0859207 1.498901857
215.1066561 5.537963474
217.0859207 0.9593097412
233.1172208 34.95708203

Name: +ve in-silico MS/MS by CFM-ID for OMNGEVNATYFZGG-BQYQJAHWSA-N
ID: OMNGEVNATYFZGG-BQYQJAHWSA-N
Comment: Energy1
Num peaks: 30
39.02292652 3.265309075
41.00219107 2.09510529
41.03857658 1.669874444
43.01784114 3.165388681
49.00727645 0.9493893612
51.02292652 1.019386728
53.03857658 1.610793297
55.05422664 1.199885879
63.02292652 1.919260359
65.03857658 1.398406815
67.05422664 1.215967826
77.03857658 1.13970599
79.05422664 1.791565165
91.05422664 6.014556475
93.06987671 2.388452645
101.0385766 1.077781662
115.0542266 6.868431582
117.0698767 13.08009993
119.0855268 5.306329846
127.0389705 1.739565039
127.0542266 1.333394122
129.0698767 3.662749324
131.0855268 5.221059593
133.1011768 1.997815922
135.1168269 1.200598993
139.0389705 1.200728501
171.0804414 1.351504729
173.0960915 1.773515219
215.1066561 1.274854515
233.1172208 2.615077395

Name: +ve in-silico MS/MS by CFM-ID for OMNGEVNATYFZGG-BQYQJAHWSA-N
ID: OMNGEVNATYFZGG-BQYQJAHWSA-N
Comment: Energy2
Num peaks: 31
39.02292652 6.145188898
41.03857658 4.545193081
43.05422664 1.206865537
49.00727645 4.031873049
51.02292652 6.229782367
53.03857658 4.257241343
55.01784114 2.156633474
55.05422664 1.580202389
57.0334912 0.9928487649
63.02292652 3.262374751
65.03857658 3.292085039
67.05422664 1.595036279
69.06987671 1.203898442
75.02292652 2.03794153
77.03857658 3.801952009
79.05422664 5.094585691
85.02840582 1.016657368
89.03857658 1.096075173
91.05422664 3.872201025
93.06987671 1.796217435
105.0698767 1.69975017
117.0698767 1.830022337
119.0855268 1.417907963
127.0542266 1.30704948
129.0698767 2.646549558
131.0855268 1.234327339
133.1011768 1.064444586
135.1168269 1.264720933
149.0960915 1.395961896
205.0859207 0.8746886034
217.0859207 2.227786131

Name: +ve in-silico MS/MS by CFM-ID for HUCOXWPHDFINIW-UHFFFAOYSA-N
ID: HUCOXWPHDFINIW-UHFFFAOYSA-N
Comment: Energy0
Num peaks: 6
173.0821727 3.16080668
209.1073248 0.4072592499
224.1182239 0.4878414769
225.1134728 0.3181365379
234.1025738 11.13326062
251.1291229 81.47184437

Name: +ve in-silico MS/MS by CFM-ID for HUCOXWPHDFINIW-UHFFFAOYSA-N
ID: HUCOXWPHDFINIW-UHFFFAOYSA-N
Comment: Energy1
Num peaks: 6
173.0821727 7.429284737
209.1073248 2.520644405
224.1182239 1.39268121
225.1134728 2.417264824
234.1025738 29.06624047
251.1291229 44.30067325

Name: +ve in-silico MS/MS by CFM-ID for HUCOXWPHDFINIW-UHFFFAOYSA-N
ID: HUCOXWPHDFINIW-UHFFFAOYSA-N
Comment: Energy2
Num peaks: 23
49.00727645 4.013249697
51.02292652 1.597938497
63.02292652 1.935472606
91.05422664 1.547511039
131.0603746 2.269386018
133.0508726 1.805198514
147.0665226 1.015215629
155.0855268 2.909025239
156.0556236 1.230511482
167.0855268 4.905424842
173.0821727 5.057712165
182.0964258 6.005998491
185.0821727 1.471636086
192.0807757 5.721724155
207.0916748 9.39195893
208.0869237 2.354264863
209.1073248 3.445474959
223.0978228 1.489675527
224.1182239 6.091791544
225.1134728 2.405311842
234.1025738 11.70172231
235.0978228 1.152543249
251.1291229 1.047773952

Name: +ve in-silico MS/MS by CFM-ID for PLJNUNPYZVVIRA-UHFFFAOYSA-N
ID: PLJNUNPYZVVIRA-UHFFFAOYSA-N
Comment: Energy0
Num peaks: 6
131.0603746 0.8396336291
189.0770873 0.4494988133
198.0774217 1.11838837
199.0614373 7.457829605
200.0566862 0.7951491971
216.0879864 86.38398369

Name: +ve in-silico MS/MS by CFM-ID for PLJNUNPYZVVIRA-UHFFFAOYSA-N
ID: PLJNUNPYZVVIRA-UHFFFAOYSA-N
Comment: Energy1
Num peaks: 6
157.0396392 2.416587822
172.0505382 2.426840203
174.0661883 2.674755159
198.0774217 2.530373283
199.0614373 21.36980275
216.0879864 53.93030547

Name: +ve in-silico MS/MS by CFM-ID for PLJNUNPYZVVIRA-UHFFFAOYSA-N
ID: PLJNUNPYZVVIRA-UHFFFAOYSA-N
Comment: Energy2
Num peaks: 19
43.02907452 6.34283566
117.0447246 2.150643127
119.0603746 1.703920335
129.0447246 16.50009583
131.0603746 9.408276941
144.0556236 3.808016359
146.0348882 1.532155151
146.0712737 3.122157778
148.0505382 2.572745092
157.0396392 4.614447235
158.0348882 1.520362338
171.0665226 2.792809201
172.0505382 4.935553673
175.0614373 1.872109604
181.0508726 5.622784191
188.0930717 1.56449781
198.0774217 2.052942935
199.0614373 6.419942349
200.0566862 1.524583711

Name: +ve in-silico MS/MS by CFM-ID for QXNXIPALJCPMNY-UHFFFAOYSA-N
ID: QXNXIPALJCPMNY-UHFFFAOYSA-N
Comment: Energy0
Num peaks: 8
71.08552677 3.831882379
99.08044139 13.68666524
135.0440559 11.18247788
153.0546206 2.847747786
191.1066561 4.257129459
219.1015708 10.80966683
233.1172208 2.069843322
251.1277855 33.33009931

Name: +ve in-silico MS/MS by CFM-ID for QXNXIPALJCPMNY-UHFFFAOYSA-N
ID: QXNXIPALJCPMNY-UHFFFAOYSA-N
Comment: Energy1
Num peaks: 16
29.03857658 2.350956139
67.05422664 1.265916692
69.0334912 1.121702015
71.08552677 7.288041834
81.06987671 2.062066235
97.06479133 1.068088591
99.08044139 16.59368807
105.0334912 4.935180205
107.0491413 1.572586625
135.0440559 21.61076519
153.0546206 2.44254269
191.1066561 2.917468788
219.1015708 4.509309791
223.0964854 0.9750056852
233.1172208 2.636531973
251.1277855 7.090420019

Name: +ve in-silico MS/MS by CFM-ID for QXNXIPALJCPMNY-UHFFFAOYSA-N
ID: QXNXIPALJCPMNY-UHFFFAOYSA-N
Comment: Energy2
Num peaks: 24
27.02292652 1.210413041
29.03857658 2.188889804
41.03857658 3.029404167
43.05422664 2.117968049
49.00727645 2.415045901
51.02292652 3.742563713
55.05422664 1.621035232
63.02292652 2.951727312
65.03857658 1.618367477
69.0334912 2.379268873
69.06987671 4.75716818
71.04914126 1.164549353
71.08552677 12.40892381
79.05422664 3.431219495
81.06987671 4.540660492
83.04914126 2.426073445
83.08552677 1.180336998
95.04914126 2.564488146
97.06479133 1.978333787
99.08044139 12.61444895
105.0334912 3.453239036
107.0491413 1.076468458
121.0284058 2.894592902
135.0440559 3.258578075

Name: +ve in-silico MS/MS by CFM-ID for UQDNRNARHGVYKC-BHNWBGBOSA-N
ID: UQDNRNARHGVYKC-BHNWBGBOSA-N
Comment: Energy0
Num peaks: 6
118.0498695 2.668778693
142.0498695 2.228867626
180.0655196 5.055246225
188.0917343 2.269796816
198.0760843 39.52090961
216.086649 30.86997214

Name: +ve in-silico MS/MS by CFM-ID for UQDNRNARHGVYKC-BHNWBGBOSA-N
ID: UQDNRNARHGVYKC-BHNWBGBOSA-N
Comment: Energy1
Num peaks: 13
41.00219107 2.144184712
45.0334912 2.192132264
71.04914126 1.424140086
81.0334912 2.912813393
99.04405588 4.066578649
100.0393049 1.590937812
168.0655196 1.286997805
170.0811697 1.886514621
180.0655196 11.61134297
186.0760843 2.115707506
188.0917343 1.374412636
198.0760843 37.21622695
216.086649 10.66994335

Name: +ve in-silico MS/MS by CFM-ID for UQDNRNARHGVYKC-BHNWBGBOSA-N
ID: UQDNRNARHGVYKC-BHNWBGBOSA-N
Comment: Energy2
Num peaks: 31
39.02292652 1.734061772
41.00219107 2.1223984
43.01784114 1.400373725
45.0334912 1.598678297
49.00727645 1.458412732
53.00219107 1.5381424
55.01784114 1.059254475
57.06987671 0.818759115
67.01784114 1.105756129
69.0334912 9.090785616
71.04914126 1.358016751
81.0334912 11.12760429
83.01275576 0.831662748
83.04914126 3.28640734
84.04439023 0.79472936
85.06479133 0.8263265218
94.02874017 1.058193814
96.04439023 2.708528802
97.02840582 1.395562209
98.0600403 2.384615452
99.04405588 8.884549
100.0393049 2.319036422
110.0236548 1.708331684
114.0549549 7.984073194
116.070605 0.9387393835
122.0236548 0.7975327069
124.0393049 1.357425367
168.0655196 1.127018085
170.0811697 1.294145409
180.0655196 2.998570277
198.0760843 1.374882095

Name: +ve in-silico MS/MS by CFM-ID for LNVSVBLRJGNIGP-WEQADFRESA-N
ID: LNVSVBLRJGNIGP-WEQADFRESA-N
Comment: Energy0
Num peaks: 14
97.02840582 3.603893391
119.0855268 3.111713269
147.1168269 1.340265057
165.0910061 1.397635511
177.0910061 3.024063511
181.0859207 1.291613994
183.1015708 2.132217249
189.0910061 9.667333527
191.1066561 23.6256901
205.1223062 2.859856705
207.1379563 2.616706229
223.1328709 1.900999818
233.1172208 4.673580283
251.1277855 19.53610563

Name: +ve in-silico MS/MS by CFM-ID for LNVSVBLRJGNIGP-WEQADFRESA-N
ID: LNVSVBLRJGNIGP-WEQADFRESA-N
Comment: Energy1
Num peaks: 31
39.02292652 3.265638875
41.03857658 1.34835482
65.03857658 3.30808513
67.05422664 1.659952942
69.0334912 1.170031899
69.06987671 2.627194503
79.05422664 1.343806835
93.06987671 3.277506025
95.08552677 1.188541986
97.02840582 5.900144002
119.0855268 4.193724965
121.0284058 2.579513185
121.1011768 1.300820618
123.0440559 2.368288555
125.0597059 1.583121326
147.1168269 1.305689777
149.0597059 2.334514848
151.075356 1.742639087
161.0597059 1.163335515
163.075356 2.841863463
165.0910061 3.194425726
175.075356 1.909590238
177.0910061 1.801499472
189.0910061 0.9786278061
191.1066561 6.981253904
203.1066561 2.211893142
205.1223062 2.014598476
207.1379563 2.085910421
223.1328709 2.365885537
233.1172208 3.235056981
251.1277855 3.142165565

Name: +ve in-silico MS/MS by CFM-ID for LNVSVBLRJGNIGP-WEQADFRESA-N
ID: LNVSVBLRJGNIGP-WEQADFRESA-N
Comment: Energy2
Num peaks: 31
39.02292652 8.769661937
41.00219107 1.3105102
41.03857658 4.852103177
43.05422664 1.098709885
51.02292652 1.268102891
53.00219107 1.102122065
55.05422664 1.350610617
65.00219107 3.841312871
65.03857658 5.556655325
67.01784114 1.514125393
67.05422664 3.171498263
69.0334912 4.579591447
69.06987671 0.92184919
71.04914126 0.7975840735
79.05422664 3.250192633
81.0334912 1.503874443
81.06987671 3.096234479
83.04914126 0.8700338161
93.06987671 1.423729282
97.02840582 13.96659262
97.06479133 0.9360132654
99.04405588 1.035518873
107.0491413 1.353588061
109.0647913 2.250106776
119.0855268 1.770928767
121.0284058 1.461400345
123.0440559 1.326450986
163.075356 1.135501167
165.0910061 0.8110160228
205.1223062 0.8892047718
233.1172208 0.9626087225

Name: +ve in-silico MS/MS by CFM-ID for WOVQRZQIOSEMHW-ISVAXAHUSA-N
ID: WOVQRZQIOSEMHW-ISVAXAHUSA-N
Comment: Energy0
Num peaks: 6
187.075356 1.802698281
201.0910061 2.306926314
215.1066561 28.53704707
219.1015708 1.21539874
233.1172208 41.85720499
251.1277855 16.0116774

Name: +ve in-silico MS/MS by CFM-ID for WOVQRZQIOSEMHW-ISVAXAHUSA-N
ID: WOVQRZQIOSEMHW-ISVAXAHUSA-N
Comment: Energy1
Num peaks: 14
45.0334912 1.485282584
143.0491413 2.400878186
145.0647913 1.487390528
147.0804414 1.386241261
149.0960915 1.474953293
173.0597059 2.454753433
187.075356 1.497257802
201.0910061 5.572651286
203.1066561 2.467333044
205.1223062 4.327598678
215.1066561 28.79884157
223.1328709 2.381869623
233.1172208 20.17808834
251.1277855 4.162282607

Name: +ve in-silico MS/MS by CFM-ID for WOVQRZQIOSEMHW-ISVAXAHUSA-N
ID: WOVQRZQIOSEMHW-ISVAXAHUSA-N
Comment: Energy2
Num peaks: 23
45.0334912 0.6426233024
63.02292652 1.304032255
65.03857658 0.615611428
81.0334912 1.369735426
119.0491413 2.406563597
121.0647913 1.154970389
143.0491413 1.81935122
147.0804414 0.8388887855
149.0960915 0.5998164112
161.0597059 0.9034160233
173.0597059 4.074000988
175.075356 2.967125667
177.0910061 0.747929103
187.075356 9.486329709
189.0910061 6.656240308
191.1066561 2.15694443
201.0910061 8.596348997
203.1066561 4.573990401
205.0859207 0.6703756515
205.1223062 1.954005924
215.1066561 19.75730113
217.0859207 3.26982254
233.1172208 3.762711933

Name: +ve in-silico MS/MS by CFM-ID for DCIVCXJJSXPMID-MRVPVSSYSA-N
ID: DCIVCXJJSXPMID-MRVPVSSYSA-N
Comment: Energy0
Num peaks: 6
43.05422664 1.460133399
139.0389705 2.367462485
179.1066561 3.462991061
193.1223062 8.864450916
195.1015708 1.421566861
211.1328709 66.10227964

Name: +ve in-silico MS/MS by CFM-ID for DCIVCXJJSXPMID-MRVPVSSYSA-N
ID: DCIVCXJJSXPMID-MRVPVSSYSA-N
Comment: Energy1
Num peaks: 29
39.02292652 2.375116623
41.03857658 4.697113992
43.05422664 8.809192483
45.06987671 1.950309516
69.06987671 1.04184863
71.08552677 1.540618589
79.05422664 2.681369952
81.06987671 1.705340001
83.08552677 4.632983276
85.10117684 3.200902302
87.1168269 1.209582299
107.0855268 1.931691379
109.1011768 2.881739123
113.132477 1.203622652
137.0597059 0.9405752752
139.0389705 4.171328073
139.075356 1.643097759
149.0960915 2.592453531
151.1117415 2.317076559
163.1117415 0.8464697213
165.0910061 0.9259621234
167.0702706 1.834819918
169.0859207 1.583322946
179.1066561 1.905834528
181.0859207 1.462178266
183.1015708 1.034228035
193.1223062 4.07992971
195.1015708 1.987636114
211.1328709 13.54035733

Name: +ve in-silico MS/MS by CFM-ID for DCIVCXJJSXPMID-MRVPVSSYSA-N
ID: DCIVCXJJSXPMID-MRVPVSSYSA-N
Comment: Energy2
Num peaks: 31
25.00727645 0.9326313609
39.02292652 7.57846379
41.03857658 4.280318102
43.05422664 5.855143172
45.0334912 1.882785954
45.06987671 2.434161667
53.00219107 1.450439676
55.01784114 1.459253357
57.0334912 2.375274604
65.03857658 0.9947111772
67.05422664 1.815397612
69.06987671 1.956983681
71.08552677 2.615114114
79.05422664 4.04129641
81.06987671 1.944569802
83.01275576 2.219638003
83.08552677 2.840607231
85.02840582 1.529376129
99.08044139 1.121103421
107.0855268 2.005138
109.0284058 4.896045966
109.1011768 1.163647564
111.0440559 1.368012934
125.0233204 1.912644069
125.0597059 1.411243524
127.1117415 0.8608684786
137.0597059 0.8409188705
139.0389705 4.702966992
147.1015708 1.021656254
181.0859207 0.9156587104
195.1015708 1.375517348

Name: +ve in-silico MS/MS by CFM-ID for BIYUGWIVMCEIMP-UHFFFAOYSA-N
ID: BIYUGWIVMCEIMP-UHFFFAOYSA-N
Comment: Energy0
Num peaks: 6
201.0910061 4.387478286
205.0859207 1.445021409
207.1015708 1.640083613
215.1066561 3.06997056
217.0859207 1.6929335
233.1172208 80.61579652

Name: +ve in-silico MS/MS by CFM-ID for BIYUGWIVMCEIMP-UHFFFAOYSA-N
ID: BIYUGWIVMCEIMP-UHFFFAOYSA-N
Comment: Energy1
Num peaks: 12
55.01784114 1.825570257
57.0334912 3.019374808
161.0960915 3.062565498
163.1117415 4.000822391
189.1273916 1.991849358
201.0910061 5.750263226
205.0859207 3.238735864
205.1223062 1.361555116
207.1015708 6.631366482
215.1066561 7.099825319
217.0859207 3.39199218
233.1172208 39.1965277

Name: +ve in-silico MS/MS by CFM-ID for BIYUGWIVMCEIMP-UHFFFAOYSA-N
ID: BIYUGWIVMCEIMP-UHFFFAOYSA-N
Comment: Energy2
Num peaks: 31
39.02292652 1.441452254
51.02292652 2.751973834
53.03857658 2.236613928
65.03857658 1.57457446
67.05422664 1.341554376
69.06987671 1.178264909
71.04914126 0.9042840117
91.05422664 0.9648737002
93.06987671 1.209832101
117.0698767 9.003910592
119.0855268 3.332394154
121.0647913 0.8653593381
131.0855268 1.416011425
133.0647913 5.563373424
135.0440559 1.061283335
135.0804414 5.441648383
145.0647913 4.321158161
147.0804414 9.677178028
149.0960915 2.960400917
161.0597059 2.260900085
161.0960915 2.554632395
163.075356 3.548995942
163.1117415 1.829660606
175.075356 1.837310495
177.0910061 2.383388159
185.0960915 1.446335072
187.1117415 1.005385054
191.0702706 1.138940248
205.0859207 0.9947011042
207.1015708 0.9236138772
217.0859207 2.111011418

Name: +ve in-silico MS/MS by CFM-ID for OZQYZUMHJKYJEK-UHFFFAOYSA-N
ID: OZQYZUMHJKYJEK-UHFFFAOYSA-N
Comment: Energy0
Num peaks: 6
67.05422664 1.547991566
85.06479133 2.304313402
183.0651853 2.800736143
195.0651853 6.917750925
219.1015708 3.959850389
251.1277855 70.21001166

Name: +ve in-silico MS/MS by CFM-ID for OZQYZUMHJKYJEK-UHFFFAOYSA-N
ID: OZQYZUMHJKYJEK-UHFFFAOYSA-N
Comment: Energy1
Num peaks: 14
65.03857658 3.331376158
67.05422664 4.03466267
83.04914126 1.604397894
85.06479133 2.966358809
163.075356 1.685786451
167.0702706 3.321116003
167.1066561 1.431676745
183.0651853 5.855206442
195.0651853 9.057090283
207.0651853 1.689533287
209.0808353 8.701774357
219.1015708 5.340371207
235.0964854 2.47675504
251.1277855 28.8491806

Name: +ve in-silico MS/MS by CFM-ID for OZQYZUMHJKYJEK-UHFFFAOYSA-N
ID: OZQYZUMHJKYJEK-UHFFFAOYSA-N
Comment: Energy2
Num peaks: 31
39.02292652 1.371853981
41.03857658 1.646206958
49.00727645 1.821090807
51.02292652 1.452210079
53.03857658 1.550900153
55.01784114 1.063896602
55.05422664 2.362555568
65.03857658 10.19673399
67.05422664 5.755842729
69.06987671 2.504340449
79.01784114 1.641023029
105.0334912 1.287965901
109.0284058 2.253174218
111.0440559 3.654938785
121.0284058 1.296147261
123.0440559 1.272894536
125.0597059 2.605851375
133.0647913 1.268462841
135.0440559 1.09717631
139.0389705 1.354810925
165.0546206 6.739859302
167.0702706 2.408159373
177.0546206 2.089644425
179.0702706 1.08009948
183.0651853 1.136807067
193.0859207 1.464015167
195.0651853 7.230375985
205.0859207 1.944256334
209.0808353 1.281077256
233.1172208 1.078159873
235.0964854 1.147805051

Name: +ve in-silico MS/MS by CFM-ID for HZKNHDLUFBYIQN-YVMONPNESA-N
ID: HZKNHDLUFBYIQN-YVMONPNESA-N
Comment: Energy0
Num peaks: 13
55.05422664 3.092134363
59.01275576 1.253240239
69.06987671 1.883540044
171.0440559 1.096214365
171.0804414 5.064199181
173.0960915 7.020422275
177.0546206 1.62588474
187.1117415 6.366027554
189.0546206 2.263975519
191.0702706 2.35936262
197.0960915 3.10743318
215.1066561 19.2244406
233.1172208 26.38441919

Name: +ve in-silico MS/MS by CFM-ID for HZKNHDLUFBYIQN-YVMONPNESA-N
ID: HZKNHDLUFBYIQN-YVMONPNESA-N
Comment: Energy1
Num peaks: 30
39.02292652 2.029721894
41.03857658 0.7042140624
55.05422664 10.75501914
57.06987671 0.9359619921
65.03857658 1.119459596
67.05422664 1.650167169
69.06987671 4.955866686
71.01275576 1.235848501
105.0334912 0.8303530266
129.0334912 2.655698965
131.0491413 3.846372269
133.0647913 0.7203900827
145.0647913 0.8898275283
155.0491413 0.8872828174
157.0647913 3.007383479
159.0440559 2.124113826
159.0804414 1.112905022
161.0960915 0.8939551282
171.0804414 5.425952438
173.0960915 7.408546018
175.0389705 0.8333364163
175.075356 0.7023033914
177.0546206 3.507932042
185.0960915 0.7861514963
187.1117415 7.667537705
189.0546206 0.8213614973
189.1273916 0.8753537618
197.0960915 1.952953625
215.1066561 5.608600724
233.1172208 4.404580776

Name: +ve in-silico MS/MS by CFM-ID for HZKNHDLUFBYIQN-YVMONPNESA-N
ID: HZKNHDLUFBYIQN-YVMONPNESA-N
Comment: Energy2
Num peaks: 30
25.00727645 1.552145617
39.02292652 2.530049659
41.03857658 1.649758544
49.00727645 1.49414004
51.02292652 0.9710799608
53.03857658 2.198777076
55.05422664 10.97589606
57.06987671 1.223841685
59.01275576 0.996698447
65.03857658 10.10350363
67.05422664 5.520228778
69.06987671 2.664955795
91.05422664 1.103242097
105.0334912 4.620310229
117.0334912 2.381413206
129.0334912 2.97598196
129.0698767 1.562205673
131.0491413 8.607675458
133.0647913 1.9621879
141.0698767 0.7352722086
143.0855268 0.9337169401
145.1011768 1.172561537
155.0491413 0.9566070865
157.0647913 1.765467786
157.1011768 1.667323396
159.0440559 1.033355689
169.1011768 0.742628774
171.0804414 3.677628928
173.0960915 1.927870374
187.1117415 0.7504188963

Name: +ve in-silico MS/MS by CFM-ID for URSDDRJDUUICOU-UHFFFAOYSA-N
ID: URSDDRJDUUICOU-UHFFFAOYSA-N
Comment: Energy0
Num peaks: 8
55.05422664 5.937310126
83.04914126 2.084752654
167.0702706 5.241552391
195.0651853 3.793927159
209.0808353 2.195864274
219.1015708 4.909461102
233.1172208 8.598573982
251.1277855 47.35793005

Name: +ve in-silico MS/MS by CFM-ID for URSDDRJDUUICOU-UHFFFAOYSA-N
ID: URSDDRJDUUICOU-UHFFFAOYSA-N
Comment: Energy1
Num peaks: 20
39.02292652 5.460504117
41.03857658 3.902468871
55.05422664 8.130049639
57.06987671 1.745985767
65.03857658 1.776143314
83.04914126 6.366804797
137.0597059 1.193953258
165.0546206 1.729825826
167.0702706 2.247192522
169.0859207 1.196163335
193.0495352 1.214014853
193.0859207 1.712444952
195.0651853 13.44014311
197.1172208 1.192212461
207.0651853 2.895900114
209.0808353 2.069954349
211.0964854 1.857219609
219.1015708 3.987197555
233.1172208 5.178063625
251.1277855 13.73188932

Name: +ve in-silico MS/MS by CFM-ID for URSDDRJDUUICOU-UHFFFAOYSA-N
ID: URSDDRJDUUICOU-UHFFFAOYSA-N
Comment: Energy2
Num peaks: 24
39.02292652 3.393529945
41.03857658 1.767809496
55.05422664 30.29746834
57.06987671 3.708381947
83.04914126 1.020085214
95.04914126 1.5094853
111.0440559 2.80440314
113.0597059 1.218800824
123.0440559 4.513451884
125.0597059 2.201452985
135.0440559 4.303361839
137.0233204 1.430070633
137.0597059 3.958205557
139.0389705 1.461318772
139.075356 1.309029936
141.0546206 0.9887973083
151.0389705 1.958052826
153.0546206 2.576407314
163.0389705 2.240824293
165.0546206 1.996461525
167.0702706 2.15499911
179.0338851 0.979145221
195.0651853 1.069932094
223.1328709 1.337872298

Name: +ve in-silico MS/MS by CFM-ID for QQXSQPKEGWRLPS-OWYVNGRQSA-N
ID: QQXSQPKEGWRLPS-OWYVNGRQSA-N
Comment: Energy0
Num peaks: 23
57.06987671 0.8946798354
67.05422664 0.9305960956
71.08552677 1.892950733
73.10117684 2.027385758
79.05422664 3.08037643
81.0334912 1.144781234
81.06987671 1.34702758
83.04914126 0.9608646834
83.08552677 0.9301945764
97.06479133 2.51870656
99.08044139 4.946121263
101.0960915 1.358484246
107.0491413 1.081359406
141.0546206 1.13838694
169.0495352 2.300062521
193.0495352 0.8326818204
205.1223062 1.011607652
207.1379563 1.137318589
223.0964854 1.760461029
225.1121354 0.8563980481
233.1172208 5.758206966
235.0964854 5.396114772
251.1277855 36.94546534

Name: +ve in-silico MS/MS by CFM-ID for QQXSQPKEGWRLPS-OWYVNGRQSA-N
ID: QQXSQPKEGWRLPS-OWYVNGRQSA-N
Comment: Energy1
Num peaks: 31
29.03857658 1.372036793
49.00727645 4.102641738
51.02292652 4.791463521
53.03857658 2.610857029
55.05422664 1.484198502
57.06987671 2.697017113
65.03857658 3.332592823
67.05422664 3.310881097
71.08552677 2.084977308
73.10117684 3.510236282
79.05422664 1.793348274
81.06987671 1.277924573
83.04914126 1.813701498
83.08552677 1.383417057
141.0546206 1.329874639
165.0546206 1.795296823
167.0702706 1.667363047
189.0910061 1.262281023
191.1066561 1.211844367
193.1223062 1.830243193
203.1066561 2.042228225
205.1223062 1.182673081
207.1379563 1.603536464
221.0808353 1.135130961
221.1172208 1.341729216
223.0964854 2.113650142
223.1328709 4.241118194
225.1121354 1.261232335
233.1172208 3.449337456
235.0964854 4.708960198
251.1277855 7.00110767

Name: +ve in-silico MS/MS by CFM-ID for QQXSQPKEGWRLPS-OWYVNGRQSA-N
ID: QQXSQPKEGWRLPS-OWYVNGRQSA-N
Comment: Energy2
Num peaks: 30
25.00727645 1.493875703
27.02292652 1.283929793
29.03857658 0.9986314386
41.00219107 1.377384641
49.00727645 4.106743754
51.02292652 10.08820392
53.00219107 1.044354429
53.03857658 6.445448803
55.01784114 1.136413227
55.05422664 7.715826597
57.06987671 6.849308751
63.02292652 0.8620842536
65.03857658 3.613681206
67.05422664 2.261893049
69.06987671 1.297314768
73.10117684 1.288367347
77.03857658 1.706579783
79.05422664 5.561902331
81.0334912 5.118470587
81.06987671 1.265030957
83.04914126 2.355705679
83.08552677 1.97049816
85.06479133 2.013670849
93.0334912 1.272381441
95.04914126 1.55193812
101.0960915 1.306949092
107.0491413 1.649580461
171.0651853 0.8147177324
233.1172208 1.069475422
235.0964854 0.9725889779

Name: +ve in-silico MS/MS by CFM-ID for YBYNSVNTTWVJSX-JTQLQIEISA-N
ID: YBYNSVNTTWVJSX-JTQLQIEISA-N
Comment: Energy0
Num peaks: 8
137.0960915 6.433025028
151.1117415 3.56093183
161.0960915 5.838269163
163.1117415 1.872798105
179.1066561 26.07334419
181.1223062 3.072458059
193.1223062 6.946045151
211.1328709 26.55888923

Name: +ve in-silico MS/MS by CFM-ID for YBYNSVNTTWVJSX-JTQLQIEISA-N
ID: YBYNSVNTTWVJSX-JTQLQIEISA-N
Comment: Energy1
Num peaks: 31
39.02292652 1.576884907
41.03857658 1.375550138
55.01784114 1.006370724
55.05422664 1.749446235
57.06987671 1.843610967
81.0334912 1.098167854
83.04914126 1.826978246
85.02840582 1.213528084
87.04405588 1.2848027
95.08552677 0.9930430996
97.06479133 0.9790741921
109.0284058 1.231025192
111.0440559 1.000931367
123.0804414 1.191142394
125.0960915 1.572498422
127.075356 1.187563692
133.1011768 1.18890916
137.0960915 7.985546032
139.1117415 1.829321766
141.0910061 1.078520597
143.1066561 1.409273329
151.1117415 7.24018823
161.0960915 2.98347228
163.1117415 1.318029247
169.1223062 1.047886007
179.1066561 6.263969105
181.1223062 1.219365638
183.1379563 3.821669564
193.1223062 4.399674469
195.1015708 0.9601203033
211.1328709 6.573795664

Name: +ve in-silico MS/MS by CFM-ID for YBYNSVNTTWVJSX-JTQLQIEISA-N
ID: YBYNSVNTTWVJSX-JTQLQIEISA-N
Comment: Energy2
Num peaks: 31
39.02292652 5.499302378
41.03857658 2.395681588
51.02292652 2.57083999
53.03857658 3.631143803
55.01784114 2.85680844
55.05422664 5.471613251
57.06987671 3.327681704
59.01275576 1.075168104
65.03857658 1.802771969
67.05422664 1.425307795
71.08552677 1.961526815
79.01784114 1.123001141
79.05422664 1.524874912
81.0334912 1.981959048
81.06987671 1.855069787
83.08552677 1.413364461
95.04914126 1.679185985
95.08552677 3.018289897
97.06479133 1.645112049
107.0855268 1.463058435
109.1011768 3.255458193
111.0804414 2.157621628
111.1168269 1.208242426
121.1011768 1.52070246
123.1168269 2.121230344
133.1011768 1.041539245
135.0804414 1.95624548
135.1168269 1.737117448
137.0960915 2.17046839
151.1117415 2.295684544
163.1117415 2.315268099

Name: +ve in-silico MS/MS by CFM-ID for ZJUSBIHJNNDXNV-CQSZACIVSA-N
ID: ZJUSBIHJNNDXNV-CQSZACIVSA-N
Comment: Energy0
Num peaks: 14
83.04914126 0.8648765968
85.06479133 2.140021769
109.0647913 1.203302386
111.0804414 1.626428104
191.0702706 0.9236990725
201.0910061 1.419085155
205.1223062 0.7378915743
207.1015708 0.7462784832
215.1066561 14.70241532
219.1015708 2.031540104
221.1172208 1.191535821
223.1328709 1.16179615
233.1172208 34.58222268
251.1277855 16.99916936

Name: +ve in-silico MS/MS by CFM-ID for ZJUSBIHJNNDXNV-CQSZACIVSA-N
ID: ZJUSBIHJNNDXNV-CQSZACIVSA-N
Comment: Energy1
Num peaks: 31
41.00219107 1.089345132
43.01784114 1.020902744
45.0334912 7.074401215
47.04914126 1.879636511
85.06479133 1.389579634
93.0334912 1.057258019
95.04914126 1.130299789
109.0284058 1.585124512
109.0647913 1.118110737
111.0440559 1.263203493
113.0597059 1.425778636
135.0440559 1.050662392
137.0597059 1.270450042
139.075356 0.8625206251
145.0284058 0.9907186062
159.0440559 1.154005642
161.0597059 1.330833507
163.075356 1.196067274
179.0702706 0.9141258126
187.075356 2.008835701
189.0910061 1.327133589
201.0910061 2.894551558
203.1066561 2.021411538
205.0859207 0.8228972345
205.1223062 3.366867308
215.1066561 13.18311468
219.1015708 1.814629739
221.1172208 0.9733164275
223.1328709 2.575934463
233.1172208 11.17190973
251.1277855 2.416156075

Name: +ve in-silico MS/MS by CFM-ID for ZJUSBIHJNNDXNV-CQSZACIVSA-N
ID: ZJUSBIHJNNDXNV-CQSZACIVSA-N
Comment: Energy2
Num peaks: 31
39.02292652 4.604517863
41.03857658 1.42363734
49.00727645 1.167053924
51.02292652 3.298932299
53.00219107 4.541699328
53.03857658 2.862936997
55.05422664 2.412699047
59.04914126 1.565907292
63.02292652 2.221938115
65.00219107 0.9661413432
67.05422664 2.296039085
71.08552677 1.403825203
81.0334912 1.065435229
83.04914126 2.02914792
85.06479133 1.664706168
93.06987671 2.398281203
95.04914126 1.374534545
107.0491413 2.629403494
109.0284058 0.9993031566
109.0647913 5.475954663
111.0804414 2.00892801
149.0597059 1.402102185
173.0597059 1.387748994
175.075356 1.674364836
177.0910061 1.691307928
199.1328709 0.9512575564
201.0910061 1.698824791
203.1066561 2.663463616
205.1223062 2.728498922
215.1066561 1.879381892
219.1015708 1.292278389

Name: +ve in-silico MS/MS by CFM-ID for KKEMJECGJYQXLI-KKERGYOBSA-N
ID: KKEMJECGJYQXLI-KKERGYOBSA-N
Comment: Energy0
Num peaks: 9
157.0647913 2.21620596
159.0804414 6.265561258
177.0910061 3.076235221
187.1117415 2.687442781
189.1273916 2.816707407
205.1223062 2.279880212
215.1066561 10.57059777
217.0859207 1.700403975
233.1172208 49.8777972

Name: +ve in-silico MS/MS by CFM-ID for KKEMJECGJYQXLI-KKERGYOBSA-N
ID: KKEMJECGJYQXLI-KKERGYOBSA-N
Comment: Energy1
Num peaks: 31
51.02292652 1.07329797
77.03857658 1.056433454
79.05422664 1.063953417
103.0542266 1.807471744
105.0334912 2.478736239
105.0698767 1.775136345
107.0491413 1.616731415
117.0698767 1.127872718
119.0491413 2.512320129
121.0647913 1.761055152
131.0491413 2.615669664
131.0855268 1.038308513
133.0647913 4.084322174
135.0804414 1.101090784
157.0647913 3.857716945
159.0804414 4.254329533
161.0960915 1.305876752
163.1117415 1.489887096
173.0597059 1.825974639
175.075356 2.924592967
177.0910061 2.800028498
179.1066561 2.417845732
181.1223062 1.774371922
185.0960915 2.290834891
187.1117415 2.120167375
189.1273916 2.557127081
201.0910061 1.625030347
203.1066561 1.322653614
205.1223062 5.719814936
215.1066561 4.73164297
233.1172208 8.473432605

Name: +ve in-silico MS/MS by CFM-ID for KKEMJECGJYQXLI-KKERGYOBSA-N
ID: KKEMJECGJYQXLI-KKERGYOBSA-N
Comment: Energy2
Num peaks: 31
39.02292652 1.900178714
43.05422664 1.699967031
51.02292652 6.071023022
53.00219107 2.113778366
53.03857658 3.566248839
55.05422664 1.255693104
65.03857658 4.950245083
67.05422664 2.467093525
75.02292652 1.415701689
77.03857658 8.079305535
79.05422664 3.906116314
91.05422664 2.531019186
93.06987671 2.871994004
103.0542266 7.204566134
105.0334912 2.687985988
105.0698767 4.458658162
107.0491413 1.058937837
107.0855268 1.920058058
115.0542266 1.088770869
117.0698767 2.304442951
119.0491413 1.083704937
119.0855268 1.297737844
131.0491413 2.479817959
131.0855268 2.009437431
133.0647913 0.97100891
133.1011768 1.213622981
145.1011768 1.205266636
175.075356 0.9302309421
177.0910061 1.286349836
215.1066561 0.9477031943
217.0859207 1.544341035

Name: +ve in-silico MS/MS by CFM-ID for LIJSAVLEVWRPOC-AWEZNQCLSA-N
ID: LIJSAVLEVWRPOC-AWEZNQCLSA-N
Comment: Energy0
Num peaks: 9
107.0491413 5.18721654
109.0647913 1.335507445
121.0647913 2.640717072
125.0597059 1.795404438
197.0960915 3.690759309
203.1066561 1.245173504
205.1223062 1.199495287
215.1066561 35.26542016
233.1172208 28.38734124

Name: +ve in-silico MS/MS by CFM-ID for LIJSAVLEVWRPOC-AWEZNQCLSA-N
ID: LIJSAVLEVWRPOC-AWEZNQCLSA-N
Comment: Energy1
Num peaks: 31
39.02292652 1.029778539
49.00727645 1.283485793
67.01784114 3.499398491
69.0334912 0.9452845137
71.04914126 1.107768054
95.04914126 1.050923742
105.0334912 1.998154477
107.0491413 13.67153585
109.0647913 1.733942406
117.0334912 1.004470463
119.0491413 1.620467594
121.0284058 1.773056807
121.0647913 5.315924077
123.0440559 1.16606884
125.0597059 3.468719427
129.0334912 1.576182238
131.0491413 1.6704154
133.0647913 1.07936215
135.0804414 1.552345169
143.0491413 1.458309803
145.0647913 1.909881459
147.0804414 1.324793098
173.0597059 1.537935153
175.075356 1.141721711
187.1117415 1.801807472
191.1066561 1.156542319
197.0960915 2.698410855
203.1066561 1.106861748
205.1223062 2.93463149
215.1066561 7.961739021
233.1172208 4.405583483

Name: +ve in-silico MS/MS by CFM-ID for LIJSAVLEVWRPOC-AWEZNQCLSA-N
ID: LIJSAVLEVWRPOC-AWEZNQCLSA-N
Comment: Energy2
Num peaks: 31
39.02292652 4.524250473
41.03857658 1.870426627
49.00727645 1.91114936
51.02292652 1.163875842
55.01784114 1.266041273
67.01784114 1.114787841
69.0334912 1.218778484
75.02292652 1.656915314
77.03857658 1.906352906
79.05422664 3.269860858
89.03857658 1.539344662
93.06987671 1.744852873
95.04914126 3.063448024
101.0385766 2.040419727
103.0542266 1.431936553
105.0334912 2.264662017
105.0698767 1.311695003
107.0491413 7.749484933
109.0647913 2.185810895
117.0334912 2.310896197
119.0491413 2.1175697
121.0647913 2.452140918
129.0334912 1.353047244
131.0491413 1.302992224
133.0647913 1.275788708
143.0491413 2.026510041
145.0647913 4.034526664
171.0804414 1.377524971
185.0960915 1.261582845
187.1117415 2.904203344
197.0960915 1.442829275

Name: +ve in-silico MS/MS by CFM-ID for VZZYFXFREWNSCJ-CQSZACIVSA-N
ID: VZZYFXFREWNSCJ-CQSZACIVSA-N
Comment: Energy0
Num peaks: 6
71.08552677 5.288927891
85.10117684 2.587615142
165.0182351 2.933146359
207.1379563 1.376466951
233.1172208 6.914437557
251.1277855 61.53119686

Name: +ve in-silico MS/MS by CFM-ID for VZZYFXFREWNSCJ-CQSZACIVSA-N
ID: VZZYFXFREWNSCJ-CQSZACIVSA-N
Comment: Energy1
Num peaks: 19
39.02292652 1.305997071
41.03857658 1.886138085
43.05422664 2.410229398
53.03857658 1.186676146
55.05422664 1.630749571
57.06987671 2.017858287
67.05422664 2.807496032
69.06987671 4.469810187
71.08552677 19.87525899
85.10117684 7.611013082
95.04914126 1.407973351
121.0284058 3.239377769
165.0182351 6.252890225
193.0495352 1.395839634
205.1223062 1.261376331
207.0651853 1.201587135
207.1379563 2.689879042
233.1172208 6.867392007
251.1277855 11.37670918

Name: +ve in-silico MS/MS by CFM-ID for VZZYFXFREWNSCJ-CQSZACIVSA-N
ID: VZZYFXFREWNSCJ-CQSZACIVSA-N
Comment: Energy2
Num peaks: 31
27.02292652 1.003628864
29.03857658 0.7222425939
39.02292652 3.739644661
41.03857658 10.16040862
43.05422664 6.410819802
45.06987671 0.9427348965
51.02292652 1.176388159
53.03857658 2.597288774
55.05422664 4.191386539
57.06987671 2.290741417
65.03857658 1.860175851
67.05422664 5.485233293
69.06987671 4.44315071
71.08552677 5.491267228
79.01784114 1.017472345
81.06987671 0.7124757395
85.10117684 1.862901399
95.04914126 2.413457283
99.00767038 0.5984566961
105.0334912 0.878698624
111.0804414 0.7435933386
120.9920203 0.9488625661
121.0284058 9.719298322
123.0440559 0.9045123896
135.0440559 0.7593676402
149.0233204 0.929342916
151.0389705 0.6884319075
165.0182351 2.808728136
189.1273916 0.6799080367
233.1172208 0.6286097889
235.0964854 0.6154058148

Name: +ve in-silico MS/MS by CFM-ID for ORLGUEREMYIFNG-GRYCIOLGSA-N
ID: ORLGUEREMYIFNG-GRYCIOLGSA-N
Comment: Energy0
Num peaks: 6
167.1066561 1.368508715
169.1223062 1.056248895
175.1117415 3.276475313
193.1223062 22.68022272
195.1015708 1.05075471
211.1328709 53.17893701

Name: +ve in-silico MS/MS by CFM-ID for ORLGUEREMYIFNG-GRYCIOLGSA-N
ID: ORLGUEREMYIFNG-GRYCIOLGSA-N
Comment: Energy1
Num peaks: 29
49.00727645 1.159684382
51.02292652 1.370191877
53.03857658 1.117231727
67.01784114 2.840839517
69.0334912 1.30691078
107.0491413 2.106991254
109.0647913 3.594713178
121.0647913 1.263113501
123.0804414 2.776908173
135.0804414 2.057268026
137.0597059 1.477865053
137.0960915 1.422466416
139.075356 2.89554661
141.0910061 1.275353683
151.075356 2.123215819
151.1117415 1.109126379
153.0910061 2.945546132
155.1066561 1.983853304
165.0910061 2.199928351
165.1273916 1.179295692
167.1066561 2.814032647
169.1223062 2.468996293
175.1117415 4.450929069
179.1066561 1.49966842
181.1223062 1.961228334
183.1379563 6.392600802
193.1223062 10.11826897
195.1015708 1.285804636
211.1328709 10.80544155

Name: +ve in-silico MS/MS by CFM-ID for ORLGUEREMYIFNG-GRYCIOLGSA-N
ID: ORLGUEREMYIFNG-GRYCIOLGSA-N
Comment: Energy2
Num peaks: 31
39.02292652 3.514341118
41.03857658 1.507678217
49.00727645 5.305590973
51.02292652 4.28693609
53.03857658 5.93627212
55.05422664 2.162477808
57.06987671 2.372917775
65.03857658 2.853060749
67.01784114 1.53282719
67.05422664 2.405420141
79.05422664 1.228119307
81.06987671 1.938451591
91.05422664 1.225855061
93.06987671 2.087746249
107.0491413 1.247627969
121.0647913 2.365747873
121.1011768 1.371080422
123.0804414 2.412639626
125.0960915 1.495052498
135.0804414 2.298690826
137.0960915 1.772299084
149.0960915 2.939321801
151.1117415 2.308940439
153.0910061 1.868868333
165.0910061 1.672970667
167.1066561 1.749213473
169.1223062 1.416992395
175.1117415 2.893163433
181.1223062 1.214045144
193.1223062 1.293587922
195.1015708 1.748179966

Name: +ve in-silico MS/MS by CFM-ID for LAPUYXOLQMNPAY-CQSZACIVSA-N
ID: LAPUYXOLQMNPAY-CQSZACIVSA-N
Comment: Energy0
Num peaks: 6
157.1011768 1.746199161
173.0960915 2.452103207
175.1117415 5.656530613
201.0910061 1.869199469
215.1066561 36.06637144
233.1172208 37.19436079

Name: +ve in-silico MS/MS by CFM-ID for LAPUYXOLQMNPAY-CQSZACIVSA-N
ID: LAPUYXOLQMNPAY-CQSZACIVSA-N
Comment: Energy1
Num peaks: 15
157.1011768 7.972602276
161.0597059 2.226963299
171.0804414 1.464919868
171.1168269 2.990793917
173.0960915 3.891397213
175.1117415 5.352700299
185.0960915 2.752785714
187.1117415 5.638222173
189.1273916 2.029519434
197.0960915 2.867577922
201.0910061 1.502678422
203.1066561 2.053502924
205.1223062 4.766057971
215.1066561 26.71155366
233.1172208 8.444532026

Name: +ve in-silico MS/MS by CFM-ID for LAPUYXOLQMNPAY-CQSZACIVSA-N
ID: LAPUYXOLQMNPAY-CQSZACIVSA-N
Comment: Energy2
Num peaks: 26
49.00727645 1.410614017
55.05422664 1.333344338
69.0334912 1.210786705
103.0542266 4.921166264
105.0698767 3.999366465
107.0855268 1.981730486
117.0698767 6.561635769
119.0855268 4.502938848
131.0855268 1.778096728
133.0647913 1.260864184
141.0698767 1.285693379
143.0855268 3.320217718
145.0647913 2.017804628
147.0804414 1.593156337
157.1011768 17.78714254
171.0804414 2.059864165
171.1168269 4.429931728
173.0597059 1.35080276
173.0960915 2.358074659
175.1117415 2.127247063
183.0804414 1.198223432
185.0960915 2.400602834
187.1117415 2.248495334
197.0960915 1.79606681
199.075356 2.916181936
215.1066561 2.419229679

Name: +ve in-silico MS/MS by CFM-ID for UVHMHLNMYIOYOX-ZZKLTDFHSA-N
ID: UVHMHLNMYIOYOX-ZZKLTDFHSA-N
Comment: Energy0
Num peaks: 9
43.01784114 3.629937891
61.02840582 6.662462298
121.1011768 2.921533297
123.1168269 1.491123533
151.1117415 10.23752339
169.1223062 25.42524426
193.1223062 2.058184203
195.1015708 2.552766413
211.1328709 25.68108346

Name: +ve in-silico MS/MS by CFM-ID for UVHMHLNMYIOYOX-ZZKLTDFHSA-N
ID: UVHMHLNMYIOYOX-ZZKLTDFHSA-N
Comment: Energy1
Num peaks: 24
43.01784114 2.110372619
53.03857658 0.9370486727
55.05422664 1.594415734
61.02840582 8.215676892
79.05422664 1.984672536
81.06987671 2.858252478
83.08552677 1.287920487
97.06479133 0.9322201268
97.10117684 0.7494166434
105.0698767 1.936068354
107.0491413 1.986346392
107.0855268 2.330256566
109.0647913 1.688625501
109.1011768 1.994268786
111.0804414 1.31787644
119.0855268 3.192723794
121.1011768 6.62473387
123.1168269 6.799898477
125.132477 1.672667265
139.1117415 1.379762491
151.1117415 18.84212715
169.1223062 4.417709627
193.1223062 1.487549177
211.1328709 4.357040355

Name: +ve in-silico MS/MS by CFM-ID for UVHMHLNMYIOYOX-ZZKLTDFHSA-N
ID: UVHMHLNMYIOYOX-ZZKLTDFHSA-N
Comment: Energy2
Num peaks: 31
15.02292652 0.741582018
39.02292652 5.078023339
41.03857658 2.587869894
43.01784114 2.233223766
43.05422664 0.9219873313
51.02292652 3.115219009
53.03857658 6.366880661
55.05422664 6.367956562
57.06987671 1.989213347
59.08552677 1.016498351
61.02840582 3.527990123
65.03857658 1.197943656
67.05422664 2.627561704
77.03857658 1.203535197
79.05422664 5.910357722
81.06987671 7.765556375
83.08552677 4.97173304
95.04914126 1.109771748
105.0698767 1.588585082
107.0855268 0.8958233339
109.0647913 1.738341638
109.1011768 1.824081036
111.0804414 0.9153593615
119.0855268 2.070172127
121.1011768 3.617068422
123.0804414 1.313821682
123.1168269 1.570162529
135.0804414 1.461566798
151.1117415 2.242087178
193.1223062 1.076206573
195.1015708 1.624510629

Name: +ve in-silico MS/MS by CFM-ID for VVSMKHXGNJJTIF-NWDGAFQWSA-N
ID: VVSMKHXGNJJTIF-NWDGAFQWSA-N
Comment: Energy0
Num peaks: 8
43.01784114 3.324382773
91.05422664 2.196745029
93.06987671 7.615936203
95.08552677 2.667061433
151.1117415 20.58932309
169.1223062 4.216336885
193.1223062 5.082642596
211.1328709 34.63075515

Name: +ve in-silico MS/MS by CFM-ID for VVSMKHXGNJJTIF-NWDGAFQWSA-N
ID: VVSMKHXGNJJTIF-NWDGAFQWSA-N
Comment: Energy1
Num peaks: 22
39.02292652 0.9347665481
43.01784114 1.944391411
49.00727645 1.105699438
51.02292652 1.971877904
53.03857658 2.667643522
55.05422664 1.189015983
61.02840582 0.8497075074
65.03857658 2.660373626
67.05422664 1.63789735
79.05422664 1.435068524
91.05422664 4.32019335
93.06987671 15.55300394
95.08552677 5.255159125
117.0546206 1.761333401
133.1011768 1.540297824
137.0960915 0.8535932318
149.0960915 0.8819674172
151.1117415 17.22574995
169.1223062 4.572382709
193.1223062 2.858622371
195.1015708 1.452037693
211.1328709 7.515805177

Name: +ve in-silico MS/MS by CFM-ID for VVSMKHXGNJJTIF-NWDGAFQWSA-N
ID: VVSMKHXGNJJTIF-NWDGAFQWSA-N
Comment: Energy2
Num peaks: 30
15.02292652 1.165119579
39.02292652 2.705380402
41.00219107 1.107373647
41.03857658 1.452781755
43.01784114 4.696168677
43.05422664 1.080731831
49.00727645 3.264366439
51.02292652 8.326496651
53.03857658 5.555195862
55.05422664 2.248258304
61.02840582 1.450072942
65.03857658 8.078538589
67.05422664 4.18855664
73.06479133 3.403169309
77.03857658 2.383093778
79.05422664 2.572344803
83.04914126 1.116611743
91.05422664 2.254475762
93.06987671 3.300467667
109.0647913 1.267981537
111.0804414 1.485046162
115.075356 1.073617565
117.0698767 0.9728222532
119.0855268 1.294771676
125.0960915 1.700844146
131.0855268 1.669265806
133.1011768 4.026838967
135.0804414 1.709665873
151.1117415 3.072966469
195.1015708 1.856125017

Name: +ve in-silico MS/MS by CFM-ID for QQSKRWNYOUTNSM-RKBZCFIRSA-N
ID: QQSKRWNYOUTNSM-RKBZCFIRSA-N
Comment: Energy0
Num peaks: 10
143.0491413 0.9428970086
145.0647913 0.968690303
169.0647913 0.7944910183
183.0804414 2.138036751
185.0960915 0.8844623948
187.075356 1.191164039
197.0960915 20.66551121
201.0910061 1.167815035
215.1066561 37.79589919
233.1172208 13.51184454

Name: +ve in-silico MS/MS by CFM-ID for QQSKRWNYOUTNSM-RKBZCFIRSA-N
ID: QQSKRWNYOUTNSM-RKBZCFIRSA-N
Comment: Energy1
Num peaks: 31
45.0334912 1.997159603
47.04914126 2.570203192
55.01784114 0.8410816321
57.0334912 1.344078012
67.01784114 0.9026609248
69.0334912 1.117072069
81.0334912 0.975000206
83.04914126 0.782535653
93.0334912 1.387752482
95.04914126 0.8032307093
99.02292652 0.8150182947
105.0334912 0.7728572517
115.0178411 0.8796535584
117.0334912 0.9442656061
119.0491413 0.899061481
121.0647913 0.8263154477
125.0385766 1.548680439
131.0491413 0.9059221415
139.0542266 1.700406461
141.0698767 1.017835252
143.0491413 2.090792801
145.0647913 1.490235089
157.0647913 2.03564369
169.0647913 2.619058889
171.0804414 0.8059421415
183.0804414 1.763912639
185.0960915 1.157487772
187.075356 1.190529657
197.0960915 15.03592762
215.1066561 12.46875303
233.1172208 2.498157527

Name: +ve in-silico MS/MS by CFM-ID for QQSKRWNYOUTNSM-RKBZCFIRSA-N
ID: QQSKRWNYOUTNSM-RKBZCFIRSA-N
Comment: Energy2
Num peaks: 31
39.02292652 2.426899844
49.00727645 2.870476328
51.02292652 2.538812474
57.0334912 1.306030246
63.02292652 2.315563501
69.0334912 1.408194801
73.00727645 2.482355568
75.02292652 2.448378601
81.0334912 1.323466365
83.04914126 1.588748046
87.02292652 2.295821779
93.0334912 1.195480681
97.06479133 1.279616642
99.02292652 2.96945113
101.0385766 1.129628891
109.0647913 1.085096548
113.0385766 1.563567719
121.0647913 1.091555426
125.0385766 2.649282513
127.0542266 2.232229217
131.0491413 1.202060952
139.0542266 2.084858494
141.0698767 1.271400157
143.0491413 1.285474801
145.0647913 1.443405588
157.0647913 1.930564063
169.0647913 2.131117269
171.0804414 2.112029423
183.0804414 2.68102335
185.0960915 1.474078675
197.0960915 2.81011246

Name: +ve in-silico MS/MS by CFM-ID for VRPNQSIFAZCPRT-UHFFFAOYSA-N
ID: VRPNQSIFAZCPRT-UHFFFAOYSA-N
Comment: Energy0
Num peaks: 7
85.06479133 2.949667716
165.0546206 2.176885215
177.0546206 5.171775331
191.1066561 1.731935109
215.1066561 10.54873288
217.0859207 3.163522327
233.1172208 55.88599132

Name: +ve in-silico MS/MS by CFM-ID for VRPNQSIFAZCPRT-UHFFFAOYSA-N
ID: VRPNQSIFAZCPRT-UHFFFAOYSA-N
Comment: Energy1
Num peaks: 21
43.01784114 1.637997845
65.03857658 2.734365452
67.05422664 3.241072971
83.04914126 1.456865234
85.06479133 3.303553735
135.0440559 1.470067288
147.0440559 2.030798056
149.0597059 2.218289459
157.0284058 1.676433582
159.0440559 1.607710826
165.0546206 3.765011827
173.0597059 1.754997216
175.0389705 11.700593
175.075356 1.801609489
177.0546206 5.143720562
189.0910061 1.369383194
191.0702706 5.934917078
191.1066561 2.064054035
215.1066561 7.197914393
217.0859207 1.819925446
233.1172208 17.34868441

Name: +ve in-silico MS/MS by CFM-ID for VRPNQSIFAZCPRT-UHFFFAOYSA-N
ID: VRPNQSIFAZCPRT-UHFFFAOYSA-N
Comment: Energy2
Num peaks: 31
39.02292652 1.383953158
41.00219107 1.691614056
41.03857658 1.285817988
43.01784114 2.072486453
49.00727645 2.082487505
51.02292652 1.591294869
53.03857658 1.427236529
55.05422664 1.975174236
65.03857658 7.160595401
67.01784114 1.447510017
67.05422664 3.310865755
69.0334912 1.125639457
69.06987671 2.150741752
121.0284058 3.01103355
123.0440559 1.392446844
129.0334912 3.116843962
131.0491413 1.768717688
133.0284058 4.688231856
135.0440559 1.269901375
147.0440559 3.636566583
149.0597059 2.841496314
155.0491413 1.045793864
157.0284058 1.797899425
157.0647913 1.80232742
159.0440559 4.463974046
161.0233204 2.772834964
171.0440559 1.299092978
173.0597059 2.927652675
175.0389705 2.53698601
175.075356 4.085298013
177.0546206 3.616568309

Name: +ve in-silico MS/MS by CFM-ID for UYEZJDNVWNIIKS-MRVPVSSYSA-N
ID: UYEZJDNVWNIIKS-MRVPVSSYSA-N
Comment: Energy0
Num peaks: 6
171.0804414 2.380380318
173.0960915 6.522672164
187.1117415 13.18725183
197.0960915 7.351186214
215.1066561 26.35958624
233.1172208 32.40299745

Name: +ve in-silico MS/MS by CFM-ID for UYEZJDNVWNIIKS-MRVPVSSYSA-N
ID: UYEZJDNVWNIIKS-MRVPVSSYSA-N
Comment: Energy1
Num peaks: 24
117.0698767 1.411914214
119.0855268 2.334218187
131.0855268 4.740908161
133.1011768 4.21366887
155.0855268 4.810583654
157.0647913 1.775308292
159.0804414 1.259638003
159.1168269 3.103754866
161.0960915 2.251834955
163.1117415 1.09867108
169.1011768 2.821283753
171.0804414 2.973152041
173.0960915 4.148790282
175.075356 1.988845711
177.0910061 1.181879518
183.0804414 1.666798212
185.0960915 1.1110341
187.1117415 15.99170229
189.0910061 1.366224663
189.1273916 1.775993771
197.0960915 3.038390251
205.1223062 2.928094092
215.1066561 7.160881745
233.1172208 4.938698734

Name: +ve in-silico MS/MS by CFM-ID for UYEZJDNVWNIIKS-MRVPVSSYSA-N
ID: UYEZJDNVWNIIKS-MRVPVSSYSA-N
Comment: Energy2
Num peaks: 31
39.02292652 4.985461234
41.03857658 1.017548805
43.05422664 1.205967933
59.01275576 0.8287195573
63.02292652 1.128315914
79.05422664 1.218817888
105.0698767 1.067990142
117.0698767 3.158824189
119.0855268 5.630601504
131.0491413 1.013528708
131.0855268 4.585722462
133.1011768 1.53301142
143.0855268 4.155970987
145.1011768 1.555182971
147.0804414 0.8258331747
155.0855268 4.510411476
157.0647913 5.833119871
157.1011768 1.098071032
159.0804414 1.405665999
159.1168269 2.137697063
161.0597059 0.8706656361
161.0960915 1.073972243
169.1011768 2.339512637
171.0804414 10.33275796
171.1168269 3.745600907
173.0960915 2.675632416
185.0960915 0.8755021016
187.1117415 2.365713848
189.0910061 0.9809405993
197.0960915 1.116601811
215.1066561 0.9232143893

Name: +ve in-silico MS/MS by CFM-ID for VOOYTQRREPYRIW-LBPRGKRZSA-N
ID: VOOYTQRREPYRIW-LBPRGKRZSA-N
Comment: Energy0
Num peaks: 13
91.05422664 3.189950365
117.0698767 1.445106176
127.0542266 1.082182119
129.0698767 2.934292556
131.0855268 5.961595369
133.1011768 4.557609753
135.1168269 1.088550601
155.0702706 1.299140704
173.0960915 2.680670356
187.1117415 1.641797883
189.1273916 1.835092721
215.1066561 6.870108265
233.1172208 46.43088883

Name: +ve in-silico MS/MS by CFM-ID for VOOYTQRREPYRIW-LBPRGKRZSA-N
ID: VOOYTQRREPYRIW-LBPRGKRZSA-N
Comment: Energy1
Num peaks: 19
39.02292652 1.302432347
41.00219107 2.536470771
41.03857658 1.13460717
43.01784114 3.796493088
91.05422664 6.063030342
101.0385766 1.814193778
115.0542266 10.15684513
117.0698767 17.82840271
119.0855268 7.313697623
127.0389705 1.692497086
127.0542266 1.557345792
129.0698767 5.118244207
131.0855268 8.06762272
133.1011768 2.565004981
135.1168269 1.208976688
171.0804414 1.539650665
173.0960915 1.636568482
215.1066561 1.615023062
233.1172208 3.647011774

Name: +ve in-silico MS/MS by CFM-ID for VOOYTQRREPYRIW-LBPRGKRZSA-N
ID: VOOYTQRREPYRIW-LBPRGKRZSA-N
Comment: Energy2
Num peaks: 31
39.02292652 5.309865734
41.03857658 4.833366682
45.0334912 0.9462723554
49.00727645 2.379722755
51.02292652 4.389259845
53.00219107 0.8614330729
53.03857658 1.617065222
55.01784114 2.677870197
55.05422664 0.9923656262
57.0334912 2.145199701
63.02292652 1.305677855
65.03857658 1.099823354
79.05422664 1.481513885
85.02840582 0.8256540791
91.05422664 10.93345105
93.06987671 1.873016481
101.0385766 4.070114589
103.0542266 2.671925329
105.0698767 3.361165472
107.0855268 0.7945875428
115.0542266 4.991841356
117.0698767 3.308731332
119.0855268 2.811397385
127.0542266 1.222395136
129.0698767 4.756002861
131.0855268 2.107527849
133.1011768 1.612031977
135.0804414 0.845261533
147.0804414 0.8199860538
149.0960915 2.349121209
201.0910061 0.9377969515

Name: +ve in-silico MS/MS by CFM-ID for SUNCJWCQYMBYLA-JFGNBEQYSA-N
ID: SUNCJWCQYMBYLA-JFGNBEQYSA-N
Comment: Energy0
Num peaks: 10
55.05422664 3.501695745
69.06987671 2.021747756
137.0597059 1.756668684
149.132477 1.571735981
155.0702706 1.896724145
167.0702706 2.884553994
169.0859207 2.7218482
175.1117415 2.150180374
193.1223062 32.11424632
211.1328709 30.79193271

Name: +ve in-silico MS/MS by CFM-ID for SUNCJWCQYMBYLA-JFGNBEQYSA-N
ID: SUNCJWCQYMBYLA-JFGNBEQYSA-N
Comment: Energy1
Num peaks: 18
39.02292652 2.501647597
55.05422664 14.88105799
57.06987671 1.484439356
69.06987671 8.58316537
135.0440559 2.850169126
137.0597059 6.530139368
145.1011768 1.445394152
147.1168269 2.12388608
149.0597059 1.395532837
149.132477 1.687171899
153.0546206 1.343861413
155.0702706 6.137322131
165.1273916 1.703404188
167.0702706 1.235396544
167.1430416 2.47678298
175.1117415 2.009517223
193.1223062 12.9914164
211.1328709 8.955638915

Name: +ve in-silico MS/MS by CFM-ID for SUNCJWCQYMBYLA-JFGNBEQYSA-N
ID: SUNCJWCQYMBYLA-JFGNBEQYSA-N
Comment: Energy2
Num peaks: 25
39.02292652 3.712193617
41.00219107 1.587846106
41.03857658 1.495076854
43.01784114 1.399174598
51.02292652 1.330780892
53.03857658 3.260063764
55.05422664 19.68825887
57.06987671 2.083882304
65.03857658 1.567538291
67.05422664 3.398851286
69.06987671 4.782611692
71.08552677 1.808258333
111.0804414 0.9495557722
121.0284058 1.563238953
123.0440559 3.623258238
125.0597059 3.515911037
135.0440559 5.150075263
137.0597059 9.484939095
149.132477 1.020985169
151.075356 1.163982851
155.0702706 1.815131156
163.1117415 0.9307638203
175.1117415 1.564358089
177.0910061 1.740110873
193.1223062 1.439598592

Name: +ve in-silico MS/MS by CFM-ID for UEUJPLMGCWARDU-NYIFNLQUSA-N
ID: UEUJPLMGCWARDU-NYIFNLQUSA-N
Comment: Energy0
Num peaks: 11
43.01784114 2.966745769
109.0647913 2.238729727
111.0804414 2.718373161
113.0960915 2.08651861
137.0960915 1.484816897
149.0960915 2.602806893
151.1117415 25.84429382
169.1223062 3.698161687
181.1223062 1.299594031
193.1223062 5.739284376
211.1328709 30.44639201

Name: +ve in-silico MS/MS by CFM-ID for UEUJPLMGCWARDU-NYIFNLQUSA-N
ID: UEUJPLMGCWARDU-NYIFNLQUSA-N
Comment: Energy1
Num peaks: 31
39.02292652 1.665078072
41.03857658 1.120208047
43.01784114 1.921519687
53.03857658 1.431331825
55.05422664 2.314035419
57.06987671 0.9826282951
61.02840582 1.412507243
65.03857658 1.077564161
67.05422664 0.8089865818
71.04914126 1.090355257
79.05422664 1.044838888
81.06987671 1.185403392
93.0334912 1.441633396
95.04914126 1.553343503
97.06479133 1.094901188
99.04405588 0.9587940848
107.0491413 6.379912838
109.0647913 3.408576458
111.0804414 3.187284897
113.0960915 0.8034558301
119.0855268 1.029634294
121.1011768 1.687321829
133.1011768 2.26999329
135.0804414 1.551778201
137.0960915 1.681034122
149.0960915 1.314043885
151.1117415 19.28736848
169.1223062 2.945001872
181.1223062 0.922079702
193.1223062 3.038802491
211.1328709 4.608080806

Name: +ve in-silico MS/MS by CFM-ID for UEUJPLMGCWARDU-NYIFNLQUSA-N
ID: UEUJPLMGCWARDU-NYIFNLQUSA-N
Comment: Energy2
Num peaks: 31
39.02292652 4.64866438
41.00219107 1.363346733
41.03857658 2.756634692
43.01784114 3.428143573
43.05422664 1.046115867
45.0334912 0.9736040926
51.02292652 3.015194876
53.03857658 6.716554075
55.05422664 4.664948083
57.06987671 1.448757463
59.08552677 1.575713995
65.03857658 3.459341229
67.05422664 3.659798237
79.05422664 1.869524459
81.0334912 1.165243933
81.06987671 4.232347131
93.0334912 1.171534008
95.04914126 1.866138711
95.08552677 2.064985281
107.0855268 1.13908639
109.0647913 1.30757993
109.1011768 1.919403366
119.0855268 2.030703932
121.1011768 4.006505362
123.0804414 1.809509516
123.1168269 1.002976111
133.1011768 1.169138872
135.0804414 2.625731173
139.1117415 1.067765123
151.1117415 3.343038242
195.1015708 1.041984295

Name: +ve in-silico MS/MS by CFM-ID for FEDAZMOOOCCMEP-UHFFFAOYSA-N
ID: FEDAZMOOOCCMEP-UHFFFAOYSA-N
Comment: Energy0
Num peaks: 8
69.06987671 9.077247531
165.0546206 5.096041075
183.0651853 4.053399302
209.1172208 1.860737692
219.1015708 2.596098519
233.1172208 8.448131467
235.0964854 3.034539516
251.1277855 46.64320511

Name: +ve in-silico MS/MS by CFM-ID for FEDAZMOOOCCMEP-UHFFFAOYSA-N
ID: FEDAZMOOOCCMEP-UHFFFAOYSA-N
Comment: Energy1
Num peaks: 17
39.02292652 4.437316728
41.03857658 6.291836486
43.05422664 1.463670481
45.06987671 1.786606986
67.05422664 3.033397249
69.06987671 27.16916321
165.0546206 6.910731226
183.0651853 5.997480544
195.0651853 1.277909081
207.0651853 1.630510464
209.0808353 1.499254614
209.1172208 1.167207717
211.0964854 2.315507136
219.1015708 1.533914472
233.1172208 3.164776255
235.0964854 1.489211588
251.1277855 9.295825476

Name: +ve in-silico MS/MS by CFM-ID for FEDAZMOOOCCMEP-UHFFFAOYSA-N
ID: FEDAZMOOOCCMEP-UHFFFAOYSA-N
Comment: Energy2
Num peaks: 31
39.02292652 2.958683754
41.03857658 2.526986187
43.05422664 1.260489973
53.03857658 6.655332534
55.05422664 12.42186007
57.0334912 0.6937865704
57.06987671 2.315784402
65.03857658 1.183516483
67.05422664 1.851181471
69.06987671 10.84743132
79.01784114 1.037781675
81.0334912 1.424497689
99.04405588 0.7425447437
109.0284058 1.550914881
111.0804414 0.9143906389
123.0440559 1.509765712
135.0440559 2.232322026
137.0597059 1.757982286
147.0440559 1.908683017
149.0233204 1.15015771
149.0597059 1.698601939
151.0389705 3.794777254
151.075356 0.9973610123
165.0546206 6.11869398
167.0338851 3.481022296
167.0702706 0.8239447441
175.075356 0.7227936052
183.0651853 1.1768997
189.0910061 0.6564944483
209.1172208 0.6335097806
235.0964854 0.624746937

Name: +ve in-silico MS/MS by CFM-ID for QMAFOSVGGKTJHP-NSHDSACASA-N
ID: QMAFOSVGGKTJHP-NSHDSACASA-N
Comment: Energy0
Num peaks: 8
43.05422664 2.598436595
71.04914126 12.79500975
145.0647913 5.31277499
147.0804414 2.599877042
161.0597059 1.741099838
163.075356 8.525530968
233.1172208 23.39441511
251.1277855 23.07503529

Name: +ve in-silico MS/MS by CFM-ID for QMAFOSVGGKTJHP-NSHDSACASA-N
ID: QMAFOSVGGKTJHP-NSHDSACASA-N
Comment: Energy1
Num peaks: 18
39.02292652 3.31959582
41.03857658 1.598485632
43.05422664 15.00301801
45.06987671 1.6970019
55.01784114 1.304644505
71.04914126 17.83161923
107.0491413 1.613323675
145.0647913 5.020371703
147.0804414 1.611881247
163.075356 7.69685491
181.0859207 1.26354167
191.0702706 1.598473014
193.0859207 2.146772733
195.1015708 1.319989782
217.0859207 1.913554586
233.1172208 8.335034324
235.0964854 1.403271186
251.1277855 5.412108196

Name: +ve in-silico MS/MS by CFM-ID for QMAFOSVGGKTJHP-NSHDSACASA-N
ID: QMAFOSVGGKTJHP-NSHDSACASA-N
Comment: Energy2
Num peaks: 25
27.02292652 1.286758157
39.02292652 1.71898143
41.03857658 8.071026003
43.05422664 11.40564933
45.06987671 0.9642476992
49.00727645 1.001076453
53.00219107 1.103500629
55.01784114 6.828343011
55.05422664 1.197994066
57.0334912 0.8646536441
69.0334912 2.632175735
71.04914126 16.95365711
93.0334912 0.723010576
107.0491413 4.821921588
109.0647913 0.9852790937
119.0491413 1.027849266
123.0440559 3.469144855
131.0491413 0.7555094918
133.0647913 1.356157892
145.0647913 3.238159827
147.0804414 2.148487947
149.0597059 0.9669766354
161.0597059 1.1551509
163.075356 4.223412226
165.0546206 1.363974798

Name: +ve in-silico MS/MS by CFM-ID for UFQMJYKAVGPLDX-WJDMQLPWSA-N
ID: UFQMJYKAVGPLDX-WJDMQLPWSA-N
Comment: Energy0
Num peaks: 7
43.01784114 4.561238509
61.02840582 1.358645809
189.0910061 1.8157824
191.1066561 12.83731427
209.1172208 5.097923535
233.1172208 2.186763261
251.1277855 52.9692483

Name: +ve in-silico MS/MS by CFM-ID for UFQMJYKAVGPLDX-WJDMQLPWSA-N
ID: UFQMJYKAVGPLDX-WJDMQLPWSA-N
Comment: Energy1
Num peaks: 31
39.02292652 1.134218773
41.03857658 1.544218527
43.01784114 3.088746116
61.02840582 3.531516589
63.02292652 1.026853023
87.02292652 1.096578427
87.04405588 1.201501705
89.03857658 1.013824149
89.05970595 1.248725986
99.04405588 1.231502818
101.0597059 2.390522541
103.0542266 1.033137391
109.0284058 1.290948486
111.0440559 1.166984065
113.0597059 1.376746838
121.0284058 0.9805212805
125.0597059 1.385956916
129.0698767 1.536797369
131.0855268 2.688872391
133.0284058 0.9615517103
135.0440559 0.9366856458
137.0597059 1.398301261
149.0597059 1.541439104
149.0960915 2.658138706
161.0597059 1.197289771
163.075356 2.218926378
189.0910061 2.250761886
191.1066561 19.26593958
209.1172208 3.81283956
233.1172208 1.10295454
251.1277855 8.635918894

Name: +ve in-silico MS/MS by CFM-ID for UFQMJYKAVGPLDX-WJDMQLPWSA-N
ID: UFQMJYKAVGPLDX-WJDMQLPWSA-N
Comment: Energy2
Num peaks: 31
15.02292652 1.282259664
25.00727645 1.355698105
39.02292652 3.751771493
41.00219107 1.48960068
41.03857658 1.316839317
43.01784114 9.416032351
49.00727645 2.34455268
51.02292652 3.609466307
53.03857658 1.296604127
57.0334912 0.9201208184
61.02840582 1.340088841
63.02292652 2.993490922
65.03857658 1.093288369
75.02292652 2.452282988
77.03857658 1.381124436
79.05422664 1.045469136
83.04914126 0.9695415201
87.02292652 0.9819868569
89.03857658 3.102924379
101.0385766 1.441398765
101.0597059 0.9263697347
103.0542266 2.537860508
105.0698767 2.308495576
113.0597059 0.9366491287
117.0698767 3.218736132
119.0855268 1.130036261
121.0284058 1.159463613
131.0855268 0.9174796919
149.0960915 1.350654345
175.075356 1.430069466
191.1066561 3.732627397

Name: +ve in-silico MS/MS by CFM-ID for XGQQKXZSTGPMRZ-AYDOGRCQSA-N
ID: XGQQKXZSTGPMRZ-AYDOGRCQSA-N
Comment: Energy0
Num peaks: 11
175.075356 2.270375977
177.0910061 2.381076765
179.1066561 5.6066441
197.1172208 2.393444011
203.1066561 1.226510549
205.1223062 2.777756282
207.1379563 2.686141922
221.1172208 1.529167525
223.1328709 3.179491591
233.1172208 11.29410094
251.1277855 45.19892627

Name: +ve in-silico MS/MS by CFM-ID for XGQQKXZSTGPMRZ-AYDOGRCQSA-N
ID: XGQQKXZSTGPMRZ-AYDOGRCQSA-N
Comment: Energy1
Num peaks: 31
41.03857658 0.9552571435
93.06987671 0.884534741
123.0440559 1.183030959
125.0597059 1.73451994
127.075356 1.777733403
141.0910061 0.8160896316
151.075356 1.180762582
153.0910061 1.464739284
155.1066561 0.9787147341
161.0597059 0.9186426801
161.0960915 1.596274969
163.075356 2.468262917
165.0910061 2.1764253
175.075356 4.245415559
177.0910061 4.545454673
179.1066561 5.634593159
181.1223062 1.694203046
191.0702706 1.403866718
193.0859207 1.084174961
193.1223062 0.8471886651
197.1172208 1.104656894
203.1066561 2.558477022
205.1223062 2.93454849
207.1379563 2.844842675
215.1066561 1.287237539
219.1015708 1.280758018
221.1172208 3.66439602
223.1328709 6.089174109
233.1172208 5.821439641
235.0964854 1.113773802
251.1277855 8.27111118

Name: +ve in-silico MS/MS by CFM-ID for XGQQKXZSTGPMRZ-AYDOGRCQSA-N
ID: XGQQKXZSTGPMRZ-AYDOGRCQSA-N
Comment: Energy2
Num peaks: 31
39.02292652 2.674029953
41.03857658 4.116801509
49.00727645 3.89120473
51.02292652 3.315970549
53.03857658 2.987748009
55.05422664 2.459830971
65.03857658 2.590833779
67.05422664 2.041415928
81.06987671 3.398312152
83.08552677 1.339266911
91.05422664 5.197477515
93.06987671 2.683837872
95.01275576 1.050045826
95.08552677 1.61863229
107.0491413 1.253611809
107.0855268 3.097418292
117.0698767 1.305511872
119.0127558 1.648559312
119.0855268 3.096728959
121.0284058 1.014317943
121.1011768 2.934394958
123.0440559 1.441259267
123.1168269 0.9865044237
161.0597059 1.077483936
161.0960915 1.045530074
177.0910061 1.318759084
193.0859207 1.232101878
195.1379563 1.167550918
205.1223062 1.024486025
233.1172208 1.069090065
235.0964854 1.444312798

Name: +ve in-silico MS/MS by CFM-ID for JVPBEOSSMYEDID-NSHDSACASA-N
ID: JVPBEOSSMYEDID-NSHDSACASA-N
Comment: Energy0
Num peaks: 6
73.06479133 4.645071327
159.0440559 1.544156972
201.0910061 10.60451074
203.1066561 3.342524118
215.1066561 2.412164588
233.1172208 62.53137008

Name: +ve in-silico MS/MS by CFM-ID for JVPBEOSSMYEDID-NSHDSACASA-N
ID: JVPBEOSSMYEDID-NSHDSACASA-N
Comment: Energy1
Num peaks: 19
39.02292652 1.184974463
41.03857658 3.170791376
43.05422664 3.45977335
69.0334912 1.441620519
71.04914126 2.87698372
73.06479133 9.81891577
101.0385766 1.816813684
117.0334912 1.864823081
159.0440559 2.239025364
161.0597059 2.269081123
185.0960915 1.271254708
187.1117415 1.486779602
189.1273916 2.13135501
201.0910061 7.087393209
203.1066561 1.72948241
205.1223062 5.413001551
215.1066561 4.416004381
217.0859207 1.788472941
233.1172208 25.19486713

Name: +ve in-silico MS/MS by CFM-ID for JVPBEOSSMYEDID-NSHDSACASA-N
ID: JVPBEOSSMYEDID-NSHDSACASA-N
Comment: Energy2
Num peaks: 31
15.02292652 1.298207059
29.03857658 1.125325355
39.02292652 6.088254759
41.03857658 11.91970993
43.05422664 6.85247642
45.06987671 2.3661849
49.00727645 1.976292274
51.02292652 1.340208724
55.05422664 2.065551432
57.0334912 1.216899258
69.0334912 2.959422582
71.04914126 3.25138923
73.06479133 3.946613478
79.05422664 1.51853831
91.05422664 2.877788124
101.0385766 2.513486821
103.0542266 1.109748082
115.0542266 2.266048381
117.0334912 2.233333779
129.0334912 1.150973808
131.0491413 1.661698428
133.0647913 1.046452057
141.0334912 1.001185886
143.0491413 1.39250768
147.0440559 1.879800577
149.0597059 1.709232555
157.1011768 1.410826387
159.0440559 1.481953051
205.0859207 1.009367653
207.1015708 1.090604869
217.0859207 2.296379799

Name: +ve in-silico MS/MS by CFM-ID for NWJHMOYAEKIJSU-UHFFFAOYSA-N
ID: NWJHMOYAEKIJSU-UHFFFAOYSA-N
Comment: Energy0
Num peaks: 6
67.05422664 2.677473958
69.06987671 20.62101035
137.0597059 4.065725342
165.0546206 14.25699564
183.0651853 2.877721932
251.1277855 36.46524299

Name: +ve in-silico MS/MS by CFM-ID for NWJHMOYAEKIJSU-UHFFFAOYSA-N
ID: NWJHMOYAEKIJSU-UHFFFAOYSA-N
Comment: Energy1
Num peaks: 9
39.02292652 3.307567983
41.03857658 4.146729204
53.03857658 1.477588899
67.05422664 2.453776601
69.06987671 45.24027759
137.0597059 5.788556696
165.0546206 12.48278933
211.0964854 1.164086373
251.1277855 4.313758685

Name: +ve in-silico MS/MS by CFM-ID for NWJHMOYAEKIJSU-UHFFFAOYSA-N
ID: NWJHMOYAEKIJSU-UHFFFAOYSA-N
Comment: Energy2
Num peaks: 28
15.02292652 1.04727259
39.02292652 1.621614408
41.03857658 1.951267491
43.05422664 1.025147399
49.00727645 1.021064714
51.02292652 1.686074031
53.03857658 5.760826454
55.05422664 8.705254707
57.06987671 1.811963467
67.05422664 1.74493887
69.0334912 1.123031893
69.06987671 12.23635338
79.01784114 2.361992854
81.0334912 2.275502049
93.0334912 3.477953012
107.0491413 1.926853719
109.0284058 1.58660459
111.0440559 1.93280196
113.0597059 1.35725829
119.0127558 1.276183755
121.0284058 1.528099143
123.0440559 2.877167759
135.0440559 2.975039998
137.0597059 9.194664181
139.0389705 1.098353206
149.0233204 1.593513892
151.0389705 1.415934375
165.0546206 4.404248575

Name: +ve in-silico MS/MS by CFM-ID for YIVXUDBTOBDAFL-ZIAGYGMSSA-N
ID: YIVXUDBTOBDAFL-ZIAGYGMSSA-N
Comment: Energy0
Num peaks: 14
81.0334912 1.661570757
83.04914126 2.738780918
105.0334912 1.301743448
111.0440559 2.535195316
121.0647913 3.962458178
123.0804414 2.219766254
133.0647913 2.070951721
135.0804414 2.783997977
139.075356 6.288229789
141.0910061 3.114599289
149.0597059 1.789224887
151.075356 4.879246313
165.0910061 3.8260004
233.1172208 41.2528075

Name: +ve in-silico MS/MS by CFM-ID for YIVXUDBTOBDAFL-ZIAGYGMSSA-N
ID: YIVXUDBTOBDAFL-ZIAGYGMSSA-N
Comment: Energy1
Num peaks: 23
39.02292652 2.14678472
51.02292652 1.359828983
53.03857658 1.720017283
81.0334912 3.021137022
83.04914126 3.177057826
95.01275576 1.925158683
97.02840582 3.245882682
105.0334912 11.59606053
107.0491413 7.719492558
109.0647913 1.723958957
121.0647913 3.326037717
123.0440559 1.49428137
133.0647913 2.179183823
139.075356 2.297767615
149.0597059 2.516825542
151.075356 4.370352817
165.0910061 2.898844967
201.0910061 2.661352462
203.1066561 1.988973292
205.1223062 5.39616155
215.1066561 1.98027941
217.0859207 2.434586252
233.1172208 9.07291902

Name: +ve in-silico MS/MS by CFM-ID for YIVXUDBTOBDAFL-ZIAGYGMSSA-N
ID: YIVXUDBTOBDAFL-ZIAGYGMSSA-N
Comment: Energy2
Num peaks: 23
39.02292652 4.088764532
41.03857658 1.852379794
51.02292652 13.58970964
53.03857658 4.764185686
55.05422664 5.598965251
57.0334912 1.000983802
65.03857658 2.988970032
69.0334912 3.316653036
69.06987671 1.890294345
81.0334912 5.552614804
83.04914126 4.673921594
91.01784114 2.496344195
93.0334912 1.577008021
97.06479133 1.484694712
105.0334912 6.233934527
107.0491413 4.324830869
107.0855268 1.21708525
109.0647913 1.386894968
111.0804414 2.241672754
121.0647913 2.614493134
123.0804414 2.399395729
131.0491413 2.437233576
133.0647913 2.591000772

Name: +ve in-silico MS/MS by CFM-ID for WOVQRZQIOSEMHW-SDBXPKJASA-N
ID: WOVQRZQIOSEMHW-SDBXPKJASA-N
Comment: Energy0
Num peaks: 6
187.075356 1.802698281
201.0910061 2.306926314
215.1066561 28.53704707
219.1015708 1.21539874
233.1172208 41.85720499
251.1277855 16.0116774

Name: +ve in-silico MS/MS by CFM-ID for WOVQRZQIOSEMHW-SDBXPKJASA-N
ID: WOVQRZQIOSEMHW-SDBXPKJASA-N
Comment: Energy1
Num peaks: 14
45.0334912 1.485282584
143.0491413 2.400878186
145.0647913 1.487390528
147.0804414 1.386241261
149.0960915 1.474953293
173.0597059 2.454753433
187.075356 1.497257802
201.0910061 5.572651286
203.1066561 2.467333044
205.1223062 4.327598678
215.1066561 28.79884157
223.1328709 2.381869623
233.1172208 20.17808834
251.1277855 4.162282607

Name: +ve in-silico MS/MS by CFM-ID for WOVQRZQIOSEMHW-SDBXPKJASA-N
ID: WOVQRZQIOSEMHW-SDBXPKJASA-N
Comment: Energy2
Num peaks: 23
45.0334912 0.6426233024
63.02292652 1.304032255
65.03857658 0.615611428
81.0334912 1.369735426
119.0491413 2.406563597
121.0647913 1.154970389
143.0491413 1.81935122
147.0804414 0.8388887855
149.0960915 0.5998164112
161.0597059 0.9034160233
173.0597059 4.074000988
175.075356 2.967125667
177.0910061 0.747929103
187.075356 9.486329709
189.0910061 6.656240308
191.1066561 2.15694443
201.0910061 8.596348997
203.1066561 4.573990401
205.0859207 0.6703756515
205.1223062 1.954005924
215.1066561 19.75730113
217.0859207 3.26982254
233.1172208 3.762711933

Name: +ve in-silico MS/MS by CFM-ID for KEUKLFKJOAOBAS-UHFFFAOYSA-N
ID: KEUKLFKJOAOBAS-UHFFFAOYSA-N
Comment: Energy0
Num peaks: 9
43.05422664 1.276807589
55.05422664 1.701006861
69.06987671 8.812318165
165.0546206 3.425496019
183.0651853 3.720143485
191.1066561 3.604722586
219.1015708 14.53002736
221.1172208 1.94071141
251.1277855 41.95594884

Name: +ve in-silico MS/MS by CFM-ID for KEUKLFKJOAOBAS-UHFFFAOYSA-N
ID: KEUKLFKJOAOBAS-UHFFFAOYSA-N
Comment: Energy1
Num peaks: 21
39.02292652 4.244279362
41.03857658 5.963591683
43.05422664 1.362349737
45.06987671 1.774445386
67.05422664 2.932213117
69.06987671 26.34380583
135.0440559 0.8850778702
151.0389705 1.50409597
153.0546206 1.497705434
157.0859207 0.8283670883
165.0546206 3.828588614
183.0651853 4.641704301
191.1066561 3.134927043
195.0651853 1.379577047
207.0651853 1.391721405
209.0808353 1.115992038
211.0964854 1.961694884
219.1015708 5.328180427
233.1172208 1.267589153
235.0964854 0.9830766089
251.1277855 7.723205136

Name: +ve in-silico MS/MS by CFM-ID for KEUKLFKJOAOBAS-UHFFFAOYSA-N
ID: KEUKLFKJOAOBAS-UHFFFAOYSA-N
Comment: Energy2
Num peaks: 30
39.02292652 1.527392442
41.03857658 2.524286232
43.05422664 1.099101687
51.02292652 1.119284573
53.03857658 5.058489837
55.01784114 1.126847294
55.05422664 10.41518196
57.06987671 1.617136398
65.03857658 1.745492439
67.05422664 2.317828152
69.06987671 12.75784995
79.01784114 1.992332624
81.0334912 3.628991011
93.0334912 2.052369977
97.02840582 0.7595791332
107.0491413 4.962429434
109.0284058 1.011539893
109.0647913 1.21825643
123.0440559 5.780941959
125.0597059 1.356279264
135.0440559 2.575583685
137.0597059 1.131842669
147.0804414 0.8883337693
151.0389705 3.063253434
159.0804414 1.454893198
163.075356 0.7664806536
165.0546206 1.355054022
167.0338851 1.248298808
175.075356 2.8630636
191.1066561 0.840389114

Name: +ve in-silico MS/MS by CFM-ID for VHWAMQKROBKDQY-NPNKQGBOSA-N
ID: VHWAMQKROBKDQY-NPNKQGBOSA-N
Comment: Energy0
Num peaks: 6
207.1015708 1.103527442
215.1066561 5.918229388
217.0859207 0.9814418341
221.1172208 1.059822299
233.1172208 45.23429934
251.1277855 34.96553114

Name: +ve in-silico MS/MS by CFM-ID for VHWAMQKROBKDQY-NPNKQGBOSA-N
ID: VHWAMQKROBKDQY-NPNKQGBOSA-N
Comment: Energy1
Num peaks: 29
43.01784114 1.395782898
51.02292652 1.480207489
53.03857658 1.342489387
65.03857658 1.034131735
67.05422664 1.534323208
69.06987671 0.7496633958
87.08044139 0.7010715459
105.0698767 1.383952223
117.0698767 0.684209881
121.0647913 3.424676553
123.0804414 2.620503455
139.1117415 0.960128469
147.0804414 0.9595765373
163.0389705 1.392421958
165.0546206 2.225529511
165.0910061 0.9124870296
177.0546206 0.6768499897
179.0702706 1.418950373
191.0702706 2.923188844
193.0859207 1.900988189
205.0859207 1.311596158
207.1015708 1.433781462
215.1066561 8.479713165
217.0859207 1.644625977
221.1172208 0.9944444128
223.1328709 1.105563688
233.1172208 22.11484508
235.0964854 0.981162413
251.1277855 12.49952592

Name: +ve in-silico MS/MS by CFM-ID for VHWAMQKROBKDQY-NPNKQGBOSA-N
ID: VHWAMQKROBKDQY-NPNKQGBOSA-N
Comment: Energy2
Num peaks: 31
39.02292652 1.597544299
41.03857658 1.263796171
51.02292652 9.984364
53.03857658 4.047421916
55.05422664 3.464136544
57.06987671 1.881797853
65.03857658 3.035099275
67.01784114 1.273061876
67.05422664 3.213108269
69.06987671 1.573432375
81.0334912 1.948618262
105.0698767 3.268726305
107.0491413 1.383872729
109.0647913 1.215251732
117.0698767 1.861701017
121.0647913 2.794868224
121.1011768 1.610247427
123.0804414 1.470526729
133.0647913 1.403025753
135.0804414 1.798198399
137.0960915 2.434315963
145.0647913 1.86000532
147.0804414 1.520230774
149.0960915 2.133852756
165.0910061 1.17163316
191.0702706 1.328249938
205.0859207 1.591801113
207.1015708 1.575687318
215.1066561 2.547481974
217.0859207 1.770031078
233.1172208 1.310762422

Name: +ve in-silico MS/MS by CFM-ID for AVEDAGDGYKYUFA-UHFFFAOYSA-N
ID: AVEDAGDGYKYUFA-UHFFFAOYSA-N
Comment: Energy0
Num peaks: 9
55.05422664 1.740968651
57.0334912 2.032285762
69.06987671 8.655415289
165.0546206 4.919806984
183.0651853 3.974203536
193.0859207 4.985479414
221.0808353 2.414374271
233.1172208 8.08750175
251.1277855 43.82269639

Name: +ve in-silico MS/MS by CFM-ID for AVEDAGDGYKYUFA-UHFFFAOYSA-N
ID: AVEDAGDGYKYUFA-UHFFFAOYSA-N
Comment: Energy1
Num peaks: 15
39.02292652 5.930314808
41.03857658 6.17167616
43.05422664 1.402634924
45.06987671 1.68488838
57.0334912 6.095604546
67.05422664 2.827218333
69.06987671 25.86698929
165.0546206 6.431103794
183.0651853 5.59197757
193.0859207 1.568890296
207.0651853 1.431631165
211.0964854 2.304681861
221.0808353 1.555505929
233.1172208 2.979000913
251.1277855 8.450326172

Name: +ve in-silico MS/MS by CFM-ID for AVEDAGDGYKYUFA-UHFFFAOYSA-N
ID: AVEDAGDGYKYUFA-UHFFFAOYSA-N
Comment: Energy2
Num peaks: 31
29.03857658 0.9193276216
39.02292652 3.528391806
41.03857658 3.660963721
43.05422664 1.470484945
53.00219107 4.143224867
53.03857658 6.172146461
55.01784114 2.171966194
55.05422664 12.2552854
57.0334912 2.914864833
57.06987671 2.519676751
59.08552677 0.7776756249
65.03857658 1.458354675
67.01784114 1.219952046
67.05422664 2.361412036
69.06987671 10.15700155
111.0440559 2.022544821
111.0804414 0.9174719402
113.0597059 0.8299448035
127.0389705 0.9083794801
137.0233204 1.176922446
145.0284058 0.7906604718
147.0440559 2.203744239
149.0597059 2.521349176
153.0182351 0.7009983822
163.0389705 1.569964571
165.0546206 4.400204081
167.0702706 0.7963273797
175.075356 1.28469693
177.0546206 1.578459144
191.0702706 0.8810821035
193.0859207 1.0250383

Name: +ve in-silico MS/MS by CFM-ID for VUTYSCZGARSHDC-ISVAXAHUSA-N
ID: VUTYSCZGARSHDC-ISVAXAHUSA-N
Comment: Energy0
Num peaks: 6
187.075356 1.8016279
201.0910061 2.310700111
215.1066561 28.55338213
219.1015708 1.218266606
233.1172208 41.93432705
251.1277855 16.05883319

Name: +ve in-silico MS/MS by CFM-ID for VUTYSCZGARSHDC-ISVAXAHUSA-N
ID: VUTYSCZGARSHDC-ISVAXAHUSA-N
Comment: Energy1
Num peaks: 14
45.0334912 1.486420699
143.0491413 2.398026732
145.0647913 1.486122626
147.0804414 1.385238697
149.0960915 1.472569408
173.0597059 2.417920858
187.075356 1.489546565
201.0910061 5.574703283
203.1066561 2.484737062
205.1223062 4.326639658
215.1066561 28.77519774
223.1328709 2.383793139
233.1172208 20.18389133
251.1277855 4.167135341

Name: +ve in-silico MS/MS by CFM-ID for VUTYSCZGARSHDC-ISVAXAHUSA-N
ID: VUTYSCZGARSHDC-ISVAXAHUSA-N
Comment: Energy2
Num peaks: 22
39.02292652 0.8043892869
45.0334912 0.6725156585
63.02292652 0.8186631171
65.03857658 1.253973385
79.01784114 1.121201721
119.0491413 1.787838841
143.0491413 1.962323144
147.0804414 0.8921453936
161.0597059 0.6922634117
173.0597059 3.759192976
175.075356 2.313683103
187.075356 9.81538916
189.0910061 5.514084859
191.1066561 1.47535317
201.0910061 9.616700323
203.1066561 5.146616186
205.0859207 0.7172327785
205.1223062 2.110074337
207.1015708 0.817521364
215.1066561 21.6751483
217.0859207 3.539419704
233.1172208 4.124489064

Name: +ve in-silico MS/MS by CFM-ID for RKKPUBAAIGFXOG-YTXTXJHMSA-N
ID: RKKPUBAAIGFXOG-YTXTXJHMSA-N
Comment: Energy0
Num peaks: 11
53.03857658 2.159500694
55.05422664 1.883369517
67.05422664 2.460983773
95.04914126 4.519759541
137.0597059 5.360685995
139.075356 1.69114513
165.0546206 2.799618791
203.0702706 1.475442354
205.0859207 1.93899966
215.1066561 9.837303646
233.1172208 46.22910139

Name: +ve in-silico MS/MS by CFM-ID for RKKPUBAAIGFXOG-YTXTXJHMSA-N
ID: RKKPUBAAIGFXOG-YTXTXJHMSA-N
Comment: Energy1
Num peaks: 27
39.02292652 1.30733831
41.03857658 2.160438238
51.02292652 4.796065313
53.03857658 7.476898767
55.05422664 2.803925836
67.05422664 3.46000955
77.03857658 2.888923696
79.05422664 1.011008802
93.0334912 1.137594549
95.04914126 9.254071568
135.0440559 0.8937487655
137.0597059 2.535678476
139.075356 1.477126148
147.0440559 1.986826565
149.0597059 0.9332006418
161.0233204 2.170275689
163.0389705 1.906132338
165.0546206 7.836469956
167.0702706 1.800534161
175.0389705 1.541757754
177.0546206 1.500212584
179.0702706 1.052411093
191.0702706 1.372282026
203.1066561 0.9913325694
205.1223062 1.465453519
215.1066561 4.328124888
233.1172208 10.50234286

Name: +ve in-silico MS/MS by CFM-ID for RKKPUBAAIGFXOG-YTXTXJHMSA-N
ID: RKKPUBAAIGFXOG-YTXTXJHMSA-N
Comment: Energy2
Num peaks: 31
39.02292652 6.544015465
41.00219107 1.048945847
41.03857658 4.523371536
49.00727645 1.185208924
51.02292652 3.637762155
53.00219107 1.752393952
53.03857658 6.241724934
55.01784114 1.646276545
55.05422664 2.431125532
63.02292652 4.690132623
65.03857658 2.633131835
67.05422664 6.272512357
77.00219107 1.825554506
79.01784114 1.154958805
91.01784114 1.095889821
93.0334912 4.048517233
95.04914126 2.677217918
107.0127558 1.102193677
109.0647913 1.852784367
119.0491413 2.319115254
121.0647913 1.631873711
133.0284058 1.302791946
135.0440559 1.490381063
137.0597059 3.42839094
147.0440559 2.079637751
149.0597059 1.054891482
159.0440559 0.9622031108
165.0546206 0.9352696522
173.0597059 1.742446765
205.1223062 1.174478399
217.0859207 1.304404191

Name: +ve in-silico MS/MS by CFM-ID for WSPQJFZGVXTTPB-TVQRCGJNSA-N
ID: WSPQJFZGVXTTPB-TVQRCGJNSA-N
Comment: Energy0
Num peaks: 8
43.05422664 3.22121946
57.0334912 2.03824759
71.04914126 15.96425883
161.0597059 2.197540693
163.075356 11.87576128
181.0859207 3.343657458
193.0859207 2.299539303
251.1277855 39.22933515

Name: +ve in-silico MS/MS by CFM-ID for WSPQJFZGVXTTPB-TVQRCGJNSA-N
ID: WSPQJFZGVXTTPB-TVQRCGJNSA-N
Comment: Energy1
Num peaks: 21
39.02292652 2.824527943
41.03857658 1.385719694
43.05422664 13.79870126
45.06987671 1.407940124
55.01784114 1.486203558
57.0334912 2.997485949
69.0334912 1.164372059
71.04914126 17.0196495
107.0491413 1.46198028
121.0284058 1.258715757
121.0647913 1.54953136
135.0440559 1.972681783
137.0597059 1.355959315
145.0647913 2.815731736
161.0597059 1.89544865
163.075356 12.97154873
181.0859207 1.942132503
223.0964854 2.353722658
233.1172208 3.371252911
235.0964854 1.082886514
251.1277855 4.951467074

Name: +ve in-silico MS/MS by CFM-ID for WSPQJFZGVXTTPB-TVQRCGJNSA-N
ID: WSPQJFZGVXTTPB-TVQRCGJNSA-N
Comment: Energy2
Num peaks: 22
27.02292652 1.348247634
39.02292652 2.163152058
41.03857658 7.919018305
43.05422664 11.79386033
45.06987671 0.9434485488
55.01784114 8.122278366
55.05422664 1.322172094
57.0334912 4.612106691
59.04914126 1.699354927
69.0334912 2.313815108
71.04914126 19.05062527
79.01784114 1.400159851
81.0334912 1.556867478
107.0491413 4.322018433
123.0440559 2.684415247
133.0647913 1.043668308
137.0597059 1.614316712
147.0440559 0.9507663589
149.0597059 1.57837067
163.075356 1.665693463
165.0546206 1.175995164
235.0964854 1.038577144

Name: +ve in-silico MS/MS by CFM-ID for RUHPVABIDKCXIA-UHFFFAOYSA-N
ID: RUHPVABIDKCXIA-UHFFFAOYSA-N
Comment: Energy0
Num peaks: 6
69.06987671 9.77401413
165.0546206 4.567244363
183.0651853 4.659842775
221.1172208 2.906404733
233.1172208 6.620707929
251.1277855 52.95332991

Name: +ve in-silico MS/MS by CFM-ID for RUHPVABIDKCXIA-UHFFFAOYSA-N
ID: RUHPVABIDKCXIA-UHFFFAOYSA-N
Comment: Energy1
Num peaks: 21
39.02292652 4.074018114
41.03857658 5.719193244
43.05422664 1.340225254
45.06987671 1.633152163
55.01784114 3.922335024
67.05422664 2.784399203
69.06987671 25.21600127
149.0233204 1.813497707
151.0389705 1.310787923
153.0546206 2.589555278
155.0702706 1.563888617
157.0859207 2.583219763
165.0546206 2.561968953
183.0651853 5.229487479
207.0651853 1.938722993
209.0808353 1.452583075
211.0964854 2.064512494
219.1015708 1.27539088
221.1172208 1.424221286
233.1172208 2.538228572
251.1277855 8.030156787

Name: +ve in-silico MS/MS by CFM-ID for RUHPVABIDKCXIA-UHFFFAOYSA-N
ID: RUHPVABIDKCXIA-UHFFFAOYSA-N
Comment: Energy2
Num peaks: 21
39.02292652 1.85041927
41.03857658 2.723963228
53.03857658 7.102941427
55.01784114 2.636871483
55.05422664 10.99780164
57.06987671 2.839194479
65.03857658 1.399151696
67.05422664 2.013977555
69.06987671 13.07799427
79.01784114 1.379590342
81.0334912 1.757833725
109.0284058 3.138452042
111.0440559 4.932226004
135.0440559 2.891022402
137.0597059 3.897217262
151.0389705 2.506109695
151.075356 1.498917357
153.0546206 2.949914471
165.0546206 6.667584024
167.0338851 2.791249329
167.0702706 1.349559782

Name: +ve in-silico MS/MS by CFM-ID for WCLMJRDKWOPYPI-OCCSQVGLSA-N
ID: WCLMJRDKWOPYPI-OCCSQVGLSA-N
Comment: Energy0
Num peaks: 13
49.00727645 1.19659845
55.05422664 2.489744857
67.05422664 1.568560651
83.04914126 2.155114125
103.075356 1.984319923
177.0546206 6.527877016
191.0702706 1.636237964
193.0859207 1.786174471
215.1066561 3.501182097
217.0859207 1.206940775
233.1172208 23.20924973
235.0964854 3.16433994
251.1277855 30.67492423

Name: +ve in-silico MS/MS by CFM-ID for WCLMJRDKWOPYPI-OCCSQVGLSA-N
ID: WCLMJRDKWOPYPI-OCCSQVGLSA-N
Comment: Energy1
Num peaks: 31
39.02292652 1.22856349
41.03857658 4.140621719
49.00727645 6.571326707
51.02292652 2.312950962
53.03857658 2.77859009
55.05422664 3.715024261
63.02292652 1.048311385
65.03857658 2.768466094
67.05422664 2.957578124
69.06987671 1.069073777
71.08552677 1.190916951
77.00219107 1.549796396
79.01784114 2.315350984
83.04914126 1.161337593
93.0334912 0.9988438127
151.075356 0.9187645376
157.0859207 1.140243724
163.075356 1.408140411
169.0859207 1.087749114
189.0546206 0.9162067703
191.0702706 1.842209859
193.0859207 1.527080492
205.0859207 1.087061063
207.0651853 0.8606307007
209.0808353 0.8815435168
215.1066561 5.138254481
217.0859207 2.837344678
223.1328709 1.143154265
233.1172208 10.96557158
235.0964854 2.157338902
251.1277855 7.875073413

Name: +ve in-silico MS/MS by CFM-ID for WCLMJRDKWOPYPI-OCCSQVGLSA-N
ID: WCLMJRDKWOPYPI-OCCSQVGLSA-N
Comment: Energy2
Num peaks: 22
39.02292652 3.75218097
41.03857658 1.894351222
49.00727645 18.51326904
51.02292652 4.635797763
53.03857658 3.136766219
55.05422664 7.151382998
57.0334912 0.8747069475
59.04914126 1.025119221
63.02292652 9.321573556
65.03857658 11.20337158
67.05422664 1.959561694
69.0334912 1.513631647
69.06987671 1.356846465
71.01275576 0.9754490054
71.04914126 1.183501943
71.08552677 1.546838323
77.00219107 1.289286572
83.04914126 3.847137204
107.0491413 1.865106412
159.0440559 1.033472702
177.0546206 1.646580014
215.1066561 1.064425692

Name: +ve in-silico MS/MS by CFM-ID for NQTRXUYMPWDISO-UHFFFAOYSA-N
ID: NQTRXUYMPWDISO-UHFFFAOYSA-N
Comment: Energy0
Num peaks: 6
67.05422664 2.749698118
177.0546206 5.549843447
201.0910061 3.14505902
215.1066561 9.462954475
217.0859207 3.214769763
233.1172208 57.78382676

Name: +ve in-silico MS/MS by CFM-ID for NQTRXUYMPWDISO-UHFFFAOYSA-N
ID: NQTRXUYMPWDISO-UHFFFAOYSA-N
Comment: Energy1
Num peaks: 18
43.01784114 2.009401904
65.03857658 2.482545134
67.05422664 3.008589851
85.06479133 2.849259157
135.0440559 1.828464934
149.0597059 3.215461069
159.0440559 2.434828761
165.0546206 2.089444644
173.0597059 2.002093636
175.075356 1.991404845
177.0546206 6.920973825
189.0910061 1.968220232
191.0702706 7.499030203
191.1066561 2.622308169
201.0910061 3.33146918
215.1066561 8.292871038
217.0859207 2.440040211
233.1172208 24.39224172

Name: +ve in-silico MS/MS by CFM-ID for NQTRXUYMPWDISO-UHFFFAOYSA-N
ID: NQTRXUYMPWDISO-UHFFFAOYSA-N
Comment: Energy2
Num peaks: 31
39.02292652 2.336865087
41.00219107 1.299207277
41.03857658 1.396634493
43.01784114 2.170986032
49.00727645 1.724247058
51.02292652 2.011876915
55.05422664 2.493752827
57.06987671 1.171837668
65.03857658 7.968547653
67.05422664 5.550453319
69.0334912 0.8633993028
69.06987671 1.496187077
83.04914126 0.9231717447
85.06479133 1.098185159
107.0127558 1.897091634
125.0597059 0.934042889
131.0491413 0.971658442
135.0440559 1.889288835
143.0491413 1.217952186
147.0440559 5.405418312
149.0597059 2.93206698
155.0491413 1.115815574
159.0440559 7.56595689
161.0597059 0.9114374852
173.0597059 2.865916228
175.0389705 1.575042265
175.075356 4.252600074
177.0546206 6.03791695
191.0702706 1.203097848
207.1015708 1.097056352
217.0859207 0.9903691312

Name: +ve in-silico MS/MS by CFM-ID for VAOZKYYIOZFKKZ-UHFFFAOYSA-N
ID: VAOZKYYIOZFKKZ-UHFFFAOYSA-N
Comment: Energy0
Num peaks: 6
189.0546206 1.893894623
191.0702706 6.802223135
205.0859207 1.058491921
215.1066561 4.743523883
217.0859207 0.9653493657
233.1172208 76.90937417

Name: +ve in-silico MS/MS by CFM-ID for VAOZKYYIOZFKKZ-UHFFFAOYSA-N
ID: VAOZKYYIOZFKKZ-UHFFFAOYSA-N
Comment: Energy1
Num peaks: 18
41.03857658 1.316776783
43.05422664 3.630816935
121.0647913 1.378217331
147.0804414 1.325212132
161.0960915 2.155381769
163.075356 4.177001229
163.1117415 5.785752834
175.075356 1.992165698
179.1066561 2.281935427
187.1117415 1.550592327
189.0546206 3.918010529
189.1273916 2.000921826
191.0702706 11.34428955
203.1066561 3.946689075
205.1223062 7.170761514
207.1015708 1.775911526
215.1066561 5.018425771
233.1172208 19.73533573

Name: +ve in-silico MS/MS by CFM-ID for VAOZKYYIOZFKKZ-UHFFFAOYSA-N
ID: VAOZKYYIOZFKKZ-UHFFFAOYSA-N
Comment: Energy2
Num peaks: 31
39.02292652 3.259589256
41.03857658 2.331314185
49.00727645 1.125663825
55.05422664 7.232670496
57.06987671 5.485064295
65.00219107 1.165772289
103.0542266 0.8624962067
119.0855268 1.82241581
121.0647913 2.861756961
133.0647913 1.18638339
135.0804414 1.305597093
145.0647913 2.182840017
145.1011768 1.301844775
147.0804414 3.959951718
149.0960915 6.692584973
151.1117415 2.234637966
159.0804414 1.500012028
161.0597059 2.33602068
161.0960915 6.209252488
161.132477 0.8704102044
163.075356 2.019490012
163.1117415 3.179373812
165.0910061 1.496050533
175.075356 1.643506083
177.0910061 3.015012264
185.0960915 1.195457146
187.1117415 2.38239189
189.0910061 2.226606997
205.1223062 1.031124154
215.1066561 1.760316296
217.0859207 1.403595015

Name: +ve in-silico MS/MS by CFM-ID for HJZUEQSIDSRXFD-NSHDSACASA-N
ID: HJZUEQSIDSRXFD-NSHDSACASA-N
Comment: Energy0
Num peaks: 13
43.01784114 3.283659595
55.05422664 1.290683947
57.06987671 1.448020016
61.02840582 1.052802452
109.0647913 1.198622939
111.0804414 1.060788487
133.1011768 1.393647643
149.0960915 2.093513043
151.1117415 19.77828712
169.0859207 2.808003185
169.1223062 4.635506062
193.1223062 7.232887977
211.1328709 32.80910043

Name: +ve in-silico MS/MS by CFM-ID for HJZUEQSIDSRXFD-NSHDSACASA-N
ID: HJZUEQSIDSRXFD-NSHDSACASA-N
Comment: Energy1
Num peaks: 31
39.02292652 0.9112768568
41.03857658 0.9835409008
43.01784114 1.588463034
43.05422664 2.05710124
55.05422664 4.181601699
57.06987671 4.536500753
59.08552677 0.9141164843
61.02840582 0.8509693974
67.01784114 0.8005100813
67.05422664 1.492937417
69.06987671 1.054293299
71.08552677 0.9147590342
81.06987671 1.171622765
83.08552677 2.012136557
85.10117684 2.827693556
107.0491413 3.172709133
109.0647913 3.977914715
111.0804414 3.641081962
113.0597059 1.128296859
123.0440559 1.312397637
123.1168269 1.967774285
125.0597059 1.694973341
127.075356 1.710571828
133.1011768 3.011796521
151.1117415 15.42332197
167.0702706 1.044945933
169.0859207 2.471942589
169.1223062 3.38262716
183.1379563 1.809496228
193.1223062 2.385268558
211.1328709 3.738368568

Name: +ve in-silico MS/MS by CFM-ID for HJZUEQSIDSRXFD-NSHDSACASA-N
ID: HJZUEQSIDSRXFD-NSHDSACASA-N
Comment: Energy2
Num peaks: 31
25.00727645 1.102658534
39.02292652 3.102495255
41.00219107 0.8501598291
41.03857658 3.553400752
43.01784114 2.933775909
43.05422664 2.090475585
51.02292652 1.109312685
53.03857658 1.20875166
55.05422664 17.53117975
57.06987671 14.7286399
59.08552677 3.275106983
65.03857658 1.381392188
67.05422664 4.23626781
69.06987671 2.435962266
79.05422664 0.8428631684
81.0334912 1.000661452
81.06987671 1.720901602
83.08552677 1.723745759
85.10117684 1.817971487
107.0855268 0.7529423385
109.0647913 1.114431917
109.1011768 0.8824150382
123.0804414 1.119305971
123.1168269 1.507928942
133.1011768 1.031214115
135.0804414 0.6978161834
151.1117415 1.565408489
167.1066561 0.8626115606
169.1223062 0.7197296212
181.1223062 1.042912097
195.1015708 0.7299313839

Name: +ve in-silico MS/MS by CFM-ID for UVHMHLNMYIOYOX-PUYANOKMSA-N
ID: UVHMHLNMYIOYOX-PUYANOKMSA-N
Comment: Energy0
Num peaks: 9
43.01784114 3.629937891
61.02840582 6.662462298
121.1011768 2.921533297
123.1168269 1.491123533
151.1117415 10.23752339
169.1223062 25.42524426
193.1223062 2.058184203
195.1015708 2.552766413
211.1328709 25.68108346

Name: +ve in-silico MS/MS by CFM-ID for UVHMHLNMYIOYOX-PUYANOKMSA-N
ID: UVHMHLNMYIOYOX-PUYANOKMSA-N
Comment: Energy1
Num peaks: 24
43.01784114 2.110372619
53.03857658 0.9370486727
55.05422664 1.594415734
61.02840582 8.215676892
79.05422664 1.984672536
81.06987671 2.858252478
83.08552677 1.287920487
97.06479133 0.9322201268
97.10117684 0.7494166434
105.0698767 1.936068354
107.0491413 1.986346392
107.0855268 2.330256566
109.0647913 1.688625501
109.1011768 1.994268786
111.0804414 1.31787644
119.0855268 3.192723794
121.1011768 6.62473387
123.1168269 6.799898477
125.132477 1.672667265
139.1117415 1.379762491
151.1117415 18.84212715
169.1223062 4.417709627
193.1223062 1.487549177
211.1328709 4.357040355

Name: +ve in-silico MS/MS by CFM-ID for UVHMHLNMYIOYOX-PUYANOKMSA-N
ID: UVHMHLNMYIOYOX-PUYANOKMSA-N
Comment: Energy2
Num peaks: 31
15.02292652 0.741582018
39.02292652 5.078023339
41.03857658 2.587869894
43.01784114 2.233223766
43.05422664 0.9219873313
51.02292652 3.115219009
53.03857658 6.366880661
55.05422664 6.367956562
57.06987671 1.989213347
59.08552677 1.016498351
61.02840582 3.527990123
65.03857658 1.197943656
67.05422664 2.627561704
77.03857658 1.203535197
79.05422664 5.910357722
81.06987671 7.765556375
83.08552677 4.97173304
95.04914126 1.109771748
105.0698767 1.588585082
107.0855268 0.8958233339
109.0647913 1.738341638
109.1011768 1.824081036
111.0804414 0.9153593615
119.0855268 2.070172127
121.1011768 3.617068422
123.0804414 1.313821682
123.1168269 1.570162529
135.0804414 1.461566798
151.1117415 2.242087178
193.1223062 1.076206573
195.1015708 1.624510629

Name: +ve in-silico MS/MS by CFM-ID for IVSMXAMCMYHIMN-AWEZNQCLSA-N
ID: IVSMXAMCMYHIMN-AWEZNQCLSA-N
Comment: Energy0
Num peaks: 8
93.0334912 2.037229381
105.0698767 11.29436124
111.0440559 7.833640862
123.0804414 2.425688337
129.0546206 1.979634262
165.0910061 2.693280054
215.1066561 7.196031884
233.1172208 45.33562613

Name: +ve in-silico MS/MS by CFM-ID for IVSMXAMCMYHIMN-AWEZNQCLSA-N
ID: IVSMXAMCMYHIMN-AWEZNQCLSA-N
Comment: Energy1
Num peaks: 20
79.05422664 1.013447234
81.0334912 0.9984110422
91.01784114 1.63256161
93.0334912 5.343855366
95.04914126 1.973341804
103.0542266 2.930029881
105.0698767 19.29226485
109.0284058 3.187225637
111.0440559 10.01283748
113.0597059 1.049915166
123.0804414 3.956887268
129.0546206 3.741792432
141.0546206 1.011657046
155.0702706 1.123001195
187.1117415 1.364189544
201.0910061 1.851361087
205.1223062 2.406661894
215.1066561 6.53828813
217.0859207 1.088966521
233.1172208 10.03760536

Name: +ve in-silico MS/MS by CFM-ID for IVSMXAMCMYHIMN-AWEZNQCLSA-N
ID: IVSMXAMCMYHIMN-AWEZNQCLSA-N
Comment: Energy2
Num peaks: 31
39.02292652 2.584936893
41.00219107 2.450203494
41.03857658 1.135290129
43.01784114 5.722215075
45.0334912 2.12971972
49.00727645 1.253742782
53.03857658 0.7986338629
56.99710569 1.476897518
59.01275576 1.742614783
61.02840582 1.474686469
65.03857658 0.9260998386
69.0334912 2.884641173
71.04914126 1.081301568
77.03857658 1.114085665
79.05422664 4.10285459
81.0334912 0.7796054649
89.03857658 1.770509282
91.01784114 1.016418941
91.05422664 4.030686982
93.0334912 2.237355686
93.06987671 1.665625744
95.04914126 1.318423349
101.0385766 2.228872237
103.0542266 3.051720692
105.0698767 20.95956293
109.1011768 0.9966781099
111.0440559 3.00824191
111.1168269 0.9101084206
117.0334912 1.030239073
123.0804414 1.104802871
147.0804414 1.188969383

Name: +ve in-silico MS/MS by CFM-ID for JKKINZIOUQDBFU-BFCNOLMLSA-N
ID: JKKINZIOUQDBFU-BFCNOLMLSA-N
Comment: Energy0
Num peaks: 6
161.0960915 3.207533441
179.1066561 2.819499886
205.1223062 2.085761459
215.1066561 3.568627517
233.1172208 38.14058084
251.1277855 35.0917595

Name: +ve in-silico MS/MS by CFM-ID for JKKINZIOUQDBFU-BFCNOLMLSA-N
ID: JKKINZIOUQDBFU-BFCNOLMLSA-N
Comment: Energy1
Num peaks: 11
159.0804414 4.292350153
161.0960915 7.801468434
163.1117415 3.06037683
175.075356 6.735818018
177.0910061 3.543671694
179.1066561 3.103912053
185.0960915 3.092166815
207.1379563 2.937864514
215.1066561 9.915858628
233.1172208 22.93204488
251.1277855 12.97381681

Name: +ve in-silico MS/MS by CFM-ID for JKKINZIOUQDBFU-BFCNOLMLSA-N
ID: JKKINZIOUQDBFU-BFCNOLMLSA-N
Comment: Energy2
Num peaks: 13
159.0804414 13.97855592
161.0960915 10.437109
163.1117415 8.449921523
175.075356 8.224759902
177.0910061 6.635240865
179.1066561 6.081695133
185.0960915 2.445592265
187.1117415 2.860476962
189.1273916 7.549242945
205.1223062 5.599300618
215.1066561 3.634545296
217.0859207 2.117503029
233.1172208 3.971627541

Name: +ve in-silico MS/MS by CFM-ID for UBGDUCGBGYILTH-JXMROGBWSA-N
ID: UBGDUCGBGYILTH-JXMROGBWSA-N
Comment: Energy0
Num peaks: 19
43.01784114 3.063370543
55.05422664 2.196500488
61.02840582 2.855215914
69.06987671 1.4550112
81.0334912 1.132974208
87.04405588 1.200281136
113.0597059 0.997914836
121.0647913 1.019612614
123.0804414 4.115104232
125.0960915 4.420268078
137.0960915 0.9958284611
141.0546206 3.027456079
149.0960915 1.814390625
151.1117415 12.68799707
167.0702706 2.714459416
169.0859207 2.575392218
169.1223062 2.965619468
193.1223062 5.725013258
211.1328709 25.69236801

Name: +ve in-silico MS/MS by CFM-ID for UBGDUCGBGYILTH-JXMROGBWSA-N
ID: UBGDUCGBGYILTH-JXMROGBWSA-N
Comment: Energy1
Num peaks: 31
39.02292652 1.271317373
43.01784114 1.814473038
51.02292652 1.895672356
53.03857658 1.807456257
55.01784114 0.990444199
55.05422664 7.369216358
57.06987671 1.340720169
61.02840582 2.042828978
69.06987671 3.09737128
79.01784114 3.483429624
81.0334912 4.073672863
83.01275576 2.684310549
83.04914126 3.824027908
85.02840582 5.877150679
87.04405588 2.22450607
89.05970595 1.230288486
93.0334912 1.074722843
95.04914126 1.863378601
97.06479133 1.238716357
109.0284058 1.066731293
109.0647913 1.045997726
113.0597059 1.298634659
121.0647913 1.035053374
123.0440559 0.9836214755
123.0804414 2.612687981
133.1011768 1.980780091
141.0546206 4.655486639
151.1117415 10.75176583
169.1223062 1.386224816
193.1223062 1.22732957
211.1328709 2.220056968

Name: +ve in-silico MS/MS by CFM-ID for UBGDUCGBGYILTH-JXMROGBWSA-N
ID: UBGDUCGBGYILTH-JXMROGBWSA-N
Comment: Energy2
Num peaks: 31
15.02292652 1.121626952
39.02292652 3.724557216
41.00219107 1.688078209
41.03857658 1.231079426
43.01784114 5.583626651
49.00727645 0.8723960255
51.02292652 2.044559741
53.00219107 1.060050469
53.03857658 4.907184648
55.01784114 1.749628532
55.05422664 9.572814055
57.06987671 2.42320417
61.02840582 2.278537828
65.03857658 0.9924817588
67.05422664 2.112756058
69.0334912 5.851795886
69.06987671 4.98906389
71.04914126 1.627791374
79.01784114 3.02455433
81.0334912 2.563582203
83.04914126 2.29823897
93.0334912 1.47933613
95.04914126 2.331655919
99.04405588 1.638276437
109.0284058 1.116357276
111.0440559 1.873261272
113.0597059 2.82659162
121.0647913 1.339054718
123.0440559 1.237720462
125.0597059 1.319842677
141.0546206 1.415532702

Name: +ve in-silico MS/MS by CFM-ID for KKGXBHBDAYUXCV-CHWFTXMASA-N
ID: KKGXBHBDAYUXCV-CHWFTXMASA-N
Comment: Energy0
Num peaks: 6
43.01784114 2.06576914
133.1011768 4.369536905
151.1117415 13.69972636
169.1223062 11.7233358
193.1223062 30.04472183
211.1328709 27.75767279

Name: +ve in-silico MS/MS by CFM-ID for KKGXBHBDAYUXCV-CHWFTXMASA-N
ID: KKGXBHBDAYUXCV-CHWFTXMASA-N
Comment: Energy1
Num peaks: 6
43.01784114 2.699145028
133.1011768 12.17907407
151.1117415 30.26011687
169.1223062 11.00080352
193.1223062 14.94523742
211.1328709 8.977089341

Name: +ve in-silico MS/MS by CFM-ID for KKGXBHBDAYUXCV-CHWFTXMASA-N
ID: KKGXBHBDAYUXCV-CHWFTXMASA-N
Comment: Energy2
Num peaks: 24
15.02292652 1.454470354
25.00727645 1.518820872
39.02292652 1.787974885
41.00219107 2.037088749
43.01784114 3.952115606
69.0334912 1.565914
81.06987671 2.014425948
83.08552677 3.723858885
85.10117684 1.579428666
99.08044139 1.596940154
107.0855268 1.238034034
123.0804414 1.294632618
127.075356 1.868773677
131.0855268 4.850601136
133.1011768 7.775865729
135.0804414 1.654575018
139.075356 1.693927738
147.0804414 1.510329657
149.0960915 3.996164668
151.1117415 24.82427796
153.0910061 3.152959419
169.1223062 2.723366893
177.0910061 1.426990365
193.1223062 1.652904078

Name: +ve in-silico MS/MS by CFM-ID for MUCHMZHLNORELV-KKOKHZNYSA-N
ID: MUCHMZHLNORELV-KKOKHZNYSA-N
Comment: Energy0
Num peaks: 6
107.0491413 3.955271727
109.0647913 4.191382107
137.0597059 1.129948573
175.1117415 17.90463261
193.1223062 35.76106381
211.1328709 17.83047838

Name: +ve in-silico MS/MS by CFM-ID for MUCHMZHLNORELV-KKOKHZNYSA-N
ID: MUCHMZHLNORELV-KKOKHZNYSA-N
Comment: Energy1
Num peaks: 25
107.0491413 2.701945099
109.0647913 2.712204859
121.0647913 1.159048361
123.0804414 2.050279111
125.0960915 1.172861917
133.0647913 1.816639679
135.0804414 3.090819135
137.0597059 1.120920015
137.0960915 1.313789553
139.1117415 1.157965957
151.075356 1.250506055
151.1117415 1.708182862
153.0910061 2.962464154
161.0960915 1.5634631
163.1117415 1.261492234
165.0910061 1.249298865
165.1273916 3.442241674
167.1066561 1.4127731
169.1223062 1.227342553
175.1117415 14.93095009
177.0910061 0.9375249283
181.1223062 1.608413538
183.1379563 3.883536365
193.1223062 18.10864157
211.1328709 7.010907262

Name: +ve in-silico MS/MS by CFM-ID for MUCHMZHLNORELV-KKOKHZNYSA-N
ID: MUCHMZHLNORELV-KKOKHZNYSA-N
Comment: Energy2
Num peaks: 31
39.02292652 2.771790645
41.03857658 1.885606144
49.00727645 1.454905864
51.02292652 3.826090426
53.03857658 4.450749983
55.05422664 9.120261331
57.06987671 1.402240918
59.08552677 1.760311846
65.03857658 1.990807917
67.05422664 1.493340165
81.06987671 1.994571819
83.04914126 1.449849701
85.06479133 1.71523031
91.05422664 1.429642184
93.06987671 1.419339179
105.0334912 2.231613722
107.0491413 2.490975576
109.0647913 1.854953852
121.0647913 2.32959391
123.0804414 1.870747644
133.0647913 1.740744543
135.0804414 3.158142163
139.1117415 1.925826339
141.1273916 1.619651839
149.0960915 1.911831088
151.1117415 3.240538208
161.0960915 1.565115953
163.1117415 1.718279174
165.1273916 1.512681825
175.1117415 2.514919347
177.0910061 1.517212979

Name: +ve in-silico MS/MS by CFM-ID for PIQGZGXYEQYPKR-UHFFFAOYSA-N
ID: PIQGZGXYEQYPKR-UHFFFAOYSA-N
Comment: Energy0
Num peaks: 6
83.08552677 1.518542675
85.10117684 12.61298333
121.0284058 4.314817865
149.0233204 15.40807314
233.1172208 7.525510886
251.1277855 41.04870114

Name: +ve in-silico MS/MS by CFM-ID for PIQGZGXYEQYPKR-UHFFFAOYSA-N
ID: PIQGZGXYEQYPKR-UHFFFAOYSA-N
Comment: Energy1
Num peaks: 12
41.03857658 2.457986755
43.05422664 2.568398646
57.06987671 1.64312841
83.08552677 2.034357025
85.10117684 32.3131113
121.0284058 7.716832593
133.0284058 1.184455966
149.0233204 16.75241633
167.0338851 1.278654121
221.1172208 1.435284989
233.1172208 4.015472442
251.1277855 6.753511707

Name: +ve in-silico MS/MS by CFM-ID for PIQGZGXYEQYPKR-UHFFFAOYSA-N
ID: PIQGZGXYEQYPKR-UHFFFAOYSA-N
Comment: Energy2
Num peaks: 29
39.02292652 3.088259524
41.03857658 7.566772671
43.05422664 5.980364496
49.00727645 1.358634282
51.02292652 1.130135809
53.03857658 2.346357942
55.05422664 3.964506642
57.06987671 2.767818214
59.08552677 0.9629045723
65.00219107 0.8826935488
67.01784114 1.063251605
67.05422664 1.083839789
69.06987671 2.04404504
71.08552677 1.281574085
77.00219107 2.511503754
79.01784114 3.820311501
79.05422664 0.8098867857
81.0334912 0.8627758485
85.10117684 6.258637835
91.01784114 1.791498802
93.0334912 1.673983208
104.9971057 0.9683438522
105.0334912 2.183714812
107.0127558 2.148497712
121.0284058 10.39689862
133.0284058 2.964775571
135.0440559 1.117038819
137.0597059 0.9993667289
149.0233204 6.425908189

Name: +ve in-silico MS/MS by CFM-ID for QCNHRELJZMEYCW-COOXUBAGSA-N
ID: QCNHRELJZMEYCW-COOXUBAGSA-N
Comment: Energy0
Num peaks: 12
41.03857658 1.21514718
71.04914126 2.241441915
113.0597059 1.595921087
115.075356 1.341240612
123.0440559 1.202474358
133.0284058 1.691512194
135.0440559 4.878626158
137.0597059 2.359765745
179.0702706 1.408050426
215.1066561 3.359689882
233.1172208 30.78085191
251.1277855 28.13330859

Name: +ve in-silico MS/MS by CFM-ID for QCNHRELJZMEYCW-COOXUBAGSA-N
ID: QCNHRELJZMEYCW-COOXUBAGSA-N
Comment: Energy1
Num peaks: 31
39.02292652 1.516051356
41.03857658 9.249902832
43.05422664 3.201643238
53.03857658 0.9348000219
71.04914126 4.460550978
95.04914126 0.9108614053
101.0597059 1.191480649
111.0440559 1.423497512
113.0597059 1.252078078
119.0491413 1.650543537
121.0284058 0.9140166499
123.0440559 1.247131916
127.075356 1.224596011
129.0334912 1.482601551
131.0491413 5.47970964
133.0284058 3.750901378
133.0647913 2.906645346
135.0440559 4.898691928
137.0597059 1.608376035
147.0440559 0.7757367843
149.0597059 3.484776783
151.075356 1.146822424
161.0597059 3.215663949
163.075356 1.150668136
179.0702706 1.843343955
191.0702706 1.189000956
205.1223062 1.103698787
215.1066561 2.191499304
221.1172208 0.8795187127
233.1172208 8.112625364
251.1277855 3.138236742

Name: +ve in-silico MS/MS by CFM-ID for QCNHRELJZMEYCW-COOXUBAGSA-N
ID: QCNHRELJZMEYCW-COOXUBAGSA-N
Comment: Energy2
Num peaks: 31
39.02292652 4.097057453
41.03857658 9.738616404
43.05422664 2.174285571
49.00727645 1.848861746
53.03857658 1.839972201
55.01784114 1.591619487
63.02292652 1.940300491
67.01784114 1.805831092
71.04914126 3.696598714
89.00219107 1.357602596
91.01784114 1.665046414
93.0334912 1.184410061
95.04914126 1.289404579
105.0334912 1.611680629
107.0491413 1.09040308
119.0491413 5.150747807
121.0284058 1.194900903
121.0647913 1.068048319
123.0440559 1.829405986
129.0334912 1.259543616
131.0491413 2.884860511
133.0284058 1.487443293
133.0647913 1.556102927
135.0440559 4.096308543
137.0597059 1.849623511
149.0597059 2.329046634
159.0440559 1.198947198
161.0597059 3.112127663
163.075356 1.65022041
205.1223062 1.186956453
215.1066561 1.852238941

Name: +ve in-silico MS/MS by CFM-ID for MOPXMSJFYITBHO-GTUWVTDSSA-N
ID: MOPXMSJFYITBHO-GTUWVTDSSA-N
Comment: Energy0
Num peaks: 10
83.04914126 6.337365939
85.06479133 4.519971204
165.0546206 4.341688362
167.0702706 4.202584116
179.0702706 2.365894349
207.1015708 2.812215033
219.1015708 2.229585868
233.1172208 9.318699217
235.0964854 2.796009883
251.1277855 41.52153521

Name: +ve in-silico MS/MS by CFM-ID for MOPXMSJFYITBHO-GTUWVTDSSA-N
ID: MOPXMSJFYITBHO-GTUWVTDSSA-N
Comment: Energy1
Num peaks: 31
39.02292652 1.818481917
53.00219107 1.838050674
53.03857658 1.268487087
55.01784114 2.319867877
57.0334912 3.936910514
65.03857658 2.031919335
67.01784114 2.164039071
67.05422664 1.271162048
69.0334912 1.754047618
71.04914126 1.560980227
73.06479133 1.365443222
83.04914126 8.518649024
85.06479133 4.129430238
87.08044139 1.396263049
123.0804414 4.435283714
125.0960915 3.613889999
135.0804414 1.082352624
139.0389705 1.596341649
163.0389705 3.877767217
165.0546206 3.258049158
177.0910061 1.020087573
179.0702706 4.545039736
179.1066561 0.9950261681
181.0859207 1.304952556
181.1223062 1.685935305
207.1015708 1.462832584
209.1172208 1.536684537
219.1015708 1.124508946
233.1172208 3.915786616
235.0964854 1.057400677
251.1277855 7.065158521

Name: +ve in-silico MS/MS by CFM-ID for MOPXMSJFYITBHO-GTUWVTDSSA-N
ID: MOPXMSJFYITBHO-GTUWVTDSSA-N
Comment: Energy2
Num peaks: 31
39.02292652 3.688568097
41.03857658 2.119018013
45.0334912 1.121104922
53.03857658 1.731192869
55.01784114 2.063804067
57.0334912 1.35072444
65.03857658 5.260606273
67.01784114 1.402574562
67.05422664 6.45686727
69.0334912 2.640165391
69.06987671 1.790958181
83.04914126 3.349906426
85.06479133 2.195370236
95.01275576 1.836740291
95.04914126 1.219397185
97.02840582 1.524232565
99.04405588 1.160871621
123.0804414 3.120974505
133.0647913 1.313727847
135.0440559 2.534573365
135.0804414 1.71176387
137.0597059 1.672676128
139.075356 1.591872368
149.0597059 2.217584906
151.075356 1.206737549
153.0910061 2.387010516
163.0389705 2.289112249
165.0546206 3.318955258
175.075356 1.097180052
191.0702706 1.417044566
235.0964854 1.380138863

Name: +ve in-silico MS/MS by CFM-ID for UTHUIRDJKTWFJW-UHFFFAOYSA-N
ID: UTHUIRDJKTWFJW-UHFFFAOYSA-N
Comment: Energy0
Num peaks: 6
167.0702706 1.886856256
169.0859207 4.314739575
179.1066561 5.299951441
181.1223062 1.81461569
195.1015708 1.33053867
211.1328709 73.61918146

Name: +ve in-silico MS/MS by CFM-ID for UTHUIRDJKTWFJW-UHFFFAOYSA-N
ID: UTHUIRDJKTWFJW-UHFFFAOYSA-N
Comment: Energy1
Num peaks: 19
39.02292652 1.176919968
41.03857658 1.749446307
43.05422664 8.31624999
45.06987671 1.132438024
55.05422664 1.155241995
69.0334912 1.199239854
97.06479133 1.254989473
101.0960915 1.222701173
125.0597059 1.513956706
127.075356 2.902081854
129.0910061 1.920850818
167.0702706 1.237931341
167.1066561 1.460919949
169.0859207 3.934245464
179.1066561 6.399842327
181.1223062 4.07813126
183.1379563 4.037417769
195.1015708 2.28921398
211.1328709 33.32121221

Name: +ve in-silico MS/MS by CFM-ID for UTHUIRDJKTWFJW-UHFFFAOYSA-N
ID: UTHUIRDJKTWFJW-UHFFFAOYSA-N
Comment: Energy2
Num peaks: 31
39.02292652 6.137663989
41.03857658 6.643649193
43.05422664 2.241235518
45.0334912 0.9232528221
49.00727645 1.259159861
51.02292652 1.505214883
53.03857658 0.8619093933
55.01784114 1.601632719
55.05422664 9.213178021
57.0334912 1.547257558
57.06987671 4.673418944
67.05422664 4.36403023
69.0334912 1.622440138
79.01784114 2.366851058
81.0334912 1.735938026
83.04914126 2.008603608
95.04914126 2.743033055
97.06479133 2.015262595
103.0542266 1.19002934
107.0855268 1.63963773
119.0491413 1.277109606
135.0804414 3.227003503
137.0960915 1.040539896
149.0960915 2.164804133
151.1117415 2.145724279
163.075356 0.8809844019
165.0910061 3.429634408
167.1066561 1.541125461
179.1066561 1.473583795
181.1223062 0.9847025744
195.1015708 2.446445058

Name: +ve in-silico MS/MS by CFM-ID for XETYGXGLGYXEIT-AAXQSMANSA-N
ID: XETYGXGLGYXEIT-AAXQSMANSA-N
Comment: Energy0
Num peaks: 6
15.02292652 0.1008876801
19.01784114 0.280399906
175.1117415 1.255325803
193.1223062 18.61007871
195.1015708 0.3058783014
211.1328709 79.31592296

Name: +ve in-silico MS/MS by CFM-ID for XETYGXGLGYXEIT-AAXQSMANSA-N
ID: XETYGXGLGYXEIT-AAXQSMANSA-N
Comment: Energy1
Num peaks: 6
19.01784114 0.230839197
175.1117415 2.850704917
177.0910061 0.3122918886
193.1223062 29.27313694
195.1015708 1.004291401
211.1328709 66.22372845

Name: +ve in-silico MS/MS by CFM-ID for XETYGXGLGYXEIT-AAXQSMANSA-N
ID: XETYGXGLGYXEIT-AAXQSMANSA-N
Comment: Energy2
Num peaks: 6
15.02292652 1.357736672
175.1117415 24.2597417
177.0910061 12.79613957
193.1223062 47.5152596
195.1015708 6.318545739
211.1328709 6.471177423

Name: +ve in-silico MS/MS by CFM-ID for RGZMLCYGPLYWJR-ULCPSODYSA-N
ID: RGZMLCYGPLYWJR-ULCPSODYSA-N
Comment: Energy0
Num peaks: 9
43.01784114 2.017628696
149.0597059 1.942641432
151.075356 1.986977806
189.0910061 1.806342215
191.1066561 12.29138125
209.1172208 17.55170357
233.1172208 6.506530436
235.0964854 1.17900829
251.1277855 35.25065744

Name: +ve in-silico MS/MS by CFM-ID for RGZMLCYGPLYWJR-ULCPSODYSA-N
ID: RGZMLCYGPLYWJR-ULCPSODYSA-N
Comment: Energy1
Num peaks: 28
43.01784114 1.746281998
51.02292652 1.306205528
61.02840582 1.02131486
121.0284058 1.689380406
123.0440559 2.356383352
127.075356 0.8123246553
129.0910061 0.7985696838
135.0440559 1.500754694
137.0597059 2.342819185
147.0440559 1.83764471
149.0597059 3.590823289
151.075356 3.48230245
163.075356 2.432469472
163.1117415 1.128698867
165.0910061 3.303785496
173.0960915 1.944603304
175.075356 1.311442983
177.0910061 2.095384116
179.1066561 4.484538258
181.1223062 1.957057536
189.0910061 1.750970289
191.1066561 14.85065345
209.1172208 10.22702377
221.1172208 0.7817876381
223.1328709 1.452712609
233.1172208 3.478780711
235.0964854 0.8830772457
251.1277855 5.9647426

Name: +ve in-silico MS/MS by CFM-ID for RGZMLCYGPLYWJR-ULCPSODYSA-N
ID: RGZMLCYGPLYWJR-ULCPSODYSA-N
Comment: Energy2
Num peaks: 31
39.02292652 3.909300105
43.01784114 2.00342016
49.00727645 1.702338038
51.02292652 8.545754406
53.03857658 4.152805994
55.05422664 2.041606575
57.06987671 1.403033223
65.03857658 2.803179303
67.01784114 1.487315181
67.05422664 1.418894669
71.04914126 2.306516563
79.05422664 1.775451337
93.06987671 1.472378502
99.08044139 1.093743066
121.0284058 1.733261676
123.0440559 1.202753751
127.075356 1.297867256
133.0647913 1.189447928
135.0440559 1.476542287
147.0440559 1.548539343
149.0597059 2.79518839
151.075356 1.888026185
151.1117415 2.056630484
153.0910061 1.187218896
163.075356 2.685244469
177.0910061 1.270406401
179.1066561 1.756851618
191.1066561 2.365507813
193.0859207 1.063675248
207.1015708 1.518739642
235.0964854 1.095278957

Name: +ve in-silico MS/MS by CFM-ID for QMLXLZWIWJWICM-UHFFFAOYSA-N
ID: QMLXLZWIWJWICM-UHFFFAOYSA-N
Comment: Energy0
Num peaks: 6
127.075356 1.469296841
167.0702706 2.110686247
169.0859207 4.813368273
179.1066561 2.788515465
193.1223062 1.715565755
211.1328709 75.19162284

Name: +ve in-silico MS/MS by CFM-ID for QMLXLZWIWJWICM-UHFFFAOYSA-N
ID: QMLXLZWIWJWICM-UHFFFAOYSA-N
Comment: Energy1
Num peaks: 17
39.02292652 1.764273838
41.03857658 1.74370125
43.05422664 8.840401132
45.06987671 1.242303539
69.0334912 1.122081413
97.06479133 1.146530309
127.075356 1.263248675
141.0910061 1.378561659
167.0702706 1.493368795
167.1066561 3.202896505
169.0859207 4.36977028
179.1066561 5.167298178
181.1223062 2.819236545
183.1379563 2.375194421
193.1223062 1.722052921
195.1015708 2.331361515
211.1328709 38.19498255

Name: +ve in-silico MS/MS by CFM-ID for QMLXLZWIWJWICM-UHFFFAOYSA-N
ID: QMLXLZWIWJWICM-UHFFFAOYSA-N
Comment: Energy2
Num peaks: 31
39.02292652 5.111950784
41.03857658 7.037939512
43.05422664 1.988106377
55.01784114 1.879274831
55.05422664 9.361028182
57.06987671 4.369816688
65.00219107 2.802264577
67.05422664 4.008525108
69.0334912 2.810222244
71.04914126 1.169461717
81.0334912 3.114326509
83.04914126 1.635037485
85.06479133 1.165069527
87.04405588 1.547143567
95.04914126 3.519978327
97.06479133 4.375132655
99.08044139 2.445010096
103.0542266 0.9803842803
109.0647913 1.168083032
113.0597059 1.139701172
121.0647913 2.510935188
123.0804414 1.157406497
125.0960915 1.053166811
127.075356 1.197289365
149.0960915 1.668195547
151.1117415 1.21470277
165.0910061 2.089160857
167.1066561 1.958551673
177.0910061 1.456604752
179.1066561 0.9697251307
195.1015708 2.555720568

Name: +ve in-silico MS/MS by CFM-ID for NPPRPBQYEVGVFU-GMHDTIIUSA-N
ID: NPPRPBQYEVGVFU-GMHDTIIUSA-N
Comment: Energy0
Num peaks: 10
67.05422664 2.075030514
69.06987671 20.58736436
87.08044139 1.985164328
105.0334912 7.992585461
107.0491413 2.038136423
109.0647913 1.901203703
145.0284058 1.958704565
147.0440559 10.59841489
215.1066561 4.047485066
233.1172208 28.00729589

Name: +ve in-silico MS/MS by CFM-ID for NPPRPBQYEVGVFU-GMHDTIIUSA-N
ID: NPPRPBQYEVGVFU-GMHDTIIUSA-N
Comment: Energy1
Num peaks: 16
27.02292652 1.65079172
41.03857658 1.179905034
53.03857658 1.341918171
55.05422664 0.9679025851
67.05422664 1.280458002
69.06987671 32.05178614
87.08044139 4.066210653
105.0334912 10.34859969
107.0491413 3.735987646
119.0491413 4.693350148
125.0597059 1.07587665
129.0334912 3.399138162
145.0284058 1.31436798
147.0440559 8.963950759
215.1066561 1.357444705
233.1172208 3.526450373

Name: +ve in-silico MS/MS by CFM-ID for NPPRPBQYEVGVFU-GMHDTIIUSA-N
ID: NPPRPBQYEVGVFU-GMHDTIIUSA-N
Comment: Energy2
Num peaks: 22
25.00727645 1.407186732
39.02292652 1.645981377
41.00219107 1.390121616
49.00727645 1.166867025
51.02292652 1.995430207
53.03857658 12.53749824
55.05422664 4.536469329
65.03857658 2.563210517
67.05422664 3.760203947
69.06987671 16.08089107
71.08552677 1.754952165
75.02292652 2.443898043
77.03857658 4.958025817
79.01784114 1.521132008
79.05422664 2.687056586
89.03857658 1.422482834
91.05422664 2.731233332
101.0385766 0.8705952621
105.0334912 8.821576799
107.0491413 1.963837758
117.0334912 1.708626246
119.0491413 2.451190053

Name: +ve in-silico MS/MS by CFM-ID for MOQZZRLTMQDCLA-OHBODLIOSA-N
ID: MOQZZRLTMQDCLA-OHBODLIOSA-N
Comment: Energy0
Num peaks: 6
167.1066561 0.8486838346
175.1117415 21.46814559
177.0910061 0.5867037015
193.1223062 43.71718553
195.1015708 0.7047666494
211.1328709 22.2207756

Name: +ve in-silico MS/MS by CFM-ID for MOQZZRLTMQDCLA-OHBODLIOSA-N
ID: MOQZZRLTMQDCLA-OHBODLIOSA-N
Comment: Energy1
Num peaks: 27
39.02292652 0.9803899952
41.03857658 1.786280587
53.00219107 1.444793384
59.04914126 0.8807383535
65.03857658 1.048353276
67.01784114 0.9475855688
67.05422664 1.42708542
69.0334912 0.827519781
119.0491413 1.311553409
121.0647913 1.187087151
123.0804414 0.9456495361
135.0804414 1.407427776
139.075356 1.602982902
139.1117415 0.7994491762
147.0804414 0.8333907084
149.0597059 1.124563392
149.0960915 1.023587226
151.1117415 1.084017551
153.0910061 0.9780370067
165.1273916 1.415459163
167.1066561 1.50797765
169.1223062 0.9091869779
175.1117415 19.03215592
177.0910061 0.8622778698
183.1379563 1.182061156
193.1223062 24.13227961
211.1328709 9.624512091

Name: +ve in-silico MS/MS by CFM-ID for MOQZZRLTMQDCLA-OHBODLIOSA-N
ID: MOQZZRLTMQDCLA-OHBODLIOSA-N
Comment: Energy2
Num peaks: 31
39.02292652 3.545150416
41.03857658 4.15832302
43.05422664 1.642039126
49.00727645 2.509098657
51.02292652 2.50179002
53.03857658 1.385905378
55.05422664 2.527677122
65.03857658 3.310579721
67.01784114 1.358896937
67.05422664 1.454314789
69.06987671 1.237989598
119.0491413 1.309591403
121.0647913 3.388586685
123.0804414 2.89585359
135.0804414 3.173175461
137.0597059 1.596727165
137.0960915 1.848526535
139.1117415 1.5957934
141.1273916 1.658201307
147.0804414 1.43384726
149.0597059 1.680337905
149.0960915 2.508135382
151.075356 2.296796955
151.1117415 1.854249981
165.0910061 1.926226153
165.1273916 1.834223115
167.1066561 2.498048285
175.1117415 6.265505608
177.0910061 2.994105519
193.1223062 2.097845857
195.1015708 1.333698258

Name: +ve in-silico MS/MS by CFM-ID for ZSPZWMMPDPNFPP-UHFFFAOYSA-N
ID: ZSPZWMMPDPNFPP-UHFFFAOYSA-N
Comment: Energy0
Num peaks: 6
43.05422664 3.276669138
69.0334912 1.899945823
71.04914126 15.82776127
145.0647913 27.31720816
147.0804414 1.488912505
233.1172208 43.01782373

Name: +ve in-silico MS/MS by CFM-ID for ZSPZWMMPDPNFPP-UHFFFAOYSA-N
ID: ZSPZWMMPDPNFPP-UHFFFAOYSA-N
Comment: Energy1
Num peaks: 6
39.02292652 2.740549559
43.05422664 14.13957964
45.06987671 1.676978197
71.04914126 14.53662594
145.0647913 45.63419517
233.1172208 6.561397475

Name: +ve in-silico MS/MS by CFM-ID for ZSPZWMMPDPNFPP-UHFFFAOYSA-N
ID: ZSPZWMMPDPNFPP-UHFFFAOYSA-N
Comment: Energy2
Num peaks: 14
39.02292652 1.667557255
41.03857658 9.717661134
43.05422664 13.03935676
49.00727645 4.60530403
55.01784114 5.680390162
55.05422664 2.212637983
69.0334912 2.4256671
71.04914126 11.78004817
91.05422664 1.739252686
93.06987671 2.088018189
115.0542266 3.21838711
117.0698767 4.592318458
131.0491413 2.087730808
145.0647913 16.32251049

Name: +ve in-silico MS/MS by CFM-ID for GQFGVUPBODCMSV-WJCPARLMSA-N
ID: GQFGVUPBODCMSV-WJCPARLMSA-N
Comment: Energy0
Num peaks: 29
53.03857658 1.835943202
55.05422664 1.614389991
67.05422664 1.288386024
91.05422664 0.990918071
95.04914126 1.437578094
109.0647913 2.695741351
123.0804414 0.8094265643
127.0389705 1.355229969
141.0546206 1.761057174
147.0804414 0.7746723327
149.0960915 1.43692559
151.1117415 0.7739210022
155.0702706 1.221836695
167.1066561 0.9180542202
175.075356 1.719542967
177.0910061 3.739496566
179.1066561 0.7819871676
181.1223062 1.33599334
183.0651853 0.7092518516
191.0702706 1.074646557
193.0859207 1.665329195
195.1015708 1.05382284
197.0808353 0.7265207974
199.1328709 3.331508507
205.1223062 0.971155095
221.0808353 1.337158781
223.0964854 1.175929942
233.1172208 7.826264873
251.1277855 34.0816434

Name: +ve in-silico MS/MS by CFM-ID for GQFGVUPBODCMSV-WJCPARLMSA-N
ID: GQFGVUPBODCMSV-WJCPARLMSA-N
Comment: Energy1
Num peaks: 31
39.02292652 1.347554115
41.03857658 1.287843231
51.02292652 2.810659767
53.00219107 3.519930089
53.03857658 4.513554939
55.01784114 4.523655389
55.05422664 1.695487868
57.0334912 3.34608162
67.05422664 2.983172234
69.0334912 1.90521959
69.06987671 1.080620184
81.0334912 1.031436577
91.05422664 3.936350206
95.04914126 2.756354549
105.0334912 1.354045287
107.0491413 1.599898302
109.0647913 3.900046868
121.0647913 1.387933849
123.0804414 4.086294912
125.0960915 1.551920998
139.0389705 1.815126821
141.0546206 3.229922227
143.0702706 1.4788426
149.0960915 2.249914996
155.0702706 1.423262127
175.075356 1.384617415
177.0910061 1.670480214
179.1066561 1.053103092
181.1223062 2.342192027
233.1172208 1.880384516
251.1277855 2.185509572

Name: +ve in-silico MS/MS by CFM-ID for GQFGVUPBODCMSV-WJCPARLMSA-N
ID: GQFGVUPBODCMSV-WJCPARLMSA-N
Comment: Energy2
Num peaks: 31
39.02292652 3.918070362
41.03857658 3.79846255
51.02292652 4.222774142
53.03857658 7.950560837
55.01784114 1.813681635
55.05422664 5.453152193
57.06987671 1.060588117
63.02292652 4.52594934
65.03857658 2.769541963
67.05422664 7.409816387
68.99710569 1.202907408
69.0334912 0.9137504871
69.06987671 1.465162644
81.0334912 2.402851324
83.04914126 1.868305575
85.02840582 1.000688971
87.04405588 1.134774674
91.05422664 1.143754517
93.0334912 2.847090358
93.06987671 1.066451384
95.04914126 4.403201931
105.0334912 1.364696252
107.0491413 1.766626486
109.0647913 2.620151831
119.0491413 1.090379787
123.0804414 1.400614008
131.0855268 1.357970743
133.1011768 1.047651519
149.0960915 1.123752299
191.0702706 1.080073692
233.1172208 0.8445296851

Name: +ve in-silico MS/MS by CFM-ID for OVKSZHUVNLAWCD-VIFPVBQESA-N
ID: OVKSZHUVNLAWCD-VIFPVBQESA-N
Comment: Energy0
Num peaks: 11
59.01275576 1.614364839
73.02840582 1.569132
83.01275576 3.684106775
98.0600403 4.645503032
101.0233204 7.068214995
116.070605 9.877373647
152.070605 1.783706065
170.0811697 3.427006954
180.0655196 8.385211083
198.0760843 22.19281681
216.086649 15.76480809

Name: +ve in-silico MS/MS by CFM-ID for OVKSZHUVNLAWCD-VIFPVBQESA-N
ID: OVKSZHUVNLAWCD-VIFPVBQESA-N
Comment: Energy1
Num peaks: 19
55.01784114 3.16417933
57.0334912 1.049760663
72.04439023 2.472714881
73.02840582 3.565846835
81.0334912 2.328050424
83.01275576 2.35923476
98.0600403 16.19601621
99.04405588 4.391955301
100.0393049 1.440472538
101.0233204 4.619631787
116.070605 9.470579375
138.0549549 1.982946368
152.070605 4.382186489
154.086255 0.9818390312
156.0655196 2.238077041
170.0811697 3.684956811
180.0655196 5.171590326
198.0760843 8.326214256
216.086649 2.568933108

Name: +ve in-silico MS/MS by CFM-ID for OVKSZHUVNLAWCD-VIFPVBQESA-N
ID: OVKSZHUVNLAWCD-VIFPVBQESA-N
Comment: Energy2
Num peaks: 30
15.02292652 0.6654321962
27.02292652 5.657546917
29.03857658 1.65030653
41.00219107 4.182852225
43.01784114 2.289787427
45.0334912 1.053723564
53.00219107 1.493066427
55.01784114 13.62219886
57.0334912 3.781243229
59.01275576 2.639381682
61.02840582 0.9544829843
68.99710569 0.7374971132
69.0334912 3.937663376
71.01275576 0.6846810997
71.04914126 0.8582483983
72.04439023 1.305700326
73.02840582 4.769222005
74.0600403 0.8812446738
81.0334912 3.295505151
83.01275576 2.778244722
83.04914126 0.7213343262
84.04439023 1.261387835
85.02840582 0.731169818
96.04439023 0.9531265854
98.0600403 7.259762088
99.00767038 0.7112178015
99.04405588 4.636490161
101.0233204 2.812136078
116.070605 2.988509206
152.070605 1.238526452

Name: +ve in-silico MS/MS by CFM-ID for UQDNRNARHGVYKC-ZXFLCMHBSA-N
ID: UQDNRNARHGVYKC-ZXFLCMHBSA-N
Comment: Energy0
Num peaks: 6
118.0498695 2.668778693
142.0498695 2.228867626
180.0655196 5.055246225
188.0917343 2.269796816
198.0760843 39.52090961
216.086649 30.86997214

Name: +ve in-silico MS/MS by CFM-ID for UQDNRNARHGVYKC-ZXFLCMHBSA-N
ID: UQDNRNARHGVYKC-ZXFLCMHBSA-N
Comment: Energy1
Num peaks: 13
41.00219107 2.144184712
45.0334912 2.192132264
71.04914126 1.424140086
81.0334912 2.912813393
99.04405588 4.066578649
100.0393049 1.590937812
168.0655196 1.286997805
170.0811697 1.886514621
180.0655196 11.61134297
186.0760843 2.115707506
188.0917343 1.374412636
198.0760843 37.21622695
216.086649 10.66994335

Name: +ve in-silico MS/MS by CFM-ID for UQDNRNARHGVYKC-ZXFLCMHBSA-N
ID: UQDNRNARHGVYKC-ZXFLCMHBSA-N
Comment: Energy2
Num peaks: 31
39.02292652 1.734061772
41.00219107 2.1223984
43.01784114 1.400373725
45.0334912 1.598678297
49.00727645 1.458412732
53.00219107 1.5381424
55.01784114 1.059254475
57.06987671 0.818759115
67.01784114 1.105756129
69.0334912 9.090785616
71.04914126 1.358016751
81.0334912 11.12760429
83.01275576 0.831662748
83.04914126 3.28640734
84.04439023 0.79472936
85.06479133 0.8263265218
94.02874017 1.058193814
96.04439023 2.708528802
97.02840582 1.395562209
98.0600403 2.384615452
99.04405588 8.884549
100.0393049 2.319036422
110.0236548 1.708331684
114.0549549 7.984073194
116.070605 0.9387393835
122.0236548 0.7975327069
124.0393049 1.357425367
168.0655196 1.127018085
170.0811697 1.294145409
180.0655196 2.998570277
198.0760843 1.374882095

Name: +ve in-silico MS/MS by CFM-ID for ZHHUKOQYRGQWAS-UHFFFAOYSA-N
ID: ZHHUKOQYRGQWAS-UHFFFAOYSA-N
Comment: Energy0
Num peaks: 8
55.05422664 5.725386101
83.04914126 4.592476217
149.0597059 4.766341873
177.0546206 3.478609389
201.0910061 2.40055001
215.1066561 13.10998724
217.0859207 2.504970618
233.1172208 43.92451278

Name: +ve in-silico MS/MS by CFM-ID for ZHHUKOQYRGQWAS-UHFFFAOYSA-N
ID: ZHHUKOQYRGQWAS-UHFFFAOYSA-N
Comment: Energy1
Num peaks: 18
39.02292652 5.704508739
41.03857658 4.202475368
55.05422664 7.408091628
57.06987671 1.635227475
65.03857658 3.15974083
83.04914126 11.41892883
149.0597059 2.45590777
151.075356 1.539573293
159.0440559 2.27503312
175.075356 1.351373221
177.0546206 11.44962218
189.0910061 1.79397078
191.0702706 1.921816233
191.1066561 1.608972305
193.0859207 1.803186822
201.0910061 1.845997487
215.1066561 6.951879867
233.1172208 12.28808327

Name: +ve in-silico MS/MS by CFM-ID for ZHHUKOQYRGQWAS-UHFFFAOYSA-N
ID: ZHHUKOQYRGQWAS-UHFFFAOYSA-N
Comment: Energy2
Num peaks: 22
39.02292652 4.534901029
41.03857658 2.676055097
55.05422664 32.25569947
57.06987671 4.124764086
65.00219107 1.127429017
65.03857658 2.11972533
67.01784114 1.860428915
67.05422664 1.086561941
81.0334912 3.814169681
83.04914126 3.211806631
93.0334912 1.304103314
105.0334912 2.115285582
107.0491413 2.492965348
119.0491413 2.702483105
121.0284058 1.039304728
131.0491413 1.682682823
135.0440559 3.274214641
147.0440559 1.449916562
149.0597059 2.926031782
159.0440559 1.938343728
177.0546206 1.741272648
197.0960915 1.090700945

Name: +ve in-silico MS/MS by CFM-ID for XMAICHRFWUSSEF-WCQYABFASA-N
ID: XMAICHRFWUSSEF-WCQYABFASA-N
Comment: Energy0
Num peaks: 6
187.075356 1.866091647
189.0910061 0.9608144648
201.0910061 1.579638613
215.1066561 28.8207215
233.1172208 42.18264838
251.1277855 16.10189322

Name: +ve in-silico MS/MS by CFM-ID for XMAICHRFWUSSEF-WCQYABFASA-N
ID: XMAICHRFWUSSEF-WCQYABFASA-N
Comment: Energy1
Num peaks: 16
45.0334912 1.581216611
129.0698767 1.070014845
145.0647913 2.073240237
147.0804414 1.210799295
149.0960915 1.356609763
157.0647913 1.675886832
187.075356 1.558016344
201.0910061 3.579870816
203.1066561 1.07350049
205.1223062 1.758635479
207.1015708 1.275178914
215.1066561 32.82501731
221.1172208 1.004320444
223.1328709 1.056236784
233.1172208 22.5747078
251.1277855 4.582927713

Name: +ve in-silico MS/MS by CFM-ID for XMAICHRFWUSSEF-WCQYABFASA-N
ID: XMAICHRFWUSSEF-WCQYABFASA-N
Comment: Energy2
Num peaks: 26
53.00219107 0.7926570437
63.02292652 0.9894437429
65.03857658 1.494315636
79.05422664 1.008610347
103.0542266 1.440413755
105.0698767 0.7937142327
131.0855268 0.7195404939
145.0647913 1.526161276
147.0804414 1.391690996
157.0647913 6.00783882
159.0804414 3.991370625
161.0960915 1.495963381
163.1117415 1.855945648
165.1273916 1.100614456
187.075356 8.677153272
189.0910061 4.738912445
191.1066561 1.02809985
201.0910061 5.848266149
203.1066561 2.911315261
205.0859207 0.9310308243
205.1223062 0.8526541645
207.1015708 1.12621932
215.1066561 20.89012729
217.0859207 3.920099997
219.1015708 0.6718260045
233.1172208 3.95437211

Name: +ve in-silico MS/MS by CFM-ID for AKDFAXNMDAJWDL-OJLMFNQTSA-N
ID: AKDFAXNMDAJWDL-OJLMFNQTSA-N
Comment: Energy0
Num peaks: 17
57.06987671 1.031750195
99.08044139 0.8192703937
101.0960915 0.993070569
109.0284058 1.33623994
111.0440559 1.358934608
133.1011768 5.034930829
139.1117415 0.8095311053
147.1168269 1.17142159
149.0960915 3.32520775
149.132477 1.016737901
151.1117415 8.833027137
163.1117415 0.8387645253
165.1273916 1.804442342
167.1430416 1.728920642
175.1117415 3.264634787
193.1223062 26.04883868
211.1328709 20.79526093

Name: +ve in-silico MS/MS by CFM-ID for AKDFAXNMDAJWDL-OJLMFNQTSA-N
ID: AKDFAXNMDAJWDL-OJLMFNQTSA-N
Comment: Energy1
Num peaks: 31
39.02292652 2.050795948
41.03857658 2.383769614
43.05422664 2.965272825
51.02292652 1.474630983
53.00219107 1.476090117
57.06987671 3.988090256
59.08552677 1.159313801
65.03857658 1.308256197
79.05422664 1.4189902
81.06987671 2.152498308
97.02840582 1.38454383
99.08044139 1.182181003
105.0698767 3.677419507
107.0855268 4.259505381
109.0284058 2.279672846
109.1011768 1.377608589
119.0855268 1.227373929
121.0647913 1.324613367
121.1011768 2.779382536
123.0804414 2.087435332
125.0960915 3.471022107
127.1117415 2.223488788
133.1011768 2.754786864
139.1117415 1.348044239
151.1117415 4.205480628
165.1273916 1.724431892
167.1430416 1.223958774
175.1117415 1.514531804
183.1379563 1.914804117
193.1223062 4.19922164
211.1328709 2.448312986

Name: +ve in-silico MS/MS by CFM-ID for AKDFAXNMDAJWDL-OJLMFNQTSA-N
ID: AKDFAXNMDAJWDL-OJLMFNQTSA-N
Comment: Energy2
Num peaks: 31
39.02292652 6.922201275
41.03857658 8.971529342
43.05422664 6.614751654
45.06987671 0.8164489834
49.00727645 1.74087436
51.02292652 2.173116455
53.03857658 7.583373185
55.05422664 3.611943653
57.06987671 9.167467981
59.08552677 1.141445619
65.00219107 2.183136774
65.03857658 2.066646581
67.05422664 1.808045691
69.0334912 0.7432040534
79.05422664 2.153461657
81.06987671 1.460034778
83.08552677 2.083947858
93.06987671 0.8150093349
95.08552677 1.190070547
97.10117684 0.8458080348
109.1011768 1.359007037
119.0855268 0.8391996306
121.1011768 0.8175565077
123.1168269 1.789458632
135.0440559 0.7800503934
145.1011768 0.7369240769
149.0597059 1.07835301
149.132477 1.192532293
157.1223062 0.8072782553
175.1117415 1.663931371
193.1223062 0.80648012

Name: +ve in-silico MS/MS by CFM-ID for DTVAGJPQTJLJBN-UHFFFAOYSA-N
ID: DTVAGJPQTJLJBN-UHFFFAOYSA-N
Comment: Energy0
Num peaks: 6
79.05422664 1.946472533
105.0698767 10.80401082
111.0440559 6.17995752
123.0804414 1.770518887
215.1066561 11.15374168
233.1172208 48.28209185

Name: +ve in-silico MS/MS by CFM-ID for DTVAGJPQTJLJBN-UHFFFAOYSA-N
ID: DTVAGJPQTJLJBN-UHFFFAOYSA-N
Comment: Energy1
Num peaks: 19
53.03857658 1.379159922
69.0334912 1.351830815
71.04914126 1.244231214
79.05422664 1.048910316
93.0334912 2.466032899
95.04914126 1.22913934
97.02840582 1.658006027
103.0542266 4.083407894
105.0698767 25.53205957
109.0284058 2.593010667
111.0440559 15.82620819
123.0804414 1.791608901
129.0546206 2.286978582
141.0546206 1.162112432
155.0702706 1.283109784
175.1117415 1.166607766
201.0910061 1.225591642
215.1066561 4.536791866
233.1172208 8.481394489

Name: +ve in-silico MS/MS by CFM-ID for DTVAGJPQTJLJBN-UHFFFAOYSA-N
ID: DTVAGJPQTJLJBN-UHFFFAOYSA-N
Comment: Energy2
Num peaks: 31
39.02292652 1.207752358
49.00727645 2.269040961
51.02292652 0.9869083101
53.00219107 4.456447815
53.03857658 1.313080801
55.01784114 1.851696696
57.0334912 2.406042194
65.00219107 2.661265401
67.01784114 4.313210583
69.0334912 6.23143294
71.04914126 2.793451454
73.06479133 1.617440993
77.03857658 0.6904060841
79.05422664 3.116223612
80.99710569 0.7285479353
81.0334912 0.7718893585
85.02840582 1.252517342
89.03857658 1.09719604
91.05422664 4.228993213
93.06987671 1.608387155
95.04914126 0.7346257656
101.0385766 1.885721683
103.0542266 2.644968389
105.0698767 20.41842571
107.0855268 1.014350575
109.1011768 0.970068975
111.0440559 0.8996957271
111.1168269 0.9140385344
131.0491413 0.9787086969
135.0804414 1.242037724
139.1117415 0.8034163649

Name: +ve in-silico MS/MS by CFM-ID for WPNOWVWMZUYEQO-GXTWGEPZSA-N
ID: WPNOWVWMZUYEQO-GXTWGEPZSA-N
Comment: Energy0
Num peaks: 9
107.0855268 5.524130751
109.1011768 4.720386569
135.0804414 1.950746612
165.0910061 2.175776003
187.1117415 1.65823437
189.1273916 1.799524816
205.1223062 1.644051896
215.1066561 2.188562386
233.1172208 58.64559587

Name: +ve in-silico MS/MS by CFM-ID for WPNOWVWMZUYEQO-GXTWGEPZSA-N
ID: WPNOWVWMZUYEQO-GXTWGEPZSA-N
Comment: Energy1
Num peaks: 22
39.02292652 1.399114888
41.03857658 2.085458182
43.05422664 1.385725881
53.03857658 2.568394141
65.03857658 2.022811139
67.05422664 7.122744628
69.06987671 1.726913892
105.0334912 1.209228307
105.0698767 4.152831614
107.0855268 7.410903866
109.1011768 4.449221544
163.0389705 1.45239056
165.0910061 4.004525362
187.1117415 1.627719573
189.0546206 2.325519754
189.1273916 2.112815228
201.0910061 3.620097423
203.1066561 1.898888243
205.1223062 6.913473098
215.1066561 3.276366952
217.0859207 1.622582462
233.1172208 16.11823467

Name: +ve in-silico MS/MS by CFM-ID for WPNOWVWMZUYEQO-GXTWGEPZSA-N
ID: WPNOWVWMZUYEQO-GXTWGEPZSA-N
Comment: Energy2
Num peaks: 22
39.02292652 5.415085494
41.03857658 5.27730151
43.05422664 2.620814615
51.02292652 5.390920522
53.03857658 2.221673392
55.05422664 2.755116796
65.00219107 1.00346803
65.03857658 15.86888346
67.05422664 4.0259517
69.0334912 1.594341605
69.06987671 1.49477138
79.05422664 2.655362868
81.06987671 1.001853777
97.02840582 2.640372706
105.0334912 1.152960227
105.0698767 6.94635273
107.0855268 8.873955193
109.1011768 2.284850876
121.1011768 1.980151868
137.0597059 1.0053212
137.0960915 2.350137197
149.0597059 2.209963348

Name: +ve in-silico MS/MS by CFM-ID for QQXSQPKEGWRLPS-HERUPUMHSA-N
ID: QQXSQPKEGWRLPS-HERUPUMHSA-N
Comment: Energy0
Num peaks: 23
57.06987671 0.8946798354
67.05422664 0.9305960956
71.08552677 1.892950733
73.10117684 2.027385758
79.05422664 3.08037643
81.0334912 1.144781234
81.06987671 1.34702758
83.04914126 0.9608646834
83.08552677 0.9301945764
97.06479133 2.51870656
99.08044139 4.946121263
101.0960915 1.358484246
107.0491413 1.081359406
141.0546206 1.13838694
169.0495352 2.300062521
193.0495352 0.8326818204
205.1223062 1.011607652
207.1379563 1.137318589
223.0964854 1.760461029
225.1121354 0.8563980481
233.1172208 5.758206966
235.0964854 5.396114772
251.1277855 36.94546534

Name: +ve in-silico MS/MS by CFM-ID for QQXSQPKEGWRLPS-HERUPUMHSA-N
ID: QQXSQPKEGWRLPS-HERUPUMHSA-N
Comment: Energy1
Num peaks: 31
29.03857658 1.372036793
49.00727645 4.102641738
51.02292652 4.791463521
53.03857658 2.610857029
55.05422664 1.484198502
57.06987671 2.697017113
65.03857658 3.332592823
67.05422664 3.310881097
71.08552677 2.084977308
73.10117684 3.510236282
79.05422664 1.793348274
81.06987671 1.277924573
83.04914126 1.813701498
83.08552677 1.383417057
141.0546206 1.329874639
165.0546206 1.795296823
167.0702706 1.667363047
189.0910061 1.262281023
191.1066561 1.211844367
193.1223062 1.830243193
203.1066561 2.042228225
205.1223062 1.182673081
207.1379563 1.603536464
221.0808353 1.135130961
221.1172208 1.341729216
223.0964854 2.113650142
223.1328709 4.241118194
225.1121354 1.261232335
233.1172208 3.449337456
235.0964854 4.708960198
251.1277855 7.00110767

Name: +ve in-silico MS/MS by CFM-ID for QQXSQPKEGWRLPS-HERUPUMHSA-N
ID: QQXSQPKEGWRLPS-HERUPUMHSA-N
Comment: Energy2
Num peaks: 30
25.00727645 1.493875703
27.02292652 1.283929793
29.03857658 0.9986314386
41.00219107 1.377384641
49.00727645 4.106743754
51.02292652 10.08820392
53.00219107 1.044354429
53.03857658 6.445448803
55.01784114 1.136413227
55.05422664 7.715826597
57.06987671 6.849308751
63.02292652 0.8620842536
65.03857658 3.613681206
67.05422664 2.261893049
69.06987671 1.297314768
73.10117684 1.288367347
77.03857658 1.706579783
79.05422664 5.561902331
81.0334912 5.118470587
81.06987671 1.265030957
83.04914126 2.355705679
83.08552677 1.97049816
85.06479133 2.013670849
93.0334912 1.272381441
95.04914126 1.55193812
101.0960915 1.306949092
107.0491413 1.649580461
171.0651853 0.8147177324
233.1172208 1.069475422
235.0964854 0.9725889779

Name: +ve in-silico MS/MS by CFM-ID for IYMJMWNDRCWQPW-GFCCVEGCSA-N
ID: IYMJMWNDRCWQPW-GFCCVEGCSA-N
Comment: Energy0
Num peaks: 7
85.06479133 3.725074799
165.0546206 3.422634301
177.0546206 2.183139579
201.0910061 2.973882159
215.1066561 8.945874503
217.0859207 3.591972139
233.1172208 56.32386252

Name: +ve in-silico MS/MS by CFM-ID for IYMJMWNDRCWQPW-GFCCVEGCSA-N
ID: IYMJMWNDRCWQPW-GFCCVEGCSA-N
Comment: Energy1
Num peaks: 21
41.03857658 1.478851707
43.01784114 2.010137703
43.05422664 2.310216699
57.0334912 0.9648016595
67.05422664 1.056963598
69.0334912 2.424654568
71.04914126 5.832251586
85.06479133 2.582322706
149.0597059 2.083288406
163.075356 1.482678122
165.0546206 1.908569454
175.075356 1.311294634
177.0546206 4.221801203
187.075356 1.052375454
189.0910061 2.101886239
191.0702706 1.150793338
191.1066561 3.552817509
201.0910061 3.517777189
215.1066561 8.561224742
217.0859207 3.826983288
233.1172208 26.85892427

Name: +ve in-silico MS/MS by CFM-ID for IYMJMWNDRCWQPW-GFCCVEGCSA-N
ID: IYMJMWNDRCWQPW-GFCCVEGCSA-N
Comment: Energy2
Num peaks: 31
25.00727645 1.257560994
39.02292652 2.797893829
41.00219107 1.264839829
41.03857658 1.780963271
43.01784114 2.09337799
49.00727645 3.292356198
51.02292652 1.154310337
53.03857658 1.008602806
57.0334912 1.106412281
57.06987671 0.8997099461
65.03857658 10.83614502
67.05422664 1.813097812
69.0334912 2.111406996
69.06987671 0.9823396444
71.04914126 1.19571897
95.04914126 1.132249407
107.0491413 1.802914138
119.0491413 0.9916082843
121.0647913 1.790034196
131.0491413 1.122563068
133.0647913 3.45809231
145.0647913 3.085585256
147.0440559 5.46059154
147.0804414 3.34787601
149.0597059 8.171909997
157.0647913 1.150987744
159.0440559 7.042032627
163.075356 1.959939952
165.0910061 0.9691023315
173.0597059 0.9648492189
177.0546206 3.068857818

Name: +ve in-silico MS/MS by CFM-ID for QMRUCWGOZVOSBO-WDSQZYDDSA-N
ID: QMRUCWGOZVOSBO-WDSQZYDDSA-N
Comment: Energy0
Num peaks: 23
41.03857658 0.6352155665
43.01784114 0.7097023824
53.03857658 0.7638293949
65.03857658 0.7000285027
67.01784114 0.5331001286
69.0334912 1.522794709
71.04914126 1.493686705
77.03857658 0.9461552889
83.04914126 1.03538372
89.03857658 1.308739403
113.0597059 2.164258337
119.0491413 2.327469878
149.0597059 0.5358432759
161.0597059 0.9069040674
163.075356 0.8389325955
175.075356 0.5666944604
189.0910061 0.9116303553
197.0960915 1.926244683
203.0702706 1.167442989
203.1066561 2.446337493
205.0859207 1.078828404
215.1066561 18.30326
233.1172208 37.24647382

Name: +ve in-silico MS/MS by CFM-ID for QMRUCWGOZVOSBO-WDSQZYDDSA-N
ID: QMRUCWGOZVOSBO-WDSQZYDDSA-N
Comment: Energy1
Num peaks: 31
39.02292652 2.728377761
41.03857658 1.698724281
43.01784114 1.315020029
49.00727645 1.160301907
51.02292652 1.847357079
53.03857658 2.245173532
65.03857658 2.574030899
67.01784114 2.107331594
67.05422664 1.059534967
69.0334912 2.528058952
71.04914126 1.131177483
73.00727645 1.083613673
75.02292652 1.216900714
77.03857658 2.292141591
79.01784114 0.9107680718
81.0334912 0.9012766471
83.04914126 4.598132149
85.06479133 1.76932574
87.02292652 1.309435344
89.03857658 7.806598835
91.05422664 2.686277302
95.04914126 0.9986866589
113.0597059 3.460009263
119.0491413 3.470398576
143.0702706 0.9568103767
149.0597059 1.488157496
189.0910061 0.9474419724
197.0960915 1.274254965
203.1066561 0.9494386643
215.1066561 3.745833455
233.1172208 3.338559755

Name: +ve in-silico MS/MS by CFM-ID for QMRUCWGOZVOSBO-WDSQZYDDSA-N
ID: QMRUCWGOZVOSBO-WDSQZYDDSA-N
Comment: Energy2
Num peaks: 31
39.02292652 6.836718444
41.03857658 4.401964354
43.01784114 2.085033422
49.00727645 4.093848893
51.02292652 2.711131145
53.00219107 1.896603133
53.03857658 3.982957078
55.01784114 1.998734065
55.05422664 1.293725101
57.0334912 1.400650392
63.02292652 1.921480209
65.00219107 1.409459322
65.03857658 1.722542062
67.01784114 1.02754357
69.0334912 1.627210868
71.04914126 1.042578734
73.00727645 2.411540584
75.02292652 2.147031567
77.03857658 2.205578903
79.01784114 1.186898571
83.04914126 2.891719242
87.02292652 1.684633274
89.03857658 3.161277007
95.04914126 1.217178529
97.06479133 1.032950389
101.0385766 0.9908028671
113.0597059 3.886708517
119.0491413 3.094419134
173.0597059 1.254598643
177.0546206 0.9759244155
189.0546206 0.9759244155

Name: +ve in-silico MS/MS by CFM-ID for AKYKZQWKCBEJHI-JHJVBQTASA-N
ID: AKYKZQWKCBEJHI-JHJVBQTASA-N
Comment: Energy0
Num peaks: 7
41.03857658 1.984585676
161.0597059 1.316390343
205.1223062 0.983359127
215.1066561 16.81446507
221.1172208 1.307263378
233.1172208 38.9201888
251.1277855 19.63586102

Name: +ve in-silico MS/MS by CFM-ID for AKYKZQWKCBEJHI-JHJVBQTASA-N
ID: AKYKZQWKCBEJHI-JHJVBQTASA-N
Comment: Energy1
Num peaks: 31
39.02292652 0.7679229735
41.03857658 4.888645984
43.05422664 0.8070741531
53.00219107 0.7700652742
63.02292652 1.921053419
65.03857658 1.913246723
67.05422664 1.845316219
69.0334912 7.662714145
71.04914126 2.376058385
99.04405588 1.226950557
109.0647913 0.8290434593
123.0440559 1.210134504
125.0597059 0.7827625425
131.0491413 0.7623304554
133.0647913 1.626234146
135.0804414 0.7549909436
145.0284058 1.224722065
147.0440559 10.74480379
149.0597059 2.408526517
151.075356 3.98245777
153.0910061 0.9401550227
159.0440559 0.7445332612
161.0597059 1.561968359
163.075356 0.9402327198
203.1066561 1.614421685
205.1223062 1.939809218
215.1066561 8.239820496
221.1172208 1.374918443
223.1328709 1.201786238
233.1172208 8.026509928
251.1277855 1.949657189

Name: +ve in-silico MS/MS by CFM-ID for AKYKZQWKCBEJHI-JHJVBQTASA-N
ID: AKYKZQWKCBEJHI-JHJVBQTASA-N
Comment: Energy2
Num peaks: 31
39.02292652 1.993535276
41.03857658 18.7538391
43.05422664 4.492985719
63.02292652 5.433434609
65.03857658 4.131961875
67.01784114 1.208162209
67.05422664 2.54424945
69.0334912 2.044285846
69.06987671 1.270657089
71.04914126 0.8620207229
79.01784114 2.049635079
81.0334912 0.8263062162
103.0542266 1.744615909
107.0491413 0.8788108557
109.0647913 0.9357235475
123.0440559 0.8154562917
133.0647913 1.114381088
135.0804414 1.466415813
159.0440559 1.124146424
161.0597059 1.026361726
173.0960915 1.128333148
175.1117415 2.371830972
177.1273916 1.41446287
201.0910061 1.035797248
203.0702706 0.8832116588
203.1066561 3.080101486
205.1223062 2.772344072
207.1015708 1.392408388
215.1066561 3.097877843
217.0859207 1.0298506
219.1015708 0.8287374518

Name: +ve in-silico MS/MS by CFM-ID for FTCAQUBXEGKQTD-SNVBAGLBSA-N
ID: FTCAQUBXEGKQTD-SNVBAGLBSA-N
Comment: Energy0
Num peaks: 11
43.01784114 2.084171704
109.0647913 1.904114791
111.0804414 1.684618341
149.0960915 1.748019399
151.1117415 11.35951298
167.1066561 1.114353633
169.1223062 16.18473967
183.1015708 1.092086799
185.1172208 1.627797785
193.1223062 7.616918989
211.1328709 33.97458968

Name: +ve in-silico MS/MS by CFM-ID for FTCAQUBXEGKQTD-SNVBAGLBSA-N
ID: FTCAQUBXEGKQTD-SNVBAGLBSA-N
Comment: Energy1
Num peaks: 31
39.02292652 1.111567572
41.03857658 1.111873861
43.01784114 1.961484229
51.02292652 2.750942881
53.03857658 2.213155181
55.05422664 1.501954671
61.02840582 1.359738742
69.0334912 1.192825888
69.06987671 0.9234149356
81.0334912 1.123979885
83.04914126 2.181082603
83.08552677 1.345030902
107.0491413 1.452689958
109.0647913 4.104934033
111.0804414 4.570770106
123.1168269 1.361606947
133.1011768 2.200346272
139.075356 1.102777394
141.0910061 1.696402536
141.1273916 1.121945646
143.1066561 1.379099989
149.0960915 1.448387871
151.075356 1.354082295
151.1117415 12.70374174
153.0910061 0.9168095281
169.1223062 9.008796045
179.1066561 0.8015194733
181.1223062 0.8456571926
183.1379563 2.45782768
193.1223062 3.511907718
211.1328709 5.700059482

Name: +ve in-silico MS/MS by CFM-ID for FTCAQUBXEGKQTD-SNVBAGLBSA-N
ID: FTCAQUBXEGKQTD-SNVBAGLBSA-N
Comment: Energy2
Num peaks: 31
39.02292652 2.3322111
43.01784114 2.566771597
49.00727645 1.683748257
51.02292652 4.752355791
53.03857658 5.862342142
55.05422664 2.798116054
57.06987671 1.074661807
59.04914126 1.459590032
65.03857658 1.822699387
67.05422664 1.510886669
69.06987671 1.191662007
73.06479133 2.116963002
81.06987671 2.167675712
83.04914126 1.169275543
83.08552677 1.305772557
87.08044139 2.784981224
93.06987671 2.397737994
95.08552677 1.425538108
99.04405588 1.944631538
99.08044139 1.669626773
101.0597059 2.736603604
101.0960915 1.822532109
109.0647913 2.213325693
111.0804414 1.650138648
113.0960915 2.102685181
125.0597059 1.098949149
141.0910061 1.890946832
141.1273916 1.536239873
149.0960915 1.071793491
151.1117415 3.229142779
181.1223062 1.359801609

Name: +ve in-silico MS/MS by CFM-ID for NPWIHJCFBQENJU-UHFFFAOYSA-N
ID: NPWIHJCFBQENJU-UHFFFAOYSA-N
Comment: Energy0
Num peaks: 6
15.02292652 0.3766161625
201.0910061 12.66355581
203.1066561 3.236896888
207.1015708 0.675146102
217.0859207 1.532119534
233.1172208 78.34741536

Name: +ve in-silico MS/MS by CFM-ID for NPWIHJCFBQENJU-UHFFFAOYSA-N
ID: NPWIHJCFBQENJU-UHFFFAOYSA-N
Comment: Energy1
Num peaks: 6
151.075356 3.160854835
189.0910061 3.424265452
201.0910061 19.54163223
203.1066561 2.370145601
217.0859207 3.692314296
233.1172208 49.87819687

Name: +ve in-silico MS/MS by CFM-ID for NPWIHJCFBQENJU-UHFFFAOYSA-N
ID: NPWIHJCFBQENJU-UHFFFAOYSA-N
Comment: Energy2
Num peaks: 23
15.02292652 1.276827959
39.02292652 4.335938389
51.02292652 1.908850527
57.0334912 2.624745829
79.01784114 2.881249335
81.0334912 1.796688698
107.0491413 4.025050028
145.0647913 7.629802805
147.0804414 1.279309693
155.1066561 1.298775533
157.0647913 3.321585794
159.0804414 3.56289893
171.0804414 8.908922985
173.0597059 1.501544145
173.0960915 2.540068967
177.0910061 1.195735429
185.0597059 2.231148221
187.075356 10.83627535
189.0910061 3.771587865
201.0546206 1.496143864
201.0910061 5.396276394
203.1066561 1.748136942
217.0859207 5.073372592

Name: +ve in-silico MS/MS by CFM-ID for BIVPSFJZWLPAKQ-CABZTGNLSA-N
ID: BIVPSFJZWLPAKQ-CABZTGNLSA-N
Comment: Energy0
Num peaks: 6
107.0491413 1.47526164
147.0804414 0.9819909913
165.0910061 1.041268191
175.1117415 25.20357623
193.1223062 43.6115693
211.1328709 14.09753813

Name: +ve in-silico MS/MS by CFM-ID for BIVPSFJZWLPAKQ-CABZTGNLSA-N
ID: BIVPSFJZWLPAKQ-CABZTGNLSA-N
Comment: Energy1
Num peaks: 23
39.02292652 1.036368432
41.03857658 1.448697931
53.03857658 2.096650265
55.05422664 3.782145384
57.0334912 1.21716842
57.06987671 2.134451756
59.04914126 1.826680058
73.06479133 1.488697428
83.04914126 1.182904492
85.06479133 3.598617177
99.08044139 1.987420132
103.075356 1.146152356
107.0491413 7.175688339
109.0647913 3.009472851
133.0647913 1.669274028
137.0597059 1.1190195
149.0960915 1.461525915
151.075356 1.126637979
151.1117415 1.087293658
165.1273916 1.077898918
175.1117415 16.74048697
193.1223062 18.33741109
211.1328709 5.079890758

Name: +ve in-silico MS/MS by CFM-ID for BIVPSFJZWLPAKQ-CABZTGNLSA-N
ID: BIVPSFJZWLPAKQ-CABZTGNLSA-N
Comment: Energy2
Num peaks: 30
39.02292652 1.685908723
41.03857658 2.902801734
43.05422664 1.994089242
51.02292652 3.000534076
53.03857658 4.227817756
55.05422664 8.027288948
57.0334912 1.501629977
57.06987671 3.524088101
59.04914126 1.086723931
65.03857658 2.37839485
73.06479133 1.035880536
79.05422664 3.335905419
83.04914126 2.170793242
85.06479133 2.476788701
95.04914126 1.83669345
99.08044139 1.547158627
107.0491413 6.861254263
109.0647913 3.020636619
111.0804414 1.074202693
121.0647913 1.118858916
133.0647913 2.119033322
135.0804414 1.495996908
147.0804414 3.030553139
149.0960915 2.193108247
151.1117415 1.848974844
163.1117415 1.515621295
165.1273916 2.727316952
175.1117415 7.694597403
177.0910061 1.277703264
193.1223062 1.789155998

Name: +ve in-silico MS/MS by CFM-ID for KAZSRFGQIWPLLH-JTQLQIEISA-N
ID: KAZSRFGQIWPLLH-JTQLQIEISA-N
Comment: Energy0
Num peaks: 7
67.05422664 2.393640497
173.0960915 2.414548265
175.075356 4.157816454
177.0546206 3.773941691
189.0910061 2.025070879
215.1066561 22.12492417
233.1172208 43.38380292

Name: +ve in-silico MS/MS by CFM-ID for KAZSRFGQIWPLLH-JTQLQIEISA-N
ID: KAZSRFGQIWPLLH-JTQLQIEISA-N
Comment: Energy1
Num peaks: 22
65.03857658 1.564749022
67.05422664 1.676157722
85.06479133 1.040249806
105.0334912 2.866777263
133.0284058 2.418207536
145.0284058 1.008906173
147.0440559 4.2017958
149.0597059 1.134713605
159.0440559 1.646580544
159.0804414 2.475378615
161.0960915 1.307989039
173.0960915 2.051443628
175.0389705 4.531906811
177.0546206 1.519925653
187.075356 8.233361633
189.0910061 24.77287758
191.0702706 1.881628954
199.075356 1.195627855
203.1066561 3.387156175
215.1066561 5.107934364
217.0859207 1.151657943
233.1172208 5.817877653

Name: +ve in-silico MS/MS by CFM-ID for KAZSRFGQIWPLLH-JTQLQIEISA-N
ID: KAZSRFGQIWPLLH-JTQLQIEISA-N
Comment: Energy2
Num peaks: 31
39.02292652 5.045105979
41.00219107 0.9041477979
49.00727645 1.115650677
51.02292652 1.137044542
55.05422664 1.994446191
57.0334912 2.755735387
65.03857658 8.908305512
67.05422664 4.356247625
69.06987671 1.199021411
91.05422664 1.391798704
105.0334912 4.200834641
115.0542266 1.322405201
117.0334912 1.609673856
119.0491413 6.630976794
121.0284058 1.030070561
129.0334912 1.247328472
131.0491413 3.482577667
133.0284058 3.011992909
133.0647913 1.185910042
147.0440559 1.9942566
149.0597059 1.102975797
157.0647913 1.87405311
159.0440559 7.078131088
173.0597059 2.157229849
173.0960915 2.521935868
175.075356 2.771219978
177.0546206 1.147410472
189.0910061 1.059638387
197.0960915 1.467812844
199.075356 1.064274489
215.1066561 1.178768591

Name: +ve in-silico MS/MS by CFM-ID for QUWXRNSZOIJARN-XVHVLHHCSA-N
ID: QUWXRNSZOIJARN-XVHVLHHCSA-N
Comment: Energy0
Num peaks: 11
57.0334912 1.50955491
151.075356 1.313083846
181.0859207 1.316165955
189.0910061 1.777098376
191.1066561 1.172977299
193.0859207 1.172146832
207.1015708 1.570345024
209.1172208 1.798606566
215.1066561 12.46894671
233.1172208 35.06934527
251.1277855 21.15967631

Name: +ve in-silico MS/MS by CFM-ID for QUWXRNSZOIJARN-XVHVLHHCSA-N
ID: QUWXRNSZOIJARN-XVHVLHHCSA-N
Comment: Energy1
Num peaks: 31
51.02292652 1.428028621
57.0334912 2.26059445
69.0334912 2.359113912
81.0334912 1.392649975
107.0491413 2.059361586
109.0647913 3.384563309
111.0804414 1.431612438
121.0284058 3.202285139
123.0440559 2.788136975
123.0804414 1.079726056
125.0597059 3.244505078
127.075356 1.582126644
147.0440559 1.192452466
149.0597059 2.023421783
151.075356 2.836019769
153.0910061 2.013751653
163.075356 2.064039331
165.0910061 1.363351291
173.0597059 1.335116391
175.075356 2.012471312
177.0546206 1.541533251
181.0859207 2.608096989
191.0702706 1.181411855
193.0859207 2.126172401
203.1066561 1.596680115
205.1223062 2.204487043
215.1066561 9.338009917
221.1172208 0.8758987953
223.1328709 0.9430200167
233.1172208 10.40136106
251.1277855 4.387094575

Name: +ve in-silico MS/MS by CFM-ID for QUWXRNSZOIJARN-XVHVLHHCSA-N
ID: QUWXRNSZOIJARN-XVHVLHHCSA-N
Comment: Energy2
Num peaks: 31
39.02292652 3.8180622
49.00727645 1.703303112
51.02292652 3.983459168
53.03857658 2.013354659
57.0334912 1.657865826
67.01784114 1.908231029
69.0334912 4.894487112
83.04914126 1.348713803
93.0334912 1.587834818
111.0804414 1.400847207
119.0491413 1.632342821
121.0647913 2.566946628
123.0804414 3.382492139
135.0440559 1.33622055
149.0597059 2.300689827
151.075356 4.104071446
153.0910061 2.256926291
161.0597059 2.19770169
163.075356 2.73078259
165.0910061 2.137448134
175.075356 1.404491736
177.0546206 1.338787911
181.0859207 1.832451201
187.075356 1.707614139
189.0910061 1.49363157
191.1066561 1.444468564
201.0910061 1.344105603
203.1066561 1.295473032
205.1223062 2.570174571
215.1066561 3.829218856
217.0859207 1.982390805

Name: +ve in-silico MS/MS by CFM-ID for VUTYSCZGARSHDC-SDBXPKJASA-N
ID: VUTYSCZGARSHDC-SDBXPKJASA-N
Comment: Energy0
Num peaks: 6
187.075356 1.8016279
201.0910061 2.310700111
215.1066561 28.55338213
219.1015708 1.218266606
233.1172208 41.93432705
251.1277855 16.05883319

Name: +ve in-silico MS/MS by CFM-ID for VUTYSCZGARSHDC-SDBXPKJASA-N
ID: VUTYSCZGARSHDC-SDBXPKJASA-N
Comment: Energy1
Num peaks: 14
45.0334912 1.486420699
143.0491413 2.398026732
145.0647913 1.486122626
147.0804414 1.385238697
149.0960915 1.472569408
173.0597059 2.417920858
187.075356 1.489546565
201.0910061 5.574703283
203.1066561 2.484737062
205.1223062 4.326639658
215.1066561 28.77519774
223.1328709 2.383793139
233.1172208 20.18389133
251.1277855 4.167135341

Name: +ve in-silico MS/MS by CFM-ID for VUTYSCZGARSHDC-SDBXPKJASA-N
ID: VUTYSCZGARSHDC-SDBXPKJASA-N
Comment: Energy2
Num peaks: 22
39.02292652 0.8043892869
45.0334912 0.6725156585
63.02292652 0.8186631171
65.03857658 1.253973385
79.01784114 1.121201721
119.0491413 1.787838841
143.0491413 1.962323144
147.0804414 0.8921453936
161.0597059 0.6922634117
173.0597059 3.759192976
175.075356 2.313683103
187.075356 9.81538916
189.0910061 5.514084859
191.1066561 1.47535317
201.0910061 9.616700323
203.1066561 5.146616186
205.0859207 0.7172327785
205.1223062 2.110074337
207.1015708 0.817521364
215.1066561 21.6751483
217.0859207 3.539419704
233.1172208 4.124489064

Name: +ve in-silico MS/MS by CFM-ID for IQMZMJNVLZXNPZ-ZOUVEMKTSA-N
ID: IQMZMJNVLZXNPZ-ZOUVEMKTSA-N
Comment: Energy0
Num peaks: 20
79.05422664 1.005101447
81.06987671 1.082776062
93.06987671 0.931423462
95.04914126 1.142809275
97.06479133 2.562890498
99.08044139 2.482896403
111.0440559 2.222021304
113.0597059 1.292048714
125.0597059 1.712577339
133.1011768 3.009487768
147.1168269 1.192587411
149.0960915 1.13290647
151.1117415 2.836099849
165.1273916 1.404843897
167.1430416 1.375389194
175.1117415 2.69573029
177.0910061 1.182003986
193.1223062 25.89758606
195.1015708 1.485639254
211.1328709 24.00177426

Name: +ve in-silico MS/MS by CFM-ID for IQMZMJNVLZXNPZ-ZOUVEMKTSA-N
ID: IQMZMJNVLZXNPZ-ZOUVEMKTSA-N
Comment: Energy1
Num peaks: 31
49.00727645 1.390163344
51.02292652 1.599790703
53.03857658 1.983211821
55.05422664 1.704465944
65.03857658 2.258745587
67.05422664 2.071535212
69.06987671 1.846096601
77.03857658 2.646145398
79.05422664 4.635025956
81.06987671 1.536879067
95.04914126 1.997124519
97.06479133 3.537451606
99.04405588 1.807146327
111.0440559 2.044207249
113.0597059 1.41587586
117.0698767 3.169135006
119.0855268 2.047452582
123.1168269 2.205661611
125.0597059 2.078558366
133.1011768 1.81923984
135.0804414 1.728841532
137.0960915 1.499101885
139.075356 1.518600787
145.1011768 1.353786827
151.1117415 1.3016155
165.1273916 1.186320447
175.1117415 1.493005963
177.0910061 2.153601446
183.1379563 1.190506378
193.1223062 5.515396523
211.1328709 3.950276233

Name: +ve in-silico MS/MS by CFM-ID for IQMZMJNVLZXNPZ-ZOUVEMKTSA-N
ID: IQMZMJNVLZXNPZ-ZOUVEMKTSA-N
Comment: Energy2
Num peaks: 31
27.02292652 0.8453010582
39.02292652 2.29470523
41.03857658 1.245221007
49.00727645 2.804499385
51.02292652 4.650672235
53.00219107 5.767303775
53.03857658 5.10939533
55.05422664 2.167887986
65.03857658 5.357929022
67.05422664 4.826995729
69.0334912 2.121598521
69.06987671 1.459986031
71.04914126 1.840338719
77.03857658 3.42279092
79.05422664 6.735097855
81.0334912 1.259885641
81.06987671 9.183879637
83.04914126 2.566770532
93.06987671 0.9178043046
95.04914126 1.795310521
95.08552677 0.8305670021
97.02840582 0.8521830568
97.06479133 2.589080396
99.08044139 1.023531614
107.0491413 0.8315200099
121.1011768 0.9108874164
123.0440559 0.9160917337
125.0597059 1.086152747
131.0855268 0.9305311157
149.132477 0.8850633661
177.0910061 1.149759761

Name: +ve in-silico MS/MS by CFM-ID for RIXFUJVWYPOMHN-YTXTXJHMSA-N
ID: RIXFUJVWYPOMHN-YTXTXJHMSA-N
Comment: Energy0
Num peaks: 13
53.03857658 2.097529014
55.05422664 1.810387972
67.05422664 2.404863432
95.04914126 4.275900084
137.0597059 5.101613928
139.075356 1.554104668
165.0546206 2.754540211
201.0910061 2.22739758
203.0702706 1.46805832
205.0859207 2.38444943
207.1015708 2.122001753
215.1066561 8.460295553
233.1172208 43.71765573

Name: +ve in-silico MS/MS by CFM-ID for RIXFUJVWYPOMHN-YTXTXJHMSA-N
ID: RIXFUJVWYPOMHN-YTXTXJHMSA-N
Comment: Energy1
Num peaks: 27
39.02292652 1.340453544
41.03857658 2.186246209
51.02292652 4.989457644
53.03857658 7.762844187
55.05422664 2.84029372
57.06987671 0.8359886914
67.05422664 3.649279616
77.03857658 2.946523072
79.05422664 1.01170475
93.0334912 0.9681857378
95.04914126 9.579046682
135.0440559 1.565419932
137.0597059 2.638069617
139.075356 1.533210493
149.0597059 0.9298539022
163.0389705 1.849841047
165.0546206 9.080348687
167.0702706 1.732846267
177.0546206 1.475774866
179.0702706 1.03317024
189.0546206 0.9175720035
191.0702706 1.514053115
201.0910061 1.529089323
207.1015708 0.9790057495
215.1066561 3.779817223
217.0859207 1.033477198
233.1172208 10.85743908

Name: +ve in-silico MS/MS by CFM-ID for RIXFUJVWYPOMHN-YTXTXJHMSA-N
ID: RIXFUJVWYPOMHN-YTXTXJHMSA-N
Comment: Energy2
Num peaks: 31
39.02292652 4.881023637
41.00219107 1.126856857
41.03857658 4.783390696
49.00727645 1.488870877
51.02292652 2.841749575
53.00219107 1.640969181
53.03857658 6.53311592
55.01784114 1.733772914
55.05422664 2.653940511
63.02292652 4.867226498
65.03857658 2.686490276
67.01784114 1.662200621
67.05422664 7.268566373
75.02292652 0.9500627944
89.00219107 0.899034356
91.01784114 2.155263079
93.0334912 0.8804341238
95.04914126 1.952637971
105.0334912 2.549265791
107.0491413 2.821426228
109.0647913 0.9999162602
121.0284058 1.404066741
121.0647913 0.9987263442
123.0440559 1.96062252
133.0284058 1.621581058
135.0440559 2.836844661
137.0597059 3.20095461
149.0597059 0.9499070987
163.0389705 0.9063507594
165.0546206 0.9808686579
217.0859207 1.122661373

Name: +ve in-silico MS/MS by CFM-ID for UVNHQXKHXMNEDW-VLEAKVRGSA-N
ID: UVNHQXKHXMNEDW-VLEAKVRGSA-N
Comment: Energy0
Num peaks: 13
119.0855268 2.827481931
121.1011768 2.67576325
135.0804414 3.021683343
137.0960915 6.083755776
139.1117415 4.44738895
141.1273916 3.215913285
151.075356 1.766916604
159.1379563 3.014585818
165.1273916 1.88975372
167.1430416 1.794910357
175.1117415 1.686191434
193.1223062 25.19302979
211.1328709 22.43739639

Name: +ve in-silico MS/MS by CFM-ID for UVNHQXKHXMNEDW-VLEAKVRGSA-N
ID: UVNHQXKHXMNEDW-VLEAKVRGSA-N
Comment: Energy1
Num peaks: 31
43.05422664 2.231548861
55.05422664 2.215826716
57.06987671 1.419570031
59.08552677 1.36871764
65.03857658 5.438435407
67.05422664 2.484325384
69.06987671 1.422313344
79.05422664 2.743287478
81.06987671 2.370327249
95.04914126 1.169597656
97.06479133 1.551334791
99.08044139 1.668438628
107.0855268 1.185437701
119.0855268 2.251210937
121.1011768 1.263364744
123.0440559 1.28084474
123.1168269 4.516147533
125.0960915 1.373736526
135.0804414 1.932092579
137.0960915 4.03557963
139.1117415 3.452590469
141.1273916 4.09411238
151.075356 1.752383718
153.0910061 2.454176503
157.1223062 1.407568308
165.1273916 1.801911714
167.1430416 1.368303175
175.1117415 1.149309154
183.1379563 2.575381384
193.1223062 5.075643484
211.1328709 3.52303555

Name: +ve in-silico MS/MS by CFM-ID for UVNHQXKHXMNEDW-VLEAKVRGSA-N
ID: UVNHQXKHXMNEDW-VLEAKVRGSA-N
Comment: Energy2
Num peaks: 28
39.02292652 3.064925885
41.03857658 2.206696572
43.05422664 0.8285930946
49.00727645 1.151424589
51.02292652 1.112987662
53.00219107 1.137282804
55.05422664 17.72772599
57.06987671 17.13308873
59.08552677 5.402472195
65.03857658 5.95349857
67.01784114 1.710979288
67.05422664 1.626494153
69.0334912 1.373775153
69.06987671 1.160553728
79.05422664 1.663287875
81.0334912 0.9338921055
83.04914126 0.8773720178
105.0698767 0.8377844259
121.1011768 1.362844444
123.1168269 1.030819138
125.0960915 1.380363897
135.0804414 1.401130446
137.0960915 3.006301849
139.1117415 1.56357815
141.1273916 2.041971961
149.132477 0.9163634723
151.075356 0.9344482401
177.0910061 1.000834783

Name: +ve in-silico MS/MS by CFM-ID for PPZFWVQWMCVDPH-LWBNTUFGSA-N
ID: PPZFWVQWMCVDPH-LWBNTUFGSA-N
Comment: Energy0
Num peaks: 22
41.03857658 0.9777763485
65.03857658 1.532685271
67.05422664 4.163283478
69.06987671 3.93145508
97.02840582 1.068031864
99.04405588 0.8756844673
107.0855268 1.385423187
109.1011768 0.8648731983
147.0804414 1.689383159
149.0960915 9.415404335
165.0910061 2.265770443
167.1066561 1.441776405
183.0651853 1.257852835
187.1117415 1.136803167
203.1066561 0.9236105784
205.1223062 2.725210067
207.1015708 2.010246362
207.1379563 2.225905857
209.1172208 1.812557135
233.1172208 6.534329948
235.0964854 1.895274396
251.1277855 30.5418606

Name: +ve in-silico MS/MS by CFM-ID for PPZFWVQWMCVDPH-LWBNTUFGSA-N
ID: PPZFWVQWMCVDPH-LWBNTUFGSA-N
Comment: Energy1
Num peaks: 31
39.02292652 2.955579868
41.03857658 1.926730034
43.05422664 1.13779557
51.02292652 1.042997038
53.03857658 0.9571717847
55.05422664 1.316131158
65.00219107 1.197855229
65.03857658 5.34363449
67.01784114 1.370038374
67.05422664 8.789817773
69.06987671 1.907630527
79.05422664 2.054891959
81.06987671 6.095317441
83.01275576 1.196846872
83.08552677 4.432441398
85.02840582 1.705857827
97.02840582 1.460328529
105.0698767 1.67115379
107.0855268 1.342694518
147.0804414 2.707263838
149.0960915 2.742298934
163.075356 1.791884905
169.0495352 1.636683131
171.0651853 1.14970819
183.0651853 1.568199634
207.0651853 1.071800367
207.1015708 0.9829529472
209.1172208 1.382337392
233.1172208 3.394960766
235.0964854 1.059261057
251.1277855 5.105199605

Name: +ve in-silico MS/MS by CFM-ID for PPZFWVQWMCVDPH-LWBNTUFGSA-N
ID: PPZFWVQWMCVDPH-LWBNTUFGSA-N
Comment: Energy2
Num peaks: 31
39.02292652 7.309998178
41.03857658 5.54485177
43.05422664 2.305454952
49.00727645 2.654362571
51.02292652 6.070436444
53.03857658 7.286062425
55.05422664 2.78596457
63.02292652 2.921150028
65.03857658 6.70355431
67.01784114 0.981493669
67.05422664 5.756490555
69.06987671 3.769740569
77.03857658 2.193269438
79.01784114 0.6085138808
79.05422664 1.413654482
81.06987671 1.384006388
87.04405588 0.5587936432
105.0698767 3.906329779
107.0855268 4.033125033
109.1011768 2.341385626
113.0597059 0.6667728895
117.0698767 0.5883081924
123.0804414 0.8996611874
133.0647913 0.6161650461
135.0804414 0.7445704283
147.0804414 0.851699868
149.0960915 1.20595221
165.0910061 0.6716707706
167.1066561 0.838504409
187.1117415 0.6167568246
189.1273916 0.6460402398

Name: +ve in-silico MS/MS by CFM-ID for MIIKBIRJDZKJEO-NXEZZACHSA-N
ID: MIIKBIRJDZKJEO-NXEZZACHSA-N
Comment: Energy0
Num peaks: 14
57.06987671 1.356947792
71.08552677 1.025969428
83.08552677 0.7388260898
85.10117684 0.8751576986
147.1168269 0.7144823338
149.0960915 1.809247774
151.1117415 5.693287234
163.1117415 1.027031135
165.1273916 10.61419181
167.1430416 1.266320824
175.1117415 6.052158311
193.1223062 21.5688407
195.1015708 0.7062145134
211.1328709 26.65548211

Name: +ve in-silico MS/MS by CFM-ID for MIIKBIRJDZKJEO-NXEZZACHSA-N
ID: MIIKBIRJDZKJEO-NXEZZACHSA-N
Comment: Energy1
Num peaks: 31
39.02292652 1.999411553
41.03857658 1.199497343
43.05422664 1.189302041
49.00727645 0.9569434082
51.02292652 1.339300993
53.03857658 1.498091631
57.06987671 2.909020542
71.08552677 2.870076629
79.05422664 1.149653146
81.06987671 4.099661428
83.01275576 1.347296703
83.08552677 2.890478945
85.10117684 3.208268223
87.1168269 1.589031876
93.0334912 1.680252717
95.01275576 1.947537047
107.0491413 1.280414665
121.0647913 1.577454491
123.0804414 1.623389835
133.1011768 1.303296798
137.132477 1.464597864
147.1168269 1.591974108
149.0960915 0.949707641
151.1117415 2.452291152
163.1117415 0.9693823054
165.1273916 8.728546736
167.1430416 1.561303672
175.1117415 1.562252384
183.1379563 1.279237973
193.1223062 3.706492169
211.1328709 2.543781923

Name: +ve in-silico MS/MS by CFM-ID for MIIKBIRJDZKJEO-NXEZZACHSA-N
ID: MIIKBIRJDZKJEO-NXEZZACHSA-N
Comment: Energy2
Num peaks: 31
27.02292652 0.96237063
39.02292652 7.881624943
41.03857658 9.566385762
43.05422664 3.517285871
45.06987671 1.067788019
51.02292652 1.307941922
53.03857658 3.220841928
55.05422664 3.676317726
57.06987671 3.824975377
59.08552677 0.9394063228
65.03857658 0.8934020638
67.05422664 1.639939475
68.99710569 1.21354977
69.06987671 1.482318688
71.08552677 1.569556867
79.05422664 2.171729118
81.06987671 6.048494613
83.08552677 3.395930399
85.10117684 3.742791736
87.1168269 2.516831781
93.0334912 2.702484131
93.06987671 1.046467239
105.0698767 0.95554097
107.0491413 1.681863357
107.0855268 1.259666983
111.1168269 0.823432457
123.1168269 1.329697123
135.0804414 1.121417117
137.0960915 0.796323469
137.132477 1.071062966
141.1273916 0.8862791854

Name: +ve in-silico MS/MS by CFM-ID for BFYJTVKDVZZEFV-UHFFFAOYSA-N
ID: BFYJTVKDVZZEFV-UHFFFAOYSA-N
Comment: Energy0
Num peaks: 8
177.0910061 3.699681455
189.0546206 6.913091165
189.1273916 2.731300062
191.0702706 3.963303237
191.1066561 3.484399314
201.0910061 2.875525593
215.1066561 6.12789012
233.1172208 50.95686231

Name: +ve in-silico MS/MS by CFM-ID for BFYJTVKDVZZEFV-UHFFFAOYSA-N
ID: BFYJTVKDVZZEFV-UHFFFAOYSA-N
Comment: Energy1
Num peaks: 25
39.02292652 3.55603062
41.03857658 1.183680358
55.01784114 0.9799744674
55.05422664 8.38621204
69.06987671 1.363076029
149.0597059 1.796385309
161.0597059 1.074709273
161.0960915 2.240156813
163.075356 1.80449259
175.075356 1.73064283
177.0546206 2.079753669
177.0910061 1.691274694
185.0960915 1.304954284
187.1117415 2.661159087
189.0546206 2.955281533
189.0910061 5.796314401
189.1273916 4.04423717
191.0702706 1.471394144
191.1066561 6.754663085
193.0859207 1.354223663
201.0910061 1.749642692
203.1066561 1.397865005
205.1223062 13.11589176
215.1066561 3.003827257
233.1172208 7.036333447

Name: +ve in-silico MS/MS by CFM-ID for BFYJTVKDVZZEFV-UHFFFAOYSA-N
ID: BFYJTVKDVZZEFV-UHFFFAOYSA-N
Comment: Energy2
Num peaks: 31
27.02292652 1.289439872
39.02292652 2.989999547
41.03857658 2.161263974
53.00219107 3.043698316
53.03857658 1.16612279
55.01784114 1.030552274
55.05422664 15.77429501
57.06987671 4.372642795
65.03857658 2.885261104
67.05422664 1.532949899
69.06987671 3.497197138
79.05422664 0.9159399016
81.06987671 0.9991416825
121.0284058 1.700170054
129.0698767 1.096157742
131.0491413 0.9071387088
133.0647913 1.226488364
133.1011768 0.9649457952
135.0440559 2.459355628
145.0647913 2.009050993
147.0804414 2.398359484
157.1011768 2.375364897
159.0804414 3.341138158
161.0597059 0.8778575537
161.0960915 1.441932586
173.0597059 0.8354968821
173.0960915 1.499105624
175.075356 3.402466334
185.0960915 1.460059783
187.1117415 1.366292167
189.0910061 1.082771011

Name: +ve in-silico MS/MS by CFM-ID for UZSIRLFMNAGZAL-UHFFFAOYSA-N
ID: UZSIRLFMNAGZAL-UHFFFAOYSA-N
Comment: Energy0
Num peaks: 6
165.0546206 2.34146853
177.0546206 5.685888151
189.0910061 2.840811936
215.1066561 9.44256059
217.0859207 3.256450465
233.1172208 58.88239866

Name: +ve in-silico MS/MS by CFM-ID for UZSIRLFMNAGZAL-UHFFFAOYSA-N
ID: UZSIRLFMNAGZAL-UHFFFAOYSA-N
Comment: Energy1
Num peaks: 16
65.03857658 3.249887543
67.05422664 3.774421385
85.06479133 2.945711687
135.0440559 1.878630971
149.0597059 3.459203302
159.0440559 2.403651073
165.0546206 4.596112136
175.075356 1.658641911
177.0546206 7.180734191
189.0910061 3.147760046
191.0702706 7.097996823
191.1066561 2.370372132
201.0910061 1.917241921
215.1066561 7.257817255
217.0859207 2.467610946
233.1172208 25.70022564

Name: +ve in-silico MS/MS by CFM-ID for UZSIRLFMNAGZAL-UHFFFAOYSA-N
ID: UZSIRLFMNAGZAL-UHFFFAOYSA-N
Comment: Energy2
Num peaks: 31
39.02292652 1.763170802
41.03857658 1.648980335
49.00727645 2.211679636
51.02292652 1.978436709
53.03857658 1.532281044
55.05422664 2.569551412
57.06987671 1.163814933
65.03857658 10.01546042
67.01784114 0.9070829635
67.05422664 5.134738378
69.06987671 2.748453645
83.04914126 1.016910144
85.06479133 1.124763202
91.01784114 1.049887303
93.0334912 0.8965443165
107.0491413 2.694030698
119.0491413 1.144225717
123.0440559 0.9990720635
131.0491413 1.201684142
135.0440559 4.087957385
147.0440559 4.100064841
149.0597059 3.051435327
155.0491413 1.093240924
157.0647913 1.136553687
159.0440559 6.762677488
173.0597059 2.245879025
175.0389705 1.216422249
175.075356 3.736847787
177.0546206 6.283349245
191.0702706 1.205342686
199.075356 0.883912604

Name: +ve in-silico MS/MS by CFM-ID for BBJIKWZALMJKHE-UHFFFAOYSA-N
ID: BBJIKWZALMJKHE-UHFFFAOYSA-N
Comment: Energy0
Num peaks: 6
151.075356 1.413243548
161.0960915 1.699046945
169.0859207 3.181026046
179.1066561 4.337166124
193.1223062 36.90618671
211.1328709 40.7351716

Name: +ve in-silico MS/MS by CFM-ID for BBJIKWZALMJKHE-UHFFFAOYSA-N
ID: BBJIKWZALMJKHE-UHFFFAOYSA-N
Comment: Energy1
Num peaks: 22
41.03857658 1.069174709
43.05422664 3.204035067
57.06987671 1.017193789
85.06479133 0.9688736971
95.01275576 1.906492582
111.0804414 1.369341526
113.0960915 1.037453328
115.1117415 2.502561952
149.0960915 1.135127928
151.075356 7.172643924
153.0910061 5.261601016
161.0960915 2.35588555
163.1117415 2.317176502
165.1273916 0.9768247943
167.0702706 2.359784981
169.0859207 4.13256351
177.0910061 1.46442911
179.1066561 3.037325487
181.1223062 1.274741137
193.1223062 24.43157516
195.1015708 1.297790625
211.1328709 10.17468381

Name: +ve in-silico MS/MS by CFM-ID for BBJIKWZALMJKHE-UHFFFAOYSA-N
ID: BBJIKWZALMJKHE-UHFFFAOYSA-N
Comment: Energy2
Num peaks: 31
39.02292652 0.891988867
41.03857658 2.476118043
43.05422664 0.9338167405
45.0334912 0.9076719455
55.01784114 3.01541773
55.05422664 5.030647949
57.06987671 2.949176416
65.03857658 2.489393688
67.05422664 4.535343378
69.0334912 1.188519479
81.06987671 1.263431929
121.0647913 1.085872842
123.0804414 3.614527089
125.0960915 0.9533243756
133.0647913 1.872453013
135.0804414 1.92340842
137.0960915 2.778348174
139.1117415 1.10241888
147.0804414 3.792251729
149.0960915 6.652178963
151.075356 1.126433696
153.0910061 0.8580077649
155.1066561 0.9097715569
161.0960915 4.917118736
163.1117415 5.212553727
165.0910061 1.592061714
165.1273916 1.852916934
177.0910061 6.778611485
179.1066561 1.464705637
193.1223062 2.682275326
195.1015708 1.889391571

Name: +ve in-silico MS/MS by CFM-ID for FRAXRFVPQJOMRI-AWEZNQCLSA-N
ID: FRAXRFVPQJOMRI-AWEZNQCLSA-N
Comment: Energy0
Num peaks: 6
107.0491413 5.592149091
121.0647913 2.164800475
125.0597059 2.141426878
197.0960915 2.762065825
215.1066561 34.93076774
233.1172208 33.78557697

Name: +ve in-silico MS/MS by CFM-ID for FRAXRFVPQJOMRI-AWEZNQCLSA-N
ID: FRAXRFVPQJOMRI-AWEZNQCLSA-N
Comment: Energy1
Num peaks: 26
39.02292652 0.8384850234
95.04914126 1.11782313
105.0334912 2.626922292
107.0491413 18.45070888
109.0647913 2.069401765
111.0440559 1.633478601
117.0334912 0.9751630771
119.0491413 1.591891329
121.0647913 4.513600643
123.0440559 2.069104859
125.0597059 6.12185563
129.0334912 1.777636461
131.0491413 1.940689724
133.0647913 1.274155234
139.075356 1.459244838
143.0491413 1.024540146
145.0647913 1.67103232
147.0804414 3.149689093
157.0647913 1.553753988
171.0804414 0.9251516269
185.0960915 0.7798386385
187.1117415 1.277399202
189.0910061 0.7988635456
197.0960915 2.254526704
215.1066561 10.67181969
233.1172208 7.985671445

Name: +ve in-silico MS/MS by CFM-ID for FRAXRFVPQJOMRI-AWEZNQCLSA-N
ID: FRAXRFVPQJOMRI-AWEZNQCLSA-N
Comment: Energy2
Num peaks: 31
39.02292652 4.618647339
41.00219107 2.271105418
49.00727645 1.727904783
51.02292652 1.638536209
65.00219107 1.633516896
75.02292652 2.246679554
77.03857658 2.572536178
79.05422664 3.790384547
81.0334912 1.341359204
95.04914126 1.134874453
101.0385766 2.235855709
103.0542266 1.185057557
105.0334912 3.755121247
107.0491413 10.18040922
109.0647913 2.445019382
111.0440559 1.382308366
117.0334912 1.985285785
119.0491413 1.870662497
121.0647913 1.911591169
123.0440559 1.139005164
125.0385766 1.290606151
125.0597059 1.228348218
129.0334912 1.857895718
131.0491413 2.252260409
143.0491413 2.489356243
157.0647913 1.857405491
169.0647913 1.207067256
171.0804414 1.437860996
185.0960915 1.400538905
187.1117415 2.276804513
197.0960915 1.837850237

Name: +ve in-silico MS/MS by CFM-ID for PHVSWPDOXIQPTN-VIFPVBQESA-N
ID: PHVSWPDOXIQPTN-VIFPVBQESA-N
Comment: Energy0
Num peaks: 13
43.05422664 1.15089986
57.06987671 1.677521584
79.05422664 1.536438936
85.06479133 1.257663842
107.0491413 1.639211676
125.0597059 2.64926599
153.0546206 3.611729951
163.1117415 1.416026969
165.1273916 11.33565744
167.1430416 1.759425819
175.1117415 2.717190084
193.1223062 15.43184105
211.1328709 34.85869479

Name: +ve in-silico MS/MS by CFM-ID for PHVSWPDOXIQPTN-VIFPVBQESA-N
ID: PHVSWPDOXIQPTN-VIFPVBQESA-N
Comment: Energy1
Num peaks: 30
39.02292652 1.574721335
41.03857658 2.162111864
43.05422664 4.979901039
53.03857658 1.180511486
57.06987671 3.919927696
79.05422664 2.216060965
81.0334912 0.8227878346
81.06987671 0.9505827119
85.06479133 2.505440595
105.0334912 1.973395972
107.0491413 6.180614578
109.0647913 5.13710418
111.0804414 1.022237398
113.0960915 1.068536492
121.0647913 1.185100882
125.0597059 1.752103688
135.0440559 3.855409677
137.0597059 2.897111304
147.1168269 1.187790896
153.0546206 8.422358829
155.0702706 1.285677017
159.1015708 1.015973307
161.1172208 0.9594323226
165.1273916 6.670802075
167.0702706 1.35643856
167.1430416 1.659686629
169.0859207 1.081804371
175.1117415 1.479790484
193.1223062 5.318639934
211.1328709 4.551222638

Name: +ve in-silico MS/MS by CFM-ID for PHVSWPDOXIQPTN-VIFPVBQESA-N
ID: PHVSWPDOXIQPTN-VIFPVBQESA-N
Comment: Energy2
Num peaks: 31
39.02292652 4.946067997
41.00219107 1.167720945
41.03857658 3.753816492
43.05422664 3.434220708
45.06987671 1.066400247
51.02292652 3.203182544
53.03857658 3.204314607
55.01784114 1.018639589
55.05422664 1.888492565
57.06987671 5.611402593
68.99710569 1.024961251
79.05422664 11.54451921
81.0334912 0.9077950774
81.06987671 2.847867964
105.0334912 0.9839151132
107.0491413 7.3020821
109.0647913 4.999526907
121.0647913 1.794893217
125.0597059 1.029418118
135.0440559 0.9147326437
137.0597059 0.8746109108
137.0960915 0.8612554946
139.075356 1.165286162
141.0910061 0.6978485204
159.1015708 1.163323044
161.1172208 0.9533755837
171.1015708 0.7539053024
181.0859207 1.486002704
183.1015708 1.400767366
185.1172208 0.8104369308
195.1015708 1.436463546

Name: +ve in-silico MS/MS by CFM-ID for FFJJSWCEJRPJEI-WDSKDSINSA-N
ID: FFJJSWCEJRPJEI-WDSKDSINSA-N
Comment: Energy0
Num peaks: 17
41.03857658 1.371180408
56.04947561 1.521486576
58.06512568 1.554592561
84.04439023 1.879243865
86.0600403 2.262417162
87.04405588 9.863694536
102.0549549 1.732961363
104.070605 8.295702212
130.0498695 4.796067176
141.1022395 2.341317657
169.0971541 3.562134437
170.0811697 1.956725591
187.1077188 16.31819358
198.0760843 2.506589556
215.1026334 5.535023998
216.086649 3.856067904
233.1131981 11.96431551

Name: +ve in-silico MS/MS by CFM-ID for FFJJSWCEJRPJEI-WDSKDSINSA-N
ID: FFJJSWCEJRPJEI-WDSKDSINSA-N
Comment: Energy1
Num peaks: 18
39.02292652 1.626765521
41.03857658 4.079913065
56.04947561 4.052601135
58.06512568 5.450685252
69.0334912 1.970435546
84.04439023 3.815754394
86.0600403 4.669627108
87.04405588 14.11263185
102.0549549 1.905711218
104.070605 12.81339954
130.0498695 2.714499358
141.1022395 4.206149889
143.1178895 1.216506462
169.0971541 3.495487118
170.0811697 3.440771127
171.1128041 1.526665317
187.1077188 8.645491037
215.1026334 1.1647881

Name: +ve in-silico MS/MS by CFM-ID for FFJJSWCEJRPJEI-WDSKDSINSA-N
ID: FFJJSWCEJRPJEI-WDSKDSINSA-N
Comment: Energy2
Num peaks: 11
39.02292652 2.229169298
41.03857658 25.46268854
43.05422664 6.185950684
56.04947561 14.42300161
58.06512568 7.126279131
69.0334912 2.691085183
84.04439023 5.579329098
86.0600403 1.524806341
87.04405588 10.41248304
102.0549549 1.787169293
141.1022395 3.369554508

Name: +ve in-silico MS/MS by CFM-ID for ZNJCOKLSWJWJJU-NYNLCMDTSA-N
ID: ZNJCOKLSWJWJJU-NYNLCMDTSA-N
Comment: Energy0
Num peaks: 8
157.0647913 2.462981795
159.0804414 2.400561313
161.0960915 5.773224905
179.1066561 2.909669387
187.1117415 2.757913737
189.1273916 2.88362722
215.1066561 10.74224511
233.1172208 51.62325966

Name: +ve in-silico MS/MS by CFM-ID for ZNJCOKLSWJWJJU-NYNLCMDTSA-N
ID: ZNJCOKLSWJWJJU-NYNLCMDTSA-N
Comment: Energy1
Num peaks: 29
49.00727645 0.812332868
103.0542266 0.7958927087
117.0698767 1.011642411
131.0855268 0.9617185
133.1011768 1.138476002
135.0804414 1.068663907
137.0960915 0.8259608492
143.0855268 1.437554597
157.0647913 5.018243895
159.0804414 4.922464794
161.0960915 5.098142461
163.1117415 1.698732925
173.0597059 2.478326845
175.075356 1.65803885
177.0910061 2.672981808
179.1066561 2.076472333
185.0960915 3.187889298
187.075356 2.21316536
187.1117415 2.88077004
189.0910061 1.480059295
189.1273916 3.241766276
191.1066561 1.110801802
197.0960915 0.7507866338
201.0910061 2.197129563
203.1066561 1.482420753
205.1223062 7.97507229
215.1066561 6.59733529
217.0859207 1.63522607
233.1172208 11.72843268

Name: +ve in-silico MS/MS by CFM-ID for ZNJCOKLSWJWJJU-NYNLCMDTSA-N
ID: ZNJCOKLSWJWJJU-NYNLCMDTSA-N
Comment: Energy2
Num peaks: 31
39.02292652 3.620412719
41.03857658 4.876373665
49.00727645 7.20505054
51.02292652 1.858672762
53.03857658 2.689598643
55.05422664 2.74547494
65.03857658 1.356473414
67.05422664 1.365591224
79.05422664 2.984348435
81.06987671 1.524349925
103.0542266 6.743424052
105.0698767 3.653526067
107.0855268 1.801884518
109.0647913 1.290366683
117.0698767 1.957218508
129.0698767 1.201619334
131.0855268 2.695157955
133.1011768 2.976357806
135.1168269 1.117182166
143.0855268 2.359821215
145.1011768 1.537334795
151.1117415 1.411420694
157.0647913 1.146244131
159.0804414 1.723004163
173.0597059 1.241902057
175.075356 1.199372026
177.1273916 1.498953885
179.1066561 1.258809636
187.1117415 1.155114569
197.0960915 1.366182022
217.0859207 1.475905906

Name: +ve in-silico MS/MS by CFM-ID for AUAYBDNKDWXWEX-CMIOBCHKSA-N
ID: AUAYBDNKDWXWEX-CMIOBCHKSA-N
Comment: Energy0
Num peaks: 18
41.03857658 0.9983104057
43.05422664 0.656795849
55.05422664 1.333505488
69.06987671 1.184596686
141.0546206 0.5545599331
147.1168269 0.6562471773
149.0960915 1.96726068
151.1117415 5.439735029
153.0910061 0.5627000131
155.0702706 0.6037440107
163.1117415 1.034826293
165.1273916 10.02983427
167.1066561 0.6370034007
167.1430416 1.24435912
169.1223062 0.7939905627
175.1117415 5.943625254
193.1223062 21.0231396
211.1328709 25.80742765

Name: +ve in-silico MS/MS by CFM-ID for AUAYBDNKDWXWEX-CMIOBCHKSA-N
ID: AUAYBDNKDWXWEX-CMIOBCHKSA-N
Comment: Energy1
Num peaks: 31
39.02292652 2.133034163
41.03857658 2.045767992
43.05422664 1.136734597
55.05422664 3.358643248
57.0334912 1.447100394
69.06987671 2.10746695
93.0334912 1.395625588
95.04914126 1.408454513
107.0491413 0.9978139219
107.0855268 2.096246151
109.0647913 1.38742148
119.0855268 1.514189787
121.1011768 0.9573983858
123.0804414 1.106499269
123.1168269 1.851655952
133.1011768 2.103033362
137.132477 1.548618096
147.1168269 1.600035358
149.0960915 1.899764872
149.132477 1.006895164
151.1117415 2.789439742
161.0960915 0.9387527615
163.1117415 1.247490623
165.0910061 1.476561441
165.1273916 9.491556448
167.1066561 1.049430896
167.1430416 1.919936485
175.1117415 1.895566413
183.1379563 1.176093565
193.1223062 4.565286731
211.1328709 3.191980747

Name: +ve in-silico MS/MS by CFM-ID for AUAYBDNKDWXWEX-CMIOBCHKSA-N
ID: AUAYBDNKDWXWEX-CMIOBCHKSA-N
Comment: Energy2
Num peaks: 31
27.02292652 1.221618925
39.02292652 5.747163581
41.03857658 7.790502205
43.05422664 2.695790937
51.02292652 2.143606275
53.03857658 3.396068206
55.05422664 4.864731114
59.04914126 1.132220602
61.06479133 1.01429331
65.00219107 1.06076802
68.99710569 1.454818381
69.06987671 0.9150226782
79.05422664 1.441684553
81.0334912 1.698797088
81.06987671 1.09661989
91.05422664 3.493814938
93.0334912 1.705360091
93.06987671 1.742752273
95.04914126 3.559384636
95.08552677 0.9134024821
105.0698767 2.215850981
107.0855268 1.601313429
109.0647913 1.940501845
109.1011768 1.463890169
123.0804414 1.659511235
123.1168269 2.668233136
133.1011768 0.9191462208
135.0804414 0.930071263
137.132477 1.516643034
147.0804414 0.9341375881
149.132477 1.52862061

Name: +ve in-silico MS/MS by CFM-ID for UVHMHLNMYIOYOX-FAQVLOEFSA-N
ID: UVHMHLNMYIOYOX-FAQVLOEFSA-N
Comment: Energy0
Num peaks: 9
43.01784114 3.629937891
61.02840582 6.662462298
121.1011768 2.921533297
123.1168269 1.491123533
151.1117415 10.23752339
169.1223062 25.42524426
193.1223062 2.058184203
195.1015708 2.552766413
211.1328709 25.68108346

Name: +ve in-silico MS/MS by CFM-ID for UVHMHLNMYIOYOX-FAQVLOEFSA-N
ID: UVHMHLNMYIOYOX-FAQVLOEFSA-N
Comment: Energy1
Num peaks: 24
43.01784114 2.110372619
53.03857658 0.9370486727
55.05422664 1.594415734
61.02840582 8.215676892
79.05422664 1.984672536
81.06987671 2.858252478
83.08552677 1.287920487
97.06479133 0.9322201268
97.10117684 0.7494166434
105.0698767 1.936068354
107.0491413 1.986346392
107.0855268 2.330256566
109.0647913 1.688625501
109.1011768 1.994268786
111.0804414 1.31787644
119.0855268 3.192723794
121.1011768 6.62473387
123.1168269 6.799898477
125.132477 1.672667265
139.1117415 1.379762491
151.1117415 18.84212715
169.1223062 4.417709627
193.1223062 1.487549177
211.1328709 4.357040355

Name: +ve in-silico MS/MS by CFM-ID for UVHMHLNMYIOYOX-FAQVLOEFSA-N
ID: UVHMHLNMYIOYOX-FAQVLOEFSA-N
Comment: Energy2
Num peaks: 31
15.02292652 0.741582018
39.02292652 5.078023339
41.03857658 2.587869894
43.01784114 2.233223766
43.05422664 0.9219873313
51.02292652 3.115219009
53.03857658 6.366880661
55.05422664 6.367956562
57.06987671 1.989213347
59.08552677 1.016498351
61.02840582 3.527990123
65.03857658 1.197943656
67.05422664 2.627561704
77.03857658 1.203535197
79.05422664 5.910357722
81.06987671 7.765556375
83.08552677 4.97173304
95.04914126 1.109771748
105.0698767 1.588585082
107.0855268 0.8958233339
109.0647913 1.738341638
109.1011768 1.824081036
111.0804414 0.9153593615
119.0855268 2.070172127
121.1011768 3.617068422
123.0804414 1.313821682
123.1168269 1.570162529
135.0804414 1.461566798
151.1117415 2.242087178
193.1223062 1.076206573
195.1015708 1.624510629

Name: +ve in-silico MS/MS by CFM-ID for KMAYBLLHYMRCCG-AWEZNQCLSA-N
ID: KMAYBLLHYMRCCG-AWEZNQCLSA-N
Comment: Energy0
Num peaks: 7
43.05422664 3.231997391
71.04914126 15.04045412
73.02840582 2.934405595
163.075356 12.20359019
181.0859207 2.986287039
233.1172208 6.700373546
251.1277855 38.76509175

Name: +ve in-silico MS/MS by CFM-ID for KMAYBLLHYMRCCG-AWEZNQCLSA-N
ID: KMAYBLLHYMRCCG-AWEZNQCLSA-N
Comment: Energy1
Num peaks: 16
39.02292652 2.58234383
41.03857658 1.493396186
43.05422664 14.56180507
55.01784114 1.995376157
71.04914126 14.0525571
73.02840582 1.634401586
91.05422664 5.198161276
145.0647913 1.827078859
147.0804414 1.445353295
161.0597059 1.764355226
163.075356 15.3041585
177.0910061 4.018740759
179.1066561 2.997096147
233.1172208 5.373661446
235.0964854 1.625841717
251.1277855 4.830770998

Name: +ve in-silico MS/MS by CFM-ID for KMAYBLLHYMRCCG-AWEZNQCLSA-N
ID: KMAYBLLHYMRCCG-AWEZNQCLSA-N
Comment: Energy2
Num peaks: 22
27.02292652 1.274980785
39.02292652 1.101406919
41.03857658 9.059492412
43.01784114 2.013754963
43.05422664 12.98185052
45.06987671 1.054830227
55.01784114 9.439319273
55.05422664 1.619796135
57.0334912 3.281315377
65.03857658 1.050173289
68.99710569 1.497839833
69.0334912 2.57774764
71.01275576 1.082671406
71.04914126 12.14774896
73.02840582 2.218992815
91.05422664 5.216105653
93.06987671 1.957475918
107.0491413 1.079257509
147.0804414 1.46017952
161.0597059 1.276633216
163.075356 6.045725708
235.0964854 0.9211685427

Name: +ve in-silico MS/MS by CFM-ID for QYDCWUURASKCKV-UHFFFAOYSA-N
ID: QYDCWUURASKCKV-UHFFFAOYSA-N
Comment: Energy0
Num peaks: 8
57.06987671 2.063958809
71.08552677 1.57755498
87.04405588 1.624547532
153.0546206 1.968200714
179.1066561 1.682838003
183.1379563 1.621584795
193.1223062 2.3814492
211.1328709 67.28082444

Name: +ve in-silico MS/MS by CFM-ID for QYDCWUURASKCKV-UHFFFAOYSA-N
ID: QYDCWUURASKCKV-UHFFFAOYSA-N
Comment: Energy1
Num peaks: 31
39.02292652 1.386634301
41.03857658 1.606225784
43.05422664 2.584939736
53.03857658 1.671951639
55.05422664 1.749027681
57.06987671 6.246642812
69.06987671 1.218031058
71.08552677 6.101414068
79.05422664 0.7482109226
83.01275576 0.8869756484
83.08552677 1.028588514
85.02840582 1.219790705
85.10117684 0.7592329229
93.06987671 0.8680319551
95.08552677 1.583737841
97.10117684 0.8844668836
125.0597059 0.8299344349
125.0960915 1.090881882
139.0389705 2.004128277
141.0546206 1.685239548
151.1117415 1.280973383
153.0546206 4.460037701
155.0702706 0.9792333931
167.0702706 1.766818594
167.1066561 0.8162292533
179.1066561 3.15456682
181.1223062 4.355588185
183.1379563 4.641470567
193.1223062 1.46996732
195.1015708 1.71094277
211.1328709 16.63730431

Name: +ve in-silico MS/MS by CFM-ID for QYDCWUURASKCKV-UHFFFAOYSA-N
ID: QYDCWUURASKCKV-UHFFFAOYSA-N
Comment: Energy2
Num peaks: 31
39.02292652 4.980063614
41.03857658 6.401702753
43.05422664 6.398299831
49.00727645 0.9782954754
51.02292652 1.441234189
53.03857658 4.252404683
55.01784114 1.368073165
55.05422664 3.898292737
57.06987671 6.840721529
67.05422664 2.22227048
69.06987671 1.09958663
71.08552677 1.767677965
73.10117684 1.089306099
79.05422664 1.106818973
81.0334912 0.7878077041
93.06987671 1.149133539
95.08552677 4.915551186
97.10117684 2.265803012
111.0440559 0.9882694143
117.0698767 1.182779594
121.0647913 1.162468077
125.0597059 1.342030976
139.0389705 1.251575363
139.075356 0.8159418069
151.1117415 2.102030904
153.0546206 0.9049349417
165.0910061 0.9167880479
167.1066561 1.00186074
181.0859207 0.8028590553
193.1223062 1.491024885
195.1015708 1.783537604

Name: +ve in-silico MS/MS by CFM-ID for QKVDPCKPCVREGL-YTXTXJHMSA-N
ID: QKVDPCKPCVREGL-YTXTXJHMSA-N
Comment: Energy0
Num peaks: 9
53.03857658 2.284728241
55.05422664 2.026495821
67.05422664 2.59260533
95.04914126 2.147931426
137.0597059 5.962283887
165.0546206 3.039154079
205.0859207 1.877061461
215.1066561 9.410282962
233.1172208 51.28467828

Name: +ve in-silico MS/MS by CFM-ID for QKVDPCKPCVREGL-YTXTXJHMSA-N
ID: QKVDPCKPCVREGL-YTXTXJHMSA-N
Comment: Energy1
Num peaks: 19
39.02292652 1.523970977
41.03857658 2.450445488
51.02292652 5.835520117
53.03857658 8.763123824
55.05422664 3.395411735
67.05422664 4.091423759
77.03857658 1.810817811
95.04914126 6.912168987
137.0597059 2.186817461
139.075356 1.691664247
147.0440559 2.119867236
161.0233204 2.647750836
163.0389705 2.354315179
165.0546206 10.36929722
167.0702706 2.334917054
177.0546206 1.83002935
191.0702706 1.644155943
215.1066561 4.740305083
233.1172208 14.22726728

Name: +ve in-silico MS/MS by CFM-ID for QKVDPCKPCVREGL-YTXTXJHMSA-N
ID: QKVDPCKPCVREGL-YTXTXJHMSA-N
Comment: Energy2
Num peaks: 31
39.02292652 7.145837475
41.03857658 4.387114857
51.02292652 4.081007347
53.00219107 1.031205403
53.03857658 5.57132703
55.05422664 3.02331869
63.02292652 5.857107123
65.03857658 2.871528411
67.05422664 6.585662967
69.06987671 1.798212263
93.0334912 2.288641777
95.04914126 2.031725408
107.0491413 1.717046977
109.0284058 1.034321964
109.0647913 2.689485734
111.0440559 0.956072523
119.0491413 1.984436204
121.0647913 1.162573042
135.0440559 1.978652435
137.0597059 6.729295148
139.075356 1.829577299
141.0910061 0.9545996607
147.0440559 2.556077344
149.0597059 1.329802106
159.0440559 1.193552131
161.0233204 0.9875689032
161.0597059 1.099294638
163.0389705 1.72543005
165.0546206 1.727576126
205.1223062 1.012236187
217.0859207 1.190782473

Name: +ve in-silico MS/MS by CFM-ID for CQZKPZSAZXFNFO-UHFFFAOYSA-N
ID: CQZKPZSAZXFNFO-UHFFFAOYSA-N
Comment: Energy0
Num peaks: 9
55.05422664 3.98310361
69.06987671 2.260710884
191.1066561 4.993074839
195.0651853 2.868209798
207.0651853 3.962551433
209.0808353 3.757805478
219.1015708 13.42235067
233.1172208 3.240548917
251.1277855 41.65710051

Name: +ve in-silico MS/MS by CFM-ID for CQZKPZSAZXFNFO-UHFFFAOYSA-N
ID: CQZKPZSAZXFNFO-UHFFFAOYSA-N
Comment: Energy1
Num peaks: 22
39.02292652 2.914370134
55.05422664 15.58052758
57.06987671 1.293395322
67.05422664 1.058325624
69.06987671 8.924623776
135.0440559 3.682022212
161.0233204 1.216974754
163.0389705 1.340408046
165.0546206 1.315951455
177.0546206 1.687941519
191.1066561 3.648470596
193.0495352 1.688163576
195.0651853 8.03221574
201.0910061 1.003451338
207.0651853 1.862883343
209.0808353 1.383467458
211.0964854 1.767807614
219.1015708 6.370966445
221.1172208 1.252436984
223.1328709 1.359378455
233.1172208 2.991424593
251.1277855 10.48918951

Name: +ve in-silico MS/MS by CFM-ID for CQZKPZSAZXFNFO-UHFFFAOYSA-N
ID: CQZKPZSAZXFNFO-UHFFFAOYSA-N
Comment: Energy2
Num peaks: 31
39.02292652 3.660443668
41.03857658 1.588861632
49.00727645 0.8900589393
53.03857658 2.089108288
55.05422664 16.75112919
57.06987671 1.344826877
65.03857658 5.341331024
67.05422664 3.18181754
69.06987671 3.615691124
71.08552677 0.9026351975
79.05422664 0.9288353058
81.06987671 1.524210663
83.08552677 0.9207780251
91.01784114 1.156594178
123.0440559 1.56971162
135.0440559 11.20416479
137.0597059 1.001229568
147.0804414 1.924399293
149.0233204 0.7649442223
151.0389705 0.9688825163
151.1117415 1.030745509
161.0233204 1.283033622
161.0960915 3.118216098
163.0389705 2.099842353
165.0546206 0.8928569367
173.0960915 2.7947607
175.075356 2.641854002
177.0546206 1.12751287
183.0651853 1.005349937
191.1066561 0.7622850102
235.0964854 0.6899176115

Name: +ve in-silico MS/MS by CFM-ID for QCNHRELJZMEYCW-BUJAFJOKSA-N
ID: QCNHRELJZMEYCW-BUJAFJOKSA-N
Comment: Energy0
Num peaks: 12
41.03857658 1.21514718
71.04914126 2.241441915
113.0597059 1.595921087
115.075356 1.341240612
123.0440559 1.202474358
133.0284058 1.691512194
135.0440559 4.878626158
137.0597059 2.359765745
179.0702706 1.408050426
215.1066561 3.359689882
233.1172208 30.78085191
251.1277855 28.13330859

Name: +ve in-silico MS/MS by CFM-ID for QCNHRELJZMEYCW-BUJAFJOKSA-N
ID: QCNHRELJZMEYCW-BUJAFJOKSA-N
Comment: Energy1
Num peaks: 31
39.02292652 1.516051356
41.03857658 9.249902832
43.05422664 3.201643238
53.03857658 0.9348000219
71.04914126 4.460550978
95.04914126 0.9108614053
101.0597059 1.191480649
111.0440559 1.423497512
113.0597059 1.252078078
119.0491413 1.650543537
121.0284058 0.9140166499
123.0440559 1.247131916
127.075356 1.224596011
129.0334912 1.482601551
131.0491413 5.47970964
133.0284058 3.750901378
133.0647913 2.906645346
135.0440559 4.898691928
137.0597059 1.608376035
147.0440559 0.7757367843
149.0597059 3.484776783
151.075356 1.146822424
161.0597059 3.215663949
163.075356 1.150668136
179.0702706 1.843343955
191.0702706 1.189000956
205.1223062 1.103698787
215.1066561 2.191499304
221.1172208 0.8795187127
233.1172208 8.112625364
251.1277855 3.138236742

Name: +ve in-silico MS/MS by CFM-ID for QCNHRELJZMEYCW-BUJAFJOKSA-N
ID: QCNHRELJZMEYCW-BUJAFJOKSA-N
Comment: Energy2
Num peaks: 31
39.02292652 4.097057453
41.03857658 9.738616404
43.05422664 2.174285571
49.00727645 1.848861746
53.03857658 1.839972201
55.01784114 1.591619487
63.02292652 1.940300491
67.01784114 1.805831092
71.04914126 3.696598714
89.00219107 1.357602596
91.01784114 1.665046414
93.0334912 1.184410061
95.04914126 1.289404579
105.0334912 1.611680629
107.0491413 1.09040308
119.0491413 5.150747807
121.0284058 1.194900903
121.0647913 1.068048319
123.0440559 1.829405986
129.0334912 1.259543616
131.0491413 2.884860511
133.0284058 1.487443293
133.0647913 1.556102927
135.0440559 4.096308543
137.0597059 1.849623511
149.0597059 2.329046634
159.0440559 1.198947198
161.0597059 3.112127663
163.075356 1.65022041
205.1223062 1.186956453
215.1066561 1.852238941

Name: +ve in-silico MS/MS by CFM-ID for GQOWVFHMXITOCQ-RHBUKMAISA-N
ID: GQOWVFHMXITOCQ-RHBUKMAISA-N
Comment: Energy0
Num peaks: 7
157.0647913 2.489873044
161.0960915 5.851458542
179.1066561 3.285137787
187.1117415 2.771528695
189.1273916 2.90341922
215.1066561 10.86759332
233.1172208 52.15794417

Name: +ve in-silico MS/MS by CFM-ID for GQOWVFHMXITOCQ-RHBUKMAISA-N
ID: GQOWVFHMXITOCQ-RHBUKMAISA-N
Comment: Energy1
Num peaks: 28
49.00727645 0.7502812863
119.0855268 0.823838142
131.0855268 1.198468755
133.0647913 0.7701320414
133.1011768 0.7746259728
135.0804414 0.9949465287
137.0960915 0.881694813
143.0855268 1.312867787
157.0647913 5.368746388
159.0804414 5.639580356
161.0960915 5.686899584
163.1117415 1.779982298
173.0597059 1.810397664
175.075356 1.36970391
177.0910061 1.658917808
179.1066561 2.474565876
185.0960915 3.353452674
187.075356 1.336874918
187.1117415 2.999641306
189.1273916 3.466895713
191.1066561 0.994195085
197.0960915 0.8025127566
201.0910061 2.338974285
203.1066561 1.512150474
205.1223062 8.545056149
215.1066561 7.167339251
217.0859207 1.22941672
233.1172208 13.00922842

Name: +ve in-silico MS/MS by CFM-ID for GQOWVFHMXITOCQ-RHBUKMAISA-N
ID: GQOWVFHMXITOCQ-RHBUKMAISA-N
Comment: Energy2
Num peaks: 31
39.02292652 3.504176487
41.03857658 4.283970618
49.00727645 7.258083642
51.02292652 2.495617303
53.03857658 3.482184751
55.05422664 1.454733137
65.03857658 2.36593778
79.05422664 2.544460546
81.06987671 0.9587899242
93.0334912 1.13764584
105.0698767 8.244555394
107.0855268 2.374363797
109.1011768 1.088569705
119.0855268 2.528324139
121.0647913 1.230878806
131.0855268 4.152662328
133.1011768 1.973891317
135.1168269 1.753250636
143.0855268 2.321876078
145.1011768 2.169953887
151.1117415 1.844791839
157.0647913 1.006360362
159.0804414 2.054656101
161.132477 1.11031936
173.0597059 1.184323706
175.075356 1.969417182
177.1273916 1.337936413
187.1117415 0.9257231906
197.0960915 1.38668768
215.1066561 0.890787847
217.0859207 1.085667907

Name: +ve in-silico MS/MS by CFM-ID for QMMMQWRPZIJGPT-AWEZNQCLSA-N
ID: QMMMQWRPZIJGPT-AWEZNQCLSA-N
Comment: Energy0
Num peaks: 6
191.1066561 0.9647058921
197.0960915 1.975712596
205.0859207 1.50456101
215.1066561 17.81139724
217.0859207 1.341950321
233.1172208 60.36568999

Name: +ve in-silico MS/MS by CFM-ID for QMMMQWRPZIJGPT-AWEZNQCLSA-N
ID: QMMMQWRPZIJGPT-AWEZNQCLSA-N
Comment: Energy1
Num peaks: 30
29.03857658 1.640109742
53.00219107 1.639110781
53.03857658 4.504132076
55.01784114 1.336351076
55.05422664 8.069080912
57.0334912 1.02095252
57.06987671 6.357696829
81.0334912 1.072899592
83.04914126 3.473954789
85.06479133 3.69329871
87.08044139 1.255188069
93.0334912 2.503990761
95.04914126 1.282925665
97.06479133 1.519467365
109.0647913 1.035599044
123.0440559 1.208388195
173.0597059 1.007291226
175.075356 0.9015170799
177.0910061 1.051024525
179.1066561 2.136149671
187.075356 1.670672607
189.0910061 2.135656923
191.1066561 3.362914325
197.0960915 0.9756492259
205.0859207 1.218098452
205.1223062 4.649260462
207.1015708 1.301968567
215.1066561 6.488885876
217.0859207 1.539642905
233.1172208 10.35503454

Name: +ve in-silico MS/MS by CFM-ID for QMMMQWRPZIJGPT-AWEZNQCLSA-N
ID: QMMMQWRPZIJGPT-AWEZNQCLSA-N
Comment: Energy2
Num peaks: 31
25.00727645 1.881974093
27.02292652 2.731140765
29.03857658 0.9328314533
39.02292652 0.9809660164
41.00219107 1.858752786
41.03857658 2.552034923
51.02292652 5.557035562
53.00219107 1.203761172
53.03857658 14.37716013
55.05422664 8.492208655
57.06987671 8.869105045
65.00219107 1.005317989
65.03857658 1.109136823
77.03857658 1.222253992
83.04914126 0.8420105849
123.0440559 0.8612122844
131.0491413 1.712898929
133.0647913 1.981000649
135.0440559 2.255215595
135.0804414 1.415345769
137.0597059 1.240298139
147.0440559 0.8387877706
151.075356 1.00744192
155.1066561 0.9423497259
163.075356 1.056871015
177.0910061 0.872598744
181.0859207 0.8425479403
197.0960915 1.000780912
205.0859207 0.834056717
215.1066561 1.446775916
217.0859207 2.251701779

Name: +ve in-silico MS/MS by CFM-ID for QMRUCWGOZVOSBO-NTYHUXEWSA-N
ID: QMRUCWGOZVOSBO-NTYHUXEWSA-N
Comment: Energy0
Num peaks: 23
41.03857658 0.6352155665
43.01784114 0.7097023824
53.03857658 0.7638293949
65.03857658 0.7000285027
67.01784114 0.5331001286
69.0334912 1.522794709
71.04914126 1.493686705
77.03857658 0.9461552889
83.04914126 1.03538372
89.03857658 1.308739403
113.0597059 2.164258337
119.0491413 2.327469878
149.0597059 0.5358432759
161.0597059 0.9069040674
163.075356 0.8389325955
175.075356 0.5666944604
189.0910061 0.9116303553
197.0960915 1.926244683
203.0702706 1.167442989
203.1066561 2.446337493
205.0859207 1.078828404
215.1066561 18.30326
233.1172208 37.24647382

Name: +ve in-silico MS/MS by CFM-ID for QMRUCWGOZVOSBO-NTYHUXEWSA-N
ID: QMRUCWGOZVOSBO-NTYHUXEWSA-N
Comment: Energy1
Num peaks: 31
39.02292652 2.728377761
41.03857658 1.698724281
43.01784114 1.315020029
49.00727645 1.160301907
51.02292652 1.847357079
53.03857658 2.245173532
65.03857658 2.574030899
67.01784114 2.107331594
67.05422664 1.059534967
69.0334912 2.528058952
71.04914126 1.131177483
73.00727645 1.083613673
75.02292652 1.216900714
77.03857658 2.292141591
79.01784114 0.9107680718
81.0334912 0.9012766471
83.04914126 4.598132149
85.06479133 1.76932574
87.02292652 1.309435344
89.03857658 7.806598835
91.05422664 2.686277302
95.04914126 0.9986866589
113.0597059 3.460009263
119.0491413 3.470398576
143.0702706 0.9568103767
149.0597059 1.488157496
189.0910061 0.9474419724
197.0960915 1.274254965
203.1066561 0.9494386643
215.1066561 3.745833455
233.1172208 3.338559755

Name: +ve in-silico MS/MS by CFM-ID for QMRUCWGOZVOSBO-NTYHUXEWSA-N
ID: QMRUCWGOZVOSBO-NTYHUXEWSA-N
Comment: Energy2
Num peaks: 31
39.02292652 6.836718444
41.03857658 4.401964354
43.01784114 2.085033422
49.00727645 4.093848893
51.02292652 2.711131145
53.00219107 1.896603133
53.03857658 3.982957078
55.01784114 1.998734065
55.05422664 1.293725101
57.0334912 1.400650392
63.02292652 1.921480209
65.00219107 1.409459322
65.03857658 1.722542062
67.01784114 1.02754357
69.0334912 1.627210868
71.04914126 1.042578734
73.00727645 2.411540584
75.02292652 2.147031567
77.03857658 2.205578903
79.01784114 1.186898571
83.04914126 2.891719242
87.02292652 1.684633274
89.03857658 3.161277007
95.04914126 1.217178529
97.06479133 1.032950389
101.0385766 0.9908028671
113.0597059 3.886708517
119.0491413 3.094419134
173.0597059 1.254598643
177.0546206 0.9759244155
189.0546206 0.9759244155

Name: +ve in-silico MS/MS by CFM-ID for IUYDOYZLTCIVGB-AWEZNQCLSA-N
ID: IUYDOYZLTCIVGB-AWEZNQCLSA-N
Comment: Energy0
Num peaks: 6
43.05422664 3.082485916
71.04914126 14.88814993
143.0702706 2.354323903
163.075356 23.16067852
233.1172208 2.365370328
251.1277855 38.21525856

Name: +ve in-silico MS/MS by CFM-ID for IUYDOYZLTCIVGB-AWEZNQCLSA-N
ID: IUYDOYZLTCIVGB-AWEZNQCLSA-N
Comment: Energy1
Num peaks: 12
39.02292652 2.76447092
43.05422664 14.04711303
55.01784114 2.317529875
71.04914126 14.84240259
79.05422664 1.881391337
107.0491413 8.531065708
109.0647913 5.43672645
135.0804414 1.891425812
163.075356 18.70943401
233.1172208 2.152557452
235.0964854 1.653730444
251.1277855 6.2432472

Name: +ve in-silico MS/MS by CFM-ID for IUYDOYZLTCIVGB-AWEZNQCLSA-N
ID: IUYDOYZLTCIVGB-AWEZNQCLSA-N
Comment: Energy2
Num peaks: 17
27.02292652 1.261281546
39.02292652 1.065107676
41.03857658 8.517743278
43.01784114 1.354767646
43.05422664 11.32749312
49.00727645 1.732016311
55.01784114 16.54506196
55.05422664 1.481966767
57.0334912 4.827970419
65.03857658 1.465860869
69.0334912 2.045928335
71.04914126 12.26337023
91.01784114 3.602833385
107.0491413 1.496901711
135.0804414 4.50777434
147.0804414 1.352631529
163.075356 5.606487274

Name: +ve in-silico MS/MS by CFM-ID for TWTAEVQXEMVQFO-LBPRGKRZSA-N
ID: TWTAEVQXEMVQFO-LBPRGKRZSA-N
Comment: Energy0
Num peaks: 10
43.01784114 2.184625361
81.0334912 2.864295485
95.04914126 1.745640282
149.0960915 1.760819262
151.1117415 10.69741403
165.0910061 1.78106623
167.1066561 4.070581789
169.1223062 16.52000311
193.1223062 1.932077831
211.1328709 36.82534913

Name: +ve in-silico MS/MS by CFM-ID for TWTAEVQXEMVQFO-LBPRGKRZSA-N
ID: TWTAEVQXEMVQFO-LBPRGKRZSA-N
Comment: Energy1
Num peaks: 31
43.01784114 2.305822125
55.05422664 2.724952572
57.06987671 1.484708204
67.05422664 1.11404728
69.0334912 1.797477135
71.04914126 1.433309926
73.06479133 1.219464646
81.0334912 6.843862276
81.06987671 1.164905359
83.04914126 1.479965111
83.08552677 1.793847748
95.04914126 1.272282265
99.08044139 1.193206468
107.0491413 1.647986163
111.0804414 1.283194883
115.075356 4.777799146
125.0597059 1.119756567
129.0910061 1.30495559
139.075356 1.336978299
141.0910061 1.885617998
143.1066561 2.552457502
149.0960915 1.270259651
151.1117415 11.42102603
165.0910061 1.2072427
167.1066561 1.257616015
169.1223062 8.396378337
179.1066561 2.223026638
183.1379563 1.535262673
193.1223062 1.289485229
195.1015708 1.227394074
211.1328709 5.772956118

Name: +ve in-silico MS/MS by CFM-ID for TWTAEVQXEMVQFO-LBPRGKRZSA-N
ID: TWTAEVQXEMVQFO-LBPRGKRZSA-N
Comment: Energy2
Num peaks: 30
39.02292652 3.465005536
43.01784114 4.592377529
49.00727645 7.623280591
51.02292652 3.111296609
53.03857658 4.198536318
55.05422664 4.400168725
57.06987671 2.070366814
67.05422664 1.59236487
69.0334912 1.752293549
71.04914126 1.722729327
73.06479133 1.786154802
81.0334912 8.203049648
81.06987671 1.379436663
83.04914126 2.417893549
85.06479133 1.517410232
87.08044139 1.591972668
95.04914126 4.166834421
97.06479133 1.943906796
99.08044139 1.599989596
101.0960915 1.886082583
105.0698767 4.564759802
107.0855268 1.358368661
113.0597059 1.166763814
115.075356 2.03785032
121.0647913 1.641880406
123.0804414 1.40213128
125.0960915 2.413504333
139.1117415 1.418554627
151.1117415 2.165125566
195.1015708 1.14170193

Name: +ve in-silico MS/MS by CFM-ID for QNNPEQXNHPZIKG-ZDUSSCGKSA-N
ID: QNNPEQXNHPZIKG-ZDUSSCGKSA-N
Comment: Energy0
Num peaks: 6
189.0910061 2.081367511
215.1066561 16.71687903
217.0859207 1.970876277
233.1172208 38.44985555
235.0964854 1.63069056
251.1277855 22.35323926

Name: +ve in-silico MS/MS by CFM-ID for QNNPEQXNHPZIKG-ZDUSSCGKSA-N
ID: QNNPEQXNHPZIKG-ZDUSSCGKSA-N
Comment: Energy1
Num peaks: 24
39.02292652 1.492090691
53.03857658 1.675997667
57.0334912 4.962375329
59.04914126 2.149541871
71.04914126 1.998986563
147.0440559 1.687416485
149.0597059 3.409874983
151.075356 2.760529064
161.0597059 3.496495827
163.075356 1.99493602
173.0597059 1.814627765
175.075356 3.248762921
177.0546206 1.169331198
179.0702706 3.212266457
189.0910061 1.444356535
191.0702706 1.289465721
191.1066561 1.796493594
193.0859207 2.291313204
207.1015708 1.045991843
209.1172208 1.13083156
215.1066561 14.72387301
217.0859207 1.132475805
233.1172208 14.91174378
251.1277855 6.033706088

Name: +ve in-silico MS/MS by CFM-ID for QNNPEQXNHPZIKG-ZDUSSCGKSA-N
ID: QNNPEQXNHPZIKG-ZDUSSCGKSA-N
Comment: Energy2
Num peaks: 31
39.02292652 2.601427754
41.00219107 1.373372867
41.03857658 1.475615438
43.01784114 1.974099656
51.02292652 1.985711804
53.03857658 4.09836506
55.05422664 1.940928236
57.0334912 1.247419955
67.01784114 3.064083471
71.04914126 2.500756123
93.0334912 1.452052075
105.0334912 1.933104121
131.0491413 1.318518179
133.0284058 1.7690513
133.0647913 1.928502588
135.0440559 2.418172594
147.0440559 1.896422936
149.0597059 4.052801734
151.075356 1.775464549
161.0597059 5.474680584
163.075356 2.506720669
173.0597059 1.390223699
175.075356 2.397483324
177.0546206 1.414212926
179.0702706 2.173904104
187.075356 1.254575452
189.0910061 2.333988973
191.1066561 1.469499433
215.1066561 6.100472664
217.0859207 3.115377964
233.1172208 1.560306189

Name: +ve in-silico MS/MS by CFM-ID for XYYAFLHHHZVPRN-GXTWGEPZSA-N
ID: XYYAFLHHHZVPRN-GXTWGEPZSA-N
Comment: Energy0
Num peaks: 10
97.02840582 2.711487514
105.0698767 2.111306808
107.0855268 6.026089059
109.1011768 7.618240987
165.0910061 5.950304154
187.1117415 2.707947947
189.1273916 2.657454994
205.1223062 1.476302455
215.1066561 2.790901438
233.1172208 46.77808521

Name: +ve in-silico MS/MS by CFM-ID for XYYAFLHHHZVPRN-GXTWGEPZSA-N
ID: XYYAFLHHHZVPRN-GXTWGEPZSA-N
Comment: Energy1
Num peaks: 26
41.03857658 1.916731415
43.05422664 1.297855633
53.03857658 1.936760596
65.03857658 1.559285787
67.05422664 6.33553961
69.06987671 1.566781064
81.0334912 1.814218103
95.01275576 1.538015061
97.02840582 2.527519208
105.0698767 2.523370565
107.0855268 2.973444553
109.1011768 2.457917759
121.1011768 2.540522636
137.0960915 1.85121329
163.0389705 1.350465214
165.0910061 7.202288089
187.075356 1.401408509
187.1117415 2.716946833
189.0546206 2.373980794
189.1273916 2.555507534
201.0910061 1.643910283
203.1066561 1.617488531
205.1223062 5.345893009
215.1066561 4.012070699
217.0859207 3.092279651
233.1172208 14.39644078

Name: +ve in-silico MS/MS by CFM-ID for XYYAFLHHHZVPRN-GXTWGEPZSA-N
ID: XYYAFLHHHZVPRN-GXTWGEPZSA-N
Comment: Energy2
Num peaks: 24
39.02292652 3.818347073
41.03857658 5.121248134
43.05422664 2.394066717
51.02292652 4.200428568
53.03857658 2.111122836
55.05422664 3.336153315
65.03857658 15.50881161
67.05422664 4.122952219
69.0334912 0.98456543
69.06987671 1.557252414
79.05422664 2.34337677
81.0334912 3.270057505
81.06987671 1.361204832
83.04914126 1.127892987
83.08552677 0.8919260316
97.02840582 4.238742103
105.0334912 1.26078263
105.0698767 8.46375712
107.0855268 6.117887941
109.1011768 1.58063263
117.0698767 1.003030143
121.1011768 1.641426746
137.0960915 2.549570887
217.0859207 1.424288163

Name: +ve in-silico MS/MS by CFM-ID for KLQGVWIQLPTWBL-SNAWJCMRSA-N
ID: KLQGVWIQLPTWBL-SNAWJCMRSA-N
Comment: Energy0
Num peaks: 11
55.05422664 1.299577027
69.06987671 1.909983822
97.06479133 4.414795932
153.0546206 5.346245863
155.0702706 1.712507737
181.0495352 5.529208266
221.0808353 1.388427328
223.0964854 1.221813562
223.1328709 1.600188835
233.1172208 10.17895326
251.1277855 46.50171342

Name: +ve in-silico MS/MS by CFM-ID for KLQGVWIQLPTWBL-SNAWJCMRSA-N
ID: KLQGVWIQLPTWBL-SNAWJCMRSA-N
Comment: Energy1
Num peaks: 27
39.02292652 1.106483552
41.03857658 1.777605202
51.02292652 1.418389357
53.03857658 2.278838076
55.05422664 5.665303696
57.06987671 0.9575287525
69.06987671 4.396280804
79.05422664 2.141317588
85.02840582 1.212259789
97.06479133 6.713534251
149.0233204 1.066333471
151.0389705 1.865971771
153.0546206 4.527122002
155.0702706 1.575696941
163.0389705 3.454814086
165.0546206 1.318390092
179.0338851 2.35842867
181.0495352 15.84575201
183.0651853 1.724466975
187.0964854 1.031025708
195.0651853 1.41877752
197.0808353 0.9435177263
209.0808353 0.9621454053
221.1172208 1.841291268
223.1328709 2.320488192
233.1172208 3.248048659
251.1277855 7.547111546

Name: +ve in-silico MS/MS by CFM-ID for KLQGVWIQLPTWBL-SNAWJCMRSA-N
ID: KLQGVWIQLPTWBL-SNAWJCMRSA-N
Comment: Energy2
Num peaks: 31
39.02292652 4.5976137
41.00219107 1.0790574
41.03857658 4.849467774
51.02292652 3.609718049
53.00219107 1.548111498
53.03857658 3.286470817
55.01784114 1.579518652
55.05422664 3.07851041
57.0334912 1.814653237
67.01784114 1.270397267
69.06987671 3.795826748
85.02840582 1.56821513
91.01784114 2.032185814
93.0334912 1.118108318
97.06479133 1.063457836
119.0127558 1.75848111
121.0284058 1.461195916
123.0440559 4.285710101
125.0597059 2.737144875
135.0440559 1.441688127
135.0804414 1.328153802
149.0233204 1.304763577
151.0389705 2.168776633
153.0546206 5.042220561
161.0233204 1.107165942
163.0389705 1.814096721
165.0546206 1.231955465
167.0702706 1.177119793
181.0495352 2.112419704
233.1172208 1.722082212
235.0964854 1.420225957

Name: +ve in-silico MS/MS by CFM-ID for OTLNUMPEFWCDSV-AWEZNQCLSA-N
ID: OTLNUMPEFWCDSV-AWEZNQCLSA-N
Comment: Energy0
Num peaks: 9
55.05422664 1.277904908
57.06987671 1.723854904
187.075356 1.304279291
189.0910061 1.764396589
197.0960915 1.891545475
205.0859207 2.890995213
207.1015708 3.958726573
215.1066561 15.81579447
233.1172208 50.46762228

Name: +ve in-silico MS/MS by CFM-ID for OTLNUMPEFWCDSV-AWEZNQCLSA-N
ID: OTLNUMPEFWCDSV-AWEZNQCLSA-N
Comment: Energy1
Num peaks: 31
29.03857658 1.448944106
53.03857658 2.721175531
55.05422664 3.963107224
57.06987671 3.439810073
59.08552677 1.059249759
83.04914126 2.16356607
85.06479133 1.05565472
107.0491413 3.106553124
109.0647913 1.99628435
111.0440559 0.9210792645
147.0440559 5.168067024
149.0597059 3.742446334
151.075356 3.556185492
153.0910061 1.115495231
159.0440559 1.269057689
161.0597059 2.148727384
163.075356 0.9660608379
177.0546206 1.334156846
179.0702706 2.732713418
187.075356 1.349917631
189.0910061 1.614506507
191.1066561 2.056555579
197.0960915 1.414936963
201.0910061 1.357474704
203.1066561 1.270902253
205.0859207 1.155531095
205.1223062 3.24360944
207.1015708 2.261567386
215.1066561 7.530540728
217.0859207 2.061559325
233.1172208 11.25543211

Name: +ve in-silico MS/MS by CFM-ID for OTLNUMPEFWCDSV-AWEZNQCLSA-N
ID: OTLNUMPEFWCDSV-AWEZNQCLSA-N
Comment: Energy2
Num peaks: 31
25.00727645 2.108885021
27.02292652 4.300215296
29.03857658 1.644478532
39.02292652 1.645177508
41.00219107 0.9755380383
41.03857658 2.40081797
51.02292652 3.258171223
53.03857658 18.70857349
55.05422664 9.330928587
57.0334912 0.9903433903
57.06987671 9.623390461
59.08552677 1.893806131
61.06479133 0.6521030002
65.00219107 0.9461645879
65.03857658 2.841917277
81.0334912 2.601992436
83.04914126 2.835584711
121.0647913 0.8225339997
147.0440559 1.312057858
149.0597059 1.196383948
153.0910061 0.920425047
155.1066561 0.7479174298
175.0389705 0.8327872495
177.0546206 0.6809322035
177.0910061 0.8646052661
187.075356 0.6631482378
191.1066561 0.9940912784
197.0960915 0.9323386287
203.0702706 0.8046870966
203.1066561 0.8912749637
217.0859207 2.069023315

Name: +ve in-silico MS/MS by CFM-ID for XTPCJTNOXHWCNY-LBPRGKRZSA-N
ID: XTPCJTNOXHWCNY-LBPRGKRZSA-N
Comment: Energy0
Num peaks: 6
165.0546206 2.568239228
177.0546206 2.292125477
189.0910061 3.031204731
215.1066561 9.583078961
217.0859207 3.875783103
233.1172208 59.72270069

Name: +ve in-silico MS/MS by CFM-ID for XTPCJTNOXHWCNY-LBPRGKRZSA-N
ID: XTPCJTNOXHWCNY-LBPRGKRZSA-N
Comment: Energy1
Num peaks: 17
41.03857658 1.20380294
43.05422664 2.077094337
69.0334912 1.376644735
71.04914126 2.909430299
123.0440559 1.891974052
137.0597059 1.162839496
149.0597059 2.869865217
163.075356 1.839701139
165.0546206 8.290902909
177.0546206 4.255201606
187.075356 1.400378896
189.0910061 4.175709106
191.1066561 3.112146125
201.0910061 1.927111301
215.1066561 8.683084542
217.0859207 4.492505852
233.1172208 28.72202251

Name: +ve in-silico MS/MS by CFM-ID for XTPCJTNOXHWCNY-LBPRGKRZSA-N
ID: XTPCJTNOXHWCNY-LBPRGKRZSA-N
Comment: Energy2
Num peaks: 26
25.00727645 1.157908701
39.02292652 5.278335423
41.03857658 2.163771403
49.00727645 4.47571943
51.02292652 1.310043053
53.03857658 1.069470251
57.06987671 1.154803912
65.03857658 17.56476574
67.05422664 2.108459483
69.0334912 2.388422062
69.06987671 1.247722748
71.04914126 1.803911843
93.0334912 1.02054276
107.0491413 3.320483593
109.0647913 1.231293839
121.0647913 1.341284303
133.0647913 1.243216753
135.0440559 1.8224203
145.0647913 2.706846336
147.0440559 2.951590159
147.0804414 2.683206908
149.0597059 5.271420174
159.0440559 8.626791354
163.075356 2.011600742
177.0546206 3.755311333
215.1066561 0.9658858626

Name: +ve in-silico MS/MS by CFM-ID for UGSCGYILWYOHQT-LBPRGKRZSA-N
ID: UGSCGYILWYOHQT-LBPRGKRZSA-N
Comment: Energy0
Num peaks: 11
43.01784114 2.056244196
69.0334912 5.569941173
83.04914126 1.972840846
141.0910061 1.33827233
149.0960915 1.518807488
151.1117415 10.0943299
167.0702706 2.076782532
169.0859207 1.909885974
169.1223062 14.04723796
193.1223062 7.123015016
211.1328709 32.61155242

Name: +ve in-silico MS/MS by CFM-ID for UGSCGYILWYOHQT-LBPRGKRZSA-N
ID: UGSCGYILWYOHQT-LBPRGKRZSA-N
Comment: Energy1
Num peaks: 23
41.03857658 2.730004869
43.01784114 1.673250074
43.05422664 1.745871208
51.02292652 1.952126483
53.03857658 1.459516298
61.02840582 1.215111366
65.03857658 3.94731327
67.05422664 2.633757403
69.0334912 20.01175623
71.04914126 2.289059457
83.04914126 8.201973517
85.06479133 2.254939658
97.06479133 1.831575844
99.08044139 1.868815789
113.0597059 1.364055889
125.0597059 1.367420871
127.075356 2.580777602
133.1011768 1.116758176
141.0910061 1.796996127
151.1117415 7.302488036
169.1223062 5.263269168
193.1223062 2.120856834
211.1328709 3.961590503

Name: +ve in-silico MS/MS by CFM-ID for UGSCGYILWYOHQT-LBPRGKRZSA-N
ID: UGSCGYILWYOHQT-LBPRGKRZSA-N
Comment: Energy2
Num peaks: 22
25.00727645 1.011800234
39.02292652 4.038642333
41.03857658 5.787174038
43.01784114 2.942749903
53.00219107 2.431582581
53.03857658 1.043260995
55.05422664 1.697760152
65.03857658 4.897314745
67.01784114 1.466665472
67.05422664 3.392212091
69.0334912 20.89620091
71.04914126 2.797501876
73.06479133 1.003419897
79.05422664 2.481619606
81.06987671 2.724810165
83.04914126 5.305053152
85.06479133 2.508397241
93.0334912 1.952745308
95.04914126 1.928728085
97.06479133 3.21871675
99.08044139 4.215607711
151.1117415 2.84789876

Name: +ve in-silico MS/MS by CFM-ID for ZUFSTEWSEZJDOI-XIIPPOOFSA-N
ID: ZUFSTEWSEZJDOI-XIIPPOOFSA-N
Comment: Energy0
Num peaks: 23
65.03857658 1.484875825
67.05422664 1.338371708
97.06479133 1.128409542
99.08044139 1.205943433
109.0284058 0.8674393535
111.0440559 2.000751167
113.0597059 1.81484413
123.0440559 0.8107959595
125.0597059 3.679446783
131.0855268 1.619906247
133.1011768 5.482598547
147.1168269 0.9359843665
149.0960915 1.661175567
151.1117415 4.963181278
153.0910061 1.082359536
155.1066561 1.765536736
165.1273916 1.239157554
167.1430416 1.217339696
175.1117415 2.136548035
177.0910061 0.9458415314
193.1223062 20.91710714
195.1015708 1.263221883
211.1328709 20.69746047

Name: +ve in-silico MS/MS by CFM-ID for ZUFSTEWSEZJDOI-XIIPPOOFSA-N
ID: ZUFSTEWSEZJDOI-XIIPPOOFSA-N
Comment: Energy1
Num peaks: 31
51.02292652 1.210471594
53.03857658 1.619914416
55.05422664 2.324384332
65.03857658 4.951660367
67.05422664 3.888302453
69.06987671 1.708556098
77.03857658 1.512067317
79.05422664 5.152823876
81.06987671 2.164746078
85.06479133 1.882508185
97.06479133 2.887551932
99.08044139 1.336637764
109.0284058 1.514020619
117.0698767 1.67749499
119.0855268 1.865204051
123.0440559 1.44636449
123.1168269 1.647915497
125.0597059 4.56565069
131.0855268 1.770807831
133.1011768 3.046748986
135.0804414 1.292750913
137.0960915 1.390914424
139.075356 1.512697539
145.1011768 1.305191439
149.0960915 1.259730927
151.1117415 1.231673673
167.1430416 1.074327675
175.1117415 1.467929134
177.0910061 2.07967343
193.1223062 5.209000538
211.1328709 3.726694906

Name: +ve in-silico MS/MS by CFM-ID for ZUFSTEWSEZJDOI-XIIPPOOFSA-N
ID: ZUFSTEWSEZJDOI-XIIPPOOFSA-N
Comment: Energy2
Num peaks: 31
27.02292652 0.8449060139
39.02292652 3.164497165
41.03857658 1.700254692
51.02292652 3.364607978
53.00219107 5.300079339
53.03857658 5.031339938
55.01784114 1.278582412
55.05422664 3.109238026
57.0334912 1.102199378
65.03857658 7.081756773
67.05422664 6.781963284
69.0334912 6.229668526
69.06987671 1.716716351
71.04914126 2.318415546
73.06479133 2.036536404
77.03857658 2.602933658
79.05422664 4.379760651
81.06987671 5.505459208
83.04914126 0.7404835316
85.06479133 1.159261996
107.0491413 1.358471231
107.0855268 0.8930676355
109.0284058 1.093180909
111.0440559 0.8088094838
121.1011768 0.7930963723
123.0440559 1.422641785
125.0597059 1.909445769
131.0855268 1.04389447
133.0647913 1.000713697
137.0960915 0.8331461034
177.0910061 1.147024647

Name: +ve in-silico MS/MS by CFM-ID for OFCPFJBHYYGYRX-ZNNZHFKNSA-N
ID: OFCPFJBHYYGYRX-ZNNZHFKNSA-N
Comment: Energy0
Num peaks: 9
159.0804414 2.836580492
175.075356 1.622709945
177.0910061 2.299485137
205.1223062 1.905083307
207.1379563 1.623338198
215.1066561 4.635142164
223.1328709 1.568387518
233.1172208 34.8053983
251.1277855 29.94404531

Name: +ve in-silico MS/MS by CFM-ID for OFCPFJBHYYGYRX-ZNNZHFKNSA-N
ID: OFCPFJBHYYGYRX-ZNNZHFKNSA-N
Comment: Energy1
Num peaks: 31
57.0334912 1.684294082
107.0491413 0.9415860643
109.0647913 1.064237613
157.0647913 2.819217432
159.0804414 4.243252164
161.0960915 1.480290729
163.1117415 3.222234767
173.0597059 0.9955036537
175.075356 3.646485256
177.0910061 1.967375744
179.1066561 1.451450058
181.1223062 0.9020939849
185.0960915 2.108431983
187.075356 1.629345154
187.1117415 1.550140531
189.0910061 1.529686976
189.1273916 1.591842432
191.1066561 0.9547745802
201.0910061 2.049226413
203.1066561 2.426199687
205.0859207 1.474771101
205.1223062 3.277629951
207.1015708 1.626234618
207.1379563 2.201906061
209.1172208 1.028903912
215.1066561 4.403251985
219.1015708 1.195963742
221.1172208 1.184341283
223.1328709 5.079103848
233.1172208 11.43643322
251.1277855 8.084334589

Name: +ve in-silico MS/MS by CFM-ID for OFCPFJBHYYGYRX-ZNNZHFKNSA-N
ID: OFCPFJBHYYGYRX-ZNNZHFKNSA-N
Comment: Energy2
Num peaks: 31
39.02292652 3.339935568
41.03857658 2.63412467
43.05422664 4.633881887
49.00727645 1.743813837
51.02292652 1.876573388
53.00219107 2.111300476
53.03857658 2.590359293
55.05422664 1.605996467
65.03857658 2.098392974
67.01784114 2.043390401
67.05422664 3.31331188
81.06987671 2.437974955
107.0491413 2.180820629
109.0647913 1.826336138
119.0491413 1.161117133
121.0647913 2.124200829
123.0804414 1.650574827
131.0491413 1.408327561
133.0647913 3.105935346
135.0804414 1.841415649
157.0647913 1.486364413
159.0804414 2.050433579
161.0960915 2.538015951
163.1117415 2.034909079
175.075356 1.402527856
189.0910061 1.111947014
189.1273916 1.422971635
191.1066561 2.683808125
205.1223062 2.48741741
215.1066561 1.690686908
217.0859207 1.183028915

Name: +ve in-silico MS/MS by CFM-ID for UMPBWJWDELDZCW-OCCSQVGLSA-N
ID: UMPBWJWDELDZCW-OCCSQVGLSA-N
Comment: Energy0
Num peaks: 11
49.00727645 1.374773736
51.02292652 1.368860632
55.05422664 2.96884515
65.03857658 4.736539368
67.05422664 2.751490201
85.06479133 2.777029344
191.0702706 1.660043783
193.0859207 1.299143326
215.1066561 11.97379176
217.0859207 4.045358022
233.1172208 45.15424456

Name: +ve in-silico MS/MS by CFM-ID for UMPBWJWDELDZCW-OCCSQVGLSA-N
ID: UMPBWJWDELDZCW-OCCSQVGLSA-N
Comment: Energy1
Num peaks: 31
43.05422664 1.090995271
49.00727645 7.848150218
51.02292652 2.881949603
53.03857658 3.209859533
55.05422664 4.666842512
63.02292652 1.41968254
65.03857658 4.075043655
67.05422664 3.79334913
69.0334912 0.9384511653
69.06987671 1.269376872
71.04914126 1.14974661
71.08552677 1.044398405
77.00219107 1.750982659
79.01784114 2.612040507
93.0334912 1.280857322
95.04914126 0.8959847506
107.0491413 1.004064812
137.0597059 1.112675177
139.075356 1.748654793
151.075356 2.321267712
153.0910061 0.8727011207
189.0546206 1.686406907
191.0702706 2.650261978
193.0859207 2.168126836
197.0960915 0.9138241207
199.075356 1.289545577
205.0859207 0.9076998566
205.1223062 1.902963029
215.1066561 6.077359845
217.0859207 3.934838369
233.1172208 11.4363896

Name: +ve in-silico MS/MS by CFM-ID for UMPBWJWDELDZCW-OCCSQVGLSA-N
ID: UMPBWJWDELDZCW-OCCSQVGLSA-N
Comment: Energy2
Num peaks: 11
39.02292652 6.073483479
41.03857658 2.84591641
49.00727645 18.507227
51.02292652 6.625371133
53.03857658 4.734184417
55.05422664 9.011758029
63.02292652 6.624995343
65.03857658 17.93125724
67.05422664 2.728703455
69.0334912 4.277741225
69.06987671 2.137686792

Name: +ve in-silico MS/MS by CFM-ID for LEFHHOBVSOTJCX-OOPCZODUSA-N
ID: LEFHHOBVSOTJCX-OOPCZODUSA-N
Comment: Energy0
Num peaks: 14
43.01784114 1.787852759
103.075356 2.014906079
143.0491413 1.333668131
145.0647913 1.219832788
147.0440559 1.71207453
159.0440559 8.601904532
175.075356 1.592744392
185.0960915 1.375888796
189.0910061 4.094175076
191.1066561 2.216469371
197.0960915 3.333728629
203.1066561 2.30116758
215.1066561 21.52449705
233.1172208 27.38054908

Name: +ve in-silico MS/MS by CFM-ID for LEFHHOBVSOTJCX-OOPCZODUSA-N
ID: LEFHHOBVSOTJCX-OOPCZODUSA-N
Comment: Energy1
Num peaks: 26
41.00219107 2.381325312
43.01784114 1.089362346
53.00219107 1.348184172
55.01784114 3.962601448
87.08044139 1.088683082
89.05970595 2.648131725
103.075356 1.335629553
129.0334912 2.415846382
131.0491413 1.488335632
143.0491413 1.063595426
145.0647913 1.732823729
147.0440559 1.115432905
157.0647913 1.558456368
159.0440559 3.30409055
159.0804414 1.355774761
171.0804414 2.883718352
175.075356 1.916332177
177.0910061 1.212649883
185.0960915 1.518891663
187.1117415 1.039182641
189.0910061 2.902610006
191.1066561 1.689337045
197.0960915 7.98030093
203.1066561 1.355551257
215.1066561 17.0633308
233.1172208 12.64767636

Name: +ve in-silico MS/MS by CFM-ID for LEFHHOBVSOTJCX-OOPCZODUSA-N
ID: LEFHHOBVSOTJCX-OOPCZODUSA-N
Comment: Energy2
Num peaks: 23
53.00219107 4.926039774
55.01784114 0.975544712
65.03857658 2.949679851
71.08552677 1.957770476
77.00219107 1.928583654
79.01784114 0.8327346867
83.04914126 2.253662608
87.08044139 1.289874991
103.0178411 2.6275606
105.0334912 11.21242772
107.0491413 3.404312134
115.0542266 3.22061277
117.0334912 2.33832327
129.0334912 7.772437869
129.0698767 1.290275032
131.0491413 17.26988704
143.0491413 1.496356162
145.0647913 1.046100885
157.0284058 0.9771435265
157.0647913 1.338394279
159.0440559 7.323679007
171.0804414 0.9488500266
173.0960915 1.242494056

Name: +ve in-silico MS/MS by CFM-ID for XYAOFSKUVJLWLJ-ITDFMYJTSA-N
ID: XYAOFSKUVJLWLJ-ITDFMYJTSA-N
Comment: Energy0
Num peaks: 15
43.01784114 1.590234875
89.05970595 1.197029383
103.075356 1.534657099
129.0334912 1.281302387
143.0491413 6.152036501
145.0647913 4.888143316
147.0440559 2.193470369
159.0440559 3.581343139
161.0597059 8.464318
189.0910061 4.257388775
191.1066561 2.085213182
197.0960915 1.286902105
203.1066561 2.45808423
215.1066561 13.69226046
233.1172208 26.01979675

Name: +ve in-silico MS/MS by CFM-ID for XYAOFSKUVJLWLJ-ITDFMYJTSA-N
ID: XYAOFSKUVJLWLJ-ITDFMYJTSA-N
Comment: Energy1
Num peaks: 25
41.00219107 1.894361978
43.01784114 1.124731444
53.00219107 1.148029421
55.01784114 3.039291834
89.05970595 1.425085377
103.075356 1.302913726
105.0334912 1.20645901
107.0491413 1.238848673
119.0491413 2.441008029
129.0334912 4.71262462
131.0491413 3.601523767
133.0647913 1.292162952
143.0491413 5.76983133
145.0647913 4.255826709
159.0440559 6.667502731
161.0597059 16.50933363
163.075356 1.283758758
173.0597059 1.809837681
175.075356 2.864399427
189.0910061 1.974527574
191.0702706 1.427965878
197.0960915 1.97734416
203.1066561 0.9943689791
215.1066561 5.540615657
233.1172208 5.237106243

Name: +ve in-silico MS/MS by CFM-ID for XYAOFSKUVJLWLJ-ITDFMYJTSA-N
ID: XYAOFSKUVJLWLJ-ITDFMYJTSA-N
Comment: Energy2
Num peaks: 31
25.00727645 0.9773696986
41.00219107 1.479827915
43.01784114 1.100699164
53.00219107 2.663966741
55.01784114 1.662800848
65.03857658 2.545367528
67.05422664 2.225630326
69.0334912 1.270348216
69.06987671 2.433473295
71.08552677 3.785965322
83.04914126 4.000483827
85.06479133 2.891730092
87.08044139 1.762662466
89.09609146 1.096034857
91.05422664 2.764697121
101.0385766 2.581396303
105.0334912 3.497566696
107.0491413 0.9672712687
115.0542266 11.28712577
117.0334912 2.704650873
117.0698767 2.581618547
119.0491413 1.95108736
129.0334912 4.125407944
129.0698767 1.975802675
131.0491413 2.495951895
143.0491413 2.830565012
145.0647913 2.58309586
147.0440559 0.951068461
149.0597059 1.753080509
173.0597059 1.580316209
175.075356 1.76020671

Name: +ve in-silico MS/MS by CFM-ID for XSNOKHWTJXMFKL-ORAHPGNNSA-N
ID: XSNOKHWTJXMFKL-ORAHPGNNSA-N
Comment: Energy0
Num peaks: 13
65.03857658 4.27043545
67.05422664 2.396673067
69.06987671 2.74846949
85.06479133 1.410522564
113.0597059 1.561837635
119.0491413 2.275395601
121.0647913 2.430478996
137.0597059 3.116970176
163.0389705 1.439271283
165.0546206 6.698625512
205.0859207 1.346131363
215.1066561 7.915378269
233.1172208 43.06106345

Name: +ve in-silico MS/MS by CFM-ID for XSNOKHWTJXMFKL-ORAHPGNNSA-N
ID: XSNOKHWTJXMFKL-ORAHPGNNSA-N
Comment: Energy1
Num peaks: 29
25.00727645 0.8780667693
27.02292652 0.8195025676
41.03857658 1.340440118
43.05422664 0.9397319929
51.02292652 2.635050972
53.03857658 7.367625675
55.05422664 6.617058919
57.06987671 1.137209575
67.05422664 1.403793632
69.06987671 2.728691379
93.0334912 1.071789161
95.04914126 1.512657108
97.06479133 0.8609756881
119.0491413 3.457141107
121.0647913 3.505183448
137.0597059 1.240223192
147.0440559 6.221498772
149.0597059 5.583747266
161.0597059 0.8776480396
163.0389705 2.712993504
163.075356 1.552006207
165.0546206 6.738611772
179.0702706 0.7364409292
191.0702706 2.226564643
203.1066561 0.9121706434
205.1223062 2.449971679
207.1015708 0.9179624068
215.1066561 3.702636343
233.1172208 8.033010388

Name: +ve in-silico MS/MS by CFM-ID for XSNOKHWTJXMFKL-ORAHPGNNSA-N
ID: XSNOKHWTJXMFKL-ORAHPGNNSA-N
Comment: Energy2
Num peaks: 31
39.02292652 5.670337635
41.00219107 0.9749227683
41.03857658 5.319585015
43.01784114 1.823582713
43.05422664 1.202148956
49.00727645 3.129852222
51.02292652 3.558905033
53.03857658 2.620614722
55.05422664 2.114810661
57.06987671 1.4487352
63.02292652 1.862448186
65.03857658 9.695466025
67.05422664 2.584456965
69.06987671 1.578096382
91.05422664 0.9457177816
93.0334912 2.606027766
93.06987671 2.718046687
95.04914126 1.510849783
119.0491413 4.377444057
121.0647913 2.092833346
135.0440559 2.015433863
137.0597059 2.276533103
147.0440559 3.233237213
149.0597059 2.414928247
151.075356 1.555948079
161.0233204 0.9444991696
161.0597059 1.297763726
163.0389705 1.117801042
163.075356 1.239907128
165.0546206 0.965933155
217.0859207 0.9524979076

Name: +ve in-silico MS/MS by CFM-ID for LNVSVBLRJGNIGP-NOYZYQNRSA-N
ID: LNVSVBLRJGNIGP-NOYZYQNRSA-N
Comment: Energy0
Num peaks: 14
97.02840582 3.603893391
119.0855268 3.111713269
147.1168269 1.340265057
165.0910061 1.397635511
177.0910061 3.024063511
181.0859207 1.291613994
183.1015708 2.132217249
189.0910061 9.667333527
191.1066561 23.6256901
205.1223062 2.859856705
207.1379563 2.616706229
223.1328709 1.900999818
233.1172208 4.673580283
251.1277855 19.53610563

Name: +ve in-silico MS/MS by CFM-ID for LNVSVBLRJGNIGP-NOYZYQNRSA-N
ID: LNVSVBLRJGNIGP-NOYZYQNRSA-N
Comment: Energy1
Num peaks: 31
39.02292652 3.265638875
41.03857658 1.34835482
65.03857658 3.30808513
67.05422664 1.659952942
69.0334912 1.170031899
69.06987671 2.627194503
79.05422664 1.343806835
93.06987671 3.277506025
95.08552677 1.188541986
97.02840582 5.900144002
119.0855268 4.193724965
121.0284058 2.579513185
121.1011768 1.300820618
123.0440559 2.368288555
125.0597059 1.583121326
147.1168269 1.305689777
149.0597059 2.334514848
151.075356 1.742639087
161.0597059 1.163335515
163.075356 2.841863463
165.0910061 3.194425726
175.075356 1.909590238
177.0910061 1.801499472
189.0910061 0.9786278061
191.1066561 6.981253904
203.1066561 2.211893142
205.1223062 2.014598476
207.1379563 2.085910421
223.1328709 2.365885537
233.1172208 3.235056981
251.1277855 3.142165565

Name: +ve in-silico MS/MS by CFM-ID for LNVSVBLRJGNIGP-NOYZYQNRSA-N
ID: LNVSVBLRJGNIGP-NOYZYQNRSA-N
Comment: Energy2
Num peaks: 31
39.02292652 8.769661937
41.00219107 1.3105102
41.03857658 4.852103177
43.05422664 1.098709885
51.02292652 1.268102891
53.00219107 1.102122065
55.05422664 1.350610617
65.00219107 3.841312871
65.03857658 5.556655325
67.01784114 1.514125393
67.05422664 3.171498263
69.0334912 4.579591447
69.06987671 0.92184919
71.04914126 0.7975840735
79.05422664 3.250192633
81.0334912 1.503874443
81.06987671 3.096234479
83.04914126 0.8700338161
93.06987671 1.423729282
97.02840582 13.96659262
97.06479133 0.9360132654
99.04405588 1.035518873
107.0491413 1.353588061
109.0647913 2.250106776
119.0855268 1.770928767
121.0284058 1.461400345
123.0440559 1.326450986
163.075356 1.135501167
165.0910061 0.8110160228
205.1223062 0.8892047718
233.1172208 0.9626087225

Name: +ve in-silico MS/MS by CFM-ID for FCTVAZHNKONSMQ-YKAJXJTPSA-N
ID: FCTVAZHNKONSMQ-YKAJXJTPSA-N
Comment: Energy0
Num peaks: 17
67.05422664 1.767505683
93.06987671 2.161324243
95.08552677 3.158923822
97.10117684 2.683190365
123.0804414 3.554812511
125.0960915 1.230563875
139.075356 1.164642133
141.0910061 2.761121694
163.1117415 1.358800399
165.1273916 2.357081782
167.0702706 1.687338622
167.1430416 2.957604899
169.0859207 1.540724435
181.0859207 1.998455509
183.1015708 2.571453292
193.1223062 9.25356879
211.1328709 38.5217391

Name: +ve in-silico MS/MS by CFM-ID for FCTVAZHNKONSMQ-YKAJXJTPSA-N
ID: FCTVAZHNKONSMQ-YKAJXJTPSA-N
Comment: Energy1
Num peaks: 25
27.02292652 1.316032565
39.02292652 1.337352746
41.03857658 1.746014219
49.00727645 1.689959916
51.02292652 0.9864967709
55.05422664 1.066713759
65.03857658 10.25169652
67.05422664 22.95779892
69.0334912 1.655268008
69.06987671 5.455853911
71.08552677 2.154445761
83.04914126 1.544793613
85.06479133 1.463671069
93.06987671 1.082798983
95.08552677 1.538904508
97.10117684 1.114493204
123.0804414 1.42488645
139.075356 0.9900957969
141.0910061 1.364036249
155.0702706 2.895966387
157.0859207 0.9626460674
183.1379563 1.530210499
193.1223062 4.583126588
195.1015708 1.028941477
211.1328709 8.313141239

Name: +ve in-silico MS/MS by CFM-ID for FCTVAZHNKONSMQ-YKAJXJTPSA-N
ID: FCTVAZHNKONSMQ-YKAJXJTPSA-N
Comment: Energy2
Num peaks: 23
39.02292652 3.357350034
41.03857658 8.597426348
49.00727645 1.852146905
51.02292652 4.433389113
53.03857658 6.478978519
55.01784114 1.35297059
55.05422664 6.541289389
57.0334912 1.808769164
57.06987671 1.121400455
65.03857658 7.434315626
67.05422664 7.990071413
69.0334912 5.455724789
69.06987671 7.492559747
71.04914126 1.646340709
71.08552677 1.701278792
85.06479133 1.005193064
93.06987671 2.753098915
95.08552677 3.053662822
97.10117684 1.465386648
99.04405588 1.017490056
111.0804414 1.031054748
121.0647913 1.443585385
123.0804414 1.382122779

Name: +ve in-silico MS/MS by CFM-ID for YDKJPCIHBDXAFA-UHFFFAOYSA-N
ID: YDKJPCIHBDXAFA-UHFFFAOYSA-N
Comment: Energy0
Num peaks: 10
55.05422664 3.843651127
69.06987671 1.495302302
195.0651853 2.406179818
203.1066561 1.171864117
205.1223062 10.65475497
207.0651853 3.381565351
207.1379563 3.660221144
209.0808353 3.409846986
233.1172208 12.5561171
251.1277855 38.14742715

Name: +ve in-silico MS/MS by CFM-ID for YDKJPCIHBDXAFA-UHFFFAOYSA-N
ID: YDKJPCIHBDXAFA-UHFFFAOYSA-N
Comment: Energy1
Num peaks: 24
39.02292652 2.502511451
55.05422664 15.15433888
57.06987671 1.285226334
67.05422664 1.079364418
69.06987671 3.58207416
149.0597059 6.431269232
163.075356 1.087458656
175.1117415 1.054942811
177.0546206 1.997573761
177.1273916 0.9966692111
181.0495352 1.063933464
193.0495352 1.236659962
193.0859207 0.9254221736
195.0651853 5.561948917
201.0910061 0.992545801
203.1066561 1.802722535
205.1223062 9.644696211
207.0651853 1.35892992
207.1379563 3.682672488
209.0808353 0.8917205129
211.0964854 0.9178676397
215.1066561 1.223141454
233.1172208 7.992729862
251.1277855 7.752357735

Name: +ve in-silico MS/MS by CFM-ID for YDKJPCIHBDXAFA-UHFFFAOYSA-N
ID: YDKJPCIHBDXAFA-UHFFFAOYSA-N
Comment: Energy2
Num peaks: 31
39.02292652 2.523353
41.00219107 0.7205814677
41.03857658 0.9549276726
49.00727645 1.762554274
51.02292652 1.651041605
53.03857658 1.704951342
55.05422664 18.33667659
57.06987671 1.747941029
59.01275576 0.8310643592
65.03857658 2.722866771
67.05422664 1.771984214
69.06987671 1.996290783
91.05422664 1.118173514
93.06987671 2.503271302
95.04914126 1.169134726
105.0698767 1.266494895
109.1011768 0.7149289145
133.1011768 3.348797204
149.0597059 10.23721649
151.075356 0.7902293541
161.0960915 0.9057085249
163.0389705 1.797334809
163.1117415 0.8421362083
165.0546206 1.197311279
173.0960915 1.323790488
177.0546206 2.065534326
179.0338851 0.9562845421
187.1117415 1.258282778
189.0910061 2.399412679
195.0651853 1.514040718
235.0964854 0.7599221965

Name: +ve in-silico MS/MS by CFM-ID for MOBAYKZFVBNHTJ-UHFFFAOYSA-N
ID: MOBAYKZFVBNHTJ-UHFFFAOYSA-N
Comment: Energy0
Num peaks: 6
173.0597059 1.267731252
187.075356 1.065910594
201.0910061 3.965514189
203.1066561 1.346514143
215.1066561 39.29086016
233.1172208 39.32706039

Name: +ve in-silico MS/MS by CFM-ID for MOBAYKZFVBNHTJ-UHFFFAOYSA-N
ID: MOBAYKZFVBNHTJ-UHFFFAOYSA-N
Comment: Energy1
Num peaks: 24
25.00727645 0.8912556493
27.02292652 1.140382556
39.02292652 2.470960946
41.00219107 3.53936639
41.03857658 7.168842197
43.01784114 2.653735887
43.05422664 2.774979675
45.0334912 9.470288128
47.04914126 5.503098534
57.0334912 0.903633596
59.04914126 4.10657024
79.05422664 1.020769727
101.0385766 0.9643662279
105.0698767 0.9778246364
147.0804414 0.9733259711
171.0804414 1.123197536
173.0597059 2.186501041
175.075356 0.8408622812
187.075356 3.678372377
189.0910061 2.510474047
201.0910061 1.961227548
203.1066561 0.8494609713
215.1066561 15.48395487
233.1172208 7.215540338

Name: +ve in-silico MS/MS by CFM-ID for MOBAYKZFVBNHTJ-UHFFFAOYSA-N
ID: MOBAYKZFVBNHTJ-UHFFFAOYSA-N
Comment: Energy2
Num peaks: 31
27.02292652 1.55476372
39.02292652 3.631123643
41.00219107 1.132664137
41.03857658 4.814172035
43.05422664 2.883467527
45.0334912 1.325610879
49.00727645 2.589709486
51.02292652 2.806438401
55.05422664 1.12257868
79.05422664 1.266058563
91.05422664 2.239691075
93.06987671 1.899407839
97.02840582 1.988010499
101.0385766 3.107012932
103.0542266 5.336856551
105.0334912 2.073963166
105.0698767 3.419277667
107.0491413 2.698623165
109.0647913 1.280042365
111.0804414 1.250592088
119.0491413 1.525041299
123.0440559 2.655010022
135.0440559 1.337111789
137.0597059 1.3585952
169.0647913 1.445570941
173.0597059 3.374737888
175.075356 1.145317882
185.0960915 1.260987404
187.075356 1.918211056
199.075356 1.381160815
215.1066561 1.398612668

Name: +ve in-silico MS/MS by CFM-ID for JNSXRUWGNZDKRT-RNCFNFMXSA-N
ID: JNSXRUWGNZDKRT-RNCFNFMXSA-N
Comment: Energy0
Num peaks: 10
85.06479133 2.843091182
159.0804414 7.114321778
161.0960915 1.190635029
165.0546206 2.155272484
177.0546206 1.384878294
187.075356 4.636672828
189.0910061 1.763388629
197.0960915 2.427881809
215.1066561 21.85247004
233.1172208 35.13413074

Name: +ve in-silico MS/MS by CFM-ID for JNSXRUWGNZDKRT-RNCFNFMXSA-N
ID: JNSXRUWGNZDKRT-RNCFNFMXSA-N
Comment: Energy1
Num peaks: 24
41.03857658 1.021581381
43.05422664 1.673297194
45.0334912 1.521755365
55.01784114 1.34713935
69.0334912 1.59193181
71.04914126 3.744391808
73.02840582 4.147909933
85.06479133 1.741355198
129.0334912 1.70326834
147.0440559 1.64701834
149.0597059 1.807529532
157.0647913 2.072708353
159.0440559 1.278166858
159.0804414 10.64166196
161.0960915 2.955960189
165.0546206 1.073375226
175.0389705 0.977644003
177.0546206 1.883548479
187.075356 3.895590076
189.0910061 2.008968007
197.0960915 3.519941546
215.1066561 12.23022459
217.0859207 2.038553095
233.1172208 14.35639437

Name: +ve in-silico MS/MS by CFM-ID for JNSXRUWGNZDKRT-RNCFNFMXSA-N
ID: JNSXRUWGNZDKRT-RNCFNFMXSA-N
Comment: Energy2
Num peaks: 23
39.02292652 2.47208708
41.03857658 1.342650289
45.0334912 0.9806041065
49.00727645 4.931358376
51.02292652 2.971893106
65.03857658 14.148446
67.05422664 1.142175731
91.05422664 5.384858846
105.0334912 13.34061349
107.0491413 1.253012949
119.0491413 2.828689019
131.0491413 1.8415829
133.0284058 1.484656856
133.0647913 1.108815325
143.0491413 2.183115357
145.0647913 3.863182837
147.0440559 2.010494514
147.0804414 4.075158791
149.0597059 1.114091167
157.0284058 1.693955791
157.0647913 4.455592504
159.0440559 1.412571181
159.0804414 4.011970908

Name: +ve in-silico MS/MS by CFM-ID for JTQRZRRDNZAHMH-SOFGYWHQSA-N
ID: JTQRZRRDNZAHMH-SOFGYWHQSA-N
Comment: Energy0
Num peaks: 11
57.06987671 11.88358978
75.08044139 1.953376446
115.075356 1.46557358
123.0440559 1.597919998
135.0440559 8.773358503
137.0597059 2.289212885
139.075356 2.059898411
159.0440559 1.712304461
177.0546206 11.55560367
233.1172208 4.066062929
251.1277855 32.9080378

Name: +ve in-silico MS/MS by CFM-ID for JTQRZRRDNZAHMH-SOFGYWHQSA-N
ID: JTQRZRRDNZAHMH-SOFGYWHQSA-N
Comment: Energy1
Num peaks: 21
55.05422664 1.928866602
57.06987671 29.62237769
75.08044139 3.572629813
107.0491413 0.7386910439
111.0440559 1.139751179
113.0597059 1.158403124
123.0440559 1.507729071
125.0597059 0.7612933722
127.075356 0.8638555195
135.0440559 9.881100169
137.0597059 3.662302323
147.0440559 1.121249494
149.0597059 5.16079194
159.0440559 2.69628269
177.0546206 8.32146373
195.0651853 0.7513069687
219.1015708 0.7672550805
221.1172208 0.9172512553
223.1328709 0.803303651
233.1172208 1.17728952
251.1277855 3.961547002

Name: +ve in-silico MS/MS by CFM-ID for JTQRZRRDNZAHMH-SOFGYWHQSA-N
ID: JTQRZRRDNZAHMH-SOFGYWHQSA-N
Comment: Energy2
Num peaks: 31
25.00727645 1.732464011
39.02292652 1.83112604
41.00219107 1.515119812
41.03857658 4.240743189
43.05422664 2.574824745
45.06987671 0.7939085829
49.00727645 1.325040321
51.02292652 2.838576293
53.03857658 1.772506797
55.05422664 2.147647713
57.06987671 17.42125242
65.03857658 3.098579373
79.01784114 0.86875886
105.0334912 4.442043901
107.0491413 3.108638236
117.0334912 1.20637258
119.0491413 1.323579501
121.0284058 1.103507304
121.0647913 0.9636074268
123.0440559 3.110830838
125.0597059 0.8284602042
133.0284058 1.103482493
135.0440559 7.061757271
137.0597059 1.913416736
141.0910061 0.7726788709
143.1066561 0.8501737145
147.0440559 1.121718712
149.0597059 1.755328286
161.0597059 1.238722095
163.075356 0.9865497739
177.0546206 0.868015697

Name: +ve in-silico MS/MS by CFM-ID for GFLHAPBHGYXEGQ-DLOVCJGASA-N
ID: GFLHAPBHGYXEGQ-DLOVCJGASA-N
Comment: Energy0
Num peaks: 21
53.00219107 1.170089475
57.06987671 1.065595635
65.03857658 1.154477273
67.05422664 2.233535176
69.06987671 1.360471439
79.05422664 1.476229713
81.06987671 1.840865619
83.04914126 1.514117263
85.06479133 3.90115177
87.08044139 1.850245728
99.04405588 0.9885410061
143.0702706 2.940907021
145.0859207 1.328583796
149.0960915 1.434691394
151.1117415 3.58432734
165.1273916 1.30692846
167.1430416 1.407166823
169.1223062 1.108272397
193.1223062 5.033860808
195.1015708 2.235649612
211.1328709 41.76673823

Name: +ve in-silico MS/MS by CFM-ID for GFLHAPBHGYXEGQ-DLOVCJGASA-N
ID: GFLHAPBHGYXEGQ-DLOVCJGASA-N
Comment: Energy1
Num peaks: 31
51.02292652 1.298458364
53.03857658 1.585293781
65.03857658 2.100819259
67.05422664 4.90326306
71.08552677 0.9421261176
79.05422664 4.341988151
81.06987671 3.466517642
83.04914126 1.23226777
83.08552677 1.062901536
85.06479133 3.685803628
97.06479133 1.141355245
99.04405588 1.642147627
111.0440559 1.796649102
127.0389705 1.316875457
129.0546206 2.244243077
135.0804414 1.211089704
137.0597059 7.53268713
137.0960915 1.737550635
139.075356 2.802852645
141.0910061 0.8678031998
143.1066561 1.022303759
149.0960915 2.764577615
151.1117415 2.044009361
155.0702706 0.9441001038
163.1117415 1.411137402
165.1273916 0.8530822491
167.1430416 1.49550578
183.1379563 1.955771
193.1223062 2.991865576
195.1015708 3.575432398
211.1328709 8.099282972

Name: +ve in-silico MS/MS by CFM-ID for GFLHAPBHGYXEGQ-DLOVCJGASA-N
ID: GFLHAPBHGYXEGQ-DLOVCJGASA-N
Comment: Energy2
Num peaks: 30
25.00727645 1.741530221
27.02292652 2.034994596
39.02292652 2.563949834
41.03857658 3.779145909
43.05422664 1.13062297
51.02292652 5.461127385
53.00219107 8.697630643
53.03857658 6.670278946
55.01784114 0.9736463583
55.05422664 3.890914197
57.0334912 1.108469966
57.06987671 5.293402451
59.08552677 0.8088821355
63.02292652 0.9468888347
65.03857658 3.145539875
67.05422664 4.382598241
69.06987671 4.684449975
71.08552677 2.268318483
79.05422664 7.773540519
81.0334912 1.024164911
81.06987671 1.751002739
83.04914126 0.9231250585
85.06479133 1.690061006
85.10117684 0.741146661
87.1168269 1.139282566
97.02840582 1.250732484
97.06479133 1.140144256
99.04405588 1.731275468
127.075356 1.147466298
193.1223062 0.7269471083

Name: +ve in-silico MS/MS by CFM-ID for GXJPKIGCMGAHTL-UHFFFAOYSA-N
ID: GXJPKIGCMGAHTL-UHFFFAOYSA-N
Comment: Energy0
Num peaks: 6
41.03857658 1.924054447
43.05422664 15.97923859
163.075356 4.426500516
191.0702706 15.24114006
233.1172208 1.345753464
251.1277855 50.47595727

Name: +ve in-silico MS/MS by CFM-ID for GXJPKIGCMGAHTL-UHFFFAOYSA-N
ID: GXJPKIGCMGAHTL-UHFFFAOYSA-N
Comment: Energy1
Num peaks: 6
41.03857658 3.463071281
43.05422664 49.97293654
163.075356 5.575979228
173.0597059 1.602396598
191.0702706 10.90524475
251.1277855 9.474382429

Name: +ve in-silico MS/MS by CFM-ID for GXJPKIGCMGAHTL-UHFFFAOYSA-N
ID: GXJPKIGCMGAHTL-UHFFFAOYSA-N
Comment: Energy2
Num peaks: 16
27.02292652 1.182758397
39.02292652 3.174934919
41.03857658 4.056804718
43.05422664 33.05013726
51.02292652 1.409222034
63.02292652 5.031309289
79.01784114 2.249021873
79.05422664 6.627932944
105.0334912 8.063935267
107.0491413 5.672547213
109.0647913 1.194553935
133.0284058 2.480519008
135.0440559 1.416352973
163.075356 2.346096867
173.0597059 1.011754394
191.0702706 1.614114512

Name: +ve in-silico MS/MS by CFM-ID for IQMZMJNVLZXNPZ-VXGBXAGGSA-N
ID: IQMZMJNVLZXNPZ-VXGBXAGGSA-N
Comment: Energy0
Num peaks: 20
79.05422664 1.005101447
81.06987671 1.082776062
93.06987671 0.931423462
95.04914126 1.142809275
97.06479133 2.562890498
99.08044139 2.482896403
111.0440559 2.222021304
113.0597059 1.292048714
125.0597059 1.712577339
133.1011768 3.009487768
147.1168269 1.192587411
149.0960915 1.13290647
151.1117415 2.836099849
165.1273916 1.404843897
167.1430416 1.375389194
175.1117415 2.69573029
177.0910061 1.182003986
193.1223062 25.89758606
195.1015708 1.485639254
211.1328709 24.00177426

Name: +ve in-silico MS/MS by CFM-ID for IQMZMJNVLZXNPZ-VXGBXAGGSA-N
ID: IQMZMJNVLZXNPZ-VXGBXAGGSA-N
Comment: Energy1
Num peaks: 31
49.00727645 1.390163344
51.02292652 1.599790703
53.03857658 1.983211821
55.05422664 1.704465944
65.03857658 2.258745587
67.05422664 2.071535212
69.06987671 1.846096601
77.03857658 2.646145398
79.05422664 4.635025956
81.06987671 1.536879067
95.04914126 1.997124519
97.06479133 3.537451606
99.04405588 1.807146327
111.0440559 2.044207249
113.0597059 1.41587586
117.0698767 3.169135006
119.0855268 2.047452582
123.1168269 2.205661611
125.0597059 2.078558366
133.1011768 1.81923984
135.0804414 1.728841532
137.0960915 1.499101885
139.075356 1.518600787
145.1011768 1.353786827
151.1117415 1.3016155
165.1273916 1.186320447
175.1117415 1.493005963
177.0910061 2.153601446
183.1379563 1.190506378
193.1223062 5.515396523
211.1328709 3.950276233

Name: +ve in-silico MS/MS by CFM-ID for IQMZMJNVLZXNPZ-VXGBXAGGSA-N
ID: IQMZMJNVLZXNPZ-VXGBXAGGSA-N
Comment: Energy2
Num peaks: 31
27.02292652 0.8453010582
39.02292652 2.29470523
41.03857658 1.245221007
49.00727645 2.804499385
51.02292652 4.650672235
53.00219107 5.767303775
53.03857658 5.10939533
55.05422664 2.167887986
65.03857658 5.357929022
67.05422664 4.826995729
69.0334912 2.121598521
69.06987671 1.459986031
71.04914126 1.840338719
77.03857658 3.42279092
79.05422664 6.735097855
81.0334912 1.259885641
81.06987671 9.183879637
83.04914126 2.566770532
93.06987671 0.9178043046
95.04914126 1.795310521
95.08552677 0.8305670021
97.02840582 0.8521830568
97.06479133 2.589080396
99.08044139 1.023531614
107.0491413 0.8315200099
121.1011768 0.9108874164
123.0440559 0.9160917337
125.0597059 1.086152747
131.0855268 0.9305311157
149.132477 0.8850633661
177.0910061 1.149759761

Name: +ve in-silico MS/MS by CFM-ID for UNIPZVVERHJIFN-CKYFFXLPSA-N
ID: UNIPZVVERHJIFN-CKYFFXLPSA-N
Comment: Energy0
Num peaks: 15
53.03857658 1.510484217
55.05422664 1.927988846
93.06987671 1.763417405
131.0855268 1.867742819
133.1011768 6.283411529
147.1168269 1.074165047
149.0960915 1.967378396
151.1117415 5.936063337
153.0910061 1.145369016
155.1066561 2.570500008
165.1273916 1.468396573
167.1430416 1.422659374
175.1117415 2.446300831
193.1223062 24.38767879
211.1328709 24.40510641

Name: +ve in-silico MS/MS by CFM-ID for UNIPZVVERHJIFN-CKYFFXLPSA-N
ID: UNIPZVVERHJIFN-CKYFFXLPSA-N
Comment: Energy1
Num peaks: 31
39.02292652 1.626164011
51.02292652 2.997900976
53.03857658 3.128546485
55.05422664 1.967957252
65.03857658 1.421772893
93.06987671 2.426821055
95.08552677 1.455200294
99.04405588 1.142842885
111.0804414 1.56883713
117.0698767 2.217679403
119.0855268 2.537321989
123.0440559 1.153298276
123.1168269 2.268607528
131.0855268 2.142758294
133.1011768 4.263103419
135.0804414 1.716363922
137.0597059 2.229604439
137.0960915 1.959859516
139.075356 1.166255397
145.1011768 1.684424814
147.1168269 1.218569996
149.0960915 2.03622478
151.075356 1.934724022
151.1117415 1.930084098
155.1066561 1.237882104
165.1273916 1.594507401
167.1430416 1.588784094
175.1117415 2.027722091
183.1379563 1.990651466
193.1223062 7.449745589
211.1328709 5.350969528

Name: +ve in-silico MS/MS by CFM-ID for UNIPZVVERHJIFN-CKYFFXLPSA-N
ID: UNIPZVVERHJIFN-CKYFFXLPSA-N
Comment: Energy2
Num peaks: 31
39.02292652 4.531448959
41.03857658 1.054616148
51.02292652 3.815520274
53.00219107 6.989093038
53.03857658 10.20657637
55.05422664 7.699316228
57.06987671 1.120227134
65.03857658 3.746756829
67.05422664 4.911404287
69.06987671 2.388162073
79.05422664 0.9042360826
81.06987671 1.041629527
91.05422664 1.068217093
93.06987671 2.488573381
95.01275576 1.046654131
95.08552677 1.69420611
97.02840582 0.8640807147
97.06479133 0.9345042963
99.04405588 1.071619718
111.0440559 1.83259346
121.1011768 1.799205503
123.1168269 0.9864595796
131.0855268 1.457192395
133.1011768 0.9863156102
137.0597059 1.017821983
137.0960915 0.8770546971
139.075356 1.202993898
149.132477 1.228882608
151.1117415 1.142158171
165.0910061 1.009202346
165.1273916 1.048673177

Name: +ve in-silico MS/MS by CFM-ID for HLQDPYGDTHAJTB-UHFFFAOYSA-N
ID: HLQDPYGDTHAJTB-UHFFFAOYSA-N
Comment: Energy0
Num peaks: 6
189.0546206 2.031415273
191.0702706 2.318463709
193.0859207 3.526774995
201.0910061 5.126548813
217.0859207 2.319236985
233.1172208 67.68502423

Name: +ve in-silico MS/MS by CFM-ID for HLQDPYGDTHAJTB-UHFFFAOYSA-N
ID: HLQDPYGDTHAJTB-UHFFFAOYSA-N
Comment: Energy1
Num peaks: 19
55.05422664 2.2122142
65.03857658 9.168562073
103.0542266 1.3526628
135.0440559 1.274851076
137.0597059 1.236597445
147.0804414 1.544248012
165.0546206 2.355197599
167.0702706 2.642482005
173.0960915 2.443579427
179.1066561 1.826239014
189.0546206 2.407063389
189.0910061 1.565712576
191.0702706 2.069588641
193.0859207 1.16188808
201.0910061 6.453111232
203.1066561 5.666359424
205.1223062 5.190535805
217.0859207 3.450553387
233.1172208 26.90902445

Name: +ve in-silico MS/MS by CFM-ID for HLQDPYGDTHAJTB-UHFFFAOYSA-N
ID: HLQDPYGDTHAJTB-UHFFFAOYSA-N
Comment: Energy2
Num peaks: 31
39.02292652 3.60509991
49.00727645 3.266959022
51.02292652 2.052733197
55.01784114 1.934721215
55.05422664 2.367678826
57.0334912 1.975279709
63.02292652 1.19134015
65.03857658 8.957950076
67.05422664 2.704064812
79.05422664 1.50241907
89.03857658 1.165079156
103.0542266 5.430987785
105.0698767 2.425534633
111.0440559 1.298602251
121.0647913 1.354471251
135.0440559 3.054742957
137.0597059 1.491464236
145.0647913 3.86689351
147.0804414 2.792451432
151.0389705 1.606554239
157.0647913 2.177095164
159.0440559 1.540601913
159.0804414 1.431589284
161.0597059 1.732889921
163.075356 0.9109624054
167.0702706 0.9204176847
173.0960915 2.132004916
177.0910061 0.91798962
187.075356 2.179222892
189.0910061 2.651048138
217.0859207 1.734033676

Name: +ve in-silico MS/MS by CFM-ID for ZRAWYUAGCGVSLC-GRYCIOLGSA-N
ID: ZRAWYUAGCGVSLC-GRYCIOLGSA-N
Comment: Energy0
Num peaks: 6
95.04914126 0.5323925865
175.1117415 22.52192819
177.0910061 0.9630286731
193.1223062 45.53531823
195.1015708 0.5344797369
211.1328709 22.98284549

Name: +ve in-silico MS/MS by CFM-ID for ZRAWYUAGCGVSLC-GRYCIOLGSA-N
ID: ZRAWYUAGCGVSLC-GRYCIOLGSA-N
Comment: Energy1
Num peaks: 18
53.03857658 1.276636175
67.01784114 1.375933481
95.04914126 1.792925767
97.06479133 1.173413293
119.0491413 3.25174903
121.0647913 2.200128048
123.0804414 2.384206589
125.0960915 1.610432916
137.0597059 1.263631341
139.075356 2.043953048
141.0910061 1.094982332
143.1066561 1.25530719
151.1117415 1.810036666
175.1117415 19.30778071
177.0910061 1.132133507
183.1379563 1.34580911
193.1223062 25.35678857
211.1328709 10.38823066

Name: +ve in-silico MS/MS by CFM-ID for ZRAWYUAGCGVSLC-GRYCIOLGSA-N
ID: ZRAWYUAGCGVSLC-GRYCIOLGSA-N
Comment: Energy2
Num peaks: 31
39.02292652 5.327404372
41.03857658 2.511321401
43.05422664 1.821980177
51.02292652 1.649036627
53.03857658 0.8862212129
55.01784114 2.139990709
57.0334912 1.007791873
77.03857658 1.652504043
79.05422664 1.14433506
93.0334912 1.654892506
95.04914126 3.418179967
97.06479133 2.394336259
119.0491413 1.078382647
121.0647913 2.274547949
123.0804414 2.995146529
125.0960915 3.015421021
127.1117415 1.466553701
133.0647913 1.471923693
135.0804414 2.311223368
139.1117415 0.9687513736
149.0960915 2.807275676
151.1117415 3.234896297
161.0960915 1.16039758
163.1117415 2.077009784
165.0910061 1.441960062
165.1273916 7.014296292
167.1066561 1.39697083
175.1117415 10.13283527
177.0910061 5.02265265
193.1223062 3.174154678
195.1015708 0.9955649928

Name: +ve in-silico MS/MS by CFM-ID for GQIHAQRDYXHIAG-QTIKQWDBSA-N
ID: GQIHAQRDYXHIAG-QTIKQWDBSA-N
Comment: Energy0
Num peaks: 6
57.0334912 4.164102931
149.0960915 2.019201695
153.0910061 3.367805883
175.1117415 12.93624671
193.1223062 37.12124487
211.1328709 22.58594411

Name: +ve in-silico MS/MS by CFM-ID for GQIHAQRDYXHIAG-QTIKQWDBSA-N
ID: GQIHAQRDYXHIAG-QTIKQWDBSA-N
Comment: Energy1
Num peaks: 19
39.02292652 1.577928047
51.02292652 1.016651559
55.05422664 4.253725978
57.0334912 2.797697776
57.06987671 1.443571089
59.04914126 1.16427993
69.0334912 1.304998209
123.0804414 1.742514277
125.0960915 1.410736795
135.0804414 4.646226912
137.0597059 1.109419631
141.0910061 1.813465778
143.1066561 1.191226181
151.075356 4.744570884
151.1117415 1.086129191
153.0910061 4.74211496
175.1117415 17.32580123
193.1223062 19.57758645
211.1328709 7.993911927

Name: +ve in-silico MS/MS by CFM-ID for GQIHAQRDYXHIAG-QTIKQWDBSA-N
ID: GQIHAQRDYXHIAG-QTIKQWDBSA-N
Comment: Energy2
Num peaks: 28
39.02292652 10.49152171
41.00219107 1.18132217
41.03857658 4.885675488
51.02292652 2.169821487
53.03857658 1.653039686
55.05422664 10.25128506
57.0334912 4.638029388
57.06987671 6.977394652
59.08552677 1.142181401
65.03857658 2.523774162
67.05422664 2.014380862
69.0334912 1.586858763
69.06987671 1.538882004
79.05422664 4.358609819
81.06987671 1.431710681
85.06479133 4.283081838
97.06479133 1.318232275
123.0804414 1.097332927
135.0804414 1.546642569
147.0804414 2.3187478
149.0960915 2.496528131
151.075356 1.155200694
151.1117415 1.824943286
153.0910061 1.252465665
165.0910061 1.117991548
175.1117415 2.314653208
177.0910061 2.11946061
193.1223062 1.352702479

Name: +ve in-silico MS/MS by CFM-ID for ZUFSTEWSEZJDOI-ZYHUDNBSSA-N
ID: ZUFSTEWSEZJDOI-ZYHUDNBSSA-N
Comment: Energy0
Num peaks: 23
65.03857658 1.484875825
67.05422664 1.338371708
97.06479133 1.128409542
99.08044139 1.205943433
109.0284058 0.8674393535
111.0440559 2.000751167
113.0597059 1.81484413
123.0440559 0.8107959595
125.0597059 3.679446783
131.0855268 1.619906247
133.1011768 5.482598547
147.1168269 0.9359843665
149.0960915 1.661175567
151.1117415 4.963181278
153.0910061 1.082359536
155.1066561 1.765536736
165.1273916 1.239157554
167.1430416 1.217339696
175.1117415 2.136548035
177.0910061 0.9458415314
193.1223062 20.91710714
195.1015708 1.263221883
211.1328709 20.69746047

Name: +ve in-silico MS/MS by CFM-ID for ZUFSTEWSEZJDOI-ZYHUDNBSSA-N
ID: ZUFSTEWSEZJDOI-ZYHUDNBSSA-N
Comment: Energy1
Num peaks: 31
51.02292652 1.210471594
53.03857658 1.619914416
55.05422664 2.324384332
65.03857658 4.951660367
67.05422664 3.888302453
69.06987671 1.708556098
77.03857658 1.512067317
79.05422664 5.152823876
81.06987671 2.164746078
85.06479133 1.882508185
97.06479133 2.887551932
99.08044139 1.336637764
109.0284058 1.514020619
117.0698767 1.67749499
119.0855268 1.865204051
123.0440559 1.44636449
123.1168269 1.647915497
125.0597059 4.56565069
131.0855268 1.770807831
133.1011768 3.046748986
135.0804414 1.292750913
137.0960915 1.390914424
139.075356 1.512697539
145.1011768 1.305191439
149.0960915 1.259730927
151.1117415 1.231673673
167.1430416 1.074327675
175.1117415 1.467929134
177.0910061 2.07967343
193.1223062 5.209000538
211.1328709 3.726694906

Name: +ve in-silico MS/MS by CFM-ID for ZUFSTEWSEZJDOI-ZYHUDNBSSA-N
ID: ZUFSTEWSEZJDOI-ZYHUDNBSSA-N
Comment: Energy2
Num peaks: 31
27.02292652 0.8449060139
39.02292652 3.164497165
41.03857658 1.700254692
51.02292652 3.364607978
53.00219107 5.300079339
53.03857658 5.031339938
55.01784114 1.278582412
55.05422664 3.109238026
57.0334912 1.102199378
65.03857658 7.081756773
67.05422664 6.781963284
69.0334912 6.229668526
69.06987671 1.716716351
71.04914126 2.318415546
73.06479133 2.036536404
77.03857658 2.602933658
79.05422664 4.379760651
81.06987671 5.505459208
83.04914126 0.7404835316
85.06479133 1.159261996
107.0491413 1.358471231
107.0855268 0.8930676355
109.0284058 1.093180909
111.0440559 0.8088094838
121.1011768 0.7930963723
123.0440559 1.422641785
125.0597059 1.909445769
131.0855268 1.04389447
133.0647913 1.000713697
137.0960915 0.8331461034
177.0910061 1.147024647

Name: +ve in-silico MS/MS by CFM-ID for AGXDVPULWUXVDT-JTQLQIEISA-N
ID: AGXDVPULWUXVDT-JTQLQIEISA-N
Comment: Energy0
Num peaks: 10
69.06987671 2.309513007
71.08552677 14.82361422
89.09609146 6.363974893
121.0284058 7.924789139
123.0440559 2.050712255
125.0597059 2.352062454
145.0284058 1.87587512
163.0389705 11.89162521
233.1172208 3.904193759
251.1277855 27.90908089

Name: +ve in-silico MS/MS by CFM-ID for AGXDVPULWUXVDT-JTQLQIEISA-N
ID: AGXDVPULWUXVDT-JTQLQIEISA-N
Comment: Energy1
Num peaks: 17
67.05422664 0.9513431225
69.06987671 3.858322906
71.08552677 30.4381593
89.09609146 7.862932903
109.0284058 0.9834955275
121.0284058 8.295777857
123.0440559 2.928824799
125.0597059 1.308892582
127.075356 1.077341324
135.0440559 5.139799844
145.0284058 2.620153043
163.0389705 7.688623627
181.0495352 1.301829507
221.1172208 1.268025882
223.1328709 1.083727915
233.1172208 0.9742481888
251.1277855 2.62518602

Name: +ve in-silico MS/MS by CFM-ID for AGXDVPULWUXVDT-JTQLQIEISA-N
ID: AGXDVPULWUXVDT-JTQLQIEISA-N
Comment: Energy2
Num peaks: 31
25.00727645 1.310792121
39.02292652 2.697238471
41.00219107 0.803452078
41.03857658 3.117566216
43.05422664 3.580417747
45.06987671 1.847800766
49.00727645 1.359891936
55.01784114 1.107943082
55.05422664 1.584318951
65.03857658 6.231512327
67.05422664 1.733542729
69.06987671 2.883327569
71.08552677 19.10724404
77.03857658 0.8330091229
79.01784114 0.9187555268
85.02840582 1.026644274
89.09609146 1.084926556
93.0334912 1.491699999
95.04914126 0.851015767
105.0334912 2.751802583
107.0491413 2.216898546
109.0284058 1.565279677
121.0284058 7.145844055
123.0440559 1.701502562
133.0284058 1.144071568
135.0440559 2.595207052
137.0597059 0.8960888742
145.0284058 1.02453484
149.0597059 0.7148231363
163.0389705 1.05029288
235.0964854 1.024378998

Name: +ve in-silico MS/MS by CFM-ID for QKBMWRGCXJWSPL-SRVKXCTJSA-N
ID: QKBMWRGCXJWSPL-SRVKXCTJSA-N
Comment: Energy0
Num peaks: 6
107.0491413 1.563485095
109.0647913 1.350358339
153.0910061 1.070970935
175.1117415 20.20839802
193.1223062 40.67608581
211.1328709 20.43952857

Name: +ve in-silico MS/MS by CFM-ID for QKBMWRGCXJWSPL-SRVKXCTJSA-N
ID: QKBMWRGCXJWSPL-SRVKXCTJSA-N
Comment: Energy1
Num peaks: 25
51.02292652 1.16577529
53.03857658 1.069917734
107.0491413 3.381177877
109.0647913 1.836789521
133.0647913 2.640120817
135.0804414 1.749273216
137.0597059 1.476670394
139.075356 1.351774952
147.0804414 1.104747916
149.0960915 1.490396395
151.075356 1.405629
151.1117415 1.832766044
153.0910061 1.97210524
161.0960915 1.610129352
163.1117415 1.223437226
165.0910061 1.453109541
165.1273916 3.26415988
167.1066561 1.546803281
169.1223062 1.205789333
175.1117415 15.75637146
177.0910061 1.020980488
181.1223062 1.458941709
183.1379563 3.774957218
193.1223062 18.94892906
211.1328709 7.251845993

Name: +ve in-silico MS/MS by CFM-ID for QKBMWRGCXJWSPL-SRVKXCTJSA-N
ID: QKBMWRGCXJWSPL-SRVKXCTJSA-N
Comment: Energy2
Num peaks: 31
39.02292652 1.646556015
49.00727645 2.187555802
51.02292652 3.166402902
53.03857658 2.484982817
57.06987671 2.18467805
81.0334912 1.699451792
81.06987671 1.404893878
83.04914126 1.610496966
105.0334912 2.449665241
107.0491413 4.026926382
109.0647913 1.292969083
121.0647913 2.94281159
123.0804414 1.886153596
125.0960915 1.492011956
133.0647913 2.953228674
135.0804414 4.815980926
137.0597059 1.301223849
137.0960915 2.91241783
139.1117415 1.83147671
141.1273916 2.11610224
147.0804414 1.632690075
149.0960915 3.58698897
151.075356 1.251356364
151.1117415 2.846084845
161.0960915 1.4244684
163.1117415 2.742749564
165.0910061 1.6271059
165.1273916 2.590986851
175.1117415 4.790011793
177.0910061 3.558245829
193.1223062 1.552780214

Name: +ve in-silico MS/MS by CFM-ID for VUILPHNRZJUSCY-LYITZRKNSA-N
ID: VUILPHNRZJUSCY-LYITZRKNSA-N
Comment: Energy0
Num peaks: 12
91.05422664 2.651129097
103.0542266 0.9583196525
157.0647913 1.490661463
159.0804414 2.071988534
183.0804414 10.17689561
185.0960915 3.087705122
187.1117415 1.175971519
197.0960915 1.681631282
201.0910061 15.58432423
203.1066561 1.768908157
215.1066561 21.9106963
233.1172208 18.14272829

Name: +ve in-silico MS/MS by CFM-ID for VUILPHNRZJUSCY-LYITZRKNSA-N
ID: VUILPHNRZJUSCY-LYITZRKNSA-N
Comment: Energy1
Num peaks: 31
39.02292652 1.037381354
67.01784114 1.178801106
69.0334912 1.573905642
83.01275576 0.9828537689
85.02840582 1.743695447
91.05422664 4.238798851
99.04405588 2.157104765
101.0385766 1.324706723
103.0542266 4.556021664
105.0698767 1.773946824
111.0440559 1.226044841
115.0542266 1.130487146
121.0284058 1.540939973
123.0440559 1.689621674
133.0647913 0.9217988125
137.0597059 0.9861280833
139.0542266 3.259414371
141.0698767 4.395943577
143.0855268 1.734940625
155.0855268 2.74542414
157.0647913 2.655844607
159.0804414 4.592120964
161.0960915 2.140183668
173.0960915 2.206113296
183.0804414 3.616144479
185.0960915 1.834384123
187.1117415 0.9158212832
197.0960915 1.65632751
201.0910061 3.682693249
215.1066561 7.581501256
233.1172208 4.544192718

Name: +ve in-silico MS/MS by CFM-ID for VUILPHNRZJUSCY-LYITZRKNSA-N
ID: VUILPHNRZJUSCY-LYITZRKNSA-N
Comment: Energy2
Num peaks: 31
25.00727645 3.004240749
39.02292652 6.338179547
41.03857658 1.205177802
49.00727645 1.065886572
53.00219107 1.399389809
55.01784114 2.506010296
57.0334912 1.249071207
59.01275576 1.082461256
67.01784114 2.690572236
69.0334912 3.10916238
79.01784114 1.242085807
79.05422664 0.9403404412
83.04914126 1.024762519
91.05422664 7.964945517
93.06987671 0.9812713766
95.04914126 1.38481466
99.04405588 0.9768459807
101.0385766 4.023965632
103.0542266 9.025484301
105.0698767 2.784804867
111.0440559 1.21710146
121.0284058 1.163991573
123.0440559 1.139399323
129.0698767 1.231063647
139.0542266 1.593247942
141.0698767 1.432367671
143.0855268 1.967615506
155.0855268 2.822768579
183.0804414 0.9833475522
185.0960915 1.272429698
187.1117415 0.9688372789

Name: +ve in-silico MS/MS by CFM-ID for PYLSNYKEHGGYOD-UHFFFAOYSA-N
ID: PYLSNYKEHGGYOD-UHFFFAOYSA-N
Comment: Energy0
Num peaks: 10
57.06987671 4.543844395
85.06479133 4.051598134
165.0546206 4.288831255
193.0495352 7.948276694
209.0808353 3.281516324
215.1066561 1.533237875
219.1015708 2.04070494
233.1172208 12.65964051
235.0964854 2.358286129
251.1277855 38.44302093

Name: +ve in-silico MS/MS by CFM-ID for PYLSNYKEHGGYOD-UHFFFAOYSA-N
ID: PYLSNYKEHGGYOD-UHFFFAOYSA-N
Comment: Energy1
Num peaks: 20
39.02292652 2.350994921
41.03857658 2.886980658
43.01784114 1.537886499
43.05422664 4.246360577
45.06987671 1.450488672
57.06987671 8.590228671
67.05422664 1.492100079
85.06479133 5.558318162
149.0233204 1.447090094
151.0389705 1.713062097
163.0389705 1.438901237
165.0546206 2.319955661
175.0389705 5.185729001
177.0182351 1.294113065
177.0546206 2.502247529
193.0495352 23.58425989
209.0808353 2.050823341
209.1172208 1.263079229
233.1172208 3.6169515
251.1277855 5.864818457

Name: +ve in-silico MS/MS by CFM-ID for PYLSNYKEHGGYOD-UHFFFAOYSA-N
ID: PYLSNYKEHGGYOD-UHFFFAOYSA-N
Comment: Energy2
Num peaks: 28
15.02292652 0.8930100534
39.02292652 2.383046245
41.00219107 1.751083081
41.03857658 8.594766982
43.01784114 2.254050685
43.05422664 2.627862827
55.05422664 2.357202788
57.06987671 9.597415805
65.03857658 1.100967611
67.01784114 1.023358269
67.05422664 1.090649605
69.0334912 1.344560113
81.0334912 2.293671322
85.06479133 1.895873387
135.0440559 1.894621849
139.0389705 1.467896591
147.0440559 1.234874208
149.0233204 4.149123588
149.0597059 1.161016791
151.0389705 4.213973514
161.0233204 2.659957045
163.0389705 4.030775023
165.0546206 3.393686566
175.0389705 3.674416379
177.0182351 4.451901009
177.0546206 3.71636658
179.0338851 1.354460435
193.0495352 4.255828967

Name: +ve in-silico MS/MS by CFM-ID for ZPAJAUMVWJORSS-STQMWFEESA-N
ID: ZPAJAUMVWJORSS-STQMWFEESA-N
Comment: Energy0
Num peaks: 15
57.0334912 1.464983209
91.05422664 3.388793109
115.0542266 1.201426536
127.0542266 3.939565636
129.0698767 9.86345674
131.0855268 4.444694791
133.1011768 1.30564157
135.1168269 1.826670399
141.0546206 1.64009375
173.0960915 4.365501636
189.1273916 1.260684006
201.0910061 5.49534927
203.1066561 1.963253808
215.1066561 5.110605196
233.1172208 33.10469013

Name: +ve in-silico MS/MS by CFM-ID for ZPAJAUMVWJORSS-STQMWFEESA-N
ID: ZPAJAUMVWJORSS-STQMWFEESA-N
Comment: Energy1
Num peaks: 22
39.02292652 2.119565407
41.03857658 0.8334566069
51.02292652 0.8510955997
91.05422664 4.1350687
99.04405588 0.7715786424
103.0542266 1.217239418
115.0542266 24.40071549
117.0698767 9.431466692
119.0855268 2.561839472
127.0542266 5.073037552
129.0546206 1.805287932
129.0698767 8.011630644
131.0855268 2.241581514
133.1011768 0.927703974
135.1168269 1.290138675
139.0389705 1.776044397
141.0546206 1.894596925
189.1273916 0.7718255918
201.0910061 1.675098801
205.1223062 1.078431078
215.1066561 2.205483852
233.1172208 5.459344414

Name: +ve in-silico MS/MS by CFM-ID for ZPAJAUMVWJORSS-STQMWFEESA-N
ID: ZPAJAUMVWJORSS-STQMWFEESA-N
Comment: Energy2
Num peaks: 27
27.02292652 1.886529293
39.02292652 7.115628566
41.03857658 2.130632168
45.0334912 0.7966233994
49.00727645 7.225529496
51.02292652 4.319164669
53.03857658 3.401780186
55.01784114 4.031913866
57.0334912 2.500977613
59.04914126 0.9447544438
63.02292652 1.027185455
65.03857658 0.7226414233
71.01275576 1.028724776
75.02292652 1.720782983
79.05422664 1.734234002
89.03857658 0.7634020954
91.05422664 6.453905896
101.0385766 4.537575534
103.0542266 5.540099024
105.0698767 0.874755684
115.0542266 4.499191802
117.0698767 2.41913742
119.0855268 0.7185173993
127.0542266 5.060381684
129.0698767 5.994184111
131.0855268 2.144586277
147.0804414 1.118935522

Name: +ve in-silico MS/MS by CFM-ID for DDPXVYKYOAZVRL-HZMBPMFUSA-N
ID: DDPXVYKYOAZVRL-HZMBPMFUSA-N
Comment: Energy0
Num peaks: 6
83.04914126 5.563487829
85.06479133 4.570870404
165.0546206 10.62909101
167.0702706 12.69486223
233.1172208 3.944868804
251.1277855 42.99766829

Name: +ve in-silico MS/MS by CFM-ID for DDPXVYKYOAZVRL-HZMBPMFUSA-N
ID: DDPXVYKYOAZVRL-HZMBPMFUSA-N
Comment: Energy1
Num peaks: 31
39.02292652 1.775420892
53.00219107 1.60954612
55.01784114 2.067101758
57.0334912 4.123148402
67.01784114 0.9910437715
67.05422664 0.9993853639
69.0334912 1.214600773
71.04914126 2.935225287
73.06479133 1.48838096
83.04914126 10.0186603
85.06479133 4.100660162
87.08044139 1.389826075
109.0647913 1.052176152
113.0960915 0.8964908049
123.0804414 4.063642209
125.0960915 2.911162095
139.0389705 1.436733057
149.0597059 0.9173075478
165.0546206 7.828097108
167.0702706 1.134000381
177.0910061 0.909482482
179.0702706 3.513422313
179.1066561 0.9253426193
181.0859207 3.176697938
181.1223062 1.495277779
205.0859207 2.037698519
207.1015708 1.848334311
219.1015708 0.89456717
223.0964854 1.639177895
233.1172208 3.938419801
251.1277855 5.565708562

Name: +ve in-silico MS/MS by CFM-ID for DDPXVYKYOAZVRL-HZMBPMFUSA-N
ID: DDPXVYKYOAZVRL-HZMBPMFUSA-N
Comment: Energy2
Num peaks: 31
39.02292652 5.424345294
41.03857658 2.086241415
45.0334912 1.766473024
49.00727645 1.754157133
55.01784114 2.789281959
57.0334912 2.856283069
69.0334912 2.2587097
71.04914126 1.761866906
83.04914126 2.963215728
85.06479133 2.240437826
95.01275576 3.606364051
95.04914126 1.557077602
97.02840582 4.600586659
99.04405588 1.608102651
107.0491413 1.170533752
109.0647913 1.64398527
111.0440559 2.049279399
123.0440559 1.414673492
123.0804414 3.303360078
133.0647913 1.281543388
135.0440559 3.970965198
135.0804414 1.125326556
137.0597059 1.335634615
147.0440559 1.768667624
149.0597059 5.432292698
151.075356 1.421474975
153.0910061 2.127422024
163.0389705 1.756394517
165.0546206 3.430484009
167.0702706 1.265059403
235.0964854 1.262889554

Name: +ve in-silico MS/MS by CFM-ID for JDIGWVAMJGGRBY-GXSJLCMTSA-N
ID: JDIGWVAMJGGRBY-GXSJLCMTSA-N
Comment: Energy0
Num peaks: 7
69.06987671 1.619690678
187.1117415 2.162982656
189.1273916 2.707009559
205.0859207 1.658741055
215.1066561 3.002042119
233.1172208 50.20681327
251.1277855 19.34537807

Name: +ve in-silico MS/MS by CFM-ID for JDIGWVAMJGGRBY-GXSJLCMTSA-N
ID: JDIGWVAMJGGRBY-GXSJLCMTSA-N
Comment: Energy1
Num peaks: 31
39.02292652 0.9318253303
51.02292652 0.9879108111
53.03857658 1.977137741
55.05422664 3.253062452
57.06987671 0.8711688585
69.06987671 1.284541907
71.08552677 1.119756441
73.06479133 1.333876208
79.05422664 1.932621651
81.06987671 1.723863536
93.06987671 1.277337538
95.08552677 2.273963998
99.08044139 1.093417573
107.0491413 2.44219177
113.0960915 1.103803475
121.0284058 2.976257359
133.0284058 2.315495862
135.0440559 2.003009032
151.0389705 5.152166374
163.0389705 3.239420529
187.1117415 0.9014623154
189.1273916 1.12456542
191.0702706 2.316052735
205.1223062 2.676906452
207.1015708 1.070132619
207.1379563 0.9969965328
215.1066561 3.724455965
217.0859207 0.9807163807
223.1328709 3.089212931
233.1172208 17.39466065
251.1277855 5.76752572

Name: +ve in-silico MS/MS by CFM-ID for JDIGWVAMJGGRBY-GXSJLCMTSA-N
ID: JDIGWVAMJGGRBY-GXSJLCMTSA-N
Comment: Energy2
Num peaks: 31
39.02292652 2.101944803
41.03857658 3.573452245
51.02292652 3.617062827
53.03857658 3.633134468
55.05422664 4.783620446
57.06987671 1.900201748
65.03857658 1.743152691
67.05422664 1.316620531
69.06987671 3.301527975
71.08552677 1.345540878
79.05422664 4.724480483
81.06987671 2.694889334
93.06987671 2.682023094
95.08552677 1.567943743
97.06479133 1.34828834
99.08044139 1.421889482
107.0491413 2.783603368
111.0804414 1.728802167
113.0960915 1.990577269
135.0440559 1.585612519
137.0597059 1.74305995
139.075356 1.540619301
147.0804414 1.429452738
185.0960915 1.356775475
187.1117415 2.690303085
189.1273916 4.889047358
205.1223062 1.57131117
207.1015708 1.359588278
215.1066561 3.397478196
217.0859207 1.462263974
233.1172208 1.238183488

Name: +ve in-silico MS/MS by CFM-ID for FTDULHPUAJUARR-UHFFFAOYSA-N
ID: FTDULHPUAJUARR-UHFFFAOYSA-N
Comment: Energy0
Num peaks: 9
55.05422664 2.669384877
57.06987671 2.719965741
73.06479133 13.50830034
133.0647913 2.213662453
149.0597059 2.885529645
177.0546206 6.15439898
215.1066561 8.255636646
217.0859207 3.537729908
233.1172208 39.97087951

Name: +ve in-silico MS/MS by CFM-ID for FTDULHPUAJUARR-UHFFFAOYSA-N
ID: FTDULHPUAJUARR-UHFFFAOYSA-N
Comment: Energy1
Num peaks: 22
39.02292652 2.120248513
41.03857658 6.986820769
55.05422664 2.126584482
57.06987671 3.593398134
73.06479133 2.695218299
81.0334912 1.156212698
83.04914126 1.994500192
85.06479133 1.13497023
131.0491413 3.511901161
133.0647913 3.72984149
149.0597059 1.932083336
159.0440559 4.934507819
173.0597059 1.606600111
175.0389705 3.024061858
175.075356 2.290422164
177.0546206 7.557541956
191.0702706 3.11687316
193.0859207 1.861428238
205.1223062 2.705036283
215.1066561 5.382708853
217.0859207 4.815403713
233.1172208 12.58327829

Name: +ve in-silico MS/MS by CFM-ID for FTDULHPUAJUARR-UHFFFAOYSA-N
ID: FTDULHPUAJUARR-UHFFFAOYSA-N
Comment: Energy2
Num peaks: 28
39.02292652 3.892784523
41.03857658 5.305201454
49.00727645 14.0825602
51.02292652 3.188603109
55.05422664 15.04496364
57.0334912 2.905969263
57.06987671 4.202727604
59.08552677 1.738673781
63.02292652 0.7642000058
73.06479133 5.40845173
81.0334912 1.864576473
83.04914126 1.526565403
117.0334912 0.8719289871
121.0647913 0.8186496204
131.0491413 2.322214227
133.0647913 1.199533691
135.0076704 1.22277967
147.0440559 1.02762284
149.0597059 1.299540985
159.0440559 3.078655243
173.0597059 1.363743545
175.0389705 0.8913286649
175.075356 2.131832535
177.0546206 0.9284448583
191.1066561 0.7055080442
203.1066561 0.7415651188
205.1223062 1.353846271
217.0859207 0.7814058998

Name: +ve in-silico MS/MS by CFM-ID for PFLGBPNQIZRCNL-ZETCQYMHSA-N
ID: PFLGBPNQIZRCNL-ZETCQYMHSA-N
Comment: Energy0
Num peaks: 6
189.0910061 2.450727345
191.1066561 2.950997339
197.0960915 2.226286395
215.1066561 18.85467091
217.0859207 3.344510667
233.1172208 60.42967382

Name: +ve in-silico MS/MS by CFM-ID for PFLGBPNQIZRCNL-ZETCQYMHSA-N
ID: PFLGBPNQIZRCNL-ZETCQYMHSA-N
Comment: Energy1
Num peaks: 21
41.03857658 1.241846197
43.01784114 1.311333379
43.05422664 1.434169164
55.05422664 3.791532446
57.06987671 7.733467072
69.0334912 1.291347749
149.0597059 4.222723126
163.075356 7.153241153
175.0389705 1.553093114
177.0546206 2.829842949
187.075356 1.970227175
187.1117415 1.587728919
189.0910061 3.374158799
191.0702706 2.521256036
191.1066561 3.454177496
197.0960915 1.622202335
203.1066561 2.464402066
205.1223062 11.23504742
215.1066561 7.076516515
217.0859207 2.411949306
233.1172208 10.87895389

Name: +ve in-silico MS/MS by CFM-ID for PFLGBPNQIZRCNL-ZETCQYMHSA-N
ID: PFLGBPNQIZRCNL-ZETCQYMHSA-N
Comment: Energy2
Num peaks: 30
39.02292652 5.048963978
41.00219107 1.366320894
41.03857658 2.639676905
43.01784114 1.561208686
43.05422664 1.246501016
55.05422664 3.965806559
57.06987671 5.241934509
105.0334912 1.109140619
121.0647913 1.320898869
131.0491413 1.882896589
133.0647913 1.799457673
145.0647913 2.438748946
147.0440559 1.607807079
147.0804414 3.026815927
149.0597059 3.915304344
163.075356 1.955424952
171.0440559 1.091566753
171.0804414 3.203635594
173.0597059 1.945243101
173.0960915 2.810035729
175.075356 2.71907323
185.0960915 2.289544984
187.075356 3.786390289
187.1117415 3.832915461
189.0910061 4.960362682
197.0960915 4.311564167
199.075356 4.030049125
205.1223062 1.156123308
215.1066561 2.085942731
217.0859207 1.852671559

Name: +ve in-silico MS/MS by CFM-ID for QQSKRWNYOUTNSM-AWEZNQCLSA-N
ID: QQSKRWNYOUTNSM-AWEZNQCLSA-N
Comment: Energy0
Num peaks: 10
143.0491413 0.9428970086
145.0647913 0.968690303
169.0647913 0.7944910183
183.0804414 2.138036751
185.0960915 0.8844623948
187.075356 1.191164039
197.0960915 20.66551121
201.0910061 1.167815035
215.1066561 37.79589919
233.1172208 13.51184454

Name: +ve in-silico MS/MS by CFM-ID for QQSKRWNYOUTNSM-AWEZNQCLSA-N
ID: QQSKRWNYOUTNSM-AWEZNQCLSA-N
Comment: Energy1
Num peaks: 31
45.0334912 1.997159603
47.04914126 2.570203192
55.01784114 0.8410816321
57.0334912 1.344078012
67.01784114 0.9026609248
69.0334912 1.117072069
81.0334912 0.975000206
83.04914126 0.782535653
93.0334912 1.387752482
95.04914126 0.8032307093
99.02292652 0.8150182947
105.0334912 0.7728572517
115.0178411 0.8796535584
117.0334912 0.9442656061
119.0491413 0.899061481
121.0647913 0.8263154477
125.0385766 1.548680439
131.0491413 0.9059221415
139.0542266 1.700406461
141.0698767 1.017835252
143.0491413 2.090792801
145.0647913 1.490235089
157.0647913 2.03564369
169.0647913 2.619058889
171.0804414 0.8059421415
183.0804414 1.763912639
185.0960915 1.157487772
187.075356 1.190529657
197.0960915 15.03592762
215.1066561 12.46875303
233.1172208 2.498157527

Name: +ve in-silico MS/MS by CFM-ID for QQSKRWNYOUTNSM-AWEZNQCLSA-N
ID: QQSKRWNYOUTNSM-AWEZNQCLSA-N
Comment: Energy2
Num peaks: 31
39.02292652 2.426899844
49.00727645 2.870476328
51.02292652 2.538812474
57.0334912 1.306030246
63.02292652 2.315563501
69.0334912 1.408194801
73.00727645 2.482355568
75.02292652 2.448378601
81.0334912 1.323466365
83.04914126 1.588748046
87.02292652 2.295821779
93.0334912 1.195480681
97.06479133 1.279616642
99.02292652 2.96945113
101.0385766 1.129628891
109.0647913 1.085096548
113.0385766 1.563567719
121.0647913 1.091555426
125.0385766 2.649282513
127.0542266 2.232229217
131.0491413 1.202060952
139.0542266 2.084858494
141.0698767 1.271400157
143.0491413 1.285474801
145.0647913 1.443405588
157.0647913 1.930564063
169.0647913 2.131117269
171.0804414 2.112029423
183.0804414 2.68102335
185.0960915 1.474078675
197.0960915 2.81011246

Name: +ve in-silico MS/MS by CFM-ID for JTQRZRRDNZAHMH-UHFFFAOYSA-N
ID: JTQRZRRDNZAHMH-UHFFFAOYSA-N
Comment: Energy0
Num peaks: 11
57.06987671 11.88358978
75.08044139 1.953376446
115.075356 1.46557358
123.0440559 1.597919998
135.0440559 8.773358503
137.0597059 2.289212885
139.075356 2.059898411
159.0440559 1.712304461
177.0546206 11.55560367
233.1172208 4.066062929
251.1277855 32.9080378

Name: +ve in-silico MS/MS by CFM-ID for JTQRZRRDNZAHMH-UHFFFAOYSA-N
ID: JTQRZRRDNZAHMH-UHFFFAOYSA-N
Comment: Energy1
Num peaks: 21
55.05422664 1.928866602
57.06987671 29.62237769
75.08044139 3.572629813
107.0491413 0.7386910439
111.0440559 1.139751179
113.0597059 1.158403124
123.0440559 1.507729071
125.0597059 0.7612933722
127.075356 0.8638555195
135.0440559 9.881100169
137.0597059 3.662302323
147.0440559 1.121249494
149.0597059 5.16079194
159.0440559 2.69628269
177.0546206 8.32146373
195.0651853 0.7513069687
219.1015708 0.7672550805
221.1172208 0.9172512553
223.1328709 0.803303651
233.1172208 1.17728952
251.1277855 3.961547002

Name: +ve in-silico MS/MS by CFM-ID for JTQRZRRDNZAHMH-UHFFFAOYSA-N
ID: JTQRZRRDNZAHMH-UHFFFAOYSA-N
Comment: Energy2
Num peaks: 31
25.00727645 1.732464011
39.02292652 1.83112604
41.00219107 1.515119812
41.03857658 4.240743189
43.05422664 2.574824745
45.06987671 0.7939085829
49.00727645 1.325040321
51.02292652 2.838576293
53.03857658 1.772506797
55.05422664 2.147647713
57.06987671 17.42125242
65.03857658 3.098579373
79.01784114 0.86875886
105.0334912 4.442043901
107.0491413 3.108638236
117.0334912 1.20637258
119.0491413 1.323579501
121.0284058 1.103507304
121.0647913 0.9636074268
123.0440559 3.110830838
125.0597059 0.8284602042
133.0284058 1.103482493
135.0440559 7.061757271
137.0597059 1.913416736
141.0910061 0.7726788709
143.1066561 0.8501737145
147.0440559 1.121718712
149.0597059 1.755328286
161.0597059 1.238722095
163.075356 0.9865497739
177.0546206 0.868015697

Name: +ve in-silico MS/MS by CFM-ID for TUFPZQHDPZYIEX-LXTJZINMSA-N
ID: TUFPZQHDPZYIEX-LXTJZINMSA-N
Comment: Energy0
Num peaks: 12
157.0647913 2.167661264
159.0804414 5.832584889
161.0960915 1.236732415
163.1117415 1.217949358
177.0910061 2.952821827
179.1066561 1.733048861
187.1117415 2.530039878
189.1273916 2.653186658
191.1066561 2.344945588
205.1223062 2.588769909
215.1066561 9.827704381
233.1172208 45.84379756

Name: +ve in-silico MS/MS by CFM-ID for TUFPZQHDPZYIEX-LXTJZINMSA-N
ID: TUFPZQHDPZYIEX-LXTJZINMSA-N
Comment: Energy1
Num peaks: 31
39.02292652 0.8925856527
49.00727645 1.012402926
51.02292652 1.347785488
53.03857658 0.9798589658
69.0334912 1.05418842
91.05422664 2.153488931
105.0334912 2.060775002
107.0491413 2.204472232
121.0647913 1.313763442
131.0491413 1.772151118
133.0647913 2.15466423
135.0804414 1.199491576
157.0647913 5.144746998
159.0804414 5.530240079
161.0597059 1.184694414
161.0960915 1.717063128
163.075356 2.30248891
163.1117415 1.74862007
175.075356 2.532702036
177.0910061 2.261443043
179.1066561 2.403765282
181.1223062 0.9205985894
185.0960915 2.850104882
187.1117415 2.620673055
189.0910061 0.953219205
189.1273916 3.370872323
191.1066561 1.236978696
203.1066561 0.9548156712
205.1223062 4.536725103
215.1066561 6.455118618
233.1172208 11.48881252

Name: +ve in-silico MS/MS by CFM-ID for TUFPZQHDPZYIEX-LXTJZINMSA-N
ID: TUFPZQHDPZYIEX-LXTJZINMSA-N
Comment: Energy2
Num peaks: 31
39.02292652 4.300609226
43.05422664 2.541797656
49.00727645 2.568151579
51.02292652 5.622085051
53.00219107 2.848133792
53.03857658 4.410926807
55.05422664 2.539961637
65.03857658 2.057429974
67.05422664 1.321580294
79.05422664 1.40188298
91.05422664 3.725497018
93.06987671 2.007307348
95.01275576 1.212851347
103.0542266 2.773768754
105.0334912 3.95433882
105.0698767 3.24249537
107.0855268 1.38085375
119.0855268 1.437818069
121.0647913 1.01691933
131.0491413 2.380598047
133.0647913 1.432169148
143.0855268 1.110159752
145.1011768 1.988246116
157.0647913 1.569957619
177.0910061 1.527327032
179.1066561 1.385384374
187.075356 1.563719257
203.1066561 1.566156595
207.1015708 2.001575383
215.1066561 1.189585377
217.0859207 1.238559572

Name: +ve in-silico MS/MS by CFM-ID for XZILMTFQXIMXQT-PSASIEDQSA-N
ID: XZILMTFQXIMXQT-PSASIEDQSA-N
Comment: Energy0
Num peaks: 12
147.1168269 2.979206365
149.0960915 1.210693423
149.132477 1.814658231
153.0910061 1.356249153
163.1117415 1.218034925
165.1273916 7.646945538
167.1066561 1.739416374
167.1430416 1.285673562
175.1117415 7.416458035
193.1223062 25.54763876
195.1015708 1.270405996
211.1328709 26.66776259

Name: +ve in-silico MS/MS by CFM-ID for XZILMTFQXIMXQT-PSASIEDQSA-N
ID: XZILMTFQXIMXQT-PSASIEDQSA-N
Comment: Energy1
Num peaks: 31
39.02292652 1.15611038
57.0334912 2.016552832
67.05422664 1.897421682
79.05422664 2.174158897
81.0334912 1.332639612
81.06987671 0.9596709852
83.04914126 1.302253678
85.06479133 1.391339474
97.06479133 1.227961769
99.08044139 1.55733891
105.0698767 2.160704377
107.0855268 3.335228287
111.0440559 0.9927090763
113.0597059 1.181524614
121.1011768 1.624565619
123.0440559 1.228829097
125.0597059 1.114646674
125.0960915 0.9801914365
145.1011768 1.722494527
147.1168269 5.691308404
149.0960915 1.143243135
149.132477 2.812225623
151.075356 1.218787082
151.1117415 0.9734959148
153.0910061 1.838033159
165.1273916 7.176788106
167.1066561 1.308488708
167.1430416 1.90501141
175.1117415 5.564773941
193.1223062 11.67196764
211.1328709 5.844816989

Name: +ve in-silico MS/MS by CFM-ID for XZILMTFQXIMXQT-PSASIEDQSA-N
ID: XZILMTFQXIMXQT-PSASIEDQSA-N
Comment: Energy2
Num peaks: 31
25.00727645 1.000249416
39.02292652 3.440896517
41.00219107 0.9388337727
41.03857658 1.671189665
43.01784114 1.328696039
51.02292652 4.446016592
53.03857658 4.349722524
55.05422664 1.991969563
57.0334912 1.119780856
65.03857658 2.700714948
67.05422664 4.092177777
79.05422664 5.04018192
81.0334912 1.594724373
81.06987671 2.999180726
83.04914126 2.159596454
83.08552677 1.051397824
85.06479133 1.630562878
93.06987671 1.828668883
95.08552677 1.008433892
97.10117684 0.9306180023
105.0698767 3.342096821
107.0855268 9.503256683
109.0647913 0.9294481825
109.1011768 1.723845633
119.0855268 1.017207759
121.1011768 5.254109559
123.1168269 1.490576866
147.1168269 1.274199635
149.0960915 2.484351679
149.132477 1.721502051
195.1015708 0.9762810014

Name: +ve in-silico MS/MS by CFM-ID for QBIDRAVBRAKKGR-KGGBIUIESA-N
ID: QBIDRAVBRAKKGR-KGGBIUIESA-N
Comment: Energy0
Num peaks: 11
159.1168269 1.377654763
173.0960915 7.670365447
175.1117415 30.11103429
177.1273916 5.880983949
179.1430416 2.487007023
203.1066561 1.179872945
205.1223062 3.701850852
207.1379563 2.987627182
223.1328709 4.24352517
233.1172208 4.897051443
251.1277855 16.32917345

Name: +ve in-silico MS/MS by CFM-ID for QBIDRAVBRAKKGR-KGGBIUIESA-N
ID: QBIDRAVBRAKKGR-KGGBIUIESA-N
Comment: Energy1
Num peaks: 31
43.05422664 1.220962125
51.02292652 1.001969735
85.06479133 1.098739323
91.05422664 1.054553812
119.0855268 1.797488176
121.1011768 1.173258132
123.0804414 1.460747111
123.1168269 1.241157648
125.0960915 1.169005239
133.1011768 1.044016319
135.0804414 1.668797202
137.0960915 2.074668232
139.1117415 1.705611616
149.0960915 1.095057581
151.1117415 1.79924041
151.148127 1.218927904
159.1168269 1.343409242
161.132477 1.177134403
173.0960915 3.245639315
175.1117415 4.750646887
177.1273916 4.102315605
179.1430416 8.903541437
195.1015708 1.134460681
195.1379563 1.275564094
203.1066561 1.466242821
205.1223062 2.173788793
207.1379563 1.783243059
221.1172208 1.713076654
223.1328709 4.840879191
233.1172208 3.536325379
251.1277855 4.599808096

Name: +ve in-silico MS/MS by CFM-ID for QBIDRAVBRAKKGR-KGGBIUIESA-N
ID: QBIDRAVBRAKKGR-KGGBIUIESA-N
Comment: Energy2
Num peaks: 31
39.02292652 1.380041953
43.05422664 5.118560958
51.02292652 3.594560929
53.03857658 1.381070587
65.03857658 5.626161821
67.05422664 3.561779507
69.0334912 1.183398698
69.06987671 3.105099535
81.0334912 1.360535764
81.06987671 2.570862553
83.08552677 2.470560544
91.05422664 2.172634584
93.06987671 3.334963869
95.08552677 2.759360467
97.10117684 1.042434704
107.0855268 1.018402712
119.0491413 1.16691673
119.0855268 4.432118604
121.0647913 2.060506139
121.1011768 2.272038902
123.1168269 2.524432264
133.1011768 1.30811512
147.0804414 2.900256732
147.1168269 1.185134129
149.0960915 2.29901707
153.1273916 0.9536747753
175.1117415 1.292673551
179.1430416 0.9561827005
191.1066561 1.341927041
195.1379563 1.479268281
235.0964854 1.311175827

Name: +ve in-silico MS/MS by CFM-ID for VMJKQMXIGPCGKZ-FWDPORAESA-N
ID: VMJKQMXIGPCGKZ-FWDPORAESA-N
Comment: Energy0
Num peaks: 6
171.0804414 2.66554561
201.0910061 3.552112351
215.1066561 9.390945568
219.1015708 3.44039475
233.1172208 38.40192985
251.1277855 29.66813829

Name: +ve in-silico MS/MS by CFM-ID for VMJKQMXIGPCGKZ-FWDPORAESA-N
ID: VMJKQMXIGPCGKZ-FWDPORAESA-N
Comment: Energy1
Num peaks: 21
161.0597059 3.019680116
163.075356 2.903804593
165.0910061 2.452647457
171.0804414 2.873495564
173.0597059 1.373416649
173.0960915 2.238002214
175.075356 1.125368541
177.0910061 1.163942495
189.0910061 1.943701344
191.0702706 1.747872208
191.1066561 1.923617343
193.0859207 1.140835887
201.0910061 4.51222357
203.1066561 1.500915784
205.1223062 3.601541355
215.1066561 12.4387127
219.1015708 2.001330405
221.1172208 1.664517886
223.1328709 3.926530162
233.1172208 18.01273091
251.1277855 8.57457457

Name: +ve in-silico MS/MS by CFM-ID for VMJKQMXIGPCGKZ-FWDPORAESA-N
ID: VMJKQMXIGPCGKZ-FWDPORAESA-N
Comment: Energy2
Num peaks: 31
39.02292652 1.235096089
41.03857658 1.134074648
65.03857658 1.26600421
79.05422664 0.8624732531
109.0647913 1.096874847
117.0334912 0.7173668493
131.0491413 0.7468134989
133.0647913 1.289574418
147.0440559 0.9596682378
157.0647913 0.8319063899
159.0804414 0.9156444234
161.0597059 1.407363569
161.0960915 0.7794038359
163.075356 1.950164468
165.0910061 0.6906684975
171.0804414 8.608066646
173.0597059 2.786876813
173.0960915 5.998837494
175.075356 2.578745534
175.1117415 1.559277903
177.0910061 1.270469981
189.0910061 2.378733775
191.1066561 1.32152235
201.0910061 7.191550303
203.0702706 1.230750006
203.1066561 5.101154029
205.1223062 2.969780736
215.1066561 11.97155115
217.0859207 3.876591562
219.1015708 1.053635378
233.1172208 3.26129005

Name: +ve in-silico MS/MS by CFM-ID for ZUFSTEWSEZJDOI-URGSKGIXSA-N
ID: ZUFSTEWSEZJDOI-URGSKGIXSA-N
Comment: Energy0
Num peaks: 23
65.03857658 1.484875825
67.05422664 1.338371708
97.06479133 1.128409542
99.08044139 1.205943433
109.0284058 0.8674393535
111.0440559 2.000751167
113.0597059 1.81484413
123.0440559 0.8107959595
125.0597059 3.679446783
131.0855268 1.619906247
133.1011768 5.482598547
147.1168269 0.9359843665
149.0960915 1.661175567
151.1117415 4.963181278
153.0910061 1.082359536
155.1066561 1.765536736
165.1273916 1.239157554
167.1430416 1.217339696
175.1117415 2.136548035
177.0910061 0.9458415314
193.1223062 20.91710714
195.1015708 1.263221883
211.1328709 20.69746047

Name: +ve in-silico MS/MS by CFM-ID for ZUFSTEWSEZJDOI-URGSKGIXSA-N
ID: ZUFSTEWSEZJDOI-URGSKGIXSA-N
Comment: Energy1
Num peaks: 31
51.02292652 1.210471594
53.03857658 1.619914416
55.05422664 2.324384332
65.03857658 4.951660367
67.05422664 3.888302453
69.06987671 1.708556098
77.03857658 1.512067317
79.05422664 5.152823876
81.06987671 2.164746078
85.06479133 1.882508185
97.06479133 2.887551932
99.08044139 1.336637764
109.0284058 1.514020619
117.0698767 1.67749499
119.0855268 1.865204051
123.0440559 1.44636449
123.1168269 1.647915497
125.0597059 4.56565069
131.0855268 1.770807831
133.1011768 3.046748986
135.0804414 1.292750913
137.0960915 1.390914424
139.075356 1.512697539
145.1011768 1.305191439
149.0960915 1.259730927
151.1117415 1.231673673
167.1430416 1.074327675
175.1117415 1.467929134
177.0910061 2.07967343
193.1223062 5.209000538
211.1328709 3.726694906

Name: +ve in-silico MS/MS by CFM-ID for ZUFSTEWSEZJDOI-URGSKGIXSA-N
ID: ZUFSTEWSEZJDOI-URGSKGIXSA-N
Comment: Energy2
Num peaks: 31
27.02292652 0.8449060139
39.02292652 3.164497165
41.03857658 1.700254692
51.02292652 3.364607978
53.00219107 5.300079339
53.03857658 5.031339938
55.01784114 1.278582412
55.05422664 3.109238026
57.0334912 1.102199378
65.03857658 7.081756773
67.05422664 6.781963284
69.0334912 6.229668526
69.06987671 1.716716351
71.04914126 2.318415546
73.06479133 2.036536404
77.03857658 2.602933658
79.05422664 4.379760651
81.06987671 5.505459208
83.04914126 0.7404835316
85.06479133 1.159261996
107.0491413 1.358471231
107.0855268 0.8930676355
109.0284058 1.093180909
111.0440559 0.8088094838
121.1011768 0.7930963723
123.0440559 1.422641785
125.0597059 1.909445769
131.0855268 1.04389447
133.0647913 1.000713697
137.0960915 0.8331461034
177.0910061 1.147024647

Name: +ve in-silico MS/MS by CFM-ID for UOMSNMCDUWFHEF-SECBINFHSA-N
ID: UOMSNMCDUWFHEF-SECBINFHSA-N
Comment: Energy0
Num peaks: 6
183.0804414 1.130520636
189.0910061 1.093183611
201.0910061 1.888984989
215.1066561 44.49892205
217.0859207 2.324179083
233.1172208 40.07969444

Name: +ve in-silico MS/MS by CFM-ID for UOMSNMCDUWFHEF-SECBINFHSA-N
ID: UOMSNMCDUWFHEF-SECBINFHSA-N
Comment: Energy1
Num peaks: 12
41.03857658 1.252748865
43.05422664 1.987678525
173.0597059 1.646885207
183.0804414 2.000449966
185.0960915 1.688357897
187.075356 1.339812012
189.0910061 4.711562326
199.075356 2.253159254
201.0910061 2.560413738
215.1066561 35.23989559
217.0859207 3.062024356
233.1172208 22.50214067

Name: +ve in-silico MS/MS by CFM-ID for UOMSNMCDUWFHEF-SECBINFHSA-N
ID: UOMSNMCDUWFHEF-SECBINFHSA-N
Comment: Energy2
Num peaks: 31
15.02292652 1.151195404
25.00727645 1.537489602
39.02292652 1.65058306
41.03857658 2.394119492
45.0334912 1.577856128
49.00727645 5.438889837
53.03857658 1.370675862
57.0334912 1.533985286
79.01784114 1.595591914
131.0491413 3.500681835
133.0647913 1.242066864
145.0647913 1.782528275
147.0804414 1.42341624
149.0597059 1.678573494
155.0491413 4.221095959
157.0647913 2.48030858
159.0440559 5.044151563
159.0804414 3.051258639
161.0597059 1.254170504
169.0647913 1.309036563
171.0804414 1.251346693
173.0597059 1.766845208
175.075356 1.546993081
183.0804414 5.196425463
185.0597059 1.425260706
185.0960915 3.838237044
187.075356 1.930305373
199.075356 4.769532952
201.0546206 1.163725305
215.1066561 3.48892897
217.0859207 2.268932521

Name: +ve in-silico MS/MS by CFM-ID for DNVZKCLFZKHNIP-CJHXPDOISA-N
ID: DNVZKCLFZKHNIP-CJHXPDOISA-N
Comment: Energy0
Num peaks: 6
57.0334912 0.4828664204
209.1172208 0.5112444748
215.1066561 5.23636024
233.1172208 26.97313574
235.0964854 1.088371328
251.1277855 61.18628721

Name: +ve in-silico MS/MS by CFM-ID for DNVZKCLFZKHNIP-CJHXPDOISA-N
ID: DNVZKCLFZKHNIP-CJHXPDOISA-N
Comment: Energy1
Num peaks: 8
55.01784114 3.112430493
57.0334912 2.815710002
195.1015708 2.03089404
215.1066561 8.511394058
223.1328709 3.156314481
233.1172208 25.63017901
235.0964854 2.162134225
251.1277855 33.91883316

Name: +ve in-silico MS/MS by CFM-ID for DNVZKCLFZKHNIP-CJHXPDOISA-N
ID: DNVZKCLFZKHNIP-CJHXPDOISA-N
Comment: Energy2
Num peaks: 30
27.02292652 1.940534308
39.02292652 1.739419684
41.00219107 5.647041662
43.01784114 2.110353872
47.04914126 2.439223538
53.00219107 1.764035767
55.01784114 3.041418566
57.0334912 1.502795189
119.0491413 1.203001142
121.0647913 1.491251553
133.0647913 1.597680187
135.0804414 1.980499418
149.0597059 1.377603152
159.0804414 2.779178748
161.0960915 4.025347816
163.075356 1.795760621
163.1117415 1.868417206
175.075356 2.169086498
177.0910061 2.82601761
179.1066561 2.158072711
187.075356 2.079996642
189.0910061 4.397759899
191.1066561 6.466141443
205.0859207 1.276472359
205.1223062 1.910522241
207.1015708 1.840322251
215.1066561 8.483482202
217.0859207 2.829259548
233.1172208 4.223859546
235.0964854 1.319447208

Name: +ve in-silico MS/MS by CFM-ID for CRUHYIAGEXBWKH-GQCTYLIASA-N
ID: CRUHYIAGEXBWKH-GQCTYLIASA-N
Comment: Energy0
Num peaks: 8
73.06479133 6.318195736
159.0440559 2.500727271
173.0960915 7.378651047
177.0546206 9.265606308
187.1117415 6.728795751
197.0960915 2.985514993
215.1066561 18.86250647
233.1172208 25.96883143

Name: +ve in-silico MS/MS by CFM-ID for CRUHYIAGEXBWKH-GQCTYLIASA-N
ID: CRUHYIAGEXBWKH-GQCTYLIASA-N
Comment: Energy1
Num peaks: 20
67.05422664 1.009426025
69.06987671 2.382289606
71.01275576 1.607717478
73.06479133 3.822287931
85.06479133 1.380995673
87.08044139 4.920201161
129.0334912 2.304104887
131.0491413 8.290313795
133.0647913 1.518396632
157.0284058 1.629965014
159.0440559 7.206666641
159.0804414 1.058746203
173.0960915 7.372216968
175.0389705 3.185152895
177.0546206 14.14207565
187.1117415 8.077015478
191.0702706 1.265147656
197.0960915 1.688036848
215.1066561 4.85642616
233.1172208 3.248593322

Name: +ve in-silico MS/MS by CFM-ID for CRUHYIAGEXBWKH-GQCTYLIASA-N
ID: CRUHYIAGEXBWKH-GQCTYLIASA-N
Comment: Energy2
Num peaks: 31
25.00727645 1.655728865
41.03857658 1.070740971
49.00727645 1.319616251
51.02292652 0.905199854
53.03857658 0.7676929177
55.05422664 5.35806158
57.0334912 0.8373933098
59.01275576 1.064844086
65.03857658 2.906100682
67.05422664 9.235721219
68.99710569 1.319586748
69.06987671 3.738066362
71.01275576 1.064618689
71.08552677 0.9348011681
73.06479133 2.007201023
83.04914126 0.9938636175
87.08044139 0.973289803
101.0385766 1.029702133
105.0334912 5.439393897
115.0542266 2.25258745
117.0334912 1.553114374
129.0334912 5.389368797
129.0698767 1.218855211
131.0491413 11.37304734
133.0647913 4.695687655
145.0647913 1.571668364
155.0855268 0.9819563473
159.0440559 2.085756032
173.0960915 1.900093503
175.075356 0.8913801694
177.0546206 1.311335083

Name: +ve in-silico MS/MS by CFM-ID for SJPNUSKWVFQENW-GFJRPIMDSA-N
ID: SJPNUSKWVFQENW-GFJRPIMDSA-N
Comment: Energy0
Num peaks: 11
95.04914126 2.59033349
97.06479133 3.818403542
99.08044139 1.842722009
121.0284058 1.151390506
133.0284058 5.445208446
135.0440559 2.707452939
137.0597059 1.120735907
197.0960915 2.113733105
203.0702706 1.393351482
215.1066561 30.00601009
233.1172208 28.47022218

Name: +ve in-silico MS/MS by CFM-ID for SJPNUSKWVFQENW-GFJRPIMDSA-N
ID: SJPNUSKWVFQENW-GFJRPIMDSA-N
Comment: Energy1
Num peaks: 31
39.02292652 2.26012555
41.03857658 5.097506539
43.05422664 1.033929352
63.02292652 1.243690995
65.03857658 1.819476706
67.05422664 1.898837684
69.06987671 1.176811328
79.01784114 1.068387758
79.05422664 2.806177301
81.0334912 0.9682654944
81.06987671 2.651356066
93.06987671 1.217948601
95.04914126 6.284269924
97.06479133 3.228702749
99.08044139 1.393869591
111.0804414 0.817177103
121.0284058 1.231570953
133.0284058 8.359377683
135.0440559 3.137871104
145.0284058 1.71371746
147.0440559 2.938405759
171.0440559 1.400232313
173.0597059 1.468975625
175.075356 1.039434631
187.1117415 1.240747631
189.0546206 0.8354752998
197.0960915 2.6824025
201.0910061 0.947371471
203.1066561 1.345878732
215.1066561 11.06879852
233.1172208 4.016036455

Name: +ve in-silico MS/MS by CFM-ID for SJPNUSKWVFQENW-GFJRPIMDSA-N
ID: SJPNUSKWVFQENW-GFJRPIMDSA-N
Comment: Energy2
Num peaks: 31
39.02292652 4.165366772
41.03857658 5.145566178
43.05422664 1.903078524
53.03857658 1.283021278
55.01784114 1.062957885
57.0334912 1.435943068
63.02292652 2.641097797
65.03857658 3.131787981
67.05422664 3.960582537
69.0334912 1.446625966
69.06987671 1.539971454
79.01784114 1.001431696
79.05422664 2.269010224
81.06987671 4.230715489
89.00219107 1.924895961
91.01784114 1.278327503
95.04914126 2.181528918
97.06479133 1.228344826
105.0334912 1.814540687
117.0334912 1.928300308
119.0491413 2.2527964
121.0284058 1.409514726
131.0491413 1.240790514
133.0284058 4.38946504
135.0440559 2.229020272
141.0698767 1.203600308
173.0597059 1.011017031
187.075356 1.560319534
187.1117415 1.527387032
197.0960915 1.100881437
201.0910061 1.193093174

Name: +ve in-silico MS/MS by CFM-ID for FAIXYKHYOGVFKA-UHFFFAOYSA-N
ID: FAIXYKHYOGVFKA-UHFFFAOYSA-N
Comment: Energy0
Num peaks: 6
15.02292652 0.3111128468
96.04439023 0.2685707135
146.0461215 0.89258459
148.0617716 4.312960994
189.0770873 7.701850366
216.0879864 85.69657652

Name: +ve in-silico MS/MS by CFM-ID for FAIXYKHYOGVFKA-UHFFFAOYSA-N
ID: FAIXYKHYOGVFKA-UHFFFAOYSA-N
Comment: Energy1
Num peaks: 6
121.0508726 4.172817391
146.0461215 2.782970994
148.0617716 12.14626565
189.0770873 9.926537166
200.0566862 2.850594884
216.0879864 54.93099661

Name: +ve in-silico MS/MS by CFM-ID for FAIXYKHYOGVFKA-UHFFFAOYSA-N
ID: FAIXYKHYOGVFKA-UHFFFAOYSA-N
Comment: Energy2
Num peaks: 22
15.02292652 2.31457891
39.02292652 2.136833136
40.01817548 1.354056916
42.03382555 1.813307654
53.01342445 3.418818946
55.02907452 2.719650958
66.03382555 1.179438183
67.02907452 1.143435643
68.04947561 1.439482133
69.04472458 1.927766066
93.04472458 1.757401372
94.03997355 6.650496226
96.04439023 2.234833533
96.05562361 5.70825713
106.0399735 5.069786661
121.0396392 1.49729122
121.0508726 16.07889556
146.0461215 3.680081089
148.0617716 9.527799965
162.0661883 3.142925985
186.0774217 2.317131782
189.0770873 3.946094936

Name: +ve in-silico MS/MS by CFM-ID for JNPHSTNWTXPSFQ-LIBSUMNQSA-N
ID: JNPHSTNWTXPSFQ-LIBSUMNQSA-N
Comment: Energy0
Num peaks: 6
165.0910061 0.4962975273
167.1066561 0.5972173096
175.1117415 23.15128863
177.0910061 0.8577659345
193.1223062 47.05772648
211.1328709 23.87583901

Name: +ve in-silico MS/MS by CFM-ID for JNPHSTNWTXPSFQ-LIBSUMNQSA-N
ID: JNPHSTNWTXPSFQ-LIBSUMNQSA-N
Comment: Energy1
Num peaks: 8
43.05422664 1.728968126
71.04914126 1.770330011
161.0960915 1.796912831
165.1273916 3.131456395
175.1117415 25.5722357
183.1379563 2.639580405
193.1223062 32.04354472
211.1328709 12.52297232

Name: +ve in-silico MS/MS by CFM-ID for JNPHSTNWTXPSFQ-LIBSUMNQSA-N
ID: JNPHSTNWTXPSFQ-LIBSUMNQSA-N
Comment: Energy2
Num peaks: 18
39.02292652 10.70133108
41.00219107 3.186259279
41.03857658 5.051970221
43.01784114 1.83062642
43.05422664 3.692961247
47.04914126 2.062766697
69.0334912 1.479696564
147.0804414 4.284242074
149.0960915 3.25614782
151.1117415 3.687854505
163.075356 1.726677635
163.1117415 2.601173806
165.0910061 2.296889558
165.1273916 4.116956216
167.1066561 2.820486623
175.1117415 15.67176652
177.0910061 7.756035579
193.1223062 4.893382849

Name: +ve in-silico MS/MS by CFM-ID for MINLIAGKAUYZPA-UHFFFAOYSA-N
ID: MINLIAGKAUYZPA-UHFFFAOYSA-N
Comment: Energy0
Num peaks: 7
149.0960915 2.22285597
189.0910061 2.944863733
191.1066561 18.23574653
209.0808353 2.461582427
209.1172208 25.02395915
233.1172208 2.738894016
251.1277855 27.19283894

Name: +ve in-silico MS/MS by CFM-ID for MINLIAGKAUYZPA-UHFFFAOYSA-N
ID: MINLIAGKAUYZPA-UHFFFAOYSA-N
Comment: Energy1
Num peaks: 17
43.01784114 2.584222123
43.05422664 1.732383357
131.0855268 2.657660339
147.0804414 1.495571885
149.0597059 2.829738513
149.0960915 7.590163064
151.075356 4.133386827
165.0546206 1.994509622
165.0910061 2.417954368
167.0702706 3.813765946
167.1066561 5.047668319
189.0910061 2.841026808
191.1066561 22.74455139
209.0808353 2.194963303
209.1172208 11.65049882
233.1172208 1.482413425
251.1277855 3.986067447

Name: +ve in-silico MS/MS by CFM-ID for MINLIAGKAUYZPA-UHFFFAOYSA-N
ID: MINLIAGKAUYZPA-UHFFFAOYSA-N
Comment: Energy2
Num peaks: 26
15.02292652 0.9337992434
39.02292652 1.192293845
41.03857658 1.089420453
43.01784114 3.876915207
55.05422664 1.493327478
57.06987671 1.533243467
65.03857658 3.325907391
67.05422664 2.709962156
69.06987671 0.9521075158
81.06987671 1.963465213
119.0855268 1.410286058
131.0855268 3.604318956
133.0647913 0.9548983736
135.0804414 1.544867455
137.0960915 3.335395449
145.0647913 1.428663943
147.0804414 8.03211533
149.0960915 12.38029125
163.075356 3.276620084
165.0910061 10.70975102
167.1066561 2.517386099
181.1223062 1.02798843
189.0910061 1.036688505
191.1066561 7.399331223
193.0859207 1.202417
209.1172208 1.490703681

Name: +ve in-silico MS/MS by CFM-ID for INZNWRIFLOKNQB-MZQLCRGXSA-N
ID: INZNWRIFLOKNQB-MZQLCRGXSA-N
Comment: Energy0
Num peaks: 6
55.05422664 1.926052388
165.1273916 1.641283465
167.1430416 1.679162538
183.1379563 1.998105307
193.1223062 14.74773151
211.1328709 65.98280355

Name: +ve in-silico MS/MS by CFM-ID for INZNWRIFLOKNQB-MZQLCRGXSA-N
ID: INZNWRIFLOKNQB-MZQLCRGXSA-N
Comment: Energy1
Num peaks: 27
39.02292652 1.3979051
41.03857658 2.159253731
53.03857658 2.399881948
55.05422664 2.740093503
57.0334912 1.510002232
57.06987671 1.1596765
59.04914126 1.540031406
67.05422664 1.999798136
85.06479133 2.110729734
123.0440559 1.272278436
125.0597059 1.022669649
145.1011768 2.107909862
147.1168269 1.314410752
149.132477 1.368389573
151.075356 2.317787145
153.0910061 1.941115674
155.0702706 1.065289372
163.1117415 2.044402291
165.1273916 1.81947037
167.1430416 2.286203397
169.0859207 0.9984585479
175.1117415 1.706542972
179.1066561 1.225085464
181.1223062 1.624429631
183.1379563 5.010949369
193.1223062 11.83518229
211.1328709 22.4688731

Name: +ve in-silico MS/MS by CFM-ID for INZNWRIFLOKNQB-MZQLCRGXSA-N
ID: INZNWRIFLOKNQB-MZQLCRGXSA-N
Comment: Energy2
Num peaks: 31
27.02292652 1.117526098
39.02292652 6.948150448
41.03857658 9.535762144
43.05422664 2.713052456
45.06987671 1.383225373
53.03857658 3.295099089
55.05422664 13.93334051
57.06987671 4.781588565
59.08552677 0.8032657789
65.03857658 3.532885285
67.05422664 0.7793144427
69.06987671 1.468306761
79.05422664 0.9310747588
81.06987671 1.893803578
109.1011768 1.086819222
123.0440559 2.501537188
123.0804414 0.9799158669
125.0597059 2.918304616
147.1168269 1.420719884
149.0597059 0.8028781221
149.132477 1.605059776
151.075356 0.8827265983
153.0910061 1.340262556
165.0910061 0.8600543552
165.1273916 2.167132748
167.1066561 1.003225051
175.1117415 0.8673471404
177.0910061 2.71077824
181.0859207 0.8604303205
193.1223062 1.606581161
195.1015708 1.721447926

Name: +ve in-silico MS/MS by CFM-ID for IKNLAIKCPOECJF-BCPYCVGSSA-N
ID: IKNLAIKCPOECJF-BCPYCVGSSA-N
Comment: Energy0
Num peaks: 6
173.0960915 8.993088772
175.1117415 36.80215345
177.1273916 7.372700272
205.1223062 4.491746441
223.1328709 4.279947243
251.1277855 19.60626085

Name: +ve in-silico MS/MS by CFM-ID for IKNLAIKCPOECJF-BCPYCVGSSA-N
ID: IKNLAIKCPOECJF-BCPYCVGSSA-N
Comment: Energy1
Num peaks: 22
39.02292652 1.901333866
41.03857658 1.392881742
43.05422664 1.501872075
53.03857658 1.059014437
55.05422664 0.9551611267
111.0076704 5.543074419
113.0233204 2.337889314
115.0389705 1.263039827
159.1168269 1.880787641
161.132477 1.251282023
173.0960915 5.373566966
175.1117415 9.075603444
177.1273916 6.048928939
179.1430416 17.73025845
195.1379563 1.008402823
203.1066561 1.502886774
205.1223062 2.532230179
207.1379563 1.977602497
221.1172208 0.9891677233
223.1328709 3.40965501
233.1172208 5.044206422
251.1277855 6.55723834

Name: +ve in-silico MS/MS by CFM-ID for IKNLAIKCPOECJF-BCPYCVGSSA-N
ID: IKNLAIKCPOECJF-BCPYCVGSSA-N
Comment: Energy2
Num peaks: 29
39.02292652 10.63824138
41.03857658 5.451284329
43.05422664 2.634062228
51.02292652 6.401845388
53.00219107 1.0715038
53.03857658 3.864027145
55.01784114 1.224518111
55.05422664 9.023480958
57.0334912 1.50309987
57.06987671 1.907872698
65.03857658 1.771970919
69.0334912 7.609764742
79.05422664 3.128235229
81.0334912 1.754418871
83.01275576 1.06999356
83.04914126 2.043909894
85.02840582 1.037806321
109.0647913 1.44068073
111.0076704 1.13595458
113.0233204 1.167159821
149.0960915 1.580905251
151.1117415 1.331250539
163.1117415 1.438197853
165.1273916 1.531159164
173.0960915 2.145987376
175.1117415 1.375830941
177.1273916 1.919343422
233.1172208 1.238424154
235.0964854 1.57166514

Name: +ve in-silico MS/MS by CFM-ID for LTWAPTPDRUNVGD-GQCTYLIASA-N
ID: LTWAPTPDRUNVGD-GQCTYLIASA-N
Comment: Energy0
Num peaks: 12
43.01784114 4.003079503
99.04405588 2.162097663
101.0597059 1.616962025
113.0597059 1.24385151
137.0597059 1.701426304
151.075356 1.623491588
189.0910061 1.623147864
191.1066561 13.25556832
209.1172208 4.632219852
219.1015708 1.85291873
233.1172208 1.961838887
251.1277855 45.51604481

Name: +ve in-silico MS/MS by CFM-ID for LTWAPTPDRUNVGD-GQCTYLIASA-N
ID: LTWAPTPDRUNVGD-GQCTYLIASA-N
Comment: Energy1
Num peaks: 25
41.03857658 2.027749335
43.01784114 2.482988666
51.02292652 1.080597474
53.03857658 2.018832057
61.02840582 2.514904499
97.02840582 4.252795717
99.04405588 3.193173468
113.0597059 1.679253045
137.0597059 2.934311346
139.075356 0.8846291238
147.0804414 1.177194292
151.075356 4.943177326
159.0804414 1.048554876
161.0597059 1.077591015
161.0960915 1.630117082
163.075356 1.827574821
175.075356 1.24641589
189.0910061 2.271180598
191.1066561 24.70050128
193.0859207 1.763225282
207.1015708 1.352657196
209.1172208 3.991020647
219.1015708 1.71341319
233.1172208 1.006814541
251.1277855 7.515647888

Name: +ve in-silico MS/MS by CFM-ID for LTWAPTPDRUNVGD-GQCTYLIASA-N
ID: LTWAPTPDRUNVGD-GQCTYLIASA-N
Comment: Energy2
Num peaks: 31
15.02292652 1.197640596
25.00727645 1.290063693
39.02292652 5.016244256
41.00219107 1.945307191
41.03857658 4.373257459
43.01784114 7.043407496
49.00727645 2.367272753
51.02292652 3.438479518
53.03857658 1.846868111
55.05422664 0.920590691
79.01784114 0.9654862988
93.0334912 0.939198103
101.0385766 1.146534064
107.0491413 1.215815364
131.0491413 1.043243676
133.0647913 1.56833889
135.0440559 0.9822558756
137.0597059 5.310748287
147.0440559 1.568132406
149.0597059 1.918884376
151.075356 2.956916624
159.0804414 2.399346468
161.0597059 1.861356868
161.0960915 2.116583357
163.075356 2.106543664
175.075356 3.626802947
191.0702706 0.9632026316
191.1066561 3.461779201
193.0859207 1.127459598
207.1015708 1.425967514
235.0964854 1.095098982

Name: +ve in-silico MS/MS by CFM-ID for JTQRZRRDNZAHMH-VURMDHGXSA-N
ID: JTQRZRRDNZAHMH-VURMDHGXSA-N
Comment: Energy0
Num peaks: 11
57.06987671 11.88358978
75.08044139 1.953376446
115.075356 1.46557358
123.0440559 1.597919998
135.0440559 8.773358503
137.0597059 2.289212885
139.075356 2.059898411
159.0440559 1.712304461
177.0546206 11.55560367
233.1172208 4.066062929
251.1277855 32.9080378

Name: +ve in-silico MS/MS by CFM-ID for JTQRZRRDNZAHMH-VURMDHGXSA-N
ID: JTQRZRRDNZAHMH-VURMDHGXSA-N
Comment: Energy1
Num peaks: 21
55.05422664 1.928866602
57.06987671 29.62237769
75.08044139 3.572629813
107.0491413 0.7386910439
111.0440559 1.139751179
113.0597059 1.158403124
123.0440559 1.507729071
125.0597059 0.7612933722
127.075356 0.8638555195
135.0440559 9.881100169
137.0597059 3.662302323
147.0440559 1.121249494
149.0597059 5.16079194
159.0440559 2.69628269
177.0546206 8.32146373
195.0651853 0.7513069687
219.1015708 0.7672550805
221.1172208 0.9172512553
223.1328709 0.803303651
233.1172208 1.17728952
251.1277855 3.961547002

Name: +ve in-silico MS/MS by CFM-ID for JTQRZRRDNZAHMH-VURMDHGXSA-N
ID: JTQRZRRDNZAHMH-VURMDHGXSA-N
Comment: Energy2
Num peaks: 31
25.00727645 1.732464011
39.02292652 1.83112604
41.00219107 1.515119812
41.03857658 4.240743189
43.05422664 2.574824745
45.06987671 0.7939085829
49.00727645 1.325040321
51.02292652 2.838576293
53.03857658 1.772506797
55.05422664 2.147647713
57.06987671 17.42125242
65.03857658 3.098579373
79.01784114 0.86875886
105.0334912 4.442043901
107.0491413 3.108638236
117.0334912 1.20637258
119.0491413 1.323579501
121.0284058 1.103507304
121.0647913 0.9636074268
123.0440559 3.110830838
125.0597059 0.8284602042
133.0284058 1.103482493
135.0440559 7.061757271
137.0597059 1.913416736
141.0910061 0.7726788709
143.1066561 0.8501737145
147.0440559 1.121718712
149.0597059 1.755328286
161.0597059 1.238722095
163.075356 0.9865497739
177.0546206 0.868015697

Name: +ve in-silico MS/MS by CFM-ID for POSMRRUMNPCKKE-JTNHKYCSSA-N
ID: POSMRRUMNPCKKE-JTNHKYCSSA-N
Comment: Energy0
Num peaks: 6
41.03857658 2.164560338
67.05422664 2.245405259
215.1066561 7.633432531
233.1172208 40.15324534
235.0964854 2.328630896
251.1277855 29.21517939

Name: +ve in-silico MS/MS by CFM-ID for POSMRRUMNPCKKE-JTNHKYCSSA-N
ID: POSMRRUMNPCKKE-JTNHKYCSSA-N
Comment: Energy1
Num peaks: 20
39.02292652 2.426140597
41.03857658 8.179448649
49.00727645 2.872367544
51.02292652 2.398353757
53.03857658 2.688190952
55.05422664 2.866140282
65.03857658 1.943946465
67.05422664 2.25371168
95.04914126 1.006122545
157.0859207 1.073513341
191.0702706 1.027902758
205.0859207 0.9534765311
207.0651853 1.093798588
215.1066561 10.60607112
217.0859207 3.171661884
221.1172208 1.153056326
223.1328709 1.902849021
233.1172208 20.29485574
235.0964854 2.27834086
251.1277855 10.50499987

Name: +ve in-silico MS/MS by CFM-ID for POSMRRUMNPCKKE-JTNHKYCSSA-N
ID: POSMRRUMNPCKKE-JTNHKYCSSA-N
Comment: Energy2
Num peaks: 23
27.02292652 0.9161833413
39.02292652 7.406291249
41.00219107 1.55666319
41.03857658 9.050261941
43.05422664 1.610323566
49.00727645 3.849569114
51.02292652 5.241217095
53.03857658 3.318431661
55.05422664 4.456138901
63.02292652 12.75785907
65.03857658 7.282519488
67.05422664 5.175032507
69.06987671 1.729163566
71.08552677 2.43792222
179.0702706 0.8344432936
189.0546206 0.9167661286
189.0910061 0.8743860881
191.0702706 2.24601918
205.0859207 1.090596869
215.1066561 3.513494515
217.0859207 2.198720669
219.1015708 0.9008052742
233.1172208 1.2132211

Name: +ve in-silico MS/MS by CFM-ID for DDPXVYKYOAZVRL-XPDWOJHSSA-N
ID: DDPXVYKYOAZVRL-XPDWOJHSSA-N
Comment: Energy0
Num peaks: 6
83.04914126 5.563487829
85.06479133 4.570870404
165.0546206 10.62909101
167.0702706 12.69486223
233.1172208 3.944868804
251.1277855 42.99766829

Name: +ve in-silico MS/MS by CFM-ID for DDPXVYKYOAZVRL-XPDWOJHSSA-N
ID: DDPXVYKYOAZVRL-XPDWOJHSSA-N
Comment: Energy1
Num peaks: 31
39.02292652 1.775420892
53.00219107 1.60954612
55.01784114 2.067101758
57.0334912 4.123148402
67.01784114 0.9910437715
67.05422664 0.9993853639
69.0334912 1.214600773
71.04914126 2.935225287
73.06479133 1.48838096
83.04914126 10.0186603
85.06479133 4.100660162
87.08044139 1.389826075
109.0647913 1.052176152
113.0960915 0.8964908049
123.0804414 4.063642209
125.0960915 2.911162095
139.0389705 1.436733057
149.0597059 0.9173075478
165.0546206 7.828097108
167.0702706 1.134000381
177.0910061 0.909482482
179.0702706 3.513422313
179.1066561 0.9253426193
181.0859207 3.176697938
181.1223062 1.495277779
205.0859207 2.037698519
207.1015708 1.848334311
219.1015708 0.89456717
223.0964854 1.639177895
233.1172208 3.938419801
251.1277855 5.565708562

Name: +ve in-silico MS/MS by CFM-ID for DDPXVYKYOAZVRL-XPDWOJHSSA-N
ID: DDPXVYKYOAZVRL-XPDWOJHSSA-N
Comment: Energy2
Num peaks: 31
39.02292652 5.424345294
41.03857658 2.086241415
45.0334912 1.766473024
49.00727645 1.754157133
55.01784114 2.789281959
57.0334912 2.856283069
69.0334912 2.2587097
71.04914126 1.761866906
83.04914126 2.963215728
85.06479133 2.240437826
95.01275576 3.606364051
95.04914126 1.557077602
97.02840582 4.600586659
99.04405588 1.608102651
107.0491413 1.170533752
109.0647913 1.64398527
111.0440559 2.049279399
123.0440559 1.414673492
123.0804414 3.303360078
133.0647913 1.281543388
135.0440559 3.970965198
135.0804414 1.125326556
137.0597059 1.335634615
147.0440559 1.768667624
149.0597059 5.432292698
151.075356 1.421474975
153.0910061 2.127422024
163.0389705 1.756394517
165.0546206 3.430484009
167.0702706 1.265059403
235.0964854 1.262889554

Name: +ve in-silico MS/MS by CFM-ID for DDPXVYKYOAZVRL-RKSHONBYSA-N
ID: DDPXVYKYOAZVRL-RKSHONBYSA-N
Comment: Energy0
Num peaks: 6
83.04914126 5.563487829
85.06479133 4.570870404
165.0546206 10.62909101
167.0702706 12.69486223
233.1172208 3.944868804
251.1277855 42.99766829

Name: +ve in-silico MS/MS by CFM-ID for DDPXVYKYOAZVRL-RKSHONBYSA-N
ID: DDPXVYKYOAZVRL-RKSHONBYSA-N
Comment: Energy1
Num peaks: 31
39.02292652 1.775420892
53.00219107 1.60954612
55.01784114 2.067101758
57.0334912 4.123148402
67.01784114 0.9910437715
67.05422664 0.9993853639
69.0334912 1.214600773
71.04914126 2.935225287
73.06479133 1.48838096
83.04914126 10.0186603
85.06479133 4.100660162
87.08044139 1.389826075
109.0647913 1.052176152
113.0960915 0.8964908049
123.0804414 4.063642209
125.0960915 2.911162095
139.0389705 1.436733057
149.0597059 0.9173075478
165.0546206 7.828097108
167.0702706 1.134000381
177.0910061 0.909482482
179.0702706 3.513422313
179.1066561 0.9253426193
181.0859207 3.176697938
181.1223062 1.495277779
205.0859207 2.037698519
207.1015708 1.848334311
219.1015708 0.89456717
223.0964854 1.639177895
233.1172208 3.938419801
251.1277855 5.565708562

Name: +ve in-silico MS/MS by CFM-ID for DDPXVYKYOAZVRL-RKSHONBYSA-N
ID: DDPXVYKYOAZVRL-RKSHONBYSA-N
Comment: Energy2
Num peaks: 31
39.02292652 5.424345294
41.03857658 2.086241415
45.0334912 1.766473024
49.00727645 1.754157133
55.01784114 2.789281959
57.0334912 2.856283069
69.0334912 2.2587097
71.04914126 1.761866906
83.04914126 2.963215728
85.06479133 2.240437826
95.01275576 3.606364051
95.04914126 1.557077602
97.02840582 4.600586659
99.04405588 1.608102651
107.0491413 1.170533752
109.0647913 1.64398527
111.0440559 2.049279399
123.0440559 1.414673492
123.0804414 3.303360078
133.0647913 1.281543388
135.0440559 3.970965198
135.0804414 1.125326556
137.0597059 1.335634615
147.0440559 1.768667624
149.0597059 5.432292698
151.075356 1.421474975
153.0910061 2.127422024
163.0389705 1.756394517
165.0546206 3.430484009
167.0702706 1.265059403
235.0964854 1.262889554

Name: +ve in-silico MS/MS by CFM-ID for GQFGVUPBODCMSV-WQWHYOKSSA-N
ID: GQFGVUPBODCMSV-WQWHYOKSSA-N
Comment: Energy0
Num peaks: 29
53.03857658 1.835943202
55.05422664 1.614389991
67.05422664 1.288386024
91.05422664 0.990918071
95.04914126 1.437578094
109.0647913 2.695741351
123.0804414 0.8094265643
127.0389705 1.355229969
141.0546206 1.761057174
147.0804414 0.7746723327
149.0960915 1.43692559
151.1117415 0.7739210022
155.0702706 1.221836695
167.1066561 0.9180542202
175.075356 1.719542967
177.0910061 3.739496566
179.1066561 0.7819871676
181.1223062 1.33599334
183.0651853 0.7092518516
191.0702706 1.074646557
193.0859207 1.665329195
195.1015708 1.05382284
197.0808353 0.7265207974
199.1328709 3.331508507
205.1223062 0.971155095
221.0808353 1.337158781
223.0964854 1.175929942
233.1172208 7.826264873
251.1277855 34.0816434

Name: +ve in-silico MS/MS by CFM-ID for GQFGVUPBODCMSV-WQWHYOKSSA-N
ID: GQFGVUPBODCMSV-WQWHYOKSSA-N
Comment: Energy1
Num peaks: 31
39.02292652 1.347554115
41.03857658 1.287843231
51.02292652 2.810659767
53.00219107 3.519930089
53.03857658 4.513554939
55.01784114 4.523655389
55.05422664 1.695487868
57.0334912 3.34608162
67.05422664 2.983172234
69.0334912 1.90521959
69.06987671 1.080620184
81.0334912 1.031436577
91.05422664 3.936350206
95.04914126 2.756354549
105.0334912 1.354045287
107.0491413 1.599898302
109.0647913 3.900046868
121.0647913 1.387933849
123.0804414 4.086294912
125.0960915 1.551920998
139.0389705 1.815126821
141.0546206 3.229922227
143.0702706 1.4788426
149.0960915 2.249914996
155.0702706 1.423262127
175.075356 1.384617415
177.0910061 1.670480214
179.1066561 1.053103092
181.1223062 2.342192027
233.1172208 1.880384516
251.1277855 2.185509572

Name: +ve in-silico MS/MS by CFM-ID for GQFGVUPBODCMSV-WQWHYOKSSA-N
ID: GQFGVUPBODCMSV-WQWHYOKSSA-N
Comment: Energy2
Num peaks: 31
39.02292652 3.918070362
41.03857658 3.79846255
51.02292652 4.222774142
53.03857658 7.950560837
55.01784114 1.813681635
55.05422664 5.453152193
57.06987671 1.060588117
63.02292652 4.52594934
65.03857658 2.769541963
67.05422664 7.409816387
68.99710569 1.202907408
69.0334912 0.9137504871
69.06987671 1.465162644
81.0334912 2.402851324
83.04914126 1.868305575
85.02840582 1.000688971
87.04405588 1.134774674
91.05422664 1.143754517
93.0334912 2.847090358
93.06987671 1.066451384
95.04914126 4.403201931
105.0334912 1.364696252
107.0491413 1.766626486
109.0647913 2.620151831
119.0491413 1.090379787
123.0804414 1.400614008
131.0855268 1.357970743
133.1011768 1.047651519
149.0960915 1.123752299
191.0702706 1.080073692
233.1172208 0.8445296851

Name: +ve in-silico MS/MS by CFM-ID for TUFPZQHDPZYIEX-VWBVRBGYSA-N
ID: TUFPZQHDPZYIEX-VWBVRBGYSA-N
Comment: Energy0
Num peaks: 12
157.0647913 2.167661264
159.0804414 5.832584889
161.0960915 1.236732415
163.1117415 1.217949358
177.0910061 2.952821827
179.1066561 1.733048861
187.1117415 2.530039878
189.1273916 2.653186658
191.1066561 2.344945588
205.1223062 2.588769909
215.1066561 9.827704381
233.1172208 45.84379756

Name: +ve in-silico MS/MS by CFM-ID for TUFPZQHDPZYIEX-VWBVRBGYSA-N
ID: TUFPZQHDPZYIEX-VWBVRBGYSA-N
Comment: Energy1
Num peaks: 31
39.02292652 0.8925856527
49.00727645 1.012402926
51.02292652 1.347785488
53.03857658 0.9798589658
69.0334912 1.05418842
91.05422664 2.153488931
105.0334912 2.060775002
107.0491413 2.204472232
121.0647913 1.313763442
131.0491413 1.772151118
133.0647913 2.15466423
135.0804414 1.199491576
157.0647913 5.144746998
159.0804414 5.530240079
161.0597059 1.184694414
161.0960915 1.717063128
163.075356 2.30248891
163.1117415 1.74862007
175.075356 2.532702036
177.0910061 2.261443043
179.1066561 2.403765282
181.1223062 0.9205985894
185.0960915 2.850104882
187.1117415 2.620673055
189.0910061 0.953219205
189.1273916 3.370872323
191.1066561 1.236978696
203.1066561 0.9548156712
205.1223062 4.536725103
215.1066561 6.455118618
233.1172208 11.48881252

Name: +ve in-silico MS/MS by CFM-ID for TUFPZQHDPZYIEX-VWBVRBGYSA-N
ID: TUFPZQHDPZYIEX-VWBVRBGYSA-N
Comment: Energy2
Num peaks: 31
39.02292652 4.300609226
43.05422664 2.541797656
49.00727645 2.568151579
51.02292652 5.622085051
53.00219107 2.848133792
53.03857658 4.410926807
55.05422664 2.539961637
65.03857658 2.057429974
67.05422664 1.321580294
79.05422664 1.40188298
91.05422664 3.725497018
93.06987671 2.007307348
95.01275576 1.212851347
103.0542266 2.773768754
105.0334912 3.95433882
105.0698767 3.24249537
107.0855268 1.38085375
119.0855268 1.437818069
121.0647913 1.01691933
131.0491413 2.380598047
133.0647913 1.432169148
143.0855268 1.110159752
145.1011768 1.988246116
157.0647913 1.569957619
177.0910061 1.527327032
179.1066561 1.385384374
187.075356 1.563719257
203.1066561 1.566156595
207.1015708 2.001575383
215.1066561 1.189585377
217.0859207 1.238559572

Name: +ve in-silico MS/MS by CFM-ID for WSPQJFZGVXTTPB-RNCFNFMXSA-N
ID: WSPQJFZGVXTTPB-RNCFNFMXSA-N
Comment: Energy0
Num peaks: 8
43.05422664 3.22121946
57.0334912 2.03824759
71.04914126 15.96425883
161.0597059 2.197540693
163.075356 11.87576128
181.0859207 3.343657458
193.0859207 2.299539303
251.1277855 39.22933515

Name: +ve in-silico MS/MS by CFM-ID for WSPQJFZGVXTTPB-RNCFNFMXSA-N
ID: WSPQJFZGVXTTPB-RNCFNFMXSA-N
Comment: Energy1
Num peaks: 21
39.02292652 2.824527943
41.03857658 1.385719694
43.05422664 13.79870126
45.06987671 1.407940124
55.01784114 1.486203558
57.0334912 2.997485949
69.0334912 1.164372059
71.04914126 17.0196495
107.0491413 1.46198028
121.0284058 1.258715757
121.0647913 1.54953136
135.0440559 1.972681783
137.0597059 1.355959315
145.0647913 2.815731736
161.0597059 1.89544865
163.075356 12.97154873
181.0859207 1.942132503
223.0964854 2.353722658
233.1172208 3.371252911
235.0964854 1.082886514
251.1277855 4.951467074

Name: +ve in-silico MS/MS by CFM-ID for WSPQJFZGVXTTPB-RNCFNFMXSA-N
ID: WSPQJFZGVXTTPB-RNCFNFMXSA-N
Comment: Energy2
Num peaks: 22
27.02292652 1.348247634
39.02292652 2.163152058
41.03857658 7.919018305
43.05422664 11.79386033
45.06987671 0.9434485488
55.01784114 8.122278366
55.05422664 1.322172094
57.0334912 4.612106691
59.04914126 1.699354927
69.0334912 2.313815108
71.04914126 19.05062527
79.01784114 1.400159851
81.0334912 1.556867478
107.0491413 4.322018433
123.0440559 2.684415247
133.0647913 1.043668308
137.0597059 1.614316712
147.0440559 0.9507663589
149.0597059 1.57837067
163.075356 1.665693463
165.0546206 1.175995164
235.0964854 1.038577144

Name: +ve in-silico MS/MS by CFM-ID for IYMJMWNDRCWQPW-LBPRGKRZSA-N
ID: IYMJMWNDRCWQPW-LBPRGKRZSA-N
Comment: Energy0
Num peaks: 7
85.06479133 3.725074799
165.0546206 3.422634301
177.0546206 2.183139579
201.0910061 2.973882159
215.1066561 8.945874503
217.0859207 3.591972139
233.1172208 56.32386252

Name: +ve in-silico MS/MS by CFM-ID for IYMJMWNDRCWQPW-LBPRGKRZSA-N
ID: IYMJMWNDRCWQPW-LBPRGKRZSA-N
Comment: Energy1
Num peaks: 21
41.03857658 1.478851707
43.01784114 2.010137703
43.05422664 2.310216699
57.0334912 0.9648016595
67.05422664 1.056963598
69.0334912 2.424654568
71.04914126 5.832251586
85.06479133 2.582322706
149.0597059 2.083288406
163.075356 1.482678122
165.0546206 1.908569454
175.075356 1.311294634
177.0546206 4.221801203
187.075356 1.052375454
189.0910061 2.101886239
191.0702706 1.150793338
191.1066561 3.552817509
201.0910061 3.517777189
215.1066561 8.561224742
217.0859207 3.826983288
233.1172208 26.85892427

Name: +ve in-silico MS/MS by CFM-ID for IYMJMWNDRCWQPW-LBPRGKRZSA-N
ID: IYMJMWNDRCWQPW-LBPRGKRZSA-N
Comment: Energy2
Num peaks: 31
25.00727645 1.257560994
39.02292652 2.797893829
41.00219107 1.264839829
41.03857658 1.780963271
43.01784114 2.09337799
49.00727645 3.292356198
51.02292652 1.154310337
53.03857658 1.008602806
57.0334912 1.106412281
57.06987671 0.8997099461
65.03857658 10.83614502
67.05422664 1.813097812
69.0334912 2.111406996
69.06987671 0.9823396444
71.04914126 1.19571897
95.04914126 1.132249407
107.0491413 1.802914138
119.0491413 0.9916082843
121.0647913 1.790034196
131.0491413 1.122563068
133.0647913 3.45809231
145.0647913 3.085585256
147.0440559 5.46059154
147.0804414 3.34787601
149.0597059 8.171909997
157.0647913 1.150987744
159.0440559 7.042032627
163.075356 1.959939952
165.0910061 0.9691023315
173.0597059 0.9648492189
177.0546206 3.068857818

Name: +ve in-silico MS/MS by CFM-ID for VPMVJFOMTNSSGR-JTQLQIEISA-N
ID: VPMVJFOMTNSSGR-JTQLQIEISA-N
Comment: Energy0
Num peaks: 11
43.01784114 1.797467663
69.0334912 12.72798297
101.0597059 1.783572943
141.0910061 1.917803022
151.1117415 8.958706709
167.0702706 1.850904006
169.0859207 2.246123372
169.1223062 11.77238058
193.1223062 6.299205074
195.1015708 4.203571713
211.1328709 27.19559007

Name: +ve in-silico MS/MS by CFM-ID for VPMVJFOMTNSSGR-JTQLQIEISA-N
ID: VPMVJFOMTNSSGR-JTQLQIEISA-N
Comment: Energy1
Num peaks: 16
39.02292652 1.2157718
41.03857658 2.824720889
43.01784114 1.780330215
61.02840582 1.906818189
69.0334912 27.82212219
101.0597059 2.606142583
107.0491413 1.600299759
109.0647913 3.29077047
111.0804414 5.301843256
133.1011768 1.913498589
151.1117415 10.9515131
169.0859207 1.25103105
169.1223062 7.369667096
193.1223062 3.017518283
195.1015708 3.207086971
211.1328709 5.139943865

Name: +ve in-silico MS/MS by CFM-ID for VPMVJFOMTNSSGR-JTQLQIEISA-N
ID: VPMVJFOMTNSSGR-JTQLQIEISA-N
Comment: Energy2
Num peaks: 15
39.02292652 6.556965792
41.03857658 9.350959769
43.01784114 2.275703244
53.00219107 2.547484604
57.0334912 2.661888738
59.04914126 5.246622252
69.0334912 32.10884091
71.04914126 3.78171094
79.05422664 2.985150711
81.06987671 2.882535813
97.06479133 2.371888247
99.04405588 1.781717564
99.08044139 2.425199985
101.0597059 2.223615156
151.1117415 2.379378791

Name: +ve in-silico MS/MS by CFM-ID for ZIDISXJXSVFYAG-ONEGZZNKSA-N
ID: ZIDISXJXSVFYAG-ONEGZZNKSA-N
Comment: Energy0
Num peaks: 12
55.05422664 1.036409621
69.06987671 1.542968037
97.06479133 3.665623198
135.0440559 3.354992365
137.0597059 1.541765392
153.0546206 2.986404889
163.0389705 1.856529962
181.0495352 3.133025174
215.1066561 2.464681386
219.1015708 1.663178772
233.1172208 28.14720369
251.1277855 28.7059707

Name: +ve in-silico MS/MS by CFM-ID for ZIDISXJXSVFYAG-ONEGZZNKSA-N
ID: ZIDISXJXSVFYAG-ONEGZZNKSA-N
Comment: Energy1
Num peaks: 29
39.02292652 0.9416855685
41.03857658 1.540942164
51.02292652 1.259167417
53.03857658 2.008650659
55.05422664 5.031091111
57.06987671 0.8651514467
69.06987671 3.8834842
79.05422664 1.697589636
97.06479133 6.741197042
135.0440559 1.25763827
137.0597059 1.025515669
149.0233204 0.8690826593
151.0389705 1.124831154
153.0546206 1.061889441
163.0389705 10.59827238
165.0546206 4.298481368
167.0702706 0.6875114449
177.0546206 1.387677471
179.0338851 1.920951754
179.0702706 0.8671795341
181.0495352 8.103033863
191.0702706 0.9429623692
193.0495352 0.696488448
193.0859207 0.7221015385
215.1066561 3.08573751
219.1015708 0.9368670858
221.1172208 0.6917358709
233.1172208 11.6004484
251.1277855 4.591461031

Name: +ve in-silico MS/MS by CFM-ID for ZIDISXJXSVFYAG-ONEGZZNKSA-N
ID: ZIDISXJXSVFYAG-ONEGZZNKSA-N
Comment: Energy2
Num peaks: 31
39.02292652 3.278998113
41.00219107 1.148377456
41.03857658 4.205644185
51.02292652 3.621186441
53.00219107 1.50896267
53.03857658 3.164588997
55.01784114 1.277300367
55.05422664 3.037581582
57.0334912 1.198869226
67.01784114 1.218146734
69.06987671 3.76783008
81.06987671 1.059642533
97.06479133 1.583052075
111.0440559 1.135741375
121.0284058 2.357229468
123.0076704 1.283670615
123.0440559 1.566333498
135.0440559 4.734750399
137.0233204 2.641425197
137.0597059 2.087219579
139.0389705 1.227669375
149.0233204 2.150301107
151.0389705 2.260645982
153.0546206 2.228310729
163.0389705 4.681493465
165.0546206 1.963083326
177.0546206 1.219375699
181.0495352 1.421699208
191.0702706 1.218574678
193.0859207 1.317060329
205.0859207 1.129553969

Name: +ve in-silico MS/MS by CFM-ID for AKDFAXNMDAJWDL-DOSOYNOZSA-N
ID: AKDFAXNMDAJWDL-DOSOYNOZSA-N
Comment: Energy0
Num peaks: 17
57.06987671 1.031750195
99.08044139 0.8192703937
101.0960915 0.993070569
109.0284058 1.33623994
111.0440559 1.358934608
133.1011768 5.034930829
139.1117415 0.8095311053
147.1168269 1.17142159
149.0960915 3.32520775
149.132477 1.016737901
151.1117415 8.833027137
163.1117415 0.8387645253
165.1273916 1.804442342
167.1430416 1.728920642
175.1117415 3.264634787
193.1223062 26.04883868
211.1328709 20.79526093

Name: +ve in-silico MS/MS by CFM-ID for AKDFAXNMDAJWDL-DOSOYNOZSA-N
ID: AKDFAXNMDAJWDL-DOSOYNOZSA-N
Comment: Energy1
Num peaks: 31
39.02292652 2.050795948
41.03857658 2.383769614
43.05422664 2.965272825
51.02292652 1.474630983
53.00219107 1.476090117
57.06987671 3.988090256
59.08552677 1.159313801
65.03857658 1.308256197
79.05422664 1.4189902
81.06987671 2.152498308
97.02840582 1.38454383
99.08044139 1.182181003
105.0698767 3.677419507
107.0855268 4.259505381
109.0284058 2.279672846
109.1011768 1.377608589
119.0855268 1.227373929
121.0647913 1.324613367
121.1011768 2.779382536
123.0804414 2.087435332
125.0960915 3.471022107
127.1117415 2.223488788
133.1011768 2.754786864
139.1117415 1.348044239
151.1117415 4.205480628
165.1273916 1.724431892
167.1430416 1.223958774
175.1117415 1.514531804
183.1379563 1.914804117
193.1223062 4.19922164
211.1328709 2.448312986

Name: +ve in-silico MS/MS by CFM-ID for AKDFAXNMDAJWDL-DOSOYNOZSA-N
ID: AKDFAXNMDAJWDL-DOSOYNOZSA-N
Comment: Energy2
Num peaks: 31
39.02292652 6.922201275
41.03857658 8.971529342
43.05422664 6.614751654
45.06987671 0.8164489834
49.00727645 1.74087436
51.02292652 2.173116455
53.03857658 7.583373185
55.05422664 3.611943653
57.06987671 9.167467981
59.08552677 1.141445619
65.00219107 2.183136774
65.03857658 2.066646581
67.05422664 1.808045691
69.0334912 0.7432040534
79.05422664 2.153461657
81.06987671 1.460034778
83.08552677 2.083947858
93.06987671 0.8150093349
95.08552677 1.190070547
97.10117684 0.8458080348
109.1011768 1.359007037
119.0855268 0.8391996306
121.1011768 0.8175565077
123.1168269 1.789458632
135.0440559 0.7800503934
145.1011768 0.7369240769
149.0597059 1.07835301
149.132477 1.192532293
157.1223062 0.8072782553
175.1117415 1.663931371
193.1223062 0.80648012

Name: +ve in-silico MS/MS by CFM-ID for XYYAFLHHHZVPRN-OCCSQVGLSA-N
ID: XYYAFLHHHZVPRN-OCCSQVGLSA-N
Comment: Energy0
Num peaks: 10
97.02840582 2.711487514
105.0698767 2.111306808
107.0855268 6.026089059
109.1011768 7.618240987
165.0910061 5.950304154
187.1117415 2.707947947
189.1273916 2.657454994
205.1223062 1.476302455
215.1066561 2.790901438
233.1172208 46.77808521

Name: +ve in-silico MS/MS by CFM-ID for XYYAFLHHHZVPRN-OCCSQVGLSA-N
ID: XYYAFLHHHZVPRN-OCCSQVGLSA-N
Comment: Energy1
Num peaks: 26
41.03857658 1.916731415
43.05422664 1.297855633
53.03857658 1.936760596
65.03857658 1.559285787
67.05422664 6.33553961
69.06987671 1.566781064
81.0334912 1.814218103
95.01275576 1.538015061
97.02840582 2.527519208
105.0698767 2.523370565
107.0855268 2.973444553
109.1011768 2.457917759
121.1011768 2.540522636
137.0960915 1.85121329
163.0389705 1.350465214
165.0910061 7.202288089
187.075356 1.401408509
187.1117415 2.716946833
189.0546206 2.373980794
189.1273916 2.555507534
201.0910061 1.643910283
203.1066561 1.617488531
205.1223062 5.345893009
215.1066561 4.012070699
217.0859207 3.092279651
233.1172208 14.39644078

Name: +ve in-silico MS/MS by CFM-ID for XYYAFLHHHZVPRN-OCCSQVGLSA-N
ID: XYYAFLHHHZVPRN-OCCSQVGLSA-N
Comment: Energy2
Num peaks: 24
39.02292652 3.818347073
41.03857658 5.121248134
43.05422664 2.394066717
51.02292652 4.200428568
53.03857658 2.111122836
55.05422664 3.336153315
65.03857658 15.50881161
67.05422664 4.122952219
69.0334912 0.98456543
69.06987671 1.557252414
79.05422664 2.34337677
81.0334912 3.270057505
81.06987671 1.361204832
83.04914126 1.127892987
83.08552677 0.8919260316
97.02840582 4.238742103
105.0334912 1.26078263
105.0698767 8.46375712
107.0855268 6.117887941
109.1011768 1.58063263
117.0698767 1.003030143
121.1011768 1.641426746
137.0960915 2.549570887
217.0859207 1.424288163

Name: +ve in-silico MS/MS by CFM-ID for ORLGUEREMYIFNG-WOPDTQHZSA-N
ID: ORLGUEREMYIFNG-WOPDTQHZSA-N
Comment: Energy0
Num peaks: 6
167.1066561 1.368508715
169.1223062 1.056248895
175.1117415 3.276475313
193.1223062 22.68022272
195.1015708 1.05075471
211.1328709 53.17893701

Name: +ve in-silico MS/MS by CFM-ID for ORLGUEREMYIFNG-WOPDTQHZSA-N
ID: ORLGUEREMYIFNG-WOPDTQHZSA-N
Comment: Energy1
Num peaks: 29
49.00727645 1.159684382
51.02292652 1.370191877
53.03857658 1.117231727
67.01784114 2.840839517
69.0334912 1.30691078
107.0491413 2.106991254
109.0647913 3.594713178
121.0647913 1.263113501
123.0804414 2.776908173
135.0804414 2.057268026
137.0597059 1.477865053
137.0960915 1.422466416
139.075356 2.89554661
141.0910061 1.275353683
151.075356 2.123215819
151.1117415 1.109126379
153.0910061 2.945546132
155.1066561 1.983853304
165.0910061 2.199928351
165.1273916 1.179295692
167.1066561 2.814032647
169.1223062 2.468996293
175.1117415 4.450929069
179.1066561 1.49966842
181.1223062 1.961228334
183.1379563 6.392600802
193.1223062 10.11826897
195.1015708 1.285804636
211.1328709 10.80544155

Name: +ve in-silico MS/MS by CFM-ID for ORLGUEREMYIFNG-WOPDTQHZSA-N
ID: ORLGUEREMYIFNG-WOPDTQHZSA-N
Comment: Energy2
Num peaks: 31
39.02292652 3.514341118
41.03857658 1.507678217
49.00727645 5.305590973
51.02292652 4.28693609
53.03857658 5.93627212
55.05422664 2.162477808
57.06987671 2.372917775
65.03857658 2.853060749
67.01784114 1.53282719
67.05422664 2.405420141
79.05422664 1.228119307
81.06987671 1.938451591
91.05422664 1.225855061
93.06987671 2.087746249
107.0491413 1.247627969
121.0647913 2.365747873
121.1011768 1.371080422
123.0804414 2.412639626
125.0960915 1.495052498
135.0804414 2.298690826
137.0960915 1.772299084
149.0960915 2.939321801
151.1117415 2.308940439
153.0910061 1.868868333
165.0910061 1.672970667
167.1066561 1.749213473
169.1223062 1.416992395
175.1117415 2.893163433
181.1223062 1.214045144
193.1223062 1.293587922
195.1015708 1.748179966

Name: +ve in-silico MS/MS by CFM-ID for QQSKRWNYOUTNSM-YSGXWUQLSA-N
ID: QQSKRWNYOUTNSM-YSGXWUQLSA-N
Comment: Energy0
Num peaks: 10
143.0491413 0.9428970086
145.0647913 0.968690303
169.0647913 0.7944910183
183.0804414 2.138036751
185.0960915 0.8844623948
187.075356 1.191164039
197.0960915 20.66551121
201.0910061 1.167815035
215.1066561 37.79589919
233.1172208 13.51184454

Name: +ve in-silico MS/MS by CFM-ID for QQSKRWNYOUTNSM-YSGXWUQLSA-N
ID: QQSKRWNYOUTNSM-YSGXWUQLSA-N
Comment: Energy1
Num peaks: 31
45.0334912 1.997159603
47.04914126 2.570203192
55.01784114 0.8410816321
57.0334912 1.344078012
67.01784114 0.9026609248
69.0334912 1.117072069
81.0334912 0.975000206
83.04914126 0.782535653
93.0334912 1.387752482
95.04914126 0.8032307093
99.02292652 0.8150182947
105.0334912 0.7728572517
115.0178411 0.8796535584
117.0334912 0.9442656061
119.0491413 0.899061481
121.0647913 0.8263154477
125.0385766 1.548680439
131.0491413 0.9059221415
139.0542266 1.700406461
141.0698767 1.017835252
143.0491413 2.090792801
145.0647913 1.490235089
157.0647913 2.03564369
169.0647913 2.619058889
171.0804414 0.8059421415
183.0804414 1.763912639
185.0960915 1.157487772
187.075356 1.190529657
197.0960915 15.03592762
215.1066561 12.46875303
233.1172208 2.498157527

Name: +ve in-silico MS/MS by CFM-ID for QQSKRWNYOUTNSM-YSGXWUQLSA-N
ID: QQSKRWNYOUTNSM-YSGXWUQLSA-N
Comment: Energy2
Num peaks: 31
39.02292652 2.426899844
49.00727645 2.870476328
51.02292652 2.538812474
57.0334912 1.306030246
63.02292652 2.315563501
69.0334912 1.408194801
73.00727645 2.482355568
75.02292652 2.448378601
81.0334912 1.323466365
83.04914126 1.588748046
87.02292652 2.295821779
93.0334912 1.195480681
97.06479133 1.279616642
99.02292652 2.96945113
101.0385766 1.129628891
109.0647913 1.085096548
113.0385766 1.563567719
121.0647913 1.091555426
125.0385766 2.649282513
127.0542266 2.232229217
131.0491413 1.202060952
139.0542266 2.084858494
141.0698767 1.271400157
143.0491413 1.285474801
145.0647913 1.443405588
157.0647913 1.930564063
169.0647913 2.131117269
171.0804414 2.112029423
183.0804414 2.68102335
185.0960915 1.474078675
197.0960915 2.81011246

Name: +ve in-silico MS/MS by CFM-ID for UYEZJDNVWNIIKS-QMMMGPOBSA-N
ID: UYEZJDNVWNIIKS-QMMMGPOBSA-N
Comment: Energy0
Num peaks: 6
171.0804414 2.380380318
173.0960915 6.522672164
187.1117415 13.18725183
197.0960915 7.351186214
215.1066561 26.35958624
233.1172208 32.40299745

Name: +ve in-silico MS/MS by CFM-ID for UYEZJDNVWNIIKS-QMMMGPOBSA-N
ID: UYEZJDNVWNIIKS-QMMMGPOBSA-N
Comment: Energy1
Num peaks: 24
117.0698767 1.411914214
119.0855268 2.334218187
131.0855268 4.740908161
133.1011768 4.21366887
155.0855268 4.810583654
157.0647913 1.775308292
159.0804414 1.259638003
159.1168269 3.103754866
161.0960915 2.251834955
163.1117415 1.09867108
169.1011768 2.821283753
171.0804414 2.973152041
173.0960915 4.148790282
175.075356 1.988845711
177.0910061 1.181879518
183.0804414 1.666798212
185.0960915 1.1110341
187.1117415 15.99170229
189.0910061 1.366224663
189.1273916 1.775993771
197.0960915 3.038390251
205.1223062 2.928094092
215.1066561 7.160881745
233.1172208 4.938698734

Name: +ve in-silico MS/MS by CFM-ID for UYEZJDNVWNIIKS-QMMMGPOBSA-N
ID: UYEZJDNVWNIIKS-QMMMGPOBSA-N
Comment: Energy2
Num peaks: 31
39.02292652 4.985461234
41.03857658 1.017548805
43.05422664 1.205967933
59.01275576 0.8287195573
63.02292652 1.128315914
79.05422664 1.218817888
105.0698767 1.067990142
117.0698767 3.158824189
119.0855268 5.630601504
131.0491413 1.013528708
131.0855268 4.585722462
133.1011768 1.53301142
143.0855268 4.155970987
145.1011768 1.555182971
147.0804414 0.8258331747
155.0855268 4.510411476
157.0647913 5.833119871
157.1011768 1.098071032
159.0804414 1.405665999
159.1168269 2.137697063
161.0597059 0.8706656361
161.0960915 1.073972243
169.1011768 2.339512637
171.0804414 10.33275796
171.1168269 3.745600907
173.0960915 2.675632416
185.0960915 0.8755021016
187.1117415 2.365713848
189.0910061 0.9809405993
197.0960915 1.116601811
215.1066561 0.9232143893

Name: +ve in-silico MS/MS by CFM-ID for YOHKTXWIWQHVHS-UHFFFAOYSA-N
ID: YOHKTXWIWQHVHS-UHFFFAOYSA-N
Comment: Energy0
Num peaks: 10
57.06987671 4.546161728
85.06479133 4.031624603
165.0546206 4.293658869
193.0495352 7.956204105
209.0808353 3.282339897
215.1066561 1.54278245
219.1015708 1.9983436
233.1172208 12.7018565
235.0964854 2.358884091
251.1277855 38.4562182

Name: +ve in-silico MS/MS by CFM-ID for YOHKTXWIWQHVHS-UHFFFAOYSA-N
ID: YOHKTXWIWQHVHS-UHFFFAOYSA-N
Comment: Energy1
Num peaks: 20
39.02292652 2.373900611
41.03857658 2.894049449
43.01784114 1.537901303
43.05422664 4.256976119
45.06987671 1.454219612
57.06987671 8.641106545
67.05422664 1.495310753
85.06479133 5.512034115
149.0233204 1.439436873
151.0389705 1.685969117
163.0389705 1.432970734
165.0546206 2.315921295
175.0389705 5.151436412
177.0182351 1.286799314
177.0546206 2.512784636
193.0495352 23.50687658
209.0808353 2.056570466
209.1172208 1.266660366
233.1172208 3.65601633
251.1277855 5.890085234

Name: +ve in-silico MS/MS by CFM-ID for YOHKTXWIWQHVHS-UHFFFAOYSA-N
[truncated: 2,289,556 more chars]
