# Supplementary material for: Ion mobility collision cross-section atlas for known and unknown metabolite annotation in untargeted metabolomics
Source: Nat Commun. 2020 Aug 28;11:4334. doi: 10.1038/s41467-020-18171-8 (PMC7455731; doi:10.1038/s41467-020-18171-8)
Supplement: Supplementary file 8 — Supplementary Data 5 [file 41467_2020_18171_MOESM8_ESM.zip › 01_positive_mode/L0748/cfmid_result.txt]

1 0.32653061 HRCDGCWGCKBNQB-BQYQJAHWSA-N COC1=CC(=O)OC(C1)/C=C/C1CC=CC=C1
2 0.32 UBCCDSZVIQMRNK-BQYQJAHWSA-N COC1=CC(=O)OC(C1)/C=C/C1=CC=CCC1
3 0.31578947 JMRFQMZJTNELTI-UHFFFAOYSA-N CC1=C(CC2=CC=CC=C2)C(=O)OC(C)(C)O1
4 0.31372549 OMNGEVNATYFZGG-BQYQJAHWSA-N COC1=CC(=O)OC(C1)\C=C\C1=CCCC=C1
5 0.29268293 VOOYTQRREPYRIW-UHFFFAOYSA-N COC1=CC(=O)OC(CCC2=CC=CC=C2)C1
6 0.29268293 VOOYTQRREPYRIW-LBPRGKRZSA-N COC1=CC(=O)OC(CCc2ccccc2)C1
7 0.29268293 VOOYTQRREPYRIW-GFCCVEGCSA-N COC1=CC(=O)OC(CCc2ccccc2)C1
8 0.23255814 ZPAJAUMVWJORSS-STQMWFEESA-N CO[C@H]1C[C@@H](OC(=O)C1)C=Cc2ccccc2
9 0.23255814 ZPAJAUMVWJORSS-BQYQJAHWSA-N COC1CC(/C=C/c2ccccc2)OC(=O)C1
10 0.20338983 MCAVXHBDVFMAHA-UHFFFAOYSA-N O=CC=CC=C(C=CC=C(C=CC(=O)O)C)C
11 0.19607843 QYRAXKUUMXNIRJ-UHFFFAOYSA-N CC#CC#CC=C1CCC2(CCC(O)CO2)O1
12 0.19512195 ACZORMIXPYOAAA-UHFFFAOYSA-N OC1C=CC=C(C1O)CCc1ccc(cc1)O
13 0.19512195 ALOYLOXQEHFPMM-UHFFFAOYSA-N OC1C=CC(=CC1O)CCc1ccc(cc1)O
14 0.19047619 YIVXUDBTOBDAFL-ZIAGYGMSSA-N CC1(Cc2occc2)CCC(O1)c3cocc3
15 0.18604651 TWDWNRGKTMTLHN-UHFFFAOYSA-N OC(C=CC=C)C(=O)OCCC1=CC=CC=C1
16 0.17857143 TXTHBJCZWJBZTO-UHFFFAOYSA-N O=CC=CC(=CC=CC=C(C=CC(=O)O)C)C
17 0.17647059 DTVAGJPQTJLJBN-UHFFFAOYSA-N OCc1oc(COCCc2ccccc2)cc1
18 0.17241379 WIJZWIUNWOHMTL-UHFFFAOYSA-N O=CCC=CC=CC=CC1OC1CCCC(=O)O
19 0.16949153 VXOPKENWGATHAR-UHFFFAOYSA-N O=CCC=CC=CC=CCC1OC1CCC(=O)O
20 0.16666667 OCKCMZLVWPBXGP-UHFFFAOYSA-N Oc1ccc(cc1)CCC1(O)C=CC=CC1O
21 0.16216216 OGELSYWTTDHGTD-UHFFFAOYSA-N CC(CO)COCOCC1=CC=CC=C1
22 0.16216216 HRGGSBNZHYTBAV-UHFFFAOYSA-N OC1C(=CC=C(C1O)O)CCc1ccccc1
23 0.16216216 NYZSIXHMVFBUGP-UHFFFAOYSA-N OC1C=C(C=CC1(O)O)CCc1ccccc1
24 0.15789474 MCFFVTAPQGYCNS-UHFFFAOYSA-N OC(=O)CCCCN(CCCC(O)=O)N=O
25 0.15384615 SPHYEHIKSYEQGU-UHFFFAOYSA-N OC1=CC(=CC(C1)CCc1ccccc1O)O
26 0.15384615 ZNCLYFSNVGMNSC-UHFFFAOYSA-N CC1(CCCC(=O)C=C)OC2=CC=CC=C2O1
27 0.15384615 AVFVLLCWJAOZBE-UHFFFAOYSA-N C(=C=CC(O)CCCCC(O)=O)C#CC#CC
28 0.15384615 XQVXCSNCTKNRTD-UHFFFAOYSA-N CC(CCC=O)=CCOC(=O)C1=CC=CC=C1
29 0.15384615 JVKDTAHMGGFYAU-UHFFFAOYSA-N OC1=CC(=CC(C1)CCc1ccc(cc1)O)O
30 0.15384615 LJDCFHVFFMABRM-UHFFFAOYSA-N COc1ccc2c(c1)CCC(=C2)C(C(=O)O)C
31 0.15 FRCHRQGSXFPGKF-UHFFFAOYSA-N CCOC(=O)COCC#CC1=CC=C(C)C=C1
32 0.15 VUILPHNRZJUSCY-LYITZRKNSA-N COC(=O)C=CC[C@@H](O)C=Cc1ccccc1
33 0.14634146 YCVPHINRXPMTCG-UHFFFAOYSA-N CCOC(=O)CC(=O)C=CC1=CC=CC(C)=C1
34 0.14285714 BHHKFTCTPCSRCF-UHFFFAOYSA-N COC(=O)C(CC=CC1=CC=CC=C1)C(C)=O
35 0.14285714 YZRKSTVZZVKFSZ-UHFFFAOYSA-N CCOC(=O)CC1(C)OCC(O1)C1=CC=CC=C1
36 0.13953488 LLRQFVMRVPYSCG-UHFFFAOYSA-N CCOC(=O)CC(=O)C=CC1=CC=CC=C1C
37 0.13953488 KZSZEZOEKYCUFI-UHFFFAOYSA-N CCOC(=O)CC(=O)C=CC1=CC=C(C)C=C1
38 0.13636364 JKALHLBNPQIYOA-UHFFFAOYSA-N O=CCC=CC=CCCCCCC(=O)O
39 0.13636364 LVBHAWPLBDROQY-UHFFFAOYSA-N COC1=CC2C(C=C1)C=C(C=C2)C(C(=O)O)C
40 0.13043478 DIYIWWXROSTTJQ-UHFFFAOYSA-N O=C(C(C)C)C=CC=C(C(=O)O)C(C)C
41 0.12765957 PSIYKEJQZQXOSN-UHFFFAOYSA-N CCOC(=O)C(F)(CCC(=O)CC)C(C)=O
42 0.12244898 GFLHAPBHGYXEGQ-DLOVCJGASA-N C[C@@]1(CC[C@H](O1)[C@]2(C)CCC(=O)O2)C=C
43 0.11764706 OHLYFOMRGKGQJJ-UHFFFAOYSA-N [H]C12CCC([H])(C3C(O)OC(O)C13)C1=CC=CC=C21
44 0.11764706 RRTLUWSDXRUYNM-UHFFFAOYSA-N CCOC(OCC)OCC1=CC=CC=C1
45 0.11764706 INOWNFNGVRDHBB-UHFFFAOYSA-N OC1CC(=CC(=C1)O)CCc1ccccc1O
46 0.11764706 YKNOGTSKIAEOEM-UHFFFAOYSA-N OC1CC(=CC(=C1)O)CCc1ccc(cc1)O
47 0.11764706 ZUFSTEWSEZJDOI-ZYHUDNBSSA-N CC(=CC[C@](C)(O)C=C)[C@H]1CCC(=O)O1
48 0.11764706 OSMDOYDHXXZZCF-UHFFFAOYSA-N COCCC(OC)OC1=CC=CC=C1C
49 0.11764706 WRVYWIRNNKFHAY-UHFFFAOYSA-N COC1C=C(C=C(C1O)OC)c1ccccc1
50 0.11764706 QMRUCWGOZVOSBO-SFKQUYLHSA-N CC=CC#CC#CC(O)C(O)C=CCCC=O
51 0.11764706 QMRUCWGOZVOSBO-WDSQZYDDSA-N CC=CC#CC#CC(O)C(O)C=CCCC=O
52 0.11764706 DDNHUXSQPZTJFU-UHFFFAOYSA-N CC(C(C(=O)OCC1CC=CC=C1)C)O
53 0.11764706 NCNJCLUMOVAEAK-UHFFFAOYSA-N OC(=O)C1(CC2=CC=CC=C2)CCC(=O)CC1
54 0.11764706 UZLPXKCBQFITLZ-UHFFFAOYSA-N CC1=CC(=CC=C1)C(F)(CF)C1=CC=CC=C1
55 0.11764706 IXZUXVPCOOHVAC-UHFFFAOYSA-N CC1=CC(=CC=C1)C1(CCC(=O)CC1)C(O)=O
56 0.11764706 QMRUCWGOZVOSBO-NTYHUXEWSA-N CC=CC#CC#CC(O)C(O)C=CCCC=O
57 0.11764706 VRESEFYAQVAZDL-UHFFFAOYSA-N CC1=CC=C(C=C1)C(F)(CF)C1=CC=CC=C1
58 0.11764706 KVZGVEYQSUTYRD-UHFFFAOYSA-N [H]C12CC([H])(CC1)C2C(=O)OOC(=O)C1C2([H])CC1([H])CC2
59 0.11764706 ZUFSTEWSEZJDOI-URGSKGIXSA-N CC(=C/CC(C)(O)C=C)C1CCC(=O)O1
60 0.11764706 BMAONYUMXZEVJB-UHFFFAOYSA-N COC(CCC1=CC=CC=C1)(OC)OC
61 0.11764706 UXKOWMPKVXZERP-DCAQKATOSA-N CC1(C)OCC2C3CCOC3C=C2CO1
62 0.11764706 IWTYJYQMSNHLIF-UHFFFAOYSA-N CC(=C)C(COC(=O)C1=CC=CC=C1)C(C)=O
63 0.11764706 IGJQKWIMCAZJCO-UHFFFAOYSA-N CC1=CC=C(C=C1)C1(CCC(=O)CC1)C(O)=O
64 0.11764706 ZUFSTEWSEZJDOI-XIIPPOOFSA-N CC(=C/C[C@](C)(O)C=C)[C@@H]1CCC(=O)O1
65 0.11764706 CVDLCBGRWYUNAK-UHFFFAOYSA-N CC1=CC=CC=C1C1(CCC(=O)CC1)C(O)=O
66 0.11764706 LXIAWUWOENMZCO-UHFFFAOYSA-N CCOC(OCC)OC1=CC=CC=C1C
67 0.11764706 HFRICAKEFCIBMJ-UHFFFAOYSA-N CC[Si](C)(C)O[Si](C)(C)O[Si](C)(C)C
68 0.11764706 XELKIFUBKCPOLN-UHFFFAOYSA-N CC1=CC(C)=C(C#CCOCC(O)=O)C(C)=C1
69 0.11764706 PHWKICWDLSTDBH-UHFFFAOYSA-N COC(CCOCC1=CC=CC=C1)OC
70 0.11538462 YODDEHYDMMDDCV-UHFFFAOYSA-N CC(=O)OCC=C(C)CCC=C(C)C=O
71 0.11428571 HZNLZOGWGOXGDE-UHFFFAOYSA-N OC(=O)CCCCOC1=CC2=C(CC=C2)C=C1
72 0.11428571 CHYBLOQHHJCKHA-UHFFFAOYSA-N CC(=O)CC(OC(C)=O)C=CC1=CC=CC=C1
73 0.11428571 IQSXTPDJHKVQAF-UHFFFAOYSA-N OC(=O)C1CCC(CC1)C(=O)C1=CC=CC=C1
74 0.11428571 ZQWPLZMIZOWPBM-UHFFFAOYSA-N ON(C(C(=O)O)CC1=CCC(C=C1)O)O
75 0.11428571 GQOWVFHMXITOCQ-RHBUKMAISA-N CC1CC2OC(=O)C(=C)C2CC3C1C=CC3=O
76 0.11428571 PPKLSWXLRFZKDD-UHFFFAOYSA-N OC1CC=C(C=C1)CCc1cc(O)cc(c1)O
77 0.11428571 CHYBLOQHHJCKHA-UHFFFAOYSA-N CC(=O)CC(OC(C)=O)C=CC1=CC=CC=C1
78 0.11428571 CNGTXGHYZBQUQS-UHFFFAOYSA-N COCCOC(C)OCC1=CC=CC=C1
79 0.11428571 MFIFPWKJAXINAJ-UHFFFAOYSA-N CC1(C)OCC(O1)C(OCC1=CC=CC=C1)C=O
80 0.11428571 GQOWVFHMXITOCQ-UHFFFAOYSA-N CC1CC2OC(=O)C(=C)C2CC2C1C=CC2=O
81 0.11428571 GKUONWLMXCCEKK-UHFFFAOYSA-N OC1CC(=CC(=C1)CCc1ccccc1O)O
82 0.11428571 FLPQLUGZLPSVOG-UHFFFAOYSA-N OC(=O)C1CCCCC1C(=O)C1=CC=CC=C1
83 0.11111111 GQOWVFHMXITOCQ-QWRHMFJTSA-N C[C@@H]1C[C@@H]2[C@H](C[C@@H]3[C@H]1C=CC3=O)C(=C)C(=O)O2
84 0.11111111 COBPWFFGYWXNLQ-UHFFFAOYSA-N CSC(=CCCC1=CC=CC=C1)[Si](C)(C)C
85 0.11111111 UBNVRGAPZFAEOL-UHFFFAOYSA-N CCOC(=O)C(=C)COCC1=CC=C(OC)C=C1
86 0.11111111 WYRXTRWOGJYJBF-UHFFFAOYSA-N CCCCOC1=CC(=O)OC1C1=CC=CC=C1
87 0.11111111 QTLCJUNJBLJQKI-UHFFFAOYSA-N CC1CC2OC(=O)C(=C)C2CC2C1=CCC2=O
88 0.11111111 XZXWKXGNNWUYNZ-UHFFFAOYSA-N COC(=O)C(OC1C=Cc2c(C1)cccc2)C
89 0.11111111 VWUABZLEGQFYQH-UHFFFAOYSA-N CC1=CC=C(C=C1)C(=O)C1CCCC1C(O)=O
90 0.11111111 LCRAIEWQRNEROC-UHFFFAOYSA-N CC1=CC(=CC=C1)C(=O)C1CCCC1C(O)=O
91 0.11111111 JCFJOOWFROHYMP-UHFFFAOYSA-N CC1=CC=CC=C1C(=O)C1CCCC1C(O)=O
92 0.11111111 VWUABZLEGQFYQH-UHFFFAOYSA-N CC1=CC=C(C=C1)C(=O)C1CCCC1C(O)=O
93 0.11111111 LCRAIEWQRNEROC-UHFFFAOYSA-N CC1=CC(=CC=C1)C(=O)C1CCCC1C(O)=O
94 0.11111111 JCFJOOWFROHYMP-UHFFFAOYSA-N CC1=CC=CC=C1C(=O)C1CCCC1C(O)=O
95 0.11111111 NQQGKMDXCANZEJ-UHFFFAOYSA-N CC(C(=O)OCC1=CC=CCC1)C(O)C
96 0.11111111 UULLCDXBFJIWQX-UHFFFAOYSA-N CC(C(C(=O)OCC1=CCCC=C1)C)O
97 0.11111111 MYXCVXSBZONDEW-UHFFFAOYSA-N Oc1cc(CCC2=CC=CCC2O)cc(c1)O
98 0.11111111 AMRARKORKHINKT-UHFFFAOYSA-N ON(C(C(=O)O)CC1CC=C(C=C1)O)O
99 0.11111111 IVSMXAMCMYHIMN-AWEZNQCLSA-N OCC(OCCc1ccccc1)c2occc2
100 0.11111111 IFVMKTQBCQEZAT-UHFFFAOYSA-N CC=CC=CC(c1ccccc1)(CC(=O)O)O
101 0.11111111 LNSYLOMFXLBQIF-UHFFFAOYSA-N COCCOCCOCC1=CC=CC=C1
102 0.11111111 ZNJCOKLSWJWJJU-NYNLCMDTSA-N CC1CC2OC(=O)C(=C)C2CC3=C1CCC3=O
103 0.11111111 PTORHVWNXQTSPU-UHFFFAOYSA-N O=CCCOCNC(=O)CCC(C(=O)O)N
104 0.10909091 ALAJJOCHANMZTN-UHFFFAOYSA-N O=CCC=CCC=CC=CC(=O)CCCC(=O)O
105 0.10810811 CKJJQJLXFWVISP-MBNYWOFBSA-N CC1=CCCC2(C)C(OC(=O)C12)c3cocc3
106 0.10810811 KTIOSKUXBNFTFX-UHFFFAOYSA-N OC(=O)CCC(=O)C1=CC2=C(CCCC2)C=C1
107 0.10810811 LIJSAVLEVWRPOC-AWEZNQCLSA-N OC1CCC(=O)C=C1CCc2ccc(O)cc2
108 0.10810811 UMJRKBNYWMJTJT-UHFFFAOYSA-N CC1C(=O)OC(C2=CC=CC=C2)C(C)(C)C1=O
109 0.10810811 CKJJQJLXFWVISP-SGMGOOAPSA-N CC1=CCCC2(C)C(OC(=O)C12)c3cocc3
110 0.10810811 GWHMKIYAPHHNLI-UHFFFAOYSA-N CC1COC(=O)C1C(=O)C1=CC(C)=CC(C)=C1
111 0.10810811 BQOIZLQWWMIWHH-UHFFFAOYSA-N COC1=Cc2c(CC1)cc(cc2)C(C(=O)O)C
112 0.10810811 VUNAFFMXPFUNPR-UHFFFAOYSA-N CC(CCO)OCOCC1=CC=CC=C1
113 0.10810811 KKEMJECGJYQXLI-KKERGYOBSA-N CC1C2CCC3C4(C)C(=O)C=CC34C2OC1=O
114 0.10810811 RYGXNZPAVWCDKS-UHFFFAOYSA-N CCOCCOCC(O)C1=CC=CC=C1
115 0.10526316 CQVJWAHANUUKAD-UHFFFAOYSA-N COc1ccc2c(c1)C=CC(C2)C(C(=O)O)C
116 0.10526316 QCMSQCLNALBZOD-CMDGGOBGSA-N O=C(OCC1CCCO1)\C=C\C1=CC=CC=C1
117 0.10526316 WCGKQEXNAVTURI-UHFFFAOYSA-N ON(C(C(=O)O)CC1=CC=C(CC1)O)O
118 0.10526316 XYYAFLHHHZVPRN-UHFFFAOYSA-N CC1=C2C(=O)OC(C3=COC=C3)C2(C)CCC1
119 0.10526316 XYYAFLHHHZVPRN-OCCSQVGLSA-N CC1=C2C(=O)OC(c3cocc3)C2(C)CCC1
120 0.10526316 LTJCYSRJKDVQDM-UHFFFAOYSA-N OC(=O)C(CCCCCC1=CC=CC=C1)C(O)=O
121 0.10526316 MJVNZGHHTNKOBW-UHFFFAOYSA-N CC(=O)OC1C(CCCC1=O)C1=CC=CC=C1
122 0.10526316 VHMPZFWCKCCZND-UHFFFAOYSA-N CCOC(=CC(O)=O)C=C(C)C1=CC=CC=C1
123 0.10526316 OMADTXUOHLVQCQ-UHFFFAOYSA-N OC1=CC(C(C=C1)(O)CCc1ccccc1)O
124 0.10526316 XVAFLALVAOXSMJ-UHFFFAOYSA-N CCC(=O)OCC(OC(=O)CC)C1=CC=CC=C1
125 0.10526316 XYYAFLHHHZVPRN-GXTWGEPZSA-N CC1=C2C(=O)OC(c3cocc3)C2(C)CCC1
126 0.10526316 NPPRPBQYEVGVFU-GMHDTIIUSA-N CC=C(/C)COC(=O)C=Cc1ccc(O)cc1
127 0.10526316 XYSKASULDYACKK-UHFFFAOYSA-N CC(O)C1=C(C)C2(CCCCC2)OC1=O
128 0.10526316 GKQHZRLDSDONKF-UHFFFAOYSA-N COC1=CC=C(C=C1)C1=CCC(CC(O)=O)C1
129 0.10344828 QGFQDUFEMKPBNJ-UHFFFAOYSA-N CC=CC=CC(=O)CCC1(C)OC(=O)C(C)C1=O
130 0.1025641 LFKBRLAFYYCZBF-UHFFFAOYSA-N COC1C=Cc2c(C1)ccc(c2)C(C(=O)O)C
131 0.1025641 ZNFRDIYHOKUWKO-UHFFFAOYSA-N CC(C1CCC(=CC1=O)C)(CCC=O)O
132 0.1025641 WZGJIUOJZSFFHH-UHFFFAOYSA-N CC(CC1CCC(=O)O1)C(=O)C1=CC=CC=C1
133 0.1025641 MKYLDCZDARBOBJ-UHFFFAOYSA-N CCOC1=CC=C(C=C1)C(=O)CCCCC(O)=O
134 0.10169492 KGTHXZLHAQMNLU-UHFFFAOYSA-N CC(=CCC1CC(=CC=C1O)CC(=O)C(=O)O)C
135 0.1 UMMSPPAUGZFKTB-UHFFFAOYSA-N C=CCC1=CC=CC=C1OCCOC(=O)C=C
136 0.1 YYHKNXCDQJHXKI-UHFFFAOYSA-N COC(=O)C=CC=CCC1=CC=C(OC)C=C1
137 0.1 LQITZYVBKYLNJM-UHFFFAOYSA-N CCCOC(=O)CCC(=O)OCC1=CC=CC=C1
138 0.1 BQGGHVZNRMUBRQ-UHFFFAOYSA-N COC(=O)CCC1(CC2=CC=CC=C2)OCCO1
139 0.1 TUFPZQHDPZYIEX-VWBVRBGYSA-N CC1C2CCC3(C)C=CC(=O)C=C3C2OC1=O
140 0.1 TUFPZQHDPZYIEX-LXTJZINMSA-N CC1C2CCC3(C)C=CC(=O)C=C3C2OC1=O
141 0.1 WNISXILAQJVMBG-UHFFFAOYSA-N CCCCC(=O)OCCOC(=O)C1=CC=CC=C1
142 0.1 DQKRPAJDANFWKL-UHFFFAOYSA-N CC=CCCOC(=O)C=CC1=CC=C(O)C=C1
143 0.097560976 XSNOKHWTJXMFKL-ORAHPGNNSA-N CC=C[C@@H]1CC(=O)c2cc(C)c(O)c(C)c2O1
144 0.097560976 UUQVVMAVIMHSGD-UHFFFAOYSA-N CC(C)CC1=CC(=O)C2(CCCCO2)O1
145 0.097560976 MOLQSEMRHFMNBA-UHFFFAOYSA-N CCOC(=O)C#CC(O)CCC1=CC=CC=C1
146 0.097560976 XPCSSLMUAIZEMT-UHFFFAOYSA-N CCOC1=CC=CC=C1C(=O)CCCCC(O)=O
147 0.097560976 GACCGDYBDPEGNW-UHFFFAOYSA-N CC(CCC1=CC=CC=C1)C(CC(O)=O)C(O)=O
148 0.097560976 JARHWSHPJIYUAT-UHFFFAOYSA-N NCCCC(C(=O)O)NC(=O)C(C(=O)O)C
149 0.097560976 ZNZMBIQCXGKEGW-UHFFFAOYSA-N C=CCOCCOC(=O)C=CC1=CC=CC=C1
150 0.095238095 CYLYMTRKWBRVFY-UHFFFAOYSA-N CC=CC=CC1OCC2=C(O)C=CC=C2C1O
151 0.095238095 QMPOVDWWQSPYHE-UHFFFAOYSA-N O=C(CCOC1CCC=CO1)C1=CC=CC=C1
152 0.095238095 ZJUSBIHJNNDXNV-CQSZACIVSA-N CC1=C(CCO)C(=O)C2=C(CC(C)(CO)C2)C1=O
153 0.095238095 UPUXBEMWVSHNBN-UHFFFAOYSA-N CCOC(C)SCCCOC(=O)C(C)=C
154 0.095238095 JRNDIFWWSQHNFF-UHFFFAOYSA-N CCOC(=O)C=C1CCCC(OCC)=C1
155 0.095238095 WGJQHZSRJFTPST-UHFFFAOYSA-N CC(=CCC1=C(O)CC2C(=C1)C=CC(=O)O2)C
156 0.095238095 WEAZXGCHVGBDJN-UHFFFAOYSA-N CCOC(=O)C(C)C(=O)C=CC1=CC=CC=C1
157 0.095238095 UFEGJSMJAVIBIM-UHFFFAOYSA-N CC(=CCC1C(=CC=C2C1OC(=O)C=C2)O)C
158 0.095238095 WWJJMMVBEQHJSW-UHFFFAOYSA-N COC1=C(OC)C(=O)C(C(=CC=C(C)C)C1=O)C
159 0.095238095 CYLYMTRKWBRVFY-YEBSBPBLSA-N CC=CC=CC1OCc2c(O)cccc2C1O
160 0.093023256 RDEQFAZZNAGWTF-UHFFFAOYSA-N CC(=O)OCCCCCCCSC(C)=O
161 0.093023256 YQNAYSWOZTYNDM-UHFFFAOYSA-N CCOC(=O)C(=C)C(O)C=CC1=CC=CC=C1
162 0.093023256 YQNAYSWOZTYNDM-UHFFFAOYSA-N CCOC(=O)C(=C)C(O)C=CC1=CC=CC=C1
163 0.093023256 WSMDABNHUHLXKP-UHFFFAOYSA-N COC(=O)C(/N=C(/C(N)C)\O)CCC(=O)O
164 0.093023256 YQNAYSWOZTYNDM-UHFFFAOYSA-N CCOC(=O)C(=C)C(O)C=CC1=CC=CC=C1
165 0.090909091 AHCHSVGWUMAUKK-UHFFFAOYSA-N CCC=CC=C1C(O)CCC1CC(=O)O
166 0.090909091 ADJKZJYXCRKXTM-UHFFFAOYSA-N CSCCCCCCCC(C(C(=O)O)O)O
167 0.088888889 BKMQRRNEIDLVIL-JXMROGBWSA-N CC(=O)OCC=C(/C)CCC(=O)C(=C)C
168 0.088888889 HIBPEEZZBCNWLC-UHFFFAOYSA-N OCC1C=CC(C=C1)CCC(C(=O)O)C
169 0.088888889 VFWYUIGLAZGOFT-UHFFFAOYSA-N CC(=O)C=CC1=C(C)C(=O)C(CC1(C)C)C(=O)O
170 0.088888889 ZQAFBLXPZOGXLK-UHFFFAOYSA-N COC(=O)CCC(C(=O)O)/N=C(/C(N)C)\O
171 0.088888889 OHHRPJCJRUVDIJ-UHFFFAOYSA-N CC(=O)OC(C)(CCC=C(C)C=O)C=C
172 0.088888889 LASCUIFSNMHEDR-UHFFFAOYSA-N COC1CCC2OC(OCC2O1)C1=CC=CC=C1
173 0.088888889 WXVHEEGPASJCOJ-LNVDFAJASA-N CC=CC(O)C(O)CC1OCc2c(O)cccc12
174 0.086956522 XXYYVXDQSFMEPX-UHFFFAOYSA-N CCOC(=O)CC(=O)CCOCC1=CC=CC=C1
175 0.086956522 OVXVLGMXHSGBGC-UHFFFAOYSA-N CC(=O)OC=C1C(=O)C=CC11CCC(C)=CC1
176 0.086956522 TXNJLEMCCQUFOS-UHFFFAOYSA-N CC(C(=O)O)NC(=O)CCC(C(=O)OC)N
177 0.086956522 LUYOTFPDVSAZKY-UHFFFAOYSA-N CC(C(=O)OC)NC(=O)CCC(C(=O)O)N
178 0.085106383 FTGTWBHXWOJTLV-UHFFFAOYSA-N COC(=O)CCCN(CCOC(C)=O)N=O
179 0.085106383 GPQKUXPYNRQIQA-UHFFFAOYSA-N O=CCC=CCC=CCCC(=O)OCC
180 0.085106383 MZJKBDGEXSRPIR-UHFFFAOYSA-N O=CCCC(NC(=O)CCC(C(=O)O)N)O
181 0.083333333 IQMZMJNVLZXNPZ-ZOUVEMKTSA-N CC(O)(CC=CC1(C)CCC(=O)O1)C=C
182 0.083333333 IQMZMJNVLZXNPZ-VXGBXAGGSA-N C[C@](O)(CC=C[C@]1(C)CCC(=O)O1)C=C
183 0.081632653 CPHOZWVZEYJTLY-LWBNTUFGSA-N CCC=CC=CC1(C)OC(=C(C(=O)C)C1=O)OC
184 0.08 PPZFWVQWMCVDPH-LWBNTUFGSA-N CCC=CC=CC1(C)OC(=O)C(=C1OC)C(=O)C
185 0.08 KPENVMXYVGXFKB-UHFFFAOYSA-N OC(=O)C(CCC1C=CC(C=C1O)C)C
186 0.08 RBDULQVKGMCPSW-UHFFFAOYSA-N CC#CC#CCC(=O)C=CC1OCCCC1O
187 0.08 LBFMPBNAAPEHIZ-UHFFFAOYSA-N OC(=O)C(CCC1C=CC(C(=C1)O)C)C
188 0.078431373 WCYFKLOZEAUKCY-UHFFFAOYSA-N OCCC1CCC2(OCCO2)C1CC#C
189 0.078431373 QQXSQPKEGWRLPS-HERUPUMHSA-N CCC(C)C1=CC(=O)C2(O1)C(=O)OCC2(C)C=C
190 0.078431373 QQXSQPKEGWRLPS-OWYVNGRQSA-N CCC(C)C1=CC(=O)C2(O1)C(=O)OCC2(C)C=C
191 0.078431373 WCYFKLOZEAUKCY-UHFFFAOYSA-N OCCC1CCC2(OCCO2)C1CC#C
192 0.078431373 NWGYEZZJGHKMLR-UHFFFAOYSA-N CC(=CCC1=C(C(=O)O)C(C(=C(C1=O)C)C)O)C
193 0.076923077 ZULBYZSGWULTMR-UHFFFAOYSA-N O=CCC(=O)C=CC=CCC=CCCCC(=O)O
194 0.070175439 AVVSLOIYDZKFHI-UHFFFAOYSA-N CC(=CCC1=CC(CC=C1O)CC(=O)C(=O)O)C
195 0.070175439 GQFGVUPBODCMSV-WJCPARLMSA-N CC=CC=CC(=O)CCC1(C)OC(=O)C(=C1O)C
196 0.070175439 GQFGVUPBODCMSV-WQWHYOKSSA-N CC=CC=CC(=O)CCC1(C)OC(=O)C(=C1O)C
197 0.058823529 DUYWGUJDIRKARQ-UHFFFAOYSA-N CC(C)(C)OC(=O)N1CC(O)(C[N+]([O-])=O)C1
198 0.058823529 UVNSDOGOYDQGLY-UHFFFAOYSA-N C1CC2=CC=CC=C2C1NC1=C2C=CNC2=NC=N1
199 0.058823529 FWVQYIGNNATVQP-UHFFFAOYSA-N OCC(O)COCC1=CC=CC2=CC=CC=C12
200 0.058823529 HLPWCQDWRYCGLK-UHFFFAOYSA-N CC[Si](C)(O[Si](C)(C)C)O[Si](C)(C)C
201 0.058823529 IDPCFIYJYAVFFE-UHFFFAOYSA-N OC(=O)C(C1=CC=CC=C1)C1(O)CCCC=C1
202 0.058823529 VOOFJKVEZSPFFE-UHFFFAOYSA-N NNC1=NC2=CC=CC=C2N=C(C1)C1=CC=CC=C1
203 0.058823529 SYSRZXPYXBNSJG-UHFFFAOYSA-N CC1=CC(C)=C2C(CC(C)(C)C(=O)OC2=O)=C1
204 0.058823529 CLEQGRGCGNZHCE-UHFFFAOYSA-N NC1=NC=C(CC2=CC3=CC=CC=C3C=C2)C(N)=N1
205 0.058823529 PTXUQHVZXHVOFY-UHFFFAOYSA-O CCC(NC(=O)C1=CC=CC=C1)C(=O)C[N+]#N
206 0.058823529 BIKFRDNTDWEYHQ-UHFFFAOYSA-N NC1=CC=C(C=C1F)N=NC1=CC=CC=C1
207 0.058823529 VVXTVQMXZGMAAH-UHFFFAOYSA-N NNC1=NC2=CC=CC=C2N=C1CC1=CC=CC=C1
208 0.058823529 GOBSTJCLHQLRDZ-UHFFFAOYSA-N COC(=O)C1(CCCC1=O)C1=CC=C(C)C=C1
209 0.058823529 QJBRTONGVUXECN-UHFFFAOYSA-N COC1=CC=C(COCCCCO)C=C1
210 0.058823529 OEQSRLUXTKUYMM-UHFFFAOYSA-N OC[P+](CO)(CO)CC1=CC=CC=C1
211 0.058823529 PGOKFJCAIBBQLS-UHFFFAOYSA-N O=C(C(C)(C)C)C1C(=O)C2=CCCC=C2C1=O
212 0.058823529 QORYGRCYRYUCCM-UHFFFAOYSA-N COC1C=CC(OC)(OC)C2=CC=CC(OC)=C12
213 0.058823529 PENIHETYLGCPNT-UHFFFAOYSA-N O=C1C2=CC=CCC2C(=O)C1C(=O)C(C)(C)C
214 0.058823529 HKCKBLDMOOFVQE-UHFFFAOYSA-N NC1=NC=C(CC2=CC=CC3=CC=CC=C23)C(N)=N1
215 0.058823529 JEERPVXGWQTQNW-UHFFFAOYSA-N CC(C)(C(O)=O)C1=CC=CC=C1C(C)(C)C(O)=O
216 0.058823529 UYEZJDNVWNIIKS-UHFFFAOYSA-N CC1CC2=C(C1=O)C(C)=C(CC(O)=O)C(C)=C2
217 0.058823529 AGEMYZBPCBJGMC-UHFFFAOYSA-N C[Si](C)(C)C=CC#CC#CC=CC1=CC=CC=C1
218 0.058823529 YSGJEEVUJUHJOJ-UHFFFAOYSA-N CCOC(OCC)C(O)C1=CC=CC=C1
219 0.058823529 ZDNJPRPOZMMDSC-UHFFFAOYSA-N CCC1=CC=C(C=C1)N=CC1=CC=C(C=C1)N=[N+]=[N-]
220 0.058823529 CUWQLVBLVVECAF-UHFFFAOYSA-N CC1=C(C)C2=C(C=C1)C(=O)N=C1N=NNN21
221 0.058823529 NJIPNZHKSRBEJY-UHFFFAOYSA-N CC1=CC(C)=C2N3NN=NC3=NC(=O)C2=C1
222 0.058823529 AXAQZFOTWGFTQA-UHFFFAOYSA-N CC1=C2N3NN=NC3=NC(=O)C2=C(C)C=C1
223 0.058823529 ZSYXPMUOPIPOEO-UHFFFAOYSA-N C=C[Si]1(CCC2=CC=CC=C2C1)C1=CC=CC=C1
224 0.058823529 AZQRMZLKPVRGNW-UHFFFAOYSA-N COC[SiH](C=C[Si](C)(C)C)C1=CC=CC=C1
225 0.058823529 AGXDBBWISJYAST-UHFFFAOYSA-N CC1=CC(C)=C(C(O)=O)C(CC(C)(C)C(O)=O)=C1
226 0.058823529 JRVHNYZZMOSGTB-UHFFFAOYSA-N CCCC1CC(=O)C2=CC(CC(O)=O)=CC=C12
227 0.058823529 XABDVWTUAYITBF-UHFFFAOYSA-N CC1=CC=C(C=CC2=CC=[N+](C)C=C2)C=C1
228 0.058823529 DGPGLPBMZOKGON-UHFFFAOYSA-N CC1(C)OB(CSC2=CC=CC=C2)OC1(C)C
229 0.058823529 CFMNTNDYLXCBPP-UHFFFAOYSA-N COC(COC1=CC=C2C=CC=CC2=C1)OC
230 0.058823529 CSXIFHCIQZEFIM-UHFFFAOYSA-O CC(=O)NC(CC1=CC=CC=C1)C(=O)C[N+]#N
231 0.058823529 UQZMIGZPXRMDLG-UHFFFAOYSA-N FC1=CC=C(C=C1)C(C=CC1=CC=CC=C1)C=C=C
232 0.058823529 HVRKOUIKBJKVOG-UHFFFAOYSA-N CC(C)(C)C(=O)OCC1=CC(=O)CCC1
233 0.058823529 JXCOKOCIJJRKCB-UHFFFAOYSA-N FC1=CC=C(C=C1)C(CC#C)C=CC1=CC=CC=C1
234 0.058823529 JTJNNNCLXPPMNC-UHFFFAOYSA-N NC1=C(N=NN1CC1=CC=CC=C1)C1=CC=CC=C1
235 0.058823529 FPTZGUNAYOEVGA-UHFFFAOYSA-N OCC(CO)CCOCC1=CC=CC=C1
236 0.058823529 APBQKTQKFFYBES-UHFFFAOYSA-N CC(C)(C)C1=CC=C(C=C1)C(=O)C=CC(O)=O
237 0.058823529 AOATUSSFJTYPRX-UHFFFAOYSA-N CC(C)C(OCC(O)=O)C#CC1=CC=CC=C1
238 0.058823529 IHGRJMDCORABGB-UHFFFAOYSA-N COC1=CC=C(CC(C)(OC)OC)C=C1
239 0.058823529 VFNUORFZXLJBAK-UHFFFAOYSA-N O=C1CC(CC(=O)C1[N+]#N)C1=CC=CC=C1
240 0.058823529 ZGGMLHJRMQMMBV-UHFFFAOYSA-N CCC(OC)(OC)C1=CC=C(OC)C=C1
241 0.058823529 SSWKNTIPWRBSNQ-UHFFFAOYSA-N O=C(OC1CCCCC1)C(=O)C1=CC=CC=C1
242 0.058823529 VXWJQPCCVVLLAN-UHFFFAOYSA-N COC1=CC=C(COCC(C)CO)C=C1
243 0.058823529 UYEZJDNVWNIIKS-MRVPVSSYSA-N CC1Cc2cc(C)c(CC(=O)O)c(C)c2C1=O
244 0.058823529 SCCJHFWTISJCQT-UHFFFAOYSA-N CC1(C)CN2CCNC2C(C)(C)SS1
245 0.058823529 UYEZJDNVWNIIKS-QMMMGPOBSA-N CC1Cc2cc(C)c(CC(=O)O)c(C)c2C1=O
246 0.058823529 NLYXFIOTNCMKCJ-UHFFFAOYSA-N C[Si](C)(C)C#CC1=CC(=CC=C1)N=[N+]=[N-]
247 0.058823529 IQTWUJXJPBSQDG-UHFFFAOYSA-N CCCC(OCC1=CC=CO1)OCC1=CC=CO1
248 0.058823529 ADMGJRMJGXGJPH-UHFFFAOYSA-N OC1CC(=CC(=C1)CCc1ccc(cc1)O)O
249 0.058823529 HGLKQTLPFOLZJL-UHFFFAOYSA-N CN(CC1=CC=CC=C1)N=NC1=CC=C(C=C1)C#N
250 0.058823529 VMEIRNBRMXRIIJ-UHFFFAOYSA-N COC1=CC2=CC=C[N+](CC3=CC=CC=C3)=C2C=C1
251 0.058823529 QJBRTONGVUXECN-UHFFFAOYSA-N COC1=CC=C(COCCCCO)C=C1
252 0.058823529 FYQURTMVHVDCSH-UHFFFAOYSA-N COC(COC1=C(C)C=CC=C1C)OC
253 0.058823529 FNMDHPGYVASXGH-UHFFFAOYSA-N CCC1=CC=C(OCC(OC)OC)C=C1
254 0.058823529 IBEHDILOURZJTE-UHFFFAOYSA-N CC1=CC=CC=C1N\C(=N\C(C)(C)C)C(Cl)=C
255 0.058823529 ABPRIADBDJPCTR-UHFFFAOYSA-N CCC1=CC=C(N\N=N\C2=CC=CC=C2C#N)C=C1
256 0.058823529 FQNXWYNWKZQFCN-UHFFFAOYSA-N CC1=CC(OCC(C)(O)CO)=CC(C)=C1
257 0.058823529 AAYXEQGKAQUIMA-UHFFFAOYSA-N CC(C)C(OCC1=CC=CO1)OCC1=CC=CO1
258 0.058823529 SUPZSNPDPSPMTK-UHFFFAOYSA-N N#CNC(=NCCC1=CC=CC=C1)C1=CN=CC=C1
259 0.058823529 KGUIOHXCGVQYEG-UHFFFAOYSA-N CCOC(=O)C(C)(C(=O)OCC)C1=CC=CC=C1
260 0.058823529 IBEHDILOURZJTE-UHFFFAOYSA-N CC1=CC=CC=C1N\C(=N\C(C)(C)C)C(Cl)=C
261 0.058823529 VIUXVDUNESHMCU-UHFFFAOYSA-N C[N+]1(CC2=CC=CC=C2C1)C1=CC=CC=C1
262 0.058823529 WFIWANKSNFXFHX-UHFFFAOYSA-N CC(CCCCOc1ccc(cc1)O)O
263 0.058823529 MUCHMZHLNORELV-KKOKHZNYSA-N CC1(O)CCC(O)C2(C)C=CC(=O)CC12
264 0.058823529 KJFNYMFOZYMOMA-UHFFFAOYSA-N CCC(CCCOc1ccc(cc1)O)O
265 0.058823529 LABNANGRQPCFCA-UHFFFAOYSA-N COC1=C(OC)C(OC)=C2C(OCC2(C)C=C)=C1
266 0.058823529 NWSLGTNNYUDULG-UHFFFAOYSA-N CN1NC(=NN=C1C1=CC=CC=C1)C1=CC=CC=C1
267 0.058823529 DDPXVYKYOAZVRL-RKSHONBYSA-N COC1=C(C)C(=O)OC(=C1)C(=C/C2(C)OC2C)C
268 0.058823529 RSRNLJYSWSSQMW-UHFFFAOYSA-N OCC1OC(CC1O)N1CCC(O)N=C1O
269 0.058823529 WGBSHZUHSDGHLV-UHFFFAOYSA-N CCOC(=O)C(C(=O)OCC)C1=CC=C(C)C=C1
270 0.058823529 CMRWPVPNBIRUAG-UHFFFAOYSA-N COC1C(Oc2c1cc(cc2)C(=O)C)C(=C)C
271 0.058823529 RBNUWSFGUVVFMH-UHFFFAOYSA-N CC1=CC=C(C=C1)N1N=NC(=N1)C1=CC=C(C)C=C1
272 0.058823529 ICZLTZWATFXDLP-UHFFFAOYSA-N CCOC(=O)C(CC1=CC=CC=C1)C(=O)OCC
273 0.058823529 SYFUZKHFRRSYLI-UHFFFAOYSA-N CC1=C(OC=[N+]1CC1=CC=CC=C1)C1=CC=CC=C1
274 0.058823529 VBDLRLLEOBIQEW-UHFFFAOYSA-N OC(=O)CCCC1=CC(CCCC(O)=O)=CC=C1
275 0.058823529 DDPXVYKYOAZVRL-XPDWOJHSSA-N COC1=C(C)C(=O)OC(=C1)C(=C/C2(C)OC2C)C
276 0.058823529 VIKJTJUHWIWYNO-UHFFFAOYSA-N OC(=O)CC1(CCCCC1=O)C1=CC=CC=C1
277 0.058823529 KMCNWXDSKCODIU-UHFFFAOYSA-N CC1=CC(OCC(C)(CO)CO)=CC=C1
278 0.058823529 YARPTZLUZXARAZ-UHFFFAOYSA-N COC1=CC2=C(OC3CCC2(C)C32CO2)C=C1
279 0.058823529 BWCCECZSAPNBFJ-UHFFFAOYSA-N CCCSC1=NC(CC)=NC2=C1N=CN2CC
280 0.058823529 IFSQBTQASZDHGA-UHFFFAOYSA-N CC1=CC=C(OCC(C)(O)CO)C=C1C
281 0.058823529 KROJRTWXTOGKTP-UHFFFAOYSA-N CC(C)(C)COC1(C)OC(=O)C2=CC=CC=C2O1
282 0.058823529 FZWIGIMHGWTZFH-UHFFFAOYSA-N CC1=CC=C(OCC(C)(CO)CO)C=C1
283 0.058823529 WQEPBJWCVSIYIH-UHFFFAOYSA-N [H]C12CCC([H])(C=C1)C1C(OC)OC(OC)C21
284 0.058823529 GMGGNXABSJTHGJ-UHFFFAOYSA-N [O-][N+](=O)C1=CC=CC=C1C[N+]1=CC=CC=C1
285 0.058823529 VAOWDAXTHPHDBA-UHFFFAOYSA-N [H]C12CC(CC([H])(O1)C=C2)OC1CCCCO1
286 0.058823529 IHFXWYDNBLDZEY-UHFFFAOYSA-N CC(C)=CC(=O)C(OC(C)=O)C1=CC=CC=C1
287 0.058823529 DGRJVZTWZUJYCK-UHFFFAOYSA-N CC(CCC1=CC=CC=C1)[Si](C)(C)F
288 0.058823529 FRAXRFVPQJOMRI-AWEZNQCLSA-N OC1CC(=CC(=O)C1)CCc2ccc(O)cc2
289 0.058823529 BECPHSCHRNDJSB-UHFFFAOYSA-N NC1=NC(=NC(N)=C1N=O)C1=CC=CC=C1
290 0.058823529 PRGJBWUASAIQFG-UHFFFAOYSA-N CC1=CC=C2CC(CCCC(O)=O)C(=O)C2=C1
291 0.058823529 JSBYEVFXBCOJDR-UHFFFAOYSA-N NNC1=NNC(=C1C1=CC=CC=C1)C1=CC=CC=C1
292 0.058823529 RAUIDOHDUZTJII-UHFFFAOYSA-N COC1=CC=C(COCC(C)(C)O)C=C1
293 0.058823529 CBXREZUDHSGYCE-UHFFFAOYSA-N CC(F)C(F)(C1=CC=CC=C1)C1=CC=CC=C1
294 0.058823529 XPQOFPYAHANAEL-UHFFFAOYSA-N OC(C[N+]1=CC=C2C=CC=CC2=C1)C1=CC=CC=C1
295 0.058823529 BEZHJIVYVMPUBW-UHFFFAOYSA-N COC1=C(C)C=C2C(=O)OC(C)(CC=C)C2=C1
296 0.058823529 HUZKQMRBBHWHIW-UHFFFAOYSA-N CC1=C(CC2=C(O)C=C(O)C=C2C)C(C)=CO1
297 0.058823529 NUCZXZBYACHCFE-UHFFFAOYSA-N COC(OC)C(C)(OC)C1=CC=CC=C1
298 0.058823529 STZOOTNYAOKYQA-UHFFFAOYSA-N CC1=CC(C)=C(C(O)=O)C2=C1C(=O)C(C)(C)C2
299 0.058823529 BLCQTBGQNYPMGF-UHFFFAOYSA-N CC1=CC=C(C=C1)C(=O)OCC1COC(C)(C)O1
300 0.058823529 JTVLUUNQHALRBF-UHFFFAOYSA-N CC12OCC(COCC3=CC=CC=C3)(CO1)CO2
301 0.058823529 NOIGRTLRFHCZFU-UHFFFAOYSA-N NNC(=O)C1=C(N)N(CC2=CC=CC=C2)N=N1
302 0.058823529 AMDOCFYEPPIDNK-UHFFFAOYSA-N O=C(OCC1=CC=CC=C1)C1CCC(=O)CC1
303 0.058823529 YKGZBIWHRMEKRP-UHFFFAOYSA-N COC1=CC=C(CCC(C)(C)OO)C=C1
304 0.058823529 YFPJJVSEJOAATH-UHFFFAOYSA-N CC1=CC(=CC(C)=C2C=CC=C12)C1=CC=C(F)C=C1
305 0.058823529 AFTAFTCGLVYQHO-UHFFFAOYSA-N FC(F)(F)CCCCCCCCC(F)(F)F
306 0.058823529 MTVUGLDBNULHQR-UHFFFAOYSA-N CCOC(=O)C(=C1CCOCC1)[N+]([O-])=O
307 0.058823529 PKCYXKLNUFKWEX-UHFFFAOYSA-N NC1=CC=CC=C1CPC1=CC=CC=C1
308 0.058823529 SJNWZKNJVCLZSC-UHFFFAOYSA-N COC1=CC=CC=C1CC(C)(OC)OC
309 0.058823529 PMSBPNQVZXICLJ-UHFFFAOYSA-N COCC(C)(O)COCC1=CC=CC=C1
310 0.058823529 XPQOFPYAHANAEL-UHFFFAOYSA-N OC(C[N+]1=CC=C2C=CC=CC2=C1)C1=CC=CC=C1
311 0.058823529 DIQVFMJRRFFVMQ-UHFFFAOYSA-N COC1=CC=C(C[N+]2=CC=C3C=CC=CC3=C2)C=C1
312 0.058823529 XHTGHPPCSAHMNA-UHFFFAOYSA-O OC1=CC=CC2=CC=C[N+](CCC3=CC=CC=C3)=C12
313 0.058823529 AHVBQISPIKSQSA-UHFFFAOYSA-N CC(C1=CC2=CC=CC=C2O1)C(C)(C)C(O)=O
314 0.058823529 ZTKCTDLIYGPZSY-UHFFFAOYSA-N CC1=CC(C)=C(C)C(C(=O)C=CC(O)=O)=C1C
315 0.058823529 HFFMQGCNGRSNSJ-UHFFFAOYSA-N CC1=CC=CC=C1OCC(C)(CO)CO
316 0.058823529 QKBMWRGCXJWSPL-SRVKXCTJSA-N C[C@]1(O)CC[C@H](O)[C@@]2(C)CCC(=O)C=C12
317 0.058823529 WIRZCWPKKOQWQE-UHFFFAOYSA-N COc1cc(cc(c1O)OC)C1=CCCC=C1
318 0.058823529 DDPXVYKYOAZVRL-HZMBPMFUSA-N COC1=C(C)C(=O)OC(=C1)C(=C[C@]2(C)O[C@H]2C)C
319 0.058823529 LPGBCTHZLFURRI-UHFFFAOYSA-N CC(=C)C(=O)OCC1(COC1)C1=CC=CC=C1
320 0.058823529 BBNDVJBPCBOOPU-UHFFFAOYSA-N COc1cc(cc(c1O)OC)C1CC=CC=C1
321 0.058823529 VHGNKXXXAKYDSB-UHFFFAOYSA-N COC1CC(=CC(=C1O)OC)c1ccccc1
322 0.058823529 GFHLIVIYDJNIBF-UHFFFAOYSA-N COC1=C(O)C(=CC(C1)c1ccccc1)OC
323 0.058823529 OLULMSWGWLTADT-UHFFFAOYSA-N COc1cc(cc(c1O)OC)C1=CC=CCC1
324 0.058823529 ZYOKBVURURGGFQ-UHFFFAOYSA-N CC1=CC=C(C=CC2=CC=CC=[N+]2C)C=C1
325 0.058823529 UKZPBULIDBTZKP-UHFFFAOYSA-N CC1C=C(O)C(=O)C(O)N1CCC(O)=O
326 0.058823529 WMQNSBGUSITLQS-UHFFFAOYSA-N CC(O)C(C)(O)COCC1=CC=CC=C1
327 0.058823529 LQIOMGBRLNJAJH-UHFFFAOYSA-N NC(=N)C1=NC=C(C=C1)C1=CC=C(F)C=C1
328 0.058823529 ZWXYMZAXVVUMGL-UHFFFAOYSA-N COC(OC)C1=CC2=CC=CC=C2C=C1OC
329 0.057142857 JDIGWVAMJGGRBY-GXSJLCMTSA-N C[C@H](O)CCC[C@@H]1Cc2cccc(O)c2C(=O)O1
330 0.057142857 KIVZHPMMHVJEOC-UHFFFAOYSA-N COC(=O)C(OC1=Cc2c(CC1)cccc2)C
331 0.057142857 FWRZKCLYTJEMOO-UHFFFAOYSA-N CC1=CC23C(C1C)C=CC2COC(=O)C13OC1
332 0.057142857 FYGYQMQETUSMFV-UHFFFAOYSA-N CCOC(=O)C(C)(CC)OC1=CC=C(C=O)C=C1
333 0.057142857 NNCLXDFOVCATLM-UHFFFAOYSA-N [H]C12CC(C(=O)OCCOCC)C([H])(C1)C=C2
334 0.057142857 FQCBEGCSNZWLKF-UHFFFAOYSA-N CC(C)(C(O)=O)C1=CC=CC(=C1)C(=O)C1CC1
335 0.057142857 UCVMMQXPOUGWNT-UHFFFAOYSA-N CCC(C)C#COC(=O)C1=CC=C(OC)C=C1
336 0.057142857 IUDYSHAYVIADGC-UHFFFAOYSA-N OC(=O)CC(C(CCC(C(C(=O)O)N)O)N)O
337 0.057142857 LZMNXXQIQIHFGC-UHFFFAOYSA-N CO[Si](C)(CCCOC(=O)C(C)=C)OC
338 0.057142857 ONHLENOOECCFSA-UHFFFAOYSA-N COC1=CC=C(C=C1)C1=C(OC)C(=O)CCC1
339 0.057142857 VVYCAUXALDXXBS-UHFFFAOYSA-N CCCC(CC(O)=O)(CC(O)=O)C1=CC=CC=C1
340 0.057142857 HJLIHRPIHNMVAL-UHFFFAOYSA-N CC(=O)C=CCCCOC(=O)C1=CC=CC=C1
341 0.057142857 WJRMVAVRAPUSTJ-UHFFFAOYSA-N CO[Si](CCCCl)(OC)C1CCCCC1
342 0.057142857 KLPFRPGTGPZUHS-UHFFFAOYSA-N CC(CO)C(O)COCC1=CC=CC=C1
343 0.057142857 GLKBCDRKIHYVDQ-UHFFFAOYSA-N CCCCCC(Oc1ccc(cc1)O)O
344 0.057142857 AJGMABZPFGGIII-UHFFFAOYSA-N CCOC(OCC)C#CC(=O)C1=CC=CC=C1
345 0.057142857 VGOQEKNXQBUUAX-UHFFFAOYSA-N CC(=C)C(=O)OCCOC1=CC=CC=C1C=C
346 0.057142857 FFGLLEWKNDIWAI-UHFFFAOYSA-N OC(CC(C(=O)O)N)CC(C(CC(=O)O)O)N
347 0.057142857 UVYBETTVKBAZFI-UHFFFAOYSA-N OCCCCCCOc1ccc(cc1)O
348 0.057142857 LOWWEULESZKQRF-UHFFFAOYSA-N CC(C)(C(O)=O)C1=CC=C(C=C1)C(=O)C1CC1
349 0.057142857 YZKUHEPKUNIERQ-UHFFFAOYSA-N OC1CC(C)C2C(CC1C(=C)C(=O)O)C(=O)C=C2
350 0.057142857 LCZFHJDUNXXOHE-UHFFFAOYSA-N CCCC=CC(=O)OC(=O)C=CCCC
351 0.057142857 FPRIOFOQZXBZJH-UHFFFAOYSA-N CCCCCOCOc1ccc(cc1)O
352 0.057142857 GUFKXOMWPLXIAZ-UHFFFAOYSA-N CC1(C)OCC(COC(=O)CC2=CC=CC=C2)O1
353 0.057142857 KLPFRPGTGPZUHS-UHFFFAOYSA-N CC(CO)C(O)COCC1=CC=CC=C1
354 0.057142857 AJMDBPAFRPBUDE-UHFFFAOYSA-N CCCCCCCSC1=NC=NC2=C1NC=N2
355 0.057142857 HKISDRWEJWKCIE-UHFFFAOYSA-N CCOCCCCOc1ccc(cc1)O
356 0.057142857 XDUMGAUEVOHWCL-UHFFFAOYSA-N CCOCC(O)COCC1=CC=CC=C1
357 0.057142857 SXMHCOZYNQZTSU-UHFFFAOYSA-N CCP(C1=CC=CC=C1)C1=CC=CC=N1
358 0.057142857 WTHFVQIERRVRSM-UHFFFAOYSA-N CC(=O)OC1CCCC(C1=O)C1=CC=CC=C1
359 0.055555556 GZHQYTOXMFUJCD-UHFFFAOYSA-N COC1=CC(C=C2CC2CO)=CC(OC)=C1OC
360 0.055555556 RUWFSBVFTNGXOS-UHFFFAOYSA-N C(OC1=CC=CC=C1C1CCC2OC12)C1CO1
361 0.055555556 FWLHWXJTPARMJT-UHFFFAOYSA-N CCOC1(CC(=O)C=C(C)O1)C1=CC=CC=C1
362 0.055555556 UQUHHPCSNRTGFZ-UHFFFAOYSA-N O=Cc1ccc(cc1)OC(C(=O)OC(C)C)(C)C
363 0.055555556 XNEKXHFNUFOFSZ-UHFFFAOYSA-N CCOC(=O)C1=CC=CC=C1C1CCC(=O)C1
364 0.055555556 CRUHYIAGEXBWKH-GQCTYLIASA-N CC1(C)CCc2cc(C=CC(=O)O)ccc2O1
365 0.055555556 ZMFCOUYBIGEUPI-UHFFFAOYSA-N CC1(C)CC(=O)OC1CC(=O)C1=CC=CC=C1
366 0.055555556 PSLAMSMOFNNKFW-UHFFFAOYSA-N CCCCNS(=O)(=O)[N+]1=CC=CC=C1
367 0.055555556 MZMRHDWXZAEVLF-UHFFFAOYSA-N CC(C)CCC1C(=O)OC(=O)C2=CC=CC=C12
368 0.055555556 BSAZSOBKWUSCEH-UHFFFAOYSA-N CC(COCC1=CC=CC=C1)C(O)CO
369 0.055555556 FKGHWOPMTOZIEK-UHFFFAOYSA-N OC(=O)CCCCC(CC(O)=O)C1=CC=CC=C1
370 0.055555556 CDKVACZFCJQRAM-UHFFFAOYSA-N OC(=O)CC(C(C(CCC(C(=O)O)N)O)N)O
371 0.055555556 VZRGLBPRLIGTPE-UHFFFAOYSA-N CCCCCCC(=O)OCC1=CC=CO1
372 0.055555556 URSDDRJDUUICOU-UHFFFAOYSA-N COc1cc(OC)c(C(=O)C=C(C)C)c(O)c1C
373 0.055555556 JXIXKHBRLJBBHN-UHFFFAOYSA-N ONC(C(CC(=O)O)O)CCCC(C(=O)O)N
374 0.055555556 VVSMKHXGNJJTIF-NWDGAFQWSA-N CC(=O)OCC(C)(O)C1CCC(=C)C=C1
375 0.055555556 PJKZJDKWMOXGOF-UHFFFAOYSA-N CC(C)OC1=C(C=C)C=C(C=CC(O)=O)C=C1
376 0.055555556 DEGBASXRMWFSJT-UHFFFAOYSA-N OC(=O)CC(C(CCC=C(C(=O)O)N)N)O
377 0.055555556 RDMAXRCDPQFFQJ-UHFFFAOYSA-N CCOC(=O)C(CC)(C(=O)OC)C1=CC=CC=C1
378 0.055555556 BHJFJBOXRFQYMY-UHFFFAOYSA-N CC(C)C(NC(CC(N)=O)C(O)=O)C(O)=O
379 0.055555556 HWLKXULKCYKDGF-UHFFFAOYSA-N COC(=O)C1(CC2=CC=CC=C2)CCCC1=O
380 0.055555556 VMOPTYHNWKIKIP-UHFFFAOYSA-N CCCCC(COc1ccc(cc1)O)O
381 0.055555556 QDLYRIVQXSRECL-UHFFFAOYSA-N CCCCOCCOc1ccc(cc1)O
382 0.055555556 ZHHUKOQYRGQWAS-UHFFFAOYSA-N COc1ccc(cc1C(=O)C=C(C)C)C(=O)C
383 0.055555556 AIOWPYFKCMFZCM-UHFFFAOYSA-N O=CCCC(c1ccc(cc1)C(C(=O)O)(C)C)O
384 0.055555556 YPUCVHTZEMAMKX-UHFFFAOYSA-N CCCC(OC(=O)CC)C1=CC=C2OCOC2=C1
385 0.055555556 BQNMXXATFDVSAQ-UHFFFAOYSA-N CC(CC1=CC=C(CCO)C=C1)C(F)(F)F
386 0.055555556 HFFHEVRPYUXVLD-UHFFFAOYSA-N CC(C)(C)[Si](C)(C)OC(=O)CCC(O)=O
387 0.055555556 MJHOVEAQNKQHHE-UHFFFAOYSA-N CCOC(=O)C1=CC=C(C=C1)C1CCC(=O)C1
388 0.055555556 GEZVIGJKFAWJKT-UHFFFAOYSA-N CC1CN1P(=O)(CC1=CC=CC=C1)N1CC1C
389 0.055555556 FKMWHIGTVBMVPB-UHFFFAOYSA-N CCOC(=O)C#CC(C)OCC1=CC=CC=C1
390 0.055555556 JVGGVLGYEVKWJU-UHFFFAOYSA-N CCOC(=O)C1=CC=C(C=C1)C(=O)C1CCC1
391 0.055555556 OVOBSXIMWGDCNH-UHFFFAOYSA-N CCOC(=O)C1=CC=CC(=C1)C(=O)C1CCC1
392 0.055555556 QCTFLWVWPZRPSP-UHFFFAOYSA-N CCOC(=O)C1=CC=CC=C1C(=O)C1CCC1
393 0.055555556 OWFCFQYRLBZOII-UHFFFAOYSA-N COC(=O)C(O)(C#CC(C)C)C1=CC=CC=C1
394 0.054054054 RAVXMUMKYOGWQK-UHFFFAOYSA-N OC(=O)CC1(O)C=C(C)CCC1C(=C)C
395 0.054054054 WPNOWVWMZUYEQO-GXTWGEPZSA-N CC1=C2C(=O)OC(c3occc3)C2(C)CCC1
396 0.054054054 NKMPHYANJWKYMT-UHFFFAOYSA-N CCCCOC(=O)C=CC(=O)C1=CC=CC=C1
397 0.054054054 IEIPVKNYTSYNOM-UHFFFAOYSA-N NC(CCC(=O)CCC(N)C(O)=O)C(O)=O
398 0.054054054 KBDUTPMYDMUDDD-UHFFFAOYSA-N CC1(CCC(=O)O[Si](C)(C)C)OCCO1
399 0.054054054 LRSQKGAKYUHQNQ-UHFFFAOYSA-N CCOC(=O)C1CCC(C1=O)C1=CC=CC=C1
400 0.054054054 OPAPMEBNULABCA-UHFFFAOYSA-N OC(=O)CC1(O)CC(CC=C1C)C(=C)C
401 0.054054054 DVEAGTQDBYBJQB-UHFFFAOYSA-N CC(=O)C1(COC(C)(C)OC1)C(=C)C=C
402 0.054054054 FXDQOLDGUSUXHB-UHFFFAOYSA-N COC1=CC=CC=C1C(O)C1=CCCCC1=O
403 0.054054054 WNJYHJAFBLMRTJ-UHFFFAOYSA-N COC(=O)C#CCCCOCC1=CC=CC=C1
404 0.054054054 SDKQPONKKIVONI-UHFFFAOYSA-N COC1=CC=C(C=C1)C(=O)CC1CCC(=O)C1
405 0.054054054 VOLUQLBPFZVGEH-UHFFFAOYSA-N CCOCCOCCOC1=CC=CC=C1
406 0.054054054 UAPVZZWPZYJTNA-UHFFFAOYSA-N CCCC(CCOc1ccc(cc1)O)O
407 0.054054054 DAROMUZNSGMNST-UHFFFAOYSA-N COc1ccc(cc1C(=O)CC(C)(C)O)C(=O)C
408 0.054054054 JBPNQKIXZXSSRR-UHFFFAOYSA-N CCOC(=O)C(OCC)=CC1=CC=C(OC)C=C1
409 0.054054054 IVYRHOZSZDIBTH-UHFFFAOYSA-N COC1=CC=C(OC)C2=C1CCC(CC=O)=C2
410 0.054054054 HMXPIWQSUXBNFU-UHFFFAOYSA-N CCCCC(OC1=CC=CC=C1C=O)C(=O)OC
411 0.054054054 UOLDNSVNVLTFPV-UHFFFAOYSA-N O=C(C1CCC1)C1=CC=C(C=C1)C1OCCO1
412 0.054054054 AOLDONLFTMXSJM-UHFFFAOYSA-N O=C(C1CCC1)C1=CC=CC(=C1)C1OCCO1
413 0.054054054 WTJTUKSVRGVSNZ-UHFFFAOYSA-N CC(=C)C(=O)OCCOCCOC1=CC=CC=C1
414 0.054054054 XKXXXODAXXAFNP-UHFFFAOYSA-N CC(C)(C)OC(=O)CC(=O)OCC1=CC=CC=C1
415 0.054054054 UBJMILBMBALQHC-UHFFFAOYSA-N COC1=C(OC)C=C(C=CC(C)=CC=O)C=C1
416 0.054054054 PFKFVPOUNSBYPW-UHFFFAOYSA-N OC(=O)C(C(C1(O)C=CC=CC1O)O)N
417 0.054054054 PCCMYPHWBWPBLF-UHFFFAOYSA-N CC1=CC2=C(C=C1O)[Si](C)(C)CC[Si]2(C)C
418 0.054054054 GZCKRLFVQKMERY-UHFFFAOYSA-N ONC(C(=O)O)CC1(O)C=CC=CC1O
419 0.054054054 UOZQDUDAKFUKQO-UHFFFAOYSA-N CCCC#CC(O)(C(=O)OC)C1=CC=CC=C1
420 0.054054054 MFADFNLAWJVHIW-UHFFFAOYSA-N CC(=CC1=CC=CC=C1)C(=O)OCCOC=C
421 0.054054054 SDKQPONKKIVONI-UHFFFAOYSA-N COC1=CC=C(C=C1)C(=O)CC1CCC(=O)C1
422 0.052631579 KXSXYMFBORCGQJ-UHFFFAOYSA-N OCCCOCCCOC1=CC=CC=C1
423 0.052631579 FILBOPSKNMDJLV-UHFFFAOYSA-N CC(CCC1OC(=O)C2C1CCC=C2)O
424 0.052631579 GDRFSMSBVNYRJZ-UHFFFAOYSA-N OC=C1C(=O)OC2=C1CC1=C2C(C)(C)CCC1
425 0.052631579 FDABTPKSGUXTSZ-UHFFFAOYSA-N OC(=O)CC(CCC(C(=O)O)NC(=O)C)N
426 0.052631579 BSMIZRVKFPODFO-UHFFFAOYSA-N CC(C(=O)O)COCC1C=CC(C=C1)C
427 0.052631579 VQDFKAYPHLPNTM-UHFFFAOYSA-N OC(=O)C=CC1CCC2C(CC1C)OC(=O)C2=C
428 0.052631579 HBRKQZSSHQWPSU-UHFFFAOYSA-N COC(=O)CC(C(=O)OC)C1=CC=C(C)C=C1C
429 0.052631579 UQNSFQOHOKDDIR-UHFFFAOYSA-N CC(=O)OC(C(=C)C(C)=O)C1=CC=C(C)C=C1
430 0.052631579 HMLUYYAAAYJXKG-UHFFFAOYSA-N OC(=O)CC(C(CCOCC(C(=O)O)N)N)O
431 0.052631579 BTABSDYYFVFECU-UHFFFAOYSA-N CCOC(OCC)C(=O)C(=O)CC1=CC=CC=C1
432 0.052631579 MVUOIVFSPUITKN-GAJTVXKRSA-N CC12CCCC(=O)C1=CC3C(C2)OC(=O)C3=C
433 0.052631579 OBTCMSPFOITUIJ-UHFFFAOYSA-N CC(C)C(N)C(=O)NC(CC(O)=O)C(O)=O
434 0.052631579 TVECZBSBGIWCOJ-UHFFFAOYSA-N OCC(C(=O)O)(CCCC1(NC1)C(=O)O)N
435 0.052631579 OFRUMRMTFXUDAI-UHFFFAOYSA-N COC1=C(O)C=CC(C=CC(=O)C=C(C)C)=C1
436 0.052631579 VRANMKZBGCHXNB-UHFFFAOYSA-N CCCCC(C(C(O)=O)C1=CC=CC=C1)C(O)=O
437 0.052631579 MJCYPHUQTNOXJT-UHFFFAOYSA-N COC(=O)CC(NC(=O)C=C)C(=O)OC
438 0.052631579 SFJPGMOGKIATEP-UHFFFAOYSA-N CCCCOC(=O)C=CC1=CC(C=O)=CC=C1
439 0.052631579 MOPXMSJFYITBHO-GTUWVTDSSA-N COC1=C(C)C(=O)OC(=C1)C(=CC(C)C(=O)C)C
440 0.052631579 YQKOVUMCSLVIFA-UHFFFAOYSA-N OC(=O)CC(=O)C(CCCC(C(=O)O)N)N
441 0.052631579 YQLGOVCEDDWOHE-UHFFFAOYSA-N CCC#CC(=O)C1(C)COC(C)(C)OC1
442 0.052631579 CQYGLGWTAJCGAX-UHFFFAOYSA-N C=CCC1=C(OC)CC(C(=C1)OC)OC
443 0.052631579 VBACKFUPOWVNNZ-UHFFFAOYSA-N CC1C(=C)OC(C)=C1C(=O)OC(C)(C)C
444 0.052631579 NPYQJOFPBDWNKJ-UHFFFAOYSA-N CC(CCC1OC(=O)C2=CCCCC12)O
445 0.052631579 AOKTVDSDCGSOBM-UHFFFAOYSA-N OC1=CC=C(CC1)CCc1cc(O)cc(c1)O
446 0.052631579 SHTKDRHQHAQZRW-UHFFFAOYSA-N OC1=CCC(C=C1)CCc1cc(O)cc(c1)O
447 0.052631579 ZUQVRBVENDAGKD-UHFFFAOYSA-N CCOC(=O)C(=CC1=CC=CC(C)=C1)C(C)=O
448 0.052631579 FEISTOGWFZBCNV-UHFFFAOYSA-N C=CC(=O)c1ccc(c(c1O)CC=C(C)C)O
449 0.052631579 MDRJLXGSFXTTBJ-UHFFFAOYSA-N COC(=O)C(Oc1ccc2=CCCC=c2c1)C
450 0.052631579 PHAXHFPQBNHOBW-UHFFFAOYSA-N CCC(N=C(O)CC(N)CC(O)=O)C(O)=O
451 0.052631579 HHWMPWFKWVKOAX-UHFFFAOYSA-N CCOC1=CC=CC=C1N\N=N\C(\N)=N\C#N
452 0.051282051 FYYSQDHBALBGHX-UHFFFAOYSA-N CC(C)(C)OC(=O)NC(CC(N)=O)C(O)=O
453 0.051282051 FTCAQUBXEGKQTD-SNVBAGLBSA-N CC(=O)OC(C)(C)C1CC=C(C)C(=O)C1
454 0.051282051 FYYSQDHBALBGHX-UHFFFAOYSA-N CC(C)(C)OC(=O)NC(CC(N)=O)C(O)=O
455 0.051282051 XYPTZZQGMHILPQ-UHFFFAOYSA-N CO[Si](CCCC(=O)C(C)=C)(OC)OC
456 0.051282051 PRWBXAXLDJWGAV-UHFFFAOYSA-N OC(=O)CCCNC(=O)C(CCC(=O)O)N
457 0.051282051 CLAUCANUVLWTAR-UHFFFAOYSA-N COC(=O)CC#CCCOCC1=CC=CC=C1
458 0.051282051 YRFIFIJPMBAGKF-UHFFFAOYSA-N CCCCOC(=O)C=CC1=CC=CC=C1C=O
459 0.051282051 LGDYPMBAVODMSA-UHFFFAOYSA-N CCC(NC(CCC(O)=N)C(O)=O)C(O)=O
460 0.051282051 LWHSZVIMHYPIGD-UHFFFAOYSA-N OC=C1C(=O)OC2C1CC1=C2C(C)(C)CCC1O
461 0.051282051 HUMUCZZRRFDJKU-UHFFFAOYSA-N CC=C(C1Oc2c(C1O)cc(cc2)C(=O)C)C
462 0.051282051 UGSCGYILWYOHQT-LBPRGKRZSA-N CC(=C)C(=O)CCC(C)(OC(=O)C)C=C
463 0.051282051 UNLRCVGDSXVNNI-PQYDPVPSSA-N CC(/C=C/C(=O)O)CC=CC=C(C=CC(=O)O)C
464 0.051282051 YBYJUUKHQLPPER-UHFFFAOYSA-N OC(=O)CCC1=CCC2C(CC1C)OC(=O)C2=C
465 0.051282051 FTCAQUBXEGKQTD-UHFFFAOYSA-N CC(=O)OC(C)(C)C1CC=C(C)C(=O)C1
466 0.051282051 FYYSQDHBALBGHX-UHFFFAOYSA-N CC(C)(C)OC(=O)NC(CC(N)=O)C(O)=O
467 0.051282051 FYYSQDHBALBGHX-UHFFFAOYSA-N CC(C)(C)OC(=O)NC(CC(N)=O)C(O)=O
468 0.051282051 UMPBWJWDELDZCW-OCCSQVGLSA-N CC(=C)[C@H]1C[C@@]2(O)C=C(CC=C)C(=O)C=C2O1
469 0.051282051 IJPXGTYIRQDKNM-UHFFFAOYSA-N CCOC(=O)C(CC)=CC1=CC=CC=C1C=O
470 0.051282051 BUWRHRRHFSDHLF-UHFFFAOYSA-N CCOC(=O)C1=C(C)C=C(CC1)OCC
471 0.051282051 JEWPOODKXANUIW-UHFFFAOYSA-N OC(=O)C(CCCC(C(C(C(=O)O)O)O)N)N
472 0.051282051 RRADQMRHCHUZBZ-UHFFFAOYSA-N OC=C1C(=O)OC2C1C(O)C1=C2C(C)(C)CCC1
473 0.051282051 NUEZNRQJMHTXLB-UHFFFAOYSA-N COC(=O)C(OC1=CC2C(=CC=CC2)C=C1)C
474 0.051282051 FSZTUOQGSXHAJL-UHFFFAOYSA-N CCCCOC(=O)C=CC1=CC=C(C=O)C=C1
475 0.051282051 QLROEJHUXJGNEW-UHFFFAOYSA-N OC(=O)CCC(=CC=CC=C(C=CC(=O)O)C)C
476 0.051282051 FYYSQDHBALBGHX-YFKPBYRVSA-N CC(C)(C)OC(=O)N[C@@H](CC(=O)N)C(=O)O
477 0.051282051 XSVNLDKSRBNROZ-UHFFFAOYSA-N CC(C)C1=CC=C(COC(=O)CCC(O)=O)C=C1
478 0.051282051 IOFSNUMHIJHCBI-UHFFFAOYSA-N COC1=CC=CC=C1C(=O)CCCCCC(O)=O
479 0.051282051 UDTUHSBHZZSYFI-UHFFFAOYSA-N CCOC(=O)C(OCC=C)O[Si](C)(C)C
480 0.051282051 UEUJPLMGCWARDU-NYIFNLQUSA-N CC1CCC(C1C=O)C(=COC(=O)C)C
481 0.051282051 XSSYCDSVLUGZEN-UHFFFAOYSA-N OC=C1C(=O)OC2C1=CC1=C2C(C)(C)CCC1
482 0.051282051 FOTZHISIBCHGNX-UHFFFAOYSA-N OC(=O)C=C(C(CCCC(C(=O)O)N)N)O
483 0.051282051 UGSCGYILWYOHQT-UHFFFAOYSA-N CC(=O)OC(C)(CCC(=O)C(C)=C)C=C
484 0.051282051 WLRZKBFXWNNLJB-UHFFFAOYSA-N CCCCNC(=O)NC(CC(O)=O)C(O)=O
485 0.051282051 AWHAPLOQBQUEFB-UHFFFAOYSA-N OC(=O)C(CCC1C=CC(C=C1)(C)O)C
486 0.051282051 LMFVPMXEKVXXGL-UHFFFAOYSA-N OCC(C(=O)O)(CC(=C)CC(C(=O)O)N)N
487 0.051282051 SGKSIAFHRULGRL-UHFFFAOYSA-N COC1=CC=C(CC2=C(C)C(O)CC2=O)C=C1
488 0.051282051 OXZWYAIVBJUCGX-UHFFFAOYSA-N CCOCCOC(=O)C1OC1(C)C1=CC=CC=C1
489 0.051282051 VGLZPRLQYXTNJS-UHFFFAOYSA-N CCCOCCCOc1ccc(cc1)O
490 0.051282051 HHDULDLPFGVOKZ-UHFFFAOYSA-N COC1=CC=C(COCC#CCC2CO2)C=C1
491 0.05 OXXWULMPIQEEFQ-UHFFFAOYSA-N OCCCCC1OC(=O)C2C1CCC=C2
492 0.05 CPMKYMGGYUFOHS-UHFFFAOYSA-N CC(C)C(NC(=O)C(N)CC(O)=O)C(O)=O
493 0.05 RNOUTRPZWIXOHO-UHFFFAOYSA-N CCC1(CC)CC2=C(CCCOC2=O)O1
494 0.05 DTSUGZJRYNOBGO-UHFFFAOYSA-N CCOC(C)C1OC2=CC(C)=C(O)C(C)=C2C1=O
495 0.05 MTHSOICJDNRJKI-UHFFFAOYSA-N OC=C1C(=O)OC2C1CC1=C2C(C)(C)CC(C1)O
496 0.05 PHVSWPDOXIQPTN-UHFFFAOYSA-N CCCCC(=O)C1CCCC=C1C(O)=O
497 0.05 BWTJOYORBJJNDU-UHFFFAOYSA-N CC1CC2=CC3C(C(=C2O1)C)OC(=O)C=C3C
498 0.05 RYGAIWNRJWAASP-UHFFFAOYSA-N CCCOCC1OC(=O)C2C1CCC=C2
499 0.05 HZKNHDLUFBYIQN-UHFFFAOYSA-N CC(C)=CCC1=C(O)C=CC(C=CC(O)=O)=C1
500 0.05 DADLPQCMJNZYBP-UHFFFAOYSA-N COC(=O)C(OC1=CC2=CC=CCC2C=C1)C
501 0.05 KDRLMZKRPNZRQF-UHFFFAOYSA-N OC(=C1C(=O)OC2C1CC1=C2C(C)(C)CCC1)O
502 0.05 QJLOXRHTZAFTEU-UHFFFAOYSA-N CCC(=O)OC1=C(OC)C=C(CCC(C)=O)C=C1
503 0.05 MGPFPUJMTJGCRE-UHFFFAOYSA-N OC=C1C(=O)OC2C1CC1=C2C(C)(C)CC=C1
504 0.05 YBIXAJYBLRWCNH-UHFFFAOYSA-N NC(C(=O)O)CCCNC(C(=O)O)(C(O)O)C
505 0.05 FXOSCUDDQFCTLJ-UHFFFAOYSA-N OC(=O)C(CCC(=O)N(C(C(=O)O)C)C)N
506 0.05 QPBXBFOCVMDKIL-UHFFFAOYSA-N CCOC(=O)C(=CC1=CC=CC=C1C)C(C)=O
507 0.05 SRZZLXMXLGBQPG-UHFFFAOYSA-N CC(C)CCC(=O)CC(O)C1=CC=CO1
508 0.05 DJAQTUIQHBGIGC-UHFFFAOYSA-N CCOC(=O)C(=CC1=CC=C(C)C=C1)C(C)=O
509 0.05 KFVNTESDJPYDSN-UHFFFAOYSA-N CNC(/C(=N/C(C(=O)O)CCC(=O)O)/O)C
510 0.05 LBOKTHVXIPFAJO-UHFFFAOYSA-N OC(=O)CCCCCCC1=CCCC1=O
511 0.05 LPOCLPRNXWZLMR-UHFFFAOYSA-N OC(=O)CC(C(COCCC(C(=O)O)N)N)O
512 0.05 PNDZSOWVLDFMSG-UHFFFAOYSA-N CCCC(C1OC(=O)C2C1CCC=C2)O
513 0.05 SXQXZIWIWORYJG-UHFFFAOYSA-N CCOC(=O)CC(=O)C(C)=CC1=CC=CC=C1
514 0.05 QUZPBRHYLCSBOJ-UHFFFAOYSA-N CCCCCCOC(=O)OC1=CC=C(C=O)C=C1
515 0.05 SQCKTENOMPPAIV-UHFFFAOYSA-N CC1OC(=O)OC1CCCOCC1=CC=CC=C1
516 0.05 VCJPHAOPCQJGAQ-UHFFFAOYSA-N O=CCC(CNC(=O)CCC(C(=O)O)N)O
517 0.05 BLOKMGHGWCPNAS-UHFFFAOYSA-N CCC(=O)CC(=O)C1=C(OC)C=C(OC)C=C1C
518 0.05 XMQMFZQKYDHMRO-GGMAAXRASA-N CC(O)CC(C)OC(=O)C=Cc1ccc(O)cc1
519 0.05 SQCKTENOMPPAIV-UHFFFAOYSA-N CC1OC(=O)OC1CCCOCC1=CC=CC=C1
520 0.048780488 WUIAEFYMOFXQAV-UHFFFAOYSA-N O=CCC=CCCCCCC=CC(=O)O
521 0.048780488 HZKNHDLUFBYIQN-VMPITWQZSA-N CC(=CCc1cc(C=CC(=O)O)ccc1O)C
522 0.048780488 OKQNBLMBMSJUFT-TUAOUCFPSA-N CC(=O)OC1C=C(C)C(O)CC1C(=C)C
523 0.048780488 OUNRVENICJPJHH-UHFFFAOYSA-N COC(=O)CC(CC(=O)OC)CC1=CC=CC=C1
524 0.048780488 FUZOZPRKGAXGOB-WDSKDSINSA-N CC[C@@H](C(=O)O)NC(=O)CC[C@@H](C(=O)O)N
525 0.048780488 DLSATGSHUSBAOS-UHFFFAOYSA-N CC(=CCCC=C(C=CC(=O)O)C)C=CC(=O)O
526 0.048780488 NYYZQVCVQFHONW-UHFFFAOYSA-N CCOC(=O)C=C(C)CC(=O)C1=CC=CC=C1
527 0.048780488 BWMMEIGWSUDVJB-UHFFFAOYSA-N CCC(C(=O)NC(C(=O)O)CCC(=O)O)N
528 0.048780488 RKRJEKUBXKSLCW-UHFFFAOYSA-N OC=C1C(=O)OC2C1CC1=C2C(C)(C)C(CC1)O
529 0.048780488 PKLZCAHBNFDOIN-UHFFFAOYSA-N OCC(C(=O)O)(CCC(=O)NC1(O)CC1)N
530 0.048780488 FGEJNPIVNSSFGE-UHFFFAOYSA-N CC(C)=CCC1=CC(=CC=C1O)C(O)CC(O)=O
531 0.048780488 MLUKKTHGRXKRCH-UHFFFAOYSA-N C=CCC1C=C(OC)C(=CC1OC)OC
532 0.048780488 OIFIPPSYMOJKIJ-UHFFFAOYSA-N C=CC=CCC1C(O)CCC1CC(=O)O
533 0.048780488 HZKNHDLUFBYIQN-YVMONPNESA-N CC(=CCc1cc(C=C/C(=O)O)ccc1O)C
534 0.048780488 PHVSWPDOXIQPTN-VIFPVBQESA-N CCCCC(=O)C1CCCC=C1C(=O)O
535 0.048780488 IUZCDTKWWIUFSS-UHFFFAOYSA-N CCOC1=C(OC(=O)CC(C)C)C=CC(C=O)=C1
536 0.048780488 VGDLDRGCGDNKMA-UHFFFAOYSA-N CC(C(=O)O)NCCCC(C(=O)O)(C(O)O)N
537 0.048780488 BJPZWGSZMXPCJA-FLIBITNWSA-N CO/C(=N\C(C(=O)O)CCC(=O)O)/C(N)C
538 0.048780488 WCLMJRDKWOPYPI-OCCSQVGLSA-N CC(C)(O)C1CC2(O)C=C(CC=C)C(=O)C=C2O1
539 0.048780488 HJZUEQSIDSRXFD-NSHDSACASA-N CC(C)C1CCC(=CC1=O)COC(=O)C
540 0.048780488 KDUSRRPJQDLHQT-UHFFFAOYSA-N CCCC(C1OC(=O)C2=CCCCC12)O
541 0.048780488 FXMYLNFLOXIGGA-UHFFFAOYSA-N OCCCCC1OC(=O)C2=CCCCC12
542 0.048780488 VMEJVDFRZWUVNL-UHFFFAOYSA-N ONC(C(=O)O)CCCC(C(=O)O)(C(O)C)N
543 0.048780488 MYQMGODRWYGDFN-UHFFFAOYSA-N CCCOCC1OC(=O)C2=CCCCC12
544 0.048780488 ULKYMXBEZKHODT-UHFFFAOYSA-N CCOC(=O)C(C)=CCOC1=CC=C(OC)C=C1
545 0.048780488 GCLAXLFFYXLEHI-UHFFFAOYSA-N CCCCSCC(O)COC(=O)C(C)=C
546 0.048780488 FUZOZPRKGAXGOB-UHFFFAOYSA-N CCC(C(=O)O)NC(=O)CCC(C(=O)O)N
547 0.047619048 SVRFEKDBMIDXQA-UHFFFAOYSA-N CCC(C(=O)O)NC(=O)C(CCC(=O)O)N
548 0.047619048 NLAZYYQXVJERMY-UHFFFAOYSA-N CC(CC(C(=O)O)NC(=O)CCC(=O)O)N
549 0.047619048 SDDMMCSKOXNFJW-UHFFFAOYSA-N CCOC(=O)CCC(=O)C1=CC=C(OCC)C=C1
550 0.047619048 SOECUQMRSRVZQQ-UHFFFAOYSA-N COC1=C(OC)C(=O)C(CC=C(C)C)=C(C)C1=O
551 0.047619048 YBBZFRUSGKYQFP-UHFFFAOYSA-N O=C(CC(CC(=O)O)N)NCCCC(=O)O
552 0.047619048 FUANEXPTGYOJDK-UHFFFAOYSA-N CCOC(=O)CCC(=O)C1=C(OC)C=CC(C)=C1
553 0.047619048 IBYBQVQDVYZGDJ-UHFFFAOYSA-N O=CC=CC(CC=CC=CC(CC)O)O
554 0.047619048 ZTASFEYGZHVNCM-UHFFFAOYSA-N CCOC(=O)C=C(C)CC1=CC=CC=C1C=O
555 0.047619048 CQCYYMGLQMYXMR-UHFFFAOYSA-N NCCCC(=O)NC(C(=O)O)CCC(=O)O
556 0.047619048 ZJGJAHXAABBAGI-UHFFFAOYSA-N Oc1cc(CCC2=CCCC=C2O)cc(c1)O
557 0.047619048 NXMOOZMLRAMUMN-UHFFFAOYSA-N CCOC(=O)CCC(=O)C1=CC(C)=C(OC)C=C1
558 0.047619048 DGFNCAPDQKYQJV-UHFFFAOYSA-N OCCC(COC(=O)C=C)COC1=CC=CC=C1
559 0.047619048 UOYUKUYDUPQDAS-UHFFFAOYSA-N CCCCC1OC(=O)C2C1CC(O)C=C2
560 0.047619048 YNRBKRCYGNELKF-UHFFFAOYSA-N CCC(CC1OC(=O)C2C1CCC=C2)O
561 0.047619048 YIGCSBHWYFBEMX-UHFFFAOYSA-N CCCC=C(C1=C(CCCC1)C(=O)O)O
562 0.047619048 ZWFSTLNQRMSFCE-UHFFFAOYSA-N CCOC(=O)C(CC=C)C(=O)CCC=C
563 0.047619048 ISIFQBLDBFLYED-UHFFFAOYSA-N OC=C1C(=O)OC2C1(O)CC1=C2C(C)(C)CCC1
564 0.047619048 KYVLWJXMCBZDRL-UHFFFAOYSA-N CC(=O)NC(C(=O)O)CCCC(C(=O)O)N
565 0.047619048 KYVLWJXMCBZDRL-BQBZGAKWSA-N CC(=O)N[C@@H](CCC[C@@H](C(=O)O)N)C(=O)O
566 0.047619048 QAQYOJNQSGFDOC-UHFFFAOYSA-N OC(=O)CC(N(CCCCC(C(=O)O)N)O)O
567 0.047619048 GXQZXLGQQQOBSI-UHFFFAOYSA-N CCOC(=O)CCC(=O)C1=CC(OCC)=CC=C1
568 0.046511628 KJZPGIUCDBIMNS-UHFFFAOYSA-N CCCC(=O)OC1COC(OC1)C1=CC=CC=C1
569 0.046511628 NFOZKDNSXZORIZ-UHFFFAOYSA-N O=C1CCC(=O)C1CCCC1CCCO1
570 0.046511628 MKYPKZSGLSOGLL-UHFFFAOYSA-N NC(CCC(O)=NCCCC(O)=O)C(O)=O
571 0.046511628 GXYWNHQKXLWKKL-UHFFFAOYSA-N CCOCCC1OC(=O)C2C1CCC=C2
572 0.046511628 IDVJQLIITBEIFA-UHFFFAOYSA-N OC(=O)OCC(C(CCCC(C(=O)O)N)N)O
573 0.046511628 BHPWDSDRNHHEOQ-UHFFFAOYSA-N CCCC(=O)OC(C)CC1=CC=C(C=C1)C(O)=O
574 0.046511628 VWXQFHJBQHTHMK-UHFFFAOYSA-N NCCCC(C(=O)O)NC(=O)CCC(=O)O
575 0.046511628 UCSKENFVWTUPAY-UHFFFAOYSA-N CCOC(=O)C=CC1=CC=CC=C1CCC=O
576 0.046511628 VWXQFHJBQHTHMK-LURJTMIESA-N C(C[C@@H](C(=O)O)NC(=O)CCC(=O)O)CN
577 0.046511628 GDWDOCCFFIJOEJ-UHFFFAOYSA-N O=CCC=CCC=CCCCCC(=O)O
578 0.046511628 KTTMYRBNMXKLLH-UHFFFAOYSA-N CCOC(=O)CCC(=O)C1=CC=CC=C1OCC
579 0.046511628 UACXSLHOUGSEHY-UHFFFAOYSA-N CC1(C)OC(C=C)C(O1)C=CCCC=O
580 0.046511628 CNJCVYRFXWNVPG-UHFFFAOYSA-N CCOC(=O)CCCC(=O)C1=CC=CC=C1OC
581 0.046511628 UNIPZVVERHJIFN-CKYFFXLPSA-N CC1=CC[C@H](C[C@H]1O)[C@@]2(C)CCC(=O)O2
582 0.046511628 YRKQVMNIMFNOLT-UHFFFAOYSA-N COCC(C)=CC(=O)OCCOC1=CC=CC=C1
583 0.046511628 KOTRYNPQGQIDJS-UHFFFAOYSA-N CCCCOC(=C)C1=CC(=O)OC(C)C1
584 0.046511628 GNCADNBUDGOTQD-UHFFFAOYSA-N CC(CCc1cc(ccc1O)CC(=O)C(=O)O)C
585 0.046511628 CMDKPGRTAQVGFQ-UHFFFAOYSA-N CCOCCOC(=O)C=CC1=CC=C(OC)C=C1
586 0.046511628 DGQIBZIHFKWHCR-UHFFFAOYSA-N CC(C)=CCC1=C(O)C=CC(CC(O)C(O)=O)=C1
587 0.046511628 RXLLJPKCQVIRST-UHFFFAOYSA-N CCC(CC1OC(=O)C2=CCCCC12)O
588 0.046511628 SNRGNTNPIBANEU-UHFFFAOYSA-N CC=CC1C=C(OC)C(=CC1OC)OC
589 0.046511628 FHNGVMGBCVLQOL-UHFFFAOYSA-N CCCCC1OC(=O)C2=CCC(CC12)O
590 0.046511628 RMYXOPZILYCRBR-UHFFFAOYSA-N CCCCC1OC(=O)C2=CC(CCC12)O
591 0.046511628 WSBKTFBUYXNPLF-UHFFFAOYSA-N CC(=CCC1=C2OC(=O)C=CC2CC=C1O)C
592 0.045454545 VZKHOKTZMOKWDR-UHFFFAOYSA-N CCOC(=O)C(=CC)C(=O)CCCC=C
593 0.045454545 JLIWTKZHYAWDMV-UHFFFAOYSA-N CNC(C(=O)O)CCC(=O)NC(C(=O)O)C
594 0.045454545 HEVIGLGPUNJDJG-UHFFFAOYSA-N O=CC(CCNC(=O)CCC(C(=O)O)N)O
595 0.045454545 ZHULXZVREURWTG-UHFFFAOYSA-N CC(C(=O)O)CCC1C=CC(C2C1O2)C
596 0.045454545 IBQOVZVZMPKGMZ-UHFFFAOYSA-N O=CCCCNC(=O)CC(C(C(=O)O)N)O
597 0.045454545 KNGLQPANMKPVLX-UHFFFAOYSA-N OC(C(C(=O)O)C)CC1C=CC(C=C1)C
598 0.045454545 DDDAZIRBADPUMK-UHFFFAOYSA-N CC(=CCC1=C(O)C=C2C(C1)C=CC(=O)O2)C
599 0.045454545 WDJIMKBUQDLJRK-UHFFFAOYSA-N CCCCOC=CC(=O)C1=C(C)OC(C)=CC1=O
600 0.045454545 IEZWLIJBCDCGEU-UHFFFAOYSA-N CSCCCCCCCCC(=O)C(=O)O
601 0.045454545 OCVXAXMPNJPBQF-UHFFFAOYSA-N C=CCC(=O)C1COC2(CCCCC2)O1
602 0.045454545 NZCQSUAYJCWCDR-UHFFFAOYSA-N CCOC(=O)C1C(C=C(C)C=O)C1(C)C
603 0.045454545 RGFPSXZLBHBHGT-UHFFFAOYSA-N OC1=CC=CCC1CCc1cc(O)cc(c1)O
604 0.045454545 GEGAEDUPICZHNR-UHFFFAOYSA-N CC(=O)OC1CCC(C)(C)C(C=O)=C1C
605 0.045454545 QRBNTPDRLKNSLP-UHFFFAOYSA-N CC(C(=O)O)CCC1(O)C=CC(C=C1)C
606 0.045454545 AVZKIWRJJRXVSB-UHFFFAOYSA-N CCOC(=O)C(CC=CC=CC)C(C)=O
607 0.044444444 FFJJSWCEJRPJEI-UHFFFAOYSA-N O=C(NCC(C(=O)O)C)CCC(C(=O)O)N
608 0.044444444 AKDFAXNMDAJWDL-OJLMFNQTSA-N CCCCC(O)C=CC1CC=CC(=O)O1
609 0.044444444 QJTRZSZQFMVACU-UHFFFAOYSA-N OCC(C(=O)O)CCC1C=CC(C=C1)C
610 0.044444444 QSDUSNPSRJVAGU-UHFFFAOYSA-N COC(=O)CCCCCC1=CCCC1=O
611 0.044444444 VPPKJRKLOKTSFK-UHFFFAOYSA-N COC1=CC=CC=C1C(=O)CCC1OCCCO1
612 0.044444444 HSWABWZWZXWFBQ-UHFFFAOYSA-N OC(=O)CC(=O)C=CC1=C(C)C(=O)CCC1(C)C
613 0.044444444 NFOPGMGDNFJPET-UHFFFAOYSA-N CCC(=O)CC(=O)CCC1=CC(OC)=C(O)C=C1
614 0.044444444 FFJJSWCEJRPJEI-WDSKDSINSA-N CC(CNC(=O)CCC(N)C(=O)O)C(=O)O
615 0.044444444 QTQMFRKRAGNQKQ-UHFFFAOYSA-N CCOCCC1OC(=O)C2=CCCCC12
616 0.044444444 AKDFAXNMDAJWDL-DOSOYNOZSA-N CCCCC(O)C=C/C1CC=CC(=O)O1
617 0.044444444 MKYPKZSGLSOGLL-LURJTMIESA-N C(CC(=O)O)CNC(=O)CC[C@@H](C(=O)O)N
618 0.043478261 IQHZDGWTTHADOF-UHFFFAOYSA-N CCCCCC1=CC(=O)CC(C1=O)OC
619 0.043478261 YTIXEGJSIANENG-UHFFFAOYSA-N O=CCCCNC(=O)C(CC(C(=O)O)N)O
620 0.043478261 UUYBHAHTYNXXKN-UHFFFAOYSA-N COC(=O)CCCC#CCC1C(=O)CCCC1=O
621 0.043478261 ZDTVKMYYUUSXCD-UHFFFAOYSA-N O=CCCC(=CCCC(=CC(=O)O)C)C
622 0.043478261 ZZVBZIUPOZYAOI-UHFFFAOYSA-N CCOC(CSCCC(=O)OCC)OCC
623 0.043478261 YUNUORDCHYFIIU-UHFFFAOYSA-N O=CCCCNC(=O)CCC(C(=O)O)NO
624 0.043478261 MCVXCJQGOAXWMZ-UHFFFAOYSA-N O=CCCC(=CCc1cc(O)cc(c1O)OC)C
625 0.042553191 OMCJIVPDQODFFK-UHFFFAOYSA-N CC(=O)OCCCCCC1=CCCC1=O
626 0.042553191 HDCQHNDKGHTHJV-UHFFFAOYSA-N CSCCCCCCCC(=O)C(=O)OC
627 0.042553191 UBGDUCGBGYILTH-JXMROGBWSA-N CC(=CCC(=O)C(=CCOC(=O)C)C)C
628 0.041666667 CEIANYJPFJBQRY-UHFFFAOYSA-N CCOC(=O)C(F)=CCCC(=O)C[N+]#N
629 0.041666667 DLILMAIALIVQNX-UHFFFAOYSA-N CCN1N=NN=C1CSCCC(N)=O
630 0.041666667 BJGJDKFIIOUPMD-UHFFFAOYSA-N CCOC1OC(=O)C=C1CCC=C(C)C
631 0.041666667 HWHWWUJMEGNYBZ-UHFFFAOYSA-N O=CCOCCNC(=O)CCC(C(=O)O)N
632 0.041666667 OHKFDOSUZBEJBM-UHFFFAOYSA-N O=CCCCNC(=O)COCC(C(=O)O)N
633 0.040816327 WFINIGBQVSAAMY-IMCPIYLLSA-N CC=CC(C(/C=C/C1=CC=CC(C1C=O)O)O)O
634 0.040816327 KVGBYPKZEYGHAU-UHFFFAOYSA-N O=CC=CC=CC=CC(CC=CCCC(=O)O)O
635 0.04 PCNBLUBBDSMMGO-UHFFFAOYSA-N CC(=CCC1=CC(=CCC1O)CC(=O)C(=O)O)C
636 0.04 SJPLNWWBBLKYGL-JPRROXIZSA-N CCC=CCC(C(/C=C/C=CC=O)O)O
637 0.039215686 DQNQZOQUVSSEGS-IMCPIYLLSA-N CC=CC(C(/C=C/C1CC=CC(=C1C=O)O)O)O
638 0.037735849 MSGHGNSYGRPGSA-UHFFFAOYSA-N O=CCCCNC(=O)OCCC(C(=O)O)N
639 0 YTSXYJPCLIJZIO-UHFFFAOYSA-N CC1=CC(C)(C)Oc2c1cc(C(=O)C)c(c2)O
640 0 TWRZLAWMCLEEBQ-UHFFFAOYSA-N CC1=Cc2cc(C(=O)C)c(cc2OC1(C)C)O
641 0 VYDNLMXQEMWHJA-UHFFFAOYSA-N CC(=C)C1Oc2c(C1O)c(C)c(cc2)C(=O)C
642 0 WSPCXHFVVSIDMT-UHFFFAOYSA-N CC(=C)C1Oc2c(C1O)cc(cc2C)C(=O)C
643 0 DTBPLSXMXGIUOJ-UHFFFAOYSA-N CC(=C)C1Oc2c(C1O)cc(c(c2)C)C(=O)C
644 0 WOUPYKWHLXPJRQ-UHFFFAOYSA-N OC(=O)CC1(O)CC=CC(C1N)C(=O)O
645 0 AZDUKOUQTRSWCE-UHFFFAOYSA-N CC(CC(=O)OCc1cocc2c1ccc2)C
646 0 UKDVDRYZBZFVHV-UHFFFAOYSA-N OC#CCCCCCCCC=CC(=O)O
647 0 XOSNGXNHDRYFEF-UHFFFAOYSA-N CCCCCCOC(=O)c1ccccc1C(=O)O
648 0 UNORNHRSDLVHOT-UHFFFAOYSA-N COc1cc(O)c(cc1C(=O)C)C=CC(O)(C)C
649 0 NUQOTBQAAHGFKQ-UHFFFAOYSA-N CCC=CCC1C(O)CCC1=CC(=O)O
650 0 JZHRQTGPGYZYAO-UHFFFAOYSA-N NCSCCC(CCCCC(=O)NC)S
651 0 ALSLCELBWFFQTD-UHFFFAOYSA-N NCSCCC(CCCCC(=O)N)SC
652 0 HDSFYUJUHRSOCZ-UHFFFAOYSA-N CNCSCCC(CCCCC(=O)N)S
653 0 ZFLSBYBKEZWYHS-UHFFFAOYSA-N OC(=O)CC1(O)C=C(C)CCC1=C(C)C
654 0 JFDVGPXDZUIJGD-UHFFFAOYSA-N COC1=CC2=C(C(C1C(=O)C)O)C=CC(O2)(C)C
655 0 BGKCPZGPPIQBAJ-UHFFFAOYSA-N O=C1c2ccccc2C(C1C(=O)C(C)(C)C)O
656 0 UVJPEEUFBMEOPA-UHFFFAOYSA-N OC(C(C)(C)C)C1C(=O)c2c(C1=O)cccc2
657 0 BRNCFWOXABEZBI-UHFFFAOYSA-N OC(=O)CC(C1=C(C)C=CCC1(C)C)O
658 0 SYSMXNZGVLGGRC-UHFFFAOYSA-N ONC(C(=O)O)CC1=CC=CC(C1O)O
659 0 FPEYVBHBKZJOJY-UHFFFAOYSA-N OC(=O)CC(C1(O)C=CC(=CC1O)O)N
660 0 LMKKQTNPJNBIMI-UHFFFAOYSA-N OC(=O)CC(C1=CC=C(C(C1O)O)O)N
661 0 OLZHMRHEEQHOIO-UHFFFAOYSA-N OC(=O)CC(C1=CC(C(C=C1)(O)O)O)N
662 0 NHEHYHYPXAYTPM-UHFFFAOYSA-N CC(C)C1=CC(=NO1)N(C(N)=N)C(N)=N
663 0 JBKHPNIUOYETNT-UHFFFAOYSA-N CN(C(N)=N)C(\N)=N\c1noc(C)c1C
664 0 FLUJMHPHOKKKCD-UHFFFAOYSA-N CC\N=C(/N)N(C(N)=N)c1cc(C)on1
665 0 HWUDSKSILZNHRX-UHFFFAOYSA-N CC(C)OC(=O)C1=CC=C(C=C1)C(=O)OC(C)C
666 0 OGCBXSRFBHCCEZ-UHFFFAOYSA-N CC(=O)CC1=C(OC(C)=O)C(C)=C(C)C(O)=C1C
667 0 GQAVKCDNMQXDNY-UHFFFAOYSA-N CC(=O)C(C(C)=O)C1=C(O)C(C)=C(C)C(O)=C1C
668 0 XFODLDRCNGJESN-UHFFFAOYSA-N CC(=O)OCCCCN(COC(C)=O)N=O
669 0 IRAFVNYAJKOAJA-UHFFFAOYSA-N CCCCCCC(=O)OC1=CC=CC=C1C(O)=O
670 0 IIUPXLYOWUWVJH-UHFFFAOYSA-N Cc1c(C)c(CC2=NCCN2)c(C)c(C)c1Cl
671 0 MVAJRASUDLEWKZ-UHFFFAOYSA-N NC1CC(OC1CO)n1cnc2c(N)ncnc12
672 0 SJRALGDWZXRRKL-UHFFFAOYSA-N CC(=O)OC1=CC(=C(OC(C)=O)C=C1)C(C)(C)C
673 0 NGMRGLSKLYURME-UHFFFAOYSA-N CC(C)CNP(F)(=O)NCC(C)C
674 0 DXLKLICKNIROHG-UHFFFAOYSA-N CC1(C)C(=O)C(C)(C)C(=O)C(C)(C)C1=O
675 0 GBZKFFZVVUNDFQ-UHFFFAOYSA-N COC(=O)C1CN(CCC1=O)C(=O)OC
676 0 SZWFUHVNQGJHSI-UHFFFAOYSA-N CC(=O)C1CC(=O)OC1C1CCCCC1
677 0 KJMFIDSZWSKRED-UHFFFAOYSA-N CCCCNCC1=CC(F)=CC(Cl)=C1
678 0 XSLWVQWUWZGQNV-UHFFFAOYSA-N CCC(CC)COC(=O)C1=CC=CC=C1C(O)=O
679 0 IMRNLNZFQISVPP-UHFFFAOYSA-N COC(=O)C1=CC(CC=C)=CC(CC=C)=C1O
680 0 YZRQXLRQRMJMCX-UHFFFAOYSA-N CCOC1=C(O)C=CC(COC(C)C)=C1
681 0 FTTLMNXOYOVHAG-UHFFFAOYSA-N CCOC(OCC)C1=CC=C(OC)C=C1
682 0 RWKYZCXJMNVELJ-UHFFFAOYSA-N CCOC(=O)C1C(CC)CC(=O)C=C1C
683 0 VXZUGUIEOPQBGY-UHFFFAOYSA-N CC(=O)OC(C1=CC=C2OCOC2=C1)C(C)(C)C
684 0 APXMNLLGNWQKDL-UHFFFAOYSA-N CC1(C)OCC(CC2=CC3=C(OCO3)C=C2)CO1
685 0 GXARMCJYOUZXEG-UHFFFAOYSA-N CCOC(OCC)C1=CC=CC=C1OC
686 0 FLISWPFVWWWNNP-UHFFFAOYSA-N CCCCCCC=CC1CC(=O)OC1=O
687 0 FDUQTOLPGDYPIY-UHFFFAOYSA-N CCOC(=O)C1CCCC(OC2=CC=CC=C2)O1
688 0 IDWHTWMEVYBAMH-UHFFFAOYSA-N CC(CCC1=CC=C(OC(C)=O)C=C1)OC(C)=O
689 0 SYMNQDJTFGCPSF-UHFFFAOYSA-N COC1=CC=C(C=C1)C(=O)C1CCCCC1=O
690 0 QSDMFAMHWCHMFL-UHFFFAOYSA-N CCCC(=O)OC1=CC=CC=C1OC(=O)CCC
691 0 JVQDNCKPHSZFSO-UHFFFAOYSA-N CCOC(=O)CC(C(=O)OCC)C1=CC=CC=C1
692 0 KQOAPIJESJFEPI-UHFFFAOYSA-N [H]C12CCC(C)(C(C1)SCCCl)C2(C)C
693 0 YIBVZKMTJHJOND-UHFFFAOYSA-N COC(=O)C1=CC=CC(CC=C)=C1OCC=C
694 0 OOOBGQWSBZYULR-UHFFFAOYSA-N COC1=CC=C(C=C1)C(O)C(C)(C)CO
695 0 QJDUESMPRYWWDK-UHFFFAOYSA-N CCOC(=O)CNC(=O)NCC(=O)OCC
696 0 JQHRDDOWVBEGHS-UHFFFAOYSA-N CC(C)(COCOCC(C)(C)[N+]([O-])=O)[N+]([O-])=O
697 0 MOEGBAYUTGMRIF-UHFFFAOYSA-N CC(C)CC(O)C1C(=O)c2ccccc2C1=O
698 0 FZCUXHXSOMOLQL-UHFFFAOYSA-N CC(O)(C#C)C1CC(CC(O)=O)C1(C)C
699 0 QMBAIMZGYDOFFR-UHFFFAOYSA-N CCC[Si](C)(COC(C)=O)COC(C)=O
700 0 FALTWLBOEKAREM-UHFFFAOYSA-N CC(=O)OCCC[Si](C)(C)COC(C)=O
701 0 MYWDDWKDEIXHFD-UHFFFAOYSA-N CC1OC(C(O)C1N)N1C=NC2=C(N)N=CN=C12
702 0 KMOIFUBJNFUWES-UHFFFAOYSA-N CC1CN=C(C2=CC=CC=N2)C(=N1)C1=CC=CC=N1
703 0 OUMZKMRZMVDEOF-UHFFFAOYSA-N C[Si](C)(C)P([Si](C)(C)C)[Si](C)(C)C
704 0 UYDOAULZELVVRU-UHFFFAOYSA-N NC1=C2N=NN(C3CC(CO)CC3O)C2=NC=N1
705 0 LJJDMLPORNJBCT-UHFFFAOYSA-N [H]C12CC(OC(C)=O)C(C)(CC1=O)C2(C)C
706 0 JRSOAUOHTHOAOP-UHFFFAOYSA-N CCOC(=O)CC1=CC=C(CC(=O)OCC)C=C1
707 0 CIZOOAUTMGXOPZ-UHFFFAOYSA-N COC1=CC=C2C(=O)C(CC(C)=O)CCC2=C1
708 0 WUFWGLCJBHYFBH-UHFFFAOYSA-N CNC(=O)NC1C(O)C(CO)OC(OC)C1O
709 0 RUEVGIQZRMULBN-UHFFFAOYSA-N OCC1OC(C(O)C1O)N1CCCNC1=O
710 0 XKJNBGXNIAOMQB-UHFFFAOYSA-N CC(C)C1C(NC(=O)C1C(O)=O)C(O)=O
711 0 XJEZPKDPJCTUQB-UHFFFAOYSA-N CNC(=O)NCC1OC(OC)C(O)C(O)C1O
712 0 ALLMSNNHIBSONY-UHFFFAOYSA-N CC1(C)CCC2(CC1)CC(=O)OC(=O)C2
713 0 YKKRTQLRZKWVDH-UHFFFAOYSA-N CCOC(=O)C(NC(=O)NC)C(=O)OCC
714 0 MJQYZWDGKQHWLS-UHFFFAOYSA-N CC1=CC(C)=C(OCC(O)CO)C(C)=C1
715 0 VTKWZUHHRZVSOJ-UHFFFAOYSA-N [H]C12C=CC([H])(C3CCC13)C(C2C(=O)OC)C(=O)OC
716 0 WOEOUSHEUAEMBD-UHFFFAOYSA-N CCCCCC[Se]CCCCCC
717 0 LVGFAEBVHISFKH-UHFFFAOYSA-N CCOC(=O)C1(CC=C)CCCCC1=O
718 0 CKASWWHFEGBUKB-UHFFFAOYSA-N CCCC(O)C1=CC=C(OC)C(OC)=C1
719 0 RYNSXWQXJUASSF-UHFFFAOYSA-N O=C1CCC2(CCC3CCC4(CCC(=O)O4)C23)O1
720 0 QNKCYUSAONUMSY-UHFFFAOYSA-N C=C1CC(CCCCC2CC(=C)C(=O)O2)OC1=O
721 0 MEXREWIWIDNKLX-UHFFFAOYSA-N NC(N)=NN(CCN(N=O)N=C(N)N)N=O
722 0 NSUZLPSLXYENNC-UHFFFAOYSA-N CCOC1=NN2N=NN=C2C2=CC=CC=C12
723 0 RMMOSQZDJCWLFF-UHFFFAOYSA-N COC1=CC(CC(C(C)=O)C(C)=O)=C(OC)C=C1
724 0 WVKPKJCXJDXODL-UHFFFAOYSA-N CC1C2OC2(C(C)(C)C)C23OC2C2OC2C2OC132
725 0 AIFUJOZBCJJFNU-UHFFFAOYSA-N [H]C12CC([H])(C(=O)C(C1)C(=O)OCC)C2(C)C
726 0 YEIACIKLJLYJGH-UHFFFAOYSA-N CNC(=O)C1=C(NC)N=C2N(C)C(=O)N(C)C2=N1
727 0 FGWPFPADKFVDRT-UHFFFAOYSA-N COC(=O)C12CC=CCC1(CC=CC2)C(=O)OC
728 0 ZSXULPOFXAGSMB-UHFFFAOYSA-N COC1=C2CCC(O)(CC2=C(OC)C=C1)C(C)=O
729 0 UAHZWJCHJDIXSX-UHFFFAOYSA-N CC(O)C1=CC(=CC(=C1)C(C)O)C(C)O
730 0 IQEGCJQWACFEFX-UHFFFAOYSA-N CN(C)C1=NC(=NC(NC=O)=N1)N(C)C
731 0 RVXWRMNDUZCDPB-UHFFFAOYSA-N CC(=C)C(\NC1=CC(Cl)=CC=C1)=N/C(C)(C)C
732 0 WSKFGGIOPUJXMY-UHFFFAOYSA-N CC(=C)C(\NC1=CC=C(Cl)C=C1)=N/C(C)(C)C
733 0 NCEQMMRNBFSLQH-UHFFFAOYSA-N CC(=C)C(\NC1=CC=CC=C1Cl)=N/C(C)(C)C
734 0 HWBAHOVOSOAFLE-UHFFFAOYSA-N CC(C)(C)OC(=O)NCC(=O)NCC(O)=O
735 0 MCTSXXIDKJVVPW-UHFFFAOYSA-N CCC1(CCC2=CC=CC=C2C1=O)C(=O)OC
736 0 CLECYQRDJATPOF-UHFFFAOYSA-N CC1CCCC(C)(C)C1(O)C#CC(O)=O
737 0 FHPJRRVQIHAXTO-UHFFFAOYSA-N COC(=O)CCCC1=CC=CC=C1CC(=O)OC
738 0 GQPSHLZKDVRQFJ-UHFFFAOYSA-N CCOC(=O)CC(N=C=O)C(=O)OCC
739 0 YBPCZDKFGFYLAU-UHFFFAOYSA-N COC(=O)CCC1=CC=C(CCC(=O)OC)C=C1
740 0 NQZWJOKNWNCQJK-UHFFFAOYSA-N [O-][N+](=O)C1=CC=C(C[N+]2=CC=CC=C2)C=C1
741 0 JSVLUOKGWJQLBJ-UHFFFAOYSA-N C[N+](C)=C(C1=CC=CC=C1)C1=CC=CC=C1
742 0 JFMDWSCOQLUOCZ-UHFFFAOYSA-N [H]C12CC3([H])CC(O)(C1)CC(CC(O)=O)(C2)C3
743 0 WOKNFSJGUQNJOU-UHFFFAOYSA-N C1CCC2=NC3=C(NN=C3N=C2C1)C1=CC=CC=C1
744 0 NQZWJOKNWNCQJK-UHFFFAOYSA-N [O-][N+](=O)C1=CC=C(C[N+]2=CC=CC=C2)C=C1
745 0 CPEDYIVPGWUOGI-UHFFFAOYSA-N CCOC1=CC(OCC)=CC(OCC)=C1
746 0 URGGFAVLEJJAOX-UHFFFAOYSA-N CC(=O)OC12CCC(C)(C(=O)C1)C2(C)C
747 0 XEOQQLNJGWFWJR-UHFFFAOYSA-N [H]C12CC3([H])CC([H])(C(C(=O)OC(C)C)C([H])(C1)C3=O)C2=O
748 0 WKYSGPUYLJOFMB-UHFFFAOYSA-N C[Si](C)(C)CC[Si](C=C)(C=C)C=C
749 0 FMRXYMYIRCZQJV-UHFFFAOYSA-N [H]C12CCC(C)(C(=O)C11OCCO1)C2(C)C
750 0 RTHWDOKITCVVIH-UHFFFAOYSA-N COCC(OC)C(OC)C1=CC=CC=C1
751 0 ONTSRRHNDXFIRG-UHFFFAOYSA-N CCCCOC1=CC=C(C=C1)C(=O)CCC(O)=O
752 0 YMDVKWXRQUDFSH-UHFFFAOYSA-N COC(=O)CCC1=CC(CCC(=O)OC)=CC=C1
753 0 NBDHUKNVZPIOEW-UHFFFAOYSA-N CC(=O)OC1=C(OC(C)=O)C=C(C=C1)C(C)(C)C
754 0 GLEMMBGHLUCOIN-UHFFFAOYSA-N COC(=O)C1=CC(=CC(=C1)C(=O)OC)C(C)(C)C
755 0 HDPUAPGGKQKYSU-UHFFFAOYSA-N CCC1=CC(=CC(CC)=C1N)C(C#N)=C(C#N)C#N
756 0 NSIPEFHHLTVFKK-UHFFFAOYSA-N CC1=CC[Si](C1)(C1=CC=CC=C1)C1=CC=CC=C1
757 0 UZRHRDWLZQYPAP-UHFFFAOYSA-N NC1=NC2=C(CCCC2)C(C2=CC=NC=C2)=C1C#N
758 0 LKASKHWGVOLPRK-UHFFFAOYSA-N CCC1=C(C)C2=C(OC1=O)C(C)=C(OC)C=C2
759 0 RLHYNOURTBSPDN-UHFFFAOYSA-N CCOC1=C(OC)C=C2C(=O)CC(C)(C)OC2=C1
760 0 YPCIKCQPODDZAT-UHFFFAOYSA-N CC1CC(=O)C(CC(O)=O)C1C[N+]([O-])=O
761 0 XKZPEWPCGQOEIS-UHFFFAOYSA-N COC1=C(OC)C=C(C=C1)C1(CCCC1)C(O)=O
762 0 JEABIFHLYSDNRJ-UHFFFAOYSA-N CCCCOC(=O)C1=CC=CC=C1C(=O)OCC
763 0 CPDVTZGEHQIGHX-UHFFFAOYSA-N COC(=O)C1=C(C)C(C)=C(C)C(C)=C1C(=O)OC
764 0 CZYUBTYUVMGZBB-UHFFFAOYSA-N CCOC1=CC2=C(C=C1CC)C(C)=CC(=O)O2
765 0 WXQOHYIZALVTPS-UHFFFAOYSA-N NN1C(N)=NC(=C1C1=CC=CC=C1)C1=CC=CC=C1
766 0 VTGFSVGZCYYHLO-UHFFFAOYSA-N CC(C)(C)OC(=O)ON1C(=O)CCC1=O
767 0 XEHMWDJXQOCWDM-UHFFFAOYSA-N CCCCNC(=S)C(=S)NCCCC
768 0 UMKOVSRCLBSSTA-UHFFFAOYSA-N NC1=CC=CC=C1NC1=NNC(=C1)C1=CC=CC=C1
769 0 VPMAWWKDEFLLBU-UHFFFAOYSA-N CN(C)C(ON1C=CC=CC1=O)=[N+](C)C
770 0 AKJFBIZAEPTXIL-UHFFFAOYSA-N ClP(C1CCCCC1)C1CCCCC1
771 0 NLEJDVYGAWCKPC-UHFFFAOYSA-N COC(=O)C1=CC(OC2CCCC2)=C(OC)C=C1
772 0 IROBCIJRNROPKA-UHFFFAOYSA-N ClCC(=O)N1CCN(CCC#N)CC1
773 0 OOAQCESADLTRLQ-UHFFFAOYSA-N CCN(CC)C1=CC=C(C=C1)C(C#N)=C(C#N)C#N
774 0 SHZCHGMKOUMNAW-UHFFFAOYSA-N CCCOC1=CC(OCCC)=CC(O)=C1
775 0 GDGHNYQYNKMDPY-UHFFFAOYSA-N CCCCC1=C(O)C(=CC(C(C)=O)=C1O)C(C)=O
776 0 MFQPJCQHHKUDNM-UHFFFAOYSA-N CCCC1=C(O)C(=CC=C1OCC1CO1)C(C)=O
777 0 XAYJXUKJLBCHEQ-UHFFFAOYSA-N CC(C)(C)CC(=C)CC1CC(=O)OC1=O
778 0 IISGAJPGMKEIAZ-UHFFFAOYSA-N CCOC(COC1=CC=CC=C1)OCC
779 0 LSSPUDFIBQOQLZ-UHFFFAOYSA-N [H]C12CC3(C)CC(O)(C1)CC(C2)(C3)C(O)=O
780 0 FIBWFIHURYJGEP-UHFFFAOYSA-N CCCCOC1=CC2=C(C=C1)C(C)=CC(=O)O2
781 0 ZOUKSTRHIJHTFA-UHFFFAOYSA-N CN1N=C(C)C(NC(=O)CCCl)=C1C
782 0 VAPNOYMBLCEKKH-UHFFFAOYSA-N CCCC(=O)C1C(=O)CC(C)(C)CC1=O
783 0 SCXUXCVYDRPPLT-UHFFFAOYSA-N CCCCCCCN1C=NC2=C1NC=NC2=S
784 0 YPCIKCQPODDZAT-UHFFFAOYSA-N CC1CC(=O)C(CC(O)=O)C1C[N+]([O-])=O
785 0 CASHMVYHMILDBE-UHFFFAOYSA-N CC(C)(C)OC(=O)C=CC(=O)C1=CC=CC=C1
786 0 RINMHOMWNMGFSR-UHFFFAOYSA-N CCOC(=O)C1=CC(C(=O)OCC)=C(C)C=C1C
787 0 BUWAEAUOELHEEF-UHFFFAOYSA-N CCCCCCC(=O)OC1=CC=C(C=C1)C(O)=O
788 0 QQANPCGBZMJMRR-UHFFFAOYSA-N CCOC(=O)CCCC(=O)C1=CC=C(OC)C=C1
789 0 PXEBDVMQYVFOIL-UHFFFAOYSA-N CCCCCCCCS(=O)(=O)CCC(O)=O
790 0 QANMHLXAZMSUEX-UHFFFAOYSA-N C1=COC(=C1)CNC2=NC=NC3=C2NC=N3
791 0 ZNJFBWYDHIGLCU-HWKXXFMVSA-N CC/C=C\C[C@@H]1[C@H](CCC1=O)CC(=O)O
792 0 RPPBOALIYMJLNA-UHFFFAOYSA-N COC1=CC(C=O)=CC(CC=C)=C1OCC=C
793 0 UYLOPHAJUWKVBT-UHFFFAOYSA-N COC1=CC=C(C=C1)N=NC1C(N)=NN=C1N
794 0 DGKRQQBVRRZXHW-UHFFFAOYSA-N FC1=NC2=C(NC=N2)C(OCC2CCCCC2)=N1
795 0 BPMDLJWWBWXCSN-UHFFFAOYSA-N CCOC(=O)C(C)=CC1=CC(OC)=C(OC)C=C1
796 0 YYKQKIPQXPEYPP-UHFFFAOYSA-N CCOC(=O)CC(=CC1=CC=CC=C1)C(C)=O
797 0 VAWNKQGQEGSSNK-UHFFFAOYSA-N CC(CC(C)(C)C)=CC1CC(=O)OC1=O
798 0 NAYSXHKASBQZRG-UHFFFAOYSA-N CCCCC1=C(C)C2=C(OC1=O)C=C(O)C=C2
799 0 QKLGPEMBGHOBDC-UHFFFAOYSA-N CC(Cl)=C1CCCCC1N=NC(N)=O
800 0 OZQKIRMMUUQFIS-UHFFFAOYSA-N CCCN(C)N=NC1N=NC=C1C(N)=O
801 0 FZDOYJJQLZKVTF-UHFFFAOYSA-N CCCN(C)N=NC1N=CN=C1C(N)=O
802 0 HJZAEHATDNYBLQ-UHFFFAOYSA-N CCCC(N=NC(=S)N(C)C)C1=CC=CC=N1
803 0 MBPUAMLKFSGSSS-UHFFFAOYSA-N CCN(CC)N=NC1N=CN=C1C(N)=O
804 0 BMKAHCLZRXOZIX-UHFFFAOYSA-N CCCCN\N=N\C1N=CN=C1C(N)=O
805 0 WXVLCNREBFDEKS-UHFFFAOYSA-N CC(=O)C1=C(C=C2C(=C1)C=CC(O2)(C)C)OC
806 0 GSHVEFVGODSAHS-UHFFFAOYSA-N C(NC1=CC=NC2=NNN=C12)C1=CC=CO1
807 0 UBTWFZLQOTVDKJ-UHFFFAOYSA-N COCCCC1=CC(OC)=C(OC)C=C1
808 0 VKCARTLEXJLJBZ-UHFFFAOYSA-N CC(C)(C)OC(=O)NC(CC(O)=O)C(N)=O
809 0 VKCARTLEXJLJBZ-UHFFFAOYSA-N CC(C)(C)OC(=O)NC(CC(O)=O)C(N)=O
810 0 WCWJXSSJALMKGQ-UHFFFAOYSA-N CCN(CC)C1=CC=C(CN=NC(N)=S)C=C1
811 0 ZARBRIHTWIAEBW-UHFFFAOYSA-N CCC(=O)CCC1(C)C(=O)CCCC1=O
812 0 JIOBGPYSBDFDAB-UHFFFAOYSA-N C[Si]1(C)OCCOCCOCCOCCO1
813 0 NYHYWGMFJXGHIW-UHFFFAOYSA-N CCN(CC)N=NC1N=NC=C1C(N)=O
814 0 NEBOPDYAXPDYHQ-LURJTMIESA-N C1C[C@H](N(C1)C(=O)CCC(=O)O)C(=O)O
815 0 QWDBCIAVABMJPP-UHFFFAOYSA-N CC(C)OC(=O)C1=CC=CC=C1C(=O)OC(C)C
816 0 DLHSFBUZQOMWGI-UHFFFAOYSA-N CC(C)CN1C=NC2=C1C1=CC=CC=C1N=C2C#N
817 0 USUVZXVXRBAIEE-UHFFFAOYSA-N C=COCCOC1=CC=C(OCCOC=C)C=C1
818 0 MQHNKCZKNAJROC-UHFFFAOYSA-N CCCOC(=O)C1=CC=CC=C1C(=O)OCCC
819 0 ZNJFBWYDHIGLCU-QKMQQOOLSA-N CC/C=C\C[C@H]1[C@H](CCC1=O)CC(=O)O
820 0 HBWOJLKKRRLNRN-UHFFFAOYSA-N CC(O)C(NC(=O)C1CC(O)CN1)C(O)=O
821 0 DUHATDNXRFRRFH-UHFFFAOYSA-N NC1=NC(N2CCOCC2)=C(N)C(N)=N1
822 0 LARRWQRLUSYTHC-UHFFFAOYSA-N CC(O)C(N)C(=O)N1CC(O)CC1C(O)=O
823 0 DMWKSKNQUBGQRK-UHFFFAOYSA-N COC1=C(C)C(CO)=C(OC)C2=CC=CC=C12
824 0 QUWXRNSZOIJARN-SNAWJCMRSA-N CC(C(O)\C=C\C(C)=O)C1=C(O)C=C(C)C(O)=C1
825 0 WSGFXVFLWVXTCJ-VOTSOKGWSA-N CCCCC\C=C\CC1CC(=O)OC1=O
826 0 RJHWHMPKVCXJJP-UHFFFAOYSA-N COC1=CC(=CC(OC)=C1O)C(C)(C)C
827 0 HMUWPEMHZJEZHY-UHFFFAOYSA-N CCOC(=O)C1(CCCC1=O)C1=CC=CC=C1
828 0 GGXCTCTZXOECJP-UHFFFAOYSA-N COC(=O)C1(CCC(=O)CC1)C1=CC=CC=C1
829 0 VLDFMKOUUQYFGF-UHFFFAOYSA-N CCCCOCC1=CC(OC)=C(O)C=C1
830 0 UIYXLPMOFRJZTA-UHFFFAOYSA-N CCCC1C(=O)C(C(=O)OC)C2=CC=CC=C12
831 0 ZVMWAVZRUZDYMV-UHFFFAOYSA-N CC(C)CCOC(=O)CCC1=CC=CO1
832 0 ZLHRVQMESYQDOQ-UHFFFAOYSA-N NC1=C(N)N=C(NCC2=CC=C(F)C=C2)C=C1
833 0 WPLDLJQZWCVGGR-UHFFFAOYSA-N CNC(=O)C1=C(Cl)N(N=C1)C(C)(C)C
834 0 FLISWPFVWWWNNP-BQYQJAHWSA-N CCCCCC\C=C\C1CC(=O)OC1=O
835 0 WLWORZVYEMZTCS-UHFFFAOYSA-N COC(=O)C1CCCN1C(=O)C(=O)OC
836 0 SXDRIKJUTRUZOE-UHFFFAOYSA-N CCCCCC1OC(=O)C(C)=C1C(C)=O
837 0 UNPJIXJNLUVVRF-UHFFFAOYSA-N CC1N(C(=O)OC(C)(C)C)C(=O)OC1=O
838 0 AXPDMCJJNSJNCA-UHFFFAOYSA-N CC(C)(C)OC(=O)C=CC1=CC=CC=C1C=O
839 0 GLEVLJDDWXEYCO-UHFFFAOYSA-N CC1=C(O)C(C)=C2CCC(C)(OC2=C1C)C(O)=O
840 0 OOJSMEUVCMECGQ-UHFFFAOYSA-N COC1=CC=C(OCC(C)(C)CO)C=C1
841 0 SOPNTLVOFGGPMW-UHFFFAOYSA-N CC(=O)OC1(CCCCC1=O)C1=CC=CC=C1
842 0 BXCHDFGELAPRBO-UHFFFAOYSA-N CC(C)(C)C1=CC(=NP=N1)C(C)(C)C
843 0 NJIFFRZXYZKPFQ-UHFFFAOYSA-N CCOC(OCC)C1=CC=C(CO)C=C1
844 0 YNXGVXBSQAEVTO-UHFFFAOYSA-N COC1=C2CCC(=CC2=C(OC)C=C1)C(C)=O
845 0 CEWMUHNHATTXSV-UHFFFAOYSA-N COC1=CC=C(C=C1)C(=O)CCCCCC(O)=O
846 0 VPMVJFOMTNSSGR-UHFFFAOYSA-N CC(=O)OC(C)(C)C(C=C)C(=O)C(C)=C
847 0 RPNPOCQDXNAVMJ-UHFFFAOYSA-N CCC(=O)C1=CC=C(OC2CCCCO2)C=C1O
848 0 LJBHDCZOMUACDL-UHFFFAOYSA-N COC(=O)C1=CC=CC=C1C(=O)OCC(C)(C)C
849 0 KDXHTOMBOFUKBC-UHFFFAOYSA-N CC(C(O)=O)C1=C(O)C(CC=C(C)C)=C(O)C=C1
850 0 SXQRVQKQTIWUKR-UHFFFAOYSA-N C1=CC=C(CCCCCCCC(=O)O)O1
851 0 JJBCOYHHOYPMGC-UHFFFAOYSA-N CCOC(=O)C1=C2CCCC(=O)C2(C)CCC1=O
852 0 QVCJXFNJIGWXCF-UHFFFAOYSA-N COC1=CC=C(C=C1)C(O)CCC(C)O
853 0 ZNJFBWYDHIGLCU-RWCMCFKCSA-N C(C[C@H]1[C@@H](C/C=C\CC)C(=O)CC1)(=O)O
854 0 ZNJFBWYDHIGLCU-CMIOBCHKSA-N C(C[C@H]1[C@H](C/C=C\CC)C(=O)CC1)(=O)O
855 0 RAHWTRYCNVWGCW-UHFFFAOYSA-N C1CC1NC1=NC=CN2C(=CN=C12)C1=CC=CC=C1
856 0 HUCOXWPHDFINIW-UHFFFAOYSA-N CC1=C(C=CC2=NC(N)=NC(N)=C12)C1=CC=CC=C1
857 0 OYMFFRUCMOQDON-UHFFFAOYSA-N CCOC(=O)CCC1=CC=C(C=C1)C(=O)OCC
858 0 PLJNUNPYZVVIRA-UHFFFAOYSA-N CC1=NC2=C(N1)C=C1C(=O)NC(N)=NC1=C2
859 0 QXNXIPALJCPMNY-UHFFFAOYSA-N CCC(CC)C(=O)OC1=CC=CC=C1C(=O)OC
860 0 JZPTWLQSCSUUBZ-UHFFFAOYSA-N CC(C)=CC(SC1=CC=CC=C1)[Si](C)(C)C
861 0 VVRHQNQHWYZYJN-UHFFFAOYSA-N CCOC(=O)C(=NC(C)=O)C(=O)OCC
862 0 WEKUHYLZXWCHEE-UHFFFAOYSA-N CC(=O)CCC1C(=O)CC(C)(C)CC1=O
863 0 RHFMBLZATZJOMR-UHFFFAOYSA-N COC(=O)OC(C)(CCC=C(C)C)C#C
864 0 JQQBJFXGBJCRBA-UHFFFAOYSA-N O=C1CC(=O)OC2(C1)CCCCCCC2
865 0 LBLVOYYNFILMAG-UHFFFAOYSA-N COC(OOC(C)(C)C)C1=CC=CC=C1
866 0 YIZGUTNOWZJMMR-UHFFFAOYSA-N CCCCCCCCP1(=S)OCCCO1
867 0 HEQYRSLLUJVTSC-UHFFFAOYSA-N COC1=CC=C(C=C1)C(=O)CCC(C)OC(C)=O
868 0 XIFJYUOBLZQSEV-UHFFFAOYSA-N CCOC(=O)C1CCCC(CC=C)C1=O
869 0 SLTGXACSUCEQNE-UHFFFAOYSA-N COCOC1=CC2=C(C=CC(C)(C)O2)C(OC)=C1
870 0 RRKWTJBMMUWQDK-UHFFFAOYSA-N CC1(C)OB(OC1(C)C)C1=CC(C=O)=C(F)C=C1
871 0 UQDNRNARHGVYKC-BHNWBGBOSA-N OCC1=CCOC1N2C(O)CC(O)C2=O
872 0 LNVSVBLRJGNIGP-WEQADFRESA-N CC1C2CCC(C)(C2OC1=O)C3OC(=O)C=C3C
873 0 VUZIPBFUFLMJOK-UHFFFAOYSA-N COC1=CC=C(C=C1OC)C1CCC(=O)OC1C
874 0 ASLGFGWTOBJKEO-UHFFFAOYSA-N CC1=NN=C(NC2=CC=CC=C2)N1C1=CC=CC=C1
875 0 ASDQPBSSDFGWHU-UHFFFAOYSA-N CC1=CC(=CC(=O)O1)C#CC1(O)CCCCC1
876 0 WOVQRZQIOSEMHW-ISVAXAHUSA-N CC1C(O)c2cc(CO)c(CCO)c(C)c2C1=O
877 0 DCIVCXJJSXPMID-MRVPVSSYSA-N CCCC(C)C1=C(C)C(=CC(=O)O1)OC
878 0 UMIIVWQJQXMUNU-UHFFFAOYSA-N CCCCN(CCC)C1=CC(Cl)=C(C=C1)C#N
879 0 BIYUGWIVMCEIMP-UHFFFAOYSA-N COC1=C(C)C(=O)Oc2c(C)cc(C)c(C)c12
880 0 OZQYZUMHJKYJEK-UHFFFAOYSA-N COc1cc2C=CC(C)(C)Oc2c(OC)c1OC
881 0 OBZHZWCJFOVBOF-UHFFFAOYSA-N COC1CC(=C)C2=C(OC)C(OC)=C(OC)C=C12
882 0 CZBIICIDZBIASG-UHFFFAOYSA-N COC1=CC=C(C=C1)C(O)C1=CCCCC1=O
883 0 QCAOPDLGNRCQCL-UHFFFAOYSA-N CCOC(=O)C1=C(C)OC(CC(C)C)=C1
884 0 YBYNSVNTTWVJSX-JTQLQIEISA-N COC(=O)CC1C(=CC(=O)CC1(C)C)C
885 0 VZZYFXFREWNSCJ-CQSZACIVSA-N CCCCCCC1(O)OC(=O)c2c(O)cccc12
886 0 SELKVNFQOLSEKA-UHFFFAOYSA-N C(NC1=CC=C(C=C1)C1=CC=CC=C1)N1C=NC=N1
887 0 LMLBNMNJCBJIBL-UHFFFAOYSA-N CC1=NN2C(=NC3=CC=CC=C3C2=O)N1N
888 0 ORLGUEREMYIFNG-GRYCIOLGSA-N CC12CCC(O)C(C)(O)C1=CC(=O)CC2
889 0 LAPUYXOLQMNPAY-CQSZACIVSA-N Cc1c2CC(C)(CO)Cc2cc3COC(=O)c13
890 0 HHKRLXAQLJETOU-UHFFFAOYSA-N COC1=C(OC(C)C)C2=C(C=C1)C(=O)C=C2C
891 0 XFTFKTRMBIRUSE-UHFFFAOYSA-N COC1=C(OC(C)C)C2=C(C=C1)C(=O)C(C)=C2
892 0 DLIYXGNSWOOLIZ-UHFFFAOYSA-N CC[Si](CC)(CC)C1=CC=CC=C1F
893 0 ZJNGTTSULQBWJZ-UHFFFAOYSA-N CC1=C(C2=CC3=CC=CC=C3C=C2)C(N)=NC(N)=N1
894 0 OOADONIMSXONCE-UHFFFAOYSA-N CC1=C(C(N)=NC(N)=N1)C1=CC=CC2=CC=CC=C12
895 0 VAPNOYMBLCEKKH-UHFFFAOYSA-N CCCC(=O)C1C(=O)CC(C)(C)CC1=O
896 0 UVHMHLNMYIOYOX-ZZKLTDFHSA-N CC1CCC2C1C(OC(=O)C)OC=C2C
897 0 QQSKRWNYOUTNSM-RKBZCFIRSA-N OCCC(O)C=C/C=C/C#CC#CC=CCO
898 0 PMLJNBOKDNPUAK-UHFFFAOYSA-N CC1=CC=C(OC2=CC=C3C=C[N+](C)=CC3=C2)C=C1
899 0 CXCPKTIWLQPQDB-UHFFFAOYSA-N CC1=CC=C(OC2=CC=CC3=C[N+](C)=CC=C23)C=C1
900 0 SBCIREKMENWWCP-UHFFFAOYSA-N OC1=CC=C(C=C1)C(=O)CC1CCCCC1=O
901 0 VRPNQSIFAZCPRT-UHFFFAOYSA-N CC(=O)c1cc2C=CC(C)(C)Oc2c(C)c1O
902 0 RTQILQJBALDTFC-UHFFFAOYSA-N SC(=S)N1CCCC2CCCCC12
903 0 FAEFMMUOKVKFBE-UHFFFAOYSA-N C1CCN(CC1)SSN1CCCCC1
904 0 OILQVLJJCMIOTJ-UHFFFAOYSA-N CCCCOC1CC(=O)C2=C(CCC2)O1
905 0 BWTRXZHQHZAISJ-UHFFFAOYSA-N CC(C)=NC1=CC2=NC3=CC=CC=C3N=C2C=C1N
906 0 SUNCJWCQYMBYLA-JFGNBEQYSA-N CC(=CCC12CC(COC1=O)CC2O)C
907 0 BDAGSRVQPPFKNW-UHFFFAOYSA-N CCCC1CCCCC11CC(=O)OC1=O
908 0 FEDAZMOOOCCMEP-UHFFFAOYSA-N COc1cc(OCC=C(C)C)cc(O)c1C(=O)C
909 0 QMAFOSVGGKTJHP-NSHDSACASA-N COc1cc(ccc1OC(=O)C(C)C)C(O)C=C
910 0 HPPJTXJUOSYUFZ-UHFFFAOYSA-N CC1(C)CC(C)(C)OC(O1)C1=CC=CO1
911 0 UFQMJYKAVGPLDX-WJDMQLPWSA-N CC(=O)OCCCC#CC=CC=CCOC(=O)C
912 0 WUCSAHZANMFFHR-UHFFFAOYSA-N CC(=O)CCC1=CN=C2N=C(N)N=C(N)C2=N1
913 0 NKAJWTWBTOVEMB-UHFFFAOYSA-N CCN(CCC#N)C1=CC=C(C=C(C#N)C#N)C=C1
914 0 XGQQKXZSTGPMRZ-AYDOGRCQSA-N CC12CCC(O)C(=O)C1CC3C(C2)OC(=O)C3=C
915 0 JVPBEOSSMYEDID-NSHDSACASA-N CCC(CC1=Cc2ccccc2C(=O)O1)OC
916 0 BEGAQAITUNJLKK-UHFFFAOYSA-N CC1=C(CC2=CNC3=CC=CC=C23)NC(N)=C1C#N
917 0 NWJHMOYAEKIJSU-UHFFFAOYSA-N COc1ccc(cc1OC)C(=O)OCC=C(C)C
918 0 GTHDFYARNWTZJG-UHFFFAOYSA-N CCOC(=O)CC1=CC=CC=C1CC(=O)OCC
919 0 MHWWOHIPZOUXSB-UHFFFAOYSA-N CCCC(=O)OC1=CC(=O)CC(C)(C)C1
920 0 CDAOOUIBHCVUSV-UHFFFAOYSA-N NC(=O)CCCCCN1NN=NC1=S
921 0 WCPXMBJUQTVKGP-UHFFFAOYSA-N CCOC(=O)C1C(=O)C=C(C)CC1(C)C
922 0 NQZWJOKNWNCQJK-UHFFFAOYSA-N [O-][N+](=O)C1=CC=C(C[N+]2=CC=CC=C2)C=C1
923 0 ZBPBAMRQVJAXFY-UHFFFAOYSA-N CCCCCCCCCC(C)[Se]C
924 0 YJXLVEMDFSRFPS-UHFFFAOYSA-N C[Si](C)(C)C#CC1=CC=C(C=C1)C1=CC=CC=C1
925 0 YLPYQJHYWGIPLN-UHFFFAOYSA-N NC1=NC(=O)C(NCC2=CC=NC=C2)C(N)=N1
926 0 CTGIFZVUWYHKBU-UHFFFAOYSA-N FC1=CC=CC2=NC(=CN=C12)N1CCNCC1
927 0 PNTFDQIRZYXUOF-UHFFFAOYSA-N CCOC(=O)C1=C(C)CC(C)(C)CC1=O
928 0 CNKRRFAEIGKEGM-UHFFFAOYSA-N NC(=O)NC1=NC(=NC=C1)C1=CC=NC=C1
929 0 WOVQRZQIOSEMHW-SDBXPKJASA-N CC1C(O)c2cc(CO)c(CCO)c(C)c2C1=O
930 0 QONBZVGEMCBTOC-UHFFFAOYSA-N CCC1=CC(=O)C2=C(O1)C=CC(=C2)C(C)CO
931 0 OBJDFEUSFDCDJE-UHFFFAOYSA-N CCCCCCCCCCC[Se]C
932 0 ZJJODMWSRDYXER-UHFFFAOYSA-N CC1=C(N=NN1C1=CC=C(N)C=C1)C1=CC=CC=C1
933 0 KEUKLFKJOAOBAS-UHFFFAOYSA-N COC(=O)c1ccc(OCC=C(C)C)c(OC)c1
934 0 HPRWECUPERGKNC-UHFFFAOYSA-N CN1C2=CC=CC=C2N=C1C1=NC(=O)NN1
935 0 YENIJMVQIRGOHB-UHFFFAOYSA-N COC(CC(=O)C1(C)CO1)(OC)C1=CC=CC=C1
936 0 NNJZPUAKZPVSCQ-UHFFFAOYSA-N CCCC(O)COC1=CC=C(OC)C=C1
937 0 VHWAMQKROBKDQY-NPNKQGBOSA-N CC1C(O)CCC2=CC(=O)C3(OC3C12C)C(=O)C
938 0 INQRXMUTXGUAAX-UHFFFAOYSA-N CC(=O)OC1=CC=CC=C1C(=O)OCC(C)(C)C
939 0 OABUIHOVHQHUAO-UHFFFAOYSA-N Nc1nc(N)c2ncn(C3CCC(CO)O3)c2n1
940 0 AVEDAGDGYKYUFA-UHFFFAOYSA-N CCC(=O)c1c(O)cc(OCC=C(C)C)cc1O
941 0 FYLGRSWUSRVMHD-UHFFFAOYSA-N COC1=CC=C(C=C1)C(=O)C#CC(C)(C)OC
942 0 CYJYUWYYVUJWAM-UHFFFAOYSA-N OC(=O)C(C1CCCCN1C=O)C(O)=O
943 0 ZJOMTSXXSYILNQ-UHFFFAOYSA-N CCOC1=C(OC)C=CC(OC(C)C)=C1
944 0 WNCBXWWZVNTLHM-UHFFFAOYSA-N CCOC1=C(OC)C=C(OC(C)C)C=C1
945 0 QXKSKUIXKVLWJW-UHFFFAOYSA-N CC(=O)OC12CCC(C1)(CCCC2)C=O
946 0 VUTYSCZGARSHDC-ISVAXAHUSA-N CC1C(O)c2cc(C)c(CCO)c(CO)c2C1=O
947 0 NQZWJOKNWNCQJK-UHFFFAOYSA-N [O-][N+](=O)C1=CC=C(C[N+]2=CC=CC=C2)C=C1
948 0 RKKPUBAAIGFXOG-YTXTXJHMSA-N CC=CC=CC(=O)c1cc(C)c(O)c(C)c1O
949 0 YXEOSJVXENVUTG-UHFFFAOYSA-N CC(=O)OCC1(CCCCC1=O)[N+]([O-])=O
950 0 WSPQJFZGVXTTPB-TVQRCGJNSA-N COc1ccc(OC(=O)C(C)C)c(c1)C2OC2C
951 0 RUHPVABIDKCXIA-UHFFFAOYSA-N COc1cc(C=O)cc(OC)c1OCC=C(C)C
952 0 JDWWHROBNHCKKK-UHFFFAOYSA-N CCNC(=O)N(C)C1=NN=C(NN)C=C1
953 0 KMSRBPAVVPRRJD-UHFFFAOYSA-N CCCC1=C(CCC)C2(OCC(=O)O2)C(=O)C=C1
954 0 NQTRXUYMPWDISO-UHFFFAOYSA-N COc1c2C=CC(C)(C)Oc2ccc1C(=O)C
955 0 XTPCJTNOXHWCNY-UHFFFAOYSA-N COC1=C2OC(CC2=CC(=C1)C(C)=O)C(C)=C
956 0 KAJLCSYJNNSSHC-UHFFFAOYSA-N COC(C)C(OC)C1=CC=C(OC)C=C1
957 0 CDBCPEOAPQASPY-UHFFFAOYSA-N CC1OC(C)C(C)C(O1)C1=CC=C2OCOC2=C1
958 0 VAOZKYYIOZFKKZ-UHFFFAOYSA-N CC(C)c1c(O)cc(C)c2OC(=O)C(=Cc12)C
959 0 UVHMHLNMYIOYOX-PUYANOKMSA-N CC1CCC2C1C(OC(=O)C)OC=C2C
960 0 JKKINZIOUQDBFU-BFCNOLMLSA-N CC1=C/C2OC(=O)C(=C)C2C(O)CC3OC3CC1
961 0 KKGXBHBDAYUXCV-CHWFTXMASA-N CC(=O)OC1C2C(O)C=C(C)C1C2(C)C
962 0 PIQGZGXYEQYPKR-UHFFFAOYSA-N CCCCCCOC(=O)c1cccc(O)c1C=O
963 0 QCNHRELJZMEYCW-COOXUBAGSA-N CC=CC(O)C(O)C=Cc1cccc(O)c1CO
964 0 UTHUIRDJKTWFJW-UHFFFAOYSA-N COc1cc(C)c(OC)c(O)c1C(C)C
965 0 XETYGXGLGYXEIT-AAXQSMANSA-N CC1CCCCCCC(=O)C=CC(=O)O1
966 0 RGZMLCYGPLYWJR-ULCPSODYSA-N CC1C(CCC2=CC(=O)C(=CC12C)O)OC(=O)C
967 0 QMLXLZWIWJWICM-UHFFFAOYSA-N COc1c(C)cc(O)c(C(C)C)c1OC
968 0 MOQZZRLTMQDCLA-OHBODLIOSA-N CC1CC(O)CC2(O)CC(=O)C=CC12C
969 0 QZZKHVFTONWGDS-UHFFFAOYSA-N CCN1C2=NN=NN2C(=O)C2=CC=CC=C12
970 0 ZSPZWMMPDPNFPP-UHFFFAOYSA-N CC(C)C(=O)OCc1coc2cc(C)ccc12
971 0 LNFRIIVHJBFFGL-UHFFFAOYSA-N COC1=C(C=C2OC(C)(C)C=CC2=C1)C(C)=O
972 0 YHZNBDVRJKCEKC-UHFFFAOYSA-N COC1=C2OC(C)(C)C=CC2=C(C=C1)C(C)=O
973 0 OVKSZHUVNLAWCD-VIFPVBQESA-N OCC1=CCOC1NC(=O)CCC(=O)O
974 0 OJEGAGRJJYFNPE-UHFFFAOYSA-N CCCC1=C(C)C2=C(OC1=O)C=C(C)C(O)=C2
975 0 KMGYMOYFNVVQBN-UHFFFAOYSA-N CC1(C)CO[Si]2(OC1)OCC(C)(C)CO2
976 0 JOCYVMVNUPIQST-UHFFFAOYSA-N CCOC(=O)C(CC#C)(C(C)C)C(C)=O
977 0 IVHKGOXYIAJJLY-UHFFFAOYSA-N COC(=O)C#CCCCCCCC#CC(=O)OC
978 0 UQDNRNARHGVYKC-ZXFLCMHBSA-N OCC1=CCOC1N2C(O)CC(O)C2=O
979 0 MDULATFBKVEEQN-UHFFFAOYSA-N CCOC(=O)C1=C(C)OC(=C1)C(C)(C)C
980 0 XMAICHRFWUSSEF-WCQYABFASA-N Cc1cc2C(O)C(CO)C(=O)c2c(C)c1CCO
981 0 IXSZIEQFFQKLLK-UHFFFAOYSA-N OC(=O)CCC1(CCCCC1=O)[N+]([O-])=O
982 0 IYMJMWNDRCWQPW-GFCCVEGCSA-N COc1cc2OC(Cc2cc1C(=O)C)C(=C)C
983 0 AINVITCTUIQCJK-UHFFFAOYSA-N COC1=CC(=CC(OC)=C1)C1CC=CCC1=O
984 0 XQCGKSRFUNJKJW-UHFFFAOYSA-N COC1=C(C)C(CO)=C(OC)C(C)=C1C
985 0 MOJQOFYDCZUHIK-UHFFFAOYSA-N CC(=O)C1=C(O)C2=C(OC(C)(C)C=C2)C=C1C
986 0 AKYKZQWKCBEJHI-JHJVBQTASA-N CC1=C2C(O)C(C)(CO)C=C2C(=O)C(O)C13CC3
987 0 BSWIDNCLOWNORA-UHFFFAOYSA-N C[Si](C)(C)[Si](C)(C)C#CC1=CC=CC=C1
988 0 NPWIHJCFBQENJU-UHFFFAOYSA-N COc1cccc2c(OC)c(C)cc(OC)c12
989 0 BIVPSFJZWLPAKQ-CABZTGNLSA-N CC(O)CCC(O)Cc1cccc(O)c1
990 0 OVLONENUJOPMAY-UHFFFAOYSA-N [H]C12CCCC([H])(C(CC1C)OC(C)=O)C2=O
991 0 NPSWWCAEJQQFGG-UHFFFAOYSA-N CC(C)(C)OC(=O)NC1CC(=O)OC1=O
992 0 DYHWMLNOQIVYEC-UHFFFAOYSA-N CC1=NN(C(=P1)C(C)(C)C)C1=CC=CC=C1
993 0 KAZSRFGQIWPLLH-JTQLQIEISA-N CC1(C)Oc2ccc3CC(O)COc3c2C=C1
994 0 TXSJQAUXSZRDAY-UHFFFAOYSA-N CCCCCCC1OC1CC(F)(F)F
995 0 QUWXRNSZOIJARN-XVHVLHHCSA-N CC(C(O)C=CC(=O)C)c1cc(O)c(C)cc1O
996 0 FLKIJNISGLPWAC-UHFFFAOYSA-N CC(C)C(=O)C1=CC=C(OCCOC(C)=O)C=C1
997 0 VUTYSCZGARSHDC-SDBXPKJASA-N CC1C(O)c2cc(C)c(CCO)c(CO)c2C1=O
998 0 RIXFUJVWYPOMHN-YTXTXJHMSA-N COc1cc(O)c(cc1C)C(=O)C=CC=CC
999 0 QFQCSIXCPATEPE-UHFFFAOYSA-N C[Si](C)(C)C1=CC2=CC=CC=C2C2=CC=CC=C12
1000 0 PUHUCYHCPDTKGB-UHFFFAOYSA-N CC(C)C1OCC(CO1)S(=O)(=O)C(C)(C)C
1001 0 WAYNBLFTMORQOL-UHFFFAOYSA-N CCOC(=O)C1(CC)CCC(=O)C=C1C
1002 0 UVNHQXKHXMNEDW-VLEAKVRGSA-N CC(C)C1C(O)CC2C=C(C)C(=O)OC12
1003 0 MIIKBIRJDZKJEO-NXEZZACHSA-N CCCCCC1C(CC(=O)O)C=CC1=O
1004 0 BFYJTVKDVZZEFV-UHFFFAOYSA-N COc1cc2OC(=O)CCc2cc1C=C(C)C
1005 0 UZSIRLFMNAGZAL-UHFFFAOYSA-N COc1cc(cc2C=CC(C)(C)Oc12)C(=O)C
1006 0 FLUCNFPMPXHPSX-UHFFFAOYSA-N CCCCC1=CC(OC)=C(O)C(OC)=C1
1007 0 VXTGOLYFZNRLJL-UHFFFAOYSA-N COC1=C(OC)C=C(C=C1)C1=CCC(=O)CC1
1008 0 BBJIKWZALMJKHE-UHFFFAOYSA-N COc1cc(C(C)C)c(OC)cc1CO
1009 0 QFGQQQYBIDSQDV-UHFFFAOYSA-N C=COCCOC1=CC(OCCOC=C)=CC=C1
1010 0 VHKVEZDZBABWCR-UHFFFAOYSA-N COC1=C(C)C=C(C=C1C)C(=O)CCCC(O)=O
1011 0 AUAYBDNKDWXWEX-CMIOBCHKSA-N CCC=C/CC1CC(=O)CC1CC(=O)O
1012 0 PRQBBUZNXYNNJX-UHFFFAOYSA-N CCCCCC1C(OC(C)=O)C=CC1=O
1013 0 UVHMHLNMYIOYOX-FAQVLOEFSA-N CC1CCC2C1C(OC(=O)C)OC=C2C
1014 0 XZILMTFQXIMXQT-UHFFFAOYSA-N CC(CC(C)=O)C1CCC(=CC1)C(O)=O
1015 0 DHEXPDLZEYDEFG-UHFFFAOYSA-N CC1=C(C=O)C(C)(C)CC2(C1)OCCO2
1016 0 VFVJYMAACGYTMS-UHFFFAOYSA-N CC(=O)OCC1(O)CCC(C=C1)C(C)=C
1017 0 YCWNETVUBPNYRJ-UHFFFAOYSA-N NC(=N)C1=NC(=CC=C1)C1=CC=C(F)C=C1
1018 0 WXZQFYGUFJIKBL-UHFFFAOYSA-N CCOC(=O)C1=C(C)C2=CC=CC=C2C1(C)O
1019 0 KMAYBLLHYMRCCG-AWEZNQCLSA-N CC(C)C(=O)Oc1cc(C)ccc1C2(CO)CO2
1020 0 QWGQOWFJIIGQMK-UHFFFAOYSA-N COC1=CC=CC(=C1)C(=O)CCC1OCCCO1
1021 0 IDEMILWOCUWVGQ-UHFFFAOYSA-N COC1=CC=C(C=C1)C(=O)CCC1OCCCO1
1022 0 QYDCWUURASKCKV-UHFFFAOYSA-N CCCCCc1cc(O)cc(OC)c1O
1023 0 RNGXBTBTFIDRPS-UHFFFAOYSA-N CC(C)C1C(=O)N(C)C1(C(O)=O)C(O)=O
1024 0 PHUPVHLJMYKWPO-UHFFFAOYSA-N NNC1=NN=C(CC2=CC=CC=C2)C2=CC=CC=C12
1025 0 QKVDPCKPCVREGL-YTXTXJHMSA-N CC=CC=CC(=O)c1c(O)c(C)cc(C)c1O
1026 0 CQZKPZSAZXFNFO-UHFFFAOYSA-N COC(=O)c1c(C)cc(O)c(CC=C(C)C)c1O
1027 0 QFHKCUJBMPVCSQ-UHFFFAOYSA-N C=CCOC(=O)C1CCCCCCC1=O
1028 0 QCNHRELJZMEYCW-BUJAFJOKSA-N CC=CC(O)C(O)C=Cc1cccc(O)c1CO
1029 0 QMMMQWRPZIJGPT-AWEZNQCLSA-N CCC1(C)C(=O)C=CC2=C1OC(=C(C)C2=O)C
1030 0 QTOMVGIOLGHKRF-UHFFFAOYSA-N CCCC1=CC=C(CCC)C2(OCC(=O)O2)C1=O
1031 0 IUYDOYZLTCIVGB-AWEZNQCLSA-N CC(C)C(=O)OCC1(CO1)c2ccc(C)cc2O
1032 0 YNBZINBCLJAJFS-UHFFFAOYSA-N CCCC1=CC=C(C=C1)C1=C(F)C(F)=CC=C1
1033 0 GXDZOSLIAABYHM-UHFFFAOYSA-N CCO[Si](C)(COC(=O)C(C)=C)OCC
1034 0 TWTAEVQXEMVQFO-LBPRGKRZSA-N CC(C)C(CCc1cocc1)OC(=O)C
1035 0 OXQXPJSDWWMAGP-UHFFFAOYSA-N CC1=NC(=CC=C1)C1=CC(=NN1)C1=CC=CC(C)=N1
1036 0 RBQKGMZVELTTFC-UHFFFAOYSA-N CCOC(=O)CCC1=CC=CC=C1C(=O)OCC
1037 0 QNNPEQXNHPZIKG-ZDUSSCGKSA-N CC(=O)CCC(O)c1cc(O)c(cc1C)C(=O)C
1038 0 KLQGVWIQLPTWBL-SNAWJCMRSA-N CC=CCCC(=O)c1c(C)c(O)c(O)c(C)c1O
1039 0 OGFHZLPBRQKMLY-UHFFFAOYSA-N CN1C(=CC=C1C1=CC(F)=C(N)C=C1)C#N
1040 0 VNGUHTNKUKMDLQ-UHFFFAOYSA-N CC1(C)CC(=O)C2=C(O1)C=C(OCC=C)C=C2
1041 0 ZSIDKMDHEQIJSP-UHFFFAOYSA-N CC(=O)OC1CC2C1C(C)(C)CCC2=O
1042 0 MSYHVNATNGNOOY-UHFFFAOYSA-N CCCC1=CC=C(C=C1)C1=CC(F)=CC(F)=C1
1043 0 UKQACUPNMJKOAH-UHFFFAOYSA-N CC(C)OC1=CC=CC(OC(C)C)=C1O
1044 0 OTLNUMPEFWCDSV-AWEZNQCLSA-N CCC1(C)C(=O)C=C2C(=C(C)OC=C2C1=O)C
1045 0 XTPCJTNOXHWCNY-LBPRGKRZSA-N COc1cc(cc2CC(Oc12)C(=C)C)C(=O)C
1046 0 HQLHTFLIBOBBPQ-UHFFFAOYSA-N C[Si](C)(C)C1=C(C=CC1)[Si](C)(C)C
1047 0 OFCPFJBHYYGYRX-ZNNZHFKNSA-N C[C@H]1[C@@H]2[C@@H](O)CC(=C)[C@@H]3CC(=O)C[C@@H]3[C@H]2OC1=O
1048 0 RWEVAPSWONOXON-UHFFFAOYSA-N CCOC(=O)C1=CC=C(C=C1)C(=O)CCC=C
1049 0 IUFYTQASIFNALG-UHFFFAOYSA-N COC1=CC=C(C=C1)C(=O)OC1CCCC=C1
1050 0 LEFHHOBVSOTJCX-OOPCZODUSA-N CC(C)(O)[C@@H]1Cc2cc(C=CC=O)ccc2O1
1051 0 XYAOFSKUVJLWLJ-ITDFMYJTSA-N CC1(C)Oc2ccc(C=CC=O)cc2C[C@H]1O
1052 0 WOWBVKKIFGYNQZ-UHFFFAOYSA-N CCC1=C(NC#N)C=CC(=C1)C1=CC=C(C#N)N1C
1053 0 MGFMZAUPZJHQAW-UHFFFAOYSA-N CN1C(=CC=C1C1=C(F)C=C(N)C=C1)C#N
1054 0 LNVSVBLRJGNIGP-NOYZYQNRSA-N CC1C2CCC(C)(C2OC1=O)C3OC(=O)C=C3C
1055 0 FCTVAZHNKONSMQ-YKAJXJTPSA-N CC=C(/C)[C@@H]1OC(=O)C(C)(C)C(=O)[C@H]1C
1056 0 SLJWZEVOGXSTOM-UHFFFAOYSA-N CSC1=CC=CC=C1B1OC(C)(C)C(C)(C)O1
1057 0 QECMXXYJBBIFRJ-UHFFFAOYSA-N CSC1=CC=C(C=C1)B1OC(C)(C)C(C)(C)O1
1058 0 YDKJPCIHBDXAFA-UHFFFAOYSA-N COc1c(C)c(CC=C(C)C)cc(C(=O)O)c1O
1059 0 UHMONBNAXZUHPY-UHFFFAOYSA-N CC(C)(C)C1=C(O)C=CC(OCCO)=C1
1060 0 BCKKKQIAPZBSDV-UHFFFAOYSA-N CC(=C)C(=O)NC(CCC(O)=O)C(O)=O
1061 0 JLEHSALMIPBCCI-UHFFFAOYSA-N CCO[Si](O)(CCCOCC1CO1)OCC
1062 0 LAJBOJDPFNWUQQ-UHFFFAOYSA-N C1CC2OC2CCC2OC2CCC2OC12
1063 0 WBWAUFJXONIXBV-UHFFFAOYSA-N CCO[Si](CCOC(C)=O)(OCC)OCC
1064 0 HLBRDURYZJYMPD-UHFFFAOYSA-N COC1=C(OC)C2=C3C(CC2=O)CCCC3=C1
1065 0 VUYWHHZDVXTNCK-UHFFFAOYSA-N CCOC(=O)C1(CC2=CC=CC=C2C1)C(C)=O
1066 0 PIWRUZULPJJKJC-UHFFFAOYSA-N CCCC1=C(OC)C(OC)=CC(CO)=C1
1067 0 RYMVGWBNPYCANK-UHFFFAOYSA-N CCOC(=O)CC1=CC(CC(=O)OCC)=CC=C1
1068 0 MODIWXTUGZOVPP-UHFFFAOYSA-N NC1=NC(=NC(N)=C1N)N1CCOCC1
1069 0 MOBAYKZFVBNHTJ-UHFFFAOYSA-N COc1cc(oc1CCCO)c2ccccc2
1070 0 YPGJLGWKQUGELX-UHFFFAOYSA-N CC(=O)OC1C=CC(OC(C)=O)C(=C)C1C(C)=C
1071 0 JNSXRUWGNZDKRT-RNCFNFMXSA-N C[C@@H](O)C(=O)c1ccc2O[C@@H](Cc2c1)C(=C)C
1072 0 YHKYKATVKVZYHW-UHFFFAOYSA-N CC(=O)NCCCCN1NN=NC1=S
1073 0 HOCILZCWQYVTSW-UHFFFAOYSA-N CC(C)OC(C(O)CO)C1=CC=CC=C1
1074 0 JTQRZRRDNZAHMH-SOFGYWHQSA-N CCCCOC(=O)C=Cc1ccc(O)c(OC)c1
1075 0 IFNLURCKZWZWGR-UHFFFAOYSA-N OC1=CC(O)=C2C3CCCCC3C(=O)CC2=C1
1076 0 GXJPKIGCMGAHTL-UHFFFAOYSA-N CCCOC(=O)c1ccc(cc1)C(=O)OCCC
1077 0 YRIJTOUPKWQANO-UHFFFAOYSA-N CC(OC1=CC=C(C=C1)C1CCOCC1)C(O)=O
1078 0 HLQDPYGDTHAJTB-UHFFFAOYSA-N COc1cc(OC)c(C#CC(=C)C)c(C)c1O
1079 0 ZRAWYUAGCGVSLC-GRYCIOLGSA-N CC1=CC(=O)CC[C@@H]2[C@@](C)(O)CC[C@@]12O
1080 0 GQIHAQRDYXHIAG-QTIKQWDBSA-N CC(=O)C=CC12OC1CC(O)CC2(C)C
1081 0 WCTAUMRPESEGPN-UHFFFAOYSA-N CC1(COC2=CC(OCC3(C)CO3)=CC=C2)CO1
1082 0 PAZZDPKALWDQED-UHFFFAOYSA-N CCC(C)C1=CC(CO)=C(O)C(CO)=C1
1083 0 UZRJWRFLYPENFH-UHFFFAOYSA-N C[Si](C)(C)C1=CC=C(C=C1)C#CC1=CC=CC=C1
1084 0 LJJDMLPORNJBCT-UHFFFAOYSA-N [H]C12CC(OC(C)=O)C(C)(CC1=O)C2(C)C
1085 0 JFQFQKHYCQEBDQ-UHFFFAOYSA-N OCCOCCOC1=CC2=CC=CC=C2C=C1
1086 0 AGXDVPULWUXVDT-JTQLQIEISA-N CCC[C@H](C)OC(=O)C=Cc1ccc(O)c(O)c1
1087 0 JPOSSOKRVADPQX-UHFFFAOYSA-N C[S+](C)N(C1=CC=CC=C1)C(C)(C)C
1088 0 LQQSHBJXOPYWNY-UHFFFAOYSA-N CC1=C(O)C=C2CCC(C)(CC(O)=O)OC2=C1C
1089 0 PYLSNYKEHGGYOD-UHFFFAOYSA-N COc1cc(O)c(cc1C(=O)CC(C)C)C(=O)C
1090 0 WMPRSEPTOKBQGF-UHFFFAOYSA-N CCCCCNC1=NC(SC)=NC2=C1C=CN2
1091 0 MMQDVWDEWOUTMD-UHFFFAOYSA-N CSC1=NC2=C(C=CN2)C(NCCC(C)C)=N1
1092 0 FTDULHPUAJUARR-UHFFFAOYSA-N CC1(C)CC(=O)c2cc(O)cc(CC=C)c2O1
1093 0 HZNCNTSMTYTUSA-UHFFFAOYSA-N NC1=CC(=NN1C1=CC=CC=C1)C1=CC=C(N)C=C1
1094 0 SWYYSGPGLOMTBH-UHFFFAOYSA-N CC1=CC=C(O1)N1C=NC2=C(N)N=CN=C12
1095 0 PFLGBPNQIZRCNL-ZETCQYMHSA-N C[C@@H]1CC(=O)c2c(C)cc(O)c(C(=O)C)c2C1
1096 0 QQSKRWNYOUTNSM-AWEZNQCLSA-N OCC[C@@H](O)C=CC=CC#CC#CC=CCO
1097 0 RHHLQHFEOVWJCG-UHFFFAOYSA-N C(OCC1=CC=C(COCC2CO2)C=C1)C1CO1
1098 0 POXXQVSKWJPZNO-UHFFFAOYSA-N CCOC(=O)C1=CC=CC=C1C(=O)OCC(C)C
1099 0 JTQRZRRDNZAHMH-UHFFFAOYSA-N CCCCOC(=O)C=Cc1ccc(O)c(OC)c1
1100 0 HGCVEHIYVPDFMS-UHFFFAOYSA-N CO[Si](CC1CCC2OC2C1)(OC)OC
1101 0 SVBJRWPSEHOETN-UHFFFAOYSA-N [H]C12CC3(O)CC(O)(C1)CC(C2)(C3)OC=C
1102 0 MPTBOIRCNCXVBX-UHFFFAOYSA-N NC1=NC(NC=O)=NC(=N1)C1=CC=CC=C1
1103 0 YSUKNUKJXJZTHY-UHFFFAOYSA-N C[N+]1=CC=C(C=C1)C1=CC(=CC=C1)[N+]([O-])=O
1104 0 XZILMTFQXIMXQT-PSASIEDQSA-N CC(CC(=O)C)C1CCC(=CC1)C(=O)O
1105 0 QBIDRAVBRAKKGR-KGGBIUIESA-N CC1C2C3OC(=O)C(=C3CCC2(C)CCC1=O)O
1106 0 UJBOGVMFJDOUDP-UHFFFAOYSA-N CCOC1=C(OCC)C=C(C=C1)C(C)O
1107 0 NVWFUOVOPMFJSX-UHFFFAOYSA-N COC1=CC(OC)=C(CCCCO)C=C1
1108 0 MDMTZTUAKMYYBP-UHFFFAOYSA-N CC(C)CCCOC(=O)C1=CC=CC=C1C(O)=O
1109 0 VMJKQMXIGPCGKZ-FWDPORAESA-N CC1C(O)c2cc(C)c(C(O)CO)c(C)c2C1=O
1110 0 UOMSNMCDUWFHEF-SECBINFHSA-N COc1cc2oc(cc2cc1C(C)O)C(=C)C
1111 0 DNVZKCLFZKHNIP-CJHXPDOISA-N CC1C2CCC(=O)C3C2C(C)(O)C(=O)C1(C)C3=O
1112 0 XNMQNTGJBBMQIX-UHFFFAOYSA-N CC1=C2OC(C)(C)OC2CC(C)(C)C1=O
1113 0 YFWIAHIWUXKPNB-UHFFFAOYSA-N CCCC1=CC=C(C=C1)C1=CC(F)=C(F)C=C1
1114 0 AIGZVXBNMRGGBY-UHFFFAOYSA-N NC1=NC(=O)c2ncn(C3CNC(CO)C3)c2N1
1115 0 GQQQSYJSHRHICS-UHFFFAOYSA-N CC(C)(C)OC(=O)C(CC=C)CC(F)=C(F)F
1116 0 SJPNUSKWVFQENW-GFJRPIMDSA-N CC=CC(CO)C=Cc1cccc(O)c1C=O
1117 0 SJDLEUINOTTZGP-UHFFFAOYSA-N CC(=C)C(=O)OC(C)(C)C(=O)C1=CC=CC=C1
1118 0 JHLDKXBWLWVEEJ-UHFFFAOYSA-N CCCN1C2=C(N(C)C=N2)C2=NN=CN2C1=O
1119 0 AUCNGVTWAHBDRJ-UHFFFAOYSA-N CCCCCOC1=CC2=C(C=CC(=O)O2)C=C1
1120 0 UXVMOMUODCOXDA-UHFFFAOYSA-N NC(=O)CCCCCC1(S)N=NN=N1
1121 0 ANXMJVYFOPLRRV-UHFFFAOYSA-N CNC1=C2N=CC=CC2=CC(=N1)C1=C(C)C=CC=N1
1122 0 KJRGCOQCHLMKGZ-UHFFFAOYSA-N CCOC(=O)C1=C(C=C(CC)C=C1)C(=O)OCC
1123 0 OCZKLTSNIGUSGX-UHFFFAOYSA-N C(=C[N+]1=CC=C2C=CC=CC2=C1)C1=CC=CC=C1
1124 0 QEGWCETWOMQCIB-UHFFFAOYSA-N CC1=CSC=[N+]1CCC1CCCCC1
1125 0 FAIXYKHYOGVFKA-UHFFFAOYSA-N CN(c1occc1)c2ncnc3nc[nH]c23
1126 0 VJLKKBXETQVDAL-UHFFFAOYSA-N NCCCNC(=O)C1=CNC2=C1C(=O)N=C(N)N2
1127 0 HKCPYXFUQPLJOF-UHFFFAOYSA-N CC(N)C(=O)NC1C(O)OC(CO)C(O)C1O
1128 0 JNPHSTNWTXPSFQ-LIBSUMNQSA-N CC1CC(=O)C2CC3(C)C(O)CC2(O)C13
1129 0 MINLIAGKAUYZPA-UHFFFAOYSA-N CC(C)c1cc(OC(=O)C)c(C)cc1OC(=O)C
1130 0 ADIGJLGLVMQTSX-UHFFFAOYSA-N CCN(CC)C(=S)C(=S)N(CC)CC
1131 0 INZNWRIFLOKNQB-MZQLCRGXSA-N CC1CCC(O)C23CCC(C(=O)O2)C13C
1132 0 IKNLAIKCPOECJF-BCPYCVGSSA-N CC1CC2OC(=O)C(=C2CC34OC3(C)CCC14)O
1133 0 LTWAPTPDRUNVGD-GQCTYLIASA-N COc1ccc(C=CCCOC(=O)C)cc1OC
1134 0 JTQRZRRDNZAHMH-VURMDHGXSA-N CCCCOC(=O)C=C/c1ccc(O)c(OC)c1
1135 0 POSMRRUMNPCKKE-JTNHKYCSSA-N CC1(C)C(O)CC2(O)C(=CC(=O)C1C2=O)CC=C
1136 0 WSPQJFZGVXTTPB-RNCFNFMXSA-N COc1ccc(OC(=O)C(C)C)c(c1)C2OC2C
1137 0 IYMJMWNDRCWQPW-LBPRGKRZSA-N COc1cc2OC(Cc2cc1C(=O)C)C(=C)C
1138 0 VPMVJFOMTNSSGR-JTQLQIEISA-N CC(=O)OC(C)(C)C(C=C)C(=O)C(=C)C
1139 0 ZIDISXJXSVFYAG-ONEGZZNKSA-N COc1cc(O)c(cc1CO)C(=O)CCC=CC
1140 0 ORLGUEREMYIFNG-WOPDTQHZSA-N CC12CCC(O)C(C)(O)C1=CC(=O)CC2
1141 0 QQSKRWNYOUTNSM-YSGXWUQLSA-N OCCC(O)C=CC=CC#CC#CC=CCO
1142 0 YOHKTXWIWQHVHS-UHFFFAOYSA-N COc1cc(O)c(cc1C(=O)C)C(=O)CC(C)C
1143 0 QAGAEXVSIVDMPT-UHFFFAOYSA-N COC1=CC=CC(=C1)C(=O)CCCCCC(O)=O
1144 0 AGXDVPULWUXVDT-PCGIRMHASA-N CCCC(C)OC(=O)C=Cc1ccc(O)c(O)c1
1145 0 SFPKISXSVJMNSW-ZIAGYGMSSA-N CC1(C)CC23CCc4cocc4C(=O)C2(C1)O3
1146 0 ZCWCUBCSTGEOLQ-CQFDHEJISA-N CC1(C)C2CCC1(C)C(=O)C2(C)C(=O)O
1147 0 CYNXPCOJTYGYTA-UHFFFAOYSA-N CCCOC1=CC=C(C=C1)C(=O)CCCC(O)=O
1148 0 SQGMMNSIZRTKOW-UHFFFAOYSA-N CC(C)OC1=CC=C(C=C1)C(=O)CCCC(O)=O
1149 0 GJIZEPXAZNSZDL-UHFFFAOYSA-N CCOC(=O)CCCC(=O)C1=CC(OC)=CC=C1
1150 0 AFRGLBNIROTEDN-BHDSKKPTSA-N Cc1oc2C(=O)C3(CC3C(C)(C)O)C(O)Cc2c1
1151 0 JRDLQSLNJLZYQK-MBVKLORRSA-N CC1=CC2CC34OC3C(O)C(=C)C4(C)C2C1=O
1152 0 MZPODKAIKHQLAV-AWEZNQCLSA-N CC(C)c1ccc2C(=CC(=O)C(C)(O)c2c1)O
1153 0 SXYWLZJRRKWFOC-ZETCQYMHSA-N Cc1cc(C(=O)OCC(O)CO)n(O)c1
1154 0 RZZILDUTGNKQKC-UHFFFAOYSA-N CCCC(=O)C1=CN=C2C(N)=NC(N)=NC2=N1
1155 0 AGLVBRKTQYDLCC-UHFFFAOYSA-N CCOC1=C(OC(C)C)C=CC(CO)=C1
1156 0 ZPOWYPZRKUPXRH-NXEZZACHSA-N CC(=CC1C(C(=O)OC(=O)C)C1(C)C)C
1157 0 IKNLAIKCPOECJF-JDXOUICUSA-N CC1CC2OC(=O)C(=C2CC34OC3(C)CCC14)O
1158 0 KASLWEHUDINBOP-UHFFFAOYSA-N COc1cc(O)c(CC=C(C)C)c(O)c1C(=O)C
1159 0 CAYUBWQKHLBAAG-UHFFFAOYSA-N CC(=CCc1cc2CCC(=O)Oc2cc1O)C
1160 0 VPMAWWKDEFLLBU-UHFFFAOYSA-N CN(C)C(ON1C=CC=CC1=O)=[N+](C)C
1161 0 JVPBEOSSMYEDID-UHFFFAOYSA-N CCC(CC1=CC2=CC=CC=C2C(=O)O1)OC
1162 0 QOKGWEKVAOLZHM-UHFFFAOYSA-N CCOC1=NC2=NN=NN2C2=CC=CC=C12
1163 0 SVJUVGVKTGZKCG-UHFFFAOYSA-N CSC1=CC=CC(=C1)B1OC(C)(C)C(C)(C)O1
1164 0 FPRRLQPKNNXEIL-CYBMUJFWSA-N COc1ccc2OC(Cc2c1C(=O)C)C(=C)C
1165 0 KFZDSWYKJWHOMI-UHFFFAOYSA-N COc1cc2cc(C)c(C)cc2c(OC)c1O
1166 0 TWRIWBFMGAZXIN-UHFFFAOYSA-N COc1cc(C(C)C)c(OC)c(O)c1C
1167 0 QMMMQWRPZIJGPT-CQSZACIVSA-N CCC1(C)C(=O)C=CC2=C1OC(=C(C)C2=O)C
1168 0 RQWPOUCIZILFQC-UHFFFAOYSA-N CC(C)CC(=O)C1=C(O)C=C(OCC=C)C=C1O
1169 0 WHYMLQVABFAGEK-UHFFFAOYSA-N CC1(C)OB(OC1(C)C)C1=C(F)C=CC(C=O)=C1
1170 0 FPPABMDSAXPFQU-UHFFFAOYSA-N CC(C)CC(O)C1=CC=C(C=C1)C(F)(F)F
1171 0 QSJPZFXEKCXMCK-UHFFFAOYSA-N CC1=NON=C1N1CCN(CC1)C1=NON=C1C
1172 0 IIFHCQXSBTZOCF-UHFFFAOYSA-N CC1(C)OB(OC1(C)C)C1=CC(F)=C(C=O)C=C1
1173 0 IFIDGFJKIAHLAQ-UHFFFAOYSA-N CC1(C)OB(OC1(C)C)C1=C(F)C(C=O)=CC=C1
1174 0 OIBCXDPEOWMFKU-UHFFFAOYSA-N COC1=CC(C(N)CC(O)=O)=C(OC)O1
1175 0 QKSQXWRXONQWHV-UHFFFAOYSA-N NC1=NC(=NC(N)=N1)N1CCC(O)CC1
1176 0 VTEODHYJQGQWQB-UHFFFAOYSA-N CC1=CC(C)=C(C(=O)OC(C)(C)C)C(=C1)C(O)=O
1177 0 QQSKRWNYOUTNSM-WTXBKOKCSA-N OCCC(O)C=C/C=CC#CC#CC=CCO
1178 0 YMVCESMPVDEZMG-UHFFFAOYSA-N C(CC1=CC=CC=C1)C1=NN=NN1C1=CC=CC=C1
1179 0 VMJKQMXIGPCGKZ-UHFFFAOYSA-N CC1C(O)C2=CC(C)=C(C(O)CO)C(C)=C2C1=O
1180 0 NYKGXMQBICIPBE-UHFFFAOYSA-N NC(=N)C1=NC(=CC=C1)C1=CC=CC=C1F
1181 0 NDLOYYXXZRDRRS-UHFFFAOYSA-N COc1cc2OC(C)(C)C=Cc2c(OC)c1OC
1182 0 XETYGXGLGYXEIT-HSTULFTRSA-N CC1CCCCCCC(=O)C=C/C(=O)O1
1183 0 KSSMTNGVYCFIDI-UHFFFAOYSA-N C[Si](C)(C)C#CC1=C2C=CNC2=NC=N1
1184 0 BSURKHBKQTWXDC-UHFFFAOYSA-N COc1ccc2cc(C)cc(OC)c2c1OC
1185 0 ICQZJDRTXNDXSP-UHFFFAOYSA-N CC=CC(=O)OCC1(C)CCC(C)=CO1
1186 0 DHNXYOINNMTNLA-MMWGEVLESA-N CC(=O)OC1C2CC(O)C(=C)C1C2(C)C
1187 0 HHBZLLWEBWEQEI-OCCSQVGLSA-N Cc1cc2C(O)C(C)(O)C(=O)c2c(C)c1CCO
1188 0 LVBQLVTVWRWWMG-UHFFFAOYSA-N CCCCCOC(=O)C1=CC=CC=C1C(=O)OC
1189 0 NYKKDRFAWMGIIT-UHFFFAOYSA-N COc1c(CC=C(C)C)c(O)cc(O)c1C(=O)C
1190 0 UWQZWJHDLKUGPE-UHFFFAOYSA-N CCC1(CCCCC1)C(=O)C=CC(O)=O
1191 0 VRHVIMKDGPTATK-UHFFFAOYSA-N CCCCC(CC)=CC1CC(=O)OC1=O
1192 0 ODCPIXJSDDLDMP-CYBMUJFWSA-N CCOC(=O)c1ccc(O)c(CC(O)C(=C)C)c1
1193 0 GBAZGJQCEVXICQ-UHFFFAOYSA-N COc1cc(C)c(O)c(OC)c1C(C)C
1194 0 VRODSPJJNQJAOE-UHFFFAOYSA-N CCCCCCCC1=CC(=O)CC(=O)O1
1195 0 SHBIDJYLDPOJLG-BCPZQOPPSA-N CCCC1=C/C(O)C(=O)CCCCC1=O
1196 0 OZIWMPDWBUEDMG-UHFFFAOYSA-N CC1=CC(=O)C(C(=O)CC2CCCCC2)C(=O)O1
1197 0 OKSUQOVPRCRPNY-UHFFFAOYSA-N C(CC1=CC=CC=N1)NC1=CN=NC2=CC=CC=C12
1198 0 SUOOCRQXZJNHSU-WJPDYIDTSA-N OCC=Cc1ccc(O)c(C=CC(=C)CO)c1
1199 0 KQERYLYDQHKUFL-UHFFFAOYSA-N OC1CC=c2c(=C1CC=C(C)C)oc(=O)cc2
1200 0 CVJMHHJDCYFSKL-UHFFFAOYSA-N CCC(CC)OC1=CC=C(C=C1)C(F)(F)F
1201 0 KSTFSGBOAWJMMO-UHFFFAOYSA-N CC(=C)OC(=O)OC1=C(C)CCCCC1
1202 0 FTMVGCXWDDCAOZ-UHFFFAOYSA-N O=C1CCc2c(O1)c(CC=C(C)C)c(cc2)O
1203 0 GNDUQAYKILOMHN-UHFFFAOYSA-N CC(C)(C)C1(OCCO)C=CC(=O)C=C1
1204 0 BSWWTSRPMHCNML-UHFFFAOYSA-N CCCCCC1=C(C)C(=O)C(C)C(=O)O1
1205 0 PUOJQMNPCRBTND-UHFFFAOYSA-N CCN(C(=N)N=C(N)N)C1=NOC(C)=C1
1206 0 OPOVCOUIJWXXMF-UHFFFAOYSA-N CC(CCc1c(O)ccc2c1oc(=O)cc2)C
1207 0 VETBBRKYGOENTH-UHFFFAOYSA-N CN1C=C(C=N1)C1=CC=C2C=NC(=O)NN12
1208 0 LEJIJMNMLGCBQV-UHFFFAOYSA-N COC1=CC=CC(=N1)N1N=CC(C#N)=C1N
1209 0 WMKJWNPZMSIKJH-UHFFFAOYSA-N CN(C1=CC=NC=C1)C1=NC(C)=NC2=CC=CC=C12
1210 0 HDGCLQKDVDRLEL-UHFFFAOYSA-N CC(=O)C1=C(OCC=C)C(OCC=C)=CC=C1
1211 0 LXFNQCGNCFRKRR-UHFFFAOYSA-N CC(C)(C)C(=O)C=CC1=CC=C2OCOC2=C1
1212 0 AZCIXWWRXDZIJP-UHFFFAOYSA-N CCCC=C1OC(=O)C2C1(O)CCCC2
1213 0 LPTHDEVXMJSPCO-UHFFFAOYSA-N NC(=O)CCCCC(=CC(=O)O)C(=O)O
1214 0 RYRJCWBHCAQZOD-UHFFFAOYSA-N [H]C12CC(C([H])(C1)C=C2)C(C)(C)OCC(O)=O
1215 0 KQJVMVYQEUOTPR-UHFFFAOYSA-N CO[Si](C)(C)[Si](C)(C)[Si](C)(C)C=C
1216 0 URYWUBWNGLSRAY-UHFFFAOYSA-N N#CC1=CN=C(N=C1N1CCCC1)C1=CC=CC=C1
1217 0 LHQFWIGRLZMKBM-UHFFFAOYSA-N C[Si](C)(C)C#CC1=CC(=CC=C1)C1=CC=CC=C1
1218 0 MFEONCBASHYJNT-UHFFFAOYSA-N CCC(O)CC1=CC=C(OC)C(OC)=C1
1219 0 MGIQODZGYYXWOP-UHFFFAOYSA-N CC(NC(=O)C1CCCN1)C1=NNN=N1
1220 0 HWUCZYBBJUGEIK-UHFFFAOYSA-N FC1=CC=C(CC2=NN=C3CNCCN23)C=C1
1221 0 OOHJTHMKPFNIEC-UHFFFAOYSA-N OC(=O)CCCCC(=CC(=O)O)C(=O)N
1222 0 RQHOUORVHHSHTM-UHFFFAOYSA-N OC(=O)CCCCC(=CC(=O)N)C(=O)O
1223 0 LCVQGUBLIVKPAI-UHFFFAOYSA-N CC(CO)OCC(C)OC1=CC=CC=C1
1224 0 IOOAHYBYKBBHCN-UHFFFAOYSA-N CC1=C(CC=CCC)C(C(C1)C(=O)O)O
1225 0 ARRNGEVJJGTTDG-UHFFFAOYSA-N C[Si](C)(C)C1=CC=CC(=C1)C#CC1=CC=CC=C1
1226 0 OZHHRZNFKCUDEG-UHFFFAOYSA-N CO[Si](OC)(C1CCOC1)C1CCOC1
1227 0 JKMOAVKQPSLGTF-UHFFFAOYSA-N CC(C(C1=CC(OC=C1)(O)C(=O)O)O)N
1228 0 HEERJLDVIKVXCE-UHFFFAOYSA-N COC(=O)C1=CC(CCC=C)=C(OC)C(OC)=C1
1229 0 XZKZCDWGDXRYAF-UHFFFAOYSA-N COC(=O)C1=CC(CC2CC2)=C(OC)C(OC)=C1
1230 0 MMAZGHRFAXFAMT-UHFFFAOYSA-N CNCC(C(=CC(=O)O)C=CC(=O)O)O
1231 0 STVAAYOHCPESKL-UHFFFAOYSA-N OC(=O)CC1(O)C=C(C)C2CC1C2(C)C
1232 0 UZUBCGCBUGAORO-UHFFFAOYSA-N OC(=O)CC(C1=CCC(CC1)C(=C)C)O
1233 0 UATMTUJONBEPBT-UHFFFAOYSA-N CCC1CC2C(O)CCC2C(=C1)C(=O)O
1234 0 LLGRAERTVBYAJY-UHFFFAOYSA-N C(C1=NC(NC2=CC=CC=C2)=NN1)C1=CC=CC=C1
1235 0 HMTDXBMPIPMVBA-UHFFFAOYSA-N CCC1CC(C(=O)O)C2C(C1)C(=O)CC2
1236 0 UTOSDNOQGXIRIG-UHFFFAOYSA-N CC1=[N+](C)C=C(O1)C1=CC=C(C=C1)C1=CC=CC=C1
1237 0 VSMOMSODEBUZCD-UHFFFAOYSA-N CCCCC1OC(=O)C2=C(CCCC12)O
1238 0 FAVYLFQVVWIFPZ-UHFFFAOYSA-N COC1=C(O)C=CC(C=CC(=O)OCC(C)C)=C1
1239 0 RCFBWCHDDBSIHI-UHFFFAOYSA-N CCCCC1OC(=O)C2=CCCC(C12)O
1240 0 DUHATDNXRFRRFH-UHFFFAOYSA-N NC1=NC(N2CCOCC2)=C(N)C(N)=N1
1241 0 GCKMOBSCTOLVDY-UHFFFAOYSA-N CCCCC1OC(=O)C23C1CCCC3O2
1242 0 JBQNMLKGFDNDIP-UHFFFAOYSA-N CCCCC1=C(O)C=CC(OCCO)=C1
1243 0 RVDDZBPDNPGWIM-UHFFFAOYSA-N COCCO[Si](OCCOC)(C=C)C=C
1244 0 MGVRGXACAJTMPT-UHFFFAOYSA-N CC(C)(C)C1=C2C(=O)OC(=C2C(=O)O1)C(C)(C)C
1245 0 SLCGQFJPFQYAOH-UHFFFAOYSA-N CN(C)CCOC1=NC(Cl)=CC(N)=C1
1246 0 DPMSBMTUFXHKDI-UHFFFAOYSA-N COC(=O)C1(CC2CC2)CCC(=O)CC1
1247 0 ARIANPIKRAQKSV-UHFFFAOYSA-N CCCCC1OC(=O)C2=CCOCCC12
1248 0 GVCRFPHVGIWUIR-UHFFFAOYSA-N CCOC(=O)C1=CC=CC=C1OC(=O)C(C)(C)C
1249 0 YXSYZWQUKSMRCN-UHFFFAOYSA-N CCCCC1OC(=O)C2=CCCOCC12
1250 0 ZYLGOLRYFYLLHL-UHFFFAOYSA-N CCCCC1OC(=O)C2=CCCCC12O
1251 0 NONKWVKCCOHCRD-UHFFFAOYSA-N OC(=O)CC1(O)CC(C)(C)C=CC=C1C
1252 0 MHGIKJMWZJYNNY-UHFFFAOYSA-N CC(C)COC1=C(O)C=CC(CCO)=C1
1253 0 GUGBOXORAOPIJJ-UHFFFAOYSA-N CCCC[Si]1(C)CCC[Si](C)(C)S1
1254 0 GGTIPHQFZJYCDD-UHFFFAOYSA-N NC1CCC2=C1C(=CC=C2Cl)N1CCCCC1
1255 0 KURMWUWOSHIHKQ-UHFFFAOYSA-N OC(=O)C(C(C1=CC=CC(C1O)O)O)N
1256 0 USEQXULLTNJZSI-UHFFFAOYSA-N CCCCSC[N+]1=CC=C(C)C(C)=C1
1257 0 BIAONSVQHAZYFH-UHFFFAOYSA-N OC(=O)C(C(C1=CC(C(C=C1)O)O)O)N
1258 0 LIZXQXRWUZPKQT-UHFFFAOYSA-N CCn1nc(c2c1C(=NC#CN2)c1ccccc1)C
1259 0 QABLNPWARHDDNS-UHFFFAOYSA-N CC(=O)CCC1(C)C(=O)CC(C)(C)C1=O
1260 0 MTUJMOHUYGNXRV-UHFFFAOYSA-N OC(C1C=CC(C=C1)C)CC(C(=O)O)C
1261 0 QKTNKKKUQIZFNO-UHFFFAOYSA-N O=CCCCCC=CC1=CC2=C(OCO2)C=C1
1262 0 YQMIYTCZFFRXPO-UHFFFAOYSA-N CC(C)=CCC(OC(C)=O)C(C)=CC=O
1263 0 SJNBQOPLGUMPQG-UHFFFAOYSA-N C(OC1=CC=CC=C1)C1COC2(CCCCO2)O1
1264 0 YOXNWCLMBJUVCV-UHFFFAOYSA-N OC(=O)CC1C(CNC1C(=O)O)C(=O)C
1265 0 MTTGWOPCVXAKTO-UHFFFAOYSA-N CCCCCCC(=CC=O)C=CC(=O)O
1266 0 HBHPXYQOHFVBKY-UHFFFAOYSA-N O=C(CCC1=CC2=CC=CC=C2O1)C[N+]#N
1267 0 PHNSBRWKDZKFCX-UHFFFAOYSA-N CCOC(=O)CCCC1=CC=CC=C1C(=O)OC
1268 0 NMSPVMOFEUYUEM-UHFFFAOYSA-N CCC1=CC2=C(OC(=O)C(C)=C2C)C=C1OC
1269 0 OMENYDGOOJYJIR-UHFFFAOYSA-N CC1C=CC(C=C1)CCC(C(=O)O)(O)C
1270 0 FGUOUYUAAAKNPS-UHFFFAOYSA-N COC(=O)C=CCCC1CCCCC1=O
1271 0 YGVAQKQIDDEYSI-UHFFFAOYSA-N CCCC1=C(CC)C(=O)C(CC)C(=O)O1
1272 0 DVILJBXRGGIODK-UHFFFAOYSA-N COC(=O)CC1=CC(C)=C(CC(=O)OC)C=C1C
1273 0 UPKPMJLDJTZHEC-UHFFFAOYSA-N CCOC(=O)C1=CC=C(OC2CCCCO2)C=C1
1274 0 ARDWPGKUNNUACS-UHFFFAOYSA-N CC(C)CCOC(=O)C=CC1=CC(O)=C(O)C=C1
1275 0 YPAPIIWZUMZXJW-UHFFFAOYSA-N COCOC1=CC=CC(OCOC)=C1C=CC=C
1276 0 JUUFQKXTWMRSKR-UHFFFAOYSA-N CC1CP(C(Cl)C1C)C1CCCCC1
1277 0 DPBIPCPODSBUOB-UHFFFAOYSA-N CCOC(=O)C(=N)C(C(C)=O)C(=O)OC
1278 0 HSMVOFDKJCYBTC-UHFFFAOYSA-N C=CCC1=CC(=C(C(C1)OC)OC)OC
1279 0 XOOAGEJISDLVLT-UHFFFAOYSA-N C=CCC1=CC(OC)C(C(=C1)OC)OC
1280 0 RJGJIDHNJZRBEG-UHFFFAOYSA-N CCC(C)OC(=O)C1OC1C1=CC=C(OC)C=C1
1281 0 QWCSYPVJZXAGMV-UHFFFAOYSA-N COC1=CC(OC)=C(C=CC(=O)OC(C)C)C=C1
1282 0 DWKXBYAPUZNTGJ-UHFFFAOYSA-N OCCC(O)CCCOC1=CC=CC=C1
1283 0 XGPCVWORKWFCRW-UHFFFAOYSA-N COC(=O)CC(CC(=O)OC)NC(=O)CN
1284 0 OYVRWWLUTBYGRC-UHFFFAOYSA-N C[Si](C)(C)O[Si](C)(C=C)[Si](C)(C)C
1285 0 TVWTZMZUQOKGDD-UHFFFAOYSA-N NC1=CC=C(C=C1)N1C=NC(=C1)C1=CC=C(N)C=C1
1286 0 OATDFXSNOPGDBZ-UHFFFAOYSA-N CN1C2=C(N(CC=C)C(NN)=N2)C(=O)N(C)C1=O
1287 0 UQMBURUGYNVUPB-UHFFFAOYSA-N CCCC=CC=CC(=O)C1=CC(O)=C(O)C=C1
1288 0 CXMYURFFPMSSRT-UHFFFAOYSA-N CC(=O)C([N+]#N)C(=O)N1CCC(CCC=C)C1=O
1289 0 LHXCPVOUUMTMRE-UHFFFAOYSA-N CCOC(=O)CC=CC1=CC(OC)=CC(OC)=C1
1290 0 PYKXGXNONPGLTB-UHFFFAOYSA-N CCC1=NN=C(N1C1=CC=CC=C1)C1=CC=CC=N1
1291 0 PUEULXKOCAJVJO-UHFFFAOYSA-N C=CCC1CC(=C(C(=C1)OC)OC)OC
1292 0 FKPSQXUGJBLFKH-UHFFFAOYSA-N OC1C=c2oc(=O)ccc2=CC1CC=C(C)C
1293 0 YDKOBJMZUYIYLC-UHFFFAOYSA-N CC=C=C[Si](C)(C1=CC=CC=C1)C1=CC=CC=C1
1294 0 UTIWSXIJXTWVOR-UHFFFAOYSA-N CC(=O)C1=C(O)C=CC2=C1CC(C)(C)CC2=O
1295 0 XVTILPSZIJNNJX-UHFFFAOYSA-N CC(C)CCC1(C)OC2=CC=CC(C(O)=O)=C2O1
1296 0 BQOKUOVMTPBWOQ-UHFFFAOYSA-N CC(CCc1cc2ccc(=O)oc2cc1O)C
1297 0 FKSSNNFIWCKITC-UHFFFAOYSA-N Cc1cc(O)c2c(c1)c(C(C)C)c(c(c2)O)O
1298 0 LZUNPOWYXRIXKQ-UHFFFAOYSA-N CCC(=O)C1(CCC(C)=O)CCCC1=O
1299 0 DLMBILRZGKVFPB-UHFFFAOYSA-N CCN1C=CN=C1N=NC1=CC=C2C=CC=CC2=C1
1300 0 QCNHRELJZMEYCW-IMCPIYLLSA-N CC=CC(C(/C=C/c1cccc(c1CO)O)O)O
1301 0 ZBQAHJONNQKVNC-UHFFFAOYSA-N CN(C)C1=CC=C(C=C1)N=NC1=CC=C(C=C1)C#N
1302 0 GCPFQVRCDLTGRT-UHFFFAOYSA-N CC1CC2=C(C1)C(CC(O)=O)OC(C)C2
1303 0 BRQAQRUVMKFWND-IMCPIYLLSA-N CC=CC(C(/C=C/C1=CCCC(=C1C=O)O)O)O
1304 0 KEIJHGBMHDWKRT-UHFFFAOYSA-N CC=CC(C(CCc1cccc(c1C=O)O)O)O
1305 0 NNOLEESYBMANMF-UHFFFAOYSA-N CCCCCC1=CC(=O)C=C(C1O)OC
1306 0 ZBDVIVUNKQHHBT-UHFFFAOYSA-N CCCCOC1=CC=C(C=C1)C1COC(=O)OC1
1307 0 GSZRJWZXJQPKDX-UHFFFAOYSA-N CCCCCC1=CC(O)C=C(C1=O)OC
1308 0 KIWSANGFCPLHMA-UHFFFAOYSA-N CCCCCC1CC(=O)C=C(C1=O)OC
1309 0 ZHGPSEOMMXNHLK-UHFFFAOYSA-N CC=CC1CC(=C(C(=C1)OC)OC)OC
1310 0 NASZZNZDYTYXPT-UHFFFAOYSA-N COC1=C(OC)C=C(C=CC=CC(C)=O)C=C1
1311 0 SHDVENOMWPKTJY-UHFFFAOYSA-N CCC(C)N=C1CCCC1C(S)=S
1312 0 AVTZHFYGYDEZFN-UHFFFAOYSA-N CC=CC1=CC(=C(C(C1)OC)OC)OC
1313 0 UNJOSJHWVVRSCD-UHFFFAOYSA-N COC(=O)CC1=CC(=O)CC(C1)C(C)C
1314 0 WEKUHYLZXWCHEE-UHFFFAOYSA-N CC(=O)CCC1C(=O)CC(C)(C)CC1=O
1315 0 AOVUTAOJQZOAGA-UHFFFAOYSA-N CCCc1cc(OC)c(c(c1)OC)OC
1316 0 WYIQJSPXZRZWOQ-UHFFFAOYSA-N CC=CC1=CC(OC)C(C(=C1)OC)OC
1317 0 CCPVXPCESNKLTP-UHFFFAOYSA-N NCC(C(=CC(=O)OC)C=CC(=O)O)O
1318 0 AARCRQGQMGFLKH-UHFFFAOYSA-N COC1(C)C=CC(CCC=C)(OC)C1=O
1319 0 NLLAYMXDJLFAOH-UHFFFAOYSA-N CCCCC=CCCC1CC(=O)OC1=O
1320 0 ZJAMHEODLRQUDU-UHFFFAOYSA-N COC1(C)CCC(CC(=O)CS(C)=O)C1
1321 0 HCTNRTWKIIABDU-UHFFFAOYSA-N CCCCC1OC(=O)C2C1CCC(=C2)O
1322 0 DLLQYNIHNCMOCK-UHFFFAOYSA-N CC(=O)CC(=O)OC1CCCC=CCC1
1323 0 JZFIPXMZVUOCDW-UHFFFAOYSA-N CCOC(CC)C1=CC=C(O)C(OC)=C1
1324 0 BSCQXAHNACWRSM-UHFFFAOYSA-N C=CCC1=C(OC)C=C(C(C1)OC)OC
1325 0 WHWNSDILDOVGNE-UHFFFAOYSA-N OC(=O)C1CC(=O)CCCCCCC=C1
1326 0 WKPCFWUTZIBSRW-UHFFFAOYSA-N C[Si](C)(C)C1(C=CC=C1)[Si](C)(C)C
1327 0 IYMKBDFVPRYSAF-UHFFFAOYSA-N COC(=O)CCC(NNC(C)=O)C(=O)OC
1328 0 KFPQRWVOUWRPRO-UHFFFAOYSA-N COC(=O)CC12CCC(C)(C)C1CC2=O
1329 0 SXIZVORLEFBDAB-UHFFFAOYSA-N OC(=O)C(CC1(O)C=CC(=CC1O)O)N
1330 0 ZPFXDHITRAQHSA-UHFFFAOYSA-N OC(=O)C(CC1=CC(C(C=C1)(O)O)O)N
1331 0 YABXEFJVFUSTBH-UHFFFAOYSA-N C(OC1=CC=C(OCC2CCCO2)C=C1)C1CO1
1332 0 PEROOSRRBAYPQX-UHFFFAOYSA-N COC1=CC=C(OC)C2=C(CO)C=CC(C)=C12
1333 0 KCYYEEOZOXTXMZ-UHFFFAOYSA-N OC(=O)C(CC1=CC=C(C(C1O)O)O)N
1334 0 NCLKDCYHSKZETL-UHFFFAOYSA-N COC1=NC(NN)=NC(=N1)N1CCCC1
1335 0 SHRRAMMKJSVSHG-UHFFFAOYSA-N O=CC=C(C(C(N)C)O)C=C(C(=O)O)O
1336 0 URQQBHZZZIVYFF-UHFFFAOYSA-N O=CC(=CC=C(C(=O)O)O)C(C(N)C)O
1337 0 FFWLZQLLTLACRL-UHFFFAOYSA-N OC(=O)C=CC(=CC(=O)O)C(C(N)C)O
1338 0 KIDHTZZMSXJWGV-UHFFFAOYSA-N CC(C(C1=COC(C=C1)(O)C(=O)O)O)N
1339 0 AGQSQUFBWYVPTQ-UHFFFAOYSA-N OC=C(C(C(N)C)O)C=CC(=O)C(=O)O
1340 0 PIWRUZULPJJKJC-UHFFFAOYSA-N CCCC1=C(OC)C(OC)=CC(CO)=C1
1341 0 SIBBGGADHQDMHI-UHFFFAOYSA-N CC(C)(C)C1=CC(CO)=C(O)C(CO)=C1
1342 0 IEFBVBUDVOVFNU-UHFFFAOYSA-N CC(C)(COC1=CC=CC=C1)C(O)CO
1343 0 YLELHYLTURVWOL-UHFFFAOYSA-N OC=CC(=CC(=O)C(=O)O)C(C(N)C)O
1344 0 LIUWPKBAFTWQLD-UHFFFAOYSA-N CC(O)CNCCC1=CC=C(Cl)N=N1
1345 0 BRQVTFKJXRUDKR-UHFFFAOYSA-N CNCC(C(=CC=O)C=C(C(=O)O)O)O
1346 0 WQZLJFSKGRZQPZ-UHFFFAOYSA-N CC=C[Si](C=C)(C1=CC=CC=C1)C1=CC=CC=C1
1347 0 WQZLJFSKGRZQPZ-UHFFFAOYSA-N CC=C[Si](C=C)(C1=CC=CC=C1)C1=CC=CC=C1
1348 0 VXMRIZWPPODHQP-UHFFFAOYSA-N C[SiH](C)C1=CC=C(C=C1)C#C[Si](C)(C)C
1349 0 SGNIPDQMIQFEEV-UHFFFAOYSA-N [H]C12CCC(COC(C)=O)(C1)C(=O)C2(C)C
1350 0 CMGAGMBAMCHCSB-UHFFFAOYSA-N O=NC(CC1=CN=CC=N1)C1=NC=NC=C1
1351 0 BSPCXPKICNKGTM-UHFFFAOYSA-N O=NC(CC1=CN=CC=N1)C1=NC=CN=C1
1352 0 XIDWLXSNGBALPL-UHFFFAOYSA-N CNCC(C(=CC=C(C(=O)O)O)C=O)O
1353 0 NQAUTDPCOKNUFH-UHFFFAOYSA-N CNCC(C1=COC(C=C1)(O)C(=O)O)O
1354 0 WRAGMVUVURQUSV-UHFFFAOYSA-N CNCC(C1=CC(OC=C1)(O)C(=O)O)O
1355 0 ZGWFXLYGFIWOPI-UHFFFAOYSA-N CNCC(C(=CO)C=CC(=O)C(=O)O)O
1356 0 VTVCTFHWPPFIGJ-UHFFFAOYSA-N CNCC(C(=CC(=O)C(=O)O)C=CO)O
1357 0 FJLNGUMMTVVRME-UHFFFAOYSA-N NC1=NC(N)=NC(CCC2=CC=C(F)C=C2)=C1
1358 0 TZILFSZNNIGTNF-UHFFFAOYSA-N CCCP(=S)(OCC)OC1CCCCC1
1359 0 FCKRBQSISBMSER-UHFFFAOYSA-N CCCOP(=S)(CC)OC1CCCCC1
1360 0 ZNCAAGCWWMRDBQ-UHFFFAOYSA-N CCCCOP(C)(=S)OC1CCCCC1
1361 0 VRLIGHUGXHYITN-UHFFFAOYSA-N ONC(C(=O)O)CC1=CC(C(C=C1)O)O
1362 0 HDJWEUXJUPXIOT-UHFFFAOYSA-N COC1=CC(C(=O)O)C(C(=C1O)OC)N
1363 0 CZUKSPLTGZIHAI-UHFFFAOYSA-N COC1C=C(C=C(C1(N)O)OC)C(=O)O
1364 0 OASMJFHIFBZZSP-UHFFFAOYSA-N CCCCCCOc1ccc(c(c1)O)O
1365 0 IJLANZJACUMGDR-UHFFFAOYSA-N N=NC1C(C(N=N)C2=CC=CC=C12)C1=CC=CC=C1
1366 0 BKXJSGXCXXLTTC-UHFFFAOYSA-N CC(=O)OC1(C)C(C)=C(C)C1(C)C(C)=O
1367 0 VQQPYKDHUQQMHY-UHFFFAOYSA-N NC1=C2N=CN(CC3=CC=CO3)C2=NC=N1
1368 0 FAQWAJGXUOJOPQ-UHFFFAOYSA-N CCCCCCOc1ccc(cc1O)O
1369 0 BCLPQMSIXHPSKG-UHFFFAOYSA-N CCCCCCOC1=CC=C(C2C1O2)O
1370 0 HWHHYUZBPPDHPA-UHFFFAOYSA-N O=C1C(=O)C(OC2CCCC2)=C1OC1CCCC1
1371 0 MVPWHKNJASPTHF-UHFFFAOYSA-N CCCCCCCCOC1=CC(=O)C1=O
1372 0 OPEZEIRPMJWOFJ-UHFFFAOYSA-N CC(C)COC1=CC(=O)C(C=O)C(C)C1
1373 0 QAMQGHLQEPPXHC-UHFFFAOYSA-N CC1=CC(CCCCO)(C=CC1)C(O)=O
1374 0 VYDMKZYUICFFPH-UHFFFAOYSA-N CCC1=C(C)C(N(C)N1C)C1=CC=C(Cl)C=C1
1375 0 KBKMSXRVGBCEGZ-UHFFFAOYSA-N CCCCCCOC1=CC2C(C=C1)(O2)O
1376 0 CISFSTBIRXQDHR-UHFFFAOYSA-N CCN1N(C)C(C=C1CC)C1=CC=C(Cl)C=C1
1377 0 FTJZZEWEXMTRCK-UHFFFAOYSA-N NC(=N)C1=NC(=CC=C1)C1=CC(F)=CC=C1
1378 0 GSIBYNRZBCICRJ-UHFFFAOYSA-N CCCCCCOC12C=CC(=CC2O1)O
1379 0 WKKNLWGYWBVUMP-UHFFFAOYSA-N O=CCCCNC(=O)CCC(=O)C(=O)O
1380 0 MUVASGGNWKSZGL-UHFFFAOYSA-N ONc1[nH]c2c(n1)c1nc(C)cnc1cc2
1381 0 IQHGAROSIUBKKK-UHFFFAOYSA-N N\C(=N/C1=CC(F)=CC=C1)C1=CN=CC=C1
1382 0 PSASAOMEXWAJEI-UHFFFAOYSA-N N\C(=N/C1=CC(F)=CC=C1)C1=CC=NC=C1
1383 0 NMFWXBCYSFZXKQ-UHFFFAOYSA-N C[N+](C)(C)CC1=CC=C(N)C=C1[N+]([O-])=O
1384 0 GVVDQKFJUIRGQV-UHFFFAOYSA-N OC(=O)CC1(O)C=C(C2C1(C2)C(C)C)C
1385 0 VFPVRUYFEHPJNC-UHFFFAOYSA-N CCCC(C=C)C(SC)(SC)C#N
1386 0 PCKFTGCJSLSOIM-UHFFFAOYSA-N CCC(=C)C(C)C(SC)(SC)C#N
1387 0 IPPRDRVLSBLLMI-UHFFFAOYSA-N COC(=O)C1N(C(C)CC1=O)C(=O)OC
1388 0 VQHGMHMSZDVOKK-UHFFFAOYSA-N COC(=O)C1C(C)N(CC1=O)C(=O)OC
1389 0 KHSKWRDOKKOLAG-UHFFFAOYSA-N COC(=O)CCC1=CCCC(C)(C)C1=O
1390 0 YNWCXHKDLIYBCZ-UHFFFAOYSA-N CCC1CCC=C(CCC(=O)OC)C1=O
1391 0 RXCKESPIFMGNFN-UHFFFAOYSA-N CN1C2=C(C3=C([CH-]2)C=CC=C3)C2=C1C=CC(C)=C2
1392 0 GAORIMPOICRBGE-UHFFFAOYSA-N NC1=NC(=O)N=CC1N=NC1=CC=CC=C1
1393 0 SUMZLKVRXBBPGC-UHFFFAOYSA-N CCOC(OCCOC)C1=CC=CC=C1
1394 0 LQBORWCRYHAYHJ-UHFFFAOYSA-N CCC=CCC1C(CCC1=O)C(=O)OC
1395 0 UVOIJSPLHAMYOF-UHFFFAOYSA-N CC1=NC=C(CNC2=NCC(=N)C(=O)N2)C=N1
1396 0 BRKYSGNIZSNSNO-UHFFFAOYSA-N CC1=NC(=CC=C1)C1=NCCN=C1C1=CC=CC=N1
1397 0 VKECSAGMTWXKAR-UHFFFAOYSA-N CSC(=S)NCCCN1CCCCC1
1398 0 SLYCPZGXQCQPAP-UHFFFAOYSA-N OCC(c1ccccc1)C(=O)OCC(C=O)(C)C
1399 0 TVRJIXCIWRQYNL-UHFFFAOYSA-N CC(CC1CC(=O)OC1=O)=CC(C)(C)C
1400 0 QQSKRWNYOUTNSM-UHFFFAOYSA-N OCCC(O)C=CC=CC#CC#CC=CCO
1401 0 NZNBDYMHJDQUES-UHFFFAOYSA-O NC(=O)C1=C[N+](=CC=C1)C1=CC=C(O)C=C1
1402 0 ZNJFBWYDHIGLCU-UHFFFAOYSA-N CCC=CCC1C(CCC1=O)CC(=O)O
1403 0 NGTMYCKAOAWZHQ-UHFFFAOYSA-N CC(C)(C)C1CCC(=O)C(C1)S(C)(=O)=O
1404 0 ZJJXBVRKXUIPNH-UHFFFAOYSA-N O=CC(=O)OC1CC2C(C1(C)CC2)(C)C
1405 0 VQWNWGADTCQGHZ-UHFFFAOYSA-N CCCC1=C(O)C=CC2=C1OC(=C(C)C)C2=O
1406 0 IYMGNSYZXONTSP-UHFFFAOYSA-N CCCCSC[N+]1=CC(C)=CC(C)=C1
1407 0 MKBWSFWYVBHMKG-UHFFFAOYSA-N [CH-]1C=CC=C2C=CC3=C4C=CC=CC4=CC3=C12
1408 0 SGMGQIBLEXNZJC-UHFFFAOYSA-N CC1=C(CCC1=O)C(C)(C)C1OCCO1
1409 0 IORPOCZJOJXKDD-UHFFFAOYSA-N CC(C)(CC1=CC(=O)CC1)C1OCCO1
1410 0 XDRVNJUCYPBRPO-UHFFFAOYSA-N OC=C1C(=O)OC2C1CC1=C2C(C)(CO)CCC1
1411 0 CECVTPKZGHFUAC-UHFFFAOYSA-N CCOC=CCC1(C)C(=O)CCCC1=O
1412 0 YLNYUQYCOWLCNR-UHFFFAOYSA-N OC=C1C(=O)OC2C1CC13C2(O3)C(C)(C)CCC1
1413 0 VMXAXRBLYAZQOP-UHFFFAOYSA-N O=C1OC2C(C31OC3O)CC1=C2C(C)(C)CCC1
1414 0 VUFYWJFVFPSSCK-UHFFFAOYSA-N COC(=O)CC#CCCCCCC(C)=O
1415 0 ADZXGRHWUYYFKP-UHFFFAOYSA-N OC1=CC=CC=C1C(=O)OCC1CCC=CC1
1416 0 ISQLWWCGQXEAJG-UHFFFAOYSA-N CC(OCCOCc1ccc(cc1)O)C
1417 0 PNFPLRRUTHVLQI-UHFFFAOYSA-N C1CCC2(OC3(CCCCO3)C=C2)OC1
1418 0 MONTXOHJQHJQFZ-UHFFFAOYSA-N CCOC(=O)CSCCOC=CC(C)C
1419 0 BHQGXDRQSXMGJT-UHFFFAOYSA-N CCCOC(=O)C1=CC=C(C=C1)C#CCOC
1420 0 DYDGIJAIMZEPOO-UHFFFAOYSA-N CC1=CC(=O)OC2=CC(O)=C(C=C12)C(C)(C)C
1421 0 JCAVFZAUMGEOAG-UHFFFAOYSA-N OC=C1C(=O)OC2C1CC1=C2C(C)(C)COCC1
1422 0 RFARMNLAGSWGEX-UHFFFAOYSA-N OC=C1C(=O)OC2C1CC1=C2C(C)(C)CCOC1
1423 0 NVFXWTNXTBMLNY-UHFFFAOYSA-N OCC1OC(O)C(C(C1O)OC(C(=O)N)C)N
1424 0 JLXROOBNQYVBLP-UHFFFAOYSA-N CC1=CC(C)=C(N2CN(CCCl)C=C2)C(C)=C1
1425 0 LNDMGYYDDOEAMM-UHFFFAOYSA-N CCCC1CC=CC(=O)CCCC(=O)O1
1426 0 NOERKZGUALCQOL-UHFFFAOYSA-N CCCC1CC=CC(O)CC=CC(=O)O1
1427 0 AVOBRWOEMLIRMS-MVCZCJKUSA-N CCCC1=C/C=C\C(O)CCCC(=O)O1
1428 0 PEIVMTBSEMVAPE-UHFFFAOYSA-N FC1=CC=C(CN2CCOC(CN=[N+]=[N-])C2)C=C1
1429 0 QPWNNDZREWQODA-UHFFFAOYSA-N COC1=C(OCC=C)C=CC(C=CC(C)=O)=C1
1430 0 MYUOTELZVYAAKU-UHFFFAOYSA-N CCCC1CC=CC(=CCCC(=O)O1)O
1431 0 CWJSFQJAZDRDNG-UHFFFAOYSA-N O=CC=C(C(CN)O)C=C(C(=O)O)OC
1432 0 UTFBERMUXJCOTC-UHFFFAOYSA-N OC(=O)CC1(O)C2CC=C(C1C2(C)C)C
1433 0 DDZMQQJUIOLWMK-UHFFFAOYSA-N NC(N)=NCC1=CC=CC=C1OC(F)F
1434 0 SCQPYECLQAQKNI-UHFFFAOYSA-N CC(C(=O)N1CCCC1C(=O)O)C(=O)O
1435 0 XFMHVYBABRBJKL-UHFFFAOYSA-N CC(C)(C)C1=C2OC(=O)C(=C2OC1=O)C(C)(C)C
1436 0 BDNRNZTYWLZRCM-UHFFFAOYSA-N CCOC(=O)C1=CC(OC(=O)C(C)(C)C)=CC=C1
1437 0 KJKOFJWPMVPIRW-UHFFFAOYSA-N CCOC(=O)C1=C(C(=O)C(C)(C)C)C(O)=CC=C1
1438 0 NEBOPDYAXPDYHQ-UHFFFAOYSA-N OC(=O)CCC(=O)N1CCCC1C(=O)O
1439 0 AUVBOTBTPALXBH-UHFFFAOYSA-N CC(=CCc1c(O)ccc(c1C)C(C(=O)O)O)C
1440 0 OUNVXAUMTSZXFH-UHFFFAOYSA-N CC(=CCc1cc(c(cc1O)C)C(C(=O)O)O)C
1441 0 SZWFUHVNQGJHSI-UHFFFAOYSA-N CC(=O)C1CC(=O)OC1C1CCCCC1
1442 0 XFIMQAOZEDSQDI-UHFFFAOYSA-N CCCN=C1CCCC1C(=S)SC
1443 0 HLKKEHNVPBMJDV-UHFFFAOYSA-N CC(=CCc1cc(cc(c1O)C)C(C(=O)O)O)C
1444 0 YHYNNPJHBOTPEH-UHFFFAOYSA-N COC=C(N(C(C)=O)C(C)=O)C(=O)OC
1445 0 NGWBYIDKLSDROL-UHFFFAOYSA-N CC(C)(C)NC(=S)C(=S)NC(C)(C)C
1446 0 OQHGRUHRHLFMBX-UHFFFAOYSA-N CCCCCCCCC(=O)C(F)(F)F
1447 0 LPIYDQORFFTRDE-UHFFFAOYSA-N O=C1CCCC(=O)CCCC(=O)CCC1
1448 0 QPPDCKDPTQXUQI-UHFFFAOYSA-N OC(=O)CCCCCCC1CC=CC1=O
1449 0 MHDNQOOQKNTTMV-UHFFFAOYSA-N COc1ccc(cc1CC=C(C)C)C(C(=O)O)O
1450 0 FIZZYDWCUYEYPV-UHFFFAOYSA-N OC(=O)C(c1ccc(c(c1)CC(=C(C)C)C)O)O
1451 0 YWYOQKDXGYBTPU-UHFFFAOYSA-N CCOC(=O)C(F)CC(C)(C(C)=O)C(C)=O
1452 0 NKPIRXHWVBQJHP-UHFFFAOYSA-N CC1(OCOCC11COCOC1)C1=CC=CC=C1
1453 0 ZXCTZQNRATTXQT-UHFFFAOYSA-N COC(=O)C(c1ccc(c(c1)CC=C(C)C)O)O
1454 0 SFIMTKVOVRYIGN-UHFFFAOYSA-N CCOC(=O)C1=CC(C)=C(C(=O)OCC)C(C)=C1
1455 0 WYBPANPJTNTBQM-UHFFFAOYSA-N COC(c1ccc(c(c1)CC=C(C)C)O)C(=O)O
1456 0 KMMAADYZJDKDGY-UHFFFAOYSA-N CCCCC(C1=C(C=CCC1)C(=O)O)O
1457 0 CCNSAEXKLWDJSN-UHFFFAOYSA-N CCCCC1OC(=O)C2C1(O)CCC=C2
1458 0 XDFWPMHMMHRTIK-UHFFFAOYSA-N CC#CC#CC(=O)CC=CC1OCCCC1O
1459 0 STNRJHHRLIVPTL-UHFFFAOYSA-N CC#CC(=O)CC#CC=CC1OCCCC1O
1460 0 FGTRWJIBKWAJAQ-UHFFFAOYSA-N CC#CCC(=O)C#CC=CC1OCCCC1O
1461 0 ULTHIWDUFKAODV-UHFFFAOYSA-N CC(=O)CC#CC#CC=CC1OCCCC1O
1462 0 YRIKSGMWNLDEMF-UHFFFAOYSA-N COC1=CC2=C(C=C1)C(=O)C(C)=C(O2)C(C)C
1463 0 SHAPIKKHUOMURV-UHFFFAOYSA-N OCCCCCC(=O)C=CC1=CC(O)=C(O)C=C1
1464 0 UDSOASSDDAOUFD-UHFFFAOYSA-N CCC(=O)C#CC#CC=CC1OCCCC1O
1465 0 SZUXYCMAJDTNAA-UHFFFAOYSA-N N#CC1=CC(=CN=C1N1CCCC1)C1=CC=NC=C1
1466 0 YRKVLJIWNKRIGG-UHFFFAOYSA-N COC1=C(OC)C(=O)C(=C)C(C1=O)CC=C(C)C
1467 0 MADGGJXZXKOPDW-UHFFFAOYSA-N COC1=CC(N2CCOCC2)=C(OC)C=C1[N+]#N
1468 0 MADGGJXZXKOPDW-UHFFFAOYSA-N COC1=CC(N2CCOCC2)=C(OC)C=C1[N+]#N
1469 0 USLVHTVYEFJIDL-UHFFFAOYSA-N NCCC(=O)NC1OC(CO)C(C(C1O)O)O
1470 0 TXZDFERKDKICLU-UHFFFAOYSA-N CC(=C)C(=O)OCC[N+](C)(C)CC(O)CCl
1471 0 RVLRZXAXRDEBDH-UHFFFAOYSA-N CC=CC1=C(OC)CC(C(=C1)OC)OC
1472 0 NXVBDRVCNKPFTA-UHFFFAOYSA-N CC=CC1=C(OC)C=C(C(C1)OC)OC
1473 0 WYKLBLPNIRXWNC-UHFFFAOYSA-N CCCC(=O)C1=CC=C(OC(C)(C)C(O)=O)C=C1
1474 0 NWUHNIKIXIOKEE-UHFFFAOYSA-N CC(C)COC1(CS(=O)(=O)C1)OCC(C)C
1475 0 CLAGZMXLPFFXKA-UHFFFAOYSA-N CC1=CC(=O)C2OC(=O)CC3C=CCC1C23C
1476 0 WSWXUMIQYWQODN-UHFFFAOYSA-N CC1=CC(=O)C(O)C2(C)C(CC(O)=O)C=CCC12
1477 0 FKGPCKAELNWONI-UHFFFAOYSA-N CC1=CCC2C=CC(=O)C3OC(=O)CC1C23C
1478 0 NDOUYUMYYBDALE-UHFFFAOYSA-N CC(=O)OC1=C(C)CCC(C=O)C1(C)C
1479 0 SNDHRSZUZCBJPB-UHFFFAOYSA-N CCCc1cc(OC)c(cc1OC)OC
1480 0 HFVPVWMVRZNFOP-UHFFFAOYSA-N CCC(C)CCOC(=O)C1=CC=CC=C1C(O)=O
1481 0 WSPQJFZGVXTTPB-UHFFFAOYSA-N COC1=CC(C2OC2C)=C(OC(=O)C(C)C)C=C1
1482 0 FZNKCFJDFGDMKU-UHFFFAOYSA-N CCCOC(=O)C1=CC(=CC=C1)C(=O)OCCC
1483 0 MWAWJGVBSZMBIT-UHFFFAOYSA-N CC(C)OC1=CC=C(C=C1)C(=O)CC(C)C(O)=O
1484 0 WSGFXVFLWVXTCJ-UHFFFAOYSA-N CCCCCC=CCC1CC(=O)OC1=O
1485 0 WVUJDAVLBKPRCH-UHFFFAOYSA-N ON(C(=O)C)CCCCC(C(=O)O)(C(O)O)N
1486 0 OISLPKPRUREZGH-UHFFFAOYSA-N CC(=O)CCC1=CC=C(OCCOC(C)=O)C=C1
1487 0 OSKIADHYNKFIHB-UHFFFAOYSA-N O=C1CCCCC1CC1=CC2=C(OCO2)C=C1
1488 0 WCKKGSGEHRWBFQ-UHFFFAOYSA-N OCC1CCC(C1)N1N=NC2C1=NC(=N)N=C2O
1489 0 QMMMQWRPZIJGPT-UHFFFAOYSA-N CCC1(C)C(=O)C=CC2=C1OC(C)=C(C)C2=O
1490 0 GIOGIMBKCHTPIA-UHFFFAOYSA-N CC1OC(C(N)C1O)N1C=NC2=C(N)N=CN=C12
1491 0 CODKACLMKGYQEJ-UHFFFAOYSA-N CC(=C)C1Cc2c(O1)c(C)c(c(c2)C(=O)C)O
1492 0 MBPNBSAWKGXUPI-UHFFFAOYSA-N COC1=C(C)C(C)=C2OC(CC(O)=O)CC2=C1C
1493 0 KTXOYUHPWLUYGQ-UHFFFAOYSA-N CCCN1C2=NC=NC2=C2N=NC(C)N2C1=O
1494 0 WKPCFWUTZIBSRW-UHFFFAOYSA-N C[Si](C)(C)C1(C=CC=C1)[Si](C)(C)C
1495 0 FALMHYBIHHMYIW-UHFFFAOYSA-N NC1=NC(=N)N=C2C1N=CN2C1CC(O)C(O)C1
1496 0 MKNRGYNTUACWEM-UHFFFAOYSA-N CCC12OC1(C(=O)OC)C(O)=NC2(C)O
1497 0 QDIHBVSIFHCTIE-UHFFFAOYSA-N CC(=C)C1Oc2c(C1)c(C)c(c(c2)O)C(=O)C
1498 0 WUGWUQVMPOHXKQ-UHFFFAOYSA-N NCC1OC(CC1O)N1C=NC2=C(N)N=CN=C12
1499 0 IYMJMWNDRCWQPW-UHFFFAOYSA-N COc1cc2OC(Cc2cc1C(=O)C)C(=C)C
1500 0 HFBNLMWLHFDVHZ-UHFFFAOYSA-N CC=C(C1Oc2c(C1)cc(c(c2)O)C(=O)C)C
1501 0 UOMSNMCDUWFHEF-UHFFFAOYSA-N COc1cc2oc(cc2cc1C(O)C)C(=C)C
1502 0 DRXRSPYGJCZFKU-UHFFFAOYSA-N COC1=Cc2oc(cc2CC1C(=O)C)C(=C)C
1503 0 KCOCEYGKBVVPDC-UHFFFAOYSA-N CCOC(OCC)C1=CC=C(O1)[N+]([O-])=O
1504 0 UICBHOXXGLYZJH-UHFFFAOYSA-N C1C[N+]2=CC3=CC=CC=C3C=C2C2=CC=CC=C12
1505 0 PWQSSWNHNOURLF-UHFFFAOYSA-N CCCCC(CC)COS(=O)OCC#C
1506 0 VZZYFXFREWNSCJ-UHFFFAOYSA-N CCCCCCC1(O)OC(=O)C2=C1C=CC=C2O
1507 0 IOZNORWPBHWYBA-UHFFFAOYSA-N CCOC(=O)C(CC=C)(CC=C)C(C)=O
1508 0 ZJFLUTUHAQHFCA-UHFFFAOYSA-N CCOC(=O)C1C(C)=CC(=O)CC1(C)C
1509 0 XOKRGDWFDUXTHP-UHFFFAOYSA-N COC1Cc2oc(cc2C=C1C(=O)C)C(=C)C
1510 0 SWSRADGPGOTAJT-UHFFFAOYSA-N CCC(C)NC(=S)C(=S)NC(C)CC
1511 0 RORQYUJQCDKUNS-UHFFFAOYSA-N CCC(C)N1CCN(C(C)C1)C(S)=S
1512 0 AUUKSGCUNJXWQX-UHFFFAOYSA-N CC(C)N1CC(C)N(C(C)C1)C(S)=S
1513 0 VDTZIZUFMKMWAX-UHFFFAOYSA-N COC1=CC2OC(=CC2C=C1C(=O)C)C(=C)C
1514 0 BXSAORNZHGKCPO-UHFFFAOYSA-N C[Si](C)(C1C=CC2=CC=CC=C12)C1=CC=CC=C1
1515 0 CLZKIKBLGCCACX-UHFFFAOYSA-N CC(C)CCCCCC1=CC(=O)OC1=O
1516 0 LINNXWGLYUPPJS-UHFFFAOYSA-N CC1(C)C2CCC1(C)C(C2)OC(=O)C(F)(F)F
1517 0 BULBUWMLDKOANL-UHFFFAOYSA-N COc1cc2oc(cc2cc1C(=O)C)C(C)C
1518 0 QKFWEWQRNRAOAU-UHFFFAOYSA-N CC(C)CN1CCN(C(C)C1)C(S)=S
1519 0 XHBGRNXPBPPZNL-UHFFFAOYSA-N CCOC(=O)C(C)COC1=CC=C(C=C1)C(C)=O
1520 0 GBZKFFZVVUNDFQ-UHFFFAOYSA-N COC(=O)C1CN(CCC1=O)C(=O)OC
1521 0 ZGELBGUOCJCROY-YKWPAOKKSA-N NC(CCC(=O)O)/C=C/C=C(C(=O)O)O
1522 0 UMVWSWQLXZQZEP-UHFFFAOYSA-N C(OC1=CC=C(C=C1)C1CCC2OC12)C1CO1
1523 0 NHJXOPAZEZANHR-UHFFFAOYSA-N CCCCN=C1CCCC1C(S)=S
1524 0 SHGWXMIFYHWDEG-UHFFFAOYSA-N C=CC1C(C)CC2C(CC1C(=O)O)C(=C)C(=O)O2
1525 0 ALAUVEHPRMVWQO-UHFFFAOYSA-N OCC1C(=O)OC2C1CC1C(=O)C=CC1C(C2)C
1526 0 XRFVHWYJAMIALI-UHFFFAOYSA-N COC1=C(OC)C=C(CCN2C=C(N)[O+]=N2)C=C1
1527 0 JEXLLBRBNFHWRA-UHFFFAOYSA-N CC(C)OCC(O)COC1=CC=CC=C1
1528 0 SEVMKXVZUKPSMQ-UHFFFAOYSA-N COC(=O)C12CC3CC(CC(C3)C1O)C2
1529 0 MADGGJXZXKOPDW-UHFFFAOYSA-N COC1=CC(N2CCOCC2)=C(OC)C=C1[N+]#N
1530 0 VPWHQDBLRIQEQW-UHFFFAOYSA-N NC1=C2N=NN(C3CC(O)C(CO)C3)C2=NC=N1
1531 0 MADGGJXZXKOPDW-UHFFFAOYSA-N COC1=CC(N2CCOCC2)=C(OC)C=C1[N+]#N
1532 0 GLRGWYOPEVJTLP-UHFFFAOYSA-N O=C1CC(C2C1CC1C(CC2C)OC(=O)C1=C)O
1533 0 VAYSLXRNWFODBD-UHFFFAOYSA-N CCCCC1OC(=O)C2C1CCC=C2O
1534 0 TXZDFERKDKICLU-UHFFFAOYSA-N CC(=C)C(=O)OCC[N+](C)(C)CC(O)CCl
1535 0 PUQNCMYNZIUVIM-UHFFFAOYSA-N CCOC1=CC2=C(C=C1)C(C)=C(CC)C(=O)O2
1536 0 ZBBKAWGZWMAIER-UHFFFAOYSA-N CN(C(N)=N)C(=N)N(C)C1=NOC(C)=C1
1537 0 YBMAJJWSLOQOCX-UHFFFAOYSA-N CN(C(N)=N)C(=N)N(C)C1=NOC=C1C
1538 0 JJXGQWYFZXOCST-UHFFFAOYSA-N CCCCC1OC(=O)C2C1C(O)CC=C2
1539 0 RIPHWXGXFXUCBX-UHFFFAOYSA-N CCCCC1OC(=O)C2C1CCC1C2O1
1540 0 DILZDMWFWNCRNK-UHFFFAOYSA-N CCC1=CC=C(COCC(O)CO)C=C1
1541 0 HEXPBLMJYQVQNU-UHFFFAOYSA-N CCCC1=CC(OCC(O)CO)=CC=C1
1542 0 YDFZDHDSQUITOX-UHFFFAOYSA-N CCCC1=CC=CC=C1OCC(O)CO
1543 0 JGFCZGSHTBKQHF-UHFFFAOYSA-N CCCC1=CC=C(OCC(O)CO)C=C1
1544 0 ZDVACXRDQCYXNJ-UHFFFAOYSA-N CCCCC1OC(=O)C2C1COCC=C2
1545 0 ZNIHTVXXBBRMBU-UHFFFAOYSA-N CCCCC1OC(=O)C2(C1CCC=C2)O
1546 0 YEEXSRKMVILQQG-UHFFFAOYSA-N OC(=O)CC1(O)CC2CC(C1=C)C2(C)C
1547 0 MRLXKWKTAIIUDP-UHFFFAOYSA-N CC1(COC2=CC=CC=C2OCC2(C)CO2)CO1
1548 0 WHKVVCONIZOZII-UHFFFAOYSA-N CC(C12CC2C(=C)C(C1)(O)CC(=O)O)C
1549 0 BEBYNYCNFDDIFE-UHFFFAOYSA-N COC(=O)C12CC3CC(CC(O)(C3)C1)C2
1550 0 TXZDFERKDKICLU-UHFFFAOYSA-N CC(=C)C(=O)OCC[N+](C)(C)CC(O)CCl
1551 0 XDOAKCQDYTXZBD-UHFFFAOYSA-N C[N+](C)(C)CC(=O)N=NCC1=CC=CO1
1552 0 WGODWSVLQIYTPA-UHFFFAOYSA-N CCCC(OC(C)=O)N(CC(=O)OC)N=O
1553 0 MLSOUBLMNULAPA-UHFFFAOYSA-N CC(C)C1=CC=C(C=C1)C(OC(C)=O)OC(C)=O
1554 0 VZPRMPFBZIODPK-UHFFFAOYSA-N CCN(CC)C(S)=NN=C(C)C1=CC=CC=N1
1555 0 KSNPMKJOCFCJIA-UHFFFAOYSA-N CCC(COCOCC(CC)N(=O)=O)N(=O)=O
1556 0 JJSLFARHVQTZQN-UHFFFAOYSA-N C=CCOC(=O)C1CC=CCC1C(=O)OCC=C
1557 0 LASKCAZJLSMMFS-UHFFFAOYSA-N COC(=O)CCCN(CCC(=O)OC)N=O
1558 0 AIOXVWUQEJNSNC-UHFFFAOYSA-N O=CC=CC=CCCCCCCC(=O)O
1559 0 UNGUOKJCQOBANY-UHFFFAOYSA-N CC1C2C3OC(=O)C(=O)C3CCC2(C)CCC1=O
1560 0 MTXHYYFYFLXUEN-UHFFFAOYSA-N CCOC1=CC(OCC)=C(OCC)C=C1
1561 0 LXGJOADJKVXVJA-UHFFFAOYSA-N ON1C(=N)CC(=NC1=N)N1CCNCC1
1562 0 ABYCGAKJMGFSPY-UHFFFAOYSA-N CCCC(CC)OC(=O)C1=CC=CC=C1C(O)=O
1563 0 CQCUYOGWLHGGOR-UHFFFAOYSA-N CC(=O)CC(=O)C(OC(C)=O)N=C(C)O
1564 0 XSWFLOYZQXCBKI-UHFFFAOYSA-N CC(C)C1CC2OC(=O)CC2(C)C(=O)C1
1565 0 OCZQJFJNWTYDNP-UHFFFAOYSA-N CC(=C)C1CC2OC(=O)CC2(C)C(O)C1
1566 0 XHRZUBCLDBAJQS-UHFFFAOYSA-N O=CC=CCCCCCCC=CC(=O)O
1567 0 GWMUWOPPZOSJQV-UHFFFAOYSA-N OC(=O)CC(C1=CCC2CC1C2(C)C)O
1568 0 CLBUXACREGVPRZ-UHFFFAOYSA-N CCN(CC)P(F)(=O)N(CC)CC
1569 0 LYYRTLNEPIBLAE-UHFFFAOYSA-N CC(=O)c1c(O)cc2c(c1C)C=CC(O2)(C)C
1570 0 SYHCUZMDDBAINP-UHFFFAOYSA-N CCCCCN1CCN(CC1)C(S)=S
1571 0 AIGZVXBNMRGGBY-UHFFFAOYSA-N NC1=NC(=O)c2ncn(C3CNC(CO)C3)c2N1
1572 0 IACTUOFNNKVEPQ-UHFFFAOYSA-N CCCCNP(F)(=O)NCCCC
1573 0 MLESPYABWAITRI-UHFFFAOYSA-N CC(C)C1=C(O)C(C(=O)OCC(C)=O)=C(C)C=C1
