# Supplementary material for: Ion mobility collision cross-section atlas for known and unknown metabolite annotation in untargeted metabolomics
Source: Nat Commun. 2020 Aug 28;11:4334. doi: 10.1038/s41467-020-18171-8 (PMC7455731; doi:10.1038/s41467-020-18171-8)
Supplement: Supplementary file 8 — Supplementary Data 5 [file 41467_2020_18171_MOESM8_ESM.zip › 01_positive_mode/L0749/cfmid_pred_spec.msp]

Name: +ve in-silico MS/MS by CFM-ID for ZPUCINDJVBIVPJ-LJISPDSOSA-N
ID: ZPUCINDJVBIVPJ-LJISPDSOSA-N
Comment: Energy0
Num peaks: 6
105.0334912 16.22282733
182.1175552 9.773703722
200.1281199 2.702341798
244.1332052 2.676419888
272.1281199 11.74813544
304.1543346 37.03910652

Name: +ve in-silico MS/MS by CFM-ID for ZPUCINDJVBIVPJ-LJISPDSOSA-N
ID: ZPUCINDJVBIVPJ-LJISPDSOSA-N
Comment: Energy1
Num peaks: 19
79.05422664 0.7604306407
82.06512568 0.807048456
96.08077574 2.160171008
105.0334912 24.5689376
122.0964258 8.373464854
123.0440559 0.890968338
124.1120759 1.618542817
150.0913404 0.9798044479
152.1069905 2.063939204
180.1019051 1.398472382
182.1175552 13.90477815
200.1281199 1.951319432
230.1175552 1.240993017
244.1332052 2.319832645
246.1488553 1.161614015
254.1175552 0.8759347242
272.1281199 4.914294654
286.1437699 2.865672323
304.1543346 7.330862397

Name: +ve in-silico MS/MS by CFM-ID for ZPUCINDJVBIVPJ-LJISPDSOSA-N
ID: ZPUCINDJVBIVPJ-LJISPDSOSA-N
Comment: Energy2
Num peaks: 31
15.02292652 0.6385299874
39.02292652 1.135690334
49.00727645 4.585361529
51.02292652 5.898627921
55.05422664 1.169109409
63.02292652 4.559870562
65.03857658 1.030214711
67.05422664 1.425694512
69.06987671 0.9141715915
79.01784114 1.050189818
79.05422664 2.314046488
82.06512568 2.808205397
84.08077574 0.8922150901
89.00219107 0.6424864756
94.06512568 0.7104869668
96.08077574 4.713541381
105.0334912 19.82512305
107.0491413 0.7770043159
110.0964258 0.6290320818
120.0807757 1.10028751
122.0964258 7.740108595
124.0756904 2.142024741
138.0913404 4.493110179
140.1069905 0.9376393799
148.0756904 0.7871037759
150.0913404 0.5918046325
154.086255 1.046716066
158.1175552 0.606433754
168.1019051 1.698501488
182.1175552 0.8942347888
184.0968197 1.054350154

Name: +ve in-silico MS/MS by CFM-ID for BQJCRHHNABKAKU-KBQPJGBKSA-N
ID: BQJCRHHNABKAKU-KBQPJGBKSA-N
Comment: Energy0
Num peaks: 6
15.02292652 1.605925048
230.1175552 1.573976647
255.1015708 2.714724308
257.1172208 2.51044409
268.1332052 6.890468849
286.1437699 73.43975846

Name: +ve in-silico MS/MS by CFM-ID for BQJCRHHNABKAKU-KBQPJGBKSA-N
ID: BQJCRHHNABKAKU-KBQPJGBKSA-N
Comment: Energy1
Num peaks: 13
44.04947561 2.825414199
58.06512568 1.437620898
226.086255 1.435515908
242.1175552 1.809833413
243.1015708 1.231689426
254.1175552 2.049898375
255.1015708 4.168847385
256.1332052 8.544111109
257.1172208 3.7995221
258.1488553 5.191440638
268.1332052 7.490820516
270.1124698 1.717217306
286.1437699 39.05957614

Name: +ve in-silico MS/MS by CFM-ID for BQJCRHHNABKAKU-KBQPJGBKSA-N
ID: BQJCRHHNABKAKU-KBQPJGBKSA-N
Comment: Energy2
Num peaks: 31
15.02292652 4.694121035
26.00252542 1.504346134
30.03382555 1.682508564
42.03382555 1.659829729
44.04947561 2.465057473
56.04947561 3.211077829
58.06512568 2.236034018
171.0440559 1.436537298
173.0597059 1.666734531
185.0597059 1.939276714
187.075356 1.881864551
198.0913404 3.011656366
199.075356 3.27462427
200.1069905 2.018286797
201.0910061 2.574609787
212.1069905 1.38304092
213.0910061 1.652343002
214.086255 2.372310538
214.1226406 1.936877463
216.1019051 1.279679264
225.0910061 1.353637464
227.1066561 1.974411209
228.1019051 3.852265335
230.1175552 1.962173753
239.1066561 1.903690812
240.1019051 1.29974915
241.1223062 1.437333237
242.1175552 2.160328566
252.1019051 1.969317575
268.1332052 2.004631721
270.1124698 2.818690654

Name: +ve in-silico MS/MS by CFM-ID for STECJAGHUSJQJN-MKXJHAPZSA-N
ID: STECJAGHUSJQJN-MKXJHAPZSA-N
Comment: Energy0
Num peaks: 6
103.0542266 5.070870097
121.0647913 3.147446751
138.0913404 11.3332865
149.0597059 11.31925581
286.1437699 22.5731014
304.1543346 27.02462432

Name: +ve in-silico MS/MS by CFM-ID for STECJAGHUSJQJN-MKXJHAPZSA-N
ID: STECJAGHUSJQJN-MKXJHAPZSA-N
Comment: Energy1
Num peaks: 18
79.05422664 4.614451431
94.06512568 2.92378702
96.08077574 2.834481564
103.0542266 6.529635201
105.0698767 1.126084913
121.0647913 2.082212222
131.0491413 2.163421883
133.0647913 1.604248908
136.0756904 1.733912656
138.0913404 18.91075983
149.0597059 12.62076389
156.1019051 1.754343056
242.1175552 2.045973468
244.1332052 1.092455231
260.1281199 1.38147502
268.1332052 1.635284421
286.1437699 10.9341911
304.1543346 4.788677058

Name: +ve in-silico MS/MS by CFM-ID for STECJAGHUSJQJN-MKXJHAPZSA-N
ID: STECJAGHUSJQJN-MKXJHAPZSA-N
Comment: Energy2
Num peaks: 31
15.02292652 2.422838062
42.03382555 1.123188788
52.01817548 2.967444203
54.03382555 2.124298897
56.04947561 5.204667741
58.06512568 0.9316982967
79.05422664 2.505212148
82.06512568 2.939780684
84.08077574 1.142097536
91.05422664 1.530960101
94.06512568 2.089879102
95.04914126 1.38905117
96.08077574 1.627067764
101.0385766 0.876185454
103.0542266 5.885984045
105.0698767 1.972631793
108.0443902 1.013320565
110.0600403 3.762226295
112.0756904 2.235928019
114.0913404 1.06133352
121.0647913 2.83395421
122.0600403 1.389423488
124.0756904 3.096054046
126.0913404 2.984403591
131.0491413 4.275186899
133.0284058 0.9004272136
133.0647913 1.399118864
136.0756904 0.9912719913
138.0913404 2.612226514
140.070605 1.816986884
149.0597059 8.253833846

Name: +ve in-silico MS/MS by CFM-ID for MXXWOMGUGJBKIW-YPCIICBESA-N
ID: MXXWOMGUGJBKIW-YPCIICBESA-N
Comment: Energy0
Num peaks: 10
86.0964258 15.47189329
112.0756904 1.173194656
135.0440559 1.524996466
150.0913404 2.228992327
164.1069905 1.364775909
173.0597059 2.289429325
201.0546206 3.869639065
256.1332052 3.951828607
268.1332052 1.904116519
286.1437699 46.468197

Name: +ve in-silico MS/MS by CFM-ID for MXXWOMGUGJBKIW-YPCIICBESA-N
ID: MXXWOMGUGJBKIW-YPCIICBESA-N
Comment: Energy1
Num peaks: 28
39.02292652 1.126802461
51.02292652 0.8141311166
67.01784114 1.104329562
69.06987671 1.317112232
84.08077574 1.666268927
86.0964258 16.38534988
112.0756904 1.965984326
123.0440559 0.7571207691
134.0600403 1.170146476
135.0440559 3.984804339
136.0756904 1.018440708
138.0913404 1.731172389
145.0284058 1.059538346
145.0647913 1.44299145
147.0440559 1.46572208
148.0756904 4.271556671
150.0913404 3.489182918
159.0440559 3.694929224
161.0597059 1.048485215
162.0913404 0.8576377948
164.1069905 2.200876898
173.0597059 6.704639989
183.0440559 1.233401153
201.0546206 4.78355659
230.0811697 0.7493613627
256.1332052 2.488131844
268.1332052 1.514105983
286.1437699 10.17367568

Name: +ve in-silico MS/MS by CFM-ID for MXXWOMGUGJBKIW-YPCIICBESA-N
ID: MXXWOMGUGJBKIW-YPCIICBESA-N
Comment: Energy2
Num peaks: 31
39.02292652 3.967482404
41.03857658 2.290999209
43.05422664 2.143182142
49.00727645 0.8410748664
51.02292652 1.980408264
53.03857658 1.484838881
55.05422664 3.446291763
56.04947561 0.8302634167
57.06987671 4.120150836
58.06512568 1.424719946
63.02292652 0.9018324119
67.01784114 1.07901116
69.06987671 5.384306998
77.03857658 1.019566659
84.08077574 5.299573815
86.0964258 9.533883613
101.0385766 1.312018206
105.0334912 0.8249494386
115.0542266 0.7815214417
117.0334912 0.9322784781
125.0385766 0.9403923418
127.0542266 4.213625105
131.0491413 1.124386032
134.0600403 1.06097768
136.0756904 1.17627716
143.0491413 2.407501767
147.0440559 0.82280147
155.0491413 1.516273765
173.0597059 1.621756307
268.1332052 1.192764006
270.1124698 0.9731079462

Name: +ve in-silico MS/MS by CFM-ID for KRGPXXHMOXVMMM-CIUDSAMLSA-N
ID: KRGPXXHMOXVMMM-CIUDSAMLSA-N
Comment: Energy0
Num peaks: 11
186.0760843 2.400090574
203.1026334 1.951441907
212.1393532 7.092551657
240.1342679 6.254236095
241.1182834 3.222395403
242.1499179 1.843343743
258.1448325 26.83807421
269.1131981 3.265539745
286.1397472 6.85156155
287.1237627 4.976990922
304.1503118 15.73154078

Name: +ve in-silico MS/MS by CFM-ID for KRGPXXHMOXVMMM-CIUDSAMLSA-N
ID: KRGPXXHMOXVMMM-CIUDSAMLSA-N
Comment: Energy1
Num peaks: 22
56.04947561 5.182846195
73.07602471 1.60384046
102.0549549 1.914048018
114.0549549 1.011082985
128.070605 5.136171463
130.086255 3.293787899
140.070605 0.9425744352
157.0971541 5.00225215
183.1128041 2.343945839
186.0760843 1.396122616
203.1026334 1.633458071
210.1237032 1.258014468
212.1393532 13.93850244
214.1550033 2.077055394
229.1182834 2.170462077
231.1339335 2.213552821
240.1342679 4.488418701
241.1182834 5.531908872
242.1499179 1.92070678
258.1448325 14.62918178
286.1397472 1.193590584
304.1503118 1.272753746

Name: +ve in-silico MS/MS by CFM-ID for KRGPXXHMOXVMMM-CIUDSAMLSA-N
ID: KRGPXXHMOXVMMM-CIUDSAMLSA-N
Comment: Energy2
Num peaks: 31
42.03382555 2.884995837
44.04947561 1.002793781
54.03382555 2.87634992
56.04947561 2.839720259
68.04947561 3.889649378
71.06037464 3.000010213
73.07602471 1.571951931
82.06512568 1.380904117
85.02840582 0.7230005802
88.03930485 0.9217006609
100.0393049 0.8783236032
102.0549549 4.465960726
114.0549549 1.525067581
119.081504 1.021370312
128.070605 0.8297334643
129.0658539 0.670722359
140.070605 6.595734038
143.081504 2.954923482
157.0971541 10.0010054
159.1128041 0.7626314484
169.0971541 1.27982985
172.1080531 0.9855986813
183.1128041 3.817184809
186.0760843 1.758216043
186.1237032 1.043990611
203.1026334 0.9525476895
212.1393532 15.66761503
214.1550033 0.6374776367
240.1342679 0.9320480689
241.1182834 1.077683599
258.1448325 0.6924607016

Name: +ve in-silico MS/MS by CFM-ID for LVVKXRQZSRUVPY-HNNXBMFYSA-N
ID: LVVKXRQZSRUVPY-HNNXBMFYSA-N
Comment: Energy0
Num peaks: 6
107.0491413 4.132475394
178.086255 2.795670614
257.1172208 2.827977111
268.1332052 2.360434992
269.1172208 3.120868189
286.1437699 68.33953047

Name: +ve in-silico MS/MS by CFM-ID for LVVKXRQZSRUVPY-HNNXBMFYSA-N
ID: LVVKXRQZSRUVPY-HNNXBMFYSA-N
Comment: Energy1
Num peaks: 28
44.04947561 0.8818290381
107.0491413 8.156134506
109.0647913 1.037392221
117.0334912 1.725749653
119.0491413 4.790954099
121.0647913 3.708730401
147.0440559 1.996490941
149.0597059 5.438213879
150.0913404 1.481671746
151.075356 3.123486123
163.075356 0.8571387925
164.070605 1.632904405
166.086255 4.340710347
174.0549549 0.8951410448
178.086255 7.645635574
192.1019051 0.8988420204
241.0859207 1.104168874
242.1175552 1.347944894
243.1015708 1.507737933
244.1332052 1.047359227
254.1175552 1.772253344
256.1332052 2.368990983
257.1172208 1.153006764
258.1488553 2.285992095
268.1332052 1.109786936
269.1172208 5.216129682
270.1124698 0.8942233586
286.1437699 11.66625147

Name: +ve in-silico MS/MS by CFM-ID for LVVKXRQZSRUVPY-HNNXBMFYSA-N
ID: LVVKXRQZSRUVPY-HNNXBMFYSA-N
Comment: Energy2
Num peaks: 31
49.00727645 1.578279787
65.03857658 2.895890816
75.02292652 4.484071066
77.03857658 4.063361729
79.05422664 5.496733199
89.03857658 1.012773212
91.05422664 3.104879675
92.04947561 1.65227952
93.06987671 2.323359288
104.0494756 1.031800736
105.0334912 1.077552644
105.0698767 1.469268209
106.0651257 1.734130548
107.0491413 7.505157927
109.0647913 1.193950511
117.0334912 0.8758068625
119.0491413 3.393495265
121.0647913 1.063258408
127.1117415 0.9621274938
135.0440559 1.008818226
137.0597059 1.450972356
146.0600403 2.089893591
148.0756904 1.482500595
149.0597059 2.372115097
151.075356 1.402610982
160.0756904 1.166806684
162.0549549 1.598051455
178.086255 2.253969377
188.070605 1.033645754
192.1019051 0.9598216117
196.0756904 0.9105311815

Name: +ve in-silico MS/MS by CFM-ID for LVVKXRQZSRUVPY-UHFFFAOYSA-N
ID: LVVKXRQZSRUVPY-UHFFFAOYSA-N
Comment: Energy0
Num peaks: 6
107.0491413 4.132475394
178.086255 2.795670614
257.1172208 2.827977111
268.1332052 2.360434992
269.1172208 3.120868189
286.1437699 68.33953047

Name: +ve in-silico MS/MS by CFM-ID for LVVKXRQZSRUVPY-UHFFFAOYSA-N
ID: LVVKXRQZSRUVPY-UHFFFAOYSA-N
Comment: Energy1
Num peaks: 28
44.04947561 0.8818290381
107.0491413 8.156134506
109.0647913 1.037392221
117.0334912 1.725749653
119.0491413 4.790954099
121.0647913 3.708730401
147.0440559 1.996490941
149.0597059 5.438213879
150.0913404 1.481671746
151.075356 3.123486123
163.075356 0.8571387925
164.070605 1.632904405
166.086255 4.340710347
174.0549549 0.8951410448
178.086255 7.645635574
192.1019051 0.8988420204
241.0859207 1.104168874
242.1175552 1.347944894
243.1015708 1.507737933
244.1332052 1.047359227
254.1175552 1.772253344
256.1332052 2.368990983
257.1172208 1.153006764
258.1488553 2.285992095
268.1332052 1.109786936
269.1172208 5.216129682
270.1124698 0.8942233586
286.1437699 11.66625147

Name: +ve in-silico MS/MS by CFM-ID for LVVKXRQZSRUVPY-UHFFFAOYSA-N
ID: LVVKXRQZSRUVPY-UHFFFAOYSA-N
Comment: Energy2
Num peaks: 31
49.00727645 1.578279787
65.03857658 2.895890816
75.02292652 4.484071066
77.03857658 4.063361729
79.05422664 5.496733199
89.03857658 1.012773212
91.05422664 3.104879675
92.04947561 1.65227952
93.06987671 2.323359288
104.0494756 1.031800736
105.0334912 1.077552644
105.0698767 1.469268209
106.0651257 1.734130548
107.0491413 7.505157927
109.0647913 1.193950511
117.0334912 0.8758068625
119.0491413 3.393495265
121.0647913 1.063258408
127.1117415 0.9621274938
135.0440559 1.008818226
137.0597059 1.450972356
146.0600403 2.089893591
148.0756904 1.482500595
149.0597059 2.372115097
151.075356 1.402610982
160.0756904 1.166806684
162.0549549 1.598051455
178.086255 2.253969377
188.070605 1.033645754
192.1019051 0.9598216117
196.0756904 0.9105311815

Name: +ve in-silico MS/MS by CFM-ID for LVVKXRQZSRUVPY-OAHLLOKOSA-N
ID: LVVKXRQZSRUVPY-OAHLLOKOSA-N
Comment: Energy0
Num peaks: 6
107.0491413 4.132475394
178.086255 2.795670614
257.1172208 2.827977111
268.1332052 2.360434992
269.1172208 3.120868189
286.1437699 68.33953047

Name: +ve in-silico MS/MS by CFM-ID for LVVKXRQZSRUVPY-OAHLLOKOSA-N
ID: LVVKXRQZSRUVPY-OAHLLOKOSA-N
Comment: Energy1
Num peaks: 28
44.04947561 0.8818290381
107.0491413 8.156134506
109.0647913 1.037392221
117.0334912 1.725749653
119.0491413 4.790954099
121.0647913 3.708730401
147.0440559 1.996490941
149.0597059 5.438213879
150.0913404 1.481671746
151.075356 3.123486123
163.075356 0.8571387925
164.070605 1.632904405
166.086255 4.340710347
174.0549549 0.8951410448
178.086255 7.645635574
192.1019051 0.8988420204
241.0859207 1.104168874
242.1175552 1.347944894
243.1015708 1.507737933
244.1332052 1.047359227
254.1175552 1.772253344
256.1332052 2.368990983
257.1172208 1.153006764
258.1488553 2.285992095
268.1332052 1.109786936
269.1172208 5.216129682
270.1124698 0.8942233586
286.1437699 11.66625147

Name: +ve in-silico MS/MS by CFM-ID for LVVKXRQZSRUVPY-OAHLLOKOSA-N
ID: LVVKXRQZSRUVPY-OAHLLOKOSA-N
Comment: Energy2
Num peaks: 31
49.00727645 1.578279787
65.03857658 2.895890816
75.02292652 4.484071066
77.03857658 4.063361729
79.05422664 5.496733199
89.03857658 1.012773212
91.05422664 3.104879675
92.04947561 1.65227952
93.06987671 2.323359288
104.0494756 1.031800736
105.0334912 1.077552644
105.0698767 1.469268209
106.0651257 1.734130548
107.0491413 7.505157927
109.0647913 1.193950511
117.0334912 0.8758068625
119.0491413 3.393495265
121.0647913 1.063258408
127.1117415 0.9621274938
135.0440559 1.008818226
137.0597059 1.450972356
146.0600403 2.089893591
148.0756904 1.482500595
149.0597059 2.372115097
151.075356 1.402610982
160.0756904 1.166806684
162.0549549 1.598051455
178.086255 2.253969377
188.070605 1.033645754
192.1019051 0.9598216117
196.0756904 0.9105311815

Name: +ve in-silico MS/MS by CFM-ID for WVLOADHCBXTIJK-YNHQPCIGSA-N
ID: WVLOADHCBXTIJK-YNHQPCIGSA-N
Comment: Energy0
Num peaks: 6
15.02292652 1.623760263
255.1015708 2.618499215
257.1172208 2.509399396
258.1488553 1.498659627
268.1332052 8.519395212
286.1437699 72.98682092

Name: +ve in-silico MS/MS by CFM-ID for WVLOADHCBXTIJK-YNHQPCIGSA-N
ID: WVLOADHCBXTIJK-YNHQPCIGSA-N
Comment: Energy1
Num peaks: 12
44.04947561 2.726254723
58.06512568 1.376072258
240.1019051 1.331544064
242.1175552 2.729498002
254.1175552 2.899254277
255.1015708 3.792534035
256.1332052 6.280430004
257.1172208 3.227787622
258.1488553 12.77296957
268.1332052 7.704483866
270.1124698 1.453447585
286.1437699 33.93056817

Name: +ve in-silico MS/MS by CFM-ID for WVLOADHCBXTIJK-YNHQPCIGSA-N
ID: WVLOADHCBXTIJK-YNHQPCIGSA-N
Comment: Energy2
Num peaks: 31
15.02292652 4.941332481
26.00252542 1.305394302
30.03382555 1.477545176
39.02292652 2.129867887
41.00219107 2.525612963
41.03857658 3.490353789
42.03382555 1.693858703
43.01784114 1.607596221
44.04947561 2.59468488
55.01784114 2.146821395
56.04947561 3.269735273
57.0334912 2.404787335
58.06512568 2.103889189
198.0913404 1.855341029
199.075356 1.400371518
212.1069905 1.773221304
226.1226406 1.177863316
227.0702706 1.721571242
227.1066561 2.922279059
228.1019051 1.648570959
229.0859207 1.350700571
237.0910061 1.321788973
239.1066561 1.685993393
240.1019051 1.719627202
241.1223062 1.1922133
242.1175552 3.873372003
244.1332052 1.507115539
252.1019051 1.733899999
258.1488553 1.309136821
268.1332052 2.159818985
270.1124698 3.472988718

Name: +ve in-silico MS/MS by CFM-ID for TZJUAPRPYXCUDU-GLZXHMCRSA-N
ID: TZJUAPRPYXCUDU-GLZXHMCRSA-N
Comment: Energy0
Num peaks: 6
254.1175552 0.9481143249
258.1124698 0.6614124371
268.1332052 17.28049416
272.1281199 0.6430652739
286.1437699 47.49072026
304.1543346 26.90393036

Name: +ve in-silico MS/MS by CFM-ID for TZJUAPRPYXCUDU-GLZXHMCRSA-N
ID: TZJUAPRPYXCUDU-GLZXHMCRSA-N
Comment: Energy1
Num peaks: 14
45.0334912 1.497953121
162.0913404 1.267443228
214.086255 1.225286977
216.1019051 1.401770595
218.1175552 1.154801758
254.1175552 2.083705326
256.1332052 3.575889276
258.1488553 5.143229291
268.1332052 20.85685856
272.1281199 1.233807719
274.1437699 1.76298992
276.15942 1.309887822
286.1437699 29.46287908
304.1543346 8.801679936

Name: +ve in-silico MS/MS by CFM-ID for TZJUAPRPYXCUDU-GLZXHMCRSA-N
ID: TZJUAPRPYXCUDU-GLZXHMCRSA-N
Comment: Energy2
Num peaks: 31
43.01784114 1.460778233
49.00727645 1.073446238
123.0440559 2.048745512
129.0910061 1.022087266
150.0913404 1.041877995
151.075356 1.007049352
162.0913404 0.9897103619
186.0913404 0.9822340966
198.0913404 2.105862996
200.1069905 1.413216404
202.086255 1.164847507
210.0913404 2.277717349
212.1069905 1.531269668
214.086255 2.177057051
214.1226406 1.75781479
216.1019051 1.555397555
216.1382906 1.044145627
226.086255 1.766278669
228.1019051 3.346465179
230.1175552 2.244937607
234.1488553 1.08632573
240.1019051 1.381923241
242.1175552 1.339436598
254.1175552 3.362756203
256.1332052 3.303501013
258.1124698 2.151462918
258.1488553 1.74273988
268.1332052 8.925187878
270.1124698 3.742603033
286.1437699 3.060678256
288.1230345 1.154059302

Name: +ve in-silico MS/MS by CFM-ID for QENVUHCAYXAROT-YOEHRIQHSA-N
ID: QENVUHCAYXAROT-YOEHRIQHSA-N
Comment: Energy0
Num peaks: 6
15.02292652 1.537605764
243.1015708 2.327961713
244.1332052 1.381743792
268.1332052 10.65914336
270.1124698 2.182314191
286.1437699 68.18434965

Name: +ve in-silico MS/MS by CFM-ID for QENVUHCAYXAROT-YOEHRIQHSA-N
ID: QENVUHCAYXAROT-YOEHRIQHSA-N
Comment: Energy1
Num peaks: 19
49.00727645 2.226257738
51.02292652 1.273183613
53.00219107 2.608624254
57.0334912 2.140812407
67.01784114 3.836129438
69.0334912 2.017425267
216.1019051 1.768438288
218.1175552 1.650189186
228.1019051 1.856182069
230.1175552 1.299652529
232.1332052 2.382317384
242.1175552 2.977721214
244.1332052 2.931025903
254.1175552 2.98276678
257.1172208 1.282777449
258.1488553 2.628032111
268.1332052 9.45891507
270.1124698 2.116063131
286.1437699 33.31502339

Name: +ve in-silico MS/MS by CFM-ID for QENVUHCAYXAROT-YOEHRIQHSA-N
ID: QENVUHCAYXAROT-YOEHRIQHSA-N
Comment: Energy2
Num peaks: 31
15.02292652 2.415673195
39.02292652 1.279545736
41.00219107 3.159719629
42.03382555 1.177911155
44.04947561 1.476440853
49.00727645 3.073858135
51.02292652 2.218078061
53.00219107 1.266551443
56.04947561 2.248401783
58.06512568 1.94488418
67.01784114 1.435138659
105.0334912 1.661293918
117.0334912 4.003794217
173.0597059 1.942163772
186.0913404 2.604080146
198.0549549 1.633157723
199.075356 2.074800953
214.086255 1.448745402
216.1019051 1.762594802
218.1175552 3.406159101
225.0910061 1.20051793
227.0702706 1.280951329
227.1066561 1.146360789
229.0859207 2.699418695
240.1019051 1.96630741
241.0859207 1.332206131
242.1175552 1.795291795
243.1015708 1.54559424
252.1019051 1.313174842
268.1332052 1.178250827
270.1124698 2.46462397

Name: +ve in-silico MS/MS by CFM-ID for OOQFZQDSQKMUFW-GUYCJALGSA-N
ID: OOQFZQDSQKMUFW-GUYCJALGSA-N
Comment: Energy0
Num peaks: 6
137.0597059 0.629513635
240.1019051 1.046137516
242.1175552 0.7473541289
254.1175552 0.8616021281
268.1332052 47.35024701
286.1437699 41.91520896

Name: +ve in-silico MS/MS by CFM-ID for OOQFZQDSQKMUFW-GUYCJALGSA-N
ID: OOQFZQDSQKMUFW-GUYCJALGSA-N
Comment: Energy1
Num peaks: 16
214.086255 1.301471653
216.1019051 1.734761062
226.086255 3.305648376
228.1019051 3.850589506
230.1175552 3.928969844
236.1069905 1.622293994
238.1226406 2.329060644
240.1019051 4.09568739
240.1382906 4.571274116
242.1175552 3.352468007
244.1332052 1.039241322
254.1175552 2.242857688
256.1332052 3.813139123
258.1488553 2.198044039
268.1332052 25.12521261
286.1437699 15.99837466

Name: +ve in-silico MS/MS by CFM-ID for OOQFZQDSQKMUFW-GUYCJALGSA-N
ID: OOQFZQDSQKMUFW-GUYCJALGSA-N
Comment: Energy2
Num peaks: 31
104.0494756 1.127574996
118.0651257 1.694565811
123.0440559 1.262585363
142.0651257 1.905060577
154.0651257 1.054461625
156.0807757 1.622751471
168.0807757 1.962690731
174.0549549 1.574953687
176.070605 1.308550414
184.0756904 1.122204021
188.070605 1.468217816
196.1120759 1.080324908
198.0913404 1.083649545
210.0913404 2.42474807
212.070605 2.192108224
212.1069905 2.1140522
214.086255 3.26204102
216.1019051 2.075600648
224.1069905 1.366689562
226.086255 2.504475412
228.1019051 3.954119789
236.1069905 1.460870455
238.1226406 1.434208344
240.1019051 5.430130143
242.1175552 3.583608493
250.1226406 1.123316295
252.1019051 3.367021812
254.1175552 1.546946722
256.1332052 1.713398554
268.1332052 1.782676515
270.1124698 1.782462438

Name: +ve in-silico MS/MS by CFM-ID for JJNVDCBKBUSUII-SVFSVNPNSA-N
ID: JJNVDCBKBUSUII-SVFSVNPNSA-N
Comment: Energy0
Num peaks: 6
79.05422664 2.057427662
103.0542266 4.483712984
131.0491413 16.83532566
136.0756904 2.228872642
138.0913404 14.10044059
286.1437699 45.81982244

Name: +ve in-silico MS/MS by CFM-ID for JJNVDCBKBUSUII-SVFSVNPNSA-N
ID: JJNVDCBKBUSUII-SVFSVNPNSA-N
Comment: Energy1
Num peaks: 11
53.00219107 1.91463969
79.05422664 2.887281012
94.06512568 4.044996328
96.08077574 3.053721918
103.0542266 8.301108579
131.0491413 21.5958518
136.0756904 2.03776961
138.0913404 22.079452
242.1175552 2.913984435
268.1332052 3.282730486
286.1437699 8.643377871

Name: +ve in-silico MS/MS by CFM-ID for JJNVDCBKBUSUII-SVFSVNPNSA-N
ID: JJNVDCBKBUSUII-SVFSVNPNSA-N
Comment: Energy2
Num peaks: 28
15.02292652 2.490369343
39.02292652 0.8619216039
42.03382555 1.231487256
49.00727645 1.767322127
51.02292652 0.9925416498
52.01817548 3.320110385
53.00219107 1.757755135
54.03382555 2.381912649
56.04947561 5.100848265
58.06512568 0.87339542
79.05422664 2.311701252
82.06512568 3.492872626
94.06512568 2.536411924
95.04914126 1.565700451
96.04439023 0.9799971796
96.08077574 1.082550301
101.0385766 5.250961883
103.0542266 14.17307932
105.0334912 1.068219878
105.0698767 2.238337005
108.0443902 0.936032482
110.0600403 3.679866168
122.0600403 1.619299409
124.0756904 1.740700698
126.0913404 2.196056712
131.0491413 11.97529127
136.0756904 1.006600025
138.0913404 1.539833018

Name: +ve in-silico MS/MS by CFM-ID for VXXVFIKKBBVGIR-HNNXBMFYSA-N
ID: VXXVFIKKBBVGIR-HNNXBMFYSA-N
Comment: Energy0
Num peaks: 7
15.02292652 1.480696172
243.1015708 1.936584769
255.1015708 1.55970391
257.1172208 3.629430553
268.1332052 2.122416532
270.1124698 1.656926448
286.1437699 68.28404107

Name: +ve in-silico MS/MS by CFM-ID for VXXVFIKKBBVGIR-HNNXBMFYSA-N
ID: VXXVFIKKBBVGIR-HNNXBMFYSA-N
Comment: Energy1
Num peaks: 20
105.0334912 8.748710483
107.0491413 12.59550726
119.0491413 2.683347853
149.0597059 1.057228911
192.1019051 1.304434816
227.0702706 1.272681004
229.0859207 2.450560964
241.0859207 7.281200814
242.1175552 1.903961502
243.1015708 12.55841448
244.1332052 1.005036005
245.1172208 1.098759797
254.1175552 1.551875204
255.1015708 3.492901812
256.1332052 2.233091658
257.1172208 3.971469851
258.1488553 2.12664914
268.1332052 1.02950469
270.1124698 1.267238844
286.1437699 10.92201938

Name: +ve in-silico MS/MS by CFM-ID for VXXVFIKKBBVGIR-HNNXBMFYSA-N
ID: VXXVFIKKBBVGIR-HNNXBMFYSA-N
Comment: Energy2
Num peaks: 31
49.00727645 1.088012753
75.02292652 1.701193196
77.03857658 1.931638316
91.05422664 1.238857355
93.06987671 1.238401075
105.0334912 6.848095075
107.0491413 2.560837104
117.0334912 2.426888342
119.0491413 3.905201828
121.0647913 1.193850039
123.0440559 1.39227218
135.0440559 1.052629868
137.0597059 2.411201004
171.0804414 1.618650542
186.0913404 1.380012462
211.075356 1.157387109
212.1069905 1.701782527
213.0910061 2.315965649
215.1066561 1.147807115
225.0910061 1.88561674
227.0702706 1.562386709
227.1066561 4.077897773
229.0859207 2.32847436
229.1223062 1.3677841
239.1066561 1.042520838
240.1019051 1.233892848
241.0859207 3.07552606
241.1223062 1.150916322
242.1175552 3.051455942
243.1015708 3.501570268
270.1124698 1.280538976

Name: +ve in-silico MS/MS by CFM-ID for YLFKDWVECRVHGB-ABYLEIOUSA-N
ID: YLFKDWVECRVHGB-ABYLEIOUSA-N
Comment: Energy0
Num peaks: 6
15.02292652 0.8976914087
260.1281199 0.7941935603
268.1332052 20.58986141
270.1124698 0.6799202644
286.1437699 44.58019954
304.1543346 21.91493458

Name: +ve in-silico MS/MS by CFM-ID for YLFKDWVECRVHGB-ABYLEIOUSA-N
ID: YLFKDWVECRVHGB-ABYLEIOUSA-N
Comment: Energy1
Num peaks: 21
51.02292652 1.066529258
57.0334912 0.9722156936
69.0334912 1.035857952
214.086255 0.8419519377
226.086255 1.432683823
228.1019051 1.445327216
229.0859207 1.132106414
230.1175552 1.045360756
231.1015708 0.9241656641
242.1175552 1.487659291
243.1015708 1.852180221
246.1124698 0.9346457976
254.1175552 1.069406156
256.1332052 1.122667332
258.1124698 1.601093735
260.1281199 1.181290575
261.1121354 1.064665603
268.1332052 24.57339876
270.1124698 0.8201812157
286.1437699 28.89087631
304.1543346 6.286312519

Name: +ve in-silico MS/MS by CFM-ID for YLFKDWVECRVHGB-ABYLEIOUSA-N
ID: YLFKDWVECRVHGB-ABYLEIOUSA-N
Comment: Energy2
Num peaks: 31
15.02292652 1.417284306
39.02292652 1.547699981
41.00219107 3.897451164
41.03857658 2.563741583
42.03382555 1.858321203
43.01784114 2.016761584
44.04947561 1.612001095
49.00727645 4.204544218
51.02292652 2.016157291
55.01784114 1.178060745
56.04947561 1.474782841
72.04439023 3.315071925
74.0600403 1.233552926
202.086255 1.933672534
213.0910061 1.713876186
229.0859207 1.623946
230.1175552 1.377855215
241.0859207 1.246251579
242.1175552 1.628453037
243.1015708 1.561865121
245.1172208 2.866452377
246.1124698 1.551349468
254.1175552 1.743473319
256.1332052 1.45483633
258.1124698 1.776586743
259.1328709 1.345224663
260.1281199 1.146209816
268.1332052 3.341658151
270.1124698 5.539375831
286.1437699 1.900047091
288.1230345 1.459073531

Name: +ve in-silico MS/MS by CFM-ID for HKOIXWVRNLGFOR-KOFBORESSA-N
ID: HKOIXWVRNLGFOR-KOFBORESSA-N
Comment: Energy0
Num peaks: 6
230.1175552 1.590259717
254.1175552 1.587785799
257.1172208 1.5253974
268.1332052 6.720632584
269.1172208 3.554513743
286.1437699 73.85456727

Name: +ve in-silico MS/MS by CFM-ID for HKOIXWVRNLGFOR-KOFBORESSA-N
ID: HKOIXWVRNLGFOR-KOFBORESSA-N
Comment: Energy1
Num peaks: 14
44.04947561 1.855632656
55.01784114 1.691276745
228.1019051 1.631334481
241.0859207 2.064627907
242.1175552 1.852642867
243.1015708 1.850824414
254.1175552 4.27226043
256.1332052 6.435026597
257.1172208 1.614538723
258.1488553 2.221344496
268.1332052 7.025513262
269.1172208 7.702853121
270.1124698 1.976890572
286.1437699 39.17524827

Name: +ve in-silico MS/MS by CFM-ID for HKOIXWVRNLGFOR-KOFBORESSA-N
ID: HKOIXWVRNLGFOR-KOFBORESSA-N
Comment: Energy2
Num peaks: 31
15.02292652 1.433168342
25.00727645 1.666276819
39.02292652 4.390733775
42.03382555 1.27842382
55.01784114 3.858884946
57.0334912 2.048620063
174.0913404 1.333708682
185.0597059 2.235164507
187.075356 2.543187103
198.0913404 5.618355493
200.1069905 4.378560795
201.0910061 2.187022757
212.1069905 1.909604977
213.0910061 1.778668763
214.086255 2.252104321
214.1226406 1.333229446
216.1019051 2.366412972
224.1069905 1.795978107
225.0910061 1.350685052
226.086255 2.002308605
228.1019051 4.152631063
230.1175552 2.622816991
236.1069905 1.369020875
238.1226406 1.886565028
239.1066561 1.51654081
240.1019051 1.51575376
241.0859207 1.915333621
242.1175552 1.767971434
252.1019051 2.148920292
268.1332052 1.686035118
270.1124698 1.997718955

Name: +ve in-silico MS/MS by CFM-ID for MIWUTEVJIISHCP-UHFFFAOYSA-N
ID: MIWUTEVJIISHCP-UHFFFAOYSA-N
Comment: Energy0
Num peaks: 6
181.0607686 3.795118452
225.0869833 5.2394427
239.1390189 5.62479787
254.1135324 3.208873335
268.1291825 21.47577208
286.1397472 46.46884251

Name: +ve in-silico MS/MS by CFM-ID for MIWUTEVJIISHCP-UHFFFAOYSA-N
ID: MIWUTEVJIISHCP-UHFFFAOYSA-N
Comment: Energy1
Num peaks: 16
45.0334912 3.999886246
134.0600403 3.499789097
163.0502039 3.126116826
181.0607686 6.365056667
195.1128041 2.1143382
207.0764186 2.443123221
221.1284542 5.855563225
224.1029677 2.379016261
225.0869833 5.653690058
237.1233688 1.844011552
238.1186178 2.41454697
239.1390189 8.55870879
250.1186178 8.166237117
254.1135324 2.760631416
268.1291825 16.55457051
286.1397472 5.561314865

Name: +ve in-silico MS/MS by CFM-ID for MIWUTEVJIISHCP-UHFFFAOYSA-N
ID: MIWUTEVJIISHCP-UHFFFAOYSA-N
Comment: Energy2
Num peaks: 28
44.04947561 1.090431792
45.0334912 5.319059698
60.04439023 0.8614300575
110.0600403 2.251648441
134.0600403 1.159466128
139.0502039 0.8809448546
151.0502039 1.499035754
154.086255 1.917880453
163.0502039 3.172520335
181.0607686 12.3189818
183.0764186 0.9427197797
193.0607686 2.032345477
195.0764186 0.9129360001
195.1128041 1.612911807
196.0716676 6.49197232
207.0764186 2.358681975
209.0920687 1.57074362
210.0873177 3.134549482
222.0873177 0.950203008
224.1029677 12.70000577
225.0869833 4.077113321
226.1186178 1.042350548
236.1029677 2.797081873
238.1186178 2.729841619
240.1342679 1.489662626
242.1135324 1.400153126
250.1186178 1.952399432
268.1291825 1.398944369

Name: +ve in-silico MS/MS by CFM-ID for SUAUILGSCPYJCS-UHFFFAOYSA-N
ID: SUAUILGSCPYJCS-UHFFFAOYSA-N
Comment: Energy0
Num peaks: 6
45.99235466 0.1563736731
55.05422664 0.08919597498
102.0185694 0.04435631124
198.1124698 0.05907459028
241.1182834 0.2055218508
269.1131981 99.28775884

Name: +ve in-silico MS/MS by CFM-ID for SUAUILGSCPYJCS-UHFFFAOYSA-N
ID: SUAUILGSCPYJCS-UHFFFAOYSA-N
Comment: Energy1
Num peaks: 6
55.05422664 3.374692806
166.086255 0.3839394205
198.1124698 1.259981397
223.1077188 0.4024493566
241.1182834 0.5656399931
269.1131981 92.16762977

Name: +ve in-silico MS/MS by CFM-ID for SUAUILGSCPYJCS-UHFFFAOYSA-N
ID: SUAUILGSCPYJCS-UHFFFAOYSA-N
Comment: Energy2
Num peaks: 14
45.99235466 2.65012393
55.05422664 13.19316361
57.06987671 3.977005493
72.00800472 4.009275069
81.06987671 3.69313249
102.0185694 2.409958788
110.0236548 3.25832897
150.0549549 2.395868857
166.086255 11.79914265
168.1019051 5.172628651
198.1124698 7.549166034
223.1077188 4.293789537
241.1182834 3.011659433
269.1131981 13.6320358

Name: +ve in-silico MS/MS by CFM-ID for HVIBGVJOBJJPFB-OFQRNFBNSA-N
ID: HVIBGVJOBJJPFB-OFQRNFBNSA-N
Comment: Energy0
Num peaks: 10
30.03382555 4.722779057
58.02874017 2.616537957
114.0549549 6.723468393
132.0655196 3.660478563
155.081504 3.010211597
211.1077188 4.148591951
229.1182834 2.841401687
250.1186178 4.988846267
268.1291825 30.86596723
286.1397472 18.50451813

Name: +ve in-silico MS/MS by CFM-ID for HVIBGVJOBJJPFB-OFQRNFBNSA-N
ID: HVIBGVJOBJJPFB-OFQRNFBNSA-N
Comment: Energy1
Num peaks: 16
30.03382555 8.333868037
41.00219107 1.462570613
58.02874017 10.68696381
70.06512568 7.318718224
86.0600403 1.516671851
114.0549549 10.87589418
127.0865894 11.63092772
132.0655196 1.44290558
155.081504 1.996102082
211.1077188 7.907379262
222.1237032 2.666119441
240.1342679 1.933925952
250.1186178 2.031067735
251.1026334 1.646995951
268.1291825 7.608899506
286.1397472 2.18668089

Name: +ve in-silico MS/MS by CFM-ID for HVIBGVJOBJJPFB-OFQRNFBNSA-N
ID: HVIBGVJOBJJPFB-OFQRNFBNSA-N
Comment: Energy2
Num peaks: 29
30.03382555 4.184688647
40.01817548 0.899247227
41.00219107 0.7912417502
41.03857658 1.006820389
42.03382555 0.9487300555
43.05422664 0.8411465277
44.04947561 0.9112859669
57.0334912 1.372617841
58.02874017 3.123753253
58.06512568 0.9707074087
68.04947561 6.804850514
70.02874017 1.964984381
70.06512568 17.77930572
72.04439023 1.645720811
72.08077574 1.380200296
73.0396392 1.022706155
84.04439023 2.396255244
98.0600403 4.337023608
110.0600403 0.7560285774
112.0393049 1.630903618
113.0709393 0.7401988986
114.0549549 5.433151426
127.0865894 6.012529266
130.0498695 2.362506934
132.0655196 4.487855215
140.0342195 1.097034843
155.081504 0.7202363996
158.0447842 1.844232451
211.1077188 3.001026827

Name: +ve in-silico MS/MS by CFM-ID for STECJAGHUSJQJN-FWXGHANASA-N
ID: STECJAGHUSJQJN-FWXGHANASA-N
Comment: Energy0
Num peaks: 6
103.0542266 5.070870097
121.0647913 3.147446751
138.0913404 11.3332865
149.0597059 11.31925581
286.1437699 22.5731014
304.1543346 27.02462432

Name: +ve in-silico MS/MS by CFM-ID for STECJAGHUSJQJN-FWXGHANASA-N
ID: STECJAGHUSJQJN-FWXGHANASA-N
Comment: Energy1
Num peaks: 18
79.05422664 4.614451431
94.06512568 2.92378702
96.08077574 2.834481564
103.0542266 6.529635201
105.0698767 1.126084913
121.0647913 2.082212222
131.0491413 2.163421883
133.0647913 1.604248908
136.0756904 1.733912656
138.0913404 18.91075983
149.0597059 12.62076389
156.1019051 1.754343056
242.1175552 2.045973468
244.1332052 1.092455231
260.1281199 1.38147502
268.1332052 1.635284421
286.1437699 10.9341911
304.1543346 4.788677058

Name: +ve in-silico MS/MS by CFM-ID for STECJAGHUSJQJN-FWXGHANASA-N
ID: STECJAGHUSJQJN-FWXGHANASA-N
Comment: Energy2
Num peaks: 31
15.02292652 2.422838062
42.03382555 1.123188788
52.01817548 2.967444203
54.03382555 2.124298897
56.04947561 5.204667741
58.06512568 0.9316982967
79.05422664 2.505212148
82.06512568 2.939780684
84.08077574 1.142097536
91.05422664 1.530960101
94.06512568 2.089879102
95.04914126 1.38905117
96.08077574 1.627067764
101.0385766 0.876185454
103.0542266 5.885984045
105.0698767 1.972631793
108.0443902 1.013320565
110.0600403 3.762226295
112.0756904 2.235928019
114.0913404 1.06133352
121.0647913 2.83395421
122.0600403 1.389423488
124.0756904 3.096054046
126.0913404 2.984403591
131.0491413 4.275186899
133.0284058 0.9004272136
133.0647913 1.399118864
136.0756904 0.9912719913
138.0913404 2.612226514
140.070605 1.816986884
149.0597059 8.253833846

Name: +ve in-silico MS/MS by CFM-ID for LSLYOANBFKQKPT-UHFFFAOYSA-N
ID: LSLYOANBFKQKPT-UHFFFAOYSA-N
Comment: Energy0
Num peaks: 6
135.0440559 1.500790128
135.0804414 4.303098113
152.070605 1.655743421
153.0546206 1.922465102
286.1437699 42.18598036
304.1543346 30.58372883

Name: +ve in-silico MS/MS by CFM-ID for LSLYOANBFKQKPT-UHFFFAOYSA-N
ID: LSLYOANBFKQKPT-UHFFFAOYSA-N
Comment: Energy1
Num peaks: 25
95.04914126 0.6857222125
107.0491413 0.878619141
111.0440559 1.116297049
131.0491413 0.7450589512
133.0647913 1.080290581
135.0440559 13.49325127
135.0804414 10.58717618
137.0597059 0.9876030003
139.0389705 2.063241381
152.070605 5.474471985
152.1069905 1.73302596
153.0546206 2.722012021
154.086255 0.5453186263
164.1069905 1.69185169
170.0811697 1.325369657
176.070605 0.7848627035
178.086255 2.21286159
192.1019051 0.5420204984
196.0968197 1.502875863
244.1332052 0.6428901585
256.1332052 0.896080686
258.1488553 2.155419214
268.1332052 1.613542639
286.1437699 18.79172973
304.1543346 6.016118486

Name: +ve in-silico MS/MS by CFM-ID for LSLYOANBFKQKPT-UHFFFAOYSA-N
ID: LSLYOANBFKQKPT-UHFFFAOYSA-N
Comment: Energy2
Num peaks: 31
39.02292652 1.612012261
41.03857658 1.188145178
44.04947561 2.002254585
58.06512568 1.169391365
65.03857658 0.9584839919
69.0334912 1.111050835
77.03857658 0.9264990615
79.05422664 1.543883581
93.06987671 0.9919047762
95.04914126 1.040316993
105.0698767 1.198219223
107.0491413 2.71814694
107.0855268 1.93750743
109.0647913 1.112229983
111.0440559 3.126504935
119.0491413 1.218068334
121.0284058 0.8577853049
122.0964258 3.004094976
123.0440559 1.086647788
125.0597059 0.9432709162
133.0647913 2.002270471
134.0964258 1.288882789
135.0440559 5.517271264
135.0804414 9.264761323
136.0756904 1.162631829
137.0233204 1.049883637
139.0389705 3.136930951
150.0549549 0.8791161192
152.070605 3.611291102
153.0546206 2.833671745
258.1488553 1.66848867

Name: +ve in-silico MS/MS by CFM-ID for MALNXHYEPCSPPU-UHFFFAOYSA-N
ID: MALNXHYEPCSPPU-UHFFFAOYSA-N
Comment: Energy0
Num peaks: 12
42.03382555 1.714862157
60.04439023 19.70094129
62.0600403 2.562131672
88.03930485 5.657069663
107.0491413 6.614144549
182.0811697 2.529345381
205.0971541 1.913205926
223.1077188 5.355408787
233.0920687 2.001186413
251.1026334 17.39157815
252.086649 2.29430482
269.1131981 13.27784584

Name: +ve in-silico MS/MS by CFM-ID for MALNXHYEPCSPPU-UHFFFAOYSA-N
ID: MALNXHYEPCSPPU-UHFFFAOYSA-N
Comment: Energy1
Num peaks: 21
42.03382555 5.934579274
43.01784114 3.8392942
44.04947561 2.09603761
60.04439023 18.69912528
62.0600403 2.383928067
70.02874017 2.336698718
88.03930485 3.890925757
107.0491413 4.673234173
134.0600403 2.712426207
136.0756904 7.07396808
164.070605 2.541914538
165.0546206 1.313333295
182.0811697 3.753435087
205.0971541 2.841192592
206.0811697 1.128159152
208.0604342 1.258677486
223.1077188 3.473157689
234.0760843 2.165121091
251.1026334 5.044023105
252.086649 1.681174396
269.1131981 1.628596487

Name: +ve in-silico MS/MS by CFM-ID for MALNXHYEPCSPPU-UHFFFAOYSA-N
ID: MALNXHYEPCSPPU-UHFFFAOYSA-N
Comment: Energy2
Num peaks: 26
28.01817548 0.8848718975
31.01784114 2.286698649
42.03382555 8.958543158
43.01784114 1.818050764
44.04947561 4.959701473
53.99744004 1.789564221
56.0130901 1.618433503
60.04439023 7.276881417
62.0600403 1.170971001
65.03857658 1.762946661
70.02874017 3.794173234
75.02292652 1.989834001
77.03857658 3.684762839
79.05422664 6.503083406
87.05528926 0.9583074709
88.03930485 2.861409649
105.0334912 2.150201678
107.0491413 9.267452957
109.0647913 2.654041182
119.0491413 3.047067267
134.0600403 2.111434736
136.0756904 3.9289211
152.070605 1.15112981
164.070605 1.374271033
165.0546206 0.8656449015
205.0971541 1.599735571

Name: +ve in-silico MS/MS by CFM-ID for ZSXJENBJGRHKIG-UHFFFAOYSA-N
ID: ZSXJENBJGRHKIG-UHFFFAOYSA-N
Comment: Energy0
Num peaks: 10
88.03930485 3.850009914
106.0498695 2.811001035
119.0491413 2.588452458
136.0756904 13.99967107
164.070605 7.172521507
223.1077188 3.347853104
234.0760843 3.51651067
251.1026334 21.2378383
252.086649 3.981748956
269.1131981 18.72990373

Name: +ve in-silico MS/MS by CFM-ID for ZSXJENBJGRHKIG-UHFFFAOYSA-N
ID: ZSXJENBJGRHKIG-UHFFFAOYSA-N
Comment: Energy1
Num peaks: 18
43.01784114 1.138769915
58.02874017 1.825726255
60.04439023 9.990190975
71.01275576 1.462385704
88.03930485 7.476881418
89.02332044 1.364175976
106.0498695 2.068304163
107.0491413 1.185363813
119.0491413 14.47372915
136.0756904 17.86262441
147.0440559 1.74061014
164.070605 4.445510271
205.0971541 1.677857235
206.0811697 1.407236886
223.1077188 4.545354504
234.0760843 1.836974811
251.1026334 4.380442656
269.1131981 1.708120105

Name: +ve in-silico MS/MS by CFM-ID for ZSXJENBJGRHKIG-UHFFFAOYSA-N
ID: ZSXJENBJGRHKIG-UHFFFAOYSA-N
Comment: Energy2
Num peaks: 31
28.01817548 0.771280582
40.01817548 1.130098158
42.03382555 1.849591702
43.01784114 0.7801712355
58.02874017 2.967826177
60.04439023 1.059019585
64.01817548 1.249609458
68.04947561 0.805043439
77.03857658 1.365889104
79.05422664 2.487879185
86.02365479 0.7858018421
88.03930485 3.503748701
92.04947561 0.7617429758
94.06512568 1.612798423
95.04914126 2.251471493
104.0494756 2.005072659
105.0334912 1.161490115
106.0651257 3.859044461
107.0491413 10.6771252
108.0807757 6.071915039
109.0647913 3.123301697
117.0334912 0.9275979738
118.0651257 2.091759077
119.0491413 10.18580372
121.0647913 1.406493225
132.0443902 0.959199271
134.0600403 1.203038429
136.0756904 8.326640105
138.0913404 0.7598236974
147.0440559 0.8017023594
164.070605 0.9351867449

Name: +ve in-silico MS/MS by CFM-ID for GNBQGLMYBIWCOO-UHFFFAOYSA-N
ID: GNBQGLMYBIWCOO-UHFFFAOYSA-N
Comment: Energy0
Num peaks: 6
214.086255 1.006747436
216.1019051 1.493800058
254.1175552 12.24014331
256.1332052 3.965082285
268.1332052 1.393042978
286.1437699 70.38325218

Name: +ve in-silico MS/MS by CFM-ID for GNBQGLMYBIWCOO-UHFFFAOYSA-N
ID: GNBQGLMYBIWCOO-UHFFFAOYSA-N
Comment: Energy1
Num peaks: 22
121.0284058 1.165237912
123.0440559 0.8160967929
135.0440559 0.9860490285
150.0913404 1.129726021
178.1226406 1.385670353
200.070605 1.632217694
202.086255 1.972179278
212.070605 5.69308931
214.086255 4.129274561
216.1019051 4.006910028
226.086255 4.957823067
226.1226406 3.337330468
228.1019051 2.005158284
230.1175552 1.149403622
232.1332052 0.8818335789
242.1175552 1.345235839
254.1175552 7.783662754
256.1332052 4.380611781
258.1488553 5.138409423
268.1332052 1.026706926
270.1124698 1.167194861
286.1437699 24.30572316

Name: +ve in-silico MS/MS by CFM-ID for GNBQGLMYBIWCOO-UHFFFAOYSA-N
ID: GNBQGLMYBIWCOO-UHFFFAOYSA-N
Comment: Energy2
Num peaks: 31
78.03382555 1.543811611
80.04947561 3.945748513
104.0494756 1.449473034
106.0651257 1.199804003
109.0284058 1.219788749
121.0284058 1.589783609
156.0807757 1.635522613
160.0393049 1.651463358
162.0549549 1.319167025
168.0807757 1.451288144
174.0549549 3.655036629
176.070605 1.748137924
188.070605 1.228680772
198.0549549 1.875907578
198.0913404 1.771130029
200.070605 2.329620974
200.1069905 2.121771686
202.086255 1.635007955
210.0913404 2.172672442
212.070605 2.33077916
214.086255 3.08498722
214.1226406 1.389616058
216.1019051 1.74749136
226.086255 3.799454028
228.1019051 2.200065369
230.1175552 1.282523891
232.1332052 1.859735016
240.1019051 1.272731822
242.1175552 1.522943616
258.1124698 1.203492161
270.1124698 1.819962958

Name: +ve in-silico MS/MS by CFM-ID for ZOGNBLKDKPCKGB-UHFFFAOYSA-N
ID: ZOGNBLKDKPCKGB-UHFFFAOYSA-N
Comment: Energy0
Num peaks: 6
105.0334912 16.95866659
145.0647913 2.405991159
147.0804414 15.19297994
165.0910061 3.373768397
253.0859207 4.156551064
269.1172208 42.28284583

Name: +ve in-silico MS/MS by CFM-ID for ZOGNBLKDKPCKGB-UHFFFAOYSA-N
ID: ZOGNBLKDKPCKGB-UHFFFAOYSA-N
Comment: Energy1
Num peaks: 12
39.02292652 1.4712222
41.03857658 4.335339318
79.05422664 1.2240863
105.0334912 30.44454241
131.0491413 2.8727106
145.0647913 2.000238649
147.0804414 14.64645278
165.0910061 3.447961969
227.0702706 1.469855737
251.1066561 2.478940364
253.0859207 4.20795948
269.1172208 11.57283506

Name: +ve in-silico MS/MS by CFM-ID for ZOGNBLKDKPCKGB-UHFFFAOYSA-N
ID: ZOGNBLKDKPCKGB-UHFFFAOYSA-N
Comment: Energy2
Num peaks: 19
39.02292652 4.34747416
41.03857658 3.024634145
49.00727645 7.346611868
51.02292652 7.041933167
63.02292652 8.872997753
79.01784114 1.455682764
79.05422664 2.977694153
89.03857658 1.812028342
91.05422664 3.038041151
93.06987671 1.662352233
103.0542266 1.423293869
105.0334912 23.50982279
107.0491413 2.096706796
115.0542266 1.445447321
117.0698767 1.702192351
123.0440559 2.469247899
131.0491413 1.83586614
147.0804414 2.59679879
149.0597059 2.682883375

Name: +ve in-silico MS/MS by CFM-ID for YOBNUUGTIXQSPD-UHFFFAOYSA-N
ID: YOBNUUGTIXQSPD-UHFFFAOYSA-N
Comment: Energy0
Num peaks: 6
99.1168269 4.752295276
116.143376 3.32640117
149.0233204 18.68255778
234.1488553 4.813058074
236.1645054 1.143825535
264.15942 56.39144537

Name: +ve in-silico MS/MS by CFM-ID for YOBNUUGTIXQSPD-UHFFFAOYSA-N
ID: YOBNUUGTIXQSPD-UHFFFAOYSA-N
Comment: Energy1
Num peaks: 8
99.1168269 10.98903503
116.143376 3.282136248
121.0284058 8.729842751
123.0440559 2.105678914
149.0233204 36.58110238
220.0968197 2.074775723
234.1488553 3.384992421
264.15942 13.55911127

Name: +ve in-silico MS/MS by CFM-ID for YOBNUUGTIXQSPD-UHFFFAOYSA-N
ID: YOBNUUGTIXQSPD-UHFFFAOYSA-N
Comment: Energy2
Num peaks: 25
39.02292652 1.132775788
41.03857658 1.969730726
43.05422664 7.249583071
45.06987671 1.4900954
53.00219107 1.173185621
55.05422664 2.551392168
57.06987671 1.472500637
69.06987671 1.043838589
72.08077574 1.464149562
83.08552677 1.066190451
95.01275576 2.263831627
97.02840582 1.430812449
97.10117684 1.016726163
99.1168269 7.529428522
105.0334912 9.052584768
121.0284058 8.361797235
123.0076704 3.12571964
123.0440559 2.13755619
127.075356 1.11601058
129.0910061 1.11601058
149.0233204 16.37249359
174.0913404 2.544842766
176.1069905 0.9872940783
190.086255 1.616265545
218.1539407 1.288893249

Name: +ve in-silico MS/MS by CFM-ID for BXCFCVVLKIBDIH-UHFFFAOYSA-N
ID: BXCFCVVLKIBDIH-UHFFFAOYSA-N
Comment: Energy0
Num peaks: 7
105.0698767 9.666401312
107.0491413 2.861385233
122.0964258 16.86957883
137.0597059 2.302833358
165.0546206 7.628125581
268.1332052 7.610133033
286.1437699 34.68173246

Name: +ve in-silico MS/MS by CFM-ID for BXCFCVVLKIBDIH-UHFFFAOYSA-N
ID: BXCFCVVLKIBDIH-UHFFFAOYSA-N
Comment: Energy1
Num peaks: 12
44.0130901 1.505903358
79.05422664 3.381391918
91.05422664 2.299423258
105.0698767 24.10958685
107.0491413 15.70467973
109.0647913 2.069982077
122.0964258 14.88987807
147.0440559 1.736055833
148.0756904 5.910053651
165.0546206 3.239689649
268.1332052 3.146975204
286.1437699 3.33293951

Name: +ve in-silico MS/MS by CFM-ID for BXCFCVVLKIBDIH-UHFFFAOYSA-N
ID: BXCFCVVLKIBDIH-UHFFFAOYSA-N
Comment: Energy2
Num peaks: 24
44.0130901 1.130203168
44.04947561 1.16095045
49.00727645 2.181064595
51.02292652 1.461638241
53.03857658 0.8018275791
63.02292652 1.782595099
65.03857658 1.387185174
77.03857658 1.147235446
79.05422664 5.774950103
89.03857658 1.823191043
91.05422664 8.78059774
93.06987671 2.042981524
101.0385766 1.310784214
103.0542266 3.090587643
105.0334912 1.115946327
105.0698767 28.8667263
107.0491413 5.768410068
109.0647913 0.9090092091
116.0494756 0.9341275732
119.0491413 1.340799125
120.0807757 0.9115956289
122.0964258 4.313047147
144.0443902 0.7527694194
164.070605 1.376676382

Name: +ve in-silico MS/MS by CFM-ID for JAAJGIIASALJIT-UHFFFAOYSA-N
ID: JAAJGIIASALJIT-UHFFFAOYSA-N
Comment: Energy0
Num peaks: 24
43.01784114 2.310112348
60.04439023 1.267760079
84.04439023 1.123135303
102.0549549 1.195825999
127.0865894 1.018996757
129.1022395 1.07150285
130.0498695 2.950845426
131.081504 1.701495005
157.0971541 1.388379825
175.1077188 4.173741212
212.1393532 2.042056368
214.1186178 2.406033555
216.1342679 3.612313226
229.1182834 1.035047056
240.1342679 2.685983041
241.1182834 1.835556127
244.1291825 4.055111826
245.1131981 3.459047113
258.1448325 12.8897527
262.1397472 5.575997435
269.1131981 1.594828503
286.1397472 9.711119497
287.1237627 3.148988003
304.1503118 8.03192721

Name: +ve in-silico MS/MS by CFM-ID for JAAJGIIASALJIT-UHFFFAOYSA-N
ID: JAAJGIIASALJIT-UHFFFAOYSA-N
Comment: Energy1
Num peaks: 29
43.01784114 1.169576656
56.04947561 2.007784087
58.06512568 0.9226672299
60.04439023 1.256136485
84.04439023 2.66287265
102.0549549 1.646672811
114.0549549 0.9598424866
116.070605 1.456884542
127.0865894 1.34240497
129.1022395 3.189518857
130.0498695 2.621026205
131.081504 4.965835508
157.0971541 1.154810893
158.0811697 0.7398746916
175.1077188 3.644490178
187.1077188 0.94656202
199.1077188 4.845283729
212.1393532 3.563501864
214.1186178 4.388264026
216.1342679 11.40598876
227.1026334 0.9412986551
240.1342679 1.75262117
241.1182834 2.412228169
244.1291825 4.728337676
245.1131981 3.862566155
258.1448325 6.631354989
262.1397472 3.056752917
286.1397472 1.489391165
304.1503118 0.7278963159

Name: +ve in-silico MS/MS by CFM-ID for JAAJGIIASALJIT-UHFFFAOYSA-N
ID: JAAJGIIASALJIT-UHFFFAOYSA-N
Comment: Energy2
Num peaks: 31
25.00727645 0.8788430463
41.00219107 0.9199326333
42.03382555 1.550188739
43.01784114 4.371504944
44.04947561 0.9597065679
56.04947561 10.04662586
58.06512568 2.323126068
60.04439023 1.615144363
74.02365479 0.7251196526
84.04439023 3.681416032
88.03930485 0.9715586728
99.05528926 0.8961847085
102.0549549 4.32953338
112.0756904 1.185276342
116.070605 7.250702161
127.0865894 2.347478691
129.1022395 2.455599408
130.0498695 1.475276964
131.081504 2.82908779
158.0811697 0.7899146232
159.0764186 1.044241857
175.1077188 0.959873648
183.1128041 1.86665925
185.0920687 1.181353077
187.1077188 1.605789529
199.1077188 7.726607554
212.1393532 2.167482639
214.1186178 1.682694154
216.1342679 1.976856383
242.1499179 1.06932088
245.1131981 0.7305472432

Name: +ve in-silico MS/MS by CFM-ID for BQJCRHHNABKAKU-UHFFFAOYSA-N
ID: BQJCRHHNABKAKU-UHFFFAOYSA-N
Comment: Energy0
Num peaks: 6
15.02292652 1.604965832
230.1175552 1.573011611
255.1015708 2.713056114
257.1172208 2.508912784
268.1332052 6.886500097
286.1437699 73.37920382

Name: +ve in-silico MS/MS by CFM-ID for BQJCRHHNABKAKU-UHFFFAOYSA-N
ID: BQJCRHHNABKAKU-UHFFFAOYSA-N
Comment: Energy1
Num peaks: 13
44.04947561 2.819219873
58.06512568 1.434438248
226.086255 1.432286199
240.1382906 1.229180143
242.1175552 1.81026167
254.1175552 2.045246458
255.1015708 4.158948757
256.1332052 8.600509007
257.1172208 3.790962887
258.1488553 5.191699187
268.1332052 7.487988366
270.1124698 1.644485482
286.1437699 38.9351014

Name: +ve in-silico MS/MS by CFM-ID for BQJCRHHNABKAKU-UHFFFAOYSA-N
ID: BQJCRHHNABKAKU-UHFFFAOYSA-N
Comment: Energy2
Num peaks: 31
15.02292652 4.618838413
26.00252542 1.479793347
30.03382555 1.655315605
42.03382555 1.633178538
44.04947561 2.424774852
56.04947561 3.158157617
58.06512568 2.19876019
171.0440559 1.414019238
173.0597059 1.640608076
185.0597059 1.908878096
187.075356 1.852365882
198.0913404 2.827719084
199.075356 3.223293765
200.1069905 2.199093352
201.0910061 2.534252174
212.1069905 1.361781422
213.0910061 1.626442137
214.086255 2.168345457
214.1226406 1.930294261
216.1019051 1.247247099
225.0910061 1.351330867
227.0702706 1.39552549
227.1066561 2.012008114
228.1019051 3.77752596
230.1175552 1.920495232
239.1066561 1.909456693
241.1223062 1.440154542
242.1175552 2.097115305
252.1019051 1.897021767
268.1332052 1.991726292
270.1124698 2.673130872

Name: +ve in-silico MS/MS by CFM-ID for GQHWDDBALZVXBU-UHFFFAOYSA-N
ID: GQHWDDBALZVXBU-UHFFFAOYSA-N
Comment: Energy0
Num peaks: 6
244.1332052 5.75049109
258.1488553 3.648941162
268.1332052 7.357763152
270.1124698 1.721795244
286.1437699 43.67112813
304.1543346 19.18553555

Name: +ve in-silico MS/MS by CFM-ID for GQHWDDBALZVXBU-UHFFFAOYSA-N
ID: GQHWDDBALZVXBU-UHFFFAOYSA-N
Comment: Energy1
Num peaks: 28
57.0334912 0.9109580788
99.04405588 1.734472723
115.0389705 1.142659923
117.0546206 2.380055781
158.0600403 2.570044119
160.0756904 2.763646681
172.0756904 1.18135158
186.0913404 3.77060999
188.1069905 1.385323733
202.086255 1.813034784
204.1019051 6.079675433
216.1019051 1.086105432
216.1382906 0.903937491
228.1019051 1.789588016
242.1175552 2.242325786
244.1332052 11.1261759
256.1332052 0.9565741946
258.1124698 1.630232394
258.1488553 8.395004687
260.1281199 0.9504078512
260.1645054 2.150357589
268.1332052 3.149063104
270.1124698 2.575021425
274.1073844 1.027702733
276.1230345 1.765463282
286.1437699 9.037990309
288.1230345 2.148568836
304.1543346 3.700478359

Name: +ve in-silico MS/MS by CFM-ID for GQHWDDBALZVXBU-UHFFFAOYSA-N
ID: GQHWDDBALZVXBU-UHFFFAOYSA-N
Comment: Energy2
Num peaks: 31
39.02292652 1.32119984
51.02292652 0.9498046299
55.01784114 1.569566543
97.02840582 1.894588581
99.04405588 1.715890755
101.0597059 1.21589925
128.0494756 1.245508008
130.0651257 1.241756841
132.0807757 1.923013397
142.0651257 1.171036891
156.0443902 2.906962464
156.0807757 0.9571751837
158.0600403 5.618235046
160.0756904 4.643370723
160.1120759 1.40793615
166.0651257 1.869562922
166.1226406 0.9141242496
168.0443902 1.163914336
172.0756904 3.998591773
174.0913404 1.995898575
176.1069905 1.082077019
184.0756904 4.043597377
186.0913404 2.499647209
188.1069905 3.810216045
190.1226406 1.444708706
202.086255 1.107517536
204.1019051 1.89453411
214.1226406 1.979448091
228.1382906 2.270222633
244.1332052 1.223607402
256.1332052 1.257054045

Name: +ve in-silico MS/MS by CFM-ID for LOALFJPXZIHKNH-UHFFFAOYSA-N
ID: LOALFJPXZIHKNH-UHFFFAOYSA-N
Comment: Energy0
Num peaks: 6
244.1332052 5.770542582
258.1488553 3.593710885
268.1332052 7.377773511
270.1124698 1.725013559
286.1437699 43.7240653
304.1543346 19.16751544

Name: +ve in-silico MS/MS by CFM-ID for LOALFJPXZIHKNH-UHFFFAOYSA-N
ID: LOALFJPXZIHKNH-UHFFFAOYSA-N
Comment: Energy1
Num peaks: 29
57.0334912 0.8983597258
99.04405588 1.707634959
115.0389705 1.129085072
117.0546206 2.337300903
158.0600403 2.294466989
160.0756904 2.687358664
172.0756904 1.139954284
184.0756904 0.8849739794
186.0913404 3.666305861
188.1069905 1.3021216
202.086255 1.753150814
204.1019051 5.884244804
216.1019051 1.273101794
216.1382906 1.14365217
228.1019051 2.06921851
242.1175552 2.186115072
244.1332052 10.70963604
256.1332052 1.030488821
258.1124698 1.978536388
258.1488553 8.24785229
260.1281199 0.9563993487
260.1645054 2.346898461
268.1332052 3.026581193
270.1124698 2.503665411
274.1073844 1.018626154
276.1230345 2.152003045
286.1437699 8.729394264
288.1230345 2.137294405
304.1543346 3.602267845

Name: +ve in-silico MS/MS by CFM-ID for LOALFJPXZIHKNH-UHFFFAOYSA-N
ID: LOALFJPXZIHKNH-UHFFFAOYSA-N
Comment: Energy2
Num peaks: 31
39.02292652 1.396176923
43.05422664 2.796981278
55.01784114 1.528992798
97.02840582 1.859046675
99.04405588 1.670818496
101.0597059 1.183307271
132.0807757 1.711610896
142.0651257 1.230896589
156.0443902 2.375354929
158.0600403 4.907908303
160.0756904 4.523446844
160.1120759 1.286070469
166.0651257 1.648455186
168.0443902 1.026261593
172.0756904 3.963733791
174.0913404 1.904765704
176.1069905 1.042546185
184.0756904 3.777918891
186.0913404 2.485020762
188.1069905 3.70456628
190.1226406 1.406428224
202.086255 1.070963255
204.1019051 1.858512398
206.1175552 0.8810240182
214.1226406 1.828491369
228.1382906 1.795830527
242.1175552 0.9302274641
244.1332052 1.539769081
256.1332052 1.273798397
258.1488553 0.9450497328
270.1124698 0.8751224337

Name: +ve in-silico MS/MS by CFM-ID for JGORUXKMRLIJSV-ZWUPXRALSA-N
ID: JGORUXKMRLIJSV-ZWUPXRALSA-N
Comment: Energy0
Num peaks: 6
254.1175552 1.657149946
257.1172208 1.518876625
258.1488553 1.237343429
268.1332052 7.894442452
269.1172208 3.463751258
286.1437699 73.32931402

Name: +ve in-silico MS/MS by CFM-ID for JGORUXKMRLIJSV-ZWUPXRALSA-N
ID: JGORUXKMRLIJSV-ZWUPXRALSA-N
Comment: Energy1
Num peaks: 13
44.04947561 1.796088541
240.1019051 1.304997365
241.0859207 1.927349853
242.1175552 2.402791069
243.1015708 1.632984588
254.1175552 4.615957743
256.1332052 4.585134109
257.1172208 1.418795273
258.1488553 10.37960253
268.1332052 7.592353224
269.1172208 7.437331788
270.1124698 1.701142152
286.1437699 34.4263662

Name: +ve in-silico MS/MS by CFM-ID for JGORUXKMRLIJSV-ZWUPXRALSA-N
ID: JGORUXKMRLIJSV-ZWUPXRALSA-N
Comment: Energy2
Num peaks: 31
15.02292652 1.346704699
25.00727645 1.273916518
27.02292652 2.092843775
39.02292652 4.957050647
41.00219107 3.367496692
41.03857658 3.862442021
43.01784114 1.751689436
55.01784114 5.455366295
57.0334912 4.463250128
198.0913404 2.639642132
200.1069905 1.6846737
212.1069905 1.938029211
214.086255 1.25088376
225.0910061 1.255266338
226.086255 1.243997272
226.1226406 2.002925269
228.1019051 1.874896798
228.1382906 1.55273564
230.1175552 1.641983733
239.1066561 1.384626065
240.1019051 1.787290953
241.0859207 2.082693808
242.1175552 3.059931698
243.1015708 1.207851054
251.1066561 1.156959683
252.1019051 1.537074036
254.1175552 1.348626604
256.1332052 1.317070823
258.1488553 1.213890634
268.1332052 1.575227531
270.1124698 2.251470823

Name: +ve in-silico MS/MS by CFM-ID for KFWOOLJUSYSBAD-NZQXGWJPSA-N
ID: KFWOOLJUSYSBAD-NZQXGWJPSA-N
Comment: Energy0
Num peaks: 6
268.1332052 9.484207335
269.1172208 0.9456817958
272.1281199 0.6027830779
286.1437699 46.98896518
287.1277855 0.5538951712
304.1543346 34.1126627

Name: +ve in-silico MS/MS by CFM-ID for KFWOOLJUSYSBAD-NZQXGWJPSA-N
ID: KFWOOLJUSYSBAD-NZQXGWJPSA-N
Comment: Energy1
Num peaks: 7
254.1175552 1.744142014
256.1332052 2.103742161
258.1488553 1.536171357
268.1332052 18.63611506
269.1172208 2.776766026
286.1437699 43.38293769
304.1543346 10.8322806

Name: +ve in-silico MS/MS by CFM-ID for KFWOOLJUSYSBAD-NZQXGWJPSA-N
ID: KFWOOLJUSYSBAD-NZQXGWJPSA-N
Comment: Energy2
Num peaks: 30
15.02292652 1.327294128
39.02292652 1.238372091
41.00219107 1.317530199
41.03857658 1.821298054
42.03382555 1.301703409
57.0334912 1.123831889
59.04914126 1.375243612
214.086255 1.256711191
226.086255 1.585783214
228.1019051 3.246025949
230.1175552 2.455778633
232.1332052 1.203491293
234.1488553 1.019415414
240.1019051 2.424925499
241.0859207 2.663319928
242.1175552 3.708621709
243.1015708 2.960770998
244.0968197 1.357231937
245.1172208 1.309640758
246.1124698 1.385491947
254.1175552 4.484656611
256.1332052 5.205636057
258.1124698 0.9212389865
258.1488553 0.9801331975
260.1281199 1.238754449
268.1332052 13.79478212
269.1172208 1.944132979
270.1124698 6.955060325
286.1437699 6.761506461
288.1230345 1.633912438

Name: +ve in-silico MS/MS by CFM-ID for KFWOOLJUSYSBAD-SGPGVZRMSA-N
ID: KFWOOLJUSYSBAD-SGPGVZRMSA-N
Comment: Energy0
Num peaks: 6
268.1332052 9.484207335
269.1172208 0.9456817958
272.1281199 0.6027830779
286.1437699 46.98896518
287.1277855 0.5538951712
304.1543346 34.1126627

Name: +ve in-silico MS/MS by CFM-ID for KFWOOLJUSYSBAD-SGPGVZRMSA-N
ID: KFWOOLJUSYSBAD-SGPGVZRMSA-N
Comment: Energy1
Num peaks: 7
254.1175552 1.744142014
256.1332052 2.103742161
258.1488553 1.536171357
268.1332052 18.63611506
269.1172208 2.776766026
286.1437699 43.38293769
304.1543346 10.8322806

Name: +ve in-silico MS/MS by CFM-ID for KFWOOLJUSYSBAD-SGPGVZRMSA-N
ID: KFWOOLJUSYSBAD-SGPGVZRMSA-N
Comment: Energy2
Num peaks: 30
15.02292652 1.327294128
39.02292652 1.238372091
41.00219107 1.317530199
41.03857658 1.821298054
42.03382555 1.301703409
57.0334912 1.123831889
59.04914126 1.375243612
214.086255 1.256711191
226.086255 1.585783214
228.1019051 3.246025949
230.1175552 2.455778633
232.1332052 1.203491293
234.1488553 1.019415414
240.1019051 2.424925499
241.0859207 2.663319928
242.1175552 3.708621709
243.1015708 2.960770998
244.0968197 1.357231937
245.1172208 1.309640758
246.1124698 1.385491947
254.1175552 4.484656611
256.1332052 5.205636057
258.1124698 0.9212389865
258.1488553 0.9801331975
260.1281199 1.238754449
268.1332052 13.79478212
269.1172208 1.944132979
270.1124698 6.955060325
286.1437699 6.761506461
288.1230345 1.633912438

Name: +ve in-silico MS/MS by CFM-ID for AABLHGPVOULICI-LQPBRMSDSA-N
ID: AABLHGPVOULICI-LQPBRMSDSA-N
Comment: Energy0
Num peaks: 6
15.02292652 1.131540899
257.1172208 3.553575136
259.1328709 1.596313329
268.1332052 8.967316018
286.1437699 44.55147509
304.1543346 34.09901982

Name: +ve in-silico MS/MS by CFM-ID for AABLHGPVOULICI-LQPBRMSDSA-N
ID: AABLHGPVOULICI-LQPBRMSDSA-N
Comment: Energy1
Num peaks: 6
44.04947561 5.250176707
256.1332052 2.386896387
258.1488553 6.781397468
268.1332052 17.2930006
286.1437699 39.08953673
304.1543346 9.813950126

Name: +ve in-silico MS/MS by CFM-ID for AABLHGPVOULICI-LQPBRMSDSA-N
ID: AABLHGPVOULICI-LQPBRMSDSA-N
Comment: Energy2
Num peaks: 31
15.02292652 3.958250216
26.00252542 2.188241497
28.01817548 1.221010466
30.03382555 1.865602036
41.00219107 1.125358453
41.03857658 1.547053098
42.03382555 2.334185691
44.04947561 4.183382366
46.06512568 1.518930488
56.04947561 2.331415556
58.06512568 1.241167724
59.04914126 1.272341059
227.0702706 2.348551647
228.1019051 1.822775744
229.0859207 2.408446658
231.1015708 1.600569304
242.1175552 1.749715728
243.1015708 1.251510054
244.0968197 1.220254068
245.0808353 1.214462369
245.1172208 1.255821659
246.1124698 1.055579313
256.1332052 1.75562177
257.1172208 2.649654775
258.1488553 2.04289427
259.1328709 1.563709174
260.1281199 1.282124226
268.1332052 13.59304292
270.1124698 6.738709621
286.1437699 5.622520451
288.1230345 1.969923123

Name: +ve in-silico MS/MS by CFM-ID for AABLHGPVOULICI-BRJGLHKUSA-N
ID: AABLHGPVOULICI-BRJGLHKUSA-N
Comment: Energy0
Num peaks: 6
15.02292652 1.130993768
257.1172208 3.552068938
259.1328709 1.595634811
268.1332052 8.96363523
286.1437699 44.52583029
304.1543346 34.07412361

Name: +ve in-silico MS/MS by CFM-ID for AABLHGPVOULICI-BRJGLHKUSA-N
ID: AABLHGPVOULICI-BRJGLHKUSA-N
Comment: Energy1
Num peaks: 6
44.04947561 5.291098412
256.1332052 2.402903406
258.1488553 6.827793278
268.1332052 17.41133702
286.1437699 39.46180399
304.1543346 9.939890709

Name: +ve in-silico MS/MS by CFM-ID for AABLHGPVOULICI-BRJGLHKUSA-N
ID: AABLHGPVOULICI-BRJGLHKUSA-N
Comment: Energy2
Num peaks: 31
15.02292652 3.983011871
26.00252542 2.202103822
28.01817548 1.228634863
30.03382555 1.877298709
41.00219107 1.132535147
41.03857658 1.556387759
42.03382555 2.348927717
44.04947561 4.209930603
46.06512568 1.52881127
56.04947561 2.346759521
58.06512568 1.249451237
59.04914126 1.280951248
227.0702706 2.362916126
228.1019051 1.833984442
229.0859207 2.423241541
231.1015708 1.610423469
242.1175552 1.7609909
243.1015708 1.259837913
244.0968197 1.227940734
245.0808353 1.222806263
245.1172208 1.264317121
246.1124698 1.062997401
256.1332052 1.766473246
257.1172208 2.667104227
258.1488553 2.055603775
259.1328709 1.574185186
260.1281199 1.290258192
268.1332052 13.30922954
270.1124698 6.554560751
286.1437699 5.540193197
288.1230345 1.943743991

Name: +ve in-silico MS/MS by CFM-ID for ZMQJQOKNTYQVHO-SFYZADRCSA-N
ID: ZMQJQOKNTYQVHO-SFYZADRCSA-N
Comment: Energy0
Num peaks: 16
30.03382555 10.49629308
42.03382555 4.32520343
44.04947561 1.308997135
70.02874017 1.640412675
88.03930485 13.98012771
90.05495492 2.247734811
187.1077188 1.383782119
199.1077188 1.488305029
212.1393532 1.229122412
240.1342679 2.195561225
245.1131981 2.315689039
258.1448325 11.75339908
260.1604826 0.8831640161
268.1291825 1.430398863
286.1397472 14.21156549
304.1503118 9.347028985

Name: +ve in-silico MS/MS by CFM-ID for ZMQJQOKNTYQVHO-SFYZADRCSA-N
ID: ZMQJQOKNTYQVHO-SFYZADRCSA-N
Comment: Energy1
Num peaks: 26
30.03382555 12.76797305
32.04947561 1.09830916
42.03382555 11.88695122
44.04947561 4.468136642
58.02874017 2.577804839
70.02874017 1.427502956
71.01275576 1.136417366
73.02840582 1.284419123
75.05528926 0.695538702
88.03930485 12.74517094
90.05495492 0.8855984518
158.0811697 0.8626418645
171.1128041 1.199681097
184.0968197 1.128381008
187.1077188 1.534407855
199.1077188 4.032904993
201.1233688 1.718632579
212.1393532 2.704937778
215.1026334 1.891869472
232.1291825 0.8921385513
240.1342679 1.949614059
241.1182834 0.907895455
245.1131981 1.64690475
258.1448325 5.959050858
286.1397472 2.226625887
304.1503118 0.7089675297

Name: +ve in-silico MS/MS by CFM-ID for ZMQJQOKNTYQVHO-SFYZADRCSA-N
ID: ZMQJQOKNTYQVHO-SFYZADRCSA-N
Comment: Energy2
Num peaks: 31
27.02292652 0.8493889975
30.03382555 9.423837944
40.01817548 2.256214005
42.03382555 11.46341472
44.04947561 2.674261231
70.02874017 6.024568418
71.01275576 1.080331825
73.02840582 0.7296286379
75.05528926 0.5691535343
86.02365479 0.6883241756
88.03930485 19.57776006
90.05495492 0.7980464232
98.0600403 0.5335324582
99.05528926 0.7478680778
113.0709393 1.079072514
127.0865894 1.452377841
128.070605 2.020931031
130.086255 0.9236145657
141.1022395 4.388910137
158.0811697 0.9901032551
170.0811697 0.5224884414
172.0968197 0.5356493018
184.0968197 1.056625125
184.1080531 0.684742496
187.1077188 1.214220456
199.1077188 2.298865142
201.1233688 0.8557171347
212.1393532 1.483531482
227.1026334 0.7449234667
240.1342679 1.356623975
256.1291825 0.5366042023

Name: +ve in-silico MS/MS by CFM-ID for YLFKDWVECRVHGB-MJFSBKNWSA-N
ID: YLFKDWVECRVHGB-MJFSBKNWSA-N
Comment: Energy0
Num peaks: 6
260.1281199 0.7981349497
268.1332052 20.70428268
270.1124698 0.6830051677
286.1437699 44.86546533
288.1230345 0.6678476679
304.1543346 22.0719503

Name: +ve in-silico MS/MS by CFM-ID for YLFKDWVECRVHGB-MJFSBKNWSA-N
ID: YLFKDWVECRVHGB-MJFSBKNWSA-N
Comment: Energy1
Num peaks: 21
51.02292652 1.06661406
57.0334912 0.9731190335
69.0334912 1.038030587
214.086255 0.8429610278
226.086255 1.434973572
228.1019051 1.448111999
229.0859207 1.133552418
230.1175552 1.046474974
231.1015708 0.9254144092
242.1175552 1.489416717
243.1015708 1.855019271
246.1124698 0.9347426744
254.1175552 0.9638244598
256.1332052 1.124367516
258.1124698 1.601506326
260.1281199 1.181505074
261.1121354 1.064780653
268.1332052 24.62088996
270.1124698 0.8212012742
286.1437699 28.92749899
304.1543346 6.287312238

Name: +ve in-silico MS/MS by CFM-ID for YLFKDWVECRVHGB-MJFSBKNWSA-N
ID: YLFKDWVECRVHGB-MJFSBKNWSA-N
Comment: Energy2
Num peaks: 31
39.02292652 1.554654948
41.00219107 3.915759143
41.03857658 2.57526238
42.03382555 1.866688836
43.01784114 2.026360182
44.04947561 1.619265309
49.00727645 4.223438362
51.02292652 2.025217385
53.03857658 1.118523499
55.01784114 1.184654943
56.04947561 1.481886416
72.04439023 3.330507638
74.0600403 1.23948523
202.086255 1.942361962
213.0910061 1.721577906
229.0859207 1.633250095
230.1175552 1.385071809
241.0859207 1.255535051
242.1175552 1.637151888
243.1015708 1.573692934
245.1172208 2.891857877
246.1124698 1.558928028
254.1175552 1.738291464
256.1332052 1.462215819
258.1124698 1.785014055
259.1328709 1.356838795
260.1281199 1.15185344
268.1332052 3.364436494
270.1124698 5.565721049
286.1437699 1.913788731
288.1230345 1.466429628

Name: +ve in-silico MS/MS by CFM-ID for QTCRYAVIAKKAGY-FPQMDWDVSA-N
ID: QTCRYAVIAKKAGY-FPQMDWDVSA-N
Comment: Energy0
Num peaks: 6
107.0603746 2.491099549
161.0444498 1.588636412
176.0553488 6.06721719
191.0662479 2.756539763
251.1026334 9.328994021
269.1131981 64.91792545

Name: +ve in-silico MS/MS by CFM-ID for QTCRYAVIAKKAGY-FPQMDWDVSA-N
ID: QTCRYAVIAKKAGY-FPQMDWDVSA-N
Comment: Energy1
Num peaks: 31
41.03857658 0.6809494073
51.02292652 1.740408014
59.01275576 2.571674555
61.02840582 2.70926189
65.03857658 2.17838115
67.05422664 4.085706628
83.08552677 0.8343344112
85.10117684 0.8343344112
91.0389705 1.234136611
94.06512568 1.127409904
107.0603746 0.7054029849
119.0603746 5.510500628
121.0760247 1.493467423
123.0916748 0.760813213
125.1073248 0.760813213
147.0552893 1.517585553
149.0444498 0.9701163324
149.0709393 0.8051795309
151.0600999 1.387293966
158.0447842 1.346487949
159.0287997 1.318244437
161.0444498 1.339646112
163.0600999 0.681957005
176.0553488 6.992636892
177.0658539 0.8144059038
179.081504 1.03613546
207.0764186 0.7262198726
209.0920687 0.6828303882
239.1026334 1.018040859
251.1026334 10.89057085
269.1131981 18.01361236

Name: +ve in-silico MS/MS by CFM-ID for QTCRYAVIAKKAGY-FPQMDWDVSA-N
ID: QTCRYAVIAKKAGY-FPQMDWDVSA-N
Comment: Energy2
Num peaks: 31
39.02292652 0.8827530661
41.00219107 3.84385242
53.99744004 1.853368312
56.0130901 1.291786047
59.01275576 2.138340555
61.02840582 1.732616593
62.0600403 0.9483882568
63.02292652 2.745939251
65.03857658 5.697057452
67.05422664 2.676445617
69.00833907 1.616314317
71.01275576 1.961043976
79.05422664 4.151182977
88.03930485 0.7750960971
89.02332044 1.081368233
94.06512568 3.012459076
105.0447246 2.184322552
107.0603746 10.4233846
121.0760247 1.716487541
145.0495352 4.022784824
147.0552893 3.162801016
158.0447842 2.405759038
159.0287997 0.8165436144
172.0240487 0.8942895523
174.0396988 0.7720528658
176.0553488 1.582298826
181.0971541 0.9609563958
187.0349477 1.13559596
189.0505978 0.8050151658
191.0662479 2.117469277
251.1026334 1.485002676

Name: +ve in-silico MS/MS by CFM-ID for GASAZUPHPROROJ-MRXNPFEDSA-N
ID: GASAZUPHPROROJ-MRXNPFEDSA-N
Comment: Energy0
Num peaks: 6
105.0334912 25.70409095
134.0600403 1.755338368
182.1175552 2.693730714
254.1175552 13.7332756
256.1332052 2.986118142
286.1437699 39.45313814

Name: +ve in-silico MS/MS by CFM-ID for GASAZUPHPROROJ-MRXNPFEDSA-N
ID: GASAZUPHPROROJ-MRXNPFEDSA-N
Comment: Energy1
Num peaks: 10
79.05422664 1.885307915
105.0334912 36.29868914
122.0600403 1.84985389
133.0647913 6.055344602
150.0913404 5.460262598
165.0910061 6.083466316
182.1175552 3.486556181
254.1175552 8.889392823
256.1332052 2.742971226
286.1437699 8.184488363

Name: +ve in-silico MS/MS by CFM-ID for GASAZUPHPROROJ-MRXNPFEDSA-N
ID: GASAZUPHPROROJ-MRXNPFEDSA-N
Comment: Energy2
Num peaks: 17
39.02292652 2.492261637
49.00727645 7.784703559
51.02292652 6.543870697
63.02292652 8.987785261
65.03857658 1.382324242
79.01784114 1.916207887
79.05422664 3.370178705
89.00219107 1.447442778
105.0334912 32.79139648
107.0491413 2.590854935
109.0647913 1.439108037
121.0647913 1.969063789
133.0647913 1.679743297
135.0804414 1.335349458
150.0913404 1.594557507
165.0910061 1.727828418
166.086255 1.541165702

Name: +ve in-silico MS/MS by CFM-ID for KJPYARWZKKTTBA-YYIAUSFCSA-N
ID: KJPYARWZKKTTBA-YYIAUSFCSA-N
Comment: Energy0
Num peaks: 6
254.1175552 0.704671253
272.1281199 2.505320972
274.1437699 1.411427532
286.1437699 15.02579003
288.1230345 0.8692317366
304.1543346 72.93566742

Name: +ve in-silico MS/MS by CFM-ID for KJPYARWZKKTTBA-YYIAUSFCSA-N
ID: KJPYARWZKKTTBA-YYIAUSFCSA-N
Comment: Energy1
Num peaks: 16
168.1019051 1.782142272
182.1175552 2.790605837
214.086255 1.982523131
218.1175552 1.710797413
220.1332052 1.566801373
242.1175552 1.72530142
254.1175552 2.08764089
256.1332052 2.21362244
258.1488553 2.849507656
260.1281199 4.252125971
272.1281199 4.532366042
274.1437699 3.589205836
276.15942 3.215187376
286.1437699 13.9666331
288.1230345 1.59019721
304.1543346 30.34220354

Name: +ve in-silico MS/MS by CFM-ID for KJPYARWZKKTTBA-YYIAUSFCSA-N
ID: KJPYARWZKKTTBA-YYIAUSFCSA-N
Comment: Energy2
Num peaks: 31
39.02292652 1.009123373
45.0334912 1.465073939
49.00727645 2.617136724
57.0334912 1.050261221
109.0284058 1.535473402
123.0440559 2.554881618
127.075356 1.087590685
129.0910061 1.189314967
184.0756904 1.186655075
186.0913404 1.222386331
198.0913404 1.666413098
200.1069905 0.9637494151
202.086255 0.9708729055
214.086255 1.765500111
216.1019051 1.359963266
218.1175552 1.146072683
226.086255 1.079376113
228.1019051 3.601215201
230.1175552 3.207462653
240.1019051 1.177424984
242.1175552 3.510175052
254.1175552 3.526208514
256.1332052 2.729801043
258.1124698 3.362534673
258.1488553 0.9464804275
260.1281199 1.955511214
268.1332052 1.680559963
270.1124698 3.894026758
272.1281199 1.653881111
286.1437699 1.762623226
288.1230345 2.638293324

Name: +ve in-silico MS/MS by CFM-ID for BXWMZVREXWPYKF-CQSZACIVSA-N
ID: BXWMZVREXWPYKF-CQSZACIVSA-N
Comment: Energy0
Num peaks: 6
107.0491413 4.065135486
178.086255 2.8207874
257.1172208 2.731884758
268.1332052 2.421352987
269.1172208 3.07062789
286.1437699 68.53226331

Name: +ve in-silico MS/MS by CFM-ID for BXWMZVREXWPYKF-CQSZACIVSA-N
ID: BXWMZVREXWPYKF-CQSZACIVSA-N
Comment: Energy1
Num peaks: 28
44.04947561 0.9682263223
107.0491413 6.791034981
109.0647913 0.9414317914
117.0334912 1.874186507
119.0491413 7.794857424
121.0647913 5.395077258
123.0440559 1.205508945
123.0804414 1.131329253
137.0597059 1.248725841
147.0440559 1.205278726
149.0597059 3.861480179
150.0913404 1.32907132
151.075356 9.550609058
155.1066561 0.9656419836
166.086255 2.031150453
174.0549549 0.8087528045
178.086255 6.307562044
192.1019051 0.8937075886
242.1175552 0.9854049962
243.1015708 1.113651913
244.1332052 0.7956601848
254.1175552 1.46542114
256.1332052 2.402424074
257.1172208 0.9496934795
258.1488553 2.457569542
268.1332052 1.16644105
269.1172208 4.508520953
286.1437699 10.02808009

Name: +ve in-silico MS/MS by CFM-ID for BXWMZVREXWPYKF-CQSZACIVSA-N
ID: BXWMZVREXWPYKF-CQSZACIVSA-N
Comment: Energy2
Num peaks: 31
44.04947561 1.388058985
49.00727645 3.245359152
51.02292652 1.644340567
52.01817548 1.208567404
65.03857658 1.54855862
75.02292652 5.518022566
77.03857658 4.674212769
79.05422664 4.579422384
89.03857658 2.60710776
91.05422664 3.905821763
93.06987671 3.7336544
101.0385766 1.584224425
102.0338255 1.379202708
103.0542266 1.142661484
105.0334912 1.000757286
105.0698767 1.351741081
107.0491413 3.733084652
109.0647913 1.445878733
117.0334912 3.014750463
119.0491413 7.647742891
121.0647913 2.089373219
125.0960915 1.178752408
135.0440559 1.003201502
146.0600403 0.9546096121
148.0756904 1.166475542
149.0597059 1.019751105
150.0913404 1.207912585
151.075356 1.076021542
178.086255 1.349337755
254.1175552 0.9742487764
268.1332052 0.9756317545

Name: +ve in-silico MS/MS by CFM-ID for XNEUDXJVFMPTJF-GJBLVYBDSA-N
ID: XNEUDXJVFMPTJF-GJBLVYBDSA-N
Comment: Energy0
Num peaks: 11
72.08077574 14.94625405
100.0756904 6.912588156
145.0647913 1.987696843
147.0804414 13.03791353
149.0960915 1.467477102
165.0910061 2.092467934
220.0968197 1.737856861
222.1124698 1.721178582
234.1124698 1.707986869
247.1328709 3.133542652
264.15942 32.13339777

Name: +ve in-silico MS/MS by CFM-ID for XNEUDXJVFMPTJF-GJBLVYBDSA-N
ID: XNEUDXJVFMPTJF-GJBLVYBDSA-N
Comment: Energy1
Num peaks: 24
28.01817548 0.7063347711
39.02292652 1.467014199
41.03857658 3.251196765
43.05422664 2.409731925
45.06987671 1.991809211
55.05422664 4.591987612
56.0130901 1.321266388
58.02874017 0.895937758
60.04439023 1.764351349
68.04947561 1.331993284
72.08077574 21.63299467
82.06512568 0.8029149128
100.0756904 7.075055499
131.0491413 1.576362438
135.0804414 0.7879036334
139.1117415 0.9845976851
145.0647913 1.149432643
147.0804414 9.220384828
149.0597059 1.108580439
165.0910061 7.539619944
220.0968197 1.849409427
222.1124698 1.69300023
224.1281199 0.6767173153
264.15942 4.547483752

Name: +ve in-silico MS/MS by CFM-ID for XNEUDXJVFMPTJF-GJBLVYBDSA-N
ID: XNEUDXJVFMPTJF-GJBLVYBDSA-N
Comment: Energy2
Num peaks: 31
39.02292652 3.160254136
41.03857658 4.660910266
43.05422664 2.452266483
49.00727645 1.907812009
51.02292652 1.990906543
55.05422664 5.278102133
56.04947561 3.549507264
57.06987671 1.210152502
63.02292652 1.203486436
65.03857658 1.069709985
66.03382555 1.02629399
68.04947561 1.925610526
70.06512568 1.443333225
72.08077574 10.77165738
74.0964258 1.016488251
82.06512568 0.8964085582
84.04439023 1.901484906
89.03857658 1.487750469
91.05422664 2.669382591
93.06987671 0.9456009413
100.0756904 2.641504199
103.0542266 1.822699042
105.0698767 1.468767371
107.0491413 2.959932352
115.0542266 1.429678044
117.0698767 2.053660697
123.0440559 2.555594332
131.0491413 1.422897842
133.0647913 2.585819348
147.0804414 2.922434498
149.0597059 2.029133379

Name: +ve in-silico MS/MS by CFM-ID for OWAMFRTVMGAVTD-VZEFYGNVSA-N
ID: OWAMFRTVMGAVTD-VZEFYGNVSA-N
Comment: Energy0
Num peaks: 6
256.1332052 1.455522187
268.1332052 6.523291682
274.1437699 4.848276712
276.15942 1.172708962
286.1437699 18.94017479
304.1543346 59.43219507

Name: +ve in-silico MS/MS by CFM-ID for OWAMFRTVMGAVTD-VZEFYGNVSA-N
ID: OWAMFRTVMGAVTD-VZEFYGNVSA-N
Comment: Energy1
Num peaks: 14
228.1019051 6.770222875
230.1175552 6.609648286
232.1332052 2.30058209
234.1488553 3.966904563
242.1175552 2.710007151
246.1488553 1.734992322
248.1645054 1.715150939
256.1332052 2.080673865
258.1488553 4.39225778
268.1332052 7.923766334
274.1437699 4.444143995
276.15942 1.817833313
286.1437699 14.9413057
304.1543346 19.3613362

Name: +ve in-silico MS/MS by CFM-ID for OWAMFRTVMGAVTD-VZEFYGNVSA-N
ID: OWAMFRTVMGAVTD-VZEFYGNVSA-N
Comment: Energy2
Num peaks: 31
49.00727645 1.801412978
91.05422664 1.252000475
101.0385766 1.389413739
103.0542266 1.3222473
105.0334912 1.494963867
107.0491413 2.165606705
119.0491413 1.193964583
135.0440559 2.083727049
147.0440559 1.315479416
186.0913404 1.005359826
200.1069905 2.252859125
212.1069905 1.56129602
214.086255 1.18747417
216.1019051 4.493970062
228.1019051 1.438553146
232.0968197 2.644055948
238.1226406 2.049915245
240.1382906 4.519906541
242.1539407 2.098891648
244.0968197 2.35011063
246.1124698 1.998084663
246.1488553 1.382154761
254.1175552 1.678434193
256.1332052 7.659880472
258.1488553 5.259493674
262.1073844 1.003376649
268.1332052 4.502627403
274.1437699 0.9756318469
276.1230345 1.094392463
286.1437699 2.22130531
288.1230345 2.476448624

Name: +ve in-silico MS/MS by CFM-ID for BIJMYZRFCGRNCV-CYBMUJFWSA-N
ID: BIJMYZRFCGRNCV-CYBMUJFWSA-N
Comment: Energy0
Num peaks: 8
71.04914126 4.47236807
232.0968197 4.774025921
244.0968197 1.90335959
254.1175552 1.919281187
262.1073844 1.736800492
272.1281199 3.2499107
286.1437699 33.00891015
304.1543346 30.37393653

Name: +ve in-silico MS/MS by CFM-ID for BIJMYZRFCGRNCV-CYBMUJFWSA-N
ID: BIJMYZRFCGRNCV-CYBMUJFWSA-N
Comment: Energy1
Num peaks: 18
39.02292652 1.793793297
41.03857658 3.947756009
43.05422664 3.839948213
55.05422664 2.37557519
67.05422664 4.688006358
69.0334912 2.269149362
69.06987671 2.283938981
71.04914126 17.5835563
85.06479133 4.243109971
202.086255 3.254125764
218.0811697 1.700129852
232.0968197 10.72366691
234.1124698 1.689834526
254.1175552 2.149762035
256.1332052 2.105214949
272.1281199 2.534125023
286.1437699 8.502217155
304.1543346 5.080544026

Name: +ve in-silico MS/MS by CFM-ID for BIJMYZRFCGRNCV-CYBMUJFWSA-N
ID: BIJMYZRFCGRNCV-CYBMUJFWSA-N
Comment: Energy2
Num peaks: 31
39.02292652 5.134576995
41.03857658 6.417112806
43.05422664 1.759822079
55.05422664 2.037030996
65.03857658 1.552750838
67.05422664 1.900922329
69.0334912 4.187484637
69.06987671 1.874120825
71.04914126 9.191808173
104.0494756 1.085769104
136.0756904 5.424043011
162.0549549 1.505662557
164.070605 4.499262339
176.070605 5.46172357
178.086255 1.592774061
188.070605 1.162010789
202.086255 4.631111672
204.0655196 0.9779518436
204.1019051 0.9039016518
216.0655196 1.054538176
216.1019051 1.476878435
218.0811697 2.588227586
226.086255 1.109482355
228.1019051 0.9864308061
230.1175552 1.823686181
232.0968197 1.707031897
232.1332052 0.9222673088
244.0968197 0.9767077541
254.1175552 1.355799495
256.1332052 1.377278021
270.1124698 1.377852575

Name: +ve in-silico MS/MS by CFM-ID for AAZZNIWCURCGRR-QAETUUGQSA-N
ID: AAZZNIWCURCGRR-QAETUUGQSA-N
Comment: Energy0
Num peaks: 6
224.1069905 2.555414803
240.1019051 6.363481188
242.1175552 12.97859811
250.1226406 4.975248824
268.1332052 14.71552174
286.1437699 46.51691836

Name: +ve in-silico MS/MS by CFM-ID for AAZZNIWCURCGRR-QAETUUGQSA-N
ID: AAZZNIWCURCGRR-QAETUUGQSA-N
Comment: Energy1
Num peaks: 14
154.086255 1.578621826
174.0913404 2.685467137
196.0756904 4.489426234
210.0913404 2.546859451
222.0913404 2.682211065
224.1069905 2.413418945
240.1019051 2.65045117
242.1175552 3.4299309
250.1226406 10.02465738
252.1019051 2.180606624
256.1332052 2.894532333
268.1332052 17.95232995
270.1124698 2.063872071
286.1437699 22.99894908

Name: +ve in-silico MS/MS by CFM-ID for AAZZNIWCURCGRR-QAETUUGQSA-N
ID: AAZZNIWCURCGRR-QAETUUGQSA-N
Comment: Energy2
Num peaks: 31
79.05422664 2.252207593
81.06987671 1.141584799
111.0440559 1.039202007
119.0491413 1.354340889
130.0651257 4.104295481
132.0807757 1.89859364
145.0647913 0.9145678727
168.0807757 3.9027566
170.0964258 0.9749059992
180.0807757 3.526192331
182.0964258 2.938661477
184.0756904 1.474964216
194.0600403 0.9093234172
196.0756904 5.030297741
198.0913404 2.223264656
200.070605 0.9502458479
210.0913404 4.572675531
212.1069905 2.562277813
222.0913404 3.83015823
224.1069905 12.0437977
236.1069905 1.553070484
238.1226406 2.042404017
240.1019051 2.31078398
240.1382906 1.112255688
242.1175552 2.234642513
250.1226406 2.317351045
252.1019051 3.306539735
254.1175552 1.079815626
256.1332052 1.536486912
268.1332052 0.9961215471
270.1124698 1.291580659

Name: +ve in-silico MS/MS by CFM-ID for GUMNIDBFNHVRBD-DHZHZOJOSA-N
ID: GUMNIDBFNHVRBD-DHZHZOJOSA-N
Comment: Energy0
Num peaks: 10
105.0334912 8.896763931
105.0698767 11.71952455
107.0491413 2.290615535
109.0647913 2.13369501
123.0804414 1.979582987
129.0334912 1.814147215
145.0284058 2.467065712
147.0440559 12.14026109
251.1066561 4.553004488
269.1172208 33.14211938

Name: +ve in-silico MS/MS by CFM-ID for GUMNIDBFNHVRBD-DHZHZOJOSA-N
ID: GUMNIDBFNHVRBD-DHZHZOJOSA-N
Comment: Energy1
Num peaks: 15
79.05422664 2.021148667
91.05422664 1.043386706
103.0542266 1.976987202
105.0334912 11.40418876
105.0698767 27.16952367
107.0491413 4.154858491
119.0491413 5.475983389
123.0804414 3.698805535
129.0334912 3.638382422
145.0284058 1.573751982
147.0440559 10.49205712
159.0440559 1.250308593
161.0597059 1.102854982
251.1066561 1.404095417
269.1172208 4.101657798

Name: +ve in-silico MS/MS by CFM-ID for GUMNIDBFNHVRBD-DHZHZOJOSA-N
ID: GUMNIDBFNHVRBD-DHZHZOJOSA-N
Comment: Energy2
Num peaks: 23
25.00727645 2.230370532
41.00219107 1.692665348
49.00727645 1.726052954
51.02292652 1.048134036
53.03857658 0.8202625588
65.03857658 1.910004283
75.02292652 3.49325435
77.03857658 6.231326049
79.01784114 1.629446155
79.05422664 6.354726862
89.03857658 3.307793115
91.05422664 9.056340216
93.06987671 2.455278753
101.0385766 2.543665581
103.0542266 2.21134374
105.0334912 10.4352668
105.0698767 11.12274991
107.0491413 2.253744658
107.0855268 0.9590342909
117.0334912 2.417467436
119.0491413 3.325618854
145.0284058 1.203149147
147.0440559 2.178494021

Name: +ve in-silico MS/MS by CFM-ID for HATSAIPBKRRCME-VUCTXSBTSA-N
ID: HATSAIPBKRRCME-VUCTXSBTSA-N
Comment: Energy0
Num peaks: 6
240.1019051 1.993966252
242.1175552 2.171895822
254.1175552 12.05315925
256.1332052 8.53193939
258.1488553 1.576934127
286.1437699 65.15272654

Name: +ve in-silico MS/MS by CFM-ID for HATSAIPBKRRCME-VUCTXSBTSA-N
ID: HATSAIPBKRRCME-VUCTXSBTSA-N
Comment: Energy1
Num peaks: 13
200.070605 2.123034553
212.070605 1.728802958
214.086255 3.013238135
216.1019051 1.929836608
226.086255 5.597762875
226.1226406 2.380995687
238.1226406 1.59213343
254.1175552 11.358387
256.1332052 8.013879821
258.1124698 1.878280544
258.1488553 2.229660297
270.1124698 2.43266129
286.1437699 36.81504475

Name: +ve in-silico MS/MS by CFM-ID for HATSAIPBKRRCME-VUCTXSBTSA-N
ID: HATSAIPBKRRCME-VUCTXSBTSA-N
Comment: Energy2
Num peaks: 31
53.03857658 2.059082648
120.0807757 1.142823105
123.0440559 1.121259828
125.0597059 1.213414016
127.075356 1.213414016
144.0807757 1.897482527
156.0807757 2.424234832
168.0807757 2.376699233
170.0964258 3.402729589
172.0756904 1.294327262
180.0807757 2.142505715
182.0964258 3.710101932
186.0913404 1.60804357
194.0964258 5.574236147
196.1120759 5.896488453
198.0913404 2.818064316
200.070605 1.851142547
200.1069905 1.10766777
208.1120759 1.506443913
210.0913404 2.218947769
212.070605 1.569212219
212.1069905 8.617461583
214.086255 3.084089141
214.1226406 1.708571542
224.1069905 1.42309477
226.086255 4.718339227
240.1019051 2.115324621
240.1382906 1.117106504
242.1175552 2.576975725
254.1175552 1.112627175
270.1124698 1.789098626

Name: +ve in-silico MS/MS by CFM-ID for XSVKAYYNFNXTDA-BGCDDMGFSA-N
ID: XSVKAYYNFNXTDA-BGCDDMGFSA-N
Comment: Energy0
Num peaks: 9
147.1168269 1.146233671
165.1273916 0.7073243207
268.1332052 2.803419338
269.1172208 11.82107262
274.1437699 1.110936112
286.1437699 27.21880341
287.1277855 11.26396998
288.1230345 0.6994558358
304.1543346 23.5877922

Name: +ve in-silico MS/MS by CFM-ID for XSVKAYYNFNXTDA-BGCDDMGFSA-N
ID: XSVKAYYNFNXTDA-BGCDDMGFSA-N
Comment: Energy1
Num peaks: 31
39.02292652 0.8935962466
53.03857658 1.293678406
55.05422664 0.9543695852
79.05422664 1.025475781
105.0698767 1.033355662
123.0804414 0.8670822313
138.0185694 1.247474502
147.1168269 0.8700058068
152.0342195 0.8725459083
190.0498695 0.9275638895
218.1539407 0.9482353334
230.0811697 1.147289561
232.0968197 1.320835312
238.1226406 0.9153883625
240.1382906 1.108234689
242.1539407 0.9606739104
244.0968197 1.510795177
246.1124698 1.790221807
256.1332052 1.575564281
257.1172208 1.00454825
258.1124698 1.679397122
258.1488553 2.626701079
260.0917343 0.8725856277
260.1645054 0.9799873019
268.1332052 3.664021828
269.1172208 6.344910492
274.1437699 1.725006252
276.15942 2.532231146
286.1437699 9.428706311
287.1277855 3.394584741
304.1543346 5.125331106

Name: +ve in-silico MS/MS by CFM-ID for XSVKAYYNFNXTDA-BGCDDMGFSA-N
ID: XSVKAYYNFNXTDA-BGCDDMGFSA-N
Comment: Energy2
Num peaks: 31
39.02292652 1.875116186
41.03857658 2.54863889
51.02292652 1.410419611
53.03857658 1.974085722
55.05422664 0.9338356016
95.04914126 1.096729944
97.06479133 0.8613452517
106.0287402 2.713149582
121.0647913 0.9350776841
123.0804414 1.130450378
147.1168269 1.763626838
161.0597059 0.9756835312
165.1273916 1.204993049
177.1273916 1.725302124
187.1117415 1.832018023
189.1273916 0.8688196266
207.1379563 1.592110087
212.070605 0.8882694824
214.1226406 1.085860639
215.0702706 0.9151752455
217.1223062 0.91523522
218.1539407 1.023313231
229.0859207 1.526100631
242.1539407 1.766890033
244.0968197 1.254110988
257.1172208 2.024629989
258.1124698 2.372662418
260.1281199 1.288794908
268.1332052 0.9419498665
269.1172208 1.150895041
288.1230345 0.9978108943

Name: +ve in-silico MS/MS by CFM-ID for JNEAOYNEZKTYPO-BBWFWOEESA-N
ID: JNEAOYNEZKTYPO-BBWFWOEESA-N
Comment: Energy0
Num peaks: 6
254.1175552 1.302234545
258.1124698 1.281741814
272.1281199 1.782992603
274.1437699 1.108906719
286.1437699 14.40248274
304.1543346 69.6522656

Name: +ve in-silico MS/MS by CFM-ID for JNEAOYNEZKTYPO-BBWFWOEESA-N
ID: JNEAOYNEZKTYPO-BBWFWOEESA-N
Comment: Energy1
Num peaks: 24
121.0284058 0.9746946041
135.0440559 0.8495217781
168.1019051 1.098245889
196.1332052 1.355855581
200.070605 5.874102102
202.086255 2.171607056
204.1019051 1.011629165
206.1175552 1.54956063
214.086255 2.543772033
216.1019051 1.778568377
218.1175552 1.894754805
226.086255 0.9641927622
228.1019051 2.07656812
230.1175552 0.9274410455
254.1175552 1.49685325
256.1332052 2.64382325
258.1488553 4.782216777
260.1281199 1.103492552
272.1281199 2.741510812
274.1437699 3.784432279
276.15942 4.213489934
286.1437699 9.97010988
288.1230345 1.101886267
304.1543346 23.52264905

Name: +ve in-silico MS/MS by CFM-ID for JNEAOYNEZKTYPO-BBWFWOEESA-N
ID: JNEAOYNEZKTYPO-BBWFWOEESA-N
Comment: Energy2
Num peaks: 31
49.00727645 1.881970795
65.00219107 2.821285459
79.01784114 1.01012631
109.0284058 1.015174472
123.0440559 1.066309944
127.075356 1.208942244
156.0807757 1.216689379
162.0549549 1.038936731
174.0549549 1.583576334
188.070605 1.063966498
212.1069905 1.267151887
214.086255 6.299935345
216.1019051 3.76408748
218.1175552 2.569676387
220.1332052 1.0786224
226.086255 1.853568429
228.1019051 6.750334184
230.1175552 2.14876953
232.1332052 1.751878999
240.1019051 1.195371421
242.1175552 3.257769256
244.1332052 0.9967882088
256.1332052 1.031914911
258.1124698 1.95597016
258.1488553 1.856966008
260.1281199 1.613835736
268.1332052 1.996952727
270.1124698 1.232859014
272.1281199 1.059146966
286.1437699 1.46891275
288.1230345 2.07462907

Name: +ve in-silico MS/MS by CFM-ID for MXXWOMGUGJBKIW-PORYWJCVSA-N
ID: MXXWOMGUGJBKIW-PORYWJCVSA-N
Comment: Energy0
Num peaks: 11
84.08077574 1.118390327
86.0964258 15.39932656
112.0756904 1.167663875
135.0440559 1.517852419
150.0913404 2.218352212
164.1069905 1.358187448
173.0597059 2.279644385
201.0546206 3.851217707
256.1332052 3.932821484
268.1332052 1.895182709
286.1437699 46.15814431

Name: +ve in-silico MS/MS by CFM-ID for MXXWOMGUGJBKIW-PORYWJCVSA-N
ID: MXXWOMGUGJBKIW-PORYWJCVSA-N
Comment: Energy1
Num peaks: 29
39.02292652 1.123282746
51.02292652 0.811886058
67.01784114 1.100880044
69.06987671 1.3128229
84.08077574 1.659915314
86.0964258 16.32115852
112.0756904 1.958216359
123.0440559 0.7542828787
134.0600403 1.165791367
135.0440559 3.969578865
136.0756904 1.014492567
137.0597059 0.701443274
138.0913404 1.724425705
145.0284058 1.05553693
145.0647913 1.439733367
147.0440559 1.459917243
148.0756904 4.253994395
150.0913404 3.474569387
159.0440559 3.681123848
161.0597059 1.044321305
162.0913404 0.8541889569
164.1069905 2.191577188
173.0597059 6.681863969
183.0440559 1.230560205
201.0546206 4.76388526
230.0811697 0.746202804
256.1332052 2.477739828
268.1332052 1.50823632
286.1437699 10.11021733

Name: +ve in-silico MS/MS by CFM-ID for MXXWOMGUGJBKIW-PORYWJCVSA-N
ID: MXXWOMGUGJBKIW-PORYWJCVSA-N
Comment: Energy2
Num peaks: 31
39.02292652 3.948817676
41.03857658 2.792133473
43.05422664 2.901602018
49.00727645 0.8498762536
51.02292652 1.986522881
53.03857658 1.477853566
55.05422664 3.430036736
56.04947561 0.8263575038
57.06987671 4.100741388
58.06512568 1.418017456
63.02292652 0.9026247095
67.01784114 1.073935031
69.06987671 5.358894081
84.08077574 5.274309033
86.0964258 9.48795717
99.02292652 0.7359103252
101.0385766 1.308947535
115.0542266 0.7778448318
117.0334912 0.9278926429
125.0385766 0.9582908188
127.0542266 4.235174602
131.0491413 1.119096441
134.0600403 1.055920036
135.0440559 0.7578981007
136.0756904 1.170666011
143.0491413 2.428825157
147.0440559 0.8272992005
155.0491413 1.523626277
173.0597059 1.636360111
268.1332052 1.187074211
270.1124698 0.9684659676

Name: +ve in-silico MS/MS by CFM-ID for DNLNYCCHXAULQA-BMLIUANNSA-N
ID: DNLNYCCHXAULQA-BMLIUANNSA-N
Comment: Energy0
Num peaks: 6
55.05422664 9.129477267
57.06987671 5.858358223
71.04914126 4.019584586
141.0698767 5.223219649
229.0859207 4.635550593
269.1172208 52.3272409

Name: +ve in-silico MS/MS by CFM-ID for DNLNYCCHXAULQA-BMLIUANNSA-N
ID: DNLNYCCHXAULQA-BMLIUANNSA-N
Comment: Energy1
Num peaks: 17
39.02292652 2.645497325
41.03857658 2.527995171
55.05422664 7.682820998
57.06987671 4.077310731
141.0698767 7.353989827
143.0855268 5.201924565
145.1011768 2.697365323
167.0491413 3.668900916
169.0647913 2.150996043
221.0960915 2.236770241
225.1273916 3.369149538
227.0702706 1.732241736
241.1223062 3.864859647
243.1015708 2.639914032
251.1066561 4.015308216
253.0859207 2.083259657
269.1172208 23.12526267

Name: +ve in-silico MS/MS by CFM-ID for DNLNYCCHXAULQA-BMLIUANNSA-N
ID: DNLNYCCHXAULQA-BMLIUANNSA-N
Comment: Energy2
Num peaks: 15
39.02292652 6.083473996
41.03857658 12.98912238
43.05422664 2.5361117
55.05422664 7.036403346
57.06987671 11.86841278
69.0334912 3.977700095
71.04914126 3.202927506
115.0542266 4.838817914
127.0542266 2.074740473
129.0698767 1.759808584
141.0698767 13.65231563
143.0855268 2.975192353
153.0698767 2.289604214
167.0491413 2.069639048
169.0647913 3.156361586

Name: +ve in-silico MS/MS by CFM-ID for VMKKHIGXUGISGA-UHFFFAOYSA-N
ID: VMKKHIGXUGISGA-UHFFFAOYSA-N
Comment: Energy0
Num peaks: 6
201.0546206 2.491211284
213.0546206 5.932941975
227.1066561 1.934850045
251.1066561 11.57679769
253.0859207 3.235827422
269.1172208 62.32020635

Name: +ve in-silico MS/MS by CFM-ID for VMKKHIGXUGISGA-UHFFFAOYSA-N
ID: VMKKHIGXUGISGA-UHFFFAOYSA-N
Comment: Energy1
Num peaks: 16
43.01784114 1.926640854
65.03857658 3.467713451
67.05422664 2.86799161
83.04914126 2.050288171
185.0597059 4.594034771
195.0440559 2.052993098
201.0546206 4.657587355
209.0597059 1.960729077
211.075356 1.989867526
213.0546206 6.834582724
225.0910061 2.042596642
227.0702706 6.9048039
227.1066561 3.067079463
251.1066561 9.56095118
253.0859207 2.148377637
269.1172208 24.59670251

Name: +ve in-silico MS/MS by CFM-ID for VMKKHIGXUGISGA-UHFFFAOYSA-N
ID: VMKKHIGXUGISGA-UHFFFAOYSA-N
Comment: Energy2
Num peaks: 24
39.02292652 1.641674287
41.00219107 2.302913301
43.01784114 1.24195304
49.00727645 1.962479367
51.02292652 1.631783158
55.05422664 2.44150512
65.03857658 10.32277532
67.05422664 2.656312573
157.0647913 1.520665824
167.0491413 3.694650135
171.0440559 5.594951163
173.0597059 1.291431928
183.0440559 1.416347649
185.0597059 9.64818794
191.0491413 1.365942269
193.0647913 1.733975263
195.0440559 8.620740551
199.075356 2.206831075
209.0597059 3.703979304
211.075356 5.174279997
213.0546206 6.99642298
227.0702706 1.234091405
233.0960915 1.414407844
251.1066561 1.326790543

Name: +ve in-silico MS/MS by CFM-ID for DNLNYCCHXAULQA-DYZYQPBXSA-N
ID: DNLNYCCHXAULQA-DYZYQPBXSA-N
Comment: Energy0
Num peaks: 6
55.05422664 9.129477267
57.06987671 5.858358223
71.04914126 4.019584586
141.0698767 5.223219649
229.0859207 4.635550593
269.1172208 52.3272409

Name: +ve in-silico MS/MS by CFM-ID for DNLNYCCHXAULQA-DYZYQPBXSA-N
ID: DNLNYCCHXAULQA-DYZYQPBXSA-N
Comment: Energy1
Num peaks: 17
39.02292652 2.645497325
41.03857658 2.527995171
55.05422664 7.682820998
57.06987671 4.077310731
141.0698767 7.353989827
143.0855268 5.201924565
145.1011768 2.697365323
167.0491413 3.668900916
169.0647913 2.150996043
221.0960915 2.236770241
225.1273916 3.369149538
227.0702706 1.732241736
241.1223062 3.864859647
243.1015708 2.639914032
251.1066561 4.015308216
253.0859207 2.083259657
269.1172208 23.12526267

Name: +ve in-silico MS/MS by CFM-ID for DNLNYCCHXAULQA-DYZYQPBXSA-N
ID: DNLNYCCHXAULQA-DYZYQPBXSA-N
Comment: Energy2
Num peaks: 15
39.02292652 6.083473996
41.03857658 12.98912238
43.05422664 2.5361117
55.05422664 7.036403346
57.06987671 11.86841278
69.0334912 3.977700095
71.04914126 3.202927506
115.0542266 4.838817914
127.0542266 2.074740473
129.0698767 1.759808584
141.0698767 13.65231563
143.0855268 2.975192353
153.0698767 2.289604214
167.0491413 2.069639048
169.0647913 3.156361586

Name: +ve in-silico MS/MS by CFM-ID for XSVKAYYNFNXTDA-GBNBPPIOSA-N
ID: XSVKAYYNFNXTDA-GBNBPPIOSA-N
Comment: Energy0
Num peaks: 9
147.1168269 1.146233671
165.1273916 0.7073243207
268.1332052 2.803419338
269.1172208 11.82107262
274.1437699 1.110936112
286.1437699 27.21880341
287.1277855 11.26396998
288.1230345 0.6994558358
304.1543346 23.5877922

Name: +ve in-silico MS/MS by CFM-ID for XSVKAYYNFNXTDA-GBNBPPIOSA-N
ID: XSVKAYYNFNXTDA-GBNBPPIOSA-N
Comment: Energy1
Num peaks: 31
39.02292652 0.8935962466
53.03857658 1.293678406
55.05422664 0.9543695852
79.05422664 1.025475781
105.0698767 1.033355662
123.0804414 0.8670822313
138.0185694 1.247474502
147.1168269 0.8700058068
152.0342195 0.8725459083
190.0498695 0.9275638895
218.1539407 0.9482353334
230.0811697 1.147289561
232.0968197 1.320835312
238.1226406 0.9153883625
240.1382906 1.108234689
242.1539407 0.9606739104
244.0968197 1.510795177
246.1124698 1.790221807
256.1332052 1.575564281
257.1172208 1.00454825
258.1124698 1.679397122
258.1488553 2.626701079
260.0917343 0.8725856277
260.1645054 0.9799873019
268.1332052 3.664021828
269.1172208 6.344910492
274.1437699 1.725006252
276.15942 2.532231146
286.1437699 9.428706311
287.1277855 3.394584741
304.1543346 5.125331106

Name: +ve in-silico MS/MS by CFM-ID for XSVKAYYNFNXTDA-GBNBPPIOSA-N
ID: XSVKAYYNFNXTDA-GBNBPPIOSA-N
Comment: Energy2
Num peaks: 31
39.02292652 1.875116186
41.03857658 2.54863889
51.02292652 1.410419611
53.03857658 1.974085722
55.05422664 0.9338356016
95.04914126 1.096729944
97.06479133 0.8613452517
106.0287402 2.713149582
121.0647913 0.9350776841
123.0804414 1.130450378
147.1168269 1.763626838
161.0597059 0.9756835312
165.1273916 1.204993049
177.1273916 1.725302124
187.1117415 1.832018023
189.1273916 0.8688196266
207.1379563 1.592110087
212.070605 0.8882694824
214.1226406 1.085860639
215.0702706 0.9151752455
217.1223062 0.91523522
218.1539407 1.023313231
229.0859207 1.526100631
242.1539407 1.766890033
244.0968197 1.254110988
257.1172208 2.024629989
258.1124698 2.372662418
260.1281199 1.288794908
268.1332052 0.9419498665
269.1172208 1.150895041
288.1230345 0.9978108943

Name: +ve in-silico MS/MS by CFM-ID for WVWHRXVVAYXKDE-RHEPGGANSA-N
ID: WVWHRXVVAYXKDE-RHEPGGANSA-N
Comment: Energy0
Num peaks: 11
84.08077574 6.168071203
126.0913404 1.033083606
135.0440559 1.667947276
148.0756904 1.229012626
150.0913404 2.244833389
159.0440559 2.221585087
161.0597059 1.965581022
164.1069905 1.519742575
256.1332052 4.502568004
268.1332052 6.290718439
286.1437699 51.62715887

Name: +ve in-silico MS/MS by CFM-ID for WVWHRXVVAYXKDE-RHEPGGANSA-N
ID: WVWHRXVVAYXKDE-RHEPGGANSA-N
Comment: Energy1
Num peaks: 31
39.02292652 0.8160479332
41.03857658 0.84840424
44.04947561 0.9809698021
53.03857658 0.8655147973
55.05422664 2.38023356
57.06987671 1.133217588
70.06512568 0.8204465437
72.08077574 1.300493654
84.08077574 9.452190734
122.0600403 1.161802365
124.0756904 1.160937943
126.0913404 0.7652751688
132.0807757 0.8244990167
134.0600403 1.020218452
135.0440559 3.770165228
136.0756904 0.7861693172
138.0913404 1.178768001
145.0284058 0.8842793904
147.0440559 1.363633825
148.0756904 4.02482759
150.0913404 2.983541133
159.0440559 5.933219921
161.0597059 2.203738228
162.0913404 0.7994120779
164.1069905 2.047024231
173.0597059 2.494399701
175.075356 1.082054521
201.0546206 2.126976379
256.1332052 2.720462799
268.1332052 4.264488226
286.1437699 8.727465775

Name: +ve in-silico MS/MS by CFM-ID for WVWHRXVVAYXKDE-RHEPGGANSA-N
ID: WVWHRXVVAYXKDE-RHEPGGANSA-N
Comment: Energy2
Num peaks: 31
39.02292652 4.597721996
41.03857658 2.349026399
42.03382555 1.266131588
43.05422664 1.546003111
44.04947561 1.315494849
49.00727645 0.9433585261
53.03857658 1.877184503
54.03382555 0.9832727891
55.05422664 3.17059147
56.04947561 2.045566377
57.06987671 2.967341145
58.06512568 1.504258251
65.03857658 0.7570072001
67.05422664 1.513431024
68.04947561 1.394277445
80.04947561 2.717132759
82.06512568 6.269301673
84.08077574 25.41791457
86.0964258 0.7354247545
101.0385766 1.154083539
106.0651257 0.8957089879
115.0542266 1.241697977
117.0334912 0.9107574045
125.0385766 0.6839143707
127.0542266 1.267557527
131.0491413 1.78644857
135.0440559 0.8116554599
147.0440559 0.6227221849
159.0440559 0.998578585
173.0597059 0.9339635536
240.1382906 0.6167989002

Name: +ve in-silico MS/MS by CFM-ID for UWKABSOWCYAEHF-SSDOTTSWSA-N
ID: UWKABSOWCYAEHF-SSDOTTSWSA-N
Comment: Energy0
Num peaks: 14
41.03857658 1.827684758
101.0597059 1.702013386
195.0764186 1.171372189
198.1124698 2.108246314
207.0764186 1.109771942
209.0920687 5.109832883
221.0920687 1.075979602
223.1077188 7.492923545
233.0920687 3.789283082
235.0713333 1.172074241
241.1182834 2.133111115
251.1026334 20.91612836
253.0818979 2.220865673
269.1131981 28.94667209

Name: +ve in-silico MS/MS by CFM-ID for UWKABSOWCYAEHF-SSDOTTSWSA-N
ID: UWKABSOWCYAEHF-SSDOTTSWSA-N
Comment: Energy1
Num peaks: 31
41.03857658 1.834329334
59.01275576 0.9994824718
73.02840582 1.282330575
98.0600403 1.188563245
109.1011768 0.9621867339
138.0913404 1.741125925
152.1069905 4.502270988
153.0910061 3.399516807
155.1066561 1.55705821
167.0451185 1.148582547
169.0607686 3.250756262
180.1019051 3.972216531
181.0607686 0.8033781748
181.0859207 5.443373352
192.0655196 1.176198809
193.0607686 0.8106027577
195.0764186 0.8477877412
198.1124698 10.78621655
207.0764186 0.8355033548
208.0968197 0.8993570301
209.0920687 2.814020379
223.1077188 6.79454613
224.0917343 1.077092009
225.1233688 0.8043885034
226.1073844 1.043477688
229.0818979 0.8996531203
233.0920687 1.618319965
241.1182834 1.652483414
251.1026334 4.10096886
253.0818979 1.062710384
269.1131981 2.747364785

Name: +ve in-silico MS/MS by CFM-ID for UWKABSOWCYAEHF-SSDOTTSWSA-N
ID: UWKABSOWCYAEHF-SSDOTTSWSA-N
Comment: Energy2
Num peaks: 31
27.02292652 1.781227518
39.02292652 3.355163313
41.00219107 1.039339402
41.03857658 9.329460198
53.03857658 1.712804225
55.05422664 4.563137689
57.06987671 1.30415926
59.01275576 1.809886387
68.99710569 1.304941586
79.05422664 2.154571974
81.06987671 2.196089854
83.08552677 2.248358131
91.05422664 1.577786197
93.06987671 3.556056552
95.08552677 4.176943773
97.10117684 4.604154812
101.0597059 1.885733731
107.0855268 1.760152616
109.1011768 3.753560859
111.0440559 1.063803183
111.1168269 4.917013504
113.0597059 2.013255245
155.1066561 1.148995544
167.0451185 0.8545944356
181.0971541 0.9979298716
191.0451185 0.8749774953
193.0607686 1.149874504
195.1128041 1.493801266
207.0764186 1.234579995
207.1128041 1.413409473
209.0920687 1.140157759

Name: +ve in-silico MS/MS by CFM-ID for IJVLANJDSRVODQ-UHFFFAOYSA-N
ID: IJVLANJDSRVODQ-UHFFFAOYSA-N
Comment: Energy0
Num peaks: 6
121.0647913 1.694551216
225.0910061 2.006583477
227.1066561 2.21705534
251.1066561 12.66104426
253.0859207 3.29249494
269.1172208 63.42051896

Name: +ve in-silico MS/MS by CFM-ID for IJVLANJDSRVODQ-UHFFFAOYSA-N
ID: IJVLANJDSRVODQ-UHFFFAOYSA-N
Comment: Energy1
Num peaks: 23
43.01784114 1.655329789
105.0334912 2.011461937
107.0491413 3.77055353
119.0491413 2.574084366
121.0647913 5.148435937
133.0647913 1.805694932
135.0440559 3.168907477
147.0440559 2.033006854
149.0597059 4.288468128
161.0597059 1.508951595
163.075356 3.042764506
211.075356 1.277298781
213.0910061 1.858532256
215.1066561 1.246538992
223.075356 1.530746318
225.0910061 2.703239202
227.1066561 4.722319466
239.1066561 1.387422508
241.0859207 1.519446695
241.1223062 2.671332315
251.1066561 7.608119367
253.0859207 2.818651921
269.1172208 20.01490326

Name: +ve in-silico MS/MS by CFM-ID for IJVLANJDSRVODQ-UHFFFAOYSA-N
ID: IJVLANJDSRVODQ-UHFFFAOYSA-N
Comment: Energy2
Num peaks: 31
49.00727645 1.6018004
75.02292652 2.005771742
105.0334912 2.711958563
107.0491413 1.614160099
117.0334912 1.846512733
119.0491413 2.231220629
121.0647913 1.734546765
129.0334912 2.065764694
131.0491413 3.066302526
133.0647913 1.426289195
143.0491413 1.937105218
145.0647913 1.399154069
147.0440559 1.55379515
155.0491413 1.890889941
159.0440559 1.245059345
181.0647913 2.787629492
183.0804414 1.450560549
195.0804414 1.351077117
207.0804414 2.254616996
209.0597059 1.580342328
209.0960915 1.26026997
211.075356 1.715146992
221.0960915 1.612169784
223.075356 2.315715389
223.1117415 3.309563883
225.0910061 2.227744498
233.0960915 1.553088344
235.075356 3.307541941
237.0910061 1.418516177
251.1066561 1.985413627
253.0859207 2.994938547

Name: +ve in-silico MS/MS by CFM-ID for HATSAIPBKRRCME-AFAVFJNCSA-N
ID: HATSAIPBKRRCME-AFAVFJNCSA-N
Comment: Energy0
Num peaks: 6
240.1019051 1.993966252
242.1175552 2.171895822
254.1175552 12.05315925
256.1332052 8.53193939
258.1488553 1.576934127
286.1437699 65.15272654

Name: +ve in-silico MS/MS by CFM-ID for HATSAIPBKRRCME-AFAVFJNCSA-N
ID: HATSAIPBKRRCME-AFAVFJNCSA-N
Comment: Energy1
Num peaks: 13
200.070605 2.123034553
212.070605 1.728802958
214.086255 3.013238135
216.1019051 1.929836608
226.086255 5.597762875
226.1226406 2.380995687
238.1226406 1.59213343
254.1175552 11.358387
256.1332052 8.013879821
258.1124698 1.878280544
258.1488553 2.229660297
270.1124698 2.43266129
286.1437699 36.81504475

Name: +ve in-silico MS/MS by CFM-ID for HATSAIPBKRRCME-AFAVFJNCSA-N
ID: HATSAIPBKRRCME-AFAVFJNCSA-N
Comment: Energy2
Num peaks: 31
53.03857658 2.059082648
120.0807757 1.142823105
123.0440559 1.121259828
125.0597059 1.213414016
127.075356 1.213414016
144.0807757 1.897482527
156.0807757 2.424234832
168.0807757 2.376699233
170.0964258 3.402729589
172.0756904 1.294327262
180.0807757 2.142505715
182.0964258 3.710101932
186.0913404 1.60804357
194.0964258 5.574236147
196.1120759 5.896488453
198.0913404 2.818064316
200.070605 1.851142547
200.1069905 1.10766777
208.1120759 1.506443913
210.0913404 2.218947769
212.070605 1.569212219
212.1069905 8.617461583
214.086255 3.084089141
214.1226406 1.708571542
224.1069905 1.42309477
226.086255 4.718339227
240.1019051 2.115324621
240.1382906 1.117106504
242.1175552 2.576975725
254.1175552 1.112627175
270.1124698 1.789098626

Name: +ve in-silico MS/MS by CFM-ID for KRGPXXHMOXVMMM-HLTSFMKQSA-N
ID: KRGPXXHMOXVMMM-HLTSFMKQSA-N
Comment: Energy0
Num peaks: 12
102.0549549 3.972961778
186.0760843 2.382991008
203.1026334 2.325103373
212.1393532 6.741050199
240.1342679 5.971267031
241.1182834 3.057319761
242.1499179 1.766953902
258.1448325 25.17686091
269.1131981 3.094294702
286.1397472 6.422639117
287.1237627 4.636484434
304.1503118 14.4791087

Name: +ve in-silico MS/MS by CFM-ID for KRGPXXHMOXVMMM-HLTSFMKQSA-N
ID: KRGPXXHMOXVMMM-HLTSFMKQSA-N
Comment: Energy1
Num peaks: 23
56.04947561 6.838488465
73.07602471 1.533662359
82.06512568 0.8986750771
85.02840582 0.8771459517
102.0549549 4.164231744
114.0549549 0.9484058446
128.070605 5.337964003
130.086255 3.123069678
157.0971541 4.769066277
183.1128041 2.073854642
186.0760843 1.359169914
203.1026334 1.654169061
210.1237032 1.170966354
212.1393532 12.98152536
214.1550033 1.931052334
229.1182834 1.972968735
231.1339335 2.037211035
240.1342679 4.230562365
241.1182834 5.220269434
242.1499179 1.833749921
258.1448325 13.59024954
286.1397472 1.11419505
304.1503118 1.163808624

Name: +ve in-silico MS/MS by CFM-ID for KRGPXXHMOXVMMM-HLTSFMKQSA-N
ID: KRGPXXHMOXVMMM-HLTSFMKQSA-N
Comment: Energy2
Num peaks: 30
42.03382555 2.568449446
44.04947561 0.8842011502
54.03382555 2.719484054
56.04947561 9.808798298
58.06512568 1.028609629
68.04947561 3.462870782
71.06037464 2.670844259
73.07602471 1.399474832
82.06512568 1.229389092
85.02840582 0.8102967152
88.03930485 0.8132418558
100.0393049 0.6741993965
102.0549549 4.631045834
114.0549549 1.334280124
119.081504 0.8978642102
128.070605 0.7970185911
140.070605 5.860901797
143.081504 2.621022262
155.081504 2.407339158
157.0971541 9.185069532
159.1128041 0.7078035013
169.0971541 1.139404857
172.1080531 0.8774572061
183.1128041 3.343733898
186.0760843 1.628393639
186.1237032 0.929442279
203.1026334 0.8694645096
212.1393532 13.56435838
240.1342679 0.8147381852
241.1182834 0.920669238

Name: +ve in-silico MS/MS by CFM-ID for HKOIXWVRNLGFOR-OIPARRNGSA-N
ID: HKOIXWVRNLGFOR-OIPARRNGSA-N
Comment: Energy0
Num peaks: 6
230.1175552 1.586720093
254.1175552 1.586808096
257.1172208 1.524461556
268.1332052 6.716483584
269.1172208 3.552305498
286.1437699 73.79349896

Name: +ve in-silico MS/MS by CFM-ID for HKOIXWVRNLGFOR-OIPARRNGSA-N
ID: HKOIXWVRNLGFOR-OIPARRNGSA-N
Comment: Energy1
Num peaks: 14
44.04947561 1.85152621
55.01784114 1.682411348
228.1019051 1.627697719
241.0859207 2.064073961
242.1175552 1.84876323
243.1015708 1.846722769
254.1175552 4.262327499
256.1332052 6.419844952
257.1172208 1.610832653
258.1488553 2.216026294
268.1332052 7.008884594
269.1172208 7.683985473
270.1124698 1.977563962
286.1437699 39.05022064

Name: +ve in-silico MS/MS by CFM-ID for HKOIXWVRNLGFOR-OIPARRNGSA-N
ID: HKOIXWVRNLGFOR-OIPARRNGSA-N
Comment: Energy2
Num peaks: 31
15.02292652 1.408249485
25.00727645 1.535351977
39.02292652 4.317200829
55.01784114 3.537090588
57.0334912 2.010516156
174.0913404 1.560106943
185.0597059 2.209245341
187.075356 2.50059558
198.0913404 5.574618213
200.1069905 4.305231714
201.0910061 2.150396026
212.1069905 2.12499649
213.0910061 1.748880859
214.086255 2.213927937
214.1226406 1.31090145
216.1019051 2.326446389
218.1175552 1.225907988
224.1069905 1.765900319
225.0910061 1.328064721
226.086255 1.852967972
228.1019051 4.072279319
230.1175552 2.466304217
236.1069905 1.346093469
238.1226406 1.854970153
239.1066561 1.491142843
240.1019051 1.488086876
241.0859207 2.110206379
242.1175552 1.734884319
252.1019051 2.112931674
268.1332052 1.646209954
270.1124698 1.980277069

Name: +ve in-silico MS/MS by CFM-ID for HATSAIPBKRRCME-DQYPLSBCSA-N
ID: HATSAIPBKRRCME-DQYPLSBCSA-N
Comment: Energy0
Num peaks: 6
240.1019051 1.993966252
242.1175552 2.171895822
254.1175552 12.05315925
256.1332052 8.53193939
258.1488553 1.576934127
286.1437699 65.15272654

Name: +ve in-silico MS/MS by CFM-ID for HATSAIPBKRRCME-DQYPLSBCSA-N
ID: HATSAIPBKRRCME-DQYPLSBCSA-N
Comment: Energy1
Num peaks: 13
200.070605 2.123034553
212.070605 1.728802958
214.086255 3.013238135
216.1019051 1.929836608
226.086255 5.597762875
226.1226406 2.380995687
238.1226406 1.59213343
254.1175552 11.358387
256.1332052 8.013879821
258.1124698 1.878280544
258.1488553 2.229660297
270.1124698 2.43266129
286.1437699 36.81504475

Name: +ve in-silico MS/MS by CFM-ID for HATSAIPBKRRCME-DQYPLSBCSA-N
ID: HATSAIPBKRRCME-DQYPLSBCSA-N
Comment: Energy2
Num peaks: 31
53.03857658 2.059082648
120.0807757 1.142823105
123.0440559 1.121259828
125.0597059 1.213414016
127.075356 1.213414016
144.0807757 1.897482527
156.0807757 2.424234832
168.0807757 2.376699233
170.0964258 3.402729589
172.0756904 1.294327262
180.0807757 2.142505715
182.0964258 3.710101932
186.0913404 1.60804357
194.0964258 5.574236147
196.1120759 5.896488453
198.0913404 2.818064316
200.070605 1.851142547
200.1069905 1.10766777
208.1120759 1.506443913
210.0913404 2.218947769
212.070605 1.569212219
212.1069905 8.617461583
214.086255 3.084089141
214.1226406 1.708571542
224.1069905 1.42309477
226.086255 4.718339227
240.1019051 2.115324621
240.1382906 1.117106504
242.1175552 2.576975725
254.1175552 1.112627175
270.1124698 1.789098626

Name: +ve in-silico MS/MS by CFM-ID for WPOFMMJJCPZPAO-INIZCTEOSA-N
ID: WPOFMMJJCPZPAO-INIZCTEOSA-N
Comment: Energy0
Num peaks: 8
91.05422664 2.099368517
109.0647913 8.998830184
134.0964258 1.891737279
135.0440559 3.294022517
152.1069905 4.291893087
178.086255 8.799591516
268.1332052 20.94082009
286.1437699 31.12056754

Name: +ve in-silico MS/MS by CFM-ID for WPOFMMJJCPZPAO-INIZCTEOSA-N
ID: WPOFMMJJCPZPAO-INIZCTEOSA-N
Comment: Energy1
Num peaks: 17
44.0130901 1.875103079
60.04439023 1.296359927
91.05422664 8.675466729
109.0647913 11.3581008
117.0698767 1.585131515
120.0807757 1.689078791
134.0964258 10.19992446
135.0440559 5.184823075
135.0804414 1.597020846
152.070605 2.403885745
152.1069905 2.630640712
160.0756904 4.997064492
176.070605 1.520566049
178.086255 7.92116413
194.0811697 2.112146623
268.1332052 10.00920249
286.1437699 5.715689854

Name: +ve in-silico MS/MS by CFM-ID for WPOFMMJJCPZPAO-INIZCTEOSA-N
ID: WPOFMMJJCPZPAO-INIZCTEOSA-N
Comment: Energy2
Num peaks: 31
44.0130901 2.772459129
49.00727645 0.8473080936
58.02874017 1.669296286
60.04439023 1.73952891
65.03857658 1.088047754
74.0600403 1.119428602
79.05422664 1.531346253
91.05422664 15.56815374
93.06987671 6.746072496
97.10117684 1.166558449
103.0542266 2.728865787
105.0698767 1.331920367
107.0491413 0.8516441685
109.0647913 1.613146043
115.0542266 1.345316647
117.0698767 2.323341166
118.0651257 1.302283632
119.0855268 1.732149358
120.0807757 3.977950946
132.0807757 1.348562775
134.0964258 8.190582278
135.0440559 0.9348561157
135.0804414 5.544421173
146.0600403 1.718674477
150.0913404 1.011274092
152.1069905 1.665302293
160.0756904 1.34401588
162.0913404 1.307649671
172.0393049 0.8832683271
176.070605 1.696762666
270.1124698 0.9280818859

Name: +ve in-silico MS/MS by CFM-ID for MTBFWYXTNXMRNE-OAHLLOKOSA-N
ID: MTBFWYXTNXMRNE-OAHLLOKOSA-N
Comment: Energy0
Num peaks: 6
53.03857658 1.245096831
237.0910061 1.48830131
239.1066561 1.353355405
251.1066561 15.17458574
253.0859207 1.572643576
269.1172208 67.57037452

Name: +ve in-silico MS/MS by CFM-ID for MTBFWYXTNXMRNE-OAHLLOKOSA-N
ID: MTBFWYXTNXMRNE-OAHLLOKOSA-N
Comment: Energy1
Num peaks: 20
49.00727645 1.739292819
51.02292652 1.998835307
53.03857658 7.425764322
185.0597059 2.881293198
187.075356 6.832260903
199.075356 2.61695903
201.0910061 1.517988469
209.0597059 1.262570527
211.075356 3.528066568
213.0910061 6.989800541
215.0702706 1.398941243
217.0859207 2.30023468
223.1117415 1.20428374
237.0910061 2.186816395
239.1066561 6.430481533
241.1223062 3.139706158
243.1015708 1.969692227
251.1066561 6.126039006
253.0859207 2.625416372
269.1172208 16.65873059

Name: +ve in-silico MS/MS by CFM-ID for MTBFWYXTNXMRNE-OAHLLOKOSA-N
ID: MTBFWYXTNXMRNE-OAHLLOKOSA-N
Comment: Energy2
Num peaks: 31
39.02292652 2.424716034
49.00727645 1.948966675
51.02292652 3.298878108
53.03857658 5.022342574
115.0542266 2.223824055
129.0698767 1.357867008
139.0542266 2.672214901
141.0698767 2.215163574
153.0698767 1.388871559
155.0491413 3.332487495
157.0647913 1.214642072
169.0647913 2.017745422
171.0804414 1.445452638
177.0698767 1.072894651
179.0855268 1.295582791
181.0647913 1.822275714
181.1011768 1.492456664
185.0597059 6.742701358
193.0647913 1.893197131
195.0804414 3.756688362
197.0960915 1.1593091
199.075356 3.367957466
201.0910061 1.736118142
207.0804414 1.631429017
209.0597059 1.489842979
221.0960915 2.084122872
223.1117415 1.450121782
225.0910061 2.21850505
235.075356 1.917373694
251.1066561 1.726423778
253.0859207 3.197849749

Name: +ve in-silico MS/MS by CFM-ID for SXUIUFISUUTEMX-MDZDMXLPSA-N
ID: SXUIUFISUUTEMX-MDZDMXLPSA-N
Comment: Energy0
Num peaks: 6
244.0968197 4.345497761
246.1124698 4.941116538
254.1175552 2.3688832
272.1281199 1.88503565
286.1437699 52.66793916
304.1543346 19.16877044

Name: +ve in-silico MS/MS by CFM-ID for SXUIUFISUUTEMX-MDZDMXLPSA-N
ID: SXUIUFISUUTEMX-MDZDMXLPSA-N
Comment: Energy1
Num peaks: 15
55.05422664 4.970073018
67.05422664 4.010864605
73.06479133 3.311367882
85.06479133 1.472292879
214.086255 1.662494799
230.0811697 1.529809767
244.0968197 3.970972036
246.1124698 4.888453193
254.1175552 5.474692387
256.1332052 5.479384669
258.1488553 1.461785828
270.1124698 2.58349351
272.1281199 3.720945007
286.1437699 26.46674603
304.1543346 9.463371372

Name: +ve in-silico MS/MS by CFM-ID for SXUIUFISUUTEMX-MDZDMXLPSA-N
ID: SXUIUFISUUTEMX-MDZDMXLPSA-N
Comment: Energy2
Num peaks: 31
39.02292652 1.580940479
41.03857658 1.02704048
55.05422664 5.854650672
57.0334912 1.01899539
65.03857658 6.434296084
67.05422664 6.46912833
69.06987671 4.537831282
73.06479133 1.022217487
83.04914126 1.158579862
85.06479133 2.095623077
104.0494756 1.106870843
136.0756904 5.731297467
164.070605 1.619521807
186.0549549 1.145983741
188.070605 1.694670398
212.070605 1.141885362
214.086255 1.423960421
216.1019051 1.714549458
226.086255 3.255192507
228.1019051 3.176907326
230.0811697 1.136470032
230.1175552 4.651242483
232.1332052 1.185935783
242.1175552 1.864092796
244.0968197 0.9877236332
254.1175552 3.414720709
256.1332052 3.578619905
258.1488553 0.9485604522
268.1332052 1.245011932
270.1124698 4.514433198
286.1437699 1.633285986

Name: +ve in-silico MS/MS by CFM-ID for AVGYGUNTLQSTKJ-GFCCVEGCSA-N
ID: AVGYGUNTLQSTKJ-GFCCVEGCSA-N
Comment: Energy0
Num peaks: 6
121.0284058 10.8040335
133.0647913 2.728574314
147.0804414 4.653026639
251.1066561 10.28459481
253.0859207 5.881988905
269.1172208 47.4198295

Name: +ve in-silico MS/MS by CFM-ID for AVGYGUNTLQSTKJ-GFCCVEGCSA-N
ID: AVGYGUNTLQSTKJ-GFCCVEGCSA-N
Comment: Energy1
Num peaks: 17
79.01784114 1.723607878
93.0334912 1.791431285
105.0334912 1.910888839
117.0334912 1.007843473
121.0284058 37.63395842
123.0440559 1.236573812
129.0334912 1.687256947
131.0491413 2.754918508
133.0647913 3.360800653
135.0440559 2.3954101
147.0804414 6.380693231
157.0647913 0.9625845347
175.075356 3.1758871
241.1223062 0.9194215813
251.1066561 3.02131755
253.0859207 3.464356131
269.1172208 6.814458578

Name: +ve in-silico MS/MS by CFM-ID for AVGYGUNTLQSTKJ-GFCCVEGCSA-N
ID: AVGYGUNTLQSTKJ-GFCCVEGCSA-N
Comment: Energy2
Num peaks: 27
51.02292652 1.321495447
55.01784114 1.223786586
67.01784114 1.390829267
77.00219107 5.341034355
79.01784114 6.037336583
89.00219107 3.685620378
91.01784114 4.358601577
93.0334912 10.00650637
101.0385766 0.9138969532
103.0542266 1.070981069
105.0334912 5.179526448
105.0698767 1.120002974
107.0491413 2.107421556
115.0542266 1.510800457
117.0334912 1.151493254
117.0698767 1.736536652
119.0491413 1.405602309
119.0855268 2.930603956
121.0284058 14.831106
129.0698767 1.076072012
131.0491413 1.300413398
133.0647913 3.577086627
143.0491413 0.8756412713
145.0647913 0.9146046493
147.0804414 3.398640102
235.075356 1.086166531
253.0859207 0.84999613

Name: +ve in-silico MS/MS by CFM-ID for JNUJNSFROLCMND-MFKMUULPSA-N
ID: JNUJNSFROLCMND-MFKMUULPSA-N
Comment: Energy0
Num peaks: 6
216.1382906 1.728325976
218.1539407 4.128782294
220.1695907 4.190435641
236.1645054 2.345483938
246.1488553 6.111683926
264.15942 80.12208377

Name: +ve in-silico MS/MS by CFM-ID for JNUJNSFROLCMND-MFKMUULPSA-N
ID: JNUJNSFROLCMND-MFKMUULPSA-N
Comment: Energy1
Num peaks: 6
216.1382906 9.344941392
218.1539407 7.420235292
220.1695907 11.16979952
236.1645054 8.236047305
246.1488553 10.07062854
264.15942 48.27874806

Name: +ve in-silico MS/MS by CFM-ID for JNUJNSFROLCMND-MFKMUULPSA-N
ID: JNUJNSFROLCMND-MFKMUULPSA-N
Comment: Energy2
Num peaks: 8
202.1590261 10.55504454
204.1382906 4.820336783
216.1382906 10.82646397
218.1539407 21.72422526
220.1695907 15.78701465
228.1382906 5.202660048
236.1645054 6.033866428
246.1488553 7.916335027

Name: +ve in-silico MS/MS by CFM-ID for DNLNYCCHXAULQA-QGHHPUGFSA-N
ID: DNLNYCCHXAULQA-QGHHPUGFSA-N
Comment: Energy0
Num peaks: 6
55.05422664 9.129477267
57.06987671 5.858358223
71.04914126 4.019584586
141.0698767 5.223219649
229.0859207 4.635550593
269.1172208 52.3272409

Name: +ve in-silico MS/MS by CFM-ID for DNLNYCCHXAULQA-QGHHPUGFSA-N
ID: DNLNYCCHXAULQA-QGHHPUGFSA-N
Comment: Energy1
Num peaks: 17
39.02292652 2.645497325
41.03857658 2.527995171
55.05422664 7.682820998
57.06987671 4.077310731
141.0698767 7.353989827
143.0855268 5.201924565
145.1011768 2.697365323
167.0491413 3.668900916
169.0647913 2.150996043
221.0960915 2.236770241
225.1273916 3.369149538
227.0702706 1.732241736
241.1223062 3.864859647
243.1015708 2.639914032
251.1066561 4.015308216
253.0859207 2.083259657
269.1172208 23.12526267

Name: +ve in-silico MS/MS by CFM-ID for DNLNYCCHXAULQA-QGHHPUGFSA-N
ID: DNLNYCCHXAULQA-QGHHPUGFSA-N
Comment: Energy2
Num peaks: 15
39.02292652 6.083473996
41.03857658 12.98912238
43.05422664 2.5361117
55.05422664 7.036403346
57.06987671 11.86841278
69.0334912 3.977700095
71.04914126 3.202927506
115.0542266 4.838817914
127.0542266 2.074740473
129.0698767 1.759808584
141.0698767 13.65231563
143.0855268 2.975192353
153.0698767 2.289604214
167.0491413 2.069639048
169.0647913 3.156361586

Name: +ve in-silico MS/MS by CFM-ID for VXXVFIKKBBVGIR-OAHLLOKOSA-N
ID: VXXVFIKKBBVGIR-OAHLLOKOSA-N
Comment: Energy0
Num peaks: 6
243.1015708 1.956751481
255.1015708 1.576226959
257.1172208 3.668117946
268.1332052 2.145730029
270.1124698 1.674761509
286.1437699 69.27250884

Name: +ve in-silico MS/MS by CFM-ID for VXXVFIKKBBVGIR-OAHLLOKOSA-N
ID: VXXVFIKKBBVGIR-OAHLLOKOSA-N
Comment: Energy1
Num peaks: 20
105.0334912 8.754012811
107.0491413 12.62894206
119.0491413 2.684930613
149.0597059 1.057765544
192.1019051 1.305334881
227.0702706 1.273460012
229.0859207 2.452150705
241.0859207 7.285920929
242.1175552 1.905093206
243.1015708 12.56695898
244.1332052 1.005672926
245.1172208 1.099496029
254.1175552 1.552915206
255.1015708 3.495187139
256.1332052 2.234562107
257.1172208 3.974111221
258.1488553 2.128121192
268.1332052 1.030211601
270.1124698 1.268128373
286.1437699 10.9331099

Name: +ve in-silico MS/MS by CFM-ID for VXXVFIKKBBVGIR-OAHLLOKOSA-N
ID: VXXVFIKKBBVGIR-OAHLLOKOSA-N
Comment: Energy2
Num peaks: 31
49.00727645 1.091900908
75.02292652 1.708889019
77.03857658 1.942373862
91.05422664 1.242707995
93.06987671 1.242250297
105.0334912 6.869755579
107.0491413 2.57752283
117.0334912 2.434587582
119.0491413 3.917727159
121.0647913 1.197824436
123.0440559 1.396777495
135.0440559 1.055901673
137.0597059 2.41884289
171.0804414 1.623681663
186.0913404 1.384356349
211.075356 1.160984522
212.1069905 1.707204468
213.0910061 2.323164178
215.1066561 1.151374752
225.0910061 1.89147765
227.0702706 1.567575056
227.1066561 4.090572774
229.0859207 2.336121581
229.1223062 1.372035473
239.1066561 1.045761222
240.1019051 1.237910735
241.0859207 3.085640837
241.1223062 1.154493623
242.1175552 3.061057213
243.1015708 3.512865583
270.1124698 1.285234333

Name: +ve in-silico MS/MS by CFM-ID for IPZVVWAJUDWCPP-UHFFFAOYSA-N
ID: IPZVVWAJUDWCPP-UHFFFAOYSA-N
Comment: Energy0
Num peaks: 10
15.02292652 1.117251871
43.01784114 4.055974201
60.04439023 2.128271749
191.1100273 0.9411666218
205.1256773 8.423225369
206.1209263 4.434533789
222.1522264 22.08254062
246.1522264 1.959372019
248.131491 5.869095368
264.1627911 29.91455506

Name: +ve in-silico MS/MS by CFM-ID for IPZVVWAJUDWCPP-UHFFFAOYSA-N
ID: IPZVVWAJUDWCPP-UHFFFAOYSA-N
Comment: Energy1
Num peaks: 31
43.01784114 2.101577126
58.06512568 0.7325905797
60.04439023 2.155353034
72.04439023 0.9407660531
72.08077574 0.7325905797
78.98482676 0.6661911272
81.00047682 0.6025068334
86.0964258 0.7467616977
95.01612688 0.7065300375
100.1120759 0.7467616977
121.0317769 0.9050910468
125.132477 2.534474428
127.148127 0.9535995482
128.143376 1.102999162
135.047427 0.8894973672
138.1277259 1.11796019
140.143376 1.648977691
142.1590261 8.195885917
144.1746761 0.9711623295
149.0630771 0.8826466758
163.0787271 0.8677837657
182.1539407 2.106788141
184.1695907 3.642827614
204.1416617 2.234884529
205.1256773 11.83900717
206.1209263 4.090146602
220.1365764 0.6343119797
222.1522264 12.32765129
246.1522264 1.34143667
248.131491 0.5688722295
264.1627911 2.734280039

Name: +ve in-silico MS/MS by CFM-ID for IPZVVWAJUDWCPP-UHFFFAOYSA-N
ID: IPZVVWAJUDWCPP-UHFFFAOYSA-N
Comment: Energy2
Num peaks: 31
25.00727645 1.233672667
41.00219107 1.183563017
41.03857658 2.561695956
43.01784114 7.69445962
43.05422664 1.757342336
55.05422664 2.041265028
57.06987671 1.828637989
58.06512568 1.338709064
60.04439023 4.082826896
69.06987671 1.427789773
71.08552677 1.504844868
72.08077574 1.338709064
83.08552677 1.696366706
85.10117684 1.627024693
86.0964258 1.604200261
97.10117684 1.70047644
99.1168269 1.746482476
100.1120759 1.604200261
107.0161269 2.919522879
114.1277259 1.409481429
121.0317769 2.409838229
125.132477 1.374099513
127.148127 2.112488035
135.047427 2.145121166
142.1590261 1.60495048
149.0630771 1.975680906
154.1226406 1.273006828
163.0787271 1.624245101
177.0943772 1.482214042
205.1256773 3.242000039
206.1209263 1.505624752

Name: +ve in-silico MS/MS by CFM-ID for YKBSLDJRMFMWHQ-AWEZNQCLSA-N
ID: YKBSLDJRMFMWHQ-AWEZNQCLSA-N
Comment: Energy0
Num peaks: 7
166.086255 1.723697082
243.1015708 1.890855632
255.1015708 1.519827695
257.1172208 3.516556914
268.1332052 2.158825873
270.1124698 1.741853931
286.1437699 68.32203447

Name: +ve in-silico MS/MS by CFM-ID for YKBSLDJRMFMWHQ-AWEZNQCLSA-N
ID: YKBSLDJRMFMWHQ-AWEZNQCLSA-N
Comment: Energy1
Num peaks: 24
105.0334912 8.891281551
107.0491413 9.000222621
117.0334912 1.262058588
119.0491413 7.741676586
121.0647913 3.067993277
137.0597059 2.526417678
150.0913404 1.062073118
162.0913404 0.8236801222
164.1069905 1.670223147
192.1019051 1.053975638
213.0910061 1.241712857
227.0702706 0.97642258
229.0859207 1.846685594
241.0859207 5.491999081
242.1175552 1.537433571
243.1015708 9.594846845
254.1175552 1.608684224
255.1015708 2.851240215
256.1332052 2.4281969
257.1172208 3.192839944
258.1488553 2.490479937
268.1332052 0.8532842088
270.1124698 1.342911213
286.1437699 8.157300393

Name: +ve in-silico MS/MS by CFM-ID for YKBSLDJRMFMWHQ-AWEZNQCLSA-N
ID: YKBSLDJRMFMWHQ-AWEZNQCLSA-N
Comment: Energy2
Num peaks: 31
49.00727645 2.804108972
51.02292652 1.025012042
65.03857658 1.259662285
75.02292652 4.114684787
77.03857658 3.164109479
79.01784114 0.8768040953
79.05422664 1.125357669
89.03857658 2.159141678
91.05422664 2.70283434
93.06987671 2.068824687
101.0385766 1.173698532
103.0542266 0.9519486076
105.0334912 8.568816041
105.0698767 1.073254632
107.0491413 2.783536187
117.0334912 5.613446665
119.0491413 11.28163882
121.0647913 2.098857863
137.0597059 1.069062054
186.0913404 1.188876853
216.1382906 0.8600244927
225.0910061 1.422489613
227.1066561 1.590264864
229.0859207 0.9236095672
229.1223062 1.496408474
239.1066561 1.228098061
241.0859207 1.084608888
242.1175552 1.759667514
243.1015708 2.327316603
254.1175552 1.313927337
270.1124698 1.207417855

Name: +ve in-silico MS/MS by CFM-ID for UREJOPRZQKQYLG-XVNBXDOJSA-N
ID: UREJOPRZQKQYLG-XVNBXDOJSA-N
Comment: Energy0
Num peaks: 6
41.03857658 1.588312945
105.0334912 17.1424006
145.0647913 2.471685821
147.0804414 15.74734784
165.0910061 3.530107986
269.1172208 43.95410272

Name: +ve in-silico MS/MS by CFM-ID for UREJOPRZQKQYLG-XVNBXDOJSA-N
ID: UREJOPRZQKQYLG-XVNBXDOJSA-N
Comment: Energy1
Num peaks: 13
39.02292652 1.526718137
41.03857658 4.544575478
79.05422664 1.224780637
105.0334912 30.42039867
131.0491413 2.559267445
145.0647913 2.075926028
147.0804414 15.45193723
165.0910061 3.677118433
227.0702706 1.531718084
241.0859207 1.353703036
251.1066561 2.576042219
253.0859207 1.12859025
269.1172208 12.29019915

Name: +ve in-silico MS/MS by CFM-ID for UREJOPRZQKQYLG-XVNBXDOJSA-N
ID: UREJOPRZQKQYLG-XVNBXDOJSA-N
Comment: Energy2
Num peaks: 19
39.02292652 4.432469943
41.03857658 4.100992913
49.00727645 7.480342034
51.02292652 6.999431835
63.02292652 7.778148527
79.01784114 1.499810722
79.05422664 2.907467143
89.03857658 1.874106844
91.05422664 3.342826564
93.06987671 1.762326694
103.0542266 1.485020578
105.0334912 22.56576703
107.0491413 2.078561085
115.0542266 1.487980729
117.0698767 1.752280681
123.0440559 2.319549484
131.0491413 1.47754249
147.0804414 2.807846807
149.0597059 2.790942768

Name: +ve in-silico MS/MS by CFM-ID for SHVGFPYBLKGSOO-XHNCKOQMSA-N
ID: SHVGFPYBLKGSOO-XHNCKOQMSA-N
Comment: Energy0
Num peaks: 13
142.086255 5.036460465
146.0447842 1.643416907
203.1026334 1.71075868
212.1393532 6.713673795
240.1342679 5.932643721
241.1182834 3.032848023
242.1499179 1.760671505
258.1448325 25.003281
268.1291825 1.646689506
269.1131981 3.038250466
286.1397472 6.39954322
287.1237627 4.607353253
304.1503118 14.41247731

Name: +ve in-silico MS/MS by CFM-ID for SHVGFPYBLKGSOO-XHNCKOQMSA-N
ID: SHVGFPYBLKGSOO-XHNCKOQMSA-N
Comment: Energy1
Num peaks: 25
41.03857658 1.257842718
42.03382555 1.627118761
88.03930485 0.8458594804
96.08077574 1.312331806
100.0393049 2.00744592
102.0549549 1.253083364
114.0549549 1.419976413
117.0658539 1.089644897
128.070605 0.8972410604
142.086255 7.170954051
157.0971541 4.712733417
159.1128041 1.997145908
183.1128041 1.743675093
203.1026334 1.459020117
210.1237032 1.30803441
212.1393532 14.33664167
214.1550033 2.149090709
229.1182834 1.519077019
231.1339335 0.9947295751
240.1342679 4.79073354
241.1182834 6.118640766
242.1499179 2.038975335
258.1448325 15.42378612
286.1397472 1.256681772
304.1503118 1.298767126

Name: +ve in-silico MS/MS by CFM-ID for SHVGFPYBLKGSOO-XHNCKOQMSA-N
ID: SHVGFPYBLKGSOO-XHNCKOQMSA-N
Comment: Energy2
Num peaks: 30
28.01817548 1.149215327
41.03857658 2.451855991
42.03382555 1.390941965
54.03382555 3.698419471
56.04947561 0.8598186169
58.06512568 1.271039512
68.04947561 2.206099109
82.06512568 1.720295455
96.08077574 5.924252705
100.0393049 8.154935128
102.0549549 3.056411584
111.0916748 1.822098123
114.0549549 0.9342050289
115.0502039 2.181912688
117.0658539 0.8049590194
128.070605 0.7339997443
129.0658539 0.6725304483
142.086255 4.692237067
143.081504 2.15864034
146.0447842 1.521627056
157.0971541 8.508619362
159.1128041 1.461524092
169.0971541 0.9931768177
172.1080531 1.220767826
183.1128041 3.198971801
186.1237032 1.229477061
203.1026334 0.7784136282
212.1393532 13.80816583
240.1342679 0.852640036
241.1182834 0.9702529058

Name: +ve in-silico MS/MS by CFM-ID for BQJCRHHNABKAKU-QHQPWPDESA-N
ID: BQJCRHHNABKAKU-QHQPWPDESA-N
Comment: Energy0
Num peaks: 6
15.02292652 1.604965832
230.1175552 1.573011611
255.1015708 2.713056114
257.1172208 2.508912784
268.1332052 6.886500097
286.1437699 73.37920382

Name: +ve in-silico MS/MS by CFM-ID for BQJCRHHNABKAKU-QHQPWPDESA-N
ID: BQJCRHHNABKAKU-QHQPWPDESA-N
Comment: Energy1
Num peaks: 13
44.04947561 2.819219873
58.06512568 1.434438248
226.086255 1.432286199
240.1382906 1.229180143
242.1175552 1.81026167
254.1175552 2.045246458
255.1015708 4.158948757
256.1332052 8.600509007
257.1172208 3.790962887
258.1488553 5.191699187
268.1332052 7.487988366
270.1124698 1.644485482
286.1437699 38.9351014

Name: +ve in-silico MS/MS by CFM-ID for BQJCRHHNABKAKU-QHQPWPDESA-N
ID: BQJCRHHNABKAKU-QHQPWPDESA-N
Comment: Energy2
Num peaks: 31
15.02292652 4.618838413
26.00252542 1.479793347
30.03382555 1.655315605
42.03382555 1.633178538
44.04947561 2.424774852
56.04947561 3.158157617
58.06512568 2.19876019
171.0440559 1.414019238
173.0597059 1.640608076
185.0597059 1.908878096
187.075356 1.852365882
198.0913404 2.827719084
199.075356 3.223293765
200.1069905 2.199093352
201.0910061 2.534252174
212.1069905 1.361781422
213.0910061 1.626442137
214.086255 2.168345457
214.1226406 1.930294261
216.1019051 1.247247099
225.0910061 1.351330867
227.0702706 1.39552549
227.1066561 2.012008114
228.1019051 3.77752596
230.1175552 1.920495232
239.1066561 1.909456693
241.1223062 1.440154542
242.1175552 2.097115305
252.1019051 1.897021767
268.1332052 1.991726292
270.1124698 2.673130872

Name: +ve in-silico MS/MS by CFM-ID for JJNVDCBKBUSUII-HCAJQNDMSA-N
ID: JJNVDCBKBUSUII-HCAJQNDMSA-N
Comment: Energy0
Num peaks: 6
79.05422664 2.057427662
103.0542266 4.483712984
131.0491413 16.83532566
136.0756904 2.228872642
138.0913404 14.10044059
286.1437699 45.81982244

Name: +ve in-silico MS/MS by CFM-ID for JJNVDCBKBUSUII-HCAJQNDMSA-N
ID: JJNVDCBKBUSUII-HCAJQNDMSA-N
Comment: Energy1
Num peaks: 11
53.00219107 1.91463969
79.05422664 2.887281012
94.06512568 4.044996328
96.08077574 3.053721918
103.0542266 8.301108579
131.0491413 21.5958518
136.0756904 2.03776961
138.0913404 22.079452
242.1175552 2.913984435
268.1332052 3.282730486
286.1437699 8.643377871

Name: +ve in-silico MS/MS by CFM-ID for JJNVDCBKBUSUII-HCAJQNDMSA-N
ID: JJNVDCBKBUSUII-HCAJQNDMSA-N
Comment: Energy2
Num peaks: 28
15.02292652 2.490369343
39.02292652 0.8619216039
42.03382555 1.231487256
49.00727645 1.767322127
51.02292652 0.9925416498
52.01817548 3.320110385
53.00219107 1.757755135
54.03382555 2.381912649
56.04947561 5.100848265
58.06512568 0.87339542
79.05422664 2.311701252
82.06512568 3.492872626
94.06512568 2.536411924
95.04914126 1.565700451
96.04439023 0.9799971796
96.08077574 1.082550301
101.0385766 5.250961883
103.0542266 14.17307932
105.0334912 1.068219878
105.0698767 2.238337005
108.0443902 0.936032482
110.0600403 3.679866168
122.0600403 1.619299409
124.0756904 1.740700698
126.0913404 2.196056712
131.0491413 11.97529127
136.0756904 1.006600025
138.0913404 1.539833018

Name: +ve in-silico MS/MS by CFM-ID for FBMMDVTYTJGTLV-OAHLLOKOSA-N
ID: FBMMDVTYTJGTLV-OAHLLOKOSA-N
Comment: Energy0
Num peaks: 6
115.0542266 4.86111707
119.0855268 3.118668055
123.0440559 3.443706663
151.0389705 8.365609981
251.1066561 9.137868471
269.1172208 51.68665804

Name: +ve in-silico MS/MS by CFM-ID for FBMMDVTYTJGTLV-OAHLLOKOSA-N
ID: FBMMDVTYTJGTLV-OAHLLOKOSA-N
Comment: Energy1
Num peaks: 16
93.06987671 1.731893227
103.0542266 9.768365654
107.0491413 1.588749101
117.0698767 1.886644967
119.0491413 1.45875848
119.0855268 3.182644504
123.0440559 1.927927076
133.0284058 7.894286195
135.0440559 9.455352421
149.0233204 4.099277582
149.0597059 1.578575731
151.0389705 11.82458613
177.0546206 1.448525052
241.1223062 2.972792392
251.1066561 5.899535863
269.1172208 14.39694371

Name: +ve in-silico MS/MS by CFM-ID for FBMMDVTYTJGTLV-OAHLLOKOSA-N
ID: FBMMDVTYTJGTLV-OAHLLOKOSA-N
Comment: Energy2
Num peaks: 27
39.02292652 1.319733934
49.00727645 1.120639929
55.05422664 1.525589644
65.03857658 3.154476395
75.02292652 1.852896395
77.03857658 1.281448205
79.05422664 1.85945225
81.0334912 1.983625398
89.03857658 1.867318546
91.05422664 7.113527428
93.06987671 1.87811055
103.0542266 4.821014224
107.0127558 2.287476826
107.0491413 2.314632845
109.0284058 1.185456112
115.0542266 13.96740227
117.0334912 2.022792212
117.0698767 3.44946044
119.0491413 2.39672864
119.0855268 1.809131528
123.0440559 5.238796642
133.0284058 3.401074085
133.0647913 1.342348728
135.0440559 4.477034911
147.0440559 1.431713651
149.0233204 2.90643443
151.0389705 2.554984415

Name: +ve in-silico MS/MS by CFM-ID for HATSAIPBKRRCME-JCURWCKSSA-N
ID: HATSAIPBKRRCME-JCURWCKSSA-N
Comment: Energy0
Num peaks: 6
240.1019051 1.993966252
242.1175552 2.171895822
254.1175552 12.05315925
256.1332052 8.53193939
258.1488553 1.576934127
286.1437699 65.15272654

Name: +ve in-silico MS/MS by CFM-ID for HATSAIPBKRRCME-JCURWCKSSA-N
ID: HATSAIPBKRRCME-JCURWCKSSA-N
Comment: Energy1
Num peaks: 13
200.070605 2.123034553
212.070605 1.728802958
214.086255 3.013238135
216.1019051 1.929836608
226.086255 5.597762875
226.1226406 2.380995687
238.1226406 1.59213343
254.1175552 11.358387
256.1332052 8.013879821
258.1124698 1.878280544
258.1488553 2.229660297
270.1124698 2.43266129
286.1437699 36.81504475

Name: +ve in-silico MS/MS by CFM-ID for HATSAIPBKRRCME-JCURWCKSSA-N
ID: HATSAIPBKRRCME-JCURWCKSSA-N
Comment: Energy2
Num peaks: 31
53.03857658 2.059082648
120.0807757 1.142823105
123.0440559 1.121259828
125.0597059 1.213414016
127.075356 1.213414016
144.0807757 1.897482527
156.0807757 2.424234832
168.0807757 2.376699233
170.0964258 3.402729589
172.0756904 1.294327262
180.0807757 2.142505715
182.0964258 3.710101932
186.0913404 1.60804357
194.0964258 5.574236147
196.1120759 5.896488453
198.0913404 2.818064316
200.070605 1.851142547
200.1069905 1.10766777
208.1120759 1.506443913
210.0913404 2.218947769
212.070605 1.569212219
212.1069905 8.617461583
214.086255 3.084089141
214.1226406 1.708571542
224.1069905 1.42309477
226.086255 4.718339227
240.1019051 2.115324621
240.1382906 1.117106504
242.1175552 2.576975725
254.1175552 1.112627175
270.1124698 1.789098626

Name: +ve in-silico MS/MS by CFM-ID for DMYSIUBSQJBIDJ-UHFFFAOYSA-N
ID: DMYSIUBSQJBIDJ-UHFFFAOYSA-N
Comment: Energy0
Num peaks: 6
105.0334912 16.99549959
145.0647913 2.408785763
147.0804414 15.2472343
165.0910061 3.418731889
253.0859207 4.172606716
269.1172208 42.51036845

Name: +ve in-silico MS/MS by CFM-ID for DMYSIUBSQJBIDJ-UHFFFAOYSA-N
ID: DMYSIUBSQJBIDJ-UHFFFAOYSA-N
Comment: Energy1
Num peaks: 13
39.02292652 1.508553494
41.03857658 4.45769986
79.05422664 1.25022234
105.0334912 30.42207003
145.0647913 2.00564841
147.0804414 15.56140935
165.0910061 3.522677452
227.0702706 1.487491172
237.0910061 1.05710289
241.0859207 1.182085169
251.1066561 2.50665349
253.0859207 4.257899284
269.1172208 11.77632591

Name: +ve in-silico MS/MS by CFM-ID for DMYSIUBSQJBIDJ-UHFFFAOYSA-N
ID: DMYSIUBSQJBIDJ-UHFFFAOYSA-N
Comment: Energy2
Num peaks: 19
39.02292652 4.562686408
41.03857658 3.60947366
49.00727645 7.134703124
51.02292652 6.595466452
63.02292652 8.855885139
79.01784114 1.491528293
79.05422664 3.51184859
89.00219107 1.126653257
91.05422664 2.294557165
101.0385766 1.478629174
103.0542266 1.437871674
105.0334912 23.50502303
107.0491413 2.177877064
115.0542266 1.445355359
117.0698767 1.702084055
123.0440559 2.372300783
131.0491413 1.835261987
147.0804414 2.722723626
149.0597059 2.845730922

Name: +ve in-silico MS/MS by CFM-ID for AODFHPPZKRRCIU-UHFFFAOYSA-N
ID: AODFHPPZKRRCIU-UHFFFAOYSA-N
Comment: Energy0
Num peaks: 6
237.0910061 4.543686153
239.1066561 1.669064588
241.1223062 0.9089930854
251.1066561 3.797876474
253.0859207 1.158469875
269.1172208 82.35936953

Name: +ve in-silico MS/MS by CFM-ID for AODFHPPZKRRCIU-UHFFFAOYSA-N
ID: AODFHPPZKRRCIU-UHFFFAOYSA-N
Comment: Energy1
Num peaks: 10
213.0910061 3.04166766
225.0910061 6.446563103
227.1066561 6.508629001
237.0910061 6.155364066
239.1066561 3.061327222
241.1223062 4.17237511
243.1015708 2.505197631
251.1066561 4.665795003
253.0859207 2.193105245
269.1172208 42.81076144

Name: +ve in-silico MS/MS by CFM-ID for AODFHPPZKRRCIU-UHFFFAOYSA-N
ID: AODFHPPZKRRCIU-UHFFFAOYSA-N
Comment: Energy2
Num peaks: 31
39.02292652 2.582297901
41.03857658 1.404272317
49.00727645 1.310103009
105.0334912 1.491908416
155.0491413 1.38447403
169.0647913 1.895379319
181.0647913 2.583614834
183.0804414 2.640062054
185.0597059 1.925031556
185.0960915 1.774377571
193.0647913 1.427139316
195.0804414 7.651289038
197.0960915 3.93244405
199.075356 2.291021458
207.0804414 1.838562714
209.0597059 1.299661937
209.0960915 5.807912391
211.075356 2.442794586
211.1117415 2.081669445
213.0910061 1.235146582
221.0597059 1.28533966
221.0960915 2.733900259
223.075356 3.445388798
223.1117415 1.297185188
225.0910061 6.835300941
235.075356 2.382156933
237.0910061 2.195993011
239.1066561 1.989481239
241.1223062 2.304688535
251.1066561 2.292494548
253.0859207 2.948271612

Name: +ve in-silico MS/MS by CFM-ID for UREJOPRZQKQYLG-CLTKARDFSA-N
ID: UREJOPRZQKQYLG-CLTKARDFSA-N
Comment: Energy0
Num peaks: 6
41.03857658 1.588312945
105.0334912 17.1424006
145.0647913 2.471685821
147.0804414 15.74734784
165.0910061 3.530107986
269.1172208 43.95410272

Name: +ve in-silico MS/MS by CFM-ID for UREJOPRZQKQYLG-CLTKARDFSA-N
ID: UREJOPRZQKQYLG-CLTKARDFSA-N
Comment: Energy1
Num peaks: 13
39.02292652 1.526718137
41.03857658 4.544575478
79.05422664 1.224780637
105.0334912 30.42039867
131.0491413 2.559267445
145.0647913 2.075926028
147.0804414 15.45193723
165.0910061 3.677118433
227.0702706 1.531718084
241.0859207 1.353703036
251.1066561 2.576042219
253.0859207 1.12859025
269.1172208 12.29019915

Name: +ve in-silico MS/MS by CFM-ID for UREJOPRZQKQYLG-CLTKARDFSA-N
ID: UREJOPRZQKQYLG-CLTKARDFSA-N
Comment: Energy2
Num peaks: 19
39.02292652 4.432469943
41.03857658 4.100992913
49.00727645 7.480342034
51.02292652 6.999431835
63.02292652 7.778148527
79.01784114 1.499810722
79.05422664 2.907467143
89.03857658 1.874106844
91.05422664 3.342826564
93.06987671 1.762326694
103.0542266 1.485020578
105.0334912 22.56576703
107.0491413 2.078561085
115.0542266 1.487980729
117.0698767 1.752280681
123.0440559 2.319549484
131.0491413 1.47754249
147.0804414 2.807846807
149.0597059 2.790942768

Name: +ve in-silico MS/MS by CFM-ID for ZRDCNUALRUCCPA-DHZHZOJOSA-N
ID: ZRDCNUALRUCCPA-DHZHZOJOSA-N
Comment: Energy0
Num peaks: 7
91.05422664 4.218397874
131.0491413 5.4680685
137.0597059 5.609510364
165.0546206 3.005668379
237.0910061 5.683777053
251.1066561 8.29095125
269.1172208 49.80819105

Name: +ve in-silico MS/MS by CFM-ID for ZRDCNUALRUCCPA-DHZHZOJOSA-N
ID: ZRDCNUALRUCCPA-DHZHZOJOSA-N
Comment: Energy1
Num peaks: 18
53.00219107 1.592535355
91.05422664 6.087680563
103.0542266 4.506159897
115.0542266 1.493882413
129.0334912 1.430047503
131.0491413 15.97955415
135.0440559 1.304381542
137.0597059 3.226587416
139.075356 1.891862628
165.0546206 9.827787325
167.0702706 2.227926619
191.0702706 2.867619796
211.075356 1.993660258
215.1066561 1.573895598
237.0910061 4.531584458
251.1066561 4.151441586
253.0859207 1.707654056
269.1172208 13.62986179

Name: +ve in-silico MS/MS by CFM-ID for ZRDCNUALRUCCPA-DHZHZOJOSA-N
ID: ZRDCNUALRUCCPA-DHZHZOJOSA-N
Comment: Energy2
Num peaks: 31
49.00727645 1.726383515
51.02292652 1.461225165
53.00219107 2.454268495
55.01784114 1.334729106
63.02292652 1.163910896
65.03857658 0.9794126591
75.02292652 1.598881663
81.0334912 2.535660614
83.04914126 0.9596418619
91.05422664 5.580705321
101.0385766 6.890163078
103.0542266 13.60996879
105.0698767 1.790515957
107.0491413 5.523537616
109.0284058 1.20222585
109.0647913 1.109300004
111.0440559 1.283090266
115.0542266 1.261113286
123.0440559 2.908031029
129.0334912 2.388942195
131.0491413 5.079143745
135.0440559 2.297851652
137.0597059 3.839388978
149.0233204 1.355851552
151.0389705 0.896955208
161.0597059 0.8700796612
165.0546206 1.05508442
213.0910061 1.40842066
221.0960915 0.9619766662
243.1015708 1.010364958
253.0859207 1.0526011

Name: +ve in-silico MS/MS by CFM-ID for QOUZNKNYXDVAOK-QNIMBLPESA-N
ID: QOUZNKNYXDVAOK-QNIMBLPESA-N
Comment: Energy0
Num peaks: 18
41.00219107 0.8103460194
53.03857658 0.8153332893
59.01275576 2.830150465
61.02840582 0.8821883945
93.06987671 3.126696275
103.0542266 1.066811393
106.0651257 1.308373809
121.0647913 7.238174935
131.0491413 0.8124438413
148.0756904 2.756062104
149.0597059 2.267432943
150.0913404 1.197372317
166.086255 6.312954817
226.1226406 4.203054974
240.1382906 2.263387872
250.1226406 2.746725927
268.1332052 16.5065374
286.1437699 23.09772187

Name: +ve in-silico MS/MS by CFM-ID for QOUZNKNYXDVAOK-QNIMBLPESA-N
ID: QOUZNKNYXDVAOK-QNIMBLPESA-N
Comment: Energy1
Num peaks: 31
39.02292652 1.272790059
41.03857658 1.420167848
51.02292652 2.260375927
53.03857658 1.752695127
55.05422664 1.01470758
59.01275576 1.021377021
63.02292652 0.8034094961
65.03857658 0.7140496454
67.05422664 1.176892423
77.03857658 0.9205063158
79.05422664 2.634546489
81.06987671 0.656863649
93.06987671 6.364323784
95.08552677 0.6983109449
103.0542266 3.126021331
104.0494756 1.762236482
106.0651257 6.402885437
120.0807757 2.482973392
121.0647913 7.206409357
131.0491413 2.447973413
148.0756904 3.789799089
149.0597059 4.226106729
150.0913404 1.23352354
166.086255 7.163319319
226.1226406 2.893270401
228.0655196 0.98943298
230.0811697 0.665215594
240.1382906 1.604086219
250.1226406 1.462787
268.1332052 4.497049986
286.1437699 3.752248136

Name: +ve in-silico MS/MS by CFM-ID for QOUZNKNYXDVAOK-QNIMBLPESA-N
ID: QOUZNKNYXDVAOK-QNIMBLPESA-N
Comment: Energy2
Num peaks: 31
39.02292652 6.97565425
41.00219107 1.748765602
41.03857658 5.950323672
43.01784114 1.281319702
49.00727645 1.477806095
51.02292652 4.755702486
53.03857658 3.646371731
55.05422664 1.101245313
59.01275576 2.216124511
63.02292652 1.620017059
65.03857658 1.528774696
67.05422664 1.364757285
77.03857658 1.678797406
79.05422664 1.490469369
88.03930485 2.177829401
91.05422664 0.9585122001
93.06987671 4.176862327
103.0542266 6.61084576
104.0494756 1.233696631
105.0698767 1.485931625
106.0651257 5.423393529
118.0651257 2.332998187
119.0491413 0.9828259404
120.0807757 4.181079117
121.0647913 1.755035446
131.0491413 0.9889904634
146.0600403 1.177200825
148.0756904 0.8359821246
149.0597059 4.179887694
166.086255 1.090579541
172.0756904 1.059833085

Name: +ve in-silico MS/MS by CFM-ID for AIXJLWHFXRWKJG-PXAZEXFGSA-N
ID: AIXJLWHFXRWKJG-PXAZEXFGSA-N
Comment: Energy0
Num peaks: 7
202.086255 1.869716899
232.1332052 2.082270338
254.1175552 1.540444022
257.1172208 2.632434986
268.1332052 10.27713853
269.1172208 2.680945241
286.1437699 59.77685011

Name: +ve in-silico MS/MS by CFM-ID for AIXJLWHFXRWKJG-PXAZEXFGSA-N
ID: AIXJLWHFXRWKJG-PXAZEXFGSA-N
Comment: Energy1
Num peaks: 31
53.00219107 1.28688689
79.01784114 1.066946588
81.0334912 1.640610763
109.0647913 0.8358263287
151.075356 0.9099702093
174.0549549 2.001643624
176.070605 3.062003071
178.086255 4.895405561
200.070605 1.739034192
202.086255 3.717502041
204.1019051 2.770933815
214.086255 0.8967013544
216.1019051 2.059960498
218.1175552 0.9568683055
226.086255 0.8110517742
226.1226406 0.9230881204
228.1019051 3.493212387
230.1175552 1.707585023
232.1332052 1.945941464
240.1019051 0.9605294937
241.0859207 0.8152620732
242.1175552 1.433139566
243.1015708 1.365861472
254.1175552 2.61195105
256.1332052 2.910548983
257.1172208 1.216795343
258.1488553 7.110933096
268.1332052 3.197130438
269.1172208 3.850841078
270.1124698 1.310680828
286.1437699 8.315696287

Name: +ve in-silico MS/MS by CFM-ID for AIXJLWHFXRWKJG-PXAZEXFGSA-N
ID: AIXJLWHFXRWKJG-PXAZEXFGSA-N
Comment: Energy2
Num peaks: 31
39.02292652 3.151057254
41.03857658 3.391811669
43.05422664 1.180048465
51.02292652 1.333986268
63.02292652 1.940481757
65.03857658 1.401038069
79.01784114 1.077924967
128.0494756 3.191672266
130.0651257 2.165858402
132.0807757 2.059558948
156.0807757 1.484555282
158.0964258 1.235194529
172.0756904 1.444482827
174.0913404 1.017565192
180.1019051 0.9920703362
190.086255 1.516616963
196.0756904 1.120545441
198.0549549 1.345485183
200.070605 1.237323875
202.086255 2.690910592
202.1226406 1.228895688
204.1019051 1.013492118
212.1069905 1.244788892
214.1226406 1.620654469
216.1019051 1.404914901
228.1019051 1.563661943
240.1019051 1.108657452
254.1175552 2.009953208
256.1332052 2.205390831
268.1332052 1.109292586
270.1124698 2.033569959

Name: +ve in-silico MS/MS by CFM-ID for AUYZMSOQVXJTME-UHFFFAOYSA-N
ID: AUYZMSOQVXJTME-UHFFFAOYSA-N
Comment: Energy0
Num peaks: 6
15.02292652 0.3943058786
213.0910061 0.4654958468
237.0910061 7.600593366
239.1066561 2.461293644
253.0859207 1.306879158
269.1172208 84.46706331

Name: +ve in-silico MS/MS by CFM-ID for AUYZMSOQVXJTME-UHFFFAOYSA-N
ID: AUYZMSOQVXJTME-UHFFFAOYSA-N
Comment: Energy1
Num peaks: 6
213.0910061 2.30401184
225.0910061 3.149152646
237.0910061 15.91441459
239.1066561 2.996446188
253.0859207 2.70757532
269.1172208 58.08953351

Name: +ve in-silico MS/MS by CFM-ID for AUYZMSOQVXJTME-UHFFFAOYSA-N
ID: AUYZMSOQVXJTME-UHFFFAOYSA-N
Comment: Energy2
Num peaks: 17
15.02292652 2.273518232
169.0647913 2.44646663
181.0647913 9.050671244
183.0804414 7.105804655
195.0804414 5.072321742
197.0597059 3.025877781
199.075356 3.134485453
207.0804414 7.319616302
209.0597059 2.044092829
211.075356 2.482343157
213.0910061 3.175899093
223.075356 10.91091286
225.0910061 6.204628216
237.0546206 2.237398213
237.0910061 6.796671528
239.1066561 2.259485234
253.0859207 4.476953866

Name: +ve in-silico MS/MS by CFM-ID for HDQFMSLXNCGZDJ-OAHLLOKOSA-N
ID: HDQFMSLXNCGZDJ-OAHLLOKOSA-N
Comment: Energy0
Num peaks: 6
107.0491413 4.12488347
178.086255 2.787878286
257.1172208 2.829976459
268.1332052 2.362107595
269.1172208 3.122337644
286.1437699 68.40553967

Name: +ve in-silico MS/MS by CFM-ID for HDQFMSLXNCGZDJ-OAHLLOKOSA-N
ID: HDQFMSLXNCGZDJ-OAHLLOKOSA-N
Comment: Energy1
Num peaks: 28
44.04947561 0.9730646587
107.0491413 8.010218033
109.0647913 0.9898130449
117.0334912 1.738500384
119.0491413 4.816868204
121.0647913 3.739032339
147.0440559 2.004972744
149.0597059 5.577421554
150.0913404 1.468640274
151.075356 3.146952681
161.0597059 0.8426925669
163.075356 0.8548836465
164.070605 1.639993103
166.086255 4.428088083
174.0549549 0.9023207172
178.086255 7.649019342
192.1019051 0.9064131642
241.0859207 0.943920754
242.1175552 1.46391977
243.1015708 1.416158237
244.1332052 1.09298144
254.1175552 1.786940307
256.1332052 2.388619467
257.1172208 1.162798096
258.1488553 2.133208663
268.1332052 1.119339299
269.1172208 5.24455943
286.1437699 11.8153117

Name: +ve in-silico MS/MS by CFM-ID for HDQFMSLXNCGZDJ-OAHLLOKOSA-N
ID: HDQFMSLXNCGZDJ-OAHLLOKOSA-N
Comment: Energy2
Num peaks: 31
49.00727645 1.50923089
51.02292652 0.8219117884
65.03857658 2.865820316
75.02292652 4.630579271
77.03857658 4.196124084
79.05422664 5.676328148
89.03857658 1.045863586
91.05422664 3.206325513
92.04947561 1.332620489
93.06987671 2.399270485
104.0494756 1.049762613
105.0334912 1.11114607
105.0698767 1.517273659
106.0651257 1.771787323
107.0491413 7.100806194
109.0647913 1.190944806
117.0334912 0.9035021588
119.0491413 3.715406045
121.0647913 1.101646753
135.0440559 1.639372819
137.0597059 1.481317498
146.0600403 2.140469023
148.0756904 1.489726976
149.0597059 2.807017189
151.075356 1.467065331
160.0756904 1.197871901
162.0549549 1.762961132
174.0549549 0.8161568404
178.086255 2.319922312
188.070605 1.068180801
192.1019051 0.9923379757

Name: +ve in-silico MS/MS by CFM-ID for SAQBCDZRDUPHCG-VJUNAUMWSA-N
ID: SAQBCDZRDUPHCG-VJUNAUMWSA-N
Comment: Energy0
Num peaks: 6
254.1175552 0.8081873059
268.1332052 6.780411396
272.1281199 2.965715493
274.1437699 1.742561309
286.1437699 19.68650252
304.1543346 62.11320341

Name: +ve in-silico MS/MS by CFM-ID for SAQBCDZRDUPHCG-VJUNAUMWSA-N
ID: SAQBCDZRDUPHCG-VJUNAUMWSA-N
Comment: Energy1
Num peaks: 14
154.086255 1.505418321
168.1019051 2.42508967
228.1019051 1.965860959
230.1175552 1.607477238
232.1332052 1.682860428
242.1175552 3.271251765
244.1332052 1.390960829
254.1175552 2.389937755
256.1332052 1.984850315
268.1332052 10.48575661
272.1281199 3.650781203
274.1437699 1.94739888
286.1437699 19.40026084
304.1543346 26.73760468

Name: +ve in-silico MS/MS by CFM-ID for SAQBCDZRDUPHCG-VJUNAUMWSA-N
ID: SAQBCDZRDUPHCG-VJUNAUMWSA-N
Comment: Energy2
Num peaks: 31
39.02292652 1.195135904
49.00727645 1.283246863
123.0440559 2.068613829
125.0597059 1.151945838
127.075356 1.270229119
130.0651257 1.266102682
136.0756904 1.12134563
137.0597059 2.343705294
139.075356 0.9619214191
141.0910061 1.242430133
143.1066561 1.906781902
184.0756904 2.387991317
186.0913404 1.872077444
196.0756904 2.226776327
200.070605 1.366370322
200.1069905 1.784637786
216.1019051 2.826850461
226.086255 0.947430599
228.1019051 2.315773701
230.1175552 1.857309308
242.1175552 4.713420221
248.1281199 1.506815168
254.1175552 5.58383059
256.1332052 6.442116437
258.1124698 3.620797602
268.1332052 5.955840225
270.1124698 6.045189669
272.1281199 1.775735687
276.15942 1.298200267
286.1437699 2.347272034
288.1230345 2.331058082

Name: +ve in-silico MS/MS by CFM-ID for NVRUKXWTXOQLSZ-NTMALXAHSA-N
ID: NVRUKXWTXOQLSZ-NTMALXAHSA-N
Comment: Energy0
Num peaks: 6
59.99024648 3.922508195
208.115447 3.945457484
210.1310971 12.79202933
223.126346 1.30371007
225.1419961 11.86246125
269.1140671 47.32283558

Name: +ve in-silico MS/MS by CFM-ID for NVRUKXWTXOQLSZ-NTMALXAHSA-N
ID: NVRUKXWTXOQLSZ-NTMALXAHSA-N
Comment: Energy1
Num peaks: 31
41.03857658 0.9963936208
55.05422664 0.9970248225
59.99024648 1.989964801
69.06987671 0.9970248225
71.99024648 2.242498898
81.06987671 1.055415466
95.08552677 1.055415466
95.99024648 0.8863966569
98.00589655 1.170158817
109.1011768 1.055415466
112.0215466 1.078236004
126.0371967 1.100672255
138.0371967 0.8700923487
140.0528467 1.082987412
149.132477 0.848723385
150.0371967 0.7847543304
151.148127 9.044678277
152.0528467 0.8700923487
154.0684968 1.082987412
164.0528467 0.7847543304
166.0684968 0.8700923487
166.1590261 3.267013817
168.0841469 1.082987412
181.1699251 2.499056523
206.0997969 2.22147209
208.115447 5.04381005
210.1310971 10.01474405
221.110696 0.9663732363
225.1419961 8.808012241
235.126346 5.01395598
269.1140671 7.723634664

Name: +ve in-silico MS/MS by CFM-ID for NVRUKXWTXOQLSZ-NTMALXAHSA-N
ID: NVRUKXWTXOQLSZ-NTMALXAHSA-N
Comment: Energy2
Num peaks: 31
39.02292652 2.262642477
41.03857658 1.335539198
53.03857658 1.84011414
55.05422664 1.301025817
59.99024648 6.189617166
65.03857658 1.200414792
67.05422664 1.966448305
69.06987671 1.301025817
71.99024648 4.166487323
79.05422664 2.052858471
81.06987671 1.207999854
93.06987671 2.052858471
95.08552677 1.207999854
95.99024648 1.492946009
98.00589655 1.75065635
107.0855268 2.052858471
109.1011768 1.207999854
112.0215466 1.65600138
121.1011768 2.08745518
123.1168269 1.101470932
126.0371967 1.676349639
135.1168269 1.929121513
137.132477 1.147628196
139.148127 1.826032663
140.0528467 1.770490993
149.132477 6.601806904
151.148127 2.319694238
154.0684968 1.770490993
166.1590261 2.830123714
168.0841469 1.770490993
206.0997969 2.843199477

Name: +ve in-silico MS/MS by CFM-ID for FBYPJYWQMKFLTQ-SOUVJXGZSA-N
ID: FBYPJYWQMKFLTQ-SOUVJXGZSA-N
Comment: Energy0
Num peaks: 6
103.0542266 4.378600928
131.0491413 16.44592093
136.0756904 2.111094999
138.0913404 13.02769905
268.1332052 6.199278553
286.1437699 42.81663437

Name: +ve in-silico MS/MS by CFM-ID for FBYPJYWQMKFLTQ-SOUVJXGZSA-N
ID: FBYPJYWQMKFLTQ-SOUVJXGZSA-N
Comment: Energy1
Num peaks: 10
53.00219107 1.911403035
79.05422664 2.904650294
103.0542266 8.232395793
110.0600403 2.633244736
120.0807757 5.13159576
131.0491413 21.21995287
136.0756904 2.317926562
138.0913404 23.1731109
268.1332052 5.371468495
286.1437699 8.572579688

Name: +ve in-silico MS/MS by CFM-ID for FBYPJYWQMKFLTQ-SOUVJXGZSA-N
ID: FBYPJYWQMKFLTQ-SOUVJXGZSA-N
Comment: Energy2
Num peaks: 31
15.02292652 1.403137428
49.00727645 1.642834406
51.02292652 0.9227017261
52.01817548 1.56859291
53.00219107 1.786845122
54.03382555 1.282835156
56.04947561 0.9219321769
67.01784114 5.49234326
68.04947561 1.524877874
69.0334912 1.70672859
71.04914126 3.426092918
79.05422664 2.033424766
80.04947561 0.9369539792
82.02874017 1.09860391
82.06512568 1.241829037
94.06512568 2.569093859
96.04439023 1.856244534
96.08077574 1.479567893
101.0385766 4.795969197
103.0542266 13.57108441
105.0334912 0.9930548765
105.0698767 1.951115801
106.0651257 1.962762843
108.0807757 1.675064816
110.0600403 4.27643755
112.0756904 1.442338636
122.0600403 1.043983631
126.0913404 1.178882814
131.0491413 11.47625697
132.0443902 0.9849450715
138.0913404 0.9969921345

Name: +ve in-silico MS/MS by CFM-ID for AOHOKILDZZBOHH-UHFFFAOYSA-N
ID: AOHOKILDZZBOHH-UHFFFAOYSA-N
Comment: Energy0
Num peaks: 9
115.0542266 5.975742649
117.0698767 2.101580345
133.0647913 2.24863439
149.0597059 2.098067933
163.075356 1.959411576
165.0546206 2.868926688
167.0702706 12.10961069
237.0910061 2.908474755
269.1172208 48.20660798

Name: +ve in-silico MS/MS by CFM-ID for AOHOKILDZZBOHH-UHFFFAOYSA-N
ID: AOHOKILDZZBOHH-UHFFFAOYSA-N
Comment: Energy1
Num peaks: 12
91.05422664 3.215227262
115.0542266 2.218032342
117.0698767 1.491101076
133.0647913 3.189943937
135.0440559 3.410577731
137.0597059 1.913687805
149.0597059 2.448978433
165.0546206 10.72213425
167.0702706 40.65003843
237.0910061 1.734084243
251.1066561 1.582406337
269.1172208 7.69293154

Name: +ve in-silico MS/MS by CFM-ID for AOHOKILDZZBOHH-UHFFFAOYSA-N
ID: AOHOKILDZZBOHH-UHFFFAOYSA-N
Comment: Energy2
Num peaks: 31
39.02292652 2.967070168
41.03857658 1.792451828
49.00727645 2.760286996
51.02292652 1.019034425
63.02292652 0.9390286374
65.03857658 1.30468865
77.00219107 10.98982828
79.01784114 1.978924329
79.05422664 1.541065738
91.01784114 1.33803078
91.05422664 2.574029599
101.0385766 2.737527534
103.0542266 2.623996561
105.0334912 3.005844015
105.0698767 1.970989527
107.0491413 1.463284321
115.0542266 7.134297196
117.0698767 2.354787275
119.0491413 1.885590156
119.0855268 0.9865058078
123.0440559 1.183551068
129.0334912 2.683984707
131.0491413 2.234998177
133.0647913 1.766142357
135.0440559 2.953616644
137.0597059 1.273728852
149.0597059 3.832414122
159.0440559 1.411771723
161.0597059 1.040453843
167.0702706 0.9387769527
253.0859207 1.13956975

Name: +ve in-silico MS/MS by CFM-ID for IZCQGLARMPGXJE-YHMYEYDTSA-N
ID: IZCQGLARMPGXJE-YHMYEYDTSA-N
Comment: Energy0
Num peaks: 8
91.05422664 2.225051423
93.06987671 2.177850016
131.0491413 15.48175963
156.1019051 11.60291114
174.1124698 8.616448973
268.1332052 1.615701524
286.1437699 7.275752953
304.1543346 31.41184868

Name: +ve in-silico MS/MS by CFM-ID for IZCQGLARMPGXJE-YHMYEYDTSA-N
ID: IZCQGLARMPGXJE-YHMYEYDTSA-N
Comment: Energy1
Num peaks: 18
53.00219107 1.124201591
91.05422664 4.140028208
94.06512568 1.602640996
96.08077574 1.852421428
98.0964258 0.7597006467
103.0542266 5.847057873
114.0913404 1.557467241
131.0491413 17.08718106
138.0913404 4.932748324
154.086255 1.382886662
156.1019051 19.12313071
158.0811697 1.578485193
174.1124698 7.65968645
212.0917343 0.782403928
242.1175552 0.8470984793
268.1332052 2.968613068
286.1437699 3.416705378
304.1543346 3.763502692

Name: +ve in-silico MS/MS by CFM-ID for IZCQGLARMPGXJE-YHMYEYDTSA-N
ID: IZCQGLARMPGXJE-YHMYEYDTSA-N
Comment: Energy2
Num peaks: 31
15.02292652 2.725043436
49.00727645 1.02022593
52.01817548 0.8606506768
53.00219107 1.367375142
54.03382555 1.410317342
56.04947561 5.277813215
91.05422664 2.497930057
93.06987671 1.860068364
95.08552677 0.8396892018
97.10117684 0.8396892018
101.0385766 1.817490474
103.0542266 5.60457609
110.0600403 1.030458128
112.0756904 1.282620579
113.0597059 1.584235497
126.0913404 2.441540853
128.070605 4.131972246
128.1069905 1.173104025
130.086255 2.362841931
131.0491413 2.340010161
136.0756904 1.250164279
138.0913404 1.97720954
140.070605 1.901472749
142.086255 4.105648555
144.1019051 3.336491726
146.1175552 1.169215251
150.0549549 1.339810214
154.086255 1.654153835
156.1019051 6.061484296
158.0811697 4.156624152
174.1124698 1.248211265

Name: +ve in-silico MS/MS by CFM-ID for AVVRXRXZUJFTHU-UHFFFAOYSA-N
ID: AVVRXRXZUJFTHU-UHFFFAOYSA-N
Comment: Energy0
Num peaks: 6
15.02292652 0.3855142005
254.1175552 7.299799933
256.1332052 2.394483762
269.1172208 0.6398647461
270.1124698 1.837010902
286.1437699 82.33638502

Name: +ve in-silico MS/MS by CFM-ID for AVVRXRXZUJFTHU-UHFFFAOYSA-N
ID: AVVRXRXZUJFTHU-UHFFFAOYSA-N
Comment: Energy1
Num peaks: 6
242.1175552 3.486244878
254.1175552 14.42094234
256.1332052 2.866462745
269.1172208 3.863749359
270.1124698 4.377633353
286.1437699 55.03656138

Name: +ve in-silico MS/MS by CFM-ID for AVVRXRXZUJFTHU-UHFFFAOYSA-N
ID: AVVRXRXZUJFTHU-UHFFFAOYSA-N
Comment: Energy2
Num peaks: 31
15.02292652 0.9926182598
51.02292652 3.630514288
53.03857658 2.536032728
140.0494756 1.220303966
142.0651257 1.460464724
146.0600403 1.53655246
158.0600403 1.222499651
170.0600403 2.20347983
172.0756904 1.585049723
182.0600403 1.893343411
184.0756904 5.185419205
186.0913404 1.714157966
188.070605 1.371445758
198.0913404 2.66003685
210.0913404 1.838589355
212.1069905 6.199601036
214.086255 1.819658635
216.1019051 1.168899681
222.0913404 2.063011305
224.1069905 2.789454299
226.086255 4.719840152
228.1019051 1.105670313
230.1175552 1.192576325
238.086255 4.680139904
240.1019051 6.984814425
242.1175552 2.293293598
252.1019051 1.02913138
254.0811697 2.096632261
254.1175552 2.690800046
256.1332052 1.126560211
270.1124698 3.834570058

Name: +ve in-silico MS/MS by CFM-ID for LQPIARFCQJVRNW-MPJRPATESA-N
ID: LQPIARFCQJVRNW-MPJRPATESA-N
Comment: Energy0
Num peaks: 12
42.03382555 1.674590719
69.04472458 6.371609477
83.06037464 8.636501019
86.07127368 5.18199597
111.0552893 8.587451685
177.0770873 6.626087296
191.0927374 5.873023055
194.1036364 3.121980652
219.087652 5.5793605
260.1142011 3.949245182
287.1251001 5.758127721
304.1516492 18.80727738

Name: +ve in-silico MS/MS by CFM-ID for LQPIARFCQJVRNW-MPJRPATESA-N
ID: LQPIARFCQJVRNW-MPJRPATESA-N
Comment: Energy1
Num peaks: 18
42.03382555 0.9943456866
52.01817548 1.649073791
68.04947561 1.393053418
69.04472458 14.86249615
81.04472458 5.495322424
83.06037464 17.85893705
86.07127368 8.625362955
109.0396392 1.543906761
111.0552893 4.456874288
160.0505382 1.996053072
165.0770873 1.742308184
176.0818384 1.038431445
177.0770873 7.634916252
191.0927374 4.488591435
194.1036364 1.877912293
219.087652 1.443545522
287.1251001 2.643680536
304.1516492 0.9240155411

Name: +ve in-silico MS/MS by CFM-ID for LQPIARFCQJVRNW-MPJRPATESA-N
ID: LQPIARFCQJVRNW-MPJRPATESA-N
Comment: Energy2
Num peaks: 22
25.00727645 1.210777653
39.02292652 4.842963391
40.01817548 4.674503047
41.03857658 2.368337758
42.03382555 7.628891235
44.04947561 2.140195598
46.06512568 1.214434806
50.00252542 1.723561888
52.01817548 4.537661641
56.04947561 3.023769082
57.04472458 2.220140781
67.02907452 1.984946443
68.04947561 1.401760281
69.04472458 10.39230179
81.04472458 8.851534798
83.06037464 11.93087264
84.05562361 2.04999002
94.02874017 1.303874081
109.0396392 2.059383428
111.0552893 2.07234117
133.0396392 1.462474408
177.0770873 1.572918374

Name: +ve in-silico MS/MS by CFM-ID for KZMOGQPNVGDXEU-UHFFFAOYSA-N
ID: KZMOGQPNVGDXEU-UHFFFAOYSA-N
Comment: Energy0
Num peaks: 6
67.05422664 2.699345579
175.075356 2.821294535
213.0546206 7.108563273
227.0702706 1.511727164
251.1066561 3.889951096
269.1172208 72.01246391

Name: +ve in-silico MS/MS by CFM-ID for KZMOGQPNVGDXEU-UHFFFAOYSA-N
ID: KZMOGQPNVGDXEU-UHFFFAOYSA-N
Comment: Energy1
Num peaks: 15
65.03857658 2.917516764
67.05422664 2.199420756
83.04914126 1.640161959
175.075356 4.85051832
185.0597059 1.766568942
209.0597059 1.961137886
211.075356 1.702511045
213.0546206 9.168108235
225.0546206 1.724066076
225.0910061 1.991025387
227.0702706 9.333767343
227.1066561 2.351870821
241.1223062 3.710173469
251.1066561 5.935518678
269.1172208 30.11857727

Name: +ve in-silico MS/MS by CFM-ID for KZMOGQPNVGDXEU-UHFFFAOYSA-N
ID: KZMOGQPNVGDXEU-UHFFFAOYSA-N
Comment: Energy2
Num peaks: 26
39.02292652 2.29306555
49.00727645 1.693005423
51.02292652 1.905243897
55.05422664 1.74420859
65.03857658 10.31829932
67.05422664 2.746069121
117.0334912 3.215303784
145.0284058 1.923651314
159.0440559 2.087006683
169.0284058 1.587309376
171.0440559 3.088121703
181.0647913 1.118792658
183.0440559 5.668413633
183.0804414 1.443269941
185.0597059 11.27701714
193.0647913 1.494111544
197.0597059 1.445805598
199.075356 2.699446808
209.0597059 3.967710773
211.075356 3.981624596
213.0546206 6.970866438
225.0910061 1.198943726
227.0702706 1.599420763
241.0859207 1.30465593
251.1066561 1.684864099
253.0859207 1.640733517

Name: +ve in-silico MS/MS by CFM-ID for XZFHDRJBRRZRFZ-INIZCTEOSA-N
ID: XZFHDRJBRRZRFZ-INIZCTEOSA-N
Comment: Energy0
Num peaks: 6
137.0597059 18.36762552
180.1019051 1.994591565
268.1332052 0.8718382845
276.15942 0.9891637313
286.1437699 37.87001127
304.1543346 28.28351064

Name: +ve in-silico MS/MS by CFM-ID for XZFHDRJBRRZRFZ-INIZCTEOSA-N
ID: XZFHDRJBRRZRFZ-INIZCTEOSA-N
Comment: Energy1
Num peaks: 13
105.0334912 1.381049097
109.0647913 4.027782883
119.0491413 3.641775059
123.0440559 1.743367236
137.0597059 28.31677509
150.0913404 3.157939351
168.1019051 1.765525574
180.1019051 5.731279363
254.1175552 1.887523618
256.1332052 2.808238271
258.1488553 4.647696334
286.1437699 16.16333478
304.1543346 4.878175632

Name: +ve in-silico MS/MS by CFM-ID for XZFHDRJBRRZRFZ-INIZCTEOSA-N
ID: XZFHDRJBRRZRFZ-INIZCTEOSA-N
Comment: Energy2
Num peaks: 27
15.02292652 1.137494167
39.02292652 0.895467093
49.00727645 1.191265378
51.02292652 1.792878618
65.03857658 6.277790112
67.05422664 1.876528423
79.01784114 0.9598162409
81.0334912 0.9687352464
91.01784114 1.690210739
93.0334912 3.820361275
95.04914126 3.119045785
105.0334912 2.620503445
107.0491413 4.556152689
109.0647913 5.124932448
111.0440559 1.02079916
119.0491413 2.408599625
121.0284058 4.389507125
123.0440559 3.72980012
137.0597059 22.16861549
138.0913404 0.762870026
139.075356 0.7868382703
150.0913404 1.459299399
152.070605 4.099060477
166.086255 0.8311734769
168.1019051 0.9958560486
256.1332052 0.8747089436
258.1488553 0.7245298907

Name: +ve in-silico MS/MS by CFM-ID for BBKGLNMEMGQTBL-BEMMVCDISA-N
ID: BBKGLNMEMGQTBL-BEMMVCDISA-N
Comment: Energy0
Num peaks: 6
254.1175552 5.722921346
256.1332052 1.89606973
272.1281199 5.57780277
274.1437699 1.892977544
286.1437699 42.89034738
304.1543346 32.74617784

Name: +ve in-silico MS/MS by CFM-ID for BBKGLNMEMGQTBL-BEMMVCDISA-N
ID: BBKGLNMEMGQTBL-BEMMVCDISA-N
Comment: Energy1
Num peaks: 16
200.070605 1.228140565
216.1019051 1.182239957
226.086255 2.770588175
228.1019051 1.364196594
230.1175552 1.357829287
244.0968197 1.263746886
254.1175552 6.610565677
256.1332052 7.203982727
258.1488553 7.098537588
260.1281199 3.26419
270.1124698 1.235528698
272.1281199 3.260216469
274.1437699 1.192416062
276.15942 1.093836032
286.1437699 31.82009119
304.1543346 8.860263331

Name: +ve in-silico MS/MS by CFM-ID for BBKGLNMEMGQTBL-BEMMVCDISA-N
ID: BBKGLNMEMGQTBL-BEMMVCDISA-N
Comment: Energy2
Num peaks: 31
49.00727645 1.666701954
53.03857658 2.684037893
123.0440559 4.134499039
136.0756904 1.287164083
137.0597059 1.398881246
160.0756904 1.94221131
172.0756904 2.256268434
186.0913404 2.132217243
188.1069905 1.276070728
200.1069905 1.030541119
202.086255 0.9313183277
214.086255 1.714202067
216.1019051 2.060544248
226.086255 1.287574015
228.1019051 5.754212539
230.1175552 3.648192619
232.0968197 1.459016997
232.1332052 1.101931981
240.1019051 2.165120525
242.1175552 6.070583729
244.0968197 4.748455885
246.1124698 1.187785409
254.1175552 2.29645643
256.1332052 1.550062584
258.1124698 2.988052071
260.1281199 1.81842262
268.1332052 1.09729394
270.1124698 2.750535157
272.1281199 0.9840543325
286.1437699 1.022306873
288.1230345 1.345120115

Name: +ve in-silico MS/MS by CFM-ID for FWQAUIPLDHTNCB-OAHLLOKOSA-N
ID: FWQAUIPLDHTNCB-OAHLLOKOSA-N
Comment: Energy0
Num peaks: 6
121.0647913 3.972435262
164.070605 2.781325658
254.1175552 3.81709285
257.1172208 2.778611197
269.1172208 3.066728027
286.1437699 66.71342436

Name: +ve in-silico MS/MS by CFM-ID for FWQAUIPLDHTNCB-OAHLLOKOSA-N
ID: FWQAUIPLDHTNCB-OAHLLOKOSA-N
Comment: Energy1
Num peaks: 29
44.04947561 0.8008316424
107.0491413 2.408143978
109.0647913 0.7266625275
121.0284058 0.8533540202
121.0647913 7.844883293
123.0804414 0.9901346977
131.0491413 1.504220785
133.0284058 1.970199116
133.0647913 4.720844461
135.0440559 5.382768702
135.0804414 3.709016896
136.0756904 2.079769685
137.0597059 3.006699101
147.0440559 0.7685382345
149.0597059 0.8543248138
150.0549549 1.5365005
152.070605 4.361503124
160.0393049 0.8837594941
164.070605 6.99768937
178.086255 0.8385198281
241.0859207 0.8186425694
243.1015708 1.371525037
254.1175552 2.21416392
256.1332052 2.754718092
257.1172208 1.125432765
258.1124698 0.73039418
258.1488553 2.722580419
269.1172208 5.128024104
286.1437699 11.24904993

Name: +ve in-silico MS/MS by CFM-ID for FWQAUIPLDHTNCB-OAHLLOKOSA-N
ID: FWQAUIPLDHTNCB-OAHLLOKOSA-N
Comment: Energy2
Num peaks: 31
49.00727645 1.300122153
51.02292652 1.425803354
63.02292652 2.397877253
65.03857658 2.286973399
75.02292652 3.482312639
77.03857658 4.328007776
79.05422664 2.246251276
91.05422664 3.973480783
92.04947561 1.119588064
93.06987671 1.806049305
103.0542266 3.317753733
104.0494756 1.404307592
105.0334912 1.481798227
105.0698767 2.747763619
106.0651257 1.589039767
107.0491413 3.369876202
121.0284058 2.162635943
121.0647913 5.826581347
123.0440559 1.22008152
123.0804414 1.02564391
127.1117415 1.46617372
133.0647913 2.607477432
135.0440559 2.661755314
137.0597059 1.570535255
146.0600403 2.179226616
149.0597059 1.081185929
162.0549549 0.9172927624
164.070605 3.587180072
174.0549549 0.9930529888
178.086255 1.061263438
216.1382906 1.04531415

Name: +ve in-silico MS/MS by CFM-ID for YLFKDWVECRVHGB-SYEQVDHESA-N
ID: YLFKDWVECRVHGB-SYEQVDHESA-N
Comment: Energy0
Num peaks: 6
260.1281199 0.7981349497
268.1332052 20.70428268
270.1124698 0.6830051677
286.1437699 44.86546533
288.1230345 0.6678476679
304.1543346 22.0719503

Name: +ve in-silico MS/MS by CFM-ID for YLFKDWVECRVHGB-SYEQVDHESA-N
ID: YLFKDWVECRVHGB-SYEQVDHESA-N
Comment: Energy1
Num peaks: 21
51.02292652 1.06661406
57.0334912 0.9731190335
69.0334912 1.038030587
214.086255 0.8429610278
226.086255 1.434973572
228.1019051 1.448111999
229.0859207 1.133552418
230.1175552 1.046474974
231.1015708 0.9254144092
242.1175552 1.489416717
243.1015708 1.855019271
246.1124698 0.9347426744
254.1175552 0.9638244598
256.1332052 1.124367516
258.1124698 1.601506326
260.1281199 1.181505074
261.1121354 1.064780653
268.1332052 24.62088996
270.1124698 0.8212012742
286.1437699 28.92749899
304.1543346 6.287312238

Name: +ve in-silico MS/MS by CFM-ID for YLFKDWVECRVHGB-SYEQVDHESA-N
ID: YLFKDWVECRVHGB-SYEQVDHESA-N
Comment: Energy2
Num peaks: 31
39.02292652 1.554654948
41.00219107 3.915759143
41.03857658 2.57526238
42.03382555 1.866688836
43.01784114 2.026360182
44.04947561 1.619265309
49.00727645 4.223438362
51.02292652 2.025217385
53.03857658 1.118523499
55.01784114 1.184654943
56.04947561 1.481886416
72.04439023 3.330507638
74.0600403 1.23948523
202.086255 1.942361962
213.0910061 1.721577906
229.0859207 1.633250095
230.1175552 1.385071809
241.0859207 1.255535051
242.1175552 1.637151888
243.1015708 1.573692934
245.1172208 2.891857877
246.1124698 1.558928028
254.1175552 1.738291464
256.1332052 1.462215819
258.1124698 1.785014055
259.1328709 1.356838795
260.1281199 1.15185344
268.1332052 3.364436494
270.1124698 5.565721049
286.1437699 1.913788731
288.1230345 1.466429628

Name: +ve in-silico MS/MS by CFM-ID for MBYRRISIBTUICK-UHFFFAOYSA-N
ID: MBYRRISIBTUICK-UHFFFAOYSA-N
Comment: Energy0
Num peaks: 6
123.0440559 2.689386339
163.075356 8.112364713
227.0702706 3.357031195
237.0910061 3.728986765
239.1066561 3.980458627
269.1172208 65.3390747

Name: +ve in-silico MS/MS by CFM-ID for MBYRRISIBTUICK-UHFFFAOYSA-N
ID: MBYRRISIBTUICK-UHFFFAOYSA-N
Comment: Energy1
Num peaks: 12
105.0334912 7.316067692
107.0491413 2.817642485
123.0440559 4.299143193
145.0647913 2.463938349
163.075356 5.863659179
197.0597059 2.270451524
199.075356 6.698352721
211.075356 3.101042353
227.0702706 24.28973264
237.0910061 2.241180628
239.1066561 2.386156608
269.1172208 17.31399451

Name: +ve in-silico MS/MS by CFM-ID for MBYRRISIBTUICK-UHFFFAOYSA-N
ID: MBYRRISIBTUICK-UHFFFAOYSA-N
Comment: Energy2
Num peaks: 31
39.02292652 2.817775389
51.02292652 1.650018054
63.02292652 2.567397989
79.01784114 1.431433865
81.0334912 1.15541436
95.04914126 1.061542172
103.0542266 1.129733737
105.0334912 8.618400042
107.0491413 2.976748732
117.0698767 2.599602003
123.0440559 2.07989834
131.0491413 1.352941286
145.0647913 3.351068948
147.0440559 1.202256014
147.0804414 1.252465571
155.0491413 1.114258259
163.075356 1.509377646
171.0440559 2.980370804
173.0597059 2.8274516
181.0647913 0.95642742
183.0440559 1.978418192
185.0597059 2.151410158
197.0597059 6.061193202
199.075356 6.293335352
201.0546206 2.08200128
209.0960915 1.318225457
211.0389705 2.677310348
211.075356 3.175156279
213.0546206 2.273908353
227.0702706 3.878998826
253.0859207 0.9686850588

Name: +ve in-silico MS/MS by CFM-ID for ZNUKTCIWKVUIIO-HNNXBMFYSA-N
ID: ZNUKTCIWKVUIIO-HNNXBMFYSA-N
Comment: Energy0
Num peaks: 9
101.0385766 4.454241053
105.0698767 2.953225001
119.0491413 2.55217879
121.0647913 4.179811182
137.0597059 3.188531917
149.0597059 2.761075615
165.0546206 6.967509366
251.1066561 8.319243575
269.1172208 45.53162117

Name: +ve in-silico MS/MS by CFM-ID for ZNUKTCIWKVUIIO-HNNXBMFYSA-N
ID: ZNUKTCIWKVUIIO-HNNXBMFYSA-N
Comment: Energy1
Num peaks: 19
79.05422664 1.486055476
91.05422664 8.362524908
93.06987671 1.642598002
103.0542266 1.781596598
105.0334912 1.420491722
105.0698767 3.081315619
107.0491413 3.179275271
119.0491413 4.054116555
121.0647913 4.566200339
131.0491413 2.457644073
137.0597059 1.385920249
147.0440559 7.842671513
149.0597059 7.879932745
163.0389705 3.170935194
163.075356 1.193731258
165.0546206 7.840673243
241.1223062 3.321707518
251.1066561 4.763731624
269.1172208 10.67530668

Name: +ve in-silico MS/MS by CFM-ID for ZNUKTCIWKVUIIO-HNNXBMFYSA-N
ID: ZNUKTCIWKVUIIO-HNNXBMFYSA-N
Comment: Energy2
Num peaks: 30
41.00219107 0.9285424135
43.01784114 0.9424359392
49.00727645 3.257767791
51.02292652 1.520709222
63.02292652 1.57305141
65.03857658 1.102202914
75.02292652 1.675714773
79.05422664 1.999118938
91.05422664 4.231934435
93.0334912 2.239371391
93.06987671 4.920465337
95.04914126 1.153239215
101.0385766 14.02075833
103.0542266 3.962769321
105.0334912 2.995768241
105.0698767 4.79973445
107.0491413 1.977806951
109.0647913 0.9994367821
109.1011768 1.092426359
119.0491413 5.350197733
121.0647913 2.909091517
129.0334912 1.572275185
135.0440559 2.017479588
137.0597059 1.900784847
143.0491413 1.013814833
147.0440559 4.002856053
147.0804414 1.027704289
149.0597059 3.24128056
161.0233204 0.9966043305
175.0389705 0.9947053494

Name: +ve in-silico MS/MS by CFM-ID for FHGISTUDLGXLAF-BYNSBNAKSA-N
ID: FHGISTUDLGXLAF-BYNSBNAKSA-N
Comment: Energy0
Num peaks: 7
103.0542266 4.76009514
121.0647913 3.055078859
138.0913404 10.53836373
149.0597059 10.99037119
156.1019051 2.325652127
286.1437699 23.81875505
304.1543346 25.05487036

Name: +ve in-silico MS/MS by CFM-ID for FHGISTUDLGXLAF-BYNSBNAKSA-N
ID: FHGISTUDLGXLAF-BYNSBNAKSA-N
Comment: Energy1
Num peaks: 16
79.05422664 4.575531123
103.0542266 6.477165309
110.0600403 2.158543656
112.0756904 1.3602046
117.0334912 1.288115314
120.0807757 3.63871669
121.0647913 2.041199348
131.0491413 2.127791401
133.0647913 1.580318721
136.0756904 1.912702547
138.0913404 19.67587022
149.0597059 12.15274558
156.1019051 1.744519427
268.1332052 3.619342236
286.1437699 11.68785394
304.1543346 4.575699452

Name: +ve in-silico MS/MS by CFM-ID for FHGISTUDLGXLAF-BYNSBNAKSA-N
ID: FHGISTUDLGXLAF-BYNSBNAKSA-N
Comment: Energy2
Num peaks: 31
15.02292652 1.139602228
52.01817548 1.434299031
54.03382555 1.15082701
56.04947561 1.36040197
67.01784114 4.73091117
68.04947561 1.219150859
69.0334912 1.387715787
71.04914126 3.956557982
79.05422664 2.705868986
82.06512568 1.310379639
91.05422664 1.379665746
94.06512568 2.499608818
96.04439023 1.399773268
96.08077574 1.482877798
103.0542266 5.02394657
105.0698767 1.843344384
106.0651257 1.705241299
108.0807757 1.407112259
110.0600403 4.390130264
110.0964258 1.584504783
112.0756904 2.507038002
117.0334912 1.741227011
121.0647913 2.351439461
124.0756904 2.033877439
126.0913404 1.800096035
131.0491413 3.874752507
133.0647913 1.212954447
138.0913404 2.081672195
140.070605 1.245509998
147.0440559 1.134082848
149.0597059 7.36145818

Name: +ve in-silico MS/MS by CFM-ID for BBKGLNMEMGQTBL-HSHDSVGOSA-N
ID: BBKGLNMEMGQTBL-HSHDSVGOSA-N
Comment: Energy0
Num peaks: 6
254.1175552 5.722921346
256.1332052 1.89606973
272.1281199 5.57780277
274.1437699 1.892977544
286.1437699 42.89034738
304.1543346 32.74617784

Name: +ve in-silico MS/MS by CFM-ID for BBKGLNMEMGQTBL-HSHDSVGOSA-N
ID: BBKGLNMEMGQTBL-HSHDSVGOSA-N
Comment: Energy1
Num peaks: 16
200.070605 1.228140565
216.1019051 1.182239957
226.086255 2.770588175
228.1019051 1.364196594
230.1175552 1.357829287
244.0968197 1.263746886
254.1175552 6.610565677
256.1332052 7.203982727
258.1488553 7.098537588
260.1281199 3.26419
270.1124698 1.235528698
272.1281199 3.260216469
274.1437699 1.192416062
276.15942 1.093836032
286.1437699 31.82009119
304.1543346 8.860263331

Name: +ve in-silico MS/MS by CFM-ID for BBKGLNMEMGQTBL-HSHDSVGOSA-N
ID: BBKGLNMEMGQTBL-HSHDSVGOSA-N
Comment: Energy2
Num peaks: 31
49.00727645 1.666701954
53.03857658 2.684037893
123.0440559 4.134499039
136.0756904 1.287164083
137.0597059 1.398881246
160.0756904 1.94221131
172.0756904 2.256268434
186.0913404 2.132217243
188.1069905 1.276070728
200.1069905 1.030541119
202.086255 0.9313183277
214.086255 1.714202067
216.1019051 2.060544248
226.086255 1.287574015
228.1019051 5.754212539
230.1175552 3.648192619
232.0968197 1.459016997
232.1332052 1.101931981
240.1019051 2.165120525
242.1175552 6.070583729
244.0968197 4.748455885
246.1124698 1.187785409
254.1175552 2.29645643
256.1332052 1.550062584
258.1124698 2.988052071
260.1281199 1.81842262
268.1332052 1.09729394
270.1124698 2.750535157
272.1281199 0.9840543325
286.1437699 1.022306873
288.1230345 1.345120115

Name: +ve in-silico MS/MS by CFM-ID for YLFKDWVECRVHGB-YSLLHCQFSA-N
ID: YLFKDWVECRVHGB-YSLLHCQFSA-N
Comment: Energy0
Num peaks: 6
260.1281199 0.7981349497
268.1332052 20.70428268
270.1124698 0.6830051677
286.1437699 44.86546533
288.1230345 0.6678476679
304.1543346 22.0719503

Name: +ve in-silico MS/MS by CFM-ID for YLFKDWVECRVHGB-YSLLHCQFSA-N
ID: YLFKDWVECRVHGB-YSLLHCQFSA-N
Comment: Energy1
Num peaks: 21
51.02292652 1.06661406
57.0334912 0.9731190335
69.0334912 1.038030587
214.086255 0.8429610278
226.086255 1.434973572
228.1019051 1.448111999
229.0859207 1.133552418
230.1175552 1.046474974
231.1015708 0.9254144092
242.1175552 1.489416717
243.1015708 1.855019271
246.1124698 0.9347426744
254.1175552 0.9638244598
256.1332052 1.124367516
258.1124698 1.601506326
260.1281199 1.181505074
261.1121354 1.064780653
268.1332052 24.62088996
270.1124698 0.8212012742
286.1437699 28.92749899
304.1543346 6.287312238

Name: +ve in-silico MS/MS by CFM-ID for YLFKDWVECRVHGB-YSLLHCQFSA-N
ID: YLFKDWVECRVHGB-YSLLHCQFSA-N
Comment: Energy2
Num peaks: 31
39.02292652 1.554654948
41.00219107 3.915759143
41.03857658 2.57526238
42.03382555 1.866688836
43.01784114 2.026360182
44.04947561 1.619265309
49.00727645 4.223438362
51.02292652 2.025217385
53.03857658 1.118523499
55.01784114 1.184654943
56.04947561 1.481886416
72.04439023 3.330507638
74.0600403 1.23948523
202.086255 1.942361962
213.0910061 1.721577906
229.0859207 1.633250095
230.1175552 1.385071809
241.0859207 1.255535051
242.1175552 1.637151888
243.1015708 1.573692934
245.1172208 2.891857877
246.1124698 1.558928028
254.1175552 1.738291464
256.1332052 1.462215819
258.1124698 1.785014055
259.1328709 1.356838795
260.1281199 1.15185344
268.1332052 3.364436494
270.1124698 5.565721049
286.1437699 1.913788731
288.1230345 1.466429628

Name: +ve in-silico MS/MS by CFM-ID for JIIQTQADQWROKF-XGUWZRRLSA-N
ID: JIIQTQADQWROKF-XGUWZRRLSA-N
Comment: Energy0
Num peaks: 6
95.08552677 0.9892530969
97.10117684 1.741445113
228.1382906 19.23525332
230.1175552 0.9583771455
246.1488553 43.03188414
264.15942 23.06475973

Name: +ve in-silico MS/MS by CFM-ID for JIIQTQADQWROKF-XGUWZRRLSA-N
ID: JIIQTQADQWROKF-XGUWZRRLSA-N
Comment: Energy1
Num peaks: 25
55.05422664 1.365095513
57.06987671 1.189390147
71.08552677 1.359307913
93.06987671 1.567039954
95.08552677 2.51152829
97.10117684 1.669252985
108.0443902 1.142059567
122.0236548 1.21079099
124.0393049 3.273178603
138.0549549 1.193576403
188.070605 1.352637931
189.1273916 1.056891592
190.086255 1.163198445
191.1430416 1.64529722
208.0968197 0.8114721401
209.1536063 0.7346013764
216.1382906 0.983582178
218.1539407 1.049694362
228.1382906 16.62411687
230.1175552 1.299205208
234.1488553 2.476317792
236.1645054 1.105301928
237.148521 0.7698082026
246.1488553 23.57927216
264.15942 9.141090464

Name: +ve in-silico MS/MS by CFM-ID for JIIQTQADQWROKF-XGUWZRRLSA-N
ID: JIIQTQADQWROKF-XGUWZRRLSA-N
Comment: Energy2
Num peaks: 31
26.00252542 1.061623215
39.02292652 1.612190391
41.03857658 0.8045053538
53.03857658 0.8856418277
53.99744004 1.18603322
55.05422664 6.965600972
56.0130901 0.8938026122
57.06987671 3.983079449
59.08552677 1.859031148
68.0130901 1.752016806
71.08552677 2.942151118
93.06987671 3.041877827
95.08552677 2.065143236
97.10117684 1.241034931
99.1168269 1.306930023
108.0443902 1.493759342
118.0287402 1.202189031
119.0855268 0.8858900146
120.0443902 0.9333669882
174.0549549 1.514705542
188.070605 3.899089133
190.086255 3.512048636
202.086255 1.495343702
204.1019051 1.831720359
206.1175552 1.340793552
218.1539407 0.8384198191
219.1379563 0.8676419274
228.1382906 8.853015454
230.1175552 6.244040663
246.1488553 2.945631422
248.1281199 1.11205041

Name: +ve in-silico MS/MS by CFM-ID for RCRMDJPRYXRQQD-UHFFFAOYSA-N
ID: RCRMDJPRYXRQQD-UHFFFAOYSA-N
Comment: Energy0
Num peaks: 6
199.1117415 0.659333486
239.1066561 0.5429673149
241.1223062 1.265215723
251.1066561 10.85128428
253.0859207 0.8327311593
269.1172208 77.54618832

Name: +ve in-silico MS/MS by CFM-ID for RCRMDJPRYXRQQD-UHFFFAOYSA-N
ID: RCRMDJPRYXRQQD-UHFFFAOYSA-N
Comment: Energy1
Num peaks: 23
41.03857658 1.443846603
69.0334912 1.361666328
71.01275576 3.425410618
71.04914126 2.038975441
97.02840582 1.469834646
113.0597059 1.831437021
155.0491413 3.26037434
157.0647913 2.376961471
169.0647913 1.260348901
171.0804414 1.204336383
195.0804414 1.711587934
197.0597059 3.566024301
197.0960915 3.235323098
199.075356 2.570127708
199.1117415 6.047223005
201.0910061 1.500970369
211.1117415 2.197737517
213.1273916 1.270077647
227.1066561 1.280428559
239.1066561 3.500922863
241.1223062 14.42946574
251.1066561 5.438477609
269.1172208 13.93184036

Name: +ve in-silico MS/MS by CFM-ID for RCRMDJPRYXRQQD-UHFFFAOYSA-N
ID: RCRMDJPRYXRQQD-UHFFFAOYSA-N
Comment: Energy2
Num peaks: 31
39.02292652 2.630845453
41.03857658 2.607842987
55.05422664 3.02452391
69.0334912 1.481224551
127.0542266 2.77481785
129.0334912 1.394004827
141.0698767 1.296492302
155.0491413 8.193443456
155.0855268 1.52911722
157.0647913 1.671851456
157.1011768 1.353195858
167.0855268 3.415415389
169.0647913 2.569305195
169.1011768 3.181785138
171.0804414 1.64735329
171.1168269 2.096371986
181.0647913 2.225396348
181.1011768 3.664764042
183.1168269 2.23775059
195.0804414 3.571703054
195.1168269 1.67156164
197.0960915 6.318158734
199.075356 1.390864097
199.1117415 2.401826859
209.0960915 2.578794963
211.1117415 2.036534729
213.1273916 2.152736137
223.1117415 2.069241363
241.1223062 1.446389918
251.1066561 2.459499451
253.0859207 1.506422976

Name: +ve in-silico MS/MS by CFM-ID for JHRMROJFMCSWOU-VZUCSPMQSA-N
ID: JHRMROJFMCSWOU-VZUCSPMQSA-N
Comment: Energy0
Num peaks: 6
107.0491413 3.281954896
121.0647913 2.156734515
147.0440559 2.033770008
175.075356 1.758654602
251.1066561 11.90632147
269.1172208 67.2750768

Name: +ve in-silico MS/MS by CFM-ID for JHRMROJFMCSWOU-VZUCSPMQSA-N
ID: JHRMROJFMCSWOU-VZUCSPMQSA-N
Comment: Energy1
Num peaks: 17
105.0334912 5.627171662
107.0491413 12.82677
109.0647913 2.289324604
119.0491413 2.116675532
121.0647913 7.81828586
123.0804414 1.61366065
129.0334912 2.317096266
143.0491413 2.537211113
145.0284058 1.770806853
147.0440559 6.987354702
161.0597059 3.390575274
173.0597059 1.206181839
175.075356 3.216697004
227.1066561 1.163321375
239.1066561 1.255903719
251.1066561 5.922837584
269.1172208 18.24625299

Name: +ve in-silico MS/MS by CFM-ID for JHRMROJFMCSWOU-VZUCSPMQSA-N
ID: JHRMROJFMCSWOU-VZUCSPMQSA-N
Comment: Energy2
Num peaks: 25
49.00727645 1.195654693
65.03857658 2.022389425
75.02292652 3.719792227
77.03857658 5.940702171
79.05422664 6.765768193
89.03857658 1.833518033
91.05422664 2.846634564
93.06987671 4.207643513
103.0542266 1.137531191
105.0334912 13.62041111
107.0491413 5.622122929
109.0647913 1.222400544
117.0334912 4.097006208
119.0491413 7.443079585
121.0647913 3.544026167
129.0334912 1.095929237
131.0491413 0.8993993296
133.0647913 2.180312178
141.0334912 1.5257112
143.0491413 2.824641375
145.0284058 0.9796237549
145.0647913 1.801141115
237.0910061 0.9907488715
239.1066561 1.946654219
251.1066561 1.178924021

Name: +ve in-silico MS/MS by CFM-ID for AUSFEFKKBMKUEI-VOTSOKGWSA-N
ID: AUSFEFKKBMKUEI-VOTSOKGWSA-N
Comment: Energy0
Num peaks: 7
55.05422664 7.372976074
57.06987671 3.646383879
246.0760843 7.225935124
248.0917343 3.448120804
262.1073844 2.823390219
272.1281199 4.832556015
304.1543346 52.91108031

Name: +ve in-silico MS/MS by CFM-ID for AUSFEFKKBMKUEI-VOTSOKGWSA-N
ID: AUSFEFKKBMKUEI-VOTSOKGWSA-N
Comment: Energy1
Num peaks: 13
39.02292652 3.198181248
55.05422664 15.30435664
57.06987671 6.309906878
59.08552677 1.951700069
69.06987671 4.176909388
216.0655196 3.371050682
246.0760843 13.71370754
248.0917343 5.200764759
260.0917343 1.798219996
272.1281199 5.553878669
274.1437699 2.325050082
286.1437699 2.903138523
304.1543346 14.47513443

Name: +ve in-silico MS/MS by CFM-ID for AUSFEFKKBMKUEI-VOTSOKGWSA-N
ID: AUSFEFKKBMKUEI-VOTSOKGWSA-N
Comment: Energy2
Num peaks: 28
39.02292652 0.8701692037
41.03857658 2.464138065
49.00727645 1.435763073
51.02292652 1.481081491
53.03857658 3.511461565
55.05422664 15.83873657
57.06987671 6.511548408
59.08552677 1.429546136
65.03857658 6.600144822
67.05422664 2.655226637
69.06987671 5.479020053
71.08552677 1.230900179
81.06987671 0.97365356
136.0393049 1.353983702
152.070605 2.133154017
178.0498695 2.333242142
180.0655196 1.455058033
204.0655196 1.185116902
216.0655196 6.907283141
218.0811697 2.840615655
232.0604342 2.4002632
246.0760843 2.012479586
258.1124698 1.355250633
260.0917343 0.8590956931
260.1281199 1.330588725
274.1437699 1.351528458
276.15942 1.154951768
288.1230345 0.884576494

Name: +ve in-silico MS/MS by CFM-ID for VMLHZHSLMGIVED-XZBIERFOSA-N
ID: VMLHZHSLMGIVED-XZBIERFOSA-N
Comment: Energy0
Num peaks: 6
101.0385766 2.862014638
103.0542266 1.372621002
182.0811697 2.682621936
250.1226406 3.916386641
268.1332052 41.85361634
286.1437699 27.63123983

Name: +ve in-silico MS/MS by CFM-ID for VMLHZHSLMGIVED-XZBIERFOSA-N
ID: VMLHZHSLMGIVED-XZBIERFOSA-N
Comment: Energy1
Num peaks: 23
79.05422664 1.524372701
91.05422664 3.724991771
93.06987671 1.052856053
94.06512568 2.357878244
96.08077574 1.913785221
101.0385766 1.177393036
103.0542266 1.791557959
105.0698767 1.967247436
107.0491413 0.9925554921
144.0443902 1.93990036
146.0600403 3.437985789
148.0756904 2.164999502
160.0756904 1.255213585
162.0549549 1.754706573
162.0913404 1.265404601
164.070605 2.970057042
164.1069905 1.263058135
166.086255 1.786648952
182.0811697 1.157778726
190.086255 1.145324608
250.1226406 7.953995832
268.1332052 28.78399265
286.1437699 7.191957532

Name: +ve in-silico MS/MS by CFM-ID for VMLHZHSLMGIVED-XZBIERFOSA-N
ID: VMLHZHSLMGIVED-XZBIERFOSA-N
Comment: Energy2
Num peaks: 31
15.02292652 2.829848665
39.02292652 1.164830703
49.00727645 1.834916593
51.02292652 1.007122158
63.02292652 1.189609506
75.02292652 1.034518295
79.05422664 1.524940581
91.05422664 3.266800898
93.06987671 1.519501903
94.06512568 1.195785512
101.0385766 10.16281018
103.0542266 2.716792013
105.0334912 1.550164742
105.0698767 2.640478143
107.0491413 1.556441708
108.0443902 1.223696075
110.0600403 3.237066362
112.0756904 2.550595462
118.0651257 0.9550061231
120.0807757 2.229122152
122.0964258 1.013724404
132.0443902 1.475070313
134.0600403 5.228857835
136.0756904 2.303696891
160.0393049 2.69439076
160.0756904 1.323271006
162.0549549 2.117695331
162.0913404 1.467471819
164.070605 3.798858471
166.086255 2.220881848
176.070605 1.622223798

Name: +ve in-silico MS/MS by CFM-ID for BXCFCVVLKIBDIH-HOTGVXAUSA-N
ID: BXCFCVVLKIBDIH-HOTGVXAUSA-N
Comment: Energy0
Num peaks: 7
105.0698767 9.666401312
107.0491413 2.861385233
122.0964258 16.86957883
137.0597059 2.302833358
165.0546206 7.628125581
268.1332052 7.610133033
286.1437699 34.68173246

Name: +ve in-silico MS/MS by CFM-ID for BXCFCVVLKIBDIH-HOTGVXAUSA-N
ID: BXCFCVVLKIBDIH-HOTGVXAUSA-N
Comment: Energy1
Num peaks: 12
44.0130901 1.505903358
79.05422664 3.381391918
91.05422664 2.299423258
105.0698767 24.10958685
107.0491413 15.70467973
109.0647913 2.069982077
122.0964258 14.88987807
147.0440559 1.736055833
148.0756904 5.910053651
165.0546206 3.239689649
268.1332052 3.146975204
286.1437699 3.33293951

Name: +ve in-silico MS/MS by CFM-ID for BXCFCVVLKIBDIH-HOTGVXAUSA-N
ID: BXCFCVVLKIBDIH-HOTGVXAUSA-N
Comment: Energy2
Num peaks: 24
44.0130901 1.130203168
44.04947561 1.16095045
49.00727645 2.181064595
51.02292652 1.461638241
53.03857658 0.8018275791
63.02292652 1.782595099
65.03857658 1.387185174
77.03857658 1.147235446
79.05422664 5.774950103
89.03857658 1.823191043
91.05422664 8.78059774
93.06987671 2.042981524
101.0385766 1.310784214
103.0542266 3.090587643
105.0334912 1.115946327
105.0698767 28.8667263
107.0491413 5.768410068
109.0647913 0.9090092091
116.0494756 0.9341275732
119.0491413 1.340799125
120.0807757 0.9115956289
122.0964258 4.313047147
144.0443902 0.7527694194
164.070605 1.376676382

Name: +ve in-silico MS/MS by CFM-ID for ULSVZSGCDLQDIP-UHFFFAOYSA-N
ID: ULSVZSGCDLQDIP-UHFFFAOYSA-N
Comment: Energy0
Num peaks: 6
171.0804414 1.476009778
237.0910061 4.559365741
239.1066561 1.422829861
241.1223062 1.26900371
253.0859207 1.470078279
269.1172208 84.38954018

Name: +ve in-silico MS/MS by CFM-ID for ULSVZSGCDLQDIP-UHFFFAOYSA-N
ID: ULSVZSGCDLQDIP-UHFFFAOYSA-N
Comment: Energy1
Num peaks: 13
41.03857658 2.261541798
69.0334912 4.253346045
71.04914126 5.101361747
97.02840582 2.28476913
99.04405588 3.93530007
171.0804414 5.193225347
199.075356 3.07801297
211.1117415 3.861109716
213.1273916 3.147186409
237.0910061 2.898170129
239.1066561 2.875972817
241.1223062 26.49278109
269.1172208 16.27295045

Name: +ve in-silico MS/MS by CFM-ID for ULSVZSGCDLQDIP-UHFFFAOYSA-N
ID: ULSVZSGCDLQDIP-UHFFFAOYSA-N
Comment: Energy2
Num peaks: 31
15.02292652 1.549871821
39.02292652 2.480476076
41.03857658 2.659297168
65.03857658 1.868271736
69.0334912 3.291802347
91.05422664 2.744652483
103.0542266 2.285929382
115.0542266 1.685226782
127.0542266 1.811123313
141.0698767 1.582311775
155.0491413 2.02583724
155.0855268 1.702339467
157.1011768 2.200125869
171.0804414 2.914222878
181.1011768 6.128849608
183.1168269 2.087353788
185.0960915 2.234680736
195.0804414 2.236024184
197.0960915 3.556975634
209.0960915 1.611202513
211.1117415 5.523481439
213.1273916 2.244353291
221.0597059 2.597864704
223.075356 1.543651573
225.0910061 3.645528963
237.0546206 1.437470148
237.0910061 4.362218098
239.1066561 1.621556991
241.0859207 1.451307383
241.1223062 1.779588652
253.0859207 3.598520822

Name: +ve in-silico MS/MS by CFM-ID for FUDYTAXUXYMXPF-LBPRGKRZSA-N
ID: FUDYTAXUXYMXPF-LBPRGKRZSA-N
Comment: Energy0
Num peaks: 8
228.1019051 1.84003948
230.1175552 1.927226261
256.1332052 5.588079844
257.1172208 2.449841538
258.1488553 2.970722639
268.1332052 9.029793085
269.1172208 2.493480771
286.1437699 54.0586344

Name: +ve in-silico MS/MS by CFM-ID for FUDYTAXUXYMXPF-LBPRGKRZSA-N
ID: FUDYTAXUXYMXPF-LBPRGKRZSA-N
Comment: Energy1
Num peaks: 31
53.00219107 0.9513852849
55.01784114 1.31403627
57.0334912 1.356885615
81.0334912 1.136658039
83.04914126 1.600176458
111.0804414 0.8660543852
149.0597059 0.9886032449
174.0549549 3.043538073
176.070605 5.626563347
180.1019051 0.8303573633
190.086255 0.8280214477
198.0549549 1.957167759
200.070605 4.1344434
202.086255 3.050660389
212.070605 0.9844237252
214.086255 2.023352939
216.1019051 1.091190703
226.086255 2.840233412
228.1019051 2.646240506
230.1175552 2.019699032
241.0859207 0.8447464136
242.1175552 1.398171994
243.1015708 1.415258502
254.1175552 1.550624162
256.1332052 4.718598912
257.1172208 1.260801325
258.1488553 4.644942642
268.1332052 3.510840332
269.1172208 4.111226929
270.1124698 1.362983788
286.1437699 8.811730041

Name: +ve in-silico MS/MS by CFM-ID for FUDYTAXUXYMXPF-LBPRGKRZSA-N
ID: FUDYTAXUXYMXPF-LBPRGKRZSA-N
Comment: Energy2
Num peaks: 31
39.02292652 2.761787954
41.03857658 2.551130931
53.03857658 1.093263281
65.03857658 1.77831599
67.05422664 1.356136164
154.0651257 3.027713128
156.0807757 2.87141699
172.0756904 3.329154109
176.070605 1.326336338
178.086255 1.253702866
180.1019051 1.001822805
182.0964258 2.072732534
184.1120759 1.707931723
196.1120759 1.911310755
198.0549549 1.722409646
200.070605 2.272890325
200.1069905 3.075157734
206.1175552 1.555915344
208.1332052 1.555915344
210.1277259 0.988003732
212.070605 0.9469680646
212.1069905 1.076008195
212.143376 1.135652977
220.1120759 1.307508378
228.1019051 1.204459471
234.1488553 1.251831549
240.1382906 2.03699882
244.1332052 1.000534822
254.1175552 1.28343089
256.1332052 3.533456408
258.1488553 2.223884103

Name: +ve in-silico MS/MS by CFM-ID for SXMGPVCNUOXFBE-UHFFFAOYSA-N
ID: SXMGPVCNUOXFBE-UHFFFAOYSA-N
Comment: Energy0
Num peaks: 12
70.06512568 1.093377194
72.08077574 15.47203265
98.0600403 2.438752451
138.0913404 1.334672473
152.1069905 2.010416282
165.0546206 1.440569229
233.0808353 3.477603742
272.1281199 3.224649028
274.1437699 4.461644232
276.15942 1.135284761
286.1437699 1.790256182
304.1543346 42.55031283

Name: +ve in-silico MS/MS by CFM-ID for SXMGPVCNUOXFBE-UHFFFAOYSA-N
ID: SXMGPVCNUOXFBE-UHFFFAOYSA-N
Comment: Energy1
Num peaks: 31
41.03857658 0.9785462532
55.05422664 0.8568235267
70.06512568 1.748207666
72.08077574 19.88311747
98.0600403 2.809867767
120.0443902 0.9071508149
122.0600403 0.9391902908
124.0756904 1.286408986
134.0600403 1.076270126
136.0756904 0.9637283876
137.0597059 0.9171265307
138.0913404 2.920941958
150.0913404 1.183517749
151.0389705 0.9269693466
152.1069905 4.146518232
165.0546206 3.611833288
167.0702706 0.843462101
175.0389705 1.086071067
177.0546206 0.9421520568
179.0702706 1.377786726
189.0546206 0.8419205279
191.0702706 3.22237722
193.0859207 1.177831784
205.0859207 2.394876507
215.0702706 1.074051211
233.0808353 4.246019775
272.1281199 2.016190677
274.1437699 2.824666826
286.1437699 1.434747232
288.1230345 0.7912427736
304.1543346 9.326140023

Name: +ve in-silico MS/MS by CFM-ID for SXMGPVCNUOXFBE-UHFFFAOYSA-N
ID: SXMGPVCNUOXFBE-UHFFFAOYSA-N
Comment: Energy2
Num peaks: 31
39.02292652 3.591380125
41.03857658 5.590454901
43.05422664 5.055661887
45.06987671 1.082393964
53.03857658 2.60273736
55.05422664 4.719636051
56.04947561 0.6045734104
65.03857658 0.7544219372
70.06512568 7.451654453
72.08077574 24.10632496
96.04439023 1.301706068
98.0600403 2.853545662
109.0284058 0.5685779645
119.0127558 0.715409791
120.0443902 0.6436235258
121.0647913 0.6777354838
131.0491413 0.5961043882
133.0647913 1.164933643
135.0440559 0.6836494791
151.0389705 0.6596286094
161.0597059 0.5571354172
165.0546206 1.02462864
187.075356 0.5907409438
203.0702706 0.7211595023
205.0859207 0.5495957461
207.1015708 1.105553671
218.1175552 0.6310347821
233.0808353 0.5170230521
260.1645054 0.6657811736
276.15942 1.543473176
286.1437699 0.9846586907

Name: +ve in-silico MS/MS by CFM-ID for UZIUTGDSJJJPTQ-UHFFFAOYSA-N
ID: UZIUTGDSJJJPTQ-UHFFFAOYSA-N
Comment: Energy0
Num peaks: 6
121.0647913 1.653483951
149.0597059 1.62953248
239.1066561 3.369277204
241.1223062 1.445238982
251.1066561 10.99808133
269.1172208 64.39443006

Name: +ve in-silico MS/MS by CFM-ID for UZIUTGDSJJJPTQ-UHFFFAOYSA-N
ID: UZIUTGDSJJJPTQ-UHFFFAOYSA-N
Comment: Energy1
Num peaks: 21
105.0334912 2.240909684
107.0491413 3.429743851
119.0491413 2.799253166
121.0647913 4.661576307
133.0284058 1.767465999
133.0647913 1.910220802
135.0440559 3.059223633
135.0804414 3.166784447
147.0440559 2.092925622
149.0597059 4.41022453
161.0597059 1.519249753
163.075356 2.875221488
211.075356 1.853563697
213.0910061 2.867865556
227.1066561 1.91136634
239.1066561 4.880891971
241.1223062 3.788185682
243.1015708 1.397266923
251.1066561 8.4728746
253.0859207 2.411453028
269.1172208 18.72935314

Name: +ve in-silico MS/MS by CFM-ID for UZIUTGDSJJJPTQ-UHFFFAOYSA-N
ID: UZIUTGDSJJJPTQ-UHFFFAOYSA-N
Comment: Energy2
Num peaks: 31
49.00727645 1.319393995
75.02292652 1.136098604
105.0334912 4.01817006
107.0491413 1.194932623
119.0491413 3.609320716
121.0647913 1.324736138
131.0491413 2.128992695
133.0647913 2.411640194
143.0491413 1.185843933
145.0647913 0.9805041375
155.0491413 2.650929981
157.0647913 3.536459384
201.0910061 1.163482119
209.0597059 1.185009503
209.0960915 3.08479444
211.075356 1.33497943
213.0910061 1.219665422
221.0960915 2.509294189
223.075356 2.696343586
223.1117415 5.287993051
225.0910061 1.657937041
227.1066561 1.658155761
233.0960915 1.184593139
237.0910061 3.107783614
239.0702706 1.413531191
239.1066561 3.42706204
241.0859207 1.900921797
241.1223062 1.999217833
243.1015708 1.03106
251.1066561 1.941171192
253.0859207 2.957669844

Name: +ve in-silico MS/MS by CFM-ID for HNXZKAQIZMTVBW-UHFFFAOYSA-N
ID: HNXZKAQIZMTVBW-UHFFFAOYSA-N
Comment: Energy0
Num peaks: 6
107.0491413 0.5124552505
151.075356 2.273013522
243.1015708 0.7033022342
251.1066561 1.979122187
253.0859207 1.119715093
269.1172208 86.68681446

Name: +ve in-silico MS/MS by CFM-ID for HNXZKAQIZMTVBW-UHFFFAOYSA-N
ID: HNXZKAQIZMTVBW-UHFFFAOYSA-N
Comment: Energy1
Num peaks: 8
149.0597059 2.118328118
151.075356 4.957315456
239.1066561 1.881694217
241.1223062 3.256608621
243.1015708 2.062115208
251.1066561 3.542773208
253.0859207 3.748246149
269.1172208 58.91503078

Name: +ve in-silico MS/MS by CFM-ID for HNXZKAQIZMTVBW-UHFFFAOYSA-N
ID: HNXZKAQIZMTVBW-UHFFFAOYSA-N
Comment: Energy2
Num peaks: 31
49.00727645 2.981355203
51.02292652 1.629031556
53.00219107 1.572930069
53.03857658 1.489530433
55.01784114 1.572984033
63.02292652 3.26405858
65.03857658 1.811961399
67.05422664 1.361108748
75.02292652 1.349821421
77.03857658 1.877272458
79.05422664 11.12219551
91.05422664 4.038907698
93.0334912 1.822436855
105.0334912 4.351966104
107.0491413 2.771386691
117.0334912 1.693741493
119.0491413 2.335911831
121.0647913 2.261616342
133.0647913 2.507475134
135.0440559 3.782069498
147.0440559 1.738189343
149.0597059 1.609566624
151.075356 2.217180633
155.0491413 2.027581102
157.0647913 1.602660914
173.0597059 1.73171589
183.0804414 2.074239055
213.0910061 1.086374695
243.1015708 1.180856633
251.1066561 1.383898243
253.0859207 3.188803762

Name: +ve in-silico MS/MS by CFM-ID for BIJMYZRFCGRNCV-ZDUSSCGKSA-N
ID: BIJMYZRFCGRNCV-ZDUSSCGKSA-N
Comment: Energy0
Num peaks: 8
71.04914126 4.47236807
232.0968197 4.774025921
244.0968197 1.90335959
254.1175552 1.919281187
262.1073844 1.736800492
272.1281199 3.2499107
286.1437699 33.00891015
304.1543346 30.37393653

Name: +ve in-silico MS/MS by CFM-ID for BIJMYZRFCGRNCV-ZDUSSCGKSA-N
ID: BIJMYZRFCGRNCV-ZDUSSCGKSA-N
Comment: Energy1
Num peaks: 18
39.02292652 1.793793297
41.03857658 3.947756009
43.05422664 3.839948213
55.05422664 2.37557519
67.05422664 4.688006358
69.0334912 2.269149362
69.06987671 2.283938981
71.04914126 17.5835563
85.06479133 4.243109971
202.086255 3.254125764
218.0811697 1.700129852
232.0968197 10.72366691
234.1124698 1.689834526
254.1175552 2.149762035
256.1332052 2.105214949
272.1281199 2.534125023
286.1437699 8.502217155
304.1543346 5.080544026

Name: +ve in-silico MS/MS by CFM-ID for BIJMYZRFCGRNCV-ZDUSSCGKSA-N
ID: BIJMYZRFCGRNCV-ZDUSSCGKSA-N
Comment: Energy2
Num peaks: 31
39.02292652 5.134576995
41.03857658 6.417112806
43.05422664 1.759822079
55.05422664 2.037030996
65.03857658 1.552750838
67.05422664 1.900922329
69.0334912 4.187484637
69.06987671 1.874120825
71.04914126 9.191808173
104.0494756 1.085769104
136.0756904 5.424043011
162.0549549 1.505662557
164.070605 4.499262339
176.070605 5.46172357
178.086255 1.592774061
188.070605 1.162010789
202.086255 4.631111672
204.0655196 0.9779518436
204.1019051 0.9039016518
216.0655196 1.054538176
216.1019051 1.476878435
218.0811697 2.588227586
226.086255 1.109482355
228.1019051 0.9864308061
230.1175552 1.823686181
232.0968197 1.707031897
232.1332052 0.9222673088
244.0968197 0.9767077541
254.1175552 1.355799495
256.1332052 1.377278021
270.1124698 1.377852575

Name: +ve in-silico MS/MS by CFM-ID for XJOMECIQGMSDHB-UHFFFAOYSA-N
ID: XJOMECIQGMSDHB-UHFFFAOYSA-N
Comment: Energy0
Num peaks: 7
119.0491413 3.253317112
121.0647913 6.394545399
134.0600403 4.623815024
136.0756904 34.09711368
138.0913404 5.924090672
268.1332052 5.25535023
286.1437699 23.0174558

Name: +ve in-silico MS/MS by CFM-ID for XJOMECIQGMSDHB-UHFFFAOYSA-N
ID: XJOMECIQGMSDHB-UHFFFAOYSA-N
Comment: Energy1
Num peaks: 11
107.0491413 2.255292789
119.0491413 20.08856414
121.0647913 9.270729886
131.0491413 1.124865573
132.0443902 2.899885534
136.0756904 35.96417884
138.0913404 1.953331352
149.0597059 3.034652171
178.086255 1.074135614
268.1332052 1.258110416
286.1437699 1.754685668

Name: +ve in-silico MS/MS by CFM-ID for XJOMECIQGMSDHB-UHFFFAOYSA-N
ID: XJOMECIQGMSDHB-UHFFFAOYSA-N
Comment: Energy2
Num peaks: 30
42.03382555 1.617423563
49.00727645 0.8443258186
64.01817548 1.805845274
75.02292652 0.7396950642
77.03857658 1.224645509
79.05422664 2.323322914
89.03857658 1.354770967
90.03382555 2.144493831
91.05422664 2.307518313
92.04947561 0.8151779717
93.06987671 4.7197504
94.06512568 1.532421677
95.04914126 2.922631111
103.0542266 1.558069589
104.0494756 1.316149975
105.0334912 1.622836231
106.0651257 2.672426698
107.0491413 8.776486949
108.0807757 4.668708669
109.0647913 2.146736903
117.0334912 1.331038045
118.0651257 3.158452968
119.0491413 5.908481812
120.0807757 1.058041851
121.0647913 7.785226434
132.0443902 0.7965115889
133.0647913 0.8403051315
134.0600403 0.6611963353
136.0756904 10.805381
148.0756904 0.7701928354

Name: +ve in-silico MS/MS by CFM-ID for GTPRMEPXPKYOKK-JTQLQIEISA-N
ID: GTPRMEPXPKYOKK-JTQLQIEISA-N
Comment: Energy0
Num peaks: 6
223.075356 1.891414722
225.0910061 2.09627613
233.0960915 1.333363405
251.1066561 46.62735521
253.0859207 1.629077546
269.1172208 40.10726778

Name: +ve in-silico MS/MS by CFM-ID for GTPRMEPXPKYOKK-JTQLQIEISA-N
ID: GTPRMEPXPKYOKK-JTQLQIEISA-N
Comment: Energy1
Num peaks: 12
207.0804414 1.890126505
209.0960915 2.117083787
223.075356 3.601981895
223.1117415 3.629979751
225.0910061 6.495294079
227.1066561 3.418112301
233.0960915 2.845318272
235.075356 2.130912533
241.1223062 1.573676102
251.1066561 31.51680423
253.0859207 1.84282819
269.1172208 19.82938154

Name: +ve in-silico MS/MS by CFM-ID for GTPRMEPXPKYOKK-JTQLQIEISA-N
ID: GTPRMEPXPKYOKK-JTQLQIEISA-N
Comment: Energy2
Num peaks: 24
155.0491413 2.381595545
167.0491413 1.267008132
169.0647913 2.588562016
171.0804414 1.680050144
181.0647913 1.125007262
191.0491413 1.352322503
193.0647913 4.744291839
195.0804414 3.041742219
197.0960915 1.378963339
205.0647913 4.33737382
207.0804414 4.161602945
209.0597059 1.19696969
209.0960915 5.023617781
211.075356 1.523850249
219.0804414 2.494308359
221.0960915 3.67423267
223.075356 3.566088586
223.1117415 9.362413431
225.0910061 3.490176969
233.0960915 5.701534647
235.075356 9.673472196
241.1223062 1.126438517
251.1066561 4.457445454
253.0859207 1.620487668

Name: +ve in-silico MS/MS by CFM-ID for MXXWOMGUGJBKIW-UHFFFAOYSA-N
ID: MXXWOMGUGJBKIW-UHFFFAOYSA-N
Comment: Energy0
Num peaks: 11
84.08077574 1.118390327
86.0964258 15.39932656
112.0756904 1.167663875
135.0440559 1.517852419
150.0913404 2.218352212
164.1069905 1.358187448
173.0597059 2.279644385
201.0546206 3.851217707
256.1332052 3.932821484
268.1332052 1.895182709
286.1437699 46.15814431

Name: +ve in-silico MS/MS by CFM-ID for MXXWOMGUGJBKIW-UHFFFAOYSA-N
ID: MXXWOMGUGJBKIW-UHFFFAOYSA-N
Comment: Energy1
Num peaks: 29
39.02292652 1.123282746
51.02292652 0.811886058
67.01784114 1.100880044
69.06987671 1.3128229
84.08077574 1.659915314
86.0964258 16.32115852
112.0756904 1.958216359
123.0440559 0.7542828787
134.0600403 1.165791367
135.0440559 3.969578865
136.0756904 1.014492567
137.0597059 0.701443274
138.0913404 1.724425705
145.0284058 1.05553693
145.0647913 1.439733367
147.0440559 1.459917243
148.0756904 4.253994395
150.0913404 3.474569387
159.0440559 3.681123848
161.0597059 1.044321305
162.0913404 0.8541889569
164.1069905 2.191577188
173.0597059 6.681863969
183.0440559 1.230560205
201.0546206 4.76388526
230.0811697 0.746202804
256.1332052 2.477739828
268.1332052 1.50823632
286.1437699 10.11021733

Name: +ve in-silico MS/MS by CFM-ID for MXXWOMGUGJBKIW-UHFFFAOYSA-N
ID: MXXWOMGUGJBKIW-UHFFFAOYSA-N
Comment: Energy2
Num peaks: 31
39.02292652 3.948817676
41.03857658 2.792133473
43.05422664 2.901602018
49.00727645 0.8498762536
51.02292652 1.986522881
53.03857658 1.477853566
55.05422664 3.430036736
56.04947561 0.8263575038
57.06987671 4.100741388
58.06512568 1.418017456
63.02292652 0.9026247095
67.01784114 1.073935031
69.06987671 5.358894081
84.08077574 5.274309033
86.0964258 9.48795717
99.02292652 0.7359103252
101.0385766 1.308947535
115.0542266 0.7778448318
117.0334912 0.9278926429
125.0385766 0.9582908188
127.0542266 4.235174602
131.0491413 1.119096441
134.0600403 1.055920036
135.0440559 0.7578981007
136.0756904 1.170666011
143.0491413 2.428825157
147.0440559 0.8272992005
155.0491413 1.523626277
173.0597059 1.636360111
268.1332052 1.187074211
270.1124698 0.9684659676

Name: +ve in-silico MS/MS by CFM-ID for BRMAAADEEFMXPX-UHFFFAOYSA-N
ID: BRMAAADEEFMXPX-UHFFFAOYSA-N
Comment: Energy0
Num peaks: 6
211.075356 2.388158202
225.0546206 2.679253367
227.0702706 2.401385664
229.0859207 3.949050165
251.1066561 34.32909134
269.1172208 37.04850688

Name: +ve in-silico MS/MS by CFM-ID for BRMAAADEEFMXPX-UHFFFAOYSA-N
ID: BRMAAADEEFMXPX-UHFFFAOYSA-N
Comment: Energy1
Num peaks: 16
65.03857658 7.019427235
119.0491413 1.792139045
185.0597059 5.62860602
199.0389705 2.922541684
201.0546206 2.185793933
209.0597059 3.103165901
211.0389705 2.970119951
211.075356 2.280001616
213.0546206 3.733464653
223.1117415 4.524099669
225.0546206 2.276360325
235.075356 2.271422413
239.1066561 2.499767374
241.1223062 1.821766377
251.1066561 25.79386813
269.1172208 9.364366889

Name: +ve in-silico MS/MS by CFM-ID for BRMAAADEEFMXPX-UHFFFAOYSA-N
ID: BRMAAADEEFMXPX-UHFFFAOYSA-N
Comment: Energy2
Num peaks: 31
39.02292652 3.348659731
49.00727645 2.152373399
51.02292652 1.510408332
55.05422664 1.942482028
65.03857658 11.16393201
67.05422664 1.168036032
79.05422664 1.864308183
89.03857658 3.986413135
91.05422664 1.886582216
117.0334912 1.471787652
119.0491413 4.527897019
135.0076704 1.566145299
141.0334912 1.051845039
147.0076704 1.79525929
173.0233204 1.091136488
175.075356 0.982855461
183.0440559 1.84043528
185.0597059 7.658370945
197.0233204 1.642048445
201.1273916 0.8164180498
209.0597059 2.302969496
211.0389705 1.106948607
211.075356 1.446716804
213.0546206 1.827925124
221.0960915 1.050031838
223.1117415 6.255556956
233.0960915 1.373248917
235.075356 3.086343798
237.0910061 0.8050772525
239.1066561 0.8333332111
251.1066561 2.362199638

Name: +ve in-silico MS/MS by CFM-ID for STECJAGHUSJQJN-AQGHMYMLSA-N
ID: STECJAGHUSJQJN-AQGHMYMLSA-N
Comment: Energy0
Num peaks: 6
103.0542266 5.070870097
121.0647913 3.147446751
138.0913404 11.3332865
149.0597059 11.31925581
286.1437699 22.5731014
304.1543346 27.02462432

Name: +ve in-silico MS/MS by CFM-ID for STECJAGHUSJQJN-AQGHMYMLSA-N
ID: STECJAGHUSJQJN-AQGHMYMLSA-N
Comment: Energy1
Num peaks: 18
79.05422664 4.614451431
94.06512568 2.92378702
96.08077574 2.834481564
103.0542266 6.529635201
105.0698767 1.126084913
121.0647913 2.082212222
131.0491413 2.163421883
133.0647913 1.604248908
136.0756904 1.733912656
138.0913404 18.91075983
149.0597059 12.62076389
156.1019051 1.754343056
242.1175552 2.045973468
244.1332052 1.092455231
260.1281199 1.38147502
268.1332052 1.635284421
286.1437699 10.9341911
304.1543346 4.788677058

Name: +ve in-silico MS/MS by CFM-ID for STECJAGHUSJQJN-AQGHMYMLSA-N
ID: STECJAGHUSJQJN-AQGHMYMLSA-N
Comment: Energy2
Num peaks: 31
15.02292652 2.422838062
42.03382555 1.123188788
52.01817548 2.967444203
54.03382555 2.124298897
56.04947561 5.204667741
58.06512568 0.9316982967
79.05422664 2.505212148
82.06512568 2.939780684
84.08077574 1.142097536
91.05422664 1.530960101
94.06512568 2.089879102
95.04914126 1.38905117
96.08077574 1.627067764
101.0385766 0.876185454
103.0542266 5.885984045
105.0698767 1.972631793
108.0443902 1.013320565
110.0600403 3.762226295
112.0756904 2.235928019
114.0913404 1.06133352
121.0647913 2.83395421
122.0600403 1.389423488
124.0756904 3.096054046
126.0913404 2.984403591
131.0491413 4.275186899
133.0284058 0.9004272136
133.0647913 1.399118864
136.0756904 0.9912719913
138.0913404 2.612226514
140.070605 1.816986884
149.0597059 8.253833846

Name: +ve in-silico MS/MS by CFM-ID for DFBVNNOFXIGFCS-UHFFFAOYSA-N
ID: DFBVNNOFXIGFCS-UHFFFAOYSA-N
Comment: Energy0
Num peaks: 6
151.075356 2.032686459
237.0910061 4.170985987
243.1015708 1.221815238
251.1066561 1.870716262
253.0859207 1.404784641
269.1172208 76.69466328

Name: +ve in-silico MS/MS by CFM-ID for DFBVNNOFXIGFCS-UHFFFAOYSA-N
ID: DFBVNNOFXIGFCS-UHFFFAOYSA-N
Comment: Energy1
Num peaks: 15
73.06479133 0.8732134238
107.0491413 1.466258542
149.0597059 1.69706291
151.075356 3.954719627
155.0491413 1.613774104
211.075356 1.336856914
215.1066561 0.9634563813
237.0910061 6.852586193
239.1066561 2.157765348
241.0859207 1.526177464
241.1223062 2.8888561
243.1015708 2.07774756
251.1066561 3.201968453
253.0859207 3.858107805
269.1172208 46.02153391

Name: +ve in-silico MS/MS by CFM-ID for DFBVNNOFXIGFCS-UHFFFAOYSA-N
ID: DFBVNNOFXIGFCS-UHFFFAOYSA-N
Comment: Energy2
Num peaks: 31
49.00727645 3.592064016
51.02292652 1.597687988
53.03857658 1.616923102
55.01784114 1.071827744
63.02292652 1.253841032
69.0334912 1.430007671
71.04914126 1.984467042
75.02292652 0.9455007676
77.03857658 1.314961018
79.01784114 1.249423807
79.05422664 8.206136897
81.0334912 1.036074603
91.05422664 3.104182178
95.04914126 0.9938042368
105.0334912 5.045265171
107.0491413 2.809257782
119.0491413 5.532235531
121.0647913 2.782507973
135.0440559 4.330359236
141.0334912 2.21174338
143.0491413 0.9750197578
145.0647913 0.9998270647
155.0491413 4.080715266
157.0647913 1.27510449
169.0647913 3.047865752
181.0647913 2.399827528
207.0804414 1.02863438
209.0960915 1.373603583
243.1015708 1.104888562
251.1066561 1.110346893
253.0859207 2.360728729

Name: +ve in-silico MS/MS by CFM-ID for OTORZSAUEXIDQF-UHFFFAOYSA-N
ID: OTORZSAUEXIDQF-UHFFFAOYSA-N
Comment: Energy0
Num peaks: 6
105.0334912 1.551010887
107.0491413 25.33692831
137.0597059 1.396528609
151.075356 1.91293469
268.1332052 2.070204867
286.1437699 56.94361246

Name: +ve in-silico MS/MS by CFM-ID for OTORZSAUEXIDQF-UHFFFAOYSA-N
ID: OTORZSAUEXIDQF-UHFFFAOYSA-N
Comment: Energy1
Num peaks: 14
65.03857658 1.577423144
79.05422664 1.751356973
107.0491413 44.33450763
149.0597059 2.237394035
150.0913404 1.67234236
151.075356 2.066505296
163.075356 2.255788668
164.1069905 1.346516875
165.0910061 3.119817234
192.1019051 1.453091113
254.1175552 1.538668025
256.1332052 1.919045877
258.1488553 2.092359875
286.1437699 12.88870572

Name: +ve in-silico MS/MS by CFM-ID for OTORZSAUEXIDQF-UHFFFAOYSA-N
ID: OTORZSAUEXIDQF-UHFFFAOYSA-N
Comment: Energy2
Num peaks: 18
39.02292652 1.138699443
49.00727645 1.24328844
53.03857658 1.235251927
65.03857658 5.843116152
75.02292652 6.131255558
77.03857658 9.769813953
79.01784114 1.423125414
79.05422664 15.62162369
81.0334912 1.663042568
91.05422664 1.038120822
105.0334912 3.811194632
107.0491413 24.50037126
137.0597059 1.161520063
149.0597059 1.831281372
151.075356 1.577724827
164.070605 0.9337479222
178.086255 0.810530063
198.0913404 0.8138635021

Name: +ve in-silico MS/MS by CFM-ID for XHMPBHLVMQWJLB-SDADXPQNSA-N
ID: XHMPBHLVMQWJLB-SDADXPQNSA-N
Comment: Energy0
Num peaks: 6
101.0385766 2.866544111
103.0542266 1.362269969
182.0811697 2.690343827
250.1226406 3.649566196
268.1332052 42.17340918
286.1437699 27.72946369

Name: +ve in-silico MS/MS by CFM-ID for XHMPBHLVMQWJLB-SDADXPQNSA-N
ID: XHMPBHLVMQWJLB-SDADXPQNSA-N
Comment: Energy1
Num peaks: 27
79.05422664 1.553337631
80.04947561 1.151881782
82.06512568 0.829969548
91.05422664 3.661870548
93.06987671 1.061161649
94.06512568 2.435764752
96.08077574 1.201297171
101.0385766 1.200581449
103.0542266 1.866446019
105.0698767 2.006723419
112.0756904 0.7643555577
118.0651257 0.7844643436
129.0334912 1.053880085
131.0491413 1.901413727
144.0443902 1.35170693
146.0600403 2.037043095
148.0756904 1.505995263
160.0393049 0.8149128423
162.0549549 1.504507001
164.070605 2.433557056
166.086255 1.635557308
182.0811697 1.143708865
185.0597059 0.9292003875
190.086255 1.16908667
250.1226406 7.890581474
268.1332052 29.58673644
286.1437699 7.247129471

Name: +ve in-silico MS/MS by CFM-ID for XHMPBHLVMQWJLB-SDADXPQNSA-N
ID: XHMPBHLVMQWJLB-SDADXPQNSA-N
Comment: Energy2
Num peaks: 31
15.02292652 2.477728865
49.00727645 1.319953042
79.05422664 1.259627927
80.04947561 3.242873904
82.06512568 3.899690465
91.05422664 2.126813412
98.0600403 2.162344889
101.0385766 8.028899232
103.0542266 1.708375567
105.0334912 0.9133281132
105.0698767 2.17093478
107.0491413 1.264453459
108.0443902 2.55856165
110.0600403 3.089373777
112.0756904 4.868578708
118.0651257 0.9849609631
120.0807757 2.21451284
122.0964258 0.9418475487
129.0334912 1.093073831
132.0443902 1.341491251
134.0600403 4.473762696
136.0756904 2.858268386
160.0393049 1.69982318
160.0756904 1.067710117
162.0549549 1.345671529
162.0913404 1.201091472
164.070605 2.370029999
164.1069905 1.159840148
166.086255 1.602234158
174.0549549 0.9983831693
176.070605 1.072744096

Name: +ve in-silico MS/MS by CFM-ID for DIUJWBJYQHUELV-UHFFFAOYSA-N
ID: DIUJWBJYQHUELV-UHFFFAOYSA-N
Comment: Energy0
Num peaks: 6
71.04914126 11.13876749
232.0968197 4.821919074
260.0917343 2.227833079
272.1281199 5.791014283
286.1437699 8.622601652
304.1543346 49.36302682

Name: +ve in-silico MS/MS by CFM-ID for DIUJWBJYQHUELV-UHFFFAOYSA-N
ID: DIUJWBJYQHUELV-UHFFFAOYSA-N
Comment: Energy1
Num peaks: 15
39.02292652 2.116972355
43.05422664 4.864525904
55.01784114 2.379178352
67.05422664 1.634541884
69.0334912 2.616721662
71.04914126 34.21087024
83.04914126 2.131939686
85.06479133 7.390151525
87.08044139 2.010843403
202.086255 1.541766239
218.0811697 1.279363812
232.0968197 6.278052589
272.1281199 3.57289892
286.1437699 2.123310581
304.1543346 6.675699155

Name: +ve in-silico MS/MS by CFM-ID for DIUJWBJYQHUELV-UHFFFAOYSA-N
ID: DIUJWBJYQHUELV-UHFFFAOYSA-N
Comment: Energy2
Num peaks: 22
39.02292652 0.8869971143
41.03857658 6.707417777
43.05422664 9.601383058
53.00219107 1.307855083
55.01784114 7.424053372
55.05422664 2.027830809
69.0334912 7.287975993
69.06987671 0.6837702988
71.04914126 22.19884152
85.06479133 0.6690943766
104.0494756 0.671980526
136.0756904 4.143367449
162.0549549 0.9726728824
164.070605 3.319535658
176.070605 3.474608739
178.086255 0.9751687829
188.070605 0.9152622063
202.086255 2.426843362
204.0655196 0.9909405508
216.0655196 0.722877937
218.0811697 1.104950443
232.0968197 1.612735931

Name: +ve in-silico MS/MS by CFM-ID for XMQKMUPVLZWRKF-UHFFFAOYSA-N
ID: XMQKMUPVLZWRKF-UHFFFAOYSA-N
Comment: Energy0
Num peaks: 6
15.02292652 0.3810025522
213.0910061 0.7363387833
237.0910061 12.73896358
239.1066561 3.280197543
253.0859207 1.228068441
269.1172208 78.18262917

Name: +ve in-silico MS/MS by CFM-ID for XMQKMUPVLZWRKF-UHFFFAOYSA-N
ID: XMQKMUPVLZWRKF-UHFFFAOYSA-N
Comment: Energy1
Num peaks: 6
211.075356 2.933484734
213.0910061 3.482393865
237.0910061 20.83703879
239.1066561 2.563485007
253.0859207 2.448859084
269.1172208 51.47372111

Name: +ve in-silico MS/MS by CFM-ID for XMQKMUPVLZWRKF-UHFFFAOYSA-N
ID: XMQKMUPVLZWRKF-UHFFFAOYSA-N
Comment: Energy2
Num peaks: 16
15.02292652 1.60032721
157.0647913 6.084785449
181.0647913 10.2493411
183.0804414 8.654741986
195.0804414 4.432021671
197.0597059 2.199425802
199.075356 3.844123882
207.0804414 9.919267392
209.0597059 1.69314373
209.0960915 2.898225592
213.0910061 3.53664192
223.075356 10.15404082
225.0910061 3.488145513
237.0910061 6.976452979
239.1066561 1.99581429
253.0859207 2.724466007

Name: +ve in-silico MS/MS by CFM-ID for HDQFMSLXNCGZDJ-HNNXBMFYSA-N
ID: HDQFMSLXNCGZDJ-HNNXBMFYSA-N
Comment: Energy0
Num peaks: 6
107.0491413 4.12488347
178.086255 2.787878286
257.1172208 2.829976459
268.1332052 2.362107595
269.1172208 3.122337644
286.1437699 68.40553967

Name: +ve in-silico MS/MS by CFM-ID for HDQFMSLXNCGZDJ-HNNXBMFYSA-N
ID: HDQFMSLXNCGZDJ-HNNXBMFYSA-N
Comment: Energy1
Num peaks: 28
44.04947561 0.9730646587
107.0491413 8.010218033
109.0647913 0.9898130449
117.0334912 1.738500384
119.0491413 4.816868204
121.0647913 3.739032339
147.0440559 2.004972744
149.0597059 5.577421554
150.0913404 1.468640274
151.075356 3.146952681
161.0597059 0.8426925669
163.075356 0.8548836465
164.070605 1.639993103
166.086255 4.428088083
174.0549549 0.9023207172
178.086255 7.649019342
192.1019051 0.9064131642
241.0859207 0.943920754
242.1175552 1.46391977
243.1015708 1.416158237
244.1332052 1.09298144
254.1175552 1.786940307
256.1332052 2.388619467
257.1172208 1.162798096
258.1488553 2.133208663
268.1332052 1.119339299
269.1172208 5.24455943
286.1437699 11.8153117

Name: +ve in-silico MS/MS by CFM-ID for HDQFMSLXNCGZDJ-HNNXBMFYSA-N
ID: HDQFMSLXNCGZDJ-HNNXBMFYSA-N
Comment: Energy2
Num peaks: 31
49.00727645 1.50923089
51.02292652 0.8219117884
65.03857658 2.865820316
75.02292652 4.630579271
77.03857658 4.196124084
79.05422664 5.676328148
89.03857658 1.045863586
91.05422664 3.206325513
92.04947561 1.332620489
93.06987671 2.399270485
104.0494756 1.049762613
105.0334912 1.11114607
105.0698767 1.517273659
106.0651257 1.771787323
107.0491413 7.100806194
109.0647913 1.190944806
117.0334912 0.9035021588
119.0491413 3.715406045
121.0647913 1.101646753
135.0440559 1.639372819
137.0597059 1.481317498
146.0600403 2.140469023
148.0756904 1.489726976
149.0597059 2.807017189
151.075356 1.467065331
160.0756904 1.197871901
162.0549549 1.762961132
174.0549549 0.8161568404
178.086255 2.319922312
188.070605 1.068180801
192.1019051 0.9923379757

Name: +ve in-silico MS/MS by CFM-ID for BTMSZSUTMKSUKV-CMDGGOBGSA-N
ID: BTMSZSUTMKSUKV-CMDGGOBGSA-N
Comment: Energy0
Num peaks: 7
103.0542266 2.548199926
131.0491413 2.355797392
137.0597059 5.467547782
139.075356 1.699409697
165.0546206 2.983257874
251.1066561 17.11732199
269.1172208 48.51980264

Name: +ve in-silico MS/MS by CFM-ID for BTMSZSUTMKSUKV-CMDGGOBGSA-N
ID: BTMSZSUTMKSUKV-CMDGGOBGSA-N
Comment: Energy1
Num peaks: 31
53.00219107 1.596459885
55.05422664 4.430925553
57.06987671 1.776692246
65.03857658 1.183134978
67.05422664 1.118846183
69.0334912 1.441591985
69.06987671 2.267193676
79.05422664 0.9700990607
95.04914126 1.575319769
97.06479133 1.381182369
103.0542266 3.924705843
105.0698767 0.7274383035
131.0491413 7.7258166
137.0597059 1.717457539
139.075356 1.215730778
143.0491413 0.7739428316
149.0597059 1.558607013
163.0389705 1.979181144
165.0546206 9.035236702
167.0702706 1.966165702
173.0597059 1.446506085
179.0491413 0.8512526971
189.0546206 1.069056841
191.0702706 2.272479397
195.0440559 2.25878118
197.0597059 0.9558446452
199.0389705 0.6891322379
241.0859207 0.6954175344
251.1066561 8.57945868
253.0859207 0.940861723
269.1172208 11.86780386

Name: +ve in-silico MS/MS by CFM-ID for BTMSZSUTMKSUKV-CMDGGOBGSA-N
ID: BTMSZSUTMKSUKV-CMDGGOBGSA-N
Comment: Energy2
Num peaks: 31
39.02292652 2.650423097
41.03857658 2.560065506
49.00727645 1.498273949
51.02292652 0.9617223241
53.00219107 2.24791219
53.03857658 1.591068657
55.05422664 2.138741335
57.06987671 1.66412334
65.03857658 2.68778802
67.05422664 3.721476361
69.0334912 0.940918863
69.06987671 4.600285345
71.04914126 1.358748611
79.05422664 1.038341155
83.04914126 1.901007722
85.06479133 2.922557869
93.0334912 2.012284299
95.04914126 3.563804758
101.0385766 4.402582949
103.0542266 7.712426003
105.0698767 1.335152821
109.0284058 1.353367043
111.0440559 0.9467599938
113.0597059 1.27962799
121.0647913 0.931581972
127.0542266 1.922532145
137.0597059 1.659668413
143.0491413 4.332917587
145.0647913 0.9603799249
199.1117415 1.688862306
253.0859207 1.49404137

Name: +ve in-silico MS/MS by CFM-ID for AWSPRYIWXBTMOT-HNNXBMFYSA-N
ID: AWSPRYIWXBTMOT-HNNXBMFYSA-N
Comment: Energy0
Num peaks: 6
107.0491413 4.122942455
178.086255 2.783113206
257.1172208 2.817396636
268.1332052 2.35158368
269.1172208 3.125166608
286.1437699 67.99040662

Name: +ve in-silico MS/MS by CFM-ID for AWSPRYIWXBTMOT-HNNXBMFYSA-N
ID: AWSPRYIWXBTMOT-HNNXBMFYSA-N
Comment: Energy1
Num peaks: 27
107.0491413 8.225831936
109.0647913 1.017080015
117.0334912 1.700065675
119.0491413 4.69796489
121.0647913 3.640776043
147.0440559 2.055295348
149.0597059 5.397926765
150.0913404 1.386267578
151.075356 3.090251681
164.070605 1.546488903
166.086255 4.330956708
174.0549549 0.8801988636
178.086255 7.556921067
192.1019051 0.8830968524
240.1019051 0.9754010841
241.0859207 1.096964428
242.1175552 2.103935718
243.1015708 1.48204303
244.1332052 1.805361938
254.1175552 1.763829946
256.1332052 2.528454339
257.1172208 1.132646878
258.1488553 2.105986264
268.1332052 1.08992788
269.1172208 5.437972169
270.1124698 1.124695816
286.1437699 11.35783034

Name: +ve in-silico MS/MS by CFM-ID for AWSPRYIWXBTMOT-HNNXBMFYSA-N
ID: AWSPRYIWXBTMOT-HNNXBMFYSA-N
Comment: Energy2
Num peaks: 31
41.03857658 1.985263297
49.00727645 1.383755349
63.02292652 1.146928932
65.03857658 4.228617289
75.02292652 2.435136388
77.03857658 0.9872803326
79.05422664 7.031774812
91.05422664 2.86667961
93.06987671 3.319728109
104.0494756 1.030157477
105.0698767 1.467887684
106.0651257 1.288874279
107.0491413 8.298832061
109.0647913 1.222633702
119.0491413 3.670753137
121.0647913 0.9597058793
127.1117415 0.9611864685
135.0440559 1.007160911
137.0597059 1.447974543
146.0600403 2.087098028
148.0756904 1.461095798
149.0597059 2.423624597
151.075356 1.422926464
160.0756904 1.165029124
162.0549549 1.480773212
178.086255 3.312930206
188.070605 1.032653321
192.1019051 0.9588875989
198.0913404 1.417604689
240.1019051 1.422250489
270.1124698 1.212115485

Name: +ve in-silico MS/MS by CFM-ID for UNUXJXJQNIRFQB-UHFFFAOYSA-N
ID: UNUXJXJQNIRFQB-UHFFFAOYSA-N
Comment: Energy0
Num peaks: 8
41.03857658 2.826372337
147.0804414 1.690237832
237.0910061 3.646937252
239.1066561 3.537166473
243.1015708 1.290072318
251.1066561 8.28344426
253.0859207 5.228026074
269.1172208 54.22462746

Name: +ve in-silico MS/MS by CFM-ID for UNUXJXJQNIRFQB-UHFFFAOYSA-N
ID: UNUXJXJQNIRFQB-UHFFFAOYSA-N
Comment: Energy1
Num peaks: 31
39.02292652 2.833625257
41.03857658 9.994471601
43.05422664 0.6326435986
79.01784114 1.57995157
81.0334912 0.6787388586
121.0284058 1.986937079
123.0440559 0.9211301311
145.0647913 1.2549438
147.0804414 2.94811593
159.0804414 1.374169255
161.0960915 0.69121917
169.0647913 1.034014226
171.0804414 1.53107581
209.0960915 0.6648949678
211.075356 1.272822242
213.0910061 1.459693343
215.1066561 0.8959201724
225.0546206 1.403150361
225.0910061 1.849469471
227.0702706 1.108089105
229.0859207 0.9724463547
235.075356 1.077834942
237.0910061 3.563993699
239.0702706 1.003192008
239.1066561 4.925369003
241.0859207 1.878426704
241.1223062 3.500302279
243.1015708 1.110170637
251.1066561 5.876934087
253.0859207 5.116145741
269.1172208 14.60862837

Name: +ve in-silico MS/MS by CFM-ID for UNUXJXJQNIRFQB-UHFFFAOYSA-N
ID: UNUXJXJQNIRFQB-UHFFFAOYSA-N
Comment: Energy2
Num peaks: 31
27.02292652 0.9914830521
39.02292652 9.918268155
41.03857658 11.32589671
43.05422664 1.256058523
49.00727645 1.857368337
51.02292652 1.377356951
63.02292652 1.063123286
101.0385766 1.798089594
115.0542266 1.430538534
117.0698767 1.183037626
133.0647913 1.013069394
145.0647913 0.9638332185
159.0804414 3.578536225
169.0284058 1.065797491
169.0647913 1.986470115
171.0804414 2.547480275
173.0960915 1.402437013
195.0804414 1.1270223
197.0597059 0.965971245
199.075356 1.055659609
207.0804414 1.351093206
209.0960915 1.757109823
211.075356 1.361914348
213.0910061 1.804652733
221.0960915 1.528025615
223.075356 1.997027807
225.0910061 3.199535134
235.075356 1.300727878
237.0910061 1.279872778
241.0859207 1.241824379
253.0859207 1.907508462

Name: +ve in-silico MS/MS by CFM-ID for LSHZPTCZLWATBZ-CSKARUKUSA-N
ID: LSHZPTCZLWATBZ-CSKARUKUSA-N
Comment: Energy0
Num peaks: 6
105.0334912 3.749350397
119.0491413 2.660593833
163.075356 2.731957858
237.0910061 2.365875788
251.1066561 9.789146043
269.1172208 61.08782916

Name: +ve in-silico MS/MS by CFM-ID for LSHZPTCZLWATBZ-CSKARUKUSA-N
ID: LSHZPTCZLWATBZ-CSKARUKUSA-N
Comment: Energy1
Num peaks: 17
79.05422664 2.97806094
105.0334912 16.32900847
107.0491413 3.500711707
119.0491413 2.202310124
129.0334912 1.525399344
131.0491413 4.684638416
137.0597059 2.929250392
139.075356 0.9399572775
163.075356 3.932440533
191.0702706 5.337251273
211.075356 1.658291548
225.0910061 2.117194541
237.0910061 3.417314386
239.1066561 0.9783820643
251.1066561 6.435691128
253.0859207 1.649128717
269.1172208 19.46452731

Name: +ve in-silico MS/MS by CFM-ID for LSHZPTCZLWATBZ-CSKARUKUSA-N
ID: LSHZPTCZLWATBZ-CSKARUKUSA-N
Comment: Energy2
Num peaks: 31
39.02292652 1.328685128
49.00727645 7.497450094
51.02292652 5.232246058
53.00219107 1.011573456
53.03857658 1.117582108
63.02292652 3.863231875
65.03857658 0.9341039332
75.02292652 0.9456233613
77.03857658 1.428838648
79.05422664 3.554217309
101.0385766 3.152964262
105.0334912 11.4350473
107.0491413 2.273901361
115.0542266 1.125202577
117.0334912 1.141197383
119.0491413 2.648237986
129.0334912 1.174427901
131.0491413 5.174158568
133.0647913 3.346123239
137.0597059 3.119242592
147.0440559 3.520027247
149.0597059 2.493557008
153.0334912 0.975259907
161.0597059 1.656722599
163.075356 2.586327717
181.0647913 0.8547020443
211.075356 0.8513245773
213.0910061 0.9678538097
223.075356 0.9093745384
225.0910061 0.9163995354
253.0859207 1.421610975

Name: +ve in-silico MS/MS by CFM-ID for NJAONUQFLGTYPU-MJFSBKNWSA-N
ID: NJAONUQFLGTYPU-MJFSBKNWSA-N
Comment: Energy0
Num peaks: 6
231.1015708 0.80726664
260.1281199 0.9965894094
268.1332052 2.07654454
286.1437699 45.81903467
288.1230345 0.9603686629
304.1543346 38.00122237

Name: +ve in-silico MS/MS by CFM-ID for NJAONUQFLGTYPU-MJFSBKNWSA-N
ID: NJAONUQFLGTYPU-MJFSBKNWSA-N
Comment: Energy1
Num peaks: 27
49.00727645 2.510256274
51.02292652 3.646113634
53.03857658 2.141369649
55.05422664 1.56829375
57.0334912 1.095670811
59.04914126 0.9555840435
67.01784114 1.115893025
69.0334912 1.276787088
213.0910061 1.218136604
229.0859207 0.9600320745
231.1015708 2.226667093
232.0968197 1.057571787
234.1124698 1.091390595
243.1015708 1.870824647
244.0968197 1.768729477
245.1172208 1.215257454
246.1124698 2.334836346
248.1281199 1.707408348
256.1332052 1.700707327
258.1124698 3.056566482
260.1281199 2.182953137
268.1332052 2.743910966
272.1281199 1.287524936
274.1437699 3.815038876
276.15942 1.068214722
286.1437699 21.73305019
304.1543346 12.85995787

Name: +ve in-silico MS/MS by CFM-ID for NJAONUQFLGTYPU-MJFSBKNWSA-N
ID: NJAONUQFLGTYPU-MJFSBKNWSA-N
Comment: Energy2
Num peaks: 31
39.02292652 1.041365809
41.00219107 0.966023553
41.03857658 1.670747649
49.00727645 3.528577375
51.02292652 1.46389756
53.03857658 1.429647122
55.01784114 1.752489123
67.01784114 2.641396446
69.0334912 1.123282216
105.0334912 5.628662192
107.0491413 3.262177124
109.0647913 1.062912452
161.0597059 2.991003999
173.0597059 4.064182091
175.075356 4.351303432
187.075356 0.8634153651
189.0910061 1.423541363
201.0910061 2.297086119
202.086255 1.363771312
211.075356 1.067014238
213.0910061 7.836680187
215.0702706 0.8788217431
215.1066561 5.223004049
217.0859207 2.080120331
229.0859207 1.476812666
231.1015708 2.002471124
243.1015708 1.239306631
246.1124698 1.530028602
270.1124698 0.9496647833
286.1437699 1.059057734
288.1230345 1.118383506

Name: +ve in-silico MS/MS by CFM-ID for JNEAOYNEZKTYPO-BRWVUGGUSA-N
ID: JNEAOYNEZKTYPO-BRWVUGGUSA-N
Comment: Energy0
Num peaks: 6
254.1175552 1.302234545
258.1124698 1.281741814
272.1281199 1.782992603
274.1437699 1.108906719
286.1437699 14.40248274
304.1543346 69.6522656

Name: +ve in-silico MS/MS by CFM-ID for JNEAOYNEZKTYPO-BRWVUGGUSA-N
ID: JNEAOYNEZKTYPO-BRWVUGGUSA-N
Comment: Energy1
Num peaks: 24
121.0284058 0.9746946041
135.0440559 0.8495217781
168.1019051 1.098245889
196.1332052 1.355855581
200.070605 5.874102102
202.086255 2.171607056
204.1019051 1.011629165
206.1175552 1.54956063
214.086255 2.543772033
216.1019051 1.778568377
218.1175552 1.894754805
226.086255 0.9641927622
228.1019051 2.07656812
230.1175552 0.9274410455
254.1175552 1.49685325
256.1332052 2.64382325
258.1488553 4.782216777
260.1281199 1.103492552
272.1281199 2.741510812
274.1437699 3.784432279
276.15942 4.213489934
286.1437699 9.97010988
288.1230345 1.101886267
304.1543346 23.52264905

Name: +ve in-silico MS/MS by CFM-ID for JNEAOYNEZKTYPO-BRWVUGGUSA-N
ID: JNEAOYNEZKTYPO-BRWVUGGUSA-N
Comment: Energy2
Num peaks: 31
49.00727645 1.881970795
65.00219107 2.821285459
79.01784114 1.01012631
109.0284058 1.015174472
123.0440559 1.066309944
127.075356 1.208942244
156.0807757 1.216689379
162.0549549 1.038936731
174.0549549 1.583576334
188.070605 1.063966498
212.1069905 1.267151887
214.086255 6.299935345
216.1019051 3.76408748
218.1175552 2.569676387
220.1332052 1.0786224
226.086255 1.853568429
228.1019051 6.750334184
230.1175552 2.14876953
232.1332052 1.751878999
240.1019051 1.195371421
242.1175552 3.257769256
244.1332052 0.9967882088
256.1332052 1.031914911
258.1124698 1.95597016
258.1488553 1.856966008
260.1281199 1.613835736
268.1332052 1.996952727
270.1124698 1.232859014
272.1281199 1.059146966
286.1437699 1.46891275
288.1230345 2.07462907

Name: +ve in-silico MS/MS by CFM-ID for JGORUXKMRLIJSV-BBHZHJQOSA-N
ID: JGORUXKMRLIJSV-BBHZHJQOSA-N
Comment: Energy0
Num peaks: 6
254.1175552 1.657149946
257.1172208 1.518876625
258.1488553 1.237343429
268.1332052 7.894448644
269.1172208 3.463751258
286.1437699 73.32931402

Name: +ve in-silico MS/MS by CFM-ID for JGORUXKMRLIJSV-BBHZHJQOSA-N
ID: JGORUXKMRLIJSV-BBHZHJQOSA-N
Comment: Energy1
Num peaks: 13
44.04947561 1.796088541
240.1019051 1.301929685
241.0859207 1.927349853
242.1175552 2.379612063
243.1015708 1.632984588
254.1175552 4.615957743
256.1332052 4.585134109
257.1172208 1.418795273
258.1488553 10.37960253
268.1332052 7.601752208
269.1172208 7.437331788
270.1124698 1.701142152
286.1437699 34.4263662

Name: +ve in-silico MS/MS by CFM-ID for JGORUXKMRLIJSV-BBHZHJQOSA-N
ID: JGORUXKMRLIJSV-BBHZHJQOSA-N
Comment: Energy2
Num peaks: 31
15.02292652 1.346704699
25.00727645 1.273916518
27.02292652 2.092843775
39.02292652 4.957050647
41.00219107 3.367496692
41.03857658 3.862442021
43.01784114 1.751689436
55.01784114 5.455366295
57.0334912 4.463250128
198.0913404 2.639642132
200.1069905 1.6846737
212.1069905 2.843735943
214.086255 1.25088376
214.1226406 1.478795585
225.0910061 1.255266338
226.086255 1.243997272
226.1226406 2.002925269
228.1019051 1.874896798
228.1382906 1.55273564
230.1175552 1.641983733
239.1066561 1.384626065
240.1019051 1.318759354
241.0859207 2.082693808
242.1175552 2.56014482
243.1015708 1.207851054
252.1019051 1.534979257
254.1175552 1.348626604
256.1332052 1.317070823
258.1488553 1.213890634
268.1332052 1.57535576
270.1124698 2.251470823

Name: +ve in-silico MS/MS by CFM-ID for DLIFIQGFJYIOIZ-LVQVYYBASA-N
ID: DLIFIQGFJYIOIZ-LVQVYYBASA-N
Comment: Energy0
Num peaks: 8
43.01784114 1.705140449
105.0334912 14.25696462
182.1175552 7.888869022
200.1281199 2.064040074
244.1332052 13.37687644
262.1437699 12.29067355
286.1437699 2.245085122
304.1543346 26.83394929

Name: +ve in-silico MS/MS by CFM-ID for DLIFIQGFJYIOIZ-LVQVYYBASA-N
ID: DLIFIQGFJYIOIZ-LVQVYYBASA-N
Comment: Energy1
Num peaks: 14
43.01784114 1.614040643
96.08077574 2.197439638
105.0334912 22.51069072
120.0807757 3.087824796
122.0964258 3.880093581
140.1069905 5.380084151
154.086255 1.320218682
180.1019051 1.301256591
182.1175552 9.94662194
244.1332052 17.53586372
246.1124698 1.110425082
262.1437699 5.234611494
286.1437699 1.65521718
304.1543346 3.42994029

Name: +ve in-silico MS/MS by CFM-ID for DLIFIQGFJYIOIZ-LVQVYYBASA-N
ID: DLIFIQGFJYIOIZ-LVQVYYBASA-N
Comment: Energy2
Num peaks: 31
43.01784114 1.958618661
49.00727645 2.796537031
51.02292652 2.701252054
56.04947561 1.28591738
63.02292652 2.760956167
68.04947561 1.641811667
79.01784114 0.6628116393
79.05422664 2.154480469
82.06512568 1.580263472
84.08077574 0.9840196704
94.06512568 1.935721022
96.08077574 3.599806991
98.0964258 0.9022748912
105.0334912 24.91946113
107.0491413 1.288184405
108.0807757 1.720525769
109.0284058 1.328062383
110.0964258 3.239632415
111.0440559 1.706821596
114.0913404 1.337737439
115.075356 1.136866463
120.0807757 1.952733903
122.0964258 1.249892543
128.1069905 3.49016041
136.0756904 0.863201803
138.0913404 1.690876214
140.1069905 3.218716649
152.070605 1.075303684
154.086255 1.359453339
156.1019051 2.519386834
182.1175552 0.699987725

Name: +ve in-silico MS/MS by CFM-ID for BXWMZVREXWPYKF-AWEZNQCLSA-N
ID: BXWMZVREXWPYKF-AWEZNQCLSA-N
Comment: Energy0
Num peaks: 6
107.0491413 4.065135486
178.086255 2.8207874
257.1172208 2.731884758
268.1332052 2.421352987
269.1172208 3.07062789
286.1437699 68.53226331

Name: +ve in-silico MS/MS by CFM-ID for BXWMZVREXWPYKF-AWEZNQCLSA-N
ID: BXWMZVREXWPYKF-AWEZNQCLSA-N
Comment: Energy1
Num peaks: 28
44.04947561 0.9682263223
107.0491413 6.791034981
109.0647913 0.9414317914
117.0334912 1.874186507
119.0491413 7.794857424
121.0647913 5.395077258
123.0440559 1.205508945
123.0804414 1.131329253
137.0597059 1.248725841
147.0440559 1.205278726
149.0597059 3.861480179
150.0913404 1.32907132
151.075356 9.550609058
155.1066561 0.9656419836
166.086255 2.031150453
174.0549549 0.8087528045
178.086255 6.307562044
192.1019051 0.8937075886
242.1175552 0.9854049962
243.1015708 1.113651913
244.1332052 0.7956601848
254.1175552 1.46542114
256.1332052 2.402424074
257.1172208 0.9496934795
258.1488553 2.457569542
268.1332052 1.16644105
269.1172208 4.508520953
286.1437699 10.02808009

Name: +ve in-silico MS/MS by CFM-ID for BXWMZVREXWPYKF-AWEZNQCLSA-N
ID: BXWMZVREXWPYKF-AWEZNQCLSA-N
Comment: Energy2
Num peaks: 31
44.04947561 1.388058985
49.00727645 3.245359152
51.02292652 1.644340567
52.01817548 1.208567404
65.03857658 1.54855862
75.02292652 5.518022566
77.03857658 4.674212769
79.05422664 4.579422384
89.03857658 2.60710776
91.05422664 3.905821763
93.06987671 3.7336544
101.0385766 1.584224425
102.0338255 1.379202708
103.0542266 1.142661484
105.0334912 1.000757286
105.0698767 1.351741081
107.0491413 3.733084652
109.0647913 1.445878733
117.0334912 3.014750463
119.0491413 7.647742891
121.0647913 2.089373219
125.0960915 1.178752408
135.0440559 1.003201502
146.0600403 0.9546096121
148.0756904 1.166475542
149.0597059 1.019751105
150.0913404 1.207912585
151.075356 1.076021542
178.086255 1.349337755
254.1175552 0.9742487764
268.1332052 0.9756317545

Name: +ve in-silico MS/MS by CFM-ID for HTQFNEZPLKZFIA-JKIFEVAISA-N
ID: HTQFNEZPLKZFIA-JKIFEVAISA-N
Comment: Energy0
Num peaks: 6
254.1175552 1.679549994
256.1332052 2.754550741
272.1281199 1.319376529
274.1437699 3.169717906
286.1437699 46.22687555
304.1543346 35.73038957

Name: +ve in-silico MS/MS by CFM-ID for HTQFNEZPLKZFIA-JKIFEVAISA-N
ID: HTQFNEZPLKZFIA-JKIFEVAISA-N
Comment: Energy1
Num peaks: 16
132.0807757 1.398857992
134.0964258 2.356640569
136.1120759 3.173430257
152.1069905 1.07604866
154.1226406 2.98767122
238.1226406 1.154796433
240.1382906 2.053707244
242.1539407 2.400951488
254.1175552 1.827739568
256.1332052 2.67196316
258.1488553 5.955240577
260.1281199 3.464062459
270.1124698 1.618440667
274.1437699 1.433790119
286.1437699 37.51226279
304.1543346 9.453648588

Name: +ve in-silico MS/MS by CFM-ID for HTQFNEZPLKZFIA-JKIFEVAISA-N
ID: HTQFNEZPLKZFIA-JKIFEVAISA-N
Comment: Energy2
Num peaks: 31
41.03857658 2.046345498
51.02292652 2.623782833
53.03857658 5.097941847
55.05422664 7.645430026
57.06987671 2.002063259
202.1226406 1.663844567
212.1069905 1.753482658
216.1019051 1.026565452
216.1382906 1.250321191
226.1226406 1.383852015
228.1019051 1.353242232
230.0811697 1.449346234
230.1175552 1.405998219
232.0968197 1.259675411
232.1332052 1.032454879
238.1226406 1.443872343
240.1019051 1.433321057
240.1382906 2.948014504
242.1175552 1.901000866
244.0968197 1.655112887
246.1124698 1.785730476
254.1175552 2.306811597
256.1332052 6.037809099
258.1124698 2.525351018
258.1488553 3.214873808
260.1281199 2.608412766
262.1073844 1.182967904
270.1124698 2.258043487
274.1437699 1.424548342
286.1437699 1.241769622
288.1230345 1.773009351

Name: +ve in-silico MS/MS by CFM-ID for AIXJLWHFXRWKJG-SJCJKPOMSA-N
ID: AIXJLWHFXRWKJG-SJCJKPOMSA-N
Comment: Energy0
Num peaks: 7
202.086255 1.869716899
232.1332052 2.082270338
254.1175552 1.540444022
257.1172208 2.632434986
268.1332052 10.27713853
269.1172208 2.680945241
286.1437699 59.77685011

Name: +ve in-silico MS/MS by CFM-ID for AIXJLWHFXRWKJG-SJCJKPOMSA-N
ID: AIXJLWHFXRWKJG-SJCJKPOMSA-N
Comment: Energy1
Num peaks: 31
53.00219107 1.28688689
79.01784114 1.066946588
81.0334912 1.640610763
109.0647913 0.8358263287
151.075356 0.9099702093
174.0549549 2.001643624
176.070605 3.062003071
178.086255 4.895405561
200.070605 1.739034192
202.086255 3.717502041
204.1019051 2.770933815
214.086255 0.8967013544
216.1019051 2.059960498
218.1175552 0.9568683055
226.086255 0.8110517742
226.1226406 0.9230881204
228.1019051 3.493212387
230.1175552 1.707585023
232.1332052 1.945941464
240.1019051 0.9605294937
241.0859207 0.8152620732
242.1175552 1.433139566
243.1015708 1.365861472
254.1175552 2.61195105
256.1332052 2.910548983
257.1172208 1.216795343
258.1488553 7.110933096
268.1332052 3.197130438
269.1172208 3.850841078
270.1124698 1.310680828
286.1437699 8.315696287

Name: +ve in-silico MS/MS by CFM-ID for AIXJLWHFXRWKJG-SJCJKPOMSA-N
ID: AIXJLWHFXRWKJG-SJCJKPOMSA-N
Comment: Energy2
Num peaks: 31
39.02292652 3.151057254
41.03857658 3.391811669
43.05422664 1.180048465
51.02292652 1.333986268
63.02292652 1.940481757
65.03857658 1.401038069
79.01784114 1.077924967
128.0494756 3.191672266
130.0651257 2.165858402
132.0807757 2.059558948
156.0807757 1.484555282
158.0964258 1.235194529
172.0756904 1.444482827
174.0913404 1.017565192
180.1019051 0.9920703362
190.086255 1.516616963
196.0756904 1.120545441
198.0549549 1.345485183
200.070605 1.237323875
202.086255 2.690910592
202.1226406 1.228895688
204.1019051 1.013492118
212.1069905 1.244788892
214.1226406 1.620654469
216.1019051 1.404914901
228.1019051 1.563661943
240.1019051 1.108657452
254.1175552 2.009953208
256.1332052 2.205390831
268.1332052 1.109292586
270.1124698 2.033569959

Name: +ve in-silico MS/MS by CFM-ID for FWLXNNACYKINRF-GFCCVEGCSA-N
ID: FWLXNNACYKINRF-GFCCVEGCSA-N
Comment: Energy0
Num peaks: 8
84.08077574 2.613266893
126.0913404 1.492909394
137.0597059 4.929790324
165.0546206 4.4305504
232.1332052 2.240484589
246.1488553 8.962396409
247.1328709 2.611825352
264.15942 53.64274702

Name: +ve in-silico MS/MS by CFM-ID for FWLXNNACYKINRF-GFCCVEGCSA-N
ID: FWLXNNACYKINRF-GFCCVEGCSA-N
Comment: Energy1
Num peaks: 29
55.05422664 1.170957748
67.05422664 0.8060392307
72.08077574 0.6504987701
80.04947561 1.805695806
82.06512568 1.839400361
84.08077574 10.92480744
86.0964258 0.8778509103
98.0964258 1.063768952
108.0807757 0.747434482
121.0284058 0.6835160493
126.0913404 2.201836651
135.0440559 2.579420979
137.0597059 5.848157878
139.075356 1.317908236
151.0389705 0.6504858821
165.0546206 24.09404403
167.0702706 1.837956475
171.1015708 1.130330029
191.0702706 1.956911755
193.0859207 1.433860968
206.1175552 0.6996081501
219.1015708 0.6065460699
220.1332052 1.092437838
232.1332052 1.396144454
236.1281199 0.7300254567
246.1488553 2.81447277
247.1328709 1.789402926
248.1281199 0.8813290348
264.15942 6.618082132

Name: +ve in-silico MS/MS by CFM-ID for FWLXNNACYKINRF-GFCCVEGCSA-N
ID: FWLXNNACYKINRF-GFCCVEGCSA-N
Comment: Energy2
Num peaks: 31
15.02292652 1.024122657
51.02292652 0.8417007172
53.03857658 1.204612563
55.05422664 1.028161371
57.0334912 1.439760172
69.0334912 1.349455602
69.06987671 0.8831054032
79.01784114 2.461951552
80.04947561 0.9122027701
81.0334912 1.327918641
82.06512568 1.365734344
84.08077574 2.623457698
93.0334912 1.426831043
97.02840582 0.8444865365
98.0964258 1.392224635
107.0491413 1.30903226
109.0284058 1.947221888
111.0440559 2.164767097
113.0597059 0.9658095249
119.0127558 1.727398612
121.0284058 2.068382652
123.0440559 2.722074868
135.0440559 6.355588126
137.0597059 12.73588735
139.0389705 1.486693274
149.0233204 2.321436702
151.0389705 2.275070134
151.075356 0.8351205755
153.0910061 0.9620723755
165.0546206 6.542630418
236.1281199 0.8421978947

Name: +ve in-silico MS/MS by CFM-ID for ZBFKHAADSKNAMY-IRXDYDNUSA-N
ID: ZBFKHAADSKNAMY-IRXDYDNUSA-N
Comment: Energy0
Num peaks: 6
242.1175552 1.147504211
254.1175552 2.757700933
256.1332052 1.376152538
268.1332052 11.29804347
270.1124698 1.557036998
286.1437699 73.53025187

Name: +ve in-silico MS/MS by CFM-ID for ZBFKHAADSKNAMY-IRXDYDNUSA-N
ID: ZBFKHAADSKNAMY-IRXDYDNUSA-N
Comment: Energy1
Num peaks: 14
136.0756904 2.190181281
216.1019051 2.719440869
218.1175552 2.812263734
228.1019051 1.790583436
232.1332052 1.819072004
240.1019051 2.214341011
242.1175552 5.248554505
244.1332052 4.413341738
254.1175552 5.150574649
256.1332052 2.12097591
258.1488553 5.902321605
268.1332052 9.448248797
270.1124698 2.362289204
286.1437699 32.3893066

Name: +ve in-silico MS/MS by CFM-ID for ZBFKHAADSKNAMY-IRXDYDNUSA-N
ID: ZBFKHAADSKNAMY-IRXDYDNUSA-N
Comment: Energy2
Num peaks: 31
49.00727645 1.530395377
94.06512568 1.181135808
106.0651257 1.504305387
130.0651257 3.11719614
137.0597059 2.756080718
144.0807757 1.863671298
156.0807757 2.444182862
172.0756904 1.165321395
184.0756904 1.650634123
186.0913404 2.265997624
188.1069905 1.253255983
198.0913404 1.877036857
200.1069905 2.740445849
202.1226406 2.374203375
212.070605 1.448631616
212.1069905 4.607008498
214.086255 1.716708372
214.1226406 1.486530367
216.1019051 3.680925979
218.1175552 3.436105421
226.086255 2.771389917
228.1019051 4.020814328
230.1175552 2.165382906
240.1019051 4.47514056
242.1175552 4.472981641
244.1332052 1.565237552
256.1332052 1.909522431
258.1124698 1.21857534
258.1488553 1.112349387
260.1281199 1.180683428
270.1124698 2.653418543

Name: +ve in-silico MS/MS by CFM-ID for IHMHYAIAUMBBDS-DIFFPNOSSA-N
ID: IHMHYAIAUMBBDS-DIFFPNOSSA-N
Comment: Energy0
Num peaks: 6
55.05422664 9.141792126
57.06987671 5.861685313
71.04914126 4.021899267
141.0698767 5.228095474
229.0859207 4.701206152
269.1172208 52.3732814

Name: +ve in-silico MS/MS by CFM-ID for IHMHYAIAUMBBDS-DIFFPNOSSA-N
ID: IHMHYAIAUMBBDS-DIFFPNOSSA-N
Comment: Energy1
Num peaks: 17
39.02292652 2.645565706
41.03857658 2.5306927
55.05422664 7.776208929
57.06987671 4.072124194
141.0698767 7.339976518
143.0855268 5.191699017
145.1011768 2.692585891
167.0491413 3.649781446
169.0647913 2.154826821
221.0960915 2.239264542
225.1273916 3.372967144
227.0702706 1.931463573
241.1223062 3.869351318
243.1015708 2.121378455
251.1066561 4.019999887
253.0859207 2.245973536
269.1172208 23.16408051

Name: +ve in-silico MS/MS by CFM-ID for IHMHYAIAUMBBDS-DIFFPNOSSA-N
ID: IHMHYAIAUMBBDS-DIFFPNOSSA-N
Comment: Energy2
Num peaks: 14
39.02292652 6.064060283
41.03857658 13.07996702
43.05422664 2.553955277
55.05422664 7.133827698
57.06987671 11.92251205
69.0334912 3.982798809
71.04914126 3.199548499
115.0542266 6.029269923
127.0542266 2.099755537
141.0698767 13.76462958
143.0855268 2.960836085
153.0698767 2.21008755
167.0491413 1.786229728
169.0647913 3.22694413

Name: +ve in-silico MS/MS by CFM-ID for OAEZQCLAAGSHHA-UHFFFAOYSA-N
ID: OAEZQCLAAGSHHA-UHFFFAOYSA-N
Comment: Energy0
Num peaks: 6
55.05422664 4.636466933
248.0917343 4.53445008
260.0917343 5.667204123
262.1073844 5.243316112
272.1281199 5.300641226
304.1543346 58.54684861

Name: +ve in-silico MS/MS by CFM-ID for OAEZQCLAAGSHHA-UHFFFAOYSA-N
ID: OAEZQCLAAGSHHA-UHFFFAOYSA-N
Comment: Energy1
Num peaks: 18
39.02292652 3.027196609
41.03857658 0.9759574508
55.05422664 17.73403402
57.06987671 1.458780403
69.06987671 4.143392711
216.0655196 1.908891844
218.0811697 2.148521633
236.0917343 0.9061214739
246.0760843 2.69194506
248.0917343 13.6702922
260.0917343 2.873500857
262.1073844 1.970050798
264.1230345 1.710172914
272.1281199 5.735505272
274.1437699 2.189725576
276.15942 1.56903153
288.1230345 1.394525099
304.1543346 14.21162717

Name: +ve in-silico MS/MS by CFM-ID for OAEZQCLAAGSHHA-UHFFFAOYSA-N
ID: OAEZQCLAAGSHHA-UHFFFAOYSA-N
Comment: Energy2
Num peaks: 29
39.02292652 2.047506995
41.03857658 1.377245453
49.00727645 1.493783427
51.02292652 1.491306239
53.03857658 3.924300742
55.05422664 17.94494723
57.06987671 1.4166301
65.03857658 7.408241311
67.05422664 2.850591272
69.06987671 5.314398764
71.08552677 1.34752946
136.0393049 0.8182077448
152.070605 4.345369816
165.0546206 1.004790584
178.0498695 2.134885675
180.0655196 2.2537941
194.0811697 1.247800134
204.0655196 1.704945317
216.0655196 4.962727244
218.0811697 3.49062628
222.0760843 0.9037241
232.0604342 3.001076353
246.0760843 1.132813818
248.0917343 1.645426887
258.1124698 1.262140173
260.1281199 1.061179698
274.1437699 1.221123341
276.15942 0.7238565892
288.1230345 0.9770840065

Name: +ve in-silico MS/MS by CFM-ID for OQJADHLOEAOIGC-NOHGZBONSA-N
ID: OQJADHLOEAOIGC-NOHGZBONSA-N
Comment: Energy0
Num peaks: 14
137.132477 5.266340818
138.0185694 1.494246843
140.0342195 1.20022674
208.0968197 1.172491382
220.0968197 1.131663804
222.1124698 1.635910461
231.1379563 5.337920904
233.1536063 2.270077247
234.1124698 1.731123856
236.1281199 3.175597503
238.1437699 2.423636938
246.1488553 1.492294292
248.1281199 6.514477692
264.15942 45.75171873

Name: +ve in-silico MS/MS by CFM-ID for OQJADHLOEAOIGC-NOHGZBONSA-N
ID: OQJADHLOEAOIGC-NOHGZBONSA-N
Comment: Energy1
Num peaks: 31
53.03857658 1.161905513
55.05422664 2.058411042
57.06987671 1.432500882
67.05422664 1.30943329
81.06987671 1.910484692
83.08552677 2.027070457
123.1168269 1.304490117
137.132477 3.360672752
138.0185694 5.034594374
140.0342195 3.967179463
166.0498695 1.334010239
168.0655196 1.193890807
178.0498695 1.506118128
180.0655196 2.208541136
182.0811697 1.349063565
192.0655196 1.034545238
194.0811697 1.114787567
203.1066561 1.631893633
205.1223062 1.43084064
206.0811697 1.36008844
207.1379563 1.26200166
208.0968197 2.28716976
209.1536063 1.104477538
220.0968197 3.657340601
222.1124698 3.744784832
224.1281199 1.958390414
234.1124698 1.66952936
236.1281199 1.528980604
246.1488553 2.303119079
248.1281199 5.401495327
264.15942 9.242299018

Name: +ve in-silico MS/MS by CFM-ID for OQJADHLOEAOIGC-NOHGZBONSA-N
ID: OQJADHLOEAOIGC-NOHGZBONSA-N
Comment: Energy2
Num peaks: 31
25.00727645 1.202879294
39.02292652 2.815665681
43.05422664 1.020781963
51.02292652 1.347363948
53.00219107 16.01460764
53.03857658 1.543431108
55.01784114 3.520367755
55.05422664 2.597937604
57.06987671 1.378254117
67.05422664 2.198022138
69.06987671 1.642422609
81.06987671 2.58800034
83.08552677 1.952116779
93.06987671 1.250700574
107.0127558 4.610323826
109.0284058 1.625120264
113.0597059 1.047878008
119.0855268 1.103982817
125.132477 1.075435589
135.1168269 1.046809995
137.132477 3.176710983
138.0185694 1.683881016
175.075356 1.31356648
177.1273916 1.808856723
203.1066561 1.007777697
217.1223062 1.023964588
222.1124698 1.927397559
224.1281199 0.987986771
236.1281199 1.217453581
238.1437699 1.215482026
248.1281199 1.726802119

Name: +ve in-silico MS/MS by CFM-ID for JJNVDCBKBUSUII-JGPUMOJJSA-N
ID: JJNVDCBKBUSUII-JGPUMOJJSA-N
Comment: Energy0
Num peaks: 6
79.05422664 2.057427662
103.0542266 4.483712984
131.0491413 16.83532566
136.0756904 2.228872642
138.0913404 14.10044059
286.1437699 45.81982244

Name: +ve in-silico MS/MS by CFM-ID for JJNVDCBKBUSUII-JGPUMOJJSA-N
ID: JJNVDCBKBUSUII-JGPUMOJJSA-N
Comment: Energy1
Num peaks: 11
53.00219107 1.91463969
79.05422664 2.887281012
94.06512568 4.044996328
96.08077574 3.053721918
103.0542266 8.301108579
131.0491413 21.5958518
136.0756904 2.03776961
138.0913404 22.079452
242.1175552 2.913984435
268.1332052 3.282730486
286.1437699 8.643377871

Name: +ve in-silico MS/MS by CFM-ID for JJNVDCBKBUSUII-JGPUMOJJSA-N
ID: JJNVDCBKBUSUII-JGPUMOJJSA-N
Comment: Energy2
Num peaks: 28
15.02292652 2.490369343
39.02292652 0.8619216039
42.03382555 1.231487256
49.00727645 1.767322127
51.02292652 0.9925416498
52.01817548 3.320110385
53.00219107 1.757755135
54.03382555 2.381912649
56.04947561 5.100848265
58.06512568 0.87339542
79.05422664 2.311701252
82.06512568 3.492872626
94.06512568 2.536411924
95.04914126 1.565700451
96.04439023 0.9799971796
96.08077574 1.082550301
101.0385766 5.250961883
103.0542266 14.17307932
105.0334912 1.068219878
105.0698767 2.238337005
108.0443902 0.936032482
110.0600403 3.679866168
122.0600403 1.619299409
124.0756904 1.740700698
126.0913404 2.196056712
131.0491413 11.97529127
136.0756904 1.006600025
138.0913404 1.539833018

Name: +ve in-silico MS/MS by CFM-ID for DPJVCFGXFRVPGL-KRWDZBQOSA-N
ID: DPJVCFGXFRVPGL-KRWDZBQOSA-N
Comment: Energy0
Num peaks: 6
57.0334912 2.757471385
95.04914126 2.624014791
105.0334912 12.59557388
211.075356 2.446873584
251.1066561 10.75477794
269.1172208 48.97481266

Name: +ve in-silico MS/MS by CFM-ID for DPJVCFGXFRVPGL-KRWDZBQOSA-N
ID: DPJVCFGXFRVPGL-KRWDZBQOSA-N
Comment: Energy1
Num peaks: 16
29.03857658 3.872199302
39.02292652 3.492598803
41.03857658 1.572821049
55.01784114 1.948855963
57.0334912 9.863850357
59.04914126 2.424943119
95.04914126 4.013196745
105.0334912 18.07077733
107.0491413 4.814233062
145.0647913 2.456776803
163.075356 3.810408688
191.0702706 2.717708137
211.075356 4.719449685
213.0910061 1.494641816
251.1066561 5.075662531
269.1172208 10.96809137

Name: +ve in-silico MS/MS by CFM-ID for DPJVCFGXFRVPGL-KRWDZBQOSA-N
ID: DPJVCFGXFRVPGL-KRWDZBQOSA-N
Comment: Energy2
Num peaks: 19
39.02292652 2.87787591
49.00727645 5.52000303
51.02292652 4.374723031
53.00219107 4.380451388
53.03857658 1.870097755
55.01784114 1.460333748
57.0334912 1.918229498
63.02292652 5.026810099
65.03857658 2.859377427
67.01784114 2.203380556
67.05422664 3.759036227
69.0334912 3.424331798
71.04914126 1.448667408
79.01784114 1.242525376
79.05422664 3.709224479
95.04914126 11.03688094
105.0334912 15.30490984
107.0491413 6.257439572
119.0491413 2.249371753

Name: +ve in-silico MS/MS by CFM-ID for STECJAGHUSJQJN-VJQRDGCPSA-N
ID: STECJAGHUSJQJN-VJQRDGCPSA-N
Comment: Energy0
Num peaks: 6
103.0542266 5.070870097
121.0647913 3.147446751
138.0913404 11.3332865
149.0597059 11.31925581
286.1437699 22.5731014
304.1543346 27.02462432

Name: +ve in-silico MS/MS by CFM-ID for STECJAGHUSJQJN-VJQRDGCPSA-N
ID: STECJAGHUSJQJN-VJQRDGCPSA-N
Comment: Energy1
Num peaks: 18
79.05422664 4.614451431
94.06512568 2.92378702
96.08077574 2.834481564
103.0542266 6.529635201
105.0698767 1.126084913
121.0647913 2.082212222
131.0491413 2.163421883
133.0647913 1.604248908
136.0756904 1.733912656
138.0913404 18.91075983
149.0597059 12.62076389
156.1019051 1.754343056
242.1175552 2.045973468
244.1332052 1.092455231
260.1281199 1.38147502
268.1332052 1.635284421
286.1437699 10.9341911
304.1543346 4.788677058

Name: +ve in-silico MS/MS by CFM-ID for STECJAGHUSJQJN-VJQRDGCPSA-N
ID: STECJAGHUSJQJN-VJQRDGCPSA-N
Comment: Energy2
Num peaks: 31
15.02292652 2.422838062
42.03382555 1.123188788
52.01817548 2.967444203
54.03382555 2.124298897
56.04947561 5.204667741
58.06512568 0.9316982967
79.05422664 2.505212148
82.06512568 2.939780684
84.08077574 1.142097536
91.05422664 1.530960101
94.06512568 2.089879102
95.04914126 1.38905117
96.08077574 1.627067764
101.0385766 0.876185454
103.0542266 5.885984045
105.0698767 1.972631793
108.0443902 1.013320565
110.0600403 3.762226295
112.0756904 2.235928019
114.0913404 1.06133352
121.0647913 2.83395421
122.0600403 1.389423488
124.0756904 3.096054046
126.0913404 2.984403591
131.0491413 4.275186899
133.0284058 0.9004272136
133.0647913 1.399118864
136.0756904 0.9912719913
138.0913404 2.612226514
140.070605 1.816986884
149.0597059 8.253833846

Name: +ve in-silico MS/MS by CFM-ID for SXMGPVCNUOXFBE-XVNBXDOJSA-N
ID: SXMGPVCNUOXFBE-XVNBXDOJSA-N
Comment: Energy0
Num peaks: 12
70.06512568 1.093377194
72.08077574 15.47203265
98.0600403 2.438752451
138.0913404 1.334672473
152.1069905 2.010416282
165.0546206 1.440569229
233.0808353 3.477603742
272.1281199 3.224649028
274.1437699 4.461644232
276.15942 1.135284761
286.1437699 1.790256182
304.1543346 42.55031283

Name: +ve in-silico MS/MS by CFM-ID for SXMGPVCNUOXFBE-XVNBXDOJSA-N
ID: SXMGPVCNUOXFBE-XVNBXDOJSA-N
Comment: Energy1
Num peaks: 31
41.03857658 0.9785462532
55.05422664 0.8568235267
70.06512568 1.748207666
72.08077574 19.88311747
98.0600403 2.809867767
120.0443902 0.9071508149
122.0600403 0.9391902908
124.0756904 1.286408986
134.0600403 1.076270126
136.0756904 0.9637283876
137.0597059 0.9171265307
138.0913404 2.920941958
150.0913404 1.183517749
151.0389705 0.9269693466
152.1069905 4.146518232
165.0546206 3.611833288
167.0702706 0.843462101
175.0389705 1.086071067
177.0546206 0.9421520568
179.0702706 1.377786726
189.0546206 0.8419205279
191.0702706 3.22237722
193.0859207 1.177831784
205.0859207 2.394876507
215.0702706 1.074051211
233.0808353 4.246019775
272.1281199 2.016190677
274.1437699 2.824666826
286.1437699 1.434747232
288.1230345 0.7912427736
304.1543346 9.326140023

Name: +ve in-silico MS/MS by CFM-ID for SXMGPVCNUOXFBE-XVNBXDOJSA-N
ID: SXMGPVCNUOXFBE-XVNBXDOJSA-N
Comment: Energy2
Num peaks: 31
39.02292652 3.591380125
41.03857658 5.590454901
43.05422664 5.055661887
45.06987671 1.082393964
53.03857658 2.60273736
55.05422664 4.719636051
56.04947561 0.6045734104
65.03857658 0.7544219372
70.06512568 7.451654453
72.08077574 24.10632496
96.04439023 1.301706068
98.0600403 2.853545662
109.0284058 0.5685779645
119.0127558 0.715409791
120.0443902 0.6436235258
121.0647913 0.6777354838
131.0491413 0.5961043882
133.0647913 1.164933643
135.0440559 0.6836494791
151.0389705 0.6596286094
161.0597059 0.5571354172
165.0546206 1.02462864
187.075356 0.5907409438
203.0702706 0.7211595023
205.0859207 0.5495957461
207.1015708 1.105553671
218.1175552 0.6310347821
233.0808353 0.5170230521
260.1645054 0.6657811736
276.15942 1.543473176
286.1437699 0.9846586907

Name: +ve in-silico MS/MS by CFM-ID for CFHYDNONCMOKNP-UHFFFAOYSA-N
ID: CFHYDNONCMOKNP-UHFFFAOYSA-N
Comment: Energy0
Num peaks: 6
121.0647913 1.66578181
149.0597059 1.641569316
239.1066561 3.234459071
241.1223062 1.316740437
251.1066561 11.06822335
269.1172208 64.99008571

Name: +ve in-silico MS/MS by CFM-ID for CFHYDNONCMOKNP-UHFFFAOYSA-N
ID: CFHYDNONCMOKNP-UHFFFAOYSA-N
Comment: Energy1
Num peaks: 23
105.0334912 2.294625164
107.0491413 3.473829806
119.0491413 2.820102996
121.0647913 4.826757011
133.0284058 1.630539429
133.0647913 1.858065226
135.0440559 2.74281474
135.0804414 3.149802579
147.0440559 1.942101747
149.0597059 3.925944938
161.0597059 1.452036334
163.075356 2.650329831
211.1117415 1.219084425
213.0910061 1.928801375
225.0910061 1.617505315
227.1066561 2.044040199
237.0910061 1.606958097
239.1066561 6.005000712
241.0859207 1.213832036
241.1223062 5.368843363
251.1066561 7.620017541
253.0859207 1.858003249
269.1172208 17.51665577

Name: +ve in-silico MS/MS by CFM-ID for CFHYDNONCMOKNP-UHFFFAOYSA-N
ID: CFHYDNONCMOKNP-UHFFFAOYSA-N
Comment: Energy2
Num peaks: 31
49.00727645 1.170854603
75.02292652 1.152069638
103.0178411 1.593421564
105.0334912 4.071400003
107.0491413 1.86644177
119.0491413 3.064115561
121.0647913 1.751053575
131.0491413 2.484416791
133.0647913 2.393130857
143.0491413 1.160703183
155.0491413 1.680166563
157.0647913 1.957361042
169.0647913 1.624498597
171.0804414 2.505177574
209.0597059 1.403850122
209.0960915 2.731853141
211.075356 1.184871166
211.1117415 4.039073989
213.0910061 1.170998348
221.0960915 2.116563045
223.075356 2.828578081
223.1117415 4.699902623
225.0910061 2.641334245
227.1066561 2.518505329
237.0910061 2.55547595
239.0702706 1.299492224
239.1066561 1.879850645
241.0859207 1.559610343
241.1223062 1.438139596
251.1066561 1.779973732
253.0859207 2.934831197

Name: +ve in-silico MS/MS by CFM-ID for MMJCFDZNVQIFFA-UHFFFAOYSA-N
ID: MMJCFDZNVQIFFA-UHFFFAOYSA-N
Comment: Energy0
Num peaks: 6
55.05422664 1.045973062
73.06479133 26.75186753
272.1281199 5.435487688
274.1437699 1.498602337
288.1230345 1.224638639
304.1543346 59.15406146

Name: +ve in-silico MS/MS by CFM-ID for MMJCFDZNVQIFFA-UHFFFAOYSA-N
ID: MMJCFDZNVQIFFA-UHFFFAOYSA-N
Comment: Energy1
Num peaks: 13
55.05422664 5.107410889
57.06987671 5.673748071
67.05422664 1.988515055
69.06987671 5.874800213
73.06479133 13.47902391
218.0811697 1.873695541
246.0760843 2.187601575
248.0917343 11.18151817
262.1073844 1.974241517
272.1281199 7.611575156
274.1437699 2.584490533
288.1230345 2.022409423
304.1543346 19.9952198

Name: +ve in-silico MS/MS by CFM-ID for MMJCFDZNVQIFFA-UHFFFAOYSA-N
ID: MMJCFDZNVQIFFA-UHFFFAOYSA-N
Comment: Energy2
Num peaks: 31
15.02292652 0.9334455163
41.03857658 0.7770057881
53.03857658 1.404699437
55.05422664 14.18463468
57.0334912 2.394348532
65.03857658 2.486776944
67.05422664 1.455455778
69.06987671 5.486924747
73.06479133 12.23304034
160.0756904 1.21717137
176.070605 1.666028405
188.070605 2.073126111
194.0811697 0.8235603829
204.0655196 5.310273777
204.1019051 1.071776605
214.086255 1.344497635
216.0655196 0.796645747
216.1019051 2.40302796
218.0811697 1.340548803
220.0968197 1.186490381
230.0811697 2.403568491
230.1175552 1.145142649
240.1019051 1.374139131
242.1175552 1.817589768
248.0917343 1.084887885
256.0968197 1.954741494
258.1124698 4.648042413
260.1281199 0.9079516959
272.1281199 1.593633772
276.15942 0.7702060224
288.1230345 2.085962154

Name: +ve in-silico MS/MS by CFM-ID for LDORSMVDGDBXBS-MRXNPFEDSA-N
ID: LDORSMVDGDBXBS-MRXNPFEDSA-N
Comment: Energy0
Num peaks: 7
91.05422664 19.61741404
97.10117684 2.909238226
131.0491413 2.517121635
133.0647913 3.01173405
163.075356 25.75011005
254.1175552 9.044972783
286.1437699 19.17970363

Name: +ve in-silico MS/MS by CFM-ID for LDORSMVDGDBXBS-MRXNPFEDSA-N
ID: LDORSMVDGDBXBS-MRXNPFEDSA-N
Comment: Energy1
Num peaks: 9
91.05422664 52.36172862
93.06987671 6.563576591
103.0542266 2.124164628
107.0491413 2.308651547
118.0651257 2.564046569
120.0807757 3.182922208
226.1226406 5.460308235
254.1175552 2.441104681
286.1437699 3.46314729

Name: +ve in-silico MS/MS by CFM-ID for LDORSMVDGDBXBS-MRXNPFEDSA-N
ID: LDORSMVDGDBXBS-MRXNPFEDSA-N
Comment: Energy2
Num peaks: 8
63.02292652 3.12269419
65.03857658 6.141356983
75.02292652 4.408032414
91.05422664 46.22394489
93.06987671 6.753364694
97.10117684 4.18794511
103.0542266 7.837631495
118.0651257 2.775858917

Name: +ve in-silico MS/MS by CFM-ID for IIOUIJTYVIHHEI-HNNXBMFYSA-N
ID: IIOUIJTYVIHHEI-HNNXBMFYSA-N
Comment: Energy0
Num peaks: 6
15.02292652 1.514169274
107.0491413 2.648798016
255.1015708 1.553212812
257.1172208 3.662257387
268.1332052 2.887951509
286.1437699 70.04574972

Name: +ve in-silico MS/MS by CFM-ID for IIOUIJTYVIHHEI-HNNXBMFYSA-N
ID: IIOUIJTYVIHHEI-HNNXBMFYSA-N
Comment: Energy1
Num peaks: 31
58.06512568 1.020009921
107.0491413 7.685253834
109.0647913 0.7610255686
117.0334912 1.262080998
119.0491413 5.897322471
121.0284058 0.9908476542
121.0647913 3.20194177
123.0440559 0.8143426852
133.0284058 1.048640779
135.0440559 2.72394577
148.0756904 0.7359234502
149.0597059 1.452252897
150.0913404 3.556156206
151.075356 0.7381395111
166.086255 1.106902757
174.0549549 1.023245807
178.086255 12.38400801
192.1019051 0.7950585723
227.0702706 0.7912383888
240.1382906 0.7721338186
241.0859207 1.140653515
242.1175552 1.859474549
243.1015708 1.27083105
244.1332052 0.9807190717
254.1175552 0.749605236
255.1015708 2.675544532
256.1332052 3.07111456
257.1172208 3.169921779
258.1488553 3.12030325
268.1332052 1.370467181
286.1437699 11.35838963

Name: +ve in-silico MS/MS by CFM-ID for IIOUIJTYVIHHEI-HNNXBMFYSA-N
ID: IIOUIJTYVIHHEI-HNNXBMFYSA-N
Comment: Energy2
Num peaks: 31
15.02292652 0.9359857163
39.02292652 0.8073633632
42.03382555 0.884354515
65.03857658 2.377926608
75.02292652 2.802628942
77.03857658 3.357276984
79.05422664 5.363523488
91.05422664 1.796905066
105.0698767 0.9199587613
107.0491413 7.268065435
119.0491413 2.53975831
120.0807757 1.800788001
121.0284058 2.50195683
121.0647913 1.081857921
135.0440559 4.839300708
137.0597059 1.177724618
145.0284058 0.9200695402
147.0440559 1.025880105
149.0597059 4.612730289
151.075356 2.792578078
160.0756904 1.422043051
162.0549549 0.9450534816
164.070605 0.8037564019
165.0910061 0.7982995819
178.086255 1.488135271
210.0913404 0.8388183877
212.1069905 1.261408617
224.1069905 1.006436828
242.1175552 1.574184816
254.1175552 1.080754468
270.1124698 1.203899021

Name: +ve in-silico MS/MS by CFM-ID for HDXVSZWKIHQDES-LFYBBSHMSA-N
ID: HDXVSZWKIHQDES-LFYBBSHMSA-N
Comment: Energy0
Num peaks: 6
121.0647913 4.455545005
135.0440559 3.321267257
161.0597059 3.227621308
237.0910061 6.306350357
251.1066561 8.888177089
269.1172208 54.47524813

Name: +ve in-silico MS/MS by CFM-ID for HDXVSZWKIHQDES-LFYBBSHMSA-N
ID: HDXVSZWKIHQDES-LFYBBSHMSA-N
Comment: Energy1
Num peaks: 13
107.0491413 4.943616445
121.0647913 7.416991966
131.0491413 1.4195441
133.0647913 4.361686411
135.0440559 13.74951107
137.0597059 2.813374977
149.0597059 1.887013444
159.0440559 2.019730606
161.0597059 9.325494263
211.075356 1.254458249
237.0910061 6.121348905
251.1066561 6.116957449
269.1172208 18.5956736

Name: +ve in-silico MS/MS by CFM-ID for HDXVSZWKIHQDES-LFYBBSHMSA-N
ID: HDXVSZWKIHQDES-LFYBBSHMSA-N
Comment: Energy2
Num peaks: 31
15.02292652 0.9939898594
49.00727645 1.636505686
51.02292652 2.979296392
63.02292652 2.980766741
65.03857658 2.403115183
75.02292652 1.473713002
77.03857658 2.343695932
79.01784114 1.014130115
79.05422664 0.9924214827
87.02292652 1.996705112
89.00219107 1.149056921
89.03857658 2.827474687
91.01784114 1.980430793
91.05422664 1.948216187
93.0334912 1.196604214
101.0385766 3.32356945
103.0542266 2.99613307
105.0334912 4.126113602
107.0491413 14.49597332
117.0334912 1.867210466
119.0491413 1.187800406
121.0647913 3.018851257
131.0491413 4.161271994
133.0647913 5.3234891
135.0440559 3.06116108
159.0440559 0.8396818023
163.075356 0.9147216835
213.0910061 1.12161797
223.075356 0.9009473014
243.1015708 1.100323995
253.0859207 1.08651102

Name: +ve in-silico MS/MS by CFM-ID for RDCKNSFRNNWMTK-UHFFFAOYSA-N
ID: RDCKNSFRNNWMTK-UHFFFAOYSA-N
Comment: Energy0
Num peaks: 6
107.0491413 1.138114772
121.0647913 1.702785361
149.0597059 1.701088627
239.1066561 1.749234491
251.1066561 11.33195628
269.1172208 67.12942297

Name: +ve in-silico MS/MS by CFM-ID for RDCKNSFRNNWMTK-UHFFFAOYSA-N
ID: RDCKNSFRNNWMTK-UHFFFAOYSA-N
Comment: Energy1
Num peaks: 25
105.0334912 1.999513692
107.0491413 3.480478746
119.0491413 2.663174133
121.0647913 4.69058412
133.0284058 1.769191109
133.0647913 1.65544325
135.0440559 3.095761393
135.0804414 3.185078759
147.0440559 2.105718266
149.0597059 4.449968535
161.0597059 1.487757914
163.075356 2.924886974
195.0804414 1.103821985
197.0960915 1.36096444
211.075356 1.511401248
213.0910061 2.180422581
215.1066561 1.129288136
227.1066561 1.596990317
239.1066561 3.181208479
241.0859207 1.267028192
241.1223062 3.97079164
243.1015708 1.389413031
251.1066561 8.053306065
253.0859207 1.953620583
269.1172208 18.56783334

Name: +ve in-silico MS/MS by CFM-ID for RDCKNSFRNNWMTK-UHFFFAOYSA-N
ID: RDCKNSFRNNWMTK-UHFFFAOYSA-N
Comment: Energy2
Num peaks: 31
49.00727645 1.516922709
63.02292652 1.244913782
75.02292652 1.553589537
91.05422664 1.221582953
105.0334912 2.806895683
107.0491413 1.702378323
119.0491413 2.7446527
121.0647913 1.537349345
131.0491413 1.19784928
133.0284058 1.56627578
143.0491413 2.036678632
145.0647913 1.558122515
155.0491413 2.846165909
157.0647913 2.08807987
169.0647913 1.387904705
195.0804414 1.210332669
197.0960915 2.529683415
209.0597059 2.606805365
211.075356 1.354750278
213.0910061 1.149596781
221.0960915 3.095986998
223.075356 2.519169288
223.1117415 4.548381267
233.0960915 1.267651968
237.0910061 2.316584442
239.0702706 1.573353382
239.1066561 2.164384892
241.0859207 1.360228733
241.1223062 1.287074171
251.1066561 2.126363689
253.0859207 3.338726842

Name: +ve in-silico MS/MS by CFM-ID for CCGFYOXYYBRBLH-UHFFFAOYSA-N
ID: CCGFYOXYYBRBLH-UHFFFAOYSA-N
Comment: Energy0
Num peaks: 6
175.075356 2.772576021
201.0546206 2.828976507
213.0546206 7.041710204
227.0702706 1.492047152
251.1066561 2.679030858
269.1172208 71.05948271

Name: +ve in-silico MS/MS by CFM-ID for CCGFYOXYYBRBLH-UHFFFAOYSA-N
ID: CCGFYOXYYBRBLH-UHFFFAOYSA-N
Comment: Energy1
Num peaks: 17
65.03857658 3.365189788
67.05422664 3.097207002
69.06987671 1.412911224
83.04914126 1.565658396
119.0491413 1.466219506
175.075356 4.230850644
185.0597059 1.403558098
199.075356 1.764492867
201.0546206 5.295981643
213.0546206 8.604390483
225.0546206 1.515921529
225.0910061 1.980826004
227.0702706 7.942337333
227.1066561 1.82246773
241.1223062 3.353145129
251.1066561 2.905968953
269.1172208 28.3466707

Name: +ve in-silico MS/MS by CFM-ID for CCGFYOXYYBRBLH-UHFFFAOYSA-N
ID: CCGFYOXYYBRBLH-UHFFFAOYSA-N
Comment: Energy2
Num peaks: 31
39.02292652 2.318254849
41.03857658 1.119989003
49.00727645 2.222599358
51.02292652 1.643869259
53.03857658 1.591139787
55.05422664 1.637059446
65.03857658 11.61022294
67.05422664 2.960665722
69.06987671 2.728532107
117.0334912 2.169409393
141.0334912 1.637031673
145.0647913 1.054294553
157.0647913 3.193668066
159.0440559 1.583559158
167.0491413 1.119799822
169.0647913 1.211408384
171.0440559 3.008029521
171.0804414 1.068870748
173.0597059 1.431581846
183.0440559 5.264419217
183.0804414 1.044155763
185.0597059 8.601776994
193.0647913 1.204994802
197.0597059 1.264287054
199.075356 2.370051905
201.0546206 1.618148486
203.0702706 1.062711773
209.0597059 2.496560832
211.075356 3.006621367
213.0546206 5.803125035
251.1066561 1.955431482

Name: +ve in-silico MS/MS by CFM-ID for DNLNYCCHXAULQA-BTDLBPIBSA-N
ID: DNLNYCCHXAULQA-BTDLBPIBSA-N
Comment: Energy0
Num peaks: 6
55.05422664 9.129477267
57.06987671 5.858358223
71.04914126 4.019584586
141.0698767 5.223219649
229.0859207 4.635550593
269.1172208 52.3272409

Name: +ve in-silico MS/MS by CFM-ID for DNLNYCCHXAULQA-BTDLBPIBSA-N
ID: DNLNYCCHXAULQA-BTDLBPIBSA-N
Comment: Energy1
Num peaks: 17
39.02292652 2.645497325
41.03857658 2.527995171
55.05422664 7.682820998
57.06987671 4.077310731
141.0698767 7.353989827
143.0855268 5.201924565
145.1011768 2.697365323
167.0491413 3.668900916
169.0647913 2.150996043
221.0960915 2.236770241
225.1273916 3.369149538
227.0702706 1.732241736
241.1223062 3.864859647
243.1015708 2.639914032
251.1066561 4.015308216
253.0859207 2.083259657
269.1172208 23.12526267

Name: +ve in-silico MS/MS by CFM-ID for DNLNYCCHXAULQA-BTDLBPIBSA-N
ID: DNLNYCCHXAULQA-BTDLBPIBSA-N
Comment: Energy2
Num peaks: 15
39.02292652 6.083473996
41.03857658 12.98912238
43.05422664 2.5361117
55.05422664 7.036403346
57.06987671 11.86841278
69.0334912 3.977700095
71.04914126 3.202927506
115.0542266 4.838817914
127.0542266 2.074740473
129.0698767 1.759808584
141.0698767 13.65231563
143.0855268 2.975192353
153.0698767 2.289604214
167.0491413 2.069639048
169.0647913 3.156361586

Name: +ve in-silico MS/MS by CFM-ID for AIGTUEJVDCWWHS-DBTPVHCXSA-N
ID: AIGTUEJVDCWWHS-DBTPVHCXSA-N
Comment: Energy0
Num peaks: 17
43.05422664 0.7199478836
69.0334912 1.490389916
71.04914126 12.60800163
89.05970595 3.939473943
123.0229265 1.471929437
125.0385766 1.218114748
137.0385766 1.279045071
139.0542266 0.7114362541
161.0385766 0.9678155635
163.0542266 2.865687009
165.0698767 1.454271298
167.0491413 0.6705348187
179.0491413 1.397601605
181.0647913 12.09913789
183.0804414 0.7961520903
251.1066561 13.07779511
269.1172208 23.4111436

Name: +ve in-silico MS/MS by CFM-ID for AIGTUEJVDCWWHS-DBTPVHCXSA-N
ID: AIGTUEJVDCWWHS-DBTPVHCXSA-N
Comment: Energy1
Num peaks: 31
39.02292652 2.055689466
43.05422664 2.341918974
49.00727645 0.8918920183
51.02292652 1.288677197
55.01784114 0.8034051438
63.02292652 1.333121436
69.0334912 1.127273728
71.04914126 13.72447664
73.00727645 1.000500651
75.02292652 1.280236388
87.02292652 1.318942273
89.05970595 0.7195128794
97.00727645 0.8541071642
99.02292652 1.208748985
111.0229265 1.243658168
121.0072765 3.097671514
123.0229265 4.419344994
125.0385766 1.328706032
137.0385766 2.90142606
139.0542266 1.703827092
161.0385766 0.9088281191
163.0542266 3.679249152
165.0698767 1.209970429
167.0491413 0.8484246293
179.0491413 0.9186354543
181.0647913 10.50712211
199.075356 0.7012597195
233.0960915 0.6169694895
251.1066561 2.797886811
253.0859207 0.691983132
269.1172208 3.466728302

Name: +ve in-silico MS/MS by CFM-ID for AIGTUEJVDCWWHS-DBTPVHCXSA-N
ID: AIGTUEJVDCWWHS-DBTPVHCXSA-N
Comment: Energy2
Num peaks: 31
39.02292652 2.300641095
41.03857658 4.852674674
43.05422664 7.501556231
49.00727645 2.91306464
51.02292652 2.191031252
55.01784114 2.928270791
55.05422664 1.152925516
57.0334912 0.7946534324
57.06987671 0.6889055284
63.02292652 2.049812356
69.0334912 1.87062687
71.04914126 22.25153356
73.00727645 2.886396519
75.02292652 1.893714557
87.02292652 1.912338622
89.05970595 0.7013705607
97.00727645 1.541046167
99.02292652 1.024380034
111.0229265 1.72072524
121.0072765 1.237883957
123.0229265 1.251028212
135.0229265 1.374382992
139.0542266 1.173990866
149.0385766 1.234390437
161.0385766 1.412144118
163.0542266 0.9775475605
165.0334912 0.6215463174
165.0698767 2.055456401
167.0491413 0.8129636213
181.0647913 0.7117176967
253.0859207 0.7190850428

Name: +ve in-silico MS/MS by CFM-ID for BQJCRHHNABKAKU-NOSXKOESSA-N
ID: BQJCRHHNABKAKU-NOSXKOESSA-N
Comment: Energy0
Num peaks: 6
15.02292652 1.604965832
230.1175552 1.573011611
255.1015708 2.713056114
257.1172208 2.508912784
268.1332052 6.886500097
286.1437699 73.37920382

Name: +ve in-silico MS/MS by CFM-ID for BQJCRHHNABKAKU-NOSXKOESSA-N
ID: BQJCRHHNABKAKU-NOSXKOESSA-N
Comment: Energy1
Num peaks: 13
44.04947561 2.819219873
58.06512568 1.434438248
226.086255 1.432286199
240.1382906 1.229180143
242.1175552 1.81026167
254.1175552 2.045246458
255.1015708 4.158948757
256.1332052 8.600509007
257.1172208 3.790962887
258.1488553 5.191699187
268.1332052 7.487988366
270.1124698 1.644485482
286.1437699 38.9351014

Name: +ve in-silico MS/MS by CFM-ID for BQJCRHHNABKAKU-NOSXKOESSA-N
ID: BQJCRHHNABKAKU-NOSXKOESSA-N
Comment: Energy2
Num peaks: 31
15.02292652 4.618838413
26.00252542 1.479793347
30.03382555 1.655315605
42.03382555 1.633178538
44.04947561 2.424774852
56.04947561 3.158157617
58.06512568 2.19876019
171.0440559 1.414019238
173.0597059 1.640608076
185.0597059 1.908878096
187.075356 1.852365882
198.0913404 2.827719084
199.075356 3.223293765
200.1069905 2.199093352
201.0910061 2.534252174
212.1069905 1.361781422
213.0910061 1.626442137
214.086255 2.168345457
214.1226406 1.930294261
216.1019051 1.247247099
225.0910061 1.351330867
227.0702706 1.39552549
227.1066561 2.012008114
228.1019051 3.77752596
230.1175552 1.920495232
239.1066561 1.909456693
241.1223062 1.440154542
242.1175552 2.097115305
252.1019051 1.897021767
268.1332052 1.991726292
270.1124698 2.673130872

Name: +ve in-silico MS/MS by CFM-ID for GASAZUPHPROROJ-INIZCTEOSA-N
ID: GASAZUPHPROROJ-INIZCTEOSA-N
Comment: Energy0
Num peaks: 6
105.0334912 25.70409095
134.0600403 1.755338368
182.1175552 2.693730714
254.1175552 13.7332756
256.1332052 2.986118142
286.1437699 39.45313814

Name: +ve in-silico MS/MS by CFM-ID for GASAZUPHPROROJ-INIZCTEOSA-N
ID: GASAZUPHPROROJ-INIZCTEOSA-N
Comment: Energy1
Num peaks: 10
79.05422664 1.885307915
105.0334912 36.29868914
122.0600403 1.84985389
133.0647913 6.055344602
150.0913404 5.460262598
165.0910061 6.083466316
182.1175552 3.486556181
254.1175552 8.889392823
256.1332052 2.742971226
286.1437699 8.184488363

Name: +ve in-silico MS/MS by CFM-ID for GASAZUPHPROROJ-INIZCTEOSA-N
ID: GASAZUPHPROROJ-INIZCTEOSA-N
Comment: Energy2
Num peaks: 17
39.02292652 2.492261637
49.00727645 7.784703559
51.02292652 6.543870697
63.02292652 8.987785261
65.03857658 1.382324242
79.01784114 1.916207887
79.05422664 3.370178705
89.00219107 1.447442778
105.0334912 32.79139648
107.0491413 2.590854935
109.0647913 1.439108037
121.0647913 1.969063789
133.0647913 1.679743297
135.0804414 1.335349458
150.0913404 1.594557507
165.0910061 1.727828418
166.086255 1.541165702

Name: +ve in-silico MS/MS by CFM-ID for OWAMFRTVMGAVTD-IEAZIUSSSA-N
ID: OWAMFRTVMGAVTD-IEAZIUSSSA-N
Comment: Energy0
Num peaks: 6
256.1332052 1.455522187
268.1332052 6.523291682
274.1437699 4.848276712
276.15942 1.172708962
286.1437699 18.94017479
304.1543346 59.43219507

Name: +ve in-silico MS/MS by CFM-ID for OWAMFRTVMGAVTD-IEAZIUSSSA-N
ID: OWAMFRTVMGAVTD-IEAZIUSSSA-N
Comment: Energy1
Num peaks: 14
228.1019051 6.770222875
230.1175552 6.609648286
232.1332052 2.30058209
234.1488553 3.966904563
242.1175552 2.710007151
246.1488553 1.734992322
248.1645054 1.715150939
256.1332052 2.080673865
258.1488553 4.39225778
268.1332052 7.923766334
274.1437699 4.444143995
276.15942 1.817833313
286.1437699 14.9413057
304.1543346 19.3613362

Name: +ve in-silico MS/MS by CFM-ID for OWAMFRTVMGAVTD-IEAZIUSSSA-N
ID: OWAMFRTVMGAVTD-IEAZIUSSSA-N
Comment: Energy2
Num peaks: 31
49.00727645 1.801412978
91.05422664 1.252000475
101.0385766 1.389413739
103.0542266 1.3222473
105.0334912 1.494963867
107.0491413 2.165606705
119.0491413 1.193964583
135.0440559 2.083727049
147.0440559 1.315479416
186.0913404 1.005359826
200.1069905 2.252859125
212.1069905 1.56129602
214.086255 1.18747417
216.1019051 4.493970062
228.1019051 1.438553146
232.0968197 2.644055948
238.1226406 2.049915245
240.1382906 4.519906541
242.1539407 2.098891648
244.0968197 2.35011063
246.1124698 1.998084663
246.1488553 1.382154761
254.1175552 1.678434193
256.1332052 7.659880472
258.1488553 5.259493674
262.1073844 1.003376649
268.1332052 4.502627403
274.1437699 0.9756318469
276.1230345 1.094392463
286.1437699 2.22130531
288.1230345 2.476448624

Name: +ve in-silico MS/MS by CFM-ID for GNBQGLMYBIWCOO-GUYCJALGSA-N
ID: GNBQGLMYBIWCOO-GUYCJALGSA-N
Comment: Energy0
Num peaks: 6
214.086255 1.006815774
216.1019051 1.493902911
254.1175552 12.24098924
256.1332052 3.965354789
268.1332052 1.393140989
286.1437699 70.38988195

Name: +ve in-silico MS/MS by CFM-ID for GNBQGLMYBIWCOO-GUYCJALGSA-N
ID: GNBQGLMYBIWCOO-GUYCJALGSA-N
Comment: Energy1
Num peaks: 22
121.0284058 1.169689897
123.0440559 0.820793392
135.0440559 0.986239689
150.0913404 1.1299633
178.1226406 1.385950955
200.070605 1.632480399
202.086255 1.972574246
212.070605 5.69871271
214.086255 4.130137599
216.1019051 4.007750184
226.086255 4.956668772
226.1226406 3.337855491
228.1019051 2.00557207
230.1175552 1.14963638
232.1332052 0.8820121524
242.1175552 1.345490251
254.1175552 7.785399817
256.1332052 4.381560833
258.1488553 5.139553589
268.1332052 1.026928062
270.1124698 1.167444394
286.1437699 24.31312372

Name: +ve in-silico MS/MS by CFM-ID for GNBQGLMYBIWCOO-GUYCJALGSA-N
ID: GNBQGLMYBIWCOO-GUYCJALGSA-N
Comment: Energy2
Num peaks: 31
78.03382555 1.551201675
80.04947561 3.94589254
104.0494756 1.445478554
109.0284058 1.215933009
121.0284058 1.779100802
123.0440559 1.255387328
156.0807757 1.641655887
160.0393049 1.651827936
162.0549549 1.319586005
168.0807757 1.444744622
174.0549549 3.651600556
176.070605 1.745814763
188.070605 1.228725621
198.0549549 1.871922261
198.0913404 1.768074968
200.070605 2.320789999
200.1069905 2.121849515
202.086255 1.635068875
210.0913404 2.172751749
212.070605 2.347139046
214.086255 3.085106683
214.1226406 1.389667327
216.1019051 1.747561552
226.086255 3.783905268
228.1019051 2.200150378
230.1175552 1.282571853
232.1332052 1.859804564
240.1019051 1.272784529
242.1175552 1.523004859
258.1124698 1.203537167
270.1124698 1.820032464

Name: +ve in-silico MS/MS by CFM-ID for OFWKNXOJPAYNFO-HSHDSVGOSA-N
ID: OFWKNXOJPAYNFO-HSHDSVGOSA-N
Comment: Energy0
Num peaks: 6
254.1175552 5.571225815
256.1332052 3.340240241
272.1281199 5.197663994
274.1437699 4.033398506
286.1437699 39.85575455
304.1543346 31.4129725

Name: +ve in-silico MS/MS by CFM-ID for OFWKNXOJPAYNFO-HSHDSVGOSA-N
ID: OFWKNXOJPAYNFO-HSHDSVGOSA-N
Comment: Energy1
Num peaks: 14
216.0655196 1.149843145
226.086255 3.093720934
228.1019051 1.214747894
230.1175552 1.229257001
240.1382906 1.146565237
244.0968197 1.212182426
254.1175552 5.938804844
256.1332052 6.516693152
258.1488553 9.347943497
260.1281199 2.888833183
272.1281199 2.690239592
274.1437699 2.233646806
286.1437699 32.99311186
304.1543346 9.396950195

Name: +ve in-silico MS/MS by CFM-ID for OFWKNXOJPAYNFO-HSHDSVGOSA-N
ID: OFWKNXOJPAYNFO-HSHDSVGOSA-N
Comment: Energy2
Num peaks: 31
51.02292652 1.197670747
55.05422664 2.562159008
123.0440559 1.625045596
125.0597059 1.653524955
135.0440559 0.969143307
162.0913404 1.190100788
186.0913404 1.257461649
188.1069905 1.416539054
198.0913404 2.019809281
200.1069905 3.544091472
202.086255 1.034776981
212.1069905 4.978150519
214.086255 1.009645123
214.1226406 4.329311977
216.1019051 3.318031628
226.086255 1.383460372
226.1226406 0.9811234798
228.1019051 4.967929552
230.1175552 7.815438468
232.1332052 1.735478728
240.1019051 1.558073429
240.1382906 1.539369058
242.1175552 5.365711167
244.0968197 2.780473511
254.1175552 1.59444518
256.1332052 2.799035407
258.1124698 1.772084246
258.1488553 1.820865473
260.1281199 1.904341636
270.1124698 1.491082417
288.1230345 1.211898406

Name: +ve in-silico MS/MS by CFM-ID for JAAJGIIASALJIT-IUCAKERBSA-N
ID: JAAJGIIASALJIT-IUCAKERBSA-N
Comment: Energy0
Num peaks: 26
43.01784114 2.399528223
60.04439023 1.29922516
74.02365479 0.9205539869
84.04439023 1.127818021
102.0549549 1.267699905
127.0865894 1.14661384
129.1022395 1.170485447
130.0498695 3.132859447
131.081504 1.938401586
158.0811697 0.9454275804
175.1077188 4.375940992
212.1393532 2.20696009
214.1186178 2.729289625
216.1342679 3.914759749
229.1182834 1.171781093
240.1342679 2.028341779
241.1182834 1.783197721
244.1291825 2.355202912
245.1131981 3.763482325
258.1448325 14.40453625
260.1604826 1.130270005
262.1397472 6.62257584
269.1131981 1.99277105
286.1397472 3.762675672
287.1237627 3.300857421
304.1503118 9.838913318

Name: +ve in-silico MS/MS by CFM-ID for JAAJGIIASALJIT-IUCAKERBSA-N
ID: JAAJGIIASALJIT-IUCAKERBSA-N
Comment: Energy1
Num peaks: 29
43.01784114 1.186161147
56.04947561 2.101629345
58.06512568 0.9581187154
60.04439023 1.265241491
84.04439023 2.723313436
102.0549549 1.695529033
114.0549549 1.111207689
116.070605 1.502282322
127.0865894 1.45171259
129.1022395 3.323856118
130.0498695 2.700203871
131.081504 5.498069647
133.0971541 0.7802174423
158.0811697 0.7452508672
175.1077188 3.655175175
187.1077188 0.9930304437
199.1077188 5.020895263
212.1393532 3.698740644
214.1186178 4.914514441
216.1342679 11.89810687
240.1342679 1.348084857
241.1182834 2.487081875
242.1499179 1.014899984
244.1291825 2.346472171
245.1131981 4.210081722
258.1448325 6.821741071
262.1397472 3.372006228
286.1397472 0.756121296
304.1503118 0.7889995628

Name: +ve in-silico MS/MS by CFM-ID for JAAJGIIASALJIT-IUCAKERBSA-N
ID: JAAJGIIASALJIT-IUCAKERBSA-N
Comment: Energy2
Num peaks: 31
25.00727645 0.8961323671
41.00219107 0.9380585012
42.03382555 1.580629113
43.01784114 4.393688989
44.04947561 0.9786928133
56.04947561 10.2184523
58.06512568 2.364670405
60.04439023 1.583023148
74.02365479 0.7391317734
84.04439023 3.653576784
88.03930485 0.990415926
99.05528926 0.9138151887
102.0549549 4.316811588
112.0756904 1.187248967
116.070605 7.3602225
127.0865894 2.40115063
129.1022395 2.503207334
130.0498695 1.458868387
131.081504 2.897211044
158.0811697 0.7626086214
159.0764186 1.064873903
175.1077188 0.9147028351
183.1128041 1.9033817
185.0920687 1.204853998
187.1077188 1.637494767
199.1077188 7.858634397
212.1393532 2.208365508
214.1186178 1.724595228
216.1342679 2.014707266
242.1499179 1.092394095
245.1131981 0.7478980901

Name: +ve in-silico MS/MS by CFM-ID for IZCQGLARMPGXJE-AFOUAHPASA-N
ID: IZCQGLARMPGXJE-AFOUAHPASA-N
Comment: Energy0
Num peaks: 8
91.05422664 2.225051423
93.06987671 2.177850016
131.0491413 15.48175963
156.1019051 11.60291114
174.1124698 8.616448973
268.1332052 1.615701524
286.1437699 7.275752953
304.1543346 31.41184868

Name: +ve in-silico MS/MS by CFM-ID for IZCQGLARMPGXJE-AFOUAHPASA-N
ID: IZCQGLARMPGXJE-AFOUAHPASA-N
Comment: Energy1
Num peaks: 18
53.00219107 1.124201591
91.05422664 4.140028208
94.06512568 1.602640996
96.08077574 1.852421428
98.0964258 0.7597006467
103.0542266 5.847057873
114.0913404 1.557467241
131.0491413 17.08718106
138.0913404 4.932748324
154.086255 1.382886662
156.1019051 19.12313071
158.0811697 1.578485193
174.1124698 7.65968645
212.0917343 0.782403928
242.1175552 0.8470984793
268.1332052 2.968613068
286.1437699 3.416705378
304.1543346 3.763502692

Name: +ve in-silico MS/MS by CFM-ID for IZCQGLARMPGXJE-AFOUAHPASA-N
ID: IZCQGLARMPGXJE-AFOUAHPASA-N
Comment: Energy2
Num peaks: 31
15.02292652 2.725043436
49.00727645 1.02022593
52.01817548 0.8606506768
53.00219107 1.367375142
54.03382555 1.410317342
56.04947561 5.277813215
91.05422664 2.497930057
93.06987671 1.860068364
95.08552677 0.8396892018
97.10117684 0.8396892018
101.0385766 1.817490474
103.0542266 5.60457609
110.0600403 1.030458128
112.0756904 1.282620579
113.0597059 1.584235497
126.0913404 2.441540853
128.070605 4.131972246
128.1069905 1.173104025
130.086255 2.362841931
131.0491413 2.340010161
136.0756904 1.250164279
138.0913404 1.97720954
140.070605 1.901472749
142.086255 4.105648555
144.1019051 3.336491726
146.1175552 1.169215251
150.0549549 1.339810214
154.086255 1.654153835
156.1019051 6.061484296
158.0811697 4.156624152
174.1124698 1.248211265

Name: +ve in-silico MS/MS by CFM-ID for HBCNXWUNPXIERK-GUYCJALGSA-N
ID: HBCNXWUNPXIERK-GUYCJALGSA-N
Comment: Energy0
Num peaks: 6
240.1019051 1.028741398
242.1175552 0.7427854213
254.1175552 0.8719135905
268.1332052 47.13119735
270.1124698 0.692590235
286.1437699 41.77940639

Name: +ve in-silico MS/MS by CFM-ID for HBCNXWUNPXIERK-GUYCJALGSA-N
ID: HBCNXWUNPXIERK-GUYCJALGSA-N
Comment: Energy1
Num peaks: 18
135.0440559 1.078409533
214.086255 1.277793191
216.1019051 1.703211322
226.086255 3.29096646
228.1019051 3.841423682
230.1175552 3.840785006
236.1069905 1.459229912
238.1226406 2.235904883
240.1019051 4.293072625
240.1382906 4.437861538
242.1175552 3.402607472
244.1332052 0.9814644764
252.1019051 0.8838707651
254.1175552 2.320728787
256.1332052 3.763030638
258.1488553 2.204607683
268.1332052 24.054568
286.1437699 15.69009745

Name: +ve in-silico MS/MS by CFM-ID for HBCNXWUNPXIERK-GUYCJALGSA-N
ID: HBCNXWUNPXIERK-GUYCJALGSA-N
Comment: Energy2
Num peaks: 31
104.0494756 1.161716333
118.0651257 1.845976858
123.0440559 1.239501178
135.0440559 1.136229808
142.0651257 1.877092712
156.0807757 1.793852412
168.0807757 1.966714129
174.0549549 1.608481816
176.070605 1.381422718
182.0964258 1.119899775
184.0756904 1.112020529
198.0913404 1.084573189
210.0913404 2.238481101
212.070605 2.204941267
212.1069905 2.209032027
214.086255 2.961020593
216.1019051 2.0255691
224.1069905 1.220252061
226.086255 2.549199141
228.1019051 3.943551541
236.1069905 1.236263196
238.086255 1.345806373
238.1226406 1.400052994
240.1019051 5.39234189
242.1175552 3.694327897
250.1226406 1.096703793
252.1019051 3.037846176
254.1175552 1.699091761
256.1332052 1.671614164
268.1332052 1.725361523
270.1124698 2.043173188

Name: +ve in-silico MS/MS by CFM-ID for QENVUHCAYXAROT-RHSMWYFYSA-N
ID: QENVUHCAYXAROT-RHSMWYFYSA-N
Comment: Energy0
Num peaks: 6
243.1015708 2.349685555
244.1332052 1.394579124
254.1175552 1.316373815
268.1332052 10.75838831
270.1124698 2.197136786
286.1437699 69.04960314

Name: +ve in-silico MS/MS by CFM-ID for QENVUHCAYXAROT-RHSMWYFYSA-N
ID: QENVUHCAYXAROT-RHSMWYFYSA-N
Comment: Energy1
Num peaks: 19
49.00727645 2.226665284
51.02292652 1.273416687
53.00219107 2.609277726
57.0334912 2.141366049
67.01784114 3.837212673
69.0334912 2.017967925
216.1019051 1.767486954
218.1175552 1.661936212
228.1019051 1.856649912
230.1175552 1.299986095
232.1332052 2.382913232
242.1175552 2.978479666
244.1332052 2.931776605
254.1175552 2.983552551
257.1172208 1.283099249
258.1488553 2.628783478
268.1332052 9.46143251
270.1124698 2.105270403
286.1437699 33.32722204

Name: +ve in-silico MS/MS by CFM-ID for QENVUHCAYXAROT-RHSMWYFYSA-N
ID: QENVUHCAYXAROT-RHSMWYFYSA-N
Comment: Energy2
Num peaks: 31
15.02292652 1.798543745
39.02292652 1.287352348
41.00219107 3.179460326
42.03382555 1.185124813
44.04947561 1.485534529
49.00727645 3.092611993
51.02292652 2.231610735
53.00219107 1.274581227
56.04947561 2.262739609
58.06512568 2.013056539
67.01784114 1.444411098
105.0334912 1.671429607
117.0334912 4.02822169
173.0597059 1.95401307
186.0913404 2.619967851
198.0549549 1.64312175
199.075356 2.087459482
214.086255 1.458245227
216.1019051 1.591435862
218.1175552 3.866561146
225.0910061 1.207842387
227.0702706 1.289291126
227.1066561 1.153354829
229.0859207 2.716763189
240.1019051 1.918177259
241.0859207 1.341574651
242.1175552 1.80705439
243.1015708 1.555785137
252.1019051 1.321186629
268.1332052 1.18708443
270.1124698 2.042445707

Name: +ve in-silico MS/MS by CFM-ID for ZPUCINDJVBIVPJ-GBJTYRQASA-N
ID: ZPUCINDJVBIVPJ-GBJTYRQASA-N
Comment: Energy0
Num peaks: 6
105.0334912 16.29845953
182.1175552 9.823877368
200.1281199 2.716318433
244.1332052 2.68991478
272.1281199 11.80860079
304.1543346 37.29696115

Name: +ve in-silico MS/MS by CFM-ID for ZPUCINDJVBIVPJ-GBJTYRQASA-N
ID: ZPUCINDJVBIVPJ-GBJTYRQASA-N
Comment: Energy1
Num peaks: 19
79.05422664 0.7604557543
82.06512568 0.8070739222
96.08077574 2.125464663
105.0334912 24.56973588
122.0964258 8.373695872
123.0440559 0.8910002616
124.1120759 1.618587472
150.0913404 0.97983148
152.1069905 2.063996147
180.1019051 1.398525106
182.1175552 13.90532196
200.1281199 1.951395536
230.1175552 1.241034513
244.1332052 2.31991914
246.1488553 1.161659211
254.1175552 0.8759588906
272.1281199 4.91448861
286.1437699 2.86577519
304.1543346 7.331266909

Name: +ve in-silico MS/MS by CFM-ID for ZPUCINDJVBIVPJ-GBJTYRQASA-N
ID: ZPUCINDJVBIVPJ-GBJTYRQASA-N
Comment: Energy2
Num peaks: 31
39.02292652 1.133975528
49.00727645 4.594769279
51.02292652 5.890750331
55.05422664 1.158735493
63.02292652 4.569221743
65.03857658 1.028824815
67.05422664 1.417504078
69.06987671 0.9038928827
79.01784114 1.05234076
79.05422664 2.318838722
82.06512568 2.813974276
84.08077574 0.8940451456
89.00219107 0.6438023812
94.06512568 0.7119703674
96.08077574 4.708502146
98.0964258 0.587512157
105.0334912 19.86632307
107.0491413 0.7786309471
110.0964258 0.6303204308
120.0807757 1.102541059
122.0964258 7.755961461
124.0756904 2.146411919
138.0913404 4.502312721
140.1069905 0.9395598015
148.0756904 0.7887158787
150.0913404 0.5930167343
154.086255 1.048999695
158.1175552 0.6076908717
168.1019051 1.702004234
182.1175552 0.8962611584
184.0968197 1.056509616

Name: +ve in-silico MS/MS by CFM-ID for MXXWOMGUGJBKIW-MFDSWNTHSA-N
ID: MXXWOMGUGJBKIW-MFDSWNTHSA-N
Comment: Energy0
Num peaks: 11
84.08077574 1.118390327
86.0964258 15.39932656
112.0756904 1.167663875
135.0440559 1.517852419
150.0913404 2.218352212
164.1069905 1.358187448
173.0597059 2.279644385
201.0546206 3.851217707
256.1332052 3.932821484
268.1332052 1.895182709
286.1437699 46.15814431

Name: +ve in-silico MS/MS by CFM-ID for MXXWOMGUGJBKIW-MFDSWNTHSA-N
ID: MXXWOMGUGJBKIW-MFDSWNTHSA-N
Comment: Energy1
Num peaks: 29
39.02292652 1.123282746
51.02292652 0.811886058
67.01784114 1.100880044
69.06987671 1.3128229
84.08077574 1.659915314
86.0964258 16.32115852
112.0756904 1.958216359
123.0440559 0.7542828787
134.0600403 1.165791367
135.0440559 3.969578865
136.0756904 1.014492567
137.0597059 0.701443274
138.0913404 1.724425705
145.0284058 1.05553693
145.0647913 1.439733367
147.0440559 1.459917243
148.0756904 4.253994395
150.0913404 3.474569387
159.0440559 3.681123848
161.0597059 1.044321305
162.0913404 0.8541889569
164.1069905 2.191577188
173.0597059 6.681863969
183.0440559 1.230560205
201.0546206 4.76388526
230.0811697 0.746202804
256.1332052 2.477739828
268.1332052 1.50823632
286.1437699 10.11021733

Name: +ve in-silico MS/MS by CFM-ID for MXXWOMGUGJBKIW-MFDSWNTHSA-N
ID: MXXWOMGUGJBKIW-MFDSWNTHSA-N
Comment: Energy2
Num peaks: 31
39.02292652 3.948817676
41.03857658 2.792133473
43.05422664 2.901602018
49.00727645 0.8498762536
51.02292652 1.986522881
53.03857658 1.477853566
55.05422664 3.430036736
56.04947561 0.8263575038
57.06987671 4.100741388
58.06512568 1.418017456
63.02292652 0.9026247095
67.01784114 1.073935031
69.06987671 5.358894081
84.08077574 5.274309033
86.0964258 9.48795717
99.02292652 0.7359103252
101.0385766 1.308947535
115.0542266 0.7778448318
117.0334912 0.9278926429
125.0385766 0.9582908188
127.0542266 4.235174602
131.0491413 1.119096441
134.0600403 1.055920036
135.0440559 0.7578981007
136.0756904 1.170666011
143.0491413 2.428825157
147.0440559 0.8272992005
155.0491413 1.523626277
173.0597059 1.636360111
268.1332052 1.187074211
270.1124698 0.9684659676

Name: +ve in-silico MS/MS by CFM-ID for LVLJLHZSGKIAAX-UHFFFAOYSA-N
ID: LVLJLHZSGKIAAX-UHFFFAOYSA-N
Comment: Energy0
Num peaks: 6
191.0702706 2.921604082
199.075356 3.996483347
223.1117415 1.38574323
225.1273916 2.055152565
237.0910061 4.195065675
269.1172208 75.83980125

Name: +ve in-silico MS/MS by CFM-ID for LVLJLHZSGKIAAX-UHFFFAOYSA-N
ID: LVLJLHZSGKIAAX-UHFFFAOYSA-N
Comment: Energy1
Num peaks: 10
183.0804414 5.392460885
191.0702706 5.367313271
199.075356 10.42003913
223.1117415 3.170333548
225.1273916 6.540300723
237.0910061 5.167682698
239.1066561 1.567269177
241.1223062 9.412694584
253.0859207 1.53973932
269.1172208 32.774256

Name: +ve in-silico MS/MS by CFM-ID for LVLJLHZSGKIAAX-UHFFFAOYSA-N
ID: LVLJLHZSGKIAAX-UHFFFAOYSA-N
Comment: Energy2
Num peaks: 31
39.02292652 1.696552973
41.03857658 1.236382936
49.00727645 2.382941651
55.05422664 1.860223641
79.05422664 1.485528253
101.0385766 3.394399124
103.0542266 1.674454077
125.0385766 1.981811786
127.0542266 4.261883922
135.0440559 1.219595021
147.0804414 1.729136264
157.0647913 1.286966308
157.1011768 1.398990106
161.0597059 1.252898425
169.1011768 3.705568188
183.0804414 3.569389626
191.0702706 1.083440025
193.1011768 7.904965251
195.1168269 2.234272732
199.075356 1.136164846
209.0960915 7.089587001
211.075356 1.122442652
213.0910061 1.126366022
223.1117415 3.384124652
225.0910061 1.694327107
225.1273916 2.075486224
237.0910061 3.69367072
239.1066561 1.6345168
241.1223062 1.956217669
243.1015708 1.654346785
253.0859207 4.166845396

Name: +ve in-silico MS/MS by CFM-ID for JJFMMXSBTATGFV-HNNXBMFYSA-N
ID: JJFMMXSBTATGFV-HNNXBMFYSA-N
Comment: Energy0
Num peaks: 6
124.0756904 1.156443298
166.086255 2.157618836
272.1281199 6.753185084
274.1437699 1.979275482
288.1230345 1.823047884
304.1543346 78.08981253

Name: +ve in-silico MS/MS by CFM-ID for JJFMMXSBTATGFV-HNNXBMFYSA-N
ID: JJFMMXSBTATGFV-HNNXBMFYSA-N
Comment: Energy1
Num peaks: 18
39.02292652 4.660298296
41.03857658 2.541133756
51.02292652 4.451047706
53.03857658 11.38736757
57.0334912 3.371597471
69.0334912 1.580592136
216.1019051 3.037342243
218.1175552 2.130664083
220.1332052 2.158574807
258.1124698 4.40888174
260.1281199 3.263253398
262.1073844 1.240007826
262.1437699 1.842982177
264.1230345 2.547518878
272.1281199 7.904060354
274.1437699 2.558323868
288.1230345 2.037059023
304.1543346 19.9258555

Name: +ve in-silico MS/MS by CFM-ID for JJFMMXSBTATGFV-HNNXBMFYSA-N
ID: JJFMMXSBTATGFV-HNNXBMFYSA-N
Comment: Energy2
Num peaks: 31
39.02292652 2.459086448
45.0334912 1.063493777
49.00727645 2.265398355
51.02292652 1.035046696
53.03857658 8.757801387
80.04947561 1.992994261
134.0600403 1.949484705
136.0756904 1.619558009
137.0597059 1.538533366
150.0549549 2.03247238
151.075356 2.151412454
152.070605 1.898131798
164.070605 4.735820884
166.086255 9.33390168
174.0913404 1.015146298
178.086255 2.036906025
186.0913404 1.262717455
192.1019051 1.073245823
194.0811697 1.179602552
204.1019051 1.602743908
214.086255 1.554928197
216.1019051 2.830303808
218.1175552 0.939044762
228.1019051 2.283903708
230.1175552 2.267681553
242.1175552 1.123882802
244.0968197 1.150104531
258.1124698 4.180998744
260.1281199 1.493057989
276.15942 0.931420156
288.1230345 2.510691798

Name: +ve in-silico MS/MS by CFM-ID for MXXWOMGUGJBKIW-BPMFVRGZSA-N
ID: MXXWOMGUGJBKIW-BPMFVRGZSA-N
Comment: Energy0
Num peaks: 11
84.08077574 1.118390327
86.0964258 15.39932656
112.0756904 1.167663875
135.0440559 1.517852419
150.0913404 2.218352212
164.1069905 1.358187448
173.0597059 2.279644385
201.0546206 3.851217707
256.1332052 3.932821484
268.1332052 1.895182709
286.1437699 46.15814431

Name: +ve in-silico MS/MS by CFM-ID for MXXWOMGUGJBKIW-BPMFVRGZSA-N
ID: MXXWOMGUGJBKIW-BPMFVRGZSA-N
Comment: Energy1
Num peaks: 29
39.02292652 1.123282746
51.02292652 0.811886058
67.01784114 1.100880044
69.06987671 1.3128229
84.08077574 1.659915314
86.0964258 16.32115852
112.0756904 1.958216359
123.0440559 0.7542828787
134.0600403 1.165791367
135.0440559 3.969578865
136.0756904 1.014492567
137.0597059 0.701443274
138.0913404 1.724425705
145.0284058 1.05553693
145.0647913 1.439733367
147.0440559 1.459917243
148.0756904 4.253994395
150.0913404 3.474569387
159.0440559 3.681123848
161.0597059 1.044321305
162.0913404 0.8541889569
164.1069905 2.191577188
173.0597059 6.681863969
183.0440559 1.230560205
201.0546206 4.76388526
230.0811697 0.746202804
256.1332052 2.477739828
268.1332052 1.50823632
286.1437699 10.11021733

Name: +ve in-silico MS/MS by CFM-ID for MXXWOMGUGJBKIW-BPMFVRGZSA-N
ID: MXXWOMGUGJBKIW-BPMFVRGZSA-N
Comment: Energy2
Num peaks: 31
39.02292652 3.948817676
41.03857658 2.792133473
43.05422664 2.901602018
49.00727645 0.8498762536
51.02292652 1.986522881
53.03857658 1.477853566
55.05422664 3.430036736
56.04947561 0.8263575038
57.06987671 4.100741388
58.06512568 1.418017456
63.02292652 0.9026247095
67.01784114 1.073935031
69.06987671 5.358894081
84.08077574 5.274309033
86.0964258 9.48795717
99.02292652 0.7359103252
101.0385766 1.308947535
115.0542266 0.7778448318
117.0334912 0.9278926429
125.0385766 0.9582908188
127.0542266 4.235174602
131.0491413 1.119096441
134.0600403 1.055920036
135.0440559 0.7578981007
136.0756904 1.170666011
143.0491413 2.428825157
147.0440559 0.8272992005
155.0491413 1.523626277
173.0597059 1.636360111
268.1332052 1.187074211
270.1124698 0.9684659676

Name: +ve in-silico MS/MS by CFM-ID for NQFCAXUJIOVNPH-UHFFFAOYSA-N
ID: NQFCAXUJIOVNPH-UHFFFAOYSA-N
Comment: Energy0
Num peaks: 6
15.02292652 0.4077088182
237.0910061 4.768374676
239.1066561 1.79841493
243.1015708 0.3048662028
253.0859207 1.369880743
269.1172208 89.08703214

Name: +ve in-silico MS/MS by CFM-ID for NQFCAXUJIOVNPH-UHFFFAOYSA-N
ID: NQFCAXUJIOVNPH-UHFFFAOYSA-N
Comment: Energy1
Num peaks: 6
225.0910061 6.597056254
237.0910061 10.67485564
239.1066561 2.668816841
243.1015708 2.567300935
253.0859207 2.73960156
269.1172208 56.99348033

Name: +ve in-silico MS/MS by CFM-ID for NQFCAXUJIOVNPH-UHFFFAOYSA-N
ID: NQFCAXUJIOVNPH-UHFFFAOYSA-N
Comment: Energy2
Num peaks: 16
15.02292652 1.801866465
101.0385766 2.076703123
151.0542266 16.36502701
153.0698767 9.689030764
155.0491413 2.456594544
181.0647913 7.536499655
183.0804414 8.730208172
195.0804414 2.120143677
207.0804414 4.559853634
209.0597059 2.017949772
223.075356 8.830353025
225.0910061 2.362140803
237.0546206 2.155746184
237.0910061 3.797925367
239.1066561 1.649546038
253.0859207 4.16474341

Name: +ve in-silico MS/MS by CFM-ID for SWCWMPZEAQGMNS-UHFFFAOYSA-N
ID: SWCWMPZEAQGMNS-UHFFFAOYSA-N
Comment: Energy0
Num peaks: 22
47.04914126 5.829433
73.02840582 2.645580671
95.04914126 1.033635671
102.0549549 1.169339765
116.070605 2.640259076
117.0334912 1.427929194
119.0491413 2.205622729
123.0804414 4.271501898
125.0960915 1.056961288
131.0491413 1.204783591
133.0647913 3.738765113
135.0804414 2.706723568
137.0960915 2.936578444
139.1117415 1.266377325
171.0804414 8.78828902
210.1124698 1.078968165
215.1066561 0.8473421
230.1175552 1.067723606
232.1332052 8.590844718
258.1124698 5.629755249
276.1230345 2.61896439
304.1543346 17.8193823

Name: +ve in-silico MS/MS by CFM-ID for SWCWMPZEAQGMNS-UHFFFAOYSA-N
ID: SWCWMPZEAQGMNS-UHFFFAOYSA-N
Comment: Energy1
Num peaks: 31
29.03857658 0.8262011146
41.03857658 0.77346101
44.04947561 5.333087192
45.0334912 0.7171185905
47.01275576 1.663092082
47.04914126 8.135399219
62.02365479 0.8906229048
72.04439023 1.796764302
73.02840582 3.168183628
76.03930485 1.117639955
88.03930485 1.547274259
90.05495492 4.803065913
95.04914126 1.052926137
102.0549549 0.8049291865
116.070605 4.394363844
126.0913404 0.8036381639
131.0491413 1.062576851
133.0647913 0.9354631055
137.0960915 0.7805298264
138.0913404 1.690801088
171.0804414 7.558263898
184.0968197 1.051915416
189.0910061 1.693339648
210.1124698 1.127631018
215.1066561 2.504607726
230.1175552 1.225754207
232.1332052 6.157184448
258.1124698 6.365934608
274.1073844 0.8231990484
276.1230345 3.671236945
304.1543346 3.074769744

Name: +ve in-silico MS/MS by CFM-ID for SWCWMPZEAQGMNS-UHFFFAOYSA-N
ID: SWCWMPZEAQGMNS-UHFFFAOYSA-N
Comment: Energy2
Num peaks: 31
29.03857658 0.8312514229
39.02292652 4.408802963
41.03857658 4.094516005
42.03382555 1.535544788
44.04947561 4.326818738
46.06512568 1.037419705
47.04914126 1.282185746
49.00727645 2.835208185
51.02292652 1.852606005
53.03857658 1.191035299
63.02292652 2.569019518
65.03857658 2.688690791
67.05422664 2.677831502
79.05422664 2.495125396
95.04914126 4.60880765
98.0600403 1.164289238
100.0756904 1.19781079
112.0756904 1.890056136
117.0334912 1.596752592
119.0491413 2.699801999
124.0756904 0.8071434163
126.0913404 2.769695969
131.0491413 1.857722977
133.0647913 3.836271033
135.0804414 1.341196105
136.0756904 0.998979551
138.0913404 2.431927025
139.1117415 1.139498564
161.0960915 1.011095557
171.0804414 4.02642934
232.1332052 1.303723081

Name: +ve in-silico MS/MS by CFM-ID for TURCXFFFCDEREJ-UHFFFAOYSA-N
ID: TURCXFFFCDEREJ-UHFFFAOYSA-N
Comment: Energy0
Num peaks: 19
44.04947561 0.6979202341
47.04914126 6.825930259
73.02840582 3.145286763
90.05495492 0.5955710768
95.04914126 0.7613713972
102.0549549 0.9968251949
116.070605 3.581901252
131.0491413 1.288782126
157.0647913 1.466812847
159.0804414 1.535642603
171.0804414 10.6774807
173.0960915 0.973980599
210.1124698 1.339853688
215.1066561 1.035293481
230.1175552 1.282252485
232.1332052 11.05958257
258.1124698 7.117503805
276.1230345 3.270213937
304.1543346 22.65297737

Name: +ve in-silico MS/MS by CFM-ID for TURCXFFFCDEREJ-UHFFFAOYSA-N
ID: TURCXFFFCDEREJ-UHFFFAOYSA-N
Comment: Energy1
Num peaks: 29
29.03857658 0.9652455141
44.0130901 1.005668144
44.04947561 2.55842824
45.0334912 0.8124964428
47.01275576 1.915954565
47.04914126 8.920869718
60.04439023 0.734670121
62.02365479 1.026036404
72.04439023 1.230416244
73.02840582 3.587988814
88.03930485 1.046453973
90.05495492 2.521660821
95.04914126 1.391576686
100.0756904 0.6080823457
106.0498695 0.7725520653
116.070605 1.922380098
133.0647913 0.6387021816
138.0913404 2.109715715
171.0804414 9.892355711
184.0968197 1.32805179
189.0910061 1.77203406
210.1124698 1.455229426
215.1066561 3.272324308
230.1175552 1.609738411
232.1332052 8.16322912
258.1124698 8.735437136
274.1073844 1.216412709
276.1230345 4.730110609
304.1543346 4.080848

Name: +ve in-silico MS/MS by CFM-ID for TURCXFFFCDEREJ-UHFFFAOYSA-N
ID: TURCXFFFCDEREJ-UHFFFAOYSA-N
Comment: Energy2
Num peaks: 31
29.03857658 0.9454229802
39.02292652 1.664946798
42.03382555 2.743858048
44.04947561 6.254285296
46.06512568 1.943665837
47.04914126 1.503150438
49.00727645 2.261299807
51.02292652 1.21142661
53.03857658 1.437531726
63.02292652 2.657218966
65.03857658 7.462106184
67.05422664 2.138016757
73.02840582 0.8357568751
79.05422664 1.918395858
95.04914126 1.244615507
114.0913404 0.9359719802
124.0756904 1.03786396
126.0913404 2.809870824
131.0491413 1.583487343
136.0756904 1.580887424
138.0913404 3.533441573
145.0647913 0.780587236
157.0647913 4.319809247
159.0804414 4.256377286
171.0804414 5.258532388
173.0960915 0.8405720597
187.075356 0.8221811793
189.0910061 1.331683913
215.1066561 0.7798831686
232.1332052 1.99591991
236.1645054 0.8254766319

Name: +ve in-silico MS/MS by CFM-ID for KTCXSLJYRVSHHX-UHFFFAOYSA-N
ID: KTCXSLJYRVSHHX-UHFFFAOYSA-N
Comment: Energy0
Num peaks: 24
29.03857658 0.5389011936
44.04947561 0.7208519042
47.04914126 7.317036412
73.02840582 3.317343238
90.05495492 0.6005556812
95.04914126 0.7701768789
102.0549549 1.494926601
116.070605 3.424589888
119.0491413 0.6592736972
127.1117415 0.6394471224
133.0647913 0.9822322331
161.0960915 0.730130467
170.0811697 0.7737943495
171.0804414 3.740224361
172.0968197 1.257456727
189.0910061 1.118263004
210.1124698 1.448521989
215.1066561 1.169137917
230.1175552 1.469197446
232.1332052 11.92782155
258.1124698 7.973229393
262.1437699 0.4908918094
276.1230345 3.56816713
304.1543346 24.29776752

Name: +ve in-silico MS/MS by CFM-ID for KTCXSLJYRVSHHX-UHFFFAOYSA-N
ID: KTCXSLJYRVSHHX-UHFFFAOYSA-N
Comment: Energy1
Num peaks: 31
39.02292652 3.433980908
44.04947561 4.517690453
47.01275576 1.451925482
47.04914126 8.338436728
72.04439023 1.397954308
73.02840582 3.645216035
76.03930485 1.023536404
88.03930485 1.120981826
90.05495492 4.157439287
94.02874017 1.084614479
98.0600403 0.9873326988
100.0756904 1.502795556
102.0549549 0.9376954373
112.0756904 1.077982067
116.070605 5.269610995
122.0236548 1.481774027
126.0549549 2.547215481
138.0913404 1.503497635
144.0655196 1.474801986
168.0655196 2.037762957
170.0811697 2.565414277
171.0804414 3.006036412
172.0968197 1.073206962
184.0968197 1.151817612
189.0910061 1.81793849
210.1124698 0.9526100947
215.1066561 1.758088511
232.1332052 4.606647233
258.1124698 4.78426936
276.1230345 2.984273615
304.1543346 2.343519986

Name: +ve in-silico MS/MS by CFM-ID for KTCXSLJYRVSHHX-UHFFFAOYSA-N
ID: KTCXSLJYRVSHHX-UHFFFAOYSA-N
Comment: Energy2
Num peaks: 31
39.02292652 4.967195623
41.03857658 1.338254358
42.03382555 1.684671826
44.04947561 5.38650485
46.06512568 1.000894909
47.04914126 2.099153717
49.00727645 1.128529724
51.02292652 1.166760822
53.03857658 1.142373668
63.02292652 1.789321822
65.03857658 2.572424096
67.05422664 2.456341734
73.02840582 1.503985282
83.04914126 1.134270858
94.02874017 1.047974088
95.04914126 1.458726828
98.0600403 2.047113202
100.0756904 5.561618774
112.0756904 1.569350427
116.070605 2.053045129
117.0334912 1.412517303
119.0491413 1.319705826
126.0549549 1.409956967
126.0913404 4.998835199
133.0647913 0.9978158564
136.0756904 1.393536836
138.0913404 3.17840176
161.0960915 1.101236704
171.0804414 1.885274094
189.0910061 2.394328605
232.1332052 1.436438662

Name: +ve in-silico MS/MS by CFM-ID for INGIJGPKCZZFRL-UHFFFAOYSA-N
ID: INGIJGPKCZZFRL-UHFFFAOYSA-N
Comment: Energy0
Num peaks: 19
44.04947561 0.7444572079
47.04914126 7.346415582
73.02840582 3.378131051
79.05422664 2.489984573
90.05495492 0.6168764327
97.06479133 0.773350404
102.0549549 1.489514807
116.070605 3.353285218
171.0804414 3.895493638
189.0910061 1.127222602
208.0968197 1.494809604
215.1066561 1.173969759
226.1073844 0.6175823664
230.1175552 1.483272905
232.1332052 12.56524738
258.1124698 8.194691952
276.1230345 3.714141573
278.1386845 0.6292773881
304.1543346 25.30103468

Name: +ve in-silico MS/MS by CFM-ID for INGIJGPKCZZFRL-UHFFFAOYSA-N
ID: INGIJGPKCZZFRL-UHFFFAOYSA-N
Comment: Energy1
Num peaks: 31
29.03857658 0.8014752509
39.02292652 0.9718454403
44.04947561 5.175674831
47.01275576 1.617439472
47.04914126 7.90814198
51.02292652 0.7424897922
55.05422664 0.9878246855
62.02365479 0.8661749136
65.03857658 0.8136022452
67.05422664 2.417318771
72.04439023 1.70539777
73.02840582 3.191150761
76.03930485 1.086960246
79.05422664 5.589364463
88.03930485 1.333189019
90.05495492 4.670752662
97.06479133 0.8959539278
102.0549549 0.774013377
116.070605 3.863399949
136.0756904 1.82827309
171.0804414 4.102160038
182.0811697 1.182195083
189.0910061 1.858575627
208.0968197 1.151241658
215.1066561 2.297568801
230.1175552 1.178686077
232.1332052 5.959832712
258.1124698 6.009244138
274.1073844 0.7973231472
276.1230345 3.73757055
304.1543346 2.908279096

Name: +ve in-silico MS/MS by CFM-ID for INGIJGPKCZZFRL-UHFFFAOYSA-N
ID: INGIJGPKCZZFRL-UHFFFAOYSA-N
Comment: Energy2
Num peaks: 31
29.03857658 0.9830892117
39.02292652 3.902135514
41.03857658 2.109592426
42.03382555 1.971090696
44.04947561 5.58271827
46.06512568 1.175740296
47.04914126 1.570060064
49.00727645 1.128754036
51.02292652 3.603017755
53.03857658 2.388229193
63.02292652 2.430279474
65.03857658 3.295239485
67.05422664 6.780513047
73.02840582 0.8063216778
79.05422664 5.961445285
81.06987671 0.7770613469
97.06479133 0.7559141419
124.0756904 2.22193161
132.0443902 0.7860253662
134.0600403 1.996134713
136.0756904 4.446996531
138.0913404 1.394321368
152.070605 0.9739796697
161.0960915 1.563143768
171.0804414 2.675263752
173.0960915 1.232009137
189.0910061 1.053529468
201.0910061 0.9214544078
215.1066561 0.8292840424
232.1332052 2.087296504
236.1645054 0.858592568

Name: +ve in-silico MS/MS by CFM-ID for XCCPEFYSTAGDME-UHFFFAOYSA-N
ID: XCCPEFYSTAGDME-UHFFFAOYSA-N
Comment: Energy0
Num peaks: 18
44.04947561 0.7471224986
47.04914126 7.348351521
73.02840582 3.379035859
79.05422664 2.508896982
97.06479133 0.7743725817
102.0549549 1.489928127
116.070605 3.354266348
171.0804414 3.967070615
189.0910061 1.132206727
208.0968197 1.495244697
215.1066561 1.177219226
226.1073844 0.6177519572
230.1175552 1.456426242
232.1332052 12.66050743
258.1124698 8.190731779
276.1230345 3.789146526
278.1386845 0.6264365397
304.1543346 25.31105383

Name: +ve in-silico MS/MS by CFM-ID for XCCPEFYSTAGDME-UHFFFAOYSA-N
ID: XCCPEFYSTAGDME-UHFFFAOYSA-N
Comment: Energy1
Num peaks: 31
29.03857658 0.7949453421
39.02292652 0.9346517242
43.05422664 2.145919629
44.04947561 5.108082475
47.01275576 1.605347244
47.04914126 7.841256238
53.03857658 1.292095856
55.05422664 0.769236404
62.02365479 0.8596992558
67.05422664 0.8355267893
71.08552677 0.9000194123
72.04439023 1.66135666
73.02840582 3.162190185
76.03930485 1.078833963
79.05422664 5.537800593
88.03930485 1.35483531
90.05495492 4.634002312
97.06479133 0.8864037453
116.070605 3.819526409
136.0756904 1.808090627
171.0804414 4.372182764
182.0811697 1.173265399
189.0910061 1.91175441
208.0968197 1.138276432
215.1066561 2.302303098
230.1175552 1.148232768
232.1332052 5.97118227
258.1124698 5.916375457
274.1073844 0.9757239831
276.1230345 3.805246765
304.1543346 2.864956159

Name: +ve in-silico MS/MS by CFM-ID for XCCPEFYSTAGDME-UHFFFAOYSA-N
ID: XCCPEFYSTAGDME-UHFFFAOYSA-N
Comment: Energy2
Num peaks: 31
29.03857658 0.9760676792
39.02292652 4.143679779
41.03857658 1.651386847
42.03382555 1.985384555
43.05422664 1.934840647
44.04947561 5.655338315
46.06512568 1.188604424
47.04914126 1.558759527
51.02292652 2.899740791
53.03857658 4.23926665
55.05422664 2.317667854
63.02292652 2.091347204
65.03857658 1.43090742
67.05422664 1.082853512
69.06987671 4.089729645
73.02840582 0.800468194
79.05422664 9.120606602
81.06987671 0.7847303585
97.06479133 0.7633744465
124.0756904 2.240120668
132.0443902 0.8326413078
134.0600403 2.035205491
136.0756904 4.472488091
138.0913404 1.406800541
152.070605 0.9916801686
171.0804414 3.619932036
178.086255 1.159072634
189.0910061 1.213817389
215.1066561 0.8731584014
232.1332052 2.114112509
236.1645054 0.8524179521

Name: +ve in-silico MS/MS by CFM-ID for VZCUIWPSRXQODN-UHFFFAOYSA-N
ID: VZCUIWPSRXQODN-UHFFFAOYSA-N
Comment: Energy0
Num peaks: 19
44.04947561 0.7371093649
47.04914126 7.256052329
69.06987671 0.7486254883
73.02840582 3.335902462
79.05422664 2.476304223
97.06479133 0.7645162172
102.0549549 1.470229321
116.070605 3.307521676
171.0804414 3.886249511
189.0910061 1.117410378
208.0968197 1.474514607
215.1066561 1.163757493
226.1073844 0.6096687012
230.1175552 1.436366104
232.1332052 12.4655649
258.1124698 8.015432129
276.1230345 4.117620462
278.1386845 0.8752281074
304.1543346 24.83448789

Name: +ve in-silico MS/MS by CFM-ID for VZCUIWPSRXQODN-UHFFFAOYSA-N
ID: VZCUIWPSRXQODN-UHFFFAOYSA-N
Comment: Energy1
Num peaks: 31
29.03857658 0.8205667645
39.02292652 1.33328236
41.03857658 0.7156800237
44.0130901 0.6965531054
44.04947561 5.325000598
45.0334912 0.7119931754
47.01275576 1.652707836
47.04914126 8.103889879
62.02365479 0.8850619094
72.04439023 1.779516323
73.02840582 3.276056682
76.03930485 1.110661479
79.05422664 6.086752474
88.03930485 1.399188076
90.05495492 4.771457024
97.06479133 0.9238720924
102.0549549 0.7978532601
116.070605 3.992651977
136.0756904 1.887098018
171.0804414 4.722835552
182.0811697 1.208247394
189.0910061 2.006486811
208.0968197 1.189431239
215.1066561 2.457128548
230.1175552 1.198824195
232.1332052 6.381547901
258.1124698 6.326597936
274.1073844 1.238181597
276.1230345 3.91190999
278.1386845 0.6901775996
304.1543346 3.036492267

Name: +ve in-silico MS/MS by CFM-ID for VZCUIWPSRXQODN-UHFFFAOYSA-N
ID: VZCUIWPSRXQODN-UHFFFAOYSA-N
Comment: Energy2
Num peaks: 31
29.03857658 1.034891058
39.02292652 4.144469304
41.03857658 2.230012656
42.03382555 2.11051519
43.05422664 0.9552650918
44.04947561 6.023550788
46.06512568 1.440587794
47.04914126 1.653469012
51.02292652 2.229608954
53.03857658 3.006810577
55.05422664 1.156119609
63.02292652 1.427129631
65.03857658 1.853430271
67.05422664 1.214760622
69.06987671 2.448344173
73.02840582 0.8495480746
79.05422664 10.22120837
81.06987671 0.854571842
97.06479133 0.8313152407
124.0756904 2.447160839
132.0443902 0.9707281442
134.0600403 2.247515936
136.0756904 4.838094849
138.0913404 1.529260723
152.070605 1.09161776
159.0804414 0.7676417738
171.0804414 4.265405585
189.0910061 1.455957723
215.1066561 1.027076763
232.1332052 2.287319658
236.1645054 0.9041649825

Name: +ve in-silico MS/MS by CFM-ID for MXMUULZWGUXDEG-UHFFFAOYSA-N
ID: MXMUULZWGUXDEG-UHFFFAOYSA-N
Comment: Energy0
Num peaks: 11
173.132477 2.037645965
188.143376 4.544438804
190.1590261 7.235289356
192.1746761 1.933406297
201.1273916 2.661416421
216.1382906 3.696649753
218.1539407 4.767842825
220.1695907 2.48024561
246.1488553 2.51829304
247.1328709 22.07456071
264.15942 26.07562755

Name: +ve in-silico MS/MS by CFM-ID for MXMUULZWGUXDEG-UHFFFAOYSA-N
ID: MXMUULZWGUXDEG-UHFFFAOYSA-N
Comment: Energy1
Num peaks: 29
55.05422664 0.8218911865
57.06987671 0.7988634761
71.08552677 0.7958400545
95.08552677 1.452206328
97.10117684 0.8862589511
133.1011768 1.154388099
169.1011768 3.850840521
171.1168269 2.383941598
173.132477 4.412258026
175.148127 3.276000753
186.1277259 0.9343676228
188.143376 2.9254991
189.0546206 1.026331059
190.1590261 2.319251906
191.0702706 0.8874471427
192.1746761 2.866234903
199.1117415 2.661091538
201.1273916 2.916424035
203.1430416 3.184880682
216.1382906 1.482900175
218.1539407 2.395702891
220.1695907 1.698340919
229.1223062 4.685598286
231.1015708 1.085516657
233.1172208 1.16638309
235.1328709 1.05468277
246.1488553 3.603787866
247.1328709 17.60104155
264.15942 6.180843766

Name: +ve in-silico MS/MS by CFM-ID for MXMUULZWGUXDEG-UHFFFAOYSA-N
ID: MXMUULZWGUXDEG-UHFFFAOYSA-N
Comment: Energy2
Num peaks: 31
41.03857658 2.592012688
43.05422664 1.65707944
55.05422664 3.646012929
57.06987671 2.506377746
59.08552677 1.101869419
67.01784114 1.343908041
71.08552677 2.306439096
92.04947561 1.745026693
93.06987671 3.214107984
94.06512568 2.052618433
95.08552677 3.057957557
97.10117684 1.60293735
109.1011768 2.012724483
111.0076704 1.185937052
130.0651257 2.063240341
132.0807757 2.312413997
133.1011768 1.109806263
134.0964258 3.832070155
135.1168269 1.070918763
146.0964258 1.251106249
148.1120759 2.844985172
150.1277259 2.336141046
159.1168269 1.210870109
169.1011768 2.311445151
171.1168269 1.366461565
173.132477 7.273760049
175.148127 1.894751897
188.143376 2.228498845
190.1590261 1.082341007
201.1273916 2.05341139
203.1430416 1.503498433

Name: +ve in-silico MS/MS by CFM-ID for SONFOAKVJOMCEY-UHFFFAOYSA-N
ID: SONFOAKVJOMCEY-UHFFFAOYSA-N
Comment: Energy0
Num peaks: 20
47.04914126 0.6940146049
61.01064758 1.656438758
76.02154661 3.439582184
78.03719668 0.7716576828
86.0600403 0.9626321392
101.0960915 1.631567354
120.0477614 9.456958971
139.1117415 1.830905593
146.0270259 0.7823754558
149.0960915 0.747115307
167.1066561 5.962641907
172.042676 0.7700371652
212.0739761 0.7039880358
226.1437699 1.600159814
240.1052762 5.646610185
244.1365764 6.337289162
252.15942 3.51288613
258.1158409 1.354026003
268.1365764 1.973408272
286.147141 30.32869692

Name: +ve in-silico MS/MS by CFM-ID for SONFOAKVJOMCEY-UHFFFAOYSA-N
ID: SONFOAKVJOMCEY-UHFFFAOYSA-N
Comment: Energy1
Num peaks: 31
47.04914126 2.172707162
55.05422664 1.635345559
57.06987671 2.23265913
61.01064758 4.594455258
69.06987671 0.8449316158
72.04439023 1.268117795
76.02154661 6.769274643
78.03719668 1.0962136
86.0600403 1.547182105
95.08552677 0.8533874909
97.06479133 1.168551945
99.08044139 1.120671921
101.0960915 2.970478837
112.0393049 0.9419685135
113.0960915 1.44028984
120.0477614 4.67690537
130.0321113 1.883691678
139.1117415 2.144160839
142.0321113 0.9559407975
167.1066561 1.588690588
170.0270259 1.848306002
172.042676 3.477179768
184.042676 1.732638141
196.1332052 0.8381050222
198.058326 0.8948778869
198.0947116 1.810762341
240.1052762 4.42681458
244.1365764 1.743700645
252.15942 1.121952952
258.1158409 0.819507465
286.147141 3.332578889

Name: +ve in-silico MS/MS by CFM-ID for SONFOAKVJOMCEY-UHFFFAOYSA-N
ID: SONFOAKVJOMCEY-UHFFFAOYSA-N
Comment: Energy2
Num peaks: 31
29.03857658 0.9101926454
41.03857658 2.258356609
43.01784114 1.730244143
47.04914126 0.960525342
55.05422664 0.9151573724
58.02874017 5.347317974
59.04914126 1.326539488
61.01064758 3.960601807
65.03857658 1.838517095
73.06479133 0.9679689087
76.02154661 6.629958081
79.05422664 1.565593433
81.06987671 1.435854808
86.0600403 1.832577612
87.08044139 0.9815495991
93.06987671 1.312712794
95.08552677 1.489921204
101.0960915 2.127408237
104.0164612 1.748041147
107.0491413 1.45995455
112.0393049 1.057251423
120.0477614 3.832106259
121.0647913 1.272056195
123.0804414 1.630599474
125.0960915 0.9253531511
139.1117415 2.682180216
167.1066561 2.525366018
180.1019051 1.024840151
182.1175552 1.139825228
198.0947116 1.141301977
242.1209263 0.9106384445

Name: +ve in-silico MS/MS by CFM-ID for XUQHDOXMZCIXSZ-UHFFFAOYSA-N
ID: XUQHDOXMZCIXSZ-UHFFFAOYSA-N
Comment: Energy0
Num peaks: 19
41.03857658 1.046308441
43.01784114 1.07236641
43.05422664 7.721565517
61.01064758 1.5544382
76.02154661 3.254001677
78.03719668 0.7295833928
86.0600403 0.9152503456
101.0960915 1.56200953
120.0477614 8.832033617
139.1117415 1.679087912
146.0270259 0.7318952969
149.0960915 0.6874552877
167.1066561 5.466295483
226.0896262 5.129963327
226.1437699 1.463025997
244.1365764 5.572258398
252.15942 3.2668176
268.1365764 1.910113549
286.147141 27.5446803

Name: +ve in-silico MS/MS by CFM-ID for XUQHDOXMZCIXSZ-UHFFFAOYSA-N
ID: XUQHDOXMZCIXSZ-UHFFFAOYSA-N
Comment: Energy1
Num peaks: 31
39.02292652 1.050972258
41.03857658 3.018552222
43.05422664 17.56079534
61.01064758 3.987608574
61.06479133 1.362695598
72.04439023 1.23156895
76.02154661 5.957137866
78.03719668 0.9659825649
79.05422664 0.6654093804
81.06987671 0.6793031648
86.0600403 1.3778447
97.06479133 1.011419447
99.08044139 1.07212948
101.0960915 2.921089562
104.0164612 0.6777274778
112.0393049 0.7784977797
113.0960915 0.9608361593
120.0477614 4.870095675
130.0321113 1.510321159
139.1117415 1.700388185
167.1066561 1.290876155
170.0270259 1.596642648
172.042676 2.799606211
184.042676 1.502267704
184.0790615 1.686151875
198.058326 0.8341669178
226.0896262 3.813038189
244.1365764 1.318171352
252.15942 0.9382487733
268.1365764 0.7784591999
286.147141 2.602637648

Name: +ve in-silico MS/MS by CFM-ID for XUQHDOXMZCIXSZ-UHFFFAOYSA-N
ID: XUQHDOXMZCIXSZ-UHFFFAOYSA-N
Comment: Energy2
Num peaks: 31
15.02292652 0.9121076032
25.00727645 0.7367251777
27.02292652 1.043623558
39.02292652 1.577070057
41.03857658 2.031187136
43.01784114 2.148290032
43.05422664 21.70475566
45.06987671 0.9244947674
58.02874017 4.63489701
61.01064758 3.630839262
65.03857658 0.8499517297
76.02154661 6.133047429
79.05422664 1.168345927
81.06987671 1.208144173
86.0600403 1.61590609
93.0334912 1.014515421
97.06479133 0.8843492156
99.08044139 0.7456699443
101.0960915 1.248690283
104.0164612 1.612907613
104.0528467 0.7900202068
109.0647913 0.8629103714
112.0393049 0.8568032979
120.0477614 4.742117412
139.1117415 2.207199965
156.0477614 0.7254157192
166.086255 0.9849383752
167.1066561 2.153275967
182.1175552 0.8744084057
184.0790615 1.096097291
268.1365764 0.7352972018

Name: +ve in-silico MS/MS by CFM-ID for MJBPAKURDFVJOE-UHFFFAOYSA-N
ID: MJBPAKURDFVJOE-UHFFFAOYSA-N
Comment: Energy0
Num peaks: 21
43.01784114 1.076994155
55.05422664 0.925198502
57.06987671 7.670888072
61.01064758 1.561221659
76.02154661 3.258438498
78.03719668 0.730699556
86.0600403 0.8831797386
118.0321113 0.5995377072
120.0477614 8.874187437
139.1117415 1.69886859
146.0270259 0.7357893716
149.0960915 0.6834247077
167.1066561 5.454321643
172.042676 0.6806655797
212.0739761 5.272488666
226.1437699 1.474410796
244.1365764 5.586905456
252.15942 3.156819766
268.1365764 1.97273766
270.1158409 0.5811458509
286.147141 27.68537563

Name: +ve in-silico MS/MS by CFM-ID for MJBPAKURDFVJOE-UHFFFAOYSA-N
ID: MJBPAKURDFVJOE-UHFFFAOYSA-N
Comment: Energy1
Num peaks: 31
41.03857658 1.231204129
51.02292652 0.8146902094
53.03857658 0.7947502535
55.05422664 2.233287247
57.06987671 15.90820405
61.01064758 4.356412375
65.03857658 0.8756605104
67.05422664 0.8496094978
72.04439023 1.12729611
75.08044139 1.192299142
76.02154661 6.358205119
78.03719668 1.029814244
86.0600403 1.293076482
101.0960915 0.8204304769
112.0393049 0.8204796067
113.0960915 1.079348631
120.0477614 5.272243935
130.0321113 1.580509427
139.1117415 1.961336628
142.0321113 0.7481577378
167.1066561 1.424115282
170.0270259 1.766785605
170.0634114 2.166288399
172.042676 3.138408077
184.042676 1.49243921
186.058326 0.9370241655
212.0739761 4.688841358
244.1365764 1.461899136
252.15942 0.9422986729
268.1365764 0.9483939999
286.147141 2.952984951

Name: +ve in-silico MS/MS by CFM-ID for MJBPAKURDFVJOE-UHFFFAOYSA-N
ID: MJBPAKURDFVJOE-UHFFFAOYSA-N
Comment: Energy2
Num peaks: 31
15.02292652 0.7186086584
27.02292652 0.7115500124
39.02292652 1.263915118
41.03857658 2.543080164
43.01784114 2.135682762
43.05422664 1.781374737
51.02292652 1.761846689
53.03857658 2.299033236
55.05422664 1.545001667
57.06987671 17.46813082
58.02874017 4.659746872
61.01064758 3.619997538
65.03857658 1.538467451
67.05422664 1.574564794
76.02154661 6.0874276
79.01784114 1.650130437
83.04914126 1.184677663
86.02365479 0.7121777761
86.0600403 1.497225058
87.08044139 0.7638458373
95.04914126 0.7061819022
104.0164612 1.597676654
112.0393049 0.844299453
118.0321113 0.7285143837
120.0477614 4.923659362
139.1117415 2.202187342
152.070605 1.053781396
167.1066561 2.119384018
170.0634114 1.054525984
182.1175552 0.882300792
268.1365764 1.510780166

Name: +ve in-silico MS/MS by CFM-ID for FMSJGRAUQHPKFV-UHFFFAOYSA-N
ID: FMSJGRAUQHPKFV-UHFFFAOYSA-N
Comment: Energy0
Num peaks: 21
43.01784114 1.065202441
43.05422664 0.8652878681
61.01064758 1.534229723
69.06987671 0.8932269849
71.08552677 7.583409565
76.02154661 3.249100683
78.03719668 0.7283363351
86.0600403 0.9114945175
89.09609146 0.9293249973
120.0477614 8.741762885
139.1117415 1.741576105
146.0270259 0.7300294366
149.0960915 0.6975886558
167.1066561 5.491008185
172.042676 0.6894656428
198.058326 5.153058566
226.1437699 1.466083236
244.1365764 5.555790473
252.15942 3.249048138
268.1365764 1.734268907
286.147141 27.38209416

Name: +ve in-silico MS/MS by CFM-ID for FMSJGRAUQHPKFV-UHFFFAOYSA-N
ID: FMSJGRAUQHPKFV-UHFFFAOYSA-N
Comment: Energy1
Num peaks: 31
39.02292652 0.8615767303
41.03857658 0.781035189
43.01784114 0.7394100256
43.05422664 1.263904603
51.02292652 1.08970958
61.01064758 5.015606645
69.06987671 2.367050323
71.08552677 17.73457457
72.04439023 1.328123944
76.02154661 7.62615861
78.03719668 1.214336213
86.0600403 1.831281516
89.09609146 1.179397764
104.0164612 0.840705242
118.0321113 0.6844026466
120.0477614 5.367699426
138.0549549 0.9570140363
139.1117415 2.892051469
146.0270259 0.6521583692
156.0477614 3.199805878
164.070605 0.8020207008
167.1066561 2.029414786
172.042676 0.8934337077
196.1332052 0.8768862926
198.058326 6.792352166
210.1488553 0.7230792745
216.0688907 0.8908660721
238.1437699 0.7715473524
244.1365764 1.928561274
252.15942 1.358228965
286.147141 4.004894041

Name: +ve in-silico MS/MS by CFM-ID for FMSJGRAUQHPKFV-UHFFFAOYSA-N
ID: FMSJGRAUQHPKFV-UHFFFAOYSA-N
Comment: Energy2
Num peaks: 31
39.02292652 2.962789683
41.03857658 4.07314394
43.01784114 2.044443857
43.05422664 3.345013989
45.06987671 1.14946491
51.02292652 1.164358552
53.03857658 1.851677487
55.05422664 1.99241396
57.06987671 1.587862993
58.02874017 4.87139735
61.01064758 3.484191628
65.00219107 1.000283042
65.03857658 1.190775474
67.05422664 0.9273870504
69.0334912 0.8327261926
69.06987671 0.9851079441
71.08552677 14.82791023
73.10117684 0.7393172476
76.02154661 6.332841984
81.0334912 0.7211925386
86.02365479 0.7383408656
86.0600403 1.667210595
104.0164612 1.656370085
112.0393049 1.641417246
118.0321113 0.823733813
120.0477614 3.582398963
138.0549549 0.6694201324
139.1117415 2.385023709
156.0477614 1.284384065
167.1066561 2.290854114
182.1175552 0.9253924433

Name: +ve in-silico MS/MS by CFM-ID for HUOIDAWJOTURCX-UHFFFAOYSA-N
ID: HUOIDAWJOTURCX-UHFFFAOYSA-N
Comment: Energy0
Num peaks: 23
43.01784114 0.9996613318
61.01064758 1.404060161
74.00589655 1.178750479
76.02154661 3.613775464
78.03719668 1.455049973
104.0164612 1.298534931
115.9800757 0.7404578471
118.0321113 0.9756874906
120.0113759 2.60042682
120.0477614 8.788668078
121.1011768 2.311993508
122.0270259 0.7158113491
123.1168269 6.998392573
141.1273916 1.715184546
146.0270259 7.66838631
164.0375906 4.719537174
167.1066561 1.371248516
210.1488553 1.068875353
226.1437699 1.166167243
244.1365764 13.32607909
252.15942 1.699649211
268.1365764 0.7197774798
286.147141 14.06512732

Name: +ve in-silico MS/MS by CFM-ID for HUOIDAWJOTURCX-UHFFFAOYSA-N
ID: HUOIDAWJOTURCX-UHFFFAOYSA-N
Comment: Energy1
Num peaks: 30
39.02292652 0.7743300861
43.05422664 1.221444535
53.03857658 0.8578890786
57.06987671 1.162311256
61.01064758 2.424483287
67.05422664 0.7869918648
71.08552677 0.7773628764
72.04439023 1.325684011
76.02154661 10.4296736
78.03719668 1.387061809
81.06987671 0.8354528698
85.10117684 1.089943422
86.02365479 1.222081748
86.0600403 1.651618996
97.10117684 0.7649512307
102.0185694 0.7368957347
104.0164612 6.653049536
118.0321113 1.035196128
120.0113759 3.101996917
120.0477614 4.454423665
121.1011768 1.77071763
122.0270259 1.994344933
123.1168269 18.31224202
141.1273916 1.551812867
146.0270259 4.590215474
164.0375906 1.615886988
167.1066561 0.8763504742
210.1488553 1.012035593
244.1365764 4.122336146
286.147141 1.540560926

Name: +ve in-silico MS/MS by CFM-ID for HUOIDAWJOTURCX-UHFFFAOYSA-N
ID: HUOIDAWJOTURCX-UHFFFAOYSA-N
Comment: Energy2
Num peaks: 31
15.02292652 0.6722003714
39.02292652 0.855408125
41.00219107 0.7097649567
41.03857658 1.313032728
43.01784114 3.994568072
43.05422664 2.302512483
53.03857658 0.6685194466
57.06987671 1.011197052
58.02874017 7.310025953
60.04439023 1.180384162
61.01064758 7.582514916
67.05422664 0.6976298365
71.08552677 0.9759893535
74.00589655 2.305751633
76.02154661 17.6486759
78.03719668 2.448352458
86.02365479 1.573699016
86.0600403 2.930506637
93.06987671 0.8489324882
95.08552677 0.6496895122
97.10117684 1.239721028
102.0185694 1.235633627
102.0371967 1.10498522
104.0164612 3.380165784
104.0528467 0.6206989459
109.1011768 1.148493357
120.0113759 1.908184716
120.0477614 4.741126948
121.1011768 1.195170233
123.1168269 2.369461188
146.0270259 0.6428001368

Name: +ve in-silico MS/MS by CFM-ID for SFUYFQIBARATQN-UHFFFAOYSA-N
ID: SFUYFQIBARATQN-UHFFFAOYSA-N
Comment: Energy0
Num peaks: 22
43.01784114 1.041804504
58.02874017 3.289153294
65.0055622 0.6501538826
72.04439023 2.745369857
77.0055622 0.7617981128
85.10117684 1.250398857
88.03930485 1.24542795
92.01646123 1.290013313
123.1168269 1.59050306
136.042676 7.117878101
151.1117415 6.214655503
166.1226406 2.54359125
180.1382906 2.119916826
196.1332052 1.425189404
208.1332052 0.8710477103
210.1488553 10.09303359
222.1488553 7.084796961
224.1645054 0.6460325639
240.15942 2.518475155
244.1365764 12.45640185
268.1365764 1.108617779
286.147141 12.30909999

Name: +ve in-silico MS/MS by CFM-ID for SFUYFQIBARATQN-UHFFFAOYSA-N
ID: SFUYFQIBARATQN-UHFFFAOYSA-N
Comment: Energy1
Num peaks: 31
43.05422664 1.078774563
57.06987671 0.9354112057
58.02874017 4.929089395
71.08552677 0.952734468
72.04439023 4.826480688
77.0055622 2.488137995
81.06987671 1.238900825
83.08552677 1.607931345
85.10117684 4.428485077
88.03930485 1.565501388
90.05495492 1.497580643
92.01646123 6.316789408
97.10117684 1.64237417
102.0549549 0.7323151739
112.0393049 2.46214871
123.1168269 3.001560368
124.0393049 1.492623543
136.042676 3.502457545
146.0270259 1.585551176
151.1117415 2.443378087
158.0270259 0.7718702591
166.1226406 4.224826649
180.1382906 3.421673811
188.0375906 0.9527267807
196.1332052 1.573469708
198.1488553 1.947088083
210.1488553 3.391533246
222.1488553 2.96369742
240.15942 0.7953208821
244.1365764 4.191800719
286.147141 1.701336626

Name: +ve in-silico MS/MS by CFM-ID for SFUYFQIBARATQN-UHFFFAOYSA-N
ID: SFUYFQIBARATQN-UHFFFAOYSA-N
Comment: Energy2
Num peaks: 31
39.02292652 1.289837392
41.03857658 2.548735477
43.01784114 2.287869417
43.05422664 3.581549616
53.03857658 1.118062804
55.05422664 1.285976441
57.06987671 2.634280444
58.02874017 10.26369178
60.04439023 0.8015417288
67.05422664 1.090186329
69.06987671 1.034478878
70.02874017 0.9781688612
71.08552677 1.953806778
72.04439023 8.900067262
74.0600403 1.171837997
83.08552677 1.249904117
85.10117684 2.928743473
86.02365479 1.371026776
88.03930485 1.829446138
92.01646123 1.75306054
102.0549549 0.8193572047
105.0698767 0.8023567219
107.0855268 1.043079668
109.1011768 1.516611734
112.0393049 0.8191533405
123.1168269 4.683387071
136.042676 1.770205241
151.1117415 5.10339412
166.1226406 2.249482962
180.1382906 2.204503777
210.1488553 0.8527939287

Name: +ve in-silico MS/MS by CFM-ID for HPBFFEXOGOABPA-UHFFFAOYSA-N
ID: HPBFFEXOGOABPA-UHFFFAOYSA-N
Comment: Energy0
Num peaks: 11
166.086255 1.40167053
255.1015708 10.03683086
256.1332052 1.311640115
257.1172208 2.373824687
268.1332052 4.251220073
273.1121354 13.28725671
274.1437699 1.477833042
275.1277855 1.671108742
286.1437699 24.25137029
288.1230345 1.178524832
304.1543346 18.93089641

Name: +ve in-silico MS/MS by CFM-ID for HPBFFEXOGOABPA-UHFFFAOYSA-N
ID: HPBFFEXOGOABPA-UHFFFAOYSA-N
Comment: Energy1
Num peaks: 31
41.00219107 2.475106972
43.01784114 12.15652968
45.0334912 3.759554602
49.00727645 1.069506692
51.02292652 1.523017159
53.03857658 0.7054827867
57.0334912 0.9526630438
137.0597059 1.447778084
155.0702706 0.8716572815
164.070605 0.7465119611
166.086255 2.848823059
217.0859207 0.7653213423
229.0859207 2.159117717
241.0859207 0.7061471099
242.1175552 0.9809814407
243.1015708 1.286487895
244.0968197 0.8362250246
244.1332052 0.8372962889
246.1124698 0.982856488
255.1015708 7.886005189
256.1332052 1.417611888
257.1172208 2.124163552
258.1124698 1.661138195
259.1328709 0.8197067842
260.1281199 1.336932705
262.1437699 1.148111253
268.1332052 3.651239143
273.1121354 5.818477619
274.1437699 1.571714399
286.1437699 7.892348184
304.1543346 4.478399171

Name: +ve in-silico MS/MS by CFM-ID for HPBFFEXOGOABPA-UHFFFAOYSA-N
ID: HPBFFEXOGOABPA-UHFFFAOYSA-N
Comment: Energy2
Num peaks: 31
15.02292652 1.143332828
39.02292652 1.177912721
41.03857658 1.227049774
43.01784114 1.721786083
45.0334912 1.034711371
49.00727645 2.805894915
51.02292652 1.287800295
53.00219107 2.576074218
53.03857658 1.058941035
55.01784114 1.380680679
57.0334912 2.407158512
65.00219107 3.182213791
67.01784114 1.980923543
79.01784114 1.360369474
81.0334912 1.482306026
83.04914126 2.502404446
117.0334912 1.645793573
119.0491413 1.399231492
121.0647913 1.286312973
135.0440559 5.201289019
136.0756904 1.26047817
203.0702706 1.65519241
217.0859207 1.490516552
229.0859207 2.136266388
241.0859207 2.570357615
243.1015708 2.588746851
254.1175552 1.021383509
255.1015708 3.366217478
256.1332052 1.775157871
257.1172208 1.768035233
270.1124698 1.665340689

Name: +ve in-silico MS/MS by CFM-ID for GCVRARZYEKBPPC-UHFFFAOYSA-N
ID: GCVRARZYEKBPPC-UHFFFAOYSA-N
Comment: Energy0
Num peaks: 6
231.1015708 0.8101144779
260.1281199 0.7845970192
268.1332052 0.8699703869
286.1437699 44.43219551
288.1230345 0.9601287464
304.1543346 39.21223745

Name: +ve in-silico MS/MS by CFM-ID for GCVRARZYEKBPPC-UHFFFAOYSA-N
ID: GCVRARZYEKBPPC-UHFFFAOYSA-N
Comment: Energy1
Num peaks: 28
39.02292652 1.021107742
41.03857658 0.9880505452
49.00727645 2.692390267
51.02292652 3.903917842
53.03857658 2.300383252
55.05422664 1.685155104
57.0334912 1.197719022
59.04914126 1.045143021
67.01784114 1.076634392
69.0334912 1.484383441
230.0811697 1.002755424
231.1015708 1.717589143
232.0968197 0.9941250581
234.1124698 1.188028562
243.1015708 1.010328962
244.0968197 2.838187572
246.1124698 2.49323825
248.1281199 1.876465478
256.1332052 1.2750844
258.1124698 3.372885814
260.1281199 2.101643556
262.1437699 1.006929836
268.1332052 1.19370145
272.1281199 1.343651286
274.1437699 2.414968267
276.15942 1.001915495
286.1437699 21.69052971
304.1543346 14.71243079

Name: +ve in-silico MS/MS by CFM-ID for GCVRARZYEKBPPC-UHFFFAOYSA-N
ID: GCVRARZYEKBPPC-UHFFFAOYSA-N
Comment: Energy2
Num peaks: 31
15.02292652 0.9978282155
39.02292652 1.109524937
41.00219107 1.546621204
41.03857658 1.499047431
42.03382555 0.9792231992
49.00727645 3.220144499
51.02292652 1.295601075
53.03857658 1.313078644
55.01784114 1.622224685
56.04947561 2.638076962
58.06512568 3.646134485
67.01784114 1.895257061
69.0334912 1.11777792
105.0334912 5.105622327
107.0491413 2.975151551
109.0647913 0.9759737901
161.0597059 2.519948318
173.0597059 3.150507317
175.075356 3.855990707
189.0910061 1.712686286
199.075356 1.364962271
201.0910061 2.242492887
202.086255 1.112455453
213.0910061 5.665247809
215.0702706 1.155388968
215.1066561 4.0197586
217.0859207 1.763473398
231.1015708 1.562899391
246.1124698 1.399585806
286.1437699 0.9847599687
288.1230345 1.152905057

Name: +ve in-silico MS/MS by CFM-ID for NJAONUQFLGTYPU-UHFFFAOYSA-N
ID: NJAONUQFLGTYPU-UHFFFAOYSA-N
Comment: Energy0
Num peaks: 6
231.1015708 0.8039716044
260.1281199 0.9928883098
268.1332052 2.070858771
286.1437699 45.64022279
288.1230345 0.956536491
304.1543346 37.79340566

Name: +ve in-silico MS/MS by CFM-ID for NJAONUQFLGTYPU-UHFFFAOYSA-N
ID: NJAONUQFLGTYPU-UHFFFAOYSA-N
Comment: Energy1
Num peaks: 27
49.00727645 2.509592918
51.02292652 3.645150118
53.03857658 2.140803774
55.05422664 1.567879316
57.0334912 1.095289763
59.04914126 0.955249733
67.01784114 1.115430695
69.0334912 1.276237492
213.0910061 1.217814702
229.0859207 0.9594283325
231.1015708 2.225806873
232.0968197 1.057230323
234.1124698 1.09105167
243.1015708 1.870312101
244.0968197 1.768143584
245.1172208 1.214873173
246.1124698 2.33406601
248.1281199 1.706778947
256.1332052 1.700257901
258.1124698 3.055579284
260.1281199 2.182201862
268.1332052 2.743185864
272.1281199 1.287046893
274.1437699 3.813472733
276.15942 1.06783615
286.1437699 21.72467796
304.1543346 12.85316206

Name: +ve in-silico MS/MS by CFM-ID for NJAONUQFLGTYPU-UHFFFAOYSA-N
ID: NJAONUQFLGTYPU-UHFFFAOYSA-N
Comment: Energy2
Num peaks: 31
39.02292652 1.039069072
41.00219107 1.665640355
41.03857658 1.667062807
49.00727645 3.52079508
51.02292652 1.460668927
53.03857658 1.426494028
55.01784114 1.955477684
67.01784114 2.600385451
69.0334912 1.120733615
105.0334912 5.61624815
107.0491413 3.254982376
109.0647913 1.060568193
161.0597059 2.984407325
173.0597059 4.011867249
175.075356 4.319558904
187.075356 0.8615110982
189.0910061 1.420401735
201.0910061 2.292019884
202.086255 1.360763508
211.075356 1.01037911
213.0910061 7.81939635
215.0702706 0.8768632728
215.1066561 5.211484687
217.0859207 2.075517922
229.0859207 1.443917736
231.1015708 1.996874901
243.1015708 1.23655267
246.1124698 1.526445003
270.1124698 0.9475702929
286.1437699 1.055887772
288.1230345 1.115751948

Name: +ve in-silico MS/MS by CFM-ID for DIPVXGICWVVQHY-UHFFFAOYSA-N
ID: DIPVXGICWVVQHY-UHFFFAOYSA-N
Comment: Energy0
Num peaks: 6
256.1332052 4.990258547
258.1488553 1.319843384
268.1332052 1.79353821
274.1437699 6.079901692
286.1437699 38.18328106
304.1543346 33.96242049

Name: +ve in-silico MS/MS by CFM-ID for DIPVXGICWVVQHY-UHFFFAOYSA-N
ID: DIPVXGICWVVQHY-UHFFFAOYSA-N
Comment: Energy1
Num peaks: 22
49.00727645 1.650132465
51.02292652 2.364232234
53.03857658 1.165100138
67.01784114 1.037445966
69.0334912 1.41076061
216.1019051 1.018923856
230.1175552 2.532550662
244.0968197 1.42162193
246.1124698 1.102889899
248.1281199 1.054501168
254.1175552 1.530815151
256.1332052 15.62093096
257.1172208 1.228493429
258.1124698 2.129422545
258.1488553 2.197745393
259.1328709 1.071042085
260.1281199 0.9872180212
268.1332052 4.986163251
272.1281199 1.865700058
274.1437699 7.469780497
286.1437699 16.86296879
304.1543346 9.376802534

Name: +ve in-silico MS/MS by CFM-ID for DIPVXGICWVVQHY-UHFFFAOYSA-N
ID: DIPVXGICWVVQHY-UHFFFAOYSA-N
Comment: Energy2
Num peaks: 31
41.00219107 1.422438137
44.04947561 2.072948158
49.00727645 3.838413881
51.02292652 1.585589157
53.03857658 1.551422503
55.01784114 1.558021931
67.01784114 2.184558628
105.0334912 1.717316846
119.0491413 1.39155296
200.070605 1.19297145
202.086255 2.890582192
204.1019051 2.125189765
213.0910061 1.700392272
214.086255 1.114197412
216.1019051 3.906239696
218.1175552 2.720751869
229.0859207 1.313131872
230.1175552 3.3591987
231.1015708 1.863219532
241.1223062 1.113884874
242.1175552 2.180324179
243.1015708 1.106392627
245.1172208 1.737533502
254.1175552 2.280243054
256.1332052 8.645103044
258.1124698 3.450930454
258.1488553 1.48667671
268.1332052 1.339459408
274.1437699 1.187403425
286.1437699 1.288923346
288.1230345 1.495225091

Name: +ve in-silico MS/MS by CFM-ID for HPLUGPRIHSTSLN-UHFFFAOYSA-N
ID: HPLUGPRIHSTSLN-UHFFFAOYSA-N
Comment: Energy0
Num peaks: 6
246.1124698 0.8861138008
257.1172208 1.413860416
259.1328709 0.8616590112
286.1437699 41.33415047
288.1230345 1.170665539
304.1543346 39.10406164

Name: +ve in-silico MS/MS by CFM-ID for HPLUGPRIHSTSLN-UHFFFAOYSA-N
ID: HPLUGPRIHSTSLN-UHFFFAOYSA-N
Comment: Energy1
Num peaks: 26
39.02292652 1.010614489
41.03857658 0.9902306458
49.00727645 2.721155924
51.02292652 3.943049483
53.03857658 2.306511341
55.05422664 1.687606612
57.0334912 1.273965467
59.04914126 1.07986814
67.01784114 1.071169326
69.0334912 1.415131623
232.0968197 1.007405927
234.1124698 1.258998528
243.1015708 1.328714413
244.0968197 2.910367679
246.1124698 2.513319867
248.1281199 1.858237056
258.1124698 3.58131363
258.1488553 1.09771784
260.1281199 2.625121968
261.1121354 2.383461347
262.1437699 1.166749663
268.1332052 1.247283993
272.1281199 1.383824768
276.15942 1.283091925
286.1437699 21.56714646
304.1543346 15.44704487

Name: +ve in-silico MS/MS by CFM-ID for HPLUGPRIHSTSLN-UHFFFAOYSA-N
ID: HPLUGPRIHSTSLN-UHFFFAOYSA-N
Comment: Energy2
Num peaks: 31
39.02292652 1.342795103
41.00219107 1.230533463
41.03857658 2.182195575
44.04947561 1.163109844
49.00727645 4.402041811
51.02292652 1.696762154
53.03857658 1.751515236
55.01784114 2.452416505
56.04947561 2.237410491
58.06512568 1.601434149
67.01784114 1.464482124
119.0491413 1.866288044
190.086255 1.411822373
202.086255 1.957857079
204.1019051 1.13362355
222.1124698 1.332082532
226.086255 1.416314875
228.1019051 1.595581083
230.1175552 2.927047135
232.0968197 1.352120404
234.1124698 2.886139423
241.0859207 2.090137371
243.1015708 2.169028838
245.1172208 2.737692319
246.1124698 2.576585308
254.1175552 1.603589455
258.1124698 1.884325562
260.1281199 1.442889229
270.1124698 3.589583432
286.1437699 1.362732484
288.1230345 1.243415604

Name: +ve in-silico MS/MS by CFM-ID for GODQJLWHPPFYNP-UHFFFAOYSA-N
ID: GODQJLWHPPFYNP-UHFFFAOYSA-N
Comment: Energy0
Num peaks: 6
243.1015708 1.876682427
257.1172208 1.359988384
261.1121354 1.310167463
286.1437699 39.86140344
288.1230345 1.144055811
304.1543346 38.88189144

Name: +ve in-silico MS/MS by CFM-ID for GODQJLWHPPFYNP-UHFFFAOYSA-N
ID: GODQJLWHPPFYNP-UHFFFAOYSA-N
Comment: Energy1
Num peaks: 23
49.00727645 2.908728921
51.02292652 4.219229285
53.03857658 2.496847101
55.05422664 1.830359282
57.0334912 1.397683646
59.04914126 1.147071527
67.01784114 1.156155687
69.0334912 1.514900787
232.0968197 1.287174599
234.1124698 1.334206079
244.0968197 2.059366978
246.1124698 2.686261602
248.1281199 1.933776203
256.1332052 1.138932142
258.1124698 3.88124001
258.1488553 1.983801338
260.1281199 2.730563018
262.1437699 1.57143407
272.1281199 1.241121769
274.1437699 1.18007743
276.15942 1.386402287
286.1437699 23.04900439
304.1543346 16.89295774

Name: +ve in-silico MS/MS by CFM-ID for GODQJLWHPPFYNP-UHFFFAOYSA-N
ID: GODQJLWHPPFYNP-UHFFFAOYSA-N
Comment: Energy2
Num peaks: 31
25.00727645 1.242772307
39.02292652 1.496010643
41.00219107 1.260164911
41.03857658 2.460459377
44.04947561 1.190581714
49.00727645 4.748820946
51.02292652 1.770935796
53.03857658 1.854690206
56.04947561 1.632489038
58.06512568 1.671808493
67.01784114 1.516950038
105.0334912 1.894283536
119.0491413 2.442940656
189.0546206 1.899798266
202.086255 2.483364583
203.0702706 1.627922915
222.1124698 1.281375693
229.0859207 2.169407266
230.1175552 1.457145062
234.1124698 2.982463161
240.1019051 1.1837707
242.1175552 1.31489461
243.1015708 2.913444959
245.1172208 2.317444432
246.1124698 1.457817756
258.1124698 1.957080141
260.1281199 1.517317161
268.1332052 1.463280708
270.1124698 4.002207094
286.1437699 1.554250444
288.1230345 1.509077012

Name: +ve in-silico MS/MS by CFM-ID for PWGDRMLHGGIYPM-UHFFFAOYSA-N
ID: PWGDRMLHGGIYPM-UHFFFAOYSA-N
Comment: Energy0
Num peaks: 6
261.1121354 2.339695323
272.1281199 1.893633664
274.1437699 2.253474116
286.1437699 8.836889712
288.1230345 1.67050337
304.1543346 67.40492458

Name: +ve in-silico MS/MS by CFM-ID for PWGDRMLHGGIYPM-UHFFFAOYSA-N
ID: PWGDRMLHGGIYPM-UHFFFAOYSA-N
Comment: Energy1
Num peaks: 25
44.04947561 0.7475096936
45.0334912 0.7553487291
53.00219107 0.9536509377
55.01784114 1.621456682
57.0334912 0.7161150598
59.01275576 1.200356632
61.02840582 0.7321408383
85.02840582 0.9559095368
190.1226406 0.7422398943
214.086255 1.071627211
216.1019051 1.953583206
218.1175552 1.670478619
244.0968197 0.9085102992
244.1332052 0.7128352061
246.1124698 1.443086221
248.1281199 1.551609508
260.1281199 1.576081276
261.1121354 0.897122927
272.1281199 3.884184656
274.1437699 3.388115427
275.1277855 1.363584196
276.15942 2.377476034
286.1437699 11.46925528
288.1230345 2.143167074
304.1543346 35.80322309

Name: +ve in-silico MS/MS by CFM-ID for PWGDRMLHGGIYPM-UHFFFAOYSA-N
ID: PWGDRMLHGGIYPM-UHFFFAOYSA-N
Comment: Energy2
Num peaks: 31
15.02292652 1.699481576
42.03382555 1.142515178
44.04947561 1.431829072
55.01784114 2.798885107
56.04947561 2.434004267
58.06512568 2.149794753
121.0284058 3.45011566
123.0440559 1.278200511
135.0440559 3.361238286
137.0597059 1.531209986
173.0597059 2.186968645
186.0913404 1.80791244
187.075356 1.409633371
199.075356 1.251920959
202.086255 3.422702765
204.1019051 1.998306957
206.1175552 1.969867079
214.086255 1.760967585
216.1019051 3.011031627
229.0859207 1.186040652
230.1175552 1.457590141
232.1332052 1.566068465
243.1015708 1.373190556
245.0808353 1.287913843
245.1172208 1.987119387
247.0964854 2.8408629
256.1332052 1.344631702
258.1124698 1.301171419
259.0964854 1.129641224
270.1124698 1.587718087
288.1230345 1.717784385

Name: +ve in-silico MS/MS by CFM-ID for FNNBEOYPQCNDKP-UHFFFAOYSA-N
ID: FNNBEOYPQCNDKP-UHFFFAOYSA-N
Comment: Energy0
Num peaks: 6
260.1281199 1.924359651
261.1121354 2.384146018
272.1281199 1.753211495
286.1437699 6.677484741
288.1230345 1.649107206
304.1543346 68.10946341

Name: +ve in-silico MS/MS by CFM-ID for FNNBEOYPQCNDKP-UHFFFAOYSA-N
ID: FNNBEOYPQCNDKP-UHFFFAOYSA-N
Comment: Energy1
Num peaks: 21
53.00219107 2.869315476
55.01784114 1.886562962
57.0334912 2.515030709
67.01784114 2.24346019
71.01275576 5.973267006
73.02840582 6.347276666
75.04405588 3.464175002
85.02840582 3.248234317
87.04405588 1.935816856
216.1019051 1.32410557
218.1175552 1.136315619
230.1175552 1.79412395
232.1332052 1.495715745
248.1281199 1.208536199
260.1281199 1.334154995
272.1281199 3.45233382
274.1437699 3.344780247
276.15942 1.784528433
286.1437699 5.227459117
288.1230345 1.947602589
304.1543346 26.34190468

Name: +ve in-silico MS/MS by CFM-ID for FNNBEOYPQCNDKP-UHFFFAOYSA-N
ID: FNNBEOYPQCNDKP-UHFFFAOYSA-N
Comment: Energy2
Num peaks: 31
15.02292652 1.554858808
27.02292652 1.084432116
41.00219107 1.593719568
42.03382555 1.065367299
44.04947561 1.334646993
56.04947561 2.068946949
57.0334912 1.725872506
58.06512568 1.447906785
67.01784114 1.340713152
121.0284058 2.949092304
135.0440559 3.463812099
186.0913404 1.375840747
189.0910061 1.585441072
198.0549549 1.539953765
199.075356 1.126411779
201.0910061 1.88353233
203.1066561 2.850156115
216.1019051 2.966974333
218.1175552 4.831729652
228.1019051 1.328085491
229.0859207 1.088139872
230.1175552 3.985828274
242.1175552 1.419301489
244.0968197 1.304324946
245.0808353 1.120575382
247.0964854 2.165478326
258.1124698 1.994113027
260.1281199 1.448870387
272.1281199 1.190088014
286.1437699 1.980702491
288.1230345 1.603379651

Name: +ve in-silico MS/MS by CFM-ID for VBTRQGFSSOSNTR-UHFFFAOYSA-N
ID: VBTRQGFSSOSNTR-UHFFFAOYSA-N
Comment: Energy0
Num peaks: 6
243.1015708 1.85614984
257.1172208 1.329106147
260.1281199 1.093143377
261.1121354 1.299178313
286.1437699 39.75092433
304.1543346 38.85010117

Name: +ve in-silico MS/MS by CFM-ID for VBTRQGFSSOSNTR-UHFFFAOYSA-N
ID: VBTRQGFSSOSNTR-UHFFFAOYSA-N
Comment: Energy1
Num peaks: 21
65.00219107 2.945195347
67.01784114 2.644237815
69.0334912 2.277893895
71.04914126 1.088718237
85.02840582 1.59729878
87.04405588 1.45602433
214.086255 1.544553821
216.1019051 2.047375034
218.1175552 1.700807576
242.1175552 1.0132101
244.0968197 1.192127072
254.1175552 1.192555492
256.1332052 1.063473013
258.1124698 1.317155339
258.1488553 1.128547037
260.1281199 1.10406264
268.1332052 1.695527991
272.1281199 1.495462088
286.1437699 29.57456198
288.1230345 1.369354648
304.1543346 20.73290284

Name: +ve in-silico MS/MS by CFM-ID for VBTRQGFSSOSNTR-UHFFFAOYSA-N
ID: VBTRQGFSSOSNTR-UHFFFAOYSA-N
Comment: Energy2
Num peaks: 31
15.02292652 1.244226773
41.00219107 1.968310311
41.03857658 2.622389854
56.04947561 1.218991821
65.00219107 4.763531767
67.01784114 2.065831561
69.0334912 2.625095154
83.01275576 1.154051247
107.0491413 1.120295418
121.0284058 1.863078473
135.0440559 2.832504875
173.0597059 1.711066819
186.0913404 1.635885873
203.0702706 1.192023614
214.086255 1.400252179
218.1175552 1.504581579
227.0702706 1.424350604
229.0859207 2.742628559
230.1175552 1.193835115
240.1019051 1.2541728
241.0859207 1.858770531
242.1175552 1.489160837
243.1015708 3.487010404
245.1172208 2.998398973
247.0964854 2.092105208
257.1172208 1.137286113
258.1124698 1.570094314
268.1332052 1.410848602
270.1124698 3.695177969
286.1437699 1.503585261
288.1230345 1.833870888

Name: +ve in-silico MS/MS by CFM-ID for YGQFNQWSEXFXQT-UHFFFAOYSA-N
ID: YGQFNQWSEXFXQT-UHFFFAOYSA-N
Comment: Energy0
Num peaks: 7
238.1226406 2.941218701
240.1382906 1.410299231
243.1015708 1.515689338
256.1332052 16.10835415
274.1437699 21.32726223
286.1437699 19.16618662
304.1543346 17.89596778

Name: +ve in-silico MS/MS by CFM-ID for YGQFNQWSEXFXQT-UHFFFAOYSA-N
ID: YGQFNQWSEXFXQT-UHFFFAOYSA-N
Comment: Energy1
Num peaks: 24
31.01784114 2.664317431
49.00727645 1.642422362
49.02840582 1.545170548
51.02292652 2.354446874
53.03857658 1.211666865
55.05422664 0.8668512283
57.0334912 0.9249271852
67.01784114 1.010712325
69.0334912 1.246678472
218.1175552 0.8441374062
230.1175552 1.026053132
238.1226406 3.69485067
240.1382906 1.259307023
244.0968197 1.536584173
246.1124698 0.9370468537
248.1281199 0.8780651206
256.1332052 16.02937146
258.1124698 3.004364544
258.1488553 4.923501179
260.1281199 0.8450740244
268.1332052 1.819477973
274.1437699 9.701624092
286.1437699 12.4738281
304.1543346 8.294383143

Name: +ve in-silico MS/MS by CFM-ID for YGQFNQWSEXFXQT-UHFFFAOYSA-N
ID: YGQFNQWSEXFXQT-UHFFFAOYSA-N
Comment: Energy2
Num peaks: 31
15.02292652 1.153696215
31.01784114 1.748333071
41.00219107 1.17483238
49.00727645 2.313374348
51.02292652 1.007626188
53.03857658 0.9495339619
55.01784114 1.22406328
56.04947561 1.630992573
58.06512568 1.402086782
67.01784114 2.039957563
200.1069905 1.281560389
204.1019051 1.809070777
213.0910061 1.596629646
214.086255 1.01738658
215.1066561 1.787062106
216.1019051 1.668757531
217.0859207 2.751182517
218.1175552 3.178250868
229.0859207 2.633256704
230.1175552 1.889918998
231.1015708 6.38686074
238.1226406 2.120242972
240.1382906 1.851529059
242.1175552 0.9945978982
243.1015708 1.559661193
245.1172208 2.948606279
254.1175552 1.774944513
256.1332052 7.895873404
258.1124698 3.983513508
258.1488553 1.65082369
274.1437699 1.26437167

Name: +ve in-silico MS/MS by CFM-ID for HMMBWZKQIBBQKK-UHFFFAOYSA-N
ID: HMMBWZKQIBBQKK-UHFFFAOYSA-N
Comment: Energy0
Num peaks: 6
246.1124698 0.9310909574
260.1281199 0.8430578296
268.1332052 0.845198421
286.1437699 44.96175636
288.1230345 1.162773779
304.1543346 40.96996253

Name: +ve in-silico MS/MS by CFM-ID for HMMBWZKQIBBQKK-UHFFFAOYSA-N
ID: HMMBWZKQIBBQKK-UHFFFAOYSA-N
Comment: Energy1
Num peaks: 20
39.02292652 1.192201393
41.03857658 1.270693424
49.00727645 1.295563379
51.02292652 2.67645791
53.03857658 1.218626729
57.0334912 2.032214328
59.04914126 1.202216837
73.06479133 2.055678751
230.0811697 2.130552591
232.0968197 3.254529873
234.1124698 2.503710151
244.0968197 2.239875274
246.1124698 3.402154558
248.1281199 2.636330269
258.1124698 3.68188871
260.1281199 2.27944459
268.1332052 2.225569081
272.1281199 1.401575829
286.1437699 24.97192226
304.1543346 17.14395069

Name: +ve in-silico MS/MS by CFM-ID for HMMBWZKQIBBQKK-UHFFFAOYSA-N
ID: HMMBWZKQIBBQKK-UHFFFAOYSA-N
Comment: Energy2
Num peaks: 31
15.02292652 1.671833446
25.00727645 2.095825536
26.00252542 1.858041909
30.03382555 1.52819286
39.02292652 2.369917897
41.00219107 5.014180974
41.03857658 4.01485418
43.01784114 1.746876864
44.04947561 1.574553187
49.00727645 6.192104182
51.02292652 2.578095928
53.03857658 1.562830581
55.01784114 2.851163728
56.04947561 2.185181161
58.06512568 2.310729542
204.1019051 1.182608937
216.1019051 1.276108798
218.1175552 1.257003491
227.0702706 1.087353758
230.0811697 1.698268887
232.0968197 2.362201629
234.1124698 3.107905162
246.1124698 4.384700241
254.1175552 1.796358149
256.1332052 1.172100109
258.1124698 1.979338426
260.1281199 1.714413454
268.1332052 1.062334652
270.1124698 4.895068612
286.1437699 1.822170045
288.1230345 1.772717773

Name: +ve in-silico MS/MS by CFM-ID for WNORGEJPIAYAOM-UHFFFAOYSA-N
ID: WNORGEJPIAYAOM-UHFFFAOYSA-N
Comment: Energy0
Num peaks: 6
257.1172208 1.01641712
260.1281199 0.8359246358
268.1332052 1.058465632
286.1437699 42.6981199
288.1230345 1.153614475
304.1543346 40.17648777

Name: +ve in-silico MS/MS by CFM-ID for WNORGEJPIAYAOM-UHFFFAOYSA-N
ID: WNORGEJPIAYAOM-UHFFFAOYSA-N
Comment: Energy1
Num peaks: 23
39.02292652 1.04778475
41.03857658 1.026633347
49.00727645 2.818654399
51.02292652 4.08461222
53.03857658 2.391186008
55.05422664 1.749786891
57.0334912 1.332250348
59.04914126 1.130139712
67.01784114 1.130467417
69.0334912 1.497130738
85.02840582 1.060682484
232.0968197 1.184531201
234.1124698 1.117575942
242.1175552 1.030580737
244.0968197 3.097099039
246.1124698 2.678219475
248.1281199 1.988469079
258.1124698 4.29928225
260.1281199 2.917570121
262.1437699 1.105070354
268.1332052 2.689280889
286.1437699 22.80339713
304.1543346 16.52574047

Name: +ve in-silico MS/MS by CFM-ID for WNORGEJPIAYAOM-UHFFFAOYSA-N
ID: WNORGEJPIAYAOM-UHFFFAOYSA-N
Comment: Energy2
Num peaks: 31
15.02292652 1.28913611
25.00727645 1.443262871
30.03382555 1.022498975
39.02292652 1.96075076
41.00219107 1.462237536
41.03857658 3.276047468
42.03382555 1.120147317
43.01784114 1.187886773
49.00727645 5.951848178
51.02292652 2.112018832
53.03857658 2.261622637
55.01784114 3.100366642
56.04947561 3.94188183
58.06512568 1.632280181
85.02840582 1.05755722
202.086255 2.044329498
204.1019051 1.177979971
214.0498695 1.347331479
230.0811697 1.423157338
232.0968197 2.065935611
234.1124698 3.045510104
241.0859207 1.290356388
243.1015708 1.498155143
244.0968197 1.303714623
245.1172208 1.243473051
246.1124698 2.322535215
258.1124698 1.912232943
260.1281199 1.625391628
270.1124698 3.119702779
286.1437699 1.515106127
288.1230345 1.591881258

Name: +ve in-silico MS/MS by CFM-ID for VDBOZIJQAVBEMW-UHFFFAOYSA-N
ID: VDBOZIJQAVBEMW-UHFFFAOYSA-N
Comment: Energy0
Num peaks: 6
257.1172208 0.9555312699
268.1332052 0.994179181
270.1124698 0.9901830943
286.1437699 40.81024853
288.1230345 1.506059724
304.1543346 39.61694361

Name: +ve in-silico MS/MS by CFM-ID for VDBOZIJQAVBEMW-UHFFFAOYSA-N
ID: VDBOZIJQAVBEMW-UHFFFAOYSA-N
Comment: Energy1
Num peaks: 16
39.02292652 0.974182851
49.00727645 1.507888226
51.02292652 2.361867199
53.03857658 0.996235463
222.1124698 1.525186475
232.0968197 1.321519836
234.1124698 1.333025875
244.0968197 2.355532659
246.1124698 2.355146139
248.1281199 2.48074786
258.1124698 3.484221932
260.1281199 2.050753503
262.1437699 1.058981644
270.1124698 1.100133191
286.1437699 33.62458835
304.1543346 22.33920704

Name: +ve in-silico MS/MS by CFM-ID for VDBOZIJQAVBEMW-UHFFFAOYSA-N
ID: VDBOZIJQAVBEMW-UHFFFAOYSA-N
Comment: Energy2
Num peaks: 31
15.02292652 1.8240722
25.00727645 1.285355071
30.03382555 1.191300365
39.02292652 3.408107135
41.00219107 1.645782022
41.03857658 3.696283271
49.00727645 3.808104609
51.02292652 1.946966776
53.03857658 1.490948515
55.01784114 1.172514492
56.04947561 3.897102384
58.06512568 2.311195068
105.0334912 1.910196581
119.0491413 1.845834537
135.0440559 1.250835826
189.0546206 1.891987724
203.0702706 2.491876068
229.0859207 1.467307606
230.0811697 1.799406549
232.0968197 1.84736808
234.1124698 2.184957243
243.1015708 2.503256697
245.1172208 2.011651194
246.1124698 2.90981574
247.0964854 1.55868618
258.1124698 2.113629935
260.1281199 1.713369768
268.1332052 1.22852677
270.1124698 4.48975196
286.1437699 1.752582669
288.1230345 2.034455735

Name: +ve in-silico MS/MS by CFM-ID for AJTFSJKHJHFMSO-UHFFFAOYSA-N
ID: AJTFSJKHJHFMSO-UHFFFAOYSA-N
Comment: Energy0
Num peaks: 6
259.0964854 1.353165058
261.1121354 2.311826707
272.1281199 1.128504116
286.1437699 13.44025707
288.1230345 1.305321318
304.1543346 69.5444791

Name: +ve in-silico MS/MS by CFM-ID for AJTFSJKHJHFMSO-UHFFFAOYSA-N
ID: AJTFSJKHJHFMSO-UHFFFAOYSA-N
Comment: Energy1
Num peaks: 14
65.00219107 5.173212838
67.01784114 7.72405626
69.0334912 2.572591922
71.04914126 1.912962518
83.01275576 3.74350771
85.02840582 9.00904233
87.04405588 6.655056437
89.05970595 2.237096219
216.1019051 4.286837264
218.1175552 2.128572508
268.1332052 1.860462381
272.1281199 1.491112113
286.1437699 10.15402707
304.1543346 22.33350671

Name: +ve in-silico MS/MS by CFM-ID for AJTFSJKHJHFMSO-UHFFFAOYSA-N
ID: AJTFSJKHJHFMSO-UHFFFAOYSA-N
Comment: Energy2
Num peaks: 31
15.02292652 1.519425367
41.00219107 1.280878604
43.01784114 2.482701403
44.04947561 1.340951497
56.04947561 2.177005759
65.00219107 3.37314541
67.01784114 1.867464124
69.0334912 1.95658455
85.02840582 1.353806655
107.0491413 1.299822833
121.0284058 2.779730806
123.0440559 1.323685759
135.0440559 3.849197699
137.0597059 1.342520672
173.0597059 1.951889447
186.0913404 2.406893425
188.1069905 1.548860157
202.086255 1.613043612
206.1175552 1.218439541
214.086255 1.701451546
216.1019051 2.102903483
218.1175552 2.68009238
229.0859207 2.376360065
231.1015708 1.259005639
243.1015708 2.005934165
245.0808353 1.225505117
245.1172208 2.399758286
247.0964854 2.519874475
259.0964854 1.378131496
270.1124698 2.188683657
288.1230345 1.681245059

Name: +ve in-silico MS/MS by CFM-ID for PBCUDQDJLWEXLP-UHFFFAOYSA-N
ID: PBCUDQDJLWEXLP-UHFFFAOYSA-N
Comment: Energy0
Num peaks: 7
241.0859207 1.903859361
243.1015708 4.350236872
245.1172208 2.111876616
260.1281199 1.887578297
261.1121354 3.812789483
286.1437699 32.52272173
304.1543346 33.98610598

Name: +ve in-silico MS/MS by CFM-ID for PBCUDQDJLWEXLP-UHFFFAOYSA-N
ID: PBCUDQDJLWEXLP-UHFFFAOYSA-N
Comment: Energy1
Num peaks: 25
39.02292652 1.193566942
49.00727645 1.271948293
51.02292652 2.656052228
53.03857658 1.218875428
55.05422664 1.163145355
57.0334912 1.215886637
137.0597059 1.300022565
227.1066561 1.782311909
229.0859207 2.078026299
232.0968197 1.878382505
234.1124698 1.711960519
243.1015708 3.98241365
244.0968197 1.955043462
245.1172208 3.815024299
246.1124698 2.214924124
247.0964854 1.103291851
248.1281199 1.990553412
258.1124698 1.213802651
260.1281199 3.160606242
270.1124698 1.181355308
272.1281199 1.337506914
274.1437699 1.721022369
286.1437699 23.31834656
288.1230345 1.32995945
304.1543346 15.04875822

Name: +ve in-silico MS/MS by CFM-ID for PBCUDQDJLWEXLP-UHFFFAOYSA-N
ID: PBCUDQDJLWEXLP-UHFFFAOYSA-N
Comment: Energy2
Num peaks: 31
41.00219107 2.85543961
49.00727645 2.816087185
51.02292652 1.66082336
55.01784114 1.324067029
67.01784114 1.598617344
69.0334912 1.098943587
105.0334912 1.475954604
107.0491413 1.105657033
121.0284058 4.077677802
121.0647913 1.150490559
123.0440559 2.015331941
189.0546206 1.171177706
191.0702706 1.399655522
203.0702706 2.204054296
205.0859207 1.733639206
213.0910061 1.620553257
215.0702706 1.542684244
219.1015708 1.358452305
227.0702706 1.309624594
229.0859207 4.832517143
231.1015708 1.743337732
241.0859207 3.413791149
242.1175552 1.797369032
243.1015708 5.559248238
245.0808353 1.060520491
245.1172208 6.818349366
247.0964854 2.274623091
258.1124698 1.00581394
270.1124698 1.69037798
286.1437699 1.254408752
288.1230345 1.044685556

Name: +ve in-silico MS/MS by CFM-ID for TXWIBTOOOKWDIW-UHFFFAOYSA-N
ID: TXWIBTOOOKWDIW-UHFFFAOYSA-N
Comment: Energy0
Num peaks: 6
243.1015708 2.498771422
244.1332052 1.76135641
254.1175552 1.622842521
268.1332052 1.671797014
270.1124698 2.743687692
286.1437699 72.01470345

Name: +ve in-silico MS/MS by CFM-ID for TXWIBTOOOKWDIW-UHFFFAOYSA-N
ID: TXWIBTOOOKWDIW-UHFFFAOYSA-N
Comment: Energy1
Num peaks: 15
53.00219107 2.039491873
67.01784114 1.735924169
69.0334912 1.506175847
216.1019051 2.289080858
218.1175552 1.817256639
228.1019051 1.528871547
242.1175552 2.853639854
243.1015708 1.057927375
244.1332052 2.374374531
254.1175552 3.959615869
256.1332052 1.378232689
257.1172208 1.48046126
268.1332052 3.33080934
270.1124698 3.442081236
286.1437699 50.2415395

Name: +ve in-silico MS/MS by CFM-ID for TXWIBTOOOKWDIW-UHFFFAOYSA-N
ID: TXWIBTOOOKWDIW-UHFFFAOYSA-N
Comment: Energy2
Num peaks: 31
15.02292652 1.89799999
39.02292652 2.107392819
44.04947561 1.404981651
55.01784114 1.743937771
56.04947561 2.286157515
57.0334912 1.31699782
58.06512568 1.638272992
105.0334912 1.809548245
117.0334912 5.104115154
119.0491413 1.616816446
173.0597059 2.71711186
175.075356 1.282749232
186.0913404 3.0540656
187.075356 1.336636427
190.1226406 1.605072088
198.0549549 1.498252267
199.075356 2.283434024
202.086255 1.559743142
214.086255 1.309285793
216.1019051 2.317094331
218.1175552 2.345334989
227.0702706 1.315921351
228.1019051 1.826761787
229.0859207 2.982503753
230.1175552 1.35521219
240.1019051 2.362106311
241.0859207 1.617105613
242.1175552 2.635915448
243.1015708 1.676497119
256.1332052 1.241153809
270.1124698 2.870287938

Name: +ve in-silico MS/MS by CFM-ID for PACYEZSKHUBMEV-UHFFFAOYSA-N
ID: PACYEZSKHUBMEV-UHFFFAOYSA-N
Comment: Energy0
Num peaks: 13
102.0549549 3.398847469
148.0756904 1.982503307
150.0549549 1.724685826
177.1022395 11.09566791
194.0811697 2.515614233
205.0971541 4.413887072
206.0811697 5.333247275
223.1077188 25.53877943
225.1233688 1.648732004
234.0760843 1.955287526
251.1026334 6.950272603
252.086649 4.437364211
269.1131981 10.10776463

Name: +ve in-silico MS/MS by CFM-ID for PACYEZSKHUBMEV-UHFFFAOYSA-N
ID: PACYEZSKHUBMEV-UHFFFAOYSA-N
Comment: Energy1
Num peaks: 20
28.01817548 1.575592084
56.04947561 2.579118068
58.06512568 1.708374379
74.02365479 7.895039906
102.0549549 3.054930521
104.0494756 1.038422084
122.0600403 1.113645181
124.0756904 1.009281969
146.0600403 1.466567306
148.0756904 4.485889479
150.0549549 1.657622725
150.0913404 1.147600643
168.0655196 1.416248461
175.0865894 1.918097199
177.1022395 19.0820036
179.1178895 3.349354243
194.0811697 1.966308587
205.0971541 2.644684449
206.0811697 7.253749725
223.1077188 13.81378143

Name: +ve in-silico MS/MS by CFM-ID for PACYEZSKHUBMEV-UHFFFAOYSA-N
ID: PACYEZSKHUBMEV-UHFFFAOYSA-N
Comment: Energy2
Num peaks: 26
25.00727645 0.8269487222
27.02292652 0.6805802326
42.03382555 2.863278673
52.01817548 0.7413729483
54.03382555 0.74870536
56.04947561 17.70442311
58.06512568 1.705601026
63.02292652 1.274528366
80.04947561 0.7407331504
92.04947561 2.290517691
98.02365479 0.6996133787
102.0549549 3.639404725
104.0494756 6.751727623
106.0651257 0.6800718855
119.0491413 1.243751855
120.0443902 5.568168392
122.0600403 0.944050069
134.0600403 3.501488526
148.0756904 11.60461035
150.0549549 2.799246807
150.0913404 1.059946421
156.1019051 0.7225532303
168.0655196 1.702918732
177.1022395 7.54867584
205.0971541 0.761934246
206.0811697 1.274052285

Name: +ve in-silico MS/MS by CFM-ID for DOJFPFCVWWBNRX-UHFFFAOYSA-N
ID: DOJFPFCVWWBNRX-UHFFFAOYSA-N
Comment: Energy0
Num peaks: 12
65.00219107 1.763271946
128.070605 2.66461092
142.0498695 1.533530884
145.0971541 6.990661012
163.1077188 3.866858048
235.1288481 1.694801588
268.1291825 4.271679385
269.1131981 11.72798434
270.0972137 2.108141933
286.1397472 20.81208714
287.1237627 8.292121342
304.1503118 14.81607601

Name: +ve in-silico MS/MS by CFM-ID for DOJFPFCVWWBNRX-UHFFFAOYSA-N
ID: DOJFPFCVWWBNRX-UHFFFAOYSA-N
Comment: Energy1
Num peaks: 23
41.00219107 2.470903213
43.01784114 6.012298884
65.00219107 0.8533188454
67.01784114 0.7694029781
69.0334912 1.484888238
71.06037464 1.513170959
73.07602471 1.056658832
85.02840582 0.8874885403
124.0393049 3.65575073
125.0233204 1.098024938
126.0549549 0.8900565302
127.0865894 1.677647143
128.070605 2.4277659
133.0971541 0.9208291302
142.0498695 2.58336292
145.0971541 9.349530847
146.0811697 3.59207288
163.1077188 19.94669058
268.1291825 4.880019352
269.1131981 5.488023559
286.1397472 6.075581348
287.1237627 1.146544121
304.1503118 1.501268591

Name: +ve in-silico MS/MS by CFM-ID for DOJFPFCVWWBNRX-UHFFFAOYSA-N
ID: DOJFPFCVWWBNRX-UHFFFAOYSA-N
Comment: Energy2
Num peaks: 31
25.00727645 1.273540449
28.01817548 1.473198967
40.01817548 2.008084639
41.00219107 2.449954743
42.03382555 5.036469191
44.04947561 1.892886607
53.00219107 1.925664898
54.03382555 1.153631922
55.01784114 1.905294375
56.04947561 1.811790281
58.02874017 0.6910546471
58.06512568 0.7419958369
67.01784114 0.975692711
67.02907452 0.8456054373
71.06037464 6.962756532
72.04439023 0.742715147
73.07602471 1.500228156
85.07602471 1.996383359
100.0393049 0.8558374067
124.0393049 1.817988161
125.0233204 0.9982232387
126.0549549 2.007073552
127.0865894 1.137040203
128.070605 2.990594696
129.1022395 1.362078339
130.086255 1.304490944
142.0498695 1.956887688
145.0971541 4.882341108
146.0811697 0.9576289177
163.1077188 4.896213508
269.1131981 1.384808474

Name: +ve in-silico MS/MS by CFM-ID for VADKXFHDOWAEDZ-UHFFFAOYSA-N
ID: VADKXFHDOWAEDZ-UHFFFAOYSA-N
Comment: Energy0
Num peaks: 10
105.0334912 2.984270469
119.0491413 1.218702085
207.0804414 7.584940871
209.0960915 2.561722068
213.1273916 1.345219948
237.0910061 3.787491888
239.1066561 1.647299316
251.1066561 10.4856775
253.0859207 1.360596439
269.1172208 47.15212538

Name: +ve in-silico MS/MS by CFM-ID for VADKXFHDOWAEDZ-UHFFFAOYSA-N
ID: VADKXFHDOWAEDZ-UHFFFAOYSA-N
Comment: Energy1
Num peaks: 25
101.0385766 4.886291875
103.0542266 1.057603228
105.0334912 7.348859313
107.0491413 2.40326586
117.0334912 2.357360889
119.0491413 3.264939143
121.0647913 0.9186927472
131.0491413 1.426492476
145.0647913 1.041922322
147.0440559 2.42063566
149.0597059 2.851978941
165.0546206 1.177290227
167.0702706 3.145420514
175.075356 1.344876895
205.0647913 3.013956521
207.0804414 6.331751378
209.0960915 2.457780105
223.075356 6.764833971
225.0910061 8.620064856
227.1066561 1.195570434
239.1066561 1.217784327
241.1223062 1.166952058
251.1066561 4.350998084
253.0859207 0.9391925338
269.1172208 8.880895145

Name: +ve in-silico MS/MS by CFM-ID for VADKXFHDOWAEDZ-UHFFFAOYSA-N
ID: VADKXFHDOWAEDZ-UHFFFAOYSA-N
Comment: Energy2
Num peaks: 31
49.00727645 1.974487064
65.03857658 1.302561973
75.02292652 3.050743695
77.03857658 3.633686245
79.05422664 2.010301185
91.05422664 5.466299036
93.06987671 2.873046162
95.08552677 1.906653011
101.0385766 5.011584814
103.0542266 1.76236991
105.0334912 14.78721146
107.0491413 2.683938061
107.0855268 0.8055242804
109.1011768 0.9532197164
117.0334912 4.006237659
119.0491413 3.63655782
121.0647913 1.294995726
123.0804414 0.9291826778
129.0334912 1.771604647
131.0491413 2.189093313
143.0491413 1.944605102
145.0647913 0.9028472439
147.0804414 1.81154381
149.0597059 1.398459464
179.0855268 2.541980036
191.0855268 0.9046816862
207.0804414 2.301401436
211.1117415 0.9817146508
221.0960915 1.100488531
223.1117415 0.9161348857
237.0910061 0.8674040122

Name: +ve in-silico MS/MS by CFM-ID for FNCLILPKMUWAEF-UHFFFAOYSA-N
ID: FNCLILPKMUWAEF-UHFFFAOYSA-N
Comment: Energy0
Num peaks: 12
101.0385766 1.210051437
105.0334912 1.477015098
135.0440559 1.379930373
137.0597059 1.142122
207.0804414 7.482863566
209.0960915 2.540167195
213.1273916 1.326901978
237.0910061 3.742020286
239.1066561 1.643335466
251.1066561 10.52865797
253.0859207 1.507906232
269.1172208 46.56614772

Name: +ve in-silico MS/MS by CFM-ID for FNCLILPKMUWAEF-UHFFFAOYSA-N
ID: FNCLILPKMUWAEF-UHFFFAOYSA-N
Comment: Energy1
Num peaks: 28
95.04914126 1.560394807
101.0385766 4.162526539
103.0542266 1.537670012
105.0334912 4.325115706
107.0491413 3.636671764
117.0334912 1.921087174
119.0491413 3.775188932
121.0284058 2.135612352
123.0440559 1.047651486
129.0334912 1.661714635
131.0491413 1.711502958
133.0647913 1.376820768
143.0491413 1.116347611
145.0647913 1.849804817
147.0440559 1.167066574
149.0597059 3.89027558
161.0597059 2.198835775
163.075356 2.208660526
175.075356 1.184480719
205.0647913 2.71794211
207.0804414 5.952621123
209.0960915 2.169798154
223.075356 5.854854642
225.0910061 7.996164119
227.1066561 1.042200016
239.1066561 1.153695715
251.1066561 3.702355194
269.1172208 7.212179572

Name: +ve in-silico MS/MS by CFM-ID for FNCLILPKMUWAEF-UHFFFAOYSA-N
ID: FNCLILPKMUWAEF-UHFFFAOYSA-N
Comment: Energy2
Num peaks: 31
49.00727645 1.803844445
63.02292652 1.401430797
65.03857658 1.17056471
75.02292652 2.819274283
77.03857658 3.186419923
79.01784114 1.013593104
79.05422664 2.937111389
89.03857658 0.9323564903
91.05422664 5.408569122
93.06987671 2.316173244
95.08552677 1.37330308
101.0385766 8.788887385
103.0542266 3.149977
105.0334912 12.4638761
107.0491413 3.498201378
109.0647913 1.41871371
115.0542266 1.960387546
117.0334912 5.370591311
119.0491413 1.2916427
127.0542266 0.8158314239
129.0334912 1.014168342
129.0698767 1.752730772
131.0491413 1.205933916
133.0647913 0.8194162259
179.0855268 1.78372085
191.0855268 0.957233647
207.0804414 2.106332399
211.1117415 1.001370424
221.0960915 1.010906326
237.0910061 0.8555553038
253.0859207 0.8432326216

Name: +ve in-silico MS/MS by CFM-ID for VXXVFIKKBBVGIR-UHFFFAOYSA-N
ID: VXXVFIKKBBVGIR-UHFFFAOYSA-N
Comment: Energy0
Num peaks: 6
243.1015708 1.954279529
255.1015708 1.574201483
257.1172208 3.663375331
268.1332052 2.142871712
270.1124698 1.672575052
286.1437699 69.15119889

Name: +ve in-silico MS/MS by CFM-ID for VXXVFIKKBBVGIR-UHFFFAOYSA-N
ID: VXXVFIKKBBVGIR-UHFFFAOYSA-N
Comment: Energy1
Num peaks: 20
105.0334912 8.749805268
107.0491413 12.59716526
119.0491413 2.683674653
149.0597059 1.057339719
192.1019051 1.304620647
227.0702706 1.272841847
229.0859207 2.450889195
241.0859207 7.282175367
242.1175552 1.904195169
243.1015708 12.56017862
244.1332052 1.00516751
245.1172208 1.098911804
254.1175552 1.552089929
255.1015708 3.493373658
256.1332052 2.233395257
257.1172208 3.972015205
258.1488553 2.126953065
268.1332052 1.029650641
270.1124698 1.267422499
286.1437699 10.92430896

Name: +ve in-silico MS/MS by CFM-ID for VXXVFIKKBBVGIR-UHFFFAOYSA-N
ID: VXXVFIKKBBVGIR-UHFFFAOYSA-N
Comment: Energy2
Num peaks: 31
49.00727645 1.094042141
75.02292652 1.710620616
77.03857658 1.942342783
91.05422664 1.245722671
93.06987671 1.245263862
105.0334912 6.886715261
107.0491413 2.575410867
117.0334912 2.44061601
119.0491413 3.927534945
121.0647913 1.200937141
123.0440559 1.400305485
135.0440559 1.058463177
137.0597059 2.424826377
171.0804414 1.62762054
186.0913404 1.387757424
211.075356 1.163800945
212.1069905 1.71144989
213.0910061 2.328799924
215.1066561 1.154167863
225.0910061 1.896066171
227.0702706 1.571638462
227.1066561 4.100496062
229.0859207 2.342110381
229.1223062 1.375363883
239.1066561 1.048298126
240.1019051 1.241057139
241.0859207 3.093562122
241.1223062 1.1572943
242.1175552 3.068574575
243.1015708 3.521710492
270.1124698 1.288913433

Name: +ve in-silico MS/MS by CFM-ID for HHFWBYIKWFPATF-UHFFFAOYSA-N
ID: HHFWBYIKWFPATF-UHFFFAOYSA-N
Comment: Energy0
Num peaks: 7
15.02292652 1.58409587
119.0491413 2.125508298
166.086255 1.693977074
255.1015708 32.319396
257.1172208 3.807482554
270.1124698 2.845447199
286.1437699 36.89432952

Name: +ve in-silico MS/MS by CFM-ID for HHFWBYIKWFPATF-UHFFFAOYSA-N
ID: HHFWBYIKWFPATF-UHFFFAOYSA-N
Comment: Energy1
Num peaks: 24
44.04947561 0.9430040466
117.0334912 2.142346352
119.0491413 3.970902058
137.0597059 1.05105289
161.0597059 3.675614146
164.070605 1.434608295
166.086255 2.283671653
188.070605 1.064750661
190.086255 0.9893388173
192.1019051 1.850030848
213.0910061 1.312934134
225.0910061 1.556855408
227.1066561 6.010633296
241.0859207 1.069585961
242.1175552 2.371926241
254.1175552 2.212889294
255.1015708 22.25190724
256.1332052 3.172452184
257.1172208 1.151357941
258.1488553 2.693663064
259.1328709 0.9150736292
268.1332052 1.257157598
270.1124698 1.624302461
286.1437699 13.32620814

Name: +ve in-silico MS/MS by CFM-ID for HHFWBYIKWFPATF-UHFFFAOYSA-N
ID: HHFWBYIKWFPATF-UHFFFAOYSA-N
Comment: Energy2
Num peaks: 31
15.02292652 1.797715976
39.02292652 1.407523936
117.0334912 2.047052811
119.0491413 2.302060675
123.0440559 0.9840664645
133.0647913 0.8984583776
137.0597059 2.45017485
143.0491413 1.822071261
145.0647913 1.871225297
147.0440559 1.875075011
157.0647913 1.393972977
161.0597059 3.453663301
169.0647913 2.86547169
185.0960915 0.9316369659
187.075356 1.736141981
211.075356 3.17599511
212.1069905 1.176085512
213.0910061 5.164566572
225.0546206 1.15065023
225.0910061 4.898687199
226.1226406 0.8240030091
227.0702706 1.088095646
227.1066561 6.675267185
239.0702706 2.698498012
239.1066561 1.959440875
240.1019051 1.923975228
241.0859207 3.729667196
242.1175552 4.155917281
255.1015708 3.307586175
268.1332052 1.169328382
270.1124698 1.504385948

Name: +ve in-silico MS/MS by CFM-ID for KEZGZYQVGUONFC-UHFFFAOYSA-N
ID: KEZGZYQVGUONFC-UHFFFAOYSA-N
Comment: Energy0
Num peaks: 25
57.0334912 0.6191468902
58.06512568 0.9047852887
76.07569036 1.704102479
81.0334912 0.6033769125
107.0491413 0.6040262192
121.0647913 0.6641593335
130.086255 0.7379227203
142.086255 0.7979333403
143.0855268 0.7221071674
154.086255 0.5863184344
161.0960915 2.060070942
171.0804414 2.377356028
173.0960915 1.244027083
189.0910061 6.343624792
202.1226406 0.9540802935
204.1382906 0.7206060501
206.1175552 2.132682466
218.1175552 0.7908440006
220.1332052 1.583720152
222.1488553 1.670478361
228.1382906 5.580445517
232.1332052 0.724975031
246.1488553 26.01675075
248.1281199 0.9784386928
264.15942 19.3850447

Name: +ve in-silico MS/MS by CFM-ID for KEZGZYQVGUONFC-UHFFFAOYSA-N
ID: KEZGZYQVGUONFC-UHFFFAOYSA-N
Comment: Energy1
Num peaks: 31
39.02292652 0.8639672518
41.03857658 1.139488634
58.06512568 1.524640442
59.04914126 0.8479516432
69.0334912 1.050258887
81.0334912 1.800322587
93.0334912 0.8676993367
103.0542266 1.051506956
105.0334912 1.345038128
107.0491413 1.773986189
115.0542266 0.9389266851
117.0334912 0.8164096328
121.0647913 1.269717076
124.0756904 0.9380172187
133.0647913 3.604946608
135.0804414 0.8628396875
138.0549549 0.8222510824
142.086255 1.133340079
143.0855268 1.426188075
161.0960915 2.578908226
171.0804414 5.139088378
173.0960915 1.457992887
188.1069905 1.102219741
189.0910061 8.267036346
204.1019051 1.102685868
206.1175552 2.91657274
214.1226406 0.8932894055
228.1382906 5.055000866
232.1332052 0.937526666
246.1488553 7.526457468
264.15942 2.574897101

Name: +ve in-silico MS/MS by CFM-ID for KEZGZYQVGUONFC-UHFFFAOYSA-N
ID: KEZGZYQVGUONFC-UHFFFAOYSA-N
Comment: Energy2
Num peaks: 31
39.02292652 2.182266056
41.03857658 1.424752566
49.00727645 1.222399437
51.02292652 2.149122312
53.03857658 2.179714314
63.02292652 1.197229742
65.03857658 2.3844742
69.0334912 3.051712492
77.03857658 1.587365725
79.05422664 1.71138996
81.0334912 2.651946695
84.04439023 1.405009885
91.05422664 2.510701784
93.0334912 1.248647176
95.04914126 1.867024094
101.0385766 1.291775747
103.0542266 1.647668253
105.0698767 1.825635722
107.0491413 2.520465709
117.0334912 1.381544766
117.0698767 4.169292892
119.0491413 1.546908637
119.0855268 1.263144159
121.0647913 1.458587019
133.0647913 2.062641663
143.0855268 1.925091036
145.0647913 1.777478316
145.1011768 2.228371149
161.0960915 3.760101168
171.0804414 2.009927738
189.0910061 2.926352255

Name: +ve in-silico MS/MS by CFM-ID for HDSRYDOFKFWDND-UHFFFAOYSA-N
ID: HDSRYDOFKFWDND-UHFFFAOYSA-N
Comment: Energy0
Num peaks: 6
67.05422664 1.643247681
69.06987671 7.745364188
199.0389705 1.690848638
243.1015708 2.175358626
251.1066561 2.975377508
269.1172208 74.95990297

Name: +ve in-silico MS/MS by CFM-ID for HDSRYDOFKFWDND-UHFFFAOYSA-N
ID: HDSRYDOFKFWDND-UHFFFAOYSA-N
Comment: Energy1
Num peaks: 11
65.03857658 2.298337547
67.05422664 6.314112438
69.06987671 14.75424679
223.1117415 2.597212412
225.1273916 2.377455876
241.0859207 2.701746744
241.1223062 10.48817492
243.1015708 4.610057643
251.1066561 5.210589761
253.0859207 3.62626242
269.1172208 25.21072604

Name: +ve in-silico MS/MS by CFM-ID for HDSRYDOFKFWDND-UHFFFAOYSA-N
ID: HDSRYDOFKFWDND-UHFFFAOYSA-N
Comment: Energy2
Num peaks: 31
25.00727645 1.360631935
27.02292652 1.234659484
39.02292652 2.08359868
41.03857658 1.476997579
49.00727645 2.494303448
51.02292652 2.740997026
53.03857658 3.655250111
55.05422664 1.241266438
65.03857658 6.052267505
67.05422664 10.02099565
69.06987671 3.205137647
81.06987671 7.481047145
83.08552677 3.36428477
105.0698767 5.178559707
107.0855268 1.701880848
109.0647913 0.9454518195
131.0491413 1.318274164
133.0647913 1.507440665
141.0334912 2.880987549
143.0491413 1.978805863
159.0440559 1.168395641
199.0389705 1.452497771
223.075356 1.965133843
223.1117415 3.358653489
225.0910061 2.425756308
227.1066561 0.9171046488
237.0546206 1.077907301
239.1066561 1.971575089
241.1223062 0.9973916077
251.1066561 1.623058068
253.0859207 1.560069822

Name: +ve in-silico MS/MS by CFM-ID for OJNQGFLYUQXEOR-UHFFFAOYSA-N
ID: OJNQGFLYUQXEOR-UHFFFAOYSA-N
Comment: Energy0
Num peaks: 6
67.05422664 1.949836595
69.06987671 6.52335292
199.0389705 2.34346009
243.1015708 2.171737162
251.1066561 2.907570802
269.1172208 72.8482545

Name: +ve in-silico MS/MS by CFM-ID for OJNQGFLYUQXEOR-UHFFFAOYSA-N
ID: OJNQGFLYUQXEOR-UHFFFAOYSA-N
Comment: Energy1
Num peaks: 13
65.03857658 4.326150769
67.05422664 12.58370308
69.06987671 14.95211838
223.1117415 2.137020636
225.1273916 1.911722841
237.0910061 1.999737948
239.1066561 1.732671106
241.0859207 2.385972182
241.1223062 7.889087953
243.1015708 3.813043881
251.1066561 3.925333887
253.0859207 3.442190354
269.1172208 19.20412069

Name: +ve in-silico MS/MS by CFM-ID for OJNQGFLYUQXEOR-UHFFFAOYSA-N
ID: OJNQGFLYUQXEOR-UHFFFAOYSA-N
Comment: Energy2
Num peaks: 31
25.00727645 1.252330583
27.02292652 1.091525154
39.02292652 1.675783921
41.03857658 1.693178733
49.00727645 3.26466379
51.02292652 4.02865597
53.03857658 3.040436464
55.05422664 0.9249525698
65.03857658 6.097466474
67.05422664 8.571932371
69.06987671 3.2375187
81.06987671 5.126651805
83.08552677 2.745711055
91.05422664 3.631927866
93.06987671 1.300181845
129.0698767 1.525209715
131.0491413 3.930427964
143.0491413 2.860822436
155.0491413 0.8690824719
159.0440559 5.270265956
161.0597059 1.466613329
171.0440559 1.338055744
195.1168269 1.207810326
211.075356 1.057724431
223.1117415 2.351941554
225.0910061 1.451140259
237.0910061 0.9565168231
239.1066561 1.336518558
241.0859207 1.048833457
251.1066561 1.142517474
253.0859207 1.150926313

Name: +ve in-silico MS/MS by CFM-ID for UAVJZYCDFFXUTN-UHFFFAOYSA-N
ID: UAVJZYCDFFXUTN-UHFFFAOYSA-N
Comment: Energy0
Num peaks: 6
67.05422664 1.956593405
69.06987671 6.606223514
199.0389705 2.391354483
243.1015708 1.781968799
251.1066561 2.945872394
269.1172208 74.08908192

Name: +ve in-silico MS/MS by CFM-ID for UAVJZYCDFFXUTN-UHFFFAOYSA-N
ID: UAVJZYCDFFXUTN-UHFFFAOYSA-N
Comment: Energy1
Num peaks: 12
65.03857658 4.405940177
67.05422664 12.29543541
69.06987671 14.92886407
225.1273916 2.146591144
239.0702706 1.720058545
239.1066561 1.898957652
241.0859207 2.864761411
241.1223062 8.579805412
243.1015708 4.307534812
251.1066561 4.1991014
253.0859207 3.009039306
269.1172208 19.76484166

Name: +ve in-silico MS/MS by CFM-ID for UAVJZYCDFFXUTN-UHFFFAOYSA-N
ID: UAVJZYCDFFXUTN-UHFFFAOYSA-N
Comment: Energy2
Num peaks: 31
25.00727645 1.24855292
27.02292652 0.9271856874
39.02292652 1.551788346
41.03857658 1.485943499
49.00727645 1.180249636
51.02292652 2.486142526
53.03857658 3.387205745
65.03857658 7.424539071
67.05422664 6.57540173
69.06987671 3.957343407
81.06987671 3.594287156
91.05422664 4.179590295
93.06987671 1.894266217
95.08552677 0.9470732823
105.0334912 2.43310281
107.0491413 1.501837783
115.0542266 1.236235748
129.0334912 0.8648094855
131.0491413 2.675139775
155.0491413 1.798819025
159.0440559 7.809286661
161.0597059 1.390386979
195.1168269 2.110361841
199.0389705 1.320911065
221.0960915 1.01934937
223.075356 1.506993322
223.1117415 1.881037285
225.0910061 2.353075868
239.1066561 2.244149463
251.1066561 1.693068779
253.0859207 1.517272189

Name: +ve in-silico MS/MS by CFM-ID for FOFVNHPZUUXKPJ-UHFFFAOYSA-N
ID: FOFVNHPZUUXKPJ-UHFFFAOYSA-N
Comment: Energy0
Num peaks: 6
67.05422664 1.954342308
69.06987671 6.581586487
199.0389705 2.374821433
243.1015708 1.877150297
251.1066561 2.927605021
269.1172208 73.44154547

Name: +ve in-silico MS/MS by CFM-ID for FOFVNHPZUUXKPJ-UHFFFAOYSA-N
ID: FOFVNHPZUUXKPJ-UHFFFAOYSA-N
Comment: Energy1
Num peaks: 13
65.03857658 4.28615114
67.05422664 12.40601
69.06987671 15.42364812
161.0597059 1.859528327
223.1117415 2.013039468
225.1273916 1.901406508
237.0910061 1.72149874
241.0859207 1.876981956
241.1223062 7.581000227
243.1015708 6.38141164
251.1066561 4.07941414
253.0859207 2.120827801
269.1172208 18.74099571

Name: +ve in-silico MS/MS by CFM-ID for FOFVNHPZUUXKPJ-UHFFFAOYSA-N
ID: FOFVNHPZUUXKPJ-UHFFFAOYSA-N
Comment: Energy2
Num peaks: 31
25.00727645 1.29370598
39.02292652 1.600140437
41.03857658 1.539313995
49.00727645 1.407282141
51.02292652 2.621817326
53.03857658 3.558880893
65.03857658 5.855121316
67.05422664 8.023826033
69.06987671 4.782181204
81.06987671 4.173225049
91.05422664 3.41872511
93.06987671 2.052351726
107.0491413 1.106993264
115.0542266 1.539542765
129.0334912 2.576380395
131.0491413 5.802690934
155.0491413 1.358681411
159.0440559 7.059045258
169.0284058 1.000804764
171.0440559 1.759201432
193.1011768 1.130684654
195.1168269 1.322145323
199.0389705 0.9732026484
211.075356 1.394662972
221.0960915 2.458949143
223.1117415 2.991972123
235.075356 1.179897615
237.0910061 0.9640595183
239.1066561 0.9857200336
251.1066561 1.520830476
253.0859207 1.467157261

Name: +ve in-silico MS/MS by CFM-ID for GWLROPMPCLXEAC-UHFFFAOYSA-N
ID: GWLROPMPCLXEAC-UHFFFAOYSA-N
Comment: Energy0
Num peaks: 6
81.06987671 1.511190061
83.08552677 6.706223005
225.0546206 2.892959867
227.0702706 3.349842007
229.0859207 7.217867611
269.1172208 73.62468341

Name: +ve in-silico MS/MS by CFM-ID for GWLROPMPCLXEAC-UHFFFAOYSA-N
ID: GWLROPMPCLXEAC-UHFFFAOYSA-N
Comment: Energy1
Num peaks: 10
41.03857658 2.408813384
81.06987671 5.245295862
83.08552677 8.763181012
225.0546206 6.041507731
225.1273916 2.685413957
227.0702706 4.595120019
229.0859207 6.580038121
241.1223062 12.24584334
243.1015708 2.593620461
269.1172208 30.56696661

Name: +ve in-silico MS/MS by CFM-ID for GWLROPMPCLXEAC-UHFFFAOYSA-N
ID: GWLROPMPCLXEAC-UHFFFAOYSA-N
Comment: Energy2
Num peaks: 24
39.02292652 3.567959926
41.03857658 3.433804832
43.05422664 1.007417812
65.03857658 3.552111239
67.05422664 4.806557242
81.06987671 7.642511739
83.08552677 7.047511371
93.0334912 1.749894582
107.0855268 3.164527038
117.0334912 2.842545368
141.0334912 1.886367109
145.0284058 18.2637294
157.0284058 1.090908887
181.0647913 1.435215969
183.0804414 1.267726565
199.075356 0.9639217088
199.1117415 0.9411539243
209.0960915 1.828679148
211.1117415 1.931600142
223.1117415 2.775706522
225.0910061 2.297625511
225.1273916 1.803870038
241.1223062 2.860371297
253.0859207 1.856082915

Name: +ve in-silico MS/MS by CFM-ID for JZZDFCMOYMOIEF-UHFFFAOYSA-N
ID: JZZDFCMOYMOIEF-UHFFFAOYSA-N
Comment: Energy0
Num peaks: 6
81.06987671 1.975523215
83.08552677 6.700982412
241.0859207 1.703619923
251.1066561 2.952575757
253.0859207 1.600416237
269.1172208 74.13895311

Name: +ve in-silico MS/MS by CFM-ID for JZZDFCMOYMOIEF-UHFFFAOYSA-N
ID: JZZDFCMOYMOIEF-UHFFFAOYSA-N
Comment: Energy1
Num peaks: 15
39.02292652 1.734470122
41.03857658 3.018270248
79.05422664 4.099371935
81.06987671 11.26785496
83.08552677 13.41640587
225.0546206 2.359649648
225.1273916 1.913966284
227.0702706 3.382685114
239.1066561 1.779238425
241.0859207 2.169510271
241.1223062 8.048072112
243.1015708 2.656621758
251.1066561 4.058360783
253.0859207 2.801108042
269.1172208 18.06214978

Name: +ve in-silico MS/MS by CFM-ID for JZZDFCMOYMOIEF-UHFFFAOYSA-N
ID: JZZDFCMOYMOIEF-UHFFFAOYSA-N
Comment: Energy2
Num peaks: 31
39.02292652 6.895709951
41.03857658 5.007173682
43.05422664 1.144330658
55.05422664 1.867011335
65.03857658 3.589095433
67.05422664 4.704813458
79.05422664 5.019705124
81.06987671 4.711087758
83.08552677 3.00775964
93.0334912 1.395024785
95.08552677 3.023550002
105.0698767 2.976905077
107.0855268 1.170312943
117.0334912 1.375445477
129.0698767 1.349429073
145.0284058 11.50526665
181.0647913 1.601541995
183.0804414 1.329550599
195.1168269 1.666897165
199.075356 2.236605901
209.0233204 1.050462858
211.0389705 1.271635273
211.075356 1.626752907
223.075356 1.084509843
223.1117415 1.621386794
225.0546206 1.626508805
225.0910061 0.9295128611
227.0702706 1.189583152
239.1066561 1.869791755
251.1066561 1.393854664
253.0859207 1.057732666

Name: +ve in-silico MS/MS by CFM-ID for KUQLWGHEXAWMKE-UHFFFAOYSA-N
ID: KUQLWGHEXAWMKE-UHFFFAOYSA-N
Comment: Energy0
Num peaks: 17
15.02292652 1.883427428
84.04439023 1.243676777
86.0600403 1.9166301
217.0859207 1.12981788
219.1015708 2.292132079
255.1015708 1.619009588
257.1172208 1.185386128
260.1281199 2.045061979
262.1437699 1.662563466
268.1332052 1.946748061
272.1281199 1.82679372
273.1121354 8.189062846
274.1437699 3.352346664
275.1277855 1.453325269
286.1437699 14.45960817
288.1230345 2.022760534
304.1543346 32.68106075

Name: +ve in-silico MS/MS by CFM-ID for KUQLWGHEXAWMKE-UHFFFAOYSA-N
ID: KUQLWGHEXAWMKE-UHFFFAOYSA-N
Comment: Energy1
Num peaks: 31
43.01784114 1.412289707
67.01784114 1.624140586
96.04439023 2.181000109
137.0597059 0.8397825424
166.086255 1.007231876
168.1019051 0.7856722359
189.0546206 0.8388692531
191.0702706 1.66295743
193.0859207 2.114982272
203.0702706 0.801482762
205.0859207 1.577876782
219.1015708 1.073221933
229.0859207 1.050100524
231.1015708 1.183056274
234.1124698 0.7565316289
236.1281199 0.9466254264
243.1015708 0.9451829575
246.1124698 3.852548477
255.1015708 1.316917348
257.1172208 1.043049052
258.1124698 2.168232214
260.1281199 4.595503056
262.1437699 3.419056465
268.1332052 1.913451768
272.1281199 2.724477304
273.1121354 3.027119025
274.1437699 4.212569969
276.15942 3.164076995
286.1437699 9.561280992
288.1230345 0.7542914817
304.1543346 9.455592983

Name: +ve in-silico MS/MS by CFM-ID for KUQLWGHEXAWMKE-UHFFFAOYSA-N
ID: KUQLWGHEXAWMKE-UHFFFAOYSA-N
Comment: Energy2
Num peaks: 31
15.02292652 1.171927592
27.02292652 1.098780197
42.03382555 2.693080758
44.04947561 1.776559172
52.01817548 1.121653274
55.01784114 3.205396556
56.04947561 1.124981101
58.06512568 1.289780607
67.01784114 1.064523136
81.0334912 3.100554334
103.0178411 1.058156446
137.0597059 1.297704954
175.075356 1.038140475
177.0910061 2.376400397
187.075356 1.197563886
189.0910061 1.551424669
191.0702706 3.645545668
203.0702706 1.140352014
205.0859207 2.827212486
207.1015708 1.058841276
207.1379563 1.420525245
217.0859207 1.286392769
219.1015708 3.413488548
220.1332052 1.127754089
231.1015708 3.66001517
246.1124698 1.12149295
260.1281199 1.251198193
270.1124698 1.453825749
272.1281199 1.157038577
274.1437699 1.816135684
288.1230345 1.525597647

Name: +ve in-silico MS/MS by CFM-ID for KKNCWBGPQHQFBD-UHFFFAOYSA-N
ID: KKNCWBGPQHQFBD-UHFFFAOYSA-N
Comment: Energy0
Num peaks: 13
15.02292652 1.529961237
137.0597059 1.59640113
206.1175552 0.9857180411
208.1332052 1.14171174
255.1015708 2.225900703
257.1172208 1.308770104
268.1332052 1.298378936
272.1281199 1.730363313
273.1121354 17.45856611
275.1277855 1.766792837
286.1437699 11.03728244
288.1230345 2.712205893
304.1543346 35.92598525

Name: +ve in-silico MS/MS by CFM-ID for KKNCWBGPQHQFBD-UHFFFAOYSA-N
ID: KKNCWBGPQHQFBD-UHFFFAOYSA-N
Comment: Energy1
Num peaks: 31
44.04947561 5.001281307
53.00219107 0.9723760913
58.06512568 3.212581178
60.08077574 0.8298876769
67.01784114 0.8195141558
135.0440559 1.522409808
137.0597059 2.606229537
177.0910061 2.277567635
189.0910061 2.880721509
204.1019051 1.616108109
206.1175552 2.083415759
208.1332052 2.382221665
216.1019051 1.49707972
218.1175552 1.161152178
220.1332052 1.787563151
234.1488553 0.9090536262
241.0859207 1.163898182
246.1124698 1.643784572
247.0964854 0.9269958785
255.1015708 2.926591339
257.1172208 1.346494462
259.0964854 0.831050608
260.1281199 1.832401324
262.1437699 0.9190076464
272.1281199 1.650848831
273.1121354 7.919968977
274.1437699 0.85287426
275.1277855 1.10406778
276.15942 1.636804933
286.1437699 3.842705836
304.1543346 5.867321699

Name: +ve in-silico MS/MS by CFM-ID for KKNCWBGPQHQFBD-UHFFFAOYSA-N
ID: KKNCWBGPQHQFBD-UHFFFAOYSA-N
Comment: Energy2
Num peaks: 31
15.02292652 1.104798661
41.00219107 1.172792167
44.04947561 1.981307995
92.04947561 1.225115946
137.0597059 3.1431764
151.075356 3.320012467
161.0597059 1.817945414
163.075356 2.383409027
165.0910061 1.159937797
175.075356 2.440531533
176.1069905 1.321118757
177.0910061 6.588970069
179.1066561 1.951156198
187.075356 1.830843296
189.0910061 3.860563735
192.1019051 1.248698757
194.1175552 3.397403347
203.1066561 3.186538861
204.1019051 1.49454703
206.1175552 1.227103627
208.1332052 1.137411058
217.0859207 1.005347003
218.1175552 1.215530776
219.1015708 1.219210111
231.1015708 1.121264152
241.0859207 1.006904682
245.1172208 0.9807967955
257.0808353 1.33031265
260.1281199 1.425132205
274.1437699 1.36441832
288.1230345 1.092569092

Name: +ve in-silico MS/MS by CFM-ID for VAHWXBCTKPUTPJ-UHFFFAOYSA-N
ID: VAHWXBCTKPUTPJ-UHFFFAOYSA-N
Comment: Energy0
Num peaks: 6
137.0597059 1.202267438
268.1332052 3.733650229
272.1281199 1.151659119
286.1437699 45.77417333
288.1230345 1.150441758
304.1543346 32.32677314

Name: +ve in-silico MS/MS by CFM-ID for VAHWXBCTKPUTPJ-UHFFFAOYSA-N
ID: VAHWXBCTKPUTPJ-UHFFFAOYSA-N
Comment: Energy1
Num peaks: 25
137.0597059 1.234178828
148.0756904 1.556223276
150.0913404 1.127123624
216.1019051 1.904125651
218.1175552 1.430757234
229.0859207 0.8394612662
236.1281199 1.049089237
242.1175552 3.681527949
243.1015708 1.689913117
244.1332052 2.550630034
245.1172208 0.872083035
246.1124698 0.8669187615
254.1175552 2.304900273
256.1332052 2.202588361
258.1124698 1.138810688
258.1488553 1.895182999
260.1281199 3.435654618
262.1437699 1.261032736
268.1332052 7.44452663
270.1124698 1.313121404
272.1281199 1.207902113
276.15942 1.624794883
286.1437699 29.69161339
288.1230345 0.7877894655
304.1543346 7.625405801

Name: +ve in-silico MS/MS by CFM-ID for VAHWXBCTKPUTPJ-UHFFFAOYSA-N
ID: VAHWXBCTKPUTPJ-UHFFFAOYSA-N
Comment: Energy2
Num peaks: 31
42.03382555 1.535011732
49.00727645 1.089473336
51.02292652 1.226924798
56.04947561 1.214456031
123.0440559 1.983157127
137.0597059 6.143596328
146.0600403 1.241205179
151.075356 1.063547964
172.0756904 1.707696131
174.0913404 1.183512242
177.0910061 1.450238292
217.0859207 2.820497136
229.0859207 1.120617343
230.1175552 2.57467137
231.1015708 1.187998998
232.1332052 1.707456046
242.1175552 2.080563483
243.1015708 1.160605292
244.1332052 2.659163855
245.1172208 1.023699593
246.1124698 2.706469715
254.1175552 2.367599329
256.1332052 2.455383085
258.1488553 1.748918279
259.0964854 0.9883513149
260.1281199 2.306949553
270.1124698 2.922901498
272.1281199 0.9914181533
274.1437699 1.247621529
286.1437699 0.98946352
288.1230345 1.625568337

Name: +ve in-silico MS/MS by CFM-ID for IYUQVXWAVMMRLD-UHFFFAOYSA-N
ID: IYUQVXWAVMMRLD-UHFFFAOYSA-N
Comment: Energy0
Num peaks: 6
137.0597059 1.822031493
272.1281199 2.393996485
275.1277855 1.428424053
286.1437699 11.62070941
288.1230345 2.683576169
304.1543346 63.84794604

Name: +ve in-silico MS/MS by CFM-ID for IYUQVXWAVMMRLD-UHFFFAOYSA-N
ID: IYUQVXWAVMMRLD-UHFFFAOYSA-N
Comment: Energy1
Num peaks: 25
44.04947561 0.9713984121
58.06512568 0.946197521
137.0597059 2.227348409
162.0549549 0.6413405514
166.086255 1.793965378
168.1019051 2.031746317
216.1019051 0.8904045239
218.1175552 1.316941732
220.1332052 1.869453462
230.1175552 0.8223908609
232.1332052 0.7066741812
234.1488553 0.8457670111
246.1124698 4.074965314
254.1175552 0.994513207
258.1124698 1.154527972
260.1281199 4.755291757
262.1437699 2.246258776
268.1332052 0.6839892428
272.1281199 4.863003858
274.1437699 2.021207157
276.1230345 1.003011891
276.15942 3.343259362
286.1437699 9.4355339
288.1230345 2.460182031
304.1543346 27.91695118

Name: +ve in-silico MS/MS by CFM-ID for IYUQVXWAVMMRLD-UHFFFAOYSA-N
ID: IYUQVXWAVMMRLD-UHFFFAOYSA-N
Comment: Energy2
Num peaks: 31
15.02292652 0.8487072868
107.0491413 1.263440355
118.0651257 1.886370992
123.0440559 1.936514899
132.0807757 0.9912617673
137.0597059 5.251190102
146.0964258 1.426724827
174.0913404 1.101148707
175.075356 5.073507369
177.0910061 1.939124332
179.1066561 2.442587163
188.1069905 1.265187531
202.1226406 2.098514337
203.1066561 1.279877225
216.1019051 1.95006663
217.0859207 1.888418792
218.1175552 4.703426782
219.1015708 1.530042319
220.1332052 3.462061882
230.1175552 2.920552818
232.1332052 2.045167552
234.1488553 1.155549189
244.0968197 0.8552754989
244.1332052 1.361566418
246.1124698 3.997615303
258.1124698 2.539185516
260.1281199 2.490616313
262.1437699 1.372350949
270.1124698 0.9008570392
276.15942 1.054733136
288.1230345 1.675002039

Name: +ve in-silico MS/MS by CFM-ID for ZOZIKEUCRHIXBF-UHFFFAOYSA-N
ID: ZOZIKEUCRHIXBF-UHFFFAOYSA-N
Comment: Energy0
Num peaks: 6
166.086255 1.534055095
272.1281199 2.907896053
274.1437699 1.729177415
286.1437699 10.24519777
288.1230345 2.078111674
304.1543346 68.21485806

Name: +ve in-silico MS/MS by CFM-ID for ZOZIKEUCRHIXBF-UHFFFAOYSA-N
ID: ZOZIKEUCRHIXBF-UHFFFAOYSA-N
Comment: Energy1
Num peaks: 26
42.03382555 0.7697329242
44.04947561 2.512364444
137.0597059 1.076716462
166.086255 2.007705634
168.1019051 1.05996081
216.1019051 0.8396506973
218.1175552 1.660397265
220.1332052 1.52689529
232.1332052 4.730201069
242.1175552 1.94155853
244.1332052 4.28560578
246.1124698 2.222219719
246.1488553 5.280617687
248.1281199 1.668720166
248.1645054 0.9054319192
250.1437699 1.58777281
258.1488553 0.8447833416
260.1281199 2.066747605
268.1332052 1.740653893
272.1281199 4.418774052
274.1437699 2.883674814
276.1230345 1.183807298
276.15942 4.073395411
286.1437699 9.167052958
288.1230345 1.752568049
304.1543346 18.22875631

Name: +ve in-silico MS/MS by CFM-ID for ZOZIKEUCRHIXBF-UHFFFAOYSA-N
ID: ZOZIKEUCRHIXBF-UHFFFAOYSA-N
Comment: Energy2
Num peaks: 31
15.02292652 1.085271419
44.04947561 1.839245452
46.06512568 1.021000676
137.0597059 1.389597205
162.0913404 1.290950206
175.075356 3.243677426
177.0910061 1.645144492
189.0910061 1.026909597
199.075356 1.922903661
201.0910061 2.528979957
203.1066561 1.669266551
204.1019051 1.680981289
206.1175552 1.562356556
216.1019051 2.979673415
218.1175552 8.080972747
220.1332052 2.058564349
229.0859207 1.095959438
232.1332052 2.82943694
236.1281199 1.952940714
244.0968197 1.919477341
244.1332052 2.671177148
246.1124698 1.164483272
248.1281199 1.379857939
256.1332052 1.256006218
258.1124698 2.152314933
258.1488553 1.226453102
260.1281199 1.018404825
270.1124698 2.243171094
272.1281199 2.100935424
274.1437699 1.119816623
288.1230345 3.30138082

Name: +ve in-silico MS/MS by CFM-ID for PMBVSZWETDZZRA-UHFFFAOYSA-N
ID: PMBVSZWETDZZRA-UHFFFAOYSA-N
Comment: Energy0
Num peaks: 6
150.0913404 2.186299654
260.1281199 1.589338087
272.1281199 2.525501688
286.1437699 10.52611679
288.1230345 2.229458651
304.1543346 61.76097525

Name: +ve in-silico MS/MS by CFM-ID for PMBVSZWETDZZRA-UHFFFAOYSA-N
ID: PMBVSZWETDZZRA-UHFFFAOYSA-N
Comment: Energy1
Num peaks: 31
44.04947561 0.7513205563
85.02840582 0.8751364233
89.05970595 1.179628584
111.0440559 0.8534835843
132.0807757 0.6852394239
146.0600403 0.8011172978
148.0756904 1.278314823
150.0913404 3.666770493
152.1069905 1.463886486
153.0546206 2.190472219
155.0702706 0.8026434588
162.0913404 1.014400516
174.0913404 0.8462446956
230.1175552 1.272450566
232.0968197 0.7546960556
234.1124698 1.994114107
236.1281199 2.246425659
244.1332052 1.254728313
246.1124698 1.130599447
248.1281199 0.976565142
250.1437699 1.755274764
258.1124698 1.526098659
260.1281199 3.784374247
262.1437699 2.969281871
272.1281199 3.979686785
274.1437699 3.174867819
276.1230345 1.24050002
276.15942 6.284982972
286.1437699 6.756419756
288.1230345 1.697788089
304.1543346 19.01117388

Name: +ve in-silico MS/MS by CFM-ID for PMBVSZWETDZZRA-UHFFFAOYSA-N
ID: PMBVSZWETDZZRA-UHFFFAOYSA-N
Comment: Energy2
Num peaks: 31
120.0807757 1.135134171
160.0756904 1.173762142
162.0913404 2.322755162
174.0913404 6.286461248
176.1069905 4.061227144
178.1226406 2.214484804
186.0913404 3.447546093
188.1069905 2.737613629
190.1226406 1.729910794
200.1069905 2.819238914
212.1069905 0.9147288614
215.0702706 1.55045875
217.0859207 2.084157637
219.1015708 1.149212021
228.1019051 1.250498968
230.1175552 2.505973788
232.0968197 1.075092059
234.1124698 1.20966955
236.1281199 2.314709567
245.0808353 1.484083521
247.0964854 1.608739886
254.1175552 1.117539102
255.1015708 0.9584574595
258.1124698 1.098472381
260.1281199 2.120549957
270.1124698 1.648889277
272.1281199 1.390382103
274.1437699 2.543137379
276.1230345 0.8871650619
278.1386845 1.088018618
288.1230345 2.411452942

Name: +ve in-silico MS/MS by CFM-ID for BDXQXNXSFDNIHT-UHFFFAOYSA-N
ID: BDXQXNXSFDNIHT-UHFFFAOYSA-N
Comment: Energy0
Num peaks: 7
150.0913404 2.145607261
272.1281199 2.471955439
274.1437699 1.334204056
275.1277855 1.369856782
286.1437699 11.07822446
288.1230345 2.405842994
304.1543346 60.24265619

Name: +ve in-silico MS/MS by CFM-ID for BDXQXNXSFDNIHT-UHFFFAOYSA-N
ID: BDXQXNXSFDNIHT-UHFFFAOYSA-N
Comment: Energy1
Num peaks: 28
44.04947561 0.7863296062
55.01784114 0.8199923945
146.0600403 0.8428296575
148.0756904 1.337025401
150.0913404 3.842841473
152.1069905 1.536202705
153.0546206 2.530133351
155.0702706 0.8466065501
162.0913404 0.7516488576
214.086255 1.125222103
220.1332052 0.7116022183
222.1488553 0.8920431349
234.1124698 1.849203041
236.1281199 2.035081965
246.1124698 1.593333953
248.1281199 1.002243092
250.1437699 2.204556241
254.1175552 0.7221320548
258.1124698 2.252824624
260.1281199 4.882852116
262.1437699 3.500674476
272.1281199 4.47249839
274.1437699 2.709193413
276.1230345 0.981045078
276.15942 5.686066411
286.1437699 8.059068013
288.1230345 2.176607794
304.1543346 20.38643073

Name: +ve in-silico MS/MS by CFM-ID for BDXQXNXSFDNIHT-UHFFFAOYSA-N
ID: BDXQXNXSFDNIHT-UHFFFAOYSA-N
Comment: Energy2
Num peaks: 31
55.01784114 1.832295227
118.0651257 3.420025832
120.0807757 1.428027578
130.0651257 2.297513357
162.0913404 1.315997878
174.0913404 1.396047109
190.086255 2.439277923
191.0702706 1.858493958
194.1175552 1.825344937
202.086255 1.437181136
204.1019051 1.471866677
206.1175552 1.330079367
215.0702706 1.843016643
216.1019051 2.168584261
217.0859207 2.547050861
219.1015708 1.428307237
220.1332052 1.616414035
230.1175552 1.320543408
234.1124698 1.265420691
236.1281199 2.175748199
245.0808353 1.511293655
246.1124698 1.801261324
247.0964854 1.638201955
248.1281199 1.182202376
254.1175552 1.208363584
258.1124698 1.699963018
260.1281199 1.799429122
270.1124698 2.179379988
272.1281199 1.586973071
274.1437699 2.671074708
288.1230345 2.922080895

Name: +ve in-silico MS/MS by CFM-ID for CLNQNYXSBBEGJZ-UHFFFAOYSA-N
ID: CLNQNYXSBBEGJZ-UHFFFAOYSA-N
Comment: Energy0
Num peaks: 6
260.1281199 1.670011934
272.1281199 2.683150447
274.1437699 1.86085367
286.1437699 16.66921193
288.1230345 1.767733175
304.1543346 62.28863431

Name: +ve in-silico MS/MS by CFM-ID for CLNQNYXSBBEGJZ-UHFFFAOYSA-N
ID: CLNQNYXSBBEGJZ-UHFFFAOYSA-N
Comment: Energy1
Num peaks: 25
137.0597059 1.072138435
166.086255 1.88962714
168.1019051 1.219901887
206.1175552 0.7943740872
220.1332052 0.8411516197
232.1332052 1.15330637
234.1124698 1.549139665
236.1281199 1.634710895
243.1015708 1.915642488
246.1124698 2.160891412
246.1488553 0.7909042047
248.1281199 1.034611122
250.1437699 1.006687607
256.1332052 0.7785118999
258.1124698 1.886809568
258.1488553 1.408903213
260.1281199 6.429559504
262.1437699 2.818383885
268.1332052 1.14319101
272.1281199 3.921280738
274.1437699 9.668740245
276.15942 5.702321605
286.1437699 10.86389238
288.1230345 1.615087546
304.1543346 17.39691479

Name: +ve in-silico MS/MS by CFM-ID for CLNQNYXSBBEGJZ-UHFFFAOYSA-N
ID: CLNQNYXSBBEGJZ-UHFFFAOYSA-N
Comment: Energy2
Num peaks: 31
137.0597059 1.361951361
146.0600403 1.553803329
161.0597059 3.836840623
163.075356 1.83330068
165.0910061 2.758155068
172.0756904 1.022076679
174.0913404 1.206617532
175.075356 2.537879347
177.0910061 3.002729289
187.075356 3.921340397
189.0910061 1.42042727
191.1066561 4.718995726
203.1066561 1.074712447
220.1332052 2.278674789
230.1175552 1.468892271
232.1332052 1.704414085
234.1124698 1.133536246
236.1281199 1.677948424
244.0968197 1.207061238
246.1124698 2.590407398
246.1488553 1.520634183
248.1281199 1.152419057
254.1175552 1.332560777
258.1124698 2.169112345
258.1488553 1.478106285
260.1281199 4.070268812
262.1437699 1.222231553
270.1124698 1.078268544
272.1281199 1.678378216
274.1437699 2.418525128
288.1230345 2.40074405

Name: +ve in-silico MS/MS by CFM-ID for YGRHBFHJXCKICS-UHFFFAOYSA-N
ID: YGRHBFHJXCKICS-UHFFFAOYSA-N
Comment: Energy0
Num peaks: 6
272.1281199 2.966001421
274.1437699 2.610722915
276.15942 3.4004757
286.1437699 7.808296805
288.1230345 1.87949951
304.1543346 64.26386169

Name: +ve in-silico MS/MS by CFM-ID for YGRHBFHJXCKICS-UHFFFAOYSA-N
ID: YGRHBFHJXCKICS-UHFFFAOYSA-N
Comment: Energy1
Num peaks: 25
43.01784114 1.283414457
44.04947561 0.9136616114
45.0334912 0.7422511167
58.06512568 0.7199111975
137.0597059 1.324634978
164.070605 0.7067554117
166.086255 2.571865732
168.1019051 1.552945684
216.1019051 1.470800637
218.1175552 4.854253739
220.1332052 0.6687284215
232.1332052 4.093590222
234.1488553 1.977776834
246.1124698 1.991975888
250.1437699 0.7203031224
258.1124698 1.028486853
260.1281199 3.600948451
262.1437699 0.6826746596
272.1281199 4.694208282
274.1437699 3.092252665
276.1230345 1.152380053
276.15942 5.60508897
286.1437699 6.839775769
288.1230345 2.63395351
304.1543346 25.59100195

Name: +ve in-silico MS/MS by CFM-ID for YGRHBFHJXCKICS-UHFFFAOYSA-N
ID: YGRHBFHJXCKICS-UHFFFAOYSA-N
Comment: Energy2
Num peaks: 31
44.04947561 1.070726543
137.0597059 1.382301095
172.0756904 1.357750965
174.0913404 1.808156065
215.0702706 2.0639463
216.1019051 2.443406618
217.0859207 3.285702122
218.1175552 3.778159558
219.1015708 1.418173307
230.1175552 2.407087533
232.1332052 6.424273063
234.1488553 2.162835578
242.1175552 1.113109084
243.1015708 1.255032793
244.0968197 1.15919303
244.1332052 1.873987999
245.0808353 1.675657146
246.1124698 1.622622288
246.1488553 2.602637248
247.0964854 1.76585564
248.1645054 1.011445149
254.1175552 1.217445352
258.1124698 3.235134201
259.0964854 1.955531726
260.1281199 3.464316749
270.1124698 1.211078804
272.1281199 1.365369243
274.1437699 1.234275792
275.1277855 1.050025972
276.15942 1.605077359
288.1230345 2.465662085

Name: +ve in-silico MS/MS by CFM-ID for KXGPIIGETILJRZ-UHFFFAOYSA-N
ID: KXGPIIGETILJRZ-UHFFFAOYSA-N
Comment: Energy0
Num peaks: 6
258.1124698 1.19130259
272.1281199 3.295113055
274.1437699 10.50232775
286.1437699 13.77872751
288.1230345 1.333542233
304.1543346 54.21906355

Name: +ve in-silico MS/MS by CFM-ID for KXGPIIGETILJRZ-UHFFFAOYSA-N
ID: KXGPIIGETILJRZ-UHFFFAOYSA-N
Comment: Energy1
Num peaks: 26
136.0756904 1.604328336
137.0597059 1.041572852
166.086255 0.9488096517
216.1019051 0.7937275226
218.1175552 1.957690395
220.1332052 0.7823962731
230.1175552 2.144320422
232.1332052 1.253346304
234.1124698 1.078653394
236.1281199 1.097066491
242.1175552 3.412227323
244.1332052 1.160730353
246.1124698 3.300229862
256.1332052 1.585641963
257.1172208 1.270284963
258.1124698 3.902478021
258.1488553 1.487924624
260.1281199 2.652427234
262.1437699 1.672166699
268.1332052 1.998175708
272.1281199 3.966081726
274.1437699 11.90209345
276.15942 2.837348887
286.1437699 13.48314851
288.1230345 0.8692718345
304.1543346 12.4129757

Name: +ve in-silico MS/MS by CFM-ID for KXGPIIGETILJRZ-UHFFFAOYSA-N
ID: KXGPIIGETILJRZ-UHFFFAOYSA-N
Comment: Energy2
Num peaks: 31
136.0756904 0.905131716
137.0597059 1.285154749
148.0756904 1.492374171
175.075356 3.261322601
179.1066561 2.678586169
199.075356 1.483345661
201.0910061 2.23103616
203.1066561 2.851981606
205.1223062 2.252224923
206.1175552 0.9697679735
218.1175552 3.385884916
220.1332052 3.617856796
229.0859207 2.292114725
230.1175552 5.13488507
231.1015708 2.477840257
231.1379563 1.189540729
232.1332052 3.854137239
233.1172208 1.245459364
236.1281199 1.052662341
242.1175552 4.126702489
244.0968197 1.159399418
244.1332052 1.215081092
245.1172208 1.710759111
246.1124698 1.045865764
246.1488553 1.771323119
256.1332052 1.468863394
258.1124698 5.24855554
258.1488553 1.396447179
260.1281199 1.303857484
272.1281199 0.9652534232
288.1230345 1.389352473

Name: +ve in-silico MS/MS by CFM-ID for MUEGZOSOIRNNAE-UHFFFAOYSA-N
ID: MUEGZOSOIRNNAE-UHFFFAOYSA-N
Comment: Energy0
Num peaks: 6
260.1281199 1.709331842
272.1281199 2.616600014
274.1437699 1.438603549
286.1437699 10.81989607
288.1230345 2.172978966
304.1543346 63.97562458

Name: +ve in-silico MS/MS by CFM-ID for MUEGZOSOIRNNAE-UHFFFAOYSA-N
ID: MUEGZOSOIRNNAE-UHFFFAOYSA-N
Comment: Energy1
Num peaks: 28
44.04947561 0.8418028655
71.01275576 0.7559515511
75.04405588 1.073714042
85.02840582 0.9848257267
87.04405588 0.749085398
89.05970595 1.328620808
150.0913404 2.318468669
152.1069905 1.338259465
153.0546206 1.326600678
174.0913404 0.8906075
178.1226406 0.7466356584
216.1019051 0.7099560435
230.1175552 1.296076412
234.1124698 2.121114734
236.1281199 2.151081278
246.1124698 1.401192019
248.1281199 1.109092835
250.1437699 2.022447561
258.1124698 2.125706167
260.1281199 4.798858664
262.1437699 3.877356698
272.1281199 3.923472551
274.1437699 2.777393974
276.1230345 1.050430017
276.15942 6.13874381
286.1437699 7.765622722
288.1230345 1.773750978
304.1543346 22.6163301

Name: +ve in-silico MS/MS by CFM-ID for MUEGZOSOIRNNAE-UHFFFAOYSA-N
ID: MUEGZOSOIRNNAE-UHFFFAOYSA-N
Comment: Energy2
Num peaks: 31
153.0546206 0.9515347923
174.0913404 2.87974403
176.1069905 1.538576437
186.0913404 1.477778325
188.1069905 1.904650119
191.0702706 3.478255897
193.0859207 1.619655111
200.1069905 1.56237199
215.0702706 2.096194242
216.1019051 1.63789397
217.0859207 2.958012228
218.1175552 1.836377683
219.1015708 2.749727809
230.1175552 4.317360862
234.1124698 2.538729404
236.1281199 2.392991921
246.1124698 2.952844593
247.0964854 1.482306904
249.1121354 0.9306456188
250.1437699 0.9556207733
255.1015708 1.130004856
258.1124698 2.275450472
259.0964854 1.361630187
260.1281199 4.013234037
262.1437699 1.188229123
270.1124698 1.110621051
272.1281199 1.149206531
274.1437699 2.26922979
276.1230345 0.9840047834
276.15942 1.781424817
288.1230345 2.210880214

Name: +ve in-silico MS/MS by CFM-ID for FQHCWWUMOJDYGN-UHFFFAOYSA-N
ID: FQHCWWUMOJDYGN-UHFFFAOYSA-N
Comment: Energy0
Num peaks: 7
243.1015708 1.807567062
256.1332052 8.984263345
258.1124698 2.690795484
258.1488553 2.256805606
274.1437699 32.61389165
286.1437699 7.001094805
304.1543346 25.21137219

Name: +ve in-silico MS/MS by CFM-ID for FQHCWWUMOJDYGN-UHFFFAOYSA-N
ID: FQHCWWUMOJDYGN-UHFFFAOYSA-N
Comment: Energy1
Num peaks: 31
31.01784114 2.707661035
49.02840582 1.542058804
150.0913404 1.908799929
152.1069905 1.023442287
200.1069905 0.6532049812
206.1175552 0.6383746014
214.1226406 1.160062196
228.1019051 0.7615995181
230.1175552 1.696429114
232.1332052 1.247153276
234.1124698 0.810111497
236.1281199 0.861463336
238.1226406 1.281202474
240.1019051 0.6273786147
242.1175552 1.144788179
244.1332052 2.283766648
246.1124698 2.560136449
246.1488553 1.604048347
250.1437699 0.7728697709
256.1332052 8.309240929
258.1124698 5.366267229
258.1488553 1.607063683
260.1281199 1.900991358
262.1437699 1.63564045
268.1332052 0.717387742
272.1281199 1.548843942
274.1437699 14.39185928
276.1230345 0.8413245129
276.15942 1.939683227
286.1437699 6.6899358
304.1543346 10.26452703

Name: +ve in-silico MS/MS by CFM-ID for FQHCWWUMOJDYGN-UHFFFAOYSA-N
ID: FQHCWWUMOJDYGN-UHFFFAOYSA-N
Comment: Energy2
Num peaks: 31
31.01784114 1.465567145
44.04947561 0.8253584584
123.0440559 1.098167876
186.0913404 0.7641311047
200.1069905 1.183945056
202.1226406 2.976207011
204.1382906 1.637631732
206.1175552 1.390677145
212.1069905 1.324610936
214.1226406 4.329791308
215.0702706 1.137413135
217.0859207 2.812801613
218.1175552 1.6525258
220.1332052 5.334982223
228.1019051 1.632200731
230.1175552 4.568098404
231.1015708 1.315473203
232.1332052 5.054397971
240.1382906 0.9498925727
242.1175552 3.420142313
243.1015708 1.14285605
244.0968197 0.9058260003
244.1332052 1.652323481
245.1172208 2.288178585
246.1488553 2.716038352
256.1332052 3.012955404
258.1124698 6.619285879
258.1488553 1.671024022
260.1281199 1.349411944
274.1437699 0.9591943025
288.1230345 0.7507235442

Name: +ve in-silico MS/MS by CFM-ID for VHLDLZRQIKZKFX-UHFFFAOYSA-N
ID: VHLDLZRQIKZKFX-UHFFFAOYSA-N
Comment: Energy0
Num peaks: 7
243.1015708 1.804727125
256.1332052 8.970827762
258.1124698 2.684677271
258.1488553 2.253905867
274.1437699 32.53949654
286.1437699 6.990267106
304.1543346 25.15681037

Name: +ve in-silico MS/MS by CFM-ID for VHLDLZRQIKZKFX-UHFFFAOYSA-N
ID: VHLDLZRQIKZKFX-UHFFFAOYSA-N
Comment: Energy1
Num peaks: 31
31.01784114 2.691493119
49.02840582 1.53249355
150.0913404 1.895433844
152.1069905 1.015966371
200.1069905 0.6568173811
206.1175552 0.6352609091
214.1226406 1.209088821
228.1019051 0.7536261088
230.1175552 1.664113308
232.1332052 1.239544234
234.1124698 0.8048006794
236.1281199 0.8558595109
238.1226406 1.27671231
240.1019051 0.6248997583
242.1175552 1.135839036
244.1332052 2.266776997
246.1124698 2.542624151
246.1488553 1.547179395
250.1437699 0.7679591
256.1332052 8.250455005
258.1124698 5.310361121
258.1488553 1.598641633
260.1281199 1.888740737
262.1437699 1.624893974
268.1332052 0.7138886607
272.1281199 1.53751267
274.1437699 14.23954377
276.1230345 0.836230072
276.15942 1.926516173
286.1437699 6.645797658
304.1543346 10.16464012

Name: +ve in-silico MS/MS by CFM-ID for VHLDLZRQIKZKFX-UHFFFAOYSA-N
ID: VHLDLZRQIKZKFX-UHFFFAOYSA-N
Comment: Energy2
Num peaks: 31
31.01784114 1.450271529
44.04947561 0.8105218307
123.0440559 1.073414384
186.0913404 0.7504799192
200.1069905 1.686006528
202.1226406 2.933000614
204.1382906 1.629867356
206.1175552 1.376274559
212.1069905 1.334244754
214.086255 0.9076142502
214.1226406 4.46223077
215.0702706 1.113529848
217.0859207 2.778207485
218.1175552 1.625291708
220.1332052 5.242270745
228.1019051 1.57360875
230.1175552 3.891117542
231.1015708 1.281020684
232.1332052 4.96247847
240.1382906 0.940054984
242.1175552 3.36996306
243.1015708 1.099018748
244.0968197 0.8962787626
244.1332052 1.623236209
245.1172208 1.926661256
246.1488553 2.533476578
256.1332052 2.892154732
258.1124698 6.360303799
258.1488553 1.653233561
260.1281199 1.33469523
274.1437699 0.9219532153

Name: +ve in-silico MS/MS by CFM-ID for SUNPTYZQVPOHDM-UHFFFAOYSA-N
ID: SUNPTYZQVPOHDM-UHFFFAOYSA-N
Comment: Energy0
Num peaks: 6
150.0913404 2.254025554
272.1281199 2.408556946
275.1277855 1.443902682
286.1437699 10.83368488
288.1230345 2.295014359
304.1543346 64.80748703

Name: +ve in-silico MS/MS by CFM-ID for SUNPTYZQVPOHDM-UHFFFAOYSA-N
ID: SUNPTYZQVPOHDM-UHFFFAOYSA-N
Comment: Energy1
Num peaks: 29
44.04947561 0.716460053
57.0334912 1.079785927
58.06512568 0.6967548255
73.06479133 1.998888591
85.02840582 1.105193641
150.0913404 2.053969979
152.1069905 1.16551777
153.0546206 5.052436572
155.0702706 0.688114347
190.086255 2.960201059
192.1019051 1.415623104
194.1175552 0.6925041245
230.0811697 1.762199119
232.0968197 3.450003222
234.1124698 3.835532748
236.1281199 3.997568298
246.1124698 1.279637974
248.1281199 0.8820476152
250.1437699 1.41406348
258.1124698 2.374112469
260.1281199 3.61299976
262.1437699 2.644550527
272.1281199 2.896050039
274.1437699 1.211985123
276.1230345 0.8280466452
276.15942 4.047616684
286.1437699 7.190410952
288.1230345 1.403566598
304.1543346 17.57687625

Name: +ve in-silico MS/MS by CFM-ID for SUNPTYZQVPOHDM-UHFFFAOYSA-N
ID: SUNPTYZQVPOHDM-UHFFFAOYSA-N
Comment: Energy2
Num peaks: 31
44.04947561 1.03278984
49.00727645 1.106763862
55.01784114 3.345154318
67.01784114 1.052451681
108.0807757 1.212776957
111.0440559 1.81764498
123.0440559 2.196061015
136.0756904 1.030509008
139.0389705 2.427911102
148.0756904 1.295343336
153.0546206 8.62822256
155.0702706 0.9234814564
172.0756904 1.754983509
174.0913404 2.77003835
191.0702706 1.202654876
215.0702706 1.222559635
217.0859207 2.044182268
219.1015708 1.091914987
230.1175552 1.308306706
236.1281199 1.590412618
246.1124698 4.154404039
248.1281199 0.9865312073
255.1015708 1.212048186
258.1124698 2.781077963
259.0964854 1.225307221
260.1281199 3.280223411
262.1437699 1.074032801
274.1437699 1.637504896
275.1277855 0.9790612672
276.15942 1.334845214
288.1230345 2.311114762

Name: +ve in-silico MS/MS by CFM-ID for KLJZHWDVDPPPJN-UHFFFAOYSA-N
ID: KLJZHWDVDPPPJN-UHFFFAOYSA-N
Comment: Energy0
Num peaks: 6
137.0597059 1.893389829
272.1281199 2.494466835
275.1277855 1.503562572
286.1437699 8.207667861
288.1230345 1.908810639
304.1543346 68.53109173

Name: +ve in-silico MS/MS by CFM-ID for KLJZHWDVDPPPJN-UHFFFAOYSA-N
ID: KLJZHWDVDPPPJN-UHFFFAOYSA-N
Comment: Energy1
Num peaks: 24
44.04947561 0.9763399654
58.06512568 0.9510368288
137.0597059 2.175771839
162.0549549 0.6446138615
166.086255 1.897136949
168.1019051 2.21251346
216.1019051 1.596754031
218.1175552 4.194120058
220.1332052 3.54666603
230.0811697 0.640373577
232.1332052 1.161696272
234.1488553 0.9045703153
246.1124698 2.151474311
254.1175552 0.9156602054
258.1124698 1.227758837
260.1281199 3.79651106
268.1332052 0.6176826961
272.1281199 4.944518054
274.1437699 2.067799383
276.1230345 1.00813112
276.15942 3.587911194
286.1437699 9.045976655
288.1230345 2.194953921
304.1543346 28.12890717

Name: +ve in-silico MS/MS by CFM-ID for KLJZHWDVDPPPJN-UHFFFAOYSA-N
ID: KLJZHWDVDPPPJN-UHFFFAOYSA-N
Comment: Energy2
Num peaks: 31
41.00219107 0.9685243634
43.01784114 6.159274099
44.04947561 0.9789009782
57.0334912 1.501973892
[truncated: 2,237,325 more chars]
