# Supplementary material for: Ion mobility collision cross-section atlas for known and unknown metabolite annotation in untargeted metabolomics
Source: Nat Commun. 2020 Aug 28;11:4334. doi: 10.1038/s41467-020-18171-8 (PMC7455731; doi:10.1038/s41467-020-18171-8)
Supplement: Supplementary file 8 — Supplementary Data 5 [file 41467_2020_18171_MOESM8_ESM.zip › 01_positive_mode/L0749/cfmid_result.txt]

1 0.53333333 MXXWOMGUGJBKIW-MFDSWNTHSA-N O=C(C=CC=C/c1ccc2OCOc2c1)N3CCCCC3
2 0.53333333 MXXWOMGUGJBKIW-UHFFFAOYSA-N O=C(C=CC=Cc1ccc2OCOc2c1)N3CCCCC3
3 0.53333333 MXXWOMGUGJBKIW-BPMFVRGZSA-N O=C(C=C/C=C/c1ccc2OCOc2c1)N3CCCCC3
4 0.53333333 MXXWOMGUGJBKIW-PORYWJCVSA-N O=C(C=C/C=Cc1ccc2OCOc2c1)N3CCCCC3
5 0.48275862 MXXWOMGUGJBKIW-YPCIICBESA-N C1CCN(CC1)C(=O)/C=C/C=C/C2=CC3=C(C=C2)OCO3
6 0.4137931 AQPFHJRYAANIBT-UHFFFAOYSA-N O=C(CC=C=CC1=CC2=C(OCO2)C=C1)N1CCCCC1
7 0.33333333 WVWHRXVVAYXKDE-RHEPGGANSA-N O=C(C=CC=Cc1ccc2OCOc2c1)C3CCCCN3
8 0.28571429 VEKDDKXDOHLMDT-UHFFFAOYSA-N OCOc1cc(C=CC=CC(=O)N2CCCCC2)ccc1O
9 0.24 FOQBXFBGHNBNIL-UHFFFAOYSA-N COC1=CC=C(C=C1)C(=O)C(NCCO)C1=CC=CC=C1
10 0.23529412 GCIRLADWUAJKSS-UHFFFAOYSA-N OC(=O)C1(CC=C)CCCN(C1)C(=O)OCC1=CC=CC=C1
11 0.23529412 WYFIVFGEERWYPP-UHFFFAOYSA-N OCOc1ccc(cc1O)C=CC=CC(=O)N1CCCCC1
12 0.21428571 BDJPASINRIWFTJ-UHFFFAOYSA-N CN(C)CCCOC1=C(C=C(C(C)=O)C2=C1OC=C2)C(C)=O
13 0.20689655 QCTUQONNWLOZTK-UHFFFAOYSA-N CCCCC=NC(=O)OC1=CC=CC=C1OC(C)C
14 0.1875 ZDVSZFUPSXRHKO-UHFFFAOYSA-N COC1=CC(=CC=CC2=CC=CC=C2)C(OC)=CC1=O
15 0.16216216 QOUZNKNYXDVAOK-QNIMBLPESA-N CC=CC=CC=CC(=O)NC(CC(=O)O)c1ccccc1
16 0.16 LIFREGIGGREHPX-UHFFFAOYSA-N COC12C=CC3=C(C2O1)CCC(C3)c1cccc(=O)n1C
17 0.16 STECJAGHUSJQJN-MKXJHAPZSA-N CN1[C@@H]2CC(C[C@H]1C3C2O3)OC(=O)[C@H](CO)C4=CC=CC=C4
18 0.16 UZEJFZYIMRGMJP-UHFFFAOYSA-N CC(NCC1=CC2=C(OCO2)C=C1)C(O)C1=CC=CC=C1
19 0.16 ZAJUEJBFBZQGAP-UHFFFAOYSA-N FC1=CC=C(C=C1)C(OCCN1CCC1)C1=CC=C(F)C=C1
20 0.16 PCYJBDGCRVUWRS-UHFFFAOYSA-N O=C(OC(CN1CCCC1)C1=CC=CC=C1)C1=CC=CO1
21 0.16 HUPCPPJQLXADLF-UHFFFAOYSA-N Oc1ccc(cc1)CC(NC(C(c1ccc(cc1)O)O)C)O
22 0.16 XOKXFHNBFNEBON-UHFFFAOYSA-N FC(F)(F)c1ccc(cc1)C(=O)CCN1CCCCC1
23 0.16 JJNVDCBKBUSUII-JGPUMOJJSA-N CN1C2CC(CC1C3OC23)OC(=O)C(=C)c4ccccc4
24 0.16 JYFUAUGWYHYKPU-UHFFFAOYSA-N COC1=CC2=C(C3C1O3)CC(CC2)c1cccc(=O)n1C
25 0.16 JJNVDCBKBUSUII-SVFSVNPNSA-N CN1C2CC(CC1[C@@H]3[C@H]2O3)OC(=O)C(=C)C4=CC=CC=C4
26 0.16 SUQDMRRJAVHPSI-UHFFFAOYSA-N CON(CC1=CC=C(O)C=C1)C(=O)CCC1=CC=CC=C1
27 0.16 ZKXGFTYHKMXZQW-UHFFFAOYSA-N COC1=C(C=O)C(OCC2=CC=C(C=C)C=C2)=CC=C1
28 0.16 PJYHRZKKDJOBET-UHFFFAOYSA-N O=C1CC(OC2=C1C1CCC(C2O)N1C)c1ccccc1
29 0.16 RCACAUIFKWDUNI-UHFFFAOYSA-N CC(C)(NCC(O)C1=CC(O)=CC(O)=C1)C1=CC=C(O)C=C1
30 0.16 STECJAGHUSJQJN-FWXGHANASA-N CN1[C@H]2C[C@@H](C[C@@H]1[C@H]1O[C@@H]21)OC(=O)[C@H](CO)C1=CC=CC=C1
31 0.16 LSLYOANBFKQKPT-UHFFFAOYSA-N CC(CC1=CC=C(O)C=C1)NCC(O)C1=CC(O)=CC(O)=C1
32 0.16 DVHUTNUTHHXIPJ-UHFFFAOYSA-N COC1=C(O)C=CC(CNC(=O)CCC2=CC=CC=C2)=C1
33 0.16 STECJAGHUSJQJN-VJQRDGCPSA-N CN1C2CC(CC1C3OC23)OC(=O)C(CO)c4ccccc4
34 0.16 HVMNAXGNDBUEDE-UHFFFAOYSA-N NC1=C2N=CN(C3CCCC3)C2=NC(SC2CCCC2)=N1
35 0.16 UGSSXBJSTNAWDV-UHFFFAOYSA-N CCN1C=C(C(O)=O)C(=O)C2=C1C=CC(=C2)C1CCCC1
36 0.16 XXYQPHNVZGVQIG-UHFFFAOYSA-N OC1CC2N(C1CC1=C2C(=O)CC(O1)c1ccccc1)C
37 0.16 HIOVSFNBLITWMT-UHFFFAOYSA-N Oc1ccc(cc1)C=CNC(C(c1ccc(cc1)O)O)C
38 0.16 OUSQGOSJZSLXGF-UHFFFAOYSA-N OCOc1ccc2c(c1)CCC(C2)c1cccc(=O)n1C
39 0.16 NSCGUYORSXNXSZ-UHFFFAOYSA-N CC(O)C1=C2OC(=CC2=CC=C1)C1CN(C(=O)O1)C(C)(C)C
40 0.16 BMQHHDGWBJODGM-UHFFFAOYSA-N COC1=C(OC2CC3=CC=CC=C3C2)C=C(C=O)C=C1
41 0.16 FBYPJYWQMKFLTQ-UHFFFAOYSA-N C=C(c1ccccc1)C(=O)OC1CC2CC(=O)C(C1)N2C
42 0.16 ZYSSRDBCZVJBPQ-UHFFFAOYSA-N NC(COCC1=CC=CC=C1)C(=O)OCC1=CC=CC=C1
43 0.16 WUQFXBRDQLQNCL-UHFFFAOYSA-N OC1(CCN(CC1)C1CC1)c1cccc(c1)C(F)(F)F
44 0.16 JJNVDCBKBUSUII-HCAJQNDMSA-N CN1C2CC(CC1C3OC23)OC(=O)C(=C)c4ccccc4
45 0.16 UBAQPVPBVUAIDR-UHFFFAOYSA-N COc1cc2CCC(Cc2cc1O)c1cccc(=O)n1C
46 0.16 XRGTUYYMXBYHCK-UHFFFAOYSA-N COc1ccc2c(c1)N(CC=C(C)C)c1c(C2O)cco1
47 0.16 JYRNVSKKZGIZOA-UHFFFAOYSA-N COC1=CC=C(CC(N)C(=O)OCC2=CC=CC=C2)C=C1
48 0.16 JYLRQRIPAUSFBB-UHFFFAOYSA-N CC(Oc1cccc(c1)NC(=O)c1cc(O)ccc1C)C
49 0.16 ARUYZENRHRGBDP-UHFFFAOYSA-N CC1=CC(=O)OC2=C1C=CC(OCCCN1CCOCC1)=C2
50 0.16 MCHCJCPQGMYUJV-UHFFFAOYSA-N CC(Oc1cccc(c1)NC(=O)c1ccc(cc1C)O)C
51 0.16 ZAKPSOGCOSWHSE-UHFFFAOYSA-N COc1cc(O)c2c(c1)CCC(C2)c1cccc(=O)n1C
52 0.16 XQBNIENMVJDKSE-UHFFFAOYSA-N OCc1ccccc1C(=O)Nc1cccc(c1)OC(C)C
53 0.16 CVIGGBMYCYGRFW-UHFFFAOYSA-N COc1ccc2c(c1)N(CC=C(C)C)C1C(C2=O)C=CO1
54 0.16 AOOZNXYNTCNMLO-UHFFFAOYSA-N COC1=CC2C(C=C1)C(=O)c1c(N2CC=C(C)C)occ1
55 0.16 VQLZGABLQFSTCR-UHFFFAOYSA-N COC1=Cc2c(CC1)c(=O)c1c(n2CC=C(C)C)occ1
56 0.16 VUIJJRAVIULXKK-UHFFFAOYSA-N C=C(c1ccccc1)C(=O)OC1CC2C=C(C(C1)N2C)O
57 0.16 XCEZMSCCTBFYRC-UHFFFAOYSA-N COC1C=Cc2c(C1)n(CC=C(C)C)c1c(c2=O)cco1
58 0.16 KWTFSWXXXDMKGH-UHFFFAOYSA-N COc1ccc2c(c1)n(CC=C(C)C)c1c(c2=O)CCO1
59 0.16 RPNPYTPEHUTPNP-UHFFFAOYSA-N CC(Oc1cccc(c1)NC(=O)c1cccc(c1C)O)C
60 0.16 KIPGSXCIDCAUGE-UHFFFAOYSA-N CC(Oc1cccc(c1)NC(=O)c1c(C)cccc1O)C
61 0.16 STOUUORVKLYEJH-UHFFFAOYSA-N COc1ccc2c(c1)CCC(C2O)c1cccc(=O)n1C
62 0.16 FBYPJYWQMKFLTQ-SOUVJXGZSA-N CN1C2CC(CC1C(=O)C2)OC(=O)C(=C)c3ccccc3
63 0.16 JJNVDCBKBUSUII-UHFFFAOYSA-N CN1C2CC(CC1C1C2O1)OC(=O)C(=C)c1ccccc1
64 0.16 XCBRQKMHQPWSGQ-UHFFFAOYSA-N OC(C1CCNCC1)(C1=CC=C(F)C=C1)C1=CC=C(F)C=C1
65 0.16 SXDQUQMJSUSZDO-UHFFFAOYSA-N COC1=C(OC)C2C(C(=C1)C13CCN(C3CC(=O)C=C1)C)O2
66 0.16 PMBVSZWETDZZRA-UHFFFAOYSA-N COc1c(OC)ccc(c1O)C12CCN(C2CC(=O)C=C1)C
67 0.16 CABBUSINGSJXEQ-UHFFFAOYSA-N CC(Oc1cccc(c1)NC(=O)C1=CC2OC2C=C1C)C
68 0.16 NPDHETYNUAYWNR-UHFFFAOYSA-N CC(Oc1cccc(c1)NC(=O)C1=CC=CC2C1(C)O2)C
69 0.16 YCALWSHKIZHXNC-UHFFFAOYSA-N CC(Oc1cccc(c1)NC(=O)C12OC2C=CC=C1C)C
70 0.16 VMLHZHSLMGIVED-XZBIERFOSA-N CN1C2CC(O)C1C3=C(C2)OC(CC3=O)c4ccccc4
71 0.16 SUNPTYZQVPOHDM-UHFFFAOYSA-N COC1=C(OC)C=CC2(C1O2)C12CCN(C2CC(=O)C=C1)C
72 0.16 VMLHZHSLMGIVED-UHFFFAOYSA-N OC1CC2N(C1C1=C(C2)OC(CC1=O)c1ccccc1)C
73 0.16 BJUXWTHOQIANRI-UHFFFAOYSA-N COC12C=C(C=CC2(O1)OC)C12CCN(C2CC(=O)C=C1)C
74 0.16 PLIIGDNMHMAYIH-UHFFFAOYSA-N COc1ccc2c(c1O)CCC(C2)c1cccc(=O)n1C
75 0.16 STECJAGHUSJQJN-AQGHMYMLSA-N CN1C2CC(CC1C3OC23)OC(=O)C(CO)c4ccccc4
76 0.16 JNVHJKQDOZZOJP-UHFFFAOYSA-N COC1=CC=C(C=C1)C(=O)NCCC1=CC(OC)=CC=C1
77 0.16 XHMPBHLVMQWJLB-SDADXPQNSA-N CN1C2CC3=C(OC(CC3=O)c4ccccc4)C1CC2O
78 0.16 CEOASWXTZYXWTP-UHFFFAOYSA-N NCCCN1CCN(CC2=C(F)C=CC=C2Cl)CC1
79 0.15384615 OVFDJMVGCAPYED-UHFFFAOYSA-N CC(C(c1ccc(cc1)O)O)NCCC1=CC=C(C2C1O2)O
80 0.15384615 GQQWJDXWMHJJQH-UHFFFAOYSA-N CC(=C)C(=O)OCCCOC1=CC=CC2=C1N=C(C)C=C2
81 0.15384615 GMHNMDZBEDXUMQ-UHFFFAOYSA-N COC1=CC=C(NCC2OCC3=CC=CC=C3CO2)C=C1
82 0.15384615 YRIIBCJKMYDAGQ-UHFFFAOYSA-N COC1=CC2=C(C(C1O)O)CC(CC2)c1cccc(=O)n1C
83 0.15384615 QZVIIYSRTUAHJO-UHFFFAOYSA-N CCC1(OC1c1cccc(c1OC)OC)c1ccncc1
84 0.15384615 STECJAGHUSJQJN-UHFFFAOYSA-N OCC(c1ccccc1)C(=O)OC1CC2N(C(C1)C1C2O1)C
85 0.15384615 IBCZJCQDLOHBPI-UHFFFAOYSA-N CC(CC1=CC=C(O)C=C1)NCC(O)C1=CC(O)=C(O)C=C1
86 0.15384615 IBCZJCQDLOHBPI-UHFFFAOYSA-N CC(CC1=CC=C(O)C=C1)NCC(O)C1=CC(O)=C(O)C=C1
87 0.15384615 BDXQXNXSFDNIHT-UHFFFAOYSA-N COc1cc(c(cc1OC)O)C12CCN(C2CC(=O)C=C1)C
88 0.15384615 FHGISTUDLGXLAF-BYNSBNAKSA-N CN1C2CC(CC1C(=O)C2)OC(=O)C(CO)c3ccccc3
89 0.15384615 FQMXTQIAQDTDHG-UHFFFAOYSA-N C(COC1=C2OCCOC2=CC=C1)NCC1=CC=CC=C1
90 0.14814815 FHGISTUDLGXLAF-UHFFFAOYSA-N OCC(c1ccccc1)C(=O)OC1CC2CC(=O)C(C1)N2C
91 0.14814815 NLSRPMKMWTYMLL-UHFFFAOYSA-N OCC(c1ccccc1)C(=O)OC1CC2C=C(C(C1)N2C)O
92 0.14814815 KSPFSERACXPSCI-UHFFFAOYSA-N O=C1C=C(CCc2ccccc2)OC2(C1C=CC=C2)O
93 0.14814815 WPOFMMJJCPZPAO-UHFFFAOYSA-N OCC(CC1=CC=CC=C1)NC(=O)OCC1=CC=CC=C1
94 0.14814815 DBBLXAGIGMBQEK-UHFFFAOYSA-N CN1C2CCC1C13C(C2)(O1)OC(CC3=O)c1ccccc1
95 0.14814815 WPOFMMJJCPZPAO-UHFFFAOYSA-N OCC(CC1=CC=CC=C1)NC(=O)OCC1=CC=CC=C1
96 0.14814815 BCAWDZRKGJDGPB-UHFFFAOYSA-N CC(=O)C1=C(O)C=C(O)C(CC=CC2=CC=CC=C2)=C1
97 0.14814815 PUFMRNXSWROOCA-UHFFFAOYSA-N Oc1ccc(cc1)COCNC(C(c1ccc(cc1)O)O)C
98 0.14814815 JUFJLZLBSLQYQT-UHFFFAOYSA-N COC1=CC=C(OCC(O)=NCCC2=CC=CC=C2)C=C1
99 0.14814815 WSDJKTMBZMMPRY-UHFFFAOYSA-N COC1(O)C=CC2=C(C1O)CCC(C2)c1cccc(=O)n1C
100 0.14814815 WPOFMMJJCPZPAO-INIZCTEOSA-N OCC(Cc1ccccc1)NC(=O)OCc2ccccc2
101 0.14634146 BWEQQWZVBOPGIP-UHFFFAOYSA-N OC1C(O)C=CC=C1C1CC(=O)C2=C(O1)CC1N(C2CC1)C
102 0.14634146 SGIWZIIWHDIUBF-UHFFFAOYSA-N OC1C=C(C=CC1O)C1CC(=O)C2=C(O1)CC1N(C2CC1)C
103 0.14285714 LFCUXTYUESPPGC-UHFFFAOYSA-N OC(=O)C12CCC(CC1)(CC2)NC(=O)OCC1=CC=CC=C1
104 0.14285714 AOHOKILDZZBOHH-UHFFFAOYSA-N COc1c(C)c(O)cc2OC(=CCc12)c3ccccc3
105 0.14285714 OJDZIBGVKIFLRQ-UHFFFAOYSA-N O=C1CC(OC2=C(O1)C1CCC(C2)N1C)c1ccccc1
106 0.14285714 SQKOXPPMKCDVGM-UHFFFAOYSA-N O=CCN1Cc2c(C1=O)cc(c(c2OC)C)OCC=C(C)C
107 0.14285714 RJXHSDFJYBWDGV-UHFFFAOYSA-N COC1=CC(O)=C(C=C1)C(=O)C=CC1=CC=C(C)C=C1
108 0.14285714 MLMOFCRJSYHTRN-UHFFFAOYSA-N O=C1CC(OC2=C1C1COCC(C2)N1C)c1ccccc1
109 0.13793103 BIMJCHPSWVZXFA-UHFFFAOYSA-N Oc1ccc(cc1)OCCNC(C(c1ccc(cc1)O)O)C
110 0.13793103 ONNWOWZOAHGIRK-UHFFFAOYSA-N CCOC(=O)C1C=NC2=CC=C(C=C2C1=O)C1CCCC1
111 0.13793103 CUVUEYDKAMLBAF-UHFFFAOYSA-N OCN1C2CCC1C1=C(C2)OC(CC1=O)c1ccccc1
112 0.13333333 JWMWANPEODOHPV-UHFFFAOYSA-N C=CC(C1=CC(=O)C(=C(C1=O)C)OC)c1ccccc1
113 0.13333333 BJSZHYQGVPHVRM-UHFFFAOYSA-N O=C1C(CC=C2CCCC2)C(=O)C2=CC=CC=C2C1=O
114 0.13333333 SSXLETOCBGWTPG-UHFFFAOYSA-N CCCCCNC(=O)C=CC1=CC(OC)=C(O)C=C1
115 0.13333333 MFPMUZNIXVQCJX-UHFFFAOYSA-N CCOC(=O)CN1C(=O)N=C(O)C(C)(CC=C)C1=O
116 0.12903226 PFPIHMUMNBGXIU-UHFFFAOYSA-N OCC(=C1CC=CC=C1)C(=O)OC1CC2C3C(C(C1)N2C)O3
117 0.12903226 JXLBQOLNOBYNFG-UHFFFAOYSA-N CN1C2CCC1C1=C(C2)OC(COC1=O)c1ccccc1
118 0.12903226 PQOJZGBHKDXMII-UHFFFAOYSA-N CCCN(C(=O)SCC1(O)C=CC=CC1O)CCC
119 0.12903226 WDEOQMOXFSMIAM-UHFFFAOYSA-N CCCN(C(=O)SCC1=CC=CC(C1O)O)CCC
120 0.12903226 BMVIHLQXGBMZNN-UHFFFAOYSA-N CO[Si](OC)(OC)C=CC(C)(C)OCCCN
121 0.125 GNMCUUKJXVGIEO-UHFFFAOYSA-N COC(=O)C1CN(CCC1(C)C)S(=O)(=O)C1CCCC1
122 0.125 OIAPFRXBABBNNG-UHFFFAOYSA-N CCCN(C(=O)SCC1=CC(C(C=C1)O)O)CCC
123 0.12121212 OLHFLOJRNDCFFC-UHFFFAOYSA-N CCOC(=O)C(C)S(=O)(=O)C(CC)=CN1CCCCC1
124 0.12121212 FHWLNXIGEBBPAN-UHFFFAOYSA-N O=C1CC(OC2=C1C1CCC(C2)N1C)C1(O)C=CC=CC1O
125 0.12121212 YTOVIGDJKRDTQW-UHFFFAOYSA-N CNC1CCC(=O)C2=C(C1)OC(CC2=O)c1ccccc1
126 0.12121212 MWDVDNKGIMGHOR-UHFFFAOYSA-N CCN(CC)C1=CC=C(C=C2C(=O)OC(C)(C)OC2=O)C=C1
127 0.11428571 KUVOFIXBPLHUKY-UHFFFAOYSA-N CCOC(=O)CCCNC(=O)CCC1=CC=CC=C1
128 0.11428571 MHRDSFLCPHVOIB-UHFFFAOYSA-N CNC1CCC(=O)CC2=C1C(=O)CC(O2)c1ccccc1
129 0.10810811 GLIGZWCLIGVSQX-UHFFFAOYSA-N C=CC(C1=C(C)C(=O)C(=CC1=O)OC)c1ccccc1
130 0.10526316 HDYDVFOKRUEKRB-UHFFFAOYSA-N CCOC(=O)C=C1CCN(CC1)C(=O)OCC1=CC=CC=C1
131 0.10526316 XUQHDOXMZCIXSZ-UHFFFAOYSA-N CCCOCCCC#CCC(=O)N(C(=O)C)CCS
132 0.1 FMSJGRAUQHPKFV-UHFFFAOYSA-N CCCCCOCC#CCC(=O)N(C(=O)C)CCS
133 0.1 COSAWZWJFSVMGX-UHFFFAOYSA-N O=CCN=C(C(/N=C(/CCC(C(=O)O)(C(O)C)N)\O)C)O
134 0.083333333 ARNQSHRPXYVFBD-UHFFFAOYSA-N O=CCSC(=O)CC1CCC(=O)C1CC=CCC
135 0.08 WNORGEJPIAYAOM-UHFFFAOYSA-N COC1=C2OC3C4(C2=C(C2C1O2)CN(CC4)C)C=CC(C3)O
136 0.08 BQJCRHHNABKAKU-KBQPJGBKSA-N CN1CC[C@]23[C@@H]4[C@H]1CC5=C2C(=C(C=C5)O)O[C@H]3[C@H](C=C4)O
137 0.08 YXLZFPAMMNOHJR-UHFFFAOYSA-N FC1=CC=C(C=C1)C(OC1CCNCC1)C1=CC=C(F)C=C1
138 0.08 LVVKXRQZSRUVPY-HNNXBMFYSA-N COC1=C(C=C2[C@@H](NCCC2=C1)CC3=CC=C(C=C3)O)O
139 0.08 LVVKXRQZSRUVPY-UHFFFAOYSA-N COC1=C(C=C2C(NCCC2=C1)CC3=CC=C(C=C3)O)O
140 0.08 LVVKXRQZSRUVPY-OAHLLOKOSA-N COC1=C(C=C2[C@H](NCCC2=C1)CC3=CC=C(C=C3)O)O
141 0.08 WVLOADHCBXTIJK-YNHQPCIGSA-N CN1CC[C@]23[C@@H]4[C@H]1CC5=C2C(=C(C=C5)O)O[C@H]3C(=O)CC4
142 0.08 TZJUAPRPYXCUDU-GLZXHMCRSA-N COC1=C(C=C2[C@@H]3[C@@H]([C@H](C=C4[C@H]3N(CC4)CC2=C1)CO)O)O
143 0.08 QENVUHCAYXAROT-YOEHRIQHSA-N CN1CC[C@@]23C=CC(=O)C[C@@H]2OC4=C(C=CC(=C34)C1)OC
144 0.08 OOQFZQDSQKMUFW-GUYCJALGSA-N COC1=C(C=C2CCN3CC=C4[C@]3(C2=C1)C[C@H](C=C4)O)O
145 0.08 CVSJTLOHTFBNFN-UHFFFAOYSA-N O=C1CCC(C2C(=O)CCCC2=O)N1CC1=CC=CC=C1
146 0.08 YLFKDWVECRVHGB-ABYLEIOUSA-N CN1C[C@@H]([C@]23C=C[C@H](C[C@H]2OC4=C(C=CC(=C34)C1)OC)O)O
147 0.08 HKOIXWVRNLGFOR-KOFBORESSA-N COC1=C2C3=C(C[C@@H]4[C@H]5[C@]3(CCN4)[C@@H](O2)[C@H](C=C5)O)C=C1
148 0.08 MIWUTEVJIISHCP-UHFFFAOYSA-N C1=CC(=C(C=C1N(CCO)CCO)[N+](=O)[O-])NCCO
149 0.08 DJGXJTFZNGZLMS-UHFFFAOYSA-N OC1CCC2C34C1OC15C4(O1)C(=CC=C5O)CC2N(CC3)C
150 0.08 WJTZEZVCSMHIAW-UHFFFAOYSA-N COC1=CC=C(C=C1)C(=C)C(=O)C1=CC=C(OC)C=C1
151 0.08 FASFGEBIHYKBGL-UHFFFAOYSA-N OC1CCC2C34C1OC1=C4C4(CC2N(CC3)C)OC4C=C1O
152 0.08 XPNBTSDTCAJGKC-UHFFFAOYSA-N OC1CCC2C34C1OC1=C4C(=CC4C1(O)O4)CC2N(CC3)C
153 0.08 GNBQGLMYBIWCOO-UHFFFAOYSA-N COC1CC23N(CC=C2C=C1)CCC1=C3C=C(O)C(O)=C1
154 0.08 CFARFRJLYOOWKO-UHFFFAOYSA-N OC1CCC2C34C1Oc1c4c(CC2N(COC3)C)ccc1O
155 0.08 RJYSPIYQAWJZSD-UHFFFAOYSA-N OC1COCC2C34C1Oc1c4c(CC2N(CC3)C)ccc1O
156 0.08 WZIXEWZFGWFCLY-UHFFFAOYSA-N CCOC(=O)N(CC1=CC=CC=C1)C1=CC=CC=C1OC
157 0.08 RVIGRNPOSDKUJO-UHFFFAOYSA-N NC1=NC(=NN1)N1CCN(CC2=CC=CC=C2[N+]([O-])=O)CC1
158 0.08 BQJCRHHNABKAKU-UHFFFAOYSA-N CN1CCC23C4OC5=C(O)C=CC(CC1C2C=CC4O)=C35
159 0.08 GQHWDDBALZVXBU-UHFFFAOYSA-N CCC1=C2NC3=C(CCOC3(CC)CC(O)=O)C2=CC(O)=C1
160 0.08 LOALFJPXZIHKNH-UHFFFAOYSA-N CCC1=C2NC3=C(CCOC3(CC)CC(O)=O)C2=CC=C1O
161 0.08 JGORUXKMRLIJSV-ZWUPXRALSA-N [H][C@]12CC3=C4C(O[C@@H]5C(=O)CC[C@H]1[C@]45CCN2)=C(OC)C=C3
162 0.08 KFWOOLJUSYSBAD-NZQXGWJPSA-N [H][C@@]12CC3=C4C(O[C@H]5[C@@H](O)CC[C@]1(O)[C@@]45CCN2)=C(OC)C=C3
163 0.08 KFWOOLJUSYSBAD-SGPGVZRMSA-N [H]C12CC3=C4C(O[C@H]5[C@H](O)CC[C@]1(O)[C@@]45CCN2)=C(OC)C=C3
164 0.08 AABLHGPVOULICI-LQPBRMSDSA-N [H][C@@]12CC3=C4C(O[C@H]5[C@H](O)CC[C@]1(O)[C@@]45CCN2C)=C(O)C=C3
165 0.08 AABLHGPVOULICI-BRJGLHKUSA-N [H][C@@]12OC3=C(O)C=CC4=C3[C@@]11CCN(C)[C@]([H])(C4)[C@]1(O)CC[C@@H]2O
166 0.08 UKTBQGVEVDLQQH-UHFFFAOYSA-N COC(=O)C1=CC=C(OCCN2CCCCC2)C=C1
167 0.08 YLFKDWVECRVHGB-MJFSBKNWSA-N COc1ccc2CN(C)CC(O)C34C=CC(O)CC3Oc1c24
168 0.08 SDKYZOSOKCWHDQ-UHFFFAOYSA-N COC1=CC=C(C=C1)N1C(C)=C(C(C)=O)C(C(C)=O)=C1C
169 0.08 GASAZUPHPROROJ-MRXNPFEDSA-N COC(CNC(=O)c1ccccc1)c2ccc(OC)cc2
170 0.08 KJPYARWZKKTTBA-YYIAUSFCSA-N COC1C=C2CCN3Cc4cc(OC)c(O)cc4C(C1O)C23
171 0.08 BXWMZVREXWPYKF-CQSZACIVSA-N COc1ccc2CCNC(Cc3ccc(O)cc3)c2c1O
172 0.08 XNXLYDYZLBNCMV-UHFFFAOYSA-N CCOC1=C(OCC)C(C)=CC(NC(=O)C2CC2)=C1
173 0.08 OWAMFRTVMGAVTD-VZEFYGNVSA-N OC1CC23CCCN2CCc4cc5OCOc5cc4C3C1O
174 0.08 WOEPHSBCCFDYRS-UHFFFAOYSA-N CCCCOC1=CC=C(C=C1)C(=O)N(O)C1=CC=CC=C1
175 0.08 AAZZNIWCURCGRR-QAETUUGQSA-N OC1CC2N3CC(C2=CC1O)c4cc5COCc5cc4C3
176 0.08 KIKYZJDNVWNPRT-UHFFFAOYSA-N OCCCN1C(=O)N(CCCO)C(=O)N(CCCO)C1=O
177 0.08 HATSAIPBKRRCME-VUCTXSBTSA-N COC1CC2N3CCC2(C=C1)c4cc5OCOc5cc4C3
178 0.08 DBJLKVRJTNYHDG-UHFFFAOYSA-N CCOC(=O)C1=C(C)N(C)C(C(=O)C2=CC=CC=C2)=C1C
179 0.08 JNEAOYNEZKTYPO-BBWFWOEESA-N COC1CC23N(CCC2=CC1O)CCc4cc(O)c(O)cc34
180 0.08 CURZNNWGASNYSY-UHFFFAOYSA-N COC1=CC=C(C=C1)C(O)C(=O)C1=CC=C(C=C1)N(C)C
181 0.08 VMKKHIGXUGISGA-UHFFFAOYSA-N CC(=O)c1cc2cc3C=CC(C)(C)Oc3cc2cc1O
182 0.08 KHZAXBUKAOWPAO-UHFFFAOYSA-N CC(=O)C1=CC2=C(OC(C)(C)C=C2N2CCCC2=O)C=C1
183 0.08 ZTZUSRAMXGUJES-UHFFFAOYSA-N COC1=CC(O)=C(OC)C=C1CNCCC1=CC=C(O)C=C1
184 0.08 BEPDIMUTWCDAIQ-UHFFFAOYSA-N CC(C)C1=CN(C2OC(CO)C(O)C2O)C(=O)N=C1N
185 0.08 HMGNJTGVBWUNOC-UHFFFAOYSA-N CC(C)N(C(C)C)C(=O)C(=O)COC1=CC=CC=C1
186 0.08 HATSAIPBKRRCME-AFAVFJNCSA-N COC1CC2N3CCC2(C=C1)c4cc5OCOc5cc4C3
187 0.08 XSQLSBQNMAQBSL-UHFFFAOYSA-N NCCCC1=CN(C2CC(O)C(CO)O2)C(=O)NC1=O
188 0.08 HKOIXWVRNLGFOR-OIPARRNGSA-N COc1ccc2CC3NCCC45C(Oc1c24)C(O)C=CC35
189 0.08 HATSAIPBKRRCME-DQYPLSBCSA-N COC1CC2N3CCC2(C=C1)c4cc5OCOc5cc4C3
190 0.08 SXUIUFISUUTEMX-MDZDMXLPSA-N COC1=C(C=CC(C)(C)O)C(=O)N(C)c2c(OC)cccc12
191 0.08 SCNIVJQGKFYRCL-UHFFFAOYSA-N OC1CCC2C34C1Oc1c4c(C=C2N(CC3)C)ccc1O
192 0.08 VXXVFIKKBBVGIR-OAHLLOKOSA-N COc1cc2C(CN(C)Cc2cc1O)c3ccc(O)cc3
193 0.08 AKILEWSHHCTPAL-UHFFFAOYSA-N CCCNC1=NN=C2N1N=C(C1=CC=CC=C1)C1=CC=CC=C21
194 0.08 BCJVAIQILUZPKT-UHFFFAOYSA-N COC(=O)C1=CC=CC=C1C(=O)CC1=CC=CC(C)=C1
195 0.08 UREJOPRZQKQYLG-XVNBXDOJSA-N COc1cc(C=CC)ccc1OC(=O)c2ccccc2
196 0.08 GWYLZOFAYJLAOA-UHFFFAOYSA-N COC1=CC(OC)=C(C=NCC2=CC=CC=C2)C(OC)=C1
197 0.08 BQJCRHHNABKAKU-QHQPWPDESA-N CN1CCC23C4Oc5c(O)ccc(CC1C2C=CC4O)c35
198 0.08 FBMMDVTYTJGTLV-OAHLLOKOSA-N Cc1ccc(cc1)C2CC(=O)c3c(O)cc(C)cc3O2
199 0.08 HATSAIPBKRRCME-JCURWCKSSA-N COC1CC2N3CCC2(C=C1)c4cc5OCOc5cc4C3
200 0.08 GKHFSCVWIJUOFB-UHFFFAOYSA-N CNCCC12C3C=CC(C1Oc1c2c(C=C3)ccc1O)O
201 0.08 MIGJPZOICQIARQ-UHFFFAOYSA-N CCOC(=O)CC1=CC(C)=C(N1C)C(=O)C1=CC=CC=C1
202 0.08 UREJOPRZQKQYLG-CLTKARDFSA-N COc1cc(C=C/C)ccc1OC(=O)c2ccccc2
203 0.08 ANRXZTNRUXAXQP-UHFFFAOYSA-N CCCN(CCC)C(=O)C1=CC(=CC=C1)C(=O)OC
204 0.08 KNNQGZBGAQFPCY-UHFFFAOYSA-N FC1=CC=C(C=C1)C(=C1CCNCC1)C1=CC=C(F)C=C1
205 0.08 HRYZIYWIOWUKIP-UHFFFAOYSA-N CC(=C)C(=O)OCC1=CC(OC2=CC=CC=C2)=CC=C1
206 0.08 HDQFMSLXNCGZDJ-OAHLLOKOSA-N COc1cc2C(Cc3ccc(O)cc3)NCCc2cc1O
207 0.08 SAQBCDZRDUPHCG-VJUNAUMWSA-N COc1cc2CN3CCC4=CC(O)C(O)C(C34)c2cc1OC
208 0.08 UEUYKKRLKNBKFV-UHFFFAOYSA-N COC1=C(OC)C=C(C=C1)C(=O)C(=C)C1=CC=CC=C1
209 0.08 LROQBKNDGTWXET-UHFFFAOYSA-N COc1ccc2C[N+](C)([O-])CCC34C=CC(O)CC3Oc1c24
210 0.08 AVVRXRXZUJFTHU-UHFFFAOYSA-N COc1ccc2[nH]c3c(C)c(C)c(OC)c(OC)c3c2c1
211 0.08 WQEOQOACPGUBHS-UHFFFAOYSA-N COC1C=CC23C(C1)N(CC2)C(c1c3cc(O)c(c1)OC)O
212 0.08 YLABJXVDWFBLMX-UHFFFAOYSA-N COC1C=CC23C(C1)N(CC2)C(c1c3cc(OC)c(c1)O)O
213 0.08 XZFHDRJBRRZRFZ-INIZCTEOSA-N COc1ccc(CN(C)CC(O)c2ccc(O)cc2)cc1O
214 0.08 BBKGLNMEMGQTBL-BEMMVCDISA-N COC1CC2N3CC(O)C2(C=C1)c4cc(OC)c(O)cc4C3
215 0.08 FWQAUIPLDHTNCB-OAHLLOKOSA-N COc1ccc(CC2NCCc3cc(O)c(O)cc23)cc1
216 0.08 YLFKDWVECRVHGB-SYEQVDHESA-N COc1ccc2CN(C)C[C@@H](O)[C@@]34C=C[C@H](O)C[C@@H]3Oc1c24
217 0.08 OOQFZQDSQKMUFW-UHFFFAOYSA-N COc1cc2c(cc1O)CCN1C32CC(O)C=CC3=CC1
218 0.08 CFCBFJBLDCNGDH-UHFFFAOYSA-N C[Si](C)(C)N(C1=CC=C(C=C)C=C1)[Si](C)(C)C
219 0.08 BBKGLNMEMGQTBL-HSHDSVGOSA-N CO[C@H]1C[C@@H]2N3C[C@H](O)[C@@]2(C=C1)c4cc(OC)c(O)cc4C3
220 0.08 YLFKDWVECRVHGB-YSLLHCQFSA-N COc1ccc2CN(C)C[C@H](O)[C@@]34C=C[C@@H](O)C[C@@H]3Oc1c24
221 0.08 MEIDORUWRRLGKJ-UHFFFAOYSA-N COC(OC)C(=O)NC(C1=CC=CC=C1)C1=CC=CC=C1
222 0.08 GKWBMKGWMCKJBT-UHFFFAOYSA-N OC(=O)C1C=NC2=CC=C(C=C2C1=O)C1CCCCCC1
223 0.08 IYUQVXWAVMMRLD-UHFFFAOYSA-N COc1cc(ccc1OC)C12CCN(C2CC(=O)C=C1O)C
224 0.08 VTDOZKHFHUWHTO-UHFFFAOYSA-N CN1C=C(C(O)=O)C(=O)C2=C1C(=CC=C2)C1CCCCC1
225 0.08 QDTIIZHKCXPKJW-UHFFFAOYSA-N OC(=O)CCON(CC1=CC=CC=C1)CC1=CC=CC=C1
226 0.08 ZBOZILOQLUHHDC-UHFFFAOYSA-N CN(C)CC1=CN(C2CC(O)C(CO)O2)C(=O)NC1=O
227 0.08 RFMDZZKIAPCQCT-UHFFFAOYSA-N OC(=O)CCC1C2Cc3c4C1(CCN2C)COc4c(cc3)O
228 0.08 SOTQKIBWIYFKJT-UHFFFAOYSA-N CCC1C2Cc3c4C1(CCN2C)C(Oc4c(cc3)O)C(=O)O
229 0.08 LROQBKNDGTWXET-UHFFFAOYSA-N COc1ccc2C[N+](C)([O-])CCC34C=CC(O)CC3Oc1c24
230 0.08 LMUBPGYTWCKALM-UHFFFAOYSA-N CC(C)CC(NC(=O)C1=CC=CC2=CC=CC=C12)C(O)=O
231 0.08 OUFRSVLEPMEAJD-UHFFFAOYSA-N CC(C)CC(NC(=O)C1=CC=C2C=CC=CC2=C1)C(O)=O
232 0.08 AAXWJAHBVLDKJZ-UHFFFAOYSA-N CC(C)NC1=C2N=CN(CC3=CC=CC=C3F)C2=NC=N1
233 0.08 IJZZTPIOYKYBOI-UHFFFAOYSA-N CC(C)(C)OC(=O)NC1=CC=C(C=C1)C1=CC=C(O)C=C1
234 0.08 OTORZSAUEXIDQF-UHFFFAOYSA-N COc1cc2CCN(Cc3ccc(O)cc3)Cc2cc1O
235 0.08 DIUJWBJYQHUELV-UHFFFAOYSA-N COC1=C(CC(=O)C(C)C)C(=O)N(C)c2c(OC)cccc12
236 0.08 IJEHLNHBDNVNGZ-UHFFFAOYSA-N COC1=C(C=C(C=N1)C1=CC=C(C=C1)C(C)(C)C)C(O)=O
237 0.08 HDQFMSLXNCGZDJ-HNNXBMFYSA-N COc1cc2C(Cc3ccc(O)cc3)NCCc2cc1O
238 0.08 VJWQBUDCPAVRGX-UHFFFAOYSA-N CC(C)C1=C(O)C=C(C)C(=C1)N=CC1C=CC(=O)CC1=O
239 0.08 AWSPRYIWXBTMOT-HNNXBMFYSA-N COc1cc2CCNC(Cc3cccc(O)c3)c2cc1O
240 0.08 PAHTYRXPKLMBCR-UHFFFAOYSA-N CC1(C)OB(OC1(C)C)C1=CC(N)=CC(OC(F)F)=C1
241 0.08 WFCLIYSREKFYON-UHFFFAOYSA-N CCOC(=O)C(C)(C)OC1=CC=C(C=C1)C1=CC=CC=N1
242 0.08 NJAONUQFLGTYPU-MJFSBKNWSA-N COc1ccc2CN(C)C(O)CC34C=CC(O)CC3Oc1c24
243 0.08 JNEAOYNEZKTYPO-BRWVUGGUSA-N COC1CC23N(CCC2=CC1O)CCc4cc(O)c(O)cc34
244 0.08 JGORUXKMRLIJSV-BBHZHJQOSA-N COc1ccc2CC3NCCC45C3CCC(=O)C4Oc1c25
245 0.08 LLZYIGBRGSKKIH-UHFFFAOYSA-N CCN(CCC(=O)C1=C(F)C=C(F)C=C1)CC1=CC=CC=C1
246 0.08 BXWMZVREXWPYKF-AWEZNQCLSA-N COc1ccc2CCNC(Cc3ccc(O)cc3)c2c1O
247 0.08 HTQFNEZPLKZFIA-JKIFEVAISA-N COc1c2CN3CC(O)C4(CCCCC34)c2cc5OCOc15
248 0.08 KCIMBTOAMNMNDE-UHFFFAOYSA-N COC1=CC=C(C(C)NC(=O)C2=CC=CC=C2)C(OC)=C1
249 0.08 CBUILSPVAKPEHV-UHFFFAOYSA-N CC(C)(C)C1=CC=CC=C1OC1=C(CC(O)=O)C=CC=N1
250 0.08 ZBFKHAADSKNAMY-IRXDYDNUSA-N COc1cc2CN3CCC4(C=CC(=O)CC34)c2cc1OC
251 0.08 VXZFHDIMZAHTAP-UHFFFAOYSA-N CC(C)(C)OC(=O)C1=CC=CC(=C1N)C1=CC=CC=C1O
252 0.08 UAXBAZNTPKGMNG-UHFFFAOYSA-N CC(C)(C)OC(=O)C1=CC=CC(=C1N)C1=CC=C(O)C=C1
253 0.08 BIZMTBULASVUNR-UHFFFAOYSA-N CC(C)(C)OC(=O)C1=CC(N)=C(C=C1)C1=CC=CC=C1O
254 0.08 YXLZFPAMMNOHJR-UHFFFAOYSA-N FC1=CC=C(C=C1)C(OC1CCNCC1)C1=CC=C(F)C=C1
255 0.08 GJBZWNJOTGGETM-UHFFFAOYSA-N COC1=CC=C(CCN2OC22CCCC2)C=C1OC
256 0.08 ZNCMUGOJWKFPBU-UHFFFAOYSA-N CCOC(=O)N(CC1=CC=CC=C1)OCC1=CC=CC=C1
257 0.08 HFNIVOHFLDWPRC-UHFFFAOYSA-N COC1=CC=CC=C1C=CC(=O)C1=CC=CC=C1OC
258 0.08 KFXRUTQVOFKIGF-UHFFFAOYSA-N CCCCNC1=C(OC2=CC=CC=C2)C=CC(=C1)C(O)=O
259 0.08 IIOUIJTYVIHHEI-HNNXBMFYSA-N CN1CCc2cc(O)c(O)cc2C1Cc3ccc(O)cc3
260 0.08 HDXVSZWKIHQDES-LFYBBSHMSA-N COc1ccc(C=CC(=O)c2ccc(OC)cc2)cc1
261 0.08 LROQBKNDGTWXET-UHFFFAOYSA-N COc1ccc2C[N+](C)([O-])CCC34C=CC(O)CC3Oc1c24
262 0.08 CCGFYOXYYBRBLH-UHFFFAOYSA-N CC1(C)Oc2c(O)cc(cc2C=C1)c3ccc(O)cc3
263 0.08 BKMCJVJFHZWFHT-UHFFFAOYSA-N FC1=CC=C(OC(C2CCNCC2)C2=CC=C(F)C=C2)C=C1
264 0.08 OSGZOINJOWXGQI-UHFFFAOYSA-N C[Si](C)(C)C#CC1=CC(N)=C(C=C1)C#C[Si](C)(C)C
265 0.08 BQJCRHHNABKAKU-NOSXKOESSA-N CN1CCC23C4Oc5c(O)ccc(CC1C2C=CC4O)c35
266 0.08 GASAZUPHPROROJ-INIZCTEOSA-N COC(CNC(=O)c1ccccc1)c2ccc(OC)cc2
267 0.08 OWAMFRTVMGAVTD-IEAZIUSSSA-N OC1CC23CCCN2CCc4cc5OCOc5cc4C3C1O
268 0.08 GNBQGLMYBIWCOO-GUYCJALGSA-N COC1CC23N(CCc4cc(O)c(O)cc24)CC=C3C=C1
269 0.08 OFWKNXOJPAYNFO-HSHDSVGOSA-N COC1CCC23C(O)CN(Cc4cc5OCOc5cc24)C3C1
270 0.08 SDVCSTVLKITILT-UHFFFAOYSA-N C=CCOC(=O)COC1=CC=C(C=C1)C1=CC=CC=C1
271 0.08 UVQSDXXNVPGHLG-UHFFFAOYSA-N CN1C(N)C=CN(C2CC(O)C(COC(C)=O)O2)C1=O
272 0.08 HBCNXWUNPXIERK-GUYCJALGSA-N COc1cc2CCN3CC=C4C=CC(O)CC34c2cc1O
273 0.08 QENVUHCAYXAROT-RHSMWYFYSA-N COc1ccc2CN(C)CCC34C=CC(=O)CC3Oc1c24
274 0.08 SQRJPNGUFMKOCH-UHFFFAOYSA-N COC(=O)COCP(=O)(OC(C)C)OC(C)C
275 0.08 JIEKZHGGBRBUIG-UHFFFAOYSA-N COCC(NC(=O)C1=CC=CC=C1)C(O)C1=CC=CC=C1
276 0.08 JVKGBXWPLTXCHQ-UHFFFAOYSA-N COC1=CC=C(C=C1)N(CC(O)=O)C1=CC(C)=C(C)C=C1
277 0.08 KYNUVZLZJBEBEG-UHFFFAOYSA-N CC1=CC=CC=C1N=C(CC(=O)C(C)(C)C)C(F)(F)F
278 0.08 RFMHNZBTJKAYSP-UHFFFAOYSA-N CCCCCCCNC(=O)C1=CC(=O)C2=C(O1)C=C(O)C=C2
279 0.08 SMOCCJJXDGSENW-UHFFFAOYSA-N COC1=C(OC)C=C2C(CCN3C(C)=CC(=O)C(C)=C23)=C1
280 0.08 HRGHWIUWXIKJOM-UHFFFAOYSA-N CCOC1=C(C=C(C=C1)C(C)(C)C1=CC=CC=C1)[N+]([O-])=O
281 0.08 HEPUSHKGKZDDNS-UHFFFAOYSA-N CNCCC12C3CCC(=O)C1Oc1c2c(C=C3)ccc1O
282 0.08 UREJOPRZQKQYLG-UHFFFAOYSA-N COC1=CC(C=CC)=CC=C1OC(=O)C1=CC=CC=C1
283 0.08 VWVSKNAWCYKWKB-UHFFFAOYSA-N COc1c(C)ccc2c1n(C)c1c(c2=O)CC(O1)C(O)(C)C
284 0.08 SOEPXRIKLQTIPO-UHFFFAOYSA-N CC(C(O)=O)C1=CC=C(C=C1)N1CC2=C(CCCC2)C1=O
285 0.08 IGBKWQMHWLGEAQ-UHFFFAOYSA-N CN(C)C(=O)OCC1=CC=C(OCC2=CC=CC=C2)C=C1
286 0.08 FLUMCGBIBFGWKF-UHFFFAOYSA-N CC(C)C(O)(C(=O)OCC1=CC=CC=N1)C1=CC=CC=C1
287 0.08 FYNNVDQGEDRVRA-UHFFFAOYSA-N CC1(C)OC2=CC(OCC#C)=C(OCC#C)C=C2C=C1
288 0.08 FSUFUKQWXOFBDQ-UHFFFAOYSA-N CC(N(O)C(C)=O)C1=CC=C(OCC2=CC=CC=C2)C=C1
289 0.08 GCVRARZYEKBPPC-UHFFFAOYSA-N COc1ccc2c3c1OC1C3(C=CC(C1)O)CCN(C2O)C
290 0.08 NJAONUQFLGTYPU-UHFFFAOYSA-N COc1ccc2c3c1OC1C3(C=CC(C1)O)CC(N(C2)C)O
291 0.08 DIPVXGICWVVQHY-UHFFFAOYSA-N OCN1CCC23c4c(C1)ccc(c4OC3CC(C=C2)O)OC
292 0.08 HPLUGPRIHSTSLN-UHFFFAOYSA-N COc1cc(O)c2c3c1OC1C3(C=CC(C1)O)CCN(C2)C
293 0.08 GODQJLWHPPFYNP-UHFFFAOYSA-N COc1c(O)cc2c3c1OC1C3(C=CC(C1)O)CCN(C2)C
294 0.08 PWGDRMLHGGIYPM-UHFFFAOYSA-N COc1ccc2c3c1OC1C3(CCN(C2)C)C=CC(C1O)O
295 0.08 FNNBEOYPQCNDKP-UHFFFAOYSA-N COc1ccc2c3c1OC1C3(CCN(C2)C)C=C(C(C1)O)O
296 0.08 VBTRQGFSSOSNTR-UHFFFAOYSA-N COc1ccc2c3c1OC1C3(CCN(C2)C)C(=CC(C1)O)O
297 0.08 SLYPNEMJWGUHPA-UHFFFAOYSA-N CC1(C)OC2=C(C=CC(OCC#C)=C2OCC#C)C=C1
298 0.08 HMMBWZKQIBBQKK-UHFFFAOYSA-N COC1=C2OC3C4(C52C(C=C1)(O5)CN(CC4)C)C=CC(C3)O
299 0.08 AYSOJFMZJKASJQ-UHFFFAOYSA-N COc1cc(C)cc2c1n(C)c1c(c2=O)CC(O1)C(O)(C)C
300 0.08 VDBOZIJQAVBEMW-UHFFFAOYSA-N COC12C=CC3=C4C2(O1)OC1C4(C=CC(C1)O)CCN(C3)C
301 0.08 AJTFSJKHJHFMSO-UHFFFAOYSA-N COc1ccc2c3c1OC1C3(CCN(C2)C)C2OC2C(C1)O
302 0.08 YASCOZNFOIEAHZ-UHFFFAOYSA-N OCCNC1=CC(=C(C=C1)N(CCO)CCO)N(=O)=O
303 0.08 TXWIBTOOOKWDIW-UHFFFAOYSA-N COc1ccc2c3c1OC1C3(CCN(C2)C)C=CC(=C1)O
304 0.08 GTVKYEYEIYUOKV-UHFFFAOYSA-N COc1ccc(c2c1n(C)c1OC(Cc1c2=O)C(O)(C)C)C
305 0.08 BOYNICYTCVAJOW-UHFFFAOYSA-N COC1=CC=C(C=C1)C1N(C)CC(O)C2=C1C=CC(O)=C2
306 0.08 OBNDMHMWFVIMJQ-UHFFFAOYSA-N COc1cccc2c1n(C)c1OC(Cc1c2=O)C(OC)(C)C
307 0.08 WKVYOZYIPLKNSX-UHFFFAOYSA-N CC#CC(O)(C1CC1)C(=O)OC1CN2CCC1CC2
308 0.08 VXXVFIKKBBVGIR-UHFFFAOYSA-N COc1cc2c(cc1O)CN(CC2c1ccc(cc1)O)C
309 0.08 CZRYOFPBYHGRBK-UHFFFAOYSA-N COCC1=CN(C2CC(O)C(CO)O2)C(O)=N\C1=N/C
310 0.08 WFCJCYSSTXNUED-UHFFFAOYSA-N COC1C(O)C(CO)OC1N1C=CC(=NC1=O)N(C)C
311 0.08 HDSRYDOFKFWDND-UHFFFAOYSA-N C=CC(c1c(=O)oc2c(c1C)cc1c(c2)occ1)(C)C
312 0.08 OJNQGFLYUQXEOR-UHFFFAOYSA-N C=CC(c1cc2c(oc1=O)cc1c(c2C)cco1)(C)C
313 0.08 UAVJZYCDFFXUTN-UHFFFAOYSA-N C=CC(c1cc2cc3ccoc3c(c2oc1=O)C)(C)C
314 0.08 FOFVNHPZUUXKPJ-UHFFFAOYSA-N C=CC(c1cc2cc3c(C)coc3cc2oc1=O)(C)C
315 0.08 YIVGWFLPGVBUJZ-UHFFFAOYSA-N CN1C2CCC1CC(C2)OC1=CC=CC(=C1)C(F)(F)F
316 0.08 CQANSEIFJJQNDE-UHFFFAOYSA-N CC(=O)C1=C(O)C=C(OCCN2CCCCC2)C=C1
317 0.08 CGVYPTXNHYHAQM-UHFFFAOYSA-N CC1=CN(C2CC(O)C(CO)O2)C(=O)N(CCN)C1=O
318 0.08 VAHWXBCTKPUTPJ-UHFFFAOYSA-N COc1cc(ccc1OC)C12C=CC(=O)CC2N(CC1O)C
319 0.08 HIMXYMYMHUAZLW-UHFFFAOYSA-N C[Si](C)(N[Si](C)(C)C1=CC=CC=C1)C1=CC=CC=C1
320 0.08 ZOZIKEUCRHIXBF-UHFFFAOYSA-N COc1cc(ccc1OC)C12CCN(C2C(C(=O)C=C1)O)C
321 0.08 CLNQNYXSBBEGJZ-UHFFFAOYSA-N COc1cc(ccc1OC)C12C=CC(=O)CC2N(C(C1)O)C
322 0.08 YGRHBFHJXCKICS-UHFFFAOYSA-N COc1cc(ccc1OC)C12CCN(C2CC(=O)C(=C1)O)C
323 0.08 KXGPIIGETILJRZ-UHFFFAOYSA-N OCN1CCC2(C1CC(=O)C=C2)c1ccc(c(c1)OC)OC
324 0.08 MUEGZOSOIRNNAE-UHFFFAOYSA-N COc1c(O)cc(cc1OC)C12C=CC(=O)CC2N(CC1)C
325 0.08 NJMOXXXFTFWKLU-UHFFFAOYSA-N CN1CCC23C4OC5=C(O)C=CC(CC1C2C(O)C=C4)=C35
326 0.08 CVSOZUBHIUIYGR-UHFFFAOYSA-N COC1=C(OC)C=C(C=C1)N=CC1C(=O)CC(C)(C)CC1=O
327 0.08 KLJZHWDVDPPPJN-UHFFFAOYSA-N COc1cc(ccc1OC)C12CCN(C1CC(=O)C1C2O1)C
328 0.08 FECHGQFNCYRVAF-UHFFFAOYSA-N COC1=C(OC)C=C(C=C1)C(O)=NC1=CC=CC(C)=C1C
329 0.08 ARIXVJMTZFBPDZ-UHFFFAOYSA-N COc1cc(ccc1OC)C12CCN(C2COC(=O)C=C1)C
330 0.08 ZQCUVJCFAPGXBI-UHFFFAOYSA-N COc1cc(ccc1OC)C12CCN(C2=CC(=O)C=C1)C
331 0.08 PYCAMVCSQLJECI-UHFFFAOYSA-N COC1(CC=C(C)C)C(O)CCc2c1nc1occc1c2O
332 0.08 UMGQVIOGHDLFBI-UHFFFAOYSA-N COC1=CC(=CC(OC)=C1OC)C(O)C1=NC=CC(C)=C1C
333 0.08 GJTMNUHTYIJXTJ-UHFFFAOYSA-N COC1=C(CN2CCOCC2)C2=C(C=C1)C(=O)C(C)=C(C)O2
334 0.08 BOFLFIQKLLVXII-UHFFFAOYSA-N Oc1ccc(cc1)CC1NCCc2c1c(C)c(c(c2)O)O
335 0.08 IIOUIJTYVIHHEI-UHFFFAOYSA-N Oc1ccc(cc1)CC1N(C)CCc2c1cc(O)c(c2)O
336 0.08 YRNQOWAMNFYAIC-UHFFFAOYSA-N Oc1ccc(cc1)CC1NCCc2c1cc(O)c(c2C)O
337 0.08 HDQFMSLXNCGZDJ-UHFFFAOYSA-N COc1cc2C(NCCc2cc1O)Cc1ccc(cc1)O
338 0.08 VYSHSEARYWDDAK-UHFFFAOYSA-N Oc1ccc(c(c1)C)CC1NCCc2c1cc(O)c(c2)O
339 0.08 ZNRNEKADIHMUDL-UHFFFAOYSA-N Oc1ccc(cc1C)CC1NCCc2c1cc(O)c(c2)O
340 0.08 FWQAUIPLDHTNCB-UHFFFAOYSA-N COc1ccc(cc1)CC1NCCc2c1cc(O)c(c2)O
341 0.08 QTHRLIKTNSSKOB-UHFFFAOYSA-N COC1C=CC23C(C1)N(CC2)C(C1=C3CC2OCOC2=C1)O
342 0.08 AAEWDWSRGNNUQK-UHFFFAOYSA-N COC1C=CC23C(C1)N(CC2)C(C1=C3C=C2OCOC2C1)O
343 0.08 VHOKNEKUWGMMRT-UHFFFAOYSA-N COC1C=CC23C(C1)N(CC2)C(C1C3C=C2OCOC2=C1)O
344 0.08 WFFGCKVVEMKRDW-UHFFFAOYSA-N O=C1C=CC2C34C1OC1=C4C(CC2N(CC3)C)CC=C1O
345 0.08 BMGNQYGBJVWGOB-UHFFFAOYSA-N O=C1C=CC2C34C1OC1=C4C(=CCC1O)CC2N(CC3)C
346 0.08 URONZOMVROUOFP-UHFFFAOYSA-N O=C1C=CC2C34C1OC1C4C(=CC=C1O)CC2N(CC3)C
347 0.08 WNCXDNZVUJLFPD-UHFFFAOYSA-N Oc1ccc(cc1)CCNC(C(=O)c1ccc(cc1)O)C
348 0.08 JUHJIIYIRVGVMV-UHFFFAOYSA-N Oc1ccc(cc1)CCNC(C(c1ccc(cc1O)O)O)C
349 0.08 LTUPZJAWRGGTFA-UHFFFAOYSA-N Oc1ccc(cc1)CCNC(C(c1ccc(c(c1)O)O)O)C
350 0.08 LTVBUYMHAIULNP-UHFFFAOYSA-N OCC(C(c1ccc(cc1)O)O)NCCc1ccc(cc1)O
351 0.08 RZQFFZZBIASJTN-UHFFFAOYSA-N Oc1ccc(cc1)C(CNC(C(c1ccc(cc1)O)O)C)O
352 0.08 XLPHCEMXCZOQKM-UHFFFAOYSA-N Oc1ccc(cc1)C(C(NCCc1ccc(cc1O)O)C)O
353 0.08 HFJTUGNIGQLNDH-UHFFFAOYSA-N Oc1ccc(cc1)C(C(NCCc1ccc(c(c1)O)O)C)O
354 0.08 KNDIKINWHAERIO-UHFFFAOYSA-N COC1=CC=C(CN=C(O)COC2=CC=C(C)C=C2)C=C1
355 0.08 NTLLYVQSZMVVFF-UHFFFAOYSA-N COC1=CC(=CC(OC)=C1)N=C(O)CCC1=CC=CC=C1
356 0.08 GOXWFEHEDVFLSV-UHFFFAOYSA-N CC(C(C1=CC2C(C=C1)(O2)O)O)NCCc1ccc(cc1)O
357 0.08 GJTMNUHTYIJXTJ-UHFFFAOYSA-N COC1=C(CN2CCOCC2)C2=C(C=C1)C(=O)C(C)=C(C)O2
358 0.08 QWCSNRMXEDIPCG-UHFFFAOYSA-N CC(C(c1ccc(cc1)O)O)NCCC1=CC2C(C=C1)(O2)O
359 0.08 WAWPDCFNUBZWHF-UHFFFAOYSA-N Oc1ccc(cc1)CCN(C(C(c1ccc(cc1)O)O)C)O
360 0.08 VNFAQAMMLCONIY-UHFFFAOYSA-N CCOC(=O)C1=C(CN2CCCCC2)OC2=C1C=C(O)C=C2
361 0.08 HVLIJTJIEADABJ-UHFFFAOYSA-N CCC1=C(C)C(=O)C2=C(O1)C(CN1CCOCC1)=C(O)C=C2
362 0.08 CDTFUTJQKQPXPH-UHFFFAOYSA-N CCC1c2cnc3c(c2CCC1(C)C(=O)O)ccc(c3)O
363 0.08 XCVMXKMIYKXBMZ-UHFFFAOYSA-N COc1c(C)c(OCCC(C)C)cc2c1CNC2=O
364 0.08 MMCQQBRALYRDCC-UHFFFAOYSA-N CCC1=C(C)OC2=C(C=CC(O)=C2CN2CCOCC2)C1=O
365 0.08 QENVUHCAYXAROT-UHFFFAOYSA-N COc1ccc2c3c1OC1C3(CCN(C2)C)C=CC(=O)C1
366 0.08 UTRLDURUQJFKCK-UHFFFAOYSA-N COCC1OC(C(OC)C1OC)N1C=CC(=N)N=C1O
367 0.08 ZRHREKILPICGPS-UHFFFAOYSA-N COc1ccc2c(c1)C(O)CC(C2)c1cccc(=O)n1C
368 0.08 GCGVYKCAQZTFER-UHFFFAOYSA-N COc1ccc2c(c1)CC(C(C2)c1cccc(=O)n1C)O
369 0.08 GRPFAFZSLRMRHU-UHFFFAOYSA-N COc1ccc2c3c1OC1C43CCNC(C2)C4=CCC1O
370 0.08 DDLQMRQOVJKVNB-UHFFFAOYSA-N OC1CC=C2C34C1Oc1c4c(CC2N(CC3)C)ccc1O
371 0.08 NWTUHXAYJQGRRC-UHFFFAOYSA-N COC1=C(OC)C=C(CNCC(O)C2=CC(O)=CC=C2)C=C1
372 0.08 AWAONDQIHFYOIL-UHFFFAOYSA-N COc1ccc2c(c1)n(CCC(C)C)c1c(c2=O)cco1
373 0.08 CADDZCGVBKLPHC-UHFFFAOYSA-N CN1C2CCC1C(C(C2)OC(=O)c1ccccc1C)C(=O)O
374 0.08 MDUISFXQFYJCFH-UHFFFAOYSA-N Cc1cccc(c1)C(=O)OC1CC2CCC(C1C(=O)O)N2C
375 0.08 FMGFYFCVJFLLKI-UHFFFAOYSA-N Cc1ccc(cc1)C(=O)OC1CC2CCC(C1C(=O)O)N2C
376 0.08 JHALWMSZGCVVEM-UHFFFAOYSA-N OC(=O)CN1CCN(CC(O)=O)CCN(CC(O)=O)CC1
377 0.08 AAVNOHSYACQWOK-UHFFFAOYSA-N NC1=NC2=NC=C(COC3=CC=CC=C3)N=C2C(N)=N1
378 0.08 GDSARDKUEFAHES-UHFFFAOYSA-N COc1ccc2c(c1)CCC(C2)c1c(O)ccc(=O)n1C
379 0.08 CJSZTASGBUBLHH-UHFFFAOYSA-N CCCOC1=CC=C(C=C1)N1C(=O)C2=C(CCCC2)C1=O
380 0.08 HTHLOCCNDHSHEL-UHFFFAOYSA-N COc1cc2C3C(CC=C4C3NCC4)OC(c2cc1OC)O
381 0.08 RIJDFCGZAHRVKZ-UHFFFAOYSA-N COc1cc2C(O)OC3C(c2cc1O)C1N(C)CCC1=CC3
382 0.08 MYYPTTPRMBZJBQ-UHFFFAOYSA-N COc1cc2C3C(CC=C4C3N(C)CC4)OC(c2cc1O)O
383 0.08 IRLBCPLHFQSSCI-UHFFFAOYSA-N COc1ccc2c(c1)CCC(C2)c1cccc(=O)n1CO
384 0.08 QCHKNYLPDKALBK-UHFFFAOYSA-N COC1C2OCOC2=CC2=C1CN1CCC32C1CC(C=C3)O
385 0.08 LGJVWVLNHXRHGT-UHFFFAOYSA-N COC1=C2OCOC2CC2=C1CN1CCC32C1CC(C=C3)O
386 0.08 QAIDEJFPPOMGPJ-UHFFFAOYSA-N COC1=C2OCOC2=CC2C1CN1CCC32C1CC(C=C3)O
387 0.08 ZQKMEQZIHLRFMD-UHFFFAOYSA-N COc1ccc2c(c1)CCC(C2)C12OC1C=CC(=O)N2C
388 0.08 JFHDPRPCBGVUHE-UHFFFAOYSA-N COc1ccc2c(c1)COCC(C2)c1cccc(=O)n1C
389 0.08 YHXKUGGGMNOGDU-UHFFFAOYSA-N COc1ccc2c(c1)CCC(C2)(O)c1cccc(=O)n1C
390 0.08 ZIAGJPHXIDEYBW-UHFFFAOYSA-N COc1cc2c(cc1OC)CNCCC12C(=O)CCC2C1O2
391 0.08 XMVVPBSOQNSNGB-UHFFFAOYSA-N O=CCC12C(CCC3C1O3)NCc1c2cc(OC)c(c1)OC
392 0.08 MAEOSCGZWDMRNS-UHFFFAOYSA-N O=Cc1cc(OC)c(cc1C12CCNC1CCC1C2O1)OC
393 0.08 SZUYIWRBCOKUPA-UHFFFAOYSA-N COc1cc2c(c(c1OC)O)CN1C3C2(CC1)C1OC1CC3
394 0.08 LKSFHGPVKGBAFH-UHFFFAOYSA-N COc1c(OC)cc2c(c1O)C13CCN(C2)C1CCC1C3O1
395 0.08 PEYGBOISPRIHJA-UHFFFAOYSA-N COc1cc2c(cc1OC)C(O)N1C3C2(CC1)C1OC1CC3
396 0.08 DLBRRPVKFAJULD-UHFFFAOYSA-N COc1cc2c(cc1OC)CN1C3C2(CC1)C1OC1CC3O
397 0.08 WRGSJVAIXCAVMS-UHFFFAOYSA-N COc1cc2c(cc1OC)CN1C3C2(CC1)C1OC1C(C3)O
398 0.08 RNBOSEABBXAVDH-UHFFFAOYSA-N OCOc1cc2c(cc1OC)CN1C3C2(CC1)C1OC1CC3
399 0.08 HBXJYKMWEHICQY-UHFFFAOYSA-N OCOc1cc2CN3CCC4(c2cc1OC)C3CCC1C4O1
400 0.08 MNHCZZGRTYPOIW-UHFFFAOYSA-N COc1cc2c(cc1OC)CN1C3C2(C(O)C1)C1OC1CC3
401 0.08 NMUHZNSWDYBRCC-UHFFFAOYSA-N COc1cc2c(cc1OC)CN1C3C2(CC1O)C1OC1CC3
402 0.08 FQXAKGIFHBBBIL-UHFFFAOYSA-N COC1=CC2=C(C3C1(OC)O3)C13C(N(C2)CC1)CCC1C3O1
403 0.08 FPOVFRYVJIRGRS-UHFFFAOYSA-N COC1=CC2=C(C3C1(OC)O3)CN1C3C2(CC1)C1OC1CC3
404 0.08 XTLRKFHGYGGLOV-UHFFFAOYSA-N COC1=CC23OC2(C=C1OC)CN1C2C3(CC1)C1OC1CC2
405 0.08 GKBDIVVBLPXARP-UHFFFAOYSA-N COc1cc2c(cc1OC)CN1C3C2(CC1)C1OC1COC3
406 0.08 LRZOAHAEDAOYJU-UHFFFAOYSA-N COc1cc2c(cc1OC)CN1C3C2(COC1)C1OC1CC3
407 0.08 FJRXOBFQKUSULV-UHFFFAOYSA-N Cc1cccc2c1C(O)C1(C(O2)CCN2C1CCC2)C(=O)O
408 0.08 GQFXGMWXLXHYNA-UHFFFAOYSA-N COc1c(C=C(C(C)C)O)c(=O)n(c2c1cccc2OC)C
409 0.08 JGORUXKMRLIJSV-UHFFFAOYSA-N COc1ccc2c3c1OC1C43CCNC(C2)C4CCC1=O
410 0.08 YLFKDWVECRVHGB-UHFFFAOYSA-N COc1ccc2c3c1OC1C3(C=CC(C1)O)C(O)CN(C2)C
411 0.08 TXAFKAZSGWDBPO-UHFFFAOYSA-N COc1ccc2c3c1OC1C3(CCN(C2)C)C(O)CC(=O)C1
412 0.08 VVUJLDUJCXSFNF-UHFFFAOYSA-N CC(Oc1cccc(c1)NC(=O)C1(O)C(O)C=CC=C1C)C
413 0.08 IOEWUXKIZWDSQM-UHFFFAOYSA-N CC(Oc1cccc(c1)NC(=O)C1=CC=CC(C1(C)O)O)C
414 0.08 DJYQSFWGKIIJDL-UHFFFAOYSA-N CC(OC1=CC(C(C=C1)O)(O)NC(=O)c1ccccc1C)C
415 0.08 WQAQFMSQJDTLBW-UHFFFAOYSA-N CC(Oc1ccc(c(c1)NC(=O)c1ccccc1C)O)C
416 0.08 YKJJXCNPERDMJT-UHFFFAOYSA-N CC(Oc1cc(cc(c1)O)NC(=O)c1ccccc1C)C
417 0.08 QISXSWQUBSCPIE-UHFFFAOYSA-N CC(Oc1cc(ccc1O)NC(=O)c1ccccc1C)C
418 0.08 YRAFSISQCCQASK-UHFFFAOYSA-N CC(Oc1cccc(c1O)NC(=O)c1ccccc1C)C
419 0.08 RJWOIRXLSOFYPE-UHFFFAOYSA-N CC(OC1=CC2(C(C=C1)O2)NC(=O)c1ccccc1C)C
420 0.08 TTYMDWBCGDDQKU-UHFFFAOYSA-N CC(OC1=CC(=CC2C1O2)NC(=O)c1ccccc1C)C
421 0.08 IUZCIIXOHGCAKL-UHFFFAOYSA-N CC(OC12C=CC=C(C2O1)NC(=O)c1ccccc1C)C
422 0.08 KBXQOXVUNGRHOL-UHFFFAOYSA-N CCC1(OCC(c2c1[nH]c1c2cccc1CC)O)CC(=O)O
423 0.08 XHGCYOHREAOLBZ-UHFFFAOYSA-N O=C(Oc1ccccc1C)Nc1cccc(c1)OC(C)C
424 0.08 GKVRDDHOSLAFOR-UHFFFAOYSA-N COc1ccc2c(c1)CCOC(=C2)c1ccc(cc1)O
425 0.08 SJEJPUFQCHQKHX-UHFFFAOYSA-N CC(Oc1cccc(c1)N(C(=O)c1ccccc1C)O)C
426 0.08 WDWPFPSMEQQSRR-UHFFFAOYSA-N OC1C=C(C)C2C34C1Oc1c4c(CC2NCC3)ccc1O
427 0.08 OXNPWPZPVOQKLU-UHFFFAOYSA-N OC1C=CC2C34C1Oc1c4c(CC2NCC3)c(cc1O)C
428 0.08 ZIBYDTWKGIIWGZ-UHFFFAOYSA-N CC1=CC2C3NCCC42C(C1O)Oc1c4c(C3)ccc1O
429 0.08 WBSXSYFIVAIEQM-UHFFFAOYSA-N COC1C=CC2C34C1Oc1c4c(CC2NCC3)ccc1O
430 0.08 DOBLSJAHBHNLGH-UHFFFAOYSA-N OC1C=CC2C34C1Oc1c4c(CC2NCC3)cc(c1O)C
431 0.08 HGSPACSZHCHNDX-UHFFFAOYSA-N CCC1(OCCC23C1(Nc1c3cccc1CC)O2)CC(=O)O
432 0.08 HKOIXWVRNLGFOR-UHFFFAOYSA-N COc1ccc2c3c1OC1C43CCNC(C2)C4C=CC1O
433 0.08 CAHSFLNHVRORIA-UHFFFAOYSA-N NCCC12C3C=CC(C1Oc1c2c(C=C3)ccc1OC)O
434 0.08 DBWLGUNAXRIRGN-UHFFFAOYSA-N OC(=O)CC1(O)c2ccccc2N(C2=C1C(C)C(O2)(C)C)C
435 0.08 VGIPYYUGHLKOOO-UHFFFAOYSA-N CCC1(OCCc2c1[nH]c1c2C=CC2C1(CC)O2)CC(=O)O
436 0.08 AABLHGPVOULICI-UHFFFAOYSA-N OC1CCC2(C34C1Oc1c4c(CC2N(CC3)C)ccc1O)O
437 0.08 MPAXWDSDBDNWBC-UHFFFAOYSA-N O=C1CCC2(C34C1OC1C4=C(CC2N(CC3)C)C=CC1O)O
438 0.08 XOTSMZUZEOLYEU-UHFFFAOYSA-N O=C1CCC2(C34C1OC1=C(O)C=CC(C41)CC2N(CC3)C)O
439 0.08 BSBXERXTKNOMPH-UHFFFAOYSA-N O=C1CCC2(C34C1OC1=C(O)CCC(=C41)CC2N(CC3)C)O
440 0.08 SLXYNQLFTLAUQC-UHFFFAOYSA-N CCC1(OCOCc2c1[nH]c1c2cccc1CC)CC(=O)O
441 0.08 TZJUAPRPYXCUDU-UHFFFAOYSA-N OCC1C=C2CCN3C2C(C1O)c1cc(O)c(cc1C3)OC
442 0.08 MDELTAUYVWVZJR-UHFFFAOYSA-N OCC1C=C2CCNCc3c(C(=C2)C1O)cc(O)c(c3)OC
443 0.08 SJWUTSLNXMLXRO-UHFFFAOYSA-N OCC1C=C2CCN3C2C(C1O)C1=C(C3)C=C(C#C1)OC
444 0.08 AVEAXLYXEBLMMC-UHFFFAOYSA-N CN(C(C(c1ccccc1)(c1ccccc1)C(=O)O)O)C
445 0.08 DRJVWKYKAKWDNU-UHFFFAOYSA-N COc1cc2C3C(CCC4C3N(C)CC4)OC(=O)c2cc1O
446 0.08 GBJZPXWORFSDDI-UHFFFAOYSA-N OC1CC(=C2C3C1c1cc4OCOc4cc1CN3CC2)C
447 0.08 WPELTFRFEIJBSV-UHFFFAOYSA-N OC1CC=C2C3C1c1c(CN3CC2)cc2c(c1C)OCO2
448 0.08 YWROFFBPLJRTOB-UHFFFAOYSA-N COC1CC=C2C3C1c1cc4OCOc4cc1CN3CC2
449 0.08 ORGCKGMCFDRGIK-UHFFFAOYSA-N OC1CC=C2C3C1c1cc4OCOc4c(c1CN3CC2)C
450 0.08 VDEOXUUXLXYBLU-UHFFFAOYSA-N COc1cc(C)c2c3c1OC1C3(CCNC2)C=CC(=O)C1
451 0.08 UGNBZPCMTVMOPH-UHFFFAOYSA-N COc1c(C)cc2c3c1OC1C3(CCNC2)C=CC(=O)C1
452 0.08 VRLLBHPLPWRCSE-UHFFFAOYSA-N COc1ccc2c3c1OC1C3(CCNC2)C=C(C(=O)C1)C
453 0.08 VNTXGRQWZGZCLT-UHFFFAOYSA-N COc1ccc2c3c1OC1C3(CCNC2)C(=CC(=O)C1)C
454 0.08 HYACSLKLIXTWOY-UHFFFAOYSA-N OC(=O)CCC(c1ccc(cc1)O)(C1=CC#CC=C1)C
455 0.08 NUBFYYSOQBPXPN-UHFFFAOYSA-N NC(=O)CCC(c1ccc(cc1)O)(c1ccc(cc1)O)C
456 0.08 NHFZVCUVGGHWCJ-UHFFFAOYSA-N OC1C=CC2C3(C1O)CCN(C2Cc1c3c(O)c(cc1)O)C
457 0.08 PCOWGYLLNNVHGB-UHFFFAOYSA-N COC1C=CC23C(C1)N(CC1=C3C=C3OCOC3C1)CC2O
458 0.08 XZUZVQPISRSQSH-UHFFFAOYSA-N COC1C=CC23C(C1)N(CC1=C3CC3OCOC3=C1)CC2O
459 0.08 SBGCZERJYLZWGH-UHFFFAOYSA-N COC1C=CC23C(C1)N(CC1C3C=C3OCOC3=C1)CC2O
460 0.08 QUXLQAACGCFFEX-UHFFFAOYSA-N C=C1CCC2(C34C1Oc1c4c(CC2NCC3)ccc1O)O
461 0.08 NNVRBRFJYQVFLT-UHFFFAOYSA-N COC1C=CC23C(C1)N(CC2)Cc1c3cc(O)c(c1O)OC
462 0.08 PPGMEJBLJYJWMI-UHFFFAOYSA-N COC1C(O)C=C2C3C1c1cc(O)c(cc1CN3CC2)OC
463 0.08 OWKHPLMXOHSULK-UHFFFAOYSA-N COc1cc2CN3CCC4=C(C(C(C(c2cc1O)C34)O)O)C
464 0.08 KJPYARWZKKTTBA-UHFFFAOYSA-N COC1C=C2CCN3C2C(C1O)c1cc(O)c(cc1C3)OC
465 0.08 MAWPPWCZSZMAKG-UHFFFAOYSA-N COc1cc2CN3CCC4=CC(C(C(c2c(c1O)C)C34)O)O
466 0.08 CKHWFWODVONRLM-UHFFFAOYSA-N COc1c(O)cc2c(c1C)CN1C3C2C(O)C(O)C=C3CC1
467 0.08 SAQBCDZRDUPHCG-UHFFFAOYSA-N COc1cc2c(cc1OC)CN1C3C2C(O)C(O)C=C3CC1
468 0.08 BHFVYFXIMWKTPS-UHFFFAOYSA-N OC1CC2CCN3C2C(C1O)c1c(C3)cc2c(c1C)OCO2
469 0.08 HHEMOIYORPXOEK-UHFFFAOYSA-N COC1C(O)CC2C3C1c1cc4OCOc4cc1CN3CC2
470 0.08 UAMABNJXFVIKMV-UHFFFAOYSA-N OC1CC2CCN3C2C(C1O)c1cc2OCOc2c(c1C3)C
471 0.08 FWFUCRJKXTZJFA-UHFFFAOYSA-N COC1CC2CCN3C2C(C1O)c1cc2OCOc2cc1C3
472 0.08 WVLOADHCBXTIJK-UHFFFAOYSA-N O=C1CCC2C34C1Oc1c4c(CC2N(CC3)C)ccc1O
473 0.08 QSFBJFHKMOAESI-UHFFFAOYSA-N O=CCC12C3Oc4c2c(CC(C1CCC3O)NC)ccc4O
474 0.08 LFLGVRKSCQZZBA-UHFFFAOYSA-N CNCCC12C3Oc4c2c(CC(=O)C1CCC3O)ccc4O
475 0.08 JLXOUJXOIOUEEC-UHFFFAOYSA-N OC1CCC2C34C1Oc1c4c(CC2N(CC3O)C)ccc1O
476 0.08 ZDCUBBLKMIQUNG-UHFFFAOYSA-N CN1CCC23C4C1Cc1c3c(OC2C(CC4O)O)c(cc1)O
477 0.08 MTJHBCLVYMABOF-UHFFFAOYSA-N OC1CC23C4C(N1C)Cc1c3c(OC2C(CC4)O)c(cc1)O
478 0.08 VYLCKFFPCAYOEU-UHFFFAOYSA-N CN1CCC23C4C1C(O)c1c3c(OC2C(CC4)O)c(cc1)O
479 0.08 AWOJKTIHOGSRCG-UHFFFAOYSA-N OC1CCC2C34C1Oc1c4c(CC2N(CC3)C)c(cc1O)O
480 0.08 MNODVAFNQIFKDT-UHFFFAOYSA-N OC1CC2C3Cc4c5C2(C(C1O)Oc5c(O)cc4)CCN3C
481 0.08 CGZAFKZQCDTCMR-UHFFFAOYSA-N CN1CCC23C4C1Cc1c3c(OC2C(CC4)O)c(c(c1)O)O
482 0.08 IRYJCIKOYAZLGE-UHFFFAOYSA-N OCN1CCC23C4C1Cc1c3c(OC2C(CC4)O)c(cc1)O
483 0.08 BRYFWHYSIKUMDR-UHFFFAOYSA-N OC1C=CC23C(C1)N(CC2)Cc1c3cc2OCOc2c1C
484 0.08 KBCHBFHCBHBIMQ-UHFFFAOYSA-N OC1C=CC23C(C1)N(CC2)Cc1c3c(C)c2c(c1)OCO2
485 0.08 PEEBDJHYPVYZSE-UHFFFAOYSA-N CC1=CC23CCN(C2CC1O)Cc1c3cc2OCOc2c1
486 0.08 MSXBTAQXGNZUHU-UHFFFAOYSA-N OC1C=C(C)C23C(C1)N(CC2)Cc1c3cc2OCOc2c1
487 0.08 HATSAIPBKRRCME-UHFFFAOYSA-N COC1C=CC23C(C1)N(CC2)Cc1c3cc2OCOc2c1
488 0.08 ILYUJAPQYVAEIX-UHFFFAOYSA-N OC1=C(C=CC2=C1CCCC2)C(=O)OC1=CC=CC=C1
489 0.08 YAPQEHXWANUMHG-UHFFFAOYSA-N CCSC1=NC(C)=C(CCN2CCN(C)CC2)S1
490 0.08 RYZCWZZJFAKYHX-UHFFFAOYSA-N CC(CN1CCCC1)C(=O)C1=CC=C(C=C1)C(F)(F)F
491 0.08 OEZDYMAFWLGKFC-UHFFFAOYSA-N CCOC1=CC(NC(=O)C2=CC=CC=C2)=C(OCC)C=C1
492 0.08 GEJOEGDFPKMVEQ-UHFFFAOYSA-N CCC(C)(C)C1=CC=C(OC2=CC=CC=C2[N+]([O-])=O)C=C1
493 0.08 OKQWCHQZBZCNGR-UHFFFAOYSA-N CC(C)(C)NC(=O)OC1=CC=CC(OC2=CC=CC=C2)=C1
494 0.08 UPCZNIJXFFIBBU-UHFFFAOYSA-N COC1=CC(CC=C)=CC(CN2CCOCC2)=C1O
495 0.08 HGLSEHOROASYDZ-UHFFFAOYSA-N COC1(OC(=O)C2=C(C)C=CC(C)=C12)C1=CC=CC=C1
496 0.08 STFBVGZOBOAYAO-UHFFFAOYSA-N COC1=C(OCC2=CC=CC=C2)C=C2C(=O)CCC2=C1
497 0.08 MSFSOKSJYMQMBP-UHFFFAOYSA-N COC1=C(OC)C=C(CCNC(=O)C2=CC=CC=C2)C=C1
498 0.08 IOGMREWJBIKAMV-UHFFFAOYSA-N [O-][N+](=O)C1=CC=C(C=C1)C(=O)OC12CCCCC1CCCC2
499 0.08 JHQOKELRRWZKTM-UHFFFAOYSA-N OC(=O)COC1=CC=C(C=C1)C1CCC2=CC=CC=C12
500 0.08 RZMZDKJSCCQYNY-UHFFFAOYSA-N COC1=C(C=C2OCOC2=C1)C(C=C)C1=CC=CC=C1
501 0.08 HUYFBTCRRNBTHS-UHFFFAOYSA-N COC1=CC=CC(CCN2C3=C(CCC2=O)C(=O)CC3)=C1
502 0.08 BNIBUAVXPXWJHR-UHFFFAOYSA-N CCCOC(=O)C1C2=CC=CC=C2OC2=CC=CC=C12
503 0.08 VZBJKOLKZKRUSB-UHFFFAOYSA-N [H]C12CCC(C)(C(C1)OC(=O)C1=CC=C(C=C1)[N+]([O-])=O)C2(C)C
504 0.08 LIFMFYPODRJKND-UHFFFAOYSA-N [H]C12CCC([H])(CC(O)(C1)C1=CC=C(C=C1)C(F)(F)F)N2C
505 0.08 MHCUVSNFIKUPME-UHFFFAOYSA-N COC1=C(OC)C=C2C(NCCC2=C1)C1=CC=CC=C1O
506 0.08 WFEWGRLNNWMDMR-UHFFFAOYSA-N COC1=CC=C(C=C1)C(=O)OCCN1CCCCC1
507 0.08 ZTVZBCXHBKIPIG-UHFFFAOYSA-N COC1=CC=C(C=CC(=O)OC2=CC=C(C)C=C2)C=C1
508 0.08 MFJPQFGBZHLTLI-UHFFFAOYSA-N COC1=CC(=CC(OC)=C1)C(=O)NC1=C(C)C=CC(C)=C1
509 0.08 FBZYHQIKJSWEER-UHFFFAOYSA-N CC1=CC(=CC=C1)C(=O)CC(=O)C1=C(O)C=C(C)C=C1
510 0.08 ZNVNVRHEGZKDAE-UHFFFAOYSA-N O=C(NCC1CCCCC1)C1=CC(=O)C2=CC=CC=C2O1
511 0.08 KNNQGZBGAQFPCY-UHFFFAOYSA-N FC1=CC=C(C=C1)C(=C1CCNCC1)C1=CC=C(F)C=C1
512 0.08 NFYJEFQNQKQGSK-UHFFFAOYSA-N CC(C)N1CC(COC2=CC=CC3=CC=CC=C23)OC1=O
513 0.08 NFYJEFQNQKQGSK-UHFFFAOYSA-N CC(C)N1CC(COC2=CC=CC3=CC=CC=C23)OC1=O
514 0.08 ODLSEIBCMCQVSL-UHFFFAOYSA-N COC1=CC=CC(OC)=C1C(=O)NC1=CC(C)=C(C)C=C1
515 0.08 YAPQEHXWANUMHG-UHFFFAOYSA-N CCSC1=NC(C)=C(CCN2CCN(C)CC2)S1
516 0.08 FHGHTNBXSCDDCP-UHFFFAOYSA-N COC1=CC=CC=C1C(CCN)C1=CC=C2OCOC2=C1
517 0.08 PIBMWNAENSUGHB-UHFFFAOYSA-N COC1=C(OCCN2CCCCC2)C=CC(C=O)=C1
518 0.08 LCOSEEFCILZDJD-UHFFFAOYSA-N COC1=CC=CC=C1C(=O)OCCN1CCCCC1
519 0.08 LAWSVVSZHKUFTP-UHFFFAOYSA-N CCC(C)(C)C1=CC=C(OC2=CC=C(C=C2)[N+]([O-])=O)C=C1
520 0.08 KWWQSZAAIIHKEA-UHFFFAOYSA-N CCOC(=O)C1=CC=C(NCC2=CC=C(OC)C=C2)C=C1
521 0.08 AOXGZHUREMOWOR-UHFFFAOYSA-N [O-][N+](=O)C1=CC=C(C=C1)C(=O)OC1CCCCC=CCCC1
522 0.08 FVRIECPGKNPENC-UHFFFAOYSA-N OC(=O)C(COCC1=CC=CC=C1)NCC1=CC=CC=C1
523 0.08 OHWRMLUHAZLNLT-UHFFFAOYSA-N CCC1=C(CC)C=C2CC(CC2=C1)NC(=O)C(F)(F)F
524 0.08 QDETYVJYSRBZKV-UHFFFAOYSA-N COC1=C(O)C=CC(CCC(=O)NCC2=CC=CC=C2)=C1
525 0.08 NKGMGLOQJGMWJV-UHFFFAOYSA-N CC1(CC(C1)C(=O)CN1C(=O)CCC1=O)C1=CC=CC=C1
526 0.08 TUNKPLGAVXZFGZ-UHFFFAOYSA-N CC(O)CN1C(=O)N(CC(C)O)C(=O)N(CC(C)O)C1=O
527 0.08 NJOBUERLWZRZHR-UHFFFAOYSA-N COC1=CC=C(C=NC2=CC=C(C)C=C2)C(OC)=C1OC
528 0.08 NFZWIMOIORHGEH-UHFFFAOYSA-N CON(C)C(=O)CC1=CC=C(OCC2=CC=CC=C2)C=C1
529 0.08 UCCVUNQWERTTPW-UHFFFAOYSA-N CCCN(CCC)C(=O)C1=CC(=CC(C)=C1)C(O)=O
530 0.08 QJXAWIBQCRMIJI-UHFFFAOYSA-N CC1=NC(OC2=CC=C(C=C2)C(C)(C)C)=C(C=C1)C(O)=O
531 0.08 DUTWUENUZLDQNS-UHFFFAOYSA-N CC(NC(=O)OCC1=CC=CC=C1)OCC1=CC=CC=C1
532 0.08 FYJIHNYKMWENBK-UHFFFAOYSA-N COC1=CC=CC=C1OCCN(C(C)=O)C1=CC=CC=C1
533 0.08 ULNVQBXLSYQEPE-UHFFFAOYSA-N COC1=CC=C2N(C=CC2=C1)C(=O)C1CC(C)(C)CC1=O
534 0.08 MHCUVSNFIKUPME-UHFFFAOYSA-N COC1=C(OC)C=C2C(NCCC2=C1)C1=CC=CC=C1O
535 0.076923077 FQHCWWUMOJDYGN-UHFFFAOYSA-N OCOc1cc(ccc1OC)C12CCN(C2CC(=O)C=C1)C
536 0.076923077 VXXVFIKKBBVGIR-HNNXBMFYSA-N CN1C[C@H](C2=CC(=C(C=C2C1)O)OC)C3=CC=C(C=C3)O
537 0.076923077 DFLRDQFAXGJURW-UHFFFAOYSA-N COC1=CC2=C(CC1O)C(=O)OC1C2C2N(C)CCC2=CC1
538 0.076923077 BXCFCVVLKIBDIH-UHFFFAOYSA-N OC(C(O)C1=CC=CC=C1)C(=O)NCCC1=CC=CC=C1
539 0.076923077 MZHGVYMRQIUCEY-UHFFFAOYSA-N O=C1CCC2C3(C1O)CCN(C2Cc1c3c(O)c(cc1)O)C
540 0.076923077 HRTPLKOYOAGKDA-UHFFFAOYSA-N COC1=CC(OCC=C)=C(C=C1)C(=O)C1=CC=CC=C1
541 0.076923077 OJYOYHRKGBJSNW-UHFFFAOYSA-N COC1=C(OC)C=C(CCN=CC2C=CC=CC2=O)C=C1
542 0.076923077 RLMCQGNTVUZGDZ-UHFFFAOYSA-N NC1C(C(=O)C2=CC=CC=C2)C(=O)C2CCCCC2C1=O
543 0.076923077 MURGMZFAAWGRSD-UHFFFAOYSA-N OCC(Oc1cccc(c1)NC(=O)c1ccccc1C)C
544 0.076923077 XPHLEXYZIFBGEV-UHFFFAOYSA-N COC1=CC(=O)N(C1Cc1ccccc1)C(=O)C(C(C)C)O
545 0.076923077 PHTVQNCFMKBWFE-UHFFFAOYSA-N COC1=C(CC=CC2=CC=CC=C2)C=C2OCOC2=C1
546 0.076923077 YGQFNQWSEXFXQT-UHFFFAOYSA-N OCOc1ccc2c3c1OC1C3(CCN(C2)C)C=CC(C1)O
547 0.076923077 NVOJMWBUTQBPPT-UHFFFAOYSA-N CCc1oc2c(c1C(=O)C1=CCC(C=C1)O)cccc2
548 0.076923077 JRBMEPMDLUIWIH-UHFFFAOYSA-N COC1=CC23C(C=C1)(O3)CC(CC2)c1cccc(=O)n1C
549 0.076923077 PBCUDQDJLWEXLP-UHFFFAOYSA-N COc1ccc2c3c1OC1C3(COCN(C2)C)C=CC(C1)O
550 0.076923077 ILAZHSDZGHEQML-UHFFFAOYSA-N COC1=CC=C2NC=C(C(=O)C3CC(C)(C)CC3=O)C2=C1
551 0.076923077 BMGISZRUMBTXKH-UHFFFAOYSA-N COC1=C(OC)C(OC)=C2C(CCC#N)C(=O)CCCC2=C1
552 0.076923077 UYOQZGZWDKLEMD-UHFFFAOYSA-N CCCOC1=CC=C(C=C1)C(=O)NC1=CC(OC)=CC=C1
553 0.076923077 YKBSLDJRMFMWHQ-AWEZNQCLSA-N COc1ccc2CN(C)CC(c3ccc(O)cc3)c2c1O
554 0.076923077 SKDSKDBMLUTJFW-UHFFFAOYSA-N O=C(OCCN1CCOCC1)C1C2CC=CC=CC12
555 0.076923077 MSIHDYVEHMJAEQ-UHFFFAOYSA-N COc1ccc2c(c1)CCC(C2)C1=CC2OC2C(=O)N1C
556 0.076923077 UPPNYXOOXBVIRR-UHFFFAOYSA-N CCC1(OCCc2c1[nH]c1c2cccc1C=C)CC(=O)O
557 0.076923077 AIXJLWHFXRWKJG-PXAZEXFGSA-N COc1cc2CCNC3CC4(CCC(=O)C=C4)c(c1O)c23
558 0.076923077 XCVZMAGJKSOXDE-UHFFFAOYSA-N CC(CC1=CC=CC=C1)NCC(=O)C1=CC=C(O)C(O)=C1
559 0.076923077 HHFWBYIKWFPATF-UHFFFAOYSA-N CNCc1cc(O)c(cc1C(=C)c1ccc(cc1)O)OC
560 0.076923077 FSTIUDQSGXADKL-UHFFFAOYSA-N OC=C(c1ccccc1)C(=O)OC1CC2CC(C(C1)N2C)O
561 0.076923077 QAJSGALLXOIKLI-UHFFFAOYSA-N C=Cc1cc(O)c(cc1C12NCC=C2C=CC(C1)O)OC
562 0.076923077 HRXBKWWLIMTDKE-UHFFFAOYSA-N CC1=CC(C=CC(=O)C2=C(O)C=CC(C)=C2)=C(O)C=C1
563 0.076923077 NDADSJHTOAOVDA-UHFFFAOYSA-N COC1=CC(OCCCNC(=O)C2=CC=CC=C2)=CC=C1
564 0.076923077 NSFWQVLIKNSZQT-UHFFFAOYSA-N CN=C(O)OCC(CO)(C1=CC=CC=C1)C1=CC=CC=C1
565 0.076923077 XLNNQGWVUCACBQ-UHFFFAOYSA-N CC(Oc1cccc(c1)NC(=O)C1=CC(O)C(C=C1C)O)C
566 0.076923077 SCVOIIUCRKCTAX-UHFFFAOYSA-N CC1=CC=C(C=C1)C(=O)CC(=O)C1=C(O)C=CC(C)=C1
567 0.076923077 ASFNFKJSHOZGJE-UHFFFAOYSA-N CCC1=C(OCC=C)C=CC(NC(=O)OC(C)C)=C1
568 0.076923077 XJOMECIQGMSDHB-UHFFFAOYSA-N OC(=NCCc1ccc(O)cc1)CCc2ccc(O)cc2
569 0.076923077 BXCFCVVLKIBDIH-HOTGVXAUSA-N O[C@@H]([C@@H](O)c1ccccc1)C(=O)NCCc2ccccc2
570 0.076923077 ARDYGDJNSSQPFI-UHFFFAOYSA-N COC1C=C2CCNC(C2=CC1O)Cc1ccc(c(c1)O)O
571 0.076923077 GROJVQBZSCFAAA-UHFFFAOYSA-N CN(C)CCCOCC(O)C1=CC2=C(OC=C2)C=C1
572 0.076923077 UBWUFNYNGFDLEH-UHFFFAOYSA-N CCOC(=O)C1NC2=CC=C(C=C2C2C=CCC12)C(C)=O
573 0.076923077 BTMSZSUTMKSUKV-CMDGGOBGSA-N CC1(C)C=CC(=O)C(=C1O)C(=O)C=Cc2ccccc2
574 0.076923077 VHLDLZRQIKZKFX-UHFFFAOYSA-N OCOc1ccc(cc1OC)C12CCN(C2CC(=O)C=C1)C
575 0.076923077 XEYGUVUMSVRWED-UHFFFAOYSA-N CC1=CC(=CC=C1)C(O)COCCN1CCCC1=O
576 0.076923077 BZDLZILJDIZOMM-UHFFFAOYSA-N COC1=C(O)C2=C(C=C1)C(CNC2)C1=CC=C(O)C(C)=C1
577 0.076923077 AIXJLWHFXRWKJG-SJCJKPOMSA-N COc1cc2CCNC3CC4(CCC(=O)C=C4)c(c1O)c23
578 0.076923077 ZWFRUUBPYBQDCX-UHFFFAOYSA-N CCOC(=O)CC1=CC=C(N1C)C(=O)C1=CC=C(C)C=C1
579 0.076923077 IXRYCWWRJIOAAO-UHFFFAOYSA-N CC1=CC(C(=O)CC(=O)C2=CC=CC=C2C)=C(O)C=C1
580 0.076923077 ZAJLUWCECCZURB-UHFFFAOYSA-N CN1CCC2=CC(C(C=C2C1Cc1ccc(c(c1)O)O)O)O
581 0.076923077 CUYGFTGATMGGBU-UHFFFAOYSA-N CN(C)CCOc1ccc(C(=O)c2ccccc2)c(O)c1
582 0.076923077 ZZBLUZJGDFGZTM-UHFFFAOYSA-N COc1ccc2c(c1O)C13CCNC(C2)C1C=CC(C3O)O
583 0.076923077 KOGRDPXWBMZJSY-UHFFFAOYSA-N COC1=C(OCC2=CC=CC=C2)C=CC(CCNC=O)=C1
584 0.076923077 RYTVVSWFECSNPX-UHFFFAOYSA-N CC(C(C1=CC=C(C2C1O2)O)O)NCCc1ccc(cc1)O
585 0.076923077 GGCMBDSUORPWFS-UHFFFAOYSA-N CCc1ccc(c2c1[nH]c1c2CCOC1(CC)CC(=O)O)O
586 0.076923077 LDORSMVDGDBXBS-MRXNPFEDSA-N COC(=O)C(Cc1ccccc1)NOCc2ccccc2
587 0.076923077 MDTQNVRJSHDDQR-UHFFFAOYSA-N CC(C)CC(N=CC1C(=O)C=CC2=C1C=CC=C2)C(O)=O
588 0.076923077 JASNPKGNBCEUOU-UHFFFAOYSA-N COC1=CC2=C(CC1O)C(NCC2)Cc1ccc(c(c1)O)O
589 0.076923077 IJJGIPWKSJTURI-UHFFFAOYSA-N CC(C(c1ccc(cc1)O)O)NCCC12C=CC(=CC2O1)O
590 0.076923077 MOVPAOGAOPLOLQ-UHFFFAOYSA-N COC(=O)C1=CC=CC=C1C(=O)CC1=CC=C(C)C=C1
591 0.076923077 CPQXZUSKVOJXOE-UHFFFAOYSA-N OC(=O)CC1=CC=CC=C1OCCCN1CCCC1
592 0.076923077 QNEBDTGUVGTMGW-UHFFFAOYSA-N O=CC(c1ccccc1)C(=O)OC1CC2CC(C(C1)N2C)O
593 0.076923077 KPDIXEGADMHTCT-UHFFFAOYSA-N CN1C=C(C(O)=O)C(=O)C2=C1C=CC(=C2)C1CCCCC1
594 0.076923077 FEXXEMZBWVSOCX-OUKQBFOZSA-N CC/C(=C\C12C=CC=C(C2(O1)OC)OC)/c1ccncc1
595 0.076923077 LHDXEWJKFBOBNU-UHFFFAOYSA-N CC(OC1=CC(=CC(C1O)O)NC(=O)c1ccccc1C)C
596 0.076923077 DQSTUWASWZENKL-UHFFFAOYSA-N O=C1N(C)C(=O)C(C(=O)N1O)(C)C1=CCCCCO1
597 0.076923077 GQCJXKZOVHJROU-UHFFFAOYSA-N CCOC(=Cc1cccc(c1OC)OC)c1ccncc1
598 0.076923077 IIJKSRXOHAISPV-UHFFFAOYSA-N CCC1(OCCc2c1[nH]c1c2cccc1C(O)C)CC(=O)O
599 0.076923077 WPCRSBBJKWDNDY-UHFFFAOYSA-N O=C(CCNOCC1=CC=CC=C1)OCC1=CC=CC=C1
600 0.076923077 SHIJFBYZDSTCGB-UHFFFAOYSA-N CCC(=O)C1=C(OC)C(=O)N(CC2=CC=C(OC)C=C2)CC1
601 0.076923077 UPHKKWULCYCSBB-UHFFFAOYSA-N COC1=CC2C(C=C1O)C(=O)OC1C2C2N(C)CCC2=CC1
602 0.076923077 NSAGSYBMYJEPMT-UHFFFAOYSA-N C=Cc1cc(OC)c(cc1C(Cc1ccc(cc1)O)N)O
603 0.076923077 QRRMFTHXRXKGRY-UHFFFAOYSA-N CC(C)(ON)C(=O)OC(C1=CC=CC=C1)C1=CC=CC=C1
604 0.076923077 NDIFZPGOWPKGCK-UHFFFAOYSA-N CCC1(CC(=O)O)OC(O)Cc2c1[nH]c1c2cccc1CC
605 0.076923077 PAXGXIYARJROGK-UHFFFAOYSA-N COc1ccc2c(c1)CCC(C2)c1ccc(c(=O)n1C)O
606 0.076923077 QSNDJINZKYYJLB-UHFFFAOYSA-N CCC1(OC=Cc2c1[nH]c1c2cccc1CC)CC(=O)O
607 0.074074074 LJZHFZHLUFIEMJ-UHFFFAOYSA-N CCC1=C(C(=O)c2ccc(cc2)O)C2=CC=CCC2O1
608 0.074074074 KMUSJSDIUPDRJO-UHFFFAOYSA-N COc1ccc(cc1)C1CC(=O)c2c(O1)ccc(c2)C
609 0.074074074 OVTRXNFXZXVKKU-UHFFFAOYSA-N COc1ccc(cc1)C1CC(=O)c2c(O1)cc(cc2)C
610 0.074074074 OWRREQDNPYHHLV-UHFFFAOYSA-N CCCCCCC(c1cc(=O)c2c(n1O)cccc2)C(=O)O
611 0.074074074 HEPSSMQHJRCPES-UHFFFAOYSA-N COc1ccc(cc1)C1CC(=O)c2c(O1)cccc2C
612 0.074074074 FUDYTAXUXYMXPF-LBPRGKRZSA-N O=C1CCC2(CC1)C[C@@H]3NCCc4cc5OCOc5c2c34
613 0.074074074 BIJMYZRFCGRNCV-ZDUSSCGKSA-N COC1=C(C[C@H](O)C(=C)C)C(=O)N(C)c2c(OC)cccc12
614 0.074074074 JSHARQCNYJRSFH-UHFFFAOYSA-N CCc1cccc2c1[nH]c1c2CCOC1(CC(=O)O)C(O)C
615 0.074074074 ZKZIGYAMCHILNY-UHFFFAOYSA-N COc1ccc2c(c1O)C1(CCN(C2)C)C=CC(=O)C=C1
616 0.074074074 UNUXJXJQNIRFQB-UHFFFAOYSA-N COc1ccc(cc1CC=C)c2cc(C=O)ccc2O
617 0.074074074 DLIFIQGFJYIOIZ-LVQVYYBASA-N CN1C2CC(CC1C(C2)OC(=O)C)OC(=O)c3ccccc3
618 0.074074074 FWLXNNACYKINRF-GFCCVEGCSA-N COc1ccc(cc1OC)C(=O)CC2CCCCN2
619 0.074074074 RTOZOXQOIYZMPW-UHFFFAOYSA-N COC1=CC=C(C=C1)C(=O)CCCN1CCOCC1
620 0.074074074 WJNOSXACZWODHM-UHFFFAOYSA-N CCOCC1=CN(C2OC(CO)C=C2)C(=O)NC1=O
621 0.074074074 SJFDWQOIOVCUPG-UHFFFAOYSA-N CCOC(=O)CC1C2=CC=CC=C2OC2=CC=CC=C12
622 0.074074074 SPPILPVAQGFXJM-UHFFFAOYSA-N COC1=CC=C(C=CC(=O)C2=C(O)C=CC(C)=C2)C=C1
623 0.074074074 IZCQGLARMPGXJE-AFOUAHPASA-N CN1C2CC(CC1C(O)C2O)OC(=O)C=Cc3ccccc3
624 0.074074074 JTDOAAQRJPOTKV-UHFFFAOYSA-N COc1c(OC)ccc(c1C)C(=O)CC1CCCN1
625 0.074074074 IUXVIPGPIFGSEU-UHFFFAOYSA-N COC(=O)C(N)CC1=CC=C(OCC2=CC=CC=C2)C=C1
626 0.074074074 FSDLKIONNSUYNT-BOPFTXTBSA-N C=CC(c1ccc(cc1)O)/C=C(/c1ccc(cc1)O)\O
627 0.074074074 XHBUXKUETIWINK-ONEGZZNKSA-N C=CC(c1ccc(cc1)O)/C=C/c1ccc(cc1O)O
628 0.074074074 ZGEQTZUUBXSOIO-UHFFFAOYSA-N COC(=O)C1=C(C)C=C(OCC2CCCN2)C(C)=C1
629 0.074074074 BQITUCOPGKNCRG-UHFFFAOYSA-N CCN(CC)CCOC(=O)C1OC1C1=CC=CC=C1
630 0.074074074 OEEMQSLVVFDIEP-UHFFFAOYSA-N CC(C(C12C=CC(=CC2O1)O)O)NCCc1ccc(cc1)O
631 0.074074074 CMLPRXIYEHSBMP-UHFFFAOYSA-N Oc1ccc(cc1)CCNC(=C(c1ccc(cc1)O)O)C
632 0.074074074 LQQQSHWZCBIDDD-UHFFFAOYSA-N OC(=O)CCC1C(C)CCc2c1cnc1c2ccc(c1)O
633 0.074074074 UTXTUSDSBWZOEQ-UHFFFAOYSA-N COC1=CC=C(C#C1)C1CCc2c(O1)c(C)c(cc2)O
634 0.074074074 RSFBQRBAVKKLKN-UHFFFAOYSA-N COC(=O)C(N(C1=C(C)C=CCC1C)C(=O)c1ccco1)C
635 0.074074074 SBBAMVNZOMCZRS-UHFFFAOYSA-N COc1ccc2c(c1)CCC(C2)c1cc(O)cc(=O)n1C
636 0.074074074 IZCQGLARMPGXJE-YHMYEYDTSA-N CN1C2CC(CC1C(O)C2O)OC(=O)C=Cc3ccccc3
637 0.074074074 YPWZYASCCRIACV-UHFFFAOYSA-N COc1ccc2c(c1)CCC(=C2)c1ccc(cc1O)O
638 0.074074074 JIYRQWZTFMKMAV-UHFFFAOYSA-N CCC1=CC=C(C=C1)C(=O)C1=CC(OC(C)=O)=CC=C1
639 0.074074074 YVKIPKHWYIDLOD-UHFFFAOYSA-N CCC1=CC=C(C=C1)C(=O)C1=CC=CC=C1OC(C)=O
640 0.074074074 PUVAQZVULKCPHQ-UHFFFAOYSA-N O=C(CCC1=CC=CC=C1)C(=O)OCC1=CC=CC=C1
641 0.074074074 JDXHPIDQDRFINO-VQHVLOKHSA-N C=CC(c1ccc(cc1)O)/C=C/C12C=CC(=CC2O1)O
642 0.074074074 CCDCANBDYSYLJR-UHFFFAOYSA-N COC(=O)C(N(C(=O)c1ccco1)C1=C(C)CCC=C1C)C
643 0.074074074 VBZUUWRSAPAGCL-UHFFFAOYSA-N O=C1C(O)C(OC2=C1C1CCC(C2)N1C)c1ccccc1
644 0.074074074 CQIBRGHNVYMBHZ-UHFFFAOYSA-N CC1=CC(NC(=O)OCCOC2=CC=CC(C)=C2)=CC=C1
645 0.074074074 XCQWMYZIEHOATH-UHFFFAOYSA-N C=CC(C1OC1c1ccc(cc1)O)c1ccc(cc1)O
646 0.074074074 AZHXURXJDIDQAK-UHFFFAOYSA-N CC1=CC(OCCOC(=O)NC2=CC=CC=C2C)=CC=C1
647 0.074074074 ZSVJCMDOOCPWJL-UHFFFAOYSA-N CC1=CC=C(OCCOC(=O)NC2=CC=CC(C)=C2)C=C1
648 0.074074074 YQCSUEWOVQWUSV-UHFFFAOYSA-N CC1=CC(NC(=O)OCCOC2=CC=CC=C2C)=CC=C1
649 0.074074074 YLBAPXILOGJWPD-UHFFFAOYSA-N CCCCCCC(=O)NC1=CC(C(C)=O)=C(O)C=C1
650 0.074074074 FQCSSPZUMMMMKZ-UHFFFAOYSA-N CN1CCC2C(=CC(=C(C2)O)O)C1Cc1ccc(c(c1)O)O
651 0.074074074 RQVVKUDCGRORGJ-UHFFFAOYSA-N CCOC(=O)C1=CC=C(OCC2CCCN2)C=C1C
652 0.074074074 ICMWDHODFTWYFK-UHFFFAOYSA-N CN(CCO)C1=CC=C(NCC(O)CO)C(=C1)[N+]([O-])=O
653 0.074074074 ICMWDHODFTWYFK-UHFFFAOYSA-N CN(CCO)C1=CC=C(NCC(O)CO)C(=C1)[N+]([O-])=O
654 0.074074074 ZNZJJYOOOWCSFW-UHFFFAOYSA-N COC1=CC=C(C=C1)C(=O)CCC(=O)C1=CC=CC=C1
655 0.074074074 YSGJXFHPJDWRAJ-UHFFFAOYSA-N COC1=C(O)C=C2C(C1)CCNC2Cc1ccc(c(c1)O)O
656 0.074074074 VDPFEWCCQGZHGE-UHFFFAOYSA-N COC1=CC=CC=C1C=CC(=O)C1=C(O)C=CC(C)=C1
657 0.074074074 JUOMEHAMPLMFQX-UHFFFAOYSA-N COC1=C(O)CC2C(=C1)CCNC2Cc1ccc(c(c1)O)O
658 0.074074074 XTNLJDRFSNISOO-VOTSOKGWSA-N COc1ccc2c3c1OC(C3(CCN(C2)C)/C=C/C(=O)O)C
659 0.074074074 PVZMLLLQCKPFMX-UHFFFAOYSA-N CCC1=CC2OC2c2c1[nH]c1c2CCOC1(CC)CC(=O)O
660 0.074074074 FRYKCQUHFMEBPR-UHFFFAOYSA-N COC1CC2=C(C=C1O)C(=O)OC1C2C2N(C)CCC2=CC1
661 0.074074074 MWANGNBZHGIZCX-UHFFFAOYSA-N CCC1(OCCc2c1[nH]c1c2cccc1CC)C(C(=O)O)O
662 0.074074074 JJQRIDJHQBSNFI-UHFFFAOYSA-N CCOC1=CC(C(=O)C2=CC=CC=C2)=C(OCC)C=C1N
663 0.074074074 PZJZETWMKRMXAA-UHFFFAOYSA-N COC1=CC2CCNC(C2C=C1O)Cc1ccc(c(c1)O)O
664 0.074074074 NQMZDKNIWMHMHU-UHFFFAOYSA-N COc1ccc(cc1)C1CC(=O)c2c(O1)c(C)ccc2
665 0.074074074 BIJMYZRFCGRNCV-CYBMUJFWSA-N COC1=C(CC(O)C(=C)C)C(=O)N(C)c2c(OC)cccc12
666 0.074074074 NUJUUIFONZNREC-UHFFFAOYSA-N CCc1oc2c(c1C(=O)C1CC=C(C=C1)O)cccc2
667 0.074074074 IYCMUFQTWLURRE-UHFFFAOYSA-N CC1=CC=C(C)C(=C1)C1(O)C(=O)NC2(CCC(O)CC2)C1=O
668 0.074074074 IUSXIRDTLKPPPY-UHFFFAOYSA-N CCc1oc2c(c1C(=O)C1=CC=C(CC1)O)cccc2
669 0.074074074 PSRLRNUPRULWAS-UHFFFAOYSA-N CCOC1=C(OCC)C(C)=CC(NC(=O)C=CC)=C1
670 0.071428571 INBIGRAQOQWDEZ-UHFFFAOYSA-N CNC(CC1=CC=C(OCC2=CC=CC=C2)C=C1)C(O)=O
671 0.071428571 SIIGCPITCIDEDP-UHFFFAOYSA-N COC1=CC(CC(=O)CC2=CC=CC=C2)=C(C=O)C=C1
672 0.071428571 HORSHWOJOCLCHD-UHFFFAOYSA-N COC(=O)C(N(c1c(C)cccc1C)C(=O)C1=CCCO1)C
673 0.071428571 GNLBGRGTGFSXAV-UHFFFAOYSA-N CC1=CC=C(OCCOC(=O)NC2=CC=CC=C2C)C=C1
674 0.071428571 PEXIKOJNBJVDIA-ONEGZZNKSA-N C=CC(c1ccc(cc1)O)/C=C/C1=CC2C(C=C1)(O2)O
675 0.071428571 PEHCFFQFAANPFR-UHFFFAOYSA-N COC(=O)C(N(c1c(C)cccc1C)C(=O)C1CC=CO1)C
676 0.071428571 DLHAEOCDGAPPQK-UHFFFAOYSA-N CCC1=C(C2C(=CC=CC2)O1)C(=O)c1ccc(cc1)O
677 0.071428571 CVFDLMSWALEZJH-UHFFFAOYSA-N CC1=CC=CC=C1NC(=O)OCCOC1=CC=CC=C1C
678 0.071428571 YYEZIVNXHIOIHS-UHFFFAOYSA-N O=C1CC(OC2=C1C1CCC(C2)N1C)C12C=CC=CC2O1
679 0.071428571 HQZCDZWHUSVOQJ-ZZXKWVIFSA-N C=CC(c1ccc(c(c1)O)O)/C=C/c1ccc(cc1)O
680 0.071428571 KVWSUJLNZYDQLA-UHFFFAOYSA-N CN1CCC2=CC(=C(CC2C1Cc1ccc(c(c1)O)O)O)O
681 0.071428571 LPZRUPDNHGHEIY-UHFFFAOYSA-N CCC1=CC=CC23C1(NC1=C3CCOC1(CC)CC(=O)O)O2
682 0.071428571 NYINCWJALHCAKJ-UHFFFAOYSA-N CCC(=Cc1cccc(c1OC)OC)C12C=CN=CC2O1
683 0.071428571 LFWYKUXDDXOIRL-UHFFFAOYSA-N CCOC1=C(CC=C)C=C(NC(=O)OC(C)C)C=C1
684 0.071428571 OONRARZDIUIVEB-UHFFFAOYSA-N CCOC1=CC=CC(C=NC(C)C2=CC=CC=C2O)C1=O
685 0.071428571 OPZSANIOIAAUSP-UHFFFAOYSA-N CC(C)=CC1C(C(=O)OCc2ccccc2[N+]([O-])=O)C1(C)C
686 0.071428571 BNZPJTFRNMCQHI-UHFFFAOYSA-N COc1ccc(cc1)CC(C(c1ccc(cc1O)OC)N)O
687 0.071428571 MVCZLAAPBKMRJI-UHFFFAOYSA-N C(CN1CCCCC1)Oc1ccc2OCCOc2c1
688 0.071428571 ZDHZGWWCXUCOIE-UHFFFAOYSA-N O=C(CC1C=CC=CC=C1)OCCN1CCOCC1
689 0.071428571 XARWNSPEUSPURK-UHFFFAOYSA-N COC1CC2=C(C=C1O)C(NCC2)Cc1ccc(c(c1)O)O
690 0.071428571 QYGVLTKSAUBNID-UHFFFAOYSA-N COC1=CC2=C(NC=C2C2=CCC3(CC2)OCCO3)C=C1
691 0.071428571 WIAUIWWFGYQZGA-UHFFFAOYSA-N CCOc1cccc2c1[nH]c1c2CCOC1(CC)CC(=O)O
692 0.071428571 RUZVDUQPWXYEAD-UHFFFAOYSA-N OC(=CC(=O)c1ccccc1O)CCc1ccccc1
693 0.071428571 POUHUGKSPSQFFU-UHFFFAOYSA-N C(CN1CCCCC1)Oc1cccc2OCCOc12
694 0.071428571 CFHLDZZTYGPNQB-UHFFFAOYSA-N CC(C)=CC1C(C(=O)OCC2=CC=CC(=C2)[N+]([O-])=O)C1(C)C
695 0.071428571 QXZLWMUQLWIUNH-ZZXKWVIFSA-N C=CC(C1=CC2C(C=C1)(O2)O)/C=C/c1ccc(cc1)O
696 0.071428571 YAZKYNIQAAICIU-ZZXKWVIFSA-N C=CC(c1ccc(cc1O)O)/C=C/c1ccc(cc1)O
697 0.071428571 MYPBCHKEKSZNSG-UHFFFAOYSA-N CC(C)=CC1C(C(=O)OCC2=CC=C(C=C2)N(=O)=O)C1(C)C
698 0.071428571 FMEUADZKBSWJLG-UHFFFAOYSA-N OCCC1(OCCc2c1[nH]c1c2cccc1CC)CC(=O)O
699 0.071428571 WSJZHEFBLDADTG-UHFFFAOYSA-N CC(C)OC1(NC=NC(OCC2CO2)=N1)OCC1CO1
700 0.071428571 JCXWRKQNBURTFZ-UHFFFAOYSA-N COC1=CC=CC=C1CCCNC1=CC=C(C=C1)C(O)=O
701 0.071428571 ZNEMOPJBOQGMBC-UHFFFAOYSA-N O=C1N(C)C(=O)C(C(=O)N1O)(C)C1=C(O)CCCC1
702 0.071428571 IIALCFBRUQQKGI-UHFFFAOYSA-N OCCc1cccc2c1[nH]c1c2CCOC1(CC)CC(=O)O
703 0.071428571 AJMGRKTVFNXJKE-UHFFFAOYSA-N COc1cc(ccc1OC)C12COCN(C2CC(=O)C=C1)C
704 0.071428571 IIMCXALOJHOOLR-UHFFFAOYSA-N CC(C)(C)OC(=O)C(CN)CC1=CC=C(C=C1)C(F)(F)F
705 0.071428571 HVCGDJGGJAXESZ-UHFFFAOYSA-N COc1ccc2c3c1OC(C3(C=C)CCN(C2)C)CC(=O)O
706 0.071428571 JAVDJWWQWDUOBU-UHFFFAOYSA-N COCCOC(=O)C(c1ccc(cc1)C(C)(C)C)(C#N)C=O
707 0.071428571 RILSFAWWWYSCKZ-UHFFFAOYSA-N CCN1C(C)=C(C(=O)OC)C(=CC2=CC=C(C)C=C2)C1=O
708 0.071428571 BDZFTVOWGRMIDN-UHFFFAOYSA-N CCOC1=CC=C(C=CC(=O)C2=CC=C(O)C=C2)C=C1
709 0.071428571 MYPBCHKEKSZNSG-UHFFFAOYSA-N CC(C)=CC1C(C(=O)OCC2=CC=C(C=C2)N(=O)=O)C1(C)C
710 0.071428571 QPRMHEWIUJJCIO-UHFFFAOYSA-N CC(=O)C1=CC=C2OC(CCC2=C1O)C1=CC=CC=C1
711 0.071428571 XSVKAYYNFNXTDA-GBNBPPIOSA-N CC1C=CC2CC(O)CCC2C1C3=CC(=C(C=O)C(=O)O3)N
712 0.071428571 DEQIXZUJSWMUFR-HWKANZROSA-N C=CC(c1ccc(cc1)O)/C=C/c1ccc(c(c1)O)O
713 0.071428571 XSVKAYYNFNXTDA-BGCDDMGFSA-N CC1C=CC2CC(O)CCC2C1C3=CC(=C(C=O)C(=O)O3)N
714 0.068965517 ABWFGJWIRFPJSB-UHFFFAOYSA-N CCOC(=O)CC1=CN(C(=O)OC(C)(C)C)C2=CC=CC=C12
715 0.068965517 OUVZSXLMQOSWEX-UHFFFAOYSA-N O=C1CC(OC2=C1C1CCC(C2)N1C)c1ccccc1O
716 0.068965517 KXZNUJSXFVWMIR-UHFFFAOYSA-N CCC(=CC1=C(OC)C2(C(C=C1)O2)OC)c1ccncc1
717 0.068965517 HGMBFYLVOCXZST-UHFFFAOYSA-N Oc1ccc(cc1)C1CC(=O)C2=C(O1)CC1N(C2CC1)C
718 0.068965517 ASLXHPFDNYMMOP-UHFFFAOYSA-N CCCCC(CC)COC1=CC=C(C=C1)S(N)(=O)=O
719 0.068965517 KETCXMVYQCEAHC-UHFFFAOYSA-N COc1c(cccc1OC)C=C(c1ccncc1)C(O)C
720 0.068965517 FIGARVKDQMGKKT-UHFFFAOYSA-O CC(=C)C(=O)NCCC[N+](C)(C)CC(O)CCl
721 0.068965517 YGKOCIWFRPQJLH-UHFFFAOYSA-N OCC1CCCCC1NC(=O)OCC1=CC=CC=C1
722 0.068965517 CXBWXFMZNRPGIS-UHFFFAOYSA-N CCC(=Cc1cccc(c1OC)OC)c1ccncc1O
723 0.068965517 ONZTWGNAMNHXPG-UHFFFAOYSA-N COC1=CC2(C(C=C1)(O)CC(CC2)c1cccc(=O)n1C)O
724 0.068965517 HVIBGVJOBJJPFB-OFQRNFBNSA-N NCC(=O)N1CCC[C@H]1C(=O)N1CCC(O)[C@H]1C(O)=O
725 0.068965517 TVJSIEAQGFEWON-UHFFFAOYSA-N COc1ccc2c(c1)CCC(=C2)C1=CC2C(C=C1)(O2)O
726 0.068965517 KTQWKCDWHHZJHV-UHFFFAOYSA-N CCC(O)(CC)C(CC1=CC=CC=C1)NS(C)(=O)=O
727 0.068965517 SMCJNHZKELFLDX-UHFFFAOYSA-N NCCOC1=CC=CC=C1C1(OCCO1)C1=CC=CC=C1
728 0.068965517 IPELNUNKPPBSOX-UHFFFAOYSA-N Oc1cccc(c1)C1CC(=O)C2=C(O1)CC1N(C2CC1)C
729 0.068965517 WDORQTNGKLMVFP-UHFFFAOYSA-N OC(=O)CC(CNC(C(=O)O)CCN1CCC1C(=O)O)N
730 0.068965517 AZGXDJWKCROFAY-UHFFFAOYSA-N CCNC(=S)NC1=NC(OC)=NC(NCC=C)=N1
731 0.068965517 UUQMWYARXRRRBQ-UHFFFAOYSA-N CCOC(CO)(OCC)C1=NC(NC(C)=O)=NC(=O)C1
732 0.068965517 XZJMEMNGJOJLEM-UHFFFAOYSA-N CCOC1=C(COC)C=C(NC(=O)C=CC)C=C1C
733 0.068965517 FCSFJYDRGDNHIJ-ZZXKWVIFSA-N C=CC(C1=CC=C(C2C1O2)O)/C=C/c1ccc(cc1)O
734 0.068965517 FUOXIJIGTJCKFT-UHFFFAOYSA-N CN1CCc2c3CCCc3c(OC(C)=O)c(OC(C)=O)c2C1
735 0.068965517 HHVRJBIBMQMNFK-UHFFFAOYSA-N OCCCCCCCC1SCC2(OCCO2)C1C#N
736 0.068965517 PTEJJLWZZKHJPX-UHFFFAOYSA-N CCCCCCOC1=C(CS(C)(=O)=O)C=C(N)C=C1
737 0.066666667 JWVHIGQCVCHFLX-UHFFFAOYSA-N Oc1ccc(cc1)C=CC(c1ccc(cc1)O)C1CO1
738 0.066666667 ASSZLLDQIFJPDX-UHFFFAOYSA-N CC1=NOC(CCCCCCOC2=CC=C(C=C2)C(O)=O)=C1
739 0.066666667 MMEFICCBKAPIIK-UHFFFAOYSA-N CC(C)=NOCCOC1=CC=C(OC2=CC=CC=C2)C=C1
740 0.066666667 JYUHAGLOGSHXBM-UHFFFAOYSA-N CC(CC(O)=O)NCC(O)COC1=CC=CC2=CC=CC=C12
741 0.066666667 JBIRRKBFJPUQEQ-UHFFFAOYSA-N CCOC(=O)CC1OCCC2=C1NC1=C2C=C(O)C=C1CC
742 0.066666667 BNGNNVRYQCALDO-UHFFFAOYSA-N CCOC(=O)CC1OCCC2=C1NC1=C2C=CC(O)=C1CC
743 0.066666667 OBYNNBLMTRXGQD-UHFFFAOYSA-N CCOC(=O)CC1OCCC2=C1NC1=C(C=CC=C21)C(C)O
744 0.066666667 KRGPXXHMOXVMMM-CIUDSAMLSA-N C1CN([C@@H]1C(=O)O)CC[C@@H](C(=O)O)NCC[C@@H](C(=O)O)N
745 0.066666667 URYXTMKVVGMDGB-UHFFFAOYSA-N COC(=O)CCC1=CN(C(=O)OC(C)(C)C)C2=CC=CC=C12
746 0.066666667 ZGWOTCZGVPAFCC-UHFFFAOYSA-N CCOC(=O)C1(CC2=CC=CC=C2C#N)CCCCC1=O
747 0.066666667 HJGGSWNOTGUVLF-UHFFFAOYSA-N CCCCCCCCOC1=CC=C(C=C1)S(N)(=O)=O
748 0.066666667 VYWGLEWQMCXBSG-UHFFFAOYSA-N COc1ccc2c(c1O)C1(CCN(C2)C)C=CC(=O)CC1O
749 0.066666667 OKRDJOBIWJVLIA-UHFFFAOYSA-N COc1cc2CCNC(c2cc1O)CC1=CC=C(C(C1)O)O
750 0.066666667 HSNRSPPLCXYJAZ-UHFFFAOYSA-N CNCCC12C=CC(CC1Oc1c2c(C=O)ccc1OC)O
751 0.066666667 XQPMKNSDSQSSCI-UHFFFAOYSA-N CCC(=C(c1cccc(c1OC)OC)O)c1ccncc1
752 0.066666667 BJDUHUZDVMNWLK-UHFFFAOYSA-N CCC(=Cc1ccc(c(c1OC)OC)O)c1ccncc1
753 0.066666667 ZZORJJQOINXDNF-UHFFFAOYSA-N COc1cc2CCNC(c2cc1O)CC1C=CC(=C(C1)O)O
754 0.066666667 HPBFFEXOGOABPA-UHFFFAOYSA-N O=CCC12C=CC(CC1Oc1c2c(CNC)ccc1OC)O
755 0.066666667 XZYNQBQPNKTYBR-UHFFFAOYSA-N CCOC1=C(OCC)C=C(C=C1)N=C(O)OC(C)CF
756 0.066666667 VYGCFTSNMJYODL-UHFFFAOYSA-N NCCc1cc(OC)c(cc1C=Cc1ccc(cc1)O)O
757 0.066666667 RMHJDORUASDGRF-UHFFFAOYSA-N ClCC(=O)C(NC(=O)C1CCCN1)CCCNC(=N)N
758 0.066666667 QHNYXQKWSQUOET-UHFFFAOYSA-N O=CCOc1ccccc1C(=O)CCc1ccccc1
759 0.066666667 ZEDIVBKDPZPFHM-UHFFFAOYSA-N CCOC(CN=C1CCCC(=O)C1)C1=CC2=C(OCO2)C=C1
760 0.066666667 SREGRRJATITKGT-UHFFFAOYSA-N OC(CNCCOC1=CC=CC=C1O)COC1=CC=CC=C1
761 0.066666667 WGZZFBPDHNEPIF-UHFFFAOYSA-N CN1CCc2c(C1CC1C=CC(=C(C1)O)O)cc(c(c2)O)O
762 0.064516129 KRGPXXHMOXVMMM-HLTSFMKQSA-N NC(CCNC(CCN1CCC1C(=O)O)C(=O)O)C(=O)O
763 0.064516129 ZIHJXSNRVVFXCZ-UHFFFAOYSA-N OC(=O)CCCCCNC(=O)CCC1=CC=CC=C1
764 0.064516129 DOJFPFCVWWBNRX-UHFFFAOYSA-N O=CC1=CC(C(C(O1)OC1C(N)CC(C(C1O)O)N)N)O
765 0.064516129 SXMGPVCNUOXFBE-XVNBXDOJSA-N COc1cc2OCOc2cc1CCC=CC(=O)N3CCCC3
766 0.064516129 WMCDLORELYNGPD-UHFFFAOYSA-N CCC(=Cc1cc(O)cc(c1OC)OC)c1ccncc1
767 0.064516129 AFIVGPRDHUENOH-SEYXRHQNSA-N CC/C(=C/C1(O)C=CC=C(C1(O)OC)OC)/c1ccncc1
768 0.064516129 JMSPATRJDDMVLU-UHFFFAOYSA-N CCCCCCSP(C)(=O)SCCCC
769 0.064516129 JFXJGUARUQAPNL-UHFFFAOYSA-N CCOC(=O)C=CCCC1=CN(C(C)=O)C2=CC=CC=C12
770 0.064516129 HKQWIIMHWJBVPS-UHFFFAOYSA-N CCC(=CC1=C(OC)C(=CC2C1O2)OC)c1ccncc1
771 0.064516129 YFSFKUGDPCYPHI-ONEGZZNKSA-N C=CC(c1ccc(cc1)O)/C=C/C1=CC=C(C2C1O2)O
772 0.064516129 FNCLILPKMUWAEF-UHFFFAOYSA-N OC1COC(CC1C1=CC#CC=C1)c1ccc(cc1)O
773 0.064516129 RVEQQCLWCBZEPM-UHFFFAOYSA-N CSC=NC(CC(=O)OC(C)(C)C)C(=O)OC(C)(C)C
774 0.064516129 MPTDHNZDHBUUPW-ZZXKWVIFSA-N C=CC(C12C=CC(=CC2O1)O)/C=C/c1ccc(cc1)O
775 0.064516129 SYXSMTCXQUGEIJ-UHFFFAOYSA-N OCCC1CCN(CC1)C(=O)OCC1=CC=CC=C1
776 0.064516129 FIAZDIRUXOALRH-UHFFFAOYSA-N COc1cc2CCNC(c2cc1O)CC1CC=C(C(=C1)O)O
777 0.064516129 JVDOJESBPYXIIQ-UHFFFAOYSA-N COC(=O)C=C(C(=O)OC)C1=CC=CC=C1N1CCCCC1
778 0.064516129 SXMGPVCNUOXFBE-UHFFFAOYSA-N COc1cc2OCOc2cc1CCC=CC(=O)N3CCCC3
779 0.064516129 GPEJVWFUAPNMIM-UHFFFAOYSA-N CNC1CCC=C(C(C1)OC(=O)c1ccccc1)C(=O)OC
780 0.064516129 GXNYHZKSGUCDSW-UHFFFAOYSA-N CN1CCC2=C(C1)C1=C(CCC1)C(OC(C)=O)=C2OC(C)=O
781 0.064516129 LIDAFKPHLUJKQD-UHFFFAOYSA-N COc1cc2CCNC(c2cc1O)CC1=CCC(C(=C1)O)O
782 0.064516129 XXVRYASYNLDZJS-UHFFFAOYSA-N OCCC(=Cc1cccc(c1OC)OC)c1ccncc1
783 0.064516129 FRGHFIGAXLCMQZ-UHFFFAOYSA-N OC(C(=O)N)CCNC(C(=O)O)CCN1CCC1C(=O)O
784 0.064516129 ZVAIJPWHWKNLHC-UHFFFAOYSA-N CCC(=O)OCCNC(C)CC1=CC(=CC=C1)C(F)(F)F
785 0.0625 KRGPXXHMOXVMMM-UHFFFAOYSA-N NC(C(=O)O)CCNC(C(=O)O)CCN1CCC1C(=O)O
786 0.0625 QHSLBOKPRCKILO-UHFFFAOYSA-N CCC(=Cc1c(O)ccc(c1OC)OC)c1ccncc1
787 0.0625 NARRMHCXIRIDCN-UHFFFAOYSA-N COC1C(C)C(=CC2=C1CNC2=O)OCC=C(C)C
788 0.0625 PJFQRMJVQXJQGR-UHFFFAOYSA-N COc1cc2CCNC(c2cc1O)CC1=CC(C(C=C1)O)O
789 0.0625 SHVGFPYBLKGSOO-XHNCKOQMSA-N NC(CC(NCCCN1CCC1C(=O)O)C(=O)O)C(=O)O
790 0.0625 WSZNLMJWWOOZPY-UHFFFAOYSA-N CCC(=Cc1cccc(c1OC)OC)C1=CC=NC2C1O2
791 0.0625 KKNCWBGPQHQFBD-UHFFFAOYSA-N CNCCC1(C=CC(=O)CC1=O)c1ccc(c(c1)OC)OC
792 0.0625 AJNMECKXIAFBNG-UHFFFAOYSA-N CCCCCCCSC1=NC=CC(=C1)C(N)=S
793 0.0625 GWSPXYDQYGUMKK-UHFFFAOYSA-N CCC(=Cc1cccc(c1OC)OC)c1ccnc(c1)O
794 0.0625 IXDKNRCKVGQSSD-UHFFFAOYSA-N CC(CC1(CC=C)C(=O)NC(=O)NC1=O)OC(C)=O
795 0.0625 XQPWRVWQBJFWCL-UHFFFAOYSA-N OC(C(=O)O)CCNC(C(=O)N)CCN1CCC1C(=O)O
796 0.060606061 UPHPTSXSPFXNOC-UHFFFAOYSA-N CN1CCc2c(C1CC1=CC(C(C=C1)O)O)cc(c(c2)O)O
797 0.060606061 LTWHMFYKBSVXFR-UHFFFAOYSA-N OC(C(=O)O)CCNC(C(=O)O)CCN1CCC1C(=O)N
798 0.060606061 ZRQMHURTSKVHTA-UHFFFAOYSA-N COc1ccc2c(c1)CCC(=C2)C1=CC=C(C2C1O2)O
799 0.060606061 KGCOPGFYGPKZLB-UHFFFAOYSA-N COC1=C(C)C(=CC2C1CNC2=O)OCC=C(C)C
800 0.060606061 UPXOECQYYQUJDW-UHFFFAOYSA-N COc1cc2CCNC(c2cc1O)CC1=CC(=C(CC1)O)O
801 0.060606061 WIEYIVDSNUGIPG-UHFFFAOYSA-N COC1=C(C)C(OCC=C(C)C)CC2=C1CNC2=O
802 0.060606061 YXZJVSWDTPEVGM-UHFFFAOYSA-N O=C(NN1CCCC1C(=O)O)CCC(C(=O)O)(C(O)C)N
803 0.060606061 IQSPXDIQSXNAFY-UHFFFAOYSA-N CC=CCC(C(C(C(=O)O)N)c1ccc(cc1)O)C
804 0.060606061 FUWKVLZEYAQSMH-UHFFFAOYSA-N COC(=O)C(NC(=O)C(NC(=O)C(=C)NC(=O)C)C)C
805 0.060606061 NKHLLTNJOQDEIT-UHFFFAOYSA-N OCOc1cccc(c1OC)C=C(c1ccncc1)CC
806 0.060606061 UWKABSOWCYAEHF-SSDOTTSWSA-N CC(CCC(=O)O)C1(CC=C)C(=O)NC(=O)NC1=O
807 0.060606061 YQUHMXIEPAYAFT-UHFFFAOYSA-N CC[N+](C)(CC)CCSP1(=O)OCCCO1
808 0.060606061 XIXODSJTLXWRFP-UHFFFAOYSA-N NCCCCCC(=O)C1=CC=C(CCC(O)=O)C=C1
809 0.060606061 NTZDWJCUXYYFLH-UHFFFAOYSA-N CCOC(=O)C1=NOC(CCNC(=O)OC(C)(C)C)=N1
810 0.060606061 GQKYQNWBOBYHKX-UHFFFAOYSA-N O=C1CC(OC2=C1C1CCC(C2)N1C)C1=CC=CC2C1O2
811 0.058823529 YMUVNYBVMNPMIL-UHFFFAOYSA-N COC1=C(OC)C=C2C(ON(C)CCC2=C1)C1CC1
812 0.058823529 SIIXYIRNFNHQAG-UHFFFAOYSA-N CC(NC(=O)CNC(C)=O)C(=O)N1CCCC1C(O)=O
813 0.058823529 OGZSYVNUOCKCIT-UHFFFAOYSA-N O=C1CC2(CCCCC2)OC(=O)C1C=NC1=CC=CC=C1
814 0.058823529 NYGHQVIGELMQHF-UHFFFAOYSA-N CCOC(=O)CCC(CC(=O)OCC)(C#N)C1=CC=CC=C1
815 0.058823529 CUOTZHUFNVSQEE-UHFFFAOYSA-N CCNCCOC1=C(CC=C)C=CC2=C1OCCO2
816 0.058823529 MHWOJEIJBSISKW-UHFFFAOYSA-N COC(=O)C(NC(=O)C(=C)NC(=O)C(NC(=O)C)C)C
817 0.058823529 SMBDMOGZIKEJQW-UHFFFAOYSA-N OCOc1c(cccc1OC)C=C(c1ccncc1)CC
818 0.058823529 VWWTYLJAHNATGE-SRFOXLKPSA-N OC(=O)CC(/C=C/C=CC=CC=Cc1cccnc1)(O)C
819 0.058823529 GKBIYHJLCVDJAP-UHFFFAOYSA-N CC(C)CC1=CC=C(C=C1)C(C)C(=O)ON1C(=O)CCC1=O
820 0.058823529 WWFKODVQOBORLO-UHFFFAOYSA-N CCCCCCC#CCC(=O)N(C(CS)O)C(=O)C
821 0.058823529 MDINJRJVLKULDL-UHFFFAOYSA-N CCCCCCCSC1=CC(=NC=C1)C(N)=S
822 0.058823529 LLKJPFUHOODLKB-UHFFFAOYSA-N CN1CCc2c(C1CC1=CC(=C(CC1)O)O)cc(c(c2)O)O
823 0.058823529 TWORBIRCHQZOLE-UHFFFAOYSA-N OCC(=O)NC(C(=O)NC(C(=O)NC(C(=O)OC)C)C)C
824 0.057142857 JEVILDUSEQFADM-UHFFFAOYSA-N C[Si]1(CCCSC2=CNC3=CC=CC=C23)CCCCC1
825 0.057142857 WRXOEWCJLQZGGL-UHFFFAOYSA-N CCC(=CC1=C(OC)C(C(C=C1)O)(O)OC)c1ccncc1
826 0.057142857 ZMQJQOKNTYQVHO-SFYZADRCSA-N [H][C@](C)(N=C(O)CCCC[C@]([H])(N=C(O)CN)C(O)=O)C(O)=O
827 0.057142857 SKVZQGHBLWQTQR-UHFFFAOYSA-N NCC1CCC(CC1)C(=O)Oc1ccc(cc1)C=CC(=O)O
828 0.057142857 NVTHVWAWFVVKAO-UHFFFAOYSA-N CCCCCCC#CCC(=O)N(C(=O)C)CC(S)O
829 0.057142857 GNQCSAYNDYMCPY-UHFFFAOYSA-N O=C1CC(OC2=C1C1CCC(C2)N1C)C1=CC2C(C=C1)O2
830 0.057142857 CASMTQMDDIZOOM-UHFFFAOYSA-N O=CCCC(=CCC1=CC(=O)c2c(C1=O)cccc2)C
831 0.057142857 RENKOCMQKBQFEI-UHFFFAOYSA-N CC1=C(C=C(N1CCSCCO)C(C)(C)C)C(O)=O
832 0.055555556 ZXHCIXZJQRMGCR-UHFFFAOYSA-N SCCN(C(=O)CC#CCCCCC(O)C)C(=O)C
833 0.055555556 WNVCLDYJJZAKKC-UHFFFAOYSA-N OC(=O)CC(=O)C=CC=CC=CC=Cc1ccccc1
834 0.055555556 KUQLWGHEXAWMKE-UHFFFAOYSA-N O=CCC1(C=CC(=O)CC1NC)c1ccc(c(c1)OC)OC
835 0.055555556 MBNOEGXRAMSEFM-UHFFFAOYSA-N CCCCCCC#CC(C(=O)N(C(=O)C)CCS)O
836 0.054054054 SXPXCZIJMHNMIU-UHFFFAOYSA-N CCCCCCC#CCC(=O)N(C(=O)CO)CCS
837 0.054054054 LFCRQKPAGIISCK-UHFFFAOYSA-N CCCC(CCC#CCC(=O)N(C(=O)C)CCS)O
838 0.054054054 HKAGEPVBOZOCLH-UHFFFAOYSA-N COC(=O)C(=C)NC(=O)C(NC(=O)C(NC(=O)C)C)C
839 0.054054054 HEQDOKFBBKHXHD-UHFFFAOYSA-N COC(=O)C(NC(=O)C(NC(=O)C(NC(=O)C)C)CO)C
840 0.054054054 OKMDPMGLRAXPQK-UHFFFAOYSA-N OCC(C(=O)OC)NC(=O)C(NC(=O)C(NC(=O)C)C)C
841 0.054054054 JCBKWSLRTORLLG-UHFFFAOYSA-N NCC1CCC(=CC1)C(=O)Oc1ccc(cc1)CCC(=O)O
842 0.052631579 CYESHQRJHJQSAY-UHFFFAOYSA-N CC(=O)NC(C(=O)NC(C(=O)O)C)CCCCNC(=O)O
843 0.052631579 VZCUIWPSRXQODN-UHFFFAOYSA-N CCOC(=O)NCCOc1ccc(cc1)OC1=CCCC=C1
844 0.051282051 SONFOAKVJOMCEY-UHFFFAOYSA-N SCCN(C(=O)CC#CCCCCOCC)C(=O)C
845 0.051282051 WJFAYPJSXWDRPZ-UHFFFAOYSA-N CCCCC(CC#CCC(=O)N(C(=O)C)CCS)O
846 0.051282051 ZTSSSFREPYNFLZ-UHFFFAOYSA-N OCOC(=O)C(NC(=O)C(NC(=O)C(NC(=O)C)C)C)C
847 0.051282051 GDPFHCGEKINRNL-UHFFFAOYSA-N OCCCCCCC#CCC(=O)N(C(=O)C)CCS
848 0.051282051 QJTRGSXTQCOKHH-UHFFFAOYSA-N CCCCCC(C#CCC(=O)N(C(=O)C)CCS)O
849 0.05 VHYKXHCTNMERMV-UHFFFAOYSA-N OC(=O)NC(C(=O)NC(C(=O)O)C)CCCCNC(=O)C
850 0.05 WYKJSOWNOGLIFZ-UHFFFAOYSA-N SCCN(C(=O)CC#CCCCC(CC)O)C(=O)C
851 0.05 MJBPAKURDFVJOE-UHFFFAOYSA-N CCCCOCCC#CCC(=O)N(C(=O)C)CCS
852 0.048780488 SFUYFQIBARATQN-UHFFFAOYSA-N CCCCCCC#CCC(=O)N(C(=O)C)COCS
853 0.048780488 GDBOYIBVFXGAOR-UHFFFAOYSA-N CC(NC(=O)CNC(=O)CNC(=O)OC(C)(C)C)C(O)=O
854 0.048780488 LGDKFWXEHJHNDV-UHFFFAOYSA-N CCC(=CC1=C(OC)C(=CC(C1O)O)OC)c1ccncc1
855 0.048780488 YQBDTNIZNAUOIN-UHFFFAOYSA-N OCC(C(=O)NC(C(=O)NC(C(=O)OC)C)C)NC(=O)C
856 0.047619048 HUOIDAWJOTURCX-UHFFFAOYSA-N CCCCCCC#CCOC(=O)N(C(=O)C)CCS
857 0.047619048 BUKIXGXYEUJJHQ-UHFFFAOYSA-N CCC(C)SC1=CC(OC)=C(CCNO)C=C1OC
858 0.046511628 JAAJGIIASALJIT-UHFFFAOYSA-N CC(=O)NCCCC(NC(=O)CCC(N)C(O)=O)C(O)=O
859 0.044444444 JAAJGIIASALJIT-IUCAKERBSA-N CC(=O)NCCCC(NC(=O)CCC(N)C(=O)O)C(=O)O
860 0.04 DMSLWZUZNZUXGI-UHFFFAOYSA-N C=CC(=O)NCCSC(=O)CC(=O)CCCC(C)C
861 0 GGIMBLJCWPQVHH-UHFFFAOYSA-N CNC(=O)C12C(=O)N(C)C(=O)C1(C(=O)OC)C2(C)C
862 0 DQQMUKDYUGBROV-UHFFFAOYSA-N CCOC(=O)C1(O)CCN(CC2=CC=CC=C2)CC1
863 0 NCHHTSUZIJVLNF-UHFFFAOYSA-N COC1=CC=C(C=C1OC)C1ON1C1CCCCC1
864 0 XMQKMUPVLZWRKF-UHFFFAOYSA-N COc1ccc2c(ccc3cc(OC)cc(OC)c23)c1
865 0 LSHZPTCZLWATBZ-CSKARUKUSA-N COc1ccc(C=CC(=O)c2ccccc2)cc1OC
866 0 FMHISPKLDHDHBX-UHFFFAOYSA-N CON1C(=O)C2(CCCCC2)C(=O)C11CCCC=C1
867 0 IHMHYAIAUMBBDS-DIFFPNOSSA-N CC1COC2(C1)OC(=O)c3ccc4cc(C)ccc4c23
868 0 HSCWDLDJNAOVRB-UHFFFAOYSA-N COC1=CC=C(C=C1)C1(C)CC2=CC=CC=C2C(=O)O1
869 0 CXRXPGOXCWQNTA-UHFFFAOYSA-N CCCCN1C(C)=CC2=C(COC(=O)C2CC)C1=O
870 0 DRDLAHAGJXECGB-UHFFFAOYSA-N CC1CCCC(C1)OS(=O)(=O)C1=CC=C(C)C=C1
871 0 KBOFILWNFJAUMG-UHFFFAOYSA-N CC(C)(C(O)=O)C1=CC=CC=C1C(=O)C1=CC=CC=C1
872 0 OAEZQCLAAGSHHA-UHFFFAOYSA-N COC1=C(CC=C(C)C)C(=O)Nc2c(OC)c(OC)ccc12
873 0 VKIWONMJPOTZNB-UHFFFAOYSA-N CCOC(C(=O)OCC)P(=O)(OCC)OCC
874 0 OQJADHLOEAOIGC-NOHGZBONSA-N CC1CC(C)C(C(C1)C=C)C2=C(O)C=CN(O)C2=O
875 0 CWAAABWJANHLNF-UHFFFAOYSA-N CCOC(=O)NN(C(C(C)=N)C(=O)OCC)C(=O)OCC
876 0 DPJVCFGXFRVPGL-KRWDZBQOSA-N CCC(=O)C(Oc1ccccc1)C(=O)c2ccccc2
877 0 CFHYDNONCMOKNP-UHFFFAOYSA-N Cc1c(O)ccc2c1CCc3cc(O)c(C)c(C=O)c23
878 0 MMJCFDZNVQIFFA-UHFFFAOYSA-N COc1ccc2c(OC)c3CCC(C)(C)Oc3nc2c1OC
879 0 QADCPKADYSPGSP-UHFFFAOYSA-N CN(C)CCO[Si](C)(C1=CC=CC=C1)C1=CC=C(F)C=C1
880 0 ANWWJMPGLXUJHX-UHFFFAOYSA-N COC1=CC(CCCC(=O)C(C)S(C)=O)=CC=C1
881 0 RDCKNSFRNNWMTK-UHFFFAOYSA-N Cc1cc2CCc3c(C)c(O)ccc3c2c(C=O)c1O
882 0 DNLNYCCHXAULQA-BTDLBPIBSA-N CC1COC2(C1)OC(=O)c3c2ccc4c(C)cccc34
883 0 DXAQMOSUXWTERS-UHFFFAOYSA-N CCNC(=O)C(CC(C)C)(C(O)=O)C1=CC=CC=C1
884 0 AIGTUEJVDCWWHS-DBTPVHCXSA-N CC#CC#CC#CC#CC=CC(O)COC(=O)C(C)C
885 0 XVQKLEJDXHHYMZ-UHFFFAOYSA-N CCOC(=O)C(=O)C(C1=CC=CC=C1)C1=CC=CC=C1
886 0 JLLUVBDBLCCITQ-UHFFFAOYSA-N CC(C)(OC(=O)C1=CC=CC=C1)C(=O)C1=CC=CC=C1
887 0 RONZTPBHHXLQKF-UHFFFAOYSA-N COC1=CC=C(C=C1)C1CC2=CC(OC)=CC=C2C1=O
888 0 NNTBAICEOKELNU-UHFFFAOYSA-N CC(C)C1=CC=C(C=C1)C(=O)C1=CC=CC=C1C(O)=O
889 0 ILMFCMIMBMTSIG-UHFFFAOYSA-N COC(=O)C1(C)CCC2=C3C=CC=CC3=CC=C2C1=O
890 0 AKIQPYJQSYBNFI-UHFFFAOYSA-N CCOC(=O)N1CN(CN(C1)C(=O)OCC)C(=O)OCC
891 0 SKIRPCITJNHUGK-UHFFFAOYSA-N OC1CC(C(C2=CC=CC=C2)C2=CC=CC=C12)C(O)=O
892 0 ZPUCINDJVBIVPJ-GBJTYRQASA-N COC(=O)C1C(CC2CCC1N2C)OC(=O)c3ccccc3
893 0 WWLJWLDMDHJBPM-UHFFFAOYSA-N CCC(=O)OCC(=O)C1=CC=C(C=C1)C1=CC=CC=C1
894 0 FQIDWHIAQSZKLO-UHFFFAOYSA-N COC(=O)CCC(=O)C1=CC=C2CCC3=C2C1=CC=C3
895 0 CTYJJXJURMYALZ-UHFFFAOYSA-N CC1=CC(C)=C(C(=O)C2=CC=CC=C2C(O)=O)C(C)=C1
896 0 IBOIOJRDJBQGAP-UHFFFAOYSA-N CC1=CC(C)=C(C=C1)C(=O)C1=CC=CC(C)=C1C(O)=O
897 0 PJOFOPQGLKIHJA-UHFFFAOYSA-N CC1=CC(C)=C(C=C1)C(=O)C1=C(C)C=CC=C1C(O)=O
898 0 LVLJLHZSGKIAAX-UHFFFAOYSA-N COc1cc2OC(=O)C(C)(C)c2c(c1)c3ccccc3
899 0 ITCONRCDSSQXNV-UHFFFAOYSA-N CCOC1=CC=C(C=C1)C(=O)CCN1CCOCC1
900 0 JJFMMXSBTATGFV-HNNXBMFYSA-N COC1C2=C(OC(=CC2)C)N(C)c3c(OC)c(OC)ccc13
901 0 NQFCAXUJIOVNPH-UHFFFAOYSA-N COc1cc2ccc3ccccc3c2c(OC)c1OC
902 0 XDNFQANLIVTZPM-UHFFFAOYSA-N C1CN=C(N1)C1=CC2=C(NC3=C2C=C(C=C3)C2=NCCN2)C=C1
903 0 RJEMZGQNRXWBLB-UHFFFAOYSA-N C1CN=C(N1)C1=CC2=C(C=C1)C1=C(N2)C=C(C=C1)C1=NCCN1
904 0 MGTKFVPIOWZSND-UHFFFAOYSA-N COC1=CC=CC(C=CC(=O)C2=CC=CC=C2)=C1OC
905 0 CIJJDELIMLQYNR-UHFFFAOYSA-N COC1=CC=C(CC2COC3=CC=CC=C3C2=O)C=C1
906 0 BVAITUYABNDCPN-UHFFFAOYSA-N COC1=CC(NC(=O)C2CCCCC2)=C(OC)C=C1
907 0 KTTNPBMTTVHVOD-UHFFFAOYSA-N COC(=O)C(O[Si](C)(C)C)C1=CC=CC(OC)=C1
908 0 SWCWMPZEAQGMNS-UHFFFAOYSA-N CCOC(=O)NCCOC1=CC=C(CC1)Oc1ccccc1
909 0 SBHHSBKWSDKNJU-UHFFFAOYSA-N CC1=CC=CC=C1NC(=O)NC1=NC=NC2=C1NC=N2
910 0 TURCXFFFCDEREJ-UHFFFAOYSA-N CCOC(=O)NCCOC1CC=C(C=C1)Oc1ccccc1
911 0 LWPJWXGDHPJQGL-UHFFFAOYSA-N C[Si](C)(C)NC1=CC=CC2=C1C=CC=C2O[Si](C)(C)C
912 0 GUVKVEDURBXZRH-UHFFFAOYSA-N C[Si](C)(C)NC1=CC2=C(C=C1)C=C(O[Si](C)(C)C)C=C2
913 0 QPJQDANJFGRQFO-UHFFFAOYSA-N COC1=C(OC)C=C(C=C1)C(=O)NC1CCCCC1
914 0 LJEPZBYNNOTFAF-UHFFFAOYSA-N [H]C12CC3([H])CC(C1)(CC([H])(C2)C3=O)C(=O)N1CCOCC1
915 0 KTCXSLJYRVSHHX-UHFFFAOYSA-N CCOC(=O)NCCOC1=CCC(C=C1)Oc1ccccc1
916 0 INGIJGPKCZZFRL-UHFFFAOYSA-N CCOC(=O)NCCOc1ccc(cc1)OC1CC=CC=C1
917 0 XCCPEFYSTAGDME-UHFFFAOYSA-N CCOC(=O)NCCOc1ccc(cc1)OC1=CC=CCC1
918 0 MXMUULZWGUXDEG-UHFFFAOYSA-N NCC1=CC2CC(CC2C23C1(C2)C(O)OC3=O)(C)C
919 0 ZPUCINDJVBIVPJ-LJISPDSOSA-N CN1[C@H]2CC[C@@H]1[C@H]([C@H](C2)OC(=O)C3=CC=CC=C3)C(=O)OC
920 0 PACYEZSKHUBMEV-UHFFFAOYSA-N OC(=O)C(CCOc1ccc(cc1)C(C(=O)O)N)N
921 0 VADKXFHDOWAEDZ-UHFFFAOYSA-N OC1COC(CC1c1ccc(cc1)O)C1=CC#CC=C1
922 0 QFTOOAGTYSVOBN-UHFFFAOYSA-N CC1=CC(C)=C(C(=O)C2=CC=C(C=C2)C(O)=O)C(C)=C1
923 0 KEZGZYQVGUONFC-UHFFFAOYSA-N OCC(NC(=O)C(=CC=CC=CC=CC(=O)C)C)C
924 0 DZXPVMWLHZIIRO-UHFFFAOYSA-N CC(C)(C)C1=C2OS(=O)OC2=C(C=C1)C(C)(C)C
925 0 JVEBUABAPDVAKY-UHFFFAOYSA-N COC1=C(OC)C=C(C=C1)C1(CCC2(CC1)OCCO2)C#N
926 0 VQULGPWECBSAOW-UHFFFAOYSA-N CCCCOC(=O)C1=CC=C(C=C1)N1CCOCC1
927 0 ZPBBQNVIGBOLPA-UHFFFAOYSA-N CCOC(=O)CNC(=O)C1=CC=C(C=C1)C(C)(C)C
928 0 GWLROPMPCLXEAC-UHFFFAOYSA-N CC(=C)C(c1cc2cc3ccoc3cc2oc1=O)(C)C
929 0 HJUDHRXTUSVNPE-UHFFFAOYSA-N COC1=C(OC)C=C(C=C1)C1(CNC=O)CCCC1
930 0 PGYNVOPPKMUIKM-UHFFFAOYSA-N CC(=O)C1=CC(OCCCN2CCOCC2)=CC=C1
931 0 JPBYHDPTVUREPQ-UHFFFAOYSA-N O=CC1=CC(OCCCCN2CCOCC2)=CC=C1
932 0 PIKDFMNTFHZUOO-UHFFFAOYSA-N OCC(CO)(CO)NC(=O)C(=O)NC1=CC=CC=C1
933 0 JZZDFCMOYMOIEF-UHFFFAOYSA-N CC=CC(c1cc2cc3ccoc3cc2oc1=O)(C)C
934 0 KMHDRAFNWGWOLN-UHFFFAOYSA-N NCC1C(=O)OC2C1CCC(=C)C1C2C(=C)C(C1)O
935 0 KWDFWSRTWRWCPS-UHFFFAOYSA-N CC1CC(C)C(=O)C(=CCC2CC(=O)NC(=O)C2)C1
936 0 GGJRVXMJZIHDJR-UHFFFAOYSA-N CC1CC(OC(=O)c2ccc(cc2)O)CC(N1)(C)C
937 0 DMERUEOMXFXAHJ-UHFFFAOYSA-N CC(C)(C)OC(=O)N=C1CC=CN(CC(O)=O)C1=O
938 0 GGPCOTQUFRKOJH-UHFFFAOYSA-N CCOC(=O)CC(=O)C1=CC=CC(=C1)C1=CC=CC=C1
939 0 MJCRLYUYIXGGAX-UHFFFAOYSA-N CCOC(=O)CC(=O)C1=CC=C(C=C1)C1=CC=CC=C1
940 0 YSPBACAUWGFVRJ-UHFFFAOYSA-N COC1=NC=C(NC(=O)OC(C)(C)C)C(=C1)C(O)=O
941 0 GZUKTRSNWHTYAW-UHFFFAOYSA-N CC1CC(OC(=O)c2cccc(c2)O)CC(N1)(C)C
942 0 NOIZREDDHAPFKK-UHFFFAOYSA-N CC1CC(OC(=O)c2ccccc2O)CC(N1)(C)C
943 0 UKMFLOKBBCPPNC-UHFFFAOYSA-N CC1NC(C)(C)CC(C1O)OC(=O)c1ccccc1
944 0 FDVYUJVXMOVLLK-UHFFFAOYSA-N CC1CC(OC(=O)c2ccccc2)C(C(N1)(C)C)O
945 0 PNBTUEJDIBOSCK-UHFFFAOYSA-N OCC1CC(OC(=O)c2ccccc2)CC(N1)(C)C
946 0 HJMDAYUDDFPUFH-UHFFFAOYSA-N OCC1(C)NC(C)CC(C1)OC(=O)c1ccccc1
947 0 BQITXOYYDUDLGY-UHFFFAOYSA-N CC1CC(OC(=O)C2=CC3C(C=C2)O3)CC(N1)(C)C
948 0 GNOUJHHHVHESEW-UHFFFAOYSA-N [H]C12CC([H])(C=C1)C(C2C(O)=O)C(=O)N1CCC(C)CC1
949 0 GBYNKFFNUBYCNR-UHFFFAOYSA-N CC1CC(OC(=O)C23C=CC=CC3O2)CC(N1)(C)C
950 0 NRXWFHCZRVVTDX-UHFFFAOYSA-N CC1CC(OC(=O)C2=CC=CC3C2O3)CC(N1)(C)C
951 0 UQWRLVASFBZJCA-UHFFFAOYSA-N CC1CC(OC(=O)Oc2ccccc2)CC(N1)(C)C
952 0 WBXPWEDSQDDQSJ-UHFFFAOYSA-N OC(=O)CCC(=O)N1C(CC=C)CC=CC1CC=C
953 0 DHESULSUNGLEOL-UHFFFAOYSA-N CC(=O)CC(CC(N)(C)C)OC(=O)c1ccccc1
954 0 SRZXAKKEJANKDE-VAWYXSNFSA-N OC(=O)CC(c1ccccc1)(/C=C/c1ccccc1)O
955 0 GDUMDHOKJASQBU-UHFFFAOYSA-N OC(=O)C=C(Oc1ccccc1)CCc1ccccc1
956 0 CPBVGVADXUSNKC-UHFFFAOYSA-N OCC1CN(CC2=CC=CC=C2)CCC11OCCO1
957 0 IVNCYZUVGBKGLT-UHFFFAOYSA-N CC1=NC2=C(N=NC3=CC=CC=C3)C(N)=NN2C(=O)C1
958 0 KUDOPPFCHHYDPE-UHFFFAOYSA-N C=C(Oc1ccccc1C(=O)O)CCc1ccccc1
959 0 IMMNPCLCFUZRHP-UHFFFAOYSA-N COC1=CC(=C(OC)C=C1N1CCOCC1)[N+]([O-])=O
960 0 POVCQXIJGRFGTF-UHFFFAOYSA-N CCOC1=CC2=C(C=C1)C1=C(C=C(OCC)C=C1)C2=O
961 0 DUTJMSUCLRYZOV-UHFFFAOYSA-N CC(=O)C1=C(OC(=O)C2=CC=CC=C2C)C=CC(C)=C1
962 0 LBLNXZIGDJPBJM-UHFFFAOYSA-N Nc1nc(=O)c2c(n1)[nH]cc(n2)CNc1ccccc1
963 0 HQUFDQTWUMEQJT-UHFFFAOYSA-N O=C1CC(O)(CCc2ccccc2)Oc2c1cccc2
964 0 CPYKMPDWJJNNMK-UHFFFAOYSA-N CC(C(C(=O)O)(CC(=O)c1cccc(c1N)O)N)O
965 0 HTMOODMBVRUEFB-UHFFFAOYSA-N NCCC(c1cc(O)ccc1NC=O)(CC(=O)O)O
966 0 PJUMWCNIQWNQFY-UHFFFAOYSA-N NC1=NC(N2CCOCC2)=C(C#N)C(CC#N)=C1C#N
967 0 RFNDMLXNYMQMGN-UHFFFAOYSA-N COC1=CC=C(C=C1)C(O)(C#C)C1=CC=C(OC)C=C1
968 0 RWUWXYBINFCWBN-UHFFFAOYSA-N CCCCCC(=O)NC1=CC=C(C=C1)C(=O)OCC
969 0 TVIQMFUFYVSKIE-UHFFFAOYSA-N CC(OC1=CC=C(C=O)C=C1)C(=O)C1=CC=C(C)C=C1
970 0 ZJSMOCQXRVLSCF-UHFFFAOYSA-N C=C1C(=O)OC2C1C(O)C1(C)C(N)C=CC1C(C2)C
971 0 FDGMHNWFOSSTIR-UHFFFAOYSA-N CC(=O)OC1=CC=C(C=C1)C(=O)C1=C(C)C=CC(C)=C1
972 0 JIOIMMJEKQOCGO-UHFFFAOYSA-N CCCOC1=CC2=C(C=C1)C=C(C(=O)NC(C)(C)C)C(=O)O2
973 0 YLNNCDDFYHYXPJ-UHFFFAOYSA-N O=CNC1=NC=NC1=C1N=CNN1CC1=CC=CC=C1
974 0 CBVRYBVONUEZCI-UHFFFAOYSA-N COc1cc(OC)ccc1C1COC2=C(C1)C=CC#C2
975 0 XQOAFLYGJKNOAR-UHFFFAOYSA-N COC(=O)C=CC1=CC=C(OCC2=CC=CC=C2)C=C1
976 0 PFCSARSJKXGZPW-UHFFFAOYSA-N COc1ccc(c(c1)C)C(=O)CCN1CCOCC1
977 0 JXGKTLWKLLLWHB-UHFFFAOYSA-N COc1ccc(cc1C)C(=O)CCN1CCOCC1
978 0 HANFSHQGXDWPFJ-UHFFFAOYSA-N CC1=CCCC2(C)OC2C(=O)C2C(C1)(N)OC=C2C
979 0 PKEJWAQBNXZWII-UHFFFAOYSA-N CC1CC2OC(=O)C(=C)C2CC23C1C(OC2)CC3N
980 0 RIKJQFQSCZCMDN-UHFFFAOYSA-N CCCCS(=O)(=N)CCC(C(=O)O)(C(O)O)N
981 0 GIANUTOOIMSYRD-UHFFFAOYSA-N O=C(N=NCC1=CC=CC=N1)N=NCC1=CC=CC=N1
982 0 NVPOUMXZERMIJK-UHFFFAOYSA-N CC(C)(C)OC(=O)NC(CC1=CC=CC=C1)C1CO1
983 0 NWJZRZVLSHYKLM-UHFFFAOYSA-O COC1=C(C=C(C)C(NC(=O)C2=CC=CC=C2)=C1)[N+]#N
984 0 VWRZNLHDQXFHDR-UHFFFAOYSA-N COC1=CC(OC)=C(C2=CCN(C)CC2)C(OC)=C1
985 0 KGGKLHBFOXKJTP-UHFFFAOYSA-N OCC1CC(C(=O)O1)(C1=CC=CC=C1)C1=CC=CC=C1
986 0 GAESUKRRLOKKFU-UHFFFAOYSA-N Oc1ccc(c(c1)C(=O)CC(C(=O)O)(C(O)C)N)N
987 0 IGYXAKCOMRSREX-UHFFFAOYSA-N COC1=CC(NC(=O)OC(C)(C)C)=C(C=C1)[N+]([O-])=O
988 0 JMHGMBRMIWBUPG-UHFFFAOYSA-N CC(C)(C)OC(=O)NC(CCC1=CC=CC=C1)C=O
989 0 FYOGTFROMBUNKU-UHFFFAOYSA-N CC(C)NCC(O)COC1=CC=CC=C1OCC#C
990 0 OZBLORRMGFPYTH-UHFFFAOYSA-N O=C(CCCOC(=O)C1=CC=CC=C1)C1=CC=CC=C1
991 0 SHZACQHUVDTYSQ-UHFFFAOYSA-N O=CC=C1CC2N(C)CCC(C1=CC(=O)O)(C2C)C
992 0 ZDSWQRZUEXCNMO-UHFFFAOYSA-N CCCC(=O)OC(C)OP(=O)(OCC)OCC
993 0 HOCLUZXPNRRGEW-UHFFFAOYSA-N O=C1OC2C(C1=C)CCC(C1(C2(C)C(N)C=C1)O)C
994 0 MMAVUZWJKISOSO-UHFFFAOYSA-N OC1C=CC=C(C1)C(=O)OC1CC2CCC(C1)N2C
995 0 PHPDNIKSKIXXOX-UHFFFAOYSA-N CN1C2CCC1CC(C2)OC(=O)C1CC=CC(=C1)O
996 0 WQNAAAUMAUXNLP-UHFFFAOYSA-N OC1=CC(=CCC1)C(=O)OC1CC2CCC(C1)N2C
997 0 WLRHCBVCBRGQHN-UHFFFAOYSA-N CC(N)C(O)(CN1C=NC=N1)C1=CC=C(F)C=C1F
998 0 MDFDDXWSIHNWSX-UHFFFAOYSA-N CCOC1=C(OCC)C(O)(C#C[Si](C)(C)C)C1=O
999 0 QHCXDRRVCOVYHN-UHFFFAOYSA-N C[Si](C)(C)C(SC1=CC=CC=C1)[Si](C)(C)C
1000 0 ROKSAABDPNBYHI-UHFFFAOYSA-N CC1C(=O)OC2C1CCC1(C2(N)C(C)C(=O)C=C1)C
1001 0 DFSSPCJVQICFFF-UHFFFAOYSA-N CC1C(=O)OC2C1CCC1(C2=C(C)C(=O)CC1N)C
1002 0 SCKHRWLYBIIXNO-UHFFFAOYSA-N CC(=O)CC(=O)OC(C1=CC=CC=C1)C1=CC=CC=C1
1003 0 NVPOUMXZERMIJK-UHFFFAOYSA-N CC(C)(C)OC(=O)NC(CC1=CC=CC=C1)C1CO1
1004 0 INLFCONYPCAEBC-UHFFFAOYSA-N COc1cc(C(=O)CC2CCCN2)c(cc1OC)C
1005 0 PARQXGCYDRFVNP-UHFFFAOYSA-N COc1c(C)cc(cc1OC)C(=O)CC1CCCN1
1006 0 RVRFITVRAQOIKN-UHFFFAOYSA-N COc1cc(ccc1OC)C(=O)CC1CCCN1C
1007 0 YGORCJUQOGZPJO-UHFFFAOYSA-N CN(C)C1=CC2=C(C=C1)C(=NC1=C(C)NN=C21)C1=CC=CC=N1
1008 0 MUGSYNAYJHUNKZ-UHFFFAOYSA-N COC(=O)C1=CC=C(C=C1)C(=O)C1=C(C)C=C(C)C=C1
1009 0 BWDSVOCBUIEQFX-UHFFFAOYSA-N NC(=O)C=C(C=CC1(O)C(=CC(=O)CC1(C)C)C)C
1010 0 UKIMVQKYXFBPCC-UHFFFAOYSA-N COC(=O)CCCCCCC(=O)NC1=CC=CC=C1
1011 0 KUHTXJYNTNWEAR-UHFFFAOYSA-N CCOC1CCC(=O)N1CCC1=CC=C(OC)C=C1
1012 0 QFDXAMNUWCXXAY-UHFFFAOYSA-N CC(OC1(O)C=CC=C(C1O)NC(=O)c1ccccc1C)C
1013 0 NGQZKBOMRUVTRT-UHFFFAOYSA-N COc1cc2CCC(=Cc2cc1O)c1ccc(cc1)O
1014 0 YMGIFDHDPCLUPQ-UHFFFAOYSA-N CN(C)C1=CC2=C(C=C1)C1=NNC(C)=C1N=C2C1=CC=CC=N1
1015 0 DQQVOXHWONJCOZ-UHFFFAOYSA-N CCOC(=O)C1=CC=C(C=C1)C1=CC=CC=C1C(C)=O
1016 0 ZZMNKAXIDGPVFP-UHFFFAOYSA-N CN(C)C1=CC=CC2=C1C(=NC1=C(C)NN=C21)C1=CC=CC=N1
1017 0 BFSMEUZIFDZIFM-UHFFFAOYSA-N CC(C)(C)OC(=O)N1CCCC2=C(C1)C=C(O)C=C2
1018 0 YTGAYYCRZJQJNU-UHFFFAOYSA-N CC1CC(CC(C)(C)C1)NCCCS(O)(=O)=O
1019 0 HEORCQHQWKVMLY-UHFFFAOYSA-N COc1ccc2c(c1O)CCC(=C2)c1ccc(cc1)O
1020 0 JVMQRJYJJDEPSU-UHFFFAOYSA-N COc1cc(O)c2c(c1)CCC(=C2)c1ccc(cc1)O
1021 0 GOPIJZBYBMAVGB-UHFFFAOYSA-N COC1=CC=C(C=C1)C#CC1=CC(OC)=CC(OC)=C1
1022 0 FSJVGVXZJVQTIF-UHFFFAOYSA-N CCOC(=O)C(C(C)C1=CNC2=CC=CC=C12)C(=O)OCC
1023 0 JGOJWIVUYROKDH-UHFFFAOYSA-N CCOC(=O)C(CC1=CC=C(F)C=C1)C(=O)OCC
1024 0 YZGJDVPXFMTQRZ-UHFFFAOYSA-N CC1=CC=C(C=C1)S(=O)(=O)OCC1CCCCC1
1025 0 FKADZMXWVBAHFB-UHFFFAOYSA-N COc1ccc2c(c1)C(O)CC(=C2)c1ccc(cc1)O
1026 0 PFHZIXYYGQRGDG-UHFFFAOYSA-N CC(C)(C)OC(=O)N(CCC=O)CC1=CC=CC=C1
1027 0 YUMQMJDNCOZBHD-UHFFFAOYSA-N COc1ccc2c(c1)CC(C(=C2)c1ccc(cc1)O)O
1028 0 APKKFPGSKCRELH-UHFFFAOYSA-N COc1ccc2c(c1)CCC(=C2O)c1ccc(cc1)O
1029 0 HLPMYVNIWGYKDT-UHFFFAOYSA-N CP(C)C[Si](C)(CP(C)C)CP(C)C
1030 0 FPIKXSHVYZIKOS-UHFFFAOYSA-N CC(C)(C)OC(=O)N1CC2=CC=CC=C2CC1CO
1031 0 TXZPEXBIYKGQFT-UHFFFAOYSA-N COc1ccc2c(c1)CCC(=C2)c1ccc(c(c1)O)O
1032 0 KDPHXBWUXCASPY-UHFFFAOYSA-N OCOc1ccc2c(c1)CCC(=C2)c1ccc(cc1)O
1033 0 NBZUWXYZVSWBOK-UHFFFAOYSA-N COC1=CC2=C(C3C1O3)C=C(CC2)c1ccc(cc1)O
1034 0 UWWDCNSKGKTBKB-UHFFFAOYSA-N COC12C=CC3=C(C2O1)CCC(=C3)c1ccc(cc1)O
1035 0 IUVFYULPWPRAQX-UHFFFAOYSA-N COC1=CC23C(C=C1)(O3)C=C(CC2)c1ccc(cc1)O
1036 0 QHOFMRHCWSWZSG-UHFFFAOYSA-O C[N+]1=C2C=CC=CC2=C(NC2=CC=CC=C2)C2=CC=CC=C12
1037 0 LGZUHRXYYIGQAU-UHFFFAOYSA-N COc1ccc2c(c1)CCC1(C2O1)c1ccc(cc1)O
1038 0 FCESSRRYTZOHNX-UHFFFAOYSA-N COC1=C(OC)C=C(C=C1)N1C(=O)OC2(CCCCC2)C1=C
1039 0 YXFQSJMEHZFOOI-UHFFFAOYSA-N O=C(CC1=CC=CC=C1)OCCCN1CCOCC1
1040 0 DJTJBDOUEYJGRP-UHFFFAOYSA-N COc1ccc2c(c1)CCC(=C2)C12C=CC(=CC2O1)O
1041 0 NLNRFKWXAJZLTD-UHFFFAOYSA-N CCOC1=CC=C(C=C1)C(=O)OC1CCN(C)CC1
1042 0 WEGZZZRFRNJJNH-UHFFFAOYSA-N COc1ccc2c(c1)COCC(=C2)c1ccc(cc1)O
1043 0 YFZMAXILPAEGKK-UHFFFAOYSA-N COC(=CC(=O)N1C(C)C=CC1=O)CCNC(=O)O
1044 0 PFDVZMRMKCSCBG-UHFFFAOYSA-N CCO[Si](CCCNC(C)=O)(OCC)OCC
1045 0 NCYKTPUCVUDHBS-UHFFFAOYSA-N COCCN=CC1=CC(OC)=C(OC)C=C1[N+]([O-])=O
1046 0 HESYLJBMOYENCI-UHFFFAOYSA-N CC(=O)OC(C(=O)CC1=CC=CC=C1)C1=CC=CC=C1
1047 0 USBOPVSBCQQNIW-UHFFFAOYSA-N C(N1C(=C[N+]2=CC=CC=C12)C1=CC=CC=C1)C1=CC=CC=C1
1048 0 WZFOBUJYPANZMG-UHFFFAOYSA-N CCOC(=O)CC1CN(CC2=CC=CC=C2)CCO1
1049 0 LNKCCMXBAIKMAS-UHFFFAOYSA-N CC1=CC(C)=C(C(C)=C1)[P+](=O)C1=C(C)C=C(C)C=C1C
1050 0 JQWJURUWHODLOC-UHFFFAOYSA-N CCOC(=O)C1(CCCN(C)C1)C1=CC=CC(O)=C1
1051 0 ZJDBJTYCZVEKEL-UHFFFAOYSA-N COc1cc2CCCC3NCCOC3c2cc1OC
1052 0 KYDKAYOCFULJKS-UHFFFAOYSA-N C[Si](C)(C)[Si]1(C)C2=CC=CC=C2C2=CC=CC=C12
1053 0 WASBDRMDPDAKPK-UHFFFAOYSA-N CCOC(=O)C1CNCCC1C1=CC=CC(OC)=C1
1054 0 OGHOJHJXVICHSW-UHFFFAOYSA-N COC(=O)C(N(C(=O)C(NC(=O)C(NC(=O)C)C)C)O)C
1055 0 QHCXDRRVCOVYHN-UHFFFAOYSA-N C[Si](C)(C)C(SC1=CC=CC=C1)[Si](C)(C)C
1056 0 RZKDNNZKHLCTOQ-UHFFFAOYSA-N C[Si](C)(C)C1=NNN=C1C1=NC=CC2=CC=CC=C12
1057 0 FHDKNQKPRNRGJK-FNORWQNLSA-N NC(C(=O)O)CCC(=O)NC(C(=O)O)/C=C/1\CC1=C
1058 0 NDISTXGDWZTZPS-UHFFFAOYSA-N CCOC(=O)C(F)(CC1=CC=CC=C1)C(=O)OCC
1059 0 LVILJTUMFIGJFR-UITAMQMPSA-N NC(C(=O)O)CCC(=O)N/C(=C\C1CC1=C)/C(=O)O
1060 0 CMOWKACUQPBKIP-UHFFFAOYSA-N COC1=CC=C(OCCCOC2=C(OC)C=C(N)C=C2)C=C1
1061 0 FHJLISKAMXFHFR-NSCUHMNNSA-N NC(C(=O)O)/C=C/C(=O)NC(C(=O)O)CC1CC1=C
1062 0 GDSZTLZRIGXBOP-UHFFFAOYSA-N NC(=CCC(=O)NC(C(=O)O)CC1CC1=C)C(=O)O
1063 0 BBCMWLJPMKLRMK-UHFFFAOYSA-N CC1=C(C)C(=O)C(CC(=O)C2=CC=CC=C2)=C(C)C1=O
1064 0 KGOPZYNPUKEQCJ-UHFFFAOYSA-N O=C1OCC2C3(C1C)CC(CC3C=C2C(=O)N)(C)C
1065 0 PDLIOFGQZOFSJT-UHFFFAOYSA-N CC1=CC2=C(OC(=O)C=C2C)C2=C1OC1=C2CCCC1
1066 0 QHXSSKNXFGRFAI-UHFFFAOYSA-N C[Si]1(C)C2=CC=CC=C2C2=CC=CC=C2[Si]1(C)C
1067 0 ZCEPNNGENANILC-UHFFFAOYSA-N COc1c(OC)c(cc2c1OC(C)(C)C=C2)C(N)C
1068 0 QSYXIALOZGNHKX-UHFFFAOYSA-N OC(=O)C(c1cccc(c1)C(=O)c1cccc(c1)C)C
1069 0 PXERNXYPPAUBJI-UHFFFAOYSA-N OC(=O)C(c1cccc(c1)C(=O)c1ccc(cc1)C)C
1070 0 JJPBWJQPYHCAJD-UHFFFAOYSA-N CCCCCC(=O)NC(=O)C1=CC=CC=C1OCC
1071 0 OVBVLCAYOKHVIV-UHFFFAOYSA-N COC1=CC=C(C=C1)C(C)CC(=O)N1CCOCC1
1072 0 VBKWYSXVHGODKX-UHFFFAOYSA-N OC(=O)C(c1cccc(c1)C(=O)c1ccccc1C)C
1073 0 PKFWCXIVWTYHGB-UHFFFAOYSA-N CCOC1=CC=C(NC(=O)OC(C)C=C)C=C1CC
1074 0 IASSWJSRCNVJJG-UHFFFAOYSA-N OC(=O)C(c1ccc(c(c1)C(=O)c1ccccc1)C)C
1075 0 XMRZIELPVHAIBB-UHFFFAOYSA-N Cc1cc(cc(c1)C(=O)c1ccccc1)C(C(=O)O)C
1076 0 MCLHAPSJKMXIPC-UHFFFAOYSA-N CCOC(=O)ON1C(C)(C)C2=CC=CC=C2C1(C)C
1077 0 IHOMZVAHZJKUPW-UHFFFAOYSA-N OC(=O)C(c1cc(ccc1C)C(=O)c1ccccc1)C
1078 0 HPUHAPWKSFHVBD-UHFFFAOYSA-N CC(C)(C1OCCO1)C(=O)COC1=CC=C(F)C=C1
1079 0 KGWODNRNRFIFHO-UHFFFAOYSA-N COC1=CC(=CC=C1)C12CNCC1CC2(OC)OC
1080 0 PMDQXKIPHNTUGL-UHFFFAOYSA-N COC1(CC2CN(C)CC12C1=CC=CC(O)=C1)OC
1081 0 AMSPMPJYUPVIFU-UHFFFAOYSA-N OC(=O)C(c1cccc(c1C)C(=O)c1ccccc1)C
1082 0 KUURDJWDGOPXKN-UHFFFAOYSA-N CCC(C(=O)NCCCC(=O)OC)C1=CC=CC=C1
1083 0 BIOCOYIPJQMGTN-UHFFFAOYSA-N COC(=O)C(c1cccc(c1)C(=O)c1ccccc1)C
1084 0 WLGVFRQJLMBUSJ-UHFFFAOYSA-N CCOC1=C(C)C=C(NC(=O)OC2CCC2)C=C1C
1085 0 YRCQWMDEYNELOC-UHFFFAOYSA-N NC(=O)OCC(c1ccc(cc1C)O)COC(=O)N
1086 0 UUWNUDOVUUADRK-UHFFFAOYSA-N NC(=O)OCC(c1ccc(c(c1)C)O)COC(=O)N
1087 0 OBKWOZFRHACHAJ-UHFFFAOYSA-N COC(CNC(C)=O)(OC)C1=CC=C(C=C1)[N+]([O-])=O
1088 0 HTHXMRZUFNQQIX-UHFFFAOYSA-N CCOC1=C(OCC)C(C)=CC(NC(=O)C(C)=C)=C1
1089 0 HOHPRWYXZHAZAP-UHFFFAOYSA-N CNC(=O)OCC(c1ccc(cc1)O)COC(=O)N
1090 0 HWACZKUOYZZWEZ-UHFFFAOYSA-N CC(=O)N(CCC1=CC=CC=C1)C(=O)OC(C)(C)C
1091 0 NJZNWECABUPMAO-UHFFFAOYSA-N COc1ccc(cc1)C(COC(=O)N)COC(=O)N
1092 0 QBQLZLFBWKDFFN-UHFFFAOYSA-N OC1C2OC32C(C1=C)(C)C1C(C3)CC(C1)(C)C(=O)N
1093 0 MYUCWWQKEMHXQV-UHFFFAOYSA-N OC(=O)CCCCC(CC1=CC=C(F)C=C1)C(O)=O
1094 0 ZLXFXKHLOCQVED-UHFFFAOYSA-N CC(NCC(C1=CC2(C(=CC=CC2O)C=C1)O)O)C
1095 0 ATCPDAIJBPXCOJ-UHFFFAOYSA-N CC(NCC(C1=CC2=CC=CC(C2(C=C1)O)O)O)C
1096 0 NXJQPFNTHYMVSP-UHFFFAOYSA-N CC(NCC(c1ccc2=CC(C(C=c2c1)O)O)O)C
1097 0 YFDBYNORSYBXHW-UHFFFAOYSA-O C[N+]1=C2C=CC=CC2=C(C2=CC=C(N)C=C2)C2=CC=CC=C12
1098 0 YFDBYNORSYBXHW-UHFFFAOYSA-O C[N+]1=C2C=CC=CC2=C(C2=CC=C(N)C=C2)C2=CC=CC=C12
1099 0 BXYGQGOZARVRBW-UHFFFAOYSA-N CN(C)C1=CC2=C(C=C1)N=C1C(C)=NN(C1=N2)C1=CC=CC=C1
1100 0 KKXBBXORYRVHQT-UHFFFAOYSA-N OC(=O)CCCC(=O)C1=CC=C(C=C1)C1=CC=CC=C1
1101 0 QBYDDBDZPRIPDP-UHFFFAOYSA-N NC(=O)OCC(c1ccccc1C)(COC(=O)N)O
1102 0 HSFXFUKPLJEFMM-UHFFFAOYSA-N CCN(CCC#N)C1=CC=C(C=C1)N=NC1=CC=C(C=C1)C#N
1103 0 GBECGCDVAVIEJP-UHFFFAOYSA-N OC(=O)CCOC1=CC=CC(CN2CCCCC2)=C1
1104 0 YHFIUBGKPZWPMF-UHFFFAOYSA-N C[Si]1(C)N(N=NN1C1=CC=CC=C1)C1=CC=CC=C1
1105 0 IOAUOQJJKWICQR-UHFFFAOYSA-N CCCC1=CC=C(C=C1)C(=O)C1=CC=CC=C1C(O)=O
1106 0 ZVFSJAMJPGFMOA-UHFFFAOYSA-N CCCCCC(=O)NC(CC1=CC=CC=C1)C(O)=O
1107 0 PPULSWAEBZYZRO-UHFFFAOYSA-N CCOC(=O)C(N)Cc1cc(ccc1OC)[N+]([O-])=O
1108 0 LLLMJNDNUDXEHM-UHFFFAOYSA-N CCOC(=O)C(N)Cc1ccc(OC)c(c1)[N+]([O-])=O
1109 0 LAJRDKIZERBEHP-UHFFFAOYSA-N CCCCC1=CC=C(C=C1)N=CC1=CC=C(OC(F)F)C=C1
1110 0 OCISLIRWPWASKV-UHFFFAOYSA-N NC(CC1=CC=C(OC2CCCCC2)C=C1)C(O)=O
1111 0 OMKFQKKWILOSOF-UHFFFAOYSA-N NC(=O)OCC(c1cccc(c1)C)(COC(=O)N)O
1112 0 HIGNUDMIBLJVDG-UHFFFAOYSA-N CC(C)C(=O)OC1=CC=C(C=C1)C(=O)C1=CC=CC=C1
1113 0 MLGCKDPQDILTSU-UHFFFAOYSA-N COC1=NC2=NC(N)=NC(N)=C2N=C1C1=CC=CC=C1
1114 0 AUVSIAZDYGROKK-UHFFFAOYSA-N CC1(C)OC2CN(CC3=CC=CC=C3)C(CO)C2O1
1115 0 IRLWFHPHLRWRFR-UHFFFAOYSA-N NC(=O)OCC(c1ccc(cc1)C)(COC(=O)N)O
1116 0 LPZJUPGMTPKDJO-UHFFFAOYSA-N COC1=CC2=C(C=C1)N(CCC2)C(=O)OC(C)(C)C
1117 0 OEPYWGNGFIDEAP-UHFFFAOYSA-N CNC(=O)OCC(c1ccccc1)(COC(=O)N)O
1118 0 UHFDYCFXESIUJM-UHFFFAOYSA-N COC(c1ccccc1)(COC(=O)N)COC(=O)N
1119 0 SLEILPOCCHXPTR-UHFFFAOYSA-N COC1=CC2=C(C=C1)C=CC1=CC(OC)=CC(OC)=C21
1120 0 BAEFUAYRWLKGRC-UHFFFAOYSA-N CC(C)(C)OC(=O)NCCCC(=O)C1=CC=CC=C1
1121 0 SPHWCXZVPHMWRN-UHFFFAOYSA-N CC1CC2OC(=O)C(=C)C2CC2(C1C(N)CC2=O)C
1122 0 JPRXSVQGASWWQE-UHFFFAOYSA-N CCOC(=O)C1=CC=C(C=C1)C1=CC=C(C=C1)C(C)=O
1123 0 SXXVAZRRBBYKKV-UHFFFAOYSA-N NCC1C(=O)OC2C1CC1(C)C(=O)C=CC1C(C2)C
1124 0 BDRJBMHXLCCUQN-UHFFFAOYSA-N CCCCC(C)C1=CC(=C(O)C(=C1)[N+]([O-])=O)[N+]([O-])=O
1125 0 OGPAHZWSIDYPSO-UHFFFAOYSA-N COC1=C(OCC2=CC=CC=C2)C=C2CCC(=O)C2=C1
1126 0 LPLNSLCFOHKVLS-UHFFFAOYSA-N O=CCCCCC(=O)C1(C)C(=O)NC(=O)N(C1=O)C
1127 0 ZPUCINDJVBIVPJ-UHFFFAOYSA-N COC(=O)C1C(CC2N(C1CC2)C)OC(=O)c1ccccc1
1128 0 DWWDOCDNYCVUIK-UHFFFAOYSA-N OC#CCC(c1ccc(cc1)O)(c1ccc(cc1)O)C
1129 0 QSYLWAIBAVKKJC-UHFFFAOYSA-N OC(CC(=O)C1OC1C1=CC=CC=C1)C1=CC=CC=C1
1130 0 KWZZYUSMYABTIB-UHFFFAOYSA-N CC(C)C1=CC=CC=C1C(=O)C1=CC=CC=C1C(O)=O
1131 0 ZCPUZLJWSFKQOA-UHFFFAOYSA-N CCCCO\C(N)=N\C(\N)=N\C1=CC=C(Cl)C=C1
1132 0 CJSOGNWXOTWWIT-UHFFFAOYSA-N C[Si](C)(C)C1=CC=CC2=C(N=NN12)C1=CC=CC=N1
1133 0 YFDBYNORSYBXHW-UHFFFAOYSA-O C[N+]1=C2C=CC=CC2=C(C2=CC=C(N)C=C2)C2=CC=CC=C12
1134 0 GQVSOZIWEVUIGC-UHFFFAOYSA-N COC(=O)C1CC(O)CCN1C(C)C1=CC=CC=C1
1135 0 GQVSOZIWEVUIGC-UHFFFAOYSA-N COC(=O)C1CC(O)CCN1C(C)C1=CC=CC=C1
1136 0 STEUYNAHKXTTBS-UHFFFAOYSA-N CCC1=CC=C(C=C1)C(=O)C1=CC=CC=C1CC(O)=O
1137 0 LTAWAYHSIMQTJI-UHFFFAOYSA-N CC(C)CC1=CC=C(C=C1)C(C)C(=O)NCC(O)=O
1138 0 PHDRWZXWRBXBOC-UHFFFAOYSA-N Nc1nc(N)c2ncn(C3OC(CO)CC3F)c2n1
1139 0 HBRNJPFYBXEGGW-UHFFFAOYSA-N O=C1OC(C)C23C(C1)C(=CC3CC(C2)(C)C)C(=O)N
1140 0 QYXNVKPSCXEMPQ-UHFFFAOYSA-N COC(=O)C1=CC=CC=C1CC(=O)CC1=CC=CC=C1
1141 0 VGRLJKLCXCIJNK-UHFFFAOYSA-N OCC1(C2=CCCCC2)C(=O)N(C)C(=O)N(C1=O)O
1142 0 QMMMIVYPYGBAHH-UHFFFAOYSA-N O=C1N(C)C(=O)C(C(=O)N1O)(C)C1=CCCCC1O
1143 0 BCIOJKZUJHYATJ-UHFFFAOYSA-N COC1=C(C=CC(OCC(O)=O)=C1)C(=O)NCCN
1144 0 MJKVCSYMXIVEFP-UHFFFAOYSA-N CC1=CC=C(C=C1)S(=O)CCC(=O)OC(C)(C)C
1145 0 ONUNGGYPMZSKPO-UHFFFAOYSA-N OC1CCC=C(C1)C1(C)C(=O)N(C)C(=O)N(C1=O)O
1146 0 KWYZDHWDFMOVOR-UHFFFAOYSA-N CC1(C)OB(OC1(C)C)C1=C(F)C=C(C=O)C=C1F
1147 0 JAVBHBHAMQYQAN-UHFFFAOYSA-N NCC1OC(C(O)C1F)n1cnc2c(N)ncnc12
1148 0 UQJIEXQVNCDWOE-UHFFFAOYSA-N COC1=CC=C(CNC2(CCCCC2)C(O)=O)C=C1
1149 0 GMWIKFWJCZJXHP-UHFFFAOYSA-N COC1=CC=CC(CNC2(CCCCC2)C(O)=O)=C1
1150 0 ONYUPIAZASQLKZ-UHFFFAOYSA-N OC(=O)C1=CC=C(OCCCN2CCCCC2)C=C1
1151 0 IYDYPXBUEYDZCB-UHFFFAOYSA-N OC1CCCC(=C1)C1(C)C(=O)N(C)C(=O)N(C1=O)O
1152 0 UTUNRWYIARBCEU-UHFFFAOYSA-N OCN1C(=O)N(O)C(=O)C(C1=O)(C)C1=CCCCC1
1153 0 PMNYEAFUVUBPHD-UHFFFAOYSA-N CCCCOC1=CC=CC2=C1C(=O)C1=CC=CC=C1O2
1154 0 WSYGMWSHXFCAIP-UHFFFAOYSA-N OC1CCC(=CC1)C1(C)C(=O)N(C)C(=O)N(C1=O)O
1155 0 OBMIYTLBJKRVIL-UHFFFAOYSA-N O=C1N(C)C(=O)C(C(=O)N1O)(C)C12CCCCC2O1
1156 0 XRJUOPQDYPJWHD-UHFFFAOYSA-N CCCC1=C(OC2=C1C=C(O)C=C2)C1=CC=C(O)C=C1
1157 0 HCFBTPSCLNVUJL-UHFFFAOYSA-N CCOC(=O)C(CC1=CC=CC=C1F)C(=O)OCC
1158 0 VMRHSKWMXSTRIQ-UHFFFAOYSA-N O=C1N(C)C(=O)C(C(=O)N1O)(C)C1=CCCCOC1
1159 0 SUOQXWQDJFVSKW-UHFFFAOYSA-N O=C1N(C)C(=O)C(C(=O)N1O)(C)C1=CCCOCC1
1160 0 WMTGYPSNYJWFRF-UHFFFAOYSA-N COC1=CC=C(C=C1OC)C1CCCN(C1)C(C)=O
1161 0 QALAPWUWJZPIRY-UHFFFAOYSA-N C[N+](C)(C)CCCCCC[As+](C)(C)C
1162 0 SHPKONUYIUQUGT-UHFFFAOYSA-N O=C1N(C)C(=O)C(C(=O)N1O)(C)C1=CCOCCC1
1163 0 UAFLKGRMOYDMKZ-UHFFFAOYSA-N CC1CCC2C(C3(C1C=CC3N)C)OC(=O)C12OC1
1164 0 VGQRTLUSTBGWLP-UHFFFAOYSA-N CCC(=O)OC1(CC[N+](C)([O-])CC1)C1=CC=CC=C1
1165 0 JVYVENFIJHXECS-UHFFFAOYSA-N O=CC1=C(C=CC(=O)O)CC2C(C1(C)CCN2C)C
1166 0 DKCXLLOKQVHSDT-UHFFFAOYSA-N C[N+]1=C(C2=CC=CC=C2)C2=C(C=CC(N)=C2)C2=CC=CC=C12
1167 0 JMHGMBRMIWBUPG-UHFFFAOYSA-N CC(C)(C)OC(=O)NC(CCC1=CC=CC=C1)C=O
1168 0 ZSJYEPWNJXUAQV-UHFFFAOYSA-N NCC1C(=O)OC2C1(O)CCC(=C)C1C2C(=C)CC1
1169 0 RKSRXZBQVNIWLH-UHFFFAOYSA-N COCCCCCC(=O)C1=CC=C(C=C1)S(C)=O
1170 0 IHWPIUUATFQLHZ-UHFFFAOYSA-N CCOCCCCC(=O)C1=CC=C(C=C1)S(C)=O
1171 0 SINUVZZRPKKSPE-UHFFFAOYSA-N COC1C=CC2=C(C1)CCN1C2CCC(C1)C(=O)O
1172 0 KBPPBHKDTQOXJZ-UHFFFAOYSA-N COC1=CC2=C(CC1)C1CCC(CN1CC2)C(=O)O
1173 0 GAGFQRXAZKNNTB-UHFFFAOYSA-N COC1=CC2C(C=C1)C1CCC(CN1CC2)C(=O)O
1174 0 IZKOYKYGUUTAHX-UHFFFAOYSA-N CCc1oc2c(c1C(c1ccc(cc1)O)O)cccc2
1175 0 IZBLTSDHCLAJGG-UHFFFAOYSA-N CCC1Oc2c(C1C(=O)c1ccc(cc1)O)cccc2
1176 0 BVNOWPSFQFVHJB-UHFFFAOYSA-N CCc1oc2=CCCC=c2c1C(=O)c1ccc(cc1)O
1177 0 RPUQDYROHCWVJG-UHFFFAOYSA-N OC(=O)CC(c1ccccc1N)(CC(C(=O)O)N)O
1178 0 FCHWOZIHRQGYJL-UHFFFAOYSA-N CC1CCC2C(C3(C1C(N)CC3=O)C)OC(=O)C2=C
1179 0 FZLCNEQIMBDUQF-UHFFFAOYSA-N NCC1C(=O)OC2C1CCC(C1C2(C)C(=O)C=C1)C
1180 0 CCDKBCZCOZCTAD-UHFFFAOYSA-N COC1=CC(=O)C(=CC1=O)C(c1ccccc1)C(=C)C
1181 0 WKOPKKRMHPZBBE-UHFFFAOYSA-N C=CC(c1ccccc1C)C1=CC(=O)C(=CC1=O)OC
1182 0 DTLXXDMOQOXQBU-UHFFFAOYSA-N COC1=CC(=O)C(=CC1=O)C(c1ccccc1)C=CC
1183 0 FDNZETXADNUMIM-UHFFFAOYSA-N C=CC(C1=CC(=O)C(=CC1=O)OC)c1cccc(c1)C
1184 0 JGIKAKWBRAGZOF-UHFFFAOYSA-N C=CC(C1=CC(=O)C(=CC1=O)OC)c1ccc(cc1)C
1185 0 GXNMIPBIXDHBTM-UHFFFAOYSA-N CN(C)C1=NC2=CC=CC=C2N2C(C1)=NN=C2C1=CC=CC=C1
1186 0 GMBBKSBARMHNKK-UHFFFAOYSA-N COC1=C(OC)C=C2C(=O)C(CC2=C1)C1=CC=CC=C1
1187 0 MOLRNXJUYCXJTN-UHFFFAOYSA-N CC(C)C(=O)C(C)(C)S(=O)(=O)C1=CC=C(C)C=C1
1188 0 LYTGSAGFBXXLQF-UHFFFAOYSA-N COC1=CC=C(C=C1)C(=O)C(C)(C)N1CCOCC1
1189 0 VZXKFUZYRHTORS-UHFFFAOYSA-N COC1=CC=C(NCC2=CC(OC)=C(OC)C(OC)=C2)C=C1
1190 0 YMTSETBJEDMYKO-UHFFFAOYSA-N CC(C)(C)OC(=O)N1CCC2(CC1)OC(=O)C1=CC=CC=C21
1191 0 KVBMQRXNPORLIP-UHFFFAOYSA-N CC1CC(C)C(C(C1)C=C)C1C(=O)C=CN(O)C1=O
1192 0 LQLAKQZVCKYEQC-UHFFFAOYSA-N COC1=CC2=C(CN(CC2)C(=O)OC(C)(C)C)C=C1
1193 0 MPAJEAWRMPMEDF-UHFFFAOYSA-N CC1CC(C)C(=O)C(C1)C(CC1C#CNC(=O)C1)O
1194 0 GIZQLVPDAOBAFN-UHFFFAOYSA-N OCCN1CCN(CC(O)CS(O)(=O)=O)CC1
1195 0 WQGMCJPLHVUEBD-UHFFFAOYSA-N CC1=CC2=CC=C(C[N+]3=CC=C4C=CC=CC4=C3)N=C2C=C1
1196 0 PARLMHGJYUYYHN-UHFFFAOYSA-N N#CN=C(NCCSC(c1nc[nH]c1C)O)NC
1197 0 YYHWYXQYNPKPQL-UHFFFAOYSA-N CCOC(=O)C1(CC[N+](C)([O-])CC1)C1=CC=CC=C1
1198 0 KYRMLHPTYZSWTI-UHFFFAOYSA-N COC1=C(C2=CC=CC=C2F)[N+](C)=C2C=CC=CC2=C1
1199 0 DBXVMEUAJHSISG-UHFFFAOYSA-O C[N+](C)(C)CC(=O)NN=C1C(O)N=C2C=CC=CC12
1200 0 CZJSSUOFLNZAOB-UHFFFAOYSA-N CCOC(=O)CC(N1CCOCC1)C1=CC=CC=C1
1201 0 FSVZPKWRXWZRQY-UHFFFAOYSA-N COC1=CC=C(C=C1)C(=O)C(C)CN1CCOCC1
1202 0 AKYBTMGWGOEXKC-UHFFFAOYSA-N CNC(=NC#N)NCC(SCc1nc[nH]c1C)O
1203 0 UXDYOTIMBWYKED-UHFFFAOYSA-N CNC(=NC#N)NC(CSCc1nc[nH]c1C)O
1204 0 QFAHJHJVAUEVSW-UHFFFAOYSA-N CCNC1=NC2=CC=CC=C2N2C(C1)=NN=C2C1=CC=CC=C1
1205 0 CVPJMGHAJVCTGP-UHFFFAOYSA-N OCNC(=NC#N)NCCSCc1nc[nH]c1C
1206 0 ALFZYQSYVBCJNJ-UHFFFAOYSA-N N#CN=C(NCCSCc1nc([nH]c1C)O)NC
1207 0 LJGKXWIFSKZASM-UHFFFAOYSA-N CC(=O)OC1=CC=CC=C1C(=O)C1=CC=CC(C)=C1C
1208 0 MHRCSKPNDZWJNO-UHFFFAOYSA-N CC(=O)OC1=CC=CC=C1C(=O)C1=C(C)C=C(C)C=C1
1209 0 JVERENSHMHMPCV-UHFFFAOYSA-N CC(=O)OC1=CC=CC=C1C(=O)C1=C(C)C=CC(C)=C1
1210 0 QGGDOFBPKNAWJQ-UHFFFAOYSA-N CC(=O)OC1=CC=CC=C1C(=O)C1=C(C)C=CC=C1C
1211 0 AIOTUJTWHYXQMH-UHFFFAOYSA-N CC(=O)OC1=CC=CC=C1C(=O)C1=CC(C)=C(C)C=C1
1212 0 UVAUFBIYKFNXEY-UHFFFAOYSA-N CC(=O)OC1=CC=CC=C1C(=O)C1=CC(C)=CC(C)=C1
1213 0 JSTWNRREBFKXNZ-UHFFFAOYSA-N CNC(=NC#N)NCCSCc1nc[nH]c1CO
1214 0 OIUCVWIJISSBFS-UHFFFAOYSA-N CC(=O)OC1=CC=CC(=C1)C(=O)C1=CC=CC(C)=C1C
1215 0 JHQDKWBPMPHYGP-UHFFFAOYSA-N CC(=O)OC1=CC=CC(=C1)C(=O)C1=C(C)C=C(C)C=C1
1216 0 YQCNSUPKPLGESS-UHFFFAOYSA-N CC(=O)OC1=CC=CC(=C1)C(=O)C1=C(C)C=CC(C)=C1
1217 0 ZFPBUHFWEAMTSS-UHFFFAOYSA-N CC(=O)OC1=CC=CC(=C1)C(=O)C1=C(C)C=CC=C1C
1218 0 IKMOKAWFIBPLQB-UHFFFAOYSA-N CC(=O)OC1=CC=CC(=C1)C(=O)C1=CC(C)=C(C)C=C1
1219 0 YHIKWJCVQAMEBC-UHFFFAOYSA-N CC(=O)OC1=CC=CC(=C1)C(=O)C1=CC(C)=CC(C)=C1
1220 0 LLRBDCYBJNSBOI-UHFFFAOYSA-N CCC1=CC=C(C=C1)C(=O)C1=CC=C(OC(C)=O)C=C1
1221 0 DNXYGDPXGLTXHY-UHFFFAOYSA-N CC(=O)OC1=CC=C(C=C1)C(=O)C1=CC=CC(C)=C1C
1222 0 JOBLZQWKIDTGAW-UHFFFAOYSA-N CC(=O)OC1=CC=C(C=C1)C(=O)C1=C(C)C=C(C)C=C1
1223 0 MGOWSJOVTHAWOI-UHFFFAOYSA-N CC(=O)OC1=CC=C(C=C1)C(=O)C1=C(C)C=CC=C1C
1224 0 DEXWPUINOVTLOS-UHFFFAOYSA-N CC(=O)OC1=CC=C(C=C1)C(=O)C1=CC(C)=C(C)C=C1
1225 0 RRJJNOXSLDSFNJ-UHFFFAOYSA-N CC(=O)OC1=CC=C(C=C1)C(=O)C1=CC(C)=CC(C)=C1
1226 0 ZYYZWDXKWIXVOO-UHFFFAOYSA-N CCOC(=O)CCCCCCC(=O)C1=CSC=C1
1227 0 BEUKMUFHIJVHMX-UHFFFAOYSA-N CCCCCCC(=O)C1=CC=C(S1)C1OCCO1
1228 0 UTFYDBPIKHOMHB-UHFFFAOYSA-N CN1C(NCC2=CC=CC=C2)=NC2=C1C=CC1=NC=C(C)N=C21
1229 0 FSSHCMOWKFRBEV-UHFFFAOYSA-N CN1C(NCC2=CC=CC=C2)=NC2=C1C=CC1=NC(C)=CN=C21
1230 0 ISMSYXBOBFTYBK-UHFFFAOYSA-N CC1=CC=CC=C1C(=O)C1=CC=CC(=C1)C1OCCO1
1231 0 ITNBSWDDNLMRNE-UHFFFAOYSA-N CC1=CC(=CC=C1)C(=O)C1=CC=CC(=C1)C1OCCO1
1232 0 RIEQTSXOQBUVIC-UHFFFAOYSA-N CC1=CC=C(C=C1)C(=O)C1=CC=CC(=C1)C1OCCO1
1233 0 OAANRGDHQABFEZ-UHFFFAOYSA-N CC1=CC=CC=C1C(=O)C1=CC=C(C=C1)C1OCCO1
1234 0 IGXRCXYMCBVLFJ-UHFFFAOYSA-N CC1=CC(=CC=C1)C(=O)C1=CC=C(C=C1)C1OCCO1
1235 0 BTMYIZGGINBBPH-UHFFFAOYSA-N CC1=CC=C(C=C1)C(=O)C1=CC=C(C=C1)C1OCCO1
1236 0 CMXZPAUMRMYUIQ-UHFFFAOYSA-N CCOC(=O)C1=CC=C(C=C1)C(=O)CC1=CC=CC=C1
1237 0 XUAXKZOVMDQSLV-UHFFFAOYSA-N CCOC(=O)C1=CC=CC(=C1)C(=O)CC1=CC=CC=C1
1238 0 RXXWWYXETYKNGL-UHFFFAOYSA-N CCOC(=O)C1=CC=C(CC(=O)C2=CC=CC=C2)C=C1
1239 0 TTYFUCMILGBCBQ-UHFFFAOYSA-N CCOC(=O)C1=CC=CC(CC(=O)C2=CC=CC=C2)=C1
1240 0 HQIWRLOWMUUUSV-UHFFFAOYSA-N CCOC(=O)C1=CC=CC=C1CC(=O)C1=CC=CC=C1
1241 0 MSOKTDLSYFNWHV-UHFFFAOYSA-N CCNC(=O)CC1CCC2=CC(OC)=C(OC)C=C12
1242 0 YEUASEYJCPDLQY-UHFFFAOYSA-N CC(C=O)C(NC(=O)OC(C)(C)C)C1=CC=CC=C1
1243 0 KAOKXTKQQFSPFJ-UHFFFAOYSA-N N#CN=C(NCCSCC12N=CNC2(O1)C)NC
1244 0 SVMMWSZZUKPVDE-UHFFFAOYSA-N O=CC1=CC=CC=C1OCCCCN1CCOCC1
1245 0 PKDHOMPZYVYPCR-UHFFFAOYSA-N N#CN=C(NCOCSCc1nc[nH]c1C)NC
1246 0 HOJLJLYVNQFCRE-UHFFFAOYSA-N N#CN=C(NCCS(=O)Cc1nc[nH]c1C)NC
1247 0 RMUKFMIZMNAOED-UHFFFAOYSA-N N#CN=C(N(CCSCc1nc[nH]c1C)O)NC
1248 0 KYXVYVHEPNXIKE-UHFFFAOYSA-N CC(C)CCN1C(C)C(=O)NC2=CN=C(Cl)N=C12
1249 0 KHPNFCFHMIVVJS-UHFFFAOYSA-N CCOC(=O)C1CCCN(C1)C1=CC=C(CO)C=C1
1250 0 OOVCLALSAAECBT-UHFFFAOYSA-N OC1CC2(C)C=CC(C(=C2C2C1C(C)C(=O)O2)C)N
1251 0 UOKDVXSJGSMUEM-UHFFFAOYSA-N CCCCC1=C(O)C2=CC=CC3=C2C(=C1O)C(=O)C=C3
1252 0 UETSDSZTYNEECL-UHFFFAOYSA-N CSCCCCCCCC(C(=O)O)(C(O)C)N
1253 0 RASYGYARDYGSGY-UHFFFAOYSA-N OC(=O)CCC(C(=O)O)NC(=O)C1CC=C(C=C1)N
1254 0 KRHGIOVXTVCXSF-UHFFFAOYSA-N COC1=CC2=C(C=C1)C=CC1=CC(OC)=C(OC)C=C21
1255 0 FYCMDXGKVLEOOK-UHFFFAOYSA-N CCOC(=O)C1CCN(CC1)C1=CC=CC=C1CO
1256 0 HNLLVCZYAKWWFN-UHFFFAOYSA-N CC(C)(C)[Si](C)(C)SC1=CC=CC(=C1)B(O)O
1257 0 WVARBGJZYOUBCW-UHFFFAOYSA-N OC(=O)CCC(C(=O)O)NC(=O)C1=CCC(C=C1)N
1258 0 NINDVACLWGXYSY-UHFFFAOYSA-N CCOC(=O)C1CCN(CC1)C1=CC=C(CO)C=C1
1259 0 NFKMWUQJFMOTPS-UHFFFAOYSA-N COC1=C(C(O)=O)C(NC(=O)OC(C)(C)C)=CN=C1
1260 0 HVRLSEIFVCJXTR-UHFFFAOYSA-N NC1=CC=C(CC1)C(=O)NC(C(=O)O)CCC(=O)O
1261 0 IXDZCOFQTQYZPY-UHFFFAOYSA-N C=C1CC2(N)OC=C(C2C(=O)C2(C1CCC2C)O)C
1262 0 MJNXLRQXKPSOGF-UHFFFAOYSA-N CCOC(=O)C1(CCNCC1)C1=CC=CC(OC)=C1
1263 0 PNLHOCUNLNUFIH-UHFFFAOYSA-N CC(C)(C)OC(=O)N1CCC2=CC=CC=C2C1CO
1264 0 NWJHSWJLOVDYKN-UHFFFAOYSA-N COc1cc(ccc1O)C(CC(=O)NCC(=O)O)N
1265 0 PTFRBIPUUDFLJX-NSCUHMNNSA-N COC1=CC(/C=C/C(=O)NCC(=O)O)C(C=C1O)N
1266 0 ILJCIDDGDIKIAU-UHFFFAOYSA-N CN(C)C1=CC2=NN=CN2C2=CC=CC=C2N1C1=CC=CC=C1
1267 0 HLHFDHQKENKHLN-UHFFFAOYSA-N C=CC(C(=Cc1ccc(cc1)O)O)c1ccc(cc1)O
1268 0 RSRFILVQWROGPW-UHFFFAOYSA-N OC(=O)CCCNCCOC1=CC=C(C=C1)[N+]([O-])=O
1269 0 RSRFILVQWROGPW-UHFFFAOYSA-N OC(=O)CCCNCCOC1=CC=C(C=C1)[N+]([O-])=O
1270 0 LOCIXTWDTYHEJG-UHFFFAOYSA-N CCOC(=O)CC1=CC2=CC=CC=C2N1C(=O)OC(C)(C)C
1271 0 MBAMQTKWUXJZDV-UHFFFAOYSA-N CC1=CC(C)=C(O)C(=C1)C(=O)CC(=O)C1=CC=CC=C1
1272 0 XEBJLCKJFHJNOE-UHFFFAOYSA-N Oc1ccc(cc1)C=CC(c1ccc(cc1)O)C(=C)O
1273 0 IWKUXXILQVUMMQ-UHFFFAOYSA-N NC(CN1CCN(CC1)C1=CC=CC(Cl)=C1)N=O
1274 0 PKYHHJFJJKWAPA-UHFFFAOYSA-N OB(O)C1=CC=C(C=CC2=CC=C(C=C2)B(O)O)C=C1
1275 0 MFANFOUDLIGXSQ-UHFFFAOYSA-N OC(=O)C(CCC(=O)C1=CC=CC=C1)C1=CC=CC=C1
1276 0 MXHHIKHZWVQMMX-UHFFFAOYSA-N FC(F)(F)C1CCC(NC1)C1CCCC(C1)C(F)(F)F
1277 0 GDKOOKMXYVFJLF-UHFFFAOYSA-N CCCOC(=O)C1=CC=C(C=C1)C(=O)C1=CC=CC=C1
1278 0 GUMNIDBFNHVRBD-UHFFFAOYSA-N OC1=CC=C(C=CC(=O)OCCC2=CC=CC=C2)C=C1
1279 0 DBHWTELEADLHQD-VAWYXSNFSA-N C=CC(c1ccc(cc1)O)(/C=C/c1ccc(cc1)O)O
1280 0 NZYUTQPCMYVQKN-UHFFFAOYSA-N C=C1C(=O)OC2C1CC1(N)C(C(C2)C)CC(=O)C1C
1281 0 KGDOHQGVBOUDOT-UHFFFAOYSA-N NCC1C(=O)OC2C1CC1=C(C)C(=O)CC1C(C2)C
1282 0 FTRNUAWSYMYHAH-UHFFFAOYSA-N CCCC(CCC)C(=O)OC1=CC=CC=C1C(N)=O
1283 0 PWDOUGMRFQWZBH-UHFFFAOYSA-N CCOC(=O)C=CC1=CC=C(OC2=CC=CC=C2)C=C1
1284 0 SMROFJRIFRUZTH-UHFFFAOYSA-N CCC(=O)NC1CCC2=CC(OC)=C(OC)C=C2C1
1285 0 TUJCPMXUYKGZKD-UHFFFAOYSA-N CCOC(=O)C=C(C)C1=CC=C(CCC(C)O)S1
1286 0 PHRHVDHWKSXROM-UHFFFAOYSA-N CCC1(OCCc2c1[nH]c1c2cccc1CC)COC(=O)O
1287 0 HXBMLULUJHKVJE-UHFFFAOYSA-N COC(=O)C(N(C(=O)c1ccco1)C1C(C)C=CC=C1C)C
1288 0 LALMQICOMAYQHX-UHFFFAOYSA-N CNCCC(c1ccccc1)(C(=O)OCC)CC=O
1289 0 FFNDRAJLGVDTRV-UHFFFAOYSA-O C[N+]1=C(\C=C/C2=CNC3=CC=CC=C23)C=CC2=CC=CC=C12
1290 0 RAHWFMIZBGSPOO-UHFFFAOYSA-N CC1=C(O)C=CC2=C1CCN(C2)C(=O)OC(C)(C)C
1291 0 SUZAEQNUOCEVFD-UHFFFAOYSA-N CCC(O)C1CCCN1C(=O)OCC1=CC=CC=C1
1292 0 GTUBBFJXLFYUAS-UHFFFAOYSA-N CCOC(=O)C1=CC2=C(C=CC(C)=C2)N1C(=O)OC(C)(C)C
1293 0 MVFRQCSRCULPII-UHFFFAOYSA-N OB(O)C1=CC(C=CC2=CC=CC(=C2)B(O)O)=CC=C1
1294 0 IFKNZFGFMLABKJ-UHFFFAOYSA-N CCOC(=O)C1(CCN(CC1)C)c1ccccc1O
1295 0 JDUPQWLLFAOPMO-UHFFFAOYSA-N CC(C)C1=C(O)C(C(=O)N2CCOCC2)=C(C)C=C1
1296 0 ATMGOQAKRKBJPP-UHFFFAOYSA-N CCOC(=O)C1(CCN(CC1)C)c1ccc(cc1)O
1297 0 WNLVOGZUTMVWMF-UHFFFAOYSA-N CCOC(=O)C1(CCN(CC1O)C)c1ccccc1
1298 0 OHROGPFIOCQMIJ-UHFFFAOYSA-N CCOC(=O)C1(CCN(C(C1)O)C)c1ccccc1
1299 0 CHEGSOYZLHESMP-UHFFFAOYSA-N CCN(CC)C(=O)C1=C(O)C=C(O)C(C)=C1CC=C
1300 0 CKGBLEIQPMAISP-UHFFFAOYSA-N O=C1NCCN1C1=CNN=C1C1N=C2C=CC=CC2=N1
1301 0 GMCDCBDDMNBXIX-UHFFFAOYSA-N CN(CC1=CC=C(C=C1)C(C)=O)C(=O)OC(C)(C)C
1302 0 TWYPADIZPGCRQW-UHFFFAOYSA-N O=C(CC1=CC=CC=C1)C1=CC=C(C=C1)C1OCCO1
1303 0 UPMDOMUIUAIJHN-UHFFFAOYSA-N O=C1COCC(CCCCOCC2=CC=CC=C2)N1
1304 0 CIDYIRKXDYOXFD-UHFFFAOYSA-N CCOC(=O)C1(CCN(CC1)CO)c1ccccc1
1305 0 RCIREQXAVJSQQX-UHFFFAOYSA-N COC1=C(C)C(=CC=C1)C(=O)NC(C)(C=O)C(C)C
1306 0 KJFSWEVUQHEUPK-UHFFFAOYSA-N CC(=O)CC(NC(=O)OC(C)(C)C)C1=CC=CC=C1
1307 0 UIFLHWJDRSYUJI-UHFFFAOYSA-N CN1CCC(CC1)(C(=O)OC(O)C)c1ccccc1
1308 0 NDBWXIBHWJWZAF-UHFFFAOYSA-N OCCOC(=O)C1(CCN(CC1)C)c1ccccc1
1309 0 HMTNHLMVTJZOHP-UHFFFAOYSA-N COC1=CC2=C(C(=C(C)O2)C2=CC=CC=C2)C(OC)=C1
1310 0 IYOAARLPVFRFHQ-UHFFFAOYSA-N COC1=NC=CC(C(O)=O)=C1NC(=O)OC(C)(C)C
1311 0 BPQSVGDJJGYTMR-UHFFFAOYSA-N NC(=O)C1=CN=C2NC=CC2=C1NCC1=NC=CN=C1
1312 0 CUDCJDJQKPBSRT-UHFFFAOYSA-N CCOC(=O)C1(CCN(CC1)C)C12C=CC=CC2O1
1313 0 AFNRAZXMXUYAFC-UHFFFAOYSA-N OC1=CC=CC=C1C(=O)CC(=O)CCC1=CC=CC=C1
1314 0 IZNYHTPCEGGENV-UHFFFAOYSA-N CCOCCOC1=CC(=C(NC(C)=O)C=C1)[N+]([O-])=O
1315 0 WTNJMWMQNJOOIK-UHFFFAOYSA-N CCOC(=O)C1(CCN(CC1)C)C1=CC=CC2C1O2
1316 0 CLSZLBFVSSFKNR-UHFFFAOYSA-N CCOC(=O)C1(CCN(CC1)C)C1=CC2C(C=C1)O2
1317 0 ONICVROBCFXUJT-UHFFFAOYSA-N CCOC(=O)C1(COCN(CC1)C)c1ccccc1
1318 0 FGCFCSNQQCEYGE-UHFFFAOYSA-N CCC(=O)C1=CC=C(C=C1)C(=O)OCC1=CC=CC=C1
1319 0 RLWZMXCQUSZXSY-UHFFFAOYSA-N CC(C)(C)OC(=O)NC1CCC2=CC=CC=C2C1O
1320 0 DTWAJUHXCCVMBI-UHFFFAOYSA-N OC1C(CCC2=CC=CC=C12)OC(=O)C1=CC=CC=C1
1321 0 RLWZMXCQUSZXSY-UHFFFAOYSA-N CC(C)(C)OC(=O)NC1CCC2=CC=CC=C2C1O
1322 0 RLWZMXCQUSZXSY-UHFFFAOYSA-N CC(C)(C)OC(=O)NC1CCC2=CC=CC=C2C1O
1323 0 DTWAJUHXCCVMBI-UHFFFAOYSA-N OC1C(CCC2=CC=CC=C12)OC(=O)C1=CC=CC=C1
1324 0 RLWZMXCQUSZXSY-UHFFFAOYSA-N CC(C)(C)OC(=O)NC1CCC2=CC=CC=C2C1O
1325 0 MABVIZVTLRQVOB-UHFFFAOYSA-N [H]C12CCC([H])(N1)C(C(C2)OC(=O)C1=CC=CC=C1)C(=O)OCC
1326 0 WOHYPMFQGODEHI-UHFFFAOYSA-N COC1=CC(=C(OC)C=C1CCNC(C)=O)[N+]([O-])=O
1327 0 KAMHMZSHGUYPGP-UHFFFAOYSA-N CC=CC1=C(OCC2=CC=CC=C2)C(=CC=C1)C(O)=O
1328 0 YARIXJKSKXJUHC-UHFFFAOYSA-N O=C(C1C=CC=CC1O)OC1CC2CCC(C1)N2C
1329 0 YVNBLBOVCUWSSU-UHFFFAOYSA-N [H]C12CCC3(CC1=O)C(C2)=CC(=O)C1=CC(OC)=CC=C31
1330 0 IDYJZOXBSWBXJD-UHFFFAOYSA-N COC1C=CC23C(C1)N(CC2)Cc1c3cc(O)c(c1OC)O
1331 0 WARHRPHMACUOQK-UHFFFAOYSA-N COc1ccc(c(c1)C)C1CC(=O)c2c(O1)cccc2
1332 0 DNDOMFBYDYLNBE-UHFFFAOYSA-N COc1ccc(cc1C)C1CC(=O)c2c(O1)cccc2
1333 0 LLLTWMXPBSSDAR-UHFFFAOYSA-N COC1=CC=C(C=C1)C12CNCC1CC2(OC)OC
1334 0 CPMZNKUVEPHLRA-UHFFFAOYSA-N NC1=C(N=NC2=C1C=CC(F)=C2)C(=O)NCCN1CCCC1
1335 0 PVRZVPDBTZWUSL-UHFFFAOYSA-N NC1=C2C=CC=C(F)C2=NN=C1C(=O)NCCN1CCCC1
1336 0 YWBVHKVMKUWKPI-UHFFFAOYSA-N CSCCCCCCCCC(C(=O)O)(CO)N
1337 0 XUQZBPZTICDXOJ-UHFFFAOYSA-N CCO[Si](CCC(O)=O)(OCC)C1=CC=CC=C1
1338 0 UDNCJGIBPVCNHP-UHFFFAOYSA-O CC(=O)NC1=CC=C(\C=C\C2=CC=[N+](C)C3=CC=CC=C23)C=C1
1339 0 WEUDBDZPKLPKEK-UHFFFAOYSA-N COC1=CC=C(C=C1)C1(OOCC1=C)C1=CC=CC=C1
1340 0 PKFUIBHTKJNPRF-UHFFFAOYSA-N OC(=O)CC(CCC(C(C)C)OP(=O)(O)O)C
1341 0 LXZONDGLYKLFEV-UHFFFAOYSA-N CC(CC(=O)OP(=O)(O)O)CCC(C(C)C)O
1342 0 XPVFTCVITPTXME-UHFFFAOYSA-N COC1=CC=CC=C1OC(=CC1=CC=CC=C1)C(C)=O
1343 0 JTELTMYDFKDHNK-UHFFFAOYSA-N COC1=C(OC)C=C(CC(NC(N)=O)C(O)=O)C=C1
1344 0 RHHZIIMHEFKVHO-UHFFFAOYSA-N CCOC1=CC=C(OC(=O)C=CC2=CC=CC=C2)C=C1
1345 0 IVNKBXWUJJTCLW-UHFFFAOYSA-N C[Si](C)(C)C(N=CC1=CC=CC=C1)[Si](C)(C)C
1346 0 SRABISAMBRWYBY-UHFFFAOYSA-N CCCCCCCC(CC(=O)OP(=O)(O)O)O
1347 0 SYLSRTLUCIDOHN-UHFFFAOYSA-N CNC(=O)OC1=CC=CC(NC(=O)OCCOC)=C1
1348 0 KDBQSRLUZVCNAS-UHFFFAOYSA-N CCN1CCC(CNC2=C3C=CC(Cl)=CC3=NC=C2)CC1
1349 0 MCTRDOYODAKBTK-UHFFFAOYSA-N OCCCCCCCCCC(=O)OP(=O)(O)O
1350 0 HOCXBMREALVPID-UHFFFAOYSA-N CC1=CC(C)=C(C=C1)C(=O)CCC(=O)NCCCO
1351 0 HCSNDAWPGIFMQQ-UHFFFAOYSA-N OC(=O)CCCCCCCCCOP(=O)(O)O
1352 0 XNSOATZHAPWYEC-UHFFFAOYSA-N CC1C(N)CC2C1C1OC(=O)C(=C)C1C(CC2=C)O
1353 0 JVGDQPAPEQTDCM-UHFFFAOYSA-N COC(=O)C=C(C1=CC=CC=C1)C1=CC=C(OC)C=C1
1354 0 BIOVEHPEPHKJGI-UHFFFAOYSA-N CN(C)P(=O)(NC1=CC=C(C)C=C1)NC1=CC=C(C)C=C1
1355 0 HMJBHZBDTJSZSH-UHFFFAOYSA-N CC(=O)CC(C1=CCC2C(CC1C)OC(=O)C2=C)N
1356 0 RLKIPDAYEAOOGD-UHFFFAOYSA-N NCC1C(=O)OC2C1CC=C(C(C2)C)C=CC(=O)C
1357 0 QZVMUBODTZAGEV-UHFFFAOYSA-N CCC(=O)c1ccccc1OCCN1CCOCC1
1358 0 BQSXQCXBUCLJGS-UHFFFAOYSA-N COC(=O)C(=C)C1=CC(OCC2=CC=CC=C2)=CC=C1
1359 0 IXYMKBMHKIJBCD-UHFFFAOYSA-N CC[N+](CC)=C1C=CC2=Nc3c(OC2=C1)ccc1ccccc31
1360 0 VELRDEZLRTVVBP-UHFFFAOYSA-N CCCCCCCCOC1=C(SC(C=O)=C1)C=O
1361 0 WXEJJQWBNBHRKQ-UHFFFAOYSA-N CC(=O)C=CC1C(C)CC2C(CC1N)C(=C)C(=O)O2
1362 0 NNWIJQMQYPDTRC-UHFFFAOYSA-N CNCCC(c1cccc(c1)O)(C(=O)CC)CC=O
1363 0 FLGNCSDBLDWPOY-UHFFFAOYSA-N OCN1CCC(CC1)(C(=O)CC)c1cccc(c1)O
1364 0 HKCBGXIEQWKCOP-UHFFFAOYSA-N OCCC(=O)C1(CCN(CC1)C)c1cccc(c1)O
1365 0 MQPUMBHVEXXXJH-UHFFFAOYSA-N CCOC(=O)CC(CC(C)O)=NCC1=CC=CC=C1
1366 0 MXVGKVDIINEPAN-UHFFFAOYSA-N COC(=O)C#CC(C)(CCC#CC=O)C1=CC=CC=C1
1367 0 NHXDTXLKIYDIOY-UHFFFAOYSA-N COC(=O)C1=CC=C(C=C1)C(=O)C1=C(C)C=CC(C)=C1
1368 0 YIKDJVSXYHLROX-UHFFFAOYSA-N COC1=C(OC)C=C2C(=C1)C(C)=CC1=CC(O)=CC=C21
1369 0 IMERHLVLXSSHQA-UHFFFAOYSA-N CCC(=O)C1(CCN(CC1O)C)c1cccc(c1)O
1370 0 BTAKWQOKWJIPMJ-UHFFFAOYSA-N CCCCC(CCC=O)S(=O)(=O)C1=CC=CC=C1
1371 0 BTAKWQOKWJIPMJ-UHFFFAOYSA-N CCCCC(CCC=O)S(=O)(=O)C1=CC=CC=C1
1372 0 IIHZJCLEPMLBQA-UHFFFAOYSA-N COC1=CC=C(C=C1)C1=C(CO)CC2=CC=CC=C2O1
1373 0 OPLQIWWSPCDZOU-UHFFFAOYSA-N CCCOP(O[Si](C)(C)C)O[Si](C)(C)C
1374 0 IFFAMPJETXYPNN-UHFFFAOYSA-N CCC(=O)C1(CCN(CC1)C)c1cc(O)ccc1O
1375 0 FSACXUFVSANALA-UHFFFAOYSA-N CCCCNC(=O)OC1=CC=CC2=C1OC(C)(C)C2
1376 0 RVPYEGLGVGJFHK-UHFFFAOYSA-N CC(=O)N(\C=C\C1=CC=C2C=CC=CC2=[N+]1C)C1=CC=CC=C1
1377 0 CQLWFQJPXFAGOR-UHFFFAOYSA-N COC1=C(OCC2=CC=CC=C2)C=C(C=CC=O)C=C1
1378 0 WEJHPIGXPDXTES-UHFFFAOYSA-N CCC(=O)C1(CCN(CC1)C)c1cccc(c1O)O
1379 0 VDEJKNYZSGBVIS-UHFFFAOYSA-N CN1CCC(CC1)(c1cccc(c1)O)C(=O)C(O)C
1380 0 ORDNGOMBYVEMOH-UHFFFAOYSA-N CCCCC1(OCCO1)C1=CC=C(C=C1)S(C)=O
1381 0 VBLQSBPYTSJPPX-UHFFFAOYSA-N CCC(=O)C1(CCN(C(C1)O)C)c1cccc(c1)O
1382 0 PTBGWIWQUCDYFE-UHFFFAOYSA-N CCC(=O)C1(CCN(CC1)C)c1cc(O)cc(c1)O
1383 0 MDTMDEIAXKFDTH-UHFFFAOYSA-N CCC(=O)C1(CCN(CC1)C)c1ccc(c(c1)O)O
1384 0 YVCXFQJJCLFFON-UHFFFAOYSA-N COC1=C(OC)C=C(C=CC(C)=O)C(CN(C)C)=C1
1385 0 KUWCRUFJGHCTOW-UHFFFAOYSA-N OC(=O)CCCCCCCC(=O)NC1=CC=CC=C1
1386 0 KLQSLLVZXNIKTJ-UHFFFAOYSA-N CCOC(=O)C=CC1=CC=CC=C1OC1=CC=CC=C1
1387 0 ZCDBAYGWXFGNDF-UHFFFAOYSA-N CCO[Si](CCN1CCOC1)(OCC)OCC
1388 0 KOJSXEASEWWTDV-UHFFFAOYSA-N CCC(NC(=O)C1=CC=CC=C1)C(=O)OC(C)(C)C
1389 0 ILMCNWAPKHSSRX-UHFFFAOYSA-N CCCC(=O)C1C(=O)CC2(CSCC2C)CC1=O
1390 0 VLVJRCUKQFZVQL-UHFFFAOYSA-N CCC(=O)C1(CCN(CC1)C)C12C=CC=C(C2O1)O
1391 0 DULOAQGYUJNFFE-UHFFFAOYSA-N CC(C)OC1=CC2=C(C=C1)C(=O)C1=C(O2)C=CC(C)=C1
1392 0 YFUIYVPGGRVTCR-UHFFFAOYSA-N CCC(=O)C1(CCN(CC1)C)C1=CC(=CC2C1O2)O
1393 0 NNTNJUYXOUPXGC-UHFFFAOYSA-N CC1=C2C(CC(C)(C2=O)C2=CC=CC=C2)=CC(O)=C1O
1394 0 XKOJYRKNXZOQHX-UHFFFAOYSA-N OC(=O)CNC(=O)CCCCCN1C(=O)C=CC1=O
1395 0 UOVGQFDGQZSYFY-UHFFFAOYSA-N COC1=C(OCC[Si](C)(C)C)C=C(O)C(C=O)=C1
1396 0 QZFZVWXTIFBJEH-UHFFFAOYSA-N COC(=O)N1CC(O)CCC1CCC1=CC=CC=C1
1397 0 RGYVFXOTNABEFC-UHFFFAOYSA-N OC(=O)C1(CNOCC2=CC=CC=C2)CCCCC1
1398 0 LOAAFDXCCXTCDY-UHFFFAOYSA-N CCC(=O)C1(CCN(CC1)C)C1=CC2(C(C=C1)O2)O
1399 0 SUAUILGSCPYJCS-UHFFFAOYSA-N CC1=C(C=C(C(=C1[N+](=O)[O-])OC)C(C)(C)C)[N+](=O)[O-]
1400 0 YXHPRTYIXPJGPS-UHFFFAOYSA-N CC1=C(C)N=C(N1)C1=CC=CC=C1C1=NC2=C(N1)C=C(N)C=C2
1401 0 MALNXHYEPCSPPU-UHFFFAOYSA-N NC(CO)C(=O)NC(CC1=CC=C(O)C=C1)C(O)=O
1402 0 PWMDAAKTYKADBR-UHFFFAOYSA-N C[SiH](C)[Si](C)(O[Si](C)(C)C)C1=CC=CC=C1
1403 0 WTJBNMUWRKPFRS-UHFFFAOYSA-N CCOC(=O)C1(CCN(CC1)C)c1cccc(c1)O
1404 0 PXONVSQMSBJCCV-UHFFFAOYSA-N CCC(C(C[N+]([O-])=O)C1=CC=CC=C1OC)[N+]([O-])=O
1405 0 OCKWEVRMBGKWJE-UHFFFAOYSA-N CCC(C(C[N+]([O-])=O)C1=CC=C(OC)C=C1)[N+]([O-])=O
1406 0 AELXTVLDYGTKSD-UHFFFAOYSA-N CCC(=O)C1(COCN(CC1)C)c1cccc(c1)O
1407 0 KOJSXEASEWWTDV-UHFFFAOYSA-N CCC(NC(=O)C1=CC=CC=C1)C(=O)OC(C)(C)C
1408 0 UMRYJWIDLZTXBL-UHFFFAOYSA-N CCOC(=O)COCC#CC1=CC=CC2=CC=CC=C12
1409 0 MJKVIILPAOMVFT-UHFFFAOYSA-N CCC(=O)OC1(CCN(CC1)C)c1cccc(c1)O
1410 0 HLFCTXCXHVPZPB-UHFFFAOYSA-N COC1=CC2=C(C(=CO2)C2=CC=C(C)C=C2)C(OC)=C1
1411 0 VVBAOWBPXKAOHQ-UHFFFAOYSA-N CC(C)(C)OC(=O)CCS(=O)CC1=CC=CC=C1
1412 0 MGNPDDLLLBRFHT-UHFFFAOYSA-N CCOC(=O)C(C)(C)OC1=C(N)C=C(C=C1)[N+]([O-])=O
1413 0 CEMKRMPOEZUBFZ-UHFFFAOYSA-N C=C1C(N)C=CC2(C1CC1C(C2)OC(=O)C1(C)O)C
1414 0 ZSXJENBJGRHKIG-UHFFFAOYSA-N NC(CC1=CC=C(O)C=C1)C(=O)NC(CO)C(O)=O
1415 0 NHJMWMHKBJNTKY-UHFFFAOYSA-N CN(C)C1=CC2=C(C=C1)N=C1N(N=C(C)C1=N2)C1=CC=CC=C1
1416 0 ZOGNBLKDKPCKGB-UHFFFAOYSA-N COC1=C(OC(=O)C2=CC=CC=C2)C=CC(CC=C)=C1
1417 0 YOBNUUGTIXQSPD-UHFFFAOYSA-N CCCC(CCC)NC(=O)C1=CC=C2OCOC2=C1
1418 0 KARZVAOLKYDGSV-UHFFFAOYSA-N CC(C)(C)OC(=O)CC(=O)C(N)CC1=CC=CC=C1
1419 0 ZPVILADHIQHZJD-UHFFFAOYSA-N CC(C)(O)C1CCN(C1)C(=O)OCC1=CC=CC=C1
1420 0 QTCRYAVIAKKAGY-FPQMDWDVSA-N OC1C(O)C(O)C(=NNc2ccccc2)C(O)C1O
1421 0 XNEUDXJVFMPTJF-GJBLVYBDSA-N COc1cc(C=CC)ccc1OC(=O)C(N)C(C)C
1422 0 HAEUDJCBUNPHPT-UHFFFAOYSA-N CC(N=O)C1=CC=C(C=C1)C1(OCCO1)C(C)(C)C
1423 0 GUMNIDBFNHVRBD-DHZHZOJOSA-N Oc1ccc(C=CC(=O)OCCc2ccccc2)cc1
1424 0 OQBKTWNTCNXQGU-UHFFFAOYSA-N CCN(CC)C1=CC=C(C=C1)N=NC1=CC=C(C#N)C(=C1)C#N
1425 0 DNLNYCCHXAULQA-BMLIUANNSA-N CC1COC2(C1)OC(=O)c3c2ccc4c(C)cccc34
1426 0 DFVDOTBXTVFTGC-UHFFFAOYSA-N C[Si]1(C)C[Si](C1)(C1=CC=CC=C1)C1=CC=CC=C1
1427 0 VPCAVNYBPXYQAV-UHFFFAOYSA-N CCOC(=O)COC1=CC=C(C=C1)N1CCCCC1
1428 0 HGEIUGTWYDVGLT-UHFFFAOYSA-N CN(C)S(=O)(=O)N([Si](C)(C)C)[Si](C)(C)C
1429 0 MCFRZKKARFKDOD-UHFFFAOYSA-N CCCCOC(=O)C(O)C(C)SC1=CC=CC=C1
1430 0 JRZMNVIEOXRAIE-UHFFFAOYSA-N CO[Si](CCCNC(=O)C(C)(C)C)(OC)OC
1431 0 JPXDAPZLAGGDKS-UHFFFAOYSA-N C[SiH](C)C1=CC=C(C=C1)N(C1=CC=CC=C1)C1=CC=CC=C1
1432 0 DNLNYCCHXAULQA-DYZYQPBXSA-N CC1COC2(C1)OC(=O)c3c2ccc4c(C)cccc34
1433 0 OREMPYMNOPZBEM-UHFFFAOYSA-N CC(C)(C)OC(=O)N1CCC(C1)C1=CC=CC(O)=C1
1434 0 IJVLANJDSRVODQ-UHFFFAOYSA-N CC(=O)c1c(O)ccc2CCc3c(C)c(O)ccc3c12
1435 0 MTBFWYXTNXMRNE-OAHLLOKOSA-N COc1c(O)c(C)cc2cc3C=CC(=C)C(O)c3cc12
1436 0 NWJZRZVLSHYKLM-UHFFFAOYSA-O COC1=C(C=C(C)C(NC(=O)C2=CC=CC=C2)=C1)[N+]#N
1437 0 AVGYGUNTLQSTKJ-GFCCVEGCSA-N Oc1ccc(cc1)C(CC(=O)c2ccc(O)cc2)C=C
1438 0 JNUJNSFROLCMND-MFKMUULPSA-N CC1CC(=O)N2CCCC3OC(=O)C(=C3CCC2)C1
1439 0 JZLIPCHVEPOKFA-UHFFFAOYSA-N NC1=NC(=N)N=C2C1N=CN2C1CC(F)C(CO)O1
1440 0 COTRONQEHWUCRV-UHFFFAOYSA-N CCCN(CCC)C(=O)COC(=O)C1=CC=CC=C1
1441 0 DNLNYCCHXAULQA-QGHHPUGFSA-N CC1COC2(C1)OC(=O)c3c2ccc4c(C)cccc34
1442 0 IPZVVWAJUDWCPP-UHFFFAOYSA-N CC(=O)NCCCCCCCCCS(=O)(=O)C
1443 0 DMYSIUBSQJBIDJ-UHFFFAOYSA-N COc1ccc(CC=C)cc1OC(=O)c2ccccc2
1444 0 JIQSYJYZZDCLEF-UHFFFAOYSA-N COC1=CC=C(C=CC(O)CN2CCOCC2)C=C1
1445 0 ZFAHLXYQXUMNIS-UHFFFAOYSA-O COC1=C(C)C=C([N+]#N)C(NC(=O)C2=CC=CC=C2)=C1
1446 0 UOCZMUZYGLTGHO-UHFFFAOYSA-N CCO[Si](CN1CCOCC1)(OCC)OCC
1447 0 GIZQLVPDAOBAFN-UHFFFAOYSA-N OCCN1CCN(CC(O)CS(O)(=O)=O)CC1
1448 0 ZNULTQPNPARMSG-UHFFFAOYSA-N CC1C(=O)OC2C1CCC(C1C2C(=CC1=O)C)(C)N
1449 0 VLYMTZOHHWXZGK-UHFFFAOYSA-N CC1C(=O)OC2C1CCC(=C1C2C(C)(N)CC1=O)C
1450 0 DNLNYCCHXAULQA-UHFFFAOYSA-N CC1COC2(C1)OC(=O)C1=C2C=CC2=C(C)C=CC=C12
1451 0 ZVUCFUCDQBZDOS-UHFFFAOYSA-N C1C=CC2C3NC4C=CC=CC4C3C=[N+]3C=CC=C1C23
1452 0 JWKBEONLEADIMJ-UHFFFAOYSA-N CCOC(=O)OC1(CCN(C)CC1)C1=CC=CC=C1
1453 0 AKDGIMIIYKLFLT-UHFFFAOYSA-N COc1cc(CCN2CC=CC2)cc(OC)c1OC
1454 0 LIWWBRVKSGQBIL-UHFFFAOYSA-N COC1=C(O)C=CC(=C1)C(=O)CCN1CCCCC1
1455 0 DKCXLLOKQVHSDT-UHFFFAOYSA-N C[N+]1=C(C2=CC=CC=C2)C2=C(C=CC(N)=C2)C2=CC=CC=C12
1456 0 LECCXQYDWOHTMK-UHFFFAOYSA-N CCC\N=C(/N)NC(=O)Nc1c(C)cccc1Cl
1457 0 NLYYZWPKTIYUOI-UHFFFAOYSA-N NC(=N)C1=CC=C(C=C1)C1=CC=C(N1)C1=CC=C(C=C1)C(N)=N
1458 0 UISFOCLIJXFUBC-UHFFFAOYSA-N CC(C)NC1=NC=NC2=C1N=C1CC(C)(C)CC(=N)C1S2
1459 0 BHLCRHQLSCTGHK-UHFFFAOYSA-N C[N+]1=CC(=CC(=C1)C([O-])=N)C1OC(CO)C(O)C1O
1460 0 XFTZEGPVTVNRTP-UHFFFAOYSA-N CCN(CC)C(=O)C(CC)(CC)S(=O)(=O)CC
1461 0 AODFHPPZKRRCIU-UHFFFAOYSA-N COc1cc2c(C)cc(O)cc2c3cc(O)c(C)cc13
1462 0 AYPBVTIYNBOWCS-UHFFFAOYSA-N COC1=C(OC)C=C(CC2CC(C)(C)C(O)=N2)C=C1
1463 0 VNOZVPYTFVZKPD-UHFFFAOYSA-N CC(N(CCN(C)C)C1=CC=CC=N1)C1=CC=C(Cl)C=C1
1464 0 SSPXFEOQODWHPC-UHFFFAOYSA-N Cc1cccc(C)c1NC(=O)\N=C\NNCCCl
1465 0 UWKQSWZLVGSIHT-UHFFFAOYSA-N CCOC(=O)C(O)(C1CCCCC1)C1=CC=CS1
1466 0 ITCONRCDSSQXNV-UHFFFAOYSA-N CCOC1=CC=C(C=C1)C(=O)CCN1CCOCC1
1467 0 GBECGCDVAVIEJP-UHFFFAOYSA-N OC(=O)CCOC1=CC=CC(CN2CCCCC2)=C1
1468 0 KCCVYOKFPFWMQG-UHFFFAOYSA-O NC(=O)c1cc[n+](CCCN2C=CC(=CN=O)C=C2)cc1
1469 0 XOGRSOSTTBXAGJ-UHFFFAOYSA-N C[N+](C)(C)CC(O)C\C(O)=N\CCS([O-])(=O)=O
1470 0 GHKSMXRCBGRXTN-UHFFFAOYSA-N C[Si]1(C)C2=CC=CC=C2[Si](C)(C)C2=CC=CC=C12
1471 0 PGVWMXYBRORGGU-UHFFFAOYSA-N CCOC(=O)OCC1C2=CC=CC=C2C2=CC=CC=C12
1472 0 ZRDCNUALRUCCPA-DHZHZOJOSA-N COc1ccc(C(=O)C=Cc2ccccc2)c(OC)c1
1473 0 AUYZMSOQVXJTME-UHFFFAOYSA-N COc1ccc2c(ccc3cc(OC)c(OC)cc23)c1
1474 0 NVRUKXWTXOQLSZ-NTMALXAHSA-N S=C=NCCCCCCCCCC=C/N=C=S
1475 0 XVWKAJPKSDYKDT-UHFFFAOYSA-N COC1=C(O[Si](C)(OC)OC)C=CC(CC=C)=C1
1476 0 HNYRONCIRKYGNT-UHFFFAOYSA-N CN1C=NC(=C1)S(=O)(=O)NCCC[N+]1(C)CCOCC1
1477 0 MABVIZVTLRQVOB-UHFFFAOYSA-N [H]C12CCC([H])(N1)C(C(C2)OC(=O)C1=CC=CC=C1)C(=O)OCC
1478 0 YCGQCNYXZKIIDN-UHFFFAOYSA-N OC1CC(=O)C2=C(C=CC3=C2C=CC2=C3CCC2)C1O
1479 0 LJVSSYDVPCHQCU-UHFFFAOYSA-N OC1=CC=C2C3C(CC4=CC(O)=C(O)C=C34)CCC2=C1
1480 0 VZXKFUZYRHTORS-UHFFFAOYSA-N COC1=CC=C(NCC2=CC(OC)=C(OC)C(OC)=C2)C=C1
1481 0 LQPIARFCQJVRNW-MPJRPATESA-N NC(=N)C=CNC(=O)c1cc(NC(=O)C2CCC(=N)N2)c[nH]1
1482 0 PMUWWDBIGFMHAW-UHFFFAOYSA-N CC1=CC=C(C=C1)C1OC2=CC=CC=C2C(=O)C1(C)O
1483 0 GDNDPSKATQMSNS-UHFFFAOYSA-N C1OC2(OCC1(CO2)C1=CC=CC=C1)C1=CC=CC=C1
1484 0 CXIRYTJQZBXCQT-UHFFFAOYSA-N CC(N1CCOCC1)C(=O)OC1=C(C)C=CC=C1C
1485 0 KZMOGQPNVGDXEU-UHFFFAOYSA-N CC1(C)Oc2cc(cc(O)c2C=C1)c3ccc(O)cc3
1486 0 NOGHTYRGACUGMV-UHFFFAOYSA-N CC(C)NC1=NN2C(=NN=C2C2=CC=CC=C12)C1=CC=CC=C1
1487 0 ZLQUOXVDPWOMCY-UHFFFAOYSA-N CCN(C)C1=NN2C(=NN=C2C2=CC=CC=C12)C1=CC=CC=C1
1488 0 MBYRRISIBTUICK-UHFFFAOYSA-N COc1ccc2OC(C)(C)c3ccc(C=O)cc3c2c1
1489 0 ZNUKTCIWKVUIIO-HNNXBMFYSA-N Cc1cc2C(=O)CC(Oc2c(C)c1O)c3ccccc3
1490 0 JIIQTQADQWROKF-XGUWZRRLSA-N CC1(C)C[C@H]2[C@H](O)c3cncc(O)c3[C@](C)(O)[C@H]2C1
1491 0 WRXIHJQKDWSVOH-UHFFFAOYSA-N CN1C2=CC=CC=C2C=CC1=C1C=CC(C=C1)=[N+](C)C
1492 0 RCRMDJPRYXRQQD-UHFFFAOYSA-N Cc1cc2ccc3c(C=C(O)C(=O)C3(C)C)c2cc1O
1493 0 UEWVNNYSXBUJHX-UHFFFAOYSA-N CCN(CC)C(=O)C1=C(O)C(OC)=CC(CC=C)=C1
1494 0 JHRMROJFMCSWOU-VZUCSPMQSA-N Oc1ccc(CCC(=O)C=Cc2ccc(O)cc2)cc1
1495 0 UANQOYWHAIDBHZ-UHFFFAOYSA-N COC1=C(OC)C=C(CCN2CCC(=O)CC2)C=C1
1496 0 AUSFEFKKBMKUEI-VOTSOKGWSA-N COc1ccc2c(OC)c(C=CC(C)C)c(O)nc2c1OC
1497 0 SGCBNKSLSODZJZ-UHFFFAOYSA-N CC(=O)CCC1=CC=C(OC(=O)C2=CC=CC=C2)C=C1
1498 0 LJMULVALRTTYIT-UHFFFAOYSA-N CC\C(O)=N/C(CO)C(O)C1=CC=C(C=C1)[N+]([O-])=O
1499 0 ZOKZTIKBIICQGU-UHFFFAOYSA-N CN(C)CCN(CCC1=CC=NC=C1)C1=CC(Cl)=CC=C1
1500 0 LYARGKIWLCSYHS-UHFFFAOYSA-N CN(C)CCN(CCc1ccncc1)c1ccc(Cl)cc1
1501 0 ZZTCMGZOZSJPOV-UHFFFAOYSA-N CCNC(=O)N1CCC2=C(C1)SC(N=C(N)N)=N2
1502 0 ITJWIBNTLYIIJY-UHFFFAOYSA-N CC(N)C(=O)NC(Cc1ccc(O)c(O)c1)C(O)=O
1503 0 ULSVZSGCDLQDIP-UHFFFAOYSA-N COc1cc2c(C(=O)C(=O)C2(C)C)c3ccc(C)cc13
1504 0 UTMPJCHLKKSULO-UHFFFAOYSA-N CCC(=O)OC1(CCN(C)C1)C1=CC=CC(OC)=C1
1505 0 SNCNCZYOCXGYFR-UHFFFAOYSA-N COC(=O)C(CC(=O)C1=CC=CC=C1)C1=CC=CC=C1
1506 0 YIMRTAMGFYEANJ-UHFFFAOYSA-N CC(=O)C1=CC(C)=C(OC(=O)C2=CC=CC=C2)C(C)=C1
1507 0 PNBLZGHZVYLIMX-UHFFFAOYSA-N CC(C)C(=O)N(C)C(=O)OC1=CC=CC(=C1)C(C)C
1508 0 YQGXRDXMBQRPDW-UHFFFAOYSA-N CCCCCCC(NC(=O)C1=CC=CC=C1)C(O)=O
1509 0 IUBMTYVIPGXROV-UHFFFAOYSA-N ClC1=CC2=NC=CC(NCCNC3CCCCC3)=C2C=C1
1510 0 DXFDCRAUONKSFT-UHFFFAOYSA-N COC1=CC=C(CNCC2=CC(OC)=C(O)C(OC)=C2)C=C1
1511 0 OYMLETLKIKZBOE-UHFFFAOYSA-N COC1=C(OC)C=C(C(NCCC(C)=O)=C1)[N+]([O-])=O
1512 0 GSYPREKFRGJLNT-UHFFFAOYSA-N CCN1CCC(O)(CC1)C(C(O)=O)C1=CC=CC=C1
1513 0 DQNJGXONRDHTII-UHFFFAOYSA-N COC1=CC(CC2CC=CCN2)=CC(OC)=C1OC
1514 0 JRSQCUMYEAXYBA-UHFFFAOYSA-N CCOC(=O)C1OC1(C1=CC=CC=C1)C1=CC=CC=C1
1515 0 TVRKKLMIINVXNE-UHFFFAOYSA-N CCCCCCC(=NOCC1=CC=CC=C1)C(O)=O
1516 0 LBMJXDRTHCOBGU-UHFFFAOYSA-N OCC(O)C(O)C(O)C(O)C1=NC2=C(N1)C=CC=C2
1517 0 ZOKVLFUFXBUTKQ-UHFFFAOYSA-N OC(=O)CC(CC(=O)C1=CC=CC=C1)C1=CC=CC=C1
1518 0 UZIUTGDSJJJPTQ-UHFFFAOYSA-N Cc1c(O)ccc2c1CCc3c(C)c(O)cc(C=O)c23
1519 0 RECIBUKKUGRLPU-UHFFFAOYSA-N CN(C)C(=O)OC1=CN(C)C(C=C1)=[N+]=NC1=CC=CC=C1
1520 0 KTDXBSZMCLIHCO-UHFFFAOYSA-N OC(=O)CCCCCCCNC(=O)C1=CC=CC=C1
1521 0 YHFKPMJWBHTUDN-UHFFFAOYSA-N COC1=C(C(=C(C=C1C)[N+]([O-])=O)C(C)(C)C)[N+]([O-])=O
1522 0 UINKMXMWKAYXAZ-UHFFFAOYSA-N CCNC1CCC(CC1)NC1=C2C=CC(Cl)=CC2=NC=C1
1523 0 MSZUUNZARYXGLL-UHFFFAOYSA-N COC1=C(O)C=C(CNCCC2=CC(OC)=C(O)C=C2)C=C1
1524 0 XUAFMQXKGPTTJN-UHFFFAOYSA-N OCC1OC(CC1O)N1C=C(CC=C)C(O)=NC1=O
1525 0 HSWDCZSBXABAPP-UHFFFAOYSA-N COC1=C(C=C(C(C)=C1[N+]([O-])=O)C(C)(C)C)[N+]([O-])=O
1526 0 UZZSJGULYYQOOY-UHFFFAOYSA-N CCCCCCC1=C(O)C(=CC(=C1)[N+]([O-])=O)[N+]([O-])=O
1527 0 FJCDURWGOHLMSJ-UHFFFAOYSA-N CCOC(=O)C(N1CCOCC1)C1=CC=C(C)C=C1
1528 0 LBMJXDRTHCOBGU-UHFFFAOYSA-N OCC(O)C(O)C(O)C(O)C1=NC2=C(N1)C=CC=C2
1529 0 DOACJPGLGGWIGS-UHFFFAOYSA-N CN(C(CCC(O)=N)C(O)=O)C1=CC(O)=C(O)C=C1
1530 0 ZXEYWAUEJYOOIU-UHFFFAOYSA-N CC1CCC(CC1)OS(=O)(=O)C1=CC=C(C)C=C1
1531 0 ILXBLWLTCNCYAW-UHFFFAOYSA-N CC1(C)OC2C3CC4CC(O)=NC(=O)N4C(O3)C2O1
1532 0 DVAZXEUXJKRBTP-UHFFFAOYSA-N CCOC(=O)C(CC1=CC(F)=CC=C1)C(=O)OCC
1533 0 LHDBJYUJLQFBKJ-UHFFFAOYSA-N COc1cc2CCN(C)C3CC(O)Cc(c1OC)c23
1534 0 WEOTZCSUBYPPFJ-UHFFFAOYSA-N CCOC(=O)N1CCC(O)(CC1)C1=CC=C(C)C=C1
1535 0 YSDNZHLMWUXRNT-UHFFFAOYSA-N OC(=O)C12CC3CC(C1)C(C(C3)C2)N1CCCC1=O
1536 0 HNXZKAQIZMTVBW-UHFFFAOYSA-N Cc1c(O)c(C)c(c(C)c1O)c2oc3ccccc3c2
1537 0 SDGHKFATACOZPG-UHFFFAOYSA-N CCOC(=O)C(CC1=C(C)NC2=CC=CC=C12)C(=O)OCC
1538 0 LHGLQBULRDQHRS-UHFFFAOYSA-N CCCOC1=CC=C(C=C1)C(=O)C(=O)C1=CC=CC=C1
1539 0 GTPRMEPXPKYOKK-JTQLQIEISA-N C[C@H](O)c1cc(O)cc2ccc3c(C)c(O)ccc3c12
1540 0 RULXLQHNRULFRO-UHFFFAOYSA-N CCCOC(=O)C1=CC=CC=C1C(=O)C1=CC=CC=C1
1541 0 BRMAAADEEFMXPX-UHFFFAOYSA-N CC(=C)C#Cc1cc(O)c(C#CC(=C)C)c(CO)c1O
1542 0 VGQRTLUSTBGWLP-UHFFFAOYSA-N CCC(=O)OC1(CC[N+](C)([O-])CC1)C1=CC=CC=C1
1543 0 ZOOUBGRVRUUFQX-UHFFFAOYSA-N CC1=C(C)C=C(C=C1)C(=O)CC1=CC=CC=C1C(O)=O
1544 0 BNSGDAIIZKLSFE-UHFFFAOYSA-N CC(C)OC(=O)C1=CC=CC=C1C(=O)C1=CC=CC=C1
1545 0 QVCGEYGJEZKWOU-UHFFFAOYSA-N CC(C)OC1(OC(=O)C2=CC=CC=C12)C1=CC=CC=C1
1546 0 DFBVNNOFXIGFCS-UHFFFAOYSA-N COc1cc(c(C)c(O)c1C)c2oc3ccccc3c2
1547 0 CVIWJEZILUCBDW-UHFFFAOYSA-N O=CNC1=C(N(CC2=CC=CC=C2)C=N1)C1=NC=NN1
1548 0 VVLAIVRYXGJTNL-UHFFFAOYSA-N CCOC(=O)C(=CN1CCC2=CC=CC=C2C1)C(=O)OCC
1549 0 MGWNKUFPLYQEQS-UHFFFAOYSA-N OC(=O)CCC(=O)C1=CC=C(CC2=CC=CC=C2)C=C1
1550 0 FRULCXSCLFPAIU-UHFFFAOYSA-N CCOC(=O)C(=CN1CCCC2=CC=CC=C12)C(=O)OCC
1551 0 OYSQNUOSVOCLFK-UHFFFAOYSA-N CCC(=O)c1ccc(OCCN2CCOCC2)cc1
