# Supplementary material for: Ion mobility collision cross-section atlas for known and unknown metabolite annotation in untargeted metabolomics
Source: Nat Commun. 2020 Aug 28;11:4334. doi: 10.1038/s41467-020-18171-8 (PMC7455731; doi:10.1038/s41467-020-18171-8)
Supplement: Supplementary file 8 — Supplementary Data 5 [file 41467_2020_18171_MOESM8_ESM.zip › 01_positive_mode/L0752/cfmid_pred_spec.msp]

Name: +ve in-silico MS/MS by CFM-ID for KWGRBVOPPLSCSI-WPRPVWTQSA-N
ID: KWGRBVOPPLSCSI-WPRPVWTQSA-N
Comment: Energy0
Num peaks: 6
15.02292652 2.430923963
58.06512568 2.87488188
117.0698767 4.827153317
135.0804414 3.680723394
148.1120759 43.70144868
166.1226406 33.27041238

Name: +ve in-silico MS/MS by CFM-ID for KWGRBVOPPLSCSI-WPRPVWTQSA-N
ID: KWGRBVOPPLSCSI-WPRPVWTQSA-N
Comment: Energy1
Num peaks: 6
58.06512568 8.222460476
117.0698767 16.58566693
119.0855268 2.991934775
121.1011768 3.178903367
148.1120759 38.68303892
166.1226406 10.45765839

Name: +ve in-silico MS/MS by CFM-ID for KWGRBVOPPLSCSI-WPRPVWTQSA-N
ID: KWGRBVOPPLSCSI-WPRPVWTQSA-N
Comment: Energy2
Num peaks: 28
15.02292652 4.056241026
27.02292652 1.468534309
29.03857658 1.192255848
32.04947561 1.505740023
42.03382555 6.095124679
44.04947561 2.692037206
49.00727645 3.080678203
51.02292652 1.720836457
52.01817548 1.710952981
53.03857658 1.186302113
54.03382555 1.684483134
56.04947561 3.399929986
58.06512568 6.906457108
63.02292652 3.039164268
65.03857658 1.271911748
70.06512568 1.140638315
79.05422664 5.724049926
83.08552677 1.308235904
85.10117684 1.056507937
91.05422664 4.90021044
93.06987671 1.021608447
107.0491413 3.703675372
117.0698767 7.319361002
119.0855268 3.504284005
132.0807757 4.915677225
135.0804414 1.261799304
148.1120759 2.518026218
150.0913404 1.102985179

Name: +ve in-silico MS/MS by CFM-ID for KWGRBVOPPLSCSI-WCBMZHEXSA-N
ID: KWGRBVOPPLSCSI-WCBMZHEXSA-N
Comment: Energy0
Num peaks: 6
15.02292652 2.430923963
58.06512568 2.87488188
117.0698767 4.827153317
135.0804414 3.680723394
148.1120759 43.70144868
166.1226406 33.27041238

Name: +ve in-silico MS/MS by CFM-ID for KWGRBVOPPLSCSI-WCBMZHEXSA-N
ID: KWGRBVOPPLSCSI-WCBMZHEXSA-N
Comment: Energy1
Num peaks: 6
58.06512568 8.222460476
117.0698767 16.58566693
119.0855268 2.991934775
121.1011768 3.178903367
148.1120759 38.68303892
166.1226406 10.45765839

Name: +ve in-silico MS/MS by CFM-ID for KWGRBVOPPLSCSI-WCBMZHEXSA-N
ID: KWGRBVOPPLSCSI-WCBMZHEXSA-N
Comment: Energy2
Num peaks: 28
15.02292652 4.056241026
27.02292652 1.468534309
29.03857658 1.192255848
32.04947561 1.505740023
42.03382555 6.095124679
44.04947561 2.692037206
49.00727645 3.080678203
51.02292652 1.720836457
52.01817548 1.710952981
53.03857658 1.186302113
54.03382555 1.684483134
56.04947561 3.399929986
58.06512568 6.906457108
63.02292652 3.039164268
65.03857658 1.271911748
70.06512568 1.140638315
79.05422664 5.724049926
83.08552677 1.308235904
85.10117684 1.056507937
91.05422664 4.90021044
93.06987671 1.021608447
107.0491413 3.703675372
117.0698767 7.319361002
119.0855268 3.504284005
132.0807757 4.915677225
135.0804414 1.261799304
148.1120759 2.518026218
150.0913404 1.102985179

Name: +ve in-silico MS/MS by CFM-ID for KUBCEEMXQZUPDQ-UHFFFAOYSA-N
ID: KUBCEEMXQZUPDQ-UHFFFAOYSA-N
Comment: Energy0
Num peaks: 6
121.0647913 18.14970386
123.0804414 1.766843498
138.1277259 1.003261236
148.1120759 1.590894765
150.0913404 1.21987685
166.1226406 67.99924857

Name: +ve in-silico MS/MS by CFM-ID for KUBCEEMXQZUPDQ-UHFFFAOYSA-N
ID: KUBCEEMXQZUPDQ-UHFFFAOYSA-N
Comment: Energy1
Num peaks: 10
58.06512568 19.37836292
72.08077574 1.783120315
93.06987671 1.153161193
95.04914126 1.289300457
107.0491413 1.956849881
121.0647913 25.66646676
122.0964258 1.854839485
148.1120759 1.355941465
150.0913404 1.614972238
166.1226406 24.4824647

Name: +ve in-silico MS/MS by CFM-ID for KUBCEEMXQZUPDQ-UHFFFAOYSA-N
ID: KUBCEEMXQZUPDQ-UHFFFAOYSA-N
Comment: Energy2
Num peaks: 25
15.02292652 2.944813025
42.03382555 1.360472142
49.00727645 1.972193543
51.02292652 2.283968099
53.03857658 3.185258866
58.06512568 8.069496083
63.02292652 1.535617325
65.03857658 4.949836773
68.04947561 1.028984361
72.08077574 1.309606198
75.02292652 1.57094466
77.03857658 3.913412545
79.05422664 8.505947129
89.03857658 1.787279564
91.05422664 4.786347967
93.06987671 7.589444703
95.04914126 1.446550614
103.0542266 3.226409432
105.0334912 1.300511552
105.0698767 1.074256128
107.0491413 4.088494959
121.0647913 7.872649974
122.0964258 2.630444054
148.1120759 1.110899272
150.0913404 1.335747034

Name: +ve in-silico MS/MS by CFM-ID for WTWBUQJHJGUZCY-UHFFFAOYSA-N
ID: WTWBUQJHJGUZCY-UHFFFAOYSA-N
Comment: Energy0
Num peaks: 6
105.0334912 2.411323459
107.0491413 5.553620446
119.0855268 3.312493845
121.1011768 0.8677332567
131.0855268 8.957803174
149.0960915 74.44757411

Name: +ve in-silico MS/MS by CFM-ID for WTWBUQJHJGUZCY-UHFFFAOYSA-N
ID: WTWBUQJHJGUZCY-UHFFFAOYSA-N
Comment: Energy1
Num peaks: 7
43.05422664 1.696508291
105.0334912 5.773605361
107.0491413 7.628506295
119.0855268 5.94888294
121.1011768 2.681550738
131.0855268 13.02255741
149.0960915 44.53458321

Name: +ve in-silico MS/MS by CFM-ID for WTWBUQJHJGUZCY-UHFFFAOYSA-N
ID: WTWBUQJHJGUZCY-UHFFFAOYSA-N
Comment: Energy2
Num peaks: 18
49.00727645 3.610677794
51.02292652 3.529901696
63.02292652 5.497475282
65.03857658 5.396324772
67.05422664 1.634995088
79.05422664 2.264026535
81.06987671 1.565561634
91.05422664 7.127659959
93.06987671 2.609340859
103.0542266 12.76238951
105.0698767 6.258700502
107.0855268 2.866241272
115.0542266 2.618293795
117.0698767 2.820508493
119.0855268 6.161568506
121.1011768 2.339637182
131.0855268 10.0189986
133.0647913 1.702030973

Name: +ve in-silico MS/MS by CFM-ID for CWMYODFAUAJKIV-HTQZYQBOSA-N
ID: CWMYODFAUAJKIV-HTQZYQBOSA-N
Comment: Energy0
Num peaks: 6
95.08552677 0.9106273155
97.10117684 3.994381104
99.1168269 1.882012088
110.0964258 0.893971627
126.1277259 61.98602759
144.1382906 23.43574391

Name: +ve in-silico MS/MS by CFM-ID for CWMYODFAUAJKIV-HTQZYQBOSA-N
ID: CWMYODFAUAJKIV-HTQZYQBOSA-N
Comment: Energy1
Num peaks: 6
53.03857658 1.249418368
57.06987671 1.325286049
84.08077574 31.01469944
110.0964258 1.862249895
126.1277259 39.34889921
144.1382906 10.05502426

Name: +ve in-silico MS/MS by CFM-ID for CWMYODFAUAJKIV-HTQZYQBOSA-N
ID: CWMYODFAUAJKIV-HTQZYQBOSA-N
Comment: Energy2
Num peaks: 24
30.03382555 1.525776119
41.03857658 6.166135221
43.05422664 4.064084485
44.04947561 2.189555853
53.03857658 3.020344692
55.05422664 3.885220686
57.06987671 5.149091383
58.06512568 1.769942737
60.08077574 1.426338167
69.06987671 1.349658315
70.06512568 1.709396239
81.06987671 2.991580082
82.06512568 1.95326946
83.08552677 2.99126539
84.08077574 9.388679911
85.10117684 3.309411475
95.08552677 2.117525428
96.08077574 1.462181909
97.10117684 5.203503442
98.0964258 2.089694051
99.1168269 3.918987817
100.1120759 1.997453945
110.0964258 6.401285645
126.1277259 4.775752106

Name: +ve in-silico MS/MS by CFM-ID for BQSAUYXITCMAKS-YUMQZZPRSA-N
ID: BQSAUYXITCMAKS-YUMQZZPRSA-N
Comment: Energy0
Num peaks: 6
83.08552677 2.340953244
85.10117684 6.696449239
97.10117684 1.255905773
115.1117415 1.289907263
126.1277259 56.48747911
144.1382906 20.27269817

Name: +ve in-silico MS/MS by CFM-ID for BQSAUYXITCMAKS-YUMQZZPRSA-N
ID: BQSAUYXITCMAKS-YUMQZZPRSA-N
Comment: Energy1
Num peaks: 16
55.05422664 5.240219917
57.06987671 3.392612926
69.06987671 3.105732985
71.08552677 1.462414536
82.06512568 3.804516778
83.08552677 2.975698039
84.08077574 1.987793354
86.0964258 2.085715355
97.10117684 1.933211059
98.0964258 1.562335089
99.1168269 1.749382461
100.1120759 2.249276212
109.1011768 2.541242402
114.1277259 2.448361656
126.1277259 36.89494138
144.1382906 7.65126383

Name: +ve in-silico MS/MS by CFM-ID for BQSAUYXITCMAKS-YUMQZZPRSA-N
ID: BQSAUYXITCMAKS-YUMQZZPRSA-N
Comment: Energy2
Num peaks: 20
39.02292652 2.394999995
41.03857658 5.973350907
42.03382555 2.029467236
43.05422664 8.883310366
45.06987671 1.90760929
53.03857658 1.815028612
55.05422664 10.78138188
57.06987671 5.962683162
59.08552677 2.419051652
69.06987671 3.859331269
71.08552677 1.631231761
82.06512568 7.529172307
83.08552677 4.150178444
84.08077574 3.859459392
85.10117684 4.59028475
95.08552677 1.413836366
97.10117684 3.207064204
99.1168269 3.105514771
110.0964258 1.956463919
126.1277259 2.775262995

Name: +ve in-silico MS/MS by CFM-ID for RUVINXPYWBROJD-ONEGZZNKSA-N
ID: RUVINXPYWBROJD-ONEGZZNKSA-N
Comment: Energy0
Num peaks: 6
41.03857658 2.215676774
107.0491413 2.111692988
117.0698767 4.344754406
121.0647913 2.019318027
123.0804414 1.293683743
149.0960915 79.29402625

Name: +ve in-silico MS/MS by CFM-ID for RUVINXPYWBROJD-ONEGZZNKSA-N
ID: RUVINXPYWBROJD-ONEGZZNKSA-N
Comment: Energy1
Num peaks: 8
25.00727645 1.99535541
39.02292652 3.067183352
41.03857658 9.087490749
107.0491413 5.606684431
117.0698767 6.880307107
121.0647913 4.04179277
133.0647913 2.519129702
149.0960915 48.15272623

Name: +ve in-silico MS/MS by CFM-ID for RUVINXPYWBROJD-ONEGZZNKSA-N
ID: RUVINXPYWBROJD-ONEGZZNKSA-N
Comment: Energy2
Num peaks: 17
39.02292652 12.77612356
41.03857658 12.01330987
43.05422664 1.675192084
49.00727645 5.202336499
51.02292652 3.913751797
63.02292652 11.74265148
65.03857658 3.841679886
77.03857658 1.79799237
79.05422664 2.578100556
89.03857658 3.063733431
91.05422664 3.54813904
101.0385766 2.279451059
103.0542266 2.181393549
107.0491413 4.127727736
117.0698767 4.318955311
119.0855268 1.939074328
133.0647913 3.308457692

Name: +ve in-silico MS/MS by CFM-ID for ZFMSMUAANRJZFM-UHFFFAOYSA-N
ID: ZFMSMUAANRJZFM-UHFFFAOYSA-N
Comment: Energy0
Num peaks: 6
41.03857658 2.126889509
107.0491413 2.004182743
117.0698767 4.157596557
123.0804414 1.445539321
133.0647913 6.586799274
149.0960915 75.4760465

Name: +ve in-silico MS/MS by CFM-ID for ZFMSMUAANRJZFM-UHFFFAOYSA-N
ID: ZFMSMUAANRJZFM-UHFFFAOYSA-N
Comment: Energy1
Num peaks: 7
39.02292652 2.85825413
41.03857658 8.430239261
107.0491413 5.111184238
117.0698767 6.298682391
121.0647913 3.206683628
133.0647913 12.12799663
149.0960915 43.34604299

Name: +ve in-silico MS/MS by CFM-ID for ZFMSMUAANRJZFM-UHFFFAOYSA-N
ID: ZFMSMUAANRJZFM-UHFFFAOYSA-N
Comment: Energy2
Num peaks: 17
39.02292652 11.46311391
41.03857658 9.948688325
49.00727645 5.273890522
51.02292652 4.434426804
63.02292652 10.34075725
65.03857658 3.518262627
75.02292652 1.925874284
77.03857658 2.416959285
79.05422664 2.961526053
89.03857658 2.795501571
91.05422664 3.238536591
101.0385766 2.792025489
103.0542266 4.510294682
105.0698767 2.390441261
107.0491413 4.254533761
117.0698767 3.680653621
133.0647913 4.4703357

Name: +ve in-silico MS/MS by CFM-ID for SGNXVBOIDPPRJJ-UHFFFAOYSA-N
ID: SGNXVBOIDPPRJJ-UHFFFAOYSA-N
Comment: Energy0
Num peaks: 6
82.06512568 1.315954435
84.08077574 2.501728302
122.0964258 1.956032658
148.1120759 11.4369005
150.0913404 3.342603896
166.1226406 74.44017285

Name: +ve in-silico MS/MS by CFM-ID for SGNXVBOIDPPRJJ-UHFFFAOYSA-N
ID: SGNXVBOIDPPRJJ-UHFFFAOYSA-N
Comment: Energy1
Num peaks: 6
98.0964258 2.552742024
122.0964258 4.49692599
124.1120759 9.556877806
148.1120759 14.08821447
150.0913404 2.607790162
166.1226406 51.84207723

Name: +ve in-silico MS/MS by CFM-ID for SGNXVBOIDPPRJJ-UHFFFAOYSA-N
ID: SGNXVBOIDPPRJJ-UHFFFAOYSA-N
Comment: Energy2
Num peaks: 22
39.02292652 10.53260343
41.03857658 6.845343613
43.05422664 7.463169276
51.02292652 4.810077975
53.03857658 6.33212225
54.03382555 1.448545441
55.05422664 6.052297405
57.06987671 1.73893913
65.03857658 2.893698729
67.05422664 1.668690336
68.04947561 4.510282645
78.03382555 2.192727809
80.04947561 1.505924065
82.06512568 6.692238281
84.08077574 4.84863129
94.06512568 1.560009954
96.08077574 2.214489133
98.0964258 1.229404886
106.0651257 1.622313281
122.0964258 1.497234029
148.1120759 1.196356177
150.0913404 1.709363393

Name: +ve in-silico MS/MS by CFM-ID for MDIDMOWWLBGYPG-UHFFFAOYSA-N
ID: MDIDMOWWLBGYPG-UHFFFAOYSA-N
Comment: Energy0
Num peaks: 6
43.01784114 2.518022772
122.0964258 2.321835498
124.1120759 15.9591169
142.1226406 22.82694141
166.1226406 2.072864567
184.1332052 48.18585163

Name: +ve in-silico MS/MS by CFM-ID for MDIDMOWWLBGYPG-UHFFFAOYSA-N
ID: MDIDMOWWLBGYPG-UHFFFAOYSA-N
Comment: Energy1
Num peaks: 6
43.01784114 2.827356702
122.0964258 3.36829596
124.1120759 38.97257941
126.0913404 5.388069527
142.1226406 22.97372249
184.1332052 13.13135337

Name: +ve in-silico MS/MS by CFM-ID for MDIDMOWWLBGYPG-UHFFFAOYSA-N
ID: MDIDMOWWLBGYPG-UHFFFAOYSA-N
Comment: Energy2
Num peaks: 18
15.02292652 5.578877635
25.00727645 1.560834705
43.01784114 3.589632562
43.05422664 1.553938544
51.02292652 1.451419705
81.06987671 1.7825655
82.06512568 5.826223822
84.08077574 1.735062588
94.06512568 1.601035348
96.08077574 5.101176772
98.0964258 2.686261515
108.0807757 3.469568275
110.0964258 1.845827477
112.1120759 2.418002661
122.0964258 3.843616275
124.1120759 17.13047505
126.0913404 15.71146658
142.1226406 4.276629491

Name: +ve in-silico MS/MS by CFM-ID for MDIDMOWWLBGYPG-UHFFFAOYSA-N
ID: MDIDMOWWLBGYPG-UHFFFAOYSA-N
Comment: Energy0
Num peaks: 6
43.01784114 2.518022772
122.0964258 2.321835498
124.1120759 15.9591169
142.1226406 22.82694141
166.1226406 2.072864567
184.1332052 48.18585163

Name: +ve in-silico MS/MS by CFM-ID for MDIDMOWWLBGYPG-UHFFFAOYSA-N
ID: MDIDMOWWLBGYPG-UHFFFAOYSA-N
Comment: Energy1
Num peaks: 6
43.01784114 2.827356702
122.0964258 3.36829596
124.1120759 38.97257941
126.0913404 5.388069527
142.1226406 22.97372249
184.1332052 13.13135337

Name: +ve in-silico MS/MS by CFM-ID for MDIDMOWWLBGYPG-UHFFFAOYSA-N
ID: MDIDMOWWLBGYPG-UHFFFAOYSA-N
Comment: Energy2
Num peaks: 18
15.02292652 5.578877635
25.00727645 1.560834705
43.01784114 3.589632562
43.05422664 1.553938544
51.02292652 1.451419705
81.06987671 1.7825655
82.06512568 5.826223822
84.08077574 1.735062588
94.06512568 1.601035348
96.08077574 5.101176772
98.0964258 2.686261515
108.0807757 3.469568275
110.0964258 1.845827477
112.1120759 2.418002661
122.0964258 3.843616275
124.1120759 17.13047505
126.0913404 15.71146658
142.1226406 4.276629491

Name: +ve in-silico MS/MS by CFM-ID for UMKXSOXZAXIOPJ-UHFFFAOYSA-N
ID: UMKXSOXZAXIOPJ-UHFFFAOYSA-N
Comment: Energy0
Num peaks: 6
43.05422664 2.029662334
105.0334912 0.6582679627
107.0491413 4.040602402
121.0647913 1.393014941
131.0855268 1.946435257
149.0960915 84.15594413

Name: +ve in-silico MS/MS by CFM-ID for UMKXSOXZAXIOPJ-UHFFFAOYSA-N
ID: UMKXSOXZAXIOPJ-UHFFFAOYSA-N
Comment: Energy1
Num peaks: 10
41.03857658 3.388192578
43.05422664 7.455704603
55.05422664 2.719223986
105.0334912 3.344190579
105.0698767 2.56386789
107.0491413 14.04268288
107.0855268 4.211138524
121.0647913 5.327060963
133.0647913 3.722107649
149.0960915 35.31139364

Name: +ve in-silico MS/MS by CFM-ID for UMKXSOXZAXIOPJ-UHFFFAOYSA-N
ID: UMKXSOXZAXIOPJ-UHFFFAOYSA-N
Comment: Energy2
Num peaks: 20
39.02292652 4.948480744
41.03857658 4.314693636
43.05422664 5.083641996
49.00727645 2.530204765
51.02292652 3.377674766
53.03857658 5.830388018
55.05422664 3.827985842
65.03857658 3.529096451
75.02292652 2.575532883
79.05422664 6.890162906
91.05422664 4.964814882
93.06987671 2.365708268
103.0542266 4.338907611
105.0334912 2.616012415
105.0698767 6.804948113
107.0491413 3.378443959
107.0855268 3.259525402
119.0491413 2.656387913
121.0647913 2.730508893
133.0647913 4.712444915

Name: +ve in-silico MS/MS by CFM-ID for UVYOXYJPADNJRE-CMDGGOBGSA-N
ID: UVYOXYJPADNJRE-CMDGGOBGSA-N
Comment: Energy0
Num peaks: 6
45.0334912 1.109811953
103.0542266 2.553929254
105.0698767 1.957201972
117.0698767 3.02922088
131.0855268 37.76541449
149.0960915 35.76675012

Name: +ve in-silico MS/MS by CFM-ID for UVYOXYJPADNJRE-CMDGGOBGSA-N
ID: UVYOXYJPADNJRE-CMDGGOBGSA-N
Comment: Energy1
Num peaks: 25
39.02292652 2.037552653
41.00219107 1.127781504
41.03857658 1.925333193
43.05422664 4.289992627
49.00727645 1.187628431
51.02292652 2.249887165
53.03857658 1.692324135
55.05422664 2.447288849
63.02292652 2.696161049
65.00219107 0.9681945095
65.03857658 1.775327669
67.05422664 1.866673215
73.00727645 1.542861373
75.02292652 2.645612567
77.03857658 1.757662173
79.05422664 1.762305629
87.02292652 2.084928245
89.03857658 1.95584311
91.05422664 1.702065798
103.0542266 3.731315859
105.0698767 1.460488605
117.0698767 1.573495956
119.0855268 0.9912277346
131.0855268 24.79852264
149.0960915 9.777877492

Name: +ve in-silico MS/MS by CFM-ID for UVYOXYJPADNJRE-CMDGGOBGSA-N
ID: UVYOXYJPADNJRE-CMDGGOBGSA-N
Comment: Energy2
Num peaks: 23
25.00727645 2.853487749
27.02292652 2.269431078
39.02292652 8.247843446
41.03857658 3.14469309
43.05422664 4.413839983
49.00727645 9.498951533
51.02292652 6.929232192
53.00219107 1.386009
53.03857658 4.084152181
55.05422664 3.830962356
63.02292652 5.86407953
65.00219107 1.685063366
65.03857658 3.20835553
67.05422664 2.009009457
73.00727645 2.87262274
75.02292652 4.560488836
77.03857658 2.63791785
87.02292652 2.956720733
89.03857658 2.038345624
101.0385766 1.290609022
103.0542266 1.694949475
119.0855268 1.54721051
131.0855268 1.597037546

Name: +ve in-silico MS/MS by CFM-ID for VCCAAURNBULZRR-HTQZYQBOSA-N
ID: VCCAAURNBULZRR-HTQZYQBOSA-N
Comment: Energy0
Num peaks: 6
41.03857658 0.5027496086
84.08077574 3.098605589
109.1011768 1.107876828
126.1277259 50.12136687
127.1117415 0.608346499
144.1382906 37.9666527

Name: +ve in-silico MS/MS by CFM-ID for VCCAAURNBULZRR-HTQZYQBOSA-N
ID: VCCAAURNBULZRR-HTQZYQBOSA-N
Comment: Energy1
Num peaks: 10
41.03857658 1.990863751
53.03857658 2.266318613
55.05422664 3.285686809
57.06987671 2.887823261
72.08077574 2.465528825
84.08077574 10.42703857
86.0964258 1.732903889
109.1011768 3.075029766
126.1277259 42.44293208
144.1382906 9.470347444

Name: +ve in-silico MS/MS by CFM-ID for VCCAAURNBULZRR-HTQZYQBOSA-N
ID: VCCAAURNBULZRR-HTQZYQBOSA-N
Comment: Energy2
Num peaks: 17
29.03857658 1.676686531
39.02292652 3.11240031
41.03857658 9.715620312
42.03382555 2.342611722
43.05422664 5.146007614
44.04947561 3.336894773
53.03857658 5.20281298
55.05422664 6.2864617
56.04947561 3.300926961
57.06987671 8.447429366
58.06512568 2.791773475
67.05422664 3.078245075
68.04947561 1.886853458
69.06987671 2.426215583
84.08077574 16.32327204
86.0964258 2.795050301
126.1277259 2.672159433

Name: +ve in-silico MS/MS by CFM-ID for OZMJDTPATROLQC-BYPYZUCNSA-N
ID: OZMJDTPATROLQC-BYPYZUCNSA-N
Comment: Energy0
Num peaks: 8
70.06512568 6.46902185
86.0600403 2.910398387
103.0865894 26.58655747
114.0549549 3.25093661
116.070605 9.655332602
131.081504 4.263736955
132.0655196 6.727843411
149.0920687 21.39076038

Name: +ve in-silico MS/MS by CFM-ID for OZMJDTPATROLQC-BYPYZUCNSA-N
ID: OZMJDTPATROLQC-BYPYZUCNSA-N
Comment: Energy1
Num peaks: 11
41.03857658 2.122210795
56.04947561 1.579291329
70.06512568 29.32053985
72.08077574 10.33895623
74.0600403 1.486338293
85.07602471 1.488293794
86.0600403 6.019581721
99.04405588 3.184030189
103.0865894 15.00928087
116.070605 8.794175994
149.0920687 1.993338709

Name: +ve in-silico MS/MS by CFM-ID for OZMJDTPATROLQC-BYPYZUCNSA-N
ID: OZMJDTPATROLQC-BYPYZUCNSA-N
Comment: Energy2
Num peaks: 19
28.01817548 2.283137688
32.0130901 1.569576636
41.03857658 4.693613697
42.03382555 4.807865629
43.05422664 2.604605337
44.04947561 3.438672039
46.02874017 1.254833399
56.04947561 14.9954043
58.02874017 2.443704219
58.06512568 4.147728051
60.04439023 4.94775752
70.06512568 11.31567945
72.04439023 1.509411661
72.08077574 2.253922604
74.0600403 8.15781225
76.07569036 2.050711306
85.07602471 2.864769634
86.0600403 3.042788007
103.0865894 2.692735305

Name: +ve in-silico MS/MS by CFM-ID for SIDLZWOQUZRBRU-UHFFFAOYSA-N
ID: SIDLZWOQUZRBRU-UHFFFAOYSA-N
Comment: Energy0
Num peaks: 6
114.0913404 3.754253829
128.1069905 1.57349739
141.1273916 1.994090972
156.1019051 1.36487021
166.1226406 10.61213508
184.1332052 62.82807704

Name: +ve in-silico MS/MS by CFM-ID for SIDLZWOQUZRBRU-UHFFFAOYSA-N
ID: SIDLZWOQUZRBRU-UHFFFAOYSA-N
Comment: Energy1
Num peaks: 21
29.03857658 1.158687825
41.03857658 1.253002656
69.0334912 1.361165058
69.06987671 3.07786034
71.08552677 3.430834116
86.0600403 1.085201356
97.06479133 2.513863556
99.08044139 1.246628904
114.0913404 1.56808993
125.0597059 1.5947069
126.0913404 2.111991956
128.1069905 1.765653057
139.1117415 1.691684395
141.1273916 2.116658963
154.086255 1.465038953
156.1019051 7.261579137
156.1382906 3.549097389
166.1226406 9.290622361
167.1066561 1.922161061
168.1019051 1.623403188
184.1332052 29.8454219

Name: +ve in-silico MS/MS by CFM-ID for SIDLZWOQUZRBRU-UHFFFAOYSA-N
ID: SIDLZWOQUZRBRU-UHFFFAOYSA-N
Comment: Energy2
Num peaks: 18
39.02292652 5.252750639
41.03857658 10.89388594
43.05422664 3.4645611
44.0130901 0.9585591744
55.05422664 1.869774421
56.04947561 1.389413413
57.06987671 1.119170161
58.06512568 3.298046936
65.03857658 0.8931766775
67.05422664 6.258195315
69.0334912 4.482106434
69.06987671 24.88792969
71.04914126 1.704044601
71.08552677 8.184732777
73.10117684 1.688005536
95.04914126 0.8719920143
97.06479133 2.557685519
99.08044139 0.9922785501

Name: +ve in-silico MS/MS by CFM-ID for RUVINXPYWBROJD-ARJAWSKDSA-N
ID: RUVINXPYWBROJD-ARJAWSKDSA-N
Comment: Energy0
Num peaks: 6
41.03857658 2.215417553
107.0491413 2.111692988
117.0698767 4.345958499
121.0647913 2.019318027
123.0804414 1.293683743
149.0960915 79.29402625

Name: +ve in-silico MS/MS by CFM-ID for RUVINXPYWBROJD-ARJAWSKDSA-N
ID: RUVINXPYWBROJD-ARJAWSKDSA-N
Comment: Energy1
Num peaks: 8
25.00727645 2.011203506
39.02292652 3.067344112
41.03857658 9.072256103
107.0491413 5.606684431
117.0698767 6.918429648
121.0647913 4.04179277
133.0647913 2.519129702
149.0960915 48.15272623

Name: +ve in-silico MS/MS by CFM-ID for RUVINXPYWBROJD-ARJAWSKDSA-N
ID: RUVINXPYWBROJD-ARJAWSKDSA-N
Comment: Energy2
Num peaks: 17
39.02292652 12.85311756
41.03857658 12.19342047
43.05422664 1.675192084
49.00727645 5.215673485
51.02292652 3.921832613
63.02292652 11.76158825
65.03857658 3.862451115
77.03857658 1.79799237
79.05422664 2.578100556
89.03857658 3.080672027
91.05422664 3.172288113
101.0385766 2.349894801
103.0542266 2.181393549
107.0491413 4.127727736
117.0698767 4.450770648
119.0855268 1.939074328
133.0647913 3.308457692

Name: +ve in-silico MS/MS by CFM-ID for ZIJWGEHOVHJHKB-FPLPWBNLSA-N
ID: ZIJWGEHOVHJHKB-FPLPWBNLSA-N
Comment: Energy0
Num peaks: 6
53.03857658 1.27267388
91.05422664 2.998503383
103.0542266 2.117040976
105.0698767 1.71270979
131.0855268 63.04082496
149.0960915 21.8606607

Name: +ve in-silico MS/MS by CFM-ID for ZIJWGEHOVHJHKB-FPLPWBNLSA-N
ID: ZIJWGEHOVHJHKB-FPLPWBNLSA-N
Comment: Energy1
Num peaks: 6
51.02292652 2.644006974
53.03857658 4.945702789
57.0334912 3.963223577
91.05422664 8.739314866
131.0855268 46.79288089
149.0960915 13.20018922

Name: +ve in-silico MS/MS by CFM-ID for ZIJWGEHOVHJHKB-FPLPWBNLSA-N
ID: ZIJWGEHOVHJHKB-FPLPWBNLSA-N
Comment: Energy2
Num peaks: 11
39.02292652 10.97196661
49.00727645 3.960084349
51.02292652 6.654462205
53.03857658 8.299131179
79.05422664 3.47336433
91.05422664 16.21307313
101.0385766 2.554926285
103.0542266 7.503357128
105.0698767 5.704868817
115.0542266 7.522200745
131.0855268 7.688196777

Name: +ve in-silico MS/MS by CFM-ID for NHMDCMLCZRILTI-UHFFFAOYSA-N
ID: NHMDCMLCZRILTI-UHFFFAOYSA-N
Comment: Energy0
Num peaks: 6
117.0698767 0.7367895254
119.0855268 3.497103729
121.1011768 0.9162563748
131.0855268 9.624849512
133.0647913 1.312052965
149.0960915 80.04505139

Name: +ve in-silico MS/MS by CFM-ID for NHMDCMLCZRILTI-UHFFFAOYSA-N
ID: NHMDCMLCZRILTI-UHFFFAOYSA-N
Comment: Energy1
Num peaks: 7
79.05422664 2.356453324
119.0855268 6.70120936
121.1011768 3.089587147
123.0804414 2.695604727
131.0855268 14.50943232
133.0647913 2.969466377
149.0960915 49.72052727

Name: +ve in-silico MS/MS by CFM-ID for NHMDCMLCZRILTI-UHFFFAOYSA-N
ID: NHMDCMLCZRILTI-UHFFFAOYSA-N
Comment: Energy2
Num peaks: 17
39.02292652 4.224052207
49.00727645 3.878020325
51.02292652 9.647534698
53.03857658 7.543681751
55.05422664 2.013990983
65.03857658 1.965411228
75.02292652 1.833212932
77.03857658 7.946047152
79.05422664 4.873422146
81.06987671 1.75548091
91.05422664 4.962696153
103.0542266 7.855754669
105.0698767 5.578351963
117.0698767 1.994830189
119.0855268 3.623662218
131.0855268 7.297059574
133.0647913 3.16742321

Name: +ve in-silico MS/MS by CFM-ID for LROJZZICACKNJL-UHFFFAOYSA-N
ID: LROJZZICACKNJL-UHFFFAOYSA-N
Comment: Energy0
Num peaks: 6
119.0855268 3.473786327
121.1011768 0.9103025696
123.0804414 0.9106983446
131.0855268 9.577390109
133.0647913 1.224815675
149.0960915 79.3408002

Name: +ve in-silico MS/MS by CFM-ID for LROJZZICACKNJL-UHFFFAOYSA-N
ID: LROJZZICACKNJL-UHFFFAOYSA-N
Comment: Energy1
Num peaks: 7
117.0698767 1.641841471
119.0855268 6.56069356
121.1011768 2.997264499
123.0804414 4.433620148
131.0855268 14.52756929
133.0647913 2.847746489
149.0960915 47.64155991

Name: +ve in-silico MS/MS by CFM-ID for LROJZZICACKNJL-UHFFFAOYSA-N
ID: LROJZZICACKNJL-UHFFFAOYSA-N
Comment: Energy2
Num peaks: 19
39.02292652 5.618027597
41.03857658 2.356773632
51.02292652 6.42819993
53.03857658 3.423879006
63.02292652 2.620742065
65.03857658 7.206209708
67.05422664 2.594609659
81.06987671 1.537271786
89.03857658 2.928752219
91.05422664 8.657030619
93.06987671 2.287147576
103.0542266 5.340061806
105.0698767 5.939825192
117.0334912 1.281228647
117.0698767 2.142907215
119.0855268 4.249918339
121.1011768 1.507971888
131.0855268 11.66337363
133.0647913 3.426286275

Name: +ve in-silico MS/MS by CFM-ID for HIKRJHFHGKZKRI-UHFFFAOYSA-N
ID: HIKRJHFHGKZKRI-UHFFFAOYSA-N
Comment: Energy0
Num peaks: 6
119.0855268 3.594789302
121.1011768 0.9355237197
123.0804414 0.5902775121
131.0855268 9.768547968
133.0647913 0.8577554486
149.0960915 81.75139294

Name: +ve in-silico MS/MS by CFM-ID for HIKRJHFHGKZKRI-UHFFFAOYSA-N
ID: HIKRJHFHGKZKRI-UHFFFAOYSA-N
Comment: Energy1
Num peaks: 6
119.0855268 7.791666869
121.1011768 3.379708177
123.0804414 3.261192834
131.0855268 15.81526409
133.0647913 2.051234682
149.0960915 55.2140042

Name: +ve in-silico MS/MS by CFM-ID for HIKRJHFHGKZKRI-UHFFFAOYSA-N
ID: HIKRJHFHGKZKRI-UHFFFAOYSA-N
Comment: Energy2
Num peaks: 14
39.02292652 7.027164669
41.03857658 1.715158605
63.02292652 8.055164435
65.03857658 5.828939413
67.05422664 2.818190556
79.05422664 4.738303824
91.05422664 4.437573715
103.0542266 5.858816091
105.0698767 6.090964296
119.0855268 13.77995618
121.1011768 2.646877798
131.0855268 12.11791644
133.0647913 3.334631857
149.0960915 1.739845873

Name: +ve in-silico MS/MS by CFM-ID for SYBPMJLJCUCJGM-UHFFFAOYSA-N
ID: SYBPMJLJCUCJGM-UHFFFAOYSA-N
Comment: Energy0
Num peaks: 6
117.0698767 0.7426946655
119.0855268 3.53851107
121.1011768 0.9253834513
131.0855268 9.699947593
133.0647913 0.7661250168
149.0960915 80.84040365

Name: +ve in-silico MS/MS by CFM-ID for SYBPMJLJCUCJGM-UHFFFAOYSA-N
ID: SYBPMJLJCUCJGM-UHFFFAOYSA-N
Comment: Energy1
Num peaks: 6
119.0855268 7.123456987
121.1011768 3.218090673
123.0804414 3.45795925
131.0855268 15.38799112
133.0647913 1.909747938
149.0960915 52.09818097

Name: +ve in-silico MS/MS by CFM-ID for SYBPMJLJCUCJGM-UHFFFAOYSA-N
ID: SYBPMJLJCUCJGM-UHFFFAOYSA-N
Comment: Energy2
Num peaks: 17
39.02292652 2.630068925
49.00727645 1.566404586
51.02292652 6.439884676
53.03857658 4.739767909
65.03857658 3.805996077
67.05422664 1.901818106
91.05422664 11.87125773
93.06987671 4.058996053
103.0542266 4.434043509
105.0698767 5.564194524
107.0855268 3.961938065
117.0698767 3.085091612
119.0855268 6.143974484
121.1011768 2.144806432
131.0855268 12.30729749
133.0647913 3.935746539
149.0960915 1.634942213

Name: +ve in-silico MS/MS by CFM-ID for HSDSKVWQTONQBJ-UHFFFAOYSA-N
ID: HSDSKVWQTONQBJ-UHFFFAOYSA-N
Comment: Energy0
Num peaks: 6
105.0698767 3.600515268
107.0855268 2.309530676
123.0804414 0.5520145727
131.0855268 11.56323359
133.0647913 4.211584565
149.0960915 74.94282775

Name: +ve in-silico MS/MS by CFM-ID for HSDSKVWQTONQBJ-UHFFFAOYSA-N
ID: HSDSKVWQTONQBJ-UHFFFAOYSA-N
Comment: Energy1
Num peaks: 6
105.0698767 6.749637632
107.0855268 6.403047461
123.0804414 3.370376693
131.0855268 13.81696675
133.0647913 4.604139771
149.0960915 50.98441968

Name: +ve in-silico MS/MS by CFM-ID for HSDSKVWQTONQBJ-UHFFFAOYSA-N
ID: HSDSKVWQTONQBJ-UHFFFAOYSA-N
Comment: Energy2
Num peaks: 15
39.02292652 5.421076265
49.00727645 5.911939386
51.02292652 3.63526508
63.02292652 4.804331932
65.03857658 5.751768597
67.05422664 2.141452281
79.05422664 3.178249248
89.03857658 9.202476672
91.05422664 6.303878274
103.0542266 2.252064783
105.0698767 11.25429325
115.0542266 4.748512722
117.0334912 3.681444429
131.0855268 7.667203724
133.0647913 6.148506354

Name: +ve in-silico MS/MS by CFM-ID for JTZWVKUZBNHSSW-UHFFFAOYSA-N
ID: JTZWVKUZBNHSSW-UHFFFAOYSA-N
Comment: Energy0
Num peaks: 6
91.05422664 2.679554145
93.06987671 1.400570929
119.0855268 3.324861651
131.0855268 9.145405151
133.0647913 1.006950713
149.0960915 75.97763464

Name: +ve in-silico MS/MS by CFM-ID for JTZWVKUZBNHSSW-UHFFFAOYSA-N
ID: JTZWVKUZBNHSSW-UHFFFAOYSA-N
Comment: Energy1
Num peaks: 8
53.00219107 2.374057956
57.0334912 5.236937307
91.05422664 12.47834117
93.06987671 6.506469576
119.0855268 5.184541138
121.1011768 2.450966971
131.0855268 11.10013924
149.0960915 35.44626918

Name: +ve in-silico MS/MS by CFM-ID for JTZWVKUZBNHSSW-UHFFFAOYSA-N
ID: JTZWVKUZBNHSSW-UHFFFAOYSA-N
Comment: Energy2
Num peaks: 20
39.02292652 2.905139757
49.00727645 3.371771828
51.02292652 3.613605707
53.03857658 1.74800956
55.01784114 1.489156848
63.02292652 1.448814532
65.03857658 3.774877504
75.02292652 1.677074928
77.03857658 2.693563514
91.05422664 10.83251056
93.06987671 7.263012103
97.10117684 1.722760206
103.0542266 9.972387408
105.0698767 4.808081223
115.0542266 3.63954549
117.0698767 2.455061877
119.0855268 3.984777767
121.1011768 1.442924287
131.0855268 8.390886137
133.0647913 2.813854457

Name: +ve in-silico MS/MS by CFM-ID for XCOJIVIDDFTHGB-YRNVUSSQSA-N
ID: XCOJIVIDDFTHGB-YRNVUSSQSA-N
Comment: Energy0
Num peaks: 6
84.04439023 1.831219203
122.0600403 2.023622308
126.0913404 4.030142704
133.1011768 10.4137117
148.1120759 5.338604842
166.1226406 57.24936809

Name: +ve in-silico MS/MS by CFM-ID for XCOJIVIDDFTHGB-YRNVUSSQSA-N
ID: XCOJIVIDDFTHGB-YRNVUSSQSA-N
Comment: Energy1
Num peaks: 19
51.02292652 1.231409128
55.05422664 3.665352516
67.05422664 1.789084927
69.06987671 1.172586635
79.05422664 2.409464285
81.06987671 2.314673235
83.08552677 2.263497753
91.05422664 2.704863402
93.06987671 2.424238976
105.0698767 1.174529991
108.0807757 1.391921875
117.0698767 3.731771488
121.1011768 3.821647225
122.0600403 1.747569055
123.1168269 2.102537463
133.1011768 27.95836268
135.1168269 8.363295473
148.1120759 4.024332489
166.1226406 6.409318083

Name: +ve in-silico MS/MS by CFM-ID for XCOJIVIDDFTHGB-YRNVUSSQSA-N
ID: XCOJIVIDDFTHGB-YRNVUSSQSA-N
Comment: Energy2
Num peaks: 31
39.02292652 4.668553028
41.03857658 1.144778648
49.00727645 2.71625208
51.02292652 4.974722199
52.01817548 1.217571532
53.03857658 5.709347541
53.99744004 1.037354404
55.05422664 4.575136495
57.06987671 1.270383477
64.01817548 0.8363861591
65.03857658 7.105289178
66.03382555 3.466306566
67.05422664 6.647804445
69.06987671 2.801553118
76.01817548 1.153642047
77.03857658 1.13238593
78.03382555 0.9182497482
79.05422664 2.496727268
80.04947561 1.131834825
81.06987671 5.244656171
82.02874017 1.49093716
83.08552677 3.550013237
90.03382555 0.8705743267
92.04947561 0.9761221706
93.06987671 1.283437673
95.08552677 1.326416945
107.0855268 1.139304672
119.0855268 2.623109374
121.1011768 1.5270459
123.1168269 2.037592756
148.1120759 1.091666988

Name: +ve in-silico MS/MS by CFM-ID for UFGRADREDASLJW-UHFFFAOYSA-N
ID: UFGRADREDASLJW-UHFFFAOYSA-N
Comment: Energy0
Num peaks: 6
121.1011768 1.590464287
123.1168269 2.670845765
137.0960915 1.808548021
138.1277259 3.774671514
150.0913404 3.312683544
166.1226406 74.20905108

Name: +ve in-silico MS/MS by CFM-ID for UFGRADREDASLJW-UHFFFAOYSA-N
ID: UFGRADREDASLJW-UHFFFAOYSA-N
Comment: Energy1
Num peaks: 20
81.06987671 1.470413739
107.0855268 1.193116373
108.0443902 1.545318209
109.0647913 1.23297068
109.1011768 3.106648693
110.0600403 2.465161276
111.1168269 1.385169128
121.1011768 8.813715275
122.0600403 1.764017476
123.1168269 2.133116018
124.0756904 2.418316115
126.0913404 1.311440058
137.0960915 1.260046038
138.1277259 11.77276939
139.1117415 1.57881862
140.1069905 1.247996247
148.1120759 1.610403363
149.0960915 1.956871374
150.0913404 2.622893061
166.1226406 29.13108028

Name: +ve in-silico MS/MS by CFM-ID for UFGRADREDASLJW-UHFFFAOYSA-N
ID: UFGRADREDASLJW-UHFFFAOYSA-N
Comment: Energy2
Num peaks: 28
39.02292652 6.572688423
41.03857658 4.650412165
43.05422664 4.005098976
45.06987671 1.481328252
51.02292652 5.538392949
53.03857658 8.26024122
54.03382555 1.556132646
55.05422664 7.452032371
56.04947561 5.416047257
57.06987671 3.728783723
59.08552677 3.331264487
65.03857658 0.8893886426
67.05422664 3.324529457
71.08552677 0.8724748712
79.05422664 1.282305139
81.06987671 3.607177325
83.08552677 2.12168488
94.06512568 0.9582735091
95.08552677 2.247715176
96.08077574 0.8461733175
109.1011768 1.142873955
110.0964258 1.096710112
111.1168269 1.081193983
119.0855268 1.594126151
121.1011768 3.158483599
136.0756904 1.331453631
140.1069905 1.056398538
150.0913404 1.69415713

Name: +ve in-silico MS/MS by CFM-ID for NGMCKGVAXGETLC-UHFFFAOYSA-N
ID: NGMCKGVAXGETLC-UHFFFAOYSA-N
Comment: Energy0
Num peaks: 6
122.0964258 1.252190419
124.1120759 2.542648336
136.0756904 0.9504170637
138.0913404 1.534058857
148.1120759 8.252074776
166.1226406 76.59276422

Name: +ve in-silico MS/MS by CFM-ID for NGMCKGVAXGETLC-UHFFFAOYSA-N
ID: NGMCKGVAXGETLC-UHFFFAOYSA-N
Comment: Energy1
Num peaks: 22
39.02292652 0.9682091411
41.03857658 2.557903783
44.04947561 1.868034453
58.06512568 1.179597965
80.04947561 1.096589265
82.06512568 1.023841943
107.0491413 1.004525809
120.0807757 5.388074269
122.0600403 1.087249113
122.0964258 6.592437966
124.0756904 3.993398912
124.1120759 2.216117862
134.0964258 1.239001382
136.0756904 1.343711309
136.1120759 1.347582057
137.0960915 1.409979755
138.0913404 2.390251325
138.1277259 2.842078617
148.1120759 10.0071326
149.0960915 1.19619465
150.0913404 2.249501154
166.1226406 27.85092598

Name: +ve in-silico MS/MS by CFM-ID for NGMCKGVAXGETLC-UHFFFAOYSA-N
ID: NGMCKGVAXGETLC-UHFFFAOYSA-N
Comment: Energy2
Num peaks: 31
27.02292652 0.7200461607
39.02292652 9.032013752
41.03857658 10.9102799
42.03382555 0.6929450225
43.05422664 6.069960722
44.04947561 0.7009783067
45.06987671 4.390172467
51.02292652 1.953844972
53.03857658 5.407440202
54.03382555 1.164207905
55.05422664 4.417126977
57.06987671 1.207911686
65.03857658 1.971527303
67.05422664 0.753384292
80.04947561 8.452558612
82.06512568 6.139107344
84.08077574 0.9076378231
86.0964258 0.8831307358
94.06512568 1.220970109
95.08552677 1.084702529
98.0964258 1.081592379
104.0494756 1.150000095
106.0651257 0.8550422258
107.0855268 0.7418736855
108.0807757 2.279888732
122.0964258 0.8280229235
131.0855268 0.975209773
136.0756904 0.7280487072
136.1120759 1.064722477
138.0913404 0.7900412833
150.0913404 1.62013518

Name: +ve in-silico MS/MS by CFM-ID for GOTCNQZLHJWEAK-UHFFFAOYSA-N
ID: GOTCNQZLHJWEAK-UHFFFAOYSA-N
Comment: Energy0
Num peaks: 6
94.06512568 1.318692187
96.08077574 2.473369654
136.0756904 0.8727059642
138.0913404 1.998900502
148.1120759 8.178757104
166.1226406 75.35307047

Name: +ve in-silico MS/MS by CFM-ID for GOTCNQZLHJWEAK-UHFFFAOYSA-N
ID: GOTCNQZLHJWEAK-UHFFFAOYSA-N
Comment: Energy1
Num peaks: 24
29.03857658 1.185648244
39.02292652 2.761422096
41.03857658 3.870342251
43.05422664 1.895926391
44.04947561 1.231216583
45.06987671 1.18917235
53.03857658 0.9524993372
55.05422664 1.120847011
67.01784114 1.736300239
69.0334912 1.794468866
71.04914126 2.649531431
92.04947561 9.877166517
94.06512568 10.87645491
96.08077574 4.387179794
98.0964258 1.713959029
100.1120759 2.34961863
124.0756904 1.949064788
136.0756904 1.143767992
137.0960915 0.9334762767
138.0913404 3.337009197
138.1277259 1.661385659
148.1120759 5.879287258
150.0913404 1.071858527
166.1226406 14.84650592

Name: +ve in-silico MS/MS by CFM-ID for GOTCNQZLHJWEAK-UHFFFAOYSA-N
ID: GOTCNQZLHJWEAK-UHFFFAOYSA-N
Comment: Energy2
Num peaks: 22
27.02292652 1.083349331
29.03857658 1.472990083
39.02292652 9.387308314
41.03857658 9.272264723
43.05422664 9.737334644
45.06987671 4.112020039
51.02292652 1.789447283
53.03857658 4.613478022
54.03382555 1.322541681
55.05422664 5.115130998
65.03857658 4.089165974
67.05422664 3.250151091
69.06987671 1.677639317
80.04947561 4.983928815
82.06512568 3.933411171
84.08077574 0.8435086553
92.04947561 3.973387845
94.06512568 4.235875573
96.08077574 2.192003116
98.0964258 1.269229969
100.1120759 1.081598547
150.0913404 0.9023349108

Name: +ve in-silico MS/MS by CFM-ID for SXIDVHLMAKILQP-UHFFFAOYSA-N
ID: SXIDVHLMAKILQP-UHFFFAOYSA-N
Comment: Energy0
Num peaks: 6
51.02292652 1.308005656
53.03857658 1.355336021
55.05422664 0.8480941149
95.04914126 2.313258036
148.1120759 8.460604684
166.1226406 77.91489119

Name: +ve in-silico MS/MS by CFM-ID for SXIDVHLMAKILQP-UHFFFAOYSA-N
ID: SXIDVHLMAKILQP-UHFFFAOYSA-N
Comment: Energy1
Num peaks: 18
39.02292652 5.689188742
41.03857658 2.885208467
43.05422664 3.470676276
51.02292652 1.750695065
53.03857658 1.606318376
55.05422664 2.416895261
57.06987671 1.508840449
82.06512568 2.698223701
95.04914126 2.10107984
104.0494756 6.812703425
106.0651257 1.427402459
120.0807757 2.428922866
122.0600403 15.0965944
122.0964258 2.858899841
124.0756904 3.589817997
126.0913404 2.552807551
148.1120759 6.252405001
166.1226406 14.93932094

Name: +ve in-silico MS/MS by CFM-ID for SXIDVHLMAKILQP-UHFFFAOYSA-N
ID: SXIDVHLMAKILQP-UHFFFAOYSA-N
Comment: Energy2
Num peaks: 25
39.02292652 6.520095782
41.03857658 3.758868533
43.05422664 2.61749293
51.02292652 12.97081831
53.03857658 5.362228518
55.05422664 7.116587356
57.06987671 2.602606464
67.05422664 3.981161501
68.04947561 1.92343795
70.06512568 1.77359127
72.08077574 1.621876888
77.03857658 1.538185829
79.05422664 1.256124102
80.04947561 2.298978057
82.06512568 6.404497961
95.04914126 1.232930987
104.0494756 3.011536708
106.0651257 1.637542487
108.0443902 1.158804004
108.0807757 2.134103339
120.0807757 2.274790765
122.0600403 1.509145631
122.0964258 2.510138353
138.0913404 1.217957648
150.0913404 1.718914835

Name: +ve in-silico MS/MS by CFM-ID for OYIXGZDXSCZURQ-UHFFFAOYSA-N
ID: OYIXGZDXSCZURQ-UHFFFAOYSA-N
Comment: Energy0
Num peaks: 6
51.02292652 1.30650025
53.03857658 1.349458579
55.05422664 0.8390828546
95.04914126 2.301484218
148.1120759 8.442822165
166.1226406 78.04588913

Name: +ve in-silico MS/MS by CFM-ID for OYIXGZDXSCZURQ-UHFFFAOYSA-N
ID: OYIXGZDXSCZURQ-UHFFFAOYSA-N
Comment: Energy1
Num peaks: 21
39.02292652 4.031487016
51.02292652 2.093777233
53.03857658 1.892848616
55.05422664 3.14887355
57.06987671 1.89002545
79.05422664 1.299543785
82.06512568 3.09841001
84.08077574 1.254822624
95.04914126 2.221394115
106.0651257 7.4033702
108.0443902 1.51271953
108.0807757 7.817251462
110.0600403 1.710668808
110.0964258 2.177042083
112.1120759 2.249979235
114.1277259 2.248036616
124.0756904 1.890622409
136.0756904 2.164156971
140.1069905 1.401883272
148.1120759 7.814977324
166.1226406 20.67833476

Name: +ve in-silico MS/MS by CFM-ID for OYIXGZDXSCZURQ-UHFFFAOYSA-N
ID: OYIXGZDXSCZURQ-UHFFFAOYSA-N
Comment: Energy2
Num peaks: 23
25.00727645 1.644985668
27.02292652 1.035724708
39.02292652 19.86075672
41.03857658 3.37411145
43.05422664 2.589699044
50.00252542 1.379497139
51.02292652 10.56082282
53.03857658 4.028978513
55.05422664 4.342980598
57.06987671 1.717345731
67.05422664 2.43097467
70.06512568 2.883703889
72.08077574 4.762574262
77.03857658 1.067072179
79.05422664 1.067462634
82.06512568 5.493825817
94.06512568 3.341209751
96.08077574 1.940191323
106.0651257 1.403022401
108.0807757 2.345468587
122.0964258 1.040307028
138.0913404 1.074691233
150.0913404 1.068749054

Name: +ve in-silico MS/MS by CFM-ID for RYGXXXQBRORLIJ-UHFFFAOYSA-N
ID: RYGXXXQBRORLIJ-UHFFFAOYSA-N
Comment: Energy0
Num peaks: 6
108.0807757 2.074452524
110.0964258 3.522143917
112.1120759 0.8927275539
114.1277259 0.8068274185
148.1120759 8.433359224
166.1226406 76.91336116

Name: +ve in-silico MS/MS by CFM-ID for RYGXXXQBRORLIJ-UHFFFAOYSA-N
ID: RYGXXXQBRORLIJ-UHFFFAOYSA-N
Comment: Energy1
Num peaks: 14
41.03857658 1.248659558
96.08077574 0.9033398779
106.0651257 14.03994516
108.0807757 16.39700766
110.0600403 0.8362604555
110.0964258 4.466508791
112.1120759 2.536294756
114.1277259 3.42375509
124.0756904 2.006389692
134.0964258 1.030061325
136.1120759 1.120331406
138.1277259 2.513235817
148.1120759 8.361076117
166.1226406 21.74641496

Name: +ve in-silico MS/MS by CFM-ID for RYGXXXQBRORLIJ-UHFFFAOYSA-N
ID: RYGXXXQBRORLIJ-UHFFFAOYSA-N
Comment: Energy2
Num peaks: 30
39.02292652 3.058406458
41.03857658 6.760878031
43.05422664 3.229792014
51.02292652 1.413195836
53.03857658 3.586064543
54.03382555 1.121300685
55.05422664 5.990251168
57.06987671 2.853397552
65.03857658 2.533771994
66.03382555 1.134059578
67.05422664 5.03125838
68.04947561 1.431380353
69.06987671 3.59036689
79.05422664 3.060319123
81.06987671 3.035150682
83.08552677 1.337530362
93.06987671 1.121040863
94.06512568 7.213241313
95.08552677 1.103040256
96.08077574 4.519814743
98.0964258 1.180318461
104.0494756 0.9927047101
106.0651257 3.258644788
108.0807757 3.370584711
110.0964258 1.428179287
114.1277259 1.057144999
122.0600403 1.378411576
132.0807757 1.41265057
138.0913404 1.090133938
150.0913404 1.729080228

Name: +ve in-silico MS/MS by CFM-ID for PAHYJZIMPANAIV-UHFFFAOYSA-N
ID: PAHYJZIMPANAIV-UHFFFAOYSA-N
Comment: Energy0
Num peaks: 6
51.02292652 0.5567014912
81.0334912 0.5655963316
84.08077574 2.064427587
149.0960915 1.416144752
150.0913404 0.5957610991
166.1226406 89.5852528

Name: +ve in-silico MS/MS by CFM-ID for PAHYJZIMPANAIV-UHFFFAOYSA-N
ID: PAHYJZIMPANAIV-UHFFFAOYSA-N
Comment: Energy1
Num peaks: 17
44.04947561 2.372076615
53.03857658 1.355562672
55.05422664 3.019889258
58.06512568 1.644639664
70.06512568 2.209828488
72.08077574 3.824979281
81.0334912 3.34514472
84.08077574 9.544971291
93.0334912 1.941643249
95.04914126 2.165480205
122.0964258 1.974418031
124.0756904 1.428332967
124.1120759 2.255255773
138.0913404 2.161675238
140.1069905 3.209949694
150.0913404 2.335361891
166.1226406 36.22951217

Name: +ve in-silico MS/MS by CFM-ID for PAHYJZIMPANAIV-UHFFFAOYSA-N
ID: PAHYJZIMPANAIV-UHFFFAOYSA-N
Comment: Energy2
Num peaks: 27
25.00727645 0.9997036786
27.02292652 1.077059437
39.02292652 7.753966998
41.03857658 3.964104753
42.03382555 1.601133375
43.05422664 2.360266835
44.04947561 2.675024922
49.00727645 1.892682096
51.02292652 6.903228108
53.03857658 9.625668602
54.03382555 2.211844224
55.05422664 4.01305638
56.04947561 2.034963928
57.06987671 2.047095665
58.06512568 1.21705734
59.08552677 2.548853614
65.03857658 1.030495382
67.05422664 1.428100845
68.04947561 0.9587264328
80.04947561 1.896173242
81.0334912 4.416523351
82.06512568 3.094364633
84.08077574 8.517584031
93.0334912 1.364736169
106.0651257 1.458593623
108.0807757 0.9645306951
150.0913404 2.219093716

Name: +ve in-silico MS/MS by CFM-ID for IETSEKPJTAMXGM-UHFFFAOYSA-N
ID: IETSEKPJTAMXGM-UHFFFAOYSA-N
Comment: Energy0
Num peaks: 6
72.08077574 1.018953113
80.04947561 0.4681259711
84.08077574 7.422313309
95.04914126 3.539168565
150.0913404 0.5280132847
166.1226406 82.26453637

Name: +ve in-silico MS/MS by CFM-ID for IETSEKPJTAMXGM-UHFFFAOYSA-N
ID: IETSEKPJTAMXGM-UHFFFAOYSA-N
Comment: Energy1
Num peaks: 9
55.05422664 1.536651918
72.08077574 3.768139241
84.08077574 20.00433075
95.04914126 7.242667575
122.0964258 2.233740461
124.1120759 2.341109827
140.1069905 2.951259584
150.0913404 1.57931641
166.1226406 39.04199075

Name: +ve in-silico MS/MS by CFM-ID for IETSEKPJTAMXGM-UHFFFAOYSA-N
ID: IETSEKPJTAMXGM-UHFFFAOYSA-N
Comment: Energy2
Num peaks: 20
39.02292652 4.813947087
41.03857658 3.329725132
42.03382555 1.123873921
43.05422664 2.689609427
49.00727645 4.191241676
51.02292652 5.422099794
53.03857658 8.704757147
55.05422664 8.444785999
57.06987671 3.154531379
59.08552677 1.046316008
69.0334912 2.693520241
70.06512568 3.99160463
72.08077574 6.80266232
77.03857658 1.24152563
80.04947561 1.533273535
81.0334912 3.829362099
82.06512568 1.850479667
84.08077574 8.38956217
95.04914126 6.006018104
150.0913404 1.641637904

Name: +ve in-silico MS/MS by CFM-ID for JSASXSHMJYRPCM-UHFFFAOYSA-N
ID: JSASXSHMJYRPCM-UHFFFAOYSA-N
Comment: Energy0
Num peaks: 6
83.08552677 3.382809122
101.0960915 4.349012798
103.0575978 1.889433859
131.0888979 33.91031927
133.0681625 3.778816557
149.0994626 35.75944015

Name: +ve in-silico MS/MS by CFM-ID for JSASXSHMJYRPCM-UHFFFAOYSA-N
ID: JSASXSHMJYRPCM-UHFFFAOYSA-N
Comment: Energy1
Num peaks: 11
43.05422664 12.16207979
45.0334912 13.54614167
45.06987671 1.977527383
47.04914126 7.213144248
83.08552677 5.241477543
85.10117684 2.163869793
87.02629764 4.237775539
101.0960915 2.768935694
103.0575978 3.439497019
131.0888979 18.7095597
149.0994626 8.961734429

Name: +ve in-silico MS/MS by CFM-ID for JSASXSHMJYRPCM-UHFFFAOYSA-N
ID: JSASXSHMJYRPCM-UHFFFAOYSA-N
Comment: Energy2
Num peaks: 21
15.02292652 3.457380357
41.03857658 2.374446872
43.05422664 9.322232214
45.0334912 2.565525238
45.06987671 2.782597303
46.99499752 1.542653589
47.04914126 1.695131651
55.05422664 1.374896616
57.06987671 1.416478055
69.06987671 1.426620832
83.08552677 2.411007101
87.02629764 7.644754604
89.0055622 1.654720188
89.04194771 5.525408901
91.05759777 1.841407228
101.0419477 9.922187158
103.0575978 7.259758805
105.0732478 3.410895927
115.0575978 7.411684467
131.0888979 3.616284398
133.0681625 1.834614536

Name: +ve in-silico MS/MS by CFM-ID for NODGRWCMFMEGJH-UHFFFAOYSA-N
ID: NODGRWCMFMEGJH-UHFFFAOYSA-N
Comment: Energy0
Num peaks: 6
103.0542266 1.345782806
105.0698767 3.428152352
107.0855268 2.259290061
131.0855268 11.33039953
133.0647913 3.689087086
149.0960915 72.75384651

Name: +ve in-silico MS/MS by CFM-ID for NODGRWCMFMEGJH-UHFFFAOYSA-N
ID: NODGRWCMFMEGJH-UHFFFAOYSA-N
Comment: Energy1
Num peaks: 6
103.0542266 2.628675
105.0698767 5.969271866
107.0855268 6.224168653
131.0855268 13.91643873
133.0647913 4.308926431
149.0960915 49.53024983

Name: +ve in-silico MS/MS by CFM-ID for NODGRWCMFMEGJH-UHFFFAOYSA-N
ID: NODGRWCMFMEGJH-UHFFFAOYSA-N
Comment: Energy2
Num peaks: 18
39.02292652 3.01503238
49.00727645 3.044930847
51.02292652 5.714526012
53.03857658 2.510351944
63.02292652 4.932895678
65.03857658 2.641687922
75.02292652 2.391243638
77.03857658 4.795350923
79.05422664 2.473116213
89.03857658 8.919420264
91.05422664 5.412244975
101.0385766 1.88171326
103.0542266 5.564595735
105.0698767 7.432418987
107.0855268 1.841826123
115.0542266 4.27008392
131.0855268 8.870640646
133.0647913 5.305182354

Name: +ve in-silico MS/MS by CFM-ID for SBUQZKJEOOQSBV-UHFFFAOYSA-N
ID: SBUQZKJEOOQSBV-UHFFFAOYSA-N
Comment: Energy0
Num peaks: 6
15.02292652 2.873057839
135.0804414 20.99088538
137.0960915 2.954392448
148.1120759 1.367966825
150.0913404 2.623676591
166.1226406 58.45225958

Name: +ve in-silico MS/MS by CFM-ID for SBUQZKJEOOQSBV-UHFFFAOYSA-N
ID: SBUQZKJEOOQSBV-UHFFFAOYSA-N
Comment: Energy1
Num peaks: 17
32.04947561 1.316120368
41.03857658 1.112677792
58.06512568 10.45538141
72.08077574 1.958724329
95.04914126 1.378897717
107.0491413 1.792701747
117.0698767 0.9278980539
122.0964258 1.634468546
124.1120759 1.460651597
135.0804414 16.71783033
136.1120759 1.214656859
137.0960915 1.364584123
138.1277259 1.888330137
139.1117415 2.058005452
148.1120759 1.496318597
150.0913404 1.346989209
166.1226406 32.13386149

Name: +ve in-silico MS/MS by CFM-ID for SBUQZKJEOOQSBV-UHFFFAOYSA-N
ID: SBUQZKJEOOQSBV-UHFFFAOYSA-N
Comment: Energy2
Num peaks: 31
15.02292652 4.636676873
39.02292652 2.433900826
41.03857658 3.023800285
42.03382555 2.872795972
51.02292652 1.156952419
52.01817548 1.231464856
54.03382555 1.169312407
56.04947561 2.728102246
58.06512568 4.313265709
63.02292652 1.556310435
65.03857658 3.734091938
67.05422664 2.421371993
68.04947561 1.421660031
70.06512568 1.1610801
72.08077574 1.400323129
77.03857658 2.563535593
79.05422664 5.297683444
81.06987671 1.253416713
91.05422664 1.948509952
93.06987671 2.580477383
95.04914126 1.387230021
105.0698767 2.331606989
107.0491413 4.157352245
107.0855268 4.66500936
109.0647913 2.179878928
117.0698767 2.081380539
119.0491413 2.534704108
122.0964258 2.763872854
133.0647913 1.331663386
135.0804414 3.374887125
150.0913404 1.77283094

Name: +ve in-silico MS/MS by CFM-ID for LLNAMUJRIZIXHF-VQHVLOKHSA-N
ID: LLNAMUJRIZIXHF-VQHVLOKHSA-N
Comment: Energy0
Num peaks: 6
71.04914126 2.782272966
91.05422664 5.177442208
117.0698767 3.592565148
119.0855268 1.50384898
131.0855268 38.56341299
149.0960915 39.67719647

Name: +ve in-silico MS/MS by CFM-ID for LLNAMUJRIZIXHF-VQHVLOKHSA-N
ID: LLNAMUJRIZIXHF-VQHVLOKHSA-N
Comment: Energy1
Num peaks: 7
39.02292652 3.932982414
55.01784114 5.785349906
71.04914126 6.171451925
91.05422664 6.436166605
117.0698767 3.266225009
131.0855268 42.68416657
149.0960915 12.30457732

Name: +ve in-silico MS/MS by CFM-ID for LLNAMUJRIZIXHF-VQHVLOKHSA-N
ID: LLNAMUJRIZIXHF-VQHVLOKHSA-N
Comment: Energy2
Num peaks: 16
39.02292652 14.45368718
41.03857658 4.098288907
49.00727645 2.746022774
51.02292652 2.176069991
55.01784114 3.060517754
63.02292652 1.926179857
65.03857658 2.872419921
71.04914126 2.388225704
79.05422664 3.027487138
91.05422664 9.962381993
101.0385766 2.066884403
103.0542266 1.982296938
105.0698767 2.304183683
115.0542266 12.90443589
117.0698767 3.616466022
131.0855268 11.35858024

Name: +ve in-silico MS/MS by CFM-ID for AKGGYBADQZYZPD-UHFFFAOYSA-N
ID: AKGGYBADQZYZPD-UHFFFAOYSA-N
Comment: Energy0
Num peaks: 6
57.0334912 1.132928704
91.05422664 2.755057234
105.0698767 2.343432073
131.0855268 36.77125849
133.0647913 1.726217427
149.0960915 47.01966108

Name: +ve in-silico MS/MS by CFM-ID for AKGGYBADQZYZPD-UHFFFAOYSA-N
ID: AKGGYBADQZYZPD-UHFFFAOYSA-N
Comment: Energy1
Num peaks: 7
53.03857658 2.710319061
57.0334912 5.672035315
71.04914126 2.963359631
91.05422664 16.57742262
105.0698767 3.326203664
131.0855268 29.6181519
149.0960915 21.39629436

Name: +ve in-silico MS/MS by CFM-ID for AKGGYBADQZYZPD-UHFFFAOYSA-N
ID: AKGGYBADQZYZPD-UHFFFAOYSA-N
Comment: Energy2
Num peaks: 15
39.02292652 9.674324334
41.00219107 1.998543073
49.00727645 2.450116222
51.02292652 5.897646963
53.03857658 6.228422132
57.0334912 2.34797065
65.03857658 2.692561845
67.01784114 3.557513986
75.02292652 2.056587398
79.05422664 2.915671024
91.05422664 21.71009852
103.0542266 3.693895243
105.0698767 8.019682112
115.0542266 3.136378771
131.0855268 3.93064456

Name: +ve in-silico MS/MS by CFM-ID for ADCGETJXLJQTBY-GAXCVXDLSA-N
ID: ADCGETJXLJQTBY-GAXCVXDLSA-N
Comment: Energy0
Num peaks: 12
43.01784114 1.348601995
53.03857658 1.328573277
79.05422664 1.253100091
105.0698767 2.614512371
107.0855268 1.967751561
117.0698767 1.401453793
119.0491413 1.384340159
119.0855268 4.418089308
121.0647913 1.269601631
121.1011768 2.098017508
131.0855268 14.39414923
149.0960915 47.05690274

Name: +ve in-silico MS/MS by CFM-ID for ADCGETJXLJQTBY-GAXCVXDLSA-N
ID: ADCGETJXLJQTBY-GAXCVXDLSA-N
Comment: Energy1
Num peaks: 29
39.02292652 2.105871872
41.03857658 2.605341743
49.00727645 1.74309624
51.02292652 4.702549062
53.03857658 3.491208219
55.01784114 2.048501758
55.05422664 2.086336295
63.02292652 1.813363945
65.00219107 3.280082632
65.03857658 1.75008459
67.01784114 2.123008783
67.05422664 2.285473217
69.0334912 1.405304532
77.03857658 3.893763325
79.05422664 2.93735624
81.0334912 1.390285856
81.06987671 1.814651825
89.03857658 1.701051121
91.01784114 2.701186446
93.0334912 1.838721437
93.06987671 1.741053111
95.04914126 1.298095663
103.0542266 1.264613758
105.0698767 3.372047381
107.0491413 1.250858296
119.0855268 1.86560088
121.1011768 1.481742599
131.0855268 7.949608575
149.0960915 12.69285873

Name: +ve in-silico MS/MS by CFM-ID for ADCGETJXLJQTBY-GAXCVXDLSA-N
ID: ADCGETJXLJQTBY-GAXCVXDLSA-N
Comment: Energy2
Num peaks: 21
25.00727645 1.878270498
39.02292652 13.08948506
41.00219107 1.252711398
41.03857658 7.999110569
43.01784114 0.9699010123
49.00727645 4.497222375
51.02292652 9.999696964
53.00219107 2.214720183
53.03857658 6.377284571
55.01784114 3.194241089
55.05422664 2.700799064
63.02292652 4.580567067
65.00219107 1.720701052
65.03857658 5.450578503
67.05422664 3.549976999
75.02292652 1.086940255
77.00219107 1.429394285
77.03857658 3.378477759
79.05422664 2.032099503
89.03857658 1.297124564
121.1011768 1.615336881

Name: +ve in-silico MS/MS by CFM-ID for NEGYEDYHPHMHGK-UHFFFAOYSA-N
ID: NEGYEDYHPHMHGK-UHFFFAOYSA-N
Comment: Energy0
Num peaks: 6
121.0647913 1.810615362
123.0804414 1.148177297
134.0964258 2.425220295
149.0960915 34.19721938
150.0913404 1.10916779
166.1226406 49.03584459

Name: +ve in-silico MS/MS by CFM-ID for NEGYEDYHPHMHGK-UHFFFAOYSA-N
ID: NEGYEDYHPHMHGK-UHFFFAOYSA-N
Comment: Energy1
Num peaks: 11
41.03857658 1.814029797
58.06512568 1.717574512
107.0491413 4.686869578
117.0698767 2.366089488
121.0647913 2.967946687
123.0804414 2.734778418
133.0647913 2.377639544
134.0964258 2.657038173
149.0960915 33.4913506
150.0913404 1.800695786
166.1226406 24.75658487

Name: +ve in-silico MS/MS by CFM-ID for NEGYEDYHPHMHGK-UHFFFAOYSA-N
ID: NEGYEDYHPHMHGK-UHFFFAOYSA-N
Comment: Energy2
Num peaks: 28
39.02292652 3.04525928
41.03857658 3.008284887
43.05422664 1.778446355
49.00727645 2.130476431
51.02292652 3.005964228
56.04947561 1.358577278
58.06512568 2.255394881
63.02292652 7.198942887
65.03857658 2.990694698
77.03857658 2.059199071
79.05422664 2.677868543
81.0334912 1.068480253
89.03857658 1.08111113
91.05422664 2.348193059
93.06987671 2.200933897
103.0542266 2.442725327
105.0698767 3.94076925
106.0651257 1.11663661
107.0491413 8.166935897
109.0647913 1.325768889
117.0698767 6.253449107
119.0855268 3.704037699
121.0647913 2.347520607
123.0804414 1.739067409
133.0647913 5.350396758
134.0964258 1.15490105
149.0960915 3.413083624
150.0913404 1.609926407

Name: +ve in-silico MS/MS by CFM-ID for GFVRKPKAQHTAQK-QMMMGPOBSA-N
ID: GFVRKPKAQHTAQK-QMMMGPOBSA-N
Comment: Energy0
Num peaks: 6
29.00219107 1.860449738
46.02874017 2.294743913
99.1168269 11.14233466
114.1277259 1.821817289
116.143376 35.78479671
144.1382906 36.65830043

Name: +ve in-silico MS/MS by CFM-ID for GFVRKPKAQHTAQK-QMMMGPOBSA-N
ID: GFVRKPKAQHTAQK-QMMMGPOBSA-N
Comment: Energy1
Num peaks: 10
29.00219107 2.754376113
43.05422664 3.176457761
44.04947561 2.464860186
46.02874017 8.260445154
55.05422664 1.965465073
57.06987671 3.016383929
72.04439023 1.801824996
99.1168269 22.92364352
116.143376 21.24721765
144.1382906 13.77410545

Name: +ve in-silico MS/MS by CFM-ID for GFVRKPKAQHTAQK-QMMMGPOBSA-N
ID: GFVRKPKAQHTAQK-QMMMGPOBSA-N
Comment: Energy2
Num peaks: 14
29.00219107 3.221296714
41.03857658 8.0217434
43.05422664 12.98142018
44.04947561 6.47763132
46.02874017 2.043862985
55.05422664 8.471958288
57.06987671 9.653463268
58.06512568 2.995717646
69.06987671 2.987329105
71.08552677 3.649155551
72.08077574 3.39799671
83.08552677 2.170136542
99.1168269 12.16952904
100.1120759 2.83719638

Name: +ve in-silico MS/MS by CFM-ID for WREVCRYZAWNLRZ-UHFFFAOYSA-N
ID: WREVCRYZAWNLRZ-UHFFFAOYSA-N
Comment: Energy0
Num peaks: 6
41.03857658 3.312215705
121.0647913 1.917921412
123.0804414 2.338724081
131.0855268 1.745162208
133.0647913 6.296608024
149.0960915 73.82827335

Name: +ve in-silico MS/MS by CFM-ID for WREVCRYZAWNLRZ-UHFFFAOYSA-N
ID: WREVCRYZAWNLRZ-UHFFFAOYSA-N
Comment: Energy1
Num peaks: 14
39.02292652 4.261422276
41.03857658 14.28817783
65.03857658 1.679569317
67.05422664 1.859607309
91.05422664 1.786671737
105.0334912 2.41198785
107.0491413 2.234180712
119.0491413 1.544593225
121.0647913 2.212236026
121.1011768 2.033705096
123.0804414 1.871800548
131.0855268 1.983786152
133.0647913 9.433104957
149.0960915 32.92955154

Name: +ve in-silico MS/MS by CFM-ID for WREVCRYZAWNLRZ-UHFFFAOYSA-N
ID: WREVCRYZAWNLRZ-UHFFFAOYSA-N
Comment: Energy2
Num peaks: 18
39.02292652 16.32658422
41.03857658 17.19819624
43.05422664 4.311748044
49.00727645 2.810247049
51.02292652 2.296743568
53.03857658 2.749306584
63.02292652 7.728023214
65.03857658 2.82137215
75.02292652 2.366553245
77.03857658 3.199239374
79.05422664 3.690475898
91.05422664 2.413066399
105.0698767 2.113314411
107.0491413 1.804513677
115.0542266 1.756200224
119.0491413 1.453487691
121.0647913 1.83075584
133.0647913 3.701423408

Name: +ve in-silico MS/MS by CFM-ID for YAUHDTOEJHVKJO-UHFFFAOYSA-N
ID: YAUHDTOEJHVKJO-UHFFFAOYSA-N
Comment: Energy0
Num peaks: 6
29.00219107 2.005414414
46.02874017 1.673002949
99.1168269 13.96273853
114.1277259 1.990714335
116.143376 43.31335029
144.1382906 25.25449932

Name: +ve in-silico MS/MS by CFM-ID for YAUHDTOEJHVKJO-UHFFFAOYSA-N
ID: YAUHDTOEJHVKJO-UHFFFAOYSA-N
Comment: Energy1
Num peaks: 9
29.00219107 2.144898798
41.03857658 1.453610467
43.05422664 2.674320634
46.02874017 3.405442415
55.05422664 1.764218022
57.06987671 2.537504883
99.1168269 35.19091872
116.143376 25.48795514
144.1382906 6.558649651

Name: +ve in-silico MS/MS by CFM-ID for YAUHDTOEJHVKJO-UHFFFAOYSA-N
ID: YAUHDTOEJHVKJO-UHFFFAOYSA-N
Comment: Energy2
Num peaks: 14
29.00219107 3.647161617
41.03857658 8.747053483
43.05422664 14.42401647
44.04947561 2.018560498
45.06987671 1.804666998
55.05422664 8.81601212
57.06987671 8.775503939
58.06512568 2.674904556
69.06987671 3.722530145
71.08552677 4.231742174
72.08077574 2.674904556
83.08552677 2.900161045
85.10117684 3.163731888
99.1168269 12.81983465

Name: +ve in-silico MS/MS by CFM-ID for OMOMUFTZPTXCHP-UHFFFAOYSA-N
ID: OMOMUFTZPTXCHP-UHFFFAOYSA-N
Comment: Energy0
Num peaks: 6
99.1168269 4.765125494
101.132477 0.9461408889
109.1011768 1.747525252
126.1277259 1.470090709
127.1117415 39.34185463
144.1382906 45.24036076

Name: +ve in-silico MS/MS by CFM-ID for OMOMUFTZPTXCHP-UHFFFAOYSA-N
ID: OMOMUFTZPTXCHP-UHFFFAOYSA-N
Comment: Energy1
Num peaks: 8
41.03857658 2.15663658
43.05422664 5.613677917
83.04914126 4.17894855
99.1168269 11.62973232
101.132477 6.773766703
109.1011768 5.394357473
127.1117415 36.82777247
144.1382906 8.307367603

Name: +ve in-silico MS/MS by CFM-ID for OMOMUFTZPTXCHP-UHFFFAOYSA-N
ID: OMOMUFTZPTXCHP-UHFFFAOYSA-N
Comment: Energy2
Num peaks: 14
39.02292652 4.746358273
41.03857658 9.735677769
43.05422664 21.11421111
45.06987671 6.834597831
55.05422664 4.579177903
57.06987671 3.788251048
69.06987671 2.861638252
71.08552677 1.824906093
83.04914126 3.567839805
83.08552677 2.229108517
85.06479133 2.112298931
99.1168269 8.734022334
109.1011768 3.033950822
127.1117415 5.182187272

Name: +ve in-silico MS/MS by CFM-ID for GQZXRLWUYONVCP-QMMMGPOBSA-N
ID: GQZXRLWUYONVCP-QMMMGPOBSA-N
Comment: Energy0
Num peaks: 6
15.02292652 1.619377554
72.08077574 2.095054773
121.0647913 10.55569279
148.1120759 1.743659851
150.0913404 1.838911707
166.1226406 75.75311879

Name: +ve in-silico MS/MS by CFM-ID for GQZXRLWUYONVCP-QMMMGPOBSA-N
ID: GQZXRLWUYONVCP-QMMMGPOBSA-N
Comment: Energy1
Num peaks: 9
72.08077574 9.304460785
121.0647913 17.44633074
122.0964258 2.877058172
124.1120759 2.628323534
136.1120759 1.717317845
138.1277259 2.209629398
148.1120759 2.165391891
150.0913404 1.864472436
166.1226406 41.41811513

Name: +ve in-silico MS/MS by CFM-ID for GQZXRLWUYONVCP-QMMMGPOBSA-N
ID: GQZXRLWUYONVCP-QMMMGPOBSA-N
Comment: Energy2
Num peaks: 27
15.02292652 4.386247634
39.02292652 1.75825906
46.06512568 1.825527467
51.02292652 2.68311175
53.03857658 2.552132106
56.04947561 2.805752979
63.02292652 2.531965281
65.03857658 4.384654647
67.05422664 1.072176546
68.04947561 3.793743089
70.06512568 4.318267924
72.08077574 12.0804063
79.05422664 3.786519428
91.05422664 1.32511047
93.06987671 2.941565274
94.06512568 1.630764978
95.04914126 2.647735501
96.08077574 1.837024597
99.08044139 1.329558814
103.0542266 1.827344539
107.0491413 1.638471637
120.0807757 1.193691947
121.0647913 4.180281708
122.0964258 4.260036714
134.0600403 1.333790085
148.1120759 1.754782702
150.0913404 4.648728989

Name: +ve in-silico MS/MS by CFM-ID for LDAFQVRTSOETPE-UHFFFAOYSA-N
ID: LDAFQVRTSOETPE-UHFFFAOYSA-N
Comment: Energy0
Num peaks: 6
121.0647913 1.117475857
135.0804414 0.9294992013
138.1277259 0.7012539663
148.1120759 1.054002744
149.0960915 39.60060989
166.1226406 47.43014704

Name: +ve in-silico MS/MS by CFM-ID for LDAFQVRTSOETPE-UHFFFAOYSA-N
ID: LDAFQVRTSOETPE-UHFFFAOYSA-N
Comment: Energy1
Num peaks: 27
29.03857658 1.740987039
30.03382555 1.200781939
41.03857658 1.272805224
43.05422664 1.18034713
44.04947561 1.34831504
51.02292652 0.7620577818
53.03857658 0.9983473354
55.05422664 1.136437261
94.06512568 0.7818306855
96.08077574 0.8084427212
107.0855268 0.9737918924
119.0491413 1.350330754
119.0855268 0.7531201866
121.0647913 3.00244988
121.1011768 1.594106342
122.0964258 0.7775640334
123.0804414 1.638704338
131.0855268 1.552974746
133.0647913 1.352518981
135.0804414 2.471622322
137.0960915 0.9639962839
138.0913404 0.994900224
138.1277259 0.9109980147
148.1120759 0.7578696786
149.0960915 32.91975293
150.0913404 0.7986776293
166.1226406 16.30413171

Name: +ve in-silico MS/MS by CFM-ID for LDAFQVRTSOETPE-UHFFFAOYSA-N
ID: LDAFQVRTSOETPE-UHFFFAOYSA-N
Comment: Energy2
Num peaks: 31
27.02292652 1.522613802
39.02292652 2.580553151
41.03857658 3.460504171
43.05422664 1.142642605
49.00727645 3.004551172
51.02292652 4.245899602
53.03857658 2.06161147
65.03857658 1.414742507
67.05422664 1.163950713
68.04947561 1.38636417
75.02292652 2.015168569
77.03857658 1.538732439
79.05422664 1.948627067
80.04947561 1.435402494
91.05422664 2.10864063
93.06987671 4.995048926
94.06512568 1.599832213
103.0542266 2.559453765
105.0334912 1.457941321
105.0698767 2.53745965
107.0855268 2.919011664
117.0698767 2.10512967
119.0491413 1.32146519
119.0855268 2.396293664
121.0647913 2.877593981
121.1011768 4.556568211
123.0804414 1.178075005
131.0855268 3.245909832
133.0647913 2.946622672
149.0960915 4.179285615
150.0913404 1.441044816

Name: +ve in-silico MS/MS by CFM-ID for SMZUMFSKQVVOOV-WPRPVWTQSA-N
ID: SMZUMFSKQVVOOV-WPRPVWTQSA-N
Comment: Energy0
Num peaks: 6
91.05422664 2.199059084
120.0807757 2.026703171
131.0855268 16.7672089
148.1120759 47.89318243
149.0960915 3.163352365
166.1226406 20.81958312

Name: +ve in-silico MS/MS by CFM-ID for SMZUMFSKQVVOOV-WPRPVWTQSA-N
ID: SMZUMFSKQVVOOV-WPRPVWTQSA-N
Comment: Energy1
Num peaks: 8
54.03382555 2.428331933
56.04947561 3.81427254
74.0600403 2.230323951
91.05422664 7.201853763
120.0807757 3.426783768
131.0855268 18.60758991
148.1120759 34.1906476
166.1226406 8.482589408

Name: +ve in-silico MS/MS by CFM-ID for SMZUMFSKQVVOOV-WPRPVWTQSA-N
ID: SMZUMFSKQVVOOV-WPRPVWTQSA-N
Comment: Energy2
Num peaks: 18
49.00727645 1.65226489
54.03382555 2.274306232
56.04947561 6.067812124
63.02292652 1.433008144
65.03857658 2.673609143
68.04947561 2.396751875
70.06512568 3.191212358
75.02292652 1.63850774
79.05422664 2.627780264
91.05422664 24.08548285
93.06987671 6.134333111
97.10117684 2.020868625
103.0542266 1.64207729
120.0807757 1.836716934
122.0964258 1.430200767
131.0855268 12.40278702
132.0807757 3.350360638
148.1120759 4.071400836

Name: +ve in-silico MS/MS by CFM-ID for XVFJONKUSLSKSW-JTQLQIEISA-N
ID: XVFJONKUSLSKSW-JTQLQIEISA-N
Comment: Energy0
Num peaks: 6
39.02292652 9.011091154
106.0651257 0.7024452901
108.0807757 3.007938082
110.0964258 32.35289629
112.1120759 2.098836699
166.1226406 49.85513172

Name: +ve in-silico MS/MS by CFM-ID for XVFJONKUSLSKSW-JTQLQIEISA-N
ID: XVFJONKUSLSKSW-JTQLQIEISA-N
Comment: Energy1
Num peaks: 6
39.02292652 31.58066324
106.0651257 2.327549002
108.0807757 6.045470689
110.0964258 39.32906089
112.1120759 3.141308601
166.1226406 11.89355682

Name: +ve in-silico MS/MS by CFM-ID for XVFJONKUSLSKSW-JTQLQIEISA-N
ID: XVFJONKUSLSKSW-JTQLQIEISA-N
Comment: Energy2
Num peaks: 6
39.02292652 30.7986043
94.06512568 5.615895456
108.0807757 5.694288291
110.0964258 31.47249403
112.1120759 3.446297798
122.0600403 3.181786196

Name: +ve in-silico MS/MS by CFM-ID for QRCJOCOSPZMDJY-UHFFFAOYSA-N
ID: QRCJOCOSPZMDJY-UHFFFAOYSA-N
Comment: Energy0
Num peaks: 6
57.06987671 1.615869054
99.1168269 4.347111672
109.1011768 1.607602899
126.1277259 1.421989669
127.1117415 37.07533631
144.1382906 43.95716009

Name: +ve in-silico MS/MS by CFM-ID for QRCJOCOSPZMDJY-UHFFFAOYSA-N
ID: QRCJOCOSPZMDJY-UHFFFAOYSA-N
Comment: Energy1
Num peaks: 14
55.05422664 4.532387436
57.06987671 5.34718684
59.08552677 1.990579605
69.0334912 4.404397918
71.04914126 2.154588373
97.06479133 2.150502857
99.08044139 2.035495824
99.1168269 9.178776278
101.132477 5.66950675
109.1011768 3.867423407
111.0804414 1.703665102
126.1277259 1.886427667
127.1117415 28.79718335
144.1382906 7.533402272

Name: +ve in-silico MS/MS by CFM-ID for QRCJOCOSPZMDJY-UHFFFAOYSA-N
ID: QRCJOCOSPZMDJY-UHFFFAOYSA-N
Comment: Energy2
Num peaks: 13
41.03857658 5.687685786
43.05422664 3.671947979
53.03857658 3.786288955
55.05422664 16.02424438
57.06987671 17.98596412
59.08552677 8.475119341
69.06987671 3.833678211
71.08552677 2.126232801
83.08552677 4.391850639
99.1168269 5.307495128
109.1011768 2.082277099
111.0804414 3.649041211
127.1117415 3.700615492

Name: +ve in-silico MS/MS by CFM-ID for AJZJWTXGQXUPNB-SSDOTTSWSA-N
ID: AJZJWTXGQXUPNB-SSDOTTSWSA-N
Comment: Energy0
Num peaks: 6
41.03857658 0.6514089059
55.05422664 0.8523705034
107.0491413 0.9019471083
131.0855268 2.065129385
133.0647913 0.7426901325
149.0960915 90.1616226

Name: +ve in-silico MS/MS by CFM-ID for AJZJWTXGQXUPNB-SSDOTTSWSA-N
ID: AJZJWTXGQXUPNB-SSDOTTSWSA-N
Comment: Energy1
Num peaks: 9
55.05422664 2.84702273
105.0334912 2.941641058
107.0491413 8.405244958
107.0855268 2.784323338
121.0647913 2.932492133
121.1011768 2.294928166
131.0855268 2.755817553
133.0647913 2.420435615
149.0960915 52.68747531

Name: +ve in-silico MS/MS by CFM-ID for AJZJWTXGQXUPNB-SSDOTTSWSA-N
ID: AJZJWTXGQXUPNB-SSDOTTSWSA-N
Comment: Energy2
Num peaks: 18
39.02292652 19.37068059
41.03857658 7.295843442
43.05422664 2.581149072
49.00727645 2.705243439
55.05422664 6.959806743
63.02292652 2.416261262
65.03857658 1.881695685
77.03857658 4.868510291
79.05422664 5.010979482
91.05422664 3.512270806
93.06987671 2.089422299
103.0542266 3.258750979
105.0698767 5.319976058
107.0855268 2.214904475
115.0542266 1.562920405
121.1011768 1.624482945
131.0855268 3.625548297
133.0647913 3.831063675

Name: +ve in-silico MS/MS by CFM-ID for SVOHYKNFWLSAJV-SNVBAGLBSA-N
ID: SVOHYKNFWLSAJV-SNVBAGLBSA-N
Comment: Energy0
Num peaks: 6
112.0756904 1.401223759
123.1168269 1.306841421
138.0913404 1.537891515
138.1277259 1.790723917
150.0913404 5.594008957
166.1226406 76.41819494

Name: +ve in-silico MS/MS by CFM-ID for SVOHYKNFWLSAJV-SNVBAGLBSA-N
ID: SVOHYKNFWLSAJV-SNVBAGLBSA-N
Comment: Energy1
Num peaks: 20
53.03857658 1.477628856
65.03857658 1.937104172
66.03382555 1.065651606
67.05422664 5.87004872
68.04947561 1.228600764
69.06987671 2.676903651
70.06512568 1.447654089
84.08077574 1.144474874
95.04914126 1.184383085
110.0964258 1.318144991
112.1120759 1.711298908
121.1011768 2.065336262
123.1168269 1.61495746
136.0756904 4.507407467
138.0913404 9.216720016
138.1277259 4.839050981
140.1069905 4.72801452
148.1120759 1.047984472
150.0913404 9.94128874
166.1226406 21.69381049

Name: +ve in-silico MS/MS by CFM-ID for SVOHYKNFWLSAJV-SNVBAGLBSA-N
ID: SVOHYKNFWLSAJV-SNVBAGLBSA-N
Comment: Energy2
Num peaks: 27
27.02292652 1.208542733
39.02292652 7.66168701
41.03857658 4.349810729
43.05422664 3.639719698
44.0130901 1.339554288
45.06987671 1.166521215
51.02292652 3.556275128
53.03857658 5.749279429
55.05422664 2.904772595
63.02292652 0.991043074
65.03857658 3.940950344
66.03382555 0.8262233431
67.05422664 9.549344869
68.04947561 2.529342223
69.06987671 5.125803409
79.05422664 1.759055084
81.06987671 3.478762421
82.06512568 1.340241356
84.08077574 5.533618236
96.08077574 1.541113353
98.0600403 0.9256884792
98.0964258 0.9115884324
121.1011768 3.287251819
122.0600403 1.428475591
122.0964258 1.844005427
134.0600403 1.381164687
150.0913404 2.099552685

Name: +ve in-silico MS/MS by CFM-ID for MDIDMOWWLBGYPG-ILWJIGKKSA-N
ID: MDIDMOWWLBGYPG-ILWJIGKKSA-N
Comment: Energy0
Num peaks: 6
43.01784114 2.512681828
122.0964258 2.316944026
124.1120759 15.92621941
142.1226406 22.77759524
166.1226406 2.068455385
184.1332052 48.04184231

Name: +ve in-silico MS/MS by CFM-ID for MDIDMOWWLBGYPG-ILWJIGKKSA-N
ID: MDIDMOWWLBGYPG-ILWJIGKKSA-N
Comment: Energy1
Num peaks: 6
43.01784114 2.834285758
122.0964258 3.376620561
124.1120759 39.06846611
126.0913404 5.398529402
142.1226406 23.03484282
184.1332052 13.18238673

Name: +ve in-silico MS/MS by CFM-ID for MDIDMOWWLBGYPG-ILWJIGKKSA-N
ID: MDIDMOWWLBGYPG-ILWJIGKKSA-N
Comment: Energy2
Num peaks: 18
15.02292652 5.729878624
25.00727645 1.558427425
43.01784114 3.583866952
43.05422664 1.551541899
51.02292652 1.449181176
81.06987671 1.779816244
82.06512568 5.817213554
84.08077574 1.732382846
94.06512568 1.598552376
96.08077574 5.093260814
98.0964258 2.682075539
108.0807757 3.464110712
110.0964258 1.842732217
112.1120759 2.413956307
122.0964258 3.837366189
124.1120759 17.10284436
126.0913404 15.68723473
142.1226406 4.268313439

Name: +ve in-silico MS/MS by CFM-ID for FUKFNSSCQOYPRM-JTQLQIEISA-N
ID: FUKFNSSCQOYPRM-JTQLQIEISA-N
Comment: Energy0
Num peaks: 6
15.02292652 0.8202301444
58.06512568 1.926874259
103.0542266 3.332607385
121.0647913 2.225682285
148.1120759 49.26334173
166.1226406 36.79396818

Name: +ve in-silico MS/MS by CFM-ID for FUKFNSSCQOYPRM-JTQLQIEISA-N
ID: FUKFNSSCQOYPRM-JTQLQIEISA-N
Comment: Energy1
Num peaks: 6
58.06512568 9.88841047
103.0542266 11.65421798
105.0698767 3.852942206
107.0491413 3.185900153
148.1120759 43.21055968
166.1226406 10.31694012

Name: +ve in-silico MS/MS by CFM-ID for FUKFNSSCQOYPRM-JTQLQIEISA-N
ID: FUKFNSSCQOYPRM-JTQLQIEISA-N
Comment: Energy2
Num peaks: 19
15.02292652 3.96094285
42.03382555 2.834633998
44.04947561 2.372081359
49.00727645 4.27612701
51.02292652 3.039893901
53.03857658 1.777578582
58.06512568 10.94396442
60.08077574 1.964316057
63.02292652 4.711258095
65.03857658 2.135470043
79.05422664 7.072218774
83.08552677 1.497008094
91.05422664 6.108641099
103.0542266 8.575801789
105.0698767 3.263777607
107.0491413 6.39423975
121.0647913 2.178890432
132.0807757 3.396757091
148.1120759 3.995751604

Name: +ve in-silico MS/MS by CFM-ID for GASSRVLUAXPFEW-UHFFFAOYSA-N
ID: GASSRVLUAXPFEW-UHFFFAOYSA-N
Comment: Energy0
Num peaks: 6
71.08552677 7.946383308
96.04439023 1.268164059
108.0443902 1.104124034
136.1120759 4.849103639
148.1120759 8.088569774
166.1226406 68.01582043

Name: +ve in-silico MS/MS by CFM-ID for GASSRVLUAXPFEW-UHFFFAOYSA-N
ID: GASSRVLUAXPFEW-UHFFFAOYSA-N
Comment: Energy1
Num peaks: 11
39.02292652 1.430532276
41.03857658 1.074204918
43.05422664 1.806169933
65.00219107 1.178434121
71.08552677 21.94745904
80.04947561 1.217938603
96.04439023 2.37970971
108.0443902 6.289860785
136.1120759 17.22970496
148.1120759 6.968638543
166.1226406 19.30685205

Name: +ve in-silico MS/MS by CFM-ID for GASSRVLUAXPFEW-UHFFFAOYSA-N
ID: GASSRVLUAXPFEW-UHFFFAOYSA-N
Comment: Energy2
Num peaks: 24
29.03857658 1.059059963
39.02292652 5.15061733
41.03857658 11.11805491
43.05422664 9.031536951
45.06987671 1.621250268
51.02292652 1.433230932
52.01817548 1.002668643
53.03857658 1.290247074
55.05422664 4.984536065
57.06987671 3.455598809
67.05422664 1.073315928
68.04947561 1.01375621
69.06987671 2.921155704
71.08552677 13.26305475
78.03382555 2.57898736
80.04947561 5.803762348
82.06512568 1.45200822
92.04947561 1.771994099
94.02874017 1.877900879
94.06512568 1.584825003
96.04439023 2.058318516
106.0651257 1.357806371
108.0443902 2.166494214
120.0807757 1.048277543

Name: +ve in-silico MS/MS by CFM-ID for JCMWSVNNSPUNER-UHFFFAOYSA-N
ID: JCMWSVNNSPUNER-UHFFFAOYSA-N
Comment: Energy0
Num peaks: 6
15.02292652 2.067127249
134.0964258 2.931743288
135.0804414 26.93703743
137.0960915 2.193583067
150.0913404 2.861258857
166.1226406 52.61472831

Name: +ve in-silico MS/MS by CFM-ID for JCMWSVNNSPUNER-UHFFFAOYSA-N
ID: JCMWSVNNSPUNER-UHFFFAOYSA-N
Comment: Energy1
Num peaks: 12
44.04947561 9.165536292
58.06512568 1.513165643
103.0542266 1.613779733
105.0698767 1.706720867
107.0491413 3.153947793
109.0647913 1.560145158
121.0647913 2.478086943
134.0964258 2.497123817
135.0804414 31.4372455
137.0960915 2.234154617
139.1117415 2.107154432
166.1226406 20.629081

Name: +ve in-silico MS/MS by CFM-ID for JCMWSVNNSPUNER-UHFFFAOYSA-N
ID: JCMWSVNNSPUNER-UHFFFAOYSA-N
Comment: Energy2
Num peaks: 29
15.02292652 3.934137415
39.02292652 1.254570627
44.04947561 2.206936167
49.00727645 2.031605623
51.02292652 2.57769345
53.03857658 2.804071504
63.02292652 4.514988962
65.03857658 5.675145691
75.02292652 1.785106451
77.03857658 3.914338174
79.05422664 4.841610656
89.03857658 1.966854913
91.05422664 7.005278622
93.06987671 1.646024183
103.0542266 3.762867121
105.0334912 1.578370769
105.0698767 3.671137371
106.0651257 0.8859357746
107.0491413 4.818339174
107.0855268 1.138758874
109.0647913 2.241938602
113.0960915 0.9249220072
115.1117415 0.9249220072
119.0491413 2.131859315
120.0807757 2.60529959
121.0647913 3.44033116
134.0964258 1.210677118
135.0804414 3.185041478
150.0913404 1.516491241

Name: +ve in-silico MS/MS by CFM-ID for IAZKGRRJAULWNS-UHFFFAOYSA-N
ID: IAZKGRRJAULWNS-UHFFFAOYSA-N
Comment: Energy0
Num peaks: 6
41.03857658 2.202720789
55.05422664 2.100815025
107.0491413 2.192168522
131.0855268 1.749951082
133.0647913 6.232604258
149.0960915 74.01634374

Name: +ve in-silico MS/MS by CFM-ID for IAZKGRRJAULWNS-UHFFFAOYSA-N
ID: IAZKGRRJAULWNS-UHFFFAOYSA-N
Comment: Energy1
Num peaks: 13
39.02292652 2.757680075
41.03857658 9.429339977
51.02292652 1.615288007
53.03857658 2.219272329
55.05422664 6.552219783
105.0334912 3.889610028
105.0698767 1.608482899
107.0491413 8.836909816
109.0647913 1.74077884
121.1011768 1.768475698
131.0855268 1.829938436
133.0647913 8.072068488
149.0960915 30.23808438

Name: +ve in-silico MS/MS by CFM-ID for IAZKGRRJAULWNS-UHFFFAOYSA-N
ID: IAZKGRRJAULWNS-UHFFFAOYSA-N
Comment: Energy2
Num peaks: 17
39.02292652 12.05441311
41.03857658 14.41804372
49.00727645 2.839292379
51.02292652 5.699265101
53.03857658 5.066292938
55.05422664 4.745641158
63.02292652 2.423583588
65.03857658 3.305382183
75.02292652 2.825412688
77.03857658 6.075012795
79.05422664 5.61471328
89.03857658 1.408398607
91.05422664 3.293698052
105.0334912 2.585727152
105.0698767 1.520140524
107.0491413 3.670689224
133.0647913 2.585791227

Name: +ve in-silico MS/MS by CFM-ID for AFKFCQJXPWXBRZ-DTFLGMRGSA-N
ID: AFKFCQJXPWXBRZ-DTFLGMRGSA-N
Comment: Energy0
Num peaks: 7
45.0334912 1.080816864
53.03857658 1.200070549
103.0542266 2.235197397
105.0698767 1.705913352
117.0698767 2.967142542
131.0855268 37.37152907
149.0960915 34.41938195

Name: +ve in-silico MS/MS by CFM-ID for AFKFCQJXPWXBRZ-DTFLGMRGSA-N
ID: AFKFCQJXPWXBRZ-DTFLGMRGSA-N
Comment: Energy1
Num peaks: 25
39.02292652 2.331639143
41.00219107 1.077045301
41.03857658 2.639277387
49.00727645 1.257182595
51.02292652 4.763053365
53.03857658 3.480467638
55.05422664 2.03473819
63.02292652 2.767997301
65.03857658 1.735076431
67.05422664 1.835119639
73.00727645 1.507713274
75.02292652 2.402499426
77.03857658 2.201070824
79.05422664 1.791615092
87.02292652 1.389006359
89.03857658 2.439648376
91.01784114 1.429539597
91.05422664 2.203505298
93.0334912 1.12105296
103.0542266 3.104982029
105.0698767 1.012783411
117.0698767 1.496690874
119.0855268 0.946634761
131.0855268 24.33353388
149.0960915 9.075416046

Name: +ve in-silico MS/MS by CFM-ID for AFKFCQJXPWXBRZ-DTFLGMRGSA-N
ID: AFKFCQJXPWXBRZ-DTFLGMRGSA-N
Comment: Energy2
Num peaks: 21
25.00727645 1.903469441
39.02292652 9.471686069
41.03857658 6.674940441
49.00727645 8.911153263
51.02292652 7.251134481
53.03857658 5.802802709
55.05422664 2.579161993
63.02292652 7.340346126
65.00219107 1.565582244
65.03857658 3.284202759
67.05422664 2.332727651
73.00727645 1.723227125
75.02292652 4.684259457
77.03857658 4.632726752
79.05422664 1.41787742
87.02292652 1.516753281
89.03857658 2.545603191
91.05422664 1.911075647
103.0542266 1.544365956
119.0855268 1.560610288
131.0855268 1.64347693

Name: +ve in-silico MS/MS by CFM-ID for SLTGLTLBIVDQKE-BYPYZUCNSA-N
ID: SLTGLTLBIVDQKE-BYPYZUCNSA-N
Comment: Energy0
Num peaks: 7
44.04947561 9.169654023
88.03930485 5.130847696
103.0865894 24.94916958
105.1022395 3.618714484
131.081504 4.681388058
132.0655196 8.686909094
149.0920687 26.44878439

Name: +ve in-silico MS/MS by CFM-ID for SLTGLTLBIVDQKE-BYPYZUCNSA-N
ID: SLTGLTLBIVDQKE-BYPYZUCNSA-N
Comment: Energy1
Num peaks: 8
42.03382555 5.700031334
44.04947561 17.78829552
86.0600403 10.41148342
88.03930485 5.37491135
103.0865894 32.41219041
105.1022395 4.223137424
132.0655196 2.850529746
149.0920687 2.206381547

Name: +ve in-silico MS/MS by CFM-ID for SLTGLTLBIVDQKE-BYPYZUCNSA-N
ID: SLTGLTLBIVDQKE-BYPYZUCNSA-N
Comment: Energy2
Num peaks: 12
27.02292652 3.250197166
28.01817548 1.56031423
30.03382555 2.063592026
42.03382555 20.62212788
44.04947561 33.0488291
46.06512568 4.873545553
57.0334912 1.714189324
59.04914126 1.528735757
72.04439023 2.149646135
74.0600403 3.576715466
86.0600403 2.58409995
88.03930485 4.496037865

Name: +ve in-silico MS/MS by CFM-ID for RPRDZOKGILIXOC-KQWYESAVSA-N
ID: RPRDZOKGILIXOC-KQWYESAVSA-N
Comment: Energy0
Num peaks: 8
43.01784114 1.415103277
105.0698767 2.64925346
107.0855268 2.065665372
117.0698767 1.469364101
119.0855268 4.607618068
121.1011768 2.183102272
131.0855268 15.25947776
149.0960915 50.65507497

Name: +ve in-silico MS/MS by CFM-ID for RPRDZOKGILIXOC-KQWYESAVSA-N
ID: RPRDZOKGILIXOC-KQWYESAVSA-N
Comment: Energy1
Num peaks: 29
39.02292652 1.875482421
41.03857658 1.728162067
43.05422664 2.78662585
49.00727645 1.660834397
53.00219107 1.350082754
53.03857658 4.589778487
55.01784114 2.262059121
55.05422664 3.600428345
57.06987671 2.192488568
65.00219107 1.353651032
65.03857658 1.492333846
67.01784114 1.713414046
67.05422664 1.485804783
69.06987671 2.330558914
77.03857658 1.688032781
79.01784114 2.103908466
79.05422664 1.53367584
81.06987671 2.414556396
89.03857658 1.530647419
91.01784114 2.289208755
93.0334912 1.510942322
93.06987671 1.943303562
103.0542266 1.356160828
105.0334912 1.529702732
105.0698767 3.861630486
119.0855268 2.142694325
121.1011768 1.512939845
131.0855268 9.307268499
149.0960915 15.57737619

Name: +ve in-silico MS/MS by CFM-ID for RPRDZOKGILIXOC-KQWYESAVSA-N
ID: RPRDZOKGILIXOC-KQWYESAVSA-N
Comment: Energy2
Num peaks: 22
25.00727645 1.810939752
39.02292652 9.025460475
41.00219107 1.174952542
41.03857658 6.193653432
43.05422664 6.850319989
49.00727645 10.09782341
51.02292652 5.283889698
53.00219107 2.205627127
53.03857658 4.219142915
55.01784114 2.764913711
55.05422664 4.292373163
57.06987671 2.034891403
63.02292652 5.852780646
65.00219107 2.349117308
65.03857658 2.769601086
67.05422664 2.166769968
69.06987671 2.378833834
75.02292652 2.358184248
77.03857658 2.552599014
79.05422664 1.64986216
81.06987671 1.473567146
89.03857658 1.528712663

Name: +ve in-silico MS/MS by CFM-ID for QQXFYUUHGOSPMF-ZETCQYMHSA-N
ID: QQXFYUUHGOSPMF-ZETCQYMHSA-N
Comment: Energy0
Num peaks: 6
55.05422664 0.4969991326
107.0491413 0.5565489438
121.0647913 0.8574215518
131.0855268 2.062943116
133.0647913 0.8003522401
149.0960915 90.28126531

Name: +ve in-silico MS/MS by CFM-ID for QQXFYUUHGOSPMF-ZETCQYMHSA-N
ID: QQXFYUUHGOSPMF-ZETCQYMHSA-N
Comment: Energy1
Num peaks: 8
105.0698767 3.52174999
107.0491413 3.634328682
107.0855268 5.690449718
121.0647913 4.205643263
121.1011768 2.64040836
131.0855268 2.843424392
133.0647913 2.520906389
149.0960915 54.97374577

Name: +ve in-silico MS/MS by CFM-ID for QQXFYUUHGOSPMF-ZETCQYMHSA-N
ID: QQXFYUUHGOSPMF-ZETCQYMHSA-N
Comment: Energy2
Num peaks: 21
39.02292652 6.189570902
41.03857658 2.203584866
49.00727645 3.295640753
51.02292652 9.231243376
53.03857658 6.983732374
55.05422664 3.054060501
63.02292652 2.315725739
65.03857658 3.055367188
77.03857658 2.614289862
79.05422664 2.927652838
81.06987671 2.255243031
91.05422664 4.933810933
93.06987671 3.374805814
103.0542266 5.297503001
105.0698767 7.779301207
107.0855268 3.294776024
119.0491413 1.861585248
121.0647913 1.929500897
121.1011768 2.095725846
131.0855268 2.685132308
133.0647913 4.186840975

Name: +ve in-silico MS/MS by CFM-ID for IYFCZUKVNNVJIJ-KGOFQHAKSA-N
ID: IYFCZUKVNNVJIJ-KGOFQHAKSA-N
Comment: Energy0
Num peaks: 6
43.05422664 1.871084858
99.1168269 1.526841469
100.0756904 1.292231418
111.1168269 33.01670057
113.132477 4.235437743
144.1382906 46.11375468

Name: +ve in-silico MS/MS by CFM-ID for IYFCZUKVNNVJIJ-KGOFQHAKSA-N
ID: IYFCZUKVNNVJIJ-KGOFQHAKSA-N
Comment: Energy1
Num peaks: 9
41.03857658 1.963215177
43.05422664 7.081400594
55.05422664 2.633557153
69.06987671 5.804904498
95.08552677 4.477965073
99.1168269 3.500583755
111.1168269 32.09801314
113.132477 19.27549591
144.1382906 4.069303773

Name: +ve in-silico MS/MS by CFM-ID for IYFCZUKVNNVJIJ-KGOFQHAKSA-N
ID: IYFCZUKVNNVJIJ-KGOFQHAKSA-N
Comment: Energy2
Num peaks: 14
39.02292652 1.656636135
41.03857658 12.9797664
43.05422664 19.14671525
45.06987671 2.48409159
53.03857658 2.642308788
55.05422664 14.77343224
57.06987671 7.715376913
69.06987671 6.41625609
71.08552677 1.140438494
83.08552677 4.190903066
86.0600403 1.567537491
97.10117684 1.780698557
99.1168269 3.066275356
100.0756904 1.098319311

Name: +ve in-silico MS/MS by CFM-ID for GZRPVYSKBVDCBV-HJWRWDBZSA-N
ID: GZRPVYSKBVDCBV-HJWRWDBZSA-N
Comment: Energy0
Num peaks: 6
32.0130901 0.8988077591
85.10117684 1.597479531
111.1168269 7.208416058
113.132477 2.000368783
126.1277259 5.109167739
144.1382906 71.66655202

Name: +ve in-silico MS/MS by CFM-ID for GZRPVYSKBVDCBV-HJWRWDBZSA-N
ID: GZRPVYSKBVDCBV-HJWRWDBZSA-N
Comment: Energy1
Num peaks: 11
41.03857658 2.119461772
43.05422664 3.530022912
55.05422664 2.867414643
57.06987671 2.568814161
58.02874017 3.031064221
69.06987671 2.329261711
71.08552677 2.265312823
111.1168269 36.41690475
113.132477 7.18753995
126.1277259 5.960355632
144.1382906 12.51512586

Name: +ve in-silico MS/MS by CFM-ID for GZRPVYSKBVDCBV-HJWRWDBZSA-N
ID: GZRPVYSKBVDCBV-HJWRWDBZSA-N
Comment: Energy2
Num peaks: 21
39.02292652 2.554558747
40.01817548 1.481336998
41.03857658 12.24678528
43.05422664 12.38873326
45.06987671 1.699709201
53.03857658 1.61877825
55.05422664 8.275790534
56.04947561 1.377610545
57.06987671 7.297954811
67.05422664 1.513505416
68.04947561 2.833671076
69.06987671 5.179247219
70.06512568 1.783883421
71.08552677 3.847367633
72.04439023 2.586328173
82.06512568 2.351370858
84.08077574 1.783883421
85.10117684 3.485565316
86.0600403 1.56631507
110.0964258 2.129712838
126.1277259 2.179176416

Name: +ve in-silico MS/MS by CFM-ID for RHGLPNYASVWIET-NXEZZACHSA-N
ID: RHGLPNYASVWIET-NXEZZACHSA-N
Comment: Energy0
Num peaks: 6
43.01784114 3.588567178
122.0964258 3.372953835
124.1120759 37.62053645
142.1226406 4.845872645
166.1226406 1.761364002
184.1332052 41.93073911

Name: +ve in-silico MS/MS by CFM-ID for RHGLPNYASVWIET-NXEZZACHSA-N
ID: RHGLPNYASVWIET-NXEZZACHSA-N
Comment: Energy1
Num peaks: 8
43.01784114 2.411733604
57.06987671 1.446038808
61.02840582 2.140161115
70.06512568 1.586230188
122.0964258 2.755403348
124.1120759 56.45094918
142.1226406 5.270218099
184.1332052 9.068171114

Name: +ve in-silico MS/MS by CFM-ID for RHGLPNYASVWIET-NXEZZACHSA-N
ID: RHGLPNYASVWIET-NXEZZACHSA-N
Comment: Energy2
Num peaks: 17
39.02292652 2.932096748
41.03857658 1.956355672
43.01784114 3.749623794
51.02292652 1.875280803
53.03857658 8.647777295
55.05422664 5.505722398
57.06987671 5.821543147
68.04947561 3.670087068
70.06512568 7.773192039
72.08077574 2.385189413
80.04947561 4.112798386
82.06512568 9.440943763
84.08077574 2.467106087
94.06512568 1.446257657
96.08077574 2.363453659
108.0807757 3.125357271
124.1120759 13.86554266

Name: +ve in-silico MS/MS by CFM-ID for UHPDQDWXMXBLRX-QWWZWVQMSA-N
ID: UHPDQDWXMXBLRX-QWWZWVQMSA-N
Comment: Energy0
Num peaks: 7
85.07602471 8.97394415
86.0600403 3.987398306
103.0865894 5.802879136
114.0549549 14.39748802
131.081504 19.75847669
132.0655196 14.98470749
149.0920687 15.34312794

Name: +ve in-silico MS/MS by CFM-ID for UHPDQDWXMXBLRX-QWWZWVQMSA-N
ID: UHPDQDWXMXBLRX-QWWZWVQMSA-N
Comment: Energy1
Num peaks: 9
74.02365479 2.916263657
85.07602471 20.78829399
86.0600403 12.26141374
87.09167477 3.023097411
103.0865894 8.608428155
114.0549549 14.94199368
131.081504 9.120286973
132.0655196 5.606928973
149.0920687 2.762981604

Name: +ve in-silico MS/MS by CFM-ID for UHPDQDWXMXBLRX-QWWZWVQMSA-N
ID: UHPDQDWXMXBLRX-QWWZWVQMSA-N
Comment: Energy2
Num peaks: 14
28.01817548 2.769489925
44.04947561 6.177487996
46.06512568 2.554022667
54.03382555 5.110161939
55.01784114 2.479951128
56.04947561 13.67700377
57.0334912 15.06812247
58.06512568 4.39018198
59.04914126 2.433733704
74.0600403 4.961077709
85.07602471 9.537203696
86.0600403 6.151124601
87.09167477 1.973233301
114.0549549 4.023217957

Name: +ve in-silico MS/MS by CFM-ID for XCOJIVIDDFTHGB-UEUZTHOGSA-N
ID: XCOJIVIDDFTHGB-UEUZTHOGSA-N
Comment: Energy0
Num peaks: 6
84.04439023 1.831424571
122.0600403 2.023847875
126.0913404 4.030607291
133.1011768 10.42026668
148.1120759 5.339216461
166.1226406 57.25819525

Name: +ve in-silico MS/MS by CFM-ID for XCOJIVIDDFTHGB-UEUZTHOGSA-N
ID: XCOJIVIDDFTHGB-UEUZTHOGSA-N
Comment: Energy1
Num peaks: 19
51.02292652 1.23389439
55.05422664 3.670458275
67.05422664 1.791488991
69.06987671 1.172735048
79.05422664 2.410893126
81.06987671 2.317304424
83.08552677 2.266698262
91.05422664 2.713213507
93.06987671 2.429448413
105.0698767 1.177402282
108.0807757 1.392074991
117.0698767 3.746569953
121.1011768 3.822187852
122.0600403 1.747827041
123.1168269 2.102815478
133.1011768 28.04553085
135.1168269 8.364488512
148.1120759 4.02492788
166.1226406 6.410728249

Name: +ve in-silico MS/MS by CFM-ID for XCOJIVIDDFTHGB-UEUZTHOGSA-N
ID: XCOJIVIDDFTHGB-UEUZTHOGSA-N
Comment: Energy2
Num peaks: 31
39.02292652 4.663813545
41.03857658 1.143848796
49.00727645 2.716036162
51.02292652 4.976199428
52.01817548 1.216214008
53.03857658 5.710365528
53.99744004 1.036164297
55.05422664 4.577104353
57.06987671 1.167578391
64.01817548 0.8354536356
65.03857658 7.107391044
66.03382555 3.462441829
67.05422664 6.649995407
69.06987671 2.798347457
76.01817548 1.152355801
77.03857658 1.139405191
78.03382555 0.9172259514
79.05422664 2.496742103
80.04947561 1.130572893
81.06987671 5.245698854
82.02874017 1.489183021
83.08552677 3.553292351
90.03382555 0.8696036853
92.04947561 0.9750338493
93.06987671 1.287013344
95.08552677 1.324903724
107.0855268 1.14349648
119.0855268 2.620125515
121.1011768 1.524996741
123.1168269 2.035255125
148.1120759 1.090026691

Name: +ve in-silico MS/MS by CFM-ID for XBJMVRBFADOZCV-SZEHBUNVSA-N
ID: XBJMVRBFADOZCV-SZEHBUNVSA-N
Comment: Energy0
Num peaks: 6
97.10117684 1.816993624
136.1120759 2.3940566
137.0960915 3.503456593
148.1120759 7.595932188
149.0960915 2.634336718
166.1226406 64.1622606

Name: +ve in-silico MS/MS by CFM-ID for XBJMVRBFADOZCV-SZEHBUNVSA-N
ID: XBJMVRBFADOZCV-SZEHBUNVSA-N
Comment: Energy1
Num peaks: 21
53.00219107 1.712350578
81.06987671 1.470054637
93.06987671 4.093141429
95.08552677 9.55904021
97.10117684 1.111192655
108.0807757 0.9142745995
110.0964258 4.540496003
112.1120759 4.506917599
119.0855268 1.086340204
121.1011768 1.103841742
122.0964258 0.9457105209
133.0647913 0.8860717034
135.0804414 3.158892086
136.1120759 3.160766725
137.0960915 3.535892146
138.1277259 3.111229736
139.1117415 3.312343463
148.1120759 6.133543142
149.0960915 3.429715834
150.0913404 2.835269997
166.1226406 19.57215277

Name: +ve in-silico MS/MS by CFM-ID for XBJMVRBFADOZCV-SZEHBUNVSA-N
ID: XBJMVRBFADOZCV-SZEHBUNVSA-N
Comment: Energy2
Num peaks: 31
25.00727645 0.9549730929
39.02292652 7.143738443
41.03857658 5.183049467
42.03382555 1.168513364
43.05422664 2.815951499
51.02292652 3.224284954
53.00219107 2.940549829
53.03857658 5.09458857
54.03382555 2.308905361
55.01784114 2.189853524
55.05422664 4.074420734
57.06987671 2.297417051
59.08552677 1.406862297
67.05422664 1.093224436
70.02874017 0.9163282836
79.05422664 2.683577679
80.04947561 1.970362938
81.06987671 3.967152857
83.08552677 1.282168919
93.06987671 2.500488149
94.06512568 0.9935575643
95.08552677 3.816479814
97.10117684 1.837978724
107.0855268 0.9355410491
108.0807757 2.158697472
117.0698767 0.9647886066
119.0855268 0.942794437
121.1011768 1.071717709
136.0756904 1.57042619
138.0913404 1.380978608
150.0913404 2.917080166

Name: +ve in-silico MS/MS by CFM-ID for XHMLXYGITDAGDN-UHFFFAOYSA-N
ID: XHMLXYGITDAGDN-UHFFFAOYSA-N
Comment: Energy0
Num peaks: 6
43.05422664 1.459817179
107.0491413 0.7540425053
121.0647913 0.8637734883
131.0855268 2.058989158
133.0647913 0.7361456042
149.0960915 90.27375396

Name: +ve in-silico MS/MS by CFM-ID for XHMLXYGITDAGDN-UHFFFAOYSA-N
ID: XHMLXYGITDAGDN-UHFFFAOYSA-N
Comment: Energy1
Num peaks: 9
43.05422664 4.655721637
67.05422664 2.565772337
107.0491413 5.085979334
107.0855268 2.516603423
121.0647913 3.48366575
123.0804414 4.804718018
131.0855268 2.743800101
133.0647913 2.409305656
149.0960915 52.62451087

Name: +ve in-silico MS/MS by CFM-ID for XHMLXYGITDAGDN-UHFFFAOYSA-N
ID: XHMLXYGITDAGDN-UHFFFAOYSA-N
Comment: Energy2
Num peaks: 22
39.02292652 6.020521515
41.03857658 2.407031942
43.05422664 8.422091916
51.02292652 4.78171449
53.03857658 2.791759738
55.05422664 1.877142309
65.03857658 2.821522383
67.05422664 6.501611953
77.03857658 2.671185352
79.05422664 1.954463547
91.05422664 4.721832207
93.06987671 2.703906661
103.0542266 2.293644857
105.0334912 1.735872424
105.0698767 8.276360325
115.0542266 2.639277091
119.0491413 2.378095351
121.0647913 2.498412099
121.1011768 2.786657291
123.0804414 1.937722875
131.0855268 3.988387541
133.0647913 5.365028945

Name: +ve in-silico MS/MS by CFM-ID for FBZMBOHWVBVEDR-RKDXNWHRSA-N
ID: FBZMBOHWVBVEDR-RKDXNWHRSA-N
Comment: Energy0
Num peaks: 6
29.03857658 0.8080660383
110.0964258 7.035368989
138.0913404 19.64908169
156.1019051 5.162939491
166.1226406 1.626249119
184.1332052 58.34720701

Name: +ve in-silico MS/MS by CFM-ID for FBZMBOHWVBVEDR-RKDXNWHRSA-N
ID: FBZMBOHWVBVEDR-RKDXNWHRSA-N
Comment: Energy1
Num peaks: 12
47.04914126 2.894808423
68.04947561 2.53693207
70.06512568 10.15563718
82.06512568 1.788695954
85.02840582 1.938680514
110.0964258 10.84626407
112.1120759 2.570271185
120.0807757 2.907305308
138.0913404 23.09474019
156.1019051 3.024767598
166.1226406 2.545287299
184.1332052 16.27214973

Name: +ve in-silico MS/MS by CFM-ID for FBZMBOHWVBVEDR-RKDXNWHRSA-N
ID: FBZMBOHWVBVEDR-RKDXNWHRSA-N
Comment: Energy2
Num peaks: 21
29.03857658 1.192247012
39.02292652 6.525622385
41.03857658 4.888921343
43.05422664 4.50163808
47.04914126 1.405391608
67.01784114 2.249661734
68.04947561 8.05064859
69.0334912 1.368277542
70.06512568 8.947597599
71.04914126 1.777156024
72.08077574 2.008365329
80.04947561 2.077571364
82.06512568 5.351762366
96.04439023 3.518599864
108.0807757 2.89555633
110.0964258 9.730622974
112.1120759 1.875551813
120.0807757 3.356836304
122.0964258 1.934339243
138.0913404 5.893569192
168.1019051 1.331150162

Name: +ve in-silico MS/MS by CFM-ID for CWMYODFAUAJKIV-JGVFFNPUSA-N
ID: CWMYODFAUAJKIV-JGVFFNPUSA-N
Comment: Energy0
Num peaks: 6
95.08552677 0.9106273155
97.10117684 3.994381104
99.1168269 1.882012088
110.0964258 0.893971627
126.1277259 61.98602759
144.1382906 23.43574391

Name: +ve in-silico MS/MS by CFM-ID for CWMYODFAUAJKIV-JGVFFNPUSA-N
ID: CWMYODFAUAJKIV-JGVFFNPUSA-N
Comment: Energy1
Num peaks: 6
53.03857658 1.250912975
57.06987671 1.331586731
84.08077574 31.36960826
110.0964258 1.862249895
126.1277259 39.34889921
144.1382906 10.05502426

Name: +ve in-silico MS/MS by CFM-ID for CWMYODFAUAJKIV-JGVFFNPUSA-N
ID: CWMYODFAUAJKIV-JGVFFNPUSA-N
Comment: Energy2
Num peaks: 24
30.03382555 1.526583112
41.03857658 6.169406066
43.05422664 4.06591264
44.04947561 2.189621398
53.03857658 3.021752064
55.05422664 3.891335477
57.06987671 5.153935509
58.06512568 1.770497098
60.08077574 1.426338167
69.06987671 1.349658315
70.06512568 1.709396239
81.06987671 2.991580082
82.06512568 1.95326946
83.08552677 2.99126539
84.08077574 9.393373549
85.10117684 3.309411475
95.08552677 2.117525428
96.08077574 1.462181909
97.10117684 5.203503442
98.0964258 2.089694051
99.1168269 3.918987817
100.1120759 1.997453945
110.0964258 6.401285645
126.1277259 4.775752106

Name: +ve in-silico MS/MS by CFM-ID for KWGRBVOPPLSCSI-SCZZXKLOSA-N
ID: KWGRBVOPPLSCSI-SCZZXKLOSA-N
Comment: Energy0
Num peaks: 6
15.02292652 2.45568043
58.06512568 2.853497341
117.0698767 4.827153317
135.0804414 3.680723394
148.1120759 43.70144868
166.1226406 33.27041238

Name: +ve in-silico MS/MS by CFM-ID for KWGRBVOPPLSCSI-SCZZXKLOSA-N
ID: KWGRBVOPPLSCSI-SCZZXKLOSA-N
Comment: Energy1
Num peaks: 6
58.06512568 8.15343824
117.0698767 16.58566693
119.0855268 2.991934775
121.1011768 3.178903367
148.1120759 38.68303892
166.1226406 10.45765839

Name: +ve in-silico MS/MS by CFM-ID for KWGRBVOPPLSCSI-SCZZXKLOSA-N
ID: KWGRBVOPPLSCSI-SCZZXKLOSA-N
Comment: Energy2
Num peaks: 28
15.02292652 6.295726826
27.02292652 1.351541139
29.03857658 1.081836645
32.04947561 1.411072292
42.03382555 5.461947004
44.04947561 2.692037206
49.00727645 3.080678203
51.02292652 1.720836457
52.01817548 1.710952981
53.03857658 1.186302113
54.03382555 1.684483134
56.04947561 2.985274755
58.06512568 6.223360438
63.02292652 3.039164268
65.03857658 1.271911748
70.06512568 1.140638315
79.05422664 5.724049926
83.08552677 1.308235904
85.10117684 1.056507937
91.05422664 4.90021044
93.06987671 1.021608447
107.0491413 3.703675372
117.0698767 7.319361002
119.0855268 3.504284005
132.0807757 4.915677225
135.0804414 1.261799304
148.1120759 2.518026218
150.0913404 1.102985179

Name: +ve in-silico MS/MS by CFM-ID for BFFVZWRUMOUGAM-UHFFFAOYSA-N
ID: BFFVZWRUMOUGAM-UHFFFAOYSA-N
Comment: Energy0
Num peaks: 6
55.05422664 0.8942007044
88.07569036 2.811534326
91.05422664 1.49343878
133.1011768 27.94313178
135.1168269 3.143550969
166.1226406 57.51670589

Name: +ve in-silico MS/MS by CFM-ID for BFFVZWRUMOUGAM-UHFFFAOYSA-N
ID: BFFVZWRUMOUGAM-UHFFFAOYSA-N
Comment: Energy1
Num peaks: 9
55.05422664 3.852312922
70.02874017 2.986186809
74.0600403 7.982931706
88.07569036 5.371277996
91.05422664 7.760951819
93.06987671 6.191355403
133.1011768 26.41681944
135.1168269 3.816223211
166.1226406 16.62335453

Name: +ve in-silico MS/MS by CFM-ID for BFFVZWRUMOUGAM-UHFFFAOYSA-N
ID: BFFVZWRUMOUGAM-UHFFFAOYSA-N
Comment: Energy2
Num peaks: 21
39.02292652 2.191635234
49.00727645 3.559045873
51.02292652 3.262128113
55.05422664 8.173521656
63.02292652 2.732116369
65.03857658 2.570724591
67.05422664 1.787831153
72.04439023 4.960178798
74.0600403 1.662224856
79.05422664 5.005627378
86.0600403 2.106539852
88.07569036 4.760974716
91.05422664 10.65954023
93.06987671 5.414405545
107.0855268 1.99345172
117.0698767 6.526213248
119.0855268 1.591708182
131.0855268 2.439334083
132.0807757 1.541798921
133.1011768 6.92027489
150.0913404 1.486863598

Name: +ve in-silico MS/MS by CFM-ID for FUKFNSSCQOYPRM-SNVBAGLBSA-N
ID: FUKFNSSCQOYPRM-SNVBAGLBSA-N
Comment: Energy0
Num peaks: 6
15.02292652 0.8202301444
58.06512568 1.926874259
103.0542266 3.332607385
121.0647913 2.225682285
148.1120759 49.26334173
166.1226406 36.79396818

Name: +ve in-silico MS/MS by CFM-ID for FUKFNSSCQOYPRM-SNVBAGLBSA-N
ID: FUKFNSSCQOYPRM-SNVBAGLBSA-N
Comment: Energy1
Num peaks: 6
58.06512568 9.88841047
103.0542266 11.65421798
105.0698767 3.852942206
107.0491413 3.185900153
148.1120759 43.21055968
166.1226406 10.31694012

Name: +ve in-silico MS/MS by CFM-ID for FUKFNSSCQOYPRM-SNVBAGLBSA-N
ID: FUKFNSSCQOYPRM-SNVBAGLBSA-N
Comment: Energy2
Num peaks: 19
15.02292652 3.96094285
42.03382555 2.834633998
44.04947561 2.372081359
49.00727645 4.27612701
51.02292652 3.039893901
53.03857658 1.777578582
58.06512568 10.94396442
60.08077574 1.964316057
63.02292652 4.711258095
65.03857658 2.135470043
79.05422664 7.072218774
83.08552677 1.497008094
91.05422664 6.108641099
103.0542266 8.575801789
105.0698767 3.263777607
107.0491413 6.39423975
121.0647913 2.178890432
132.0807757 3.396757091
148.1120759 3.995751604

Name: +ve in-silico MS/MS by CFM-ID for VCCAAURNBULZRR-JGVFFNPUSA-N
ID: VCCAAURNBULZRR-JGVFFNPUSA-N
Comment: Energy0
Num peaks: 6
41.03857658 0.5027496086
84.08077574 3.098605589
109.1011768 1.107876828
126.1277259 50.12136687
127.1117415 0.608346499
144.1382906 37.9666527

Name: +ve in-silico MS/MS by CFM-ID for VCCAAURNBULZRR-JGVFFNPUSA-N
ID: VCCAAURNBULZRR-JGVFFNPUSA-N
Comment: Energy1
Num peaks: 10
41.03857658 1.990863751
53.03857658 2.266318613
55.05422664 3.285686809
57.06987671 2.887823261
72.08077574 2.465528825
84.08077574 10.42703857
86.0964258 1.732903889
109.1011768 3.075029766
126.1277259 42.44293208
144.1382906 9.470347444

Name: +ve in-silico MS/MS by CFM-ID for VCCAAURNBULZRR-JGVFFNPUSA-N
ID: VCCAAURNBULZRR-JGVFFNPUSA-N
Comment: Energy2
Num peaks: 17
29.03857658 1.676686531
39.02292652 3.11240031
41.03857658 9.715620312
42.03382555 2.342611722
43.05422664 5.146007614
44.04947561 3.336894773
53.03857658 5.20281298
55.05422664 6.2864617
56.04947561 3.300926961
57.06987671 8.447429366
58.06512568 2.791773475
67.05422664 3.078245075
68.04947561 1.886853458
69.06987671 2.426215583
84.08077574 16.32327204
86.0964258 2.795050301
126.1277259 2.672159433

Name: +ve in-silico MS/MS by CFM-ID for JVGRNRKMDAVBIH-UHFFFAOYSA-N
ID: JVGRNRKMDAVBIH-UHFFFAOYSA-N
Comment: Energy0
Num peaks: 6
71.08552677 8.070814418
96.04439023 1.289652449
124.0756904 0.977949928
136.1120759 4.972452646
148.1120759 8.223221768
166.1226406 69.50570059

Name: +ve in-silico MS/MS by CFM-ID for JVGRNRKMDAVBIH-UHFFFAOYSA-N
ID: JVGRNRKMDAVBIH-UHFFFAOYSA-N
Comment: Energy1
Num peaks: 10
39.02292652 1.991173776
57.06987671 1.62454447
71.08552677 19.34130097
80.04947561 1.541928338
96.04439023 2.16732014
108.0443902 13.72072308
124.0756904 1.618054162
136.1120759 15.52375361
148.1120759 6.246005442
166.1226406 16.70891594

Name: +ve in-silico MS/MS by CFM-ID for JVGRNRKMDAVBIH-UHFFFAOYSA-N
ID: JVGRNRKMDAVBIH-UHFFFAOYSA-N
Comment: Energy2
Num peaks: 19
39.02292652 2.898816816
41.03857658 5.760019159
43.05422664 2.383100325
51.02292652 1.111404411
53.03857658 1.525061808
55.05422664 16.00554845
57.06987671 6.466495126
59.08552677 1.649668899
67.05422664 1.829717081
68.04947561 2.260859035
69.06987671 4.90986532
71.08552677 15.21609889
78.03382555 3.192679642
80.04947561 4.394609618
94.02874017 2.498216584
96.04439023 1.918035245
108.0443902 1.72171031
120.0807757 2.549148739
136.1120759 1.881575932

Name: +ve in-silico MS/MS by CFM-ID for DGABSSAOKQLLFS-ZETCQYMHSA-N
ID: DGABSSAOKQLLFS-ZETCQYMHSA-N
Comment: Energy0
Num peaks: 6
43.05422664 0.5537872858
107.0491413 0.553142934
121.0647913 0.8519920464
131.0855268 2.051758827
133.0647913 0.7960675605
149.0960915 89.5660201

Name: +ve in-silico MS/MS by CFM-ID for DGABSSAOKQLLFS-ZETCQYMHSA-N
ID: DGABSSAOKQLLFS-ZETCQYMHSA-N
Comment: Energy1
Num peaks: 10
105.0334912 2.982420951
105.0698767 3.400305636
107.0491413 3.569820658
107.0855268 5.503153703
121.0647913 4.051868867
121.1011768 2.399032604
123.0804414 2.162822987
131.0855268 2.768077806
133.0647913 2.451395085
149.0960915 52.45390062

Name: +ve in-silico MS/MS by CFM-ID for DGABSSAOKQLLFS-ZETCQYMHSA-N
ID: DGABSSAOKQLLFS-ZETCQYMHSA-N
Comment: Energy2
Num peaks: 22
39.02292652 5.691549028
41.03857658 2.218312721
43.05422664 2.409460215
49.00727645 2.807576669
51.02292652 8.815401914
53.03857658 6.338513042
55.05422664 2.750423705
65.03857658 4.013902309
77.03857658 3.763986357
79.05422664 2.709285317
81.06987671 2.346580242
91.05422664 4.718965452
93.06987671 3.284992867
103.0542266 4.994070288
105.0698767 7.301025634
107.0855268 3.166271759
115.0542266 1.460152105
119.0491413 1.776498282
121.0647913 1.91564418
121.1011768 1.677077859
131.0855268 2.674724253
133.0647913 4.172117134

Name: +ve in-silico MS/MS by CFM-ID for JYAWVBFUJBVQLF-VHSXEESVSA-N
ID: JYAWVBFUJBVQLF-VHSXEESVSA-N
Comment: Energy0
Num peaks: 6
43.01784114 2.267034228
122.0964258 2.032484491
124.1120759 23.04637951
142.1226406 21.89224397
166.1226406 1.917293547
184.1332052 43.37739345

Name: +ve in-silico MS/MS by CFM-ID for JYAWVBFUJBVQLF-VHSXEESVSA-N
ID: JYAWVBFUJBVQLF-VHSXEESVSA-N
Comment: Energy1
Num peaks: 6
43.01784114 2.04639339
84.08077574 1.466381409
122.0964258 2.671813661
124.1120759 54.92932504
142.1226406 19.0989328
184.1332052 8.306457209

Name: +ve in-silico MS/MS by CFM-ID for JYAWVBFUJBVQLF-VHSXEESVSA-N
ID: JYAWVBFUJBVQLF-VHSXEESVSA-N
Comment: Energy2
Num peaks: 22
39.02292652 3.998602632
41.03857658 3.024769603
42.03382555 1.12847026
43.01784114 2.086597965
43.05422664 5.70791455
53.03857658 1.276295264
55.05422664 4.141299732
57.06987671 2.630657451
68.04947561 1.194286191
69.06987671 2.424982736
80.04947561 4.190937001
82.06512568 4.609068676
84.08077574 14.60214256
86.0964258 2.087567942
94.06512568 1.409886807
96.08077574 7.374638348
98.0964258 2.222960793
100.1120759 2.41398627
108.0807757 1.321223755
122.0964258 1.126310322
124.1120759 8.784087816
142.1226406 3.045359871

Name: +ve in-silico MS/MS by CFM-ID for GCFFEDDKOQBMIE-UHFFFAOYSA-N
ID: GCFFEDDKOQBMIE-UHFFFAOYSA-N
Comment: Energy0
Num peaks: 6
57.06987671 1.745980868
99.1168269 6.094829909
109.1011768 5.71828487
126.1277259 2.915354918
127.1117415 37.79948551
144.1382906 30.10166421

Name: +ve in-silico MS/MS by CFM-ID for GCFFEDDKOQBMIE-UHFFFAOYSA-N
ID: GCFFEDDKOQBMIE-UHFFFAOYSA-N
Comment: Energy1
Num peaks: 15
55.01784114 1.331490168
55.05422664 3.17426408
57.06987671 6.947510611
59.08552677 1.804491687
69.0334912 2.819318674
71.08552677 2.064291537
83.04914126 1.342558928
85.10117684 1.885549544
86.0600403 1.522983019
99.1168269 10.11015194
101.132477 2.841450246
109.1011768 8.963198034
126.1277259 3.654015221
127.1117415 26.22103872
144.1382906 6.255020936

Name: +ve in-silico MS/MS by CFM-ID for GCFFEDDKOQBMIE-UHFFFAOYSA-N
ID: GCFFEDDKOQBMIE-UHFFFAOYSA-N
Comment: Energy2
Num peaks: 17
39.02292652 1.595369611
41.03857658 10.3359282
43.05422664 6.052871087
54.03382555 1.221394006
55.01784114 1.305761552
55.05422664 11.86358385
57.06987671 18.04388681
58.02874017 1.616885348
59.08552677 2.581230474
69.0334912 1.156485434
69.06987671 5.301246623
71.08552677 3.796895738
72.04439023 2.799139275
83.08552677 4.637397582
85.10117684 2.764401275
86.0600403 2.031177769
99.1168269 3.223626247

Name: +ve in-silico MS/MS by CFM-ID for CDNDNUZDPWTWQK-UHFFFAOYSA-N
ID: CDNDNUZDPWTWQK-UHFFFAOYSA-N
Comment: Energy0
Num peaks: 6
107.0491413 1.130691993
121.0647913 1.174722257
123.0804414 0.6666225893
131.0855268 2.071445569
133.0647913 0.5416556772
149.0960915 90.9769257

Name: +ve in-silico MS/MS by CFM-ID for CDNDNUZDPWTWQK-UHFFFAOYSA-N
ID: CDNDNUZDPWTWQK-UHFFFAOYSA-N
Comment: Energy1
Num peaks: 9
91.05422664 2.182069429
93.06987671 3.05362446
107.0491413 3.667695266
107.0855268 2.766791362
121.0647913 3.046807095
121.1011768 2.447304965
131.0855268 2.975690259
133.0647913 2.408665943
149.0960915 58.636676

Name: +ve in-silico MS/MS by CFM-ID for CDNDNUZDPWTWQK-UHFFFAOYSA-N
ID: CDNDNUZDPWTWQK-UHFFFAOYSA-N
Comment: Energy2
Num peaks: 21
39.02292652 5.591219154
41.03857658 1.945498353
49.00727645 2.733429822
51.02292652 3.535533263
65.03857658 3.019478485
75.02292652 2.376397674
77.03857658 5.48359298
79.05422664 5.916116663
91.05422664 7.368521614
93.06987671 4.398918371
103.0542266 3.895062112
105.0334912 2.772996456
105.0698767 8.647707054
107.0491413 1.703173138
115.0542266 3.169863967
119.0491413 2.307474034
121.0647913 2.596972139
121.1011768 2.48304821
131.0855268 4.17264112
133.0647913 5.217030825
149.0960915 1.66781682

Name: +ve in-silico MS/MS by CFM-ID for SGNXVBOIDPPRJJ-WPRPVWTQSA-N
ID: SGNXVBOIDPPRJJ-WPRPVWTQSA-N
Comment: Energy0
Num peaks: 6
82.06512568 1.315954435
84.08077574 2.501728302
122.0964258 1.956032658
148.1120759 11.4369005
150.0913404 3.342603896
166.1226406 74.44017285

Name: +ve in-silico MS/MS by CFM-ID for SGNXVBOIDPPRJJ-WPRPVWTQSA-N
ID: SGNXVBOIDPPRJJ-WPRPVWTQSA-N
Comment: Energy1
Num peaks: 6
98.0964258 2.552742024
122.0964258 4.49692599
124.1120759 9.556877806
148.1120759 14.08821447
150.0913404 2.607790162
166.1226406 51.84207723

Name: +ve in-silico MS/MS by CFM-ID for SGNXVBOIDPPRJJ-WPRPVWTQSA-N
ID: SGNXVBOIDPPRJJ-WPRPVWTQSA-N
Comment: Energy2
Num peaks: 22
39.02292652 10.53260343
41.03857658 6.845343613
43.05422664 7.463169276
51.02292652 4.810077975
53.03857658 6.33212225
54.03382555 1.448545441
55.05422664 6.052297405
57.06987671 1.73893913
65.03857658 2.893698729
67.05422664 1.668690336
68.04947561 4.510282645
78.03382555 2.192727809
80.04947561 1.505924065
82.06512568 6.692238281
84.08077574 4.84863129
94.06512568 1.560009954
96.08077574 2.214489133
98.0964258 1.229404886
106.0651257 1.622313281
122.0964258 1.497234029
148.1120759 1.196356177
150.0913404 1.709363393

Name: +ve in-silico MS/MS by CFM-ID for WMWQTUBQTYZJRI-UHFFFAOYSA-N
ID: WMWQTUBQTYZJRI-UHFFFAOYSA-N
Comment: Energy0
Num peaks: 6
121.0647913 26.93681231
123.0804414 2.787849128
134.0964258 3.499223395
136.1120759 0.9405005951
150.0913404 1.156486054
166.1226406 60.3158964

Name: +ve in-silico MS/MS by CFM-ID for WMWQTUBQTYZJRI-UHFFFAOYSA-N
ID: WMWQTUBQTYZJRI-UHFFFAOYSA-N
Comment: Energy1
Num peaks: 6
58.06512568 3.1021094
91.05422664 2.435924997
121.0647913 44.37523101
134.0964258 4.349848982
150.0913404 1.949358132
166.1226406 28.64602162

Name: +ve in-silico MS/MS by CFM-ID for WMWQTUBQTYZJRI-UHFFFAOYSA-N
ID: WMWQTUBQTYZJRI-UHFFFAOYSA-N
Comment: Energy2
Num peaks: 18
15.02292652 2.493234051
39.02292652 2.265056347
49.00727645 1.881416217
51.02292652 3.6383979
58.06512568 5.095795733
63.02292652 5.583157414
65.03857658 5.783575942
75.02292652 4.668216675
77.03857658 8.567327209
79.05422664 2.537986446
91.05422664 8.586526722
93.06987671 2.527403903
95.04914126 1.739966539
105.0334912 4.309941237
107.0491413 5.127029009
120.0807757 2.951255591
121.0647913 9.316105116
134.0964258 3.005309615

Name: +ve in-silico MS/MS by CFM-ID for KEVUCOVVHJNLQA-YVMONPNESA-N
ID: KEVUCOVVHJNLQA-YVMONPNESA-N
Comment: Energy0
Num peaks: 6
51.02292652 2.628956701
53.03857658 7.374501108
67.05422664 4.259528328
95.04914126 2.051633778
123.0804414 1.746167944
149.0960915 73.40096327

Name: +ve in-silico MS/MS by CFM-ID for KEVUCOVVHJNLQA-YVMONPNESA-N
ID: KEVUCOVVHJNLQA-YVMONPNESA-N
Comment: Energy1
Num peaks: 11
43.05422664 2.929517637
51.02292652 12.95657765
53.03857658 13.9706315
67.05422664 3.808554477
81.0334912 8.498630769
95.04914126 2.471127511
117.0698767 4.190485441
119.0855268 2.04801792
121.1011768 7.298431478
133.0647913 2.027725371
149.0960915 20.61885461

Name: +ve in-silico MS/MS by CFM-ID for KEVUCOVVHJNLQA-YVMONPNESA-N
ID: KEVUCOVVHJNLQA-YVMONPNESA-N
Comment: Energy2
Num peaks: 6
39.02292652 4.815920054
49.00727645 4.421713433
51.02292652 24.90955711
53.03857658 28.22747276
65.03857658 6.735799279
67.05422664 11.82509419

Name: +ve in-silico MS/MS by CFM-ID for VQCXOLDXRRLVAF-ZETCQYMHSA-N
ID: VQCXOLDXRRLVAF-ZETCQYMHSA-N
Comment: Energy0
Num peaks: 6
55.05422664 0.8446990016
107.0491413 0.5716075004
121.0647913 0.6984286974
131.0855268 2.053261924
133.0647913 0.7411680427
149.0960915 89.69199178

Name: +ve in-silico MS/MS by CFM-ID for VQCXOLDXRRLVAF-ZETCQYMHSA-N
ID: VQCXOLDXRRLVAF-ZETCQYMHSA-N
Comment: Energy1
Num peaks: 11
55.05422664 2.814317277
81.06987671 2.022866772
105.0334912 2.912089089
107.0491413 3.620414904
107.0855268 2.762975739
121.0647913 4.158273439
121.1011768 2.312816433
123.0804414 2.622059997
131.0855268 2.750615439
133.0647913 2.407137214
149.0960915 52.11937964

Name: +ve in-silico MS/MS by CFM-ID for VQCXOLDXRRLVAF-ZETCQYMHSA-N
ID: VQCXOLDXRRLVAF-ZETCQYMHSA-N
Comment: Energy2
Num peaks: 20
39.02292652 8.130886228
41.03857658 1.912073442
43.05422664 2.412826786
51.02292652 7.312594291
53.03857658 12.55692766
55.05422664 5.779864384
77.03857658 6.268067405
79.05422664 5.06023989
81.06987671 2.333286983
91.05422664 2.894401788
93.06987671 2.80687307
103.0542266 3.144254053
105.0698767 4.701235592
107.0855268 2.059788876
119.0491413 1.742719688
121.0647913 2.003936526
121.1011768 1.519913103
123.0804414 1.733621557
131.0855268 2.696682429
133.0647913 4.247987389

Name: +ve in-silico MS/MS by CFM-ID for ZSFBNUBMKXAEFD-QEHWCHDUSA-N
ID: ZSFBNUBMKXAEFD-QEHWCHDUSA-N
Comment: Energy0
Num peaks: 12
84.04439023 1.031241275
98.0600403 1.641494575
112.0756904 0.8870046943
121.1011768 2.451681725
123.1168269 0.7989364301
139.1117415 2.925551866
149.0960915 9.183196197
150.0913404 1.168708802
166.1226406 22.98798514
167.1066561 15.32210512
168.1019051 1.29492286
184.1332052 20.563147

Name: +ve in-silico MS/MS by CFM-ID for ZSFBNUBMKXAEFD-QEHWCHDUSA-N
ID: ZSFBNUBMKXAEFD-QEHWCHDUSA-N
Comment: Energy1
Num peaks: 31
51.02292652 1.669201609
53.03857658 2.950551006
65.03857658 1.576296769
67.05422664 3.463823207
69.0334912 1.197151812
69.06987671 1.606039903
71.04914126 0.9898169678
79.01784114 1.068738591
81.0334912 2.427760751
81.06987671 1.194817492
84.04439023 1.717822676
93.0334912 1.385036789
93.06987671 1.112107656
95.04914126 3.212328395
97.06479133 2.388508701
98.0600403 1.902159139
99.08044139 1.894167256
111.0804414 2.720164407
112.0756904 1.421524389
119.0855268 1.225067011
121.1011768 3.869554264
123.1168269 2.571369505
139.1117415 3.733354082
141.1273916 1.67105165
148.1120759 0.9845515896
149.0960915 9.416988436
150.0913404 1.784272235
151.075356 1.055497537
166.1226406 4.573533669
167.1066561 9.396400537
184.1332052 2.866464033

Name: +ve in-silico MS/MS by CFM-ID for ZSFBNUBMKXAEFD-QEHWCHDUSA-N
ID: ZSFBNUBMKXAEFD-QEHWCHDUSA-N
Comment: Energy2
Num peaks: 31
27.02292652 0.9084843587
39.02292652 2.071824995
41.03857658 1.92691681
51.02292652 4.157784714
53.03857658 15.41872607
55.05422664 4.832503794
65.03857658 2.01958781
67.05422664 6.909108242
68.0130901 2.15402854
69.0334912 1.932253027
69.06987671 2.804557829
70.02874017 1.35031443
71.04914126 1.553574202
77.03857658 1.18547448
79.01784114 1.12971424
79.05422664 2.459177367
81.0334912 1.851114427
81.06987671 3.282245515
83.04914126 1.512660033
84.04439023 2.244045082
95.04914126 1.511273208
95.08552677 1.126380467
96.04439023 1.34049417
97.06479133 1.401632665
98.0600403 1.753323179
99.08044139 1.466314498
111.0804414 0.9880796109
121.1011768 2.772731604
123.1168269 1.122663245
149.0960915 0.9637284928
150.0913404 2.048816871

Name: +ve in-silico MS/MS by CFM-ID for MDIDMOWWLBGYPG-MYJAWHEDSA-N
ID: MDIDMOWWLBGYPG-MYJAWHEDSA-N
Comment: Energy0
Num peaks: 6
43.01784114 2.512681828
122.0964258 2.316944026
124.1120759 15.92621941
142.1226406 22.77759524
166.1226406 2.068455385
184.1332052 48.04184231

Name: +ve in-silico MS/MS by CFM-ID for MDIDMOWWLBGYPG-MYJAWHEDSA-N
ID: MDIDMOWWLBGYPG-MYJAWHEDSA-N
Comment: Energy1
Num peaks: 6
43.01784114 2.834285758
122.0964258 3.376620561
124.1120759 39.06846611
126.0913404 5.398529402
142.1226406 23.03484282
184.1332052 13.18238673

Name: +ve in-silico MS/MS by CFM-ID for MDIDMOWWLBGYPG-MYJAWHEDSA-N
ID: MDIDMOWWLBGYPG-MYJAWHEDSA-N
Comment: Energy2
Num peaks: 18
15.02292652 5.729878624
25.00727645 1.558427425
43.01784114 3.583866952
43.05422664 1.551541899
51.02292652 1.449181176
81.06987671 1.779816244
82.06512568 5.817213554
84.08077574 1.732382846
94.06512568 1.598552376
96.08077574 5.093260814
98.0964258 2.682075539
108.0807757 3.464110712
110.0964258 1.842732217
112.1120759 2.413956307
122.0964258 3.837366189
124.1120759 17.10284436
126.0913404 15.68723473
142.1226406 4.268313439

Name: +ve in-silico MS/MS by CFM-ID for MOVHCBLRKLLLQI-SNAWJCMRSA-N
ID: MOVHCBLRKLLLQI-SNAWJCMRSA-N
Comment: Energy0
Num peaks: 6
55.05422664 5.585742138
67.05422664 2.514718436
93.0334912 3.31219967
107.0491413 2.510647335
109.0647913 4.080131265
149.0960915 73.89891842

Name: +ve in-silico MS/MS by CFM-ID for MOVHCBLRKLLLQI-SNAWJCMRSA-N
ID: MOVHCBLRKLLLQI-SNAWJCMRSA-N
Comment: Energy1
Num peaks: 8
55.05422664 10.23665903
81.0334912 15.80410422
83.04914126 3.13788628
93.0334912 7.508878093
119.0855268 3.194864272
121.1011768 10.76526941
133.0647913 3.807080664
149.0960915 26.00813964

Name: +ve in-silico MS/MS by CFM-ID for MOVHCBLRKLLLQI-SNAWJCMRSA-N
ID: MOVHCBLRKLLLQI-SNAWJCMRSA-N
Comment: Energy2
Num peaks: 10
39.02292652 7.887530839
49.00727645 6.392533049
51.02292652 10.42048898
53.03857658 3.46657012
55.05422664 21.34071452
65.03857658 9.072710177
67.05422664 7.453573807
81.0334912 8.954819239
93.0334912 4.665907418
103.0542266 2.45379237

Name: +ve in-silico MS/MS by CFM-ID for JLUFUBVFUFUXQA-UHFFFAOYSA-N
ID: JLUFUBVFUFUXQA-UHFFFAOYSA-N
Comment: Energy0
Num peaks: 6
15.02292652 2.011664981
72.08077574 1.467055336
135.0804414 26.52571165
137.0960915 2.250228595
150.0913404 2.596418173
166.1226406 52.01046806

Name: +ve in-silico MS/MS by CFM-ID for JLUFUBVFUFUXQA-UHFFFAOYSA-N
ID: JLUFUBVFUFUXQA-UHFFFAOYSA-N
Comment: Energy1
Num peaks: 21
15.02292652 1.112446445
39.02292652 1.209917621
41.03857658 3.920650387
44.04947561 3.680360023
58.06512568 2.182158102
70.06512568 1.000828942
72.08077574 2.928357727
93.06987671 1.214443436
95.04914126 1.263987128
107.0491413 3.859452591
107.0855268 1.335053083
109.0647913 0.9563544466
117.0698767 1.245917651
122.0964258 1.216809081
124.1120759 0.8996332957
135.0804414 27.07007583
137.0960915 2.016872461
138.1277259 1.098810562
139.1117415 2.309950298
148.1120759 0.894020717
166.1226406 19.16694755

Name: +ve in-silico MS/MS by CFM-ID for JLUFUBVFUFUXQA-UHFFFAOYSA-N
ID: JLUFUBVFUFUXQA-UHFFFAOYSA-N
Comment: Energy2
Num peaks: 31
15.02292652 4.316169578
27.02292652 1.148809048
39.02292652 2.905482086
41.03857658 6.089228828
42.03382555 1.618665609
43.05422664 1.433665787
44.04947561 3.301940794
54.03382555 1.090753015
56.04947561 1.381914081
58.06512568 2.16384139
63.02292652 1.242667129
65.03857658 2.388417473
67.05422664 1.927540065
68.04947561 1.075736618
72.08077574 1.194696439
75.02292652 1.081833954
77.03857658 2.680057915
79.05422664 6.935288227
91.05422664 2.397991684
93.06987671 4.734260206
95.04914126 1.131911848
103.0542266 1.803669847
105.0698767 2.654156164
107.0491413 4.364958725
107.0855268 4.137341395
109.0647913 1.206794077
117.0698767 1.652376575
121.0647913 1.462988694
122.0964258 2.173272239
135.0804414 2.844591641
150.0913404 1.045512922

Name: +ve in-silico MS/MS by CFM-ID for KEVUCOVVHJNLQA-VMPITWQZSA-N
ID: KEVUCOVVHJNLQA-VMPITWQZSA-N
Comment: Energy0
Num peaks: 6
51.02292652 2.628956701
53.03857658 7.374501108
67.05422664 4.259528328
95.04914126 2.051633778
123.0804414 1.746167944
149.0960915 73.40096327

Name: +ve in-silico MS/MS by CFM-ID for KEVUCOVVHJNLQA-VMPITWQZSA-N
ID: KEVUCOVVHJNLQA-VMPITWQZSA-N
Comment: Energy1
Num peaks: 11
43.05422664 2.929517637
51.02292652 12.95657765
53.03857658 13.9706315
67.05422664 3.808554477
81.0334912 8.498630769
95.04914126 2.471127511
117.0698767 4.190485441
119.0855268 2.04801792
121.1011768 7.298431478
133.0647913 2.027725371
149.0960915 20.61885461

Name: +ve in-silico MS/MS by CFM-ID for KEVUCOVVHJNLQA-VMPITWQZSA-N
ID: KEVUCOVVHJNLQA-VMPITWQZSA-N
Comment: Energy2
Num peaks: 6
39.02292652 4.815920054
49.00727645 4.421713433
51.02292652 24.90955711
53.03857658 28.22747276
65.03857658 6.735799279
67.05422664 11.82509419

Name: +ve in-silico MS/MS by CFM-ID for KEVUCOVVHJNLQA-UHFFFAOYSA-N
ID: KEVUCOVVHJNLQA-UHFFFAOYSA-N
Comment: Energy0
Num peaks: 6
51.02292652 2.628956701
53.03857658 7.374501108
67.05422664 4.259528328
95.04914126 2.051633778
123.0804414 1.746167944
149.0960915 73.40096327

Name: +ve in-silico MS/MS by CFM-ID for KEVUCOVVHJNLQA-UHFFFAOYSA-N
ID: KEVUCOVVHJNLQA-UHFFFAOYSA-N
Comment: Energy1
Num peaks: 11
43.05422664 2.929517637
51.02292652 12.95657765
53.03857658 13.9706315
67.05422664 3.808554477
81.0334912 8.498630769
95.04914126 2.471127511
117.0698767 4.190485441
119.0855268 2.04801792
121.1011768 7.298431478
133.0647913 2.027725371
149.0960915 20.61885461

Name: +ve in-silico MS/MS by CFM-ID for KEVUCOVVHJNLQA-UHFFFAOYSA-N
ID: KEVUCOVVHJNLQA-UHFFFAOYSA-N
Comment: Energy2
Num peaks: 6
39.02292652 4.815920054
49.00727645 4.421713433
51.02292652 24.90955711
53.03857658 28.22747276
65.03857658 6.735799279
67.05422664 11.82509419

Name: +ve in-silico MS/MS by CFM-ID for CWMYODFAUAJKIV-YUMQZZPRSA-N
ID: CWMYODFAUAJKIV-YUMQZZPRSA-N
Comment: Energy0
Num peaks: 6
95.08552677 0.9106273155
97.10117684 3.994381104
99.1168269 1.882012088
110.0964258 0.893971627
126.1277259 61.98602759
144.1382906 23.43574391

Name: +ve in-silico MS/MS by CFM-ID for CWMYODFAUAJKIV-YUMQZZPRSA-N
ID: CWMYODFAUAJKIV-YUMQZZPRSA-N
Comment: Energy1
Num peaks: 6
53.03857658 1.250912975
57.06987671 1.331586731
84.08077574 31.36960826
110.0964258 1.862249895
126.1277259 39.34889921
144.1382906 10.05502426

Name: +ve in-silico MS/MS by CFM-ID for CWMYODFAUAJKIV-YUMQZZPRSA-N
ID: CWMYODFAUAJKIV-YUMQZZPRSA-N
Comment: Energy2
Num peaks: 24
30.03382555 1.526583112
41.03857658 6.169406066
43.05422664 4.06591264
44.04947561 2.189621398
53.03857658 3.021752064
55.05422664 3.891335477
57.06987671 5.153935509
58.06512568 1.770497098
60.08077574 1.426338167
69.06987671 1.349658315
70.06512568 1.709396239
81.06987671 2.991580082
82.06512568 1.95326946
83.08552677 2.99126539
84.08077574 9.393373549
85.10117684 3.309411475
95.08552677 2.117525428
96.08077574 1.462181909
97.10117684 5.203503442
98.0964258 2.089694051
99.1168269 3.918987817
100.1120759 1.997453945
110.0964258 6.401285645
126.1277259 4.775752106

Name: +ve in-silico MS/MS by CFM-ID for RUVINXPYWBROJD-UHFFFAOYSA-N
ID: RUVINXPYWBROJD-UHFFFAOYSA-N
Comment: Energy0
Num peaks: 6
41.03857658 2.215417553
107.0491413 2.111692988
117.0698767 4.345958499
121.0647913 2.019318027
123.0804414 1.293683743
149.0960915 79.29402625

Name: +ve in-silico MS/MS by CFM-ID for RUVINXPYWBROJD-UHFFFAOYSA-N
ID: RUVINXPYWBROJD-UHFFFAOYSA-N
Comment: Energy1
Num peaks: 8
25.00727645 2.011203506
39.02292652 3.067344112
41.03857658 9.072256103
107.0491413 5.606684431
117.0698767 6.918429648
121.0647913 4.04179277
133.0647913 2.519129702
149.0960915 48.15272623

Name: +ve in-silico MS/MS by CFM-ID for RUVINXPYWBROJD-UHFFFAOYSA-N
ID: RUVINXPYWBROJD-UHFFFAOYSA-N
Comment: Energy2
Num peaks: 17
39.02292652 12.85311756
41.03857658 12.19342047
43.05422664 1.675192084
49.00727645 5.215673485
51.02292652 3.921832613
63.02292652 11.76158825
65.03857658 3.862451115
77.03857658 1.79799237
79.05422664 2.578100556
89.03857658 3.080672027
91.05422664 3.172288113
101.0385766 2.349894801
103.0542266 2.181393549
107.0491413 4.127727736
117.0698767 4.450770648
119.0855268 1.939074328
133.0647913 3.308457692

Name: +ve in-silico MS/MS by CFM-ID for GGZXEEFQIXMFBF-HJWRWDBZSA-N
ID: GGZXEEFQIXMFBF-HJWRWDBZSA-N
Comment: Energy0
Num peaks: 6
32.0130901 1.520538983
43.05422664 0.7883466912
99.1168269 1.957365128
111.1168269 24.61499994
113.132477 4.901258383
144.1382906 54.29441511

Name: +ve in-silico MS/MS by CFM-ID for GGZXEEFQIXMFBF-HJWRWDBZSA-N
ID: GGZXEEFQIXMFBF-HJWRWDBZSA-N
Comment: Energy1
Num peaks: 8
41.03857658 2.5146273
43.05422664 3.370272281
55.05422664 3.377753128
69.06987671 3.240398791
99.1168269 1.876493652
111.1168269 41.9494998
113.132477 20.4684553
144.1382906 4.771132058

Name: +ve in-silico MS/MS by CFM-ID for GGZXEEFQIXMFBF-HJWRWDBZSA-N
ID: GGZXEEFQIXMFBF-HJWRWDBZSA-N
Comment: Energy2
Num peaks: 16
32.0130901 1.683802901
39.02292652 2.265466015
41.03857658 16.17026413
43.05422664 14.65750038
45.06987671 2.081504175
53.03857658 1.088426342
55.05422664 11.77509616
57.06987671 7.614640756
58.02874017 1.960987349
69.06987671 6.458346355
71.08552677 3.595059291
72.04439023 1.261330885
83.08552677 3.532845958
85.10117684 2.064668354
97.10117684 1.433512507
99.1168269 2.798905386

Name: +ve in-silico MS/MS by CFM-ID for SGNXVBOIDPPRJJ-PSASIEDQSA-N
ID: SGNXVBOIDPPRJJ-PSASIEDQSA-N
Comment: Energy0
Num peaks: 6
82.06512568 1.315954435
84.08077574 2.501728302
122.0964258 1.956032658
148.1120759 11.4369005
150.0913404 3.342603896
166.1226406 74.44017285

Name: +ve in-silico MS/MS by CFM-ID for SGNXVBOIDPPRJJ-PSASIEDQSA-N
ID: SGNXVBOIDPPRJJ-PSASIEDQSA-N
Comment: Energy1
Num peaks: 6
98.0964258 2.552742024
122.0964258 4.49692599
124.1120759 9.556877806
148.1120759 14.08821447
150.0913404 2.607790162
166.1226406 51.84207723

Name: +ve in-silico MS/MS by CFM-ID for SGNXVBOIDPPRJJ-PSASIEDQSA-N
ID: SGNXVBOIDPPRJJ-PSASIEDQSA-N
Comment: Energy2
Num peaks: 22
39.02292652 10.53260343
41.03857658 6.845343613
43.05422664 7.463169276
51.02292652 4.810077975
53.03857658 6.33212225
54.03382555 1.448545441
55.05422664 6.052297405
57.06987671 1.73893913
65.03857658 2.893698729
67.05422664 1.668690336
68.04947561 4.510282645
78.03382555 2.192727809
80.04947561 1.505924065
82.06512568 6.692238281
84.08077574 4.84863129
94.06512568 1.560009954
96.08077574 2.214489133
98.0964258 1.229404886
106.0651257 1.622313281
122.0964258 1.497234029
148.1120759 1.196356177
150.0913404 1.709363393

Name: +ve in-silico MS/MS by CFM-ID for MVYKGIXKVLENHD-VHSXEESVSA-N
ID: MVYKGIXKVLENHD-VHSXEESVSA-N
Comment: Energy0
Num peaks: 6
134.0964258 7.706103428
136.1120759 1.956588182
152.1069905 8.509646665
154.1226406 2.095961423
166.1226406 39.51449465
184.1332052 30.55084256

Name: +ve in-silico MS/MS by CFM-ID for MVYKGIXKVLENHD-VHSXEESVSA-N
ID: MVYKGIXKVLENHD-VHSXEESVSA-N
Comment: Energy1
Num peaks: 14
39.02292652 3.445433358
41.03857658 1.91261103
43.05422664 1.554654799
55.01784114 2.991714844
57.0334912 3.239098039
59.04914126 4.670014803
83.04914126 1.347214988
126.0913404 4.57293692
134.0964258 7.949676809
136.1120759 7.511115316
138.1277259 1.573293587
152.1069905 4.574843252
166.1226406 27.49151609
184.1332052 7.599975589

Name: +ve in-silico MS/MS by CFM-ID for MVYKGIXKVLENHD-VHSXEESVSA-N
ID: MVYKGIXKVLENHD-VHSXEESVSA-N
Comment: Energy2
Num peaks: 31
39.02292652 1.819816777
43.05422664 1.329101498
55.01784114 1.953407524
57.0334912 4.111329117
58.06512568 1.544795147
59.04914126 2.14098714
71.04914126 1.138093643
78.03382555 1.502009917
80.04947561 2.288524733
82.06512568 4.348118338
84.08077574 2.425209598
86.0600403 1.04658317
92.04947561 1.206764151
94.06512568 7.456230273
96.04439023 1.528366882
96.08077574 2.692684054
97.06479133 1.024708695
98.0600403 1.785753447
98.0964258 2.085813791
100.0756904 5.384942716
102.0913404 2.812152739
110.0600403 1.807823893
112.0756904 1.645501216
120.0807757 2.9293522
124.0756904 2.022278197
126.0913404 2.6166399
134.0964258 2.951727964
136.1120759 1.48935603
140.1069905 1.137327752
150.0913404 1.798050672
152.1069905 1.206071009

Name: +ve in-silico MS/MS by CFM-ID for BVKUYBCYSJOQLD-UHFFFAOYSA-N
ID: BVKUYBCYSJOQLD-UHFFFAOYSA-N
Comment: Energy0
Num peaks: 6
43.05422664 1.116245752
107.0491413 1.111241897
121.0647913 1.203017171
123.0804414 0.7230259946
131.0855268 2.034999981
149.0960915 88.8805174

Name: +ve in-silico MS/MS by CFM-ID for BVKUYBCYSJOQLD-UHFFFAOYSA-N
ID: BVKUYBCYSJOQLD-UHFFFAOYSA-N
Comment: Energy1
Num peaks: 10
41.03857658 2.293078376
43.05422664 3.70247057
93.06987671 2.907886377
107.0491413 3.464362668
107.0855268 2.62449921
121.0647913 3.181038523
121.1011768 2.594198638
123.0804414 2.353769351
131.0855268 2.804497188
149.0960915 54.21736829

Name: +ve in-silico MS/MS by CFM-ID for BVKUYBCYSJOQLD-UHFFFAOYSA-N
ID: BVKUYBCYSJOQLD-UHFFFAOYSA-N
Comment: Energy2
Num peaks: 22
39.02292652 7.91814183
41.03857658 4.655922042
43.05422664 3.888011741
49.00727645 3.373831601
51.02292652 3.979450893
63.02292652 2.46375827
65.03857658 3.736028793
75.02292652 1.822386517
77.03857658 4.713272505
79.05422664 3.334453688
89.03857658 3.043239073
91.05422664 5.646237376
93.06987671 3.726734528
103.0542266 3.093781151
105.0334912 2.225826611
105.0698767 6.826772124
115.0542266 2.620741512
119.0491413 2.226333593
121.0647913 2.233129288
121.1011768 2.205000212
131.0855268 3.060983888
133.0647913 4.493976751

Name: +ve in-silico MS/MS by CFM-ID for ZYSDYEFSMQZMQA-UHFFFAOYSA-N
ID: ZYSDYEFSMQZMQA-UHFFFAOYSA-N
Comment: Energy0
Num peaks: 6
107.0491413 0.7693148655
121.0647913 0.7634157643
123.0804414 0.4489946943
131.0855268 2.098189457
133.0647913 0.7810576794
149.0960915 92.62489414

Name: +ve in-silico MS/MS by CFM-ID for ZYSDYEFSMQZMQA-UHFFFAOYSA-N
ID: ZYSDYEFSMQZMQA-UHFFFAOYSA-N
Comment: Energy1
Num peaks: 7
107.0491413 5.53503976
107.0855268 2.807795141
121.0647913 3.164704512
123.0804414 3.800952783
131.0855268 3.049383969
133.0647913 2.709456717
149.0960915 59.82027552

Name: +ve in-silico MS/MS by CFM-ID for ZYSDYEFSMQZMQA-UHFFFAOYSA-N
ID: ZYSDYEFSMQZMQA-UHFFFAOYSA-N
Comment: Energy2
Num peaks: 20
39.02292652 6.47473982
51.02292652 3.241188653
55.05422664 2.848123293
65.03857658 3.330677351
67.05422664 5.11672702
77.03857658 2.071225807
79.05422664 5.221613968
81.06987671 2.858820206
89.03857658 2.136827295
91.05422664 4.231187097
103.0542266 6.089665891
105.0698767 8.91532561
107.0491413 1.836425492
115.0542266 2.85681146
119.0855268 2.224520913
121.0647913 3.182098676
121.1011768 4.013064455
131.0855268 4.792849889
133.0647913 7.031819628
149.0960915 2.144939208

Name: +ve in-silico MS/MS by CFM-ID for GMORVOQOIHISPT-SSDOTTSWSA-N
ID: GMORVOQOIHISPT-SSDOTTSWSA-N
Comment: Energy0
Num peaks: 6
43.05422664 1.997718055
99.1168269 5.186732769
100.0756904 1.49130558
126.1277259 4.461382539
127.1117415 19.94556821
144.1382906 55.71982317

Name: +ve in-silico MS/MS by CFM-ID for GMORVOQOIHISPT-SSDOTTSWSA-N
ID: GMORVOQOIHISPT-SSDOTTSWSA-N
Comment: Energy1
Num peaks: 14
41.03857658 1.991920451
43.05422664 6.577504544
55.05422664 2.593803272
57.06987671 4.072308285
85.06479133 1.681022444
97.10117684 1.806896663
99.08044139 1.194643652
99.1168269 12.19656893
100.0756904 2.14636017
101.132477 7.095715428
109.1011768 3.353434758
126.1277259 6.439581025
127.1117415 20.63185107
144.1382906 8.809948688

Name: +ve in-silico MS/MS by CFM-ID for GMORVOQOIHISPT-SSDOTTSWSA-N
ID: GMORVOQOIHISPT-SSDOTTSWSA-N
Comment: Energy2
Num peaks: 15
27.02292652 1.441957909
39.02292652 1.442123055
41.03857658 14.19013874
43.05422664 21.92050839
45.06987671 2.883763829
53.03857658 1.357034396
55.05422664 12.19557063
57.06987671 10.81106815
59.08552677 2.652602907
69.06987671 1.828264887
82.06512568 1.205158819
83.04914126 1.370152821
83.08552677 2.095472322
99.1168269 3.070160067
100.0756904 1.62650106

Name: +ve in-silico MS/MS by CFM-ID for MOCQCNVQYOZNTO-IHWYPQMZSA-N
ID: MOCQCNVQYOZNTO-IHWYPQMZSA-N
Comment: Energy0
Num peaks: 6
103.0542266 1.180018373
117.0698767 3.173464288
119.0491413 1.137384231
119.0855268 1.061060415
131.0855268 39.51706586
149.0960915 37.59133263

Name: +ve in-silico MS/MS by CFM-ID for MOCQCNVQYOZNTO-IHWYPQMZSA-N
ID: MOCQCNVQYOZNTO-IHWYPQMZSA-N
Comment: Energy1
Num peaks: 24
39.02292652 2.056729386
41.03857658 3.862064473
45.0334912 1.359284167
47.04914126 1.050395522
49.00727645 2.269085525
51.02292652 2.035692635
53.03857658 3.354544083
59.04914126 1.617553356
63.02292652 2.70178103
65.03857658 3.385882215
67.05422664 1.084554896
71.04914126 0.8972847485
75.02292652 2.486730392
77.03857658 3.351289412
79.05422664 1.076305854
87.02292652 1.411322815
89.03857658 3.33616621
91.05422664 1.186651315
103.0542266 3.697782093
107.0491413 0.8849308111
117.0698767 1.656692672
119.0855268 0.993155733
131.0855268 24.90886818
149.0960915 9.808611808

Name: +ve in-silico MS/MS by CFM-ID for MOCQCNVQYOZNTO-IHWYPQMZSA-N
ID: MOCQCNVQYOZNTO-IHWYPQMZSA-N
Comment: Energy2
Num peaks: 20
27.02292652 1.454835381
39.02292652 7.922549306
41.03857658 8.223633803
43.05422664 1.398524301
49.00727645 7.94337511
51.02292652 7.369994533
53.03857658 7.661934847
63.02292652 6.511724902
65.03857658 5.402871142
67.05422664 2.01341255
73.00727645 1.357192915
75.02292652 4.652271468
77.03857658 5.139979075
79.05422664 1.889350376
87.02292652 1.621239088
89.03857658 3.009112976
91.05422664 1.685402825
103.0542266 1.479103301
119.0855268 1.655683035
131.0855268 1.694656356

Name: +ve in-silico MS/MS by CFM-ID for UFGRADREDASLJW-NBEYISGCSA-N
ID: UFGRADREDASLJW-NBEYISGCSA-N
Comment: Energy0
Num peaks: 6
121.1011768 1.590464287
123.1168269 2.670845765
137.0960915 1.808548021
138.1277259 3.774671514
150.0913404 3.312683544
166.1226406 74.20905108

Name: +ve in-silico MS/MS by CFM-ID for UFGRADREDASLJW-NBEYISGCSA-N
ID: UFGRADREDASLJW-NBEYISGCSA-N
Comment: Energy1
Num peaks: 20
81.06987671 1.470413739
107.0855268 1.193116373
108.0443902 1.545318209
109.0647913 1.23297068
109.1011768 3.106648693
110.0600403 2.465161276
111.1168269 1.385169128
121.1011768 8.813715275
122.0600403 1.764017476
123.1168269 2.133116018
124.0756904 2.418316115
126.0913404 1.311440058
137.0960915 1.260046038
138.1277259 11.77276939
139.1117415 1.57881862
140.1069905 1.247996247
148.1120759 1.610403363
149.0960915 1.956871374
150.0913404 2.622893061
166.1226406 29.13108028

Name: +ve in-silico MS/MS by CFM-ID for UFGRADREDASLJW-NBEYISGCSA-N
ID: UFGRADREDASLJW-NBEYISGCSA-N
Comment: Energy2
Num peaks: 28
39.02292652 6.572688423
41.03857658 4.650412165
43.05422664 4.005098976
45.06987671 1.481328252
51.02292652 5.538392949
53.03857658 8.26024122
54.03382555 1.556132646
55.05422664 7.452032371
56.04947561 5.416047257
57.06987671 3.728783723
59.08552677 3.331264487
65.03857658 0.8893886426
67.05422664 3.324529457
71.08552677 0.8724748712
79.05422664 1.282305139
81.06987671 3.607177325
83.08552677 2.12168488
94.06512568 0.9582735091
95.08552677 2.247715176
96.08077574 0.8461733175
109.1011768 1.142873955
110.0964258 1.096710112
111.1168269 1.081193983
119.0855268 1.594126151
121.1011768 3.158483599
136.0756904 1.331453631
140.1069905 1.056398538
150.0913404 1.69415713

Name: +ve in-silico MS/MS by CFM-ID for VHJIIILFJJDRDK-PKNBQFBNSA-N
ID: VHJIIILFJJDRDK-PKNBQFBNSA-N
Comment: Energy0
Num peaks: 6
121.1011768 0.9293883279
133.1011768 4.895408036
135.1168269 0.8766433557
148.1120759 5.796971865
150.0913404 1.987646863
166.1226406 78.5562409

Name: +ve in-silico MS/MS by CFM-ID for VHJIIILFJJDRDK-PKNBQFBNSA-N
ID: VHJIIILFJJDRDK-PKNBQFBNSA-N
Comment: Energy1
Num peaks: 11
57.06987671 2.111589668
65.03857658 1.993112688
83.08552677 1.533738755
91.05422664 1.397791567
108.0443902 1.972849108
110.0600403 1.986963418
133.1011768 22.40335434
135.1168269 5.250191949
148.1120759 13.00633728
150.0913404 1.522666103
166.1226406 27.37820373

Name: +ve in-silico MS/MS by CFM-ID for VHJIIILFJJDRDK-PKNBQFBNSA-N
ID: VHJIIILFJJDRDK-PKNBQFBNSA-N
Comment: Energy2
Num peaks: 23
39.02292652 7.09835294
41.03857658 3.428026304
49.00727645 1.831822757
51.02292652 3.842495278
53.03857658 4.538429573
55.05422664 8.161402472
57.06987671 3.612218011
63.02292652 2.915223705
65.03857658 7.409879136
67.05422664 4.249853263
69.06987671 3.244151943
71.08552677 2.03793388
77.03857658 2.26120575
79.05422664 5.786658748
81.06987671 5.777490653
93.06987671 1.609906701
105.0698767 1.448888299
107.0855268 1.328558367
108.0807757 1.409116596
121.1011768 3.860034534
124.0756904 1.681735248
148.1120759 1.237051512
150.0913404 2.41927767

Name: +ve in-silico MS/MS by CFM-ID for OZMJDTPATROLQC-SCSAIBSYSA-N
ID: OZMJDTPATROLQC-SCSAIBSYSA-N
Comment: Energy0
Num peaks: 8
70.06512568 6.46902185
86.0600403 2.910398387
103.0865894 26.58655747
114.0549549 3.25093661
116.070605 9.655332602
131.081504 4.263736955
132.0655196 6.727843411
149.0920687 21.39076038

Name: +ve in-silico MS/MS by CFM-ID for OZMJDTPATROLQC-SCSAIBSYSA-N
ID: OZMJDTPATROLQC-SCSAIBSYSA-N
Comment: Energy1
Num peaks: 11
41.03857658 2.122210795
56.04947561 1.579291329
70.06512568 29.32053985
72.08077574 10.33895623
74.0600403 1.486338293
85.07602471 1.488293794
86.0600403 6.019581721
99.04405588 3.184030189
103.0865894 15.00928087
116.070605 8.794175994
149.0920687 1.993338709

Name: +ve in-silico MS/MS by CFM-ID for OZMJDTPATROLQC-SCSAIBSYSA-N
ID: OZMJDTPATROLQC-SCSAIBSYSA-N
Comment: Energy2
Num peaks: 19
28.01817548 2.283137688
32.0130901 1.569576636
41.03857658 4.693613697
42.03382555 4.807865629
43.05422664 2.604605337
44.04947561 3.438672039
46.02874017 1.254833399
56.04947561 14.9954043
58.02874017 2.443704219
58.06512568 4.147728051
60.04439023 4.94775752
70.06512568 11.31567945
72.04439023 1.509411661
72.08077574 2.253922604
74.0600403 8.15781225
76.07569036 2.050711306
85.07602471 2.864769634
86.0600403 3.042788007
103.0865894 2.692735305

Name: +ve in-silico MS/MS by CFM-ID for BHYKWPJCIDMPRT-YFHOEESVSA-N
ID: BHYKWPJCIDMPRT-YFHOEESVSA-N
Comment: Energy0
Num peaks: 7
105.0334912 4.947268939
105.0698767 2.763712928
107.0491413 4.174740197
119.0855268 4.969007902
121.1011768 2.480182814
131.0855268 13.94752416
149.0960915 47.11013973

Name: +ve in-silico MS/MS by CFM-ID for BHYKWPJCIDMPRT-YFHOEESVSA-N
ID: BHYKWPJCIDMPRT-YFHOEESVSA-N
Comment: Energy1
Num peaks: 18
39.02292652 3.4638113
41.00219107 3.366538663
43.01784114 2.152035123
55.05422664 6.481664671
63.02292652 2.657880417
65.00219107 2.053587679
65.03857658 2.943495823
67.01784114 1.97477518
67.05422664 4.099315151
79.05422664 2.096434249
81.0334912 3.288076161
93.0334912 2.424316578
103.0542266 5.324678063
105.0698767 18.03897268
107.0855268 3.580845115
119.0855268 1.811001944
131.0855268 6.107560999
149.0960915 8.604861189

Name: +ve in-silico MS/MS by CFM-ID for BHYKWPJCIDMPRT-YFHOEESVSA-N
ID: BHYKWPJCIDMPRT-YFHOEESVSA-N
Comment: Energy2
Num peaks: 16
39.02292652 8.758697184
41.03857658 2.135389634
49.00727645 7.991391394
51.02292652 7.544603655
55.05422664 11.53295267
63.02292652 3.292159781
65.00219107 4.401267951
65.03857658 8.667220495
67.05422664 4.763737142
75.02292652 1.761308326
79.05422664 2.739007647
81.0334912 4.292369325
91.01784114 1.947420594
103.0542266 5.966273146
105.0698767 1.820482657
119.0855268 3.694280673

Name: +ve in-silico MS/MS by CFM-ID for ZIOSZYWKPRFNOY-HWKANZROSA-N
ID: ZIOSZYWKPRFNOY-HWKANZROSA-N
Comment: Energy0
Num peaks: 6
55.05422664 2.102460373
67.05422664 3.111546997
105.0334912 2.116281282
107.0491413 2.385613671
109.0647913 3.832053411
149.0960915 68.95324926

Name: +ve in-silico MS/MS by CFM-ID for ZIOSZYWKPRFNOY-HWKANZROSA-N
ID: ZIOSZYWKPRFNOY-HWKANZROSA-N
Comment: Energy1
Num peaks: 15
39.02292652 2.146443129
55.05422664 7.403056868
65.03857658 7.624192627
67.05422664 6.64656392
69.0334912 2.649277346
79.05422664 3.917019355
81.0334912 5.391512684
81.06987671 8.196480453
93.0334912 5.637457316
103.0542266 2.868867568
105.0334912 2.207253303
105.0698767 2.836067327
121.1011768 4.031973445
133.0647913 2.775671742
149.0960915 17.53724866

Name: +ve in-silico MS/MS by CFM-ID for ZIOSZYWKPRFNOY-HWKANZROSA-N
ID: ZIOSZYWKPRFNOY-HWKANZROSA-N
Comment: Energy2
Num peaks: 14
39.02292652 9.450461167
41.03857658 2.566560386
49.00727645 7.05403501
51.02292652 6.536315911
55.05422664 12.50355318
63.02292652 5.007919047
65.03857658 9.070672772
67.05422664 5.176493085
79.05422664 2.588487522
81.0334912 4.641736874
89.03857658 2.266645156
91.01784114 5.377110111
93.0334912 5.038943721
103.0542266 4.194796243

Name: +ve in-silico MS/MS by CFM-ID for RPZOPDOUASNMNP-UHFFFAOYSA-N
ID: RPZOPDOUASNMNP-UHFFFAOYSA-N
Comment: Energy0
Num peaks: 6
119.0855268 3.481411117
121.1011768 0.9153605892
123.0804414 0.9420088172
131.0855268 9.533560088
133.0647913 1.222839976
149.0960915 79.08344666

Name: +ve in-silico MS/MS by CFM-ID for RPZOPDOUASNMNP-UHFFFAOYSA-N
ID: RPZOPDOUASNMNP-UHFFFAOYSA-N
Comment: Energy1
Num peaks: 8
53.03857658 1.910636894
117.0698767 1.642689918
119.0855268 6.529800402
121.1011768 3.029693412
123.0804414 4.722328682
131.0855268 14.02259533
133.0647913 2.868146904
149.0960915 46.80748528

Name: +ve in-silico MS/MS by CFM-ID for RPZOPDOUASNMNP-UHFFFAOYSA-N
ID: RPZOPDOUASNMNP-UHFFFAOYSA-N
Comment: Energy2
Num peaks: 18
49.00727645 3.834303437
51.02292652 12.5804243
53.03857658 10.09839571
55.05422664 2.004092012
75.02292652 2.812164632
77.03857658 5.308902353
79.05422664 2.147077591
91.05422664 6.550019265
93.06987671 2.566632784
103.0542266 6.809939395
105.0698767 4.687750389
117.0698767 2.215841177
119.0491413 1.877289474
119.0855268 3.801333884
121.0647913 1.665604068
121.1011768 2.196633681
131.0855268 6.518918528
133.0647913 3.011490488

Name: +ve in-silico MS/MS by CFM-ID for GTDLILFCRHJTRW-ZETCQYMHSA-N
ID: GTDLILFCRHJTRW-ZETCQYMHSA-N
Comment: Energy0
Num peaks: 6
43.05422664 2.140260458
83.08552677 5.805526564
115.1117415 15.09127705
117.0732478 14.70920714
119.0888979 3.677859744
149.0994626 44.14946336

Name: +ve in-silico MS/MS by CFM-ID for GTDLILFCRHJTRW-ZETCQYMHSA-N
ID: GTDLILFCRHJTRW-ZETCQYMHSA-N
Comment: Energy1
Num peaks: 12
43.05422664 6.558934699
55.05422664 4.188599581
59.04914126 5.209391931
61.06479133 3.189869758
73.01064758 2.61573538
83.08552677 3.746377978
89.04194771 7.278907107
91.05759777 2.164747262
105.0368623 3.52156538
115.1117415 4.080083813
117.0732478 17.0887008
149.0994626 22.14889725

Name: +ve in-silico MS/MS by CFM-ID for GTDLILFCRHJTRW-ZETCQYMHSA-N
ID: GTDLILFCRHJTRW-ZETCQYMHSA-N
Comment: Energy2
Num peaks: 21
27.02292652 1.457945139
29.03857658 1.686025334
41.03857658 2.324319284
43.05422664 16.87095403
45.0334912 4.763041646
45.06987671 6.504716743
55.05422664 3.685365688
57.06987671 2.664431498
59.04914126 4.091242411
61.06479133 2.276034317
69.06987671 3.116739161
71.04914126 2.281509189
73.01064758 4.550531604
75.02629764 3.498058089
77.04194771 1.767266637
83.08552677 6.011258653
85.10117684 1.826142723
87.02629764 2.64700309
89.04194771 3.873480971
91.05759777 1.964911725
117.0732478 2.225965801

Name: +ve in-silico MS/MS by CFM-ID for ZVDGZUVHJGGWSG-DMTCNVIQSA-N
ID: ZVDGZUVHJGGWSG-DMTCNVIQSA-N
Comment: Energy0
Num peaks: 6
85.07602471 16.86961277
103.0865894 11.7059199
114.0549549 11.56243828
131.081504 26.46038441
132.0655196 5.03363377
149.0920687 11.44872742

Name: +ve in-silico MS/MS by CFM-ID for ZVDGZUVHJGGWSG-DMTCNVIQSA-N
ID: ZVDGZUVHJGGWSG-DMTCNVIQSA-N
Comment: Energy1
Num peaks: 9
28.01817548 2.541792754
74.02365479 9.190615176
85.07602471 24.25490078
86.0600403 12.46380055
87.09167477 2.081127242
103.0865894 10.808246
114.0549549 11.12046411
131.081504 5.776071551
132.0655196 1.944952818

Name: +ve in-silico MS/MS by CFM-ID for ZVDGZUVHJGGWSG-DMTCNVIQSA-N
ID: ZVDGZUVHJGGWSG-DMTCNVIQSA-N
Comment: Energy2
Num peaks: 13
42.03382555 3.115874444
44.04947561 2.295420034
54.03382555 3.915191941
56.04947561 10.8209057
58.06512568 6.47778805
72.04439023 3.341285676
74.0600403 1.776114489
83.06037464 2.562814276
85.07602471 30.37616333
86.0600403 5.363078539
87.09167477 4.394064802
114.0549549 4.772062098
131.081504 1.940470911

Name: +ve in-silico MS/MS by CFM-ID for RHGLPNYASVWIET-VHSXEESVSA-N
ID: RHGLPNYASVWIET-VHSXEESVSA-N
Comment: Energy0
Num peaks: 6
43.01784114 3.588567178
122.0964258 3.372953835
124.1120759 37.62053645
142.1226406 4.845872645
166.1226406 1.761364002
184.1332052 41.93073911

Name: +ve in-silico MS/MS by CFM-ID for RHGLPNYASVWIET-VHSXEESVSA-N
ID: RHGLPNYASVWIET-VHSXEESVSA-N
Comment: Energy1
Num peaks: 8
43.01784114 2.411733604
57.06987671 1.446038808
61.02840582 2.140161115
70.06512568 1.586230188
122.0964258 2.755403348
124.1120759 56.45094918
142.1226406 5.270218099
184.1332052 9.068171114

Name: +ve in-silico MS/MS by CFM-ID for RHGLPNYASVWIET-VHSXEESVSA-N
ID: RHGLPNYASVWIET-VHSXEESVSA-N
Comment: Energy2
Num peaks: 17
39.02292652 2.932096748
41.03857658 1.956355672
43.01784114 3.749623794
51.02292652 1.875280803
53.03857658 8.647777295
55.05422664 5.505722398
57.06987671 5.821543147
68.04947561 3.670087068
70.06512568 7.773192039
72.08077574 2.385189413
80.04947561 4.112798386
82.06512568 9.440943763
84.08077574 2.467106087
94.06512568 1.446257657
96.08077574 2.363453659
108.0807757 3.125357271
124.1120759 13.86554266

Name: +ve in-silico MS/MS by CFM-ID for ZVDGZUVHJGGWSG-IMJSIDKUSA-N
ID: ZVDGZUVHJGGWSG-IMJSIDKUSA-N
Comment: Energy0
Num peaks: 6
85.07602471 16.86961277
103.0865894 11.7059199
114.0549549 11.56243828
131.081504 26.46038441
132.0655196 5.03363377
149.0920687 11.44872742

Name: +ve in-silico MS/MS by CFM-ID for ZVDGZUVHJGGWSG-IMJSIDKUSA-N
ID: ZVDGZUVHJGGWSG-IMJSIDKUSA-N
Comment: Energy1
Num peaks: 9
28.01817548 2.541792754
74.02365479 9.190615176
85.07602471 24.25490078
86.0600403 12.46380055
87.09167477 2.081127242
103.0865894 10.808246
114.0549549 11.12046411
131.081504 5.776071551
132.0655196 1.944952818

Name: +ve in-silico MS/MS by CFM-ID for ZVDGZUVHJGGWSG-IMJSIDKUSA-N
ID: ZVDGZUVHJGGWSG-IMJSIDKUSA-N
Comment: Energy2
Num peaks: 13
42.03382555 3.115874444
44.04947561 2.295420034
54.03382555 3.915191941
56.04947561 10.8209057
58.06512568 6.47778805
72.04439023 3.341285676
74.0600403 1.776114489
83.06037464 2.562814276
85.07602471 30.37616333
86.0600403 5.363078539
87.09167477 4.394064802
114.0549549 4.772062098
131.081504 1.940470911

Name: +ve in-silico MS/MS by CFM-ID for HHTWOMMSBMNRKP-UHFFFAOYSA-N
ID: HHTWOMMSBMNRKP-UHFFFAOYSA-N
Comment: Energy0
Num peaks: 6
105.0334912 2.633580117
107.0491413 2.595370559
109.0647913 5.820164636
121.1011768 1.02354936
131.0855268 1.844153887
149.0960915 79.23372529

Name: +ve in-silico MS/MS by CFM-ID for HHTWOMMSBMNRKP-UHFFFAOYSA-N
ID: HHTWOMMSBMNRKP-UHFFFAOYSA-N
Comment: Energy1
Num peaks: 13
41.03857658 1.683331748
67.05422664 1.704414482
91.05422664 2.478504915
105.0334912 9.542668719
105.0698767 1.979131589
107.0491413 5.350288484
107.0855268 1.81360288
109.0647913 6.423983642
119.0855268 1.678235583
121.1011768 2.133365555
131.0855268 2.3891101
133.0647913 1.73083176
149.0960915 42.716971

Name: +ve in-silico MS/MS by CFM-ID for HHTWOMMSBMNRKP-UHFFFAOYSA-N
ID: HHTWOMMSBMNRKP-UHFFFAOYSA-N
Comment: Energy2
Num peaks: 19
39.02292652 5.272760126
49.00727645 6.022988619
51.02292652 5.33787217
53.03857658 3.366643528
55.05422664 4.36850809
65.03857658 11.92969742
67.05422664 3.223867631
75.02292652 1.858673929
77.03857658 2.835556592
79.05422664 3.093833992
81.06987671 2.326434385
91.05422664 5.992293692
93.06987671 1.905246836
103.0542266 5.241631834
105.0698767 5.445930428
115.0542266 2.469047017
121.1011768 2.489565695
131.0855268 4.916309992
133.0647913 2.549218786

Name: +ve in-silico MS/MS by CFM-ID for COAGHIPHGZGZTL-RKDXNWHRSA-N
ID: COAGHIPHGZGZTL-RKDXNWHRSA-N
Comment: Energy0
Num peaks: 6
29.03857658 0.9231314327
110.0964258 2.625767973
138.0913404 11.16680603
156.1019051 6.186017402
166.1226406 2.22028704
184.1332052 70.54923383

Name: +ve in-silico MS/MS by CFM-ID for COAGHIPHGZGZTL-RKDXNWHRSA-N
ID: COAGHIPHGZGZTL-RKDXNWHRSA-N
Comment: Energy1
Num peaks: 6
47.04914126 6.729536629
70.06512568 5.412491644
110.0964258 21.39705974
138.0913404 23.05687237
156.1019051 4.323812425
184.1332052 22.90752935

Name: +ve in-silico MS/MS by CFM-ID for COAGHIPHGZGZTL-RKDXNWHRSA-N
ID: COAGHIPHGZGZTL-RKDXNWHRSA-N
Comment: Energy2
Num peaks: 21
29.03857658 1.276239736
39.02292652 3.66964342
41.03857658 4.222410586
43.05422664 6.171120123
51.02292652 2.088939933
53.03857658 2.812478071
54.03382555 1.244576649
55.05422664 5.840983171
56.04947561 1.354975672
57.06987671 2.156958839
58.06512568 2.6933807
65.03857658 3.164914127
68.04947561 5.589796417
69.06987671 3.234147794
70.06512568 7.920327442
72.08077574 4.436221701
80.04947561 2.056552204
82.06512568 8.455466039
84.08077574 3.311572798
86.0964258 5.237774721
110.0964258 3.46608532

Name: +ve in-silico MS/MS by CFM-ID for KWGRBVOPPLSCSI-PSASIEDQSA-N
ID: KWGRBVOPPLSCSI-PSASIEDQSA-N
Comment: Energy0
Num peaks: 6
15.02292652 2.45568043
58.06512568 2.853497341
117.0698767 4.827153317
135.0804414 3.680723394
148.1120759 43.70144868
166.1226406 33.27041238

Name: +ve in-silico MS/MS by CFM-ID for KWGRBVOPPLSCSI-PSASIEDQSA-N
ID: KWGRBVOPPLSCSI-PSASIEDQSA-N
Comment: Energy1
Num peaks: 6
58.06512568 8.15343824
117.0698767 16.58566693
119.0855268 2.991934775
121.1011768 3.178903367
148.1120759 38.68303892
166.1226406 10.45765839

Name: +ve in-silico MS/MS by CFM-ID for KWGRBVOPPLSCSI-PSASIEDQSA-N
ID: KWGRBVOPPLSCSI-PSASIEDQSA-N
Comment: Energy2
Num peaks: 28
15.02292652 6.295726826
27.02292652 1.351541139
29.03857658 1.081836645
32.04947561 1.411072292
42.03382555 5.461947004
44.04947561 2.692037206
49.00727645 3.080678203
51.02292652 1.720836457
52.01817548 1.710952981
53.03857658 1.186302113
54.03382555 1.684483134
56.04947561 2.985274755
58.06512568 6.223360438
63.02292652 3.039164268
65.03857658 1.271911748
70.06512568 1.140638315
79.05422664 5.724049926
83.08552677 1.308235904
85.10117684 1.056507937
91.05422664 4.90021044
93.06987671 1.021608447
107.0491413 3.703675372
117.0698767 7.319361002
119.0855268 3.504284005
132.0807757 4.915677225
135.0804414 1.261799304
148.1120759 2.518026218
150.0913404 1.102985179

Name: +ve in-silico MS/MS by CFM-ID for JSASXSHMJYRPCM-ZETCQYMHSA-N
ID: JSASXSHMJYRPCM-ZETCQYMHSA-N
Comment: Energy0
Num peaks: 6
83.08552677 3.382809122
101.0960915 4.349012798
103.0575978 1.889433859
131.0888979 33.91031927
133.0681625 3.778816557
149.0994626 35.75944015

Name: +ve in-silico MS/MS by CFM-ID for JSASXSHMJYRPCM-ZETCQYMHSA-N
ID: JSASXSHMJYRPCM-ZETCQYMHSA-N
Comment: Energy1
Num peaks: 11
43.05422664 12.16207979
45.0334912 13.54614167
45.06987671 1.977527383
47.04914126 7.213144248
83.08552677 5.241477543
85.10117684 2.163869793
87.02629764 4.237775539
101.0960915 2.768935694
103.0575978 3.439497019
131.0888979 18.7095597
149.0994626 8.961734429

Name: +ve in-silico MS/MS by CFM-ID for JSASXSHMJYRPCM-ZETCQYMHSA-N
ID: JSASXSHMJYRPCM-ZETCQYMHSA-N
Comment: Energy2
Num peaks: 21
15.02292652 3.457380357
41.03857658 2.374446872
43.05422664 9.322232214
45.0334912 2.565525238
45.06987671 2.782597303
46.99499752 1.542653589
47.04914126 1.695131651
55.05422664 1.374896616
57.06987671 1.416478055
69.06987671 1.426620832
83.08552677 2.411007101
87.02629764 7.644754604
89.0055622 1.654720188
89.04194771 5.525408901
91.05759777 1.841407228
101.0419477 9.922187158
103.0575978 7.259758805
105.0732478 3.410895927
115.0575978 7.411684467
131.0888979 3.616284398
133.0681625 1.834614536

Name: +ve in-silico MS/MS by CFM-ID for VTLOYEZEAGCOPK-VIFPVBQESA-N
ID: VTLOYEZEAGCOPK-VIFPVBQESA-N
Comment: Energy0
Num peaks: 6
69.06987671 1.558438199
71.08552677 24.00730601
108.0443902 1.391897165
136.1120759 4.11449043
148.1120759 6.916009685
166.1226406 54.62012641

Name: +ve in-silico MS/MS by CFM-ID for VTLOYEZEAGCOPK-VIFPVBQESA-N
ID: VTLOYEZEAGCOPK-VIFPVBQESA-N
Comment: Energy1
Num peaks: 7
55.05422664 2.67928635
71.08552677 42.95387352
108.0443902 1.395051291
136.1120759 13.73124582
138.0913404 1.376198215
148.1120759 5.65527424
166.1226406 13.4045344

Name: +ve in-silico MS/MS by CFM-ID for VTLOYEZEAGCOPK-VIFPVBQESA-N
ID: VTLOYEZEAGCOPK-VIFPVBQESA-N
Comment: Energy2
Num peaks: 12
41.03857658 4.647292275
43.05422664 1.850758302
51.02292652 2.042180385
53.03857658 2.273247272
55.05422664 29.72357111
57.06987671 5.035567791
59.08552677 1.479281365
67.05422664 1.671344043
69.06987671 4.780464809
71.08552677 20.96188204
80.04947561 3.879122402
120.0807757 1.827120679

Name: +ve in-silico MS/MS by CFM-ID for HZJPNSZTILZSPN-ZETCQYMHSA-N
ID: HZJPNSZTILZSPN-ZETCQYMHSA-N
Comment: Energy0
Num peaks: 6
41.03857658 0.6515788163
55.05422664 0.8494602517
121.0647913 0.639622429
131.0855268 2.061992837
133.0647913 0.7988837652
149.0960915 90.19324653

Name: +ve in-silico MS/MS by CFM-ID for HZJPNSZTILZSPN-ZETCQYMHSA-N
ID: HZJPNSZTILZSPN-ZETCQYMHSA-N
Comment: Energy1
Num peaks: 10
55.05422664 2.908886729
81.06987671 2.102970781
107.0491413 4.977909207
107.0855268 2.830840685
121.0647913 3.432530095
121.1011768 2.273295524
123.0804414 2.320166354
131.0855268 2.825111174
133.0647913 2.679473896
149.0960915 53.92970073

Name: +ve in-silico MS/MS by CFM-ID for HZJPNSZTILZSPN-ZETCQYMHSA-N
ID: HZJPNSZTILZSPN-ZETCQYMHSA-N
Comment: Energy2
Num peaks: 17
39.02292652 15.74390034
41.03857658 6.263944517
49.00727645 2.209889695
51.02292652 6.366838629
53.03857658 11.6042489
55.05422664 5.497267463
77.03857658 4.672507259
79.05422664 4.108356563
81.06987671 2.250302374
91.05422664 2.029802617
93.06987671 2.420864278
103.0542266 2.965558836
105.0698767 4.851087047
107.0855268 1.902587342
119.0491413 1.903492627
131.0855268 2.496769147
133.0647913 3.812448602

Name: +ve in-silico MS/MS by CFM-ID for UGAKSUDKRHFNQW-UHFFFAOYSA-N
ID: UGAKSUDKRHFNQW-UHFFFAOYSA-N
Comment: Energy0
Num peaks: 6
107.0491413 0.711573408
121.0647913 1.043609601
123.0804414 0.7074295321
131.0855268 2.08237828
133.0647913 0.4891083066
149.0960915 91.57851226

Name: +ve in-silico MS/MS by CFM-ID for UGAKSUDKRHFNQW-UHFFFAOYSA-N
ID: UGAKSUDKRHFNQW-UHFFFAOYSA-N
Comment: Energy1
Num peaks: 9
67.05422664 2.261580061
93.06987671 3.033744104
107.0491413 4.970261137
121.0647913 3.131494912
121.1011768 2.348739644
123.0804414 2.774054407
131.0855268 2.904435614
133.0647913 2.395809364
149.0960915 56.6676249

Name: +ve in-silico MS/MS by CFM-ID for UGAKSUDKRHFNQW-UHFFFAOYSA-N
ID: UGAKSUDKRHFNQW-UHFFFAOYSA-N
Comment: Energy2
Num peaks: 22
39.02292652 7.668817264
41.03857658 2.158850933
49.00727645 2.262206074
51.02292652 2.813409757
53.03857658 2.027169338
63.02292652 3.212011413
65.03857658 1.929804317
67.05422664 3.466152003
77.03857658 5.262637041
79.05422664 5.590609441
81.06987671 2.093662124
89.03857658 3.74477954
91.05422664 4.40296053
93.06987671 4.720169237
105.0698767 4.734811212
115.0542266 2.721421161
119.0491413 3.297890503
121.0647913 3.711167974
121.1011768 2.562259683
123.0804414 2.935633528
131.0855268 4.489135597
133.0647913 5.326244189

Name: +ve in-silico MS/MS by CFM-ID for NUGFZCHRZRZHLK-MRVPVSSYSA-N
ID: NUGFZCHRZRZHLK-MRVPVSSYSA-N
Comment: Energy0
Num peaks: 6
107.0491413 6.288937185
109.0647913 1.72161011
117.0698767 1.096187472
119.0855268 0.9870465232
133.0647913 1.284273949
149.0960915 84.94314454

Name: +ve in-silico MS/MS by CFM-ID for NUGFZCHRZRZHLK-MRVPVSSYSA-N
ID: NUGFZCHRZRZHLK-MRVPVSSYSA-N
Comment: Energy1
Num peaks: 6
79.05422664 6.968663501
107.0491413 38.77304704
109.0647913 3.680407459
123.0804414 1.907355104
133.0647913 7.057885157
149.0960915 26.44347112

Name: +ve in-silico MS/MS by CFM-ID for NUGFZCHRZRZHLK-MRVPVSSYSA-N
ID: NUGFZCHRZRZHLK-MRVPVSSYSA-N
Comment: Energy2
Num peaks: 19
39.02292652 13.42817101
41.03857658 2.541859508
49.00727645 4.885643559
51.02292652 2.915664091
63.02292652 1.650097012
65.03857658 3.905814418
67.05422664 3.583605589
79.05422664 5.001950668
91.05422664 9.320821334
93.06987671 4.851289539
95.08552677 2.976281096
97.10117684 4.044916831
103.0542266 5.681386639
105.0698767 2.741987869
107.0491413 2.770336759
117.0698767 3.299452353
119.0855268 2.590714645
121.1011768 1.888174601
133.0647913 2.984747466

Name: +ve in-silico MS/MS by CFM-ID for LTHCSWBWNVGEFE-UHFFFAOYSA-N
ID: LTHCSWBWNVGEFE-UHFFFAOYSA-N
Comment: Energy0
Num peaks: 6
99.1168269 6.601559672
101.132477 0.9279189858
109.1011768 6.132720842
126.1277259 3.065499416
127.1117415 40.12602381
144.1382906 31.54326822

Name: +ve in-silico MS/MS by CFM-ID for LTHCSWBWNVGEFE-UHFFFAOYSA-N
ID: LTHCSWBWNVGEFE-UHFFFAOYSA-N
Comment: Energy1
Num peaks: 15
41.03857658 1.661965164
43.05422664 2.739748555
55.01784114 1.415492637
55.05422664 1.819726346
57.06987671 2.615494037
69.0334912 1.339552747
69.06987671 1.373700897
71.08552677 2.247506263
85.10117684 2.026180134
99.1168269 11.72486866
101.132477 3.363033448
109.1011768 9.666960284
126.1277259 3.874869487
127.1117415 28.12854367
144.1382906 6.635936121

Name: +ve in-silico MS/MS by CFM-ID for LTHCSWBWNVGEFE-UHFFFAOYSA-N
ID: LTHCSWBWNVGEFE-UHFFFAOYSA-N
Comment: Energy2
Num peaks: 19
27.02292652 1.274172975
29.03857658 0.9789596632
39.02292652 2.0082579
41.03857658 13.76656241
43.05422664 15.01136509
45.06987671 2.053659056
54.03382555 1.184020994
55.01784114 1.261539954
55.05422664 9.614850014
57.06987671 9.552932292
58.02874017 1.71512513
59.08552677 1.059227371
69.06987671 4.13066951
71.08552677 4.309686546
72.04439023 3.116255512
83.08552677 2.526104992
85.10117684 2.313232853
86.0600403 1.146515251
99.1168269 3.582313273

Name: +ve in-silico MS/MS by CFM-ID for GFKFBLJVPWRDEL-JGVFFNPUSA-N
ID: GFKFBLJVPWRDEL-JGVFFNPUSA-N
Comment: Energy0
Num peaks: 6
84.08077574 0.9368835686
97.10117684 0.7964495982
109.1011768 1.977936504
126.1277259 62.9198473
127.1117415 1.018764946
144.1382906 22.72337956

Name: +ve in-silico MS/MS by CFM-ID for GFKFBLJVPWRDEL-JGVFFNPUSA-N
ID: GFKFBLJVPWRDEL-JGVFFNPUSA-N
Comment: Energy1
Num peaks: 11
53.03857658 3.115705704
55.05422664 2.655843596
57.06987671 2.118412352
67.05422664 1.873899426
72.08077574 1.694888736
84.08077574 17.28708036
86.0964258 1.604791051
109.1011768 4.654868619
110.0964258 1.805713988
126.1277259 34.1082811
144.1382906 9.197598299

Name: +ve in-silico MS/MS by CFM-ID for GFKFBLJVPWRDEL-JGVFFNPUSA-N
ID: GFKFBLJVPWRDEL-JGVFFNPUSA-N
Comment: Energy2
Num peaks: 18
41.03857658 7.114116334
43.05422664 4.778418592
53.03857658 9.117480997
55.05422664 6.711098041
57.06987671 9.158507436
67.05422664 3.429205123
69.06987671 2.545998627
71.08552677 1.247307372
81.06987671 1.319449115
82.06512568 3.156355195
83.08552677 2.00752337
84.08077574 13.80760824
86.0964258 1.864132538
97.10117684 1.813793534
98.0964258 3.087868613
109.1011768 1.481619353
110.0964258 3.914129555
126.1277259 4.516339805

Name: +ve in-silico MS/MS by CFM-ID for PFELYLAPXZVPIE-UHFFFAOYSA-N
ID: PFELYLAPXZVPIE-UHFFFAOYSA-N
Comment: Energy0
Num peaks: 6
55.05422664 2.739714726
95.04914126 1.882375797
119.0491413 3.514579844
121.0647913 1.900318235
131.0855268 1.856984717
149.0960915 79.16141866

Name: +ve in-silico MS/MS by CFM-ID for PFELYLAPXZVPIE-UHFFFAOYSA-N
ID: PFELYLAPXZVPIE-UHFFFAOYSA-N
Comment: Energy1
Num peaks: 11
51.02292652 3.818305084
53.03857658 5.257648519
55.05422664 7.109307964
95.04914126 2.647663325
119.0491413 3.583820546
121.0647913 2.53806043
121.1011768 2.544801231
123.0804414 2.696160223
131.0855268 2.444702058
133.0647913 2.579985403
149.0960915 44.89725463

Name: +ve in-silico MS/MS by CFM-ID for PFELYLAPXZVPIE-UHFFFAOYSA-N
ID: PFELYLAPXZVPIE-UHFFFAOYSA-N
Comment: Energy2
Num peaks: 17
39.02292652 2.870529333
49.00727645 5.03492767
51.02292652 12.06608402
53.03857658 16.62274422
55.05422664 9.806928524
63.02292652 3.238795559
65.03857658 3.11646599
77.03857658 2.52906744
91.05422664 3.184979244
103.0542266 4.405415928
105.0698767 4.987367619
115.0542266 1.453094612
119.0491413 1.638212225
119.0855268 1.37317263
121.1011768 2.199187585
131.0855268 2.694536078
133.0647913 3.903965226

Name: +ve in-silico MS/MS by CFM-ID for VMRYMOMQCYSPHS-UHFFFAOYSA-N
ID: VMRYMOMQCYSPHS-UHFFFAOYSA-N
Comment: Energy0
Num peaks: 6
45.0334912 1.397645204
100.1120759 1.198279691
112.1120759 2.557472484
114.1277259 0.6075376976
126.1277259 16.66831421
144.1382906 73.80087598

Name: +ve in-silico MS/MS by CFM-ID for VMRYMOMQCYSPHS-UHFFFAOYSA-N
ID: VMRYMOMQCYSPHS-UHFFFAOYSA-N
Comment: Energy1
Num peaks: 6
45.0334912 7.327347258
100.1120759 4.161468356
112.1120759 11.27846964
114.1277259 2.463669802
126.1277259 37.56076423
144.1382906 30.84920636

Name: +ve in-silico MS/MS by CFM-ID for VMRYMOMQCYSPHS-UHFFFAOYSA-N
ID: VMRYMOMQCYSPHS-UHFFFAOYSA-N
Comment: Energy2
Num peaks: 23
27.02292652 1.636797417
31.01784114 1.22650819
41.03857658 5.20994494
42.03382555 3.39043062
43.05422664 3.937056012
44.04947561 2.703520752
45.0334912 5.342060006
55.05422664 2.499302417
56.04947561 2.26371631
57.06987671 1.953332893
58.06512568 2.19679345
69.06987671 2.729104659
70.06512568 1.057051751
71.08552677 1.643159623
83.08552677 12.09508327
84.08077574 1.526217097
85.10117684 4.031470387
98.0964258 3.750160635
100.1120759 12.54718714
112.1120759 1.974912872
114.1277259 1.091462705
116.1069905 1.033221542
126.1277259 5.066044781

Name: +ve in-silico MS/MS by CFM-ID for UVVNIUIARMRCCS-UHFFFAOYSA-N
ID: UVVNIUIARMRCCS-UHFFFAOYSA-N
Comment: Energy0
Num peaks: 6
107.0491413 16.54952521
117.0698767 2.100570516
119.0855268 2.238369127
121.0647913 4.733784554
133.0647913 1.472016224
149.0960915 66.65279654

Name: +ve in-silico MS/MS by CFM-ID for UVVNIUIARMRCCS-UHFFFAOYSA-N
ID: UVVNIUIARMRCCS-UHFFFAOYSA-N
Comment: Energy1
Num peaks: 7
103.0542266 4.594336656
105.0698767 2.647013264
107.0491413 14.17206307
119.0491413 9.391203451
121.0647913 38.57383275
133.0647913 3.470330069
149.0960915 8.411000278

Name: +ve in-silico MS/MS by CFM-ID for UVVNIUIARMRCCS-UHFFFAOYSA-N
ID: UVVNIUIARMRCCS-UHFFFAOYSA-N
Comment: Energy2
Num peaks: 19
39.02292652 4.100765363
49.00727645 2.724755384
51.02292652 3.033995497
63.02292652 6.85357628
65.03857658 3.769173808
77.03857658 1.908039079
79.05422664 4.886421119
91.05422664 6.156785345
93.06987671 4.640985112
103.0542266 10.1159197
105.0334912 2.39870775
105.0698767 7.866343177
107.0491413 4.352973147
117.0698767 2.946394182
119.0491413 2.324272765
119.0855268 2.196095722
121.0647913 4.820665905
123.0804414 2.231741295
133.0647913 2.880896981

Name: +ve in-silico MS/MS by CFM-ID for SCWNNOCLLOHZIG-UHFFFAOYSA-N
ID: SCWNNOCLLOHZIG-UHFFFAOYSA-N
Comment: Energy0
Num peaks: 6
43.05422664 2.061404962
55.05422664 0.9478149716
107.0491413 2.857903183
121.0647913 1.198519576
131.0855268 1.979185296
149.0960915 86.0223267

Name: +ve in-silico MS/MS by CFM-ID for SCWNNOCLLOHZIG-UHFFFAOYSA-N
ID: SCWNNOCLLOHZIG-UHFFFAOYSA-N
Comment: Energy1
Num peaks: 9
43.05422664 7.895481995
55.05422664 4.839184693
105.0334912 3.500176684
107.0491413 12.12293923
107.0855268 2.241679574
119.0491413 2.257002502
121.0647913 5.136999201
133.0647913 3.621731116
149.0960915 38.67194991

Name: +ve in-silico MS/MS by CFM-ID for SCWNNOCLLOHZIG-UHFFFAOYSA-N
ID: SCWNNOCLLOHZIG-UHFFFAOYSA-N
Comment: Energy2
Num peaks: 20
39.02292652 5.281647063
43.05422664 5.055171872
49.00727645 2.532008225
51.02292652 4.810665381
53.03857658 12.32133625
55.05422664 8.695424938
63.02292652 2.276913736
65.03857658 1.845202661
79.05422664 6.438729937
81.06987671 1.968429779
91.05422664 3.782707276
93.06987671 2.193509672
103.0542266 2.891035924
105.0334912 2.236439094
105.0698767 3.489133842
107.0491413 2.263491722
119.0491413 2.816469806
121.0647913 2.693374854
131.0855268 2.014903664
133.0647913 5.520977763

Name: +ve in-silico MS/MS by CFM-ID for JAAJQSRLGAYGKZ-UHFFFAOYSA-N
ID: JAAJQSRLGAYGKZ-UHFFFAOYSA-N
Comment: Energy0
Num peaks: 6
43.05422664 0.7096305519
91.05422664 0.817448178
105.0698767 0.526229681
119.0855268 0.7029549403
131.0855268 49.58745817
149.0960915 43.2620506

Name: +ve in-silico MS/MS by CFM-ID for JAAJQSRLGAYGKZ-UHFFFAOYSA-N
ID: JAAJQSRLGAYGKZ-UHFFFAOYSA-N
Comment: Energy1
Num peaks: 8
39.02292652 3.346304686
43.05422664 3.077996632
91.05422664 3.883523412
103.0542266 3.210330681
105.0698767 2.968107033
119.0855268 4.000444068
131.0855268 38.44980085
149.0960915 21.14767028

Name: +ve in-silico MS/MS by CFM-ID for JAAJQSRLGAYGKZ-UHFFFAOYSA-N
ID: JAAJQSRLGAYGKZ-UHFFFAOYSA-N
Comment: Energy2
Num peaks: 15
39.02292652 9.480305366
41.03857658 5.495092237
43.05422664 4.192586346
49.00727645 2.309705524
51.02292652 5.227001171
53.03857658 5.963418459
79.05422664 2.382337437
81.06987671 2.386256051
91.05422664 5.129738182
103.0542266 11.55388619
105.0698767 8.420478086
115.0542266 5.752328972
117.0698767 2.048401446
119.0855268 2.129967462
131.0855268 8.485156737

Name: +ve in-silico MS/MS by CFM-ID for JWQYZECMEPOAPF-UHFFFAOYSA-N
ID: JWQYZECMEPOAPF-UHFFFAOYSA-N
Comment: Energy0
Num peaks: 6
91.05422664 0.8186381949
103.0542266 0.4370752557
105.0698767 0.7623856477
119.0855268 0.714778294
131.0855268 49.99222911
149.0960915 43.57030019

Name: +ve in-silico MS/MS by CFM-ID for JWQYZECMEPOAPF-UHFFFAOYSA-N
ID: JWQYZECMEPOAPF-UHFFFAOYSA-N
Comment: Energy1
Num peaks: 6
91.05422664 4.080588752
103.0542266 5.851707592
105.0698767 5.118328193
119.0855268 4.369349523
131.0855268 40.21314792
149.0960915 22.65672853

Name: +ve in-silico MS/MS by CFM-ID for JWQYZECMEPOAPF-UHFFFAOYSA-N
ID: JWQYZECMEPOAPF-UHFFFAOYSA-N
Comment: Energy2
Num peaks: 13
39.02292652 6.206567219
51.02292652 5.31920541
53.03857658 7.325548188
79.05422664 3.328205118
81.06987671 2.030604203
91.05422664 5.985870728
101.0385766 2.205472618
103.0542266 15.57871862
105.0698767 11.49898461
115.0542266 6.110399739
117.0698767 2.710583728
119.0855268 2.433707615
131.0855268 9.405531332

Name: +ve in-silico MS/MS by CFM-ID for DSFVYOHFVWZBIE-UHFFFAOYSA-N
ID: DSFVYOHFVWZBIE-UHFFFAOYSA-N
Comment: Energy0
Num peaks: 6
43.05422664 1.455233862
57.06987671 0.9994733384
93.0334912 0.9960798814
107.0491413 1.443330996
131.0855268 1.811787599
149.0960915 85.40556681

Name: +ve in-silico MS/MS by CFM-ID for DSFVYOHFVWZBIE-UHFFFAOYSA-N
ID: DSFVYOHFVWZBIE-UHFFFAOYSA-N
Comment: Energy1
Num peaks: 11
41.03857658 3.154317311
43.05422664 3.648465454
55.05422664 2.72104524
57.06987671 2.822630964
79.05422664 4.30990806
81.06987671 4.087954766
93.0334912 2.811470235
105.0334912 2.8414308
107.0491413 3.442102147
131.0855268 11.40171971
149.0960915 40.19938279

Name: +ve in-silico MS/MS by CFM-ID for DSFVYOHFVWZBIE-UHFFFAOYSA-N
ID: DSFVYOHFVWZBIE-UHFFFAOYSA-N
Comment: Energy2
Num peaks: 12
39.02292652 10.93586478
41.03857658 8.512697011
43.05422664 4.553771987
49.00727645 9.26687227
51.02292652 8.837656364
53.03857658 12.34084276
55.05422664 6.57849669
57.06987671 3.544054373
65.03857658 3.436180473
67.01784114 3.062077016
79.05422664 7.44366491
91.05422664 1.679840384

Name: +ve in-silico MS/MS by CFM-ID for AXJXIUVYMGWYGE-UHFFFAOYSA-N
ID: AXJXIUVYMGWYGE-UHFFFAOYSA-N
Comment: Energy0
Num peaks: 6
41.03857658 0.8400737513
43.05422664 1.96804305
121.0647913 0.7823386468
131.0855268 1.908439633
133.0647913 0.7780599556
149.0960915 91.02582612

Name: +ve in-silico MS/MS by CFM-ID for AXJXIUVYMGWYGE-UHFFFAOYSA-N
ID: AXJXIUVYMGWYGE-UHFFFAOYSA-N
Comment: Energy1
Num peaks: 6
41.03857658 3.018513609
43.05422664 3.995830067
55.05422664 4.532855558
57.06987671 5.380750267
131.0855268 13.26852534
149.0960915 50.36889888

Name: +ve in-silico MS/MS by CFM-ID for AXJXIUVYMGWYGE-UHFFFAOYSA-N
ID: AXJXIUVYMGWYGE-UHFFFAOYSA-N
Comment: Energy2
Num peaks: 7
39.02292652 14.32271809
41.03857658 19.26228211
43.05422664 20.3374929
51.02292652 6.861790069
53.03857658 9.770825904
55.05422664 8.957398825
57.06987671 3.414684438

Name: +ve in-silico MS/MS by CFM-ID for JELJLRDRTPRWRI-UHFFFAOYSA-N
ID: JELJLRDRTPRWRI-UHFFFAOYSA-N
Comment: Energy0
Num peaks: 6
103.0542266 1.480406961
105.0698767 3.612319253
117.0698767 2.032157068
119.0855268 1.235953515
133.0647913 0.9687872722
149.0960915 86.80068361

Name: +ve in-silico MS/MS by CFM-ID for JELJLRDRTPRWRI-UHFFFAOYSA-N
ID: JELJLRDRTPRWRI-UHFFFAOYSA-N
Comment: Energy1
Num peaks: 9
43.05422664 2.555450592
45.0334912 2.557179645
103.0542266 3.842821994
105.0334912 4.019946415
105.0698767 3.599200066
107.0491413 20.87862123
119.0855268 3.118492982
121.0647913 4.509886161
149.0960915 36.30799793

Name: +ve in-silico MS/MS by CFM-ID for JELJLRDRTPRWRI-UHFFFAOYSA-N
ID: JELJLRDRTPRWRI-UHFFFAOYSA-N
Comment: Energy2
Num peaks: 17
39.02292652 4.12605256
41.03857658 2.236781751
49.00727645 3.560459562
51.02292652 1.853683933
53.03857658 1.467099995
63.02292652 2.095581756
75.02292652 1.969547549
77.03857658 3.747328136
79.05422664 4.722983432
89.03857658 5.0718992
91.05422664 2.076426986
101.0385766 1.799864755
103.0542266 16.71425339
105.0698767 18.66734113
115.0542266 3.590567989
117.0698767 2.291481748
133.0647913 5.192589754

Name: +ve in-silico MS/MS by CFM-ID for UFOOGTWMHKEYLV-UHFFFAOYSA-N
ID: UFOOGTWMHKEYLV-UHFFFAOYSA-N
Comment: Energy0
Num peaks: 6
103.0542266 1.504853326
105.0698767 3.705142459
117.0698767 1.05165232
119.0855268 0.6351774292
133.0647913 0.6912358143
149.0960915 89.44939615

Name: +ve in-silico MS/MS by CFM-ID for UFOOGTWMHKEYLV-UHFFFAOYSA-N
ID: UFOOGTWMHKEYLV-UHFFFAOYSA-N
Comment: Energy1
Num peaks: 6
45.0334912 3.787506035
103.0542266 4.731144317
105.0698767 5.349768983
121.0647913 5.405748219
131.0855268 4.03317276
149.0960915 63.09556009

Name: +ve in-silico MS/MS by CFM-ID for UFOOGTWMHKEYLV-UHFFFAOYSA-N
ID: UFOOGTWMHKEYLV-UHFFFAOYSA-N
Comment: Energy2
Num peaks: 13
49.00727645 3.031532269
63.02292652 3.143430656
65.03857658 2.213773336
75.02292652 4.623214316
77.03857658 5.109107924
79.05422664 5.552598442
89.03857658 2.808750558
91.05422664 5.632040981
103.0542266 18.4416449
105.0698767 23.21197447
115.0542266 2.629655437
117.0698767 2.23542205
133.0647913 3.404693461

Name: +ve in-silico MS/MS by CFM-ID for GUHCBAWAXNVJIC-UHFFFAOYSA-N
ID: GUHCBAWAXNVJIC-UHFFFAOYSA-N
Comment: Energy0
Num peaks: 8
43.05422664 1.838509419
56.04947561 4.710063345
109.0647913 1.321900939
126.0913404 1.28944526
135.0804414 8.2172834
137.0960915 3.025846545
148.1120759 8.44278857
166.1226406 51.70327325

Name: +ve in-silico MS/MS by CFM-ID for GUHCBAWAXNVJIC-UHFFFAOYSA-N
ID: GUHCBAWAXNVJIC-UHFFFAOYSA-N
Comment: Energy1
Num peaks: 24
30.03382555 1.296958252
39.02292652 2.44807586
41.03857658 2.016607496
43.05422664 1.416351573
45.06987671 1.266982784
53.03857658 2.818825644
55.05422664 2.540678964
56.04947561 7.976147709
63.02292652 2.134780679
65.03857658 2.680162573
67.05422664 1.651303565
69.06987671 2.366171864
79.05422664 3.261257706
81.06987671 2.526929863
109.0647913 6.043165206
117.0698767 1.686248363
122.0600403 1.613908195
124.0756904 1.462105774
126.0913404 1.57624533
135.0804414 7.967926756
137.0960915 1.95363405
139.1117415 1.801092513
148.1120759 7.420702526
166.1226406 12.16449789

Name: +ve in-silico MS/MS by CFM-ID for GUHCBAWAXNVJIC-UHFFFAOYSA-N
ID: GUHCBAWAXNVJIC-UHFFFAOYSA-N
Comment: Energy2
Num peaks: 23
27.02292652 2.897038794
30.03382555 2.877473206
39.02292652 8.846693942
40.01817548 2.130488945
41.03857658 3.505021924
43.05422664 3.246796189
49.00727645 2.930381324
51.02292652 6.384442571
53.03857658 6.392712177
54.03382555 2.558544946
55.05422664 2.321303856
56.04947561 11.15205092
63.02292652 2.871279797
65.03857658 3.572085835
67.05422664 1.432807139
69.0334912 1.805218384
69.06987671 1.476806677
79.05422664 5.814623889
81.06987671 2.059012676
93.06987671 1.450194026
107.0491413 1.080078993
119.0855268 1.158841488
150.0913404 2.446653324

Name: +ve in-silico MS/MS by CFM-ID for TWWILSWFTWRHCK-UHFFFAOYSA-N
ID: TWWILSWFTWRHCK-UHFFFAOYSA-N
Comment: Energy0
Num peaks: 6
56.04947561 3.095129712
117.0698767 2.198704526
119.0855268 4.10417529
135.0804414 4.99172243
148.1120759 39.12417597
166.1226406 30.84700863

Name: +ve in-silico MS/MS by CFM-ID for TWWILSWFTWRHCK-UHFFFAOYSA-N
ID: TWWILSWFTWRHCK-UHFFFAOYSA-N
Comment: Energy1
Num peaks: 24
30.03382555 1.334605689
39.02292652 0.9914793426
41.03857658 1.197365252
51.02292652 2.127037653
53.03857658 1.26344311
56.04947561 7.665115548
63.02292652 1.055442091
65.03857658 2.037329002
78.03382555 1.814776756
79.05422664 4.986013542
80.04947561 1.670821832
81.06987671 3.067176512
82.06512568 1.216947829
84.08077574 1.394152111
94.06512568 0.9510009389
108.0807757 1.361831188
117.0698767 4.287274702
119.0855268 4.237097744
122.0600403 1.110629253
124.0756904 1.219637958
135.0804414 3.710515306
137.0960915 1.009056578
148.1120759 24.56222035
166.1226406 6.033505514

Name: +ve in-silico MS/MS by CFM-ID for TWWILSWFTWRHCK-UHFFFAOYSA-N
ID: TWWILSWFTWRHCK-UHFFFAOYSA-N
Comment: Energy2
Num peaks: 31
15.02292652 1.270988279
27.02292652 2.081083136
30.03382555 2.929557778
39.02292652 5.915494067
40.01817548 1.367671041
41.03857658 2.130234148
42.03382555 1.351736772
49.00727645 5.71665734
51.02292652 5.930986169
52.01817548 0.9905590586
53.03857658 3.334158859
54.03382555 2.272875822
56.04947561 8.148618566
57.06987671 1.035997111
63.02292652 2.508764826
65.03857658 5.249831965
69.0334912 1.203443118
69.06987671 0.9646577771
71.08552677 1.012449787
78.03382555 1.72546387
79.05422664 3.060842163
80.04947561 2.605268998
82.06512568 1.795476774
84.08077574 2.276619333
91.05422664 2.103176263
93.06987671 1.651344806
107.0491413 1.038632409
108.0807757 0.9370967013
119.0855268 3.08770324
122.0964258 1.212888736
132.0807757 2.205922797

Name: +ve in-silico MS/MS by CFM-ID for STZRLVBKPCQFCB-UHFFFAOYSA-N
ID: STZRLVBKPCQFCB-UHFFFAOYSA-N
Comment: Energy0
Num peaks: 7
41.03857658 1.641330066
56.04947561 4.739872393
109.0647913 1.330233765
135.0804414 8.310067845
137.0960915 3.060098783
148.1120759 8.533273055
166.1226406 52.51400904

Name: +ve in-silico MS/MS by CFM-ID for STZRLVBKPCQFCB-UHFFFAOYSA-N
ID: STZRLVBKPCQFCB-UHFFFAOYSA-N
Comment: Energy1
Num peaks: 23
30.03382555 1.317753441
39.02292652 2.724107369
41.03857658 2.941736408
53.03857658 2.860901792
55.05422664 2.580718075
56.04947561 7.928333117
63.02292652 2.176586149
65.03857658 2.72045941
67.05422664 1.695467886
69.06987671 2.394544171
79.05422664 3.366366633
81.06987671 2.580338412
109.0647913 6.102742772
117.0698767 1.746677309
122.0600403 1.615803351
124.0756904 1.381855645
126.0913404 1.323068398
135.0804414 8.248280491
137.0960915 1.990630922
139.1117415 1.83568498
148.1120759 7.560334113
150.0913404 1.401208823
166.1226406 12.52039974

Name: +ve in-silico MS/MS by CFM-ID for STZRLVBKPCQFCB-UHFFFAOYSA-N
ID: STZRLVBKPCQFCB-UHFFFAOYSA-N
Comment: Energy2
Num peaks: 24
15.02292652 1.485735908
27.02292652 2.815262868
30.03382555 2.837724574
39.02292652 9.101295124
40.01817548 2.043183106
41.03857658 4.59030571
43.05422664 1.348080325
49.00727645 2.245916392
51.02292652 6.136752153
53.03857658 7.024098772
54.03382555 2.20349346
55.05422664 2.183019257
56.04947561 10.71395949
63.02292652 3.055299717
65.03857658 3.374505117
67.05422664 1.538890773
69.0334912 1.397070347
69.06987671 1.43518073
79.05422664 6.633918518
81.06987671 2.092139222
93.06987671 1.470088488
107.0491413 1.095119817
119.0855268 1.174918388
150.0913404 2.515243676

Name: +ve in-silico MS/MS by CFM-ID for MFFHFSXGRIDDQP-UHFFFAOYSA-N
ID: MFFHFSXGRIDDQP-UHFFFAOYSA-N
Comment: Energy0
Num peaks: 9
44.04947561 5.677637517
72.04439023 11.52632476
74.0600403 5.097175918
85.07602471 4.940799022
103.0865894 7.987277114
118.0498695 18.40941112
131.081504 11.12775303
132.0655196 2.426587933
149.0920687 14.49421878

Name: +ve in-silico MS/MS by CFM-ID for MFFHFSXGRIDDQP-UHFFFAOYSA-N
ID: MFFHFSXGRIDDQP-UHFFFAOYSA-N
Comment: Energy1
Num peaks: 17
44.04947561 11.58093963
58.02874017 3.198368245
70.02874017 1.850459623
72.04439023 15.9589476
74.0600403 4.357579015
85.07602471 8.432296251
86.02365479 3.885657464
87.09167477 5.321931108
88.03930485 2.206733618
101.0233204 1.514290268
102.0549549 3.724555176
103.0865894 5.163312225
104.0342195 2.153485951
105.1022395 2.05727546
114.0549549 1.932216777
118.0498695 3.799205402
131.081504 3.504256008

Name: +ve in-silico MS/MS by CFM-ID for MFFHFSXGRIDDQP-UHFFFAOYSA-N
ID: MFFHFSXGRIDDQP-UHFFFAOYSA-N
Comment: Energy2
Num peaks: 8
15.02292652 13.51784783
28.01817548 4.168243717
30.03382555 2.861206814
42.03382555 3.463008479
44.04947561 28.99073138
46.06512568 6.135984798
72.04439023 17.8693928
85.07602471 5.247905896

Name: +ve in-silico MS/MS by CFM-ID for RLWBMRRIHNTVTR-UHFFFAOYSA-N
ID: RLWBMRRIHNTVTR-UHFFFAOYSA-N
Comment: Energy0
Num peaks: 6
121.1011768 5.073961585
138.1277259 8.540213564
149.0960915 3.381054648
166.1226406 11.59265634
167.1066561 16.69205249
184.1332052 36.1976856

Name: +ve in-silico MS/MS by CFM-ID for RLWBMRRIHNTVTR-UHFFFAOYSA-N
ID: RLWBMRRIHNTVTR-UHFFFAOYSA-N
Comment: Energy1
Num peaks: 31
41.03857658 0.8422313867
44.04947561 0.9473785768
59.01275576 0.9006510251
79.05422664 0.8466377597
81.06987671 1.701130818
93.06987671 0.9707338772
94.06512568 1.231111601
95.08552677 1.44224152
96.08077574 3.705453365
98.0964258 2.421760408
102.0549549 0.8832701444
110.0964258 1.968364384
112.1120759 1.659994045
114.0549549 0.8803310732
116.070605 0.874781998
119.0855268 0.8694486088
121.1011768 6.414759246
122.0600403 1.822497441
123.1168269 1.855272348
125.0597059 0.7705566817
126.0913404 0.8622102732
138.1277259 9.779821313
140.070605 1.880946088
140.143376 4.210436255
142.086255 0.972429227
144.1019051 1.311471109
148.1120759 0.9319310166
149.0960915 2.941126272
166.1226406 7.765907146
167.1066561 5.191367753
184.1332052 8.245395319

Name: +ve in-silico MS/MS by CFM-ID for RLWBMRRIHNTVTR-UHFFFAOYSA-N
ID: RLWBMRRIHNTVTR-UHFFFAOYSA-N
Comment: Energy2
Num peaks: 31
39.02292652 1.48610282
40.01817548 1.491333047
41.03857658 1.749328301
42.03382555 3.259789003
44.04947561 0.7926807731
46.06512568 0.8646885668
51.02292652 1.133609206
53.03857658 1.885327835
55.05422664 3.177956963
56.04947561 0.9221310438
65.03857658 2.985832997
67.05422664 4.807270826
68.04947561 2.825915661
69.06987671 2.878783481
70.06512568 4.129852794
79.05422664 2.170899808
81.06987671 5.231457078
83.08552677 2.229936456
84.08077574 0.8734213509
93.06987671 1.611787452
95.08552677 4.107408847
96.08077574 1.18154584
97.10117684 1.544888817
99.04405588 0.8800330181
99.1168269 0.8009138033
110.0600403 0.7608363622
111.1168269 0.8502320183
119.0855268 1.218167239
121.1011768 4.68724667
123.1168269 0.9544036983
124.1120759 1.057063876

Name: +ve in-silico MS/MS by CFM-ID for FXDMRRYCEMBQLN-UHFFFAOYSA-N
ID: FXDMRRYCEMBQLN-UHFFFAOYSA-N
Comment: Energy0
Num peaks: 6
121.1011768 4.142399839
122.0600403 1.40239277
126.0913404 3.197099356
131.0855268 1.516826198
149.0960915 34.44196728
166.1226406 40.14608046

Name: +ve in-silico MS/MS by CFM-ID for FXDMRRYCEMBQLN-UHFFFAOYSA-N
ID: FXDMRRYCEMBQLN-UHFFFAOYSA-N
Comment: Energy1
Num peaks: 21
41.03857658 1.143393258
55.05422664 3.345406172
67.05422664 1.704579478
69.06987671 1.568118845
79.05422664 2.455610453
81.06987671 3.180516209
83.08552677 1.115381291
95.08552677 1.60991608
105.0334912 2.242548808
107.0491413 2.830302604
109.0647913 2.012500462
110.0600403 0.9904560669
119.0855268 1.516839219
121.1011768 8.466073231
122.0600403 1.658747401
123.1168269 4.318221252
126.0913404 1.03519693
131.0855268 4.103140797
148.1120759 1.696542498
149.0960915 27.7736613
166.1226406 6.20620927

Name: +ve in-silico MS/MS by CFM-ID for FXDMRRYCEMBQLN-UHFFFAOYSA-N
ID: FXDMRRYCEMBQLN-UHFFFAOYSA-N
Comment: Energy2
Num peaks: 28
39.02292652 4.197360349
41.03857658 1.709541503
49.00727645 2.093186042
51.02292652 4.920205138
53.03857658 7.557863731
55.05422664 5.711198139
57.06987671 1.160707887
59.08552677 1.015735384
65.03857658 7.253598838
67.05422664 7.300555639
68.0130901 1.140243368
69.06987671 3.078601097
79.01784114 1.102568555
79.05422664 2.394094096
81.0334912 1.444906044
81.06987671 7.180965296
83.08552677 1.782320715
84.04439023 1.190634582
91.01784114 1.02246273
93.0334912 1.454073629
93.06987671 1.571391155
94.02874017 2.151567008
95.08552677 2.82901691
105.0698767 1.536082551
107.0855268 2.665284412
108.0443902 1.557560402
121.1011768 2.451420743
149.0960915 1.050603661

Name: +ve in-silico MS/MS by CFM-ID for PEFRSPJXKLHJLY-UHFFFAOYSA-N
ID: PEFRSPJXKLHJLY-UHFFFAOYSA-N
Comment: Energy0
Num peaks: 6
91.05422664 0.7157615891
121.0647913 1.155466845
131.0855268 14.31156784
148.1120759 37.51792082
149.0960915 7.404398337
166.1226406 33.06177494

Name: +ve in-silico MS/MS by CFM-ID for PEFRSPJXKLHJLY-UHFFFAOYSA-N
ID: PEFRSPJXKLHJLY-UHFFFAOYSA-N
Comment: Energy1
Num peaks: 6
91.05422664 3.232598116
93.06987671 1.986875344
131.0855268 31.34765919
148.1120759 31.02913502
149.0960915 4.762091121
166.1226406 10.20222457

Name: +ve in-silico MS/MS by CFM-ID for PEFRSPJXKLHJLY-UHFFFAOYSA-N
ID: PEFRSPJXKLHJLY-UHFFFAOYSA-N
Comment: Energy2
Num peaks: 22
39.02292652 1.079289322
42.03382555 0.8545340328
44.04947561 0.9963565873
49.00727645 1.909214473
51.02292652 1.86087154
56.04947561 1.408228082
63.02292652 5.153031356
65.03857658 6.164438535
67.05422664 1.928991147
75.02292652 1.420184721
79.05422664 1.501377139
91.05422664 17.35622914
93.06987671 3.90002571
97.10117684 1.661333746
105.0698767 2.216889173
121.0647913 2.212157332
131.0855268 15.43280806
132.0807757 5.168447797
133.0647913 1.933338576
148.1120759 3.464250739
149.0960915 1.897707523
150.0913404 0.9028927019

Name: +ve in-silico MS/MS by CFM-ID for HYFSOKGGCDALKV-UHFFFAOYSA-N
ID: HYFSOKGGCDALKV-UHFFFAOYSA-N
Comment: Energy0
Num peaks: 6
44.04947561 0.7262342422
121.0647913 0.9168324086
131.0855268 14.19529181
148.1120759 37.40313539
149.0960915 7.43616025
166.1226406 33.24100178

Name: +ve in-silico MS/MS by CFM-ID for HYFSOKGGCDALKV-UHFFFAOYSA-N
ID: HYFSOKGGCDALKV-UHFFFAOYSA-N
Comment: Energy1
Num peaks: 6
91.05422664 3.230064203
93.06987671 1.98273018
131.0855268 30.98954712
148.1120759 31.01538999
149.0960915 4.806571524
166.1226406 10.33346289

Name: +ve in-silico MS/MS by CFM-ID for HYFSOKGGCDALKV-UHFFFAOYSA-N
ID: HYFSOKGGCDALKV-UHFFFAOYSA-N
Comment: Energy2
Num peaks: 21
44.04947561 1.347291692
49.00727645 1.707655117
51.02292652 3.214708348
56.04947561 1.411717244
63.02292652 1.214533024
65.03857658 3.834361075
75.02292652 1.483149851
77.03857658 2.306045641
79.05422664 1.181241607
81.06987671 1.208046716
91.05422664 19.09876555
93.06987671 4.07679371
97.10117684 1.723599177
103.0542266 4.206181441
105.0698767 2.238116189
121.0647913 1.885177553
131.0855268 15.34297452
132.0807757 5.05436272
133.0647913 2.000185078
148.1120759 3.527250886
149.0960915 1.994909168

Name: +ve in-silico MS/MS by CFM-ID for AHIITNJVARQLFR-UHFFFAOYSA-N
ID: AHIITNJVARQLFR-UHFFFAOYSA-N
Comment: Energy0
Num peaks: 6
44.04947561 0.7241184004
121.0647913 0.9102044225
131.0855268 14.110493
148.1120759 37.20416018
149.0960915 7.419220833
166.1226406 33.13207945

Name: +ve in-silico MS/MS by CFM-ID for AHIITNJVARQLFR-UHFFFAOYSA-N
ID: AHIITNJVARQLFR-UHFFFAOYSA-N
Comment: Energy1
Num peaks: 6
91.05422664 3.18567429
93.06987671 1.968302809
131.0855268 30.37586719
148.1120759 30.46763959
149.0960915 4.770712166
166.1226406 10.1952132

Name: +ve in-silico MS/MS by CFM-ID for AHIITNJVARQLFR-UHFFFAOYSA-N
ID: AHIITNJVARQLFR-UHFFFAOYSA-N
Comment: Energy2
Num peaks: 23
39.02292652 2.044021273
44.04947561 1.239947958
49.00727645 2.788803129
51.02292652 2.251804423
56.04947561 1.272796163
63.02292652 4.324923234
65.03857658 4.329916469
67.05422664 0.9051155718
75.02292652 1.516789556
77.03857658 2.41846805
91.05422664 16.25881314
93.06987671 3.77577401
97.10117684 1.606902848
103.0542266 3.629339169
105.0698767 2.036017508
121.0647913 1.540346307
122.0964258 1.753438932
131.0855268 13.58337175
132.0807757 5.392560602
133.0647913 1.915395641
148.1120759 3.092240043
149.0960915 1.795745667
150.0913404 0.9071149621

Name: +ve in-silico MS/MS by CFM-ID for XNYRQJJPTRMQBG-UHFFFAOYSA-N
ID: XNYRQJJPTRMQBG-UHFFFAOYSA-N
Comment: Energy0
Num peaks: 6
117.0698767 4.673656636
134.0964258 14.55229714
136.1120759 3.37509117
149.0960915 13.39353457
150.0913404 0.9031773586
166.1226406 56.04088567

Name: +ve in-silico MS/MS by CFM-ID for XNYRQJJPTRMQBG-UHFFFAOYSA-N
ID: XNYRQJJPTRMQBG-UHFFFAOYSA-N
Comment: Energy1
Num peaks: 6
117.0698767 15.26541727
119.0855268 4.892546049
134.0964258 19.55498461
136.1120759 7.539873023
149.0960915 11.29311077
166.1226406 22.27062999

Name: +ve in-silico MS/MS by CFM-ID for XNYRQJJPTRMQBG-UHFFFAOYSA-N
ID: XNYRQJJPTRMQBG-UHFFFAOYSA-N
Comment: Energy2
Num peaks: 28
15.02292652 1.648580937
25.00727645 1.80866655
27.02292652 2.536297382
29.03857658 1.350042236
39.02292652 1.628008493
41.03857658 1.179009536
44.04947561 1.268664715
49.00727645 5.020566426
51.02292652 2.99956522
53.03857658 1.617700905
56.04947561 1.564773173
63.02292652 5.072185232
65.03857658 1.76011722
67.05422664 1.393460806
79.05422664 6.180236883
91.05422664 2.400535579
93.06987671 1.38621466
108.0807757 1.235753149
117.0698767 10.88784186
118.0651257 1.922166224
119.0855268 3.07165874
121.0647913 2.139882217
121.1011768 1.686917597
123.0804414 1.705000951
133.0647913 6.073179826
134.0964258 2.930093123
149.0960915 4.719525063
150.0913404 3.00984234

Name: +ve in-silico MS/MS by CFM-ID for WMTMUBWZRPJICT-UHFFFAOYSA-N
ID: WMTMUBWZRPJICT-UHFFFAOYSA-N
Comment: Energy0
Num peaks: 6
117.0698767 0.812328885
119.0855268 3.888181121
121.1011768 1.01212494
123.0804414 0.7005052918
133.0647913 0.9176627626
149.0960915 91.70574805

Name: +ve in-silico MS/MS by CFM-ID for WMTMUBWZRPJICT-UHFFFAOYSA-N
ID: WMTMUBWZRPJICT-UHFFFAOYSA-N
Comment: Energy1
Num peaks: 6
117.0698767 2.322224488
119.0855268 9.356061717
121.0647913 1.786704923
121.1011768 4.034051729
123.0804414 1.729874264
149.0960915 76.66424083

Name: +ve in-silico MS/MS by CFM-ID for WMTMUBWZRPJICT-UHFFFAOYSA-N
ID: WMTMUBWZRPJICT-UHFFFAOYSA-N
Comment: Energy2
Num peaks: 13
65.03857658 4.986886139
81.0334912 4.557254882
93.06987671 4.630050295
101.0385766 3.334270011
103.0542266 15.84011685
105.0698767 3.718981804
117.0334912 3.476585404
117.0698767 5.387064488
119.0855268 14.7325793
121.0647913 3.698366789
123.0804414 3.942719527
133.0647913 7.152269672
149.0960915 4.69083356

Name: +ve in-silico MS/MS by CFM-ID for GZPBVLUEICLBOA-UHFFFAOYSA-N
ID: GZPBVLUEICLBOA-UHFFFAOYSA-N
Comment: Energy0
Num peaks: 6
121.0647913 11.29683567
123.0804414 1.555333243
138.1277259 1.160039494
148.1120759 1.907311101
150.0913404 0.7975239247
166.1226406 81.35325022

Name: +ve in-silico MS/MS by CFM-ID for GZPBVLUEICLBOA-UHFFFAOYSA-N
ID: GZPBVLUEICLBOA-UHFFFAOYSA-N
Comment: Energy1
Num peaks: 6
121.0647913 24.79161764
122.0964258 1.563844745
138.1277259 3.034949891
148.1120759 2.986225013
150.0913404 1.774904676
166.1226406 56.37597525

Name: +ve in-silico MS/MS by CFM-ID for GZPBVLUEICLBOA-UHFFFAOYSA-N
ID: GZPBVLUEICLBOA-UHFFFAOYSA-N
Comment: Energy2
Num peaks: 15
15.02292652 4.372575477
39.02292652 5.341612064
41.03857658 2.19372762
79.05422664 5.426072492
81.0334912 3.459582027
82.06512568 4.414101181
105.0334912 3.770697381
105.0698767 2.067223462
108.0807757 1.957191216
121.0647913 17.83725961
122.0964258 13.63353369
138.1277259 4.410962752
148.1120759 6.331347268
150.0913404 3.471530129
166.1226406 2.154000066

Name: +ve in-silico MS/MS by CFM-ID for FFSAXUULYPJSKH-UHFFFAOYSA-N
ID: FFSAXUULYPJSKH-UHFFFAOYSA-N
Comment: Energy0
Num peaks: 6
43.05422664 2.371648884
71.04914126 1.778633237
105.0334912 7.856680485
121.0647913 1.539987487
131.0855268 10.64565776
149.0960915 67.59858796

Name: +ve in-silico MS/MS by CFM-ID for FFSAXUULYPJSKH-UHFFFAOYSA-N
ID: FFSAXUULYPJSKH-UHFFFAOYSA-N
Comment: Energy1
Num peaks: 7
43.05422664 6.948396351
71.04914126 4.431698756
79.05422664 2.701209052
105.0334912 39.26706042
107.0491413 4.311248936
131.0855268 6.334538704
149.0960915 17.2630536

Name: +ve in-silico MS/MS by CFM-ID for FFSAXUULYPJSKH-UHFFFAOYSA-N
ID: FFSAXUULYPJSKH-UHFFFAOYSA-N
Comment: Energy2
Num peaks: 18
25.00727645 1.363659449
27.02292652 1.934688019
29.03857658 2.025338667
39.02292652 3.866298288
41.03857658 3.269063467
43.05422664 11.87880095
49.00727645 8.110305914
51.02292652 7.581870144
53.03857658 2.151318621
63.02292652 8.489682124
65.03857658 1.613459366
67.01784114 1.376686173
79.01784114 1.542372446
79.05422664 3.875978088
91.05422664 2.424681584
105.0334912 16.43034508
107.0491413 1.496325439
131.0855268 1.613719254

Name: +ve in-silico MS/MS by CFM-ID for TWZRVWUBFKLKCZ-UHFFFAOYSA-N
ID: TWZRVWUBFKLKCZ-UHFFFAOYSA-N
Comment: Energy0
Num peaks: 19
55.01784114 1.366063148
57.0334912 2.733774109
69.0334912 1.331744451
80.04947561 1.257614101
81.0334912 1.971308376
82.06512568 2.407948351
83.04914126 1.497096967
84.08077574 1.039696287
108.0807757 2.203323739
110.0964258 1.924981854
119.0855268 1.344863417
131.0855268 1.084060147
134.0964258 1.159263731
135.0804414 1.857349141
136.1120759 2.146414349
138.1277259 1.493042695
148.1120759 4.255972137
149.0960915 17.52871556
166.1226406 32.21567722

Name: +ve in-silico MS/MS by CFM-ID for TWZRVWUBFKLKCZ-UHFFFAOYSA-N
ID: TWZRVWUBFKLKCZ-UHFFFAOYSA-N
Comment: Energy1
Num peaks: 31
49.00727645 1.168503998
51.02292652 1.489253558
53.00219107 2.364121641
53.03857658 1.627042255
55.01784114 1.183252762
65.03857658 2.604243738
66.03382555 1.286127837
67.05422664 2.441513592
68.04947561 1.164272063
69.0334912 3.594226014
77.03857658 1.216773687
79.01784114 4.18945079
79.05422664 2.687056212
80.04947561 4.610917783
81.0334912 3.529273791
82.06512568 2.206274362
83.04914126 1.185100041
84.08077574 1.408873781
91.05422664 1.948812407
93.0334912 1.130605165
93.06987671 1.450517558
95.04914126 1.642590172
96.08077574 1.191248695
108.0807757 2.867415159
119.0855268 2.063386818
121.0647913 1.744384264
121.1011768 1.339727879
131.0855268 2.453521484
148.1120759 1.553742461
149.0960915 13.38187359
166.1226406 4.866242141

Name: +ve in-silico MS/MS by CFM-ID for TWZRVWUBFKLKCZ-UHFFFAOYSA-N
ID: TWZRVWUBFKLKCZ-UHFFFAOYSA-N
Comment: Energy2
Num peaks: 29
27.02292652 0.8838431738
39.02292652 7.081612501
41.03857658 1.790197572
42.03382555 0.8974366847
49.00727645 2.340619357
51.02292652 7.131752201
53.00219107 1.680289691
53.03857658 9.203957998
55.01784114 2.260197688
55.05422664 2.258478821
57.0334912 1.29665482
64.01817548 1.028269573
65.03857658 6.959832862
66.03382555 1.592719502
67.05422664 4.749707383
68.04947561 3.168623771
69.0334912 3.995812982
70.06512568 1.814450549
79.01784114 1.822616371
79.05422664 2.639339569
80.04947561 2.746149405
81.0334912 1.718391725
82.06512568 2.067995414
83.04914126 0.8776743343
91.05422664 1.547692399
93.06987671 2.35365475
105.0698767 2.038145439
119.0855268 1.705223131
133.0647913 1.138910188

Name: +ve in-silico MS/MS by CFM-ID for JXCLSOQXPJUQJG-UHFFFAOYSA-N
ID: JXCLSOQXPJUQJG-UHFFFAOYSA-N
Comment: Energy0
Num peaks: 17
43.01784114 1.004984643
58.06512568 1.366396666
70.06512568 1.115386865
81.0334912 2.37963655
82.06512568 1.453477326
83.04914126 1.040792946
119.0855268 2.287101629
120.0807757 1.031315363
122.0964258 3.745281691
124.1120759 2.734949434
131.0855268 3.85443385
135.0804414 1.677773507
136.1120759 2.266572913
138.1277259 1.470030649
148.1120759 7.745194614
149.0960915 20.94681413
166.1226406 24.19225186

Name: +ve in-silico MS/MS by CFM-ID for JXCLSOQXPJUQJG-UHFFFAOYSA-N
ID: JXCLSOQXPJUQJG-UHFFFAOYSA-N
Comment: Energy1
Num peaks: 31
39.02292652 1.558966215
41.00219107 1.440694739
54.03382555 1.1687908
55.05422664 1.374776322
65.00219107 2.180474354
65.03857658 2.486819999
66.03382555 1.77155241
67.01784114 1.660960472
67.05422664 1.987442859
68.04947561 1.221859928
69.0334912 1.071791529
70.06512568 2.865577975
79.05422664 1.874351853
80.04947561 2.943797576
81.0334912 3.771294015
82.06512568 2.055330335
83.04914126 2.691143533
95.04914126 1.618133595
103.0542266 1.576901116
105.0698767 1.873345577
107.0491413 1.962163284
107.0855268 1.085856444
109.0647913 1.113188398
119.0855268 1.724352173
121.1011768 1.203517837
122.0964258 2.511786313
131.0855268 5.959584245
133.0647913 1.060235226
148.1120759 2.717828739
149.0960915 15.58244922
166.1226406 4.471506927

Name: +ve in-silico MS/MS by CFM-ID for JXCLSOQXPJUQJG-UHFFFAOYSA-N
ID: JXCLSOQXPJUQJG-UHFFFAOYSA-N
Comment: Energy2
Num peaks: 28
39.02292652 9.033893814
41.03857658 3.681623763
49.00727645 2.494162909
51.02292652 4.638756831
53.03857658 5.571346674
54.03382555 3.082446502
55.05422664 2.096353783
56.04947561 2.615466587
65.00219107 2.753172837
65.03857658 6.428127271
66.03382555 1.784744391
67.01784114 2.502349018
67.05422664 4.257239953
68.04947561 1.861716844
69.0334912 1.899366618
70.06512568 3.847375234
79.05422664 1.606608397
80.04947561 1.400030088
81.0334912 2.790317827
82.06512568 1.256119685
83.04914126 1.159083248
91.05422664 1.317723357
93.06987671 1.536832299
105.0698767 3.310628129
107.0855268 2.542309927
119.0855268 2.533989509
121.1011768 1.512543032
133.0647913 1.400412542

Name: +ve in-silico MS/MS by CFM-ID for ZVDGZUVHJGGWSG-UHFFFAOYSA-N
ID: ZVDGZUVHJGGWSG-UHFFFAOYSA-N
Comment: Energy0
Num peaks: 6
85.07602471 16.86961277
103.0865894 11.7059199
114.0549549 11.56243828
131.081504 26.46038441
132.0655196 5.03363377
149.0920687 11.44872742

Name: +ve in-silico MS/MS by CFM-ID for ZVDGZUVHJGGWSG-UHFFFAOYSA-N
ID: ZVDGZUVHJGGWSG-UHFFFAOYSA-N
Comment: Energy1
Num peaks: 9
28.01817548 2.541792754
74.02365479 9.190615176
85.07602471 24.25490078
86.0600403 12.46380055
87.09167477 2.081127242
103.0865894 10.808246
114.0549549 11.12046411
131.081504 5.776071551
132.0655196 1.944952818

Name: +ve in-silico MS/MS by CFM-ID for ZVDGZUVHJGGWSG-UHFFFAOYSA-N
ID: ZVDGZUVHJGGWSG-UHFFFAOYSA-N
Comment: Energy2
Num peaks: 13
42.03382555 3.115874444
44.04947561 2.295420034
54.03382555 3.915191941
56.04947561 10.8209057
58.06512568 6.47778805
72.04439023 3.341285676
74.0600403 1.776114489
83.06037464 2.562814276
85.07602471 30.37616333
86.0600403 5.363078539
87.09167477 4.394064802
114.0549549 4.772062098
131.081504 1.940470911

Name: +ve in-silico MS/MS by CFM-ID for UHPDQDWXMXBLRX-UHFFFAOYSA-N
ID: UHPDQDWXMXBLRX-UHFFFAOYSA-N
Comment: Energy0
Num peaks: 7
85.07602471 8.967178608
86.0600403 3.984913727
103.0865894 5.798368719
114.0549549 14.39748802
131.081504 19.75847669
132.0655196 14.98470749
149.0920687 15.34312794

Name: +ve in-silico MS/MS by CFM-ID for UHPDQDWXMXBLRX-UHFFFAOYSA-N
ID: UHPDQDWXMXBLRX-UHFFFAOYSA-N
Comment: Energy1
Num peaks: 9
74.02365479 2.916263657
85.07602471 20.84103289
86.0600403 12.29645927
87.09167477 3.023097411
103.0865894 8.626166017
114.0549549 14.94199368
131.081504 9.120286973
132.0655196 5.606928973
149.0920687 2.762981604

Name: +ve in-silico MS/MS by CFM-ID for UHPDQDWXMXBLRX-UHFFFAOYSA-N
ID: UHPDQDWXMXBLRX-UHFFFAOYSA-N
Comment: Energy2
Num peaks: 14
28.01817548 2.769058814
44.04947561 6.175942229
46.06512568 2.553150474
54.03382555 5.110161939
55.01784114 2.479951128
56.04947561 13.67700377
57.0334912 15.06812247
58.06512568 4.39018198
59.04914126 2.433733704
74.0600403 4.958546359
85.07602471 9.510860118
86.0600403 6.141790229
87.09167477 1.973233301
114.0549549 4.023217957

Name: +ve in-silico MS/MS by CFM-ID for WMCZVOFALGPCPQ-UHFFFAOYSA-N
ID: WMCZVOFALGPCPQ-UHFFFAOYSA-N
Comment: Energy0
Num peaks: 8
56.04947561 3.734674742
86.0600403 10.0632628
102.0549549 3.76796569
103.0865894 17.06664869
114.0549549 5.937865742
131.081504 6.071348548
132.0655196 21.12150547
149.0920687 13.30839584

Name: +ve in-silico MS/MS by CFM-ID for WMCZVOFALGPCPQ-UHFFFAOYSA-N
ID: WMCZVOFALGPCPQ-UHFFFAOYSA-N
Comment: Energy1
Num peaks: 9
56.04947561 3.196063539
85.07602471 5.752112554
86.0600403 31.28135345
88.07569036 2.770414539
103.0865894 17.72383826
114.0549549 4.719801116
115.0389705 2.544305426
131.081504 3.615260666
132.0655196 8.459081231

Name: +ve in-silico MS/MS by CFM-ID for WMCZVOFALGPCPQ-UHFFFAOYSA-N
ID: WMCZVOFALGPCPQ-UHFFFAOYSA-N
Comment: Energy2
Num peaks: 16
27.02292652 1.653819141
28.01817548 2.275195175
42.03382555 6.111691121
44.04947561 4.519182531
56.04947561 27.43108551
57.0334912 1.924520859
58.06512568 7.396186936
60.04439023 1.967874
60.08077574 1.775162234
72.04439023 1.978547107
74.0600403 7.946241502
76.07569036 1.738977338
85.07602471 3.760195311
86.0600403 6.314987383
102.0549549 1.571637689
103.0865894 2.161779021

Name: +ve in-silico MS/MS by CFM-ID for HRLNNIHNPRVYIP-UHFFFAOYSA-N
ID: HRLNNIHNPRVYIP-UHFFFAOYSA-N
Comment: Energy0
Num peaks: 6
43.05422664 0.6939688834
53.03857658 0.6689357115
55.05422664 1.878921297
121.0647913 0.802114461
133.0647913 0.8304480213
149.0960915 89.23273103

Name: +ve in-silico MS/MS by CFM-ID for HRLNNIHNPRVYIP-UHFFFAOYSA-N
ID: HRLNNIHNPRVYIP-UHFFFAOYSA-N
Comment: Energy1
Num peaks: 9
29.03857658 2.220955182
43.05422664 2.393313539
49.00727645 2.928192017
55.05422664 7.085187366
63.02292652 3.017873195
67.05422664 3.35283955
121.0647913 3.111589201
133.0647913 2.122319269
149.0960915 55.5920419

Name: +ve in-silico MS/MS by CFM-ID for HRLNNIHNPRVYIP-UHFFFAOYSA-N
ID: HRLNNIHNPRVYIP-UHFFFAOYSA-N
Comment: Energy2
Num peaks: 12
39.02292652 9.226287277
41.03857658 3.4428459
43.05422664 6.68126771
49.00727645 8.204987599
51.02292652 8.352160952
53.03857658 9.329406466
55.05422664 8.822361398
57.06987671 2.411225109
63.02292652 5.182727313
65.03857658 12.38783592
81.06987671 3.284537812
83.08552677 2.981258178

Name: +ve in-silico MS/MS by CFM-ID for HEADQVYMGQXCGM-UHFFFAOYSA-N
ID: HEADQVYMGQXCGM-UHFFFAOYSA-N
Comment: Energy0
Num peaks: 6
105.0334912 2.226846655
107.0491413 2.102712525
109.0647913 4.631671832
119.0855268 2.402333833
131.0855268 7.944787557
149.0960915 63.31386285

Name: +ve in-silico MS/MS by CFM-ID for HEADQVYMGQXCGM-UHFFFAOYSA-N
ID: HEADQVYMGQXCGM-UHFFFAOYSA-N
Comment: Energy1
Num peaks: 20
55.05422664 3.191869711
65.03857658 2.749940816
67.05422664 2.032173329
79.05422664 3.469073423
81.0334912 1.705131752
81.06987671 3.576608552
83.04914126 1.714812743
91.01784114 2.864369176
91.05422664 1.35530044
93.0334912 1.907548966
93.06987671 2.269377754
95.08552677 1.681446476
105.0334912 6.368007001
107.0491413 3.574755383
109.0647913 4.277595546
119.0855268 1.755035354
121.1011768 2.30049239
131.0855268 7.982746456
133.0647913 1.924371754
149.0960915 24.42678214

Name: +ve in-silico MS/MS by CFM-ID for HEADQVYMGQXCGM-UHFFFAOYSA-N
ID: HEADQVYMGQXCGM-UHFFFAOYSA-N
Comment: Energy2
Num peaks: 19
39.02292652 5.109968811
49.00727645 4.867881314
51.02292652 10.80901221
53.03857658 5.690593132
55.05422664 4.80837365
63.02292652 3.253455484
65.03857658 11.82112173
67.05422664 3.006595718
75.02292652 1.494351942
79.01784114 2.09426199
79.05422664 8.686843635
81.06987671 2.808549728
91.05422664 3.434481583
93.06987671 2.741750343
105.0698767 3.353455494
107.0855268 1.675867127
115.0542266 1.537535012
117.0698767 1.331293379
121.1011768 1.52154892

Name: +ve in-silico MS/MS by CFM-ID for FTKCQUIAQYKLBB-UHFFFAOYSA-N
ID: FTKCQUIAQYKLBB-UHFFFAOYSA-N
Comment: Energy0
Num peaks: 6
105.0334912 2.196129544
107.0491413 2.068751049
109.0647913 4.557712294
119.0855268 2.365595432
131.0855268 7.827817291
149.0960915 62.1730069

Name: +ve in-silico MS/MS by CFM-ID for FTKCQUIAQYKLBB-UHFFFAOYSA-N
ID: FTKCQUIAQYKLBB-UHFFFAOYSA-N
Comment: Energy1
Num peaks: 22
49.00727645 1.563159995
51.02292652 1.629219768
55.05422664 3.068903269
65.00219107 2.330293155
65.03857658 3.147708018
67.05422664 1.758458005
79.01784114 2.22972662
79.05422664 2.721922221
81.06987671 2.352766366
83.08552677 1.713180088
91.01784114 2.621383621
93.0334912 1.794755323
93.06987671 2.188966021
95.08552677 1.608240558
105.0334912 6.066798375
107.0491413 3.350770795
109.0647913 4.037569864
119.0855268 1.69876315
121.1011768 2.236766099
131.0855268 7.671552735
133.0647913 1.792938822
149.0960915 23.41522385

Name: +ve in-silico MS/MS by CFM-ID for FTKCQUIAQYKLBB-UHFFFAOYSA-N
ID: FTKCQUIAQYKLBB-UHFFFAOYSA-N
Comment: Energy2
Num peaks: 20
39.02292652 5.038022548
49.00727645 5.190282792
51.02292652 12.32850377
53.03857658 3.745866328
55.05422664 4.615516466
63.02292652 3.405129106
65.00219107 1.877137397
65.03857658 10.95376947
67.05422664 4.832831617
75.02292652 1.520133514
79.05422664 5.780562059
81.06987671 2.002017328
83.08552677 1.9939788
91.05422664 3.235949332
93.06987671 2.6246365
105.0698767 4.57931347
107.0855268 1.805212165
115.0542266 1.54930921
121.1011768 1.533680997
133.0647913 1.52187637

Name: +ve in-silico MS/MS by CFM-ID for NGGXVXKWWOSKFB-UHFFFAOYSA-N
ID: NGGXVXKWWOSKFB-UHFFFAOYSA-N
Comment: Energy0
Num peaks: 6
105.0334912 2.564715492
107.0491413 2.977090569
109.0647913 6.222901537
119.0855268 2.848710251
131.0855268 7.771538863
149.0960915 62.07241606

Name: +ve in-silico MS/MS by CFM-ID for NGGXVXKWWOSKFB-UHFFFAOYSA-N
ID: NGGXVXKWWOSKFB-UHFFFAOYSA-N
Comment: Energy1
Num peaks: 21
49.00727645 1.806722048
51.02292652 2.180014352
55.05422664 6.847905976
65.00219107 1.788614859
65.03857658 3.248204348
67.05422664 1.304336933
79.01784114 2.373659386
79.05422664 2.8791651
81.06987671 1.545343945
91.01784114 1.893409437
91.05422664 1.891904087
93.0334912 2.602723023
93.06987671 2.956491828
105.0334912 4.350082995
107.0491413 3.509823147
109.0647913 5.68586127
119.0855268 3.267457356
121.1011768 1.501030004
131.0855268 6.626524143
133.0647913 1.59568678
149.0960915 20.60340487

Name: +ve in-silico MS/MS by CFM-ID for NGGXVXKWWOSKFB-UHFFFAOYSA-N
ID: NGGXVXKWWOSKFB-UHFFFAOYSA-N
Comment: Energy2
Num peaks: 20
25.00727645 1.985728527
39.02292652 11.21566612
41.03857658 4.747335423
49.00727645 3.14085214
51.02292652 7.077665713
53.03857658 2.736174691
55.05422664 9.646921373
57.06987671 3.480893685
59.08552677 2.487248812
63.02292652 2.48292605
65.00219107 2.071891103
65.03857658 6.149956422
67.05422664 2.365389341
75.02292652 2.858640415
79.05422664 4.646512555
91.01784114 2.497568101
91.05422664 2.935597833
93.06987671 3.048679668
103.0542266 2.267678999
105.0698767 2.33002923

Name: +ve in-silico MS/MS by CFM-ID for UYCHPUIDXXFEKR-UHFFFAOYSA-N
ID: UYCHPUIDXXFEKR-UHFFFAOYSA-N
Comment: Energy0
Num peaks: 6
43.05422664 1.804869822
71.04914126 1.710652161
109.1011768 2.813633507
126.1277259 6.495061356
127.1117415 31.42662018
144.1382906 40.09768484

Name: +ve in-silico MS/MS by CFM-ID for UYCHPUIDXXFEKR-UHFFFAOYSA-N
ID: UYCHPUIDXXFEKR-UHFFFAOYSA-N
Comment: Energy1
Num peaks: 18
29.03857658 2.156383816
41.03857658 4.048157147
43.05422664 7.909860777
53.03857658 3.242272048
55.05422664 4.419055651
56.04947561 1.804471406
57.06987671 1.366443088
58.06512568 3.542280508
71.04914126 6.237819989
72.08077574 3.288743539
83.04914126 3.693310209
85.06479133 2.951932168
87.08044139 1.43328897
100.0756904 3.220795551
109.1011768 3.59049915
126.1277259 2.5784942
127.1117415 16.38039748
144.1382906 9.44910497

Name: +ve in-silico MS/MS by CFM-ID for UYCHPUIDXXFEKR-UHFFFAOYSA-N
ID: UYCHPUIDXXFEKR-UHFFFAOYSA-N
Comment: Energy2
Num peaks: 23
25.00727645 0.9255204812
27.02292652 2.542857085
29.03857658 1.98074395
39.02292652 2.561741261
41.03857658 11.11142412
43.05422664 18.90739185
44.04947561 1.982691298
45.06987671 1.559998533
53.03857658 3.012368278
54.03382555 1.21815009
55.05422664 8.793836761
56.04947561 2.79254697
57.06987671 3.020814418
58.06512568 2.654732051
67.05422664 1.831589297
69.0334912 0.9312332882
69.06987671 1.102148174
70.06512568 1.331151645
71.04914126 2.842641168
72.08077574 3.771200247
83.04914126 2.158614592
85.06479133 1.829727386
109.1011768 1.171868886

Name: +ve in-silico MS/MS by CFM-ID for SLTGLTLBIVDQKE-UHFFFAOYSA-N
ID: SLTGLTLBIVDQKE-UHFFFAOYSA-N
Comment: Energy0
Num peaks: 7
44.04947561 8.157741635
88.03930485 5.130847696
103.0865894 25.09195142
105.1022395 3.470292124
131.081504 4.681388058
132.0655196 8.693466491
149.0920687 26.44878439

Name: +ve in-silico MS/MS by CFM-ID for SLTGLTLBIVDQKE-UHFFFAOYSA-N
ID: SLTGLTLBIVDQKE-UHFFFAOYSA-N
Comment: Energy1
Num peaks: 8
42.03382555 7.488607847
44.04947561 16.27667111
86.0600403 9.899247308
88.03930485 5.37491135
103.0865894 32.91783886
105.1022395 4.022917809
132.0655196 2.865379908
149.0920687 2.206381547

Name: +ve in-silico MS/MS by CFM-ID for SLTGLTLBIVDQKE-UHFFFAOYSA-N
ID: SLTGLTLBIVDQKE-UHFFFAOYSA-N
Comment: Energy2
Num peaks: 12
27.02292652 3.250197166
28.01817548 1.744694062
30.03382555 2.098134706
42.03382555 21.40009801
44.04947561 29.60101628
46.06512568 6.099942168
57.0334912 1.714189324
59.04914126 1.528735757
72.04439023 2.23322844
74.0600403 3.882179275
86.0600403 2.408858843
88.03930485 4.496037865

Name: +ve in-silico MS/MS by CFM-ID for AKSIYNOQZYMJED-UHFFFAOYSA-N
ID: AKSIYNOQZYMJED-UHFFFAOYSA-N
Comment: Energy0
Num peaks: 9
56.04947561 4.450819268
86.0600403 3.894490118
102.0549549 6.231507439
103.0865894 26.47945936
114.0549549 3.302814432
120.0655196 2.278981459
131.081504 4.020053275
132.0655196 8.146078324
149.0920687 22.22995296

Name: +ve in-silico MS/MS by CFM-ID for AKSIYNOQZYMJED-UHFFFAOYSA-N
ID: AKSIYNOQZYMJED-UHFFFAOYSA-N
Comment: Energy1
Num peaks: 13
28.01817548 2.400896045
30.03382555 2.931997643
44.0130901 3.331413774
46.02874017 2.825718724
48.04439023 12.01202926
56.04947561 5.015454228
58.06512568 6.469642661
74.02365479 5.665121199
74.0600403 3.711914014
76.07569036 6.221596716
86.0600403 9.186203207
103.0865894 18.18298028
149.0920687 2.085614105

Name: +ve in-silico MS/MS by CFM-ID for AKSIYNOQZYMJED-UHFFFAOYSA-N
ID: AKSIYNOQZYMJED-UHFFFAOYSA-N
Comment: Energy2
Num peaks: 16
28.01817548 1.761611022
30.03382555 2.724843537
42.03382555 6.983153243
44.04947561 2.549124796
45.0334912 1.907002852
46.02874017 3.452628384
48.04439023 3.676827763
56.04947561 28.34342517
58.06512568 7.375903789
60.04439023 3.047808774
60.08077574 2.265616342
72.04439023 3.352238667
74.0600403 3.499841417
86.0600403 5.721673899
102.0549549 2.959517256
103.0865894 1.829472298

Name: +ve in-silico MS/MS by CFM-ID for ZXAQHTBXXJCWCA-UHFFFAOYSA-N
ID: ZXAQHTBXXJCWCA-UHFFFAOYSA-N
Comment: Energy0
Num peaks: 6
57.06987671 19.47153506
74.0964258 13.96310276
111.0440559 9.538964524
154.1226406 1.657460947
166.1226406 8.725762118
184.1332052 26.94311614

Name: +ve in-silico MS/MS by CFM-ID for ZXAQHTBXXJCWCA-UHFFFAOYSA-N
ID: ZXAQHTBXXJCWCA-UHFFFAOYSA-N
Comment: Energy1
Num peaks: 15
39.02292652 1.117890056
41.03857658 1.639505011
43.01784114 1.150946401
43.05422664 2.134311046
45.06987671 1.210700752
57.06987671 36.16237293
67.01784114 1.280928031
69.0334912 1.74324466
72.08077574 0.9410653467
74.0964258 17.63371824
83.04914126 1.458234967
93.0334912 2.171519248
111.0440559 6.850411215
166.1226406 2.276300052
184.1332052 3.133186547

Name: +ve in-silico MS/MS by CFM-ID for ZXAQHTBXXJCWCA-UHFFFAOYSA-N
ID: ZXAQHTBXXJCWCA-UHFFFAOYSA-N
Comment: Energy2
Num peaks: 13
15.02292652 1.381621681
39.02292652 3.432585317
41.03857658 22.03096972
43.01784114 1.752550211
43.05422664 1.965566659
53.00219107 1.192429667
53.03857658 1.95474077
55.05422664 3.86866874
57.0334912 1.258805335
57.06987671 36.96845803
58.06512568 1.242450714
74.0964258 2.118753303
83.04914126 1.601046941

Name: +ve in-silico MS/MS by CFM-ID for JDBLKQWADCRWMX-UHFFFAOYSA-N
ID: JDBLKQWADCRWMX-UHFFFAOYSA-N
Comment: Energy0
Num peaks: 7
58.06512568 5.210263849
86.0600403 3.167049621
103.0865894 6.366074683
116.070605 5.935599676
131.081504 5.704131947
132.0655196 23.72994651
149.0920687 30.47608047

Name: +ve in-silico MS/MS by CFM-ID for JDBLKQWADCRWMX-UHFFFAOYSA-N
ID: JDBLKQWADCRWMX-UHFFFAOYSA-N
Comment: Energy1
Num peaks: 13
41.03857658 9.983679402
43.05422664 3.009170887
58.06512568 9.8879988
60.08077574 3.540342452
70.06512568 5.392663028
72.08077574 2.943379364
86.0600403 13.79878779
99.04405588 2.102375624
103.0865894 13.15658401
114.0549549 2.214193248
131.081504 2.486268569
132.0655196 8.248544396
149.0920687 4.837038144

Name: +ve in-silico MS/MS by CFM-ID for JDBLKQWADCRWMX-UHFFFAOYSA-N
ID: JDBLKQWADCRWMX-UHFFFAOYSA-N
Comment: Energy2
Num peaks: 15
27.02292652 2.688042221
39.02292652 4.589729287
41.03857658 26.42801146
42.03382555 1.7599432
43.05422664 6.240389826
44.04947561 3.533141822
56.04947561 3.618365951
58.02874017 3.198775469
58.06512568 9.960485677
60.08077574 3.102267202
70.06512568 1.639495535
72.04439023 2.5912964
85.07602471 2.05054689
86.0600403 7.448385064
132.0655196 2.434651321

Name: +ve in-silico MS/MS by CFM-ID for XHGLTYHHPBRSBE-UHFFFAOYSA-N
ID: XHGLTYHHPBRSBE-UHFFFAOYSA-N
Comment: Energy0
Num peaks: 6
100.0756904 1.387789451
104.070605 3.575101064
114.0549549 1.397771873
131.081504 8.324639998
132.0655196 23.52400977
149.0920687 57.27471289

Name: +ve in-silico MS/MS by CFM-ID for XHGLTYHHPBRSBE-UHFFFAOYSA-N
ID: XHGLTYHHPBRSBE-UHFFFAOYSA-N
Comment: Energy1
Num peaks: 12
43.05422664 12.9624663
45.06987671 11.43364914
55.05422664 4.814270071
83.04914126 2.752377237
85.06479133 2.01925039
100.0756904 3.06388446
102.0913404 3.013072617
104.070605 7.596640033
114.0549549 3.320749022
131.081504 5.595119818
132.0655196 13.57462545
149.0920687 10.75689393

Name: +ve in-silico MS/MS by CFM-ID for XHGLTYHHPBRSBE-UHFFFAOYSA-N
ID: XHGLTYHHPBRSBE-UHFFFAOYSA-N
Comment: Energy2
Num peaks: 9
41.03857658 2.616605081
43.05422664 7.244868389
86.0600403 9.660339728
88.07569036 2.587950694
113.0709393 17.60719086
114.0549549 5.260779308
115.0502039 16.25311473
116.0342195 1.865002314
131.081504 17.59420414

Name: +ve in-silico MS/MS by CFM-ID for RGSICTMWEIUOQC-UHFFFAOYSA-N
ID: RGSICTMWEIUOQC-UHFFFAOYSA-N
Comment: Energy0
Num peaks: 6
107.0491413 2.697369315
109.0647913 6.025454596
121.1011768 1.176193642
131.0855268 1.905942076
133.0647913 1.897216452
149.0960915 82.83782934

Name: +ve in-silico MS/MS by CFM-ID for RGSICTMWEIUOQC-UHFFFAOYSA-N
ID: RGSICTMWEIUOQC-UHFFFAOYSA-N
Comment: Energy1
Num peaks: 8
105.0698767 2.413823756
107.0491413 6.333105813
107.0855268 4.140154151
109.0647913 7.427930843
121.1011768 3.152871141
131.0855268 2.760605754
133.0647913 3.721764124
149.0960915 51.73549286

Name: +ve in-silico MS/MS by CFM-ID for RGSICTMWEIUOQC-UHFFFAOYSA-N
ID: RGSICTMWEIUOQC-UHFFFAOYSA-N
Comment: Energy2
Num peaks: 15
39.02292652 3.749635405
51.02292652 2.163464445
63.02292652 2.715571134
65.03857658 6.105727691
79.05422664 7.612295947
81.06987671 2.005952932
91.05422664 5.447889663
103.0542266 8.50882659
105.0698767 10.47563764
107.0855268 4.059049364
119.0855268 6.725679466
121.1011768 8.924310555
131.0855268 5.385782184
133.0647913 5.28111299
149.0960915 1.967262787

Name: +ve in-silico MS/MS by CFM-ID for ONDFBGMLXISNCV-UHFFFAOYSA-N
ID: ONDFBGMLXISNCV-UHFFFAOYSA-N
Comment: Energy0
Num peaks: 6
55.05422664 3.047138663
57.06987671 5.08729489
109.1011768 1.095452548
126.1277259 42.76969878
127.1117415 1.553317444
144.1382906 37.75598539

Name: +ve in-silico MS/MS by CFM-ID for ONDFBGMLXISNCV-UHFFFAOYSA-N
ID: ONDFBGMLXISNCV-UHFFFAOYSA-N
Comment: Energy1
Num peaks: 12
44.04947561 2.351080246
55.05422664 1.499290324
58.06512568 6.017519665
72.08077574 3.800977737
98.0964258 3.28133321
100.1120759 1.528679066
109.1011768 3.096274101
110.0964258 3.271752442
126.1277259 30.53215403
127.1117415 2.880004235
128.1069905 2.111220828
144.1382906 21.06624884

Name: +ve in-silico MS/MS by CFM-ID for ONDFBGMLXISNCV-UHFFFAOYSA-N
ID: ONDFBGMLXISNCV-UHFFFAOYSA-N
Comment: Energy2
Num peaks: 24
39.02292652 4.778875551
41.03857658 6.235117875
42.03382555 1.827643803
43.05422664 3.721741507
44.04947561 2.356837531
46.06512568 1.97235261
55.05422664 11.79872738
56.04947561 2.854787323
57.06987671 6.779661186
58.06512568 3.803452448
59.08552677 1.239015727
60.08077574 1.24447409
67.05422664 1.266665899
69.06987671 1.934938056
72.08077574 4.315503183
82.06512568 1.313981452
83.08552677 1.790991495
84.08077574 2.802306809
86.0964258 1.272768267
98.0964258 1.770120958
100.1120759 1.267398261
110.0964258 9.595917083
126.1277259 2.752391286
128.1069905 1.381010433

Name: +ve in-silico MS/MS by CFM-ID for BCXGTDWLHMCKQC-UHFFFAOYSA-N
ID: BCXGTDWLHMCKQC-UHFFFAOYSA-N
Comment: Energy0
Num peaks: 6
91.05422664 2.06986499
103.0542266 1.828862681
105.0698767 3.059771227
107.0855268 3.501241785
131.0855268 31.61207135
149.0960915 38.72304332

Name: +ve in-silico MS/MS by CFM-ID for BCXGTDWLHMCKQC-UHFFFAOYSA-N
ID: BCXGTDWLHMCKQC-UHFFFAOYSA-N
Comment: Energy1
Num peaks: 18
39.02292652 4.052869916
41.03857658 2.33117557
49.00727645 2.468876753
51.02292652 2.874422505
53.03857658 2.676749514
63.02292652 4.99491478
65.03857658 3.727775097
67.05422664 2.176121387
75.02292652 2.019746799
77.03857658 2.245017528
79.05422664 2.3985994
81.0334912 1.577415851
89.03857658 6.120924634
91.05422664 7.089065451
105.0334912 2.351856999
107.0855268 1.746420924
131.0855268 17.58748
149.0960915 12.07081876

Name: +ve in-silico MS/MS by CFM-ID for BCXGTDWLHMCKQC-UHFFFAOYSA-N
ID: BCXGTDWLHMCKQC-UHFFFAOYSA-N
Comment: Energy2
Num peaks: 15
39.02292652 13.27579
41.03857658 4.946038991
49.00727645 8.157236163
51.02292652 12.01476036
53.03857658 7.331836324
63.02292652 6.315335456
65.03857658 6.379609847
67.05422664 2.142132466
75.02292652 3.907677403
77.03857658 4.507501206
79.05422664 2.863983141
89.03857658 2.786767534
91.05422664 2.982512937
105.0698767 1.701971296
115.0542266 1.490848297

Name: +ve in-silico MS/MS by CFM-ID for FLEMYBRZUKVXQW-UHFFFAOYSA-N
ID: FLEMYBRZUKVXQW-UHFFFAOYSA-N
Comment: Energy0
Num peaks: 6
121.1011768 4.361131619
138.1277259 10.13858223
149.0960915 7.039770203
166.1226406 20.25307719
167.1066561 12.18573143
184.1332052 28.08290573

Name: +ve in-silico MS/MS by CFM-ID for FLEMYBRZUKVXQW-UHFFFAOYSA-N
ID: FLEMYBRZUKVXQW-UHFFFAOYSA-N
Comment: Energy1
Num peaks: 20
65.03857658 0.7876944134
68.04947561 1.211758773
70.06512568 1.015242639
98.0964258 0.6130067772
107.0855268 4.715424007
110.0964258 0.7437807227
112.1120759 0.6838018576
119.0855268 0.6987043449
121.1011768 12.21137676
122.0964258 2.985414381
123.1168269 1.51905652
124.1120759 7.150105935
136.1120759 1.199043367
138.1277259 20.21835903
140.143376 2.570825145
148.1120759 2.309218951
149.0960915 2.984964813
166.1226406 7.551036416
167.1066561 3.501519556
184.1332052 5.745892745

Name: +ve in-silico MS/MS by CFM-ID for FLEMYBRZUKVXQW-UHFFFAOYSA-N
ID: FLEMYBRZUKVXQW-UHFFFAOYSA-N
Comment: Energy2
Num peaks: 31
40.01817548 1.026066924
41.00219107 1.386878411
51.02292652 0.9873149254
53.03857658 1.387886637
55.05422664 1.191357861
56.04947561 2.322391983
59.01275576 1.506680434
65.03857658 2.599531254
66.03382555 3.321928581
67.05422664 3.885232534
68.04947561 6.70559943
69.06987671 2.45447136
70.06512568 2.466805724
72.08077574 2.434181736
81.06987671 2.159632587
83.08552677 1.278833388
95.01275576 1.086763088
95.08552677 1.474665428
96.08077574 0.9364394282
97.02840582 0.8834325098
97.10117684 1.476618577
98.0964258 0.8834168458
107.0855268 4.809792089
109.1011768 2.388528962
110.0964258 0.8746488113
111.1168269 1.055370763
119.0855268 0.967407622
121.1011768 6.092863381
122.0964258 2.988747944
123.1168269 1.471270451
138.1277259 1.280860174

Name: +ve in-silico MS/MS by CFM-ID for IMMYBERMCDPRNH-UHFFFAOYSA-N
ID: IMMYBERMCDPRNH-UHFFFAOYSA-N
Comment: Energy0
Num peaks: 6
57.06987671 1.354123385
122.0600403 2.259934791
124.0756904 4.98716026
148.1120759 1.325535235
149.0960915 12.23182368
166.1226406 68.44596065

Name: +ve in-silico MS/MS by CFM-ID for IMMYBERMCDPRNH-UHFFFAOYSA-N
ID: IMMYBERMCDPRNH-UHFFFAOYSA-N
Comment: Energy1
Num peaks: 26
39.02292652 1.798727325
41.03857658 0.8372931915
43.05422664 1.396089338
52.01817548 0.8234876566
54.03382555 1.549464933
55.05422664 1.338682812
56.04947561 1.773324865
57.06987671 1.153216784
64.01817548 1.590476842
68.04947561 1.025906184
93.0334912 1.450047003
107.0491413 1.178016648
107.0855268 1.127292492
109.0647913 1.33400346
111.0804414 1.58677773
119.0855268 1.084839891
122.0600403 4.365981517
122.0964258 1.12151015
124.0756904 4.907557797
124.1120759 1.140975194
126.0913404 0.8371955182
131.0855268 1.221945477
136.1120759 1.379160388
148.1120759 2.636777842
149.0960915 7.841922367
166.1226406 33.59986426

Name: +ve in-silico MS/MS by CFM-ID for IMMYBERMCDPRNH-UHFFFAOYSA-N
ID: IMMYBERMCDPRNH-UHFFFAOYSA-N
Comment: Energy2
Num peaks: 31
39.02292652 5.574668858
41.03857658 2.693274542
49.00727645 2.123024376
51.02292652 2.654101196
52.01817548 0.9956445262
53.03857658 2.762594638
54.03382555 3.327844632
55.05422664 5.982878114
56.04947561 1.170137437
57.06987671 7.992952091
63.02292652 1.460784177
64.01817548 0.9358371763
65.03857658 4.019075323
66.03382555 1.009898501
67.05422664 6.033580652
68.04947561 1.07313667
69.06987671 2.133297527
73.10117684 0.8099567923
79.05422664 5.219371625
81.06987671 4.224851959
83.08552677 2.41072364
87.1168269 1.213259632
93.06987671 3.710046175
95.08552677 2.121753799
97.10117684 0.8722122431
107.0855268 2.087407895
119.0855268 0.8809394816
121.1011768 1.450423739
131.0855268 1.824676121
133.0647913 0.8837680957
150.0913404 0.9199637985

Name: +ve in-silico MS/MS by CFM-ID for UOSPEHARKSTACW-UHFFFAOYSA-N
ID: UOSPEHARKSTACW-UHFFFAOYSA-N
Comment: Energy0
Num peaks: 6
15.02292652 2.022281266
135.0804414 27.15628987
137.0960915 2.296986349
148.1120759 1.260709364
150.0913404 2.785985617
166.1226406 52.82131914

Name: +ve in-silico MS/MS by CFM-ID for UOSPEHARKSTACW-UHFFFAOYSA-N
ID: UOSPEHARKSTACW-UHFFFAOYSA-N
Comment: Energy1
Num peaks: 21
15.02292652 1.139829286
44.04947561 8.553644121
58.06512568 1.428611034
79.05422664 1.310390295
93.06987671 1.271311552
107.0491413 2.729018967
107.0855268 1.390445383
108.0807757 1.182308009
109.0647913 1.16134951
110.0964258 1.160099055
117.0698767 1.294143538
121.0647913 1.951845367
122.0964258 1.193269106
124.1120759 0.8676742763
135.0804414 27.68427715
137.0960915 2.068247513
138.1277259 1.061619791
139.1117415 2.479199305
148.1120759 0.8985378509
150.0913404 1.027177597
166.1226406 18.93040775

Name: +ve in-silico MS/MS by CFM-ID for UOSPEHARKSTACW-UHFFFAOYSA-N
ID: UOSPEHARKSTACW-UHFFFAOYSA-N
Comment: Energy2
Num peaks: 31
15.02292652 3.249986212
39.02292652 1.269840211
44.04947561 1.708122669
49.00727645 2.269132235
51.02292652 1.942306965
53.03857658 2.578433669
58.06512568 0.8160751264
63.02292652 1.037922466
65.03857658 3.536933761
75.02292652 1.4841867
77.03857658 2.991160991
79.05422664 7.670536472
81.06987671 0.9288190643
89.03857658 1.02800875
91.05422664 3.865498279
93.0334912 0.9027272409
93.06987671 6.434750921
94.06512568 0.9436397765
96.08077574 1.56514224
103.0542266 1.077978775
105.0334912 1.893745651
105.0698767 3.498979724
107.0491413 3.937122566
107.0855268 4.991219826
109.0647913 1.496251397
117.0698767 2.113063239
119.0491413 1.423966797
121.0647913 2.64221437
122.0964258 2.551312953
135.0804414 3.461528981
150.0913404 1.42377301

Name: +ve in-silico MS/MS by CFM-ID for TZBHUCDPBYOLNA-UHFFFAOYSA-N
ID: TZBHUCDPBYOLNA-UHFFFAOYSA-N
Comment: Energy0
Num peaks: 6
15.02292652 2.03205935
135.0804414 27.55571114
137.0960915 2.317302891
148.1120759 1.285042344
150.0913404 3.110204877
166.1226406 53.47687388

Name: +ve in-silico MS/MS by CFM-ID for TZBHUCDPBYOLNA-UHFFFAOYSA-N
ID: TZBHUCDPBYOLNA-UHFFFAOYSA-N
Comment: Energy1
Num peaks: 18
15.02292652 1.1333879
44.04947561 8.53174286
58.06512568 1.415697721
93.06987671 2.432456701
107.0491413 2.706530164
107.0855268 1.430071831
109.0647913 1.137811622
117.0698767 1.287840248
119.0491413 0.9256736
121.0647913 1.975788606
122.0964258 2.07323092
124.1120759 1.7279491
135.0804414 27.93592682
137.0960915 2.049130352
138.1277259 1.048827743
139.1117415 2.456223205
150.0913404 1.084434465
166.1226406 18.6742051

Name: +ve in-silico MS/MS by CFM-ID for TZBHUCDPBYOLNA-UHFFFAOYSA-N
ID: TZBHUCDPBYOLNA-UHFFFAOYSA-N
Comment: Energy2
Num peaks: 29
15.02292652 3.186751894
39.02292652 1.642463704
44.04947561 1.750055092
49.00727645 1.070240028
51.02292652 1.065581966
53.03857658 2.532395139
56.04947561 0.81430839
58.06512568 0.8291317814
63.02292652 1.030533123
65.03857658 3.632664789
67.05422664 0.8463945022
79.05422664 8.178243514
91.05422664 4.91924073
93.06987671 9.731489879
103.0542266 2.824176598
105.0334912 1.353703386
105.0698767 3.655657247
107.0491413 4.326813969
107.0855268 5.764496271
108.0807757 0.8456531027
109.0647913 1.41695704
117.0698767 2.121144742
119.0491413 2.736977124
120.0807757 0.8242412599
121.0647913 3.048427338
122.0964258 3.810413345
133.0647913 0.7706212317
135.0804414 3.801457748
150.0913404 1.551940751

Name: +ve in-silico MS/MS by CFM-ID for XDNJZODXHHDQIT-UHFFFAOYSA-N
ID: XDNJZODXHHDQIT-UHFFFAOYSA-N
Comment: Energy0
Num peaks: 6
125.0960915 1.289103026
139.1117415 6.379426857
149.0960915 7.975286329
166.1226406 6.732220258
167.1066561 32.78366902
184.1332052 26.23428632

Name: +ve in-silico MS/MS by CFM-ID for XDNJZODXHHDQIT-UHFFFAOYSA-N
ID: XDNJZODXHHDQIT-UHFFFAOYSA-N
Comment: Energy1
Num peaks: 31
67.01784114 1.44161283
67.05422664 1.915441187
69.0334912 1.711367213
69.06987671 1.364537521
71.04914126 1.601450332
71.08552677 1.208369258
81.06987671 1.338908076
83.08552677 1.28437392
85.10117684 0.9189833429
95.04914126 1.889233535
99.08044139 0.8524770406
107.0491413 2.032945069
107.0855268 1.041948912
109.0647913 2.619807535
111.0804414 1.688198617
113.0960915 2.085281033
121.0647913 1.038234256
121.1011768 0.971089526
123.0804414 1.511537949
124.0756904 1.404990531
125.0960915 1.782792321
126.0913404 1.126876272
135.0804414 2.496304231
137.0960915 1.072582755
139.1117415 7.505160505
141.1273916 2.139764344
149.0960915 6.218373282
156.1382906 1.063945521
166.1226406 3.460213593
167.1066561 12.02272932
184.1332052 3.475393365

Name: +ve in-silico MS/MS by CFM-ID for XDNJZODXHHDQIT-UHFFFAOYSA-N
ID: XDNJZODXHHDQIT-UHFFFAOYSA-N
Comment: Energy2
Num peaks: 31
39.02292652 2.153298061
41.03857658 3.629742171
51.02292652 3.098043067
53.00219107 1.339240511
53.03857658 1.696373672
55.01784114 0.9843910272
55.05422664 5.226051193
57.06987671 1.902837873
65.03857658 5.324235009
67.01784114 2.790926049
67.05422664 4.679387084
68.0130901 3.000845847
69.0334912 2.175523405
69.06987671 6.562701798
70.02874017 1.773356038
71.08552677 1.810020401
73.06479133 1.095152026
82.02874017 2.548720502
83.08552677 2.65523615
84.04439023 1.789530378
93.06987671 0.9009858836
95.08552677 1.031548679
97.10117684 2.093493059
110.0600403 1.298138966
111.1168269 1.619388095
112.0756904 0.9905949067
123.0804414 1.058313929
123.1168269 1.133297697
126.0913404 1.285573136
139.1117415 1.092916266
168.1019051 1.221279401

Name: +ve in-silico MS/MS by CFM-ID for DQFAEBUKXCRWHR-UHFFFAOYSA-N
ID: DQFAEBUKXCRWHR-UHFFFAOYSA-N
Comment: Energy0
Num peaks: 6
72.08077574 2.465775159
107.0491413 2.867814074
109.0647913 2.688723216
148.1120759 1.045174491
149.0960915 34.55618175
166.1226406 49.25288777

Name: +ve in-silico MS/MS by CFM-ID for DQFAEBUKXCRWHR-UHFFFAOYSA-N
ID: DQFAEBUKXCRWHR-UHFFFAOYSA-N
Comment: Energy1
Num peaks: 10
55.05422664 3.415071775
58.06512568 3.440646553
72.08077574 6.23970038
107.0491413 5.574001322
109.0647913 6.914587914
121.1011768 1.473547507
133.0647913 2.650295676
149.0960915 28.31268497
150.0913404 2.101695362
166.1226406 21.00120782

Name: +ve in-silico MS/MS by CFM-ID for DQFAEBUKXCRWHR-UHFFFAOYSA-N
ID: DQFAEBUKXCRWHR-UHFFFAOYSA-N
Comment: Energy2
Num peaks: 23
39.02292652 1.782465589
41.03857658 1.455466629
55.05422664 8.284886016
56.04947561 3.203098494
65.03857658 3.456523447
72.08077574 2.846532008
77.03857658 1.402092082
79.05422664 3.921424845
81.06987671 1.477249885
91.05422664 1.309099131
105.0698767 1.646305196
107.0491413 3.168238158
107.0855268 2.314351057
109.0647913 2.268763604
117.0698767 2.928264886
119.0855268 4.371887837
121.1011768 8.138103479
122.0964258 1.851528041
131.0855268 5.588533319
132.0807757 1.364744494
133.0647913 8.692753768
149.0960915 7.327635951
150.0913404 1.457510923

Name: +ve in-silico MS/MS by CFM-ID for ZIQMUCQHPMURGD-UHFFFAOYSA-N
ID: ZIQMUCQHPMURGD-UHFFFAOYSA-N
Comment: Energy0
Num peaks: 6
107.0491413 2.514907383
109.0647913 2.244605665
131.0855268 2.832091421
148.1120759 6.535142287
149.0960915 28.61570473
166.1226406 41.88248194

Name: +ve in-silico MS/MS by CFM-ID for ZIQMUCQHPMURGD-UHFFFAOYSA-N
ID: ZIQMUCQHPMURGD-UHFFFAOYSA-N
Comment: Energy1
Num peaks: 27
55.05422664 2.029278223
58.06512568 2.645458114
65.03857658 1.414008019
67.05422664 1.066513786
69.06987671 1.06954628
72.08077574 4.745633733
79.01784114 1.571789764
79.05422664 1.451584031
81.0334912 1.233594846
81.06987671 1.337091542
82.06512568 1.073302148
83.04914126 1.876086813
86.0964258 1.14137933
96.08077574 1.481353415
98.0964258 1.462919364
106.0651257 1.080658319
107.0491413 3.568571328
109.0647913 4.425584129
117.0698767 1.090837314
121.1011768 2.272122807
131.0855268 4.195535328
133.0647913 1.653452785
138.1277259 5.495579682
148.1120759 3.312548212
149.0960915 14.99268256
150.0913404 1.399013346
166.1226406 11.7927584

Name: +ve in-silico MS/MS by CFM-ID for ZIQMUCQHPMURGD-UHFFFAOYSA-N
ID: ZIQMUCQHPMURGD-UHFFFAOYSA-N
Comment: Energy2
Num peaks: 31
27.02292652 1.18368947
39.02292652 3.157510977
49.00727645 2.364021669
51.02292652 2.255579028
53.00219107 1.091678161
55.05422664 3.023760012
56.04947561 2.606859751
58.06512568 1.368608087
63.02292652 2.013178967
65.03857658 7.334943534
67.05422664 2.54650624
69.06987671 2.619587633
72.08077574 2.348626902
79.01784114 2.807020654
79.05422664 5.347319148
80.04947561 1.267602853
81.0334912 1.303458817
81.06987671 4.026881028
82.06512568 2.029628983
83.04914126 1.568799151
91.05422664 1.963839466
93.06987671 1.575684839
95.08552677 2.025100528
96.08077574 2.523606768
97.10117684 1.115500279
119.0855268 1.301926902
121.1011768 3.525511804
122.0964258 1.08170407
131.0855268 2.787745667
133.0647913 3.342590327
149.0960915 1.851849414

Name: +ve in-silico MS/MS by CFM-ID for WAZTZBJBPXVRPB-UHFFFAOYSA-N
ID: WAZTZBJBPXVRPB-UHFFFAOYSA-N
Comment: Energy0
Num peaks: 6
86.0964258 1.415103266
109.1011768 8.522843385
126.1277259 27.40406234
127.1117415 16.20253033
128.1069905 1.167328373
144.1382906 35.60316877

Name: +ve in-silico MS/MS by CFM-ID for WAZTZBJBPXVRPB-UHFFFAOYSA-N
ID: WAZTZBJBPXVRPB-UHFFFAOYSA-N
Comment: Energy1
Num peaks: 10
43.05422664 2.308697259
69.0334912 2.496617896
69.06987671 17.08665054
84.08077574 4.761815005
86.0600403 2.463484505
86.0964258 16.42845855
109.1011768 6.798148336
126.1277259 12.98274024
127.1117415 5.570505601
144.1382906 9.605548874

Name: +ve in-silico MS/MS by CFM-ID for WAZTZBJBPXVRPB-UHFFFAOYSA-N
ID: WAZTZBJBPXVRPB-UHFFFAOYSA-N
Comment: Energy2
Num peaks: 26
39.02292652 4.224041317
41.03857658 8.074014164
43.01784114 2.11840219
43.05422664 12.20132561
45.06987671 1.406968922
55.05422664 1.886607738
57.0334912 1.454874726
57.06987671 9.107809446
59.08552677 2.045030132
67.05422664 1.332599743
68.04947561 3.698761507
69.0334912 2.575692344
69.06987671 3.187278754
70.06512568 3.053154158
82.06512568 1.973141557
83.04914126 2.40313255
83.08552677 2.117803286
84.08077574 2.273125937
85.10117684 1.273574091
86.0600403 1.237462866
86.0964258 2.371634469
109.1011768 4.421657925
110.0964258 1.634936688
111.0804414 1.703143485
126.1277259 1.843615494
127.1117415 1.466404157

Name: +ve in-silico MS/MS by CFM-ID for VCCAAURNBULZRR-UHFFFAOYSA-N
ID: VCCAAURNBULZRR-UHFFFAOYSA-N
Comment: Energy0
Num peaks: 6
41.03857658 0.5027496086
84.08077574 3.098605589
109.1011768 1.107876828
126.1277259 50.12136687
127.1117415 0.608346499
144.1382906 37.9666527

Name: +ve in-silico MS/MS by CFM-ID for VCCAAURNBULZRR-UHFFFAOYSA-N
ID: VCCAAURNBULZRR-UHFFFAOYSA-N
Comment: Energy1
Num peaks: 10
41.03857658 1.990863751
53.03857658 2.266318613
55.05422664 3.285686809
57.06987671 2.887823261
72.08077574 2.465528825
84.08077574 10.42703857
86.0964258 1.732903889
109.1011768 3.075029766
126.1277259 42.44293208
144.1382906 9.470347444

Name: +ve in-silico MS/MS by CFM-ID for VCCAAURNBULZRR-UHFFFAOYSA-N
ID: VCCAAURNBULZRR-UHFFFAOYSA-N
Comment: Energy2
Num peaks: 17
29.03857658 1.676686531
39.02292652 3.11240031
41.03857658 9.715620312
42.03382555 2.342611722
43.05422664 5.146007614
44.04947561 3.336894773
53.03857658 5.20281298
55.05422664 6.2864617
56.04947561 3.300926961
57.06987671 8.447429366
58.06512568 2.791773475
67.05422664 3.078245075
68.04947561 1.886853458
69.06987671 2.426215583
84.08077574 16.32327204
86.0964258 2.795050301
126.1277259 2.672159433

Name: +ve in-silico MS/MS by CFM-ID for QAANOELUOPUONR-UHFFFAOYSA-N
ID: QAANOELUOPUONR-UHFFFAOYSA-N
Comment: Energy0
Num peaks: 6
100.1120759 1.28712631
109.1011768 4.227697031
114.1277259 1.081795035
126.1277259 13.13776947
127.1117415 22.39769902
144.1382906 45.19453306

Name: +ve in-silico MS/MS by CFM-ID for QAANOELUOPUONR-UHFFFAOYSA-N
ID: QAANOELUOPUONR-UHFFFAOYSA-N
Comment: Energy1
Num peaks: 18
41.03857658 1.65935868
43.05422664 2.894533357
55.01784114 3.896330491
56.04947561 1.32076707
57.06987671 2.637314101
71.08552677 1.571291229
72.04439023 3.82198748
81.06987671 1.111257345
83.08552677 10.05043683
85.10117684 1.157148641
97.10117684 1.374435354
98.0964258 2.757278974
100.0756904 1.140257581
100.1120759 10.04522008
109.1011768 3.807325763
126.1277259 8.261028852
127.1117415 8.94118693
144.1382906 14.64108662

Name: +ve in-silico MS/MS by CFM-ID for QAANOELUOPUONR-UHFFFAOYSA-N
ID: QAANOELUOPUONR-UHFFFAOYSA-N
Comment: Energy2
Num peaks: 31
25.00727645 1.217763397
27.02292652 1.647143114
29.00219107 1.197291137
39.02292652 1.110281923
41.03857658 7.967954052
42.03382555 1.07609647
43.01784114 2.738165746
43.05422664 9.228913321
44.04947561 1.451476411
45.0334912 1.214733793
45.06987671 1.357368087
54.03382555 1.377860721
55.01784114 2.980234419
55.05422664 5.299569232
56.04947561 2.729357398
57.06987671 8.007929865
58.06512568 1.536440069
69.0334912 2.680323235
69.06987671 1.129500564
70.06512568 1.734617995
71.08552677 5.355203935
72.04439023 1.949095321
73.10117684 1.372147941
83.04914126 2.327487163
83.08552677 1.836098933
84.08077574 1.129347285
85.10117684 1.35750421
97.10117684 2.812286796
99.1168269 1.249849387
109.1011768 1.11281363
127.1117415 1.354048424

Name: +ve in-silico MS/MS by CFM-ID for RVSUAYPHUHWICN-UHFFFAOYSA-N
ID: RVSUAYPHUHWICN-UHFFFAOYSA-N
Comment: Energy0
Num peaks: 6
41.03857658 1.049004083
109.0647913 0.9593354994
123.0804414 0.8681203382
131.0855268 11.66411585
133.0647913 3.120026462
149.0960915 75.32359771

Name: +ve in-silico MS/MS by CFM-ID for RVSUAYPHUHWICN-UHFFFAOYSA-N
ID: RVSUAYPHUHWICN-UHFFFAOYSA-N
Comment: Energy1
Num peaks: 11
39.02292652 2.319220143
41.03857658 2.149879363
67.05422664 2.128646565
83.04914126 3.164149081
105.0698767 2.385639192
117.0698767 3.288173901
119.0855268 2.506513571
121.1011768 10.3149134
123.0804414 2.624680614
131.0855268 8.621385207
149.0960915 41.05659846

Name: +ve in-silico MS/MS by CFM-ID for RVSUAYPHUHWICN-UHFFFAOYSA-N
ID: RVSUAYPHUHWICN-UHFFFAOYSA-N
Comment: Energy2
Num peaks: 16
39.02292652 12.45659079
41.03857658 10.48318661
43.05422664 2.937395355
45.06987671 3.679678747
51.02292652 2.173724149
67.05422664 3.142499235
69.06987671 1.923127134
77.03857658 3.320932681
91.05422664 5.910339086
103.0542266 6.141052305
105.0334912 7.254614051
105.0698767 5.577093823
107.0491413 4.211129558
115.0542266 4.143602572
131.0855268 5.918890369
133.0647913 1.835506516

Name: +ve in-silico MS/MS by CFM-ID for OVFKBTZROMSPST-UHFFFAOYSA-N
ID: OVFKBTZROMSPST-UHFFFAOYSA-N
Comment: Energy0
Num peaks: 6
41.03857658 1.049059122
109.0647913 0.9593354994
123.0804414 0.8666811325
131.0855268 11.64368392
133.0647913 3.119585214
149.0960915 75.32359771

Name: +ve in-silico MS/MS by CFM-ID for OVFKBTZROMSPST-UHFFFAOYSA-N
ID: OVFKBTZROMSPST-UHFFFAOYSA-N
Comment: Energy1
Num peaks: 11
39.02292652 2.325076324
41.03857658 2.170528461
67.05422664 2.10593074
83.04914126 3.164149081
105.0698767 2.378206654
117.0698767 3.288173901
119.0855268 2.506513571
121.1011768 10.3149134
123.0804414 2.616642443
131.0855268 8.760132522
149.0960915 41.05659846

Name: +ve in-silico MS/MS by CFM-ID for OVFKBTZROMSPST-UHFFFAOYSA-N
ID: OVFKBTZROMSPST-UHFFFAOYSA-N
Comment: Energy2
Num peaks: 16
39.02292652 12.25779328
41.03857658 9.855429173
43.05422664 2.949614729
45.06987671 3.679678747
51.02292652 2.25515594
67.05422664 3.387708879
69.06987671 1.951324728
77.03857658 3.309604646
91.05422664 5.638992446
101.0385766 2.079447901
103.0542266 5.924066846
105.0334912 7.254614051
105.0698767 5.873503783
107.0491413 4.064725531
115.0542266 5.003983732
131.0855268 5.500880789

Name: +ve in-silico MS/MS by CFM-ID for KTYSDKPIQXIXNT-UHFFFAOYSA-N
ID: KTYSDKPIQXIXNT-UHFFFAOYSA-N
Comment: Energy0
Num peaks: 6
91.05422664 0.8244651366
93.06987671 1.032056669
123.0804414 0.7612106722
131.0855268 11.86707722
133.0647913 2.999564752
149.0960915 76.84894539

Name: +ve in-silico MS/MS by CFM-ID for KTYSDKPIQXIXNT-UHFFFAOYSA-N
ID: KTYSDKPIQXIXNT-UHFFFAOYSA-N
Comment: Energy1
Num peaks: 9
83.04914126 3.179543439
91.05422664 4.720108711
93.06987671 5.511871479
95.08552677 2.463103401
117.0698767 3.277321873
119.0855268 2.5841649
121.1011768 10.25830097
131.0855268 8.629403686
149.0960915 41.41812808

Name: +ve in-silico MS/MS by CFM-ID for KTYSDKPIQXIXNT-UHFFFAOYSA-N
ID: KTYSDKPIQXIXNT-UHFFFAOYSA-N
Comment: Energy2
Num peaks: 16
39.02292652 7.578253046
41.03857658 5.226530985
51.02292652 2.424187982
53.00219107 2.74993272
67.05422664 4.843192322
69.06987671 2.556475238
77.03857658 5.805659195
79.05422664 2.029765021
91.05422664 13.1284457
93.06987671 4.381778648
95.08552677 1.66551466
103.0542266 7.185062486
105.0698767 7.433318479
115.0542266 4.508511214
131.0855268 8.146810829
133.0647913 1.915047615

Name: +ve in-silico MS/MS by CFM-ID for WQSHKSVLNKDOBX-UHFFFAOYSA-N
ID: WQSHKSVLNKDOBX-UHFFFAOYSA-N
Comment: Energy0
Num peaks: 6
67.05422664 1.002417978
103.0542266 1.260039231
105.0698767 2.24346895
131.0855268 11.65727393
133.0647913 2.023974119
149.0960915 75.03048923

Name: +ve in-silico MS/MS by CFM-ID for WQSHKSVLNKDOBX-UHFFFAOYSA-N
ID: WQSHKSVLNKDOBX-UHFFFAOYSA-N
Comment: Energy1
Num peaks: 8
91.05422664 3.268091958
103.0542266 9.759425674
105.0698767 7.32774552
107.0855268 7.932514804
117.0698767 2.718369833
121.1011768 9.614587392
131.0855268 6.86003152
149.0960915 33.21660864

Name: +ve in-silico MS/MS by CFM-ID for WQSHKSVLNKDOBX-UHFFFAOYSA-N
ID: WQSHKSVLNKDOBX-UHFFFAOYSA-N
Comment: Energy2
Num peaks: 14
39.02292652 8.745850973
41.00219107 4.522034662
41.03857658 8.028928947
51.02292652 2.719796898
53.03857658 2.181530216
67.05422664 3.943494177
77.03857658 2.07270856
81.0334912 3.487984645
83.04914126 2.475767123
91.05422664 19.83648628
103.0542266 4.823835867
105.0698767 6.976762214
115.0542266 3.154400803
131.0855268 8.010475559

Name: +ve in-silico MS/MS by CFM-ID for SIRXYHBXRXZGJQ-UHFFFAOYSA-N
ID: SIRXYHBXRXZGJQ-UHFFFAOYSA-N
Comment: Energy0
Num peaks: 6
103.0542266 0.6799956558
105.0698767 0.8317590972
115.0542266 0.769118562
131.0855268 49.05079982
133.0647913 1.70415704
149.0960915 42.47950645

Name: +ve in-silico MS/MS by CFM-ID for SIRXYHBXRXZGJQ-UHFFFAOYSA-N
ID: SIRXYHBXRXZGJQ-UHFFFAOYSA-N
Comment: Energy1
Num peaks: 7
91.05422664 3.420413973
93.06987671 3.527094402
103.0542266 2.833154218
119.0855268 3.023636593
121.1011768 4.496129471
131.0855268 40.68386294
149.0960915 22.15209676

Name: +ve in-silico MS/MS by CFM-ID for SIRXYHBXRXZGJQ-UHFFFAOYSA-N
ID: SIRXYHBXRXZGJQ-UHFFFAOYSA-N
Comment: Energy2
Num peaks: 12
39.02292652 8.414079906
41.03857658 5.446637852
51.02292652 1.817231569
53.03857658 1.962222384
67.05422664 3.528595155
77.03857658 4.481954771
91.05422664 13.42606685
93.06987671 3.227082487
103.0542266 9.621668442
105.0698767 8.73261296
115.0542266 7.127330164
131.0855268 13.44099375

Name: +ve in-silico MS/MS by CFM-ID for HHCQUXXWMVYOTM-UHFFFAOYSA-N
ID: HHCQUXXWMVYOTM-UHFFFAOYSA-N
Comment: Energy0
Num peaks: 6
41.03857658 1.06737911
105.0698767 4.800344642
107.0855268 2.123425746
131.0855268 4.741322397
133.0647913 1.818465445
149.0960915 78.46819172

Name: +ve in-silico MS/MS by CFM-ID for HHCQUXXWMVYOTM-UHFFFAOYSA-N
ID: HHCQUXXWMVYOTM-UHFFFAOYSA-N
Comment: Energy1
Num peaks: 6
39.02292652 2.358757382
41.03857658 2.24946344
67.05422664 3.383634873
105.0698767 6.098324598
131.0855268 25.93306069
149.0960915 42.53549266

Name: +ve in-silico MS/MS by CFM-ID for HHCQUXXWMVYOTM-UHFFFAOYSA-N
ID: HHCQUXXWMVYOTM-UHFFFAOYSA-N
Comment: Energy2
Num peaks: 12
39.02292652 19.57582644
41.03857658 10.48813879
43.05422664 3.642649051
45.06987671 3.693758756
51.02292652 3.053260633
67.05422664 7.084807031
69.06987671 4.137277904
77.03857658 3.401172678
91.05422664 2.980790521
105.0334912 7.787157094
105.0698767 10.03531328
107.0491413 4.49590133

Name: +ve in-silico MS/MS by CFM-ID for JSTWXIAXKDUEOU-UHFFFAOYSA-N
ID: JSTWXIAXKDUEOU-UHFFFAOYSA-N
Comment: Energy0
Num peaks: 6
67.05422664 1.115402069
105.0698767 4.937271735
107.0855268 2.185210616
131.0855268 4.889167748
133.0647913 1.859522926
149.0960915 81.26073092

Name: +ve in-silico MS/MS by CFM-ID for JSTWXIAXKDUEOU-UHFFFAOYSA-N
ID: JSTWXIAXKDUEOU-UHFFFAOYSA-N
Comment: Energy1
Num peaks: 6
67.05422664 2.769662073
83.04914126 1.952834062
91.05422664 4.151334323
105.0698767 6.10835063
131.0855268 26.44326075
149.0960915 44.70332743

Name: +ve in-silico MS/MS by CFM-ID for JSTWXIAXKDUEOU-UHFFFAOYSA-N
ID: JSTWXIAXKDUEOU-UHFFFAOYSA-N
Comment: Energy2
Num peaks: 9
39.02292652 11.09084178
41.03857658 4.923500776
67.05422664 7.20850174
77.03857658 5.728830222
79.05422664 5.170008641
91.05422664 23.95301366
93.06987671 5.143125536
105.0698767 14.42051513
107.0855268 3.526198834

Name: +ve in-silico MS/MS by CFM-ID for HXRHIAKRSRZLFD-UHFFFAOYSA-N
ID: HXRHIAKRSRZLFD-UHFFFAOYSA-N
Comment: Energy0
Num peaks: 6
67.05422664 0.6833577445
115.0542266 0.9776209578
123.0804414 0.6115177717
131.0855268 49.8038975
133.0647913 1.678662771
149.0960915 43.37540448

Name: +ve in-silico MS/MS by CFM-ID for HXRHIAKRSRZLFD-UHFFFAOYSA-N
ID: HXRHIAKRSRZLFD-UHFFFAOYSA-N
Comment: Energy1
Num peaks: 6
39.02292652 3.28288854
41.03857658 1.949339859
67.05422664 3.919269728
109.0647913 1.949773144
131.0855268 48.27965583
149.0960915 26.98949251

Name: +ve in-silico MS/MS by CFM-ID for HXRHIAKRSRZLFD-UHFFFAOYSA-N
ID: HXRHIAKRSRZLFD-UHFFFAOYSA-N
Comment: Energy2
Num peaks: 9
39.02292652 14.04758876
41.03857658 8.786493201
43.05422664 3.529672572
91.05422664 6.319383929
101.0385766 3.77889161
103.0542266 9.579099762
105.0698767 10.87643966
115.0542266 11.02937506
131.0855268 15.38630854

Name: +ve in-silico MS/MS by CFM-ID for SXILIZZAFLXLFJ-UHFFFAOYSA-N
ID: SXILIZZAFLXLFJ-UHFFFAOYSA-N
Comment: Energy0
Num peaks: 6
39.02292652 1.342277914
41.03857658 1.241815155
115.0542266 0.673135329
131.0855268 49.11881796
133.0647913 1.097580826
149.0960915 42.85574517

Name: +ve in-silico MS/MS by CFM-ID for SXILIZZAFLXLFJ-UHFFFAOYSA-N
ID: SXILIZZAFLXLFJ-UHFFFAOYSA-N
Comment: Energy1
Num peaks: 6
39.02292652 9.289778742
41.03857658 3.729004333
43.05422664 2.618334656
45.06987671 2.987614215
131.0855268 39.86293806
149.0960915 21.87331432

Name: +ve in-silico MS/MS by CFM-ID for SXILIZZAFLXLFJ-UHFFFAOYSA-N
ID: SXILIZZAFLXLFJ-UHFFFAOYSA-N
Comment: Energy2
Num peaks: 9
39.02292652 17.24343202
41.03857658 12.45969487
43.05422664 3.045908857
45.06987671 5.375909519
91.05422664 7.861882233
103.0542266 7.271147357
105.0698767 8.052407591
115.0542266 8.467468235
131.0855268 11.63326726

Name: +ve in-silico MS/MS by CFM-ID for VOENDFGNLYXZTM-UHFFFAOYSA-N
ID: VOENDFGNLYXZTM-UHFFFAOYSA-N
Comment: Energy0
Num peaks: 6
67.05422664 0.6849173826
115.0542266 0.7824413816
123.0804414 0.5562357514
131.0855268 49.93293991
133.0647913 1.501849273
149.0960915 43.48112852

Name: +ve in-silico MS/MS by CFM-ID for VOENDFGNLYXZTM-UHFFFAOYSA-N
ID: VOENDFGNLYXZTM-UHFFFAOYSA-N
Comment: Energy1
Num peaks: 6
39.02292652 3.286992916
41.03857658 1.896402515
67.05422664 4.018625398
109.0647913 1.969117428
131.0855268 48.0176872
149.0960915 27.35658544

Name: +ve in-silico MS/MS by CFM-ID for VOENDFGNLYXZTM-UHFFFAOYSA-N
ID: VOENDFGNLYXZTM-UHFFFAOYSA-N
Comment: Energy2
Num peaks: 9
39.02292652 14.32660048
41.03857658 9.763799565
43.05422664 3.539095425
91.05422664 6.892724918
101.0385766 3.50167578
103.0542266 10.2842764
105.0698767 8.754406285
115.0542266 8.970255026
131.0855268 16.86936522

Name: +ve in-silico MS/MS by CFM-ID for ZZHYZGWQLLFJKH-UHFFFAOYSA-N
ID: ZZHYZGWQLLFJKH-UHFFFAOYSA-N
Comment: Energy0
Num peaks: 6
39.02292652 1.334163362
41.03857658 1.233263094
115.0542266 0.7568728998
131.0855268 48.78418197
133.0647913 1.393253331
149.0960915 42.35591798

Name: +ve in-silico MS/MS by CFM-ID for ZZHYZGWQLLFJKH-UHFFFAOYSA-N
ID: ZZHYZGWQLLFJKH-UHFFFAOYSA-N
Comment: Energy1
Num peaks: 7
39.02292652 9.220687323
41.03857658 3.703302395
43.05422664 2.60615587
45.06987671 2.972231697
67.05422664 2.37269557
131.0855268 39.12305807
149.0960915 21.70288935

Name: +ve in-silico MS/MS by CFM-ID for ZZHYZGWQLLFJKH-UHFFFAOYSA-N
ID: ZZHYZGWQLLFJKH-UHFFFAOYSA-N
Comment: Energy2
Num peaks: 9
39.02292652 17.77899329
41.03857658 12.5657058
45.06987671 5.279767289
91.05422664 8.326801136
101.0385766 3.880137716
103.0542266 7.406016006
105.0698767 7.130565949
115.0542266 6.80456049
131.0855268 12.19164788

Name: +ve in-silico MS/MS by CFM-ID for ZMWMEVMAQGRUER-UHFFFAOYSA-N
ID: ZMWMEVMAQGRUER-UHFFFAOYSA-N
Comment: Energy0
Num peaks: 6
39.02292652 0.562981239
41.03857658 0.857229166
121.0647913 0.5442816206
131.0855268 48.92201685
133.0647913 0.6607214299
149.0960915 42.88663247

Name: +ve in-silico MS/MS by CFM-ID for ZMWMEVMAQGRUER-UHFFFAOYSA-N
ID: ZMWMEVMAQGRUER-UHFFFAOYSA-N
Comment: Energy1
Num peaks: 6
39.02292652 2.174813751
81.0334912 3.023378435
83.04914126 3.362565253
103.0542266 2.178304385
131.0855268 45.98817998
149.0960915 26.76585216

Name: +ve in-silico MS/MS by CFM-ID for ZMWMEVMAQGRUER-UHFFFAOYSA-N
ID: ZMWMEVMAQGRUER-UHFFFAOYSA-N
Comment: Energy2
Num peaks: 13
39.02292652 11.74123054
41.03857658 10.5237587
43.05422664 2.619893398
45.06987671 2.782935872
51.02292652 2.835382454
53.03857658 3.811080721
81.0334912 5.998294782
91.05422664 7.84744703
103.0542266 5.728865889
105.0334912 6.040059359
105.0698767 6.793163495
115.0542266 5.753873754
131.0855268 8.888622187

Name: +ve in-silico MS/MS by CFM-ID for GQZXRLWUYONVCP-UHFFFAOYSA-N
ID: GQZXRLWUYONVCP-UHFFFAOYSA-N
Comment: Energy0
Num peaks: 6
15.02292652 1.624945504
72.08077574 2.089553622
121.0647913 10.55182606
148.1120759 1.74359784
150.0913404 1.838846089
166.1226406 75.74950012

Name: +ve in-silico MS/MS by CFM-ID for GQZXRLWUYONVCP-UHFFFAOYSA-N
ID: GQZXRLWUYONVCP-UHFFFAOYSA-N
Comment: Energy1
Num peaks: 8
72.08077574 9.300827627
121.0647913 17.67551744
122.0964258 2.887310399
124.1120759 2.63357747
138.1277259 2.218256655
148.1120759 2.173526508
150.0913404 1.871414214
166.1226406 41.63017266

Name: +ve in-silico MS/MS by CFM-ID for GQZXRLWUYONVCP-UHFFFAOYSA-N
ID: GQZXRLWUYONVCP-UHFFFAOYSA-N
Comment: Energy2
Num peaks: 27
15.02292652 5.19800995
39.02292652 1.696184052
46.06512568 1.680984253
51.02292652 3.100313725
53.03857658 3.818096743
56.04947561 2.592745651
63.02292652 2.508019413
65.03857658 4.36634309
67.05422664 1.059036545
68.04947561 3.728777928
70.06512568 4.243333243
72.08077574 11.2596044
79.05422664 3.623776993
91.05422664 1.24159504
93.06987671 2.757150191
94.06512568 1.751092386
95.04914126 2.613706796
96.08077574 2.03204269
99.08044139 1.305293403
103.0542266 1.749390004
107.0491413 1.611429694
120.0807757 1.169720232
121.0647913 4.002448822
122.0964258 4.187203389
134.0600403 1.311776719
148.1120759 1.719417789
150.0913404 4.554294299

Name: +ve in-silico MS/MS by CFM-ID for LBFNURCCCNZNIC-UHFFFAOYSA-N
ID: LBFNURCCCNZNIC-UHFFFAOYSA-N
Comment: Energy0
Num peaks: 6
81.06987671 1.208494966
99.08044139 8.134412373
100.1120759 1.338798064
114.1277259 3.272708457
126.1277259 16.04363155
144.1382906 56.54790013

Name: +ve in-silico MS/MS by CFM-ID for LBFNURCCCNZNIC-UHFFFAOYSA-N
ID: LBFNURCCCNZNIC-UHFFFAOYSA-N
Comment: Energy1
Num peaks: 16
41.03857658 1.497643165
43.01784114 3.127494117
45.0334912 2.62605115
55.05422664 2.172795867
57.0334912 2.258164845
58.06512568 4.929114721
69.06987671 1.674666396
81.06987671 3.283356579
83.08552677 2.283819073
86.0964258 2.74799143
98.0964258 1.494913896
99.08044139 13.22835476
100.1120759 4.107253968
114.1277259 4.465975356
126.1277259 10.89556321
144.1382906 19.67385152

Name: +ve in-silico MS/MS by CFM-ID for LBFNURCCCNZNIC-UHFFFAOYSA-N
ID: LBFNURCCCNZNIC-UHFFFAOYSA-N
Comment: Energy2
Num peaks: 23
15.02292652 3.654923206
25.00727645 2.122217426
27.02292652 2.09762287
39.02292652 3.75018815
41.03857658 8.377006149
43.01784114 4.241746537
43.05422664 5.370103182
44.04947561 1.769071703
45.0334912 1.555422334
53.03857658 2.054680116
55.05422664 4.901896122
57.0334912 3.121422402
57.06987671 3.013695807
58.06512568 9.946502209
69.06987671 2.789339788
70.06512568 2.351081183
71.04914126 1.394955052
72.08077574 3.935173675
84.08077574 2.587088061
86.0964258 4.91958423
98.0964258 2.050697687
99.08044139 1.854872891
100.1120759 2.499256327

Name: +ve in-silico MS/MS by CFM-ID for UANJWZLBTPXHHF-UHFFFAOYSA-N
ID: UANJWZLBTPXHHF-UHFFFAOYSA-N
Comment: Energy0
Num peaks: 6
120.0807757 0.514508503
131.0855268 14.71152144
148.1120759 31.21408635
149.0960915 14.90230951
150.0913404 1.25893012
166.1226406 31.9630298

Name: +ve in-silico MS/MS by CFM-ID for UANJWZLBTPXHHF-UHFFFAOYSA-N
ID: UANJWZLBTPXHHF-UHFFFAOYSA-N
Comment: Energy1
Num peaks: 6
120.0807757 1.879692576
122.0964258 3.741759366
131.0855268 18.75661123
148.1120759 26.94392127
149.0960915 11.44832892
166.1226406 19.59235378

Name: +ve in-silico MS/MS by CFM-ID for UANJWZLBTPXHHF-UHFFFAOYSA-N
ID: UANJWZLBTPXHHF-UHFFFAOYSA-N
Comment: Energy2
Num peaks: 26
39.02292652 2.338887049
41.03857658 1.833917011
49.00727645 2.143772024
51.02292652 2.301961985
53.03857658 1.494929917
63.02292652 0.9434683298
64.01817548 1.909945499
65.03857658 0.964213608
66.03382555 1.124779174
67.05422664 0.9554258763
75.02292652 1.6626525
77.03857658 3.226954945
79.05422664 2.253758225
81.06987671 1.307600717
92.04947561 0.9592522214
103.0542266 2.310934104
105.0698767 0.991482433
117.0698767 1.578411899
119.0855268 4.338210584
121.1011768 5.537564393
131.0855268 19.17263951
132.0807757 6.064459524
133.0647913 5.818717582
148.1120759 4.89157278
149.0960915 3.016557897
150.0913404 1.775905828

Name: +ve in-silico MS/MS by CFM-ID for RCDUILCRLYPBPX-UHFFFAOYSA-N
ID: RCDUILCRLYPBPX-UHFFFAOYSA-N
Comment: Energy0
Num peaks: 6
69.06987671 2.743315119
71.08552677 3.998665036
109.1011768 1.239219924
126.1277259 41.03608326
127.1117415 1.821107988
144.1382906 37.12688642

Name: +ve in-silico MS/MS by CFM-ID for RCDUILCRLYPBPX-UHFFFAOYSA-N
ID: RCDUILCRLYPBPX-UHFFFAOYSA-N
Comment: Energy1
Num peaks: 12
55.05422664 8.254928274
57.06987671 4.849448093
69.06987671 5.163795803
82.06512568 3.184610681
84.08077574 1.975338981
86.0964258 2.654957693
98.0964258 3.201567297
100.0756904 2.987470515
109.1011768 3.158785952
126.1277259 25.29626817
127.1117415 2.744630624
144.1382906 16.61447982

Name: +ve in-silico MS/MS by CFM-ID for RCDUILCRLYPBPX-UHFFFAOYSA-N
ID: RCDUILCRLYPBPX-UHFFFAOYSA-N
Comment: Energy2
Num peaks: 20
27.02292652 1.675082096
29.03857658 1.216249703
39.02292652 4.629264833
41.03857658 4.33088865
43.05422664 7.463154506
44.04947561 2.427460731
45.06987671 1.994072808
53.03857658 1.540253457
55.05422664 17.12524079
56.04947561 1.646626956
57.06987671 6.686836145
59.08552677 3.274220784
69.06987671 7.798236842
71.08552677 4.635624288
82.06512568 6.180869442
83.08552677 1.748920536
84.08077574 2.098662925
96.08077574 1.188097556
98.0964258 1.232007833
126.1277259 1.776034589

Name: +ve in-silico MS/MS by CFM-ID for VAMBUGIXOVLJEA-UHFFFAOYSA-N
ID: VAMBUGIXOVLJEA-UHFFFAOYSA-N
Comment: Energy0
Num peaks: 6
43.05422664 1.15933488
57.06987671 12.07629617
110.0600403 2.453805003
138.1277259 1.048938998
148.1120759 1.770704753
166.1226406 73.97761254

Name: +ve in-silico MS/MS by CFM-ID for VAMBUGIXOVLJEA-UHFFFAOYSA-N
ID: VAMBUGIXOVLJEA-UHFFFAOYSA-N
Comment: Energy1
Num peaks: 7
43.05422664 1.360773351
55.05422664 1.742636916
57.06987671 43.72989648
110.0600403 5.55291819
122.0600403 3.552222039
148.1120759 1.616862267
166.1226406 23.65473661

Name: +ve in-silico MS/MS by CFM-ID for VAMBUGIXOVLJEA-UHFFFAOYSA-N
ID: VAMBUGIXOVLJEA-UHFFFAOYSA-N
Comment: Energy2
Num peaks: 19
27.02292652 1.429161487
39.02292652 2.161712762
41.03857658 10.90540953
43.05422664 10.11213011
45.06987671 2.669728568
51.02292652 1.669341452
53.03857658 1.771786711
55.05422664 3.314043996
57.06987671 27.10478842
65.03857658 1.174488954
79.01784114 1.215703283
80.04947561 4.25619984
81.0334912 1.761663493
83.04914126 1.6174104
94.06512568 3.697697384
104.0494756 1.236986115
106.0651257 1.301689846
110.0600403 1.864512865
122.0600403 1.754634301

Name: +ve in-silico MS/MS by CFM-ID for XHMXKOFHDJXNLG-UHFFFAOYSA-N
ID: XHMXKOFHDJXNLG-UHFFFAOYSA-N
Comment: Energy0
Num peaks: 8
93.06987671 1.299413987
95.08552677 2.227590636
112.1120759 3.539468657
114.1277259 1.639191501
149.0960915 3.052838578
166.1226406 6.27047259
167.1066561 27.09605792
184.1332052 36.15624452

Name: +ve in-silico MS/MS by CFM-ID for XHMXKOFHDJXNLG-UHFFFAOYSA-N
ID: XHMXKOFHDJXNLG-UHFFFAOYSA-N
Comment: Energy1
Num peaks: 28
55.05422664 0.6016659103
71.01275576 1.338675981
73.02840582 1.015948052
79.05422664 0.5566735002
81.06987671 0.8068244123
91.05422664 0.9120804042
93.06987671 3.884466678
95.08552677 9.440930051
97.10117684 2.781171557
99.1168269 0.9036521608
108.0807757 2.298017385
110.0964258 2.685092891
112.1120759 4.958646906
114.1277259 2.059174318
123.0440559 0.5632382535
135.0804414 0.6598098706
137.0960915 0.5575600488
139.075356 0.7196470556
141.0910061 0.9005819801
149.0960915 4.067859606
151.075356 0.6879443696
152.1069905 0.9461455483
153.0910061 1.010616898
154.1226406 0.7138416885
155.1066561 0.8043658107
166.1226406 2.873817119
167.1066561 20.83995975
184.1332052 10.76449933

Name: +ve in-silico MS/MS by CFM-ID for XHMXKOFHDJXNLG-UHFFFAOYSA-N
ID: XHMXKOFHDJXNLG-UHFFFAOYSA-N
Comment: Energy2
Num peaks: 31
39.02292652 3.220373309
40.01817548 0.9514691612
41.03857658 4.018473491
43.05422664 2.098708022
46.06512568 1.055481502
51.02292652 2.08082539
53.00219107 1.327025057
53.03857658 3.515348059
55.05422664 4.516147344
57.06987671 3.464122546
65.03857658 1.060713915
66.03382555 1.380097312
67.05422664 1.075860516
68.04947561 2.252251095
69.0334912 1.25651286
69.06987671 1.694817049
70.06512568 2.758989496
72.08077574 1.175220221
80.04947561 0.9328549169
81.0334912 1.422371613
81.06987671 1.329576867
83.08552677 1.063933831
85.02840582 1.396708825
93.06987671 2.42000681
95.08552677 2.564077445
97.10117684 1.629858655
111.0440559 0.9397713945
139.075356 1.497211964
149.0960915 2.50099823
151.075356 1.044900558
168.1019051 1.037081172

Name: +ve in-silico MS/MS by CFM-ID for CDINDFDJXGMFBM-UHFFFAOYSA-N
ID: CDINDFDJXGMFBM-UHFFFAOYSA-N
Comment: Energy0
Num peaks: 7
111.0804414 2.173179242
149.0960915 4.797039452
152.1069905 2.86656877
154.1226406 2.034389457
166.1226406 9.822434325
167.1066561 27.27680918
184.1332052 32.11698173

Name: +ve in-silico MS/MS by CFM-ID for CDINDFDJXGMFBM-UHFFFAOYSA-N
ID: CDINDFDJXGMFBM-UHFFFAOYSA-N
Comment: Energy1
Num peaks: 31
41.03857658 1.079870878
43.01784114 0.9267987338
53.03857658 1.341379796
55.01784114 1.049504001
55.05422664 1.883761215
57.06987671 0.9804657843
67.01784114 0.8627601661
69.0334912 0.9948039249
71.04914126 1.611455449
81.0334912 1.486028831
83.04914126 1.068863815
85.06479133 1.279262883
95.04914126 1.683493422
97.06479133 1.020898436
99.08044139 1.273746372
109.0284058 1.119704423
109.0647913 1.940719278
111.0804414 2.572593094
113.0960915 1.058018783
123.0440559 0.9375625652
135.0804414 1.697932429
137.0960915 2.969104804
139.1117415 0.9771638296
149.0960915 6.268769127
152.1069905 1.701425294
153.0910061 0.8466685959
154.1226406 1.585475435
155.1066561 1.010309316
166.1226406 3.856037879
167.1066561 16.46096568
184.1332052 5.915337315

Name: +ve in-silico MS/MS by CFM-ID for CDINDFDJXGMFBM-UHFFFAOYSA-N
ID: CDINDFDJXGMFBM-UHFFFAOYSA-N
Comment: Energy2
Num peaks: 31
39.02292652 3.272665773
41.00219107 0.9870482073
41.03857658 3.174793883
51.02292652 1.291033221
52.01817548 1.299871357
53.03857658 5.027847659
54.03382555 3.178700959
55.05422664 3.956283529
56.04947561 0.9884018349
57.06987671 1.876432402
66.03382555 1.11428156
68.04947561 2.9134775
69.0334912 1.177333986
70.06512568 1.143353102
78.03382555 1.037302651
81.0334912 1.084662125
81.06987671 1.90409202
82.06512568 2.58726776
83.04914126 1.019914482
83.08552677 1.062052799
95.04914126 1.018906745
95.08552677 1.242999681
97.06479133 0.9893962365
110.0964258 1.789387882
111.0804414 1.504134757
135.0804414 1.320591537
136.1120759 1.299691737
137.0960915 2.438223454
139.075356 1.191522625
149.0960915 2.758410158
168.1019051 1.078814029

Name: +ve in-silico MS/MS by CFM-ID for BQSAUYXITCMAKS-UHFFFAOYSA-N
ID: BQSAUYXITCMAKS-UHFFFAOYSA-N
Comment: Energy0
Num peaks: 6
83.08552677 2.340953244
85.10117684 6.696449239
97.10117684 1.255905773
115.1117415 1.289907263
126.1277259 56.48747911
144.1382906 20.27269817

Name: +ve in-silico MS/MS by CFM-ID for BQSAUYXITCMAKS-UHFFFAOYSA-N
ID: BQSAUYXITCMAKS-UHFFFAOYSA-N
Comment: Energy1
Num peaks: 16
55.05422664 5.240219917
57.06987671 3.392612926
69.06987671 3.105732985
71.08552677 1.462414536
82.06512568 3.804516778
83.08552677 2.975698039
84.08077574 1.987793354
86.0964258 2.085715355
97.10117684 1.933211059
98.0964258 1.562335089
99.1168269 1.749382461
100.1120759 2.249276212
109.1011768 2.541242402
114.1277259 2.448361656
126.1277259 36.89494138
144.1382906 7.65126383

Name: +ve in-silico MS/MS by CFM-ID for BQSAUYXITCMAKS-UHFFFAOYSA-N
ID: BQSAUYXITCMAKS-UHFFFAOYSA-N
Comment: Energy2
Num peaks: 20
39.02292652 2.394999995
41.03857658 5.973350907
42.03382555 2.029467236
43.05422664 8.883310366
45.06987671 1.90760929
53.03857658 1.815028612
55.05422664 10.78138188
57.06987671 5.962683162
59.08552677 2.419051652
69.06987671 3.859331269
71.08552677 1.631231761
82.06512568 7.529172307
83.08552677 4.150178444
84.08077574 3.859459392
85.10117684 4.59028475
95.08552677 1.413836366
97.10117684 3.207064204
99.1168269 3.105514771
110.0964258 1.956463919
126.1277259 2.775262995

Name: +ve in-silico MS/MS by CFM-ID for KGWYSMCUOCNNMH-ONEGZZNKSA-N
ID: KGWYSMCUOCNNMH-ONEGZZNKSA-N
Comment: Energy0
Num peaks: 6
136.1120759 2.530795289
137.0960915 2.501896794
148.1120759 6.208628507
154.1226406 2.211741022
166.1226406 41.08015405
184.1332052 28.55665049

Name: +ve in-silico MS/MS by CFM-ID for KGWYSMCUOCNNMH-ONEGZZNKSA-N
ID: KGWYSMCUOCNNMH-ONEGZZNKSA-N
Comment: Energy1
Num peaks: 19
58.06512568 2.934810487
67.01784114 0.9879156075
108.0807757 2.05442397
110.0964258 4.036346745
112.0756904 1.227080214
112.1120759 1.006585789
126.0913404 0.979527072
128.1069905 2.374543381
134.0964258 0.8274552668
136.1120759 2.591102646
138.1277259 1.828688463
139.1117415 0.9806693264
140.1069905 0.8989524059
148.1120759 13.14084647
150.0913404 0.913952892
152.1069905 0.769617002
154.1226406 1.705171192
166.1226406 33.14346202
184.1332052 7.990858773

Name: +ve in-silico MS/MS by CFM-ID for KGWYSMCUOCNNMH-ONEGZZNKSA-N
ID: KGWYSMCUOCNNMH-ONEGZZNKSA-N
Comment: Energy2
Num peaks: 31
15.02292652 1.306943755
25.00727645 1.564554172
39.02292652 3.465648646
41.00219107 1.381191825
41.03857658 1.198068428
42.03382555 1.226000464
43.01784114 2.466927585
53.03857658 3.399390718
55.01784114 2.998804358
56.04947561 3.357607208
58.06512568 2.440955508
67.05422664 1.715074072
68.04947561 1.344327536
70.06512568 2.567415378
81.0334912 1.632472202
82.06512568 2.660494289
86.0600403 1.556662831
88.07569036 2.18057937
95.04914126 1.502984501
108.0807757 1.491167082
109.0647913 1.30849234
110.0964258 2.55076179
124.0756904 1.429742175
124.1120759 1.67022805
126.0913404 1.300233563
134.0964258 1.399520661
136.1120759 2.104731472
138.0913404 2.216092618
138.1277259 1.122284278
140.1069905 1.554491527
150.0913404 1.50815708

Name: +ve in-silico MS/MS by CFM-ID for BEYRARVOHDHKTG-UHFFFAOYSA-N
ID: BEYRARVOHDHKTG-UHFFFAOYSA-N
Comment: Energy0
Num peaks: 6
41.03857658 2.070423036
107.0491413 2.013178959
121.0647913 1.988130379
123.0804414 2.366679144
133.0647913 6.397302963
149.0960915 74.05168534

Name: +ve in-silico MS/MS by CFM-ID for BEYRARVOHDHKTG-UHFFFAOYSA-N
ID: BEYRARVOHDHKTG-UHFFFAOYSA-N
Comment: Energy1
Num peaks: 15
39.02292652 2.51141868
41.03857658 7.426896567
89.03857658 1.801207974
91.05422664 2.405667922
93.06987671 2.139757614
105.0334912 3.934314668
105.0698767 1.83228182
107.0491413 4.201496967
107.0855268 1.598129948
121.0647913 2.267676053
121.1011768 2.231180006
123.0804414 1.817578766
131.0855268 2.088790515
133.0647913 9.783997228
149.0960915 35.39054221

Name: +ve in-silico MS/MS by CFM-ID for BEYRARVOHDHKTG-UHFFFAOYSA-N
ID: BEYRARVOHDHKTG-UHFFFAOYSA-N
Comment: Energy2
Num peaks: 20
25.00727645 2.27545255
39.02292652 8.507298274
41.03857658 6.929291176
49.00727645 6.013336041
51.02292652 3.679956149
63.02292652 6.320424935
65.03857658 2.737050272
75.02292652 4.193977094
77.03857658 7.225767312
79.05422664 5.70156933
89.03857658 2.658883082
91.05422664 3.867542447
93.06987671 1.742038926
103.0542266 1.828083486
105.0334912 3.1644153
105.0698767 3.36090029
107.0491413 3.225826293
115.0542266 1.826320998
121.0647913 1.86616716
133.0647913 3.785113048

Name: +ve in-silico MS/MS by CFM-ID for OVBJIGPDFPHEJT-UHFFFAOYSA-N
ID: OVBJIGPDFPHEJT-UHFFFAOYSA-N
Comment: Energy0
Num peaks: 6
55.05422664 4.781696961
105.0334912 2.105569848
107.0491413 3.134502097
109.0647913 5.522460927
131.0855268 1.81588822
149.0960915 77.40165154

Name: +ve in-silico MS/MS by CFM-ID for OVBJIGPDFPHEJT-UHFFFAOYSA-N
ID: OVBJIGPDFPHEJT-UHFFFAOYSA-N
Comment: Energy1
Num peaks: 8
41.03857658 2.16093501
55.05422664 19.19067165
105.0334912 5.271781548
107.0491413 6.324508274
109.0647913 4.570026799
121.1011768 2.102354694
131.0855268 2.275294877
149.0960915 39.7876955

Name: +ve in-silico MS/MS by CFM-ID for OVBJIGPDFPHEJT-UHFFFAOYSA-N
ID: OVBJIGPDFPHEJT-UHFFFAOYSA-N
Comment: Energy2
Num peaks: 18
39.02292652 8.042871896
41.03857658 2.267436752
49.00727645 2.292582405
55.05422664 22.72961426
63.02292652 6.66244236
65.03857658 3.602482355
77.03857658 2.80864425
79.05422664 4.550031494
91.05422664 2.898553091
103.0542266 1.720348058
105.0698767 4.706984783
107.0491413 1.564866402
115.0542266 4.043617875
117.0698767 1.714721227
119.0855268 1.590328831
121.1011768 2.387599248
131.0855268 4.026582538
133.0647913 3.035542951

Name: +ve in-silico MS/MS by CFM-ID for FKTSFEWVRWSGLK-UHFFFAOYSA-N
ID: FKTSFEWVRWSGLK-UHFFFAOYSA-N
Comment: Energy0
Num peaks: 13
69.0334912 1.361783048
86.0600403 1.755979748
97.06479133 1.420670006
137.0960915 2.275848091
140.1069905 4.143398747
142.1226406 3.328628694
148.1120759 1.290256644
149.0960915 3.596632791
154.1226406 3.897313707
156.1382906 1.7840605
166.1226406 12.25484856
167.1066561 14.42353379
184.1332052 29.55097118

Name: +ve in-silico MS/MS by CFM-ID for FKTSFEWVRWSGLK-UHFFFAOYSA-N
ID: FKTSFEWVRWSGLK-UHFFFAOYSA-N
Comment: Energy1
Num peaks: 31
41.00219107 1.452869079
43.01784114 1.081341151
56.04947561 1.010457165
59.04914126 1.195689798
65.03857658 1.125277325
67.01784114 1.733019614
69.0334912 5.335494334
71.04914126 1.003501236
81.0334912 1.451022419
82.02874017 1.232140596
83.04914126 4.27330066
84.08077574 1.400565605
86.0600403 5.041043072
97.06479133 1.837496851
108.0807757 1.174506456
109.0647913 4.849596556
110.0964258 0.9524249442
112.0756904 0.9549831392
114.0913404 1.132964051
124.0756904 1.563697462
126.0913404 4.248645494
137.0960915 1.289580441
138.0913404 1.378131964
140.1069905 3.380627767
148.1120759 0.9183705743
149.0960915 2.503810144
154.1226406 1.729635855
156.1382906 1.599461859
166.1226406 5.880226612
167.1066561 4.043535654
184.1332052 6.89211766

Name: +ve in-silico MS/MS by CFM-ID for FKTSFEWVRWSGLK-UHFFFAOYSA-N
ID: FKTSFEWVRWSGLK-UHFFFAOYSA-N
Comment: Energy2
Num peaks: 31
39.02292652 6.514113437
41.03857658 2.92588107
49.00727645 1.268366207
51.02292652 1.515424039
53.03857658 2.520882536
54.03382555 0.9536758199
55.05422664 5.764520558
56.04947561 3.423120899
57.0334912 1.10391159
58.06512568 1.583572131
65.03857658 2.453309308
67.01784114 2.949531522
67.05422664 2.467088492
68.04947561 1.183327912
69.0334912 4.558780138
70.06512568 2.757504956
81.0334912 2.361413835
82.02874017 0.9898488679
82.06512568 1.22359494
83.04914126 4.701519644
84.04439023 1.492862485
84.08077574 1.647402798
86.0600403 5.395628953
97.06479133 1.561673049
110.0964258 1.692240898
112.1120759 1.805987108
123.0804414 1.031271469
124.1120759 2.912714261
125.0960915 1.312270582
137.0960915 2.043409143
151.075356 1.110392787

Name: +ve in-silico MS/MS by CFM-ID for LBYMNCSZLSKNSP-UHFFFAOYSA-N
ID: LBYMNCSZLSKNSP-UHFFFAOYSA-N
Comment: Energy0
Num peaks: 14
55.01784114 1.359624047
57.0334912 2.76475473
69.0334912 1.627661127
126.0913404 1.790081743
128.1069905 1.75478045
137.0960915 1.861667818
140.1069905 1.648440546
148.1120759 1.315259216
149.0960915 3.615599802
154.1226406 2.998678103
156.1382906 1.429940301
166.1226406 12.52234525
167.1066561 14.80349282
184.1332052 30.88076569

Name: +ve in-silico MS/MS by CFM-ID for LBYMNCSZLSKNSP-UHFFFAOYSA-N
ID: LBYMNCSZLSKNSP-UHFFFAOYSA-N
Comment: Energy1
Num peaks: 31
53.00219107 2.293451196
55.01784114 1.116076137
68.04947561 2.276809303
69.0334912 6.191267967
70.06512568 1.95069586
71.04914126 1.103226861
81.0334912 0.9950678548
82.02874017 1.513371062
82.06512568 1.159085124
83.04914126 3.822798277
84.04439023 1.504154923
84.08077574 2.275423543
86.0600403 3.318647518
97.06479133 1.057392273
108.0807757 1.190023401
110.0964258 2.187276199
114.0913404 0.9231716866
121.0647913 1.675264862
122.0964258 1.052195468
123.0804414 7.166563858
126.0913404 1.851779759
137.0960915 1.477553681
138.0913404 4.23895399
140.1069905 7.233280356
142.1226406 1.235066148
149.0960915 1.6505756
154.1226406 1.322789424
156.1382906 1.206274418
166.1226406 3.468911434
167.1066561 2.62717794
184.1332052 4.074467983

Name: +ve in-silico MS/MS by CFM-ID for LBYMNCSZLSKNSP-UHFFFAOYSA-N
ID: LBYMNCSZLSKNSP-UHFFFAOYSA-N
Comment: Energy2
Num peaks: 31
39.02292652 3.505099583
41.03857658 1.476075869
51.02292652 1.430834405
53.00219107 1.979477732
53.03857658 7.163048176
55.01784114 2.437766467
55.05422664 2.135326487
56.04947561 1.89445217
57.0334912 1.580395128
65.03857658 1.113888366
67.01784114 1.751466181
67.05422664 2.211634979
68.04947561 1.579667579
69.0334912 6.768843381
70.06512568 3.27676925
71.04914126 1.056271218
72.08077574 1.100955337
81.0334912 1.875363456
82.06512568 1.449996402
83.04914126 3.853263363
84.04439023 2.650077297
84.08077574 1.998342337
86.0600403 3.382559914
95.04914126 1.1311882
97.06479133 2.361226159
110.0600403 1.214384771
110.0964258 2.506710378
111.0804414 0.9687707722
124.1120759 1.369250842
137.0960915 2.442793623
151.075356 1.194258649

Name: +ve in-silico MS/MS by CFM-ID for AQHANRVDTSURKY-UHFFFAOYSA-N
ID: AQHANRVDTSURKY-UHFFFAOYSA-N
Comment: Energy0
Num peaks: 6
55.05422664 2.704452493
95.04914126 2.13680711
119.0491413 3.611912805
121.0647913 1.99884154
131.0855268 1.886330484
149.0960915 80.4307644

Name: +ve in-silico MS/MS by CFM-ID for AQHANRVDTSURKY-UHFFFAOYSA-N
ID: AQHANRVDTSURKY-UHFFFAOYSA-N
Comment: Energy1
Num peaks: 14
51.02292652 2.76630909
53.03857658 5.212767541
55.05422664 10.36899522
65.03857658 1.676446961
67.05422664 2.6513313
95.04914126 4.787312188
119.0491413 2.774646051
119.0855268 4.532550292
121.0647913 2.333090303
121.1011768 5.154463056
123.0804414 2.455085767
131.0855268 1.885982386
133.0647913 2.299321507
149.0960915 31.74301137

Name: +ve in-silico MS/MS by CFM-ID for AQHANRVDTSURKY-UHFFFAOYSA-N
ID: AQHANRVDTSURKY-UHFFFAOYSA-N
Comment: Energy2
Num peaks: 19
39.02292652 5.786756528
49.00727645 5.718865761
51.02292652 11.42138728
53.03857658 14.9501471
55.05422664 10.14280923
57.06987671 1.749052543
65.03857658 3.846604424
67.05422664 5.467482017
69.06987671 2.339844435
75.02292652 1.349144009
77.03857658 2.509593784
79.05422664 1.823934771
103.0542266 2.042296522
105.0698767 2.896763564
119.0491413 1.457245762
121.0647913 1.374098484
121.1011768 1.366718366
131.0855268 2.041364549
133.0647913 2.653527354

Name: +ve in-silico MS/MS by CFM-ID for PBFPFZBSBCUNMF-UHFFFAOYSA-N
ID: PBFPFZBSBCUNMF-UHFFFAOYSA-N
Comment: Energy0
Num peaks: 6
55.05422664 2.786330539
95.04914126 2.202529307
121.0647913 1.60271014
131.0855268 1.926830258
133.0647913 2.013009956
149.0960915 83.79821205

Name: +ve in-silico MS/MS by CFM-ID for PBFPFZBSBCUNMF-UHFFFAOYSA-N
ID: PBFPFZBSBCUNMF-UHFFFAOYSA-N
Comment: Energy1
Num peaks: 14
51.02292652 2.738237376
53.03857658 5.292317657
55.05422664 10.65634871
65.03857658 1.647795451
67.05422664 2.779371294
69.06987671 1.696975064
95.04914126 4.93179788
119.0491413 1.481851192
119.0855268 4.631484594
121.0647913 1.740790399
121.1011768 5.279901671
131.0855268 1.923624391
133.0647913 3.590550455
149.0960915 33.04379423

Name: +ve in-silico MS/MS by CFM-ID for PBFPFZBSBCUNMF-UHFFFAOYSA-N
ID: PBFPFZBSBCUNMF-UHFFFAOYSA-N
Comment: Energy2
Num peaks: 18
39.02292652 5.826757274
49.00727645 5.671472312
51.02292652 11.09669124
53.03857658 14.63639786
55.05422664 10.44756975
57.06987671 1.513314824
65.03857658 4.023439961
67.05422664 5.497128924
69.06987671 2.67835136
75.02292652 1.362641153
77.03857658 2.19454792
79.05422664 1.820902076
91.05422664 2.15719585
103.0542266 2.27738692
105.0698767 2.638629675
121.1011768 1.373550756
131.0855268 2.056341951
133.0647913 3.234195609

Name: +ve in-silico MS/MS by CFM-ID for VPAYBIIGBNUYQE-UHFFFAOYSA-N
ID: VPAYBIIGBNUYQE-UHFFFAOYSA-N
Comment: Energy0
Num peaks: 6
121.1011768 6.001582193
138.1277259 10.08876331
149.0960915 3.95445522
166.1226406 13.5042932
167.1066561 19.53259625
184.1332052 42.27200955

Name: +ve in-silico MS/MS by CFM-ID for VPAYBIIGBNUYQE-UHFFFAOYSA-N
ID: VPAYBIIGBNUYQE-UHFFFAOYSA-N
Comment: Energy1
Num peaks: 7
121.1011768 11.44556897
138.1277259 18.75965257
140.143376 7.489805063
149.0960915 5.532995943
166.1226406 16.00216944
167.1066561 9.545633913
184.1332052 16.59796606

Name: +ve in-silico MS/MS by CFM-ID for VPAYBIIGBNUYQE-UHFFFAOYSA-N
ID: VPAYBIIGBNUYQE-UHFFFAOYSA-N
Comment: Energy2
Num peaks: 17
40.01817548 1.821890581
42.03382555 2.215049394
44.04947561 1.650951716
81.06987671 2.825593318
93.06987671 2.348010335
95.08552677 5.882267984
97.10117684 1.750696898
107.0855268 2.269417176
109.1011768 3.207846544
111.1168269 5.893003709
119.0855268 3.430015757
121.1011768 27.29905123
122.0964258 3.334021639
123.1168269 4.578386498
138.1277259 5.248321404
149.0960915 2.351007284
167.1066561 4.88808158

Name: +ve in-silico MS/MS by CFM-ID for NFVXGWTYZIQSTP-UHFFFAOYSA-N
ID: NFVXGWTYZIQSTP-UHFFFAOYSA-N
Comment: Energy0
Num peaks: 6
121.1011768 4.990068499
123.1168269 0.9718051901
131.0855268 1.863247622
148.1120759 1.506976266
149.0960915 41.56705637
166.1226406 47.17578772

Name: +ve in-silico MS/MS by CFM-ID for NFVXGWTYZIQSTP-UHFFFAOYSA-N
ID: NFVXGWTYZIQSTP-UHFFFAOYSA-N
Comment: Energy1
Num peaks: 6
121.1011768 14.04206327
123.1168269 7.231224618
131.0855268 6.832218354
148.1120759 2.241739864
149.0960915 44.79401113
166.1226406 9.197529068

Name: +ve in-silico MS/MS by CFM-ID for NFVXGWTYZIQSTP-UHFFFAOYSA-N
ID: NFVXGWTYZIQSTP-UHFFFAOYSA-N
Comment: Energy2
Num peaks: 14
39.02292652 2.218466601
81.06987671 11.11644671
83.08552677 3.572006394
93.06987671 5.507970572
95.08552677 9.598852309
105.0698767 8.214837952
107.0855268 3.162742271
119.0855268 3.253264604
121.1011768 15.95594883
123.1168269 1.649748975
131.0855268 3.920945756
133.0647913 2.349809608
148.1120759 1.794072688
149.0960915 8.955996892

Name: +ve in-silico MS/MS by CFM-ID for ZQDMMEWUKRJBFD-UHFFFAOYSA-N
ID: ZQDMMEWUKRJBFD-UHFFFAOYSA-N
Comment: Energy0
Num peaks: 6
57.06987671 2.922796055
60.08077574 3.77583766
85.06479133 20.5988367
102.0913404 10.53641267
126.1277259 0.786208128
144.1382906 57.7300691

Name: +ve in-silico MS/MS by CFM-ID for ZQDMMEWUKRJBFD-UHFFFAOYSA-N
ID: ZQDMMEWUKRJBFD-UHFFFAOYSA-N
Comment: Energy1
Num peaks: 6
57.06987671 22.51902805
59.08552677 6.28165699
60.08077574 3.379113027
85.06479133 36.76821047
102.0913404 8.117624818
144.1382906 9.940037422

Name: +ve in-silico MS/MS by CFM-ID for ZQDMMEWUKRJBFD-UHFFFAOYSA-N
ID: ZQDMMEWUKRJBFD-UHFFFAOYSA-N
Comment: Energy2
Num peaks: 6
41.03857658 3.804213416
43.05422664 3.52062205
55.05422664 9.264390089
57.06987671 22.78947305
69.0334912 16.07704648
85.06479133 29.69707305

Name: +ve in-silico MS/MS by CFM-ID for FCMAQTOFUOQDGG-UHFFFAOYSA-N
ID: FCMAQTOFUOQDGG-UHFFFAOYSA-N
Comment: Energy0
Num peaks: 6
55.05422664 1.685532885
57.06987671 1.703936836
81.06987671 2.83370473
105.0698767 1.982225212
133.0647913 2.225467529
149.0960915 72.17954572

Name: +ve in-silico MS/MS by CFM-ID for FCMAQTOFUOQDGG-UHFFFAOYSA-N
ID: FCMAQTOFUOQDGG-UHFFFAOYSA-N
Comment: Energy1
Num peaks: 18
55.05422664 2.854198559
57.06987671 2.865964007
65.03857658 3.383837394
69.0334912 1.856437347
77.03857658 4.80769531
79.05422664 5.221435533
81.0334912 2.911486098
81.06987671 6.650437991
91.01784114 2.58025563
103.0542266 3.696712881
105.0334912 2.997567151
105.0698767 4.128494484
107.0491413 1.681191324
109.0647913 1.732903505
117.0698767 3.63228736
121.1011768 4.217365471
133.0647913 4.537825317
149.0960915 20.71234339

Name: +ve in-silico MS/MS by CFM-ID for FCMAQTOFUOQDGG-UHFFFAOYSA-N
ID: FCMAQTOFUOQDGG-UHFFFAOYSA-N
Comment: Energy2
Num peaks: 18
39.02292652 7.182233216
41.03857658 3.778961888
49.00727645 5.577070612
51.02292652 10.1623593
53.03857658 8.483305507
55.05422664 6.657467275
57.06987671 3.878454826
63.02292652 3.231712744
65.03857658 5.923462545
67.05422664 3.468573923
75.02292652 2.009723806
77.03857658 4.929910137
79.05422664 3.110712338
81.0334912 2.655677642
91.01784114 4.547276436
103.0542266 1.732781762
105.0334912 1.915483455
133.0647913 2.364980241

Name: +ve in-silico MS/MS by CFM-ID for NNSYAGMSTQDGJM-UHFFFAOYSA-N
ID: NNSYAGMSTQDGJM-UHFFFAOYSA-N
Comment: Energy0
Num peaks: 7
103.0542266 1.316484841
105.0698767 2.513361933
119.0491413 1.187203741
119.0855268 3.232057553
121.0647913 1.227789552
131.0855268 16.32249486
149.0960915 55.04915636

Name: +ve in-silico MS/MS by CFM-ID for NNSYAGMSTQDGJM-UHFFFAOYSA-N
ID: NNSYAGMSTQDGJM-UHFFFAOYSA-N
Comment: Energy1
Num peaks: 29
39.02292652 2.515599929
41.03857658 2.054823194
43.01784114 1.755864423
43.05422664 4.312237109
45.0334912 1.34035003
49.00727645 1.454967721
51.02292652 2.282584282
53.03857658 1.673087015
55.01784114 1.450593848
55.05422664 2.56013615
57.0334912 2.693864467
63.02292652 2.328884804
65.00219107 1.213985366
65.03857658 1.702242363
67.05422664 2.358131365
69.0334912 1.431077986
75.02292652 2.110373891
77.03857658 1.763064961
79.05422664 2.275977408
81.0334912 1.383203126
89.03857658 1.481364813
91.05422664 2.29958145
93.0334912 1.304115256
103.0542266 2.657867798
105.0334912 1.450834451
105.0698767 4.53884368
119.0855268 3.470035802
131.0855268 8.7461227
149.0960915 13.50599448

Name: +ve in-silico MS/MS by CFM-ID for NNSYAGMSTQDGJM-UHFFFAOYSA-N
ID: NNSYAGMSTQDGJM-UHFFFAOYSA-N
Comment: Energy2
Num peaks: 25
25.00727645 2.685683311
27.02292652 2.493596347
29.03857658 1.429723236
39.02292652 9.092563573
41.03857658 3.525059802
43.05422664 4.665356746
49.00727645 7.483972725
51.02292652 7.57119653
53.00219107 2.327625193
53.03857658 4.063772156
55.01784114 1.39518205
55.05422664 3.646859833
57.0334912 1.194659624
63.02292652 5.947574689
65.00219107 2.129902005
65.03857658 3.20325676
67.05422664 2.455440618
75.02292652 3.753469787
77.00219107 1.379036464
77.03857658 2.89412466
79.05422664 1.775400069
89.03857658 1.99504362
103.0542266 1.270104136
105.0698767 1.032986179
117.0698767 1.021492413

Name: +ve in-silico MS/MS by CFM-ID for ADCGETJXLJQTBY-UHFFFAOYSA-N
ID: ADCGETJXLJQTBY-UHFFFAOYSA-N
Comment: Energy0
Num peaks: 12
43.01784114 1.348601995
53.03857658 1.328573277
79.05422664 1.253100091
105.0698767 2.614512371
107.0855268 1.967751561
117.0698767 1.401453793
119.0491413 1.384340159
119.0855268 4.418089308
121.0647913 1.269601631
121.1011768 2.098017508
131.0855268 14.39414923
149.0960915 47.05690274

Name: +ve in-silico MS/MS by CFM-ID for ADCGETJXLJQTBY-UHFFFAOYSA-N
ID: ADCGETJXLJQTBY-UHFFFAOYSA-N
Comment: Energy1
Num peaks: 29
39.02292652 2.105871872
41.03857658 2.605341743
49.00727645 1.74309624
51.02292652 4.702549062
53.03857658 3.491208219
55.01784114 2.048501758
55.05422664 2.086336295
63.02292652 1.813363945
65.00219107 3.280082632
65.03857658 1.75008459
67.01784114 2.123008783
67.05422664 2.285473217
69.0334912 1.405304532
77.03857658 3.893763325
79.05422664 2.93735624
81.0334912 1.390285856
81.06987671 1.814651825
89.03857658 1.701051121
91.01784114 2.701186446
93.0334912 1.838721437
93.06987671 1.741053111
95.04914126 1.298095663
103.0542266 1.264613758
105.0698767 3.372047381
107.0491413 1.250858296
119.0855268 1.86560088
121.1011768 1.481742599
131.0855268 7.949608575
149.0960915 12.69285873

Name: +ve in-silico MS/MS by CFM-ID for ADCGETJXLJQTBY-UHFFFAOYSA-N
ID: ADCGETJXLJQTBY-UHFFFAOYSA-N
Comment: Energy2
Num peaks: 21
25.00727645 1.878270498
39.02292652 13.08948506
41.00219107 1.252711398
41.03857658 7.999110569
43.01784114 0.9699010123
49.00727645 4.497222375
51.02292652 9.999696964
53.00219107 2.214720183
53.03857658 6.377284571
55.01784114 3.194241089
55.05422664 2.700799064
63.02292652 4.580567067
65.00219107 1.720701052
65.03857658 5.450578503
67.05422664 3.549976999
75.02292652 1.086940255
77.00219107 1.429394285
77.03857658 3.378477759
79.05422664 2.032099503
89.03857658 1.297124564
121.1011768 1.615336881

Name: +ve in-silico MS/MS by CFM-ID for RNFQGYSSKSPAMF-UHFFFAOYSA-N
ID: RNFQGYSSKSPAMF-UHFFFAOYSA-N
Comment: Energy0
Num peaks: 10
121.1011768 1.308849225
125.0960915 1.039037422
126.0913404 1.69819566
139.1117415 3.54222176
144.1019051 1.43937536
148.1120759 1.19473935
149.0960915 13.97144519
166.1226406 16.44847721
167.1066561 20.89347262
184.1332052 19.21325714

Name: +ve in-silico MS/MS by CFM-ID for RNFQGYSSKSPAMF-UHFFFAOYSA-N
ID: RNFQGYSSKSPAMF-UHFFFAOYSA-N
Comment: Energy1
Num peaks: 25
53.03857658 0.9433436889
57.0334912 2.911666479
71.04914126 1.675028657
81.06987671 2.23157549
93.0334912 1.053007399
95.04914126 1.044756847
97.06479133 1.403247022
107.0491413 2.594727165
109.0647913 3.692605266
121.1011768 4.158753545
122.0600403 1.497876609
123.0440559 0.9362482503
123.0804414 1.28881954
123.1168269 2.109216614
124.0756904 1.305636813
125.0597059 1.0602291
125.0960915 1.342835592
126.0913404 2.672206037
139.1117415 5.442347913
141.1273916 1.975032355
148.1120759 2.195093529
149.0960915 14.78724531
166.1226406 6.281790811
167.1066561 12.01273164
184.1332052 3.571555453

Name: +ve in-silico MS/MS by CFM-ID for RNFQGYSSKSPAMF-UHFFFAOYSA-N
ID: RNFQGYSSKSPAMF-UHFFFAOYSA-N
Comment: Energy2
Num peaks: 31
39.02292652 4.689639638
41.03857658 2.369206688
43.01784114 1.50396927
51.02292652 1.959251191
53.03857658 2.793466579
55.05422664 2.236485121
57.0334912 3.146499624
65.03857658 5.990174092
67.01784114 3.031955951
67.05422664 7.294037226
69.0334912 1.415585862
69.06987671 1.626584484
71.04914126 1.514371291
81.06987671 8.95234637
83.08552677 2.198411527
95.08552677 2.398675472
105.0698767 1.418103579
107.0491413 1.335707973
107.0855268 2.086064693
109.0647913 1.555302533
110.0600403 1.542620699
112.0756904 1.527609119
121.1011768 2.153929862
123.0804414 1.89121399
123.1168269 2.635841464
124.0756904 1.206982046
125.0960915 1.831025693
126.0913404 2.352542457
139.1117415 1.27998701
149.0960915 1.214605044
150.0913404 1.323091696

Name: +ve in-silico MS/MS by CFM-ID for UUTPAVGIGZFTON-UHFFFAOYSA-N
ID: UUTPAVGIGZFTON-UHFFFAOYSA-N
Comment: Energy0
Num peaks: 6
53.03857658 1.528997054
67.05422664 1.44769
107.0491413 1.417661599
109.0647913 1.058056998
133.0647913 1.553868256
149.0960915 86.44617993

Name: +ve in-silico MS/MS by CFM-ID for UUTPAVGIGZFTON-UHFFFAOYSA-N
ID: UUTPAVGIGZFTON-UHFFFAOYSA-N
Comment: Energy1
Num peaks: 12
43.05422664 3.503077213
53.03857658 2.171397753
65.03857658 5.316718697
67.05422664 13.61903709
95.04914126 3.119233158
107.0491413 3.168580596
109.0647913 4.710253782
121.0647913 1.866752841
121.1011768 5.512599021
123.0804414 6.879933413
133.0647913 4.069393273
149.0960915 26.75770641

Name: +ve in-silico MS/MS by CFM-ID for UUTPAVGIGZFTON-UHFFFAOYSA-N
ID: UUTPAVGIGZFTON-UHFFFAOYSA-N
Comment: Energy2
Num peaks: 16
39.02292652 8.444677339
41.03857658 7.712555419
43.05422664 5.355052222
49.00727645 8.33090373
51.02292652 7.564117441
53.03857658 7.372607726
63.02292652 1.833549892
65.03857658 12.23969644
67.05422664 8.349536567
69.0334912 1.764112359
71.04914126 1.434425777
81.0334912 1.63943628
89.03857658 1.938711018
91.05422664 2.595958224
93.06987671 2.316261069
133.0647913 1.796943664

Name: +ve in-silico MS/MS by CFM-ID for DEMISJUCWSMPRX-UHFFFAOYSA-N
ID: DEMISJUCWSMPRX-UHFFFAOYSA-N
Comment: Energy0
Num peaks: 6
107.0491413 1.190566795
109.0647913 1.194541868
121.0647913 0.9150146821
123.0804414 1.115225601
133.0647913 1.422046245
149.0960915 88.04110779

Name: +ve in-silico MS/MS by CFM-ID for DEMISJUCWSMPRX-UHFFFAOYSA-N
ID: DEMISJUCWSMPRX-UHFFFAOYSA-N
Comment: Energy1
Num peaks: 10
41.03857658 3.786717163
53.03857658 4.161425055
65.03857658 2.525755889
67.05422664 4.581335613
107.0491413 4.275762084
109.0647913 6.134021992
121.1011768 6.079510944
123.0804414 11.65413424
133.0647913 4.112299488
149.0960915 32.81016609

Name: +ve in-silico MS/MS by CFM-ID for DEMISJUCWSMPRX-UHFFFAOYSA-N
ID: DEMISJUCWSMPRX-UHFFFAOYSA-N
Comment: Energy2
Num peaks: 16
39.02292652 7.884842013
41.03857658 12.82651976
43.05422664 1.99296117
49.00727645 5.528380166
51.02292652 11.19292289
53.03857658 10.63010736
63.02292652 4.570898252
65.03857658 6.034920535
67.05422664 4.211378441
69.0334912 1.760764926
91.05422664 3.844283494
93.06987671 2.010454622
95.08552677 1.189386143
103.0542266 2.060989206
119.0855268 2.299137913
133.0647913 2.280466537

Name: +ve in-silico MS/MS by CFM-ID for LFOFOVHLLUKLAH-UHFFFAOYSA-N
ID: LFOFOVHLLUKLAH-UHFFFAOYSA-N
Comment: Energy0
Num peaks: 6
137.0960915 2.208271915
149.0960915 3.350474082
154.1226406 2.86389819
166.1226406 9.153895053
167.1066561 29.84850524
184.1332052 35.58839386

Name: +ve in-silico MS/MS by CFM-ID for LFOFOVHLLUKLAH-UHFFFAOYSA-N
ID: LFOFOVHLLUKLAH-UHFFFAOYSA-N
Comment: Energy1
Num peaks: 31
41.03857658 1.030940526
43.01784114 0.9396203577
53.00219107 0.8151110618
53.03857658 1.359942557
55.01784114 1.52861058
55.05422664 1.860100369
57.0334912 0.9747717572
57.06987671 0.9894433134
69.0334912 1.027243386
71.04914126 1.592059462
81.0334912 1.479479771
83.04914126 1.085765327
85.06479133 1.261668413
95.04914126 1.675423235
97.06479133 1.036743448
99.08044139 1.256583271
109.0284058 1.090499396
109.0647913 1.23861123
111.0804414 2.008926042
113.0960915 1.03696695
123.0440559 0.8902180682
135.0804414 1.285068715
137.0960915 3.889874788
139.1117415 1.863401182
149.0960915 5.710252531
154.1226406 1.650167964
155.1066561 0.9149385914
156.1382906 1.249919799
166.1226406 4.811311935
167.1066561 16.46573713
184.1332052 6.235522964

Name: +ve in-silico MS/MS by CFM-ID for LFOFOVHLLUKLAH-UHFFFAOYSA-N
ID: LFOFOVHLLUKLAH-UHFFFAOYSA-N
Comment: Energy2
Num peaks: 31
39.02292652 3.711098341
41.00219107 1.087181668
41.03857658 3.147749784
43.05422664 1.254582789
51.02292652 1.42199524
53.03857658 5.194761805
54.03382555 1.108592699
55.05422664 4.247035984
56.04947561 1.434002345
57.06987671 2.088088925
66.03382555 1.382896131
68.04947561 1.176356906
69.0334912 1.912099511
70.06512568 1.642922887
79.01784114 1.897341831
81.0334912 1.33779053
81.06987671 1.779567194
82.02874017 1.841012566
83.04914126 1.423584029
84.08077574 1.432523809
93.0334912 1.549866255
95.04914126 1.235830851
97.06479133 1.390019829
112.0756904 1.118728241
125.0960915 1.260437058
137.0960915 3.719611067
139.075356 1.310891247
139.1117415 1.168704842
148.1120759 1.795703208
149.0960915 1.948196023
168.1019051 1.191207575

Name: +ve in-silico MS/MS by CFM-ID for OZMJDTPATROLQC-UHFFFAOYSA-N
ID: OZMJDTPATROLQC-UHFFFAOYSA-N
Comment: Energy0
Num peaks: 8
70.06512568 6.46902185
86.0600403 2.910398387
103.0865894 26.58655747
114.0549549 3.25093661
116.070605 9.655332602
131.081504 4.263736955
132.0655196 6.727843411
149.0920687 21.39076038

Name: +ve in-silico MS/MS by CFM-ID for OZMJDTPATROLQC-UHFFFAOYSA-N
ID: OZMJDTPATROLQC-UHFFFAOYSA-N
Comment: Energy1
Num peaks: 11
41.03857658 2.122210795
56.04947561 1.579291329
70.06512568 29.32053985
72.08077574 10.33895623
74.0600403 1.486338293
85.07602471 1.488293794
86.0600403 6.019581721
99.04405588 3.184030189
103.0865894 15.00928087
116.070605 8.794175994
149.0920687 1.993338709

Name: +ve in-silico MS/MS by CFM-ID for OZMJDTPATROLQC-UHFFFAOYSA-N
ID: OZMJDTPATROLQC-UHFFFAOYSA-N
Comment: Energy2
Num peaks: 19
28.01817548 2.283137688
32.0130901 1.569576636
41.03857658 4.693613697
42.03382555 4.807865629
43.05422664 2.604605337
44.04947561 3.438672039
46.02874017 1.254833399
56.04947561 14.9954043
58.02874017 2.443704219
58.06512568 4.147728051
60.04439023 4.94775752
70.06512568 11.31567945
72.04439023 1.509411661
72.08077574 2.253922604
74.0600403 8.15781225
76.07569036 2.050711306
85.07602471 2.864769634
86.0600403 3.042788007
103.0865894 2.692735305

Name: +ve in-silico MS/MS by CFM-ID for ULLMCWIDKZMYBU-UHFFFAOYSA-N
ID: ULLMCWIDKZMYBU-UHFFFAOYSA-N
Comment: Energy0
Num peaks: 6
91.05422664 0.5108581308
105.0698767 0.4822153533
119.0855268 0.2671159092
131.0855268 50.46090254
133.0647913 0.4553186332
149.0960915 44.3959192

Name: +ve in-silico MS/MS by CFM-ID for ULLMCWIDKZMYBU-UHFFFAOYSA-N
ID: ULLMCWIDKZMYBU-UHFFFAOYSA-N
Comment: Energy1
Num peaks: 6
91.05422664 3.530613837
105.0698767 4.044480605
119.0855268 4.340553081
121.1011768 4.298840445
131.0855268 43.78713683
149.0960915 25.45686796

Name: +ve in-silico MS/MS by CFM-ID for ULLMCWIDKZMYBU-UHFFFAOYSA-N
ID: ULLMCWIDKZMYBU-UHFFFAOYSA-N
Comment: Energy2
Num peaks: 15
39.02292652 10.09541449
49.00727645 2.898536273
51.02292652 3.959621829
53.03857658 1.790351868
63.02292652 2.919320944
91.05422664 4.397909159
101.0385766 2.146366897
103.0542266 7.689728237
105.0698767 12.99180487
115.0542266 8.409847248
117.0698767 1.552241386
119.0855268 2.259403804
121.1011768 2.015045493
131.0855268 14.99204943
133.0647913 2.603249594

Name: +ve in-silico MS/MS by CFM-ID for JTUTZTVFJIHGGX-UHFFFAOYSA-N
ID: JTUTZTVFJIHGGX-UHFFFAOYSA-N
Comment: Energy0
Num peaks: 6
91.05422664 0.5097532113
105.0698767 0.4965532304
121.0647913 0.2963624914
131.0855268 50.59262692
133.0647913 0.4406212599
149.0960915 44.43976998

Name: +ve in-silico MS/MS by CFM-ID for JTUTZTVFJIHGGX-UHFFFAOYSA-N
ID: JTUTZTVFJIHGGX-UHFFFAOYSA-N
Comment: Energy1
Num peaks: 6
91.05422664 3.48420662
105.0698767 4.249072751
119.0855268 4.151473922
121.1011768 4.189021914
131.0855268 42.53405159
149.0960915 24.49397562

Name: +ve in-silico MS/MS by CFM-ID for JTUTZTVFJIHGGX-UHFFFAOYSA-N
ID: JTUTZTVFJIHGGX-UHFFFAOYSA-N
Comment: Energy2
Num peaks: 15
39.02292652 10.8806435
51.02292652 1.721177723
63.02292652 2.903700338
65.03857658 1.594043054
89.03857658 1.711083193
91.05422664 4.928751141
101.0385766 2.560963553
103.0542266 9.033334348
105.0698767 14.08428765
115.0542266 7.929742857
117.0698767 1.599336164
119.0855268 1.93395757
121.1011768 2.077210074
131.0855268 15.70735416
133.0647913 2.039306443

Name: +ve in-silico MS/MS by CFM-ID for OOXOWBLOFXAPBK-UHFFFAOYSA-N
ID: OOXOWBLOFXAPBK-UHFFFAOYSA-N
Comment: Energy0
Num peaks: 6
103.0542266 1.291635269
105.0698767 2.103505072
117.0698767 12.95606956
119.0855268 3.977885266
133.0647913 0.7129310223
149.0960915 74.95732017

Name: +ve in-silico MS/MS by CFM-ID for OOXOWBLOFXAPBK-UHFFFAOYSA-N
ID: OOXOWBLOFXAPBK-UHFFFAOYSA-N
Comment: Energy1
Num peaks: 6
103.0542266 2.507962369
105.0698767 2.801262203
117.0698767 17.61388218
119.0855268 2.744607619
133.0647913 2.885187437
149.0960915 57.65708847

Name: +ve in-silico MS/MS by CFM-ID for OOXOWBLOFXAPBK-UHFFFAOYSA-N
ID: OOXOWBLOFXAPBK-UHFFFAOYSA-N
Comment: Energy2
Num peaks: 14
39.02292652 5.731970733
49.00727645 5.146848309
51.02292652 2.330704162
75.02292652 3.035051611
77.03857658 3.358797999
79.05422664 6.696805956
81.06987671 2.417637228
89.03857658 7.060195336
91.05422664 4.556610678
93.06987671 1.889402698
103.0542266 13.74798885
105.0698767 16.41699994
117.0698767 4.870960068
133.0647913 3.402337878

Name: +ve in-silico MS/MS by CFM-ID for ATIMDIDJGWMTDD-UHFFFAOYSA-N
ID: ATIMDIDJGWMTDD-UHFFFAOYSA-N
Comment: Energy0
Num peaks: 6
55.05422664 0.294495078
91.05422664 0.5385539696
105.0698767 0.4729150121
131.0855268 50.64591563
133.0647913 0.4402517688
149.0960915 44.35664328

Name: +ve in-silico MS/MS by CFM-ID for ATIMDIDJGWMTDD-UHFFFAOYSA-N
ID: ATIMDIDJGWMTDD-UHFFFAOYSA-N
Comment: Energy1
Num peaks: 6
91.05422664 3.548635601
105.0698767 4.16671608
119.0855268 4.12105191
121.1011768 4.158835843
131.0855268 42.90884622
149.0960915 24.23090917

Name: +ve in-silico MS/MS by CFM-ID for ATIMDIDJGWMTDD-UHFFFAOYSA-N
ID: ATIMDIDJGWMTDD-UHFFFAOYSA-N
Comment: Energy2
Num peaks: 15
39.02292652 1.604097768
51.02292652 2.122737531
55.05422664 1.68407561
89.03857658 1.92155757
91.05422664 6.721045103
93.06987671 1.524819245
101.0385766 2.955761645
103.0542266 9.715407424
105.0698767 15.35365895
115.0542266 10.23392804
117.0698767 1.588930916
119.0855268 1.93925157
121.1011768 2.063470845
131.0855268 18.79000353
133.0647913 2.29875059

Name: +ve in-silico MS/MS by CFM-ID for LFEMDSQMJJGXAK-UHFFFAOYSA-N
ID: LFEMDSQMJJGXAK-UHFFFAOYSA-N
Comment: Energy0
Num peaks: 6
55.05422664 0.2945297414
91.05422664 0.5488702732
105.0698767 0.4634142089
131.0855268 50.58124672
133.0647913 0.4371026793
149.0960915 44.38897225

Name: +ve in-silico MS/MS by CFM-ID for LFEMDSQMJJGXAK-UHFFFAOYSA-N
ID: LFEMDSQMJJGXAK-UHFFFAOYSA-N
Comment: Energy1
Num peaks: 6
91.05422664 3.695756345
105.0698767 4.110474752
119.0855268 4.27806191
121.1011768 4.251050476
131.0855268 43.95516692
149.0960915 25.03672685

Name: +ve in-silico MS/MS by CFM-ID for LFEMDSQMJJGXAK-UHFFFAOYSA-N
ID: LFEMDSQMJJGXAK-UHFFFAOYSA-N
Comment: Energy2
Num peaks: 15
49.00727645 2.413336751
51.02292652 3.97298898
53.03857658 1.935265671
89.03857658 2.266913373
91.05422664 6.668224772
93.06987671 1.554957025
101.0385766 2.891712685
103.0542266 9.137642132
105.0698767 13.52562478
115.0542266 10.17968514
117.0698767 1.577921505
119.0855268 2.200025164
121.1011768 2.048936594
131.0855268 18.08893162
133.0647913 2.999668773

Name: +ve in-silico MS/MS by CFM-ID for PSVIUYVLSZLTJV-UHFFFAOYSA-N
ID: PSVIUYVLSZLTJV-UHFFFAOYSA-N
Comment: Energy0
Num peaks: 6
122.0964258 1.128363011
148.1120759 4.132716218
150.0913404 1.580924978
166.1226406 46.53994056
168.1019051 1.574498628
184.1332052 39.41020242

Name: +ve in-silico MS/MS by CFM-ID for PSVIUYVLSZLTJV-UHFFFAOYSA-N
ID: PSVIUYVLSZLTJV-UHFFFAOYSA-N
Comment: Energy1
Num peaks: 8
94.06512568 2.245836586
96.08077574 5.159252109
98.0964258 3.27503039
124.1120759 2.828064841
142.1226406 2.494114242
148.1120759 8.814977187
166.1226406 35.58456454
184.1332052 20.87543194

Name: +ve in-silico MS/MS by CFM-ID for PSVIUYVLSZLTJV-UHFFFAOYSA-N
ID: PSVIUYVLSZLTJV-UHFFFAOYSA-N
Comment: Energy2
Num peaks: 31
25.00727645 0.930579829
39.02292652 6.195290354
41.03857658 2.754382026
43.01784114 1.82276584
43.05422664 6.474288932
53.03857658 1.060923147
55.05422664 1.214128703
57.0334912 1.461806531
67.01784114 1.813262134
68.04947561 3.257505611
69.0334912 0.9844348886
70.06512568 0.9521991914
71.04914126 1.817152226
81.0334912 1.240594867
82.06512568 5.515197023
84.08077574 4.328294815
92.04947561 1.647908366
94.06512568 2.802536753
96.08077574 6.819766558
98.0964258 3.259204111
106.0651257 2.959957599
108.0807757 2.821538143
110.0964258 1.610865575
122.0964258 1.290495817
124.0756904 1.357305194
126.0913404 2.535335003
140.1069905 0.9165683857
148.1120759 2.351804474
150.0913404 4.156751023
166.1226406 3.34502958
168.1019051 1.064084958

Name: +ve in-silico MS/MS by CFM-ID for UCVGRKYMTPYHKL-UHFFFAOYSA-N
ID: UCVGRKYMTPYHKL-UHFFFAOYSA-N
Comment: Energy0
Num peaks: 6
82.06512568 1.315461085
84.08077574 2.499204464
122.0964258 1.951150365
148.1120759 11.39706458
150.0913404 3.435280423
166.1226406 74.15861741

Name: +ve in-silico MS/MS by CFM-ID for UCVGRKYMTPYHKL-UHFFFAOYSA-N
ID: UCVGRKYMTPYHKL-UHFFFAOYSA-N
Comment: Energy1
Num peaks: 6
92.04947561 2.217216917
122.0964258 4.49281659
124.1120759 9.527639158
148.1120759 14.07012317
150.0913404 2.568782295
166.1226406 51.59066714

Name: +ve in-silico MS/MS by CFM-ID for UCVGRKYMTPYHKL-UHFFFAOYSA-N
ID: UCVGRKYMTPYHKL-UHFFFAOYSA-N
Comment: Energy2
Num peaks: 21
39.02292652 15.20653951
41.03857658 10.71995767
43.05422664 3.178424509
49.00727645 2.46856735
51.02292652 5.053245816
53.03857658 3.009596648
54.03382555 1.565547912
55.05422664 6.061466195
57.06987671 1.440426093
65.03857658 1.535522986
67.05422664 2.172215351
68.04947561 4.588188698
78.03382555 2.210442293
82.06512568 6.725771872
84.08077574 4.823860837
92.04947561 1.771071729
94.06512568 1.634128346
96.08077574 1.335777311
108.0807757 2.214045905
122.0964258 1.517596464
150.0913404 1.650538436

Name: +ve in-silico MS/MS by CFM-ID for RJWSNQZMLSMWCR-UHFFFAOYSA-N
ID: RJWSNQZMLSMWCR-UHFFFAOYSA-N
Comment: Energy0
Num peaks: 6
124.1120759 4.553215847
138.1277259 3.531850177
140.143376 3.249398425
166.1226406 6.305490332
167.1066561 22.15866515
184.1332052 44.34663898

Name: +ve in-silico MS/MS by CFM-ID for RJWSNQZMLSMWCR-UHFFFAOYSA-N
ID: RJWSNQZMLSMWCR-UHFFFAOYSA-N
Comment: Energy1
Num peaks: 19
66.03382555 1.247324597
96.08077574 1.456828675
107.0855268 3.800759982
119.0855268 1.655799881
121.1011768 1.400273314
122.0964258 2.548507702
123.1168269 1.935618755
124.1120759 2.681281507
136.1120759 2.50500769
138.1277259 3.886357752
139.1117415 1.810569212
140.1069905 1.333166913
140.143376 5.286091225
149.0960915 2.180444908
154.1226406 1.491366308
156.1382906 11.20272028
166.1226406 5.235086084
167.1066561 11.27322358
184.1332052 17.75582013

Name: +ve in-silico MS/MS by CFM-ID for RJWSNQZMLSMWCR-UHFFFAOYSA-N
ID: RJWSNQZMLSMWCR-UHFFFAOYSA-N
Comment: Energy2
Num peaks: 31
15.02292652 0.8463612296
27.02292652 2.904668381
29.03857658 0.9557503103
40.01817548 5.29728796
42.03382555 3.460412078
44.04947561 6.225660688
46.06512568 7.752168222
65.03857658 1.99488937
66.03382555 4.166218953
68.04947561 1.019782645
80.04947561 3.165090937
81.06987671 1.317832292
82.06512568 1.398534914
94.06512568 3.362047787
96.08077574 2.905199695
98.0964258 1.382323319
107.0855268 2.840958773
108.0807757 0.8568900098
119.0855268 1.018359474
121.1011768 1.499731134
122.0600403 0.8744300571
123.1168269 4.720806291
124.1120759 2.86296526
125.0960915 2.585840711
138.1277259 1.546722491
139.1117415 1.940868736
140.143376 0.9023037195
149.0960915 3.464743636
151.075356 3.450762238
166.1226406 0.8397446171
167.1066561 2.847842442

Name: +ve in-silico MS/MS by CFM-ID for FSIWYWCHFMMAHW-UHFFFAOYSA-N
ID: FSIWYWCHFMMAHW-UHFFFAOYSA-N
Comment: Energy0
Num peaks: 6
135.0804414 2.086089999
137.0960915 6.728881749
148.1120759 9.704475788
149.0960915 2.503020422
150.0913404 1.819016562
166.1226406 62.73559438

Name: +ve in-silico MS/MS by CFM-ID for FSIWYWCHFMMAHW-UHFFFAOYSA-N
ID: FSIWYWCHFMMAHW-UHFFFAOYSA-N
Comment: Energy1
Num peaks: 30
41.03857658 1.914211115
51.02292652 1.746204699
53.03857658 0.9022039909
65.03857658 1.505915138
67.01784114 0.9518386885
72.08077574 0.8232644537
92.04947561 2.029245454
94.06512568 2.19413464
96.08077574 1.306385603
98.0964258 1.045405838
106.0651257 0.9785531577
107.0491413 2.762919354
108.0807757 0.8314228695
109.1011768 1.176786143
110.0964258 1.16713782
120.0807757 1.809853611
121.1011768 1.09821402
122.0964258 1.209938962
124.1120759 1.89520711
133.0647913 0.9663624371
134.0964258 2.564619976
135.0804414 2.213652926
136.1120759 1.328196955
137.0960915 5.566687976
138.1277259 7.366955144
139.1117415 1.524640225
148.1120759 5.668424937
149.0960915 3.129489689
150.0913404 3.522136444
166.1226406 18.85446946

Name: +ve in-silico MS/MS by CFM-ID for FSIWYWCHFMMAHW-UHFFFAOYSA-N
ID: FSIWYWCHFMMAHW-UHFFFAOYSA-N
Comment: Energy2
Num peaks: 31
39.02292652 3.009873482
41.03857658 3.385704365
43.05422664 2.717800963
49.00727645 3.515932918
51.02292652 11.27694418
53.03857658 3.217107866
55.05422664 1.71038409
57.06987671 1.916773596
65.03857658 4.513303435
66.03382555 1.023894325
67.01784114 1.969122803
67.05422664 2.934500683
70.06512568 1.134668882
72.08077574 1.018405166
79.05422664 1.94202991
81.06987671 3.896966866
92.04947561 1.664354964
93.06987671 1.945826402
95.08552677 1.513672057
96.08077574 1.174967329
105.0698767 1.272600087
106.0651257 1.206843309
107.0491413 1.238587572
107.0855268 1.725896352
108.0807757 1.084328717
109.1011768 2.295823748
117.0698767 1.801495697
119.0855268 1.894558157
121.1011768 1.753899252
132.0807757 1.002979872
150.0913404 1.366807392

Name: +ve in-silico MS/MS by CFM-ID for IPLRKDCVPDLOCY-UHFFFAOYSA-N
ID: IPLRKDCVPDLOCY-UHFFFAOYSA-N
Comment: Energy0
Num peaks: 6
85.07602471 9.173671923
103.0865894 8.443475758
114.0549549 11.98524275
131.081504 19.09599457
132.0655196 11.75906199
149.0920687 24.66710747

Name: +ve in-silico MS/MS by CFM-ID for IPLRKDCVPDLOCY-UHFFFAOYSA-N
ID: IPLRKDCVPDLOCY-UHFFFAOYSA-N
Comment: Energy1
Num peaks: 8
85.07602471 25.76132605
86.0600403 9.303943705
87.09167477 3.335581513
103.0865894 11.86212017
114.0549549 12.77174381
131.081504 9.795406979
132.0655196 3.345640792
149.0920687 4.116249087

Name: +ve in-silico MS/MS by CFM-ID for IPLRKDCVPDLOCY-UHFFFAOYSA-N
ID: IPLRKDCVPDLOCY-UHFFFAOYSA-N
Comment: Energy2
Num peaks: 16
28.01817548 6.016638792
44.04947561 3.042814021
55.01784114 2.447394885
56.04947561 10.99680719
57.0334912 6.371608495
58.02874017 2.751564468
58.06512568 3.40466787
59.04914126 1.999217344
72.04439023 1.590831364
74.02365479 2.444318188
74.0600403 4.451217246
85.07602471 17.67940675
86.0600403 6.516404084
87.09167477 3.547484778
114.0549549 5.809765611
131.081504 1.706309122

Name: +ve in-silico MS/MS by CFM-ID for KUBJJRKPDYRKIP-UHFFFAOYSA-N
ID: KUBJJRKPDYRKIP-UHFFFAOYSA-N
Comment: Energy0
Num peaks: 7
85.07602471 6.565060844
86.0600403 7.061749787
103.0865894 20.10084366
114.0549549 8.057107263
131.081504 13.92081598
132.0655196 9.605759358
149.0920687 18.46705397

Name: +ve in-silico MS/MS by CFM-ID for KUBJJRKPDYRKIP-UHFFFAOYSA-N
ID: KUBJJRKPDYRKIP-UHFFFAOYSA-N
Comment: Energy1
Num peaks: 12
56.04947561 1.825730915
71.06037464 3.04557209
73.07602471 1.960791753
74.0600403 2.875418454
85.07602471 15.42348168
86.0600403 18.7287536
87.09167477 1.749096053
103.0865894 19.01318996
114.0549549 6.729176478
131.081504 5.244077846
132.0655196 2.241621729
149.0920687 2.432622488

Name: +ve in-silico MS/MS by CFM-ID for KUBJJRKPDYRKIP-UHFFFAOYSA-N
ID: KUBJJRKPDYRKIP-UHFFFAOYSA-N
Comment: Energy2
Num peaks: 18
28.01817548 3.03007209
42.03382555 12.2085179
43.01784114 1.567684045
44.04947561 5.11930947
56.04947561 3.219946872
57.0334912 1.644382613
58.06512568 1.926895811
60.04439023 3.537050527
71.06037464 8.190417998
73.07602471 2.302533556
74.0600403 3.75448585
85.07602471 15.60859664
86.0600403 8.063245841
87.09167477 2.63215837
100.0393049 1.253402926
103.0865894 1.528991031
114.0549549 4.015561742
131.081504 1.180607144

Name: +ve in-silico MS/MS by CFM-ID for LVDRTDRYEDCVNM-UHFFFAOYSA-N
ID: LVDRTDRYEDCVNM-UHFFFAOYSA-N
Comment: Energy0
Num peaks: 7
86.0600403 3.447469623
103.0865894 6.68959612
114.0549549 2.832421641
116.070605 6.407128778
131.081504 6.111307862
132.0655196 22.52797544
149.0920687 34.2181358

Name: +ve in-silico MS/MS by CFM-ID for LVDRTDRYEDCVNM-UHFFFAOYSA-N
ID: LVDRTDRYEDCVNM-UHFFFAOYSA-N
Comment: Energy1
Num peaks: 11
41.03857658 2.805664733
58.06512568 16.48079282
60.08077574 10.70412663
70.06512568 5.166735451
72.08077574 2.791137706
86.0600403 14.31303558
103.0865894 12.86260575
114.0549549 2.329491118
131.081504 2.440100829
132.0655196 6.270630591
149.0920687 4.934402283

Name: +ve in-silico MS/MS by CFM-ID for LVDRTDRYEDCVNM-UHFFFAOYSA-N
ID: LVDRTDRYEDCVNM-UHFFFAOYSA-N
Comment: Energy2
Num peaks: 16
39.02292652 3.619835439
41.03857658 16.14100538
42.03382555 2.678428756
43.05422664 3.979416627
44.04947561 2.370982301
56.04947561 2.297263159
58.02874017 2.113567308
58.06512568 14.49487802
60.08077574 3.424739297
70.06512568 2.023444086
85.07602471 2.479810745
86.0600403 12.60372218
88.07569036 1.917913179
114.0549549 2.724649221
116.0342195 2.738449397
132.0655196 4.658983102

Name: +ve in-silico MS/MS by CFM-ID for CWFMFXQAVAYKIV-UHFFFAOYSA-N
ID: CWFMFXQAVAYKIV-UHFFFAOYSA-N
Comment: Energy0
Num peaks: 6
43.01784114 1.328591366
102.0913404 4.049912327
114.1277259 15.41249474
116.143376 1.910505197
126.1277259 2.765756103
144.1382906 69.84931276

Name: +ve in-silico MS/MS by CFM-ID for CWFMFXQAVAYKIV-UHFFFAOYSA-N
ID: CWFMFXQAVAYKIV-UHFFFAOYSA-N
Comment: Energy1
Num peaks: 7
43.01784114 5.631980187
72.08077574 10.84098966
74.0964258 5.834557007
102.0913404 6.143927843
114.1277259 28.99307924
126.1277259 4.762444909
144.1382906 18.42937787

Name: +ve in-silico MS/MS by CFM-ID for CWFMFXQAVAYKIV-UHFFFAOYSA-N
ID: CWFMFXQAVAYKIV-UHFFFAOYSA-N
Comment: Energy2
Num peaks: 12
25.00727645 2.859457813
43.01784114 5.719208321
43.05422664 3.449570205
58.02874017 2.529744366
58.06512568 17.66859265
72.08077574 23.2551968
74.0964258 2.348895531
86.0964258 5.200083293
98.0964258 5.827219673
100.1120759 2.818019257
102.1277259 4.319699574
114.1277259 6.110514114

Name: +ve in-silico MS/MS by CFM-ID for MKSPMENRQDFGGZ-UHFFFAOYSA-N
ID: MKSPMENRQDFGGZ-UHFFFAOYSA-N
Comment: Energy0
Num peaks: 6
105.0334912 1.725326273
105.0698767 1.078825985
107.0491413 5.999067784
131.0855268 10.79300956
133.0647913 1.867005642
149.0960915 70.8251031

Name: +ve in-silico MS/MS by CFM-ID for MKSPMENRQDFGGZ-UHFFFAOYSA-N
ID: MKSPMENRQDFGGZ-UHFFFAOYSA-N
Comment: Energy1
Num peaks: 10
43.05422664 4.299071743
79.05422664 4.092770197
81.06987671 2.522576805
103.0542266 2.004031084
105.0334912 4.792416138
107.0491413 15.7087246
121.1011768 11.73233535
131.0855268 7.797635445
133.0647913 2.044169665
149.0960915 25.47694543

Name: +ve in-silico MS/MS by CFM-ID for MKSPMENRQDFGGZ-UHFFFAOYSA-N
ID: MKSPMENRQDFGGZ-UHFFFAOYSA-N
Comment: Energy2
Num peaks: 15
39.02292652 3.252398802
41.03857658 3.37613693
49.00727645 3.199323963
51.02292652 2.738550707
55.05422664 5.898758977
63.02292652 4.311733288
65.03857658 4.822894261
79.05422664 10.83938529
81.06987671 7.975514363
91.05422664 2.41720699
103.0542266 6.034957628
105.0698767 8.983637436
119.0855268 3.989176519
121.1011768 8.601015629
131.0855268 4.502368366

Name: +ve in-silico MS/MS by CFM-ID for LASDEDUXSORTPM-UHFFFAOYSA-N
ID: LASDEDUXSORTPM-UHFFFAOYSA-N
Comment: Energy0
Num peaks: 6
149.0960915 1.92348034
154.086255 0.9068032619
156.1019051 0.732814745
166.1226406 8.077626809
167.1066561 11.5643973
184.1332052 66.69261984

Name: +ve in-silico MS/MS by CFM-ID for LASDEDUXSORTPM-UHFFFAOYSA-N
ID: LASDEDUXSORTPM-UHFFFAOYSA-N
Comment: Energy1
Num peaks: 31
39.02292652 1.971050657
41.03857658 2.288007164
43.05422664 3.824500795
45.06987671 1.25268876
51.02292652 1.250508356
53.03857658 2.583876529
55.05422664 1.571212631
65.03857658 2.357702343
67.05422664 1.761700302
68.04947561 1.141967324
69.06987671 1.011307553
70.06512568 1.195271645
77.03857658 1.176966439
79.05422664 2.846160879
80.04947561 2.373909635
82.02874017 1.475325357
82.06512568 1.702042183
94.06512568 3.304648011
96.08077574 4.511031197
124.0756904 2.085342013
126.0913404 2.114369178
128.1069905 0.9329663163
130.086255 0.9898416623
138.0913404 1.128396369
149.0960915 1.824440492
154.086255 1.235135811
154.1226406 1.828918368
156.1019051 2.764247706
166.1226406 4.448123113
167.1066561 2.628429385
184.1332052 9.928810673

Name: +ve in-silico MS/MS by CFM-ID for LASDEDUXSORTPM-UHFFFAOYSA-N
ID: LASDEDUXSORTPM-UHFFFAOYSA-N
Comment: Energy2
Num peaks: 31
28.01817548 0.8296772144
39.02292652 2.921888597
41.03857658 6.212982894
43.05422664 2.937344581
49.00727645 2.716336075
51.02292652 3.072836612
53.03857658 6.499530148
55.05422664 1.346369764
57.06987671 1.287904362
65.03857658 1.032102135
66.03382555 4.25078933
67.05422664 3.040591386
68.04947561 5.674839012
69.06987671 1.224191169
70.06512568 3.989084468
72.08077574 1.193647984
74.0964258 1.05177114
77.03857658 1.773067779
79.05422664 2.761804279
80.04947561 1.096368974
81.06987671 1.51888345
82.06512568 1.453351205
83.08552677 1.69939324
85.10117684 1.948884297
94.06512568 3.183401036
96.08077574 1.479157841
100.1120759 1.887301464
102.1277259 1.983223697
108.0807757 0.8684840293
109.0647913 1.795828044
110.0964258 1.416012609

Name: +ve in-silico MS/MS by CFM-ID for CYQBIIIAQYFGOP-UHFFFAOYSA-N
ID: CYQBIIIAQYFGOP-UHFFFAOYSA-N
Comment: Energy0
Num peaks: 6
119.0491413 0.9514335283
136.0756904 0.8173993549
138.0913404 1.204575121
148.1120759 1.197531827
149.0960915 31.26970424
166.1226406 57.7911501

Name: +ve in-silico MS/MS by CFM-ID for CYQBIIIAQYFGOP-UHFFFAOYSA-N
ID: CYQBIIIAQYFGOP-UHFFFAOYSA-N
Comment: Energy1
Num peaks: 14
119.0491413 1.790319375
119.0855268 1.049437862
121.0647913 2.390228814
121.1011768 2.48650565
131.0855268 1.113356833
133.0647913 1.322314294
136.0756904 1.793704722
136.1120759 1.548299478
138.0913404 7.995229274
138.1277259 1.477199955
148.1120759 1.56496153
149.0960915 20.72802553
150.0913404 2.060336076
166.1226406 33.69005979

Name: +ve in-silico MS/MS by CFM-ID for CYQBIIIAQYFGOP-UHFFFAOYSA-N
ID: CYQBIIIAQYFGOP-UHFFFAOYSA-N
Comment: Energy2
Num peaks: 31
39.02292652 1.412544236
41.03857658 6.84752732
43.05422664 2.155418149
49.00727645 2.72803594
51.02292652 3.987884569
53.03857658 3.01467012
55.05422664 1.007821246
57.06987671 1.111202816
63.02292652 1.024468738
64.01817548 1.698300581
66.03382555 1.302031298
67.05422664 2.225493975
69.06987671 0.9482438318
75.02292652 3.97915998
77.03857658 0.932253445
79.05422664 1.550367746
83.08552677 0.9156310281
92.04947561 3.005093863
94.06512568 1.003181223
100.1120759 1.144211528
107.0855268 0.9607930449
117.0698767 2.275017819
119.0491413 1.76102341
119.0855268 2.989012893
121.1011768 6.307201988
122.0964258 1.513220947
131.0855268 3.231068923
133.0647913 5.022331637
148.1120759 0.9290682018
149.0960915 4.219835386
150.0913404 1.472306695

Name: +ve in-silico MS/MS by CFM-ID for DVDARSFBQPNPGW-UHFFFAOYSA-N
ID: DVDARSFBQPNPGW-UHFFFAOYSA-N
Comment: Energy0
Num peaks: 6
138.0913404 0.6109648363
138.1277259 0.845468411
139.1117415 0.8710709904
148.1120759 1.210522456
149.0960915 32.22217765
166.1226406 58.10579411

Name: +ve in-silico MS/MS by CFM-ID for DVDARSFBQPNPGW-UHFFFAOYSA-N
ID: DVDARSFBQPNPGW-UHFFFAOYSA-N
Comment: Energy1
Num peaks: 13
43.05422664 1.244446953
51.02292652 1.696316497
53.03857658 1.144401051
121.1011768 1.399731265
131.0855268 1.38158612
136.1120759 1.365877644
138.0913404 2.381578119
138.1277259 1.998317311
139.1117415 1.253835033
148.1120759 1.739173751
149.0960915 26.31614726
150.0913404 1.05638526
166.1226406 38.06251983

Name: +ve in-silico MS/MS by CFM-ID for DVDARSFBQPNPGW-UHFFFAOYSA-N
ID: DVDARSFBQPNPGW-UHFFFAOYSA-N
Comment: Energy2
Num peaks: 24
39.02292652 3.649855784
41.03857658 5.313597869
43.05422664 1.381689811
49.00727645 1.383595075
51.02292652 6.804699731
53.03857658 8.920883326
55.05422664 4.05015843
79.01784114 0.9332806016
82.06512568 3.998000283
83.04914126 1.365725841
105.0698767 1.173375948
107.0855268 1.839636291
117.0698767 2.499062437
119.0491413 1.918659623
119.0855268 4.669710313
121.0647913 1.118404511
121.1011768 8.841829237
131.0855268 4.982766273
133.0647913 4.386522184
138.1277259 1.108771074
139.1117415 1.238463431
148.1120759 1.266948466
149.0960915 6.821437896
150.0913404 1.185786563

Name: +ve in-silico MS/MS by CFM-ID for GDVHIWCJULBLBL-UHFFFAOYSA-N
ID: GDVHIWCJULBLBL-UHFFFAOYSA-N
Comment: Energy0
Num peaks: 6
120.0807757 2.069504791
131.0855268 12.145007
134.0964258 1.641490508
148.1120759 28.40165711
149.0960915 15.33623948
166.1226406 30.94304777

Name: +ve in-silico MS/MS by CFM-ID for GDVHIWCJULBLBL-UHFFFAOYSA-N
ID: GDVHIWCJULBLBL-UHFFFAOYSA-N
Comment: Energy1
Num peaks: 8
45.0334912 2.021118709
120.0807757 2.860057622
122.0964258 2.001987976
131.0855268 19.7598438
134.0964258 1.742266946
148.1120759 29.58246148
149.0960915 8.495591799
166.1226406 14.07034428

Name: +ve in-silico MS/MS by CFM-ID for GDVHIWCJULBLBL-UHFFFAOYSA-N
ID: GDVHIWCJULBLBL-UHFFFAOYSA-N
Comment: Energy2
Num peaks: 25
41.00219107 1.075476787
45.0334912 1.928491311
49.00727645 0.8757758652
51.02292652 1.095125606
53.03857658 0.8722131917
77.03857658 0.8914100948
79.05422664 0.7267156816
91.05422664 1.558489441
93.06987671 2.363808116
103.0542266 6.108445655
105.0698767 5.231461597
107.0855268 2.575821828
117.0698767 6.681405953
118.0651257 0.9931365182
119.0855268 6.697390018
120.0807757 1.265117449
121.1011768 8.744172532
122.0964258 0.7151956483
131.0855268 17.8655325
132.0807757 1.799060541
133.0647913 1.106890382
134.0964258 0.8021216251
148.1120759 5.397577177
149.0960915 1.710533158
150.0913404 1.223260464

Name: +ve in-silico MS/MS by CFM-ID for HSXUXCNJBLOHKE-UHFFFAOYSA-N
ID: HSXUXCNJBLOHKE-UHFFFAOYSA-N
Comment: Energy0
Num peaks: 6
70.06512568 0.6364805478
136.0756904 0.7393660814
138.0913404 0.808903282
149.0960915 13.7406141
150.0913404 0.6460246766
166.1226406 78.07717525

Name: +ve in-silico MS/MS by CFM-ID for HSXUXCNJBLOHKE-UHFFFAOYSA-N
ID: HSXUXCNJBLOHKE-UHFFFAOYSA-N
Comment: Energy1
Num peaks: 30
39.02292652 2.72281651
41.03857658 3.021792159
43.05422664 5.301429902
45.06987671 1.701567473
51.02292652 1.871620393
53.03857658 3.420207316
55.05422664 2.232526596
65.03857658 2.617443548
67.05422664 2.023400336
68.04947561 1.751388801
69.06987671 1.507206619
70.06512568 1.123792855
77.03857658 1.288795224
79.01784114 2.996198023
79.05422664 1.65730976
80.04947561 2.883465403
81.0334912 1.164301441
82.06512568 2.193521504
83.04914126 1.223812715
84.08077574 1.781276292
87.08044139 1.095342768
94.06512568 3.09939923
96.08077574 2.492187943
98.0964258 1.207315438
112.0756904 1.423987284
138.0913404 3.055297586
148.1120759 2.709988312
149.0960915 3.609798564
150.0913404 1.106064133
166.1226406 16.11656723

Name: +ve in-silico MS/MS by CFM-ID for HSXUXCNJBLOHKE-UHFFFAOYSA-N
ID: HSXUXCNJBLOHKE-UHFFFAOYSA-N
Comment: Energy2
Num peaks: 23
28.01817548 0.9957382193
39.02292652 4.949318817
40.01817548 1.286651545
41.03857658 9.879011849
43.05422664 4.907882711
49.00727645 7.304850373
50.00252542 2.000735854
51.02292652 6.023111019
52.01817548 0.8414288586
53.03857658 13.89528716
55.05422664 2.60134215
57.06987671 3.253739748
59.08552677 0.8580105054
65.03857658 1.37461773
66.03382555 5.786500998
67.05422664 1.84134218
68.04947561 3.715719155
70.06512568 2.456181237
72.08077574 1.043995748
74.0964258 2.47847191
79.05422664 1.428680761
83.08552677 0.8790159219
100.1120759 0.9613230002

Name: +ve in-silico MS/MS by CFM-ID for IMHRQSBRZFKSEJ-UHFFFAOYSA-N
ID: IMHRQSBRZFKSEJ-UHFFFAOYSA-N
Comment: Energy0
Num peaks: 6
119.0491413 0.6729674271
136.0756904 0.6785260653
138.0913404 0.8517393047
148.1120759 1.250908209
149.0960915 30.86711569
166.1226406 58.10755766

Name: +ve in-silico MS/MS by CFM-ID for IMHRQSBRZFKSEJ-UHFFFAOYSA-N
ID: IMHRQSBRZFKSEJ-UHFFFAOYSA-N
Comment: Energy1
Num peaks: 18
39.02292652 3.623533385
41.03857658 3.708473751
43.05422664 6.610942004
45.06987671 2.199442304
51.02292652 1.524343346
53.03857658 1.945870782
55.05422664 1.159590319
109.0647913 1.126411789
121.0647913 1.226616353
122.0600403 1.673573082
131.0855268 2.929191178
133.0647913 1.008483968
136.0756904 1.158164001
138.0913404 3.392035354
148.1120759 6.370173655
149.0960915 15.18003461
150.0913404 1.322497485
166.1226406 23.90194449

Name: +ve in-silico MS/MS by CFM-ID for IMHRQSBRZFKSEJ-UHFFFAOYSA-N
ID: IMHRQSBRZFKSEJ-UHFFFAOYSA-N
Comment: Energy2
Num peaks: 31
39.02292652 5.849264361
41.03857658 7.344832075
43.01784114 1.827542766
43.05422664 5.317781065
49.00727645 2.488511309
51.02292652 3.572323453
53.03857658 7.363516923
55.05422664 3.654760287
57.06987671 2.271464305
59.08552677 0.9160841467
66.03382555 2.758064851
68.04947561 4.993708044
70.06512568 1.767216866
72.08077574 0.996334278
74.0964258 1.532784018
82.06512568 1.627717211
84.08077574 0.9853306025
91.01784114 1.569482256
91.05422664 0.8030237118
93.0334912 1.829165438
93.06987671 1.659855922
95.04914126 3.613820255
97.06479133 1.700299518
99.08044139 2.142184873
105.0334912 1.854060988
107.0491413 2.283281865
109.0647913 1.62068085
116.1069905 0.8565258002
133.0647913 3.277588773
149.0960915 1.375467504
150.0913404 0.8618123068

Name: +ve in-silico MS/MS by CFM-ID for XDKIVOXDYFCTBF-UHFFFAOYSA-N
ID: XDKIVOXDYFCTBF-UHFFFAOYSA-N
Comment: Energy0
Num peaks: 6
43.05422664 0.3558514433
55.05422664 0.4202140156
138.0913404 0.4441670659
149.0960915 3.336208387
150.0913404 0.9169115139
166.1226406 92.18061546

Name: +ve in-silico MS/MS by CFM-ID for XDKIVOXDYFCTBF-UHFFFAOYSA-N
ID: XDKIVOXDYFCTBF-UHFFFAOYSA-N
Comment: Energy1
Num peaks: 16
29.03857658 1.454565488
39.02292652 1.467169718
41.03857658 3.8699482
43.05422664 5.377321595
45.06987671 2.985267494
53.03857658 1.98135136
55.05422664 3.524011803
69.06987671 1.201750493
84.04439023 1.214749225
122.0600403 1.41995239
136.0756904 1.184496654
138.0913404 4.904629692
148.1120759 15.08373395
149.0960915 3.421465306
150.0913404 1.951693207
166.1226406 29.86151255

Name: +ve in-silico MS/MS by CFM-ID for XDKIVOXDYFCTBF-UHFFFAOYSA-N
ID: XDKIVOXDYFCTBF-UHFFFAOYSA-N
Comment: Energy2
Num peaks: 11
39.02292652 13.7557221
41.03857658 9.157773132
43.05422664 15.91781692
51.02292652 12.91510952
53.03857658 8.41217701
55.05422664 6.187226638
57.06987671 1.647119914
59.08552677 2.985476565
65.03857658 3.146843558
69.06987671 3.694646393
150.0913404 3.01715361

Name: +ve in-silico MS/MS by CFM-ID for ZNYVALSKYXOLLX-UHFFFAOYSA-N
ID: ZNYVALSKYXOLLX-UHFFFAOYSA-N
Comment: Energy0
Num peaks: 6
103.0542266 1.750556232
120.0807757 7.264738787
138.0913404 8.016784649
149.0960915 11.69274272
150.0913404 0.7539858622
166.1226406 64.23948785

Name: +ve in-silico MS/MS by CFM-ID for ZNYVALSKYXOLLX-UHFFFAOYSA-N
ID: ZNYVALSKYXOLLX-UHFFFAOYSA-N
Comment: Energy1
Num peaks: 18
43.05422664 0.9491458829
87.08044139 0.9261338997
93.06987671 1.099254878
94.06512568 1.070844177
103.0542266 7.651135301
104.0494756 1.149883928
108.0807757 0.9608903203
120.0807757 19.35786585
121.0647913 1.364256826
122.0964258 1.526310807
123.0804414 1.001803599
136.0756904 0.9842857988
137.0960915 0.9623111009
138.0913404 9.773225499
139.1117415 1.61454814
149.0960915 5.433164342
150.0913404 1.298159521
166.1226406 23.77179547

Name: +ve in-silico MS/MS by CFM-ID for ZNYVALSKYXOLLX-UHFFFAOYSA-N
ID: ZNYVALSKYXOLLX-UHFFFAOYSA-N
Comment: Energy2
Num peaks: 31
29.03857658 1.578500156
39.02292652 1.65018268
41.03857658 1.520391776
49.00727645 1.374067967
51.02292652 3.101264158
53.03857658 2.179689204
64.01817548 1.298788199
66.03382555 2.606223336
68.04947561 2.280843064
70.06512568 1.162282414
75.02292652 1.344631729
77.03857658 1.173471799
79.05422664 3.091616218
81.06987671 1.10735597
91.05422664 1.49825265
92.04947561 2.003395035
93.06987671 4.043664911
103.0542266 11.57370909
104.0494756 2.353838955
105.0698767 3.070190774
106.0651257 1.142811937
110.0964258 1.758328392
119.0491413 1.435072347
120.0807757 7.587480792
121.0647913 3.23778786
122.0600403 1.64927849
122.0964258 2.737812367
124.1120759 1.169152176
138.0913404 3.115980009
140.1069905 1.139315975
150.0913404 1.348130909

Name: +ve in-silico MS/MS by CFM-ID for HLEGRTYBVRRBRY-UHFFFAOYSA-N
ID: HLEGRTYBVRRBRY-UHFFFAOYSA-N
Comment: Energy0
Num peaks: 6
133.1011768 23.50942463
135.1168269 3.006153657
136.0756904 0.6749644279
138.0913404 0.7514206681
150.0913404 0.5510646465
166.1226406 68.91230555

Name: +ve in-silico MS/MS by CFM-ID for HLEGRTYBVRRBRY-UHFFFAOYSA-N
ID: HLEGRTYBVRRBRY-UHFFFAOYSA-N
Comment: Energy1
Num peaks: 6
133.1011768 31.46930902
135.1168269 5.667869238
138.0913404 2.446726067
148.1120759 5.111088814
150.0913404 1.422466609
166.1226406 40.48647901

Name: +ve in-silico MS/MS by CFM-ID for HLEGRTYBVRRBRY-UHFFFAOYSA-N
ID: HLEGRTYBVRRBRY-UHFFFAOYSA-N
Comment: Energy2
Num peaks: 22
39.02292652 1.615499762
41.03857658 2.782891112
51.02292652 3.962745992
53.03857658 3.816355111
67.05422664 1.92025389
77.03857658 2.690675915
79.05422664 2.1710534
103.0542266 3.181945396
105.0698767 2.740967987
107.0855268 1.592901579
117.0698767 9.180089696
119.0855268 4.614159174
121.1011768 2.966621998
131.0855268 3.332382722
132.0807757 1.683295341
133.1011768 13.38660119
134.0600403 1.235817684
135.1168269 2.088942612
136.0756904 1.534397414
148.1120759 5.180745906
150.0913404 4.724310247
166.1226406 3.654853201

Name: +ve in-silico MS/MS by CFM-ID for SXUYGFDPGCPYNI-UHFFFAOYSA-N
ID: SXUYGFDPGCPYNI-UHFFFAOYSA-N
Comment: Energy0
Num peaks: 10
15.02292652 2.385180928
58.06512568 1.130817415
72.08077574 1.34062654
86.0964258 1.783158077
135.0804414 1.433447251
153.0910061 15.69165327
155.1066561 2.081748918
166.1226406 8.318944449
168.1019051 2.166425658
184.1332052 44.11792975

Name: +ve in-silico MS/MS by CFM-ID for SXUYGFDPGCPYNI-UHFFFAOYSA-N
ID: SXUYGFDPGCPYNI-UHFFFAOYSA-N
Comment: Energy1
Num peaks: 31
32.04947561 0.8011352209
39.02292652 1.850785599
41.03857658 1.857405997
43.05422664 0.9364294432
53.03857658 2.95155589
55.05422664 1.092862042
58.06512568 6.465639752
67.05422664 1.317602259
72.08077574 2.517573858
80.04947561 2.784578422
82.06512568 1.328799964
84.08077574 2.206108028
86.0964258 2.219683074
88.11207587 1.850815901
94.06512568 0.9326661021
96.08077574 2.054176277
98.0964258 3.723529039
108.0807757 0.7807583899
110.0964258 0.7308340991
111.0440559 0.9749465236
125.0597059 0.7633680194
135.0804414 2.261630851
136.1120759 0.888012263
152.1069905 1.333249195
153.0910061 5.880953183
154.1226406 4.618785567
156.1382906 1.639828526
157.1223062 0.7962719431
166.1226406 4.3765692
168.1019051 0.778358776
184.1332052 11.09247433

Name: +ve in-silico MS/MS by CFM-ID for SXUYGFDPGCPYNI-UHFFFAOYSA-N
ID: SXUYGFDPGCPYNI-UHFFFAOYSA-N
Comment: Energy2
Num peaks: 31
15.02292652 2.725295213
39.02292652 4.951264311
41.03857658 4.563874165
42.03382555 1.346154298
43.05422664 1.083003957
49.00727645 1.055413956
51.02292652 5.314294296
53.03857658 5.815964965
54.03382555 0.8224411995
55.01784114 1.011851847
55.05422664 3.58324999
56.04947561 1.972736503
58.06512568 8.74524975
65.03857658 1.739259391
66.03382555 1.472954979
67.05422664 5.18343183
68.04947561 2.284076406
70.06512568 5.45988857
72.08077574 1.246084772
79.05422664 1.047739156
82.06512568 1.364362743
86.0964258 1.182051105
93.06987671 2.019043567
95.04914126 1.322423309
96.08077574 1.792738676
97.06479133 0.8141085919
107.0491413 1.388810887
109.0647913 1.353976694
111.0440559 0.9043798574
135.0804414 1.185696857
137.0960915 0.7888475865

Name: +ve in-silico MS/MS by CFM-ID for FRCIWWUDRNMGEP-UHFFFAOYSA-N
ID: FRCIWWUDRNMGEP-UHFFFAOYSA-N
Comment: Energy0
Num peaks: 9
15.02292652 2.408757156
84.08077574 1.179393483
86.0964258 1.693440935
135.0804414 1.479107369
153.0910061 16.03297786
155.1066561 2.122876856
166.1226406 8.501944599
168.1019051 2.077401909
184.1332052 44.5747382

Name: +ve in-silico MS/MS by CFM-ID for FRCIWWUDRNMGEP-UHFFFAOYSA-N
ID: FRCIWWUDRNMGEP-UHFFFAOYSA-N
Comment: Energy1
Num peaks: 31
53.03857658 2.509068753
55.01784114 0.746412247
58.06512568 6.666362366
67.05422664 1.393436583
72.08077574 1.128078579
79.05422664 1.498509167
80.04947561 2.142902307
82.06512568 1.531684525
84.08077574 1.476112344
86.0964258 2.08812516
87.04405588 0.8473068048
94.06512568 1.149520421
96.08077574 2.202048416
97.02840582 0.7949054666
98.0964258 3.923698542
101.0597059 0.8293427046
108.0807757 1.902441169
110.0964258 1.837919474
111.0440559 2.281384443
112.1120759 1.324905636
114.1277259 0.7563238617
125.0597059 0.8158406526
135.0804414 2.52630584
136.1120759 1.016980279
152.1069905 1.401284034
153.0910061 6.564556803
154.1226406 4.524881057
156.1382906 1.544473114
157.1223062 0.8139712532
166.1226406 4.798630782
184.1332052 12.00917585

Name: +ve in-silico MS/MS by CFM-ID for FRCIWWUDRNMGEP-UHFFFAOYSA-N
ID: FRCIWWUDRNMGEP-UHFFFAOYSA-N
Comment: Energy2
Num peaks: 31
15.02292652 2.913330471
39.02292652 2.984225968
41.03857658 1.046515811
42.03382555 1.275585403
49.00727645 0.9978315169
51.02292652 5.027494147
53.03857658 6.407857294
55.01784114 1.351717445
55.05422664 3.145794842
56.04947561 1.454107175
58.06512568 7.250926538
65.03857658 2.255430682
67.05422664 5.723213191
68.04947561 1.644484538
70.06512568 3.15473107
79.05422664 3.02115641
81.06987671 2.11824064
82.06512568 1.498658337
86.0964258 0.9013632725
93.06987671 2.094720251
94.06512568 1.1952176
95.04914126 1.340515436
96.08077574 2.932214237
97.06479133 1.085967441
107.0491413 1.709311884
109.0647913 1.452478966
110.0964258 1.125617369
111.0440559 1.962640034
112.1120759 0.8899009168
135.0804414 1.449510774
137.0597059 1.210894876

Name: +ve in-silico MS/MS by CFM-ID for IDYDHTBOXNCEJU-UHFFFAOYSA-N
ID: IDYDHTBOXNCEJU-UHFFFAOYSA-N
Comment: Energy0
Num peaks: 6
15.02292652 2.491834726
153.0910061 17.12033779
155.1066561 2.219705859
166.1226406 8.970847163
168.1019051 2.307612519
184.1332052 48.09246197

Name: +ve in-silico MS/MS by CFM-ID for IDYDHTBOXNCEJU-UHFFFAOYSA-N
ID: IDYDHTBOXNCEJU-UHFFFAOYSA-N
Comment: Energy1
Num peaks: 26
27.02292652 1.247887755
32.04947561 1.447651457
39.02292652 1.475955871
41.03857658 1.775202213
43.05422664 0.8525000402
51.02292652 1.498370555
53.03857658 1.75815558
54.03382555 1.803090254
56.04947561 1.028193861
58.06512568 31.96024241
60.08077574 1.371892707
72.08077574 2.277613
74.0964258 1.040689464
81.0334912 1.13967177
83.04914126 2.097267557
100.0756904 1.134889921
102.0913404 0.7678865283
111.0440559 2.514092634
113.0597059 1.675428366
135.0804414 1.975759796
142.086255 0.715957294
153.0910061 4.747744596
154.1226406 1.550744185
157.1223062 0.9780204427
166.1226406 3.489101148
184.1332052 7.838626258

Name: +ve in-silico MS/MS by CFM-ID for IDYDHTBOXNCEJU-UHFFFAOYSA-N
ID: IDYDHTBOXNCEJU-UHFFFAOYSA-N
Comment: Energy2
Num peaks: 31
15.02292652 3.71489445
27.02292652 0.8624162831
32.04947561 0.8705218872
39.02292652 4.620438585
41.03857658 5.258555779
42.03382555 3.939432488
43.05422664 1.743355005
44.04947561 2.297435461
45.06987671 0.9866124681
49.00727645 3.338622282
51.02292652 11.36794869
53.03857658 5.17665981
54.03382555 1.240649403
55.01784114 1.134960554
55.05422664 2.044348979
56.04947561 2.522757999
57.06987671 2.928564303
58.06512568 7.116905149
59.08552677 2.253074524
68.04947561 1.003233628
69.0334912 1.157373135
71.04914126 2.967370162
72.08077574 1.427397759
84.08077574 1.028578658
86.0964258 1.595387158
95.04914126 0.845361241
97.06479133 1.212024147
111.0440559 1.32693063
127.075356 0.832731245
135.0804414 1.487653161
137.0960915 0.8217318482

Name: +ve in-silico MS/MS by CFM-ID for SAHBITMBCTXQOR-UHFFFAOYSA-N
ID: SAHBITMBCTXQOR-UHFFFAOYSA-N
Comment: Energy0
Num peaks: 6
15.02292652 2.821147722
72.08077574 1.605134725
135.0804414 20.4912992
137.0960915 2.868945396
150.0913404 2.731935224
166.1226406 57.19666731

Name: +ve in-silico MS/MS by CFM-ID for SAHBITMBCTXQOR-UHFFFAOYSA-N
ID: SAHBITMBCTXQOR-UHFFFAOYSA-N
Comment: Energy1
Num peaks: 26
32.04947561 1.309598471
39.02292652 1.297765624
41.03857658 2.608026982
49.00727645 0.8129205352
51.02292652 1.500505082
53.03857658 2.335257905
55.05422664 0.9204251899
58.06512568 9.117570046
70.06512568 0.7772438627
72.08077574 4.122895426
80.04947561 0.8569710539
86.0964258 1.054795585
95.04914126 1.085355866
96.08077574 0.7887082066
98.0964258 0.9426959608
107.0491413 1.48044733
122.0964258 1.361033393
124.1120759 1.22006183
135.0804414 13.10369853
136.1120759 1.122084601
137.0960915 1.1058946
138.1277259 1.511362749
139.1117415 1.66807947
148.1120759 1.268783519
150.0913404 1.587078093
166.1226406 25.69758724

Name: +ve in-silico MS/MS by CFM-ID for SAHBITMBCTXQOR-UHFFFAOYSA-N
ID: SAHBITMBCTXQOR-UHFFFAOYSA-N
Comment: Energy2
Num peaks: 31
15.02292652 4.567382542
32.04947561 1.087216148
39.02292652 4.318143468
41.03857658 6.49834818
42.03382555 2.488815149
43.05422664 1.329628195
49.00727645 4.996341743
51.02292652 2.170104359
52.01817548 1.598345135
53.03857658 1.343937729
54.03382555 1.232558496
56.04947561 3.169003576
58.06512568 5.350091879
65.03857658 1.423677532
67.05422664 1.317283179
68.04947561 2.768499266
70.06512568 2.348977882
72.08077574 2.883761546
77.03857658 1.640816659
79.05422664 2.933846155
91.05422664 1.644528399
93.06987671 2.232237083
105.0698767 1.991047847
107.0491413 2.919358498
107.0855268 2.878790074
109.0647913 1.326226284
117.0698767 1.73795167
119.0491413 1.796336243
122.0964258 1.952013414
135.0804414 2.362889337
150.0913404 1.990669693

Name: +ve in-silico MS/MS by CFM-ID for JSOOLYZYONLSQE-UHFFFAOYSA-N
ID: JSOOLYZYONLSQE-UHFFFAOYSA-N
Comment: Energy0
Num peaks: 6
15.02292652 2.855343022
135.0804414 20.89007303
137.0960915 2.935765626
148.1120759 1.359180336
150.0913404 2.910412363
166.1226406 57.94560746

Name: +ve in-silico MS/MS by CFM-ID for JSOOLYZYONLSQE-UHFFFAOYSA-N
ID: JSOOLYZYONLSQE-UHFFFAOYSA-N
Comment: Energy1
Num peaks: 18
32.04947561 1.259589686
39.02292652 1.197539958
41.03857658 1.487658629
58.06512568 10.03463601
72.08077574 1.854107314
93.06987671 1.424920623
95.04914126 1.311842828
107.0491413 1.710414196
120.0807757 1.446725224
122.0964258 2.88962052
124.1120759 2.74615998
135.0804414 15.77183654
137.0960915 1.29492442
138.1277259 1.666639536
139.1117415 1.955579578
148.1120759 1.416782764
150.0913404 1.76096958
166.1226406 29.90711451

Name: +ve in-silico MS/MS by CFM-ID for JSOOLYZYONLSQE-UHFFFAOYSA-N
ID: JSOOLYZYONLSQE-UHFFFAOYSA-N
Comment: Energy2
Num peaks: 31
15.02292652 4.419822595
39.02292652 2.809992863
41.03857658 3.141695413
42.03382555 2.686956869
51.02292652 2.774831189
52.01817548 1.149716035
53.03857658 2.121113908
54.03382555 1.091236849
56.04947561 2.178986434
58.06512568 4.27570681
63.02292652 1.934405943
65.03857658 4.129577318
67.05422664 2.137422648
68.04947561 1.467663032
72.08077574 1.311664644
79.05422664 5.409124396
81.06987671 0.9894912805
91.05422664 2.469391315
93.06987671 4.858026104
95.04914126 1.232682375
96.08077574 1.288633935
105.0698767 2.127822646
107.0491413 3.914237173
107.0855268 4.012039649
109.0647913 1.973539971
117.0698767 1.854174455
119.0491413 2.35459085
122.0964258 2.255761992
133.0647913 1.150772462
135.0804414 2.909045439
150.0913404 2.426407474

Name: +ve in-silico MS/MS by CFM-ID for XDJZXBNATCXUBU-UHFFFAOYSA-N
ID: XDJZXBNATCXUBU-UHFFFAOYSA-N
Comment: Energy0
Num peaks: 6
48.04439023 3.040540274
119.0855268 9.690844143
134.0964258 1.868768641
136.1120759 18.93745138
148.1120759 3.608083481
166.1226406 53.13964513

Name: +ve in-silico MS/MS by CFM-ID for XDJZXBNATCXUBU-UHFFFAOYSA-N
ID: XDJZXBNATCXUBU-UHFFFAOYSA-N
Comment: Energy1
Num peaks: 11
31.01784114 1.387813695
44.04947561 1.864945351
48.04439023 8.16370465
74.0600403 3.301530215
79.05422664 1.240062396
91.05422664 1.73469588
119.0855268 20.93329722
134.0964258 1.243319505
136.1120759 13.21122266
148.1120759 13.53226904
166.1226406 13.49477046

Name: +ve in-silico MS/MS by CFM-ID for XDJZXBNATCXUBU-UHFFFAOYSA-N
ID: XDJZXBNATCXUBU-UHFFFAOYSA-N
Comment: Energy2
Num peaks: 24
25.00727645 1.4445543
30.03382555 1.017313052
31.01784114 1.474353402
39.02292652 5.234507442
41.03857658 6.392696075
44.04947561 4.785223494
46.02874017 1.003452978
48.04439023 2.754816368
49.00727645 1.749094822
51.02292652 0.9290788656
56.04947561 1.676205906
58.06512568 2.551849152
63.02292652 1.084210795
65.03857658 1.074221414
79.05422664 4.486568186
91.05422664 8.197146671
93.06987671 5.698042197
97.10117684 0.9359556688
103.0542266 6.755815192
117.0698767 2.069721905
119.0855268 14.58137204
120.0807757 1.842030777
121.1011768 1.443039254
136.1120759 1.035177301

Name: +ve in-silico MS/MS by CFM-ID for JNIQAZQBHBGWMP-UHFFFAOYSA-N
ID: JNIQAZQBHBGWMP-UHFFFAOYSA-N
Comment: Energy0
Num peaks: 6
15.02292652 2.881309082
58.06512568 1.954258684
135.0804414 20.57854973
137.0960915 2.973382656
150.0913404 2.791039651
166.1226406 59.01359715

Name: +ve in-silico MS/MS by CFM-ID for JNIQAZQBHBGWMP-UHFFFAOYSA-N
ID: JNIQAZQBHBGWMP-UHFFFAOYSA-N
Comment: Energy1
Num peaks: 13
27.02292652 1.572561753
32.04947561 1.731975372
41.03857658 1.740239058
51.02292652 1.279032736
54.03382555 2.348318246
56.04947561 1.273142544
58.06512568 39.10982326
72.08077574 1.125803227
93.0334912 4.074484391
95.04914126 3.227013745
135.0804414 7.241178839
148.1120759 3.839404383
166.1226406 11.97533561

Name: +ve in-silico MS/MS by CFM-ID for JNIQAZQBHBGWMP-UHFFFAOYSA-N
ID: JNIQAZQBHBGWMP-UHFFFAOYSA-N
Comment: Energy2
Num peaks: 20
15.02292652 5.755898586
27.02292652 1.543087651
39.02292652 4.236117882
41.03857658 9.086573524
42.03382555 6.702622755
43.05422664 3.524793434
45.06987671 1.514519785
49.00727645 2.901863547
51.02292652 12.22324531
53.03857658 3.727197493
54.03382555 1.973042421
56.04947561 3.984067261
57.06987671 1.877556192
58.06512568 9.38690991
59.08552677 1.758479942
68.04947561 1.981653799
93.0334912 2.096745204
109.0647913 2.627472667
135.0804414 1.860910711
150.0913404 1.575238818

Name: +ve in-silico MS/MS by CFM-ID for NVTBYFFENOELNU-UHFFFAOYSA-N
ID: NVTBYFFENOELNU-UHFFFAOYSA-N
Comment: Energy0
Num peaks: 6
15.02292652 2.733357963
72.08077574 1.536071266
135.0804414 18.96058518
137.0960915 2.773600794
150.0913404 2.524810339
166.1226406 53.81367184

Name: +ve in-silico MS/MS by CFM-ID for NVTBYFFENOELNU-UHFFFAOYSA-N
ID: NVTBYFFENOELNU-UHFFFAOYSA-N
Comment: Energy1
Num peaks: 27
32.04947561 1.098677086
39.02292652 1.421066883
41.03857658 2.781345103
43.05422664 1.001411099
53.03857658 2.469719294
55.05422664 0.8878308968
58.06512568 7.718824829
67.05422664 1.294788083
70.06512568 0.8549104563
72.08077574 3.365806206
80.04947561 2.569216778
82.06512568 0.9865852855
84.08077574 1.786762754
86.0964258 2.650541717
93.0334912 1.48576225
94.06512568 0.9753906164
95.04914126 1.326858802
96.08077574 2.453690688
98.0964258 2.994590582
107.0491413 1.243613964
117.0698767 1.309985559
135.0804414 9.652343485
137.0960915 0.9556960826
139.1117415 1.064255027
148.1120759 5.630836756
150.0913404 1.229775515
166.1226406 19.05654524

Name: +ve in-silico MS/MS by CFM-ID for NVTBYFFENOELNU-UHFFFAOYSA-N
ID: NVTBYFFENOELNU-UHFFFAOYSA-N
Comment: Energy2
Num peaks: 26
15.02292652 3.232021402
39.02292652 4.830310482
41.03857658 4.602382034
42.03382555 1.469066604
43.05422664 1.558724401
45.06987671 0.8606410682
49.00727645 0.9249903723
51.02292652 7.740254736
53.03857658 7.751364741
54.03382555 1.173716295
55.05422664 4.427632405
56.04947561 2.6215171
58.06512568 6.480677956
63.02292652 1.036776346
65.03857658 2.476813444
66.03382555 0.8974209689
67.05422664 8.167423555
68.04947561 2.898525506
70.06512568 5.771046623
72.08077574 1.325924915
79.05422664 1.117665225
80.04947561 1.160298358
82.06512568 1.803434274
84.08077574 1.147475915
93.0334912 2.38009191
93.06987671 2.199726194

Name: +ve in-silico MS/MS by CFM-ID for MTHIPTGDDOMKAS-UHFFFAOYSA-N
ID: MTHIPTGDDOMKAS-UHFFFAOYSA-N
Comment: Energy0
Num peaks: 6
15.02292652 2.738476463
86.0964258 1.927426596
135.0804414 18.99888911
137.0960915 2.859753481
150.0913404 2.497860888
166.1226406 53.33445773

Name: +ve in-silico MS/MS by CFM-ID for MTHIPTGDDOMKAS-UHFFFAOYSA-N
ID: MTHIPTGDDOMKAS-UHFFFAOYSA-N
Comment: Energy1
Num peaks: 26
53.03857658 3.233277025
58.06512568 7.46884718
67.01784114 1.246651515
67.05422664 1.510035411
69.0334912 1.369742848
72.08077574 1.400623159
79.01784114 1.49176657
79.05422664 1.080878785
80.04947561 2.864908111
82.06512568 2.069298341
83.04914126 1.512083963
84.08077574 2.038585916
86.0964258 2.741212809
93.0334912 3.236889761
96.08077574 2.425777702
98.0964258 2.934153136
107.0491413 1.224492622
108.0807757 1.253121357
110.0964258 1.181215054
117.0698767 1.310783396
135.0804414 9.506677904
137.0960915 1.0798198
139.1117415 1.120669392
148.1120759 5.571896802
150.0913404 1.123017602
166.1226406 18.45818529

Name: +ve in-silico MS/MS by CFM-ID for MTHIPTGDDOMKAS-UHFFFAOYSA-N
ID: MTHIPTGDDOMKAS-UHFFFAOYSA-N
Comment: Energy2
Num peaks: 28
15.02292652 3.566087906
39.02292652 3.505294494
41.03857658 1.702424441
42.03382555 1.453640304
49.00727645 1.623000081
51.02292652 7.784533778
53.03857658 6.92585213
54.03382555 1.013621936
55.05422664 3.276235091
56.04947561 1.608262746
58.06512568 5.154046051
63.02292652 1.134764419
65.03857658 3.272589632
67.01784114 3.010137875
67.05422664 10.02610376
68.04947561 2.502267025
69.06987671 0.9842921767
70.06512568 3.744934827
79.01784114 1.219133506
79.05422664 3.529330973
80.04947561 1.022610495
81.06987671 1.1593991
82.06512568 1.877498593
84.08077574 0.9801132399
93.0334912 3.724882464
93.06987671 2.451727037
94.06512568 1.127739306
150.0913404 0.8958060424

Name: +ve in-silico MS/MS by CFM-ID for FDJQVAJHMSBHDB-UHFFFAOYSA-N
ID: FDJQVAJHMSBHDB-UHFFFAOYSA-N
Comment: Energy0
Num peaks: 6
15.02292652 3.308658607
58.06512568 1.93384148
72.08077574 8.974552023
135.0804414 3.310296556
150.0913404 3.072403274
166.1226406 69.12271309

Name: +ve in-silico MS/MS by CFM-ID for FDJQVAJHMSBHDB-UHFFFAOYSA-N
ID: FDJQVAJHMSBHDB-UHFFFAOYSA-N
Comment: Energy1
Num peaks: 7
32.04947561 4.287637553
58.06512568 5.251085426
70.06512568 2.897510644
72.08077574 42.45204393
95.04914126 4.770576133
135.0804414 2.965389399
166.1226406 19.15479291

Name: +ve in-silico MS/MS by CFM-ID for FDJQVAJHMSBHDB-UHFFFAOYSA-N
ID: FDJQVAJHMSBHDB-UHFFFAOYSA-N
Comment: Energy2
Num peaks: 20
15.02292652 8.74588404
32.04947561 3.110131611
39.02292652 2.778183688
41.03857658 3.879747688
42.03382555 3.209127165
43.05422664 1.990014665
49.00727645 3.674070211
51.02292652 3.073468458
53.03857658 2.395114528
56.04947561 7.761157523
58.06512568 2.534853867
63.02292652 2.302260148
65.03857658 3.036135747
67.05422664 5.445566445
68.04947561 2.028833952
70.06512568 2.320889594
72.08077574 12.72312383
79.05422664 4.470891128
85.10117684 1.973143468
95.04914126 3.874254977

Name: +ve in-silico MS/MS by CFM-ID for PCDVFYKROPOLBF-UHFFFAOYSA-N
ID: PCDVFYKROPOLBF-UHFFFAOYSA-N
Comment: Energy0
Num peaks: 6
88.07569036 1.098206406
91.05422664 1.006884295
119.0855268 27.76749063
121.1011768 1.921195219
150.0913404 1.613321471
166.1226406 61.25881214

Name: +ve in-silico MS/MS by CFM-ID for PCDVFYKROPOLBF-UHFFFAOYSA-N
ID: PCDVFYKROPOLBF-UHFFFAOYSA-N
Comment: Energy1
Num peaks: 8
74.0600403 5.974611617
88.07569036 2.541673574
91.05422664 4.689728527
93.06987671 2.750887873
119.0855268 13.67927243
148.1120759 3.525312964
150.0913404 1.908565061
166.1226406 44.99501104

Name: +ve in-silico MS/MS by CFM-ID for PCDVFYKROPOLBF-UHFFFAOYSA-N
ID: PCDVFYKROPOLBF-UHFFFAOYSA-N
Comment: Energy2
Num peaks: 19
15.02292652 1.916035666
39.02292652 4.800443201
41.03857658 5.716497959
49.00727645 2.42069571
51.02292652 1.987183215
53.03857658 1.179630802
63.02292652 1.797097754
65.03857658 2.450001257
67.05422664 2.451366778
72.04439023 1.8888555
79.05422664 5.777790207
86.0600403 2.315894288
88.07569036 3.161755294
91.05422664 13.40410411
93.06987671 8.746835147
97.10117684 1.819592766
103.0542266 5.557473025
119.0855268 10.79644106
150.0913404 2.885721449

Name: +ve in-silico MS/MS by CFM-ID for WRLPDLDAOMBERO-UHFFFAOYSA-N
ID: WRLPDLDAOMBERO-UHFFFAOYSA-N
Comment: Energy0
Num peaks: 6
91.05422664 2.893882374
105.0698767 3.457796681
107.0855268 1.57613911
131.0855268 36.82003088
133.0647913 2.000688338
149.0960915 47.17259657

Name: +ve in-silico MS/MS by CFM-ID for WRLPDLDAOMBERO-UHFFFAOYSA-N
ID: WRLPDLDAOMBERO-UHFFFAOYSA-N
Comment: Energy1
Num peaks: 6
57.0334912 4.088498299
91.05422664 9.904732589
105.0698767 6.814528246
107.0855268 3.264415216
131.0855268 33.16536868
149.0960915 24.82118096

Name: +ve in-silico MS/MS by CFM-ID for WRLPDLDAOMBERO-UHFFFAOYSA-N
ID: WRLPDLDAOMBERO-UHFFFAOYSA-N
Comment: Energy2
Num peaks: 15
39.02292652 5.254882175
41.00219107 2.005420323
43.01784114 2.333878049
49.00727645 2.847347493
51.02292652 2.167979774
63.02292652 4.406519939
65.03857658 5.030765555
75.02292652 3.073492901
77.03857658 1.83826763
91.05422664 21.88530994
103.0542266 4.839634112
105.0698767 9.97363707
115.0542266 7.267454773
131.0855268 6.408493703
133.0647913 1.883043705

Name: +ve in-silico MS/MS by CFM-ID for OWZZXUNOENOULT-UHFFFAOYSA-N
ID: OWZZXUNOENOULT-UHFFFAOYSA-N
Comment: Energy0
Num peaks: 6
91.05422664 2.939009794
105.0698767 3.460843981
107.0855268 1.591725631
131.0855268 37.31712275
133.0647913 1.94628444
149.0960915 47.83578653

Name: +ve in-silico MS/MS by CFM-ID for OWZZXUNOENOULT-UHFFFAOYSA-N
ID: OWZZXUNOENOULT-UHFFFAOYSA-N
Comment: Energy1
Num peaks: 6
57.0334912 4.22850214
91.05422664 10.3551457
105.0698767 6.775336437
107.0855268 3.370872202
131.0855268 35.37463668
149.0960915 26.04140065

Name: +ve in-silico MS/MS by CFM-ID for OWZZXUNOENOULT-UHFFFAOYSA-N
ID: OWZZXUNOENOULT-UHFFFAOYSA-N
Comment: Energy2
Num peaks: 12
39.02292652 5.869519893
41.00219107 2.181151039
43.01784114 2.517804593
49.00727645 2.777104991
63.02292652 5.469632344
65.03857658 6.316982038
75.02292652 2.380514177
89.03857658 2.565889356
91.05422664 24.29141177
105.0698767 10.4243348
115.0542266 8.202450385
131.0855268 7.541245895

Name: +ve in-silico MS/MS by CFM-ID for NOXKUHSBIXPZBJ-UHFFFAOYSA-N
ID: NOXKUHSBIXPZBJ-UHFFFAOYSA-N
Comment: Energy0
Num peaks: 6
91.05422664 2.898814095
105.0698767 3.444345663
107.0855268 1.585661424
131.0855268 37.06166233
133.0647913 1.855795954
149.0960915 47.57753067

Name: +ve in-silico MS/MS by CFM-ID for NOXKUHSBIXPZBJ-UHFFFAOYSA-N
ID: NOXKUHSBIXPZBJ-UHFFFAOYSA-N
Comment: Energy1
Num peaks: 6
57.0334912 4.190001436
91.05422664 10.10599386
105.0698767 6.679341614
107.0855268 3.341614603
131.0855268 34.35020187
149.0960915 25.70460589

Name: +ve in-silico MS/MS by CFM-ID for NOXKUHSBIXPZBJ-UHFFFAOYSA-N
ID: NOXKUHSBIXPZBJ-UHFFFAOYSA-N
Comment: Energy2
Num peaks: 14
25.00727645 1.846061369
39.02292652 6.177016642
41.00219107 2.16201004
43.01784114 2.50501299
51.02292652 2.192470531
63.02292652 2.575127698
65.03857658 4.170852647
75.02292652 3.312314835
77.03857658 2.304393185
91.05422664 24.9685534
103.0542266 4.510841859
105.0698767 9.99704552
115.0542266 7.172257678
131.0855268 7.264400849

Name: +ve in-silico MS/MS by CFM-ID for JTDCNSQFHKHROB-UHFFFAOYSA-N
ID: JTDCNSQFHKHROB-UHFFFAOYSA-N
Comment: Energy0
Num peaks: 6
46.06512568 19.42324295
93.06987671 6.95934375
103.0542266 1.677458737
121.0647913 12.55719388
138.0913404 3.461140353
166.1226406 37.28104839

Name: +ve in-silico MS/MS by CFM-ID for JTDCNSQFHKHROB-UHFFFAOYSA-N
ID: JTDCNSQFHKHROB-UHFFFAOYSA-N
Comment: Energy1
Num peaks: 16
29.03857658 2.178324678
44.04947561 1.735231585
46.06512568 37.20262266
53.03857658 1.276224416
65.03857658 1.735617016
67.05422664 1.849655142
72.04439023 1.313610114
79.05422664 1.341896094
93.06987671 11.57617209
95.08552677 1.592621927
103.0542266 2.52156725
121.0647913 8.573956112
122.0600403 1.014942943
124.0756904 1.064502195
138.0913404 1.340504871
166.1226406 4.469782846

Name: +ve in-silico MS/MS by CFM-ID for JTDCNSQFHKHROB-UHFFFAOYSA-N
ID: JTDCNSQFHKHROB-UHFFFAOYSA-N
Comment: Energy2
Num peaks: 20
15.02292652 1.198796455
29.03857658 5.681479329
30.03382555 1.721735044
39.02292652 5.015081995
41.03857658 6.261216431
44.04947561 2.5680232
46.06512568 12.23389784
49.00727645 4.303072783
51.02292652 4.46759882
53.03857658 6.763927897
55.01784114 2.531633914
55.05422664 3.26531862
63.02292652 1.935109298
65.03857658 3.640961384
67.05422664 4.550713033
69.0334912 1.579459956
79.05422664 2.165300372
81.06987671 1.510645061
93.06987671 7.642372138
121.0647913 1.040252111

Name: +ve in-silico MS/MS by CFM-ID for LEACAWDQXCKZMY-UHFFFAOYSA-N
ID: LEACAWDQXCKZMY-UHFFFAOYSA-N
Comment: Energy0
Num peaks: 7
46.06512568 19.13852945
93.06987671 6.788257407
103.0542266 1.659822295
121.0647913 12.33113204
138.0913404 3.590571084
148.1120759 1.435035328
166.1226406 36.25996626

Name: +ve in-silico MS/MS by CFM-ID for LEACAWDQXCKZMY-UHFFFAOYSA-N
ID: LEACAWDQXCKZMY-UHFFFAOYSA-N
Comment: Energy1
Num peaks: 18
29.03857658 2.152251468
39.02292652 1.421597544
44.04947561 1.702213459
46.06512568 36.60008911
53.03857658 1.216154055
55.05422664 0.9293716464
63.02292652 1.294958936
65.03857658 0.9702060524
67.05422664 1.061061065
69.06987671 0.9689537832
72.04439023 1.295580432
79.05422664 1.351583233
93.06987671 11.14444105
95.08552677 1.63550716
103.0542266 2.519190041
121.0647913 8.501315931
138.0913404 1.334317696
166.1226406 4.370447578

Name: +ve in-silico MS/MS by CFM-ID for LEACAWDQXCKZMY-UHFFFAOYSA-N
ID: LEACAWDQXCKZMY-UHFFFAOYSA-N
Comment: Energy2
Num peaks: 21
15.02292652 1.198942867
29.03857658 5.682173834
30.03382555 1.72194511
39.02292652 7.875142978
41.03857658 2.03840486
43.05422664 2.935326735
44.04947561 2.6063138
46.06512568 12.17955179
49.00727645 2.071880583
51.02292652 6.931344286
53.03857658 6.991190279
55.05422664 2.631283547
63.02292652 1.497560828
65.03857658 4.023352744
67.01784114 1.831200188
67.05422664 3.783882938
79.05422664 2.522532998
81.0334912 2.32477299
81.06987671 1.510831721
93.06987671 6.622541637
121.0647913 1.083874017

Name: +ve in-silico MS/MS by CFM-ID for ZWPKOCYFTLNCAK-UHFFFAOYSA-N
ID: ZWPKOCYFTLNCAK-UHFFFAOYSA-N
Comment: Energy0
Num peaks: 7
46.06512568 19.11826945
93.06987671 6.831070255
103.0542266 1.650859889
121.0647913 12.3024529
138.0913404 3.510901634
148.1120759 1.43582655
166.1226406 36.28863035

Name: +ve in-silico MS/MS by CFM-ID for ZWPKOCYFTLNCAK-UHFFFAOYSA-N
ID: ZWPKOCYFTLNCAK-UHFFFAOYSA-N
Comment: Energy1
Num peaks: 17
29.03857658 2.158859214
39.02292652 1.318288333
41.03857658 1.399167378
44.04947561 1.677698572
46.06512568 36.66754572
53.03857658 1.191517488
63.02292652 1.327243523
65.03857658 1.146750992
72.04439023 1.300145097
79.05422664 1.374124698
93.06987671 11.23590867
95.08552677 1.646889676
103.0542266 2.496753458
121.0647913 8.474540616
122.0600403 1.035765906
138.0913404 1.330560738
166.1226406 4.395530636

Name: +ve in-silico MS/MS by CFM-ID for ZWPKOCYFTLNCAK-UHFFFAOYSA-N
ID: ZWPKOCYFTLNCAK-UHFFFAOYSA-N
Comment: Energy2
Num peaks: 21
15.02292652 1.195433511
29.03857658 5.665527218
30.03382555 1.716910008
39.02292652 9.337637953
41.03857658 6.038605596
44.04947561 2.310359166
46.06512568 12.38147652
49.00727645 1.582147111
51.02292652 5.734938188
53.03857658 5.265906784
55.05422664 2.652554609
65.03857658 4.494780796
67.01784114 1.799946823
67.05422664 4.223461939
70.02874017 1.160520756
79.05422664 2.706474754
81.0334912 1.080207607
81.06987671 1.506357789
93.06987671 7.01705522
95.08552677 1.110336463
121.0647913 1.047767146

Name: +ve in-silico MS/MS by CFM-ID for KULKWVVVCOCAKK-UHFFFAOYSA-N
ID: KULKWVVVCOCAKK-UHFFFAOYSA-N
Comment: Energy0
Num peaks: 6
55.05422664 3.272232737
107.0491413 2.170486125
109.0647913 4.54663819
123.0804414 2.216330437
131.0855268 9.606853808
149.0960915 59.10717081

Name: +ve in-silico MS/MS by CFM-ID for KULKWVVVCOCAKK-UHFFFAOYSA-N
ID: KULKWVVVCOCAKK-UHFFFAOYSA-N
Comment: Energy1
Num peaks: 17
51.02292652 3.231269406
53.03857658 2.108396504
55.05422664 8.257502124
65.03857658 3.064780014
67.05422664 4.840423822
79.05422664 2.528847671
81.06987671 2.843823272
83.04914126 1.552466988
91.05422664 3.481844575
93.0334912 2.493015533
93.06987671 2.218579387
105.0334912 5.967438986
107.0491413 3.650595176
109.0647913 4.258161523
121.1011768 2.564075064
131.0855268 6.879914829
149.0960915 21.56573723

Name: +ve in-silico MS/MS by CFM-ID for KULKWVVVCOCAKK-UHFFFAOYSA-N
ID: KULKWVVVCOCAKK-UHFFFAOYSA-N
Comment: Energy2
Num peaks: 14
39.02292652 7.654921303
49.00727645 5.071832264
51.02292652 9.665328581
53.03857658 6.650883755
55.05422664 13.45417719
63.02292652 2.360532487
65.03857658 11.46541052
67.05422664 4.267913836
79.05422664 6.830342929
81.06987671 2.939467088
91.05422664 3.59959302
93.06987671 2.35885188
105.0698767 2.339170933
133.0647913 1.683878705

Name: +ve in-silico MS/MS by CFM-ID for KCTUHBUFBGTZER-UHFFFAOYSA-N
ID: KCTUHBUFBGTZER-UHFFFAOYSA-N
Comment: Energy0
Num peaks: 6
105.0334912 2.203540309
107.0491413 2.265727689
109.0647913 4.75477426
123.0804414 2.327658213
131.0855268 10.09865308
149.0960915 62.58543753

Name: +ve in-silico MS/MS by CFM-ID for KCTUHBUFBGTZER-UHFFFAOYSA-N
ID: KCTUHBUFBGTZER-UHFFFAOYSA-N
Comment: Energy1
Num peaks: 19
49.00727645 2.571036115
51.02292652 2.688537969
53.03857658 2.3191923
55.05422664 4.318070895
65.03857658 3.828552358
67.05422664 2.731134331
81.06987671 5.363069007
83.04914126 1.823531405
91.05422664 2.953905082
93.0334912 2.31988346
93.06987671 1.981194283
105.0334912 4.859622917
105.0698767 1.941368546
107.0491413 3.311380434
109.0647913 3.719324435
121.1011768 8.405289405
131.0855268 6.04717581
133.0647913 1.592131435
149.0960915 17.92266839

Name: +ve in-silico MS/MS by CFM-ID for KCTUHBUFBGTZER-UHFFFAOYSA-N
ID: KCTUHBUFBGTZER-UHFFFAOYSA-N
Comment: Energy2
Num peaks: 16
39.02292652 5.802061394
49.00727645 8.404985643
51.02292652 11.56127972
53.03857658 6.188365426
55.05422664 6.27447704
65.03857658 10.77964001
67.05422664 4.838075888
69.06987671 1.965429964
75.02292652 1.739667723
77.03857658 1.764569578
79.05422664 3.357272367
81.06987671 6.764824371
91.05422664 3.94007158
93.06987671 2.257049747
103.0542266 1.884935887
105.0698767 3.486443032

Name: +ve in-silico MS/MS by CFM-ID for INDIALLCZKIHFF-UHFFFAOYSA-N
ID: INDIALLCZKIHFF-UHFFFAOYSA-N
Comment: Energy0
Num peaks: 6
29.03857658 0.8158321305
138.0913404 2.692219862
138.1277259 1.26454193
148.1120759 2.044925098
150.0913404 0.9355614876
166.1226406 89.54733826

Name: +ve in-silico MS/MS by CFM-ID for INDIALLCZKIHFF-UHFFFAOYSA-N
ID: INDIALLCZKIHFF-UHFFFAOYSA-N
Comment: Energy1
Num peaks: 6
29.03857658 2.889281736
138.0913404 6.842456961
138.1277259 3.27186449
148.1120759 2.985984476
150.0913404 3.481425371
166.1226406 62.99266925

Name: +ve in-silico MS/MS by CFM-ID for INDIALLCZKIHFF-UHFFFAOYSA-N
ID: INDIALLCZKIHFF-UHFFFAOYSA-N
Comment: Energy2
Num peaks: 25
29.03857658 5.725160385
44.04947561 3.373194098
51.02292652 3.039387961
63.02292652 3.230010438
65.03857658 3.046202592
67.01784114 3.591625945
79.01784114 1.206284988
81.0334912 1.540067125
82.06512568 1.37890979
83.04914126 2.094393769
94.06512568 1.111408142
106.0651257 2.587471014
108.0443902 3.525110816
108.0807757 11.07365785
110.0964258 3.596644272
120.0807757 6.670531074
122.0600403 3.552001388
122.0964258 4.894215449
132.0807757 1.704749784
136.1120759 1.451064811
138.0913404 3.156177503
138.1277259 2.534452895
140.1069905 1.143678052
148.1120759 2.308595533
150.0913404 3.48797451

Name: +ve in-silico MS/MS by CFM-ID for LHQUXEBZWKMROX-UHFFFAOYSA-N
ID: LHQUXEBZWKMROX-UHFFFAOYSA-N
Comment: Energy0
Num peaks: 6
41.03857658 2.147702447
107.0491413 2.0162667
119.0491413 3.594659845
121.0647913 2.604519245
123.0804414 2.226571255
149.0960915 75.86612778

Name: +ve in-silico MS/MS by CFM-ID for LHQUXEBZWKMROX-UHFFFAOYSA-N
ID: LHQUXEBZWKMROX-UHFFFAOYSA-N
Comment: Energy1
Num peaks: 16
39.02292652 2.615671495
41.03857658 7.896274061
89.03857658 1.846150848
91.05422664 2.359973522
93.06987671 2.242448646
105.0334912 4.018406769
105.0698767 1.890132098
107.0491413 4.340044375
107.0855268 1.778150918
119.0491413 3.205893031
121.0647913 2.853524275
121.1011768 2.367673185
123.0804414 2.103699678
131.0855268 2.228866538
133.0647913 1.856786628
149.0960915 38.12390602

Name: +ve in-silico MS/MS by CFM-ID for LHQUXEBZWKMROX-UHFFFAOYSA-N
ID: LHQUXEBZWKMROX-UHFFFAOYSA-N
Comment: Energy2
Num peaks: 20
39.02292652 8.895902848
41.03857658 9.513006164
49.00727645 5.6533808
51.02292652 3.176096157
63.02292652 6.789304147
65.03857658 3.440939763
75.02292652 3.670543108
77.03857658 7.159325747
79.05422664 5.756198895
89.03857658 2.1487392
91.05422664 4.006963093
93.06987671 1.595195522
105.0334912 2.976130057
105.0698767 2.659730507
107.0491413 2.924473789
115.0542266 1.575646978
119.0491413 2.226407005
121.0647913 2.078783629
131.0855268 1.664123555
133.0647913 2.324170683

Name: +ve in-silico MS/MS by CFM-ID for UPLOTNAHDBEPCL-UHFFFAOYSA-N
ID: UPLOTNAHDBEPCL-UHFFFAOYSA-N
Comment: Energy0
Num peaks: 6
41.03857658 2.190646925
107.0491413 2.071537335
119.0491413 3.542350272
121.0647913 1.960598968
131.0855268 1.83511716
149.0960915 78.12445382

Name: +ve in-silico MS/MS by CFM-ID for UPLOTNAHDBEPCL-UHFFFAOYSA-N
ID: UPLOTNAHDBEPCL-UHFFFAOYSA-N
Comment: Energy1
Num peaks: 13
25.00727645 1.706146364
39.02292652 2.876723085
41.03857658 8.228959164
105.0698767 3.465585904
107.0491413 4.605850704
107.0855268 3.357302552
119.0491413 3.384002727
121.0647913 2.953154334
121.1011768 2.299792083
123.0804414 2.610317515
131.0855268 2.298223704
133.0647913 2.201595169
149.0960915 40.21991412

Name: +ve in-silico MS/MS by CFM-ID for UPLOTNAHDBEPCL-UHFFFAOYSA-N
ID: UPLOTNAHDBEPCL-UHFFFAOYSA-N
Comment: Energy2
Num peaks: 18
39.02292652 13.1372501
41.03857658 11.2368186
49.00727645 2.224218496
51.02292652 1.831501276
63.02292652 5.597570027
65.03857658 6.098316638
77.03857658 1.595743953
79.05422664 8.308402115
91.05422664 5.379874188
93.06987671 1.457266534
103.0542266 3.474443039
105.0698767 5.15823289
107.0491413 4.460304635
115.0542266 1.920817707
119.0491413 1.967306367
121.1011768 1.758534032
131.0855268 1.848283194
133.0647913 3.059789783

Name: +ve in-silico MS/MS by CFM-ID for PWYQHEGKOCEHME-UHFFFAOYSA-N
ID: PWYQHEGKOCEHME-UHFFFAOYSA-N
Comment: Energy0
Num peaks: 6
55.05422664 4.488304687
105.0334912 9.161139045
107.0491413 5.366924415
109.0647913 2.287356213
131.0855268 1.70270555
149.0960915 70.95609596

Name: +ve in-silico MS/MS by CFM-ID for PWYQHEGKOCEHME-UHFFFAOYSA-N
ID: PWYQHEGKOCEHME-UHFFFAOYSA-N
Comment: Energy1
Num peaks: 7
39.02292652 5.793871364
41.03857658 2.176288956
55.05422664 16.85220752
105.0334912 9.465668558
107.0491413 6.952907126
109.0647913 6.97895501
149.0960915 32.92143886

Name: +ve in-silico MS/MS by CFM-ID for PWYQHEGKOCEHME-UHFFFAOYSA-N
ID: PWYQHEGKOCEHME-UHFFFAOYSA-N
Comment: Energy2
Num peaks: 18
39.02292652 8.695207981
41.03857658 2.458887003
49.00727645 2.33074338
55.05422664 21.97214275
63.02292652 6.55277275
65.03857658 3.527871543
77.03857658 2.810898698
79.05422664 3.408668046
91.05422664 2.332375939
103.0542266 1.670405077
105.0334912 3.069069527
105.0698767 4.644105109
107.0491413 1.790447714
115.0542266 4.124920927
117.0698767 1.667342384
121.1011768 2.30354315
131.0855268 4.044071589
133.0647913 2.908596279

Name: +ve in-silico MS/MS by CFM-ID for CJYYTJWNIYRMNC-UHFFFAOYSA-N
ID: CJYYTJWNIYRMNC-UHFFFAOYSA-N
Comment: Energy0
Num peaks: 6
81.06987671 0.0969878201
91.05422664 0.07949569304
115.0542266 0.0849989891
131.0855268 12.71873853
133.0647913 1.18790653
149.0960915 85.71863746

Name: +ve in-silico MS/MS by CFM-ID for CJYYTJWNIYRMNC-UHFFFAOYSA-N
ID: CJYYTJWNIYRMNC-UHFFFAOYSA-N
Comment: Energy1
Num peaks: 6
81.06987671 0.4599460123
91.05422664 0.3571904529
115.0542266 0.3293555822
131.0855268 19.27457861
133.0647913 2.198600711
149.0960915 76.98886112

Name: +ve in-silico MS/MS by CFM-ID for CJYYTJWNIYRMNC-UHFFFAOYSA-N
ID: CJYYTJWNIYRMNC-UHFFFAOYSA-N
Comment: Energy2
Num peaks: 7
49.00727645 7.14039591
81.06987671 12.77022542
91.05422664 9.899684645
115.0542266 7.68751016
117.0334912 8.175494246
131.0855268 22.63504756
133.0647913 12.81999433

Name: +ve in-silico MS/MS by CFM-ID for WNTVTQIJPAFZEL-UHFFFAOYSA-N
ID: WNTVTQIJPAFZEL-UHFFFAOYSA-N
Comment: Energy0
Num peaks: 6
72.08077574 1.208948475
107.0491413 1.216222602
121.0647913 2.070311176
123.0804414 1.157243834
149.0960915 33.69559501
166.1226406 48.27395401

Name: +ve in-silico MS/MS by CFM-ID for WNTVTQIJPAFZEL-UHFFFAOYSA-N
ID: WNTVTQIJPAFZEL-UHFFFAOYSA-N
Comment: Energy1
Num peaks: 18
39.02292652 1.82501007
41.03857658 1.776081237
44.04947561 1.20741263
53.03857658 1.294742543
55.05422664 3.382347518
58.06512568 2.581341119
70.06512568 1.197438594
72.08077574 2.768982701
95.04914126 1.242765608
107.0491413 9.48126294
109.0647913 1.688289772
121.1011768 1.348236047
131.0855268 1.328367389
133.0647913 1.437742638
138.1277259 1.107581361
149.0960915 25.48603106
150.0913404 1.160027481
166.1226406 19.88575008

Name: +ve in-silico MS/MS by CFM-ID for WNTVTQIJPAFZEL-UHFFFAOYSA-N
ID: WNTVTQIJPAFZEL-UHFFFAOYSA-N
Comment: Energy2
Num peaks: 30
39.02292652 3.538634194
41.03857658 5.202371624
42.03382555 1.73158869
43.05422664 2.086464623
44.04947561 1.030415709
51.02292652 2.183466724
53.03857658 3.598654407
55.05422664 4.190889363
56.04947561 2.380070194
58.06512568 3.936571379
65.03857658 3.476920584
68.04947561 1.518663768
70.06512568 1.167517125
72.08077574 1.007060928
75.02292652 1.933890653
77.03857658 4.232957221
79.05422664 7.978248865
91.05422664 2.021000787
93.06987671 1.878345401
103.0542266 1.013245784
105.0334912 1.713700282
107.0491413 8.400450852
109.0647913 1.124161988
119.0855268 1.618367577
121.0647913 1.78904835
121.1011768 2.817497808
123.0804414 1.007298144
131.0855268 1.963911822
133.0647913 1.794290779
149.0960915 2.352471635

Name: +ve in-silico MS/MS by CFM-ID for IZSUUKYXSYVUGV-UHFFFAOYSA-N
ID: IZSUUKYXSYVUGV-UHFFFAOYSA-N
Comment: Energy0
Num peaks: 6
99.08044139 1.662278421
148.1120759 2.693101584
149.0960915 10.36818401
166.1226406 35.26372956
167.1066561 4.596227589
184.1332052 27.94187983

Name: +ve in-silico MS/MS by CFM-ID for IZSUUKYXSYVUGV-UHFFFAOYSA-N
ID: IZSUUKYXSYVUGV-UHFFFAOYSA-N
Comment: Energy1
Num peaks: 19
67.05422664 1.509249467
69.06987671 1.318527155
81.06987671 1.335129144
84.04439023 1.200956905
106.0651257 1.138699321
108.0807757 1.5690121
110.0964258 1.487044107
126.0913404 2.534268845
134.0964258 1.020423942
137.0960915 1.014819302
138.1277259 1.061406174
148.1120759 6.747913831
149.0960915 13.63607179
150.0913404 1.021361739
154.1226406 1.719304588
156.1382906 1.806346509
166.1226406 29.71187735
167.1066561 2.058207807
184.1332052 8.878819405

Name: +ve in-silico MS/MS by CFM-ID for IZSUUKYXSYVUGV-UHFFFAOYSA-N
ID: IZSUUKYXSYVUGV-UHFFFAOYSA-N
Comment: Energy2
Num peaks: 31
27.02292652 1.404474192
28.01817548 1.113456507
39.02292652 1.112802756
41.03857658 2.241022522
42.03382555 0.9980443132
54.03382555 2.461987764
55.01784114 1.571835587
55.05422664 1.642010023
56.04947561 5.362404603
57.0334912 0.954507339
58.06512568 2.751009344
66.03382555 1.196223459
67.05422664 11.97178701
69.0334912 1.123375688
69.06987671 9.088037136
70.06512568 1.327021191
81.06987671 5.062630039
83.08552677 1.84074956
84.04439023 1.207109474
86.0600403 1.685853788
95.04914126 2.260571271
97.06479133 3.335528702
99.08044139 1.530905907
106.0651257 2.325384077
110.0964258 1.618928567
112.1120759 0.9513988048
122.0600403 1.098421972
124.0756904 1.737911123
126.0913404 2.009722568
137.0960915 0.9311423421
149.0960915 1.229525455

Name: +ve in-silico MS/MS by CFM-ID for CQKFVJXOHMQBKP-UHFFFAOYSA-N
ID: CQKFVJXOHMQBKP-UHFFFAOYSA-N
Comment: Energy0
Num peaks: 6
85.07602471 9.160314336
86.0600403 7.054156201
114.0549549 12.87826674
131.081504 22.51812975
132.0655196 15.64212984
149.0920687 19.37231755

Name: +ve in-silico MS/MS by CFM-ID for CQKFVJXOHMQBKP-UHFFFAOYSA-N
ID: CQKFVJXOHMQBKP-UHFFFAOYSA-N
Comment: Energy1
Num peaks: 15
85.07602471 8.934315841
86.0600403 13.47208087
87.09167477 2.791642631
88.03930485 2.850502265
88.07569036 1.994074191
100.0393049 4.638248545
102.0549549 1.968984029
103.0865894 2.986786904
104.070605 2.27802481
113.0709393 1.956223011
114.0549549 18.23290007
115.0389705 2.620012
118.0498695 1.9443562
131.081504 6.719961263
132.0655196 8.135045297

Name: +ve in-silico MS/MS by CFM-ID for CQKFVJXOHMQBKP-UHFFFAOYSA-N
ID: CQKFVJXOHMQBKP-UHFFFAOYSA-N
Comment: Energy2
Num peaks: 8
30.03382555 3.18302542
85.07602471 28.05969893
86.0600403 29.61015477
87.09167477 4.248038349
88.07569036 2.633948003
114.0549549 7.97945026
131.081504 2.994794702
132.0655196 3.681880431

Name: +ve in-silico MS/MS by CFM-ID for KPPBNQHLUVOJFS-UHFFFAOYSA-N
ID: KPPBNQHLUVOJFS-UHFFFAOYSA-N
Comment: Energy0
Num peaks: 7
85.07602471 8.634387524
86.0600403 12.82408726
103.0865894 17.11888545
114.0549549 6.360005404
131.081504 10.16844014
132.0655196 14.7091566
149.0920687 15.32256758

Name: +ve in-silico MS/MS by CFM-ID for KPPBNQHLUVOJFS-UHFFFAOYSA-N
ID: KPPBNQHLUVOJFS-UHFFFAOYSA-N
Comment: Energy1
Num peaks: 12
44.04947561 7.158704112
46.06512568 7.016227579
71.06037464 2.595424429
73.07602471 1.513523627
83.06037464 1.522725386
85.07602471 15.79534082
86.0600403 16.00696276
87.09167477 3.379081251
103.0865894 10.02172306
114.0549549 7.495874054
131.081504 5.442169105
132.0655196 3.063705365

Name: +ve in-silico MS/MS by CFM-ID for KPPBNQHLUVOJFS-UHFFFAOYSA-N
ID: KPPBNQHLUVOJFS-UHFFFAOYSA-N
Comment: Energy2
Num peaks: 13
44.04947561 4.024804466
46.06512568 2.826453015
58.02874017 3.370765206
71.06037464 2.945137947
72.04439023 3.950393336
73.07602471 1.852091662
85.07602471 20.91253783
86.0600403 25.19253878
87.09167477 4.516292205
88.07569036 2.992057195
103.0865894 2.245057506
114.0549549 3.607400943
132.0655196 2.039002423

Name: +ve in-silico MS/MS by CFM-ID for NLEHVHSNPPSXBS-UHFFFAOYSA-N
ID: NLEHVHSNPPSXBS-UHFFFAOYSA-N
Comment: Energy0
Num peaks: 6
43.05422664 1.223040021
55.05422664 0.7188980032
57.06987671 0.6417165815
109.1011768 1.098393252
126.1277259 49.86954401
144.1382906 37.63026672

Name: +ve in-silico MS/MS by CFM-ID for NLEHVHSNPPSXBS-UHFFFAOYSA-N
ID: NLEHVHSNPPSXBS-UHFFFAOYSA-N
Comment: Energy1
Num peaks: 13
41.03857658 1.72002801
43.05422664 3.258138019
53.03857658 1.79071477
55.05422664 4.989366468
57.06987671 3.281759481
58.06512568 2.087551154
72.08077574 1.896266746
82.06512568 4.13295163
84.08077574 2.147597006
100.0756904 1.596933518
109.1011768 2.906624644
126.1277259 41.05504502
144.1382906 9.535299569

Name: +ve in-silico MS/MS by CFM-ID for NLEHVHSNPPSXBS-UHFFFAOYSA-N
ID: NLEHVHSNPPSXBS-UHFFFAOYSA-N
Comment: Energy2
Num peaks: 17
39.02292652 4.318851439
41.03857658 5.934673423
42.03382555 1.43392531
43.05422664 12.74076614
44.04947561 2.099821603
45.06987671 5.072495336
55.05422664 16.49109869
57.06987671 8.521439501
58.06512568 2.709441197
59.08552677 1.361847423
67.05422664 2.566669554
69.06987671 1.959610974
71.08552677 2.659723522
72.08077574 1.404142956
82.06512568 7.161684095
84.08077574 2.839572972
126.1277259 1.945627824

Name: +ve in-silico MS/MS by CFM-ID for WNRLFVMBSWTUSG-UHFFFAOYSA-N
ID: WNRLFVMBSWTUSG-UHFFFAOYSA-N
Comment: Energy0
Num peaks: 6
55.05422664 1.240225406
85.10117684 1.303745176
99.1168269 1.870279295
126.1277259 9.919420392
127.1117415 1.405924296
144.1382906 73.51339974

Name: +ve in-silico MS/MS by CFM-ID for WNRLFVMBSWTUSG-UHFFFAOYSA-N
ID: WNRLFVMBSWTUSG-UHFFFAOYSA-N
Comment: Energy1
Num peaks: 13
43.05422664 2.089770924
55.05422664 2.004623917
72.08077574 1.620371579
83.08552677 1.835196576
97.10117684 3.335010517
99.1168269 1.459961154
100.0756904 7.872522507
100.1120759 1.876227356
114.1277259 8.035986498
126.1277259 12.30669502
127.1117415 1.987177753
128.1069905 1.292466352
144.1382906 34.8510338

Name: +ve in-silico MS/MS by CFM-ID for WNRLFVMBSWTUSG-UHFFFAOYSA-N
ID: WNRLFVMBSWTUSG-UHFFFAOYSA-N
Comment: Energy2
Num peaks: 18
39.02292652 6.157141007
41.03857658 7.647808135
43.05422664 12.07438522
45.06987671 2.602612506
53.03857658 1.585392679
55.05422664 17.85088971
57.06987671 9.026689443
59.08552677 3.956279929
69.06987671 2.643816105
72.08077574 2.432699737
73.06479133 1.082943454
82.06512568 2.773467423
83.08552677 1.701245878
84.08077574 1.434360939
85.10117684 1.533967669
97.10117684 2.228219251
99.1168269 1.352791942
100.0756904 2.753951688

Name: +ve in-silico MS/MS by CFM-ID for GFKFBLJVPWRDEL-UHFFFAOYSA-N
ID: GFKFBLJVPWRDEL-UHFFFAOYSA-N
Comment: Energy0
Num peaks: 6
84.08077574 0.9368835686
97.10117684 0.7964495982
109.1011768 1.977936504
126.1277259 62.9198473
127.1117415 1.018764946
144.1382906 22.72337956

Name: +ve in-silico MS/MS by CFM-ID for GFKFBLJVPWRDEL-UHFFFAOYSA-N
ID: GFKFBLJVPWRDEL-UHFFFAOYSA-N
Comment: Energy1
Num peaks: 11
53.03857658 3.115705704
55.05422664 2.655843596
57.06987671 2.118412352
67.05422664 1.873899426
72.08077574 1.694888736
84.08077574 17.28708036
86.0964258 1.604791051
109.1011768 4.654868619
110.0964258 1.805713988
126.1277259 34.1082811
144.1382906 9.197598299

Name: +ve in-silico MS/MS by CFM-ID for GFKFBLJVPWRDEL-UHFFFAOYSA-N
ID: GFKFBLJVPWRDEL-UHFFFAOYSA-N
Comment: Energy2
Num peaks: 18
41.03857658 7.114116334
43.05422664 4.778418592
53.03857658 9.117480997
55.05422664 6.711098041
57.06987671 9.158507436
67.05422664 3.429205123
69.06987671 2.545998627
71.08552677 1.247307372
81.06987671 1.319449115
82.06512568 3.156355195
83.08552677 2.00752337
84.08077574 13.80760824
86.0964258 1.864132538
97.10117684 1.813793534
98.0964258 3.087868613
109.1011768 1.481619353
110.0964258 3.914129555
126.1277259 4.516339805

Name: +ve in-silico MS/MS by CFM-ID for URCTXVMRFKFRMP-UHFFFAOYSA-N
ID: URCTXVMRFKFRMP-UHFFFAOYSA-N
Comment: Energy0
Num peaks: 6
109.1011768 1.160930148
112.1120759 3.24340607
114.1277259 1.029243161
126.1277259 40.79397862
127.1117415 1.992539082
144.1382906 40.41502297

Name: +ve in-silico MS/MS by CFM-ID for URCTXVMRFKFRMP-UHFFFAOYSA-N
ID: URCTXVMRFKFRMP-UHFFFAOYSA-N
Comment: Energy1
Num peaks: 15
41.03857658 1.587436498
44.04947561 1.11517938
53.03857658 2.861828622
55.05422664 2.989124337
57.06987671 2.074003381
71.04914126 2.382045619
72.08077574 1.964572123
73.06479133 1.841222609
84.08077574 6.464331145
109.1011768 3.873317066
112.1120759 2.124572396
114.1277259 1.136476287
126.1277259 33.3080227
127.1117415 2.683282187
144.1382906 14.03970332

Name: +ve in-silico MS/MS by CFM-ID for URCTXVMRFKFRMP-UHFFFAOYSA-N
ID: URCTXVMRFKFRMP-UHFFFAOYSA-N
Comment: Energy2
Num peaks: 23
27.02292652 1.548210167
39.02292652 2.918367553
41.03857658 10.82257264
43.05422664 8.111049271
45.0334912 2.469367849
53.03857658 5.665446209
55.05422664 6.474117288
57.06987671 6.55690638
59.04914126 1.242643136
67.05422664 2.171584069
69.06987671 2.72573912
71.04914126 1.855457034
71.08552677 1.281017029
81.06987671 1.470590644
82.06512568 2.446162935
83.08552677 2.298267273
84.08077574 9.936186459
86.0964258 1.280629275
97.10117684 2.320655862
98.0964258 2.01886364
110.0964258 1.050954309
112.1120759 1.072977154
126.1277259 3.035695887

Name: +ve in-silico MS/MS by CFM-ID for LHGXPAAWEXVQHN-UHFFFAOYSA-N
ID: LHGXPAAWEXVQHN-UHFFFAOYSA-N
Comment: Energy0
Num peaks: 6
41.03857658 8.763811701
43.05422664 1.125083515
69.06987671 2.642550569
71.08552677 2.194674037
112.1120759 1.653555532
144.1382906 70.84414067

Name: +ve in-silico MS/MS by CFM-ID for LHGXPAAWEXVQHN-UHFFFAOYSA-N
ID: LHGXPAAWEXVQHN-UHFFFAOYSA-N
Comment: Energy1
Num peaks: 9
41.03857658 10.57001262
43.05422664 2.541152447
55.05422664 4.389553808
57.06987671 4.048077894
69.06987671 24.05080336
71.08552677 18.0954546
87.08044139 2.113013282
100.0756904 2.03550485
144.1382906 12.77436846

Name: +ve in-silico MS/MS by CFM-ID for LHGXPAAWEXVQHN-UHFFFAOYSA-N
ID: LHGXPAAWEXVQHN-UHFFFAOYSA-N
Comment: Energy2
Num peaks: 12
25.00727645 2.864858113
39.02292652 4.920789193
41.03857658 18.9727619
43.05422664 8.462910593
44.04947561 2.96597031
45.06987671 3.867915979
55.05422664 13.46891246
56.04947561 2.049490066
57.06987671 12.54821133
58.06512568 3.401478209
69.06987671 3.971917583
71.08552677 2.682666065

Name: +ve in-silico MS/MS by CFM-ID for RDSMGVDNKMWCDR-UHFFFAOYSA-N
ID: RDSMGVDNKMWCDR-UHFFFAOYSA-N
Comment: Energy0
Num peaks: 6
29.03857658 1.036989704
84.08077574 1.043104173
98.0964258 14.95894872
116.1069905 3.00530007
127.1117415 1.179538892
144.1382906 72.15089095

Name: +ve in-silico MS/MS by CFM-ID for RDSMGVDNKMWCDR-UHFFFAOYSA-N
ID: RDSMGVDNKMWCDR-UHFFFAOYSA-N
Comment: Energy1
Num peaks: 11
44.04947561 1.883137384
47.04914126 1.844038902
55.05422664 2.227351279
70.06512568 1.387264766
72.08077574 1.653550086
81.06987671 2.486573792
84.08077574 2.273682657
98.0964258 40.93923331
100.1120759 1.838549882
116.1069905 4.942621548
144.1382906 18.93163209

Name: +ve in-silico MS/MS by CFM-ID for RDSMGVDNKMWCDR-UHFFFAOYSA-N
ID: RDSMGVDNKMWCDR-UHFFFAOYSA-N
Comment: Energy2
Num peaks: 23
29.03857658 3.6454721
39.02292652 3.821148939
41.03857658 4.090648688
42.03382555 1.67124535
43.05422664 2.846184636
44.04947561 2.998406394
45.0334912 1.634166462
53.03857658 3.023404066
54.03382555 1.922887443
55.05422664 4.561450807
56.04947561 4.083437659
57.06987671 3.29323038
58.06512568 2.384109706
59.04914126 2.089549436
67.05422664 1.933130824
69.06987671 3.827089599
70.06512568 3.239603273
71.08552677 3.645864165
81.06987671 1.834675361
82.06512568 2.268253364
83.08552677 2.343802661
84.08077574 5.164286856
98.0964258 14.81919208

Name: +ve in-silico MS/MS by CFM-ID for SIFYFYMCNMPXFL-UHFFFAOYSA-N
ID: SIFYFYMCNMPXFL-UHFFFAOYSA-N
Comment: Energy0
Num peaks: 6
69.06987671 3.025304019
71.08552677 5.879243659
83.08552677 4.50203605
85.10117684 4.788211523
101.0960915 1.776885513
144.1382906 67.22867963

Name: +ve in-silico MS/MS by CFM-ID for SIFYFYMCNMPXFL-UHFFFAOYSA-N
ID: SIFYFYMCNMPXFL-UHFFFAOYSA-N
Comment: Energy1
Num peaks: 9
41.03857658 2.894109235
55.05422664 3.757458145
69.06987671 3.568556694
81.06987671 3.854592876
83.08552677 26.86267524
85.10117684 19.06246848
99.08044139 8.464981163
101.0960915 8.69710336
144.1382906 3.641906735

Name: +ve in-silico MS/MS by CFM-ID for SIFYFYMCNMPXFL-UHFFFAOYSA-N
ID: SIFYFYMCNMPXFL-UHFFFAOYSA-N
Comment: Energy2
Num peaks: 15
27.02292652 2.039358113
29.03857658 1.375329608
39.02292652 3.538418913
41.03857658 12.61604818
43.05422664 13.62218232
44.04947561 2.219159569
45.06987671 2.814223772
53.03857658 1.500759765
55.05422664 8.479486142
56.04947561 1.908417936
57.06987671 4.507101131
69.06987671 7.786799838
71.08552677 6.754290164
83.08552677 5.63181226
85.10117684 6.130123667

Name: +ve in-silico MS/MS by CFM-ID for JRZAPQLYCWKQIN-UHFFFAOYSA-N
ID: JRZAPQLYCWKQIN-UHFFFAOYSA-N
Comment: Energy0
Num peaks: 6
31.01784114 2.255532856
97.10117684 2.0126643
98.0964258 2.104361168
100.1120759 3.885176717
115.1117415 3.080633609
144.1382906 70.84993209

Name: +ve in-silico MS/MS by CFM-ID for JRZAPQLYCWKQIN-UHFFFAOYSA-N
ID: JRZAPQLYCWKQIN-UHFFFAOYSA-N
Comment: Energy1
Num peaks: 12
43.05422664 2.138525627
55.05422664 2.556332558
57.06987671 1.565343441
83.08552677 3.162368296
97.10117684 15.57778196
99.1168269 9.942257781
100.0756904 5.176980095
100.1120759 2.677062595
113.0960915 3.126884388
115.1117415 13.03586986
126.1277259 1.336399692
144.1382906 20.48268084

Name: +ve in-silico MS/MS by CFM-ID for JRZAPQLYCWKQIN-UHFFFAOYSA-N
ID: JRZAPQLYCWKQIN-UHFFFAOYSA-N
Comment: Energy2
Num peaks: 21
29.00219107 1.885142613
31.01784114 2.309610719
39.02292652 2.169732587
41.03857658 3.959499475
43.05422664 13.74324397
45.06987671 2.841752305
55.05422664 5.793760199
56.04947561 8.68807577
57.06987671 3.283510305
69.06987671 3.600976928
70.06512568 4.20937892
71.08552677 1.334919644
72.08077574 2.179403122
81.06987671 2.004003102
83.08552677 9.529640395
84.08077574 2.878022085
97.10117684 2.060036727
98.0964258 1.217986442
99.1168269 1.042279146
100.0756904 1.448895275
100.1120759 4.315074414

Name: +ve in-silico MS/MS by CFM-ID for GMCHMYCSCUXGGQ-UHFFFAOYSA-N
ID: GMCHMYCSCUXGGQ-UHFFFAOYSA-N
Comment: Energy0
Num peaks: 6
43.05422664 1.031511515
109.1011768 4.206046472
114.1277259 2.279374814
126.1277259 12.84004116
127.1117415 22.09472014
144.1382906 43.96155559

Name: +ve in-silico MS/MS by CFM-ID for GMCHMYCSCUXGGQ-UHFFFAOYSA-N
ID: GMCHMYCSCUXGGQ-UHFFFAOYSA-N
Comment: Energy1
Num peaks: 18
43.01784114 2.802023364
43.05422664 1.758488645
45.0334912 2.369053198
55.05422664 5.013406821
57.0334912 1.91338069
70.06512568 1.554260368
72.08077574 5.79710195
83.04914126 3.768022361
83.08552677 1.906208387
97.10117684 2.082383536
98.0964258 1.271472007
100.0756904 4.049649583
100.1120759 2.656746429
109.1011768 3.929071357
114.1277259 3.557221389
126.1277259 9.243121826
127.1117415 9.595144893
144.1382906 16.87090484

Name: +ve in-silico MS/MS by CFM-ID for GMCHMYCSCUXGGQ-UHFFFAOYSA-N
ID: GMCHMYCSCUXGGQ-UHFFFAOYSA-N
Comment: Energy2
Num peaks: 30
25.00727645 1.843561058
27.02292652 2.207908448
29.00219107 1.146618111
29.03857658 1.346799271
39.02292652 3.725074714
41.03857658 4.427857969
43.01784114 3.445603483
43.05422664 14.86026113
45.0334912 1.397029527
45.06987671 2.725612814
53.03857658 2.155788142
55.05422664 4.072434437
56.04947561 2.474394931
57.0334912 3.378374921
58.06512568 1.475532944
67.05422664 1.290835896
69.06987671 2.795117814
70.06512568 3.026066551
71.04914126 2.209705831
72.08077574 3.799759849
81.06987671 1.486844637
83.04914126 1.458488105
83.08552677 2.620207492
84.08077574 1.71477427
85.10117684 1.505411094
86.0964258 1.446811414
97.10117684 3.285466837
109.1011768 1.017684743
111.0804414 1.154850835
127.1117415 1.131851123

Name: +ve in-silico MS/MS by CFM-ID for UVYOXYJPADNJRE-UHFFFAOYSA-N
ID: UVYOXYJPADNJRE-UHFFFAOYSA-N
Comment: Energy0
Num peaks: 6
45.0334912 1.109811953
103.0542266 2.553929254
105.0698767 1.957201972
117.0698767 3.02922088
131.0855268 37.76541449
149.0960915 35.76675012

Name: +ve in-silico MS/MS by CFM-ID for UVYOXYJPADNJRE-UHFFFAOYSA-N
ID: UVYOXYJPADNJRE-UHFFFAOYSA-N
Comment: Energy1
Num peaks: 25
39.02292652 2.037552653
41.00219107 1.127781504
41.03857658 1.925333193
43.05422664 4.289992627
49.00727645 1.187628431
51.02292652 2.249887165
53.03857658 1.692324135
55.05422664 2.447288849
63.02292652 2.696161049
65.00219107 0.9681945095
65.03857658 1.775327669
67.05422664 1.866673215
73.00727645 1.542861373
75.02292652 2.645612567
77.03857658 1.757662173
79.05422664 1.762305629
87.02292652 2.084928245
89.03857658 1.95584311
91.05422664 1.702065798
103.0542266 3.731315859
105.0698767 1.460488605
117.0698767 1.573495956
119.0855268 0.9912277346
131.0855268 24.79852264
149.0960915 9.777877492

Name: +ve in-silico MS/MS by CFM-ID for UVYOXYJPADNJRE-UHFFFAOYSA-N
ID: UVYOXYJPADNJRE-UHFFFAOYSA-N
Comment: Energy2
Num peaks: 23
25.00727645 2.853487749
27.02292652 2.269431078
39.02292652 8.247843446
41.03857658 3.14469309
43.05422664 4.413839983
49.00727645 9.498951533
51.02292652 6.929232192
53.00219107 1.386009
53.03857658 4.084152181
55.05422664 3.830962356
63.02292652 5.86407953
65.00219107 1.685063366
65.03857658 3.20835553
67.05422664 2.009009457
73.00727645 2.87262274
75.02292652 4.560488836
77.03857658 2.63791785
87.02292652 2.956720733
89.03857658 2.038345624
101.0385766 1.290609022
103.0542266 1.694949475
119.0855268 1.54721051
131.0855268 1.597037546

Name: +ve in-silico MS/MS by CFM-ID for ZJKFNALIAZTTAZ-UHFFFAOYSA-N
ID: ZJKFNALIAZTTAZ-UHFFFAOYSA-N
Comment: Energy0
Num peaks: 6
67.05422664 0.3478822025
149.0960915 1.140639277
166.1226406 3.392062564
167.1066561 13.50832761
168.1019051 0.5130709206
184.1332052 78.37078708

Name: +ve in-silico MS/MS by CFM-ID for ZJKFNALIAZTTAZ-UHFFFAOYSA-N
ID: ZJKFNALIAZTTAZ-UHFFFAOYSA-N
Comment: Energy1
Num peaks: 11
67.05422664 3.35862912
96.08077574 2.759224522
109.0647913 1.557772354
114.0549549 1.813602002
116.070605 1.280317971
140.1069905 1.315381262
148.1120759 1.360672318
149.0960915 3.771731917
166.1226406 10.87282838
167.1066561 9.369553268
184.1332052 43.46472551

Name: +ve in-silico MS/MS by CFM-ID for ZJKFNALIAZTTAZ-UHFFFAOYSA-N
ID: ZJKFNALIAZTTAZ-UHFFFAOYSA-N
Comment: Energy2
Num peaks: 26
28.01817548 1.080940767
30.03382555 1.234718028
43.01784114 1.494434144
51.02292652 1.331261611
53.03857658 0.9867108301
54.03382555 2.595208732
56.04947561 2.369841703
58.06512568 1.34337942
67.05422664 21.04813295
69.06987671 6.603648493
71.08552677 1.502672101
72.04439023 2.889540993
74.0600403 1.063736937
81.06987671 5.600929012
83.08552677 2.215681985
96.08077574 6.412023639
98.0964258 3.087951091
122.0964258 1.261621113
123.0804414 1.355164516
125.0960915 1.467213618
140.1069905 1.664370163
149.0960915 4.164100747
151.075356 2.619170957
166.1226406 1.340688195
167.1066561 2.788845098
168.1019051 1.118094015

Name: +ve in-silico MS/MS by CFM-ID for SVZQWHFOVIIKDC-UHFFFAOYSA-N
ID: SVZQWHFOVIIKDC-UHFFFAOYSA-N
Comment: Energy0
Num peaks: 6
122.0600403 2.28451958
124.0756904 5.036589642
148.1120759 1.339163721
149.0960915 12.38843389
150.0913404 0.744263865
166.1226406 69.34894323

Name: +ve in-silico MS/MS by CFM-ID for SVZQWHFOVIIKDC-UHFFFAOYSA-N
ID: SVZQWHFOVIIKDC-UHFFFAOYSA-N
Comment: Energy1
Num peaks: 25
39.02292652 1.708867913
43.05422664 1.453330949
52.01817548 0.9069183764
54.03382555 1.623508829
56.04947561 1.828965212
81.06987671 0.9122147184
93.06987671 1.364853307
95.08552677 0.9706359008
98.0600403 1.001991962
106.0651257 2.042699584
107.0491413 1.161287902
107.0855268 1.365431768
109.0647913 1.418926712
110.0964258 0.9346699454
111.0804414 1.561851811
119.0855268 1.105915056
122.0600403 4.356522388
122.0964258 1.106906808
124.0756904 4.847374152
124.1120759 1.136915082
131.0855268 1.229204857
136.1120759 1.400772439
148.1120759 2.664078225
149.0960915 7.900741886
166.1226406 34.05416251

Name: +ve in-silico MS/MS by CFM-ID for SVZQWHFOVIIKDC-UHFFFAOYSA-N
ID: SVZQWHFOVIIKDC-UHFFFAOYSA-N
Comment: Energy2
Num peaks: 31
39.02292652 4.739186358
40.01817548 1.160390037
41.03857658 1.608048776
42.03382555 3.132967371
51.02292652 1.541559579
52.01817548 1.460658299
53.03857658 1.191237982
54.03382555 5.605690474
55.01784114 1.228963365
55.05422664 3.583277354
56.04947561 2.393485461
57.06987671 3.162258113
65.03857658 4.128819497
67.05422664 4.666979992
69.06987671 1.884711217
79.05422664 2.424517466
81.0334912 1.193155419
81.06987671 5.511206558
83.08552677 1.8543409
91.05422664 1.25972148
93.06987671 3.738679808
95.08552677 2.484254879
96.04439023 1.129154019
105.0698767 1.219782961
107.0855268 3.493417157
109.1011768 1.011774467
119.0855268 1.071864175
121.1011768 1.930247132
131.0855268 2.15931215
133.0647913 1.048279393
150.0913404 1.800254272

Name: +ve in-silico MS/MS by CFM-ID for CMJGQLANBALESM-UHFFFAOYSA-N
ID: CMJGQLANBALESM-UHFFFAOYSA-N
Comment: Energy0
Num peaks: 6
15.02292652 0.04385295967
41.00219107 0.1806661801
107.0855268 1.787440362
123.0804414 0.4620525239
133.0647913 2.065199995
149.0960915 95.37588936

Name: +ve in-silico MS/MS by CFM-ID for CMJGQLANBALESM-UHFFFAOYSA-N
ID: CMJGQLANBALESM-UHFFFAOYSA-N
Comment: Energy1
Num peaks: 6
49.00727645 0.1923701681
57.06987671 0.2158812116
107.0855268 2.98697609
123.0804414 1.712021495
133.0647913 3.231012325
149.0960915 90.34837807

Name: +ve in-silico MS/MS by CFM-ID for CMJGQLANBALESM-UHFFFAOYSA-N
ID: CMJGQLANBALESM-UHFFFAOYSA-N
Comment: Energy2
Num peaks: 9
41.00219107 3.878632682
57.06987671 3.136754076
65.03857658 9.591618674
81.06987671 4.097662964
91.05422664 7.155640331
107.0855268 9.735648453
117.0334912 15.20157748
133.0647913 22.55022458
149.0960915 5.188406652

Name: +ve in-silico MS/MS by CFM-ID for NHQFGTVDMAORLT-UHFFFAOYSA-N
ID: NHQFGTVDMAORLT-UHFFFAOYSA-N
Comment: Energy0
Num peaks: 6
55.05422664 1.630574904
79.05422664 3.672371562
81.06987671 2.622011769
107.0491413 1.852487185
109.0647913 6.679090146
149.0960915 78.03399843

Name: +ve in-silico MS/MS by CFM-ID for NHQFGTVDMAORLT-UHFFFAOYSA-N
ID: NHQFGTVDMAORLT-UHFFFAOYSA-N
Comment: Energy1
Num peaks: 6
41.03857658 6.239059531
79.05422664 5.012992444
105.0334912 9.404031559
107.0491413 6.149128866
109.0647913 21.84174135
149.0960915 36.09405126

Name: +ve in-silico MS/MS by CFM-ID for NHQFGTVDMAORLT-UHFFFAOYSA-N
ID: NHQFGTVDMAORLT-UHFFFAOYSA-N
Comment: Energy2
Num peaks: 6
39.02292652 12.51284844
41.03857658 5.479261071
55.05422664 30.69280263
57.06987671 23.80568532
65.03857658 3.991595772
79.05422664 5.692995775

Name: +ve in-silico MS/MS by CFM-ID for SHNYBYYWROQJTL-UHFFFAOYSA-N
ID: SHNYBYYWROQJTL-UHFFFAOYSA-N
Comment: Energy0
Num peaks: 6
72.08077574 0.7028994376
149.0960915 1.70733927
166.1226406 6.281841009
167.1066561 29.68987585
168.1019051 0.6722533318
184.1332052 55.4610721

Name: +ve in-silico MS/MS by CFM-ID for SHNYBYYWROQJTL-UHFFFAOYSA-N
ID: SHNYBYYWROQJTL-UHFFFAOYSA-N
Comment: Energy1
Num peaks: 15
56.04947561 1.078485965
58.06512568 5.668890779
71.04914126 1.011603557
72.08077574 1.961325076
81.0334912 1.026076076
83.04914126 1.163519408
109.0647913 1.34084413
125.0597059 2.903891686
127.075356 15.38881377
149.0960915 3.839321979
156.1382906 1.662357369
166.1226406 6.947886968
167.1066561 13.17467433
168.1019051 1.049941943
184.1332052 22.10383989

Name: +ve in-silico MS/MS by CFM-ID for SHNYBYYWROQJTL-UHFFFAOYSA-N
ID: SHNYBYYWROQJTL-UHFFFAOYSA-N
Comment: Energy2
Num peaks: 23
55.05422664 8.873116957
56.04947561 4.022225805
57.06987671 8.056755456
58.06512568 4.136705674
65.03857658 3.252072317
67.05422664 4.37678903
69.06987671 2.486630235
72.08077574 8.479232471
74.0964258 9.307612919
79.05422664 1.231677313
81.0334912 2.066526683
81.06987671 1.783678907
82.06512568 3.135063242
83.04914126 1.437391713
83.08552677 2.091175111
84.08077574 3.596756722
98.0964258 3.435327097
108.0807757 2.473533549
109.0647913 1.444185053
110.0964258 1.260353598
126.0913404 1.321965397
151.075356 1.408922731
167.1066561 1.080968031

Name: +ve in-silico MS/MS by CFM-ID for OCPPVWQQXKOCMP-UHFFFAOYSA-N
ID: OCPPVWQQXKOCMP-UHFFFAOYSA-N
Comment: Energy0
Num peaks: 6
55.05422664 2.816005265
95.04914126 1.938717603
121.0647913 1.517710007
131.0855268 1.890747809
133.0647913 1.826156067
149.0960915 82.38956955

Name: +ve in-silico MS/MS by CFM-ID for OCPPVWQQXKOCMP-UHFFFAOYSA-N
ID: OCPPVWQQXKOCMP-UHFFFAOYSA-N
Comment: Energy1
Num peaks: 11
51.02292652 3.912748771
53.03857658 5.405432532
55.05422664 7.310591545
95.04914126 2.730535011
105.0698767 2.00603331
107.0855268 1.914286628
121.0647913 2.09582545
121.1011768 2.607288313
131.0855268 2.47774939
133.0647913 4.294871901
149.0960915 46.85025211

Name: +ve in-silico MS/MS by CFM-ID for OCPPVWQQXKOCMP-UHFFFAOYSA-N
ID: OCPPVWQQXKOCMP-UHFFFAOYSA-N
Comment: Energy2
Num peaks: 16
39.02292652 3.152741814
49.00727645 5.950960792
51.02292652 10.85338537
53.03857658 17.03377728
55.05422664 9.74372209
63.02292652 3.723370855
65.03857658 3.022782876
77.03857658 2.288504563
89.03857658 1.553490657
91.05422664 3.917334428
103.0542266 3.797768316
105.0698767 4.768147799
119.0855268 1.379912907
121.1011768 2.203696218
131.0855268 2.749543615
133.0647913 4.717093235

Name: +ve in-silico MS/MS by CFM-ID for FIEOWLJTTPRVRK-UHFFFAOYSA-N
ID: FIEOWLJTTPRVRK-UHFFFAOYSA-N
Comment: Energy0
Num peaks: 6
44.04947561 1.102818569
69.06987671 1.16921791
126.0913404 2.246809452
128.1069905 6.382821637
166.1226406 11.01554813
184.1332052 65.83828334

Name: +ve in-silico MS/MS by CFM-ID for FIEOWLJTTPRVRK-UHFFFAOYSA-N
ID: FIEOWLJTTPRVRK-UHFFFAOYSA-N
Comment: Energy1
Num peaks: 19
29.03857658 1.122696909
58.06512568 1.175340895
65.03857658 1.314814503
67.05422664 1.728342132
69.06987671 9.001069678
71.08552677 8.910236126
73.10117684 1.532418684
97.06479133 1.124202091
125.0597059 2.045029873
138.0913404 1.238279704
140.1069905 2.467956062
142.1226406 1.948704526
153.0910061 2.119920031
154.086255 1.133853784
156.1019051 5.795204003
156.1382906 2.805648236
166.1226406 7.638817885
168.1019051 1.293411738
184.1332052 25.79589086

Name: +ve in-silico MS/MS by CFM-ID for FIEOWLJTTPRVRK-UHFFFAOYSA-N
ID: FIEOWLJTTPRVRK-UHFFFAOYSA-N
Comment: Energy2
Num peaks: 26
15.02292652 1.274033255
27.02292652 1.581868465
29.03857658 1.032349269
39.02292652 3.181434126
41.03857658 3.079655059
42.03382555 2.061645908
43.05422664 1.209559575
44.04947561 1.628681086
52.01817548 2.10592355
54.03382555 1.902679579
55.01784114 4.262406882
56.0130901 1.421327499
56.04947561 6.782948008
58.02874017 1.873857717
58.06512568 6.687570885
65.03857658 1.058724736
67.05422664 5.041106902
69.06987671 17.86265239
71.08552677 4.018990986
73.10117684 1.24893478
82.02874017 2.604768981
84.04439023 1.60531444
95.04914126 1.66957934
95.08552677 0.9694140593
97.06479133 3.32402809
99.08044139 0.9774381686

Name: +ve in-silico MS/MS by CFM-ID for NHFRGTVSKOPUBK-UHFFFAOYSA-N
ID: NHFRGTVSKOPUBK-UHFFFAOYSA-N
Comment: Energy0
Num peaks: 6
57.0334912 1.640030077
71.04914126 1.538568997
91.05422664 2.044212668
119.0855268 3.549273794
131.0855268 17.88079012
149.0960915 60.90710431

Name: +ve in-silico MS/MS by CFM-ID for NHFRGTVSKOPUBK-UHFFFAOYSA-N
ID: NHFRGTVSKOPUBK-UHFFFAOYSA-N
Comment: Energy1
Num peaks: 14
39.02292652 2.466076358
43.01784114 3.075152339
45.0334912 2.628816727
53.00219107 1.919544966
55.01784114 1.933515953
57.0334912 5.475173923
71.04914126 3.494042247
91.05422664 8.798817976
93.06987671 1.712994347
103.0542266 2.088060566
105.0698767 5.035089057
119.0855268 5.858562126
131.0855268 14.29391198
149.0960915 22.03465711

Name: +ve in-silico MS/MS by CFM-ID for NHFRGTVSKOPUBK-UHFFFAOYSA-N
ID: NHFRGTVSKOPUBK-UHFFFAOYSA-N
Comment: Energy2
Num peaks: 23
25.00727645 3.561204929
27.02292652 3.774660315
29.00219107 1.56828709
29.03857658 1.408309706
39.02292652 9.119487948
41.00219107 2.559048683
41.03857658 4.451718553
43.01784114 2.951352122
49.00727645 2.000840087
51.02292652 2.46317308
53.00219107 4.777142616
53.03857658 1.435339973
55.01784114 4.8618366
57.0334912 4.017118917
67.01784114 1.89171426
79.05422664 2.237271687
91.05422664 10.17526854
93.06987671 1.964674457
103.0542266 4.455700086
105.0698767 5.016878656
107.0855268 2.518885983
119.0855268 2.160702841
133.0647913 1.371364

Name: +ve in-silico MS/MS by CFM-ID for PZDWBPCVLDKVPZ-UHFFFAOYSA-N
ID: PZDWBPCVLDKVPZ-UHFFFAOYSA-N
Comment: Energy0
Num peaks: 6
43.05422664 3.919977175
53.03857658 1.721202162
57.06987671 21.8933001
71.04914126 11.9359702
74.0964258 15.66853477
144.1382906 35.55769052

Name: +ve in-silico MS/MS by CFM-ID for PZDWBPCVLDKVPZ-UHFFFAOYSA-N
ID: PZDWBPCVLDKVPZ-UHFFFAOYSA-N
Comment: Energy1
Num peaks: 6
43.05422664 9.013377204
53.03857658 3.203575993
57.06987671 40.65041527
71.04914126 9.7872801
74.0964258 18.32698704
144.1382906 4.370396027

Name: +ve in-silico MS/MS by CFM-ID for PZDWBPCVLDKVPZ-UHFFFAOYSA-N
ID: PZDWBPCVLDKVPZ-UHFFFAOYSA-N
Comment: Energy2
Num peaks: 6
15.02292652 2.24316335
41.03857658 25.01050711
43.05422664 14.66736999
55.05422664 2.810386217
57.06987671 38.64282055
71.04914126 1.708405725

Name: +ve in-silico MS/MS by CFM-ID for MFNGXCWFMUDGJL-UHFFFAOYSA-N
ID: MFNGXCWFMUDGJL-UHFFFAOYSA-N
Comment: Energy0
Num peaks: 6
44.04947561 2.197413838
57.06987671 1.610397569
109.1011768 1.711142341
126.1277259 6.237857574
127.1117415 14.36454231
144.1382906 60.84690632

Name: +ve in-silico MS/MS by CFM-ID for MFNGXCWFMUDGJL-UHFFFAOYSA-N
ID: MFNGXCWFMUDGJL-UHFFFAOYSA-N
Comment: Energy1
Num peaks: 15
41.03857658 1.998437427
43.05422664 3.123070518
44.04947561 4.889807528
55.05422664 4.14792239
57.06987671 10.44711875
59.08552677 1.870033081
71.08552677 9.716965344
72.04439023 2.353842713
73.10117684 1.670463276
86.0600403 1.874947039
100.0756904 1.598336861
109.1011768 3.698209677
126.1277259 5.810116891
127.1117415 8.074577715
144.1382906 19.38035124

Name: +ve in-silico MS/MS by CFM-ID for MFNGXCWFMUDGJL-UHFFFAOYSA-N
ID: MFNGXCWFMUDGJL-UHFFFAOYSA-N
Comment: Energy2
Num peaks: 24
27.02292652 1.94343638
29.03857658 1.221636247
39.02292652 1.461771493
41.03857658 9.594012562
42.03382555 1.588169921
43.05422664 10.69716977
44.04947561 5.01972854
45.06987671 1.385938404
53.03857658 1.642281473
55.01784114 2.557055182
55.05422664 7.461959941
57.06987671 9.320420485
59.08552677 3.214728721
68.04947561 1.887067021
69.0334912 2.062417095
69.06987671 1.797791271
70.06512568 1.405423387
71.08552677 6.942487439
72.04439023 1.844828184
83.04914126 2.8474056
100.0756904 1.109068426
109.1011768 1.750780729
111.0804414 1.072306662
127.1117415 1.026288911

Name: +ve in-silico MS/MS by CFM-ID for OADIMHBDTCWKRS-UHFFFAOYSA-N
ID: OADIMHBDTCWKRS-UHFFFAOYSA-N
Comment: Energy0
Num peaks: 6
107.0491413 1.058368864
121.0647913 1.976983115
123.0804414 1.230656742
149.0960915 34.18492147
150.0913404 1.087860505
166.1226406 48.80308404

Name: +ve in-silico MS/MS by CFM-ID for OADIMHBDTCWKRS-UHFFFAOYSA-N
ID: OADIMHBDTCWKRS-UHFFFAOYSA-N
Comment: Energy1
Num peaks: 23
39.02292652 1.517726849
41.03857658 1.854051067
44.04947561 1.106571058
58.06512568 1.562328662
91.05422664 0.9569601143
93.06987671 0.9782631507
107.0491413 3.769335932
108.0807757 1.190344298
109.0647913 1.132802809
110.0964258 1.077525708
119.0855268 0.8065686794
121.0647913 2.364314659
121.1011768 1.467143667
122.0964258 0.8833348864
123.0804414 2.428228654
124.1120759 0.9414899983
131.0855268 1.470383969
133.0647913 1.933591944
138.1277259 1.146792786
148.1120759 0.9056762049
149.0960915 28.32602025
150.0913404 1.608650178
166.1226406 21.36990728

Name: +ve in-silico MS/MS by CFM-ID for OADIMHBDTCWKRS-UHFFFAOYSA-N
ID: OADIMHBDTCWKRS-UHFFFAOYSA-N
Comment: Energy2
Num peaks: 31
39.02292652 3.813222528
41.03857658 3.13220616
43.05422664 1.658229365
51.02292652 2.681998492
53.03857658 1.878853558
58.06512568 1.864584708
63.02292652 2.694189274
65.03857658 2.830199168
66.03382555 1.365793543
75.02292652 1.499692077
77.03857658 3.139778775
79.05422664 6.24892409
89.03857658 1.330587556
91.05422664 3.161464884
93.06987671 2.96189209
94.06512568 1.292555734
95.08552677 1.157678953
103.0542266 1.359183384
105.0334912 2.437326006
107.0491413 6.669702613
107.0855268 1.217917735
109.0647913 1.129837056
117.0698767 1.10927362
119.0855268 1.945521156
121.0647913 2.601666579
121.1011768 3.530771664
123.0804414 1.562820538
131.0855268 2.650533426
133.0647913 3.178721153
149.0960915 3.097779285
150.0913404 1.658074757

Name: +ve in-silico MS/MS by CFM-ID for LZVQJTDTFSZBIL-UHFFFAOYSA-N
ID: LZVQJTDTFSZBIL-UHFFFAOYSA-N
Comment: Energy0
Num peaks: 6
107.0491413 1.080120901
121.0647913 1.851478902
123.0804414 1.16783481
149.0960915 34.56213501
150.0913404 1.32338911
166.1226406 49.41078351

Name: +ve in-silico MS/MS by CFM-ID for LZVQJTDTFSZBIL-UHFFFAOYSA-N
ID: LZVQJTDTFSZBIL-UHFFFAOYSA-N
Comment: Energy1
Num peaks: 21
39.02292652 1.119705039
41.03857658 1.582502412
44.04947561 1.101833794
58.06512568 1.554305517
105.0698767 1.25376382
107.0491413 3.851179155
107.0855268 1.427052712
109.0647913 1.12757792
121.0647913 2.532995997
121.1011768 1.431888779
122.0964258 1.749055799
123.0804414 2.740882256
124.1120759 1.846932358
131.0855268 1.464802452
133.0647913 2.098003002
138.1277259 1.108724371
140.1069905 0.9336756597
148.1120759 0.9007351324
149.0960915 28.17384853
150.0913404 1.608643666
166.1226406 21.22216351

Name: +ve in-silico MS/MS by CFM-ID for LZVQJTDTFSZBIL-UHFFFAOYSA-N
ID: LZVQJTDTFSZBIL-UHFFFAOYSA-N
Comment: Energy2
Num peaks: 31
39.02292652 3.139915133
41.03857658 3.172160993
43.05422664 1.446952399
51.02292652 3.654706521
53.03857658 3.016159933
55.05422664 1.448617003
56.04947561 0.9263108671
58.06512568 1.885840056
65.03857658 3.057145328
66.03382555 1.092818377
75.02292652 1.643951552
77.03857658 3.975934989
79.05422664 6.649541025
91.05422664 2.664339372
93.06987671 1.744333458
103.0542266 1.161343188
105.0334912 2.705717409
105.0698767 1.858250922
107.0491413 7.089515959
107.0855268 2.413030595
109.0647913 1.158861662
117.0698767 1.201812107
119.0855268 1.954204796
121.0647913 2.553323687
121.1011768 3.569324054
122.0964258 1.458487761
123.0804414 1.504948587
131.0855268 2.708407497
133.0647913 4.331120019
149.0960915 3.198665895
150.0913404 1.826298433

Name: +ve in-silico MS/MS by CFM-ID for UHLRKQIKDXZVCZ-UHFFFAOYSA-N
ID: UHLRKQIKDXZVCZ-UHFFFAOYSA-N
Comment: Energy0
Num peaks: 6
107.0491413 1.102369183
121.0647913 1.851015943
123.0804414 1.134721602
149.0960915 35.61514453
150.0913404 1.373799726
166.1226406 50.25903528

Name: +ve in-silico MS/MS by CFM-ID for UHLRKQIKDXZVCZ-UHFFFAOYSA-N
ID: UHLRKQIKDXZVCZ-UHFFFAOYSA-N
Comment: Energy1
Num peaks: 14
41.03857658 2.20944949
58.06512568 1.631718097
107.0491413 4.209730493
107.0855268 1.595214987
121.0647913 2.625391534
121.1011768 1.606648141
122.0964258 1.857631761
123.0804414 2.67652494
124.1120759 1.988461115
131.0855268 1.619651245
133.0647913 2.359776899
149.0960915 31.69381269
150.0913404 1.81169201
166.1226406 23.07166419

Name: +ve in-silico MS/MS by CFM-ID for UHLRKQIKDXZVCZ-UHFFFAOYSA-N
ID: UHLRKQIKDXZVCZ-UHFFFAOYSA-N
Comment: Energy2
Num peaks: 23
39.02292652 3.910279568
41.03857658 3.567674788
51.02292652 2.646083182
58.06512568 1.845067904
63.02292652 2.912541703
65.03857658 4.612108469
79.05422664 8.863173683
80.04947561 2.286828951
82.06512568 1.81730328
91.05422664 1.913524584
103.0542266 1.711643092
105.0698767 2.583784892
107.0491413 9.377113898
107.0855268 3.179185455
109.0647913 1.579073896
119.0855268 2.753992061
121.0647913 3.897025781
121.1011768 4.610678395
122.0964258 1.590205922
131.0855268 3.285715307
133.0647913 5.697204921
149.0960915 4.104946272
150.0913404 2.211999298

Name: +ve in-silico MS/MS by CFM-ID for XWLXNPMITZDCHL-UHFFFAOYSA-N
ID: XWLXNPMITZDCHL-UHFFFAOYSA-N
Comment: Energy0
Num peaks: 6
107.0491413 1.063813339
121.0647913 1.985434762
123.0804414 1.210551953
149.0960915 34.41810177
150.0913404 1.082023444
166.1226406 49.19554823

Name: +ve in-silico MS/MS by CFM-ID for XWLXNPMITZDCHL-UHFFFAOYSA-N
ID: XWLXNPMITZDCHL-UHFFFAOYSA-N
Comment: Energy1
Num peaks: 21
39.02292652 1.510262345
41.03857658 2.038242351
44.04947561 1.123049596
58.06512568 1.563902175
91.05422664 0.8196904829
107.0491413 3.806886594
108.0807757 0.9218112972
109.0647913 1.153716491
110.0964258 0.8351853498
121.0647913 2.391079137
121.1011768 1.469992183
122.0964258 0.9017870805
123.0804414 2.44685371
124.1120759 0.9734509659
131.0855268 1.50065548
133.0647913 2.031361829
138.1277259 1.133339905
148.1120759 0.9216880097
149.0960915 29.0599454
150.0913404 1.571070024
166.1226406 21.84961419

Name: +ve in-silico MS/MS by CFM-ID for XWLXNPMITZDCHL-UHFFFAOYSA-N
ID: XWLXNPMITZDCHL-UHFFFAOYSA-N
Comment: Energy2
Num peaks: 31
39.02292652 3.471377661
41.03857658 3.248085665
43.05422664 1.493803213
49.00727645 2.23942782
51.02292652 4.263621275
53.03857658 2.64113733
55.05422664 1.462966279
58.06512568 1.56222058
63.02292652 1.703359847
65.03857658 2.209234023
75.02292652 1.261053278
77.03857658 3.002267989
79.05422664 5.880027474
80.04947561 1.392551285
82.06512568 1.458343295
89.03857658 1.419064734
91.05422664 2.852646201
93.06987671 2.543973601
105.0334912 2.652920907
105.0698767 1.424194752
107.0491413 6.571666169
107.0855268 1.504954949
109.0647913 1.172847751
119.0855268 1.870202089
121.0647913 2.650978308
121.1011768 3.393566713
123.0804414 1.48523212
131.0855268 2.736649273
133.0647913 3.581165753
149.0960915 3.247814203
150.0913404 1.353178229

Name: +ve in-silico MS/MS by CFM-ID for VEJWNIYARKAHFI-UHFFFAOYSA-N
ID: VEJWNIYARKAHFI-UHFFFAOYSA-N
Comment: Energy0
Num peaks: 6
121.0647913 1.799510199
123.0804414 1.137712583
134.0964258 2.399638417
149.0960915 33.77638063
150.0913404 1.278522597
166.1226406 48.3597732

Name: +ve in-silico MS/MS by CFM-ID for VEJWNIYARKAHFI-UHFFFAOYSA-N
ID: VEJWNIYARKAHFI-UHFFFAOYSA-N
Comment: Energy1
Num peaks: 13
41.03857658 1.941860515
58.06512568 1.646323748
107.0491413 4.486172548
109.0647913 1.502207106
117.0698767 2.284445738
119.0855268 1.399170203
121.0647913 2.851638503
123.0804414 2.621594882
133.0647913 2.275544106
134.0964258 2.531848214
149.0960915 31.56658771
150.0913404 2.086978876
166.1226406 23.2932115

Name: +ve in-silico MS/MS by CFM-ID for VEJWNIYARKAHFI-UHFFFAOYSA-N
ID: VEJWNIYARKAHFI-UHFFFAOYSA-N
Comment: Energy2
Num peaks: 29
39.02292652 4.09830784
41.03857658 2.933437443
43.05422664 1.430739202
49.00727645 2.201383428
51.02292652 4.980719007
53.03857658 1.720740616
56.04947561 1.214050165
58.06512568 1.846949856
63.02292652 6.352566206
65.03857658 2.904175893
66.03382555 1.220620036
79.05422664 2.413520902
80.04947561 1.116665257
89.03857658 1.770509526
91.05422664 3.268439026
93.06987671 3.507180853
103.0542266 1.91692687
105.0698767 3.047467399
106.0651257 1.384752559
107.0491413 7.064560707
109.0647913 1.104300268
117.0698767 5.37626388
119.0855268 3.093364984
121.0647913 2.216507093
123.0804414 1.474894148
133.0647913 4.64033844
134.0964258 0.9902896958
149.0960915 2.691352542
150.0913404 2.059129848

Name: +ve in-silico MS/MS by CFM-ID for BMJOZRWTXZSXSN-UHFFFAOYSA-N
ID: BMJOZRWTXZSXSN-UHFFFAOYSA-N
Comment: Energy0
Num peaks: 8
19.01784114 3.434851825
73.0396392 2.366590296
91.05020388 4.561073193
105.0658539 4.66593389
117.0658539 8.972564122
118.086255 2.568101783
131.081504 11.66371242
149.0920687 43.90946103

Name: +ve in-silico MS/MS by CFM-ID for BMJOZRWTXZSXSN-UHFFFAOYSA-N
ID: BMJOZRWTXZSXSN-UHFFFAOYSA-N
Comment: Energy1
Num peaks: 15
45.0334912 15.50629617
59.04914126 15.27419503
60.04439023 1.39332191
73.0396392 4.707384734
74.0600403 1.616346259
88.07569036 3.001626571
91.05020388 3.673182144
99.05528926 1.721547849
100.0756904 1.638970454
101.0709393 2.475017189
105.0658539 4.082273308
117.0658539 4.918227576
118.086255 5.068414906
131.081504 8.833287895
149.0920687 6.517482731

Name: +ve in-silico MS/MS by CFM-ID for BMJOZRWTXZSXSN-UHFFFAOYSA-N
ID: BMJOZRWTXZSXSN-UHFFFAOYSA-N
Comment: Energy2
Num peaks: 15
29.99744004 1.246377671
45.00833907 12.08302431
45.0334912 5.735058844
47.02398914 1.923861758
59.02398914 2.437838439
59.04914126 4.642934314
60.04439023 11.35023407
72.04439023 2.817560799
73.0396392 15.97327643
74.0600403 12.60754785
75.05528926 2.024010528
86.0600403 1.59629242
88.07569036 3.370475481
91.05020388 1.214108219
105.0658539 1.278657082

Name: +ve in-silico MS/MS by CFM-ID for ZVRUYGLKPLHUBH-UHFFFAOYSA-N
ID: ZVRUYGLKPLHUBH-UHFFFAOYSA-N
Comment: Energy0
Num peaks: 6
15.02292652 0.0733860242
81.06987671 0.04570313004
115.0542266 0.04193055931
131.0855268 12.75782494
133.0647913 2.275885269
149.0960915 84.73477625

Name: +ve in-silico MS/MS by CFM-ID for ZVRUYGLKPLHUBH-UHFFFAOYSA-N
ID: ZVRUYGLKPLHUBH-UHFFFAOYSA-N
Comment: Energy1
Num peaks: 6
49.00727645 0.3872438797
105.0698767 0.2749723101
115.0542266 0.3032914344
131.0855268 18.70647108
133.0647913 5.692475088
149.0960915 73.97133584

Name: +ve in-silico MS/MS by CFM-ID for ZVRUYGLKPLHUBH-UHFFFAOYSA-N
ID: ZVRUYGLKPLHUBH-UHFFFAOYSA-N
Comment: Energy2
Num peaks: 6
49.00727645 7.942032886
81.06987671 12.21770844
91.05422664 6.508960501
131.0855268 27.90478652
133.0647913 19.83408281
149.0960915 6.438187582

Name: +ve in-silico MS/MS by CFM-ID for LNKKKBUOSGEZGH-UHFFFAOYSA-N
ID: LNKKKBUOSGEZGH-UHFFFAOYSA-N
Comment: Energy0
Num peaks: 6
15.02292652 0.07576877275
91.05422664 0.03332083548
115.0542266 0.04223124982
131.0855268 12.89550512
133.0647913 0.9857714488
149.0960915 85.8943421

Name: +ve in-silico MS/MS by CFM-ID for LNKKKBUOSGEZGH-UHFFFAOYSA-N
ID: LNKKKBUOSGEZGH-UHFFFAOYSA-N
Comment: Energy1
Num peaks: 6
49.00727645 0.302937803
81.06987671 0.2266614185
115.0542266 0.3366761781
131.0855268 19.22020365
133.0647913 3.409953265
149.0960915 76.00388138

Name: +ve in-silico MS/MS by CFM-ID for LNKKKBUOSGEZGH-UHFFFAOYSA-N
ID: LNKKKBUOSGEZGH-UHFFFAOYSA-N
Comment: Energy2
Num peaks: 6
49.00727645 10.32459436
81.06987671 6.944428968
105.0698767 12.3187888
131.0855268 32.90858015
133.0647913 10.01590056
149.0960915 8.182426774

Name: +ve in-silico MS/MS by CFM-ID for VGURTWJLAUCUIO-UHFFFAOYSA-N
ID: VGURTWJLAUCUIO-UHFFFAOYSA-N
Comment: Energy0
Num peaks: 6
41.03857658 2.117476298
107.0491413 2.054239718
123.0804414 1.58935313
131.0855268 1.773475595
133.0647913 6.978998868
149.0960915 76.37961748

Name: +ve in-silico MS/MS by CFM-ID for VGURTWJLAUCUIO-UHFFFAOYSA-N
ID: VGURTWJLAUCUIO-UHFFFAOYSA-N
Comment: Energy1
Num peaks: 13
39.02292652 2.730506382
41.03857658 7.800049788
105.0698767 3.320669306
107.0491413 4.45127336
107.0855268 3.140397103
119.0491413 1.627152725
119.0855268 1.483325925
121.0647913 2.340090751
121.1011768 2.140245163
123.0804414 2.291045885
131.0855268 2.15231155
133.0647913 10.64784009
149.0960915 37.34444092

Name: +ve in-silico MS/MS by CFM-ID for VGURTWJLAUCUIO-UHFFFAOYSA-N
ID: VGURTWJLAUCUIO-UHFFFAOYSA-N
Comment: Energy2
Num peaks: 18
25.00727645 2.574489057
39.02292652 11.88879699
41.03857658 8.234016102
49.00727645 2.608437803
51.02292652 2.124283476
63.02292652 5.153341123
65.03857658 6.03313314
79.05422664 7.534548427
89.03857658 1.787670191
91.05422664 6.345280746
93.06987671 2.101996953
103.0542266 3.590585075
105.0698767 5.977991932
107.0491413 4.476000102
115.0542266 2.392407871
121.1011768 1.450006764
131.0855268 1.724919889
133.0647913 5.090069695

Name: +ve in-silico MS/MS by CFM-ID for CHQPRDVSUIJJNP-UHFFFAOYSA-N
ID: CHQPRDVSUIJJNP-UHFFFAOYSA-N
Comment: Energy0
Num peaks: 6
41.03857658 2.269875219
55.05422664 2.157223815
107.0491413 2.2272502
119.0491413 2.311685858
121.0647913 1.922259085
149.0960915 76.6626103

Name: +ve in-silico MS/MS by CFM-ID for CHQPRDVSUIJJNP-UHFFFAOYSA-N
ID: CHQPRDVSUIJJNP-UHFFFAOYSA-N
Comment: Energy1
Num peaks: 14
39.02292652 2.903968932
41.03857658 9.993048126
51.02292652 1.715880678
53.03857658 2.337358157
55.05422664 6.929471635
95.04914126 1.347220009
105.0334912 4.060332835
105.0698767 1.574482072
107.0491413 9.285753934
107.0855268 1.466364531
109.0647913 1.850395919
121.1011768 1.911882469
131.0855268 1.97834515
149.0960915 32.94461657

Name: +ve in-silico MS/MS by CFM-ID for CHQPRDVSUIJJNP-UHFFFAOYSA-N
ID: CHQPRDVSUIJJNP-UHFFFAOYSA-N
Comment: Energy2
Num peaks: 15
39.02292652 12.91217349
41.03857658 15.83811434
43.05422664 2.087534291
49.00727645 2.764658223
51.02292652 6.777120309
53.03857658 5.261280018
55.05422664 4.824799887
63.02292652 2.103561554
65.03857658 3.196454914
75.02292652 3.312240996
77.03857658 6.395992298
79.05422664 5.843643663
91.05422664 2.926637181
105.0334912 2.495556176
107.0491413 3.475643689

Name: +ve in-silico MS/MS by CFM-ID for MCGDBHZRFQKLBT-UHFFFAOYSA-N
ID: MCGDBHZRFQKLBT-UHFFFAOYSA-N
Comment: Energy0
Num peaks: 6
15.02292652 2.042447734
134.0964258 2.894194812
135.0804414 26.5129262
137.0960915 2.16593731
150.0913404 3.066007292
166.1226406 51.6987982

Name: +ve in-silico MS/MS by CFM-ID for MCGDBHZRFQKLBT-UHFFFAOYSA-N
ID: MCGDBHZRFQKLBT-UHFFFAOYSA-N
Comment: Energy1
Num peaks: 15
15.02292652 1.239823473
44.04947561 8.824214611
58.06512568 1.460200918
103.0542266 1.560235825
105.0698767 1.626665301
107.0491413 3.024316946
109.0647913 1.500575412
121.0647913 2.408886688
123.0804414 1.315507158
134.0964258 2.398352791
135.0804414 29.80395922
137.0960915 2.154592
139.1117415 2.026512504
150.0913404 1.588155278
166.1226406 19.56080471

Name: +ve in-silico MS/MS by CFM-ID for MCGDBHZRFQKLBT-UHFFFAOYSA-N
ID: MCGDBHZRFQKLBT-UHFFFAOYSA-N
Comment: Energy2
Num peaks: 31
15.02292652 3.527379725
39.02292652 3.649397858
41.03857658 1.418962644
44.04947561 1.699851575
49.00727645 1.832265989
51.02292652 2.948981629
53.03857658 2.191958853
56.04947561 1.254016341
63.02292652 4.336000263
65.03857658 6.303845788
67.05422664 0.9255631732
75.02292652 0.9318445465
77.03857658 1.329901139
79.05422664 7.966302377
82.06512568 0.957731352
89.03857658 1.501447841
91.05422664 6.353671226
93.06987671 1.618111682
103.0542266 3.106707665
105.0698767 2.982322
106.0651257 0.9860316523
107.0491413 4.366746407
107.0855268 0.911654401
109.0647913 1.891978404
115.1117415 0.8190590938
119.0491413 2.096958759
120.0807757 2.299832407
121.0647913 3.651863281
134.0964258 1.049959509
135.0804414 2.457530236
150.0913404 2.171144388

Name: +ve in-silico MS/MS by CFM-ID for XROQZCSCVDNLRO-UHFFFAOYSA-N
ID: XROQZCSCVDNLRO-UHFFFAOYSA-N
Comment: Energy0
Num peaks: 6
105.0334912 3.08843891
105.0698767 1.500179309
107.0491413 6.39231856
131.0855268 10.01892673
133.0647913 3.065259733
149.0960915 64.4129881

Name: +ve in-silico MS/MS by CFM-ID for XROQZCSCVDNLRO-UHFFFAOYSA-N
ID: XROQZCSCVDNLRO-UHFFFAOYSA-N
Comment: Energy1
Num peaks: 18
49.00727645 2.318033743
51.02292652 2.901843828
53.03857658 1.839482688
65.03857658 2.759418505
67.01784114 2.686803128
69.0334912 4.508500523
79.05422664 4.010701995
81.06987671 1.803906718
93.06987671 6.029059757
95.08552677 2.158967407
97.10117684 2.214580885
105.0334912 3.335654882
107.0491413 5.20917822
117.0698767 2.368019601
121.1011768 5.357123673
131.0855268 6.548074722
133.0647913 3.334853137
149.0960915 22.16159088

Name: +ve in-silico MS/MS by CFM-ID for XROQZCSCVDNLRO-UHFFFAOYSA-N
ID: XROQZCSCVDNLRO-UHFFFAOYSA-N
Comment: Energy2
Num peaks: 21
49.00727645 9.689263973
51.02292652 7.242730893
53.03857658 2.359646596
55.05422664 1.880224527
63.02292652 4.137442081
65.03857658 4.813351018
67.01784114 2.113439848
67.05422664 3.31801613
69.06987671 1.971615005
71.08552677 2.322394453
77.03857658 1.752771109
79.05422664 10.28551974
81.06987671 2.797941259
91.05422664 3.330869635
93.06987671 4.074962316
95.08552677 2.056081702
103.0542266 7.29114057
105.0698767 4.245041804
121.1011768 1.914144883
131.0855268 1.785442026
133.0647913 2.121486122

Name: +ve in-silico MS/MS by CFM-ID for ZQZJRTREIRRSHH-UHFFFAOYSA-N
ID: ZQZJRTREIRRSHH-UHFFFAOYSA-N
Comment: Energy0
Num peaks: 6
91.05422664 1.787636341
105.0334912 1.753746812
107.0491413 1.666169489
109.0647913 3.15336119
131.0855268 42.08466823
149.0960915 44.71512639

Name: +ve in-silico MS/MS by CFM-ID for ZQZJRTREIRRSHH-UHFFFAOYSA-N
ID: ZQZJRTREIRRSHH-UHFFFAOYSA-N
Comment: Energy1
Num peaks: 6
91.05422664 5.34748938
105.0334912 5.314682245
107.0491413 2.982499444
117.0698767 2.006425533
131.0855268 53.62297608
149.0960915 16.90177639

Name: +ve in-silico MS/MS by CFM-ID for ZQZJRTREIRRSHH-UHFFFAOYSA-N
ID: ZQZJRTREIRRSHH-UHFFFAOYSA-N
Comment: Energy2
Num peaks: 11
49.00727645 3.077985887
51.02292652 3.14412994
63.02292652 2.535213033
65.03857658 3.246435571
75.02292652 4.077349592
91.05422664 9.216631389
103.0542266 8.083928761
105.0698767 5.588621708
115.0542266 8.742154246
117.0698767 3.409463888
131.0855268 29.41532859

Name: +ve in-silico MS/MS by CFM-ID for UFLMOUXBSIMINU-UHFFFAOYSA-N
ID: UFLMOUXBSIMINU-UHFFFAOYSA-N
Comment: Energy0
Num peaks: 6
117.0698767 0.7644236215
119.0855268 3.644865535
121.1011768 0.9456866964
131.0855268 9.954499991
133.0647913 0.349837133
149.0960915 84.1574778

Name: +ve in-silico MS/MS by CFM-ID for UFLMOUXBSIMINU-UHFFFAOYSA-N
ID: UFLMOUXBSIMINU-UHFFFAOYSA-N
Comment: Energy1
Num peaks: 6
117.0698767 2.068968202
119.0855268 8.51270565
121.1011768 3.613537173
131.0855268 17.7638947
133.0647913 0.7628747092
149.0960915 65.46632075

Name: +ve in-silico MS/MS by CFM-ID for UFLMOUXBSIMINU-UHFFFAOYSA-N
ID: UFLMOUXBSIMINU-UHFFFAOYSA-N
Comment: Energy2
Num peaks: 10
79.05422664 3.737804858
81.06987671 5.796057408
91.05422664 6.014218391
93.06987671 5.799652706
103.0542266 6.942476541
105.0698767 3.697286014
117.0698767 7.056204568
119.0855268 16.67473787
131.0855268 20.70161785
149.0960915 5.275863126

Name: +ve in-silico MS/MS by CFM-ID for JUNSUNOGSZRPIM-UHFFFAOYSA-N
ID: JUNSUNOGSZRPIM-UHFFFAOYSA-N
Comment: Energy0
Num peaks: 6
117.0698767 1.118116607
119.0855268 3.019501381
121.1011768 1.956088118
131.0855268 9.878546563
133.0647913 0.3440413109
149.0960915 83.4776346

Name: +ve in-silico MS/MS by CFM-ID for JUNSUNOGSZRPIM-UHFFFAOYSA-N
ID: JUNSUNOGSZRPIM-UHFFFAOYSA-N
Comment: Energy1
Num peaks: 6
117.0698767 1.251090992
119.0855268 4.082319755
121.1011768 4.440277818
131.0855268 18.36637005
133.0647913 0.8165100433
149.0960915 69.26430915

Name: +ve in-silico MS/MS by CFM-ID for JUNSUNOGSZRPIM-UHFFFAOYSA-N
ID: JUNSUNOGSZRPIM-UHFFFAOYSA-N
Comment: Energy2
Num peaks: 11
49.00727645 6.660886352
81.06987671 4.753560519
91.05422664 4.938059048
93.06987671 5.219117999
103.0542266 6.499939784
105.0698767 4.498651744
117.0698767 8.011226546
119.0855268 15.49395099
121.1011768 3.75598378
131.0855268 18.05580928
149.0960915 5.067985012

Name: +ve in-silico MS/MS by CFM-ID for MYLSYPDLABZVDQ-UHFFFAOYSA-N
ID: MYLSYPDLABZVDQ-UHFFFAOYSA-N
Comment: Energy0
Num peaks: 6
43.05422664 0.9072073128
57.06987671 22.18023421
71.04914126 24.42815842
74.0964258 2.889967596
102.0913404 0.7190403028
144.1382906 43.75392896

Name: +ve in-silico MS/MS by CFM-ID for MYLSYPDLABZVDQ-UHFFFAOYSA-N
ID: MYLSYPDLABZVDQ-UHFFFAOYSA-N
Comment: Energy1
Num peaks: 6
41.03857658 2.031844793
43.05422664 5.7772815
57.06987671 40.15206905
71.04914126 26.05929192
74.0964258 4.169487285
144.1382906 8.371410664

Name: +ve in-silico MS/MS by CFM-ID for MYLSYPDLABZVDQ-UHFFFAOYSA-N
ID: MYLSYPDLABZVDQ-UHFFFAOYSA-N
Comment: Energy2
Num peaks: 6
41.03857658 13.25863564
43.05422664 10.02347204
55.01784114 8.286645908
55.05422664 3.143303381
57.06987671 45.97927135
71.04914126 13.26152791

Name: +ve in-silico MS/MS by CFM-ID for LVFBNGGKXGZIHF-UHFFFAOYSA-N
ID: LVFBNGGKXGZIHF-UHFFFAOYSA-N
Comment: Energy0
Num peaks: 6
41.03857658 1.524819523
55.05422664 1.131642918
109.1011768 8.968947738
126.1277259 37.26351484
127.1117415 4.531247039
144.1382906 31.86719686

Name: +ve in-silico MS/MS by CFM-ID for LVFBNGGKXGZIHF-UHFFFAOYSA-N
ID: LVFBNGGKXGZIHF-UHFFFAOYSA-N
Comment: Energy1
Num peaks: 14
41.03857658 5.148172352
55.05422664 5.418935318
68.04947561 1.506342505
82.06512568 1.983779166
83.08552677 1.615502652
84.08077574 2.574229897
95.08552677 1.962219465
97.10117684 1.393794545
102.0913404 1.413242905
109.1011768 24.19766697
113.0960915 1.662361901
126.1277259 19.15889803
127.1117415 6.070590094
144.1382906 6.943191619

Name: +ve in-silico MS/MS by CFM-ID for LVFBNGGKXGZIHF-UHFFFAOYSA-N
ID: LVFBNGGKXGZIHF-UHFFFAOYSA-N
Comment: Energy2
Num peaks: 22
39.02292652 4.697316828
41.03857658 18.84403211
43.05422664 4.230157643
53.03857658 1.81603942
55.05422664 6.817484726
57.06987671 2.035346903
67.05422664 1.289343899
68.04947561 4.279611699
70.06512568 5.090749334
71.04914126 2.445377792
72.08077574 2.210151271
81.06987671 1.384902554
82.06512568 2.833963803
83.08552677 4.339480014
84.08077574 4.531497665
85.06479133 2.283828557
85.10117684 2.486110626
86.0964258 1.717883681
95.08552677 1.740645791
109.1011768 2.990541915
110.0964258 1.262826662
126.1277259 1.230093039

Name: +ve in-silico MS/MS by CFM-ID for CJIQHCJUYHZOKZ-UHFFFAOYSA-N
ID: CJIQHCJUYHZOKZ-UHFFFAOYSA-N
Comment: Energy0
Num peaks: 6
55.05422664 1.959572957
107.0491413 1.83314179
109.0647913 6.128305847
131.0855268 10.67117228
133.0647913 1.688669902
149.0960915 68.10033895

Name: +ve in-silico MS/MS by CFM-ID for CJIQHCJUYHZOKZ-UHFFFAOYSA-N
ID: CJIQHCJUYHZOKZ-UHFFFAOYSA-N
Comment: Energy1
Num peaks: 14
39.02292652 2.39067224
41.03857658 4.247269715
55.05422664 7.19542882
57.06987671 2.32979767
65.03857658 2.853785457
67.05422664 2.784303535
69.0334912 1.839291823
79.05422664 3.192710407
81.06987671 4.326786648
107.0491413 3.811199528
109.0647913 11.75832931
121.1011768 10.66965836
131.0855268 5.657035595
149.0960915 17.78065773

Name: +ve in-silico MS/MS by CFM-ID for CJIQHCJUYHZOKZ-UHFFFAOYSA-N
ID: CJIQHCJUYHZOKZ-UHFFFAOYSA-N
Comment: Energy2
Num peaks: 12
39.02292652 21.10275227
41.03857658 6.010147015
49.00727645 2.382446915
51.02292652 4.526571671
55.05422664 21.30651471
57.06987671 1.892662454
65.03857658 8.580985165
67.05422664 2.757435871
79.05422664 5.624013147
81.06987671 3.140550631
103.0542266 2.035399136
105.0698767 2.467586553

Name: +ve in-silico MS/MS by CFM-ID for HWUZAMHQTYFWHY-UHFFFAOYSA-N
ID: HWUZAMHQTYFWHY-UHFFFAOYSA-N
Comment: Energy0
Num peaks: 6
55.05422664 2.071760364
107.0491413 1.829617576
109.0647913 6.04196073
131.0855268 10.68380581
133.0647913 1.897014544
149.0960915 67.96232238

Name: +ve in-silico MS/MS by CFM-ID for HWUZAMHQTYFWHY-UHFFFAOYSA-N
ID: HWUZAMHQTYFWHY-UHFFFAOYSA-N
Comment: Energy1
Num peaks: 14
39.02292652 2.450162066
41.03857658 4.137460412
51.02292652 2.860649125
55.05422664 8.450488366
65.03857658 3.202818294
67.05422664 2.594933846
79.05422664 3.201423429
81.06987671 4.173490681
107.0491413 3.730970446
109.0647913 11.51097941
121.1011768 9.579997475
131.0855268 5.527009352
133.0647913 1.784309962
149.0960915 17.30223914

Name: +ve in-silico MS/MS by CFM-ID for HWUZAMHQTYFWHY-UHFFFAOYSA-N
ID: HWUZAMHQTYFWHY-UHFFFAOYSA-N
Comment: Energy2
Num peaks: 10
39.02292652 19.56930811
41.03857658 7.108645966
49.00727645 4.363018181
51.02292652 4.232667841
55.05422664 21.96122083
57.06987671 4.991007605
65.03857658 7.454479642
79.05422664 5.502337467
81.06987671 2.836387199
105.0698767 2.239677723

Name: +ve in-silico MS/MS by CFM-ID for AWNHCKLJXWHSSM-UHFFFAOYSA-N
ID: AWNHCKLJXWHSSM-UHFFFAOYSA-N
Comment: Energy0
Num peaks: 6
41.03857658 3.27027216
43.05422664 2.580438668
55.05422664 2.072353895
105.0334912 4.398172328
107.0491413 2.08421825
149.0960915 72.56692096

Name: +ve in-silico MS/MS by CFM-ID for AWNHCKLJXWHSSM-UHFFFAOYSA-N
ID: AWNHCKLJXWHSSM-UHFFFAOYSA-N
Comment: Energy1
Num peaks: 11
39.02292652 11.20772856
41.03857658 9.578969524
43.05422664 3.285298848
51.02292652 1.507923479
53.03857658 2.048849982
55.05422664 6.095136477
105.0334912 9.833921797
107.0491413 7.03878917
121.1011768 1.638367166
131.0855268 1.688580654
149.0960915 27.25282165

Name: +ve in-silico MS/MS by CFM-ID for AWNHCKLJXWHSSM-UHFFFAOYSA-N
ID: AWNHCKLJXWHSSM-UHFFFAOYSA-N
Comment: Energy2
Num peaks: 15
39.02292652 12.99282979
41.03857658 12.46491117
43.05422664 8.672832731
49.00727645 2.745256666
51.02292652 6.577750168
53.03857658 5.262994342
55.05422664 4.695032949
63.02292652 2.123825254
65.03857658 2.161310627
75.02292652 2.510977832
77.03857658 7.004518033
79.05422664 2.901655115
91.05422664 2.624983538
105.0334912 5.563105002
107.0491413 2.46385743

Name: +ve in-silico MS/MS by CFM-ID for HVGHIMGMCAOENE-UHFFFAOYSA-N
ID: HVGHIMGMCAOENE-UHFFFAOYSA-N
Comment: Energy0
Num peaks: 6
91.05422664 0.7840539716
103.0542266 2.205251203
105.0698767 1.789870885
115.0542266 0.7827581814
131.0855268 66.72492733
149.0960915 23.17007062

Name: +ve in-silico MS/MS by CFM-ID for HVGHIMGMCAOENE-UHFFFAOYSA-N
ID: HVGHIMGMCAOENE-UHFFFAOYSA-N
Comment: Energy1
Num peaks: 6
39.02292652 5.001083657
53.03857658 2.850142312
91.05422664 2.682791808
105.0698767 2.746623249
131.0855268 54.88084013
149.0960915 15.86154135

Name: +ve in-silico MS/MS by CFM-ID for HVGHIMGMCAOENE-UHFFFAOYSA-N
ID: HVGHIMGMCAOENE-UHFFFAOYSA-N
Comment: Energy2
Num peaks: 11
39.02292652 15.61370105
51.02292652 3.898069894
53.03857658 8.6409882
65.03857658 2.084831486
81.06987671 2.284950481
91.05422664 7.188841882
101.0385766 3.305388371
103.0542266 9.161597078
105.0698767 7.696639579
115.0542266 10.24270817
131.0855268 11.22605688

Name: +ve in-silico MS/MS by CFM-ID for GLFDYBFYKJUGCT-UHFFFAOYSA-N
ID: GLFDYBFYKJUGCT-UHFFFAOYSA-N
Comment: Energy0
Num peaks: 6
15.02292652 0.04050589082
81.06987671 0.01684703236
115.0542266 0.0860650248
131.0855268 12.90844485
133.0647913 1.186626238
149.0960915 85.71863746

Name: +ve in-silico MS/MS by CFM-ID for GLFDYBFYKJUGCT-UHFFFAOYSA-N
ID: GLFDYBFYKJUGCT-UHFFFAOYSA-N
Comment: Energy1
Num peaks: 6
49.00727645 0.3655882941
81.06987671 0.5033798368
115.0542266 0.314745
131.0855268 19.11507643
133.0647913 2.133503584
149.0960915 76.98886112

Name: +ve in-silico MS/MS by CFM-ID for GLFDYBFYKJUGCT-UHFFFAOYSA-N
ID: GLFDYBFYKJUGCT-UHFFFAOYSA-N
Comment: Energy2
Num peaks: 8
81.06987671 10.47237232
91.05422664 7.451049686
105.0698767 6.079593345
115.0542266 9.457762022
117.0334912 6.265147295
131.0855268 28.51899725
133.0647913 11.46246165
149.0960915 6.055968047

Name: +ve in-silico MS/MS by CFM-ID for JPIADPPWVRDZHY-UHFFFAOYSA-N
ID: JPIADPPWVRDZHY-UHFFFAOYSA-N
Comment: Energy0
Num peaks: 6
81.06987671 0.05264235991
91.05422664 0.08131952819
115.0542266 0.0848188176
131.0855268 12.77380596
133.0647913 1.178978259
149.0960915 85.71863746

Name: +ve in-silico MS/MS by CFM-ID for JPIADPPWVRDZHY-UHFFFAOYSA-N
ID: JPIADPPWVRDZHY-UHFFFAOYSA-N
Comment: Energy1
Num peaks: 6
49.00727645 0.7433501566
81.06987671 0.6864511504
91.05422664 0.339922577
131.0855268 18.55311577
133.0647913 2.075662585
149.0960915 76.98886112

Name: +ve in-silico MS/MS by CFM-ID for JPIADPPWVRDZHY-UHFFFAOYSA-N
ID: JPIADPPWVRDZHY-UHFFFAOYSA-N
Comment: Energy2
Num peaks: 7
81.06987671 21.06850013
91.05422664 11.22571871
105.0698767 5.728421615
115.0542266 6.408872464
131.0855268 22.30178546
133.0647913 9.316112467
149.0960915 6.055968047

Name: +ve in-silico MS/MS by CFM-ID for IHWFPRKZRRGTTI-UHFFFAOYSA-N
ID: IHWFPRKZRRGTTI-UHFFFAOYSA-N
Comment: Energy0
Num peaks: 6
107.0491413 2.044820784
109.0647913 7.113010472
121.1011768 0.770082994
131.0855268 1.936603376
133.0647913 1.775729035
149.0960915 83.95645172

Name: +ve in-silico MS/MS by CFM-ID for IHWFPRKZRRGTTI-UHFFFAOYSA-N
ID: IHWFPRKZRRGTTI-UHFFFAOYSA-N
Comment: Energy1
Num peaks: 9
41.03857658 5.247500944
65.03857658 3.230016597
79.05422664 3.090239137
81.06987671 3.507614278
107.0491413 5.153279047
109.0647913 16.13696356
119.0855268 6.380019867
121.1011768 6.804092781
149.0960915 33.31743138

Name: +ve in-silico MS/MS by CFM-ID for IHWFPRKZRRGTTI-UHFFFAOYSA-N
ID: IHWFPRKZRRGTTI-UHFFFAOYSA-N
Comment: Energy2
Num peaks: 15
39.02292652 8.728992971
41.03857658 4.270202703
49.00727645 5.312009684
51.02292652 2.779294059
55.05422664 4.694794913
65.03857658 13.06217418
67.05422664 2.143671298
79.05422664 3.657745369
91.05422664 2.436915006
103.0542266 7.797900457
105.0698767 7.303843761
119.0855268 3.067116459
121.1011768 6.631248059
131.0855268 5.30387894
133.0647913 4.336438491
[truncated: 1,332,819 more chars]
