# Supplementary material for: Ion mobility collision cross-section atlas for known and unknown metabolite annotation in untargeted metabolomics
Source: Nat Commun. 2020 Aug 28;11:4334. doi: 10.1038/s41467-020-18171-8 (PMC7455731; doi:10.1038/s41467-020-18171-8)
Supplement: Supplementary file 8 — Supplementary Data 5 [file 41467_2020_18171_MOESM8_ESM.zip › 01_positive_mode/L0752/cfmid_result.txt]

1 0.21568627 TWZRVWUBFKLKCZ-UHFFFAOYSA-N NCC=C(C=CC=C(C=O)C)C
2 0.20618557 KZWFIDJIAQRQAK-UHFFFAOYSA-N COC=C1CCCCC1CC#N
3 0.2 JXCLSOQXPJUQJG-UHFFFAOYSA-N O=CC=C(C=CC=C(CN)C)C
4 0.18947368 ADCGETJXLJQTBY-GAXCVXDLSA-N C/C=C/C=C/C=C/C=C/C([H])=O
5 0.18947368 ADCGETJXLJQTBY-UHFFFAOYSA-N CC=CC=CC=CC=CC=O
6 0.17021277 JESXFLIXWMMFSB-UHFFFAOYSA-N O=NCCCCC1CC=CC=C1
7 0.15384615 MHKJFZNELFQBTM-UHFFFAOYSA-N CC#CC=CCCC(=O)N(C)C
8 0.15384615 RPRDZOKGILIXOC-KQWYESAVSA-N CCCC=CC#CC=CC=O
9 0.13483146 WAVOOWVINKGEHS-UHFFFAOYSA-N CCN(CC)C1=CC=CC(O)=C1
10 0.13483146 WRPNJSSHGKGZCQ-UHFFFAOYSA-N CCCN(O)CC1=CC=CC=C1
11 0.13483146 ORNUEAWHALNPHU-UHFFFAOYSA-N CC(O)CNC1=CC=C(C)C=C1
12 0.13483146 WAVOOWVINKGEHS-UHFFFAOYSA-N CCN(CC)C1=CC=CC(O)=C1
13 0.13483146 NABBCKTTXYATHB-UHFFFAOYSA-N CC(O)CNC1=CC=CC=C1C
14 0.13483146 WAVOOWVINKGEHS-UHFFFAOYSA-N CCN(CC)C1=CC=CC(O)=C1
15 0.13483146 ZQJXSIOFSZYGMH-UHFFFAOYSA-N OCCCNCC1=CC=CC=C1
16 0.13483146 PJXWCRXOPLGFLX-UHFFFAOYSA-N CC(CO)NCC1=CC=CC=C1
17 0.13483146 PJXWCRXOPLGFLX-UHFFFAOYSA-N CC(CO)NCC1=CC=CC=C1
18 0.13483146 OKDJIRNQPPBDKJ-UHFFFAOYSA-N OC1=NC2CC3CC(C2)CC1C3
19 0.13483146 ZQJXSIOFSZYGMH-UHFFFAOYSA-N OCCCNCC1=CC=CC=C1
20 0.13483146 SKJUVEGSUDUXBW-UHFFFAOYSA-N CC(O)CN(C)C1=CC=CC=C1
21 0.13483146 WAVOOWVINKGEHS-UHFFFAOYSA-N CCN(CC)C1=CC=CC(O)=C1
22 0.13333333 KRZTYSCUOUIFHR-UHFFFAOYSA-N CC(=O)CC1C(CC#N)C1(C)C
23 0.13043478 ISSVLHOOBGQYLO-UHFFFAOYSA-N OC(CCC=CCCC#N)C=C
24 0.12765957 UHXDQSRDWPTFOY-UHFFFAOYSA-N CCCCC1C(C)=NC=CC1=O
25 0.12765957 BBGPLJAAAZDEGF-UHFFFAOYSA-N CC=CC=CC(=O)OCCN(C)C
26 0.12631579 ZSFBNUBMKXAEFD-QEHWCHDUSA-N CC(=C/CCC(C)(O)C=C)C(=O)N
27 0.11235955 ORSLBGPUKAHIJY-UHFFFAOYSA-N CC1=NOC(CCC2CCC2)=C1
28 0.11235955 HYVGFUIWHXLVNV-UHFFFAOYSA-N CCN(CCO)C1=CC=CC=C1
29 0.11235955 ULVJTHHSGWAIOA-UHFFFAOYSA-N OCC1CC2=CC=CC=C2C1
30 0.11235955 BQMRKDQKIHCDGG-UHFFFAOYSA-N CCC(O)C=CC1=NC(C)(C)CO1
31 0.11235955 JMDOBOOXBSVQLV-UHFFFAOYSA-N CC(O)C1=C(C)N=C(C)C=C1C
32 0.11235955 TWWILSWFTWRHCK-UHFFFAOYSA-N CN=C(C(C1CC=CC=C1)O)C
33 0.11235955 WOUANPHGFPAJCA-UHFFFAOYSA-N CN(CCO)CC1=CC=CC=C1
34 0.11235955 SGNXVBOIDPPRJJ-UHFFFAOYSA-N CC(=O)C1=CCCC2CCC1N2
35 0.11235955 CCEIEBQTBCXUMV-UHFFFAOYSA-N CCN(C)(=O)C1=CC=C(C)C=C1
36 0.11235955 GXIWMXAAPLZOBY-UHFFFAOYSA-N CC(NCCO)C1=CC=CC=C1
37 0.11235955 POIUBBFYVAZOLB-UHFFFAOYSA-N CCCOC1=CC(N)=C(C)C=C1
38 0.11235955 QKDPDTZVDBRIFG-UHFFFAOYSA-N CNCC(O)CC1=CC=CC=C1
39 0.11235955 JLYJJRHBGXOWSQ-UHFFFAOYSA-N CCOCCNC1=CC=CC=C1
40 0.11235955 RVGDISVECLSKBW-UHFFFAOYSA-N O=C1CC2C3CC(C=C3)C2C1
41 0.11235955 JNCRNRKEOXWCNM-UHFFFAOYSA-N CC(C)C1=C(N)C=C(CO)C=C1
42 0.11235955 HUWJNMLBFPYRIP-UHFFFAOYSA-N CC=CC(=O)N=C1CCCCC1
43 0.11235955 ZIJWGEHOVHJHKB-FPLPWBNLSA-N CC(O)\C=C/C1=CC=CC=C1
44 0.11235955 VWLHWLSRQJQWRG-UHFFFAOYSA-N CC[N+](C)(C)C1=CC([O-])=CC=C1
45 0.11235955 YOIQWFZSLGRZJX-UHFFFAOYSA-N CCN(CC)C1=CC=CC=C1O
46 0.11235955 YORIPKCDWWMGQR-UHFFFAOYSA-N CC1=CC(CNCCO)=CC=C1
47 0.11235955 OAVRAFVFWOJGJO-UHFFFAOYSA-N CC1=CC=C(CC2CO2)C=C1
48 0.11235955 TWZJJFDOOZXNRO-UHFFFAOYSA-N CCNC(CO)C1=CC=CC=C1
49 0.11235955 HVGHIMGMCAOENE-UHFFFAOYSA-N CC(CCC1=CC#CC=C1)O
50 0.11235955 DLRHJVGOQVPPGF-UHFFFAOYSA-N CC1=CC=C(C=C1)C(N)CCO
51 0.11235955 LMUHGWYMCFSWBA-UHFFFAOYSA-N CCOC1=CC=CC=C1C(C)N
52 0.11235955 CAVIKRQEQSWYQE-UHFFFAOYSA-N CC(C)NC1=CC=CC=C1CO
53 0.11235955 SXIDVHLMAKILQP-UHFFFAOYSA-N CC1=C(N2CCCC2)C(=O)CC1
54 0.11235955 OYIXGZDXSCZURQ-UHFFFAOYSA-N CC1CC=C(N2CCCC2)C1=O
55 0.11235955 KGABCHNHTDSRSH-UHFFFAOYSA-N OCC(Cc1ccc(cc1)C)N
56 0.11235955 UIDMXIXPGUECOY-UHFFFAOYSA-N CCCOC1=C(C)C=CC=C1N
57 0.11235955 LRFALADONHGHFP-UHFFFAOYSA-N OCC(Cc1cccc(c1)C)N
58 0.11235955 YVWFFJRQKHLWQV-UHFFFAOYSA-N OCC(Cc1ccccc1C)N
59 0.11235955 GXIWMXAAPLZOBY-UHFFFAOYSA-N CC(NCCO)C1=CC=CC=C1
60 0.11235955 OGRKHGGNPBWHSN-UHFFFAOYSA-N CCCOC1=CC=CC=C1CN
61 0.11235955 JVGAGAVQROERFI-UHFFFAOYSA-N C(CC1=CC=CC=C1)C1CO1
62 0.11235955 VMVPRSFHXUPUEM-UHFFFAOYSA-N CCCOC1=C(N)C=CC(C)=C1
63 0.11235955 BJAMNTQNGZZILX-UHFFFAOYSA-N OCC=Cc1cccc(c1)C
64 0.11235955 GASLYRXUZSPLGV-UHFFFAOYSA-N OCC=C(c1ccccc1)C
65 0.11235955 JRXUXJVTZPRKQS-UHFFFAOYSA-N C[N+](C)([O-])CCC1=CC=CC=C1
66 0.11235955 XOURNDFHPYLQDJ-UHFFFAOYSA-N COCC=Cc1ccccc1
67 0.11235955 BCXGTDWLHMCKQC-UHFFFAOYSA-N C=CC=CC=CC=CC(=O)C
68 0.11235955 FAKPSIGKWYUNJZ-UHFFFAOYSA-N CC(C)(O)C(N)C1=CC=CC=C1
69 0.11235955 KDJKCQOXHFKRDT-UHFFFAOYSA-N CC1=CC(=CC=C1)C(C)(O)CN
70 0.11235955 SMZUMFSKQVVOOV-WPRPVWTQSA-N [H][C@@](C)(O)[C@@]([H])(N)CC1=CC=CC=C1
71 0.11235955 ZTLBNLWBIMJSES-UHFFFAOYSA-N OCCCCCC1=CN=CC=C1
72 0.11235955 HGLRGLPUTGCWQB-UHFFFAOYSA-N OCCC1=CC=CC=C1C=C
73 0.11235955 NYXONXCTWDTZDP-UHFFFAOYSA-N COC(C)=CC1=CC=CC=C1
74 0.11235955 BVOHQNXJCNWROG-UHFFFAOYSA-N CC1(CCO1)C1=CC=CC=C1
75 0.11235955 DLXCHXOGRKYJMY-UHFFFAOYSA-N CC1(COC1)C1=CC=CC=C1
76 0.11235955 WPOHVHKEDGUEPZ-UHFFFAOYSA-N OCCNCCC1=CC=CC=C1
77 0.11235955 XVFBZAKFUWQJMY-UHFFFAOYSA-N [H]C12CCN(CC1)CC2=CC(C)=O
78 0.11235955 ZIJWGEHOVHJHKB-UHFFFAOYSA-N CC(O)C=CC1=CC=CC=C1
79 0.11235955 DCPAZLHWMXZMCS-UHFFFAOYSA-N O=NC1CCCC1=C1CCCC1
80 0.11235955 CDTPAAZQBPSVGS-UHFFFAOYSA-N CN(C)C1=CC=C(CCO)C=C1
81 0.11235955 CTMBBEAUGHCHJH-UHFFFAOYSA-N CCCCN1C=CC=C1C(C)=O
82 0.11235955 HXSNUBYUKDVPPI-UHFFFAOYSA-N CC(=O)C1=CN(C=C1)C(C)(C)C
83 0.11235955 LMUHGWYMCFSWBA-UHFFFAOYSA-N CCOC1=CC=CC=C1C(C)N
84 0.11235955 GJZQCDPVYVQVBP-UHFFFAOYSA-N OCC1CCC2=CC=CC=C12
85 0.11235955 RWHHVRRGOAJMNV-UHFFFAOYSA-N CN(CCO)C1=CC=CC(C)=C1
86 0.11235955 XYGWUVVZDWJPBW-UHFFFAOYSA-N CC(O)C1=CC=CC(=C1)N(C)C
87 0.11235955 HPJAKJOLDBHZJQ-UHFFFAOYSA-N CN(C)C1=CC=CC=C1CCO
88 0.11235955 MRSUMWFLPWKIHI-UHFFFAOYSA-N COCN(C)CC1=CC=CC=C1
89 0.11235955 VUEHAUDFVQWQKM-UHFFFAOYSA-N CC1=CC=CC(C)=C1CC=O
90 0.11235955 GKACYEDEVWNLBG-UHFFFAOYSA-N CCCCCOC1=CN=CC=C1
91 0.11235955 XEVWTNPWXWDCCW-UHFFFAOYSA-N CC1=C(C)C(CC=O)=CC=C1
92 0.11235955 ULVJTHHSGWAIOA-UHFFFAOYSA-N OCC1CC2=CC=CC=C2C1
93 0.11235955 HXCWOOAEAHVMBJ-UHFFFAOYSA-N CN(CCO)C1=CC=C(C)C=C1
94 0.11235955 ZEDGDXNOJMGMMM-UHFFFAOYSA-N CC1=CC=C(CC=O)C=C1C
95 0.11235955 JPOVFJVXRISZEE-UHFFFAOYSA-N NC1=CC=C(CCCCO)C=C1
96 0.11235955 YXZLVWUOAINLAO-UHFFFAOYSA-N CC(C)(CO)C1=CC=C(N)C=C1
97 0.11235955 MADPUDKSZYVYKP-UHFFFAOYSA-N CC(C)CN1C=CC=C1C(C)=O
98 0.11235955 GJZQCDPVYVQVBP-UHFFFAOYSA-N OCC1CCC2=CC=CC=C12
99 0.11235955 WRDNDQAJVPZACU-UHFFFAOYSA-N CCC1=CC=CC=C1NCCO
100 0.11235955 SGNXVBOIDPPRJJ-WPRPVWTQSA-N CC(=O)C1=CCCC2CCC1N2
101 0.11235955 WOUANPHGFPAJCA-UHFFFAOYSA-N CN(CCO)CC1=CC=CC=C1
102 0.11235955 FZZHOOAJILNNEV-UHFFFAOYSA-N CCCOC1=CC=CC(CN)=C1
103 0.11235955 UJPXOHXMJDQRLY-UHFFFAOYSA-N CC1=CC=C(CNCCO)C=C1
104 0.11235955 UANJWZLBTPXHHF-UHFFFAOYSA-N CCc1cccc(c1N)C(O)C
105 0.11235955 GJZQCDPVYVQVBP-UHFFFAOYSA-N OCC1CCC2=CC=CC=C12
106 0.11235955 RIAFULJDWJEFKW-UHFFFAOYSA-N CCCOCNC1=CC=CC=C1
107 0.11235955 VNDHSAYSKPVHPA-UHFFFAOYSA-N OCC=CCC1=CC=CC=C1
108 0.11235955 RMILXCMZOMROKB-UHFFFAOYSA-N CC1=CC=CC=C1CNCCO
109 0.11235955 ZXIAWKOIXAPEMK-UHFFFAOYSA-N C(C1CCO1)C1=CC=CC=C1
110 0.11235955 FBJNDUPMNQSCQC-UHFFFAOYSA-N [H]C12CC(CC([H])(CC(=C)C1)C2)N=O
111 0.11235955 UOIIVXRTQYVTBM-UHFFFAOYSA-N CC(CCO)NC1=CC=CC=C1
112 0.11235955 SGNXVBOIDPPRJJ-PSASIEDQSA-N CC(=O)C1=CCCC2CCC1N2
113 0.11235955 OVRAXHLRVJRNPG-UHFFFAOYSA-N CC1=CC(C)=C(CC=O)C=C1
114 0.11235955 FOEJJRMGEDXKPT-UHFFFAOYSA-N CC(C)N(O)CC1=CC=CC=C1
115 0.11235955 UCVGRKYMTPYHKL-UHFFFAOYSA-N CC(=O)C1C=CCC2NC1CC2
116 0.11235955 FHGONYXCMKZYRH-UHFFFAOYSA-N NOCCCCC1=CC=CC=C1
117 0.11235955 ZJAOVQMCZKLAKJ-UHFFFAOYSA-N NC(CO)CCC1=CC=CC=C1
118 0.11235955 XXBCIBQRAHAPFW-UHFFFAOYSA-N COC1=C(C)NC2=C1CCCC2
119 0.11235955 VHJIIILFJJDRDK-PKNBQFBNSA-N CC1=CC=CCC(C)(C)/C/1=N/O
120 0.11235955 RYWHRMDOMLSBDX-UHFFFAOYSA-N CC(CO)N(C)C1=CC=CC=C1
121 0.11235955 MRLRPXORUHJYDK-UHFFFAOYSA-N CC1=CC=C(C=C1)C1CCO1
122 0.11235955 GDVHIWCJULBLBL-UHFFFAOYSA-N OCCc1cccc(c1N)CC
123 0.11235955 RBILQKHLZVEMQD-UHFFFAOYSA-N CCCOC1=CC=C(CN)C=C1
124 0.11235955 ZQYRUEGZDBJZET-UHFFFAOYSA-N CC1=CC(CC=O)=C(C)C=C1
125 0.11235955 XDKIVOXDYFCTBF-UHFFFAOYSA-N CCC1=CC=CC2(C1(N)O2)CC
126 0.11235955 ZNYVALSKYXOLLX-UHFFFAOYSA-N CCOc1cccc(c1N)CC
127 0.11235955 BJKPANHIWWVGBJ-UHFFFAOYSA-N CC1=CC=CC=C1CC1CO1
128 0.11235955 FZZHOOAJILNNEV-UHFFFAOYSA-N CCCOC1=CC=CC(CN)=C1
129 0.11235955 BKZXXZZHXOYACN-UHFFFAOYSA-N NCC(CCO)C1=CC=CC=C1
130 0.11235955 FYGGESLSFBOEIL-UHFFFAOYSA-N COCCNC1=CC=CC=C1C
131 0.11235955 DVXMYUXQFJULLQ-UHFFFAOYSA-N CC1=CC=CC(C)=C1NCCO
132 0.11235955 BHKFRWOEIYJBLN-UHFFFAOYSA-N COCCNCC1=CC=CC=C1
133 0.11235955 GETOENOXCMONOE-UHFFFAOYSA-N CCCN1C(C)=CC(C=O)=C1C
134 0.11235955 PKKHHYVCNBBIRH-UHFFFAOYSA-N [H]C12CC(N=O)C([H])(C1)C1CCCC21
135 0.11235955 NRNRCRCYWMZULE-UHFFFAOYSA-N [H]C12CC([H])(C(CN=O)=CC1)C2(C)C
136 0.11235955 PCDVFYKROPOLBF-UHFFFAOYSA-N CC(N(O)C)Cc1ccccc1
137 0.11235955 DLRHJVGOQVPPGF-UHFFFAOYSA-N CC1=CC=C(C=C1)C(N)CCO
138 0.11235955 QBUYRBXUFMJAEP-UHFFFAOYSA-N CC1=CC(=CC=C1)C(N)CCO
139 0.11235955 INDIALLCZKIHFF-UHFFFAOYSA-N CCN(c1ccc(cc1)O)CC
140 0.11235955 OGRKHGGNPBWHSN-UHFFFAOYSA-N CCCOC1=CC=CC=C1CN
141 0.11235955 JAAJQSRLGAYGKZ-UHFFFAOYSA-N OC1CCCc2c1cccc2
142 0.11235955 JWQYZECMEPOAPF-UHFFFAOYSA-N OC1CCc2c(C1)cccc2
143 0.11235955 RJZRSTLZBOUGKM-UHFFFAOYSA-N CCOCC1=CC=C(CN)C=C1
144 0.11235955 DLRHJVGOQVPPGF-UHFFFAOYSA-N CC1=CC=C(C=C1)C(N)CCO
145 0.11235955 UBCKKDUHVZNHMG-UHFFFAOYSA-N CCON(CC)C1=CC=CC=C1
146 0.11235955 VHLGRKTXILMMPF-UHFFFAOYSA-N CCN(=O)(CC)C1=CC=CC=C1
147 0.11111111 LEACAWDQXCKZMY-UHFFFAOYSA-N CCNC(=O)CC1=CC=CCC1
148 0.11111111 ZWPKOCYFTLNCAK-UHFFFAOYSA-N CCNC(=O)CC1=CCCC=C1
149 0.11111111 VVFCNGMGLRUWKJ-UHFFFAOYSA-N CC=CC=CC(=O)N(C)CC=C
150 0.11111111 AFKFCQJXPWXBRZ-DTFLGMRGSA-N CC=CC=CC#CC=CCO
151 0.10989011 DTWKKDUYCIPQFZ-UHFFFAOYSA-N CC(=O)CCC(CC#N)C(C)=C
152 0.10752688 AFDQOPILTYEMNT-UHFFFAOYSA-N CCC=CCCC(=O)CCC#N
153 0.10752688 YYIOEZJOPRILEA-UHFFFAOYSA-N CCCCOC(=O)CCCCC#N
154 0.10752688 UXGKUOQEWVLCND-UHFFFAOYSA-N O=CC=CCCCCCCC#N
155 0.10638298 LBNXUJAXQZAJIU-UHFFFAOYSA-N O=C1CCCC(CCCC#N)C1
156 0.08988764 IQZLIGNZLCVEKN-UHFFFAOYSA-N COC1=C(C=C(N)C=C1)C(C)C
157 0.08988764 DXXGPUVHUQMSPO-UHFFFAOYSA-N [H]C12CCC([H])(CC(C1)=CC=O)N2C
158 0.08988764 CVZKXVDVMQVRQE-UHFFFAOYSA-N CCOC1CC2=CC=CC=C12
159 0.08988764 ICYHUVKHHJSJGQ-UHFFFAOYSA-N C=CCOC1C=CC=CC=C1
160 0.08988764 IHFFOJGBCFXHLD-UHFFFAOYSA-N [H]C12CC3([H])CC([H])(C1)C=CC2C3=O
161 0.08988764 UVYOXYJPADNJRE-CMDGGOBGSA-N CCCC#CC#C/C=C/CO
162 0.08988764 NRZWXIWIZQCRGI-UHFFFAOYSA-N OC1CC2C3C4C2C2C4C3C12
163 0.08988764 VIDMOBDFWJRXRT-UHFFFAOYSA-N O=C(C1CCC1)N1CCC=CC1
164 0.08988764 NHMDCMLCZRILTI-UHFFFAOYSA-N CC1=C(C)C(C=O)=C(C)C=C1
165 0.08988764 FBFHDRMILCCXSM-UHFFFAOYSA-N CCCCOCC1=CC=NC=C1
166 0.08988764 SYBPMJLJCUCJGM-UHFFFAOYSA-N CC1=CC(C=O)=CC(C)=C1C
167 0.08988764 YCJZLKNEQICBTO-UHFFFAOYSA-N COCC1=CC(C)=C(N)C(C)=C1
168 0.08988764 JTZWVKUZBNHSSW-UHFFFAOYSA-N CC(C=O)C1=CC=C(C)C=C1
169 0.08988764 XCOJIVIDDFTHGB-YRNVUSSQSA-N CC(=C)C1CCC(\C=N\O)=CC1
170 0.08988764 XPURVMGDIVJZKT-UHFFFAOYSA-N CC(C)(CO)NC1=CC=CC=C1
171 0.08988764 NGMCKGVAXGETLC-UHFFFAOYSA-N CCC1CC(=O)C2=C1CCCN2
172 0.08988764 GOTCNQZLHJWEAK-UHFFFAOYSA-N CCC1CC2=C(NCCC2)C1=O
173 0.08988764 PGUFECZTCNQNTE-UHFFFAOYSA-N CC(CN)OCC1=CC=CC=C1
174 0.08988764 LJUCNOSJGDBNCL-UHFFFAOYSA-N CCCCCC1=CC=CC=[N+]1[O-]
175 0.08988764 KCSZGCNCOFOSQD-UHFFFAOYSA-N CN(C)CC1=CC=CC=C1CO
176 0.08988764 NODGRWCMFMEGJH-UHFFFAOYSA-N CCC1=CC=C(C=C1)C(C)=O
177 0.08988764 LLNAMUJRIZIXHF-VQHVLOKHSA-N [H]\C(=C(\C)CO)C1=CC=CC=C1
178 0.08988764 HEGPFAVXPBSITO-UHFFFAOYSA-N CC1=C2COCC2=C(C)C=C1
179 0.08988764 CEZOORGGKZLLAO-UHFFFAOYSA-N OCC1CC1C1=CC=CC=C1
180 0.08988764 ZHBJNLGZODGOLB-UHFFFAOYSA-N CC(=O)N1CCCC2=C1CCC2
181 0.08988764 STFQDTFFMMBVGW-UHFFFAOYSA-N CCC1=C(C)C(C)=[N+]([O-])C=C1C
182 0.08988764 SJKGAFDWIVOCSE-UHFFFAOYSA-N OCC1=CC2=C(CCC2)C=C1
183 0.08988764 XCENJESSYSKBTB-UHFFFAOYSA-N [H]C12CC(=C)CC([H])(CC(=O)C1)C2N
184 0.08988764 XVFJONKUSLSKSW-JTQLQIEISA-N C#CCO[C@H]1CN2CCC1CC2
185 0.08988764 GZSNLUJFJCHPAJ-UHFFFAOYSA-N CC1=CC2=C(COC2)C=C1C
186 0.08988764 FOBAGQXJHROFRY-UHFFFAOYSA-N CC1=NOC(CC2CCCC2)=C1
187 0.08988764 SVOHYKNFWLSAJV-SNVBAGLBSA-N CC1=CCCC(C)(NC1=O)C=C
188 0.08988764 LSHWEPQBCRLETC-UHFFFAOYSA-N COC1=NC(C)=CCCC=C1C
189 0.08988764 JXHLMXJCENWTKD-UHFFFAOYSA-N CC1=CC(OC(C)(C)C)=NC=C1
190 0.08988764 LQISONQSSGPXMA-UHFFFAOYSA-N CCOC1=CC=C(C=C1)C(C)N
191 0.08988764 CEZOORGGKZLLAO-UHFFFAOYSA-N OCC1CC1C1=CC=CC=C1
192 0.08988764 LQISONQSSGPXMA-UHFFFAOYSA-N CCOC1=CC=C(C=C1)C(C)N
193 0.08988764 XCOJIVIDDFTHGB-UEUZTHOGSA-N CC(=C)C1CCC(=CC1)C=NO
194 0.08988764 AWKBVLVKQQRRFQ-UHFFFAOYSA-N CC(=O)C1=C(C)C=CC(C)=C1
195 0.08988764 SUUUGHXWCICIAZ-UHFFFAOYSA-N CCCCNC1=CC(O)=CC=C1
196 0.08988764 BFFVZWRUMOUGAM-UHFFFAOYSA-N CC(C)(Cc1ccccc1)NO
197 0.08988764 YIPGPYIRKCOZJP-UHFFFAOYSA-N CCOC1=CC=CC(=C1)C(C)N
198 0.08988764 JVGRNRKMDAVBIH-UHFFFAOYSA-N CC(C)CCn1cccc1C=O
199 0.08988764 QQTDPACYVQKADZ-UHFFFAOYSA-N COC(C)(CN)C1=CC=CC=C1
200 0.08988764 NUHMTAQXBQRVOI-UHFFFAOYSA-N CCCNCC1=CC=CC=C1O
201 0.08988764 JJDFVIDVSCYKDS-UHFFFAOYSA-N CC1(C)CC(=O)CC(C)(C1)C#N
202 0.08988764 BNVOPPDJIMGSJB-UHFFFAOYSA-N C1CC(CCO1)=C1C=CC=C1
203 0.08988764 XNNZOIYYPLCPAH-UHFFFAOYSA-N CC1COC1C1=CC=CC=C1
204 0.08988764 MWGAXCKOSVIITB-UHFFFAOYSA-N CC(C)(C)C1=CC=C(NO)C=C1
205 0.08988764 JWVVFPXYZALZDT-UHFFFAOYSA-N CC1(O)CC2=CC=CC=C2C1
206 0.08988764 XNNZOIYYPLCPAH-UHFFFAOYSA-N CC1COC1C1=CC=CC=C1
207 0.08988764 QHWDGMIQURGMCI-UHFFFAOYSA-N O=C1C=CCN1C1CCCCC1
208 0.08988764 TYQBOMXGBFQRGR-UHFFFAOYSA-N COC1C2C=CC=CC=CC12
209 0.08988764 CQGVPYYFEIFRKZ-UHFFFAOYSA-N C1CC(CO1)C1=CC=CC=C1
210 0.08988764 ARYNNMVDWALCPX-UHFFFAOYSA-N CC1(O)CCC2=CC=CC=C12
211 0.08988764 KQIRSQYBYQBMIG-UHFFFAOYSA-N [H]C12CCC([H])(N1C)C(=CC2)C(C)=O
212 0.08988764 SUAXMKRXTCGJJD-UHFFFAOYSA-N CCC1=C(C)NC(C(C)=O)=C1C
213 0.08988764 ABGZWIFTZXUDGF-UHFFFAOYSA-N CC1=CC=C(CCC=O)C=C1
214 0.08988764 RYHRCZMBTBQNIH-UHFFFAOYSA-N CC1=C(CN=O)C(C)(C)CC=C1
215 0.08988764 OEVONUDXBNEUAW-UHFFFAOYSA-N [H]C12CCC([H])(CC(=O)C1)N2CCCO
216 0.08988764 MOCQCNVQYOZNTO-IHWYPQMZSA-N CC=C/C#CC#CCCCO
217 0.08988764 XOFBWVNDQPANRR-UHFFFAOYSA-N [H]C12CCN(CC1C=C)C(C2)C=O
218 0.08988764 DEAFSYBOATUGFE-UHFFFAOYSA-N NCCOCCC1=CC=CC=C1
219 0.08988764 RPJUVNYXHUCRMG-UHFFFAOYSA-N CC(C)(C)C1=CC(N)=C(O)C=C1
220 0.08988764 XVFJONKUSLSKSW-UHFFFAOYSA-N [H]C12CCN(CC1)CC2OCC#C
221 0.08988764 DGBXRMAMOWRIGV-UHFFFAOYSA-N CCC1=CC=CC=C1CC=O
222 0.08988764 MBCYNMIWLYOISR-UHFFFAOYSA-N O=C1CCCC2=C1C=CCC2
223 0.08988764 NXOLPEFYQUVHPM-UHFFFAOYSA-N [H]C12CC3C(C1)C3(C2)C(=O)N(C)C
224 0.08988764 CWSNJUBFYCZZRO-UHFFFAOYSA-N OCC1=CC=CC=C1C1CC1
225 0.08988764 UNLWGQOETWJJKI-UHFFFAOYSA-N CC(C)N1C(C)=CC(C=O)=C1C
226 0.08988764 DVZBBGKDRBVXKT-UHFFFAOYSA-N CC(C)C1=CC=C(CNO)C=C1
227 0.08988764 YIPGPYIRKCOZJP-UHFFFAOYSA-N CCOC1=CC=CC(=C1)C(C)N
228 0.08988764 YIPGPYIRKCOZJP-UHFFFAOYSA-N CCOC1=CC=CC(=C1)C(C)N
229 0.08988764 PBWUNLYMHNSAPQ-UHFFFAOYSA-N CCOC1=CC=CC(CCN)=C1
230 0.08988764 LFOAGCXZPJZHOY-UHFFFAOYSA-N CC1=CC=C(C=C1C)C(O)CN
231 0.08988764 JELJLRDRTPRWRI-UHFFFAOYSA-N C1OCc2c(CC1)cccc2
232 0.08988764 UFOOGTWMHKEYLV-UHFFFAOYSA-N O1CCc2c(CC1)cccc2
233 0.08988764 ZVAXFKMPKLESSD-UHFFFAOYSA-N COC1=CC=C(NC(C)C)C=C1
234 0.08988764 KNNBQWQQWGJWQC-UHFFFAOYSA-N O=C1C=CCCC1=C1CCC1
235 0.08988764 PEFRSPJXKLHJLY-UHFFFAOYSA-N CC(C(c1cccc(c1)C)O)N
236 0.08988764 HYFSOKGGCDALKV-UHFFFAOYSA-N CC(C(c1ccc(cc1)C)O)N
237 0.08988764 AHIITNJVARQLFR-UHFFFAOYSA-N CC(C(c1ccccc1C)O)N
238 0.08988764 XNYRQJJPTRMQBG-UHFFFAOYSA-N COC(c1ccccc1)C(N)C
239 0.08988764 MGEYGGFCOLUVTJ-UHFFFAOYSA-N COC1=CC(C(C)C)=C(N)C=C1
240 0.08988764 XXWXPRMRPAPIRE-UHFFFAOYSA-N O=C1CCCC=C1N1CCCC1
241 0.08988764 JVJDWQZGEIJABZ-UHFFFAOYSA-N [H]C12C=CC([H])(C=C1)C(C)(O)C=C2
242 0.08988764 RXCDLZYADCEBFO-UHFFFAOYSA-N COC1=C(C=CC=C1N)C(C)C
243 0.08988764 ZVQJNYCFSXQQLS-UHFFFAOYSA-N CC1=NOC(=C1)C1CCCCC1
244 0.08988764 IQZLIGNZLCVEKN-UHFFFAOYSA-N COC1=C(C=C(N)C=C1)C(C)C
245 0.08988764 GVSJSNGIWBZZCE-UHFFFAOYSA-N CC(C=C)C1CCC2CON=C12
246 0.08988764 DPQQLOSQCXXZPA-UHFFFAOYSA-N CCCOC1=CC=C(NC)C=C1
247 0.08988764 HKCOGBOEXSNJLM-UHFFFAOYSA-N [H]C12CCCC([H])(C=CC=C1)C2=O
248 0.08988764 YIPGPYIRKCOZJP-UHFFFAOYSA-N CCOC1=CC=CC(=C1)C(C)N
249 0.08988764 GZKDCWKIHYHVNN-UHFFFAOYSA-N CCOCN(C)C1=CC=CC=C1
250 0.08988764 DFSHLFSXLBOUOS-UHFFFAOYSA-N [H]C12CCC([H])(N(C)C1)C(=C2)C(C)=O
251 0.08988764 VRHGKMWVQDQNKD-UHFFFAOYSA-N CCCCC1=CN=C(CO)C=C1
252 0.08988764 XQYGQAVOILJHDN-UHFFFAOYSA-N CCOC1=CC=C(CNC)C=C1
253 0.08988764 OUUVDKAYACQKRO-UHFFFAOYSA-N OCC1=CC=C(C=C1)C1CC1
254 0.08988764 BIWQIGJYBOPFLL-UHFFFAOYSA-N COC1=CC=C(C)C=C1C(C)N
255 0.08988764 ZWFQMPDJHVVIGB-UHFFFAOYSA-N COC1=C(C)C(C)=C(N)C(C)=C1
256 0.08988764 AAIKVOZOPVNPRR-UHFFFAOYSA-N COC(=C)CC1=CC=CC=C1
257 0.08988764 WQSHKSVLNKDOBX-UHFFFAOYSA-N OC1=CC2C(C1)C1C=CC2C1
258 0.08988764 SIRXYHBXRXZGJQ-UHFFFAOYSA-N OC1C=CC2C1C1C=CC2C1
259 0.08988764 HHCQUXXWMVYOTM-UHFFFAOYSA-N C1=CC2C(C1)C1CC2C2C1O2
260 0.08988764 JSTWXIAXKDUEOU-UHFFFAOYSA-N C1=CC2CC1C1C2C2C(C1)O2
261 0.08988764 SXILIZZAFLXLFJ-UHFFFAOYSA-N OC12CC=CC2C2CC1C=C2
262 0.08988764 RMZQWVOOUSCDCD-UHFFFAOYSA-N CC(CO)CNC1=CC=CC=C1
263 0.08988764 ZZHYZGWQLLFJKH-UHFFFAOYSA-N OC12C=CCC2C2CC1C=C2
264 0.08988764 BJZPMHCVRXXBFI-UHFFFAOYSA-N CCOC(N(C)C)=C1C=CC=C1
265 0.08988764 DCMUUSUYVZEYNG-UHFFFAOYSA-N COC1=C(N)C=C(C=C1)C(C)C
266 0.08988764 VHDXYZOZULHRIL-UHFFFAOYSA-N [H]C12CC(C(=O)N(C)C)C([H])(C1)C=C2
267 0.08988764 VAMBUGIXOVLJEA-UHFFFAOYSA-N CCCCNc1ccc(cc1)O
268 0.08988764 UKWGNMKATXNYBI-UHFFFAOYSA-N CC1(CC2CCC1C=C2)C(O)=N
269 0.08988764 SVZQWHFOVIIKDC-UHFFFAOYSA-N CC(C1=CC=C(C(C=C1)N)O)C
270 0.08988764 BAFMBHJRYJBYQD-UHFFFAOYSA-N CCC1OC1C1=CC=CC=C1
271 0.08988764 MLCMEDOBNXXNCZ-UHFFFAOYSA-N CC12CCCCC1=NC(=O)CC2
272 0.08988764 HLEGRTYBVRRBRY-UHFFFAOYSA-N ONc1c(CC)cccc1CC
273 0.08988764 NQDIPEZLIPEBNC-UHFFFAOYSA-N CCC=CC1=CC(O)=CC=C1
274 0.08988764 HXDOYMSDQUBFHJ-UHFFFAOYSA-N CC1(CC2=CC=CC=C2)CO1
275 0.08988764 PAGULGKYMQWKBN-UHFFFAOYSA-N CC(C)CNC1=CC=C(O)C=C1
276 0.08988764 VDSGSZWDSYFYCJ-UHFFFAOYSA-N CCOC1=CC=CC=C1CCN
277 0.08988764 HYRNHINXZCYRME-UHFFFAOYSA-N CC(N)(CO)CC1=CC=CC=C1
278 0.08988764 HMESMBHAVLBNAD-UHFFFAOYSA-N OC1CCC2C3CC(C=C3)=C12
279 0.08988764 QFHLJYPKYWISHS-UHFFFAOYSA-N NCCCOCC1=CC=CC=C1
280 0.08988764 OQIMYLCOTAZDEZ-UHFFFAOYSA-N CCOC1=CC=C(CCN)C=C1
281 0.08988764 RPQHPUHQFJXBBT-UHFFFAOYSA-N CCCCC1=C[N+]([O-])=C(C)C=C1
282 0.08988764 MRAFYMRFDJVPRW-UHFFFAOYSA-N CC1=CC(CCC=O)=CC=C1
283 0.08988764 XIMCAYIODVYECR-UHFFFAOYSA-N OCC1=CC=CC2=C1CCC2
284 0.08988764 LYZJBCFVOBWMLR-UHFFFAOYSA-N CC(CC1=CC=C(C)C=C1)NO
285 0.08988764 JVYPLRBSTQJKSU-UHFFFAOYSA-N CCOC1=CC=CC(=C1)N(C)C
286 0.08988764 REIPDEIPEOYEDO-UHFFFAOYSA-N CONC(C)CC1=CC=CC=C1
287 0.08988764 ZLJMIUFTLBIOEK-UHFFFAOYSA-N CCCOCCC1=NC=CC=C1
288 0.08988764 UFLMOUXBSIMINU-UHFFFAOYSA-N O=CC1=CCC2C=C1C2(C)C
289 0.08988764 JUNSUNOGSZRPIM-UHFFFAOYSA-N O=CC1=CC=C2CC1C2(C)C
290 0.08988764 XWXGOKGZVMEGGA-UHFFFAOYSA-N CC(N)C(C)(O)C1=CC=CC=C1
291 0.08988764 XDJZXBNATCXUBU-UHFFFAOYSA-N OCNC(Cc1ccccc1)C
292 0.08988764 DPAZMNCYCPNPMT-UHFFFAOYSA-N CC1=CC2=C(CCOC2)C=C1
293 0.08988764 QJPBLMPAPCYSPM-UHFFFAOYSA-N CCC1CC2CCCN=C2C1=O
294 0.08988764 CVWMNAWLNRRPOL-UHFFFAOYSA-N CC(C(C)=O)C1=CC=CC=C1
295 0.08988764 PFQFWWAQORECNJ-UHFFFAOYSA-N CC(C)OCCC1=NC=CC=C1
296 0.08988764 ZZKXBOIVVSFZRE-UHFFFAOYSA-N CCCC(ON)C1=CC=CC=C1
297 0.08988764 JPIADPPWVRDZHY-UHFFFAOYSA-N CC1=CC(=O)C2=CC1C2(C)C
298 0.08988764 RTZRSWNLGWKVKS-UHFFFAOYSA-N CNC(C)C1=CC=CC=C1CO
299 0.08988764 NFVXGWTYZIQSTP-UHFFFAOYSA-N NC(=O)C1=CCC2CC1C2(C)C
300 0.08988764 OOXOWBLOFXAPBK-UHFFFAOYSA-N COC1CCc2c1cccc2
301 0.08988764 TZYYJCQVZHDEMI-UHFFFAOYSA-N C1COC(C1)C1=CC=CC=C1
302 0.08988764 HCTYDSZHPXUSTF-UHFFFAOYSA-N CCC1=C(C)NC(C=O)=C1CC
303 0.08988764 BNISRVGIGGHBIM-UHFFFAOYSA-N O=C1CC2CC1C1CC=CC21
304 0.08988764 ATIMDIDJGWMTDD-UHFFFAOYSA-N Cc1ccc2c(c1)C(O)CC2
305 0.08988764 LFEMDSQMJJGXAK-UHFFFAOYSA-N Cc1ccc2c(c1)CCC2O
306 0.08988764 WRLPDLDAOMBERO-UHFFFAOYSA-N CC(=O)Cc1ccccc1C
307 0.08988764 FAZIHZPDHJBQKN-UHFFFAOYSA-N COCC(Cc1ccccc1)N
308 0.08988764 FJOOJFXCKIPSLU-UHFFFAOYSA-N OCC(Cc1ccccc1)NC
309 0.08988764 JROVASHXQIZOJX-UHFFFAOYSA-N O=C1CCC2CCCCCC2=N1
310 0.08988764 OWZZXUNOENOULT-UHFFFAOYSA-N CC(=O)Cc1cccc(c1)C
311 0.08988764 KOYDEWHBMASJEF-UHFFFAOYSA-N OCC(=CC)c1ccccc1
312 0.08988764 HFCOMOKKPQIADM-UHFFFAOYSA-N CC(C)(C)C1=CC(O)=C(N)C=C1
313 0.08988764 WPRAXAOJIODQJR-UHFFFAOYSA-N CC(=O)c1ccc(c(c1)C)C
314 0.08988764 CTAISZUVUFKTID-UHFFFAOYSA-N O=C1C=CC2C3CCC(C3)C12
315 0.08988764 NOXKUHSBIXPZBJ-UHFFFAOYSA-N CC(=O)Cc1ccc(cc1)C
316 0.08988764 CIHMXRXLWPQFTH-UHFFFAOYSA-N CC1=CC=CC=C1CCC=O
317 0.08988764 KQIRSQYBYQBMIG-UHFFFAOYSA-N [H]C12CCC([H])(N1C)C(=CC2)C(C)=O
318 0.08988764 DORJGOQAGJVJKQ-UHFFFAOYSA-N O=CC1C=CC(=CC1N)C(C)C
319 0.08988764 PKQXCNWAGXJRHB-UHFFFAOYSA-N CN1C(C)=C(C)C(C(C)=O)=C1C
320 0.08988764 LQISONQSSGPXMA-UHFFFAOYSA-N CCOC1=CC=C(C=C1)C(C)N
321 0.08988764 XWXGOKGZVMEGGA-UHFFFAOYSA-N CC(N)C(C)(O)C1=CC=CC=C1
322 0.08988764 ZMMQMQGPFDCZFG-UHFFFAOYSA-N CC(=C)C1CCC(CN=O)=CC1
323 0.08988764 CKRWAEYTNKJGNF-UHFFFAOYSA-N OCC1=CC(=CC=C1)C1CC1
324 0.08988764 JTDCNSQFHKHROB-UHFFFAOYSA-N CCNC(=O)CC1CC=CC=C1
325 0.08988764 DRXICXADZKJOTI-UHFFFAOYSA-N OCC=Cc1ccc(cc1)C
326 0.08988764 LFTULPAVNUDILJ-UHFFFAOYSA-N OCC=Cc1ccccc1C
327 0.08988764 LLNAMUJRIZIXHF-UHFFFAOYSA-N OCC(=Cc1ccccc1)C
328 0.08988764 JOWYHBMAGQHBEA-UHFFFAOYSA-N OCCCCCC1=CC=CC=N1
329 0.08988764 FOEXZUQNDHODBJ-UHFFFAOYSA-N OCCCCCC1=CC=NC=C1
330 0.08988764 ZJUWVCPWYGFQMS-UHFFFAOYSA-N CC1=C(CCC1=O)N1CCCC1
331 0.08988764 SVOGXNVVBSGSRK-UHFFFAOYSA-N C=CC=CC(=O)N1CCCCC1
332 0.08988764 CEZOORGGKZLLAO-UHFFFAOYSA-N OCC1CC1C1=CC=CC=C1
333 0.08988764 GKIYOVSQVWWNIY-UHFFFAOYSA-N CNCC(c1ccccc1C)O
334 0.08988764 KGUBSDKUWJBTCX-UHFFFAOYSA-N CNCC(c1ccccc1)OC
335 0.08988764 UVRMPGIFRPRQSU-UHFFFAOYSA-N CNCC(c1cccc(c1)C)O
336 0.08988764 HMXFBSWMLTZKGL-UHFFFAOYSA-N CNCC(c1ccc(cc1)C)O
337 0.08988764 CEZOORGGKZLLAO-UHFFFAOYSA-N OCC1CC1C1=CC=CC=C1
338 0.08988764 SBLDBTJGYINGFN-UHFFFAOYSA-N C(N1CCCCC1)C1=CC=CO1
339 0.08988764 PSVIUYVLSZLTJV-UHFFFAOYSA-N CC(=O)C1C(O)CCC2NC1CC2
340 0.08988764 WBETYEFPZHEIDA-UHFFFAOYSA-N CCN(C)C1=CC=C(OC)C=C1
341 0.08988764 UCWKJFXRPXCVCD-UHFFFAOYSA-N O=C1CC2CC1C1C=CCC21
342 0.08988764 HSXUXCNJBLOHKE-UHFFFAOYSA-N CCC1=C(N)C2(C(C=C1)O2)CC
343 0.08988764 IWRSMXMWFHGRRC-UHFFFAOYSA-N CCCCOCC1=CC=CC=N1
344 0.08988764 RPJUVNYXHUCRMG-UHFFFAOYSA-N CC(C)(C)C1=CC(N)=C(O)C=C1
345 0.08988764 DGFGRYUGZNOALD-UHFFFAOYSA-N CCOC1=CC(C)=C(N)C=C1C
346 0.08988764 MYHGOWDLVRDUFA-UHFFFAOYSA-N CC(CC=O)C1=CC=CC=C1
347 0.08988764 PBAPXCWTIQQZON-UHFFFAOYSA-N NC(=O)C#CCC1CCCCC1
348 0.08988764 CNZQPUBXMSLSRP-UHFFFAOYSA-N CN1CCC2(CCC=CC2)C1=O
349 0.08988764 HXDOYMSDQUBFHJ-UHFFFAOYSA-N CC1(CC2=CC=CC=C2)CO1
350 0.08988764 IBRLRCIVUSLMRB-UHFFFAOYSA-N COCCN(C)C1=CC=CC=C1
351 0.08988764 SCBMXGBZXCDNLH-UHFFFAOYSA-N CC(C)c1ccc(C)c(N)c1O
352 0.08988764 LHXASHUXCRQHPZ-UHFFFAOYSA-N OC1(CCC1)C1=CC=CC=C1
353 0.08988764 URKADMJRDKYBIY-UHFFFAOYSA-N CN1CC2CCC=CC2CC1=O
354 0.08988764 URPOKCTXTOAWMI-UHFFFAOYSA-N CC1(C)OCC2=CC=CC=C12
355 0.08988764 CJYYTJWNIYRMNC-UHFFFAOYSA-N CC1=CC=C2C(=O)C1C2(C)C
356 0.08988764 URKADMJRDKYBIY-UHFFFAOYSA-N CN1CC2CCC=CC2CC1=O
357 0.08988764 XIZKPKJTDGAEGJ-UHFFFAOYSA-N CCC1=CC=C(C=C1)C(O)CN
358 0.08988764 CNQGQKGGLSBCDS-UHFFFAOYSA-N CC1CC2CCC(=O)N2C(C)=C1
359 0.08988764 FZEXGKWMKMGXBI-UHFFFAOYSA-N CN(C)CC1=CC=C(CO)C=C1
360 0.08988764 CNQGQKGGLSBCDS-UHFFFAOYSA-N CC1CC2CCC(=O)N2C(C)=C1
361 0.08988764 LXWNAOMZLJXCRK-UHFFFAOYSA-N CC(CN(C)C=O)C1=CC=CC1
362 0.08988764 XCOJIVIDDFTHGB-UHFFFAOYSA-N CC(=C)C1CCC(=CC1)C=NO
363 0.08988764 XXSDCGNHLFVSET-UHFFFAOYSA-N CNCCC(O)C1=CC=CC=C1
364 0.08988764 QBSFMQDGCDWQFE-UHFFFAOYSA-N CN(C)C(=O)C1CC2CC=CC12
365 0.08988764 UJJCCNDLJXEMPR-UHFFFAOYSA-N CCNCC1=CC(OC)=CC=C1
366 0.08988764 ZZGQZJDCJYTINS-UHFFFAOYSA-N CCCC1=C(O)C(C)=NC=C1C
367 0.08988764 CUBWABMIIUUGPP-UHFFFAOYSA-N CCN(CC)CC#CC#CCO
368 0.08988764 HGJDNBZIDQOMEU-UHFFFAOYSA-N CC(=C)C(=O)N(CC=C)CC=C
369 0.08988764 SYGACMXWLAQEPN-UHFFFAOYSA-N CCNCC1=CC=C(OC)C=C1
370 0.08988764 WKUYPIDOVPGLCR-UHFFFAOYSA-N CCOC1=C(CC)C=C(N)C=C1
371 0.08988764 ZRYRILAFFDKOPB-UHFFFAOYSA-N CCC1=CC(=CC=C1)C(C)=O
372 0.08988764 ULLMCWIDKZMYBU-UHFFFAOYSA-N OC1CCc2c1c(C)ccc2
373 0.08988764 OZICDBKKSGBJAK-UHFFFAOYSA-N C=C1CC(=C)C(=C)CC(=O)C1
374 0.08988764 SPZWPMIMBHOWKX-UHFFFAOYSA-N CC(=C)CN=CC1CCC=CO1
375 0.08988764 NZHZQFHWJAOLGB-UHFFFAOYSA-N CNCC(C)(O)C1=CC=CC=C1
376 0.08988764 IRTONKUCLPTRNS-UHFFFAOYSA-N CCCCOC1=CC=CC=C1N
377 0.08988764 GQHMDVBNFBVHOQ-UHFFFAOYSA-N O=C1CC=CC2CCCC2=C1
378 0.08988764 PWBRLMKOCGLZAH-UHFFFAOYSA-N CCC1=CC=C(CC=O)C=C1
379 0.08988764 APWVQMWNYQLIRM-UHFFFAOYSA-N OC(=O)C1CCCN(CC2CC2)C1
380 0.08988764 DRWAPJMNVGBJDD-UHFFFAOYSA-N CCOC1=CC=CC(CNC)=C1
381 0.08988764 UBGIJOKJNYTJKE-UHFFFAOYSA-N CC1=CC(=CC(C)=C1)C1CO1
382 0.08988764 BRIGAQYFVDOAOD-UHFFFAOYSA-N C(C1COC1)C1=CC=CC=C1
383 0.08988764 YXJIYJZHAPHBHG-UHFFFAOYSA-N CC(=O)C1=CC=CC(C)=C1C
384 0.08988764 VLILFBZIVHDKIJ-UHFFFAOYSA-N CCC1=CC=CC=C1C(C)=O
385 0.08988764 HNWDPJQOEITANA-UHFFFAOYSA-N CC1=CC2C(CC1N=O)C2(C)C
386 0.08988764 BBGNOYYNCWSWSQ-UHFFFAOYSA-N CCOCCC1=CC=CC(C)=N1
387 0.08988764 NDZKBCKGQBZZFM-UHFFFAOYSA-N O=C1CCC2C3CC(C=C3)C12
388 0.08988764 IPGKTUOFMCMZJR-UHFFFAOYSA-N C[Si](C)(CO)CCCO
389 0.08988764 LELKMOBUZYMNEQ-UHFFFAOYSA-N CN(C=O)C1(CCCCC1)C#C
390 0.08988764 KEXPGFWECJUYDV-UHFFFAOYSA-N C1CCNC(CC1)C1=CC=CO1
391 0.08988764 IZEDOOYSHYZLAI-UHFFFAOYSA-N CCC1(CC2CC1C=C2)C(O)=N
392 0.08988764 HUGHWHMUUQNACD-UHFFFAOYSA-N C=CCOCC1=CC=CC=C1
393 0.08988764 ORVCRUQGTRRJOB-UHFFFAOYSA-N CC1=C(C#[N+][O-])C(C)(C)CCC1
394 0.08988764 UVYOXYJPADNJRE-UHFFFAOYSA-N CCCC#CC#CC=CCO
395 0.08988764 WUEKAGYYWUUZQF-UHFFFAOYSA-N CN(CCC=C)C(=O)C=CC=C
396 0.088888889 MZAJHBRTGGGIDF-UHFFFAOYSA-N CN(C)C=CC1=CC(=O)CCC1
397 0.088888889 NNSYAGMSTQDGJM-UHFFFAOYSA-N CCCC#CC#CCCC=O
398 0.088888889 GVVPLKPNEPDIFS-UHFFFAOYSA-N CC(C)COC(=O)CCCCC#N
399 0.088888889 FMQKXMGSZIIYOO-UHFFFAOYSA-N O=C(CCN1CC1)OC1CCCC1
400 0.088888889 BHYKWPJCIDMPRT-YFHOEESVSA-N CC(=CC#CC(=C/C=O)C)C
401 0.088888889 STZRLVBKPCQFCB-UHFFFAOYSA-N CN=C(C(C1=CCCC=C1)O)C
402 0.087912088 JTIYMSLFEKLTQA-UHFFFAOYSA-N CCC#CCC1=CCCC1=O
403 0.087912088 GUHCBAWAXNVJIC-UHFFFAOYSA-N CC(=NC)C(C1=CC=CCC1)O
404 0.087912088 BMJOZRWTXZSXSN-UHFFFAOYSA-N COCCN(CCO)N=O
405 0.087912088 AZWSYGNSEHXDBG-UHFFFAOYSA-N CC(COC1CCCCO1)CC#N
406 0.086021505 ZNRNQZKJQPTIGO-UHFFFAOYSA-N CCCCC1C=CC(=O)N=C1C
407 0.086021505 SVRMINIMHNRWKO-UHFFFAOYSA-N C=C=CCCC1CC(=O)C=C1
408 0.084210526 XGIBZKJNCRIRGQ-UHFFFAOYSA-N CCOC(=O)C=CC=CCN(C)C
409 0.083333333 FKTSFEWVRWSGLK-UHFFFAOYSA-N O=CC=C(CCC(C(C=O)C)N)C
410 0.082474227 LBYMNCSZLSKNSP-UHFFFAOYSA-N O=CCC(CCC=C(C=O)C)(N)C
411 0.06741573 KWGRBVOPPLSCSI-WPRPVWTQSA-N C[C@@H]([C@@H](C1=CC=CC=C1)O)NC
412 0.06741573 KWGRBVOPPLSCSI-WCBMZHEXSA-N C[C@@H]([C@H](C1=CC=CC=C1)O)NC
413 0.06741573 KUBCEEMXQZUPDQ-UHFFFAOYSA-N CN(C)CCC1=CC=C(C=C1)O
414 0.06741573 WTWBUQJHJGUZCY-UHFFFAOYSA-N CC(C)C1=CC=C(C=C1)C=O
415 0.06741573 ZARUHOHMSDWOJL-UHFFFAOYSA-N CN1C=CC(=CC1=O)C(C)(C)C
416 0.06741573 IHGWOXFZBHODPN-UHFFFAOYSA-N OCCCNC1CCCC1
417 0.06741573 AUWZEXMVEMHCAL-UHFFFAOYSA-N CC(N)COC1=CC=CC=C1C
418 0.06741573 IKSQZYUYDAEOEE-UHFFFAOYSA-N CC(N)COC1=CC=C(C)C=C1
419 0.06741573 MDIDMOWWLBGYPG-UHFFFAOYSA-N CC(=O)OC1CC2CCC(C1)N2C
420 0.06741573 MDIDMOWWLBGYPG-UHFFFAOYSA-N CC(=O)OC1CC2CCC(C1)N2C
421 0.06741573 SIUPJEMQKZIRCO-UHFFFAOYSA-N CN1CCC(O)(CC1)C#CC=C
422 0.06741573 VICHRTNGVZXJRW-UHFFFAOYSA-N [H]C12CC([H])(C=C1)C(=O)C(C)=CC2
423 0.06741573 PXSYKFKOKXYQRH-UHFFFAOYSA-N COC1=C(C)C=CC(CCN)=C1
424 0.06741573 UCAUHTUMXIYKFJ-UHFFFAOYSA-N CNCCC1=CC=CC=C1OC
425 0.06741573 CRWWEKKKSYEDEL-UHFFFAOYSA-N CC(OC=C)C1=CC=CC=C1
426 0.06741573 LROJZZICACKNJL-UHFFFAOYSA-N CC1=CC(C)=C(C=O)C=C1C
427 0.06741573 HIKRJHFHGKZKRI-UHFFFAOYSA-N CC1=CC(C)=C(C=O)C(C)=C1
428 0.06741573 HSDSKVWQTONQBJ-UHFFFAOYSA-N CC(=O)C1=C(C)C=C(C)C=C1
429 0.06741573 UFGRADREDASLJW-UHFFFAOYSA-N CC1CCC2C1C(=O)NC=C2C
430 0.06741573 RYGXXXQBRORLIJ-UHFFFAOYSA-N CC1CC2=C(NCCCC2)C1=O
431 0.06741573 PAHYJZIMPANAIV-UHFFFAOYSA-N CC1=CC=C(O1)C1CCCCN1
432 0.06741573 IETSEKPJTAMXGM-UHFFFAOYSA-N CC1=CC=C(CN2CCCC2)O1
433 0.06741573 KBARUYSFNLJALB-UHFFFAOYSA-N CCC(C)OC1=CC=C(N)C=C1
434 0.06741573 SBUQZKJEOOQSBV-UHFFFAOYSA-N CNC(C)CC1=CC=C(O)C=C1
435 0.06741573 AKGGYBADQZYZPD-UHFFFAOYSA-N CC(=O)CCC1=CC=CC=C1
436 0.06741573 NEGYEDYHPHMHGK-UHFFFAOYSA-N COC1=CC=C(CC(C)N)C=C1
437 0.06741573 YMCSTDZSUOMCPV-UHFFFAOYSA-N CC1(C)CC(=O)C=C(C1)N1CC1
438 0.06741573 PULLBVLPXCTRLN-UHFFFAOYSA-N CN(C)COCC1=CC=CC=C1
439 0.06741573 LTVQGUAFAOWUIM-UHFFFAOYSA-N CCOC1=C(C)C=C(N)C=C1C
440 0.06741573 RGRUKJFIPJHWNL-UHFFFAOYSA-N CC(C)C1=C(O)C=C(C)C(N)=C1
441 0.06741573 GQZXRLWUYONVCP-QMMMGPOBSA-N [H][C@@](C)(N(C)C)C1=CC(O)=CC=C1
442 0.06741573 YZVXNNKOFAIRIS-UHFFFAOYSA-N CC(C)COC1=CC=CC=C1N
443 0.06741573 QFHMAMBKJRPNOG-UHFFFAOYSA-N [H]C12CCC(C)(C=C1)C(=O)C=C2
444 0.06741573 AJZJWTXGQXUPNB-SSDOTTSWSA-N CC1Cc2cccc(O)c2C1
445 0.06741573 MDIDMOWWLBGYPG-ILWJIGKKSA-N CN1C2CCC1CC(C2)OC(=O)C
446 0.06741573 FUKFNSSCQOYPRM-JTQLQIEISA-N CN(C)CC(O)c1ccccc1
447 0.06741573 GASSRVLUAXPFEW-UHFFFAOYSA-N CCCCCn1cccc1C=O
448 0.06741573 JCMWSVNNSPUNER-UHFFFAOYSA-N CNCCc1ccc(OC)cc1
449 0.06741573 IAZKGRRJAULWNS-UHFFFAOYSA-N Oc1ccc(CCC=C)cc1
450 0.06741573 MWZLEHUCHYHXOV-UHFFFAOYSA-N CCCC1=CC=CC=C1C=O
451 0.06741573 QGFBXOYEYGTKTA-UHFFFAOYSA-N CN1C=CC=C1C(=O)C(C)(C)C
452 0.06741573 GVHREJFUXNOOOB-UHFFFAOYSA-N CN1C=CC(=C1)C(=O)C(C)(C)C
453 0.06741573 XJRLZIBKKHJOHI-UHFFFAOYSA-N COC1=CC=CC(=C1)C(C)(C)N
454 0.06741573 RHGLPNYASVWIET-NXEZZACHSA-N CC(=O)OCC1CCN2CCCC12
455 0.06741573 UOGXIPLKDOHXRA-UHFFFAOYSA-N COC(=C)C1=CC=C(C)C=C1
456 0.06741573 QFXWUMMPVFEBNZ-UHFFFAOYSA-N CC1=CC(C)=C(C)C(C=O)=C1
457 0.06741573 RDWZXAYXEUNBBW-UHFFFAOYSA-N CCC(C)OC1=CC=CC=C1N
458 0.06741573 FBZMBOHWVBVEDR-RKDXNWHRSA-N CCOC(=O)C1CCN2CCCC12
459 0.06741573 ADODSZXYDVUXTG-UHFFFAOYSA-N CN(C)CC1=CC=CC(C)=C1O
460 0.06741573 KWGRBVOPPLSCSI-SCZZXKLOSA-N CNC(C)C(O)c1ccccc1
461 0.06741573 FUKFNSSCQOYPRM-SNVBAGLBSA-N CN(C)CC(O)c1ccccc1
462 0.06741573 QZEPBVRIPQSJDG-UHFFFAOYSA-N CNC(C)C1=CC(OC)=CC=C1
463 0.06741573 WWRUCFABCHBARW-UHFFFAOYSA-N [H]C12CCC([H])(CC1)C(N2)C(=O)OCC
464 0.06741573 JYAWVBFUJBVQLF-VHSXEESVSA-N CC(=O)OC1CCN2CCCCC12
465 0.06741573 NREYCUBBWJAKLJ-UHFFFAOYSA-N CCC(C)OC1=CC=CC(N)=C1
466 0.06741573 YZVXNNKOFAIRIS-UHFFFAOYSA-N CC(C)COC1=CC=CC=C1N
467 0.06741573 WMWQTUBQTYZJRI-UHFFFAOYSA-N COc1ccc(CN(C)C)cc1
468 0.06741573 KEVUCOVVHJNLQA-YVMONPNESA-N CC(=Cc1occ(C)c1)C=C
469 0.06741573 DOTUVNACBIUMNQ-UHFFFAOYSA-N CC(C)OC1=CC(C)=C(N)C=C1
470 0.06741573 MDIDMOWWLBGYPG-MYJAWHEDSA-N CN1C2CCC1CC(C2)OC(=O)C
471 0.06741573 JOPASECFKWQSNQ-UHFFFAOYSA-N CCNCCOC1=CC=CC=C1
472 0.06741573 HLKXEQAYKCBPNT-UHFFFAOYSA-N CNC1=CC=C(OC(C)C)C=C1
473 0.06741573 KEVUCOVVHJNLQA-VMPITWQZSA-N CC(=C/c1occ(C)c1)C=C
474 0.06741573 KEVUCOVVHJNLQA-UHFFFAOYSA-N CC(=Cc1occ(C)c1)C=C
475 0.06741573 FUVDLLWBPFIARM-UHFFFAOYSA-N CC(C)(C)OC1=CC=CC(N)=C1
476 0.06741573 OVHOFAIIJYAVEZ-UHFFFAOYSA-N CC(C)(C)C1=C(N)C=CC(O)=C1
477 0.06741573 FKOINCHUBCXOSV-UHFFFAOYSA-N CCC1=CC=CC=C1C1CO1
478 0.06741573 CQHFCDRPDIYPOL-UHFFFAOYSA-N CNC1=CC=CC=C1OC(C)C
479 0.06741573 LBNPEKJORLEDCA-UHFFFAOYSA-N CC1=CC2=C(COCC2)C=C1
480 0.06741573 RDINNHWXBMDKKP-UHFFFAOYSA-N C=C=CCC(=O)N1CCCCC1
481 0.06741573 SBOUHGZVYFYWMK-UHFFFAOYSA-N CNCCCOC1=CC=CC=C1
482 0.06741573 UFGRADREDASLJW-NBEYISGCSA-N CC1CCC2C1C(=O)NC=C2C
483 0.06741573 ZGUHEHRINLSHNE-UHFFFAOYSA-N CNCC1=CC(C)=C(OC)C=C1
484 0.06741573 FNFHKKFZRIVCEW-UHFFFAOYSA-N CCC1=C(OC)C=CC(CN)=C1
485 0.06741573 RPZOPDOUASNMNP-UHFFFAOYSA-N Cc1ccc(C=O)c(C)c1C
486 0.06741573 GTDLILFCRHJTRW-ZETCQYMHSA-N CCCC(S)CCOC
487 0.06741573 HCZDPFGDLXZFHE-UHFFFAOYSA-N CC(C)C(NO)C1=CC=CC=C1
488 0.06741573 RHGLPNYASVWIET-VHSXEESVSA-N CC(=O)OCC1CCN2CCCC12
489 0.06741573 AECMQTCXISKOGO-UHFFFAOYSA-N CN(C)CCC1=CC=CC=C1O
490 0.06741573 UBRIHZOFEJHMIT-UHFFFAOYSA-N CCCCOC1=CC=C(N)C=C1
491 0.06741573 COAGHIPHGZGZTL-RKDXNWHRSA-N CCOC(=O)C1CCC2CCCN12
492 0.06741573 KWGRBVOPPLSCSI-PSASIEDQSA-N CNC(C)C(O)c1ccccc1
493 0.06741573 BHCAOBYOKNTDLI-UHFFFAOYSA-N CC(C)OC1=CC=C(CN)C=C1
494 0.06741573 VTLOYEZEAGCOPK-VIFPVBQESA-N CCC(C)Cn1cccc1C=O
495 0.06741573 HZJPNSZTILZSPN-ZETCQYMHSA-N CC1CCc2cccc(O)c12
496 0.06741573 YWMSSFJXQDPVDJ-UHFFFAOYSA-N CNC1=C(C)C=CC=C1COC
497 0.06741573 ZWCXUSBRKRTYFL-UHFFFAOYSA-N CC(C)OC1=CC(N)=C(C)C=C1
498 0.06741573 UCSDJIUEAMARKC-UHFFFAOYSA-N OC1CCC(CC1)NC(=O)C1CC1
499 0.06741573 KBARUYSFNLJALB-UHFFFAOYSA-N CCC(C)OC1=CC=C(N)C=C1
500 0.06741573 XNZUXQQESDLANR-UHFFFAOYSA-N COCCCNC1=CC=CC=C1
501 0.06741573 BKIHFZLJJUNKMZ-UHFFFAOYSA-N CC(=O)C1=CC(C)=CC(C)=C1
502 0.06741573 MJQZSKWWEXLQEK-UHFFFAOYSA-N CN(C)C1=C(C)C=C(CO)C=C1
503 0.06741573 SCWNNOCLLOHZIG-UHFFFAOYSA-N Oc1cccc2c1CCCC2
504 0.06741573 HFDBPSGIHSZBHA-UHFFFAOYSA-N CN(C)CC1=CC(C)=C(O)C=C1
505 0.06741573 AXJXIUVYMGWYGE-UHFFFAOYSA-N C1CCC23C(=CC=CC3O2)C1
506 0.06741573 DZNJJGQVWVHLCZ-UHFFFAOYSA-N CCC(CC)OC1=CC=CC=N1
507 0.06741573 IFYRTIUVCKDVAA-UHFFFAOYSA-N CC(CCN)OC1=CC=CC=C1
508 0.06741573 FXDMRRYCEMBQLN-UHFFFAOYSA-N CC(=C)C1CCC(=CC1)C(=O)N
509 0.06741573 WMTMUBWZRPJICT-UHFFFAOYSA-N O=CC12CCC(C2(C)C)C#C1
510 0.06741573 GZPBVLUEICLBOA-UHFFFAOYSA-N CN(c1c(C)cc(cc1C)O)C
511 0.06741573 GGAKJFNEFRZJNQ-UHFFFAOYSA-N CCCCC1=CC=C(NO)C=C1
512 0.06741573 GEMYZBZNBCDFGW-UHFFFAOYSA-N COC1=CC(C)=C(CCN)C=C1
513 0.06741573 GWARODYNRGXROB-UHFFFAOYSA-N COC1=CC(C)=C(CN)C=C1C
514 0.06741573 YEIYSWAXMWCAHY-UHFFFAOYSA-N CC(C)CN1C(C)=CC=C1C=O
515 0.06741573 HRLNNIHNPRVYIP-UHFFFAOYSA-N CCCCOC1=CC#CC=C1
516 0.06741573 DTMCTNLDYVMZIU-UHFFFAOYSA-N CCCOC(=O)C1=CCCN(C)C1
517 0.06741573 RRGAECZKODLMST-UHFFFAOYSA-N CCCC(N)C1=CC=C(O)C=C1
518 0.06741573 RRGAECZKODLMST-UHFFFAOYSA-N CCCC(N)C1=CC=C(O)C=C1
519 0.06741573 AOUJHJAMITZHPK-UHFFFAOYSA-N CCC(N)C1=CC=CC=C1OC
520 0.06741573 IJLQJUUGOPUQPL-UHFFFAOYSA-N O=CC=CC=CN1CCCCC1
521 0.06741573 NHZYQUOOLAYGLZ-UHFFFAOYSA-N CCC=COC1=CC=CC=C1
522 0.06741573 QARNHIBOPBXNSX-UHFFFAOYSA-N CC=COCC1=CC=CC=C1
523 0.06741573 QDKIWMYIJVIPNE-UHFFFAOYSA-N COC(=CC)C1=CC=CC=C1
524 0.06741573 FBXCNUQRPAUDJC-UHFFFAOYSA-N O=C(OCC1CCNC1)C1CCC1
525 0.06741573 FSCHRQPCIRYCCS-UHFFFAOYSA-N CC(C)=C1CC=C(C)C(C1)N=O
526 0.06741573 AOUJHJAMITZHPK-UHFFFAOYSA-N CCC(N)C1=CC=CC=C1OC
527 0.06741573 WQDSOQWIUWCGEX-UHFFFAOYSA-N COC(=C)C1=CC=CC(C)=C1
528 0.06741573 IMMYBERMCDPRNH-UHFFFAOYSA-N OC1=CC(=CC=CC1N)C(C)C
529 0.06741573 UOSPEHARKSTACW-UHFFFAOYSA-N CNCCc1ccc(c(c1)C)O
530 0.06741573 TZBHUCDPBYOLNA-UHFFFAOYSA-N CNCCc1ccc(cc1C)O
531 0.06741573 HRDKXAGASFLTCG-UHFFFAOYSA-N COCCO[Si](C)(C)C
532 0.06741573 QATSWWZBTBBYRX-UHFFFAOYSA-N OC(=O)C1CC2(CN1)CCCCC2
533 0.06741573 ZIQMUCQHPMURGD-UHFFFAOYSA-N O=C1CC=C(C=C1)CC(N)(C)C
534 0.06741573 FHWNNESSBURLLQ-UHFFFAOYSA-N CC(N=C=O)C1CCC(C)=CC1
535 0.06741573 PQVKSVQURJRKPY-UHFFFAOYSA-N [H]C12CCC([H])(C=C1)C(=O)C=C2C
536 0.06741573 MSSIBGXRTHECQG-UHFFFAOYSA-N C=CCCC(=O)C1=CC=CC1
537 0.06741573 HPAWFAQXAAIINA-UHFFFAOYSA-N CC(=C)C1CC=C(C)C(C1)N=O
538 0.06741573 DDXBCZCBZGPSHD-UHFFFAOYSA-N CC(=O)C1=C(C)C=CC=C1C
539 0.06741573 HXRHIAKRSRZLFD-UHFFFAOYSA-N OC12C=CC(C1)C1C2CC=C1
540 0.06741573 VOENDFGNLYXZTM-UHFFFAOYSA-N OC12C=CC(C1)C1C2C=CC1
541 0.06741573 ZMWMEVMAQGRUER-UHFFFAOYSA-N OC1C2C=CC1C1C2CC=C1
542 0.06741573 GQZXRLWUYONVCP-UHFFFAOYSA-N CN(C(c1cccc(c1)O)C)C
543 0.06741573 NXYRRNWKCSMROR-UHFFFAOYSA-N [H]C12CC3([H])CC([H])(C1)CC(C2)(C3)N=O
544 0.06741573 ONZLASIGGPITLE-UHFFFAOYSA-N CCC1C=CC=CC=CC1=O
545 0.06741573 GFPKMYZGIGOUQK-UHFFFAOYSA-N CC#CC(OC(=C)N(C)C)C=C
546 0.06741573 GLANSBWYIOWFBX-UHFFFAOYSA-N CC1=NC(=C(O)C=C1)C(C)(C)C
547 0.06741573 VYWOSDUGMUNQLG-UHFFFAOYSA-N CN1CCC2CCC=CC2C1=O
548 0.06741573 VYWOSDUGMUNQLG-UHFFFAOYSA-N CN1CCC2CCC=CC2C1=O
549 0.06741573 AFLUFPRCPSDRPN-UHFFFAOYSA-N CN1CCC2C=CCCC2C1=O
550 0.06741573 AFLUFPRCPSDRPN-UHFFFAOYSA-N CN1CCC2C=CCCC2C1=O
551 0.06741573 JDTVSXRLAPNYKG-UHFFFAOYSA-N CN(CC=C)C(=O)CC=CC=C
552 0.06741573 KIUNVVUOANJDGS-UHFFFAOYSA-N C1CCC2=CC=CC=C(C1)O2
553 0.06741573 AIKJBMKAPNTJCP-UHFFFAOYSA-N CCC(CC(C)O)SC
554 0.06741573 RGKVZBXSJFAZRE-UHFFFAOYSA-N OC(CC=C)C1=CC=CC=C1
555 0.06741573 FCMAQTOFUOQDGG-UHFFFAOYSA-N CC1CCC(=C1)c1cocc1
556 0.06741573 KFOXDILMEHCWMS-UHFFFAOYSA-N CC1COCC2=C1C=CC=C2
557 0.06741573 HPAWFAQXAAIINA-UHFFFAOYSA-N CC(=C)C1CC=C(C)C(C1)N=O
558 0.06741573 HPAWFAQXAAIINA-UHFFFAOYSA-N CC(=C)C1CC=C(C)C(C1)N=O
559 0.06741573 GOXKCYOMDINCCD-UHFFFAOYSA-N OC(C1CC1)C1=CC=CC=C1
560 0.06741573 FDKRXGOMMRLUIQ-UHFFFAOYSA-N CCCC1=CC(C=O)=CC=C1
561 0.06741573 JTUTZTVFJIHGGX-UHFFFAOYSA-N OC1CCc2c1cccc2C
562 0.06741573 LUOOSDUSUYCCFY-UHFFFAOYSA-N COC1=CC=C(C=C1)C(C)CN
563 0.06741573 FSIWYWCHFMMAHW-UHFFFAOYSA-N CC1CNCC2C1=CC(=O)C2C
564 0.06741573 DUTAQBNSDZCPND-UHFFFAOYSA-N COC1=CC=CC(=C1)C(C)CN
565 0.06741573 BKIHFZLJJUNKMZ-UHFFFAOYSA-N CC(=O)C1=CC(C)=CC(C)=C1
566 0.06741573 QFTWUVJQXPFWNM-UHFFFAOYSA-N CC(C)(N)C(O)C1=CC=CC=C1
567 0.06741573 RWQFRJRWVSFINF-UHFFFAOYSA-N CC(CN)C(O)C1=CC=CC=C1
568 0.06741573 VBAHFEPKESUPDE-UHFFFAOYSA-N COC1=CC=CC=C1CC(C)N
569 0.06741573 GMFDVHPDGHUBBS-UHFFFAOYSA-N CC1=CC=C(C=C1C)C1CO1
570 0.06741573 CYQBIIIAQYFGOP-UHFFFAOYSA-N CCc1ccc(c(c1N)CC)O
571 0.06741573 DVDARSFBQPNPGW-UHFFFAOYSA-N CCc1cc(O)cc(c1N)CC
572 0.06741573 IMHRQSBRZFKSEJ-UHFFFAOYSA-N CCC1=CC2OC2C(=C1N)CC
573 0.06741573 AJZJWTXGQXUPNB-UHFFFAOYSA-N CC1CC2=C(C1)C(O)=CC=C2
574 0.06741573 GMCYCIFSAJJFSY-UHFFFAOYSA-N CCCCCSCCO
575 0.06741573 AROCNZZBLCAOPH-UHFFFAOYSA-N CC1=CC=C(OCC=C)C=C1
576 0.06741573 ULFJMPCWXPSJQL-UHFFFAOYSA-N CCC(O)(CN)C1=CC=CC=C1
577 0.06741573 JSOOLYZYONLSQE-UHFFFAOYSA-N CNC(Cc1cccc(c1)O)C
578 0.06741573 CRTUFWNZYJUOTB-UHFFFAOYSA-N CCC[Si](C)(CO)CO
579 0.06741573 HZJPNSZTILZSPN-UHFFFAOYSA-N CC1CCC2=C1C(O)=CC=C2
580 0.06741573 YRNFZPXUBVUYBJ-UHFFFAOYSA-N CC(C)OC1=CC=CC(CN)=C1
581 0.06741573 BHCAOBYOKNTDLI-UHFFFAOYSA-N CC(C)OC1=CC=C(CN)C=C1
582 0.06741573 WTMWXJLUFMRFBV-UHFFFAOYSA-N CC1=CC(C)=C(OCCN)C=C1
583 0.06741573 XUOBVRURUPUPHB-UHFFFAOYSA-N NCCCCOC1=CC=CC=C1
584 0.06741573 HGBXCHGMAAYCTD-UHFFFAOYSA-N C=C1C2CCC(C(=O)C2)C1=C
585 0.06741573 YXVJNOXXPKIWIM-UHFFFAOYSA-N CC(O)CN(CCO)N=O
586 0.06741573 YCSCBJRBINCWRA-UHFFFAOYSA-N CCOC1=CC(C)=C(N)C(C)=C1
587 0.06741573 DTALCVXXATYTQJ-UHFFFAOYSA-N CC(C)C1=CC=CC=C1C=O
588 0.06741573 LECDNXOCIPRJNJ-UHFFFAOYSA-N CC(=C)COC1=CC=CC=C1
589 0.06741573 SXQUOALEYCCTHW-UHFFFAOYSA-N COC1=CC=CC=C1CN(C)C
590 0.06741573 LHGXPAAWEXVQHN-UHFFFAOYSA-N CCCC1COCCCN1
591 0.06741573 NHQFGTVDMAORLT-UHFFFAOYSA-N CC(=C)C1C2C=CC(C1=C)O2
592 0.06741573 FIEOWLJTTPRVRK-UHFFFAOYSA-N CCC1(CC)C(=O)CCN(C1=O)C
593 0.06741573 NHFRGTVSKOPUBK-UHFFFAOYSA-N O=CCCCc1ccccc1
594 0.06741573 VEJWNIYARKAHFI-UHFFFAOYSA-N COc1cccc(c1)CC(N)C
595 0.06741573 ZVRUYGLKPLHUBH-UHFFFAOYSA-N O=C1CC2C=C(C1=C)C2(C)C
596 0.06741573 LNKKKBUOSGEZGH-UHFFFAOYSA-N O=C1C=C2CC(C1=C)C2(C)C
597 0.06741573 MCGDBHZRFQKLBT-UHFFFAOYSA-N CNCCc1cccc(c1)OC
598 0.06741573 AWNHCKLJXWHSSM-UHFFFAOYSA-N CCC=Cc1ccc(cc1)O
599 0.06741573 GLFDYBFYKJUGCT-UHFFFAOYSA-N O=C1C=C(C)C2=CC1C2(C)C
600 0.06741573 DIBSCKQIZZVKMG-UHFFFAOYSA-N CCC(c1ccccc1)C=O
601 0.06741573 ZDFAZIAYLNLCAU-UHFFFAOYSA-N CC=C(C1CC=CC=C1)C=O
602 0.06741573 GTDLILFCRHJTRW-UHFFFAOYSA-N CCCC(CCOC)S
603 0.06741573 KWGRBVOPPLSCSI-UHFFFAOYSA-N CNC(C(c1ccccc1)O)C
604 0.06741573 ZBILANVXAYCDMJ-UHFFFAOYSA-N O=C1CC2C(C1(C)C#C2)(C)C
605 0.06741573 MNXXOBCRQHORNI-UHFFFAOYSA-N CC(=C)C1C#CC2(C(C1)O2)C
606 0.06741573 YLLOLSMRAPHUQC-UHFFFAOYSA-N O=CC1=CCC(C=C1)(N)C(C)C
607 0.06741573 FUKFNSSCQOYPRM-UHFFFAOYSA-N OC(c1ccccc1)CN(C)C
608 0.06741573 ZHRDQVCNFZKEBO-UHFFFAOYSA-N CCCCC1=CC=C(C#C1)O
609 0.06741573 GLANSBWYIOWFBX-UHFFFAOYSA-N CC1=NC(=C(O)C=C1)C(C)(C)C
610 0.06741573 UBRIHZOFEJHMIT-UHFFFAOYSA-N CCCCOC1=CC=C(N)C=C1
611 0.06741573 ULFJMPCWXPSJQL-UHFFFAOYSA-N CCC(O)(CN)C1=CC=CC=C1
612 0.06741573 XUOBVRURUPUPHB-UHFFFAOYSA-N NCCCCOC1=CC=CC=C1
613 0.06741573 ADODSZXYDVUXTG-UHFFFAOYSA-N CN(C)CC1=CC=CC(C)=C1O
614 0.06741573 DUTAQBNSDZCPND-UHFFFAOYSA-N COC1=CC=CC(=C1)C(C)CN
615 0.06741573 WPPWEFVZGFJESZ-UHFFFAOYSA-N COC1=CC2=C(CCC2)C=C1
616 0.06741573 QPQBHWOKRGCIPA-UHFFFAOYSA-N CC1=CC(OCC=C)=CC=C1
617 0.06741573 GXZIYMSNPDVFAE-UHFFFAOYSA-N OCC(C=C)C1=CC=CC=C1
618 0.06741573 SXTMQFFVVICKDI-UHFFFAOYSA-N CNCCOCC1=CC=CC=C1
619 0.06741573 XODAXSHZSFXIST-UHFFFAOYSA-N O=C1CCCC(=C1)N1CCCC1
620 0.06741573 DXIKCYRJHPXRGV-UHFFFAOYSA-N O=C1CCC2CCC=CC2=C1
621 0.06741573 RJOWHRLIQNKYKW-UHFFFAOYSA-N CC(C)(C=O)C1=CC=CC=C1
622 0.06741573 AHSYADDWCBBDPB-UHFFFAOYSA-N [H]C12CC([H])(C1(C)C)C(C)(O)C(C2)N=O
623 0.06741573 YALDANVUGNKEOB-UHFFFAOYSA-N O=C1CCCC1CN1CCOCC1
624 0.06741573 MHIPDDWHFPOQJW-UHFFFAOYSA-N COC1=CC(CCN)=C(C)C=C1
625 0.06741573 FFQXEFNKZVGJDI-UHFFFAOYSA-N CC(C)C1=CC=CC(C=O)=C1
626 0.06741573 IENUHHADGQLQLU-UHFFFAOYSA-N COC1=CC=CC(CN(C)C)=C1
627 0.06741573 ZIFHFFOAEFKJJL-UHFFFAOYSA-N CC(=C)OCC1=CC=CC=C1
628 0.06741573 USBQRZMRUABNHR-UHFFFAOYSA-N CC=CCOC1=CC=CC=C1
629 0.06741573 DTMRXFIDQOGVJS-UHFFFAOYSA-N CC(OC1=CC=CC=C1)C=C
630 0.06741573 OFINHWFZJCFTAB-UHFFFAOYSA-N CC1=CC=C(COC=C)C=C1
631 0.06741573 MMXIVBVOFFBDEB-UHFFFAOYSA-N CCOC(=O)C12CCN(CC1)CC2
632 0.06741573 IBUNWSWRXGCJIC-UHFFFAOYSA-N CCN(CC)C1OC(=O)C(C)=C1C
633 0.06741573 RGRUKJFIPJHWNL-UHFFFAOYSA-N CC(C)C1=C(O)C=C(C)C(N)=C1
634 0.06741573 RJWAKPHKRZMFHG-UHFFFAOYSA-N CC(C)OC1=CC=CC=C1CN
635 0.06741573 MSOQKPXSIHLODG-UHFFFAOYSA-N CCOC(=O)C=C(C)N1CCCC1
636 0.06741573 UXBGQLAIFFNPFO-UHFFFAOYSA-N CCC(=O)CC1(CCC1)NC(C)=O
637 0.06741573 ZNNZYMKIVDOTPM-UHFFFAOYSA-N CC1=CC(OCCN)=CC(C)=C1
638 0.06741573 ABZJNEBQBOTWLB-UHFFFAOYSA-N CC1=C(C)C=C(OCCN)C=C1
639 0.06741573 MAUCRURSQMOFGV-UHFFFAOYSA-N CCCC1=CC=C(C=O)C=C1
640 0.06741573 OJWIDJMWYOGNJU-UHFFFAOYSA-N CC1=CC=CC(C)=C1OCCN
641 0.06741573 DZZZXJVECUJDRB-UHFFFAOYSA-N CN(C)CCC1=CC(O)=CC=C1
642 0.06741573 BRVUZJVOHZQUSX-UHFFFAOYSA-N COC1=CC=CC=C1CCCN
643 0.06741573 SIUPJEMQKZIRCO-UHFFFAOYSA-N CN1CCC(O)(CC1)C#CC=C
644 0.06741573 DUUDSVJQKGZSDN-UHFFFAOYSA-N CNC(C)C1=CC=C(OC)C=C1
645 0.06741573 RCZDAZRMLGADPY-UHFFFAOYSA-N CCC(C)C1=CC(O)=C(N)C=C1
646 0.06741573 HQOJWFLRPSWMBC-UHFFFAOYSA-N CC1=CC=CC=C1OCCCN
647 0.06741573 JHKXVSGKKYHYJR-UHFFFAOYSA-N CC1=CC=C(OCCCN)C=C1
648 0.06741573 BQCDOVRAZHBFED-UHFFFAOYSA-N NC1CCCC1CC1=CC=CO1
649 0.06741573 UFSYYRNCFQQPQC-UHFFFAOYSA-N CC(CN)OC1=CC=C(C)C=C1
650 0.06741573 DDAJXTMICFOAFN-UHFFFAOYSA-N COC1=CC=CC=C1C1CC1
651 0.06741573 TULBTTCIAPRWFC-UHFFFAOYSA-N COC1=CC=C(C(C)N)C(C)=C1
652 0.06741573 SMZOUWXMTYCWNB-UHFFFAOYSA-N COC1=C(CCN)C=C(C)C=C1
653 0.06741573 NDHJFACYRWUMHT-UHFFFAOYSA-N CC(C)COC1=CC=C(N)C=C1
654 0.06741573 WNDBIHKXFOBPPC-UHFFFAOYSA-N CC1=NOC2CCC=CCCC12
655 0.06741573 QZHICZLAJAPAJT-UHFFFAOYSA-N OCC1=CC=CC=C1CC=C
656 0.06741573 RMTAYCVXTPSMJQ-UHFFFAOYSA-N CC=CC(O)C1=CC=CC=C1
657 0.06741573 FZHNODDFDJBMAS-UHFFFAOYSA-N CCOC=CC1=CC=CC=C1
658 0.06741573 QFFKNTCASXEPOQ-UHFFFAOYSA-N CC1=C(C)C(OCCN)=CC=C1
659 0.06741573 NBFFCNUWKJZAKU-UHFFFAOYSA-N COC1=C(C)C=C(CCN)C=C1
660 0.06741573 XWYOPVIODQBPPI-UHFFFAOYSA-N CC(C)COC1=CC=CC(N)=C1
661 0.06741573 RGKVZBXSJFAZRE-UHFFFAOYSA-N OC(CC=C)C1=CC=CC=C1
662 0.06741573 KYPNQHWSJGEREB-UHFFFAOYSA-N CC1=CC(OCCCN)=CC=C1
663 0.06741573 PSALIMFZUGITJC-UHFFFAOYSA-N CCCC(C)(S)CCO
664 0.06741573 PSALIMFZUGITJC-UHFFFAOYSA-N CCCC(C)(S)CCO
665 0.06741573 PSALIMFZUGITJC-UHFFFAOYSA-N CCCC(C)(S)CCO
666 0.06741573 RUZUMVNATYKTJJ-UHFFFAOYSA-N CCC1=CC=C(C=C1)C1CO1
667 0.06741573 MPCNRVQFHCDTSN-UHFFFAOYSA-N CCOC(=O)C12CCCN1CCC2
668 0.06741573 ZFKFLWFVLHRGRC-UHFFFAOYSA-N CN1C(=O)CCC1(O)CCCC=C
669 0.06741573 RITIBMKMOLMSPL-UHFFFAOYSA-N COC1=CC=C(C=C1)C(C)(C)N
670 0.06741573 LKJNGQWWGSUHIC-UHFFFAOYSA-N CCC(=O)N1C(C)CC(C)(C)C1=O
671 0.06741573 BYSMCAVFTNJCJC-UHFFFAOYSA-N COC(C=C)C1=CC=CC=C1
672 0.06741573 BXBKNWRSAAAPKG-UHFFFAOYSA-N CON(C)C(=O)N(C)OC
673 0.06741573 NJLJXOXRYXXBOF-UHFFFAOYSA-N CC(C)(C)OC1=CC=C(N)C=C1
674 0.06741573 ZVVHVOKGEPWABZ-UHFFFAOYSA-N O=CC1(CCC#N)CCCCC1
675 0.06741573 FBTMGWPOCKIOPV-UHFFFAOYSA-N CCC#CCC(C)C(=O)N(C)OC
676 0.06741573 FBZMBOHWVBVEDR-UHFFFAOYSA-N CCOC(=O)C1CCN2CCCC12
677 0.06741573 BRVUZJVOHZQUSX-UHFFFAOYSA-N COC1=CC=CC=C1CCCN
678 0.06741573 AOUJHJAMITZHPK-UHFFFAOYSA-N CCC(N)C1=CC=CC=C1OC
679 0.06741573 VVXNJGPMRXIWQR-UHFFFAOYSA-N O=C1CCC2=C1CC=CCC2
680 0.06741573 ZIZHOYOBASUITD-UHFFFAOYSA-N CCCCOC1=CC=CC(N)=C1
681 0.06741573 FBZMBOHWVBVEDR-UHFFFAOYSA-N CCOC(=O)C1CCN2CCCC12
682 0.06741573 KTYSDKPIQXIXNT-UHFFFAOYSA-N OC1=CCC2C1C1C=CC2C1
683 0.06741573 ZOUHGFUPBFMCPJ-UHFFFAOYSA-N CCCC(NO)C1=CC=CC=C1
684 0.06741573 XHMRRECSXXCOFJ-UHFFFAOYSA-N CC1OC2=CC=CC=C2C1C
685 0.06741573 HYVZRUQCAHFECM-UHFFFAOYSA-N CN(C)CC1=C(O)C=CC(C)=C1
686 0.06741573 IRQLJDGOFUMMAW-UHFFFAOYSA-N CC1OCCC2=CC=CC=C12
687 0.06741573 ZAOJKODLCQHJQT-UHFFFAOYSA-N C=C1CN(C2CCCCC2)C1=O
688 0.06741573 VTRZMLZNHGCYLK-UHFFFAOYSA-N COCC1=CC=CC=C1C=C
689 0.06741573 XVXKXOPCFWAOLN-UHFFFAOYSA-N COCC1=CC=C(C=C)C=C1
690 0.066666667 KJRGAZVWEVUMBX-UHFFFAOYSA-N CC=C(C1=CC=CCC1)C=O
691 0.066666667 SEWHQWTWYANVML-UHFFFAOYSA-N CC=C(C1=CCCC=C1)C=O
692 0.065934066 OZMJDTPATROLQC-SCSAIBSYSA-N NC(CCCNO)C(=O)O
693 0.065934066 OZMJDTPATROLQC-BYPYZUCNSA-N C(C[C@@H](C(=O)O)N)CNO
694 0.065934066 FIJVOSSCAUGKQY-UHFFFAOYSA-N CCCC(C)C(C#N)C(=O)OCC
695 0.065934066 LQPIFFDGZYPEAQ-UHFFFAOYSA-N COC(=O)CCCCCF
696 0.065934066 WMCZVOFALGPCPQ-UHFFFAOYSA-N NC(CCC(C(=O)O)N)O
697 0.065934066 WQRUUWKTIHOKIY-UHFFFAOYSA-N CCOC(C)OC(C=C(C)C)C#N
698 0.065934066 XHMXKOFHDJXNLG-UHFFFAOYSA-N NCC1C(C)CCC1C(=CO)C=O
699 0.065934066 OZMJDTPATROLQC-UHFFFAOYSA-N ONCCCC(C(=O)O)N
700 0.065934066 CMHKHPKHWVVBPE-UHFFFAOYSA-N NOCCC(C(=O)OC)N
701 0.065934066 FCHSZOJYBUFTHA-UHFFFAOYSA-N CCCOC(=O)C1=CCN(C)CC1
702 0.065217391 MFFHFSXGRIDDQP-UHFFFAOYSA-N CNCC(C(=O)O)(CO)N
703 0.065217391 AKSIYNOQZYMJED-UHFFFAOYSA-N NCOCCC(C(=O)O)N
704 0.065217391 FAKDGNUBRGKAPL-UHFFFAOYSA-N CCN(CC)C(=O)CC1OCC=C1
705 0.064516129 RNFQGYSSKSPAMF-UHFFFAOYSA-N CC(=O)CCC(C(=C)C)CC(=O)N
706 0.064516129 JEYUQOVGJUBHCX-UHFFFAOYSA-N CCOC(=O)C(C)C1=NCCCC1
707 0.064516129 VCFGXLWRLVJHKK-UHFFFAOYSA-N CCOC(=O)C=C1CCN(C)CC1
708 0.064516129 USRJWLXEGPKKCL-UHFFFAOYSA-N CC(CCC=C(C)C)C=C[N+]([O-])=O
709 0.064516129 RISFTMWXFXBLBR-UHFFFAOYSA-N CNOCCC(C(=O)O)N
710 0.0625 PQPGFKMQOKQNLU-UHFFFAOYSA-N CCCCCCC1CC(C=O)=NO1
711 0.046511628 VRQBDNAOTUKKIG-UHFFFAOYSA-N O=C1CCCCCCCCC(=O)N1
712 0.04494382 PDNJMHZLMGTCDU-UHFFFAOYSA-N CCOC(=C)C1=CC=CC=C1
713 0.04494382 RUVINXPYWBROJD-ONEGZZNKSA-N C/C=C/C1=CC=C(C=C1)OC
714 0.04494382 ZFMSMUAANRJZFM-UHFFFAOYSA-N COC1=CC=C(C=C1)CC=C
715 0.04494382 UMKXSOXZAXIOPJ-UHFFFAOYSA-N C1CCC2=C(C1)C=CC(=C2)O
716 0.04494382 REGQIJVXLRJEQT-UHFFFAOYSA-N CCCCN=CC1=CC=C(C)O1
717 0.04494382 RUVINXPYWBROJD-ARJAWSKDSA-N COC1=CC=C(\C=C/C)C=C1
718 0.04494382 JSASXSHMJYRPCM-UHFFFAOYSA-N CCCC(CCO)SC
719 0.04494382 ZNMIFKKFGNALHJ-UHFFFAOYSA-N CCOC(=O)C=CN1CCCCC1
720 0.04494382 WREVCRYZAWNLRZ-UHFFFAOYSA-N CC1=CC=CC(CC=C)=C1O
721 0.04494382 PHRYFIZVQBLISX-UHFFFAOYSA-N CCC(N1CC(C)CC1=O)C(C)=O
722 0.04494382 LDAFQVRTSOETPE-UHFFFAOYSA-N CCC1=CC(CCN)=CC=C1O
723 0.04494382 OTTGOWRAGVAQEV-UHFFFAOYSA-N CC1=C(CC=C)C(O)=CC=C1
724 0.04494382 QQXFYUUHGOSPMF-ZETCQYMHSA-N CC1CCc2cc(O)ccc12
725 0.04494382 PELMWLKNVFVOBH-UHFFFAOYSA-N CCSC(C)(C)CCO
726 0.04494382 RSWJLLSRQRPPPG-UHFFFAOYSA-N CC1=CC=C(CC=C)C(O)=C1
727 0.04494382 XBJMVRBFADOZCV-SZEHBUNVSA-N CC1CCC2C1CNC=C2C=O
728 0.04494382 XHMLXYGITDAGDN-UHFFFAOYSA-N Cc1ccc(O)c2CCCc12
729 0.04494382 IKOSVGABACUJCD-UHFFFAOYSA-N CCCNCC1CCCO1
730 0.04494382 DGABSSAOKQLLFS-ZETCQYMHSA-N CC1CCc2ccc(O)cc12
731 0.04494382 CNKSWCLSTGWELB-UHFFFAOYSA-N C[N+](C)(C)CC1=CC([O-])=CC=C1
732 0.04494382 APNAJDHZCMXHKM-UHFFFAOYSA-N CC1=C[N+]2=CC=CC=C2N1N
733 0.04494382 VQCXOLDXRRLVAF-ZETCQYMHSA-N CC1CCc2c(O)cccc12
734 0.04494382 MOVHCBLRKLLLQI-SNAWJCMRSA-N CC(=C)C=Cc1occc1C
735 0.04494382 JLUFUBVFUFUXQA-UHFFFAOYSA-N CNCCCc1ccc(O)cc1
736 0.04494382 WOEIOKRLEJXFEF-UHFFFAOYSA-N CCC(N)C1=CC=C(OC)C=C1
737 0.04494382 RUVINXPYWBROJD-UHFFFAOYSA-N COc1ccc(C=CC)cc1
738 0.04494382 PLRXAFVBCHEMGD-UHFFFAOYSA-N OCCCN1CCCCC1
739 0.04494382 MVYKGIXKVLENHD-VHSXEESVSA-N COCC1=CCN2CCC(O)C12C
740 0.04494382 BVKUYBCYSJOQLD-UHFFFAOYSA-N Cc1c(O)ccc2CCCc12
741 0.04494382 AGHVZFJWJCZGLK-UHFFFAOYSA-N CCOC(=O)C(CC)C1=NCCC1
742 0.04494382 RPSJEMXYJVXQMX-UHFFFAOYSA-N CC(C)C[N+]([O-])=CC(C)C
743 0.04494382 ZIOSZYWKPRFNOY-HWKANZROSA-N CC(=C)CC=Cc1cocc1
744 0.04494382 SHHHRQFHCPINIB-UHFFFAOYSA-N CC(C)(C)OC(=O)N1CCC=CC1
745 0.04494382 NUZDQSUVPDNSSJ-UHFFFAOYSA-N COC1=CC=C(CCCN)C=C1
746 0.04494382 HHTWOMMSBMNRKP-UHFFFAOYSA-N CC(=C)c1ccc(C)c(O)c1
747 0.04494382 JSASXSHMJYRPCM-ZETCQYMHSA-N CCCC(CCO)SC
748 0.04494382 MNWGWJPOTDJQIV-UHFFFAOYSA-N CC12C=CCC=C1CCC2=O
749 0.04494382 NUGFZCHRZRZHLK-MRVPVSSYSA-N CC1COc2cc(C)ccc12
750 0.04494382 JVXJWGPWQBPZOI-UHFFFAOYSA-N CC1=CC(CC=C)=C(O)C=C1
751 0.04494382 OSTZPSFPBMRGRP-UHFFFAOYSA-N COC1=CC=CC=C1C(C)CN
752 0.04494382 PFELYLAPXZVPIE-UHFFFAOYSA-N CC=C(c1ccc(cc1)O)C
753 0.04494382 BHJCQZBVCMLMKV-UHFFFAOYSA-N CCOC(=O)CN(CC=C)CC=C
754 0.04494382 UVVNIUIARMRCCS-UHFFFAOYSA-N Cc1cccc2c1CCCO2
755 0.04494382 DSFVYOHFVWZBIE-UHFFFAOYSA-N C1CCC2=CC3C(C=C2C1)O3
756 0.04494382 RLWBMRRIHNTVTR-UHFFFAOYSA-N CC(=C)C1CCC(C(C1)N)C(=O)O
757 0.04494382 FFSAXUULYPJSKH-UHFFFAOYSA-N CCCC(=O)c1ccccc1
758 0.04494382 QYZJWCJMALDDBN-UHFFFAOYSA-N CCSC(OC)C(C)C
759 0.04494382 HEADQVYMGQXCGM-UHFFFAOYSA-N O=CC1=CCC(=CC1)C(=C)C
760 0.04494382 FTKCQUIAQYKLBB-UHFFFAOYSA-N O=CC1=CC=C(CC1)C(=C)C
761 0.04494382 NGGXVXKWWOSKFB-UHFFFAOYSA-N O=CC1=CCC(C=C1)C(=C)C
762 0.04494382 NIZDBRRGGXTTCD-UHFFFAOYSA-N CC=CCC=NC(=O)OC(C)(C)C
763 0.04494382 NUGFZCHRZRZHLK-UHFFFAOYSA-N CC1COC2=CC(C)=CC=C12
764 0.04494382 NUZDQSUVPDNSSJ-UHFFFAOYSA-N COC1=CC=C(CCCN)C=C1
765 0.04494382 RGSICTMWEIUOQC-UHFFFAOYSA-N Oc1ccc(c(c1)C)C(=C)C
766 0.04494382 ZTMKQVWANUAXMC-UHFFFAOYSA-N CC(=O)CC1CCCCCN1C=O
767 0.04494382 FLEMYBRZUKVXQW-UHFFFAOYSA-N NC1C=C(C(C1CC(=O)O)(C)C)C
768 0.04494382 GQFPZOAZYBXKFA-UHFFFAOYSA-N CC(C)C12C=CC1C(=O)C=C2
769 0.04494382 DQFAEBUKXCRWHR-UHFFFAOYSA-N CC(Cc1ccc(cc1)O)(N)C
770 0.04494382 INWDWRVLQQIZGO-UHFFFAOYSA-N CCCC(=O)NC1CCCCC1=O
771 0.04494382 ANYRZMSTHBJZEY-UHFFFAOYSA-N CN1C2C=C(C2C1=O)C(C)(C)C
772 0.04494382 MGAYGJXCIKUEBN-UHFFFAOYSA-N CSC(C)(C)CC(C)O
773 0.04494382 RVSUAYPHUHWICN-UHFFFAOYSA-N OC1=CC2CC1C1C2C=CC1
774 0.04494382 OVFKBTZROMSPST-UHFFFAOYSA-N OC1=CC2CC1C1C2CC=C1
775 0.04494382 WPHPAOKIUGOXMM-UHFFFAOYSA-N CC=CC1=C(O)C=CC(C)=C1
776 0.04494382 BCYONEHLSYPXPY-UHFFFAOYSA-N CC(C)C(=O)C=CN1CCOCC1
777 0.04494382 SYIOXNGUUYGIIF-UHFFFAOYSA-N CCCCCCNC(C)=O
778 0.04494382 GLFYJCPSVJETDU-UHFFFAOYSA-N CC1=CC(OC=C)=C(C)C=C1
779 0.04494382 KGWYSMCUOCNNMH-ONEGZZNKSA-N CN1C(CCC(C1C)O)/C=C/C=O
780 0.04494382 BFZUEHILBXRWGT-UHFFFAOYSA-N CCOC(=O)C1NCC2CCCC12
781 0.04494382 AQHANRVDTSURKY-UHFFFAOYSA-N CC=C(c1ccccc1O)C
782 0.04494382 PBFPFZBSBCUNMF-UHFFFAOYSA-N CCC(=C)c1ccccc1O
783 0.04494382 VPAYBIIGBNUYQE-UHFFFAOYSA-N NC1CC2CC(C1C(=O)O)C2(C)C
784 0.04494382 LQOGVESOGIHDSO-UHFFFAOYSA-N CC1=CC=CC=C1OCC=C
785 0.04494382 UUTPAVGIGZFTON-UHFFFAOYSA-N CC1C=Cc2c(C1)occ2C
786 0.04494382 LBLXBOOUKUTZJE-UHFFFAOYSA-N CCOCCC(C)(C)S
787 0.04494382 DIWCUPFNJXAUAE-UHFFFAOYSA-N OC(=O)C1CCC2CCCCC2N1
788 0.04494382 NIMUFNCQZMSSAG-UHFFFAOYSA-N CCNC1CCCCC1O
789 0.04494382 CMIXSQAFEPGHMA-UHFFFAOYSA-N COC1=CC=CC(CCCN)=C1
790 0.04494382 MKSPMENRQDFGGZ-UHFFFAOYSA-N CC1=CC(=O)C2(C1=C2)C(C)C
791 0.04494382 KCKHXFKYCLRRBR-UHFFFAOYSA-N CC(C)(C)OC(=O)C1CCCN=C1
792 0.04494382 DBUQBOODRXRUEW-UHFFFAOYSA-N CN(C)C1=CC(C)=C(O)C(C)=C1
793 0.04494382 MAUJBWVGLBXXPP-UHFFFAOYSA-N CC(O)C1CC2CCCCN2C1=O
794 0.04494382 UKVCZCZNTKQCCW-UHFFFAOYSA-N CC(C)(C)OC(=O)NC1CC(=C)C1
795 0.04494382 SAHBITMBCTXQOR-UHFFFAOYSA-N CNC(Cc1ccccc1O)C
796 0.04494382 JNIQAZQBHBGWMP-UHFFFAOYSA-N CNC(CC12C=CC=CC2O1)C
797 0.04494382 NVTBYFFENOELNU-UHFFFAOYSA-N CC(NC)CC1=CC=CC2C1O2
798 0.04494382 MTHIPTGDDOMKAS-UHFFFAOYSA-N CNC(CC1=CC2C(C=C1)O2)C
799 0.04494382 FDJQVAJHMSBHDB-UHFFFAOYSA-N CNC(COc1ccccc1)C
800 0.04494382 KULKWVVVCOCAKK-UHFFFAOYSA-N CC(=C)C1=CC(=O)C(=CC1)C
801 0.04494382 GLXYYHFXAQWLEP-UHFFFAOYSA-N COC1=CC=CC(CC=C)=C1
802 0.04494382 PCYKOMNKTKPEET-UHFFFAOYSA-N CCC1CC2=CC=CC=C2O1
803 0.04494382 UPLOTNAHDBEPCL-UHFFFAOYSA-N CC=Cc1ccc(cc1C)O
804 0.04494382 PWYQHEGKOCEHME-UHFFFAOYSA-N CC(=Cc1ccc(cc1)O)C
805 0.04494382 CRHKDRDOMGTZON-UHFFFAOYSA-N CCN(CC)CC1=CC=C(CO)O1
806 0.04494382 IZSUUKYXSYVUGV-UHFFFAOYSA-N NC1C(C)C(=O)C2C(C1O)C2(C)C
807 0.04494382 CQKFVJXOHMQBKP-UHFFFAOYSA-N NCC(C(=O)O)(C(O)C)N
808 0.04494382 OZHRTFVZNKBMRU-UHFFFAOYSA-N CC1(CCCCC1)C(=O)CC#N
809 0.04494382 PKWPJBDFDHJNER-UHFFFAOYSA-N NCC12CCC(CC1)(CC2)C(O)=O
810 0.04494382 VDIPRJQXJIQOIA-UHFFFAOYSA-N CC1COC(C)C(C)N1C(=O)C=C
811 0.04494382 XFFZQFRWYUXKKK-UHFFFAOYSA-N NCC1CCCCC1CO
812 0.04494382 LSLIREXBGQDXDX-UHFFFAOYSA-N OCCCCCCCS
813 0.04494382 HNDRXAXZDCMUIU-UHFFFAOYSA-N CC1=CCCC11CC=CC1=O
814 0.04494382 PXTONRTYYUAUJU-UHFFFAOYSA-N CC(C)(C)OC(=O)N1CCC(=C)C1
815 0.04494382 FSCHYIOCOVECIO-UHFFFAOYSA-N CCOC(=C)C(=C)N1CCOCC1
816 0.04494382 TYXXNPADSCAQJJ-UHFFFAOYSA-N CN1CCC2=C(CCCC2=O)C1
817 0.04494382 CEXKMVSPTUOXFT-UHFFFAOYSA-N CCOC(=O)C(C#N)C(C)(C)CC
818 0.04494382 CIGWHRWSGPMGCV-UHFFFAOYSA-N CCOC(=O)C(C)=C1CCCN1C
819 0.04494382 KJZVWJMGHQVGDJ-UHFFFAOYSA-N CN(CC(C)(C)C=O)C(=O)C(C)=C
820 0.04494382 XKALZGSIEJZJCZ-UHFFFAOYSA-N COCNC(=O)NCOC
821 0.04494382 IHTJVDOGLJMYTC-UHFFFAOYSA-N NCCCCC1=CC=C(O)C=C1
822 0.04494382 WEQOFVFTJQSFPM-UHFFFAOYSA-N CC(C)C([N+]#[C-])C(=O)OC(C)(C)C
823 0.04494382 MPLRRUHEVJLSJL-UHFFFAOYSA-N CC(=C)OC1=CC=C(C)C=C1
824 0.04494382 ZXDMOZCIYUTLLK-UHFFFAOYSA-N CC1(C)C(N)C(C)(C)C1O
825 0.04494382 VIBQTJLMJANION-UHFFFAOYSA-N CC(C)(C)OC(=O)N1CCCC=C1
826 0.04494382 VNAADMGMKMLUDU-UHFFFAOYSA-N CCCCC1CCC(=NC1)C(O)=O
827 0.04494382 RAQYGFLFCLNEAB-UHFFFAOYSA-N CC(=C)C1=C(C)C=CC=C1O
828 0.04494382 VDBONLVTHVGQNS-UHFFFAOYSA-N CCC1=C(C)C=CC=C1C=O
829 0.04494382 FVPOHKMRIHNOBY-UHFFFAOYSA-N OC(=O)C1(CCCCC1)NCC=C
830 0.04494382 XSJOXQGYDROIIA-UHFFFAOYSA-N CC(C)CC(C)NC(C)=O
831 0.04494382 QKDHYIZFSYQRHO-UHFFFAOYSA-N OC(=O)C1CCN(CC2CC2)CC1
832 0.04494382 JXSBZOVCVUSLIO-UHFFFAOYSA-N NCC1(CC(O)=O)CC2CCCC12
833 0.04494382 KSKPNGDWLYYWPQ-UHFFFAOYSA-N CCCC1(CCCCC1=O)C(N)=O
834 0.04494382 BURARSGIRPWOSV-UHFFFAOYSA-N COCCC=CC1=NC(C)(C)CO1
835 0.04494382 PXEWDINPVYAYHP-UHFFFAOYSA-N CCN(CC)CC(O)C=C
836 0.04494382 FGSBZZTYGCQZPD-UHFFFAOYSA-N C=CC(=O)OCCN1CCCCC1
837 0.04494382 YJCDPYTUKIJNNS-UHFFFAOYSA-N COC(=O)C1CN(C1)C1CCCC1
838 0.04494382 UURMLOFYJZAWFW-UHFFFAOYSA-N CC[N+]([O-])(CC)CCC=C
839 0.04494382 FWQQFSANSSOLKN-UHFFFAOYSA-N NCCCOC1CCCC1
840 0.04494382 NHGAXBQBOHEBRJ-UHFFFAOYSA-N CB(C)N(C)C1=CC=C(F)C=C1
841 0.04494382 WFBDTESYHSGFPX-UHFFFAOYSA-N CC1(CC#C)CCC(=O)C=C1
842 0.04494382 BQMXKMPREFOYHS-UHFFFAOYSA-N NC(=O)N(CCO)CCO
843 0.04494382 QPKZZWRUFCUFEI-UHFFFAOYSA-N CC(C)(C)OC(=O)NC1CC=CC1
844 0.04494382 UHISWKXODLBRNT-UHFFFAOYSA-N CC(NC(C)=O)C(C)(C)C
845 0.04494382 ZYQJGZAVMHNFNY-UHFFFAOYSA-N OC(=O)C1CCCN2CCCCC12
846 0.04494382 LKIPYGHGNRABAZ-UHFFFAOYSA-N OC(=O)C1CCC2CCCCN2C1
847 0.04494382 YOIIMWIPUXHZLB-UHFFFAOYSA-N CC1CC2=C(C)C=CC=C2O1
848 0.04494382 ZYQJGZAVMHNFNY-UHFFFAOYSA-N OC(=O)C1CCCN2CCCCC12
849 0.04494382 FDBRMGCJCBRKHF-UHFFFAOYSA-N CCC1=C(C)C=CC(C=O)=C1
850 0.04494382 CVNUMUHSBFBFKZ-UHFFFAOYSA-N O=C1C=CC23CC12CCCC3
851 0.04494382 IFTIBNDWGNYRLS-UHFFFAOYSA-N CCCN(CCC)C(C)=O
852 0.04494382 NWPMUJHTBUOZQN-UHFFFAOYSA-N CCNCC1CCCCO1
853 0.04494382 IBXNWLULVJLPBS-UHFFFAOYSA-N CC1=C(CCCO)C(CCC1)N=O
854 0.04494382 YKOYYTCNJPJMSK-UHFFFAOYSA-N CCC(N)C1=CC(OC)=CC=C1
855 0.04494382 JJRLJIBOTWJEDM-UHFFFAOYSA-N O=C=NC1C2CCCCCCC12
856 0.04494382 GTIVRTAYDFGYFI-UHFFFAOYSA-N OC(=O)C1CCN(CC1)C1CCC1
857 0.04494382 HTQXIHCFJIPGPV-UHFFFAOYSA-N COCN(COC)C(N)=O
858 0.04494382 DDNAQQIRROCQQT-UHFFFAOYSA-N CCCC(=O)OCC(C=C)N1CC1
859 0.04494382 KLOWROPCWUKDDB-UHFFFAOYSA-N CCCC1=NC(C)(C)C(O1)C(C)=O
860 0.04494382 CGZBHWOJWAQYSP-UHFFFAOYSA-N CCCCCC1=NOC(C1)C(C)=O
861 0.04494382 HHWPQUFHAHDAEO-UHFFFAOYSA-N CC1(C)OC2(CCCCC2)[N+]([O-])=C1
862 0.04494382 VVWUWTAURHNLGY-UHFFFAOYSA-N OC(=O)C1NCCC2CCCCC12
863 0.04494382 MRHLIBKBQFVSIB-UHFFFAOYSA-N CC(=O)NCC(O)(C1CC1)C1CC1
864 0.04494382 WOEIOKRLEJXFEF-UHFFFAOYSA-N CCC(N)C1=CC=C(OC)C=C1
865 0.04494382 VVWUWTAURHNLGY-UHFFFAOYSA-N OC(=O)C1NCCC2CCCCC12
866 0.04494382 QPCZDLWDHKECCZ-UHFFFAOYSA-N CCC(C)(S)CCOC
867 0.04494382 ZPGUMFCNPREQSF-UHFFFAOYSA-N COC(C)(C)C1CCCN1
868 0.04494382 KSYGJAFGQWTAFW-UHFFFAOYSA-N OCCNC(=O)NCCO
869 0.04494382 WOEIOKRLEJXFEF-UHFFFAOYSA-N CCC(N)C1=CC=C(OC)C=C1
870 0.04494382 FPZBMNMXUQCCCC-UHFFFAOYSA-N CC(C)C1CC(=O)CCN1C(C)=O
871 0.04494382 UTUMBKCSYYZTTJ-UHFFFAOYSA-N CON(OC)C(=O)N(C)C
872 0.04494382 RSKRUJXJWIRMAK-UHFFFAOYSA-N CCOC(=O)C1CCC(CC=C)N1
873 0.04494382 IJKUNVAHFUUMMT-UHFFFAOYSA-N CC(C)(O)C#CCN1CCOCC1
874 0.04494382 YYLGKUPAFFKGRQ-UHFFFAOYSA-N CCO[Si](C)(C)OCC
875 0.04494382 CQRQGXCQJFWHOI-UHFFFAOYSA-N CC1=CCC(CC1)C(=O)NCCO
876 0.04494382 UKLYEIVTROYUCW-UHFFFAOYSA-N NCCOC1CCCCC1
877 0.04494382 OSTZPSFPBMRGRP-UHFFFAOYSA-N COC1=CC=CC=C1C(C)CN
878 0.04494382 QXHZECWIBHLKMB-UHFFFAOYSA-N CC=CC1=CC=CC(C)=C1O
879 0.04494382 UBWJATJZTCPLPK-UHFFFAOYSA-N CCN1CCOC1C(C)C
880 0.04494382 NUGFZCHRZRZHLK-UHFFFAOYSA-N CC1COC2=CC(C)=CC=C12
881 0.04494382 CFBNLHMUKNJENC-UHFFFAOYSA-N CC(C)(C)OC(=O)N1C2CCCC12
882 0.04494382 XCTSGGVBLWBSIJ-UHFFFAOYSA-N COC1=CC=C(C=C1)C(C)=C
883 0.04494382 PXNFJNQTTRNTJR-UHFFFAOYSA-N CC(C)C(=O)NC1CCC(=O)CC1
884 0.04494382 GTKMXHMBKBGALD-UHFFFAOYSA-N CCN(CC)C(=O)C=CC1OC1C
885 0.04494382 GDDMGWCYODCSIR-UHFFFAOYSA-N CC(C)(C)SCCCO
886 0.04494382 VQHKICGSBBPFFJ-UHFFFAOYSA-N CCC(=O)C1=CC=CC=C1C
887 0.04494382 GZPLHVIVEJVVTD-UHFFFAOYSA-N CC(=C)CC1=CC=CC=C1O
888 0.04494382 MIDJNKSTYJISAW-UHFFFAOYSA-N CCCC(=O)N1CCCCCC1=O
889 0.04494382 LEISXXKFNHMJKW-UHFFFAOYSA-N COC1=CC(C)=C(C=C)C=C1
890 0.04494382 GVGQXTJQMNTHJX-UHFFFAOYSA-N COC1=C(C)C=C(C=C)C=C1
891 0.04494382 QOBFSKOEYUPRCG-UHFFFAOYSA-N CSCCCCCCO
892 0.04494382 GNKKKKDUZKUFPJ-UHFFFAOYSA-N C[Si](C)(C)CC(O)CO
893 0.04494382 KGALVPYTKQIBAA-UHFFFAOYSA-N CC1CCC2=CC=CC=C2O1
894 0.04494382 BBIQBESQCNUEAJ-UHFFFAOYSA-N CC=C1CN(C1)C(=O)OC(C)(C)C
895 0.04494382 HGHRDNNQNNSXBR-UHFFFAOYSA-N COC1=CC2=NCCCC2CC1
896 0.04494382 ZYQJGZAVMHNFNY-UHFFFAOYSA-N OC(=O)C1CCCN2CCCCC12
897 0.04494382 NRXIXDFFYWZZNL-UHFFFAOYSA-N CC(C)(CO)N1CCCC1
898 0.04494382 HPGUEDSWRRXYGD-UHFFFAOYSA-N CCN(CCO)CC1CC1
899 0.04494382 DMDVEZKZRLZEJI-UHFFFAOYSA-N [H]C12CC(=O)C([H])(C=C1)C2=C(C)C
900 0.04494382 WIHYZEWRGRRTNL-UHFFFAOYSA-N CC1=NC2(CCCCC2)C(=C)O1
901 0.04494382 RUHVDRGWCIAFLG-UHFFFAOYSA-N CN(C)CCOC1=CC=CC=C1
902 0.04494382 GKDLTXYXODKDEA-UHFFFAOYSA-N CCC(=O)CC1=CC=CC=C1
903 0.04494382 NDGZCIISICKSMA-UHFFFAOYSA-N CC1=CC(N)=C(C)C=C1[N+]#N
904 0.04494382 JTPJJKZSKWNWKK-UHFFFAOYSA-N CC(C)(C)OC(=O)NCCCC#C
905 0.04494382 BFUBLGGCORUBBM-UHFFFAOYSA-N OC(=O)C1CCN1C1CCCCC1
906 0.04494382 QUEDYNFRLQIQHB-UHFFFAOYSA-N CCC1=CC=CC(C)=C1C=O
907 0.04494382 FVYKBJRFHXCNAG-UHFFFAOYSA-N CCCCC1=CC#CC=C1O
908 0.04494382 UMBQKVCVCZEWSY-UHFFFAOYSA-N CCCCC(C)NC(C)=O
909 0.04494382 OAERLTPBKQBWHJ-UHFFFAOYSA-N CCCCCC(=O)N(C)C
910 0.04494382 ZWZISPMLKMRHFX-UHFFFAOYSA-N CCC1=CC=CC(C1(N)O)(O)CC
911 0.04494382 OERRWRACNWRTGW-UHFFFAOYSA-N CCCN(C(C)C)C(C)=O
912 0.04494382 LDDOHVNFQCZZLX-UHFFFAOYSA-N COC1=CC=CC(=C1)C1CC1
913 0.04494382 DYEZMVOEBGNNDO-UHFFFAOYSA-N CC1CC(N)c2c(C1)occ2C
914 0.04494382 GAKKJHBMXZTIDY-UHFFFAOYSA-N CN1C2=CC=CC=C2N=[N+]1C
915 0.04494382 FDFVVBKRHGRRFY-UHFFFAOYSA-N CC1(C)CCC(C)(C)N1O
916 0.04494382 DJUORNCKRNTACV-UHFFFAOYSA-N CC1=CC(=O)C(=C(C)C)C=C1
917 0.04494382 XLEOCTUCGZANAC-UHFFFAOYSA-N CCN(CC)CCC(C)=O
918 0.04494382 HQHXUSKGSSTPFI-UHFFFAOYSA-N C[N+]1(CCl)CCCCC1
919 0.04494382 USQREYPFHSTYFL-UHFFFAOYSA-N CC(=O)OCCCCCF
920 0.04494382 INWDWRVLQQIZGO-UHFFFAOYSA-N CCCC(=O)NC1CCCCC1=O
921 0.04494382 XLNDIBZQRBVILY-UHFFFAOYSA-N CC1OC1(C)C1=CC=CC=C1
922 0.04494382 IHWFPRKZRRGTTI-UHFFFAOYSA-N Cc1ccc(c(c1)O)C(=C)C
923 0.04494382 HLGJKPJMZKHFDC-UHFFFAOYSA-N CC(C=C)C1=CC=C(O)C=C1
924 0.04494382 HWUZAMHQTYFWHY-UHFFFAOYSA-N CC1=CC(=O)C(C=C1)C(=C)C
925 0.04494382 VQCXOLDXRRLVAF-UHFFFAOYSA-N CC1CCC2=C1C=CC=C2O
926 0.04494382 QQXFYUUHGOSPMF-UHFFFAOYSA-N CC1CCC2=CC(O)=CC=C12
927 0.04494382 DGABSSAOKQLLFS-UHFFFAOYSA-N CC1CCC2=C1C=C(O)C=C2
928 0.04494382 CJIQHCJUYHZOKZ-UHFFFAOYSA-N CC1=CC(=O)C(=CC1)C(=C)C
929 0.04494382 QQDVFOZMSGQRBG-UHFFFAOYSA-N CN1N=[N+](C)C2=CC=CC=C12
930 0.04494382 LVFBNGGKXGZIHF-UHFFFAOYSA-N CC(C(CN)O)CC=CC
931 0.04494382 VGWGGPWCDSSOEC-UHFFFAOYSA-N CC(C)(C)N1CCC1CO
932 0.04494382 UHISWKXODLBRNT-UHFFFAOYSA-N CC(NC(C)=O)C(C)(C)C
933 0.04494382 ZRDLREKUODZYRY-UHFFFAOYSA-N CCOC1=CC(=O)NCC(C)(C)C1
934 0.04494382 ZQZJRTREIRRSHH-UHFFFAOYSA-N OCc1ccc(cc1)C(=C)C
935 0.04494382 XROQZCSCVDNLRO-UHFFFAOYSA-N O=C1CC2(C(=C2)C1=C)C(C)C
936 0.04494382 CHQPRDVSUIJJNP-UHFFFAOYSA-N CC=CCc1ccc(cc1)O
937 0.04494382 SLDVTJPPUYOXGD-UHFFFAOYSA-N CN1CCCC(C1)C(=O)OCC=C
938 0.04494382 RUHVDRGWCIAFLG-UHFFFAOYSA-N CN(C)CCOC1=CC=CC=C1
939 0.04494382 ZPGUMFCNPREQSF-UHFFFAOYSA-N COC(C)(C)C1CCCN1
940 0.04494382 BCINBJDCXBFCDT-UHFFFAOYSA-N COC1=CC=CC=C1CC=C
941 0.04494382 FDFVVBKRHGRRFY-UHFFFAOYSA-N CC1(C)CCC(C)(C)N1O
942 0.04494382 VGURTWJLAUCUIO-UHFFFAOYSA-N C=CCc1ccc(cc1C)O
943 0.04494382 AHGMUPNIMIWBRK-UHFFFAOYSA-N CCCCSCC(C)O
944 0.04494382 XWLXNPMITZDCHL-UHFFFAOYSA-N CC(Cc1ccc(c(c1)O)C)N
945 0.04494382 UHLRKQIKDXZVCZ-UHFFFAOYSA-N CC(Cc1cc(C)cc(c1)O)N
946 0.04494382 XXOQJWXDRPURJK-UHFFFAOYSA-N C1CCC2=CC=CC=C2OC1
947 0.04494382 BGUHYYCDVDXPEO-UHFFFAOYSA-N CN1CCCC(C1)OC(=O)C(C)=C
948 0.04494382 LZVQJTDTFSZBIL-UHFFFAOYSA-N Cc1ccc(cc1CC(N)C)O
949 0.04494382 OADIMHBDTCWKRS-UHFFFAOYSA-N Cc1c(CC(N)C)cccc1O
950 0.04494382 DSSBXSXKPWVWNR-UHFFFAOYSA-N C[N+](C)(C)CC1=CC=CC=C1[O-]
951 0.04494382 PZDWBPCVLDKVPZ-UHFFFAOYSA-N CCCC(=O)NCC(C)C
952 0.04494382 OCPPVWQQXKOCMP-UHFFFAOYSA-N CCC(=C)c1ccc(cc1)O
953 0.04494382 SKAJYBWQOLBZCJ-UHFFFAOYSA-N CC1=CC(=CC([O-])=C1)[N+](C)(C)C
954 0.04494382 ZJKFNALIAZTTAZ-UHFFFAOYSA-N NC1C2C(C2(C)C)C2C(C1(C)O)O2
955 0.04494382 OYPPRNFDAGPGBZ-UHFFFAOYSA-N COC1=CC=C(C=C1)C1CC1
956 0.04494382 OVBJIGPDFPHEJT-UHFFFAOYSA-N CC(=C)Cc1ccc(cc1)O
957 0.04494382 KBVFODFEGVNTCP-UHFFFAOYSA-N CC(CO)N(CCO)N=O
958 0.04494382 NSENYWQRQUNUGD-UHFFFAOYSA-N OC(=O)C1CC2CCCCC2CN1
959 0.04494382 NLEHVHSNPPSXBS-UHFFFAOYSA-N CCCC1NCCCC1O
960 0.04494382 VASBMTKQLWDLDL-UHFFFAOYSA-N C=CCCOC1=CC=CC=C1
961 0.04494382 QHVNQIJBHWOZRJ-UHFFFAOYSA-N CCC(=O)C1=CC=CC(C)=C1
962 0.04494382 PATYHUUYADUHQS-UHFFFAOYSA-N CCC(=O)C1=CC=C(C)C=C1
963 0.04494382 IWFZIMHCRHOJDQ-UHFFFAOYSA-N CC1=CC2=C(CCCO2)C=C1
964 0.04494382 UOIVYIZWVCBZNX-UHFFFAOYSA-N CC(C)=CC1=CC=CC=C1O
965 0.04494382 NVKDNDRCUYIBLB-UHFFFAOYSA-N CCCCC1=CC(N)=C(O)C=C1
966 0.04494382 RMKRBZVVYARARO-UHFFFAOYSA-N CCCCCC(=O)C1=CNC=C1
967 0.044444444 LVDRTDRYEDCVNM-UHFFFAOYSA-N ONC(C(=O)O)CC(N)C
968 0.044444444 UHPDQDWXMXBLRX-UHFFFAOYSA-N NC(C(=O)O)C(CCN)O
969 0.044444444 PTGSEWGWAGXCLT-UHFFFAOYSA-N CCOC(=O)CCCCF
970 0.044444444 JKQWHHIQKQXWOI-UHFFFAOYSA-N CC1(C)CC2(CCCNC2)C(=O)O1
971 0.044444444 KUBJJRKPDYRKIP-UHFFFAOYSA-N OCC(CC(C(=O)O)N)N
972 0.044444444 CJBXCCWMQNVWNJ-UHFFFAOYSA-N CN1CCC(CC1)OC(=O)C(C)=C
973 0.044444444 UHPDQDWXMXBLRX-QWWZWVQMSA-N NCCC(O)C(N)C(=O)O
974 0.044444444 MZJOZCDHVASTSA-UHFFFAOYSA-N OCCCCCCCC(=O)CC#N
975 0.044444444 SLTGLTLBIVDQKE-BYPYZUCNSA-N NCCOCC(N)C(=O)O
976 0.044444444 JDBLKQWADCRWMX-UHFFFAOYSA-N NCCCC(C(=O)O)NO
977 0.044444444 SLTGLTLBIVDQKE-UHFFFAOYSA-N NC(C(=O)O)COCCN
978 0.044444444 XAMQDDUUJRMAQX-UHFFFAOYSA-N OC(=O)CCCCCCCCC#N
979 0.044444444 ODECDNHHLPNMMC-UHFFFAOYSA-N CCCCC1(C)CC(=O)NC(=O)C1
980 0.044444444 KPPBNQHLUVOJFS-UHFFFAOYSA-N NCCC(C(=O)O)(CO)N
981 0.043956044 DFABKTCEJWZEKX-UHFFFAOYSA-N COC(=O)CC=NC1CCCCC1
982 0.043956044 CQXBXMKQJFRIET-UHFFFAOYSA-N CC=CCC1=C(C)C=CC1=O
983 0.043956044 OEILBXUVSXWAEP-UHFFFAOYSA-N CCCC(CCCC#N)OC(C)=O
984 0.043956044 FZZHISOCCCKIHY-UHFFFAOYSA-N NC(CNCCO)C(O)=O
985 0.043478261 OUBWKPOSOFLRJV-UHFFFAOYSA-N CNC(C(=O)O)CCON
986 0.042553191 WBQBMWWPFBMMOD-UHFFFAOYSA-N CCOC(=O)CC(CC(C)C)C#N
987 0.023529412 HCCQRAYVFYPUMB-UHFFFAOYSA-N OC1CC#CCCCCC#C1
988 0.02247191 XEESKQOQUSLLOT-UHFFFAOYSA-N NCC1(CO)CCCCC1
989 0.02247191 MOXBCYIWIODTKI-UHFFFAOYSA-N CN(C)C1=CC=C(C=C1)[N+]#N
990 0.02247191 SQNFLOHKJCKMNY-UHFFFAOYSA-N CCCCC(C)(C)NC=O
991 0.02247191 SRRBXVXVPZZTSC-UHFFFAOYSA-N CC(C)(C)N=CCCCO
992 0.02247191 HKRAYJXPKHRJHB-UHFFFAOYSA-N C[N+]1(C)CCC(Cl)CC1
993 0.02247191 ASFUVWVBSJTGKJ-UHFFFAOYSA-N CC(C)CC(=O)N1CCC(=O)CC1
994 0.02247191 DBVFKDFKCCLKPX-UHFFFAOYSA-N CC(CO)CN1CCCC1
995 0.02247191 SPIBNYIRDDCSOO-UHFFFAOYSA-N CCNCC1CCOCC1
996 0.02247191 SULZFQBYJXFVTO-UHFFFAOYSA-N CNCC1(CO)CCCC1
997 0.02247191 ULWCQTYWQPOPFV-UHFFFAOYSA-N CNCCC1(O)CCCC1
998 0.02247191 INIRYZSIQPENMR-UHFFFAOYSA-N CC(C)CC1COCCN1
999 0.02247191 INIRYZSIQPENMR-UHFFFAOYSA-N CC(C)CC1COCCN1
1000 0.02247191 KUCCWLVYHNDZCV-UHFFFAOYSA-N COCC1(CN)CCCC1
1001 0.02247191 UTQQGXWLOQIAQL-UHFFFAOYSA-N CCOC(=O)N1CCC(C)=C(C)C1
1002 0.02247191 AQEDWWHCJSXKHP-UHFFFAOYSA-N CCN(CC)CC#CCOC(C)=O
1003 0.02247191 ODSCEGSTZSLWBK-UHFFFAOYSA-N CC(=O)C(C=NC(C)(C)C)C(C)=O
1004 0.02247191 WCVWKQFHZQBECR-UHFFFAOYSA-N CCCCOC1CCNC1
1005 0.02247191 HFQLPBYZBIXKIE-UHFFFAOYSA-N O=C1OCCC1CN1CCCCC1
1006 0.02247191 LNXXPXBNDHBVGX-UHFFFAOYSA-N O=C1CCC(CN2CCCCC2)O1
1007 0.02247191 WPECWTZEWJWGOI-UHFFFAOYSA-N OC1CCC(=O)N1C1CCCCC1
1008 0.02247191 LNPLSHKFVZUTFV-UHFFFAOYSA-N CCCCN1CC1COC
1009 0.02247191 BVJJPEMNXOBHMP-UHFFFAOYSA-N O=C1NCC2(CCCCCCC2)O1
1010 0.02247191 NUUDVADIQSLTCN-UHFFFAOYSA-N CC(C)C1COC2(C)CCC(=O)N12
1011 0.02247191 NUUDVADIQSLTCN-UHFFFAOYSA-N CC(C)C1COC2(C)CCC(=O)N12
1012 0.02247191 BNSYTVZKKXUTTJ-UHFFFAOYSA-N CCOC(=O)C1C2CCN(C)CC12
1013 0.02247191 OWGVQPIIJMNYNR-UHFFFAOYSA-N CCC(C)C1COCCN1
1014 0.02247191 XNJOAWCTWYVZPZ-UHFFFAOYSA-N CNC1(C)CCCC1CO
1015 0.02247191 XNJOAWCTWYVZPZ-UHFFFAOYSA-N CNC1(C)CCCC1CO
1016 0.02247191 SCKVRACKOOXUPB-UHFFFAOYSA-N CC1(N)CCCCC1CO
1017 0.02247191 BGMVXIDWBZLIRZ-UHFFFAOYSA-N C[Si](C)(C)C(CO)CO
1018 0.02247191 FVBRPWWQGNBUFD-UHFFFAOYSA-N CC(C)C(C)(C)NC(C)=O
1019 0.02247191 HDIKFAFEMDBXOS-UHFFFAOYSA-N COC(=O)C12CCC(N)(CC1)CC2
1020 0.02247191 DYNQSVBZQAOHMU-UHFFFAOYSA-N CCOCC1(N)CCCC1
1021 0.02247191 ONQHKOLMQDHHDN-UHFFFAOYSA-N OCCCCN1CCCC1
1022 0.02247191 YVIUZFOMABYULE-UHFFFAOYSA-N CC(C)(C)[Si](C)(C)OO
1023 0.02247191 WBAFZRWAQJBNFG-UHFFFAOYSA-N CC1(CC2CCCCC2N1)C(O)=O
1024 0.02247191 WBAFZRWAQJBNFG-UHFFFAOYSA-N CC1(CC2CCCCC2N1)C(O)=O
1025 0.02247191 GASCBDRYCISZAN-UHFFFAOYSA-N CC(C)C(OC(=O)C(C)(C)C)C#N
1026 0.02247191 CWMYODFAUAJKIV-HTQZYQBOSA-N C[C@H](C[C@H]1CCCN1C)O
1027 0.02247191 YCYAEUYTQSONCV-UHFFFAOYSA-N CCOC1CCCCC1N
1028 0.02247191 KVAVSBWXDWZOFL-UHFFFAOYSA-N COCC1CCC(N)CC1
1029 0.02247191 QJGWNDLRYDTKEI-UHFFFAOYSA-N CCCCNC(=O)CCC
1030 0.02247191 XQSZENOTKVEPEU-UHFFFAOYSA-N O=C1CCC(CC1)N1CCOCC1
1031 0.02247191 GKYZIOWAYNZGBD-UHFFFAOYSA-N CC(NC(=O)OCC#C)C(C)(C)C
1032 0.02247191 CDQSTBHGKNNPSY-UHFFFAOYSA-N CCCC(=O)N(CC)CC
1033 0.02247191 WISXHKIOSFJSMZ-UHFFFAOYSA-N CCCCCC1CC(N=C1)C(O)=O
1034 0.02247191 XAYZHSYRARODMC-UHFFFAOYSA-N CCCC(=O)CCN(C)C
1035 0.02247191 QVUNMWQRCFABKL-UHFFFAOYSA-N CC(C)N1CCCC(O)C1
1036 0.02247191 AREAPMVZFHKETO-UHFFFAOYSA-N CC(C)C1(O)CCNCC1
1037 0.02247191 ZAEOVFHUCSMHKX-UHFFFAOYSA-N CCCC(=O)NC(C)CC
1038 0.02247191 WWDKVICMJWBJKJ-UHFFFAOYSA-N NCC1CCC(CO)CC1
1039 0.02247191 HBVFGGIFPXMMBP-UHFFFAOYSA-N CC(CO)(CO)NC(N)=O
1040 0.02247191 PQSLVOVKWLYEOH-UHFFFAOYSA-N COC1CCCC1N(C)C
1041 0.02247191 VCEXLAUZOSTXSQ-UHFFFAOYSA-N CC(C)C1(O)CCCNC1
1042 0.02247191 OEIZGTXQZLSLFL-UHFFFAOYSA-N CC(C)C(=O)NC(C)(C)C
1043 0.02247191 AZUSHKCNISJDDH-UHFFFAOYSA-N CC(C)NC1CCCC1O
1044 0.02247191 TYPXCWYPFFEOGJ-UHFFFAOYSA-N CCCC1(O)CCNCC1
1045 0.02247191 BENOWVNFYSOKCF-UHFFFAOYSA-N CC1CN(CO1)C(C)(C)C
1046 0.02247191 KSZVSGYEQMASSI-UHFFFAOYSA-N CC1(C)CC(=O)CC(C1)=NCCO
1047 0.02247191 HDIKFAFEMDBXOS-UHFFFAOYSA-N COC(=O)C12CCC(N)(CC1)CC2
1048 0.02247191 IFEKQKFWZADYMY-UHFFFAOYSA-N CC1CCCN(C1)C(=O)CC(C)=O
1049 0.02247191 FSZPOIIIYUWSAH-UHFFFAOYSA-N CC1CC(C)(C)NC(C)O1
1050 0.02247191 VORGTYWLJRTHQX-UHFFFAOYSA-N CN(C)CC1CCCC1O
1051 0.02247191 NRCBNWGKDPGHNE-UHFFFAOYSA-N CCCOO[Si](C)(C)C
1052 0.02247191 IVOQOBFDDZDNKA-UHFFFAOYSA-N CCCC(F)C(=O)OCC
1053 0.02247191 CIQCHXJSXGFQKZ-UHFFFAOYSA-N CCC(C)(CC)NC(C)=O
1054 0.02247191 MYFQDVVXLOQTEW-UHFFFAOYSA-N CC1(C)CC(=O)CC(C)(C1)C(N)=O
1055 0.02247191 VTIDKMBWFGHGJC-UHFFFAOYSA-N CCN1CCCC1(C)CO
1056 0.02247191 OMLDVCZVGLONGR-UHFFFAOYSA-N CNC1=C(C)C=C(C=C1)[N+]#N
1057 0.02247191 FHJXLSAWYORMMX-UHFFFAOYSA-N [H]C12CCCC([H])(CCC1)C2(N)C(O)=O
1058 0.02247191 HYLDFJGYBGQTOH-UHFFFAOYSA-N CCC(C)C(C)=NCCO
1059 0.02247191 XRZYPAZOPIBHEU-UHFFFAOYSA-N CC(C)(C)N1CC(C)(O)C1
1060 0.02247191 FLCPERRDPXWFDK-UHFFFAOYSA-N CC(=O)CC(=O)NC1CCCCC1
1061 0.02247191 PUZUCKXJGOAWQQ-UHFFFAOYSA-N [O-][N+](=O)C12CCCCC1CCCC2
1062 0.02247191 TXLMBPWQZULYHP-UHFFFAOYSA-N CO[SiH](OC)C(C)(C)C
1063 0.02247191 GACYOALBOCKEFU-UHFFFAOYSA-N [H]C12CCC(C=C)(C=C1)C(=O)C2
1064 0.02247191 IAQJQARSMHTBDV-UHFFFAOYSA-N CC1=CC(O)=CC2=C1CCC2
1065 0.02247191 RBKHGYJGOCBNAU-UHFFFAOYSA-N CCOC(OCC)C(F)=C
1066 0.02247191 NMKCJTAVABMDAW-UHFFFAOYSA-N CCC1(C)NC(C)(C)CO1
1067 0.02247191 DDFJGWVUJAHYLH-UHFFFAOYSA-N CCCCC(CC)CN=O
1068 0.02247191 BNZQGRBBUHRDHJ-UHFFFAOYSA-N CCCCC(C)(C)C(N)=O
1069 0.02247191 MOXBCYIWIODTKI-UHFFFAOYSA-N CN(C)C1=CC=C(C=C1)[N+]#N
1070 0.02247191 VJYPGXPEYZTKTJ-UHFFFAOYSA-N CN(C=CC(=O)C(C)(C)C)C(C)=O
1071 0.02247191 VQMLTNXHMJXFPO-UHFFFAOYSA-N [H]C12CCC(C)(OC1(C)C)C(C2)N=O
1072 0.02247191 BTXOZMNXOFITKW-UHFFFAOYSA-N CC1CN(C2CCCCC2)C(=O)O1
1073 0.02247191 BZWNNMQUYVVGJM-UHFFFAOYSA-N CCCCCC(=O)NCC
1074 0.02247191 ZONYNNYMZFCIGH-UHFFFAOYSA-N CCCC1OCCN1CC
1075 0.02247191 ZIGGAOASSDZCIT-UHFFFAOYSA-N CCC(C(N)=O)C(C)(C)C
1076 0.02247191 FNMJUMYWUHWMML-UHFFFAOYSA-N OCN1C2CCCCCCC2C1=O
1077 0.02247191 CTIDZVARZVLEEB-UHFFFAOYSA-N CCC=CCCC(O)CN
1078 0.02247191 SYKJTCYIJOQMKZ-UHFFFAOYSA-N CCCCC=CC(O)CN
1079 0.02247191 MOXBCYIWIODTKI-UHFFFAOYSA-N CN(C)C1=CC=C(C=C1)[N+]#N
1080 0.02247191 KIWDUNUWWLYTDY-UHFFFAOYSA-N CC1CC(C)C(C)(C)N1O
1081 0.02247191 KEJDUUFWAWCFEE-UHFFFAOYSA-N CCCCC1CNCCO1
1082 0.02247191 UMJPVWFIBILILQ-UHFFFAOYSA-N CC(C)C(C(C)C)C(N)=O
1083 0.02247191 GXMNWHAMSJWVHZ-UHFFFAOYSA-N CCN(CC)C(CO)C=C
1084 0.02247191 ISVNHFALOZXUEN-UHFFFAOYSA-N COC(=O)C(C)=CN1CCCCC1
1085 0.02247191 CEPQUQCEYZKWEV-UHFFFAOYSA-N CCOC(=O)C1CC=CCCC1N
1086 0.02247191 CEPQUQCEYZKWEV-UHFFFAOYSA-N CCOC(=O)C1CC=CCCC1N
1087 0.02247191 LXOOIXRLEJSMKX-UHFFFAOYSA-N CCOC1=CC=CC(C=C)=C1
1088 0.02247191 GZAROOOHRGKEPC-UHFFFAOYSA-N CCCCNC(=O)C(C)C
1089 0.02247191 IWQOEJXXWNYAPV-UHFFFAOYSA-N CCCCCC(O)CS
1090 0.02247191 CABJJNMRUWQXNR-UHFFFAOYSA-N CCCC(=O)NC(C)(C)C
1091 0.02247191 DOYJWZYLOQTRFQ-UHFFFAOYSA-N OC1CCN(C2CCCCC2)C1=O
1092 0.02247191 YISIRFLZLLXOJM-UHFFFAOYSA-N CCCC1CCC(CO)N1
1093 0.02247191 BUGNITMKWYOPCU-UHFFFAOYSA-N CCCN1CCC(O)CC1
1094 0.02247191 MOXBCYIWIODTKI-UHFFFAOYSA-N CN(C)C1=CC=C(C=C1)[N+]#N
1095 0.02247191 BSMGLVDZZMBWQB-UHFFFAOYSA-N CC(C)C(=O)C1=CC=CC=C1
1096 0.02247191 XKCASSSXWKDNEL-UHFFFAOYSA-N CCN(CC)C1(CCOC1=O)C=C
1097 0.02247191 ZSUUCLLIOSUIFH-UHFFFAOYSA-N CC(C)N(C(C)C)C(C)=O
1098 0.02247191 YZNVMAMECVZWCT-UHFFFAOYSA-N CCCC[N+]([O-])=CCCC
1099 0.02247191 VOWMRECKIQVVPP-UHFFFAOYSA-N CCCOC1CCNCC1
1100 0.02247191 IWQOEJXXWNYAPV-UHFFFAOYSA-N CCCCCC(O)CS
1101 0.02247191 BHWLDZINDUWAPE-UHFFFAOYSA-N CCCCN(COO)N=O
1102 0.02247191 JTXQCDMMPPOHKC-UHFFFAOYSA-N CCC(=O)C(=O)NC1CCCCC1
1103 0.02247191 UJMGZPCKYHBCKU-UHFFFAOYSA-N CC1(C)CC2=CC=CC=C2O1
1104 0.02247191 VCCAAURNBULZRR-HTQZYQBOSA-N CC[C@H]([C@H]1CCCCN1)O
1105 0.02247191 SIDLZWOQUZRBRU-UHFFFAOYSA-N CCC1(CC)C(=O)NCC(C)C1=O
1106 0.02247191 PLMRPJIHKZAVQJ-UHFFFAOYSA-N CN1C2CCC1CC(C2)OC#C
1107 0.02247191 GFVRKPKAQHTAQK-QMMMGPOBSA-N CCCCC[C@H](C)NC=O
1108 0.02247191 ZDIODYWPCDJEKF-UHFFFAOYSA-N CCC1=CC(O)C(C(=C1N)CC)O
1109 0.02247191 YAUHDTOEJHVKJO-UHFFFAOYSA-N CCCCCCCNC=O
1110 0.02247191 IYFCZUKVNNVJIJ-KGOFQHAKSA-N CCCCC(CC)C=NO
1111 0.02247191 CWMYODFAUAJKIV-JGVFFNPUSA-N CC(O)CC1CCCN1C
1112 0.02247191 MOXBCYIWIODTKI-UHFFFAOYSA-N CN(C)C1=CC=C(C=C1)[N+]#N
1113 0.02247191 VCCAAURNBULZRR-JGVFFNPUSA-N CCC(O)C1CCCCN1
1114 0.02247191 MOXBCYIWIODTKI-UHFFFAOYSA-N CN(C)C1=CC=C(C=C1)[N+]#N
1115 0.02247191 MOXBCYIWIODTKI-UHFFFAOYSA-N CN(C)C1=CC=C(C=C1)[N+]#N
1116 0.02247191 UCCRGRWAACBLFP-UHFFFAOYSA-N CC(C)OC(=O)C1=CCCN(C)C1
1117 0.02247191 VOWMRECKIQVVPP-UHFFFAOYSA-N CCCOC1CCNCC1
1118 0.02247191 UTBLRYZTSZCMEY-UHFFFAOYSA-N CC(C)(C)CC(C)(C)N=O
1119 0.02247191 GIMKHGWDFQQNSB-UHFFFAOYSA-N CC1(C)OC1C1=CC=CC=C1
1120 0.02247191 CDNDNUZDPWTWQK-UHFFFAOYSA-N Cc1cc2CCCc2cc1O
1121 0.02247191 CWMYODFAUAJKIV-YUMQZZPRSA-N CC(O)CC1CCCN1C
1122 0.02247191 GGZXEEFQIXMFBF-HJWRWDBZSA-N CCCCCCCC=N/O
1123 0.02247191 NUCNXJPAVKOMRW-UHFFFAOYSA-N CC1OCC2(CN3CCC2CC3)O1
1124 0.02247191 ZYSDYEFSMQZMQA-UHFFFAOYSA-N Cc1cc(O)c2CCCc2c1
1125 0.02247191 GBSXCHLYXIBMCZ-UHFFFAOYSA-N CCC(CC)C(=O)N(C)C
1126 0.02247191 UIFFSCXLBNDAFP-UHFFFAOYSA-N CCOC(=O)C1C(N)C2CCC1C2
1127 0.02247191 GMORVOQOIHISPT-SSDOTTSWSA-N CCCCC(CC)C(=N)O
1128 0.02247191 ZVDGZUVHJGGWSG-DMTCNVIQSA-N NCC(O)CC(N)C(=O)O
1129 0.02247191 ZVDGZUVHJGGWSG-IMJSIDKUSA-N NCC(O)CC(N)C(=O)O
1130 0.02247191 UGAKSUDKRHFNQW-UHFFFAOYSA-N Cc1ccc2CCCc2c1O
1131 0.02247191 MOXBCYIWIODTKI-UHFFFAOYSA-N CN(C)C1=CC=C(C=C1)[N+]#N
1132 0.02247191 ZVDGZUVHJGGWSG-UHFFFAOYSA-N NCC(CC(C(=O)O)N)O
1133 0.02247191 UYCHPUIDXXFEKR-UHFFFAOYSA-N CCCC(=O)CCCCN
1134 0.02247191 ZXAQHTBXXJCWCA-UHFFFAOYSA-N O=CCCC=CC(=O)NCC(C)C
1135 0.02247191 HCWNGLSFAHYVNL-UHFFFAOYSA-N OC(=O)CCCCCCF
1136 0.02247191 XHGLTYHHPBRSBE-UHFFFAOYSA-N CC(C(C(=O)N)N(O)O)C
1137 0.02247191 ONDFBGMLXISNCV-UHFFFAOYSA-N OC1CC(C)NC(C1)(C)C
1138 0.02247191 CLJWSVLSCYWCMP-UHFFFAOYSA-N CCN(CC)C(=O)C(C)C
1139 0.02247191 XDNJZODXHHDQIT-UHFFFAOYSA-N NC(=O)CC1CC(=O)C(C1(C)C)C
1140 0.02247191 PRCOHDSOXCGBAX-UHFFFAOYSA-N CCCCCCC(=O)NC
1141 0.02247191 NCDRBPYUPVZWDA-UHFFFAOYSA-N CCOC(=O)C(N)(CC=C)CC=C
1142 0.02247191 ABJYRKKLICAUMP-UHFFFAOYSA-N CCC(=O)C(=CN(C)C)C(=O)CC
1143 0.02247191 VCCAAURNBULZRR-UHFFFAOYSA-N CCC(C1CCCCN1)O
1144 0.02247191 LBFNURCCCNZNIC-UHFFFAOYSA-N O=CCCCCCN(C)C
1145 0.02247191 CWMYODFAUAJKIV-UHFFFAOYSA-N CC(CC1CCCN1C)O
1146 0.02247191 RCDUILCRLYPBPX-UHFFFAOYSA-N CCCC1CC(O)CCN1
1147 0.02247191 BEYRARVOHDHKTG-UHFFFAOYSA-N C=CCc1ccc(c(c1)C)O
1148 0.02247191 LFOFOVHLLUKLAH-UHFFFAOYSA-N NCC(C1CCC(C1C=O)C)C=O
1149 0.02247191 RJWSNQZMLSMWCR-UHFFFAOYSA-N O=C1CC2C(CC(O1)(C2(C)C)C)N
1150 0.02247191 IPLRKDCVPDLOCY-UHFFFAOYSA-N CC(C(C(C(=O)O)N)O)N
1151 0.02247191 NDBGKHNXEVALEA-UHFFFAOYSA-N CC#COC(=O)N(C(C)C)C(C)C
1152 0.02247191 CWFMFXQAVAYKIV-UHFFFAOYSA-N O=CCN(C(C)C)C(C)C
1153 0.02247191 LASDEDUXSORTPM-UHFFFAOYSA-N CCC1=C(N)C(C(C=C1)O)(O)CC
1154 0.02247191 IDYDHTBOXNCEJU-UHFFFAOYSA-N CNC(CC1(O)C=CC=CC1O)C
1155 0.02247191 KCTUHBUFBGTZER-UHFFFAOYSA-N CC(=C)C1=CC=C(C(=O)C1)C
1156 0.02247191 HTOHNEKBQFQJDV-UHFFFAOYSA-N CC1CC2=CC=CC(C)=C2O1
1157 0.02247191 QJOZUQJKJCCIAR-UHFFFAOYSA-N COC(=O)C1(CC1)N1CCCCC1
1158 0.02247191 LHQUXEBZWKMROX-UHFFFAOYSA-N CC=Cc1ccc(c(c1)C)O
1159 0.02247191 FHODYUORLQTEQW-UHFFFAOYSA-N CC(C)OC(=O)N(CC=C)CC=C
1160 0.02247191 KOZYXAZYCPPPGI-UHFFFAOYSA-N CCOCC1(CN)CCC1
1161 0.02247191 WNTVTQIJPAFZEL-UHFFFAOYSA-N CC(CCc1ccc(cc1)O)N
1162 0.02247191 CENNBNGWEWIUBP-UHFFFAOYSA-N CSCC(O)C(C)(C)C
1163 0.02247191 LHHKDBOKJVCBTN-UHFFFAOYSA-N CC(=C)CCC(C)(O)CN
1164 0.02247191 JSOAYMBYSSGCEX-UHFFFAOYSA-N FCCOC1CCCCO1
1165 0.02247191 MYLSYPDLABZVDQ-UHFFFAOYSA-N CC(CNC(=O)C(C)C)C
1166 0.02247191 PRFIMCYSQHWPNP-UHFFFAOYSA-N COC1(CN)CCCCC1
1167 0.02247191 FLOQYJOORROJQU-UHFFFAOYSA-N CCN1CCC(CO)CC1
1168 0.02247191 WMALHEJLISXGDX-UHFFFAOYSA-N CCCCCC(=N)OCC
1169 0.02247191 NGDMICXYYLTBMN-UHFFFAOYSA-N CC1CNC(C)(C)CC1O
1170 0.02247191 WPVQQBFDTRDXML-UHFFFAOYSA-N [H]C12CC([H])(C(C[N+]([O-])=O)CC1)C2(C)C
1171 0.02247191 MOXBCYIWIODTKI-UHFFFAOYSA-N CN(C)C1=CC=C(C=C1)[N+]#N
1172 0.02247191 FKCMGWYAPOCAKE-UHFFFAOYSA-N CC(CCO)N1CCCC1
1173 0.02247191 YJPLMGXUWNSTGG-UHFFFAOYSA-N CCOC(=O)N1CC2CCC1CC2
1174 0.02247191 ZYTBWPYWOMAWEV-UHFFFAOYSA-N CCC(=O)C(N)CC(C)C
1175 0.02247191 SJDKCSDRXBBRKQ-UHFFFAOYSA-N CCCCCN(C)C(C)=O
1176 0.02247191 GXKNDCQREJHGRQ-UHFFFAOYSA-N CCOCC1CCNCC1
1177 0.02247191 VVDXEUDRHRVHKG-UHFFFAOYSA-N CCOC1CCC(N)CC1
1178 0.02247191 ZGYBYYJGIKPBFD-UHFFFAOYSA-N CC(=C)C(O)C1=CC=CC=C1
1179 0.02247191 YUGBVMZBBCMOCY-UHFFFAOYSA-N CN(C)CCOCC(C)=C
1180 0.02247191 ZWCXQKMDYCVHJT-UHFFFAOYSA-N CCCNC1CCOCC1
1181 0.02247191 ZOIJDKLCFSGRFF-UHFFFAOYSA-N NCC1(O)CCCCCC1
1182 0.02247191 ZOIJDKLCFSGRFF-UHFFFAOYSA-N NCC1(O)CCCCCC1
1183 0.02247191 DEEDWZHOSLMVCD-UHFFFAOYSA-N NCC1CCCCCC1O
1184 0.02247191 CVSZFDHACAGSOT-UHFFFAOYSA-N CC1(C)CC(C)(C)C(=O)C(=O)C1N
1185 0.02247191 KKVDKBQPJBNAFI-UHFFFAOYSA-N CC12COC3(C)CCC(C)(OC1)N23
1186 0.02247191 SZKQQZKIGFBZHS-UHFFFAOYSA-N CCCCCC(F)C(O)=O
1187 0.02247191 TZKQQTIXMSNPLB-UHFFFAOYSA-N CCC1C(=O)CC(C)(C)CNC1=O
1188 0.02247191 YVIUZFOMABYULE-UHFFFAOYSA-N CC(C)(C)[Si](C)(C)OO
1189 0.02247191 IWQOEJXXWNYAPV-UHFFFAOYSA-N CCCCCC(O)CS
1190 0.02247191 CCMTZUOLXWTXOS-UHFFFAOYSA-N CC(C)C1(C(C)C)C(=O)N(C)C1=O
1191 0.02247191 DLCYNYOXBCFGEX-UHFFFAOYSA-N CCC(=O)NCCC(C)C
1192 0.02247191 OCEMJNHDGIPDDE-UHFFFAOYSA-N CCCCN(CC)C(C)=O
1193 0.02247191 NNZHVFBIRACHKV-UHFFFAOYSA-N CC1=C([O-])C=C(C=C1)[N+](C)(C)C
1194 0.02247191 NUCNXJPAVKOMRW-UHFFFAOYSA-N CC1OCC2(CN3CCC2CC3)O1
1195 0.02247191 MFNGXCWFMUDGJL-UHFFFAOYSA-N CCCCCC(=O)C(N)C
1196 0.02247191 CSCDEFGJUFJLHO-UHFFFAOYSA-N CCCC(O)C(S)CC
1197 0.02247191 FHJXLSAWYORMMX-UHFFFAOYSA-N [H]C12CCCC([H])(CCC1)C2(N)C(O)=O
1198 0.02247191 YRBZEVJIZXYODS-UHFFFAOYSA-N CCN(O)C1CCCCC1
1199 0.02247191 JSGBTKWCLLGUQI-UHFFFAOYSA-N CC1=C(C=C([O-])C=C1)[N+](C)(C)C
1200 0.02247191 SHNYBYYWROQJTL-UHFFFAOYSA-N O=C1C(CCC2(C1O2)C)C(N)(C)C
1201 0.02247191 CMJGQLANBALESM-UHFFFAOYSA-N O=C1CC2(C(C1C#C2)(C)C)C
1202 0.02247191 UFFXQKBVALLYQW-UHFFFAOYSA-N CCN1CCCC(CO)C1
1203 0.02247191 GMCHMYCSCUXGGQ-UHFFFAOYSA-N CCCC(CCCC=O)N
1204 0.02247191 IFFHZZFKPBPBEB-UHFFFAOYSA-N CN(C)C1=CC=CC=C1[N+]#N
1205 0.02247191 SIFYFYMCNMPXFL-UHFFFAOYSA-N CCCC1NCCOCC1
1206 0.02247191 BEEMRXRYLIWEJL-UHFFFAOYSA-N CCOC(O)=NC1CC2CCC1C2
1207 0.02247191 LWADJABMRCABIB-UHFFFAOYSA-N CCCCCCN1C(=O)CCC1=O
1208 0.02247191 KXKXSYDPJSQSPP-UHFFFAOYSA-N CCCCC1COCCN1
1209 0.02247191 BMVMDZNUMCSLCO-UHFFFAOYSA-N OC(=O)C1CCCC2NCCCC12
1210 0.02247191 LFSCFVYWENCMOK-UHFFFAOYSA-N CCCOC1CCCNC1
1211 0.02247191 FVCYDMFGFDHYDW-UHFFFAOYSA-N CC(=O)CC(=O)N1CCCCCC1
1212 0.02247191 RDSMGVDNKMWCDR-UHFFFAOYSA-N CCOCC1CCCCN1
1213 0.02247191 GYBBLBVPNRCPMB-UHFFFAOYSA-N CCOC(=O)C1CCCCC1=NC
1214 0.02247191 YASOUSGMWNLROI-UHFFFAOYSA-N CC(C)(C)OC(=O)N1CC(C1)C=C
1215 0.02247191 CVSZFDHACAGSOT-UHFFFAOYSA-N CC1(C)CC(C)(C)C(=O)C(=O)C1N
1216 0.02247191 WNRLFVMBSWTUSG-UHFFFAOYSA-N CCCC1CCCC(N1)O
1217 0.02247191 YCSHCQUVDDBCFR-UHFFFAOYSA-N CC1(C)COCC(C)(C)N1
1218 0.02247191 FCXJYRFMVVHWMC-UHFFFAOYSA-N CCC1=C(C=C)C=CC(O)=C1
1219 0.02247191 SYSAMWZUUMPDNR-UHFFFAOYSA-N CCOC(=O)C1CCCCCC1=N
1220 0.02247191 AGTDMECSSUGVPI-UHFFFAOYSA-N COC1CC(N)CCC1C
1221 0.02247191 LMRKVKPRHROQRR-UHFFFAOYSA-N CCCCN1CCOCC1
1222 0.02247191 MPHXHXVJQPGFNF-UHFFFAOYSA-N CCOC(C)CSCC
1223 0.02247191 OBRYRJYZWVLVLF-UHFFFAOYSA-N CCOC1=CC=C(C=C)C=C1
1224 0.02247191 QHRNBKHPWFOPBK-UHFFFAOYSA-N CC(C)(C)N1CCCCO1
1225 0.02247191 FYSXYJLZTKYTDU-UHFFFAOYSA-N CC1CC(O)C(C)N(C)C1
1226 0.02247191 UZRXHHMTKCJKTQ-UHFFFAOYSA-N CC(C)N1CCC(O)CC1
1227 0.02247191 XEQPIEHZKKGIDC-UHFFFAOYSA-N O=C(C1CCCO1)N1CCCCC1
1228 0.02247191 OZGHNMVYGQTDTR-UHFFFAOYSA-N OC(=O)N1CCC2(CCCC2)CC1
1229 0.02247191 MOXBCYIWIODTKI-UHFFFAOYSA-N CN(C)C1=CC=C(C=C1)[N+]#N
1230 0.02247191 INIRYZSIQPENMR-UHFFFAOYSA-N CC(C)CC1COCCN1
1231 0.022222222 QJNAGROPSMVQAH-UHFFFAOYSA-N CN=CC(C(C)=O)C(=O)C(C)(C)C
1232 0.022222222 RJIXWGJZEMHORO-UHFFFAOYSA-N CCCCCCC([N+]#[C-])C(=O)OC
1233 0.022222222 CDINDFDJXGMFBM-UHFFFAOYSA-N O=CC1C(C)CCC1C(=CO)CN
1234 0.022222222 FKRKAHYJNPEEPP-UHFFFAOYSA-N CC(C)OC(=O)CCCF
1235 0.022222222 DXFHTTURPLMPOT-UHFFFAOYSA-N CN1CCC(=CC1)C1(C)OCCO1
1236 0.021978022 CDKJRDWXEROWDG-UHFFFAOYSA-N NC(=O)NCCOCCO
1237 0.02173913 FRCIWWUDRNMGEP-UHFFFAOYSA-N CNC(CC1=CC(C(C=C1)O)O)C
1238 0.021505376 SXUYGFDPGCPYNI-UHFFFAOYSA-N CC(NC)CC1=CC=CC(C1O)O
1239 0.021505376 ZLFUPRFUKVPDMV-UHFFFAOYSA-N N#CCCCCCCC1OCCO1
1240 0.021505376 KCAOOFPHJBQDFH-UHFFFAOYSA-N CC(C)CCC(C)OC(=O)CC#N
1241 0.021505376 NBLCLAYEJWJGJL-UHFFFAOYSA-N CCOC(=O)C(CCC(C)C)C#N
1242 0 CHCGEJVYCWSXML-UHFFFAOYSA-N OCCCC1CCCNC1
1243 0 ZOZGRMXVDFHAMX-UHFFFAOYSA-N CCCCCC(N)C(C)=O
1244 0 CDQKNWVXAQIAJC-UHFFFAOYSA-N CCC(C)O[Si](C)(C)O
1245 0 IHQZMTASTVTDLX-UHFFFAOYSA-N CCOCN1CCCCC1
1246 0 LIPHTBOSXYCXFC-UHFFFAOYSA-N CN1CCCC(C)(CO)C1
1247 0 YHWWOJYKZVBARE-UHFFFAOYSA-N CCCC(CCC)CN=O
1248 0 VZEVDNWVJCJQBA-UHFFFAOYSA-N CCCCC(=O)NC(C)C
1249 0 WZVYVHUIYKLCBC-UHFFFAOYSA-N CC1(O)CCCCC1CN
1250 0 YYLFIQFIGHGNFN-UHFFFAOYSA-N CCC(CC(C)C)C(O)=N
1251 0 AQYRDMIPQJZTLZ-UHFFFAOYSA-N CC(C)[N+](=CCl)C(C)C
1252 0 PONWAGPJEBWVBS-UHFFFAOYSA-N CC(C)C(CN(C)C)C=O
1253 0 GKPLNVWEJDOTKM-UHFFFAOYSA-N CC(C)(C)C(=O)N1C(=O)CC1(C)C
1254 0 KGKXNVLESJJBEL-UHFFFAOYSA-N CCC(CC)(CC)C(N)=O
1255 0 JQITZKSYDXXSON-UHFFFAOYSA-N CCCCCC(=O)CCN
1256 0 QVWGKOYVOZJNRJ-UHFFFAOYSA-N CCC(=O)C(C)CN(C)C
1257 0 PVDIWSSUJZTYJS-UHFFFAOYSA-N CCC(C)CCCC(O)=N
1258 0 HNDXEVBVCNVVOW-UHFFFAOYSA-N CC(C)CC1CNCCO1
1259 0 IIXYTWTZMGUQPT-UHFFFAOYSA-N CC(C)(O)C1CCNCC1
1260 0 SCOAZWTYYSRFOB-UHFFFAOYSA-N OCCC1CCCCCN1
1261 0 ZFOMKVWXSRGTOG-UHFFFAOYSA-N CC1(C)CCCN1CCO
1262 0 ICRBBXUDKZCRQN-UHFFFAOYSA-N CNC(=O)CC1CCC(OC)=CC1
1263 0 LASBQIGGDYZBRE-UHFFFAOYSA-N CCC1(CC)CNCCO1
1264 0 NVSOYIKDYLGXRJ-UHFFFAOYSA-N COC(=O)N1CCCC2CCCC12
1265 0 WDOWPHYNSYXXHJ-UHFFFAOYSA-N CCC(O)C1CCNCC1
1266 0 DUJAFYDYPPBLOY-UHFFFAOYSA-N NC1CCCCCCC1O
1267 0 DBIMLJDSPUCGGY-UHFFFAOYSA-N OCCCC1CCNCC1
1268 0 FNHBFOVJIPXNFL-UHFFFAOYSA-N NCCC1CCC(O)CC1
1269 0 MEXNLHSDFVALTM-UHFFFAOYSA-N CCCC1(O)CCCNC1
1270 0 MMAXOAIHEPNELR-UHFFFAOYSA-N C[N+](C)([O-])C1CCCCC1
1271 0 HOSUXBKDVIAMEG-UHFFFAOYSA-N CCOCC1CCCNC1
1272 0 LDHXKGNBNMJSCS-UHFFFAOYSA-N COCCC1CCCCN1
1273 0 VSYLGGHSEIWGJV-UHFFFAOYSA-N CC[Si](CC)(OC)OC
1274 0 ZXWUGCNBZZSJJN-UHFFFAOYSA-N CC(C)[Si](O)(O)C(C)C
1275 0 KCHVNJXEPNAETL-UHFFFAOYSA-N COC1CN(C1)C(C)(C)C
1276 0 AIHDUTVBOYDXOW-UHFFFAOYSA-N CN(C)C1=CC=[N+](C=C1)C#N
1277 0 AAHDGWGNYJVYMG-UHFFFAOYSA-N CC(C)N1CCC(CO)C1
1278 0 VJJORIDDPKCJTI-UHFFFAOYSA-N NC(CO)C1CCCCC1
1279 0 ABELDOALRYBYIT-UHFFFAOYSA-N COCC1(C)CCCCN1
1280 0 ORZXLVOLYLGCSV-UHFFFAOYSA-N CC(C)C(=O)CCN(C)C
1281 0 QKVSMSABRNCNRS-UHFFFAOYSA-N CC(C)CN1CCOCC1
1282 0 KYLRITGUBWGZQQ-UHFFFAOYSA-N CC(C)N(CCO)CC=C
1283 0 PGPXRIFFCBCWEO-UHFFFAOYSA-N CN1CCC(CCO)CC1
1284 0 OUNIDLDNYROVHP-UHFFFAOYSA-N COC(=O)C1CCC(C)(C)CC1=N
1285 0 YUZDMNPLNAOPIE-UHFFFAOYSA-N COC(=O)C(CCC=C)NCC=C
1286 0 ZPGQYQKSLRERDO-UHFFFAOYSA-N COCCC1CCNCC1
1287 0 LXYPWJFDIBGUID-UHFFFAOYSA-N CN(C)CC(C)(C)C(C)=O
1288 0 HNDXEVBVCNVVOW-UHFFFAOYSA-N CC(C)CC1CNCCO1
1289 0 WTHMFOTVOGOVQQ-UHFFFAOYSA-N CCC(C)CC(CC)N=O
1290 0 HLAGCVGLYKTXMD-UHFFFAOYSA-N CC(O)C1CCN(C)CC1
1291 0 HNDXEVBVCNVVOW-UHFFFAOYSA-N CC(C)CC1CNCCO1
1292 0 QVWGKOYVOZJNRJ-UHFFFAOYSA-N CCC(=O)C(C)CN(C)C
1293 0 DEMISJUCWSMPRX-UHFFFAOYSA-N CC1=Cc2c(CC1)c(co2)C
1294 0 JSPAFIBWRAKWRY-UHFFFAOYSA-N CC(NC(C)(C)C)C(C)=O
1295 0 ZQDMMEWUKRJBFD-UHFFFAOYSA-N CC(NC(=O)C(C)(C)C)C
1296 0 LWQKTFFRBALRAP-UHFFFAOYSA-N CC(C)(O)C1CCCCN1
1297 0 DZWJRQPMTHONRZ-UHFFFAOYSA-N CC1CCN(CCO)CC1
1298 0 WRJUDTFSLRNPOO-UHFFFAOYSA-N CCCCCC(CC#C)C(=O)NO
1299 0 ZOZGRMXVDFHAMX-UHFFFAOYSA-N CCCCCC(N)C(C)=O
1300 0 XLKSLYGRARRUJP-UHFFFAOYSA-N NC1CCC(CCO)CC1
1301 0 DBIMLJDSPUCGGY-UHFFFAOYSA-N OCCCC1CCNCC1
1302 0 BQSAUYXITCMAKS-UHFFFAOYSA-N CCCC1CCC(CN1)O
1303 0 AJUVIDCYJNFQEF-UHFFFAOYSA-N CC(C)C1NC(C)(C)CO1
1304 0 QAANOELUOPUONR-UHFFFAOYSA-N CCCCCC(CC=O)N
1305 0 PLNIVBFEUDBHBP-UHFFFAOYSA-N CCCC(C(C)C)C(O)=N
1306 0 QKZMQMRBMHCILP-UHFFFAOYSA-N CCCCCCC(C)N=O
1307 0 NACDWFXPFSCTPL-UHFFFAOYSA-N CCCCCCC(=O)CN
1308 0 WAZTZBJBPXVRPB-UHFFFAOYSA-N CCCCC(CC(=O)C)N
1309 0 JEMIJTPYPVFIDO-UHFFFAOYSA-N CC(C)(C)N(COO)N=O
1310 0 ZPGQYQKSLRERDO-UHFFFAOYSA-N COCCC1CCNCC1
1311 0 SIKPUIVEAYEIBW-UHFFFAOYSA-N CCC(F)C(=O)OC(C)C
1312 0 QWLXIIXHTIUNAM-UHFFFAOYSA-N CC1CN(CCO)CC1C
1313 0 QVWGKOYVOZJNRJ-UHFFFAOYSA-N CCC(=O)C(C)CN(C)C
1314 0 VMRYMOMQCYSPHS-UHFFFAOYSA-N OCCN1CCCCCC1
1315 0 GFKFBLJVPWRDEL-JGVFFNPUSA-N CC(O)CC1CCCCN1
1316 0 LTHCSWBWNVGEFE-UHFFFAOYSA-N CCCCCCCC(=O)N
1317 0 GCFFEDDKOQBMIE-UHFFFAOYSA-N CC(C)CCCCC(=O)N
1318 0 BBBKULYXAAFOSG-UHFFFAOYSA-N C[N+](C)(C)C=CCCCl
1319 0 ZKZKEMLLPRDETN-UHFFFAOYSA-N CCC(C)C(C)N=C(C)O
1320 0 MKRUGQIHHUIHSH-UHFFFAOYSA-N CC(CC(N)=O)C(C)(C)C
1321 0 MMXWMYJINIDGPB-UHFFFAOYSA-N COC(OC)[SiH2]C(C)C
1322 0 GZRPVYSKBVDCBV-HJWRWDBZSA-N CCCCCCC(=N/O)C
1323 0 QRCJOCOSPZMDJY-UHFFFAOYSA-N CCC(C)C(CC)C(N)=O
1324 0 DKCMBQQCVLWTAW-UHFFFAOYSA-N CN(C)CC(=O)C(C)(C)C
1325 0 BNRUQGXSDYAYPF-UHFFFAOYSA-N C=COC(=O)NCC1CCCCC1
1326 0 RLKHMKHMGOHPOK-UHFFFAOYSA-N CC1CCOC(C1)N(C)C
1327 0 OMOMUFTZPTXCHP-UHFFFAOYSA-N CCCC(CCC)C(N)=O
1328 0 PEBUOYQIAGLEJO-UHFFFAOYSA-N CC1(C)CC(CN)CCO1
1329 0 JRZAPQLYCWKQIN-UHFFFAOYSA-N CCCC1CCCOCN1
1330 0 BTFLIPXUMMYIBJ-UHFFFAOYSA-N CC(C)(C)O[Si](C)(C)O
1331 0 ACADKHGAMCGGHY-UHFFFAOYSA-N CCC(C)C(CC)(C#N)C(=O)OC
1332 0 OVMRRCXDBKEQIU-UHFFFAOYSA-N CN1CCCCC1CCO
1333 0 PEIAKIHBVIKNCT-UHFFFAOYSA-N CCCC(OO)N(C)N=O
1334 0 BQSAUYXITCMAKS-YUMQZZPRSA-N CCC[C@H]1CC[C@@H](CN1)O
1335 0 YGBCOMFKPPSDAN-UHFFFAOYSA-N CC(C)(C)C1COCCN1
1336 0 SELWGLUXAIGHLL-UHFFFAOYSA-N CC(CO)C1CCNCC1
1337 0 MGUMZJAQENFQKN-UHFFFAOYSA-N OCCNC1CCCCC1
1338 0 DUAIISPCCJPFDG-UHFFFAOYSA-N CC1CCCCN1CCO
1339 0 GWVNRACDDXBNBZ-UHFFFAOYSA-N CC(C)(O)C1CCCNC1
1340 0 BMYOLASNOMDHHX-UHFFFAOYSA-N CCC(C)C(=O)CN(C)C
1341 0 URCTXVMRFKFRMP-UHFFFAOYSA-N OCCCC1CCCCN1
1342 0 VJMMRHHALGZANP-UHFFFAOYSA-N CN1CCCC1CCCO
1343 0 NCLNHFQIDPUBFA-UHFFFAOYSA-N CC1CCC(C)N1CCO
1344 0 GFKFBLJVPWRDEL-UHFFFAOYSA-N CC(CC1CCCCN1)O
1345 0 AKZFDWQWUSPOQT-UHFFFAOYSA-N COC(=O)N1CCCC1CCC=C
1346 0 VJJORIDDPKCJTI-UHFFFAOYSA-N NC(CO)C1CCCCC1
1347 0 XLRLUGYPWYNJGD-UHFFFAOYSA-N CCC1(CO)CCCNC1
1348 0 MGUMZJAQENFQKN-UHFFFAOYSA-N OCCNC1CCCCC1
1349 0 CXEDDPDGICQBFN-UHFFFAOYSA-N CC(C)CC1(C)CC(=O)NC(=O)C1
1350 0 ABKJVDAMVQXXSZ-UHFFFAOYSA-N CC(C)NC1CCOCC1
1351 0 PLZATTBQOOIXMS-UHFFFAOYSA-N CN1CCCC(CCO)C1
1352 0 XKLFPKRQQZDJAJ-UHFFFAOYSA-N C[N+](C)(C)CC=CCCl
1353 0 FDHGUCPWMSEFHX-UHFFFAOYSA-N CCC(C)N1CCOCC1
1354 0 YGBCOMFKPPSDAN-UHFFFAOYSA-N CC(C)(C)C1COCCN1
1355 0 GPOGGCGGDJOXSN-UHFFFAOYSA-N CC(Cl)=CC[N+](C)(C)C
1356 0 ZMPIXCGEZCZGGJ-UHFFFAOYSA-N CC1CN(C)C(C)CC1O
1357 0 OILJIEKQCVHNMM-UHFFFAOYSA-N CC(C)(C)N1CCOCC1
1358 0 PGWWSIOEPGXOBU-UHFFFAOYSA-N CC1(C)CCC(N)C(O)C1
1359 0 MFPLOZTTYKIUQU-UHFFFAOYSA-N CCCC(CCC)(C#N)C(=O)OC
1360 0 AIHDUTVBOYDXOW-UHFFFAOYSA-N CN(C)C1=CC=[N+](C=C1)C#N
1361 0 RKGXJBAAWCGBQA-UHFFFAOYSA-N CC(C)OC1CCNCC1
1362 0 OHWWAANBHBQKHL-UHFFFAOYSA-N CCC(=O)CC(C)(N)CC
