# Supplementary material for: Ion mobility collision cross-section atlas for known and unknown metabolite annotation in untargeted metabolomics
Source: Nat Commun. 2020 Aug 28;11:4334. doi: 10.1038/s41467-020-18171-8 (PMC7455731; doi:10.1038/s41467-020-18171-8)
Supplement: Supplementary file 8 — Supplementary Data 5 [file 41467_2020_18171_MOESM8_ESM.zip › 01_positive_mode/L0759/cfmid_pred_spec.msp]

Name: +ve in-silico MS/MS by CFM-ID for SEBFKMXJBCUCAI-UHFFFAOYSA-N
ID: SEBFKMXJBCUCAI-UHFFFAOYSA-N
Comment: Energy0
Num peaks: 27
123.0440559 2.207023892
137.0233204 0.9192481682
151.0389705 1.33416998
153.0182351 3.447234932
153.0546206 1.003879872
163.075356 0.8407741493
177.0546206 2.629681738
179.0702706 0.8487555891
181.0859207 1.034215913
183.1015708 0.8822900894
213.0757499 3.715328725
271.0600999 2.940718752
273.0757499 1.697222567
275.0914 1.293140449
277.1070501 1.355395672
285.0393644 1.298741887
287.0550145 3.221136851
287.0914 0.9828147722
289.0706646 0.9259683702
303.0499291 1.500628409
347.1125294 1.031917028
439.1023586 0.958494503
451.1023586 1.319324549
453.1180087 1.222641123
455.1336587 1.074481406
465.1180087 12.28169816
483.1285734 28.82844264

Name: +ve in-silico MS/MS by CFM-ID for SEBFKMXJBCUCAI-UHFFFAOYSA-N
ID: SEBFKMXJBCUCAI-UHFFFAOYSA-N
Comment: Energy1
Num peaks: 31
123.0440559 2.195240997
135.0440559 2.039429887
137.0233204 2.651406148
137.0597059 1.905236031
151.0389705 2.041120616
153.0182351 6.732629856
153.0546206 2.65340098
183.0287997 1.200003309
195.0287997 0.8816298919
255.0651853 1.100449554
257.0808353 1.404417368
271.0600999 1.459972025
273.0757499 1.386843042
285.0393644 0.8251045577
287.0550145 1.518320443
297.0757499 1.183144501
299.0914 1.826931286
301.1070501 1.654958934
317.1019647 1.700020184
359.0761439 0.8380157612
421.0917939 1.190348147
423.107444 0.9718468791
437.0867085 3.044683577
437.1230941 1.090127772
439.1023586 6.664440004
447.107444 1.06143979
451.1023586 1.563553923
453.1180087 2.282312413
455.1336587 2.440170962
465.1180087 6.038434915
483.1285734 4.032170558

Name: +ve in-silico MS/MS by CFM-ID for SEBFKMXJBCUCAI-UHFFFAOYSA-N
ID: SEBFKMXJBCUCAI-UHFFFAOYSA-N
Comment: Energy2
Num peaks: 31
79.01784114 1.558439902
81.0334912 0.7803376547
91.05422664 0.9964711429
105.0334912 5.770286315
107.0491413 2.834983761
111.0440559 1.200878159
121.0284058 3.420497788
123.0440559 6.707139232
127.0389705 1.354019396
135.0440559 3.983100493
137.0233204 2.754202098
137.0597059 3.584865799
139.0389705 0.903861726
149.0233204 0.8381543714
151.0389705 4.087571473
153.0182351 8.820408728
153.0546206 0.7697640727
159.0440559 0.8706526827
163.075356 1.216128651
255.0651853 2.282686765
257.0808353 1.070567221
269.0444498 0.8063040452
271.0600999 4.142268321
273.0757499 1.529047288
285.0393644 0.6882013365
285.1121354 0.7676960107
287.0550145 1.029286559
289.0706646 0.8414923402
303.0499291 1.252993063
423.107444 1.104569847
465.1180087 1.420403869

Name: +ve in-silico MS/MS by CFM-ID for BMLIIPOXVWESJG-LMBCONBSSA-N
ID: BMLIIPOXVWESJG-LMBCONBSSA-N
Comment: Energy0
Num peaks: 17
123.0440559 1.491469504
125.0597059 0.8160392217
137.0233204 0.9304583593
153.0182351 3.640802494
153.0546206 0.8563444433
269.0808353 1.913319479
287.0914 0.8429535979
289.0706646 1.062060626
303.0499291 1.24986876
347.0761439 0.8914902072
347.1125294 0.8419044305
447.107444 3.056124815
451.1023586 1.044310988
453.1180087 1.166668197
455.1336587 0.9279507143
465.1180087 30.77511765
483.1285734 28.71664838

Name: +ve in-silico MS/MS by CFM-ID for BMLIIPOXVWESJG-LMBCONBSSA-N
ID: BMLIIPOXVWESJG-LMBCONBSSA-N
Comment: Energy1
Num peaks: 31
137.0233204 2.667061782
151.0389705 0.8205100417
153.0182351 6.724176615
153.0546206 1.923118616
167.0338851 0.9550295211
183.0287997 1.321024024
195.0287997 1.074670821
269.0808353 1.57827437
271.0964854 1.358904032
281.0808353 1.50040283
283.0964854 1.463407208
285.1121354 0.9714265461
297.0757499 1.571198716
299.0914 2.775058542
301.1070501 1.848013998
303.0499291 1.697173054
315.0863146 1.258520047
317.1019647 1.705582592
331.0812292 1.206716485
341.0655792 0.9804902723
359.0761439 0.8717973456
433.0917939 1.013929109
435.107444 2.385808656
437.1230941 4.130157278
439.1023586 0.8323382075
447.107444 3.945501795
451.1023586 1.475943408
453.1180087 2.664510193
455.1336587 2.441900816
465.1180087 11.41561154
483.1285734 4.197780855

Name: +ve in-silico MS/MS by CFM-ID for BMLIIPOXVWESJG-LMBCONBSSA-N
ID: BMLIIPOXVWESJG-LMBCONBSSA-N
Comment: Energy2
Num peaks: 31
79.01784114 1.794665668
81.0334912 1.289319208
107.0491413 2.164007339
121.0284058 1.569372189
123.0440559 5.03464037
127.0389705 1.141470435
135.0440559 1.702077417
137.0233204 1.922743589
137.0597059 2.559506233
139.0389705 2.048019118
139.075356 1.384767986
141.0546206 0.8598528768
149.0233204 1.234768938
151.0389705 3.150135443
153.0182351 5.871511837
155.0702706 1.928159298
159.0440559 1.173876772
161.0233204 3.396084295
163.0389705 0.9888035791
165.0546206 1.12867955
177.0546206 1.567585782
269.0808353 1.289767341
271.0600999 0.9842946565
311.0550145 0.9890079523
313.0706646 0.9325284415
315.0863146 1.046002846
329.0655792 1.134070911
329.1019647 0.8581374537
331.0812292 1.392833425
447.107444 1.600355981
465.1180087 1.45481748

Name: +ve in-silico MS/MS by CFM-ID for FDQAOULAVFHKBX-DBMPWETRSA-N
ID: FDQAOULAVFHKBX-DBMPWETRSA-N
Comment: Energy0
Num peaks: 26
123.0440559 2.230073931
137.0233204 0.923141804
151.0389705 1.347325617
153.0182351 3.483194817
153.0546206 1.013405141
163.075356 0.8467212392
177.0546206 2.656147398
179.0702706 0.8571515406
181.0859207 1.081628116
183.1015708 0.8915962205
213.0757499 3.753935524
271.0600999 2.970259018
273.0757499 1.713907545
275.0914 1.305660345
277.1070501 1.368300993
287.0550145 3.367013521
287.0914 0.9924687571
289.0706646 0.9404355147
303.0499291 1.511587369
347.1125294 1.041784109
439.1023586 0.9708222147
451.1023586 1.33193979
453.1180087 1.234399471
455.1336587 1.085024875
465.1180087 12.40653345
483.1285734 29.23771233

Name: +ve in-silico MS/MS by CFM-ID for FDQAOULAVFHKBX-DBMPWETRSA-N
ID: FDQAOULAVFHKBX-DBMPWETRSA-N
Comment: Energy1
Num peaks: 31
123.0440559 2.280357744
135.0440559 2.116247329
137.0233204 2.637283285
137.0597059 1.939570417
151.0389705 2.06772295
153.0182351 6.765713252
153.0546206 2.684389431
183.0287997 1.213452846
195.0287997 0.885315952
257.0808353 1.529631134
271.0600999 1.472676401
273.0757499 1.411470441
287.0550145 1.685850771
297.0757499 1.285046045
299.0914 1.941904933
301.1070501 1.807878397
317.1019647 1.707769632
347.0761439 0.9204613979
411.107444 0.8433904234
419.0761439 1.020282498
421.0917939 1.231856437
423.107444 0.9756777179
437.0867085 3.042892131
437.1230941 1.093974629
439.1023586 6.85027771
447.107444 1.065185413
451.1023586 1.569997323
453.1180087 2.292033601
455.1336587 2.450639506
465.1180087 6.067372933
483.1285734 4.06067832

Name: +ve in-silico MS/MS by CFM-ID for FDQAOULAVFHKBX-DBMPWETRSA-N
ID: FDQAOULAVFHKBX-DBMPWETRSA-N
Comment: Energy2
Num peaks: 31
79.01784114 1.589462215
81.0334912 0.7958710603
91.05422664 1.26693702
105.0334912 1.105723315
107.0491413 3.872526081
111.0440559 1.447852953
121.0284058 3.017226361
123.0440559 7.09586132
127.0389705 1.056587936
135.0440559 4.338516888
137.0233204 2.439763385
137.0597059 3.773900631
139.0389705 1.080702839
139.075356 0.6545288414
149.0233204 0.9657717221
151.0389705 4.487395122
153.0182351 10.25400947
153.0546206 0.8318635492
159.0440559 0.8879838998
163.075356 1.240336914
165.0910061 0.6871192236
255.0651853 0.7338120628
257.0808353 1.27773152
271.0600999 4.694009814
273.0757499 1.739794403
285.1121354 0.7829777717
287.0550145 1.25680827
289.0706646 0.9757712057
303.0499291 1.295234321
423.107444 1.126571131
465.1180087 1.448967028

Name: +ve in-silico MS/MS by CFM-ID for YLYJXNTZVUEFJZ-UHFFFAOYSA-N
ID: YLYJXNTZVUEFJZ-UHFFFAOYSA-N
Comment: Energy0
Num peaks: 10
107.0491413 4.377051532
163.0600999 2.762379146
281.0808353 10.67717577
283.0600999 2.679063724
283.0964854 1.830881386
299.0914 26.28975437
425.1230941 1.682137823
429.1180087 1.561000373
443.1336587 13.16162128
461.1442234 16.3203901

Name: +ve in-silico MS/MS by CFM-ID for YLYJXNTZVUEFJZ-UHFFFAOYSA-N
ID: YLYJXNTZVUEFJZ-UHFFFAOYSA-N
Comment: Energy1
Num peaks: 15
43.01784114 1.319094931
107.0491413 6.518668522
109.0647913 1.608052833
145.0495352 2.56529283
163.0600999 3.129629546
267.0651853 3.411671941
269.0808353 2.2765885
271.0964854 3.237876589
281.0808353 9.710174016
283.0600999 8.113469676
297.0757499 1.294965306
299.0914 31.52473055
425.1230941 1.307258043
443.1336587 2.893129055
461.1442234 1.485921404

Name: +ve in-silico MS/MS by CFM-ID for YLYJXNTZVUEFJZ-UHFFFAOYSA-N
ID: YLYJXNTZVUEFJZ-UHFFFAOYSA-N
Comment: Energy2
Num peaks: 31
43.01784114 3.395774261
45.0334912 1.069532361
55.01784114 1.01721795
59.01275576 0.6914346158
63.02292652 0.9072922996
71.01275576 0.6939839537
87.00767038 0.8741965693
89.02332044 0.7913972313
101.0233204 0.6897371409
103.0389705 0.7666547794
107.0491413 5.641993904
109.0647913 1.843888076
121.0647913 0.6876922799
123.0440559 0.8288819963
133.0647913 0.7705310958
145.0495352 1.611772405
147.0651853 1.70677866
163.0600999 1.370131357
227.0702706 1.799977874
251.0702706 0.7823475825
253.0495352 2.192963792
255.0651853 3.132364047
267.0651853 4.383944955
269.0808353 0.9165750663
271.0964854 1.371465506
281.0808353 5.776709935
283.0600999 8.415884167
283.0964854 1.176920058
299.0914 8.953521143
303.1227001 0.9015308003
305.1383502 0.9015308003

Name: +ve in-silico MS/MS by CFM-ID for FDQAOULAVFHKBX-UHFFFAOYSA-N
ID: FDQAOULAVFHKBX-UHFFFAOYSA-N
Comment: Energy0
Num peaks: 26
123.0440559 2.210560869
137.0233204 0.9228461627
151.0389705 1.346867673
153.0182351 3.481005416
153.0546206 1.013032933
163.075356 0.8464870171
177.0546206 2.655116176
179.0702706 0.856820236
181.0859207 1.081200094
183.1015708 0.8912288902
213.0757499 3.752411746
271.0600999 2.96925968
273.0757499 1.713253312
275.0914 1.305166361
277.1070501 1.367786582
287.0550145 3.365745763
287.0914 0.9920878234
289.0706646 0.9401950397
303.0499291 1.511037234
347.1125294 1.041394818
439.1023586 0.97044532
451.1023586 1.331442075
453.1180087 1.23393555
455.1336587 1.084608845
465.1180087 12.40160681
483.1285734 29.22153895

Name: +ve in-silico MS/MS by CFM-ID for FDQAOULAVFHKBX-UHFFFAOYSA-N
ID: FDQAOULAVFHKBX-UHFFFAOYSA-N
Comment: Energy1
Num peaks: 31
123.0440559 2.196690639
135.0440559 2.115644329
137.0233204 2.632061219
137.0597059 1.935820368
151.0389705 2.063551704
153.0182351 6.752119344
153.0546206 2.678737832
183.0287997 1.210879342
195.0287997 0.8834518994
257.0808353 1.526911795
271.0600999 1.469721544
273.0757499 1.408898623
287.0550145 1.682410567
297.0757499 1.348772682
299.0914 1.937617537
301.1070501 1.80376664
317.1019647 1.703850235
347.0761439 0.9185510686
411.107444 0.8418716773
419.0761439 1.018468665
421.0917939 1.229532291
423.107444 0.9737406227
437.0867085 3.03600392
437.1230941 1.092029788
439.1023586 6.834971089
447.107444 1.063291753
451.1023586 1.566738945
453.1180087 2.287117432
455.1336587 2.445345332
465.1180087 6.052736144
483.1285734 4.046253209

Name: +ve in-silico MS/MS by CFM-ID for FDQAOULAVFHKBX-UHFFFAOYSA-N
ID: FDQAOULAVFHKBX-UHFFFAOYSA-N
Comment: Energy2
Num peaks: 31
41.00219107 0.7850164339
79.01784114 1.589386133
81.0334912 0.7958329647
91.05422664 1.294550945
105.0334912 1.288884431
107.0491413 4.001060616
111.0440559 1.45941312
121.0284058 3.039552557
123.0440559 6.395535512
127.0389705 0.7233573052
135.0440559 4.346463512
137.0233204 2.459134188
137.0597059 3.773719816
139.0389705 1.080651074
149.0233204 0.9876655881
151.0389705 4.500111972
153.0182351 10.28001307
153.0546206 0.831823194
159.0440559 0.8879413951
163.075356 1.240277544
165.0910061 0.6870863336
255.0651853 0.7337769378
257.0808353 1.277670359
271.0600999 4.8386031
273.0757499 1.739710726
285.1121354 0.7829402932
287.0550145 1.256746845
289.0706646 0.9855207371
303.0499291 1.295172215
423.107444 1.126517172
465.1180087 1.448896963

Name: +ve in-silico MS/MS by CFM-ID for QYCJAWYDGRZSTO-UHFFFAOYSA-N
ID: QYCJAWYDGRZSTO-UHFFFAOYSA-N
Comment: Energy0
Num peaks: 18
123.0440559 1.462526419
125.0597059 0.7999239989
137.0233204 0.9175565946
153.0182351 3.574088545
153.0546206 0.8472202833
269.0808353 2.265760429
285.0393644 0.926840365
287.0914 1.45311078
289.0706646 1.047504614
303.0499291 1.227393255
347.0761439 0.8806204136
347.1125294 0.8296819702
447.107444 2.974561489
451.1023586 1.029363028
453.1180087 1.150062167
455.1336587 0.9144599153
465.1180087 29.94815669
483.1285734 28.13336076

Name: +ve in-silico MS/MS by CFM-ID for QYCJAWYDGRZSTO-UHFFFAOYSA-N
ID: QYCJAWYDGRZSTO-UHFFFAOYSA-N
Comment: Energy1
Num peaks: 31
137.0233204 2.68720403
153.0182351 6.586186111
153.0546206 2.006163318
167.0338851 0.9500105774
183.0287997 1.312741608
267.0651853 1.078066811
269.0808353 2.077683521
271.0964854 1.067691075
279.0651853 0.9308856823
281.0808353 1.464276874
283.0964854 1.449814472
285.0393644 1.049609388
285.1121354 0.9511004774
287.0914 1.091700811
297.0757499 1.167642891
299.0914 2.746188468
301.1070501 1.837286955
303.0499291 1.855174783
315.0863146 1.243518194
317.1019647 1.702383871
331.0812292 1.185652266
341.0655792 0.9757336013
433.0917939 0.9974232758
435.107444 2.360588816
437.1230941 3.951390562
447.107444 3.89073376
451.1023586 1.473357346
453.1180087 2.659651896
455.1336587 2.437330944
465.1180087 11.28733263
483.1285734 4.185689579

Name: +ve in-silico MS/MS by CFM-ID for QYCJAWYDGRZSTO-UHFFFAOYSA-N
ID: QYCJAWYDGRZSTO-UHFFFAOYSA-N
Comment: Energy2
Num peaks: 31
79.01784114 2.047510452
81.0334912 1.058961751
107.0491413 1.355260034
121.0284058 1.694997769
123.0440559 4.046177342
127.0389705 1.076867175
135.0440559 1.571409011
137.0233204 1.801371396
137.0597059 2.586469389
139.0389705 1.944054206
139.075356 1.390440124
141.0910061 1.753585014
145.0284058 1.636153079
149.0233204 1.003590269
151.0389705 4.507677418
153.0182351 5.350336674
153.0546206 1.012992993
155.0702706 1.690792543
159.0440559 1.153688963
161.0233204 2.783015411
177.0546206 1.852219643
271.0600999 0.993981379
285.1121354 0.9860367191
287.0914 0.8612605116
311.0550145 0.9207519578
313.0706646 0.8745895269
315.0863146 0.9903485509
329.0655792 1.174511263
331.0812292 1.305490929
447.107444 1.502717473
465.1180087 1.373888216

Name: +ve in-silico MS/MS by CFM-ID for BMLIIPOXVWESJG-UHFFFAOYSA-N
ID: BMLIIPOXVWESJG-UHFFFAOYSA-N
Comment: Energy0
Num peaks: 17
123.0440559 1.485221817
125.0597059 0.8160392217
137.0233204 0.9308283746
153.0182351 3.640844371
153.0546206 0.8563444433
269.0808353 1.913363885
287.0914 0.8429535979
289.0706646 1.062060626
303.0499291 1.24986876
347.0761439 0.8926146967
347.1125294 0.8419044305
447.107444 3.056124815
451.1023586 1.044310988
453.1180087 1.166668197
455.1336587 0.9279507143
465.1180087 30.77511765
483.1285734 28.71664838

Name: +ve in-silico MS/MS by CFM-ID for BMLIIPOXVWESJG-UHFFFAOYSA-N
ID: BMLIIPOXVWESJG-UHFFFAOYSA-N
Comment: Energy1
Num peaks: 31
137.0233204 2.672799304
151.0389705 0.8205100417
153.0182351 6.726209101
153.0546206 1.923118616
167.0338851 0.9550295211
183.0287997 1.321024024
195.0287997 1.074670821
269.0808353 1.578476548
271.0964854 1.358904032
281.0808353 1.50040283
283.0964854 1.463407208
285.1121354 0.9714265461
297.0757499 1.577294537
299.0914 2.775058542
301.1070501 1.848013998
303.0499291 1.697173054
315.0863146 1.258520047
317.1019647 1.705582592
331.0812292 1.206716485
341.0655792 0.9804902723
359.0761439 0.8717973456
433.0917939 1.013929109
435.107444 2.385808656
437.1230941 4.130157278
439.1023586 0.8323382075
447.107444 3.945501795
451.1023586 1.475943408
453.1180087 2.664510193
455.1336587 2.441900816
465.1180087 11.41561154
483.1285734 4.197780855

Name: +ve in-silico MS/MS by CFM-ID for BMLIIPOXVWESJG-UHFFFAOYSA-N
ID: BMLIIPOXVWESJG-UHFFFAOYSA-N
Comment: Energy2
Num peaks: 31
79.01784114 2.098179081
81.0334912 1.289319208
107.0491413 2.312128852
121.0284058 1.582967487
123.0440559 3.988355773
127.0389705 1.141470435
135.0440559 1.702077417
137.0233204 2.138115719
137.0597059 2.559506233
139.0389705 2.048019118
139.075356 1.384767986
141.0546206 0.8598528768
149.0233204 1.312769285
151.0389705 3.150135443
153.0182351 5.920110818
155.0702706 1.928159298
159.0440559 1.173876772
161.0233204 3.542284633
163.0389705 1.063529112
177.0546206 1.567585782
269.0808353 1.311258221
271.0600999 0.9842946565
285.1121354 0.8512328399
311.0550145 0.9890079523
313.0706646 0.9325284415
315.0863146 1.046002846
329.0655792 1.236833127
329.1019647 0.8581374537
331.0812292 1.392833425
447.107444 1.600355981
465.1180087 1.45481748

Name: +ve in-silico MS/MS by CFM-ID for RRBNWWDPKOJFOA-UHFFFAOYSA-N
ID: RRBNWWDPKOJFOA-UHFFFAOYSA-N
Comment: Energy0
Num peaks: 18
80.96409131 1.944824853
165.0546206 0.7729881441
167.0702706 0.7666802339
317.1019647 1.144006776
319.1176147 1.798384381
347.079515 0.8939477685
349.0951651 0.6881999761
371.1489149 1.588607858
383.1489149 1.774982062
385.1645649 2.430045733
389.1594796 1.734340895
401.1594796 1.752155887
403.1751296 6.16384135
465.1213798 1.520666379
469.1162944 2.605670332
471.1319445 1.461478502
483.1319445 26.28311743
501.1425092 25.36146293

Name: +ve in-silico MS/MS by CFM-ID for RRBNWWDPKOJFOA-UHFFFAOYSA-N
ID: RRBNWWDPKOJFOA-UHFFFAOYSA-N
Comment: Energy1
Num peaks: 31
71.04914126 0.8725762095
80.96409131 1.027762233
85.06479133 0.8002779281
96.95900593 1.224268475
153.0546206 0.8380729064
165.0546206 1.450662055
167.0702706 2.102585068
191.0702706 1.002717686
193.0859207 2.183952102
237.1121354 1.711601974
251.1277855 0.9632254316
319.1176147 2.079821483
331.1176147 0.8278682646
333.1332648 1.906087645
345.1332648 0.9102680492
371.1489149 1.60291726
373.1645649 2.400001044
375.180215 2.53042335
383.1489149 1.241822572
385.1645649 7.464591691
387.180215 3.273538708
401.1594796 0.8683603396
403.1751296 11.40147718
451.1057297 1.297953905
453.1213798 1.648186742
455.1370299 1.979232513
465.1213798 2.355119687
469.1162944 1.713898132
471.1319445 1.783127104
483.1319445 5.107097879
501.1425092 1.451392159

Name: +ve in-silico MS/MS by CFM-ID for RRBNWWDPKOJFOA-UHFFFAOYSA-N
ID: RRBNWWDPKOJFOA-UHFFFAOYSA-N
Comment: Energy2
Num peaks: 31
122.974656 0.8113981027
165.0546206 8.117354158
167.0702706 2.579506772
179.0702706 1.026171946
193.0859207 1.305289184
237.1121354 1.229844143
251.1277855 0.8810501719
329.0689503 0.8985731261
331.1176147 0.7827556347
331.1540003 2.803388306
345.1332648 1.640477906
351.0533002 1.537450398
357.1332648 1.435547269
359.1489149 1.403290056
367.1176147 0.7600249521
369.1332648 1.598621069
371.1489149 3.222070937
373.1645649 3.07624337
383.1489149 1.601903211
389.1594796 1.247029236
397.0951651 0.951229958
407.079515 2.212163171
409.0951651 0.8539447772
411.1108151 1.766075717
425.0900797 0.7996359075
427.1057297 0.9156442613
451.1057297 1.84029721
467.1006444 2.019625624
469.1162944 0.9729485716
471.1319445 2.18102067
483.1319445 1.025101514

Name: +ve in-silico MS/MS by CFM-ID for WNIHYNZJOPCHOA-UHFFFAOYSA-N
ID: WNIHYNZJOPCHOA-UHFFFAOYSA-N
Comment: Energy0
Num peaks: 12
107.0491413 1.742075656
147.0651853 3.011613064
207.0287997 3.188562392
283.0600999 1.295124567
297.0757499 10.57372751
299.0550145 2.582093262
299.0914 1.783674113
315.0863146 25.34971831
353.0867085 1.841178183
429.1180087 1.405285835
443.1336587 10.60469483
461.1442234 17.08492949

Name: +ve in-silico MS/MS by CFM-ID for WNIHYNZJOPCHOA-UHFFFAOYSA-N
ID: WNIHYNZJOPCHOA-UHFFFAOYSA-N
Comment: Energy1
Num peaks: 17
107.0491413 5.897973922
109.0647913 2.952738182
129.0546206 1.456316009
147.0651853 4.10136941
207.0287997 2.076286026
209.0444498 1.197403775
271.0600999 1.162034509
283.0600999 3.150904525
285.0757499 1.217667182
287.0914 3.086811469
297.0757499 10.69205753
299.0550145 8.008142678
299.0914 1.165754806
313.0706646 1.319622902
315.0863146 29.40779625
443.1336587 1.88550121
461.1442234 1.60729319

Name: +ve in-silico MS/MS by CFM-ID for WNIHYNZJOPCHOA-UHFFFAOYSA-N
ID: WNIHYNZJOPCHOA-UHFFFAOYSA-N
Comment: Energy2
Num peaks: 31
49.00727645 0.6822149522
55.01784114 1.014056578
57.0334912 1.040556109
85.02840582 1.262661607
87.00767038 0.6874995082
87.04405588 1.596258389
89.05970595 0.8369734221
121.0647913 0.8949881884
129.0546206 1.036092366
131.0702706 1.535942014
133.0647913 0.7216318982
139.0389705 0.9441977848
147.0651853 1.4305225
155.0338851 0.6573075088
175.0389705 1.047690035
191.0338851 1.563791658
207.0287997 7.848020011
221.0444498 1.229529021
241.0495352 1.023034139
253.0495352 0.9854539744
259.0600999 1.171377832
269.0444498 2.64995779
271.0600999 4.445054162
283.0600999 4.410475735
287.0914 1.227795442
297.0757499 5.448795604
299.0550145 7.489787739
299.0914 1.352934147
315.0863146 6.867832262
415.1023586 0.7020912335
417.1180087 0.7212245628

Name: +ve in-silico MS/MS by CFM-ID for HKUBLIRXXFRGKE-UHFFFAOYSA-N
ID: HKUBLIRXXFRGKE-UHFFFAOYSA-N
Comment: Energy0
Num peaks: 20
43.01784114 1.881685207
61.02840582 2.917947481
95.04914126 0.850868176
117.0334912 0.7162521883
121.0647913 1.126784863
137.0233204 4.582611988
145.0495352 0.9903777247
205.0706646 1.712751544
239.0702706 8.810805035
241.0859207 1.041707291
257.0808353 22.60360954
321.0968793 1.179238911
323.1125294 0.6701140087
325.1281794 0.758266503
383.1125294 1.208035106
399.107444 1.138477593
401.1230941 6.350483511
419.1336587 1.507693786
443.1336587 8.686599733
461.1442234 11.40048305

Name: +ve in-silico MS/MS by CFM-ID for HKUBLIRXXFRGKE-UHFFFAOYSA-N
ID: HKUBLIRXXFRGKE-UHFFFAOYSA-N
Comment: Energy1
Num peaks: 28
43.01784114 0.7109300112
61.02840582 0.775264582
85.02840582 0.7506574564
105.0334912 1.548887109
107.0491413 1.814653364
117.0334912 1.028304238
119.0491413 1.305428768
121.0284058 3.856400425
121.0647913 1.983494849
137.0233204 7.177348326
145.0495352 0.6281527262
147.0440559 0.6657733635
163.0389705 0.9712841377
187.0600999 0.7790634424
205.0706646 2.327067386
213.0546206 1.046289332
215.0702706 0.7345218783
227.0702706 1.895944739
229.0859207 2.426780676
239.0702706 13.1155477
241.0859207 0.7123216451
255.0651853 0.9918401092
257.0808353 26.46100238
383.1125294 0.947971582
401.1230941 2.580089547
419.1336587 0.7004473601
443.1336587 1.652889607
461.1442234 0.8949191045

Name: +ve in-silico MS/MS by CFM-ID for HKUBLIRXXFRGKE-UHFFFAOYSA-N
ID: HKUBLIRXXFRGKE-UHFFFAOYSA-N
Comment: Energy2
Num peaks: 31
43.01784114 3.180429452
57.0334912 1.030779274
61.02840582 1.847556547
65.03857658 0.8064238149
75.04405588 0.9965309767
85.02840582 1.13128806
95.04914126 2.592526925
103.0542266 1.025651461
105.0334912 1.117579128
107.0491413 2.129247073
117.0334912 2.2402073
119.0491413 2.431796915
121.0284058 1.532745934
121.0647913 7.93113649
123.0440559 1.836480822
135.0440559 1.275063965
137.0233204 5.576255483
137.0597059 1.549349159
139.0389705 0.9009860438
145.0284058 1.545027177
145.0495352 1.096619094
147.0651853 0.9721558923
151.0389705 1.29406611
163.0389705 0.8783404299
213.0546206 0.8154646309
227.0702706 1.242442062
229.0859207 1.32741792
239.0702706 4.426525942
241.0859207 1.063572985
257.0808353 6.534387484
443.1336587 0.8464259469

Name: +ve in-silico MS/MS by CFM-ID for JFHIFUDPQDOKTR-UHFFFAOYSA-N
ID: JFHIFUDPQDOKTR-UHFFFAOYSA-N
Comment: Energy0
Num peaks: 20
41.03857658 0.7662492748
99.00767038 0.5682984999
121.0284058 2.19429306
145.0647913 1.254019998
147.0804414 8.364801937
149.0960915 0.7716507174
165.0910061 1.844221604
177.0393644 1.705697448
251.0550145 2.485404414
265.0859207 0.8255575362
267.1015708 6.665682669
269.0655792 1.689696886
269.0808353 1.130643244
279.0499291 1.004624538
285.1121354 19.40423356
297.0604938 3.705835407
425.1230941 1.636620988
443.1336587 13.44369116
445.1129233 1.042805437
461.1442234 9.88516107

Name: +ve in-silico MS/MS by CFM-ID for JFHIFUDPQDOKTR-UHFFFAOYSA-N
ID: JFHIFUDPQDOKTR-UHFFFAOYSA-N
Comment: Energy1
Num peaks: 31
39.02292652 0.6956502072
41.03857658 2.182009606
79.01784114 0.4894155873
95.04914126 1.103088106
105.0334912 1.564377532
121.0284058 6.655863594
123.0440559 2.610738578
131.0491413 1.00840219
139.0389705 1.983013079
145.0647913 1.191240282
147.0804414 8.604405065
159.0287997 1.559771629
165.0910061 2.234714384
177.0393644 2.533978774
241.0859207 0.5130391594
243.0651853 1.089150263
251.0550145 0.7945589508
253.0859207 0.5599674127
265.0859207 0.7697609045
267.1015708 9.622811507
269.0808353 2.761887752
269.1172208 0.5633019843
271.0964854 0.6629198225
279.0499291 0.6170566803
281.0808353 0.5592291233
283.0964854 0.7791243763
285.1121354 20.68249331
297.0604938 1.282832672
425.1230941 0.6458986024
443.1336587 2.225652022
461.1442234 0.9098304891

Name: +ve in-silico MS/MS by CFM-ID for JFHIFUDPQDOKTR-UHFFFAOYSA-N
ID: JFHIFUDPQDOKTR-UHFFFAOYSA-N
Comment: Energy2
Num peaks: 31
39.02292652 1.035065112
41.03857658 1.431681069
43.01784114 0.7878674227
63.02292652 1.098209408
87.00767038 1.332514842
91.05422664 0.6856192752
95.04914126 3.191843936
105.0334912 1.621216349
107.0491413 0.7980101466
117.0698767 0.8418029021
121.0284058 13.20160778
123.0440559 2.902785078
139.0389705 0.8217459638
145.0647913 1.610928796
147.0804414 5.194637757
149.0233204 0.6902856283
149.0597059 1.417217033
159.0287997 0.7295830987
159.0440559 0.75355715
161.0444498 1.113806847
163.075356 1.013065682
165.0910061 2.570169295
177.0393644 1.432758455
241.0859207 0.7929011442
243.0651853 1.69258546
251.0550145 0.9637428708
267.1015708 2.347156329
269.0808353 2.395510745
269.1172208 0.7901223873
285.1121354 4.00106368
289.1434356 0.7014195746

Name: +ve in-silico MS/MS by CFM-ID for RREPICBPIZBIJA-UHFFFAOYSA-N
ID: RREPICBPIZBIJA-UHFFFAOYSA-N
Comment: Energy0
Num peaks: 20
41.03857658 0.7722876622
99.00767038 0.5860866474
121.0284058 2.207813929
145.0647913 1.275625176
147.0804414 8.49568073
149.0960915 0.783037
165.0910061 1.866947028
177.0393644 1.713526405
251.0550145 1.278401555
265.0859207 0.8329473401
267.1015708 6.813508849
269.0655792 1.189654004
269.0808353 1.132307469
279.0499291 1.025258136
285.1121354 19.73311904
297.0604938 3.751338745
425.1230941 1.756609418
443.1336587 14.04443968
445.1129233 1.052946474
461.1442234 10.02451341

Name: +ve in-silico MS/MS by CFM-ID for RREPICBPIZBIJA-UHFFFAOYSA-N
ID: RREPICBPIZBIJA-UHFFFAOYSA-N
Comment: Energy1
Num peaks: 31
39.02292652 0.6934575358
41.03857658 2.175127612
95.04914126 1.285800731
105.0334912 1.5831367
121.0284058 6.632660274
123.0440559 2.580513829
131.0491413 1.003737438
139.0389705 1.871687724
145.0647913 1.216400367
147.0804414 8.544910688
159.0287997 1.555474076
165.0910061 2.21840685
177.0393644 2.503725936
239.0702706 0.6193256429
241.0859207 0.7999691649
243.0651853 1.082441762
251.0550145 0.8340806126
253.0859207 0.6462916366
265.0859207 0.7899587719
267.1015708 9.652623299
269.0655792 0.5799928308
269.0808353 2.733264473
269.1172208 0.5617691034
271.0964854 0.6611468799
279.0499291 0.6152165697
283.0964854 0.8470564282
285.1121354 20.57019254
297.0604938 1.277905543
425.1230941 0.6464199597
443.1336587 2.223628102
461.1442234 0.9049704138

Name: +ve in-silico MS/MS by CFM-ID for RREPICBPIZBIJA-UHFFFAOYSA-N
ID: RREPICBPIZBIJA-UHFFFAOYSA-N
Comment: Energy2
Num peaks: 31
39.02292652 0.9907796366
41.03857658 1.367445977
63.02292652 1.939488757
79.01784114 0.7026347301
87.00767038 1.304062033
91.05422664 0.6509910554
95.04914126 6.565589311
105.0334912 1.629032224
107.0491413 0.7964734712
121.0284058 12.56772739
123.0440559 2.392500529
133.0647913 0.6541977419
139.0389705 0.6818229533
145.0647913 1.954836041
147.0804414 4.737890932
149.0233204 0.6755932609
149.0597059 1.387052312
159.0287997 0.7120769334
159.0440559 0.7154976269
161.0444498 1.085855701
163.075356 0.9618992951
165.0910061 2.333177717
177.0393644 1.050199034
241.0859207 0.6944787919
243.0651853 1.613854924
251.0550145 1.230293554
267.1015708 2.131700303
269.0808353 2.152021
269.1172208 0.7732487221
285.1121354 3.49170012
289.1434356 0.68642051

Name: +ve in-silico MS/MS by CFM-ID for HYAJQWFHTNZOIG-UHFFFAOYSA-N
ID: HYAJQWFHTNZOIG-UHFFFAOYSA-N
Comment: Energy0
Num peaks: 18
105.0334912 9.623833077
145.0647913 0.9669398792
159.0440559 1.044738712
161.0597059 2.031404328
163.075356 3.608550467
177.0393644 2.213495481
179.0702706 0.8589258133
265.0859207 0.8934280015
267.1015708 6.540215421
269.0808353 0.9315732904
269.1172208 0.7777913344
285.1121354 18.03449259
321.0968793 1.674355701
339.107444 4.062787651
425.1230941 1.704109615
443.1336587 14.04190344
445.1129233 1.079161563
461.1442234 10.3867403

Name: +ve in-silico MS/MS by CFM-ID for HYAJQWFHTNZOIG-UHFFFAOYSA-N
ID: HYAJQWFHTNZOIG-UHFFFAOYSA-N
Comment: Energy1
Num peaks: 30
39.02292652 0.5205085875
41.03857658 2.430198654
105.0334912 15.94943393
159.0287997 1.599765006
159.0440559 1.106594618
161.0597059 1.715134413
163.075356 6.220188031
165.0910061 1.067087257
177.0393644 2.700561812
179.0702706 2.206529931
181.0859207 1.695723217
211.075356 0.5677281887
241.0859207 0.5772498058
243.0651853 1.700635124
253.0859207 0.5529359177
255.1015708 0.6699821453
257.1172208 0.8703653926
267.1015708 5.853981507
269.0808353 2.539215516
269.1172208 0.5355509712
271.0964854 0.6788631757
283.0964854 0.7086998845
285.1121354 20.79531474
321.0968793 0.4795226282
339.107444 1.182326068
415.1023586 0.4863499283
415.1387441 0.5358156946
425.1230941 0.7194769532
443.1336587 2.398749657
461.1442234 0.9541199535

Name: +ve in-silico MS/MS by CFM-ID for HYAJQWFHTNZOIG-UHFFFAOYSA-N
ID: HYAJQWFHTNZOIG-UHFFFAOYSA-N
Comment: Energy2
Num peaks: 31
39.02292652 1.231360477
41.03857658 0.9538808452
43.01784114 0.7769674491
49.00727645 2.978532295
51.02292652 1.585343798
63.02292652 1.99265039
79.05422664 1.415114696
87.00767038 1.317064699
105.0182351 0.59250932
105.0334912 20.79981347
107.0491413 0.8477944016
115.002585 0.5870055693
117.0182351 0.600494026
145.0647913 0.9944349215
159.0287997 0.7192633895
159.0440559 2.397216666
161.0444498 1.096882378
161.0597059 3.042836453
163.075356 6.491400068
177.0393644 1.095384972
177.0546206 0.920644039
179.0702706 5.003414094
181.0859207 0.6792077889
209.0597059 0.802028736
211.075356 0.7200005467
241.0859207 1.098231183
243.0651853 1.182649964
267.1015708 1.045632078
269.0808353 1.265711551
285.1121354 3.959878245
399.107444 0.5939078511

Name: +ve in-silico MS/MS by CFM-ID for MUSPURYEUOJZAC-UHFFFAOYSA-N
ID: MUSPURYEUOJZAC-UHFFFAOYSA-N
Comment: Energy0
Num peaks: 18
105.0334912 9.648445392
123.0440559 0.7090890401
159.0440559 1.083310646
161.0597059 2.052376421
163.075356 3.572126373
177.0393644 1.785364285
179.0702706 0.8525207879
265.0859207 0.7975635855
267.1015708 6.0232182
269.0808353 0.952166515
285.1121354 18.17946359
319.0812292 0.7971542662
321.0968793 1.763576456
339.107444 4.27590596
425.1230941 1.767981796
443.1336587 14.52843841
445.1129233 1.065192498
461.1442234 10.73482227

Name: +ve in-silico MS/MS by CFM-ID for MUSPURYEUOJZAC-UHFFFAOYSA-N
ID: MUSPURYEUOJZAC-UHFFFAOYSA-N
Comment: Energy1
Num peaks: 28
39.02292652 0.5061832442
41.03857658 2.361785292
105.0334912 16.56629325
113.0960915 0.6153271326
145.0647913 0.5336942802
159.0287997 1.57175321
159.0440559 1.092441144
161.0597059 1.684467464
163.075356 6.138969473
165.0910061 1.025331268
177.0393644 2.461613682
179.0702706 1.738803356
181.0859207 1.637122601
239.0702706 0.6041718977
241.0859207 0.6859430231
243.0651853 1.658364824
253.0859207 0.5169274296
265.0859207 0.6405647753
267.1015708 8.675015694
269.0808353 2.504875144
269.1172208 0.528091808
271.0964854 0.6672104905
283.0964854 0.6720824017
285.1121354 19.88283978
339.107444 1.143856935
425.1230941 0.6871752677
443.1336587 2.304542231
461.1442234 0.921646138

Name: +ve in-silico MS/MS by CFM-ID for MUSPURYEUOJZAC-UHFFFAOYSA-N
ID: MUSPURYEUOJZAC-UHFFFAOYSA-N
Comment: Energy2
Num peaks: 31
39.02292652 1.32995315
41.00219107 0.5800595442
41.03857658 1.039521486
43.01784114 0.8358958213
49.00727645 3.291410538
51.02292652 1.705638555
63.02292652 2.512879839
79.05422664 1.478714217
87.00767038 1.41344769
105.0182351 0.6358121199
105.0334912 18.40300199
107.0491413 0.9874848782
109.0647913 0.8030821444
115.002585 0.629814
117.0182351 0.6295593783
159.0287997 0.774101504
159.0440559 2.635260179
161.0444498 1.18199282
161.0597059 3.658194751
163.0600999 0.7913990698
163.075356 6.563976314
175.0389705 0.9840801843
177.0393644 0.5931992801
177.0546206 1.007654778
179.0702706 5.448131853
181.0859207 0.7450772488
243.0651853 1.276546169
267.1015708 1.465960614
269.0808353 1.760195496
285.1121354 4.003077119
399.107444 0.6313322391

Name: +ve in-silico MS/MS by CFM-ID for HGQPQZDYDCOEEI-UHFFFAOYSA-N
ID: HGQPQZDYDCOEEI-UHFFFAOYSA-N
Comment: Energy0
Num peaks: 15
147.0804414 1.741991247
177.0393644 1.851303262
279.0651853 0.7696698603
281.0808353 0.9779393486
289.0859207 1.614842614
291.1015708 0.653475851
305.0808353 0.9806687943
307.0964854 9.875705235
309.1121354 2.88666582
325.1070501 17.38087246
353.050323 0.6288563532
457.1129233 0.698529323
465.1180087 9.149646235
483.1285734 21.03064921
501.139138 10.35912659

Name: +ve in-silico MS/MS by CFM-ID for HGQPQZDYDCOEEI-UHFFFAOYSA-N
ID: HGQPQZDYDCOEEI-UHFFFAOYSA-N
Comment: Energy1
Num peaks: 24
43.01784114 0.7624170626
57.0334912 2.046630598
129.0698767 0.6862822593
143.0491413 0.7427387703
145.0647913 1.352331661
147.0804414 2.040625875
159.0287997 1.805383544
177.0393644 2.608171797
243.0287997 0.796068599
245.0444498 1.184477208
265.0495352 2.089176821
267.0651853 2.313312591
279.0651853 1.172033606
281.0808353 1.96149324
283.0964854 0.7649223826
289.0859207 4.081908159
297.1121354 1.076940768
305.0808353 1.279106658
307.0964854 17.3738216
309.1121354 3.169732648
325.1070501 22.41867018
465.1180087 3.76244046
483.1285734 3.600158511
501.139138 1.044450997

Name: +ve in-silico MS/MS by CFM-ID for HGQPQZDYDCOEEI-UHFFFAOYSA-N
ID: HGQPQZDYDCOEEI-UHFFFAOYSA-N
Comment: Energy2
Num peaks: 31
41.00219107 1.083604358
43.01784114 1.898451412
87.00767038 1.493124221
105.0182351 0.7245750405
117.0182351 1.135574844
137.0233204 2.113779938
143.0491413 0.7468125163
145.0647913 1.079390655
147.0804414 1.10604464
157.0131497 0.6977075912
159.0287997 1.203175667
161.0444498 1.621136876
243.0287997 0.8437167028
265.0495352 3.999336862
267.0651853 3.294435653
279.0651853 2.724349097
279.1015708 1.086787466
281.0808353 2.664067519
283.0964854 1.477640864
289.0859207 1.313544426
291.1015708 0.8005437312
297.1121354 1.026858785
303.0651853 0.8297271367
305.0808353 2.163590872
307.0964854 13.38789133
309.0757499 1.087604063
309.1121354 2.7860549
311.1277855 0.9291179488
325.1070501 7.855805787
441.1180087 0.7001912716
465.1180087 1.217599471

Name: +ve in-silico MS/MS by CFM-ID for CFVGBYFDDKYFMF-UHFFFAOYSA-N
ID: CFVGBYFDDKYFMF-UHFFFAOYSA-N
Comment: Energy0
Num peaks: 14
147.0804414 1.722450167
177.0393644 2.317027905
279.0651853 0.7618264781
281.0808353 0.9114659522
289.0859207 2.048650615
291.1015708 0.8303795503
305.0808353 1.08195205
307.0964854 10.1937393
309.1121354 3.05306696
325.1070501 17.29177284
457.1129233 0.6872803622
465.1180087 8.824040797
483.1285734 20.34909369
501.139138 10.11994939

Name: +ve in-silico MS/MS by CFM-ID for CFVGBYFDDKYFMF-UHFFFAOYSA-N
ID: CFVGBYFDDKYFMF-UHFFFAOYSA-N
Comment: Energy1
Num peaks: 24
43.01784114 0.7924791107
57.0334912 2.091640756
143.0491413 0.7228771301
145.0647913 1.380131327
147.0804414 2.19556194
159.0287997 1.888802281
177.0393644 2.967357911
243.0287997 0.8622305992
245.0444498 1.282920209
247.0600999 0.7183784375
265.0495352 2.264519092
267.0651853 2.512962662
279.0651853 1.216848888
281.0808353 1.848653499
289.0859207 2.3925277
295.0964854 0.7224121686
297.1121354 1.121741516
305.0808353 1.134322016
307.0964854 15.81101456
309.1121354 3.275108524
325.1070501 24.34129724
465.1180087 4.077046539
483.1285734 3.936229078
501.139138 1.141648595

Name: +ve in-silico MS/MS by CFM-ID for CFVGBYFDDKYFMF-UHFFFAOYSA-N
ID: CFVGBYFDDKYFMF-UHFFFAOYSA-N
Comment: Energy2
Num peaks: 31
41.00219107 1.098346424
43.01784114 1.981875996
87.00767038 1.490281873
105.0182351 0.7243303929
117.0182351 1.135190638
137.0233204 1.948152098
145.0647913 1.205069796
147.0804414 1.183865599
157.0131497 0.6957355073
159.0287997 1.200108765
161.0444498 1.594133699
177.0393644 1.507722475
243.0287997 0.9096242504
247.0600999 0.7089282735
249.0546206 1.430964447
263.0702706 0.7639077976
265.0495352 4.277899628
267.0651853 3.448766895
279.0651853 2.625920455
281.0808353 2.369641498
289.0859207 1.870982945
291.1015708 1.165638436
303.0651853 0.8198199749
305.0808353 2.014492858
307.0964854 12.91007527
309.0757499 1.145992671
309.1121354 2.275573977
311.1277855 0.7958366233
325.1070501 8.429272171
441.1180087 0.6987694318
465.1180087 1.174493349

Name: +ve in-silico MS/MS by CFM-ID for SMSODIBAMOCYJH-ZJSXRUAMSA-N
ID: SMSODIBAMOCYJH-ZJSXRUAMSA-N
Comment: Energy0
Num peaks: 14
125.0233204 2.463676388
135.0440559 3.762870958
137.0597059 3.252494599
151.0389705 4.682800687
153.0182351 8.855251263
153.0546206 21.87730439
155.0702706 1.355132307
183.0651853 2.855141663
329.1019647 1.209005452
331.1176147 6.947701652
349.1281794 1.802057905
469.1129233 2.316411461
483.1285734 1.8627757
501.139138 17.60115883

Name: +ve in-silico MS/MS by CFM-ID for SMSODIBAMOCYJH-ZJSXRUAMSA-N
ID: SMSODIBAMOCYJH-ZJSXRUAMSA-N
Comment: Energy1
Num peaks: 26
105.0334912 0.9152526622
107.0491413 0.9512717086
123.0440559 1.795469482
125.0233204 3.591428766
135.0440559 10.68288559
137.0597059 9.225935287
139.075356 1.375804484
141.0910061 1.419478512
151.0389705 4.561155174
153.0182351 8.522165051
153.0546206 12.39131114
155.0702706 0.8514990727
165.0546206 2.74361781
167.0702706 1.269507277
181.0495352 1.887791462
183.0651853 3.343326579
317.1019647 1.219806729
319.1176147 1.987498564
321.1332648 1.007780673
331.1176147 2.473392448
335.0761439 0.9153102574
469.1129233 1.882196865
471.1285734 1.549823299
473.1442234 1.418909562
483.1285734 1.112945183
501.139138 1.720286015

Name: +ve in-silico MS/MS by CFM-ID for SMSODIBAMOCYJH-ZJSXRUAMSA-N
ID: SMSODIBAMOCYJH-ZJSXRUAMSA-N
Comment: Energy2
Num peaks: 31
67.01784114 1.646269321
69.0334912 1.204186163
83.01275576 0.9708786319
91.01784114 0.7827418996
95.01275576 1.223105956
95.04914126 0.8487871649
97.02840582 2.004769322
105.0334912 2.813104063
107.0127558 0.6880362954
107.0491413 2.585061511
109.0284058 1.857255577
111.0440559 1.121795138
121.0284058 4.253806947
121.0647913 0.8576707016
123.0076704 0.9667890485
123.0440559 3.583614086
125.0233204 5.037041072
125.0597059 1.373555212
127.0389705 1.150293968
135.0440559 5.054277435
137.0233204 1.446901647
137.0597059 3.939026729
139.0389705 1.853493164
139.075356 1.274477319
141.0910061 1.48913587
151.0389705 2.413058237
153.0182351 3.29218005
153.0546206 8.299477502
165.0546206 2.467935277
167.0702706 2.087058279
485.1078379 0.724709995

Name: +ve in-silico MS/MS by CFM-ID for ZYCMROZQHVXPBT-HKIQAGMPSA-N
ID: ZYCMROZQHVXPBT-HKIQAGMPSA-N
Comment: Energy0
Num peaks: 14
43.01784114 2.854027247
61.02840582 4.425767708
135.0440559 3.481476349
205.0706646 1.359718788
295.0600999 1.717037441
381.0968793 1.053052563
397.0917939 1.095384434
399.107444 2.099773293
423.107444 2.191715994
439.1023586 3.274674825
441.1180087 17.44825461
459.1285734 10.15819741
483.1285734 11.22676717
501.139138 18.39680377

Name: +ve in-silico MS/MS by CFM-ID for ZYCMROZQHVXPBT-HKIQAGMPSA-N
ID: ZYCMROZQHVXPBT-HKIQAGMPSA-N
Comment: Energy1
Num peaks: 31
43.01784114 1.822067941
57.0334912 0.692272182
61.02840582 2.036417864
73.02840582 0.8027483344
85.02840582 2.398094424
87.04405588 0.9035954004
115.0389705 1.494705349
117.0546206 0.7776703741
135.0440559 3.696896875
137.0597059 0.7254644337
143.0338851 0.7336487665
145.0495352 1.410204933
187.0600999 0.8829793786
205.0706646 3.514004298
307.0600999 2.290612072
309.0757499 0.7443638714
323.0550145 0.6436936558
379.0812292 1.379087924
381.0968793 2.158583832
397.0917939 1.323315983
399.107444 4.736649901
415.1023586 0.8061482287
417.1180087 1.567578937
423.107444 5.642393484
439.1023586 2.731427356
441.1180087 17.62995422
459.1285734 5.562821982
465.1180087 0.6735613653
473.1442234 1.56637931
483.1285734 6.320565745
501.139138 2.525703156

Name: +ve in-silico MS/MS by CFM-ID for ZYCMROZQHVXPBT-HKIQAGMPSA-N
ID: ZYCMROZQHVXPBT-HKIQAGMPSA-N
Comment: Energy2
Num peaks: 31
15.02292652 1.315557884
41.00219107 1.540332376
43.01784114 5.278454758
57.0334912 0.9089233175
59.01275576 1.481805971
61.02840582 3.689952345
73.02840582 1.704605806
75.04405588 1.2927594
85.02840582 1.330177266
135.0440559 3.234368569
237.0182351 0.8783962343
249.0546206 0.9826561379
253.0495352 1.054274819
265.0495352 1.872310661
267.0651853 1.061491637
281.0444498 2.094688373
283.0600999 2.952420728
295.0600999 3.191498504
307.0600999 2.303156881
309.0757499 1.136055225
321.0393644 1.390083488
323.0550145 6.036530729
325.0706646 2.193576524
331.1176147 1.183576825
343.0812292 0.912620202
353.0655792 0.9704267148
399.107444 1.401119716
427.1023586 0.8036175993
439.1023586 2.024022287
441.1180087 2.47789069
483.1285734 3.949173446

Name: +ve in-silico MS/MS by CFM-ID for YTBPZTCMIQMEMA-ZLXZQHNHSA-N
ID: YTBPZTCMIQMEMA-ZLXZQHNHSA-N
Comment: Energy0
Num peaks: 9
137.0597059 4.169351151
163.0600999 2.632356091
281.0808353 10.75371013
283.0600999 2.708704934
283.0964854 1.414622734
299.0914 26.95060796
425.1230941 1.763206882
443.1336587 13.69828901
461.1442234 17.0932408

Name: +ve in-silico MS/MS by CFM-ID for YTBPZTCMIQMEMA-ZLXZQHNHSA-N
ID: YTBPZTCMIQMEMA-ZLXZQHNHSA-N
Comment: Energy1
Num peaks: 15
43.01784114 1.26736684
137.0597059 5.464010537
145.0495352 2.473019253
163.0600999 3.079554701
255.0651853 1.834543502
267.0651853 2.720241293
269.0808353 1.329215962
271.0964854 2.345764066
281.0808353 15.38684175
283.0600999 7.818481129
297.0757499 1.400829227
299.0914 29.92719552
425.1230941 1.202397643
443.1336587 2.584537036
461.1442234 1.382306916

Name: +ve in-silico MS/MS by CFM-ID for YTBPZTCMIQMEMA-ZLXZQHNHSA-N
ID: YTBPZTCMIQMEMA-ZLXZQHNHSA-N
Comment: Energy2
Num peaks: 31
41.00219107 0.8155838937
43.01784114 3.488049346
45.0334912 1.068788075
59.01275576 0.6980884649
87.00767038 0.8720660472
89.02332044 0.7953521243
101.0233204 0.6880561686
103.0389705 0.7665815527
123.0440559 1.05831143
137.0597059 5.471672786
141.0182351 0.7027105258
145.0495352 1.607844322
147.0651853 1.75776397
151.075356 0.8000803228
163.075356 0.7024049126
187.0389705 0.732155093
213.0546206 1.015458443
251.0702706 0.7163951586
253.0495352 1.226202884
255.0651853 2.985012935
257.0808353 1.024418708
267.0651853 3.574040484
269.0808353 0.8279308105
271.0964854 2.187404423
281.0808353 8.671277432
283.0600999 9.807709927
283.0964854 1.338298808
297.0757499 1.061090436
299.0914 8.558695093
401.1230941 0.7028593899
431.1336587 0.8920699148

Name: +ve in-silico MS/MS by CFM-ID for YLYJXNTZVUEFJZ-ZLXZQHNHSA-N
ID: YLYJXNTZVUEFJZ-ZLXZQHNHSA-N
Comment: Energy0
Num peaks: 10
107.0491413 4.377051532
163.0600999 2.762379146
281.0808353 10.67717577
283.0600999 2.679063724
283.0964854 1.830881386
299.0914 26.28179588
425.1230941 1.682137823
429.1180087 1.561000373
443.1336587 13.16162128
461.1442234 16.3203901

Name: +ve in-silico MS/MS by CFM-ID for YLYJXNTZVUEFJZ-ZLXZQHNHSA-N
ID: YLYJXNTZVUEFJZ-ZLXZQHNHSA-N
Comment: Energy1
Num peaks: 15
43.01784114 1.319094931
107.0491413 6.518668522
109.0647913 1.608052833
145.0495352 2.56529283
163.0600999 3.129629546
267.0651853 3.411671941
269.0808353 2.2765885
271.0964854 3.237876589
281.0808353 9.710174016
283.0600999 8.113469676
297.0757499 1.294965306
299.0914 31.51208593
425.1230941 1.307258043
443.1336587 2.893129055
461.1442234 1.485921404

Name: +ve in-silico MS/MS by CFM-ID for YLYJXNTZVUEFJZ-ZLXZQHNHSA-N
ID: YLYJXNTZVUEFJZ-ZLXZQHNHSA-N
Comment: Energy2
Num peaks: 31
43.01784114 3.395774261
45.0334912 1.069532361
55.01784114 1.01721795
59.01275576 0.6914346158
63.02292652 0.9072922996
71.01275576 0.6939839537
87.00767038 0.8741965693
89.02332044 0.7913972313
101.0233204 0.6897371409
103.0389705 0.7666547794
107.0491413 5.641993904
109.0647913 1.843888076
121.0647913 0.6876922799
123.0440559 0.8288819963
133.0647913 0.7705310958
145.0495352 1.611772405
147.0651853 1.70677866
163.0600999 1.370131357
227.0702706 1.799977874
251.0702706 0.7823475825
253.0495352 2.192963792
255.0651853 3.132364047
267.0651853 4.383944955
269.0808353 0.9165750663
271.0964854 1.371465506
281.0808353 5.776709935
283.0600999 8.415884167
283.0964854 1.176920058
299.0914 8.459264466
303.1227001 0.9015308003
305.1383502 0.9015308003

Name: +ve in-silico MS/MS by CFM-ID for WTXMHYXTGODDJX-HKVUYSFSSA-N
ID: WTXMHYXTGODDJX-HKVUYSFSSA-N
Comment: Energy0
Num peaks: 9
107.0491413 4.396946224
163.0600999 2.773739911
281.0808353 10.80258349
283.0600999 2.679028875
283.0964854 1.836780679
299.0914 26.34488176
425.1230941 1.68622819
443.1336587 13.1966248
461.1442234 16.43227613

Name: +ve in-silico MS/MS by CFM-ID for WTXMHYXTGODDJX-HKVUYSFSSA-N
ID: WTXMHYXTGODDJX-HKVUYSFSSA-N
Comment: Energy1
Num peaks: 14
43.01784114 1.345862887
107.0491413 6.888384944
109.0647913 1.700603096
145.0495352 2.612573905
163.0600999 3.199628832
267.0651853 3.277905222
269.0808353 1.503737009
281.0808353 10.37926719
283.0600999 8.764613985
297.0757499 1.382648108
299.0914 33.4685369
425.1230941 1.324577013
443.1336587 2.856103887
461.1442234 1.542718387

Name: +ve in-silico MS/MS by CFM-ID for WTXMHYXTGODDJX-HKVUYSFSSA-N
ID: WTXMHYXTGODDJX-HKVUYSFSSA-N
Comment: Energy2
Num peaks: 31
43.01784114 3.443727147
45.0334912 1.05904435
59.01275576 0.6917336522
63.02292652 0.9200726986
87.00767038 0.8641506075
89.02332044 0.7881199324
101.0233204 0.6818109225
103.0389705 0.7595725339
107.0491413 5.796390657
109.0647913 1.712823792
133.0647913 0.8070104435
141.0182351 0.6963322672
145.0495352 1.59325048
147.0651853 1.718590776
163.0600999 1.382036262
175.0389705 0.7913616071
225.0546206 0.9509073771
237.0546206 0.7843285777
251.0702706 0.8636658528
253.0495352 3.304154112
255.0651853 5.41560084
267.0651853 4.269122816
269.0808353 0.6927776566
271.0964854 0.9261729627
281.0808353 5.593999835
283.0600999 7.809159337
283.0964854 1.175827537
299.0914 8.377837996
303.1227001 0.9143088041
305.1383502 0.9143088041
401.1230941 0.6964402183

Name: +ve in-silico MS/MS by CFM-ID for QIVQYZQSCDDJSH-IESSCSANSA-N
ID: QIVQYZQSCDDJSH-IESSCSANSA-N
Comment: Energy0
Num peaks: 10
107.0491413 4.569143763
147.0651853 3.015369212
283.0600999 1.335212922
297.0757499 11.25259791
299.0550145 2.749371369
299.0914 1.842186536
315.0863146 26.60804122
429.1180087 1.426862491
443.1336587 11.06716497
461.1442234 17.45006208

Name: +ve in-silico MS/MS by CFM-ID for QIVQYZQSCDDJSH-IESSCSANSA-N
ID: QIVQYZQSCDDJSH-IESSCSANSA-N
Comment: Energy1
Num peaks: 13
107.0491413 7.130407395
109.0647913 1.76134309
129.0546206 1.50483833
147.0651853 4.225889551
283.0600999 3.442284785
285.0757499 1.342651823
287.0914 3.380842004
297.0757499 11.71109602
299.0550145 8.945205531
313.0706646 1.408280658
315.0863146 32.38768654
443.1336587 1.990814154
461.1442234 1.716182805

Name: +ve in-silico MS/MS by CFM-ID for QIVQYZQSCDDJSH-IESSCSANSA-N
ID: QIVQYZQSCDDJSH-IESSCSANSA-N
Comment: Energy2
Num peaks: 31
55.01784114 1.052384726
57.0334912 1.013902622
63.02292652 0.9532165115
85.02840582 1.287582821
87.00767038 0.7010687195
87.04405588 1.627891553
89.05970595 1.041872117
107.0491413 5.763315492
109.0647913 1.774542139
129.0546206 1.056541771
131.0702706 1.576576327
133.0647913 0.7690414406
139.0389705 0.9874748284
147.0651853 1.376862381
155.0338851 0.6931826258
175.0389705 1.11652084
241.0495352 1.101351047
253.0495352 0.9896425632
259.0600999 0.7174235412
269.0444498 2.659742718
271.0600999 3.89041197
283.0600999 4.867051283
287.0914 1.310912549
297.0757499 5.912848991
299.0550145 8.089520717
299.0914 1.416503606
315.0863146 6.434813832
319.1176147 0.9474566006
321.1332648 0.9474566006
415.1023586 0.6990340517
417.1180087 0.7366745774

Name: +ve in-silico MS/MS by CFM-ID for LQWQTQBLAULEDT-MTTUEESVSA-N
ID: LQWQTQBLAULEDT-MTTUEESVSA-N
Comment: Energy0
Num peaks: 9
163.0600999 2.676862563
267.0651853 1.77047103
281.0808353 11.06007089
283.0600999 2.791472323
299.0914 27.9142868
425.1230941 1.624266192
429.1180087 2.254186808
443.1336587 13.3164337
461.1442234 17.82836313

Name: +ve in-silico MS/MS by CFM-ID for LQWQTQBLAULEDT-MTTUEESVSA-N
ID: LQWQTQBLAULEDT-MTTUEESVSA-N
Comment: Energy1
Num peaks: 18
43.01784114 1.230492824
107.0491413 1.359346946
145.0495352 2.403237755
163.0600999 3.156531852
243.0651853 0.9695782826
251.0702706 0.919255774
255.1015708 1.750889577
267.0651853 3.668737042
269.0808353 1.536935825
271.0964854 5.330229814
281.0808353 16.23400047
283.0600999 7.241581803
297.0757499 1.296326537
299.0914 27.85210231
425.1230941 0.9840822604
433.1493088 1.009733587
443.1336587 2.458901905
461.1442234 1.305398059

Name: +ve in-silico MS/MS by CFM-ID for LQWQTQBLAULEDT-MTTUEESVSA-N
ID: LQWQTQBLAULEDT-MTTUEESVSA-N
Comment: Energy2
Num peaks: 31
41.00219107 0.7862698008
43.01784114 3.482449764
45.0334912 1.068209123
57.0334912 0.6917235258
59.01275576 0.6977108802
87.00767038 0.8715957462
89.02332044 0.7949224122
103.0389705 0.7661650812
107.0491413 0.8002123994
141.0182351 0.7023315575
145.0495352 1.60697722
147.0651853 1.766743193
163.0600999 0.7861176326
191.0338851 0.7425045287
241.0495352 0.825449387
241.0859207 1.154166777
243.0651853 1.590062543
251.0702706 0.8985599169
253.0495352 2.581624621
255.0651853 3.611627286
255.1015708 1.598247627
267.0651853 6.149811075
269.0808353 1.160257363
271.0964854 3.604916622
281.0808353 8.079776446
283.0600999 9.884198976
283.0964854 1.535775552
299.0914 8.669361462
303.1227001 0.9222353566
305.1383502 0.9222353566
401.1230941 0.7132298111

Name: +ve in-silico MS/MS by CFM-ID for CWIZJGIOHRXGPF-IZXHOUQPSA-N
ID: CWIZJGIOHRXGPF-IZXHOUQPSA-N
Comment: Energy0
Num peaks: 15
25.00727645 0.8137035512
51.02292652 1.109491614
67.01784114 1.16255401
69.0334912 8.101365987
87.04405588 2.304709829
231.0863146 1.471929174
255.0651853 1.116396513
271.0600999 30.3097853
397.0917939 1.414894229
399.107444 1.056231021
413.0867085 1.000384576
415.1023586 7.21903977
465.1180087 0.8543341204
483.1285734 10.40086872
501.139138 12.42284147

Name: +ve in-silico MS/MS by CFM-ID for CWIZJGIOHRXGPF-IZXHOUQPSA-N
ID: CWIZJGIOHRXGPF-IZXHOUQPSA-N
Comment: Energy1
Num peaks: 18
25.00727645 1.758198545
27.02292652 1.845833305
41.03857658 2.855738184
51.02292652 1.969043273
67.01784114 0.7198977044
69.0334912 6.664613626
147.0651853 0.7507700711
227.0338851 0.9481468822
229.0495352 0.8067793745
231.0863146 1.347842489
241.0495352 2.043918873
243.0651853 4.770257128
255.0651853 0.76996311
271.0600999 45.54311816
397.0917939 1.29119864
415.1023586 3.338081582
483.1285734 2.113757761
501.139138 0.9993193143

Name: +ve in-silico MS/MS by CFM-ID for CWIZJGIOHRXGPF-IZXHOUQPSA-N
ID: CWIZJGIOHRXGPF-IZXHOUQPSA-N
Comment: Energy2
Num peaks: 31
25.00727645 1.402998419
27.02292652 0.8795591412
39.02292652 0.9652267569
41.03857658 5.226478851
57.0334912 0.859165343
69.0334912 7.498659835
77.00219107 2.590533815
79.01784114 0.5729803889
87.04405588 1.319781302
101.0597059 0.6674281332
119.0491413 1.327520957
135.0440559 0.8703249604
145.0495352 0.6811301165
147.0651853 0.8927385719
153.0182351 0.8653743393
161.0233204 0.8739495139
163.0600999 0.54934942
179.0338851 1.05713554
227.0338851 1.382243219
229.0495352 2.181032204
239.0338851 1.943782743
241.0495352 4.791809284
243.0651853 3.337034468
253.0495352 1.129316928
255.0287997 0.6572579981
255.0651853 1.477503951
271.0600999 15.65373665
275.0914 0.8747490567
277.1070501 0.7875427113
309.0393644 0.5681936932
483.1285734 1.904520064

Name: +ve in-silico MS/MS by CFM-ID for LXOSMMSEUQIKGV-JMTRAQHNSA-N
ID: LXOSMMSEUQIKGV-JMTRAQHNSA-N
Comment: Energy0
Num peaks: 8
137.0597059 1.013872411
147.0651853 2.968627696
297.0757499 11.84209416
299.0550145 2.88905167
299.0914 1.510187899
315.0863146 28.40666478
443.1336587 12.31007765
461.1442234 19.06924486

Name: +ve in-silico MS/MS by CFM-ID for LXOSMMSEUQIKGV-JMTRAQHNSA-N
ID: LXOSMMSEUQIKGV-JMTRAQHNSA-N
Comment: Energy1
Num peaks: 14
129.0546206 1.441449448
137.0597059 1.45730594
147.0651853 4.097521941
269.0444498 0.9687210649
271.0600999 1.907160931
283.0600999 3.189919146
287.0914 1.433424135
297.0757499 19.45323626
299.0550145 8.801789419
299.0914 1.053382832
313.0706646 1.470940957
315.0863146 31.54404875
443.1336587 2.049029285
461.1442234 1.628743136

Name: +ve in-silico MS/MS by CFM-ID for LXOSMMSEUQIKGV-JMTRAQHNSA-N
ID: LXOSMMSEUQIKGV-JMTRAQHNSA-N
Comment: Energy2
Num peaks: 31
55.01784114 0.7707006806
57.0334912 0.889474885
85.02840582 1.398705294
87.00767038 0.7030804168
87.04405588 1.641283733
89.05970595 1.050628251
129.0546206 1.059573489
131.0702706 1.62882585
137.0233204 1.072443961
137.0597059 3.085858512
147.0651853 0.6720837644
153.0182351 0.844782003
163.075356 0.7310727826
179.0338851 1.728075252
191.0338851 0.7064698522
229.0495352 1.354015906
251.0550145 0.6544216588
269.0444498 1.259811613
271.0600999 3.013032108
273.0757499 0.8649205503
283.0600999 3.56021625
287.0550145 0.9055159354
287.0914 1.358065456
297.0757499 10.45967179
299.0550145 10.19255322
299.0914 1.720747681
313.0706646 0.9325814475
315.0863146 6.748738953
319.1176147 0.9642926885
321.1332648 0.9642926885
417.1180087 0.6701965676

Name: +ve in-silico MS/MS by CFM-ID for WVIGZMYXVSPZIR-RSEIVKCDSA-N
ID: WVIGZMYXVSPZIR-RSEIVKCDSA-N
Comment: Energy0
Num peaks: 14
107.0491413 1.378075154
163.0600999 2.413341228
297.0757499 2.791306914
299.0914 0.8843328495
309.0757499 0.8034507579
325.0706646 1.330653635
327.0863146 0.8489275634
387.107444 0.9588403516
411.107444 0.7020464424
425.1230941 1.808626914
429.1180087 4.997526254
431.1336587 1.879587238
443.1336587 20.83009552
461.1442234 38.71314817

Name: +ve in-silico MS/MS by CFM-ID for WVIGZMYXVSPZIR-RSEIVKCDSA-N
ID: WVIGZMYXVSPZIR-RSEIVKCDSA-N
Comment: Energy1
Num peaks: 31
41.00219107 0.8916026726
43.01784114 4.543712579
45.0334912 1.989416976
47.04914126 0.5814642262
55.01784114 1.244123133
73.02840582 2.002398576
75.04405588 1.032105688
103.0389705 0.5728681473
107.0491413 1.744375118
109.0647913 0.8724951101
145.0495352 4.429810646
163.0600999 6.265154121
297.0757499 1.050663328
299.0914 0.7843588517
309.0757499 4.436069656
311.0914 2.081587349
325.0706646 0.9935044012
327.0863146 1.36329597
353.0867085 1.12608026
369.0968793 0.5865487034
371.1125294 0.5857503156
399.107444 0.6081491127
403.1023586 0.6948541254
411.107444 1.699985603
413.1230941 0.8136699401
425.1230941 5.680869047
429.1180087 2.952023303
431.1336587 1.286657827
433.1493088 2.023229059
443.1336587 13.52296408
461.1442234 8.082243657

Name: +ve in-silico MS/MS by CFM-ID for WVIGZMYXVSPZIR-RSEIVKCDSA-N
ID: WVIGZMYXVSPZIR-RSEIVKCDSA-N
Comment: Energy2
Num peaks: 31
43.01784114 1.793240052
56.99710569 1.019663495
59.01275576 2.504246781
61.02840582 0.942983957
73.02840582 0.9501337976
87.00767038 1.030173316
89.02332044 1.143492074
107.0491413 3.038106857
147.0651853 1.178097434
149.0233204 1.090704783
219.0287997 1.403004203
243.0651853 1.405082205
295.0600999 2.996720061
297.0757499 4.619629135
299.0914 1.350609926
309.0757499 3.762368121
311.0914 2.713445604
313.0706646 1.055046624
313.1070501 1.269694499
325.0706646 5.811246965
327.0863146 1.869902513
333.1332648 1.529900404
369.0968793 0.9621357212
371.1125294 1.171603802
411.107444 1.488617752
413.1230941 1.020043189
417.1180087 1.093895732
419.1336587 1.010223048
425.1230941 1.422567275
443.1336587 1.117121779
445.1129233 1.164982178

Name: +ve in-silico MS/MS by CFM-ID for AMNQXXJPHNXOHG-CBIHESCMSA-N
ID: AMNQXXJPHNXOHG-CBIHESCMSA-N
Comment: Energy0
Num peaks: 14
107.0491413 1.377569324
163.0600999 2.412382905
297.0757499 2.790299688
299.0914 0.8839963242
309.0757499 0.8031407047
325.0706646 1.329450128
327.0863146 0.8483510281
387.107444 0.9584343133
411.107444 0.7018525543
425.1230941 1.808542222
429.1180087 4.995538882
431.1336587 1.878850169
443.1336587 20.82378011
461.1442234 38.69176787

Name: +ve in-silico MS/MS by CFM-ID for AMNQXXJPHNXOHG-CBIHESCMSA-N
ID: AMNQXXJPHNXOHG-CBIHESCMSA-N
Comment: Energy1
Num peaks: 31
41.00219107 0.8853556949
43.01784114 4.51527859
45.0334912 1.975861593
55.01784114 1.259542453
73.02840582 1.987425931
75.04405588 1.023843643
107.0491413 1.736752558
109.0647913 0.8661296769
145.0495352 4.418911982
163.0600999 6.216101271
297.0757499 1.045986148
299.0914 0.7788401371
309.0757499 4.416454294
311.0914 2.073066733
325.0706646 0.9797354035
327.0863146 1.359380377
353.0867085 1.117480139
369.0968793 0.5816548228
399.107444 0.6031462616
403.1023586 0.8440058346
405.1180087 0.6556390551
407.1336587 0.6978861256
411.107444 1.690179397
413.1230941 0.8251216791
425.1230941 5.712975763
429.1180087 2.928812688
431.1336587 1.277245873
433.1493088 2.00898969
443.1336587 13.53272472
445.1129233 0.8353377588
461.1442234 7.989269272

Name: +ve in-silico MS/MS by CFM-ID for AMNQXXJPHNXOHG-CBIHESCMSA-N
ID: AMNQXXJPHNXOHG-CBIHESCMSA-N
Comment: Energy2
Num peaks: 31
43.01784114 1.783388232
56.99710569 1.014051136
59.01275576 2.490497043
61.02840582 0.9377916735
73.02840582 0.9449113667
87.00767038 1.024508749
89.02332044 1.13721056
107.0491413 2.955737366
147.0651853 1.17415873
149.0233204 1.073239484
219.0287997 1.33672935
283.0600999 1.40453537
295.0600999 2.855161553
297.0757499 4.536568478
299.0914 1.343165258
309.0757499 3.746743069
311.0914 2.699745251
313.0706646 1.049256462
313.1070501 1.262693418
325.0706646 5.746585497
327.0863146 1.864239688
333.1332648 1.521436769
369.0968793 0.9568285273
371.1125294 1.16515657
411.107444 1.480448125
413.1230941 1.015952596
417.1180087 0.950287184
425.1230941 1.417986415
429.1180087 0.9243308026
443.1336587 1.111354604
445.1129233 1.171899457

Name: +ve in-silico MS/MS by CFM-ID for LMRIAWFGTGLXRL-JMTRAQHNSA-N
ID: LMRIAWFGTGLXRL-JMTRAQHNSA-N
Comment: Energy0
Num peaks: 9
147.0651853 2.942087712
283.0600999 1.392296754
297.0757499 11.35193171
299.0550145 2.823470876
299.0914 1.495123827
315.0863146 27.85412999
429.1180087 1.515661869
443.1336587 11.94011044
461.1442234 18.72894312

Name: +ve in-silico MS/MS by CFM-ID for LMRIAWFGTGLXRL-JMTRAQHNSA-N
ID: LMRIAWFGTGLXRL-JMTRAQHNSA-N
Comment: Energy1
Num peaks: 14
123.0440559 1.501796848
129.0546206 1.43767923
147.0651853 4.057585263
267.0651853 1.311623949
269.0808353 1.935189585
283.0600999 4.943806625
285.0757499 6.946109335
287.0914 8.325143347
297.0757499 13.47631451
299.0550145 6.52374962
313.0706646 1.127870183
315.0863146 25.28611796
443.1336587 1.907692818
461.1442234 1.566418684

Name: +ve in-silico MS/MS by CFM-ID for LMRIAWFGTGLXRL-JMTRAQHNSA-N
ID: LMRIAWFGTGLXRL-JMTRAQHNSA-N
Comment: Energy2
Num peaks: 31
55.01784114 0.8393893915
57.0334912 1.694949034
85.02840582 1.412249248
87.00767038 0.6958279907
87.04405588 1.615673541
89.05970595 0.8471278126
123.0440559 5.8668618
129.0546206 1.04864376
131.0702706 1.608512049
135.0440559 1.037668976
139.0389705 0.6969365361
149.0233204 1.433374179
149.0597059 0.7325477176
151.0389705 1.508414016
165.0546206 0.8352539407
191.0338851 3.723793094
193.0495352 0.8288478136
241.0495352 0.6685107406
243.0651853 1.560055651
259.0600999 1.467628762
271.0600999 1.092584732
273.0757499 0.9756173914
283.0600999 4.219947026
285.0757499 1.758977061
287.0914 1.472105982
297.0757499 7.741495016
299.0550145 8.205370981
299.0914 1.67813332
315.0863146 6.923944067
319.1176147 0.8803410738
321.1332648 0.9403288824

Name: +ve in-silico MS/MS by CFM-ID for FDWSXKASPIDPGV-UHFFFAOYSA-N
ID: FDWSXKASPIDPGV-UHFFFAOYSA-N
Comment: Energy0
Num peaks: 7
163.0600999 2.920212364
281.0808353 11.9691991
283.0600999 2.986473087
283.0964854 1.952571951
299.0914 28.88272641
443.1336587 14.04004468
461.1442234 17.7620121

Name: +ve in-silico MS/MS by CFM-ID for FDWSXKASPIDPGV-UHFFFAOYSA-N
ID: FDWSXKASPIDPGV-UHFFFAOYSA-N
Comment: Energy1
Num peaks: 12
43.01784114 1.381216012
145.0495352 2.674838634
163.0600999 3.2917466
267.0651853 3.004224736
271.0964854 1.632651589
281.0808353 12.19014449
283.0600999 10.39441658
297.0757499 1.554002043
299.0914 37.89130064
425.1230941 1.372615223
443.1336587 3.074324834
461.1442234 1.617128982

Name: +ve in-silico MS/MS by CFM-ID for FDWSXKASPIDPGV-UHFFFAOYSA-N
ID: FDWSXKASPIDPGV-UHFFFAOYSA-N
Comment: Energy2
Num peaks: 31
43.01784114 3.417617204
45.0334912 1.050671009
49.00727645 1.052729022
55.01784114 1.150693916
71.01275576 0.783335997
79.05422664 0.7208404264
87.00767038 0.8573479083
89.02332044 0.7819046221
103.0389705 0.7535495791
103.0542266 0.9533817402
145.0495352 1.580708217
147.0651853 1.706560448
153.0546206 2.362237912
163.0600999 1.372289998
169.0495352 0.7389132608
179.0338851 0.9085081804
195.0287997 0.9250456148
221.0444498 2.853858733
227.0702706 2.474495808
251.0702706 0.7976722917
253.0495352 1.788148954
255.0651853 3.339817056
267.0651853 3.677529914
271.0964854 1.09998183
281.0808353 7.053938591
283.0600999 9.364822731
283.0964854 1.218050788
299.0914 8.487812613
303.1227001 0.907066968
305.1383502 0.907066968
431.1336587 0.7075156402

Name: +ve in-silico MS/MS by CFM-ID for WKCLNKNXMSVMEW-CVQWCXGPSA-N
ID: WKCLNKNXMSVMEW-CVQWCXGPSA-N
Comment: Energy0
Num peaks: 9
147.0651853 3.10501666
283.0600999 1.382273677
297.0757499 11.92271841
299.0550145 2.899898356
299.0914 1.895927177
315.0863146 27.95623251
429.1180087 1.391232282
443.1336587 11.5389436
461.1442234 18.2262258

Name: +ve in-silico MS/MS by CFM-ID for WKCLNKNXMSVMEW-CVQWCXGPSA-N
ID: WKCLNKNXMSVMEW-CVQWCXGPSA-N
Comment: Energy1
Num peaks: 13
107.0491413 1.843044678
129.0546206 1.554386262
147.0651853 4.389619706
283.0600999 3.77219507
285.0757499 1.310504408
287.0914 2.424796834
297.0757499 13.17510631
299.0550145 9.974007069
299.0914 1.141033945
313.0706646 1.591431044
315.0863146 35.65212795
443.1336587 2.217175168
461.1442234 1.831056545

Name: +ve in-silico MS/MS by CFM-ID for WKCLNKNXMSVMEW-CVQWCXGPSA-N
ID: WKCLNKNXMSVMEW-CVQWCXGPSA-N
Comment: Energy2
Num peaks: 31
55.01784114 1.034012657
57.0334912 0.9977526334
69.0334912 0.8927638327
85.02840582 1.269053351
87.00767038 0.6909797128
87.04405588 1.604371129
89.05970595 0.8412165707
107.0491413 3.284389359
129.0546206 1.041337189
131.0702706 1.563111564
133.0647913 0.7537886679
139.0389705 2.196908364
147.0651853 1.36549185
155.0338851 0.6807779763
167.0338851 0.8374114987
207.0287997 3.128972474
241.0495352 1.07958644
253.0495352 0.9646173364
259.0600999 0.7060368802
269.0444498 2.589421233
271.0600999 3.969028585
283.0600999 4.982228943
287.0914 1.129056893
297.0757499 6.184545038
299.0550145 7.92517279
299.0914 1.163034022
315.0863146 6.368146077
319.1176147 0.9337355276
321.1332648 0.9337355276
415.1023586 0.6889106359
417.1180087 0.7462344676

Name: +ve in-silico MS/MS by CFM-ID for WGCQDTNINMCFAY-HKVUYSFSSA-N
ID: WGCQDTNINMCFAY-HKVUYSFSSA-N
Comment: Energy0
Num peaks: 7
163.0600999 2.770459792
281.0808353 11.46220089
283.0600999 2.899420239
299.0914 28.84687328
425.1230941 1.865383231
443.1336587 14.55142614
461.1442234 18.44879496

Name: +ve in-silico MS/MS by CFM-ID for WGCQDTNINMCFAY-HKVUYSFSSA-N
ID: WGCQDTNINMCFAY-HKVUYSFSSA-N
Comment: Energy1
Num peaks: 13
43.01784114 1.32177991
145.0495352 2.572007795
163.0600999 3.225810919
253.0495352 2.34376302
255.0651853 2.596095848
267.0651853 2.515041341
281.0808353 17.22710352
283.0600999 8.980317615
297.0757499 1.49599011
299.0914 33.38041113
425.1230941 1.263822383
443.1336587 2.7424343
461.1442234 1.493710744

Name: +ve in-silico MS/MS by CFM-ID for WGCQDTNINMCFAY-HKVUYSFSSA-N
ID: WGCQDTNINMCFAY-HKVUYSFSSA-N
Comment: Energy2
Num peaks: 31
41.00219107 1.271988384
43.01784114 3.38356032
45.0334912 1.036238198
49.00727645 0.8193580298
57.0334912 0.727783377
85.02840582 0.7829453867
87.00767038 0.8675019621
89.02332044 0.7853261679
91.05422664 0.7956345407
103.0389705 0.7607425637
103.0542266 0.742034244
105.0334912 2.797628983
119.0491413 1.201085248
145.0284058 2.541029918
145.0495352 1.599429434
147.0440559 1.14916085
147.0651853 1.706625368
153.0546206 2.740170704
197.0597059 0.812120915
213.0546206 3.411811364
221.0444498 2.545588209
241.0495352 2.739796359
243.0651853 1.252346255
267.0651853 1.755529804
271.0964854 1.043700872
281.0808353 7.066343716
283.0600999 7.620776384
283.0964854 1.667978222
299.0914 8.509332258
303.1227001 0.894584966
305.1383502 0.894584966

Name: +ve in-silico MS/MS by CFM-ID for RFPZMLBYLHIANF-HKVUYSFSSA-N
ID: RFPZMLBYLHIANF-HKVUYSFSSA-N
Comment: Energy0
Num peaks: 8
163.0600999 2.888058457
281.0808353 11.76484703
283.0600999 2.92604224
283.0964854 1.932817724
299.0914 28.35152984
425.1230941 1.76847236
443.1336587 13.85524343
461.1442234 17.4501066

Name: +ve in-silico MS/MS by CFM-ID for RFPZMLBYLHIANF-HKVUYSFSSA-N
ID: RFPZMLBYLHIANF-HKVUYSFSSA-N
Comment: Energy1
Num peaks: 13
43.01784114 1.381365389
145.0495352 2.676296718
163.0600999 3.293109787
267.0651853 3.735155288
269.0808353 1.313157326
271.0964854 1.613627275
281.0808353 11.91520067
283.0600999 10.2179217
297.0757499 1.529437941
299.0914 37.44199093
425.1230941 1.373960308
443.1336587 2.96978023
461.1442234 1.617299554

Name: +ve in-silico MS/MS by CFM-ID for RFPZMLBYLHIANF-HKVUYSFSSA-N
ID: RFPZMLBYLHIANF-HKVUYSFSSA-N
Comment: Energy2
Num peaks: 31
41.00219107 1.237832949
43.01784114 3.284407278
45.0334912 1.008380512
49.00727645 0.8622457691
55.01784114 1.108990629
87.00767038 0.8442778756
89.02332044 0.7642664614
91.05422664 0.7742491527
103.0389705 0.7402375759
103.0542266 0.7808746167
105.0334912 3.019677062
119.0491413 1.194649247
145.0284058 3.344630606
145.0495352 1.556610756
147.0440559 1.143771177
147.0651853 1.643921774
153.0546206 2.517172982
163.0600999 1.328928833
221.0444498 2.504381837
227.0702706 2.236784096
251.0702706 0.8660322368
253.0495352 1.349428915
255.0651853 2.661924957
267.0651853 4.577281028
271.0964854 1.045577632
281.0808353 5.780467976
283.0600999 7.578465755
283.0964854 1.173660209
299.0914 8.00203777
303.1227001 0.8704943671
305.1383502 0.8704943671

Name: +ve in-silico MS/MS by CFM-ID for SEBFKMXJBCUCAI-HKTJVKLFSA-N
ID: SEBFKMXJBCUCAI-HKTJVKLFSA-N
Comment: Energy0
Num peaks: 27
123.0440559 2.189055748
137.0233204 0.9194125064
151.0389705 1.335209088
153.0182351 3.447019431
153.0546206 1.004080732
163.075356 0.8409009811
177.0546206 2.63023791
179.0702706 0.8489342964
181.0859207 1.034441221
183.1015708 0.8824881091
213.0757499 3.716150274
271.0600999 2.941300487
273.0757499 1.697575491
275.0914 1.293406963
277.1070501 1.355673244
285.0393644 1.299006191
287.0550145 3.222518967
287.0914 0.9830202637
289.0706646 0.9261716398
303.0499291 1.500925786
347.1125294 1.032127084
439.1023586 0.9586973741
451.1023586 1.319593109
453.1180087 1.222891434
455.1336587 1.074705832
465.1180087 12.28435492
483.1285734 28.83714091

Name: +ve in-silico MS/MS by CFM-ID for SEBFKMXJBCUCAI-HKTJVKLFSA-N
ID: SEBFKMXJBCUCAI-HKTJVKLFSA-N
Comment: Energy1
Num peaks: 31
123.0440559 2.123317985
135.0440559 2.037860459
137.0233204 2.649356775
137.0597059 1.903792291
151.0389705 2.040025604
153.0182351 6.727347767
153.0546206 2.651211697
183.0287997 1.199005977
195.0287997 0.8809032577
255.0651853 1.110153063
257.0808353 1.403439763
271.0600999 1.458824227
273.0757499 1.385853327
285.0393644 0.8244344452
287.0550145 1.517144558
297.0757499 1.233208383
299.0914 1.825334519
301.1070501 1.653457498
317.1019647 1.698492983
359.0761439 0.8373349443
421.0917939 1.189467326
423.107444 0.9710915416
437.0867085 3.041988672
437.1230941 1.089368941
439.1023586 6.658583292
447.107444 1.060700929
451.1023586 1.562283668
453.1180087 2.280396197
455.1336587 2.438107481
465.1180087 6.032732941
483.1285734 4.026558979

Name: +ve in-silico MS/MS by CFM-ID for SEBFKMXJBCUCAI-HKTJVKLFSA-N
ID: SEBFKMXJBCUCAI-HKTJVKLFSA-N
Comment: Energy2
Num peaks: 31
41.00219107 0.7699859982
79.01784114 1.640286076
81.0334912 0.7988017598
91.05422664 1.008464141
105.0334912 6.022092471
107.0491413 2.914714872
111.0440559 1.219389141
121.0284058 3.522315148
123.0440559 6.152784915
127.0389705 1.001449759
135.0440559 3.984416985
137.0233204 2.785466153
137.0597059 3.586051149
139.0389705 0.904160541
149.0233204 0.9334948923
151.0389705 4.144553463
153.0182351 8.871551356
153.0546206 0.7700219167
159.0440559 0.8709402911
163.075356 1.216530383
255.0651853 2.309369011
257.0808353 1.070920868
269.0444498 0.8518296058
271.0600999 4.143640702
273.0757499 1.529555032
285.1121354 0.7679496087
287.0550145 1.044895598
289.0706646 0.8417805898
303.0499291 1.253407689
423.107444 1.10493495
465.1180087 1.420877778

Name: +ve in-silico MS/MS by CFM-ID for CBNBKCDVIVSCHZ-IGBQCTDWSA-N
ID: CBNBKCDVIVSCHZ-IGBQCTDWSA-N
Comment: Energy0
Num peaks: 28
43.01784114 0.84165232
73.02840582 0.8884768493
109.0284058 0.7375652207
121.0284058 1.283487204
133.0284058 0.9667815919
137.0233204 1.021185706
141.0182351 0.8686380327
143.0338851 1.619563038
145.0495352 0.9999888631
159.0440559 1.084781439
161.0597059 0.9118443628
179.0550145 2.778361141
281.0808353 3.373979635
283.0964854 2.957071458
285.1121354 1.467515958
287.1277855 1.576060244
289.1434356 1.576060244
297.0757499 1.371853561
299.0914 2.447343592
313.0706646 0.7070605045
313.0917939 0.8345523628
315.0863146 1.704140509
339.107444 1.122062247
429.1180087 0.8533797737
431.1336587 0.9566502978
433.1493088 2.237804918
443.1336587 12.62263623
461.1442234 30.25581593

Name: +ve in-silico MS/MS by CFM-ID for CBNBKCDVIVSCHZ-IGBQCTDWSA-N
ID: CBNBKCDVIVSCHZ-IGBQCTDWSA-N
Comment: Energy1
Num peaks: 31
43.01784114 1.714965412
109.0284058 1.734942737
121.0284058 3.671365962
127.0389705 1.383442655
129.0546206 1.171859484
131.0127558 1.281768642
133.0284058 2.700220005
135.0440559 1.762527264
137.0233204 1.170828767
145.0495352 1.457487875
147.0440559 3.331507463
147.0651853 1.377417449
149.0597059 1.124691353
157.0284058 1.478965194
159.0440559 2.350428172
161.0597059 2.024157754
281.0808353 3.742595739
283.0964854 1.969738937
297.0757499 1.656130616
299.0914 1.237081163
313.0917939 1.018792995
321.0968793 1.139221312
327.107444 1.125571152
337.0917939 1.074589382
339.107444 1.561596821
351.107444 1.6262826
415.1387441 1.159210416
431.1336587 2.881666769
433.1493088 3.200139389
443.1336587 5.196641349
461.1442234 3.175715669

Name: +ve in-silico MS/MS by CFM-ID for CBNBKCDVIVSCHZ-IGBQCTDWSA-N
ID: CBNBKCDVIVSCHZ-IGBQCTDWSA-N
Comment: Energy2
Num peaks: 31
39.02292652 0.9790812958
41.00219107 1.477089922
43.01784114 2.39542739
71.01275576 4.685454063
73.02840582 2.187782957
75.04405588 1.12334184
79.01784114 2.391854141
81.0334912 1.235269241
99.02292652 1.557458189
101.0385766 1.377981431
109.0284058 5.239866826
121.0284058 4.387992279
123.0440559 1.498350667
131.0702706 1.07785166
135.0076704 0.8185528377
135.0440559 0.878828305
137.0233204 6.467260341
147.0440559 1.742620278
157.0284058 2.466287644
159.0440559 4.24297168
161.0444498 0.8563573029
161.0597059 2.736264923
177.0546206 0.8283029712
283.0964854 1.10015796
285.1121354 1.281874165
287.1277855 1.110237325
289.1434356 1.110237325
399.107444 1.063573523
401.1230941 1.053454163
433.1493088 0.8819128652
443.1336587 2.335517139

Name: +ve in-silico MS/MS by CFM-ID for WPQPZXDSZHOTDQ-DENIHFKCSA-N
ID: WPQPZXDSZHOTDQ-DENIHFKCSA-N
Comment: Energy0
Num peaks: 21
123.0440559 2.459260647
151.0389705 1.485893016
153.0546206 1.094234501
177.0546206 3.084495158
179.0702706 1.085906767
181.0859207 1.09003564
197.0808353 1.463180137
211.0600999 1.082079903
213.0757499 3.272211048
271.0600999 2.664014308
273.0757499 2.681489615
275.0914 2.059571005
277.1070501 2.127142595
287.0550145 2.230810255
303.0499291 1.581729676
439.1023586 1.080569087
451.1023586 3.740294736
453.1180087 1.804666433
455.1336587 1.039426564
465.1180087 12.11335481
483.1285734 30.99851834

Name: +ve in-silico MS/MS by CFM-ID for WPQPZXDSZHOTDQ-DENIHFKCSA-N
ID: WPQPZXDSZHOTDQ-DENIHFKCSA-N
Comment: Energy1
Num peaks: 31
55.01784114 1.064722323
123.0440559 3.296348176
125.0597059 0.9906352264
135.0440559 3.023107504
137.0597059 3.199784603
151.0389705 2.461615041
153.0546206 3.70695515
181.0859207 0.8653408701
271.0600999 1.834234672
287.0550145 1.577601633
303.0499291 1.221949584
305.0655792 0.7432736571
331.0812292 1.000428454
347.0761439 0.936036742
359.0761439 0.9098979332
407.0761439 0.9751359261
409.0917939 0.8199025377
411.107444 0.8434358414
421.0917939 2.065903274
423.107444 1.571578619
433.0917939 1.942618259
437.0867085 6.358611967
437.1230941 1.313298532
439.1023586 11.58833189
447.107444 1.413208636
451.1023586 3.411626135
453.1180087 2.452360965
455.1336587 2.203775346
465.1180087 7.560436392
467.0972732 1.180601071
483.1285734 6.903754658

Name: +ve in-silico MS/MS by CFM-ID for WPQPZXDSZHOTDQ-DENIHFKCSA-N
ID: WPQPZXDSZHOTDQ-DENIHFKCSA-N
Comment: Energy2
Num peaks: 31
41.00219107 0.9680898473
55.01784114 1.490467413
59.01275576 1.037312489
79.01784114 1.53489705
97.02840582 1.086410083
121.0284058 1.53090606
123.0440559 8.838249936
135.0440559 5.955784885
137.0597059 4.25494509
139.0389705 1.546346997
149.0233204 2.545487939
151.0389705 3.234493547
153.0546206 1.416644389
163.075356 1.180563025
165.0182351 2.25113218
167.0338851 0.9648030995
229.0495352 1.003831381
241.0495352 1.336831431
255.0651853 1.504254815
257.0444498 3.849617974
271.0600999 4.911554601
273.0393644 3.923066415
273.0757499 1.190532074
275.0550145 0.9297710335
275.0914 1.550473918
287.0550145 2.559172524
289.0706646 1.009431828
293.1019647 0.9116473816
303.0499291 1.60987238
425.0867085 1.235936068
465.1180087 1.108952623

Name: +ve in-silico MS/MS by CFM-ID for RAYWJVTXIHNQIG-UXEPBGEESA-N
ID: RAYWJVTXIHNQIG-UXEPBGEESA-N
Comment: Energy0
Num peaks: 19
69.06987671 1.730154755
71.08552677 1.471647505
84.08077574 2.315179222
86.0964258 3.39488049
114.0913404 1.257720149
171.1491896 1.079256931
284.9883227 2.353288117
312.9832374 0.9465465023
370.0410866 1.405403038
381.0458376 0.8853208724
383.0614877 3.702919015
398.0723867 4.238450914
426.0673013 1.669919554
454.0986015 1.063216386
455.1302359 1.846996203
465.1145859 1.545095386
466.0986015 1.144471271
467.0938504 0.8902252747
483.1251506 47.503452

Name: +ve in-silico MS/MS by CFM-ID for RAYWJVTXIHNQIG-UXEPBGEESA-N
ID: RAYWJVTXIHNQIG-UXEPBGEESA-N
Comment: Energy1
Num peaks: 31
69.06987671 1.616492755
73.07602471 1.602170794
84.08077574 1.09571259
86.0964258 1.049504575
97.06479133 1.520489635
99.08044139 0.9002624893
101.0709393 0.9191891568
114.0913404 2.377886334
129.1022395 0.8414944189
154.1226406 0.991107702
226.1550033 1.487341478
243.9617736 0.8764164573
255.9617736 5.343770787
267.9617736 1.152303969
282.9726727 1.338601713
284.9883227 2.335358585
295.9566883 1.292030723
310.9675873 1.289053655
312.9832374 2.884595223
327.9941364 4.849178684
381.0458376 0.9456391312
409.0407522 0.9569965549
426.0673013 5.041200573
452.0829514 0.8913603191
454.0986015 1.238179512
455.0938504 0.8458984675
456.1142515 5.095097145
465.1145859 1.542646641
466.0986015 2.209223105
467.0938504 2.392655322
483.1251506 17.64009717

Name: +ve in-silico MS/MS by CFM-ID for RAYWJVTXIHNQIG-UXEPBGEESA-N
ID: RAYWJVTXIHNQIG-UXEPBGEESA-N
Comment: Energy2
Num peaks: 27
44.0130901 1.06946398
55.05422664 1.122208338
56.04947561 0.9561903135
57.06987671 3.568425757
58.06512568 3.746318722
59.08552677 1.153129907
67.05422664 0.6478867991
69.06987671 4.193277396
71.08552677 1.624433678
73.07602471 16.26859913
82.02874017 2.05613621
83.02398914 0.9779420302
84.04439023 1.508858724
84.08077574 4.058177385
86.0964258 3.205091194
99.05528926 2.945836263
101.0709393 1.40415088
126.1277259 2.58256524
141.138625 0.726358128
143.154275 1.52744854
255.9617736 5.562284985
257.9774237 0.9110365178
267.9617736 0.6750894684
282.9726727 8.235530245
284.9883227 5.267511405
310.9675873 0.9762936294
312.9832374 3.437984221

Name: +ve in-silico MS/MS by CFM-ID for MZBGBHVFCYCYLX-HMIMYVFQSA-N
ID: MZBGBHVFCYCYLX-HMIMYVFQSA-N
Comment: Energy0
Num peaks: 7
153.0182351 4.750197324
287.0914 1.670141202
347.1125294 1.39879299
451.1023586 1.992694697
453.1180087 1.805690228
465.1180087 15.63941689
483.1285734 52.81712036

Name: +ve in-silico MS/MS by CFM-ID for MZBGBHVFCYCYLX-HMIMYVFQSA-N
ID: MZBGBHVFCYCYLX-HMIMYVFQSA-N
Comment: Energy1
Num peaks: 31
123.0440559 1.183017881
137.0233204 3.551834696
153.0182351 8.606758659
165.0182351 0.8852364852
167.0338851 1.33240765
183.0287997 1.660802872
195.0287997 1.345298425
281.0808353 0.621246093
283.0600999 0.8913119826
285.0757499 0.9771875093
287.0914 2.093324184
289.1070501 1.422346495
297.0757499 1.879423086
299.0914 4.515562541
301.1070501 3.574424556
315.0863146 1.223473232
317.1019647 3.501829476
329.1019647 0.8895585219
331.1176147 1.086718513
347.1125294 0.6462666662
357.0604938 0.6386656037
359.0761439 1.374838365
423.107444 0.7935313943
439.1023586 1.186000737
447.107444 0.6940480259
451.1023586 2.175637083
453.1180087 4.062060334
455.1336587 4.440852098
465.1180087 9.190687746
467.0972732 1.776893522
483.1285734 8.634184106

Name: +ve in-silico MS/MS by CFM-ID for MZBGBHVFCYCYLX-HMIMYVFQSA-N
ID: MZBGBHVFCYCYLX-HMIMYVFQSA-N
Comment: Energy2
Num peaks: 31
67.01784114 0.9909629765
69.0334912 1.484122485
83.01275576 1.086384507
85.02840582 0.9668219429
111.0440559 0.7996406877
113.0597059 1.143792229
121.0284058 0.8875063178
127.0389705 1.635102633
135.0440559 14.83755392
137.0233204 2.349430033
153.0182351 2.843977855
163.0389705 2.09203543
165.0182351 0.9901767578
199.0389705 1.627047325
225.0546206 2.609332512
227.0702706 1.290005512
269.0808353 1.927424743
271.0964854 1.052623715
279.0651853 1.304157037
281.0444498 1.334018724
281.0808353 1.083894647
285.1121354 1.571226164
287.0914 2.653921472
297.0757499 4.383901887
299.0914 2.488123469
315.0863146 2.142362161
437.0867085 0.7649125101
451.1023586 0.8501576076
453.1180087 1.598919931
455.1336587 1.063529609
465.1180087 1.541919072

Name: +ve in-silico MS/MS by CFM-ID for KQDAWEWEMDSTBA-GVAUOCQISA-N
ID: KQDAWEWEMDSTBA-GVAUOCQISA-N
Comment: Energy0
Num peaks: 10
223.0600999 3.786206277
381.0968793 3.563986048
397.0917939 5.263860611
399.107444 8.815167531
415.1023586 5.592486061
439.1023586 3.610379776
441.1180087 17.60951588
459.1285734 20.35233875
483.1285734 3.65537775
501.139138 9.188627694

Name: +ve in-silico MS/MS by CFM-ID for KQDAWEWEMDSTBA-GVAUOCQISA-N
ID: KQDAWEWEMDSTBA-GVAUOCQISA-N
Comment: Energy1
Num peaks: 15
135.0440559 5.317796624
163.0389705 2.765567454
165.0546206 1.637571187
221.0444498 4.601206619
223.0600999 4.301898771
381.0968793 4.243791032
397.0917939 2.463436854
399.107444 14.28906985
415.1023586 4.860024569
417.1180087 10.64468376
423.107444 2.021201502
439.1023586 2.461420374
441.1180087 12.8001117
459.1285734 6.536270923
483.1285734 2.276704061

Name: +ve in-silico MS/MS by CFM-ID for KQDAWEWEMDSTBA-GVAUOCQISA-N
ID: KQDAWEWEMDSTBA-GVAUOCQISA-N
Comment: Energy2
Num peaks: 25
43.01784114 2.73783953
65.03857658 0.8632178453
135.0440559 2.91945032
149.0597059 1.131021312
151.0389705 1.985277767
163.0389705 7.769022028
165.0546206 5.701435402
179.0338851 1.361594981
181.0495352 3.036266144
203.0338851 1.153440336
207.0651853 0.9971079142
221.0444498 2.780943424
223.0600999 2.197369049
265.0706646 1.707866918
381.0968793 3.939331303
397.0917939 5.323077482
399.107444 13.30093307
415.1023586 9.062056137
417.1180087 2.662216858
439.1023586 1.40008666
441.1180087 2.674115141
455.0972732 0.9204267948
457.1129233 2.113789252
483.1285734 2.04630202
485.1078379 0.8027743704

Name: +ve in-silico MS/MS by CFM-ID for VOQFGNABAAEXTC-PZPWNCOQSA-N
ID: VOQFGNABAAEXTC-PZPWNCOQSA-N
Comment: Energy0
Num peaks: 20
119.0491413 8.145630666
121.0284058 4.973664082
121.0647913 0.9063242893
123.0440559 1.039611539
125.0597059 0.949672842
135.0440559 1.035806217
137.0597059 23.33853468
145.0284058 0.9836549064
161.0233204 1.056906655
163.0389705 6.625730797
181.0495352 1.843660039
263.0914 1.124190626
265.0706646 0.803311051
265.1070501 0.8892549595
279.0863146 0.8538768298
281.1019647 5.681865456
325.0917939 1.372217995
417.1180087 0.8030437318
443.1336587 8.097013992
461.1442234 9.806640328

Name: +ve in-silico MS/MS by CFM-ID for VOQFGNABAAEXTC-PZPWNCOQSA-N
ID: VOQFGNABAAEXTC-PZPWNCOQSA-N
Comment: Energy1
Num peaks: 17
93.0334912 0.8357062077
95.04914126 1.675107189
101.0385766 1.580850567
107.0491413 1.010299075
119.0491413 14.10773877
121.0284058 5.433303153
123.0440559 1.638871924
135.0440559 3.634032011
137.0597059 37.39859127
145.0284058 1.301136286
163.0389705 4.091899324
263.0914 0.9565018059
281.1019647 2.489546846
325.0917939 1.068786326
431.1336587 0.8136366905
433.1493088 0.8403182522
443.1336587 1.314610891

Name: +ve in-silico MS/MS by CFM-ID for VOQFGNABAAEXTC-PZPWNCOQSA-N
ID: VOQFGNABAAEXTC-PZPWNCOQSA-N
Comment: Energy2
Num peaks: 31
53.00219107 0.6337290588
57.0334912 0.9822106572
65.03857658 1.274393556
77.00219107 1.097858427
79.01784114 1.169558051
93.0334912 1.32420481
95.04914126 2.050375613
101.0385766 1.24022863
105.0334912 1.11977527
107.0491413 2.851705491
109.0284058 1.34434598
109.0647913 2.178311086
117.0334912 0.8009456976
119.0491413 14.00880438
121.0284058 9.090858037
121.0647913 0.7337900317
123.0440559 1.17075668
125.0960915 0.7784365393
133.0284058 0.7892747738
135.0440559 2.856007253
137.0597059 15.89687822
141.0910061 0.7553652153
147.0651853 0.6789171015
161.0233204 0.8625227957
163.0389705 2.122112564
181.0495352 0.734378462
205.0495352 0.6800827434
207.0651853 0.8055395128
321.0604938 0.7073134278
323.0761439 0.7131276014
443.1336587 1.155071634

Name: +ve in-silico MS/MS by CFM-ID for FDWSXKASPIDPGV-DERWQMDGSA-N
ID: FDWSXKASPIDPGV-DERWQMDGSA-N
Comment: Energy0
Num peaks: 7
163.0600999 2.920212364
281.0808353 11.9691991
283.0600999 2.986473087
283.0964854 1.952571951
299.0914 28.88272641
443.1336587 14.04004468
461.1442234 17.7620121

Name: +ve in-silico MS/MS by CFM-ID for FDWSXKASPIDPGV-DERWQMDGSA-N
ID: FDWSXKASPIDPGV-DERWQMDGSA-N
Comment: Energy1
Num peaks: 12
43.01784114 1.381216012
145.0495352 2.674838634
163.0600999 3.2917466
267.0651853 3.004224736
271.0964854 1.632651589
281.0808353 12.19014449
283.0600999 10.39441658
297.0757499 1.554002043
299.0914 37.89130064
425.1230941 1.372615223
443.1336587 3.074324834
461.1442234 1.617128982

Name: +ve in-silico MS/MS by CFM-ID for FDWSXKASPIDPGV-DERWQMDGSA-N
ID: FDWSXKASPIDPGV-DERWQMDGSA-N
Comment: Energy2
Num peaks: 31
43.01784114 3.417617204
45.0334912 1.050671009
49.00727645 1.052729022
55.01784114 1.150693916
71.01275576 0.783335997
79.05422664 0.7208404264
87.00767038 0.8573479083
89.02332044 0.7819046221
103.0389705 0.7535495791
103.0542266 0.9533817402
145.0495352 1.580708217
147.0651853 1.706560448
153.0546206 2.362237912
163.0600999 1.372289998
169.0495352 0.7389132608
179.0338851 0.9085081804
195.0287997 0.9250456148
221.0444498 2.853858733
227.0702706 2.474495808
251.0702706 0.7976722917
253.0495352 1.788148954
255.0651853 3.339817056
267.0651853 3.677529914
271.0964854 1.09998183
281.0808353 7.053938591
283.0600999 9.364822731
283.0964854 1.218050788
299.0914 8.487812613
303.1227001 0.907066968
305.1383502 0.907066968
431.1336587 0.7075156402

Name: +ve in-silico MS/MS by CFM-ID for BMLIIPOXVWESJG-XFZNKDDRSA-N
ID: BMLIIPOXVWESJG-XFZNKDDRSA-N
Comment: Energy0
Num peaks: 17
123.0440559 1.486187327
125.0597059 0.8165771703
137.0233204 0.9313678523
153.0182351 3.643163391
153.0546206 0.8569218828
269.0808353 1.914322802
287.0914 0.8435655311
289.0706646 1.062801418
303.0499291 1.250674084
347.0761439 0.8921359942
347.1125294 0.8425064266
447.107444 3.057656448
451.1023586 1.045047145
453.1180087 1.167485975
455.1336587 0.9286151875
465.1180087 30.79766789
483.1285734 28.74543935

Name: +ve in-silico MS/MS by CFM-ID for BMLIIPOXVWESJG-XFZNKDDRSA-N
ID: BMLIIPOXVWESJG-XFZNKDDRSA-N
Comment: Energy1
Num peaks: 31
137.0233204 2.67398233
151.0389705 0.8208837471
153.0182351 6.727205424
153.0546206 1.924012694
167.0338851 0.9554630999
183.0287997 1.321643968
195.0287997 1.075163955
269.0808353 1.57910239
271.0964854 1.359442817
281.0808353 1.500997717
283.0964854 1.463987427
285.1121354 0.9718117021
297.0757499 1.578000576
299.0914 2.776351772
301.1070501 1.848954139
303.0499291 1.697950074
315.0863146 1.2590895
317.1019647 1.706462936
331.0812292 1.207235709
341.0655792 0.9808790219
359.0761439 0.8722717204
433.0917939 1.014331117
435.107444 2.386754593
437.1230941 4.131794823
439.1023586 0.8327243559
447.107444 3.947066127
451.1023586 1.476655067
453.1180087 2.665847228
455.1336587 2.443158521
465.1180087 11.42218947
483.1285734 4.201110228

Name: +ve in-silico MS/MS by CFM-ID for BMLIIPOXVWESJG-XFZNKDDRSA-N
ID: BMLIIPOXVWESJG-XFZNKDDRSA-N
Comment: Energy2
Num peaks: 31
79.01784114 2.105564807
81.0334912 1.293857694
107.0491413 2.320267694
121.0284058 1.588539634
123.0440559 4.002429427
127.0389705 1.145514225
135.0440559 1.708075295
137.0233204 2.145675576
137.0597059 2.568528482
139.0389705 2.055236606
139.075356 1.389661417
141.0546206 0.8628831582
149.0233204 1.317423475
151.0389705 3.161314875
153.0182351 5.892251219
155.0702706 1.935061274
159.0440559 1.178008893
161.0233204 3.461178076
163.0389705 1.027051913
165.0546206 1.132652575
177.0546206 1.573179385
269.0808353 1.315873935
271.0600999 0.9877630359
311.0550145 0.9924979929
313.0706646 0.935837293
315.0863146 1.049734903
329.0655792 1.13807723
329.1019647 0.861161011
331.0812292 1.397754656
447.107444 1.605989337
465.1180087 1.460157435

Name: +ve in-silico MS/MS by CFM-ID for LMRIAWFGTGLXRL-FMNPNUDCSA-N
ID: LMRIAWFGTGLXRL-FMNPNUDCSA-N
Comment: Energy0
Num peaks: 9
147.0651853 2.942087712
283.0600999 1.392463454
297.0757499 11.35312732
299.0550145 2.824415426
299.0914 1.495123827
315.0863146 27.85105272
429.1180087 1.515661869
443.1336587 11.94011044
461.1442234 18.72894312

Name: +ve in-silico MS/MS by CFM-ID for LMRIAWFGTGLXRL-FMNPNUDCSA-N
ID: LMRIAWFGTGLXRL-FMNPNUDCSA-N
Comment: Energy1
Num peaks: 14
123.0440559 1.501814272
129.0546206 1.43767923
147.0651853 4.057585263
267.0651853 1.311623949
269.0808353 1.935189585
283.0600999 4.943896241
285.0757499 6.946241555
287.0914 8.325321796
297.0757499 13.47645636
299.0550145 6.523900497
313.0706646 1.127870183
315.0863146 25.27352653
443.1336587 1.907692818
461.1442234 1.566418684

Name: +ve in-silico MS/MS by CFM-ID for LMRIAWFGTGLXRL-FMNPNUDCSA-N
ID: LMRIAWFGTGLXRL-FMNPNUDCSA-N
Comment: Energy2
Num peaks: 31
55.01784114 0.8397223494
57.0334912 1.562829514
85.02840582 1.412772314
87.00767038 0.6958279907
87.04405588 1.615673541
89.05970595 0.8471278126
123.0440559 5.875704632
129.0546206 1.04864376
131.0702706 1.608512049
135.0440559 1.040155777
139.0389705 0.6983783161
149.0233204 1.436745104
149.0597059 0.7340384598
151.0389705 1.511486146
165.0546206 0.8362312738
191.0338851 3.729591734
193.0495352 0.8307341781
241.0495352 0.6703402804
243.0651853 1.561094281
259.0600999 1.469534955
271.0600999 1.095827971
273.0757499 0.9770346738
283.0600999 4.226911279
285.0757499 1.763050031
287.0914 1.476814007
297.0757499 7.767083667
299.0550145 8.233820704
299.0914 1.67813332
315.0863146 6.412574345
319.1176147 0.8803410738
321.1332648 0.9403288824

Name: +ve in-silico MS/MS by CFM-ID for YLYJXNTZVUEFJZ-LCNLMQJVSA-N
ID: YLYJXNTZVUEFJZ-LCNLMQJVSA-N
Comment: Energy0
Num peaks: 10
107.0491413 4.377051532
163.0600999 2.762379146
281.0808353 10.67717577
283.0600999 2.679063724
283.0964854 1.830881386
299.0914 26.28975437
425.1230941 1.682137823
429.1180087 1.561000373
443.1336587 13.16162128
461.1442234 16.3203901

Name: +ve in-silico MS/MS by CFM-ID for YLYJXNTZVUEFJZ-LCNLMQJVSA-N
ID: YLYJXNTZVUEFJZ-LCNLMQJVSA-N
Comment: Energy1
Num peaks: 15
43.01784114 1.319094931
107.0491413 6.518668522
109.0647913 1.608052833
145.0495352 2.56529283
163.0600999 3.129629546
267.0651853 3.411671941
269.0808353 2.2765885
271.0964854 3.237876589
281.0808353 9.710174016
283.0600999 8.113469676
297.0757499 1.294965306
299.0914 31.52473055
425.1230941 1.307258043
443.1336587 2.893129055
461.1442234 1.485921404

Name: +ve in-silico MS/MS by CFM-ID for YLYJXNTZVUEFJZ-LCNLMQJVSA-N
ID: YLYJXNTZVUEFJZ-LCNLMQJVSA-N
Comment: Energy2
Num peaks: 31
43.01784114 3.395774261
45.0334912 1.069532361
55.01784114 1.01721795
59.01275576 0.6914346158
63.02292652 0.9072922996
71.01275576 0.6939839537
87.00767038 0.8741965693
89.02332044 0.7913972313
101.0233204 0.6897371409
103.0389705 0.7666547794
107.0491413 5.641993904
109.0647913 1.843888076
121.0647913 0.6876922799
123.0440559 0.8288819963
133.0647913 0.7705310958
145.0495352 1.611772405
147.0651853 1.70677866
163.0600999 1.370131357
227.0702706 1.799977874
251.0702706 0.7823475825
253.0495352 2.192963792
255.0651853 3.132364047
267.0651853 4.383944955
269.0808353 0.9165750663
271.0964854 1.371465506
281.0808353 5.776709935
283.0600999 8.415884167
283.0964854 1.176920058
299.0914 8.953521143
303.1227001 0.9015308003
305.1383502 0.9015308003

Name: +ve in-silico MS/MS by CFM-ID for FDQAOULAVFHKBX-KMRPREKFSA-N
ID: FDQAOULAVFHKBX-KMRPREKFSA-N
Comment: Energy0
Num peaks: 26
123.0440559 2.210560869
137.0233204 0.9228461627
151.0389705 1.346867673
153.0182351 3.481935304
153.0546206 1.013032933
163.075356 0.8464870171
177.0546206 2.655116176
179.0702706 0.856820236
181.0859207 1.081200094
183.1015708 0.8912288902
213.0757499 3.752411746
271.0600999 2.96925968
273.0757499 1.713253312
275.0914 1.305166361
277.1070501 1.367786582
287.0550145 3.365745763
287.0914 0.9920878234
289.0706646 0.9401950397
303.0499291 1.511037234
347.1125294 1.041394818
439.1023586 0.97044532
451.1023586 1.331442075
453.1180087 1.23393555
455.1336587 1.084608845
465.1180087 12.40160681
483.1285734 29.22153895

Name: +ve in-silico MS/MS by CFM-ID for FDQAOULAVFHKBX-KMRPREKFSA-N
ID: FDQAOULAVFHKBX-KMRPREKFSA-N
Comment: Energy1
Num peaks: 31
123.0440559 2.196690639
135.0440559 2.115644329
137.0233204 2.632061219
137.0597059 1.935820368
151.0389705 2.063551704
153.0182351 6.752115487
153.0546206 2.678737832
183.0287997 1.210879342
195.0287997 0.8834518994
257.0808353 1.526911795
271.0600999 1.469721544
273.0757499 1.408898623
287.0550145 1.682410567
297.0757499 1.348772682
299.0914 1.937617537
301.1070501 1.80376664
317.1019647 1.703850235
347.0761439 0.9185510686
411.107444 0.8418716773
419.0761439 1.018468665
421.0917939 1.229532291
423.107444 0.9737406227
437.0867085 3.03600392
437.1230941 1.092029788
439.1023586 6.834971089
447.107444 1.063291753
451.1023586 1.566738945
453.1180087 2.287117432
455.1336587 2.445345332
465.1180087 6.052736144
483.1285734 4.046253209

Name: +ve in-silico MS/MS by CFM-ID for FDQAOULAVFHKBX-KMRPREKFSA-N
ID: FDQAOULAVFHKBX-KMRPREKFSA-N
Comment: Energy2
Num peaks: 31
41.00219107 0.7850164339
79.01784114 1.589386133
81.0334912 0.7958329647
91.05422664 1.294550945
105.0334912 1.288884431
107.0491413 4.001060616
111.0440559 1.45941312
121.0284058 3.039552557
123.0440559 6.395535512
127.0389705 0.7233573052
135.0440559 4.346463512
137.0233204 2.459134188
137.0597059 3.773719816
139.0389705 1.080651074
149.0233204 0.9876655881
151.0389705 4.500111972
153.0182351 10.29492014
153.0546206 0.831823194
159.0440559 0.8879413951
163.075356 1.240277544
165.0910061 0.6870863336
255.0651853 0.7337769378
257.0808353 1.277670359
271.0600999 4.8386031
273.0757499 1.739710726
285.1121354 0.7829402932
287.0550145 1.256746845
289.0706646 0.9855207371
303.0499291 1.295172215
423.107444 1.126517172
465.1180087 1.448896963

Name: +ve in-silico MS/MS by CFM-ID for JSCVXZMYBMRSDK-KDGWTNKSSA-N
ID: JSCVXZMYBMRSDK-KDGWTNKSSA-N
Comment: Energy0
Num peaks: 10
61.02840582 3.452260598
253.0495352 10.12474922
255.0651853 1.772462267
271.0600999 25.14490302
399.107444 1.867107264
423.107444 1.675281543
441.1180087 11.13035752
459.1285734 9.291659887
483.1285734 6.813450516
501.139138 10.25892507

Name: +ve in-silico MS/MS by CFM-ID for JSCVXZMYBMRSDK-KDGWTNKSSA-N
ID: JSCVXZMYBMRSDK-KDGWTNKSSA-N
Comment: Energy1
Num peaks: 17
61.02840582 1.246208706
107.0491413 1.22856831
133.0284058 3.070660836
135.0440559 6.893608247
137.0233204 5.800008232
189.0757499 1.107526117
231.0863146 1.680252542
243.0651853 7.173281277
253.0495352 15.40331814
255.0651853 1.609062476
269.0444498 1.099770587
271.0600999 26.11574312
417.1180087 0.9430127473
441.1180087 2.669481
459.1285734 2.194059381
473.1442234 1.122036285
483.1285734 1.002286904

Name: +ve in-silico MS/MS by CFM-ID for JSCVXZMYBMRSDK-KDGWTNKSSA-N
ID: JSCVXZMYBMRSDK-KDGWTNKSSA-N
Comment: Energy2
Num peaks: 31
41.00219107 0.970886122
43.01784114 3.183914539
61.02840582 3.141519695
73.02840582 0.6678249073
107.0491413 2.859444939
129.0546206 0.7111599299
133.0284058 2.50124952
135.0440559 2.676587652
137.0233204 3.273709361
169.0495352 0.6923841828
171.0651853 1.165677525
187.0600999 0.6646871904
189.0757499 2.83589444
201.0546206 0.6823070922
227.0338851 0.893812781
229.0495352 0.7908637848
229.0706646 0.8132822634
243.0651853 6.220928306
253.0495352 14.30201936
255.0651853 2.493109844
269.0444498 1.375403357
271.0600999 16.92578857
275.0914 0.7849413619
277.1070501 0.7849413619
355.0812292 0.7484066204
381.0968793 0.6213960125
397.0917939 0.8289190266
399.107444 2.237279261
415.1023586 0.892255787
441.1180087 1.151166407
485.1078379 0.6101610366

Name: +ve in-silico MS/MS by CFM-ID for CIPCTJMHDMLIBX-KWWSJWOISA-N
ID: CIPCTJMHDMLIBX-KWWSJWOISA-N
Comment: Energy0
Num peaks: 6
15.02292652 4.726780034
43.01784114 5.515751676
147.0552893 4.815850962
401.1244314 4.639807289
443.1349961 22.43302595
461.1455608 40.60613545

Name: +ve in-silico MS/MS by CFM-ID for CIPCTJMHDMLIBX-KWWSJWOISA-N
ID: CIPCTJMHDMLIBX-KWWSJWOISA-N
Comment: Energy1
Num peaks: 22
41.00219107 1.038535253
42.03382555 1.820154777
43.01784114 8.857652917
59.01275576 1.044904511
74.02365479 0.9286056203
102.0549549 1.263893777
130.0498695 0.9282985981
147.0552893 6.271562743
213.0658539 1.172872818
215.081504 1.899129356
255.0764186 1.628866779
373.1295168 8.033456216
383.1138668 1.218531725
391.1400815 0.7603953495
399.1087814 1.041680915
401.1244314 25.69484292
405.1193461 0.9322804138
415.1400815 1.315841235
419.1349961 1.45684966
433.1506462 7.056855421
443.1349961 2.903472457
461.1455608 2.781767844

Name: +ve in-silico MS/MS by CFM-ID for CIPCTJMHDMLIBX-KWWSJWOISA-N
ID: CIPCTJMHDMLIBX-KWWSJWOISA-N
Comment: Energy2
Num peaks: 31
15.02292652 6.590201224
25.00727645 0.8609882765
41.00219107 4.410436205
43.01784114 5.778095147
49.00727645 0.6691780538
58.02874017 2.000186012
59.01275576 1.43966422
74.02365479 2.011500032
76.03930485 0.8706860898
104.0494756 2.652537078
119.0603746 0.8956550109
120.0443902 5.261810879
147.0552893 9.505161881
161.0709393 1.005539049
171.0552893 1.331551519
173.0709393 3.041073649
183.0552893 4.254848515
185.0709393 7.325023611
195.0552893 1.811209243
213.0658539 1.338679686
215.081504 1.814928964
225.0658539 1.740473208
227.081504 1.500094901
229.0607686 0.9147808944
231.0764186 0.6830327126
241.0607686 1.858835197
255.0764186 0.9635368996
332.1029677 1.27099565
373.1295168 1.051841418
401.1244314 1.65361157
445.1142607 0.9902963163

Name: +ve in-silico MS/MS by CFM-ID for RHAXIGGQKXCFMB-ANXXBCORSA-N
ID: RHAXIGGQKXCFMB-ANXXBCORSA-N
Comment: Energy0
Num peaks: 9
231.0863146 1.413055213
253.0495352 10.33254126
255.0651853 1.721663146
271.0600999 25.46750562
423.107444 1.619325102
441.1180087 10.73330976
459.1285734 8.937376752
483.1285734 9.402937542
501.139138 10.63588188

Name: +ve in-silico MS/MS by CFM-ID for RHAXIGGQKXCFMB-ANXXBCORSA-N
ID: RHAXIGGQKXCFMB-ANXXBCORSA-N
Comment: Energy1
Num peaks: 16
107.0491413 1.284194072
133.0284058 3.215789263
135.0440559 6.946477259
137.0233204 5.712533147
189.0757499 1.23989646
231.0863146 1.882279735
243.0651853 7.535409218
253.0495352 15.83334752
255.0651853 1.465426565
269.0444498 1.144976296
271.0600999 25.6896741
417.1180087 0.9405515341
441.1180087 2.677359797
459.1285734 2.27611806
473.1442234 1.333033974
483.1285734 1.418008416

Name: +ve in-silico MS/MS by CFM-ID for RHAXIGGQKXCFMB-ANXXBCORSA-N
ID: RHAXIGGQKXCFMB-ANXXBCORSA-N
Comment: Energy2
Num peaks: 31
41.00219107 0.60636413
43.01784114 1.834523643
73.02840582 1.562833355
83.01275576 0.5789708686
101.0233204 0.7458213048
107.0491413 2.824656022
109.0647913 0.5831948662
129.0182351 1.084491602
133.0284058 2.469585665
135.0440559 2.543236215
137.0233204 3.052501734
169.0495352 0.7331168371
171.0651853 1.547495474
187.0600999 1.050836401
189.0757499 2.638849163
201.0546206 0.6740121381
227.0338851 0.8829465067
229.0495352 0.7812378129
243.0651853 6.138569596
253.0495352 15.32024089
255.0651853 2.43631324
269.0444498 1.857684093
271.0600999 16.99440082
275.0914 0.7753483839
381.0968793 0.6714320199
397.0917939 0.6557408466
399.107444 1.814559987
415.1023586 0.8597712575
441.1180087 1.665437243
483.1285734 0.8365104575
485.1078379 0.6027040956

Name: +ve in-silico MS/MS by CFM-ID for NGLVDMIISAUIAQ-AUSIDOKSSA-N
ID: NGLVDMIISAUIAQ-AUSIDOKSSA-N
Comment: Energy0
Num peaks: 18
153.0546206 2.558411696
181.0495352 1.250825286
183.0651853 1.140972167
207.0651853 3.491710712
209.0808353 1.223504969
211.0964854 1.288642368
213.1121354 1.064121006
227.0914 1.623041866
241.0495352 2.005359533
243.0651853 1.382416685
243.0863146 1.386238125
257.0444498 3.883036531
259.0600999 1.167613909
273.0393644 1.717808261
451.1023586 3.470867153
453.1180087 1.414811232
465.1180087 13.70966606
483.1285734 36.99031164

Name: +ve in-silico MS/MS by CFM-ID for NGLVDMIISAUIAQ-AUSIDOKSSA-N
ID: NGLVDMIISAUIAQ-AUSIDOKSSA-N
Comment: Energy1
Num peaks: 31
55.01784114 1.257324761
123.0440559 1.038868094
153.0546206 3.329704615
155.0702706 1.061642302
165.0546206 2.713895415
167.0702706 2.941700887
181.0495352 2.20961487
183.0651853 3.316532307
241.0495352 1.746183861
257.0444498 2.538891621
273.0393644 1.12870548
301.0706646 0.9872798612
317.0655792 1.133483798
407.0761439 1.318434376
409.0917939 2.288285918
411.107444 1.480796872
421.0917939 1.912976693
423.107444 1.796778206
425.0867085 0.9017252254
433.0917939 1.520054778
435.107444 1.237945983
437.0867085 5.316401095
437.1230941 1.544682484
439.1023586 9.577507155
447.107444 1.343093522
451.1023586 3.335985901
453.1180087 2.810919625
455.1336587 2.676848916
465.1180087 7.272824503
467.0972732 1.027504145
483.1285734 6.757287158

Name: +ve in-silico MS/MS by CFM-ID for NGLVDMIISAUIAQ-AUSIDOKSSA-N
ID: NGLVDMIISAUIAQ-AUSIDOKSSA-N
Comment: Energy2
Num peaks: 31
41.00219107 0.9248714461
109.0284058 2.246388311
111.0440559 1.325444611
123.0440559 1.023828181
135.0076704 2.44659554
139.0389705 2.20659403
151.0389705 1.693055001
153.0546206 7.719684981
165.0182351 0.8768908547
165.0546206 7.272042547
167.0338851 1.650385834
167.0702706 5.779079515
169.0495352 1.169387412
169.0859207 0.9048771524
179.0338851 0.8885259688
181.0495352 2.794633314
183.0651853 0.9314146107
189.0546206 1.041332959
193.0859207 1.423453566
195.1015708 0.8762862816
225.0546206 1.832743936
229.0495352 2.097273501
241.0495352 9.162279747
243.0651853 1.147327926
245.0808353 1.138909208
257.0444498 4.240419075
259.0600999 1.342083245
273.0393644 1.930076335
407.0761439 1.256485174
425.0867085 1.071135978
465.1180087 1.255633201

Name: +ve in-silico MS/MS by CFM-ID for BFKUDGRBSUJNLA-MDYGPZELSA-N
ID: BFKUDGRBSUJNLA-MDYGPZELSA-N
Comment: Energy0
Num peaks: 20
95.04914126 0.71090149
103.0389705 0.5437172429
107.0491413 1.208897504
163.0600999 2.145690098
241.0859207 0.7158473883
253.0706646 1.011892275
255.1015708 0.5998221598
267.0863146 1.069219796
269.1019647 1.157364867
281.0808353 17.2599764
283.0964854 1.28696599
299.0914 14.49873228
313.0917939 0.5536632028
383.1125294 0.7786505082
401.1230941 1.626186734
415.1387441 0.6172086896
417.1543942 0.8018487021
425.1230941 5.545686808
443.1336587 17.66069526
461.1442234 10.27488014

Name: +ve in-silico MS/MS by CFM-ID for BFKUDGRBSUJNLA-MDYGPZELSA-N
ID: BFKUDGRBSUJNLA-MDYGPZELSA-N
Comment: Energy1
Num peaks: 25
43.01784114 0.7833353758
107.0491413 1.370597966
119.0491413 0.6749474297
123.0440559 0.7813065735
145.0284058 0.7625513725
145.0495352 2.054879224
147.0440559 0.7869588716
163.0389705 1.257339333
163.0600999 2.992947917
203.0338851 0.8277984123
205.0495352 1.202373747
235.0600999 0.8067342482
253.0859207 1.220671422
255.1015708 1.026150393
269.0808353 1.625804529
271.0964854 3.330721318
281.0808353 32.12716376
283.0964854 1.981975296
297.0757499 1.053000831
299.0914 15.07544311
425.1230941 2.429565344
431.1336587 0.7576261258
433.1493088 1.102458622
443.1336587 3.216387632
461.1442234 0.9663486568

Name: +ve in-silico MS/MS by CFM-ID for BFKUDGRBSUJNLA-MDYGPZELSA-N
ID: BFKUDGRBSUJNLA-MDYGPZELSA-N
Comment: Energy2
Num peaks: 31
43.01784114 1.483574973
59.01275576 0.6352923274
65.03857658 1.419240007
87.00767038 0.9704675063
91.0389705 0.6730041213
103.0389705 0.728542573
105.0334912 5.063725136
107.0491413 19.33743939
117.0334912 1.272525735
119.0491413 0.9037695575
137.0597059 4.412199126
145.0495352 1.132834006
147.0651853 0.9644592133
163.0389705 0.6802010797
163.0600999 1.732627805
173.0233204 0.6681742818
175.0389705 1.002854577
233.0444498 1.47572998
235.0600999 0.8262386247
237.0757499 1.776138435
241.0859207 0.7433731004
251.0914 0.7923764938
253.0859207 1.409660901
255.1015708 2.805010429
269.0808353 1.376086475
271.0964854 1.249724201
281.0808353 6.010067127
283.0964854 0.7723909244
299.0914 2.864619088
399.107444 0.6899243906
443.1336587 0.9385750869

Name: +ve in-silico MS/MS by CFM-ID for GUYYXRKZCXIOMI-RLGUFSSYSA-N
ID: GUYYXRKZCXIOMI-RLGUFSSYSA-N
Comment: Energy0
Num peaks: 9
163.0600999 2.651065368
281.0808353 11.7569495
283.0600999 2.573982826
283.0964854 2.081937448
299.0914 25.48381974
425.1230941 3.053100484
429.1180087 0.9237024837
443.1336587 15.55174046
461.1442234 16.54777489

Name: +ve in-silico MS/MS by CFM-ID for GUYYXRKZCXIOMI-RLGUFSSYSA-N
ID: GUYYXRKZCXIOMI-RLGUFSSYSA-N
Comment: Energy1
Num peaks: 19
43.01784114 1.056335581
107.0491413 1.392754886
133.0284058 2.582314846
135.0440559 6.71534545
137.0597059 1.202104295
145.0495352 2.090016909
163.0600999 3.048022924
165.0546206 7.191559966
267.0651853 1.698688284
269.0808353 2.164118994
271.0964854 7.431873204
281.0808353 12.28416063
283.0600999 4.633808706
283.0964854 1.418712811
297.0968793 1.05149869
299.0914 18.99417253
425.1230941 1.515066708
433.1493088 1.433865877
443.1336587 2.211290689

Name: +ve in-silico MS/MS by CFM-ID for GUYYXRKZCXIOMI-RLGUFSSYSA-N
ID: GUYYXRKZCXIOMI-RLGUFSSYSA-N
Comment: Energy2
Num peaks: 31
43.01784114 3.388339439
45.0334912 1.040504604
59.01275576 0.6796416403
87.00767038 0.8490878502
89.02332044 0.7743580283
91.05422664 0.773211763
101.0233204 0.6699264751
103.0389705 0.7462372403
105.0334912 1.059156978
107.0491413 4.595936253
133.0284058 0.8696741192
135.0440559 3.135481253
137.0597059 1.968614726
141.0182351 0.6841947025
145.0495352 1.565478995
147.0651853 1.709370288
163.0600999 1.107606686
165.0546206 1.169112028
213.0546206 0.7790804309
255.0651853 1.569154346
267.0651853 2.162756848
269.0808353 2.298126786
271.0964854 5.697885911
281.0808353 9.154836157
283.0600999 7.658342179
283.0964854 2.468343823
299.0914 8.764539128
303.1227001 0.8982746406
305.1383502 0.8982746406
401.1230941 0.6842267995
431.1336587 0.8176115918

Name: +ve in-silico MS/MS by CFM-ID for BKYWAYNSDFXIPL-JWQCQUIFSA-N
ID: BKYWAYNSDFXIPL-JWQCQUIFSA-N
Comment: Energy0
Num peaks: 11
221.0444498 3.730606022
223.0600999 12.31154478
381.0968793 4.049220202
397.0917939 5.261736027
399.107444 8.907457384
415.1023586 4.599152923
439.1023586 3.557089061
441.1180087 13.40497734
459.1285734 16.36696225
483.1285734 3.147485275
501.139138 7.193046227

Name: +ve in-silico MS/MS by CFM-ID for BKYWAYNSDFXIPL-JWQCQUIFSA-N
ID: BKYWAYNSDFXIPL-JWQCQUIFSA-N
Comment: Energy1
Num peaks: 14
149.0597059 5.010401318
163.0389705 4.793405863
165.0546206 7.522026374
181.0495352 3.931287714
207.0651853 5.410378765
221.0444498 5.19899153
223.0600999 7.220454719
381.0968793 3.139112462
399.107444 10.71023873
415.1023586 4.219563878
417.1180087 8.767852046
439.1023586 2.433459545
441.1180087 7.849787234
459.1285734 5.54116687

Name: +ve in-silico MS/MS by CFM-ID for BKYWAYNSDFXIPL-JWQCQUIFSA-N
ID: BKYWAYNSDFXIPL-JWQCQUIFSA-N
Comment: Energy2
Num peaks: 17
43.01784114 1.972440772
151.0389705 1.463798977
163.0389705 9.825024524
165.0546206 11.73311125
179.0338851 2.913501438
181.0495352 10.13746703
203.0338851 1.582613322
207.0651853 4.973492292
221.0444498 4.290631317
223.0600999 4.733573517
381.0968793 3.415596326
397.0917939 3.205962971
399.107444 9.57761671
415.1023586 5.362766258
417.1180087 1.78284408
457.1129233 1.604701158
483.1285734 1.553467649

Name: +ve in-silico MS/MS by CFM-ID for YTBPZTCMIQMEMA-LCNLMQJVSA-N
ID: YTBPZTCMIQMEMA-LCNLMQJVSA-N
Comment: Energy0
Num peaks: 9
137.0597059 4.169351151
163.0600999 2.632356091
281.0808353 10.75371013
283.0600999 2.708704934
283.0964854 1.414622734
299.0914 26.95875271
425.1230941 1.763206882
443.1336587 13.69828901
461.1442234 17.0932408

Name: +ve in-silico MS/MS by CFM-ID for YTBPZTCMIQMEMA-LCNLMQJVSA-N
ID: YTBPZTCMIQMEMA-LCNLMQJVSA-N
Comment: Energy1
Num peaks: 15
43.01784114 1.26736684
137.0597059 5.464010537
145.0495352 2.473019253
163.0600999 3.079554701
255.0651853 1.834543502
267.0651853 2.720241293
269.0808353 1.329215962
271.0964854 2.345764066
281.0808353 15.38684175
283.0600999 7.818481129
297.0757499 1.400829227
299.0914 29.93939131
425.1230941 1.202397643
443.1336587 2.584537036
461.1442234 1.382306916

Name: +ve in-silico MS/MS by CFM-ID for YTBPZTCMIQMEMA-LCNLMQJVSA-N
ID: YTBPZTCMIQMEMA-LCNLMQJVSA-N
Comment: Energy2
Num peaks: 31
41.00219107 0.8155838937
43.01784114 3.488049346
45.0334912 1.068788075
59.01275576 0.6980884649
87.00767038 0.8720660472
89.02332044 0.7953521243
101.0233204 0.6880561686
103.0389705 0.7665815527
123.0440559 1.05831143
137.0597059 5.471672786
141.0182351 0.7027105258
145.0495352 1.607844322
147.0651853 1.75776397
151.075356 0.8000803228
163.075356 0.7024049126
187.0389705 0.732155093
213.0546206 1.015458443
251.0702706 0.7163951586
253.0495352 1.226202884
255.0651853 2.985012935
257.0808353 1.024418708
267.0651853 3.574040484
269.0808353 0.8279308105
271.0964854 2.187404423
281.0808353 8.671277432
283.0600999 9.807709927
283.0964854 1.338298808
297.0757499 1.061090436
299.0914 9.064505083
401.1230941 0.7028593899
431.1336587 0.8920699148

Name: +ve in-silico MS/MS by CFM-ID for SEBFKMXJBCUCAI-HVHOJJEHSA-N
ID: SEBFKMXJBCUCAI-HVHOJJEHSA-N
Comment: Energy0
Num peaks: 27
123.0440559 2.18903339
137.0233204 0.9194125064
151.0389705 1.334426968
153.0182351 3.447943569
153.0546206 1.004080732
163.075356 0.8409009811
177.0546206 2.63023791
179.0702706 0.8489342964
181.0859207 1.034441221
183.1015708 0.8824881091
213.0757499 3.716150274
271.0600999 2.941300487
273.0757499 1.697575491
275.0914 1.293406963
277.1070501 1.355673244
285.0393644 1.299006191
287.0550145 3.222518967
287.0914 0.9830202637
289.0706646 0.9261716398
303.0499291 1.500925786
347.1125294 1.032127084
439.1023586 0.9586973741
451.1023586 1.319593109
453.1180087 1.222891434
455.1336587 1.074705832
465.1180087 12.28435492
483.1285734 28.83714091

Name: +ve in-silico MS/MS by CFM-ID for SEBFKMXJBCUCAI-HVHOJJEHSA-N
ID: SEBFKMXJBCUCAI-HVHOJJEHSA-N
Comment: Energy1
Num peaks: 31
123.0440559 2.123248526
135.0440559 2.037860459
137.0233204 2.649356775
137.0597059 1.903792291
151.0389705 2.039508203
153.0182351 6.72734386
153.0546206 2.651211697
183.0287997 1.199005977
195.0287997 0.8809032577
255.0651853 1.110153063
257.0808353 1.403439763
271.0600999 1.458824227
273.0757499 1.385853327
285.0393644 0.8244344452
287.0550145 1.517144558
297.0757499 1.233208383
299.0914 1.825334519
301.1070501 1.653457498
317.1019647 1.698492983
359.0761439 0.8373349443
421.0917939 1.189467326
423.107444 0.9710915416
437.0867085 3.041988672
437.1230941 1.089368941
439.1023586 6.658583292
447.107444 1.060700929
451.1023586 1.562283668
453.1180087 2.280396197
455.1336587 2.438107481
465.1180087 6.032732941
483.1285734 4.026558979

Name: +ve in-silico MS/MS by CFM-ID for SEBFKMXJBCUCAI-HVHOJJEHSA-N
ID: SEBFKMXJBCUCAI-HVHOJJEHSA-N
Comment: Energy2
Num peaks: 31
41.00219107 0.7699859982
79.01784114 1.558954711
81.0334912 0.7805954287
91.05422664 1.008464141
105.0334912 6.022092471
107.0491413 2.914714872
111.0440559 1.219389141
121.0284058 3.456627021
123.0440559 6.092820384
127.0389705 1.001449759
135.0440559 3.984416985
137.0233204 2.785466153
137.0597059 3.586051149
139.0389705 0.904160541
149.0233204 0.8476802833
151.0389705 4.109073665
153.0182351 8.887810204
153.0546206 0.7700219167
159.0440559 0.8709402911
163.075356 1.216530383
255.0651853 2.309369011
257.0808353 1.070920868
269.0444498 0.8518296058
271.0600999 4.143640702
273.0757499 1.529555032
285.1121354 0.7679496087
287.0550145 1.044895598
289.0706646 0.8417805898
303.0499291 1.253407689
423.107444 1.10493495
465.1180087 1.420877778

Name: +ve in-silico MS/MS by CFM-ID for RCXKPDGYHNQPJT-VZWAGXQNSA-N
ID: RCXKPDGYHNQPJT-VZWAGXQNSA-N
Comment: Energy0
Num peaks: 18
103.0389705 0.6884000929
107.0491413 1.997850527
121.0647913 0.6261320385
145.0495352 1.743870637
159.0287997 0.6780914568
161.0444498 1.353630549
163.0600999 12.0916054
165.0757499 0.8057518024
181.0706646 4.922594695
189.0182351 0.7496759649
191.0338851 0.81465194
253.0859207 0.6511645441
263.0702706 0.9637485638
281.0808353 16.29706486
283.0964854 0.6681458614
299.0914 18.69264374
443.1336587 7.435333358
461.1442234 9.016898768

Name: +ve in-silico MS/MS by CFM-ID for RCXKPDGYHNQPJT-VZWAGXQNSA-N
ID: RCXKPDGYHNQPJT-VZWAGXQNSA-N
Comment: Energy1
Num peaks: 31
43.01784114 1.095813828
45.0334912 0.7078694836
105.0334912 1.399871862
107.0491413 7.277567591
121.0647913 2.354452456
145.0284058 0.5712307586
145.0495352 4.28454609
163.0600999 7.88250663
173.0233204 1.112281392
175.0389705 0.6574898322
179.0338851 1.408276753
181.0706646 1.36894202
189.0182351 1.727307833
191.0338851 2.178746623
193.0495352 1.639733547
225.0910061 0.6566635302
243.1015708 0.5405497747
253.0859207 5.125586542
263.0702706 1.665878119
269.0808353 2.581740833
271.0964854 2.416653921
281.0808353 9.976095744
297.0757499 0.7717692924
299.0914 10.40808818
335.0761439 0.7491956111
353.0867085 0.8717370284
425.1230941 0.6287400653
431.1336587 0.825527081
433.1493088 0.8442662903
443.1336587 3.190210527
461.1442234 1.341848326

Name: +ve in-silico MS/MS by CFM-ID for RCXKPDGYHNQPJT-VZWAGXQNSA-N
ID: RCXKPDGYHNQPJT-VZWAGXQNSA-N
Comment: Energy2
Num peaks: 31
43.01784114 1.273425428
44.99710569 1.056196896
105.0334912 2.814756886
107.0491413 6.093619407
117.0334912 2.169800708
119.0491413 0.9825088554
121.0284058 1.279825264
121.0647913 1.142523488
129.0334912 3.318509533
131.0491413 1.316176272
133.0284058 5.811002826
135.0440559 2.876256565
135.0804414 1.177874523
145.0284058 1.000284892
145.0495352 0.9713283002
147.0651853 1.382764222
163.0600999 3.154136756
185.0597059 1.131482885
191.0338851 1.040094084
209.0597059 2.246702164
211.075356 0.9771627498
213.0910061 2.741603967
215.1066561 1.998327783
221.0597059 2.254275338
223.075356 1.54343204
225.0910061 2.049516532
237.0546206 3.496160446
239.0702706 3.24704588
241.0859207 0.9587968624
243.1015708 1.558862509
443.1336587 1.02201763

Name: +ve in-silico MS/MS by CFM-ID for UUZFYLYXJNBXMI-DODNOZFWSA-N
ID: UUZFYLYXJNBXMI-DODNOZFWSA-N
Comment: Energy0
Num peaks: 14
43.01784114 0.9476569546
73.02840582 0.9301774464
107.0491413 5.249403304
109.0647913 1.255521393
163.0600999 4.16260609
181.0706646 0.9988520982
281.0808353 2.327407105
299.0914 6.596493543
413.1230941 1.384672195
425.1230941 2.057005927
429.1180087 3.280324828
431.1336587 1.449018228
443.1336587 18.57260276
461.1442234 31.69330539

Name: +ve in-silico MS/MS by CFM-ID for UUZFYLYXJNBXMI-DODNOZFWSA-N
ID: UUZFYLYXJNBXMI-DODNOZFWSA-N
Comment: Energy1
Num peaks: 31
41.00219107 1.00615207
43.01784114 3.293294484
45.0334912 1.352197469
59.01275576 0.598254576
73.02840582 0.6595641084
107.0491413 6.48732178
109.0647913 1.571409673
143.0338851 0.7570449516
145.0495352 2.454120609
147.0651853 1.157866307
161.0444498 1.709765449
163.0600999 4.601398165
243.0499291 0.5108804591
247.0812292 0.498563219
267.0651853 0.9390284575
269.0808353 1.840317217
271.0964854 1.531101688
281.0808353 4.306071806
283.0600999 2.115001646
283.0964854 0.7472598146
297.0757499 1.341219762
299.0914 11.15715005
339.0863146 1.394874942
415.1387441 0.9028886727
425.1230941 3.901101192
429.1180087 2.274256614
431.1336587 2.370818604
433.1493088 1.599517096
443.1336587 9.616973813
445.1129233 0.7881429528
461.1442234 5.263283128

Name: +ve in-silico MS/MS by CFM-ID for UUZFYLYXJNBXMI-DODNOZFWSA-N
ID: UUZFYLYXJNBXMI-DODNOZFWSA-N
Comment: Energy2
Num peaks: 31
41.00219107 1.612042872
43.01784114 4.339981188
45.0334912 1.835124919
55.01784114 1.160918399
63.02292652 1.106710003
71.01275576 1.233201258
73.02840582 1.788826325
75.04405588 1.228434912
89.02332044 1.157144615
91.0389705 2.071931979
107.0491413 3.991569174
109.0647913 1.137415369
119.0338851 0.9822089147
121.0495352 1.055739809
145.0495352 1.380841809
147.0651853 1.390647859
163.0600999 3.514642818
227.0702706 1.269121534
253.0495352 1.175791536
255.0651853 1.497967239
267.0651853 1.829211933
269.0808353 0.8973730231
271.0964854 0.8382461286
281.0808353 3.212659395
283.0600999 3.969447441
283.0964854 1.952853208
299.0914 7.600633911
339.0863146 0.851873604
429.1180087 0.8589107178
431.1336587 1.402088897
445.1129233 1.219534719

Name: +ve in-silico MS/MS by CFM-ID for AMNQXXJPHNXOHG-XTFQBCLVSA-N
ID: AMNQXXJPHNXOHG-XTFQBCLVSA-N
Comment: Energy0
Num peaks: 14
107.0491413 1.377569324
163.0600999 2.412382905
297.0757499 2.790299688
299.0914 0.8839963242
309.0757499 0.8031407047
325.0706646 1.329450128
327.0863146 0.8483510281
387.107444 0.9584343133
411.107444 0.7018525543
425.1230941 1.808542222
429.1180087 4.995538882
431.1336587 1.878850169
443.1336587 20.82378011
461.1442234 38.69176787

Name: +ve in-silico MS/MS by CFM-ID for AMNQXXJPHNXOHG-XTFQBCLVSA-N
ID: AMNQXXJPHNXOHG-XTFQBCLVSA-N
Comment: Energy1
Num peaks: 31
41.00219107 0.8853556949
43.01784114 4.51527859
45.0334912 1.975861593
55.01784114 1.259542453
73.02840582 1.987425931
75.04405588 1.023843643
107.0491413 1.736752558
109.0647913 0.8661296769
145.0495352 4.418911982
163.0600999 6.216101271
297.0757499 1.045986148
299.0914 0.7788401371
309.0757499 4.416454294
311.0914 2.073066733
325.0706646 0.9797354035
327.0863146 1.359380377
353.0867085 1.117480139
369.0968793 0.5816548228
399.107444 0.6031462616
403.1023586 0.8440058346
405.1180087 0.6556390551
407.1336587 0.6978861256
411.107444 1.690179397
413.1230941 0.8251216791
425.1230941 5.712975763
429.1180087 2.928812688
431.1336587 1.277245873
433.1493088 2.00898969
443.1336587 13.53272472
445.1129233 0.8353377588
461.1442234 7.989269272

Name: +ve in-silico MS/MS by CFM-ID for AMNQXXJPHNXOHG-XTFQBCLVSA-N
ID: AMNQXXJPHNXOHG-XTFQBCLVSA-N
Comment: Energy2
Num peaks: 31
43.01784114 1.783388232
56.99710569 1.014051136
59.01275576 2.490497043
61.02840582 0.9377916735
73.02840582 0.9449113667
87.00767038 1.024508749
89.02332044 1.13721056
107.0491413 2.955737366
147.0651853 1.17415873
149.0233204 1.073239484
219.0287997 1.33672935
283.0600999 1.40453537
295.0600999 2.855161553
297.0757499 4.536568478
299.0914 1.343165258
309.0757499 3.746743069
311.0914 2.699745251
313.0706646 1.049256462
313.1070501 1.262693418
325.0706646 5.746585497
327.0863146 1.864239688
333.1332648 1.521436769
369.0968793 0.9568285273
371.1125294 1.16515657
411.107444 1.480448125
413.1230941 1.015952596
417.1180087 0.950287184
425.1230941 1.417986415
429.1180087 0.9243308026
443.1336587 1.111354604
445.1129233 1.171899457

Name: +ve in-silico MS/MS by CFM-ID for ZEIXYPCJVUBRJI-QGMXQXBGSA-N
ID: ZEIXYPCJVUBRJI-QGMXQXBGSA-N
Comment: Energy0
Num peaks: 31
109.0284058 0.7757282881
137.0233204 0.628287366
139.0389705 1.199032098
179.0338851 0.7194081019
181.0495352 0.6705303767
183.0651853 0.8106746662
211.0600999 1.9664955
257.0444498 0.6385600312
289.0706646 0.707532298
299.0550145 2.114801174
301.0706646 1.945163356
317.0655792 1.93191512
329.0655792 1.622457542
331.0812292 2.637884143
333.0968793 1.823402176
339.1438295 0.5772223037
347.0761439 1.659900001
349.0917939 4.822204069
375.107444 1.106344504
409.0917939 0.6616081424
425.0867085 1.138623285
427.1023586 2.600389184
429.1180087 0.8373237989
441.1180087 1.747774741
451.1023586 3.768018468
453.1180087 1.007658271
469.1129233 12.79803373
471.1285734 2.046241578
473.1442234 2.387706179
483.1285734 7.657096277
501.139138 14.07807991

Name: +ve in-silico MS/MS by CFM-ID for ZEIXYPCJVUBRJI-QGMXQXBGSA-N
ID: ZEIXYPCJVUBRJI-QGMXQXBGSA-N
Comment: Energy1
Num peaks: 31
109.0284058 0.9105308482
111.0440559 1.12104717
121.0284058 1.27806938
123.0440559 1.113203289
125.0233204 0.9445394766
137.0233204 1.226754924
139.0389705 2.600995564
211.0600999 1.541004482
275.0550145 1.108299688
287.0550145 0.9263703421
289.0706646 2.291019692
301.0706646 1.1933767
317.0655792 3.806973604
319.0812292 1.601484332
321.0968793 0.9310408638
329.0655792 1.480307046
331.0812292 2.636334289
333.0968793 1.70069881
347.0761439 2.657385017
349.0917939 8.84484209
373.0917939 0.9744721653
423.107444 0.9316085274
425.0867085 1.139365575
427.1023586 1.486920526
441.1180087 2.624032446
451.1023586 1.219771715
469.1129233 2.713810874
471.1285734 3.195907073
473.1442234 4.146248253
483.1285734 4.069007882
501.139138 2.452490619

Name: +ve in-silico MS/MS by CFM-ID for ZEIXYPCJVUBRJI-QGMXQXBGSA-N
ID: ZEIXYPCJVUBRJI-QGMXQXBGSA-N
Comment: Energy2
Num peaks: 31
107.0491413 0.7686224099
109.0284058 0.9973816547
121.0284058 1.149914058
123.0440559 1.002071385
147.0440559 0.9335837758
151.0389705 0.9358597979
205.0495352 0.8247571806
229.0495352 1.989372853
257.0444498 2.901977625
259.0600999 2.241423873
261.0757499 1.143327836
269.0444498 1.322536516
271.0600999 4.151488137
273.0393644 1.634232892
273.0757499 6.94619499
275.0914 2.580930998
287.0550145 1.076912393
299.0550145 1.646576413
301.0706646 3.579703624
303.0863146 1.01206377
311.0550145 0.9761232353
317.0655792 0.8770673569
331.0812292 1.265714802
337.1281794 1.343886654
339.1438295 1.838706097
341.0655792 0.9981234831
411.107444 3.31930577
423.107444 1.332407713
471.1285734 0.6945370457
473.1442234 2.007641476
483.1285734 3.783337637

Name: +ve in-silico MS/MS by CFM-ID for PQJMXPLWFWXATQ-FMXNNDMXSA-N
ID: PQJMXPLWFWXATQ-FMXNNDMXSA-N
Comment: Energy0
Num peaks: 21
91.05422664 1.73554792
93.06987671 1.636813867
103.0542266 0.9481876304
129.0334912 1.575550025
131.0491413 12.72716138
149.0597059 0.7082217177
167.0338851 1.72010532
195.0287997 0.7587475506
293.1019647 1.155662224
295.0812292 1.341046993
311.0761439 0.83885767
313.0917939 8.217885756
315.107444 0.8151438195
331.1023586 5.32312083
383.0972732 0.7412834346
417.1180087 1.114723831
419.1336587 0.9562052033
425.1230941 1.133565061
443.1336587 14.75178937
445.1129233 1.460179564
461.1442234 20.99565002

Name: +ve in-silico MS/MS by CFM-ID for PQJMXPLWFWXATQ-FMXNNDMXSA-N
ID: PQJMXPLWFWXATQ-FMXNNDMXSA-N
Comment: Energy1
Num peaks: 31
43.01784114 2.053685482
45.0334912 1.14199039
53.00219107 1.159473726
55.01784114 0.6358041558
73.02840582 0.907134612
75.04405588 0.7619917667
91.05422664 3.840069694
93.06987671 0.5839055736
103.0542266 5.288956773
129.0334912 1.237625381
131.0491413 15.8827222
163.0600999 0.8426654738
179.0338851 1.745064273
181.0495352 0.696895508
195.0287997 0.8884863479
197.0444498 0.9214880088
275.0914 0.7356691092
293.1019647 1.810044942
295.0812292 1.337117403
311.0761439 0.6635855871
313.0917939 10.45469455
315.107444 1.16281574
331.1023586 6.133738286
367.0659731 0.6670032363
369.0816232 0.5869813304
369.0968793 0.5700619683
383.0972732 0.7378005328
401.1230941 0.9038207532
425.1230941 1.606417738
443.1336587 6.908685521
461.1442234 2.952398075

Name: +ve in-silico MS/MS by CFM-ID for PQJMXPLWFWXATQ-FMXNNDMXSA-N
ID: PQJMXPLWFWXATQ-FMXNNDMXSA-N
Comment: Energy2
Num peaks: 31
43.01784114 1.04005073
53.00219107 0.9753347281
91.05422664 2.027258726
93.06987671 1.053589795
101.0385766 1.297493831
103.0542266 3.924856965
125.0233204 2.007024257
131.0491413 3.864998929
167.0338851 1.652665928
177.0182351 3.637318222
179.0338851 2.852874044
181.0495352 2.01163985
183.0651853 0.9362278273
185.0808353 0.90980374
189.0546206 0.9288235683
191.0702706 0.8833410788
193.0131497 1.253656383
195.0287997 10.07252982
197.0444498 1.399620135
199.0600999 1.018515293
209.0444498 1.163167311
239.0550145 1.7671243
257.0655792 1.671374936
297.0968793 1.10542319
301.0917939 0.9038473802
311.0761439 1.058607479
313.0917939 2.56304934
315.0710585 0.8546155575
417.1180087 0.9116906537
433.1493088 0.8206122849
443.1336587 2.883176948

Name: +ve in-silico MS/MS by CFM-ID for UNGVNKDKEMZSGJ-YDXQKAQTSA-N
ID: UNGVNKDKEMZSGJ-YDXQKAQTSA-N
Comment: Energy0
Num peaks: 10
163.0600999 2.637520835
267.0651853 1.780931085
281.0808353 10.68305929
283.0600999 2.727659633
283.0964854 1.452039449
299.0914 26.89777711
425.1230941 1.730001355
429.1180087 2.177619954
443.1336587 13.62494544
461.1442234 17.13470028

Name: +ve in-silico MS/MS by CFM-ID for UNGVNKDKEMZSGJ-YDXQKAQTSA-N
ID: UNGVNKDKEMZSGJ-YDXQKAQTSA-N
Comment: Energy1
Num peaks: 15
43.01784114 1.248016115
145.0495352 2.520689316
163.0600999 3.149369711
205.0495352 1.523310288
243.0651853 1.32550115
267.0651853 4.368359765
269.0808353 2.308281996
271.0964854 1.371714708
281.0808353 15.75883528
283.0600999 8.545534967
297.0757499 1.347949639
299.0914 31.92322242
425.1230941 1.222193768
443.1336587 2.749780423
461.1442234 1.434698304

Name: +ve in-silico MS/MS by CFM-ID for UNGVNKDKEMZSGJ-YDXQKAQTSA-N
ID: UNGVNKDKEMZSGJ-YDXQKAQTSA-N
Comment: Energy2
Num peaks: 31
43.01784114 3.041255875
45.0334912 1.003407912
57.0334912 0.7690464497
59.01275576 0.6644179551
87.00767038 0.8401318121
89.02332044 0.7605069981
95.04914126 2.101809165
101.0233204 0.6628602015
103.0389705 0.7365777419
105.0334912 2.39513189
119.0491413 1.49627131
121.0284058 1.228499527
145.0495352 1.548966582
147.0651853 1.636940371
153.0546206 1.063809857
181.0495352 1.104124272
205.0495352 1.691429536
241.0495352 1.277354386
243.0651853 2.520627898
251.0702706 0.8433671496
257.0808353 0.9196084192
267.0651853 5.97609573
269.0808353 2.242661332
271.0964854 2.770556312
281.0808353 7.45991584
283.0600999 8.239113364
283.0964854 1.615218584
299.0914 7.75771183
303.1227001 0.8661944288
305.1383502 0.8661944288
371.1125294 0.7704017461

Name: +ve in-silico MS/MS by CFM-ID for AMNQXXJPHNXOHG-MTHGGYLLSA-N
ID: AMNQXXJPHNXOHG-MTHGGYLLSA-N
Comment: Energy0
Num peaks: 14
107.0491413 1.377569324
163.0600999 2.412382905
297.0757499 2.790299688
299.0914 0.8839963242
309.0757499 0.8031407047
325.0706646 1.329450128
327.0863146 0.8483510281
387.107444 0.9584343133
411.107444 0.7018525543
425.1230941 1.808542222
429.1180087 4.995538882
431.1336587 1.878850169
443.1336587 20.82378011
461.1442234 38.69176787

Name: +ve in-silico MS/MS by CFM-ID for AMNQXXJPHNXOHG-MTHGGYLLSA-N
ID: AMNQXXJPHNXOHG-MTHGGYLLSA-N
Comment: Energy1
Num peaks: 31
41.00219107 0.8853556949
43.01784114 4.51527859
45.0334912 1.975861593
55.01784114 1.259542453
73.02840582 1.987425931
75.04405588 1.023843643
107.0491413 1.736752558
109.0647913 0.8661296769
145.0495352 4.418911982
163.0600999 6.216101271
297.0757499 1.045986148
299.0914 0.7788401371
309.0757499 4.416454294
311.0914 2.073066733
325.0706646 0.9797354035
327.0863146 1.359380377
353.0867085 1.117480139
369.0968793 0.5816548228
399.107444 0.6031462616
403.1023586 0.8440058346
405.1180087 0.6556390551
407.1336587 0.6978861256
411.107444 1.690179397
413.1230941 0.8251216791
425.1230941 5.712975763
429.1180087 2.928812688
431.1336587 1.277245873
433.1493088 2.00898969
443.1336587 13.53272472
445.1129233 0.8353377588
461.1442234 7.989269272

Name: +ve in-silico MS/MS by CFM-ID for AMNQXXJPHNXOHG-MTHGGYLLSA-N
ID: AMNQXXJPHNXOHG-MTHGGYLLSA-N
Comment: Energy2
Num peaks: 31
43.01784114 1.783388232
56.99710569 1.014051136
59.01275576 2.490497043
61.02840582 0.9377916735
73.02840582 0.9449113667
87.00767038 1.024508749
89.02332044 1.13721056
107.0491413 2.955737366
147.0651853 1.17415873
149.0233204 1.073239484
219.0287997 1.33672935
283.0600999 1.40453537
295.0600999 2.855161553
297.0757499 4.536568478
299.0914 1.343165258
309.0757499 3.746743069
311.0914 2.699745251
313.0706646 1.049256462
313.1070501 1.262693418
325.0706646 5.746585497
327.0863146 1.864239688
333.1332648 1.521436769
369.0968793 0.9568285273
371.1125294 1.16515657
411.107444 1.480448125
413.1230941 1.015952596
417.1180087 0.950287184
425.1230941 1.417986415
429.1180087 0.9243308026
443.1336587 1.111354604
445.1129233 1.171899457

Name: +ve in-silico MS/MS by CFM-ID for MWIVEDXGNCCAQA-UHFFFAOYSA-N
ID: MWIVEDXGNCCAQA-UHFFFAOYSA-N
Comment: Energy0
Num peaks: 12
123.0440559 4.076913856
151.0389705 11.32368661
165.0546206 7.115367537
183.0651853 1.625045988
273.0757499 3.445815913
301.0706646 8.610358342
315.0863146 6.588373277
333.0968793 1.501368653
437.1230941 5.726590459
439.1387441 1.893965512
465.1180087 9.167727783
483.1285734 19.00015692

Name: +ve in-silico MS/MS by CFM-ID for MWIVEDXGNCCAQA-UHFFFAOYSA-N
ID: MWIVEDXGNCCAQA-UHFFFAOYSA-N
Comment: Energy1
Num peaks: 19
121.0647913 1.593845052
123.0440559 4.467665528
133.0284058 1.898143424
135.0440559 2.116803612
147.0440559 3.878471848
149.0233204 1.006488354
151.0389705 15.99895233
165.0546206 10.09644901
183.0651853 0.9948687708
271.0964854 1.335590621
273.0757499 2.971482951
297.0757499 3.046634586
301.0706646 8.824162124
315.0863146 7.940048067
437.1230941 4.336895351
439.1387441 1.396646711
447.107444 1.648344151
465.1180087 4.823055337
483.1285734 2.59763958

Name: +ve in-silico MS/MS by CFM-ID for MWIVEDXGNCCAQA-UHFFFAOYSA-N
ID: MWIVEDXGNCCAQA-UHFFFAOYSA-N
Comment: Energy2
Num peaks: 31
39.02292652 1.550683984
63.02292652 1.705560555
65.00219107 1.307161538
65.03857658 1.06383469
81.0334912 8.169261807
83.04914126 2.03750795
107.0127558 1.399500381
107.0491413 1.289574844
109.0284058 2.037259239
123.0440559 10.79442938
125.0597059 1.808853902
133.0284058 4.845338518
135.0440559 3.104650239
137.0597059 0.6624800321
147.0440559 1.033512764
149.0233204 3.39122721
151.0389705 16.79652142
165.0546206 3.488781146
167.0338851 1.191776876
183.0651853 0.800393678
231.0651853 0.775016629
273.0757499 0.8665357017
283.0600999 0.7811539962
301.0706646 1.831904921
315.0863146 1.38578769
317.0655792 0.688369268
381.0968793 1.010343936
447.107444 1.01625979
455.1336587 1.015212837
465.1180087 0.7022789001
467.0972732 0.9083326986

Name: +ve in-silico MS/MS by CFM-ID for BKYWAYNSDFXIPL-LOSJGSFVSA-N
ID: BKYWAYNSDFXIPL-LOSJGSFVSA-N
Comment: Energy0
Num peaks: 11
221.0444498 3.730606022
223.0600999 12.31154478
381.0968793 4.049220202
397.0917939 5.261736027
399.107444 8.907457384
415.1023586 4.599152923
439.1023586 3.557089061
441.1180087 13.40497734
459.1285734 16.36696225
483.1285734 3.147485275
501.139138 7.193046227

Name: +ve in-silico MS/MS by CFM-ID for BKYWAYNSDFXIPL-LOSJGSFVSA-N
ID: BKYWAYNSDFXIPL-LOSJGSFVSA-N
Comment: Energy1
Num peaks: 14
149.0597059 5.010401318
163.0389705 4.793405863
165.0546206 7.522026374
181.0495352 3.931287714
207.0651853 5.410378765
221.0444498 5.19899153
223.0600999 7.220454719
381.0968793 3.139112462
399.107444 10.71023873
415.1023586 4.219563878
417.1180087 8.767852046
439.1023586 2.433459545
441.1180087 7.849787234
459.1285734 5.54116687

Name: +ve in-silico MS/MS by CFM-ID for BKYWAYNSDFXIPL-LOSJGSFVSA-N
ID: BKYWAYNSDFXIPL-LOSJGSFVSA-N
Comment: Energy2
Num peaks: 17
43.01784114 1.972440772
151.0389705 1.463798977
163.0389705 9.825024524
165.0546206 11.73311125
179.0338851 2.913501438
181.0495352 10.13746703
203.0338851 1.582613322
207.0651853 4.973492292
221.0444498 4.290631317
223.0600999 4.733573517
381.0968793 3.415596326
397.0917939 3.205962971
399.107444 9.57761671
415.1023586 5.362766258
417.1180087 1.78284408
457.1129233 1.604701158
483.1285734 1.553467649

Name: +ve in-silico MS/MS by CFM-ID for RFPZMLBYLHIANF-PUIBNRJISA-N
ID: RFPZMLBYLHIANF-PUIBNRJISA-N
Comment: Energy0
Num peaks: 8
163.0600999 2.888058457
281.0808353 11.76484703
283.0600999 2.92604224
283.0964854 1.932817724
299.0914 28.35152984
425.1230941 1.76847236
443.1336587 13.85524343
461.1442234 17.4501066

Name: +ve in-silico MS/MS by CFM-ID for RFPZMLBYLHIANF-PUIBNRJISA-N
ID: RFPZMLBYLHIANF-PUIBNRJISA-N
Comment: Energy1
Num peaks: 13
43.01784114 1.381365389
145.0495352 2.676296718
163.0600999 3.293109787
267.0651853 3.735155288
269.0808353 1.313157326
271.0964854 1.613627275
281.0808353 11.91520067
283.0600999 10.2179217
297.0757499 1.529437941
299.0914 37.44199093
425.1230941 1.373960308
443.1336587 2.96978023
461.1442234 1.617299554

Name: +ve in-silico MS/MS by CFM-ID for RFPZMLBYLHIANF-PUIBNRJISA-N
ID: RFPZMLBYLHIANF-PUIBNRJISA-N
Comment: Energy2
Num peaks: 31
41.00219107 1.237832949
43.01784114 3.284407278
45.0334912 1.008380512
49.00727645 0.8622457691
55.01784114 1.108990629
87.00767038 0.8442778756
89.02332044 0.7642664614
91.05422664 0.7742491527
103.0389705 0.7402375759
103.0542266 0.7808746167
105.0334912 3.019677062
119.0491413 1.194649247
145.0284058 3.344630606
145.0495352 1.556610756
147.0440559 1.143771177
147.0651853 1.643921774
153.0546206 2.517172982
163.0600999 1.328928833
221.0444498 2.504381837
227.0702706 2.236784096
251.0702706 0.8660322368
253.0495352 1.349428915
255.0651853 2.661924957
267.0651853 4.577281028
271.0964854 1.045577632
281.0808353 5.780467976
283.0600999 7.578465755
283.0964854 1.173660209
299.0914 8.00203777
303.1227001 0.8704943671
305.1383502 0.8704943671

Name: +ve in-silico MS/MS by CFM-ID for PNFQTRFTGRRUKJ-QHCPKHFHSA-N
ID: PNFQTRFTGRRUKJ-QHCPKHFHSA-N
Comment: Energy0
Num peaks: 12
149.0597059 1.60172681
251.0550145 4.261850291
279.0499291 2.366531905
381.0968793 2.681158899
397.0917939 4.046592009
399.107444 6.349682358
415.1023586 4.315366208
439.1023586 3.244523172
441.1180087 16.38439138
459.1285734 19.41379862
483.1285734 5.536558713
501.139138 11.26553026

Name: +ve in-silico MS/MS by CFM-ID for PNFQTRFTGRRUKJ-QHCPKHFHSA-N
ID: PNFQTRFTGRRUKJ-QHCPKHFHSA-N
Comment: Energy1
Num peaks: 19
135.0440559 2.00974651
149.0597059 3.652350157
161.0597059 1.981746103
189.0546206 1.683310306
221.0808353 3.722313261
249.0757499 2.077548137
251.0550145 1.664347376
279.0499291 2.222717826
379.0812292 1.284087202
381.0968793 4.431704649
397.0917939 2.23088477
399.107444 12.85893162
415.1023586 3.97800563
417.1180087 8.314690569
423.107444 1.937627718
439.1023586 2.502503431
441.1180087 13.76852803
459.1285734 6.646231917
483.1285734 3.242320722

Name: +ve in-silico MS/MS by CFM-ID for PNFQTRFTGRRUKJ-QHCPKHFHSA-N
ID: PNFQTRFTGRRUKJ-QHCPKHFHSA-N
Comment: Energy2
Num peaks: 26
43.01784114 1.590589319
105.0334912 0.946611561
107.0491413 2.52707216
149.0597059 1.868523492
159.0440559 1.599154443
161.0597059 3.216770799
167.0338851 0.890053278
179.0702706 2.239894615
193.0495352 2.953471685
209.0444498 7.295942922
217.0495352 1.026438019
221.0808353 1.191593678
235.0237144 2.179876647
237.0393644 5.697190694
251.0550145 2.270389585
279.0499291 2.778954628
309.0604938 1.350258674
379.0812292 2.864562394
381.0968793 3.365397284
397.0917939 4.560779074
399.107444 10.79413858
415.1023586 7.770821646
417.1180087 2.425746257
441.1180087 2.407996271
457.1129233 2.034201081
483.1285734 2.756636782

Name: +ve in-silico MS/MS by CFM-ID for SEBFKMXJBCUCAI-WAABAYLZSA-N
ID: SEBFKMXJBCUCAI-WAABAYLZSA-N
Comment: Energy0
Num peaks: 27
123.0440559 2.18903339
137.0233204 0.9194125064
151.0389705 1.334426968
153.0182351 3.447943569
153.0546206 1.004080732
163.075356 0.8409009811
177.0546206 2.63023791
179.0702706 0.8489342964
181.0859207 1.034441221
183.1015708 0.8824881091
213.0757499 3.716150274
271.0600999 2.941300487
273.0757499 1.697575491
275.0914 1.293406963
277.1070501 1.355673244
285.0393644 1.299006191
287.0550145 3.222518967
287.0914 0.9830202637
289.0706646 0.9261716398
303.0499291 1.500925786
347.1125294 1.032127084
439.1023586 0.9586973741
451.1023586 1.319593109
453.1180087 1.222891434
455.1336587 1.074705832
465.1180087 12.28435492
483.1285734 28.83714091

Name: +ve in-silico MS/MS by CFM-ID for SEBFKMXJBCUCAI-WAABAYLZSA-N
ID: SEBFKMXJBCUCAI-WAABAYLZSA-N
Comment: Energy1
Num peaks: 31
123.0440559 2.123248526
135.0440559 2.037860459
137.0233204 2.649356775
137.0597059 1.903792291
151.0389705 2.039508203
153.0182351 6.72734386
153.0546206 2.651211697
183.0287997 1.199005977
195.0287997 0.8809032577
255.0651853 1.110153063
257.0808353 1.403439763
271.0600999 1.458824227
273.0757499 1.385853327
285.0393644 0.8244344452
287.0550145 1.517144558
297.0757499 1.233208383
299.0914 1.825334519
301.1070501 1.653457498
317.1019647 1.698492983
359.0761439 0.8373349443
421.0917939 1.189467326
423.107444 0.9710915416
437.0867085 3.041988672
437.1230941 1.089368941
439.1023586 6.658583292
447.107444 1.060700929
451.1023586 1.562283668
453.1180087 2.280396197
455.1336587 2.438107481
465.1180087 6.032732941
483.1285734 4.026558979

Name: +ve in-silico MS/MS by CFM-ID for SEBFKMXJBCUCAI-WAABAYLZSA-N
ID: SEBFKMXJBCUCAI-WAABAYLZSA-N
Comment: Energy2
Num peaks: 31
41.00219107 0.7699859982
79.01784114 1.558954711
81.0334912 0.7805954287
91.05422664 1.008464141
105.0334912 6.022092471
107.0491413 2.914714872
111.0440559 1.219389141
121.0284058 3.456627021
123.0440559 6.092820384
127.0389705 1.001449759
135.0440559 3.984416985
137.0233204 2.785466153
137.0597059 3.586051149
139.0389705 0.904160541
149.0233204 0.8476802833
151.0389705 4.109073665
153.0182351 8.887810204
153.0546206 0.7700219167
159.0440559 0.8709402911
163.075356 1.216530383
255.0651853 2.309369011
257.0808353 1.070920868
269.0444498 0.8518296058
271.0600999 4.143640702
273.0757499 1.529555032
285.1121354 0.7679496087
287.0550145 1.044895598
289.0706646 0.8417805898
303.0499291 1.253407689
423.107444 1.10493495
465.1180087 1.420877778

Name: +ve in-silico MS/MS by CFM-ID for QYCJAWYDGRZSTO-IRLTUAEKSA-N
ID: QYCJAWYDGRZSTO-IRLTUAEKSA-N
Comment: Energy0
Num peaks: 18
123.0440559 1.463466363
125.0597059 0.8004458659
137.0233204 0.9180825116
153.0182351 3.576381453
153.0546206 0.8477843178
269.0808353 2.266884359
285.0393644 0.9274566743
287.0914 1.454160117
289.0706646 1.048226426
303.0499291 1.228175608
347.0761439 0.8812502113
347.1125294 0.8302681342
447.107444 2.97603702
451.1023586 1.030079972
453.1180087 1.150858668
455.1336587 0.9151068999
465.1180087 29.96992309
483.1285734 28.16127879

Name: +ve in-silico MS/MS by CFM-ID for QYCJAWYDGRZSTO-IRLTUAEKSA-N
ID: QYCJAWYDGRZSTO-IRLTUAEKSA-N
Comment: Energy1
Num peaks: 31
137.0233204 2.688390699
153.0182351 6.589154877
153.0546206 2.007088607
167.0338851 0.950441386
183.0287997 1.313357103
267.0651853 1.078493632
269.0808353 2.078506104
271.0964854 1.068113788
279.0651853 0.9312542323
281.0808353 1.464856601
283.0964854 1.450388472
285.0393644 1.050102895
285.1121354 0.9514770307
287.0914 1.092279996
297.0757499 1.168185493
299.0914 2.747467848
301.1070501 1.838220897
303.0499291 1.856012938
315.0863146 1.244080685
317.1019647 1.703261093
331.0812292 1.186162285
341.0655792 0.9761199072
433.0917939 0.997818169
435.107444 2.361523404
437.1230941 3.95295497
447.107444 3.892274153
451.1023586 1.474066591
453.1180087 2.660984273
455.1336587 2.438584194
465.1180087 11.29384439
483.1285734 4.189004576

Name: +ve in-silico MS/MS by CFM-ID for QYCJAWYDGRZSTO-IRLTUAEKSA-N
ID: QYCJAWYDGRZSTO-IRLTUAEKSA-N
Comment: Energy2
Num peaks: 31
79.01784114 2.054351127
81.0334912 1.062499713
107.0491413 1.35978792
121.0284058 1.700660709
123.0440559 4.059724911
127.0389705 1.08048697
135.0440559 1.576664565
137.0233204 1.807418419
137.0597059 2.595121504
139.0389705 1.950556358
139.075356 1.395101758
141.0910061 1.759454972
145.0284058 1.64161942
149.0233204 1.00697159
151.0389705 4.522815049
153.0182351 5.368272956
153.0546206 1.016427479
155.0702706 1.696539546
159.0440559 1.157543405
161.0233204 2.792313387
177.0546206 1.858472507
271.0600999 0.9973056378
285.1121354 0.98933104
287.0914 0.8641733505
311.0550145 0.9238355773
313.0706646 0.877533989
315.0863146 0.9937000862
329.0655792 1.178447514
331.0812292 1.309868245
447.107444 1.50773801
465.1180087 1.378665535

Name: +ve in-silico MS/MS by CFM-ID for BMLIIPOXVWESJG-MRKLWQTNSA-N
ID: BMLIIPOXVWESJG-MRKLWQTNSA-N
Comment: Energy0
Num peaks: 17
123.0440559 1.486187327
125.0597059 0.8165771703
137.0233204 0.9313678523
153.0182351 3.643163391
153.0546206 0.8569218828
269.0808353 1.914322802
287.0914 0.8435655311
289.0706646 1.062801418
303.0499291 1.250674084
347.0761439 0.8921359942
347.1125294 0.8425064266
447.107444 3.057656448
451.1023586 1.045047145
453.1180087 1.167485975
455.1336587 0.9286151875
465.1180087 30.79766789
483.1285734 28.74543935

Name: +ve in-silico MS/MS by CFM-ID for BMLIIPOXVWESJG-MRKLWQTNSA-N
ID: BMLIIPOXVWESJG-MRKLWQTNSA-N
Comment: Energy1
Num peaks: 31
137.0233204 2.67398233
151.0389705 0.8208837471
153.0182351 6.727205424
153.0546206 1.924012694
167.0338851 0.9554630999
183.0287997 1.321643968
195.0287997 1.075163955
269.0808353 1.57910239
271.0964854 1.359442817
281.0808353 1.500997717
283.0964854 1.463987427
285.1121354 0.9718117021
297.0757499 1.578000576
299.0914 2.776351772
301.1070501 1.848954139
303.0499291 1.697950074
315.0863146 1.2590895
317.1019647 1.706462936
331.0812292 1.207235709
341.0655792 0.9808790219
359.0761439 0.8722717204
433.0917939 1.014331117
435.107444 2.386754593
437.1230941 4.131794823
439.1023586 0.8327243559
447.107444 3.947066127
451.1023586 1.476655067
453.1180087 2.665847228
455.1336587 2.443158521
465.1180087 11.42218947
483.1285734 4.201110228

Name: +ve in-silico MS/MS by CFM-ID for BMLIIPOXVWESJG-MRKLWQTNSA-N
ID: BMLIIPOXVWESJG-MRKLWQTNSA-N
Comment: Energy2
Num peaks: 31
79.01784114 2.105564807
81.0334912 1.293857694
107.0491413 2.320267694
121.0284058 1.588539634
123.0440559 4.002429427
127.0389705 1.145514225
135.0440559 1.708075295
137.0233204 2.145675576
137.0597059 2.568528482
139.0389705 2.055236606
139.075356 1.389661417
141.0546206 0.8628831582
149.0233204 1.317423475
151.0389705 3.161314875
153.0182351 5.892251219
155.0702706 1.935061274
159.0440559 1.178008893
161.0233204 3.461178076
163.0389705 1.027051913
165.0546206 1.132652575
177.0546206 1.573179385
269.0808353 1.315873935
271.0600999 0.9877630359
311.0550145 0.9924979929
313.0706646 0.935837293
315.0863146 1.049734903
329.0655792 1.13807723
329.1019647 0.861161011
331.0812292 1.397754656
447.107444 1.605989337
465.1180087 1.460157435

Name: +ve in-silico MS/MS by CFM-ID for MOHMOMXDPCQWAD-UGKGYDQZSA-N
ID: MOHMOMXDPCQWAD-UGKGYDQZSA-N
Comment: Energy0
Num peaks: 21
153.0546206 2.345740994
181.0495352 1.431730372
183.0651853 1.100059007
207.0651853 3.230478299
209.0808353 1.1078021
211.0964854 1.096750159
227.0914 1.543239663
241.0495352 2.74039181
243.0651853 3.113959937
243.0863146 3.176602682
245.0808353 2.042746222
247.0964854 2.091642794
257.0444498 2.238771485
273.0393644 1.493902889
329.0655792 1.283756155
439.1023586 1.339970098
451.1023586 3.669412253
453.1180087 1.764885361
455.1336587 1.074398234
465.1180087 11.7840326
483.1285734 30.52142218

Name: +ve in-silico MS/MS by CFM-ID for MOHMOMXDPCQWAD-UGKGYDQZSA-N
ID: MOHMOMXDPCQWAD-UGKGYDQZSA-N
Comment: Energy1
Num peaks: 31
57.0334912 0.7949775157
153.0546206 1.783829855
155.0702706 1.094039457
167.0702706 3.297800893
181.0495352 2.492562179
183.0651853 4.30410732
193.0859207 0.8248615434
211.0964854 0.9375124265
215.0338851 0.7852442231
241.0495352 2.096384094
257.0444498 1.620272019
273.0393644 1.175385032
301.0706646 0.9035505636
311.0550145 1.417824896
317.0655792 1.009186349
329.0655792 2.06443826
423.0710585 0.8454748046
423.107444 1.757359216
425.0867085 1.360169068
429.1180087 0.938648675
433.0917939 1.734967075
435.107444 0.963415866
437.1230941 1.490811933
439.1023586 14.31200583
447.107444 1.905301621
451.1023586 3.566727509
453.1180087 2.486017333
455.1336587 2.176677583
465.1180087 8.297235994
467.0972732 1.392225204
483.1285734 7.760568286

Name: +ve in-silico MS/MS by CFM-ID for MOHMOMXDPCQWAD-UGKGYDQZSA-N
ID: MOHMOMXDPCQWAD-UGKGYDQZSA-N
Comment: Energy2
Num peaks: 31
55.01784114 3.150658747
57.0334912 1.267530261
59.01275576 1.010946765
111.0440559 1.276288164
125.0233204 1.347247268
127.0389705 1.996882677
137.0233204 3.37234661
149.0233204 1.060388023
151.0389705 2.268508682
153.0546206 4.545699834
165.0182351 1.350431676
167.0702706 4.131836264
169.0495352 1.18161331
169.0859207 1.385014735
181.0495352 3.165975438
183.0651853 1.539929892
187.0389705 1.511491818
193.0859207 1.626844049
197.0808353 1.024450218
199.0389705 1.450271164
209.0808353 0.9598587364
225.0546206 2.827442271
229.0495352 1.602947458
229.0859207 0.9912015688
241.0495352 9.064486235
243.0651853 1.455548362
245.0808353 1.032295256
257.0444498 3.237319523
259.0600999 1.838493661
273.0393644 1.016392434
425.0867085 1.44337489

Name: +ve in-silico MS/MS by CFM-ID for WGCQDTNINMCFAY-PUIBNRJISA-N
ID: WGCQDTNINMCFAY-PUIBNRJISA-N
Comment: Energy0
Num peaks: 7
163.0600999 2.770459792
281.0808353 11.46220089
283.0600999 2.899420239
299.0914 28.83841174
425.1230941 1.865383231
443.1336587 14.55142614
461.1442234 18.44879496

Name: +ve in-silico MS/MS by CFM-ID for WGCQDTNINMCFAY-PUIBNRJISA-N
ID: WGCQDTNINMCFAY-PUIBNRJISA-N
Comment: Energy1
Num peaks: 13
43.01784114 1.32177991
145.0495352 2.572007795
163.0600999 3.225810919
253.0495352 2.34376302
255.0651853 2.596095848
267.0651853 2.515041341
281.0808353 17.22710352
283.0600999 8.980317615
297.0757499 1.49599011
299.0914 33.36773342
425.1230941 1.263822383
443.1336587 2.7424343
461.1442234 1.493710744

Name: +ve in-silico MS/MS by CFM-ID for WGCQDTNINMCFAY-PUIBNRJISA-N
ID: WGCQDTNINMCFAY-PUIBNRJISA-N
Comment: Energy2
Num peaks: 31
41.00219107 1.271988384
43.01784114 3.38356032
45.0334912 1.036238198
49.00727645 0.8193580298
57.0334912 0.727783377
85.02840582 0.7829453867
87.00767038 0.8675019621
89.02332044 0.7853261679
91.05422664 0.7956345407
103.0389705 0.7607425637
103.0542266 0.742034244
105.0334912 2.797628983
119.0491413 1.201085248
145.0284058 2.541029918
145.0495352 1.599429434
147.0440559 1.14916085
147.0651853 1.706625368
153.0546206 2.740170704
197.0597059 0.812120915
213.0546206 3.411811364
221.0444498 2.545588209
241.0495352 2.739796359
243.0651853 1.252346255
267.0651853 1.755529804
271.0964854 1.043700872
281.0808353 7.066343716
283.0600999 7.620776384
283.0964854 1.667978222
299.0914 8.018860603
303.1227001 0.894584966
305.1383502 0.894584966

Name: +ve in-silico MS/MS by CFM-ID for OFHFOPDNKQQXJF-RMVUOQGTSA-N
ID: OFHFOPDNKQQXJF-RMVUOQGTSA-N
Comment: Energy0
Num peaks: 23
73.02840582 1.125703851
75.04405588 0.8576940646
97.02840582 0.982186553
339.0863146 1.015614955
343.0812292 1.042366658
355.0812292 3.468838611
357.0968793 4.078767982
359.1125294 1.414501633
361.0917939 1.627435168
363.1438295 0.897789537
371.0761439 1.187213679
373.0917939 2.276156888
375.107444 2.777301369
385.0917939 0.9725856573
387.107444 1.840659817
411.107444 6.083214481
413.1230941 2.355137655
425.1230941 2.388365403
429.1180087 13.26339446
431.1336587 1.757179858
433.1493088 1.265838798
443.1336587 12.23814626
461.1442234 15.15334093

Name: +ve in-silico MS/MS by CFM-ID for OFHFOPDNKQQXJF-RMVUOQGTSA-N
ID: OFHFOPDNKQQXJF-RMVUOQGTSA-N
Comment: Energy1
Num peaks: 31
97.02840582 2.17318812
99.04405588 0.8730437807
111.0440559 3.483743528
197.0808353 1.234410027
261.0393644 1.069332999
263.0550145 1.428751628
265.0706646 4.312395459
333.0968793 0.9207619893
341.0655792 1.620686932
343.0812292 3.007134368
347.0761439 1.205502269
347.1125294 1.224221238
353.0655792 1.109426761
355.0812292 5.42663817
357.0968793 8.564111562
359.0761439 1.00875461
359.1125294 1.801971265
361.0917939 2.624830924
361.1281794 1.012725044
369.0968793 1.267913279
373.0917939 3.635542389
375.107444 8.232281182
387.107444 1.366207631
411.107444 0.8950605421
415.1023586 1.244446074
417.1180087 1.171339042
425.1230941 1.141058393
429.1180087 1.051792051
433.1493088 1.294920328
443.1336587 2.912627538
461.1442234 1.085495722

Name: +ve in-silico MS/MS by CFM-ID for OFHFOPDNKQQXJF-RMVUOQGTSA-N
ID: OFHFOPDNKQQXJF-RMVUOQGTSA-N
Comment: Energy2
Num peaks: 31
25.00727645 1.201724863
39.02292652 5.40412464
41.03857658 3.30773828
53.00219107 0.9741824143
55.01784114 3.685464572
57.0334912 0.8086656564
59.01275576 1.501138195
63.02292652 0.9707068242
67.01784114 4.003673705
69.0334912 7.08666817
71.04914126 1.477488429
95.04914126 0.8027055709
97.02840582 3.211346646
137.0597059 0.8650763823
165.0546206 1.690318367
297.0393644 1.525999419
331.0812292 1.204495616
337.0706646 0.9119421989
339.0863146 1.990051635
341.1019647 1.28353229
343.0812292 1.295969026
355.0812292 0.9683710486
357.0968793 1.00603135
369.0968793 1.107457968
371.1125294 1.405950188
383.1125294 0.8069201036
385.0917939 1.460782444
413.1230941 1.74867238
425.1230941 1.515173001
443.1336587 2.109947753
445.1129233 1.208381647

Name: +ve in-silico MS/MS by CFM-ID for QYCJAWYDGRZSTO-ZORKAMMPSA-N
ID: QYCJAWYDGRZSTO-ZORKAMMPSA-N
Comment: Energy0
Num peaks: 18
123.0440559 1.463466363
125.0597059 0.8004458659
137.0233204 0.9180825116
153.0182351 3.576381453
153.0546206 0.8477843178
269.0808353 2.266884359
285.0393644 0.9274566743
287.0914 1.454160117
289.0706646 1.048226426
303.0499291 1.228175608
347.0761439 0.8812502113
347.1125294 0.8302681342
447.107444 2.97603702
451.1023586 1.030079972
453.1180087 1.150858668
455.1336587 0.9151068999
465.1180087 29.96992309
483.1285734 28.16127879

Name: +ve in-silico MS/MS by CFM-ID for QYCJAWYDGRZSTO-ZORKAMMPSA-N
ID: QYCJAWYDGRZSTO-ZORKAMMPSA-N
Comment: Energy1
Num peaks: 31
137.0233204 2.688390699
153.0182351 6.589154877
153.0546206 2.007088607
167.0338851 0.950441386
183.0287997 1.313357103
267.0651853 1.078493632
269.0808353 2.078506104
271.0964854 1.068113788
279.0651853 0.9312542323
281.0808353 1.464856601
283.0964854 1.450388472
285.0393644 1.050102895
285.1121354 0.9514770307
287.0914 1.092279996
297.0757499 1.168185493
299.0914 2.747467848
301.1070501 1.838220897
303.0499291 1.856012938
315.0863146 1.244080685
317.1019647 1.703261093
331.0812292 1.186162285
341.0655792 0.9761199072
433.0917939 0.997818169
435.107444 2.361523404
437.1230941 3.95295497
447.107444 3.892274153
451.1023586 1.474066591
453.1180087 2.660984273
455.1336587 2.438584194
465.1180087 11.29384439
483.1285734 4.189004576

Name: +ve in-silico MS/MS by CFM-ID for QYCJAWYDGRZSTO-ZORKAMMPSA-N
ID: QYCJAWYDGRZSTO-ZORKAMMPSA-N
Comment: Energy2
Num peaks: 31
79.01784114 2.054351127
81.0334912 1.062499713
107.0491413 1.35978792
121.0284058 1.700660709
123.0440559 4.059724911
127.0389705 1.08048697
135.0440559 1.576664565
137.0233204 1.807418419
137.0597059 2.595121504
139.0389705 1.950556358
139.075356 1.395101758
141.0910061 1.759454972
145.0284058 1.64161942
149.0233204 1.00697159
151.0389705 4.522815049
153.0182351 5.368272956
153.0546206 1.016427479
155.0702706 1.696539546
159.0440559 1.157543405
161.0233204 2.792313387
177.0546206 1.858472507
271.0600999 0.9973056378
285.1121354 0.98933104
287.0914 0.8641733505
311.0550145 0.9238355773
313.0706646 0.877533989
315.0863146 0.9937000862
329.0655792 1.178447514
331.0812292 1.309868245
447.107444 1.50773801
465.1180087 1.378665535

Name: +ve in-silico MS/MS by CFM-ID for YXYGRLYJLZUZKF-YXICGOEKSA-N
ID: YXYGRLYJLZUZKF-YXICGOEKSA-N
Comment: Energy0
Num peaks: 19
95.04914126 0.8373888737
105.0334912 2.905110871
107.0491413 2.29737199
119.0491413 0.6694552901
123.0440559 0.9808021075
149.0233204 1.078959226
151.0389705 1.927671062
163.0600999 2.126448133
241.0859207 0.8359864645
255.1015708 0.7488889328
281.0808353 16.59925594
283.0964854 1.344117909
299.0914 19.39793547
401.1230941 1.963020505
415.1387441 0.6754110678
417.1543942 0.8825004124
425.1230941 1.008631334
443.1336587 11.13359754
461.1442234 12.81665438

Name: +ve in-silico MS/MS by CFM-ID for YXYGRLYJLZUZKF-YXICGOEKSA-N
ID: YXYGRLYJLZUZKF-YXICGOEKSA-N
Comment: Energy1
Num peaks: 24
43.01784114 0.8323033319
107.0491413 0.796768127
119.0491413 0.7757889529
121.0284058 0.9828089711
123.0440559 1.54342928
145.0284058 0.9606753657
145.0495352 2.396938086
163.0600999 3.304506823
203.0338851 1.286706958
205.0495352 1.432511205
253.0859207 1.805363116
255.0651853 0.9281807052
255.1015708 1.388274804
269.0808353 3.230203169
271.0964854 5.729732383
281.0808353 22.42966571
283.0964854 0.8201361945
297.0757499 1.160587028
299.0914 21.5232314
425.1230941 0.8087100697
431.1336587 0.9273601935
433.1493088 1.1767604
443.1336587 2.609817006
461.1442234 1.187821432

Name: +ve in-silico MS/MS by CFM-ID for YXYGRLYJLZUZKF-YXICGOEKSA-N
ID: YXYGRLYJLZUZKF-YXICGOEKSA-N
Comment: Energy2
Num peaks: 31
43.01784114 1.380158219
65.03857658 0.9795959938
75.02292652 1.223114661
77.03857658 1.701054251
79.05422664 4.140764746
87.00767038 0.8537609413
105.0334912 4.930681931
107.0491413 5.539756999
109.0647913 1.399468125
113.0960915 0.7739504777
117.0334912 2.272013746
119.0491413 0.8054733132
121.0284058 1.238945532
123.0440559 2.158370652
135.0440559 0.9375900101
137.0597059 1.988523015
145.0495352 1.352839852
147.0651853 1.253429719
163.0389705 0.8037643448
239.0702706 0.972954381
241.0859207 0.7579664375
251.0702706 0.8423194485
253.0859207 1.661412535
255.1015708 3.291758804
269.0808353 2.282551844
271.0964854 1.68474532
281.0808353 6.645665672
283.0964854 0.8190682002
299.0914 4.382405535
399.107444 0.7595829613
443.1336587 1.017432368

Name: +ve in-silico MS/MS by CFM-ID for WTXMHYXTGODDJX-PUIBNRJISA-N
ID: WTXMHYXTGODDJX-PUIBNRJISA-N
Comment: Energy0
Num peaks: 9
107.0491413 4.396946224
163.0600999 2.773739911
281.0808353 10.80258349
283.0600999 2.679028875
283.0964854 1.836780679
299.0914 26.35286749
425.1230941 1.68622819
443.1336587 13.1966248
461.1442234 16.43227613

Name: +ve in-silico MS/MS by CFM-ID for WTXMHYXTGODDJX-PUIBNRJISA-N
ID: WTXMHYXTGODDJX-PUIBNRJISA-N
Comment: Energy1
Num peaks: 14
43.01784114 1.345862887
107.0491413 6.888384944
109.0647913 1.700603096
145.0495352 2.612573905
163.0600999 3.199628832
267.0651853 3.277905222
269.0808353 1.503737009
281.0808353 10.37926719
283.0600999 8.764613985
297.0757499 1.382648108
299.0914 33.48142091
425.1230941 1.324577013
443.1336587 2.856103887
461.1442234 1.542718387

Name: +ve in-silico MS/MS by CFM-ID for WTXMHYXTGODDJX-PUIBNRJISA-N
ID: WTXMHYXTGODDJX-PUIBNRJISA-N
Comment: Energy2
Num peaks: 31
43.01784114 3.443727147
45.0334912 1.05904435
59.01275576 0.6917336522
63.02292652 0.9200726986
87.00767038 0.8641506075
89.02332044 0.7881199324
101.0233204 0.6818109225
103.0389705 0.7595725339
107.0491413 5.796390657
109.0647913 1.712823792
133.0647913 0.8070104435
141.0182351 0.6963322672
145.0495352 1.59325048
147.0651853 1.718590776
163.0600999 1.382036262
175.0389705 0.7913616071
225.0546206 0.9509073771
237.0546206 0.7843285777
251.0702706 0.8636658528
253.0495352 3.304154112
255.0651853 5.41560084
267.0651853 4.269122816
269.0808353 0.6927776566
271.0964854 0.9261729627
281.0808353 5.593999835
283.0600999 7.809159337
283.0964854 1.175827537
299.0914 8.879056925
303.1227001 0.9143088041
305.1383502 0.9143088041
401.1230941 0.6964402183

Name: +ve in-silico MS/MS by CFM-ID for RLRCNRNYRSKNOO-UHFFFAOYSA-N
ID: RLRCNRNYRSKNOO-UHFFFAOYSA-N
Comment: Energy0
Num peaks: 13
133.0284058 2.24297196
137.0597059 3.95259669
151.0389705 7.710004606
165.0546206 10.10616479
169.0495352 1.693320992
287.0914 3.243864951
301.0706646 6.892106032
315.0863146 7.47941805
319.0812292 1.529323428
437.1230941 6.114015677
439.1387441 1.912140954
465.1180087 8.528003196
483.1285734 19.25711434

Name: +ve in-silico MS/MS by CFM-ID for RLRCNRNYRSKNOO-UHFFFAOYSA-N
ID: RLRCNRNYRSKNOO-UHFFFAOYSA-N
Comment: Energy1
Num peaks: 16
107.0491413 4.26958534
133.0284058 5.649453978
135.0440559 3.108119139
137.0597059 3.985154172
151.0389705 11.7518961
165.0546206 12.14731568
257.0808353 2.901748808
283.0600999 4.06918879
285.0757499 1.530973718
287.0914 2.32124292
301.0706646 9.534255651
315.0863146 5.940239131
437.1230941 4.468625956
439.1387441 1.439065774
465.1180087 4.202359231
483.1285734 2.71375376

Name: +ve in-silico MS/MS by CFM-ID for RLRCNRNYRSKNOO-UHFFFAOYSA-N
ID: RLRCNRNYRSKNOO-UHFFFAOYSA-N
Comment: Energy2
Num peaks: 30
39.02292652 1.17174168
55.01784114 1.65254304
63.02292652 1.378969379
65.00219107 0.8259663208
65.03857658 2.205179886
81.0334912 4.457487363
83.04914126 2.436491355
107.0491413 3.787483191
109.0284058 0.7678070169
121.0284058 0.9696666307
123.0440559 5.688165773
133.0284058 6.648888291
135.0440559 4.835004855
137.0597059 5.069814475
139.075356 0.9943953128
147.0440559 0.8350452605
149.0233204 4.040731905
151.0389705 10.47982457
153.0546206 0.7303943826
163.0389705 1.85108548
165.0546206 9.334571916
167.0338851 0.7587658001
169.0495352 0.9441533962
273.0757499 1.145134517
283.0600999 1.262203864
301.0706646 2.711641367
315.0863146 0.8118889543
437.1230941 0.80357377
441.1180087 0.84096487
467.0972732 1.139198147

Name: +ve in-silico MS/MS by CFM-ID for ZYCMROZQHVXPBT-QVPBSXMQSA-N
ID: ZYCMROZQHVXPBT-QVPBSXMQSA-N
Comment: Energy0
Num peaks: 14
43.01784114 2.856215972
61.02840582 4.435539085
135.0440559 3.484275366
205.0706646 1.360880699
295.0600999 1.717038578
381.0968793 1.053709578
397.0917939 1.096091379
399.107444 2.101091074
423.107444 2.193083438
439.1023586 3.277334359
441.1180087 17.46320236
459.1285734 10.16759455
483.1285734 11.23600315
501.139138 18.419767

Name: +ve in-silico MS/MS by CFM-ID for ZYCMROZQHVXPBT-QVPBSXMQSA-N
ID: ZYCMROZQHVXPBT-QVPBSXMQSA-N
Comment: Energy1
Num peaks: 31
43.01784114 1.822334368
57.0334912 0.6923664393
61.02840582 2.037392302
73.02840582 0.8023321835
85.02840582 2.398437442
87.04405588 0.9037338616
115.0389705 1.494934254
117.0546206 0.7777933876
135.0440559 3.697457547
137.0597059 0.7255794098
143.0338851 0.7337536088
145.0495352 1.410406639
187.0600999 0.8830996019
205.0706646 3.514578566
307.0600999 2.29095197
309.0757499 0.7444822246
323.0550145 0.6434840842
379.0812292 1.379275696
381.0968793 2.158877738
397.0917939 1.323504419
399.107444 4.737302564
415.1023586 0.8062639942
417.1180087 1.567794742
423.107444 5.643161733
439.1023586 2.731851552
441.1180087 17.63299581
459.1285734 5.563883399
465.1180087 0.673653075
473.1442234 1.566621833
483.1285734 6.321559944
501.139138 2.526390985

Name: +ve in-silico MS/MS by CFM-ID for ZYCMROZQHVXPBT-QVPBSXMQSA-N
ID: ZYCMROZQHVXPBT-QVPBSXMQSA-N
Comment: Energy2
Num peaks: 31
15.02292652 1.318856827
41.00219107 1.544195519
43.01784114 5.291693182
57.0334912 0.9112007768
59.01275576 1.478787052
61.02840582 4.278535318
73.02840582 1.444846587
75.04405588 0.9718386781
85.02840582 1.333513124
135.0440559 3.242498613
237.0182351 0.8805972029
249.0546206 0.985118347
253.0495352 1.05691648
265.0495352 1.877002049
267.0651853 1.064151381
281.0444498 2.099940568
283.0600999 2.959818511
295.0600999 3.184237382
307.0600999 2.308948632
309.0757499 1.138918359
321.0393644 1.393609888
323.0550145 6.038217502
325.0706646 2.181602337
331.1176147 1.18656112
343.0812292 0.9001385061
353.0655792 0.9728714536
399.107444 1.404631821
427.1023586 0.8056438576
439.1023586 2.029144804
441.1180087 2.484255359
483.1285734 3.959149986

Name: +ve in-silico MS/MS by CFM-ID for UNGVNKDKEMZSGJ-LCNLMQJVSA-N
ID: UNGVNKDKEMZSGJ-LCNLMQJVSA-N
Comment: Energy0
Num peaks: 10
163.0600999 2.637520835
267.0651853 1.780931085
281.0808353 10.68305929
283.0600999 2.727659633
283.0964854 1.452039449
299.0914 26.89777711
425.1230941 1.730001355
429.1180087 2.177619954
443.1336587 13.62494544
461.1442234 17.13470028

Name: +ve in-silico MS/MS by CFM-ID for UNGVNKDKEMZSGJ-LCNLMQJVSA-N
ID: UNGVNKDKEMZSGJ-LCNLMQJVSA-N
Comment: Energy1
Num peaks: 15
43.01784114 1.248016115
145.0495352 2.520689316
163.0600999 3.149369711
205.0495352 1.523310288
243.0651853 1.32550115
267.0651853 4.368359765
269.0808353 2.308281996
271.0964854 1.371714708
281.0808353 15.75883528
283.0600999 8.545534967
297.0757499 1.347949639
299.0914 31.92322242
425.1230941 1.222193768
443.1336587 2.749780423
461.1442234 1.434698304

Name: +ve in-silico MS/MS by CFM-ID for UNGVNKDKEMZSGJ-LCNLMQJVSA-N
ID: UNGVNKDKEMZSGJ-LCNLMQJVSA-N
Comment: Energy2
Num peaks: 31
43.01784114 3.041255875
45.0334912 1.003407912
57.0334912 0.7690464497
59.01275576 0.6644179551
87.00767038 0.8401318121
89.02332044 0.7605069981
95.04914126 2.101809165
101.0233204 0.6628602015
103.0389705 0.7365777419
105.0334912 2.39513189
119.0491413 1.49627131
121.0284058 1.228499527
145.0495352 1.548966582
147.0651853 1.636940371
153.0546206 1.063809857
181.0495352 1.104124272
205.0495352 1.691429536
241.0495352 1.277354386
243.0651853 2.520627898
251.0702706 0.8433671496
257.0808353 0.9196084192
267.0651853 5.97609573
269.0808353 2.242661332
271.0964854 2.770556312
281.0808353 7.45991584
283.0600999 8.239113364
283.0964854 1.615218584
299.0914 7.75771183
303.1227001 0.8661944288
305.1383502 0.8661944288
371.1125294 0.7704017461

Name: +ve in-silico MS/MS by CFM-ID for XECJBJHITROSPL-UCKKVMSCSA-N
ID: XECJBJHITROSPL-UCKKVMSCSA-N
Comment: Energy0
Num peaks: 31
109.0284058 0.7301349564
125.0233204 1.53225922
139.0389705 1.073939979
163.0389705 1.111931567
183.0651853 0.7398937303
191.0338851 0.8186829675
193.0495352 1.885163871
211.0600999 0.775016862
281.0444498 1.958855664
283.0600999 1.666247469
299.0550145 1.766536447
311.0550145 1.455485665
313.0706646 2.248440038
315.0863146 1.658844419
327.0863146 0.7431879396
329.0655792 1.486078279
331.0812292 4.281572391
343.0812292 0.735622149
357.0968793 1.12571845
375.107444 1.457349047
407.0761439 1.032779757
409.0917939 2.51889515
411.107444 0.9202017317
423.107444 1.543661184
433.0917939 3.506982471
435.107444 0.9865728042
451.1023586 11.20326992
453.1180087 1.743316272
455.1336587 1.7332282
465.1180087 6.246287344
483.1285734 12.24220781

Name: +ve in-silico MS/MS by CFM-ID for XECJBJHITROSPL-UCKKVMSCSA-N
ID: XECJBJHITROSPL-UCKKVMSCSA-N
Comment: Energy1
Num peaks: 31
85.02840582 1.674359875
87.04405588 1.471311799
121.0284058 1.332440598
123.0440559 0.9782780957
125.0233204 1.651068721
137.0233204 1.214795744
139.0389705 2.129103975
193.0495352 0.984382716
207.0651853 1.31049398
209.0444498 1.097229469
211.0600999 2.032792432
221.0444498 1.192969689
223.0600999 4.208501343
271.0600999 1.71798067
299.0550145 2.93805705
301.0706646 1.39543115
311.0550145 1.299173912
313.0706646 1.664031618
315.0863146 1.446670699
329.0655792 1.918446464
331.0812292 5.756064502
343.0812292 1.710069135
373.0917939 1.348120129
375.107444 2.804506846
409.0917939 1.163057853
423.107444 2.121218519
451.1023586 1.419356917
453.1180087 2.296377594
455.1336587 3.042901493
465.1180087 2.892409176
483.1285734 1.587788781

Name: +ve in-silico MS/MS by CFM-ID for XECJBJHITROSPL-UCKKVMSCSA-N
ID: XECJBJHITROSPL-UCKKVMSCSA-N
Comment: Energy2
Num peaks: 31
55.01784114 1.54507591
85.02840582 1.192842489
105.0334912 2.090879885
107.0491413 1.366088435
109.0284058 1.292237078
121.0284058 2.334997158
133.0284058 0.9115096833
163.0389705 2.152185503
187.0389705 6.130420687
189.0182351 1.048253878
189.0546206 2.529322619
191.0338851 4.130836707
191.0702706 2.311075719
239.0338851 2.200797967
241.0495352 1.333864832
251.0338851 0.8714098031
253.0495352 2.683045186
255.0651853 2.980887586
269.0444498 1.351941106
281.0444498 1.382441367
283.0600999 2.361070986
323.0550145 0.8996614145
327.0863146 0.9743426688
343.0812292 0.9132207564
393.0968793 0.9007198691
405.0968793 1.139085751
411.107444 0.9262777596
423.107444 1.189759897
425.1230941 1.046783039
455.1336587 1.247272167
465.1180087 2.33744167

Name: +ve in-silico MS/MS by CFM-ID for NZXFMXDJYAHTHS-AISIFDQUSA-N
ID: NZXFMXDJYAHTHS-AISIFDQUSA-N
Comment: Energy0
Num peaks: 18
121.0284058 2.724400543
123.0440559 3.682816018
125.0233204 1.339014204
135.0440559 4.953028277
137.0233204 4.419158202
137.0597059 1.270435082
139.0389705 19.43937821
139.075356 1.05053797
141.0546206 1.072203684
155.0338851 2.489234688
159.0440559 1.245525647
175.0389705 1.168748279
177.0546206 7.13408942
289.0706646 6.01859694
307.0812292 4.457966258
455.1336587 1.171101953
465.1180087 3.412102873
483.1285734 13.51400617

Name: +ve in-silico MS/MS by CFM-ID for NZXFMXDJYAHTHS-AISIFDQUSA-N
ID: NZXFMXDJYAHTHS-AISIFDQUSA-N
Comment: Energy1
Num peaks: 26
121.0284058 9.515161013
123.0440559 9.338900596
125.0233204 1.554120587
125.0597059 1.587298701
127.075356 1.290829949
129.0910061 1.215854238
135.0440559 5.248452469
137.0233204 5.061184039
137.0597059 1.958529511
139.0389705 11.03912225
149.0597059 2.685150555
151.0389705 1.541169105
153.0182351 1.902373954
155.0338851 3.911642273
159.0440559 1.666532879
177.0546206 4.532692133
275.0550145 1.139918467
277.0706646 2.178173963
279.0863146 1.101710558
289.0706646 2.989445017
307.0812292 3.259742631
345.0968793 0.7438826992
453.1180087 1.281194433
455.1336587 1.137789455
465.1180087 1.275800169
483.1285734 1.169106109

Name: +ve in-silico MS/MS by CFM-ID for NZXFMXDJYAHTHS-AISIFDQUSA-N
ID: NZXFMXDJYAHTHS-AISIFDQUSA-N
Comment: Energy2
Num peaks: 31
41.00219107 0.8743670964
53.00219107 0.979326975
65.03857658 0.815245455
67.01784114 0.7779077116
69.0334912 1.231765197
92.99710569 1.373128775
93.0334912 1.373978926
95.01275576 2.356810044
95.04914126 2.178505843
97.02840582 1.70210445
105.0334912 3.656009402
107.0491413 2.730224347
109.0647913 1.116186205
111.0440559 0.9052899951
111.0804414 0.8056069351
121.0284058 8.093098393
123.0440559 7.661901968
125.0233204 2.015560196
125.0597059 2.211568898
127.075356 1.67891106
129.0910061 0.7921835695
135.0440559 2.958756816
137.0233204 6.065957795
137.0597059 0.9140035177
139.0389705 10.13424476
141.0546206 2.410139201
143.0702706 1.010614869
145.0859207 1.012062446
149.0597059 0.8229533606
165.0546206 0.8972819462
465.1180087 1.324137954

Name: +ve in-silico MS/MS by CFM-ID for YAPWSBINQQMSTD-OKKOYFSCSA-N
ID: YAPWSBINQQMSTD-OKKOYFSCSA-N
Comment: Energy0
Num peaks: 8
177.0757499 2.702685311
267.0651853 12.20082829
269.0808353 1.417915671
285.0757499 30.0416838
425.1230941 1.800513902
429.1180087 1.919499407
443.1336587 13.50553475
461.1442234 17.73178611

Name: +ve in-silico MS/MS by CFM-ID for YAPWSBINQQMSTD-OKKOYFSCSA-N
ID: YAPWSBINQQMSTD-OKKOYFSCSA-N
Comment: Energy1
Num peaks: 13
43.01784114 0.9378411187
107.0491413 1.668073349
159.0651853 2.269225295
177.0757499 3.044060185
255.0651853 1.438837711
257.0808353 1.582185232
267.0651853 22.88223314
269.0808353 0.922720857
283.0600999 1.54716749
285.0757499 38.98852542
425.1230941 1.219569854
443.1336587 2.718844595
461.1442234 1.456700744

Name: +ve in-silico MS/MS by CFM-ID for YAPWSBINQQMSTD-OKKOYFSCSA-N
ID: YAPWSBINQQMSTD-OKKOYFSCSA-N
Comment: Energy2
Num peaks: 31
43.01784114 1.289324246
45.0334912 0.8812718169
47.04914126 0.7633785709
57.0334912 1.406399221
69.0334912 0.8418002249
105.0546206 0.7790801418
107.0491413 3.128210581
133.0647913 0.8759668979
135.0651853 0.7202428947
137.0233204 1.216998584
147.0651853 0.9235583534
155.0338851 1.010542163
159.0651853 1.643851411
161.0808353 1.438710865
179.0338851 1.446958024
223.0389705 0.9078097986
227.0338851 1.08801435
239.0338851 3.492214129
241.0495352 4.841879312
243.0651853 0.9657156331
255.0651853 2.049366968
257.0444498 0.9770812262
257.0808353 1.777681913
263.0550145 0.8959381401
267.0651853 13.48924108
269.0808353 1.632503353
283.0600999 0.8933657103
285.0757499 9.415045417
289.1070501 0.9204490042
291.1227001 0.9204490042
443.1336587 1.244426432

Name: +ve in-silico MS/MS by CFM-ID for YLYJXNTZVUEFJZ-DODNOZFWSA-N
ID: YLYJXNTZVUEFJZ-DODNOZFWSA-N
Comment: Energy0
Num peaks: 10
107.0491413 4.377051532
163.0600999 2.762379146
281.0808353 10.67717577
283.0600999 2.679063724
283.0964854 1.830881386
299.0914 26.28975437
425.1230941 1.682137823
429.1180087 1.561000373
443.1336587 13.16162128
461.1442234 16.3203901

Name: +ve in-silico MS/MS by CFM-ID for YLYJXNTZVUEFJZ-DODNOZFWSA-N
ID: YLYJXNTZVUEFJZ-DODNOZFWSA-N
Comment: Energy1
Num peaks: 15
43.01784114 1.319094931
107.0491413 6.518668522
109.0647913 1.608052833
145.0495352 2.56529283
163.0600999 3.129629546
267.0651853 3.411671941
269.0808353 2.2765885
271.0964854 3.237876589
281.0808353 9.710174016
283.0600999 8.113469676
297.0757499 1.294965306
299.0914 31.52473055
425.1230941 1.307258043
443.1336587 2.893129055
461.1442234 1.485921404

Name: +ve in-silico MS/MS by CFM-ID for YLYJXNTZVUEFJZ-DODNOZFWSA-N
ID: YLYJXNTZVUEFJZ-DODNOZFWSA-N
Comment: Energy2
Num peaks: 31
43.01784114 3.395774261
45.0334912 1.069532361
55.01784114 1.01721795
59.01275576 0.6914346158
63.02292652 0.9072922996
71.01275576 0.6939839537
87.00767038 0.8741965693
89.02332044 0.7913972313
101.0233204 0.6897371409
103.0389705 0.7666547794
107.0491413 5.641993904
109.0647913 1.843888076
121.0647913 0.6876922799
123.0440559 0.8288819963
133.0647913 0.7705310958
145.0495352 1.611772405
147.0651853 1.70677866
163.0600999 1.370131357
227.0702706 1.799977874
251.0702706 0.7823475825
253.0495352 2.192963792
255.0651853 3.132364047
267.0651853 4.383944955
269.0808353 0.9165750663
271.0964854 1.371465506
281.0808353 5.776709935
283.0600999 8.415884167
283.0964854 1.176920058
299.0914 8.953521143
303.1227001 0.9015308003
305.1383502 0.9015308003

Name: +ve in-silico MS/MS by CFM-ID for BMLIIPOXVWESJG-XMXZYVDCSA-N
ID: BMLIIPOXVWESJG-XMXZYVDCSA-N
Comment: Energy0
Num peaks: 17
123.0440559 1.486187327
125.0597059 0.8165771703
137.0233204 0.9313678523
153.0182351 3.643163391
153.0546206 0.8569218828
269.0808353 1.914322802
287.0914 0.8435655311
289.0706646 1.062801418
303.0499291 1.250674084
347.0761439 0.8921359942
347.1125294 0.8425064266
447.107444 3.057656448
451.1023586 1.045047145
453.1180087 1.167485975
455.1336587 0.9286151875
465.1180087 30.79766789
483.1285734 28.74543935

Name: +ve in-silico MS/MS by CFM-ID for BMLIIPOXVWESJG-XMXZYVDCSA-N
ID: BMLIIPOXVWESJG-XMXZYVDCSA-N
Comment: Energy1
Num peaks: 31
137.0233204 2.67398233
151.0389705 0.8208837471
153.0182351 6.727205424
153.0546206 1.924012694
167.0338851 0.9554630999
183.0287997 1.321643968
195.0287997 1.075163955
269.0808353 1.57910239
271.0964854 1.359442817
281.0808353 1.500997717
283.0964854 1.463987427
285.1121354 0.9718117021
297.0757499 1.578000576
299.0914 2.776351772
301.1070501 1.848954139
303.0499291 1.697950074
315.0863146 1.2590895
317.1019647 1.706462936
331.0812292 1.207235709
341.0655792 0.9808790219
359.0761439 0.8722717204
433.0917939 1.014331117
435.107444 2.386754593
437.1230941 4.131794823
439.1023586 0.8327243559
447.107444 3.947066127
451.1023586 1.476655067
453.1180087 2.665847228
455.1336587 2.443158521
465.1180087 11.42218947
483.1285734 4.201110228

Name: +ve in-silico MS/MS by CFM-ID for BMLIIPOXVWESJG-XMXZYVDCSA-N
ID: BMLIIPOXVWESJG-XMXZYVDCSA-N
Comment: Energy2
Num peaks: 31
79.01784114 2.105564807
81.0334912 1.293857694
107.0491413 2.320267694
121.0284058 1.588539634
123.0440559 4.002429427
127.0389705 1.145514225
135.0440559 1.708075295
137.0233204 2.145675576
137.0597059 2.568528482
139.0389705 2.055236606
139.075356 1.389661417
141.0546206 0.8628831582
149.0233204 1.317423475
151.0389705 3.161314875
153.0182351 5.892251219
155.0702706 1.935061274
159.0440559 1.178008893
161.0233204 3.461178076
163.0389705 1.027051913
165.0546206 1.132652575
177.0546206 1.573179385
269.0808353 1.315873935
271.0600999 0.9877630359
311.0550145 0.9924979929
313.0706646 0.935837293
315.0863146 1.049734903
329.0655792 1.13807723
329.1019647 0.861161011
331.0812292 1.397754656
447.107444 1.605989337
465.1180087 1.460157435

Name: +ve in-silico MS/MS by CFM-ID for NFXXYTHJSNYWNE-XNBWIAOKSA-N
ID: NFXXYTHJSNYWNE-XNBWIAOKSA-N
Comment: Energy0
Num peaks: 26
105.0334912 1.476031693
121.0284058 4.525523883
123.0440559 0.8692945722
147.0440559 1.207560052
151.0389705 0.6514310335
163.0600999 2.138435063
177.0546206 0.6689182487
205.0495352 0.8426664422
207.0651853 1.404583317
265.0706646 0.7115584052
267.0651853 1.288181643
267.0863146 1.47682652
269.0808353 0.952742429
269.1019647 1.100117067
271.0812292 0.8835963483
279.0499291 0.7579012295
281.0808353 6.731665471
283.0600999 1.014693423
283.0812292 2.237354399
287.1125294 3.332376544
299.0914 20.23100991
429.1180087 1.673901302
431.1336587 2.072360762
433.1493088 0.7068599394
443.1336587 8.848429465
461.1442234 12.75987935

Name: +ve in-silico MS/MS by CFM-ID for NFXXYTHJSNYWNE-XNBWIAOKSA-N
ID: NFXXYTHJSNYWNE-XNBWIAOKSA-N
Comment: Energy1
Num peaks: 29
105.0334912 2.191046993
121.0284058 7.006991622
123.0440559 1.951212616
135.0440559 2.19660822
145.0495352 1.925042708
147.0440559 3.333802845
149.0597059 2.16621846
151.0389705 1.599710636
153.0546206 1.36481523
163.0600999 2.12942689
165.0546206 7.456875143
175.0389705 3.462308214
177.0546206 1.875800564
191.0338851 0.9816208881
205.0495352 1.092075063
207.0651853 0.8705477517
253.0859207 2.167494343
267.0651853 1.594285574
267.0863146 1.086449459
269.0808353 5.953619023
271.0812292 0.7237454359
271.0964854 0.7398504057
281.0808353 5.703851903
283.0600999 1.994885481
285.0757499 0.9806609361
285.0968793 0.8023211818
299.0914 14.64960813
443.1336587 1.513552149
461.1442234 0.7616636975

Name: +ve in-silico MS/MS by CFM-ID for NFXXYTHJSNYWNE-XNBWIAOKSA-N
ID: NFXXYTHJSNYWNE-XNBWIAOKSA-N
Comment: Energy2
Num peaks: 31
43.01784114 1.331435364
87.00767038 0.8445670525
105.0334912 5.423804766
107.0491413 1.57855753
121.0284058 6.503235654
123.0440559 3.043492094
135.0440559 1.066549068
145.0495352 1.338271536
147.0440559 1.578493012
147.0651853 1.097607844
149.0233204 1.989451836
159.0440559 4.039201511
161.0597059 0.7548926036
163.0600999 1.239418391
165.0546206 5.448619195
169.0859207 0.7256376755
175.0389705 1.881271484
177.0546206 1.107747461
205.0495352 1.04628362
233.0444498 0.7989388969
251.0702706 1.586579729
253.0859207 1.796799868
267.0651853 2.751866806
269.0808353 2.496847603
271.0964854 1.295193255
281.0808353 1.933116755
283.0600999 2.047726726
283.0964854 0.7411374772
299.0914 4.248795697
399.107444 0.7264572754
433.1493088 0.8200630969

Name: +ve in-silico MS/MS by CFM-ID for RQUBDJXLQFSULT-FPKZUJDXSA-N
ID: RQUBDJXLQFSULT-FPKZUJDXSA-N
Comment: Energy0
Num peaks: 31
103.0389705 0.576174364
107.0491413 1.354440639
121.0284058 0.5398841045
135.0440559 1.800918335
163.0600999 2.058924941
189.0546206 0.8596401018
237.0546206 0.4700594835
239.0702706 1.265902393
241.0859207 2.538593069
251.0702706 0.7889204195
255.1015708 0.8039667892
263.0702706 0.4957217798
271.0812292 0.6325752318
281.0655792 0.4528210044
281.0808353 8.177019312
283.0964854 0.8997349385
293.0655792 0.4440512165
295.0812292 1.457167719
297.0968793 1.693944256
299.0914 19.31173078
299.1125294 0.7918656781
353.0867085 0.7958229105
383.1125294 0.6279491058
399.107444 1.609657311
401.1230941 4.499595446
415.1387441 0.7818013961
417.1543942 0.8180710075
425.1230941 0.7225447508
433.1493088 1.249824251
443.1336587 10.66273697
461.1442234 11.1763218

Name: +ve in-silico MS/MS by CFM-ID for RQUBDJXLQFSULT-FPKZUJDXSA-N
ID: RQUBDJXLQFSULT-FPKZUJDXSA-N
Comment: Energy1
Num peaks: 31
107.0491413 1.104061472
111.0440559 1.254450336
117.0334912 1.621797785
119.0491413 0.9602671913
121.0284058 2.21391881
123.0440559 1.346753136
135.0440559 3.015035622
137.0597059 1.2160958
145.0495352 1.815341368
163.0389705 0.767747665
163.0600999 2.448393515
187.0389705 1.230411212
189.0546206 1.4832502
193.0495352 2.664567267
203.0338851 1.084082896
239.0702706 0.9321067951
241.0859207 2.618891352
243.1015708 1.274475447
251.0702706 1.444141992
253.0859207 2.201940421
255.1015708 3.51206617
257.0808353 1.25215486
269.0808353 1.089120866
271.0964854 4.057734798
281.0808353 9.708949172
299.0914 14.42202831
335.0761439 1.177230568
353.0867085 1.325082054
401.1230941 1.005297573
433.1493088 0.952958258
443.1336587 1.90544413

Name: +ve in-silico MS/MS by CFM-ID for RQUBDJXLQFSULT-FPKZUJDXSA-N
ID: RQUBDJXLQFSULT-FPKZUJDXSA-N
Comment: Energy2
Num peaks: 31
43.01784114 1.279389165
87.00767038 0.8773349073
95.04914126 0.681391937
103.0389705 0.6583966986
105.0334912 1.218344047
107.0491413 1.515571092
117.0334912 2.418753533
121.0284058 16.65282606
121.0647913 1.370518344
123.0440559 4.044676125
133.0284058 0.6722146616
135.0440559 8.924655816
139.075356 0.75802785
145.0495352 1.024119624
147.0651853 0.8719032105
163.0389705 1.336170713
163.0600999 1.814464647
193.0495352 4.033345576
237.0546206 0.8643371297
239.0702706 1.532665506
241.0859207 1.359612803
253.0859207 0.8854208048
255.1015708 1.549870165
269.0808353 0.9147174722
271.0964854 1.054773585
281.0808353 3.175710819
283.0964854 0.6499381732
295.0812292 0.8630105296
299.0914 2.72730912
433.1493088 0.7666012007
443.1336587 0.734695852

Name: +ve in-silico MS/MS by CFM-ID for NZXFMXDJYAHTHS-RKFPQKHCSA-N
ID: NZXFMXDJYAHTHS-RKFPQKHCSA-N
Comment: Energy0
Num peaks: 18
121.0284058 2.724400543
123.0440559 3.682816018
125.0233204 1.339014204
135.0440559 4.953028277
137.0233204 4.419158202
137.0597059 1.270435082
139.0389705 19.43937821
139.075356 1.05053797
141.0546206 1.072203684
155.0338851 2.489234688
159.0440559 1.245525647
175.0389705 1.168748279
177.0546206 7.13408942
289.0706646 6.01859694
307.0812292 4.457966258
455.1336587 1.171101953
465.1180087 3.412102873
483.1285734 13.51400617

Name: +ve in-silico MS/MS by CFM-ID for NZXFMXDJYAHTHS-RKFPQKHCSA-N
ID: NZXFMXDJYAHTHS-RKFPQKHCSA-N
Comment: Energy1
Num peaks: 26
121.0284058 9.515161013
123.0440559 9.338900596
125.0233204 1.554120587
125.0597059 1.587298701
127.075356 1.290829949
129.0910061 1.215854238
135.0440559 5.248452469
137.0233204 5.061184039
137.0597059 1.958529511
139.0389705 11.03912225
149.0597059 2.685150555
151.0389705 1.541169105
153.0182351 1.902373954
155.0338851 3.911642273
159.0440559 1.666532879
177.0546206 4.532692133
275.0550145 1.139918467
277.0706646 2.178173963
279.0863146 1.101710558
289.0706646 2.989445017
307.0812292 3.259742631
345.0968793 0.7438826992
453.1180087 1.281194433
455.1336587 1.137789455
465.1180087 1.275800169
483.1285734 1.169106109

Name: +ve in-silico MS/MS by CFM-ID for NZXFMXDJYAHTHS-RKFPQKHCSA-N
ID: NZXFMXDJYAHTHS-RKFPQKHCSA-N
Comment: Energy2
Num peaks: 31
41.00219107 0.8743670964
53.00219107 0.979326975
65.03857658 0.815245455
67.01784114 0.7779077116
69.0334912 1.231765197
92.99710569 1.373128775
93.0334912 1.373978926
95.01275576 2.356810044
95.04914126 2.178505843
97.02840582 1.70210445
105.0334912 3.656009402
107.0491413 2.730224347
109.0647913 1.116186205
111.0440559 0.9052899951
111.0804414 0.8056069351
121.0284058 8.093098393
123.0440559 7.661901968
125.0233204 2.015560196
125.0597059 2.211568898
127.075356 1.67891106
129.0910061 0.7921835695
135.0440559 2.958756816
137.0233204 6.065957795
137.0597059 0.9140035177
139.0389705 10.13424476
141.0546206 2.410139201
143.0702706 1.010614869
145.0859207 1.012062446
149.0597059 0.8229533606
165.0546206 0.8972819462
465.1180087 1.324137954

Name: +ve in-silico MS/MS by CFM-ID for BUFSOAPRBDGDFM-IQGLISFBSA-N
ID: BUFSOAPRBDGDFM-IQGLISFBSA-N
Comment: Energy0
Num peaks: 11
61.02840582 4.230556856
197.0808353 1.410465905
287.0550145 1.475837164
391.0812292 2.112975434
421.0917939 7.044689702
447.107444 4.994948672
451.1023586 2.492476614
453.1180087 1.071531831
455.1336587 1.224386876
465.1180087 23.10208316
483.1285734 31.71914766

Name: +ve in-silico MS/MS by CFM-ID for BUFSOAPRBDGDFM-IQGLISFBSA-N
ID: BUFSOAPRBDGDFM-IQGLISFBSA-N
Comment: Energy1
Num peaks: 31
61.02840582 4.065542064
63.04405588 0.8158440607
73.02840582 0.6532537826
91.0389705 1.196741285
135.0440559 0.8857644316
137.0597059 0.6989729614
179.0702706 1.072460057
181.0495352 0.8079090287
197.0808353 1.749785531
243.0651853 0.691801217
287.0550145 1.088282223
287.0914 0.8177622354
305.1019647 0.6172254895
363.0863146 1.065732776
391.0812292 5.071672083
393.0968793 3.562514767
403.0812292 1.643694889
405.0968793 0.8605364366
421.0917939 6.615741727
423.107444 1.121082652
433.0917939 0.7326239643
435.107444 0.9702630283
437.0867085 0.6254964345
437.1230941 2.387550503
439.1023586 1.218884111
447.107444 7.137897786
451.1023586 2.401910803
453.1180087 2.136940843
455.1336587 2.725458662
465.1180087 12.79935759
483.1285734 6.744809508

Name: +ve in-silico MS/MS by CFM-ID for BUFSOAPRBDGDFM-IQGLISFBSA-N
ID: BUFSOAPRBDGDFM-IQGLISFBSA-N
Comment: Energy2
Num peaks: 31
31.01784114 1.40605401
43.01784114 2.837013645
45.0334912 1.859524776
56.99710569 2.278811545
61.02840582 7.500385179
107.0491413 2.400237003
109.0284058 1.546157596
121.0284058 1.690568157
135.0440559 3.544122959
137.0233204 0.9459733823
137.0597059 2.074450188
151.0389705 1.424439424
153.0182351 1.470300349
179.0702706 1.18167777
181.0859207 1.49693009
227.0338851 1.260263515
229.0495352 1.022764789
243.0651853 2.320222116
257.0808353 0.9412615993
269.0444498 2.007484147
271.0600999 1.487021424
285.0393644 1.039994879
287.0550145 3.367362156
287.0914 1.163171684
391.0812292 1.419327367
405.0968793 1.341925301
439.1023586 1.118577204
447.107444 1.294906347
451.1023586 1.522306176
455.1336587 1.131704719
465.1180087 3.094515581

Name: +ve in-silico MS/MS by CFM-ID for OZUNHAWIRUDPHS-HKTJVKLFSA-N
ID: OZUNHAWIRUDPHS-HKTJVKLFSA-N
Comment: Energy0
Num peaks: 25
123.0440559 2.226479592
137.0233204 0.9179510627
151.0389705 1.327295863
153.0182351 3.477909639
153.0546206 1.02072137
163.075356 0.8581843539
177.0546206 2.849838098
179.0702706 0.8716936726
181.0859207 1.07972764
183.1015708 0.8769124368
213.0757499 3.700877933
271.0600999 2.926514229
273.0757499 1.689301533
275.0914 1.288652484
277.1070501 1.350380187
287.0550145 3.325600602
287.0914 0.9911190093
289.0706646 0.941421892
303.0499291 1.488725701
347.1125294 1.028221598
439.1023586 0.9657885033
451.1023586 2.289063249
453.1180087 1.240191266
465.1180087 12.78445504
483.1285734 28.67552104

Name: +ve in-silico MS/MS by CFM-ID for OZUNHAWIRUDPHS-HKTJVKLFSA-N
ID: OZUNHAWIRUDPHS-HKTJVKLFSA-N
Comment: Energy1
Num peaks: 31
123.0440559 2.750821896
125.0597059 1.075094169
137.0233204 2.794739259
137.0597059 2.211006819
151.0389705 2.281124169
153.0182351 7.431079322
153.0546206 3.096223171
167.0338851 0.8213189096
183.0287997 1.084304121
195.0287997 0.9107887752
271.0600999 1.054034465
273.0757499 1.615768538
287.0550145 1.846838518
287.0914 0.9727957475
297.0757499 1.367656229
299.0914 2.649839189
301.1070501 2.209740358
317.1019647 1.865595708
347.0761439 0.9465583174
359.0761439 0.8653265546
421.0917939 1.574495115
423.107444 0.9973174862
437.0867085 4.171633206
439.1023586 7.312654562
447.107444 1.046825584
451.1023586 1.520511025
453.1180087 1.747070086
455.1336587 2.465595645
465.1180087 6.683982561
467.0972732 0.8421992054
483.1285734 4.259558431

Name: +ve in-silico MS/MS by CFM-ID for OZUNHAWIRUDPHS-HKTJVKLFSA-N
ID: OZUNHAWIRUDPHS-HKTJVKLFSA-N
Comment: Energy2
Num peaks: 31
91.05422664 1.340635395
97.02840582 0.824703567
105.0334912 1.09886858
107.0491413 5.198688189
111.0440559 1.518041628
121.0284058 4.37465055
123.0440559 8.957390648
125.0597059 0.7132192103
135.0440559 0.7325821467
137.0233204 3.017645657
137.0597059 4.662163093
139.0389705 1.11314612
139.075356 0.9178641579
149.0597059 1.004807451
151.0389705 4.570072977
153.0182351 11.42674444
153.0546206 0.9472952225
155.0338851 0.6930127878
163.075356 1.477161443
165.0910061 0.6898351588
175.0389705 0.7906846193
181.0859207 0.6839734121
255.0651853 0.6669230866
271.0600999 4.182824453
273.0757499 1.977855268
287.0550145 1.613409301
289.0706646 1.383290924
303.0499291 0.9788679565
421.0917939 0.7183524407
423.107444 0.9981751437
465.1180087 1.613421612

Name: +ve in-silico MS/MS by CFM-ID for OZUNHAWIRUDPHS-WAABAYLZSA-N
ID: OZUNHAWIRUDPHS-WAABAYLZSA-N
Comment: Energy0
Num peaks: 25
123.0440559 2.226479592
137.0233204 0.9179510627
151.0389705 1.327295863
153.0182351 3.477909639
153.0546206 1.02072137
163.075356 0.8581843539
177.0546206 2.849838098
179.0702706 0.8716936726
181.0859207 1.07972764
183.1015708 0.8769124368
213.0757499 3.700877933
271.0600999 2.926514229
273.0757499 1.689301533
275.0914 1.288652484
277.1070501 1.350380187
287.0550145 3.325600602
287.0914 0.9911190093
289.0706646 0.941421892
303.0499291 1.488725701
347.1125294 1.028221598
439.1023586 0.9657885033
451.1023586 2.289063249
453.1180087 1.240191266
465.1180087 12.78445504
483.1285734 28.67552104

Name: +ve in-silico MS/MS by CFM-ID for OZUNHAWIRUDPHS-WAABAYLZSA-N
ID: OZUNHAWIRUDPHS-WAABAYLZSA-N
Comment: Energy1
Num peaks: 31
123.0440559 2.750821896
125.0597059 1.075094169
137.0233204 2.794739259
137.0597059 2.211006819
151.0389705 2.281124169
153.0182351 7.431079322
153.0546206 3.096223171
167.0338851 0.8213189096
183.0287997 1.084304121
195.0287997 0.9107887752
271.0600999 1.054034465
273.0757499 1.615768538
287.0550145 1.846838518
287.0914 0.9727957475
297.0757499 1.367656229
299.0914 2.649839189
301.1070501 2.209740358
317.1019647 1.865595708
347.0761439 0.9465583174
359.0761439 0.8653265546
421.0917939 1.574495115
423.107444 0.9973174862
437.0867085 4.171633206
439.1023586 7.312654562
447.107444 1.046825584
451.1023586 1.520511025
453.1180087 1.747070086
455.1336587 2.465595645
465.1180087 6.683982561
467.0972732 0.8421992054
483.1285734 4.259558431

Name: +ve in-silico MS/MS by CFM-ID for OZUNHAWIRUDPHS-WAABAYLZSA-N
ID: OZUNHAWIRUDPHS-WAABAYLZSA-N
Comment: Energy2
Num peaks: 31
91.05422664 1.340635395
97.02840582 0.824703567
105.0334912 1.09886858
107.0491413 5.198688189
111.0440559 1.518041628
121.0284058 4.37465055
123.0440559 8.957390648
125.0597059 0.7132192103
135.0440559 0.7325821467
137.0233204 3.017645657
137.0597059 4.662163093
139.0389705 1.11314612
139.075356 0.9178641579
149.0597059 1.004807451
151.0389705 4.570072977
153.0182351 11.42674444
153.0546206 0.9472952225
155.0338851 0.6930127878
163.075356 1.477161443
165.0910061 0.6898351588
175.0389705 0.7906846193
181.0859207 0.6839734121
255.0651853 0.6669230866
271.0600999 4.182824453
273.0757499 1.977855268
287.0550145 1.613409301
289.0706646 1.383290924
303.0499291 0.9788679565
421.0917939 0.7183524407
423.107444 0.9981751437
465.1180087 1.613421612

Name: +ve in-silico MS/MS by CFM-ID for UUDFVIVHWVHNHP-UGHDMCJKSA-N
ID: UUDFVIVHWVHNHP-UGHDMCJKSA-N
Comment: Energy0
Num peaks: 13
101.0597059 0.9903957663
123.0440559 0.9527982104
147.0651853 0.7597361297
149.0808353 2.012747266
161.0808353 2.258890456
283.0600999 11.69271644
285.0393644 1.475471368
285.0757499 1.389771552
301.0706646 27.93936091
425.1230941 1.5481934
429.1180087 0.7600536047
443.1336587 11.40265209
461.1442234 16.93811327

Name: +ve in-silico MS/MS by CFM-ID for UUDFVIVHWVHNHP-UGHDMCJKSA-N
ID: UUDFVIVHWVHNHP-UGHDMCJKSA-N
Comment: Energy1
Num peaks: 13
123.0440559 1.141883792
143.0702706 2.27041785
161.0808353 2.542995652
255.0651853 2.245200764
271.0600999 6.996654281
273.0757499 9.349623447
283.0600999 17.53061415
285.0393644 3.632761595
299.0550145 1.257384953
301.0706646 27.93733273
425.1230941 1.149337136
443.1336587 2.539937862
461.1442234 1.441474135

Name: +ve in-silico MS/MS by CFM-ID for UUDFVIVHWVHNHP-UGHDMCJKSA-N
ID: UUDFVIVHWVHNHP-UGHDMCJKSA-N
Comment: Energy2
Num peaks: 31
43.01784114 1.543178846
53.00219107 1.155666264
55.01784114 1.32597264
57.0334912 1.680454646
59.04914126 1.342567289
69.0334912 0.9913612458
71.04914126 1.209225368
87.04405588 1.478922277
89.05970595 1.341102161
101.0233204 0.886635055
119.0702706 1.074790685
123.0440559 2.693961325
137.0233204 1.001856429
143.0702706 1.071746224
145.0859207 1.588722656
179.0338851 1.261324899
191.0338851 0.9184392676
227.0338851 0.9989653806
229.0495352 1.311636194
255.0287997 1.110556323
257.0444498 1.317303927
259.0600999 0.8591710276
271.0600999 1.902303964
273.0393644 0.8939239317
273.0757499 1.43368634
283.0600999 11.72700712
285.0393644 5.391191351
285.0757499 1.450816381
299.0550145 0.9424318601
301.0706646 10.51054299
307.1176147 0.8163928189

Name: +ve in-silico MS/MS by CFM-ID for CMWWUGWVBOQQMD-SEIWRWBWSA-N
ID: CMWWUGWVBOQQMD-SEIWRWBWSA-N
Comment: Energy0
Num peaks: 10
123.0440559 1.10015532
147.0651853 2.933966921
283.0600999 1.331196783
297.0757499 11.23710585
299.0550145 2.818516514
299.0914 1.556968903
315.0863146 27.62878401
429.1180087 1.507496653
443.1336587 11.99074469
461.1442234 18.5899443

Name: +ve in-silico MS/MS by CFM-ID for CMWWUGWVBOQQMD-SEIWRWBWSA-N
ID: CMWWUGWVBOQQMD-SEIWRWBWSA-N
Comment: Energy1
Num peaks: 13
123.0440559 1.545724961
129.0546206 1.445511478
147.0651853 4.094565924
269.0808353 2.108193015
283.0600999 3.103266147
285.0757499 7.250969552
287.0914 8.757633633
297.0757499 14.30140426
299.0550145 6.903919658
313.0706646 1.207124151
315.0863146 26.18709334
443.1336587 1.949421572
461.1442234 1.583532374

Name: +ve in-silico MS/MS by CFM-ID for CMWWUGWVBOQQMD-SEIWRWBWSA-N
ID: CMWWUGWVBOQQMD-SEIWRWBWSA-N
Comment: Energy2
Num peaks: 31
55.01784114 0.9372897237
57.0334912 0.9900495265
85.02840582 1.422168877
87.00767038 0.6988403593
87.04405588 1.622696359
89.05970595 1.038556434
99.04405588 0.711191572
123.0440559 6.057111091
125.0597059 0.6849852334
129.0546206 1.053183533
131.0702706 1.602042506
139.0389705 0.7104438484
149.0597059 0.7500688972
151.0389705 1.588813372
165.0546206 0.8459851673
167.0338851 0.7270524518
191.0338851 3.752394135
193.0495352 0.910058464
217.0495352 0.7947523683
243.0651853 1.53208626
271.0600999 0.9055749043
273.0757499 1.147281591
283.0600999 3.919361495
285.0757499 1.77839975
287.0914 1.42908341
297.0757499 7.943208586
299.0550145 8.563937705
299.0914 1.724523948
315.0863146 6.931905535
319.1176147 0.8841783016
321.1332648 0.9444258086

Name: +ve in-silico MS/MS by CFM-ID for TZMZDIPNNPCEQG-XQBAVTGNSA-N
ID: TZMZDIPNNPCEQG-XQBAVTGNSA-N
Comment: Energy0
Num peaks: 6
421.0917939 0.2626143703
439.1023586 0.4898010303
441.1180087 0.4047659897
465.1180087 5.42299565
483.1285734 34.58794604
501.139138 56.0724428

Name: +ve in-silico MS/MS by CFM-ID for TZMZDIPNNPCEQG-XQBAVTGNSA-N
ID: TZMZDIPNNPCEQG-XQBAVTGNSA-N
Comment: Energy1
Num peaks: 6
455.1336587 7.952110978
465.1180087 11.93783087
471.1285734 4.868840855
473.1442234 4.878795636
483.1285734 27.48267047
501.139138 27.82800876

Name: +ve in-silico MS/MS by CFM-ID for TZMZDIPNNPCEQG-XQBAVTGNSA-N
ID: TZMZDIPNNPCEQG-XQBAVTGNSA-N
Comment: Energy2
Num peaks: 18
29.00219107 3.665719159
381.0968793 1.540904187
393.0968793 1.893445906
395.1125294 1.353246528
397.0917939 1.694473056
409.0917939 5.603711394
411.107444 3.627919307
413.1230941 3.561823624
421.0917939 8.104731924
423.107444 7.236887313
425.1230941 6.409647337
427.1387441 2.812091116
439.1023586 1.891553381
441.1180087 2.253067734
455.1336587 4.462029167
465.1180087 16.54073939
469.1129233 1.100740546
483.1285734 6.496526364

Name: +ve in-silico MS/MS by CFM-ID for KSVHMKKTIJUFJJ-JFRBDUGISA-N
ID: KSVHMKKTIJUFJJ-JFRBDUGISA-N
Comment: Energy0
Num peaks: 22
91.05422664 1.03857209
93.06987671 0.9661954133
123.0440559 2.416624922
125.0597059 0.8906165465
129.0334912 1.010750464
131.0491413 7.84009085
149.0597059 1.868365646
151.0389705 11.22778098
153.0182351 0.8945950243
153.0546206 1.18542359
169.0495352 18.46147281
267.0863146 1.178863829
293.1019647 1.513334332
295.0812292 1.50771651
297.0968793 0.878444624
311.0761439 0.6920566525
313.0917939 4.78160553
397.1281794 0.8267022188
415.1387441 2.90149458
425.1230941 1.097720325
443.1336587 7.879983988
461.1442234 9.165934626

Name: +ve in-silico MS/MS by CFM-ID for KSVHMKKTIJUFJJ-JFRBDUGISA-N
ID: KSVHMKKTIJUFJJ-JFRBDUGISA-N
Comment: Energy1
Num peaks: 19
91.05422664 1.837821114
103.0542266 2.719367004
107.0491413 0.8062031645
123.0440559 5.927396347
125.0597059 3.708835808
131.0491413 7.649962347
139.0389705 1.235564329
141.0546206 0.8020784162
147.0651853 0.8993016976
151.0389705 17.12694791
153.0182351 2.476100525
153.0546206 1.095989263
169.0495352 25.50402108
267.0863146 0.991181866
293.1019647 1.532194797
295.0812292 1.180106313
313.0917939 2.499017376
415.1387441 0.9360646973
443.1336587 1.507400752

Name: +ve in-silico MS/MS by CFM-ID for KSVHMKKTIJUFJJ-JFRBDUGISA-N
ID: KSVHMKKTIJUFJJ-JFRBDUGISA-N
Comment: Energy2
Num peaks: 31
57.0334912 0.7748628388
81.0334912 1.356750048
91.05422664 2.617441588
93.06987671 0.7949147525
95.01275576 1.259418507
97.02840582 3.784537986
99.04405588 1.871338466
101.0385766 0.9642707381
103.0542266 5.343670916
107.0491413 1.560004228
109.0284058 0.5566035468
123.0440559 6.623159089
125.0233204 0.7559642611
125.0597059 2.589074814
131.0491413 5.469106585
135.0440559 0.535715289
141.0546206 0.5394502569
145.0495352 0.5702045951
147.0651853 1.523359882
149.0597059 0.9452873988
151.0389705 9.267112682
153.0182351 4.488456026
163.0600999 0.6169985497
169.0495352 11.03180429
173.0808353 0.7098949983
175.0964854 0.7098949983
267.0863146 0.6048619199
291.0863146 0.7355262941
293.1019647 0.8534586195
399.107444 0.7812574957
443.1336587 0.6884959565

Name: +ve in-silico MS/MS by CFM-ID for LFZAQSKKPHEVOT-ZQQDKFTKSA-N
ID: LFZAQSKKPHEVOT-ZQQDKFTKSA-N
Comment: Energy0
Num peaks: 31
105.0334912 4.400230456
107.0491413 1.150702653
109.0647913 0.9024053724
121.0284058 4.368000925
123.0440559 1.04838196
125.0597059 0.8913342617
129.0334912 1.074474087
145.0284058 1.981207693
147.0440559 6.949539163
161.0233204 0.9136419683
163.0389705 6.791232763
175.0600999 1.085725849
275.0914 1.763831325
291.0863146 2.538867545
293.1019647 0.9213885454
307.0812292 0.7795969426
319.0812292 1.095753404
321.0968793 3.761908052
335.0761439 0.6749153763
337.0917939 3.658167484
339.107444 2.587553033
355.1023586 2.174855211
379.1023586 0.6481497563
395.0972732 0.6481497563
437.1230941 0.6745011808
453.1180087 1.08934576
455.1336587 5.034635738
457.1493088 1.26088809
473.1442234 0.7288163921
483.1285734 6.690644275
501.139138 8.859382944

Name: +ve in-silico MS/MS by CFM-ID for LFZAQSKKPHEVOT-ZQQDKFTKSA-N
ID: LFZAQSKKPHEVOT-ZQQDKFTKSA-N
Comment: Energy1
Num peaks: 31
105.0334912 6.288466398
107.0491413 2.816862776
119.0491413 2.696113434
121.0284058 5.734167229
123.0440559 2.050174855
129.0334912 2.031522051
135.0440559 3.2138223
145.0284058 2.357006488
147.0440559 7.414723904
163.0389705 6.526600711
175.0600999 2.167608221
191.0550145 1.927839788
193.0706646 1.210161996
275.0914 1.060046461
291.0863146 2.273595593
293.1019647 0.9995327771
307.0812292 1.253069666
309.0968793 0.7388943118
319.0812292 0.7221248175
321.0968793 3.137351028
337.0917939 2.882405604
339.107444 1.991995888
355.1023586 1.860293831
391.1023586 0.8311933547
407.0972732 0.8311933547
455.1336587 1.333314573
457.1493088 1.164683535
471.1285734 2.055195588
473.1442234 1.862917593
483.1285734 3.110616977
501.139138 0.9765429112

Name: +ve in-silico MS/MS by CFM-ID for LFZAQSKKPHEVOT-ZQQDKFTKSA-N
ID: LFZAQSKKPHEVOT-ZQQDKFTKSA-N
Comment: Energy2
Num peaks: 31
41.00219107 0.8187383169
65.03857658 1.395253312
75.02292652 0.9892124322
77.03857658 1.796931783
79.05422664 1.069212214
91.05422664 0.8869839713
105.0334912 5.854431179
107.0491413 2.244467059
109.0284058 1.574797678
117.0334912 1.205485873
119.0491413 2.039311506
121.0284058 4.299444658
123.0440559 0.8568595262
133.0284058 0.7723628543
135.0440559 1.932061592
145.0284058 1.334872286
147.0440559 2.589434861
159.0651853 0.9120272046
163.0389705 2.488579579
171.0287997 0.8643080776
173.0444498 1.285931171
175.0600999 5.196729829
191.0550145 3.520510503
205.0495352 1.251370192
207.0651853 0.8803847736
275.0914 1.364964286
291.0863146 2.024291285
307.0812292 0.9545220018
321.0968793 0.8281390085
473.1442234 0.8709978809
483.1285734 1.943995819

Name: +ve in-silico MS/MS by CFM-ID for NZXFMXDJYAHTHS-RCZVLFRGSA-N
ID: NZXFMXDJYAHTHS-RCZVLFRGSA-N
Comment: Energy0
Num peaks: 18
121.0284058 2.724400543
123.0440559 3.682816018
125.0233204 1.339014204
135.0440559 4.953028277
137.0233204 4.419158202
137.0597059 1.270435082
139.0389705 19.43937821
139.075356 1.05053797
141.0546206 1.072203684
155.0338851 2.489234688
159.0440559 1.245525647
175.0389705 1.168748279
177.0546206 7.13408942
289.0706646 6.01859694
307.0812292 4.457966258
455.1336587 1.171101953
465.1180087 3.412102873
483.1285734 13.51400617

Name: +ve in-silico MS/MS by CFM-ID for NZXFMXDJYAHTHS-RCZVLFRGSA-N
ID: NZXFMXDJYAHTHS-RCZVLFRGSA-N
Comment: Energy1
Num peaks: 26
121.0284058 9.515161013
123.0440559 9.338900596
125.0233204 1.554120587
125.0597059 1.587298701
127.075356 1.290829949
129.0910061 1.215854238
135.0440559 5.248452469
137.0233204 5.061184039
137.0597059 1.958529511
139.0389705 11.03912225
149.0597059 2.685150555
151.0389705 1.541169105
153.0182351 1.902373954
155.0338851 3.911642273
159.0440559 1.666532879
177.0546206 4.532692133
275.0550145 1.139918467
277.0706646 2.178173963
279.0863146 1.101710558
289.0706646 2.989445017
307.0812292 3.259742631
345.0968793 0.7438826992
453.1180087 1.281194433
455.1336587 1.137789455
465.1180087 1.275800169
483.1285734 1.169106109

Name: +ve in-silico MS/MS by CFM-ID for NZXFMXDJYAHTHS-RCZVLFRGSA-N
ID: NZXFMXDJYAHTHS-RCZVLFRGSA-N
Comment: Energy2
Num peaks: 31
41.00219107 0.8743670964
53.00219107 0.979326975
65.03857658 0.815245455
67.01784114 0.7779077116
69.0334912 1.231765197
92.99710569 1.373128775
93.0334912 1.373978926
95.01275576 2.356810044
95.04914126 2.178505843
97.02840582 1.70210445
105.0334912 3.656009402
107.0491413 2.730224347
109.0647913 1.116186205
111.0440559 0.9052899951
111.0804414 0.8056069351
121.0284058 8.093098393
123.0440559 7.661901968
125.0233204 2.015560196
125.0597059 2.211568898
127.075356 1.67891106
129.0910061 0.7921835695
135.0440559 2.958756816
137.0233204 6.065957795
137.0597059 0.9140035177
139.0389705 10.13424476
141.0546206 2.410139201
143.0702706 1.010614869
145.0859207 1.012062446
149.0597059 0.8229533606
165.0546206 0.8972819462
465.1180087 1.324137954

Name: +ve in-silico MS/MS by CFM-ID for SZQUAPJIXVTPBU-ZQQDKFTKSA-N
ID: SZQUAPJIXVTPBU-ZQQDKFTKSA-N
Comment: Energy0
Num peaks: 29
105.0334912 4.62877502
107.0491413 1.215889842
109.0647913 1.026480188
121.0284058 4.720488653
123.0440559 1.178563923
125.0597059 1.014207281
129.0334912 1.191110944
135.0440559 0.6073262622
145.0284058 2.214625528
147.0440559 7.550189802
161.0233204 1.02245757
163.0389705 7.57084059
175.0600999 1.112405802
275.0914 1.113676925
291.0863146 0.8541547613
303.0863146 1.006285204
319.0812292 1.843179856
321.0968793 4.323748041
335.0761439 0.8499409111
337.0917939 5.190839569
339.107444 2.99641524
355.1023586 2.823355801
379.1023586 0.7363982961
395.0972732 0.7363982961
465.1180087 1.243110068
471.1285734 0.7662773986
473.1442234 0.8564759195
483.1285734 8.916775003
501.139138 10.88719526

Name: +ve in-silico MS/MS by CFM-ID for SZQUAPJIXVTPBU-ZQQDKFTKSA-N
ID: SZQUAPJIXVTPBU-ZQQDKFTKSA-N
Comment: Energy1
Num peaks: 31
53.00219107 0.6811328946
105.0334912 6.0414279
107.0491413 2.696208376
109.0284058 0.6763534632
119.0491413 2.659199181
121.0284058 5.708241122
123.0440559 2.157393911
129.0334912 2.117320976
135.0440559 3.225646658
145.0284058 2.446877523
147.0440559 7.331973868
161.0233204 0.6535061356
163.0389705 6.974821591
175.0600999 1.62314401
191.0550145 2.013635002
193.0706646 1.23251323
291.0863146 1.498094416
319.0812292 1.168084035
321.0968793 3.722036487
323.1125294 0.8211786157
337.0917939 4.370846112
339.107444 2.005640247
355.1023586 2.028392673
391.1023586 0.8695882044
407.0972732 0.8695882044
455.1336587 0.887006397
465.1180087 1.340708816
471.1285734 1.349131116
473.1442234 1.529762274
483.1285734 2.925105183
501.139138 1.06077103

Name: +ve in-silico MS/MS by CFM-ID for SZQUAPJIXVTPBU-ZQQDKFTKSA-N
ID: SZQUAPJIXVTPBU-ZQQDKFTKSA-N
Comment: Energy2
Num peaks: 31
41.00219107 1.121735588
65.03857658 1.490389213
75.02292652 1.056662275
77.03857658 1.91945629
79.05422664 1.142116874
91.05422664 0.9474633258
105.0334912 5.872959476
107.0491413 2.327399527
109.0284058 1.259272452
117.0334912 1.18748463
119.0491413 1.951846774
121.0284058 4.62310592
123.0440559 1.105264089
135.0440559 1.284586818
145.0284058 0.9475467251
147.0440559 2.17107153
159.0651853 0.9200099582
163.0389705 2.158380222
171.0287997 1.009364824
173.0444498 1.267807802
175.0600999 5.522554519
177.0546206 1.178763829
191.0550145 4.234193636
275.0914 2.213840321
291.0863146 1.078749228
321.0968793 1.650108702
337.0917939 1.231105867
441.1180087 1.132986588
471.1285734 1.094401775
473.1442234 0.9694175885
483.1285734 1.168804081

Name: +ve in-silico MS/MS by CFM-ID for XWTIKJLCGORDJG-OVJQLFBNSA-N
ID: XWTIKJLCGORDJG-OVJQLFBNSA-N
Comment: Energy0
Num peaks: 21
43.01784114 0.5557998132
103.0389705 0.7298664945
107.0491413 1.589711109
121.0647913 1.133063792
123.0440559 0.7039598043
163.0600999 2.438037636
179.0338851 0.754958972
191.0338851 1.268092194
265.0706646 0.6921935253
267.0651853 1.641315011
281.0808353 8.348988157
283.0600999 2.581299513
283.0812292 0.6182115902
283.0964854 0.6745115589
299.0914 25.34442558
339.0710585 0.9643783614
353.0867085 0.9674473291
429.1180087 2.105198745
431.1336587 0.6984444497
443.1336587 10.89806239
461.1442234 15.67169552

Name: +ve in-silico MS/MS by CFM-ID for XWTIKJLCGORDJG-OVJQLFBNSA-N
ID: XWTIKJLCGORDJG-OVJQLFBNSA-N
Comment: Energy1
Num peaks: 27
43.01784114 0.8072541753
107.0491413 2.921418014
121.0647913 1.427809196
123.0440559 16.59412678
125.0597059 0.9578946225
131.0491413 1.312945978
133.0647913 1.313162839
139.0389705 0.6840085371
145.0495352 2.192885285
159.0440559 0.7063158267
163.0600999 2.656321479
179.0338851 1.645782068
191.0338851 2.524764094
193.0495352 0.8262606593
251.0702706 0.6571332482
253.0859207 1.489948087
255.1015708 3.058581962
265.0706646 0.9862944761
267.0651853 2.17861096
269.0808353 1.003440796
269.1019647 0.8754742216
271.0964854 2.998958847
281.0808353 7.48298511
283.0600999 3.698825666
299.0914 16.43251403
443.1336587 1.86056426
461.1442234 1.038812949

Name: +ve in-silico MS/MS by CFM-ID for XWTIKJLCGORDJG-OVJQLFBNSA-N
ID: XWTIKJLCGORDJG-OVJQLFBNSA-N
Comment: Energy2
Num peaks: 31
43.01784114 2.195775618
45.0334912 0.9363010023
63.02292652 0.6413325147
87.00767038 0.8163507864
89.02332044 0.7305567593
101.0233204 0.6440970797
101.0385766 0.8406899742
107.0491413 3.764899233
121.0647913 3.517213546
123.0440559 7.598339017
123.0804414 0.684266566
131.0491413 2.34925469
133.0647913 1.112293966
145.0495352 1.505121064
147.0651853 1.500698864
177.0182351 1.231282722
179.0338851 2.211336531
191.0338851 2.805782733
253.0495352 1.233733959
253.0859207 1.408817425
255.0651853 2.050445354
255.1015708 2.220550838
257.0808353 0.8230735627
267.0651853 3.600404807
269.0808353 0.9009814344
271.0964854 1.525846415
281.0808353 2.598375719
283.0600999 6.042919827
299.0914 6.33970357
369.0968793 0.7574818671
371.1125294 0.7187963314

Name: +ve in-silico MS/MS by CFM-ID for GDJPNFZVAIARNY-LKSWOYRRSA-N
ID: GDJPNFZVAIARNY-LKSWOYRRSA-N
Comment: Energy0
Num peaks: 15
147.0651853 2.698641442
313.0706646 3.092774138
315.0863146 0.9281958644
341.0655792 1.535791446
373.0917939 1.16388784
399.107444 0.8018903692
401.0867085 1.667921508
401.1230941 1.075985071
403.1023586 2.908360535
429.1180087 2.06388936
431.1336587 1.581176677
433.1493088 0.986313933
443.1336587 16.32019286
445.1129233 0.8797964134
461.1442234 42.38863866

Name: +ve in-silico MS/MS by CFM-ID for GDJPNFZVAIARNY-LKSWOYRRSA-N
ID: GDJPNFZVAIARNY-LKSWOYRRSA-N
Comment: Energy1
Num peaks: 31
43.01784114 0.8983356532
57.0334912 1.732773918
59.04914126 0.8537291322
73.02840582 0.8014450347
87.04405588 0.8624292664
89.05970595 0.8068411911
95.04914126 1.002903991
117.0546206 0.7907894852
119.0702706 1.059232714
129.0546206 2.404014462
147.0651853 9.129950048
313.0706646 1.128723674
315.0863146 0.9489006148
325.0706646 4.63515294
327.0863146 2.016201889
341.0655792 1.134012843
343.0812292 1.964638207
355.0812292 0.6035452617
367.1023586 1.42181712
369.0968793 0.5766252641
387.107444 0.7018383102
415.1023586 1.285559374
417.1180087 2.416894891
419.1336587 1.150444975
425.1230941 2.25179141
429.1180087 2.749482691
431.1336587 2.865303428
433.1493088 4.109114273
443.1336587 10.79798612
445.1129233 1.005560962
461.1442234 11.02945358

Name: +ve in-silico MS/MS by CFM-ID for GDJPNFZVAIARNY-LKSWOYRRSA-N
ID: GDJPNFZVAIARNY-LKSWOYRRSA-N
Comment: Energy2
Num peaks: 31
55.01784114 1.413604276
57.0334912 1.631234003
59.01275576 1.909602398
77.00219107 1.387524355
77.03857658 0.8517904497
85.02840582 1.280765941
87.04405588 1.408317217
131.0702706 1.360248578
147.0651853 0.9456244031
179.0338851 1.633789192
215.0338851 1.987125758
309.0757499 1.56911539
313.0706646 4.030572524
315.0863146 1.006140909
323.0550145 1.703129826
325.0706646 2.94207389
327.0863146 1.227251197
341.0655792 2.541070019
343.0812292 2.568741148
345.0968793 1.259199323
373.0917939 2.17080533
381.0968793 1.013022315
387.107444 0.9677092133
401.1230941 1.116723807
417.1180087 0.8997884554
425.1230941 1.926685181
429.1180087 1.66202566
431.1336587 2.224151547
433.1493088 1.589286337
443.1336587 3.580516044
445.1129233 2.04212038

Name: +ve in-silico MS/MS by CFM-ID for UVBIDKJGBSKHAV-FHJOOOADSA-N
ID: UVBIDKJGBSKHAV-FHJOOOADSA-N
Comment: Energy0
Num peaks: 29
43.01784114 0.4861435471
73.02840582 0.503823763
103.0389705 0.662670474
107.0491413 2.02392734
135.0440559 1.830511141
137.0233204 0.4755530675
137.0597059 0.9158922802
151.0389705 0.5817309843
159.0440559 1.430101898
163.0600999 2.316215538
165.0546206 0.5329475863
189.0546206 1.794588883
253.0706646 0.4691497673
271.0812292 0.6023144255
277.0706646 0.5283306161
281.0808353 8.887514834
283.0964854 1.007463849
293.0655792 1.394503929
295.0812292 0.7769554123
297.0757499 0.4282069258
297.0968793 0.4739662489
299.0914 23.38403294
299.1125294 0.7235212337
313.0917939 1.006925049
353.0867085 0.4601869635
425.1230941 0.6976205862
433.1493088 0.5549246214
443.1336587 11.47669295
461.1442234 13.65635865

Name: +ve in-silico MS/MS by CFM-ID for UVBIDKJGBSKHAV-FHJOOOADSA-N
ID: UVBIDKJGBSKHAV-FHJOOOADSA-N
Comment: Energy1
Num peaks: 31
43.01784114 0.7760672663
95.04914126 0.9429834422
105.0334912 0.9267365952
107.0491413 4.756115032
117.0334912 0.7618342844
119.0491413 0.8845377571
121.0284058 1.381210658
133.0284058 1.495783786
135.0440559 3.824290175
137.0233204 0.9513009844
137.0597059 0.8277159621
145.0495352 2.136181406
159.0440559 1.588179166
161.0597059 1.219795296
163.0600999 2.747160184
163.075356 1.503315909
189.0546206 2.040705659
193.0495352 0.7080276668
203.0338851 1.614862183
205.0495352 0.8359702566
253.0859207 0.9376877599
263.0702706 1.088274795
269.0808353 1.943652773
271.0964854 4.518769917
281.0808353 11.01594324
297.0757499 0.8303167034
299.0914 20.27296669
431.1336587 0.9282755801
433.1493088 0.8014166952
443.1336587 2.212294533
461.1442234 1.044329403

Name: +ve in-silico MS/MS by CFM-ID for UVBIDKJGBSKHAV-FHJOOOADSA-N
ID: UVBIDKJGBSKHAV-FHJOOOADSA-N
Comment: Energy2
Num peaks: 31
43.01784114 1.278790792
79.05422664 0.91120598
87.00767038 0.9895716384
95.04914126 0.8740041658
103.0389705 0.7429375135
105.0334912 1.131058273
107.0491413 2.352820857
117.0334912 3.820906349
119.0491413 1.818602967
121.0284058 1.647877964
121.0647913 1.561067928
133.0284058 1.344954419
135.0440559 6.640452899
137.0233204 8.279648821
139.0389705 2.934469401
141.0334912 0.886571209
145.0495352 1.155134403
147.0651853 1.046890065
151.0389705 1.372737717
159.0440559 2.15756466
161.0597059 1.015217588
163.0389705 1.879162273
163.075356 0.8789771671
187.0389705 0.9829726072
189.0546206 2.492981818
191.0702706 0.7629447
193.0495352 1.364877716
269.0808353 1.280780071
281.0808353 3.458013907
283.0964854 1.018647373
299.0914 4.143535735

Name: +ve in-silico MS/MS by CFM-ID for SEBFKMXJBCUCAI-YFJHUXEUSA-N
ID: SEBFKMXJBCUCAI-YFJHUXEUSA-N
Comment: Energy0
Num peaks: 27
123.0440559 2.18903339
137.0233204 0.9194125064
151.0389705 1.334426968
153.0182351 3.447943569
153.0546206 1.004080732
163.075356 0.8409009811
177.0546206 2.63023791
179.0702706 0.8489342964
181.0859207 1.034441221
183.1015708 0.8824881091
213.0757499 3.716150274
271.0600999 2.941300487
273.0757499 1.697575491
275.0914 1.293406963
277.1070501 1.355673244
285.0393644 1.299006191
287.0550145 3.222518967
287.0914 0.9830202637
289.0706646 0.9261716398
303.0499291 1.500925786
347.1125294 1.032127084
439.1023586 0.9586973741
451.1023586 1.319593109
453.1180087 1.222891434
455.1336587 1.074705832
465.1180087 12.28435492
483.1285734 28.83714091

Name: +ve in-silico MS/MS by CFM-ID for SEBFKMXJBCUCAI-YFJHUXEUSA-N
ID: SEBFKMXJBCUCAI-YFJHUXEUSA-N
Comment: Energy1
Num peaks: 31
123.0440559 2.123248526
135.0440559 2.037860459
137.0233204 2.649356775
137.0597059 1.903792291
151.0389705 2.039508203
153.0182351 6.72734386
153.0546206 2.651211697
183.0287997 1.199005977
195.0287997 0.8809032577
255.0651853 1.110153063
257.0808353 1.403439763
271.0600999 1.458824227
273.0757499 1.385853327
285.0393644 0.8244344452
287.0550145 1.517144558
297.0757499 1.233208383
299.0914 1.825334519
301.1070501 1.653457498
317.1019647 1.698492983
359.0761439 0.8373349443
421.0917939 1.189467326
423.107444 0.9710915416
437.0867085 3.041988672
437.1230941 1.089368941
439.1023586 6.658583292
447.107444 1.060700929
451.1023586 1.562283668
453.1180087 2.280396197
455.1336587 2.438107481
465.1180087 6.032732941
483.1285734 4.026558979

Name: +ve in-silico MS/MS by CFM-ID for SEBFKMXJBCUCAI-YFJHUXEUSA-N
ID: SEBFKMXJBCUCAI-YFJHUXEUSA-N
Comment: Energy2
Num peaks: 31
41.00219107 0.7699859982
79.01784114 1.558954711
81.0334912 0.7805954287
91.05422664 1.008464141
105.0334912 6.022092471
107.0491413 2.914714872
111.0440559 1.219389141
121.0284058 3.456627021
123.0440559 6.092820384
127.0389705 1.001449759
135.0440559 3.984416985
137.0233204 2.785466153
137.0597059 3.586051149
139.0389705 0.904160541
149.0233204 0.8476802833
151.0389705 4.109073665
153.0182351 8.887810204
153.0546206 0.7700219167
159.0440559 0.8709402911
163.075356 1.216530383
255.0651853 2.309369011
257.0808353 1.070920868
269.0444498 0.8518296058
271.0600999 4.143640702
273.0757499 1.529555032
285.1121354 0.7679496087
287.0550145 1.044895598
289.0706646 0.8417805898
303.0499291 1.253407689
423.107444 1.10493495
465.1180087 1.420877778

Name: +ve in-silico MS/MS by CFM-ID for FWFYBSKGLJPMRL-AVRDEDQJSA-N
ID: FWFYBSKGLJPMRL-AVRDEDQJSA-N
Comment: Energy0
Num peaks: 19
153.0546206 2.502722553
181.0495352 1.555216382
183.0651853 1.163226817
207.0651853 3.255030584
209.0808353 1.151815166
211.0964854 1.154282338
227.0914 1.550242617
241.0495352 2.890534711
241.0706646 1.146687752
243.0651853 3.297026536
243.0863146 3.468039015
245.0808353 2.161017016
247.0964854 2.230948328
257.0444498 2.385533422
273.0393644 1.603531685
451.1023586 1.946365244
453.1180087 1.030595988
465.1180087 12.52181832
483.1285734 33.53198692

Name: +ve in-silico MS/MS by CFM-ID for FWFYBSKGLJPMRL-AVRDEDQJSA-N
ID: FWFYBSKGLJPMRL-AVRDEDQJSA-N
Comment: Energy1
Num peaks: 31
55.01784114 1.512535872
123.0440559 1.037372667
153.0546206 3.351982808
155.0702706 1.112640609
165.0546206 2.856990644
167.0702706 3.32770792
181.0495352 2.297116305
183.0651853 3.510364945
211.0964854 0.8801237024
241.0495352 1.950565769
257.0444498 1.616451263
273.0393644 1.170220837
301.0706646 0.8512243968
317.0655792 0.9507426327
407.0761439 1.088137342
409.0917939 1.677961849
411.107444 1.286510195
421.0917939 2.038378952
423.107444 1.716374436
433.0917939 1.187583728
435.107444 1.261805615
437.0867085 5.874032276
437.1230941 1.598437318
439.1023586 10.35433997
447.107444 1.388954132
451.1023586 3.031900764
453.1180087 2.70005229
455.1336587 2.489424765
465.1180087 7.543937686
467.0972732 0.9417527971
483.1285734 7.073757665

Name: +ve in-silico MS/MS by CFM-ID for FWFYBSKGLJPMRL-AVRDEDQJSA-N
ID: FWFYBSKGLJPMRL-AVRDEDQJSA-N
Comment: Energy2
Num peaks: 31
41.00219107 0.9713577591
55.01784114 2.982960868
59.01275576 1.076437818
109.0284058 1.944655342
111.0440559 1.160108481
137.0233204 3.502591852
149.0233204 1.04570559
151.0389705 1.46614097
153.0546206 7.52723635
165.0182351 1.118396788
165.0546206 6.269466846
167.0702706 4.949483929
169.0859207 1.287457804
179.0338851 1.080362226
181.0495352 3.441133603
183.0651853 1.561475836
187.0389705 1.490563275
189.0546206 0.8958448289
193.0859207 1.225748758
199.0389705 1.430190298
225.0546206 2.784322643
229.0495352 1.581579941
229.0859207 0.9748152318
241.0495352 8.59796823
243.0651853 1.319328814
245.0808353 0.9340465375
257.0444498 3.557050011
259.0600999 1.181379302
273.0393644 1.384736937
425.0867085 0.9184442436
465.1180087 1.046606002

Name: +ve in-silico MS/MS by CFM-ID for BLALPIPICZQYJH-UGKGYDQZSA-N
ID: BLALPIPICZQYJH-UGKGYDQZSA-N
Comment: Energy0
Num peaks: 21
153.0546206 2.34573996
181.0495352 1.431730372
183.0651853 1.100055936
207.0651853 3.230478299
209.0808353 1.1078021
211.0964854 1.096750159
227.0914 1.543239663
241.0495352 2.718456193
243.0651853 3.115694693
243.0863146 3.176602682
245.0808353 2.042813895
247.0964854 2.091642794
257.0444498 2.246806059
273.0393644 1.493895088
329.0655792 1.283756155
439.1023586 1.339631164
451.1023586 3.669412253
453.1180087 1.764885361
455.1336587 1.074398234
465.1180087 11.7840326
483.1285734 30.52142218

Name: +ve in-silico MS/MS by CFM-ID for BLALPIPICZQYJH-UGKGYDQZSA-N
ID: BLALPIPICZQYJH-UGKGYDQZSA-N
Comment: Energy1
Num peaks: 31
57.0334912 0.7949703186
153.0546206 1.781135961
155.0702706 1.094039457
167.0702706 3.23662104
181.0495352 2.492562179
183.0651853 4.297357515
193.0859207 0.8248615434
211.0964854 0.9375124265
241.0495352 2.095688816
257.0444498 1.576626937
273.0393644 1.157778083
301.0706646 0.9035505636
311.0550145 1.417824896
317.0655792 1.009186349
329.0655792 2.06443826
411.107444 0.9888515997
423.0710585 0.8953806654
423.107444 1.757359216
425.0867085 1.360169068
429.1180087 0.938648675
433.0917939 1.734967075
435.107444 0.963415866
437.1230941 1.490811933
439.1023586 13.99344309
447.107444 1.905301621
451.1023586 3.566727509
453.1180087 2.486017333
455.1336587 2.176677583
465.1180087 8.297235994
467.0972732 1.392225204
483.1285734 7.760568286

Name: +ve in-silico MS/MS by CFM-ID for BLALPIPICZQYJH-UGKGYDQZSA-N
ID: BLALPIPICZQYJH-UGKGYDQZSA-N
Comment: Energy2
Num peaks: 31
57.0334912 1.016546919
59.01275576 1.010946765
111.0440559 1.276288164
125.0233204 1.34570218
127.0389705 1.995924925
137.0233204 1.991808024
149.0233204 1.060388023
151.0389705 2.268508682
153.0546206 4.544484904
165.0182351 1.360260319
167.0702706 4.115626281
169.0495352 1.18161331
169.0859207 1.377894384
181.0495352 3.165975438
183.0651853 1.535659595
187.0389705 2.982575434
193.0859207 1.626844049
197.0808353 1.024450218
199.0389705 1.450271164
209.0808353 0.9598587364
225.0546206 2.827442271
229.0495352 2.140344533
229.0859207 0.9912015688
241.0495352 8.335627565
243.0287997 2.663684927
243.0651853 1.845852739
245.0808353 1.118334453
257.0444498 3.52951842
259.0600999 1.772771904
273.0393644 1.007379327
425.0867085 1.44337489

Name: +ve in-silico MS/MS by CFM-ID for LHENLNPIHHIARF-UHFFFAOYSA-N
ID: LHENLNPIHHIARF-UHFFFAOYSA-N
Comment: Energy0
Num peaks: 6
137.0597059 2.706261563
401.1230941 12.36855884
403.1023586 4.563019832
419.1336587 16.5274807
429.1180087 5.060087666
461.1442234 40.35047397

Name: +ve in-silico MS/MS by CFM-ID for LHENLNPIHHIARF-UHFFFAOYSA-N
ID: LHENLNPIHHIARF-UHFFFAOYSA-N
Comment: Energy1
Num peaks: 14
43.01784114 2.917093202
137.0597059 5.242867331
139.075356 2.142621709
387.107444 3.712409415
401.1230941 7.379851475
403.1023586 11.09447069
417.1180087 1.817348292
419.1336587 17.65848262
429.1180087 6.921527338
431.1336587 1.643993448
433.1493088 2.039174963
443.1336587 2.049663169
445.1129233 2.037345482
461.1442234 14.2035974

Name: +ve in-silico MS/MS by CFM-ID for LHENLNPIHHIARF-UHFFFAOYSA-N
ID: LHENLNPIHHIARF-UHFFFAOYSA-N
Comment: Energy2
Num peaks: 31
43.01784114 2.788711043
51.02292652 0.9391735223
61.02840582 0.913703331
93.0334912 0.8805318735
99.00767038 1.499603876
107.0491413 1.30159891
111.0440559 1.674091211
123.0440559 1.817322944
137.0597059 7.395374399
151.075356 1.1281985
165.0546206 3.366764863
167.0702706 0.9015639421
183.0651853 2.208054341
197.0808353 1.474590916
205.0495352 1.288776353
209.0444498 1.130733078
213.0757499 1.393719972
239.0550145 0.9534522119
241.0706646 1.412813005
265.0706646 1.212052266
281.0655792 1.34598627
317.1019647 0.8916454358
333.0968793 1.000905777
371.1125294 3.139976396
375.107444 1.971070419
387.107444 7.177296255
389.1230941 2.387828831
401.1230941 2.534064097
403.1023586 12.73843699
431.1336587 1.132373642
433.1493088 1.020787669

Name: +ve in-silico MS/MS by CFM-ID for FDQAOULAVFHKBX-HKTJVKLFSA-N
ID: FDQAOULAVFHKBX-HKTJVKLFSA-N
Comment: Energy0
Num peaks: 26
123.0440559 2.210560869
137.0233204 0.9228461627
151.0389705 1.346867673
153.0182351 3.481935304
153.0546206 1.013032933
163.075356 0.8464870171
177.0546206 2.655116176
179.0702706 0.856820236
181.0859207 1.081200094
183.1015708 0.8912288902
213.0757499 3.752411746
271.0600999 2.96925968
273.0757499 1.713253312
275.0914 1.305166361
277.1070501 1.367786582
287.0550145 3.365745763
287.0914 0.9920878234
289.0706646 0.9401950397
303.0499291 1.511037234
347.1125294 1.041394818
439.1023586 0.97044532
451.1023586 1.331442075
453.1180087 1.23393555
455.1336587 1.084608845
465.1180087 12.40160681
483.1285734 29.22153895

Name: +ve in-silico MS/MS by CFM-ID for FDQAOULAVFHKBX-HKTJVKLFSA-N
ID: FDQAOULAVFHKBX-HKTJVKLFSA-N
Comment: Energy1
Num peaks: 31
123.0440559 2.196690639
135.0440559 2.115644329
137.0233204 2.632061219
137.0597059 1.935820368
151.0389705 2.063551704
153.0182351 6.752115487
153.0546206 2.678737832
183.0287997 1.210879342
195.0287997 0.8834518994
257.0808353 1.526911795
271.0600999 1.469721544
273.0757499 1.408898623
287.0550145 1.682410567
297.0757499 1.348772682
299.0914 1.937617537
301.1070501 1.80376664
317.1019647 1.703850235
347.0761439 0.9185510686
411.107444 0.8418716773
419.0761439 1.018468665
421.0917939 1.229532291
423.107444 0.9737406227
437.0867085 3.03600392
437.1230941 1.092029788
439.1023586 6.834971089
447.107444 1.063291753
451.1023586 1.566738945
453.1180087 2.287117432
455.1336587 2.445345332
465.1180087 6.052736144
483.1285734 4.046253209

Name: +ve in-silico MS/MS by CFM-ID for FDQAOULAVFHKBX-HKTJVKLFSA-N
ID: FDQAOULAVFHKBX-HKTJVKLFSA-N
Comment: Energy2
Num peaks: 31
41.00219107 0.7850164339
79.01784114 1.589386133
81.0334912 0.7958329647
91.05422664 1.294550945
105.0334912 1.288884431
107.0491413 4.001060616
111.0440559 1.45941312
121.0284058 3.039552557
123.0440559 6.395535512
127.0389705 0.7233573052
135.0440559 4.346463512
137.0233204 2.459134188
137.0597059 3.773719816
139.0389705 1.080651074
149.0233204 0.9876655881
151.0389705 4.500111972
153.0182351 10.29492014
153.0546206 0.831823194
159.0440559 0.8879413951
163.075356 1.240277544
165.0910061 0.6870863336
255.0651853 0.7337769378
257.0808353 1.277670359
271.0600999 4.8386031
273.0757499 1.739710726
285.1121354 0.7829402932
287.0550145 1.256746845
289.0706646 0.9855207371
303.0499291 1.295172215
423.107444 1.126517172
465.1180087 1.448896963

Name: +ve in-silico MS/MS by CFM-ID for LXOSMMSEUQIKGV-SEIWRWBWSA-N
ID: LXOSMMSEUQIKGV-SEIWRWBWSA-N
Comment: Energy0
Num peaks: 8
137.0597059 1.014017254
147.0651853 2.969032035
297.0757499 11.84226118
299.0550145 2.889554207
299.0914 1.510361061
315.0863146 28.42044603
443.1336587 12.31187723
461.1442234 19.07317079

Name: +ve in-silico MS/MS by CFM-ID for LXOSMMSEUQIKGV-SEIWRWBWSA-N
ID: LXOSMMSEUQIKGV-SEIWRWBWSA-N
Comment: Energy1
Num peaks: 14
129.0546206 1.441478573
137.0597059 1.457471316
147.0651853 4.09761834
269.0444498 0.9688796467
271.0600999 1.907454944
283.0600999 3.190312998
287.0914 1.433618991
297.0757499 19.44689195
299.0550145 8.803278352
299.0914 1.053404473
313.0706646 1.470974456
315.0863146 31.56145662
443.1336587 2.049086892
461.1442234 1.628808955

Name: +ve in-silico MS/MS by CFM-ID for LXOSMMSEUQIKGV-SEIWRWBWSA-N
ID: LXOSMMSEUQIKGV-SEIWRWBWSA-N
Comment: Energy2
Num peaks: 31
55.01784114 0.7717398923
57.0334912 0.8906734466
85.02840582 1.40071265
87.00767038 0.7040251247
87.04405588 1.643498272
89.05970595 1.052041739
129.0546206 1.060997206
131.0702706 1.631014454
137.0233204 1.070619576
137.0597059 3.092553446
147.0651853 0.6730536998
153.0182351 0.8461878091
163.075356 0.7326588837
179.0338851 1.730596463
191.0338851 0.7077017965
229.0495352 1.35084071
251.0550145 0.6553119121
269.0444498 1.262423612
271.0600999 3.011052359
273.0757499 0.8665602024
283.0600999 3.566686678
287.0550145 0.9073933638
287.0914 1.361158535
297.0757499 10.4610167
299.0550145 10.21773017
299.0914 1.723066649
313.0706646 0.9338589117
315.0863146 7.288892263
319.1176147 0.9655968599
321.1332648 0.9655968599
417.1180087 0.6711055599

Name: +ve in-silico MS/MS by CFM-ID for FDQAOULAVFHKBX-WAABAYLZSA-N
ID: FDQAOULAVFHKBX-WAABAYLZSA-N
Comment: Energy0
Num peaks: 26
123.0440559 2.210560869
137.0233204 0.9228461627
151.0389705 1.346867673
153.0182351 3.481935304
153.0546206 1.013032933
163.075356 0.8464870171
177.0546206 2.655116176
179.0702706 0.856820236
181.0859207 1.081200094
183.1015708 0.8912288902
213.0757499 3.752411746
271.0600999 2.96925968
273.0757499 1.713253312
275.0914 1.305166361
277.1070501 1.367786582
287.0550145 3.365745763
287.0914 0.9920878234
289.0706646 0.9401950397
303.0499291 1.511037234
347.1125294 1.041394818
439.1023586 0.97044532
451.1023586 1.331442075
453.1180087 1.23393555
455.1336587 1.084608845
465.1180087 12.40160681
483.1285734 29.22153895

Name: +ve in-silico MS/MS by CFM-ID for FDQAOULAVFHKBX-WAABAYLZSA-N
ID: FDQAOULAVFHKBX-WAABAYLZSA-N
Comment: Energy1
Num peaks: 31
123.0440559 2.196690639
135.0440559 2.115644329
137.0233204 2.632061219
137.0597059 1.935820368
151.0389705 2.063551704
153.0182351 6.752115487
153.0546206 2.678737832
183.0287997 1.210879342
195.0287997 0.8834518994
257.0808353 1.526911795
271.0600999 1.469721544
273.0757499 1.408898623
287.0550145 1.682410567
297.0757499 1.348772682
299.0914 1.937617537
301.1070501 1.80376664
317.1019647 1.703850235
347.0761439 0.9185510686
411.107444 0.8418716773
419.0761439 1.018468665
421.0917939 1.229532291
423.107444 0.9737406227
437.0867085 3.03600392
437.1230941 1.092029788
439.1023586 6.834971089
447.107444 1.063291753
451.1023586 1.566738945
453.1180087 2.287117432
455.1336587 2.445345332
465.1180087 6.052736144
483.1285734 4.046253209

Name: +ve in-silico MS/MS by CFM-ID for FDQAOULAVFHKBX-WAABAYLZSA-N
ID: FDQAOULAVFHKBX-WAABAYLZSA-N
Comment: Energy2
Num peaks: 31
41.00219107 0.7850164339
79.01784114 1.589386133
81.0334912 0.7958329647
91.05422664 1.294550945
105.0334912 1.288884431
107.0491413 4.001060616
111.0440559 1.45941312
121.0284058 3.039552557
123.0440559 6.395535512
127.0389705 0.7233573052
135.0440559 4.346463512
137.0233204 2.459134188
137.0597059 3.773719816
139.0389705 1.080651074
149.0233204 0.9876655881
151.0389705 4.500111972
153.0182351 10.29492014
153.0546206 0.831823194
159.0440559 0.8879413951
163.075356 1.240277544
165.0910061 0.6870863336
255.0651853 0.7337769378
257.0808353 1.277670359
271.0600999 4.8386031
273.0757499 1.739710726
285.1121354 0.7829402932
287.0550145 1.256746845
289.0706646 0.9855207371
303.0499291 1.295172215
423.107444 1.126517172
465.1180087 1.448896963

Name: +ve in-silico MS/MS by CFM-ID for RPOFQYALAZGQFE-UJGPHIHISA-N
ID: RPOFQYALAZGQFE-UJGPHIHISA-N
Comment: Energy0
Num peaks: 10
163.0600999 2.588897109
267.0651853 1.559576675
281.0808353 11.39214951
283.0600999 2.498213806
283.0964854 2.041266613
299.0914 24.69973438
425.1230941 3.006709029
429.1180087 1.998794134
443.1336587 15.1646517
461.1442234 15.94928739

Name: +ve in-silico MS/MS by CFM-ID for RPOFQYALAZGQFE-UJGPHIHISA-N
ID: RPOFQYALAZGQFE-UJGPHIHISA-N
Comment: Energy1
Num peaks: 19
43.01784114 1.047565374
107.0491413 1.375567751
133.0284058 2.528306645
135.0440559 6.712007754
145.0495352 2.072359428
163.0600999 3.022467814
165.0546206 7.007197521
267.0651853 2.525033577
269.0808353 2.620216233
271.0964854 7.437972513
281.0808353 11.88729658
283.0600999 4.547599073
283.0964854 1.405939594
297.0968793 1.049691162
299.0914 18.72647785
425.1230941 1.529459376
433.1493088 1.416601045
443.1336587 2.203051
461.1442234 0.9697328472

Name: +ve in-silico MS/MS by CFM-ID for RPOFQYALAZGQFE-UJGPHIHISA-N
ID: RPOFQYALAZGQFE-UJGPHIHISA-N
Comment: Energy2
Num peaks: 31
43.01784114 3.321296918
45.0334912 1.015306488
49.00727645 0.8565895254
57.0334912 0.8341078167
59.01275576 0.6722852854
87.00767038 0.8500523451
89.02332044 0.7695025936
103.0389705 0.7453352506
105.0334912 0.9005858454
107.0491413 4.265677082
133.0284058 0.7394713136
135.0440559 3.063860686
137.0597059 1.175951701
145.0495352 1.567257252
147.0651853 1.689035913
163.0600999 1.089455274
165.0546206 1.113685438
241.0495352 1.958778639
243.0651853 2.052749654
251.0702706 0.9217349767
255.0651853 1.21946144
265.0495352 0.7946676747
267.0651853 4.758407981
269.0808353 2.407156111
271.0964854 4.803517465
281.0808353 8.290087107
283.0600999 6.957266156
283.0964854 2.408714648
299.0914 8.558005989
303.1227001 0.8764835604
305.1383502 0.8764835604

Name: +ve in-silico MS/MS by CFM-ID for JKPBZQMFFGZTET-GBHDBEGYSA-N
ID: JKPBZQMFFGZTET-GBHDBEGYSA-N
Comment: Energy0
Num peaks: 10
107.0491413 4.485645376
163.0600999 2.704155832
281.0808353 7.63093356
283.0600999 2.967644756
283.0964854 1.486223239
299.0914 28.32628517
425.1230941 1.736054512
429.1180087 1.609969822
443.1336587 13.57037207
461.1442234 16.90964135

Name: +ve in-silico MS/MS by CFM-ID for JKPBZQMFFGZTET-GBHDBEGYSA-N
ID: JKPBZQMFFGZTET-GBHDBEGYSA-N
Comment: Energy1
Num peaks: 14
107.0491413 6.820526408
109.0647913 1.791178385
145.0495352 2.665639995
163.0600999 3.200467993
267.0651853 3.815671658
269.0808353 3.865266072
271.0964854 2.677044421
281.0808353 3.270792271
283.0600999 9.389168338
297.0757499 1.431958183
299.0914 35.61493511
425.1230941 1.417251785
443.1336587 3.003109341
461.1442234 1.606025653

Name: +ve in-silico MS/MS by CFM-ID for JKPBZQMFFGZTET-GBHDBEGYSA-N
ID: JKPBZQMFFGZTET-GBHDBEGYSA-N
Comment: Energy2
Num peaks: 31
43.01784114 3.43669891
45.0334912 1.168653509
63.02292652 0.9192092439
87.00767038 0.8633396337
89.02332044 0.7873789739
103.0389705 0.7588544799
107.0491413 6.660141236
109.0647913 2.149204972
133.0647913 0.9066498887
141.0182351 0.6956787847
145.0495352 1.591755272
147.0651853 1.710900531
163.0600999 1.282643224
165.0182351 0.6975782016
175.0389705 0.7065072605
225.0546206 1.048809175
237.0546206 0.7629963077
243.0651853 0.7366563433
251.0702706 1.104751689
253.0495352 2.346332918
255.0651853 3.387560714
267.0651853 4.647670988
269.0808353 1.229458963
271.0964854 0.7930253118
281.0808353 2.761520159
283.0600999 9.823623826
283.0964854 1.356756872
299.0914 9.091534627
303.1227001 0.9134454422
305.1383502 0.9134454422
401.1230941 0.695782585

Name: +ve in-silico MS/MS by CFM-ID for RGPWYQDSXOCQNJ-UHFFFAOYSA-N
ID: RGPWYQDSXOCQNJ-UHFFFAOYSA-N
Comment: Energy0
Num peaks: 6
167.0702706 2.836841675
401.1230941 15.58653137
403.1023586 4.066960842
419.1336587 16.81082732
429.1180087 4.233476178
461.1442234 40.70754077

Name: +ve in-silico MS/MS by CFM-ID for RGPWYQDSXOCQNJ-UHFFFAOYSA-N
ID: RGPWYQDSXOCQNJ-UHFFFAOYSA-N
Comment: Energy1
Num peaks: 17
43.01784114 2.46712923
167.0702706 4.759246983
169.0859207 1.574085421
357.0968793 1.670186133
371.1125294 1.901089767
373.0917939 2.226190202
375.107444 1.5873449
387.107444 3.604162065
401.1230941 14.61531045
403.1023586 7.686778313
417.1180087 4.267476579
419.1336587 14.22113472
429.1180087 4.663726649
433.1493088 1.501198978
443.1336587 1.657205981
445.1129233 1.439555444
461.1442234 10.81886807

Name: +ve in-silico MS/MS by CFM-ID for RGPWYQDSXOCQNJ-UHFFFAOYSA-N
ID: RGPWYQDSXOCQNJ-UHFFFAOYSA-N
Comment: Energy2
Num peaks: 29
15.02292652 0.9159091899
25.00727645 0.8797722593
43.01784114 3.387300124
137.0597059 4.723684548
153.0546206 4.52496955
167.0702706 8.785078446
169.0495352 2.48182166
179.0338851 2.848284776
181.0495352 2.617304929
195.0651853 1.089303604
197.0444498 1.207934458
235.0600999 0.8929749872
251.0550145 1.39659776
315.0863146 1.774777303
317.1019647 1.735659339
333.0968793 1.191086646
343.0812292 1.026422156
345.0968793 1.422716398
347.1125294 0.8600739862
371.1125294 2.900301605
373.0917939 0.9286843708
375.107444 2.932558376
387.107444 8.498377907
389.1230941 1.205105963
401.1230941 3.464095629
403.1023586 13.14752309
405.1180087 0.9701407864
433.1493088 1.000736663
445.1129233 1.196026914

Name: +ve in-silico MS/MS by CFM-ID for QYCJAWYDGRZSTO-NBJRYOIHSA-N
ID: QYCJAWYDGRZSTO-NBJRYOIHSA-N
Comment: Energy0
Num peaks: 18
123.0440559 1.463466363
125.0597059 0.8004458659
137.0233204 0.9180825116
153.0182351 3.576381453
153.0546206 0.8477843178
269.0808353 2.266884359
285.0393644 0.9274566743
287.0914 1.454160117
289.0706646 1.048226426
303.0499291 1.228175608
347.0761439 0.8812502113
347.1125294 0.8302681342
447.107444 2.97603702
451.1023586 1.030079972
453.1180087 1.150858668
455.1336587 0.9151068999
465.1180087 29.96992309
483.1285734 28.16127879

Name: +ve in-silico MS/MS by CFM-ID for QYCJAWYDGRZSTO-NBJRYOIHSA-N
ID: QYCJAWYDGRZSTO-NBJRYOIHSA-N
Comment: Energy1
Num peaks: 31
137.0233204 2.688390699
153.0182351 6.589154877
153.0546206 2.007088607
167.0338851 0.950441386
183.0287997 1.313357103
267.0651853 1.078493632
269.0808353 2.078506104
271.0964854 1.068113788
279.0651853 0.9312542323
281.0808353 1.464856601
283.0964854 1.450388472
285.0393644 1.050102895
285.1121354 0.9514770307
287.0914 1.092279996
297.0757499 1.168185493
299.0914 2.747467848
301.1070501 1.838220897
303.0499291 1.856012938
315.0863146 1.244080685
317.1019647 1.703261093
331.0812292 1.186162285
341.0655792 0.9761199072
433.0917939 0.997818169
435.107444 2.361523404
437.1230941 3.95295497
447.107444 3.892274153
451.1023586 1.474066591
453.1180087 2.660984273
455.1336587 2.438584194
465.1180087 11.29384439
483.1285734 4.189004576

Name: +ve in-silico MS/MS by CFM-ID for QYCJAWYDGRZSTO-NBJRYOIHSA-N
ID: QYCJAWYDGRZSTO-NBJRYOIHSA-N
Comment: Energy2
Num peaks: 31
79.01784114 2.054351127
81.0334912 1.062499713
107.0491413 1.35978792
121.0284058 1.700660709
123.0440559 4.059724911
127.0389705 1.08048697
135.0440559 1.576664565
137.0233204 1.807418419
137.0597059 2.595121504
139.0389705 1.950556358
139.075356 1.395101758
141.0910061 1.759454972
145.0284058 1.64161942
149.0233204 1.00697159
151.0389705 4.522815049
153.0182351 5.368272956
153.0546206 1.016427479
155.0702706 1.696539546
159.0440559 1.157543405
161.0233204 2.792313387
177.0546206 1.858472507
271.0600999 0.9973056378
285.1121354 0.98933104
287.0914 0.8641733505
311.0550145 0.9238355773
313.0706646 0.877533989
315.0863146 0.9937000862
329.0655792 1.178447514
331.0812292 1.309868245
447.107444 1.50773801
465.1180087 1.378665535

Name: +ve in-silico MS/MS by CFM-ID for RPOFQYALAZGQFE-HWLDZIHSSA-N
ID: RPOFQYALAZGQFE-HWLDZIHSSA-N
Comment: Energy0
Num peaks: 10
163.0600999 2.588897109
267.0651853 1.559576675
281.0808353 11.39214951
283.0600999 2.498213806
283.0964854 2.041266613
299.0914 24.69973438
425.1230941 3.006709029
429.1180087 1.998794134
443.1336587 15.1646517
461.1442234 15.94928739

Name: +ve in-silico MS/MS by CFM-ID for RPOFQYALAZGQFE-HWLDZIHSSA-N
ID: RPOFQYALAZGQFE-HWLDZIHSSA-N
Comment: Energy1
Num peaks: 19
43.01784114 1.047565374
107.0491413 1.375567751
133.0284058 2.528306645
135.0440559 6.712007754
145.0495352 2.072359428
163.0600999 3.022467814
165.0546206 7.007197521
267.0651853 2.525033577
269.0808353 2.620216233
271.0964854 7.437972513
281.0808353 11.88729658
283.0600999 4.547599073
283.0964854 1.405939594
297.0968793 1.049691162
299.0914 18.72647785
425.1230941 1.529459376
433.1493088 1.416601045
443.1336587 2.203051
461.1442234 0.9697328472

Name: +ve in-silico MS/MS by CFM-ID for RPOFQYALAZGQFE-HWLDZIHSSA-N
ID: RPOFQYALAZGQFE-HWLDZIHSSA-N
Comment: Energy2
Num peaks: 31
43.01784114 3.321296918
45.0334912 1.015306488
49.00727645 0.8565895254
57.0334912 0.8341078167
59.01275576 0.6722852854
87.00767038 0.8500523451
89.02332044 0.7695025936
103.0389705 0.7453352506
105.0334912 0.9005858454
107.0491413 4.265677082
133.0284058 0.7394713136
135.0440559 3.063860686
137.0597059 1.175951701
145.0495352 1.567257252
147.0651853 1.689035913
163.0600999 1.089455274
165.0546206 1.113685438
241.0495352 1.958778639
243.0651853 2.052749654
251.0702706 0.9217349767
255.0651853 1.21946144
265.0495352 0.7946676747
267.0651853 4.758407981
269.0808353 2.407156111
271.0964854 4.803517465
281.0808353 8.290087107
283.0600999 6.957266156
283.0964854 2.408714648
299.0914 8.558005989
303.1227001 0.8764835604
305.1383502 0.8764835604

Name: +ve in-silico MS/MS by CFM-ID for FDQAOULAVFHKBX-VDVKDMFPSA-N
ID: FDQAOULAVFHKBX-VDVKDMFPSA-N
Comment: Energy0
Num peaks: 26
123.0440559 2.210560869
137.0233204 0.9228461627
151.0389705 1.346867673
153.0182351 3.481935304
153.0546206 1.013032933
163.075356 0.8464870171
177.0546206 2.655116176
179.0702706 0.856820236
181.0859207 1.081200094
183.1015708 0.8912288902
213.0757499 3.752411746
271.0600999 2.96925968
273.0757499 1.713253312
275.0914 1.305166361
277.1070501 1.367786582
287.0550145 3.365745763
287.0914 0.9920878234
289.0706646 0.9401950397
303.0499291 1.511037234
347.1125294 1.041394818
439.1023586 0.97044532
451.1023586 1.331442075
453.1180087 1.23393555
455.1336587 1.084608845
465.1180087 12.40160681
483.1285734 29.22153895

Name: +ve in-silico MS/MS by CFM-ID for FDQAOULAVFHKBX-VDVKDMFPSA-N
ID: FDQAOULAVFHKBX-VDVKDMFPSA-N
Comment: Energy1
Num peaks: 31
123.0440559 2.196690639
135.0440559 2.115644329
137.0233204 2.632061219
137.0597059 1.935820368
151.0389705 2.063551704
153.0182351 6.752115487
153.0546206 2.678737832
183.0287997 1.210879342
195.0287997 0.8834518994
257.0808353 1.526911795
271.0600999 1.469721544
273.0757499 1.408898623
287.0550145 1.682410567
297.0757499 1.348772682
299.0914 1.937617537
301.1070501 1.80376664
317.1019647 1.703850235
347.0761439 0.9185510686
411.107444 0.8418716773
419.0761439 1.018468665
421.0917939 1.229532291
423.107444 0.9737406227
437.0867085 3.03600392
437.1230941 1.092029788
439.1023586 6.834971089
447.107444 1.063291753
451.1023586 1.566738945
453.1180087 2.287117432
455.1336587 2.445345332
465.1180087 6.052736144
483.1285734 4.046253209

Name: +ve in-silico MS/MS by CFM-ID for FDQAOULAVFHKBX-VDVKDMFPSA-N
ID: FDQAOULAVFHKBX-VDVKDMFPSA-N
Comment: Energy2
Num peaks: 31
41.00219107 0.7850164339
79.01784114 1.589386133
81.0334912 0.7958329647
91.05422664 1.294550945
105.0334912 1.288884431
107.0491413 4.001060616
111.0440559 1.45941312
121.0284058 3.039552557
123.0440559 6.395535512
127.0389705 0.7233573052
135.0440559 4.346463512
137.0233204 2.459134188
137.0597059 3.773719816
139.0389705 1.080651074
149.0233204 0.9876655881
151.0389705 4.500111972
153.0182351 10.29492014
153.0546206 0.831823194
159.0440559 0.8879413951
163.075356 1.240277544
165.0910061 0.6870863336
255.0651853 0.7337769378
257.0808353 1.277670359
271.0600999 4.8386031
273.0757499 1.739710726
285.1121354 0.7829402932
287.0550145 1.256746845
289.0706646 0.9855207371
303.0499291 1.295172215
423.107444 1.126517172
465.1180087 1.448896963

Name: +ve in-silico MS/MS by CFM-ID for QUARDPLAMQHBKT-GVAUOCQISA-N
ID: QUARDPLAMQHBKT-GVAUOCQISA-N
Comment: Energy0
Num peaks: 10
281.0655792 2.642935032
381.0968793 3.673330295
397.0917939 5.480601288
399.107444 9.136054434
415.1023586 5.780669404
439.1023586 3.629646469
441.1180087 18.1345524
459.1285734 20.99705229
483.1285734 3.703705334
501.139138 9.386396449

Name: +ve in-silico MS/MS by CFM-ID for QUARDPLAMQHBKT-GVAUOCQISA-N
ID: QUARDPLAMQHBKT-GVAUOCQISA-N
Comment: Energy1
Num peaks: 16
135.0440559 6.202597018
151.0389705 4.558541508
193.0495352 4.139485941
221.0444498 2.251490041
279.0499291 2.865936497
281.0655792 2.119076639
381.0968793 3.681461448
397.0917939 2.307676393
399.107444 12.80649496
415.1023586 4.911697033
417.1180087 10.29765629
423.107444 1.73867334
439.1023586 1.841549607
441.1180087 11.74302502
459.1285734 6.447425199
483.1285734 2.308815109

Name: +ve in-silico MS/MS by CFM-ID for QUARDPLAMQHBKT-GVAUOCQISA-N
ID: QUARDPLAMQHBKT-GVAUOCQISA-N
Comment: Energy2
Num peaks: 26
43.01784114 2.995737598
105.0334912 1.258930051
107.0491413 2.90241463
123.0440559 1.618077361
135.0440559 2.31741657
149.0597059 1.303953903
151.0389705 4.318663249
163.0389705 2.148430043
165.0546206 1.171046804
167.0338851 1.664903556
177.0546206 1.037728075
193.0495352 1.156292966
221.0444498 6.389174299
223.0600999 2.689803172
237.0393644 1.121149355
239.0550145 1.595111689
279.0499291 1.023160311
381.0968793 4.04116666
397.0917939 5.530333065
399.107444 13.77505006
415.1023586 9.556476364
417.1180087 2.890090441
439.1023586 1.175727279
441.1180087 2.794490198
457.1129233 1.516518149
483.1285734 2.098759441

Name: +ve in-silico MS/MS by CFM-ID for FDQAOULAVFHKBX-YFJHUXEUSA-N
ID: FDQAOULAVFHKBX-YFJHUXEUSA-N
Comment: Energy0
Num peaks: 26
123.0440559 2.210560869
137.0233204 0.9228461627
151.0389705 1.346867673
153.0182351 3.481935304
153.0546206 1.013032933
163.075356 0.8464870171
177.0546206 2.655116176
179.0702706 0.856820236
181.0859207 1.081200094
183.1015708 0.8912288902
213.0757499 3.752411746
271.0600999 2.96925968
273.0757499 1.713253312
275.0914 1.305166361
277.1070501 1.367786582
287.0550145 3.365745763
287.0914 0.9920878234
289.0706646 0.9401950397
303.0499291 1.511037234
347.1125294 1.041394818
439.1023586 0.97044532
451.1023586 1.331442075
453.1180087 1.23393555
455.1336587 1.084608845
465.1180087 12.40160681
483.1285734 29.22153895

Name: +ve in-silico MS/MS by CFM-ID for FDQAOULAVFHKBX-YFJHUXEUSA-N
ID: FDQAOULAVFHKBX-YFJHUXEUSA-N
Comment: Energy1
Num peaks: 31
123.0440559 2.196690639
135.0440559 2.115644329
137.0233204 2.632061219
137.0597059 1.935820368
151.0389705 2.063551704
153.0182351 6.752115487
153.0546206 2.678737832
183.0287997 1.210879342
195.0287997 0.8834518994
257.0808353 1.526911795
271.0600999 1.469721544
273.0757499 1.408898623
287.0550145 1.682410567
297.0757499 1.348772682
299.0914 1.937617537
301.1070501 1.80376664
317.1019647 1.703850235
347.0761439 0.9185510686
411.107444 0.8418716773
419.0761439 1.018468665
421.0917939 1.229532291
423.107444 0.9737406227
437.0867085 3.03600392
437.1230941 1.092029788
439.1023586 6.834971089
447.107444 1.063291753
451.1023586 1.566738945
453.1180087 2.287117432
455.1336587 2.445345332
465.1180087 6.052736144
483.1285734 4.046253209

Name: +ve in-silico MS/MS by CFM-ID for FDQAOULAVFHKBX-YFJHUXEUSA-N
ID: FDQAOULAVFHKBX-YFJHUXEUSA-N
Comment: Energy2
Num peaks: 31
41.00219107 0.7850164339
79.01784114 1.589386133
81.0334912 0.7958329647
91.05422664 1.294550945
105.0334912 1.288884431
107.0491413 4.001060616
111.0440559 1.45941312
121.0284058 3.039552557
123.0440559 6.395535512
127.0389705 0.7233573052
135.0440559 4.346463512
137.0233204 2.459134188
137.0597059 3.773719816
139.0389705 1.080651074
149.0233204 0.9876655881
151.0389705 4.500111972
153.0182351 10.29492014
153.0546206 0.831823194
159.0440559 0.8879413951
163.075356 1.240277544
165.0910061 0.6870863336
255.0651853 0.7337769378
257.0808353 1.277670359
271.0600999 4.8386031
273.0757499 1.739710726
285.1121354 0.7829402932
287.0550145 1.256746845
289.0706646 0.9855207371
303.0499291 1.295172215
423.107444 1.126517172
465.1180087 1.448896963

Name: +ve in-silico MS/MS by CFM-ID for BMLIIPOXVWESJG-PDLWQGAHSA-N
ID: BMLIIPOXVWESJG-PDLWQGAHSA-N
Comment: Energy0
Num peaks: 17
123.0440559 1.486187327
125.0597059 0.8165771703
137.0233204 0.9313678523
153.0182351 3.643163391
153.0546206 0.8569218828
269.0808353 1.914322802
287.0914 0.8435655311
289.0706646 1.062801418
303.0499291 1.250674084
347.0761439 0.8921359942
347.1125294 0.8425064266
447.107444 3.057656448
451.1023586 1.045047145
453.1180087 1.167485975
455.1336587 0.9286151875
465.1180087 30.79766789
483.1285734 28.74543935

Name: +ve in-silico MS/MS by CFM-ID for BMLIIPOXVWESJG-PDLWQGAHSA-N
ID: BMLIIPOXVWESJG-PDLWQGAHSA-N
Comment: Energy1
Num peaks: 31
137.0233204 2.67398233
151.0389705 0.8208837471
153.0182351 6.727205424
153.0546206 1.924012694
167.0338851 0.9554630999
183.0287997 1.321643968
195.0287997 1.075163955
269.0808353 1.57910239
271.0964854 1.359442817
281.0808353 1.500997717
283.0964854 1.463987427
285.1121354 0.9718117021
297.0757499 1.578000576
299.0914 2.776351772
301.1070501 1.848954139
303.0499291 1.697950074
315.0863146 1.2590895
317.1019647 1.706462936
331.0812292 1.207235709
341.0655792 0.9808790219
359.0761439 0.8722717204
433.0917939 1.014331117
435.107444 2.386754593
437.1230941 4.131794823
439.1023586 0.8327243559
447.107444 3.947066127
451.1023586 1.476655067
453.1180087 2.665847228
455.1336587 2.443158521
465.1180087 11.42218947
483.1285734 4.201110228

Name: +ve in-silico MS/MS by CFM-ID for BMLIIPOXVWESJG-PDLWQGAHSA-N
ID: BMLIIPOXVWESJG-PDLWQGAHSA-N
Comment: Energy2
Num peaks: 31
79.01784114 2.105564807
81.0334912 1.293857694
107.0491413 2.320267694
121.0284058 1.588539634
123.0440559 4.002429427
127.0389705 1.145514225
135.0440559 1.708075295
137.0233204 2.145675576
137.0597059 2.568528482
139.0389705 2.055236606
139.075356 1.389661417
141.0546206 0.8628831582
149.0233204 1.317423475
151.0389705 3.161314875
153.0182351 5.892251219
155.0702706 1.935061274
159.0440559 1.178008893
161.0233204 3.461178076
163.0389705 1.027051913
165.0546206 1.132652575
177.0546206 1.573179385
269.0808353 1.315873935
271.0600999 0.9877630359
311.0550145 0.9924979929
313.0706646 0.935837293
315.0863146 1.049734903
329.0655792 1.13807723
329.1019647 0.861161011
331.0812292 1.397754656
447.107444 1.605989337
465.1180087 1.460157435

Name: +ve in-silico MS/MS by CFM-ID for HOBYJDBWEPWNOO-UHFFFAOYSA-N
ID: HOBYJDBWEPWNOO-UHFFFAOYSA-N
Comment: Energy0
Num peaks: 13
133.0284058 2.234716465
137.0597059 3.915378228
151.0389705 7.679277274
165.0546206 9.979504153
169.0495352 1.686225828
287.0914 3.226174026
301.0706646 6.864203795
315.0863146 7.442201035
319.0812292 1.522718164
437.1230941 6.053779896
439.1387441 1.904021277
465.1180087 8.488895167
483.1285734 19.14223478

Name: +ve in-silico MS/MS by CFM-ID for HOBYJDBWEPWNOO-UHFFFAOYSA-N
ID: HOBYJDBWEPWNOO-UHFFFAOYSA-N
Comment: Energy1
Num peaks: 17
107.0491413 4.230443263
133.0284058 5.693409454
135.0440559 3.150837352
137.0597059 3.881722022
151.0389705 11.83655534
165.0546206 12.18533652
257.0808353 2.919040914
283.0600999 4.097947827
285.0757499 1.550284737
287.0914 2.202727172
301.0706646 9.60112918
315.0863146 6.035702753
437.1230941 4.154503793
439.1387441 1.450185853
447.107444 1.181548249
465.1180087 4.244904538
483.1285734 2.744384998

Name: +ve in-silico MS/MS by CFM-ID for HOBYJDBWEPWNOO-UHFFFAOYSA-N
ID: HOBYJDBWEPWNOO-UHFFFAOYSA-N
Comment: Energy2
Num peaks: 31
63.02292652 1.243346943
65.03857658 2.329380047
79.01784114 1.405716144
81.0334912 1.9408413
83.01275576 0.7376600984
83.04914126 0.7827623246
95.04914126 2.944292218
97.06479133 1.21340174
107.0491413 3.594210067
109.0284058 1.018078171
121.0284058 1.163092113
123.0440559 5.61457452
133.0284058 6.526577636
135.0440559 4.511482349
137.0597059 4.384020397
139.075356 1.093149905
149.0233204 3.779164246
151.0389705 10.51124582
153.0546206 0.7336322838
163.0389705 1.75952478
165.0546206 9.132387036
167.0338851 0.7603612744
169.0495352 0.9461977785
273.0757499 1.147751401
283.0600999 1.412340738
301.0706646 2.717144808
315.0863146 0.8144474903
439.1023586 0.853572722
441.1180087 0.7589496539
455.1336587 1.022960252
467.0972732 1.14159817

Name: +ve in-silico MS/MS by CFM-ID for MOYFWYKTZBPLNT-CCHFTJHQSA-N
ID: MOYFWYKTZBPLNT-CCHFTJHQSA-N
Comment: Energy0
Num peaks: 12
163.0600999 2.525436415
267.0651853 3.456046961
281.0808353 10.19855064
283.0600999 1.874312935
283.0964854 1.848763767
299.0914 22.67050438
411.107444 1.580834917
425.1230941 2.291146594
429.1180087 5.111875608
431.1336587 1.429977158
443.1336587 13.72543097
461.1442234 14.58041629

Name: +ve in-silico MS/MS by CFM-ID for MOYFWYKTZBPLNT-CCHFTJHQSA-N
ID: MOYFWYKTZBPLNT-CCHFTJHQSA-N
Comment: Energy1
Num peaks: 18
43.01784114 1.042073883
105.0334912 4.585837848
145.0495352 2.103369817
163.0600999 3.077427766
193.0495352 2.260363773
195.0651853 6.441923808
251.0702706 2.130301603
267.0651853 7.75717603
269.0808353 3.52419867
271.0964854 7.753126017
281.0808353 10.53296946
283.0600999 3.212460305
283.0964854 1.377544257
299.0914 18.80605209
425.1230941 1.290217032
433.1493088 1.649660309
443.1336587 2.191191984
461.1442234 0.9989717778

Name: +ve in-silico MS/MS by CFM-ID for MOYFWYKTZBPLNT-CCHFTJHQSA-N
ID: MOYFWYKTZBPLNT-CCHFTJHQSA-N
Comment: Energy2
Num peaks: 31
43.01784114 3.141618169
45.0334912 2.390573269
47.04914126 1.194355017
87.00767038 0.8279714206
105.0334912 2.116824092
145.0495352 1.526546243
147.0651853 1.551250611
163.0600999 1.144512801
167.0702706 1.988434192
181.0284058 1.708460875
185.0597059 0.9403532526
195.0651853 1.477775167
199.0389705 0.9001466342
213.0546206 0.8375135029
217.0859207 0.8787139617
219.1015708 1.163324084
251.0702706 0.776047652
253.0495352 1.102862374
255.0651853 0.8954880542
265.0495352 1.605857604
267.0651853 5.69745719
269.0808353 2.769683658
271.0964854 4.849453952
281.0808353 8.537558879
283.0600999 5.011533709
283.0964854 2.250388967
299.0914 6.875658781
303.1227001 0.8535841538
305.1383502 0.8535841538
339.0499291 1.014839377
369.0968793 0.8000453503

Name: +ve in-silico MS/MS by CFM-ID for CWIZJGIOHRXGPF-WSUCEEDKSA-N
ID: CWIZJGIOHRXGPF-WSUCEEDKSA-N
Comment: Energy0
Num peaks: 15
25.00727645 0.8137873985
51.02292652 1.10958379
67.01784114 1.162676571
69.0334912 8.102200626
87.04405588 2.304972043
231.0863146 1.472103392
255.0651853 1.116498575
271.0600999 30.32347592
397.0917939 1.415011778
399.107444 1.056318772
413.0867085 1.000496994
415.1023586 7.219869221
465.1180087 0.8544050977
483.1285734 10.4020731
501.139138 12.42490571

Name: +ve in-silico MS/MS by CFM-ID for CWIZJGIOHRXGPF-WSUCEEDKSA-N
ID: CWIZJGIOHRXGPF-WSUCEEDKSA-N
Comment: Energy1
Num peaks: 18
25.00727645 1.758228332
27.02292652 1.845864545
41.03857658 2.855786315
51.02292652 1.969074437
67.01784114 0.720038
69.0334912 6.664792698
147.0651853 0.7507819533
227.0338851 0.9492390069
229.0495352 0.8076100799
231.0863146 1.347870361
241.0495352 2.046010401
243.0651853 4.775449706
255.0651853 0.7699754677
271.0600999 45.58733782
397.0917939 1.291219076
415.1023586 3.33815129
483.1285734 2.113800914
501.139138 0.9993509462

Name: +ve in-silico MS/MS by CFM-ID for CWIZJGIOHRXGPF-WSUCEEDKSA-N
ID: CWIZJGIOHRXGPF-WSUCEEDKSA-N
Comment: Energy2
Num peaks: 31
25.00727645 1.404542906
27.02292652 0.8805279616
39.02292652 0.9662903451
41.03857658 5.23222875
57.0334912 0.8601090692
69.0334912 7.507428526
77.00219107 2.604948641
79.01784114 0.5766231413
87.04405588 1.321247533
101.0597059 0.6681714617
119.0491413 1.334907845
135.0440559 0.8751678168
145.0495352 0.6818782849
147.0651853 0.8937191757
153.0182351 0.8689919587
161.0233204 0.8788125389
163.0600999 0.5499528376
179.0338851 1.058296721
227.0338851 1.391030901
229.0495352 2.193355625
239.0338851 1.956140442
241.0495352 4.819603356
243.0651853 3.356808049
253.0495352 1.136496619
255.0287997 0.6614365497
255.0651853 1.479130618
271.0600999 16.11966692
275.0914 0.8757145344
277.1070501 0.7884123996
309.0393644 0.5688211531
483.1285734 1.906643988

Name: +ve in-silico MS/MS by CFM-ID for BXLGBRLDRRZQKR-UHFFFAOYSA-N
ID: BXLGBRLDRRZQKR-UHFFFAOYSA-N
Comment: Energy0
Num peaks: 10
123.0440559 4.196584759
133.0284058 1.690642979
151.0389705 18.92845283
287.0914 3.59295535
315.0863146 14.3471209
333.0968793 1.524732703
437.1230941 6.22839312
439.1387441 1.94249282
465.1180087 9.116309835
483.1285734 19.68776808

Name: +ve in-silico MS/MS by CFM-ID for BXLGBRLDRRZQKR-UHFFFAOYSA-N
ID: BXLGBRLDRRZQKR-UHFFFAOYSA-N
Comment: Energy1
Num peaks: 13
107.0491413 3.156817952
123.0440559 4.702766947
133.0284058 5.160805599
135.0440559 1.4459771
151.0389705 30.24923211
287.0914 3.062077471
297.0757499 3.519088368
315.0863146 14.12076344
437.1230941 4.675786181
439.1387441 1.451195409
447.107444 1.387581337
465.1180087 4.637373876
483.1285734 2.747169802

Name: +ve in-silico MS/MS by CFM-ID for BXLGBRLDRRZQKR-UHFFFAOYSA-N
ID: BXLGBRLDRRZQKR-UHFFFAOYSA-N
Comment: Energy2
Num peaks: 27
39.02292652 1.415002678
63.02292652 1.418941905
65.00219107 1.458944802
65.03857658 1.456440987
81.0334912 7.597745301
83.04914126 2.094878746
107.0127558 1.465754552
107.0491413 1.432321043
109.0284058 2.18697014
123.0440559 8.049240206
125.0597059 1.667200871
133.0284058 3.951618707
135.0440559 2.073334637
137.0597059 1.553332057
147.0440559 2.130572256
149.0233204 2.687568788
151.0389705 22.93783646
153.0546206 0.9152362218
163.0389705 1.204243515
165.0546206 3.65554941
169.0495352 1.988768693
231.0651853 0.905072476
287.0914 1.207027492
297.0757499 0.8507370116
315.0863146 2.381198825
317.0655792 0.9724761618
467.0972732 0.9779118507

Name: +ve in-silico MS/MS by CFM-ID for QIVQYZQSCDDJSH-AYJIAUCWSA-N
ID: QIVQYZQSCDDJSH-AYJIAUCWSA-N
Comment: Energy0
Num peaks: 10
107.0491413 4.569143763
147.0651853 3.015369212
283.0600999 1.335212922
297.0757499 11.25259791
299.0550145 2.749371369
299.0914 1.842186536
315.0863146 26.61627055
429.1180087 1.426862491
443.1336587 11.06716497
461.1442234 17.45006208

Name: +ve in-silico MS/MS by CFM-ID for QIVQYZQSCDDJSH-AYJIAUCWSA-N
ID: QIVQYZQSCDDJSH-AYJIAUCWSA-N
Comment: Energy1
Num peaks: 13
107.0491413 7.130407395
109.0647913 1.76134309
129.0546206 1.50483833
147.0651853 4.225889551
283.0600999 3.442284785
285.0757499 1.342651823
287.0914 3.380842004
297.0757499 11.71109602
299.0550145 8.945205531
313.0706646 1.408280658
315.0863146 32.40127561
443.1336587 1.990814154
461.1442234 1.716182805

Name: +ve in-silico MS/MS by CFM-ID for QIVQYZQSCDDJSH-AYJIAUCWSA-N
ID: QIVQYZQSCDDJSH-AYJIAUCWSA-N
Comment: Energy2
Num peaks: 31
55.01784114 1.052384726
57.0334912 1.013902622
63.02292652 0.9532165115
85.02840582 1.287582821
87.00767038 0.7010687195
87.04405588 1.627891553
89.05970595 1.041872117
107.0491413 5.763315492
109.0647913 1.774542139
129.0546206 1.056541771
131.0702706 1.576576327
133.0647913 0.7690414406
139.0389705 0.9874748284
147.0651853 1.376862381
155.0338851 0.6931826258
175.0389705 1.11652084
241.0495352 1.101351047
253.0495352 0.9896425632
259.0600999 0.7174235412
269.0444498 2.659742718
271.0600999 3.89041197
283.0600999 4.867051283
287.0914 1.310912549
297.0757499 5.912848991
299.0550145 8.089520717
299.0914 1.416503606
315.0863146 6.95408819
319.1176147 0.9474566006
321.1332648 0.9474566006
415.1023586 0.6990340517
417.1180087 0.7366745774

Name: +ve in-silico MS/MS by CFM-ID for AMNQXXJPHNXOHG-QJLVSEQISA-N
ID: AMNQXXJPHNXOHG-QJLVSEQISA-N
Comment: Energy0
Num peaks: 14
107.0491413 1.377569324
163.0600999 2.412382905
297.0757499 2.790299688
299.0914 0.8839963242
309.0757499 0.8031407047
325.0706646 1.329450128
327.0863146 0.8483510281
387.107444 0.9584343133
411.107444 0.7018525543
425.1230941 1.808542222
429.1180087 4.995538882
431.1336587 1.878850169
443.1336587 20.82378011
461.1442234 38.69176787

Name: +ve in-silico MS/MS by CFM-ID for AMNQXXJPHNXOHG-QJLVSEQISA-N
ID: AMNQXXJPHNXOHG-QJLVSEQISA-N
Comment: Energy1
Num peaks: 31
41.00219107 0.8853556949
43.01784114 4.51527859
45.0334912 1.975861593
55.01784114 1.259542453
73.02840582 1.987425931
75.04405588 1.023843643
107.0491413 1.736752558
109.0647913 0.8661296769
145.0495352 4.418911982
163.0600999 6.216101271
297.0757499 1.045986148
299.0914 0.7788401371
309.0757499 4.416454294
311.0914 2.073066733
325.0706646 0.9797354035
327.0863146 1.359380377
353.0867085 1.117480139
369.0968793 0.5816548228
399.107444 0.6031462616
403.1023586 0.8440058346
405.1180087 0.6556390551
407.1336587 0.6978861256
411.107444 1.690179397
413.1230941 0.8251216791
425.1230941 5.712975763
429.1180087 2.928812688
431.1336587 1.277245873
433.1493088 2.00898969
443.1336587 13.53272472
445.1129233 0.8353377588
461.1442234 7.989269272

Name: +ve in-silico MS/MS by CFM-ID for AMNQXXJPHNXOHG-QJLVSEQISA-N
ID: AMNQXXJPHNXOHG-QJLVSEQISA-N
Comment: Energy2
Num peaks: 31
43.01784114 1.783388232
56.99710569 1.014051136
59.01275576 2.490497043
61.02840582 0.9377916735
73.02840582 0.9449113667
87.00767038 1.024508749
89.02332044 1.13721056
107.0491413 2.955737366
147.0651853 1.17415873
149.0233204 1.073239484
219.0287997 1.33672935
283.0600999 1.40453537
295.0600999 2.855161553
297.0757499 4.536568478
299.0914 1.343165258
309.0757499 3.746743069
311.0914 2.699745251
313.0706646 1.049256462
313.1070501 1.262693418
325.0706646 5.746585497
327.0863146 1.864239688
333.1332648 1.521436769
369.0968793 0.9568285273
371.1125294 1.16515657
411.107444 1.480448125
413.1230941 1.015952596
417.1180087 0.950287184
425.1230941 1.417986415
429.1180087 0.9243308026
443.1336587 1.111354604
445.1129233 1.171899457

Name: +ve in-silico MS/MS by CFM-ID for BMLIIPOXVWESJG-KEDVUCMTSA-N
ID: BMLIIPOXVWESJG-KEDVUCMTSA-N
Comment: Energy0
Num peaks: 17
123.0440559 1.486187327
125.0597059 0.8165771703
137.0233204 0.9313678523
153.0182351 3.643163391
153.0546206 0.8569218828
269.0808353 1.914322802
287.0914 0.8435655311
289.0706646 1.062801418
303.0499291 1.250674084
347.0761439 0.8921359942
347.1125294 0.8425064266
447.107444 3.057656448
451.1023586 1.045047145
453.1180087 1.167485975
455.1336587 0.9286151875
465.1180087 30.79766789
483.1285734 28.74543935

Name: +ve in-silico MS/MS by CFM-ID for BMLIIPOXVWESJG-KEDVUCMTSA-N
ID: BMLIIPOXVWESJG-KEDVUCMTSA-N
Comment: Energy1
Num peaks: 31
137.0233204 2.67398233
151.0389705 0.8208837471
153.0182351 6.727205424
153.0546206 1.924012694
167.0338851 0.9554630999
183.0287997 1.321643968
195.0287997 1.075163955
269.0808353 1.57910239
271.0964854 1.359442817
281.0808353 1.500997717
283.0964854 1.463987427
285.1121354 0.9718117021
297.0757499 1.578000576
299.0914 2.776351772
301.1070501 1.848954139
303.0499291 1.697950074
315.0863146 1.2590895
317.1019647 1.706462936
331.0812292 1.207235709
341.0655792 0.9808790219
359.0761439 0.8722717204
433.0917939 1.014331117
435.107444 2.386754593
437.1230941 4.131794823
439.1023586 0.8327243559
447.107444 3.947066127
451.1023586 1.476655067
453.1180087 2.665847228
455.1336587 2.443158521
465.1180087 11.42218947
483.1285734 4.201110228

Name: +ve in-silico MS/MS by CFM-ID for BMLIIPOXVWESJG-KEDVUCMTSA-N
ID: BMLIIPOXVWESJG-KEDVUCMTSA-N
Comment: Energy2
Num peaks: 31
79.01784114 2.105564807
81.0334912 1.293857694
107.0491413 2.320267694
121.0284058 1.588539634
123.0440559 4.002429427
127.0389705 1.145514225
135.0440559 1.708075295
137.0233204 2.145675576
137.0597059 2.568528482
139.0389705 2.055236606
139.075356 1.389661417
141.0546206 0.8628831582
149.0233204 1.317423475
151.0389705 3.161314875
153.0182351 5.892251219
155.0702706 1.935061274
159.0440559 1.178008893
161.0233204 3.461178076
163.0389705 1.027051913
165.0546206 1.132652575
177.0546206 1.573179385
269.0808353 1.315873935
271.0600999 0.9877630359
311.0550145 0.9924979929
313.0706646 0.935837293
315.0863146 1.049734903
329.0655792 1.13807723
329.1019647 0.861161011
331.0812292 1.397754656
447.107444 1.605989337
465.1180087 1.460157435

Name: +ve in-silico MS/MS by CFM-ID for XECJBJHITROSPL-WSONZKGWSA-N
ID: XECJBJHITROSPL-WSONZKGWSA-N
Comment: Energy0
Num peaks: 31
109.0284058 0.7301349564
125.0233204 1.53225922
139.0389705 1.073939979
163.0389705 1.111931567
183.0651853 0.7398937303
191.0338851 0.8186829675
193.0495352 1.885163871
211.0600999 0.775016862
281.0444498 1.958855664
283.0600999 1.666247469
299.0550145 1.766536447
311.0550145 1.455485665
313.0706646 2.248440038
315.0863146 1.658844419
327.0863146 0.7431879396
329.0655792 1.486078279
331.0812292 4.281572391
343.0812292 0.735622149
357.0968793 1.12571845
375.107444 1.457349047
407.0761439 1.032779757
409.0917939 2.51889515
411.107444 0.9202017317
423.107444 1.543661184
433.0917939 3.506982471
435.107444 0.9865728042
451.1023586 11.20326992
453.1180087 1.743316272
455.1336587 1.7332282
465.1180087 6.246287344
483.1285734 12.24220781

Name: +ve in-silico MS/MS by CFM-ID for XECJBJHITROSPL-WSONZKGWSA-N
ID: XECJBJHITROSPL-WSONZKGWSA-N
Comment: Energy1
Num peaks: 31
85.02840582 1.674359875
87.04405588 1.471311799
121.0284058 1.332440598
123.0440559 0.9782780957
125.0233204 1.651068721
137.0233204 1.214795744
139.0389705 2.129103975
193.0495352 0.984382716
207.0651853 1.31049398
209.0444498 1.097229469
211.0600999 2.032792432
221.0444498 1.192969689
223.0600999 4.208501343
271.0600999 1.71798067
299.0550145 2.93805705
301.0706646 1.39543115
311.0550145 1.299173912
313.0706646 1.664031618
315.0863146 1.446670699
329.0655792 1.918446464
331.0812292 5.756064502
343.0812292 1.710069135
373.0917939 1.348120129
375.107444 2.804506846
409.0917939 1.163057853
423.107444 2.121218519
451.1023586 1.419356917
453.1180087 2.296377594
455.1336587 3.042901493
465.1180087 2.892409176
483.1285734 1.587788781

Name: +ve in-silico MS/MS by CFM-ID for XECJBJHITROSPL-WSONZKGWSA-N
ID: XECJBJHITROSPL-WSONZKGWSA-N
Comment: Energy2
Num peaks: 31
55.01784114 1.54507591
85.02840582 1.192842489
105.0334912 2.090879885
107.0491413 1.366088435
109.0284058 1.292237078
121.0284058 2.334997158
133.0284058 0.9115096833
163.0389705 2.152185503
187.0389705 6.130420687
189.0182351 1.048253878
189.0546206 2.529322619
191.0338851 4.130836707
191.0702706 2.311075719
239.0338851 2.200797967
241.0495352 1.333864832
251.0338851 0.8714098031
253.0495352 2.683045186
255.0651853 2.980887586
269.0444498 1.351941106
281.0444498 1.382441367
283.0600999 2.361070986
323.0550145 0.8996614145
327.0863146 0.9743426688
343.0812292 0.9132207564
393.0968793 0.9007198691
405.0968793 1.139085751
411.107444 0.9262777596
423.107444 1.189759897
425.1230941 1.046783039
455.1336587 1.247272167
465.1180087 2.33744167

Name: +ve in-silico MS/MS by CFM-ID for CYGIJEJDYJOUAN-JIPCDWKZSA-N
ID: CYGIJEJDYJOUAN-JIPCDWKZSA-N
Comment: Energy0
Num peaks: 7
153.0182351 4.753148668
287.0914 1.670141202
347.1125294 1.39879299
451.1023586 1.992694697
453.1180087 1.805690228
465.1180087 15.63642158
483.1285734 52.81712036

Name: +ve in-silico MS/MS by CFM-ID for CYGIJEJDYJOUAN-JIPCDWKZSA-N
ID: CYGIJEJDYJOUAN-JIPCDWKZSA-N
Comment: Energy1
Num peaks: 31
123.0440559 1.145190625
137.0233204 3.551834696
153.0182351 8.627624073
165.0182351 0.8852364852
167.0338851 1.33240765
183.0287997 1.660802872
195.0287997 1.345298425
281.0808353 0.6195577787
283.0600999 0.9329087256
285.0757499 0.9771875093
287.0914 2.093324184
289.1070501 1.422346495
297.0757499 1.951560337
299.0914 4.515562541
301.1070501 3.574424556
315.0863146 1.223473232
317.1019647 3.501829476
329.1019647 0.8895585219
331.1176147 1.086718513
347.1125294 0.6462666662
357.0604938 0.6386656037
359.0761439 1.374838365
423.107444 0.7935313943
439.1023586 1.186000737
447.107444 0.6589089998
451.1023586 2.175637083
453.1180087 4.062060334
455.1336587 4.440852098
465.1180087 9.114931829
467.0972732 1.749648869
483.1285734 8.634184106

Name: +ve in-silico MS/MS by CFM-ID for CYGIJEJDYJOUAN-JIPCDWKZSA-N
ID: CYGIJEJDYJOUAN-JIPCDWKZSA-N
Comment: Energy2
Num peaks: 31
67.01784114 0.9909629765
69.0334912 1.484122485
83.01275576 1.086384507
85.02840582 0.9668219429
111.0440559 0.7996406877
113.0597059 1.143792229
121.0284058 0.8875063178
127.0389705 1.635102633
135.0440559 14.81125089
137.0233204 2.349430033
153.0182351 2.804684394
163.0389705 2.26382366
165.0182351 0.9901767578
175.0389705 0.7896336996
187.0389705 0.8016990865
199.0389705 1.678913843
225.0546206 2.710759523
227.0702706 1.408057497
269.0808353 2.149949263
271.0964854 1.052623715
281.0444498 1.500386405
281.0808353 1.057706819
285.1121354 1.633584957
287.0914 2.653921472
297.0757499 4.559959985
299.0914 2.488123469
315.0863146 2.142362161
451.1023586 0.8501576076
453.1180087 1.598919931
455.1336587 1.063529609
465.1180087 1.540039695

Name: +ve in-silico MS/MS by CFM-ID for HKUBLIRXXFRGKE-DNNBANOASA-N
ID: HKUBLIRXXFRGKE-DNNBANOASA-N
Comment: Energy0
Num peaks: 20
43.01784114 1.881685207
61.02840582 2.917947481
95.04914126 0.850868176
117.0334912 0.7162521883
121.0647913 1.126784863
137.0233204 4.582611988
145.0495352 0.9903777247
205.0706646 1.712751544
239.0702706 8.810805035
241.0859207 1.041707291
257.0808353 22.60360954
321.0968793 1.179238911
323.1125294 0.6701140087
325.1281794 0.758266503
383.1125294 1.208035106
399.107444 1.138477593
401.1230941 6.350483511
419.1336587 1.507693786
443.1336587 8.686599733
461.1442234 11.40048305

Name: +ve in-silico MS/MS by CFM-ID for HKUBLIRXXFRGKE-DNNBANOASA-N
ID: HKUBLIRXXFRGKE-DNNBANOASA-N
Comment: Energy1
Num peaks: 28
43.01784114 0.7109300112
61.02840582 0.775264582
85.02840582 0.7506574564
105.0334912 1.548887109
107.0491413 1.814653364
117.0334912 1.028304238
119.0491413 1.305428768
121.0284058 3.856400425
121.0647913 1.983494849
137.0233204 7.177348326
145.0495352 0.6281527262
147.0440559 0.6657733635
163.0389705 0.9712841377
187.0600999 0.7790634424
205.0706646 2.327067386
213.0546206 1.046289332
215.0702706 0.7345218783
227.0702706 1.895944739
229.0859207 2.426780676
239.0702706 13.1155477
241.0859207 0.7123216451
255.0651853 0.9918401092
257.0808353 26.46100238
383.1125294 0.947971582
401.1230941 2.580089547
419.1336587 0.7004473601
443.1336587 1.652889607
461.1442234 0.8949191045

Name: +ve in-silico MS/MS by CFM-ID for HKUBLIRXXFRGKE-DNNBANOASA-N
ID: HKUBLIRXXFRGKE-DNNBANOASA-N
Comment: Energy2
Num peaks: 31
43.01784114 3.180429452
57.0334912 1.030779274
61.02840582 1.847556547
65.03857658 0.8064238149
75.04405588 0.9965309767
85.02840582 1.13128806
95.04914126 2.592526925
103.0542266 1.025651461
105.0334912 1.117579128
107.0491413 2.129247073
117.0334912 2.2402073
119.0491413 2.431796915
121.0284058 1.532745934
121.0647913 7.93113649
123.0440559 1.836480822
135.0440559 1.275063965
137.0233204 5.576255483
137.0597059 1.549349159
139.0389705 0.9009860438
145.0284058 1.545027177
145.0495352 1.096619094
147.0651853 0.9721558923
151.0389705 1.29406611
163.0389705 0.8783404299
213.0546206 0.8154646309
227.0702706 1.242442062
229.0859207 1.32741792
239.0702706 4.426525942
241.0859207 1.063572985
257.0808353 6.534387484
443.1336587 0.8464259469

Name: +ve in-silico MS/MS by CFM-ID for KCNQHDPLSQKCFV-QXXCCVGTSA-N
ID: KCNQHDPLSQKCFV-QXXCCVGTSA-N
Comment: Energy0
Num peaks: 10
61.02840582 3.432510657
253.0495352 10.07817595
255.0651853 1.766962446
271.0600999 25.07142651
399.107444 1.83486088
423.107444 1.469516198
441.1180087 11.00034086
459.1285734 9.220496119
483.1285734 6.767249876
501.139138 10.19849987

Name: +ve in-silico MS/MS by CFM-ID for KCNQHDPLSQKCFV-QXXCCVGTSA-N
ID: KCNQHDPLSQKCFV-QXXCCVGTSA-N
Comment: Energy1
Num peaks: 17
61.02840582 1.239596697
107.0491413 1.22420946
133.0284058 3.059768305
135.0440559 6.8699215
137.0233204 5.655201498
189.0757499 1.102915902
231.0863146 1.673220834
243.0651853 7.148401656
253.0495352 15.35054897
255.0651853 1.603458697
269.0444498 1.095259993
271.0600999 26.00509509
417.1180087 0.9370520164
441.1180087 2.658052243
459.1285734 2.179625632
473.1442234 1.464510352
483.1285734 0.989109843

Name: +ve in-silico MS/MS by CFM-ID for KCNQHDPLSQKCFV-QXXCCVGTSA-N
ID: KCNQHDPLSQKCFV-QXXCCVGTSA-N
Comment: Energy2
Num peaks: 31
25.00727645 0.6482418304
41.00219107 0.7987220349
43.01784114 2.964351808
61.02840582 2.491875385
73.02840582 0.6204971958
107.0491413 2.904287525
133.0284058 2.540473615
135.0440559 2.722041814
137.0233204 3.208279037
169.0495352 0.6767027926
171.0651853 1.148023732
187.0600999 0.7831185023
189.0757499 2.785320358
201.0546206 0.6929989844
227.0338851 0.9078190107
227.0550145 0.8193603912
229.0495352 0.8032717195
229.0706646 0.8260955999
243.0651853 6.318459527
253.0495352 14.69200913
255.0651853 2.532231218
269.0444498 1.392316815
271.0600999 16.14753956
275.0914 0.7973081849
353.0655792 0.9048922764
381.0968793 0.8281549453
397.0917939 0.6043648678
399.107444 2.108353052
415.1023586 0.89417836
441.1180087 1.158084499
485.1078379 0.6197741795

Name: +ve in-silico MS/MS by CFM-ID for SIYJJNKTWNVBOA-DODNOZFWSA-N
ID: SIYJJNKTWNVBOA-DODNOZFWSA-N
Comment: Energy0
Num peaks: 10
107.0491413 4.432369625
163.0600999 2.680150337
281.0808353 9.198405496
283.0600999 2.852686485
283.0964854 1.877990147
299.0914 27.29244375
425.1230941 1.689814514
429.1180087 1.561624117
443.1336587 13.1878761
461.1442234 16.32952391

Name: +ve in-silico MS/MS by CFM-ID for SIYJJNKTWNVBOA-DODNOZFWSA-N
ID: SIYJJNKTWNVBOA-DODNOZFWSA-N
Comment: Energy1
Num peaks: 15
43.01784114 1.321843345
107.0491413 6.855424745
109.0647913 1.703173903
145.0495352 2.570285089
163.0600999 3.047325422
267.0651853 3.647443081
269.0808353 2.240941471
271.0964854 2.553500034
281.0808353 6.760110666
283.0600999 8.881472951
297.0757499 1.36443075
299.0914 33.50306443
425.1230941 1.323717454
443.1336587 2.803853475
461.1442234 1.491710468

Name: +ve in-silico MS/MS by CFM-ID for SIYJJNKTWNVBOA-DODNOZFWSA-N
ID: SIYJJNKTWNVBOA-DODNOZFWSA-N
Comment: Energy2
Num peaks: 31
43.01784114 3.403774743
45.0334912 1.136920338
55.01784114 1.007933373
59.01275576 0.6930642772
63.02292652 0.9094246487
71.01275576 0.6993255185
87.00767038 0.8762511357
89.02332044 0.7932604654
103.0389705 0.7684693583
107.0491413 5.576693699
109.0647913 1.881321196
123.0440559 0.8372611471
133.0647913 0.7774308872
145.0495352 1.615560447
147.0651853 1.698701435
163.0600999 1.167374364
227.0702706 1.486042621
241.0495352 2.455666524
243.0651853 1.512010629
251.0702706 0.7684896711
253.0495352 2.234493318
255.0651853 3.799685194
267.0651853 4.543415737
269.0808353 0.961333464
271.0964854 1.452590307
281.0808353 2.932866274
283.0600999 8.588388806
283.0964854 1.663756827
299.0914 8.896894263
303.1227001 0.9036625977
305.1383502 0.9036625977

Name: +ve in-silico MS/MS by CFM-ID for UNGVNKDKEMZSGJ-DODNOZFWSA-N
ID: UNGVNKDKEMZSGJ-DODNOZFWSA-N
Comment: Energy0
Num peaks: 10
163.0600999 2.637520835
267.0651853 1.780931085
281.0808353 10.68305929
283.0600999 2.727659633
283.0964854 1.452039449
299.0914 26.89777711
425.1230941 1.730001355
429.1180087 2.177619954
443.1336587 13.62494544
461.1442234 17.13470028

Name: +ve in-silico MS/MS by CFM-ID for UNGVNKDKEMZSGJ-DODNOZFWSA-N
ID: UNGVNKDKEMZSGJ-DODNOZFWSA-N
Comment: Energy1
Num peaks: 15
43.01784114 1.248016115
145.0495352 2.520689316
163.0600999 3.149369711
205.0495352 1.523310288
243.0651853 1.32550115
267.0651853 4.368359765
269.0808353 2.308281996
271.0964854 1.371714708
281.0808353 15.75883528
283.0600999 8.545534967
297.0757499 1.347949639
299.0914 31.92322242
425.1230941 1.222193768
443.1336587 2.749780423
461.1442234 1.434698304

Name: +ve in-silico MS/MS by CFM-ID for UNGVNKDKEMZSGJ-DODNOZFWSA-N
ID: UNGVNKDKEMZSGJ-DODNOZFWSA-N
Comment: Energy2
Num peaks: 31
43.01784114 3.041255875
45.0334912 1.003407912
57.0334912 0.7690464497
59.01275576 0.6644179551
87.00767038 0.8401318121
89.02332044 0.7605069981
95.04914126 2.101809165
101.0233204 0.6628602015
103.0389705 0.7365777419
105.0334912 2.39513189
119.0491413 1.49627131
121.0284058 1.228499527
145.0495352 1.548966582
147.0651853 1.636940371
153.0546206 1.063809857
181.0495352 1.104124272
205.0495352 1.691429536
241.0495352 1.277354386
243.0651853 2.520627898
251.0702706 0.8433671496
257.0808353 0.9196084192
267.0651853 5.97609573
269.0808353 2.242661332
271.0964854 2.770556312
281.0808353 7.45991584
283.0600999 8.239113364
283.0964854 1.615218584
299.0914 7.75771183
303.1227001 0.8661944288
305.1383502 0.8661944288
371.1125294 0.7704017461

Name: +ve in-silico MS/MS by CFM-ID for WTXMHYXTGODDJX-YZBMOXFKSA-N
ID: WTXMHYXTGODDJX-YZBMOXFKSA-N
Comment: Energy0
Num peaks: 9
107.0491413 4.396946224
163.0600999 2.773739911
281.0808353 10.80258349
283.0600999 2.679028875
283.0964854 1.836780679
299.0914 26.35286749
425.1230941 1.68622819
443.1336587 13.1966248
461.1442234 16.43227613

Name: +ve in-silico MS/MS by CFM-ID for WTXMHYXTGODDJX-YZBMOXFKSA-N
ID: WTXMHYXTGODDJX-YZBMOXFKSA-N
Comment: Energy1
Num peaks: 14
43.01784114 1.345862887
107.0491413 6.888384944
109.0647913 1.700603096
145.0495352 2.612573905
163.0600999 3.199628832
267.0651853 3.277905222
269.0808353 1.503737009
281.0808353 10.37926719
283.0600999 8.764613985
297.0757499 1.382648108
299.0914 33.48142091
425.1230941 1.324577013
443.1336587 2.856103887
461.1442234 1.542718387

Name: +ve in-silico MS/MS by CFM-ID for WTXMHYXTGODDJX-YZBMOXFKSA-N
ID: WTXMHYXTGODDJX-YZBMOXFKSA-N
Comment: Energy2
Num peaks: 31
43.01784114 3.443727147
45.0334912 1.05904435
59.01275576 0.6917336522
63.02292652 0.9200726986
87.00767038 0.8641506075
89.02332044 0.7881199324
101.0233204 0.6818109225
103.0389705 0.7595725339
107.0491413 5.796390657
109.0647913 1.712823792
133.0647913 0.8070104435
141.0182351 0.6963322672
145.0495352 1.59325048
147.0651853 1.718590776
163.0600999 1.382036262
175.0389705 0.7913616071
225.0546206 0.9509073771
237.0546206 0.7843285777
251.0702706 0.8636658528
253.0495352 3.304154112
255.0651853 5.41560084
267.0651853 4.269122816
269.0808353 0.6927776566
271.0964854 0.9261729627
281.0808353 5.593999835
283.0600999 7.809159337
283.0964854 1.175827537
299.0914 8.879056925
303.1227001 0.9143088041
305.1383502 0.9143088041
401.1230941 0.6964402183

Name: +ve in-silico MS/MS by CFM-ID for CBNBKCDVIVSCHZ-HGYFENDRSA-N
ID: CBNBKCDVIVSCHZ-HGYFENDRSA-N
Comment: Energy0
Num peaks: 28
43.01784114 0.84165232
73.02840582 0.8884768493
109.0284058 0.7375652207
121.0284058 1.283487204
133.0284058 0.9667815919
137.0233204 1.021185706
141.0182351 0.8686380327
143.0338851 1.619563038
145.0495352 0.9999888631
159.0440559 1.084781439
161.0597059 0.9118443628
179.0550145 2.778361141
281.0808353 3.373979635
283.0964854 2.957071458
285.1121354 1.467515958
287.1277855 1.576060244
289.1434356 1.576060244
297.0757499 1.371853561
299.0914 2.447343592
313.0706646 0.7070605045
313.0917939 0.8345523628
315.0863146 1.704140509
339.107444 1.122062247
429.1180087 0.8533797737
431.1336587 0.9566502978
433.1493088 2.237804918
443.1336587 12.62263623
461.1442234 30.25581593

Name: +ve in-silico MS/MS by CFM-ID for CBNBKCDVIVSCHZ-HGYFENDRSA-N
ID: CBNBKCDVIVSCHZ-HGYFENDRSA-N
Comment: Energy1
Num peaks: 31
43.01784114 1.714965412
109.0284058 1.734942737
121.0284058 3.671365962
127.0389705 1.383442655
129.0546206 1.171859484
131.0127558 1.281768642
133.0284058 2.700220005
135.0440559 1.762527264
137.0233204 1.170828767
145.0495352 1.457487875
147.0440559 3.331507463
147.0651853 1.377417449
149.0597059 1.124691353
157.0284058 1.478965194
159.0440559 2.350428172
161.0597059 2.024157754
281.0808353 3.742595739
283.0964854 1.969738937
297.0757499 1.656130616
299.0914 1.237081163
313.0917939 1.018792995
321.0968793 1.139221312
327.107444 1.125571152
337.0917939 1.074589382
339.107444 1.561596821
351.107444 1.6262826
415.1387441 1.159210416
431.1336587 2.881666769
433.1493088 3.200139389
443.1336587 5.196641349
461.1442234 3.175715669

Name: +ve in-silico MS/MS by CFM-ID for CBNBKCDVIVSCHZ-HGYFENDRSA-N
ID: CBNBKCDVIVSCHZ-HGYFENDRSA-N
Comment: Energy2
Num peaks: 31
39.02292652 0.9790812958
41.00219107 1.477089922
43.01784114 2.39542739
71.01275576 4.685454063
73.02840582 2.187782957
75.04405588 1.12334184
79.01784114 2.391854141
81.0334912 1.235269241
99.02292652 1.557458189
101.0385766 1.377981431
109.0284058 5.239866826
121.0284058 4.387992279
123.0440559 1.498350667
131.0702706 1.07785166
135.0076704 0.8185528377
135.0440559 0.878828305
137.0233204 6.467260341
147.0440559 1.742620278
157.0284058 2.466287644
159.0440559 4.24297168
161.0444498 0.8563573029
161.0597059 2.736264923
177.0546206 0.8283029712
283.0964854 1.10015796
285.1121354 1.281874165
287.1277855 1.110237325
289.1434356 1.110237325
399.107444 1.063573523
401.1230941 1.053454163
433.1493088 0.8819128652
443.1336587 2.335517139

Name: +ve in-silico MS/MS by CFM-ID for FYPLZVVQSPMLPL-DODNOZFWSA-N
ID: FYPLZVVQSPMLPL-DODNOZFWSA-N
Comment: Energy0
Num peaks: 10
163.0600999 2.64817971
267.0651853 1.73485902
281.0808353 10.64241544
283.0600999 2.713212352
283.0964854 1.456930601
299.0914 27.10360285
425.1230941 1.807600356
429.1180087 2.187218753
443.1336587 13.90166123
461.1442234 17.23915589

Name: +ve in-silico MS/MS by CFM-ID for FYPLZVVQSPMLPL-DODNOZFWSA-N
ID: FYPLZVVQSPMLPL-DODNOZFWSA-N
Comment: Energy1
Num peaks: 14
43.01784114 1.299713613
107.0491413 1.754858171
145.0495352 2.531645977
163.0600999 3.165648867
267.0651853 4.3305967
269.0808353 1.831515566
281.0808353 16.13500189
283.0600999 8.83166929
283.0964854 1.007040703
297.0757499 1.323051696
299.0914 32.99947368
425.1230941 1.252580483
443.1336587 2.792616887
461.1442234 1.447197796

Name: +ve in-silico MS/MS by CFM-ID for FYPLZVVQSPMLPL-DODNOZFWSA-N
ID: FYPLZVVQSPMLPL-DODNOZFWSA-N
Comment: Energy2
Num peaks: 31
41.00219107 0.7326555243
43.01784114 3.362668213
45.0334912 1.028429578
59.01275576 0.6809619546
87.00767038 0.860992697
89.02332044 0.7794233395
91.0389705 0.6721490251
101.0233204 0.6793193453
103.0389705 0.7549946384
107.0491413 2.941595429
123.0440559 2.027623824
133.0647913 0.6951847275
141.0182351 0.6762884512
145.0495352 1.587428181
147.0651853 1.712759249
151.0389705 0.8015687921
175.0389705 0.8255008974
191.0338851 2.982559879
253.0495352 1.853992758
255.0651853 2.695958115
257.0808353 0.9458611162
267.0651853 4.94408685
269.0808353 0.9278803701
271.0964854 1.257746744
281.0808353 7.007408197
283.0600999 7.633799631
283.0964854 1.655429948
299.0914 8.597471296
303.1227001 0.887832049
305.1383502 0.887832049
401.1230941 0.6762725496

Name: +ve in-silico MS/MS by CFM-ID for WGCQDTNINMCFAY-DERWQMDGSA-N
ID: WGCQDTNINMCFAY-DERWQMDGSA-N
Comment: Energy0
Num peaks: 7
163.0600999 2.770459792
281.0808353 11.46220089
283.0600999 2.899420239
299.0914 28.83841174
425.1230941 1.865383231
443.1336587 14.55142614
461.1442234 18.44879496

Name: +ve in-silico MS/MS by CFM-ID for WGCQDTNINMCFAY-DERWQMDGSA-N
ID: WGCQDTNINMCFAY-DERWQMDGSA-N
Comment: Energy1
Num peaks: 13
43.01784114 1.32177991
145.0495352 2.572007795
163.0600999 3.225810919
253.0495352 2.34376302
255.0651853 2.596095848
267.0651853 2.515041341
281.0808353 17.22710352
283.0600999 8.980317615
297.0757499 1.49599011
299.0914 33.36773342
425.1230941 1.263822383
443.1336587 2.7424343
461.1442234 1.493710744

Name: +ve in-silico MS/MS by CFM-ID for WGCQDTNINMCFAY-DERWQMDGSA-N
ID: WGCQDTNINMCFAY-DERWQMDGSA-N
Comment: Energy2
Num peaks: 31
41.00219107 1.271988384
43.01784114 3.38356032
45.0334912 1.036238198
49.00727645 0.8193580298
57.0334912 0.727783377
85.02840582 0.7829453867
87.00767038 0.8675019621
89.02332044 0.7853261679
91.05422664 0.7956345407
103.0389705 0.7607425637
103.0542266 0.742034244
105.0334912 2.797628983
119.0491413 1.201085248
145.0284058 2.541029918
145.0495352 1.599429434
147.0440559 1.14916085
147.0651853 1.706625368
153.0546206 2.740170704
197.0597059 0.812120915
213.0546206 3.411811364
221.0444498 2.545588209
241.0495352 2.739796359
243.0651853 1.252346255
267.0651853 1.755529804
271.0964854 1.043700872
281.0808353 7.066343716
283.0600999 7.620776384
283.0964854 1.667978222
299.0914 8.018860603
303.1227001 0.894584966
305.1383502 0.894584966

Name: +ve in-silico MS/MS by CFM-ID for KDMGQPNVTKUNHV-HKTJVKLFSA-N
ID: KDMGQPNVTKUNHV-HKTJVKLFSA-N
Comment: Energy0
Num peaks: 26
123.0440559 2.229955384
137.0233204 0.9206059866
151.0389705 1.33928785
153.0182351 3.455846613
153.0546206 1.037531214
177.0546206 2.89950981
179.0702706 0.876093557
181.0859207 1.040033214
183.1015708 0.8835767118
213.0757499 3.720666649
271.0600999 2.948549001
273.0757499 1.701631006
275.0914 1.294872021
277.1070501 1.357066265
285.0393644 1.301487835
287.0550145 3.22972991
287.0914 0.979414518
289.0706646 0.9311165738
303.0499291 1.500428907
347.1125294 1.033281776
439.1023586 1.084883789
451.1023586 1.321069405
453.1180087 1.216012542
455.1336587 1.075939541
465.1180087 12.37452736
483.1285734 28.88496724

Name: +ve in-silico MS/MS by CFM-ID for KDMGQPNVTKUNHV-HKTJVKLFSA-N
ID: KDMGQPNVTKUNHV-HKTJVKLFSA-N
Comment: Energy1
Num peaks: 31
123.0440559 2.295380168
137.0233204 2.726924288
137.0597059 2.035772264
151.0389705 2.129413294
153.0182351 6.905574651
153.0546206 2.912382127
183.0287997 1.233261279
195.0287997 0.8955335326
257.0808353 1.714624052
271.0600999 1.503480534
273.0757499 1.46379894
285.0393644 0.8568769999
287.0550145 1.690754125
297.0757499 1.406964865
299.0914 2.306779955
301.1070501 1.805666136
317.1019647 1.729270569
347.0761439 0.8194435914
359.0761439 0.8510404917
411.107444 0.8763074161
421.0917939 1.265417078
423.107444 0.9862894319
437.0867085 3.464938312
437.1230941 1.112945386
439.1023586 6.915161455
447.107444 1.082066356
451.1023586 1.587855219
453.1180087 2.107759521
455.1336587 2.479666037
465.1180087 6.176860711
483.1285734 4.140060668

Name: +ve in-silico MS/MS by CFM-ID for KDMGQPNVTKUNHV-HKTJVKLFSA-N
ID: KDMGQPNVTKUNHV-HKTJVKLFSA-N
Comment: Energy2
Num peaks: 31
79.01784114 1.231551045
81.0334912 0.8570386251
91.05422664 1.209017475
105.0334912 6.37743186
107.0491413 3.466497239
111.0440559 1.352050597
121.0284058 3.246712403
123.0440559 7.949319304
127.0389705 1.038263042
137.0233204 2.993556811
137.0597059 4.20667539
139.0389705 0.9250916562
139.075356 0.6754508573
151.0389705 4.361224381
153.0182351 9.256878805
153.0546206 1.111439673
163.075356 1.30111326
165.0910061 0.7107488869
175.0389705 0.7638077764
255.0651853 0.7363756102
257.0808353 1.302278737
269.0444498 0.7483174638
271.0600999 4.501004832
273.0757499 1.693158451
285.0393644 0.8116436365
285.1121354 0.8031950858
287.0550145 1.290384484
289.0706646 0.9731894455
303.0499291 0.9761355784
423.107444 1.130509231
465.1180087 1.455843909

Name: +ve in-silico MS/MS by CFM-ID for CYGIJEJDYJOUAN-JSGXPVSSSA-N
ID: CYGIJEJDYJOUAN-JSGXPVSSSA-N
Comment: Energy0
Num peaks: 7
153.0182351 4.753148668
287.0914 1.670141202
347.1125294 1.39879299
451.1023586 1.992694697
453.1180087 1.805690228
465.1180087 15.63642158
483.1285734 52.81712036

Name: +ve in-silico MS/MS by CFM-ID for CYGIJEJDYJOUAN-JSGXPVSSSA-N
ID: CYGIJEJDYJOUAN-JSGXPVSSSA-N
Comment: Energy1
Num peaks: 31
123.0440559 1.145190625
137.0233204 3.551834696
153.0182351 8.627624073
165.0182351 0.8852364852
167.0338851 1.33240765
183.0287997 1.660802872
195.0287997 1.345298425
281.0808353 0.6195577787
283.0600999 0.9329087256
285.0757499 0.9771875093
287.0914 2.093324184
289.1070501 1.422346495
297.0757499 1.951560337
299.0914 4.515562541
301.1070501 3.574424556
315.0863146 1.223473232
317.1019647 3.501829476
329.1019647 0.8895585219
331.1176147 1.086718513
347.1125294 0.6462666662
357.0604938 0.6386656037
359.0761439 1.374838365
423.107444 0.7935313943
439.1023586 1.186000737
447.107444 0.6589089998
451.1023586 2.175637083
453.1180087 4.062060334
455.1336587 4.440852098
465.1180087 9.114931829
467.0972732 1.749648869
483.1285734 8.634184106

Name: +ve in-silico MS/MS by CFM-ID for CYGIJEJDYJOUAN-JSGXPVSSSA-N
ID: CYGIJEJDYJOUAN-JSGXPVSSSA-N
Comment: Energy2
Num peaks: 31
67.01784114 0.9909629765
69.0334912 1.484122485
83.01275576 1.086384507
85.02840582 0.9668219429
111.0440559 0.7996406877
113.0597059 1.143792229
121.0284058 0.8875063178
127.0389705 1.635102633
135.0440559 14.81125089
137.0233204 2.349430033
153.0182351 2.804684394
163.0389705 2.26382366
165.0182351 0.9901767578
175.0389705 0.7896336996
187.0389705 0.8016990865
199.0389705 1.678913843
225.0546206 2.710759523
227.0702706 1.408057497
269.0808353 2.149949263
271.0964854 1.052623715
281.0444498 1.500386405
281.0808353 1.057706819
285.1121354 1.633584957
287.0914 2.653921472
297.0757499 4.559959985
299.0914 2.488123469
315.0863146 2.142362161
451.1023586 0.8501576076
453.1180087 1.598919931
455.1336587 1.063529609
465.1180087 1.540039695

Name: +ve in-silico MS/MS by CFM-ID for SEBFKMXJBCUCAI-WQDFSMHNSA-N
ID: SEBFKMXJBCUCAI-WQDFSMHNSA-N
Comment: Energy0
Num peaks: 27
123.0440559 2.18903339
137.0233204 0.9194125064
151.0389705 1.334426968
153.0182351 3.447943569
153.0546206 1.004080732
163.075356 0.8409009811
177.0546206 2.63023791
179.0702706 0.8489342964
181.0859207 1.034441221
183.1015708 0.8824881091
213.0757499 3.716150274
271.0600999 2.941300487
273.0757499 1.697575491
275.0914 1.293406963
277.1070501 1.355673244
285.0393644 1.299006191
287.0550145 3.222518967
287.0914 0.9830202637
289.0706646 0.9261716398
303.0499291 1.500925786
347.1125294 1.032127084
439.1023586 0.9586973741
451.1023586 1.319593109
453.1180087 1.222891434
455.1336587 1.074705832
465.1180087 12.28435492
483.1285734 28.83714091

Name: +ve in-silico MS/MS by CFM-ID for SEBFKMXJBCUCAI-WQDFSMHNSA-N
ID: SEBFKMXJBCUCAI-WQDFSMHNSA-N
Comment: Energy1
Num peaks: 31
123.0440559 2.123248526
135.0440559 2.037860459
137.0233204 2.649356775
137.0597059 1.903792291
151.0389705 2.039508203
153.0182351 6.72734386
153.0546206 2.651211697
183.0287997 1.199005977
195.0287997 0.8809032577
255.0651853 1.110153063
257.0808353 1.403439763
271.0600999 1.458824227
273.0757499 1.385853327
285.0393644 0.8244344452
287.0550145 1.517144558
297.0757499 1.233208383
299.0914 1.825334519
301.1070501 1.653457498
317.1019647 1.698492983
359.0761439 0.8373349443
421.0917939 1.189467326
423.107444 0.9710915416
437.0867085 3.041988672
437.1230941 1.089368941
439.1023586 6.658583292
447.107444 1.060700929
451.1023586 1.562283668
453.1180087 2.280396197
455.1336587 2.438107481
465.1180087 6.032732941
483.1285734 4.026558979

Name: +ve in-silico MS/MS by CFM-ID for SEBFKMXJBCUCAI-WQDFSMHNSA-N
ID: SEBFKMXJBCUCAI-WQDFSMHNSA-N
Comment: Energy2
Num peaks: 31
41.00219107 0.7699859982
79.01784114 1.558954711
81.0334912 0.7805954287
91.05422664 1.008464141
105.0334912 6.022092471
107.0491413 2.914714872
111.0440559 1.219389141
121.0284058 3.456627021
123.0440559 6.092820384
127.0389705 1.001449759
135.0440559 3.984416985
137.0233204 2.785466153
137.0597059 3.586051149
139.0389705 0.904160541
149.0233204 0.8476802833
151.0389705 4.109073665
153.0182351 8.887810204
153.0546206 0.7700219167
159.0440559 0.8709402911
163.075356 1.216530383
255.0651853 2.309369011
257.0808353 1.070920868
269.0444498 0.8518296058
271.0600999 4.143640702
273.0757499 1.529555032
285.1121354 0.7679496087
287.0550145 1.044895598
289.0706646 0.8417805898
303.0499291 1.253407689
423.107444 1.10493495
465.1180087 1.420877778

Name: +ve in-silico MS/MS by CFM-ID for ZEIXYPCJVUBRJI-ZAGALDIPSA-N
ID: ZEIXYPCJVUBRJI-ZAGALDIPSA-N
Comment: Energy0
Num peaks: 31
109.0284058 0.7757282881
137.0233204 0.628287366
139.0389705 1.199032098
179.0338851 0.7194081019
181.0495352 0.6705303767
183.0651853 0.8106746662
211.0600999 1.9664955
257.0444498 0.6385600312
289.0706646 0.707532298
299.0550145 2.114801174
301.0706646 1.945163356
317.0655792 1.93191512
329.0655792 1.622457542
331.0812292 2.637884143
333.0968793 1.823402176
339.1438295 0.5772223037
347.0761439 1.659900001
349.0917939 4.822204069
375.107444 1.106344504
409.0917939 0.6616081424
425.0867085 1.138623285
427.1023586 2.600389184
429.1180087 0.8373237989
441.1180087 1.747774741
451.1023586 3.768018468
453.1180087 1.007658271
469.1129233 12.79803373
471.1285734 2.046241578
473.1442234 2.387706179
483.1285734 7.657096277
501.139138 14.07807991

Name: +ve in-silico MS/MS by CFM-ID for ZEIXYPCJVUBRJI-ZAGALDIPSA-N
ID: ZEIXYPCJVUBRJI-ZAGALDIPSA-N
Comment: Energy1
Num peaks: 31
109.0284058 0.9105308482
111.0440559 1.12104717
121.0284058 1.27806938
123.0440559 1.113203289
125.0233204 0.9445394766
137.0233204 1.226754924
139.0389705 2.600995564
211.0600999 1.541004482
275.0550145 1.108299688
287.0550145 0.9263703421
289.0706646 2.291019692
301.0706646 1.1933767
317.0655792 3.806973604
319.0812292 1.601484332
321.0968793 0.9310408638
329.0655792 1.480307046
331.0812292 2.636334289
333.0968793 1.70069881
347.0761439 2.657385017
349.0917939 8.84484209
373.0917939 0.9744721653
423.107444 0.9316085274
425.0867085 1.139365575
427.1023586 1.486920526
441.1180087 2.624032446
451.1023586 1.219771715
469.1129233 2.713810874
471.1285734 3.195907073
473.1442234 4.146248253
483.1285734 4.069007882
501.139138 2.452490619

Name: +ve in-silico MS/MS by CFM-ID for ZEIXYPCJVUBRJI-ZAGALDIPSA-N
ID: ZEIXYPCJVUBRJI-ZAGALDIPSA-N
Comment: Energy2
Num peaks: 31
107.0491413 0.7686224099
109.0284058 0.9973816547
121.0284058 1.149914058
123.0440559 1.002071385
147.0440559 0.9335837758
151.0389705 0.9358597979
205.0495352 0.8247571806
229.0495352 1.989372853
257.0444498 2.901977625
259.0600999 2.241423873
261.0757499 1.143327836
269.0444498 1.322536516
271.0600999 4.151488137
273.0393644 1.634232892
273.0757499 6.94619499
275.0914 2.580930998
287.0550145 1.076912393
299.0550145 1.646576413
301.0706646 3.579703624
303.0863146 1.01206377
311.0550145 0.9761232353
317.0655792 0.8770673569
331.0812292 1.265714802
337.1281794 1.343886654
339.1438295 1.838706097
341.0655792 0.9981234831
411.107444 3.31930577
423.107444 1.332407713
471.1285734 0.6945370457
473.1442234 2.007641476
483.1285734 3.783337637

Name: +ve in-silico MS/MS by CFM-ID for WKCLNKNXMSVMEW-JYKOCFAHSA-N
ID: WKCLNKNXMSVMEW-JYKOCFAHSA-N
Comment: Energy0
Num peaks: 9
147.0651853 3.10501666
283.0600999 1.382273677
297.0757499 11.92271841
299.0550145 2.899898356
299.0914 1.895927177
315.0863146 27.96464286
429.1180087 1.391232282
443.1336587 11.5389436
461.1442234 18.2262258

Name: +ve in-silico MS/MS by CFM-ID for WKCLNKNXMSVMEW-JYKOCFAHSA-N
ID: WKCLNKNXMSVMEW-JYKOCFAHSA-N
Comment: Energy1
Num peaks: 13
107.0491413 1.843044678
129.0546206 1.554386262
147.0651853 4.389619706
283.0600999 3.77219507
285.0757499 1.310504408
287.0914 2.424796834
297.0757499 13.17510631
299.0550145 9.974007069
299.0914 1.141033945
313.0706646 1.591431044
315.0863146 35.66616445
443.1336587 2.217175168
461.1442234 1.831056545

Name: +ve in-silico MS/MS by CFM-ID for WKCLNKNXMSVMEW-JYKOCFAHSA-N
ID: WKCLNKNXMSVMEW-JYKOCFAHSA-N
Comment: Energy2
Num peaks: 31
55.01784114 1.034012657
57.0334912 0.9977526334
69.0334912 0.8927638327
85.02840582 1.269053351
87.00767038 0.6909797128
87.04405588 1.604371129
89.05970595 0.8412165707
107.0491413 3.284389359
129.0546206 1.041337189
131.0702706 1.563111564
133.0647913 0.7537886679
139.0389705 2.196908364
147.0651853 1.36549185
155.0338851 0.6807779763
167.0338851 0.8374114987
207.0287997 3.128972474
241.0495352 1.07958644
253.0495352 0.9646173364
259.0600999 0.7060368802
269.0444498 2.589421233
271.0600999 3.969028585
283.0600999 4.982228943
287.0914 1.129056893
297.0757499 6.184545038
299.0550145 7.92517279
299.0914 1.163034022
315.0863146 6.879947611
319.1176147 0.9337355276
321.1332648 0.9337355276
415.1023586 0.6889106359
417.1180087 0.7462344676

Name: +ve in-silico MS/MS by CFM-ID for OFJNYUNWWLLTKC-UHFFFAOYSA-N
ID: OFJNYUNWWLLTKC-UHFFFAOYSA-N
Comment: Energy0
Num peaks: 11
123.0440559 4.289793371
151.0389705 11.15493418
165.0546206 7.814005191
183.0651853 1.930983947
273.0757499 3.624804041
301.0706646 8.674990673
315.0863146 7.094244955
423.107444 3.02388868
451.1023586 7.381059913
465.1180087 4.894452071
483.1285734 20.28016927

Name: +ve in-silico MS/MS by CFM-ID for OFJNYUNWWLLTKC-UHFFFAOYSA-N
ID: OFJNYUNWWLLTKC-UHFFFAOYSA-N
Comment: Energy1
Num peaks: 17
107.0491413 1.244930407
123.0440559 4.876368023
133.0284058 3.081599478
135.0440559 4.25495379
151.0389705 15.51137831
165.0546206 12.63289943
183.0651853 1.383194184
273.0757499 3.270381979
283.0600999 1.858327451
285.0757499 1.970610246
301.0706646 8.246165399
315.0863146 9.510265045
423.107444 2.1547884
451.1023586 2.871931298
455.1336587 1.226322528
465.1180087 3.640880066
483.1285734 3.19067606

Name: +ve in-silico MS/MS by CFM-ID for OFJNYUNWWLLTKC-UHFFFAOYSA-N
ID: OFJNYUNWWLLTKC-UHFFFAOYSA-N
Comment: Energy2
Num peaks: 23
39.02292652 1.45706506
63.02292652 1.113834771
65.00219107 1.278864254
65.03857658 0.9192991539
81.0334912 7.665253326
83.04914126 2.11764193
107.0127558 1.318167712
107.0491413 2.206953445
109.0284058 1.83687391
123.0440559 12.91495384
125.0597059 2.42457211
133.0284058 5.329207331
135.0440559 3.118549482
149.0233204 3.65591289
151.0389705 17.64849782
165.0546206 2.465678831
273.0757499 2.326566389
283.0600999 1.298208082
299.0550145 0.8254238619
301.0706646 3.92921498
455.1336587 2.006894501
465.1180087 1.515139317
467.0972732 1.023064495

Name: +ve in-silico MS/MS by CFM-ID for ZMPRZZMCSIVQNO-YMRXKLBXSA-N
ID: ZMPRZZMCSIVQNO-YMRXKLBXSA-N
Comment: Energy0
Num peaks: 19
69.06987671 1.732014304
71.08552677 1.473609365
84.08077574 2.31808575
86.0964258 3.399794778
114.0913404 1.259480364
171.1491896 1.080814534
284.9883227 2.355760547
312.9832374 0.9478221658
370.0410866 1.40755337
381.0458376 0.886410068
383.0614877 3.708579791
398.0723867 4.245086429
426.0673013 1.672467622
454.0986015 1.064669563
455.1302359 1.849790809
465.1145859 1.547206273
466.0986015 1.146067886
467.0938504 0.8914421581
483.1251506 47.59565531

Name: +ve in-silico MS/MS by CFM-ID for ZMPRZZMCSIVQNO-YMRXKLBXSA-N
ID: ZMPRZZMCSIVQNO-YMRXKLBXSA-N
Comment: Energy1
Num peaks: 31
69.06987671 1.621948764
73.07602471 1.608261552
84.08077574 1.099647693
86.0964258 1.054296362
97.06479133 1.526498487
99.08044139 0.9041864396
101.0709393 0.9236601343
114.0913404 2.388684946
129.1022395 0.8458148442
154.1226406 0.9957434951
226.1550033 1.493717438
243.9617736 0.8801660936
255.9617736 5.373516648
267.9617736 1.156330462
282.9726727 1.343156271
284.9883227 2.344105624
295.9566883 1.296620545
310.9675873 1.294216911
312.9832374 2.89795283
327.9941364 4.868139305
381.0458376 0.9490549451
409.0407522 0.9605565483
426.0673013 5.069570505
452.0829514 0.8951814175
454.0986015 1.243487361
455.0938504 0.8495103582
456.1142515 5.116971581
465.1145859 1.549233567
466.0986015 2.218956961
467.0938504 2.40307424
483.1251506 17.75645772

Name: +ve in-silico MS/MS by CFM-ID for ZMPRZZMCSIVQNO-YMRXKLBXSA-N
ID: ZMPRZZMCSIVQNO-YMRXKLBXSA-N
Comment: Energy2
Num peaks: 27
44.0130901 1.070065856
55.05422664 1.122840235
56.04947561 0.9567285556
57.06987671 3.570434648
58.06512568 3.748427202
59.08552677 1.153779807
67.05422664 0.6482512318
69.06987671 4.195637843
71.08552677 1.625350558
73.07602471 16.27775058
82.02874017 2.057292775
83.02398914 0.9784921172
84.04439023 1.509708267
84.08077574 4.060461464
86.0964258 3.206898381
99.05528926 2.947508685
101.0709393 1.40497154
126.1277259 2.584019742
141.138625 0.7267688358
143.154275 1.528313974
255.9617736 5.587603504
257.9774237 0.9115499057
267.9617736 0.6754696719
282.9726727 8.240163335
284.9883227 5.270475454
310.9675873 0.9768448547
312.9832374 3.439923095

Name: +ve in-silico MS/MS by CFM-ID for MWNPNSTYEKNZDS-UHFFFAOYSA-N
ID: MWNPNSTYEKNZDS-UHFFFAOYSA-N
Comment: Energy0
Num peaks: 31
123.0440559 1.892438613
151.0389705 1.146391182
153.0546206 0.9120370654
171.0287997 0.9977475133
177.0546206 2.43380106
179.0702706 0.7377016956
181.0859207 0.956153921
183.1015708 0.7675105627
213.0757499 3.231325997
243.0651853 1.110797927
271.0600999 0.7563439944
287.0550145 1.796576159
287.0914 0.7779408564
289.0706646 2.282646589
289.1070501 0.7566354981
291.0863146 1.300842357
293.1019647 1.010208195
295.1176147 1.037540898
303.0499291 1.133240926
305.0655792 2.294603236
321.0604938 0.9196335689
331.1176147 1.007892761
437.1230941 1.85766997
455.1336587 5.307029747
457.1493088 1.191001692
465.1180087 2.418420294
469.1129233 1.564948541
471.1285734 0.7396707198
473.1442234 0.9584680762
483.1285734 15.35279166
501.139138 21.61658605

Name: +ve in-silico MS/MS by CFM-ID for MWNPNSTYEKNZDS-UHFFFAOYSA-N
ID: MWNPNSTYEKNZDS-UHFFFAOYSA-N
Comment: Energy1
Num peaks: 31
123.0440559 2.313997232
125.0597059 0.7977695466
135.0440559 2.23251589
137.0597059 2.077121891
151.0389705 2.014576119
153.0546206 3.086313576
287.0550145 1.077095288
287.0914 1.071604803
289.0706646 1.264057698
303.0499291 1.238421059
305.0655792 1.32541473
313.1070501 1.393670196
331.1176147 1.319724805
347.0761439 0.8487169298
349.0917939 0.8395514903
377.0867085 0.8572330341
411.107444 0.8569481147
437.0867085 1.852252724
437.1230941 3.191974035
439.1023586 3.115019933
439.1387441 1.181065812
441.1180087 1.846004419
453.1180087 0.8065854436
455.0972732 2.805549796
455.1336587 4.290845176
457.1129233 6.467227114
465.1180087 6.410783741
469.1129233 1.888941189
471.1285734 2.076092083
483.1285734 10.44955507
501.139138 4.191710944

Name: +ve in-silico MS/MS by CFM-ID for MWNPNSTYEKNZDS-UHFFFAOYSA-N
ID: MWNPNSTYEKNZDS-UHFFFAOYSA-N
Comment: Energy2
Num peaks: 31
41.00219107 0.8972952612
79.01784114 1.685263575
119.0491413 2.660051694
121.0284058 1.258214265
123.0440559 5.246261076
133.0284058 1.002496232
135.0440559 8.14289936
137.0597059 4.905343273
139.075356 0.9753080792
151.0389705 2.25048937
153.0182351 1.330171719
153.0546206 0.8377270027
159.0440559 0.9035494897
163.075356 1.279435468
171.0287997 6.298892382
199.0389705 1.318488307
215.0338851 2.604432722
217.0495352 1.343525261
259.0600999 0.84602422
271.0600999 0.8697277082
273.0757499 0.9847704178
287.0550145 1.99858712
287.0914 1.255027632
289.0706646 4.316575522
291.0863146 0.8745362709
303.0499291 1.365290406
305.0655792 1.040504905
413.1230941 0.8992961938
441.1180087 1.285970864
469.1129233 1.085311138
483.1285734 1.332627051

Name: +ve in-silico MS/MS by CFM-ID for WIAONPPWDXBMBJ-UHFFFAOYSA-N
ID: WIAONPPWDXBMBJ-UHFFFAOYSA-N
Comment: Energy0
Num peaks: 31
56.99710569 0.7036163101
75.00767038 2.051772879
123.0440559 1.784669478
127.0389705 1.185158161
151.0389705 1.080900375
153.0546206 0.8393247247
177.0546206 2.301196303
179.0702706 0.6970714243
181.0859207 0.9165965159
183.1015708 0.7094445731
213.0757499 3.121180453
243.0651853 0.8159059575
271.0600999 0.9468993316
273.0757499 0.7579315631
287.0550145 2.066943848
287.0914 0.7945485575
289.0706646 2.145620132
291.0863146 0.9861376243
293.1019647 0.9367453662
295.1176147 0.9269795229
303.0499291 1.214283458
305.0655792 1.930517388
321.0604938 0.8192235525
375.107444 0.7595422695
425.1230941 2.302974942
437.1230941 1.414561376
455.1336587 4.469821576
465.1180087 4.441184795
469.1129233 0.917301171
483.1285734 17.22514989
501.139138 18.58965886

Name: +ve in-silico MS/MS by CFM-ID for WIAONPPWDXBMBJ-UHFFFAOYSA-N
ID: WIAONPPWDXBMBJ-UHFFFAOYSA-N
Comment: Energy1
Num peaks: 31
123.0440559 2.279172905
127.0389705 1.120355217
135.0440559 1.907527589
137.0597059 1.58380408
151.0389705 1.931326075
153.0546206 2.874587688
231.0651853 1.350776513
287.0550145 0.8586920705
289.0706646 0.834643012
303.0499291 1.003574837
305.0655792 0.8563015489
381.0968793 2.262728302
383.1125294 1.03978564
397.1281794 1.101552802
407.1125294 3.513071014
411.107444 1.001863943
425.1230941 6.903384621
427.1387441 1.474234395
437.0867085 1.190156338
437.1230941 3.34754746
439.1023586 2.012947912
439.1387441 1.001636525
441.1180087 1.222988377
455.0972732 1.897393293
455.1336587 4.546545411
457.1129233 4.478763236
465.1180087 4.67831398
469.1129233 1.081899597
471.1285734 1.444759069
483.1285734 6.499771645
501.139138 2.811121962

Name: +ve in-silico MS/MS by CFM-ID for WIAONPPWDXBMBJ-UHFFFAOYSA-N
ID: WIAONPPWDXBMBJ-UHFFFAOYSA-N
Comment: Energy2
Num peaks: 31
41.00219107 0.8813804766
75.00767038 2.887164256
79.01784114 1.702852686
81.0334912 0.8199371317
121.0284058 1.250449697
123.0440559 5.309332472
127.0389705 5.75821417
135.0440559 3.830378597
137.0597059 3.737280083
139.075356 0.876434475
149.0233204 0.8002784733
151.0389705 3.45068461
153.0546206 0.7636689475
159.0440559 0.822456258
163.0389705 2.859488055
163.075356 1.271737401
167.1066561 0.8108242315
179.0338851 3.330309788
181.0495352 0.7998226099
181.0859207 0.7577687853
215.0702706 3.090189136
231.0651853 6.879653347
259.0600999 1.095754418
287.0550145 1.83273349
289.0706646 3.713624269
303.0499291 1.2967599
305.0655792 0.9181652225
381.0968793 2.158480428
383.1125294 1.162114869
441.1180087 0.9451820929
483.1285734 0.9870614622

Name: +ve in-silico MS/MS by CFM-ID for BSSRQERWVAQMOC-UHFFFAOYSA-N
ID: BSSRQERWVAQMOC-UHFFFAOYSA-N
Comment: Energy0
Num peaks: 28
123.0440559 2.008234789
137.0233204 2.615169065
151.0389705 1.24693842
153.0546206 0.9505794406
155.0338851 1.153795392
177.0546206 2.498080999
179.0702706 0.7772688642
181.0859207 0.978544177
183.1015708 0.8032979472
213.0757499 3.387396943
269.0444498 2.271593855
271.0600999 2.766390509
273.0757499 1.360079317
275.0914 1.104624172
277.1070501 1.194261493
285.0393644 1.286597092
287.0550145 2.767393819
287.0914 1.127446752
303.0499291 1.368946568
329.1019647 1.172702264
437.0867085 0.7748629253
439.1023586 1.038701694
447.107444 1.423308529
451.1023586 1.126691355
453.1180087 1.539813409
455.1336587 1.263859171
465.1180087 14.74368204
483.1285734 25.39614299

Name: +ve in-silico MS/MS by CFM-ID for BSSRQERWVAQMOC-UHFFFAOYSA-N
ID: BSSRQERWVAQMOC-UHFFFAOYSA-N
Comment: Energy1
Num peaks: 31
123.0440559 2.455881987
135.0440559 2.589490683
137.0233204 7.597692494
137.0597059 2.14417218
151.0389705 2.092903992
153.0546206 2.978669427
155.0338851 0.929590525
269.0444498 1.080968942
271.0600999 1.058015752
285.0393644 1.342980223
285.0757499 1.00654216
287.0550145 1.752447319
287.0914 0.9133916564
303.0499291 0.897585699
311.0914 0.9234401008
329.1019647 1.818343413
347.0761439 0.9081443688
411.107444 1.033392398
419.0761439 1.396543203
421.0917939 2.22715681
423.107444 1.630431845
435.107444 1.187998503
437.0867085 3.687163822
437.1230941 1.178990485
439.1023586 7.732730386
447.107444 2.820541605
451.1023586 1.49666353
453.1180087 2.761514117
455.1336587 1.92284319
465.1180087 8.47500937
483.1285734 4.914412526

Name: +ve in-silico MS/MS by CFM-ID for BSSRQERWVAQMOC-UHFFFAOYSA-N
ID: BSSRQERWVAQMOC-UHFFFAOYSA-N
Comment: Energy2
Num peaks: 31
41.00219107 0.8874780865
79.01784114 1.666825355
81.0334912 0.8117261045
109.0284058 0.8907480979
117.0334912 3.395741052
121.0284058 1.660765999
123.0440559 5.28196816
133.0284058 5.157420618
135.0440559 4.921274807
137.0233204 12.67933206
137.0597059 3.347900215
139.0389705 1.170380121
139.075356 0.913169355
149.0233204 0.7221675167
151.0389705 2.544761608
153.0546206 0.7072153921
155.0338851 4.024227376
159.0440559 0.8810204777
163.075356 1.222633048
167.1066561 0.8164337157
255.0651853 0.7518722864
269.0444498 1.617599683
271.0600999 4.518856285
283.0237144 0.7695306621
285.0393644 0.7839395187
285.0757499 2.014283826
287.0550145 0.9983336229
303.0499291 1.269323416
409.0917939 0.8236454581
423.107444 0.9396727009
465.1180087 1.307037022

Name: +ve in-silico MS/MS by CFM-ID for BRMHELIXFXZVMH-UHFFFAOYSA-N
ID: BRMHELIXFXZVMH-UHFFFAOYSA-N
Comment: Energy0
Num peaks: 30
123.0440559 1.888955356
151.0389705 1.198489294
153.0546206 0.8517310029
163.075356 0.635806878
175.0389705 0.7289964865
177.0546206 2.291981424
179.0702706 0.6876715321
181.0859207 0.8556625952
183.1015708 0.6964257496
213.0757499 2.942993752
287.0914 0.9411318305
289.0706646 2.395018363
291.0863146 1.341150482
293.1019647 1.050449898
295.1176147 1.077272946
297.0757499 7.671610398
299.0914 5.560080712
301.1070501 2.964937265
303.1227001 1.189898048
305.0655792 2.645789398
307.0812292 0.7268160962
317.1019647 0.7293523895
321.0604938 1.16027668
457.1129233 0.7485512635
469.1129233 1.278762473
471.1285734 1.547332701
473.1442234 1.264852927
483.1285734 11.55954158
485.1078379 0.8368387887
501.139138 20.88429551

Name: +ve in-silico MS/MS by CFM-ID for BRMHELIXFXZVMH-UHFFFAOYSA-N
ID: BRMHELIXFXZVMH-UHFFFAOYSA-N
Comment: Energy1
Num peaks: 31
123.0440559 2.234806751
135.0440559 2.166567602
137.0597059 2.158475181
151.0389705 2.264754986
153.0182351 0.80853991
153.0546206 2.879939594
213.0393644 0.916765424
257.0808353 2.424041774
271.0964854 0.8850548468
281.0808353 2.017797072
287.0914 0.8984056099
289.0706646 1.21648103
295.0600999 0.8867268776
297.0757499 4.202562582
299.0914 3.716131566
301.1070501 1.870988336
305.0655792 1.64932446
329.1019647 0.8081734331
429.1180087 1.069003389
437.0867085 1.10576724
439.1023586 1.642838852
441.1180087 1.22313364
455.0972732 3.199211493
455.1336587 1.330749764
457.1129233 6.712555085
465.1180087 1.873538529
469.1129233 1.48760974
471.1285734 2.110960395
473.1442234 1.732648771
483.1285734 7.415809966
501.139138 3.653577465

Name: +ve in-silico MS/MS by CFM-ID for BRMHELIXFXZVMH-UHFFFAOYSA-N
ID: BRMHELIXFXZVMH-UHFFFAOYSA-N
Comment: Energy2
Num peaks: 31
41.00219107 0.8569458303
79.01784114 1.479343552
91.05422664 4.762967969
105.0334912 2.26375157
107.0491413 10.43969136
109.0647913 0.7491323667
121.0284058 2.496673558
123.0440559 4.696963614
135.0440559 3.469480472
137.0597059 2.926577438
139.0389705 0.6643357003
139.075356 0.6643294654
149.0233204 2.045456633
151.0389705 7.51137486
153.0182351 1.253523639
153.0546206 1.368098391
155.0338851 1.757245376
159.0440559 0.700570324
163.075356 1.013322495
175.0389705 0.9109753962
177.0546206 0.9718691885
257.0808353 4.905384912
271.0600999 0.7510202802
273.0757499 1.318892493
289.0706646 3.068275007
297.0757499 0.6943026719
305.0655792 0.7165003772
307.0812292 0.6730882973
317.1019647 0.7964319494
441.1180087 0.9348379149
483.1285734 1.31813489

Name: +ve in-silico MS/MS by CFM-ID for LMEQINRVEULLKI-UHFFFAOYSA-N
ID: LMEQINRVEULLKI-UHFFFAOYSA-N
Comment: Energy0
Num peaks: 28
123.0440559 1.92358672
127.0389705 1.906469692
151.0389705 0.9032614739
153.0182351 5.275765366
153.0546206 0.8832738972
163.075356 0.76859191
175.0389705 0.7535692184
177.0546206 2.551581097
181.0131497 1.001589732
181.0859207 0.9018460803
271.0600999 2.461599307
273.0757499 1.424360444
275.0914 1.073571448
277.1070501 1.097220811
287.0550145 2.804446307
287.0914 1.880177251
289.0706646 0.7761600805
297.0757499 1.304074783
299.0914 7.916554761
301.1070501 2.381669697
303.0499291 1.269324452
303.1227001 1.494429136
329.1019647 1.899177731
439.1023586 0.7723933885
451.1023586 1.072923086
455.1336587 0.9969137583
465.1180087 9.648004789
483.1285734 23.5970394

Name: +ve in-silico MS/MS by CFM-ID for LMEQINRVEULLKI-UHFFFAOYSA-N
ID: LMEQINRVEULLKI-UHFFFAOYSA-N
Comment: Energy1
Num peaks: 31
123.0440559 2.073339218
127.0389705 1.64662022
135.0440559 2.058996325
137.0597059 1.359072932
151.0389705 2.059871915
153.0182351 11.84745886
153.0546206 2.695882914
155.0338851 1.814050338
181.0131497 2.568164701
195.0287997 0.8801246327
257.0808353 3.615987526
267.0651853 1.374393737
281.0808353 2.090195222
283.0600999 1.510442968
283.0964854 1.20193247
285.0757499 1.522420125
287.0550145 0.8882806699
287.0914 1.07122958
297.0757499 4.31496553
299.0914 5.05333123
301.1070501 4.041136277
311.0914 1.016960584
329.1019647 2.095658962
339.0863146 1.60264391
357.0968793 1.895242194
437.0867085 2.014746444
439.1023586 3.83803049
451.1023586 0.9436395791
453.1180087 1.303639607
465.1180087 3.420117902
483.1285734 2.20990117

Name: +ve in-silico MS/MS by CFM-ID for LMEQINRVEULLKI-UHFFFAOYSA-N
ID: LMEQINRVEULLKI-UHFFFAOYSA-N
Comment: Energy2
Num peaks: 31
41.00219107 1.083681246
79.01784114 1.55849386
81.0334912 0.8210442468
91.05422664 0.7177595535
105.0334912 0.7095244757
107.0491413 2.79787271
117.0334912 2.65102896
121.0284058 1.734707494
123.0440559 4.898694485
125.0233204 1.005741211
127.0389705 4.257597369
133.0284058 3.984445602
135.0440559 5.114098232
137.0233204 0.7683833076
137.0597059 2.830268536
139.0389705 0.7353500679
149.0233204 1.062171236
151.0389705 4.647440927
153.0182351 18.03864576
153.0546206 1.111966562
155.0338851 0.6829062189
159.0440559 0.9034140175
163.075356 1.278241932
177.0546206 0.8256440186
243.0651853 0.8751252639
257.0808353 2.294352523
271.0600999 2.940273451
285.0757499 1.787899995
287.0550145 0.9546028195
303.0499291 0.7306130872
465.1180087 1.517837068

Name: +ve in-silico MS/MS by CFM-ID for CRDOZNUILACISJ-UHFFFAOYSA-N
ID: CRDOZNUILACISJ-UHFFFAOYSA-N
Comment: Energy0
Num peaks: 28
111.0440559 0.8371242041
123.0440559 2.237308942
137.0233204 0.8399790624
151.0389705 1.305118611
153.0182351 0.8773273472
153.0546206 0.9989254027
155.0338851 2.979720045
163.075356 0.812405147
177.0546206 2.613310808
179.0702706 0.8433662228
181.0859207 1.063821845
183.1015708 0.876319554
213.0757499 3.690556859
271.0600999 2.946039829
273.0757499 1.643017503
275.0914 1.314674323
277.1070501 1.315593511
287.0550145 3.343989295
287.0914 1.728469301
289.0706646 0.9217870078
303.0499291 1.483574769
345.0968793 1.025581531
439.1023586 0.9594312379
451.1023586 1.223167721
453.1180087 0.9317751345
455.1336587 1.397074622
465.1180087 11.57037492
483.1285734 28.56639207

Name: +ve in-silico MS/MS by CFM-ID for CRDOZNUILACISJ-UHFFFAOYSA-N
ID: CRDOZNUILACISJ-UHFFFAOYSA-N
Comment: Energy1
Num peaks: 31
111.0440559 1.377680336
123.0440559 2.031199087
135.0440559 1.890312547
137.0233204 2.954578587
137.0597059 1.819433775
139.0389705 1.811768491
151.0389705 2.034155891
153.0182351 2.197163337
153.0546206 2.596304806
155.0338851 4.965276291
257.0808353 1.379838985
271.0600999 1.411019223
273.0757499 1.221602969
287.0550145 1.547734928
287.0914 1.046445855
297.0757499 1.212136608
299.0914 2.025227541
301.1070501 1.662107333
317.1019647 1.568879916
329.1019647 0.9592825205
409.0917939 0.9161868943
421.0917939 1.0237315
437.0867085 2.738711033
437.1230941 1.205954612
439.1023586 6.192155999
447.107444 1.04324924
451.1023586 1.484800182
453.1180087 3.216618451
455.1336587 2.168747622
465.1180087 5.850873098
483.1285734 3.558348044

Name: +ve in-silico MS/MS by CFM-ID for CRDOZNUILACISJ-UHFFFAOYSA-N
ID: CRDOZNUILACISJ-UHFFFAOYSA-N
Comment: Energy2
Num peaks: 31
41.00219107 0.8728162661
79.01784114 1.639288119
81.0334912 0.7983157652
91.05422664 0.7096726618
105.0334912 0.7061534581
107.0491413 3.205295531
111.0440559 1.556581166
121.0284058 3.042348423
123.0440559 6.30305697
135.0440559 3.730960154
137.0233204 3.669978876
137.0597059 4.151381054
139.0389705 2.901701156
149.0233204 1.568016387
151.0389705 4.516104163
153.0182351 4.008760533
153.0546206 0.9608178546
155.0338851 6.688239427
159.0440559 0.8646152486
163.075356 1.196170713
243.0651853 0.7040390285
255.0651853 0.6582183299
257.0808353 1.04415117
271.0600999 4.012526361
273.0757499 1.298275596
285.1121354 0.753430488
287.0550145 1.868500379
289.0706646 0.8314095203
303.0499291 1.21343391
423.107444 0.8478815798
465.1180087 1.527189954

Name: +ve in-silico MS/MS by CFM-ID for VECKRHVACZWMKT-UHFFFAOYSA-N
ID: VECKRHVACZWMKT-UHFFFAOYSA-N
Comment: Energy0
Num peaks: 13
163.0600999 2.457114125
297.0757499 2.718875128
299.0914 0.9166976769
309.0757499 0.8419558383
325.0706646 1.288863471
327.0863146 0.8897858259
387.107444 0.9776562703
425.1230941 2.000167235
429.1180087 2.788110651
431.1336587 1.612354889
433.1493088 1.07755398
443.1336587 22.64602314
461.1442234 40.5895731

Name: +ve in-silico MS/MS by CFM-ID for VECKRHVACZWMKT-UHFFFAOYSA-N
ID: VECKRHVACZWMKT-UHFFFAOYSA-N
Comment: Energy1
Num peaks: 31
41.00219107 0.8791370793
43.01784114 4.508531673
45.0334912 1.972290038
55.01784114 1.266088152
73.02840582 1.852305895
75.04405588 1.021886029
95.04914126 0.8293583962
145.0495352 4.454027244
163.0600999 6.040682792
215.0338851 1.086619517
297.0757499 0.8452737854
299.0914 0.8020884218
309.0757499 4.59950445
311.0914 2.066327044
325.0706646 0.9112798529
327.0863146 1.395579086
367.1023586 1.071627307
389.0867085 0.5962761175
391.1023586 0.5956275785
399.107444 0.6019610484
411.107444 0.8205138722
415.1023586 0.6260395189
415.1387441 0.6963446868
417.1180087 0.8304381456
419.1336587 0.8343361071
425.1230941 6.090072352
429.1180087 1.811123957
431.1336587 1.852812563
433.1493088 2.560197046
443.1336587 13.94445477
461.1442234 7.967274597

Name: +ve in-silico MS/MS by CFM-ID for VECKRHVACZWMKT-UHFFFAOYSA-N
ID: VECKRHVACZWMKT-UHFFFAOYSA-N
Comment: Energy2
Num peaks: 31
43.01784114 1.832159475
56.99710569 1.027173687
59.01275576 2.576844926
61.02840582 0.9424406098
73.02840582 0.9418562546
77.00219107 1.411651171
87.00767038 1.059510644
89.02332044 1.126480877
147.0651853 1.201786653
163.0389705 1.701470896
279.0651853 0.968828958
295.0600999 2.319970815
297.0757499 4.805746752
299.0914 1.842177755
307.0600999 3.073461714
309.0757499 4.342072247
311.0914 3.088947501
313.1070501 1.342088154
325.0706646 5.983882183
327.0863146 2.028112572
333.1332648 1.563342146
369.0968793 0.9471216945
371.1125294 1.303162989
381.0968793 0.936101846
401.1230941 0.8997411953
419.1336587 1.075912538
425.1230941 1.923983369
429.1180087 0.8114422994
431.1336587 1.176609222
433.1493088 1.047141917
443.1336587 1.373891367

Name: +ve in-silico MS/MS by CFM-ID for DXUDSBVNNGRHNS-UHFFFAOYSA-N
ID: DXUDSBVNNGRHNS-UHFFFAOYSA-N
Comment: Energy0
Num peaks: 15
163.0600999 2.427683117
297.0757499 2.660740223
299.0914 0.8977685656
309.0757499 0.7842426954
325.0706646 1.205541711
327.0863146 0.8659896005
367.1023586 1.072308757
387.107444 0.9779599292
399.107444 0.6974164073
425.1230941 1.858594862
429.1180087 2.73641333
431.1336587 1.58362559
433.1493088 1.058213643
443.1336587 22.29645974
461.1442234 39.56733682

Name: +ve in-silico MS/MS by CFM-ID for DXUDSBVNNGRHNS-UHFFFAOYSA-N
ID: DXUDSBVNNGRHNS-UHFFFAOYSA-N
Comment: Energy1
Num peaks: 31
41.00219107 0.8653133893
43.01784114 4.445197364
45.0334912 1.942502293
55.01784114 1.265690395
73.02840582 1.82076911
75.04405588 1.003562766
145.0495352 4.395350543
163.0600999 6.333275884
297.0757499 0.8502322157
299.0914 0.7652465311
309.0757499 4.561151006
311.0914 1.882390883
325.0706646 0.839438856
327.0863146 1.333100324
349.0917939 1.61312421
367.1023586 2.383691439
399.107444 0.5908705597
401.0867085 0.9078189507
403.1023586 0.775457894
407.1336587 0.7144765541
411.107444 0.8098777082
415.1387441 0.6868511915
417.1180087 0.7731669443
419.1336587 0.6910719813
425.1230941 5.727426559
429.1180087 1.779799722
431.1336587 1.823183794
433.1493088 2.518501475
443.1336587 14.00313679
445.1129233 0.6530990451
461.1442234 7.762056867

Name: +ve in-silico MS/MS by CFM-ID for DXUDSBVNNGRHNS-UHFFFAOYSA-N
ID: DXUDSBVNNGRHNS-UHFFFAOYSA-N
Comment: Energy2
Num peaks: 31
43.01784114 1.703434258
59.01275576 2.62539222
61.02840582 0.8611788385
73.02840582 0.875649075
77.00219107 1.094309343
87.00767038 0.9850096803
105.0334912 1.472958609
121.0284058 1.144656033
129.0334912 4.296985366
147.0651853 1.091472613
149.0233204 0.9192317695
217.0495352 0.9963696624
233.0444498 3.668749198
269.0444498 1.05610934
279.0651853 0.8887967711
283.0600999 0.7911031623
295.0600999 1.283901807
297.0757499 3.613922813
299.0914 1.254650885
307.0600999 3.119850132
309.0757499 2.848512009
311.0914 1.642815737
325.0706646 5.337930003
327.0863146 1.307084774
369.0968793 0.899145239
371.1125294 1.22164265
401.1230941 0.8358677027
425.1230941 1.337745211
431.1336587 1.093144235
433.1493088 0.9727303706
443.1336587 2.359432891

Name: +ve in-silico MS/MS by CFM-ID for JTPFKAFUOFUWNG-UHFFFAOYSA-N
ID: JTPFKAFUOFUWNG-UHFFFAOYSA-N
Comment: Energy0
Num peaks: 12
163.0600999 2.418041505
297.0757499 2.83426699
299.0914 0.9033435826
325.0706646 1.369785615
327.0863146 0.8869059925
387.107444 0.961511384
425.1230941 1.835642731
429.1180087 5.278174
431.1336587 2.222073021
433.1493088 1.00794548
443.1336587 21.2635144
461.1442234 39.72523856

Name: +ve in-silico MS/MS by CFM-ID for JTPFKAFUOFUWNG-UHFFFAOYSA-N
ID: JTPFKAFUOFUWNG-UHFFFAOYSA-N
Comment: Energy1
Num peaks: 31
41.00219107 0.8943027965
43.01784114 4.611068644
45.0334912 2.005334439
55.01784114 1.309049511
73.02840582 2.194821824
75.04405588 1.042043904
95.04914126 0.8333297886
103.0389705 1.331245183
145.0495352 4.467579806
163.0600999 6.100689792
297.0757499 1.010280643
299.0914 0.8167237365
311.0914 2.103574506
325.0706646 1.043221482
327.0863146 1.455004129
367.1023586 1.136420577
399.107444 0.6986214024
403.1023586 0.8818892001
407.1336587 0.6928475161
411.107444 1.822265023
413.1230941 0.8327444543
415.1387441 0.7151200202
417.1180087 0.8452435553
419.1336587 0.8487805985
425.1230941 5.774187595
429.1180087 3.335310086
431.1336587 1.811953109
433.1493088 2.213257836
443.1336587 13.74786326
445.1129233 0.8483714268
461.1442234 8.194391853

Name: +ve in-silico MS/MS by CFM-ID for JTPFKAFUOFUWNG-UHFFFAOYSA-N
ID: JTPFKAFUOFUWNG-UHFFFAOYSA-N
Comment: Energy2
Num peaks: 31
43.01784114 2.503601079
56.99710569 1.052127867
59.01275576 2.519322436
61.02840582 1.196530657
73.02840582 1.128193574
77.00219107 1.229439288
87.00767038 1.051299686
89.02332044 1.125296822
147.0651853 1.214606731
241.0495352 2.612193815
243.0651853 2.420052412
295.0600999 3.759217404
297.0757499 5.893060322
299.0914 1.708080295
309.0757499 1.287084785
311.0914 2.768216022
313.0706646 1.073126006
313.1070501 1.291557231
325.0706646 5.984597669
327.0863146 1.791792828
333.1332648 1.556332314
369.0968793 1.054492518
371.1125294 1.296377957
411.107444 1.855889326
413.1230941 1.047260023
419.1336587 1.07108828
425.1230941 1.467784221
429.1180087 1.287074809
431.1336587 1.217444446
443.1336587 1.185411852
445.1129233 1.198778043

Name: +ve in-silico MS/MS by CFM-ID for NFPOECVNCQQTGX-UHFFFAOYSA-N
ID: NFPOECVNCQQTGX-UHFFFAOYSA-N
Comment: Energy0
Num peaks: 14
107.0491413 1.397633738
163.0600999 2.408603317
297.0757499 2.793289652
299.0914 0.8961824608
309.0757499 0.8237669456
325.0706646 1.255910682
327.0863146 0.8697168394
387.107444 0.9570687577
425.1230941 1.967604796
429.1180087 2.938996567
431.1336587 1.581385977
433.1493088 1.056706061
443.1336587 22.17822813
461.1442234 39.487878

Name: +ve in-silico MS/MS by CFM-ID for NFPOECVNCQQTGX-UHFFFAOYSA-N
ID: NFPOECVNCQQTGX-UHFFFAOYSA-N
Comment: Energy1
Num peaks: 31
41.00219107 0.8571885534
43.01784114 4.407896045
45.0334912 1.924426565
55.01784114 1.260451104
73.02840582 1.802257932
75.04405588 0.9928162167
107.0491413 1.634703998
109.0647913 0.8080757837
145.0495352 4.372998093
163.0600999 5.871385307
297.0757499 0.9044531603
299.0914 0.7580319936
309.0757499 4.473236752
311.0914 2.020035788
325.0706646 0.8746799501
327.0863146 1.355551984
353.0867085 1.085151736
403.1023586 0.7049285287
407.1336587 0.6639941718
411.107444 0.8799011179
415.1023586 0.9756416546
415.1387441 0.6873413801
417.1180087 1.47994141
419.1336587 1.486804679
425.1230941 6.016594836
429.1180087 1.836372237
431.1336587 1.805774591
433.1493088 2.494009626
443.1336587 13.63798748
445.1129233 0.7844690746
461.1442234 7.642252446

Name: +ve in-silico MS/MS by CFM-ID for NFPOECVNCQQTGX-UHFFFAOYSA-N
ID: NFPOECVNCQQTGX-UHFFFAOYSA-N
Comment: Energy2
Num peaks: 31
43.01784114 1.779166283
56.99710569 0.9999736285
59.01275576 2.517645565
61.02840582 0.9185844813
73.02840582 0.9145996785
79.05422664 0.9277264047
87.00767038 1.028839206
89.02332044 1.095992974
107.0491413 3.272131216
147.0651853 1.167987777
149.0233204 1.065622411
283.0600999 1.977698494
295.0600999 1.642155781
297.0757499 4.411165373
299.0914 1.325545866
307.0600999 2.397667152
309.0757499 3.914688152
311.0914 2.999833786
313.1070501 1.303133994
325.0706646 5.661280982
327.0863146 1.887319258
333.1332648 1.517809917
369.0968793 0.9196115836
371.1125294 1.265416795
381.0968793 0.9094511682
419.1336587 1.230381529
425.1230941 1.869710909
429.1180087 0.9674084696
431.1336587 1.142234046
433.1493088 1.016493052
443.1336587 1.332207618

Name: +ve in-silico MS/MS by CFM-ID for MRJQHJBWRXRRSY-UHFFFAOYSA-N
ID: MRJQHJBWRXRRSY-UHFFFAOYSA-N
Comment: Energy0
Num peaks: 16
107.0491413 1.35334431
163.0600999 2.377360678
297.0757499 2.624941976
299.0914 0.8853554569
309.0757499 0.7669188491
325.0706646 1.181905387
327.0863146 0.8524403403
353.0867085 0.6832326469
387.107444 0.9601055731
399.107444 0.687463914
425.1230941 1.851237396
429.1180087 2.696418601
431.1336587 1.561385475
433.1493088 1.043243549
443.1336587 22.02658143
461.1442234 38.77978102

Name: +ve in-silico MS/MS by CFM-ID for MRJQHJBWRXRRSY-UHFFFAOYSA-N
ID: MRJQHJBWRXRRSY-UHFFFAOYSA-N
Comment: Energy1
Num peaks: 31
41.00219107 0.8454130749
43.01784114 4.35373253
45.0334912 1.899073243
55.01784114 1.05924244
73.02840582 1.775461867
75.04405588 0.9772714711
107.0491413 1.570562149
109.0647913 0.7953770524
145.0495352 4.32727951
163.0600999 5.781249109
297.0757499 0.8330531874
299.0914 0.747609069
309.0757499 4.323841699
311.0914 1.994475758
325.0706646 0.8034111302
327.0863146 1.330158118
353.0867085 1.068936165
401.0867085 0.8498330864
403.1023586 1.288776703
405.1180087 0.9770232273
407.1336587 1.020257483
411.107444 0.7944791647
415.1387441 0.6814906978
417.1180087 0.7975552827
419.1336587 0.8022201882
425.1230941 5.693438223
429.1180087 1.734815152
431.1336587 1.780549782
433.1493088 2.458532541
443.1336587 13.76602954
461.1442234 7.469696463

Name: +ve in-silico MS/MS by CFM-ID for MRJQHJBWRXRRSY-UHFFFAOYSA-N
ID: MRJQHJBWRXRRSY-UHFFFAOYSA-N
Comment: Energy2
Num peaks: 31
43.01784114 1.721862696
56.99710569 0.9567933388
59.01275576 2.657404177
61.02840582 0.8741926229
73.02840582 0.8851270546
87.00767038 0.9956747522
105.0334912 1.013561699
107.0491413 2.075206107
129.0334912 4.198010684
147.0651853 1.11284591
149.0233204 0.8783567607
219.0287997 1.091893637
283.0600999 0.9976509358
295.0600999 1.360351742
297.0757499 3.653388692
299.0914 1.271152153
307.0600999 3.104911691
309.0757499 2.926162544
311.0914 2.90576755
313.1070501 1.165693942
325.0706646 5.437385992
327.0863146 1.392317705
333.1332648 1.468595184
369.0968793 0.913006327
371.1125294 1.234876817
401.1230941 0.845005805
419.1336587 1.010706438
425.1230941 1.365851338
431.1336587 1.10508579
433.1493088 0.9833754295
443.1336587 2.388559805

Name: +ve in-silico MS/MS by CFM-ID for BZUXLCJQYFUTPX-UHFFFAOYSA-N
ID: BZUXLCJQYFUTPX-UHFFFAOYSA-N
Comment: Energy0
Num peaks: 12
177.0757499 2.457388425
283.0600999 2.894590625
285.0757499 0.9296169743
311.0550145 1.187191012
385.0917939 0.9032740357
387.107444 1.212869286
425.1230941 1.72243583
429.1180087 3.961998231
431.1336587 1.584532681
433.1493088 1.044678068
443.1336587 20.91213468
461.1442234 41.41670798

Name: +ve in-silico MS/MS by CFM-ID for BZUXLCJQYFUTPX-UHFFFAOYSA-N
ID: BZUXLCJQYFUTPX-UHFFFAOYSA-N
Comment: Energy1
Num peaks: 31
41.00219107 0.8727102827
43.01784114 4.482855617
45.0334912 2.206763905
55.01784114 0.8247583351
57.0334912 0.9480988091
73.02840582 1.96680103
75.04405588 1.328853807
85.02840582 0.9650295808
87.04405588 0.8529194193
95.04914126 0.8402017813
147.0651853 1.276162173
159.0651853 3.112340281
177.0757499 5.869448612
283.0600999 0.8563081488
285.0757499 0.8052496111
295.0600999 3.980405187
297.0757499 1.163174632
311.0550145 1.467580094
313.0706646 1.399453371
367.1023586 1.119469041
411.107444 0.9008649206
415.1023586 0.7840960951
417.1180087 0.9617948677
419.1336587 0.8371109516
425.1230941 5.091317902
429.1180087 2.703548349
431.1336587 1.83326743
433.1493088 2.209199284
443.1336587 12.70394135
445.1129233 0.8367074054
461.1442234 8.010746571

Name: +ve in-silico MS/MS by CFM-ID for BZUXLCJQYFUTPX-UHFFFAOYSA-N
ID: BZUXLCJQYFUTPX-UHFFFAOYSA-N
Comment: Energy2
Num peaks: 31
43.01784114 1.577976703
45.0334912 0.9687508867
71.01275576 1.396130681
73.02840582 3.709468631
75.04405588 1.903904368
77.00219107 1.427374953
103.0389705 1.179270575
149.0233204 1.05658448
161.0808353 1.133804268
241.0495352 1.311457921
269.0444498 1.964507976
281.0444498 1.739433853
283.0600999 3.161017266
285.0757499 1.656643138
293.0444498 2.596534518
295.0600999 3.880449162
297.0757499 2.731810694
299.0914 1.692488544
311.0550145 6.992561219
313.0706646 1.351143574
319.1176147 1.423524586
411.107444 0.9359193744
415.1023586 1.198724804
417.1180087 1.803682426
419.1336587 1.080369425
425.1230941 1.436388094
429.1180087 1.553428933
431.1336587 1.343761389
433.1493088 1.02140686
443.1336587 1.125782505
445.1129233 1.20916564

Name: +ve in-silico MS/MS by CFM-ID for FJGCTEOHBLOTDW-UHFFFAOYSA-N
ID: FJGCTEOHBLOTDW-UHFFFAOYSA-N
Comment: Energy0
Num peaks: 10
177.0757499 2.544574904
283.0600999 2.92441514
285.0757499 0.9299152218
311.0550145 1.252393271
425.1230941 1.743415134
429.1180087 4.020925214
431.1336587 1.909557107
433.1493088 1.101775544
443.1336587 21.30185037
461.1442234 42.28133791

Name: +ve in-silico MS/MS by CFM-ID for FJGCTEOHBLOTDW-UHFFFAOYSA-N
ID: FJGCTEOHBLOTDW-UHFFFAOYSA-N
Comment: Energy1
Num peaks: 31
43.01784114 3.523460327
45.0334912 0.8547621738
69.0334912 1.235678026
73.02840582 0.8402358835
85.02840582 1.065191079
87.04405588 1.764038939
89.05970595 0.964056604
95.04914126 0.8252583069
117.0546206 1.183049875
159.0651853 4.01266767
177.0757499 5.7925741
283.0600999 0.9558580955
285.0757499 0.7964429157
295.0600999 4.583102764
297.0757499 2.105330308
311.0550145 0.9455880303
313.0706646 1.414903075
355.0812292 0.7402120522
367.1023586 1.10912363
399.107444 0.8460090595
403.1023586 0.7207305806
411.107444 0.8945703794
417.1180087 0.8308113905
419.1336587 0.8378044462
425.1230941 5.35725456
429.1180087 2.679141195
431.1336587 1.902008699
433.1493088 2.35539793
443.1336587 13.12498188
445.1129233 0.8295804935
461.1442234 7.899191973

Name: +ve in-silico MS/MS by CFM-ID for FJGCTEOHBLOTDW-UHFFFAOYSA-N
ID: FJGCTEOHBLOTDW-UHFFFAOYSA-N
Comment: Energy2
Num peaks: 31
43.01784114 1.90131494
45.0334912 1.553571379
57.0334912 0.883833718
59.01275576 1.67420251
73.02840582 0.8534274242
77.00219107 1.637486844
149.0233204 1.280338955
155.0338851 1.066665461
161.0808353 1.035860217
241.0495352 1.487098209
269.0444498 2.179446135
279.0651853 0.9668740696
281.0444498 1.926681388
283.0600999 3.848990457
285.0757499 1.170202186
293.0444498 3.09705826
295.0600999 4.002073093
297.0757499 2.49488601
299.0914 1.390073605
311.0550145 5.786263709
313.0706646 1.815615891
319.1176147 1.658547189
349.0917939 0.8001088174
411.107444 0.9883604664
419.1336587 1.342568273
425.1230941 1.518034205
429.1180087 1.641690395
431.1336587 1.595096223
433.1493088 1.104777323
443.1336587 1.212841644
445.1129233 1.27750991

Name: +ve in-silico MS/MS by CFM-ID for UXVSSJNWVGCWPF-UHFFFAOYSA-N
ID: UXVSSJNWVGCWPF-UHFFFAOYSA-N
Comment: Energy0
Num peaks: 12
177.0757499 2.463440207
283.0600999 2.929171547
285.0757499 0.9186475541
311.0550145 1.443989192
385.0917939 1.650388594
387.107444 2.586253953
425.1230941 1.667143459
429.1180087 3.8542815
431.1336587 1.541459407
433.1493088 1.014467945
443.1336587 20.16910226
461.1442234 39.7642595

Name: +ve in-silico MS/MS by CFM-ID for UXVSSJNWVGCWPF-UHFFFAOYSA-N
ID: UXVSSJNWVGCWPF-UHFFFAOYSA-N
Comment: Energy1
Num peaks: 31
41.00219107 0.9729391662
43.01784114 5.123607325
45.0334912 1.980032578
47.04914126 0.6850808433
55.01784114 1.315320211
71.01275576 0.7449575947
73.02840582 3.853124939
75.04405588 1.503064033
95.04914126 0.7885032417
159.0651853 4.121968556
177.0757499 5.73608551
283.0600999 0.925611321
285.0757499 0.7395409448
295.0600999 4.300313619
297.0757499 1.823348831
311.0550145 0.8825741689
313.0706646 1.340358897
367.1023586 1.055326115
403.1023586 0.6855123376
407.1336587 0.6473510496
411.107444 0.8613448515
415.1387441 0.6747091547
417.1180087 0.7845267401
419.1336587 0.7930446434
425.1230941 4.947626983
429.1180087 3.08077946
431.1336587 2.994540331
433.1493088 3.06311777
443.1336587 12.14781563
445.1129233 0.7926623404
461.1442234 7.329449401

Name: +ve in-silico MS/MS by CFM-ID for UXVSSJNWVGCWPF-UHFFFAOYSA-N
ID: UXVSSJNWVGCWPF-UHFFFAOYSA-N
Comment: Energy2
Num peaks: 31
43.01784114 1.871243018
45.0334912 4.66308384
71.01275576 0.9897073761
73.02840582 2.900513491
75.04405588 2.579337667
77.00219107 1.537336499
103.0389705 2.561307889
241.0495352 0.988075261
269.0444498 2.069197051
281.0444498 1.88542615
283.0600999 4.75018869
285.0757499 1.694345138
293.0444498 2.719306658
295.0600999 3.703745901
297.0757499 1.958873331
299.0914 1.137379365
311.0550145 4.850998787
313.0706646 2.101751973
319.1176147 1.432819642
355.0812292 1.456182011
367.0812292 0.9350165515
369.0968793 0.9657303251
371.1125294 1.178748031
387.107444 0.9466124689
419.1336587 0.9860852419
425.1230941 1.645155277
429.1180087 1.253238976
431.1336587 1.232991429
433.1493088 0.932676615
443.1336587 1.203373286
445.1129233 1.10364137

Name: +ve in-silico MS/MS by CFM-ID for LUDHJIUZZSYRPU-UHFFFAOYSA-N
ID: LUDHJIUZZSYRPU-UHFFFAOYSA-N
Comment: Energy0
Num peaks: 15
45.0334912 1.526532383
47.04914126 0.7909572327
177.0757499 2.568881041
283.0600999 2.849101876
285.0757499 0.9335686452
295.0600999 0.8333173294
311.0550145 1.296047197
313.0706646 0.8870881233
367.1023586 0.7849302187
373.0917939 0.9978221089
429.1180087 5.214150159
431.1336587 2.467145838
433.1493088 1.169154687
443.1336587 16.72678743
461.1442234 41.67294705

Name: +ve in-silico MS/MS by CFM-ID for LUDHJIUZZSYRPU-UHFFFAOYSA-N
ID: LUDHJIUZZSYRPU-UHFFFAOYSA-N
Comment: Energy1
Num peaks: 31
43.01784114 0.8229940958
45.0334912 1.048729768
55.01784114 1.052063518
57.0334912 5.387678592
59.04914126 2.205557688
87.04405588 1.821521423
89.05970595 1.118618804
95.04914126 0.8748809406
145.0495352 0.8371569196
147.0651853 1.444903822
159.0651853 1.746857608
177.0757499 6.6786872
283.0600999 0.9331838214
285.0757499 0.8451120069
295.0600999 4.498050413
297.0757499 1.830193622
311.0550145 0.9514852593
313.0706646 1.399933354
367.1023586 1.732035086
403.1023586 0.8726474873
411.107444 1.118149221
415.1023586 0.786144443
417.1180087 1.130497799
419.1336587 0.8673415274
425.1230941 2.060954883
429.1180087 5.396963493
431.1336587 2.781110494
433.1493088 3.679871854
443.1336587 9.623649113
445.1129233 0.8420130404
461.1442234 8.683097869

Name: +ve in-silico MS/MS by CFM-ID for LUDHJIUZZSYRPU-UHFFFAOYSA-N
ID: LUDHJIUZZSYRPU-UHFFFAOYSA-N
Comment: Energy2
Num peaks: 31
45.0334912 3.24925716
47.04914126 1.667578344
57.0334912 2.154444281
59.01275576 2.419798169
61.02840582 0.7631494506
77.00219107 1.601761028
89.02332044 1.186266827
149.0233204 1.173532952
161.0808353 0.9014805588
241.0495352 1.396778551
269.0444498 2.04791145
279.0651853 0.8745592814
281.0444498 1.827562061
283.0600999 4.532832737
285.0757499 1.685261719
293.0444498 2.84392514
295.0600999 3.523460011
297.0757499 1.985716718
299.0914 1.283820151
311.0550145 6.331924732
313.0706646 1.787430718
319.1176147 1.498940582
357.0968793 1.068107795
367.1023586 1.102822001
381.0968793 0.7549196412
399.107444 1.269322294
401.1230941 0.8574892056
417.1180087 0.7979161193
431.1336587 1.758561164
433.1493088 1.456251951
443.1336587 2.15881251

Name: +ve in-silico MS/MS by CFM-ID for AMNQXXJPHNXOHG-UHFFFAOYSA-N
ID: AMNQXXJPHNXOHG-UHFFFAOYSA-N
Comment: Energy0
Num peaks: 14
107.0491413 1.377569324
163.0600999 2.406348871
297.0757499 2.790299688
299.0914 0.8839963242
309.0757499 0.8031407047
325.0706646 1.329450128
327.0863146 0.8483510281
387.107444 0.9584343133
411.107444 0.7018525543
425.1230941 1.808542222
429.1180087 4.995538882
431.1336587 1.878850169
443.1336587 20.82378011
461.1442234 38.69176787

Name: +ve in-silico MS/MS by CFM-ID for AMNQXXJPHNXOHG-UHFFFAOYSA-N
ID: AMNQXXJPHNXOHG-UHFFFAOYSA-N
Comment: Energy1
Num peaks: 31
41.00219107 0.8806118009
43.01784114 4.51527859
45.0334912 1.975504277
55.01784114 1.259542453
73.02840582 1.98725797
75.04405588 1.023843643
107.0491413 1.736752558
109.0647913 0.8661296769
145.0495352 4.413910313
163.0600999 6.211804563
297.0757499 1.045986148
299.0914 0.7788401371
309.0757499 4.416454294
311.0914 2.073066733
325.0706646 0.9797354035
327.0863146 1.359380377
353.0867085 1.117480139
369.0968793 0.5816548228
399.107444 0.6031462616
403.1023586 0.8440058346
405.1180087 0.6556390551
407.1336587 0.6978861256
411.107444 1.690179397
413.1230941 0.8251216791
425.1230941 5.712975763
429.1180087 2.928812688
431.1336587 1.277245873
433.1493088 2.00898969
443.1336587 13.53272472
445.1129233 0.8353377588
461.1442234 7.989269272

Name: +ve in-silico MS/MS by CFM-ID for AMNQXXJPHNXOHG-UHFFFAOYSA-N
ID: AMNQXXJPHNXOHG-UHFFFAOYSA-N
Comment: Energy2
Num peaks: 31
43.01784114 1.783388232
56.99710569 1.015020283
59.01275576 2.512954686
61.02840582 0.9384948042
73.02840582 0.945316521
87.00767038 1.027870643
89.02332044 1.098163183
107.0491413 2.955737366
147.0651853 1.17415873
149.0233204 1.073239484
219.0287997 1.33672935
283.0600999 1.40453537
295.0600999 2.855161553
297.0757499 4.536568478
299.0914 1.343165258
309.0757499 3.746743069
311.0914 2.699745251
313.0706646 1.049256462
313.1070501 1.262693418
325.0706646 5.746585497
327.0863146 1.864239688
333.1332648 1.521436769
369.0968793 0.9568285273
371.1125294 1.16515657
411.107444 1.480448125
413.1230941 1.015952596
417.1180087 0.950287184
425.1230941 1.417986415
429.1180087 0.9243308026
443.1336587 1.111354604
445.1129233 1.171899457

Name: +ve in-silico MS/MS by CFM-ID for DIWHCRPQOJWVMS-UHFFFAOYSA-N
ID: DIWHCRPQOJWVMS-UHFFFAOYSA-N
Comment: Energy0
Num peaks: 31
75.04405588 0.6430395029
101.0597059 0.5946157999
131.0702706 1.807558915
187.0600999 0.5120615098
201.0757499 1.069948662
211.0600999 1.003170359
213.0757499 0.7634593081
227.0914 0.4929299822
281.0444498 0.8329891247
283.0812292 0.589752271
287.0550145 0.5120974454
299.0550145 1.094348579
311.0550145 1.070883061
313.0706646 0.5940398043
351.0499291 1.374510615
353.0655792 0.7338866181
377.0655792 1.198444588
395.0761439 0.998702656
401.1230941 0.5144570615
403.1387441 0.5234589318
407.0761439 0.6435493745
415.1023586 0.511948811
425.0867085 0.9724885285
437.1230941 3.104966807
439.1387441 0.5527952262
441.0816232 0.6846427186
443.0972732 0.9306119567
455.1336587 1.829237819
465.1180087 14.08028886
483.1285734 25.10456302
501.139138 12.32111844

Name: +ve in-silico MS/MS by CFM-ID for DIWHCRPQOJWVMS-UHFFFAOYSA-N
ID: DIWHCRPQOJWVMS-UHFFFAOYSA-N
Comment: Energy1
Num peaks: 31
131.0702706 1.257686899
183.0651853 1.232231738
193.0495352 0.963845237
195.0651853 1.237158426
201.0757499 1.513271952
211.0600999 0.9918862484
213.0757499 1.340839414
219.0651853 1.847764193
227.0914 1.000840424
265.0706646 0.9881332016
281.0444498 1.995464981
281.0655792 0.9919649612
283.0812292 1.182609747
293.0444498 2.367006816
295.0600999 0.8747561655
299.0550145 1.852313269
311.0550145 2.011585061
313.0706646 1.303296088
383.0761439 0.9511143294
397.0917939 1.394917761
399.0710585 1.011921229
407.0761439 1.149360592
415.1023586 1.23435507
437.1230941 3.016219977
439.1387441 1.0592281
455.1336587 5.031930074
465.1180087 8.779412725
471.1285734 1.305633551
473.1442234 3.843121363
483.1285734 5.513576647
501.139138 1.084941954

Name: +ve in-silico MS/MS by CFM-ID for DIWHCRPQOJWVMS-UHFFFAOYSA-N
ID: DIWHCRPQOJWVMS-UHFFFAOYSA-N
Comment: Energy2
Num peaks: 31
39.02292652 1.174681784
57.0334912 1.753415633
68.99710569 0.9290239749
69.0334912 0.8972476902
81.0334912 1.563541563
83.04914126 1.155138637
97.02840582 1.534206673
99.04405588 2.980839761
101.0597059 2.324213519
107.0127558 1.415402883
111.0440559 1.151614727
115.075356 1.195933181
119.0127558 2.677742399
121.0284058 0.9956423788
127.0389705 1.989735676
129.0546206 1.064339587
131.0702706 1.226066171
155.0702706 1.908980376
201.0546206 1.072056124
205.0495352 0.9916620551
223.0600999 1.424644659
281.0444498 1.66031717
293.0080643 0.8889554718
377.0655792 1.77991048
383.0761439 0.8795349114
397.0917939 1.749957829
407.0761439 0.9888258655
425.0867085 1.302484068
437.1230941 1.127300074
465.1180087 4.275263251
483.1285734 0.9913464681

Name: +ve in-silico MS/MS by CFM-ID for KZRITVYQCLAFOZ-UHFFFAOYSA-N
ID: KZRITVYQCLAFOZ-UHFFFAOYSA-N
Comment: Energy0
Num peaks: 31
75.04405588 0.6188725608
101.0597059 0.5577940124
131.0702706 1.543888882
347.0761439 0.5195385521
351.0499291 1.069577743
355.0448437 0.5641625285
361.0917939 0.6470013769
371.0761439 0.5192869342
377.0655792 0.9549781711
395.0761439 1.223767523
397.0554084 0.6163428929
399.0710585 0.6283485114
401.0867085 0.5172285203
407.0761439 0.6043089481
413.0867085 0.5114717269
415.1023586 0.8137489064
425.0867085 1.051076425
437.1230941 5.534418865
439.1387441 1.193479651
441.0816232 1.624093568
443.0972732 1.197750473
453.1180087 0.9117946719
455.1336587 3.030741354
457.1129233 0.6987622978
457.1493088 1.169531809
465.1180087 14.43371435
471.1285734 0.8467486878
473.1442234 0.5017559293
483.1285734 23.50458768
485.1078379 0.530495573
501.139138 11.61227495

Name: +ve in-silico MS/MS by CFM-ID for KZRITVYQCLAFOZ-UHFFFAOYSA-N
ID: KZRITVYQCLAFOZ-UHFFFAOYSA-N
Comment: Energy1
Num peaks: 31
131.0702706 1.208232149
135.0440559 0.6969105616
147.0440559 1.025595208
149.0597059 1.682420463
165.0546206 1.937268705
167.0702706 1.645084023
205.0495352 0.6719388052
231.0287997 0.673024026
233.0444498 1.065201148
249.0393644 0.9690963247
249.0757499 0.7397505296
251.0550145 1.347272296
251.0914 2.895881099
261.0757499 0.9007082365
303.0499291 1.829212961
377.0655792 0.7908459445
395.0761439 0.8821136614
397.0917939 0.8955492251
399.0710585 0.8046408326
407.0761439 1.2771062
427.1387441 0.8879807041
437.1230941 4.932089916
439.1387441 1.953704705
453.1180087 0.91237714
455.1336587 3.191733132
457.1493088 0.7336210415
465.1180087 10.36831216
471.1285734 1.412719838
473.1442234 2.661962308
483.1285734 6.417363473
501.139138 1.298781534

Name: +ve in-silico MS/MS by CFM-ID for KZRITVYQCLAFOZ-UHFFFAOYSA-N
ID: KZRITVYQCLAFOZ-UHFFFAOYSA-N
Comment: Energy2
Num peaks: 31
53.00219107 0.9958044226
55.01784114 1.032117083
57.0334912 1.346258147
67.01784114 1.741270119
69.0334912 0.8419360768
81.0334912 6.07635844
83.04914126 1.120980251
97.02840582 1.367648935
99.04405588 2.71104368
101.0597059 1.022401428
111.0440559 1.297447848
147.0440559 0.9320955659
149.0597059 2.37108138
167.0702706 0.8954148081
255.0287997 2.181958109
257.0444498 0.9149606742
283.0237144 0.9277029295
313.0706646 3.174746384
339.0499291 1.765897904
341.0655792 0.8436506809
343.0812292 2.186595898
345.0968793 0.9439918075
395.0761439 1.103582652
397.0554084 0.865393361
397.0917939 1.253158916
401.0867085 0.9241181177
425.0867085 1.41844815
441.0816232 2.124299469
465.1180087 3.210544432
471.1285734 0.9279083259
483.1285734 0.9931396034

Name: +ve in-silico MS/MS by CFM-ID for UTVJQGJLIPNUDL-UHFFFAOYSA-N
ID: UTVJQGJLIPNUDL-UHFFFAOYSA-N
Comment: Energy0
Num peaks: 20
131.0702706 0.6856821947
171.0651853 0.899194718
185.0808353 0.5392922902
311.0550145 0.7300644456
323.0550145 0.6129340603
329.0655792 1.258577221
331.0812292 0.565780235
351.0499291 0.6342124861
401.0867085 0.4888395013
415.1023586 0.5540679471
425.0867085 0.5040448984
437.1230941 6.361913934
439.1387441 1.498353385
441.0816232 1.053523789
443.0972732 0.9402801924
455.1336587 3.503450284
457.1493088 1.362110211
465.1180087 16.68606107
483.1285734 27.43630117
501.139138 13.97565153

Name: +ve in-silico MS/MS by CFM-ID for UTVJQGJLIPNUDL-UHFFFAOYSA-N
ID: UTVJQGJLIPNUDL-UHFFFAOYSA-N
Comment: Energy1
Num peaks: 31
113.0597059 0.8907066902
131.0702706 2.7603591
185.0808353 0.8641324211
193.0495352 1.738873455
197.0808353 0.9421140195
201.0546206 0.8410581437
219.0651853 1.633517778
279.0499291 0.8772402679
281.0655792 1.589876585
283.0812292 1.075612529
295.0600999 1.866252832
323.0550145 2.730495563
325.0706646 1.182844186
341.0655792 1.08988261
383.0761439 0.9794563697
397.0917939 1.175925302
399.0710585 0.8109723434
407.0761439 1.021222199
409.0917939 0.8169227229
413.0867085 1.010285561
415.1023586 1.192908431
427.1387441 0.8441175833
437.1230941 3.827804872
439.1387441 1.978192839
441.0816232 0.8318491498
455.1336587 3.486758491
465.1180087 7.822618552
471.1285734 1.254566778
473.1442234 2.977118069
483.1285734 4.717623423
501.139138 1.088775949

Name: +ve in-silico MS/MS by CFM-ID for UTVJQGJLIPNUDL-UHFFFAOYSA-N
ID: UTVJQGJLIPNUDL-UHFFFAOYSA-N
Comment: Energy2
Num peaks: 31
39.02292652 1.375060421
41.00219107 0.9275862636
57.0334912 1.032521737
65.00219107 2.197586531
67.01784114 1.178453204
69.0334912 1.190773862
71.04914126 0.8783308306
97.02840582 1.048507659
99.04405588 1.410321325
101.0597059 1.514679646
113.0597059 1.413675023
115.075356 1.05342366
127.0389705 3.44908631
131.0702706 3.452068434
193.0495352 1.541048274
205.0495352 0.8673647963
295.0600999 1.380165752
311.0550145 1.556499793
323.0550145 1.590428879
377.0655792 0.9318234315
379.0448437 1.068314032
395.1125294 0.9268083891
397.0917939 1.641343893
423.107444 0.9131864973
425.0867085 1.085604006
437.1230941 1.106974077
439.1387441 0.9004360913
441.0816232 0.993477765
465.1180087 4.505756657
471.1285734 1.172295794
483.1285734 1.389329711

Name: +ve in-silico MS/MS by CFM-ID for XJISTITWSBJWCI-UHFFFAOYSA-N
ID: XJISTITWSBJWCI-UHFFFAOYSA-N
Comment: Energy0
Num peaks: 23
101.0597059 0.5280620341
131.0702706 1.252857283
165.0546206 0.6033552644
299.0550145 0.7904798068
315.0499291 1.245744441
317.0655792 2.77129786
351.0499291 1.500639845
377.0655792 1.17347054
379.0812292 0.8501810131
395.0761439 0.6932047827
407.0761439 0.5284540511
423.107444 2.125601786
425.0867085 0.6957477903
437.1230941 3.546757254
439.1023586 3.32558113
439.1387441 0.7655460012
441.0816232 0.7260427049
441.1180087 2.785650788
443.0972732 0.5731415734
455.1336587 2.602934579
465.1180087 19.5377585
483.1285734 25.33388258
501.139138 6.226522097

Name: +ve in-silico MS/MS by CFM-ID for XJISTITWSBJWCI-UHFFFAOYSA-N
ID: XJISTITWSBJWCI-UHFFFAOYSA-N
Comment: Energy1
Num peaks: 31
131.0702706 1.054781097
165.0546206 0.7903778168
177.0546206 1.154091607
195.0651853 0.7396138537
233.0444498 1.059928907
249.0757499 0.841169874
251.0550145 0.780555704
251.0914 2.141743003
279.0863146 0.9842246808
327.0499291 0.801895473
329.0655792 1.066947633
331.0812292 1.165714253
353.0655792 0.7393530061
395.0761439 0.7752892026
397.0917939 0.7143756646
399.0710585 0.9270273371
407.0761439 0.8649901056
413.0867085 0.7204059614
421.0917939 3.272763598
423.107444 4.409995336
427.1387441 1.498149315
437.1230941 7.254882626
439.1023586 1.669783228
439.1387441 2.196370667
441.1180087 1.970292617
455.1336587 4.862384654
465.1180087 8.816922666
471.1285734 0.9106228692
473.1442234 2.480914158
483.1285734 6.263528971
501.139138 0.9188746826

Name: +ve in-silico MS/MS by CFM-ID for XJISTITWSBJWCI-UHFFFAOYSA-N
ID: XJISTITWSBJWCI-UHFFFAOYSA-N
Comment: Energy2
Num peaks: 31
57.0334912 1.330016026
81.0334912 1.298618894
83.04914126 0.9193668223
97.02840582 1.63559828
99.04405588 4.412754993
101.0597059 2.27607099
109.0284058 2.160707126
111.0440559 1.004918898
127.0389705 1.433076137
177.0546206 1.401671966
179.0702706 1.126043967
225.0182351 1.840971255
251.0914 1.007912894
293.0080643 1.076791305
311.0550145 1.123308865
313.0706646 1.032939263
315.0863146 1.008568051
327.0499291 2.109686177
329.0655792 1.790176179
331.0812292 1.158485231
335.0550145 1.792505144
353.0655792 3.084104894
355.0812292 1.647540307
369.0968793 0.888733445
423.107444 1.519254923
425.0867085 1.220730791
437.1230941 1.605870621
439.1387441 2.076877566
441.0816232 0.8946078664
465.1180087 1.940076446
483.1285734 1.569981855

Name: +ve in-silico MS/MS by CFM-ID for CZCRZRJIADYWEX-UHFFFAOYSA-N
ID: CZCRZRJIADYWEX-UHFFFAOYSA-N
Comment: Energy0
Num peaks: 17
163.0600999 1.757614956
239.0702706 7.392303669
253.0706646 1.128994636
263.0702706 1.913039458
271.0812292 5.510251361
279.0651853 0.9645687783
281.0808353 10.00931521
283.0964854 1.73093124
299.0914 10.13891541
381.0968793 1.775973
383.1125294 3.037028778
399.107444 3.52659769
401.1230941 8.805895999
415.1387441 1.001733956
425.1230941 3.982715973
443.1336587 10.57404388
461.1442234 7.029325186

Name: +ve in-silico MS/MS by CFM-ID for CZCRZRJIADYWEX-UHFFFAOYSA-N
ID: CZCRZRJIADYWEX-UHFFFAOYSA-N
Comment: Energy1
Num peaks: 27
43.01784114 0.6571720393
59.01275576 0.6074975456
91.05422664 1.757113163
101.0385766 3.172835305
103.0542266 2.656430381
145.0495352 1.750442615
163.0600999 2.426892637
189.0546206 0.8127229971
197.0444498 2.397300887
237.0910061 0.8999556188
239.0702706 10.1437683
241.0859207 2.519665974
253.0706646 0.6472321784
253.0859207 5.218970164
255.1015708 2.132964347
263.0702706 2.482467625
271.0812292 1.101429927
281.0808353 14.51268695
283.0964854 1.780332674
299.0914 12.15020418
383.1125294 1.911005151
397.1281794 1.037102359
401.1230941 2.103269619
415.1387441 0.9065276825
425.1230941 1.536575266
443.1336587 2.279936248
461.1442234 0.6334805431

Name: +ve in-silico MS/MS by CFM-ID for CZCRZRJIADYWEX-UHFFFAOYSA-N
ID: CZCRZRJIADYWEX-UHFFFAOYSA-N
Comment: Energy2
Num peaks: 31
43.01784114 2.562947731
59.01275576 1.043792187
73.02840582 1.177800923
87.00767038 1.426894848
89.02332044 0.8168032634
91.05422664 3.564893254
101.0385766 1.442594387
103.0542266 0.9746945848
119.0491413 0.9160885202
145.0495352 1.389542763
163.0600999 0.9482922714
179.0338851 1.412223059
181.0495352 2.487673571
195.0287997 1.289190522
197.0444498 1.095476686
223.075356 0.7240429443
237.0757499 0.8598457176
239.0702706 12.89638325
241.0859207 1.107024008
249.0393644 0.9119786926
251.0550145 0.7178288701
253.0706646 2.780172728
253.0859207 2.000150256
263.0702706 1.121731236
271.0964854 1.048842632
279.0651853 1.196919952
281.0808353 9.445650661
299.0914 3.903333618
381.0968793 0.8483945169
383.1125294 0.733852712
399.107444 0.8337244974

Name: +ve in-silico MS/MS by CFM-ID for YXDPYMFFMFJRQZ-UHFFFAOYSA-N
ID: YXDPYMFFMFJRQZ-UHFFFAOYSA-N
Comment: Energy0
Num peaks: 17
96.96852159 2.45445379
98.98417166 3.428643983
110.9841717 4.025564525
140.9947363 2.987903091
215.0315158 0.8931901962
259.1189521 11.32057242
319.1400815 2.267687796
343.1400815 1.180905785
345.1557316 2.470115497
347.1713816 1.792826313
349.1506462 1.684601328
361.1506462 1.714250108
363.1662963 8.500143089
365.1819463 1.197895316
418.1373778 1.861951183
443.1326268 12.79294539
461.1431915 20.07834519

Name: +ve in-silico MS/MS by CFM-ID for YXDPYMFFMFJRQZ-UHFFFAOYSA-N
ID: YXDPYMFFMFJRQZ-UHFFFAOYSA-N
Comment: Energy1
Num peaks: 31
43.01784114 0.8774825707
45.0334912 1.300984671
80.97360697 1.012469523
96.96852159 4.273093827
98.98417166 6.543091647
105.0698767 0.8336357317
110.9841717 0.8286451248
122.9841717 1.545481788
124.9998217 1.493614006
140.9947363 5.621926734
143.0103864 2.313683196
216.1131385 3.848714455
230.092403 0.7443691662
232.1080531 0.6673682008
247.1189521 2.678619321
257.1033021 0.6798826175
259.1189521 22.65052163
261.1346022 1.470828141
273.1346022 0.7428194059
289.1295168 3.272073262
291.1451669 1.395212543
319.1400815 1.069427542
320.1604826 0.8422375745
343.1400815 0.7178226602
345.1557316 1.562321842
347.1713816 1.04976083
361.1506462 0.7808274517
363.1662963 3.084705087
418.1373778 1.047722862
443.1326268 1.978776053
461.1431915 1.227949868

Name: +ve in-silico MS/MS by CFM-ID for YXDPYMFFMFJRQZ-UHFFFAOYSA-N
ID: YXDPYMFFMFJRQZ-UHFFFAOYSA-N
Comment: Energy2
Num peaks: 31
15.02292652 1.306136202
31.01784114 0.7805459647
41.00219107 2.151765664
43.01784114 0.8256480825
45.0334912 2.324149471
53.03857658 1.048230507
55.05422664 0.8500399571
81.06987671 2.310465637
96.96852159 2.40365316
98.98417166 1.412846417
110.9841717 2.689217484
113.0345538 1.069920167
171.0916748 1.797916947
188.1182239 2.919990035
190.1338739 2.187594345
203.0563519 2.592535859
205.0720019 1.949962547
207.087652 1.073258573
214.0974884 3.137241011
215.0563519 0.9180825254
216.1131385 4.933229484
232.1080531 0.8107796555
242.092403 0.9884696869
243.087652 1.469593675
243.1240375 0.8015098828
245.1033021 0.7736677888
247.1189521 3.299084443
247.1553376 0.9729962376
257.1033021 1.898185949
259.1189521 15.10951295
261.1346022 2.189012637

Name: +ve in-silico MS/MS by CFM-ID for SEDTWRVSCCXUOB-UHFFFAOYSA-N
ID: SEDTWRVSCCXUOB-UHFFFAOYSA-N
Comment: Energy0
Num peaks: 17
96.96852159 2.454569019
98.98417166 3.428803601
110.9841717 4.025756882
140.9947363 2.988056178
215.0315158 0.8932366404
259.1189521 11.30902788
319.1400815 2.266572391
343.1400815 1.180949062
345.1557316 2.532841927
347.1713816 1.792892015
349.1506462 1.684684181
361.1506462 1.714342571
363.1662963 8.450383748
365.1819463 1.197965177
418.1373778 1.862045731
443.1326268 12.79363188
461.1431915 20.07981684

Name: +ve in-silico MS/MS by CFM-ID for SEDTWRVSCCXUOB-UHFFFAOYSA-N
ID: SEDTWRVSCCXUOB-UHFFFAOYSA-N
Comment: Energy1
Num peaks: 31
43.01784114 0.8733046357
45.0334912 1.301050486
80.97360697 1.012523395
96.96852159 4.273324185
98.98417166 6.543443538
105.0698767 0.8336824877
110.9841717 0.8286907326
122.9841717 1.545559972
124.9998217 1.493689566
140.9947363 5.622263939
143.0103864 2.313826341
216.1131385 3.84896435
230.092403 0.7444179288
232.1080531 0.6674122011
247.1189521 2.674967828
257.1033021 0.6788675032
259.1189521 22.61400032
261.1346022 1.46827669
273.1346022 0.742856984
289.1295168 3.263952848
291.1451669 1.391084104
319.1400815 1.068913064
320.1604826 0.8373155313
343.1400815 0.7178589738
345.1557316 1.659773094
347.1713816 1.049813936
361.1506462 0.7808797414
363.1662963 3.062375381
418.1373778 1.047795564
443.1326268 1.978916535
461.1431915 1.228074111

Name: +ve in-silico MS/MS by CFM-ID for SEDTWRVSCCXUOB-UHFFFAOYSA-N
ID: SEDTWRVSCCXUOB-UHFFFAOYSA-N
Comment: Energy2
Num peaks: 31
15.02292652 1.308050396
31.01784114 0.7816898857
41.00219107 2.154919161
43.01784114 0.8266072797
45.0334912 2.327555604
53.03857658 1.049877486
55.05422664 0.8514065693
81.06987671 2.314089716
96.96852159 2.407184416
98.98417166 1.414923151
110.9841717 2.693188415
113.0345538 1.071601225
171.0916748 1.800744898
188.1182239 2.924554802
190.1338739 2.190800351
203.0563519 2.59661367
205.0720019 1.95299459
207.087652 1.074965799
214.0974884 3.142197671
216.1131385 4.941082674
217.0720019 0.9946927927
232.1080531 0.8121135906
242.092403 0.9900967843
243.087652 1.472012739
243.1240375 0.8026845272
245.1033021 0.7742244796
247.1189521 3.300533726
247.1553376 0.9744222021
257.1033021 1.896939882
259.1189521 15.10529407
261.1346022 2.18789828

Name: +ve in-silico MS/MS by CFM-ID for CKJUAHRMZRBPCN-UHFFFAOYSA-N
ID: CKJUAHRMZRBPCN-UHFFFAOYSA-N
Comment: Energy0
Num peaks: 17
96.96852159 2.456043625
98.98417166 3.430846253
110.9841717 4.028218526
140.9947363 2.99001532
215.0315158 0.8938310181
259.1189521 11.3170777
319.1400815 2.269217334
343.1400815 1.18150282
345.1557316 2.471364322
347.1713816 1.793732719
349.1506462 1.685744481
361.1506462 1.715525898
363.1662963 8.506114272
365.1819463 1.198859275
418.1373778 1.863255711
443.1326268 12.80241742
461.1431915 20.09865249

Name: +ve in-silico MS/MS by CFM-ID for CKJUAHRMZRBPCN-UHFFFAOYSA-N
ID: CKJUAHRMZRBPCN-UHFFFAOYSA-N
Comment: Energy1
Num peaks: 31
43.01784114 0.8783149778
45.0334912 1.302218825
80.97360697 1.013479771
96.96852159 4.277413716
98.98417166 6.549690621
105.0698767 0.8337220055
110.9841717 0.82950042
122.9841717 1.54694788
124.9998217 1.495030895
140.9947363 5.628250862
143.0103864 2.316367878
216.1131385 3.843076845
230.092403 0.7435600828
232.1080531 0.6666451602
247.1189521 2.686452204
257.1033021 0.6813966808
259.1189521 22.62517101
261.1346022 1.479602561
273.1346022 0.7435240673
289.1295168 3.273544359
291.1451669 1.39675392
319.1400815 1.070661743
320.1604826 0.8430365472
343.1400815 0.718503609
345.1557316 1.563803909
347.1713816 1.050756666
361.1506462 0.781808197
363.1662963 3.088604806
418.1373778 1.049086498
443.1326268 1.981411044
461.1431915 1.230280715

Name: +ve in-silico MS/MS by CFM-ID for CKJUAHRMZRBPCN-UHFFFAOYSA-N
ID: CKJUAHRMZRBPCN-UHFFFAOYSA-N
Comment: Energy2
Num peaks: 31
15.02292652 1.306065774
31.01784114 0.7805038767
41.00219107 2.151649638
43.01784114 0.8256035625
45.0334912 2.32402415
53.03857658 1.048486425
80.97360697 0.7109131336
81.06987671 2.018438929
96.96852159 2.403523236
98.98417166 1.412770008
110.9841717 2.689071384
113.0345538 1.085652456
171.0916748 1.848099802
188.1182239 2.965331963
190.1338739 2.243553881
203.0563519 2.030108474
205.0720019 2.687556646
207.087652 1.038238677
214.0974884 3.211938234
216.1131385 5.032337207
217.0720019 1.064318257
232.1080531 0.8165129942
242.092403 0.9955234224
243.087652 1.480080719
243.1240375 0.8523285139
245.1033021 0.7736259411
247.1189521 3.31887256
247.1553376 0.9729437725
257.1033021 1.922756602
259.1189521 15.12281642
261.1346022 2.218094658

Name: +ve in-silico MS/MS by CFM-ID for PXJYRNQHALYEOD-UHFFFAOYSA-N
ID: PXJYRNQHALYEOD-UHFFFAOYSA-N
Comment: Energy0
Num peaks: 16
96.96852159 2.501050286
98.98417166 3.493184306
110.9841717 4.088460141
140.9947363 3.063285131
215.0315158 0.9119923041
259.1189521 11.63621929
319.1400815 2.281462565
343.1400815 1.198349701
345.1557316 2.5656055
347.1713816 1.819309299
349.1506462 1.712395211
361.1506462 1.751696038
363.1662963 8.611855234
365.1819463 1.226209143
443.1326268 13.07094688
461.1431915 20.6759065

Name: +ve in-silico MS/MS by CFM-ID for PXJYRNQHALYEOD-UHFFFAOYSA-N
ID: PXJYRNQHALYEOD-UHFFFAOYSA-N
Comment: Energy1
Num peaks: 30
42.03382555 0.9882726121
43.01784114 0.8820682991
45.0334912 1.314106196
80.97360697 1.023215307
96.96852159 4.319048715
98.98417166 6.613289963
103.0542266 0.7987869419
110.9841717 0.8099829154
113.0345538 4.097785428
122.9841717 1.561069273
124.9998217 1.508678361
140.9947363 5.534022035
143.0103864 2.145798196
216.1131385 1.780330346
230.092403 0.7775446476
247.1189521 2.676367639
259.1189521 23.74721183
261.1346022 1.715674904
273.1346022 0.7503113649
289.1295168 3.260768683
291.1451669 1.407368996
301.1295168 0.7283293834
319.1400815 1.027070664
343.1400815 0.725062506
345.1557316 1.676429531
347.1713816 1.060348552
361.1506462 0.7912780286
363.1662963 3.103499053
443.1326268 2.006864831
461.1431915 1.252844596

Name: +ve in-silico MS/MS by CFM-ID for PXJYRNQHALYEOD-UHFFFAOYSA-N
ID: PXJYRNQHALYEOD-UHFFFAOYSA-N
Comment: Energy2
Num peaks: 31
15.02292652 1.366869855
31.01784114 0.8168403478
41.00219107 2.251819999
43.01784114 0.863924728
45.0334912 2.432219431
96.96852159 2.515705297
98.98417166 1.478745943
103.0542266 0.7954349351
105.0698767 0.861662793
110.9841717 2.756664016
113.0345538 3.564063323
115.0502039 1.792165471
134.0964258 1.54896542
155.0563519 0.8564710355
171.0916748 3.463198721
173.1073248 0.773608788
188.1182239 4.029925312
190.1338739 2.147836358
216.1131385 0.9219188944
229.1083875 0.8065588227
230.092403 1.203593362
232.1080531 2.088214328
241.1083875 1.369479023
243.087652 3.216657753
243.1240375 1.201178697
245.1033021 0.8484609287
247.1189521 3.256405549
247.1553376 0.9883983756
257.1033021 2.585261591
259.1189521 17.16190827
261.1346022 2.503071671

Name: +ve in-silico MS/MS by CFM-ID for WMAARWUGRPGFRS-UHFFFAOYSA-N
ID: WMAARWUGRPGFRS-UHFFFAOYSA-N
Comment: Energy0
Num peaks: 7
423.107444 1.285239671
441.1180087 4.428863323
451.1023586 1.922243312
469.1129233 15.47713663
471.1285734 2.838519914
483.1285734 18.12400626
501.139138 36.81494179

Name: +ve in-silico MS/MS by CFM-ID for WMAARWUGRPGFRS-UHFFFAOYSA-N
ID: WMAARWUGRPGFRS-UHFFFAOYSA-N
Comment: Energy1
Num peaks: 26
213.0393644 1.666125355
215.0550145 1.573531722
227.0702706 0.9167867279
255.0651853 0.8439253733
257.0808353 1.103595774
259.0964854 1.527099434
285.0757499 2.532881231
287.0914 2.47462333
409.0917939 1.69555924
411.107444 0.9104942259
423.107444 2.706500699
425.0867085 1.139088762
425.1230941 0.9231690538
429.1180087 0.82977147
439.1023586 1.286200631
441.1180087 4.033951006
443.1336587 0.8864718807
451.1023586 4.071889685
453.1180087 1.983434333
465.1180087 2.347479682
469.1129233 10.00662611
471.1285734 3.442444743
473.1442234 6.49055469
483.1285734 13.32698272
485.1078379 1.501497731
501.139138 10.21329474

Name: +ve in-silico MS/MS by CFM-ID for WMAARWUGRPGFRS-UHFFFAOYSA-N
ID: WMAARWUGRPGFRS-UHFFFAOYSA-N
Comment: Energy2
Num peaks: 31
25.00727645 1.3963671
43.01784114 1.422989538
53.00219107 1.857993822
55.01784114 3.352070338
57.0334912 2.375522216
71.01275576 1.071505437
83.01275576 1.32512494
85.02840582 1.08901468
145.0647913 1.354922304
199.075356 1.295853259
201.0910061 1.158605798
227.0702706 3.868089211
229.0859207 1.820292773
255.0651853 3.261350246
257.0808353 1.440604809
355.0812292 1.193039395
383.0761439 0.9787289225
385.0917939 1.896802854
387.107444 1.115022349
409.0917939 6.689090773
411.107444 1.646179153
413.0867085 1.472588478
423.107444 4.917878441
425.0867085 4.662870763
425.1230941 2.74136392
427.1023586 3.478967835
439.1023586 2.234544704
451.1023586 1.340189169
453.1180087 4.19043412
465.1180087 1.211246131
473.1442234 1.265986539

Name: +ve in-silico MS/MS by CFM-ID for ACGOLMCPENOIMW-UHFFFAOYSA-N
ID: ACGOLMCPENOIMW-UHFFFAOYSA-N
Comment: Energy0
Num peaks: 6
441.1180087 4.642489708
451.1023586 1.882773479
469.1129233 16.00646085
471.1285734 2.726598627
483.1285734 18.87718238
501.139138 38.06374395

Name: +ve in-silico MS/MS by CFM-ID for ACGOLMCPENOIMW-UHFFFAOYSA-N
ID: ACGOLMCPENOIMW-UHFFFAOYSA-N
Comment: Energy1
Num peaks: 23
227.0550145 1.860368009
229.0706646 1.842728609
241.0495352 0.8120903051
245.0808353 1.620333701
271.0600999 1.673540652
273.0757499 2.828641631
409.0917939 1.884056862
423.107444 2.046005958
425.0867085 1.337797669
425.1230941 1.043101656
429.1180087 0.8612916105
439.1023586 1.365383656
441.1180087 4.534594674
443.1336587 0.8566939413
451.1023586 4.025034487
453.1180087 2.364735916
465.1180087 1.654782273
469.1129233 10.26045981
471.1285734 3.590791775
473.1442234 7.441792265
483.1285734 14.09904254
485.1078379 1.513995745
501.139138 10.84370689

Name: +ve in-silico MS/MS by CFM-ID for ACGOLMCPENOIMW-UHFFFAOYSA-N
ID: ACGOLMCPENOIMW-UHFFFAOYSA-N
Comment: Energy2
Num peaks: 31
39.02292652 2.114098061
43.01784114 1.118700563
69.0334912 3.46871757
71.01275576 1.239135738
71.04914126 1.177191526
99.04405588 1.83972278
187.075356 1.436214039
213.0546206 2.235217284
215.0702706 3.292065169
241.0495352 2.938443887
243.0651853 1.176222966
367.0812292 1.123186104
371.0761439 1.282011916
383.0761439 1.15618528
385.0917939 1.142785523
399.0710585 1.928047973
409.0917939 7.49168074
423.107444 5.239943724
425.0867085 5.776508625
425.1230941 3.169521066
427.1023586 3.277780965
429.1180087 1.040138706
439.1023586 1.33098464
451.1023586 1.614505082
453.1180087 4.083686368
455.0972732 1.648607369
471.1285734 0.9222847945
473.1442234 0.9179935131
475.123488 1.250063484
483.1285734 0.966089051
485.1078379 0.9017860631

Name: +ve in-silico MS/MS by CFM-ID for QOSAZJZDZRQTSP-UHFFFAOYSA-N
ID: QOSAZJZDZRQTSP-UHFFFAOYSA-N
Comment: Energy0
Num peaks: 7
441.1180087 4.395334221
451.1023586 1.920297712
465.1180087 1.478204976
469.1129233 15.3833879
471.1285734 2.816267298
483.1285734 17.66927234
501.139138 36.40916477

Name: +ve in-silico MS/MS by CFM-ID for QOSAZJZDZRQTSP-UHFFFAOYSA-N
ID: QOSAZJZDZRQTSP-UHFFFAOYSA-N
Comment: Energy1
Num peaks: 26
213.0393644 1.656683825
215.0550145 1.569805165
227.0702706 0.9248040726
255.0651853 0.9044045823
257.0808353 1.116478382
259.0964854 1.526369001
285.0757499 2.528276649
287.0914 2.47407259
409.0917939 1.695137122
411.107444 0.9099149731
423.107444 2.772971563
425.0867085 1.062336376
425.1230941 0.8679823436
429.1180087 0.8295969379
439.1023586 1.241837674
441.1180087 4.032271676
443.1336587 0.8862614145
451.1023586 4.180812805
453.1180087 1.691888509
465.1180087 2.588998943
469.1129233 10.10725476
471.1285734 3.441695376
473.1442234 6.478037263
483.1285734 13.32185965
485.1078379 1.446698625
501.139138 10.20983611

Name: +ve in-silico MS/MS by CFM-ID for QOSAZJZDZRQTSP-UHFFFAOYSA-N
ID: QOSAZJZDZRQTSP-UHFFFAOYSA-N
Comment: Energy2
Num peaks: 31
25.00727645 1.385746611
43.01784114 1.41215353
53.00219107 1.843862293
55.01784114 3.368785984
57.0334912 2.386773524
71.01275576 1.089330585
83.01275576 1.348502572
85.02840582 1.114598911
199.075356 1.33345
201.0910061 1.158669285
227.0702706 3.948562172
229.0859207 1.876640634
255.0651853 3.780821857
257.0808353 1.504759225
283.0600999 0.9396320761
355.0812292 1.183965376
383.0761439 1.140775241
385.0917939 1.502581973
387.107444 1.106408991
409.0917939 6.642591687
411.107444 1.638812865
413.0867085 2.292004689
423.107444 4.974945269
425.0867085 4.149743028
425.1230941 2.504185753
427.1023586 3.468550596
439.1023586 1.741980296
451.1023586 1.436580496
453.1180087 3.897234865
465.1180087 1.422851437
473.1442234 1.256052546

Name: +ve in-silico MS/MS by CFM-ID for PZKLTMBDMGOMNZ-UHFFFAOYSA-N
ID: PZKLTMBDMGOMNZ-UHFFFAOYSA-N
Comment: Energy0
Num peaks: 6
441.1180087 4.463002727
451.1023586 1.766602887
469.1129233 17.39283678
471.1285734 3.152263533
483.1285734 17.74451183
501.139138 36.50726712

Name: +ve in-silico MS/MS by CFM-ID for PZKLTMBDMGOMNZ-UHFFFAOYSA-N
ID: PZKLTMBDMGOMNZ-UHFFFAOYSA-N
Comment: Energy1
Num peaks: 22
213.0393644 1.884972187
215.0550145 1.868991122
259.0964854 1.708897044
285.0757499 1.680316971
287.0914 2.872723754
409.0917939 2.622513028
423.107444 1.123069593
425.0867085 1.289081796
425.1230941 1.004915687
427.1023586 0.902542342
429.1180087 0.8742500896
439.1023586 1.879230698
441.1180087 4.530707546
451.1023586 4.11298882
453.1180087 2.890905954
465.1180087 0.9679791556
469.1129233 11.96026675
471.1285734 3.169982993
473.1442234 5.895151944
483.1285734 14.16033864
485.1078379 1.664090623
501.139138 11.10616603

Name: +ve in-silico MS/MS by CFM-ID for PZKLTMBDMGOMNZ-UHFFFAOYSA-N
ID: PZKLTMBDMGOMNZ-UHFFFAOYSA-N
Comment: Energy2
Num peaks: 31
25.00727645 1.511138173
43.01784114 1.540102373
53.00219107 1.95055715
55.01784114 5.221081032
57.0334912 2.96870027
71.01275576 1.15510634
83.01275576 2.219791082
85.02840582 1.173088072
201.0910061 1.149223817
227.0702706 2.222615291
229.0859207 2.912430884
255.0651853 3.058935868
257.0808353 1.077473323
383.0761439 1.11228708
385.0917939 1.212575069
387.107444 1.222225477
409.0917939 10.93389694
411.107444 0.9619702837
423.107444 1.864149855
425.0867085 6.509455164
425.1230941 2.690640404
427.1023586 3.598418882
429.1180087 1.011272564
439.1023586 1.603361514
451.1023586 1.350442888
453.0816232 0.9766847864
453.1180087 4.559910201
455.0972732 1.605835174
473.1442234 1.580662497
475.123488 1.06085317
483.1285734 1.026051392

Name: +ve in-silico MS/MS by CFM-ID for YNCGZXMBLCGELI-UHFFFAOYSA-N
ID: YNCGZXMBLCGELI-UHFFFAOYSA-N
Comment: Energy0
Num peaks: 6
441.1180087 5.348591944
469.1129233 19.19147697
471.1285734 3.225724888
483.1285734 13.79709977
485.1078379 1.525704866
501.139138 42.01279454

Name: +ve in-silico MS/MS by CFM-ID for YNCGZXMBLCGELI-UHFFFAOYSA-N
ID: YNCGZXMBLCGELI-UHFFFAOYSA-N
Comment: Energy1
Num peaks: 21
83.01275576 0.838874742
213.0546206 0.8005540975
227.0550145 1.42321176
229.0706646 2.135387619
241.0495352 0.9376265602
245.0808353 1.83721109
271.0600999 1.733819346
273.0757499 3.175139473
425.0867085 0.955567264
425.1230941 0.8122025254
439.1023586 1.782822121
441.1180087 6.602390814
443.1336587 0.9593584986
451.1023586 2.72979572
453.1180087 2.268700829
469.1129233 14.02631933
471.1285734 2.639786568
473.1442234 8.511993863
483.1285734 11.43579905
485.1078379 1.87854199
501.139138 13.00389137

Name: +ve in-silico MS/MS by CFM-ID for YNCGZXMBLCGELI-UHFFFAOYSA-N
ID: YNCGZXMBLCGELI-UHFFFAOYSA-N
Comment: Energy2
Num peaks: 31
45.0334912 1.229080821
53.00219107 2.034296358
55.01784114 3.423190716
57.0334912 2.66043182
83.01275576 2.834489955
97.02840582 1.284585126
127.0389705 2.09832169
129.0546206 1.578049001
213.0546206 2.56727265
215.0702706 2.03842105
241.0495352 3.384302612
243.0651853 1.120100457
341.0655792 1.624679441
385.0917939 1.609174808
387.107444 1.763658828
411.107444 2.279871393
413.0867085 1.819132509
423.107444 1.952110193
425.0867085 2.139579103
425.1230941 2.354040897
427.1023586 4.082526641
439.1023586 3.085037249
441.1180087 1.411494413
453.0816232 1.157667178
453.1180087 3.579570422
455.0972732 3.735730979
457.1129233 1.275420927
469.1129233 1.830142573
471.1285734 4.123921005
473.1442234 1.125216666
485.1078379 2.293306221

Name: +ve in-silico MS/MS by CFM-ID for AQKNINCHVSOJCS-UHFFFAOYSA-N
ID: AQKNINCHVSOJCS-UHFFFAOYSA-N
Comment: Energy0
Num peaks: 6
441.1180087 4.661717637
451.1023586 1.750865299
469.1129233 16.70734652
471.1285734 2.843464233
483.1285734 17.48082376
501.139138 38.22380639

Name: +ve in-silico MS/MS by CFM-ID for AQKNINCHVSOJCS-UHFFFAOYSA-N
ID: AQKNINCHVSOJCS-UHFFFAOYSA-N
Comment: Energy1
Num peaks: 23
199.0600999 1.058951603
201.0757499 1.744883213
227.0550145 1.688120697
229.0706646 1.483301764
245.0808353 1.627298015
271.0600999 1.652629999
273.0757499 2.35607173
385.0917939 1.086646906
387.107444 0.9033585025
409.0917939 2.215879195
425.0867085 1.315384075
425.1230941 1.078554655
429.1180087 0.9393775092
439.1023586 1.453674588
441.1180087 4.583039085
451.1023586 3.742510289
453.1180087 2.690361274
469.1129233 10.84419284
471.1285734 4.180514232
473.1442234 7.89264511
483.1285734 13.38585696
485.1078379 1.657283262
501.139138 10.75779939

Name: +ve in-silico MS/MS by CFM-ID for AQKNINCHVSOJCS-UHFFFAOYSA-N
ID: AQKNINCHVSOJCS-UHFFFAOYSA-N
Comment: Energy2
Num peaks: 31
25.00727645 1.550460341
43.01784114 1.576925787
53.00219107 2.052223778
55.01784114 5.48024745
57.0334912 1.886917625
71.01275576 1.177153868
83.01275576 1.90254402
85.02840582 1.502867055
187.075356 1.451374225
213.0546206 2.275113108
215.0702706 1.966896154
227.0550145 0.9128148744
229.0706646 1.737012461
241.0495352 2.823163917
385.0917939 2.107031746
399.107444 1.023529091
409.0917939 9.839338533
411.107444 1.261166886
423.107444 1.743660722
425.0867085 6.969831806
425.1230941 3.176515806
427.1023586 2.9974945
439.1023586 1.402921137
451.1023586 1.391495683
453.0816232 1.064559189
453.1180087 4.319105131
455.0972732 1.689534258
473.1442234 1.765398177
475.123488 1.117138332
483.1285734 1.07312781
485.1078379 0.9712488141

Name: +ve in-silico MS/MS by CFM-ID for JYRHGCWOCGRSRW-UHFFFAOYSA-N
ID: JYRHGCWOCGRSRW-UHFFFAOYSA-N
Comment: Energy0
Num peaks: 26
55.01784114 0.7355024611
57.0334912 1.64179726
69.0334912 1.58104164
87.04405588 0.7476618508
131.0702706 2.276397015
307.0600999 0.6558100925
323.0550145 1.236537917
325.0706646 0.7698538966
335.0550145 2.270996809
337.0706646 0.7119832348
353.0655792 7.887323502
355.0812292 1.513158706
371.0761439 5.445135588
425.0867085 1.443409411
427.1023586 0.7395978914
437.1230941 4.003747821
441.0816232 0.705168498
443.0972732 1.455394353
445.1129233 1.004076766
453.1180087 1.209086971
455.1336587 3.026271049
465.1180087 9.273497674
471.1285734 0.832515962
473.1442234 0.8642741655
483.1285734 18.84410229
501.139138 9.366095924

Name: +ve in-silico MS/MS by CFM-ID for JYRHGCWOCGRSRW-UHFFFAOYSA-N
ID: JYRHGCWOCGRSRW-UHFFFAOYSA-N
Comment: Energy1
Num peaks: 31
53.00219107 1.564940316
55.01784114 1.266782412
69.0334912 2.199324058
93.0334912 1.601325536
113.0597059 1.802762553
131.0702706 4.972591733
137.0233204 2.957653196
217.0495352 1.260131514
233.0444498 1.752046349
235.0600999 1.807381941
245.0080643 1.058266806
267.0863146 0.834170339
301.034279 1.031575002
307.0600999 1.03076893
315.0499291 1.16325048
323.0550145 2.231184561
325.0706646 2.896919419
327.0863146 0.9745971524
335.0550145 3.22432119
341.0655792 0.7897410264
343.0812292 1.929553719
353.0655792 13.63496401
355.0812292 2.388206007
371.0761439 4.845886225
425.0867085 1.102181823
437.1230941 1.948104873
455.1336587 0.9906445437
465.1180087 3.446053227
471.1285734 0.7885269801
473.1442234 2.104125052
483.1285734 3.266478413

Name: +ve in-silico MS/MS by CFM-ID for JYRHGCWOCGRSRW-UHFFFAOYSA-N
ID: JYRHGCWOCGRSRW-UHFFFAOYSA-N
Comment: Energy2
Num peaks: 31
51.02292652 1.072815984
53.00219107 1.000114441
55.01784114 1.51090779
57.0334912 1.197612406
65.03857658 1.034916581
69.0334912 2.147792481
87.04405588 1.036741639
113.0597059 1.274819265
131.0702706 2.875063005
137.0233204 1.074951161
189.0182351 1.125094686
233.0444498 1.227422638
245.0080643 1.366855442
289.034279 1.628943282
301.034279 1.544472248
307.0600999 2.655724272
315.0499291 1.569301589
323.0550145 3.358601555
325.0706646 3.537502913
335.0550145 1.244608085
341.0655792 1.796684587
343.0812292 0.9901267664
353.0655792 3.977760292
355.0812292 1.987546186
409.0917939 1.547977947
425.0867085 1.356942548
427.1023586 0.9181150289
437.1230941 1.989596262
465.1180087 1.555360652
473.1442234 1.354832351
483.1285734 1.951459836

Name: +ve in-silico MS/MS by CFM-ID for CKKQVMRJCGHZBT-UHFFFAOYSA-N
ID: CKKQVMRJCGHZBT-UHFFFAOYSA-N
Comment: Energy0
Num peaks: 16
59.01275576 0.9527696422
121.0647913 1.506546343
131.0702706 1.925678916
269.0444498 6.218033293
271.0600999 1.240204042
335.0550145 2.475169992
337.0706646 0.9271331906
351.0499291 1.032946004
353.0655792 8.834796094
355.0812292 1.165399588
371.0761439 3.80668769
437.1230941 1.686884817
455.1336587 1.683954987
465.1180087 16.5467162
483.1285734 23.99246142
501.139138 6.367022654

Name: +ve in-silico MS/MS by CFM-ID for CKKQVMRJCGHZBT-UHFFFAOYSA-N
ID: CKKQVMRJCGHZBT-UHFFFAOYSA-N
Comment: Energy1
Num peaks: 31
59.01275576 1.46002898
113.0597059 1.873333819
121.0647913 1.13264639
131.0702706 4.801954278
269.0444498 0.9078299537
295.0600999 1.021467002
307.0600999 0.7622904452
311.0550145 0.8124522963
313.0706646 3.31533812
323.0550145 1.470737962
325.0706646 2.789953078
327.0863146 0.8423442973
335.0550145 3.255187048
341.0655792 1.488257827
343.0812292 1.627443114
353.0655792 16.40020801
355.0812292 2.437537366
371.0761439 5.038774836
411.107444 0.7686799128
421.0917939 1.322178073
423.107444 2.630085777
429.1180087 0.7738863852
437.1230941 1.71969187
439.1023586 0.7402101528
441.1180087 1.669329162
455.1336587 2.024180177
465.1180087 4.658851733
471.1285734 1.027905981
473.1442234 1.278152524
483.1285734 4.147030037
501.139138 0.7307903659

Name: +ve in-silico MS/MS by CFM-ID for CKKQVMRJCGHZBT-UHFFFAOYSA-N
ID: CKKQVMRJCGHZBT-UHFFFAOYSA-N
Comment: Energy2
Num peaks: 31
25.00727645 1.835619904
41.00219107 1.762639608
55.01784114 1.197463827
69.0334912 1.055115814
71.01275576 1.223476
83.01275576 0.9903484676
87.04405588 1.011687507
95.01275576 1.118988895
113.0233204 2.057391956
113.0597059 1.132733226
121.0647913 1.896040188
131.0702706 1.512470338
169.0131497 1.523799627
173.0597059 2.32023441
185.0597059 1.46055408
199.0389705 1.113359398
201.0546206 1.809208978
269.0444498 2.532130959
315.0863146 1.601207324
323.0550145 1.145468741
325.0706646 2.298495857
337.0706646 1.02425531
341.0655792 1.018089028
343.0812292 1.072811175
351.0499291 1.222523095
353.0655792 3.316068595
355.0812292 2.65060951
409.0917939 1.865075191
437.1230941 1.217755507
465.1180087 1.333163925
483.1285734 1.859815506

Name: +ve in-silico MS/MS by CFM-ID for MWXFZEUAQIBMBP-UHFFFAOYSA-N
ID: MWXFZEUAQIBMBP-UHFFFAOYSA-N
Comment: Energy0
Num peaks: 24
87.04405588 0.8095348907
109.0284058 0.8212830992
123.0440559 0.5399695125
125.0597059 0.6607038277
131.0702706 1.931879671
313.0706646 0.6599438436
323.0550145 0.5926643621
335.0550145 2.18578917
337.0706646 0.8436602712
351.0499291 0.9359656758
353.0655792 8.098952609
355.0812292 1.136866141
371.0761439 3.433726483
399.0710585 0.8240309607
401.0867085 0.9116435303
423.107444 1.572712199
437.1230941 2.982024344
439.1023586 2.004653353
439.1387441 0.5800588744
441.1180087 2.10287057
455.1336587 2.212958339
465.1180087 16.76685276
483.1285734 22.17309725
501.139138 5.670982364

Name: +ve in-silico MS/MS by CFM-ID for MWXFZEUAQIBMBP-UHFFFAOYSA-N
ID: MWXFZEUAQIBMBP-UHFFFAOYSA-N
Comment: Energy1
Num peaks: 31
39.02292652 0.7128596449
113.0597059 1.580754805
131.0702706 5.492413683
137.0233204 2.576699651
217.0495352 0.6340901569
235.0600999 1.034032616
267.0863146 0.7530659074
273.0393644 1.05164969
285.0393644 1.224460228
295.0600999 1.412385196
307.0600999 1.122959789
309.0757499 0.7696623878
311.0550145 0.911715619
313.0706646 4.655925194
323.0550145 1.956666245
325.0706646 3.709511752
327.0863146 1.176949347
335.0550145 2.341232924
353.0655792 12.74323921
355.0812292 1.816938533
371.0761439 3.717150365
421.0917939 2.655558694
423.107444 3.544443509
437.1230941 3.0154042
439.1023586 1.432712919
439.1387441 0.8283112713
441.1180087 1.893473425
455.1336587 1.441428794
465.1180087 3.697063134
473.1442234 1.605139049
483.1285734 3.040342375

Name: +ve in-silico MS/MS by CFM-ID for MWXFZEUAQIBMBP-UHFFFAOYSA-N
ID: MWXFZEUAQIBMBP-UHFFFAOYSA-N
Comment: Energy2
Num peaks: 31
39.02292652 2.825551892
49.00727645 7.306365044
51.02292652 3.530921943
53.03857658 1.843952254
55.05422664 0.875093535
63.02292652 2.693528154
65.03857658 4.174195488
67.05422664 1.387943176
69.0334912 0.9140808268
83.01275576 0.9469572792
85.02840582 0.9134552449
87.04405588 1.084162798
93.0334912 1.428369968
109.0284058 3.664123723
111.0440559 1.540202109
113.0597059 1.027215905
131.0702706 2.059256257
137.0233204 1.003797222
233.0444498 0.9409295386
273.0393644 1.587485089
285.0393644 1.156191924
313.0706646 1.52621923
323.0550145 0.8243536133
325.0706646 1.881070421
351.0499291 0.8772132532
353.0655792 2.034707795
355.0812292 1.156907695
423.107444 1.43785175
437.1230941 0.9720606817
473.1442234 0.9003324774
483.1285734 1.336923598

Name: +ve in-silico MS/MS by CFM-ID for ZMSDNKYSUHJNQW-UHFFFAOYSA-N
ID: ZMSDNKYSUHJNQW-UHFFFAOYSA-N
Comment: Energy0
Num peaks: 24
41.00219107 0.9501927621
43.01784114 1.302725541
87.04405588 0.740495398
121.0647913 1.634950662
131.0702706 2.361473171
201.0757499 0.8408278182
323.0550145 1.358984798
335.0550145 2.255312467
337.0706646 0.8907517455
353.0655792 7.494029166
355.0812292 1.507793062
371.0761439 5.197437426
437.1230941 4.178729255
439.1023586 1.560545251
439.1387441 1.174614863
441.1180087 0.8896413306
455.0972732 0.9029044553
455.1336587 2.167099254
457.1129233 1.828358269
457.1493088 0.8681723063
459.1285734 1.187766909
465.1180087 11.03164738
483.1285734 18.68258365
501.139138 9.202011167

Name: +ve in-silico MS/MS by CFM-ID for ZMSDNKYSUHJNQW-UHFFFAOYSA-N
ID: ZMSDNKYSUHJNQW-UHFFFAOYSA-N
Comment: Energy1
Num peaks: 31
55.01784114 1.041891789
57.0334912 0.7566569394
59.04914126 0.7226233682
68.99710569 0.734940529
113.0597059 2.176757236
121.0647913 1.160758535
131.0702706 5.662042099
201.0546206 0.6146837845
203.0702706 0.7348460128
307.0600999 1.286018296
311.0550145 1.047042439
323.0550145 3.532621013
325.0706646 3.108726397
327.0499291 1.655600145
327.0863146 1.170385312
335.0550145 3.324256199
337.0706646 0.9920073076
341.0655792 1.873022131
343.0812292 0.8040646794
353.0655792 15.99637781
355.0812292 2.811948248
371.0761439 6.252039772
437.1230941 2.360652262
439.1387441 1.142803761
455.1336587 1.563992249
457.1129233 0.6811193161
465.1180087 4.832143991
471.1285734 1.63891238
473.1442234 1.468748166
483.1285734 3.66756581
501.139138 0.9419295479

Name: +ve in-silico MS/MS by CFM-ID for ZMSDNKYSUHJNQW-UHFFFAOYSA-N
ID: ZMSDNKYSUHJNQW-UHFFFAOYSA-N
Comment: Energy2
Num peaks: 31
41.00219107 1.121284377
43.01784114 0.9063480207
55.01784114 2.723847791
57.0334912 1.207052503
69.0334912 1.058687803
71.01275576 2.605252065
83.01275576 1.458413298
87.04405588 1.618717664
113.0597059 1.312550998
121.0647913 2.007674387
131.0702706 4.18528829
141.0182351 1.707831018
157.0647913 0.9432511313
185.0597059 1.06822802
285.0757499 1.247484719
307.0600999 0.9875835604
311.0550145 4.783980357
323.0550145 1.592432525
325.0706646 0.9464093832
335.0550145 0.9882598515
337.0706646 1.308321389
341.0655792 0.9968726959
353.0655792 4.248245153
355.0812292 1.452205678
371.0761439 1.348952726
409.0917939 1.165318306
425.0867085 0.9249305762
439.1023586 1.391329362
441.1180087 1.894259176
465.1180087 1.597950477
471.1285734 1.166093112

Name: +ve in-silico MS/MS by CFM-ID for PPGXQYKFWMJWHH-UHFFFAOYSA-N
ID: PPGXQYKFWMJWHH-UHFFFAOYSA-N
Comment: Energy0
Num peaks: 9
395.1125294 2.100832986
397.1281794 6.719709275
413.1230941 3.610694814
415.1387441 5.896968944
417.1543942 1.692197757
425.1230941 6.483608167
431.1336587 2.44930661
443.1336587 28.59425201
461.1442234 22.94818421

Name: +ve in-silico MS/MS by CFM-ID for PPGXQYKFWMJWHH-UHFFFAOYSA-N
ID: PPGXQYKFWMJWHH-UHFFFAOYSA-N
Comment: Energy1
Num peaks: 31
129.0182351 0.83676441
131.0338851 1.321902253
141.0182351 0.7507844089
143.0338851 1.616393319
161.0444498 1.280014103
167.0702706 1.215293506
181.0859207 6.881258738
261.0757499 0.8438650908
275.0550145 1.023462685
293.1019647 1.270089194
301.1070501 1.352884935
307.0812292 2.126524479
309.0968793 0.8733526074
311.1125294 2.779833204
395.1125294 1.194789362
397.0917939 0.7338766845
397.1281794 4.825563848
399.107444 2.166694448
399.1438295 2.197933766
411.107444 0.9254519319
413.1230941 2.790266637
415.1023586 0.7340159343
415.1387441 4.086251213
417.1180087 1.169301245
417.1543942 1.046377904
425.1230941 7.434572602
429.1180087 1.269341139
431.1336587 2.305577978
433.1493088 1.094725187
443.1336587 11.48692387
461.1442234 4.459693154

Name: +ve in-silico MS/MS by CFM-ID for PPGXQYKFWMJWHH-UHFFFAOYSA-N
ID: PPGXQYKFWMJWHH-UHFFFAOYSA-N
Comment: Energy2
Num peaks: 31
41.00219107 1.470999953
163.0389705 1.033603092
167.0702706 2.745200322
169.0859207 1.123447386
181.0859207 3.272567517
251.0914 2.277686356
301.1070501 1.367539688
313.0706646 1.537993282
329.1019647 1.460583618
353.1019647 2.141308985
355.1176147 3.920045114
357.0968793 2.271721416
369.1332648 1.648249224
371.1125294 1.151404847
373.0917939 1.531944258
381.0968793 1.741471369
383.1125294 2.533277416
385.1281794 1.556898671
387.107444 1.384266975
395.1125294 2.370981665
397.1281794 6.081295909
399.107444 1.022139698
399.1438295 3.344574262
411.107444 2.08491062
413.1230941 5.604921698
415.1387441 2.458456769
425.1230941 1.841227425
427.1023586 2.303573901
429.1180087 1.393561672
431.1336587 1.144099573
433.1493088 1.009412981

Name: +ve in-silico MS/MS by CFM-ID for MICLVUGGMMVYKW-YBFXNURJSA-N
ID: MICLVUGGMMVYKW-YBFXNURJSA-N
Comment: Energy0
Num peaks: 19
36.98395416 1.241924928
116.9713388 1.297023767
118.9869889 0.702415523
140.9713388 2.18484038
195.018289 1.784309583
199.0132036 0.989685347
208.0756904 14.62511769
213.0288537 1.575012054
223.0132036 2.450453388
226.086255 2.37794524
241.0237683 5.85848887
318.1124698 1.459952368
336.1230345 2.259210771
372.0608821 1.018863596
396.0997122 1.102299399
446.0965186 1.447294423
448.0921822 16.95192457
449.0761978 3.263596768
466.1027469 17.9411761

Name: +ve in-silico MS/MS by CFM-ID for MICLVUGGMMVYKW-YBFXNURJSA-N
ID: MICLVUGGMMVYKW-YBFXNURJSA-N
Comment: Energy1
Num peaks: 31
51.02292652 0.4335733328
90.03382555 0.4261641654
95.04914126 0.7318667542
116.0494756 0.9545817069
140.9713388 3.169399223
142.9869889 3.073103181
145.0026389 0.8960083111
147.018289 0.7959793529
171.0804414 0.493180599
181.0026389 0.7992794497
193.0647913 0.6072258181
195.018289 2.673704767
195.0804414 0.9940578474
197.033939 0.5534064476
208.0756904 32.39167963
208.9975535 0.6720547344
210.0913404 0.5143334872
213.0288537 1.524572786
220.9975535 0.4361166104
223.0132036 4.158610057
225.0288537 1.375939727
226.086255 1.855171119
241.0237683 4.239856162
318.1124698 0.5696691996
354.0503174 1.066698639
372.0608821 1.138852288
430.0816175 0.8072910522
436.0921822 0.4085059332
448.0921822 6.9329133
449.0761978 2.763640444
466.1027469 2.505013447

Name: +ve in-silico MS/MS by CFM-ID for MICLVUGGMMVYKW-YBFXNURJSA-N
ID: MICLVUGGMMVYKW-YBFXNURJSA-N
Comment: Energy2
Num peaks: 31
49.00727645 1.149334217
51.02292652 0.9584097324
63.02292652 0.8594162948
67.05422664 1.479991581
69.0334912 1.020058385
81.0334912 2.75281484
83.04914126 7.66715952
90.03382555 1.199855558
96.96511054 1.026664608
109.0284058 4.976011886
111.0440559 4.639224661
116.0494756 1.321239866
116.9713388 1.574729449
120.0443902 0.9176886002
120.9651105 0.9650893809
132.0443902 1.788022162
140.9713388 5.496462485
143.025819 1.822070815
145.0026389 0.9076298143
193.0226254 1.152159703
195.018289 3.082103214
208.0756904 5.618183991
213.0288537 1.052708406
220.9975535 0.8945899995
223.0132036 1.946413282
225.0288537 1.092111791
226.086255 1.711180616
240.0655196 1.161379776
241.0237683 2.225882637
242.0811697 0.9592694221
318.1124698 1.18140717

Name: +ve in-silico MS/MS by CFM-ID for SDDPMRXAUPNXTN-UHFFFAOYSA-N
ID: SDDPMRXAUPNXTN-UHFFFAOYSA-N
Comment: Energy0
Num peaks: 12
95.04914126 2.441992426
116.9713388 7.433309464
118.9869889 7.343618624
208.0756904 15.09252248
213.0288537 1.815451477
226.086255 2.768372841
241.0237683 6.948205593
320.1281199 9.645004106
322.1437699 1.807158288
446.0965186 1.754161775
449.0761978 3.434270573
466.1027469 20.95417138

Name: +ve in-silico MS/MS by CFM-ID for SDDPMRXAUPNXTN-UHFFFAOYSA-N
ID: SDDPMRXAUPNXTN-UHFFFAOYSA-N
Comment: Energy1
Num peaks: 19
67.05422664 1.025303027
95.04914126 2.12998047
97.06479133 0.8725237768
116.0494756 1.371407144
116.9713388 1.399709197
144.9662534 2.569025449
158.9819035 2.743306286
193.0647913 1.114433983
208.0756904 35.48118531
213.0288537 3.659212601
226.086255 2.278354211
239.0081182 0.7106616281
241.0237683 10.36746588
320.1281199 1.23300512
370.045232 0.7782779843
372.0608821 2.119955144
448.0921822 0.9883548727
449.0761978 5.587749012
466.1027469 4.100434933

Name: +ve in-silico MS/MS by CFM-ID for SDDPMRXAUPNXTN-UHFFFAOYSA-N
ID: SDDPMRXAUPNXTN-UHFFFAOYSA-N
Comment: Energy2
Num peaks: 21
18.99785464 1.068537175
21.0135047 1.016947629
34.9683041 0.7773447289
49.00727645 1.095392696
51.02292652 0.8265961153
63.02292652 0.8190814463
67.05422664 20.54134633
69.06987671 3.248437322
95.04914126 7.885009784
96.96511054 7.209648272
97.06479133 6.362833504
98.9807606 1.578013612
116.9713388 7.523172926
118.9869889 5.823986919
132.0443902 1.012441644
208.0756904 5.548165718
224.070605 0.9235136127
226.086255 4.447224139
228.1019051 1.048672101
241.0237683 0.8954191514
320.1281199 1.056783692

Name: +ve in-silico MS/MS by CFM-ID for GFQDUFQXZRWCQI-YBFXNURJSA-N
ID: GFQDUFQXZRWCQI-YBFXNURJSA-N
Comment: Energy0
Num peaks: 15
36.98395416 1.430930773
116.9713388 1.661518164
183.018289 2.216619222
197.033939 2.72639157
223.0132036 1.191354765
224.070605 16.33123837
225.0288537 9.834822092
242.0811697 2.63888947
336.1230345 4.50375636
356.0659674 1.662066134
396.0997122 1.68520512
446.0965186 2.342186563
448.0921822 1.247667252
449.0761978 4.721168595
466.1027469 26.63580232

Name: +ve in-silico MS/MS by CFM-ID for GFQDUFQXZRWCQI-YBFXNURJSA-N
ID: GFQDUFQXZRWCQI-YBFXNURJSA-N
Comment: Energy1
Num peaks: 31
39.02292652 0.6967170819
81.0334912 0.7396807484
111.0440559 0.9360810574
116.0494756 3.559717908
128.9713388 1.433770416
140.9713388 1.289823077
142.9869889 0.930111277
146.0600403 0.8251777318
183.018289 0.7912202984
185.0597059 0.9168249826
187.075356 0.5744931273
194.0600403 1.856798484
196.0756904 5.784089578
197.033939 3.847356126
207.018289 1.2997465
209.0597059 0.8571455486
223.0132036 0.7408429347
224.070605 23.72003705
225.0288537 9.730295841
226.086255 0.5658268982
242.0811697 1.441469294
282.0760843 1.062233027
348.1230345 0.7087378872
354.0503174 0.747014696
356.0659674 1.971930447
436.0921822 0.7258536649
438.1078323 0.671327054
439.0918478 0.5567977985
448.0921822 0.9220676554
449.0761978 4.668983801
466.1027469 3.784499965

Name: +ve in-silico MS/MS by CFM-ID for GFQDUFQXZRWCQI-YBFXNURJSA-N
ID: GFQDUFQXZRWCQI-YBFXNURJSA-N
Comment: Energy2
Num peaks: 31
40.01817548 0.9044741063
49.00727645 1.209154662
51.02292652 1.57441272
53.03857658 0.8846806881
67.05422664 11.8412062
68.99466108 0.8386864991
69.06987671 1.130143214
95.04914126 8.950680696
96.96511054 1.173452876
97.06479133 1.942396659
116.0494756 3.447114706
116.9713388 2.375608048
120.0443902 0.7171153582
120.9651105 0.6986193187
127.0309044 2.189898397
132.0443902 3.088112051
140.9713388 3.928394612
142.9869889 0.7466067946
148.0393049 1.50375846
155.025819 0.9767934772
177.0277108 1.571175186
183.018289 1.938273164
185.0597059 1.612238761
195.018289 2.127714429
197.033939 2.068332513
220.9975535 1.038309021
223.0132036 1.038924771
224.070605 3.424591572
225.0288537 5.135970178
226.086255 1.528695759
242.0811697 1.198233295

Name: +ve in-silico MS/MS by CFM-ID for MXFJHXDKIRGKGB-YBFXNURJSA-N
ID: MXFJHXDKIRGKGB-YBFXNURJSA-N
Comment: Energy0
Num peaks: 14
36.98395416 1.432201028
116.9713388 1.662996823
183.018289 2.218605042
197.033939 2.728892492
224.070605 16.56381084
225.0288537 9.796005388
242.0811697 2.655892085
336.1230345 4.583980128
356.0659674 1.663684131
396.0997122 1.689708348
446.0965186 2.31059761
448.0921822 1.692237869
449.0761978 4.812880663
466.1027469 26.67169306

Name: +ve in-silico MS/MS by CFM-ID for MXFJHXDKIRGKGB-YBFXNURJSA-N
ID: MXFJHXDKIRGKGB-YBFXNURJSA-N
Comment: Energy1
Num peaks: 30
81.0334912 0.7577741585
90.03382555 0.5291892588
111.0440559 0.9924850483
116.0494756 1.318159876
128.9713388 1.476915141
140.9713388 1.327958633
142.9869889 0.9579634006
181.0026389 0.5359717024
182.0600403 0.6208073871
183.018289 0.8154778032
187.075356 0.6356508998
195.018289 0.5735803628
196.0756904 1.127988827
197.033939 3.969030039
207.018289 1.334541818
209.0597059 1.125520673
223.0132036 0.7641341723
224.070605 32.47246281
225.0288537 9.518140995
226.086255 0.7367581661
242.0811697 1.797743039
282.0760843 1.04668602
348.1230345 0.792923304
354.0503174 0.7708001935
356.0659674 2.045730047
438.1078323 0.6846579816
448.0921822 1.210151324
449.0761978 5.633011624
450.0714468 0.51809005
466.1027469 3.989840798

Name: +ve in-silico MS/MS by CFM-ID for MXFJHXDKIRGKGB-YBFXNURJSA-N
ID: MXFJHXDKIRGKGB-YBFXNURJSA-N
Comment: Energy2
Num peaks: 31
50.00252542 0.79503903
65.03857658 0.7342234488
67.05422664 13.1386063
68.99466108 0.8475059882
69.06987671 1.215567862
81.0334912 0.7818792971
90.03382555 1.16605844
95.04914126 9.2014864
96.96511054 1.206954936
97.06479133 1.207379064
116.0494756 1.361243353
116.9713388 2.443879943
120.0443902 1.007368183
127.0309044 2.265132319
132.0443902 2.395113073
140.9713388 4.040968035
142.9869889 0.7680145559
155.025819 1.004680915
157.0284058 0.7252063433
177.0277108 1.458486705
183.018289 1.994128116
195.018289 2.143702799
196.0756904 0.9319356225
197.033939 2.129098737
220.9975535 1.070340875
223.0132036 1.069223392
224.070605 4.733218751
225.0288537 4.261760692
226.086255 1.55205119
240.0655196 1.050652965
242.0811697 1.271184125

Name: +ve in-silico MS/MS by CFM-ID for AKPIWWIAYRNJBY-YBFXNURJSA-N
ID: AKPIWWIAYRNJBY-YBFXNURJSA-N
Comment: Energy0
Num peaks: 16
36.98395416 1.402853477
95.04914126 1.029473567
116.9713388 1.628836492
183.018289 2.172735636
197.033939 2.671041177
223.0132036 1.167518747
224.070605 15.89075864
225.0288537 9.626540234
242.0811697 2.592763283
336.1230345 4.404282219
356.0659674 1.626182455
396.0997122 1.658245363
446.0965186 2.292852816
448.0921822 1.641716822
449.0761978 4.63169801
466.1027469 25.84222979

Name: +ve in-silico MS/MS by CFM-ID for AKPIWWIAYRNJBY-YBFXNURJSA-N
ID: AKPIWWIAYRNJBY-YBFXNURJSA-N
Comment: Energy1
Num peaks: 31
39.02292652 0.4925118904
40.01817548 0.5641070985
81.0334912 0.7717319744
111.0440559 0.9181729636
116.0494756 4.169794658
128.9713388 1.457857245
140.9713388 1.31192619
142.9869889 0.9464048739
181.0026389 0.5290637701
183.018289 0.8049097285
185.0597059 1.154757145
187.075356 0.5837682467
195.018289 0.5713428278
196.0756904 1.514240454
197.033939 3.912572644
207.018289 1.326345916
209.0597059 1.068906039
223.0132036 0.7528762498
224.070605 28.37294625
225.0288537 9.386963366
226.086255 0.7212437365
242.0811697 1.723629929
282.0760843 1.079382646
348.1230345 0.7213245393
354.0503174 0.7593017039
356.0659674 2.009993247
436.0921822 0.4864719169
439.0918478 0.566530176
448.0921822 1.11860994
449.0761978 5.370942677
466.1027469 3.890109659

Name: +ve in-silico MS/MS by CFM-ID for AKPIWWIAYRNJBY-YBFXNURJSA-N
ID: AKPIWWIAYRNJBY-YBFXNURJSA-N
Comment: Energy2
Num peaks: 31
40.01817548 0.8135636978
65.03857658 0.9109146862
67.05422664 11.53545434
68.99466108 0.8224479801
69.06987671 1.10729295
77.00219107 1.008283001
81.0334912 1.294846637
83.04914126 1.135032704
95.04914126 8.600805974
96.96511054 1.149503441
97.06479133 1.905987708
116.0494756 3.356031153
116.9713388 2.332080587
120.0443902 0.813586151
127.0309044 2.257134191
132.0443902 2.086418025
140.9713388 3.854110584
142.9869889 0.7340746526
155.025819 0.9608912075
177.0277108 1.539108488
183.018289 1.904433945
185.0597059 2.754406073
195.018289 1.742784951
196.0756904 1.180586478
197.033939 2.028318295
220.9975535 1.017036805
223.0132036 1.017287047
224.070605 3.545502201
225.0288537 4.959181643
226.086255 1.572393877
242.0811697 1.101057509

Name: +ve in-silico MS/MS by CFM-ID for ZLBSQKRWUIYQRU-YBFXNURJSA-N
ID: ZLBSQKRWUIYQRU-YBFXNURJSA-N
Comment: Energy0
Num peaks: 19
36.98395416 1.362348645
95.04914126 1.583670362
116.9713388 1.592242021
183.018289 2.123898511
197.033939 2.609325
222.0549549 1.423394797
223.0132036 1.143330056
224.070605 15.00585801
225.0288537 9.322268097
242.0811697 2.607421809
280.0346673 0.9581525902
334.1073844 0.980065094
336.1230345 4.117963002
372.0608821 1.481776362
396.0997122 1.624996402
446.0965186 2.184020205
448.0921822 1.605804618
449.0761978 4.495018447
466.1027469 24.71357643

Name: +ve in-silico MS/MS by CFM-ID for ZLBSQKRWUIYQRU-YBFXNURJSA-N
ID: ZLBSQKRWUIYQRU-YBFXNURJSA-N
Comment: Energy1
Num peaks: 31
40.01817548 1.967806184
81.0334912 0.588551232
95.04914126 1.190797775
128.9713388 1.403503929
130.0287402 1.046520307
132.0443902 1.124704357
140.9713388 1.231275989
142.9869889 0.9112873272
183.018289 0.7809633891
192.0443902 0.914060035
194.0600403 0.8158435047
196.0756904 3.284898618
197.033939 3.860403733
197.0597059 2.166797019
207.018289 1.282117493
209.0597059 1.021041062
222.0549549 1.544950788
223.0132036 0.7160765555
224.070605 22.07373917
225.0288537 8.897531101
226.086255 0.5558931633
242.0811697 1.768999271
280.0604342 0.5612980748
282.0760843 0.8912224952
348.1230345 0.7478278193
370.045232 0.5616148767
372.0608821 1.849823805
438.1078323 0.6485524666
448.0921822 1.140645039
449.0761978 5.292793556
466.1027469 3.634995575

Name: +ve in-silico MS/MS by CFM-ID for ZLBSQKRWUIYQRU-YBFXNURJSA-N
ID: ZLBSQKRWUIYQRU-YBFXNURJSA-N
Comment: Energy2
Num peaks: 31
40.01817548 3.030793784
51.02292652 0.6313676424
56.0130901 1.48279016
65.03857658 0.7606911792
67.05422664 10.77768556
68.99466108 0.7522183888
69.06987671 1.244327976
95.04914126 7.833830162
96.96511054 1.051628959
97.06479133 1.589567614
116.9713388 2.280983232
127.0309044 2.031597565
130.0287402 1.621447241
140.9713388 3.83304607
142.9869889 0.6713372946
148.0393049 1.532740109
150.0549549 1.831971603
152.070605 1.27973425
155.025819 0.8790761162
177.0277108 1.168124327
183.018289 1.91243189
185.0597059 1.017075018
195.018289 2.23506755
196.0756904 0.6858609856
197.033939 2.661092966
220.9975535 0.9294495678
223.0132036 1.441979281
224.070605 2.486105915
225.0288537 4.142581006
240.0655196 1.195814902
242.0811697 1.639217234

Name: +ve in-silico MS/MS by CFM-ID for MBBQWOVFVZGERJ-YBFXNURJSA-N
ID: MBBQWOVFVZGERJ-YBFXNURJSA-N
Comment: Energy0
Num peaks: 13
95.04914126 1.69190268
116.9713388 1.673393517
183.018289 2.232568054
197.033939 2.746414243
224.070605 16.89115502
225.0288537 9.869438339
242.0811697 2.834039658
336.1230345 4.619179434
396.0997122 1.701342956
446.0965186 2.326078048
448.0921822 1.703285934
449.0761978 4.843478884
466.1027469 26.92439648

Name: +ve in-silico MS/MS by CFM-ID for MBBQWOVFVZGERJ-YBFXNURJSA-N
ID: MBBQWOVFVZGERJ-YBFXNURJSA-N
Comment: Energy1
Num peaks: 27
51.02292652 0.5618039886
81.0334912 0.6143911916
95.04914126 1.311961835
128.9713388 1.482336182
132.0443902 1.244016866
140.9713388 1.3300394
142.9869889 0.9614625124
182.0600403 0.5698099415
183.018289 0.8185271708
187.075356 0.6369704888
195.018289 0.5724989922
197.033939 3.970307708
207.018289 1.338899664
209.0597059 1.128203341
223.0132036 0.7644661741
224.070605 34.53558203
225.0288537 9.701608991
226.086255 0.6824168382
242.0811697 1.832039548
282.0760843 1.050701379
348.1230345 0.7961924726
370.045232 0.7737930599
372.0608821 1.976907685
448.0921822 1.215192139
449.0761978 5.642944155
450.0714468 0.794222683
466.1027469 4.015940391

Name: +ve in-silico MS/MS by CFM-ID for MBBQWOVFVZGERJ-YBFXNURJSA-N
ID: MBBQWOVFVZGERJ-YBFXNURJSA-N
Comment: Energy2
Num peaks: 31
49.00727645 1.561306432
51.02292652 1.256091016
63.02292652 1.164143585
65.03857658 0.829490608
67.05422664 14.87213558
68.99466108 0.8594007794
69.06987671 1.245633409
79.05422664 0.9234246246
95.04914126 9.48247595
96.96511054 1.223836797
97.06479133 1.241564867
106.0287402 1.058625332
116.9713388 2.478291932
120.9651105 0.7286155639
127.0309044 2.296815065
132.0443902 1.693000816
140.9713388 4.093089997
142.9869889 0.778803975
148.0393049 2.41668045
155.025819 1.018733538
177.0277108 1.478886778
182.0600403 0.9994005936
183.018289 2.022284594
195.018289 1.801008454
197.033939 2.140815917
220.9975535 1.085178916
223.0132036 1.077467607
224.070605 5.453477704
225.0288537 4.374314522
240.0655196 1.068531785
242.0811697 2.625238461

Name: +ve in-silico MS/MS by CFM-ID for KZAGATVHRZKLOY-YBFXNURJSA-N
ID: KZAGATVHRZKLOY-YBFXNURJSA-N
Comment: Energy0
Num peaks: 16
36.98395416 1.405162749
95.04914126 2.208038697
116.9713388 1.631524484
183.018289 2.176345045
197.033939 2.664857895
222.0549549 1.462738935
224.070605 15.58572214
225.0288537 9.557278902
242.0811697 2.682786044
336.1230345 4.277093687
372.0608821 1.169285384
396.0997122 1.692342107
446.0965186 2.296889495
448.0921822 1.264311254
449.0761978 4.673673968
466.1027469 25.90697258

Name: +ve in-silico MS/MS by CFM-ID for KZAGATVHRZKLOY-YBFXNURJSA-N
ID: KZAGATVHRZKLOY-YBFXNURJSA-N
Comment: Energy1
Num peaks: 31
81.0334912 0.5977134311
95.04914126 1.093547936
128.9713388 1.427983225
130.0287402 0.7596621171
132.0443902 0.654127553
140.9713388 1.244201163
142.9869889 0.9271046193
183.018289 0.7881154908
185.0597059 0.9053855174
187.075356 0.571359058
192.0443902 1.714425148
194.0600403 1.809446566
196.0756904 5.333648779
197.033939 3.722877389
197.0597059 2.168129433
207.018289 1.3020767
209.0597059 0.8996879127
222.0549549 1.427759574
223.0132036 0.7030483762
224.070605 22.01097444
225.0288537 9.112974719
242.0811697 1.465162873
280.0604342 0.5714569779
282.0760843 0.9648840687
348.1230345 0.7624589496
372.0608821 1.046561791
436.0921822 0.7213059635
438.1078323 0.667120979
448.0921822 1.006736107
449.0761978 4.861699432
466.1027469 3.749051186

Name: +ve in-silico MS/MS by CFM-ID for KZAGATVHRZKLOY-YBFXNURJSA-N
ID: KZAGATVHRZKLOY-YBFXNURJSA-N
Comment: Energy2
Num peaks: 31
49.00727645 1.465454492
51.02292652 0.9795315852
53.03857658 0.8248768462
63.02292652 0.8871266238
65.03857658 1.593933104
67.05422664 12.64939854
68.99466108 0.7966269698
69.06987671 1.346749873
90.03382555 1.059852839
95.04914126 11.500884
96.96511054 1.113524451
97.06479133 1.721689239
116.9713388 2.258643216
127.0309044 2.276125283
130.0287402 3.02744677
132.0443902 0.9101637579
140.9713388 3.726464762
148.0393049 1.936535306
155.025819 0.9308157042
177.0277108 1.49093502
183.018289 1.844313413
185.0597059 2.040989185
195.018289 1.851563559
197.033939 1.856148538
197.0597059 0.8153535083
220.9975535 0.9861229925
223.0132036 0.8555044111
224.070605 2.795618127
225.0288537 3.333211779
240.0655196 1.160400717
242.0811697 1.809754283

Name: +ve in-silico MS/MS by CFM-ID for WKFLLZXNQSLWSX-WOJGMQOQSA-N
ID: WKFLLZXNQSLWSX-WOJGMQOQSA-N
Comment: Energy0
Num peaks: 16
36.98395416 1.3976818
95.04914126 2.178965356
116.9713388 1.633698279
183.018289 2.179567503
197.033939 2.666729912
222.0549549 1.459129032
223.0132036 1.169999294
224.070605 15.45329961
225.0288537 9.515808166
242.0811697 2.651962162
336.1230345 4.208532545
396.0997122 1.671335546
446.0965186 2.24495228
448.0921822 1.2837206
449.0761978 4.612210396
466.1027469 25.69739001

Name: +ve in-silico MS/MS by CFM-ID for WKFLLZXNQSLWSX-WOJGMQOQSA-N
ID: WKFLLZXNQSLWSX-WOJGMQOQSA-N
Comment: Energy1
Num peaks: 31
40.01817548 1.825743844
81.0334912 0.6016605362
95.04914126 1.108245377
128.9713388 1.438553838
130.0287402 0.6351673193
132.0443902 0.6934819975
140.9713388 1.261847086
142.9869889 0.9339341702
143.0491413 0.686250593
183.018289 0.8010418828
192.0443902 1.462996532
194.0600403 2.535371365
196.0756904 4.981036007
197.033939 3.800833565
197.0597059 1.994034776
207.018289 1.310675191
209.0597059 0.9639333138
222.0549549 1.519711427
223.0132036 0.7180924544
224.070605 20.98474171
225.0288537 9.177215378
242.0811697 1.713719305
280.0604342 0.5758468925
282.0760843 0.972395
348.1230345 0.7687903337
372.0608821 1.089870913
438.1078323 0.6563447343
439.0918478 0.5581137457
448.0921822 1.100792085
449.0761978 5.172139763
466.1027469 3.798729706

Name: +ve in-silico MS/MS by CFM-ID for WKFLLZXNQSLWSX-WOJGMQOQSA-N
ID: WKFLLZXNQSLWSX-WOJGMQOQSA-N
Comment: Energy2
Num peaks: 31
40.01817548 2.510660034
49.00727645 1.064864478
51.02292652 0.8704534437
56.0130901 1.340278726
65.03857658 1.395389733
67.05422664 11.15891297
69.06987671 1.201896439
90.03382555 1.217527759
95.04914126 10.20577752
96.96511054 1.042382831
97.06479133 1.533903281
116.9713388 2.262075326
127.0309044 2.01373536
130.0287402 1.955239819
132.0443902 0.7964633296
140.9713388 3.800414086
148.0393049 1.975901549
150.0549549 1.79692397
152.070605 1.193865269
155.025819 0.8713471064
177.0277108 1.157853949
183.018289 1.896940782
185.0597059 0.9098997174
195.018289 1.918268584
197.033939 2.679124851
220.9975535 0.9208591834
223.0132036 1.168446144
224.070605 2.219491099
225.0288537 4.932187208
240.0655196 1.035223929
242.0811697 1.577999115

Name: +ve in-silico MS/MS by CFM-ID for RMCPMRABESZGNJ-UHFFFAOYSA-N
ID: RMCPMRABESZGNJ-UHFFFAOYSA-N
Comment: Energy0
Num peaks: 10
95.04914126 3.353159399
208.0756904 16.86436722
213.0288537 1.791426556
226.086255 3.25148814
241.0237683 6.780450661
320.1281199 9.670183954
446.0965186 2.316469191
448.0921822 8.617682871
449.0761978 4.434389859
466.1027469 23.5031267

Name: +ve in-silico MS/MS by CFM-ID for RMCPMRABESZGNJ-UHFFFAOYSA-N
ID: RMCPMRABESZGNJ-UHFFFAOYSA-N
Comment: Energy1
Num peaks: 25
95.04914126 2.248500973
107.0491413 0.7506778073
109.0647913 1.729444398
116.0494756 0.9955772474
116.9713388 0.6694444515
123.0440559 0.7928180197
125.0597059 0.9039426667
156.9662534 1.341119924
158.9819035 2.295045123
193.0647913 1.097172179
208.0756904 34.99132078
210.0913404 0.6954400561
213.0288537 2.549932174
223.0132036 2.270659046
226.086255 2.230859719
241.0237683 6.86360683
320.1281199 0.78934508
332.1281199 1.288672428
334.1437699 0.7894159209
348.1230345 2.566152961
370.045232 0.7194460577
372.0608821 1.640974247
448.0921822 1.235143631
449.0761978 5.434852252
466.1027469 3.551218458

Name: +ve in-silico MS/MS by CFM-ID for RMCPMRABESZGNJ-UHFFFAOYSA-N
ID: RMCPMRABESZGNJ-UHFFFAOYSA-N
Comment: Energy2
Num peaks: 31
39.02292652 0.7801430419
49.00727645 1.483703391
50.00252542 0.9173169278
51.02292652 1.118313042
63.02292652 1.002939781
65.03857658 0.7966623468
67.05422664 16.56823749
69.06987671 2.581387876
79.05422664 0.9033695244
90.03382555 0.964741074
95.04914126 17.33133961
97.06479133 2.438323632
116.0494756 1.054009148
120.0443902 1.01055324
132.0443902 2.02437642
141.0334912 0.885050983
150.0549549 0.9713297099
156.9662534 1.452565282
182.0600403 0.8612504995
193.0226254 1.368313767
208.0756904 6.856885612
211.0132036 1.904491615
213.0288537 0.7949073022
214.086255 0.9148225794
220.9975535 1.370375467
223.0132036 0.7641383862
224.070605 1.155341585
225.0288537 1.438748815
226.086255 6.238838787
236.9924682 0.8676147454
241.0237683 1.618919984

Name: +ve in-silico MS/MS by CFM-ID for KDCJYLWLLLREJP-GZTJUZNOSA-N
ID: KDCJYLWLLLREJP-GZTJUZNOSA-N
Comment: Energy0
Num peaks: 17
36.98395416 1.286792092
93.0334912 1.167040829
111.0440559 2.526250988
116.9713388 1.501235594
132.0443902 2.379368247
183.018289 2.003210541
197.033939 2.530816871
224.070605 12.75354499
225.0288537 9.138798854
242.0811697 2.508683474
336.1230345 3.402712701
356.0659674 5.038900997
374.0765321 5.81207003
396.0997122 1.33486544
446.0965186 1.837631505
449.0761978 4.049077675
466.1027469 21.41084659

Name: +ve in-silico MS/MS by CFM-ID for KDCJYLWLLLREJP-GZTJUZNOSA-N
ID: KDCJYLWLLLREJP-GZTJUZNOSA-N
Comment: Energy1
Num peaks: 23
39.02292652 0.6319407917
93.0334912 2.930506058
111.0440559 1.025733177
116.0494756 5.884859574
128.9713388 1.371468998
132.0443902 9.168515535
134.0600403 1.056912652
140.9713388 1.16098787
142.9869889 0.6759381125
197.033939 3.92004693
207.018289 0.9792144492
209.0597059 0.6985870807
223.0132036 0.7733264035
224.070605 18.20639653
225.0288537 10.2732651
242.0811697 0.809894483
354.0503174 1.587362381
356.0659674 9.130803108
357.049983 0.9316429052
374.0765321 2.482616716
448.0921822 0.9436547157
449.0761978 3.806345348
466.1027469 2.10861868

Name: +ve in-silico MS/MS by CFM-ID for KDCJYLWLLLREJP-GZTJUZNOSA-N
ID: KDCJYLWLLLREJP-GZTJUZNOSA-N
Comment: Energy2
Num peaks: 31
39.02292652 1.011357686
41.03857658 0.780357671
49.00727645 1.649290254
51.02292652 5.695462662
53.03857658 1.202157359
67.01784114 0.755671092
67.05422664 7.947183092
93.0334912 3.948735477
95.04914126 7.074249294
96.96511054 0.9187310527
116.0494756 0.8637071579
116.9713388 2.113269295
127.0309044 1.281071085
132.0443902 9.498845995
140.9713388 3.458615514
148.0393049 4.170406516
150.0549549 0.778138584
155.025819 0.7725827497
177.0277108 0.7515168039
183.018289 1.809834618
195.018289 1.986341685
197.033939 2.557413183
220.9975535 1.06743144
223.0132036 1.343993792
224.070605 1.303692103
225.0288537 6.781336744
226.086255 1.462982583
242.0811697 2.602335836
244.0968197 3.049638256
304.0734974 0.8248399119
354.0703039 0.808292539

Name: +ve in-silico MS/MS by CFM-ID for IOMWVTUVEZIXLJ-VXLYETTFSA-N
ID: IOMWVTUVEZIXLJ-VXLYETTFSA-N
Comment: Energy0
Num peaks: 24
21.0135047 0.8124845824
36.98395416 1.300886935
93.0334912 2.089073855
95.04914126 0.92499129
116.9713388 1.510160564
118.9869889 0.7869713785
183.018289 2.013425125
197.033939 2.560635785
207.0440559 0.876084313
222.0549549 1.32693363
223.0132036 1.120876846
224.070605 13.42923312
225.0288537 9.107480127
242.0811697 2.200999331
334.1073844 0.9516297017
336.1230345 3.776382664
356.0659674 1.49944847
396.0608821 0.8166138571
396.0997122 1.567491902
398.0765321 1.035378405
446.0965186 2.115123314
448.0921822 1.431998081
449.0761978 3.839514967
466.1027469 23.02675325

Name: +ve in-silico MS/MS by CFM-ID for IOMWVTUVEZIXLJ-VXLYETTFSA-N
ID: IOMWVTUVEZIXLJ-VXLYETTFSA-N
Comment: Energy1
Num peaks: 31
81.0334912 0.5914704583
93.0334912 4.532930645
111.0440559 0.775459287
116.0494756 3.040481086
128.9713388 1.322299743
132.0443902 1.090360368
140.9713388 1.25122287
142.9869889 0.858801982
183.018289 0.7287850844
185.0597059 0.9156242193
197.033939 4.149894084
197.0597059 1.971889669
207.018289 1.215430772
207.0440559 6.47772466
208.0756904 0.968668504
209.0597059 0.7879796413
222.0549549 1.561658602
223.0132036 0.7620309363
224.070605 19.89015782
225.0288537 8.988449308
226.086255 0.7067873425
242.0811697 1.354487973
280.0604342 0.5276715765
282.0760843 0.975493187
348.1230345 0.7592132239
354.0503174 0.7016148685
356.0659674 1.793784979
448.0921822 1.871719928
449.0761978 3.82777037
450.0714468 0.6527281968
466.1027469 3.266695768

Name: +ve in-silico MS/MS by CFM-ID for IOMWVTUVEZIXLJ-VXLYETTFSA-N
ID: IOMWVTUVEZIXLJ-VXLYETTFSA-N
Comment: Energy2
Num peaks: 31
51.02292652 0.6969097581
65.00219107 0.9945915987
67.01784114 3.40883567
67.05422664 9.058267374
68.99466108 0.715370738
69.0334912 0.8637604719
69.06987671 1.069461873
93.0334912 3.772170252
95.04914126 7.433990938
96.96511054 0.9782388377
97.06479133 1.09013423
104.0494756 1.167040333
116.0494756 1.718695304
116.9713388 1.982766171
127.0309044 2.149298358
132.0443902 2.22158408
140.9713388 3.276899921
142.9869889 0.6243230095
155.025819 0.8177279552
156.0443902 3.112337484
177.0277108 1.3097966
183.018289 1.618548907
185.0597059 0.7259755325
195.018289 2.13362948
197.033939 1.624272454
220.9975535 0.8581062035
223.0132036 1.301582085
224.070605 2.232031299
225.0288537 7.579317064
226.086255 1.147553545
240.0655196 0.7358358266

Name: +ve in-silico MS/MS by CFM-ID for XNNLXDMYHLRHNH-VCHYOVAHSA-N
ID: XNNLXDMYHLRHNH-VCHYOVAHSA-N
Comment: Energy0
Num peaks: 21
21.0135047 0.843039561
36.98395416 1.349809183
93.0334912 1.683993156
95.04914126 1.013958395
116.9713388 1.567096519
183.018289 2.089844446
197.033939 2.671681032
207.0440559 0.9233074069
222.0549549 1.403915264
223.0132036 1.159405764
224.070605 14.14620767
225.0288537 9.260182606
242.0811697 2.379618051
334.1073844 0.9747178855
336.1230345 3.963890552
356.0659674 1.616757689
396.0997122 1.604643557
446.0965186 2.200269076
448.0921822 1.167625153
449.0761978 4.061573128
466.1027469 24.36686974

Name: +ve in-silico MS/MS by CFM-ID for XNNLXDMYHLRHNH-VCHYOVAHSA-N
ID: XNNLXDMYHLRHNH-VCHYOVAHSA-N
Comment: Energy1
Num peaks: 31
39.02292652 0.7523656572
43.01784114 0.7655283353
43.05422664 0.6917605569
93.0334912 2.754359525
111.0440559 0.8240138152
116.0494756 3.111839894
128.9713388 1.343581275
132.0443902 1.005474846
140.9713388 1.270473961
142.9869889 0.8725593394
183.018289 0.740722094
185.0597059 0.9823345029
197.033939 4.13645865
197.0597059 2.029570926
207.018289 1.232979324
207.0440559 6.658414279
209.0597059 0.8054486137
222.0549549 1.558067137
223.0132036 0.7731746342
224.070605 20.4512175
225.0288537 8.934296002
226.086255 0.6718204337
242.0811697 1.402674512
282.0760843 0.9630538747
348.1230345 0.71219756
354.0503174 0.7134867987
356.0659674 1.88912865
424.0557967 0.6590263753
448.0921822 1.136241287
449.0761978 3.884100465
466.1027469 3.361706724

Name: +ve in-silico MS/MS by CFM-ID for XNNLXDMYHLRHNH-VCHYOVAHSA-N
ID: XNNLXDMYHLRHNH-VCHYOVAHSA-N
Comment: Energy2
Num peaks: 31
51.02292652 0.8541249485
67.01784114 0.7302549512
67.05422664 9.078178782
68.99466108 0.7303080151
69.06987671 1.072095741
93.0334912 5.226843301
95.04914126 7.466070821
96.96511054 0.998610262
97.06479133 1.510453811
104.0494756 1.166982581
116.0494756 1.721964229
116.9713388 2.024282019
127.0309044 1.865009495
132.0443902 5.383660452
140.9713388 3.345829752
148.0393049 1.965758655
155.025819 0.8347568059
177.0277108 1.33707258
182.0600403 1.011723697
183.018289 1.652514773
185.0597059 0.7736408352
195.018289 1.59211109
197.033939 2.187222783
220.9975535 0.8761194074
222.0549549 0.6921747131
223.0132036 0.8135840776
224.070605 2.147616401
225.0288537 6.744408032
226.086255 1.253202136
242.0811697 1.200275781
244.0968197 1.057136772

Name: +ve in-silico MS/MS by CFM-ID for CPKNQLCBOOIJIY-MHWRWJLKSA-N
ID: CPKNQLCBOOIJIY-MHWRWJLKSA-N
Comment: Energy0
Num peaks: 18
21.0135047 0.9000637381
36.98395416 1.441111847
95.04914126 1.708974091
116.9713388 1.673370858
183.018289 2.256266898
197.033939 2.746403744
223.0132036 1.1993659
224.070605 12.08567489
225.0288537 9.834782727
242.0811697 2.874424339
334.1073844 1.071392343
336.1230345 4.578041529
372.0608821 1.611729733
396.0997122 1.778517333
446.0965186 2.377673123
448.0921822 1.28390128
449.0761978 4.512024081
466.1027469 26.92023521

Name: +ve in-silico MS/MS by CFM-ID for CPKNQLCBOOIJIY-MHWRWJLKSA-N
ID: CPKNQLCBOOIJIY-MHWRWJLKSA-N
Comment: Energy1
Num peaks: 31
26.00252542 1.033667378
40.01817548 1.325928752
81.0334912 0.7432008677
95.04914126 1.566774133
116.9713388 0.6029760014
128.9713388 1.799997744
132.0443902 0.9135189578
140.9713388 1.586379108
142.9869889 1.170041526
181.0026389 0.6623964519
183.018289 1.062743718
185.0597059 1.123348605
187.075356 1.267467828
195.018289 0.7007397411
197.033939 5.048146167
199.0495891 0.5803850794
207.018289 1.619010855
209.0597059 0.9272015062
223.0132036 0.941883283
224.070605 15.5001974
225.0288537 12.23259928
226.086255 0.6550996525
242.0811697 2.543206772
282.0760843 1.352906338
324.1230345 0.5753729959
348.1230345 1.007070024
370.045232 0.9991439042
372.0608821 2.836127844
448.0921822 1.861045045
449.0761978 6.607409447
466.1027469 5.796258639

Name: +ve in-silico MS/MS by CFM-ID for CPKNQLCBOOIJIY-MHWRWJLKSA-N
ID: CPKNQLCBOOIJIY-MHWRWJLKSA-N
Comment: Energy2
Num peaks: 31
39.02292652 0.9433487107
40.01817548 3.443059336
49.00727645 1.462137996
51.02292652 0.9577822834
67.05422664 12.02692833
69.06987671 0.987244786
79.05422664 1.751211306
95.04914126 8.655473345
96.96511054 1.047079541
97.06479133 0.9583213812
106.0287402 1.552890752
116.9713388 2.123096753
117.0334912 1.07771046
119.0491413 1.138207591
127.0309044 2.159296695
131.0491413 0.9497088908
132.0443902 1.409682274
140.9713388 3.503384677
148.0393049 2.100827894
150.0549549 1.967090189
155.025819 0.8752731738
177.0277108 1.271535745
183.018289 1.875408082
185.0597059 1.293402253
187.075356 1.255193658
195.018289 1.398168915
197.033939 2.264031439
220.9975535 0.9233055749
224.070605 2.405461332
225.0288537 4.542809972
242.0811697 1.793938728

Name: +ve in-silico MS/MS by CFM-ID for KRLJAMHLTKJLLY-VCHYOVAHSA-N
ID: KRLJAMHLTKJLLY-VCHYOVAHSA-N
Comment: Energy0
Num peaks: 17
36.98395416 1.399419561
95.04914126 2.190848132
116.9713388 1.624839438
183.018289 2.167368515
197.033939 2.746491591
222.0549549 1.466325415
223.0132036 1.188641466
224.070605 14.79959924
225.0288537 9.524833272
242.0811697 2.539884436
336.1230345 4.133203276
372.0608821 1.132675357
396.0997122 1.687822283
446.0965186 2.286851149
448.0921822 1.21250749
449.0761978 4.226338924
466.1027469 25.74603464

Name: +ve in-silico MS/MS by CFM-ID for KRLJAMHLTKJLLY-VCHYOVAHSA-N
ID: KRLJAMHLTKJLLY-VCHYOVAHSA-N
Comment: Energy1
Num peaks: 31
43.01784114 0.569897889
50.00252542 1.451321362
64.01817548 0.8104849037
81.0334912 0.5910430357
95.04914126 1.096968926
128.9713388 1.410153474
130.0287402 0.6396912518
132.0443902 0.6160348541
140.9713388 1.330145275
142.9869889 0.9155841377
159.0440559 0.8982010702
183.018289 0.778096947
185.0597059 1.058040453
197.033939 4.199719915
197.0597059 2.098784352
207.018289 1.287545712
207.0440559 6.881200326
209.0597059 0.8268915274
222.0549549 1.699114042
223.0132036 0.7707598823
224.070605 21.48736742
225.0288537 8.86806482
226.086255 0.6345283974
242.0811697 1.60968176
282.0760843 0.9522249711
290.0190173 0.7112395117
348.1230345 0.7517979114
372.0608821 0.9853982921
448.0921822 1.20074903
449.0761978 4.047774836
466.1027469 3.665840365

Name: +ve in-silico MS/MS by CFM-ID for KRLJAMHLTKJLLY-VCHYOVAHSA-N
ID: KRLJAMHLTKJLLY-VCHYOVAHSA-N
Comment: Energy2
Num peaks: 31
49.00727645 1.455855736
50.00252542 1.438470463
51.02292652 0.9238923505
53.03857658 0.7695297233
63.02292652 1.064940933
65.03857658 1.493678403
67.05422664 12.22043631
68.99466108 0.7687521589
69.06987671 1.304168592
95.04914126 11.39925787
96.96511054 1.074675738
97.06479133 1.667503854
106.0287402 0.7440354685
116.9713388 2.179380628
127.0309044 2.211095712
130.0287402 2.405092231
132.0443902 0.920578588
140.9713388 3.601469405
148.0393049 1.390735778
155.025819 0.8983413452
177.0277108 1.438919181
183.018289 1.779434788
185.0597059 1.805066159
195.018289 1.417684806
197.033939 2.057654327
220.9975535 0.9471482408
222.0549549 0.8550930822
224.070605 2.605980221
225.0288537 5.578319785
240.0655196 1.063381381
242.0811697 1.772056948

Name: +ve in-silico MS/MS by CFM-ID for IBLRXGVFSLGXSB-GZTJUZNOSA-N
ID: IBLRXGVFSLGXSB-GZTJUZNOSA-N
Comment: Energy0
Num peaks: 12
95.04914126 11.33003664
116.9713388 1.571652574
183.018289 2.107360076
197.033939 2.551442029
224.070605 15.51447764
225.0288537 9.123989108
242.0811697 2.353698105
336.1230345 4.042120949
396.0997122 1.55189011
446.0965186 2.073855396
449.0761978 4.46097954
466.1027469 24.22383447

Name: +ve in-silico MS/MS by CFM-ID for IBLRXGVFSLGXSB-GZTJUZNOSA-N
ID: IBLRXGVFSLGXSB-GZTJUZNOSA-N
Comment: Energy1
Num peaks: 31
50.00252542 2.890576036
51.02292652 0.5655327812
64.01817548 2.2590309
67.05422664 0.5586011232
74.00252542 0.7338411465
90.03382555 0.8912956897
95.04914126 11.48596643
128.9713388 1.282496024
130.0287402 0.6229998303
132.0443902 0.7059903505
140.9713388 1.11942271
142.9869889 0.8330665826
159.0440559 1.31344227
183.018289 0.7327309757
197.033939 3.375303735
207.018289 1.182470049
209.0597059 0.8713445156
223.0132036 0.6463179904
224.070605 23.76653532
[truncated: 446,352 more chars]
