# Supplementary material for: Ion mobility collision cross-section atlas for known and unknown metabolite annotation in untargeted metabolomics
Source: Nat Commun. 2020 Aug 28;11:4334. doi: 10.1038/s41467-020-18171-8 (PMC7455731; doi:10.1038/s41467-020-18171-8)
Supplement: Supplementary file 8 — Supplementary Data 5 [file 41467_2020_18171_MOESM8_ESM.zip › 01_positive_mode/L0759/cfmid_result.txt]

1 0.14035088 DAEUJFZPBBHELE-UHFFFAOYSA-N OCC1Oc2ccc(cc2OC1c1ccc(c(c1)OC)O)C1Oc2cc(O)cc(c2C(C1=O)O)O
2 0.13333333 MUKQBXKBYBEXHP-UHFFFAOYSA-N OCC1c2cc(cc(c2OC1c1ccc(c(c1)OC)O)O)C1Oc2cc(O)cc(c2C(C1=O)O)O
3 0.12727273 DVHWIKKBVGNLGT-UHFFFAOYSA-N OCC1OC2=C(OC1c1ccc(c(c1)OC)O)C1C(C(=C2)C2CC(=O)c3c(O2)cc(cc3O)O)O1
4 0.125 SEBFKMXJBCUCAI-HKTJVKLFSA-N [H][C@@]1(OC2=C(O[C@@H]1CO)C=CC(=C2)[C@@]1([H])OC2=C(C(O)=CC(O)=C2)C(=O)[C@@H]1O)C1=CC(OC)=C(O)C=C1
5 0.125 SEBFKMXJBCUCAI-UHFFFAOYSA-N COC1=C(C=CC(=C1)C2C(OC3=C(O2)C=C(C=C3)C4C(C(=O)C5=C(C=C(C=C5O4)O)O)O)CO)O
6 0.125 SEBFKMXJBCUCAI-YFJHUXEUSA-N COc1cc(ccc1O)C2Oc3cc(ccc3OC2CO)C4Oc5cc(O)cc(O)c5C(=O)C4O
7 0.125 SEBFKMXJBCUCAI-WQDFSMHNSA-N COc1cc(ccc1O)C2Oc3cc(ccc3OC2CO)C4Oc5cc(O)cc(O)c5C(=O)C4O
8 0.125 SEBFKMXJBCUCAI-WAABAYLZSA-N COc1cc(ccc1O)C2Oc3cc(ccc3OC2CO)C4Oc5cc(O)cc(O)c5C(=O)C4O
9 0.125 SEBFKMXJBCUCAI-HVHOJJEHSA-N COc1cc(ccc1O)C2Oc3cc(ccc3OC2CO)C4Oc5cc(O)cc(O)c5C(=O)C4O
10 0.12389381 CRDOZNUILACISJ-UHFFFAOYSA-N OCC1Oc2cc(ccc2OC1c1ccc(c(c1)OC)O)C1Oc2cc(O)cc(c2C(C1=O)O)O
11 0.12389381 GLEPHHYWGOOWSQ-UHFFFAOYSA-N COc1cc(ccc1O)C1Oc2ccc(cc2OC1C(O)O)C1CC(=O)c2c(O1)cc(cc2O)O
12 0.11650485 QYCJAWYDGRZSTO-UHFFFAOYSA-N COC1=C(O)C=CC(=C1)C1OC2=C(O)C=CC(C3OC4=CC(O)=CC(O)=C4C(=O)C3O)=C2C1CO
13 0.11650485 QYCJAWYDGRZSTO-NBJRYOIHSA-N COc1cc(ccc1O)C2Oc3c(O)ccc(C4Oc5cc(O)cc(O)c5C(=O)C4O)c3C2CO
14 0.11650485 QYCJAWYDGRZSTO-IRLTUAEKSA-N COc1cc(ccc1O)C2Oc3c(O)ccc(C4Oc5cc(O)cc(O)c5C(=O)C4O)c3C2CO
15 0.11650485 QYCJAWYDGRZSTO-ZORKAMMPSA-N COc1cc(ccc1O)C2Oc3c(O)ccc(C4Oc5cc(O)cc(O)c5C(=O)C4O)c3C2CO
16 0.11538462 PJGXNVIJJMGNPJ-UHFFFAOYSA-N OCC1c2cc(cc(c2OC1c1ccc(c(c1)OC)O)O)C(Oc1cc(O)cc(c1C=O)O)C=O
17 0.11320755 PQJMXPLWFWXATQ-FMXNNDMXSA-N CC(=O)c1c(O)cc(O)c(C2OC(CO)C(O)C(O)C2OC(=O)C=Cc3ccccc3)c1O
18 0.11009174 QLFZAOUQZASWIT-UHFFFAOYSA-N OCC1OC2=C(OC1c1ccc(c(c1)OC)O)C=CC1(C2O1)C1CC(=O)c2c(O1)cc(cc2O)O
19 0.10909091 OZUNHAWIRUDPHS-WAABAYLZSA-N COc1cc(O)cc(c1)[C@@H]2Oc3ccc(cc3O[C@H]2CO)[C@H]4Oc5cc(O)cc(O)c5C(=O)[C@@H]4O
20 0.10909091 OZUNHAWIRUDPHS-HKTJVKLFSA-N COc1cc(O)cc(c1)[C@H]2Oc3ccc(cc3O[C@@H]2CO)[C@H]4Oc5cc(O)cc(O)c5C(=O)[C@@H]4O
21 0.10810811 FDQAOULAVFHKBX-DBMPWETRSA-N COC1=C(C=CC(=C1)C2C(OC3=C(O2)C=CC(=C3)[C@@H]4[C@H](C(=O)C5=C(C=C(C=C5O4)O)O)O)CO)O
22 0.10810811 FDQAOULAVFHKBX-UHFFFAOYSA-N COC1=CC(=CC=C1O)C1OC2=C(OC1CO)C=C(C=C2)C1OC2=C(C(O)=CC(O)=C2)C(=O)C1O
23 0.10810811 FDQAOULAVFHKBX-HKTJVKLFSA-N COc1cc(ccc1O)C2Oc3ccc(cc3OC2CO)C4Oc5cc(O)cc(O)c5C(=O)C4O
24 0.10810811 FDQAOULAVFHKBX-WAABAYLZSA-N COc1cc(ccc1O)C2Oc3ccc(cc3OC2CO)C4Oc5cc(O)cc(O)c5C(=O)C4O
25 0.10810811 FDQAOULAVFHKBX-VDVKDMFPSA-N COc1cc(ccc1O)C2Oc3ccc(cc3OC2CO)C4Oc5cc(O)cc(O)c5C(=O)C4O
26 0.10810811 FDQAOULAVFHKBX-KMRPREKFSA-N COc1cc(ccc1O)C2Oc3ccc(cc3OC2CO)C4Oc5cc(O)cc(O)c5C(=O)C4O
27 0.10810811 KDMGQPNVTKUNHV-HKTJVKLFSA-N COc1ccc(cc1O)C2Oc3cc(ccc3OC2CO)C4Oc5cc(O)cc(O)c5C(=O)C4O
28 0.10810811 FDQAOULAVFHKBX-YFJHUXEUSA-N COc1cc(ccc1O)C2Oc3ccc(cc3OC2CO)C4Oc5cc(O)cc(O)c5C(=O)C4O
29 0.10619469 DLFSXXGWPRBJII-UHFFFAOYSA-N OCC1Oc2ccc(cc2OC1c1ccc(c(c1)OC)O)C=C(C(=O)c1c(O)cc(cc1O)O)O
30 0.10619469 BEJDBRITBOPARM-UHFFFAOYSA-N OCC1Oc2cc(ccc2OC1c1ccc(c(c1)OC)O)C1CC(=O)C2=C(O1)C=C(C1C2(O)O1)O
31 0.10619469 BSSRQERWVAQMOC-UHFFFAOYSA-N OCC1Oc2cc(ccc2OC1c1ccc(c(c1)OC)O)C(Oc1cc(O)cc(c1C=O)O)C=O
32 0.10619469 JLAOAJZMCUNBDJ-UHFFFAOYSA-N COc1ccc2c(c1)OC1C2COc2c1ccc(c2)OC1OC(COC#CC(=O)O)C(C(C1O)O)O
33 0.10526316 XAHVRKRUHDPJMM-UHFFFAOYSA-N OCC1Oc2ccc(cc2OC1c1ccc(c(c1)OC)O)C(Oc1cc(O)cc(c1C=O)O)C=O
34 0.10526316 RJXFJHGGCRYKHT-UHFFFAOYSA-N OCC1Oc2cc(ccc2OC1c1ccc(c(c1)OC)O)C1COC(=O)c2c(O1)cc(O)cc2O
35 0.10526316 NXHMEOWYEQEOIR-UHFFFAOYSA-N OCC1Oc2c(OC1c1ccc(c(c1)OC)O)ccc(c2O)C1CC(=O)c2c(O1)cc(cc2O)O
36 0.10434783 DSQCHFCRPNQMDI-UHFFFAOYSA-N OCC1Oc2cc(ccc2OC1c1ccc(c(c1)OC)O)C1CC(=O)C2=C(O1)C1OC1(C=C2O)O
37 0.10344828 XECJBJHITROSPL-WSONZKGWSA-N COC(=O)CC1c2cc(O)c(O)cc2Oc3cc(O)c4CC(O)C(Oc4c13)c5ccc(O)c(O)c5
38 0.10344828 ZVVORPKTSIGHRZ-UHFFFAOYSA-N OCC1Oc2cc(ccc2OC1c1ccc(c(c1)OC)O)C1CC(=O)Oc2c(O1)cc(O)cc2O
39 0.10344828 XECJBJHITROSPL-UCKKVMSCSA-N COC(=O)CC1c2cc(O)c(O)cc2Oc3cc(O)c4CC(O)C(Oc4c13)c5ccc(O)c(O)c5
40 0.10344828 ZLKLGSSVGUFJNO-UHFFFAOYSA-N OC1CC(OC(C1O)C)C(=CC=C1C(=O)C(=O)c2c(C1=O)c1C(=O)CC(Cc1c(c2)O)(C)O)C(=O)O
41 0.10344828 BFBQXKWDFFRTIR-UHFFFAOYSA-N OCOc1cc(ccc1O)C1Oc2ccc(cc2OC1CO)C1CC(=O)c2c(O1)cc(cc2O)O
42 0.10204082 HOBYJDBWEPWNOO-UHFFFAOYSA-N COc1cc(C)c(C(=O)Oc2cc(C)c(C(=O)Oc3cc(C)c(C(=O)O)c(O)c3)c(O)c2)c(O)c1
43 0.10204082 RLRCNRNYRSKNOO-UHFFFAOYSA-N COc1cc(O)cc(C)c1C(=O)Oc2cc(C)c(C(=O)Oc3cc(C)c(C(=O)O)c(O)c3)c(O)c2
44 0.098039216 BMLIIPOXVWESJG-KEDVUCMTSA-N COc1cc(ccc1O)C2Oc3c(O)cc(cc3C2CO)C4Oc5cc(O)cc(O)c5C(=O)C4O
45 0.098039216 BMLIIPOXVWESJG-XFZNKDDRSA-N COc1cc(ccc1O)C2Oc3c(O)cc(cc3C2CO)C4Oc5cc(O)cc(O)c5C(=O)C4O
46 0.098039216 BMLIIPOXVWESJG-PDLWQGAHSA-N COc1cc(ccc1O)C2Oc3c(O)cc(cc3C2CO)C4Oc5cc(O)cc(O)c5C(=O)C4O
47 0.098039216 BMLIIPOXVWESJG-MRKLWQTNSA-N COc1cc(ccc1O)C2Oc3c(O)cc(cc3C2CO)C4Oc5cc(O)cc(O)c5C(=O)C4O
48 0.098039216 BMLIIPOXVWESJG-UHFFFAOYSA-N COC1=C(O)C=CC(=C1)C1OC2=C(C=C(C=C2O)C2OC3=CC(O)=CC(O)=C3C(=O)C2O)C1CO
49 0.098039216 BMLIIPOXVWESJG-LMBCONBSSA-N COC1=C(C=CC(=C1)[C@H]2[C@@H](C3=C(O2)C(=CC(=C3)[C@@H]4[C@H](C(=O)C5=C(C=C(C=C5O4)O)O)O)O)CO)O
50 0.098039216 BMLIIPOXVWESJG-XMXZYVDCSA-N COc1cc(ccc1O)C2Oc3c(O)cc(cc3C2CO)C4Oc5cc(O)cc(O)c5C(=O)C4O
51 0.097087379 MUSPURYEUOJZAC-UHFFFAOYSA-N COC1=C(OC(=O)C2=CC=CC=C2)C=C(OC2OC(C(O)C(O)C2O)C(O)=O)C(CC=C)=C1
52 0.097087379 HYAJQWFHTNZOIG-UHFFFAOYSA-N COC1=C(OC(=O)C2=CC=CC=C2)C=CC(CC=C)=C1OC1OC(C(O)C(O)C1O)C(O)=O
53 0.097087379 OUGXYROOXVQVOG-UHFFFAOYSA-N OCC1c2cc(cc(c2OC1c1ccc(c(c1)OC)O)O)C(C(C(=O)O)O)Oc1cc(O)cc(c1)O
54 0.096153846 PSOCHIAJCNPHAZ-UHFFFAOYSA-N CC(=O)C(OC1OC(C(O)C(O)C1O)C(O)=O)C(C1C(=O)OC2=CC=CC=C2C1=O)C1=CC=CC=C1
55 0.094339623 TXAQFXFZHRTGRW-UHFFFAOYSA-N OCC1c2cc(cc(c2OC1c1ccc(c(c1)OC)O)O)C=C(C(=O)c1c(O)cc(cc1O)O)O
56 0.09009009 TWJZIQXZAPQTNL-UHFFFAOYSA-N OCC1OC2=C(OC1c1ccc(c(c1)OC)O)C(C(C(=C2)C1CC(=O)c2c(O1)cc(cc2O)O)O)O
57 0.09009009 UJQUEQSNBPHCKB-UHFFFAOYSA-N OCC1Oc2cc(ccc2OC1C1=CC2(C(C=C1)(O2)O)OC)C1CC(=O)c2c(O1)cc(cc2O)O
58 0.09009009 UJMBQMZHXDLHRH-UHFFFAOYSA-N OCC1Oc2cc(cc(c2OC1c1ccc(c(c1)OC)O)O)C1CC(=O)c2c(O1)cc(cc2O)O
59 0.09009009 NFXXYTHJSNYWNE-XNBWIAOKSA-N COc1cc2OCOc2cc1C3=Cc4ccc(OC5OC(CO)C(O)C(O)C5O)cc4OC3
60 0.089285714 YWXXFURPNPNYEA-UHFFFAOYSA-N OC#CC(=O)OCC1OC(Oc2ccc3c(c2)OCC2C3Oc3c2ccc(c3)OC)C(C(C1O)O)O
61 0.088495575 LMEQINRVEULLKI-UHFFFAOYSA-N OCC1Oc2cc(ccc2OC1c1ccc(c(c1)OC)O)C=C(C(=O)c1c(O)cc(cc1O)O)O
62 0.088495575 QNPOAJRPLUJYSS-UHFFFAOYSA-N OCC1Oc2cc(c(cc2OC1c1ccc(c(c1)OC)O)O)C1CC(=O)c2c(O1)cc(cc2O)O
63 0.087719298 PTXRVSJIIBJBLP-UHFFFAOYSA-N OCC1Oc2cc(ccc2OC1C12C=CC(=C(C2O1)OC)O)C1CC(=O)c2c(O1)cc(cc2O)O
64 0.087719298 WFPZSYNKPATRRP-UHFFFAOYSA-N OCC1OC2=C(OC1c1ccc(c(c1)OC)O)C=CC(C2O)(O)C1CC(=O)c2c(O1)cc(cc2O)O
65 0.086956522 UBJXRJZSUIVBJF-UHFFFAOYSA-N OCC1Oc2cc(ccc2OC1C1=CC(=C(C2C1O2)O)OC)C1CC(=O)c2c(O1)cc(cc2O)O
66 0.086206897 DIWHCRPQOJWVMS-UHFFFAOYSA-N OC1CC(OC(C1O)C)C(=CC=C1C(=O)C(=O)c2c(C1=O)c1C(=O)CC(Cc1cc2O)(C)O)C(=O)O
67 0.086206897 HCCDBDGCXFYQPZ-UHFFFAOYSA-N OCC1Oc2cc(ccc2OC1c1ccc(c(c1)OC)O)C1CC(=O)c2c(O1)cc(c(c2O)O)O
68 0.086206897 AJAHXVJEVRMYDP-UHFFFAOYSA-N OCC1Oc2ccc(cc2OC1c1ccc(c(c1)OC)O)C(C(C(=O)O)O)Oc1cc(O)cc(c1)O
69 0.086206897 WVGHZDLZNFWZAO-UHFFFAOYSA-N OCC1Oc2ccc(cc2OC1c1ccc(c(c1)OC)O)C(Oc1cc(O)cc(c1C(=O)O)O)CO
70 0.086206897 NKHZZPNVGSSVFM-UHFFFAOYSA-N OCC1Oc2cc(ccc2OC1c1ccc(c(c1)OC)O)C1CC(=O)c2c(O1)c(O)c(cc2O)O
71 0.086206897 WIAONPPWDXBMBJ-UHFFFAOYSA-N OCC1Oc2cc(ccc2OC1c1ccc(c(c1)OC)O)C(C(C(=O)O)O)Oc1cc(O)cc(c1)O
72 0.086206897 MWNPNSTYEKNZDS-UHFFFAOYSA-N OCC1Oc2cc(ccc2OC1c1ccc(c(c1)OC)O)C(Oc1cc(O)cc(c1C(=O)O)O)CO
73 0.078431373 RVADZTNASMBYRG-UHFFFAOYSA-N OCC(C(c1ccc(c(c1)OC)O)O)c1cc(cc(c1O)O)C1Oc2cc(O)cc(c2C(=O)C1O)O
74 0.077669903 NZXFMXDJYAHTHS-RCZVLFRGSA-N COc1cc(C=CC(=O)O[C@@H]2Cc3c(O)cc(O)cc3O[C@@H]2c4cc(O)c(O)c(O)c4)ccc1O
75 0.077669903 NZXFMXDJYAHTHS-RKFPQKHCSA-N COc1cc(C=CC(=O)O[C@@H]2Cc3c(O)cc(O)cc3O[C@@H]2c4cc(O)c(O)c(O)c4)ccc1O
76 0.077669903 NZXFMXDJYAHTHS-AISIFDQUSA-N COc1cc(C=C/C(=O)OC2Cc3c(O)cc(O)cc3OC2c4cc(O)c(O)c(O)c4)ccc1O
77 0.076923077 LYFZQKLATFGIJU-UHFFFAOYSA-N OCC1OC23C=C(C=CC3(OC1c1ccc(c(c1)OC)O)O2)C1CC(=O)c2c(O1)cc(cc2O)O
78 0.075471698 WPQPZXDSZHOTDQ-DENIHFKCSA-N COc1cc(ccc1O)C2Oc3c(OC)cc4C(=O)c5c(OC)cc(O)cc5Oc4c3OC2CO
79 0.074766355 KSVHMKKTIJUFJJ-JFRBDUGISA-N COc1cc(ccc1O[C@@H]2O[C@H](COC(=O)C=Cc3ccccc3)[C@@H](O)[C@H](O)[C@H]2O)C(=O)O
80 0.072727273 IEANRCDWFAUHDY-UHFFFAOYSA-N OCC1OC2(O)C=C(C=CC2(OC1c1ccc(c(c1)OC)O)O)C1CC(=O)c2c(O1)cc(cc2O)O
81 0.072072072 RISJPFXBWPWDNI-UHFFFAOYSA-N OCC1Oc2cc(ccc2OC1c1cc(O)c(c(c1)OC)O)C1CC(=O)c2c(O1)cc(cc2O)O
82 0.07079646 XUEVGFXUPKZDFK-UHFFFAOYSA-N OCC1Oc2cc(ccc2OC1c1cc(OC)c(cc1O)O)C1CC(=O)c2c(O1)cc(cc2O)O
83 0.07079646 CBNBKCDVIVSCHZ-IGBQCTDWSA-N OCC1OC2OC(CC#Cc3ccc(O)c(O)c3)C(OC2C(O)C1O)c4ccc(O)c(O)c4
84 0.07079646 CBNBKCDVIVSCHZ-HGYFENDRSA-N OCC1OC2OC(CC#Cc3ccc(O)c(O)c3)C(OC2C(O)C1O)c4ccc(O)c(O)c4
85 0.07079646 LUSDPFNCBMOLDX-UHFFFAOYSA-N OCC1OC(OC2OC=C(C3(C2C(C)(OC(=O)C)CC3O)OP(=O)(O)O)C)C(C(C1O)O)O
86 0.07079646 SQHOTQVOFKIQKH-UHFFFAOYSA-N OCC1Oc2cc(ccc2OC1c1ccc(c(c1O)OC)O)C1CC(=O)c2c(O1)cc(cc2O)O
87 0.068965517 NEIKJDPUULDPQU-UHFFFAOYSA-N OCC1Oc2cc(ccc2OC1C1=CC(=C(C(C1O)O)O)OC)C1CC(=O)c2c(O1)cc(cc2O)O
88 0.068965517 HNPWOUPSHYORRZ-UHFFFAOYSA-N OCC1Oc2cc(ccc2OC1c1ccc(c(c1)OC)O)C1CC(=O)C2=C(O1)C=C(C(C2(O)O)O)O
89 0.068965517 STSKZKOVHUVHNN-UHFFFAOYSA-N OCC1Oc2cc(ccc2OC1c1ccc(c(c1)OC)O)C1CC(=O)C2=C(O1)C(O)C(C=C2O)(O)O
90 0.068965517 UMEQMRGRSCUZQB-UHFFFAOYSA-N OCC1Oc2ccc(cc2OC1c1ccc(c(c1)OC)O)C(C(C(=O)c1c(O)cc(cc1O)O)O)O
91 0.068965517 PNUNQBAWULIELJ-UHFFFAOYSA-N OCC1Oc2ccc(cc2OC1c1ccc(c(c1)OC)O)C1OC2(O)C=C(O)C=C(C2C(=O)C1O)O
92 0.068965517 QGNYUVJEXBRLJQ-UHFFFAOYSA-N OCC1Oc2cc(ccc2OC1c1ccc(c(c1)OC)O)C(C(C(=O)c1c(O)cc(cc1O)O)O)O
93 0.063157895 BXLGBRLDRRZQKR-UHFFFAOYSA-N COc1cc(OC(=O)c2c(C)cc(O)cc2O)cc(C)c1C(=O)Oc3cc(C)c(C(=O)O)c(O)c3
94 0.063157895 LQZNNRVYPDLYBK-UHFFFAOYSA-N COc1cc(O)c2c(c1)C(=O)c1c(C2(O)CC(=O)O)c(O)c2c(c1)cc(c(c2C)C(=O)OC)OC
95 0.06185567 MWIVEDXGNCCAQA-UHFFFAOYSA-N COc1cc(OC(=O)c2c(C)cc(OC(=O)c3c(C)cc(O)cc3O)cc2O)cc(C)c1C(=O)O
96 0.06122449 UUDFVIVHWVHNHP-UGHDMCJKSA-N COc1ccc(cc1O)C2=CC(=O)c3c(O)cc(O[C@@H]4O[C@H](CO)[C@@H](O)[C@H](C)[C@H]4O)cc3O2
97 0.06 LUDHJIUZZSYRPU-UHFFFAOYSA-N COCC1OC(C(C(C1O)O)O)c1c(OC)cc2c(c1O)c(=O)cc(o2)c1ccc(cc1)O
98 0.058252427 KLBIPDXLPQLJKX-UHFFFAOYSA-N COCC1OC(Oc2ccc3c(c2)OCC2C3Oc3c2cc2c(c3)OCO2)C(C(C1O)O)O
99 0.058252427 MKMKWPACRSSXFG-UHFFFAOYSA-N OCC(C(c1ccc(c(c1)OC)O)O)Oc1cc(ccc1O)C1Oc2cc(O)cc(c2C(=O)C1O)O
100 0.058252427 JXCPCJPQCIPLKI-UHFFFAOYSA-N OCC(C(c1ccc(c(c1)OC)O)O)Oc1ccc(cc1O)C1Oc2cc(O)cc(c2C(=O)C1O)O
101 0.058252427 MBAJVVWHTRQYMY-UHFFFAOYSA-N OCC1c2cc(cc(c2OC1c1ccc(c(c1)OC)O)O)C(Oc1cc(O)cc(c1C(=O)O)O)CO
102 0.058252427 NGLVDMIISAUIAQ-AUSIDOKSSA-N COc1cc(O)c2C(=O)c3ccc4OC(C(CO)Oc4c3Oc2c1)c5cc(OC)c(O)c(OC)c5
103 0.057692308 FWFYBSKGLJPMRL-AVRDEDQJSA-N COc1cc(cc(OC)c1O)C2Oc3c(OC)cc4C(=O)c5c(O)cccc5Oc4c3OC2CO
104 0.057142857 UTVJQGJLIPNUDL-UHFFFAOYSA-N OC1CC(OC(C1O)C)C(=O)C=CC1=C(C(=O)O)C(=O)c2c(C1=O)c1C(=O)CC(Cc1cc2O)(C)O
105 0.056603774 HWRANEBJUGTHEO-UHFFFAOYSA-N OCC1c2cc(cc(c2OC1c1ccc(c(c1)OC)O)O)C(C(C(=O)c1c(O)cc(cc1O)O)O)O
106 0.056603774 XWTIKJLCGORDJG-OVJQLFBNSA-N COc1ccc(C=C/2C(=O)Oc3cc(O[C@@H]4O[C@H](CO)[C@@H](O)[C@H](O)[C@H]4O)cc(OC)c23)cc1
107 0.056603774 MOHMOMXDPCQWAD-UGKGYDQZSA-N COc1cc(OC)c(cc1O)C2Oc3c(OC)cc4C(=O)c5c(O)cccc5Oc4c3OC2CO
108 0.056603774 BLALPIPICZQYJH-UGKGYDQZSA-N COc1cc(OC)c(cc1O)C2Oc3c(OC2CO)c(OC)cc4C(=O)c5c(O)cccc5Oc34
109 0.056074766 BWDLYEXCUJOMBE-UHFFFAOYSA-N CC(=O)CC(C1C(=O)OC2=C(C=CC=C2OC2OC(C(O)C(O)C2O)C(O)=O)C1=O)C1=CC=CC=C1
110 0.055555556 XJISTITWSBJWCI-UHFFFAOYSA-N OC(=O)C=C1CC(C)(O)CC(=O)C1=C1C(=O)C(=O)c2c(C1=O)ccc(c2O)C1CC(O)C(C(O1)C)O
111 0.055045872 ZMSDNKYSUHJNQW-UHFFFAOYSA-N O=CC=C(C1=C(C(=O)O)C(=O)C2=C(C1=O)C(O)Cc1c2c(O)cc(c1)C)OC1CC(O)C(C(O1)C)O
112 0.054054054 VDNJZLNVRLBNME-UHFFFAOYSA-N CC(=O)CC(C1C(=O)OC2=CC(OC3OC(C(O)C(O)C3O)C(O)=O)=CC=C2C1=O)C1=CC=CC=C1
113 0.053571429 FASFZYSFOCBXFS-UHFFFAOYSA-N OC1CC(OC(C1O)C)C(=O)C=CC1=C(C(=O)O)C(=O)c2c(C1=O)c1C(=O)CC(Cc1c(c2)O)(C)O
114 0.053097345 DNAGKMSTEKBTQB-UHFFFAOYSA-N OCC1OC(OC2OC=C(C3(C2C(C)(OC(=O)C)CC3O)O)C)C(C(C1OP(=O)(O)O)O)O
115 0.053097345 PFSZBACQEGDRFB-UHFFFAOYSA-N OCC1OC(OC2OC=C(C3(C2C(C)(OC(=O)C)CC3OP(=O)(O)O)O)C)C(C(C1O)O)O
116 0.053097345 PIMZIUPLLJJUEI-UHFFFAOYSA-N OCC1OC(OC2OC=C(C3(C2C(C)(OC(=O)C)CC3O)O)C)C(C(C1O)OP(=O)(O)O)O
117 0.052631579 UVBIDKJGBSKHAV-FHJOOOADSA-N OCC1OC(Oc2cc(O)ccc2C3=CC(=O)C(Cc4ccc(O)cc4)O3)C(O)C(O)C1O
118 0.052631579 MNFYYDBTWRZZBK-UHFFFAOYSA-N OCC1Oc2cc(ccc2OC1c1ccc(c(c1)OC)O)C1CC(=O)C23C(O1)(C=C(C=C3O)O)O2
119 0.052631579 ZNMYKOKVBJFJCE-UHFFFAOYSA-N OCC1Oc2cc(ccc2OC1C1=CC(C(C=C1)(O)O)(O)OC)C1CC(=O)c2c(O1)cc(cc2O)O
120 0.052173913 BRMHELIXFXZVMH-UHFFFAOYSA-N OCC1Oc2cc(ccc2OC1c1ccc(c(c1)OC)O)C1OC2(O)C=C(O)C=C(C2C(=O)C1O)O
121 0.052173913 WGIXNXBMENMCMD-UHFFFAOYSA-N OCC1Oc2cc(ccc2OC1C1(O)C=CC(=C(C1O)OC)O)C1CC(=O)c2c(O1)cc(cc2O)O
122 0.051724138 ZEIXYPCJVUBRJI-ZAGALDIPSA-N COC(=O)CC(c1cc(O)c(O)cc1O)c2c(O)cc3OC(C(O)Cc3c2O)c4ccc(O)c(O)c4
123 0.051724138 ZEIXYPCJVUBRJI-QGMXQXBGSA-N COC(=O)CC(c1cc(O)c(O)cc1O)c2c(O)cc3OC(C(O)Cc3c2O)c4ccc(O)c(O)c4
124 0.043478261 CYGIJEJDYJOUAN-JIPCDWKZSA-N COc1cc(ccc1O)C2C3COC4(O)C3C(=CC2C4=O)C5Oc6cc(O)cc(O)c6C(=O)C5O
125 0.043478261 CYGIJEJDYJOUAN-JSGXPVSSSA-N COc1cc(ccc1O)C2C3COC4(O)C3C(=CC2C4=O)C5Oc6cc(O)cc(O)c6C(=O)C5O
126 0.043478261 MZBGBHVFCYCYLX-HMIMYVFQSA-N COc1cc(ccc1O)C2C3COC4(O)C3C=C(C5Oc6cc(O)cc(O)c6C(=O)C5O)C2C4=O
127 0.043478261 CYGIJEJDYJOUAN-UHFFFAOYSA-N COC1=CC(=CC=C1O)C1C2COC3(O)C2C(=CC1C3=O)C1OC2=CC(O)=CC(O)=C2C(=O)C1O
128 0.043010753 LXOSMMSEUQIKGV-JMTRAQHNSA-N C1(O[C@@H]2OC(C)[C@H](O)[C@H](O)C2O)=CC2OC(C3C=C(OC)C(OC)=CC=3)=CC(=O)C=2C(O)=C1
129 0.043010753 LXOSMMSEUQIKGV-SEIWRWBWSA-N COc1ccc(cc1OC)C2=CC(=O)c3c(O)cc(OC4OC(C)C(O)C(O)C4O)cc3O2
130 0.042553191 LMRIAWFGTGLXRL-JMTRAQHNSA-N C1(OC)=CC2OC(C3C=C(OC)C(O)=CC=3)=CC(=O)C=2C(O[C@@H]2OC(C)[C@H](O)[C@H](O)C2O)=C1
131 0.042553191 WKCLNKNXMSVMEW-CVQWCXGPSA-N C1(O[C@@H]2OC(C)[C@H](O)[C@H](O)C2O)=CC2OC(C3C=CC(OC)=CC=3)=CC(=O)C=2C(O)=C1OC
132 0.042553191 LMRIAWFGTGLXRL-FMNPNUDCSA-N COc1cc(OC2OC(C)C(O)C(O)C2O)c3C(=O)C=C(Oc3c1)c4ccc(O)c(OC)c4
133 0.042553191 WKCLNKNXMSVMEW-UHFFFAOYSA-N COC1=CC=C(C=C1)C1=CC(=O)C2=C(O)C(OC)=C(OC3OC(C)C(O)C(O)C3O)C=C2O1
134 0.042553191 IGHCIFBNOKLYBP-UHFFFAOYSA-N COc1cc(O)c2c(c1)C(O)(CC(=O)O)c1c(C2=O)c(O)c2c(c1)cc(c(c2C)C(=O)OC)OC
135 0.042553191 YTBPZTCMIQMEMA-LCNLMQJVSA-N COc1ccc(cc1OC)C2=COc3cc(OC4OC(CO)C(O)C(O)C4O)ccc3C2=O
136 0.042553191 WKCLNKNXMSVMEW-JYKOCFAHSA-N COc1ccc(cc1)C2=CC(=O)c3c(O)c(OC)c(OC4OC(C)C(O)C(O)C4O)cc3O2
137 0.042553191 YTBPZTCMIQMEMA-ZLXZQHNHSA-N O([C@@H]1OC(CO)[C@@H](O)[C@H](O)C1O)C1C=CC2C(=O)C(C3C=C(OC)C(OC)=CC=3)=COC=2C=1
138 0.042105263 CMWWUGWVBOQQMD-SEIWRWBWSA-N COc1ccc(cc1O)C2=CC(=O)c3c(OC)cc(O[C@H]4O[C@H](C)[C@H](O)[C@@H](O)[C@H]4O)cc3O2
139 0.042105263 FJGCTEOHBLOTDW-UHFFFAOYSA-N OCC1OC(C(C(C1OC)O)O)c1c(OC)cc2c(c1O)c(=O)cc(o2)c1ccc(cc1)O
140 0.042105263 QIVQYZQSCDDJSH-IESSCSANSA-N C1(O[C@@H]2OC(C)[C@H](O)[C@H](O)C2O)C(OC)=C(O)C2C(=O)C(C3C=CC(OC)=CC=3)=COC=2C=1
141 0.042105263 QIVQYZQSCDDJSH-AYJIAUCWSA-N COc1ccc(cc1)C2=COc3cc(OC4OC(C)C(O)C(O)C4O)c(OC)c(O)c3C2=O
142 0.041666667 BUFSOAPRBDGDFM-IQGLISFBSA-N COc1cc(ccc1Oc2ccc(cc2O)C3=CC(=O)c4c(O)cc(O)cc4O3)[C@@H](O)[C@H](O)CO
143 0.041666667 OFJNYUNWWLLTKC-UHFFFAOYSA-N COC(=O)c1c(C)cc(OC(=O)c2c(C)cc(OC(=O)c3c(C)cc(O)cc3O)cc2O)cc1O
144 0.041237113 WNIHYNZJOPCHOA-UHFFFAOYSA-N COC1=CC=CC=C1C1=COC2=CC(OC3OC(C)C(O)C(O)C3O)=C(OC)C(O)=C2C1=O
145 0.041237113 BZUXLCJQYFUTPX-UHFFFAOYSA-N COC1C(O)C(O)C(OC1c1c(OC)cc2c(c1O)c(=O)cc(o2)c1ccc(cc1)O)CO
146 0.041237113 UXVSSJNWVGCWPF-UHFFFAOYSA-N COC1C(O)C(CO)OC(C1O)c1c(OC)cc2c(c1O)c(=O)cc(o2)c1ccc(cc1)O
147 0.040816327 HTGCDKBNTQRXRO-UHFFFAOYSA-N COC1C(O)C(OC(C1O)COC(=O)CC(=O)O)Oc1c(oc2c(c1=O)cccc2)c1ccccc1
148 0.040816327 OYNFAHAHXJMRAY-UHFFFAOYSA-N OCC1OC(OC2=C(OC3=CC#CC4=C3C2=CCO4)c2cc(OC)c(c(c2)OC)O)C(C(C1O)O)O
149 0.040816327 LUBDUNDIJABHRA-UHFFFAOYSA-N OC(=O)CC(=O)OCC1OC(Oc2c(oc3c(c2=O)cccc3)c2cccc(c2)C)C(C(C1O)O)O
150 0.04040404 VVWOEYUISZHCPY-UHFFFAOYSA-N OC(=O)CC(=O)OCC1OC(Oc2c(oc3c(c2=O)cccc3)c2ccc(cc2)C)C(C(C1O)O)O
151 0.04040404 SMSODIBAMOCYJH-ZJSXRUAMSA-N C1(O)C=C2O[C@H](C3C=C(OC)C(O)=C(OC)C=3)[C@H](OC(C3C=C(O)C(O)=C(O)C=3)=O)CC2=C(OC)C=1
152 0.04040404 CPCCWJFWFKQXKE-UHFFFAOYSA-N COC1C(COC(=O)CC(=O)O)OC(C(C1O)O)Oc1c(oc2c(c1=O)cccc2)c1ccccc1
153 0.04040404 CFVGBYFDDKYFMF-UHFFFAOYSA-N CC(=O)CC(C1=CC=CC=C1)C1=C(O)C2=C(OC1=O)C(OC1OC(C(O)C(O)C1O)C(O)=O)=CC=C2
154 0.04040404 YENRSRMFOHUHKR-UHFFFAOYSA-N OC(=O)CC(=O)OCC1OC(Oc2c(oc3c(c2=O)cccc3)c2ccccc2C)C(C(C1O)O)O
155 0.04 CWIZJGIOHRXGPF-WSUCEEDKSA-N CC=CC(=O)OCC1OC(Oc2cc(O)c3C(=O)C=C(Oc3c2)c4ccc(O)cc4)C(O)C(O)C1O
156 0.04 CWIZJGIOHRXGPF-IZXHOUQPSA-N C1(O[C@@H]2OC(COC(/C=C/C)=O)[C@@H](O)[C@H](O)C2O)=CC2OC(C3C=CC(O)=CC=3)=CC(=O)C=2C(O)=C1
157 0.04 HGQPQZDYDCOEEI-UHFFFAOYSA-N CC(=O)CC(C1=CC=CC=C1)C1=C(O)C2=C(OC1=O)C=C(OC1OC(C(O)C(O)C1O)C(O)=O)C=C2
158 0.04 DQNWDKQYKVBVAM-UHFFFAOYSA-N COc1cc(cc(c1O)OC)C1=C(OC2OC(C)C(=O)C(C2O)O)C2=CCOc3c2c(O1)cc(O)c3
159 0.03960396 ZGHHQACEIGAGFR-UHFFFAOYSA-N OCC(C(c1ccc(c(c1)OC)O)Oc1ccc(cc1O)C1Oc2cc(O)cc(c2C(=O)C1O)O)O
160 0.03960396 BVFVIBYFOCQZGL-UHFFFAOYSA-N OCC(C(c1ccc(c(c1)OC)O)Oc1cc(ccc1O)C1Oc2cc(O)cc(c2C(=O)C1O)O)O
161 0.03960396 KIVPJRGWDIIEHP-UHFFFAOYSA-N COC1C(Oc2ccc3c(c2)OCC2C3Oc3c2cc2c(c3)OCO2)OC(C(C1O)O)CO
162 0.03960396 CKKQVMRJCGHZBT-UHFFFAOYSA-N OC(=O)C=CC(=C1C(=O)C(=O)C2=C(C1=O)C(O)Cc1c2c(O)cc(c1)C)OC1CC(O)C(C(O1)C)O
163 0.039215686 AYLXQVXHLFNZKZ-UHFFFAOYSA-N OCC1OC(Oc2ccc3c(c2)OCC2C3Oc3c2cc2c(c3)OCO2)C(C(C1O)OC)O
164 0.039215686 DSTJIDAJGMBFPG-UHFFFAOYSA-N COC1C(CO)OC(C(C1O)O)Oc1ccc2c(c1)OCC1C2Oc2c1cc1c(c2)OCO1
165 0.039215686 MMURVBOXFDEYPJ-UHFFFAOYSA-N CC1=C(C(C2C(=O)CCCC2=N1)C1=CC=C(Br)C=C1)C(=O)OCCC1=CC=CC=C1
166 0.039215686 DQDQHMWQQASHBE-UHFFFAOYSA-N SCC(C(=O)NC1C(OC2C(O)C(O)C(C(C2O)O)O)OC(C(C1O)O)C(=O)O)NC(=O)C
167 0.038834951 KFWNSQBZJWRXGT-UHFFFAOYSA-N OCC1OC(Oc2cc(C)c3c(c2)OCC2C3Oc3c2cc2c(c3)OCO2)C(C(C1O)O)O
168 0.038461538 ALXUZWGLIBOMIM-UHFFFAOYSA-N OCC1OC(Oc2ccc3c(c2)OCC2C3Oc3c2c(C)c2c(c3)OCO2)C(C(C1O)O)O
169 0.038461538 KKRYGIOZCUHNIS-UHFFFAOYSA-N OCC1OC(Oc2ccc3c(c2)OCC2C3Oc3c2cc2c(c3C)OCO2)C(C(C1O)O)O
170 0.038095238 YWDPHOULGKKTJT-UHFFFAOYSA-N OCC1c2cc(cc(c2OC1c1ccc(c(c1)OC)O)O)C1OC2(O)C=C(O)C=C(C2C(=O)C1O)O
171 0.038095238 GZCIGVLQHYOGMA-UHFFFAOYSA-N OCC1OC(Oc2ccc3c(c2C)OCC2C3Oc3c2cc2c(c3)OCO2)C(C(C1O)O)O
172 0.038095238 CDRMERLKEJQXTM-UHFFFAOYSA-N OCC1OC(Oc2cc3OCC4C(c3cc2C)Oc2c4cc3c(c2)OCO3)C(C(C1O)O)O
173 0.037383178 LAPDTHDMJIFLCH-YASUMOKXSA-N OC(=O)C=C1/C(=C\2/C(=O)CC(CC2=O)(C)O)/C(=O)c2c(C1=O)c(O)c(cc2)C1CC(O)C(C(O1)C)O
174 0.036697248 MWXFZEUAQIBMBP-UHFFFAOYSA-N OC(=O)C=C(C=C1CC(O)C2=C(C1=O)C(=O)c1c(C2=O)c(ccc1O)OC1CC(O)C(C(O1)C)O)C
175 0.036036036 JYRHGCWOCGRSRW-UHFFFAOYSA-N O=CC(=CC1=C(C(=O)O)C2=C(C(C1)O)C(=O)c1c(C2=O)c(O)ccc1OC1CC(O)C(C(O1)C)O)C
176 0.035087719 SZQUAPJIXVTPBU-ZQQDKFTKSA-N O[C@@H]1C[C@@](C[C@@H](OC(=O)C=Cc2ccc(O)cc2)[C@@H]1O)(OC(=O)C=Cc3ccc(O)c(O)c3)C(=O)O
177 0.034782609 WLGWLJFTSOSPAV-UHFFFAOYSA-N O=CC1=C(C2=C(CC(CC2=O)(C)O)C(=O)O)C(=O)c2c(C1=O)c(O)c(cc2)C1CC(O)C(C(O1)C)O
178 0.034482759 PEKXHXOEJALXEZ-UHFFFAOYSA-N CC(=O)OC1(C)CC(C2(C1C(OC=C2C)OC1OC(COP(=O)(O)O)C(C(C1O)O)O)O)O
179 0.034482759 MBAGYVLZIUCNCZ-UHFFFAOYSA-N COC1=C(O)C=C(CCC(=O)C2=C(O)C=C(OCCC(CC(O)CO)S(O)(=O)=O)C=C2O)C=C1
180 0.034482759 LFZAQSKKPHEVOT-ZQQDKFTKSA-N O[C@@H]1[C@@H](C[C@](O)(C[C@H]1OC(=O)C=Cc2ccc(O)c(O)c2)C(=O)O)OC(=O)C=Cc3ccc(O)cc3
181 0.034482759 KZRITVYQCLAFOZ-UHFFFAOYSA-N O=CC1=C(C(=O)CC(C1)(C)O)C1=C(C(=O)O)C(=O)c2c(C1=O)ccc(c2O)C1CC(O)C(C(O1)C)O
182 0.021978022 GPOJHVIXMGZAMS-UHFFFAOYSA-N OC1=CC=C(C=C1C1=C(O)C=CC(=C1)N=CC1=CC=C(C=C1)[N+]([O-])=O)N=CC1=CC=C(C=C1)[N+]([O-])=O
183 0.021978022 CIPCTJMHDMLIBX-KWWSJWOISA-N CC1N(OC(=O)C)C2N(C1=O)c3ccccc3C24CC(N5C=Nc6ccccc6C5=O)C(=O)O4
184 0.021978022 TZMZDIPNNPCEQG-XQBAVTGNSA-N O[C@@H]1[C@H]2COC(=O)C=Cc3cc(O)c(O)cc3CC(=O)C=Cc4ccc(O[C@H](O2)[C@H](O)[C@H]1O)c(O)c4
185 0.021978022 LHENLNPIHHIARF-UHFFFAOYSA-N COc1ccc(cc1OC)C2=C(OC(=O)C)C(=O)c3c(OC)c(OC)c(OC)c(OC)c3O2
186 0.021978022 QYMXRSPBZWPUFR-UHFFFAOYSA-N CC1=CC=C(C=C1)S(=O)(=O)OCC1C2C3C4C5C3C(C5C24)C1COS(=O)(=O)C1=CC=C(C)C=C1
187 0.021978022 JWRYZBIHAGRYPJ-UHFFFAOYSA-N [H]C12C=CC([H])(C3C=CC13)C(COS(=O)(=O)C1=CC=C(C)C=C1)C2COS(=O)(=O)C1=CC=C(C)C=C1
188 0.021978022 IRQCPITWAQZPIY-UHFFFAOYSA-N O=C1N(C(C2=C1OC1=CC=CC=C1C2=O)C1=CC=C(OCC2=CC=CC=C2)C=C1)C1=CC=CC=N1
189 0.021978022 PYBWMVOTCMEAJR-UHFFFAOYSA-N COC(=O)C1=C(O)C=CC(=C1)C(O)(C1=CC(C(=O)OC)=C(O)C=C1)C1=CC(C(=O)OC)=C(O)C=C1
190 0.02173913 WGCQDTNINMCFAY-HKVUYSFSSA-N C1(OC)=C(OC)C2OC(C3C=CC=CC=3)=CC(=O)C=2C(O[C@@H]2OC(CO)[C@@H](O)[C@H](O)C2O)=C1
191 0.02173913 QOSAZJZDZRQTSP-UHFFFAOYSA-N COC1=CC(=O)C2(C(C1O)(O)C(=O)c1c(C2=O)c(O)c2c(c1)c(C)c(c(c2C)C(=O)OC)OC)OC
192 0.02173913 FDWSXKASPIDPGV-DERWQMDGSA-N COc1c(OC2OC(CO)C(O)C(O)C2O)cc3OC(=CC(=O)c3c1OC)c4ccccc4
193 0.02173913 KSUHGVAGSNZISR-UHFFFAOYSA-N COC1C(CO)OC(C(C1O)O)Oc1c(C)cc2c(c1OC)C(=O)c1c(C2=O)cccc1O
194 0.02173913 FDWSXKASPIDPGV-UHFFFAOYSA-N C1(OC2OC(CO)C(O)C(O)C2O)=CC2OC(C3C=CC=CC=3)=CC(=O)C=2C(OC)=C1OC
195 0.02173913 WGCQDTNINMCFAY-PUIBNRJISA-N COc1cc(OC2OC(CO)C(O)C(O)C2O)c3C(=O)C=C(Oc3c1OC)c4ccccc4
196 0.02173913 WGCQDTNINMCFAY-DERWQMDGSA-N COc1cc(OC2OC(CO)C(O)C(O)C2O)c3C(=O)C=C(Oc3c1OC)c4ccccc4
197 0.02173913 WZCBEBMOJXOPMQ-UHFFFAOYSA-N OCC1OC(Oc2c(C)cc3c(c2OC)C(=O)c2c(C3=O)cccc2O)C(C(C1O)OC)O
198 0.021505376 KJJMVILAHWSFAY-UHFFFAOYSA-N OCC1OC(Oc2cc3occ(c(=O)c3c(c2OC)C)c2ccc(cc2)O)C(C(C1O)O)O
199 0.021505376 WOBHDGOUDIVJDJ-UHFFFAOYSA-N COCC1OC(Oc2cc(O)c3c(c2)occ(c3=O)c2ccc(cc2)OC)C(C(C1O)O)O
200 0.021505376 OOHBERHSFQCOQB-UHFFFAOYSA-N OCC1OC(Oc2cc(C)c(c3c2C(=O)c2c(O)cc(cc2C3=O)OC)C)C(C(C1O)O)O
201 0.021505376 JQKLEEJMCWKNSW-UHFFFAOYSA-N CC1=CC=C(C=C1)S(=O)(=O)N=NCC1=C(Cl)N(C(=O)C2=CC=CC=C2C)C2=CC=CC=C12
202 0.021505376 JCAWPZFQMKZXGE-UHFFFAOYSA-N COC1C(OC(C(C1O)O)CO)Oc1c(C)cc2c(c1OC)C(=O)c1c(C2=O)cccc1O
203 0.021505376 XISZYZQYPKNWKY-UHFFFAOYSA-N COC1C(OC(C(C1O)O)CO)Oc1cc(O)c2c(c1)occ(c2=O)c1ccc(cc1)OC
204 0.021505376 VUIFFQGSWUQOOL-UHFFFAOYSA-N OCC1OC(Oc2c(C)c(C)c3c(c2OC)C(=O)c2c(C3=O)cccc2O)C(C(C1O)O)O
205 0.021505376 SHTRRCHYJZNCGK-UHFFFAOYSA-N OCC1OC(Oc2c(C)cc3c(c2OC)C(=O)c2c(C3=O)c(C)ccc2O)C(C(C1O)O)O
206 0.021505376 RFPZMLBYLHIANF-PUIBNRJISA-N COc1cc(OC2OC(CO)C(O)C(O)C2O)c(OC)c3OC(=CC(=O)c13)c4ccccc4
207 0.021505376 SDKJGORZDLMBGF-UHFFFAOYSA-N OCC1OC(Oc2c(C)cc3c(c2OC)C(=O)c2c(C3=O)ccc(c2O)C)C(C(C1O)O)O
208 0.021505376 RFPZMLBYLHIANF-HKVUYSFSSA-N C1(O[C@@H]2OC(CO)[C@@H](O)[C@H](O)C2O)C(OC)=C2OC(C3C=CC=CC=3)=CC(=O)C2=C(OC)C=1
209 0.021505376 YAPWSBINQQMSTD-OKKOYFSCSA-N COC1C(CO)OC(Oc2cc(O)c3C(=O)C=C(Oc3c2)c4ccc(OC)cc4)C(O)C1O
210 0.021505376 ZJHZNSLWACKDQR-UHFFFAOYSA-N OCC1OC(Oc2cc(C)cc3c2C(=O)c2c(C3=O)c(C)c(cc2O)OC)C(C(C1O)O)O
211 0.021505376 HTXHYYKBJRBLBG-UHFFFAOYSA-N OCC1OC(Oc2cc(C)cc3c2C(=O)c2c(C3=O)cc(cc2O)OC)C(C(C1O)OC)O
212 0.021505376 ABIHATKHPCJRNP-UHFFFAOYSA-N COC1C(CO)OC(C(C1O)O)Oc1cc(C)cc2c1C(=O)c1c(C2=O)cc(cc1O)OC
213 0.021505376 WIHCHZWZYVWBDO-UHFFFAOYSA-N OCC1OC(Oc2cc3occ(c(=O)c3cc2OC)c2ccc(cc2)O)C(C(C1OC)O)O
214 0.021505376 OHMZUNBIVZXSER-UHFFFAOYSA-N COC1C(O)C(OC(C1O)CO)Oc1cc2occ(c(=O)c2cc1OC)c1ccc(cc1)O
215 0.021505376 PPAAMQIIRIOCJP-UHFFFAOYSA-N COC1C(OC(C(C1O)O)CO)Oc1cc2occ(c(=O)c2cc1OC)c1ccc(cc1)O
216 0.021505376 YZOFUUZKEUJMKN-UHFFFAOYSA-N OCC1OC(Oc2c(OC)cc3c(c2C)occ(c3=O)c2ccc(cc2)O)C(C(C1O)O)O
217 0.021276596 GUYYXRKZCXIOMI-RLGUFSSYSA-N COc1ccc2C(=O)c3cc(OC4OC(CO)C(O)C(O)C4O)c(C)cc3C(=O)c2c1OC
218 0.021276596 NHQIBNZOLSGQJJ-UHFFFAOYSA-N OCC1OC(Oc2c(C)c(C)cc3c2C(=O)c2c(C3=O)cc(cc2O)OC)C(C(C1O)O)O
219 0.021276596 WTXMHYXTGODDJX-HKVUYSFSSA-N O([C@@H]1OC(CO)[C@@H](O)[C@H](O)C1O)C1C=CC2C(=O)C(C3C=CC(OC)=CC=3)=COC=2C=1OC
220 0.021276596 LQWQTQBLAULEDT-MTTUEESVSA-N C1(OC)C=C(O[C@@H]2OC(CO)[C@H](O)[C@H](O)C2O)C2C(C3C=CC(OC)=CC=3)=CC(=O)OC=2C=1
221 0.021276596 JMXALNMGUZQCLC-UHFFFAOYSA-N CCOC1=CC=C(C=C1)C(=O)NC(=S)NC1=C(Cl)C=CC(=C1)C1=NC2=C(O1)C=C(C)C=C2
222 0.021276596 REXOOMKUVMIXEU-UHFFFAOYSA-N OCC1OC(Oc2c(C)cc3c(c2OC)C(=O)c2c(C3=O)cccc2OC)C(C(C1O)O)O
223 0.021276596 QAJFXECKUXOCJG-UHFFFAOYSA-N OCC1OC(Oc2cc(C)cc3c2C(=O)c2c(C3=O)cc(cc2OC)OC)C(C(C1O)O)O
224 0.021276596 ZUSOLXXBAWOSNC-UHFFFAOYSA-N COCC1OC(Oc2cc(C)cc3c2C(=O)c2c(C3=O)cc(cc2O)OC)C(C(C1O)O)O
225 0.021276596 CTVNCBQXWVVQHJ-UHFFFAOYSA-N COC1C(OC(C(C1O)O)CO)Oc1cc(C)cc2c1C(=O)c1c(C2=O)cc(cc1O)OC
226 0.021276596 VIHXRPRVUKDFLK-UHFFFAOYSA-N COCC1OC(Oc2cc3occ(c(=O)c3cc2OC)c2ccc(cc2)O)C(C(C1O)O)O
227 0.021276596 NYOLWGYQALBHFC-UHFFFAOYSA-N OCC1OC(Oc2cc(C)cc3c2C(=O)c2c(C3=O)cc(c(c2O)C)OC)C(C(C1O)O)O
228 0.021276596 VGZDOXMDSINOMP-UHFFFAOYSA-N COCC1OC(Oc2c(C)cc3c(c2OC)C(=O)c2c(C3=O)cccc2O)C(C(C1O)O)O
229 0.021276596 WTXMHYXTGODDJX-PUIBNRJISA-N COc1ccc(cc1)C2=COc3c(OC)c(OC4OC(CO)C(O)C(O)C4O)ccc3C2=O
230 0.021276596 QTKHTYZHFLDOHM-UHFFFAOYSA-N OCC1OC(Oc2cc(O)c3c(c2)occ(c3=O)c2ccc(cc2C)OC)C(C(C1O)O)O
231 0.021276596 XQTNBXWVGAGLRZ-UHFFFAOYSA-N OCC1OC(Oc2cc(O)c3c(c2C)occ(c3=O)c2ccc(cc2)OC)C(C(C1O)O)O
232 0.021276596 WTXMHYXTGODDJX-YZBMOXFKSA-N COc1ccc(cc1)C2=COc3c(OC)c(OC4OC(CO)C(O)C(O)C4O)ccc3C2=O
233 0.021276596 RHAXIGGQKXCFMB-ANXXBCORSA-N CC1OC(Oc2cc(O)c3C(=O)c4c(O)cc(C)cc4C(=O)c3c2)C(O)C(OC(=O)C)C1OC(=O)C
234 0.021052632 FYPLZVVQSPMLPL-DODNOZFWSA-N COc1ccc(cc1)C2=CC(=O)c3c(OC)cc(OC4OC(CO)C(O)C(O)C4O)cc3O2
235 0.021052632 UNGVNKDKEMZSGJ-DODNOZFWSA-N COc1cc(OC)c2C(=O)C=C(Oc2c1)c3ccc(OC4OC(CO)C(O)C(O)C4O)cc3
236 0.021052632 SIYJJNKTWNVBOA-DODNOZFWSA-N COc1ccc(cc1)C2=COc3cc(OC)c(OC4OC(CO)C(O)C(O)C4O)cc3C2=O
237 0.021052632 KCNQHDPLSQKCFV-QXXCCVGTSA-N CC1OC(Oc2cc(O)c3C(=O)c4c(O)cc(C)cc4C(=O)c3c2)C(OC(=O)C)C(OC(=O)C)C1O
238 0.021052632 RPOFQYALAZGQFE-HWLDZIHSSA-N COc1cc(OC)c2C(=O)c3cc(C)c(OC4OC(CO)C(O)C(O)C4O)cc3C(=O)c2c1
239 0.021052632 YLYJXNTZVUEFJZ-UHFFFAOYSA-N COC1=CC=C(C=C1)C1=COC2=CC(OC3OC(CO)C(O)C(O)C3O)=C(OC)C=C2C1=O
240 0.021052632 QDEAOUKZZKFONZ-UHFFFAOYSA-N OCC1OC(Oc2cc3occ(c(=O)c3c(c2C)O)c2ccc(cc2)OC)C(C(C1O)O)O
241 0.021052632 BIOSMSTYEYLFOY-UHFFFAOYSA-N OCC1OC(Oc2cc(O)c3c(c2)occ(c3=O)c2ccc(c(c2)C)OC)C(C(C1O)O)O
242 0.021052632 XBALAOOLJHTLDF-UHFFFAOYSA-N OCC1OC(Oc2cc(OC)c3c(c2)occ(c3=O)c2ccc(cc2)OC)C(C(C1O)O)O
243 0.021052632 JKPBZQMFFGZTET-GBHDBEGYSA-N COc1ccc(cc1)C2=COc3c(OC4OC(CO)C(O)C(O)C4O)c(OC)ccc3C2=O
244 0.021052632 RPOFQYALAZGQFE-UJGPHIHISA-N COc1cc(OC)c2C(=O)c3cc(C)c(OC4OC(CO)C(O)C(O)C4O)cc3C(=O)c2c1
245 0.021052632 YLYJXNTZVUEFJZ-DODNOZFWSA-N COc1ccc(cc1)C2=COc3cc(OC4OC(CO)C(O)C(O)C4O)c(OC)cc3C2=O
246 0.021052632 UNGVNKDKEMZSGJ-YDXQKAQTSA-N COc1cc(OC)c2C(=O)C=C(Oc2c1)c3ccc(OC4OC(CO)C(O)C(O)C4O)cc3
247 0.021052632 PLKPDRQJYZGJSJ-UHFFFAOYSA-N COC1=C(Br)C=C(CC2=NCCC3=CC(OC)=C(OCC4=CC=CC=C4)C=C23)C=C1
248 0.021052632 YHDJKTLEQBXTDA-UHFFFAOYSA-N CC1(C)N=C(N)N=C(N)N1C1=CC=C(CCNS(=O)(=O)C2=CC=C(C=C2)S(F)(=O)=O)C=C1
249 0.021052632 RZQUGWGBCBNATD-UHFFFAOYSA-N CC1(C)N=C(N)N=C(N)N1C1=CC=C(CCNS(=O)(=O)C2=CC=CC(=C2)S(F)(=O)=O)C=C1
250 0.021052632 ORPDTCNWWXHXEC-UHFFFAOYSA-N OCC1OC(Oc2cc3occ(c(=O)c3cc2OC)c2ccc(c(c2)C)O)C(C(C1O)O)O
251 0.021052632 YLYJXNTZVUEFJZ-ZLXZQHNHSA-N O([C@@H]1OC(CO)[C@@H](O)[C@H](O)C1O)C1C(OC)=CC2C(=O)C(C3C=CC(OC)=CC=3)=COC=2C=1
252 0.021052632 JSCVXZMYBMRSDK-KDGWTNKSSA-N CC1OC(Oc2cc(O)c3C(=O)c4c(O)cc(C)cc4C(=O)c3c2)C(OC(=O)C)C(O)C1OC(=O)C
253 0.021052632 YLYJXNTZVUEFJZ-LCNLMQJVSA-N COc1ccc(cc1)C2=COc3cc(OC4OC(CO)C(O)C(O)C4O)c(OC)cc3C2=O
254 0.021052632 UNGVNKDKEMZSGJ-LCNLMQJVSA-N COc1cc(OC)c2C(=O)C=C(Oc2c1)c3ccc(OC4OC(CO)C(O)C(O)C4O)cc3
255 0.020833333 HUHDGOUWPRNZBU-UHFFFAOYSA-N COc1cc(cc(c1O)OC)C1=C(OC2OC3COC(C2O)C3O)C2=CCOc3c2c(O1)cc(O)c3
256 0.020833333 NSHDOEZQTMACCO-UHFFFAOYSA-N COc1c(OC)c(OC)c(c2c1OC(=CC2(O)CC(=O)O)c1ccc(cc1)OC(=O)C)OC
257 0.020618557 MOYFWYKTZBPLNT-CCHFTJHQSA-N COCc1c(OC2OC(CO)C(O)C(O)C2O)cc3C(=O)c4ccccc4C(=O)c3c1OC
258 0.020618557 VZGFNDJGSOQWRP-UHFFFAOYSA-N CC(=O)NC1=CC(NC2=CC(=C(N)C3=C2C(=O)C2=CC=CC=C2C3=O)S(O)(=O)=O)=CC=C1C
259 0.020618557 OXIKVCKPHXZBCA-UHFFFAOYSA-N OC(=O)CC(=O)OCC1OC(Oc2c(oc3c(c2=O)ccc(c3)C)c2ccccc2)C(C(C1O)O)O
260 0.020618557 VARLQZVCOTXVEY-UHFFFAOYSA-N OC(=O)CC(=O)OCC1OC(Oc2c(oc3c(c2=O)cc(cc3)C)c2ccccc2)C(C(C1O)O)O
261 0.020618557 VZGFNDJGSOQWRP-UHFFFAOYSA-N CC(=O)NC1=CC(NC2=CC(=C(N)C3=C2C(=O)C2=CC=CC=C2C3=O)S(O)(=O)=O)=CC=C1C
262 0.020618557 ARMZWEGBAWCVDP-UHFFFAOYSA-N OC(=O)CC(=O)OCC1OC(Oc2c(oc3c(c2=O)cccc3C)c2ccccc2)C(C(C1O)O)O
263 0.020618557 PNFQTRFTGRRUKJ-QHCPKHFHSA-N CC(=O)OC(Cc1ccc(OC(=O)C)cc1)C(=O)c2c(OC(=O)C)cc(OC(=O)C)cc2OC(=O)C
264 0.020618557 WVDWMTPZMDFJFZ-UHFFFAOYSA-N OC(=O)CC(=O)OCC1OC(Oc2c(oc3c(c2=O)c(C)ccc3)c2ccccc2)C(C(C1O)O)O
265 0.020408163 YPNBSXJSFUWYMV-UHFFFAOYSA-N CC(=O)OCCN(CCOC(C)=O)C1=CC=C(C=C1)N=NC1=C(C=C(S1)[N+]([O-])=O)[N+]([O-])=O
266 0.02020202 ZYCMROZQHVXPBT-QVPBSXMQSA-N CC(=O)OCC1OC(C(O)C(O)C1O)c2c(O)ccc3C(=O)C(=COc23)c4ccc(OC(=O)C)cc4
267 0.02020202 ZYCMROZQHVXPBT-HKIQAGMPSA-N C1(O)=C([C@H]2C(O)C(O)[C@H](O)[C@H](COC(C)=O)O2)C2OC=C(C3C=CC(OC(C)=O)=CC=3)C(=O)C=2C=C1
268 0.02020202 UUZFYLYXJNBXMI-DODNOZFWSA-N COc1ccc(cc1)C2=COc3cc(OC4C(O)OC(CO)C(O)C4O)c(OC)cc3C2=O
269 0.02 MDAWYEUYANOVDF-UHFFFAOYSA-N COC1C(OC(C(C1O)O)COC(=O)CC(=O)O)Oc1c(oc2c(c1=O)cccc2)c1ccccc1
270 0.01980198 DQRDYYPQQUQGHL-UHFFFAOYSA-N OC(=O)CN1CC(SCC(C1=O)NC(C(=O)O)CCC1(O)C=CC=CC1O)c1cccs1
271 0.01980198 MXDWLDCXSYHCHU-UHFFFAOYSA-N OC(=O)CN1CC(SCC(C1=O)NC(C(=O)O)CCC1=CC(C(C=C1)O)O)c1cccs1
272 0.019607843 KDCJYLWLLLREJP-GZTJUZNOSA-N N#CC(c1cccc(c1)OC12C=CC=CC2O1)OC(=O)C1C(C1(C)C)/C=C(\C(F)(F)F)/Cl
273 0.019607843 CZCRZRJIADYWEX-UHFFFAOYSA-N OCC1OC(Oc2ccc3c(c2)OC=C(C3(O)CC(=O)O)c2ccccc2)C(C(C1O)O)O
274 0.019607843 HSDGPMDWMUACKO-UHFFFAOYSA-N OC(=O)CN1CC(SCC(C1=O)NC(C(=O)O)CCC1=CC=CC(C1O)O)c1cccs1
275 0.019607843 GUTHHHIQWBRARW-UHFFFAOYSA-N CCOC(=O)NN(CCOS(=O)(=O)C1=CC=C(C)C=C1)CCOS(=O)(=O)C1=CC=C(C)C=C1
276 0.019417476 MCVUBOYHSABEMP-UHFFFAOYSA-N FC1=CC=CC=C1C1CC(=O)N(C2=NN=C(SCC3=CC=CC=C3)S2)C2=C1C(=O)CCC2
277 0.019230769 RAYWJVTXIHNQIG-UXEPBGEESA-N CCC(C)C1NC(C)(C)NC(=O)C(Cc2c[nH]c3cccc(I)c23)NC1=O
278 0.019230769 YXYGRLYJLZUZKF-YXICGOEKSA-N OCC1OC(OC2Cc3ccc(O)cc3OC(=O)C=C2c4ccc(O)cc4)C(O)C(O)C1O
279 0.019230769 ZMPRZZMCSIVQNO-YMRXKLBXSA-N CCC(C)C1NC(C)(C)NC(=O)C(Cc2c[nH]c3cc(I)ccc23)NC1=O
280 0.019047619 VOQFGNABAAEXTC-PZPWNCOQSA-N CC(=O)c1ccc(OC2OC(COC(=O)C=Cc3ccc(O)c(O)c3)C(O)C(O)C2O)cc1
281 0.019047619 RREPICBPIZBIJA-UHFFFAOYSA-N COC1=C(OC(=O)C2=CC=C(OC3OC(C(O)C(O)C3O)C(O)=O)C=C2)C=CC(CC=C)=C1
282 0.019047619 JFHIFUDPQDOKTR-UHFFFAOYSA-N COC1=C(OC(=O)C2=CC=CC=C2OC2OC(C(O)C(O)C2O)C(O)=O)C=CC(CC=C)=C1
283 0.019047619 HKUBLIRXXFRGKE-UHFFFAOYSA-N CC(=O)OCC1OC(OC2=CC=C(C=C2)C2CC(=O)C3=C(O2)C=C(O)C=C3)C(O)C(O)C1O
284 0.019047619 HKUBLIRXXFRGKE-DNNBANOASA-N CC(=O)OCC1OC(Oc2ccc(cc2)C3CC(=O)c4ccc(O)cc4O3)C(O)C(O)C1O
285 0.017699115 WDARCVFONVNGPB-UHFFFAOYSA-N OCC1OC(OC2OC=C(C3(C2C(C)(OC(=O)C)CC3O)O)C)C(C(C1O)O)OP(=O)(O)O
286 0.017241379 RQUBDJXLQFSULT-FPKZUJDXSA-N OCC1OC(Oc2cc(O)ccc2C3=CC(=O)OC3Cc4ccc(O)cc4)C(O)C(O)C1O
287 0.017241379 FPHDZZASLYKINQ-UHFFFAOYSA-N OCC1Oc2cc(ccc2OC1c1ccc(c(c1)OC)O)C1CC(=O)C2(C(O1)(O)C=C(C=C2O)O)O
288 0 FUVNMGNGNMQYMY-UHFFFAOYSA-N OC(=O)CCC(C(=O)O)NC(=O)c1ccc(s1)N(CC1=Cc2c(CC1)nc([nH]c2=O)C)C
289 0 NJSRGEKKWFOFKE-UHFFFAOYSA-N OC(=O)CCC(C(=O)O)NC(=O)c1ccc(s1)N(CC1=CC2C(C=C1)N=C(NC2=O)C)C
290 0 FJKVETQWUWMYIK-UHFFFAOYSA-N OC(=O)CCC(C(=O)O)NC(=O)c1ccc(s1)N(CC1C=Cc2c(C1)c(=O)[nH]c(n2)C)C
291 0 HSZIDPHSPSLPOX-UHFFFAOYSA-N CC1NC(=O)c2c(N1)ccc(c2)CN(c1ccc(s1)C(=O)NC(C(=O)O)CCC(=O)O)C
292 0 AMNQXXJPHNXOHG-QJLVSEQISA-N COc1ccc(cc1)C2=CC(=O)c3c(O)c(C4OC(CO)C(O)C(O)C4O)c(OC)cc3O2
293 0 QUARDPLAMQHBKT-GVAUOCQISA-N CC(=O)OC1C(OC(=O)C)c2c(OC(=O)C)cc(OC(=O)C)cc2OC1c3ccc(OC(=O)C)cc3
294 0 BMWACEMRQXIVRS-UHFFFAOYSA-N COC(=O)CC(=O)OCC1OC(Oc2c(oc3c(c2=O)cccc3)c2ccccc2)C(C(C1O)O)O
295 0 QMMVDYURQQDRIC-UHFFFAOYSA-N COC12C(O)CC(OC1C)c1c2c(O)c2C(=O)C3=C(C(=O)c2c1O)CC(OC3C)CC(=O)O
296 0 RRBNWWDPKOJFOA-UHFFFAOYSA-N COC1=CC(=CC(OC)=C1O)C1C(COS(O)(=O)=O)C(CO)CC2=CC(OC)=C(O)C(OC)=C12
297 0 WVIGZMYXVSPZIR-RSEIVKCDSA-N C1(OC)=C([C@@H]2OC(CO)[C@H](O)[C@H](O)C2O)C2OC(C3C=CC(OC)=CC=3)=CC(=O)C=2C(O)=C1
298 0 AMNQXXJPHNXOHG-CBIHESCMSA-N C1(OC)=CC2OC(C3C=CC(OC)=CC=3)=CC(=O)C=2C(O)=C1[C@@H]1OC(CO)[C@@H](O)[C@H](O)C1O
299 0 KQDAWEWEMDSTBA-GVAUOCQISA-N CC(=O)OC1C(OC(=O)C)c2c(OC(=O)C)cccc2OC1c3ccc(OC(=O)C)cc3OC(=O)C
300 0 RTNCZYAWRQNSFL-UHFFFAOYSA-N COc1c2C(=O)C3=C(C(=O)c2c(c2c1C1(O)C(CC2OC1C)O)O)CC(OC3C)CC(=O)O
301 0 CTYJLGLIWRLWFU-UHFFFAOYSA-N COc1c2C(=O)C3=C(C(=O)c2c(c2c1C1CC(C2(C(O1)C)O)O)O)C(OC(C3)CC(=O)O)C
302 0 XEUNXTAQDULGSC-UHFFFAOYSA-N COC1CC2OC(C1(O)c1c2c(O)c2c(c1O)C(=O)C1=C(C2=O)CC(OC1C)CC(=O)O)C
303 0 OFHFOPDNKQQXJF-UHFFFAOYSA-N COC(=O)CC1OC(C)C2=C(C1)C(=O)c1c(C2=O)c(O)c2c(c1O)C1CC(C2(O)C(O1)C)O
304 0 XWTBBTHZYVLRFO-UHFFFAOYSA-N CN1CCC23C(=O)CC4C(=CCOC5C4C3N(c3c2cccc3OP(=O)(O)O)C(=O)C5)C1
305 0 APUPBKOLVWNCJU-UHFFFAOYSA-N COC1C(CO)OC(C(C1O)O)Oc1cc(O)c2c(c1)occ(c2=O)c1ccc(cc1)OC
306 0 KWMRUKUMQYZBQZ-UHFFFAOYSA-N OCC1OC(Oc2cc(O)c3c(c2)occ(c3=O)c2ccc(cc2)OC)C(C(C1O)OC)O
307 0 KRSZFZCTEVMVDW-UHFFFAOYSA-N O=C(C(C(C1CN2C(O1)C(C2O)C(=O)O)O)N)NC(C(C1OC2N(C1)C(=O)C2)O)C(=O)O
308 0 FXFXVCMAVNGIRD-UHFFFAOYSA-N OC(=O)C(C(C1CN2C(O1)CC2=O)O)NC(C(C(C1CN2C(O1)CC2=O)O)(C(=O)O)N)O
309 0 XVWLWGPYANRYCL-UHFFFAOYSA-N NC(C(C1CN2C(O1)CC2=O)O)C(=O)NC(C(C1CN2C(O1)CC2=O)O)(C(=O)O)C(O)O
310 0 QTVWAUPAGHZVBB-UHFFFAOYSA-N OC(=O)C(C(C1CN2C(O1)C(C2O)C(=O)O)O)NC(=O)C(C(C1OC2N(C1)C(=O)C2)O)N
311 0 HBDMWJXGJHZOPE-UHFFFAOYSA-N OCC1OC(Oc2cc3occ(c(=O)c3cc2OC)c2ccc(cc2C)O)C(C(C1O)O)O
312 0 IBLRXGVFSLGXSB-GZTJUZNOSA-N N#CC(C1=CC=CC2(C1O2)Oc1ccccc1)OC(=O)C1C(C1(C)C)/C=C(\C(F)(F)F)/Cl
313 0 KRLJAMHLTKJLLY-VCHYOVAHSA-N N#CC(C1=CC2C(C(=C1)Oc1ccccc1)O2)OC(=O)C1C(C1(C)C)/C=C(\C(F)(F)F)/Cl
314 0 CPKNQLCBOOIJIY-MHWRWJLKSA-N N#CC(C12OC2C=CC(=C1)Oc1ccccc1)OC(=O)C1C(C1(C)C)/C=C(\C(F)(F)F)/Cl
315 0 FLKNGHVDDZQNGS-UHFFFAOYSA-N OC(C(C(COP(=O)(O)O)O)O)Cn1c2NC(O)N=C(c2[nH]c2c1cc(C)c(c2)C)O
316 0 CGKDRBXCTZTXOJ-UHFFFAOYSA-N OC(C(C(COP(=O)(O)O)O)O)Cn1c2N=C(O)NC(c2[nH]c2c1cc(C)c(c2)C)O
317 0 XNNLXDMYHLRHNH-VCHYOVAHSA-N N#CC(c1cccc(c1)OC1=CC=CC2C1O2)OC(=O)C1C(C1(C)C)/C=C(\C(F)(F)F)/Cl
318 0 RGPWYQDSXOCQNJ-UHFFFAOYSA-N COC1=C(Oc2cc(OC)c(OC)c(OC(=O)C)c2C1=O)c3cc(OC)c(OC)c(OC)c3
319 0 IOMWVTUVEZIXLJ-VXLYETTFSA-N N#CC(c1cccc(c1)OC1=CC2C(C=C1)O2)OC(=O)C1C(C1(C)C)/C=C(\C(F)(F)F)/Cl
320 0 RMCPMRABESZGNJ-UHFFFAOYSA-N N#CC(c1cccc(c1)Oc1ccccc1)OC(=O)C1C(C1(C)C)C1OC1(Cl)C(F)(F)F
321 0 BKYWAYNSDFXIPL-JWQCQUIFSA-N CC(=O)OC1Cc2c(OC(=O)C)cc(OC(=O)C)cc2OC1c3ccc(OC(=O)C)c(OC(=O)C)c3
322 0 GDJPNFZVAIARNY-LKSWOYRRSA-N COc1c(O)c2C(=O)C=C(Oc2c(C3OC(C)C(O)C(O)C3O)c1OC)c4ccc(O)cc4
323 0 WKFLLZXNQSLWSX-WOJGMQOQSA-N N#CC(c1cccc(c1O)Oc1ccccc1)OC(=O)C1C(C1(C)C)/C=C(\C(F)(F)F)/Cl
324 0 KZAGATVHRZKLOY-YBFXNURJSA-N N#CC(c1ccc(c(c1)Oc1ccccc1)O)OC(=O)C1C(C1(C)C)/C=C(\C(F)(F)F)/Cl
325 0 MFIPRGUSVPMGET-UHFFFAOYSA-N O=C1OC2CC3C(=CC(C(C3(C3C42C(C1)C(C)C(C3(OC4)O)O)C)OS(=O)(=O)O)O)C
326 0 HNRAJQNIQJFUBF-UHFFFAOYSA-N O=C1OC2CC3C(=CC(C(C3(C3C42C(C1)C(C)C(C3(OC4)O)OS(=O)(=O)O)C)O)O)C
327 0 CDEZRKMHTHXGMF-UHFFFAOYSA-N O=C1OC2CC3C(=CC(C(C3(C3C42C(C1)C(C)C(C3(OC4)O)O)C)O)OS(=O)(=O)O)C
328 0 PSBAZASKANTFSY-UHFFFAOYSA-N O=c1[nH]c(=O)c2c([nH]1)N(CC(C(C(COP(=O)(O)O)O)O)O)C1=CC(=C(CC1N2)C)C
329 0 LRWSKQBAFOWVKH-UHFFFAOYSA-N O=c1[nH]c(=O)c2c([nH]1)N(CC(C(C(COP(=O)(O)O)O)O)O)C1C(=CC(=C(C1)C)C)N2
330 0 RDJUAJCDPXORPV-UHFFFAOYSA-N O=c1[nH]c(=O)c2c([nH]1)n(CC(C(C(COP(=O)(O)O)O)O)O)c1=CC(C(C=c1[nH]2)C)C
331 0 NCKXLHRVNPLRLW-UHFFFAOYSA-N OCC1OC(OC2=C(Oc3c(C2(O)CC(=O)O)cccc3)c2ccccc2)C(C(C1O)O)O
332 0 LIEYYTQLFVWINJ-UHFFFAOYSA-N N#CC(c1cccc(c1)Oc1ccccc1)OC(=O)C(C(C)C)Nc1ccc(cc1Cl)C(F)(F)O
333 0 MBBQWOVFVZGERJ-YBFXNURJSA-N N#CC(c1cc(O)cc(c1)Oc1ccccc1)OC(=O)C1C(C1(C)C)/C=C(\C(F)(F)F)/Cl
334 0 ZLBSQKRWUIYQRU-YBFXNURJSA-N N#CC(c1cc(ccc1O)Oc1ccccc1)OC(=O)C1C(C1(C)C)/C=C(\C(F)(F)F)/Cl
335 0 AKPIWWIAYRNJBY-YBFXNURJSA-N N#CC(c1cccc(c1)Oc1ccc(cc1)O)OC(=O)C1C(C1(C)C)/C=C(\C(F)(F)F)/Cl
336 0 MXFJHXDKIRGKGB-YBFXNURJSA-N N#CC(c1cccc(c1)Oc1cccc(c1)O)OC(=O)C1C(C1(C)C)/C=C(\C(F)(F)F)/Cl
337 0 OFHFOPDNKQQXJF-RMVUOQGTSA-N COC(=O)CC1CC2=C(C(C)O1)C(=O)c3c(O)c4c(C5CC(O)C4(O)C(C)O5)c(O)c3C2=O
338 0 GFQDUFQXZRWCQI-YBFXNURJSA-N N#CC(c1cccc(c1)Oc1ccccc1O)OC(=O)C1C(C1(C)C)/C=C(\C(F)(F)F)/Cl
339 0 SDDPMRXAUPNXTN-UHFFFAOYSA-N N#CC(c1cccc(c1)Oc1ccccc1)OC(=O)C1C(C1(C)C)C(=C(C(F)(F)F)Cl)O
340 0 MICLVUGGMMVYKW-YBFXNURJSA-N N#CC(c1cccc(c1)Oc1ccccc1)OC(=O)C1C(C1(C)CO)/C=C(\C(F)(F)F)/Cl
341 0 BKYWAYNSDFXIPL-LOSJGSFVSA-N CC(=O)OC1Cc2c(OC(=O)C)cc(OC(=O)C)cc2OC1c3ccc(OC(=O)C)c(OC(=O)C)c3
342 0 AMNQXXJPHNXOHG-MTHGGYLLSA-N COc1ccc(cc1)C2=CC(=O)c3c(O)c(C4OC(CO)C(O)C(O)C4O)c(OC)cc3O2
343 0 PPGXQYKFWMJWHH-UHFFFAOYSA-N COc1cc(cc(c1OC)OC)C1c2cc3OCOc3cc2C(C2C1(C(=O)O)C(O)OC2)O
344 0 AMNQXXJPHNXOHG-XTFQBCLVSA-N COc1ccc(cc1)C2=CC(=O)c3c(O)c(C4OC(CO)C(O)C(O)C4O)c(OC)cc3O2
345 0 AQKNINCHVSOJCS-UHFFFAOYSA-N COC1=CC(=O)C2(C(C1O)(OC)C(=O)c1c(C2=O)c(O)c2c(c1)cc(c(c2C)C(=O)OC)OC)OC
346 0 SZIAGPLOSYFONP-UHFFFAOYSA-N CCC(=O)NC1=CC=C(NC2=CC(=C(N)C3=C2C(=O)C2=C(C=CC=C2)C3=O)S(O)(=O)=O)C=C1
347 0 GVMKLQPZTPDKBI-UHFFFAOYSA-N CC1=NC=C(C(=O)NC(C(=O)NC2C3SC(C)(C)C(N3C2=O)C(O)=O)c2ccc(O)cc2)C(=O)C1
348 0 YNCGZXMBLCGELI-UHFFFAOYSA-N COC1=CC(=O)C2(C(C1OC)(O)C(=O)c1c(C2=O)c(O)c2c(c1)cc(c(c2C)C(=O)OC)OC)OC
349 0 PZKLTMBDMGOMNZ-UHFFFAOYSA-N COC1=CC(=O)C2(C(C1O)(O)C(=O)c1c(C2=O)c(OC)c2c(c1)cc(c(c2C)C(=O)OC)OC)OC
350 0 ACGOLMCPENOIMW-UHFFFAOYSA-N COC1=C(C)C(=O)C2(C(C1O)(O)C(=O)c1c(C2=O)c(O)c2c(c1)cc(c(c2C)C(=O)OC)OC)OC
351 0 CSORTPISTHTPJA-UHFFFAOYSA-N Oc1ccc(cc1)C(C(=O)NC1CN(C1=O)C(C(=O)OP(=O)(O)O)c1ccc(cc1)O)N
352 0 MXYYHISLOIMSBR-UHFFFAOYSA-N Oc1ccc(cc1)C(C(=O)NC1CN(C1=O)C(c1ccc(cc1)OP(=O)(O)O)C(=O)O)N
353 0 WMAARWUGRPGFRS-UHFFFAOYSA-N COC1=CC(=O)C2(C(C1O)(O)C(=O)c1c(C2=O)c(O)c2c(c1C)cc(c(c2C)C(=O)OC)OC)OC
354 0 CKGCCCVVEBIXDF-UHFFFAOYSA-N CCSC1=C(N=C(S1)C1=CC=CC=C1)[P+](C1=CC=CC=C1)(C1=CC=CC=C1)C1=CC=CC=C1
355 0 ISDLTXADKRIYRJ-UHFFFAOYSA-N S=P(C1=CC=CC=C1)(C1=CC=CC=C1)C1=CC=C(C=C1)C(C1=CC=CC=C1)C1=CC=CC=C1
356 0 RCXKPDGYHNQPJT-VZWAGXQNSA-N OCC1OC(OC(=O)c2oc3ccc(O)c(CCc4ccc(O)cc4)c3c2)C(O)C(O)C1O
357 0 PXJYRNQHALYEOD-UHFFFAOYSA-N O=C1NC(=O)C2C(N1)N(CC(C(C(COP(=O)(O)O)O)O)O)c1c(N2)cc(c(c1)C)C
358 0 YPJWABQCTZDBKX-UHFFFAOYSA-N OC(=O)CC(C(O)=O)C1=CC=C(OCCCOC2=CC=C(C=C2)C(CC(O)=O)C(O)=O)C=C1
359 0 FZMIDGFBSKQYFP-UHFFFAOYSA-N FC1=CC=C(C=C1)C(NS(=O)(=O)C1=CC=CC=C1)P(=O)(C1=CC=CC=C1)C1=CC=CC=C1
360 0 STMQJBRDKDXHAM-UHFFFAOYSA-N OCC(CP(=O)(C1=CC=CC=C1)C1=CC=CC=C1)P(=O)(C1=CC=CC=C1)C1=CC=CC=C1
361 0 QQWWNWVQGYOVDQ-UHFFFAOYSA-N CC(C)C1=CC=C(SC2=NC3=CC=CC=C3C(=C2)C(=O)NCCC2=CC=C(Cl)C=C2)C=C1
362 0 CKJUAHRMZRBPCN-UHFFFAOYSA-N O=c1[nH]c(=O)c2c([nH]1)N(CC(C(C(COP(=O)(O)O)O)O)O)C1C(N2)C=C(C(=C1)C)C
363 0 HFRMUFFVFHGOQS-UHFFFAOYSA-N O=C(C(c1ccc(cc1)OP(=O)(O)O)N)NC1CN(C1=O)C(c1ccc(cc1)O)C(=O)O
364 0 CZFLGXHUPKBAIL-UHFFFAOYSA-N CC1=CC=C(CN2C(=O)C(=C3SC4=NC(=NN4C3=O)C3=CC=CC4=CC=CC=C34)C3=CC=CC=C23)C=C1
365 0 PHTZWFITMNFQCB-UHFFFAOYSA-N CCOC1=CC(O)=C2C(=O)C(=COC2=C1)C1=CC=C(OC2OC(CO)C(O)C(O)C2O)C=C1
366 0 SEDTWRVSCCXUOB-UHFFFAOYSA-N O=c1[nH]c(=O)c2c([nH]1)n(CC(C(C(COP(=O)(O)O)O)O)O)c1c([nH]2)CC(C(=C1)C)C
367 0 HUBABBJBELYGQY-UHFFFAOYSA-N COCCCN1C(=O)C(N=NC2=CC=C(C=C2)S(=O)(=O)OC2=CC=CC=C2)C(C)=C(C#N)C1=O
368 0 UJBALHNVOFGUCF-UHFFFAOYSA-N C[Si]1(O[Si](O[Si](O1)(C1=CC=CC=C1)C1=CC=CC=C1)(C1=CC=CC=C1)C1=CC=CC=C1)C=C
369 0 YNCYQJAENJMGDX-UHFFFAOYSA-N CCC(O)(P(=O)(C1=CC=CC=C1)C1=CC=CC=C1)P(=O)(C1=CC=CC=C1)C1=CC=CC=C1
370 0 HFRARUDOHQOPRO-UHFFFAOYSA-N [O-][N+](=O)C1=CC=C(OCC2=CC=CC=C2)C(=C1)N=[N+]([O-])C1=CC(=CC=C1OCC1=CC=CC=C1)[N+]([O-])=O
371 0 YXDPYMFFMFJRQZ-UHFFFAOYSA-N O=c1[nH]c(=O)c2c([nH]1)n(CC(C(C(COP(=O)(O)O)O)O)O)c1c([nH]2)C=C(C(C1)C)C
372 0 FEBCMJRMESQQMH-UHFFFAOYSA-N CCCCCCCCCCC(F)(F)C(F)(F)C(F)(F)C(F)(F)C(F)(F)C(F)(F)F
373 0 XUZRMMOSHNKHPK-UHFFFAOYSA-N COC(=O)C1OC(OC2=CC=CC3=CC=CC=C23)C(OC(C)=O)C(OC(C)=O)C1OC(C)=O
374 0 XTIWAWIVTVDCII-UHFFFAOYSA-N OCC1OC(Oc2c(C)cc3c(c2OC)C(=O)c2c(C3=O)cc(cc2O)C)C(C(C1O)O)O
375 0 FZKGHQXZKZQLDU-UHFFFAOYSA-M CCCC[Sn](CCCC)(CCCC)OC(=O)CN1C=CC(=O)NC1=O
376 0 ZFZDFBBQWGWCEI-UHFFFAOYSA-N O=C1C=CC=CC1N=NC1=CC=CC=C1SCCCSC1=CC=CC=C1N=NC1C=CC=CC1=O
377 0 PVYYOJOOVHDGTE-UHFFFAOYSA-N C[Si](C)(C)O[Si](C)(C)O[Si](C)(C)O[Si](C)(C)O[Si](C)(C)O[Si](C)(C)O
378 0 KBJVPJKOMVTXSO-UHFFFAOYSA-N CCCCCCCCCCCCCCCCSC1=CSC(S1)=C1SC=CS1
379 0 QPHOBAOILYENND-UHFFFAOYSA-N N#C[Pb](C1=CC=CC=C1)(C1=CC=CC=C1)C1=CC=CC=C1
380 0 AMNQXXJPHNXOHG-UHFFFAOYSA-N OCC1OC(C(C(C1O)O)O)c1c(OC)cc2c(c1O)c(=O)cc(o2)c1ccc(cc1)OC
381 0 BOJBIVSTATUKBK-UHFFFAOYSA-N [O-][N+](=O)C1=CC=C(C=CC2=CC3=C(C=C2)C2=C(C3)C=C(C=CC3=CC=C(C=C3)[N+]([O-])=O)C=C2)C=C1
382 0 MRJQHJBWRXRRSY-UHFFFAOYSA-N OCC1OC(C(C(C1O)O)O)c1c(OC)cc2c(c1O)c(=O)cc(o2)c1ccc(c(c1)C)O
383 0 BFKUDGRBSUJNLA-MDYGPZELSA-N OCC1OC(Oc2ccc3CC(O)C(=CC(=O)Oc3c2)c4ccc(O)cc4)C(O)C(O)C1O
384 0 NFPOECVNCQQTGX-UHFFFAOYSA-N OCC1OC(C(C(C1O)O)O)c1c(OC)cc2c(c1O)c(=O)cc(o2)c1ccc(cc1C)O
385 0 JTPFKAFUOFUWNG-UHFFFAOYSA-N OCC1OC(C(C(C1O)O)O)c1c(OC)cc2c(c1OC)c(=O)cc(o2)c1ccc(cc1)O
386 0 WQPVCUAYWXYGSD-UHFFFAOYSA-N CC(=O)CNC1=CC=C(NC2=CC(=C(N)C3=C2C(=O)C2=CC=CC=C2C3=O)S(O)(=O)=O)C=C1
387 0 DXUDSBVNNGRHNS-UHFFFAOYSA-N OCC1OC(C(C(C1O)O)O)c1c(OC)cc2c(c1O)c(=O)c(c(o2)c1ccc(cc1)O)C
388 0 VECKRHVACZWMKT-UHFFFAOYSA-N OCC1OC(C(C(C1O)O)O)c1c(OC)c(C)c2c(c1O)c(=O)cc(o2)c1ccc(cc1)O
389 0 VXTMMTJFULCPPG-UHFFFAOYSA-N CCC(=O)NC1=CC(NC2=CC(=C(N)C3=C2C(=O)C2=C(C=CC=C2)C3=O)S(O)(=O)=O)=CC=C1
390 0 VXTMMTJFULCPPG-UHFFFAOYSA-N CCC(=O)NC1=CC(NC2=CC(=C(N)C3=C2C(=O)C2=C(C=CC=C2)C3=O)S(O)(=O)=O)=CC=C1
391 0 VXTMMTJFULCPPG-UHFFFAOYSA-N CCC(=O)NC1=CC(NC2=CC(=C(N)C3=C2C(=O)C2=C(C=CC=C2)C3=O)S(O)(=O)=O)=CC=C1
392 0 YUXFWUGNPZLEJN-UHFFFAOYSA-N C[Si]1(C)O[Si](C)(O[Si](C)(O[Si](C)(O1)C1=CC=CC=C1)C1=CC=CC=C1)C1=CC=CC=C1
393 0 WSRPJLLCAIEYPG-UHFFFAOYSA-N CN(C(C)=O)C1=CC=C(NC2=C3C(=O)C4=C(C=CC=C4)C(=O)C3=C(N)C(=C2)S(O)(=O)=O)C=C1
394 0 ZFZVYVZFKXDRTM-UHFFFAOYSA-N ClC1=C(C=CC(=C1)C(=O)NC1=CC=C(C=C1)C1=NC=CN1)C(=O)NC1=CC=C(C=C1)C1=NC=CN1
395 0 ZGXOBWFJJNNSCM-UHFFFAOYSA-N OC1CCN(CC2=CC(I)=CC=C2)CC1N1CCC2(CC1)C=CC1=CC=CC=C21
396 0 WQPVCUAYWXYGSD-UHFFFAOYSA-N CC(=O)CNC1=CC=C(NC2=CC(=C(N)C3=C2C(=O)C2=CC=CC=C2C3=O)S(O)(=O)=O)C=C1
397 0 VIXBDHDCFARZTM-UHFFFAOYSA-N OC(=O)CCC(C(=O)O)NC(=O)C1=CCC(S1)N(Cc1ccc2c(c1)c(=O)[nH]c(n2)C)C
398 0 RNQSCXROYAIAJC-UHFFFAOYSA-N COC(=O)CC1CC2=C(O)C3=C(C(O)=C2C(C)O1)C(=O)C1=C(C2CC(O)C1(O)C(C)O2)C3=O
399 0 IAIPZDXOEFEMAK-UHFFFAOYSA-N OC(=O)CCC(C(=O)O)NC(=O)C1CC=C(S1)N(Cc1ccc2c(c1)c(=O)[nH]c(n2)C)C
400 0 BKYWAYNSDFXIPL-UHFFFAOYSA-N CC(=O)OC1CC2=C(OC(C)=O)C=C(OC(C)=O)C=C2OC1C1=CC(OC(C)=O)=C(OC(C)=O)C=C1
